# Supplementary material for: ECL: an exhaustive search tool for the identification of cross-linked peptides using whole database
Source: BMC Bioinformatics. 2016 May 20;17:217. doi: 10.1186/s12859-016-1073-y (PMC4874008; doi:10.1186/s12859-016-1073-y)
Supplement: Additional file 2 — Detailed results of synthetic peptides and 26S Proteasome samples. (ZIP 4432 kb) [file 12859_2016_1073_MOESM2_ESM.zip]

Archive with 57 entries (45 files):
- Detailed_results/
- Detailed_results/26Syeast_database/
- Detailed_results/26Syeast_database/ECL/
- Detailed_results/26Syeast_database/ECL/aleitner_M1012_004.mzXML.inter.csv
- Detailed_results/26Syeast_database/ECL/aleitner_M1012_004.mzXML.intra.csv
- Detailed_results/26Syeast_database/ECL/aleitner_M1012_005.mzXML.inter.csv
- Detailed_results/26Syeast_database/ECL/aleitner_M1012_005.mzXML.intra.csv
- Detailed_results/26Syeast_database/ECL/aleitner_M1012_006.mzXML.inter.csv
- Detailed_results/26Syeast_database/ECL/aleitner_M1012_006.mzXML.intra.csv
- Detailed_results/26Syeast_database/ECL/aleitner_M1012_007.mzXML.inter.csv
- Detailed_results/26Syeast_database/ECL/aleitner_M1012_007.mzXML.intra.csv
- Detailed_results/26Syeast_database/Kojak/
- Detailed_results/26Syeast_database/Kojak/aleitner_M1012_004.perc.inter.txt.xls
- Detailed_results/26Syeast_database/Kojak/aleitner_M1012_004.perc.intra.txt.xls
- Detailed_results/26Syeast_database/Kojak/aleitner_M1012_005.perc.inter.txt.xls
- Detailed_results/26Syeast_database/Kojak/aleitner_M1012_005.perc.intra.txt.xls
- Detailed_results/26Syeast_database/Kojak/aleitner_M1012_006.perc.inter.txt.xls
- Detailed_results/26Syeast_database/Kojak/aleitner_M1012_006.perc.intra.txt.xls
- Detailed_results/26Syeast_database/Kojak/aleitner_M1012_007.perc.inter.txt.xls
- Detailed_results/26Syeast_database/Kojak/aleitner_M1012_007.perc.intra.txt.xls
- Detailed_results/26Syeast_database/pLink/
- Detailed_results/26Syeast_database/pLink/aleitner_M1012_004_inter.peptide.xls
- Detailed_results/26Syeast_database/pLink/aleitner_M1012_005_inter.peptide.xls
- Detailed_results/26Syeast_database/pLink/aleitner_M1012_006_inter.peptide.xls
- Detailed_results/26Syeast_database/pLink/aleitner_M1012_007_inter.peptide.xls
- Detailed_results/26Syeast_database/ProteinProspector/
- Detailed_results/26Syeast_database/ProteinProspector/aleitner_M1012_004_26Syeast.xls
- Detailed_results/26Syeast_database/ProteinProspector/aleitner_M1012_005_26Syeast.xls
- Detailed_results/26Syeast_database/ProteinProspector/aleitner_M1012_006_26Syeast.xls
- Detailed_results/26Syeast_database/ProteinProspector/aleitner_M1012_007_26Syeast.xls
- Detailed_results/26Syeast_database/xQuest/
- Detailed_results/26Syeast_database/xQuest/aleitner_M1012_004.csv
- Detailed_results/26Syeast_database/xQuest/aleitner_M1012_005.csv
- Detailed_results/26Syeast_database/xQuest/aleitner_M1012_006.csv
- Detailed_results/26Syeast_database/xQuest/aleitner_M1012_007.csv
- Detailed_results/Schizosaccharomyces-pombe-database/
- Detailed_results/Schizosaccharomyces-pombe-database/ECL/
- Detailed_results/Schizosaccharomyces-pombe-database/ECL/aleitner_M1012_004.mzXML.inter.csv
- Detailed_results/Schizosaccharomyces-pombe-database/ECL/aleitner_M1012_004.mzXML.intra.csv
- Detailed_results/Schizosaccharomyces-pombe-database/ECL/aleitner_M1012_005.mzXML.inter.csv
- Detailed_results/Schizosaccharomyces-pombe-database/ECL/aleitner_M1012_005.mzXML.intra.csv
- Detailed_results/Schizosaccharomyces-pombe-database/ECL/aleitner_M1012_006.mzXML.inter.csv
- Detailed_results/Schizosaccharomyces-pombe-database/ECL/aleitner_M1012_006.mzXML.intra.csv
- Detailed_results/Schizosaccharomyces-pombe-database/ECL/aleitner_M1012_007.mzXML.inter.csv
- Detailed_results/Schizosaccharomyces-pombe-database/ECL/aleitner_M1012_007.mzXML.intra.csv
- Detailed_results/Schizosaccharomyces-pombe-database/Kojak/
- Detailed_results/Schizosaccharomyces-pombe-database/Kojak/aleitner_M1012_004.perc.inter.txt.xls
- Detailed_results/Schizosaccharomyces-pombe-database/Kojak/aleitner_M1012_005.perc.inter.txt.xls
- Detailed_results/Schizosaccharomyces-pombe-database/Kojak/aleitner_M1012_006.perc.inter.txt.xls
- Detailed_results/Schizosaccharomyces-pombe-database/Kojak/aleitner_M1012_007.perc.inter.txt.xls
- Detailed_results/Schizosaccharomyces-pombe-database/ProteinProspector/
- Detailed_results/Schizosaccharomyces-pombe-database/ProteinProspector/aleitner_M1012_004_whole.xls
- Detailed_results/Schizosaccharomyces-pombe-database/ProteinProspector/aleitner_M1012_005_whole.xls
- Detailed_results/Schizosaccharomyces-pombe-database/ProteinProspector/aleitner_M1012_006_whole.xls
- Detailed_results/Schizosaccharomyces-pombe-database/ProteinProspector/aleitner_M1012_007_whole.xls
- Detailed_results/Synthetic_peptides/
- Detailed_results/Synthetic_peptides/XL_midK.mzXML.inter.csv
