# Supplementary material for: ECL: an exhaustive search tool for the identification of cross-linked peptides using whole database
Source: BMC Bioinformatics. 2016 May 20;17:217. doi: 10.1186/s12859-016-1073-y (PMC4874008; doi:10.1186/s12859-016-1073-y)
Supplement: Additional file 2 — Detailed results of synthetic peptides and 26S Proteasome samples. (ZIP 4432 kb) [file 12859_2016_1073_MOESM2_ESM.zip › Detailed_results/26Syeast_database/ECL/aleitner_M1012_004.mzXML.intra.csv]

scan_num	spectrum_precursor_mz	charge	score	delta_score	abs_ppm	peptide_1	site_1	mod_1	protein_1	protein_annotation_1	peptide_2	site_2	mod_2	protein_2	protein_annotation_2	q_value
3266	865.8118	3	0.3269	0.67	3.39	SVQPTAKTVQK	7		sp|O74762|RPN2_SCHPO	26S proteasome regulatory subunit rpn2 OS=Schizosaccharomyces pombe GN=rpn2 PE=1 SV=1	KHFEQVINEK	1		sp|O74762|RPN2_SCHPO	26S proteasome regulatory subunit rpn2 OS=Schizosaccharomyces pombe GN=rpn2 PE=1 SV=1	0.0000
2851	582.81915	4	0.3206	0.80	3.15	KVAQTTYK	1		sp|O94579|PSA2_SCHPO	Probable proteasome subunit alpha type-2 OS=Schizosaccharomyces pombe GN=SPCC1442.06 PE=2 SV=1	KIYNEYPPTK	1		sp|O94579|PSA2_SCHPO	Probable proteasome subunit alpha type-2 OS=Schizosaccharomyces pombe GN=SPCC1442.06 PE=2 SV=1	0.0000
6414	666.11066	4	0.3153	0.99	2.84	FSGEKK	5		sp|Q9P7S2|RPN6_SCHPO	Probable 26S proteasome regulatory subunit rpn6 OS=Schizosaccharomyces pombe GN=rpn6 PE=2 SV=1	ALQDYKPELASDPIIR	6		sp|Q9P7S2|RPN6_SCHPO	Probable 26S proteasome regulatory subunit rpn6 OS=Schizosaccharomyces pombe GN=rpn6 PE=2 SV=1	0.0000
6547	560.8411	4	0.3033	0.99	2.40	VGIKPPK	4		sp|O74445|PRS10_SCHPO	Probable 26S protease subunit rpt4 OS=Schizosaccharomyces pombe GN=rpt4 PE=2 SV=2	KIEIPLPNEVGR	1		sp|O74445|PRS10_SCHPO	Probable 26S protease subunit rpt4 OS=Schizosaccharomyces pombe GN=rpt4 PE=2 SV=2	0.0000
3869	904.4571	3	0.2930	0.73	8.29	IITKEGVETR	4		sp|Q9UQY2|PSB1_SCHPO	Probable proteasome subunit beta type-1 OS=Schizosaccharomyces pombe GN=pam1 PE=2 SV=1	KMSAQSCACMVR	1	57.02146@C;	sp|Q9UQY2|PSB1_SCHPO	Probable proteasome subunit beta type-1 OS=Schizosaccharomyces pombe GN=pam1 PE=2 SV=1	0.0000
2927	582.81915	4	0.2913	0.92	3.15	KVAQTTYK	1		sp|O94579|PSA2_SCHPO	Probable proteasome subunit alpha type-2 OS=Schizosaccharomyces pombe GN=SPCC1442.06 PE=2 SV=1	KIYNEYPPTK	1		sp|O94579|PSA2_SCHPO	Probable proteasome subunit alpha type-2 OS=Schizosaccharomyces pombe GN=SPCC1442.06 PE=2 SV=1	0.0000
2030	781.4152	3	0.2833	0.98	2.09	IKENQEK	2		sp|O14126|PRS6A_SCHPO	26S protease regulatory subunit 6A OS=Schizosaccharomyces pombe GN=tbp1 PE=2 SV=1	LTHEKSTMLEK	5		sp|O14126|PRS6A_SCHPO	26S protease regulatory subunit 6A OS=Schizosaccharomyces pombe GN=tbp1 PE=2 SV=1	0.0000
1644	708.6729	3	0.2770	0.77	1.84	KTTEEK	1		sp|O74762|RPN2_SCHPO	26S proteasome regulatory subunit rpn2 OS=Schizosaccharomyces pombe GN=rpn2 PE=1 SV=1	GSNDDEMKIDK	8		sp|O74762|RPN2_SCHPO	26S proteasome regulatory subunit rpn2 OS=Schizosaccharomyces pombe GN=rpn2 PE=1 SV=1	0.0000
2776	582.8181	4	0.2749	0.86	1.36	KVAQTTYK	1		sp|O94579|PSA2_SCHPO	Probable proteasome subunit alpha type-2 OS=Schizosaccharomyces pombe GN=SPCC1442.06 PE=2 SV=1	KIYNEYPPTK	1		sp|O94579|PSA2_SCHPO	Probable proteasome subunit alpha type-2 OS=Schizosaccharomyces pombe GN=SPCC1442.06 PE=2 SV=1	0.0000
2485	631.36896	3	0.2747	0.80	4.20	VLVDKSR	5		sp|O94579|PSA2_SCHPO	Probable proteasome subunit alpha type-2 OS=Schizosaccharomyces pombe GN=SPCC1442.06 PE=2 SV=1	KVAQTTYK	1		sp|O94579|PSA2_SCHPO	Probable proteasome subunit alpha type-2 OS=Schizosaccharomyces pombe GN=SPCC1442.06 PE=2 SV=1	0.0000
940	521.2771	4	0.2736	0.89	2.58	LKPQDER	2		sp|P36612|PRS4_SCHPO	26S protease regulatory subunit 4 homolog OS=Schizosaccharomyces pombe GN=mts2 PE=2 SV=1	KAQSGPDASAK	1		sp|P36612|PRS4_SCHPO	26S protease regulatory subunit 4 homolog OS=Schizosaccharomyces pombe GN=mts2 PE=2 SV=1	0.0000
3154	582.81946	4	0.2642	0.85	3.67	KVAQTTYK	1		sp|O94579|PSA2_SCHPO	Probable proteasome subunit alpha type-2 OS=Schizosaccharomyces pombe GN=SPCC1442.06 PE=2 SV=1	KIYNEYPPTK	1		sp|O94579|PSA2_SCHPO	Probable proteasome subunit alpha type-2 OS=Schizosaccharomyces pombe GN=SPCC1442.06 PE=2 SV=1	0.0000
6327	666.1104	4	0.2636	0.98	2.48	FSGEKK	5		sp|Q9P7S2|RPN6_SCHPO	Probable 26S proteasome regulatory subunit rpn6 OS=Schizosaccharomyces pombe GN=rpn6 PE=2 SV=1	ALQDYKPELASDPIIR	6		sp|Q9P7S2|RPN6_SCHPO	Probable 26S proteasome regulatory subunit rpn6 OS=Schizosaccharomyces pombe GN=rpn6 PE=2 SV=1	0.0000
2489	473.7775	4	0.2606	0.71	2.00	VLVDKSR	5		sp|O94579|PSA2_SCHPO	Probable proteasome subunit alpha type-2 OS=Schizosaccharomyces pombe GN=SPCC1442.06 PE=2 SV=1	KVAQTTYK	1		sp|O94579|PSA2_SCHPO	Probable proteasome subunit alpha type-2 OS=Schizosaccharomyces pombe GN=SPCC1442.06 PE=2 SV=1	0.0000
6639	785.14307	4	0.2595	0.87	3.89	YYEQKIR	5		sp|Q9UTM3|RPN5_SCHPO	26S proteasome regulatory subunit rpn5 OS=Schizosaccharomyces pombe GN=rpn5a PE=1 SV=1	IGLHDDAYLDVCKYYR	13	57.02146@C;	sp|Q9UTM3|RPN5_SCHPO	26S proteasome regulatory subunit rpn5 OS=Schizosaccharomyces pombe GN=rpn5a PE=1 SV=1	0.0000
8120	898.4922	3	0.2583	0.89	3.26	YKVNLYK	2		sp|Q9Y7T8|PSB3_SCHPO	Probable proteasome subunit beta type-3 OS=Schizosaccharomyces pombe GN=SPCC63.12c PE=2 SV=1	TFANLVSSTLYEKR	13		sp|Q9Y7T8|PSB3_SCHPO	Probable proteasome subunit beta type-3 OS=Schizosaccharomyces pombe GN=SPCC63.12c PE=2 SV=1	0.0000
5757	996.17773	3	0.2560	0.95	3.84	LKYYEQK	2		sp|Q9UTM3|RPN5_SCHPO	26S proteasome regulatory subunit rpn5 OS=Schizosaccharomyces pombe GN=rpn5a PE=1 SV=1	AVYDTAVVQEDPEKWK	14		sp|Q9UTM3|RPN5_SCHPO	26S proteasome regulatory subunit rpn5 OS=Schizosaccharomyces pombe GN=rpn5a PE=1 SV=1	0.0000
4901	650.1037	4	0.2560	0.94	4.51	KVPDK	1		sp|O94517|PSA6_SCHPO	Probable proteasome subunit alpha type-6 OS=Schizosaccharomyces pombe GN=SPBC646.16 PE=2 SV=1	ATSAGPKQTETINWLEK	7		sp|O94517|PSA6_SCHPO	Probable proteasome subunit alpha type-6 OS=Schizosaccharomyces pombe GN=SPBC646.16 PE=2 SV=1	0.0000
3004	776.75665	3	0.2553	0.80	3.46	KVAQTTYK	1		sp|O94579|PSA2_SCHPO	Probable proteasome subunit alpha type-2 OS=Schizosaccharomyces pombe GN=SPCC1442.06 PE=2 SV=1	KIYNEYPPTK	1		sp|O94579|PSA2_SCHPO	Probable proteasome subunit alpha type-2 OS=Schizosaccharomyces pombe GN=SPCC1442.06 PE=2 SV=1	0.0000
8592	706.8857	4	0.2535	0.85	3.03	EKVAFILDQVR	2		sp|Q9UTM3|RPN5_SCHPO	26S proteasome regulatory subunit rpn5 OS=Schizosaccharomyces pombe GN=rpn5a PE=1 SV=1	FFEKEDVQSLK	4		sp|Q9UTM3|RPN5_SCHPO	26S proteasome regulatory subunit rpn5 OS=Schizosaccharomyces pombe GN=rpn5a PE=1 SV=1	0.0000
3003	582.8189	4	0.2498	0.87	2.73	KVAQTTYK	1		sp|O94579|PSA2_SCHPO	Probable proteasome subunit alpha type-2 OS=Schizosaccharomyces pombe GN=SPCC1442.06 PE=2 SV=1	KIYNEYPPTK	1		sp|O94579|PSA2_SCHPO	Probable proteasome subunit alpha type-2 OS=Schizosaccharomyces pombe GN=SPCC1442.06 PE=2 SV=1	0.0000
4862	672.379	4	0.2495	0.80	3.00	ATAIGKSSTAAK	6		sp|O94579|PSA2_SCHPO	Probable proteasome subunit alpha type-2 OS=Schizosaccharomyces pombe GN=SPCC1442.06 PE=2 SV=1	KPTSELAIGASLEK	1		sp|O94579|PSA2_SCHPO	Probable proteasome subunit alpha type-2 OS=Schizosaccharomyces pombe GN=SPCC1442.06 PE=2 SV=1	0.0000
2779	776.7574	3	0.2459	0.77	4.41	KVAQTTYK	1		sp|O94579|PSA2_SCHPO	Probable proteasome subunit alpha type-2 OS=Schizosaccharomyces pombe GN=SPCC1442.06 PE=2 SV=1	KIYNEYPPTK	1		sp|O94579|PSA2_SCHPO	Probable proteasome subunit alpha type-2 OS=Schizosaccharomyces pombe GN=SPCC1442.06 PE=2 SV=1	0.0000
2928	776.7569	3	0.2443	0.84	3.78	KVAQTTYK	1		sp|O94579|PSA2_SCHPO	Probable proteasome subunit alpha type-2 OS=Schizosaccharomyces pombe GN=SPCC1442.06 PE=2 SV=1	KIYNEYPPTK	1		sp|O94579|PSA2_SCHPO	Probable proteasome subunit alpha type-2 OS=Schizosaccharomyces pombe GN=SPCC1442.06 PE=2 SV=1	0.0000
3082	582.819	4	0.2435	0.83	2.83	KVAQTTYK	1		sp|O94579|PSA2_SCHPO	Probable proteasome subunit alpha type-2 OS=Schizosaccharomyces pombe GN=SPCC1442.06 PE=2 SV=1	KIYNEYPPTK	1		sp|O94579|PSA2_SCHPO	Probable proteasome subunit alpha type-2 OS=Schizosaccharomyces pombe GN=SPCC1442.06 PE=2 SV=1	0.0000
3083	776.75653	3	0.2370	0.85	3.25	KVAQTTYK	1		sp|O94579|PSA2_SCHPO	Probable proteasome subunit alpha type-2 OS=Schizosaccharomyces pombe GN=SPCC1442.06 PE=2 SV=1	KIYNEYPPTK	1		sp|O94579|PSA2_SCHPO	Probable proteasome subunit alpha type-2 OS=Schizosaccharomyces pombe GN=SPCC1442.06 PE=2 SV=1	0.0000
3857	678.5941	4	0.2369	0.82	7.48	IITKEGVETR	4		sp|Q9UQY2|PSB1_SCHPO	Probable proteasome subunit beta type-1 OS=Schizosaccharomyces pombe GN=pam1 PE=2 SV=1	KMSAQSCACMVR	1	57.02146@C;	sp|Q9UQY2|PSB1_SCHPO	Probable proteasome subunit beta type-1 OS=Schizosaccharomyces pombe GN=pam1 PE=2 SV=1	0.0000
1960	674.06616	3	0.2341	0.71	2.24	VLVDKSR	5		sp|O94579|PSA2_SCHPO	Probable proteasome subunit alpha type-2 OS=Schizosaccharomyces pombe GN=SPCC1442.06 PE=2 SV=1	KVAQTTYKK	1		sp|O94579|PSA2_SCHPO	Probable proteasome subunit alpha type-2 OS=Schizosaccharomyces pombe GN=SPCC1442.06 PE=2 SV=1	0.0000
7865	1023.1814	3	0.2331	0.88	2.71	MVCKIWK	4	57.02146@C;	sp|Q09682|PSA4_SCHPO	Probable proteasome subunit alpha type-4 OS=Schizosaccharomyces pombe GN=SPAC13C5.01c PE=2 SV=1	SDEINEVLNKYQETQR	10		sp|Q09682|PSA4_SCHPO	Probable proteasome subunit alpha type-4 OS=Schizosaccharomyces pombe GN=SPAC13C5.01c PE=2 SV=1	0.0000
3155	776.75714	3	0.2326	0.81	4.09	KVAQTTYK	1		sp|O94579|PSA2_SCHPO	Probable proteasome subunit alpha type-2 OS=Schizosaccharomyces pombe GN=SPCC1442.06 PE=2 SV=1	KIYNEYPPTK	1		sp|O94579|PSA2_SCHPO	Probable proteasome subunit alpha type-2 OS=Schizosaccharomyces pombe GN=SPCC1442.06 PE=2 SV=1	0.0000
2857	776.75665	3	0.2305	0.80	3.46	KVAQTTYK	1		sp|O94579|PSA2_SCHPO	Probable proteasome subunit alpha type-2 OS=Schizosaccharomyces pombe GN=SPCC1442.06 PE=2 SV=1	KIYNEYPPTK	1		sp|O94579|PSA2_SCHPO	Probable proteasome subunit alpha type-2 OS=Schizosaccharomyces pombe GN=SPCC1442.06 PE=2 SV=1	0.0000
8190	1048.8718	3	0.2257	0.90	6.91	LLKLEEAMK	3		sp|Q9UQY2|PSB1_SCHPO	Probable proteasome subunit beta type-1 OS=Schizosaccharomyces pombe GN=pam1 PE=2 SV=1	EGKGEIYSFDPVGSYER	3		sp|Q9UQY2|PSB1_SCHPO	Probable proteasome subunit beta type-1 OS=Schizosaccharomyces pombe GN=pam1 PE=2 SV=1	0.0000
6840	688.3632	4	0.2256	1.00	4.26	MVILNKDGMER	6		sp|O43063|PSB6_SCHPO	Probable proteasome subunit beta type-6 OS=Schizosaccharomyces pombe GN=SPBC4C3.10c PE=2 SV=1	YKDGVILAADSR	2		sp|O43063|PSB6_SCHPO	Probable proteasome subunit beta type-6 OS=Schizosaccharomyces pombe GN=SPBC4C3.10c PE=2 SV=1	0.0000
7236	907.13153	3	0.2248	0.85	4.31	TKDSLEAR	2		sp|O74762|RPN2_SCHPO	26S proteasome regulatory subunit rpn2 OS=Schizosaccharomyces pombe GN=rpn2 PE=1 SV=1	DNLSWLSKANNWSK	8		sp|O74762|RPN2_SCHPO	26S proteasome regulatory subunit rpn2 OS=Schizosaccharomyces pombe GN=rpn2 PE=1 SV=1	0.0179
939	694.70166	3	0.2243	0.77	4.46	LKPQDER	2		sp|P36612|PRS4_SCHPO	26S protease regulatory subunit 4 homolog OS=Schizosaccharomyces pombe GN=mts2 PE=2 SV=1	KAQSGPDASAK	1		sp|P36612|PRS4_SCHPO	26S protease regulatory subunit 4 homolog OS=Schizosaccharomyces pombe GN=mts2 PE=2 SV=1	0.0179
3040	595.8274	4	0.2219	0.77	0.62	KHLDAEVQK	1		sp|P41878|RPN11_SCHPO	26S proteasome regulatory subunit rpn11 OS=Schizosaccharomyces pombe GN=rpn11 PE=1 SV=2	IQYVGKQDPK	6		sp|P41878|RPN11_SCHPO	26S proteasome regulatory subunit rpn11 OS=Schizosaccharomyces pombe GN=rpn11 PE=1 SV=2	0.0179
2493	450.4413	5	0.2214	0.82	1.30	NHASIDKMK	7		sp|P41878|RPN11_SCHPO	26S proteasome regulatory subunit rpn11 OS=Schizosaccharomyces pombe GN=rpn11 PE=1 SV=2	KHLDAEVQK	1		sp|P41878|RPN11_SCHPO	26S proteasome regulatory subunit rpn11 OS=Schizosaccharomyces pombe GN=rpn11 PE=1 SV=2	0.0179
12127	860.4745	4	0.2170	0.64	7.24	KLEFPLPNEEAR	1		sp|O14126|PRS6A_SCHPO	26S protease regulatory subunit 6A OS=Schizosaccharomyces pombe GN=tbp1 PE=2 SV=1	SPAIIFIDELDAIGTKR	16		sp|O14126|PRS6A_SCHPO	26S protease regulatory subunit 6A OS=Schizosaccharomyces pombe GN=tbp1 PE=2 SV=1	0.0179
2486	750.06464	3	0.2161	0.75	2.17	NHASIDKMK	7		sp|P41878|RPN11_SCHPO	26S proteasome regulatory subunit rpn11 OS=Schizosaccharomyces pombe GN=rpn11 PE=1 SV=2	KHLDAEVQK	1		sp|P41878|RPN11_SCHPO	26S proteasome regulatory subunit rpn11 OS=Schizosaccharomyces pombe GN=rpn11 PE=1 SV=2	0.0179
4817	650.10284	4	0.2154	0.92	3.20	KVPDK	1		sp|O94517|PSA6_SCHPO	Probable proteasome subunit alpha type-6 OS=Schizosaccharomyces pombe GN=SPBC646.16 PE=2 SV=1	ATSAGPKQTETINWLEK	7		sp|O94517|PSA6_SCHPO	Probable proteasome subunit alpha type-6 OS=Schizosaccharomyces pombe GN=SPBC646.16 PE=2 SV=1	0.0179
9854	714.6489	4	0.2114	0.98	0.51	LEKVR	3		sp|Q9UTM3|RPN5_SCHPO	26S proteasome regulatory subunit rpn5 OS=Schizosaccharomyces pombe GN=rpn5a PE=1 SV=1	QLIIKEEMMNSIQQAVAK	5		sp|Q9UTM3|RPN5_SCHPO	26S proteasome regulatory subunit rpn5 OS=Schizosaccharomyces pombe GN=rpn5a PE=1 SV=1	0.0179
5336	640.59784	4	0.2113	0.80	2.39	IEEIFKK	6		sp|P06732|KCRM_HUMAN	Creatine kinase M-type OS=Homo sapiens GN=CKM PE=1 SV=2	SIKGYTLPPHCSR	3	57.02146@C;	sp|P06732|KCRM_HUMAN	Creatine kinase M-type OS=Homo sapiens GN=CKM PE=1 SV=2	0.0179
9344	1065.2297	3	0.2107	0.84	8.26	NSDYKETLIFK	5		sp|O74762|RPN2_SCHPO	26S proteasome regulatory subunit rpn2 OS=Schizosaccharomyces pombe GN=rpn2 PE=1 SV=1	LSGVVEGIFQKCYAK	11	57.02146@C;	sp|O74762|RPN2_SCHPO	26S proteasome regulatory subunit rpn2 OS=Schizosaccharomyces pombe GN=rpn2 PE=1 SV=1	0.0179
4846	896.16974	3	0.2094	0.78	3.18	ATAIGKSSTAAK	6		sp|O94579|PSA2_SCHPO	Probable proteasome subunit alpha type-2 OS=Schizosaccharomyces pombe GN=SPCC1442.06 PE=2 SV=1	KPTSELAIGASLEK	1		sp|O94579|PSA2_SCHPO	Probable proteasome subunit alpha type-2 OS=Schizosaccharomyces pombe GN=SPCC1442.06 PE=2 SV=1	0.0179
2048	756.12244	4	0.2088	0.82	2.83	GTKTSETNDR	3		sp|P87048|RPN1_SCHPO	26S proteasome regulatory subunit rpn1 OS=Schizosaccharomyces pombe GN=rpn1 PE=1 SV=2	DISSKSPSGNDALNDKK	5		sp|P87048|RPN1_SCHPO	26S proteasome regulatory subunit rpn1 OS=Schizosaccharomyces pombe GN=rpn1 PE=1 SV=2	0.0179
4812	791.77374	3	0.2079	0.85	2.26	VVKGNQK	3		sp|O42931|PRS7_SCHPO	26S protease regulatory subunit 7 homolog OS=Schizosaccharomyces pombe GN=rpt1 PE=1 SV=2	VATEKDFLDAVQK	5		sp|O42931|PRS7_SCHPO	26S protease regulatory subunit 7 homolog OS=Schizosaccharomyces pombe GN=rpt1 PE=1 SV=2	0.0179
8116	674.12115	4	0.2071	0.98	3.54	YKVNLYK	2		sp|Q9Y7T8|PSB3_SCHPO	Probable proteasome subunit beta type-3 OS=Schizosaccharomyces pombe GN=SPCC63.12c PE=2 SV=1	TFANLVSSTLYEKR	13		sp|Q9Y7T8|PSB3_SCHPO	Probable proteasome subunit beta type-3 OS=Schizosaccharomyces pombe GN=SPCC63.12c PE=2 SV=1	0.0179
6523	648.61786	4	0.2068	0.96	3.58	ENKIQR	3		sp|O94444|RPN10_SCHPO	26S proteasome regulatory subunit rpn10 OS=Schizosaccharomyces pombe GN=rpn10 PE=1 SV=1	FGDGIQIAQLALKHR	13		sp|O94444|RPN10_SCHPO	26S proteasome regulatory subunit rpn10 OS=Schizosaccharomyces pombe GN=rpn10 PE=1 SV=1	0.0179
2495	562.80035	4	0.2064	0.84	2.28	NHASIDKMK	7		sp|P41878|RPN11_SCHPO	26S proteasome regulatory subunit rpn11 OS=Schizosaccharomyces pombe GN=rpn11 PE=1 SV=2	KHLDAEVQK	1		sp|P41878|RPN11_SCHPO	26S proteasome regulatory subunit rpn11 OS=Schizosaccharomyces pombe GN=rpn11 PE=1 SV=2	0.0179
5759	747.38385	4	0.2052	0.84	2.13	LKYYEQK	2		sp|Q9UTM3|RPN5_SCHPO	26S proteasome regulatory subunit rpn5 OS=Schizosaccharomyces pombe GN=rpn5a PE=1 SV=1	AVYDTAVVQEDPEKWK	14		sp|Q9UTM3|RPN5_SCHPO	26S proteasome regulatory subunit rpn5 OS=Schizosaccharomyces pombe GN=rpn5a PE=1 SV=1	0.0179
4902	866.46893	3	0.2048	0.83	4.23	KVPDK	1		sp|O94517|PSA6_SCHPO	Probable proteasome subunit alpha type-6 OS=Schizosaccharomyces pombe GN=SPBC646.16 PE=2 SV=1	ATSAGPKQTETINWLEK	7		sp|O94517|PSA6_SCHPO	Probable proteasome subunit alpha type-6 OS=Schizosaccharomyces pombe GN=SPBC646.16 PE=2 SV=1	0.0179
6420	887.812	3	0.2026	0.96	3.12	FSGEKK	5		sp|Q9P7S2|RPN6_SCHPO	Probable 26S proteasome regulatory subunit rpn6 OS=Schizosaccharomyces pombe GN=rpn6 PE=2 SV=1	ALQDYKPELASDPIIR	6		sp|Q9P7S2|RPN6_SCHPO	Probable 26S proteasome regulatory subunit rpn6 OS=Schizosaccharomyces pombe GN=rpn6 PE=2 SV=1	0.0179
8743	742.74603	3	0.2009	0.80	3.73	MIDDQR	1		sp|O42897|RPN3_SCHPO	Probable 26S proteasome regulatory subunit rpn3 OS=Schizosaccharomyces pombe GN=rpn3 PE=2 SV=2	LNADVLGQLIKK	11		sp|O42897|RPN3_SCHPO	Probable 26S proteasome regulatory subunit rpn3 OS=Schizosaccharomyces pombe GN=rpn3 PE=2 SV=2	0.0179
6528	519.0956	5	0.2007	0.94	3.30	ENKIQR	3		sp|O94444|RPN10_SCHPO	26S proteasome regulatory subunit rpn10 OS=Schizosaccharomyces pombe GN=rpn10 PE=1 SV=1	FGDGIQIAQLALKHR	13		sp|O94444|RPN10_SCHPO	26S proteasome regulatory subunit rpn10 OS=Schizosaccharomyces pombe GN=rpn10 PE=1 SV=1	0.0179
6425	659.36053	4	0.1982	0.96	3.06	EKASFAR	2		sp|P50524|RPN12_SCHPO	26S proteasome regulatory subunit rpn12 OS=Schizosaccharomyces pombe GN=rpn12 PE=1 SV=1	VELAKQNLFVPTSDK	5		sp|P50524|RPN12_SCHPO	26S proteasome regulatory subunit rpn12 OS=Schizosaccharomyces pombe GN=rpn12 PE=1 SV=1	0.0179
4865	762.0716	3	0.1980	0.88	3.96	NKMVCK	2	57.02146@C;	sp|Q09682|PSA4_SCHPO	Probable proteasome subunit alpha type-4 OS=Schizosaccharomyces pombe GN=SPAC13C5.01c PE=2 SV=1	IEFATITKDTTK	8		sp|Q09682|PSA4_SCHPO	Probable proteasome subunit alpha type-4 OS=Schizosaccharomyces pombe GN=SPAC13C5.01c PE=2 SV=1	0.0179
4499	523.34094	3	0.1965	0.79	3.74	KELLK	1		sp|P50524|RPN12_SCHPO	26S proteasome regulatory subunit rpn12 OS=Schizosaccharomyces pombe GN=rpn12 PE=1 SV=1	LKVELAK	2		sp|P50524|RPN12_SCHPO	26S proteasome regulatory subunit rpn12 OS=Schizosaccharomyces pombe GN=rpn12 PE=1 SV=1	0.0179
8185	786.90216	4	0.1957	0.92	2.41	LLKLEEAMK	3		sp|Q9UQY2|PSB1_SCHPO	Probable proteasome subunit beta type-1 OS=Schizosaccharomyces pombe GN=pam1 PE=2 SV=1	EGKGEIYSFDPVGSYER	3		sp|Q9UQY2|PSB1_SCHPO	Probable proteasome subunit beta type-1 OS=Schizosaccharomyces pombe GN=pam1 PE=2 SV=1	0.0179
5069	640.5978	4	0.1956	0.87	2.29	IEEIFKK	6		sp|P06732|KCRM_HUMAN	Creatine kinase M-type OS=Homo sapiens GN=CKM PE=1 SV=2	SIKGYTLPPHCSR	3	57.02146@C;	sp|P06732|KCRM_HUMAN	Creatine kinase M-type OS=Homo sapiens GN=CKM PE=1 SV=2	0.0179
4813	990.83795	3	0.1955	0.77	4.44	ILSGEQTVKYDR	9		sp|O74762|RPN2_SCHPO	26S proteasome regulatory subunit rpn2 OS=Schizosaccharomyces pombe GN=rpn2 PE=1 SV=1	KEDSSPCGYIIR	1	57.02146@C;	sp|O74762|RPN2_SCHPO	26S proteasome regulatory subunit rpn2 OS=Schizosaccharomyces pombe GN=rpn2 PE=1 SV=1	0.0179
1526	831.0706	3	0.1945	0.76	3.24	GTKTSETNDR	3		sp|P87048|RPN1_SCHPO	26S proteasome regulatory subunit rpn1 OS=Schizosaccharomyces pombe GN=rpn1 PE=1 SV=2	SPSGNDALNDKK	11		sp|P87048|RPN1_SCHPO	26S proteasome regulatory subunit rpn1 OS=Schizosaccharomyces pombe GN=rpn1 PE=1 SV=2	0.0179
5243	640.5943	4	0.1933	0.76	-3.15	IEEIFKK	6		sp|P06732|KCRM_HUMAN	Creatine kinase M-type OS=Homo sapiens GN=CKM PE=1 SV=2	SIKGYTLPPHCSR	3	57.02146@C;	sp|P06732|KCRM_HUMAN	Creatine kinase M-type OS=Homo sapiens GN=CKM PE=1 SV=2	0.0179
3076	786.08136	3	0.1903	0.79	-0.73	NHASIDKMK	7		sp|P41878|RPN11_SCHPO	26S proteasome regulatory subunit rpn11 OS=Schizosaccharomyces pombe GN=rpn11 PE=1 SV=2	IQYVGKQDPK	6		sp|P41878|RPN11_SCHPO	26S proteasome regulatory subunit rpn11 OS=Schizosaccharomyces pombe GN=rpn11 PE=1 SV=2	0.0179
2019	586.31287	4	0.1876	0.96	1.46	IKENQEK	2		sp|O14126|PRS6A_SCHPO	26S protease regulatory subunit 6A OS=Schizosaccharomyces pombe GN=tbp1 PE=2 SV=1	LTHEKSTMLEK	5		sp|O14126|PRS6A_SCHPO	26S protease regulatory subunit 6A OS=Schizosaccharomyces pombe GN=tbp1 PE=2 SV=1	0.0179
4497	649.32245	4	0.1862	0.91	7.91	YYEQKIR	5		sp|Q9UTM3|RPN5_SCHPO	26S proteasome regulatory subunit rpn5 OS=Schizosaccharomyces pombe GN=rpn5a PE=1 SV=1	SDYYMASTYTKK	11		sp|Q9UTM3|RPN5_SCHPO	26S proteasome regulatory subunit rpn5 OS=Schizosaccharomyces pombe GN=rpn5a PE=1 SV=1	0.0179
4858	594.07965	4	0.1845	0.95	-1.96	VVKGNQK	3		sp|O42931|PRS7_SCHPO	26S protease regulatory subunit 7 homolog OS=Schizosaccharomyces pombe GN=rpt1 PE=1 SV=2	VATEKDFLDAVQK	5		sp|O42931|PRS7_SCHPO	26S protease regulatory subunit 7 homolog OS=Schizosaccharomyces pombe GN=rpt1 PE=1 SV=2	0.0179
9735	1056.1753	3	0.1837	0.88	1.62	DFLDAVQKVVK	8		sp|O42931|PRS7_SCHPO	26S protease regulatory subunit 7 homolog OS=Schizosaccharomyces pombe GN=rpt1 PE=1 SV=2	GNQKFSSTADYMNMSS	4		sp|O42931|PRS7_SCHPO	26S protease regulatory subunit 7 homolog OS=Schizosaccharomyces pombe GN=rpt1 PE=1 SV=2	0.0179
6163	786.4506	3	0.1836	0.88	0.83	LLKLEEAMK	3		sp|Q9UQY2|PSB1_SCHPO	Probable proteasome subunit beta type-1 OS=Schizosaccharomyces pombe GN=pam1 PE=2 SV=1	IITKEGVETR	4		sp|Q9UQY2|PSB1_SCHPO	Probable proteasome subunit beta type-1 OS=Schizosaccharomyces pombe GN=pam1 PE=2 SV=1	0.0179
5038	595.05005	3	0.1829	0.78	3.49	IKLISGK	2		sp|Q9US13|RPN9_SCHPO	Probable 26S proteasome regulatory subunit rpn9 OS=Schizosaccharomyces pombe GN=rpn9 PE=2 SV=1	ELLVKASK	5		sp|Q9US13|RPN9_SCHPO	Probable 26S proteasome regulatory subunit rpn9 OS=Schizosaccharomyces pombe GN=rpn9 PE=2 SV=1	0.0179
7622	825.93256	4	0.1809	0.87	8.51	RLLKLEEAMK	4		sp|Q9UQY2|PSB1_SCHPO	Probable proteasome subunit beta type-1 OS=Schizosaccharomyces pombe GN=pam1 PE=2 SV=1	EGKGEIYSFDPVGSYER	3		sp|Q9UQY2|PSB1_SCHPO	Probable proteasome subunit beta type-1 OS=Schizosaccharomyces pombe GN=pam1 PE=2 SV=1	0.0222
4793	499.05557	4	0.1793	0.94	3.06	KHGQLK	1		sp|Q9UTM3|RPN5_SCHPO	26S proteasome regulatory subunit rpn5 OS=Schizosaccharomyces pombe GN=rpn5a PE=1 SV=1	LLIFEKQVR	6		sp|Q9UTM3|RPN5_SCHPO	26S proteasome regulatory subunit rpn5 OS=Schizosaccharomyces pombe GN=rpn5a PE=1 SV=1	0.0222
3269	519.889	5	0.1732	0.71	1.32	SVQPTAKTVQK	7		sp|O74762|RPN2_SCHPO	26S proteasome regulatory subunit rpn2 OS=Schizosaccharomyces pombe GN=rpn2 PE=1 SV=1	KHFEQVINEK	1		sp|O74762|RPN2_SCHPO	26S proteasome regulatory subunit rpn2 OS=Schizosaccharomyces pombe GN=rpn2 PE=1 SV=1	0.0222
3070	589.8127	4	0.1732	0.90	-1.04	NHASIDKMK	7		sp|P41878|RPN11_SCHPO	26S proteasome regulatory subunit rpn11 OS=Schizosaccharomyces pombe GN=rpn11 PE=1 SV=2	IQYVGKQDPK	6		sp|P41878|RPN11_SCHPO	26S proteasome regulatory subunit rpn11 OS=Schizosaccharomyces pombe GN=rpn11 PE=1 SV=2	0.0222
5100	853.7974	3	0.1730	0.99	5.63	IEEIFKK	6		sp|P06732|KCRM_HUMAN	Creatine kinase M-type OS=Homo sapiens GN=CKM PE=1 SV=2	SIKGYTLPPHCSR	3	57.02146@C;	sp|P06732|KCRM_HUMAN	Creatine kinase M-type OS=Homo sapiens GN=CKM PE=1 SV=2	0.0222
3041	476.8637	5	0.1723	0.89	1.33	KHLDAEVQK	1		sp|P41878|RPN11_SCHPO	26S proteasome regulatory subunit rpn11 OS=Schizosaccharomyces pombe GN=rpn11 PE=1 SV=2	IQYVGKQDPK	6		sp|P41878|RPN11_SCHPO	26S proteasome regulatory subunit rpn11 OS=Schizosaccharomyces pombe GN=rpn11 PE=1 SV=2	0.0222
6155	590.0909	4	0.1721	0.97	2.69	LLKLEEAMK	3		sp|Q9UQY2|PSB1_SCHPO	Probable proteasome subunit beta type-1 OS=Schizosaccharomyces pombe GN=pam1 PE=2 SV=1	IITKEGVETR	4		sp|Q9UQY2|PSB1_SCHPO	Probable proteasome subunit beta type-1 OS=Schizosaccharomyces pombe GN=pam1 PE=2 SV=1	0.0222
4510	879.10474	3	0.1720	0.84	4.73	EYLEKNWK	5		sp|Q10329|PSA7_SCHPO	Probable proteasome subunit alpha type-7 OS=Schizosaccharomyces pombe GN=SPBC106.16 PE=2 SV=1	EIQDEKEAEAAR	6		sp|Q10329|PSA7_SCHPO	Probable proteasome subunit alpha type-7 OS=Schizosaccharomyces pombe GN=SPBC106.16 PE=2 SV=1	0.0222
6893	1072.5485	3	0.1708	0.84	6.76	IITKEGVETR	4		sp|Q9UQY2|PSB1_SCHPO	Probable proteasome subunit beta type-1 OS=Schizosaccharomyces pombe GN=pam1 PE=2 SV=1	EGKGEIYSFDPVGSYER	3		sp|Q9UQY2|PSB1_SCHPO	Probable proteasome subunit beta type-1 OS=Schizosaccharomyces pombe GN=pam1 PE=2 SV=1	0.0222
6644	628.31464	5	0.1704	0.95	1.87	YYEQKIR	5		sp|Q9UTM3|RPN5_SCHPO	26S proteasome regulatory subunit rpn5 OS=Schizosaccharomyces pombe GN=rpn5a PE=1 SV=1	IGLHDDAYLDVCKYYR	13	57.02146@C;	sp|Q9UTM3|RPN5_SCHPO	26S proteasome regulatory subunit rpn5 OS=Schizosaccharomyces pombe GN=rpn5a PE=1 SV=1	0.0222
10485	889.22614	4	0.1696	0.77	1.51	TITDGKIYVEVER	6		sp|Q9UTM3|RPN5_SCHPO	26S proteasome regulatory subunit rpn5 OS=Schizosaccharomyces pombe GN=rpn5a PE=1 SV=1	AGDFQGLNEQLVSLFKK	16		sp|Q9UTM3|RPN5_SCHPO	26S proteasome regulatory subunit rpn5 OS=Schizosaccharomyces pombe GN=rpn5a PE=1 SV=1	0.0222
2135	505.80157	4	0.1690	0.92	2.54	KVAQTTYK	1		sp|O94579|PSA2_SCHPO	Probable proteasome subunit alpha type-2 OS=Schizosaccharomyces pombe GN=SPCC1442.06 PE=2 SV=1	VLVDKSRK	5		sp|O94579|PSA2_SCHPO	Probable proteasome subunit alpha type-2 OS=Schizosaccharomyces pombe GN=SPCC1442.06 PE=2 SV=1	0.0222
8585	942.1796	3	0.1687	0.85	4.24	EKVAFILDQVR	2		sp|Q9UTM3|RPN5_SCHPO	26S proteasome regulatory subunit rpn5 OS=Schizosaccharomyces pombe GN=rpn5a PE=1 SV=1	FFEKEDVQSLK	4		sp|Q9UTM3|RPN5_SCHPO	26S proteasome regulatory subunit rpn5 OS=Schizosaccharomyces pombe GN=rpn5a PE=1 SV=1	0.0222
4194	859.4751	3	0.1685	0.91	2.46	VISMEKGGNMK	6		sp|P06732|KCRM_HUMAN	Creatine kinase M-type OS=Homo sapiens GN=CKM PE=1 SV=2	GGVHVKLAHLSK	6		sp|P06732|KCRM_HUMAN	Creatine kinase M-type OS=Homo sapiens GN=CKM PE=1 SV=2	0.0222
4807	594.0792	4	0.1683	0.93	-2.68	VVKGNQK	3		sp|O42931|PRS7_SCHPO	26S protease regulatory subunit 7 homolog OS=Schizosaccharomyces pombe GN=rpt1 PE=1 SV=2	VATEKDFLDAVQK	5		sp|O42931|PRS7_SCHPO	26S protease regulatory subunit 7 homolog OS=Schizosaccharomyces pombe GN=rpt1 PE=1 SV=2	0.0222
1242	813.39294	4	0.1681	0.77	2.93	SPSGNDALNDKK	11		sp|P87048|RPN1_SCHPO	26S proteasome regulatory subunit rpn1 OS=Schizosaccharomyces pombe GN=rpn1 PE=1 SV=2	GTKTSETNDRNSTNNTK	3		sp|P87048|RPN1_SCHPO	26S proteasome regulatory subunit rpn1 OS=Schizosaccharomyces pombe GN=rpn1 PE=1 SV=2	0.0222
3900	552.3101	4	0.1673	0.87	3.76	VLVDKSR	5		sp|O94579|PSA2_SCHPO	Probable proteasome subunit alpha type-2 OS=Schizosaccharomyces pombe GN=SPCC1442.06 PE=2 SV=1	KIYNEYPPTK	1		sp|O94579|PSA2_SCHPO	Probable proteasome subunit alpha type-2 OS=Schizosaccharomyces pombe GN=SPCC1442.06 PE=2 SV=1	0.0222
1213	526.02814	4	0.1667	0.98	1.63	KKSGR	1		sp|Q10329|PSA7_SCHPO	Probable proteasome subunit alpha type-7 OS=Schizosaccharomyces pombe GN=SPBC106.16 PE=2 SV=1	EIQDEKEAEAAR	6		sp|Q10329|PSA7_SCHPO	Probable proteasome subunit alpha type-7 OS=Schizosaccharomyces pombe GN=SPBC106.16 PE=2 SV=1	0.0222
2565	562.80023	4	0.1652	0.86	2.06	NHASIDKMK	7		sp|P41878|RPN11_SCHPO	26S proteasome regulatory subunit rpn11 OS=Schizosaccharomyces pombe GN=rpn11 PE=1 SV=2	KHLDAEVQK	1		sp|P41878|RPN11_SCHPO	26S proteasome regulatory subunit rpn11 OS=Schizosaccharomyces pombe GN=rpn11 PE=1 SV=2	0.0222
3183	595.3164	4	0.1651	0.80	2.67	FIVKASSGPR	4		sp|O74445|PRS10_SCHPO	Probable 26S protease subunit rpt4 OS=Schizosaccharomyces pombe GN=rpt4 PE=2 SV=2	MSERDTALEK	1		sp|O74445|PRS10_SCHPO	Probable 26S protease subunit rpt4 OS=Schizosaccharomyces pombe GN=rpt4 PE=2 SV=2	0.0222
1525	623.5543	4	0.1648	0.89	2.45	GTKTSETNDR	3		sp|P87048|RPN1_SCHPO	26S proteasome regulatory subunit rpn1 OS=Schizosaccharomyces pombe GN=rpn1 PE=1 SV=2	SPSGNDALNDKK	11		sp|P87048|RPN1_SCHPO	26S proteasome regulatory subunit rpn1 OS=Schizosaccharomyces pombe GN=rpn1 PE=1 SV=2	0.0222
7226	680.59875	4	0.1638	0.97	1.80	TKDSLEAR	2		sp|O74762|RPN2_SCHPO	26S proteasome regulatory subunit rpn2 OS=Schizosaccharomyces pombe GN=rpn2 PE=1 SV=1	DNLSWLSKANNWSK	8		sp|O74762|RPN2_SCHPO	26S proteasome regulatory subunit rpn2 OS=Schizosaccharomyces pombe GN=rpn2 PE=1 SV=1	0.0222
5520	640.59674	4	0.1635	0.85	0.67	IEEIFKK	6		sp|P06732|KCRM_HUMAN	Creatine kinase M-type OS=Homo sapiens GN=CKM PE=1 SV=2	SIKGYTLPPHCSR	3	57.02146@C;	sp|P06732|KCRM_HUMAN	Creatine kinase M-type OS=Homo sapiens GN=CKM PE=1 SV=2	0.0222
710	489.28033	4	0.1621	0.85	7.75	KEEPK	1		sp|O74762|RPN2_SCHPO	26S proteasome regulatory subunit rpn2 OS=Schizosaccharomyces pombe GN=rpn2 PE=1 SV=1	SVQPTAKTVQK	7		sp|O74762|RPN2_SCHPO	26S proteasome regulatory subunit rpn2 OS=Schizosaccharomyces pombe GN=rpn2 PE=1 SV=1	0.0222
5110	512.6793	5	0.1619	0.93	1.53	IEEIFKK	6		sp|P06732|KCRM_HUMAN	Creatine kinase M-type OS=Homo sapiens GN=CKM PE=1 SV=2	SIKGYTLPPHCSR	3	57.02146@C;	sp|P06732|KCRM_HUMAN	Creatine kinase M-type OS=Homo sapiens GN=CKM PE=1 SV=2	0.0222
4293	839.0882	3	0.1615	0.85	3.50	NWKEGLSR	3		sp|Q10329|PSA7_SCHPO	Probable proteasome subunit alpha type-7 OS=Schizosaccharomyces pombe GN=SPBC106.16 PE=2 SV=1	EIQDEKEAEAAR	6		sp|Q10329|PSA7_SCHPO	Probable proteasome subunit alpha type-7 OS=Schizosaccharomyces pombe GN=SPBC106.16 PE=2 SV=1	0.0222
6548	759.15393	4	0.1615	0.85	0.81	QIAKFVVSLGER	4		sp|O42931|PRS7_SCHPO	26S protease regulatory subunit 7 homolog OS=Schizosaccharomyces pombe GN=rpt1 PE=1 SV=2	CTKIIENEQSAEK	3	57.02146@C;	sp|O42931|PRS7_SCHPO	26S protease regulatory subunit 7 homolog OS=Schizosaccharomyces pombe GN=rpt1 PE=1 SV=2	0.0222
8717	894.5018	3	0.1613	0.68	5.83	LEGTIDYQKL	9		sp|O74445|PRS10_SCHPO	Probable 26S protease subunit rpt4 OS=Schizosaccharomyces pombe GN=rpt4 PE=2 SV=2	KIEIPLPNEVGR	1		sp|O74445|PRS10_SCHPO	Probable 26S protease subunit rpt4 OS=Schizosaccharomyces pombe GN=rpt4 PE=2 SV=2	0.0222
4287	629.56744	4	0.1595	0.94	2.62	NWKEGLSR	3		sp|Q10329|PSA7_SCHPO	Probable proteasome subunit alpha type-7 OS=Schizosaccharomyces pombe GN=SPBC106.16 PE=2 SV=1	EIQDEKEAEAAR	6		sp|Q10329|PSA7_SCHPO	Probable proteasome subunit alpha type-7 OS=Schizosaccharomyces pombe GN=SPBC106.16 PE=2 SV=1	0.0222
6416	878.8111	3	0.1591	0.94	2.50	EKASFAR	2		sp|P50524|RPN12_SCHPO	26S proteasome regulatory subunit rpn12 OS=Schizosaccharomyces pombe GN=rpn12 PE=1 SV=1	VELAKQNLFVPTSDK	5		sp|P50524|RPN12_SCHPO	26S proteasome regulatory subunit rpn12 OS=Schizosaccharomyces pombe GN=rpn12 PE=1 SV=1	0.0222
7862	767.63806	4	0.1583	0.88	2.95	MVCKIWK	4	57.02146@C;	sp|Q09682|PSA4_SCHPO	Probable proteasome subunit alpha type-4 OS=Schizosaccharomyces pombe GN=SPAC13C5.01c PE=2 SV=1	SDEINEVLNKYQETQR	10		sp|Q09682|PSA4_SCHPO	Probable proteasome subunit alpha type-4 OS=Schizosaccharomyces pombe GN=SPAC13C5.01c PE=2 SV=1	0.0222
2812	562.7954	4	0.1582	0.80	-6.52	NHASIDKMK	7		sp|P41878|RPN11_SCHPO	26S proteasome regulatory subunit rpn11 OS=Schizosaccharomyces pombe GN=rpn11 PE=1 SV=2	KHLDAEVQK	1		sp|P41878|RPN11_SCHPO	26S proteasome regulatory subunit rpn11 OS=Schizosaccharomyces pombe GN=rpn11 PE=1 SV=2	0.0222
7143	917.2049	4	0.1572	0.82	1.47	LKYYEQK	2		sp|Q9UTM3|RPN5_SCHPO	26S proteasome regulatory subunit rpn5 OS=Schizosaccharomyces pombe GN=rpn5a PE=1 SV=1	SAQEILCNEPVETYGSFDLKEK	20	57.02146@C;	sp|Q9UTM3|RPN5_SCHPO	26S proteasome regulatory subunit rpn5 OS=Schizosaccharomyces pombe GN=rpn5a PE=1 SV=1	0.0222
3262	649.61017	4	0.1570	1.00	2.54	SVQPTAKTVQK	7		sp|O74762|RPN2_SCHPO	26S proteasome regulatory subunit rpn2 OS=Schizosaccharomyces pombe GN=rpn2 PE=1 SV=1	KHFEQVINEK	1		sp|O74762|RPN2_SCHPO	26S proteasome regulatory subunit rpn2 OS=Schizosaccharomyces pombe GN=rpn2 PE=1 SV=1	0.0222
6836	575.92554	5	0.1560	0.94	2.46	EKASFAR	2		sp|P50524|RPN12_SCHPO	26S proteasome regulatory subunit rpn12 OS=Schizosaccharomyces pombe GN=rpn12 PE=1 SV=1	LKVELAKQNLFVPTSDK	7		sp|P50524|RPN12_SCHPO	26S proteasome regulatory subunit rpn12 OS=Schizosaccharomyces pombe GN=rpn12 PE=1 SV=1	0.0222
6154	1008.8381	3	0.1553	0.92	2.10	LGDKGPAAAR	4		sp|O14250|PSA1_SCHPO	Probable proteasome subunit alpha type-1 OS=Schizosaccharomyces pombe GN=SPAC6G10.04c PE=2 SV=1	YTLYDQNDTKEWLDK	10		sp|O14250|PSA1_SCHPO	Probable proteasome subunit alpha type-1 OS=Schizosaccharomyces pombe GN=SPAC6G10.04c PE=2 SV=1	0.0222
221	453.75165	4	0.1546	1.00	-0.34	KDKPK	1		sp|P36612|PRS4_SCHPO	26S protease regulatory subunit 4 homolog OS=Schizosaccharomyces pombe GN=mts2 PE=2 SV=1	KAQSGPDASAK	1		sp|P36612|PRS4_SCHPO	26S protease regulatory subunit 4 homolog OS=Schizosaccharomyces pombe GN=mts2 PE=2 SV=1	0.0222
5050	446.53943	4	0.1539	0.87	3.70	IKLISGK	2		sp|Q9US13|RPN9_SCHPO	Probable 26S proteasome regulatory subunit rpn9 OS=Schizosaccharomyces pombe GN=rpn9 PE=2 SV=1	ELLVKASK	5		sp|Q9US13|RPN9_SCHPO	Probable 26S proteasome regulatory subunit rpn9 OS=Schizosaccharomyces pombe GN=rpn9 PE=2 SV=1	0.0222
6147	756.881	4	0.1536	0.87	2.91	LGDKGPAAAR	4		sp|O14250|PSA1_SCHPO	Probable proteasome subunit alpha type-1 OS=Schizosaccharomyces pombe GN=SPAC6G10.04c PE=2 SV=1	YTLYDQNDTKEWLDK	10		sp|O14250|PSA1_SCHPO	Probable proteasome subunit alpha type-1 OS=Schizosaccharomyces pombe GN=SPAC6G10.04c PE=2 SV=1	0.0222
6879	804.6628	4	0.1515	0.87	6.23	IITKEGVETR	4		sp|Q9UQY2|PSB1_SCHPO	Probable proteasome subunit beta type-1 OS=Schizosaccharomyces pombe GN=pam1 PE=2 SV=1	EGKGEIYSFDPVGSYER	3		sp|Q9UQY2|PSB1_SCHPO	Probable proteasome subunit beta type-1 OS=Schizosaccharomyces pombe GN=pam1 PE=2 SV=1	0.0222
6963	603.53143	5	0.1497	0.75	2.59	NCACVISQKK	9	57.02146@C;	sp|O94517|PSA6_SCHPO	Probable proteasome subunit alpha type-6 OS=Schizosaccharomyces pombe GN=SPBC646.16 PE=2 SV=1	LIDASTVKHVFPITK	8		sp|O94517|PSA6_SCHPO	Probable proteasome subunit alpha type-6 OS=Schizosaccharomyces pombe GN=SPBC646.16 PE=2 SV=1	0.0400
6736	850.20087	4	0.1488	0.94	3.88	LGDKGPAAAR	4		sp|O14250|PSA1_SCHPO	Probable proteasome subunit alpha type-1 OS=Schizosaccharomyces pombe GN=SPAC6G10.04c PE=2 SV=1	DTLSKDQELTEENVSISVIGK	5		sp|O14250|PSA1_SCHPO	Probable proteasome subunit alpha type-1 OS=Schizosaccharomyces pombe GN=SPAC6G10.04c PE=2 SV=1	0.0400
595	685.32495	3	0.1483	0.73	0.95	KTTEEK	1		sp|O74762|RPN2_SCHPO	26S proteasome regulatory subunit rpn2 OS=Schizosaccharomyces pombe GN=rpn2 PE=1 SV=1	ASKGSNDDEMK	3		sp|O74762|RPN2_SCHPO	26S proteasome regulatory subunit rpn2 OS=Schizosaccharomyces pombe GN=rpn2 PE=1 SV=1	0.0400
2055	605.098	5	0.1464	0.94	0.57	GTKTSETNDR	3		sp|P87048|RPN1_SCHPO	26S proteasome regulatory subunit rpn1 OS=Schizosaccharomyces pombe GN=rpn1 PE=1 SV=2	DISSKSPSGNDALNDKK	5		sp|P87048|RPN1_SCHPO	26S proteasome regulatory subunit rpn1 OS=Schizosaccharomyces pombe GN=rpn1 PE=1 SV=2	0.0400
1186	701.03613	3	0.1455	0.95	3.14	KKSGR	2		sp|Q10329|PSA7_SCHPO	Probable proteasome subunit alpha type-7 OS=Schizosaccharomyces pombe GN=SPBC106.16 PE=2 SV=1	EIQDEKEAEAAR	6		sp|Q10329|PSA7_SCHPO	Probable proteasome subunit alpha type-7 OS=Schizosaccharomyces pombe GN=SPBC106.16 PE=2 SV=1	0.0400
5533	838.48566	3	0.1453	0.77	2.43	IITKEGVETR	4		sp|Q9UQY2|PSB1_SCHPO	Probable proteasome subunit beta type-1 OS=Schizosaccharomyces pombe GN=pam1 PE=2 SV=1	RLLKLEEAMK	4		sp|Q9UQY2|PSB1_SCHPO	Probable proteasome subunit beta type-1 OS=Schizosaccharomyces pombe GN=pam1 PE=2 SV=1	0.0400
3529	669.0435	3	0.1453	0.77	-2.68	KVADLK	1		sp|O74445|PRS10_SCHPO	Probable 26S protease subunit rpt4 OS=Schizosaccharomyces pombe GN=rpt4 PE=2 SV=2	KLEGTIDYQK	1		sp|O74445|PRS10_SCHPO	Probable 26S protease subunit rpt4 OS=Schizosaccharomyces pombe GN=rpt4 PE=2 SV=2	0.0400
3115	622.66284	3	0.1452	0.94	0.85	DLVKK	4		sp|O74445|PRS10_SCHPO	Probable 26S protease subunit rpt4 OS=Schizosaccharomyces pombe GN=rpt4 PE=2 SV=2	YDKTEDDIK	3		sp|O74445|PRS10_SCHPO	Probable 26S protease subunit rpt4 OS=Schizosaccharomyces pombe GN=rpt4 PE=2 SV=2	0.0400
5331	512.6783	5	0.1449	0.91	-0.48	IEEIFKK	6		sp|P06732|KCRM_HUMAN	Creatine kinase M-type OS=Homo sapiens GN=CKM PE=1 SV=2	SIKGYTLPPHCSR	3	57.02146@C;	sp|P06732|KCRM_HUMAN	Creatine kinase M-type OS=Homo sapiens GN=CKM PE=1 SV=2	0.0400
11551	782.45087	4	0.1440	0.96	3.91	SAVIKTSTR	5		sp|O14126|PRS6A_SCHPO	26S protease regulatory subunit 6A OS=Schizosaccharomyces pombe GN=tbp1 PE=2 SV=1	LAAPQLVQMFIGDGAKLVR	16		sp|O14126|PRS6A_SCHPO	26S protease regulatory subunit 6A OS=Schizosaccharomyces pombe GN=tbp1 PE=2 SV=1	0.0400
5811	503.7967	4	0.1440	0.97	-10.62	KHGQLK	1		sp|Q9UTM3|RPN5_SCHPO	26S proteasome regulatory subunit rpn5 OS=Schizosaccharomyces pombe GN=rpn5a PE=1 SV=1	KRVIEHNIR	1		sp|Q9UTM3|RPN5_SCHPO	26S proteasome regulatory subunit rpn5 OS=Schizosaccharomyces pombe GN=rpn5a PE=1 SV=1	0.0400
5526	592.61096	4	0.1431	0.97	0.72	ELLVKASK	5		sp|Q9US13|RPN9_SCHPO	Probable 26S proteasome regulatory subunit rpn9 OS=Schizosaccharomyces pombe GN=rpn9 PE=2 SV=1	IKLISGKLDEAR	7		sp|Q9US13|RPN9_SCHPO	Probable 26S proteasome regulatory subunit rpn9 OS=Schizosaccharomyces pombe GN=rpn9 PE=2 SV=1	0.0400
2451	561.562	4	0.1430	0.92	1.31	TKDSLEAR	2		sp|O74762|RPN2_SCHPO	26S proteasome regulatory subunit rpn2 OS=Schizosaccharomyces pombe GN=rpn2 PE=1 SV=1	SVQPTAKTVQK	7		sp|O74762|RPN2_SCHPO	26S proteasome regulatory subunit rpn2 OS=Schizosaccharomyces pombe GN=rpn2 PE=1 SV=1	0.0400
9336	799.1681	4	0.1424	0.87	0.69	NSDYKETLIFK	5		sp|O74762|RPN2_SCHPO	26S proteasome regulatory subunit rpn2 OS=Schizosaccharomyces pombe GN=rpn2 PE=1 SV=1	LSGVVEGIFQKCYAK	11	57.02146@C;	sp|O74762|RPN2_SCHPO	26S proteasome regulatory subunit rpn2 OS=Schizosaccharomyces pombe GN=rpn2 PE=1 SV=1	0.0400
1492	563.7772	4	0.1396	0.83	-3.69	KTTEEK	1		sp|O74762|RPN2_SCHPO	26S proteasome regulatory subunit rpn2 OS=Schizosaccharomyces pombe GN=rpn2 PE=1 SV=1	GSNDDEMKIDKK	8		sp|O74762|RPN2_SCHPO	26S proteasome regulatory subunit rpn2 OS=Schizosaccharomyces pombe GN=rpn2 PE=1 SV=1	0.0619
6948	754.16254	4	0.1377	0.87	2.67	NCACVISQKK	9	57.02146@C;	sp|O94517|PSA6_SCHPO	Probable proteasome subunit alpha type-6 OS=Schizosaccharomyces pombe GN=SPBC646.16 PE=2 SV=1	LIDASTVKHVFPITK	8		sp|O94517|PSA6_SCHPO	Probable proteasome subunit alpha type-6 OS=Schizosaccharomyces pombe GN=SPBC646.16 PE=2 SV=1	0.0619
817	484.25052	3	0.1371	0.86	1.77	KNVPK	1		sp|Q10329|PSA7_SCHPO	Probable proteasome subunit alpha type-7 OS=Schizosaccharomyces pombe GN=SPBC106.16 PE=2 SV=1	MSGYDR	1		sp|Q10329|PSA7_SCHPO	Probable proteasome subunit alpha type-7 OS=Schizosaccharomyces pombe GN=SPBC106.16 PE=2 SV=1	0.0619
3656	821.1082	3	0.1356	0.95	-0.89	EIKPNIR	3		sp|P41836|PRS8_SCHPO	26S protease regulatory subunit 8 homolog OS=Schizosaccharomyces pombe GN=let1 PE=2 SV=1	AVAHHTDCKFIR	9	57.02146@C;	sp|P41836|PRS8_SCHPO	26S protease regulatory subunit 8 homolog OS=Schizosaccharomyces pombe GN=let1 PE=2 SV=1	0.0619
13015	620.32806	4	0.1349	0.97	6.50	GVSKDEK	4		sp|Q9P7S2|RPN6_SCHPO	Probable 26S proteasome regulatory subunit rpn6 OS=Schizosaccharomyces pombe GN=rpn6 PE=2 SV=1	MSSKSSLELANNAVK	1		sp|Q9P7S2|RPN6_SCHPO	Probable 26S proteasome regulatory subunit rpn6 OS=Schizosaccharomyces pombe GN=rpn6 PE=2 SV=1	0.0619
13466	960.1805	3	0.1334	0.90	-4.67	KFTGGVLMLIDR	1		sp|O74762|RPN2_SCHPO	26S proteasome regulatory subunit rpn2 OS=Schizosaccharomyces pombe GN=rpn2 PE=1 SV=1	LLMKLSSQNDDK	4		sp|O74762|RPN2_SCHPO	26S proteasome regulatory subunit rpn2 OS=Schizosaccharomyces pombe GN=rpn2 PE=1 SV=1	0.0619
7916	733.72736	3	0.1326	0.89	-1.67	MTEVLK	1		sp|P41836|PRS8_SCHPO	26S protease regulatory subunit 8 homolog OS=Schizosaccharomyces pombe GN=let1 PE=2 SV=1	KIEFPPPSAEAR	1		sp|P41836|PRS8_SCHPO	26S protease regulatory subunit 8 homolog OS=Schizosaccharomyces pombe GN=let1 PE=2 SV=1	0.0619
1102	693.68427	3	0.1320	0.94	5.76	EKASK	2		sp|O74762|RPN2_SCHPO	26S proteasome regulatory subunit rpn2 OS=Schizosaccharomyces pombe GN=rpn2 PE=1 SV=1	GSNDDEMKIDKK	8		sp|O74762|RPN2_SCHPO	26S proteasome regulatory subunit rpn2 OS=Schizosaccharomyces pombe GN=rpn2 PE=1 SV=1	0.0619
6339	614.34515	4	0.1316	0.90	-10.85	VGIKPPK	4		sp|O74445|PRS10_SCHPO	Probable 26S protease subunit rpt4 OS=Schizosaccharomyces pombe GN=rpt4 PE=2 SV=2	VSKQGEIDYEALVK	3		sp|O74445|PRS10_SCHPO	Probable 26S protease subunit rpt4 OS=Schizosaccharomyces pombe GN=rpt4 PE=2 SV=2	0.0619
4853	571.8054	4	0.1315	0.93	3.74	NKMVCK	2	57.02146@C;	sp|Q09682|PSA4_SCHPO	Probable proteasome subunit alpha type-4 OS=Schizosaccharomyces pombe GN=SPAC13C5.01c PE=2 SV=1	IEFATITKDTTK	8		sp|Q09682|PSA4_SCHPO	Probable proteasome subunit alpha type-4 OS=Schizosaccharomyces pombe GN=SPAC13C5.01c PE=2 SV=1	0.0619
2670	535.88226	5	0.1313	0.93	5.93	KEEPK	1		sp|O74762|RPN2_SCHPO	26S proteasome regulatory subunit rpn2 OS=Schizosaccharomyces pombe GN=rpn2 PE=1 SV=1	HFEQVINEKHEDALAK	9		sp|O74762|RPN2_SCHPO	26S proteasome regulatory subunit rpn2 OS=Schizosaccharomyces pombe GN=rpn2 PE=1 SV=1	0.0619
4798	665.0722	3	0.1301	0.88	3.80	KHGQLK	1		sp|Q9UTM3|RPN5_SCHPO	26S proteasome regulatory subunit rpn5 OS=Schizosaccharomyces pombe GN=rpn5a PE=1 SV=1	LLIFEKQVR	6		sp|Q9UTM3|RPN5_SCHPO	26S proteasome regulatory subunit rpn5 OS=Schizosaccharomyces pombe GN=rpn5a PE=1 SV=1	0.0619
10740	553.7887	4	0.1291	0.92	-3.75	EDCKSLKR	4	57.02146@C;	sp|O74894|PRS6B_SCHPO	26S protease regulatory subunit 6B homolog OS=Schizosaccharomyces pombe GN=rpt3 PE=2 SV=1	KIEFPSYR	1		sp|O74894|PRS6B_SCHPO	26S protease regulatory subunit 6B homolog OS=Schizosaccharomyces pombe GN=rpt3 PE=2 SV=1	0.0619
6459	593.34424	5	0.1264	0.98	7.01	NKVLVK	2		sp|P41836|PRS8_SCHPO	26S protease regulatory subunit 8 homolog OS=Schizosaccharomyces pombe GN=let1 PE=2 SV=1	FIRVSGSELVQKYIGEGSR	12		sp|P41836|PRS8_SCHPO	26S protease regulatory subunit 8 homolog OS=Schizosaccharomyces pombe GN=let1 PE=2 SV=1	0.0619
4196	644.8589	4	0.1263	0.82	3.60	VISMEKGGNMK	6		sp|P06732|KCRM_HUMAN	Creatine kinase M-type OS=Homo sapiens GN=CKM PE=1 SV=2	GGVHVKLAHLSK	6		sp|P06732|KCRM_HUMAN	Creatine kinase M-type OS=Homo sapiens GN=CKM PE=1 SV=2	0.0619
2677	488.05484	5	0.1262	0.94	-3.81	MESLQR	1		sp|P41878|RPN11_SCHPO	26S proteasome regulatory subunit rpn11 OS=Schizosaccharomyces pombe GN=rpn11 PE=1 SV=2	QDPKKHLDAEVQK	5		sp|P41878|RPN11_SCHPO	26S proteasome regulatory subunit rpn11 OS=Schizosaccharomyces pombe GN=rpn11 PE=1 SV=2	0.0619
11803	798.4183	3	0.1255	0.94	-3.37	FGNRDLVKK	8		sp|O74445|PRS10_SCHPO	Probable 26S protease subunit rpt4 OS=Schizosaccharomyces pombe GN=rpt4 PE=2 SV=2	MSERDTALEK	1		sp|O74445|PRS10_SCHPO	Probable 26S protease subunit rpt4 OS=Schizosaccharomyces pombe GN=rpt4 PE=2 SV=2	0.0789
5660	640.60046	4	0.1248	0.98	6.49	IEEIFKK	6		sp|P06732|KCRM_HUMAN	Creatine kinase M-type OS=Homo sapiens GN=CKM PE=1 SV=2	SIKGYTLPPHCSR	3	57.02146@C;	sp|P06732|KCRM_HUMAN	Creatine kinase M-type OS=Homo sapiens GN=CKM PE=1 SV=2	0.0789
1470	617.8031	4	0.1227	0.92	7.42	MMGINERK	1		sp|Q09841|PSB7_SCHPO	Probable proteasome subunit beta type-7 OS=Schizosaccharomyces pombe GN=SPAC23D3.07 PE=2 SV=1	KGFDFEYYQR	1		sp|Q09841|PSB7_SCHPO	Probable proteasome subunit beta type-7 OS=Schizosaccharomyces pombe GN=SPAC23D3.07 PE=2 SV=1	0.0945
5385	531.28973	4	0.1218	0.99	-6.22	AIEGKIAR	5		sp|P87048|RPN1_SCHPO	26S proteasome regulatory subunit rpn1 OS=Schizosaccharomyces pombe GN=rpn1 PE=1 SV=2	KQMSYMLAR	1		sp|P87048|RPN1_SCHPO	26S proteasome regulatory subunit rpn1 OS=Schizosaccharomyces pombe GN=rpn1 PE=1 SV=2	0.0945
12255	741.6988	4	0.1204	0.99	6.76	VGIKPPK	4		sp|O74445|PRS10_SCHPO	Probable 26S protease subunit rpt4 OS=Schizosaccharomyces pombe GN=rpt4 PE=2 SV=2	AVAASLGVNFLKVVSSAIVDK	12		sp|O74445|PRS10_SCHPO	Probable 26S protease subunit rpt4 OS=Schizosaccharomyces pombe GN=rpt4 PE=2 SV=2	0.0945
13146	553.7886	4	0.1202	0.98	-3.97	EDCKSLKR	4	57.02146@C;	sp|O74894|PRS6B_SCHPO	26S protease regulatory subunit 6B homolog OS=Schizosaccharomyces pombe GN=rpt3 PE=2 SV=1	KIEFPSYR	1		sp|O74894|PRS6B_SCHPO	26S protease regulatory subunit 6B homolog OS=Schizosaccharomyces pombe GN=rpt3 PE=2 SV=1	0.0945
9569	654.37573	3	0.1201	0.95	9.28	LKDLR	2		sp|O74445|PRS10_SCHPO	Probable 26S protease subunit rpt4 OS=Schizosaccharomyces pombe GN=rpt4 PE=2 SV=2	LEGTIDYQKL	9		sp|O74445|PRS10_SCHPO	Probable 26S protease subunit rpt4 OS=Schizosaccharomyces pombe GN=rpt4 PE=2 SV=2	0.0945
4819	866.46875	3	0.1172	0.76	4.04	KVPDK	1		sp|O94517|PSA6_SCHPO	Probable proteasome subunit alpha type-6 OS=Schizosaccharomyces pombe GN=SPBC646.16 PE=2 SV=1	ATSAGPKQTETINWLEK	7		sp|O94517|PSA6_SCHPO	Probable proteasome subunit alpha type-6 OS=Schizosaccharomyces pombe GN=SPBC646.16 PE=2 SV=1	0.0945
7170	593.8246	4	0.1171	0.81	-4.94	KRMPIDFK	1		sp|Q09720|PSB2_SCHPO	Probable proteasome subunit beta type-2 OS=Schizosaccharomyces pombe GN=SPAC31A2.04c PE=2 SV=1	GITVLKPDDDK	6		sp|Q09720|PSB2_SCHPO	Probable proteasome subunit beta type-2 OS=Schizosaccharomyces pombe GN=SPAC31A2.04c PE=2 SV=1	0.0945
12980	553.7879	4	0.1160	0.92	-5.19	EDCKSLKR	4	57.02146@C;	sp|O74894|PRS6B_SCHPO	26S protease regulatory subunit 6B homolog OS=Schizosaccharomyces pombe GN=rpt3 PE=2 SV=1	KIEFPSYR	1		sp|O74894|PRS6B_SCHPO	26S protease regulatory subunit 6B homolog OS=Schizosaccharomyces pombe GN=rpt3 PE=2 SV=1	0.0945
4459	513.28564	4	0.1135	0.94	7.51	AKSAK	2		sp|Q9P7S2|RPN6_SCHPO	Probable 26S proteasome regulatory subunit rpn6 OS=Schizosaccharomyces pombe GN=rpn6 PE=2 SV=1	SNDIEKAIDLYK	6		sp|Q9P7S2|RPN6_SCHPO	Probable 26S proteasome regulatory subunit rpn6 OS=Schizosaccharomyces pombe GN=rpn6 PE=2 SV=1	0.0945
9615	930.90466	5	0.1128	1.00	5.99	ILIDKAR	5		sp|Q10329|PSA7_SCHPO	Probable proteasome subunit alpha type-7 OS=Schizosaccharomyces pombe GN=SPBC106.16 PE=2 SV=1	YVAGVQQKYTQSGGVRPFGVSTLIAGFDVGDNTPR	8		sp|Q10329|PSA7_SCHPO	Probable proteasome subunit alpha type-7 OS=Schizosaccharomyces pombe GN=SPBC106.16 PE=2 SV=1	0.0945
4197	516.08795	5	0.1117	0.83	2.37	VISMEKGGNMK	6		sp|P06732|KCRM_HUMAN	Creatine kinase M-type OS=Homo sapiens GN=CKM PE=1 SV=2	GGVHVKLAHLSK	6		sp|P06732|KCRM_HUMAN	Creatine kinase M-type OS=Homo sapiens GN=CKM PE=1 SV=2	0.0945
9025	690.3296	4	0.1099	0.93	-2.13	LVKGRQD	3		sp|Q9Y7T8|PSB3_SCHPO	Probable proteasome subunit beta type-3 OS=Schizosaccharomyces pombe GN=SPCC63.12c PE=2 SV=1	MSIMEYNGGSCVAMAGK	1	57.02146@C;	sp|Q9Y7T8|PSB3_SCHPO	Probable proteasome subunit beta type-3 OS=Schizosaccharomyces pombe GN=SPCC63.12c PE=2 SV=1	0.0945
1243	650.91504	5	0.1086	0.97	1.73	SPSGNDALNDKK	11		sp|P87048|RPN1_SCHPO	26S proteasome regulatory subunit rpn1 OS=Schizosaccharomyces pombe GN=rpn1 PE=1 SV=2	GTKTSETNDRNSTNNTK	3		sp|P87048|RPN1_SCHPO	26S proteasome regulatory subunit rpn1 OS=Schizosaccharomyces pombe GN=rpn1 PE=1 SV=2	0.0945
11098	562.31274	3	0.1086	0.95	-10.51	TMGKNK	4		sp|P41836|PRS8_SCHPO	26S protease regulatory subunit 8 homolog OS=Schizosaccharomyces pombe GN=let1 PE=2 SV=1	EIKPNIR	3		sp|P41836|PRS8_SCHPO	26S protease regulatory subunit 8 homolog OS=Schizosaccharomyces pombe GN=let1 PE=2 SV=1	0.0945
7253	899.1567	3	0.1075	0.92	4.53	EDTEAVLKR	8		sp|O42931|PRS7_SCHPO	26S protease regulatory subunit 7 homolog OS=Schizosaccharomyces pombe GN=rpt1 PE=1 SV=2	IHAKSMAIDKDIR	4		sp|O42931|PRS7_SCHPO	26S protease regulatory subunit 7 homolog OS=Schizosaccharomyces pombe GN=rpt1 PE=1 SV=2	0.0945
2165	839.07666	3	0.1071	0.97	-0.39	LVKGR	3		sp|Q9Y7T8|PSB3_SCHPO	Probable proteasome subunit beta type-3 OS=Schizosaccharomyces pombe GN=SPCC63.12c PE=2 SV=1	MSIMEYNGGSCVAMAGK	1	57.02146@C;	sp|Q9Y7T8|PSB3_SCHPO	Probable proteasome subunit beta type-3 OS=Schizosaccharomyces pombe GN=SPCC63.12c PE=2 SV=1	0.0945
9105	1077.0385	4	0.1049	0.99	5.22	MEILKIHLEK	5		sp|O74445|PRS10_SCHPO	Probable 26S protease subunit rpt4 OS=Schizosaccharomyces pombe GN=rpt4 PE=2 SV=2	EMFGYAKEHEPCVIFMDEIDAIGGR	7	57.02146@C;	sp|O74445|PRS10_SCHPO	Probable 26S protease subunit rpt4 OS=Schizosaccharomyces pombe GN=rpt4 PE=2 SV=2	0.0945
8897	775.3925	3	0.1041	0.96	-7.04	TMTEKAR	5		sp|Q10335|RPN7_SCHPO	Probable 26S proteasome regulatory subunit rpn7 OS=Schizosaccharomyces pombe GN=rpn7 PE=2 SV=1	KNEEKLAEFDK	5		sp|Q10335|RPN7_SCHPO	Probable 26S proteasome regulatory subunit rpn7 OS=Schizosaccharomyces pombe GN=rpn7 PE=2 SV=1	0.0945
2197	441.76303	4	0.1032	1.00	2.22	LGVKPPK	4		sp|O14126|PRS6A_SCHPO	26S protease regulatory subunit 6A OS=Schizosaccharomyces pombe GN=tbp1 PE=2 SV=1	IKENQEK	2		sp|O14126|PRS6A_SCHPO	26S protease regulatory subunit 6A OS=Schizosaccharomyces pombe GN=tbp1 PE=2 SV=1	0.0945
7316	562.9672	3	0.1025	0.81	-1.95	KEEPK	1		sp|O74762|RPN2_SCHPO	26S proteasome regulatory subunit rpn2 OS=Schizosaccharomyces pombe GN=rpn2 PE=1 SV=1	TKDSLEAR	2		sp|O74762|RPN2_SCHPO	26S proteasome regulatory subunit rpn2 OS=Schizosaccharomyces pombe GN=rpn2 PE=1 SV=1	0.0945
11433	1124.9039	3	0.1024	0.85	-1.16	MPPKEDWEK	1		sp|O42931|PRS7_SCHPO	26S protease regulatory subunit 7 homolog OS=Schizosaccharomyces pombe GN=rpt1 PE=1 SV=2	IIENEQSAEKNAYVINLK	10		sp|O42931|PRS7_SCHPO	26S protease regulatory subunit 7 homolog OS=Schizosaccharomyces pombe GN=rpt1 PE=1 SV=2	0.0945
2880	439.264	3	0.1023	1.00	-2.23	KKSGR	1		sp|Q10329|PSA7_SCHPO	Probable proteasome subunit alpha type-7 OS=Schizosaccharomyces pombe GN=SPBC106.16 PE=2 SV=1	ASKAAR	3		sp|Q10329|PSA7_SCHPO	Probable proteasome subunit alpha type-7 OS=Schizosaccharomyces pombe GN=SPBC106.16 PE=2 SV=1	0.0945
2136	674.0667	3	0.1013	0.98	3.08	KVAQTTYK	1		sp|O94579|PSA2_SCHPO	Probable proteasome subunit alpha type-2 OS=Schizosaccharomyces pombe GN=SPCC1442.06 PE=2 SV=1	VLVDKSRK	5		sp|O94579|PSA2_SCHPO	Probable proteasome subunit alpha type-2 OS=Schizosaccharomyces pombe GN=SPCC1442.06 PE=2 SV=1	0.0945
4000	643.3475	3	0.1007	0.95	-10.20	QDPKK	4		sp|P41878|RPN11_SCHPO	26S proteasome regulatory subunit rpn11 OS=Schizosaccharomyces pombe GN=rpn11 PE=1 SV=2	IQYVGKQDPK	6		sp|P41878|RPN11_SCHPO	26S proteasome regulatory subunit rpn11 OS=Schizosaccharomyces pombe GN=rpn11 PE=1 SV=2	0.0945
4535	560.7963	4	0.1006	0.90	-10.69	AIEGKIAR	5		sp|P87048|RPN1_SCHPO	26S proteasome regulatory subunit rpn1 OS=Schizosaccharomyces pombe GN=rpn1 PE=1 SV=2	SPSGNDALNDKK	11		sp|P87048|RPN1_SCHPO	26S proteasome regulatory subunit rpn1 OS=Schizosaccharomyces pombe GN=rpn1 PE=1 SV=2	0.0945
6349	802.0721	3	0.1005	0.88	-7.72	LMVEMEKK	7		sp|P06732|KCRM_HUMAN	Creatine kinase M-type OS=Homo sapiens GN=CKM PE=1 SV=2	YYPLKSMTEK	5		sp|P06732|KCRM_HUMAN	Creatine kinase M-type OS=Homo sapiens GN=CKM PE=1 SV=2	0.0945
6511	503.08115	5	0.0996	0.87	-7.49	VLTLELYKK	8		sp|P06732|KCRM_HUMAN	Creatine kinase M-type OS=Homo sapiens GN=CKM PE=1 SV=2	HGGYKPTDKHK	9		sp|P06732|KCRM_HUMAN	Creatine kinase M-type OS=Homo sapiens GN=CKM PE=1 SV=2	0.1016
1155	513.2796	4	0.0993	0.99	-4.29	AKSAK	2		sp|Q9P7S2|RPN6_SCHPO	Probable 26S proteasome regulatory subunit rpn6 OS=Schizosaccharomyces pombe GN=rpn6 PE=2 SV=1	SNDIEKAIDLYK	6		sp|Q9P7S2|RPN6_SCHPO	Probable 26S proteasome regulatory subunit rpn6 OS=Schizosaccharomyces pombe GN=rpn6 PE=2 SV=1	0.1016
1085	577.29956	4	0.0988	1.00	1.80	HESLKYR	5		sp|P87048|RPN1_SCHPO	26S proteasome regulatory subunit rpn1 OS=Schizosaccharomyces pombe GN=rpn1 PE=1 SV=2	KGTKTSETNDR	4		sp|P87048|RPN1_SCHPO	26S proteasome regulatory subunit rpn1 OS=Schizosaccharomyces pombe GN=rpn1 PE=1 SV=2	0.1172
11871	703.39325	3	0.0986	0.97	1.39	KINVK	1		sp|Q9UTM3|RPN5_SCHPO	26S proteasome regulatory subunit rpn5 OS=Schizosaccharomyces pombe GN=rpn5a PE=1 SV=1	FFEKEDVQSLK	4		sp|Q9UTM3|RPN5_SCHPO	26S proteasome regulatory subunit rpn5 OS=Schizosaccharomyces pombe GN=rpn5a PE=1 SV=1	0.1172
7773	899.1491	3	0.0968	0.81	-3.90	EDTEAVLKR	8		sp|O42931|PRS7_SCHPO	26S protease regulatory subunit 7 homolog OS=Schizosaccharomyces pombe GN=rpt1 PE=1 SV=2	IHAKSMAIDKDIR	4		sp|O42931|PRS7_SCHPO	26S protease regulatory subunit 7 homolog OS=Schizosaccharomyces pombe GN=rpt1 PE=1 SV=2	0.1473
9202	588.78375	4	0.0967	0.97	6.75	NSTNNTKER	7		sp|P87048|RPN1_SCHPO	26S proteasome regulatory subunit rpn1 OS=Schizosaccharomyces pombe GN=rpn1 PE=1 SV=2	KNTEDIEMTA	1		sp|P87048|RPN1_SCHPO	26S proteasome regulatory subunit rpn1 OS=Schizosaccharomyces pombe GN=rpn1 PE=1 SV=2	0.1473
1734	617.30505	4	0.0954	1.00	-0.40	VMKSEFQR	3		sp|O14126|PRS6A_SCHPO	26S protease regulatory subunit 6A OS=Schizosaccharomyces pombe GN=tbp1 PE=2 SV=1	AMEVDEKPTER	7		sp|O14126|PRS6A_SCHPO	26S protease regulatory subunit 6A OS=Schizosaccharomyces pombe GN=tbp1 PE=2 SV=1	0.1591
9265	939.1077	3	0.0953	1.00	-6.25	EDCKSLK	4	57.02146@C;	sp|O74894|PRS6B_SCHPO	26S protease regulatory subunit 6B homolog OS=Schizosaccharomyces pombe GN=rpt3 PE=2 SV=1	MNSTEEIDLYNRWK	1		sp|O74894|PRS6B_SCHPO	26S protease regulatory subunit 6B homolog OS=Schizosaccharomyces pombe GN=rpt3 PE=2 SV=1	0.1591
7134	730.69	3	0.0953	0.98	-8.59	LMVEMEKK	7		sp|P06732|KCRM_HUMAN	Creatine kinase M-type OS=Homo sapiens GN=CKM PE=1 SV=2	MPFGNTHNK	1		sp|P06732|KCRM_HUMAN	Creatine kinase M-type OS=Homo sapiens GN=CKM PE=1 SV=2	0.1591
8480	582.3029	4	0.0952	0.98	-6.19	GKYYPLK	2		sp|P06732|KCRM_HUMAN	Creatine kinase M-type OS=Homo sapiens GN=CKM PE=1 SV=2	MPFGNTHNKFK	9		sp|P06732|KCRM_HUMAN	Creatine kinase M-type OS=Homo sapiens GN=CKM PE=1 SV=2	0.1591
1292	834.4266	3	0.0951	0.82	7.13	KQMSYMLAR	1		sp|P87048|RPN1_SCHPO	26S proteasome regulatory subunit rpn1 OS=Schizosaccharomyces pombe GN=rpn1 PE=1 SV=2	KGTKTSETNDR	4		sp|P87048|RPN1_SCHPO	26S proteasome regulatory subunit rpn1 OS=Schizosaccharomyces pombe GN=rpn1 PE=1 SV=2	0.1591
8347	677.3585	3	0.0950	0.93	-9.08	KDKPK	1		sp|P36612|PRS4_SCHPO	26S protease regulatory subunit 4 homolog OS=Schizosaccharomyces pombe GN=mts2 PE=2 SV=1	TKDEGGPAGGLYI	2		sp|P36612|PRS4_SCHPO	26S protease regulatory subunit 4 homolog OS=Schizosaccharomyces pombe GN=mts2 PE=2 SV=1	0.1591
10679	886.4327	3	0.0940	1.00	11.40	EDCKSLKR	4	57.02146@C;	sp|O74894|PRS6B_SCHPO	26S protease regulatory subunit 6B homolog OS=Schizosaccharomyces pombe GN=rpt3 PE=2 SV=1	MNSTEEIDLYNR	1		sp|O74894|PRS6B_SCHPO	26S protease regulatory subunit 6B homolog OS=Schizosaccharomyces pombe GN=rpt3 PE=2 SV=1	0.1591
11068	783.378	3	0.0934	1.00	-7.18	MMGINER	1		sp|Q09841|PSB7_SCHPO	Probable proteasome subunit beta type-7 OS=Schizosaccharomyces pombe GN=SPAC23D3.07 PE=2 SV=1	ATKQSKYTYDR	6		sp|Q09841|PSB7_SCHPO	Probable proteasome subunit beta type-7 OS=Schizosaccharomyces pombe GN=SPAC23D3.07 PE=2 SV=1	0.1591
7919	743.408	3	0.0932	1.00	0.11	AQARAKR	6		sp|O74762|RPN2_SCHPO	26S proteasome regulatory subunit rpn2 OS=Schizosaccharomyces pombe GN=rpn2 PE=1 SV=1	SQDISINGNSKK	11		sp|O74762|RPN2_SCHPO	26S proteasome regulatory subunit rpn2 OS=Schizosaccharomyces pombe GN=rpn2 PE=1 SV=1	0.1591
3787	422.652	5	0.0921	0.98	-10.19	IIPLKKD	6		sp|Q9UQY2|PSB1_SCHPO	Probable proteasome subunit beta type-1 OS=Schizosaccharomyces pombe GN=pam1 PE=2 SV=1	IITKEGVETR	4		sp|Q9UQY2|PSB1_SCHPO	Probable proteasome subunit beta type-1 OS=Schizosaccharomyces pombe GN=pam1 PE=2 SV=1	0.1591
13246	941.8614	3	0.0920	0.96	-8.04	NIPKARASLTAAK	4		sp|Q9P7S2|RPN6_SCHPO	Probable 26S proteasome regulatory subunit rpn6 OS=Schizosaccharomyces pombe GN=rpn6 PE=2 SV=1	EVLNKGVSKDEK	5		sp|Q9P7S2|RPN6_SCHPO	Probable 26S proteasome regulatory subunit rpn6 OS=Schizosaccharomyces pombe GN=rpn6 PE=2 SV=1	0.1591
7577	634.5774	4	0.0919	0.98	6.07	KTTEEK	1		sp|O74762|RPN2_SCHPO	26S proteasome regulatory subunit rpn2 OS=Schizosaccharomyces pombe GN=rpn2 PE=1 SV=1	DNLSWLSKANNWSK	8		sp|O74762|RPN2_SCHPO	26S proteasome regulatory subunit rpn2 OS=Schizosaccharomyces pombe GN=rpn2 PE=1 SV=1	0.1591
11724	703.397	3	0.0918	0.96	6.72	KINVK	1		sp|Q9UTM3|RPN5_SCHPO	26S proteasome regulatory subunit rpn5 OS=Schizosaccharomyces pombe GN=rpn5a PE=1 SV=1	FFEKEDVQSLK	4		sp|Q9UTM3|RPN5_SCHPO	26S proteasome regulatory subunit rpn5 OS=Schizosaccharomyces pombe GN=rpn5a PE=1 SV=1	0.1591
784	659.5697	4	0.0915	0.83	2.13	KNEEK	1		sp|Q10335|RPN7_SCHPO	Probable 26S proteasome regulatory subunit rpn7 OS=Schizosaccharomyces pombe GN=rpn7 PE=2 SV=1	MCSPSATLTHRTMTEK	1	57.02146@C;	sp|Q10335|RPN7_SCHPO	Probable 26S proteasome regulatory subunit rpn7 OS=Schizosaccharomyces pombe GN=rpn7 PE=2 SV=1	0.1591
11848	667.40027	3	0.0910	1.00	7.45	LLKMQR	3		sp|P36612|PRS4_SCHPO	26S protease regulatory subunit 4 homolog OS=Schizosaccharomyces pombe GN=mts2 PE=2 SV=1	KIFTIHTSK	1		sp|P36612|PRS4_SCHPO	26S protease regulatory subunit 4 homolog OS=Schizosaccharomyces pombe GN=mts2 PE=2 SV=1	0.1667
12060	611.2956	4	0.0902	0.99	-8.50	MPFGNTHNK	1		sp|P06732|KCRM_HUMAN	Creatine kinase M-type OS=Homo sapiens GN=CKM PE=1 SV=2	YYPLKSMTEK	5		sp|P06732|KCRM_HUMAN	Creatine kinase M-type OS=Homo sapiens GN=CKM PE=1 SV=2	0.1791
3208	615.00336	3	0.0895	0.86	2.25	KDQKK	1		sp|P36612|PRS4_SCHPO	26S protease regulatory subunit 4 homolog OS=Schizosaccharomyces pombe GN=mts2 PE=2 SV=1	KAQSGPDASAK	1		sp|P36612|PRS4_SCHPO	26S protease regulatory subunit 4 homolog OS=Schizosaccharomyces pombe GN=mts2 PE=2 SV=1	0.1791
6376	996.8333	3	0.0890	0.95	-2.62	KHFEQVINEK	1		sp|O74762|RPN2_SCHPO	26S proteasome regulatory subunit rpn2 OS=Schizosaccharomyces pombe GN=rpn2 PE=1 SV=1	EEPKSETLENFTR	4		sp|O74762|RPN2_SCHPO	26S proteasome regulatory subunit rpn2 OS=Schizosaccharomyces pombe GN=rpn2 PE=1 SV=1	0.1791
7935	610.00195	3	0.0876	0.82	5.41	MNSIVSK	1		sp|P30655|PSB5_SCHPO	Proteasome subunit beta type-5 OS=Schizosaccharomyces pombe GN=pts1 PE=2 SV=3	NKHCLIK	2	57.02146@C;	sp|P30655|PSB5_SCHPO	Proteasome subunit beta type-5 OS=Schizosaccharomyces pombe GN=pts1 PE=2 SV=3	0.1926
4897	749.71356	3	0.0852	0.88	3.91	MSSKDISSK	1		sp|P87048|RPN1_SCHPO	26S proteasome regulatory subunit rpn1 OS=Schizosaccharomyces pombe GN=rpn1 PE=1 SV=2	KQMSYMLAR	1		sp|P87048|RPN1_SCHPO	26S proteasome regulatory subunit rpn1 OS=Schizosaccharomyces pombe GN=rpn1 PE=1 SV=2	0.2059
6357	1056.181	3	0.0835	0.98	-8.72	KNEEK	1		sp|Q10335|RPN7_SCHPO	Probable 26S proteasome regulatory subunit rpn7 OS=Schizosaccharomyces pombe GN=rpn7 PE=2 SV=1	AIEDAQELNGEHEILEAMKNK	19		sp|Q10335|RPN7_SCHPO	Probable 26S proteasome regulatory subunit rpn7 OS=Schizosaccharomyces pombe GN=rpn7 PE=2 SV=1	0.2206
12401	931.4719	3	0.0820	1.00	-8.31	ERKPR	3		sp|Q9UQY2|PSB1_SCHPO	Probable proteasome subunit beta type-1 OS=Schizosaccharomyces pombe GN=pam1 PE=2 SV=1	LEEAMKITTDAFTSAGER	6		sp|Q9UQY2|PSB1_SCHPO	Probable proteasome subunit beta type-1 OS=Schizosaccharomyces pombe GN=pam1 PE=2 SV=1	0.2319
9257	770.0379	3	0.0818	0.91	1.27	TKDSLEAR	2		sp|O74762|RPN2_SCHPO	26S proteasome regulatory subunit rpn2 OS=Schizosaccharomyces pombe GN=rpn2 PE=1 SV=1	GSNDDEMKIDK	8		sp|O74762|RPN2_SCHPO	26S proteasome regulatory subunit rpn2 OS=Schizosaccharomyces pombe GN=rpn2 PE=1 SV=1	0.2319
3326	641.04047	3	0.0790	0.99	6.99	TMGKNK	4		sp|P41836|PRS8_SCHPO	26S protease regulatory subunit 8 homolog OS=Schizosaccharomyces pombe GN=let1 PE=2 SV=1	VLVKVHPEGK	4		sp|P41836|PRS8_SCHPO	26S protease regulatory subunit 8 homolog OS=Schizosaccharomyces pombe GN=let1 PE=2 SV=1	0.2319
5363	568.79083	4	0.0780	0.94	-7.42	DLVKKYDK	5		sp|O74445|PRS10_SCHPO	Probable 26S protease subunit rpt4 OS=Schizosaccharomyces pombe GN=rpt4 PE=2 SV=2	YDKTEDDIK	3		sp|O74445|PRS10_SCHPO	Probable 26S protease subunit rpt4 OS=Schizosaccharomyces pombe GN=rpt4 PE=2 SV=2	0.2319
11188	1034.8655	3	0.0775	0.99	9.84	ASKGSNDDEMK	3		sp|O74762|RPN2_SCHPO	26S proteasome regulatory subunit rpn2 OS=Schizosaccharomyces pombe GN=rpn2 PE=1 SV=1	VSGIRKHFEQVINEK	6		sp|O74762|RPN2_SCHPO	26S proteasome regulatory subunit rpn2 OS=Schizosaccharomyces pombe GN=rpn2 PE=1 SV=1	0.2319
2813	839.0761	3	0.0733	1.00	-1.07	LVKGR	3		sp|Q9Y7T8|PSB3_SCHPO	Probable proteasome subunit beta type-3 OS=Schizosaccharomyces pombe GN=SPCC63.12c PE=2 SV=1	MSIMEYNGGSCVAMAGK	1	57.02146@C;	sp|Q9Y7T8|PSB3_SCHPO	Probable proteasome subunit beta type-3 OS=Schizosaccharomyces pombe GN=SPCC63.12c PE=2 SV=1	0.2681
11841	872.79205	3	0.0728	0.99	1.31	DLVKKYDK	5		sp|O74445|PRS10_SCHPO	Probable 26S protease subunit rpt4 OS=Schizosaccharomyces pombe GN=rpt4 PE=2 SV=2	MSERDTALEKYK	1		sp|O74445|PRS10_SCHPO	Probable 26S protease subunit rpt4 OS=Schizosaccharomyces pombe GN=rpt4 PE=2 SV=2	0.2681
8283	1179.2162	3	0.0640	1.00	-0.41	KMSAQSCACMVR	1	57.02146@C;	sp|Q9UQY2|PSB1_SCHPO	Probable proteasome subunit beta type-1 OS=Schizosaccharomyces pombe GN=pam1 PE=2 SV=1	LEEAMKITTDAFTSAGER	6		sp|Q9UQY2|PSB1_SCHPO	Probable proteasome subunit beta type-1 OS=Schizosaccharomyces pombe GN=pam1 PE=2 SV=1	0.2826
9289	784.7109	3	0.0616	0.98	8.83	NSTNNTKER	7		sp|P87048|RPN1_SCHPO	26S proteasome regulatory subunit rpn1 OS=Schizosaccharomyces pombe GN=rpn1 PE=1 SV=2	KNTEDIEMTA	1		sp|P87048|RPN1_SCHPO	26S proteasome regulatory subunit rpn1 OS=Schizosaccharomyces pombe GN=rpn1 PE=1 SV=2	0.2826
5751	924.08905	3	0.0551	0.88	-0.26	KTTEEK	1		sp|O74762|RPN2_SCHPO	26S proteasome regulatory subunit rpn2 OS=Schizosaccharomyces pombe GN=rpn2 PE=1 SV=1	TTEEKEATPMEMDEEK	5		sp|O74762|RPN2_SCHPO	26S proteasome regulatory subunit rpn2 OS=Schizosaccharomyces pombe GN=rpn2 PE=1 SV=1	0.2929
1475	546.6485	3	0.0533	0.94	5.82	KDKPK	3		sp|P36612|PRS4_SCHPO	26S protease regulatory subunit 4 homolog OS=Schizosaccharomyces pombe GN=mts2 PE=2 SV=1	LKPQDER	2		sp|P36612|PRS4_SCHPO	26S protease regulatory subunit 4 homolog OS=Schizosaccharomyces pombe GN=mts2 PE=2 SV=1	0.2929
