# Supplementary material for: ECL: an exhaustive search tool for the identification of cross-linked peptides using whole database
Source: BMC Bioinformatics. 2016 May 20;17:217. doi: 10.1186/s12859-016-1073-y (PMC4874008; doi:10.1186/s12859-016-1073-y)
Supplement: Additional file 2 — Detailed results of synthetic peptides and 26S Proteasome samples. (ZIP 4432 kb) [file 12859_2016_1073_MOESM2_ESM.zip › Detailed_results/26Syeast_database/ECL/aleitner_M1012_005.mzXML.inter.csv]

scan_num	spectrum_precursor_mz	charge	score	delta_score	abs_ppm	peptide_1	site_1	mod_1	protein_1	protein_annotation_1	peptide_2	site_2	mod_2	protein_2	protein_annotation_2	q_value
3961	579.32306	4	0.3218	0.98	2.64	VVKGNQK	3		sp|O42931|PRS7_SCHPO	26S protease regulatory subunit 7 homolog OS=Schizosaccharomyces pombe GN=rpt1 PE=1 SV=2	KILFENPDEATK	1		sp|P36612|PRS4_SCHPO	26S protease regulatory subunit 4 homolog OS=Schizosaccharomyces pombe GN=mts2 PE=2 SV=1	NaN
2597	480.26962	4	0.3069	0.83	2.23	KVPDK	1		sp|O94517|PSA6_SCHPO	Probable proteasome subunit alpha type-6 OS=Schizosaccharomyces pombe GN=SPBC646.16 PE=2 SV=1	KLEGTIDYQK	1		sp|O74445|PRS10_SCHPO	Probable 26S protease subunit rpt4 OS=Schizosaccharomyces pombe GN=rpt4 PE=2 SV=2	0.0000
4855	580.0687	4	0.2958	0.92	2.95	YKVNLYK	2		sp|Q9Y7T8|PSB3_SCHPO	Probable proteasome subunit beta type-3 OS=Schizosaccharomyces pombe GN=SPCC63.12c PE=2 SV=1	KIYNEYPPTK	1		sp|O94579|PSA2_SCHPO	Probable proteasome subunit alpha type-2 OS=Schizosaccharomyces pombe GN=SPCC1442.06 PE=2 SV=1	0.0000
4596	580.0683	4	0.2868	0.93	2.21	YKVNLYK	2		sp|Q9Y7T8|PSB3_SCHPO	Probable proteasome subunit beta type-3 OS=Schizosaccharomyces pombe GN=SPCC63.12c PE=2 SV=1	KIYNEYPPTK	1		sp|O94579|PSA2_SCHPO	Probable proteasome subunit alpha type-2 OS=Schizosaccharomyces pombe GN=SPCC1442.06 PE=2 SV=1	0.0000
4769	580.0687	4	0.2775	0.94	2.95	YKVNLYK	2		sp|Q9Y7T8|PSB3_SCHPO	Probable proteasome subunit beta type-3 OS=Schizosaccharomyces pombe GN=SPCC63.12c PE=2 SV=1	KIYNEYPPTK	1		sp|O94579|PSA2_SCHPO	Probable proteasome subunit alpha type-2 OS=Schizosaccharomyces pombe GN=SPCC1442.06 PE=2 SV=1	0.0000
4676	773.0899	3	0.2729	0.85	3.90	YKVNLYK	2		sp|Q9Y7T8|PSB3_SCHPO	Probable proteasome subunit beta type-3 OS=Schizosaccharomyces pombe GN=SPCC63.12c PE=2 SV=1	KIYNEYPPTK	1		sp|O94579|PSA2_SCHPO	Probable proteasome subunit alpha type-2 OS=Schizosaccharomyces pombe GN=SPCC1442.06 PE=2 SV=1	0.0000
4682	580.0692	4	0.2723	0.96	3.79	YKVNLYK	2		sp|Q9Y7T8|PSB3_SCHPO	Probable proteasome subunit beta type-3 OS=Schizosaccharomyces pombe GN=SPCC63.12c PE=2 SV=1	KIYNEYPPTK	1		sp|O94579|PSA2_SCHPO	Probable proteasome subunit alpha type-2 OS=Schizosaccharomyces pombe GN=SPCC1442.06 PE=2 SV=1	0.0000
6405	874.4298	4	0.2678	0.85	3.42	KVAQTTYK	1		sp|O94579|PSA2_SCHPO	Probable proteasome subunit alpha type-2 OS=Schizosaccharomyces pombe GN=SPCC1442.06 PE=2 SV=1	SEAAEFEYKNGYPMPCDVLAK	9	57.02146@C;	sp|O94517|PSA6_SCHPO	Probable proteasome subunit alpha type-6 OS=Schizosaccharomyces pombe GN=SPBC646.16 PE=2 SV=1	0.0000
4941	580.0687	4	0.2618	0.93	2.95	YKVNLYK	2		sp|Q9Y7T8|PSB3_SCHPO	Probable proteasome subunit beta type-3 OS=Schizosaccharomyces pombe GN=SPCC63.12c PE=2 SV=1	KIYNEYPPTK	1		sp|O94579|PSA2_SCHPO	Probable proteasome subunit alpha type-2 OS=Schizosaccharomyces pombe GN=SPCC1442.06 PE=2 SV=1	0.0000
6631	747.4527	3	0.2562	1.00	2.83	LGVKPPK	4		sp|O14126|PRS6A_SCHPO	26S protease regulatory subunit 6A OS=Schizosaccharomyces pombe GN=tbp1 PE=2 SV=1	KIEIPLPNEVGR	1		sp|O74445|PRS10_SCHPO	Probable 26S protease subunit rpt4 OS=Schizosaccharomyces pombe GN=rpt4 PE=2 SV=2	0.0000
4590	773.08954	3	0.2544	0.85	3.37	YKVNLYK	2		sp|Q9Y7T8|PSB3_SCHPO	Probable proteasome subunit beta type-3 OS=Schizosaccharomyces pombe GN=SPCC63.12c PE=2 SV=1	KIYNEYPPTK	1		sp|O94579|PSA2_SCHPO	Probable proteasome subunit alpha type-2 OS=Schizosaccharomyces pombe GN=SPCC1442.06 PE=2 SV=1	0.0000
9478	818.7717	3	0.2530	0.80	4.18	SKTLQYFA	2		sp|O14126|PRS6A_SCHPO	26S protease regulatory subunit 6A OS=Schizosaccharomyces pombe GN=tbp1 PE=2 SV=1	KVEFGLPDLEGR	1		sp|O42931|PRS7_SCHPO	26S protease regulatory subunit 7 homolog OS=Schizosaccharomyces pombe GN=rpt1 PE=1 SV=2	0.0000
3475	610.3815	3	0.2523	0.83	2.40	LGVKPPK	4		sp|O14126|PRS6A_SCHPO	26S protease regulatory subunit 6A OS=Schizosaccharomyces pombe GN=tbp1 PE=2 SV=1	IHLEKVSK	5		sp|O74445|PRS10_SCHPO	Probable 26S protease subunit rpt4 OS=Schizosaccharomyces pombe GN=rpt4 PE=2 SV=2	0.0000
7724	561.29425	4	0.2491	0.58	2.61	LCFDELKK	7	57.02146@C;	sp|Q09720|PSB2_SCHPO	Probable proteasome subunit beta type-2 OS=Schizosaccharomyces pombe GN=SPAC31A2.04c PE=2 SV=1	LCFDELKK	7	57.02146@C;	sp|Q09720|PSB2_SCHPO	Probable proteasome subunit beta type-2 OS=Schizosaccharomyces pombe GN=SPAC31A2.04c PE=2 SV=1	0.0000
4508	580.06775	4	0.2456	0.91	1.26	YKVNLYK	2		sp|Q9Y7T8|PSB3_SCHPO	Probable proteasome subunit beta type-3 OS=Schizosaccharomyces pombe GN=SPCC63.12c PE=2 SV=1	KIYNEYPPTK	1		sp|O94579|PSA2_SCHPO	Probable proteasome subunit alpha type-2 OS=Schizosaccharomyces pombe GN=SPCC1442.06 PE=2 SV=1	0.0833
3955	772.0954	3	0.2416	0.88	3.17	VVKGNQK	3		sp|O42931|PRS7_SCHPO	26S protease regulatory subunit 7 homolog OS=Schizosaccharomyces pombe GN=rpt1 PE=1 SV=2	KILFENPDEATK	1		sp|P36612|PRS4_SCHPO	26S protease regulatory subunit 4 homolog OS=Schizosaccharomyces pombe GN=mts2 PE=2 SV=1	0.1053
7881	671.3787	4	0.2395	0.84	4.37	KQLATSLR	1		sp|Q09720|PSB2_SCHPO	Probable proteasome subunit beta type-2 OS=Schizosaccharomyces pombe GN=SPAC31A2.04c PE=2 SV=1	TFANLVSSTLYEKR	13		sp|Q9Y7T8|PSB3_SCHPO	Probable proteasome subunit beta type-3 OS=Schizosaccharomyces pombe GN=SPCC63.12c PE=2 SV=1	0.1053
9849	982.8835	3	0.2388	0.99	1.24	YYEQKIR	5		sp|Q9UTM3|RPN5_SCHPO	26S proteasome regulatory subunit rpn5 OS=Schizosaccharomyces pombe GN=rpn5a PE=1 SV=1	EVIELPLKNPELFLR	8		sp|O74445|PRS10_SCHPO	Probable 26S protease subunit rpt4 OS=Schizosaccharomyces pombe GN=rpt4 PE=2 SV=2	0.1053
4935	773.0876	3	0.2380	0.79	0.84	YKVNLYK	2		sp|Q9Y7T8|PSB3_SCHPO	Probable proteasome subunit beta type-3 OS=Schizosaccharomyces pombe GN=SPCC63.12c PE=2 SV=1	KIYNEYPPTK	1		sp|O94579|PSA2_SCHPO	Probable proteasome subunit alpha type-2 OS=Schizosaccharomyces pombe GN=SPCC1442.06 PE=2 SV=1	0.1053
3460	458.03854	4	0.2356	0.80	3.81	LGVKPPK	4		sp|O14126|PRS6A_SCHPO	26S protease regulatory subunit 6A OS=Schizosaccharomyces pombe GN=tbp1 PE=2 SV=1	IHLEKVSK	5		sp|O74445|PRS10_SCHPO	Probable 26S protease subunit rpt4 OS=Schizosaccharomyces pombe GN=rpt4 PE=2 SV=2	0.1053
5231	841.1201	3	0.2311	0.88	3.00	TFLEKR	5		sp|O94579|PSA2_SCHPO	Probable proteasome subunit alpha type-2 OS=Schizosaccharomyces pombe GN=SPCC1442.06 PE=2 SV=1	VTSKLLEQEESAEK	4		sp|Q09682|PSA4_SCHPO	Probable proteasome subunit alpha type-4 OS=Schizosaccharomyces pombe GN=SPAC13C5.01c PE=2 SV=1	0.1053
6409	1165.5698	3	0.2290	0.77	2.73	KVAQTTYK	1		sp|O94579|PSA2_SCHPO	Probable proteasome subunit alpha type-2 OS=Schizosaccharomyces pombe GN=SPCC1442.06 PE=2 SV=1	SEAAEFEYKNGYPMPCDVLAK	9	57.02146@C;	sp|O94517|PSA6_SCHPO	Probable proteasome subunit alpha type-6 OS=Schizosaccharomyces pombe GN=SPBC646.16 PE=2 SV=1	0.1053
3670	721.0848	3	0.2243	0.95	3.50	SAVIKTSTR	5		sp|O14126|PRS6A_SCHPO	26S protease regulatory subunit 6A OS=Schizosaccharomyces pombe GN=tbp1 PE=2 SV=1	FIVKASSGPR	4		sp|O74445|PRS10_SCHPO	Probable 26S protease subunit rpt4 OS=Schizosaccharomyces pombe GN=rpt4 PE=2 SV=2	0.1053
13055	959.8254	3	0.2243	0.95	-5.09	HKTDLNHENLK	2		sp|P06732|KCRM_HUMAN	Creatine kinase M-type OS=Homo sapiens GN=CKM PE=1 SV=2	LLMKLSSQNDDK	4		sp|O74762|RPN2_SCHPO	26S proteasome regulatory subunit rpn2 OS=Schizosaccharomyces pombe GN=rpn2 PE=1 SV=1	0.1053
6215	507.8075	4	0.2221	0.85	3.37	LMSKVAEK	4		sp|O14250|PSA1_SCHPO	Probable proteasome subunit alpha type-1 OS=Schizosaccharomyces pombe GN=SPAC6G10.04c PE=2 SV=1	LLEKLEIK	4		sp|Q9USQ9|PSB4_SCHPO	Probable proteasome subunit beta type-4 OS=Schizosaccharomyces pombe GN=SPBC577.10 PE=2 SV=1	0.1154
8153	894.8581	3	0.2183	0.99	8.38	VGIKPPK	4		sp|O74445|PRS10_SCHPO	Probable 26S protease subunit rpt4 OS=Schizosaccharomyces pombe GN=rpt4 PE=2 SV=2	TMLVKAVANSTAANFIR	5		sp|O74894|PRS6B_SCHPO	26S protease regulatory subunit 6B homolog OS=Schizosaccharomyces pombe GN=rpt3 PE=2 SV=1	0.1154
3262	490.06073	4	0.2180	0.85	0.87	KLGVKPPK	1		sp|O14126|PRS6A_SCHPO	26S protease regulatory subunit 6A OS=Schizosaccharomyces pombe GN=tbp1 PE=2 SV=1	IHLEKVSK	5		sp|O74445|PRS10_SCHPO	Probable 26S protease subunit rpt4 OS=Schizosaccharomyces pombe GN=rpt4 PE=2 SV=2	0.1154
5837	671.3532	4	0.2156	0.75	4.37	KIEFPSYR	1		sp|O74894|PRS6B_SCHPO	26S protease regulatory subunit 6B homolog OS=Schizosaccharomyces pombe GN=rpt3 PE=2 SV=1	VLNKGDSGEMSLQK	4		sp|P41836|PRS8_SCHPO	26S protease regulatory subunit 8 homolog OS=Schizosaccharomyces pombe GN=let1 PE=2 SV=1	0.1154
5540	908.85156	3	0.2139	0.73	4.39	IQYVGKQDPK	6		sp|P41878|RPN11_SCHPO	26S proteasome regulatory subunit rpn11 OS=Schizosaccharomyces pombe GN=rpn11 PE=1 SV=2	ELLKPSASVALQR	4		sp|O74894|PRS6B_SCHPO	26S protease regulatory subunit 6B homolog OS=Schizosaccharomyces pombe GN=rpt3 PE=2 SV=1	0.1154
4763	773.08936	3	0.2092	0.83	3.16	YKVNLYK	2		sp|Q9Y7T8|PSB3_SCHPO	Probable proteasome subunit beta type-3 OS=Schizosaccharomyces pombe GN=SPCC63.12c PE=2 SV=1	KIYNEYPPTK	1		sp|O94579|PSA2_SCHPO	Probable proteasome subunit alpha type-2 OS=Schizosaccharomyces pombe GN=SPCC1442.06 PE=2 SV=1	0.1154
4378	677.71844	3	0.2078	0.84	2.10	KVPDK	1		sp|O94517|PSA6_SCHPO	Probable proteasome subunit alpha type-6 OS=Schizosaccharomyces pombe GN=SPBC646.16 PE=2 SV=1	KLEGTIDYQKL	10		sp|O74445|PRS10_SCHPO	Probable 26S protease subunit rpt4 OS=Schizosaccharomyces pombe GN=rpt4 PE=2 SV=2	0.1154
1546	648.3322	4	0.2078	0.97	7.64	WAIKEK	4		sp|Q9P7S2|RPN6_SCHPO	Probable 26S proteasome regulatory subunit rpn6 OS=Schizosaccharomyces pombe GN=rpn6 PE=2 SV=1	QEVAAQKSSEETEDK	7		sp|O94444|RPN10_SCHPO	26S proteasome regulatory subunit rpn10 OS=Schizosaccharomyces pombe GN=rpn10 PE=1 SV=1	0.1154
5534	681.89026	4	0.2065	0.74	4.03	IQYVGKQDPK	6		sp|P41878|RPN11_SCHPO	26S proteasome regulatory subunit rpn11 OS=Schizosaccharomyces pombe GN=rpn11 PE=1 SV=2	ELLKPSASVALQR	4		sp|O74894|PRS6B_SCHPO	26S protease regulatory subunit 6B homolog OS=Schizosaccharomyces pombe GN=rpt3 PE=2 SV=1	0.1154
1220	760.7273	3	0.2035	0.98	3.53	IKENQEK	2		sp|O14126|PRS6A_SCHPO	26S protease regulatory subunit 6A OS=Schizosaccharomyces pombe GN=tbp1 PE=2 SV=1	KYDKTEDDIK	1		sp|O74445|PRS10_SCHPO	Probable 26S protease subunit rpt4 OS=Schizosaccharomyces pombe GN=rpt4 PE=2 SV=2	0.1429
4848	773.0905	3	0.2023	0.86	4.64	YKVNLYK	2		sp|Q9Y7T8|PSB3_SCHPO	Probable proteasome subunit beta type-3 OS=Schizosaccharomyces pombe GN=SPCC63.12c PE=2 SV=1	KIYNEYPPTK	1		sp|O94579|PSA2_SCHPO	Probable proteasome subunit alpha type-2 OS=Schizosaccharomyces pombe GN=SPCC1442.06 PE=2 SV=1	0.1429
1886	688.7087	3	0.2016	0.88	1.54	AQEEVKR	6		sp|O74894|PRS6B_SCHPO	26S protease regulatory subunit 6B homolog OS=Schizosaccharomyces pombe GN=rpt3 PE=2 SV=1	KHLDAEVQK	1		sp|P41878|RPN11_SCHPO	26S proteasome regulatory subunit rpn11 OS=Schizosaccharomyces pombe GN=rpn11 PE=1 SV=2	0.1429
1899	413.62866	5	0.2009	0.88	2.84	AQEEVKR	6		sp|O74894|PRS6B_SCHPO	26S protease regulatory subunit 6B homolog OS=Schizosaccharomyces pombe GN=rpt3 PE=2 SV=1	KHLDAEVQK	1		sp|P41878|RPN11_SCHPO	26S proteasome regulatory subunit rpn11 OS=Schizosaccharomyces pombe GN=rpn11 PE=1 SV=2	0.1667
10997	867.1457	3	0.2002	0.99	2.72	GAFKV	4		sp|Q10335|RPN7_SCHPO	Probable 26S proteasome regulatory subunit rpn7 OS=Schizosaccharomyces pombe GN=rpn7 PE=2 SV=1	KAPNTVYAVQFLEAVYK	1		sp|O42897|RPN3_SCHPO	Probable 26S proteasome regulatory subunit rpn3 OS=Schizosaccharomyces pombe GN=rpn3 PE=2 SV=2	0.1667
7418	512.79224	4	0.1952	0.82	11.63	LGDKGPAAAR	4		sp|O14250|PSA1_SCHPO	Probable proteasome subunit alpha type-1 OS=Schizosaccharomyces pombe GN=SPAC6G10.04c PE=2 SV=1	LGDKGPAAAR	4		sp|O14250|PSA1_SCHPO	Probable proteasome subunit alpha type-1 OS=Schizosaccharomyces pombe GN=SPAC6G10.04c PE=2 SV=1	0.1667
5063	673.3496	4	0.1941	0.95	-2.90	SLLTGKHAIR	6		sp|Q9P7S2|RPN6_SCHPO	Probable 26S proteasome regulatory subunit rpn6 OS=Schizosaccharomyces pombe GN=rpn6 PE=2 SV=1	SDYYMASTYTKK	11		sp|Q9UTM3|RPN5_SCHPO	26S proteasome regulatory subunit rpn5 OS=Schizosaccharomyces pombe GN=rpn5a PE=1 SV=1	0.1667
12985	959.82404	3	0.1934	0.97	-6.45	HKTDLNHENLK	2		sp|P06732|KCRM_HUMAN	Creatine kinase M-type OS=Homo sapiens GN=CKM PE=1 SV=2	LLMKLSSQNDDK	4		sp|O74762|RPN2_SCHPO	26S proteasome regulatory subunit rpn2 OS=Schizosaccharomyces pombe GN=rpn2 PE=1 SV=1	0.1818
11701	568.30286	4	0.1933	0.96	-5.16	DTTKNK	4		sp|Q09682|PSA4_SCHPO	Probable proteasome subunit alpha type-4 OS=Schizosaccharomyces pombe GN=SPAC13C5.01c PE=2 SV=1	DKPKYEPPVPTR	2		sp|P36612|PRS4_SCHPO	26S protease regulatory subunit 4 homolog OS=Schizosaccharomyces pombe GN=mts2 PE=2 SV=1	0.1818
7259	1147.6022	3	0.1932	0.90	10.43	ASAGPLIASQTVKK	13		sp|P30655|PSB5_SCHPO	Proteasome subunit beta type-5 OS=Schizosaccharomyces pombe GN=pts1 PE=2 SV=3	EGKGEIYSFDPVGSYER	3		sp|Q9UQY2|PSB1_SCHPO	Probable proteasome subunit beta type-1 OS=Schizosaccharomyces pombe GN=pam1 PE=2 SV=1	0.1818
4917	663.11523	4	0.1925	0.93	2.21	TFLEKR	5		sp|O94579|PSA2_SCHPO	Probable proteasome subunit alpha type-2 OS=Schizosaccharomyces pombe GN=SPCC1442.06 PE=2 SV=1	KVTSKLLEQEESAEK	1		sp|Q09682|PSA4_SCHPO	Probable proteasome subunit alpha type-4 OS=Schizosaccharomyces pombe GN=SPAC13C5.01c PE=2 SV=1	0.1818
4457	516.55707	4	0.1918	0.95	3.91	VLKTK	3		sp|P36612|PRS4_SCHPO	26S protease regulatory subunit 4 homolog OS=Schizosaccharomyces pombe GN=mts2 PE=2 SV=1	GTTAVLKEDIYK	7		sp|Q09841|PSB7_SCHPO	Probable proteasome subunit beta type-7 OS=Schizosaccharomyces pombe GN=SPAC23D3.07 PE=2 SV=1	0.1818
1420	465.28552	4	0.1902	0.92	2.63	KDKPK	1		sp|P36612|PRS4_SCHPO	26S protease regulatory subunit 4 homolog OS=Schizosaccharomyces pombe GN=mts2 PE=2 SV=1	VLVKVHPEGK	4		sp|P41836|PRS8_SCHPO	26S protease regulatory subunit 8 homolog OS=Schizosaccharomyces pombe GN=let1 PE=2 SV=1	0.1944
10872	1110.3042	3	0.1894	0.89	-8.51	NKYAIQLPLPPK	2		sp|O42931|PRS7_SCHPO	26S protease regulatory subunit 7 homolog OS=Schizosaccharomyces pombe GN=rpt1 PE=1 SV=2	EVIELPLKNPELFLR	8		sp|O74445|PRS10_SCHPO	Probable 26S protease subunit rpt4 OS=Schizosaccharomyces pombe GN=rpt4 PE=2 SV=2	0.1944
2830	510.29443	4	0.1892	0.90	1.26	KVTSK	1		sp|Q09682|PSA4_SCHPO	Probable proteasome subunit alpha type-4 OS=Schizosaccharomyces pombe GN=SPAC13C5.01c PE=2 SV=1	SSTAAKTFLEKR	6		sp|O94579|PSA2_SCHPO	Probable proteasome subunit alpha type-2 OS=Schizosaccharomyces pombe GN=SPCC1442.06 PE=2 SV=1	0.1944
7260	955.5283	3	0.1891	0.99	6.99	SAVIKTSTR	5		sp|O14126|PRS6A_SCHPO	26S protease regulatory subunit 6A OS=Schizosaccharomyces pombe GN=tbp1 PE=2 SV=1	VVGSEFVQKYLGEGPR	9		sp|O74894|PRS6B_SCHPO	26S protease regulatory subunit 6B homolog OS=Schizosaccharomyces pombe GN=rpt3 PE=2 SV=1	0.1944
4276	728.3476	3	0.1875	0.78	-10.07	MMGINERK	1		sp|Q09841|PSB7_SCHPO	Probable proteasome subunit beta type-7 OS=Schizosaccharomyces pombe GN=SPAC23D3.07 PE=2 SV=1	MSQARGFDR	1		sp|O94517|PSA6_SCHPO	Probable proteasome subunit alpha type-6 OS=Schizosaccharomyces pombe GN=SPBC646.16 PE=2 SV=1	0.1951
4866	675.3972	4	0.1872	0.99	9.50	TMGKNKVLVK	4		sp|P41836|PRS8_SCHPO	26S protease regulatory subunit 8 homolog OS=Schizosaccharomyces pombe GN=let1 PE=2 SV=1	KPTSELAIGASLEK	1		sp|O94579|PSA2_SCHPO	Probable proteasome subunit alpha type-2 OS=Schizosaccharomyces pombe GN=SPCC1442.06 PE=2 SV=1	0.1951
6494	874.4302	4	0.1863	0.84	3.84	KVAQTTYK	1		sp|O94579|PSA2_SCHPO	Probable proteasome subunit alpha type-2 OS=Schizosaccharomyces pombe GN=SPCC1442.06 PE=2 SV=1	SEAAEFEYKNGYPMPCDVLAK	9	57.02146@C;	sp|O94517|PSA6_SCHPO	Probable proteasome subunit alpha type-6 OS=Schizosaccharomyces pombe GN=SPBC646.16 PE=2 SV=1	0.1951
4392	836.7216	3	0.1838	1.00	0.39	ASKAAR	3		sp|Q10329|PSA7_SCHPO	Probable proteasome subunit alpha type-7 OS=Schizosaccharomyces pombe GN=SPBC106.16 PE=2 SV=1	GNQKFSSTADYMNMSS	4		sp|O42931|PRS7_SCHPO	26S protease regulatory subunit 7 homolog OS=Schizosaccharomyces pombe GN=rpt1 PE=1 SV=2	0.1951
7455	1103.8473	3	0.1829	0.60	-0.22	KILFENPDEATK	1		sp|P36612|PRS4_SCHPO	26S protease regulatory subunit 4 homolog OS=Schizosaccharomyces pombe GN=mts2 PE=2 SV=1	GNQKFSSTADYMNMSS	4		sp|O42931|PRS7_SCHPO	26S protease regulatory subunit 7 homolog OS=Schizosaccharomyces pombe GN=rpt1 PE=1 SV=2	0.1951
6443	816.14374	3	0.1816	0.99	6.29	SAVIKTSTR	5		sp|O14126|PRS6A_SCHPO	26S protease regulatory subunit 6A OS=Schizosaccharomyces pombe GN=tbp1 PE=2 SV=1	QIAKFVVSLGER	4		sp|O42931|PRS7_SCHPO	26S protease regulatory subunit 7 homolog OS=Schizosaccharomyces pombe GN=rpt1 PE=1 SV=2	0.1951
2201	689.38214	3	0.1815	0.93	4.26	EIKPNIR	3		sp|P41836|PRS8_SCHPO	26S protease regulatory subunit 8 homolog OS=Schizosaccharomyces pombe GN=let1 PE=2 SV=1	KAQSGPDASAK	1		sp|P36612|PRS4_SCHPO	26S protease regulatory subunit 4 homolog OS=Schizosaccharomyces pombe GN=mts2 PE=2 SV=1	0.1951
6336	754.66345	4	0.1815	0.90	4.86	QIAKFVVSLGER	4		sp|O42931|PRS7_SCHPO	26S protease regulatory subunit 7 homolog OS=Schizosaccharomyces pombe GN=rpt1 PE=1 SV=2	VKAMEVDEKPTER	2		sp|O14126|PRS6A_SCHPO	26S protease regulatory subunit 6A OS=Schizosaccharomyces pombe GN=tbp1 PE=2 SV=1	0.1951
4911	883.81976	3	0.1807	0.94	4.33	TFLEKR	5		sp|O94579|PSA2_SCHPO	Probable proteasome subunit alpha type-2 OS=Schizosaccharomyces pombe GN=SPCC1442.06 PE=2 SV=1	KVTSKLLEQEESAEK	5		sp|Q09682|PSA4_SCHPO	Probable proteasome subunit alpha type-4 OS=Schizosaccharomyces pombe GN=SPAC13C5.01c PE=2 SV=1	0.2000
8169	671.3936	4	0.1803	0.99	5.74	VGIKPPK	4		sp|O74445|PRS10_SCHPO	Probable 26S protease subunit rpt4 OS=Schizosaccharomyces pombe GN=rpt4 PE=2 SV=2	TMLVKAVANSTAANFIR	5		sp|O74894|PRS6B_SCHPO	26S protease regulatory subunit 6B homolog OS=Schizosaccharomyces pombe GN=rpt3 PE=2 SV=1	0.2000
3676	541.0652	4	0.1794	0.92	3.05	SAVIKTSTR	5		sp|O14126|PRS6A_SCHPO	26S protease regulatory subunit 6A OS=Schizosaccharomyces pombe GN=tbp1 PE=2 SV=1	FIVKASSGPR	4		sp|O74445|PRS10_SCHPO	Probable 26S protease subunit rpt4 OS=Schizosaccharomyces pombe GN=rpt4 PE=2 SV=2	0.2000
7949	866.2195	4	0.1793	0.89	4.23	LDSKNVQLAK	4		sp|Q9UT97|PSA5_SCHPO	Probable proteasome subunit alpha type-5 OS=Schizosaccharomyces pombe GN=SPAC323.02c PE=1 SV=1	VYQTEPAGIYNAWKATAIGR	14		sp|Q10329|PSA7_SCHPO	Probable proteasome subunit alpha type-7 OS=Schizosaccharomyces pombe GN=SPBC106.16 PE=2 SV=1	0.2000
3841	728.347	3	0.1790	0.72	-10.85	MMGINERK	1		sp|Q09841|PSB7_SCHPO	Probable proteasome subunit beta type-7 OS=Schizosaccharomyces pombe GN=SPAC23D3.07 PE=2 SV=1	MSQARGFDR	1		sp|O94517|PSA6_SCHPO	Probable proteasome subunit alpha type-6 OS=Schizosaccharomyces pombe GN=SPBC646.16 PE=2 SV=1	0.2000
3550	545.4833	5	0.1765	0.48	2.24	TMGKNK	4		sp|P41836|PRS8_SCHPO	26S protease regulatory subunit 8 homolog OS=Schizosaccharomyces pombe GN=let1 PE=2 SV=1	HFEQVINEKHEDALAK	9		sp|O74762|RPN2_SCHPO	26S proteasome regulatory subunit rpn2 OS=Schizosaccharomyces pombe GN=rpn2 PE=1 SV=1	0.2000
10017	575.5552	4	0.1764	0.91	11.15	MSSKDISSK	1		sp|P87048|RPN1_SCHPO	26S proteasome regulatory subunit rpn1 OS=Schizosaccharomyces pombe GN=rpn1 PE=1 SV=2	LEGTIDYQKL	9		sp|O74445|PRS10_SCHPO	Probable 26S protease subunit rpt4 OS=Schizosaccharomyces pombe GN=rpt4 PE=2 SV=2	0.2000
2115	437.25964	3	0.1758	0.85	-5.41	KVPDK	1		sp|O94517|PSA6_SCHPO	Probable proteasome subunit alpha type-6 OS=Schizosaccharomyces pombe GN=SPBC646.16 PE=2 SV=1	KVPDK	1		sp|O94517|PSA6_SCHPO	Probable proteasome subunit alpha type-6 OS=Schizosaccharomyces pombe GN=SPBC646.16 PE=2 SV=1	0.2000
3420	459.28738	4	0.1758	0.93	1.27	KINVK	1		sp|Q9UTM3|RPN5_SCHPO	26S proteasome regulatory subunit rpn5 OS=Schizosaccharomyces pombe GN=rpn5a PE=1 SV=1	SLLTGKHAIR	6		sp|Q9P7S2|RPN6_SCHPO	Probable 26S proteasome regulatory subunit rpn6 OS=Schizosaccharomyces pombe GN=rpn6 PE=2 SV=1	0.2000
10266	617.0688	4	0.1758	0.96	-9.31	EDTEAVLKR	8		sp|O42931|PRS7_SCHPO	26S protease regulatory subunit 7 homolog OS=Schizosaccharomyces pombe GN=rpt1 PE=1 SV=2	FNLMVICKDK	8	57.02146@C;	sp|Q9UUB6|UBLH2_SCHPO	Ubiquitin carboxyl-terminal hydrolase 2 OS=Schizosaccharomyces pombe GN=uch2 PE=1 SV=1	0.2000
920	524.2953	4	0.1755	0.96	9.10	LKPQDER	2		sp|P36612|PRS4_SCHPO	26S protease regulatory subunit 4 homolog OS=Schizosaccharomyces pombe GN=mts2 PE=2 SV=1	ENKIQRQR	3		sp|O94444|RPN10_SCHPO	26S proteasome regulatory subunit rpn10 OS=Schizosaccharomyces pombe GN=rpn10 PE=1 SV=1	0.2000
6568	1165.5648	3	0.1753	0.91	-1.61	KVAQTTYK	1		sp|O94579|PSA2_SCHPO	Probable proteasome subunit alpha type-2 OS=Schizosaccharomyces pombe GN=SPCC1442.06 PE=2 SV=1	SEAAEFEYKNGYPMPCDVLAK	9	57.02146@C;	sp|O94517|PSA6_SCHPO	Probable proteasome subunit alpha type-6 OS=Schizosaccharomyces pombe GN=SPBC646.16 PE=2 SV=1	0.2000
3599	541.0653	4	0.1752	0.91	3.28	SAVIKTSTR	5		sp|O14126|PRS6A_SCHPO	26S protease regulatory subunit 6A OS=Schizosaccharomyces pombe GN=tbp1 PE=2 SV=1	FIVKASSGPR	4		sp|O74445|PRS10_SCHPO	Probable 26S protease subunit rpt4 OS=Schizosaccharomyces pombe GN=rpt4 PE=2 SV=2	0.2000
13329	959.82587	3	0.1749	0.97	-4.58	HKTDLNHENLK	2		sp|P06732|KCRM_HUMAN	Creatine kinase M-type OS=Homo sapiens GN=CKM PE=1 SV=2	LLMKLSSQNDDK	4		sp|O74762|RPN2_SCHPO	26S proteasome regulatory subunit rpn2 OS=Schizosaccharomyces pombe GN=rpn2 PE=1 SV=1	0.2000
1891	516.7835	4	0.1745	0.78	1.89	AQEEVKR	6		sp|O74894|PRS6B_SCHPO	26S protease regulatory subunit 6B homolog OS=Schizosaccharomyces pombe GN=rpt3 PE=2 SV=1	KHLDAEVQK	1		sp|P41878|RPN11_SCHPO	26S proteasome regulatory subunit rpn11 OS=Schizosaccharomyces pombe GN=rpn11 PE=1 SV=2	0.2000
5325	841.1192	3	0.1743	0.89	1.94	TFLEKR	5		sp|O94579|PSA2_SCHPO	Probable proteasome subunit alpha type-2 OS=Schizosaccharomyces pombe GN=SPCC1442.06 PE=2 SV=1	VTSKLLEQEESAEK	4		sp|Q09682|PSA4_SCHPO	Probable proteasome subunit alpha type-4 OS=Schizosaccharomyces pombe GN=SPAC13C5.01c PE=2 SV=1	0.2000
9097	469.01883	4	0.1743	0.77	0.07	KALSSLK	1		sp|Q9P7S2|RPN6_SCHPO	Probable 26S proteasome regulatory subunit rpn6 OS=Schizosaccharomyces pombe GN=rpn6 PE=2 SV=1	NWKEGLSR	3		sp|Q10329|PSA7_SCHPO	Probable proteasome subunit alpha type-7 OS=Schizosaccharomyces pombe GN=SPBC106.16 PE=2 SV=1	0.2000
4626	787.0794	3	0.1738	0.83	1.45	EWDSKLK	5		sp|O74445|PRS10_SCHPO	Probable 26S protease subunit rpt4 OS=Schizosaccharomyces pombe GN=rpt4 PE=2 SV=2	LTHEKSTMLEK	5		sp|O14126|PRS6A_SCHPO	26S protease regulatory subunit 6A OS=Schizosaccharomyces pombe GN=tbp1 PE=2 SV=1	0.2000
10370	616.81775	4	0.1736	0.93	-2.87	TKDSLEAR	2		sp|O74762|RPN2_SCHPO	26S proteasome regulatory subunit rpn2 OS=Schizosaccharomyces pombe GN=rpn2 PE=1 SV=1	YEAKAIGSGSEPAK	4		sp|Q9UT97|PSA5_SCHPO	Probable proteasome subunit alpha type-5 OS=Schizosaccharomyces pombe GN=SPAC323.02c PE=1 SV=1	0.2000
6541	591.1325	5	0.1734	0.96	5.13	VDVKTK	4		sp|Q10335|RPN7_SCHPO	Probable 26S proteasome regulatory subunit rpn7 OS=Schizosaccharomyces pombe GN=rpn7 PE=2 SV=1	FIRVSGSELVQKYIGEGSR	12		sp|P41836|PRS8_SCHPO	26S protease regulatory subunit 8 homolog OS=Schizosaccharomyces pombe GN=let1 PE=2 SV=1	0.2000
2649	903.4649	3	0.1731	0.86	4.42	KYDKTEDDIK	1		sp|O74445|PRS10_SCHPO	Probable 26S protease subunit rpt4 OS=Schizosaccharomyces pombe GN=rpt4 PE=2 SV=2	LTHEKSTMLEK	5		sp|O14126|PRS6A_SCHPO	26S protease regulatory subunit 6A OS=Schizosaccharomyces pombe GN=tbp1 PE=2 SV=1	0.2000
4505	773.09186	3	0.1729	0.78	6.43	YKVNLYK	2		sp|Q9Y7T8|PSB3_SCHPO	Probable proteasome subunit beta type-3 OS=Schizosaccharomyces pombe GN=SPCC63.12c PE=2 SV=1	KIYNEYPPTK	1		sp|O94579|PSA2_SCHPO	Probable proteasome subunit alpha type-2 OS=Schizosaccharomyces pombe GN=SPCC1442.06 PE=2 SV=1	0.2000
6024	548.826	4	0.1724	0.89	3.57	LGDKGPAAAR	4		sp|O14250|PSA1_SCHPO	Probable proteasome subunit alpha type-1 OS=Schizosaccharomyces pombe GN=SPAC6G10.04c PE=2 SV=1	LLVKDRIDK	4		sp|Q9UUB6|UBLH2_SCHPO	Ubiquitin carboxyl-terminal hydrolase 2 OS=Schizosaccharomyces pombe GN=uch2 PE=1 SV=1	0.2000
4127	493.55988	4	0.1722	0.92	3.72	VGIKPPK	4		sp|O74445|PRS10_SCHPO	Probable 26S protease subunit rpt4 OS=Schizosaccharomyces pombe GN=rpt4 PE=2 SV=2	SLLTGKHAIR	6		sp|Q9P7S2|RPN6_SCHPO	Probable 26S proteasome regulatory subunit rpn6 OS=Schizosaccharomyces pombe GN=rpn6 PE=2 SV=1	0.2000
9844	737.4187	4	0.1721	0.99	7.05	YYEQKIR	5		sp|Q9UTM3|RPN5_SCHPO	26S proteasome regulatory subunit rpn5 OS=Schizosaccharomyces pombe GN=rpn5a PE=1 SV=1	EVIELPLKNPELFLR	8		sp|O74445|PRS10_SCHPO	Probable 26S protease subunit rpt4 OS=Schizosaccharomyces pombe GN=rpt4 PE=2 SV=2	0.2000
10113	626.30396	4	0.1721	0.96	-10.54	IHAKSMAIDK	4		sp|O42931|PRS7_SCHPO	26S protease regulatory subunit 7 homolog OS=Schizosaccharomyces pombe GN=rpt1 PE=1 SV=2	GSNDDEMKIDK	8		sp|O74762|RPN2_SCHPO	26S proteasome regulatory subunit rpn2 OS=Schizosaccharomyces pombe GN=rpn2 PE=1 SV=1	0.2000
1631	712.699	3	0.1719	1.00	11.32	SAKGTKR	3		sp|O74440|RPN8_SCHPO	26S proteasome regulatory subunit rpn8 OS=Schizosaccharomyces pombe GN=rpn8 PE=2 SV=1	GSNDDEMKIDK	8		sp|O74762|RPN2_SCHPO	26S proteasome regulatory subunit rpn2 OS=Schizosaccharomyces pombe GN=rpn2 PE=1 SV=1	0.2000
10881	829.95953	4	0.1718	0.87	3.02	FFEKEDVQSLK	4		sp|Q9UTM3|RPN5_SCHPO	26S proteasome regulatory subunit rpn5 OS=Schizosaccharomyces pombe GN=rpn5a PE=1 SV=1	EVIELPLKNPELFLR	8		sp|O74445|PRS10_SCHPO	Probable 26S protease subunit rpt4 OS=Schizosaccharomyces pombe GN=rpt4 PE=2 SV=2	0.2063
1894	570.8252	4	0.1716	0.83	6.86	ENKIQRQR	3		sp|O94444|RPN10_SCHPO	26S proteasome regulatory subunit rpn10 OS=Schizosaccharomyces pombe GN=rpn10 PE=1 SV=1	ENKIQRQR	3		sp|O94444|RPN10_SCHPO	26S proteasome regulatory subunit rpn10 OS=Schizosaccharomyces pombe GN=rpn10 PE=1 SV=1	0.2063
5940	491.0217	4	0.1716	0.97	-4.30	WAIKEK	4		sp|Q9P7S2|RPN6_SCHPO	Probable 26S proteasome regulatory subunit rpn6 OS=Schizosaccharomyces pombe GN=rpn6 PE=2 SV=1	SAELYKNPK	6		sp|O74762|RPN2_SCHPO	26S proteasome regulatory subunit rpn2 OS=Schizosaccharomyces pombe GN=rpn2 PE=1 SV=1	0.2063
6764	612.35974	4	0.1714	0.94	6.49	SAVIKTSTR	5		sp|O14126|PRS6A_SCHPO	26S protease regulatory subunit 6A OS=Schizosaccharomyces pombe GN=tbp1 PE=2 SV=1	QIAKFVVSLGER	4		sp|O42931|PRS7_SCHPO	26S protease regulatory subunit 7 homolog OS=Schizosaccharomyces pombe GN=rpt1 PE=1 SV=2	0.2063
6950	666.1177	4	0.1705	0.96	2.84	EKVLK	2		sp|P36612|PRS4_SCHPO	26S protease regulatory subunit 4 homolog OS=Schizosaccharomyces pombe GN=mts2 PE=2 SV=1	IPDSTYEMVGGLEKQIK	14		sp|P41836|PRS8_SCHPO	26S protease regulatory subunit 8 homolog OS=Schizosaccharomyces pombe GN=let1 PE=2 SV=1	0.2308
1145	570.30756	4	0.1704	0.98	-5.25	MSSKDISSK	1		sp|P87048|RPN1_SCHPO	26S proteasome regulatory subunit rpn1 OS=Schizosaccharomyces pombe GN=rpn1 PE=1 SV=2	TKDAVVLGVEK	2		sp|Q9UT97|PSA5_SCHPO	Probable proteasome subunit alpha type-5 OS=Schizosaccharomyces pombe GN=SPAC323.02c PE=1 SV=1	0.2308
11913	683.8656	4	0.1703	0.81	5.90	LMVEMEKK	7		sp|P06732|KCRM_HUMAN	Creatine kinase M-type OS=Homo sapiens GN=CKM PE=1 SV=2	IWKSDEINEVLNK	3		sp|Q09682|PSA4_SCHPO	Probable proteasome subunit alpha type-4 OS=Schizosaccharomyces pombe GN=SPAC13C5.01c PE=2 SV=1	0.2308
2637	677.8508	4	0.1702	0.89	4.87	KYDKTEDDIK	1		sp|O74445|PRS10_SCHPO	Probable 26S protease subunit rpt4 OS=Schizosaccharomyces pombe GN=rpt4 PE=2 SV=2	LTHEKSTMLEK	5		sp|O14126|PRS6A_SCHPO	26S protease regulatory subunit 6A OS=Schizosaccharomyces pombe GN=tbp1 PE=2 SV=1	0.2308
1415	450.98987	4	0.1696	0.96	7.93	ASKAAR	3		sp|Q10329|PSA7_SCHPO	Probable proteasome subunit alpha type-7 OS=Schizosaccharomyces pombe GN=SPBC106.16 PE=2 SV=1	QSKYTYDR	3		sp|Q09841|PSB7_SCHPO	Probable proteasome subunit beta type-7 OS=Schizosaccharomyces pombe GN=SPAC23D3.07 PE=2 SV=1	0.2424
5238	631.0924	4	0.1696	0.80	3.78	TFLEKR	5		sp|O94579|PSA2_SCHPO	Probable proteasome subunit alpha type-2 OS=Schizosaccharomyces pombe GN=SPCC1442.06 PE=2 SV=1	VTSKLLEQEESAEK	4		sp|Q09682|PSA4_SCHPO	Probable proteasome subunit alpha type-4 OS=Schizosaccharomyces pombe GN=SPAC13C5.01c PE=2 SV=1	0.2424
2487	724.72577	3	0.1695	0.98	-1.12	AQEEVKR	6		sp|O74894|PRS6B_SCHPO	26S protease regulatory subunit 6B homolog OS=Schizosaccharomyces pombe GN=rpt3 PE=2 SV=1	IQYVGKQDPK	6		sp|P41878|RPN11_SCHPO	26S proteasome regulatory subunit rpn11 OS=Schizosaccharomyces pombe GN=rpn11 PE=1 SV=2	0.2424
1957	607.37225	3	0.1692	1.00	7.58	EKVLK	2		sp|P36612|PRS4_SCHPO	26S protease regulatory subunit 4 homolog OS=Schizosaccharomyces pombe GN=mts2 PE=2 SV=1	KVAQTTYKK	1		sp|O94579|PSA2_SCHPO	Probable proteasome subunit alpha type-2 OS=Schizosaccharomyces pombe GN=SPCC1442.06 PE=2 SV=1	0.2424
3566	527.5464	4	0.1683	0.98	3.48	QKSLEK	2		sp|O42897|RPN3_SCHPO	Probable 26S proteasome regulatory subunit rpn3 OS=Schizosaccharomyces pombe GN=rpn3 PE=2 SV=2	LQKYQATVMR	3		sp|Q10335|RPN7_SCHPO	Probable 26S proteasome regulatory subunit rpn7 OS=Schizosaccharomyces pombe GN=rpn7 PE=2 SV=1	0.2424
1849	569.8177	4	0.1679	1.00	6.01	ASKAAR	3		sp|Q10329|PSA7_SCHPO	Probable proteasome subunit alpha type-7 OS=Schizosaccharomyces pombe GN=SPBC106.16 PE=2 SV=1	QDPKKHLDAEVQK	5		sp|P41878|RPN11_SCHPO	26S proteasome regulatory subunit rpn11 OS=Schizosaccharomyces pombe GN=rpn11 PE=1 SV=2	0.2424
2001	452.51227	4	0.1676	1.00	-8.92	ASKAAR	3		sp|Q10329|PSA7_SCHPO	Probable proteasome subunit alpha type-7 OS=Schizosaccharomyces pombe GN=SPBC106.16 PE=2 SV=1	KVAQTTYKK	1		sp|O94579|PSA2_SCHPO	Probable proteasome subunit alpha type-2 OS=Schizosaccharomyces pombe GN=SPCC1442.06 PE=2 SV=1	0.2424
4569	586.58307	4	0.1666	0.94	6.88	IHLEKVSK	5		sp|O74445|PRS10_SCHPO	Probable 26S protease subunit rpt4 OS=Schizosaccharomyces pombe GN=rpt4 PE=2 SV=2	KIYNEYPPTK	1		sp|O94579|PSA2_SCHPO	Probable proteasome subunit alpha type-2 OS=Schizosaccharomyces pombe GN=SPCC1442.06 PE=2 SV=1	0.2432
4162	768.14966	4	0.1662	0.96	7.00	YKSYLLQHR	2		sp|O74445|PRS10_SCHPO	Probable 26S protease subunit rpt4 OS=Schizosaccharomyces pombe GN=rpt4 PE=2 SV=2	LNYKPEEEYPDLSK	4		sp|P06732|KCRM_HUMAN	Creatine kinase M-type OS=Homo sapiens GN=CKM PE=1 SV=2	0.2432
13742	814.12134	3	0.1659	0.72	-9.41	KTTEEK	1		sp|O74762|RPN2_SCHPO	26S proteasome regulatory subunit rpn2 OS=Schizosaccharomyces pombe GN=rpn2 PE=1 SV=1	MEILKIHLEKVSK	10		sp|O74445|PRS10_SCHPO	Probable 26S protease subunit rpt4 OS=Schizosaccharomyces pombe GN=rpt4 PE=2 SV=2	0.2432
10877	1106.2805	3	0.1650	0.81	6.26	FFEKEDVQSLK	4		sp|Q9UTM3|RPN5_SCHPO	26S proteasome regulatory subunit rpn5 OS=Schizosaccharomyces pombe GN=rpn5a PE=1 SV=1	EVIELPLKNPELFLR	8		sp|O74445|PRS10_SCHPO	Probable 26S protease subunit rpt4 OS=Schizosaccharomyces pombe GN=rpt4 PE=2 SV=2	0.2432
2120	477.26538	4	0.1649	0.88	-6.66	KVPDK	1		sp|O94517|PSA6_SCHPO	Probable proteasome subunit alpha type-6 OS=Schizosaccharomyces pombe GN=SPBC646.16 PE=2 SV=1	SSTAAKTFLEK	6		sp|O94579|PSA2_SCHPO	Probable proteasome subunit alpha type-2 OS=Schizosaccharomyces pombe GN=SPCC1442.06 PE=2 SV=1	0.2432
2085	575.82184	4	0.1647	0.77	2.23	AQEEVKR	6		sp|O74894|PRS6B_SCHPO	26S protease regulatory subunit 6B homolog OS=Schizosaccharomyces pombe GN=rpt3 PE=2 SV=1	IQYVGKQDPKK	6		sp|P41878|RPN11_SCHPO	26S proteasome regulatory subunit rpn11 OS=Schizosaccharomyces pombe GN=rpn11 PE=1 SV=2	0.2432
4135	568.30176	4	0.1642	0.89	3.44	NKMVCK	2	57.02146@C;	sp|Q09682|PSA4_SCHPO	Probable proteasome subunit alpha type-4 OS=Schizosaccharomyces pombe GN=SPAC13C5.01c PE=2 SV=1	VNLYKFREER	5		sp|Q9Y7T8|PSB3_SCHPO	Probable proteasome subunit beta type-3 OS=Schizosaccharomyces pombe GN=SPCC63.12c PE=2 SV=1	0.2432
1391	454.0086	4	0.1640	0.98	-2.09	VLVDKSR	5		sp|O94579|PSA2_SCHPO	Probable proteasome subunit alpha type-2 OS=Schizosaccharomyces pombe GN=SPCC1442.06 PE=2 SV=1	DAVKEAAR	4		sp|O59770|PSA3_SCHPO	Probable proteasome subunit alpha type-3 OS=Schizosaccharomyces pombe GN=SPCC1795.04c PE=1 SV=1	0.2432
4391	619.81116	4	0.1637	0.99	-7.50	MSGYDR	1		sp|Q10329|PSA7_SCHPO	Probable proteasome subunit alpha type-7 OS=Schizosaccharomyces pombe GN=SPBC106.16 PE=2 SV=1	FFEKEDVQSLKLK	4		sp|Q9UTM3|RPN5_SCHPO	26S proteasome regulatory subunit rpn5 OS=Schizosaccharomyces pombe GN=rpn5a PE=1 SV=1	0.2432
10187	616.81757	4	0.1630	0.97	-3.17	TKDSLEAR	2		sp|O74762|RPN2_SCHPO	26S proteasome regulatory subunit rpn2 OS=Schizosaccharomyces pombe GN=rpn2 PE=1 SV=1	YEAKAIGSGSEPAK	4		sp|Q9UT97|PSA5_SCHPO	Probable proteasome subunit alpha type-5 OS=Schizosaccharomyces pombe GN=SPAC323.02c PE=1 SV=1	0.2432
7586	759.40454	3	0.1626	0.90	-5.79	KATDDDR	1		sp|Q9USQ9|PSB4_SCHPO	Probable proteasome subunit beta type-4 OS=Schizosaccharomyces pombe GN=SPBC577.10 PE=2 SV=1	SLEKTLVPYLR	4		sp|O42897|RPN3_SCHPO	Probable 26S proteasome regulatory subunit rpn3 OS=Schizosaccharomyces pombe GN=rpn3 PE=2 SV=2	0.2432
2740	568.0669	4	0.1618	0.94	8.07	ELLKLK	4		sp|P50524|RPN12_SCHPO	26S proteasome regulatory subunit rpn12 OS=Schizosaccharomyces pombe GN=rpn12 PE=1 SV=1	EIQDEKEAEAAR	6		sp|Q10329|PSA7_SCHPO	Probable proteasome subunit alpha type-7 OS=Schizosaccharomyces pombe GN=SPBC106.16 PE=2 SV=1	0.2432
6325	699.1405	4	0.1617	0.99	2.10	SAVIKTSTR	5		sp|O14126|PRS6A_SCHPO	26S protease regulatory subunit 6A OS=Schizosaccharomyces pombe GN=tbp1 PE=2 SV=1	VVSSAIVDKYIGESAR	9		sp|O74445|PRS10_SCHPO	Probable 26S protease subunit rpt4 OS=Schizosaccharomyces pombe GN=rpt4 PE=2 SV=2	0.2432
3050	713.6271	4	0.1617	0.98	3.60	TMGKNK	4		sp|P41836|PRS8_SCHPO	26S protease regulatory subunit 8 homolog OS=Schizosaccharomyces pombe GN=let1 PE=2 SV=1	KHFEQVINEKHEDALAK	10		sp|O74762|RPN2_SCHPO	26S proteasome regulatory subunit rpn2 OS=Schizosaccharomyces pombe GN=rpn2 PE=1 SV=1	0.2432
2977	490.05936	4	0.1604	0.95	-1.93	KLGVKPPK	5		sp|O14126|PRS6A_SCHPO	26S protease regulatory subunit 6A OS=Schizosaccharomyces pombe GN=tbp1 PE=2 SV=1	IHLEKVSK	5		sp|O74445|PRS10_SCHPO	Probable 26S protease subunit rpt4 OS=Schizosaccharomyces pombe GN=rpt4 PE=2 SV=2	0.2532
10175	681.3399	3	0.1604	0.87	9.69	MIDDQR	1		sp|O42897|RPN3_SCHPO	Probable 26S proteasome regulatory subunit rpn3 OS=Schizosaccharomyces pombe GN=rpn3 PE=2 SV=2	KQMSYMLAR	1		sp|P87048|RPN1_SCHPO	26S proteasome regulatory subunit rpn1 OS=Schizosaccharomyces pombe GN=rpn1 PE=1 SV=2	0.2532
8605	564.05914	4	0.1590	0.93	-10.08	LKPQDER	2		sp|P36612|PRS4_SCHPO	26S protease regulatory subunit 4 homolog OS=Schizosaccharomyces pombe GN=mts2 PE=2 SV=1	YKVNLYKFR	2		sp|Q9Y7T8|PSB3_SCHPO	Probable proteasome subunit beta type-3 OS=Schizosaccharomyces pombe GN=SPCC63.12c PE=2 SV=1	0.2532
4128	657.74457	3	0.1588	0.99	4.40	VGIKPPK	4		sp|O74445|PRS10_SCHPO	Probable 26S protease subunit rpt4 OS=Schizosaccharomyces pombe GN=rpt4 PE=2 SV=2	SLLTGKHAIR	6		sp|Q9P7S2|RPN6_SCHPO	Probable 26S proteasome regulatory subunit rpn6 OS=Schizosaccharomyces pombe GN=rpn6 PE=2 SV=1	0.2532
12811	814.12213	3	0.1587	0.92	-8.41	KTTEEK	1		sp|O74762|RPN2_SCHPO	26S proteasome regulatory subunit rpn2 OS=Schizosaccharomyces pombe GN=rpn2 PE=1 SV=1	MEILKIHLEKVSK	10		sp|O74445|PRS10_SCHPO	Probable 26S protease subunit rpt4 OS=Schizosaccharomyces pombe GN=rpt4 PE=2 SV=2	0.2532
1924	479.49033	4	0.1586	0.85	-2.04	KATDDDR	1		sp|Q9USQ9|PSB4_SCHPO	Probable proteasome subunit beta type-4 OS=Schizosaccharomyces pombe GN=SPBC577.10 PE=2 SV=1	SKTLQYFA	2		sp|O14126|PRS6A_SCHPO	26S protease regulatory subunit 6A OS=Schizosaccharomyces pombe GN=tbp1 PE=2 SV=1	0.2532
4953	517.51984	4	0.1580	0.82	0.12	EWDSKLK	5		sp|O74445|PRS10_SCHPO	Probable 26S protease subunit rpt4 OS=Schizosaccharomyces pombe GN=rpt4 PE=2 SV=2	VMKSEFQR	3		sp|O14126|PRS6A_SCHPO	26S protease regulatory subunit 6A OS=Schizosaccharomyces pombe GN=tbp1 PE=2 SV=1	0.2532
3255	462.6494	5	0.1577	0.96	6.77	NKHCLIK	2	57.02146@C;	sp|P30655|PSB5_SCHPO	Proteasome subunit beta type-5 OS=Schizosaccharomyces pombe GN=pts1 PE=2 SV=3	YYPLKSMTEK	5		sp|P06732|KCRM_HUMAN	Creatine kinase M-type OS=Homo sapiens GN=CKM PE=1 SV=2	0.2532
3967	569.5676	4	0.1570	0.95	-8.70	KELLKLK	1		sp|P50524|RPN12_SCHPO	26S proteasome regulatory subunit rpn12 OS=Schizosaccharomyces pombe GN=rpn12 PE=1 SV=1	FLHDKNSDYK	5		sp|O74762|RPN2_SCHPO	26S proteasome regulatory subunit rpn2 OS=Schizosaccharomyces pombe GN=rpn2 PE=1 SV=1	0.2625
9659	575.5555	4	0.1568	0.93	11.69	MSSKDISSK	1		sp|P87048|RPN1_SCHPO	26S proteasome regulatory subunit rpn1 OS=Schizosaccharomyces pombe GN=rpn1 PE=1 SV=2	LEGTIDYQKL	9		sp|O74445|PRS10_SCHPO	Probable 26S protease subunit rpt4 OS=Schizosaccharomyces pombe GN=rpt4 PE=2 SV=2	0.2625
618	614.6707	3	0.1563	1.00	0.66	KINANEK	1		sp|O74440|RPN8_SCHPO	26S proteasome regulatory subunit rpn8 OS=Schizosaccharomyces pombe GN=rpn8 PE=2 SV=1	IKENQEK	2		sp|O14126|PRS6A_SCHPO	26S protease regulatory subunit 6A OS=Schizosaccharomyces pombe GN=tbp1 PE=2 SV=1	0.2750
10664	720.40967	3	0.1558	0.96	9.39	EKVLK	2		sp|P36612|PRS4_SCHPO	26S protease regulatory subunit 4 homolog OS=Schizosaccharomyces pombe GN=mts2 PE=2 SV=1	QNLFVPTSDKEK	10		sp|P50524|RPN12_SCHPO	26S proteasome regulatory subunit rpn12 OS=Schizosaccharomyces pombe GN=rpn12 PE=1 SV=1	0.2771
6576	425.50458	4	0.1556	0.95	6.54	KLRDK	1		sp|P06732|KCRM_HUMAN	Creatine kinase M-type OS=Homo sapiens GN=CKM PE=1 SV=2	EAEAARKK	7		sp|Q10329|PSA7_SCHPO	Probable proteasome subunit alpha type-7 OS=Schizosaccharomyces pombe GN=SPBC106.16 PE=2 SV=1	0.2771
3857	513.7902	4	0.1556	0.92	8.69	QKSLEK	2		sp|O42897|RPN3_SCHPO	Probable 26S proteasome regulatory subunit rpn3 OS=Schizosaccharomyces pombe GN=rpn3 PE=2 SV=2	SSTAAKTFLEK	6		sp|O94579|PSA2_SCHPO	Probable proteasome subunit alpha type-2 OS=Schizosaccharomyces pombe GN=SPCC1442.06 PE=2 SV=1	0.2771
12212	744.7551	3	0.1550	0.88	1.09	KVADLK	1		sp|O74445|PRS10_SCHPO	Probable 26S protease subunit rpt4 OS=Schizosaccharomyces pombe GN=rpt4 PE=2 SV=2	NELEKLNFSSLK	5		sp|O59770|PSA3_SCHPO	Probable proteasome subunit alpha type-3 OS=Schizosaccharomyces pombe GN=SPCC1795.04c PE=1 SV=1	0.2771
2808	491.65436	5	0.1547	0.86	3.78	KDWNACKK	7	57.02146@C;	sp|P50524|RPN12_SCHPO	26S proteasome regulatory subunit rpn12 OS=Schizosaccharomyces pombe GN=rpn12 PE=1 SV=1	HGGYKPTDKHK	9		sp|P06732|KCRM_HUMAN	Creatine kinase M-type OS=Homo sapiens GN=CKM PE=1 SV=2	0.2771
4260	601.0874	4	0.1546	0.98	6.81	MKDAVKEAAR	2		sp|O59770|PSA3_SCHPO	Probable proteasome subunit alpha type-3 OS=Schizosaccharomyces pombe GN=SPCC1795.04c PE=1 SV=1	IITKEGVETR	4		sp|Q9UQY2|PSB1_SCHPO	Probable proteasome subunit beta type-1 OS=Schizosaccharomyces pombe GN=pam1 PE=2 SV=1	0.2771
9968	728.8795	4	0.1541	0.91	-2.43	TKDSLEAR	2		sp|O74762|RPN2_SCHPO	26S proteasome regulatory subunit rpn2 OS=Schizosaccharomyces pombe GN=rpn2 PE=1 SV=1	LDPAGFYIGYKATSAGPK	11		sp|O94517|PSA6_SCHPO	Probable proteasome subunit alpha type-6 OS=Schizosaccharomyces pombe GN=SPBC646.16 PE=2 SV=1	0.2976
1158	517.7876	4	0.1540	1.00	1.54	AQEEVKR	6		sp|O74894|PRS6B_SCHPO	26S protease regulatory subunit 6B homolog OS=Schizosaccharomyces pombe GN=rpt3 PE=2 SV=1	ENKIQRQR	3		sp|O94444|RPN10_SCHPO	26S proteasome regulatory subunit rpn10 OS=Schizosaccharomyces pombe GN=rpn10 PE=1 SV=1	0.2976
571	689.01715	3	0.1539	0.99	-1.54	LAKRMK	3		sp|O94444|RPN10_SCHPO	26S proteasome regulatory subunit rpn10 OS=Schizosaccharomyces pombe GN=rpn10 PE=1 SV=1	ASKGSNDDEMK	3		sp|O74762|RPN2_SCHPO	26S proteasome regulatory subunit rpn2 OS=Schizosaccharomyces pombe GN=rpn2 PE=1 SV=1	0.2976
5813	673.8686	4	0.1535	0.78	3.08	KIEFPSYR	1		sp|O74894|PRS6B_SCHPO	26S protease regulatory subunit 6B homolog OS=Schizosaccharomyces pombe GN=rpt3 PE=2 SV=1	NVPKLQNVSNFQK	4		sp|Q10329|PSA7_SCHPO	Probable proteasome subunit alpha type-7 OS=Schizosaccharomyces pombe GN=SPBC106.16 PE=2 SV=1	0.3118
12909	525.64545	3	0.1535	0.94	-2.33	LEKVR	3		sp|Q9UTM3|RPN5_SCHPO	26S proteasome regulatory subunit rpn5 OS=Schizosaccharomyces pombe GN=rpn5a PE=1 SV=1	TFLEKR	5		sp|O94579|PSA2_SCHPO	Probable proteasome subunit alpha type-2 OS=Schizosaccharomyces pombe GN=SPCC1442.06 PE=2 SV=1	0.3118
7246	860.9478	4	0.1533	0.88	3.83	ASAGPLIASQTVKK	13		sp|P30655|PSB5_SCHPO	Proteasome subunit beta type-5 OS=Schizosaccharomyces pombe GN=pts1 PE=2 SV=3	EGKGEIYSFDPVGSYER	3		sp|Q9UQY2|PSB1_SCHPO	Probable proteasome subunit beta type-1 OS=Schizosaccharomyces pombe GN=pam1 PE=2 SV=1	0.3118
3301	521.90375	5	0.1527	0.97	-10.59	KVADLKK	1		sp|O74445|PRS10_SCHPO	Probable 26S protease subunit rpt4 OS=Schizosaccharomyces pombe GN=rpt4 PE=2 SV=2	FGDGIQIAQLALKHR	13		sp|O94444|RPN10_SCHPO	26S proteasome regulatory subunit rpn10 OS=Schizosaccharomyces pombe GN=rpn10 PE=1 SV=1	0.3118
7882	894.8371	3	0.1527	0.70	5.74	KQLATSLR	1		sp|Q09720|PSB2_SCHPO	Probable proteasome subunit beta type-2 OS=Schizosaccharomyces pombe GN=SPAC31A2.04c PE=2 SV=1	TFANLVSSTLYEKR	13		sp|Q9Y7T8|PSB3_SCHPO	Probable proteasome subunit beta type-3 OS=Schizosaccharomyces pombe GN=SPCC63.12c PE=2 SV=1	0.3118
1838	680.6909	3	0.1524	0.81	2.33	AQEEVKR	6		sp|O74894|PRS6B_SCHPO	26S protease regulatory subunit 6B homolog OS=Schizosaccharomyces pombe GN=rpt3 PE=2 SV=1	NHASIDKMK	7		sp|P41878|RPN11_SCHPO	26S proteasome regulatory subunit rpn11 OS=Schizosaccharomyces pombe GN=rpn11 PE=1 SV=2	0.3118
9805	695.0466	3	0.1524	0.90	5.75	MMGINER	1		sp|Q09841|PSB7_SCHPO	Probable proteasome subunit beta type-7 OS=Schizosaccharomyces pombe GN=SPAC23D3.07 PE=2 SV=1	SLLTGKHAIR	6		sp|Q9P7S2|RPN6_SCHPO	Probable 26S proteasome regulatory subunit rpn6 OS=Schizosaccharomyces pombe GN=rpn6 PE=2 SV=1	0.3118
6382	669.13	4	0.1521	0.86	10.05	HTVIKTGLR	5		sp|O42897|RPN3_SCHPO	Probable 26S proteasome regulatory subunit rpn3 OS=Schizosaccharomyces pombe GN=rpn3 PE=2 SV=2	RMPIDFKGFICK	7	57.02146@C;	sp|Q09720|PSB2_SCHPO	Probable proteasome subunit beta type-2 OS=Schizosaccharomyces pombe GN=SPAC31A2.04c PE=2 SV=1	0.3118
7469	575.052	4	0.1520	0.96	-7.02	YASQKRP	5		sp|Q9UUB6|UBLH2_SCHPO	Ubiquitin carboxyl-terminal hydrolase 2 OS=Schizosaccharomyces pombe GN=uch2 PE=1 SV=1	KIEFPSYRDR	1		sp|O74894|PRS6B_SCHPO	26S protease regulatory subunit 6B homolog OS=Schizosaccharomyces pombe GN=rpt3 PE=2 SV=1	0.3118
13668	814.1243	3	0.1520	0.83	-5.70	KTTEEK	1		sp|O74762|RPN2_SCHPO	26S proteasome regulatory subunit rpn2 OS=Schizosaccharomyces pombe GN=rpn2 PE=1 SV=1	MEILKIHLEKVSK	10		sp|O74445|PRS10_SCHPO	Probable 26S protease subunit rpt4 OS=Schizosaccharomyces pombe GN=rpt4 PE=2 SV=2	0.3118
13124	959.8252	3	0.1519	0.92	-5.26	HKTDLNHENLK	2		sp|P06732|KCRM_HUMAN	Creatine kinase M-type OS=Homo sapiens GN=CKM PE=1 SV=2	LLMKLSSQNDDK	4		sp|O74762|RPN2_SCHPO	26S proteasome regulatory subunit rpn2 OS=Schizosaccharomyces pombe GN=rpn2 PE=1 SV=1	0.3118
13191	959.82355	3	0.1517	0.94	-6.96	HKTDLNHENLK	2		sp|P06732|KCRM_HUMAN	Creatine kinase M-type OS=Homo sapiens GN=CKM PE=1 SV=2	LLMKLSSQNDDK	4		sp|O74762|RPN2_SCHPO	26S proteasome regulatory subunit rpn2 OS=Schizosaccharomyces pombe GN=rpn2 PE=1 SV=1	0.3158
993	600.06647	4	0.1515	1.00	9.07	DWNACKK	6	57.02146@C;	sp|P50524|RPN12_SCHPO	26S proteasome regulatory subunit rpn12 OS=Schizosaccharomyces pombe GN=rpn12 PE=1 SV=1	SSTAAKTFLEKR	11		sp|O94579|PSA2_SCHPO	Probable proteasome subunit alpha type-2 OS=Schizosaccharomyces pombe GN=SPCC1442.06 PE=2 SV=1	0.3158
11151	709.0252	3	0.1514	0.83	-10.46	MKDAVK	2		sp|O59770|PSA3_SCHPO	Probable proteasome subunit alpha type-3 OS=Schizosaccharomyces pombe GN=SPCC1795.04c PE=1 SV=1	NAEELSSYQKK	10		sp|O14250|PSA1_SCHPO	Probable proteasome subunit alpha type-1 OS=Schizosaccharomyces pombe GN=SPAC6G10.04c PE=2 SV=1	0.3158
7497	464.26846	4	0.1512	0.95	-8.83	KDKPK	1		sp|P36612|PRS4_SCHPO	26S protease regulatory subunit 4 homolog OS=Schizosaccharomyces pombe GN=mts2 PE=2 SV=1	LISGKLDEAR	5		sp|Q9US13|RPN9_SCHPO	Probable 26S proteasome regulatory subunit rpn9 OS=Schizosaccharomyces pombe GN=rpn9 PE=2 SV=1	0.3229
3081	490.06137	4	0.1511	0.94	2.18	KLGVKPPK	5		sp|O14126|PRS6A_SCHPO	26S protease regulatory subunit 6A OS=Schizosaccharomyces pombe GN=tbp1 PE=2 SV=1	IHLEKVSK	5		sp|O74445|PRS10_SCHPO	Probable 26S protease subunit rpt4 OS=Schizosaccharomyces pombe GN=rpt4 PE=2 SV=2	0.3229
4851	661.0541	3	0.1507	0.76	0.12	KQLATSLR	1		sp|Q09720|PSB2_SCHPO	Probable proteasome subunit beta type-2 OS=Schizosaccharomyces pombe GN=SPAC31A2.04c PE=2 SV=1	YKVNLYK	2		sp|Q9Y7T8|PSB3_SCHPO	Probable proteasome subunit beta type-3 OS=Schizosaccharomyces pombe GN=SPCC63.12c PE=2 SV=1	0.3402
2101	505.53732	4	0.1503	1.00	3.02	AKSAK	2		sp|Q9P7S2|RPN6_SCHPO	Probable 26S proteasome regulatory subunit rpn6 OS=Schizosaccharomyces pombe GN=rpn6 PE=2 SV=1	LMVEMEKKLEK	7		sp|P06732|KCRM_HUMAN	Creatine kinase M-type OS=Homo sapiens GN=CKM PE=1 SV=2	0.3535
325	398.50473	4	0.1500	0.99	2.38	KHGQLK	1		sp|Q9UTM3|RPN5_SCHPO	26S proteasome regulatory subunit rpn5 OS=Schizosaccharomyces pombe GN=rpn5a PE=1 SV=1	ELLKLK	4		sp|P50524|RPN12_SCHPO	26S proteasome regulatory subunit rpn12 OS=Schizosaccharomyces pombe GN=rpn12 PE=1 SV=1	0.3535
1837	510.76932	4	0.1498	0.71	1.02	AQEEVKR	6		sp|O74894|PRS6B_SCHPO	26S protease regulatory subunit 6B homolog OS=Schizosaccharomyces pombe GN=rpt3 PE=2 SV=1	NHASIDKMK	7		sp|P41878|RPN11_SCHPO	26S proteasome regulatory subunit rpn11 OS=Schizosaccharomyces pombe GN=rpn11 PE=1 SV=2	0.3535
10224	798.0727	3	0.1497	0.82	1.74	KQMSYMLAR	1		sp|P87048|RPN1_SCHPO	26S proteasome regulatory subunit rpn1 OS=Schizosaccharomyces pombe GN=rpn1 PE=1 SV=2	KQMSYMLAR	1		sp|P87048|RPN1_SCHPO	26S proteasome regulatory subunit rpn1 OS=Schizosaccharomyces pombe GN=rpn1 PE=1 SV=2	0.3535
2455	564.33105	4	0.1493	0.94	5.31	WAIKEKR	6		sp|Q9P7S2|RPN6_SCHPO	Probable 26S proteasome regulatory subunit rpn6 OS=Schizosaccharomyces pombe GN=rpn6 PE=2 SV=1	SVQPTAKTVQK	7		sp|O74762|RPN2_SCHPO	26S proteasome regulatory subunit rpn2 OS=Schizosaccharomyces pombe GN=rpn2 PE=1 SV=1	0.3600
4562	482.8	4	0.1492	0.99	3.55	SAKIVR	3		sp|Q9P7S2|RPN6_SCHPO	Probable 26S proteasome regulatory subunit rpn6 OS=Schizosaccharomyces pombe GN=rpn6 PE=2 SV=1	TMGKNKVLVK	6		sp|P41836|PRS8_SCHPO	26S protease regulatory subunit 8 homolog OS=Schizosaccharomyces pombe GN=let1 PE=2 SV=1	0.3663
2648	493.67114	5	0.1490	0.92	3.37	EDVQSLKLK	7		sp|Q9UTM3|RPN5_SCHPO	26S proteasome regulatory subunit rpn5 OS=Schizosaccharomyces pombe GN=rpn5a PE=1 SV=1	HGGYKPTDKHK	5		sp|P06732|KCRM_HUMAN	Creatine kinase M-type OS=Homo sapiens GN=CKM PE=1 SV=2	0.3663
12361	741.69666	4	0.1482	1.00	3.87	LGVKPPK	4		sp|O14126|PRS6A_SCHPO	26S protease regulatory subunit 6A OS=Schizosaccharomyces pombe GN=tbp1 PE=2 SV=1	AVAASLGVNFLKVVSSAIVDK	12		sp|O74445|PRS10_SCHPO	Probable 26S protease subunit rpt4 OS=Schizosaccharomyces pombe GN=rpt4 PE=2 SV=2	0.3762
1060	395.81314	5	0.1481	0.99	-0.43	KDKPK	1		sp|P36612|PRS4_SCHPO	26S protease regulatory subunit 4 homolog OS=Schizosaccharomyces pombe GN=mts2 PE=2 SV=1	NEEKLAEFDK	4		sp|Q10335|RPN7_SCHPO	Probable 26S proteasome regulatory subunit rpn7 OS=Schizosaccharomyces pombe GN=rpn7 PE=2 SV=1	0.3762
4927	520.03796	4	0.1479	0.91	7.64	EWDSKLK	5		sp|O74445|PRS10_SCHPO	Probable 26S protease subunit rpt4 OS=Schizosaccharomyces pombe GN=rpt4 PE=2 SV=2	KRMPIDFK	1		sp|Q09720|PSB2_SCHPO	Probable proteasome subunit beta type-2 OS=Schizosaccharomyces pombe GN=SPAC31A2.04c PE=2 SV=1	0.4020
5533	631.63306	4	0.1477	0.96	11.13	LLKLEEAMK	3		sp|Q9UQY2|PSB1_SCHPO	Probable proteasome subunit beta type-1 OS=Schizosaccharomyces pombe GN=pam1 PE=2 SV=1	LNADVLGQLIKK	11		sp|O42897|RPN3_SCHPO	Probable 26S proteasome regulatory subunit rpn3 OS=Schizosaccharomyces pombe GN=rpn3 PE=2 SV=2	0.4020
5945	769.7556	3	0.1475	0.89	0.42	DTALEKYK	6		sp|O74445|PRS10_SCHPO	Probable 26S protease subunit rpt4 OS=Schizosaccharomyces pombe GN=rpt4 PE=2 SV=2	LLENDIKVMK	7		sp|O14126|PRS6A_SCHPO	26S protease regulatory subunit 6A OS=Schizosaccharomyces pombe GN=tbp1 PE=2 SV=1	0.4161
7772	727.3921	3	0.1470	0.94	-3.47	KTTEEK	1		sp|O74762|RPN2_SCHPO	26S proteasome regulatory subunit rpn2 OS=Schizosaccharomyces pombe GN=rpn2 PE=1 SV=1	KLEGTIDYQKL	1		sp|O74445|PRS10_SCHPO	Probable 26S protease subunit rpt4 OS=Schizosaccharomyces pombe GN=rpt4 PE=2 SV=2	0.4161
2598	483.03754	4	0.1470	0.99	1.52	NKVLVK	2		sp|P41836|PRS8_SCHPO	26S protease regulatory subunit 8 homolog OS=Schizosaccharomyces pombe GN=let1 PE=2 SV=1	IDKKTTEEK	3		sp|O74762|RPN2_SCHPO	26S proteasome regulatory subunit rpn2 OS=Schizosaccharomyces pombe GN=rpn2 PE=1 SV=1	0.4161
1129	493.53668	4	0.1468	0.92	-8.36	VVKGNQK	3		sp|O42931|PRS7_SCHPO	26S protease regulatory subunit 7 homolog OS=Schizosaccharomyces pombe GN=rpt1 PE=1 SV=2	RLMSKVAEK	5		sp|O14250|PSA1_SCHPO	Probable proteasome subunit alpha type-1 OS=Schizosaccharomyces pombe GN=SPAC6G10.04c PE=2 SV=1	0.4161
4044	435.05176	5	0.1468	0.98	7.54	RLVKGR	4		sp|Q9Y7T8|PSB3_SCHPO	Probable proteasome subunit beta type-3 OS=Schizosaccharomyces pombe GN=SPCC63.12c PE=2 SV=1	MVILNKDGMER	6		sp|O43063|PSB6_SCHPO	Probable proteasome subunit beta type-6 OS=Schizosaccharomyces pombe GN=SPBC4C3.10c PE=2 SV=1	0.4161
6272	603.0678	4	0.1468	0.95	4.56	YDKTEDDIK	3		sp|O74445|PRS10_SCHPO	Probable 26S protease subunit rpt4 OS=Schizosaccharomyces pombe GN=rpt4 PE=2 SV=2	IITKEGVETR	4		sp|Q9UQY2|PSB1_SCHPO	Probable proteasome subunit beta type-1 OS=Schizosaccharomyces pombe GN=pam1 PE=2 SV=1	0.4161
5334	654.02673	3	0.1467	1.00	-8.04	KVIAR	1		sp|O42897|RPN3_SCHPO	Probable 26S proteasome regulatory subunit rpn3 OS=Schizosaccharomyces pombe GN=rpn3 PE=2 SV=2	KGTKTSETNDR	1		sp|P87048|RPN1_SCHPO	26S proteasome regulatory subunit rpn1 OS=Schizosaccharomyces pombe GN=rpn1 PE=1 SV=2	0.4161
3097	653.0783	3	0.1465	0.98	0.44	KLGVKPPK	5		sp|O14126|PRS6A_SCHPO	26S protease regulatory subunit 6A OS=Schizosaccharomyces pombe GN=tbp1 PE=2 SV=1	IHLEKVSK	5		sp|O74445|PRS10_SCHPO	Probable 26S protease subunit rpt4 OS=Schizosaccharomyces pombe GN=rpt4 PE=2 SV=2	0.4161
5311	643.11426	4	0.1460	0.96	10.08	CIKRLVK	3	57.02146@C;	sp|Q9Y7T8|PSB3_SCHPO	Probable proteasome subunit beta type-3 OS=Schizosaccharomyces pombe GN=SPCC63.12c PE=2 SV=1	SIKGYTLPPHCSR	3	57.02146@C;	sp|P06732|KCRM_HUMAN	Creatine kinase M-type OS=Homo sapiens GN=CKM PE=1 SV=2	0.4161
3322	499.54202	4	0.1460	0.98	-1.04	GTKRR	3		sp|O74440|RPN8_SCHPO	26S proteasome regulatory subunit rpn8 OS=Schizosaccharomyces pombe GN=rpn8 PE=2 SV=1	LKYYEQKIR	7		sp|Q9UTM3|RPN5_SCHPO	26S proteasome regulatory subunit rpn5 OS=Schizosaccharomyces pombe GN=rpn5a PE=1 SV=1	0.4161
7768	434.2679	3	0.1460	0.95	5.17	EKASK	2		sp|O74762|RPN2_SCHPO	26S proteasome regulatory subunit rpn2 OS=Schizosaccharomyces pombe GN=rpn2 PE=1 SV=1	KINVK	1		sp|Q9UTM3|RPN5_SCHPO	26S proteasome regulatory subunit rpn5 OS=Schizosaccharomyces pombe GN=rpn5a PE=1 SV=1	0.4161
2717	455.97638	4	0.1458	0.94	-5.84	MSGYDR	1		sp|Q10329|PSA7_SCHPO	Probable proteasome subunit alpha type-7 OS=Schizosaccharomyces pombe GN=SPBC106.16 PE=2 SV=1	LGDKGPAAAR	4		sp|O14250|PSA1_SCHPO	Probable proteasome subunit alpha type-1 OS=Schizosaccharomyces pombe GN=SPAC6G10.04c PE=2 SV=1	0.4161
12464	720.40985	3	0.1458	0.98	9.62	EKVLK	2		sp|P36612|PRS4_SCHPO	26S protease regulatory subunit 4 homolog OS=Schizosaccharomyces pombe GN=mts2 PE=2 SV=1	QNLFVPTSDKEK	10		sp|P50524|RPN12_SCHPO	26S proteasome regulatory subunit rpn12 OS=Schizosaccharomyces pombe GN=rpn12 PE=1 SV=1	0.4161
2741	529.79016	4	0.1456	0.93	3.58	VVKGNQK	3		sp|O42931|PRS7_SCHPO	26S protease regulatory subunit 7 homolog OS=Schizosaccharomyces pombe GN=rpt1 PE=1 SV=2	QVMEEKLDSK	6		sp|Q9UT97|PSA5_SCHPO	Probable proteasome subunit alpha type-5 OS=Schizosaccharomyces pombe GN=SPAC323.02c PE=1 SV=1	0.4161
6627	702.62	4	0.1455	0.84	7.39	QVMEEKLDSK	6		sp|Q9UT97|PSA5_SCHPO	Probable proteasome subunit alpha type-5 OS=Schizosaccharomyces pombe GN=SPAC323.02c PE=1 SV=1	VATEKDFLDAVQK	5		sp|O42931|PRS7_SCHPO	26S protease regulatory subunit 7 homolog OS=Schizosaccharomyces pombe GN=rpt1 PE=1 SV=2	0.4161
7940	679.7171	3	0.1455	0.88	-3.72	KTTEEK	1		sp|O74762|RPN2_SCHPO	26S proteasome regulatory subunit rpn2 OS=Schizosaccharomyces pombe GN=rpn2 PE=1 SV=1	KRVIEHNIR	1		sp|Q9UTM3|RPN5_SCHPO	26S proteasome regulatory subunit rpn5 OS=Schizosaccharomyces pombe GN=rpn5a PE=1 SV=1	0.4161
9147	681.3403	3	0.1453	0.99	10.17	MIDDQR	1		sp|O42897|RPN3_SCHPO	Probable 26S proteasome regulatory subunit rpn3 OS=Schizosaccharomyces pombe GN=rpn3 PE=2 SV=2	KQMSYMLAR	1		sp|P87048|RPN1_SCHPO	26S proteasome regulatory subunit rpn1 OS=Schizosaccharomyces pombe GN=rpn1 PE=1 SV=2	0.4161
1065	404.01938	5	0.1452	0.95	0.24	EKASK	2		sp|O74762|RPN2_SCHPO	26S proteasome regulatory subunit rpn2 OS=Schizosaccharomyces pombe GN=rpn2 PE=1 SV=1	LTHEKSTMLEK	5		sp|O14126|PRS6A_SCHPO	26S protease regulatory subunit 6A OS=Schizosaccharomyces pombe GN=tbp1 PE=2 SV=1	0.4161
3671	533.7811	4	0.1450	0.92	-9.16	VVKGNQK	3		sp|O42931|PRS7_SCHPO	26S protease regulatory subunit 7 homolog OS=Schizosaccharomyces pombe GN=rpt1 PE=1 SV=2	NEEKLAEFDK	4		sp|Q10335|RPN7_SCHPO	Probable 26S proteasome regulatory subunit rpn7 OS=Schizosaccharomyces pombe GN=rpn7 PE=2 SV=1	0.4161
11000	487.26767	3	0.1450	0.91	6.86	MSQAR	1		sp|O94517|PSA6_SCHPO	Probable proteasome subunit alpha type-6 OS=Schizosaccharomyces pombe GN=SPBC646.16 PE=2 SV=1	AKRAER	2		sp|O74762|RPN2_SCHPO	26S proteasome regulatory subunit rpn2 OS=Schizosaccharomyces pombe GN=rpn2 PE=1 SV=1	0.4161
10357	575.5553	4	0.1449	0.98	11.37	MSSKDISSK	1		sp|P87048|RPN1_SCHPO	26S proteasome regulatory subunit rpn1 OS=Schizosaccharomyces pombe GN=rpn1 PE=1 SV=2	LEGTIDYQKL	9		sp|O74445|PRS10_SCHPO	Probable 26S protease subunit rpt4 OS=Schizosaccharomyces pombe GN=rpt4 PE=2 SV=2	0.4161
2675	485.77344	4	0.1449	0.96	-3.84	VVDKDGIR	4		sp|Q09720|PSB2_SCHPO	Probable proteasome subunit beta type-2 OS=Schizosaccharomyces pombe GN=SPAC31A2.04c PE=2 SV=1	VVDKDGIR	4		sp|Q09720|PSB2_SCHPO	Probable proteasome subunit beta type-2 OS=Schizosaccharomyces pombe GN=SPAC31A2.04c PE=2 SV=1	0.4161
10508	720.4089	3	0.1446	0.98	8.26	EKVLK	2		sp|P36612|PRS4_SCHPO	26S protease regulatory subunit 4 homolog OS=Schizosaccharomyces pombe GN=mts2 PE=2 SV=1	QNLFVPTSDKEK	10		sp|P50524|RPN12_SCHPO	26S proteasome regulatory subunit rpn12 OS=Schizosaccharomyces pombe GN=rpn12 PE=1 SV=1	0.4161
7804	596.795	4	0.1446	0.95	8.30	EKASFAR	2		sp|P50524|RPN12_SCHPO	26S proteasome regulatory subunit rpn12 OS=Schizosaccharomyces pombe GN=rpn12 PE=1 SV=1	EKASKGSNDDEMK	2		sp|O74762|RPN2_SCHPO	26S proteasome regulatory subunit rpn2 OS=Schizosaccharomyces pombe GN=rpn2 PE=1 SV=1	0.4161
13523	608.0636	4	0.1444	0.97	-7.34	LEKVR	3		sp|Q9UTM3|RPN5_SCHPO	26S proteasome regulatory subunit rpn5 OS=Schizosaccharomyces pombe GN=rpn5a PE=1 SV=1	DISSKSPSGNDALNDK	5		sp|P87048|RPN1_SCHPO	26S proteasome regulatory subunit rpn1 OS=Schizosaccharomyces pombe GN=rpn1 PE=1 SV=2	0.4161
8921	928.5027	3	0.1442	0.94	9.04	VGIKPPK	4		sp|O74445|PRS10_SCHPO	Probable 26S protease subunit rpt4 OS=Schizosaccharomyces pombe GN=rpt4 PE=2 SV=2	MTDKYAFSLTTFSPNGK	1		sp|O94579|PSA2_SCHPO	Probable proteasome subunit alpha type-2 OS=Schizosaccharomyces pombe GN=SPCC1442.06 PE=2 SV=1	0.4161
4879	766.096	3	0.1441	0.83	5.32	IEEIFKK	6		sp|P06732|KCRM_HUMAN	Creatine kinase M-type OS=Homo sapiens GN=CKM PE=1 SV=2	ELFEMARTKK	9		sp|O42931|PRS7_SCHPO	26S protease regulatory subunit 7 homolog OS=Schizosaccharomyces pombe GN=rpt1 PE=1 SV=2	0.4161
13115	620.3309	4	0.1439	0.85	-8.38	LGSTAIGVKTK	9		sp|Q9UT97|PSA5_SCHPO	Probable proteasome subunit alpha type-5 OS=Schizosaccharomyces pombe GN=SPAC323.02c PE=1 SV=1	FLHDKNSDYK	5		sp|O74762|RPN2_SCHPO	26S proteasome regulatory subunit rpn2 OS=Schizosaccharomyces pombe GN=rpn2 PE=1 SV=1	0.4161
3659	464.98346	4	0.1438	0.79	5.20	FSGEKK	5		sp|Q9P7S2|RPN6_SCHPO	Probable 26S proteasome regulatory subunit rpn6 OS=Schizosaccharomyces pombe GN=rpn6 PE=2 SV=1	FDSEKAGDR	5		sp|O14126|PRS6A_SCHPO	26S protease regulatory subunit 6A OS=Schizosaccharomyces pombe GN=tbp1 PE=2 SV=1	0.4161
10660	617.069	4	0.1436	0.89	-9.02	EDTEAVLKR	8		sp|O42931|PRS7_SCHPO	26S protease regulatory subunit 7 homolog OS=Schizosaccharomyces pombe GN=rpt1 PE=1 SV=2	FNLMVICKDK	8	57.02146@C;	sp|Q9UUB6|UBLH2_SCHPO	Ubiquitin carboxyl-terminal hydrolase 2 OS=Schizosaccharomyces pombe GN=uch2 PE=1 SV=1	0.4161
10207	727.7009	3	0.1436	0.70	3.25	TMTEKAR	5		sp|Q10335|RPN7_SCHPO	Probable 26S proteasome regulatory subunit rpn7 OS=Schizosaccharomyces pombe GN=rpn7 PE=2 SV=1	NCACVISQKK	9	57.02146@C;	sp|O94517|PSA6_SCHPO	Probable proteasome subunit alpha type-6 OS=Schizosaccharomyces pombe GN=SPBC646.16 PE=2 SV=1	0.4161
10098	616.8182	4	0.1435	0.98	-2.18	TKDSLEAR	2		sp|O74762|RPN2_SCHPO	26S proteasome regulatory subunit rpn2 OS=Schizosaccharomyces pombe GN=rpn2 PE=1 SV=1	YEAKAIGSGSEPAK	4		sp|Q9UT97|PSA5_SCHPO	Probable proteasome subunit alpha type-5 OS=Schizosaccharomyces pombe GN=SPAC323.02c PE=1 SV=1	0.4161
5831	687.02344	3	0.1434	0.78	-5.10	AQEEVKR	6		sp|O74894|PRS6B_SCHPO	26S protease regulatory subunit 6B homolog OS=Schizosaccharomyces pombe GN=rpt3 PE=2 SV=1	NLTDETKNK	7		sp|P30655|PSB5_SCHPO	Proteasome subunit beta type-5 OS=Schizosaccharomyces pombe GN=pts1 PE=2 SV=3	0.4161
3655	712.0418	3	0.1433	0.99	2.63	WAIKEK	4		sp|Q9P7S2|RPN6_SCHPO	Probable 26S proteasome regulatory subunit rpn6 OS=Schizosaccharomyces pombe GN=rpn6 PE=2 SV=1	NEEKLAEFDK	4		sp|Q10335|RPN7_SCHPO	Probable 26S proteasome regulatory subunit rpn7 OS=Schizosaccharomyces pombe GN=rpn7 PE=2 SV=1	0.4161
11794	568.30365	4	0.1430	0.98	-3.77	DTTKNK	4		sp|Q09682|PSA4_SCHPO	Probable proteasome subunit alpha type-4 OS=Schizosaccharomyces pombe GN=SPAC13C5.01c PE=2 SV=1	DKPKYEPPVPTR	2		sp|P36612|PRS4_SCHPO	26S protease regulatory subunit 4 homolog OS=Schizosaccharomyces pombe GN=mts2 PE=2 SV=1	0.4161
10689	1038.8928	3	0.1429	1.00	3.06	SAKGTKR	6		sp|O74440|RPN8_SCHPO	26S proteasome regulatory subunit rpn8 OS=Schizosaccharomyces pombe GN=rpn8 PE=2 SV=1	HVFPITKGIGCVMTGSIADAR	7	57.02146@C;	sp|O94517|PSA6_SCHPO	Probable proteasome subunit alpha type-6 OS=Schizosaccharomyces pombe GN=SPBC646.16 PE=2 SV=1	0.4161
12886	522.99854	4	0.1426	0.82	-6.66	MFMTR	1		sp|Q9UT97|PSA5_SCHPO	Probable proteasome subunit alpha type-5 OS=Schizosaccharomyces pombe GN=SPAC323.02c PE=1 SV=1	FLHDKNSDYK	5		sp|O74762|RPN2_SCHPO	26S proteasome regulatory subunit rpn2 OS=Schizosaccharomyces pombe GN=rpn2 PE=1 SV=1	0.4161
8016	637.72614	3	0.1426	1.00	-2.88	LLKMQR	3		sp|P36612|PRS4_SCHPO	26S protease regulatory subunit 4 homolog OS=Schizosaccharomyces pombe GN=mts2 PE=2 SV=1	LLEKLEIK	4		sp|Q9USQ9|PSB4_SCHPO	Probable proteasome subunit beta type-4 OS=Schizosaccharomyces pombe GN=SPBC577.10 PE=2 SV=1	0.4161
1000	546.04175	4	0.1423	0.86	-5.60	MNSIVSK	1		sp|P30655|PSB5_SCHPO	Proteasome subunit beta type-5 OS=Schizosaccharomyces pombe GN=pts1 PE=2 SV=3	ASKAAREYLEK	3		sp|Q10329|PSA7_SCHPO	Probable proteasome subunit alpha type-7 OS=Schizosaccharomyces pombe GN=SPBC106.16 PE=2 SV=1	0.4161
2631	693.5922	4	0.1422	0.95	7.14	KYDKTEDDIK	1		sp|O74445|PRS10_SCHPO	Probable 26S protease subunit rpt4 OS=Schizosaccharomyces pombe GN=rpt4 PE=2 SV=2	GSNDDEMKIDKK	11		sp|O74762|RPN2_SCHPO	26S proteasome regulatory subunit rpn2 OS=Schizosaccharomyces pombe GN=rpn2 PE=1 SV=1	0.4161
1208	459.2541	5	0.1422	1.00	-10.87	KHGQLK	1		sp|Q9UTM3|RPN5_SCHPO	26S proteasome regulatory subunit rpn5 OS=Schizosaccharomyces pombe GN=rpn5a PE=1 SV=1	IKENQEKISNNK	7		sp|O14126|PRS6A_SCHPO	26S protease regulatory subunit 6A OS=Schizosaccharomyces pombe GN=tbp1 PE=2 SV=1	0.4161
12093	720.41	3	0.1417	0.97	9.84	EKVLK	2		sp|P36612|PRS4_SCHPO	26S protease regulatory subunit 4 homolog OS=Schizosaccharomyces pombe GN=mts2 PE=2 SV=1	QNLFVPTSDKEK	10		sp|P50524|RPN12_SCHPO	26S proteasome regulatory subunit rpn12 OS=Schizosaccharomyces pombe GN=rpn12 PE=1 SV=1	0.4161
4950	562.54974	4	0.1416	0.87	-2.28	MSGYDR	1		sp|Q10329|PSA7_SCHPO	Probable proteasome subunit alpha type-7 OS=Schizosaccharomyces pombe GN=SPBC106.16 PE=2 SV=1	NKYAIQLPLPPK	2		sp|O42931|PRS7_SCHPO	26S protease regulatory subunit 7 homolog OS=Schizosaccharomyces pombe GN=rpt1 PE=1 SV=2	0.4161
10945	676.11865	4	0.1416	1.00	0.18	NIKVIMATNR	3		sp|P41836|PRS8_SCHPO	26S protease regulatory subunit 8 homolog OS=Schizosaccharomyces pombe GN=let1 PE=2 SV=1	DWNACKKELLK	7	57.02146@C;	sp|P50524|RPN12_SCHPO	26S proteasome regulatory subunit rpn12 OS=Schizosaccharomyces pombe GN=rpn12 PE=1 SV=1	0.4161
10882	608.79553	4	0.1415	0.95	-7.43	IHAKSMAIDK	4		sp|O42931|PRS7_SCHPO	26S protease regulatory subunit 7 homolog OS=Schizosaccharomyces pombe GN=rpt1 PE=1 SV=2	ASKGSNDDEMK	3		sp|O74762|RPN2_SCHPO	26S proteasome regulatory subunit rpn2 OS=Schizosaccharomyces pombe GN=rpn2 PE=1 SV=1	0.4161
7887	940.5139	3	0.1413	0.90	8.49	LLIFEKQVR	6		sp|Q9UTM3|RPN5_SCHPO	26S proteasome regulatory subunit rpn5 OS=Schizosaccharomyces pombe GN=rpn5a PE=1 SV=1	FDSEKAGDREVQR	5		sp|O14126|PRS6A_SCHPO	26S protease regulatory subunit 6A OS=Schizosaccharomyces pombe GN=tbp1 PE=2 SV=1	0.4161
2300	516.5233	4	0.1409	0.91	-4.26	MFMTR	1		sp|Q9UT97|PSA5_SCHPO	Probable proteasome subunit alpha type-5 OS=Schizosaccharomyces pombe GN=SPAC323.02c PE=1 SV=1	LKYYEQKIR	2		sp|Q9UTM3|RPN5_SCHPO	26S proteasome regulatory subunit rpn5 OS=Schizosaccharomyces pombe GN=rpn5a PE=1 SV=1	0.4161
12788	951.15015	3	0.1408	0.87	-7.88	NWKEGLSR	3		sp|Q10329|PSA7_SCHPO	Probable proteasome subunit alpha type-7 OS=Schizosaccharomyces pombe GN=SPBC106.16 PE=2 SV=1	VISMEKGGNMKEVFR	11		sp|P06732|KCRM_HUMAN	Creatine kinase M-type OS=Homo sapiens GN=CKM PE=1 SV=2	0.4161
8077	831.0864	3	0.1405	0.92	-10.29	WAIKEK	4		sp|Q9P7S2|RPN6_SCHPO	Probable 26S proteasome regulatory subunit rpn6 OS=Schizosaccharomyces pombe GN=rpn6 PE=2 SV=1	EEPKSETLENFTR	4		sp|O74762|RPN2_SCHPO	26S proteasome regulatory subunit rpn2 OS=Schizosaccharomyces pombe GN=rpn2 PE=1 SV=1	0.4161
9910	717.16943	4	0.1403	0.81	5.11	NKVLVK	2		sp|P41836|PRS8_SCHPO	26S protease regulatory subunit 8 homolog OS=Schizosaccharomyces pombe GN=let1 PE=2 SV=1	YYPVRKFTGGVLMLIDR	6		sp|O74762|RPN2_SCHPO	26S proteasome regulatory subunit rpn2 OS=Schizosaccharomyces pombe GN=rpn2 PE=1 SV=1	0.4161
4110	654.3764	3	0.1402	0.86	-4.98	WKTLSK	2		sp|Q9USQ9|PSB4_SCHPO	Probable proteasome subunit beta type-4 OS=Schizosaccharomyces pombe GN=SPBC577.10 PE=2 SV=1	RLMSKVAEK	5		sp|O14250|PSA1_SCHPO	Probable proteasome subunit alpha type-1 OS=Schizosaccharomyces pombe GN=SPAC6G10.04c PE=2 SV=1	0.4161
1186	468.5155	4	0.1402	0.96	-0.59	KDKPK	3		sp|P36612|PRS4_SCHPO	26S protease regulatory subunit 4 homolog OS=Schizosaccharomyces pombe GN=mts2 PE=2 SV=1	MKDAVKEAAR	2		sp|O59770|PSA3_SCHPO	Probable proteasome subunit alpha type-3 OS=Schizosaccharomyces pombe GN=SPCC1795.04c PE=1 SV=1	0.4161
10372	626.306	4	0.1402	0.89	-7.22	IHAKSMAIDK	4		sp|O42931|PRS7_SCHPO	26S protease regulatory subunit 7 homolog OS=Schizosaccharomyces pombe GN=rpt1 PE=1 SV=2	GSNDDEMKIDK	8		sp|O74762|RPN2_SCHPO	26S proteasome regulatory subunit rpn2 OS=Schizosaccharomyces pombe GN=rpn2 PE=1 SV=1	0.4161
10744	720.41034	3	0.1402	1.00	10.29	EKVLK	2		sp|P36612|PRS4_SCHPO	26S protease regulatory subunit 4 homolog OS=Schizosaccharomyces pombe GN=mts2 PE=2 SV=1	QNLFVPTSDKEK	10		sp|P50524|RPN12_SCHPO	26S proteasome regulatory subunit rpn12 OS=Schizosaccharomyces pombe GN=rpn12 PE=1 SV=1	0.4161
13756	744.75275	3	0.1401	0.91	-2.08	KVADLK	1		sp|O74445|PRS10_SCHPO	Probable 26S protease subunit rpt4 OS=Schizosaccharomyces pombe GN=rpt4 PE=2 SV=2	NELEKLNFSSLK	5		sp|O59770|PSA3_SCHPO	Probable proteasome subunit alpha type-3 OS=Schizosaccharomyces pombe GN=SPCC1795.04c PE=1 SV=1	0.4161
9760	612.3175	4	0.1401	0.93	10.58	YDKTEDDIK	3		sp|O74445|PRS10_SCHPO	Probable 26S protease subunit rpt4 OS=Schizosaccharomyces pombe GN=rpt4 PE=2 SV=2	SSTAAKTFLEK	6		sp|O94579|PSA2_SCHPO	Probable proteasome subunit alpha type-2 OS=Schizosaccharomyces pombe GN=SPCC1442.06 PE=2 SV=1	0.4161
2935	491.4527	5	0.1397	0.88	-10.25	SMAIDKDIR	6		sp|O42931|PRS7_SCHPO	26S protease regulatory subunit 7 homolog OS=Schizosaccharomyces pombe GN=rpt1 PE=1 SV=2	HGGYKPTDKHK	9		sp|P06732|KCRM_HUMAN	Creatine kinase M-type OS=Homo sapiens GN=CKM PE=1 SV=2	0.4161
1900	498.77277	4	0.1396	0.95	-8.58	ENKIQR	3		sp|O94444|RPN10_SCHPO	26S proteasome regulatory subunit rpn10 OS=Schizosaccharomyces pombe GN=rpn10 PE=1 SV=1	KHLDAEVQK	1		sp|P41878|RPN11_SCHPO	26S proteasome regulatory subunit rpn11 OS=Schizosaccharomyces pombe GN=rpn11 PE=1 SV=2	0.4161
1960	521.54675	4	0.1396	0.96	-5.28	VLVDKSR	5		sp|O94579|PSA2_SCHPO	Probable proteasome subunit alpha type-2 OS=Schizosaccharomyces pombe GN=SPCC1442.06 PE=2 SV=1	WKRENQLR	2		sp|Q9UUB6|UBLH2_SCHPO	Ubiquitin carboxyl-terminal hydrolase 2 OS=Schizosaccharomyces pombe GN=uch2 PE=1 SV=1	0.4161
3495	618.34717	4	0.1396	0.91	0.59	VVKGNQK	3		sp|O42931|PRS7_SCHPO	26S protease regulatory subunit 7 homolog OS=Schizosaccharomyces pombe GN=rpt1 PE=1 SV=2	KILFENPDEATKR	1		sp|P36612|PRS4_SCHPO	26S protease regulatory subunit 4 homolog OS=Schizosaccharomyces pombe GN=mts2 PE=2 SV=1	0.4161
6835	1065.2545	3	0.1395	0.84	-6.35	YKVNLYKFR	7		sp|Q9Y7T8|PSB3_SCHPO	Probable proteasome subunit beta type-3 OS=Schizosaccharomyces pombe GN=SPCC63.12c PE=2 SV=1	NRLKAYQGIYLMSIR	4		sp|Q10335|RPN7_SCHPO	Probable 26S proteasome regulatory subunit rpn7 OS=Schizosaccharomyces pombe GN=rpn7 PE=2 SV=1	0.4161
11232	720.4106	3	0.1394	0.98	10.63	EKVLK	2		sp|P36612|PRS4_SCHPO	26S protease regulatory subunit 4 homolog OS=Schizosaccharomyces pombe GN=mts2 PE=2 SV=1	QNLFVPTSDKEK	10		sp|P50524|RPN12_SCHPO	26S proteasome regulatory subunit rpn12 OS=Schizosaccharomyces pombe GN=rpn12 PE=1 SV=1	0.4161
2486	543.79785	4	0.1393	0.86	2.02	AQEEVKR	6		sp|O74894|PRS6B_SCHPO	26S protease regulatory subunit 6B homolog OS=Schizosaccharomyces pombe GN=rpt3 PE=2 SV=1	IQYVGKQDPK	6		sp|P41878|RPN11_SCHPO	26S proteasome regulatory subunit rpn11 OS=Schizosaccharomyces pombe GN=rpn11 PE=1 SV=2	0.4214
8907	590.3145	4	0.1391	0.95	10.98	MSQAR	1		sp|O94517|PSA6_SCHPO	Probable proteasome subunit alpha type-6 OS=Schizosaccharomyces pombe GN=SPBC646.16 PE=2 SV=1	TFANLVSSTLYEKR	13		sp|Q9Y7T8|PSB3_SCHPO	Probable proteasome subunit beta type-3 OS=Schizosaccharomyces pombe GN=SPCC63.12c PE=2 SV=1	0.4214
3448	491.4932	4	0.1391	0.94	-5.29	MIDDQR	1		sp|O42897|RPN3_SCHPO	Probable 26S proteasome regulatory subunit rpn3 OS=Schizosaccharomyces pombe GN=rpn3 PE=2 SV=2	SMAIDKDIR	6		sp|O42931|PRS7_SCHPO	26S protease regulatory subunit 7 homolog OS=Schizosaccharomyces pombe GN=rpt1 PE=1 SV=2	0.4214
3154	489.2896	5	0.1384	0.99	0.60	KELLKLK	1		sp|P50524|RPN12_SCHPO	26S proteasome regulatory subunit rpn12 OS=Schizosaccharomyces pombe GN=rpn12 PE=1 SV=1	MVILNKDGMERK	6		sp|O43063|PSB6_SCHPO	Probable proteasome subunit beta type-6 OS=Schizosaccharomyces pombe GN=SPBC4C3.10c PE=2 SV=1	0.4452
10412	630.8412	4	0.1383	0.91	8.14	EKVLKTK	2		sp|P36612|PRS4_SCHPO	26S protease regulatory subunit 4 homolog OS=Schizosaccharomyces pombe GN=mts2 PE=2 SV=1	ASKGSNDDEMKIDK	11		sp|O74762|RPN2_SCHPO	26S proteasome regulatory subunit rpn2 OS=Schizosaccharomyces pombe GN=rpn2 PE=1 SV=1	0.4452
7217	470.2754	4	0.1381	0.68	-9.88	ILIDKAR	5		sp|Q10329|PSA7_SCHPO	Probable proteasome subunit alpha type-7 OS=Schizosaccharomyces pombe GN=SPBC106.16 PE=2 SV=1	NKHCLIK	2	57.02146@C;	sp|P30655|PSB5_SCHPO	Proteasome subunit beta type-5 OS=Schizosaccharomyces pombe GN=pts1 PE=2 SV=3	0.4452
11425	727.397	4	0.1381	0.99	0.25	KDQKK	4		sp|P36612|PRS4_SCHPO	26S protease regulatory subunit 4 homolog OS=Schizosaccharomyces pombe GN=mts2 PE=2 SV=1	DYVIQSDLMSAARKVADLK	14		sp|O74445|PRS10_SCHPO	Probable 26S protease subunit rpt4 OS=Schizosaccharomyces pombe GN=rpt4 PE=2 SV=2	0.4452
4380	515.09076	5	0.1380	0.98	-4.18	TLSKESAR	4		sp|Q9USQ9|PSB4_SCHPO	Probable proteasome subunit beta type-4 OS=Schizosaccharomyces pombe GN=SPBC577.10 PE=2 SV=1	SLLTGKHAIRYAGR	6		sp|Q9P7S2|RPN6_SCHPO	Probable 26S proteasome regulatory subunit rpn6 OS=Schizosaccharomyces pombe GN=rpn6 PE=2 SV=1	0.4452
7382	907.4617	3	0.1379	0.92	-1.44	TMGKNK	4		sp|P41836|PRS8_SCHPO	26S protease regulatory subunit 8 homolog OS=Schizosaccharomyces pombe GN=let1 PE=2 SV=1	MSTLDLNHLADLYDRK	1		sp|P50524|RPN12_SCHPO	26S proteasome regulatory subunit rpn12 OS=Schizosaccharomyces pombe GN=rpn12 PE=1 SV=1	0.4452
10483	663.71606	3	0.1379	0.98	11.17	KINVK	1		sp|Q9UTM3|RPN5_SCHPO	26S proteasome regulatory subunit rpn5 OS=Schizosaccharomyces pombe GN=rpn5a PE=1 SV=1	GYSKPNERATK	4		sp|Q09841|PSB7_SCHPO	Probable proteasome subunit beta type-7 OS=Schizosaccharomyces pombe GN=SPAC23D3.07 PE=2 SV=1	0.4452
3545	681.6035	4	0.1377	0.99	4.04	TMGKNK	4		sp|P41836|PRS8_SCHPO	26S protease regulatory subunit 8 homolog OS=Schizosaccharomyces pombe GN=let1 PE=2 SV=1	HFEQVINEKHEDALAK	9		sp|O74762|RPN2_SCHPO	26S proteasome regulatory subunit rpn2 OS=Schizosaccharomyces pombe GN=rpn2 PE=1 SV=1	0.4452
1646	599.33777	3	0.1375	0.92	-3.74	EKASFAR	2		sp|P50524|RPN12_SCHPO	26S proteasome regulatory subunit rpn12 OS=Schizosaccharomyces pombe GN=rpn12 PE=1 SV=1	TLLYGKR	6		sp|Q9UQY2|PSB1_SCHPO	Probable proteasome subunit beta type-1 OS=Schizosaccharomyces pombe GN=pam1 PE=2 SV=1	0.4452
6572	741.4308	4	0.1375	0.85	1.65	LLKPR	3		sp|O59770|PSA3_SCHPO	Probable proteasome subunit alpha type-3 OS=Schizosaccharomyces pombe GN=SPCC1795.04c PE=1 SV=1	IHLEKVSKQGEIDYEALVK	8		sp|O74445|PRS10_SCHPO	Probable 26S protease subunit rpt4 OS=Schizosaccharomyces pombe GN=rpt4 PE=2 SV=2	0.4452
2713	494.2521	5	0.1375	0.91	-10.10	NLTDETKNK	7		sp|P30655|PSB5_SCHPO	Proteasome subunit beta type-5 OS=Schizosaccharomyces pombe GN=pts1 PE=2 SV=3	HGGYKPTDKHK	9		sp|P06732|KCRM_HUMAN	Creatine kinase M-type OS=Homo sapiens GN=CKM PE=1 SV=2	0.4452
2029	785.4407	3	0.1374	0.81	9.44	QKSLEK	2		sp|O42897|RPN3_SCHPO	Probable 26S proteasome regulatory subunit rpn3 OS=Schizosaccharomyces pombe GN=rpn3 PE=2 SV=2	HYYSLRINYKK	10		sp|P41878|RPN11_SCHPO	26S proteasome regulatory subunit rpn11 OS=Schizosaccharomyces pombe GN=rpn11 PE=1 SV=2	0.4505
4870	736.03204	3	0.1373	0.97	-8.86	MESLQR	1		sp|P41878|RPN11_SCHPO	26S proteasome regulatory subunit rpn11 OS=Schizosaccharomyces pombe GN=rpn11 PE=1 SV=2	MVILNKDGMER	6		sp|O43063|PSB6_SCHPO	Probable proteasome subunit beta type-6 OS=Schizosaccharomyces pombe GN=SPBC4C3.10c PE=2 SV=1	0.4505
4201	532.7711	4	0.1372	0.98	-3.10	TMTEKAR	5		sp|Q10335|RPN7_SCHPO	Probable 26S proteasome regulatory subunit rpn7 OS=Schizosaccharomyces pombe GN=rpn7 PE=2 SV=1	NPKADPLDER	3		sp|O74762|RPN2_SCHPO	26S proteasome regulatory subunit rpn2 OS=Schizosaccharomyces pombe GN=rpn2 PE=1 SV=1	0.4505
10080	638.8502	4	0.1372	0.94	-2.49	LKYYEQK	2		sp|Q9UTM3|RPN5_SCHPO	26S proteasome regulatory subunit rpn5 OS=Schizosaccharomyces pombe GN=rpn5a PE=1 SV=1	KPTSELAIGASLEK	1		sp|O94579|PSA2_SCHPO	Probable proteasome subunit alpha type-2 OS=Schizosaccharomyces pombe GN=SPCC1442.06 PE=2 SV=1	0.4505
1004	506.262	4	0.1371	0.97	9.78	MFMTR	1		sp|Q9UT97|PSA5_SCHPO	Probable proteasome subunit alpha type-5 OS=Schizosaccharomyces pombe GN=SPAC323.02c PE=1 SV=1	YEVGAEYIKK	9		sp|O42897|RPN3_SCHPO	Probable 26S proteasome regulatory subunit rpn3 OS=Schizosaccharomyces pombe GN=rpn3 PE=2 SV=2	0.4505
7906	537.30396	5	0.1371	0.97	3.46	KQLATSLR	1		sp|Q09720|PSB2_SCHPO	Probable proteasome subunit beta type-2 OS=Schizosaccharomyces pombe GN=SPAC31A2.04c PE=2 SV=1	TFANLVSSTLYEKR	13		sp|Q9Y7T8|PSB3_SCHPO	Probable proteasome subunit beta type-3 OS=Schizosaccharomyces pombe GN=SPCC63.12c PE=2 SV=1	0.4505
10592	720.4089	3	0.1371	0.97	8.26	EKVLK	2		sp|P36612|PRS4_SCHPO	26S protease regulatory subunit 4 homolog OS=Schizosaccharomyces pombe GN=mts2 PE=2 SV=1	QNLFVPTSDKEK	10		sp|P50524|RPN12_SCHPO	26S proteasome regulatory subunit rpn12 OS=Schizosaccharomyces pombe GN=rpn12 PE=1 SV=1	0.4505
3980	795.1175	3	0.1371	0.82	11.17	KVAQTTYK	1		sp|O94579|PSA2_SCHPO	Probable proteasome subunit alpha type-2 OS=Schizosaccharomyces pombe GN=SPCC1442.06 PE=2 SV=1	KLEGTIDYQKL	1		sp|O74445|PRS10_SCHPO	Probable 26S protease subunit rpt4 OS=Schizosaccharomyces pombe GN=rpt4 PE=2 SV=2	0.4505
13363	814.1202	3	0.1370	0.75	-10.81	KTTEEK	1		sp|O74762|RPN2_SCHPO	26S proteasome regulatory subunit rpn2 OS=Schizosaccharomyces pombe GN=rpn2 PE=1 SV=1	MEILKIHLEKVSK	10		sp|O74445|PRS10_SCHPO	Probable 26S protease subunit rpt4 OS=Schizosaccharomyces pombe GN=rpt4 PE=2 SV=2	0.4505
1125	719.71216	3	0.1368	0.89	3.62	KINANEK	1		sp|O74440|RPN8_SCHPO	26S proteasome regulatory subunit rpn8 OS=Schizosaccharomyces pombe GN=rpn8 PE=2 SV=1	ENQEKISNNK	5		sp|O14126|PRS6A_SCHPO	26S protease regulatory subunit 6A OS=Schizosaccharomyces pombe GN=tbp1 PE=2 SV=1	0.4505
1876	416.04337	5	0.1368	0.95	-5.65	ERKPR	3		sp|Q9UQY2|PSB1_SCHPO	Probable proteasome subunit beta type-1 OS=Schizosaccharomyces pombe GN=pam1 PE=2 SV=1	MEILKIHLEK	5		sp|O74445|PRS10_SCHPO	Probable 26S protease subunit rpt4 OS=Schizosaccharomyces pombe GN=rpt4 PE=2 SV=2	0.4505
3118	598.8153	4	0.1366	0.90	1.74	MSRSYDSR	1		sp|Q09682|PSA4_SCHPO	Probable proteasome subunit alpha type-4 OS=Schizosaccharomyces pombe GN=SPAC13C5.01c PE=2 SV=1	MEILKIHLEK	5		sp|O74445|PRS10_SCHPO	Probable 26S protease subunit rpt4 OS=Schizosaccharomyces pombe GN=rpt4 PE=2 SV=2	0.4505
2832	680.0585	3	0.1366	0.87	3.66	KVTSK	1		sp|Q09682|PSA4_SCHPO	Probable proteasome subunit alpha type-4 OS=Schizosaccharomyces pombe GN=SPAC13C5.01c PE=2 SV=1	SSTAAKTFLEKR	6		sp|O94579|PSA2_SCHPO	Probable proteasome subunit alpha type-2 OS=Schizosaccharomyces pombe GN=SPCC1442.06 PE=2 SV=1	0.4505
7967	656.637	4	0.1366	0.95	1.49	WKRENQLR	2		sp|Q9UUB6|UBLH2_SCHPO	Ubiquitin carboxyl-terminal hydrolase 2 OS=Schizosaccharomyces pombe GN=uch2 PE=1 SV=1	KPRVVTALTMLK	1		sp|Q09841|PSB7_SCHPO	Probable proteasome subunit beta type-7 OS=Schizosaccharomyces pombe GN=SPAC23D3.07 PE=2 SV=1	0.4505
10503	686.85156	4	0.1365	0.90	4.81	KDKPK	1		sp|P36612|PRS4_SCHPO	26S protease regulatory subunit 4 homolog OS=Schizosaccharomyces pombe GN=mts2 PE=2 SV=1	EDLTDEEKAASIAVEDEK	8		sp|Q9UUB6|UBLH2_SCHPO	Ubiquitin carboxyl-terminal hydrolase 2 OS=Schizosaccharomyces pombe GN=uch2 PE=1 SV=1	0.4505
8573	697.39264	3	0.1365	0.94	3.97	MKDAVK	2		sp|O59770|PSA3_SCHPO	Probable proteasome subunit alpha type-3 OS=Schizosaccharomyces pombe GN=SPCC1795.04c PE=1 SV=1	DFLDAVQKVVK	8		sp|O42931|PRS7_SCHPO	26S protease regulatory subunit 7 homolog OS=Schizosaccharomyces pombe GN=rpt1 PE=1 SV=2	0.4505
3410	491.74463	4	0.1365	0.96	-0.31	EWDSKLK	5		sp|O74445|PRS10_SCHPO	Probable 26S protease subunit rpt4 OS=Schizosaccharomyces pombe GN=rpt4 PE=2 SV=2	DWNACKK	6	57.02146@C;	sp|P50524|RPN12_SCHPO	26S proteasome regulatory subunit rpn12 OS=Schizosaccharomyces pombe GN=rpn12 PE=1 SV=1	0.4505
6174	756.7166	3	0.1364	0.84	7.97	KDQKK	1		sp|P36612|PRS4_SCHPO	26S protease regulatory subunit 4 homolog OS=Schizosaccharomyces pombe GN=mts2 PE=2 SV=1	MNSTEEIDLYNR	1		sp|O74894|PRS6B_SCHPO	26S protease regulatory subunit 6B homolog OS=Schizosaccharomyces pombe GN=rpt3 PE=2 SV=1	0.4505
5051	483.5402	4	0.1363	0.66	-3.29	ELLVKASK	5		sp|Q9US13|RPN9_SCHPO	Probable 26S proteasome regulatory subunit rpn9 OS=Schizosaccharomyces pombe GN=rpn9 PE=2 SV=1	IEEIFKK	6		sp|P06732|KCRM_HUMAN	Creatine kinase M-type OS=Homo sapiens GN=CKM PE=1 SV=2	0.4505
6137	999.841	3	0.1361	0.85	4.40	VMKSEFQR	3		sp|O14126|PRS6A_SCHPO	26S protease regulatory subunit 6A OS=Schizosaccharomyces pombe GN=tbp1 PE=2 SV=1	FEAQKDTVHMIFNQK	5		sp|O94444|RPN10_SCHPO	26S proteasome regulatory subunit rpn10 OS=Schizosaccharomyces pombe GN=rpn10 PE=1 SV=1	0.4505
4150	506.28665	4	0.1360	0.97	8.64	QDPKK	4		sp|P41878|RPN11_SCHPO	26S proteasome regulatory subunit rpn11 OS=Schizosaccharomyces pombe GN=rpn11 PE=1 SV=2	LGDKGPAAARASR	4		sp|O14250|PSA1_SCHPO	Probable proteasome subunit alpha type-1 OS=Schizosaccharomyces pombe GN=SPAC6G10.04c PE=2 SV=1	0.4505
3489	478.01254	4	0.1358	0.98	9.98	MESLQR	1		sp|P41878|RPN11_SCHPO	26S proteasome regulatory subunit rpn11 OS=Schizosaccharomyces pombe GN=rpn11 PE=1 SV=2	DLVKKYDK	4		sp|O74445|PRS10_SCHPO	Probable 26S protease subunit rpt4 OS=Schizosaccharomyces pombe GN=rpt4 PE=2 SV=2	0.4505
2738	628.329	4	0.1355	0.92	5.06	VMKSEFQR	3		sp|O14126|PRS6A_SCHPO	26S protease regulatory subunit 6A OS=Schizosaccharomyces pombe GN=tbp1 PE=2 SV=1	HKTDLNHENLK	2		sp|P06732|KCRM_HUMAN	Creatine kinase M-type OS=Homo sapiens GN=CKM PE=1 SV=2	0.4505
8439	644.3454	4	0.1355	0.85	3.70	KELLK	1		sp|P50524|RPN12_SCHPO	26S proteasome regulatory subunit rpn12 OS=Schizosaccharomyces pombe GN=rpn12 PE=1 SV=1	QEVAAQKSSEETEDKK	7		sp|O94444|RPN10_SCHPO	26S proteasome regulatory subunit rpn10 OS=Schizosaccharomyces pombe GN=rpn10 PE=1 SV=1	0.4505
4070	487.0195	4	0.1354	0.98	3.52	AIEGKIAR	5		sp|P87048|RPN1_SCHPO	26S proteasome regulatory subunit rpn1 OS=Schizosaccharomyces pombe GN=rpn1 PE=1 SV=2	GYSKPNER	4		sp|Q09841|PSB7_SCHPO	Probable proteasome subunit beta type-7 OS=Schizosaccharomyces pombe GN=SPAC23D3.07 PE=2 SV=1	0.4505
7083	680.3238	3	0.1354	0.89	-4.25	MATTVK	1		sp|O43063|PSB6_SCHPO	Probable proteasome subunit beta type-6 OS=Schizosaccharomyces pombe GN=SPBC4C3.10c PE=2 SV=1	GSNDDEMKIDK	8		sp|O74762|RPN2_SCHPO	26S proteasome regulatory subunit rpn2 OS=Schizosaccharomyces pombe GN=rpn2 PE=1 SV=1	0.4505
3072	592.83356	4	0.1352	0.96	-5.88	YKVNLYK	2		sp|Q9Y7T8|PSB3_SCHPO	Probable proteasome subunit beta type-3 OS=Schizosaccharomyces pombe GN=SPCC63.12c PE=2 SV=1	IQYVGKQDPKK	6		sp|P41878|RPN11_SCHPO	26S proteasome regulatory subunit rpn11 OS=Schizosaccharomyces pombe GN=rpn11 PE=1 SV=2	0.4505
6161	510.82538	4	0.1352	0.92	0.66	KELLKLK	1		sp|P50524|RPN12_SCHPO	26S proteasome regulatory subunit rpn12 OS=Schizosaccharomyces pombe GN=rpn12 PE=1 SV=1	DKKASLLTR	3		sp|Q9UUB6|UBLH2_SCHPO	Ubiquitin carboxyl-terminal hydrolase 2 OS=Schizosaccharomyces pombe GN=uch2 PE=1 SV=1	0.4505
10296	712.0891	3	0.1351	0.87	-2.52	KNVPK	1		sp|Q10329|PSA7_SCHPO	Probable proteasome subunit alpha type-7 OS=Schizosaccharomyces pombe GN=SPBC106.16 PE=2 SV=1	ELLKPSASVALQR	4		sp|O74894|PRS6B_SCHPO	26S protease regulatory subunit 6B homolog OS=Schizosaccharomyces pombe GN=rpt3 PE=2 SV=1	0.4505
1211	420.82367	5	0.1351	0.91	9.07	EKASFAR	2		sp|P50524|RPN12_SCHPO	26S proteasome regulatory subunit rpn12 OS=Schizosaccharomyces pombe GN=rpn12 PE=1 SV=1	NPKADPLDER	3		sp|O74762|RPN2_SCHPO	26S proteasome regulatory subunit rpn2 OS=Schizosaccharomyces pombe GN=rpn2 PE=1 SV=1	0.4505
1945	580.3315	4	0.1350	0.77	-3.16	KHLDAEVQK	1		sp|P41878|RPN11_SCHPO	26S proteasome regulatory subunit rpn11 OS=Schizosaccharomyces pombe GN=rpn11 PE=1 SV=2	FVKLGIDPPK	3		sp|O42931|PRS7_SCHPO	26S protease regulatory subunit 7 homolog OS=Schizosaccharomyces pombe GN=rpt1 PE=1 SV=2	0.4505
6027	589.3481	4	0.1349	0.99	10.27	DQKKDKPK	4		sp|P36612|PRS4_SCHPO	26S protease regulatory subunit 4 homolog OS=Schizosaccharomyces pombe GN=mts2 PE=2 SV=1	RLLKLEEAMK	4		sp|Q9UQY2|PSB1_SCHPO	Probable proteasome subunit beta type-1 OS=Schizosaccharomyces pombe GN=pam1 PE=2 SV=1	0.4505
7447	698.15594	4	0.1348	1.00	8.49	KDKPK	3		sp|P36612|PRS4_SCHPO	26S protease regulatory subunit 4 homolog OS=Schizosaccharomyces pombe GN=mts2 PE=2 SV=1	GNAKFGDGIQIAQLALKHR	4		sp|O94444|RPN10_SCHPO	26S proteasome regulatory subunit rpn10 OS=Schizosaccharomyces pombe GN=rpn10 PE=1 SV=1	0.4505
2473	532.7753	4	0.1348	0.95	-8.84	ENKIQR	3		sp|O94444|RPN10_SCHPO	26S proteasome regulatory subunit rpn10 OS=Schizosaccharomyces pombe GN=rpn10 PE=1 SV=1	ENQEKISNNK	5		sp|O14126|PRS6A_SCHPO	26S protease regulatory subunit 6A OS=Schizosaccharomyces pombe GN=tbp1 PE=2 SV=1	0.4505
12091	561.03735	4	0.1348	0.92	-6.54	QKSLEK	2		sp|O42897|RPN3_SCHPO	Probable 26S proteasome regulatory subunit rpn3 OS=Schizosaccharomyces pombe GN=rpn3 PE=2 SV=2	MKSLSEQYTER	2		sp|P41878|RPN11_SCHPO	26S proteasome regulatory subunit rpn11 OS=Schizosaccharomyces pombe GN=rpn11 PE=1 SV=2	0.4505
9334	832.08594	3	0.1347	0.93	-10.09	CYAKNEWR	4	57.02146@C;	sp|O74762|RPN2_SCHPO	26S proteasome regulatory subunit rpn2 OS=Schizosaccharomyces pombe GN=rpn2 PE=1 SV=1	YKVNLYKFR	7		sp|Q9Y7T8|PSB3_SCHPO	Probable proteasome subunit beta type-3 OS=Schizosaccharomyces pombe GN=SPCC63.12c PE=2 SV=1	0.4505
3732	658.9825	3	0.1346	0.87	-10.39	MSQAR	1		sp|O94517|PSA6_SCHPO	Probable proteasome subunit alpha type-6 OS=Schizosaccharomyces pombe GN=SPBC646.16 PE=2 SV=1	SPSGNDALNDKK	11		sp|P87048|RPN1_SCHPO	26S proteasome regulatory subunit rpn1 OS=Schizosaccharomyces pombe GN=rpn1 PE=1 SV=2	0.4505
8556	598.68005	3	0.1345	0.94	-4.36	KNVPK	1		sp|Q10329|PSA7_SCHPO	Probable proteasome subunit alpha type-7 OS=Schizosaccharomyces pombe GN=SPBC106.16 PE=2 SV=1	ENKIQRQR	3		sp|O94444|RPN10_SCHPO	26S proteasome regulatory subunit rpn10 OS=Schizosaccharomyces pombe GN=rpn10 PE=1 SV=1	0.4505
8913	691.3636	3	0.1344	0.65	-1.41	DTALEKYK	6		sp|O74445|PRS10_SCHPO	Probable 26S protease subunit rpt4 OS=Schizosaccharomyces pombe GN=rpt4 PE=2 SV=2	DTALEKYK	6		sp|O74445|PRS10_SCHPO	Probable 26S protease subunit rpt4 OS=Schizosaccharomyces pombe GN=rpt4 PE=2 SV=2	0.4505
2660	647.359	3	0.1344	0.88	-8.75	VVDKDGIR	4		sp|Q09720|PSB2_SCHPO	Probable proteasome subunit beta type-2 OS=Schizosaccharomyces pombe GN=SPAC31A2.04c PE=2 SV=1	VVDKDGIR	4		sp|Q09720|PSB2_SCHPO	Probable proteasome subunit beta type-2 OS=Schizosaccharomyces pombe GN=SPAC31A2.04c PE=2 SV=1	0.4505
4224	533.02924	4	0.1342	0.88	0.34	DTALEKYK	6		sp|O74445|PRS10_SCHPO	Probable 26S protease subunit rpt4 OS=Schizosaccharomyces pombe GN=rpt4 PE=2 SV=2	VMKSEFQR	3		sp|O14126|PRS6A_SCHPO	26S protease regulatory subunit 6A OS=Schizosaccharomyces pombe GN=tbp1 PE=2 SV=1	0.4505
13596	593.8048	4	0.1341	0.93	0.82	WSELRKR	6		sp|Q9UTM3|RPN5_SCHPO	26S proteasome regulatory subunit rpn5 OS=Schizosaccharomyces pombe GN=rpn5a PE=1 SV=1	MCSPSATLTHR	1	57.02146@C;	sp|Q10335|RPN7_SCHPO	Probable 26S proteasome regulatory subunit rpn7 OS=Schizosaccharomyces pombe GN=rpn7 PE=2 SV=1	0.4505
1406	405.0135	5	0.1340	0.91	7.92	KINANEK	1		sp|O74440|RPN8_SCHPO	26S proteasome regulatory subunit rpn8 OS=Schizosaccharomyces pombe GN=rpn8 PE=2 SV=1	MSQARGFDR	1		sp|O94517|PSA6_SCHPO	Probable proteasome subunit alpha type-6 OS=Schizosaccharomyces pombe GN=SPBC646.16 PE=2 SV=1	0.4505
2647	542.4818	5	0.1340	0.97	4.33	KYDKTEDDIK	1		sp|O74445|PRS10_SCHPO	Probable 26S protease subunit rpt4 OS=Schizosaccharomyces pombe GN=rpt4 PE=2 SV=2	LTHEKSTMLEK	5		sp|O14126|PRS6A_SCHPO	26S protease regulatory subunit 6A OS=Schizosaccharomyces pombe GN=tbp1 PE=2 SV=1	0.4505
11696	572.0453	4	0.1339	0.89	-5.66	EAEAARKK	7		sp|Q10329|PSA7_SCHPO	Probable proteasome subunit alpha type-7 OS=Schizosaccharomyces pombe GN=SPBC106.16 PE=2 SV=1	SPSGNDALNDKK	11		sp|P87048|RPN1_SCHPO	26S proteasome regulatory subunit rpn1 OS=Schizosaccharomyces pombe GN=rpn1 PE=1 SV=2	0.4505
3185	567.80133	4	0.1339	0.91	-5.71	DTTKNK	4		sp|Q09682|PSA4_SCHPO	Probable proteasome subunit alpha type-4 OS=Schizosaccharomyces pombe GN=SPAC13C5.01c PE=2 SV=1	IMKLCFDELKK	3	57.02146@C;	sp|Q09720|PSB2_SCHPO	Probable proteasome subunit beta type-2 OS=Schizosaccharomyces pombe GN=SPAC31A2.04c PE=2 SV=1	0.4505
12251	587.3233	3	0.1338	0.91	-3.40	MIDDQR	1		sp|O42897|RPN3_SCHPO	Probable 26S proteasome regulatory subunit rpn3 OS=Schizosaccharomyces pombe GN=rpn3 PE=2 SV=2	EKVLKTK	2		sp|P36612|PRS4_SCHPO	26S protease regulatory subunit 4 homolog OS=Schizosaccharomyces pombe GN=mts2 PE=2 SV=1	0.4505
10200	626.3055	4	0.1337	0.84	-8.10	IHAKSMAIDK	4		sp|O42931|PRS7_SCHPO	26S protease regulatory subunit 7 homolog OS=Schizosaccharomyces pombe GN=rpt1 PE=1 SV=2	GSNDDEMKIDK	8		sp|O74762|RPN2_SCHPO	26S proteasome regulatory subunit rpn2 OS=Schizosaccharomyces pombe GN=rpn2 PE=1 SV=1	0.4505
1952	678.0908	3	0.1335	0.96	8.59	KASLLTR	1		sp|Q9UUB6|UBLH2_SCHPO	Ubiquitin carboxyl-terminal hydrolase 2 OS=Schizosaccharomyces pombe GN=uch2 PE=1 SV=1	VLTLELYKK	8		sp|P06732|KCRM_HUMAN	Creatine kinase M-type OS=Homo sapiens GN=CKM PE=1 SV=2	0.4505
8316	480.76672	4	0.1335	0.99	7.12	SAKGTKR	6		sp|O74440|RPN8_SCHPO	26S proteasome regulatory subunit rpn8 OS=Schizosaccharomyces pombe GN=rpn8 PE=2 SV=1	EDCKSLKR	7	57.02146@C;	sp|O74894|PRS6B_SCHPO	26S protease regulatory subunit 6B homolog OS=Schizosaccharomyces pombe GN=rpt3 PE=2 SV=1	0.4505
7969	846.1242	3	0.1335	0.94	-7.22	WSELRKR	6		sp|Q9UTM3|RPN5_SCHPO	26S proteasome regulatory subunit rpn5 OS=Schizosaccharomyces pombe GN=rpn5a PE=1 SV=1	IMKLCFDELKK	3	57.02146@C;	sp|Q09720|PSB2_SCHPO	Probable proteasome subunit beta type-2 OS=Schizosaccharomyces pombe GN=SPAC31A2.04c PE=2 SV=1	0.4505
4396	587.794	4	0.1334	0.96	-9.05	MIDDQR	1		sp|O42897|RPN3_SCHPO	Probable 26S proteasome regulatory subunit rpn3 OS=Schizosaccharomyces pombe GN=rpn3 PE=2 SV=2	MVILNKDGMERK	6		sp|O43063|PSB6_SCHPO	Probable proteasome subunit beta type-6 OS=Schizosaccharomyces pombe GN=SPBC4C3.10c PE=2 SV=1	0.4505
11238	567.6469	3	0.1334	0.98	5.82	AKSAK	2		sp|Q9P7S2|RPN6_SCHPO	Probable 26S proteasome regulatory subunit rpn6 OS=Schizosaccharomyces pombe GN=rpn6 PE=2 SV=1	KAQSGPDASAK	1		sp|P36612|PRS4_SCHPO	26S protease regulatory subunit 4 homolog OS=Schizosaccharomyces pombe GN=mts2 PE=2 SV=1	0.4505
13517	751.65643	4	0.1333	0.92	-10.49	NCACVISQKK	9	57.02146@C;	sp|O94517|PSA6_SCHPO	Probable proteasome subunit alpha type-6 OS=Schizosaccharomyces pombe GN=SPBC646.16 PE=2 SV=1	GVILYGAPGTGKTLLAK	12		sp|P36612|PRS4_SCHPO	26S protease regulatory subunit 4 homolog OS=Schizosaccharomyces pombe GN=mts2 PE=2 SV=1	0.4505
13474	720.41064	3	0.1333	0.97	10.75	EKVLK	2		sp|P36612|PRS4_SCHPO	26S protease regulatory subunit 4 homolog OS=Schizosaccharomyces pombe GN=mts2 PE=2 SV=1	QNLFVPTSDKEK	10		sp|P50524|RPN12_SCHPO	26S proteasome regulatory subunit rpn12 OS=Schizosaccharomyces pombe GN=rpn12 PE=1 SV=1	0.4505
1221	456.83905	5	0.1332	0.97	3.00	IKENQEK	2		sp|O14126|PRS6A_SCHPO	26S protease regulatory subunit 6A OS=Schizosaccharomyces pombe GN=tbp1 PE=2 SV=1	KYDKTEDDIK	1		sp|O74445|PRS10_SCHPO	Probable 26S protease subunit rpt4 OS=Schizosaccharomyces pombe GN=rpt4 PE=2 SV=2	0.4725
1736	668.0373	3	0.1330	0.96	-1.10	TMGKNK	4		sp|P41836|PRS8_SCHPO	26S protease regulatory subunit 8 homolog OS=Schizosaccharomyces pombe GN=let1 PE=2 SV=1	SVQPTAKTVQK	7		sp|O74762|RPN2_SCHPO	26S proteasome regulatory subunit rpn2 OS=Schizosaccharomyces pombe GN=rpn2 PE=1 SV=1	0.4725
13527	593.80664	4	0.1329	0.95	3.91	WSELRKR	6		sp|Q9UTM3|RPN5_SCHPO	26S proteasome regulatory subunit rpn5 OS=Schizosaccharomyces pombe GN=rpn5a PE=1 SV=1	MCSPSATLTHR	1	57.02146@C;	sp|Q10335|RPN7_SCHPO	Probable 26S proteasome regulatory subunit rpn7 OS=Schizosaccharomyces pombe GN=rpn7 PE=2 SV=1	0.4754
2036	602.56067	4	0.1328	0.97	2.74	HGGYKPTDK	5		sp|P06732|KCRM_HUMAN	Creatine kinase M-type OS=Homo sapiens GN=CKM PE=1 SV=2	FNLMVICKDK	8	57.02146@C;	sp|Q9UUB6|UBLH2_SCHPO	Ubiquitin carboxyl-terminal hydrolase 2 OS=Schizosaccharomyces pombe GN=uch2 PE=1 SV=1	0.4754
8634	730.65607	4	0.1326	0.82	3.10	KIEIPLPNEVGR	1		sp|O74445|PRS10_SCHPO	Probable 26S protease subunit rpt4 OS=Schizosaccharomyces pombe GN=rpt4 PE=2 SV=2	QTETINWLEKR	10		sp|O94517|PSA6_SCHPO	Probable proteasome subunit alpha type-6 OS=Schizosaccharomyces pombe GN=SPBC646.16 PE=2 SV=1	0.4754
3170	644.34546	4	0.1326	0.99	-9.87	IDKKTTEEK	4		sp|O74762|RPN2_SCHPO	26S proteasome regulatory subunit rpn2 OS=Schizosaccharomyces pombe GN=rpn2 PE=1 SV=1	EVLNKGVSKDEK	9		sp|Q9P7S2|RPN6_SCHPO	Probable 26S proteasome regulatory subunit rpn6 OS=Schizosaccharomyces pombe GN=rpn6 PE=2 SV=1	0.4891
1811	550.0566	4	0.1325	0.98	-2.67	HTVIKTGLR	5		sp|O42897|RPN3_SCHPO	Probable 26S proteasome regulatory subunit rpn3 OS=Schizosaccharomyces pombe GN=rpn3 PE=2 SV=2	EDCKSLKR	4	57.02146@C;	sp|O74894|PRS6B_SCHPO	26S protease regulatory subunit 6B homolog OS=Schizosaccharomyces pombe GN=rpt3 PE=2 SV=1	0.4891
13202	809.09576	3	0.1323	0.83	-8.46	CIKRLVK	3	57.02146@C;	sp|Q9Y7T8|PSB3_SCHPO	Probable proteasome subunit beta type-3 OS=Schizosaccharomyces pombe GN=SPCC63.12c PE=2 SV=1	MKSLSEQYTER	2		sp|P41878|RPN11_SCHPO	26S proteasome regulatory subunit rpn11 OS=Schizosaccharomyces pombe GN=rpn11 PE=1 SV=2	0.4891
4108	620.2929	4	0.1321	0.90	-9.95	KATDDDR	1		sp|Q9USQ9|PSB4_SCHPO	Probable proteasome subunit beta type-4 OS=Schizosaccharomyces pombe GN=SPBC577.10 PE=2 SV=1	NGYPMPCDVLAKR	12	57.02146@C;	sp|O94517|PSA6_SCHPO	Probable proteasome subunit alpha type-6 OS=Schizosaccharomyces pombe GN=SPBC646.16 PE=2 SV=1	0.4919
6903	807.11285	3	0.1321	0.95	6.97	WSELRKR	6		sp|Q9UTM3|RPN5_SCHPO	26S proteasome regulatory subunit rpn5 OS=Schizosaccharomyces pombe GN=rpn5a PE=1 SV=1	YKDGVILAADSR	2		sp|O43063|PSB6_SCHPO	Probable proteasome subunit beta type-6 OS=Schizosaccharomyces pombe GN=SPBC4C3.10c PE=2 SV=1	0.4919
5750	687.02313	3	0.1319	0.72	-5.58	AQEEVKR	6		sp|O74894|PRS6B_SCHPO	26S protease regulatory subunit 6B homolog OS=Schizosaccharomyces pombe GN=rpt3 PE=2 SV=1	NLTDETKNK	7		sp|P30655|PSB5_SCHPO	Proteasome subunit beta type-5 OS=Schizosaccharomyces pombe GN=pts1 PE=2 SV=3	0.4920
9321	581.5457	4	0.1319	0.91	-0.95	MSQARGFDR	1		sp|O94517|PSA6_SCHPO	Probable proteasome subunit alpha type-6 OS=Schizosaccharomyces pombe GN=SPBC646.16 PE=2 SV=1	MKDAVKEAAR	6		sp|O59770|PSA3_SCHPO	Probable proteasome subunit alpha type-3 OS=Schizosaccharomyces pombe GN=SPCC1795.04c PE=1 SV=1	0.4920
3418	473.0084	4	0.1317	0.97	-1.88	LVKGR	3		sp|Q9Y7T8|PSB3_SCHPO	Probable proteasome subunit beta type-3 OS=Schizosaccharomyces pombe GN=SPCC63.12c PE=2 SV=1	MSERDTALEK	1		sp|O74445|PRS10_SCHPO	Probable 26S protease subunit rpt4 OS=Schizosaccharomyces pombe GN=rpt4 PE=2 SV=2	0.4920
1003	488.5337	4	0.1317	0.98	-4.82	LAKRMK	3		sp|O94444|RPN10_SCHPO	26S proteasome regulatory subunit rpn10 OS=Schizosaccharomyces pombe GN=rpn10 PE=1 SV=1	LNFSSLKMK	7		sp|O59770|PSA3_SCHPO	Probable proteasome subunit alpha type-3 OS=Schizosaccharomyces pombe GN=SPCC1795.04c PE=1 SV=1	0.4920
10742	781.07635	3	0.1316	0.97	-2.09	STMLEKIK	6		sp|O14126|PRS6A_SCHPO	26S protease regulatory subunit 6A OS=Schizosaccharomyces pombe GN=tbp1 PE=2 SV=1	KYDKTEDDIK	1		sp|O74445|PRS10_SCHPO	Probable 26S protease subunit rpt4 OS=Schizosaccharomyces pombe GN=rpt4 PE=2 SV=2	0.4920
5664	595.3248	4	0.1315	0.96	-10.89	EAEAARKK	7		sp|Q10329|PSA7_SCHPO	Probable proteasome subunit alpha type-7 OS=Schizosaccharomyces pombe GN=SPBC106.16 PE=2 SV=1	SSTAAKTFLEKR	6		sp|O94579|PSA2_SCHPO	Probable proteasome subunit alpha type-2 OS=Schizosaccharomyces pombe GN=SPCC1442.06 PE=2 SV=1	0.4920
2295	637.8255	4	0.1314	1.00	1.53	VLVDKSR	5		sp|O94579|PSA2_SCHPO	Probable proteasome subunit alpha type-2 OS=Schizosaccharomyces pombe GN=SPCC1442.06 PE=2 SV=1	YQKPVDTEEENDK	3		sp|O42931|PRS7_SCHPO	26S protease regulatory subunit 7 homolog OS=Schizosaccharomyces pombe GN=rpt1 PE=1 SV=2	0.4920
9631	763.4138	3	0.1312	0.85	-1.92	MMGINERK	1		sp|Q09841|PSB7_SCHPO	Probable proteasome subunit beta type-7 OS=Schizosaccharomyces pombe GN=SPAC23D3.07 PE=2 SV=1	ATAIGRASKAAR	9		sp|Q10329|PSA7_SCHPO	Probable proteasome subunit alpha type-7 OS=Schizosaccharomyces pombe GN=SPBC106.16 PE=2 SV=1	0.5105
3472	814.74884	3	0.1312	0.87	-4.60	MSRSYDSR	1		sp|Q09682|PSA4_SCHPO	Probable proteasome subunit alpha type-4 OS=Schizosaccharomyces pombe GN=SPAC13C5.01c PE=2 SV=1	IQYVGKQDPKK	10		sp|P41878|RPN11_SCHPO	26S proteasome regulatory subunit rpn11 OS=Schizosaccharomyces pombe GN=rpn11 PE=1 SV=2	0.5105
2326	576.7953	4	0.1312	0.92	6.04	KEEPK	1		sp|O74762|RPN2_SCHPO	26S proteasome regulatory subunit rpn2 OS=Schizosaccharomyces pombe GN=rpn2 PE=1 SV=1	FDSEKAGDREVQR	5		sp|O14126|PRS6A_SCHPO	26S protease regulatory subunit 6A OS=Schizosaccharomyces pombe GN=tbp1 PE=2 SV=1	0.5105
2875	469.23465	4	0.1310	0.98	-6.19	MKDAVK	2		sp|O59770|PSA3_SCHPO	Probable proteasome subunit alpha type-3 OS=Schizosaccharomyces pombe GN=SPCC1795.04c PE=1 SV=1	MPFGNTHNK	1		sp|P06732|KCRM_HUMAN	Creatine kinase M-type OS=Homo sapiens GN=CKM PE=1 SV=2	0.5105
3812	435.7357	4	0.1310	0.96	-3.72	KNEEK	1		sp|Q10335|RPN7_SCHPO	Probable 26S proteasome regulatory subunit rpn7 OS=Schizosaccharomyces pombe GN=rpn7 PE=2 SV=1	LGDKGPAAAR	4		sp|O14250|PSA1_SCHPO	Probable proteasome subunit alpha type-1 OS=Schizosaccharomyces pombe GN=SPAC6G10.04c PE=2 SV=1	0.5105
7157	659.8764	4	0.1309	0.98	2.87	NWKEGLSR	3		sp|Q10329|PSA7_SCHPO	Probable proteasome subunit alpha type-7 OS=Schizosaccharomyces pombe GN=SPBC106.16 PE=2 SV=1	AVAVVVDPIQSVKGK	13		sp|P41878|RPN11_SCHPO	26S proteasome regulatory subunit rpn11 OS=Schizosaccharomyces pombe GN=rpn11 PE=1 SV=2	0.5274
12950	814.12054	3	0.1308	0.80	-10.41	KTTEEK	1		sp|O74762|RPN2_SCHPO	26S proteasome regulatory subunit rpn2 OS=Schizosaccharomyces pombe GN=rpn2 PE=1 SV=1	MEILKIHLEKVSK	10		sp|O74445|PRS10_SCHPO	Probable 26S protease subunit rpt4 OS=Schizosaccharomyces pombe GN=rpt4 PE=2 SV=2	0.5274
5988	761.61194	5	0.1308	0.70	3.15	VAEKAQINTQEYGR	4		sp|O14250|PSA1_SCHPO	Probable proteasome subunit alpha type-1 OS=Schizosaccharomyces pombe GN=SPAC6G10.04c PE=2 SV=1	HIGIATTGFIPDGQHIVKR	18		sp|O59770|PSA3_SCHPO	Probable proteasome subunit alpha type-3 OS=Schizosaccharomyces pombe GN=SPCC1795.04c PE=1 SV=1	0.5274
7395	482.30933	4	0.1308	0.98	6.28	AKSAKIVR	5		sp|Q9P7S2|RPN6_SCHPO	Probable 26S proteasome regulatory subunit rpn6 OS=Schizosaccharomyces pombe GN=rpn6 PE=2 SV=1	CIKRLVK	3	57.02146@C;	sp|Q9Y7T8|PSB3_SCHPO	Probable proteasome subunit beta type-3 OS=Schizosaccharomyces pombe GN=SPCC63.12c PE=2 SV=1	0.5274
2032	762.736	3	0.1307	0.85	-7.37	ENKIQR	3		sp|O94444|RPN10_SCHPO	26S proteasome regulatory subunit rpn10 OS=Schizosaccharomyces pombe GN=rpn10 PE=1 SV=1	DTMNVDINAIKK	11		sp|O43063|PSB6_SCHPO	Probable proteasome subunit beta type-6 OS=Schizosaccharomyces pombe GN=SPBC4C3.10c PE=2 SV=1	0.5274
3879	614.8868	4	0.1307	0.96	1.59	IIPLKK	5		sp|Q9UQY2|PSB1_SCHPO	Probable proteasome subunit beta type-1 OS=Schizosaccharomyces pombe GN=pam1 PE=2 SV=1	GGVHVKLAHLSKHPK	6		sp|P06732|KCRM_HUMAN	Creatine kinase M-type OS=Homo sapiens GN=CKM PE=1 SV=2	0.5274
3056	589.3334	4	0.1306	0.98	6.54	AKRAER	2		sp|O74762|RPN2_SCHPO	26S proteasome regulatory subunit rpn2 OS=Schizosaccharomyces pombe GN=rpn2 PE=1 SV=1	ATAGPIIADKNCKK	10	57.02146@C;	sp|Q09841|PSB7_SCHPO	Probable proteasome subunit beta type-7 OS=Schizosaccharomyces pombe GN=SPAC23D3.07 PE=2 SV=1	0.5274
13433	814.12006	3	0.1304	0.94	-11.01	KTTEEK	1		sp|O74762|RPN2_SCHPO	26S proteasome regulatory subunit rpn2 OS=Schizosaccharomyces pombe GN=rpn2 PE=1 SV=1	MEILKIHLEKVSK	10		sp|O74445|PRS10_SCHPO	Probable 26S protease subunit rpt4 OS=Schizosaccharomyces pombe GN=rpt4 PE=2 SV=2	0.5274
11856	572.0461	4	0.1304	0.99	-4.28	EAEAARKK	7		sp|Q10329|PSA7_SCHPO	Probable proteasome subunit alpha type-7 OS=Schizosaccharomyces pombe GN=SPBC106.16 PE=2 SV=1	SPSGNDALNDKK	11		sp|P87048|RPN1_SCHPO	26S proteasome regulatory subunit rpn1 OS=Schizosaccharomyces pombe GN=rpn1 PE=1 SV=2	0.5274
12393	650.5991	4	0.1303	0.95	6.67	AKRAER	2		sp|O74762|RPN2_SCHPO	26S proteasome regulatory subunit rpn2 OS=Schizosaccharomyces pombe GN=rpn2 PE=1 SV=1	ETEKLAEERGWDIR	4		sp|P50524|RPN12_SCHPO	26S proteasome regulatory subunit rpn12 OS=Schizosaccharomyces pombe GN=rpn12 PE=1 SV=1	0.5274
11300	554.0377	4	0.1302	0.99	-5.08	MTEVLK	1		sp|P41836|PRS8_SCHPO	26S protease regulatory subunit 8 homolog OS=Schizosaccharomyces pombe GN=let1 PE=2 SV=1	MPIDFKGFICK	6	57.02146@C;	sp|Q09720|PSB2_SCHPO	Probable proteasome subunit beta type-2 OS=Schizosaccharomyces pombe GN=SPAC31A2.04c PE=2 SV=1	0.5274
5672	687.0223	3	0.1301	0.75	-6.76	AQEEVKR	6		sp|O74894|PRS6B_SCHPO	26S protease regulatory subunit 6B homolog OS=Schizosaccharomyces pombe GN=rpt3 PE=2 SV=1	NLTDETKNK	7		sp|P30655|PSB5_SCHPO	Proteasome subunit beta type-5 OS=Schizosaccharomyces pombe GN=pts1 PE=2 SV=3	0.5274
12823	720.41046	3	0.1300	0.98	10.52	EKVLK	2		sp|P36612|PRS4_SCHPO	26S protease regulatory subunit 4 homolog OS=Schizosaccharomyces pombe GN=mts2 PE=2 SV=1	QNLFVPTSDKEK	10		sp|P50524|RPN12_SCHPO	26S proteasome regulatory subunit rpn12 OS=Schizosaccharomyces pombe GN=rpn12 PE=1 SV=1	0.5274
3155	546.7875	4	0.1300	0.91	6.37	TKDSLEAR	2		sp|O74762|RPN2_SCHPO	26S proteasome regulatory subunit rpn2 OS=Schizosaccharomyces pombe GN=rpn2 PE=1 SV=1	KQMSYMLAR	1		sp|P87048|RPN1_SCHPO	26S proteasome regulatory subunit rpn1 OS=Schizosaccharomyces pombe GN=rpn1 PE=1 SV=2	0.5274
7051	459.97458	4	0.1300	0.96	7.18	KATDDDR	1		sp|Q9USQ9|PSB4_SCHPO	Probable proteasome subunit beta type-4 OS=Schizosaccharomyces pombe GN=SPBC577.10 PE=2 SV=1	EDCKSLK	4	57.02146@C;	sp|O74894|PRS6B_SCHPO	26S protease regulatory subunit 6B homolog OS=Schizosaccharomyces pombe GN=rpt3 PE=2 SV=1	0.5274
11544	720.41046	3	0.1298	0.97	10.52	EKVLK	2		sp|P36612|PRS4_SCHPO	26S protease regulatory subunit 4 homolog OS=Schizosaccharomyces pombe GN=mts2 PE=2 SV=1	QNLFVPTSDKEK	10		sp|P50524|RPN12_SCHPO	26S proteasome regulatory subunit rpn12 OS=Schizosaccharomyces pombe GN=rpn12 PE=1 SV=1	0.5274
1651	473.27844	3	0.1298	0.86	-8.18	KELLK	1		sp|P50524|RPN12_SCHPO	26S proteasome regulatory subunit rpn12 OS=Schizosaccharomyces pombe GN=rpn12 PE=1 SV=1	MATTVK	1		sp|O43063|PSB6_SCHPO	Probable proteasome subunit beta type-6 OS=Schizosaccharomyces pombe GN=SPBC4C3.10c PE=2 SV=1	0.5274
4068	617.1146	4	0.1298	0.94	7.43	MTEVLK	1		sp|P41836|PRS8_SCHPO	26S protease regulatory subunit 8 homolog OS=Schizosaccharomyces pombe GN=let1 PE=2 SV=1	NPELFLRVGIKPPK	11		sp|O74445|PRS10_SCHPO	Probable 26S protease subunit rpt4 OS=Schizosaccharomyces pombe GN=rpt4 PE=2 SV=2	0.5274
13020	814.1201	3	0.1298	0.82	-10.91	KTTEEK	1		sp|O74762|RPN2_SCHPO	26S proteasome regulatory subunit rpn2 OS=Schizosaccharomyces pombe GN=rpn2 PE=1 SV=1	MEILKIHLEKVSK	10		sp|O74445|PRS10_SCHPO	Probable 26S protease subunit rpt4 OS=Schizosaccharomyces pombe GN=rpt4 PE=2 SV=2	0.5274
9380	681.34076	3	0.1297	0.91	10.89	MIDDQR	1		sp|O42897|RPN3_SCHPO	Probable 26S proteasome regulatory subunit rpn3 OS=Schizosaccharomyces pombe GN=rpn3 PE=2 SV=2	KQMSYMLAR	1		sp|P87048|RPN1_SCHPO	26S proteasome regulatory subunit rpn1 OS=Schizosaccharomyces pombe GN=rpn1 PE=1 SV=2	0.5274
4381	852.4837	3	0.1297	1.00	1.34	WAIKEK	4		sp|Q9P7S2|RPN6_SCHPO	Probable 26S proteasome regulatory subunit rpn6 OS=Schizosaccharomyces pombe GN=rpn6 PE=2 SV=1	KNVPKLQNVSNFQK	1		sp|Q10329|PSA7_SCHPO	Probable proteasome subunit alpha type-7 OS=Schizosaccharomyces pombe GN=SPBC106.16 PE=2 SV=1	0.5274
5001	680.1489	4	0.1296	0.92	4.58	LLVKDRIDK	4		sp|Q9UUB6|UBLH2_SCHPO	Ubiquitin carboxyl-terminal hydrolase 2 OS=Schizosaccharomyces pombe GN=uch2 PE=1 SV=1	LNFSSLKMKDAVK	9		sp|O59770|PSA3_SCHPO	Probable proteasome subunit alpha type-3 OS=Schizosaccharomyces pombe GN=SPCC1795.04c PE=1 SV=1	0.5274
12602	550.54004	4	0.1296	0.96	-10.44	KVADLKK	1		sp|O74445|PRS10_SCHPO	Probable 26S protease subunit rpt4 OS=Schizosaccharomyces pombe GN=rpt4 PE=2 SV=2	MCSPSATLTHR	1	57.02146@C;	sp|Q10335|RPN7_SCHPO	Probable 26S proteasome regulatory subunit rpn7 OS=Schizosaccharomyces pombe GN=rpn7 PE=2 SV=1	0.5274
13132	720.41095	3	0.1295	1.00	11.20	EKVLK	2		sp|P36612|PRS4_SCHPO	26S protease regulatory subunit 4 homolog OS=Schizosaccharomyces pombe GN=mts2 PE=2 SV=1	QNLFVPTSDKEK	10		sp|P50524|RPN12_SCHPO	26S proteasome regulatory subunit rpn12 OS=Schizosaccharomyces pombe GN=rpn12 PE=1 SV=1	0.5274
5404	487.0173	4	0.1294	0.99	-1.00	AIEGKIAR	5		sp|P87048|RPN1_SCHPO	26S proteasome regulatory subunit rpn1 OS=Schizosaccharomyces pombe GN=rpn1 PE=1 SV=2	GYSKPNER	4		sp|Q09841|PSB7_SCHPO	Probable proteasome subunit beta type-7 OS=Schizosaccharomyces pombe GN=SPAC23D3.07 PE=2 SV=1	0.5274
3908	502.02188	4	0.1293	0.97	-6.82	GVSKDEK	4		sp|Q9P7S2|RPN6_SCHPO	Probable 26S proteasome regulatory subunit rpn6 OS=Schizosaccharomyces pombe GN=rpn6 PE=2 SV=1	ATAIGKSSTAAK	6		sp|O94579|PSA2_SCHPO	Probable proteasome subunit alpha type-2 OS=Schizosaccharomyces pombe GN=SPCC1442.06 PE=2 SV=1	0.5415
11604	737.7044	3	0.1293	1.00	-9.72	EDCKSLK	4	57.02146@C;	sp|O74894|PRS6B_SCHPO	26S protease regulatory subunit 6B homolog OS=Schizosaccharomyces pombe GN=rpt3 PE=2 SV=1	KLEGTIDYQK	1		sp|O74445|PRS10_SCHPO	Probable 26S protease subunit rpt4 OS=Schizosaccharomyces pombe GN=rpt4 PE=2 SV=2	0.5415
2554	560.31635	3	0.1293	0.98	-8.37	ASKAAR	3		sp|Q10329|PSA7_SCHPO	Probable proteasome subunit alpha type-7 OS=Schizosaccharomyces pombe GN=SPBC106.16 PE=2 SV=1	KVAQTTYK	1		sp|O94579|PSA2_SCHPO	Probable proteasome subunit alpha type-2 OS=Schizosaccharomyces pombe GN=SPCC1442.06 PE=2 SV=1	0.5415
2436	647.31946	4	0.1293	0.96	-7.08	KEEPK	1		sp|O74762|RPN2_SCHPO	26S proteasome regulatory subunit rpn2 OS=Schizosaccharomyces pombe GN=rpn2 PE=1 SV=1	KMAIDDDINWEELAR	1		sp|O14126|PRS6A_SCHPO	26S protease regulatory subunit 6A OS=Schizosaccharomyces pombe GN=tbp1 PE=2 SV=1	0.5415
4231	792.4492	3	0.1292	0.94	-4.32	DAFALAKEK	7		sp|O14126|PRS6A_SCHPO	26S protease regulatory subunit 6A OS=Schizosaccharomyces pombe GN=tbp1 PE=2 SV=1	GGVHVKLAHLSK	6		sp|P06732|KCRM_HUMAN	Creatine kinase M-type OS=Homo sapiens GN=CKM PE=1 SV=2	0.5415
12623	550.2922	4	0.1292	0.99	1.11	KATDDDR	1		sp|Q9USQ9|PSB4_SCHPO	Probable proteasome subunit beta type-4 OS=Schizosaccharomyces pombe GN=SPBC577.10 PE=2 SV=1	LKYYEQKIR	2		sp|Q9UTM3|RPN5_SCHPO	26S proteasome regulatory subunit rpn5 OS=Schizosaccharomyces pombe GN=rpn5a PE=1 SV=1	0.5415
13058	725.4099	4	0.1291	0.96	-1.60	LMVEMEKK	7		sp|P06732|KCRM_HUMAN	Creatine kinase M-type OS=Homo sapiens GN=CKM PE=1 SV=2	MPLLQSSVALLGQKIR	14		sp|Q9US13|RPN9_SCHPO	Probable 26S proteasome regulatory subunit rpn9 OS=Schizosaccharomyces pombe GN=rpn9 PE=2 SV=1	0.5415
10552	799.90643	4	0.1291	0.97	4.28	MMGINER	1		sp|Q09841|PSB7_SCHPO	Probable proteasome subunit beta type-7 OS=Schizosaccharomyces pombe GN=SPAC23D3.07 PE=2 SV=1	VYQTEPAGIYNAWKATAIGR	14		sp|Q10329|PSA7_SCHPO	Probable proteasome subunit alpha type-7 OS=Schizosaccharomyces pombe GN=SPBC106.16 PE=2 SV=1	0.5415
8586	650.86957	4	0.1290	0.97	-4.23	TMGKNKVLVK	4		sp|P41836|PRS8_SCHPO	26S protease regulatory subunit 8 homolog OS=Schizosaccharomyces pombe GN=let1 PE=2 SV=1	EVLNKGVSKDEK	5		sp|Q9P7S2|RPN6_SCHPO	Probable 26S proteasome regulatory subunit rpn6 OS=Schizosaccharomyces pombe GN=rpn6 PE=2 SV=1	0.5415
6475	792.63654	4	0.1290	0.97	1.54	QSKYTYDR	3		sp|Q09841|PSB7_SCHPO	Probable proteasome subunit beta type-7 OS=Schizosaccharomyces pombe GN=SPAC23D3.07 PE=2 SV=1	LEEAMKITTDAFTSAGER	6		sp|Q9UQY2|PSB1_SCHPO	Probable proteasome subunit beta type-1 OS=Schizosaccharomyces pombe GN=pam1 PE=2 SV=1	0.5415
12906	620.32794	4	0.1288	0.99	1.08	WKALER	2		sp|O74894|PRS6B_SCHPO	26S protease regulatory subunit 6B homolog OS=Schizosaccharomyces pombe GN=rpt3 PE=2 SV=1	ATPYRGYSKPNER	9		sp|Q09841|PSB7_SCHPO	Probable proteasome subunit beta type-7 OS=Schizosaccharomyces pombe GN=SPAC23D3.07 PE=2 SV=1	0.5415
1481	567.04614	4	0.1288	0.92	5.50	QSKYTYDR	3		sp|Q09841|PSB7_SCHPO	Probable proteasome subunit beta type-7 OS=Schizosaccharomyces pombe GN=SPAC23D3.07 PE=2 SV=1	KHLDAEVQK	1		sp|P41878|RPN11_SCHPO	26S proteasome regulatory subunit rpn11 OS=Schizosaccharomyces pombe GN=rpn11 PE=1 SV=2	0.5415
13230	814.12115	3	0.1288	0.91	-9.61	KTTEEK	1		sp|O74762|RPN2_SCHPO	26S proteasome regulatory subunit rpn2 OS=Schizosaccharomyces pombe GN=rpn2 PE=1 SV=1	MEILKIHLEKVSK	10		sp|O74445|PRS10_SCHPO	Probable 26S protease subunit rpt4 OS=Schizosaccharomyces pombe GN=rpt4 PE=2 SV=2	0.5415
8057	688.87195	4	0.1288	0.98	-5.94	MATTVK	1		sp|O43063|PSB6_SCHPO	Probable proteasome subunit beta type-6 OS=Schizosaccharomyces pombe GN=SPBC4C3.10c PE=2 SV=1	LILVDDEKTSWIYKNK	14		sp|P87048|RPN1_SCHPO	26S proteasome regulatory subunit rpn1 OS=Schizosaccharomyces pombe GN=rpn1 PE=1 SV=2	0.5415
12486	641.3547	3	0.1287	0.96	-4.70	KGEIR	1		sp|O43063|PSB6_SCHPO	Probable proteasome subunit beta type-6 OS=Schizosaccharomyces pombe GN=SPBC4C3.10c PE=2 SV=1	SSTAAKTFLEK	6		sp|O94579|PSA2_SCHPO	Probable proteasome subunit alpha type-2 OS=Schizosaccharomyces pombe GN=SPCC1442.06 PE=2 SV=1	0.5415
4212	710.3675	3	0.1287	0.92	-2.98	DTALEKYK	6		sp|O74445|PRS10_SCHPO	Probable 26S protease subunit rpt4 OS=Schizosaccharomyces pombe GN=rpt4 PE=2 SV=2	VMKSEFQR	3		sp|O14126|PRS6A_SCHPO	26S protease regulatory subunit 6A OS=Schizosaccharomyces pombe GN=tbp1 PE=2 SV=1	0.5415
3963	435.05157	5	0.1287	0.99	7.09	RLVKGR	4		sp|Q9Y7T8|PSB3_SCHPO	Probable proteasome subunit beta type-3 OS=Schizosaccharomyces pombe GN=SPCC63.12c PE=2 SV=1	MVILNKDGMER	6		sp|O43063|PSB6_SCHPO	Probable proteasome subunit beta type-6 OS=Schizosaccharomyces pombe GN=SPBC4C3.10c PE=2 SV=1	0.5561
3529	912.493	3	0.1286	1.00	-2.50	KVTSK	1		sp|Q09682|PSA4_SCHPO	Probable proteasome subunit alpha type-4 OS=Schizosaccharomyces pombe GN=SPAC13C5.01c PE=2 SV=1	KHFEQVINEKHEDALAK	10		sp|O74762|RPN2_SCHPO	26S proteasome regulatory subunit rpn2 OS=Schizosaccharomyces pombe GN=rpn2 PE=1 SV=1	0.5561
4207	549.25055	4	0.1284	0.97	-10.02	FPTDDDDK	1		sp|P00761|TRYP_PIG	Trypsin OS=Sus scrofa PE=1 SV=1	ETEKLAEER	4		sp|P50524|RPN12_SCHPO	26S proteasome regulatory subunit rpn12 OS=Schizosaccharomyces pombe GN=rpn12 PE=1 SV=1	0.5728
2458	546.81494	4	0.1283	0.96	7.16	VVDKDGIR	4		sp|Q09720|PSB2_SCHPO	Probable proteasome subunit beta type-2 OS=Schizosaccharomyces pombe GN=SPAC31A2.04c PE=2 SV=1	IITKEGVETR	4		sp|Q9UQY2|PSB1_SCHPO	Probable proteasome subunit beta type-1 OS=Schizosaccharomyces pombe GN=pam1 PE=2 SV=1	0.5728
4359	639.8669	4	0.1282	0.76	8.31	LLKPR	3		sp|O59770|PSA3_SCHPO	Probable proteasome subunit alpha type-3 OS=Schizosaccharomyces pombe GN=SPCC1795.04c PE=1 SV=1	MSFLELTEVWGKPQK	12		sp|Q9USQ9|PSB4_SCHPO	Probable proteasome subunit beta type-4 OS=Schizosaccharomyces pombe GN=SPBC577.10 PE=2 SV=1	0.5728
10628	686.60114	4	0.1282	0.98	-4.99	MSERDTALEK	1		sp|O74445|PRS10_SCHPO	Probable 26S protease subunit rpt4 OS=Schizosaccharomyces pombe GN=rpt4 PE=2 SV=2	DKPKYEPPVPTR	4		sp|P36612|PRS4_SCHPO	26S protease regulatory subunit 4 homolog OS=Schizosaccharomyces pombe GN=mts2 PE=2 SV=1	0.5728
1828	496.02945	4	0.1281	0.98	10.91	AQARAKR	6		sp|O74762|RPN2_SCHPO	26S proteasome regulatory subunit rpn2 OS=Schizosaccharomyces pombe GN=rpn2 PE=1 SV=1	NHASIDKMK	7		sp|P41878|RPN11_SCHPO	26S proteasome regulatory subunit rpn11 OS=Schizosaccharomyces pombe GN=rpn11 PE=1 SV=2	0.5749
2336	609.33746	4	0.1280	1.00	8.53	GYSKPNER	4		sp|Q09841|PSB7_SCHPO	Probable proteasome subunit beta type-7 OS=Schizosaccharomyces pombe GN=SPAC23D3.07 PE=2 SV=1	QIAKFVVSLGER	4		sp|O42931|PRS7_SCHPO	26S protease regulatory subunit 7 homolog OS=Schizosaccharomyces pombe GN=rpt1 PE=1 SV=2	0.5749
2229	560.5162	4	0.1280	0.89	-4.69	KDWNACKK	1	57.02146@C;	sp|P50524|RPN12_SCHPO	26S proteasome regulatory subunit rpn12 OS=Schizosaccharomyces pombe GN=rpn12 PE=1 SV=1	SSEETEDKK	8		sp|O94444|RPN10_SCHPO	26S proteasome regulatory subunit rpn10 OS=Schizosaccharomyces pombe GN=rpn10 PE=1 SV=1	0.5749
6598	754.6576	4	0.1277	0.98	5.35	FNLMVICKDK	8	57.02146@C;	sp|Q9UUB6|UBLH2_SCHPO	Ubiquitin carboxyl-terminal hydrolase 2 OS=Schizosaccharomyces pombe GN=uch2 PE=1 SV=1	FFEKEDVQSLKLK	4		sp|Q9UTM3|RPN5_SCHPO	26S proteasome regulatory subunit rpn5 OS=Schizosaccharomyces pombe GN=rpn5a PE=1 SV=1	0.5856
11129	809.09503	3	0.1277	0.91	-9.37	CIKRLVK	3	57.02146@C;	sp|Q9Y7T8|PSB3_SCHPO	Probable proteasome subunit beta type-3 OS=Schizosaccharomyces pombe GN=SPCC63.12c PE=2 SV=1	MKSLSEQYTER	2		sp|P41878|RPN11_SCHPO	26S proteasome regulatory subunit rpn11 OS=Schizosaccharomyces pombe GN=rpn11 PE=1 SV=2	0.5856
13625	805.7661	3	0.1276	1.00	1.82	KASLLTR	1		sp|Q9UUB6|UBLH2_SCHPO	Ubiquitin carboxyl-terminal hydrolase 2 OS=Schizosaccharomyces pombe GN=uch2 PE=1 SV=1	EDCEAATDPLLKK	12	57.02146@C;	sp|P87048|RPN1_SCHPO	26S proteasome regulatory subunit rpn1 OS=Schizosaccharomyces pombe GN=rpn1 PE=1 SV=2	0.5856
2810	691.8571	4	0.1275	0.87	5.92	EDCKSLK	4	57.02146@C;	sp|O74894|PRS6B_SCHPO	26S protease regulatory subunit 6B homolog OS=Schizosaccharomyces pombe GN=rpt3 PE=2 SV=1	KASLLTREDLTDEEK	1		sp|Q9UUB6|UBLH2_SCHPO	Ubiquitin carboxyl-terminal hydrolase 2 OS=Schizosaccharomyces pombe GN=uch2 PE=1 SV=1	0.5856
10793	913.4987	3	0.1274	0.90	-3.21	NKHCLIK	2	57.02146@C;	sp|P30655|PSB5_SCHPO	Proteasome subunit beta type-5 OS=Schizosaccharomyces pombe GN=pts1 PE=2 SV=3	VELAKQNLFVPTSDK	5		sp|P50524|RPN12_SCHPO	26S proteasome regulatory subunit rpn12 OS=Schizosaccharomyces pombe GN=rpn12 PE=1 SV=1	0.5856
4373	532.8978	5	0.1274	0.98	-11.02	DFLDAVQKVVK	8		sp|O42931|PRS7_SCHPO	26S protease regulatory subunit 7 homolog OS=Schizosaccharomyces pombe GN=rpt1 PE=1 SV=2	DFLDAVQKVVK	8		sp|O42931|PRS7_SCHPO	26S protease regulatory subunit 7 homolog OS=Schizosaccharomyces pombe GN=rpt1 PE=1 SV=2	0.5856
6608	761.9234	4	0.1274	0.99	-1.52	QIAKFVVSLGER	4		sp|O42931|PRS7_SCHPO	26S protease regulatory subunit 7 homolog OS=Schizosaccharomyces pombe GN=rpt1 PE=1 SV=2	KILFENPDEATKR	1		sp|P36612|PRS4_SCHPO	26S protease regulatory subunit 4 homolog OS=Schizosaccharomyces pombe GN=mts2 PE=2 SV=1	0.5856
10912	474.754	4	0.1274	1.00	-0.64	MFMTR	1		sp|Q9UT97|PSA5_SCHPO	Probable proteasome subunit alpha type-5 OS=Schizosaccharomyces pombe GN=SPAC323.02c PE=1 SV=1	GIDLKSIAEK	5		sp|P41836|PRS8_SCHPO	26S protease regulatory subunit 8 homolog OS=Schizosaccharomyces pombe GN=let1 PE=2 SV=1	0.5856
1634	548.53	4	0.1273	0.87	3.68	KDKPK	1		sp|P36612|PRS4_SCHPO	26S protease regulatory subunit 4 homolog OS=Schizosaccharomyces pombe GN=mts2 PE=2 SV=1	EKASKGSNDDEMK	5		sp|O74762|RPN2_SCHPO	26S proteasome regulatory subunit rpn2 OS=Schizosaccharomyces pombe GN=rpn2 PE=1 SV=1	0.5856
8383	850.78955	3	0.1272	0.82	-7.57	IQYVGKQDPK	6		sp|P41878|RPN11_SCHPO	26S proteasome regulatory subunit rpn11 OS=Schizosaccharomyces pombe GN=rpn11 PE=1 SV=2	LQKYQATVMR	3		sp|Q10335|RPN7_SCHPO	Probable 26S proteasome regulatory subunit rpn7 OS=Schizosaccharomyces pombe GN=rpn7 PE=2 SV=1	0.5856
12815	522.9975	4	0.1272	0.89	-8.65	MFMTR	1		sp|Q9UT97|PSA5_SCHPO	Probable proteasome subunit alpha type-5 OS=Schizosaccharomyces pombe GN=SPAC323.02c PE=1 SV=1	FLHDKNSDYK	5		sp|O74762|RPN2_SCHPO	26S proteasome regulatory subunit rpn2 OS=Schizosaccharomyces pombe GN=rpn2 PE=1 SV=1	0.5856
2495	579.04865	4	0.1270	0.90	2.32	KHLDAEVQK	1		sp|P41878|RPN11_SCHPO	26S proteasome regulatory subunit rpn11 OS=Schizosaccharomyces pombe GN=rpn11 PE=1 SV=2	GTKTSETNDR	3		sp|P87048|RPN1_SCHPO	26S proteasome regulatory subunit rpn1 OS=Schizosaccharomyces pombe GN=rpn1 PE=1 SV=2	0.5856
9665	648.8639	4	0.1270	0.96	-2.92	MATTVK	1		sp|O43063|PSB6_SCHPO	Probable proteasome subunit beta type-6 OS=Schizosaccharomyces pombe GN=SPBC4C3.10c PE=2 SV=1	TLLAKAVANQTSATFLR	5		sp|P36612|PRS4_SCHPO	26S protease regulatory subunit 4 homolog OS=Schizosaccharomyces pombe GN=mts2 PE=2 SV=1	0.5856
1885	502.04208	4	0.1269	0.99	-10.90	LKVELAK	2		sp|P50524|RPN12_SCHPO	26S proteasome regulatory subunit rpn12 OS=Schizosaccharomyces pombe GN=rpn12 PE=1 SV=1	KHLDAEVQK	1		sp|P41878|RPN11_SCHPO	26S proteasome regulatory subunit rpn11 OS=Schizosaccharomyces pombe GN=rpn11 PE=1 SV=2	0.5856
12474	809.0957	3	0.1268	0.90	-8.56	CIKRLVK	3	57.02146@C;	sp|Q9Y7T8|PSB3_SCHPO	Probable proteasome subunit beta type-3 OS=Schizosaccharomyces pombe GN=SPCC63.12c PE=2 SV=1	MKSLSEQYTER	2		sp|P41878|RPN11_SCHPO	26S proteasome regulatory subunit rpn11 OS=Schizosaccharomyces pombe GN=rpn11 PE=1 SV=2	0.5856
10286	626.30414	4	0.1267	0.99	-10.25	IHAKSMAIDK	4		sp|O42931|PRS7_SCHPO	26S protease regulatory subunit 7 homolog OS=Schizosaccharomyces pombe GN=rpt1 PE=1 SV=2	GSNDDEMKIDK	8		sp|O74762|RPN2_SCHPO	26S proteasome regulatory subunit rpn2 OS=Schizosaccharomyces pombe GN=rpn2 PE=1 SV=1	0.5856
11433	592.4988	5	0.1267	0.98	2.15	FPTDDDDK	1		sp|P00761|TRYP_PIG	Trypsin OS=Sus scrofa PE=1 SV=1	CVVHLNDASVAAKLLMK	13	57.02146@C;	sp|O74762|RPN2_SCHPO	26S proteasome regulatory subunit rpn2 OS=Schizosaccharomyces pombe GN=rpn2 PE=1 SV=1	0.5856
9841	585.81433	4	0.1267	0.95	3.97	MKDAVK	2		sp|O59770|PSA3_SCHPO	Probable proteasome subunit alpha type-3 OS=Schizosaccharomyces pombe GN=SPCC1795.04c PE=1 SV=1	RMPIDFKGFICK	7	57.02146@C;	sp|Q09720|PSB2_SCHPO	Probable proteasome subunit beta type-2 OS=Schizosaccharomyces pombe GN=SPAC31A2.04c PE=2 SV=1	0.5856
12172	720.4108	3	0.1266	1.00	10.97	EKVLK	2		sp|P36612|PRS4_SCHPO	26S protease regulatory subunit 4 homolog OS=Schizosaccharomyces pombe GN=mts2 PE=2 SV=1	QNLFVPTSDKEK	10		sp|P50524|RPN12_SCHPO	26S proteasome regulatory subunit rpn12 OS=Schizosaccharomyces pombe GN=rpn12 PE=1 SV=1	0.5856
2729	706.0496	3	0.1266	0.95	1.50	VVKGNQK	3		sp|O42931|PRS7_SCHPO	26S protease regulatory subunit 7 homolog OS=Schizosaccharomyces pombe GN=rpt1 PE=1 SV=2	QVMEEKLDSK	6		sp|Q9UT97|PSA5_SCHPO	Probable proteasome subunit alpha type-5 OS=Schizosaccharomyces pombe GN=SPAC323.02c PE=1 SV=1	0.5856
5615	781.8853	4	0.1266	0.98	-6.02	YTQSTNNDDPKK	11		sp|P30655|PSB5_SCHPO	Proteasome subunit beta type-5 OS=Schizosaccharomyces pombe GN=pts1 PE=2 SV=3	KSGRSAPGVSTTSTIQ	1		sp|Q10329|PSA7_SCHPO	Probable proteasome subunit alpha type-7 OS=Schizosaccharomyces pombe GN=SPBC106.16 PE=2 SV=1	0.5856
4271	602.2993	4	0.1265	0.98	-9.95	MESLQR	1		sp|P41878|RPN11_SCHPO	26S proteasome regulatory subunit rpn11 OS=Schizosaccharomyces pombe GN=rpn11 PE=1 SV=2	SIAEKMNGASGAELK	5		sp|P41836|PRS8_SCHPO	26S protease regulatory subunit 8 homolog OS=Schizosaccharomyces pombe GN=let1 PE=2 SV=1	0.5856
3943	624.34705	4	0.1265	0.98	-1.17	KIEFPSYR	1		sp|O74894|PRS6B_SCHPO	26S protease regulatory subunit 6B homolog OS=Schizosaccharomyces pombe GN=rpt3 PE=2 SV=1	EKVAFILDQVR	2		sp|Q9UTM3|RPN5_SCHPO	26S proteasome regulatory subunit rpn5 OS=Schizosaccharomyces pombe GN=rpn5a PE=1 SV=1	0.5856
11426	957.81	3	0.1265	0.94	-1.02	WKALER	2		sp|O74894|PRS6B_SCHPO	26S protease regulatory subunit 6B homolog OS=Schizosaccharomyces pombe GN=rpt3 PE=2 SV=1	YTLYDQNDTKEWLDK	10		sp|O14250|PSA1_SCHPO	Probable proteasome subunit alpha type-1 OS=Schizosaccharomyces pombe GN=SPAC6G10.04c PE=2 SV=1	0.5856
10955	699.37897	3	0.1264	0.88	-5.59	TLSKESAR	4		sp|Q9USQ9|PSB4_SCHPO	Probable proteasome subunit beta type-4 OS=Schizosaccharomyces pombe GN=SPBC577.10 PE=2 SV=1	KHLDAEVQK	1		sp|P41878|RPN11_SCHPO	26S proteasome regulatory subunit rpn11 OS=Schizosaccharomyces pombe GN=rpn11 PE=1 SV=2	0.5856
7828	802.0927	3	0.1263	0.98	-2.84	DTTKNK	4		sp|Q09682|PSA4_SCHPO	Probable proteasome subunit alpha type-4 OS=Schizosaccharomyces pombe GN=SPAC13C5.01c PE=2 SV=1	KILFENPDEATKR	1		sp|P36612|PRS4_SCHPO	26S protease regulatory subunit 4 homolog OS=Schizosaccharomyces pombe GN=mts2 PE=2 SV=1	0.5856
3080	713.0527	3	0.1263	0.99	1.94	HESLKYR	5		sp|P87048|RPN1_SCHPO	26S proteasome regulatory subunit rpn1 OS=Schizosaccharomyces pombe GN=rpn1 PE=1 SV=2	KHLDAEVQK	1		sp|P41878|RPN11_SCHPO	26S proteasome regulatory subunit rpn11 OS=Schizosaccharomyces pombe GN=rpn11 PE=1 SV=2	0.5856
11260	1064.8759	3	0.1262	1.00	5.81	WSELRKR	6		sp|Q9UTM3|RPN5_SCHPO	26S proteasome regulatory subunit rpn5 OS=Schizosaccharomyces pombe GN=rpn5a PE=1 SV=1	MSSKDISSKSPSGNDALNDK	4		sp|P87048|RPN1_SCHPO	26S proteasome regulatory subunit rpn1 OS=Schizosaccharomyces pombe GN=rpn1 PE=1 SV=2	0.5856
11915	907.45966	4	0.1261	0.96	4.51	FDSEKAGDR	5		sp|O14126|PRS6A_SCHPO	26S protease regulatory subunit 6A OS=Schizosaccharomyces pombe GN=tbp1 PE=2 SV=1	CTKIIENEQSAEKNAYVINLK	13	57.02146@C;	sp|O42931|PRS7_SCHPO	26S protease regulatory subunit 7 homolog OS=Schizosaccharomyces pombe GN=rpt1 PE=1 SV=2	0.5856
11030	793.152	4	0.1261	0.99	-6.09	MSRSYDSR	1		sp|Q09682|PSA4_SCHPO	Probable proteasome subunit alpha type-4 OS=Schizosaccharomyces pombe GN=SPAC13C5.01c PE=2 SV=1	NRQYQEVVKQGDVLLNK	9		sp|Q10335|RPN7_SCHPO	Probable 26S proteasome regulatory subunit rpn7 OS=Schizosaccharomyces pombe GN=rpn7 PE=2 SV=1	0.5856
3762	562.5144	4	0.1261	0.98	-10.43	MFMTR	1		sp|Q9UT97|PSA5_SCHPO	Probable proteasome subunit alpha type-5 OS=Schizosaccharomyces pombe GN=SPAC323.02c PE=1 SV=1	KEDSSPCGYIIR	1	57.02146@C;	sp|O74762|RPN2_SCHPO	26S proteasome regulatory subunit rpn2 OS=Schizosaccharomyces pombe GN=rpn2 PE=1 SV=1	0.5856
2060	557.54144	4	0.1260	0.99	4.28	KATDDDR	1		sp|Q9USQ9|PSB4_SCHPO	Probable proteasome subunit beta type-4 OS=Schizosaccharomyces pombe GN=SPBC577.10 PE=2 SV=1	HPKFEEILTR	3		sp|P06732|KCRM_HUMAN	Creatine kinase M-type OS=Homo sapiens GN=CKM PE=1 SV=2	0.5856
2353	606.06775	4	0.1259	0.98	1.21	SAKGTKR	3		sp|O74440|RPN8_SCHPO	26S proteasome regulatory subunit rpn8 OS=Schizosaccharomyces pombe GN=rpn8 PE=2 SV=1	FDSEKAGDREVQR	5		sp|O14126|PRS6A_SCHPO	26S protease regulatory subunit 6A OS=Schizosaccharomyces pombe GN=tbp1 PE=2 SV=1	0.5856
3144	597.076	4	0.1259	0.93	-3.48	KEEPK	1		sp|O74762|RPN2_SCHPO	26S proteasome regulatory subunit rpn2 OS=Schizosaccharomyces pombe GN=rpn2 PE=1 SV=1	VLKTKDEGGPAGGLYI	5		sp|P36612|PRS4_SCHPO	26S protease regulatory subunit 4 homolog OS=Schizosaccharomyces pombe GN=mts2 PE=2 SV=1	0.5856
9045	700.8894	4	0.1259	0.90	-3.40	ELLVKASK	5		sp|Q9US13|RPN9_SCHPO	Probable 26S proteasome regulatory subunit rpn9 OS=Schizosaccharomyces pombe GN=rpn9 PE=2 SV=1	GCLMFGPPGTGKTLLAR	12	57.02146@C;	sp|O14126|PRS6A_SCHPO	26S protease regulatory subunit 6A OS=Schizosaccharomyces pombe GN=tbp1 PE=2 SV=1	0.5856
4362	728.3488	3	0.1259	0.85	-8.39	MMGINERK	1		sp|Q09841|PSB7_SCHPO	Probable proteasome subunit beta type-7 OS=Schizosaccharomyces pombe GN=SPAC23D3.07 PE=2 SV=1	MSQARGFDR	1		sp|O94517|PSA6_SCHPO	Probable proteasome subunit alpha type-6 OS=Schizosaccharomyces pombe GN=SPBC646.16 PE=2 SV=1	0.5856
10277	622.062	4	0.1259	0.92	11.20	FPTDDDDK	1		sp|P00761|TRYP_PIG	Trypsin OS=Sus scrofa PE=1 SV=1	FNLMVICKDKK	8	57.02146@C;	sp|Q9UUB6|UBLH2_SCHPO	Ubiquitin carboxyl-terminal hydrolase 2 OS=Schizosaccharomyces pombe GN=uch2 PE=1 SV=1	0.5856
13691	720.41095	3	0.1258	0.90	11.20	EKVLK	2		sp|P36612|PRS4_SCHPO	26S protease regulatory subunit 4 homolog OS=Schizosaccharomyces pombe GN=mts2 PE=2 SV=1	QNLFVPTSDKEK	10		sp|P50524|RPN12_SCHPO	26S proteasome regulatory subunit rpn12 OS=Schizosaccharomyces pombe GN=rpn12 PE=1 SV=1	0.5856
10423	686.3524	4	0.1257	0.97	-2.40	RFDSEKAGDR	6		sp|O14126|PRS6A_SCHPO	26S protease regulatory subunit 6A OS=Schizosaccharomyces pombe GN=tbp1 PE=2 SV=1	IMKLCFDELKK	10	57.02146@C;	sp|Q09720|PSB2_SCHPO	Probable proteasome subunit beta type-2 OS=Schizosaccharomyces pombe GN=SPAC31A2.04c PE=2 SV=1	0.5880
10172	630.2972	4	0.1257	0.97	5.43	MSRSYDSR	1		sp|Q09682|PSA4_SCHPO	Probable proteasome subunit alpha type-4 OS=Schizosaccharomyces pombe GN=SPAC13C5.01c PE=2 SV=1	GSNDDEMKIDKK	8		sp|O74762|RPN2_SCHPO	26S proteasome regulatory subunit rpn2 OS=Schizosaccharomyces pombe GN=rpn2 PE=1 SV=1	0.5880
11165	675.8729	4	0.1257	0.98	-4.97	EDCKSLK	4	57.02146@C;	sp|O74894|PRS6B_SCHPO	26S protease regulatory subunit 6B homolog OS=Schizosaccharomyces pombe GN=rpt3 PE=2 SV=1	LISGKLDEARELLVK	5		sp|Q9US13|RPN9_SCHPO	Probable 26S proteasome regulatory subunit rpn9 OS=Schizosaccharomyces pombe GN=rpn9 PE=2 SV=1	0.5880
11393	665.36206	4	0.1257	0.95	-0.37	MSSKDISSK	1		sp|P87048|RPN1_SCHPO	26S proteasome regulatory subunit rpn1 OS=Schizosaccharomyces pombe GN=rpn1 PE=1 SV=2	HPKFEEILTRLR	3		sp|P06732|KCRM_HUMAN	Creatine kinase M-type OS=Homo sapiens GN=CKM PE=1 SV=2	0.5880
1425	496.5218	4	0.1255	0.97	-10.10	DAVKEAAR	4		sp|O59770|PSA3_SCHPO	Probable proteasome subunit alpha type-3 OS=Schizosaccharomyces pombe GN=SPCC1795.04c PE=1 SV=1	DQKKDKPK	3		sp|P36612|PRS4_SCHPO	26S protease regulatory subunit 4 homolog OS=Schizosaccharomyces pombe GN=mts2 PE=2 SV=1	0.5880
7775	450.77628	4	0.1255	0.98	-3.94	VLKTK	3		sp|P36612|PRS4_SCHPO	26S protease regulatory subunit 4 homolog OS=Schizosaccharomyces pombe GN=mts2 PE=2 SV=1	LLKLEEAMK	3		sp|Q9UQY2|PSB1_SCHPO	Probable proteasome subunit beta type-1 OS=Schizosaccharomyces pombe GN=pam1 PE=2 SV=1	0.5880
2984	451.01407	4	0.1254	1.00	1.15	KDKPK	3		sp|P36612|PRS4_SCHPO	26S protease regulatory subunit 4 homolog OS=Schizosaccharomyces pombe GN=mts2 PE=2 SV=1	AKYASQKRP	7		sp|Q9UUB6|UBLH2_SCHPO	Ubiquitin carboxyl-terminal hydrolase 2 OS=Schizosaccharomyces pombe GN=uch2 PE=1 SV=1	0.5880
1469	496.26016	4	0.1254	0.98	0.25	MSQAR	1		sp|O94517|PSA6_SCHPO	Probable proteasome subunit alpha type-6 OS=Schizosaccharomyces pombe GN=SPBC646.16 PE=2 SV=1	ELFEMARTKK	9		sp|O42931|PRS7_SCHPO	26S protease regulatory subunit 7 homolog OS=Schizosaccharomyces pombe GN=rpt1 PE=1 SV=2	0.5880
12834	620.8298	4	0.1253	0.94	-10.93	AKSAK	2		sp|Q9P7S2|RPN6_SCHPO	Probable 26S proteasome regulatory subunit rpn6 OS=Schizosaccharomyces pombe GN=rpn6 PE=2 SV=1	ATPYRGYSKPNERATK	9		sp|Q09841|PSB7_SCHPO	Probable proteasome subunit beta type-7 OS=Schizosaccharomyces pombe GN=SPAC23D3.07 PE=2 SV=1	0.5880
10836	688.7553	3	0.1253	0.99	4.38	KDKPK	1		sp|P36612|PRS4_SCHPO	26S protease regulatory subunit 4 homolog OS=Schizosaccharomyces pombe GN=mts2 PE=2 SV=1	LNADVLGQLIKK	11		sp|O42897|RPN3_SCHPO	Probable 26S proteasome regulatory subunit rpn3 OS=Schizosaccharomyces pombe GN=rpn3 PE=2 SV=2	0.5880
4715	728.3513	3	0.1252	0.76	-4.92	MMGINERK	1		sp|Q09841|PSB7_SCHPO	Probable proteasome subunit beta type-7 OS=Schizosaccharomyces pombe GN=SPAC23D3.07 PE=2 SV=1	MSQARGFDR	1		sp|O94517|PSA6_SCHPO	Probable proteasome subunit alpha type-6 OS=Schizosaccharomyces pombe GN=SPBC646.16 PE=2 SV=1	0.5880
11286	809.0944	3	0.1251	0.88	-10.17	CIKRLVK	3	57.02146@C;	sp|Q9Y7T8|PSB3_SCHPO	Probable proteasome subunit beta type-3 OS=Schizosaccharomyces pombe GN=SPCC63.12c PE=2 SV=1	MKSLSEQYTER	2		sp|P41878|RPN11_SCHPO	26S proteasome regulatory subunit rpn11 OS=Schizosaccharomyces pombe GN=rpn11 PE=1 SV=2	0.5880
8372	794.7127	3	0.1250	0.99	-6.56	KINANEK	1		sp|O74440|RPN8_SCHPO	26S proteasome regulatory subunit rpn8 OS=Schizosaccharomyces pombe GN=rpn8 PE=2 SV=1	KMSAQSCACMVR	1	57.02146@C;	sp|Q9UQY2|PSB1_SCHPO	Probable proteasome subunit beta type-1 OS=Schizosaccharomyces pombe GN=pam1 PE=2 SV=1	0.5880
10528	645.05896	3	0.1249	0.96	7.71	LKPLIEK	2		sp|Q10335|RPN7_SCHPO	Probable 26S proteasome regulatory subunit rpn7 OS=Schizosaccharomyces pombe GN=rpn7 PE=2 SV=1	LGDKGPAAAR	4		sp|O14250|PSA1_SCHPO	Probable proteasome subunit alpha type-1 OS=Schizosaccharomyces pombe GN=SPAC6G10.04c PE=2 SV=1	0.5880
5398	573.5649	4	0.1248	1.00	10.66	KDKPK	3		sp|P36612|PRS4_SCHPO	26S protease regulatory subunit 4 homolog OS=Schizosaccharomyces pombe GN=mts2 PE=2 SV=1	ATPYRGYSKPNER	9		sp|Q09841|PSB7_SCHPO	Probable proteasome subunit beta type-7 OS=Schizosaccharomyces pombe GN=SPAC23D3.07 PE=2 SV=1	0.5880
4965	604.92444	5	0.1248	0.96	-7.03	TLSKESAR	4		sp|Q9USQ9|PSB4_SCHPO	Probable proteasome subunit beta type-4 OS=Schizosaccharomyces pombe GN=SPBC577.10 PE=2 SV=1	SNDIEKAIDLYKEVLNK	6		sp|Q9P7S2|RPN6_SCHPO	Probable 26S proteasome regulatory subunit rpn6 OS=Schizosaccharomyces pombe GN=rpn6 PE=2 SV=1	0.5880
13376	744.7542	3	0.1247	0.92	-0.11	KVADLK	1		sp|O74445|PRS10_SCHPO	Probable 26S protease subunit rpt4 OS=Schizosaccharomyces pombe GN=rpt4 PE=2 SV=2	NELEKLNFSSLK	5		sp|O59770|PSA3_SCHPO	Probable proteasome subunit alpha type-3 OS=Schizosaccharomyces pombe GN=SPCC1795.04c PE=1 SV=1	0.5880
7920	612.383	3	0.1247	0.98	-0.53	IIPLKK	5		sp|Q9UQY2|PSB1_SCHPO	Probable proteasome subunit beta type-1 OS=Schizosaccharomyces pombe GN=pam1 PE=2 SV=1	DQKKDKPK	4		sp|P36612|PRS4_SCHPO	26S protease regulatory subunit 4 homolog OS=Schizosaccharomyces pombe GN=mts2 PE=2 SV=1	0.5880
4423	741.7402	3	0.1246	0.96	5.27	VMKSEFQR	3		sp|O14126|PRS6A_SCHPO	26S protease regulatory subunit 6A OS=Schizosaccharomyces pombe GN=tbp1 PE=2 SV=1	FIVKASSGPR	4		sp|O74445|PRS10_SCHPO	Probable 26S protease subunit rpt4 OS=Schizosaccharomyces pombe GN=rpt4 PE=2 SV=2	0.5880
13013	696.7004	3	0.1245	0.96	-1.29	VVDKDGIR	4		sp|Q09720|PSB2_SCHPO	Probable proteasome subunit beta type-2 OS=Schizosaccharomyces pombe GN=SPAC31A2.04c PE=2 SV=1	KDWNACKK	7	57.02146@C;	sp|P50524|RPN12_SCHPO	26S proteasome regulatory subunit rpn12 OS=Schizosaccharomyces pombe GN=rpn12 PE=1 SV=1	0.5880
2789	570.7896	4	0.1245	0.92	-9.96	IKENQEK	2		sp|O14126|PRS6A_SCHPO	26S protease regulatory subunit 6A OS=Schizosaccharomyces pombe GN=tbp1 PE=2 SV=1	KYDKTEDDIK	4		sp|O74445|PRS10_SCHPO	Probable 26S protease subunit rpt4 OS=Schizosaccharomyces pombe GN=rpt4 PE=2 SV=2	0.5880
9091	579.8013	4	0.1244	1.00	7.28	KNEEK	1		sp|Q10335|RPN7_SCHPO	Probable 26S proteasome regulatory subunit rpn7 OS=Schizosaccharomyces pombe GN=rpn7 PE=2 SV=1	SPSGNDALNDKKGTK	11		sp|P87048|RPN1_SCHPO	26S proteasome regulatory subunit rpn1 OS=Schizosaccharomyces pombe GN=rpn1 PE=1 SV=2	0.5880
7992	771.74316	3	0.1244	0.96	-1.48	WAIKEKR	6		sp|Q9P7S2|RPN6_SCHPO	Probable 26S proteasome regulatory subunit rpn6 OS=Schizosaccharomyces pombe GN=rpn6 PE=2 SV=1	SPSGNDALNDKK	11		sp|P87048|RPN1_SCHPO	26S proteasome regulatory subunit rpn1 OS=Schizosaccharomyces pombe GN=rpn1 PE=1 SV=2	0.5880
13395	784.86975	4	0.1243	0.91	-10.59	LISGKLDEAR	5		sp|Q9US13|RPN9_SCHPO	Probable 26S proteasome regulatory subunit rpn9 OS=Schizosaccharomyces pombe GN=rpn9 PE=2 SV=1	TTEEKEATPMEMDEEK	5		sp|O74762|RPN2_SCHPO	26S proteasome regulatory subunit rpn2 OS=Schizosaccharomyces pombe GN=rpn2 PE=1 SV=1	0.5880
3111	570.0034	3	0.1243	0.95	4.29	KVTSK	1		sp|Q09682|PSA4_SCHPO	Probable proteasome subunit alpha type-4 OS=Schizosaccharomyces pombe GN=SPAC13C5.01c PE=2 SV=1	DLVKKYDK	4		sp|O74445|PRS10_SCHPO	Probable 26S protease subunit rpt4 OS=Schizosaccharomyces pombe GN=rpt4 PE=2 SV=2	0.5880
2198	603.08594	4	0.1243	0.94	-8.11	IHAKSMAIDK	4		sp|O42931|PRS7_SCHPO	26S protease regulatory subunit 7 homolog OS=Schizosaccharomyces pombe GN=rpt1 PE=1 SV=2	TKDAVVLGVEK	2		sp|Q9UT97|PSA5_SCHPO	Probable proteasome subunit alpha type-5 OS=Schizosaccharomyces pombe GN=SPAC323.02c PE=1 SV=1	0.5880
13033	736.3692	4	0.1242	1.00	8.38	FNLMVICKDK	8	57.02146@C;	sp|Q9UUB6|UBLH2_SCHPO	Ubiquitin carboxyl-terminal hydrolase 2 OS=Schizosaccharomyces pombe GN=uch2 PE=1 SV=1	ASKGSNDDEMKIDK	11		sp|O74762|RPN2_SCHPO	26S proteasome regulatory subunit rpn2 OS=Schizosaccharomyces pombe GN=rpn2 PE=1 SV=1	0.5880
13114	963.5168	3	0.1242	0.98	10.23	KVEFGLPDLEGR	1		sp|O42931|PRS7_SCHPO	26S protease regulatory subunit 7 homolog OS=Schizosaccharomyces pombe GN=rpt1 PE=1 SV=2	LLMKLSSQNDDK	4		sp|O74762|RPN2_SCHPO	26S proteasome regulatory subunit rpn2 OS=Schizosaccharomyces pombe GN=rpn2 PE=1 SV=1	0.5880
7164	726.3935	3	0.1241	0.96	-9.87	MNSIVSK	1		sp|P30655|PSB5_SCHPO	Proteasome subunit beta type-5 OS=Schizosaccharomyces pombe GN=pts1 PE=2 SV=3	DFLDAVQKVVK	8		sp|O42931|PRS7_SCHPO	26S protease regulatory subunit 7 homolog OS=Schizosaccharomyces pombe GN=rpt1 PE=1 SV=2	0.5880
13643	740.87897	4	0.1240	0.90	-6.19	VPDKLIDASTVK	4		sp|O94517|PSA6_SCHPO	Probable proteasome subunit alpha type-6 OS=Schizosaccharomyces pombe GN=SPBC646.16 PE=2 SV=1	ASKGSNDDEMKIDK	3		sp|O74762|RPN2_SCHPO	26S proteasome regulatory subunit rpn2 OS=Schizosaccharomyces pombe GN=rpn2 PE=1 SV=1	0.5880
4315	632.08484	4	0.1240	0.94	9.57	DAVKEAAR	4		sp|O59770|PSA3_SCHPO	Probable proteasome subunit alpha type-3 OS=Schizosaccharomyces pombe GN=SPCC1795.04c PE=1 SV=1	LKPQDERTQEER	2		sp|P36612|PRS4_SCHPO	26S protease regulatory subunit 4 homolog OS=Schizosaccharomyces pombe GN=mts2 PE=2 SV=1	0.5880
2605	461.84604	5	0.1239	0.96	4.24	KTTEEK	1		sp|O74762|RPN2_SCHPO	26S proteasome regulatory subunit rpn2 OS=Schizosaccharomyces pombe GN=rpn2 PE=1 SV=1	ILFENPDEATKR	11		sp|P36612|PRS4_SCHPO	26S protease regulatory subunit 4 homolog OS=Schizosaccharomyces pombe GN=mts2 PE=2 SV=1	0.5880
8205	693.871	4	0.1239	0.96	-6.61	KYYSFDNSLK	1		sp|O42897|RPN3_SCHPO	Probable 26S proteasome regulatory subunit rpn3 OS=Schizosaccharomyces pombe GN=rpn3 PE=2 SV=2	ASAGPLIASQTVKK	13		sp|P30655|PSB5_SCHPO	Proteasome subunit beta type-5 OS=Schizosaccharomyces pombe GN=pts1 PE=2 SV=3	0.5880
4981	512.50586	4	0.1238	0.86	-10.68	YASQKRP	5		sp|Q9UUB6|UBLH2_SCHPO	Ubiquitin carboxyl-terminal hydrolase 2 OS=Schizosaccharomyces pombe GN=uch2 PE=1 SV=1	QSKYTYDR	3		sp|Q09841|PSB7_SCHPO	Probable proteasome subunit beta type-7 OS=Schizosaccharomyces pombe GN=SPAC23D3.07 PE=2 SV=1	0.5880
7031	1077.5437	3	0.1238	0.87	-9.22	FLHDKNSDYK	5		sp|O74762|RPN2_SCHPO	26S proteasome regulatory subunit rpn2 OS=Schizosaccharomyces pombe GN=rpn2 PE=1 SV=1	LDRKLEFPLPNEEAR	4		sp|O14126|PRS6A_SCHPO	26S protease regulatory subunit 6A OS=Schizosaccharomyces pombe GN=tbp1 PE=2 SV=1	0.5880
12975	963.5141	3	0.1238	0.97	7.44	KVEFGLPDLEGR	1		sp|O42931|PRS7_SCHPO	26S protease regulatory subunit 7 homolog OS=Schizosaccharomyces pombe GN=rpt1 PE=1 SV=2	LLMKLSSQNDDK	4		sp|O74762|RPN2_SCHPO	26S proteasome regulatory subunit rpn2 OS=Schizosaccharomyces pombe GN=rpn2 PE=1 SV=1	0.5880
13295	814.1206	3	0.1238	0.91	-10.31	KTTEEK	1		sp|O74762|RPN2_SCHPO	26S proteasome regulatory subunit rpn2 OS=Schizosaccharomyces pombe GN=rpn2 PE=1 SV=1	MEILKIHLEKVSK	10		sp|O74445|PRS10_SCHPO	Probable 26S protease subunit rpt4 OS=Schizosaccharomyces pombe GN=rpt4 PE=2 SV=2	0.5880
6510	742.0866	3	0.1238	0.92	-5.93	RLVKGR	4		sp|Q9Y7T8|PSB3_SCHPO	Probable proteasome subunit beta type-3 OS=Schizosaccharomyces pombe GN=SPCC63.12c PE=2 SV=1	ATAGPIIADKNCK	10	57.02146@C;	sp|Q09841|PSB7_SCHPO	Probable proteasome subunit beta type-7 OS=Schizosaccharomyces pombe GN=SPAC23D3.07 PE=2 SV=1	0.5880
2311	613.31067	4	0.1238	0.93	-6.78	QSKYTYDR	3		sp|Q09841|PSB7_SCHPO	Probable proteasome subunit beta type-7 OS=Schizosaccharomyces pombe GN=SPAC23D3.07 PE=2 SV=1	ELFEMARTKK	9		sp|O42931|PRS7_SCHPO	26S protease regulatory subunit 7 homolog OS=Schizosaccharomyces pombe GN=rpt1 PE=1 SV=2	0.5880
2211	514.23096	5	0.1238	0.90	-1.05	MSRSYDSR	1		sp|Q09682|PSA4_SCHPO	Probable proteasome subunit alpha type-4 OS=Schizosaccharomyces pombe GN=SPAC13C5.01c PE=2 SV=1	KMSAQSCACMVR	1	57.02146@C;	sp|Q9UQY2|PSB1_SCHPO	Probable proteasome subunit beta type-1 OS=Schizosaccharomyces pombe GN=pam1 PE=2 SV=1	0.5880
6587	614.8723	4	0.1237	0.97	2.09	SAVIKTSTR	5		sp|O14126|PRS6A_SCHPO	26S protease regulatory subunit 6A OS=Schizosaccharomyces pombe GN=tbp1 PE=2 SV=1	KPRVVTALTMLK	1		sp|Q09841|PSB7_SCHPO	Probable proteasome subunit beta type-7 OS=Schizosaccharomyces pombe GN=SPAC23D3.07 PE=2 SV=1	0.5880
8471	817.7673	3	0.1234	0.96	0.80	EDVQSLKLK	7		sp|Q9UTM3|RPN5_SCHPO	26S proteasome regulatory subunit rpn5 OS=Schizosaccharomyces pombe GN=rpn5a PE=1 SV=1	KYDKTEDDIK	1		sp|O74445|PRS10_SCHPO	Probable 26S protease subunit rpt4 OS=Schizosaccharomyces pombe GN=rpt4 PE=2 SV=2	0.5880
13455	495.75018	4	0.1233	0.99	10.92	SAKGTK	3		sp|O74440|RPN8_SCHPO	26S proteasome regulatory subunit rpn8 OS=Schizosaccharomyces pombe GN=rpn8 PE=2 SV=1	GSNDDEMKIDK	8		sp|O74762|RPN2_SCHPO	26S proteasome regulatory subunit rpn2 OS=Schizosaccharomyces pombe GN=rpn2 PE=1 SV=1	0.5880
11626	660.0531	4	0.1233	0.99	-9.82	QKSLEK	2		sp|O42897|RPN3_SCHPO	Probable 26S proteasome regulatory subunit rpn3 OS=Schizosaccharomyces pombe GN=rpn3 PE=2 SV=2	GNQKFSSTADYMNMSS	4		sp|O42931|PRS7_SCHPO	26S protease regulatory subunit 7 homolog OS=Schizosaccharomyces pombe GN=rpt1 PE=1 SV=2	0.5880
3117	596.0478	4	0.1233	1.00	5.85	LVKGRQD	3		sp|Q9Y7T8|PSB3_SCHPO	Probable proteasome subunit beta type-3 OS=Schizosaccharomyces pombe GN=SPCC63.12c PE=2 SV=1	KMSAQSCACMVR	1	57.02146@C;	sp|Q9UQY2|PSB1_SCHPO	Probable proteasome subunit beta type-1 OS=Schizosaccharomyces pombe GN=pam1 PE=2 SV=1	0.5880
12315	720.40967	3	0.1232	0.95	9.39	EKVLK	2		sp|P36612|PRS4_SCHPO	26S protease regulatory subunit 4 homolog OS=Schizosaccharomyces pombe GN=mts2 PE=2 SV=1	QNLFVPTSDKEK	10		sp|P50524|RPN12_SCHPO	26S proteasome regulatory subunit rpn12 OS=Schizosaccharomyces pombe GN=rpn12 PE=1 SV=1	0.5880
12592	813.41583	3	0.1232	0.91	-6.71	AKSAKIVR	2		sp|Q9P7S2|RPN6_SCHPO	Probable 26S proteasome regulatory subunit rpn6 OS=Schizosaccharomyces pombe GN=rpn6 PE=2 SV=1	KMSAQSCACMVR	1	57.02146@C;	sp|Q9UQY2|PSB1_SCHPO	Probable proteasome subunit beta type-1 OS=Schizosaccharomyces pombe GN=pam1 PE=2 SV=1	0.5880
7725	580.81384	4	0.1232	0.97	-6.00	IDKKTTEEK	3		sp|O74762|RPN2_SCHPO	26S proteasome regulatory subunit rpn2 OS=Schizosaccharomyces pombe GN=rpn2 PE=1 SV=1	IDKKTTEEK	3		sp|O74762|RPN2_SCHPO	26S proteasome regulatory subunit rpn2 OS=Schizosaccharomyces pombe GN=rpn2 PE=1 SV=1	0.5880
10011	946.8142	3	0.1231	0.95	-0.77	TLLYGKR	6		sp|Q9UQY2|PSB1_SCHPO	Probable proteasome subunit beta type-1 OS=Schizosaccharomyces pombe GN=pam1 PE=2 SV=1	MCSPSATLTHRTMTEK	1	57.02146@C;	sp|Q10335|RPN7_SCHPO	Probable 26S proteasome regulatory subunit rpn7 OS=Schizosaccharomyces pombe GN=rpn7 PE=2 SV=1	0.5880
5684	515.01636	4	0.1231	0.96	7.01	AQEEVKR	6		sp|O74894|PRS6B_SCHPO	26S protease regulatory subunit 6B homolog OS=Schizosaccharomyces pombe GN=rpt3 PE=2 SV=1	QSKYTYDR	3		sp|Q09841|PSB7_SCHPO	Probable proteasome subunit beta type-7 OS=Schizosaccharomyces pombe GN=SPAC23D3.07 PE=2 SV=1	0.5880
3381	494.5121	4	0.1230	0.95	-5.50	KDKPK	3		sp|P36612|PRS4_SCHPO	26S protease regulatory subunit 4 homolog OS=Schizosaccharomyces pombe GN=mts2 PE=2 SV=1	NEEKLAEFDK	4		sp|Q10335|RPN7_SCHPO	Probable 26S proteasome regulatory subunit rpn7 OS=Schizosaccharomyces pombe GN=rpn7 PE=2 SV=1	0.5880
4100	728.3472	3	0.1229	0.67	-10.52	MMGINERK	1		sp|Q09841|PSB7_SCHPO	Probable proteasome subunit beta type-7 OS=Schizosaccharomyces pombe GN=SPAC23D3.07 PE=2 SV=1	MSQARGFDR	1		sp|O94517|PSA6_SCHPO	Probable proteasome subunit alpha type-6 OS=Schizosaccharomyces pombe GN=SPBC646.16 PE=2 SV=1	0.5880
12533	553.78894	4	0.1228	0.99	9.27	SKTLQYFA	2		sp|O14126|PRS6A_SCHPO	26S protease regulatory subunit 6A OS=Schizosaccharomyces pombe GN=tbp1 PE=2 SV=1	GGDWERKNR	7		sp|Q10335|RPN7_SCHPO	Probable 26S proteasome regulatory subunit rpn7 OS=Schizosaccharomyces pombe GN=rpn7 PE=2 SV=1	0.5880
11086	546.51666	4	0.1228	0.92	-7.50	MFMTR	1		sp|Q9UT97|PSA5_SCHPO	Probable proteasome subunit alpha type-5 OS=Schizosaccharomyces pombe GN=SPAC323.02c PE=1 SV=1	ATKQSKYTYDR	3		sp|Q09841|PSB7_SCHPO	Probable proteasome subunit beta type-7 OS=Schizosaccharomyces pombe GN=SPAC23D3.07 PE=2 SV=1	0.5880
3761	728.3483	3	0.1227	0.70	-9.06	MMGINERK	1		sp|Q09841|PSB7_SCHPO	Probable proteasome subunit beta type-7 OS=Schizosaccharomyces pombe GN=SPAC23D3.07 PE=2 SV=1	MSQARGFDR	1		sp|O94517|PSA6_SCHPO	Probable proteasome subunit alpha type-6 OS=Schizosaccharomyces pombe GN=SPBC646.16 PE=2 SV=1	0.5880
12267	766.0647	3	0.1225	0.97	-3.83	LGDKGPAAAR	4		sp|O14250|PSA1_SCHPO	Probable proteasome subunit alpha type-1 OS=Schizosaccharomyces pombe GN=SPAC6G10.04c PE=2 SV=1	ENQEKISNNK	5		sp|O14126|PRS6A_SCHPO	26S protease regulatory subunit 6A OS=Schizosaccharomyces pombe GN=tbp1 PE=2 SV=1	0.5880
2623	907.1553	3	0.1225	0.81	7.01	ASKAAREYLEK	3		sp|Q10329|PSA7_SCHPO	Probable proteasome subunit alpha type-7 OS=Schizosaccharomyces pombe GN=SPBC106.16 PE=2 SV=1	LTHEKSTMLEK	5		sp|O14126|PRS6A_SCHPO	26S protease regulatory subunit 6A OS=Schizosaccharomyces pombe GN=tbp1 PE=2 SV=1	0.5880
9696	723.8651	4	0.1224	0.87	0.76	KATDDDRWK	1		sp|Q9USQ9|PSB4_SCHPO	Probable proteasome subunit beta type-4 OS=Schizosaccharomyces pombe GN=SPBC577.10 PE=2 SV=1	IDKNTWNSTLETAK	3		sp|Q9UUB6|UBLH2_SCHPO	Ubiquitin carboxyl-terminal hydrolase 2 OS=Schizosaccharomyces pombe GN=uch2 PE=1 SV=1	0.5880
7457	578.2925	4	0.1224	0.98	-5.29	WKTLSK	2		sp|Q9USQ9|PSB4_SCHPO	Probable proteasome subunit beta type-4 OS=Schizosaccharomyces pombe GN=SPBC577.10 PE=2 SV=1	YTQSTNNDDPKK	11		sp|P30655|PSB5_SCHPO	Proteasome subunit beta type-5 OS=Schizosaccharomyces pombe GN=pts1 PE=2 SV=3	0.5880
6547	877.1922	4	0.1224	0.98	9.89	EKRTFLR	2		sp|Q9P7S2|RPN6_SCHPO	Probable 26S proteasome regulatory subunit rpn6 OS=Schizosaccharomyces pombe GN=rpn6 PE=2 SV=1	SEAAEFEYKNGYPMPCDVLAK	9	57.02146@C;	sp|O94517|PSA6_SCHPO	Probable proteasome subunit alpha type-6 OS=Schizosaccharomyces pombe GN=SPBC646.16 PE=2 SV=1	0.5880
7362	613.5829	4	0.1224	0.90	-10.06	AKYASQKRP	7		sp|Q9UUB6|UBLH2_SCHPO	Ubiquitin carboxyl-terminal hydrolase 2 OS=Schizosaccharomyces pombe GN=uch2 PE=1 SV=1	ASKAAREYLEK	3		sp|Q10329|PSA7_SCHPO	Probable proteasome subunit alpha type-7 OS=Schizosaccharomyces pombe GN=SPBC106.16 PE=2 SV=1	0.5880
7241	843.6717	4	0.1223	1.00	10.86	LVKGRQD	3		sp|Q9Y7T8|PSB3_SCHPO	Probable proteasome subunit beta type-3 OS=Schizosaccharomyces pombe GN=SPCC63.12c PE=2 SV=1	SEAAEFEYKNGYPMPCDVLAK	9	57.02146@C;	sp|O94517|PSA6_SCHPO	Probable proteasome subunit alpha type-6 OS=Schizosaccharomyces pombe GN=SPBC646.16 PE=2 SV=1	0.5880
7272	688.56067	5	0.1222	0.88	-8.52	MPIDFKGFICK	6	57.02146@C;	sp|Q09720|PSB2_SCHPO	Probable proteasome subunit beta type-2 OS=Schizosaccharomyces pombe GN=SPAC31A2.04c PE=2 SV=1	VELAKQNLFVPTSDKEK	5		sp|P50524|RPN12_SCHPO	26S proteasome regulatory subunit rpn12 OS=Schizosaccharomyces pombe GN=rpn12 PE=1 SV=1	0.5880
3303	761.0928	3	0.1222	0.93	-0.64	KHLDAEVQK	1		sp|P41878|RPN11_SCHPO	26S proteasome regulatory subunit rpn11 OS=Schizosaccharomyces pombe GN=rpn11 PE=1 SV=2	FGNRDLVKK	8		sp|O74445|PRS10_SCHPO	Probable 26S protease subunit rpt4 OS=Schizosaccharomyces pombe GN=rpt4 PE=2 SV=2	0.5880
10739	689.42596	3	0.1222	0.85	-2.36	KVIAR	1		sp|O42897|RPN3_SCHPO	Probable 26S proteasome regulatory subunit rpn3 OS=Schizosaccharomyces pombe GN=rpn3 PE=2 SV=2	IKLISGKLDEAR	2		sp|Q9US13|RPN9_SCHPO	Probable 26S proteasome regulatory subunit rpn9 OS=Schizosaccharomyces pombe GN=rpn9 PE=2 SV=1	0.5880
12690	797.4202	3	0.1221	0.81	-1.33	GKVVIDAFR	2		sp|P41878|RPN11_SCHPO	26S proteasome regulatory subunit rpn11 OS=Schizosaccharomyces pombe GN=rpn11 PE=1 SV=2	AKADYAQYYR	2		sp|Q9US13|RPN9_SCHPO	Probable 26S proteasome regulatory subunit rpn9 OS=Schizosaccharomyces pombe GN=rpn9 PE=2 SV=1	0.5880
7214	550.9745	3	0.1221	0.98	2.15	MFMTR	1		sp|Q9UT97|PSA5_SCHPO	Probable proteasome subunit alpha type-5 OS=Schizosaccharomyces pombe GN=SPAC323.02c PE=1 SV=1	ILIDKAR	5		sp|Q10329|PSA7_SCHPO	Probable proteasome subunit alpha type-7 OS=Schizosaccharomyces pombe GN=SPBC106.16 PE=2 SV=1	0.5880
2656	621.0834	4	0.1220	0.98	-9.15	FGNRDLVKK	8		sp|O74445|PRS10_SCHPO	Probable 26S protease subunit rpt4 OS=Schizosaccharomyces pombe GN=rpt4 PE=2 SV=2	HGGYKPTDKHK	9		sp|P06732|KCRM_HUMAN	Creatine kinase M-type OS=Homo sapiens GN=CKM PE=1 SV=2	0.5880
12830	679.02277	3	0.1219	0.95	-8.22	EKASK	2		sp|O74762|RPN2_SCHPO	26S proteasome regulatory subunit rpn2 OS=Schizosaccharomyces pombe GN=rpn2 PE=1 SV=1	KIIEEEGFTNR	1		sp|P30655|PSB5_SCHPO	Proteasome subunit beta type-5 OS=Schizosaccharomyces pombe GN=pts1 PE=2 SV=3	0.5880
10205	677.1025	4	0.1218	0.91	-2.71	QKSLEK	2		sp|O42897|RPN3_SCHPO	Probable 26S proteasome regulatory subunit rpn3 OS=Schizosaccharomyces pombe GN=rpn3 PE=2 SV=2	FEAQKDTVHMIFNQK	5		sp|O94444|RPN10_SCHPO	26S proteasome regulatory subunit rpn10 OS=Schizosaccharomyces pombe GN=rpn10 PE=1 SV=1	0.5880
5022	693.3761	4	0.1218	0.99	4.06	IIPLKKD	5		sp|Q9UQY2|PSB1_SCHPO	Probable proteasome subunit beta type-1 OS=Schizosaccharomyces pombe GN=pam1 PE=2 SV=1	QEVAAQKSSEETEDKK	7		sp|O94444|RPN10_SCHPO	26S proteasome regulatory subunit rpn10 OS=Schizosaccharomyces pombe GN=rpn10 PE=1 SV=1	0.5880
2702	609.8155	4	0.1218	0.85	6.12	GYSKPNER	4		sp|Q09841|PSB7_SCHPO	Probable proteasome subunit beta type-7 OS=Schizosaccharomyces pombe GN=SPAC23D3.07 PE=2 SV=1	HKTDLNHENLK	2		sp|P06732|KCRM_HUMAN	Creatine kinase M-type OS=Homo sapiens GN=CKM PE=1 SV=2	0.5880
8379	643.03357	3	0.1216	0.92	0.38	KINANEK	1		sp|O74440|RPN8_SCHPO	26S proteasome regulatory subunit rpn8 OS=Schizosaccharomyces pombe GN=rpn8 PE=2 SV=1	EVLNKGVSK	5		sp|Q9P7S2|RPN6_SCHPO	Probable 26S proteasome regulatory subunit rpn6 OS=Schizosaccharomyces pombe GN=rpn6 PE=2 SV=1	0.5880
1169	529.0474	4	0.1214	0.90	-5.43	AIEGKIAR	5		sp|P87048|RPN1_SCHPO	26S proteasome regulatory subunit rpn1 OS=Schizosaccharomyces pombe GN=rpn1 PE=1 SV=2	MKDAVKEAAR	2		sp|O59770|PSA3_SCHPO	Probable proteasome subunit alpha type-3 OS=Schizosaccharomyces pombe GN=SPCC1795.04c PE=1 SV=1	0.5880
8960	851.8045	3	0.1214	0.95	9.66	SLLTGKHAIR	6		sp|Q9P7S2|RPN6_SCHPO	Probable 26S proteasome regulatory subunit rpn6 OS=Schizosaccharomyces pombe GN=rpn6 PE=2 SV=1	MPFGNTHNKFK	9		sp|P06732|KCRM_HUMAN	Creatine kinase M-type OS=Homo sapiens GN=CKM PE=1 SV=2	0.5880
6206	560.29144	4	0.1214	0.99	7.42	GAFKV	4		sp|Q10335|RPN7_SCHPO	Probable 26S proteasome regulatory subunit rpn7 OS=Schizosaccharomyces pombe GN=rpn7 PE=2 SV=1	EEPKSETLENFTR	4		sp|O74762|RPN2_SCHPO	26S proteasome regulatory subunit rpn2 OS=Schizosaccharomyces pombe GN=rpn2 PE=1 SV=1	0.5880
10825	840.11346	3	0.1214	0.94	-5.33	KVADLK	1		sp|O74445|PRS10_SCHPO	Probable 26S protease subunit rpt4 OS=Schizosaccharomyces pombe GN=rpt4 PE=2 SV=2	KEEPKSETLENFTR	5		sp|O74762|RPN2_SCHPO	26S proteasome regulatory subunit rpn2 OS=Schizosaccharomyces pombe GN=rpn2 PE=1 SV=1	0.5880
4349	512.0941	5	0.1214	0.98	6.69	LLKPR	3		sp|O59770|PSA3_SCHPO	Probable proteasome subunit alpha type-3 OS=Schizosaccharomyces pombe GN=SPCC1795.04c PE=1 SV=1	MSFLELTEVWGKPQK	12		sp|Q9USQ9|PSB4_SCHPO	Probable proteasome subunit beta type-4 OS=Schizosaccharomyces pombe GN=SPBC577.10 PE=2 SV=1	0.5880
12967	631.303	4	0.1213	0.98	11.43	KDWNACKK	7	57.02146@C;	sp|P50524|RPN12_SCHPO	26S proteasome regulatory subunit rpn12 OS=Schizosaccharomyces pombe GN=rpn12 PE=1 SV=1	MFMTRSEYDR	1		sp|Q9UT97|PSA5_SCHPO	Probable proteasome subunit alpha type-5 OS=Schizosaccharomyces pombe GN=SPAC323.02c PE=1 SV=1	0.5880
2418	791.41595	3	0.1213	0.93	-4.63	KAQSGPDASAK	1		sp|P36612|PRS4_SCHPO	26S protease regulatory subunit 4 homolog OS=Schizosaccharomyces pombe GN=mts2 PE=2 SV=1	IQYVGKQDPK	6		sp|P41878|RPN11_SCHPO	26S proteasome regulatory subunit rpn11 OS=Schizosaccharomyces pombe GN=rpn11 PE=1 SV=2	0.5880
2485	647.5659	4	0.1213	0.95	-7.93	DAFALAKEK	7		sp|O14126|PRS6A_SCHPO	26S protease regulatory subunit 6A OS=Schizosaccharomyces pombe GN=tbp1 PE=2 SV=1	SDYYMASTYTKK	11		sp|Q9UTM3|RPN5_SCHPO	26S proteasome regulatory subunit rpn5 OS=Schizosaccharomyces pombe GN=rpn5a PE=1 SV=1	0.5880
12721	734.38074	4	0.1213	0.98	8.82	YKDGVILAADSR	2		sp|O43063|PSB6_SCHPO	Probable proteasome subunit beta type-6 OS=Schizosaccharomyces pombe GN=SPBC4C3.10c PE=2 SV=1	EDCEAATDPLLKK	12	57.02146@C;	sp|P87048|RPN1_SCHPO	26S proteasome regulatory subunit rpn1 OS=Schizosaccharomyces pombe GN=rpn1 PE=1 SV=2	0.5880
11106	1064.8772	3	0.1213	0.96	7.11	WSELRKR	6		sp|Q9UTM3|RPN5_SCHPO	26S proteasome regulatory subunit rpn5 OS=Schizosaccharomyces pombe GN=rpn5a PE=1 SV=1	MSSKDISSKSPSGNDALNDK	1		sp|P87048|RPN1_SCHPO	26S proteasome regulatory subunit rpn1 OS=Schizosaccharomyces pombe GN=rpn1 PE=1 SV=2	0.5880
7156	666.34064	4	0.1212	0.90	6.88	MIDDQR	1		sp|O42897|RPN3_SCHPO	Probable 26S proteasome regulatory subunit rpn3 OS=Schizosaccharomyces pombe GN=rpn3 PE=2 SV=2	KASLLTREDLTDEEK	1		sp|Q9UUB6|UBLH2_SCHPO	Ubiquitin carboxyl-terminal hydrolase 2 OS=Schizosaccharomyces pombe GN=uch2 PE=1 SV=1	0.5880
11428	724.1271	4	0.1212	0.92	-1.01	TLLYGKR	6		sp|Q9UQY2|PSB1_SCHPO	Probable proteasome subunit beta type-1 OS=Schizosaccharomyces pombe GN=pam1 PE=2 SV=1	ARQEVAAQKSSEETEDK	9		sp|O94444|RPN10_SCHPO	26S proteasome regulatory subunit rpn10 OS=Schizosaccharomyces pombe GN=rpn10 PE=1 SV=1	0.5880
10978	809.09515	3	0.1212	0.95	-9.26	CIKRLVK	3	57.02146@C;	sp|Q9Y7T8|PSB3_SCHPO	Probable proteasome subunit beta type-3 OS=Schizosaccharomyces pombe GN=SPCC63.12c PE=2 SV=1	MKSLSEQYTER	2		sp|P41878|RPN11_SCHPO	26S proteasome regulatory subunit rpn11 OS=Schizosaccharomyces pombe GN=rpn11 PE=1 SV=2	0.5880
3254	578.05896	4	0.1212	0.93	4.23	QKSLEK	2		sp|O42897|RPN3_SCHPO	Probable 26S proteasome regulatory subunit rpn3 OS=Schizosaccharomyces pombe GN=rpn3 PE=2 SV=2	GDSGEMSLQKLFK	10		sp|P41836|PRS8_SCHPO	26S protease regulatory subunit 8 homolog OS=Schizosaccharomyces pombe GN=let1 PE=2 SV=1	0.5880
1539	864.1099	3	0.1212	0.90	10.84	WAIKEK	4		sp|Q9P7S2|RPN6_SCHPO	Probable 26S proteasome regulatory subunit rpn6 OS=Schizosaccharomyces pombe GN=rpn6 PE=2 SV=1	QEVAAQKSSEETEDK	7		sp|O94444|RPN10_SCHPO	26S proteasome regulatory subunit rpn10 OS=Schizosaccharomyces pombe GN=rpn10 PE=1 SV=1	0.5880
6302	882.44464	3	0.1210	0.94	-9.79	MESLQR	1		sp|P41878|RPN11_SCHPO	26S proteasome regulatory subunit rpn11 OS=Schizosaccharomyces pombe GN=rpn11 PE=1 SV=2	VNGVVFTNRPDEKNR	13		sp|Q10335|RPN7_SCHPO	Probable 26S proteasome regulatory subunit rpn7 OS=Schizosaccharomyces pombe GN=rpn7 PE=2 SV=1	0.5880
5898	602.781	4	0.1209	0.93	-8.82	MSQAR	1		sp|O94517|PSA6_SCHPO	Probable proteasome subunit alpha type-6 OS=Schizosaccharomyces pombe GN=SPBC646.16 PE=2 SV=1	QEVAAQKSSEETEDK	7		sp|O94444|RPN10_SCHPO	26S proteasome regulatory subunit rpn10 OS=Schizosaccharomyces pombe GN=rpn10 PE=1 SV=1	0.5880
13788	886.7673	3	0.1208	0.97	-8.73	DTTKNKMVCK	4	57.02146@C;	sp|Q09682|PSA4_SCHPO	Probable proteasome subunit alpha type-4 OS=Schizosaccharomyces pombe GN=SPAC13C5.01c PE=2 SV=1	NAEELSSYQKK	10		sp|O14250|PSA1_SCHPO	Probable proteasome subunit alpha type-1 OS=Schizosaccharomyces pombe GN=SPAC6G10.04c PE=2 SV=1	0.5880
5132	614.3251	4	0.1208	0.98	0.90	SAELYKNPK	6		sp|O74762|RPN2_SCHPO	26S proteasome regulatory subunit rpn2 OS=Schizosaccharomyces pombe GN=rpn2 PE=1 SV=1	HGGYKPTDKHK	9		sp|P06732|KCRM_HUMAN	Creatine kinase M-type OS=Homo sapiens GN=CKM PE=1 SV=2	0.5880
13731	755.3883	4	0.1208	0.91	9.30	AMEVDEKPTER	7		sp|O14126|PRS6A_SCHPO	26S protease regulatory subunit 6A OS=Schizosaccharomyces pombe GN=tbp1 PE=2 SV=1	KSGRSAPGVSTTSTIQ	1		sp|Q10329|PSA7_SCHPO	Probable proteasome subunit alpha type-7 OS=Schizosaccharomyces pombe GN=SPBC106.16 PE=2 SV=1	0.5880
13704	711.13696	4	0.1207	0.96	5.84	KEEPK	1		sp|O74762|RPN2_SCHPO	26S proteasome regulatory subunit rpn2 OS=Schizosaccharomyces pombe GN=rpn2 PE=1 SV=1	QLIIKEEMMNSIQQAVAK	5		sp|Q9UTM3|RPN5_SCHPO	26S proteasome regulatory subunit rpn5 OS=Schizosaccharomyces pombe GN=rpn5a PE=1 SV=1	0.5880
1244	462.83316	5	0.1207	0.96	8.35	MPFGNTHNK	1		sp|P06732|KCRM_HUMAN	Creatine kinase M-type OS=Homo sapiens GN=CKM PE=1 SV=2	KQMSYMLAR	1		sp|P87048|RPN1_SCHPO	26S proteasome regulatory subunit rpn1 OS=Schizosaccharomyces pombe GN=rpn1 PE=1 SV=2	0.5880
2753	388.25198	5	0.1205	0.91	0.19	KELLK	1		sp|P50524|RPN12_SCHPO	26S proteasome regulatory subunit rpn12 OS=Schizosaccharomyces pombe GN=rpn12 PE=1 SV=1	FRKLGVKPPK	7		sp|O14126|PRS6A_SCHPO	26S protease regulatory subunit 6A OS=Schizosaccharomyces pombe GN=tbp1 PE=2 SV=1	0.6037
10221	816.7526	3	0.1205	0.96	0.00	NHASIDKMK	7		sp|P41878|RPN11_SCHPO	26S proteasome regulatory subunit rpn11 OS=Schizosaccharomyces pombe GN=rpn11 PE=1 SV=2	FNLMVICKDK	8	57.02146@C;	sp|Q9UUB6|UBLH2_SCHPO	Ubiquitin carboxyl-terminal hydrolase 2 OS=Schizosaccharomyces pombe GN=uch2 PE=1 SV=1	0.6037
10974	738.7517	3	0.1204	0.94	8.27	KDQKK	4		sp|P36612|PRS4_SCHPO	26S protease regulatory subunit 4 homolog OS=Schizosaccharomyces pombe GN=mts2 PE=2 SV=1	IDTIVKEIQDEK	6		sp|Q10329|PSA7_SCHPO	Probable proteasome subunit alpha type-7 OS=Schizosaccharomyces pombe GN=SPBC106.16 PE=2 SV=1	0.6037
13077	947.8693	3	0.1204	0.91	-0.69	QIKEIK	3		sp|P41836|PRS8_SCHPO	26S protease regulatory subunit 8 homolog OS=Schizosaccharomyces pombe GN=let1 PE=2 SV=1	VELAKQNLFVPTSDKEK	5		sp|P50524|RPN12_SCHPO	26S proteasome regulatory subunit rpn12 OS=Schizosaccharomyces pombe GN=rpn12 PE=1 SV=1	0.6037
10322	841.4343	3	0.1203	0.99	9.97	GGDWERKNR	7		sp|Q10335|RPN7_SCHPO	Probable 26S proteasome regulatory subunit rpn7 OS=Schizosaccharomyces pombe GN=rpn7 PE=2 SV=1	FNLMVICKDK	8	57.02146@C;	sp|Q9UUB6|UBLH2_SCHPO	Ubiquitin carboxyl-terminal hydrolase 2 OS=Schizosaccharomyces pombe GN=uch2 PE=1 SV=1	0.6354
1658	538.2931	5	0.1202	0.96	-9.36	QIKEIK	3		sp|P41836|PRS8_SCHPO	26S protease regulatory subunit 8 homolog OS=Schizosaccharomyces pombe GN=let1 PE=2 SV=1	GIMLYGPPGTGKTLCAR	12	57.02146@C;	sp|O42931|PRS7_SCHPO	26S protease regulatory subunit 7 homolog OS=Schizosaccharomyces pombe GN=rpt1 PE=1 SV=2	0.6354
10827	1085.8584	3	0.1202	0.88	-0.53	GGDWERKNR	7		sp|Q10335|RPN7_SCHPO	Probable 26S proteasome regulatory subunit rpn7 OS=Schizosaccharomyces pombe GN=rpn7 PE=2 SV=1	IGLHDDAYLDVCKYYR	13	57.02146@C;	sp|Q9UTM3|RPN5_SCHPO	26S proteasome regulatory subunit rpn5 OS=Schizosaccharomyces pombe GN=rpn5a PE=1 SV=1	0.6354
5035	599.3256	4	0.1202	0.98	-10.30	GKVVIDAFR	2		sp|P41878|RPN11_SCHPO	26S proteasome regulatory subunit rpn11 OS=Schizosaccharomyces pombe GN=rpn11 PE=1 SV=2	KIYNEYPPTK	1		sp|O94579|PSA2_SCHPO	Probable proteasome subunit alpha type-2 OS=Schizosaccharomyces pombe GN=SPCC1442.06 PE=2 SV=1	0.6354
6555	589.0614	4	0.1200	0.94	-8.30	MSQARGFDR	1		sp|O94517|PSA6_SCHPO	Probable proteasome subunit alpha type-6 OS=Schizosaccharomyces pombe GN=SPBC646.16 PE=2 SV=1	IFRQKSLEK	5		sp|O42897|RPN3_SCHPO	Probable 26S proteasome regulatory subunit rpn3 OS=Schizosaccharomyces pombe GN=rpn3 PE=2 SV=2	0.6354
8417	906.1204	3	0.1200	0.75	6.47	YDKTEDDIK	3		sp|O74445|PRS10_SCHPO	Probable 26S protease subunit rpt4 OS=Schizosaccharomyces pombe GN=rpt4 PE=2 SV=2	RNAEELSSYQKK	11		sp|O14250|PSA1_SCHPO	Probable proteasome subunit alpha type-1 OS=Schizosaccharomyces pombe GN=SPAC6G10.04c PE=2 SV=1	0.6354
3231	620.2933	4	0.1199	0.93	-9.36	KATDDDR	1		sp|Q9USQ9|PSB4_SCHPO	Probable proteasome subunit beta type-4 OS=Schizosaccharomyces pombe GN=SPBC577.10 PE=2 SV=1	NGYPMPCDVLAKR	12	57.02146@C;	sp|O94517|PSA6_SCHPO	Probable proteasome subunit alpha type-6 OS=Schizosaccharomyces pombe GN=SPBC646.16 PE=2 SV=1	0.6354
7166	836.4544	3	0.1199	0.95	4.19	IQYVGKQDPK	6		sp|P41878|RPN11_SCHPO	26S proteasome regulatory subunit rpn11 OS=Schizosaccharomyces pombe GN=rpn11 PE=1 SV=2	KLEGTIDYQK	1		sp|O74445|PRS10_SCHPO	Probable 26S protease subunit rpt4 OS=Schizosaccharomyces pombe GN=rpt4 PE=2 SV=2	0.6354
6570	890.921	4	0.1199	0.94	3.91	MIDDQR	1		sp|O42897|RPN3_SCHPO	Probable 26S proteasome regulatory subunit rpn3 OS=Schizosaccharomyces pombe GN=rpn3 PE=2 SV=2	ARSEAAEFEYKNGYPMPCDVLAK	11	57.02146@C;	sp|O94517|PSA6_SCHPO	Probable proteasome subunit alpha type-6 OS=Schizosaccharomyces pombe GN=SPBC646.16 PE=2 SV=1	0.6354
5155	653.6911	3	0.1198	0.97	4.74	KNVPK	1		sp|Q10329|PSA7_SCHPO	Probable proteasome subunit alpha type-7 OS=Schizosaccharomyces pombe GN=SPBC106.16 PE=2 SV=1	KGTKTSETNDR	1		sp|P87048|RPN1_SCHPO	26S proteasome regulatory subunit rpn1 OS=Schizosaccharomyces pombe GN=rpn1 PE=1 SV=2	0.6354
2662	490.4708	5	0.1198	0.89	0.60	DGIVLAAEKK	9		sp|Q09682|PSA4_SCHPO	Probable proteasome subunit alpha type-4 OS=Schizosaccharomyces pombe GN=SPAC13C5.01c PE=2 SV=1	HGGYKPTDKHK	9		sp|P06732|KCRM_HUMAN	Creatine kinase M-type OS=Homo sapiens GN=CKM PE=1 SV=2	0.6354
7145	635.9807	3	0.1198	1.00	10.57	KINANEK	1		sp|O74440|RPN8_SCHPO	26S proteasome regulatory subunit rpn8 OS=Schizosaccharomyces pombe GN=rpn8 PE=2 SV=1	FPTDDDDK	1		sp|P00761|TRYP_PIG	Trypsin OS=Sus scrofa PE=1 SV=1	0.6354
6573	628.3514	4	0.1197	0.98	-7.00	KRVIEHNIR	1		sp|Q9UTM3|RPN5_SCHPO	26S proteasome regulatory subunit rpn5 OS=Schizosaccharomyces pombe GN=rpn5a PE=1 SV=1	LCFDELKKR	8	57.02146@C;	sp|Q09720|PSB2_SCHPO	Probable proteasome subunit beta type-2 OS=Schizosaccharomyces pombe GN=SPAC31A2.04c PE=2 SV=1	0.6354
12946	710.9023	4	0.1197	0.99	5.59	AKSAK	2		sp|Q9P7S2|RPN6_SCHPO	Probable 26S proteasome regulatory subunit rpn6 OS=Schizosaccharomyces pombe GN=rpn6 PE=2 SV=1	SLQSVGQIIGEVLKQLDSER	14		sp|O74445|PRS10_SCHPO	Probable 26S protease subunit rpt4 OS=Schizosaccharomyces pombe GN=rpt4 PE=2 SV=2	0.6354
9812	594.0616	4	0.1196	0.95	-3.29	TKDSLEAR	2		sp|O74762|RPN2_SCHPO	26S proteasome regulatory subunit rpn2 OS=Schizosaccharomyces pombe GN=rpn2 PE=1 SV=1	LTHEKSTMLEK	5		sp|O14126|PRS6A_SCHPO	26S protease regulatory subunit 6A OS=Schizosaccharomyces pombe GN=tbp1 PE=2 SV=1	0.6354
5810	597.82025	4	0.1194	1.00	-1.74	WAIKEKR	6		sp|Q9P7S2|RPN6_SCHPO	Probable 26S proteasome regulatory subunit rpn6 OS=Schizosaccharomyces pombe GN=rpn6 PE=2 SV=1	MPFGNTHNKFK	9		sp|P06732|KCRM_HUMAN	Creatine kinase M-type OS=Homo sapiens GN=CKM PE=1 SV=2	0.6354
5267	476.5148	4	0.1193	1.00	-6.29	LVKGR	3		sp|Q9Y7T8|PSB3_SCHPO	Probable proteasome subunit beta type-3 OS=Schizosaccharomyces pombe GN=SPCC63.12c PE=2 SV=1	VISMEKGGNMK	6		sp|P06732|KCRM_HUMAN	Creatine kinase M-type OS=Homo sapiens GN=CKM PE=1 SV=2	0.6396
8286	561.52	4	0.1193	0.98	-0.44	MSRSYDSR	1		sp|Q09682|PSA4_SCHPO	Probable proteasome subunit alpha type-4 OS=Schizosaccharomyces pombe GN=SPAC13C5.01c PE=2 SV=1	ETEKLAEER	4		sp|P50524|RPN12_SCHPO	26S proteasome regulatory subunit rpn12 OS=Schizosaccharomyces pombe GN=rpn12 PE=1 SV=1	0.6396
2924	479.25342	5	0.1193	0.96	1.12	MSRSYDSR	1		sp|Q09682|PSA4_SCHPO	Probable proteasome subunit alpha type-4 OS=Schizosaccharomyces pombe GN=SPAC13C5.01c PE=2 SV=1	MEILKIHLEK	5		sp|O74445|PRS10_SCHPO	Probable 26S protease subunit rpt4 OS=Schizosaccharomyces pombe GN=rpt4 PE=2 SV=2	0.6396
11363	809.0944	3	0.1193	0.94	-10.17	CIKRLVK	3	57.02146@C;	sp|Q9Y7T8|PSB3_SCHPO	Probable proteasome subunit beta type-3 OS=Schizosaccharomyces pombe GN=SPCC63.12c PE=2 SV=1	MKSLSEQYTER	2		sp|P41878|RPN11_SCHPO	26S proteasome regulatory subunit rpn11 OS=Schizosaccharomyces pombe GN=rpn11 PE=1 SV=2	0.6396
3951	539.2713	4	0.1192	0.89	8.84	MVCKIWK	4	57.02146@C;	sp|Q09682|PSA4_SCHPO	Probable proteasome subunit alpha type-4 OS=Schizosaccharomyces pombe GN=SPAC13C5.01c PE=2 SV=1	SSEETEDKK	8		sp|O94444|RPN10_SCHPO	26S proteasome regulatory subunit rpn10 OS=Schizosaccharomyces pombe GN=rpn10 PE=1 SV=1	0.6396
3139	910.80566	3	0.1192	0.93	8.14	MESLQR	1		sp|P41878|RPN11_SCHPO	26S proteasome regulatory subunit rpn11 OS=Schizosaccharomyces pombe GN=rpn11 PE=1 SV=2	TGRSIKGYTLPPHCSR	6	57.02146@C;	sp|P06732|KCRM_HUMAN	Creatine kinase M-type OS=Homo sapiens GN=CKM PE=1 SV=2	0.6396
4236	625.33624	3	0.1192	0.96	-1.76	KVADLK	1		sp|O74445|PRS10_SCHPO	Probable 26S protease subunit rpt4 OS=Schizosaccharomyces pombe GN=rpt4 PE=2 SV=2	NSTNNTKER	7		sp|P87048|RPN1_SCHPO	26S proteasome regulatory subunit rpn1 OS=Schizosaccharomyces pombe GN=rpn1 PE=1 SV=2	0.6396
447	463.71808	4	0.1192	0.83	1.19	GVSKDEK	4		sp|Q9P7S2|RPN6_SCHPO	Probable 26S proteasome regulatory subunit rpn6 OS=Schizosaccharomyces pombe GN=rpn6 PE=2 SV=1	FPTDDDDK	1		sp|P00761|TRYP_PIG	Trypsin OS=Sus scrofa PE=1 SV=1	0.6396
9965	755.3871	4	0.1190	0.94	-7.61	MPFGNTHNKFK	1		sp|P06732|KCRM_HUMAN	Creatine kinase M-type OS=Homo sapiens GN=CKM PE=1 SV=2	KILFENPDEATKR	1		sp|P36612|PRS4_SCHPO	26S protease regulatory subunit 4 homolog OS=Schizosaccharomyces pombe GN=mts2 PE=2 SV=1	0.6396
1390	522.7635	4	0.1189	1.00	-6.32	STMLEKIK	6		sp|O14126|PRS6A_SCHPO	26S protease regulatory subunit 6A OS=Schizosaccharomyces pombe GN=tbp1 PE=2 SV=1	MSRSYDSR	1		sp|Q09682|PSA4_SCHPO	Probable proteasome subunit alpha type-4 OS=Schizosaccharomyces pombe GN=SPAC13C5.01c PE=2 SV=1	0.6396
6896	869.6695	4	0.1189	0.90	4.85	TKDSLEAR	2		sp|O74762|RPN2_SCHPO	26S proteasome regulatory subunit rpn2 OS=Schizosaccharomyces pombe GN=rpn2 PE=1 SV=1	SEAAEFEYKNGYPMPCDVLAK	9	57.02146@C;	sp|O94517|PSA6_SCHPO	Probable proteasome subunit alpha type-6 OS=Schizosaccharomyces pombe GN=SPBC646.16 PE=2 SV=1	0.6396
11649	785.2186	4	0.1189	0.96	6.15	SAVIKTSTR	5		sp|O14126|PRS6A_SCHPO	26S protease regulatory subunit 6A OS=Schizosaccharomyces pombe GN=tbp1 PE=2 SV=1	KPRVVTALTMLKQHLFR	12		sp|Q09841|PSB7_SCHPO	Probable proteasome subunit beta type-7 OS=Schizosaccharomyces pombe GN=SPAC23D3.07 PE=2 SV=1	0.6396
12660	700.71826	3	0.1188	0.96	-1.40	ILIDKAR	5		sp|Q10329|PSA7_SCHPO	Probable proteasome subunit alpha type-7 OS=Schizosaccharomyces pombe GN=SPBC106.16 PE=2 SV=1	KATDDDRWK	1		sp|Q9USQ9|PSB4_SCHPO	Probable proteasome subunit beta type-4 OS=Schizosaccharomyces pombe GN=SPBC577.10 PE=2 SV=1	0.6396
10386	963.48517	3	0.1187	0.98	-4.90	MSRSYDSR	1		sp|Q09682|PSA4_SCHPO	Probable proteasome subunit alpha type-4 OS=Schizosaccharomyces pombe GN=SPAC13C5.01c PE=2 SV=1	TITDGKIYVEVERAR	6		sp|Q9UTM3|RPN5_SCHPO	26S proteasome regulatory subunit rpn5 OS=Schizosaccharomyces pombe GN=rpn5a PE=1 SV=1	0.6421
13543	584.3102	4	0.1186	0.92	1.99	TLSKESAR	4		sp|Q9USQ9|PSB4_SCHPO	Probable proteasome subunit beta type-4 OS=Schizosaccharomyces pombe GN=SPBC577.10 PE=2 SV=1	MVILNKDGMER	6		sp|O43063|PSB6_SCHPO	Probable proteasome subunit beta type-6 OS=Schizosaccharomyces pombe GN=SPBC4C3.10c PE=2 SV=1	0.6421
7732	684.60516	4	0.1186	1.00	-6.79	GGNMKEVFR	5		sp|P06732|KCRM_HUMAN	Creatine kinase M-type OS=Homo sapiens GN=CKM PE=1 SV=2	KILFENPDEATKR	12		sp|P36612|PRS4_SCHPO	26S protease regulatory subunit 4 homolog OS=Schizosaccharomyces pombe GN=mts2 PE=2 SV=1	0.6421
4635	569.9906	3	0.1185	1.00	4.58	ERKPR	3		sp|Q9UQY2|PSB1_SCHPO	Probable proteasome subunit beta type-1 OS=Schizosaccharomyces pombe GN=pam1 PE=2 SV=1	LKPQDER	2		sp|P36612|PRS4_SCHPO	26S protease regulatory subunit 4 homolog OS=Schizosaccharomyces pombe GN=mts2 PE=2 SV=1	0.6421
7377	696.68085	3	0.1184	0.92	1.75	KDKPK	3		sp|P36612|PRS4_SCHPO	26S protease regulatory subunit 4 homolog OS=Schizosaccharomyces pombe GN=mts2 PE=2 SV=1	MFMTRSEYDR	1		sp|Q9UT97|PSA5_SCHPO	Probable proteasome subunit alpha type-5 OS=Schizosaccharomyces pombe GN=SPAC323.02c PE=1 SV=1	0.6421
7493	1192.9244	3	0.1184	0.96	10.99	SNPVFAENDEKGEKR	14		sp|Q9UTM3|RPN5_SCHPO	26S proteasome regulatory subunit rpn5 OS=Schizosaccharomyces pombe GN=rpn5a PE=1 SV=1	SNPVFAENDEKGEKR	14		sp|Q9UTM3|RPN5_SCHPO	26S proteasome regulatory subunit rpn5 OS=Schizosaccharomyces pombe GN=rpn5a PE=1 SV=1	0.6497
9753	755.3523	4	0.1183	0.89	-3.96	AKADYAQYYR	2		sp|Q9US13|RPN9_SCHPO	Probable 26S proteasome regulatory subunit rpn9 OS=Schizosaccharomyces pombe GN=rpn9 PE=2 SV=1	DEKYTLYDQNDTK	3		sp|O14250|PSA1_SCHPO	Probable proteasome subunit alpha type-1 OS=Schizosaccharomyces pombe GN=SPAC6G10.04c PE=2 SV=1	0.6497
11314	828.1047	3	0.1182	0.95	-7.18	LMVEMEKK	7		sp|P06732|KCRM_HUMAN	Creatine kinase M-type OS=Homo sapiens GN=CKM PE=1 SV=2	GTTAVLKEDIYK	7		sp|Q09841|PSB7_SCHPO	Probable proteasome subunit beta type-7 OS=Schizosaccharomyces pombe GN=SPAC23D3.07 PE=2 SV=1	0.6497
11981	1195.2927	3	0.1182	0.92	-1.84	SIAEKMNGASGAELK	5		sp|P41836|PRS8_SCHPO	26S protease regulatory subunit 8 homolog OS=Schizosaccharomyces pombe GN=let1 PE=2 SV=1	KAPNTVYAVQFLEAVYK	1		sp|O42897|RPN3_SCHPO	Probable 26S proteasome regulatory subunit rpn3 OS=Schizosaccharomyces pombe GN=rpn3 PE=2 SV=2	0.6497
9797	681.34204	3	0.1181	0.82	0.54	DAVKEAAR	4		sp|O59770|PSA3_SCHPO	Probable proteasome subunit alpha type-3 OS=Schizosaccharomyces pombe GN=SPCC1795.04c PE=1 SV=1	MPFGNTHNK	1		sp|P06732|KCRM_HUMAN	Creatine kinase M-type OS=Homo sapiens GN=CKM PE=1 SV=2	0.6497
12316	836.8948	4	0.1180	0.80	-10.22	MESLQRLLQGAR	1		sp|P41878|RPN11_SCHPO	26S proteasome regulatory subunit rpn11 OS=Schizosaccharomyces pombe GN=rpn11 PE=1 SV=2	MSIMEYNGGSCVAMAGK	1	57.02146@C;	sp|Q9Y7T8|PSB3_SCHPO	Probable proteasome subunit beta type-3 OS=Schizosaccharomyces pombe GN=SPCC63.12c PE=2 SV=1	0.6497
2633	882.0993	3	0.1180	0.84	5.26	MSRSYDSR	1		sp|Q09682|PSA4_SCHPO	Probable proteasome subunit alpha type-4 OS=Schizosaccharomyces pombe GN=SPAC13C5.01c PE=2 SV=1	SIAEKMNGASGAELK	5		sp|P41836|PRS8_SCHPO	26S protease regulatory subunit 8 homolog OS=Schizosaccharomyces pombe GN=let1 PE=2 SV=1	0.6497
4624	707.32294	4	0.1180	0.99	-2.25	AKADYAQYYR	2		sp|Q9US13|RPN9_SCHPO	Probable 26S proteasome regulatory subunit rpn9 OS=Schizosaccharomyces pombe GN=rpn9 PE=2 SV=1	SSEETEDKKMQE	8		sp|O94444|RPN10_SCHPO	26S proteasome regulatory subunit rpn10 OS=Schizosaccharomyces pombe GN=rpn10 PE=1 SV=1	0.6497
13237	629.3468	3	0.1180	0.93	5.57	MIDDQR	1		sp|O42897|RPN3_SCHPO	Probable 26S proteasome regulatory subunit rpn3 OS=Schizosaccharomyces pombe GN=rpn3 PE=2 SV=2	VKVIAATNR	2		sp|O14126|PRS6A_SCHPO	26S protease regulatory subunit 6A OS=Schizosaccharomyces pombe GN=tbp1 PE=2 SV=1	0.6497
7807	815.45746	3	0.1179	0.98	6.69	KVADLKK	1		sp|O74445|PRS10_SCHPO	Probable 26S protease subunit rpt4 OS=Schizosaccharomyces pombe GN=rpt4 PE=2 SV=2	VLNKGDSGEMSLQK	4		sp|P41836|PRS8_SCHPO	26S protease regulatory subunit 8 homolog OS=Schizosaccharomyces pombe GN=let1 PE=2 SV=1	0.6497
4580	790.7708	3	0.1179	0.96	-10.72	CIKRLVK	3	57.02146@C;	sp|Q9Y7T8|PSB3_SCHPO	Probable proteasome subunit beta type-3 OS=Schizosaccharomyces pombe GN=SPCC63.12c PE=2 SV=1	LTHEKSTMLEK	5		sp|O14126|PRS6A_SCHPO	26S protease regulatory subunit 6A OS=Schizosaccharomyces pombe GN=tbp1 PE=2 SV=1	0.6497
1140	406.23383	5	0.1178	0.91	2.23	LKPLIEK	2		sp|Q10335|RPN7_SCHPO	Probable 26S proteasome regulatory subunit rpn7 OS=Schizosaccharomyces pombe GN=rpn7 PE=2 SV=1	KDWNACKK	7	57.02146@C;	sp|P50524|RPN12_SCHPO	26S proteasome regulatory subunit rpn12 OS=Schizosaccharomyces pombe GN=rpn12 PE=1 SV=1	0.6497
5525	516.2725	5	0.1178	0.93	-2.65	VVDKDGIR	4		sp|Q09720|PSB2_SCHPO	Probable proteasome subunit beta type-2 OS=Schizosaccharomyces pombe GN=SPAC31A2.04c PE=2 SV=1	ATPYRGYSKPNER	9		sp|Q09841|PSB7_SCHPO	Probable proteasome subunit beta type-7 OS=Schizosaccharomyces pombe GN=SPAC23D3.07 PE=2 SV=1	0.6497
6105	771.39044	3	0.1178	0.81	-0.21	MSQAR	1		sp|O94517|PSA6_SCHPO	Probable proteasome subunit alpha type-6 OS=Schizosaccharomyces pombe GN=SPBC646.16 PE=2 SV=1	YYKPDLTIDEAVR	3		sp|Q09720|PSB2_SCHPO	Probable proteasome subunit beta type-2 OS=Schizosaccharomyces pombe GN=SPAC31A2.04c PE=2 SV=1	0.6497
2224	635.05066	4	0.1178	0.89	-8.09	LKYYEQK	2		sp|Q9UTM3|RPN5_SCHPO	26S proteasome regulatory subunit rpn5 OS=Schizosaccharomyces pombe GN=rpn5a PE=1 SV=1	KMSAQSCACMVR	1	57.02146@C;	sp|Q9UQY2|PSB1_SCHPO	Probable proteasome subunit beta type-1 OS=Schizosaccharomyces pombe GN=pam1 PE=2 SV=1	0.6655
12817	610.84106	4	0.1177	0.99	1.30	LDSKNVQLAK	4		sp|Q9UT97|PSA5_SCHPO	Probable proteasome subunit alpha type-5 OS=Schizosaccharomyces pombe GN=SPAC323.02c PE=1 SV=1	KKAQSGPDASAK	2		sp|P36612|PRS4_SCHPO	26S protease regulatory subunit 4 homolog OS=Schizosaccharomyces pombe GN=mts2 PE=2 SV=1	0.6655
10215	963.4839	3	0.1177	0.99	-6.26	MSRSYDSR	1		sp|Q09682|PSA4_SCHPO	Probable proteasome subunit alpha type-4 OS=Schizosaccharomyces pombe GN=SPAC13C5.01c PE=2 SV=1	TITDGKIYVEVERAR	6		sp|Q9UTM3|RPN5_SCHPO	26S proteasome regulatory subunit rpn5 OS=Schizosaccharomyces pombe GN=rpn5a PE=1 SV=1	0.6655
11205	843.14777	3	0.1177	1.00	3.00	VLKTK	3		sp|P36612|PRS4_SCHPO	26S protease regulatory subunit 4 homolog OS=Schizosaccharomyces pombe GN=mts2 PE=2 SV=1	QDLADATVETLKAIEGK	12		sp|P87048|RPN1_SCHPO	26S proteasome regulatory subunit rpn1 OS=Schizosaccharomyces pombe GN=rpn1 PE=1 SV=2	0.6655
3615	597.34143	3	0.1176	0.98	-3.14	SAKGTK	3		sp|O74440|RPN8_SCHPO	26S proteasome regulatory subunit rpn8 OS=Schizosaccharomyces pombe GN=rpn8 PE=2 SV=1	FIVKASSGPR	4		sp|O74445|PRS10_SCHPO	Probable 26S protease subunit rpt4 OS=Schizosaccharomyces pombe GN=rpt4 PE=2 SV=2	0.6655
4588	528.535	4	0.1176	0.82	6.02	MSGYDR	1		sp|Q10329|PSA7_SCHPO	Probable proteasome subunit alpha type-7 OS=Schizosaccharomyces pombe GN=SPBC106.16 PE=2 SV=1	GGVHVKLAHLSK	6		sp|P06732|KCRM_HUMAN	Creatine kinase M-type OS=Homo sapiens GN=CKM PE=1 SV=2	0.6655
8273	693.8627	4	0.1175	0.97	-5.99	WKRENQLR	2		sp|Q9UUB6|UBLH2_SCHPO	Ubiquitin carboxyl-terminal hydrolase 2 OS=Schizosaccharomyces pombe GN=uch2 PE=1 SV=1	SIAEKMNGASGAELK	5		sp|P41836|PRS8_SCHPO	26S protease regulatory subunit 8 homolog OS=Schizosaccharomyces pombe GN=let1 PE=2 SV=1	0.6655
2408	624.5426	4	0.1175	0.96	-3.13	KATDDDR	1		sp|Q9USQ9|PSB4_SCHPO	Probable proteasome subunit beta type-4 OS=Schizosaccharomyces pombe GN=SPBC577.10 PE=2 SV=1	ASKGSNDDEMKIDK	3		sp|O74762|RPN2_SCHPO	26S proteasome regulatory subunit rpn2 OS=Schizosaccharomyces pombe GN=rpn2 PE=1 SV=1	0.6655
6364	608.6838	3	0.1173	0.92	-11.38	LLKPR	3		sp|O59770|PSA3_SCHPO	Probable proteasome subunit alpha type-3 OS=Schizosaccharomyces pombe GN=SPCC1795.04c PE=1 SV=1	EDTEAVLKR	8		sp|O42931|PRS7_SCHPO	26S protease regulatory subunit 7 homolog OS=Schizosaccharomyces pombe GN=rpt1 PE=1 SV=2	0.6788
2469	753.7554	3	0.1173	0.92	8.11	KVPDK	1		sp|O94517|PSA6_SCHPO	Probable proteasome subunit alpha type-6 OS=Schizosaccharomyces pombe GN=SPBC646.16 PE=2 SV=1	QDPKKHLDAEVQK	5		sp|P41878|RPN11_SCHPO	26S proteasome regulatory subunit rpn11 OS=Schizosaccharomyces pombe GN=rpn11 PE=1 SV=2	0.6788
12769	821.44116	3	0.1173	0.87	-7.44	WKALER	2		sp|O74894|PRS6B_SCHPO	26S protease regulatory subunit 6B homolog OS=Schizosaccharomyces pombe GN=rpt3 PE=2 SV=1	TITDGKIYVEVER	6		sp|Q9UTM3|RPN5_SCHPO	26S proteasome regulatory subunit rpn5 OS=Schizosaccharomyces pombe GN=rpn5a PE=1 SV=1	0.6788
6478	626.69824	3	0.1173	0.91	-9.69	ILIDKAR	5		sp|Q10329|PSA7_SCHPO	Probable proteasome subunit alpha type-7 OS=Schizosaccharomyces pombe GN=SPBC106.16 PE=2 SV=1	NKHCLIK	2	57.02146@C;	sp|P30655|PSB5_SCHPO	Proteasome subunit beta type-5 OS=Schizosaccharomyces pombe GN=pts1 PE=2 SV=3	0.6788
2669	685.8449	4	0.1172	0.91	-7.13	KYDKTEDDIK	1		sp|O74445|PRS10_SCHPO	Probable 26S protease subunit rpt4 OS=Schizosaccharomyces pombe GN=rpt4 PE=2 SV=2	HKTDLNHENLK	2		sp|P06732|KCRM_HUMAN	Creatine kinase M-type OS=Homo sapiens GN=CKM PE=1 SV=2	0.6788
4249	493.28558	4	0.1172	0.97	1.61	EAEAARKK	7		sp|Q10329|PSA7_SCHPO	Probable proteasome subunit alpha type-7 OS=Schizosaccharomyces pombe GN=SPBC106.16 PE=2 SV=1	WAIKEKR	6		sp|Q9P7S2|RPN6_SCHPO	Probable 26S proteasome regulatory subunit rpn6 OS=Schizosaccharomyces pombe GN=rpn6 PE=2 SV=1	0.6788
4913	478.79855	4	0.1172	0.94	-5.75	NKVLVK	2		sp|P41836|PRS8_SCHPO	26S protease regulatory subunit 8 homolog OS=Schizosaccharomyces pombe GN=let1 PE=2 SV=1	LGSTAIGVKTK	9		sp|Q9UT97|PSA5_SCHPO	Probable proteasome subunit alpha type-5 OS=Schizosaccharomyces pombe GN=SPAC323.02c PE=1 SV=1	0.6788
2934	512.4997	4	0.1171	0.98	-3.16	MFMTR	1		sp|Q9UT97|PSA5_SCHPO	Probable proteasome subunit alpha type-5 OS=Schizosaccharomyces pombe GN=SPAC323.02c PE=1 SV=1	DTTKNKMVCK	4	57.02146@C;	sp|Q09682|PSA4_SCHPO	Probable proteasome subunit alpha type-4 OS=Schizosaccharomyces pombe GN=SPAC13C5.01c PE=2 SV=1	0.6818
12405	878.46	3	0.1171	0.97	4.64	IQYVGKQDPK	6		sp|P41878|RPN11_SCHPO	26S proteasome regulatory subunit rpn11 OS=Schizosaccharomyces pombe GN=rpn11 PE=1 SV=2	MPFGNTHNKFK	9		sp|P06732|KCRM_HUMAN	Creatine kinase M-type OS=Homo sapiens GN=CKM PE=1 SV=2	0.6818
6805	1069.2794	3	0.1171	0.88	9.83	IKLISGKLDEAR	2		sp|Q9US13|RPN9_SCHPO	Probable 26S proteasome regulatory subunit rpn9 OS=Schizosaccharomyces pombe GN=rpn9 PE=2 SV=1	IDRKIEFPPPSAEAR	4		sp|P41836|PRS8_SCHPO	26S protease regulatory subunit 8 homolog OS=Schizosaccharomyces pombe GN=let1 PE=2 SV=1	0.6818
10852	615.79517	4	0.1170	0.95	-10.32	MPFGNTHNK	1		sp|P06732|KCRM_HUMAN	Creatine kinase M-type OS=Homo sapiens GN=CKM PE=1 SV=2	TKDEGGPAGGLYI	2		sp|P36612|PRS4_SCHPO	26S protease regulatory subunit 4 homolog OS=Schizosaccharomyces pombe GN=mts2 PE=2 SV=1	0.6818
7478	570.57855	4	0.1170	1.00	2.68	TFLEKR	5		sp|O94579|PSA2_SCHPO	Probable proteasome subunit alpha type-2 OS=Schizosaccharomyces pombe GN=SPCC1442.06 PE=2 SV=1	KVIARLQSYDR	1		sp|O42897|RPN3_SCHPO	Probable 26S proteasome regulatory subunit rpn3 OS=Schizosaccharomyces pombe GN=rpn3 PE=2 SV=2	0.6818
6194	742.37885	3	0.1170	0.93	11.09	VMKSEFQR	3		sp|O14126|PRS6A_SCHPO	26S protease regulatory subunit 6A OS=Schizosaccharomyces pombe GN=tbp1 PE=2 SV=1	NSTNNTKER	7		sp|P87048|RPN1_SCHPO	26S proteasome regulatory subunit rpn1 OS=Schizosaccharomyces pombe GN=rpn1 PE=1 SV=2	0.6818
13428	959.8598	3	0.1169	0.97	5.35	KVIARLQSYDR	1		sp|O42897|RPN3_SCHPO	Probable 26S proteasome regulatory subunit rpn3 OS=Schizosaccharomyces pombe GN=rpn3 PE=2 SV=2	LLMKLSSQNDDK	4		sp|O74762|RPN2_SCHPO	26S proteasome regulatory subunit rpn2 OS=Schizosaccharomyces pombe GN=rpn2 PE=1 SV=1	0.6818
8828	691.1051	4	0.1169	0.99	-2.83	MNSIVSK	1		sp|P30655|PSB5_SCHPO	Proteasome subunit beta type-5 OS=Schizosaccharomyces pombe GN=pts1 PE=2 SV=3	SAELYKNPKADPLDER	9		sp|O74762|RPN2_SCHPO	26S proteasome regulatory subunit rpn2 OS=Schizosaccharomyces pombe GN=rpn2 PE=1 SV=1	0.6818
10693	828.0993	3	0.1169	0.84	10.53	CIKRLVK	3	57.02146@C;	sp|Q9Y7T8|PSB3_SCHPO	Probable proteasome subunit beta type-3 OS=Schizosaccharomyces pombe GN=SPCC63.12c PE=2 SV=1	KMSAQSCACMVR	1	57.02146@C;	sp|Q9UQY2|PSB1_SCHPO	Probable proteasome subunit beta type-1 OS=Schizosaccharomyces pombe GN=pam1 PE=2 SV=1	0.6818
8175	696.3857	4	0.1169	0.95	-0.88	KVAQTTYKK	1		sp|O94579|PSA2_SCHPO	Probable proteasome subunit alpha type-2 OS=Schizosaccharomyces pombe GN=SPCC1442.06 PE=2 SV=1	VSKQGEIDYEALVK	3		sp|O74445|PRS10_SCHPO	Probable 26S protease subunit rpt4 OS=Schizosaccharomyces pombe GN=rpt4 PE=2 SV=2	0.6818
9216	725.7225	3	0.1169	0.95	-4.27	LLEKLEIK	4		sp|Q9USQ9|PSB4_SCHPO	Probable proteasome subunit beta type-4 OS=Schizosaccharomyces pombe GN=SPBC577.10 PE=2 SV=1	SSEETEDKK	8		sp|O94444|RPN10_SCHPO	26S proteasome regulatory subunit rpn10 OS=Schizosaccharomyces pombe GN=rpn10 PE=1 SV=1	0.6818
2981	589.08215	4	0.1168	0.89	0.62	KRMPIDFK	1		sp|Q09720|PSB2_SCHPO	Probable proteasome subunit beta type-2 OS=Schizosaccharomyces pombe GN=SPAC31A2.04c PE=2 SV=1	SRKVAQTTYK	3		sp|O94579|PSA2_SCHPO	Probable proteasome subunit alpha type-2 OS=Schizosaccharomyces pombe GN=SPCC1442.06 PE=2 SV=1	0.6818
7636	622.82666	4	0.1168	0.98	-0.98	SAVIKTSTR	5		sp|O14126|PRS6A_SCHPO	26S protease regulatory subunit 6A OS=Schizosaccharomyces pombe GN=tbp1 PE=2 SV=1	EIQDEKEAEAAR	6		sp|Q10329|PSA7_SCHPO	Probable proteasome subunit alpha type-7 OS=Schizosaccharomyces pombe GN=SPBC106.16 PE=2 SV=1	0.6818
9791	1141.2064	3	0.1166	0.99	-7.21	FPTDDDDK	1		sp|P00761|TRYP_PIG	Trypsin OS=Sus scrofa PE=1 SV=1	HGGYKPTDKHKTDLNHENLK	9		sp|P06732|KCRM_HUMAN	Creatine kinase M-type OS=Homo sapiens GN=CKM PE=1 SV=2	0.6818
2819	597.0483	4	0.1166	1.00	11.26	QDPKK	4		sp|P41878|RPN11_SCHPO	26S proteasome regulatory subunit rpn11 OS=Schizosaccharomyces pombe GN=rpn11 PE=1 SV=2	DEKYTLYDQNDTK	3		sp|O14250|PSA1_SCHPO	Probable proteasome subunit alpha type-1 OS=Schizosaccharomyces pombe GN=SPAC6G10.04c PE=2 SV=1	0.6818
13530	776.76056	3	0.1166	0.98	2.10	VAQTTYKK	7		sp|O94579|PSA2_SCHPO	Probable proteasome subunit alpha type-2 OS=Schizosaccharomyces pombe GN=SPCC1442.06 PE=2 SV=1	ELFEMARTKK	9		sp|O42931|PRS7_SCHPO	26S protease regulatory subunit 7 homolog OS=Schizosaccharomyces pombe GN=rpt1 PE=1 SV=2	0.6818
2039	523.076	4	0.1165	0.94	-2.46	EKVLKTK	5		sp|P36612|PRS4_SCHPO	26S protease regulatory subunit 4 homolog OS=Schizosaccharomyces pombe GN=mts2 PE=2 SV=1	VLTLELYKK	8		sp|P06732|KCRM_HUMAN	Creatine kinase M-type OS=Homo sapiens GN=CKM PE=1 SV=2	0.6862
7764	690.38354	3	0.1165	0.91	2.83	KDKPK	1		sp|P36612|PRS4_SCHPO	26S protease regulatory subunit 4 homolog OS=Schizosaccharomyces pombe GN=mts2 PE=2 SV=1	LTHEKSTMLEK	5		sp|O14126|PRS6A_SCHPO	26S protease regulatory subunit 6A OS=Schizosaccharomyces pombe GN=tbp1 PE=2 SV=1	0.6862
1517	509.64102	3	0.1164	0.91	9.92	KDKPK	3		sp|P36612|PRS4_SCHPO	26S protease regulatory subunit 4 homolog OS=Schizosaccharomyces pombe GN=mts2 PE=2 SV=1	WAIKEK	4		sp|Q9P7S2|RPN6_SCHPO	Probable 26S proteasome regulatory subunit rpn6 OS=Schizosaccharomyces pombe GN=rpn6 PE=2 SV=1	0.6862
8733	669.8156	4	0.1164	0.97	-4.02	MPPKEDWEK	1		sp|O42931|PRS7_SCHPO	26S protease regulatory subunit 7 homolog OS=Schizosaccharomyces pombe GN=rpt1 PE=1 SV=2	GSNDDEMKIDKK	8		sp|O74762|RPN2_SCHPO	26S proteasome regulatory subunit rpn2 OS=Schizosaccharomyces pombe GN=rpn2 PE=1 SV=1	0.6862
11040	690.40375	3	0.1164	0.97	0.71	KVIAR	1		sp|O42897|RPN3_SCHPO	Probable 26S proteasome regulatory subunit rpn3 OS=Schizosaccharomyces pombe GN=rpn3 PE=2 SV=2	EVLNKGVSKDEK	9		sp|Q9P7S2|RPN6_SCHPO	Probable 26S proteasome regulatory subunit rpn6 OS=Schizosaccharomyces pombe GN=rpn6 PE=2 SV=1	0.6862
2196	804.45166	3	0.1164	0.93	5.87	GIDLKSIAEK	5		sp|P41836|PRS8_SCHPO	26S protease regulatory subunit 8 homolog OS=Schizosaccharomyces pombe GN=let1 PE=2 SV=1	GITVLKPDDDK	6		sp|Q09720|PSB2_SCHPO	Probable proteasome subunit beta type-2 OS=Schizosaccharomyces pombe GN=SPAC31A2.04c PE=2 SV=1	0.6862
11315	886.76605	3	0.1163	0.99	-10.11	DTTKNKMVCK	4	57.02146@C;	sp|Q09682|PSA4_SCHPO	Probable proteasome subunit alpha type-4 OS=Schizosaccharomyces pombe GN=SPAC13C5.01c PE=2 SV=1	NAEELSSYQKK	10		sp|O14250|PSA1_SCHPO	Probable proteasome subunit alpha type-1 OS=Schizosaccharomyces pombe GN=SPAC6G10.04c PE=2 SV=1	0.6862
5999	666.1229	4	0.1163	0.98	-4.68	KRVIEHNIR	1		sp|Q9UTM3|RPN5_SCHPO	26S proteasome regulatory subunit rpn5 OS=Schizosaccharomyces pombe GN=rpn5a PE=1 SV=1	KVEFGLPDLEGR	1		sp|O42931|PRS7_SCHPO	26S protease regulatory subunit 7 homolog OS=Schizosaccharomyces pombe GN=rpt1 PE=1 SV=2	0.6862
8693	901.97125	4	0.1163	0.99	-3.93	ASKGSNDDEMKIDK	11		sp|O74762|RPN2_SCHPO	26S proteasome regulatory subunit rpn2 OS=Schizosaccharomyces pombe GN=rpn2 PE=1 SV=1	LKVELAKQNLFVPTSDK	7		sp|P50524|RPN12_SCHPO	26S proteasome regulatory subunit rpn12 OS=Schizosaccharomyces pombe GN=rpn12 PE=1 SV=1	0.6862
9769	771.0678	3	0.1162	0.92	10.15	TKDSLEAR	2		sp|O74762|RPN2_SCHPO	26S proteasome regulatory subunit rpn2 OS=Schizosaccharomyces pombe GN=rpn2 PE=1 SV=1	KYDKTEDDIK	1		sp|O74445|PRS10_SCHPO	Probable 26S protease subunit rpt4 OS=Schizosaccharomyces pombe GN=rpt4 PE=2 SV=2	0.6862
11973	901.2297	4	0.1162	0.99	-2.37	AAREYLEKNWK	8		sp|Q10329|PSA7_SCHPO	Probable proteasome subunit alpha type-7 OS=Schizosaccharomyces pombe GN=SPBC106.16 PE=2 SV=1	HHFYAKIDRPAQVISFK	6		sp|Q9UTM3|RPN5_SCHPO	26S proteasome regulatory subunit rpn5 OS=Schizosaccharomyces pombe GN=rpn5a PE=1 SV=1	0.6862
2745	632.8292	4	0.1162	0.99	-9.56	LLVKDR	4		sp|Q9UUB6|UBLH2_SCHPO	Ubiquitin carboxyl-terminal hydrolase 2 OS=Schizosaccharomyces pombe GN=uch2 PE=1 SV=1	DISSKSPSGNDALNDK	5		sp|P87048|RPN1_SCHPO	26S proteasome regulatory subunit rpn1 OS=Schizosaccharomyces pombe GN=rpn1 PE=1 SV=2	0.6862
2903	593.333	4	0.1161	0.95	-10.20	AEREKASK	5		sp|O74762|RPN2_SCHPO	26S proteasome regulatory subunit rpn2 OS=Schizosaccharomyces pombe GN=rpn2 PE=1 SV=1	TKDAVVLGVEKR	11		sp|Q9UT97|PSA5_SCHPO	Probable proteasome subunit alpha type-5 OS=Schizosaccharomyces pombe GN=SPAC323.02c PE=1 SV=1	0.6862
11983	688.7366	3	0.1161	0.98	11.12	INYKK	4		sp|P41878|RPN11_SCHPO	26S proteasome regulatory subunit rpn11 OS=Schizosaccharomyces pombe GN=rpn11 PE=1 SV=2	DFLDAVQKVVK	8		sp|O42931|PRS7_SCHPO	26S protease regulatory subunit 7 homolog OS=Schizosaccharomyces pombe GN=rpt1 PE=1 SV=2	0.6862
9842	612.071	4	0.1161	0.96	-8.69	IFRQKSLEK	5		sp|O42897|RPN3_SCHPO	Probable 26S proteasome regulatory subunit rpn3 OS=Schizosaccharomyces pombe GN=rpn3 PE=2 SV=2	MPPKEDWEK	1		sp|O42931|PRS7_SCHPO	26S protease regulatory subunit 7 homolog OS=Schizosaccharomyces pombe GN=rpt1 PE=1 SV=2	0.6862
958	512.5207	4	0.1161	0.93	0.72	AKRAER	2		sp|O74762|RPN2_SCHPO	26S proteasome regulatory subunit rpn2 OS=Schizosaccharomyces pombe GN=rpn2 PE=1 SV=1	MSERDTALEK	1		sp|O74445|PRS10_SCHPO	Probable 26S protease subunit rpt4 OS=Schizosaccharomyces pombe GN=rpt4 PE=2 SV=2	0.6862
11460	873.13306	3	0.1161	0.94	-6.72	KQLATSLRSR	1		sp|Q09720|PSB2_SCHPO	Probable proteasome subunit beta type-2 OS=Schizosaccharomyces pombe GN=SPAC31A2.04c PE=2 SV=1	MPFGNTHNKFK	9		sp|P06732|KCRM_HUMAN	Creatine kinase M-type OS=Homo sapiens GN=CKM PE=1 SV=2	0.6862
5703	552.6399	5	0.1160	0.97	-5.49	ASKGSNDDEMK	3		sp|O74762|RPN2_SCHPO	26S proteasome regulatory subunit rpn2 OS=Schizosaccharomyces pombe GN=rpn2 PE=1 SV=1	SSEETEDKKMQE	8		sp|O94444|RPN10_SCHPO	26S proteasome regulatory subunit rpn10 OS=Schizosaccharomyces pombe GN=rpn10 PE=1 SV=1	0.6862
10216	813.75604	3	0.1159	0.96	0.10	MSGYDR	1		sp|Q10329|PSA7_SCHPO	Probable proteasome subunit alpha type-7 OS=Schizosaccharomyces pombe GN=SPBC106.16 PE=2 SV=1	VETAVLSTTVKAQAR	11		sp|O74762|RPN2_SCHPO	26S proteasome regulatory subunit rpn2 OS=Schizosaccharomyces pombe GN=rpn2 PE=1 SV=1	0.6862
11561	608.79614	4	0.1159	0.87	-6.43	IHAKSMAIDK	4		sp|O42931|PRS7_SCHPO	26S protease regulatory subunit 7 homolog OS=Schizosaccharomyces pombe GN=rpt1 PE=1 SV=2	ASKGSNDDEMK	3		sp|O74762|RPN2_SCHPO	26S proteasome regulatory subunit rpn2 OS=Schizosaccharomyces pombe GN=rpn2 PE=1 SV=1	0.6862
8886	524.3274	4	0.1158	0.98	-5.48	VLVDKSR	5		sp|O94579|PSA2_SCHPO	Probable proteasome subunit alpha type-2 OS=Schizosaccharomyces pombe GN=SPCC1442.06 PE=2 SV=1	VVTSKLLKPR	8		sp|O59770|PSA3_SCHPO	Probable proteasome subunit alpha type-3 OS=Schizosaccharomyces pombe GN=SPCC1795.04c PE=1 SV=1	0.6862
1257	692.34564	4	0.1158	0.97	-1.32	WKTLSK	2		sp|Q9USQ9|PSB4_SCHPO	Probable proteasome subunit beta type-4 OS=Schizosaccharomyces pombe GN=SPBC577.10 PE=2 SV=1	TSETNDRNSTNNTKER	14		sp|P87048|RPN1_SCHPO	26S proteasome regulatory subunit rpn1 OS=Schizosaccharomyces pombe GN=rpn1 PE=1 SV=2	0.6862
980	731.07697	3	0.1157	1.00	1.00	DAFALAKEK	7		sp|O14126|PRS6A_SCHPO	26S protease regulatory subunit 6A OS=Schizosaccharomyces pombe GN=tbp1 PE=2 SV=1	RLMSKVAEK	5		sp|O14250|PSA1_SCHPO	Probable proteasome subunit alpha type-1 OS=Schizosaccharomyces pombe GN=SPAC6G10.04c PE=2 SV=1	0.6862
10724	663.7174	3	0.1157	0.99	-9.46	VGIKPPK	4		sp|O74445|PRS10_SCHPO	Probable 26S protease subunit rpt4 OS=Schizosaccharomyces pombe GN=rpt4 PE=2 SV=2	IHAKSMAIDK	4		sp|O42931|PRS7_SCHPO	26S protease regulatory subunit 7 homolog OS=Schizosaccharomyces pombe GN=rpt1 PE=1 SV=2	0.6862
9013	604.09216	4	0.1156	0.96	4.35	LMSKVAEK	4		sp|O14250|PSA1_SCHPO	Probable proteasome subunit alpha type-1 OS=Schizosaccharomyces pombe GN=SPAC6G10.04c PE=2 SV=1	VVDKDGIREINI	4		sp|Q09720|PSB2_SCHPO	Probable proteasome subunit beta type-2 OS=Schizosaccharomyces pombe GN=SPAC31A2.04c PE=2 SV=1	0.6862
3256	604.566	4	0.1156	0.91	-10.01	KDKPK	3		sp|P36612|PRS4_SCHPO	26S protease regulatory subunit 4 homolog OS=Schizosaccharomyces pombe GN=mts2 PE=2 SV=1	DNLSWLSKANNWSK	8		sp|O74762|RPN2_SCHPO	26S proteasome regulatory subunit rpn2 OS=Schizosaccharomyces pombe GN=rpn2 PE=1 SV=1	0.6862
6337	614.05	4	0.1155	0.99	5.18	MSQARGFDR	1		sp|O94517|PSA6_SCHPO	Probable proteasome subunit alpha type-6 OS=Schizosaccharomyces pombe GN=SPBC646.16 PE=2 SV=1	AKADYAQYYR	2		sp|Q9US13|RPN9_SCHPO	Probable 26S proteasome regulatory subunit rpn9 OS=Schizosaccharomyces pombe GN=rpn9 PE=2 SV=1	0.6862
2310	530.0039	4	0.1154	0.90	0.69	MMGINERK	1		sp|Q09841|PSB7_SCHPO	Probable proteasome subunit beta type-7 OS=Schizosaccharomyces pombe GN=SPAC23D3.07 PE=2 SV=1	MSRSYDSR	1		sp|Q09682|PSA4_SCHPO	Probable proteasome subunit alpha type-4 OS=Schizosaccharomyces pombe GN=SPAC13C5.01c PE=2 SV=1	0.6862
7721	855.23944	4	0.1154	1.00	-8.29	KPRVVTALTMLK	1		sp|Q09841|PSB7_SCHPO	Probable proteasome subunit beta type-7 OS=Schizosaccharomyces pombe GN=SPAC23D3.07 PE=2 SV=1	KIEFPPPSAEARAEILR	1		sp|P41836|PRS8_SCHPO	26S protease regulatory subunit 8 homolog OS=Schizosaccharomyces pombe GN=let1 PE=2 SV=1	0.6862
1499	440.8409	5	0.1153	0.94	-3.11	EIKPNIR	3		sp|P41836|PRS8_SCHPO	26S protease regulatory subunit 8 homolog OS=Schizosaccharomyces pombe GN=let1 PE=2 SV=1	VISMEKGGNMK	6		sp|P06732|KCRM_HUMAN	Creatine kinase M-type OS=Homo sapiens GN=CKM PE=1 SV=2	0.6862
10579	886.76544	3	0.1153	0.84	-3.95	MSGYDR	1		sp|Q10329|PSA7_SCHPO	Probable proteasome subunit alpha type-7 OS=Schizosaccharomyces pombe GN=SPBC106.16 PE=2 SV=1	MSFLELTEVWGKPQK	1		sp|Q9USQ9|PSB4_SCHPO	Probable proteasome subunit beta type-4 OS=Schizosaccharomyces pombe GN=SPBC577.10 PE=2 SV=1	0.6862
8440	805.1169	3	0.1152	0.92	9.01	AKYASQK	2		sp|Q9UUB6|UBLH2_SCHPO	Ubiquitin carboxyl-terminal hydrolase 2 OS=Schizosaccharomyces pombe GN=uch2 PE=1 SV=1	LNFSSLKMKDAVK	7		sp|O59770|PSA3_SCHPO	Probable proteasome subunit alpha type-3 OS=Schizosaccharomyces pombe GN=SPCC1795.04c PE=1 SV=1	0.6862
7613	804.37463	4	0.1149	0.93	-7.98	KHFEQVINEK	1		sp|O74762|RPN2_SCHPO	26S proteasome regulatory subunit rpn2 OS=Schizosaccharomyces pombe GN=rpn2 PE=1 SV=1	MSIMEYNGGSCVAMAGK	1	57.02146@C;	sp|Q9Y7T8|PSB3_SCHPO	Probable proteasome subunit beta type-3 OS=Schizosaccharomyces pombe GN=SPCC63.12c PE=2 SV=1	0.6862
4123	790.42035	3	0.1149	0.93	9.38	MVCKIWK	4	57.02146@C;	sp|Q09682|PSA4_SCHPO	Probable proteasome subunit alpha type-4 OS=Schizosaccharomyces pombe GN=SPAC13C5.01c PE=2 SV=1	FNLMVICKDK	8	57.02146@C;	sp|Q9UUB6|UBLH2_SCHPO	Ubiquitin carboxyl-terminal hydrolase 2 OS=Schizosaccharomyces pombe GN=uch2 PE=1 SV=1	0.6862
5673	562.0634	4	0.1149	0.98	-3.37	AQARAKR	6		sp|O74762|RPN2_SCHPO	26S proteasome regulatory subunit rpn2 OS=Schizosaccharomyces pombe GN=rpn2 PE=1 SV=1	YKDGVILAADSR	2		sp|O43063|PSB6_SCHPO	Probable proteasome subunit beta type-6 OS=Schizosaccharomyces pombe GN=SPBC4C3.10c PE=2 SV=1	0.6862
6558	760.10126	4	0.1149	0.99	5.87	HGGYKPTDK	5		sp|P06732|KCRM_HUMAN	Creatine kinase M-type OS=Homo sapiens GN=CKM PE=1 SV=2	TTEEKEATPMEMDEEK	5		sp|O74762|RPN2_SCHPO	26S proteasome regulatory subunit rpn2 OS=Schizosaccharomyces pombe GN=rpn2 PE=1 SV=1	0.6862
6104	599.7959	4	0.1149	0.84	-7.34	WAIKEK	4		sp|Q9P7S2|RPN6_SCHPO	Probable 26S proteasome regulatory subunit rpn6 OS=Schizosaccharomyces pombe GN=rpn6 PE=2 SV=1	MNSTEEIDLYNR	1		sp|O74894|PRS6B_SCHPO	26S protease regulatory subunit 6B homolog OS=Schizosaccharomyces pombe GN=rpt3 PE=2 SV=1	0.6862
11303	1229.2804	3	0.1148	0.91	-0.20	GKYYPLKSMTEK	7		sp|P06732|KCRM_HUMAN	Creatine kinase M-type OS=Homo sapiens GN=CKM PE=1 SV=2	KMSAQSCACMVRTLLYGK	1	57.02146@C;	sp|Q9UQY2|PSB1_SCHPO	Probable proteasome subunit beta type-1 OS=Schizosaccharomyces pombe GN=pam1 PE=2 SV=1	0.6862
13093	702.72723	3	0.1148	0.99	-6.26	CIKRLVK	3	57.02146@C;	sp|Q9Y7T8|PSB3_SCHPO	Probable proteasome subunit beta type-3 OS=Schizosaccharomyces pombe GN=SPCC63.12c PE=2 SV=1	LCFDELKK	7	57.02146@C;	sp|Q09720|PSB2_SCHPO	Probable proteasome subunit beta type-2 OS=Schizosaccharomyces pombe GN=SPAC31A2.04c PE=2 SV=1	0.6862
10784	781.0734	3	0.1148	0.82	-5.84	STMLEKIK	6		sp|O14126|PRS6A_SCHPO	26S protease regulatory subunit 6A OS=Schizosaccharomyces pombe GN=tbp1 PE=2 SV=1	KYDKTEDDIK	1		sp|O74445|PRS10_SCHPO	Probable 26S protease subunit rpt4 OS=Schizosaccharomyces pombe GN=rpt4 PE=2 SV=2	0.6862
10361	906.13605	3	0.1148	0.97	-0.99	QDPKK	4		sp|P41878|RPN11_SCHPO	26S proteasome regulatory subunit rpn11 OS=Schizosaccharomyces pombe GN=rpn11 PE=1 SV=2	SEFQRLTHEKSTMLEK	10		sp|O14126|PRS6A_SCHPO	26S protease regulatory subunit 6A OS=Schizosaccharomyces pombe GN=tbp1 PE=2 SV=1	0.6862
11208	808.426	3	0.1147	1.00	6.65	VGKSAVIK	3		sp|O14126|PRS6A_SCHPO	26S protease regulatory subunit 6A OS=Schizosaccharomyces pombe GN=tbp1 PE=2 SV=1	MNSTEEIDLYNR	1		sp|O74894|PRS6B_SCHPO	26S protease regulatory subunit 6B homolog OS=Schizosaccharomyces pombe GN=rpt3 PE=2 SV=1	0.6862
8768	760.414	3	0.1147	0.93	6.22	TFLEKR	5		sp|O94579|PSA2_SCHPO	Probable proteasome subunit alpha type-2 OS=Schizosaccharomyces pombe GN=SPCC1442.06 PE=2 SV=1	HKTDLNHENLK	2		sp|P06732|KCRM_HUMAN	Creatine kinase M-type OS=Homo sapiens GN=CKM PE=1 SV=2	0.6862
11723	724.12274	4	0.1147	0.99	-7.01	TLLYGKR	6		sp|Q9UQY2|PSB1_SCHPO	Probable proteasome subunit beta type-1 OS=Schizosaccharomyces pombe GN=pam1 PE=2 SV=1	ARQEVAAQKSSEETEDK	9		sp|O94444|RPN10_SCHPO	26S proteasome regulatory subunit rpn10 OS=Schizosaccharomyces pombe GN=rpn10 PE=1 SV=1	0.6862
7905	712.40594	3	0.1143	0.99	3.32	WAIKEKR	6		sp|Q9P7S2|RPN6_SCHPO	Probable 26S proteasome regulatory subunit rpn6 OS=Schizosaccharomyces pombe GN=rpn6 PE=2 SV=1	KHLDAEVQK	1		sp|P41878|RPN11_SCHPO	26S proteasome regulatory subunit rpn11 OS=Schizosaccharomyces pombe GN=rpn11 PE=1 SV=2	0.6862
11398	658.1219	4	0.1142	0.97	8.17	NKMVCKIWK	6	57.02146@C;	sp|Q09682|PSA4_SCHPO	Probable proteasome subunit alpha type-4 OS=Schizosaccharomyces pombe GN=SPAC13C5.01c PE=2 SV=1	VPDKLIDASTVK	4		sp|O94517|PSA6_SCHPO	Probable proteasome subunit alpha type-6 OS=Schizosaccharomyces pombe GN=SPBC646.16 PE=2 SV=1	0.6862
2059	758.6399	4	0.1142	0.98	-1.21	NKELISVSAASK	2		sp|P30655|PSB5_SCHPO	Proteasome subunit beta type-5 OS=Schizosaccharomyces pombe GN=pts1 PE=2 SV=3	DISSKSPSGNDALNDK	5		sp|P87048|RPN1_SCHPO	26S proteasome regulatory subunit rpn1 OS=Schizosaccharomyces pombe GN=rpn1 PE=1 SV=2	0.6862
8792	803.40076	4	0.1142	0.97	2.13	NKHCLIK	2	57.02146@C;	sp|P30655|PSB5_SCHPO	Proteasome subunit beta type-5 OS=Schizosaccharomyces pombe GN=pts1 PE=2 SV=3	AVYMGLKAFESCSNDEALR	7	57.02146@C;	sp|Q9US13|RPN9_SCHPO	Probable 26S proteasome regulatory subunit rpn9 OS=Schizosaccharomyces pombe GN=rpn9 PE=2 SV=1	0.6862
5550	439.98596	4	0.1142	0.86	-0.21	KEEPK	1		sp|O74762|RPN2_SCHPO	26S proteasome regulatory subunit rpn2 OS=Schizosaccharomyces pombe GN=rpn2 PE=1 SV=1	NWKEGLSR	3		sp|Q10329|PSA7_SCHPO	Probable proteasome subunit alpha type-7 OS=Schizosaccharomyces pombe GN=SPBC106.16 PE=2 SV=1	0.6862
12766	553.5374	4	0.1141	0.98	-8.84	VMKSEFQR	3		sp|O14126|PRS6A_SCHPO	26S protease regulatory subunit 6A OS=Schizosaccharomyces pombe GN=tbp1 PE=2 SV=1	SAELYKNPK	6		sp|O74762|RPN2_SCHPO	26S proteasome regulatory subunit rpn2 OS=Schizosaccharomyces pombe GN=rpn2 PE=1 SV=1	0.6862
6171	567.0763	4	0.1141	0.93	4.42	IKLISGK	2		sp|Q9US13|RPN9_SCHPO	Probable 26S proteasome regulatory subunit rpn9 OS=Schizosaccharomyces pombe GN=rpn9 PE=2 SV=1	FFEKEDVQSLK	4		sp|Q9UTM3|RPN5_SCHPO	26S proteasome regulatory subunit rpn5 OS=Schizosaccharomyces pombe GN=rpn5a PE=1 SV=1	0.6862
4034	583.299	4	0.1141	0.94	-9.12	NSTNNTKER	7		sp|P87048|RPN1_SCHPO	26S proteasome regulatory subunit rpn1 OS=Schizosaccharomyces pombe GN=rpn1 PE=1 SV=2	WKRENQLR	2		sp|Q9UUB6|UBLH2_SCHPO	Ubiquitin carboxyl-terminal hydrolase 2 OS=Schizosaccharomyces pombe GN=uch2 PE=1 SV=1	0.6862
1212	465.49683	4	0.1140	1.00	-10.71	ATKQSK	3		sp|Q09841|PSB7_SCHPO	Probable proteasome subunit beta type-7 OS=Schizosaccharomyces pombe GN=SPAC23D3.07 PE=2 SV=1	KAQSGPDASAK	1		sp|P36612|PRS4_SCHPO	26S protease regulatory subunit 4 homolog OS=Schizosaccharomyces pombe GN=mts2 PE=2 SV=1	0.6862
12491	688.6924	3	0.1140	0.91	-0.36	ATKQSK	3		sp|Q09841|PSB7_SCHPO	Probable proteasome subunit beta type-7 OS=Schizosaccharomyces pombe GN=SPAC23D3.07 PE=2 SV=1	KYYSFDNSLK	1		sp|O42897|RPN3_SCHPO	Probable 26S proteasome regulatory subunit rpn3 OS=Schizosaccharomyces pombe GN=rpn3 PE=2 SV=2	0.6862
3248	574.55774	4	0.1140	0.93	-2.66	KIEFPSYR	1		sp|O74894|PRS6B_SCHPO	26S protease regulatory subunit 6B homolog OS=Schizosaccharomyces pombe GN=rpt3 PE=2 SV=1	MKDAVKEAAR	6		sp|O59770|PSA3_SCHPO	Probable proteasome subunit alpha type-3 OS=Schizosaccharomyces pombe GN=SPCC1795.04c PE=1 SV=1	0.6862
12282	744.7537	3	0.1140	0.96	-0.77	KVADLK	1		sp|O74445|PRS10_SCHPO	Probable 26S protease subunit rpt4 OS=Schizosaccharomyces pombe GN=rpt4 PE=2 SV=2	NELEKLNFSSLK	5		sp|O59770|PSA3_SCHPO	Probable proteasome subunit alpha type-3 OS=Schizosaccharomyces pombe GN=SPCC1795.04c PE=1 SV=1	0.6862
4616	586.8355	4	0.1140	0.99	3.75	VVDKDGIR	4		sp|Q09720|PSB2_SCHPO	Probable proteasome subunit beta type-2 OS=Schizosaccharomyces pombe GN=SPAC31A2.04c PE=2 SV=1	AIDLYKEVLNK	6		sp|Q9P7S2|RPN6_SCHPO	Probable 26S proteasome regulatory subunit rpn6 OS=Schizosaccharomyces pombe GN=rpn6 PE=2 SV=1	0.6862
9798	818.4119	3	0.1140	0.96	-9.76	KHLDAEVQK	1		sp|P41878|RPN11_SCHPO	26S proteasome regulatory subunit rpn11 OS=Schizosaccharomyces pombe GN=rpn11 PE=1 SV=2	AKADYAQYYR	2		sp|Q9US13|RPN9_SCHPO	Probable 26S proteasome regulatory subunit rpn9 OS=Schizosaccharomyces pombe GN=rpn9 PE=2 SV=1	0.6862
1777	494.04755	5	0.1139	0.97	-0.69	AEREKASK	5		sp|O74762|RPN2_SCHPO	26S proteasome regulatory subunit rpn2 OS=Schizosaccharomyces pombe GN=rpn2 PE=1 SV=1	YTQSTNNDDPKK	11		sp|P30655|PSB5_SCHPO	Proteasome subunit beta type-5 OS=Schizosaccharomyces pombe GN=pts1 PE=2 SV=3	0.6862
9108	613.5756	4	0.1139	0.96	-1.89	EDVQSLKLK	7		sp|Q9UTM3|RPN5_SCHPO	26S proteasome regulatory subunit rpn5 OS=Schizosaccharomyces pombe GN=rpn5a PE=1 SV=1	KYDKTEDDIK	4		sp|O74445|PRS10_SCHPO	Probable 26S protease subunit rpt4 OS=Schizosaccharomyces pombe GN=rpt4 PE=2 SV=2	0.6862
5636	468.53192	4	0.1139	0.94	-2.42	KLRDK	1		sp|P06732|KCRM_HUMAN	Creatine kinase M-type OS=Homo sapiens GN=CKM PE=1 SV=2	KIFTIHTSK	1		sp|P36612|PRS4_SCHPO	26S protease regulatory subunit 4 homolog OS=Schizosaccharomyces pombe GN=mts2 PE=2 SV=1	0.6862
10614	630.2996	4	0.1138	0.96	9.31	MSRSYDSR	1		sp|Q09682|PSA4_SCHPO	Probable proteasome subunit alpha type-4 OS=Schizosaccharomyces pombe GN=SPAC13C5.01c PE=2 SV=1	GSNDDEMKIDKK	8		sp|O74762|RPN2_SCHPO	26S proteasome regulatory subunit rpn2 OS=Schizosaccharomyces pombe GN=rpn2 PE=1 SV=1	0.6862
7774	638.8258	4	0.1138	0.95	-2.30	KAQSGPDASAK	1		sp|P36612|PRS4_SCHPO	26S protease regulatory subunit 4 homolog OS=Schizosaccharomyces pombe GN=mts2 PE=2 SV=1	MPIDFKGFICK	6	57.02146@C;	sp|Q09720|PSB2_SCHPO	Probable proteasome subunit beta type-2 OS=Schizosaccharomyces pombe GN=SPAC31A2.04c PE=2 SV=1	0.6862
10393	776.3965	4	0.1138	0.99	-8.42	QVMEEKLDSK	6		sp|Q9UT97|PSA5_SCHPO	Probable proteasome subunit alpha type-5 OS=Schizosaccharomyces pombe GN=SPAC323.02c PE=1 SV=1	DVEFLHSDKIDTIVK	9		sp|Q10329|PSA7_SCHPO	Probable proteasome subunit alpha type-7 OS=Schizosaccharomyces pombe GN=SPBC106.16 PE=2 SV=1	0.6862
3923	548.79407	4	0.1137	0.95	0.00	SAKGTK	3		sp|O74440|RPN8_SCHPO	26S proteasome regulatory subunit rpn8 OS=Schizosaccharomyces pombe GN=rpn8 PE=2 SV=1	NTWNSTLETAKAK	11		sp|Q9UUB6|UBLH2_SCHPO	Ubiquitin carboxyl-terminal hydrolase 2 OS=Schizosaccharomyces pombe GN=uch2 PE=1 SV=1	0.6862
10890	620.02136	3	0.1137	0.78	7.63	VGIKPPK	4		sp|O74445|PRS10_SCHPO	Probable 26S protease subunit rpt4 OS=Schizosaccharomyces pombe GN=rpt4 PE=2 SV=2	MSSKDISSK	1		sp|P87048|RPN1_SCHPO	26S proteasome regulatory subunit rpn1 OS=Schizosaccharomyces pombe GN=rpn1 PE=1 SV=2	0.6862
5928	793.4173	3	0.1136	0.99	0.92	MATTVK	1		sp|O43063|PSB6_SCHPO	Probable proteasome subunit beta type-6 OS=Schizosaccharomyces pombe GN=SPBC4C3.10c PE=2 SV=1	VTSKLLEQEESAEK	4		sp|Q09682|PSA4_SCHPO	Probable proteasome subunit alpha type-4 OS=Schizosaccharomyces pombe GN=SPAC13C5.01c PE=2 SV=1	0.6862
2704	549.52344	4	0.1135	1.00	5.79	GTKRR	3		sp|O74440|RPN8_SCHPO	26S proteasome regulatory subunit rpn8 OS=Schizosaccharomyces pombe GN=rpn8 PE=2 SV=1	SSEETEDKKMQE	9		sp|O94444|RPN10_SCHPO	26S proteasome regulatory subunit rpn10 OS=Schizosaccharomyces pombe GN=rpn10 PE=1 SV=1	0.6862
790	632.813	4	0.1135	0.98	-5.60	SAVIKTSTR	5		sp|O14126|PRS6A_SCHPO	26S protease regulatory subunit 6A OS=Schizosaccharomyces pombe GN=tbp1 PE=2 SV=1	KMSAQSCACMVR	1	57.02146@C;	sp|Q9UQY2|PSB1_SCHPO	Probable proteasome subunit beta type-1 OS=Schizosaccharomyces pombe GN=pam1 PE=2 SV=1	0.6862
10789	608.7968	4	0.1135	0.95	-5.32	IHAKSMAIDK	4		sp|O42931|PRS7_SCHPO	26S protease regulatory subunit 7 homolog OS=Schizosaccharomyces pombe GN=rpt1 PE=1 SV=2	ASKGSNDDEMK	3		sp|O74762|RPN2_SCHPO	26S proteasome regulatory subunit rpn2 OS=Schizosaccharomyces pombe GN=rpn2 PE=1 SV=1	0.6862
4235	500.76047	4	0.1135	0.96	2.87	MIDDQR	1		sp|O42897|RPN3_SCHPO	Probable 26S proteasome regulatory subunit rpn3 OS=Schizosaccharomyces pombe GN=rpn3 PE=2 SV=2	KSKTLQYFA	1		sp|O14126|PRS6A_SCHPO	26S protease regulatory subunit 6A OS=Schizosaccharomyces pombe GN=tbp1 PE=2 SV=1	0.6862
5984	878.4287	4	0.1134	0.96	-2.09	TKDEGGPAGGLYI	2		sp|P36612|PRS4_SCHPO	26S protease regulatory subunit 4 homolog OS=Schizosaccharomyces pombe GN=mts2 PE=2 SV=1	QLEMLDLQEGFIKEDCK	13	57.02146@C;	sp|O74894|PRS6B_SCHPO	26S protease regulatory subunit 6B homolog OS=Schizosaccharomyces pombe GN=rpt3 PE=2 SV=1	0.6862
12220	594.80585	4	0.1134	0.96	9.76	MSRSYDSR	1		sp|Q09682|PSA4_SCHPO	Probable proteasome subunit alpha type-4 OS=Schizosaccharomyces pombe GN=SPAC13C5.01c PE=2 SV=1	LQKYQATVMR	3		sp|Q10335|RPN7_SCHPO	Probable 26S proteasome regulatory subunit rpn7 OS=Schizosaccharomyces pombe GN=rpn7 PE=2 SV=1	0.6862
3518	496.64963	3	0.1133	0.97	10.67	VLKTK	3		sp|P36612|PRS4_SCHPO	26S protease regulatory subunit 4 homolog OS=Schizosaccharomyces pombe GN=mts2 PE=2 SV=1	WKTLSK	2		sp|Q9USQ9|PSB4_SCHPO	Probable proteasome subunit beta type-4 OS=Schizosaccharomyces pombe GN=SPBC577.10 PE=2 SV=1	0.6862
13673	874.08765	3	0.1133	0.99	-9.51	TKDSLEAR	2		sp|O74762|RPN2_SCHPO	26S proteasome regulatory subunit rpn2 OS=Schizosaccharomyces pombe GN=rpn2 PE=1 SV=1	SNPVFAENDEKGEK	11		sp|Q9UTM3|RPN5_SCHPO	26S proteasome regulatory subunit rpn5 OS=Schizosaccharomyces pombe GN=rpn5a PE=1 SV=1	0.6862
7277	601.3324	3	0.1132	0.99	11.25	LLVKDR	4		sp|Q9UUB6|UBLH2_SCHPO	Ubiquitin carboxyl-terminal hydrolase 2 OS=Schizosaccharomyces pombe GN=uch2 PE=1 SV=1	DWNACKK	6	57.02146@C;	sp|P50524|RPN12_SCHPO	26S proteasome regulatory subunit rpn12 OS=Schizosaccharomyces pombe GN=rpn12 PE=1 SV=1	0.6862
12837	809.09406	3	0.1132	0.93	-10.57	CIKRLVK	3	57.02146@C;	sp|Q9Y7T8|PSB3_SCHPO	Probable proteasome subunit beta type-3 OS=Schizosaccharomyces pombe GN=SPCC63.12c PE=2 SV=1	MKSLSEQYTER	2		sp|P41878|RPN11_SCHPO	26S proteasome regulatory subunit rpn11 OS=Schizosaccharomyces pombe GN=rpn11 PE=1 SV=2	0.6862
3893	795.1175	3	0.1132	0.86	11.17	KVAQTTYK	1		sp|O94579|PSA2_SCHPO	Probable proteasome subunit alpha type-2 OS=Schizosaccharomyces pombe GN=SPCC1442.06 PE=2 SV=1	KLEGTIDYQKL	1		sp|O74445|PRS10_SCHPO	Probable 26S protease subunit rpt4 OS=Schizosaccharomyces pombe GN=rpt4 PE=2 SV=2	0.6862
12709	820.7448	3	0.1132	0.98	-1.79	FPTDDDDK	1		sp|P00761|TRYP_PIG	Trypsin OS=Sus scrofa PE=1 SV=1	ELIRAQEEVKR	10		sp|O74894|PRS6B_SCHPO	26S protease regulatory subunit 6B homolog OS=Schizosaccharomyces pombe GN=rpt3 PE=2 SV=1	0.6862
1575	850.0822	3	0.1132	0.98	-8.72	EDCKSLK	4	57.02146@C;	sp|O74894|PRS6B_SCHPO	26S protease regulatory subunit 6B homolog OS=Schizosaccharomyces pombe GN=rpt3 PE=2 SV=1	SPSGNDALNDKKGTK	11		sp|P87048|RPN1_SCHPO	26S proteasome regulatory subunit rpn1 OS=Schizosaccharomyces pombe GN=rpn1 PE=1 SV=2	0.6862
4664	545.7939	4	0.1132	1.00	4.82	KQLATSLR	1		sp|Q09720|PSB2_SCHPO	Probable proteasome subunit beta type-2 OS=Schizosaccharomyces pombe GN=SPAC31A2.04c PE=2 SV=1	YDKTEDDIK	3		sp|O74445|PRS10_SCHPO	Probable 26S protease subunit rpt4 OS=Schizosaccharomyces pombe GN=rpt4 PE=2 SV=2	0.6862
6538	601.3444	3	0.1131	1.00	-7.05	ASKAAR	3		sp|Q10329|PSA7_SCHPO	Probable proteasome subunit alpha type-7 OS=Schizosaccharomyces pombe GN=SPBC106.16 PE=2 SV=1	RLMSKVAEK	5		sp|O14250|PSA1_SCHPO	Probable proteasome subunit alpha type-1 OS=Schizosaccharomyces pombe GN=SPAC6G10.04c PE=2 SV=1	0.6862
375	603.6762	3	0.1131	0.82	3.65	SAKGTK	3		sp|O74440|RPN8_SCHPO	26S proteasome regulatory subunit rpn8 OS=Schizosaccharomyces pombe GN=rpn8 PE=2 SV=1	HRENKIQR	5		sp|O94444|RPN10_SCHPO	26S proteasome regulatory subunit rpn10 OS=Schizosaccharomyces pombe GN=rpn10 PE=1 SV=1	0.6862
7300	507.82074	4	0.1130	0.97	-3.07	KLGVKPPK	1		sp|O14126|PRS6A_SCHPO	26S protease regulatory subunit 6A OS=Schizosaccharomyces pombe GN=tbp1 PE=2 SV=1	HTVIKTGLR	5		sp|O42897|RPN3_SCHPO	Probable 26S proteasome regulatory subunit rpn3 OS=Schizosaccharomyces pombe GN=rpn3 PE=2 SV=2	0.6862
11776	572.0456	4	0.1130	0.86	-5.13	EAEAARKK	7		sp|Q10329|PSA7_SCHPO	Probable proteasome subunit alpha type-7 OS=Schizosaccharomyces pombe GN=SPBC106.16 PE=2 SV=1	SPSGNDALNDKK	11		sp|P87048|RPN1_SCHPO	26S proteasome regulatory subunit rpn1 OS=Schizosaccharomyces pombe GN=rpn1 PE=1 SV=2	0.6862
6590	737.9108	4	0.1130	1.00	10.60	LNFSSLKMK	7		sp|O59770|PSA3_SCHPO	Probable proteasome subunit alpha type-3 OS=Schizosaccharomyces pombe GN=SPCC1795.04c PE=1 SV=1	IDRKVEFGLPDLEGR	4		sp|O42931|PRS7_SCHPO	26S protease regulatory subunit 7 homolog OS=Schizosaccharomyces pombe GN=rpt1 PE=1 SV=2	0.6862
8665	669.5092	5	0.1130	0.95	-9.71	SDYYMASTYTKK	11		sp|Q9UTM3|RPN5_SCHPO	26S proteasome regulatory subunit rpn5 OS=Schizosaccharomyces pombe GN=rpn5a PE=1 SV=1	WAFAEKQYGYGTQTV	6		sp|Q9USQ9|PSB4_SCHPO	Probable proteasome subunit beta type-4 OS=Schizosaccharomyces pombe GN=SPBC577.10 PE=2 SV=1	0.6862
12544	576.8756	5	0.1130	0.98	-6.10	MIDDQR	1		sp|O42897|RPN3_SCHPO	Probable 26S proteasome regulatory subunit rpn3 OS=Schizosaccharomyces pombe GN=rpn3 PE=2 SV=2	SDEINEVLNKYQETQR	10		sp|Q09682|PSA4_SCHPO	Probable proteasome subunit alpha type-4 OS=Schizosaccharomyces pombe GN=SPAC13C5.01c PE=2 SV=1	0.6862
970	603.08636	4	0.1130	0.97	4.26	KRMPIDFK	1		sp|Q09720|PSB2_SCHPO	Probable proteasome subunit beta type-2 OS=Schizosaccharomyces pombe GN=SPAC31A2.04c PE=2 SV=1	LQKYQATVMR	3		sp|Q10335|RPN7_SCHPO	Probable 26S proteasome regulatory subunit rpn7 OS=Schizosaccharomyces pombe GN=rpn7 PE=2 SV=1	0.6862
13085	740.4157	3	0.1129	0.95	-8.91	ELLVKASK	5		sp|Q9US13|RPN9_SCHPO	Probable 26S proteasome regulatory subunit rpn9 OS=Schizosaccharomyces pombe GN=rpn9 PE=2 SV=1	KLEGTIDYQK	1		sp|O74445|PRS10_SCHPO	Probable 26S protease subunit rpt4 OS=Schizosaccharomyces pombe GN=rpt4 PE=2 SV=2	0.6862
9514	693.3684	3	0.1129	0.99	0.24	KEEPK	1		sp|O74762|RPN2_SCHPO	26S proteasome regulatory subunit rpn2 OS=Schizosaccharomyces pombe GN=rpn2 PE=1 SV=1	KIEFPSYRDR	1		sp|O74894|PRS6B_SCHPO	26S protease regulatory subunit 6B homolog OS=Schizosaccharomyces pombe GN=rpt3 PE=2 SV=1	0.6862
4748	680.3232	3	0.1129	0.78	-5.09	MATTVK	1		sp|O43063|PSB6_SCHPO	Probable proteasome subunit beta type-6 OS=Schizosaccharomyces pombe GN=SPBC4C3.10c PE=2 SV=1	GSNDDEMKIDK	8		sp|O74762|RPN2_SCHPO	26S proteasome regulatory subunit rpn2 OS=Schizosaccharomyces pombe GN=rpn2 PE=1 SV=1	0.6862
12700	663.71674	3	0.1129	0.97	-6.45	KVIAR	1		sp|O42897|RPN3_SCHPO	Probable 26S proteasome regulatory subunit rpn3 OS=Schizosaccharomyces pombe GN=rpn3 PE=2 SV=2	ASKAAREYLEK	3		sp|Q10329|PSA7_SCHPO	Probable proteasome subunit alpha type-7 OS=Schizosaccharomyces pombe GN=SPBC106.16 PE=2 SV=1	0.6862
7987	798.38916	3	0.1129	0.92	10.72	MSRSYDSR	1		sp|Q09682|PSA4_SCHPO	Probable proteasome subunit alpha type-4 OS=Schizosaccharomyces pombe GN=SPAC13C5.01c PE=2 SV=1	KYDKTEDDIK	1		sp|O74445|PRS10_SCHPO	Probable 26S protease subunit rpt4 OS=Schizosaccharomyces pombe GN=rpt4 PE=2 SV=2	0.6862
5593	552.6395	5	0.1128	0.94	-6.11	ASKGSNDDEMK	3		sp|O74762|RPN2_SCHPO	26S proteasome regulatory subunit rpn2 OS=Schizosaccharomyces pombe GN=rpn2 PE=1 SV=1	SSEETEDKKMQE	9		sp|O94444|RPN10_SCHPO	26S proteasome regulatory subunit rpn10 OS=Schizosaccharomyces pombe GN=rpn10 PE=1 SV=1	0.6862
6958	687.52277	5	0.1128	0.99	1.85	LCFDELKK	7	57.02146@C;	sp|Q09720|PSB2_SCHPO	Probable proteasome subunit beta type-2 OS=Schizosaccharomyces pombe GN=SPAC31A2.04c PE=2 SV=1	MGQAQSGNFSNFGDGANGDNKK	21		sp|P36612|PRS4_SCHPO	26S protease regulatory subunit 4 homolog OS=Schizosaccharomyces pombe GN=mts2 PE=2 SV=1	0.6862
10848	802.083	3	0.1128	0.81	2.95	KTTEEK	1		sp|O74762|RPN2_SCHPO	26S proteasome regulatory subunit rpn2 OS=Schizosaccharomyces pombe GN=rpn2 PE=1 SV=1	VKAMEVDEKPTER	9		sp|O14126|PRS6A_SCHPO	26S protease regulatory subunit 6A OS=Schizosaccharomyces pombe GN=tbp1 PE=2 SV=1	0.6862
10092	851.80096	3	0.1128	0.93	5.45	SLLTGKHAIR	6		sp|Q9P7S2|RPN6_SCHPO	Probable 26S proteasome regulatory subunit rpn6 OS=Schizosaccharomyces pombe GN=rpn6 PE=2 SV=1	MPFGNTHNKFK	9		sp|P06732|KCRM_HUMAN	Creatine kinase M-type OS=Homo sapiens GN=CKM PE=1 SV=2	0.6862
6586	651.636	4	0.1128	0.99	-4.69	LVKGR	3		sp|Q9Y7T8|PSB3_SCHPO	Probable proteasome subunit beta type-3 OS=Schizosaccharomyces pombe GN=SPCC63.12c PE=2 SV=1	LHQLRNKELISVSAASK	7		sp|P30655|PSB5_SCHPO	Proteasome subunit beta type-5 OS=Schizosaccharomyces pombe GN=pts1 PE=2 SV=3	0.6862
7830	664.0757	4	0.1128	0.96	2.85	MPFGNTHNK	1		sp|P06732|KCRM_HUMAN	Creatine kinase M-type OS=Homo sapiens GN=CKM PE=1 SV=2	MSERDTALEKYK	10		sp|O74445|PRS10_SCHPO	Probable 26S protease subunit rpt4 OS=Schizosaccharomyces pombe GN=rpt4 PE=2 SV=2	0.6862
8706	899.7013	4	0.1126	0.98	-9.98	AASIAVEDEKRLR	10		sp|Q9UUB6|UBLH2_SCHPO	Ubiquitin carboxyl-terminal hydrolase 2 OS=Schizosaccharomyces pombe GN=uch2 PE=1 SV=1	IGLHDDAYLDVCKYYR	13	57.02146@C;	sp|Q9UTM3|RPN5_SCHPO	26S proteasome regulatory subunit rpn5 OS=Schizosaccharomyces pombe GN=rpn5a PE=1 SV=1	0.6862
2846	477.51627	4	0.1125	0.97	-7.94	AKSAK	2		sp|Q9P7S2|RPN6_SCHPO	Probable 26S proteasome regulatory subunit rpn6 OS=Schizosaccharomyces pombe GN=rpn6 PE=2 SV=1	ASKAAREYLEK	3		sp|Q10329|PSA7_SCHPO	Probable proteasome subunit alpha type-7 OS=Schizosaccharomyces pombe GN=SPBC106.16 PE=2 SV=1	0.6862
10136	709.1182	4	0.1125	0.96	9.40	KDKPK	1		sp|P36612|PRS4_SCHPO	26S protease regulatory subunit 4 homolog OS=Schizosaccharomyces pombe GN=mts2 PE=2 SV=1	MSSKDISSKSPSGNDALNDK	1		sp|P87048|RPN1_SCHPO	26S proteasome regulatory subunit rpn1 OS=Schizosaccharomyces pombe GN=rpn1 PE=1 SV=2	0.6862
10863	880.1241	3	0.1125	0.90	9.63	AKADYAQYYR	2		sp|Q9US13|RPN9_SCHPO	Probable 26S proteasome regulatory subunit rpn9 OS=Schizosaccharomyces pombe GN=rpn9 PE=2 SV=1	ELFEMARTKK	9		sp|O42931|PRS7_SCHPO	26S protease regulatory subunit 7 homolog OS=Schizosaccharomyces pombe GN=rpt1 PE=1 SV=2	0.6862
9931	612.31915	4	0.1124	0.98	-9.19	LISGKLDEAR	5		sp|Q9US13|RPN9_SCHPO	Probable 26S proteasome regulatory subunit rpn9 OS=Schizosaccharomyces pombe GN=rpn9 PE=2 SV=1	NCACVISQKK	9	57.02146@C;	sp|O94517|PSA6_SCHPO	Probable proteasome subunit alpha type-6 OS=Schizosaccharomyces pombe GN=SPBC646.16 PE=2 SV=1	0.6862
13204	804.75055	3	0.1124	1.00	-2.53	DLVKKYDK	4		sp|O74445|PRS10_SCHPO	Probable 26S protease subunit rpt4 OS=Schizosaccharomyces pombe GN=rpt4 PE=2 SV=2	FLHDKNSDYK	5		sp|O74762|RPN2_SCHPO	26S proteasome regulatory subunit rpn2 OS=Schizosaccharomyces pombe GN=rpn2 PE=1 SV=1	0.6862
8108	882.1103	3	0.1124	0.99	5.63	KVAQTTYKK	1		sp|O94579|PSA2_SCHPO	Probable proteasome subunit alpha type-2 OS=Schizosaccharomyces pombe GN=SPCC1442.06 PE=2 SV=1	SSEETEDKKMQE	8		sp|O94444|RPN10_SCHPO	26S proteasome regulatory subunit rpn10 OS=Schizosaccharomyces pombe GN=rpn10 PE=1 SV=1	0.6862
8826	727.85785	4	0.1123	0.93	4.87	ATKQSKYTYDR	3		sp|Q09841|PSB7_SCHPO	Probable proteasome subunit beta type-7 OS=Schizosaccharomyces pombe GN=SPAC23D3.07 PE=2 SV=1	YTQSTNNDDPKK	11		sp|P30655|PSB5_SCHPO	Proteasome subunit beta type-5 OS=Schizosaccharomyces pombe GN=pts1 PE=2 SV=3	0.6862
1858	519.3004	4	0.1123	1.00	7.07	EIKPNIR	3		sp|P41836|PRS8_SCHPO	26S protease regulatory subunit 8 homolog OS=Schizosaccharomyces pombe GN=let1 PE=2 SV=1	KHLDAEVQK	1		sp|P41878|RPN11_SCHPO	26S proteasome regulatory subunit rpn11 OS=Schizosaccharomyces pombe GN=rpn11 PE=1 SV=2	0.6862
13210	924.1409	3	0.1123	0.91	-9.79	LTHEKSTMLEK	5		sp|O14126|PRS6A_SCHPO	26S protease regulatory subunit 6A OS=Schizosaccharomyces pombe GN=tbp1 PE=2 SV=1	LTHEKSTMLEK	5		sp|O14126|PRS6A_SCHPO	26S protease regulatory subunit 6A OS=Schizosaccharomyces pombe GN=tbp1 PE=2 SV=1	0.6862
10776	816.05	3	0.1123	0.96	-1.60	KQMSYMLAR	1		sp|P87048|RPN1_SCHPO	26S proteasome regulatory subunit rpn1 OS=Schizosaccharomyces pombe GN=rpn1 PE=1 SV=2	ASKGSNDDEMK	3		sp|O74762|RPN2_SCHPO	26S proteasome regulatory subunit rpn2 OS=Schizosaccharomyces pombe GN=rpn2 PE=1 SV=1	0.6862
9892	813.42065	3	0.1122	0.94	-0.80	AKSAKIVR	5		sp|Q9P7S2|RPN6_SCHPO	Probable 26S proteasome regulatory subunit rpn6 OS=Schizosaccharomyces pombe GN=rpn6 PE=2 SV=1	KMSAQSCACMVR	1	57.02146@C;	sp|Q9UQY2|PSB1_SCHPO	Probable proteasome subunit beta type-1 OS=Schizosaccharomyces pombe GN=pam1 PE=2 SV=1	0.6862
13060	907.4507	4	0.1122	0.96	-5.39	FDSEKAGDR	5		sp|O14126|PRS6A_SCHPO	26S protease regulatory subunit 6A OS=Schizosaccharomyces pombe GN=tbp1 PE=2 SV=1	CTKIIENEQSAEKNAYVINLK	3	57.02146@C;	sp|O42931|PRS7_SCHPO	26S protease regulatory subunit 7 homolog OS=Schizosaccharomyces pombe GN=rpt1 PE=1 SV=2	0.6862
8113	792.89	4	0.1121	0.98	-2.24	TSWIYKNK	6		sp|P87048|RPN1_SCHPO	26S proteasome regulatory subunit rpn1 OS=Schizosaccharomyces pombe GN=rpn1 PE=1 SV=2	EDLTDEEKAASIAVEDEK	8		sp|Q9UUB6|UBLH2_SCHPO	Ubiquitin carboxyl-terminal hydrolase 2 OS=Schizosaccharomyces pombe GN=uch2 PE=1 SV=1	0.6862
4136	624.72107	3	0.1121	1.00	7.63	KLGVKPPK	1		sp|O14126|PRS6A_SCHPO	26S protease regulatory subunit 6A OS=Schizosaccharomyces pombe GN=tbp1 PE=2 SV=1	GKYYPLK	2		sp|P06732|KCRM_HUMAN	Creatine kinase M-type OS=Homo sapiens GN=CKM PE=1 SV=2	0.6862
4491	632.66547	3	0.1120	1.00	6.06	KATDDDR	1		sp|Q9USQ9|PSB4_SCHPO	Probable proteasome subunit beta type-4 OS=Schizosaccharomyces pombe GN=SPBC577.10 PE=2 SV=1	VAQTTYKK	7		sp|O94579|PSA2_SCHPO	Probable proteasome subunit alpha type-2 OS=Schizosaccharomyces pombe GN=SPCC1442.06 PE=2 SV=1	0.6862
10919	757.7215	3	0.1120	0.84	4.73	LKPQDER	2		sp|P36612|PRS4_SCHPO	26S protease regulatory subunit 4 homolog OS=Schizosaccharomyces pombe GN=mts2 PE=2 SV=1	AKADYAQYYR	2		sp|Q9US13|RPN9_SCHPO	Probable 26S proteasome regulatory subunit rpn9 OS=Schizosaccharomyces pombe GN=rpn9 PE=2 SV=1	0.6862
10009	776.39703	4	0.1119	0.91	-5.82	EIKPNIR	3		sp|P41836|PRS8_SCHPO	26S protease regulatory subunit 8 homolog OS=Schizosaccharomyces pombe GN=let1 PE=2 SV=1	QLEMLDLQEGFIKEDCK	13	57.02146@C;	sp|O74894|PRS6B_SCHPO	26S protease regulatory subunit 6B homolog OS=Schizosaccharomyces pombe GN=rpt3 PE=2 SV=1	0.6862
10249	822.4235	3	0.1119	0.86	-8.22	EDTEAVLKR	8		sp|O42931|PRS7_SCHPO	26S protease regulatory subunit 7 homolog OS=Schizosaccharomyces pombe GN=rpt1 PE=1 SV=2	FNLMVICKDK	8	57.02146@C;	sp|Q9UUB6|UBLH2_SCHPO	Ubiquitin carboxyl-terminal hydrolase 2 OS=Schizosaccharomyces pombe GN=uch2 PE=1 SV=1	0.6862
11486	608.7962	4	0.1119	0.93	-6.33	IHAKSMAIDK	4		sp|O42931|PRS7_SCHPO	26S protease regulatory subunit 7 homolog OS=Schizosaccharomyces pombe GN=rpt1 PE=1 SV=2	ASKGSNDDEMK	3		sp|O74762|RPN2_SCHPO	26S proteasome regulatory subunit rpn2 OS=Schizosaccharomyces pombe GN=rpn2 PE=1 SV=1	0.6862
3873	908.48016	3	0.1118	0.97	-10.40	KNEEK	1		sp|Q10335|RPN7_SCHPO	Probable 26S proteasome regulatory subunit rpn7 OS=Schizosaccharomyces pombe GN=rpn7 PE=2 SV=1	HNNHMAKVLTLELYKK	15		sp|P06732|KCRM_HUMAN	Creatine kinase M-type OS=Homo sapiens GN=CKM PE=1 SV=2	0.6862
4805	820.7465	3	0.1118	0.97	4.77	ENKIQRQR	3		sp|O94444|RPN10_SCHPO	26S proteasome regulatory subunit rpn10 OS=Schizosaccharomyces pombe GN=rpn10 PE=1 SV=1	GSNDDEMKIDK	8		sp|O74762|RPN2_SCHPO	26S proteasome regulatory subunit rpn2 OS=Schizosaccharomyces pombe GN=rpn2 PE=1 SV=1	0.6862
5430	452.44067	5	0.1118	0.96	-4.00	EDCKSLKR	4	57.02146@C;	sp|O74894|PRS6B_SCHPO	26S protease regulatory subunit 6B homolog OS=Schizosaccharomyces pombe GN=rpt3 PE=2 SV=1	KSKTLQYFA	3		sp|O14126|PRS6A_SCHPO	26S protease regulatory subunit 6A OS=Schizosaccharomyces pombe GN=tbp1 PE=2 SV=1	0.6862
2480	710.7016	3	0.1118	0.85	1.83	DWNACKK	6	57.02146@C;	sp|P50524|RPN12_SCHPO	26S proteasome regulatory subunit rpn12 OS=Schizosaccharomyces pombe GN=rpn12 PE=1 SV=1	ENKIQRQR	3		sp|O94444|RPN10_SCHPO	26S proteasome regulatory subunit rpn10 OS=Schizosaccharomyces pombe GN=rpn10 PE=1 SV=1	0.6862
1175	524.2958	4	0.1117	0.94	1.40	KDKPK	3		sp|P36612|PRS4_SCHPO	26S protease regulatory subunit 4 homolog OS=Schizosaccharomyces pombe GN=mts2 PE=2 SV=1	KIEFPPPSAEAR	1		sp|P41836|PRS8_SCHPO	26S protease regulatory subunit 8 homolog OS=Schizosaccharomyces pombe GN=let1 PE=2 SV=1	0.6862
7587	745.40546	3	0.1117	0.96	3.39	EDCKSLKR	4	57.02146@C;	sp|O74894|PRS6B_SCHPO	26S protease regulatory subunit 6B homolog OS=Schizosaccharomyces pombe GN=rpt3 PE=2 SV=1	FIVKASSGPR	4		sp|O74445|PRS10_SCHPO	Probable 26S protease subunit rpt4 OS=Schizosaccharomyces pombe GN=rpt4 PE=2 SV=2	0.6862
13703	867.451	3	0.1117	0.94	4.70	DAFALAKEK	7		sp|O14126|PRS6A_SCHPO	26S protease regulatory subunit 6A OS=Schizosaccharomyces pombe GN=tbp1 PE=2 SV=1	MSERDTALEKYK	1		sp|O74445|PRS10_SCHPO	Probable 26S protease subunit rpt4 OS=Schizosaccharomyces pombe GN=rpt4 PE=2 SV=2	0.6862
5062	737.72955	3	0.1117	1.00	6.30	LKPQDER	2		sp|P36612|PRS4_SCHPO	26S protease regulatory subunit 4 homolog OS=Schizosaccharomyces pombe GN=mts2 PE=2 SV=1	AASIAVEDEKR	10		sp|Q9UUB6|UBLH2_SCHPO	Ubiquitin carboxyl-terminal hydrolase 2 OS=Schizosaccharomyces pombe GN=uch2 PE=1 SV=1	0.6862
10891	832.9773	4	0.1116	0.96	7.85	MTEVLK	1		sp|P41836|PRS8_SCHPO	26S protease regulatory subunit 8 homolog OS=Schizosaccharomyces pombe GN=let1 PE=2 SV=1	IEIPLPNEVGRMEILKIHLEK	16		sp|O74445|PRS10_SCHPO	Probable 26S protease subunit rpt4 OS=Schizosaccharomyces pombe GN=rpt4 PE=2 SV=2	0.6862
9803	676.60095	4	0.1116	0.95	-3.07	NIPKAR	4		sp|Q9P7S2|RPN6_SCHPO	Probable 26S proteasome regulatory subunit rpn6 OS=Schizosaccharomyces pombe GN=rpn6 PE=2 SV=1	TLSKESARATIDECMR	4	57.02146@C;	sp|Q9USQ9|PSB4_SCHPO	Probable proteasome subunit beta type-4 OS=Schizosaccharomyces pombe GN=SPBC577.10 PE=2 SV=1	0.6862
11860	720.40985	3	0.1116	0.95	9.62	EKVLK	2		sp|P36612|PRS4_SCHPO	26S protease regulatory subunit 4 homolog OS=Schizosaccharomyces pombe GN=mts2 PE=2 SV=1	QNLFVPTSDKEK	10		sp|P50524|RPN12_SCHPO	26S proteasome regulatory subunit rpn12 OS=Schizosaccharomyces pombe GN=rpn12 PE=1 SV=1	0.6862
3147	846.40106	3	0.1115	0.73	-4.24	KATDDDR	1		sp|Q9USQ9|PSB4_SCHPO	Probable proteasome subunit beta type-4 OS=Schizosaccharomyces pombe GN=SPBC577.10 PE=2 SV=1	EEPKSETLENFTR	4		sp|O74762|RPN2_SCHPO	26S proteasome regulatory subunit rpn2 OS=Schizosaccharomyces pombe GN=rpn2 PE=1 SV=1	0.6862
3729	677.39545	3	0.1115	0.95	-1.32	WAIKEKR	4		sp|Q9P7S2|RPN6_SCHPO	Probable 26S proteasome regulatory subunit rpn6 OS=Schizosaccharomyces pombe GN=rpn6 PE=2 SV=1	SAVIKTSTR	5		sp|O14126|PRS6A_SCHPO	26S protease regulatory subunit 6A OS=Schizosaccharomyces pombe GN=tbp1 PE=2 SV=1	0.6862
7397	795.40234	3	0.1115	0.96	-2.05	GYSKPNER	4		sp|Q09841|PSB7_SCHPO	Probable proteasome subunit beta type-7 OS=Schizosaccharomyces pombe GN=SPAC23D3.07 PE=2 SV=1	IMKLCFDELK	3	57.02146@C;	sp|Q09720|PSB2_SCHPO	Probable proteasome subunit beta type-2 OS=Schizosaccharomyces pombe GN=SPAC31A2.04c PE=2 SV=1	0.6862
6730	665.33997	3	0.1115	0.94	-6.06	MATTVK	1		sp|O43063|PSB6_SCHPO	Probable proteasome subunit beta type-6 OS=Schizosaccharomyces pombe GN=SPBC4C3.10c PE=2 SV=1	QVMEEKLDSK	6		sp|Q9UT97|PSA5_SCHPO	Probable proteasome subunit alpha type-5 OS=Schizosaccharomyces pombe GN=SPAC323.02c PE=1 SV=1	0.6862
9306	681.00555	3	0.1114	0.96	3.83	TMTEKAR	5		sp|Q10335|RPN7_SCHPO	Probable 26S proteasome regulatory subunit rpn7 OS=Schizosaccharomyces pombe GN=rpn7 PE=2 SV=1	MSQARGFDR	1		sp|O94517|PSA6_SCHPO	Probable proteasome subunit alpha type-6 OS=Schizosaccharomyces pombe GN=SPBC646.16 PE=2 SV=1	0.6862
4613	711.8245	4	0.1114	0.98	-2.83	SAKGTK	3		sp|O74440|RPN8_SCHPO	26S proteasome regulatory subunit rpn8 OS=Schizosaccharomyces pombe GN=rpn8 PE=2 SV=1	MGQAQSGNFSNFGDGANGDNK	1		sp|P36612|PRS4_SCHPO	26S protease regulatory subunit 4 homolog OS=Schizosaccharomyces pombe GN=mts2 PE=2 SV=1	0.6862
2559	868.0852	3	0.1114	0.84	-2.82	LMVEMEKK	7		sp|P06732|KCRM_HUMAN	Creatine kinase M-type OS=Homo sapiens GN=CKM PE=1 SV=2	SDYYMASTYTKK	11		sp|Q9UTM3|RPN5_SCHPO	26S proteasome regulatory subunit rpn5 OS=Schizosaccharomyces pombe GN=rpn5a PE=1 SV=1	0.6862
11828	850.4348	3	0.1114	0.95	8.43	ASKGSNDDEMK	3		sp|O74762|RPN2_SCHPO	26S proteasome regulatory subunit rpn2 OS=Schizosaccharomyces pombe GN=rpn2 PE=1 SV=1	YKVNLYKFR	2		sp|Q9Y7T8|PSB3_SCHPO	Probable proteasome subunit beta type-3 OS=Schizosaccharomyces pombe GN=SPCC63.12c PE=2 SV=1	0.6862
5258	523.0011	4	0.1114	0.89	3.51	GYSKPNER	4		sp|Q09841|PSB7_SCHPO	Probable proteasome subunit beta type-7 OS=Schizosaccharomyces pombe GN=SPAC23D3.07 PE=2 SV=1	MSRSYDSR	1		sp|Q09682|PSA4_SCHPO	Probable proteasome subunit alpha type-4 OS=Schizosaccharomyces pombe GN=SPAC13C5.01c PE=2 SV=1	0.6862
4755	693.5755	4	0.1113	0.99	-5.82	MSQAR	1		sp|O94517|PSA6_SCHPO	Probable proteasome subunit alpha type-6 OS=Schizosaccharomyces pombe GN=SPBC646.16 PE=2 SV=1	MNSIVSKYTQSTNNDDPK	7		sp|P30655|PSB5_SCHPO	Proteasome subunit beta type-5 OS=Schizosaccharomyces pombe GN=pts1 PE=2 SV=3	0.6862
13170	1177.2289	3	0.1113	0.89	-7.13	KRVIEHNIR	1		sp|Q9UTM3|RPN5_SCHPO	26S proteasome regulatory subunit rpn5 OS=Schizosaccharomyces pombe GN=rpn5a PE=1 SV=1	MDTEMSVNMSDFLHDQATR	1		sp|Q9US13|RPN9_SCHPO	Probable 26S proteasome regulatory subunit rpn9 OS=Schizosaccharomyces pombe GN=rpn9 PE=2 SV=1	0.6862
11683	807.6613	4	0.1113	0.89	-9.61	KIEFPPPSAEAR	1		sp|P41836|PRS8_SCHPO	26S protease regulatory subunit 8 homolog OS=Schizosaccharomyces pombe GN=let1 PE=2 SV=1	DYGKFLSAMHDLPVR	4		sp|O94444|RPN10_SCHPO	26S proteasome regulatory subunit rpn10 OS=Schizosaccharomyces pombe GN=rpn10 PE=1 SV=1	0.6862
10342	690.033	3	0.1113	0.94	-5.20	GKYYPLK	2		sp|P06732|KCRM_HUMAN	Creatine kinase M-type OS=Homo sapiens GN=CKM PE=1 SV=2	NLTDETKNK	7		sp|P30655|PSB5_SCHPO	Proteasome subunit beta type-5 OS=Schizosaccharomyces pombe GN=pts1 PE=2 SV=3	0.6862
12482	755.13586	4	0.1112	1.00	1.78	ASKAAR	3		sp|Q10329|PSA7_SCHPO	Probable proteasome subunit alpha type-7 OS=Schizosaccharomyces pombe GN=SPBC106.16 PE=2 SV=1	LDDMSLIKEDCEAATDPLLK	8	57.02146@C;	sp|P87048|RPN1_SCHPO	26S proteasome regulatory subunit rpn1 OS=Schizosaccharomyces pombe GN=rpn1 PE=1 SV=2	0.6862
9034	886.8094	3	0.1111	0.96	0.55	VKVIAATNR	2		sp|O14126|PRS6A_SCHPO	26S protease regulatory subunit 6A OS=Schizosaccharomyces pombe GN=tbp1 PE=2 SV=1	CTKIIENEQSAEK	3	57.02146@C;	sp|O42931|PRS7_SCHPO	26S protease regulatory subunit 7 homolog OS=Schizosaccharomyces pombe GN=rpt1 PE=1 SV=2	0.6862
8060	836.4378	3	0.1111	0.98	0.68	ETEKLAEER	4		sp|P50524|RPN12_SCHPO	26S proteasome regulatory subunit rpn12 OS=Schizosaccharomyces pombe GN=rpn12 PE=1 SV=1	ASKAAREYLEK	3		sp|Q10329|PSA7_SCHPO	Probable proteasome subunit alpha type-7 OS=Schizosaccharomyces pombe GN=SPBC106.16 PE=2 SV=1	0.6862
7463	556.5135	5	0.1110	1.00	-2.90	ASKAAR	3		sp|Q10329|PSA7_SCHPO	Probable proteasome subunit alpha type-7 OS=Schizosaccharomyces pombe GN=SPBC106.16 PE=2 SV=1	KAQSGPDASAKLPTVIPTTR	1		sp|P36612|PRS4_SCHPO	26S protease regulatory subunit 4 homolog OS=Schizosaccharomyces pombe GN=mts2 PE=2 SV=1	0.6862
7258	716.89746	4	0.1110	0.97	6.14	SAVIKTSTR	5		sp|O14126|PRS6A_SCHPO	26S protease regulatory subunit 6A OS=Schizosaccharomyces pombe GN=tbp1 PE=2 SV=1	VVGSEFVQKYLGEGPR	9		sp|O74894|PRS6B_SCHPO	26S protease regulatory subunit 6B homolog OS=Schizosaccharomyces pombe GN=rpt3 PE=2 SV=1	0.6862
6995	605.54553	5	0.1110	0.97	3.39	AKSAKIVR	2		sp|Q9P7S2|RPN6_SCHPO	Probable 26S proteasome regulatory subunit rpn6 OS=Schizosaccharomyces pombe GN=rpn6 PE=2 SV=1	AIGSGSEPAKSELVKEFHK	10		sp|Q9UT97|PSA5_SCHPO	Probable proteasome subunit alpha type-5 OS=Schizosaccharomyces pombe GN=SPAC323.02c PE=1 SV=1	0.6862
5778	801.11053	3	0.1110	0.96	5.70	ETEKLAEER	4		sp|P50524|RPN12_SCHPO	26S proteasome regulatory subunit rpn12 OS=Schizosaccharomyces pombe GN=rpn12 PE=1 SV=1	KQLATSLRSR	1		sp|Q09720|PSB2_SCHPO	Probable proteasome subunit beta type-2 OS=Schizosaccharomyces pombe GN=SPAC31A2.04c PE=2 SV=1	0.6862
9847	816.428	3	0.1109	0.79	1.30	KQMSYMLAR	1		sp|P87048|RPN1_SCHPO	26S proteasome regulatory subunit rpn1 OS=Schizosaccharomyces pombe GN=rpn1 PE=1 SV=2	SSTAAKTFLEK	6		sp|O94579|PSA2_SCHPO	Probable proteasome subunit alpha type-2 OS=Schizosaccharomyces pombe GN=SPCC1442.06 PE=2 SV=1	0.6862
1769	639.05273	4	0.1108	0.95	-4.02	NSTNNTKER	7		sp|P87048|RPN1_SCHPO	26S proteasome regulatory subunit rpn1 OS=Schizosaccharomyces pombe GN=rpn1 PE=1 SV=2	KGFDFEYYQR	1		sp|Q09841|PSB7_SCHPO	Probable proteasome subunit beta type-7 OS=Schizosaccharomyces pombe GN=SPAC23D3.07 PE=2 SV=1	0.6862
8738	1198.2643	3	0.1108	0.92	-4.49	NKVLVK	2		sp|P41836|PRS8_SCHPO	26S protease regulatory subunit 8 homolog OS=Schizosaccharomyces pombe GN=let1 PE=2 SV=1	IDPSVTMMQVEEKPDVTYGDVGGCK	13	57.02146@C;	sp|O42931|PRS7_SCHPO	26S protease regulatory subunit 7 homolog OS=Schizosaccharomyces pombe GN=rpt1 PE=1 SV=2	0.6862
9424	848.43243	3	0.1108	0.85	-8.45	MPPKEDWEK	4		sp|O42931|PRS7_SCHPO	26S protease regulatory subunit 7 homolog OS=Schizosaccharomyces pombe GN=rpt1 PE=1 SV=2	NKELISVSAASK	2		sp|P30655|PSB5_SCHPO	Proteasome subunit beta type-5 OS=Schizosaccharomyces pombe GN=pts1 PE=2 SV=3	0.6862
10038	808.7905	3	0.1108	0.81	-1.31	LKPQDER	2		sp|P36612|PRS4_SCHPO	26S protease regulatory subunit 4 homolog OS=Schizosaccharomyces pombe GN=mts2 PE=2 SV=1	IDRPAQVISFKK	11		sp|Q9UTM3|RPN5_SCHPO	26S proteasome regulatory subunit rpn5 OS=Schizosaccharomyces pombe GN=rpn5a PE=1 SV=1	0.6862
8124	889.8155	3	0.1108	0.89	4.39	SRKVAQTTYK	3		sp|O94579|PSA2_SCHPO	Probable proteasome subunit alpha type-2 OS=Schizosaccharomyces pombe GN=SPCC1442.06 PE=2 SV=1	HKTDLNHENLK	2		sp|P06732|KCRM_HUMAN	Creatine kinase M-type OS=Homo sapiens GN=CKM PE=1 SV=2	0.6862
7831	534.7982	4	0.1106	0.99	-9.49	YKVNLYK	2		sp|Q9Y7T8|PSB3_SCHPO	Probable proteasome subunit beta type-3 OS=Schizosaccharomyces pombe GN=SPCC63.12c PE=2 SV=1	ENKIQRQR	3		sp|O94444|RPN10_SCHPO	26S proteasome regulatory subunit rpn10 OS=Schizosaccharomyces pombe GN=rpn10 PE=1 SV=1	0.6862
11824	809.0944	3	0.1105	1.00	-10.17	CIKRLVK	3	57.02146@C;	sp|Q9Y7T8|PSB3_SCHPO	Probable proteasome subunit beta type-3 OS=Schizosaccharomyces pombe GN=SPCC63.12c PE=2 SV=1	MKSLSEQYTER	2		sp|P41878|RPN11_SCHPO	26S proteasome regulatory subunit rpn11 OS=Schizosaccharomyces pombe GN=rpn11 PE=1 SV=2	0.6862
8844	739.7371	3	0.1105	0.99	6.61	MTEVLK	1		sp|P41836|PRS8_SCHPO	26S protease regulatory subunit 8 homolog OS=Schizosaccharomyces pombe GN=let1 PE=2 SV=1	KVEFGLPDLEGR	1		sp|O42931|PRS7_SCHPO	26S protease regulatory subunit 7 homolog OS=Schizosaccharomyces pombe GN=rpt1 PE=1 SV=2	0.6862
921	698.7253	3	0.1104	0.70	10.03	LKPQDER	2		sp|P36612|PRS4_SCHPO	26S protease regulatory subunit 4 homolog OS=Schizosaccharomyces pombe GN=mts2 PE=2 SV=1	ENKIQRQR	3		sp|O94444|RPN10_SCHPO	26S proteasome regulatory subunit rpn10 OS=Schizosaccharomyces pombe GN=rpn10 PE=1 SV=1	0.6862
10931	545.5495	4	0.1104	0.92	5.49	WAIKEK	4		sp|Q9P7S2|RPN6_SCHPO	Probable 26S proteasome regulatory subunit rpn6 OS=Schizosaccharomyces pombe GN=rpn6 PE=2 SV=1	FNLMVICKDK	8	57.02146@C;	sp|Q9UUB6|UBLH2_SCHPO	Ubiquitin carboxyl-terminal hydrolase 2 OS=Schizosaccharomyces pombe GN=uch2 PE=1 SV=1	0.6862
5133	736.03326	3	0.1104	0.89	-7.20	MESLQR	1		sp|P41878|RPN11_SCHPO	26S proteasome regulatory subunit rpn11 OS=Schizosaccharomyces pombe GN=rpn11 PE=1 SV=2	MVILNKDGMER	6		sp|O43063|PSB6_SCHPO	Probable proteasome subunit beta type-6 OS=Schizosaccharomyces pombe GN=SPBC4C3.10c PE=2 SV=1	0.6862
10512	911.71234	4	0.1103	1.00	-6.84	MPPKEDWEK	1		sp|O42931|PRS7_SCHPO	26S protease regulatory subunit 7 homolog OS=Schizosaccharomyces pombe GN=rpt1 PE=1 SV=2	WKALERQLEMLDLQEGFIK	2		sp|O74894|PRS6B_SCHPO	26S protease regulatory subunit 6B homolog OS=Schizosaccharomyces pombe GN=rpt3 PE=2 SV=1	0.6862
6579	837.4634	3	0.1103	0.94	-10.22	KRVIEHNIR	1		sp|Q9UTM3|RPN5_SCHPO	26S proteasome regulatory subunit rpn5 OS=Schizosaccharomyces pombe GN=rpn5a PE=1 SV=1	LCFDELKKR	8	57.02146@C;	sp|Q09720|PSB2_SCHPO	Probable proteasome subunit beta type-2 OS=Schizosaccharomyces pombe GN=SPAC31A2.04c PE=2 SV=1	0.6862
13724	808.42645	3	0.1102	0.85	7.16	VGKSAVIK	3		sp|O14126|PRS6A_SCHPO	26S protease regulatory subunit 6A OS=Schizosaccharomyces pombe GN=tbp1 PE=2 SV=1	MNSTEEIDLYNR	1		sp|O74894|PRS6B_SCHPO	26S protease regulatory subunit 6B homolog OS=Schizosaccharomyces pombe GN=rpt3 PE=2 SV=1	0.6862
1965	695.7293	3	0.1102	0.96	-2.34	ATKQSK	3		sp|Q09841|PSB7_SCHPO	Probable proteasome subunit beta type-7 OS=Schizosaccharomyces pombe GN=SPAC23D3.07 PE=2 SV=1	VPDKLIDASTVK	4		sp|O94517|PSA6_SCHPO	Probable proteasome subunit alpha type-6 OS=Schizosaccharomyces pombe GN=SPBC646.16 PE=2 SV=1	0.6862
10107	477.9474	3	0.1102	0.92	-8.96	VLKTK	3		sp|P36612|PRS4_SCHPO	26S protease regulatory subunit 4 homolog OS=Schizosaccharomyces pombe GN=mts2 PE=2 SV=1	DTTKNK	4		sp|Q09682|PSA4_SCHPO	Probable proteasome subunit alpha type-4 OS=Schizosaccharomyces pombe GN=SPAC13C5.01c PE=2 SV=1	0.6862
10074	735.5787	5	0.1102	1.00	-7.11	QYQEVVKQGDVLLNK	7		sp|Q10335|RPN7_SCHPO	Probable 26S proteasome regulatory subunit rpn7 OS=Schizosaccharomyces pombe GN=rpn7 PE=2 SV=1	DISSKSPSGNDALNDKK	16		sp|P87048|RPN1_SCHPO	26S proteasome regulatory subunit rpn1 OS=Schizosaccharomyces pombe GN=rpn1 PE=1 SV=2	0.6862
7518	995.5262	3	0.1101	0.96	-0.08	KDWNACK	1	57.02146@C;	sp|P50524|RPN12_SCHPO	26S proteasome regulatory subunit rpn12 OS=Schizosaccharomyces pombe GN=rpn12 PE=1 SV=1	ILPNKVDPLVSLMMVEK	5		sp|P41836|PRS8_SCHPO	26S protease regulatory subunit 8 homolog OS=Schizosaccharomyces pombe GN=let1 PE=2 SV=1	0.6862
12676	720.41095	3	0.1100	0.97	11.20	EKVLK	2		sp|P36612|PRS4_SCHPO	26S protease regulatory subunit 4 homolog OS=Schizosaccharomyces pombe GN=mts2 PE=2 SV=1	QNLFVPTSDKEK	10		sp|P50524|RPN12_SCHPO	26S proteasome regulatory subunit rpn12 OS=Schizosaccharomyces pombe GN=rpn12 PE=1 SV=1	0.6862
5422	561.05817	4	0.1100	0.90	-5.56	LLVKDR	4		sp|Q9UUB6|UBLH2_SCHPO	Ubiquitin carboxyl-terminal hydrolase 2 OS=Schizosaccharomyces pombe GN=uch2 PE=1 SV=1	ATKQSKYTYDR	6		sp|Q09841|PSB7_SCHPO	Probable proteasome subunit beta type-7 OS=Schizosaccharomyces pombe GN=SPAC23D3.07 PE=2 SV=1	0.6862
10608	915.46625	3	0.1099	0.90	-9.17	KATDDDRWK	1		sp|Q9USQ9|PSB4_SCHPO	Probable proteasome subunit beta type-4 OS=Schizosaccharomyces pombe GN=SPBC577.10 PE=2 SV=1	AIGSGSEPAKSELVK	10		sp|Q9UT97|PSA5_SCHPO	Probable proteasome subunit alpha type-5 OS=Schizosaccharomyces pombe GN=SPAC323.02c PE=1 SV=1	0.6862
9820	794.68695	4	0.1099	0.99	2.69	LEKVRQLIIK	3		sp|Q9UTM3|RPN5_SCHPO	26S proteasome regulatory subunit rpn5 OS=Schizosaccharomyces pombe GN=rpn5a PE=1 SV=1	MNSTEEIDLYNRWK	1		sp|O74894|PRS6B_SCHPO	26S protease regulatory subunit 6B homolog OS=Schizosaccharomyces pombe GN=rpt3 PE=2 SV=1	0.6862
3406	665.06824	4	0.1099	1.00	-9.10	IDKKTTEEK	3		sp|O74762|RPN2_SCHPO	26S proteasome regulatory subunit rpn2 OS=Schizosaccharomyces pombe GN=rpn2 PE=1 SV=1	KMSAQSCACMVR	1	57.02146@C;	sp|Q9UQY2|PSB1_SCHPO	Probable proteasome subunit beta type-1 OS=Schizosaccharomyces pombe GN=pam1 PE=2 SV=1	0.6862
5838	718.87146	4	0.1099	0.95	-10.54	MSERDTALEK	1		sp|O74445|PRS10_SCHPO	Probable 26S protease subunit rpt4 OS=Schizosaccharomyces pombe GN=rpt4 PE=2 SV=2	LKAYQGIYLMSIR	2		sp|Q10335|RPN7_SCHPO	Probable 26S proteasome regulatory subunit rpn7 OS=Schizosaccharomyces pombe GN=rpn7 PE=2 SV=1	0.6862
7912	902.1611	3	0.1099	0.93	-0.63	VMKSEFQR	3		sp|O14126|PRS6A_SCHPO	26S protease regulatory subunit 6A OS=Schizosaccharomyces pombe GN=tbp1 PE=2 SV=1	SLLTGKHAIRYAGR	6		sp|Q9P7S2|RPN6_SCHPO	Probable 26S proteasome regulatory subunit rpn6 OS=Schizosaccharomyces pombe GN=rpn6 PE=2 SV=1	0.6862
11895	729.69293	3	0.1098	1.00	-8.26	NWKEGLSR	3		sp|Q10329|PSA7_SCHPO	Probable proteasome subunit alpha type-7 OS=Schizosaccharomyces pombe GN=SPBC106.16 PE=2 SV=1	QSKYTYDR	3		sp|Q09841|PSB7_SCHPO	Probable proteasome subunit beta type-7 OS=Schizosaccharomyces pombe GN=SPAC23D3.07 PE=2 SV=1	0.6862
3228	651.626	4	0.1098	0.92	7.60	EYLEKNWK	5		sp|Q10329|PSA7_SCHPO	Probable proteasome subunit alpha type-7 OS=Schizosaccharomyces pombe GN=SPBC106.16 PE=2 SV=1	KPRVVTALTMLK	1		sp|Q09841|PSB7_SCHPO	Probable proteasome subunit beta type-7 OS=Schizosaccharomyces pombe GN=SPAC23D3.07 PE=2 SV=1	0.6862
7853	628.3745	4	0.1098	0.97	8.37	WKRENQLR	2		sp|Q9UUB6|UBLH2_SCHPO	Ubiquitin carboxyl-terminal hydrolase 2 OS=Schizosaccharomyces pombe GN=uch2 PE=1 SV=1	SAKIVRTLIDK	3		sp|Q9P7S2|RPN6_SCHPO	Probable 26S proteasome regulatory subunit rpn6 OS=Schizosaccharomyces pombe GN=rpn6 PE=2 SV=1	0.6862
2002	518.5281	4	0.1098	0.93	2.95	LKPQDER	2		sp|P36612|PRS4_SCHPO	26S protease regulatory subunit 4 homolog OS=Schizosaccharomyces pombe GN=mts2 PE=2 SV=1	SMAIDKDIR	6		sp|O42931|PRS7_SCHPO	26S protease regulatory subunit 7 homolog OS=Schizosaccharomyces pombe GN=rpt1 PE=1 SV=2	0.6862
5079	711.6917	3	0.1097	0.97	-9.62	KATDDDR	1		sp|Q9USQ9|PSB4_SCHPO	Probable proteasome subunit beta type-4 OS=Schizosaccharomyces pombe GN=SPBC577.10 PE=2 SV=1	IQYVGKQDPK	6		sp|P41878|RPN11_SCHPO	26S proteasome regulatory subunit rpn11 OS=Schizosaccharomyces pombe GN=rpn11 PE=1 SV=2	0.6862
1464	479.71716	4	0.1097	0.94	-8.10	MIDDQR	1		sp|O42897|RPN3_SCHPO	Probable 26S proteasome regulatory subunit rpn3 OS=Schizosaccharomyces pombe GN=rpn3 PE=2 SV=2	MSRSYDSR	1		sp|Q09682|PSA4_SCHPO	Probable proteasome subunit alpha type-4 OS=Schizosaccharomyces pombe GN=SPAC13C5.01c PE=2 SV=1	0.6862
1092	455.97876	4	0.1097	0.94	5.43	GVSKDEK	4		sp|Q9P7S2|RPN6_SCHPO	Probable 26S proteasome regulatory subunit rpn6 OS=Schizosaccharomyces pombe GN=rpn6 PE=2 SV=1	DWNACKK	6	57.02146@C;	sp|P50524|RPN12_SCHPO	26S proteasome regulatory subunit rpn12 OS=Schizosaccharomyces pombe GN=rpn12 PE=1 SV=1	0.6862
8234	832.4219	3	0.1097	0.95	-6.95	MATTVK	1		sp|O43063|PSB6_SCHPO	Probable proteasome subunit beta type-6 OS=Schizosaccharomyces pombe GN=SPBC4C3.10c PE=2 SV=1	KEEPKSETLENFTR	5		sp|O74762|RPN2_SCHPO	26S proteasome regulatory subunit rpn2 OS=Schizosaccharomyces pombe GN=rpn2 PE=1 SV=1	0.6862
4754	664.3753	3	0.1097	0.97	2.51	KDQKK	4		sp|P36612|PRS4_SCHPO	26S protease regulatory subunit 4 homolog OS=Schizosaccharomyces pombe GN=mts2 PE=2 SV=1	YKSYLLQHR	2		sp|O74445|PRS10_SCHPO	Probable 26S protease subunit rpt4 OS=Schizosaccharomyces pombe GN=rpt4 PE=2 SV=2	0.6862
11157	827.7729	3	0.1097	0.95	5.12	KVIAR	1		sp|O42897|RPN3_SCHPO	Probable 26S proteasome regulatory subunit rpn3 OS=Schizosaccharomyces pombe GN=rpn3 PE=2 SV=2	MSGYDRALSVFSPDGR	1		sp|Q10329|PSA7_SCHPO	Probable proteasome subunit alpha type-7 OS=Schizosaccharomyces pombe GN=SPBC106.16 PE=2 SV=1	0.6862
8013	613.6886	3	0.1097	0.96	5.91	WAIKEK	4		sp|Q9P7S2|RPN6_SCHPO	Probable 26S proteasome regulatory subunit rpn6 OS=Schizosaccharomyces pombe GN=rpn6 PE=2 SV=1	YKVNLYK	2		sp|Q9Y7T8|PSB3_SCHPO	Probable proteasome subunit beta type-3 OS=Schizosaccharomyces pombe GN=SPCC63.12c PE=2 SV=1	0.6862
12303	909.4578	3	0.1096	0.94	5.02	KATDDDRWK	1		sp|Q9USQ9|PSB4_SCHPO	Probable proteasome subunit beta type-4 OS=Schizosaccharomyces pombe GN=SPBC577.10 PE=2 SV=1	AVAHHTDCKFIR	9	57.02146@C;	sp|P41836|PRS8_SCHPO	26S protease regulatory subunit 8 homolog OS=Schizosaccharomyces pombe GN=let1 PE=2 SV=1	0.6862
12558	696.7021	3	0.1096	0.88	9.83	KINANEK	1		sp|O74440|RPN8_SCHPO	26S proteasome regulatory subunit rpn8 OS=Schizosaccharomyces pombe GN=rpn8 PE=2 SV=1	KATDDDRWK	1		sp|Q9USQ9|PSB4_SCHPO	Probable proteasome subunit beta type-4 OS=Schizosaccharomyces pombe GN=SPBC577.10 PE=2 SV=1	0.6862
12002	844.7674	3	0.1096	0.88	-9.36	LGDKGPAAAR	4		sp|O14250|PSA1_SCHPO	Probable proteasome subunit alpha type-1 OS=Schizosaccharomyces pombe GN=SPAC6G10.04c PE=2 SV=1	GDSGEMSLQKLFK	10		sp|P41836|PRS8_SCHPO	26S protease regulatory subunit 8 homolog OS=Schizosaccharomyces pombe GN=let1 PE=2 SV=1	0.6862
5402	784.7222	3	0.1096	1.00	11.01	WAIKEK	4		sp|Q9P7S2|RPN6_SCHPO	Probable 26S proteasome regulatory subunit rpn6 OS=Schizosaccharomyces pombe GN=rpn6 PE=2 SV=1	SSEETEDKKMQE	8		sp|O94444|RPN10_SCHPO	26S proteasome regulatory subunit rpn10 OS=Schizosaccharomyces pombe GN=rpn10 PE=1 SV=1	0.6862
2105	673.71387	3	0.1095	1.00	2.78	AKSAK	2		sp|Q9P7S2|RPN6_SCHPO	Probable 26S proteasome regulatory subunit rpn6 OS=Schizosaccharomyces pombe GN=rpn6 PE=2 SV=1	LMVEMEKKLEK	8		sp|P06732|KCRM_HUMAN	Creatine kinase M-type OS=Homo sapiens GN=CKM PE=1 SV=2	0.6862
12014	923.1766	3	0.1095	1.00	-10.85	DQKKDKPK	3		sp|P36612|PRS4_SCHPO	26S protease regulatory subunit 4 homolog OS=Schizosaccharomyces pombe GN=mts2 PE=2 SV=1	KNVPKLQNVSNFQK	5		sp|Q10329|PSA7_SCHPO	Probable proteasome subunit alpha type-7 OS=Schizosaccharomyces pombe GN=SPBC106.16 PE=2 SV=1	0.6862
8776	991.5047	3	0.1094	0.85	8.87	YTQSTNNDDPKK	11		sp|P30655|PSB5_SCHPO	Proteasome subunit beta type-5 OS=Schizosaccharomyces pombe GN=pts1 PE=2 SV=3	IMKLCFDELKK	10	57.02146@C;	sp|Q09720|PSB2_SCHPO	Probable proteasome subunit beta type-2 OS=Schizosaccharomyces pombe GN=SPAC31A2.04c PE=2 SV=1	0.6862
9850	834.76495	3	0.1094	0.94	-8.39	KQMSYMLAR	1		sp|P87048|RPN1_SCHPO	26S proteasome regulatory subunit rpn1 OS=Schizosaccharomyces pombe GN=rpn1 PE=1 SV=2	LQKYQATVMR	3		sp|Q10335|RPN7_SCHPO	Probable 26S proteasome regulatory subunit rpn7 OS=Schizosaccharomyces pombe GN=rpn7 PE=2 SV=1	0.6862
4222	647.87695	4	0.1094	1.00	10.66	LAKRMK	3		sp|O94444|RPN10_SCHPO	26S proteasome regulatory subunit rpn10 OS=Schizosaccharomyces pombe GN=rpn10 PE=1 SV=1	VIGSELVQKYVGEGAR	9		sp|O42931|PRS7_SCHPO	26S protease regulatory subunit 7 homolog OS=Schizosaccharomyces pombe GN=rpt1 PE=1 SV=2	0.6862
12355	694.72687	3	0.1093	0.96	9.03	WKTLSK	2		sp|Q9USQ9|PSB4_SCHPO	Probable proteasome subunit beta type-4 OS=Schizosaccharomyces pombe GN=SPBC577.10 PE=2 SV=1	SSTAAKTFLEK	6		sp|O94579|PSA2_SCHPO	Probable proteasome subunit alpha type-2 OS=Schizosaccharomyces pombe GN=SPCC1442.06 PE=2 SV=1	0.7176
13003	947.86774	3	0.1092	0.96	6.10	EVLNKGVSK	5		sp|Q9P7S2|RPN6_SCHPO	Probable 26S proteasome regulatory subunit rpn6 OS=Schizosaccharomyces pombe GN=rpn6 PE=2 SV=1	VVGSELIQKYLGDGPR	9		sp|P36612|PRS4_SCHPO	26S protease regulatory subunit 4 homolog OS=Schizosaccharomyces pombe GN=mts2 PE=2 SV=1	0.7176
10497	844.1076	3	0.1092	0.96	8.30	KVPDK	1		sp|O94517|PSA6_SCHPO	Probable proteasome subunit alpha type-6 OS=Schizosaccharomyces pombe GN=SPBC646.16 PE=2 SV=1	QEVAAQKSSEETEDKK	7		sp|O94444|RPN10_SCHPO	26S proteasome regulatory subunit rpn10 OS=Schizosaccharomyces pombe GN=rpn10 PE=1 SV=1	0.7176
2320	768.38995	3	0.1092	0.98	-1.27	FSGEKK	5		sp|Q9P7S2|RPN6_SCHPO	Probable 26S proteasome regulatory subunit rpn6 OS=Schizosaccharomyces pombe GN=rpn6 PE=2 SV=1	MSERDTALEKYK	10		sp|O74445|PRS10_SCHPO	Probable 26S protease subunit rpt4 OS=Schizosaccharomyces pombe GN=rpt4 PE=2 SV=2	0.7176
2081	484.509	4	0.1092	0.97	-1.64	KKSGR	1		sp|Q10329|PSA7_SCHPO	Probable proteasome subunit alpha type-7 OS=Schizosaccharomyces pombe GN=SPBC106.16 PE=2 SV=1	NEEKLAEFDK	4		sp|Q10335|RPN7_SCHPO	Probable 26S proteasome regulatory subunit rpn7 OS=Schizosaccharomyces pombe GN=rpn7 PE=2 SV=1	0.7176
1789	679.8541	4	0.1092	0.97	-1.71	VVKGNQK	3		sp|O42931|PRS7_SCHPO	26S protease regulatory subunit 7 homolog OS=Schizosaccharomyces pombe GN=rpt1 PE=1 SV=2	QEVAAQKSSEETEDKK	15		sp|O94444|RPN10_SCHPO	26S proteasome regulatory subunit rpn10 OS=Schizosaccharomyces pombe GN=rpn10 PE=1 SV=1	0.7176
11056	776.7746	3	0.1092	0.98	-4.83	LLVKDR	4		sp|Q9UUB6|UBLH2_SCHPO	Ubiquitin carboxyl-terminal hydrolase 2 OS=Schizosaccharomyces pombe GN=uch2 PE=1 SV=1	TSTSSMTAVPKPLK	11		sp|P87048|RPN1_SCHPO	26S proteasome regulatory subunit rpn1 OS=Schizosaccharomyces pombe GN=rpn1 PE=1 SV=2	0.7176
1895	755.3955	3	0.1091	0.81	-6.80	KAQSGPDASAK	1		sp|P36612|PRS4_SCHPO	26S protease regulatory subunit 4 homolog OS=Schizosaccharomyces pombe GN=mts2 PE=2 SV=1	KHLDAEVQK	1		sp|P41878|RPN11_SCHPO	26S proteasome regulatory subunit rpn11 OS=Schizosaccharomyces pombe GN=rpn11 PE=1 SV=2	0.7176
10594	966.5031	3	0.1091	1.00	3.29	DTTKNKMVCK	4	57.02146@C;	sp|Q09682|PSA4_SCHPO	Probable proteasome subunit alpha type-4 OS=Schizosaccharomyces pombe GN=SPAC13C5.01c PE=2 SV=1	QDPKKHLDAEVQK	4		sp|P41878|RPN11_SCHPO	26S proteasome regulatory subunit rpn11 OS=Schizosaccharomyces pombe GN=rpn11 PE=1 SV=2	0.7176
1939	457.289	4	0.1091	0.97	4.82	IKLISGK	2		sp|Q9US13|RPN9_SCHPO	Probable 26S proteasome regulatory subunit rpn9 OS=Schizosaccharomyces pombe GN=rpn9 PE=2 SV=1	WAIKEKR	6		sp|Q9P7S2|RPN6_SCHPO	Probable 26S proteasome regulatory subunit rpn6 OS=Schizosaccharomyces pombe GN=rpn6 PE=2 SV=1	0.7268
2136	471.47076	4	0.1090	0.86	-10.70	MFMTR	1		sp|Q9UT97|PSA5_SCHPO	Probable proteasome subunit alpha type-5 OS=Schizosaccharomyces pombe GN=SPAC323.02c PE=1 SV=1	QSKYTYDR	3		sp|Q09841|PSB7_SCHPO	Probable proteasome subunit beta type-7 OS=Schizosaccharomyces pombe GN=SPAC23D3.07 PE=2 SV=1	0.7268
1746	590.5473	4	0.1090	0.98	8.49	NLTDETKNK	7		sp|P30655|PSB5_SCHPO	Proteasome subunit beta type-5 OS=Schizosaccharomyces pombe GN=pts1 PE=2 SV=3	MPPKEDWEK	1		sp|O42931|PRS7_SCHPO	26S protease regulatory subunit 7 homolog OS=Schizosaccharomyces pombe GN=rpt1 PE=1 SV=2	0.7268
12542	650.85126	4	0.1090	0.99	9.20	EWLDKLGDK	5		sp|O14250|PSA1_SCHPO	Probable proteasome subunit alpha type-1 OS=Schizosaccharomyces pombe GN=SPAC6G10.04c PE=2 SV=1	KVEFGLPDLEGR	1		sp|O42931|PRS7_SCHPO	26S protease regulatory subunit 7 homolog OS=Schizosaccharomyces pombe GN=rpt1 PE=1 SV=2	0.7268
10282	864.43616	4	0.1090	0.95	-8.27	EDCKSLK	4	57.02146@C;	sp|O74894|PRS6B_SCHPO	26S protease regulatory subunit 6B homolog OS=Schizosaccharomyces pombe GN=rpt3 PE=2 SV=1	DFSKTLPPELKGEALGNSEHIR	11		sp|Q9UUB6|UBLH2_SCHPO	Ubiquitin carboxyl-terminal hydrolase 2 OS=Schizosaccharomyces pombe GN=uch2 PE=1 SV=1	0.7268
10439	696.33734	4	0.1090	0.98	-10.36	NKMVCKIWK	2	57.02146@C;	sp|Q09682|PSA4_SCHPO	Probable proteasome subunit alpha type-4 OS=Schizosaccharomyces pombe GN=SPAC13C5.01c PE=2 SV=1	EKASKGSNDDEMK	2		sp|O74762|RPN2_SCHPO	26S proteasome regulatory subunit rpn2 OS=Schizosaccharomyces pombe GN=rpn2 PE=1 SV=1	0.7268
6257	647.3567	4	0.1089	0.96	6.80	LEGTIDYQKL	9		sp|O74445|PRS10_SCHPO	Probable 26S protease subunit rpt4 OS=Schizosaccharomyces pombe GN=rpt4 PE=2 SV=2	LGDKGPAAARASR	4		sp|O14250|PSA1_SCHPO	Probable proteasome subunit alpha type-1 OS=Schizosaccharomyces pombe GN=SPAC6G10.04c PE=2 SV=1	0.7268
11226	940.51117	4	0.1089	1.00	-6.24	TLLAKAVANQTSATFLR	5		sp|P36612|PRS4_SCHPO	26S protease regulatory subunit 4 homolog OS=Schizosaccharomyces pombe GN=mts2 PE=2 SV=1	DTMNVDINAIKKGEIR	11		sp|O43063|PSB6_SCHPO	Probable proteasome subunit beta type-6 OS=Schizosaccharomyces pombe GN=SPBC4C3.10c PE=2 SV=1	0.7268
10571	663.716	3	0.1089	0.98	11.05	KINVK	1		sp|Q9UTM3|RPN5_SCHPO	26S proteasome regulatory subunit rpn5 OS=Schizosaccharomyces pombe GN=rpn5a PE=1 SV=1	GYSKPNERATK	4		sp|Q09841|PSB7_SCHPO	Probable proteasome subunit beta type-7 OS=Schizosaccharomyces pombe GN=SPAC23D3.07 PE=2 SV=1	0.7268
4291	512.08453	4	0.1089	1.00	8.24	LGVKPPK	4		sp|O14126|PRS6A_SCHPO	26S protease regulatory subunit 6A OS=Schizosaccharomyces pombe GN=tbp1 PE=2 SV=1	FRKLGVKPPK	7		sp|O14126|PRS6A_SCHPO	26S protease regulatory subunit 6A OS=Schizosaccharomyces pombe GN=tbp1 PE=2 SV=1	0.7268
1931	555.8292	4	0.1089	0.99	2.53	WAIKEKR	6		sp|Q9P7S2|RPN6_SCHPO	Probable 26S proteasome regulatory subunit rpn6 OS=Schizosaccharomyces pombe GN=rpn6 PE=2 SV=1	KINVKFFEK	1		sp|Q9UTM3|RPN5_SCHPO	26S proteasome regulatory subunit rpn5 OS=Schizosaccharomyces pombe GN=rpn5a PE=1 SV=1	0.7268
802	494.51144	4	0.1088	0.92	7.42	AQEEVKR	6		sp|O74894|PRS6B_SCHPO	26S protease regulatory subunit 6B homolog OS=Schizosaccharomyces pombe GN=rpt3 PE=2 SV=1	MMGINERK	1		sp|Q09841|PSB7_SCHPO	Probable proteasome subunit beta type-7 OS=Schizosaccharomyces pombe GN=SPAC23D3.07 PE=2 SV=1	0.7268
2640	490.8009	4	0.1088	0.98	-4.86	KNRLK	1		sp|Q10335|RPN7_SCHPO	Probable 26S proteasome regulatory subunit rpn7 OS=Schizosaccharomyces pombe GN=rpn7 PE=2 SV=1	KRVIEHNIR	1		sp|Q9UTM3|RPN5_SCHPO	26S proteasome regulatory subunit rpn5 OS=Schizosaccharomyces pombe GN=rpn5a PE=1 SV=1	0.7268
11158	873.7905	3	0.1088	0.97	2.61	NCACVISQKK	9	57.02146@C;	sp|O94517|PSA6_SCHPO	Probable proteasome subunit alpha type-6 OS=Schizosaccharomyces pombe GN=SPBC646.16 PE=2 SV=1	DFSKTLPPELK	4		sp|Q9UUB6|UBLH2_SCHPO	Ubiquitin carboxyl-terminal hydrolase 2 OS=Schizosaccharomyces pombe GN=uch2 PE=1 SV=1	0.7268
12501	797.4189	3	0.1087	0.99	-0.92	KVADLK	1		sp|O74445|PRS10_SCHPO	Probable 26S protease subunit rpt4 OS=Schizosaccharomyces pombe GN=rpt4 PE=2 SV=2	EEPKSETLENFTR	4		sp|O74762|RPN2_SCHPO	26S proteasome regulatory subunit rpn2 OS=Schizosaccharomyces pombe GN=rpn2 PE=1 SV=1	0.7268
1057	479.51038	4	0.1087	0.98	-9.25	KVADLK	1		sp|O74445|PRS10_SCHPO	Probable 26S protease subunit rpt4 OS=Schizosaccharomyces pombe GN=rpt4 PE=2 SV=2	ETEKLAEER	4		sp|P50524|RPN12_SCHPO	26S proteasome regulatory subunit rpn12 OS=Schizosaccharomyces pombe GN=rpn12 PE=1 SV=1	0.7268
8787	806.6717	4	0.1087	0.91	9.77	CYAKNEWR	4	57.02146@C;	sp|O74762|RPN2_SCHPO	26S proteasome regulatory subunit rpn2 OS=Schizosaccharomyces pombe GN=rpn2 PE=1 SV=1	EKSPAIIFIDELDAIGTK	2		sp|O14126|PRS6A_SCHPO	26S protease regulatory subunit 6A OS=Schizosaccharomyces pombe GN=tbp1 PE=2 SV=1	0.7268
12094	923.71643	4	0.1087	0.95	-7.74	EKASKGSNDDEMK	5		sp|O74762|RPN2_SCHPO	26S proteasome regulatory subunit rpn2 OS=Schizosaccharomyces pombe GN=rpn2 PE=1 SV=1	EKSPAIIFIDELDAIGTKR	18		sp|O14126|PRS6A_SCHPO	26S protease regulatory subunit 6A OS=Schizosaccharomyces pombe GN=tbp1 PE=2 SV=1	0.7268
4621	548.79816	4	0.1086	0.97	3.90	KELLK	1		sp|P50524|RPN12_SCHPO	26S proteasome regulatory subunit rpn12 OS=Schizosaccharomyces pombe GN=rpn12 PE=1 SV=1	KEDSSPCGYIIR	1	57.02146@C;	sp|O74762|RPN2_SCHPO	26S proteasome regulatory subunit rpn2 OS=Schizosaccharomyces pombe GN=rpn2 PE=1 SV=1	0.7268
2892	795.76886	3	0.1086	0.98	3.69	MESLQR	1		sp|P41878|RPN11_SCHPO	26S proteasome regulatory subunit rpn11 OS=Schizosaccharomyces pombe GN=rpn11 PE=1 SV=2	NLLLQEKGFPTPK	7		sp|Q09841|PSB7_SCHPO	Probable proteasome subunit beta type-7 OS=Schizosaccharomyces pombe GN=SPAC23D3.07 PE=2 SV=1	0.7268
8250	723.85254	4	0.1086	0.89	7.94	MESLQR	1		sp|P41878|RPN11_SCHPO	26S proteasome regulatory subunit rpn11 OS=Schizosaccharomyces pombe GN=rpn11 PE=1 SV=2	EDLTDEEKAASIAVEDEK	8		sp|Q9UUB6|UBLH2_SCHPO	Ubiquitin carboxyl-terminal hydrolase 2 OS=Schizosaccharomyces pombe GN=uch2 PE=1 SV=1	0.7268
8592	752.41406	3	0.1086	1.00	6.39	ERKPR	3		sp|Q9UQY2|PSB1_SCHPO	Probable proteasome subunit beta type-1 OS=Schizosaccharomyces pombe GN=pam1 PE=2 SV=1	ILFENPDEATKR	11		sp|P36612|PRS4_SCHPO	26S protease regulatory subunit 4 homolog OS=Schizosaccharomyces pombe GN=mts2 PE=2 SV=1	0.7268
8384	768.738	3	0.1086	0.96	4.35	NKHCLIK	2	57.02146@C;	sp|P30655|PSB5_SCHPO	Proteasome subunit beta type-5 OS=Schizosaccharomyces pombe GN=pts1 PE=2 SV=3	KYDKTEDDIK	4		sp|O74445|PRS10_SCHPO	Probable 26S protease subunit rpt4 OS=Schizosaccharomyces pombe GN=rpt4 PE=2 SV=2	0.7268
8448	870.898	4	0.1085	0.74	-10.38	YTQSTNNDDPKK	11		sp|P30655|PSB5_SCHPO	Proteasome subunit beta type-5 OS=Schizosaccharomyces pombe GN=pts1 PE=2 SV=3	EGKGEIYSFDPVGSYER	3		sp|Q9UQY2|PSB1_SCHPO	Probable proteasome subunit beta type-1 OS=Schizosaccharomyces pombe GN=pam1 PE=2 SV=1	0.7268
5192	614.0561	3	0.1085	0.94	-4.78	IKLISGK	2		sp|Q9US13|RPN9_SCHPO	Probable 26S proteasome regulatory subunit rpn9 OS=Schizosaccharomyces pombe GN=rpn9 PE=2 SV=1	VLVDKSRK	5		sp|O94579|PSA2_SCHPO	Probable proteasome subunit alpha type-2 OS=Schizosaccharomyces pombe GN=SPCC1442.06 PE=2 SV=1	0.7268
4792	559.81226	4	0.1084	1.00	-2.73	LGVKPPK	4		sp|O14126|PRS6A_SCHPO	26S protease regulatory subunit 6A OS=Schizosaccharomyces pombe GN=tbp1 PE=2 SV=1	ATKQSKYTYDR	3		sp|Q09841|PSB7_SCHPO	Probable proteasome subunit beta type-7 OS=Schizosaccharomyces pombe GN=SPAC23D3.07 PE=2 SV=1	0.7268
6645	593.312	4	0.1084	0.94	-4.22	WKTLSK	2		sp|Q9USQ9|PSB4_SCHPO	Probable proteasome subunit beta type-4 OS=Schizosaccharomyces pombe GN=SPBC577.10 PE=2 SV=1	MSERDTALEKYK	1		sp|O74445|PRS10_SCHPO	Probable 26S protease subunit rpt4 OS=Schizosaccharomyces pombe GN=rpt4 PE=2 SV=2	0.7268
2551	778.70416	3	0.1083	0.93	10.99	MPFGNTHNK	1		sp|P06732|KCRM_HUMAN	Creatine kinase M-type OS=Homo sapiens GN=CKM PE=1 SV=2	KNTEDIEMTA	1		sp|P87048|RPN1_SCHPO	26S proteasome regulatory subunit rpn1 OS=Schizosaccharomyces pombe GN=rpn1 PE=1 SV=2	0.7268
12944	782.712	3	0.1083	0.92	9.89	MSRSYDSR	1		sp|Q09682|PSA4_SCHPO	Probable proteasome subunit alpha type-4 OS=Schizosaccharomyces pombe GN=SPAC13C5.01c PE=2 SV=1	NCACVISQKK	9	57.02146@C;	sp|O94517|PSA6_SCHPO	Probable proteasome subunit alpha type-6 OS=Schizosaccharomyces pombe GN=SPBC646.16 PE=2 SV=1	0.7268
10658	738.38354	3	0.1083	0.92	-1.88	MTEVLK	1		sp|P41836|PRS8_SCHPO	26S protease regulatory subunit 8 homolog OS=Schizosaccharomyces pombe GN=let1 PE=2 SV=1	MPIDFKGFICK	6	57.02146@C;	sp|Q09720|PSB2_SCHPO	Probable proteasome subunit beta type-2 OS=Schizosaccharomyces pombe GN=SPAC31A2.04c PE=2 SV=1	0.7268
11879	816.39874	3	0.1083	0.80	5.49	MPFGNTHNK	1		sp|P06732|KCRM_HUMAN	Creatine kinase M-type OS=Homo sapiens GN=CKM PE=1 SV=2	KYYSFDNSLK	1		sp|O42897|RPN3_SCHPO	Probable 26S proteasome regulatory subunit rpn3 OS=Schizosaccharomyces pombe GN=rpn3 PE=2 SV=2	0.7268
2338	817.41425	3	0.1083	0.82	2.79	FIVKASSGPR	4		sp|O74445|PRS10_SCHPO	Probable 26S protease subunit rpt4 OS=Schizosaccharomyces pombe GN=rpt4 PE=2 SV=2	GSNDDEMKIDK	8		sp|O74762|RPN2_SCHPO	26S proteasome regulatory subunit rpn2 OS=Schizosaccharomyces pombe GN=rpn2 PE=1 SV=1	0.7268
8288	789.141	4	0.1082	1.00	-5.11	KDWNACKK	1	57.02146@C;	sp|P50524|RPN12_SCHPO	26S proteasome regulatory subunit rpn12 OS=Schizosaccharomyces pombe GN=rpn12 PE=1 SV=1	DDINLDEASAMAVKFLSK	14		sp|Q09682|PSA4_SCHPO	Probable proteasome subunit alpha type-4 OS=Schizosaccharomyces pombe GN=SPAC13C5.01c PE=2 SV=1	0.7268
12784	744.41766	3	0.1082	0.90	2.74	NKHCLIK	2	57.02146@C;	sp|P30655|PSB5_SCHPO	Proteasome subunit beta type-5 OS=Schizosaccharomyces pombe GN=pts1 PE=2 SV=3	SRKVAQTTYK	3		sp|O94579|PSA2_SCHPO	Probable proteasome subunit alpha type-2 OS=Schizosaccharomyces pombe GN=SPCC1442.06 PE=2 SV=1	0.7268
6467	780.40326	3	0.1082	0.98	-0.94	INYKK	4		sp|P41878|RPN11_SCHPO	26S proteasome regulatory subunit rpn11 OS=Schizosaccharomyces pombe GN=rpn11 PE=1 SV=2	FDSEKAGDREVQR	5		sp|O14126|PRS6A_SCHPO	26S protease regulatory subunit 6A OS=Schizosaccharomyces pombe GN=tbp1 PE=2 SV=1	0.7268
1988	607.3421	3	0.1082	0.94	-8.66	KDKPK	3		sp|P36612|PRS4_SCHPO	26S protease regulatory subunit 4 homolog OS=Schizosaccharomyces pombe GN=mts2 PE=2 SV=1	KHLDAEVQK	1		sp|P41878|RPN11_SCHPO	26S proteasome regulatory subunit rpn11 OS=Schizosaccharomyces pombe GN=rpn11 PE=1 SV=2	0.7268
13782	808.426	3	0.1082	0.92	6.65	VGKSAVIK	3		sp|O14126|PRS6A_SCHPO	26S protease regulatory subunit 6A OS=Schizosaccharomyces pombe GN=tbp1 PE=2 SV=1	MNSTEEIDLYNR	1		sp|O74894|PRS6B_SCHPO	26S protease regulatory subunit 6B homolog OS=Schizosaccharomyces pombe GN=rpt3 PE=2 SV=1	0.7268
9303	777.7356	3	0.1082	0.92	-7.75	MESLQR	1		sp|P41878|RPN11_SCHPO	26S proteasome regulatory subunit rpn11 OS=Schizosaccharomyces pombe GN=rpn11 PE=1 SV=2	IDTIVKEIQDEK	6		sp|Q10329|PSA7_SCHPO	Probable proteasome subunit alpha type-7 OS=Schizosaccharomyces pombe GN=SPBC106.16 PE=2 SV=1	0.7268
3261	770.4091	3	0.1081	0.98	3.70	QKSLEK	2		sp|O42897|RPN3_SCHPO	Probable 26S proteasome regulatory subunit rpn3 OS=Schizosaccharomyces pombe GN=rpn3 PE=2 SV=2	GDSGEMSLQKLFK	10		sp|P41836|PRS8_SCHPO	26S protease regulatory subunit 8 homolog OS=Schizosaccharomyces pombe GN=let1 PE=2 SV=1	0.7415
10970	644.0597	4	0.1081	0.85	10.35	ASKGSNDDEMK	3		sp|O74762|RPN2_SCHPO	26S proteasome regulatory subunit rpn2 OS=Schizosaccharomyces pombe GN=rpn2 PE=1 SV=1	KYDKTEDDIK	1		sp|O74445|PRS10_SCHPO	Probable 26S protease subunit rpt4 OS=Schizosaccharomyces pombe GN=rpt4 PE=2 SV=2	0.7415
8800	965.72546	4	0.1081	0.95	-8.60	THAVLVALKR	9		sp|O14250|PSA1_SCHPO	Probable proteasome subunit alpha type-1 OS=Schizosaccharomyces pombe GN=SPAC6G10.04c PE=2 SV=1	MGQAQSGNFSNFGDGANGDNKKDQK	21		sp|P36612|PRS4_SCHPO	26S protease regulatory subunit 4 homolog OS=Schizosaccharomyces pombe GN=mts2 PE=2 SV=1	0.7415
2000	550.5362	4	0.1080	1.00	8.89	HGGYKPTDK	5		sp|P06732|KCRM_HUMAN	Creatine kinase M-type OS=Homo sapiens GN=CKM PE=1 SV=2	KAQSGPDASAK	1		sp|P36612|PRS4_SCHPO	26S protease regulatory subunit 4 homolog OS=Schizosaccharomyces pombe GN=mts2 PE=2 SV=1	0.7415
2531	665.06934	4	0.1080	0.95	-0.64	GGNMKEVFR	5		sp|P06732|KCRM_HUMAN	Creatine kinase M-type OS=Homo sapiens GN=CKM PE=1 SV=2	MEQKPEVDYSEK	1		sp|Q9UTM3|RPN5_SCHPO	26S proteasome regulatory subunit rpn5 OS=Schizosaccharomyces pombe GN=rpn5a PE=1 SV=1	0.7415
6296	666.3573	3	0.1080	0.91	-9.54	NKVLVK	2		sp|P41836|PRS8_SCHPO	26S protease regulatory subunit 8 homolog OS=Schizosaccharomyces pombe GN=let1 PE=2 SV=1	MPPKEDWEK	1		sp|O42931|PRS7_SCHPO	26S protease regulatory subunit 7 homolog OS=Schizosaccharomyces pombe GN=rpt1 PE=1 SV=2	0.7415
5377	492.5151	4	0.1080	0.99	10.31	MSQAR	1		sp|O94517|PSA6_SCHPO	Probable proteasome subunit alpha type-6 OS=Schizosaccharomyces pombe GN=SPBC646.16 PE=2 SV=1	LQKYQATVMR	3		sp|Q10335|RPN7_SCHPO	Probable 26S proteasome regulatory subunit rpn7 OS=Schizosaccharomyces pombe GN=rpn7 PE=2 SV=1	0.7415
9476	910.16925	3	0.1080	0.96	4.39	LGVKPPK	4		sp|O14126|PRS6A_SCHPO	26S protease regulatory subunit 6A OS=Schizosaccharomyces pombe GN=tbp1 PE=2 SV=1	YKSYLLQHREWDSK	2		sp|O74445|PRS10_SCHPO	Probable 26S protease subunit rpt4 OS=Schizosaccharomyces pombe GN=rpt4 PE=2 SV=2	0.7415
11508	828.10394	3	0.1080	0.91	-8.07	LMVEMEKK	7		sp|P06732|KCRM_HUMAN	Creatine kinase M-type OS=Homo sapiens GN=CKM PE=1 SV=2	GTTAVLKEDIYK	7		sp|Q09841|PSB7_SCHPO	Probable proteasome subunit beta type-7 OS=Schizosaccharomyces pombe GN=SPAC23D3.07 PE=2 SV=1	0.7415
10470	594.9726	3	0.1079	0.99	-6.78	LEKVR	3		sp|Q9UTM3|RPN5_SCHPO	26S proteasome regulatory subunit rpn5 OS=Schizosaccharomyces pombe GN=rpn5a PE=1 SV=1	MSRSYDSR	1		sp|Q09682|PSA4_SCHPO	Probable proteasome subunit alpha type-4 OS=Schizosaccharomyces pombe GN=SPAC13C5.01c PE=2 SV=1	0.7415
6110	562.51917	4	0.1078	0.99	-1.96	MFMTR	1		sp|Q9UT97|PSA5_SCHPO	Probable proteasome subunit alpha type-5 OS=Schizosaccharomyces pombe GN=SPAC323.02c PE=1 SV=1	KEDSSPCGYIIR	1	57.02146@C;	sp|O74762|RPN2_SCHPO	26S proteasome regulatory subunit rpn2 OS=Schizosaccharomyces pombe GN=rpn2 PE=1 SV=1	0.7415
12978	941.5318	3	0.1078	0.98	10.47	KIFTIHTSK	1		sp|P36612|PRS4_SCHPO	26S protease regulatory subunit 4 homolog OS=Schizosaccharomyces pombe GN=mts2 PE=2 SV=1	FCVGLQKIEEIFK	7	57.02146@C;	sp|P06732|KCRM_HUMAN	Creatine kinase M-type OS=Homo sapiens GN=CKM PE=1 SV=2	0.7415
1487	737.41925	3	0.1078	0.94	-4.09	KVADLKK	1		sp|O74445|PRS10_SCHPO	Probable 26S protease subunit rpt4 OS=Schizosaccharomyces pombe GN=rpt4 PE=2 SV=2	KHFEQVINEK	1		sp|O74762|RPN2_SCHPO	26S proteasome regulatory subunit rpn2 OS=Schizosaccharomyces pombe GN=rpn2 PE=1 SV=1	0.7415
8527	582.80347	4	0.1078	0.94	-7.87	MKDAVK	2		sp|O59770|PSA3_SCHPO	Probable proteasome subunit alpha type-3 OS=Schizosaccharomyces pombe GN=SPCC1795.04c PE=1 SV=1	ESDKAPDLIELNR	4		sp|O74762|RPN2_SCHPO	26S proteasome regulatory subunit rpn2 OS=Schizosaccharomyces pombe GN=rpn2 PE=1 SV=1	0.7415
13216	676.36456	3	0.1077	0.98	10.24	KHGQLK	1		sp|Q9UTM3|RPN5_SCHPO	26S proteasome regulatory subunit rpn5 OS=Schizosaccharomyces pombe GN=rpn5a PE=1 SV=1	MSERDTALEK	1		sp|O74445|PRS10_SCHPO	Probable 26S protease subunit rpt4 OS=Schizosaccharomyces pombe GN=rpt4 PE=2 SV=2	0.7415
3654	619.6436	3	0.1077	0.89	7.43	FSGEKK	5		sp|Q9P7S2|RPN6_SCHPO	Probable 26S proteasome regulatory subunit rpn6 OS=Schizosaccharomyces pombe GN=rpn6 PE=2 SV=1	FDSEKAGDR	5		sp|O14126|PRS6A_SCHPO	26S protease regulatory subunit 6A OS=Schizosaccharomyces pombe GN=tbp1 PE=2 SV=1	0.7415
9792	832.08636	3	0.1076	0.82	7.34	MSGYDR	1		sp|Q10329|PSA7_SCHPO	Probable proteasome subunit alpha type-7 OS=Schizosaccharomyces pombe GN=SPBC106.16 PE=2 SV=1	TFANLVSSTLYEKR	13		sp|Q9Y7T8|PSB3_SCHPO	Probable proteasome subunit beta type-3 OS=Schizosaccharomyces pombe GN=SPCC63.12c PE=2 SV=1	0.7415
1972	459.2786	4	0.1076	0.88	-6.46	KELLK	1		sp|P50524|RPN12_SCHPO	26S proteasome regulatory subunit rpn12 OS=Schizosaccharomyces pombe GN=rpn12 PE=1 SV=1	KVAQTTYKK	1		sp|O94579|PSA2_SCHPO	Probable proteasome subunit alpha type-2 OS=Schizosaccharomyces pombe GN=SPCC1442.06 PE=2 SV=1	0.7415
11920	812.74634	3	0.1076	0.96	-6.12	KNEEK	1		sp|Q10335|RPN7_SCHPO	Probable 26S proteasome regulatory subunit rpn7 OS=Schizosaccharomyces pombe GN=rpn7 PE=2 SV=1	EYLEKNWKEGLSR	5		sp|Q10329|PSA7_SCHPO	Probable proteasome subunit alpha type-7 OS=Schizosaccharomyces pombe GN=SPBC106.16 PE=2 SV=1	0.7415
12227	813.41486	3	0.1076	0.97	-7.91	AKSAKIVR	5		sp|Q9P7S2|RPN6_SCHPO	Probable 26S proteasome regulatory subunit rpn6 OS=Schizosaccharomyces pombe GN=rpn6 PE=2 SV=1	KMSAQSCACMVR	1	57.02146@C;	sp|Q9UQY2|PSB1_SCHPO	Probable proteasome subunit beta type-1 OS=Schizosaccharomyces pombe GN=pam1 PE=2 SV=1	0.7415
13785	676.84845	4	0.1075	0.99	10.21	KKAQSGPDASAK	1		sp|P36612|PRS4_SCHPO	26S protease regulatory subunit 4 homolog OS=Schizosaccharomyces pombe GN=mts2 PE=2 SV=1	GSNDDEMKIDKK	8		sp|O74762|RPN2_SCHPO	26S proteasome regulatory subunit rpn2 OS=Schizosaccharomyces pombe GN=rpn2 PE=1 SV=1	0.7415
2207	621.5909	4	0.1075	0.98	-7.47	ENKIQRQR	3		sp|O94444|RPN10_SCHPO	26S proteasome regulatory subunit rpn10 OS=Schizosaccharomyces pombe GN=rpn10 PE=1 SV=1	DFSKTLPPELK	4		sp|Q9UUB6|UBLH2_SCHPO	Ubiquitin carboxyl-terminal hydrolase 2 OS=Schizosaccharomyces pombe GN=uch2 PE=1 SV=1	0.7415
1026	459.97134	4	0.1075	1.00	-3.13	KNEEK	1		sp|Q10335|RPN7_SCHPO	Probable 26S proteasome regulatory subunit rpn7 OS=Schizosaccharomyces pombe GN=rpn7 PE=2 SV=1	SSEETEDKK	8		sp|O94444|RPN10_SCHPO	26S proteasome regulatory subunit rpn10 OS=Schizosaccharomyces pombe GN=rpn10 PE=1 SV=1	0.7415
13426	1040.8346	3	0.1075	0.81	0.31	KNEEKLAEFDK	1		sp|Q10335|RPN7_SCHPO	Probable 26S proteasome regulatory subunit rpn7 OS=Schizosaccharomyces pombe GN=rpn7 PE=2 SV=1	DEKYTLYDQNDTK	3		sp|O14250|PSA1_SCHPO	Probable proteasome subunit alpha type-1 OS=Schizosaccharomyces pombe GN=SPAC6G10.04c PE=2 SV=1	0.7415
13708	837.79535	3	0.1075	0.91	-3.89	KEEPK	1		sp|O74762|RPN2_SCHPO	26S proteasome regulatory subunit rpn2 OS=Schizosaccharomyces pombe GN=rpn2 PE=1 SV=1	GNAKFGDGIQIAQLALK	4		sp|O94444|RPN10_SCHPO	26S proteasome regulatory subunit rpn10 OS=Schizosaccharomyces pombe GN=rpn10 PE=1 SV=1	0.7415
12060	607.55145	4	0.1075	0.94	-8.75	SSEETEDKK	8		sp|O94444|RPN10_SCHPO	26S proteasome regulatory subunit rpn10 OS=Schizosaccharomyces pombe GN=rpn10 PE=1 SV=1	LQKYQATVMR	3		sp|Q10335|RPN7_SCHPO	Probable 26S proteasome regulatory subunit rpn7 OS=Schizosaccharomyces pombe GN=rpn7 PE=2 SV=1	0.7415
11560	861.0932	3	0.1074	0.98	6.43	MSERDTALEK	1		sp|O74445|PRS10_SCHPO	Probable 26S protease subunit rpt4 OS=Schizosaccharomyces pombe GN=rpt4 PE=2 SV=2	KYYSFDNSLK	1		sp|O42897|RPN3_SCHPO	Probable 26S proteasome regulatory subunit rpn3 OS=Schizosaccharomyces pombe GN=rpn3 PE=2 SV=2	0.7415
10641	536.02856	4	0.1073	0.89	-6.96	KDKPK	3		sp|P36612|PRS4_SCHPO	26S protease regulatory subunit 4 homolog OS=Schizosaccharomyces pombe GN=mts2 PE=2 SV=1	EIQDEKEAEAAR	6		sp|Q10329|PSA7_SCHPO	Probable proteasome subunit alpha type-7 OS=Schizosaccharomyces pombe GN=SPBC106.16 PE=2 SV=1	0.7415
8376	888.48615	3	0.1073	1.00	-10.64	LGVKPPK	4		sp|O14126|PRS6A_SCHPO	26S protease regulatory subunit 6A OS=Schizosaccharomyces pombe GN=tbp1 PE=2 SV=1	ELNLMDPKVPEDIFK	8		sp|P87048|RPN1_SCHPO	26S proteasome regulatory subunit rpn1 OS=Schizosaccharomyces pombe GN=rpn1 PE=1 SV=2	0.7415
5817	796.75665	3	0.1073	0.95	3.37	NHASIDKMK	7		sp|P41878|RPN11_SCHPO	26S proteasome regulatory subunit rpn11 OS=Schizosaccharomyces pombe GN=rpn11 PE=1 SV=2	YKSYLLQHR	2		sp|O74445|PRS10_SCHPO	Probable 26S protease subunit rpt4 OS=Schizosaccharomyces pombe GN=rpt4 PE=2 SV=2	0.7415
13539	779.0755	3	0.1073	0.97	-5.23	KVAQTTYK	1		sp|O94579|PSA2_SCHPO	Probable proteasome subunit alpha type-2 OS=Schizosaccharomyces pombe GN=SPCC1442.06 PE=2 SV=1	YYPLKSMTEK	5		sp|P06732|KCRM_HUMAN	Creatine kinase M-type OS=Homo sapiens GN=CKM PE=1 SV=2	0.7415
4487	571.8095	4	0.1072	0.98	-2.25	KDKPK	1		sp|P36612|PRS4_SCHPO	26S protease regulatory subunit 4 homolog OS=Schizosaccharomyces pombe GN=mts2 PE=2 SV=1	VKAMEVDEKPTER	9		sp|O14126|PRS6A_SCHPO	26S protease regulatory subunit 6A OS=Schizosaccharomyces pombe GN=tbp1 PE=2 SV=1	0.7415
8157	784.8907	4	0.1071	0.95	8.18	LMVEMEKK	7		sp|P06732|KCRM_HUMAN	Creatine kinase M-type OS=Homo sapiens GN=CKM PE=1 SV=2	EDLTDEEKAASIAVEDEK	8		sp|Q9UUB6|UBLH2_SCHPO	Ubiquitin carboxyl-terminal hydrolase 2 OS=Schizosaccharomyces pombe GN=uch2 PE=1 SV=1	0.7415
5476	659.34503	3	0.1071	0.82	-4.51	TKDSLEAR	2		sp|O74762|RPN2_SCHPO	26S proteasome regulatory subunit rpn2 OS=Schizosaccharomyces pombe GN=rpn2 PE=1 SV=1	TKDSLEAR	2		sp|O74762|RPN2_SCHPO	26S proteasome regulatory subunit rpn2 OS=Schizosaccharomyces pombe GN=rpn2 PE=1 SV=1	0.7415
7998	597.2957	4	0.1071	0.99	1.13	MSSKDISSK	4		sp|P87048|RPN1_SCHPO	26S proteasome regulatory subunit rpn1 OS=Schizosaccharomyces pombe GN=rpn1 PE=1 SV=2	FLHDKNSDYK	5		sp|O74762|RPN2_SCHPO	26S proteasome regulatory subunit rpn2 OS=Schizosaccharomyces pombe GN=rpn2 PE=1 SV=1	0.7415
3038	716.3956	4	0.1071	0.97	9.21	VDVKTK	4		sp|Q10335|RPN7_SCHPO	Probable 26S proteasome regulatory subunit rpn7 OS=Schizosaccharomyces pombe GN=rpn7 PE=2 SV=1	KHFEQVINEKHEDALAK	10		sp|O74762|RPN2_SCHPO	26S proteasome regulatory subunit rpn2 OS=Schizosaccharomyces pombe GN=rpn2 PE=1 SV=1	0.7415
10822	630.33966	4	0.1071	0.94	5.72	IHAKSMAIDK	4		sp|O42931|PRS7_SCHPO	26S protease regulatory subunit 7 homolog OS=Schizosaccharomyces pombe GN=rpt1 PE=1 SV=2	FNLMVICKDK	8	57.02146@C;	sp|Q9UUB6|UBLH2_SCHPO	Ubiquitin carboxyl-terminal hydrolase 2 OS=Schizosaccharomyces pombe GN=uch2 PE=1 SV=1	0.7415
12185	797.08527	3	0.1071	1.00	2.96	MTEVLK	1		sp|P41836|PRS8_SCHPO	26S protease regulatory subunit 8 homolog OS=Schizosaccharomyces pombe GN=let1 PE=2 SV=1	VKAMEVDEKPTER	9		sp|O14126|PRS6A_SCHPO	26S protease regulatory subunit 6A OS=Schizosaccharomyces pombe GN=tbp1 PE=2 SV=1	0.7415
10208	855.4685	3	0.1070	0.94	9.24	TLSKESAR	4		sp|Q9USQ9|PSB4_SCHPO	Probable proteasome subunit beta type-4 OS=Schizosaccharomyces pombe GN=SPBC577.10 PE=2 SV=1	QDPKKHLDAEVQK	5		sp|P41878|RPN11_SCHPO	26S proteasome regulatory subunit rpn11 OS=Schizosaccharomyces pombe GN=rpn11 PE=1 SV=2	0.7415
12524	799.4016	3	0.1070	0.83	3.36	MMGINER	1		sp|Q09841|PSB7_SCHPO	Probable proteasome subunit beta type-7 OS=Schizosaccharomyces pombe GN=SPAC23D3.07 PE=2 SV=1	SNDIEKAIDLYK	6		sp|Q9P7S2|RPN6_SCHPO	Probable 26S proteasome regulatory subunit rpn6 OS=Schizosaccharomyces pombe GN=rpn6 PE=2 SV=1	0.7415
6293	771.39044	3	0.1070	0.98	-0.21	MSQAR	1		sp|O94517|PSA6_SCHPO	Probable proteasome subunit alpha type-6 OS=Schizosaccharomyces pombe GN=SPBC646.16 PE=2 SV=1	YYKPDLTIDEAVR	3		sp|Q09720|PSB2_SCHPO	Probable proteasome subunit beta type-2 OS=Schizosaccharomyces pombe GN=SPAC31A2.04c PE=2 SV=1	0.7415
5724	465.83038	5	0.1070	0.91	1.05	MESLQR	1		sp|P41878|RPN11_SCHPO	26S proteasome regulatory subunit rpn11 OS=Schizosaccharomyces pombe GN=rpn11 PE=1 SV=2	KEDSSPCGYIIR	1	57.02146@C;	sp|O74762|RPN2_SCHPO	26S proteasome regulatory subunit rpn2 OS=Schizosaccharomyces pombe GN=rpn2 PE=1 SV=1	0.7415
10834	757.7258	3	0.1069	0.88	10.43	LKPQDER	2		sp|P36612|PRS4_SCHPO	26S protease regulatory subunit 4 homolog OS=Schizosaccharomyces pombe GN=mts2 PE=2 SV=1	AKADYAQYYR	2		sp|Q9US13|RPN9_SCHPO	Probable 26S proteasome regulatory subunit rpn9 OS=Schizosaccharomyces pombe GN=rpn9 PE=2 SV=1	0.7415
10874	807.4104	4	0.1069	0.94	-1.14	MCSPSATLTHR	1	57.02146@C;	sp|Q10335|RPN7_SCHPO	Probable 26S proteasome regulatory subunit rpn7 OS=Schizosaccharomyces pombe GN=rpn7 PE=2 SV=1	ALQDYKPELASDPIIR	6		sp|Q9P7S2|RPN6_SCHPO	Probable 26S proteasome regulatory subunit rpn6 OS=Schizosaccharomyces pombe GN=rpn6 PE=2 SV=1	0.7415
7549	994.87354	3	0.1069	0.91	-0.08	EKVLKTK	5		sp|P36612|PRS4_SCHPO	26S protease regulatory subunit 4 homolog OS=Schizosaccharomyces pombe GN=mts2 PE=2 SV=1	FKLNYKPEEEYPDLSK	2		sp|P06732|KCRM_HUMAN	Creatine kinase M-type OS=Homo sapiens GN=CKM PE=1 SV=2	0.7415
1656	665.59717	4	0.1068	1.00	7.71	RFDSEKAGDR	6		sp|O14126|PRS6A_SCHPO	26S protease regulatory subunit 6A OS=Schizosaccharomyces pombe GN=tbp1 PE=2 SV=1	KIEFPPPSAEAR	1		sp|P41836|PRS8_SCHPO	26S protease regulatory subunit 8 homolog OS=Schizosaccharomyces pombe GN=let1 PE=2 SV=1	0.7415
11878	698.1303	4	0.1068	0.99	6.48	LEGTIDYQKL	9		sp|O74445|PRS10_SCHPO	Probable 26S protease subunit rpt4 OS=Schizosaccharomyces pombe GN=rpt4 PE=2 SV=2	AIGSGSEPAKSELVK	10		sp|Q9UT97|PSA5_SCHPO	Probable proteasome subunit alpha type-5 OS=Schizosaccharomyces pombe GN=SPAC323.02c PE=1 SV=1	0.7415
8196	687.39746	3	0.1068	0.91	-5.57	WAIKEK	4		sp|Q9P7S2|RPN6_SCHPO	Probable 26S proteasome regulatory subunit rpn6 OS=Schizosaccharomyces pombe GN=rpn6 PE=2 SV=1	IFRQKSLEK	5		sp|O42897|RPN3_SCHPO	Probable 26S proteasome regulatory subunit rpn3 OS=Schizosaccharomyces pombe GN=rpn3 PE=2 SV=2	0.7415
3886	621.3552	3	0.1067	0.97	-8.20	EKASFAR	2		sp|P50524|RPN12_SCHPO	26S proteasome regulatory subunit rpn12 OS=Schizosaccharomyces pombe GN=rpn12 PE=1 SV=1	CIKRLVK	3	57.02146@C;	sp|Q9Y7T8|PSB3_SCHPO	Probable proteasome subunit beta type-3 OS=Schizosaccharomyces pombe GN=SPCC63.12c PE=2 SV=1	0.7415
7314	683.3672	4	0.1067	1.00	4.20	WAIKEKR	4		sp|Q9P7S2|RPN6_SCHPO	Probable 26S proteasome regulatory subunit rpn6 OS=Schizosaccharomyces pombe GN=rpn6 PE=2 SV=1	DNLSWLSKANNWSK	8		sp|O74762|RPN2_SCHPO	26S proteasome regulatory subunit rpn2 OS=Schizosaccharomyces pombe GN=rpn2 PE=1 SV=1	0.7415
1943	641.3519	3	0.1067	0.97	6.16	QKSLEK	2		sp|O42897|RPN3_SCHPO	Probable 26S proteasome regulatory subunit rpn3 OS=Schizosaccharomyces pombe GN=rpn3 PE=2 SV=2	LCFDELKK	7	57.02146@C;	sp|Q09720|PSB2_SCHPO	Probable proteasome subunit beta type-2 OS=Schizosaccharomyces pombe GN=SPAC31A2.04c PE=2 SV=1	0.7415
4817	555.6789	3	0.1067	0.95	3.37	KNRLK	1		sp|Q10335|RPN7_SCHPO	Probable 26S proteasome regulatory subunit rpn7 OS=Schizosaccharomyces pombe GN=rpn7 PE=2 SV=1	EIKPNIR	3		sp|P41836|PRS8_SCHPO	26S protease regulatory subunit 8 homolog OS=Schizosaccharomyces pombe GN=let1 PE=2 SV=1	0.7415
10451	902.47345	3	0.1066	0.96	0.99	YKSYLLQHR	2		sp|O74445|PRS10_SCHPO	Probable 26S protease subunit rpt4 OS=Schizosaccharomyces pombe GN=rpt4 PE=2 SV=2	ATKQSKYTYDR	3		sp|Q09841|PSB7_SCHPO	Probable proteasome subunit beta type-7 OS=Schizosaccharomyces pombe GN=SPAC23D3.07 PE=2 SV=1	0.7415
10964	734.3877	3	0.1066	0.93	3.33	VMKSEFQR	3		sp|O14126|PRS6A_SCHPO	26S protease regulatory subunit 6A OS=Schizosaccharomyces pombe GN=tbp1 PE=2 SV=1	KIEFPSYR	1		sp|O74894|PRS6B_SCHPO	26S protease regulatory subunit 6B homolog OS=Schizosaccharomyces pombe GN=rpt3 PE=2 SV=1	0.7415
4206	781.01	3	0.1066	1.00	6.05	FPTDDDDK	1		sp|P00761|TRYP_PIG	Trypsin OS=Sus scrofa PE=1 SV=1	GSNDDEMKIDK	8		sp|O74762|RPN2_SCHPO	26S proteasome regulatory subunit rpn2 OS=Schizosaccharomyces pombe GN=rpn2 PE=1 SV=1	0.7415
10285	676.6005	4	0.1065	1.00	-3.70	NIPKAR	4		sp|Q9P7S2|RPN6_SCHPO	Probable 26S proteasome regulatory subunit rpn6 OS=Schizosaccharomyces pombe GN=rpn6 PE=2 SV=1	TLSKESARATIDECMR	4	57.02146@C;	sp|Q9USQ9|PSB4_SCHPO	Probable proteasome subunit beta type-4 OS=Schizosaccharomyces pombe GN=SPBC577.10 PE=2 SV=1	0.7415
9044	934.5184	3	0.1065	0.95	10.46	KVAQTTYKK	1		sp|O94579|PSA2_SCHPO	Probable proteasome subunit alpha type-2 OS=Schizosaccharomyces pombe GN=SPCC1442.06 PE=2 SV=1	VLSNYMKQEALSSK	7		sp|O14250|PSA1_SCHPO	Probable proteasome subunit alpha type-1 OS=Schizosaccharomyces pombe GN=SPAC6G10.04c PE=2 SV=1	0.7415
6087	756.7153	3	0.1065	0.94	6.14	KDQKK	1		sp|P36612|PRS4_SCHPO	26S protease regulatory subunit 4 homolog OS=Schizosaccharomyces pombe GN=mts2 PE=2 SV=1	MNSTEEIDLYNR	1		sp|O74894|PRS6B_SCHPO	26S protease regulatory subunit 6B homolog OS=Schizosaccharomyces pombe GN=rpt3 PE=2 SV=1	0.7415
11769	854.97095	4	0.1064	1.00	-0.71	LKPLIEKGGDWER	7		sp|Q10335|RPN7_SCHPO	Probable 26S proteasome regulatory subunit rpn7 OS=Schizosaccharomyces pombe GN=rpn7 PE=2 SV=1	FCVGLQKIEEIFKK	13	57.02146@C;	sp|P06732|KCRM_HUMAN	Creatine kinase M-type OS=Homo sapiens GN=CKM PE=1 SV=2	0.7415
1154	538.29895	4	0.1064	0.98	5.00	MSSKDISSK	4		sp|P87048|RPN1_SCHPO	26S proteasome regulatory subunit rpn1 OS=Schizosaccharomyces pombe GN=rpn1 PE=1 SV=2	LAHLSKHPK	6		sp|P06732|KCRM_HUMAN	Creatine kinase M-type OS=Homo sapiens GN=CKM PE=1 SV=2	0.7415
6630	858.77716	3	0.1063	0.99	1.80	DWNACKK	6	57.02146@C;	sp|P50524|RPN12_SCHPO	26S proteasome regulatory subunit rpn12 OS=Schizosaccharomyces pombe GN=rpn12 PE=1 SV=1	NVPKLQNVSNFQK	4		sp|Q10329|PSA7_SCHPO	Probable proteasome subunit alpha type-7 OS=Schizosaccharomyces pombe GN=SPBC106.16 PE=2 SV=1	0.7415
9115	759.41656	3	0.1063	0.98	-7.94	LNFSSLKMK	7		sp|O59770|PSA3_SCHPO	Probable proteasome subunit alpha type-3 OS=Schizosaccharomyces pombe GN=SPCC1795.04c PE=1 SV=1	ENKIQRQR	3		sp|O94444|RPN10_SCHPO	26S proteasome regulatory subunit rpn10 OS=Schizosaccharomyces pombe GN=rpn10 PE=1 SV=1	0.7415
4685	587.0553	4	0.1061	0.96	4.27	MIDDQR	1		sp|O42897|RPN3_SCHPO	Probable 26S proteasome regulatory subunit rpn3 OS=Schizosaccharomyces pombe GN=rpn3 PE=2 SV=2	IDTIVKEIQDEK	6		sp|Q10329|PSA7_SCHPO	Probable proteasome subunit alpha type-7 OS=Schizosaccharomyces pombe GN=SPBC106.16 PE=2 SV=1	0.7415
856	479.7193	4	0.1061	0.93	-3.63	MIDDQR	1		sp|O42897|RPN3_SCHPO	Probable 26S proteasome regulatory subunit rpn3 OS=Schizosaccharomyces pombe GN=rpn3 PE=2 SV=2	MSRSYDSR	1		sp|Q09682|PSA4_SCHPO	Probable proteasome subunit alpha type-4 OS=Schizosaccharomyces pombe GN=SPAC13C5.01c PE=2 SV=1	0.7415
4546	593.045	4	0.1061	0.92	-2.68	TFLEKR	5		sp|O94579|PSA2_SCHPO	Probable proteasome subunit alpha type-2 OS=Schizosaccharomyces pombe GN=SPCC1442.06 PE=2 SV=1	EKASKGSNDDEMK	5		sp|O74762|RPN2_SCHPO	26S proteasome regulatory subunit rpn2 OS=Schizosaccharomyces pombe GN=rpn2 PE=1 SV=1	0.7415
13148	879.761	3	0.1060	0.94	-8.71	NEEKLAEFDK	4		sp|Q10335|RPN7_SCHPO	Probable 26S proteasome regulatory subunit rpn7 OS=Schizosaccharomyces pombe GN=rpn7 PE=2 SV=1	TKDEGGPAGGLYI	2		sp|P36612|PRS4_SCHPO	26S protease regulatory subunit 4 homolog OS=Schizosaccharomyces pombe GN=mts2 PE=2 SV=1	0.7415
10269	575.3049	4	0.1059	0.93	0.11	MSRSYDSR	1		sp|Q09682|PSA4_SCHPO	Probable proteasome subunit alpha type-4 OS=Schizosaccharomyces pombe GN=SPAC13C5.01c PE=2 SV=1	KQLATSLRSR	1		sp|Q09720|PSB2_SCHPO	Probable proteasome subunit beta type-2 OS=Schizosaccharomyces pombe GN=SPAC31A2.04c PE=2 SV=1	0.7415
12797	738.0345	3	0.1059	0.86	8.39	KDQKK	1		sp|P36612|PRS4_SCHPO	26S protease regulatory subunit 4 homolog OS=Schizosaccharomyces pombe GN=mts2 PE=2 SV=1	KMSAQSCACMVR	1	57.02146@C;	sp|Q9UQY2|PSB1_SCHPO	Probable proteasome subunit beta type-1 OS=Schizosaccharomyces pombe GN=pam1 PE=2 SV=1	0.7415
6985	720.35706	4	0.1058	0.98	-3.82	FFEKEDVQSLK	4		sp|Q9UTM3|RPN5_SCHPO	26S proteasome regulatory subunit rpn5 OS=Schizosaccharomyces pombe GN=rpn5a PE=1 SV=1	MKSLSEQYTER	2		sp|P41878|RPN11_SCHPO	26S proteasome regulatory subunit rpn11 OS=Schizosaccharomyces pombe GN=rpn11 PE=1 SV=2	0.7415
2899	589.082	4	0.1058	0.94	0.31	KRMPIDFK	1		sp|Q09720|PSB2_SCHPO	Probable proteasome subunit beta type-2 OS=Schizosaccharomyces pombe GN=SPAC31A2.04c PE=2 SV=1	SRKVAQTTYK	3		sp|O94579|PSA2_SCHPO	Probable proteasome subunit alpha type-2 OS=Schizosaccharomyces pombe GN=SPCC1442.06 PE=2 SV=1	0.7415
10648	654.6823	3	0.1058	0.97	-4.61	DLVKK	4		sp|O74445|PRS10_SCHPO	Probable 26S protease subunit rpt4 OS=Schizosaccharomyces pombe GN=rpt4 PE=2 SV=2	NEEKLAEFDK	4		sp|Q10335|RPN7_SCHPO	Probable 26S proteasome regulatory subunit rpn7 OS=Schizosaccharomyces pombe GN=rpn7 PE=2 SV=1	0.7415
12755	625.5998	4	0.1057	0.95	-7.62	LVKGRQD	3		sp|Q9Y7T8|PSB3_SCHPO	Probable proteasome subunit beta type-3 OS=Schizosaccharomyces pombe GN=SPCC63.12c PE=2 SV=1	LFAYPPKSVQPTAK	7		sp|O74762|RPN2_SCHPO	26S proteasome regulatory subunit rpn2 OS=Schizosaccharomyces pombe GN=rpn2 PE=1 SV=1	0.7415
5485	528.2703	4	0.1057	0.97	7.64	DTTKNK	4		sp|Q09682|PSA4_SCHPO	Probable proteasome subunit alpha type-4 OS=Schizosaccharomyces pombe GN=SPAC13C5.01c PE=2 SV=1	FLHDKNSDYK	5		sp|O74762|RPN2_SCHPO	26S proteasome regulatory subunit rpn2 OS=Schizosaccharomyces pombe GN=rpn2 PE=1 SV=1	0.7415
13231	610.8411	4	0.1057	0.98	1.40	LDSKNVQLAK	4		sp|Q9UT97|PSA5_SCHPO	Probable proteasome subunit alpha type-5 OS=Schizosaccharomyces pombe GN=SPAC323.02c PE=1 SV=1	KKAQSGPDASAK	2		sp|P36612|PRS4_SCHPO	26S protease regulatory subunit 4 homolog OS=Schizosaccharomyces pombe GN=mts2 PE=2 SV=1	0.7415
12868	947.53485	3	0.1057	0.89	0.95	RKIFTIHTSK	2		sp|P36612|PRS4_SCHPO	26S protease regulatory subunit 4 homolog OS=Schizosaccharomyces pombe GN=mts2 PE=2 SV=1	AIGSGSEPAKSELVK	10		sp|Q9UT97|PSA5_SCHPO	Probable proteasome subunit alpha type-5 OS=Schizosaccharomyces pombe GN=SPAC323.02c PE=1 SV=1	0.7415
10226	886.10034	3	0.1056	0.97	8.00	GSNDDEMKIDK	8		sp|O74762|RPN2_SCHPO	26S proteasome regulatory subunit rpn2 OS=Schizosaccharomyces pombe GN=rpn2 PE=1 SV=1	HGGYKPTDKHK	9		sp|P06732|KCRM_HUMAN	Creatine kinase M-type OS=Homo sapiens GN=CKM PE=1 SV=2	0.7415
8834	603.6877	3	0.1056	0.95	6.08	WKALER	2		sp|O74894|PRS6B_SCHPO	26S protease regulatory subunit 6B homolog OS=Schizosaccharomyces pombe GN=rpt3 PE=2 SV=1	EIKPNIR	3		sp|P41836|PRS8_SCHPO	26S protease regulatory subunit 8 homolog OS=Schizosaccharomyces pombe GN=let1 PE=2 SV=1	0.7415
1171	514.76697	4	0.1056	0.84	-9.86	AQEEVKR	6		sp|O74894|PRS6B_SCHPO	26S protease regulatory subunit 6B homolog OS=Schizosaccharomyces pombe GN=rpt3 PE=2 SV=1	KAQSGPDASAK	1		sp|P36612|PRS4_SCHPO	26S protease regulatory subunit 4 homolog OS=Schizosaccharomyces pombe GN=mts2 PE=2 SV=1	0.7415
8261	821.0901	3	0.1056	0.99	-7.54	MESLQR	1		sp|P41878|RPN11_SCHPO	26S proteasome regulatory subunit rpn11 OS=Schizosaccharomyces pombe GN=rpn11 PE=1 SV=2	KILFENPDEATKR	12		sp|P36612|PRS4_SCHPO	26S protease regulatory subunit 4 homolog OS=Schizosaccharomyces pombe GN=mts2 PE=2 SV=1	0.7415
5033	902.1697	3	0.1056	0.98	2.26	KQLATSLRSR	1		sp|Q09720|PSB2_SCHPO	Probable proteasome subunit beta type-2 OS=Schizosaccharomyces pombe GN=SPAC31A2.04c PE=2 SV=1	AAREYLEKNWK	8		sp|Q10329|PSA7_SCHPO	Probable proteasome subunit alpha type-7 OS=Schizosaccharomyces pombe GN=SPBC106.16 PE=2 SV=1	0.7415
6029	741.36835	3	0.1056	0.89	-0.88	FDSEKAGDR	5		sp|O14126|PRS6A_SCHPO	26S protease regulatory subunit 6A OS=Schizosaccharomyces pombe GN=tbp1 PE=2 SV=1	EDTEAVLKR	8		sp|O42931|PRS7_SCHPO	26S protease regulatory subunit 7 homolog OS=Schizosaccharomyces pombe GN=rpt1 PE=1 SV=2	0.7415
9848	902.1451	3	0.1055	0.98	2.35	YYPLKSMTEK	5		sp|P06732|KCRM_HUMAN	Creatine kinase M-type OS=Homo sapiens GN=CKM PE=1 SV=2	KLEGTIDYQKL	1		sp|O74445|PRS10_SCHPO	Probable 26S protease subunit rpt4 OS=Schizosaccharomyces pombe GN=rpt4 PE=2 SV=2	0.7415
9217	624.0275	3	0.1055	0.90	-3.92	KINANEK	1		sp|O74440|RPN8_SCHPO	26S proteasome regulatory subunit rpn8 OS=Schizosaccharomyces pombe GN=rpn8 PE=2 SV=1	KQLATSLR	1		sp|Q09720|PSB2_SCHPO	Probable proteasome subunit beta type-2 OS=Schizosaccharomyces pombe GN=SPAC31A2.04c PE=2 SV=1	0.7415
10087	665.1069	4	0.1055	0.99	5.79	KYDKTEDDIK	1		sp|O74445|PRS10_SCHPO	Probable 26S protease subunit rpt4 OS=Schizosaccharomyces pombe GN=rpt4 PE=2 SV=2	TLIDKFSGEKK	5		sp|Q9P7S2|RPN6_SCHPO	Probable 26S proteasome regulatory subunit rpn6 OS=Schizosaccharomyces pombe GN=rpn6 PE=2 SV=1	0.7415
8395	693.37115	3	0.1055	0.96	-8.35	KNVPK	1		sp|Q10329|PSA7_SCHPO	Probable proteasome subunit alpha type-7 OS=Schizosaccharomyces pombe GN=SPBC106.16 PE=2 SV=1	MPIDFKGFICK	6	57.02146@C;	sp|Q09720|PSB2_SCHPO	Probable proteasome subunit beta type-2 OS=Schizosaccharomyces pombe GN=SPAC31A2.04c PE=2 SV=1	0.7415
10613	702.7319	3	0.1055	0.99	3.71	TLLYGKR	6		sp|Q9UQY2|PSB1_SCHPO	Probable proteasome subunit beta type-1 OS=Schizosaccharomyces pombe GN=pam1 PE=2 SV=1	MKDAVKEAAR	6		sp|O59770|PSA3_SCHPO	Probable proteasome subunit alpha type-3 OS=Schizosaccharomyces pombe GN=SPCC1795.04c PE=1 SV=1	0.7415
6789	579.97186	3	0.1055	0.87	-10.61	MSQAR	1		sp|O94517|PSA6_SCHPO	Probable proteasome subunit alpha type-6 OS=Schizosaccharomyces pombe GN=SPBC646.16 PE=2 SV=1	DLVKKYDK	4		sp|O74445|PRS10_SCHPO	Probable 26S protease subunit rpt4 OS=Schizosaccharomyces pombe GN=rpt4 PE=2 SV=2	0.7415
6686	470.99142	4	0.1055	1.00	-5.06	GTKRR	3		sp|O74440|RPN8_SCHPO	26S proteasome regulatory subunit rpn8 OS=Schizosaccharomyces pombe GN=rpn8 PE=2 SV=1	CYAKNEWR	4	57.02146@C;	sp|O74762|RPN2_SCHPO	26S proteasome regulatory subunit rpn2 OS=Schizosaccharomyces pombe GN=rpn2 PE=1 SV=1	0.7415
2399	544.2621	4	0.1055	0.99	-2.25	MSRSYDSR	1		sp|Q09682|PSA4_SCHPO	Probable proteasome subunit alpha type-4 OS=Schizosaccharomyces pombe GN=SPAC13C5.01c PE=2 SV=1	EDCKSLKR	4	57.02146@C;	sp|O74894|PRS6B_SCHPO	26S protease regulatory subunit 6B homolog OS=Schizosaccharomyces pombe GN=rpt3 PE=2 SV=1	0.7415
11587	809.0953	3	0.1054	0.90	-9.06	CIKRLVK	3	57.02146@C;	sp|Q9Y7T8|PSB3_SCHPO	Probable proteasome subunit beta type-3 OS=Schizosaccharomyces pombe GN=SPCC63.12c PE=2 SV=1	MKSLSEQYTER	2		sp|P41878|RPN11_SCHPO	26S proteasome regulatory subunit rpn11 OS=Schizosaccharomyces pombe GN=rpn11 PE=1 SV=2	0.7415
1663	617.55365	4	0.1054	1.00	7.03	GYSKPNER	4		sp|Q09841|PSB7_SCHPO	Probable proteasome subunit beta type-7 OS=Schizosaccharomyces pombe GN=SPAC23D3.07 PE=2 SV=1	GSNDDEMKIDKK	8		sp|O74762|RPN2_SCHPO	26S proteasome regulatory subunit rpn2 OS=Schizosaccharomyces pombe GN=rpn2 PE=1 SV=1	0.7415
4003	791.0933	3	0.1054	1.00	-1.24	LCFDELKK	7	57.02146@C;	sp|Q09720|PSB2_SCHPO	Probable proteasome subunit beta type-2 OS=Schizosaccharomyces pombe GN=SPAC31A2.04c PE=2 SV=1	SRKVAQTTYK	3		sp|O94579|PSA2_SCHPO	Probable proteasome subunit alpha type-2 OS=Schizosaccharomyces pombe GN=SPCC1442.06 PE=2 SV=1	0.7415
6979	632.0326	3	0.1054	0.80	10.45	VDVKTK	4		sp|Q10335|RPN7_SCHPO	Probable 26S proteasome regulatory subunit rpn7 OS=Schizosaccharomyces pombe GN=rpn7 PE=2 SV=1	KHLDAEVQK	1		sp|P41878|RPN11_SCHPO	26S proteasome regulatory subunit rpn11 OS=Schizosaccharomyces pombe GN=rpn11 PE=1 SV=2	0.7415
6710	696.0464	3	0.1054	0.94	-3.63	NKVLVK	2		sp|P41836|PRS8_SCHPO	26S protease regulatory subunit 8 homolog OS=Schizosaccharomyces pombe GN=let1 PE=2 SV=1	AKADYAQYYR	2		sp|Q9US13|RPN9_SCHPO	Probable 26S proteasome regulatory subunit rpn9 OS=Schizosaccharomyces pombe GN=rpn9 PE=2 SV=1	0.7415
8460	902.44824	3	0.1054	0.93	4.06	DWNACKK	6	57.02146@C;	sp|P50524|RPN12_SCHPO	26S proteasome regulatory subunit rpn12 OS=Schizosaccharomyces pombe GN=rpn12 PE=1 SV=1	NCACVISQKKVPDK	9	57.02146@C;	sp|O94517|PSA6_SCHPO	Probable proteasome subunit alpha type-6 OS=Schizosaccharomyces pombe GN=SPBC646.16 PE=2 SV=1	0.7415
13664	869.7946	3	0.1054	1.00	-10.02	NWKEGLSR	3		sp|Q10329|PSA7_SCHPO	Probable proteasome subunit alpha type-7 OS=Schizosaccharomyces pombe GN=SPBC106.16 PE=2 SV=1	LNFSSLKMKDAVK	7		sp|O59770|PSA3_SCHPO	Probable proteasome subunit alpha type-3 OS=Schizosaccharomyces pombe GN=SPCC1795.04c PE=1 SV=1	0.7415
7472	588.02856	4	0.1054	0.97	6.03	SSEETEDKK	8		sp|O94444|RPN10_SCHPO	26S proteasome regulatory subunit rpn10 OS=Schizosaccharomyces pombe GN=rpn10 PE=1 SV=1	MPPKEDWEK	4		sp|O42931|PRS7_SCHPO	26S protease regulatory subunit 7 homolog OS=Schizosaccharomyces pombe GN=rpt1 PE=1 SV=2	0.7415
5184	704.04254	3	0.1054	0.88	-1.97	KATDDDR	1		sp|Q9USQ9|PSB4_SCHPO	Probable proteasome subunit beta type-4 OS=Schizosaccharomyces pombe GN=SPBC577.10 PE=2 SV=1	KINVKFFEK	5		sp|Q9UTM3|RPN5_SCHPO	26S proteasome regulatory subunit rpn5 OS=Schizosaccharomyces pombe GN=rpn5a PE=1 SV=1	0.7415
6874	752.16486	4	0.1053	1.00	0.08	KQLATSLRSR	1		sp|Q09720|PSB2_SCHPO	Probable proteasome subunit beta type-2 OS=Schizosaccharomyces pombe GN=SPAC31A2.04c PE=2 SV=1	VSGSELVQKYIGEGSR	9		sp|P41836|PRS8_SCHPO	26S protease regulatory subunit 8 homolog OS=Schizosaccharomyces pombe GN=let1 PE=2 SV=1	0.7415
10062	589.81055	4	0.1052	0.93	-2.07	NIPKAR	4		sp|Q9P7S2|RPN6_SCHPO	Probable 26S proteasome regulatory subunit rpn6 OS=Schizosaccharomyces pombe GN=rpn6 PE=2 SV=1	NGYPMPCDVLAKR	12	57.02146@C;	sp|O94517|PSA6_SCHPO	Probable proteasome subunit alpha type-6 OS=Schizosaccharomyces pombe GN=SPBC646.16 PE=2 SV=1	0.7415
10145	886.095	3	0.1052	0.99	1.93	GSNDDEMKIDK	8		sp|O74762|RPN2_SCHPO	26S proteasome regulatory subunit rpn2 OS=Schizosaccharomyces pombe GN=rpn2 PE=1 SV=1	FNLMVICKDK	8	57.02146@C;	sp|Q9UUB6|UBLH2_SCHPO	Ubiquitin carboxyl-terminal hydrolase 2 OS=Schizosaccharomyces pombe GN=uch2 PE=1 SV=1	0.7415
2488	558.8106	4	0.1052	0.99	-0.77	AKSAKIVR	2		sp|Q9P7S2|RPN6_SCHPO	Probable 26S proteasome regulatory subunit rpn6 OS=Schizosaccharomyces pombe GN=rpn6 PE=2 SV=1	NEEKLAEFDK	4		sp|Q10335|RPN7_SCHPO	Probable 26S proteasome regulatory subunit rpn7 OS=Schizosaccharomyces pombe GN=rpn7 PE=2 SV=1	0.7415
13338	809.09576	3	0.1052	0.91	-8.46	CIKRLVK	3	57.02146@C;	sp|Q9Y7T8|PSB3_SCHPO	Probable proteasome subunit beta type-3 OS=Schizosaccharomyces pombe GN=SPCC63.12c PE=2 SV=1	MKSLSEQYTER	2		sp|P41878|RPN11_SCHPO	26S proteasome regulatory subunit rpn11 OS=Schizosaccharomyces pombe GN=rpn11 PE=1 SV=2	0.7415
10944	702.37213	3	0.1052	0.96	-4.87	WAIKEK	4		sp|Q9P7S2|RPN6_SCHPO	Probable 26S proteasome regulatory subunit rpn6 OS=Schizosaccharomyces pombe GN=rpn6 PE=2 SV=1	VISMEKGGNMK	6		sp|P06732|KCRM_HUMAN	Creatine kinase M-type OS=Homo sapiens GN=CKM PE=1 SV=2	0.7415
2996	628.5752	4	0.1052	0.99	4.67	MSSKDISSK	1		sp|P87048|RPN1_SCHPO	26S proteasome regulatory subunit rpn1 OS=Schizosaccharomyces pombe GN=rpn1 PE=1 SV=2	LLMKLSSQNDDK	4		sp|O74762|RPN2_SCHPO	26S proteasome regulatory subunit rpn2 OS=Schizosaccharomyces pombe GN=rpn2 PE=1 SV=1	0.7415
3016	423.0058	4	0.1051	0.86	10.70	GAFKV	4		sp|Q10335|RPN7_SCHPO	Probable 26S proteasome regulatory subunit rpn7 OS=Schizosaccharomyces pombe GN=rpn7 PE=2 SV=1	LAHLSKHPK	6		sp|P06732|KCRM_HUMAN	Creatine kinase M-type OS=Homo sapiens GN=CKM PE=1 SV=2	0.7415
7911	825.7639	3	0.1051	0.93	-9.37	TKDAVVLGVEK	2		sp|Q9UT97|PSA5_SCHPO	Probable proteasome subunit alpha type-5 OS=Schizosaccharomyces pombe GN=SPAC323.02c PE=1 SV=1	MSERDTALEK	1		sp|O74445|PRS10_SCHPO	Probable 26S protease subunit rpt4 OS=Schizosaccharomyces pombe GN=rpt4 PE=2 SV=2	0.7415
4474	601.6989	3	0.1051	0.86	2.64	LGVKPPK	4		sp|O14126|PRS6A_SCHPO	26S protease regulatory subunit 6A OS=Schizosaccharomyces pombe GN=tbp1 PE=2 SV=1	YKVNLYK	2		sp|Q9Y7T8|PSB3_SCHPO	Probable proteasome subunit beta type-3 OS=Schizosaccharomyces pombe GN=SPCC63.12c PE=2 SV=1	0.7415
1620	452.77246	4	0.1051	0.92	2.57	KNVPK	1		sp|Q10329|PSA7_SCHPO	Probable proteasome subunit alpha type-7 OS=Schizosaccharomyces pombe GN=SPBC106.16 PE=2 SV=1	DAVVLGVEKR	9		sp|Q9UT97|PSA5_SCHPO	Probable proteasome subunit alpha type-5 OS=Schizosaccharomyces pombe GN=SPAC323.02c PE=1 SV=1	0.7415
3034	535.74084	4	0.1051	0.84	-5.48	MSRSYDSR	1		sp|Q09682|PSA4_SCHPO	Probable proteasome subunit alpha type-4 OS=Schizosaccharomyces pombe GN=SPAC13C5.01c PE=2 SV=1	MSRSYDSR	1		sp|Q09682|PSA4_SCHPO	Probable proteasome subunit alpha type-4 OS=Schizosaccharomyces pombe GN=SPAC13C5.01c PE=2 SV=1	0.7415
3624	641.0397	3	0.1050	0.93	-8.84	ILIDKAR	5		sp|Q10329|PSA7_SCHPO	Probable proteasome subunit alpha type-7 OS=Schizosaccharomyces pombe GN=SPBC106.16 PE=2 SV=1	LGDKGPAAAR	4		sp|O14250|PSA1_SCHPO	Probable proteasome subunit alpha type-1 OS=Schizosaccharomyces pombe GN=SPAC6G10.04c PE=2 SV=1	0.7415
6833	798.94104	4	0.1049	1.00	-7.19	VNLYKFR	5		sp|Q9Y7T8|PSB3_SCHPO	Probable proteasome subunit beta type-3 OS=Schizosaccharomyces pombe GN=SPCC63.12c PE=2 SV=1	EKSPAIIFIDELDAIGTKR	2		sp|O14126|PRS6A_SCHPO	26S protease regulatory subunit 6A OS=Schizosaccharomyces pombe GN=tbp1 PE=2 SV=1	0.7415
5613	624.37573	3	0.1048	0.97	1.17	KLRDK	1		sp|P06732|KCRM_HUMAN	Creatine kinase M-type OS=Homo sapiens GN=CKM PE=1 SV=2	KIFTIHTSK	1		sp|P36612|PRS4_SCHPO	26S protease regulatory subunit 4 homolog OS=Schizosaccharomyces pombe GN=mts2 PE=2 SV=1	0.7415
12665	813.41675	3	0.1047	0.94	-5.61	AKSAKIVR	2		sp|Q9P7S2|RPN6_SCHPO	Probable 26S proteasome regulatory subunit rpn6 OS=Schizosaccharomyces pombe GN=rpn6 PE=2 SV=1	KMSAQSCACMVR	1	57.02146@C;	sp|Q9UQY2|PSB1_SCHPO	Probable proteasome subunit beta type-1 OS=Schizosaccharomyces pombe GN=pam1 PE=2 SV=1	0.7415
11615	822.0925	3	0.1047	0.91	2.78	TKDSLEAR	2		sp|O74762|RPN2_SCHPO	26S proteasome regulatory subunit rpn2 OS=Schizosaccharomyces pombe GN=rpn2 PE=1 SV=1	YEAKAIGSGSEPAK	4		sp|Q9UT97|PSA5_SCHPO	Probable proteasome subunit alpha type-5 OS=Schizosaccharomyces pombe GN=SPAC323.02c PE=1 SV=1	0.7415
13096	929.8484	3	0.1047	0.93	-3.15	EWDSKLKDLR	7		sp|O74445|PRS10_SCHPO	Probable 26S protease subunit rpt4 OS=Schizosaccharomyces pombe GN=rpt4 PE=2 SV=2	LVRDAFALAKEK	10		sp|O14126|PRS6A_SCHPO	26S protease regulatory subunit 6A OS=Schizosaccharomyces pombe GN=tbp1 PE=2 SV=1	0.7415
1540	568.07306	4	0.1047	0.99	-2.15	DQKKDKPK	3		sp|P36612|PRS4_SCHPO	26S protease regulatory subunit 4 homolog OS=Schizosaccharomyces pombe GN=mts2 PE=2 SV=1	IITKEGVETR	4		sp|Q9UQY2|PSB1_SCHPO	Probable proteasome subunit beta type-1 OS=Schizosaccharomyces pombe GN=pam1 PE=2 SV=1	0.7415
10382	882.43146	3	0.1047	0.97	-8.12	MPPKEDWEK	4		sp|O42931|PRS7_SCHPO	26S protease regulatory subunit 7 homolog OS=Schizosaccharomyces pombe GN=rpt1 PE=1 SV=2	HKTDLNHENLK	2		sp|P06732|KCRM_HUMAN	Creatine kinase M-type OS=Homo sapiens GN=CKM PE=1 SV=2	0.7415
9500	554.80023	4	0.1046	0.83	2.65	KIEFPSYR	1		sp|O74894|PRS6B_SCHPO	26S protease regulatory subunit 6B homolog OS=Schizosaccharomyces pombe GN=rpt3 PE=2 SV=1	KIEFPSYR	1		sp|O74894|PRS6B_SCHPO	26S protease regulatory subunit 6B homolog OS=Schizosaccharomyces pombe GN=rpt3 PE=2 SV=1	0.7415
1151	690.04767	3	0.1046	0.95	-8.03	ELLVKASK	5		sp|Q9US13|RPN9_SCHPO	Probable 26S proteasome regulatory subunit rpn9 OS=Schizosaccharomyces pombe GN=rpn9 PE=2 SV=1	NHASIDKMK	7		sp|P41878|RPN11_SCHPO	26S proteasome regulatory subunit rpn11 OS=Schizosaccharomyces pombe GN=rpn11 PE=1 SV=2	0.7415
12646	819.4587	3	0.1045	0.91	-8.45	MATTVK	1		sp|O43063|PSB6_SCHPO	Probable proteasome subunit beta type-6 OS=Schizosaccharomyces pombe GN=SPBC4C3.10c PE=2 SV=1	LIDASTVKHVFPITK	8		sp|O94517|PSA6_SCHPO	Probable proteasome subunit alpha type-6 OS=Schizosaccharomyces pombe GN=SPBC646.16 PE=2 SV=1	0.7415
12123	598.3161	4	0.1045	0.85	-2.86	GKVVIDAFR	2		sp|P41878|RPN11_SCHPO	26S proteasome regulatory subunit rpn11 OS=Schizosaccharomyces pombe GN=rpn11 PE=1 SV=2	AKADYAQYYR	2		sp|Q9US13|RPN9_SCHPO	Probable 26S proteasome regulatory subunit rpn9 OS=Schizosaccharomyces pombe GN=rpn9 PE=2 SV=1	0.7415
2026	440.2291	5	0.1045	0.95	3.22	VMKSEFQR	3		sp|O14126|PRS6A_SCHPO	26S protease regulatory subunit 6A OS=Schizosaccharomyces pombe GN=tbp1 PE=2 SV=1	EDCKSLKR	4	57.02146@C;	sp|O74894|PRS6B_SCHPO	26S protease regulatory subunit 6B homolog OS=Schizosaccharomyces pombe GN=rpt3 PE=2 SV=1	0.7415
9437	720.36163	3	0.1045	0.80	-2.26	MMGINERK	1		sp|Q09841|PSB7_SCHPO	Probable proteasome subunit beta type-7 OS=Schizosaccharomyces pombe GN=SPAC23D3.07 PE=2 SV=1	NHASIDKMK	7		sp|P41878|RPN11_SCHPO	26S proteasome regulatory subunit rpn11 OS=Schizosaccharomyces pombe GN=rpn11 PE=1 SV=2	0.7415
11698	911.4849	3	0.1044	1.00	-10.99	KNVPK	1		sp|Q10329|PSA7_SCHPO	Probable proteasome subunit alpha type-7 OS=Schizosaccharomyces pombe GN=SPBC106.16 PE=2 SV=1	VLSVEEIEAHLQSIAEKD	17		sp|O94517|PSA6_SCHPO	Probable proteasome subunit alpha type-6 OS=Schizosaccharomyces pombe GN=SPBC646.16 PE=2 SV=1	0.7415
8195	862.75494	3	0.1044	0.96	-9.25	KEEPK	1		sp|O74762|RPN2_SCHPO	26S proteasome regulatory subunit rpn2 OS=Schizosaccharomyces pombe GN=rpn2 PE=1 SV=1	KMAIDDDINWEELAR	1		sp|O14126|PRS6A_SCHPO	26S protease regulatory subunit 6A OS=Schizosaccharomyces pombe GN=tbp1 PE=2 SV=1	0.7415
4529	531.28796	4	0.1044	0.99	9.32	GYSKPNER	4		sp|Q09841|PSB7_SCHPO	Probable proteasome subunit beta type-7 OS=Schizosaccharomyces pombe GN=SPAC23D3.07 PE=2 SV=1	KRMPIDFK	1		sp|Q09720|PSB2_SCHPO	Probable proteasome subunit beta type-2 OS=Schizosaccharomyces pombe GN=SPAC31A2.04c PE=2 SV=1	0.7415
12429	744.4183	3	0.1043	0.99	3.61	NKHCLIK	2	57.02146@C;	sp|P30655|PSB5_SCHPO	Proteasome subunit beta type-5 OS=Schizosaccharomyces pombe GN=pts1 PE=2 SV=3	SRKVAQTTYK	3		sp|O94579|PSA2_SCHPO	Probable proteasome subunit alpha type-2 OS=Schizosaccharomyces pombe GN=SPCC1442.06 PE=2 SV=1	0.7415
9617	726.4255	3	0.1042	0.93	3.93	EVLNKGVSK	5		sp|Q9P7S2|RPN6_SCHPO	Probable 26S proteasome regulatory subunit rpn6 OS=Schizosaccharomyces pombe GN=rpn6 PE=2 SV=1	KVAQTTYKK	8		sp|O94579|PSA2_SCHPO	Probable proteasome subunit alpha type-2 OS=Schizosaccharomyces pombe GN=SPCC1442.06 PE=2 SV=1	0.7415
9947	916.8444	3	0.1042	0.96	0.53	KDQKK	1		sp|P36612|PRS4_SCHPO	26S protease regulatory subunit 4 homolog OS=Schizosaccharomyces pombe GN=mts2 PE=2 SV=1	LILVDDEKTSWIYKNK	8		sp|P87048|RPN1_SCHPO	26S proteasome regulatory subunit rpn1 OS=Schizosaccharomyces pombe GN=rpn1 PE=1 SV=2	0.7415
1028	469.5896	3	0.1041	0.93	-8.68	SAKGTK	3		sp|O74440|RPN8_SCHPO	26S proteasome regulatory subunit rpn8 OS=Schizosaccharomyces pombe GN=rpn8 PE=2 SV=1	TMGKNK	4		sp|P41836|PRS8_SCHPO	26S protease regulatory subunit 8 homolog OS=Schizosaccharomyces pombe GN=let1 PE=2 SV=1	0.7415
9157	832.75214	3	0.1041	0.98	3.42	ETEKLAEER	4		sp|P50524|RPN12_SCHPO	26S proteasome regulatory subunit rpn12 OS=Schizosaccharomyces pombe GN=rpn12 PE=1 SV=1	KYDKTEDDIK	1		sp|O74445|PRS10_SCHPO	Probable 26S protease subunit rpt4 OS=Schizosaccharomyces pombe GN=rpt4 PE=2 SV=2	0.7415
11519	941.9556	4	0.1041	0.96	-8.43	NSDYKETLIFK	5		sp|O74762|RPN2_SCHPO	26S proteasome regulatory subunit rpn2 OS=Schizosaccharomyces pombe GN=rpn2 PE=1 SV=1	MNGASGAELKGVCTEAGMFALR	10	57.02146@C;	sp|P41836|PRS8_SCHPO	26S protease regulatory subunit 8 homolog OS=Schizosaccharomyces pombe GN=let1 PE=2 SV=1	0.7415
5358	703.3549	3	0.1041	0.98	-7.18	MATTVK	1		sp|O43063|PSB6_SCHPO	Probable proteasome subunit beta type-6 OS=Schizosaccharomyces pombe GN=SPBC4C3.10c PE=2 SV=1	MPFGNTHNKFK	9		sp|P06732|KCRM_HUMAN	Creatine kinase M-type OS=Homo sapiens GN=CKM PE=1 SV=2	0.7415
8577	805.45026	3	0.1041	0.93	-1.21	NKPGVYTK	2		sp|P00761|TRYP_PIG	Trypsin OS=Sus scrofa PE=1 SV=1	ELIRAQEEVKR	10		sp|O74894|PRS6B_SCHPO	26S protease regulatory subunit 6B homolog OS=Schizosaccharomyces pombe GN=rpt3 PE=2 SV=1	0.7415
9626	681.3418	3	0.1041	0.85	0.18	DAVKEAAR	4		sp|O59770|PSA3_SCHPO	Probable proteasome subunit alpha type-3 OS=Schizosaccharomyces pombe GN=SPCC1795.04c PE=1 SV=1	MPFGNTHNK	1		sp|P06732|KCRM_HUMAN	Creatine kinase M-type OS=Homo sapiens GN=CKM PE=1 SV=2	0.7415
12911	809.09467	3	0.1041	0.96	-9.87	CIKRLVK	3	57.02146@C;	sp|Q9Y7T8|PSB3_SCHPO	Probable proteasome subunit beta type-3 OS=Schizosaccharomyces pombe GN=SPCC63.12c PE=2 SV=1	MKSLSEQYTER	2		sp|P41878|RPN11_SCHPO	26S proteasome regulatory subunit rpn11 OS=Schizosaccharomyces pombe GN=rpn11 PE=1 SV=2	0.7415
10994	610.8313	4	0.1040	1.00	3.30	SKTLQYFA	2		sp|O14126|PRS6A_SCHPO	26S protease regulatory subunit 6A OS=Schizosaccharomyces pombe GN=tbp1 PE=2 SV=1	EVLNKGVSKDEK	9		sp|Q9P7S2|RPN6_SCHPO	Probable 26S proteasome regulatory subunit rpn6 OS=Schizosaccharomyces pombe GN=rpn6 PE=2 SV=1	0.7415
10354	829.7513	3	0.1040	0.94	-9.23	NWKEGLSR	3		sp|Q10329|PSA7_SCHPO	Probable proteasome subunit alpha type-7 OS=Schizosaccharomyces pombe GN=SPBC106.16 PE=2 SV=1	ATKQSKYTYDR	6		sp|Q09841|PSB7_SCHPO	Probable proteasome subunit beta type-7 OS=Schizosaccharomyces pombe GN=SPAC23D3.07 PE=2 SV=1	0.7415
5180	673.36975	3	0.1040	0.93	3.63	KKSGR	1		sp|Q10329|PSA7_SCHPO	Probable proteasome subunit alpha type-7 OS=Schizosaccharomyces pombe GN=SPBC106.16 PE=2 SV=1	MVILNKDGMER	6		sp|O43063|PSB6_SCHPO	Probable proteasome subunit beta type-6 OS=Schizosaccharomyces pombe GN=SPBC4C3.10c PE=2 SV=1	0.7415
3021	502.8607	5	0.1040	0.95	-3.99	NKMVCK	2	57.02146@C;	sp|Q09682|PSA4_SCHPO	Probable proteasome subunit alpha type-4 OS=Schizosaccharomyces pombe GN=SPAC13C5.01c PE=2 SV=1	GYSKPNERATKQSK	11		sp|Q09841|PSB7_SCHPO	Probable proteasome subunit beta type-7 OS=Schizosaccharomyces pombe GN=SPAC23D3.07 PE=2 SV=1	0.7415
6283	654.3195	3	0.1040	0.92	-8.41	MNSIVSK	1		sp|P30655|PSB5_SCHPO	Proteasome subunit beta type-5 OS=Schizosaccharomyces pombe GN=pts1 PE=2 SV=3	MPFGNTHNK	1		sp|P06732|KCRM_HUMAN	Creatine kinase M-type OS=Homo sapiens GN=CKM PE=1 SV=2	0.7415
8644	1062.8615	3	0.1040	0.94	7.13	KAQSGPDASAK	1		sp|P36612|PRS4_SCHPO	26S protease regulatory subunit 4 homolog OS=Schizosaccharomyces pombe GN=mts2 PE=2 SV=1	MSRSYDSRTTIFSPEGR	1		sp|Q09682|PSA4_SCHPO	Probable proteasome subunit alpha type-4 OS=Schizosaccharomyces pombe GN=SPAC13C5.01c PE=2 SV=1	0.7415
8906	662.10754	4	0.1039	0.98	-3.79	LKYYEQKIR	7		sp|Q9UTM3|RPN5_SCHPO	26S proteasome regulatory subunit rpn5 OS=Schizosaccharomyces pombe GN=rpn5a PE=1 SV=1	HGGYKPTDKHK	9		sp|P06732|KCRM_HUMAN	Creatine kinase M-type OS=Homo sapiens GN=CKM PE=1 SV=2	0.7415
2454	484.7389	4	0.1039	0.97	4.35	KATDDDR	1		sp|Q9USQ9|PSB4_SCHPO	Probable proteasome subunit beta type-4 OS=Schizosaccharomyces pombe GN=SPBC577.10 PE=2 SV=1	MMGINERK	1		sp|Q09841|PSB7_SCHPO	Probable proteasome subunit beta type-7 OS=Schizosaccharomyces pombe GN=SPAC23D3.07 PE=2 SV=1	0.7415
3141	634.8037	4	0.1039	0.91	-10.02	MSQAR	1		sp|O94517|PSA6_SCHPO	Probable proteasome subunit alpha type-6 OS=Schizosaccharomyces pombe GN=SPBC646.16 PE=2 SV=1	QEVAAQKSSEETEDKK	7		sp|O94444|RPN10_SCHPO	26S proteasome regulatory subunit rpn10 OS=Schizosaccharomyces pombe GN=rpn10 PE=1 SV=1	0.7415
1666	661.31793	4	0.1039	0.96	-9.61	DTTKNK	4		sp|Q09682|PSA4_SCHPO	Probable proteasome subunit alpha type-4 OS=Schizosaccharomyces pombe GN=SPAC13C5.01c PE=2 SV=1	MNSTEEIDLYNRWK	1		sp|O74894|PRS6B_SCHPO	26S protease regulatory subunit 6B homolog OS=Schizosaccharomyces pombe GN=rpt3 PE=2 SV=1	0.7415
7570	719.3565	3	0.1039	0.99	-9.40	FPTDDDDK	1		sp|P00761|TRYP_PIG	Trypsin OS=Sus scrofa PE=1 SV=1	KVAQTTYKK	1		sp|O94579|PSA2_SCHPO	Probable proteasome subunit alpha type-2 OS=Schizosaccharomyces pombe GN=SPCC1442.06 PE=2 SV=1	0.7415
8031	597.0457	4	0.1038	0.96	8.29	MIDDQR	1		sp|O42897|RPN3_SCHPO	Probable 26S proteasome regulatory subunit rpn3 OS=Schizosaccharomyces pombe GN=rpn3 PE=2 SV=2	MSERDTALEKYK	10		sp|O74445|PRS10_SCHPO	Probable 26S protease subunit rpt4 OS=Schizosaccharomyces pombe GN=rpt4 PE=2 SV=2	0.7415
4257	620.6881	3	0.1038	0.94	1.84	KNVPK	1		sp|Q10329|PSA7_SCHPO	Probable proteasome subunit alpha type-7 OS=Schizosaccharomyces pombe GN=SPBC106.16 PE=2 SV=1	TLIDKFSGEK	5		sp|Q9P7S2|RPN6_SCHPO	Probable 26S proteasome regulatory subunit rpn6 OS=Schizosaccharomyces pombe GN=rpn6 PE=2 SV=1	0.7415
6192	771.3901	3	0.1037	0.96	-0.74	MSQAR	1		sp|O94517|PSA6_SCHPO	Probable proteasome subunit alpha type-6 OS=Schizosaccharomyces pombe GN=SPBC646.16 PE=2 SV=1	YYKPDLTIDEAVR	3		sp|Q09720|PSB2_SCHPO	Probable proteasome subunit beta type-2 OS=Schizosaccharomyces pombe GN=SPAC31A2.04c PE=2 SV=1	0.7415
12731	795.44977	3	0.1037	1.00	5.63	KDKPK	1		sp|P36612|PRS4_SCHPO	26S protease regulatory subunit 4 homolog OS=Schizosaccharomyces pombe GN=mts2 PE=2 SV=1	YKDAYVYSIVAIAR	2		sp|Q9US13|RPN9_SCHPO	Probable 26S proteasome regulatory subunit rpn9 OS=Schizosaccharomyces pombe GN=rpn9 PE=2 SV=1	0.7415
11630	792.0618	3	0.1037	0.93	1.13	MSSKDISSK	1		sp|P87048|RPN1_SCHPO	26S proteasome regulatory subunit rpn1 OS=Schizosaccharomyces pombe GN=rpn1 PE=1 SV=2	KYDKTEDDIK	1		sp|O74445|PRS10_SCHPO	Probable 26S protease subunit rpt4 OS=Schizosaccharomyces pombe GN=rpt4 PE=2 SV=2	0.7415
9037	739.39777	3	0.1036	0.96	-0.22	QDPKK	4		sp|P41878|RPN11_SCHPO	26S proteasome regulatory subunit rpn11 OS=Schizosaccharomyces pombe GN=rpn11 PE=1 SV=2	VATEKDFLDAVQK	5		sp|O42931|PRS7_SCHPO	26S protease regulatory subunit 7 homolog OS=Schizosaccharomyces pombe GN=rpt1 PE=1 SV=2	0.7415
3131	637.8202	4	0.1036	0.88	-4.50	ATKQSK	3		sp|Q09841|PSB7_SCHPO	Probable proteasome subunit beta type-7 OS=Schizosaccharomyces pombe GN=SPAC23D3.07 PE=2 SV=1	WAFAEKQYGYGTQTV	6		sp|Q9USQ9|PSB4_SCHPO	Probable proteasome subunit beta type-4 OS=Schizosaccharomyces pombe GN=SPBC577.10 PE=2 SV=1	0.7415
7247	877.9001	4	0.1036	0.99	-7.38	EKASKGSNDDEMK	2		sp|O74762|RPN2_SCHPO	26S proteasome regulatory subunit rpn2 OS=Schizosaccharomyces pombe GN=rpn2 PE=1 SV=1	EGKGEIYSFDPVGSYER	3		sp|Q9UQY2|PSB1_SCHPO	Probable proteasome subunit beta type-1 OS=Schizosaccharomyces pombe GN=pam1 PE=2 SV=1	0.7415
10489	937.44977	3	0.1036	0.96	2.35	MSQAR	1		sp|O94517|PSA6_SCHPO	Probable proteasome subunit alpha type-6 OS=Schizosaccharomyces pombe GN=SPBC646.16 PE=2 SV=1	MSSKDISSKSPSGNDALNDK	1		sp|P87048|RPN1_SCHPO	26S proteasome regulatory subunit rpn1 OS=Schizosaccharomyces pombe GN=rpn1 PE=1 SV=2	0.7415
8449	859.12573	3	0.1036	0.98	2.09	DLVKK	4		sp|O74445|PRS10_SCHPO	Probable 26S protease subunit rpt4 OS=Schizosaccharomyces pombe GN=rpt4 PE=2 SV=2	FEAQKDTVHMIFNQK	5		sp|O94444|RPN10_SCHPO	26S proteasome regulatory subunit rpn10 OS=Schizosaccharomyces pombe GN=rpn10 PE=1 SV=1	0.7415
8550	874.4407	3	0.1035	0.99	-4.94	IFRQKSLEK	5		sp|O42897|RPN3_SCHPO	Probable 26S proteasome regulatory subunit rpn3 OS=Schizosaccharomyces pombe GN=rpn3 PE=2 SV=2	MFMTRSEYDR	1		sp|Q9UT97|PSA5_SCHPO	Probable proteasome subunit alpha type-5 OS=Schizosaccharomyces pombe GN=SPAC323.02c PE=1 SV=1	0.7415
13637	725.7072	3	0.1035	0.98	-8.42	WSELRKR	6		sp|Q9UTM3|RPN5_SCHPO	26S proteasome regulatory subunit rpn5 OS=Schizosaccharomyces pombe GN=rpn5a PE=1 SV=1	NSTNNTKER	7		sp|P87048|RPN1_SCHPO	26S proteasome regulatory subunit rpn1 OS=Schizosaccharomyces pombe GN=rpn1 PE=1 SV=2	0.7415
3755	824.77295	3	0.1035	0.94	-4.84	NKMVCK	2	57.02146@C;	sp|Q09682|PSA4_SCHPO	Probable proteasome subunit alpha type-4 OS=Schizosaccharomyces pombe GN=SPAC13C5.01c PE=2 SV=1	LKAYQGIYLMSIR	2		sp|Q10335|RPN7_SCHPO	Probable 26S proteasome regulatory subunit rpn7 OS=Schizosaccharomyces pombe GN=rpn7 PE=2 SV=1	0.7415
13050	703.0622	3	0.1035	0.95	3.71	SAKIVR	3		sp|Q9P7S2|RPN6_SCHPO	Probable 26S proteasome regulatory subunit rpn6 OS=Schizosaccharomyces pombe GN=rpn6 PE=2 SV=1	IMKLCFDELK	3	57.02146@C;	sp|Q09720|PSB2_SCHPO	Probable proteasome subunit beta type-2 OS=Schizosaccharomyces pombe GN=SPAC31A2.04c PE=2 SV=1	0.7415
12711	744.41583	3	0.1035	1.00	0.77	KDQKK	4		sp|P36612|PRS4_SCHPO	26S protease regulatory subunit 4 homolog OS=Schizosaccharomyces pombe GN=mts2 PE=2 SV=1	TSTSSMTAVPKPLK	11		sp|P87048|RPN1_SCHPO	26S proteasome regulatory subunit rpn1 OS=Schizosaccharomyces pombe GN=rpn1 PE=1 SV=2	0.7415
10712	814.89264	4	0.1035	0.94	-2.92	KQMSYMLAR	1		sp|P87048|RPN1_SCHPO	26S proteasome regulatory subunit rpn1 OS=Schizosaccharomyces pombe GN=rpn1 PE=1 SV=2	EDLTDEEKAASIAVEDEK	8		sp|Q9UUB6|UBLH2_SCHPO	Ubiquitin carboxyl-terminal hydrolase 2 OS=Schizosaccharomyces pombe GN=uch2 PE=1 SV=1	0.7415
12451	813.4168	3	0.1035	0.95	-5.51	AKSAKIVR	2		sp|Q9P7S2|RPN6_SCHPO	Probable 26S proteasome regulatory subunit rpn6 OS=Schizosaccharomyces pombe GN=rpn6 PE=2 SV=1	KMSAQSCACMVR	1	57.02146@C;	sp|Q9UQY2|PSB1_SCHPO	Probable proteasome subunit beta type-1 OS=Schizosaccharomyces pombe GN=pam1 PE=2 SV=1	0.7415
10432	1076.877	3	0.1035	0.88	-5.60	MSQARGFDR	1		sp|O94517|PSA6_SCHPO	Probable proteasome subunit alpha type-6 OS=Schizosaccharomyces pombe GN=SPBC646.16 PE=2 SV=1	VHPEGKYVVDISPDIDIK	6		sp|P41836|PRS8_SCHPO	26S protease regulatory subunit 8 homolog OS=Schizosaccharomyces pombe GN=let1 PE=2 SV=1	0.7415
3921	560.79816	4	0.1034	0.91	0.65	EDCKSLKR	7	57.02146@C;	sp|O74894|PRS6B_SCHPO	26S protease regulatory subunit 6B homolog OS=Schizosaccharomyces pombe GN=rpt3 PE=2 SV=1	KHLDAEVQK	1		sp|P41878|RPN11_SCHPO	26S proteasome regulatory subunit rpn11 OS=Schizosaccharomyces pombe GN=rpn11 PE=1 SV=2	0.7415
5040	565.29004	3	0.1034	0.97	4.83	AKSAK	2		sp|Q9P7S2|RPN6_SCHPO	Probable 26S proteasome regulatory subunit rpn6 OS=Schizosaccharomyces pombe GN=rpn6 PE=2 SV=1	SSEETEDKK	8		sp|O94444|RPN10_SCHPO	26S proteasome regulatory subunit rpn10 OS=Schizosaccharomyces pombe GN=rpn10 PE=1 SV=1	0.7415
5869	759.3678	4	0.1034	0.89	-7.89	EDCKSLK	4	57.02146@C;	sp|O74894|PRS6B_SCHPO	26S protease regulatory subunit 6B homolog OS=Schizosaccharomyces pombe GN=rpt3 PE=2 SV=1	TSASIDFDSNFLNSMIKK	17		sp|Q10335|RPN7_SCHPO	Probable 26S proteasome regulatory subunit rpn7 OS=Schizosaccharomyces pombe GN=rpn7 PE=2 SV=1	0.7415
1097	434.48608	4	0.1034	0.97	-4.51	KDKPK	1		sp|P36612|PRS4_SCHPO	26S protease regulatory subunit 4 homolog OS=Schizosaccharomyces pombe GN=mts2 PE=2 SV=1	MSSKDISSK	4		sp|P87048|RPN1_SCHPO	26S proteasome regulatory subunit rpn1 OS=Schizosaccharomyces pombe GN=rpn1 PE=1 SV=2	0.7415
9400	1086.5598	3	0.1032	0.96	6.97	MEILKIHLEK	5		sp|O74445|PRS10_SCHPO	Probable 26S protease subunit rpt4 OS=Schizosaccharomyces pombe GN=rpt4 PE=2 SV=2	TSETNDRNSTNNTKER	14		sp|P87048|RPN1_SCHPO	26S proteasome regulatory subunit rpn1 OS=Schizosaccharomyces pombe GN=rpn1 PE=1 SV=2	0.7415
9972	1141.2048	3	0.1032	0.91	-8.56	FPTDDDDK	1		sp|P00761|TRYP_PIG	Trypsin OS=Sus scrofa PE=1 SV=1	HGGYKPTDKHKTDLNHENLK	9		sp|P06732|KCRM_HUMAN	Creatine kinase M-type OS=Homo sapiens GN=CKM PE=1 SV=2	0.7415
10315	730.09155	3	0.1031	0.98	7.70	EKRTFLR	2		sp|Q9P7S2|RPN6_SCHPO	Probable 26S proteasome regulatory subunit rpn6 OS=Schizosaccharomyces pombe GN=rpn6 PE=2 SV=1	LISGKLDEAR	5		sp|Q9US13|RPN9_SCHPO	Probable 26S proteasome regulatory subunit rpn9 OS=Schizosaccharomyces pombe GN=rpn9 PE=2 SV=1	0.7415
12109	797.4206	3	0.1031	0.81	1.23	KVADLK	1		sp|O74445|PRS10_SCHPO	Probable 26S protease subunit rpt4 OS=Schizosaccharomyces pombe GN=rpt4 PE=2 SV=2	EEPKSETLENFTR	4		sp|O74762|RPN2_SCHPO	26S proteasome regulatory subunit rpn2 OS=Schizosaccharomyces pombe GN=rpn2 PE=1 SV=1	0.7415
8971	814.49146	3	0.1031	0.99	-5.50	LRLLKMQR	5		sp|P36612|PRS4_SCHPO	26S protease regulatory subunit 4 homolog OS=Schizosaccharomyces pombe GN=mts2 PE=2 SV=1	VGKSAVIKTSTR	3		sp|O14126|PRS6A_SCHPO	26S protease regulatory subunit 6A OS=Schizosaccharomyces pombe GN=tbp1 PE=2 SV=1	0.7415
11957	831.05426	3	0.1031	0.95	0.39	KVPDK	1		sp|O94517|PSA6_SCHPO	Probable proteasome subunit alpha type-6 OS=Schizosaccharomyces pombe GN=SPBC646.16 PE=2 SV=1	GNQKFSSTADYMNMSS	4		sp|O42931|PRS7_SCHPO	26S protease regulatory subunit 7 homolog OS=Schizosaccharomyces pombe GN=rpt1 PE=1 SV=2	0.7415
8465	887.81635	3	0.1031	0.98	-2.57	EKVLK	2		sp|P36612|PRS4_SCHPO	26S protease regulatory subunit 4 homolog OS=Schizosaccharomyces pombe GN=mts2 PE=2 SV=1	IPDSTYEMVGGLEKQIK	14		sp|P41836|PRS8_SCHPO	26S protease regulatory subunit 8 homolog OS=Schizosaccharomyces pombe GN=let1 PE=2 SV=1	0.7415
8243	641.6197	4	0.1030	0.80	-5.24	NLIRLAKR	7		sp|O94444|RPN10_SCHPO	26S proteasome regulatory subunit rpn10 OS=Schizosaccharomyces pombe GN=rpn10 PE=1 SV=1	KLEFPLPNEEAR	1		sp|O14126|PRS6A_SCHPO	26S protease regulatory subunit 6A OS=Schizosaccharomyces pombe GN=tbp1 PE=2 SV=1	0.7415
11033	830.43097	3	0.1030	0.99	2.06	YKVNLYK	2		sp|Q9Y7T8|PSB3_SCHPO	Probable proteasome subunit beta type-3 OS=Schizosaccharomyces pombe GN=SPCC63.12c PE=2 SV=1	KEDSSPCGYIIR	1	57.02146@C;	sp|O74762|RPN2_SCHPO	26S proteasome regulatory subunit rpn2 OS=Schizosaccharomyces pombe GN=rpn2 PE=1 SV=1	0.7415
1455	644.0634	4	0.1030	0.94	-6.07	KELLK	1		sp|P50524|RPN12_SCHPO	26S proteasome regulatory subunit rpn12 OS=Schizosaccharomyces pombe GN=rpn12 PE=1 SV=1	MSIMEYNGGSCVAMAGK	1	57.02146@C;	sp|Q9Y7T8|PSB3_SCHPO	Probable proteasome subunit beta type-3 OS=Schizosaccharomyces pombe GN=SPCC63.12c PE=2 SV=1	0.7415
7553	1016.8118	3	0.1030	0.97	-5.69	LKPQDER	2		sp|P36612|PRS4_SCHPO	26S protease regulatory subunit 4 homolog OS=Schizosaccharomyces pombe GN=mts2 PE=2 SV=1	KTTEEKEATPMEMDEEK	1		sp|O74762|RPN2_SCHPO	26S proteasome regulatory subunit rpn2 OS=Schizosaccharomyces pombe GN=rpn2 PE=1 SV=1	0.7415
8423	842.41284	3	0.1030	0.99	4.64	KQMSYMLAR	1		sp|P87048|RPN1_SCHPO	26S proteasome regulatory subunit rpn1 OS=Schizosaccharomyces pombe GN=rpn1 PE=1 SV=2	MCSPSATLTHR	1	57.02146@C;	sp|Q10335|RPN7_SCHPO	Probable 26S proteasome regulatory subunit rpn7 OS=Schizosaccharomyces pombe GN=rpn7 PE=2 SV=1	0.7415
6449	661.8793	4	0.1030	0.99	4.89	KALSSLK	1		sp|Q9P7S2|RPN6_SCHPO	Probable 26S proteasome regulatory subunit rpn6 OS=Schizosaccharomyces pombe GN=rpn6 PE=2 SV=1	CEDGVILALEKVVTSK	11	57.02146@C;	sp|O59770|PSA3_SCHPO	Probable proteasome subunit alpha type-3 OS=Schizosaccharomyces pombe GN=SPCC1795.04c PE=1 SV=1	0.7415
4468	675.8184	4	0.1030	0.98	6.15	KATDDDRWK	1		sp|Q9USQ9|PSB4_SCHPO	Probable proteasome subunit beta type-4 OS=Schizosaccharomyces pombe GN=SPBC577.10 PE=2 SV=1	KMSAQSCACMVR	1	57.02146@C;	sp|Q9UQY2|PSB1_SCHPO	Probable proteasome subunit beta type-1 OS=Schizosaccharomyces pombe GN=pam1 PE=2 SV=1	0.7415
7653	677.07056	4	0.1029	0.92	-7.04	WKTLSK	2		sp|Q9USQ9|PSB4_SCHPO	Probable proteasome subunit beta type-4 OS=Schizosaccharomyces pombe GN=SPBC577.10 PE=2 SV=1	MSIMEYNGGSCVAMAGK	1	57.02146@C;	sp|Q9Y7T8|PSB3_SCHPO	Probable proteasome subunit beta type-3 OS=Schizosaccharomyces pombe GN=SPCC63.12c PE=2 SV=1	0.7415
11294	941.20685	4	0.1029	0.99	-3.96	YYKPDLTIDEAVR	3		sp|Q09720|PSB2_SCHPO	Probable proteasome subunit beta type-2 OS=Schizosaccharomyces pombe GN=SPAC31A2.04c PE=2 SV=1	MNSIVSKYTQSTNNDDPK	1		sp|P30655|PSB5_SCHPO	Proteasome subunit beta type-5 OS=Schizosaccharomyces pombe GN=pts1 PE=2 SV=3	0.7415
13513	911.48126	3	0.1029	0.99	0.72	SPSGNDALNDKK	11		sp|P87048|RPN1_SCHPO	26S proteasome regulatory subunit rpn1 OS=Schizosaccharomyces pombe GN=rpn1 PE=1 SV=2	KFTGGVLMLIDR	1		sp|O74762|RPN2_SCHPO	26S proteasome regulatory subunit rpn2 OS=Schizosaccharomyces pombe GN=rpn2 PE=1 SV=1	0.7415
13199	833.7996	3	0.1028	1.00	1.66	IQYVGKQDPK	6		sp|P41878|RPN11_SCHPO	26S proteasome regulatory subunit rpn11 OS=Schizosaccharomyces pombe GN=rpn11 PE=1 SV=2	SVQPTAKTVQK	7		sp|O74762|RPN2_SCHPO	26S proteasome regulatory subunit rpn2 OS=Schizosaccharomyces pombe GN=rpn2 PE=1 SV=1	0.7415
4306	484.46793	5	0.1028	0.97	10.00	EKASFAR	2		sp|P50524|RPN12_SCHPO	26S proteasome regulatory subunit rpn12 OS=Schizosaccharomyces pombe GN=rpn12 PE=1 SV=1	AIGSGSEPAKSELVK	10		sp|Q9UT97|PSA5_SCHPO	Probable proteasome subunit alpha type-5 OS=Schizosaccharomyces pombe GN=SPAC323.02c PE=1 SV=1	0.7415
8543	888.487	3	0.1028	1.00	-9.72	LGVKPPK	4		sp|O14126|PRS6A_SCHPO	26S protease regulatory subunit 6A OS=Schizosaccharomyces pombe GN=tbp1 PE=2 SV=1	ELNLMDPKVPEDIFK	8		sp|P87048|RPN1_SCHPO	26S proteasome regulatory subunit rpn1 OS=Schizosaccharomyces pombe GN=rpn1 PE=1 SV=2	0.7415
6940	916.0898	3	0.1027	0.90	-7.83	MPFGNTHNK	1		sp|P06732|KCRM_HUMAN	Creatine kinase M-type OS=Homo sapiens GN=CKM PE=1 SV=2	SNPVFAENDEKGEK	11		sp|Q9UTM3|RPN5_SCHPO	26S proteasome regulatory subunit rpn5 OS=Schizosaccharomyces pombe GN=rpn5a PE=1 SV=1	0.7415
13778	993.5058	3	0.1027	0.80	-3.53	KRMPIDFK	1		sp|Q09720|PSB2_SCHPO	Probable proteasome subunit beta type-2 OS=Schizosaccharomyces pombe GN=SPAC31A2.04c PE=2 SV=1	QEVAAQKSSEETEDKK	7		sp|O94444|RPN10_SCHPO	26S proteasome regulatory subunit rpn10 OS=Schizosaccharomyces pombe GN=rpn10 PE=1 SV=1	0.7415
9144	710.7072	3	0.1027	0.99	5.05	MFMTR	1		sp|Q9UT97|PSA5_SCHPO	Probable proteasome subunit alpha type-5 OS=Schizosaccharomyces pombe GN=SPAC323.02c PE=1 SV=1	KLEGTIDYQKL	10		sp|O74445|PRS10_SCHPO	Probable 26S protease subunit rpt4 OS=Schizosaccharomyces pombe GN=rpt4 PE=2 SV=2	0.7415
5396	547.561	4	0.1027	0.98	2.57	GKYYPLK	2		sp|P06732|KCRM_HUMAN	Creatine kinase M-type OS=Homo sapiens GN=CKM PE=1 SV=2	SRKVAQTTYK	3		sp|O94579|PSA2_SCHPO	Probable proteasome subunit alpha type-2 OS=Schizosaccharomyces pombe GN=SPCC1442.06 PE=2 SV=1	0.7415
12468	1066.8549	3	0.1027	0.86	-2.29	MNSTEEIDLYNR	1		sp|O74894|PRS6B_SCHPO	26S protease regulatory subunit 6B homolog OS=Schizosaccharomyces pombe GN=rpt3 PE=2 SV=1	KSGRSAPGVSTTSTIQ	1		sp|Q10329|PSA7_SCHPO	Probable proteasome subunit alpha type-7 OS=Schizosaccharomyces pombe GN=SPBC106.16 PE=2 SV=1	0.7415
12403	809.0952	3	0.1027	0.97	-9.16	CIKRLVK	3	57.02146@C;	sp|Q9Y7T8|PSB3_SCHPO	Probable proteasome subunit beta type-3 OS=Schizosaccharomyces pombe GN=SPCC63.12c PE=2 SV=1	MKSLSEQYTER	2		sp|P41878|RPN11_SCHPO	26S proteasome regulatory subunit rpn11 OS=Schizosaccharomyces pombe GN=rpn11 PE=1 SV=2	0.7415
8301	863.0865	3	0.1026	0.98	-10.95	MIDDQR	1		sp|O42897|RPN3_SCHPO	Probable 26S proteasome regulatory subunit rpn3 OS=Schizosaccharomyces pombe GN=rpn3 PE=2 SV=2	LEKGQSIDDMIPAQK	3		sp|P06732|KCRM_HUMAN	Creatine kinase M-type OS=Homo sapiens GN=CKM PE=1 SV=2	0.7415
9915	760.4152	3	0.1026	0.78	7.82	TFLEKR	5		sp|O94579|PSA2_SCHPO	Probable proteasome subunit alpha type-2 OS=Schizosaccharomyces pombe GN=SPCC1442.06 PE=2 SV=1	HKTDLNHENLK	2		sp|P06732|KCRM_HUMAN	Creatine kinase M-type OS=Homo sapiens GN=CKM PE=1 SV=2	0.7415
12352	1115.5259	3	0.1025	0.99	-1.24	YDKTEDDIK	3		sp|O74445|PRS10_SCHPO	Probable 26S protease subunit rpt4 OS=Schizosaccharomyces pombe GN=rpt4 PE=2 SV=2	MSSKDISSKSPSGNDALNDK	1		sp|P87048|RPN1_SCHPO	26S proteasome regulatory subunit rpn1 OS=Schizosaccharomyces pombe GN=rpn1 PE=1 SV=2	0.7415
6697	725.02045	3	0.1024	0.98	-6.18	KNEEK	1		sp|Q10335|RPN7_SCHPO	Probable 26S proteasome regulatory subunit rpn7 OS=Schizosaccharomyces pombe GN=rpn7 PE=2 SV=1	EIQDEKEAEAAR	6		sp|Q10329|PSA7_SCHPO	Probable proteasome subunit alpha type-7 OS=Schizosaccharomyces pombe GN=SPBC106.16 PE=2 SV=1	0.7415
1881	506.2673	3	0.1024	0.98	-0.72	MSQAR	1		sp|O94517|PSA6_SCHPO	Probable proteasome subunit alpha type-6 OS=Schizosaccharomyces pombe GN=SPBC646.16 PE=2 SV=1	ENKIQR	3		sp|O94444|RPN10_SCHPO	26S proteasome regulatory subunit rpn10 OS=Schizosaccharomyces pombe GN=rpn10 PE=1 SV=1	0.7415
2284	629.05524	4	0.1024	0.97	-7.68	FPTDDDDK	1		sp|P00761|TRYP_PIG	Trypsin OS=Sus scrofa PE=1 SV=1	LDRKIEFPSYR	4		sp|O74894|PRS6B_SCHPO	26S protease regulatory subunit 6B homolog OS=Schizosaccharomyces pombe GN=rpt3 PE=2 SV=1	0.7415
7870	619.84204	4	0.1024	0.99	-3.65	FSGEKK	5		sp|Q9P7S2|RPN6_SCHPO	Probable 26S proteasome regulatory subunit rpn6 OS=Schizosaccharomyces pombe GN=rpn6 PE=2 SV=1	KNVPKLQNVSNFQK	5		sp|Q10329|PSA7_SCHPO	Probable proteasome subunit alpha type-7 OS=Schizosaccharomyces pombe GN=SPBC106.16 PE=2 SV=1	0.7415
11512	809.09564	3	0.1024	0.92	-8.66	CIKRLVK	3	57.02146@C;	sp|Q9Y7T8|PSB3_SCHPO	Probable proteasome subunit beta type-3 OS=Schizosaccharomyces pombe GN=SPCC63.12c PE=2 SV=1	MKSLSEQYTER	2		sp|P41878|RPN11_SCHPO	26S proteasome regulatory subunit rpn11 OS=Schizosaccharomyces pombe GN=rpn11 PE=1 SV=2	0.7415
5738	651.3654	4	0.1023	0.96	0.94	MKDAVKEAAR	6		sp|O59770|PSA3_SCHPO	Probable proteasome subunit alpha type-3 OS=Schizosaccharomyces pombe GN=SPCC1795.04c PE=1 SV=1	QIAKFVVSLGER	4		sp|O42931|PRS7_SCHPO	26S protease regulatory subunit 7 homolog OS=Schizosaccharomyces pombe GN=rpt1 PE=1 SV=2	0.7415
2800	585.83813	4	0.1023	0.99	6.16	KNVPK	1		sp|Q10329|PSA7_SCHPO	Probable proteasome subunit alpha type-7 OS=Schizosaccharomyces pombe GN=SPBC106.16 PE=2 SV=1	VLKTKDEGGPAGGLYI	5		sp|P36612|PRS4_SCHPO	26S protease regulatory subunit 4 homolog OS=Schizosaccharomyces pombe GN=mts2 PE=2 SV=1	0.7415
5599	464.52853	4	0.1023	1.00	-4.35	LVKGR	3		sp|Q9Y7T8|PSB3_SCHPO	Probable proteasome subunit beta type-3 OS=Schizosaccharomyces pombe GN=SPCC63.12c PE=2 SV=1	IITKEGVETR	4		sp|Q9UQY2|PSB1_SCHPO	Probable proteasome subunit beta type-1 OS=Schizosaccharomyces pombe GN=pam1 PE=2 SV=1	0.7415
5341	659.3636	3	0.1023	0.94	11.00	MTEVLK	1		sp|P41836|PRS8_SCHPO	26S protease regulatory subunit 8 homolog OS=Schizosaccharomyces pombe GN=let1 PE=2 SV=1	MKDAVKEAAR	6		sp|O59770|PSA3_SCHPO	Probable proteasome subunit alpha type-3 OS=Schizosaccharomyces pombe GN=SPCC1795.04c PE=1 SV=1	0.7415
9371	565.3223	3	0.1023	0.90	3.03	INYKK	4		sp|P41878|RPN11_SCHPO	26S proteasome regulatory subunit rpn11 OS=Schizosaccharomyces pombe GN=rpn11 PE=1 SV=2	TLSKESAR	4		sp|Q9USQ9|PSB4_SCHPO	Probable proteasome subunit beta type-4 OS=Schizosaccharomyces pombe GN=SPBC577.10 PE=2 SV=1	0.7415
8348	641.07996	4	0.1023	0.99	5.34	EWLDKLGDK	5		sp|O14250|PSA1_SCHPO	Probable proteasome subunit alpha type-1 OS=Schizosaccharomyces pombe GN=SPAC6G10.04c PE=2 SV=1	MPFGNTHNKFK	1		sp|P06732|KCRM_HUMAN	Creatine kinase M-type OS=Homo sapiens GN=CKM PE=1 SV=2	0.7415
182	497.7698	4	0.1022	0.98	-6.02	IIPLKKD	6		sp|Q9UQY2|PSB1_SCHPO	Probable proteasome subunit beta type-1 OS=Schizosaccharomyces pombe GN=pam1 PE=2 SV=1	FDSEKAGDR	5		sp|O14126|PRS6A_SCHPO	26S protease regulatory subunit 6A OS=Schizosaccharomyces pombe GN=tbp1 PE=2 SV=1	0.7415
13457	722.403	3	0.1022	0.96	-0.34	KNVPK	1		sp|Q10329|PSA7_SCHPO	Probable proteasome subunit alpha type-7 OS=Schizosaccharomyces pombe GN=SPBC106.16 PE=2 SV=1	KLEFPLPNEEAR	1		sp|O14126|PRS6A_SCHPO	26S protease regulatory subunit 6A OS=Schizosaccharomyces pombe GN=tbp1 PE=2 SV=1	0.7415
5116	552.038	3	0.1022	0.86	7.31	IKLISGK	2		sp|Q9US13|RPN9_SCHPO	Probable 26S proteasome regulatory subunit rpn9 OS=Schizosaccharomyces pombe GN=rpn9 PE=2 SV=1	IKLISGK	2		sp|Q9US13|RPN9_SCHPO	Probable 26S proteasome regulatory subunit rpn9 OS=Schizosaccharomyces pombe GN=rpn9 PE=2 SV=1	0.7415
9088	625.0247	3	0.1022	0.88	3.26	KALSSLK	1		sp|Q9P7S2|RPN6_SCHPO	Probable 26S proteasome regulatory subunit rpn6 OS=Schizosaccharomyces pombe GN=rpn6 PE=2 SV=1	NWKEGLSR	3		sp|Q10329|PSA7_SCHPO	Probable proteasome subunit alpha type-7 OS=Schizosaccharomyces pombe GN=SPBC106.16 PE=2 SV=1	0.7415
9854	994.15265	3	0.1021	0.92	-3.28	MCSPSATLTHR	1	57.02146@C;	sp|Q10335|RPN7_SCHPO	Probable 26S proteasome regulatory subunit rpn7 OS=Schizosaccharomyces pombe GN=rpn7 PE=2 SV=1	YYKPDLTIDEAVR	3		sp|Q09720|PSB2_SCHPO	Probable proteasome subunit beta type-2 OS=Schizosaccharomyces pombe GN=SPAC31A2.04c PE=2 SV=1	0.7415
2463	662.8654	4	0.1020	1.00	4.33	VGKSAVIKTSTR	3		sp|O14126|PRS6A_SCHPO	26S protease regulatory subunit 6A OS=Schizosaccharomyces pombe GN=tbp1 PE=2 SV=1	KYYSFDNSLK	1		sp|O42897|RPN3_SCHPO	Probable 26S proteasome regulatory subunit rpn3 OS=Schizosaccharomyces pombe GN=rpn3 PE=2 SV=2	0.7415
6278	940.7013	4	0.1020	0.98	9.87	VISMEKGGNMKEVFR	6		sp|P06732|KCRM_HUMAN	Creatine kinase M-type OS=Homo sapiens GN=CKM PE=1 SV=2	TTEEKEATPMEMDEEK	5		sp|O74762|RPN2_SCHPO	26S proteasome regulatory subunit rpn2 OS=Schizosaccharomyces pombe GN=rpn2 PE=1 SV=1	0.7415
6331	606.31195	3	0.1020	0.94	-0.07	MIDDQR	1		sp|O42897|RPN3_SCHPO	Probable 26S proteasome regulatory subunit rpn3 OS=Schizosaccharomyces pombe GN=rpn3 PE=2 SV=2	EAEAARKK	7		sp|Q10329|PSA7_SCHPO	Probable proteasome subunit alpha type-7 OS=Schizosaccharomyces pombe GN=SPBC106.16 PE=2 SV=1	0.7415
5915	555.5606	4	0.1020	0.98	-3.08	KVADLK	1		sp|O74445|PRS10_SCHPO	Probable 26S protease subunit rpt4 OS=Schizosaccharomyces pombe GN=rpt4 PE=2 SV=2	ILSGEQTVKYDR	9		sp|O74762|RPN2_SCHPO	26S proteasome regulatory subunit rpn2 OS=Schizosaccharomyces pombe GN=rpn2 PE=1 SV=1	0.7415
6332	921.1441	3	0.1020	0.94	5.31	MSERDTALEK	1		sp|O74445|PRS10_SCHPO	Probable 26S protease subunit rpt4 OS=Schizosaccharomyces pombe GN=rpt4 PE=2 SV=2	IKENQEKISNNK	2		sp|O14126|PRS6A_SCHPO	26S protease regulatory subunit 6A OS=Schizosaccharomyces pombe GN=tbp1 PE=2 SV=1	0.7415
654	522.77454	4	0.1019	0.98	9.12	KEEPK	1		sp|O74762|RPN2_SCHPO	26S proteasome regulatory subunit rpn2 OS=Schizosaccharomyces pombe GN=rpn2 PE=1 SV=1	MPFGNTHNKFK	9		sp|P06732|KCRM_HUMAN	Creatine kinase M-type OS=Homo sapiens GN=CKM PE=1 SV=2	0.7415
11766	879.4253	4	0.1019	0.98	-5.14	MSRSYDSR	1		sp|Q09682|PSA4_SCHPO	Probable proteasome subunit alpha type-4 OS=Schizosaccharomyces pombe GN=SPAC13C5.01c PE=2 SV=1	LFQAEYAYKAVENASTCIGIK	9	57.02146@C;	sp|O59770|PSA3_SCHPO	Probable proteasome subunit alpha type-3 OS=Schizosaccharomyces pombe GN=SPCC1795.04c PE=1 SV=1	0.7415
11457	822.0893	3	0.1019	0.97	11.00	KNTEDIEMTA	1		sp|P87048|RPN1_SCHPO	26S proteasome regulatory subunit rpn1 OS=Schizosaccharomyces pombe GN=rpn1 PE=1 SV=2	IQYVGKQDPK	6		sp|P41878|RPN11_SCHPO	26S proteasome regulatory subunit rpn11 OS=Schizosaccharomyces pombe GN=rpn11 PE=1 SV=2	0.7415
9586	937.1482	3	0.1019	0.88	-9.74	MMGINERK	1		sp|Q09841|PSB7_SCHPO	Probable proteasome subunit beta type-7 OS=Schizosaccharomyces pombe GN=SPAC23D3.07 PE=2 SV=1	VVSSAIVDKYIGESAR	9		sp|O74445|PRS10_SCHPO	Probable 26S protease subunit rpt4 OS=Schizosaccharomyces pombe GN=rpt4 PE=2 SV=2	0.7415
3919	617.33093	3	0.1018	0.90	-9.84	MTEVLK	1		sp|P41836|PRS8_SCHPO	26S protease regulatory subunit 8 homolog OS=Schizosaccharomyces pombe GN=let1 PE=2 SV=1	DAFALAKEK	7		sp|O14126|PRS6A_SCHPO	26S protease regulatory subunit 6A OS=Schizosaccharomyces pombe GN=tbp1 PE=2 SV=1	0.7415
3250	521.0291	4	0.1018	0.91	-4.69	DTTKNK	4		sp|Q09682|PSA4_SCHPO	Probable proteasome subunit alpha type-4 OS=Schizosaccharomyces pombe GN=SPAC13C5.01c PE=2 SV=1	LQKYQATVMR	3		sp|Q10335|RPN7_SCHPO	Probable 26S proteasome regulatory subunit rpn7 OS=Schizosaccharomyces pombe GN=rpn7 PE=2 SV=1	0.7415
7841	754.74664	3	0.1018	0.92	-3.45	AQEEVKR	6		sp|O74894|PRS6B_SCHPO	26S protease regulatory subunit 6B homolog OS=Schizosaccharomyces pombe GN=rpt3 PE=2 SV=1	TLIDKFSGEKK	10		sp|Q9P7S2|RPN6_SCHPO	Probable 26S proteasome regulatory subunit rpn6 OS=Schizosaccharomyces pombe GN=rpn6 PE=2 SV=1	0.7415
12374	813.41595	3	0.1018	0.94	-6.61	AKSAKIVR	2		sp|Q9P7S2|RPN6_SCHPO	Probable 26S proteasome regulatory subunit rpn6 OS=Schizosaccharomyces pombe GN=rpn6 PE=2 SV=1	KMSAQSCACMVR	1	57.02146@C;	sp|Q9UQY2|PSB1_SCHPO	Probable proteasome subunit beta type-1 OS=Schizosaccharomyces pombe GN=pam1 PE=2 SV=1	0.7415
3563	492.29074	3	0.1018	1.00	-10.68	KKSGR	2		sp|Q10329|PSA7_SCHPO	Probable proteasome subunit alpha type-7 OS=Schizosaccharomyces pombe GN=SPBC106.16 PE=2 SV=1	WKTLSK	2		sp|Q9USQ9|PSB4_SCHPO	Probable proteasome subunit beta type-4 OS=Schizosaccharomyces pombe GN=SPBC577.10 PE=2 SV=1	0.7415
9033	759.4163	3	0.1017	0.87	6.22	MSQAR	1		sp|O94517|PSA6_SCHPO	Probable proteasome subunit alpha type-6 OS=Schizosaccharomyces pombe GN=SPBC646.16 PE=2 SV=1	KGEIRMGTTITALR	1		sp|O43063|PSB6_SCHPO	Probable proteasome subunit beta type-6 OS=Schizosaccharomyces pombe GN=SPBC4C3.10c PE=2 SV=1	0.7415
9419	832.4192	3	0.1017	0.95	3.92	MFMTR	1		sp|Q9UT97|PSA5_SCHPO	Probable proteasome subunit alpha type-5 OS=Schizosaccharomyces pombe GN=SPAC323.02c PE=1 SV=1	LEKGQSIDDMIPAQK	3		sp|P06732|KCRM_HUMAN	Creatine kinase M-type OS=Homo sapiens GN=CKM PE=1 SV=2	0.7415
10805	965.1448	3	0.1016	0.93	-2.95	LMSKVAEK	4		sp|O14250|PSA1_SCHPO	Probable proteasome subunit alpha type-1 OS=Schizosaccharomyces pombe GN=SPAC6G10.04c PE=2 SV=1	MCSPSATLTHRTMTEK	1	57.02146@C;	sp|Q10335|RPN7_SCHPO	Probable 26S proteasome regulatory subunit rpn7 OS=Schizosaccharomyces pombe GN=rpn7 PE=2 SV=1	0.7415
13071	993.50684	3	0.1016	0.85	-2.46	KRMPIDFK	1		sp|Q09720|PSB2_SCHPO	Probable proteasome subunit beta type-2 OS=Schizosaccharomyces pombe GN=SPAC31A2.04c PE=2 SV=1	QEVAAQKSSEETEDKK	7		sp|O94444|RPN10_SCHPO	26S proteasome regulatory subunit rpn10 OS=Schizosaccharomyces pombe GN=rpn10 PE=1 SV=1	0.7415
1661	609.839	4	0.1016	0.94	-5.81	KEEPK	1		sp|O74762|RPN2_SCHPO	26S proteasome regulatory subunit rpn2 OS=Schizosaccharomyces pombe GN=rpn2 PE=1 SV=1	LKPLIEKGGDWERK	7		sp|Q10335|RPN7_SCHPO	Probable 26S proteasome regulatory subunit rpn7 OS=Schizosaccharomyces pombe GN=rpn7 PE=2 SV=1	0.7415
2156	498.01602	4	0.1016	0.98	11.05	EKASFAR	2		sp|P50524|RPN12_SCHPO	26S proteasome regulatory subunit rpn12 OS=Schizosaccharomyces pombe GN=rpn12 PE=1 SV=1	NHASIDKMK	7		sp|P41878|RPN11_SCHPO	26S proteasome regulatory subunit rpn11 OS=Schizosaccharomyces pombe GN=rpn11 PE=1 SV=2	0.7415
7036	772.1009	4	0.1016	0.93	-5.07	MTEVLK	1		sp|P41836|PRS8_SCHPO	26S protease regulatory subunit 8 homolog OS=Schizosaccharomyces pombe GN=let1 PE=2 SV=1	MDTEMSVNMSDFLHDQATR	1		sp|Q9US13|RPN9_SCHPO	Probable 26S proteasome regulatory subunit rpn9 OS=Schizosaccharomyces pombe GN=rpn9 PE=2 SV=1	0.7415
11859	744.75366	3	0.1015	1.00	-0.88	KVADLK	1		sp|O74445|PRS10_SCHPO	Probable 26S protease subunit rpt4 OS=Schizosaccharomyces pombe GN=rpt4 PE=2 SV=2	NELEKLNFSSLK	5		sp|O59770|PSA3_SCHPO	Probable proteasome subunit alpha type-3 OS=Schizosaccharomyces pombe GN=SPCC1795.04c PE=1 SV=1	0.7415
8248	750.35645	4	0.1015	1.00	-6.84	KMSAQSCACMVR	1	57.02146@C;	sp|Q9UQY2|PSB1_SCHPO	Probable proteasome subunit beta type-1 OS=Schizosaccharomyces pombe GN=pam1 PE=2 SV=1	ILFENPDEATKR	11		sp|P36612|PRS4_SCHPO	26S protease regulatory subunit 4 homolog OS=Schizosaccharomyces pombe GN=mts2 PE=2 SV=1	0.7415
11233	827.7712	3	0.1015	0.86	3.05	KVIAR	1		sp|O42897|RPN3_SCHPO	Probable 26S proteasome regulatory subunit rpn3 OS=Schizosaccharomyces pombe GN=rpn3 PE=2 SV=2	MSGYDRALSVFSPDGR	1		sp|Q10329|PSA7_SCHPO	Probable proteasome subunit alpha type-7 OS=Schizosaccharomyces pombe GN=SPBC106.16 PE=2 SV=1	0.7415
11861	930.8408	3	0.1015	0.85	-1.58	KLEGTIDYQKL	10		sp|O74445|PRS10_SCHPO	Probable 26S protease subunit rpt4 OS=Schizosaccharomyces pombe GN=rpt4 PE=2 SV=2	EVLNKGVSKDEK	9		sp|Q9P7S2|RPN6_SCHPO	Probable 26S proteasome regulatory subunit rpn6 OS=Schizosaccharomyces pombe GN=rpn6 PE=2 SV=1	0.7415
2970	660.026	3	0.1014	0.95	-10.62	KVIAR	1		sp|O42897|RPN3_SCHPO	Probable 26S proteasome regulatory subunit rpn3 OS=Schizosaccharomyces pombe GN=rpn3 PE=2 SV=2	KYDKTEDDIK	4		sp|O74445|PRS10_SCHPO	Probable 26S protease subunit rpt4 OS=Schizosaccharomyces pombe GN=rpt4 PE=2 SV=2	0.7415
7169	867.1026	3	0.1014	0.99	0.38	LKDLR	2		sp|O74445|PRS10_SCHPO	Probable 26S protease subunit rpt4 OS=Schizosaccharomyces pombe GN=rpt4 PE=2 SV=2	NKADYYTNICDRER	2	57.02146@C;	sp|Q10335|RPN7_SCHPO	Probable 26S proteasome regulatory subunit rpn7 OS=Schizosaccharomyces pombe GN=rpn7 PE=2 SV=1	0.7415
13367	642.68207	3	0.1014	0.88	-6.15	ERKPR	3		sp|Q9UQY2|PSB1_SCHPO	Probable proteasome subunit beta type-1 OS=Schizosaccharomyces pombe GN=pam1 PE=2 SV=1	EWLDKLGDK	5		sp|O14250|PSA1_SCHPO	Probable proteasome subunit alpha type-1 OS=Schizosaccharomyces pombe GN=SPAC6G10.04c PE=2 SV=1	0.7415
9171	770.07794	3	0.1013	1.00	7.83	GVSKDEK	4		sp|Q9P7S2|RPN6_SCHPO	Probable 26S proteasome regulatory subunit rpn6 OS=Schizosaccharomyces pombe GN=rpn6 PE=2 SV=1	ILSGEQTVKYDR	9		sp|O74762|RPN2_SCHPO	26S proteasome regulatory subunit rpn2 OS=Schizosaccharomyces pombe GN=rpn2 PE=1 SV=1	0.7415
8225	706.8497	4	0.1013	0.93	2.33	NKMVCK	2	57.02146@C;	sp|Q09682|PSA4_SCHPO	Probable proteasome subunit alpha type-4 OS=Schizosaccharomyces pombe GN=SPAC13C5.01c PE=2 SV=1	MTDKYAFSLTTFSPNGK	1		sp|O94579|PSA2_SCHPO	Probable proteasome subunit alpha type-2 OS=Schizosaccharomyces pombe GN=SPCC1442.06 PE=2 SV=1	0.7415
5420	510.02292	4	0.1013	0.96	1.26	MSQAR	1		sp|O94517|PSA6_SCHPO	Probable proteasome subunit alpha type-6 OS=Schizosaccharomyces pombe GN=SPBC646.16 PE=2 SV=1	KLEGTIDYQKL	10		sp|O74445|PRS10_SCHPO	Probable 26S protease subunit rpt4 OS=Schizosaccharomyces pombe GN=rpt4 PE=2 SV=2	0.7415
2114	691.01776	3	0.1013	0.98	-8.02	WAIKEK	4		sp|Q9P7S2|RPN6_SCHPO	Probable 26S proteasome regulatory subunit rpn6 OS=Schizosaccharomyces pombe GN=rpn6 PE=2 SV=1	MPPKEDWEK	1		sp|O42931|PRS7_SCHPO	26S protease regulatory subunit 7 homolog OS=Schizosaccharomyces pombe GN=rpt1 PE=1 SV=2	0.7415
6780	793.73236	3	0.1013	0.94	5.13	NLTDETKNK	7		sp|P30655|PSB5_SCHPO	Proteasome subunit beta type-5 OS=Schizosaccharomyces pombe GN=pts1 PE=2 SV=3	MSERDTALEK	1		sp|O74445|PRS10_SCHPO	Probable 26S protease subunit rpt4 OS=Schizosaccharomyces pombe GN=rpt4 PE=2 SV=2	0.7415
13125	804.0789	3	0.1013	0.99	-2.13	KASLLTR	1		sp|Q9UUB6|UBLH2_SCHPO	Ubiquitin carboxyl-terminal hydrolase 2 OS=Schizosaccharomyces pombe GN=uch2 PE=1 SV=1	MNSTEEIDLYNR	1		sp|O74894|PRS6B_SCHPO	26S protease regulatory subunit 6B homolog OS=Schizosaccharomyces pombe GN=rpt3 PE=2 SV=1	0.7415
10385	598.0506	3	0.1012	1.00	4.36	IIPLKKD	5		sp|Q9UQY2|PSB1_SCHPO	Probable proteasome subunit beta type-1 OS=Schizosaccharomyces pombe GN=pam1 PE=2 SV=1	ILIDKAR	5		sp|Q10329|PSA7_SCHPO	Probable proteasome subunit alpha type-7 OS=Schizosaccharomyces pombe GN=SPBC106.16 PE=2 SV=1	0.7415
11954	797.42035	3	0.1012	0.97	0.92	KVADLK	1		sp|O74445|PRS10_SCHPO	Probable 26S protease subunit rpt4 OS=Schizosaccharomyces pombe GN=rpt4 PE=2 SV=2	EEPKSETLENFTR	4		sp|O74762|RPN2_SCHPO	26S proteasome regulatory subunit rpn2 OS=Schizosaccharomyces pombe GN=rpn2 PE=1 SV=1	0.7415
7374	585.34656	3	0.1012	0.92	-1.32	SAKGTKR	6		sp|O74440|RPN8_SCHPO	26S proteasome regulatory subunit rpn8 OS=Schizosaccharomyces pombe GN=rpn8 PE=2 SV=1	EIKPNIR	3		sp|P41836|PRS8_SCHPO	26S protease regulatory subunit 8 homolog OS=Schizosaccharomyces pombe GN=let1 PE=2 SV=1	0.7415
8647	978.21014	3	0.1012	0.91	4.25	NSDYKETLIFK	5		sp|O74762|RPN2_SCHPO	26S proteasome regulatory subunit rpn2 OS=Schizosaccharomyces pombe GN=rpn2 PE=1 SV=1	VYHAIRNIPKAR	10		sp|Q9P7S2|RPN6_SCHPO	Probable 26S proteasome regulatory subunit rpn6 OS=Schizosaccharomyces pombe GN=rpn6 PE=2 SV=1	0.7415
12869	862.4741	3	0.1012	0.99	10.30	KDKPK	1		sp|P36612|PRS4_SCHPO	26S protease regulatory subunit 4 homolog OS=Schizosaccharomyces pombe GN=mts2 PE=2 SV=1	STELQIGVVEDDKPFR	13		sp|O94517|PSA6_SCHPO	Probable proteasome subunit alpha type-6 OS=Schizosaccharomyces pombe GN=SPBC646.16 PE=2 SV=1	0.7415
8134	746.86816	4	0.1012	0.98	3.85	KIYNEYPPTK	1		sp|O94579|PSA2_SCHPO	Probable proteasome subunit alpha type-2 OS=Schizosaccharomyces pombe GN=SPCC1442.06 PE=2 SV=1	YQKPVDTEEENDK	3		sp|O42931|PRS7_SCHPO	26S protease regulatory subunit 7 homolog OS=Schizosaccharomyces pombe GN=rpt1 PE=1 SV=2	0.7415
4145	395.0491	5	0.1012	0.94	3.04	VGIKPPK	4		sp|O74445|PRS10_SCHPO	Probable 26S protease subunit rpt4 OS=Schizosaccharomyces pombe GN=rpt4 PE=2 SV=2	SLLTGKHAIR	6		sp|Q9P7S2|RPN6_SCHPO	Probable 26S proteasome regulatory subunit rpn6 OS=Schizosaccharomyces pombe GN=rpn6 PE=2 SV=1	0.7415
11429	567.6493	3	0.1012	1.00	9.98	AKSAK	2		sp|Q9P7S2|RPN6_SCHPO	Probable 26S proteasome regulatory subunit rpn6 OS=Schizosaccharomyces pombe GN=rpn6 PE=2 SV=1	KAQSGPDASAK	1		sp|P36612|PRS4_SCHPO	26S protease regulatory subunit 4 homolog OS=Schizosaccharomyces pombe GN=mts2 PE=2 SV=1	0.7415
6986	780.73486	3	0.1011	0.99	-7.41	AKYASQK	2		sp|Q9UUB6|UBLH2_SCHPO	Ubiquitin carboxyl-terminal hydrolase 2 OS=Schizosaccharomyces pombe GN=uch2 PE=1 SV=1	YEAKAIGSGSEPAK	4		sp|Q9UT97|PSA5_SCHPO	Probable proteasome subunit alpha type-5 OS=Schizosaccharomyces pombe GN=SPAC323.02c PE=1 SV=1	0.7415
12606	628.0615	4	0.1011	0.98	-2.82	MSRSYDSR	1		sp|Q09682|PSA4_SCHPO	Probable proteasome subunit alpha type-4 OS=Schizosaccharomyces pombe GN=SPAC13C5.01c PE=2 SV=1	YQATVMRGAFKV	11		sp|Q10335|RPN7_SCHPO	Probable 26S proteasome regulatory subunit rpn7 OS=Schizosaccharomyces pombe GN=rpn7 PE=2 SV=1	0.7415
12469	875.12714	3	0.1011	0.94	4.00	MSQAR	1		sp|O94517|PSA6_SCHPO	Probable proteasome subunit alpha type-6 OS=Schizosaccharomyces pombe GN=SPBC646.16 PE=2 SV=1	VLNKGDSGEMSLQKLFK	4		sp|P41836|PRS8_SCHPO	26S protease regulatory subunit 8 homolog OS=Schizosaccharomyces pombe GN=let1 PE=2 SV=1	0.7415
9111	570.0635	4	0.1011	0.98	-4.93	AKYASQKRP	2		sp|Q9UUB6|UBLH2_SCHPO	Ubiquitin carboxyl-terminal hydrolase 2 OS=Schizosaccharomyces pombe GN=uch2 PE=1 SV=1	IDKKTTEEK	4		sp|O74762|RPN2_SCHPO	26S proteasome regulatory subunit rpn2 OS=Schizosaccharomyces pombe GN=rpn2 PE=1 SV=1	0.7415
5296	569.8216	4	0.1011	0.98	-4.29	ILIDKAR	5		sp|Q10329|PSA7_SCHPO	Probable proteasome subunit alpha type-7 OS=Schizosaccharomyces pombe GN=SPBC106.16 PE=2 SV=1	KIEFPSYRDR	1		sp|O74894|PRS6B_SCHPO	26S protease regulatory subunit 6B homolog OS=Schizosaccharomyces pombe GN=rpt3 PE=2 SV=1	0.7415
4181	703.32715	4	0.1011	0.99	-3.04	KNEEK	1		sp|Q10335|RPN7_SCHPO	Probable 26S proteasome regulatory subunit rpn7 OS=Schizosaccharomyces pombe GN=rpn7 PE=2 SV=1	KTTEEKEATPMEMDEEK	6		sp|O74762|RPN2_SCHPO	26S proteasome regulatory subunit rpn2 OS=Schizosaccharomyces pombe GN=rpn2 PE=1 SV=1	0.7415
4343	661.3764	3	0.1010	0.93	-6.41	KLGVKPPK	5		sp|O14126|PRS6A_SCHPO	26S protease regulatory subunit 6A OS=Schizosaccharomyces pombe GN=tbp1 PE=2 SV=1	MMGINERK	1		sp|Q09841|PSB7_SCHPO	Probable proteasome subunit beta type-7 OS=Schizosaccharomyces pombe GN=SPAC23D3.07 PE=2 SV=1	0.7415
3557	655.83954	4	0.1010	0.99	-3.82	VISMEKGGNMK	6		sp|P06732|KCRM_HUMAN	Creatine kinase M-type OS=Homo sapiens GN=CKM PE=1 SV=2	EWDSKLKDLR	7		sp|O74445|PRS10_SCHPO	Probable 26S protease subunit rpt4 OS=Schizosaccharomyces pombe GN=rpt4 PE=2 SV=2	0.7415
2610	586.03516	4	0.1010	0.96	-6.26	NKMVCK	2	57.02146@C;	sp|Q09682|PSA4_SCHPO	Probable proteasome subunit alpha type-4 OS=Schizosaccharomyces pombe GN=SPAC13C5.01c PE=2 SV=1	KEDSSPCGYIIR	1	57.02146@C;	sp|O74762|RPN2_SCHPO	26S proteasome regulatory subunit rpn2 OS=Schizosaccharomyces pombe GN=rpn2 PE=1 SV=1	0.7415
7429	817.71924	3	0.1010	1.00	-6.98	LKPQDER	2		sp|P36612|PRS4_SCHPO	26S protease regulatory subunit 4 homolog OS=Schizosaccharomyces pombe GN=mts2 PE=2 SV=1	KMSAQSCACMVR	1	57.02146@C;	sp|Q9UQY2|PSB1_SCHPO	Probable proteasome subunit beta type-1 OS=Schizosaccharomyces pombe GN=pam1 PE=2 SV=1	0.7415
13264	643.01385	3	0.1009	0.99	1.90	KELLK	1		sp|P50524|RPN12_SCHPO	26S proteasome regulatory subunit rpn12 OS=Schizosaccharomyces pombe GN=rpn12 PE=1 SV=1	MPPKEDWEK	4		sp|O42931|PRS7_SCHPO	26S protease regulatory subunit 7 homolog OS=Schizosaccharomyces pombe GN=rpt1 PE=1 SV=2	0.7415
4165	797.091	3	0.1009	0.93	9.71	KINANEK	1		sp|O74440|RPN8_SCHPO	26S proteasome regulatory subunit rpn8 OS=Schizosaccharomyces pombe GN=rpn8 PE=2 SV=1	ATDDDRWKTLSK	8		sp|Q9USQ9|PSB4_SCHPO	Probable proteasome subunit beta type-4 OS=Schizosaccharomyces pombe GN=SPBC577.10 PE=2 SV=1	0.7415
12873	663.05023	3	0.1009	0.98	1.84	LRWKR	4		sp|Q9UUB6|UBLH2_SCHPO	Ubiquitin carboxyl-terminal hydrolase 2 OS=Schizosaccharomyces pombe GN=uch2 PE=1 SV=1	IDKKTTEEK	4		sp|O74762|RPN2_SCHPO	26S proteasome regulatory subunit rpn2 OS=Schizosaccharomyces pombe GN=rpn2 PE=1 SV=1	0.7415
658	696.6994	3	0.1009	1.00	-0.82	MFMTR	1		sp|Q9UT97|PSA5_SCHPO	Probable proteasome subunit alpha type-5 OS=Schizosaccharomyces pombe GN=SPAC323.02c PE=1 SV=1	TLIDKFSGEKK	5		sp|Q9P7S2|RPN6_SCHPO	Probable 26S proteasome regulatory subunit rpn6 OS=Schizosaccharomyces pombe GN=rpn6 PE=2 SV=1	0.7415
6949	745.0845	3	0.1009	0.94	-10.06	KDKPK	1		sp|P36612|PRS4_SCHPO	26S protease regulatory subunit 4 homolog OS=Schizosaccharomyces pombe GN=mts2 PE=2 SV=1	LNFSSLKMKDAVK	9		sp|O59770|PSA3_SCHPO	Probable proteasome subunit alpha type-3 OS=Schizosaccharomyces pombe GN=SPCC1795.04c PE=1 SV=1	0.7415
7746	1019.862	3	0.1008	1.00	-1.92	SNDIEKAIDLYK	6		sp|Q9P7S2|RPN6_SCHPO	Probable 26S proteasome regulatory subunit rpn6 OS=Schizosaccharomyces pombe GN=rpn6 PE=2 SV=1	RMPIDFKGFICK	7	57.02146@C;	sp|Q09720|PSB2_SCHPO	Probable proteasome subunit beta type-2 OS=Schizosaccharomyces pombe GN=SPAC31A2.04c PE=2 SV=1	0.7415
3237	769.7653	3	0.1008	0.98	-2.96	VMKSEFQR	3		sp|O14126|PRS6A_SCHPO	26S protease regulatory subunit 6A OS=Schizosaccharomyces pombe GN=tbp1 PE=2 SV=1	LLIFEKQVR	6		sp|Q9UTM3|RPN5_SCHPO	26S proteasome regulatory subunit rpn5 OS=Schizosaccharomyces pombe GN=rpn5a PE=1 SV=1	0.7415
10654	897.8159	3	0.1008	1.00	-1.54	LCFDELKKR	7	57.02146@C;	sp|Q09720|PSB2_SCHPO	Probable proteasome subunit beta type-2 OS=Schizosaccharomyces pombe GN=SPAC31A2.04c PE=2 SV=1	EVLNKGVSKDEK	9		sp|Q9P7S2|RPN6_SCHPO	Probable 26S proteasome regulatory subunit rpn6 OS=Schizosaccharomyces pombe GN=rpn6 PE=2 SV=1	0.7415
5818	632.35754	3	0.1008	0.81	-3.35	LRWKR	4		sp|Q9UUB6|UBLH2_SCHPO	Ubiquitin carboxyl-terminal hydrolase 2 OS=Schizosaccharomyces pombe GN=uch2 PE=1 SV=1	YYEQKIR	5		sp|Q9UTM3|RPN5_SCHPO	26S proteasome regulatory subunit rpn5 OS=Schizosaccharomyces pombe GN=rpn5a PE=1 SV=1	0.7415
3204	803.07306	3	0.1007	1.00	1.42	QKSLEK	2		sp|O42897|RPN3_SCHPO	Probable 26S proteasome regulatory subunit rpn3 OS=Schizosaccharomyces pombe GN=rpn3 PE=2 SV=2	ASKGSNDDEMKIDK	3		sp|O74762|RPN2_SCHPO	26S proteasome regulatory subunit rpn2 OS=Schizosaccharomyces pombe GN=rpn2 PE=1 SV=1	0.7415
10094	829.0803	3	0.1007	1.00	11.30	FPTDDDDK	1		sp|P00761|TRYP_PIG	Trypsin OS=Sus scrofa PE=1 SV=1	FNLMVICKDKK	8	57.02146@C;	sp|Q9UUB6|UBLH2_SCHPO	Ubiquitin carboxyl-terminal hydrolase 2 OS=Schizosaccharomyces pombe GN=uch2 PE=1 SV=1	0.7415
12038	1219.2869	3	0.1007	0.89	8.42	YQATVMRGAFKV	11		sp|Q10335|RPN7_SCHPO	Probable 26S proteasome regulatory subunit rpn7 OS=Schizosaccharomyces pombe GN=rpn7 PE=2 SV=1	EDLTDEEKAASIAVEDEKR	18		sp|Q9UUB6|UBLH2_SCHPO	Ubiquitin carboxyl-terminal hydrolase 2 OS=Schizosaccharomyces pombe GN=uch2 PE=1 SV=1	0.7415
4528	503.5173	4	0.1006	0.98	-9.41	MSGYDR	1		sp|Q10329|PSA7_SCHPO	Probable proteasome subunit alpha type-7 OS=Schizosaccharomyces pombe GN=SPBC106.16 PE=2 SV=1	LLIFEKQVR	6		sp|Q9UTM3|RPN5_SCHPO	26S proteasome regulatory subunit rpn5 OS=Schizosaccharomyces pombe GN=rpn5a PE=1 SV=1	0.7415
4512	626.99695	3	0.1006	0.94	4.23	KDKPK	3		sp|P36612|PRS4_SCHPO	26S protease regulatory subunit 4 homolog OS=Schizosaccharomyces pombe GN=mts2 PE=2 SV=1	YDKTEDDIK	3		sp|O74445|PRS10_SCHPO	Probable 26S protease subunit rpt4 OS=Schizosaccharomyces pombe GN=rpt4 PE=2 SV=2	0.7415
12382	890.93024	4	0.1006	0.99	8.09	NHASIDKMK	7		sp|P41878|RPN11_SCHPO	26S proteasome regulatory subunit rpn11 OS=Schizosaccharomyces pombe GN=rpn11 PE=1 SV=2	MFMTRSEYDRGVNTFSPEGR	1		sp|Q9UT97|PSA5_SCHPO	Probable proteasome subunit alpha type-5 OS=Schizosaccharomyces pombe GN=SPAC323.02c PE=1 SV=1	0.7415
7893	936.4932	3	0.1005	1.00	-4.70	KTTEEK	1		sp|O74762|RPN2_SCHPO	26S proteasome regulatory subunit rpn2 OS=Schizosaccharomyces pombe GN=rpn2 PE=1 SV=1	KSRGVILQSDIEEAYAR	1		sp|O74894|PRS6B_SCHPO	26S protease regulatory subunit 6B homolog OS=Schizosaccharomyces pombe GN=rpt3 PE=2 SV=1	0.7415
12391	867.80054	3	0.1005	0.81	-5.82	VGKSAVIK	3		sp|O14126|PRS6A_SCHPO	26S protease regulatory subunit 6A OS=Schizosaccharomyces pombe GN=tbp1 PE=2 SV=1	DNLSWLSKANNWSK	8		sp|O74762|RPN2_SCHPO	26S proteasome regulatory subunit rpn2 OS=Schizosaccharomyces pombe GN=rpn2 PE=1 SV=1	0.7415
2838	636.6866	3	0.1005	0.88	-0.58	KASLLTR	1		sp|Q9UUB6|UBLH2_SCHPO	Ubiquitin carboxyl-terminal hydrolase 2 OS=Schizosaccharomyces pombe GN=uch2 PE=1 SV=1	MSSKDISSK	1		sp|P87048|RPN1_SCHPO	26S proteasome regulatory subunit rpn1 OS=Schizosaccharomyces pombe GN=rpn1 PE=1 SV=2	0.7415
2340	710.3669	3	0.1004	0.98	-5.28	HESLKYR	5		sp|P87048|RPN1_SCHPO	26S proteasome regulatory subunit rpn1 OS=Schizosaccharomyces pombe GN=rpn1 PE=1 SV=2	KAQSGPDASAK	1		sp|P36612|PRS4_SCHPO	26S protease regulatory subunit 4 homolog OS=Schizosaccharomyces pombe GN=mts2 PE=2 SV=1	0.7415
10559	709.36304	3	0.1004	0.95	-0.80	DWNACKK	6	57.02146@C;	sp|P50524|RPN12_SCHPO	26S proteasome regulatory subunit rpn12 OS=Schizosaccharomyces pombe GN=rpn12 PE=1 SV=1	LNFSSLKMK	7		sp|O59770|PSA3_SCHPO	Probable proteasome subunit alpha type-3 OS=Schizosaccharomyces pombe GN=SPCC1795.04c PE=1 SV=1	0.7415
10826	776.4025	3	0.1004	0.93	-5.25	NKHCLIK	2	57.02146@C;	sp|P30655|PSB5_SCHPO	Proteasome subunit beta type-5 OS=Schizosaccharomyces pombe GN=pts1 PE=2 SV=3	TKDEGGPAGGLYI	2		sp|P36612|PRS4_SCHPO	26S protease regulatory subunit 4 homolog OS=Schizosaccharomyces pombe GN=mts2 PE=2 SV=1	0.7415
6955	851.4044	4	0.1003	0.93	4.23	AMEVDEKPTER	7		sp|O14126|PRS6A_SCHPO	26S protease regulatory subunit 6A OS=Schizosaccharomyces pombe GN=tbp1 PE=2 SV=1	YPMDAHKSELEGVEEAR	7		sp|O42897|RPN3_SCHPO	Probable 26S proteasome regulatory subunit rpn3 OS=Schizosaccharomyces pombe GN=rpn3 PE=2 SV=2	0.7415
8854	660.3365	3	0.1003	0.85	-10.37	WAIKEK	4		sp|Q9P7S2|RPN6_SCHPO	Probable 26S proteasome regulatory subunit rpn6 OS=Schizosaccharomyces pombe GN=rpn6 PE=2 SV=1	MSQARGFDR	1		sp|O94517|PSA6_SCHPO	Probable proteasome subunit alpha type-6 OS=Schizosaccharomyces pombe GN=SPBC646.16 PE=2 SV=1	0.7415
6931	562.63586	3	0.1003	1.00	6.88	NIPKAR	4		sp|Q9P7S2|RPN6_SCHPO	Probable 26S proteasome regulatory subunit rpn6 OS=Schizosaccharomyces pombe GN=rpn6 PE=2 SV=1	MMGINER	1		sp|Q09841|PSB7_SCHPO	Probable proteasome subunit beta type-7 OS=Schizosaccharomyces pombe GN=SPAC23D3.07 PE=2 SV=1	0.7415
8802	676.56915	4	0.1003	0.89	-10.21	MPFGNTHNK	1		sp|P06732|KCRM_HUMAN	Creatine kinase M-type OS=Homo sapiens GN=CKM PE=1 SV=2	NGYPMPCDVLAKR	12	57.02146@C;	sp|O94517|PSA6_SCHPO	Probable proteasome subunit alpha type-6 OS=Schizosaccharomyces pombe GN=SPBC646.16 PE=2 SV=1	0.7415
10151	546.029	4	0.1003	0.95	-1.01	AKYASQK	2		sp|Q9UUB6|UBLH2_SCHPO	Ubiquitin carboxyl-terminal hydrolase 2 OS=Schizosaccharomyces pombe GN=uch2 PE=1 SV=1	AKADYAQYYR	2		sp|Q9US13|RPN9_SCHPO	Probable 26S proteasome regulatory subunit rpn9 OS=Schizosaccharomyces pombe GN=rpn9 PE=2 SV=1	0.7415
12882	954.5258	3	0.1002	1.00	-8.19	QIAKFVVSLGER	4		sp|O42931|PRS7_SCHPO	26S protease regulatory subunit 7 homolog OS=Schizosaccharomyces pombe GN=rpt1 PE=1 SV=2	LMVEMEKKLEK	7		sp|P06732|KCRM_HUMAN	Creatine kinase M-type OS=Homo sapiens GN=CKM PE=1 SV=2	0.7415
13449	642.6817	3	0.1002	0.81	-6.66	ERKPR	3		sp|Q9UQY2|PSB1_SCHPO	Probable proteasome subunit beta type-1 OS=Schizosaccharomyces pombe GN=pam1 PE=2 SV=1	EWLDKLGDK	5		sp|O14250|PSA1_SCHPO	Probable proteasome subunit alpha type-1 OS=Schizosaccharomyces pombe GN=SPAC6G10.04c PE=2 SV=1	0.7415
3098	535.6523	3	0.1002	0.84	8.68	KVTSK	1		sp|Q09682|PSA4_SCHPO	Probable proteasome subunit alpha type-4 OS=Schizosaccharomyces pombe GN=SPAC13C5.01c PE=2 SV=1	LMSKVAEK	4		sp|O14250|PSA1_SCHPO	Probable proteasome subunit alpha type-1 OS=Schizosaccharomyces pombe GN=SPAC6G10.04c PE=2 SV=1	0.7415
9956	818.41144	3	0.1002	0.92	-3.88	NSTNNTKER	7		sp|P87048|RPN1_SCHPO	26S proteasome regulatory subunit rpn1 OS=Schizosaccharomyces pombe GN=rpn1 PE=1 SV=2	KIYNEYPPTK	1		sp|O94579|PSA2_SCHPO	Probable proteasome subunit alpha type-2 OS=Schizosaccharomyces pombe GN=SPCC1442.06 PE=2 SV=1	0.7415
2927	664.6582	3	0.1001	0.94	2.33	EAEAARKK	7		sp|Q10329|PSA7_SCHPO	Probable proteasome subunit alpha type-7 OS=Schizosaccharomyces pombe GN=SPBC106.16 PE=2 SV=1	FPTDDDDK	1		sp|P00761|TRYP_PIG	Trypsin OS=Sus scrofa PE=1 SV=1	0.7415
3485	665.0678	4	0.1001	1.00	-9.74	IDKKTTEEK	3		sp|O74762|RPN2_SCHPO	26S proteasome regulatory subunit rpn2 OS=Schizosaccharomyces pombe GN=rpn2 PE=1 SV=1	KMSAQSCACMVR	1	57.02146@C;	sp|Q9UQY2|PSB1_SCHPO	Probable proteasome subunit beta type-1 OS=Schizosaccharomyces pombe GN=pam1 PE=2 SV=1	0.7415
7798	778.0759	3	0.1001	0.99	-0.42	KHLDAEVQK	1		sp|P41878|RPN11_SCHPO	26S proteasome regulatory subunit rpn11 OS=Schizosaccharomyces pombe GN=rpn11 PE=1 SV=2	KQMSYMLAR	1		sp|P87048|RPN1_SCHPO	26S proteasome regulatory subunit rpn1 OS=Schizosaccharomyces pombe GN=rpn1 PE=1 SV=2	0.7415
4287	605.332	4	0.1000	0.99	1.92	WAIKEKR	6		sp|Q9P7S2|RPN6_SCHPO	Probable 26S proteasome regulatory subunit rpn6 OS=Schizosaccharomyces pombe GN=rpn6 PE=2 SV=1	KNEEKLAEFDK	1		sp|Q10335|RPN7_SCHPO	Probable 26S proteasome regulatory subunit rpn7 OS=Schizosaccharomyces pombe GN=rpn7 PE=2 SV=1	0.7415
13049	809.09595	3	0.1000	0.98	-8.26	CIKRLVK	3	57.02146@C;	sp|Q9Y7T8|PSB3_SCHPO	Probable proteasome subunit beta type-3 OS=Schizosaccharomyces pombe GN=SPCC63.12c PE=2 SV=1	MKSLSEQYTER	2		sp|P41878|RPN11_SCHPO	26S proteasome regulatory subunit rpn11 OS=Schizosaccharomyces pombe GN=rpn11 PE=1 SV=2	0.7415
8566	977.5402	3	0.1000	0.93	0.25	KVIARLQSYDR	1		sp|O42897|RPN3_SCHPO	Probable 26S proteasome regulatory subunit rpn3 OS=Schizosaccharomyces pombe GN=rpn3 PE=2 SV=2	IKENQEKISNNK	2		sp|O14126|PRS6A_SCHPO	26S protease regulatory subunit 6A OS=Schizosaccharomyces pombe GN=tbp1 PE=2 SV=1	0.7415
2217	514.2318	5	0.1000	0.97	0.57	MSRSYDSR	1		sp|Q09682|PSA4_SCHPO	Probable proteasome subunit alpha type-4 OS=Schizosaccharomyces pombe GN=SPAC13C5.01c PE=2 SV=1	KMSAQSCACMVR	1	57.02146@C;	sp|Q9UQY2|PSB1_SCHPO	Probable proteasome subunit beta type-1 OS=Schizosaccharomyces pombe GN=pam1 PE=2 SV=1	0.7415
3539	697.34595	4	0.1000	0.97	-6.57	CYAKNEWR	4	57.02146@C;	sp|O74762|RPN2_SCHPO	26S proteasome regulatory subunit rpn2 OS=Schizosaccharomyces pombe GN=rpn2 PE=1 SV=1	TITDGKIYVEVER	6		sp|Q9UTM3|RPN5_SCHPO	26S proteasome regulatory subunit rpn5 OS=Schizosaccharomyces pombe GN=rpn5a PE=1 SV=1	0.7415
8343	854.7752	3	0.1000	0.93	-8.29	ELLVKASK	5		sp|Q9US13|RPN9_SCHPO	Probable 26S proteasome regulatory subunit rpn9 OS=Schizosaccharomyces pombe GN=rpn9 PE=2 SV=1	ASKGSNDDEMKIDK	3		sp|O74762|RPN2_SCHPO	26S proteasome regulatory subunit rpn2 OS=Schizosaccharomyces pombe GN=rpn2 PE=1 SV=1	0.7415
13095	611.0916	4	0.0999	0.97	9.50	DWNACKK	6	57.02146@C;	sp|P50524|RPN12_SCHPO	26S proteasome regulatory subunit rpn12 OS=Schizosaccharomyces pombe GN=rpn12 PE=1 SV=1	EGVETRIIPLKK	11		sp|Q9UQY2|PSB1_SCHPO	Probable proteasome subunit beta type-1 OS=Schizosaccharomyces pombe GN=pam1 PE=2 SV=1	0.7415
3607	596.79486	4	0.0999	0.96	8.09	EKASFAR	2		sp|P50524|RPN12_SCHPO	26S proteasome regulatory subunit rpn12 OS=Schizosaccharomyces pombe GN=rpn12 PE=1 SV=1	EKASKGSNDDEMK	5		sp|O74762|RPN2_SCHPO	26S proteasome regulatory subunit rpn2 OS=Schizosaccharomyces pombe GN=rpn2 PE=1 SV=1	0.7415
13537	858.4602	3	0.0999	0.87	10.82	KLRDK	1		sp|P06732|KCRM_HUMAN	Creatine kinase M-type OS=Homo sapiens GN=CKM PE=1 SV=2	MSTLDLNHLADLYDR	1		sp|P50524|RPN12_SCHPO	26S proteasome regulatory subunit rpn12 OS=Schizosaccharomyces pombe GN=rpn12 PE=1 SV=1	0.7415
13674	838.79376	3	0.0998	0.98	-6.61	MKDAVK	2		sp|O59770|PSA3_SCHPO	Probable proteasome subunit alpha type-3 OS=Schizosaccharomyces pombe GN=SPCC1795.04c PE=1 SV=1	ELAAIKEDTEAVLKR	14		sp|O42931|PRS7_SCHPO	26S protease regulatory subunit 7 homolog OS=Schizosaccharomyces pombe GN=rpt1 PE=1 SV=2	0.7415
10705	958.1316	3	0.0998	0.88	-9.10	KYYSFDNSLK	1		sp|O42897|RPN3_SCHPO	Probable 26S proteasome regulatory subunit rpn3 OS=Schizosaccharomyces pombe GN=rpn3 PE=2 SV=2	MSERDTALEKYK	1		sp|O74445|PRS10_SCHPO	Probable 26S protease subunit rpt4 OS=Schizosaccharomyces pombe GN=rpt4 PE=2 SV=2	0.7415
1809	724.70074	3	0.0998	0.98	-2.47	DWNACKK	6	57.02146@C;	sp|P50524|RPN12_SCHPO	26S proteasome regulatory subunit rpn12 OS=Schizosaccharomyces pombe GN=rpn12 PE=1 SV=1	IHAKSMAIDK	4		sp|O42931|PRS7_SCHPO	26S protease regulatory subunit 7 homolog OS=Schizosaccharomyces pombe GN=rpt1 PE=1 SV=2	0.7415
5058	640.69147	3	0.0998	0.90	-0.76	QIKEIK	3		sp|P41836|PRS8_SCHPO	26S protease regulatory subunit 8 homolog OS=Schizosaccharomyces pombe GN=let1 PE=2 SV=1	VMKSEFQR	3		sp|O14126|PRS6A_SCHPO	26S protease regulatory subunit 6A OS=Schizosaccharomyces pombe GN=tbp1 PE=2 SV=1	0.7415
12576	796.7518	3	0.0997	0.96	-8.59	DGIVLAAEKK	9		sp|Q09682|PSA4_SCHPO	Probable proteasome subunit alpha type-4 OS=Schizosaccharomyces pombe GN=SPAC13C5.01c PE=2 SV=1	NCACVISQKK	9	57.02146@C;	sp|O94517|PSA6_SCHPO	Probable proteasome subunit alpha type-6 OS=Schizosaccharomyces pombe GN=SPBC646.16 PE=2 SV=1	0.7415
10478	510.76804	4	0.0997	0.78	-9.82	MATTVK	1		sp|O43063|PSB6_SCHPO	Probable proteasome subunit beta type-6 OS=Schizosaccharomyces pombe GN=SPBC4C3.10c PE=2 SV=1	KIYNEYPPTK	1		sp|O94579|PSA2_SCHPO	Probable proteasome subunit alpha type-2 OS=Schizosaccharomyces pombe GN=SPCC1442.06 PE=2 SV=1	0.7415
12825	759.9006	4	0.0996	0.84	2.33	KFTGGVLMLIDR	1		sp|O74762|RPN2_SCHPO	26S proteasome regulatory subunit rpn2 OS=Schizosaccharomyces pombe GN=rpn2 PE=1 SV=1	CTKIIENEQSAEK	3	57.02146@C;	sp|O42931|PRS7_SCHPO	26S protease regulatory subunit 7 homolog OS=Schizosaccharomyces pombe GN=rpt1 PE=1 SV=2	0.7415
6420	647.10583	4	0.0996	0.97	-8.03	YKSYLLQHR	2		sp|O74445|PRS10_SCHPO	Probable 26S protease subunit rpt4 OS=Schizosaccharomyces pombe GN=rpt4 PE=2 SV=2	LKYYEQKIR	7		sp|Q9UTM3|RPN5_SCHPO	26S proteasome regulatory subunit rpn5 OS=Schizosaccharomyces pombe GN=rpn5a PE=1 SV=1	0.7415
6619	790.0332	3	0.0996	1.00	-1.75	KDWNACKK	1	57.02146@C;	sp|P50524|RPN12_SCHPO	26S proteasome regulatory subunit rpn12 OS=Schizosaccharomyces pombe GN=rpn12 PE=1 SV=1	ASKGSNDDEMK	3		sp|O74762|RPN2_SCHPO	26S proteasome regulatory subunit rpn2 OS=Schizosaccharomyces pombe GN=rpn2 PE=1 SV=1	0.7415
1889	525.28986	4	0.0996	0.88	-5.59	AQEEVKR	6		sp|O74894|PRS6B_SCHPO	26S protease regulatory subunit 6B homolog OS=Schizosaccharomyces pombe GN=rpt3 PE=2 SV=1	LISGKLDEAR	5		sp|Q9US13|RPN9_SCHPO	Probable 26S proteasome regulatory subunit rpn9 OS=Schizosaccharomyces pombe GN=rpn9 PE=2 SV=1	0.7415
2111	868.08856	3	0.0996	0.92	1.03	LMVEMEKK	7		sp|P06732|KCRM_HUMAN	Creatine kinase M-type OS=Homo sapiens GN=CKM PE=1 SV=2	SDYYMASTYTKK	11		sp|Q9UTM3|RPN5_SCHPO	26S proteasome regulatory subunit rpn5 OS=Schizosaccharomyces pombe GN=rpn5a PE=1 SV=1	0.7415
5682	464.52942	4	0.0996	1.00	-2.44	LVKGR	3		sp|Q9Y7T8|PSB3_SCHPO	Probable proteasome subunit beta type-3 OS=Schizosaccharomyces pombe GN=SPCC63.12c PE=2 SV=1	IITKEGVETR	4		sp|Q9UQY2|PSB1_SCHPO	Probable proteasome subunit beta type-1 OS=Schizosaccharomyces pombe GN=pam1 PE=2 SV=1	0.7415
12892	941.1943	3	0.0995	0.95	7.79	WKRENQLR	2		sp|Q9UUB6|UBLH2_SCHPO	Ubiquitin carboxyl-terminal hydrolase 2 OS=Schizosaccharomyces pombe GN=uch2 PE=1 SV=1	KDKPKYEPPVPTR	5		sp|P36612|PRS4_SCHPO	26S protease regulatory subunit 4 homolog OS=Schizosaccharomyces pombe GN=mts2 PE=2 SV=1	0.7415
5478	547.8125	4	0.0995	0.95	-3.68	EWDSKLK	5		sp|O74445|PRS10_SCHPO	Probable 26S protease subunit rpt4 OS=Schizosaccharomyces pombe GN=rpt4 PE=2 SV=2	LLIFEKQVR	6		sp|Q9UTM3|RPN5_SCHPO	26S proteasome regulatory subunit rpn5 OS=Schizosaccharomyces pombe GN=rpn5a PE=1 SV=1	0.7415
4344	535.308	3	0.0994	0.88	-10.59	MTEVLK	1		sp|P41836|PRS8_SCHPO	26S protease regulatory subunit 8 homolog OS=Schizosaccharomyces pombe GN=let1 PE=2 SV=1	LAKRMK	3		sp|O94444|RPN10_SCHPO	26S proteasome regulatory subunit rpn10 OS=Schizosaccharomyces pombe GN=rpn10 PE=1 SV=1	0.7415
4543	620.29254	4	0.0994	0.98	-10.55	KATDDDR	1		sp|Q9USQ9|PSB4_SCHPO	Probable proteasome subunit beta type-4 OS=Schizosaccharomyces pombe GN=SPBC577.10 PE=2 SV=1	NGYPMPCDVLAKR	12	57.02146@C;	sp|O94517|PSA6_SCHPO	Probable proteasome subunit alpha type-6 OS=Schizosaccharomyces pombe GN=SPBC646.16 PE=2 SV=1	0.7415
11904	809.09393	3	0.0994	1.00	-10.78	CIKRLVK	3	57.02146@C;	sp|Q9Y7T8|PSB3_SCHPO	Probable proteasome subunit beta type-3 OS=Schizosaccharomyces pombe GN=SPCC63.12c PE=2 SV=1	MKSLSEQYTER	2		sp|P41878|RPN11_SCHPO	26S proteasome regulatory subunit rpn11 OS=Schizosaccharomyces pombe GN=rpn11 PE=1 SV=2	0.7415
13560	808.4241	3	0.0994	0.91	4.23	VGKSAVIK	3		sp|O14126|PRS6A_SCHPO	26S protease regulatory subunit 6A OS=Schizosaccharomyces pombe GN=tbp1 PE=2 SV=1	MNSTEEIDLYNR	1		sp|O74894|PRS6B_SCHPO	26S protease regulatory subunit 6B homolog OS=Schizosaccharomyces pombe GN=rpt3 PE=2 SV=1	0.7415
3230	581.32886	4	0.0994	0.95	-5.05	QIKEIK	3		sp|P41836|PRS8_SCHPO	26S protease regulatory subunit 8 homolog OS=Schizosaccharomyces pombe GN=let1 PE=2 SV=1	DKPKYEPPVPTR	2		sp|P36612|PRS4_SCHPO	26S protease regulatory subunit 4 homolog OS=Schizosaccharomyces pombe GN=mts2 PE=2 SV=1	0.7415
12525	804.75006	3	0.0993	0.90	-0.20	MSGYDR	1		sp|Q10329|PSA7_SCHPO	Probable proteasome subunit alpha type-7 OS=Schizosaccharomyces pombe GN=SPBC106.16 PE=2 SV=1	KGEIRMGTTITALR	1		sp|O43063|PSB6_SCHPO	Probable proteasome subunit beta type-6 OS=Schizosaccharomyces pombe GN=SPBC4C3.10c PE=2 SV=1	0.7415
898	406.4684	4	0.0992	0.96	-5.27	MFMTR	1		sp|Q9UT97|PSA5_SCHPO	Probable proteasome subunit alpha type-5 OS=Schizosaccharomyces pombe GN=SPAC323.02c PE=1 SV=1	AQARAKR	6		sp|O74762|RPN2_SCHPO	26S proteasome regulatory subunit rpn2 OS=Schizosaccharomyces pombe GN=rpn2 PE=1 SV=1	0.7415
12654	696.70087	3	0.0992	0.95	-0.58	VVDKDGIR	4		sp|Q09720|PSB2_SCHPO	Probable proteasome subunit beta type-2 OS=Schizosaccharomyces pombe GN=SPAC31A2.04c PE=2 SV=1	KDWNACKK	7	57.02146@C;	sp|P50524|RPN12_SCHPO	26S proteasome regulatory subunit rpn12 OS=Schizosaccharomyces pombe GN=rpn12 PE=1 SV=1	0.7415
13710	691.71075	3	0.0992	0.92	10.37	FPTDDDDK	1		sp|P00761|TRYP_PIG	Trypsin OS=Sus scrofa PE=1 SV=1	NLIRLAKR	7		sp|O94444|RPN10_SCHPO	26S proteasome regulatory subunit rpn10 OS=Schizosaccharomyces pombe GN=rpn10 PE=1 SV=1	0.7415
12137	876.8313	3	0.0992	0.86	10.69	LLEKLEIK	4		sp|Q9USQ9|PSB4_SCHPO	Probable proteasome subunit beta type-4 OS=Schizosaccharomyces pombe GN=SPBC577.10 PE=2 SV=1	SIAEKMNGASGAELK	5		sp|P41836|PRS8_SCHPO	26S protease regulatory subunit 8 homolog OS=Schizosaccharomyces pombe GN=let1 PE=2 SV=1	0.7415
11268	957.8076	3	0.0992	0.97	-3.49	WKALER	2		sp|O74894|PRS6B_SCHPO	26S protease regulatory subunit 6B homolog OS=Schizosaccharomyces pombe GN=rpt3 PE=2 SV=1	YTLYDQNDTKEWLDK	10		sp|O14250|PSA1_SCHPO	Probable proteasome subunit alpha type-1 OS=Schizosaccharomyces pombe GN=SPAC6G10.04c PE=2 SV=1	0.7415
10262	829.0809	3	0.0992	0.93	5.99	LVKGRQD	3		sp|Q9Y7T8|PSB3_SCHPO	Probable proteasome subunit beta type-3 OS=Schizosaccharomyces pombe GN=SPCC63.12c PE=2 SV=1	NKADYYTNICDR	2	57.02146@C;	sp|Q10335|RPN7_SCHPO	Probable 26S proteasome regulatory subunit rpn7 OS=Schizosaccharomyces pombe GN=rpn7 PE=2 SV=1	0.7415
11183	1064.2094	3	0.0992	0.93	-6.51	EKRTFLR	2		sp|Q9P7S2|RPN6_SCHPO	Probable 26S proteasome regulatory subunit rpn6 OS=Schizosaccharomyces pombe GN=rpn6 PE=2 SV=1	KMSAQSCACMVRTLLYGK	1	57.02146@C;	sp|Q9UQY2|PSB1_SCHPO	Probable proteasome subunit beta type-1 OS=Schizosaccharomyces pombe GN=pam1 PE=2 SV=1	0.7415
6517	768.8686	4	0.0991	0.98	-9.38	MPPKEDWEK	1		sp|O42931|PRS7_SCHPO	26S protease regulatory subunit 7 homolog OS=Schizosaccharomyces pombe GN=rpt1 PE=1 SV=2	DISSKSPSGNDALNDKK	16		sp|P87048|RPN1_SCHPO	26S proteasome regulatory subunit rpn1 OS=Schizosaccharomyces pombe GN=rpn1 PE=1 SV=2	0.7415
3176	585.83813	4	0.0991	0.98	1.46	STMLEKIK	6		sp|O14126|PRS6A_SCHPO	26S protease regulatory subunit 6A OS=Schizosaccharomyces pombe GN=tbp1 PE=2 SV=1	MEILKIHLEK	5		sp|O74445|PRS10_SCHPO	Probable 26S protease subunit rpt4 OS=Schizosaccharomyces pombe GN=rpt4 PE=2 SV=2	0.7415
2854	699.3322	3	0.0991	0.98	-10.60	KDWNACK	1	57.02146@C;	sp|P50524|RPN12_SCHPO	26S proteasome regulatory subunit rpn12 OS=Schizosaccharomyces pombe GN=rpn12 PE=1 SV=1	GGNMKEVFR	5		sp|P06732|KCRM_HUMAN	Creatine kinase M-type OS=Homo sapiens GN=CKM PE=1 SV=2	0.7415
7346	812.7805	3	0.0990	0.90	-8.72	KEEPK	1		sp|O74762|RPN2_SCHPO	26S proteasome regulatory subunit rpn2 OS=Schizosaccharomyces pombe GN=rpn2 PE=1 SV=1	LKPLIEKGGDWERK	7		sp|Q10335|RPN7_SCHPO	Probable 26S proteasome regulatory subunit rpn7 OS=Schizosaccharomyces pombe GN=rpn7 PE=2 SV=1	0.7415
6864	660.6532	3	0.0990	0.87	-10.30	MKDAVK	2		sp|O59770|PSA3_SCHPO	Probable proteasome subunit alpha type-3 OS=Schizosaccharomyces pombe GN=SPCC1795.04c PE=1 SV=1	KNTEDIEMTA	1		sp|P87048|RPN1_SCHPO	26S proteasome regulatory subunit rpn1 OS=Schizosaccharomyces pombe GN=rpn1 PE=1 SV=2	0.7415
5853	680.31146	4	0.0990	0.94	-8.98	SPSGNDALNDKK	11		sp|P87048|RPN1_SCHPO	26S proteasome regulatory subunit rpn1 OS=Schizosaccharomyces pombe GN=rpn1 PE=1 SV=2	MFMTRSEYDR	1		sp|Q9UT97|PSA5_SCHPO	Probable proteasome subunit alpha type-5 OS=Schizosaccharomyces pombe GN=SPAC323.02c PE=1 SV=1	0.7415
6379	789.7319	3	0.0990	0.97	-10.73	KNEEK	1		sp|Q10335|RPN7_SCHPO	Probable 26S proteasome regulatory subunit rpn7 OS=Schizosaccharomyces pombe GN=rpn7 PE=2 SV=1	YYKPDLTIDEAVR	3		sp|Q09720|PSB2_SCHPO	Probable proteasome subunit beta type-2 OS=Schizosaccharomyces pombe GN=SPAC31A2.04c PE=2 SV=1	0.7415
998	765.4172	3	0.0990	0.97	-5.00	QKSLEK	2		sp|O42897|RPN3_SCHPO	Probable 26S proteasome regulatory subunit rpn3 OS=Schizosaccharomyces pombe GN=rpn3 PE=2 SV=2	IMKLCFDELKK	10	57.02146@C;	sp|Q09720|PSB2_SCHPO	Probable proteasome subunit beta type-2 OS=Schizosaccharomyces pombe GN=SPAC31A2.04c PE=2 SV=1	0.7415
11744	809.0957	3	0.0990	0.99	-8.56	CIKRLVK	3	57.02146@C;	sp|Q9Y7T8|PSB3_SCHPO	Probable proteasome subunit beta type-3 OS=Schizosaccharomyces pombe GN=SPCC63.12c PE=2 SV=1	MKSLSEQYTER	2		sp|P41878|RPN11_SCHPO	26S proteasome regulatory subunit rpn11 OS=Schizosaccharomyces pombe GN=rpn11 PE=1 SV=2	0.7415
13142	993.5047	3	0.0990	0.80	-4.59	KRMPIDFK	1		sp|Q09720|PSB2_SCHPO	Probable proteasome subunit beta type-2 OS=Schizosaccharomyces pombe GN=SPAC31A2.04c PE=2 SV=1	QEVAAQKSSEETEDKK	7		sp|O94444|RPN10_SCHPO	26S proteasome regulatory subunit rpn10 OS=Schizosaccharomyces pombe GN=rpn10 PE=1 SV=1	0.7415
8104	667.6147	4	0.0989	0.93	-0.55	AIEGKIAR	5		sp|P87048|RPN1_SCHPO	26S proteasome regulatory subunit rpn1 OS=Schizosaccharomyces pombe GN=rpn1 PE=1 SV=2	LEKGQSIDDMIPAQK	3		sp|P06732|KCRM_HUMAN	Creatine kinase M-type OS=Homo sapiens GN=CKM PE=1 SV=2	0.7415
4516	621.99854	3	0.0989	0.81	6.22	KATDDDR	1		sp|Q9USQ9|PSB4_SCHPO	Probable proteasome subunit beta type-4 OS=Schizosaccharomyces pombe GN=SPBC577.10 PE=2 SV=1	IEEIFKK	6		sp|P06732|KCRM_HUMAN	Creatine kinase M-type OS=Homo sapiens GN=CKM PE=1 SV=2	0.7415
12586	876.0618	3	0.0989	0.89	-6.97	FPTDDDDK	1		sp|P00761|TRYP_PIG	Trypsin OS=Sus scrofa PE=1 SV=1	FDSEKAGDREVQR	5		sp|O14126|PRS6A_SCHPO	26S protease regulatory subunit 6A OS=Schizosaccharomyces pombe GN=tbp1 PE=2 SV=1	0.7415
9174	1064.5333	3	0.0989	0.96	-5.89	KHGQLK	1		sp|Q9UTM3|RPN5_SCHPO	26S proteasome regulatory subunit rpn5 OS=Schizosaccharomyces pombe GN=rpn5a PE=1 SV=1	DCISGWGCVVYVITADKCIK	17	57.02146@C;	sp|Q9Y7T8|PSB3_SCHPO	Probable proteasome subunit beta type-3 OS=Schizosaccharomyces pombe GN=SPCC63.12c PE=2 SV=1	0.7415
7212	626.3649	3	0.0988	0.92	-4.36	NKVLVK	2		sp|P41836|PRS8_SCHPO	26S protease regulatory subunit 8 homolog OS=Schizosaccharomyces pombe GN=let1 PE=2 SV=1	TSWIYKNK	6		sp|P87048|RPN1_SCHPO	26S proteasome regulatory subunit rpn1 OS=Schizosaccharomyces pombe GN=rpn1 PE=1 SV=2	0.7415
11596	933.85596	3	0.0988	0.90	2.88	MMGINERK	1		sp|Q09841|PSB7_SCHPO	Probable proteasome subunit beta type-7 OS=Schizosaccharomyces pombe GN=SPAC23D3.07 PE=2 SV=1	LISGKLDEARELLVK	5		sp|Q9US13|RPN9_SCHPO	Probable 26S proteasome regulatory subunit rpn9 OS=Schizosaccharomyces pombe GN=rpn9 PE=2 SV=1	0.7415
4384	732.60815	4	0.0988	0.95	7.01	DTMNVDINAIKK	11		sp|O43063|PSB6_SCHPO	Probable proteasome subunit beta type-6 OS=Schizosaccharomyces pombe GN=SPBC4C3.10c PE=2 SV=1	KMSAQSCACMVR	1	57.02146@C;	sp|Q9UQY2|PSB1_SCHPO	Probable proteasome subunit beta type-1 OS=Schizosaccharomyces pombe GN=pam1 PE=2 SV=1	0.7415
2279	692.38776	3	0.0988	0.99	10.83	KEEPK	1		sp|O74762|RPN2_SCHPO	26S proteasome regulatory subunit rpn2 OS=Schizosaccharomyces pombe GN=rpn2 PE=1 SV=1	KLEGTIDYQKL	1		sp|O74445|PRS10_SCHPO	Probable 26S protease subunit rpt4 OS=Schizosaccharomyces pombe GN=rpt4 PE=2 SV=2	0.7415
5219	783.4572	3	0.0988	0.93	10.50	EKRTFLR	2		sp|Q9P7S2|RPN6_SCHPO	Probable 26S proteasome regulatory subunit rpn6 OS=Schizosaccharomyces pombe GN=rpn6 PE=2 SV=1	DFLDAVQKVVK	8		sp|O42931|PRS7_SCHPO	26S protease regulatory subunit 7 homolog OS=Schizosaccharomyces pombe GN=rpt1 PE=1 SV=2	0.7415
8529	672.0247	3	0.0987	0.93	5.52	TKDSLEAR	2		sp|O74762|RPN2_SCHPO	26S proteasome regulatory subunit rpn2 OS=Schizosaccharomyces pombe GN=rpn2 PE=1 SV=1	SKTLQYFA	2		sp|O14126|PRS6A_SCHPO	26S protease regulatory subunit 6A OS=Schizosaccharomyces pombe GN=tbp1 PE=2 SV=1	0.7415
6182	660.3095	4	0.0987	0.83	-10.65	DWNACKK	6	57.02146@C;	sp|P50524|RPN12_SCHPO	26S proteasome regulatory subunit rpn12 OS=Schizosaccharomyces pombe GN=rpn12 PE=1 SV=1	EEPKSETLENFTR	4		sp|O74762|RPN2_SCHPO	26S proteasome regulatory subunit rpn2 OS=Schizosaccharomyces pombe GN=rpn2 PE=1 SV=1	0.7415
12968	702.73065	3	0.0987	0.88	1.97	TLLYGKR	6		sp|Q9UQY2|PSB1_SCHPO	Probable proteasome subunit beta type-1 OS=Schizosaccharomyces pombe GN=pam1 PE=2 SV=1	MKDAVKEAAR	2		sp|O59770|PSA3_SCHPO	Probable proteasome subunit alpha type-3 OS=Schizosaccharomyces pombe GN=SPCC1795.04c PE=1 SV=1	0.7415
10816	886.10034	3	0.0987	0.97	-0.28	MSSKDISSK	1		sp|P87048|RPN1_SCHPO	26S proteasome regulatory subunit rpn1 OS=Schizosaccharomyces pombe GN=rpn1 PE=1 SV=2	FDSEKAGDREVQR	5		sp|O14126|PRS6A_SCHPO	26S protease regulatory subunit 6A OS=Schizosaccharomyces pombe GN=tbp1 PE=2 SV=1	0.7415
13162	814.1204	3	0.0986	0.77	-10.51	KTTEEK	1		sp|O74762|RPN2_SCHPO	26S proteasome regulatory subunit rpn2 OS=Schizosaccharomyces pombe GN=rpn2 PE=1 SV=1	MEILKIHLEKVSK	10		sp|O74445|PRS10_SCHPO	Probable 26S protease subunit rpt4 OS=Schizosaccharomyces pombe GN=rpt4 PE=2 SV=2	0.7415
11877	638.0002	3	0.0986	0.98	10.80	KNEEK	1		sp|Q10335|RPN7_SCHPO	Probable 26S proteasome regulatory subunit rpn7 OS=Schizosaccharomyces pombe GN=rpn7 PE=2 SV=1	KQMSYMLAR	1		sp|P87048|RPN1_SCHPO	26S proteasome regulatory subunit rpn1 OS=Schizosaccharomyces pombe GN=rpn1 PE=1 SV=2	0.7415
2058	599.2908	4	0.0986	0.97	3.26	KINANEK	1		sp|O74440|RPN8_SCHPO	26S proteasome regulatory subunit rpn8 OS=Schizosaccharomyces pombe GN=rpn8 PE=2 SV=1	SSEETEDKKMQE	8		sp|O94444|RPN10_SCHPO	26S proteasome regulatory subunit rpn10 OS=Schizosaccharomyces pombe GN=rpn10 PE=1 SV=1	0.7415
6460	550.97473	3	0.0986	0.93	2.59	MFMTR	1		sp|Q9UT97|PSA5_SCHPO	Probable proteasome subunit alpha type-5 OS=Schizosaccharomyces pombe GN=SPAC323.02c PE=1 SV=1	ILIDKAR	5		sp|Q10329|PSA7_SCHPO	Probable proteasome subunit alpha type-7 OS=Schizosaccharomyces pombe GN=SPBC106.16 PE=2 SV=1	0.7415
2719	641.32153	3	0.0985	0.90	-4.38	QKSLEK	2		sp|O42897|RPN3_SCHPO	Probable 26S proteasome regulatory subunit rpn3 OS=Schizosaccharomyces pombe GN=rpn3 PE=2 SV=2	SSEETEDKK	8		sp|O94444|RPN10_SCHPO	26S proteasome regulatory subunit rpn10 OS=Schizosaccharomyces pombe GN=rpn10 PE=1 SV=1	0.7415
12101	620.29877	4	0.0985	0.93	-0.49	MSQAR	1		sp|O94517|PSA6_SCHPO	Probable proteasome subunit alpha type-6 OS=Schizosaccharomyces pombe GN=SPBC646.16 PE=2 SV=1	WAFAEKQYGYGTQTV	6		sp|Q9USQ9|PSB4_SCHPO	Probable proteasome subunit beta type-4 OS=Schizosaccharomyces pombe GN=SPBC577.10 PE=2 SV=1	0.7415
13755	844.4338	3	0.0984	0.99	-10.52	NWKEGLSR	3		sp|Q10329|PSA7_SCHPO	Probable proteasome subunit alpha type-7 OS=Schizosaccharomyces pombe GN=SPBC106.16 PE=2 SV=1	KILFENPDEATK	1		sp|P36612|PRS4_SCHPO	26S protease regulatory subunit 4 homolog OS=Schizosaccharomyces pombe GN=mts2 PE=2 SV=1	0.7415
565	715.0934	4	0.0984	0.91	8.55	DWNACKK	6	57.02146@C;	sp|P50524|RPN12_SCHPO	26S proteasome regulatory subunit rpn12 OS=Schizosaccharomyces pombe GN=rpn12 PE=1 SV=1	MNSTEEIDLYNRWK	1		sp|O74894|PRS6B_SCHPO	26S protease regulatory subunit 6B homolog OS=Schizosaccharomyces pombe GN=rpt3 PE=2 SV=1	0.7415
11346	883.1141	3	0.0984	0.95	4.34	FPTDDDDK	1		sp|P00761|TRYP_PIG	Trypsin OS=Sus scrofa PE=1 SV=1	LTHEKSTMLEKIK	5		sp|O14126|PRS6A_SCHPO	26S protease regulatory subunit 6A OS=Schizosaccharomyces pombe GN=tbp1 PE=2 SV=1	0.7415
6514	670.3276	5	0.0984	0.92	-1.97	VKAMEVDEKPTER	9		sp|O14126|PRS6A_SCHPO	26S protease regulatory subunit 6A OS=Schizosaccharomyces pombe GN=tbp1 PE=2 SV=1	QEVAAQKSSEETEDK	7		sp|O94444|RPN10_SCHPO	26S proteasome regulatory subunit rpn10 OS=Schizosaccharomyces pombe GN=rpn10 PE=1 SV=1	0.7415
11329	880.4622	3	0.0983	0.96	-7.59	MESLQR	1		sp|P41878|RPN11_SCHPO	26S proteasome regulatory subunit rpn11 OS=Schizosaccharomyces pombe GN=rpn11 PE=1 SV=2	FCVGLQKIEEIFKK	7	57.02146@C;	sp|P06732|KCRM_HUMAN	Creatine kinase M-type OS=Homo sapiens GN=CKM PE=1 SV=2	0.7415
1775	594.7988	4	0.0983	0.95	1.34	KAQSGPDASAK	1		sp|P36612|PRS4_SCHPO	26S protease regulatory subunit 4 homolog OS=Schizosaccharomyces pombe GN=mts2 PE=2 SV=1	MSERDTALEK	1		sp|O74445|PRS10_SCHPO	Probable 26S protease subunit rpt4 OS=Schizosaccharomyces pombe GN=rpt4 PE=2 SV=2	0.7415
13223	555.0338	4	0.0983	0.97	-4.96	MESLQR	1		sp|P41878|RPN11_SCHPO	26S proteasome regulatory subunit rpn11 OS=Schizosaccharomyces pombe GN=rpn11 PE=1 SV=2	LTHEKSTMLEK	5		sp|O14126|PRS6A_SCHPO	26S protease regulatory subunit 6A OS=Schizosaccharomyces pombe GN=tbp1 PE=2 SV=1	0.7415
7152	694.0623	3	0.0983	0.93	-2.82	KINVK	1		sp|Q9UTM3|RPN5_SCHPO	26S proteasome regulatory subunit rpn5 OS=Schizosaccharomyces pombe GN=rpn5a PE=1 SV=1	KIEFPPPSAEAR	1		sp|P41836|PRS8_SCHPO	26S protease regulatory subunit 8 homolog OS=Schizosaccharomyces pombe GN=let1 PE=2 SV=1	0.7415
4029	599.64984	3	0.0982	0.93	1.97	MSQAR	1		sp|O94517|PSA6_SCHPO	Probable proteasome subunit alpha type-6 OS=Schizosaccharomyces pombe GN=SPBC646.16 PE=2 SV=1	KHLDAEVQK	1		sp|P41878|RPN11_SCHPO	26S proteasome regulatory subunit rpn11 OS=Schizosaccharomyces pombe GN=rpn11 PE=1 SV=2	0.7415
11635	861.42706	3	0.0982	0.98	5.96	RFDSEKAGDR	6		sp|O14126|PRS6A_SCHPO	26S protease regulatory subunit 6A OS=Schizosaccharomyces pombe GN=tbp1 PE=2 SV=1	KYYSFDNSLK	1		sp|O42897|RPN3_SCHPO	Probable 26S proteasome regulatory subunit rpn3 OS=Schizosaccharomyces pombe GN=rpn3 PE=2 SV=2	0.7415
8314	933.4891	3	0.0982	0.88	-9.51	KHLDAEVQK	1		sp|P41878|RPN11_SCHPO	26S proteasome regulatory subunit rpn11 OS=Schizosaccharomyces pombe GN=rpn11 PE=1 SV=2	GYSKPNERATKQSK	11		sp|Q09841|PSB7_SCHPO	Probable proteasome subunit beta type-7 OS=Schizosaccharomyces pombe GN=SPAC23D3.07 PE=2 SV=1	0.7415
5356	722.36334	3	0.0982	0.95	4.74	MMGINERK	1		sp|Q09841|PSB7_SCHPO	Probable proteasome subunit beta type-7 OS=Schizosaccharomyces pombe GN=SPAC23D3.07 PE=2 SV=1	KDWNACKK	7	57.02146@C;	sp|P50524|RPN12_SCHPO	26S proteasome regulatory subunit rpn12 OS=Schizosaccharomyces pombe GN=rpn12 PE=1 SV=1	0.7415
773	644.36664	3	0.0982	0.95	-4.74	QKSLEK	2		sp|O42897|RPN3_SCHPO	Probable 26S proteasome regulatory subunit rpn3 OS=Schizosaccharomyces pombe GN=rpn3 PE=2 SV=2	FIVKASSGPR	4		sp|O74445|PRS10_SCHPO	Probable 26S protease subunit rpt4 OS=Schizosaccharomyces pombe GN=rpt4 PE=2 SV=2	0.7415
12713	1029.8726	3	0.0982	0.88	6.09	MMGINER	1		sp|Q09841|PSB7_SCHPO	Probable proteasome subunit beta type-7 OS=Schizosaccharomyces pombe GN=SPAC23D3.07 PE=2 SV=1	ENAPAIIFIDEIDAIATKR	18		sp|O74894|PRS6B_SCHPO	26S protease regulatory subunit 6B homolog OS=Schizosaccharomyces pombe GN=rpt3 PE=2 SV=1	0.7415
9495	894.0944	3	0.0981	0.99	3.10	ETEKLAEER	4		sp|P50524|RPN12_SCHPO	26S proteasome regulatory subunit rpn12 OS=Schizosaccharomyces pombe GN=rpn12 PE=1 SV=1	EKASKGSNDDEMK	5		sp|O74762|RPN2_SCHPO	26S proteasome regulatory subunit rpn2 OS=Schizosaccharomyces pombe GN=rpn2 PE=1 SV=1	0.7415
4455	687.7364	3	0.0981	0.90	0.24	KVIAR	1		sp|O42897|RPN3_SCHPO	Probable 26S proteasome regulatory subunit rpn3 OS=Schizosaccharomyces pombe GN=rpn3 PE=2 SV=2	GTTAVLKEDIYK	7		sp|Q09841|PSB7_SCHPO	Probable proteasome subunit beta type-7 OS=Schizosaccharomyces pombe GN=SPAC23D3.07 PE=2 SV=1	0.7415
3289	652.1284	4	0.0981	0.90	-9.75	KVADLKK	1		sp|O74445|PRS10_SCHPO	Probable 26S protease subunit rpt4 OS=Schizosaccharomyces pombe GN=rpt4 PE=2 SV=2	FGDGIQIAQLALKHR	13		sp|O94444|RPN10_SCHPO	26S proteasome regulatory subunit rpn10 OS=Schizosaccharomyces pombe GN=rpn10 PE=1 SV=1	0.7415
13479	808.42584	3	0.0981	0.97	6.45	VGKSAVIK	3		sp|O14126|PRS6A_SCHPO	26S protease regulatory subunit 6A OS=Schizosaccharomyces pombe GN=tbp1 PE=2 SV=1	MNSTEEIDLYNR	1		sp|O74894|PRS6B_SCHPO	26S protease regulatory subunit 6B homolog OS=Schizosaccharomyces pombe GN=rpt3 PE=2 SV=1	0.7415
1511	472.2819	3	0.0980	0.98	4.06	KDKPK	3		sp|P36612|PRS4_SCHPO	26S protease regulatory subunit 4 homolog OS=Schizosaccharomyces pombe GN=mts2 PE=2 SV=1	ATKQSK	3		sp|Q09841|PSB7_SCHPO	Probable proteasome subunit beta type-7 OS=Schizosaccharomyces pombe GN=SPAC23D3.07 PE=2 SV=1	0.7415
8431	1191.2	3	0.0980	0.94	-5.33	FDSEKAGDREVQR	5		sp|O14126|PRS6A_SCHPO	26S protease regulatory subunit 6A OS=Schizosaccharomyces pombe GN=tbp1 PE=2 SV=1	TTEEKEATPMEMDEEK	5		sp|O74762|RPN2_SCHPO	26S proteasome regulatory subunit rpn2 OS=Schizosaccharomyces pombe GN=rpn2 PE=1 SV=1	0.7415
12271	993.17303	3	0.0980	0.93	-9.68	NHASIDKMK	7		sp|P41878|RPN11_SCHPO	26S proteasome regulatory subunit rpn11 OS=Schizosaccharomyces pombe GN=rpn11 PE=1 SV=2	MPIDFKGFICKVVDK	6	57.02146@C;	sp|Q09720|PSB2_SCHPO	Probable proteasome subunit beta type-2 OS=Schizosaccharomyces pombe GN=SPAC31A2.04c PE=2 SV=1	0.7415
10302	932.11053	3	0.0980	0.94	-1.92	MMGINERK	1		sp|Q09841|PSB7_SCHPO	Probable proteasome subunit beta type-7 OS=Schizosaccharomyces pombe GN=SPAC23D3.07 PE=2 SV=1	QEVAAQKSSEETEDK	7		sp|O94444|RPN10_SCHPO	26S proteasome regulatory subunit rpn10 OS=Schizosaccharomyces pombe GN=rpn10 PE=1 SV=1	0.7415
2562	518.8207	4	0.0980	0.92	6.60	FSGEKK	5		sp|Q9P7S2|RPN6_SCHPO	Probable 26S proteasome regulatory subunit rpn6 OS=Schizosaccharomyces pombe GN=rpn6 PE=2 SV=1	LEKVRQLIIK	3		sp|Q9UTM3|RPN5_SCHPO	26S proteasome regulatory subunit rpn5 OS=Schizosaccharomyces pombe GN=rpn5a PE=1 SV=1	0.7415
6748	958.80585	3	0.0980	0.93	-9.18	AEREKASK	5		sp|O74762|RPN2_SCHPO	26S proteasome regulatory subunit rpn2 OS=Schizosaccharomyces pombe GN=rpn2 PE=1 SV=1	KMAIDDDINWEELAR	1		sp|O14126|PRS6A_SCHPO	26S protease regulatory subunit 6A OS=Schizosaccharomyces pombe GN=tbp1 PE=2 SV=1	0.7415
775	417.96844	4	0.0980	0.89	-6.22	FSGEKK	5		sp|Q9P7S2|RPN6_SCHPO	Probable 26S proteasome regulatory subunit rpn6 OS=Schizosaccharomyces pombe GN=rpn6 PE=2 SV=1	TMTEKAR	5		sp|Q10335|RPN7_SCHPO	Probable 26S proteasome regulatory subunit rpn7 OS=Schizosaccharomyces pombe GN=rpn7 PE=2 SV=1	0.7415
9040	825.65063	4	0.0979	1.00	-6.22	KYDKTEDDIK	4		sp|O74445|PRS10_SCHPO	Probable 26S protease subunit rpt4 OS=Schizosaccharomyces pombe GN=rpt4 PE=2 SV=2	MTDKYAFSLTTFSPNGK	1		sp|O94579|PSA2_SCHPO	Probable proteasome subunit alpha type-2 OS=Schizosaccharomyces pombe GN=SPCC1442.06 PE=2 SV=1	0.7415
10158	658.71967	3	0.0979	0.99	-9.09	ILIDKAR	5		sp|Q10329|PSA7_SCHPO	Probable proteasome subunit alpha type-7 OS=Schizosaccharomyces pombe GN=SPBC106.16 PE=2 SV=1	DLVKKYDK	5		sp|O74445|PRS10_SCHPO	Probable 26S protease subunit rpt4 OS=Schizosaccharomyces pombe GN=rpt4 PE=2 SV=2	0.7415
556	463.71936	4	0.0979	0.91	3.96	GVSKDEK	4		sp|Q9P7S2|RPN6_SCHPO	Probable 26S proteasome regulatory subunit rpn6 OS=Schizosaccharomyces pombe GN=rpn6 PE=2 SV=1	FPTDDDDK	1		sp|P00761|TRYP_PIG	Trypsin OS=Sus scrofa PE=1 SV=1	0.7415
6866	944.8177	3	0.0979	0.91	-5.52	KYYSFDNSLK	1		sp|O42897|RPN3_SCHPO	Probable 26S proteasome regulatory subunit rpn3 OS=Schizosaccharomyces pombe GN=rpn3 PE=2 SV=2	IDTIVKEIQDEK	6		sp|Q10329|PSA7_SCHPO	Probable proteasome subunit alpha type-7 OS=Schizosaccharomyces pombe GN=SPBC106.16 PE=2 SV=1	0.7415
10761	962.8045	3	0.0979	0.93	-4.91	MSRSYDSR	1		sp|Q09682|PSA4_SCHPO	Probable proteasome subunit alpha type-4 OS=Schizosaccharomyces pombe GN=SPAC13C5.01c PE=2 SV=1	KASLLTREDLTDEEK	1		sp|Q9UUB6|UBLH2_SCHPO	Ubiquitin carboxyl-terminal hydrolase 2 OS=Schizosaccharomyces pombe GN=uch2 PE=1 SV=1	0.7415
12250	808.42377	3	0.0978	0.96	3.83	VGKSAVIK	3		sp|O14126|PRS6A_SCHPO	26S protease regulatory subunit 6A OS=Schizosaccharomyces pombe GN=tbp1 PE=2 SV=1	MNSTEEIDLYNR	1		sp|O74894|PRS6B_SCHPO	26S protease regulatory subunit 6B homolog OS=Schizosaccharomyces pombe GN=rpt3 PE=2 SV=1	0.7415
1183	618.34595	3	0.0978	0.94	-8.17	KVPDK	1		sp|O94517|PSA6_SCHPO	Probable proteasome subunit alpha type-6 OS=Schizosaccharomyces pombe GN=SPBC646.16 PE=2 SV=1	WKRENQLR	2		sp|Q9UUB6|UBLH2_SCHPO	Ubiquitin carboxyl-terminal hydrolase 2 OS=Schizosaccharomyces pombe GN=uch2 PE=1 SV=1	0.7415
7869	898.191	3	0.0978	0.98	7.08	KQLATSLR	1		sp|Q09720|PSB2_SCHPO	Probable proteasome subunit beta type-2 OS=Schizosaccharomyces pombe GN=SPAC31A2.04c PE=2 SV=1	YEVGAEYIKKVIAR	10		sp|O42897|RPN3_SCHPO	Probable 26S proteasome regulatory subunit rpn3 OS=Schizosaccharomyces pombe GN=rpn3 PE=2 SV=2	0.7415
7916	506.62296	3	0.0977	0.71	5.87	MSQAR	1		sp|O94517|PSA6_SCHPO	Probable proteasome subunit alpha type-6 OS=Schizosaccharomyces pombe GN=SPBC646.16 PE=2 SV=1	KASLLTR	1		sp|Q9UUB6|UBLH2_SCHPO	Ubiquitin carboxyl-terminal hydrolase 2 OS=Schizosaccharomyces pombe GN=uch2 PE=1 SV=1	0.7415
3501	624.57446	4	0.0977	0.99	-1.76	DQKKDKPK	6		sp|P36612|PRS4_SCHPO	26S protease regulatory subunit 4 homolog OS=Schizosaccharomyces pombe GN=mts2 PE=2 SV=1	MKSLSEQYTER	2		sp|P41878|RPN11_SCHPO	26S proteasome regulatory subunit rpn11 OS=Schizosaccharomyces pombe GN=rpn11 PE=1 SV=2	0.7415
12905	624.82135	4	0.0977	0.96	1.27	GYSKPNER	4		sp|Q09841|PSB7_SCHPO	Probable proteasome subunit beta type-7 OS=Schizosaccharomyces pombe GN=SPAC23D3.07 PE=2 SV=1	SNDIEKAIDLYK	6		sp|Q9P7S2|RPN6_SCHPO	Probable 26S proteasome regulatory subunit rpn6 OS=Schizosaccharomyces pombe GN=rpn6 PE=2 SV=1	0.7415
9811	789.46045	3	0.0976	1.00	-0.62	FVKLGIDPPK	3		sp|O42931|PRS7_SCHPO	26S protease regulatory subunit 7 homolog OS=Schizosaccharomyces pombe GN=rpt1 PE=1 SV=2	LDSKNVQLAK	4		sp|Q9UT97|PSA5_SCHPO	Probable proteasome subunit alpha type-5 OS=Schizosaccharomyces pombe GN=SPAC323.02c PE=1 SV=1	0.7415
7610	875.39984	4	0.0975	0.90	-3.98	FGNRDLVKK	8		sp|O74445|PRS10_SCHPO	Probable 26S protease subunit rpt4 OS=Schizosaccharomyces pombe GN=rpt4 PE=2 SV=2	MDKEMAEADLDDDEPDLGEF	3		sp|O42897|RPN3_SCHPO	Probable 26S proteasome regulatory subunit rpn3 OS=Schizosaccharomyces pombe GN=rpn3 PE=2 SV=2	0.7415
7524	799.77075	3	0.0975	0.94	-10.29	KELLKLK	5		sp|P50524|RPN12_SCHPO	26S proteasome regulatory subunit rpn12 OS=Schizosaccharomyces pombe GN=rpn12 PE=1 SV=1	EIQDEKEAEAAR	6		sp|Q10329|PSA7_SCHPO	Probable proteasome subunit alpha type-7 OS=Schizosaccharomyces pombe GN=SPBC106.16 PE=2 SV=1	0.7415
9703	530.7535	4	0.0974	0.98	4.15	MSGYDR	1		sp|Q10329|PSA7_SCHPO	Probable proteasome subunit alpha type-7 OS=Schizosaccharomyces pombe GN=SPBC106.16 PE=2 SV=1	KYDKTEDDIK	4		sp|O74445|PRS10_SCHPO	Probable 26S protease subunit rpt4 OS=Schizosaccharomyces pombe GN=rpt4 PE=2 SV=2	0.7415
9002	586.0642	4	0.0974	0.83	10.54	INVKFFEK	4		sp|Q9UTM3|RPN5_SCHPO	26S proteasome regulatory subunit rpn5 OS=Schizosaccharomyces pombe GN=rpn5a PE=1 SV=1	MSERDTALEK	1		sp|O74445|PRS10_SCHPO	Probable 26S protease subunit rpt4 OS=Schizosaccharomyces pombe GN=rpt4 PE=2 SV=2	0.7415
11579	724.12604	4	0.0973	0.92	5.15	LTHEKSTMLEK	5		sp|O14126|PRS6A_SCHPO	26S protease regulatory subunit 6A OS=Schizosaccharomyces pombe GN=tbp1 PE=2 SV=1	GDSGEMSLQKLFK	10		sp|P41836|PRS8_SCHPO	26S protease regulatory subunit 8 homolog OS=Schizosaccharomyces pombe GN=let1 PE=2 SV=1	0.7415
11024	694.0931	3	0.0973	0.97	2.70	QAREKVLK	5		sp|P36612|PRS4_SCHPO	26S protease regulatory subunit 4 homolog OS=Schizosaccharomyces pombe GN=mts2 PE=2 SV=1	QAREKVLK	5		sp|P36612|PRS4_SCHPO	26S protease regulatory subunit 4 homolog OS=Schizosaccharomyces pombe GN=mts2 PE=2 SV=1	0.7415
4325	668.67377	3	0.0973	0.94	6.22	KDKPK	1		sp|P36612|PRS4_SCHPO	26S protease regulatory subunit 4 homolog OS=Schizosaccharomyces pombe GN=mts2 PE=2 SV=1	GSNDDEMKIDK	8		sp|O74762|RPN2_SCHPO	26S proteasome regulatory subunit rpn2 OS=Schizosaccharomyces pombe GN=rpn2 PE=1 SV=1	0.7415
8347	907.4899	3	0.0973	0.95	5.12	EKVLK	2		sp|P36612|PRS4_SCHPO	26S protease regulatory subunit 4 homolog OS=Schizosaccharomyces pombe GN=mts2 PE=2 SV=1	DDINLDEASAMAVKFLSK	14		sp|Q09682|PSA4_SCHPO	Probable proteasome subunit alpha type-4 OS=Schizosaccharomyces pombe GN=SPAC13C5.01c PE=2 SV=1	0.7415
5056	698.36884	3	0.0973	0.92	-11.20	KVPDK	1		sp|O94517|PSA6_SCHPO	Probable proteasome subunit alpha type-6 OS=Schizosaccharomyces pombe GN=SPBC646.16 PE=2 SV=1	FFEKEDVQSLK	4		sp|Q9UTM3|RPN5_SCHPO	26S proteasome regulatory subunit rpn5 OS=Schizosaccharomyces pombe GN=rpn5a PE=1 SV=1	0.7415
3070	451.0148	4	0.0972	0.98	2.78	KDKPK	1		sp|P36612|PRS4_SCHPO	26S protease regulatory subunit 4 homolog OS=Schizosaccharomyces pombe GN=mts2 PE=2 SV=1	AKYASQKRP	7		sp|Q9UUB6|UBLH2_SCHPO	Ubiquitin carboxyl-terminal hydrolase 2 OS=Schizosaccharomyces pombe GN=uch2 PE=1 SV=1	0.7415
11748	804.74927	3	0.0972	0.99	0.41	EDCKSLK	4	57.02146@C;	sp|O74894|PRS6B_SCHPO	26S protease regulatory subunit 6B homolog OS=Schizosaccharomyces pombe GN=rpt3 PE=2 SV=1	FNLMVICKDKK	10	57.02146@C;	sp|Q9UUB6|UBLH2_SCHPO	Ubiquitin carboxyl-terminal hydrolase 2 OS=Schizosaccharomyces pombe GN=uch2 PE=1 SV=1	0.7415
10334	681.68933	3	0.0972	0.97	5.38	MNSIVSK	1		sp|P30655|PSB5_SCHPO	Proteasome subunit beta type-5 OS=Schizosaccharomyces pombe GN=pts1 PE=2 SV=3	KQMSYMLAR	1		sp|P87048|RPN1_SCHPO	26S proteasome regulatory subunit rpn1 OS=Schizosaccharomyces pombe GN=rpn1 PE=1 SV=2	0.7415
8107	926.51105	3	0.0972	0.97	-2.37	LGDKGPAAARASR	4		sp|O14250|PSA1_SCHPO	Probable proteasome subunit alpha type-1 OS=Schizosaccharomyces pombe GN=SPAC6G10.04c PE=2 SV=1	VVDKDGIREINI	4		sp|Q09720|PSB2_SCHPO	Probable proteasome subunit beta type-2 OS=Schizosaccharomyces pombe GN=SPAC31A2.04c PE=2 SV=1	0.7415
9886	681.0076	3	0.0972	0.94	6.82	TMTEKAR	5		sp|Q10335|RPN7_SCHPO	Probable 26S proteasome regulatory subunit rpn7 OS=Schizosaccharomyces pombe GN=rpn7 PE=2 SV=1	MSQARGFDR	1		sp|O94517|PSA6_SCHPO	Probable proteasome subunit alpha type-6 OS=Schizosaccharomyces pombe GN=SPBC646.16 PE=2 SV=1	0.7415
8940	596.9952	3	0.0972	0.96	0.89	KVADLKK	1		sp|O74445|PRS10_SCHPO	Probable 26S protease subunit rpt4 OS=Schizosaccharomyces pombe GN=rpt4 PE=2 SV=2	MMGINER	1		sp|Q09841|PSB7_SCHPO	Probable proteasome subunit beta type-7 OS=Schizosaccharomyces pombe GN=SPAC23D3.07 PE=2 SV=1	0.7415
11142	950.8103	3	0.0972	0.97	-4.54	KATDDDRWK	1		sp|Q9USQ9|PSB4_SCHPO	Probable proteasome subunit beta type-4 OS=Schizosaccharomyces pombe GN=SPBC577.10 PE=2 SV=1	MSSKSSLELANNAVK	1		sp|Q9P7S2|RPN6_SCHPO	Probable 26S proteasome regulatory subunit rpn6 OS=Schizosaccharomyces pombe GN=rpn6 PE=2 SV=1	0.7415
3168	785.1108	3	0.0971	0.99	5.29	KRMPIDFK	1		sp|Q09720|PSB2_SCHPO	Probable proteasome subunit beta type-2 OS=Schizosaccharomyces pombe GN=SPAC31A2.04c PE=2 SV=1	SRKVAQTTYK	3		sp|O94579|PSA2_SCHPO	Probable proteasome subunit alpha type-2 OS=Schizosaccharomyces pombe GN=SPCC1442.06 PE=2 SV=1	0.7415
4800	470.83478	5	0.0971	0.95	3.95	ETEKLAEER	4		sp|P50524|RPN12_SCHPO	26S proteasome regulatory subunit rpn12 OS=Schizosaccharomyces pombe GN=rpn12 PE=1 SV=1	GTKTSETNDR	3		sp|P87048|RPN1_SCHPO	26S proteasome regulatory subunit rpn1 OS=Schizosaccharomyces pombe GN=rpn1 PE=1 SV=2	0.7415
2743	513.2637	3	0.0970	0.91	-9.69	GAFKV	4		sp|Q10335|RPN7_SCHPO	Probable 26S proteasome regulatory subunit rpn7 OS=Schizosaccharomyces pombe GN=rpn7 PE=2 SV=1	EDCKSLK	4	57.02146@C;	sp|O74894|PRS6B_SCHPO	26S protease regulatory subunit 6B homolog OS=Schizosaccharomyces pombe GN=rpt3 PE=2 SV=1	0.7415
8895	809.7553	3	0.0970	0.95	-7.04	MSSKDISSK	1		sp|P87048|RPN1_SCHPO	26S proteasome regulatory subunit rpn1 OS=Schizosaccharomyces pombe GN=rpn1 PE=1 SV=2	KLEGTIDYQKL	1		sp|O74445|PRS10_SCHPO	Probable 26S protease subunit rpt4 OS=Schizosaccharomyces pombe GN=rpt4 PE=2 SV=2	0.7415
6960	520.4924	4	0.0969	0.88	-8.93	FPTDDDDK	1		sp|P00761|TRYP_PIG	Trypsin OS=Sus scrofa PE=1 SV=1	NWKEGLSR	3		sp|Q10329|PSA7_SCHPO	Probable proteasome subunit alpha type-7 OS=Schizosaccharomyces pombe GN=SPBC106.16 PE=2 SV=1	0.7415
5371	859.78534	3	0.0969	0.98	0.47	VVDKDGIR	4		sp|Q09720|PSB2_SCHPO	Probable proteasome subunit beta type-2 OS=Schizosaccharomyces pombe GN=SPAC31A2.04c PE=2 SV=1	ATPYRGYSKPNER	9		sp|Q09841|PSB7_SCHPO	Probable proteasome subunit beta type-7 OS=Schizosaccharomyces pombe GN=SPAC23D3.07 PE=2 SV=1	0.7415
13411	808.42645	3	0.0968	0.95	7.16	VGKSAVIK	3		sp|O14126|PRS6A_SCHPO	26S protease regulatory subunit 6A OS=Schizosaccharomyces pombe GN=tbp1 PE=2 SV=1	MNSTEEIDLYNR	1		sp|O74894|PRS6B_SCHPO	26S protease regulatory subunit 6B homolog OS=Schizosaccharomyces pombe GN=rpt3 PE=2 SV=1	0.7415
13126	636.02435	3	0.0967	0.99	8.39	KLRDK	1		sp|P06732|KCRM_HUMAN	Creatine kinase M-type OS=Homo sapiens GN=CKM PE=1 SV=2	EYLEKNWK	5		sp|Q10329|PSA7_SCHPO	Probable proteasome subunit alpha type-7 OS=Schizosaccharomyces pombe GN=SPBC106.16 PE=2 SV=1	0.7415
7285	696.68097	3	0.0967	0.92	1.99	KDKPK	1		sp|P36612|PRS4_SCHPO	26S protease regulatory subunit 4 homolog OS=Schizosaccharomyces pombe GN=mts2 PE=2 SV=1	MFMTRSEYDR	1		sp|Q9UT97|PSA5_SCHPO	Probable proteasome subunit alpha type-5 OS=Schizosaccharomyces pombe GN=SPAC323.02c PE=1 SV=1	0.7415
13697	827.77167	3	0.0967	0.95	-8.86	DQKKDKPK	4		sp|P36612|PRS4_SCHPO	26S protease regulatory subunit 4 homolog OS=Schizosaccharomyces pombe GN=mts2 PE=2 SV=1	NSDYKETLIFK	5		sp|O74762|RPN2_SCHPO	26S proteasome regulatory subunit rpn2 OS=Schizosaccharomyces pombe GN=rpn2 PE=1 SV=1	0.7415
12683	971.8149	3	0.0967	0.97	-3.19	FPTDDDDK	1		sp|P00761|TRYP_PIG	Trypsin OS=Sus scrofa PE=1 SV=1	INVKFFEKEDVQSLK	8		sp|Q9UTM3|RPN5_SCHPO	26S proteasome regulatory subunit rpn5 OS=Schizosaccharomyces pombe GN=rpn5a PE=1 SV=1	0.7415
7645	758.393	3	0.0967	0.97	-1.72	KEEPK	1		sp|O74762|RPN2_SCHPO	26S proteasome regulatory subunit rpn2 OS=Schizosaccharomyces pombe GN=rpn2 PE=1 SV=1	VLNKGDSGEMSLQK	4		sp|P41836|PRS8_SCHPO	26S protease regulatory subunit 8 homolog OS=Schizosaccharomyces pombe GN=let1 PE=2 SV=1	0.7415
7441	771.3924	3	0.0966	0.92	2.32	MSQAR	1		sp|O94517|PSA6_SCHPO	Probable proteasome subunit alpha type-6 OS=Schizosaccharomyces pombe GN=SPBC646.16 PE=2 SV=1	YYKPDLTIDEAVR	3		sp|Q09720|PSB2_SCHPO	Probable proteasome subunit beta type-2 OS=Schizosaccharomyces pombe GN=SPAC31A2.04c PE=2 SV=1	0.7415
10300	962.8155	3	0.0966	0.86	6.52	MSRSYDSR	1		sp|Q09682|PSA4_SCHPO	Probable proteasome subunit alpha type-4 OS=Schizosaccharomyces pombe GN=SPAC13C5.01c PE=2 SV=1	KASLLTREDLTDEEK	1		sp|Q9UUB6|UBLH2_SCHPO	Ubiquitin carboxyl-terminal hydrolase 2 OS=Schizosaccharomyces pombe GN=uch2 PE=1 SV=1	0.7415
12125	703.06525	3	0.0966	0.98	6.14	WAIKEKR	4		sp|Q9P7S2|RPN6_SCHPO	Probable 26S proteasome regulatory subunit rpn6 OS=Schizosaccharomyces pombe GN=rpn6 PE=2 SV=1	KIEFPSYR	1		sp|O74894|PRS6B_SCHPO	26S protease regulatory subunit 6B homolog OS=Schizosaccharomyces pombe GN=rpt3 PE=2 SV=1	0.7415
10384	666.7138	3	0.0966	0.98	2.69	ENKIQR	3		sp|O94444|RPN10_SCHPO	26S proteasome regulatory subunit rpn10 OS=Schizosaccharomyces pombe GN=rpn10 PE=1 SV=1	GIDLKSIAEK	5		sp|P41836|PRS8_SCHPO	26S protease regulatory subunit 8 homolog OS=Schizosaccharomyces pombe GN=let1 PE=2 SV=1	0.7415
4081	747.0197	3	0.0965	0.91	-3.93	GYSKPNER	4		sp|Q09841|PSB7_SCHPO	Probable proteasome subunit beta type-7 OS=Schizosaccharomyces pombe GN=SPAC23D3.07 PE=2 SV=1	KNTEDIEMTA	1		sp|P87048|RPN1_SCHPO	26S proteasome regulatory subunit rpn1 OS=Schizosaccharomyces pombe GN=rpn1 PE=1 SV=2	0.7415
5776	672.5658	4	0.0965	0.96	-0.36	MSQARGFDR	1		sp|O94517|PSA6_SCHPO	Probable proteasome subunit alpha type-6 OS=Schizosaccharomyces pombe GN=SPBC646.16 PE=2 SV=1	MEQKPEVDYSEK	4		sp|Q9UTM3|RPN5_SCHPO	26S proteasome regulatory subunit rpn5 OS=Schizosaccharomyces pombe GN=rpn5a PE=1 SV=1	0.7415
10274	755.6373	4	0.0965	0.99	-2.91	DKKASLLTR	3		sp|Q9UUB6|UBLH2_SCHPO	Ubiquitin carboxyl-terminal hydrolase 2 OS=Schizosaccharomyces pombe GN=uch2 PE=1 SV=1	MCSPSATLTHRTMTEK	1	57.02146@C;	sp|Q10335|RPN7_SCHPO	Probable 26S proteasome regulatory subunit rpn7 OS=Schizosaccharomyces pombe GN=rpn7 PE=2 SV=1	0.7415
10770	822.8784	4	0.0964	0.92	8.69	EDCKSLKR	4	57.02146@C;	sp|O74894|PRS6B_SCHPO	26S protease regulatory subunit 6B homolog OS=Schizosaccharomyces pombe GN=rpt3 PE=2 SV=1	MGQAQSGNFSNFGDGANGDNK	1		sp|P36612|PRS4_SCHPO	26S protease regulatory subunit 4 homolog OS=Schizosaccharomyces pombe GN=mts2 PE=2 SV=1	0.7415
13447	660.66437	3	0.0964	0.93	6.60	MKDAVK	2		sp|O59770|PSA3_SCHPO	Probable proteasome subunit alpha type-3 OS=Schizosaccharomyces pombe GN=SPCC1795.04c PE=1 SV=1	KNTEDIEMTA	1		sp|P87048|RPN1_SCHPO	26S proteasome regulatory subunit rpn1 OS=Schizosaccharomyces pombe GN=rpn1 PE=1 SV=2	0.7415
8126	687.69946	3	0.0964	0.93	0.83	MESLQR	1		sp|P41878|RPN11_SCHPO	26S proteasome regulatory subunit rpn11 OS=Schizosaccharomyces pombe GN=rpn11 PE=1 SV=2	DIKVIMATNR	3		sp|P36612|PRS4_SCHPO	26S protease regulatory subunit 4 homolog OS=Schizosaccharomyces pombe GN=mts2 PE=2 SV=1	0.7415
6887	643.32654	4	0.0963	0.92	-3.90	KQMSYMLAR	1		sp|P87048|RPN1_SCHPO	26S proteasome regulatory subunit rpn1 OS=Schizosaccharomyces pombe GN=rpn1 PE=1 SV=2	MVILNKDGMER	6		sp|O43063|PSB6_SCHPO	Probable proteasome subunit beta type-6 OS=Schizosaccharomyces pombe GN=SPBC4C3.10c PE=2 SV=1	0.7415
13340	839.4206	3	0.0963	0.96	-5.63	KNEEK	1		sp|Q10335|RPN7_SCHPO	Probable 26S proteasome regulatory subunit rpn7 OS=Schizosaccharomyces pombe GN=rpn7 PE=2 SV=1	ETEKLAEERGWDIR	4		sp|P50524|RPN12_SCHPO	26S proteasome regulatory subunit rpn12 OS=Schizosaccharomyces pombe GN=rpn12 PE=1 SV=1	0.7415
5369	685.363	3	0.0963	0.95	-0.95	KVAQTTYK	1		sp|O94579|PSA2_SCHPO	Probable proteasome subunit alpha type-2 OS=Schizosaccharomyces pombe GN=SPCC1442.06 PE=2 SV=1	MMGINERK	1		sp|Q09841|PSB7_SCHPO	Probable proteasome subunit beta type-7 OS=Schizosaccharomyces pombe GN=SPAC23D3.07 PE=2 SV=1	0.7415
9429	866.1464	3	0.0963	0.97	6.68	KTTEEK	1		sp|O74762|RPN2_SCHPO	26S proteasome regulatory subunit rpn2 OS=Schizosaccharomyces pombe GN=rpn2 PE=1 SV=1	ATAIGKSSTAAKTFLEK	12		sp|O94579|PSA2_SCHPO	Probable proteasome subunit alpha type-2 OS=Schizosaccharomyces pombe GN=SPCC1442.06 PE=2 SV=1	0.7415
8882	550.25134	4	0.0963	0.85	5.11	FPTDDDDK	1		sp|P00761|TRYP_PIG	Trypsin OS=Sus scrofa PE=1 SV=1	GTKTSETNDR	3		sp|P87048|RPN1_SCHPO	26S proteasome regulatory subunit rpn1 OS=Schizosaccharomyces pombe GN=rpn1 PE=1 SV=2	0.7415
4266	745.38885	3	0.0963	0.92	0.77	MMGINER	1		sp|Q09841|PSB7_SCHPO	Probable proteasome subunit beta type-7 OS=Schizosaccharomyces pombe GN=SPAC23D3.07 PE=2 SV=1	NKELISVSAASK	2		sp|P30655|PSB5_SCHPO	Proteasome subunit beta type-5 OS=Schizosaccharomyces pombe GN=pts1 PE=2 SV=3	0.7415
10453	830.4161	3	0.0963	0.97	0.98	KNTEDIEMTA	1		sp|P87048|RPN1_SCHPO	26S proteasome regulatory subunit rpn1 OS=Schizosaccharomyces pombe GN=rpn1 PE=1 SV=2	GITVLKPDDDK	6		sp|Q09720|PSB2_SCHPO	Probable proteasome subunit beta type-2 OS=Schizosaccharomyces pombe GN=SPAC31A2.04c PE=2 SV=1	0.7415
12689	792.3982	3	0.0962	0.99	-2.67	EWLDKLGDK	5		sp|O14250|PSA1_SCHPO	Probable proteasome subunit alpha type-1 OS=Schizosaccharomyces pombe GN=SPAC6G10.04c PE=2 SV=1	KATDDDRWK	1		sp|Q9USQ9|PSB4_SCHPO	Probable proteasome subunit beta type-4 OS=Schizosaccharomyces pombe GN=SPBC577.10 PE=2 SV=1	0.7415
9351	1180.3088	3	0.0962	0.97	-3.17	KELLK	1		sp|P50524|RPN12_SCHPO	26S proteasome regulatory subunit rpn12 OS=Schizosaccharomyces pombe GN=rpn12 PE=1 SV=1	HVFPITKGIGCVMTGSIADARAQVSR	7	57.02146@C;	sp|O94517|PSA6_SCHPO	Probable proteasome subunit alpha type-6 OS=Schizosaccharomyces pombe GN=SPBC646.16 PE=2 SV=1	0.7452
11004	783.3786	3	0.0962	0.97	-2.60	KAQSGPDASAK	1		sp|P36612|PRS4_SCHPO	26S protease regulatory subunit 4 homolog OS=Schizosaccharomyces pombe GN=mts2 PE=2 SV=1	KNTEDIEMTA	1		sp|P87048|RPN1_SCHPO	26S proteasome regulatory subunit rpn1 OS=Schizosaccharomyces pombe GN=rpn1 PE=1 SV=2	0.7452
2397	534.0077	4	0.0962	0.98	-3.44	GYSKPNER	4		sp|Q09841|PSB7_SCHPO	Probable proteasome subunit beta type-7 OS=Schizosaccharomyces pombe GN=SPAC23D3.07 PE=2 SV=1	MPFGNTHNK	1		sp|P06732|KCRM_HUMAN	Creatine kinase M-type OS=Homo sapiens GN=CKM PE=1 SV=2	0.7452
5646	873.0883	3	0.0961	1.00	3.83	GTKTSETNDR	3		sp|P87048|RPN1_SCHPO	26S proteasome regulatory subunit rpn1 OS=Schizosaccharomyces pombe GN=rpn1 PE=1 SV=2	MKSLSEQYTER	2		sp|P41878|RPN11_SCHPO	26S proteasome regulatory subunit rpn11 OS=Schizosaccharomyces pombe GN=rpn11 PE=1 SV=2	0.7452
10627	951.476	3	0.0961	1.00	4.28	MMGINER	1		sp|Q09841|PSB7_SCHPO	Probable proteasome subunit beta type-7 OS=Schizosaccharomyces pombe GN=SPAC23D3.07 PE=2 SV=1	MATTVKDTMNVDINAIK	1		sp|O43063|PSB6_SCHPO	Probable proteasome subunit beta type-6 OS=Schizosaccharomyces pombe GN=SPBC4C3.10c PE=2 SV=1	0.7452
8875	541.27844	4	0.0960	0.92	-8.92	KVIAR	1		sp|O42897|RPN3_SCHPO	Probable 26S proteasome regulatory subunit rpn3 OS=Schizosaccharomyces pombe GN=rpn3 PE=2 SV=2	EKASKGSNDDEMK	5		sp|O74762|RPN2_SCHPO	26S proteasome regulatory subunit rpn2 OS=Schizosaccharomyces pombe GN=rpn2 PE=1 SV=1	0.7452
2149	631.9931	3	0.0960	0.93	5.42	QKSLEK	2		sp|O42897|RPN3_SCHPO	Probable 26S proteasome regulatory subunit rpn3 OS=Schizosaccharomyces pombe GN=rpn3 PE=2 SV=2	FDSEKAGDR	5		sp|O14126|PRS6A_SCHPO	26S protease regulatory subunit 6A OS=Schizosaccharomyces pombe GN=tbp1 PE=2 SV=1	0.7452
3086	862.7558	3	0.0960	0.97	-7.18	MMGINERK	1		sp|Q09841|PSB7_SCHPO	Probable proteasome subunit beta type-7 OS=Schizosaccharomyces pombe GN=SPAC23D3.07 PE=2 SV=1	MSERDTALEKYK	1		sp|O74445|PRS10_SCHPO	Probable 26S protease subunit rpt4 OS=Schizosaccharomyces pombe GN=rpt4 PE=2 SV=2	0.7452
4996	696.67096	3	0.0959	0.96	-10.41	EWDSKLK	5		sp|O74445|PRS10_SCHPO	Probable 26S protease subunit rpt4 OS=Schizosaccharomyces pombe GN=rpt4 PE=2 SV=2	MPFGNTHNK	1		sp|P06732|KCRM_HUMAN	Creatine kinase M-type OS=Homo sapiens GN=CKM PE=1 SV=2	0.7452
8152	852.1215	3	0.0959	0.92	-8.32	KNVPK	1		sp|Q10329|PSA7_SCHPO	Probable proteasome subunit alpha type-7 OS=Schizosaccharomyces pombe GN=SPBC106.16 PE=2 SV=1	SSLELANNAVKSNDIEK	11		sp|Q9P7S2|RPN6_SCHPO	Probable 26S proteasome regulatory subunit rpn6 OS=Schizosaccharomyces pombe GN=rpn6 PE=2 SV=1	0.7452
2677	863.08527	3	0.0959	0.94	-8.12	DAFALAKEK	7		sp|O14126|PRS6A_SCHPO	26S protease regulatory subunit 6A OS=Schizosaccharomyces pombe GN=tbp1 PE=2 SV=1	SDYYMASTYTKK	11		sp|Q9UTM3|RPN5_SCHPO	26S proteasome regulatory subunit rpn5 OS=Schizosaccharomyces pombe GN=rpn5a PE=1 SV=1	0.7452
3809	658.98315	3	0.0959	0.84	-9.40	MSQAR	1		sp|O94517|PSA6_SCHPO	Probable proteasome subunit alpha type-6 OS=Schizosaccharomyces pombe GN=SPBC646.16 PE=2 SV=1	SPSGNDALNDKK	11		sp|P87048|RPN1_SCHPO	26S proteasome regulatory subunit rpn1 OS=Schizosaccharomyces pombe GN=rpn1 PE=1 SV=2	0.7452
8006	740.72046	3	0.0959	0.99	-1.10	KEEPK	1		sp|O74762|RPN2_SCHPO	26S proteasome regulatory subunit rpn2 OS=Schizosaccharomyces pombe GN=rpn2 PE=1 SV=1	RNAEELSSYQKK	11		sp|O14250|PSA1_SCHPO	Probable proteasome subunit alpha type-1 OS=Schizosaccharomyces pombe GN=SPAC6G10.04c PE=2 SV=1	0.7473
4854	776.7225	3	0.0958	0.95	8.92	WKTLSK	2		sp|Q9USQ9|PSB4_SCHPO	Probable proteasome subunit beta type-4 OS=Schizosaccharomyces pombe GN=SPBC577.10 PE=2 SV=1	KMSAQSCACMVR	1	57.02146@C;	sp|Q9UQY2|PSB1_SCHPO	Probable proteasome subunit beta type-1 OS=Schizosaccharomyces pombe GN=pam1 PE=2 SV=1	0.7473
11665	809.0953	3	0.0958	0.92	-9.06	CIKRLVK	3	57.02146@C;	sp|Q9Y7T8|PSB3_SCHPO	Probable proteasome subunit beta type-3 OS=Schizosaccharomyces pombe GN=SPCC63.12c PE=2 SV=1	MKSLSEQYTER	2		sp|P41878|RPN11_SCHPO	26S proteasome regulatory subunit rpn11 OS=Schizosaccharomyces pombe GN=rpn11 PE=1 SV=2	0.7473
2123	677.4218	3	0.0958	0.94	7.10	IIPLKK	5		sp|Q9UQY2|PSB1_SCHPO	Probable proteasome subunit beta type-1 OS=Schizosaccharomyces pombe GN=pam1 PE=2 SV=1	SRKVAQTTYK	3		sp|O94579|PSA2_SCHPO	Probable proteasome subunit alpha type-2 OS=Schizosaccharomyces pombe GN=SPCC1442.06 PE=2 SV=1	0.7473
2362	516.51215	4	0.0957	0.91	-6.04	VVDKDGIR	4		sp|Q09720|PSB2_SCHPO	Probable proteasome subunit beta type-2 OS=Schizosaccharomyces pombe GN=SPAC31A2.04c PE=2 SV=1	FDSEKAGDR	5		sp|O14126|PRS6A_SCHPO	26S protease regulatory subunit 6A OS=Schizosaccharomyces pombe GN=tbp1 PE=2 SV=1	0.7473
4991	711.69183	3	0.0957	0.94	-9.50	KATDDDR	1		sp|Q9USQ9|PSB4_SCHPO	Probable proteasome subunit beta type-4 OS=Schizosaccharomyces pombe GN=SPBC577.10 PE=2 SV=1	IQYVGKQDPK	6		sp|P41878|RPN11_SCHPO	26S proteasome regulatory subunit rpn11 OS=Schizosaccharomyces pombe GN=rpn11 PE=1 SV=2	0.7473
13355	655.3412	3	0.0957	0.99	-5.29	KDQKK	4		sp|P36612|PRS4_SCHPO	26S protease regulatory subunit 4 homolog OS=Schizosaccharomyces pombe GN=mts2 PE=2 SV=1	RFDSEKAGDR	6		sp|O14126|PRS6A_SCHPO	26S protease regulatory subunit 6A OS=Schizosaccharomyces pombe GN=tbp1 PE=2 SV=1	0.7473
11127	842.81195	3	0.0957	0.95	7.15	QAREKVLK	5		sp|P36612|PRS4_SCHPO	26S protease regulatory subunit 4 homolog OS=Schizosaccharomyces pombe GN=mts2 PE=2 SV=1	QTETINWLEKR	10		sp|O94517|PSA6_SCHPO	Probable proteasome subunit alpha type-6 OS=Schizosaccharomyces pombe GN=SPBC646.16 PE=2 SV=1	0.7473
2692	868.0794	3	0.0956	0.99	-9.48	LMVEMEKK	7		sp|P06732|KCRM_HUMAN	Creatine kinase M-type OS=Homo sapiens GN=CKM PE=1 SV=2	SDYYMASTYTKK	11		sp|Q9UTM3|RPN5_SCHPO	26S proteasome regulatory subunit rpn5 OS=Schizosaccharomyces pombe GN=rpn5a PE=1 SV=1	0.7473
7344	893.1509	3	0.0956	0.97	0.64	SAKGTKR	3		sp|O74440|RPN8_SCHPO	26S proteasome regulatory subunit rpn8 OS=Schizosaccharomyces pombe GN=rpn8 PE=2 SV=1	MSFLELTEVWGKPQK	1		sp|Q9USQ9|PSB4_SCHPO	Probable proteasome subunit beta type-4 OS=Schizosaccharomyces pombe GN=SPBC577.10 PE=2 SV=1	0.7473
9361	588.53455	4	0.0956	0.89	-4.67	NLTDETKNK	7		sp|P30655|PSB5_SCHPO	Proteasome subunit beta type-5 OS=Schizosaccharomyces pombe GN=pts1 PE=2 SV=3	KNTEDIEMTA	1		sp|P87048|RPN1_SCHPO	26S proteasome regulatory subunit rpn1 OS=Schizosaccharomyces pombe GN=rpn1 PE=1 SV=2	0.7473
2405	488.7413	4	0.0956	0.88	1.06	MSQAR	1		sp|O94517|PSA6_SCHPO	Probable proteasome subunit alpha type-6 OS=Schizosaccharomyces pombe GN=SPBC646.16 PE=2 SV=1	NEEKLAEFDK	4		sp|Q10335|RPN7_SCHPO	Probable 26S proteasome regulatory subunit rpn7 OS=Schizosaccharomyces pombe GN=rpn7 PE=2 SV=1	0.7473
3295	605.60345	4	0.0956	0.98	9.39	INYKK	4		sp|P41878|RPN11_SCHPO	26S proteasome regulatory subunit rpn11 OS=Schizosaccharomyces pombe GN=rpn11 PE=1 SV=2	KFDQLTQALNVAIR	1		sp|P87048|RPN1_SCHPO	26S proteasome regulatory subunit rpn1 OS=Schizosaccharomyces pombe GN=rpn1 PE=1 SV=2	0.7473
10796	524.74225	4	0.0956	0.87	10.49	MIDDQR	1		sp|O42897|RPN3_SCHPO	Probable 26S proteasome regulatory subunit rpn3 OS=Schizosaccharomyces pombe GN=rpn3 PE=2 SV=2	ASKGSNDDEMK	3		sp|O74762|RPN2_SCHPO	26S proteasome regulatory subunit rpn2 OS=Schizosaccharomyces pombe GN=rpn2 PE=1 SV=1	0.7473
9026	726.02637	3	0.0955	0.87	-6.29	MATTVK	1		sp|O43063|PSB6_SCHPO	Probable proteasome subunit beta type-6 OS=Schizosaccharomyces pombe GN=SPBC4C3.10c PE=2 SV=1	EIQDEKEAEAAR	6		sp|Q10329|PSA7_SCHPO	Probable proteasome subunit alpha type-7 OS=Schizosaccharomyces pombe GN=SPBC106.16 PE=2 SV=1	0.7473
4079	658.3542	3	0.0955	0.75	-7.30	MSGYDR	1		sp|Q10329|PSA7_SCHPO	Probable proteasome subunit alpha type-7 OS=Schizosaccharomyces pombe GN=SPBC106.16 PE=2 SV=1	THAVLVALKR	9		sp|O14250|PSA1_SCHPO	Probable proteasome subunit alpha type-1 OS=Schizosaccharomyces pombe GN=SPAC6G10.04c PE=2 SV=1	0.7473
12140	733.6899	3	0.0954	0.85	-6.44	MSRSYDSR	1		sp|Q09682|PSA4_SCHPO	Probable proteasome subunit alpha type-4 OS=Schizosaccharomyces pombe GN=SPAC13C5.01c PE=2 SV=1	EDTEAVLKR	8		sp|O42931|PRS7_SCHPO	26S protease regulatory subunit 7 homolog OS=Schizosaccharomyces pombe GN=rpt1 PE=1 SV=2	0.7473
12569	733.0594	3	0.0954	0.92	-8.00	QDPKK	4		sp|P41878|RPN11_SCHPO	26S proteasome regulatory subunit rpn11 OS=Schizosaccharomyces pombe GN=rpn11 PE=1 SV=2	IKENQEKISNNK	7		sp|O14126|PRS6A_SCHPO	26S protease regulatory subunit 6A OS=Schizosaccharomyces pombe GN=tbp1 PE=2 SV=1	0.7473
13349	667.0233	3	0.0954	0.99	-2.02	WKALER	2		sp|O74894|PRS6B_SCHPO	26S protease regulatory subunit 6B homolog OS=Schizosaccharomyces pombe GN=rpt3 PE=2 SV=1	KAQSGPDASAK	1		sp|P36612|PRS4_SCHPO	26S protease regulatory subunit 4 homolog OS=Schizosaccharomyces pombe GN=mts2 PE=2 SV=1	0.7473
10445	950.8017	3	0.0953	0.98	-9.77	IQYVGKQDPK	6		sp|P41878|RPN11_SCHPO	26S proteasome regulatory subunit rpn11 OS=Schizosaccharomyces pombe GN=rpn11 PE=1 SV=2	ASKGSNDDEMKIDK	3		sp|O74762|RPN2_SCHPO	26S proteasome regulatory subunit rpn2 OS=Schizosaccharomyces pombe GN=rpn2 PE=1 SV=1	0.7473
8501	832.0864	3	0.0953	0.92	-6.27	MMGINER	1		sp|Q09841|PSB7_SCHPO	Probable proteasome subunit beta type-7 OS=Schizosaccharomyces pombe GN=SPAC23D3.07 PE=2 SV=1	GFICKVVDKDGIR	5	57.02146@C;	sp|Q09720|PSB2_SCHPO	Probable proteasome subunit beta type-2 OS=Schizosaccharomyces pombe GN=SPAC31A2.04c PE=2 SV=1	0.7473
4551	453.22577	5	0.0953	1.00	4.21	EDCKSLK	4	57.02146@C;	sp|O74894|PRS6B_SCHPO	26S protease regulatory subunit 6B homolog OS=Schizosaccharomyces pombe GN=rpt3 PE=2 SV=1	SPSGNDALNDKK	11		sp|P87048|RPN1_SCHPO	26S proteasome regulatory subunit rpn1 OS=Schizosaccharomyces pombe GN=rpn1 PE=1 SV=2	0.7473
4193	557.0506	4	0.0953	1.00	5.05	GTKRR	3		sp|O74440|RPN8_SCHPO	26S proteasome regulatory subunit rpn8 OS=Schizosaccharomyces pombe GN=rpn8 PE=2 SV=1	MSERDTALEKYK	10		sp|O74445|PRS10_SCHPO	Probable 26S protease subunit rpt4 OS=Schizosaccharomyces pombe GN=rpt4 PE=2 SV=2	0.7473
8900	747.02466	3	0.0953	0.91	-8.40	EDCKSLK	4	57.02146@C;	sp|O74894|PRS6B_SCHPO	26S protease regulatory subunit 6B homolog OS=Schizosaccharomyces pombe GN=rpt3 PE=2 SV=1	NEEKLAEFDK	4		sp|Q10335|RPN7_SCHPO	Probable 26S proteasome regulatory subunit rpn7 OS=Schizosaccharomyces pombe GN=rpn7 PE=2 SV=1	0.7473
6399	891.8376	3	0.0953	1.00	2.19	KINVK	1		sp|Q9UTM3|RPN5_SCHPO	26S proteasome regulatory subunit rpn5 OS=Schizosaccharomyces pombe GN=rpn5a PE=1 SV=1	KSRGVILQSDIEEAYAR	1		sp|O74894|PRS6B_SCHPO	26S protease regulatory subunit 6B homolog OS=Schizosaccharomyces pombe GN=rpt3 PE=2 SV=1	0.7473
10435	728.69794	3	0.0952	0.99	-2.35	MFMTR	1		sp|Q9UT97|PSA5_SCHPO	Probable proteasome subunit alpha type-5 OS=Schizosaccharomyces pombe GN=SPAC323.02c PE=1 SV=1	DTMNVDINAIKK	11		sp|O43063|PSB6_SCHPO	Probable proteasome subunit beta type-6 OS=Schizosaccharomyces pombe GN=SPBC4C3.10c PE=2 SV=1	0.7477
10075	915.80084	3	0.0952	0.96	-4.45	SSEETEDKK	8		sp|O94444|RPN10_SCHPO	26S proteasome regulatory subunit rpn10 OS=Schizosaccharomyces pombe GN=rpn10 PE=1 SV=1	LKAYQGIYLMSIR	2		sp|Q10335|RPN7_SCHPO	Probable 26S proteasome regulatory subunit rpn7 OS=Schizosaccharomyces pombe GN=rpn7 PE=2 SV=1	0.7477
10960	763.3804	3	0.0951	0.99	8.86	KHGQLK	1		sp|Q9UTM3|RPN5_SCHPO	26S proteasome regulatory subunit rpn5 OS=Schizosaccharomyces pombe GN=rpn5a PE=1 SV=1	SSEETEDKKMQE	8		sp|O94444|RPN10_SCHPO	26S proteasome regulatory subunit rpn10 OS=Schizosaccharomyces pombe GN=rpn10 PE=1 SV=1	0.7477
6658	1010.1282	3	0.0951	0.88	0.24	KNEEK	1		sp|Q10335|RPN7_SCHPO	Probable 26S proteasome regulatory subunit rpn7 OS=Schizosaccharomyces pombe GN=rpn7 PE=2 SV=1	MGQAQSGNFSNFGDGANGDNKK	1		sp|P36612|PRS4_SCHPO	26S protease regulatory subunit 4 homolog OS=Schizosaccharomyces pombe GN=mts2 PE=2 SV=1	0.7477
2119	636.0201	3	0.0951	0.89	-3.52	KVPDK	1		sp|O94517|PSA6_SCHPO	Probable proteasome subunit alpha type-6 OS=Schizosaccharomyces pombe GN=SPBC646.16 PE=2 SV=1	SSTAAKTFLEK	6		sp|O94579|PSA2_SCHPO	Probable proteasome subunit alpha type-2 OS=Schizosaccharomyces pombe GN=SPCC1442.06 PE=2 SV=1	0.7477
10950	789.77216	3	0.0951	0.97	-1.44	QKSLEK	2		sp|O42897|RPN3_SCHPO	Probable 26S proteasome regulatory subunit rpn3 OS=Schizosaccharomyces pombe GN=rpn3 PE=2 SV=2	IHAKSMAIDKDIR	4		sp|O42931|PRS7_SCHPO	26S protease regulatory subunit 7 homolog OS=Schizosaccharomyces pombe GN=rpt1 PE=1 SV=2	0.7477
7428	752.41437	3	0.0951	1.00	-10.51	LKPLIEK	2		sp|Q10335|RPN7_SCHPO	Probable 26S proteasome regulatory subunit rpn7 OS=Schizosaccharomyces pombe GN=rpn7 PE=2 SV=1	TKDEGGPAGGLYI	2		sp|P36612|PRS4_SCHPO	26S protease regulatory subunit 4 homolog OS=Schizosaccharomyces pombe GN=mts2 PE=2 SV=1	0.7477
11839	791.134	4	0.0950	1.00	-3.86	FPTDDDDK	1		sp|P00761|TRYP_PIG	Trypsin OS=Sus scrofa PE=1 SV=1	EWNQNIKNLSNVVEISGK	7		sp|Q9US13|RPN9_SCHPO	Probable 26S proteasome regulatory subunit rpn9 OS=Schizosaccharomyces pombe GN=rpn9 PE=2 SV=1	0.7477
9312	676.5995	4	0.0950	0.87	-4.88	MTEVLK	1		sp|P41836|PRS8_SCHPO	26S protease regulatory subunit 8 homolog OS=Schizosaccharomyces pombe GN=let1 PE=2 SV=1	SAELYKNPKADPLDER	9		sp|O74762|RPN2_SCHPO	26S proteasome regulatory subunit rpn2 OS=Schizosaccharomyces pombe GN=rpn2 PE=1 SV=1	0.7477
7918	687.7163	3	0.0950	0.99	-4.74	KQLATSLR	1		sp|Q09720|PSB2_SCHPO	Probable proteasome subunit beta type-2 OS=Schizosaccharomyces pombe GN=SPAC31A2.04c PE=2 SV=1	LMVEMEKK	7		sp|P06732|KCRM_HUMAN	Creatine kinase M-type OS=Homo sapiens GN=CKM PE=1 SV=2	0.7477
12822	833.4616	3	0.0950	1.00	8.80	IDKKTTEEK	4		sp|O74762|RPN2_SCHPO	26S proteasome regulatory subunit rpn2 OS=Schizosaccharomyces pombe GN=rpn2 PE=1 SV=1	HPKFEEILTR	3		sp|P06732|KCRM_HUMAN	Creatine kinase M-type OS=Homo sapiens GN=CKM PE=1 SV=2	0.7477
5877	740.05835	3	0.0950	0.93	10.02	KINANEK	1		sp|O74440|RPN8_SCHPO	26S proteasome regulatory subunit rpn8 OS=Schizosaccharomyces pombe GN=rpn8 PE=2 SV=1	KYYSFDNSLK	1		sp|O42897|RPN3_SCHPO	Probable 26S proteasome regulatory subunit rpn3 OS=Schizosaccharomyces pombe GN=rpn3 PE=2 SV=2	0.7477
682	492.04877	4	0.0950	0.95	9.14	MTEVLK	1		sp|P41836|PRS8_SCHPO	26S protease regulatory subunit 8 homolog OS=Schizosaccharomyces pombe GN=let1 PE=2 SV=1	THAVLVALKR	9		sp|O14250|PSA1_SCHPO	Probable proteasome subunit alpha type-1 OS=Schizosaccharomyces pombe GN=SPAC6G10.04c PE=2 SV=1	0.7477
13700	737.6932	3	0.0950	0.97	-8.73	MIDDQR	1		sp|O42897|RPN3_SCHPO	Probable 26S proteasome regulatory subunit rpn3 OS=Schizosaccharomyces pombe GN=rpn3 PE=2 SV=2	IMKLCFDELK	3	57.02146@C;	sp|Q09720|PSB2_SCHPO	Probable proteasome subunit beta type-2 OS=Schizosaccharomyces pombe GN=SPAC31A2.04c PE=2 SV=1	0.7477
3903	586.86487	4	0.0950	0.97	-1.98	KLGVKPPK	1		sp|O14126|PRS6A_SCHPO	26S protease regulatory subunit 6A OS=Schizosaccharomyces pombe GN=tbp1 PE=2 SV=1	NIPKARASLTAAK	4		sp|Q9P7S2|RPN6_SCHPO	Probable 26S proteasome regulatory subunit rpn6 OS=Schizosaccharomyces pombe GN=rpn6 PE=2 SV=1	0.7477
3416	784.0229	3	0.0950	0.80	9.67	MSGYDR	1		sp|Q10329|PSA7_SCHPO	Probable proteasome subunit alpha type-7 OS=Schizosaccharomyces pombe GN=SPBC106.16 PE=2 SV=1	MNSTEEIDLYNR	1		sp|O74894|PRS6B_SCHPO	26S protease regulatory subunit 6B homolog OS=Schizosaccharomyces pombe GN=rpt3 PE=2 SV=1	0.7477
5408	527.29144	4	0.0949	0.99	5.10	QDPKK	4		sp|P41878|RPN11_SCHPO	26S proteasome regulatory subunit rpn11 OS=Schizosaccharomyces pombe GN=rpn11 PE=1 SV=2	VNLYKFREER	5		sp|Q9Y7T8|PSB3_SCHPO	Probable proteasome subunit beta type-3 OS=Schizosaccharomyces pombe GN=SPCC63.12c PE=2 SV=1	0.7477
3452	629.81274	4	0.0949	0.98	4.27	FPTDDDDK	1		sp|P00761|TRYP_PIG	Trypsin OS=Sus scrofa PE=1 SV=1	DKPKYEPPVPTR	4		sp|P36612|PRS4_SCHPO	26S protease regulatory subunit 4 homolog OS=Schizosaccharomyces pombe GN=mts2 PE=2 SV=1	0.7477
5450	824.7718	3	0.0949	1.00	1.88	QDPKK	4		sp|P41878|RPN11_SCHPO	26S proteasome regulatory subunit rpn11 OS=Schizosaccharomyces pombe GN=rpn11 PE=1 SV=2	FLSKTLDSNSLTHEK	4		sp|Q09682|PSA4_SCHPO	Probable proteasome subunit alpha type-4 OS=Schizosaccharomyces pombe GN=SPAC13C5.01c PE=2 SV=1	0.7477
1905	578.9928	3	0.0949	0.94	6.62	AKYASQK	2		sp|Q9UUB6|UBLH2_SCHPO	Ubiquitin carboxyl-terminal hydrolase 2 OS=Schizosaccharomyces pombe GN=uch2 PE=1 SV=1	WKALER	2		sp|O74894|PRS6B_SCHPO	26S protease regulatory subunit 6B homolog OS=Schizosaccharomyces pombe GN=rpt3 PE=2 SV=1	0.7539
4632	661.35474	3	0.0949	0.99	-7.95	KATDDDR	1		sp|Q9USQ9|PSB4_SCHPO	Probable proteasome subunit beta type-4 OS=Schizosaccharomyces pombe GN=SPBC577.10 PE=2 SV=1	HTVIKTGLR	5		sp|O42897|RPN3_SCHPO	Probable 26S proteasome regulatory subunit rpn3 OS=Schizosaccharomyces pombe GN=rpn3 PE=2 SV=2	0.7539
5948	729.6878	3	0.0949	0.98	-1.56	MSSKDISSK	1		sp|P87048|RPN1_SCHPO	26S proteasome regulatory subunit rpn1 OS=Schizosaccharomyces pombe GN=rpn1 PE=1 SV=2	MSQARGFDR	1		sp|O94517|PSA6_SCHPO	Probable proteasome subunit alpha type-6 OS=Schizosaccharomyces pombe GN=SPBC646.16 PE=2 SV=1	0.7539
5523	645.0896	4	0.0949	1.00	8.24	EDCKSLKR	4	57.02146@C;	sp|O74894|PRS6B_SCHPO	26S protease regulatory subunit 6B homolog OS=Schizosaccharomyces pombe GN=rpt3 PE=2 SV=1	DWNACKKELLK	6	57.02146@C;	sp|P50524|RPN12_SCHPO	26S proteasome regulatory subunit rpn12 OS=Schizosaccharomyces pombe GN=rpn12 PE=1 SV=1	0.7539
3590	635.03876	3	0.0949	0.99	4.88	MKDAVK	2		sp|O59770|PSA3_SCHPO	Probable proteasome subunit alpha type-3 OS=Schizosaccharomyces pombe GN=SPCC1795.04c PE=1 SV=1	LGSTAIGVKTK	9		sp|Q9UT97|PSA5_SCHPO	Probable proteasome subunit alpha type-5 OS=Schizosaccharomyces pombe GN=SPAC323.02c PE=1 SV=1	0.7539
12106	744.424	3	0.0948	0.94	2.30	KELLK	1		sp|P50524|RPN12_SCHPO	26S proteasome regulatory subunit rpn12 OS=Schizosaccharomyces pombe GN=rpn12 PE=1 SV=1	VATEKDFLDAVQK	5		sp|O42931|PRS7_SCHPO	26S protease regulatory subunit 7 homolog OS=Schizosaccharomyces pombe GN=rpt1 PE=1 SV=2	0.7539
4750	563.0569	4	0.0948	1.00	7.28	GAFKV	4		sp|Q10335|RPN7_SCHPO	Probable 26S proteasome regulatory subunit rpn7 OS=Schizosaccharomyces pombe GN=rpn7 PE=2 SV=1	VTSKLLEQEESAEK	4		sp|Q09682|PSA4_SCHPO	Probable proteasome subunit alpha type-4 OS=Schizosaccharomyces pombe GN=SPAC13C5.01c PE=2 SV=1	0.7539
9723	994.1507	3	0.0948	0.97	-0.90	GVSKDEK	4		sp|Q9P7S2|RPN6_SCHPO	Probable 26S proteasome regulatory subunit rpn6 OS=Schizosaccharomyces pombe GN=rpn6 PE=2 SV=1	MSSKDISSKSPSGNDALNDK	1		sp|P87048|RPN1_SCHPO	26S proteasome regulatory subunit rpn1 OS=Schizosaccharomyces pombe GN=rpn1 PE=1 SV=2	0.7539
9977	1069.2244	3	0.0948	0.94	-2.44	DIKVIMATNR	3		sp|P36612|PRS4_SCHPO	26S protease regulatory subunit 4 homolog OS=Schizosaccharomyces pombe GN=mts2 PE=2 SV=1	HFEQVINEKHEDALAK	9		sp|O74762|RPN2_SCHPO	26S proteasome regulatory subunit rpn2 OS=Schizosaccharomyces pombe GN=rpn2 PE=1 SV=1	0.7539
12430	764.10034	3	0.0947	1.00	0.96	KRMPIDFK	1		sp|Q09720|PSB2_SCHPO	Probable proteasome subunit beta type-2 OS=Schizosaccharomyces pombe GN=SPAC31A2.04c PE=2 SV=1	LKDLRFGNR	2		sp|O74445|PRS10_SCHPO	Probable 26S protease subunit rpt4 OS=Schizosaccharomyces pombe GN=rpt4 PE=2 SV=2	0.7539
6255	940.17706	3	0.0947	0.98	1.91	ENKIQR	3		sp|O94444|RPN10_SCHPO	26S proteasome regulatory subunit rpn10 OS=Schizosaccharomyces pombe GN=rpn10 PE=1 SV=1	VLNKGDSGEMSLQKLFK	4		sp|P41836|PRS8_SCHPO	26S protease regulatory subunit 8 homolog OS=Schizosaccharomyces pombe GN=let1 PE=2 SV=1	0.7539
1318	617.30774	4	0.0947	0.99	5.15	DWNACKK	6	57.02146@C;	sp|P50524|RPN12_SCHPO	26S proteasome regulatory subunit rpn12 OS=Schizosaccharomyces pombe GN=rpn12 PE=1 SV=1	YEAKAIGSGSEPAK	4		sp|Q9UT97|PSA5_SCHPO	Probable proteasome subunit alpha type-5 OS=Schizosaccharomyces pombe GN=SPAC323.02c PE=1 SV=1	0.7539
13402	819.0838	3	0.0947	0.89	-9.15	KTTEEK	1		sp|O74762|RPN2_SCHPO	26S proteasome regulatory subunit rpn2 OS=Schizosaccharomyces pombe GN=rpn2 PE=1 SV=1	YYKPDLTIDEAVR	3		sp|Q09720|PSB2_SCHPO	Probable proteasome subunit beta type-2 OS=Schizosaccharomyces pombe GN=SPAC31A2.04c PE=2 SV=1	0.7539
3737	523.5056	4	0.0947	0.98	-10.86	MMGINER	1		sp|Q09841|PSB7_SCHPO	Probable proteasome subunit beta type-7 OS=Schizosaccharomyces pombe GN=SPAC23D3.07 PE=2 SV=1	EWLDKLGDK	5		sp|O14250|PSA1_SCHPO	Probable proteasome subunit alpha type-1 OS=Schizosaccharomyces pombe GN=SPAC6G10.04c PE=2 SV=1	0.7539
6534	708.7399	3	0.0947	0.87	0.92	AIEGKIAR	5		sp|P87048|RPN1_SCHPO	26S proteasome regulatory subunit rpn1 OS=Schizosaccharomyces pombe GN=rpn1 PE=1 SV=2	WKRENQLR	2		sp|Q9UUB6|UBLH2_SCHPO	Ubiquitin carboxyl-terminal hydrolase 2 OS=Schizosaccharomyces pombe GN=uch2 PE=1 SV=1	0.7539
2239	618.32074	4	0.0946	1.00	9.59	MSSKDISSK	1		sp|P87048|RPN1_SCHPO	26S proteasome regulatory subunit rpn1 OS=Schizosaccharomyces pombe GN=rpn1 PE=1 SV=2	KNEEKLAEFDK	5		sp|Q10335|RPN7_SCHPO	Probable 26S proteasome regulatory subunit rpn7 OS=Schizosaccharomyces pombe GN=rpn7 PE=2 SV=1	0.7539
13770	1001.8897	3	0.0945	0.99	-1.87	IITKEGVETR	4		sp|Q9UQY2|PSB1_SCHPO	Probable proteasome subunit beta type-1 OS=Schizosaccharomyces pombe GN=pam1 PE=2 SV=1	VADLKKLEGTIDYQK	5		sp|O74445|PRS10_SCHPO	Probable 26S protease subunit rpt4 OS=Schizosaccharomyces pombe GN=rpt4 PE=2 SV=2	0.7539
4989	764.75555	3	0.0945	0.96	-7.57	ELLVKASK	5		sp|Q9US13|RPN9_SCHPO	Probable 26S proteasome regulatory subunit rpn9 OS=Schizosaccharomyces pombe GN=rpn9 PE=2 SV=1	HGGYKPTDKHK	9		sp|P06732|KCRM_HUMAN	Creatine kinase M-type OS=Homo sapiens GN=CKM PE=1 SV=2	0.7539
13313	525.9805	3	0.0945	0.95	-5.27	FSGEKK	5		sp|Q9P7S2|RPN6_SCHPO	Probable 26S proteasome regulatory subunit rpn6 OS=Schizosaccharomyces pombe GN=rpn6 PE=2 SV=1	ELLKLK	4		sp|P50524|RPN12_SCHPO	26S proteasome regulatory subunit rpn12 OS=Schizosaccharomyces pombe GN=rpn12 PE=1 SV=1	0.7539
4001	598.0015	3	0.0945	0.96	-6.88	MATTVK	1		sp|O43063|PSB6_SCHPO	Probable proteasome subunit beta type-6 OS=Schizosaccharomyces pombe GN=SPBC4C3.10c PE=2 SV=1	GKVVIDAFR	2		sp|P41878|RPN11_SCHPO	26S proteasome regulatory subunit rpn11 OS=Schizosaccharomyces pombe GN=rpn11 PE=1 SV=2	0.7539
11901	744.71906	3	0.0945	0.89	1.97	KATDDDR	1		sp|Q9USQ9|PSB4_SCHPO	Probable proteasome subunit beta type-4 OS=Schizosaccharomyces pombe GN=SPBC577.10 PE=2 SV=1	DFSKTLPPELK	4		sp|Q9UUB6|UBLH2_SCHPO	Ubiquitin carboxyl-terminal hydrolase 2 OS=Schizosaccharomyces pombe GN=uch2 PE=1 SV=1	0.7539
8572	710.7199	3	0.0945	0.97	-9.86	KKSGR	2		sp|Q10329|PSA7_SCHPO	Probable proteasome subunit alpha type-7 OS=Schizosaccharomyces pombe GN=SPBC106.16 PE=2 SV=1	QTETINWLEKR	10		sp|O94517|PSA6_SCHPO	Probable proteasome subunit alpha type-6 OS=Schizosaccharomyces pombe GN=SPBC646.16 PE=2 SV=1	0.7539
11622	562.5143	4	0.0944	0.98	-10.65	MFMTR	1		sp|Q9UT97|PSA5_SCHPO	Probable proteasome subunit alpha type-5 OS=Schizosaccharomyces pombe GN=SPAC323.02c PE=1 SV=1	KEDSSPCGYIIR	1	57.02146@C;	sp|O74762|RPN2_SCHPO	26S proteasome regulatory subunit rpn2 OS=Schizosaccharomyces pombe GN=rpn2 PE=1 SV=1	0.7539
11143	599.86694	5	0.0944	1.00	-0.90	MSGYDR	1		sp|Q10329|PSA7_SCHPO	Probable proteasome subunit alpha type-7 OS=Schizosaccharomyces pombe GN=SPBC106.16 PE=2 SV=1	MFRNQYDGDATTWSPQGR	1		sp|O14250|PSA1_SCHPO	Probable proteasome subunit alpha type-1 OS=Schizosaccharomyces pombe GN=SPAC6G10.04c PE=2 SV=1	0.7539
3165	906.7797	3	0.0944	0.89	-1.71	AKYASQKRP	7		sp|Q9UUB6|UBLH2_SCHPO	Ubiquitin carboxyl-terminal hydrolase 2 OS=Schizosaccharomyces pombe GN=uch2 PE=1 SV=1	NKADYYTNICDR	2	57.02146@C;	sp|Q10335|RPN7_SCHPO	Probable 26S proteasome regulatory subunit rpn7 OS=Schizosaccharomyces pombe GN=rpn7 PE=2 SV=1	0.7539
11510	836.4805	3	0.0943	1.00	0.68	KLRDK	1		sp|P06732|KCRM_HUMAN	Creatine kinase M-type OS=Homo sapiens GN=CKM PE=1 SV=2	KTELEEIMLLNLHK	1		sp|P41878|RPN11_SCHPO	26S proteasome regulatory subunit rpn11 OS=Schizosaccharomyces pombe GN=rpn11 PE=1 SV=2	0.7539
4156	455.5988	3	0.0943	1.00	3.22	EKASK	2		sp|O74762|RPN2_SCHPO	26S proteasome regulatory subunit rpn2 OS=Schizosaccharomyces pombe GN=rpn2 PE=1 SV=1	INYKK	4		sp|P41878|RPN11_SCHPO	26S proteasome regulatory subunit rpn11 OS=Schizosaccharomyces pombe GN=rpn11 PE=1 SV=2	0.7539
2132	669.3536	3	0.0943	0.87	8.34	KATDDDR	1		sp|Q9USQ9|PSB4_SCHPO	Probable proteasome subunit beta type-4 OS=Schizosaccharomyces pombe GN=SPBC577.10 PE=2 SV=1	AKYASQKRP	2		sp|Q9UUB6|UBLH2_SCHPO	Ubiquitin carboxyl-terminal hydrolase 2 OS=Schizosaccharomyces pombe GN=uch2 PE=1 SV=1	0.7539
10100	444.92422	3	0.0943	1.00	2.84	AKSAK	2		sp|Q9P7S2|RPN6_SCHPO	Probable 26S proteasome regulatory subunit rpn6 OS=Schizosaccharomyces pombe GN=rpn6 PE=2 SV=1	MKDAVK	2		sp|O59770|PSA3_SCHPO	Probable proteasome subunit alpha type-3 OS=Schizosaccharomyces pombe GN=SPCC1795.04c PE=1 SV=1	0.7539
10212	722.3635	4	0.0943	0.97	6.60	MSRSYDSR	1		sp|Q09682|PSA4_SCHPO	Probable proteasome subunit alpha type-4 OS=Schizosaccharomyces pombe GN=SPAC13C5.01c PE=2 SV=1	KASLLTREDLTDEEK	1		sp|Q9UUB6|UBLH2_SCHPO	Ubiquitin carboxyl-terminal hydrolase 2 OS=Schizosaccharomyces pombe GN=uch2 PE=1 SV=1	0.7539
11402	668.5817	4	0.0943	0.98	5.12	KTTEEK	1		sp|O74762|RPN2_SCHPO	26S proteasome regulatory subunit rpn2 OS=Schizosaccharomyces pombe GN=rpn2 PE=1 SV=1	MNSTEEIDLYNRWK	1		sp|O74894|PRS6B_SCHPO	26S protease regulatory subunit 6B homolog OS=Schizosaccharomyces pombe GN=rpt3 PE=2 SV=1	0.7539
2767	868.08765	3	0.0942	0.89	0.00	LMVEMEKK	7		sp|P06732|KCRM_HUMAN	Creatine kinase M-type OS=Homo sapiens GN=CKM PE=1 SV=2	SDYYMASTYTKK	11		sp|Q9UTM3|RPN5_SCHPO	26S proteasome regulatory subunit rpn5 OS=Schizosaccharomyces pombe GN=rpn5a PE=1 SV=1	0.7539
4944	899.43207	3	0.0942	0.76	-5.80	KATDDDRWK	1		sp|Q9USQ9|PSB4_SCHPO	Probable proteasome subunit beta type-4 OS=Schizosaccharomyces pombe GN=SPBC577.10 PE=2 SV=1	KEDSSPCGYIIR	1	57.02146@C;	sp|O74762|RPN2_SCHPO	26S proteasome regulatory subunit rpn2 OS=Schizosaccharomyces pombe GN=rpn2 PE=1 SV=1	0.7539
8813	566.64197	3	0.0942	0.97	-7.70	GAFKV	4		sp|Q10335|RPN7_SCHPO	Probable 26S proteasome regulatory subunit rpn7 OS=Schizosaccharomyces pombe GN=rpn7 PE=2 SV=1	KIEFPSYR	1		sp|O74894|PRS6B_SCHPO	26S protease regulatory subunit 6B homolog OS=Schizosaccharomyces pombe GN=rpt3 PE=2 SV=1	0.7539
1360	779.4035	3	0.0942	0.98	-5.33	KASLLTR	1		sp|Q9UUB6|UBLH2_SCHPO	Ubiquitin carboxyl-terminal hydrolase 2 OS=Schizosaccharomyces pombe GN=uch2 PE=1 SV=1	YTQSTNNDDPKK	11		sp|P30655|PSB5_SCHPO	Proteasome subunit beta type-5 OS=Schizosaccharomyces pombe GN=pts1 PE=2 SV=3	0.7539
9761	1063.2747	3	0.0942	0.98	-6.51	DKPKYEPPVPTR	2		sp|P36612|PRS4_SCHPO	26S protease regulatory subunit 4 homolog OS=Schizosaccharomyces pombe GN=mts2 PE=2 SV=1	VVTSKLLKPRVNNR	5		sp|O59770|PSA3_SCHPO	Probable proteasome subunit alpha type-3 OS=Schizosaccharomyces pombe GN=SPCC1795.04c PE=1 SV=1	0.7539
12582	767.7016	3	0.0942	0.90	-6.58	GGNMKEVFR	5		sp|P06732|KCRM_HUMAN	Creatine kinase M-type OS=Homo sapiens GN=CKM PE=1 SV=2	YDKTEDDIK	3		sp|O74445|PRS10_SCHPO	Probable 26S protease subunit rpt4 OS=Schizosaccharomyces pombe GN=rpt4 PE=2 SV=2	0.7539
6504	491.4768	5	0.0941	1.00	6.37	DTALEKYK	6		sp|O74445|PRS10_SCHPO	Probable 26S protease subunit rpt4 OS=Schizosaccharomyces pombe GN=rpt4 PE=2 SV=2	KVIARLQSYDR	1		sp|O42897|RPN3_SCHPO	Probable 26S proteasome regulatory subunit rpn3 OS=Schizosaccharomyces pombe GN=rpn3 PE=2 SV=2	0.7539
12933	947.53595	3	0.0941	0.89	2.15	RKIFTIHTSK	2		sp|P36612|PRS4_SCHPO	26S protease regulatory subunit 4 homolog OS=Schizosaccharomyces pombe GN=mts2 PE=2 SV=1	AIGSGSEPAKSELVK	10		sp|Q9UT97|PSA5_SCHPO	Probable proteasome subunit alpha type-5 OS=Schizosaccharomyces pombe GN=SPAC323.02c PE=1 SV=1	0.7539
7416	584.5397	4	0.0941	0.99	-6.17	ENKIQR	3		sp|O94444|RPN10_SCHPO	26S proteasome regulatory subunit rpn10 OS=Schizosaccharomyces pombe GN=rpn10 PE=1 SV=1	YTQSTNNDDPKK	11		sp|P30655|PSB5_SCHPO	Proteasome subunit beta type-5 OS=Schizosaccharomyces pombe GN=pts1 PE=2 SV=3	0.7539
6967	559.79736	4	0.0941	0.88	2.40	MSGYDR	1		sp|Q10329|PSA7_SCHPO	Probable proteasome subunit alpha type-7 OS=Schizosaccharomyces pombe GN=SPBC106.16 PE=2 SV=1	ASAGPLIASQTVKK	13		sp|P30655|PSB5_SCHPO	Proteasome subunit beta type-5 OS=Schizosaccharomyces pombe GN=pts1 PE=2 SV=3	0.7539
[truncated: 1,195 more rows]
