# Supplementary material for: ECL: an exhaustive search tool for the identification of cross-linked peptides using whole database
Source: BMC Bioinformatics. 2016 May 20;17:217. doi: 10.1186/s12859-016-1073-y (PMC4874008; doi:10.1186/s12859-016-1073-y)
Supplement: Additional file 2 — Detailed results of synthetic peptides and 26S Proteasome samples. (ZIP 4432 kb) [file 12859_2016_1073_MOESM2_ESM.zip › Detailed_results/26Syeast_database/ECL/aleitner_M1012_005.mzXML.intra.csv]

scan_num	spectrum_precursor_mz	charge	score	delta_score	abs_ppm	peptide_1	site_1	mod_1	protein_1	protein_annotation_1	peptide_2	site_2	mod_2	protein_2	protein_annotation_2	q_value
1660	708.6735	3	0.3211	0.91	2.64	KTTEEK	1		sp|O74762|RPN2_SCHPO	26S proteasome regulatory subunit rpn2 OS=Schizosaccharomyces pombe GN=rpn2 PE=1 SV=1	GSNDDEMKIDK	8		sp|O74762|RPN2_SCHPO	26S proteasome regulatory subunit rpn2 OS=Schizosaccharomyces pombe GN=rpn2 PE=1 SV=1	0.0000
2809	582.81824	4	0.2949	0.82	1.57	KVAQTTYK	1		sp|O94579|PSA2_SCHPO	Probable proteasome subunit alpha type-2 OS=Schizosaccharomyces pombe GN=SPCC1442.06 PE=2 SV=1	KIYNEYPPTK	1		sp|O94579|PSA2_SCHPO	Probable proteasome subunit alpha type-2 OS=Schizosaccharomyces pombe GN=SPCC1442.06 PE=2 SV=1	0.0000
3183	776.75714	3	0.2828	0.79	4.09	KVAQTTYK	1		sp|O94579|PSA2_SCHPO	Probable proteasome subunit alpha type-2 OS=Schizosaccharomyces pombe GN=SPCC1442.06 PE=2 SV=1	KIYNEYPPTK	1		sp|O94579|PSA2_SCHPO	Probable proteasome subunit alpha type-2 OS=Schizosaccharomyces pombe GN=SPCC1442.06 PE=2 SV=1	0.0000
6621	560.8412	4	0.2799	0.99	2.51	VGIKPPK	4		sp|O74445|PRS10_SCHPO	Probable 26S protease subunit rpt4 OS=Schizosaccharomyces pombe GN=rpt4 PE=2 SV=2	KIEIPLPNEVGR	1		sp|O74445|PRS10_SCHPO	Probable 26S protease subunit rpt4 OS=Schizosaccharomyces pombe GN=rpt4 PE=2 SV=2	0.0000
7938	1023.1833	3	0.2790	0.92	4.54	MVCKIWK	4	57.02146@C;	sp|Q09682|PSA4_SCHPO	Probable proteasome subunit alpha type-4 OS=Schizosaccharomyces pombe GN=SPAC13C5.01c PE=2 SV=1	SDEINEVLNKYQETQR	10		sp|Q09682|PSA4_SCHPO	Probable proteasome subunit alpha type-4 OS=Schizosaccharomyces pombe GN=SPAC13C5.01c PE=2 SV=1	0.0000
2890	776.757	3	0.2758	0.82	3.88	KVAQTTYK	1		sp|O94579|PSA2_SCHPO	Probable proteasome subunit alpha type-2 OS=Schizosaccharomyces pombe GN=SPCC1442.06 PE=2 SV=1	KIYNEYPPTK	1		sp|O94579|PSA2_SCHPO	Probable proteasome subunit alpha type-2 OS=Schizosaccharomyces pombe GN=SPCC1442.06 PE=2 SV=1	0.0000
6406	666.11096	4	0.2757	0.96	3.30	FSGEKK	5		sp|Q9P7S2|RPN6_SCHPO	Probable 26S proteasome regulatory subunit rpn6 OS=Schizosaccharomyces pombe GN=rpn6 PE=2 SV=1	ALQDYKPELASDPIIR	6		sp|Q9P7S2|RPN6_SCHPO	Probable 26S proteasome regulatory subunit rpn6 OS=Schizosaccharomyces pombe GN=rpn6 PE=2 SV=1	0.0000
3037	776.75757	3	0.2746	0.77	4.62	KVAQTTYK	1		sp|O94579|PSA2_SCHPO	Probable proteasome subunit alpha type-2 OS=Schizosaccharomyces pombe GN=SPCC1442.06 PE=2 SV=1	KIYNEYPPTK	1		sp|O94579|PSA2_SCHPO	Probable proteasome subunit alpha type-2 OS=Schizosaccharomyces pombe GN=SPCC1442.06 PE=2 SV=1	0.0000
3896	678.5935	4	0.2732	0.85	6.58	IITKEGVETR	4		sp|Q9UQY2|PSB1_SCHPO	Probable proteasome subunit beta type-1 OS=Schizosaccharomyces pombe GN=pam1 PE=2 SV=1	KMSAQSCACMVR	1	57.02146@C;	sp|Q9UQY2|PSB1_SCHPO	Probable proteasome subunit beta type-1 OS=Schizosaccharomyces pombe GN=pam1 PE=2 SV=1	0.0000
5832	747.38513	4	0.2665	0.86	3.84	LKYYEQK	2		sp|Q9UTM3|RPN5_SCHPO	26S proteasome regulatory subunit rpn5 OS=Schizosaccharomyces pombe GN=rpn5a PE=1 SV=1	AVYDTAVVQEDPEKWK	14		sp|Q9UTM3|RPN5_SCHPO	26S proteasome regulatory subunit rpn5 OS=Schizosaccharomyces pombe GN=rpn5a PE=1 SV=1	0.0000
2958	582.81934	4	0.2643	0.78	3.46	KVAQTTYK	1		sp|O94579|PSA2_SCHPO	Probable proteasome subunit alpha type-2 OS=Schizosaccharomyces pombe GN=SPCC1442.06 PE=2 SV=1	KIYNEYPPTK	1		sp|O94579|PSA2_SCHPO	Probable proteasome subunit alpha type-2 OS=Schizosaccharomyces pombe GN=SPCC1442.06 PE=2 SV=1	0.0000
4961	650.1032	4	0.2631	0.92	3.76	KVPDK	1		sp|O94517|PSA6_SCHPO	Probable proteasome subunit alpha type-6 OS=Schizosaccharomyces pombe GN=SPBC646.16 PE=2 SV=1	ATSAGPKQTETINWLEK	7		sp|O94517|PSA6_SCHPO	Probable proteasome subunit alpha type-6 OS=Schizosaccharomyces pombe GN=SPBC646.16 PE=2 SV=1	0.0000
3078	595.82764	4	0.2611	0.74	1.03	KHLDAEVQK	1		sp|P41878|RPN11_SCHPO	26S proteasome regulatory subunit rpn11 OS=Schizosaccharomyces pombe GN=rpn11 PE=1 SV=2	IQYVGKQDPK	6		sp|P41878|RPN11_SCHPO	26S proteasome regulatory subunit rpn11 OS=Schizosaccharomyces pombe GN=rpn11 PE=1 SV=2	0.0000
2884	582.8197	4	0.2608	0.85	4.09	KVAQTTYK	1		sp|O94579|PSA2_SCHPO	Probable proteasome subunit alpha type-2 OS=Schizosaccharomyces pombe GN=SPCC1442.06 PE=2 SV=1	KIYNEYPPTK	1		sp|O94579|PSA2_SCHPO	Probable proteasome subunit alpha type-2 OS=Schizosaccharomyces pombe GN=SPCC1442.06 PE=2 SV=1	0.0000
3115	776.7573	3	0.2586	0.79	4.30	KVAQTTYK	1		sp|O94579|PSA2_SCHPO	Probable proteasome subunit alpha type-2 OS=Schizosaccharomyces pombe GN=SPCC1442.06 PE=2 SV=1	KIYNEYPPTK	1		sp|O94579|PSA2_SCHPO	Probable proteasome subunit alpha type-2 OS=Schizosaccharomyces pombe GN=SPCC1442.06 PE=2 SV=1	0.0000
3302	865.8133	3	0.2535	0.67	5.08	SVQPTAKTVQK	7		sp|O74762|RPN2_SCHPO	26S proteasome regulatory subunit rpn2 OS=Schizosaccharomyces pombe GN=rpn2 PE=1 SV=1	KHFEQVINEK	1		sp|O74762|RPN2_SCHPO	26S proteasome regulatory subunit rpn2 OS=Schizosaccharomyces pombe GN=rpn2 PE=1 SV=1	0.0000
6911	688.3624	4	0.2520	1.00	3.11	MVILNKDGMER	6		sp|O43063|PSB6_SCHPO	Probable proteasome subunit beta type-6 OS=Schizosaccharomyces pombe GN=SPBC4C3.10c PE=2 SV=1	YKDGVILAADSR	2		sp|O43063|PSB6_SCHPO	Probable proteasome subunit beta type-6 OS=Schizosaccharomyces pombe GN=SPBC4C3.10c PE=2 SV=1	0.0000
2512	631.36816	3	0.2508	0.87	2.90	VLVDKSR	5		sp|O94579|PSA2_SCHPO	Probable proteasome subunit alpha type-2 OS=Schizosaccharomyces pombe GN=SPCC1442.06 PE=2 SV=1	KVAQTTYK	1		sp|O94579|PSA2_SCHPO	Probable proteasome subunit alpha type-2 OS=Schizosaccharomyces pombe GN=SPCC1442.06 PE=2 SV=1	0.0000
6493	666.1109	4	0.2508	0.99	3.21	FSGEKK	5		sp|Q9P7S2|RPN6_SCHPO	Probable 26S proteasome regulatory subunit rpn6 OS=Schizosaccharomyces pombe GN=rpn6 PE=2 SV=1	ALQDYKPELASDPIIR	6		sp|Q9P7S2|RPN6_SCHPO	Probable 26S proteasome regulatory subunit rpn6 OS=Schizosaccharomyces pombe GN=rpn6 PE=2 SV=1	0.0000
4877	650.1018	4	0.2478	0.95	1.60	KVPDK	1		sp|O94517|PSA6_SCHPO	Probable proteasome subunit alpha type-6 OS=Schizosaccharomyces pombe GN=SPBC646.16 PE=2 SV=1	ATSAGPKQTETINWLEK	7		sp|O94517|PSA6_SCHPO	Probable proteasome subunit alpha type-6 OS=Schizosaccharomyces pombe GN=SPBC646.16 PE=2 SV=1	0.0000
8270	1048.8689	3	0.2465	0.91	4.12	LLKLEEAMK	3		sp|Q9UQY2|PSB1_SCHPO	Probable proteasome subunit beta type-1 OS=Schizosaccharomyces pombe GN=pam1 PE=2 SV=1	EGKGEIYSFDPVGSYER	3		sp|Q9UQY2|PSB1_SCHPO	Probable proteasome subunit beta type-1 OS=Schizosaccharomyces pombe GN=pam1 PE=2 SV=1	0.0000
2812	776.75684	3	0.2448	0.77	3.67	KVAQTTYK	1		sp|O94579|PSA2_SCHPO	Probable proteasome subunit alpha type-2 OS=Schizosaccharomyces pombe GN=SPCC1442.06 PE=2 SV=1	KIYNEYPPTK	1		sp|O94579|PSA2_SCHPO	Probable proteasome subunit alpha type-2 OS=Schizosaccharomyces pombe GN=SPCC1442.06 PE=2 SV=1	0.0000
941	521.27686	4	0.2430	0.86	2.11	LKPQDER	2		sp|P36612|PRS4_SCHPO	26S protease regulatory subunit 4 homolog OS=Schizosaccharomyces pombe GN=mts2 PE=2 SV=1	KAQSGPDASAK	1		sp|P36612|PRS4_SCHPO	26S protease regulatory subunit 4 homolog OS=Schizosaccharomyces pombe GN=mts2 PE=2 SV=1	0.0000
8266	786.90314	4	0.2386	0.88	3.65	LLKLEEAMK	3		sp|Q9UQY2|PSB1_SCHPO	Probable proteasome subunit beta type-1 OS=Schizosaccharomyces pombe GN=pam1 PE=2 SV=1	EGKGEIYSFDPVGSYER	3		sp|Q9UQY2|PSB1_SCHPO	Probable proteasome subunit beta type-1 OS=Schizosaccharomyces pombe GN=pam1 PE=2 SV=1	0.0000
3074	476.86328	5	0.2358	0.81	0.41	KHLDAEVQK	1		sp|P41878|RPN11_SCHPO	26S proteasome regulatory subunit rpn11 OS=Schizosaccharomyces pombe GN=rpn11 PE=1 SV=2	IQYVGKQDPK	6		sp|P41878|RPN11_SCHPO	26S proteasome regulatory subunit rpn11 OS=Schizosaccharomyces pombe GN=rpn11 PE=1 SV=2	0.0000
2053	781.41595	3	0.2334	0.95	3.02	IKENQEK	2		sp|O14126|PRS6A_SCHPO	26S protease regulatory subunit 6A OS=Schizosaccharomyces pombe GN=tbp1 PE=2 SV=1	LTHEKSTMLEK	5		sp|O14126|PRS6A_SCHPO	26S protease regulatory subunit 6A OS=Schizosaccharomyces pombe GN=tbp1 PE=2 SV=1	0.0000
12233	860.4727	4	0.2323	0.57	5.18	KLEFPLPNEEAR	1		sp|O14126|PRS6A_SCHPO	26S protease regulatory subunit 6A OS=Schizosaccharomyces pombe GN=tbp1 PE=2 SV=1	SPAIIFIDELDAIGTKR	16		sp|O14126|PRS6A_SCHPO	26S protease regulatory subunit 6A OS=Schizosaccharomyces pombe GN=tbp1 PE=2 SV=1	0.0000
6972	1072.5458	3	0.2293	0.76	4.18	IITKEGVETR	4		sp|Q9UQY2|PSB1_SCHPO	Probable proteasome subunit beta type-1 OS=Schizosaccharomyces pombe GN=pam1 PE=2 SV=1	EGKGEIYSFDPVGSYER	3		sp|Q9UQY2|PSB1_SCHPO	Probable proteasome subunit beta type-1 OS=Schizosaccharomyces pombe GN=pam1 PE=2 SV=1	0.0000
3085	794.1021	3	0.2284	0.80	2.36	KHLDAEVQK	1		sp|P41878|RPN11_SCHPO	26S proteasome regulatory subunit rpn11 OS=Schizosaccharomyces pombe GN=rpn11 PE=1 SV=2	IQYVGKQDPK	6		sp|P41878|RPN11_SCHPO	26S proteasome regulatory subunit rpn11 OS=Schizosaccharomyces pombe GN=rpn11 PE=1 SV=2	0.0000
4918	672.3794	4	0.2275	0.80	3.55	ATAIGKSSTAAK	6		sp|O94579|PSA2_SCHPO	Probable proteasome subunit alpha type-2 OS=Schizosaccharomyces pombe GN=SPCC1442.06 PE=2 SV=1	KPTSELAIGASLEK	1		sp|O94579|PSA2_SCHPO	Probable proteasome subunit alpha type-2 OS=Schizosaccharomyces pombe GN=SPCC1442.06 PE=2 SV=1	0.0000
2509	750.06494	3	0.2205	0.69	2.61	NHASIDKMK	7		sp|P41878|RPN11_SCHPO	26S proteasome regulatory subunit rpn11 OS=Schizosaccharomyces pombe GN=rpn11 PE=1 SV=2	KHLDAEVQK	1		sp|P41878|RPN11_SCHPO	26S proteasome regulatory subunit rpn11 OS=Schizosaccharomyces pombe GN=rpn11 PE=1 SV=2	0.0000
3182	582.8193	4	0.2200	0.85	3.36	KVAQTTYK	1		sp|O94579|PSA2_SCHPO	Probable proteasome subunit alpha type-2 OS=Schizosaccharomyces pombe GN=SPCC1442.06 PE=2 SV=1	KIYNEYPPTK	1		sp|O94579|PSA2_SCHPO	Probable proteasome subunit alpha type-2 OS=Schizosaccharomyces pombe GN=SPCC1442.06 PE=2 SV=1	0.0000
6502	887.8135	3	0.2195	0.96	4.77	FSGEKK	5		sp|Q9P7S2|RPN6_SCHPO	Probable 26S proteasome regulatory subunit rpn6 OS=Schizosaccharomyces pombe GN=rpn6 PE=2 SV=1	ALQDYKPELASDPIIR	6		sp|Q9P7S2|RPN6_SCHPO	Probable 26S proteasome regulatory subunit rpn6 OS=Schizosaccharomyces pombe GN=rpn6 PE=2 SV=1	0.0000
2961	776.7575	3	0.2195	0.80	4.51	KVAQTTYK	1		sp|O94579|PSA2_SCHPO	Probable proteasome subunit alpha type-2 OS=Schizosaccharomyces pombe GN=SPCC1442.06 PE=2 SV=1	KIYNEYPPTK	1		sp|O94579|PSA2_SCHPO	Probable proteasome subunit alpha type-2 OS=Schizosaccharomyces pombe GN=SPCC1442.06 PE=2 SV=1	0.0000
11653	782.4517	4	0.2185	0.97	5.00	SAVIKTSTR	5		sp|O14126|PRS6A_SCHPO	26S protease regulatory subunit 6A OS=Schizosaccharomyces pombe GN=tbp1 PE=2 SV=1	LAAPQLVQMFIGDGAKLVR	16		sp|O14126|PRS6A_SCHPO	26S protease regulatory subunit 6A OS=Schizosaccharomyces pombe GN=tbp1 PE=2 SV=1	0.0000
2075	756.12317	4	0.2184	0.98	3.80	KGTKTSETNDR	4		sp|P87048|RPN1_SCHPO	26S proteasome regulatory subunit rpn1 OS=Schizosaccharomyces pombe GN=rpn1 PE=1 SV=2	DISSKSPSGNDALNDK	5		sp|P87048|RPN1_SCHPO	26S proteasome regulatory subunit rpn1 OS=Schizosaccharomyces pombe GN=rpn1 PE=1 SV=2	0.0000
5400	640.5976	4	0.2182	0.82	2.00	IEEIFKK	6		sp|P06732|KCRM_HUMAN	Creatine kinase M-type OS=Homo sapiens GN=CKM PE=1 SV=2	SIKGYTLPPHCSR	3	57.02146@C;	sp|P06732|KCRM_HUMAN	Creatine kinase M-type OS=Homo sapiens GN=CKM PE=1 SV=2	0.0000
3928	904.4577	3	0.2169	0.76	8.92	IITKEGVETR	4		sp|Q9UQY2|PSB1_SCHPO	Probable proteasome subunit beta type-1 OS=Schizosaccharomyces pombe GN=pam1 PE=2 SV=1	KMSAQSCACMVR	1	57.02146@C;	sp|Q9UQY2|PSB1_SCHPO	Probable proteasome subunit beta type-1 OS=Schizosaccharomyces pombe GN=pam1 PE=2 SV=1	0.0000
2518	562.80066	4	0.2152	0.84	2.82	NHASIDKMK	7		sp|P41878|RPN11_SCHPO	26S proteasome regulatory subunit rpn11 OS=Schizosaccharomyces pombe GN=rpn11 PE=1 SV=2	KHLDAEVQK	1		sp|P41878|RPN11_SCHPO	26S proteasome regulatory subunit rpn11 OS=Schizosaccharomyces pombe GN=rpn11 PE=1 SV=2	0.0000
2513	450.44174	5	0.2119	0.89	2.28	NHASIDKMK	7		sp|P41878|RPN11_SCHPO	26S proteasome regulatory subunit rpn11 OS=Schizosaccharomyces pombe GN=rpn11 PE=1 SV=2	KHLDAEVQK	1		sp|P41878|RPN11_SCHPO	26S proteasome regulatory subunit rpn11 OS=Schizosaccharomyces pombe GN=rpn11 PE=1 SV=2	0.0000
8679	942.1794	3	0.2097	0.81	3.98	EKVAFILDQVR	2		sp|Q9UTM3|RPN5_SCHPO	26S proteasome regulatory subunit rpn5 OS=Schizosaccharomyces pombe GN=rpn5a PE=1 SV=1	FFEKEDVQSLK	4		sp|Q9UTM3|RPN5_SCHPO	26S proteasome regulatory subunit rpn5 OS=Schizosaccharomyces pombe GN=rpn5a PE=1 SV=1	0.0000
2519	473.77795	4	0.2095	0.66	2.97	VLVDKSR	5		sp|O94579|PSA2_SCHPO	Probable proteasome subunit alpha type-2 OS=Schizosaccharomyces pombe GN=SPCC1442.06 PE=2 SV=1	KVAQTTYK	1		sp|O94579|PSA2_SCHPO	Probable proteasome subunit alpha type-2 OS=Schizosaccharomyces pombe GN=SPCC1442.06 PE=2 SV=1	0.0000
8832	742.7448	3	0.2087	0.77	2.08	MIDDQR	1		sp|O42897|RPN3_SCHPO	Probable 26S proteasome regulatory subunit rpn3 OS=Schizosaccharomyces pombe GN=rpn3 PE=2 SV=2	LNADVLGQLIKK	11		sp|O42897|RPN3_SCHPO	Probable 26S proteasome regulatory subunit rpn3 OS=Schizosaccharomyces pombe GN=rpn3 PE=2 SV=2	0.0000
3036	582.8194	4	0.2084	0.84	3.57	KVAQTTYK	1		sp|O94579|PSA2_SCHPO	Probable proteasome subunit alpha type-2 OS=Schizosaccharomyces pombe GN=SPCC1442.06 PE=2 SV=1	KIYNEYPPTK	1		sp|O94579|PSA2_SCHPO	Probable proteasome subunit alpha type-2 OS=Schizosaccharomyces pombe GN=SPCC1442.06 PE=2 SV=1	0.0000
6413	887.81226	3	0.2081	0.97	3.40	FSGEKK	5		sp|Q9P7S2|RPN6_SCHPO	Probable 26S proteasome regulatory subunit rpn6 OS=Schizosaccharomyces pombe GN=rpn6 PE=2 SV=1	ALQDYKPELASDPIIR	6		sp|Q9P7S2|RPN6_SCHPO	Probable 26S proteasome regulatory subunit rpn6 OS=Schizosaccharomyces pombe GN=rpn6 PE=2 SV=1	0.0000
2475	748.4134	3	0.2075	0.86	1.09	TKDSLEAR	2		sp|O74762|RPN2_SCHPO	26S proteasome regulatory subunit rpn2 OS=Schizosaccharomyces pombe GN=rpn2 PE=1 SV=1	SVQPTAKTVQK	7		sp|O74762|RPN2_SCHPO	26S proteasome regulatory subunit rpn2 OS=Schizosaccharomyces pombe GN=rpn2 PE=1 SV=1	0.0200
6232	590.0906	4	0.2072	0.95	2.18	LLKLEEAMK	3		sp|Q9UQY2|PSB1_SCHPO	Probable proteasome subunit beta type-1 OS=Schizosaccharomyces pombe GN=pam1 PE=2 SV=1	IITKEGVETR	4		sp|Q9UQY2|PSB1_SCHPO	Probable proteasome subunit beta type-1 OS=Schizosaccharomyces pombe GN=pam1 PE=2 SV=1	0.0200
3116	786.0811	3	0.2035	0.80	-1.04	NHASIDKMK	7		sp|P41878|RPN11_SCHPO	26S proteasome regulatory subunit rpn11 OS=Schizosaccharomyces pombe GN=rpn11 PE=1 SV=2	IQYVGKQDPK	6		sp|P41878|RPN11_SCHPO	26S proteasome regulatory subunit rpn11 OS=Schizosaccharomyces pombe GN=rpn11 PE=1 SV=2	0.0200
6235	786.4531	3	0.2016	0.84	4.04	LLKLEEAMK	3		sp|Q9UQY2|PSB1_SCHPO	Probable proteasome subunit beta type-1 OS=Schizosaccharomyces pombe GN=pam1 PE=2 SV=1	IITKEGVETR	4		sp|Q9UQY2|PSB1_SCHPO	Probable proteasome subunit beta type-1 OS=Schizosaccharomyces pombe GN=pam1 PE=2 SV=1	0.0200
6596	648.61816	4	0.2014	0.95	4.05	ENKIQR	3		sp|O94444|RPN10_SCHPO	26S proteasome regulatory subunit rpn10 OS=Schizosaccharomyces pombe GN=rpn10 PE=1 SV=1	FGDGIQIAQLALKHR	13		sp|O94444|RPN10_SCHPO	26S proteasome regulatory subunit rpn10 OS=Schizosaccharomyces pombe GN=rpn10 PE=1 SV=1	0.0200
6691	686.0774	3	0.2014	0.91	1.19	KINVK	1		sp|Q9UTM3|RPN5_SCHPO	26S proteasome regulatory subunit rpn5 OS=Schizosaccharomyces pombe GN=rpn5a PE=1 SV=1	EKVAFILDQVR	2		sp|Q9UTM3|RPN5_SCHPO	26S proteasome regulatory subunit rpn5 OS=Schizosaccharomyces pombe GN=rpn5a PE=1 SV=1	0.0200
3297	649.6115	4	0.2013	0.83	4.61	SVQPTAKTVQK	7		sp|O74762|RPN2_SCHPO	26S proteasome regulatory subunit rpn2 OS=Schizosaccharomyces pombe GN=rpn2 PE=1 SV=1	KHFEQVINEK	1		sp|O74762|RPN2_SCHPO	26S proteasome regulatory subunit rpn2 OS=Schizosaccharomyces pombe GN=rpn2 PE=1 SV=1	0.0200
6602	864.4891	3	0.2009	0.98	4.81	ENKIQR	3		sp|O94444|RPN10_SCHPO	26S proteasome regulatory subunit rpn10 OS=Schizosaccharomyces pombe GN=rpn10 PE=1 SV=1	FGDGIQIAQLALKHR	13		sp|O94444|RPN10_SCHPO	26S proteasome regulatory subunit rpn10 OS=Schizosaccharomyces pombe GN=rpn10 PE=1 SV=1	0.0200
1214	526.02856	4	0.2003	0.94	2.44	KKSGR	1		sp|Q10329|PSA7_SCHPO	Probable proteasome subunit alpha type-7 OS=Schizosaccharomyces pombe GN=SPBC106.16 PE=2 SV=1	EIQDEKEAEAAR	6		sp|Q10329|PSA7_SCHPO	Probable proteasome subunit alpha type-7 OS=Schizosaccharomyces pombe GN=SPBC106.16 PE=2 SV=1	0.0200
1545	623.55505	4	0.1999	0.84	3.63	GTKTSETNDR	3		sp|P87048|RPN1_SCHPO	26S proteasome regulatory subunit rpn1 OS=Schizosaccharomyces pombe GN=rpn1 PE=1 SV=2	SPSGNDALNDKK	11		sp|P87048|RPN1_SCHPO	26S proteasome regulatory subunit rpn1 OS=Schizosaccharomyces pombe GN=rpn1 PE=1 SV=2	0.0200
4360	839.08856	3	0.1999	0.83	3.88	NWKEGLSR	3		sp|Q10329|PSA7_SCHPO	Probable proteasome subunit alpha type-7 OS=Schizosaccharomyces pombe GN=SPBC106.16 PE=2 SV=1	EIQDEKEAEAAR	6		sp|Q10329|PSA7_SCHPO	Probable proteasome subunit alpha type-7 OS=Schizosaccharomyces pombe GN=SPBC106.16 PE=2 SV=1	0.0200
5310	640.59845	4	0.1995	0.73	3.34	IEEIFKK	6		sp|P06732|KCRM_HUMAN	Creatine kinase M-type OS=Homo sapiens GN=CKM PE=1 SV=2	SIKGYTLPPHCSR	3	57.02146@C;	sp|P06732|KCRM_HUMAN	Creatine kinase M-type OS=Homo sapiens GN=CKM PE=1 SV=2	0.0200
8227	539.49774	5	0.1993	0.95	2.36	YKVNLYK	2		sp|Q9Y7T8|PSB3_SCHPO	Probable proteasome subunit beta type-3 OS=Schizosaccharomyces pombe GN=SPCC63.12c PE=2 SV=1	TFANLVSSTLYEKR	13		sp|Q9Y7T8|PSB3_SCHPO	Probable proteasome subunit beta type-3 OS=Schizosaccharomyces pombe GN=SPCC63.12c PE=2 SV=1	0.0200
4561	523.3398	3	0.1992	0.87	1.48	KELLK	1		sp|P50524|RPN12_SCHPO	26S proteasome regulatory subunit rpn12 OS=Schizosaccharomyces pombe GN=rpn12 PE=1 SV=1	LKVELAK	2		sp|P50524|RPN12_SCHPO	26S proteasome regulatory subunit rpn12 OS=Schizosaccharomyces pombe GN=rpn12 PE=1 SV=1	0.0200
4573	649.32117	4	0.1991	0.88	5.93	YYEQKIR	5		sp|Q9UTM3|RPN5_SCHPO	26S proteasome regulatory subunit rpn5 OS=Schizosaccharomyces pombe GN=rpn5a PE=1 SV=1	SDYYMASTYTKK	11		sp|Q9UTM3|RPN5_SCHPO	26S proteasome regulatory subunit rpn5 OS=Schizosaccharomyces pombe GN=rpn5a PE=1 SV=1	0.0200
7315	907.1318	3	0.1988	0.82	4.58	TKDSLEAR	2		sp|O74762|RPN2_SCHPO	26S proteasome regulatory subunit rpn2 OS=Schizosaccharomyces pombe GN=rpn2 PE=1 SV=1	DNLSWLSKANNWSK	8		sp|O74762|RPN2_SCHPO	26S proteasome regulatory subunit rpn2 OS=Schizosaccharomyces pombe GN=rpn2 PE=1 SV=1	0.0200
1202	701.0358	3	0.1979	0.96	2.67	KKSGR	2		sp|Q10329|PSA7_SCHPO	Probable proteasome subunit alpha type-7 OS=Schizosaccharomyces pombe GN=SPBC106.16 PE=2 SV=1	EIQDEKEAEAAR	6		sp|Q10329|PSA7_SCHPO	Probable proteasome subunit alpha type-7 OS=Schizosaccharomyces pombe GN=SPBC106.16 PE=2 SV=1	0.0200
5290	853.79425	3	0.1966	0.95	1.91	IEEIFKK	6		sp|P06732|KCRM_HUMAN	Creatine kinase M-type OS=Homo sapiens GN=CKM PE=1 SV=2	SIKGYTLPPHCSR	3	57.02146@C;	sp|P06732|KCRM_HUMAN	Creatine kinase M-type OS=Homo sapiens GN=CKM PE=1 SV=2	0.0263
6952	804.66144	4	0.1965	0.79	4.56	IITKEGVETR	4		sp|Q9UQY2|PSB1_SCHPO	Probable proteasome subunit beta type-1 OS=Schizosaccharomyces pombe GN=pam1 PE=2 SV=1	EGKGEIYSFDPVGSYER	3		sp|Q9UQY2|PSB1_SCHPO	Probable proteasome subunit beta type-1 OS=Schizosaccharomyces pombe GN=pam1 PE=2 SV=1	0.0263
5387	853.7925	3	0.1956	0.88	-0.19	IEEIFKK	6		sp|P06732|KCRM_HUMAN	Creatine kinase M-type OS=Homo sapiens GN=CKM PE=1 SV=2	SIKGYTLPPHCSR	3	57.02146@C;	sp|P06732|KCRM_HUMAN	Creatine kinase M-type OS=Homo sapiens GN=CKM PE=1 SV=2	0.0263
221	604.6681	3	0.1952	0.84	2.36	KDKPK	1		sp|P36612|PRS4_SCHPO	26S protease regulatory subunit 4 homolog OS=Schizosaccharomyces pombe GN=mts2 PE=2 SV=1	KAQSGPDASAK	1		sp|P36612|PRS4_SCHPO	26S protease regulatory subunit 4 homolog OS=Schizosaccharomyces pombe GN=mts2 PE=2 SV=1	0.0263
1547	831.0711	3	0.1948	0.81	3.82	GTKTSETNDR	3		sp|P87048|RPN1_SCHPO	26S proteasome regulatory subunit rpn1 OS=Schizosaccharomyces pombe GN=rpn1 PE=1 SV=2	SPSGNDALNDKK	11		sp|P87048|RPN1_SCHPO	26S proteasome regulatory subunit rpn1 OS=Schizosaccharomyces pombe GN=rpn1 PE=1 SV=2	0.0263
5140	640.5987	4	0.1940	0.87	3.72	IEEIFKK	6		sp|P06732|KCRM_HUMAN	Creatine kinase M-type OS=Homo sapiens GN=CKM PE=1 SV=2	SIKGYTLPPHCSR	3	57.02146@C;	sp|P06732|KCRM_HUMAN	Creatine kinase M-type OS=Homo sapiens GN=CKM PE=1 SV=2	0.0263
4919	762.071	3	0.1906	0.99	3.10	NKMVCK	2	57.02146@C;	sp|Q09682|PSA4_SCHPO	Probable proteasome subunit alpha type-4 OS=Schizosaccharomyces pombe GN=SPAC13C5.01c PE=2 SV=1	IEFATITKDTTK	8		sp|Q09682|PSA4_SCHPO	Probable proteasome subunit alpha type-4 OS=Schizosaccharomyces pombe GN=SPAC13C5.01c PE=2 SV=1	0.0263
4926	571.8046	4	0.1902	0.93	2.35	NKMVCK	2	57.02146@C;	sp|Q09682|PSA4_SCHPO	Probable proteasome subunit alpha type-4 OS=Schizosaccharomyces pombe GN=SPAC13C5.01c PE=2 SV=1	IEFATITKDTTK	8		sp|Q09682|PSA4_SCHPO	Probable proteasome subunit alpha type-4 OS=Schizosaccharomyces pombe GN=SPAC13C5.01c PE=2 SV=1	0.0263
1979	674.066	3	0.1883	0.84	2.00	VLVDKSR	5		sp|O94579|PSA2_SCHPO	Probable proteasome subunit alpha type-2 OS=Schizosaccharomyces pombe GN=SPCC1442.06 PE=2 SV=1	KVAQTTYKK	1		sp|O94579|PSA2_SCHPO	Probable proteasome subunit alpha type-2 OS=Schizosaccharomyces pombe GN=SPCC1442.06 PE=2 SV=1	0.0263
5092	595.0497	3	0.1882	0.80	2.88	IKLISGK	2		sp|Q9US13|RPN9_SCHPO	Probable 26S proteasome regulatory subunit rpn9 OS=Schizosaccharomyces pombe GN=rpn9 PE=2 SV=1	ELLVKASK	5		sp|Q9US13|RPN9_SCHPO	Probable 26S proteasome regulatory subunit rpn9 OS=Schizosaccharomyces pombe GN=rpn9 PE=2 SV=1	0.0263
8199	898.49384	3	0.1882	0.92	5.08	YKVNLYK	2		sp|Q9Y7T8|PSB3_SCHPO	Probable proteasome subunit beta type-3 OS=Schizosaccharomyces pombe GN=SPCC63.12c PE=2 SV=1	TFANLVSSTLYEKR	13		sp|Q9Y7T8|PSB3_SCHPO	Probable proteasome subunit beta type-3 OS=Schizosaccharomyces pombe GN=SPCC63.12c PE=2 SV=1	0.0263
939	694.70087	3	0.1882	0.76	3.28	LKPQDER	2		sp|P36612|PRS4_SCHPO	26S protease regulatory subunit 4 homolog OS=Schizosaccharomyces pombe GN=mts2 PE=2 SV=1	KAQSGPDASAK	1		sp|P36612|PRS4_SCHPO	26S protease regulatory subunit 4 homolog OS=Schizosaccharomyces pombe GN=mts2 PE=2 SV=1	0.0263
5626	640.5977	4	0.1880	0.90	2.19	IEEIFKK	6		sp|P06732|KCRM_HUMAN	Creatine kinase M-type OS=Homo sapiens GN=CKM PE=1 SV=2	SIKGYTLPPHCSR	3	57.02146@C;	sp|P06732|KCRM_HUMAN	Creatine kinase M-type OS=Homo sapiens GN=CKM PE=1 SV=2	0.0263
6506	878.81244	3	0.1872	0.94	3.99	EKASFAR	2		sp|P50524|RPN12_SCHPO	26S proteasome regulatory subunit rpn12 OS=Schizosaccharomyces pombe GN=rpn12 PE=1 SV=1	VELAKQNLFVPTSDK	5		sp|P50524|RPN12_SCHPO	26S proteasome regulatory subunit rpn12 OS=Schizosaccharomyces pombe GN=rpn12 PE=1 SV=1	0.0263
4878	791.7753	3	0.1857	0.84	4.22	VVKGNQK	3		sp|O42931|PRS7_SCHPO	26S protease regulatory subunit 7 homolog OS=Schizosaccharomyces pombe GN=rpt1 PE=1 SV=2	VATEKDFLDAVQK	5		sp|O42931|PRS7_SCHPO	26S protease regulatory subunit 7 homolog OS=Schizosaccharomyces pombe GN=rpt1 PE=1 SV=2	0.0263
5151	853.7957	3	0.1847	0.97	3.63	IEEIFKK	6		sp|P06732|KCRM_HUMAN	Creatine kinase M-type OS=Homo sapiens GN=CKM PE=1 SV=2	SIKGYTLPPHCSR	3	57.02146@C;	sp|P06732|KCRM_HUMAN	Creatine kinase M-type OS=Homo sapiens GN=CKM PE=1 SV=2	0.0263
5825	996.1794	3	0.1831	0.99	5.48	LKYYEQK	2		sp|Q9UTM3|RPN5_SCHPO	26S proteasome regulatory subunit rpn5 OS=Schizosaccharomyces pombe GN=rpn5a PE=1 SV=1	AVYDTAVVQEDPEKWK	14		sp|Q9UTM3|RPN5_SCHPO	26S proteasome regulatory subunit rpn5 OS=Schizosaccharomyces pombe GN=rpn5a PE=1 SV=1	0.0263
3114	582.8195	4	0.1829	0.78	3.78	KVAQTTYK	1		sp|O94579|PSA2_SCHPO	Probable proteasome subunit alpha type-2 OS=Schizosaccharomyces pombe GN=SPCC1442.06 PE=2 SV=1	KIYNEYPPTK	1		sp|O94579|PSA2_SCHPO	Probable proteasome subunit alpha type-2 OS=Schizosaccharomyces pombe GN=SPCC1442.06 PE=2 SV=1	0.0263
6624	759.15546	4	0.1826	0.82	2.82	QIAKFVVSLGER	4		sp|O42931|PRS7_SCHPO	26S protease regulatory subunit 7 homolog OS=Schizosaccharomyces pombe GN=rpt1 PE=1 SV=2	CTKIIENEQSAEK	3	57.02146@C;	sp|O42931|PRS7_SCHPO	26S protease regulatory subunit 7 homolog OS=Schizosaccharomyces pombe GN=rpt1 PE=1 SV=2	0.0263
4912	896.1714	3	0.1780	0.89	5.00	ATAIGKSSTAAK	6		sp|O94579|PSA2_SCHPO	Probable proteasome subunit alpha type-2 OS=Schizosaccharomyces pombe GN=SPCC1442.06 PE=2 SV=1	KPTSELAIGASLEK	1		sp|O94579|PSA2_SCHPO	Probable proteasome subunit alpha type-2 OS=Schizosaccharomyces pombe GN=SPCC1442.06 PE=2 SV=1	0.0263
6488	659.36005	4	0.1780	0.97	2.32	EKASFAR	2		sp|P50524|RPN12_SCHPO	26S proteasome regulatory subunit rpn12 OS=Schizosaccharomyces pombe GN=rpn12 PE=1 SV=1	VELAKQNLFVPTSDK	5		sp|P50524|RPN12_SCHPO	26S proteasome regulatory subunit rpn12 OS=Schizosaccharomyces pombe GN=rpn12 PE=1 SV=1	0.0263
7308	680.60016	4	0.1775	0.90	3.86	TKDSLEAR	2		sp|O74762|RPN2_SCHPO	26S proteasome regulatory subunit rpn2 OS=Schizosaccharomyces pombe GN=rpn2 PE=1 SV=1	DNLSWLSKANNWSK	8		sp|O74762|RPN2_SCHPO	26S proteasome regulatory subunit rpn2 OS=Schizosaccharomyces pombe GN=rpn2 PE=1 SV=1	0.0263
10603	889.2288	4	0.1754	0.84	4.54	TITDGKIYVEVER	6		sp|Q9UTM3|RPN5_SCHPO	26S proteasome regulatory subunit rpn5 OS=Schizosaccharomyces pombe GN=rpn5a PE=1 SV=1	AGDFQGLNEQLVSLFKK	16		sp|Q9UTM3|RPN5_SCHPO	26S proteasome regulatory subunit rpn5 OS=Schizosaccharomyces pombe GN=rpn5a PE=1 SV=1	0.0263
5518	640.6008	4	0.1728	0.94	7.06	IEEIFKK	6		sp|P06732|KCRM_HUMAN	Creatine kinase M-type OS=Homo sapiens GN=CKM PE=1 SV=2	SIKGYTLPPHCSR	3	57.02146@C;	sp|P06732|KCRM_HUMAN	Creatine kinase M-type OS=Homo sapiens GN=CKM PE=1 SV=2	0.0263
7017	754.1633	4	0.1723	0.79	3.73	NCACVISQKK	9	57.02146@C;	sp|O94517|PSA6_SCHPO	Probable proteasome subunit alpha type-6 OS=Schizosaccharomyces pombe GN=SPBC646.16 PE=2 SV=1	LIDASTVKHVFPITK	8		sp|O94517|PSA6_SCHPO	Probable proteasome subunit alpha type-6 OS=Schizosaccharomyces pombe GN=SPBC646.16 PE=2 SV=1	0.0263
7223	917.2065	4	0.1719	0.93	3.20	LKYYEQK	2		sp|Q9UTM3|RPN5_SCHPO	26S proteasome regulatory subunit rpn5 OS=Schizosaccharomyces pombe GN=rpn5a PE=1 SV=1	SAQEILCNEPVETYGSFDLKEK	20	57.02146@C;	sp|Q9UTM3|RPN5_SCHPO	26S proteasome regulatory subunit rpn5 OS=Schizosaccharomyces pombe GN=rpn5a PE=1 SV=1	0.0263
6818	850.2036	4	0.1711	0.91	7.12	LGDKGPAAAR	4		sp|O14250|PSA1_SCHPO	Probable proteasome subunit alpha type-1 OS=Schizosaccharomyces pombe GN=SPAC6G10.04c PE=2 SV=1	DTLSKDQELTEENVSISVIGK	5		sp|O14250|PSA1_SCHPO	Probable proteasome subunit alpha type-1 OS=Schizosaccharomyces pombe GN=SPAC6G10.04c PE=2 SV=1	0.0263
4865	594.0767	4	0.1707	0.95	-6.90	VVKGNQK	3		sp|O42931|PRS7_SCHPO	26S protease regulatory subunit 7 homolog OS=Schizosaccharomyces pombe GN=rpt1 PE=1 SV=2	VATEKDFLDAVQK	5		sp|O42931|PRS7_SCHPO	26S protease regulatory subunit 7 homolog OS=Schizosaccharomyces pombe GN=rpt1 PE=1 SV=2	0.0263
9441	1065.2274	3	0.1706	0.81	6.04	NSDYKETLIFK	5		sp|O74762|RPN2_SCHPO	26S proteasome regulatory subunit rpn2 OS=Schizosaccharomyces pombe GN=rpn2 PE=1 SV=1	LSGVVEGIFQKCYAK	11	57.02146@C;	sp|O74762|RPN2_SCHPO	26S proteasome regulatory subunit rpn2 OS=Schizosaccharomyces pombe GN=rpn2 PE=1 SV=1	0.0263
4348	629.56683	4	0.1697	0.73	1.65	NWKEGLSR	3		sp|Q10329|PSA7_SCHPO	Probable proteasome subunit alpha type-7 OS=Schizosaccharomyces pombe GN=SPBC106.16 PE=2 SV=1	EIQDEKEAEAAR	6		sp|Q10329|PSA7_SCHPO	Probable proteasome subunit alpha type-7 OS=Schizosaccharomyces pombe GN=SPBC106.16 PE=2 SV=1	0.0263
6713	785.1435	4	0.1691	0.93	4.44	YYEQKIR	5		sp|Q9UTM3|RPN5_SCHPO	26S proteasome regulatory subunit rpn5 OS=Schizosaccharomyces pombe GN=rpn5a PE=1 SV=1	IGLHDDAYLDVCKYYR	13	57.02146@C;	sp|Q9UTM3|RPN5_SCHPO	26S proteasome regulatory subunit rpn5 OS=Schizosaccharomyces pombe GN=rpn5a PE=1 SV=1	0.0263
4856	665.0726	3	0.1669	0.95	4.41	KHGQLK	1		sp|Q9UTM3|RPN5_SCHPO	26S proteasome regulatory subunit rpn5 OS=Schizosaccharomyces pombe GN=rpn5a PE=1 SV=1	LLIFEKQVR	6		sp|Q9UTM3|RPN5_SCHPO	26S proteasome regulatory subunit rpn5 OS=Schizosaccharomyces pombe GN=rpn5a PE=1 SV=1	0.0366
4973	866.46893	3	0.1658	0.81	4.23	KVPDK	1		sp|O94517|PSA6_SCHPO	Probable proteasome subunit alpha type-6 OS=Schizosaccharomyces pombe GN=SPBC646.16 PE=2 SV=1	ATSAGPKQTETINWLEK	7		sp|O94517|PSA6_SCHPO	Probable proteasome subunit alpha type-6 OS=Schizosaccharomyces pombe GN=SPBC646.16 PE=2 SV=1	0.0366
3774	605.58307	4	0.1643	0.95	1.72	KVTSK	1		sp|Q09682|PSA4_SCHPO	Probable proteasome subunit alpha type-4 OS=Schizosaccharomyces pombe GN=SPAC13C5.01c PE=2 SV=1	FLSKTLDSNSLTHEK	4		sp|Q09682|PSA4_SCHPO	Probable proteasome subunit alpha type-4 OS=Schizosaccharomyces pombe GN=SPAC13C5.01c PE=2 SV=1	0.0366
7936	767.6381	4	0.1641	0.93	3.03	MVCKIWK	4	57.02146@C;	sp|Q09682|PSA4_SCHPO	Probable proteasome subunit alpha type-4 OS=Schizosaccharomyces pombe GN=SPAC13C5.01c PE=2 SV=1	SDEINEVLNKYQETQR	10		sp|Q09682|PSA4_SCHPO	Probable proteasome subunit alpha type-4 OS=Schizosaccharomyces pombe GN=SPAC13C5.01c PE=2 SV=1	0.0366
2590	562.8003	4	0.1635	0.82	2.17	NHASIDKMK	7		sp|P41878|RPN11_SCHPO	26S proteasome regulatory subunit rpn11 OS=Schizosaccharomyces pombe GN=rpn11 PE=1 SV=2	KHLDAEVQK	1		sp|P41878|RPN11_SCHPO	26S proteasome regulatory subunit rpn11 OS=Schizosaccharomyces pombe GN=rpn11 PE=1 SV=2	0.0366
6714	628.3159	5	0.1632	0.90	3.89	YYEQKIR	5		sp|Q9UTM3|RPN5_SCHPO	26S proteasome regulatory subunit rpn5 OS=Schizosaccharomyces pombe GN=rpn5a PE=1 SV=1	IGLHDDAYLDVCKYYR	13	57.02146@C;	sp|Q9UTM3|RPN5_SCHPO	26S proteasome regulatory subunit rpn5 OS=Schizosaccharomyces pombe GN=rpn5a PE=1 SV=1	0.0366
5769	640.59863	4	0.1622	0.88	3.63	IEEIFKK	6		sp|P06732|KCRM_HUMAN	Creatine kinase M-type OS=Homo sapiens GN=CKM PE=1 SV=2	SIKGYTLPPHCSR	3	57.02146@C;	sp|P06732|KCRM_HUMAN	Creatine kinase M-type OS=Homo sapiens GN=CKM PE=1 SV=2	0.0366
3305	519.89026	5	0.1609	0.80	3.76	SVQPTAKTVQK	7		sp|O74762|RPN2_SCHPO	26S proteasome regulatory subunit rpn2 OS=Schizosaccharomyces pombe GN=rpn2 PE=1 SV=1	KHFEQVINEK	1		sp|O74762|RPN2_SCHPO	26S proteasome regulatory subunit rpn2 OS=Schizosaccharomyces pombe GN=rpn2 PE=1 SV=1	0.0476
2845	562.7959	4	0.1607	0.87	-5.65	NHASIDKMK	7		sp|P41878|RPN11_SCHPO	26S proteasome regulatory subunit rpn11 OS=Schizosaccharomyces pombe GN=rpn11 PE=1 SV=2	KHLDAEVQK	1		sp|P41878|RPN11_SCHPO	26S proteasome regulatory subunit rpn11 OS=Schizosaccharomyces pombe GN=rpn11 PE=1 SV=2	0.0476
2481	561.5634	4	0.1581	0.81	3.81	TKDSLEAR	2		sp|O74762|RPN2_SCHPO	26S proteasome regulatory subunit rpn2 OS=Schizosaccharomyces pombe GN=rpn2 PE=1 SV=1	SVQPTAKTVQK	7		sp|O74762|RPN2_SCHPO	26S proteasome regulatory subunit rpn2 OS=Schizosaccharomyces pombe GN=rpn2 PE=1 SV=1	0.0698
3108	589.81323	4	0.1561	0.93	-0.10	NHASIDKMK	7		sp|P41878|RPN11_SCHPO	26S proteasome regulatory subunit rpn11 OS=Schizosaccharomyces pombe GN=rpn11 PE=1 SV=2	IQYVGKQDPK	6		sp|P41878|RPN11_SCHPO	26S proteasome regulatory subunit rpn11 OS=Schizosaccharomyces pombe GN=rpn11 PE=1 SV=2	0.0698
8198	674.12164	4	0.1546	0.98	4.26	YKVNLYK	2		sp|Q9Y7T8|PSB3_SCHPO	Probable proteasome subunit beta type-3 OS=Schizosaccharomyces pombe GN=SPCC63.12c PE=2 SV=1	TFANLVSSTLYEKR	13		sp|Q9Y7T8|PSB3_SCHPO	Probable proteasome subunit beta type-3 OS=Schizosaccharomyces pombe GN=SPCC63.12c PE=2 SV=1	0.0698
4246	859.4756	3	0.1532	0.76	3.03	VISMEKGGNMK	6		sp|P06732|KCRM_HUMAN	Creatine kinase M-type OS=Homo sapiens GN=CKM PE=1 SV=2	GGVHVKLAHLSK	6		sp|P06732|KCRM_HUMAN	Creatine kinase M-type OS=Homo sapiens GN=CKM PE=1 SV=2	0.0769
5582	592.6109	4	0.1511	0.99	0.62	ELLVKASK	5		sp|Q9US13|RPN9_SCHPO	Probable 26S proteasome regulatory subunit rpn9 OS=Schizosaccharomyces pombe GN=rpn9 PE=2 SV=1	IKLISGKLDEAR	2		sp|Q9US13|RPN9_SCHPO	Probable 26S proteasome regulatory subunit rpn9 OS=Schizosaccharomyces pombe GN=rpn9 PE=2 SV=1	0.0769
3213	595.31604	4	0.1509	0.99	2.05	FIVKASSGPR	4		sp|O74445|PRS10_SCHPO	Probable 26S protease subunit rpt4 OS=Schizosaccharomyces pombe GN=rpt4 PE=2 SV=2	MSERDTALEK	1		sp|O74445|PRS10_SCHPO	Probable 26S protease subunit rpt4 OS=Schizosaccharomyces pombe GN=rpt4 PE=2 SV=2	0.0769
5152	706.74335	3	0.1493	0.89	4.84	KVADLK	1		sp|O74445|PRS10_SCHPO	Probable 26S protease subunit rpt4 OS=Schizosaccharomyces pombe GN=rpt4 PE=2 SV=2	KLEGTIDYQKL	1		sp|O74445|PRS10_SCHPO	Probable 26S protease subunit rpt4 OS=Schizosaccharomyces pombe GN=rpt4 PE=2 SV=2	0.0769
5617	838.4803	3	0.1492	0.81	-3.98	IITKEGVETR	4		sp|Q9UQY2|PSB1_SCHPO	Probable proteasome subunit beta type-1 OS=Schizosaccharomyces pombe GN=pam1 PE=2 SV=1	RLLKLEEAMK	4		sp|Q9UQY2|PSB1_SCHPO	Probable proteasome subunit beta type-1 OS=Schizosaccharomyces pombe GN=pam1 PE=2 SV=1	0.0769
6959	996.19684	3	0.1486	0.80	4.58	SVQPTAKTVQK	7		sp|O74762|RPN2_SCHPO	26S proteasome regulatory subunit rpn2 OS=Schizosaccharomyces pombe GN=rpn2 PE=1 SV=1	DNLSWLSKANNWSK	8		sp|O74762|RPN2_SCHPO	26S proteasome regulatory subunit rpn2 OS=Schizosaccharomyces pombe GN=rpn2 PE=1 SV=1	0.0769
4581	879.1036	3	0.1481	0.98	3.43	EYLEKNWK	5		sp|Q10329|PSA7_SCHPO	Probable proteasome subunit alpha type-7 OS=Schizosaccharomyces pombe GN=SPBC106.16 PE=2 SV=1	EIQDEKEAEAAR	6		sp|Q10329|PSA7_SCHPO	Probable proteasome subunit alpha type-7 OS=Schizosaccharomyces pombe GN=SPBC106.16 PE=2 SV=1	0.0769
7565	695.38794	4	0.1446	0.90	2.72	KEEPK	1		sp|O74762|RPN2_SCHPO	26S proteasome regulatory subunit rpn2 OS=Schizosaccharomyces pombe GN=rpn2 PE=1 SV=1	FSFISNVRPKLFAYPPK	10		sp|O74762|RPN2_SCHPO	26S proteasome regulatory subunit rpn2 OS=Schizosaccharomyces pombe GN=rpn2 PE=1 SV=1	0.0769
4940	658.3528	4	0.1441	0.95	0.74	NCACVISQKK	9	57.02146@C;	sp|O94517|PSA6_SCHPO	Probable proteasome subunit alpha type-6 OS=Schizosaccharomyces pombe GN=SPBC646.16 PE=2 SV=1	VPDKLIDASTVK	4		sp|O94517|PSA6_SCHPO	Probable proteasome subunit alpha type-6 OS=Schizosaccharomyces pombe GN=SPBC646.16 PE=2 SV=1	0.0769
5598	650.0444	3	0.1432	0.96	4.14	SAKIVR	3		sp|Q9P7S2|RPN6_SCHPO	Probable 26S proteasome regulatory subunit rpn6 OS=Schizosaccharomyces pombe GN=rpn6 PE=2 SV=1	TLIDKFSGEK	5		sp|Q9P7S2|RPN6_SCHPO	Probable 26S proteasome regulatory subunit rpn6 OS=Schizosaccharomyces pombe GN=rpn6 PE=2 SV=1	0.0842
3623	716.06635	3	0.1431	0.99	-0.34	KNRLK	1		sp|Q10335|RPN7_SCHPO	Probable 26S proteasome regulatory subunit rpn7 OS=Schizosaccharomyces pombe GN=rpn7 PE=2 SV=1	KNEEKLAEFDK	5		sp|Q10335|RPN7_SCHPO	Probable 26S proteasome regulatory subunit rpn7 OS=Schizosaccharomyces pombe GN=rpn7 PE=2 SV=1	0.0842
5782	512.67975	5	0.1424	0.83	2.39	IEEIFKK	6		sp|P06732|KCRM_HUMAN	Creatine kinase M-type OS=Homo sapiens GN=CKM PE=1 SV=2	SIKGYTLPPHCSR	3	57.02146@C;	sp|P06732|KCRM_HUMAN	Creatine kinase M-type OS=Homo sapiens GN=CKM PE=1 SV=2	0.0842
4951	877.46893	3	0.1410	0.70	1.86	NCACVISQKK	9	57.02146@C;	sp|O94517|PSA6_SCHPO	Probable proteasome subunit alpha type-6 OS=Schizosaccharomyces pombe GN=SPBC646.16 PE=2 SV=1	VPDKLIDASTVK	4		sp|O94517|PSA6_SCHPO	Probable proteasome subunit alpha type-6 OS=Schizosaccharomyces pombe GN=SPBC646.16 PE=2 SV=1	0.0842
4515	677.3199	4	0.1385	0.73	-3.52	KATDDDR	1		sp|Q9USQ9|PSB4_SCHPO	Probable proteasome subunit beta type-4 OS=Schizosaccharomyces pombe GN=SPBC577.10 PE=2 SV=1	WAFAEKQYGYGTQTV	6		sp|Q9USQ9|PSB4_SCHPO	Probable proteasome subunit beta type-4 OS=Schizosaccharomyces pombe GN=SPBC577.10 PE=2 SV=1	0.0842
6237	1008.8454	3	0.1373	0.90	9.37	LGDKGPAAAR	4		sp|O14250|PSA1_SCHPO	Probable proteasome subunit alpha type-1 OS=Schizosaccharomyces pombe GN=SPAC6G10.04c PE=2 SV=1	YTLYDQNDTKEWLDK	10		sp|O14250|PSA1_SCHPO	Probable proteasome subunit alpha type-1 OS=Schizosaccharomyces pombe GN=SPAC6G10.04c PE=2 SV=1	0.0842
7991	733.7275	3	0.1340	0.97	-1.55	MTEVLK	1		sp|P41836|PRS8_SCHPO	26S protease regulatory subunit 8 homolog OS=Schizosaccharomyces pombe GN=let1 PE=2 SV=1	KIEFPPPSAEAR	1		sp|P41836|PRS8_SCHPO	26S protease regulatory subunit 8 homolog OS=Schizosaccharomyces pombe GN=let1 PE=2 SV=1	0.0918
6231	756.8821	4	0.1333	0.84	4.36	LGDKGPAAAR	4		sp|O14250|PSA1_SCHPO	Probable proteasome subunit alpha type-1 OS=Schizosaccharomyces pombe GN=SPAC6G10.04c PE=2 SV=1	YTLYDQNDTKEWLDK	10		sp|O14250|PSA1_SCHPO	Probable proteasome subunit alpha type-1 OS=Schizosaccharomyces pombe GN=SPAC6G10.04c PE=2 SV=1	0.0918
2492	635.05914	3	0.1320	0.91	0.71	KLRDK	1		sp|P06732|KCRM_HUMAN	Creatine kinase M-type OS=Homo sapiens GN=CKM PE=1 SV=2	VLTLELYKK	8		sp|P06732|KCRM_HUMAN	Creatine kinase M-type OS=Homo sapiens GN=CKM PE=1 SV=2	0.0918
6599	519.0956	5	0.1309	0.99	3.30	ENKIQR	3		sp|O94444|RPN10_SCHPO	26S proteasome regulatory subunit rpn10 OS=Schizosaccharomyces pombe GN=rpn10 PE=1 SV=1	FGDGIQIAQLALKHR	13		sp|O94444|RPN10_SCHPO	26S proteasome regulatory subunit rpn10 OS=Schizosaccharomyces pombe GN=rpn10 PE=1 SV=1	0.0918
7035	603.53107	5	0.1307	0.92	1.94	NCACVISQKK	9	57.02146@C;	sp|O94517|PSA6_SCHPO	Probable proteasome subunit alpha type-6 OS=Schizosaccharomyces pombe GN=SPBC646.16 PE=2 SV=1	LIDASTVKHVFPITK	8		sp|O94517|PSA6_SCHPO	Probable proteasome subunit alpha type-6 OS=Schizosaccharomyces pombe GN=SPBC646.16 PE=2 SV=1	0.0918
11851	603.5683	4	0.1275	0.99	0.00	SKTLQYFA	2		sp|O14126|PRS6A_SCHPO	26S protease regulatory subunit 6A OS=Schizosaccharomyces pombe GN=tbp1 PE=2 SV=1	LTHEKSTMLEK	5		sp|O14126|PRS6A_SCHPO	26S protease regulatory subunit 6A OS=Schizosaccharomyces pombe GN=tbp1 PE=2 SV=1	0.0980
2199	584.5673	4	0.1271	0.96	-3.77	QIKEIK	3		sp|P41836|PRS8_SCHPO	26S protease regulatory subunit 8 homolog OS=Schizosaccharomyces pombe GN=let1 PE=2 SV=1	GDSGEMSLQKLFK	10		sp|P41836|PRS8_SCHPO	26S protease regulatory subunit 8 homolog OS=Schizosaccharomyces pombe GN=let1 PE=2 SV=1	0.0980
4415	633.1121	4	0.1262	0.97	9.66	VVKGNQK	3		sp|O42931|PRS7_SCHPO	26S protease regulatory subunit 7 homolog OS=Schizosaccharomyces pombe GN=rpt1 PE=1 SV=2	RVATEKDFLDAVQK	6		sp|O42931|PRS7_SCHPO	26S protease regulatory subunit 7 homolog OS=Schizosaccharomyces pombe GN=rpt1 PE=1 SV=2	0.0980
7782	480.25693	5	0.1262	0.94	9.68	MFMTR	1		sp|Q9UT97|PSA5_SCHPO	Probable proteasome subunit alpha type-5 OS=Schizosaccharomyces pombe GN=SPAC323.02c PE=1 SV=1	VLRQVMEEKLDSK	9		sp|Q9UT97|PSA5_SCHPO	Probable proteasome subunit alpha type-5 OS=Schizosaccharomyces pombe GN=SPAC323.02c PE=1 SV=1	0.0980
4889	866.46844	3	0.1260	0.84	3.67	KVPDK	1		sp|O94517|PSA6_SCHPO	Probable proteasome subunit alpha type-6 OS=Schizosaccharomyces pombe GN=SPBC646.16 PE=2 SV=1	ATSAGPKQTETINWLEK	7		sp|O94517|PSA6_SCHPO	Probable proteasome subunit alpha type-6 OS=Schizosaccharomyces pombe GN=SPBC646.16 PE=2 SV=1	0.0980
3148	622.66364	3	0.1252	0.95	2.16	DLVKK	4		sp|O74445|PRS10_SCHPO	Probable 26S protease subunit rpt4 OS=Schizosaccharomyces pombe GN=rpt4 PE=2 SV=2	YDKTEDDIK	3		sp|O74445|PRS10_SCHPO	Probable 26S protease subunit rpt4 OS=Schizosaccharomyces pombe GN=rpt4 PE=2 SV=2	0.0980
2685	535.8828	5	0.1223	0.92	6.94	KEEPK	1		sp|O74762|RPN2_SCHPO	26S proteasome regulatory subunit rpn2 OS=Schizosaccharomyces pombe GN=rpn2 PE=1 SV=1	HFEQVINEKHEDALAK	9		sp|O74762|RPN2_SCHPO	26S proteasome regulatory subunit rpn2 OS=Schizosaccharomyces pombe GN=rpn2 PE=1 SV=1	0.0980
4242	644.85876	4	0.1204	0.92	3.41	VISMEKGGNMK	6		sp|P06732|KCRM_HUMAN	Creatine kinase M-type OS=Homo sapiens GN=CKM PE=1 SV=2	GGVHVKLAHLSK	6		sp|P06732|KCRM_HUMAN	Creatine kinase M-type OS=Homo sapiens GN=CKM PE=1 SV=2	0.0980
2076	605.0981	5	0.1196	0.98	0.65	GTKTSETNDR	3		sp|P87048|RPN1_SCHPO	26S proteasome regulatory subunit rpn1 OS=Schizosaccharomyces pombe GN=rpn1 PE=1 SV=2	DISSKSPSGNDALNDKK	5		sp|P87048|RPN1_SCHPO	26S proteasome regulatory subunit rpn1 OS=Schizosaccharomyces pombe GN=rpn1 PE=1 SV=2	0.0980
2616	656.60016	4	0.1190	0.97	2.89	KAQSGPDASAK	1		sp|P36612|PRS4_SCHPO	26S protease regulatory subunit 4 homolog OS=Schizosaccharomyces pombe GN=mts2 PE=2 SV=1	DKPKYEPPVPTR	4		sp|P36612|PRS4_SCHPO	26S protease regulatory subunit 4 homolog OS=Schizosaccharomyces pombe GN=mts2 PE=2 SV=1	0.1078
1250	813.39386	4	0.1168	0.83	4.06	SPSGNDALNDKK	11		sp|P87048|RPN1_SCHPO	26S proteasome regulatory subunit rpn1 OS=Schizosaccharomyces pombe GN=rpn1 PE=1 SV=2	GTKTSETNDRNSTNNTK	3		sp|P87048|RPN1_SCHPO	26S proteasome regulatory subunit rpn1 OS=Schizosaccharomyces pombe GN=rpn1 PE=1 SV=2	0.1165
2041	586.3132	4	0.1136	1.00	1.98	IKENQEK	2		sp|O14126|PRS6A_SCHPO	26S protease regulatory subunit 6A OS=Schizosaccharomyces pombe GN=tbp1 PE=2 SV=1	LTHEKSTMLEK	5		sp|O14126|PRS6A_SCHPO	26S protease regulatory subunit 6A OS=Schizosaccharomyces pombe GN=tbp1 PE=2 SV=1	0.1376
9426	799.1701	4	0.1136	0.89	3.21	NSDYKETLIFK	5		sp|O74762|RPN2_SCHPO	26S proteasome regulatory subunit rpn2 OS=Schizosaccharomyces pombe GN=rpn2 PE=1 SV=1	LSGVVEGIFQKCYAK	11	57.02146@C;	sp|O74762|RPN2_SCHPO	26S proteasome regulatory subunit rpn2 OS=Schizosaccharomyces pombe GN=rpn2 PE=1 SV=1	0.1376
12988	703.39404	3	0.1135	0.94	2.55	KINVK	1		sp|Q9UTM3|RPN5_SCHPO	26S proteasome regulatory subunit rpn5 OS=Schizosaccharomyces pombe GN=rpn5a PE=1 SV=1	FFEKEDVQSLK	4		sp|Q9UTM3|RPN5_SCHPO	26S proteasome regulatory subunit rpn5 OS=Schizosaccharomyces pombe GN=rpn5a PE=1 SV=1	0.1376
586	514.2461	4	0.1130	0.85	2.02	KTTEEK	1		sp|O74762|RPN2_SCHPO	26S proteasome regulatory subunit rpn2 OS=Schizosaccharomyces pombe GN=rpn2 PE=1 SV=1	ASKGSNDDEMK	3		sp|O74762|RPN2_SCHPO	26S proteasome regulatory subunit rpn2 OS=Schizosaccharomyces pombe GN=rpn2 PE=1 SV=1	0.1376
591	685.32684	3	0.1130	0.75	3.69	KTTEEK	1		sp|O74762|RPN2_SCHPO	26S proteasome regulatory subunit rpn2 OS=Schizosaccharomyces pombe GN=rpn2 PE=1 SV=1	ASKGSNDDEMK	3		sp|O74762|RPN2_SCHPO	26S proteasome regulatory subunit rpn2 OS=Schizosaccharomyces pombe GN=rpn2 PE=1 SV=1	0.1376
9462	934.81494	3	0.1121	0.98	2.88	KLEGTIDYQK	1		sp|O74445|PRS10_SCHPO	Probable 26S protease subunit rpt4 OS=Schizosaccharomyces pombe GN=rpt4 PE=2 SV=2	MSERDTALEKYK	1		sp|O74445|PRS10_SCHPO	Probable 26S protease subunit rpt4 OS=Schizosaccharomyces pombe GN=rpt4 PE=2 SV=2	0.1376
1851	492.76022	4	0.1119	0.94	-1.18	MESLQR	1		sp|P41878|RPN11_SCHPO	26S proteasome regulatory subunit rpn11 OS=Schizosaccharomyces pombe GN=rpn11 PE=1 SV=2	KHLDAEVQK	1		sp|P41878|RPN11_SCHPO	26S proteasome regulatory subunit rpn11 OS=Schizosaccharomyces pombe GN=rpn11 PE=1 SV=2	0.1376
12521	812.74774	3	0.1113	0.98	-10.53	MESLQR	1		sp|P41878|RPN11_SCHPO	26S proteasome regulatory subunit rpn11 OS=Schizosaccharomyces pombe GN=rpn11 PE=1 SV=2	QDPKKHLDAEVQK	4		sp|P41878|RPN11_SCHPO	26S proteasome regulatory subunit rpn11 OS=Schizosaccharomyces pombe GN=rpn11 PE=1 SV=2	0.1376
3314	603.086	4	0.1105	0.99	7.40	KVADLKK	1		sp|O74445|PRS10_SCHPO	Probable 26S protease subunit rpt4 OS=Schizosaccharomyces pombe GN=rpt4 PE=2 SV=2	MSERDTALEKYK	10		sp|O74445|PRS10_SCHPO	Probable 26S protease subunit rpt4 OS=Schizosaccharomyces pombe GN=rpt4 PE=2 SV=2	0.1376
7329	899.1536	3	0.1102	0.74	1.18	EDTEAVLKR	8		sp|O42931|PRS7_SCHPO	26S protease regulatory subunit 7 homolog OS=Schizosaccharomyces pombe GN=rpt1 PE=1 SV=2	IHAKSMAIDKDIR	4		sp|O42931|PRS7_SCHPO	26S protease regulatory subunit 7 homolog OS=Schizosaccharomyces pombe GN=rpt1 PE=1 SV=2	0.1376
11996	898.2124	4	0.1101	0.97	-7.14	KEDSSPCGYIIR	1	57.02146@C;	sp|O74762|RPN2_SCHPO	26S proteasome regulatory subunit rpn2 OS=Schizosaccharomyces pombe GN=rpn2 PE=1 SV=1	YYPVRKFTGGVLMLIDR	6		sp|O74762|RPN2_SCHPO	26S proteasome regulatory subunit rpn2 OS=Schizosaccharomyces pombe GN=rpn2 PE=1 SV=1	0.1376
4807	478.79828	4	0.1091	0.97	6.77	LLVKDR	4		sp|Q9UUB6|UBLH2_SCHPO	Ubiquitin carboxyl-terminal hydrolase 2 OS=Schizosaccharomyces pombe GN=uch2 PE=1 SV=1	DKKASLLTR	3		sp|Q9UUB6|UBLH2_SCHPO	Ubiquitin carboxyl-terminal hydrolase 2 OS=Schizosaccharomyces pombe GN=uch2 PE=1 SV=1	0.1468
3863	780.1004	3	0.1087	0.98	4.91	INYKK	4		sp|P41878|RPN11_SCHPO	26S proteasome regulatory subunit rpn11 OS=Schizosaccharomyces pombe GN=rpn11 PE=1 SV=2	QDPKKHLDAEVQK	5		sp|P41878|RPN11_SCHPO	26S proteasome regulatory subunit rpn11 OS=Schizosaccharomyces pombe GN=rpn11 PE=1 SV=2	0.1552
13251	553.78735	4	0.1073	0.91	-6.18	EDCKSLKR	4	57.02146@C;	sp|O74894|PRS6B_SCHPO	26S protease regulatory subunit 6B homolog OS=Schizosaccharomyces pombe GN=rpt3 PE=2 SV=1	KIEFPSYR	1		sp|O74894|PRS6B_SCHPO	26S protease regulatory subunit 6B homolog OS=Schizosaccharomyces pombe GN=rpt3 PE=2 SV=1	0.1552
9289	588.78394	4	0.1073	0.96	7.06	NSTNNTKER	7		sp|P87048|RPN1_SCHPO	26S proteasome regulatory subunit rpn1 OS=Schizosaccharomyces pombe GN=rpn1 PE=1 SV=2	KNTEDIEMTA	1		sp|P87048|RPN1_SCHPO	26S proteasome regulatory subunit rpn1 OS=Schizosaccharomyces pombe GN=rpn1 PE=1 SV=2	0.1552
4188	677.321	4	0.1062	0.82	-1.90	KATDDDR	1		sp|Q9USQ9|PSB4_SCHPO	Probable proteasome subunit beta type-4 OS=Schizosaccharomyces pombe GN=SPBC577.10 PE=2 SV=1	WAFAEKQYGYGTQTV	6		sp|Q9USQ9|PSB4_SCHPO	Probable proteasome subunit beta type-4 OS=Schizosaccharomyces pombe GN=SPBC577.10 PE=2 SV=1	0.1552
6915	1128.2258	3	0.1062	0.92	9.39	ASKGSNDDEMKIDK	11		sp|O74762|RPN2_SCHPO	26S proteasome regulatory subunit rpn2 OS=Schizosaccharomyces pombe GN=rpn2 PE=1 SV=1	KEEPKSETLENFTR	1		sp|O74762|RPN2_SCHPO	26S proteasome regulatory subunit rpn2 OS=Schizosaccharomyces pombe GN=rpn2 PE=1 SV=1	0.1552
4733	531.2904	4	0.1061	0.94	-4.95	AIEGKIAR	5		sp|P87048|RPN1_SCHPO	26S proteasome regulatory subunit rpn1 OS=Schizosaccharomyces pombe GN=rpn1 PE=1 SV=2	KQMSYMLAR	1		sp|P87048|RPN1_SCHPO	26S proteasome regulatory subunit rpn1 OS=Schizosaccharomyces pombe GN=rpn1 PE=1 SV=2	0.1552
4290	506.0481	4	0.1051	0.96	9.49	KALSSLK	1		sp|Q9P7S2|RPN6_SCHPO	Probable 26S proteasome regulatory subunit rpn6 OS=Schizosaccharomyces pombe GN=rpn6 PE=2 SV=1	TLIDKFSGEK	5		sp|Q9P7S2|RPN6_SCHPO	Probable 26S proteasome regulatory subunit rpn6 OS=Schizosaccharomyces pombe GN=rpn6 PE=2 SV=1	0.1552
11494	734.45746	4	0.1049	0.99	2.91	IDVLFSKIR	7		sp|Q10335|RPN7_SCHPO	Probable 26S proteasome regulatory subunit rpn7 OS=Schizosaccharomyces pombe GN=rpn7 PE=2 SV=1	VVGQLLEKLKPLIEK	10		sp|Q10335|RPN7_SCHPO	Probable 26S proteasome regulatory subunit rpn7 OS=Schizosaccharomyces pombe GN=rpn7 PE=2 SV=1	0.1552
7066	683.0369	3	0.1044	0.95	-9.84	KGEIR	1		sp|O43063|PSB6_SCHPO	Probable proteasome subunit beta type-6 OS=Schizosaccharomyces pombe GN=SPBC4C3.10c PE=2 SV=1	YKDGVILAADSR	2		sp|O43063|PSB6_SCHPO	Probable proteasome subunit beta type-6 OS=Schizosaccharomyces pombe GN=SPBC4C3.10c PE=2 SV=1	0.1552
1295	626.0709	4	0.1037	0.93	5.76	KQMSYMLAR	1		sp|P87048|RPN1_SCHPO	26S proteasome regulatory subunit rpn1 OS=Schizosaccharomyces pombe GN=rpn1 PE=1 SV=2	KGTKTSETNDR	1		sp|P87048|RPN1_SCHPO	26S proteasome regulatory subunit rpn1 OS=Schizosaccharomyces pombe GN=rpn1 PE=1 SV=2	0.1552
11032	818.90735	4	0.1035	0.89	-2.69	LTHEKSTMLEK	5		sp|O14126|PRS6A_SCHPO	26S protease regulatory subunit 6A OS=Schizosaccharomyces pombe GN=tbp1 PE=2 SV=1	KMAIDDDINWEELAR	1		sp|O14126|PRS6A_SCHPO	26S protease regulatory subunit 6A OS=Schizosaccharomyces pombe GN=tbp1 PE=2 SV=1	0.1552
12157	909.1228	3	0.1030	0.96	-7.17	KAQSGPDASAK	1		sp|P36612|PRS4_SCHPO	26S protease regulatory subunit 4 homolog OS=Schizosaccharomyces pombe GN=mts2 PE=2 SV=1	LKPQDERTQEER	2		sp|P36612|PRS4_SCHPO	26S protease regulatory subunit 4 homolog OS=Schizosaccharomyces pombe GN=mts2 PE=2 SV=1	0.1624
12305	916.78613	3	0.1021	0.81	4.18	MCSPSATLTHR	1	57.02146@C;	sp|Q10335|RPN7_SCHPO	Probable 26S proteasome regulatory subunit rpn7 OS=Schizosaccharomyces pombe GN=rpn7 PE=2 SV=1	KNEEKLAEFDK	1		sp|Q10335|RPN7_SCHPO	Probable 26S proteasome regulatory subunit rpn7 OS=Schizosaccharomyces pombe GN=rpn7 PE=2 SV=1	0.1624
10292	722.36365	4	0.1018	0.97	-6.09	AMEVDEKPTER	7		sp|O14126|PRS6A_SCHPO	26S protease regulatory subunit 6A OS=Schizosaccharomyces pombe GN=tbp1 PE=2 SV=1	IKENQEKISNNK	7		sp|O14126|PRS6A_SCHPO	26S protease regulatory subunit 6A OS=Schizosaccharomyces pombe GN=tbp1 PE=2 SV=1	0.1709
5308	924.09296	3	0.1018	1.00	3.97	KTTEEK	1		sp|O74762|RPN2_SCHPO	26S proteasome regulatory subunit rpn2 OS=Schizosaccharomyces pombe GN=rpn2 PE=1 SV=1	TTEEKEATPMEMDEEK	5		sp|O74762|RPN2_SCHPO	26S proteasome regulatory subunit rpn2 OS=Schizosaccharomyces pombe GN=rpn2 PE=1 SV=1	0.1709
2118	683.7068	3	0.1014	0.98	-9.54	WAIKEK	4		sp|Q9P7S2|RPN6_SCHPO	Probable 26S proteasome regulatory subunit rpn6 OS=Schizosaccharomyces pombe GN=rpn6 PE=2 SV=1	TLIDKFSGEK	5		sp|Q9P7S2|RPN6_SCHPO	Probable 26S proteasome regulatory subunit rpn6 OS=Schizosaccharomyces pombe GN=rpn6 PE=2 SV=1	0.1795
8942	886.4787	3	0.1014	0.98	0.09	ELLKLK	4		sp|P50524|RPN12_SCHPO	26S proteasome regulatory subunit rpn12 OS=Schizosaccharomyces pombe GN=rpn12 PE=1 SV=1	MSTLDLNHLADLYDR	1		sp|P50524|RPN12_SCHPO	26S proteasome regulatory subunit rpn12 OS=Schizosaccharomyces pombe GN=rpn12 PE=1 SV=1	0.1795
13607	960.18365	3	0.1013	0.96	-1.36	KFTGGVLMLIDR	1		sp|O74762|RPN2_SCHPO	26S proteasome regulatory subunit rpn2 OS=Schizosaccharomyces pombe GN=rpn2 PE=1 SV=1	LLMKLSSQNDDK	4		sp|O74762|RPN2_SCHPO	26S proteasome regulatory subunit rpn2 OS=Schizosaccharomyces pombe GN=rpn2 PE=1 SV=1	0.1795
12696	628.067	4	0.1002	0.98	9.15	GAFKV	4		sp|Q10335|RPN7_SCHPO	Probable 26S proteasome regulatory subunit rpn7 OS=Schizosaccharomyces pombe GN=rpn7 PE=2 SV=1	MCSPSATLTHRTMTEK	1	57.02146@C;	sp|Q10335|RPN7_SCHPO	Probable 26S proteasome regulatory subunit rpn7 OS=Schizosaccharomyces pombe GN=rpn7 PE=2 SV=1	0.1795
8555	659.6355	4	0.0993	0.99	7.14	VLKTK	3		sp|P36612|PRS4_SCHPO	26S protease regulatory subunit 4 homolog OS=Schizosaccharomyces pombe GN=mts2 PE=2 SV=1	AQSGPDASAKLPTVIPTTR	10		sp|P36612|PRS4_SCHPO	26S protease regulatory subunit 4 homolog OS=Schizosaccharomyces pombe GN=mts2 PE=2 SV=1	0.1966
9725	930.9042	5	0.0983	1.00	5.46	ILIDKAR	5		sp|Q10329|PSA7_SCHPO	Probable proteasome subunit alpha type-7 OS=Schizosaccharomyces pombe GN=SPBC106.16 PE=2 SV=1	YVAGVQQKYTQSGGVRPFGVSTLIAGFDVGDNTPR	8		sp|Q10329|PSA7_SCHPO	Probable proteasome subunit alpha type-7 OS=Schizosaccharomyces pombe GN=SPBC106.16 PE=2 SV=1	0.2034
3947	448.8401	5	0.0980	0.92	-7.20	AIEGKIAR	5		sp|P87048|RPN1_SCHPO	26S proteasome regulatory subunit rpn1 OS=Schizosaccharomyces pombe GN=rpn1 PE=1 SV=2	SPSGNDALNDKK	11		sp|P87048|RPN1_SCHPO	26S proteasome regulatory subunit rpn1 OS=Schizosaccharomyces pombe GN=rpn1 PE=1 SV=2	0.2034
13696	729.4079	3	0.0948	1.00	1.79	EKVLK	2		sp|P36612|PRS4_SCHPO	26S protease regulatory subunit 4 homolog OS=Schizosaccharomyces pombe GN=mts2 PE=2 SV=1	ILFENPDEATKR	11		sp|P36612|PRS4_SCHPO	26S protease regulatory subunit 4 homolog OS=Schizosaccharomyces pombe GN=mts2 PE=2 SV=1	0.2101
1108	693.6823	3	0.0929	0.89	2.94	EKASK	2		sp|O74762|RPN2_SCHPO	26S proteasome regulatory subunit rpn2 OS=Schizosaccharomyces pombe GN=rpn2 PE=1 SV=1	GSNDDEMKIDKK	8		sp|O74762|RPN2_SCHPO	26S proteasome regulatory subunit rpn2 OS=Schizosaccharomyces pombe GN=rpn2 PE=1 SV=1	0.2101
12097	804.4173	3	0.0929	0.96	-4.56	FSGEKK	5		sp|Q9P7S2|RPN6_SCHPO	Probable 26S proteasome regulatory subunit rpn6 OS=Schizosaccharomyces pombe GN=rpn6 PE=2 SV=1	MSSKSSLELANNAVK	1		sp|Q9P7S2|RPN6_SCHPO	Probable 26S proteasome regulatory subunit rpn6 OS=Schizosaccharomyces pombe GN=rpn6 PE=2 SV=1	0.2101
7151	832.4278	3	0.0926	1.00	1.86	IDKKTTEEK	4		sp|O74762|RPN2_SCHPO	26S proteasome regulatory subunit rpn2 OS=Schizosaccharomyces pombe GN=rpn2 PE=1 SV=1	FLHDKNSDYK	5		sp|O74762|RPN2_SCHPO	26S proteasome regulatory subunit rpn2 OS=Schizosaccharomyces pombe GN=rpn2 PE=1 SV=1	0.2101
9369	907.1297	3	0.0913	0.99	-7.99	FDSEKAGDR	5		sp|O14126|PRS6A_SCHPO	26S protease regulatory subunit 6A OS=Schizosaccharomyces pombe GN=tbp1 PE=2 SV=1	LTHEKSTMLEKIK	5		sp|O14126|PRS6A_SCHPO	26S protease regulatory subunit 6A OS=Schizosaccharomyces pombe GN=tbp1 PE=2 SV=1	0.2143
12359	931.47095	3	0.0909	1.00	-9.36	ERKPR	3		sp|Q9UQY2|PSB1_SCHPO	Probable proteasome subunit beta type-1 OS=Schizosaccharomyces pombe GN=pam1 PE=2 SV=1	LEEAMKITTDAFTSAGER	6		sp|Q9UQY2|PSB1_SCHPO	Probable proteasome subunit beta type-1 OS=Schizosaccharomyces pombe GN=pam1 PE=2 SV=1	0.2143
12219	880.4812	3	0.0906	0.90	-6.57	WAIKEK	4		sp|Q9P7S2|RPN6_SCHPO	Probable 26S proteasome regulatory subunit rpn6 OS=Schizosaccharomyces pombe GN=rpn6 PE=2 SV=1	KSLPLQIEVANDCIK	1	57.02146@C;	sp|Q9P7S2|RPN6_SCHPO	Probable 26S proteasome regulatory subunit rpn6 OS=Schizosaccharomyces pombe GN=rpn6 PE=2 SV=1	0.2143
3007	563.6732	3	0.0901	0.97	6.94	ELLKLK	4		sp|P50524|RPN12_SCHPO	26S proteasome regulatory subunit rpn12 OS=Schizosaccharomyces pombe GN=rpn12 PE=1 SV=1	EKASFAR	2		sp|P50524|RPN12_SCHPO	26S proteasome regulatory subunit rpn12 OS=Schizosaccharomyces pombe GN=rpn12 PE=1 SV=1	0.2143
7101	806.0734	3	0.0898	0.99	3.84	TLLYGKR	6		sp|Q9UQY2|PSB1_SCHPO	Probable proteasome subunit beta type-1 OS=Schizosaccharomyces pombe GN=pam1 PE=2 SV=1	KMSAQSCACMVR	1	57.02146@C;	sp|Q9UQY2|PSB1_SCHPO	Probable proteasome subunit beta type-1 OS=Schizosaccharomyces pombe GN=pam1 PE=2 SV=1	0.2143
2691	672.3691	4	0.0897	0.86	-4.45	HESLKYR	5		sp|P87048|RPN1_SCHPO	26S proteasome regulatory subunit rpn1 OS=Schizosaccharomyces pombe GN=rpn1 PE=1 SV=2	KFDQLTQALNVAIR	1		sp|P87048|RPN1_SCHPO	26S proteasome regulatory subunit rpn1 OS=Schizosaccharomyces pombe GN=rpn1 PE=1 SV=2	0.2143
9041	895.1611	3	0.0895	1.00	-7.37	EAEAARKK	7		sp|Q10329|PSA7_SCHPO	Probable proteasome subunit alpha type-7 OS=Schizosaccharomyces pombe GN=SPBC106.16 PE=2 SV=1	KNVPKLQNVSNFQK	5		sp|Q10329|PSA7_SCHPO	Probable proteasome subunit alpha type-7 OS=Schizosaccharomyces pombe GN=SPBC106.16 PE=2 SV=1	0.2143
3777	422.653	5	0.0894	1.00	-7.76	IIPLKKD	5		sp|Q9UQY2|PSB1_SCHPO	Probable proteasome subunit beta type-1 OS=Schizosaccharomyces pombe GN=pam1 PE=2 SV=1	IITKEGVETR	4		sp|Q9UQY2|PSB1_SCHPO	Probable proteasome subunit beta type-1 OS=Schizosaccharomyces pombe GN=pam1 PE=2 SV=1	0.2143
10992	871.1711	3	0.0884	0.98	10.10	KALSSLK	1		sp|Q9P7S2|RPN6_SCHPO	Probable 26S proteasome regulatory subunit rpn6 OS=Schizosaccharomyces pombe GN=rpn6 PE=2 SV=1	KSLPLQIEVANDCIK	1	57.02146@C;	sp|Q9P7S2|RPN6_SCHPO	Probable 26S proteasome regulatory subunit rpn6 OS=Schizosaccharomyces pombe GN=rpn6 PE=2 SV=1	0.2143
10598	1034.8643	3	0.0884	0.94	-10.31	IDRPAQVISFKK	11		sp|Q9UTM3|RPN5_SCHPO	26S proteasome regulatory subunit rpn5 OS=Schizosaccharomyces pombe GN=rpn5a PE=1 SV=1	SNPVFAENDEKGEK	11		sp|Q9UTM3|RPN5_SCHPO	26S proteasome regulatory subunit rpn5 OS=Schizosaccharomyces pombe GN=rpn5a PE=1 SV=1	0.2143
11449	702.73145	3	0.0882	0.99	8.35	KQLATSLR	1		sp|Q09720|PSB2_SCHPO	Probable proteasome subunit beta type-2 OS=Schizosaccharomyces pombe GN=SPAC31A2.04c PE=2 SV=1	LCFDELKK	7	57.02146@C;	sp|Q09720|PSB2_SCHPO	Probable proteasome subunit beta type-2 OS=Schizosaccharomyces pombe GN=SPAC31A2.04c PE=2 SV=1	0.2143
7689	880.8962	4	0.0874	0.93	-9.23	NKADYYTNICDR	2	57.02146@C;	sp|Q10335|RPN7_SCHPO	Probable 26S proteasome regulatory subunit rpn7 OS=Schizosaccharomyces pombe GN=rpn7 PE=2 SV=1	MCSPSATLTHRTMTEK	1	57.02146@C;	sp|Q10335|RPN7_SCHPO	Probable 26S proteasome regulatory subunit rpn7 OS=Schizosaccharomyces pombe GN=rpn7 PE=2 SV=1	0.2143
11355	1124.9102	3	0.0862	0.92	4.34	MPPKEDWEK	1		sp|O42931|PRS7_SCHPO	26S protease regulatory subunit 7 homolog OS=Schizosaccharomyces pombe GN=rpt1 PE=1 SV=2	IIENEQSAEKNAYVINLK	10		sp|O42931|PRS7_SCHPO	26S protease regulatory subunit 7 homolog OS=Schizosaccharomyces pombe GN=rpt1 PE=1 SV=2	0.2143
8115	837.1421	3	0.0861	0.95	8.57	FSGEKK	5		sp|Q9P7S2|RPN6_SCHPO	Probable 26S proteasome regulatory subunit rpn6 OS=Schizosaccharomyces pombe GN=rpn6 PE=2 SV=1	AIDLYKEVLNKGVSK	11		sp|Q9P7S2|RPN6_SCHPO	Probable 26S proteasome regulatory subunit rpn6 OS=Schizosaccharomyces pombe GN=rpn6 PE=2 SV=1	0.2143
13361	855.10724	3	0.0859	0.99	-2.38	NPKADPLDER	3		sp|O74762|RPN2_SCHPO	26S proteasome regulatory subunit rpn2 OS=Schizosaccharomyces pombe GN=rpn2 PE=1 SV=1	KHFEQVINEK	1		sp|O74762|RPN2_SCHPO	26S proteasome regulatory subunit rpn2 OS=Schizosaccharomyces pombe GN=rpn2 PE=1 SV=1	0.2143
7847	899.14886	3	0.0854	0.93	-4.17	EDTEAVLKR	8		sp|O42931|PRS7_SCHPO	26S protease regulatory subunit 7 homolog OS=Schizosaccharomyces pombe GN=rpt1 PE=1 SV=2	IHAKSMAIDKDIR	4		sp|O42931|PRS7_SCHPO	26S protease regulatory subunit 7 homolog OS=Schizosaccharomyces pombe GN=rpt1 PE=1 SV=2	0.2143
9447	728.3521	3	0.0838	0.95	-8.39	MSSKDISSK	1		sp|P87048|RPN1_SCHPO	26S proteasome regulatory subunit rpn1 OS=Schizosaccharomyces pombe GN=rpn1 PE=1 SV=2	NSTNNTKER	7		sp|P87048|RPN1_SCHPO	26S proteasome regulatory subunit rpn1 OS=Schizosaccharomyces pombe GN=rpn1 PE=1 SV=2	0.2205
7837	828.3784	4	0.0834	0.93	-1.33	QKSLEK	2		sp|O42897|RPN3_SCHPO	Probable 26S proteasome regulatory subunit rpn3 OS=Schizosaccharomyces pombe GN=rpn3 PE=2 SV=2	RMDKEMAEADLDDDEPDLGEF	4		sp|O42897|RPN3_SCHPO	Probable 26S proteasome regulatory subunit rpn3 OS=Schizosaccharomyces pombe GN=rpn3 PE=2 SV=2	0.2266
12496	931.4719	3	0.0826	1.00	-8.31	ERKPR	3		sp|Q9UQY2|PSB1_SCHPO	Probable proteasome subunit beta type-1 OS=Schizosaccharomyces pombe GN=pam1 PE=2 SV=1	LEEAMKITTDAFTSAGER	6		sp|Q9UQY2|PSB1_SCHPO	Probable proteasome subunit beta type-1 OS=Schizosaccharomyces pombe GN=pam1 PE=2 SV=1	0.2344
11638	1034.8641	3	0.0820	0.99	1.10	FDSEKAGDR	5		sp|O14126|PRS6A_SCHPO	26S protease regulatory subunit 6A OS=Schizosaccharomyces pombe GN=tbp1 PE=2 SV=1	LGVKPPKGCLMFGPPGTGK	4	57.02146@C;	sp|O14126|PRS6A_SCHPO	26S protease regulatory subunit 6A OS=Schizosaccharomyces pombe GN=tbp1 PE=2 SV=1	0.2385
8072	1058.8506	3	0.0808	0.97	-2.85	ESDKAPDLIELNR	4		sp|O74762|RPN2_SCHPO	26S proteasome regulatory subunit rpn2 OS=Schizosaccharomyces pombe GN=rpn2 PE=1 SV=1	ASKGSNDDEMKIDK	11		sp|O74762|RPN2_SCHPO	26S proteasome regulatory subunit rpn2 OS=Schizosaccharomyces pombe GN=rpn2 PE=1 SV=1	0.2385
3308	803.7789	3	0.0805	0.96	7.40	KVADLKK	1		sp|O74445|PRS10_SCHPO	Probable 26S protease subunit rpt4 OS=Schizosaccharomyces pombe GN=rpt4 PE=2 SV=2	MSERDTALEKYK	1		sp|O74445|PRS10_SCHPO	Probable 26S protease subunit rpt4 OS=Schizosaccharomyces pombe GN=rpt4 PE=2 SV=2	0.2385
8004	609.9987	3	0.0799	0.96	0.07	MNSIVSK	1		sp|P30655|PSB5_SCHPO	Proteasome subunit beta type-5 OS=Schizosaccharomyces pombe GN=pts1 PE=2 SV=3	NKHCLIK	2	57.02146@C;	sp|P30655|PSB5_SCHPO	Proteasome subunit beta type-5 OS=Schizosaccharomyces pombe GN=pts1 PE=2 SV=3	0.2385
6431	1056.182	3	0.0785	0.88	-7.87	KNEEK	1		sp|Q10335|RPN7_SCHPO	Probable 26S proteasome regulatory subunit rpn7 OS=Schizosaccharomyces pombe GN=rpn7 PE=2 SV=1	AIEDAQELNGEHEILEAMKNK	19		sp|Q10335|RPN7_SCHPO	Probable 26S proteasome regulatory subunit rpn7 OS=Schizosaccharomyces pombe GN=rpn7 PE=2 SV=1	0.2385
2160	674.0665	3	0.0779	1.00	2.78	KVAQTTYK	1		sp|O94579|PSA2_SCHPO	Probable proteasome subunit alpha type-2 OS=Schizosaccharomyces pombe GN=SPCC1442.06 PE=2 SV=1	VLVDKSRK	5		sp|O94579|PSA2_SCHPO	Probable proteasome subunit alpha type-2 OS=Schizosaccharomyces pombe GN=SPCC1442.06 PE=2 SV=1	0.2385
7030	733.33966	4	0.0765	0.87	4.92	MCSPSATLTHR	1	57.02146@C;	sp|Q10335|RPN7_SCHPO	Probable 26S proteasome regulatory subunit rpn7 OS=Schizosaccharomyces pombe GN=rpn7 PE=2 SV=1	NKADYYTNICDR	2	57.02146@C;	sp|Q10335|RPN7_SCHPO	Probable 26S proteasome regulatory subunit rpn7 OS=Schizosaccharomyces pombe GN=rpn7 PE=2 SV=1	0.2385
2194	839.07733	3	0.0753	1.00	0.39	LVKGR	3		sp|Q9Y7T8|PSB3_SCHPO	Probable proteasome subunit beta type-3 OS=Schizosaccharomyces pombe GN=SPCC63.12c PE=2 SV=1	MSIMEYNGGSCVAMAGK	1	57.02146@C;	sp|Q9Y7T8|PSB3_SCHPO	Probable proteasome subunit beta type-3 OS=Schizosaccharomyces pombe GN=SPCC63.12c PE=2 SV=1	0.2385
10095	670.0185	3	0.0732	0.98	-6.26	GKYYPLK	2		sp|P06732|KCRM_HUMAN	Creatine kinase M-type OS=Homo sapiens GN=CKM PE=1 SV=2	HGGYKPTDK	5		sp|P06732|KCRM_HUMAN	Creatine kinase M-type OS=Homo sapiens GN=CKM PE=1 SV=2	0.2538
7537	647.0671	3	0.0716	0.98	-3.46	KINVK	1		sp|Q9UTM3|RPN5_SCHPO	26S proteasome regulatory subunit rpn5 OS=Schizosaccharomyces pombe GN=rpn5a PE=1 SV=1	TKINLIETLR	2		sp|Q9UTM3|RPN5_SCHPO	26S proteasome regulatory subunit rpn5 OS=Schizosaccharomyces pombe GN=rpn5a PE=1 SV=1	0.2595
1805	676.99774	3	0.0711	0.73	-0.42	MFMTR	1		sp|Q9UT97|PSA5_SCHPO	Probable proteasome subunit alpha type-5 OS=Schizosaccharomyces pombe GN=SPAC323.02c PE=1 SV=1	QVMEEKLDSK	6		sp|Q9UT97|PSA5_SCHPO	Probable proteasome subunit alpha type-5 OS=Schizosaccharomyces pombe GN=SPAC323.02c PE=1 SV=1	0.2595
6425	867.79346	3	0.0711	0.95	10.23	KAQSGPDASAK	1		sp|P36612|PRS4_SCHPO	26S protease regulatory subunit 4 homolog OS=Schizosaccharomyces pombe GN=mts2 PE=2 SV=1	KILFENPDEATK	1		sp|P36612|PRS4_SCHPO	26S protease regulatory subunit 4 homolog OS=Schizosaccharomyces pombe GN=mts2 PE=2 SV=1	0.2595
12012	816.09393	3	0.0694	0.98	-8.59	DAFALAKEK	7		sp|O14126|PRS6A_SCHPO	26S protease regulatory subunit 6A OS=Schizosaccharomyces pombe GN=tbp1 PE=2 SV=1	LTHEKSTMLEK	5		sp|O14126|PRS6A_SCHPO	26S protease regulatory subunit 6A OS=Schizosaccharomyces pombe GN=tbp1 PE=2 SV=1	0.2595
12749	901.15424	4	0.0692	0.99	-3.39	EKASKGSNDDEMK	2		sp|O74762|RPN2_SCHPO	26S proteasome regulatory subunit rpn2 OS=Schizosaccharomyces pombe GN=rpn2 PE=1 SV=1	KTTEEKEATPMEMDEEK	1		sp|O74762|RPN2_SCHPO	26S proteasome regulatory subunit rpn2 OS=Schizosaccharomyces pombe GN=rpn2 PE=1 SV=1	0.2595
8868	839.74677	3	0.0637	0.95	7.67	MSGYDR	1		sp|Q10329|PSA7_SCHPO	Probable proteasome subunit alpha type-7 OS=Schizosaccharomyces pombe GN=SPBC106.16 PE=2 SV=1	EYLEKNWKEGLSR	8		sp|Q10329|PSA7_SCHPO	Probable proteasome subunit alpha type-7 OS=Schizosaccharomyces pombe GN=SPBC106.16 PE=2 SV=1	0.2727
4283	784.6958	3	0.0629	0.95	-10.38	NSTNNTKER	7		sp|P87048|RPN1_SCHPO	26S proteasome regulatory subunit rpn1 OS=Schizosaccharomyces pombe GN=rpn1 PE=1 SV=2	KNTEDIEMTA	1		sp|P87048|RPN1_SCHPO	26S proteasome regulatory subunit rpn1 OS=Schizosaccharomyces pombe GN=rpn1 PE=1 SV=2	0.2782
2305	560.2652	4	0.0567	0.71	-6.88	TKDSLEAR	2		sp|O74762|RPN2_SCHPO	26S proteasome regulatory subunit rpn2 OS=Schizosaccharomyces pombe GN=rpn2 PE=1 SV=1	ASKGSNDDEMK	3		sp|O74762|RPN2_SCHPO	26S proteasome regulatory subunit rpn2 OS=Schizosaccharomyces pombe GN=rpn2 PE=1 SV=1	0.2889
2987	425.52258	4	0.0500	0.92	-11.07	IIPLKK	5		sp|Q9UQY2|PSB1_SCHPO	Probable proteasome subunit beta type-1 OS=Schizosaccharomyces pombe GN=pam1 PE=2 SV=1	TLLYGKR	6		sp|Q9UQY2|PSB1_SCHPO	Probable proteasome subunit beta type-1 OS=Schizosaccharomyces pombe GN=pam1 PE=2 SV=1	0.2889
13518	665.98645	3	0.0445	0.78	-4.83	NKPGVYTK	2		sp|P00761|TRYP_PIG	Trypsin OS=Sus scrofa PE=1 SV=1	FPTDDDDK	1		sp|P00761|TRYP_PIG	Trypsin OS=Sus scrofa PE=1 SV=1	0.2993
9084	532.27826	3	0.0441	0.96	-7.05	FSGEKK	5		sp|Q9P7S2|RPN6_SCHPO	Probable 26S proteasome regulatory subunit rpn6 OS=Schizosaccharomyces pombe GN=rpn6 PE=2 SV=1	GVSKDEK	4		sp|Q9P7S2|RPN6_SCHPO	Probable 26S proteasome regulatory subunit rpn6 OS=Schizosaccharomyces pombe GN=rpn6 PE=2 SV=1	0.2993
7127	815.6929	3	0.0432	0.93	-6.19	CYAKNEWR	4	57.02146@C;	sp|O74762|RPN2_SCHPO	26S proteasome regulatory subunit rpn2 OS=Schizosaccharomyces pombe GN=rpn2 PE=1 SV=1	ASKGSNDDEMK	3		sp|O74762|RPN2_SCHPO	26S proteasome regulatory subunit rpn2 OS=Schizosaccharomyces pombe GN=rpn2 PE=1 SV=1	0.2993
