# Supplementary material for: ECL: an exhaustive search tool for the identification of cross-linked peptides using whole database
Source: BMC Bioinformatics. 2016 May 20;17:217. doi: 10.1186/s12859-016-1073-y (PMC4874008; doi:10.1186/s12859-016-1073-y)
Supplement: Additional file 2 — Detailed results of synthetic peptides and 26S Proteasome samples. (ZIP 4432 kb) [file 12859_2016_1073_MOESM2_ESM.zip › Detailed_results/26Syeast_database/ECL/aleitner_M1012_006.mzXML.intra.csv]

scan_num	spectrum_precursor_mz	charge	score	delta_score	abs_ppm	peptide_1	site_1	mod_1	protein_1	protein_annotation_1	peptide_2	site_2	mod_2	protein_2	protein_annotation_2	q_value
6736	1231.996	3	0.2739	0.83	-0.79	KSLPLQIEVANDCIK	1	57.02146@C;	sp|Q9P7S2|RPN6_SCHPO	Probable 26S proteasome regulatory subunit rpn6 OS=Schizosaccharomyces pombe GN=rpn6 PE=2 SV=1	ALQDYKPELASDPIIR	6		sp|Q9P7S2|RPN6_SCHPO	Probable 26S proteasome regulatory subunit rpn6 OS=Schizosaccharomyces pombe GN=rpn6 PE=2 SV=1	0.0000
3914	764.6732	4	0.2720	0.75	3.52	GGVHVKLAHLSK	6		sp|P06732|KCRM_HUMAN	Creatine kinase M-type OS=Homo sapiens GN=CKM PE=1 SV=2	LEKGQSIDDMIPAQK	3		sp|P06732|KCRM_HUMAN	Creatine kinase M-type OS=Homo sapiens GN=CKM PE=1 SV=2	0.0000
8696	782.451	4	0.2661	0.99	4.06	SAVIKTSTR	5		sp|O14126|PRS6A_SCHPO	26S protease regulatory subunit 6A OS=Schizosaccharomyces pombe GN=tbp1 PE=2 SV=1	LAAPQLVQMFIGDGAKLVR	16		sp|O14126|PRS6A_SCHPO	26S protease regulatory subunit 6A OS=Schizosaccharomyces pombe GN=tbp1 PE=2 SV=1	0.0000
9289	671.3832	5	0.2613	0.87	4.30	KIFTIHTSK	1		sp|P36612|PRS4_SCHPO	26S protease regulatory subunit 4 homolog OS=Schizosaccharomyces pombe GN=mts2 PE=2 SV=1	DDLSGAEIKAIVSEAGLLALR	9		sp|P36612|PRS4_SCHPO	26S protease regulatory subunit 4 homolog OS=Schizosaccharomyces pombe GN=mts2 PE=2 SV=1	0.0000
5985	703.14966	4	0.2589	0.84	2.26	KLEGTIDYQKL	10		sp|O74445|PRS10_SCHPO	Probable 26S protease subunit rpt4 OS=Schizosaccharomyces pombe GN=rpt4 PE=2 SV=2	KIEIPLPNEVGR	1		sp|O74445|PRS10_SCHPO	Probable 26S protease subunit rpt4 OS=Schizosaccharomyces pombe GN=rpt4 PE=2 SV=2	0.0000
8493	892.9951	4	0.2526	0.97	6.23	TLLYGKR	6		sp|Q9UQY2|PSB1_SCHPO	Probable proteasome subunit beta type-1 OS=Schizosaccharomyces pombe GN=pam1 PE=2 SV=1	VHEVGDDLVIGASGFEADALALVKR	24		sp|Q9UQY2|PSB1_SCHPO	Probable proteasome subunit beta type-1 OS=Schizosaccharomyces pombe GN=pam1 PE=2 SV=1	0.0000
8499	714.5971	5	0.2515	0.41	5.61	TLLYGKR	6		sp|Q9UQY2|PSB1_SCHPO	Probable proteasome subunit beta type-1 OS=Schizosaccharomyces pombe GN=pam1 PE=2 SV=1	VHEVGDDLVIGASGFEADALALVKR	24		sp|Q9UQY2|PSB1_SCHPO	Probable proteasome subunit beta type-1 OS=Schizosaccharomyces pombe GN=pam1 PE=2 SV=1	0.0000
9257	1146.9623	3	0.2505	0.77	6.11	KLEFPLPNEEAR	1		sp|O14126|PRS6A_SCHPO	26S protease regulatory subunit 6A OS=Schizosaccharomyces pombe GN=tbp1 PE=2 SV=1	SPAIIFIDELDAIGTKR	16		sp|O14126|PRS6A_SCHPO	26S protease regulatory subunit 6A OS=Schizosaccharomyces pombe GN=tbp1 PE=2 SV=1	0.0000
7881	711.5849	5	0.2496	0.73	5.09	TITDGKIYVEVER	6		sp|Q9UTM3|RPN5_SCHPO	26S proteasome regulatory subunit rpn5 OS=Schizosaccharomyces pombe GN=rpn5a PE=1 SV=1	AGDFQGLNEQLVSLFKK	16		sp|Q9UTM3|RPN5_SCHPO	26S proteasome regulatory subunit rpn5 OS=Schizosaccharomyces pombe GN=rpn5a PE=1 SV=1	0.0000
5808	1182.6215	3	0.2494	1.00	4.89	EVLNKGVSK	5		sp|Q9P7S2|RPN6_SCHPO	Probable 26S proteasome regulatory subunit rpn6 OS=Schizosaccharomyces pombe GN=rpn6 PE=2 SV=1	DEKVANEQEQALTNLSDLYVR	3		sp|Q9P7S2|RPN6_SCHPO	Probable 26S proteasome regulatory subunit rpn6 OS=Schizosaccharomyces pombe GN=rpn6 PE=2 SV=1	0.0000
7885	1185.3074	3	0.2447	0.79	8.52	TITDGKIYVEVER	6		sp|Q9UTM3|RPN5_SCHPO	26S proteasome regulatory subunit rpn5 OS=Schizosaccharomyces pombe GN=rpn5a PE=1 SV=1	AGDFQGLNEQLVSLFKK	16		sp|Q9UTM3|RPN5_SCHPO	26S proteasome regulatory subunit rpn5 OS=Schizosaccharomyces pombe GN=rpn5a PE=1 SV=1	0.0000
9324	860.47473	4	0.2432	0.56	7.53	KLEFPLPNEEAR	1		sp|O14126|PRS6A_SCHPO	26S protease regulatory subunit 6A OS=Schizosaccharomyces pombe GN=tbp1 PE=2 SV=1	SPAIIFIDELDAIGTKR	16		sp|O14126|PRS6A_SCHPO	26S protease regulatory subunit 6A OS=Schizosaccharomyces pombe GN=tbp1 PE=2 SV=1	0.0000
8703	626.1604	5	0.2415	0.96	1.09	SAVIKTSTR	5		sp|O14126|PRS6A_SCHPO	26S protease regulatory subunit 6A OS=Schizosaccharomyces pombe GN=tbp1 PE=2 SV=1	LAAPQLVQMFIGDGAKLVR	16		sp|O14126|PRS6A_SCHPO	26S protease regulatory subunit 6A OS=Schizosaccharomyces pombe GN=tbp1 PE=2 SV=1	0.0000
6131	786.90436	4	0.2390	0.89	5.20	LLKLEEAMK	3		sp|Q9UQY2|PSB1_SCHPO	Probable proteasome subunit beta type-1 OS=Schizosaccharomyces pombe GN=pam1 PE=2 SV=1	EGKGEIYSFDPVGSYER	3		sp|Q9UQY2|PSB1_SCHPO	Probable proteasome subunit beta type-1 OS=Schizosaccharomyces pombe GN=pam1 PE=2 SV=1	0.0000
10498	901.2283	4	0.2346	0.90	9.70	KYYSFDNSLK	1		sp|O42897|RPN3_SCHPO	Probable 26S proteasome regulatory subunit rpn3 OS=Schizosaccharomyces pombe GN=rpn3 PE=2 SV=2	TVLQDVEANIAALMQATKQR	18		sp|O42897|RPN3_SCHPO	Probable 26S proteasome regulatory subunit rpn3 OS=Schizosaccharomyces pombe GN=rpn3 PE=2 SV=2	0.0000
8200	907.9887	4	0.2312	0.97	8.48	VKAMEVDEKPTER	2		sp|O14126|PRS6A_SCHPO	26S protease regulatory subunit 6A OS=Schizosaccharomyces pombe GN=tbp1 PE=2 SV=1	EKSPAIIFIDELDAIGTK	2		sp|O14126|PRS6A_SCHPO	26S protease regulatory subunit 6A OS=Schizosaccharomyces pombe GN=tbp1 PE=2 SV=1	0.0000
6195	641.8937	4	0.2301	1.00	4.48	SAKGTK	3		sp|O74440|RPN8_SCHPO	26S proteasome regulatory subunit rpn8 OS=Schizosaccharomyces pombe GN=rpn8 PE=2 SV=1	KYIPNPVLVIIDVKPK	14		sp|O74440|RPN8_SCHPO	26S proteasome regulatory subunit rpn8 OS=Schizosaccharomyces pombe GN=rpn8 PE=2 SV=1	0.0000
6392	706.8861	4	0.2252	0.82	3.63	EKVAFILDQVR	2		sp|Q9UTM3|RPN5_SCHPO	26S proteasome regulatory subunit rpn5 OS=Schizosaccharomyces pombe GN=rpn5a PE=1 SV=1	FFEKEDVQSLK	4		sp|Q9UTM3|RPN5_SCHPO	26S proteasome regulatory subunit rpn5 OS=Schizosaccharomyces pombe GN=rpn5a PE=1 SV=1	0.0000
5943	754.9414	4	0.2244	0.87	8.42	KIFTIHTSK	1		sp|P36612|PRS4_SCHPO	26S protease regulatory subunit 4 homolog OS=Schizosaccharomyces pombe GN=mts2 PE=2 SV=1	TLLAKAVANQTSATFLR	5		sp|P36612|PRS4_SCHPO	26S protease regulatory subunit 4 homolog OS=Schizosaccharomyces pombe GN=mts2 PE=2 SV=1	0.0000
4105	996.1811	3	0.2244	0.98	7.20	LKYYEQK	2		sp|Q9UTM3|RPN5_SCHPO	26S proteasome regulatory subunit rpn5 OS=Schizosaccharomyces pombe GN=rpn5a PE=1 SV=1	AVYDTAVVQEDPEKWK	14		sp|Q9UTM3|RPN5_SCHPO	26S proteasome regulatory subunit rpn5 OS=Schizosaccharomyces pombe GN=rpn5a PE=1 SV=1	0.0000
6127	1048.8663	3	0.2230	0.88	1.71	LLKLEEAMK	3		sp|Q9UQY2|PSB1_SCHPO	Probable proteasome subunit beta type-1 OS=Schizosaccharomyces pombe GN=pam1 PE=2 SV=1	EGKGEIYSFDPVGSYER	3		sp|Q9UQY2|PSB1_SCHPO	Probable proteasome subunit beta type-1 OS=Schizosaccharomyces pombe GN=pam1 PE=2 SV=1	0.0000
9278	688.58044	5	0.2224	0.70	6.39	KLEFPLPNEEAR	1		sp|O14126|PRS6A_SCHPO	26S protease regulatory subunit 6A OS=Schizosaccharomyces pombe GN=tbp1 PE=2 SV=1	SPAIIFIDELDAIGTKR	16		sp|O14126|PRS6A_SCHPO	26S protease regulatory subunit 6A OS=Schizosaccharomyces pombe GN=tbp1 PE=2 SV=1	0.0000
5008	1072.5507	3	0.2214	0.87	8.73	IITKEGVETR	4		sp|Q9UQY2|PSB1_SCHPO	Probable proteasome subunit beta type-1 OS=Schizosaccharomyces pombe GN=pam1 PE=2 SV=1	EGKGEIYSFDPVGSYER	3		sp|Q9UQY2|PSB1_SCHPO	Probable proteasome subunit beta type-1 OS=Schizosaccharomyces pombe GN=pam1 PE=2 SV=1	0.0000
6563	985.5191	4	0.2202	0.97	4.90	KNVPK	1		sp|Q10329|PSA7_SCHPO	Probable proteasome subunit alpha type-7 OS=Schizosaccharomyces pombe GN=SPBC106.16 PE=2 SV=1	LQNVSNFQKIAMVDNHVCLAFAGLNADAR	9	57.02146@C;	sp|Q10329|PSA7_SCHPO	Probable proteasome subunit alpha type-7 OS=Schizosaccharomyces pombe GN=SPBC106.16 PE=2 SV=1	0.0000
5393	623.1496	5	0.2154	0.89	5.02	HTVIKTGLR	5		sp|O42897|RPN3_SCHPO	Probable 26S proteasome regulatory subunit rpn3 OS=Schizosaccharomyces pombe GN=rpn3 PE=2 SV=2	LGLDSEESAEYIVAKGIR	15		sp|O42897|RPN3_SCHPO	Probable 26S proteasome regulatory subunit rpn3 OS=Schizosaccharomyces pombe GN=rpn3 PE=2 SV=2	0.0000
3517	650.1036	4	0.2144	0.93	4.33	KVPDK	1		sp|O94517|PSA6_SCHPO	Probable proteasome subunit alpha type-6 OS=Schizosaccharomyces pombe GN=SPBC646.16 PE=2 SV=1	ATSAGPKQTETINWLEK	7		sp|O94517|PSA6_SCHPO	Probable proteasome subunit alpha type-6 OS=Schizosaccharomyces pombe GN=SPBC646.16 PE=2 SV=1	0.0000
4104	747.3863	4	0.2137	0.96	5.40	LKYYEQK	2		sp|Q9UTM3|RPN5_SCHPO	26S proteasome regulatory subunit rpn5 OS=Schizosaccharomyces pombe GN=rpn5a PE=1 SV=1	AVYDTAVVQEDPEKWK	14		sp|Q9UTM3|RPN5_SCHPO	26S proteasome regulatory subunit rpn5 OS=Schizosaccharomyces pombe GN=rpn5a PE=1 SV=1	0.0000
3420	896.17035	3	0.2131	0.83	3.82	ATAIGKSSTAAK	6		sp|O94579|PSA2_SCHPO	Probable proteasome subunit alpha type-2 OS=Schizosaccharomyces pombe GN=SPCC1442.06 PE=2 SV=1	KPTSELAIGASLEK	1		sp|O94579|PSA2_SCHPO	Probable proteasome subunit alpha type-2 OS=Schizosaccharomyces pombe GN=SPCC1442.06 PE=2 SV=1	0.0000
4820	1133.268	3	0.2117	0.88	6.11	LGDKGPAAAR	4		sp|O14250|PSA1_SCHPO	Probable proteasome subunit alpha type-1 OS=Schizosaccharomyces pombe GN=SPAC6G10.04c PE=2 SV=1	DTLSKDQELTEENVSISVIGK	5		sp|O14250|PSA1_SCHPO	Probable proteasome subunit alpha type-1 OS=Schizosaccharomyces pombe GN=SPAC6G10.04c PE=2 SV=1	0.0000
4452	590.092	4	0.2073	0.98	4.56	LLKLEEAMK	3		sp|Q9UQY2|PSB1_SCHPO	Probable proteasome subunit beta type-1 OS=Schizosaccharomyces pombe GN=pam1 PE=2 SV=1	IITKEGVETR	4		sp|Q9UQY2|PSB1_SCHPO	Probable proteasome subunit beta type-1 OS=Schizosaccharomyces pombe GN=pam1 PE=2 SV=1	0.0000
6721	924.257	4	0.2070	0.88	8.13	KSLPLQIEVANDCIK	1	57.02146@C;	sp|Q9P7S2|RPN6_SCHPO	Probable 26S proteasome regulatory subunit rpn6 OS=Schizosaccharomyces pombe GN=rpn6 PE=2 SV=1	ALQDYKPELASDPIIR	6		sp|Q9P7S2|RPN6_SCHPO	Probable 26S proteasome regulatory subunit rpn6 OS=Schizosaccharomyces pombe GN=rpn6 PE=2 SV=1	0.0000
3603	637.55945	5	0.2047	0.96	4.07	GGVHVKLAHLSK	6		sp|P06732|KCRM_HUMAN	Creatine kinase M-type OS=Homo sapiens GN=CKM PE=1 SV=2	KLEKGQSIDDMIPAQK	1		sp|P06732|KCRM_HUMAN	Creatine kinase M-type OS=Homo sapiens GN=CKM PE=1 SV=2	0.0000
3458	650.1019	4	0.2038	0.91	1.79	KVPDK	1		sp|O94517|PSA6_SCHPO	Probable proteasome subunit alpha type-6 OS=Schizosaccharomyces pombe GN=SPBC646.16 PE=2 SV=1	ATSAGPKQTETINWLEK	7		sp|O94517|PSA6_SCHPO	Probable proteasome subunit alpha type-6 OS=Schizosaccharomyces pombe GN=SPBC646.16 PE=2 SV=1	0.0000
7271	835.95996	4	0.2015	0.86	6.80	TKDAVVLGVEK	2		sp|Q9UT97|PSA5_SCHPO	Probable proteasome subunit alpha type-5 OS=Schizosaccharomyces pombe GN=SPAC323.02c PE=1 SV=1	EFHKDMTLEEAEVLILK	4		sp|Q9UT97|PSA5_SCHPO	Probable proteasome subunit alpha type-5 OS=Schizosaccharomyces pombe GN=SPAC323.02c PE=1 SV=1	0.0000
5631	825.9289	4	0.2014	0.88	4.07	RLLKLEEAMK	4		sp|Q9UQY2|PSB1_SCHPO	Probable proteasome subunit beta type-1 OS=Schizosaccharomyces pombe GN=pam1 PE=2 SV=1	EGKGEIYSFDPVGSYER	3		sp|Q9UQY2|PSB1_SCHPO	Probable proteasome subunit beta type-1 OS=Schizosaccharomyces pombe GN=pam1 PE=2 SV=1	0.0000
1562	750.0672	3	0.2007	0.79	5.65	NHASIDKMK	7		sp|P41878|RPN11_SCHPO	26S proteasome regulatory subunit rpn11 OS=Schizosaccharomyces pombe GN=rpn11 PE=1 SV=2	KHLDAEVQK	1		sp|P41878|RPN11_SCHPO	26S proteasome regulatory subunit rpn11 OS=Schizosaccharomyces pombe GN=rpn11 PE=1 SV=2	0.0000
4443	943.2448	4	0.1985	0.89	6.41	LGDKGPAAAR	4		sp|O14250|PSA1_SCHPO	Probable proteasome subunit alpha type-1 OS=Schizosaccharomyces pombe GN=SPAC6G10.04c PE=2 SV=1	DTLSKDQELTEENVSISVIGKDEK	5		sp|O14250|PSA1_SCHPO	Probable proteasome subunit alpha type-1 OS=Schizosaccharomyces pombe GN=SPAC6G10.04c PE=2 SV=1	0.0000
5745	743.167	4	0.1985	0.87	6.66	MEILKIHLEK	5		sp|O74445|PRS10_SCHPO	Probable 26S protease subunit rpt4 OS=Schizosaccharomyces pombe GN=rpt4 PE=2 SV=2	VSKQGEIDYEALVK	3		sp|O74445|PRS10_SCHPO	Probable 26S protease subunit rpt4 OS=Schizosaccharomyces pombe GN=rpt4 PE=2 SV=2	0.0000
4575	666.1096	4	0.1979	0.98	1.28	FSGEKK	5		sp|Q9P7S2|RPN6_SCHPO	Probable 26S proteasome regulatory subunit rpn6 OS=Schizosaccharomyces pombe GN=rpn6 PE=2 SV=1	ALQDYKPELASDPIIR	6		sp|Q9P7S2|RPN6_SCHPO	Probable 26S proteasome regulatory subunit rpn6 OS=Schizosaccharomyces pombe GN=rpn6 PE=2 SV=1	0.0000
3410	672.3799	4	0.1973	0.82	4.27	ATAIGKSSTAAK	6		sp|O94579|PSA2_SCHPO	Probable proteasome subunit alpha type-2 OS=Schizosaccharomyces pombe GN=SPCC1442.06 PE=2 SV=1	KPTSELAIGASLEK	1		sp|O94579|PSA2_SCHPO	Probable proteasome subunit alpha type-2 OS=Schizosaccharomyces pombe GN=SPCC1442.06 PE=2 SV=1	0.0000
8606	702.6042	5	0.1967	0.88	5.29	RKIFTIHTSK	2		sp|P36612|PRS4_SCHPO	26S protease regulatory subunit 4 homolog OS=Schizosaccharomyces pombe GN=mts2 PE=2 SV=1	DDLSGAEIKAIVSEAGLLALR	9		sp|P36612|PRS4_SCHPO	26S protease regulatory subunit 4 homolog OS=Schizosaccharomyces pombe GN=mts2 PE=2 SV=1	0.0000
10502	721.1829	5	0.1961	0.86	8.07	KYYSFDNSLK	1		sp|O42897|RPN3_SCHPO	Probable 26S proteasome regulatory subunit rpn3 OS=Schizosaccharomyces pombe GN=rpn3 PE=2 SV=2	TVLQDVEANIAALMQATKQR	18		sp|O42897|RPN3_SCHPO	Probable 26S proteasome regulatory subunit rpn3 OS=Schizosaccharomyces pombe GN=rpn3 PE=2 SV=2	0.0000
6194	899.5057	4	0.1942	0.79	6.86	NKYAIQLPLPPK	2		sp|O42931|PRS7_SCHPO	26S protease regulatory subunit 7 homolog OS=Schizosaccharomyces pombe GN=rpt1 PE=1 SV=2	IIENEQSAEKNAYVINLK	10		sp|O42931|PRS7_SCHPO	26S protease regulatory subunit 7 homolog OS=Schizosaccharomyces pombe GN=rpt1 PE=1 SV=2	0.0000
4785	705.1191	4	0.1927	0.93	3.64	LMVEMEKK	7		sp|P06732|KCRM_HUMAN	Creatine kinase M-type OS=Homo sapiens GN=CKM PE=1 SV=2	LEKGQSIDDMIPAQK	3		sp|P06732|KCRM_HUMAN	Creatine kinase M-type OS=Homo sapiens GN=CKM PE=1 SV=2	0.0000
4465	786.45557	3	0.1918	0.92	7.15	LLKLEEAMK	3		sp|Q9UQY2|PSB1_SCHPO	Probable proteasome subunit beta type-1 OS=Schizosaccharomyces pombe GN=pam1 PE=2 SV=1	IITKEGVETR	4		sp|Q9UQY2|PSB1_SCHPO	Probable proteasome subunit beta type-1 OS=Schizosaccharomyces pombe GN=pam1 PE=2 SV=1	0.0000
5214	917.20807	4	0.1914	0.91	4.93	LKYYEQK	2		sp|Q9UTM3|RPN5_SCHPO	26S proteasome regulatory subunit rpn5 OS=Schizosaccharomyces pombe GN=rpn5a PE=1 SV=1	SAQEILCNEPVETYGSFDLKEK	20	57.02146@C;	sp|Q9UTM3|RPN5_SCHPO	26S proteasome regulatory subunit rpn5 OS=Schizosaccharomyces pombe GN=rpn5a PE=1 SV=1	0.0000
4704	591.1339	5	0.1910	0.92	7.12	VLVKVHPEGK	4		sp|P41836|PRS8_SCHPO	26S protease regulatory subunit 8 homolog OS=Schizosaccharomyces pombe GN=let1 PE=2 SV=1	VSGSELVQKYIGEGSR	9		sp|P41836|PRS8_SCHPO	26S protease regulatory subunit 8 homolog OS=Schizosaccharomyces pombe GN=let1 PE=2 SV=1	0.0000
4451	1257.3263	3	0.1883	0.92	8.29	LGDKGPAAAR	4		sp|O14250|PSA1_SCHPO	Probable proteasome subunit alpha type-1 OS=Schizosaccharomyces pombe GN=SPAC6G10.04c PE=2 SV=1	DTLSKDQELTEENVSISVIGKDEK	5		sp|O14250|PSA1_SCHPO	Probable proteasome subunit alpha type-1 OS=Schizosaccharomyces pombe GN=SPAC6G10.04c PE=2 SV=1	0.0000
3479	672.3802	4	0.1873	0.80	4.73	ATAIGKSSTAAK	6		sp|O94579|PSA2_SCHPO	Probable proteasome subunit alpha type-2 OS=Schizosaccharomyces pombe GN=SPCC1442.06 PE=2 SV=1	KPTSELAIGASLEK	1		sp|O94579|PSA2_SCHPO	Probable proteasome subunit alpha type-2 OS=Schizosaccharomyces pombe GN=SPCC1442.06 PE=2 SV=1	0.0000
1277	586.31354	4	0.1867	0.96	2.61	IKENQEK	2		sp|O14126|PRS6A_SCHPO	26S protease regulatory subunit 6A OS=Schizosaccharomyces pombe GN=tbp1 PE=2 SV=1	LTHEKSTMLEK	5		sp|O14126|PRS6A_SCHPO	26S protease regulatory subunit 6A OS=Schizosaccharomyces pombe GN=tbp1 PE=2 SV=1	0.0000
4634	659.3612	4	0.1864	0.97	4.08	EKASFAR	2		sp|P50524|RPN12_SCHPO	26S proteasome regulatory subunit rpn12 OS=Schizosaccharomyces pombe GN=rpn12 PE=1 SV=1	VELAKQNLFVPTSDK	5		sp|P50524|RPN12_SCHPO	26S proteasome regulatory subunit rpn12 OS=Schizosaccharomyces pombe GN=rpn12 PE=1 SV=1	0.0000
9358	671.38696	5	0.1860	0.98	9.91	KIFTIHTSK	1		sp|P36612|PRS4_SCHPO	26S protease regulatory subunit 4 homolog OS=Schizosaccharomyces pombe GN=mts2 PE=2 SV=1	DDLSGAEIKAIVSEAGLLALR	9		sp|P36612|PRS4_SCHPO	26S protease regulatory subunit 4 homolog OS=Schizosaccharomyces pombe GN=mts2 PE=2 SV=1	0.0000
9629	916.2335	4	0.1856	0.82	8.47	SLEKTLVPYLR	4		sp|O42897|RPN3_SCHPO	Probable 26S proteasome regulatory subunit rpn3 OS=Schizosaccharomyces pombe GN=rpn3 PE=2 SV=2	IGDLCAFTDALSKYEAEFR	13	57.02146@C;	sp|O42897|RPN3_SCHPO	Probable 26S proteasome regulatory subunit rpn3 OS=Schizosaccharomyces pombe GN=rpn3 PE=2 SV=2	0.0000
7272	668.96857	5	0.1849	0.89	5.48	TKDAVVLGVEK	2		sp|Q9UT97|PSA5_SCHPO	Probable proteasome subunit alpha type-5 OS=Schizosaccharomyces pombe GN=SPAC323.02c PE=1 SV=1	EFHKDMTLEEAEVLILK	4		sp|Q9UT97|PSA5_SCHPO	Probable proteasome subunit alpha type-5 OS=Schizosaccharomyces pombe GN=SPAC323.02c PE=1 SV=1	0.0141
6112	674.1214	4	0.1839	0.96	3.90	YKVNLYK	2		sp|Q9Y7T8|PSB3_SCHPO	Probable proteasome subunit beta type-3 OS=Schizosaccharomyces pombe GN=SPCC63.12c PE=2 SV=1	TFANLVSSTLYEKR	13		sp|Q9Y7T8|PSB3_SCHPO	Probable proteasome subunit beta type-3 OS=Schizosaccharomyces pombe GN=SPCC63.12c PE=2 SV=1	0.0141
3921	611.9411	5	0.1828	0.87	5.27	GGVHVKLAHLSK	6		sp|P06732|KCRM_HUMAN	Creatine kinase M-type OS=Homo sapiens GN=CKM PE=1 SV=2	LEKGQSIDDMIPAQK	3		sp|P06732|KCRM_HUMAN	Creatine kinase M-type OS=Homo sapiens GN=CKM PE=1 SV=2	0.0141
5442	867.69507	4	0.1813	0.97	7.25	SAELYKNPK	6		sp|O74762|RPN2_SCHPO	26S proteasome regulatory subunit rpn2 OS=Schizosaccharomyces pombe GN=rpn2 PE=1 SV=1	YAGMFATALAYCGTSNSKIVR	18	57.02146@C;	sp|O74762|RPN2_SCHPO	26S proteasome regulatory subunit rpn2 OS=Schizosaccharomyces pombe GN=rpn2 PE=1 SV=1	0.0141
7049	792.96155	4	0.1812	0.89	3.78	VLVKVHPEGK	4		sp|P41836|PRS8_SCHPO	26S protease regulatory subunit 8 homolog OS=Schizosaccharomyces pombe GN=let1 PE=2 SV=1	ILPNKVDPLVSLMMVEK	5		sp|P41836|PRS8_SCHPO	26S protease regulatory subunit 8 homolog OS=Schizosaccharomyces pombe GN=let1 PE=2 SV=1	0.0141
7122	1163.3773	4	0.1811	1.00	4.52	ILIDKAR	5		sp|Q10329|PSA7_SCHPO	Probable proteasome subunit alpha type-7 OS=Schizosaccharomyces pombe GN=SPBC106.16 PE=2 SV=1	YVAGVQQKYTQSGGVRPFGVSTLIAGFDVGDNTPR	8		sp|Q10329|PSA7_SCHPO	Probable proteasome subunit alpha type-7 OS=Schizosaccharomyces pombe GN=SPBC106.16 PE=2 SV=1	0.0141
9252	860.4779	4	0.1801	0.69	11.22	KLEFPLPNEEAR	1		sp|O14126|PRS6A_SCHPO	26S protease regulatory subunit 6A OS=Schizosaccharomyces pombe GN=tbp1 PE=2 SV=1	SPAIIFIDELDAIGTKR	16		sp|O14126|PRS6A_SCHPO	26S protease regulatory subunit 6A OS=Schizosaccharomyces pombe GN=tbp1 PE=2 SV=1	0.0141
5309	926.2298	4	0.1795	0.85	6.20	KAQSGPDASAK	1		sp|P36612|PRS4_SCHPO	26S protease regulatory subunit 4 homolog OS=Schizosaccharomyces pombe GN=mts2 PE=2 SV=1	LDKAPTESYADIGGLESQIQEIK	3		sp|P36612|PRS4_SCHPO	26S protease regulatory subunit 4 homolog OS=Schizosaccharomyces pombe GN=mts2 PE=2 SV=1	0.0141
3976	592.6117	4	0.1769	0.90	1.96	ELLVKASK	5		sp|Q9US13|RPN9_SCHPO	Probable 26S proteasome regulatory subunit rpn9 OS=Schizosaccharomyces pombe GN=rpn9 PE=2 SV=1	IKLISGKLDEAR	2		sp|Q9US13|RPN9_SCHPO	Probable 26S proteasome regulatory subunit rpn9 OS=Schizosaccharomyces pombe GN=rpn9 PE=2 SV=1	0.0141
8359	889.26807	5	0.1762	0.77	8.03	KILFENPDEATK	1		sp|P36612|PRS4_SCHPO	26S protease regulatory subunit 4 homolog OS=Schizosaccharomyces pombe GN=mts2 PE=2 SV=1	QLFNAAEEHSPSIVFIDEIDAIGTKR	25		sp|P36612|PRS4_SCHPO	26S protease regulatory subunit 4 homolog OS=Schizosaccharomyces pombe GN=mts2 PE=2 SV=1	0.0141
8437	682.58826	5	0.1757	0.97	5.23	KLGVKPPK	1		sp|O14126|PRS6A_SCHPO	26S protease regulatory subunit 6A OS=Schizosaccharomyces pombe GN=tbp1 PE=2 SV=1	QIEELFEAIVLPMQQADKFR	18		sp|O14126|PRS6A_SCHPO	26S protease regulatory subunit 6A OS=Schizosaccharomyces pombe GN=tbp1 PE=2 SV=1	0.0141
7311	714.6513	4	0.1752	1.00	3.85	LEKVR	3		sp|Q9UTM3|RPN5_SCHPO	26S proteasome regulatory subunit rpn5 OS=Schizosaccharomyces pombe GN=rpn5a PE=1 SV=1	QLIIKEEMMNSIQQAVAK	5		sp|Q9UTM3|RPN5_SCHPO	26S proteasome regulatory subunit rpn5 OS=Schizosaccharomyces pombe GN=rpn5a PE=1 SV=1	0.0141
8813	961.29266	5	0.1750	0.75	-1.02	FCVGLQKIEEIFK	7	57.02146@C;	sp|P06732|KCRM_HUMAN	Creatine kinase M-type OS=Homo sapiens GN=CKM PE=1 SV=2	KAGHPFMWNQHLGYVLTCPSNLGTGLR	1	57.02146@C;	sp|P06732|KCRM_HUMAN	Creatine kinase M-type OS=Homo sapiens GN=CKM PE=1 SV=2	0.0141
7201	930.9051	5	0.1749	0.99	6.41	ILIDKAR	5		sp|Q10329|PSA7_SCHPO	Probable proteasome subunit alpha type-7 OS=Schizosaccharomyces pombe GN=SPBC106.16 PE=2 SV=1	YVAGVQQKYTQSGGVRPFGVSTLIAGFDVGDNTPR	8		sp|Q10329|PSA7_SCHPO	Probable proteasome subunit alpha type-7 OS=Schizosaccharomyces pombe GN=SPBC106.16 PE=2 SV=1	0.0141
5747	594.735	5	0.1728	0.87	6.50	MEILKIHLEK	5		sp|O74445|PRS10_SCHPO	Probable 26S protease subunit rpt4 OS=Schizosaccharomyces pombe GN=rpt4 PE=2 SV=2	VSKQGEIDYEALVK	3		sp|O74445|PRS10_SCHPO	Probable 26S protease subunit rpt4 OS=Schizosaccharomyces pombe GN=rpt4 PE=2 SV=2	0.0141
7284	641.16394	5	0.1719	0.80	10.07	ATLTGMKIDVLFSK	7		sp|Q10335|RPN7_SCHPO	Probable 26S proteasome regulatory subunit rpn7 OS=Schizosaccharomyces pombe GN=rpn7 PE=2 SV=1	LKPLIEKGGDWER	7		sp|Q10335|RPN7_SCHPO	Probable 26S proteasome regulatory subunit rpn7 OS=Schizosaccharomyces pombe GN=rpn7 PE=2 SV=1	0.0141
1021	692.10675	4	0.1707	0.93	-10.51	MTEVLK	1		sp|P41836|PRS8_SCHPO	26S protease regulatory subunit 8 homolog OS=Schizosaccharomyces pombe GN=let1 PE=2 SV=1	IPDSTYEMVGGLEKQIK	14		sp|P41836|PRS8_SCHPO	26S protease regulatory subunit 8 homolog OS=Schizosaccharomyces pombe GN=let1 PE=2 SV=1	0.0141
4788	785.1457	4	0.1698	0.93	7.24	YYEQKIR	5		sp|Q9UTM3|RPN5_SCHPO	26S proteasome regulatory subunit rpn5 OS=Schizosaccharomyces pombe GN=rpn5a PE=1 SV=1	IGLHDDAYLDVCKYYR	13	57.02146@C;	sp|Q9UTM3|RPN5_SCHPO	26S proteasome regulatory subunit rpn5 OS=Schizosaccharomyces pombe GN=rpn5a PE=1 SV=1	0.0141
8203	726.59064	5	0.1696	0.99	5.99	VKAMEVDEKPTER	2		sp|O14126|PRS6A_SCHPO	26S protease regulatory subunit 6A OS=Schizosaccharomyces pombe GN=tbp1 PE=2 SV=1	EKSPAIIFIDELDAIGTK	2		sp|O14126|PRS6A_SCHPO	26S protease regulatory subunit 6A OS=Schizosaccharomyces pombe GN=tbp1 PE=2 SV=1	0.0141
7856	889.22986	4	0.1694	0.72	5.70	TITDGKIYVEVER	6		sp|Q9UTM3|RPN5_SCHPO	26S proteasome regulatory subunit rpn5 OS=Schizosaccharomyces pombe GN=rpn5a PE=1 SV=1	AGDFQGLNEQLVSLFKK	16		sp|Q9UTM3|RPN5_SCHPO	26S proteasome regulatory subunit rpn5 OS=Schizosaccharomyces pombe GN=rpn5a PE=1 SV=1	0.0141
1550	562.8002	4	0.1688	0.73	1.96	NHASIDKMK	7		sp|P41878|RPN11_SCHPO	26S proteasome regulatory subunit rpn11 OS=Schizosaccharomyces pombe GN=rpn11 PE=1 SV=2	KHLDAEVQK	1		sp|P41878|RPN11_SCHPO	26S proteasome regulatory subunit rpn11 OS=Schizosaccharomyces pombe GN=rpn11 PE=1 SV=2	0.0141
9590	1147.113	4	0.1687	0.79	3.73	LTQLLSQIKEEQGDIK	9		sp|Q9UTM3|RPN5_SCHPO	26S proteasome regulatory subunit rpn5 OS=Schizosaccharomyces pombe GN=rpn5a PE=1 SV=1	QSMTSLVQHVMTYLPGIDDLKTK	21		sp|Q9UTM3|RPN5_SCHPO	26S proteasome regulatory subunit rpn5 OS=Schizosaccharomyces pombe GN=rpn5a PE=1 SV=1	0.0141
2926	859.4733	3	0.1651	0.89	0.38	VISMEKGGNMK	6		sp|P06732|KCRM_HUMAN	Creatine kinase M-type OS=Homo sapiens GN=CKM PE=1 SV=2	GGVHVKLAHLSK	6		sp|P06732|KCRM_HUMAN	Creatine kinase M-type OS=Homo sapiens GN=CKM PE=1 SV=2	0.0141
5202	679.96246	5	0.1648	0.91	3.16	GVSKDEK	4		sp|Q9P7S2|RPN6_SCHPO	Probable 26S proteasome regulatory subunit rpn6 OS=Schizosaccharomyces pombe GN=rpn6 PE=2 SV=1	HNDLAQLVQQSRPLMANFSKAK	20		sp|Q9P7S2|RPN6_SCHPO	Probable 26S proteasome regulatory subunit rpn6 OS=Schizosaccharomyces pombe GN=rpn6 PE=2 SV=1	0.0141
7065	1163.3807	4	0.1640	0.98	7.46	ILIDKAR	5		sp|Q10329|PSA7_SCHPO	Probable proteasome subunit alpha type-7 OS=Schizosaccharomyces pombe GN=SPBC106.16 PE=2 SV=1	YVAGVQQKYTQSGGVRPFGVSTLIAGFDVGDNTPR	8		sp|Q10329|PSA7_SCHPO	Probable proteasome subunit alpha type-7 OS=Schizosaccharomyces pombe GN=SPBC106.16 PE=2 SV=1	0.0141
3658	640.6003	4	0.1638	0.84	6.20	IEEIFKK	6		sp|P06732|KCRM_HUMAN	Creatine kinase M-type OS=Homo sapiens GN=CKM PE=1 SV=2	SIKGYTLPPHCSR	3	57.02146@C;	sp|P06732|KCRM_HUMAN	Creatine kinase M-type OS=Homo sapiens GN=CKM PE=1 SV=2	0.0141
4814	850.20166	4	0.1636	0.86	4.82	LGDKGPAAAR	4		sp|O14250|PSA1_SCHPO	Probable proteasome subunit alpha type-1 OS=Schizosaccharomyces pombe GN=SPAC6G10.04c PE=2 SV=1	DTLSKDQELTEENVSISVIGK	5		sp|O14250|PSA1_SCHPO	Probable proteasome subunit alpha type-1 OS=Schizosaccharomyces pombe GN=SPAC6G10.04c PE=2 SV=1	0.0141
9284	838.97687	4	0.1622	0.93	3.93	KIFTIHTSK	1		sp|P36612|PRS4_SCHPO	26S protease regulatory subunit 4 homolog OS=Schizosaccharomyces pombe GN=mts2 PE=2 SV=1	DDLSGAEIKAIVSEAGLLALR	9		sp|P36612|PRS4_SCHPO	26S protease regulatory subunit 4 homolog OS=Schizosaccharomyces pombe GN=mts2 PE=2 SV=1	0.0141
4972	935.26013	4	0.1614	0.95	7.58	LGDKGPAAAR	4		sp|O14250|PSA1_SCHPO	Probable proteasome subunit alpha type-1 OS=Schizosaccharomyces pombe GN=SPAC6G10.04c PE=2 SV=1	ALRDTLSKDQELTEENVSISVIGK	8		sp|O14250|PSA1_SCHPO	Probable proteasome subunit alpha type-1 OS=Schizosaccharomyces pombe GN=SPAC6G10.04c PE=2 SV=1	0.0141
5491	695.3902	4	0.1612	0.98	5.98	KEEPK	1		sp|O74762|RPN2_SCHPO	26S proteasome regulatory subunit rpn2 OS=Schizosaccharomyces pombe GN=rpn2 PE=1 SV=1	FSFISNVRPKLFAYPPK	10		sp|O74762|RPN2_SCHPO	26S proteasome regulatory subunit rpn2 OS=Schizosaccharomyces pombe GN=rpn2 PE=1 SV=1	0.0141
6103	1016.75214	4	0.1595	0.90	3.55	FFEKEDVQSLK	4		sp|Q9UTM3|RPN5_SCHPO	26S proteasome regulatory subunit rpn5 OS=Schizosaccharomyces pombe GN=rpn5a PE=1 SV=1	SAQEILCNEPVETYGSFDLKEK	20	57.02146@C;	sp|Q9UTM3|RPN5_SCHPO	26S proteasome regulatory subunit rpn5 OS=Schizosaccharomyces pombe GN=rpn5a PE=1 SV=1	0.0141
5276	1001.79047	4	0.1589	0.98	11.16	KVTSKLLEQEESAEK	1		sp|Q09682|PSA4_SCHPO	Probable proteasome subunit alpha type-4 OS=Schizosaccharomyces pombe GN=SPAC13C5.01c PE=2 SV=1	TLDSNSLTHEKIEFATITK	11		sp|Q09682|PSA4_SCHPO	Probable proteasome subunit alpha type-4 OS=Schizosaccharomyces pombe GN=SPAC13C5.01c PE=2 SV=1	0.0141
4865	653.3527	4	0.1585	0.80	-2.43	IHAKSMAIDK	4		sp|O42931|PRS7_SCHPO	26S protease regulatory subunit 7 homolog OS=Schizosaccharomyces pombe GN=rpt1 PE=1 SV=2	KVEFGLPDLEGR	1		sp|O42931|PRS7_SCHPO	26S protease regulatory subunit 7 homolog OS=Schizosaccharomyces pombe GN=rpt1 PE=1 SV=2	0.0141
5229	780.18835	5	0.1581	1.00	0.88	FLSKTLDSNSLTHEK	4		sp|Q09682|PSA4_SCHPO	Probable proteasome subunit alpha type-4 OS=Schizosaccharomyces pombe GN=SPAC13C5.01c PE=2 SV=1	QEYKDDINLDEASAMAVK	4		sp|Q09682|PSA4_SCHPO	Probable proteasome subunit alpha type-4 OS=Schizosaccharomyces pombe GN=SPAC13C5.01c PE=2 SV=1	0.0141
7652	1147.852	4	0.1579	0.88	5.64	ATSAGPKQTETINWLEK	7		sp|O94517|PSA6_SCHPO	Probable proteasome subunit alpha type-6 OS=Schizosaccharomyces pombe GN=SPBC646.16 PE=2 SV=1	LYQVEYAFKAFNNAGITSVGVTGK	9		sp|O94517|PSA6_SCHPO	Probable proteasome subunit alpha type-6 OS=Schizosaccharomyces pombe GN=SPBC646.16 PE=2 SV=1	0.0141
10319	656.15753	5	0.1575	0.88	2.46	KIEFPSYR	1		sp|O74894|PRS6B_SCHPO	26S protease regulatory subunit 6B homolog OS=Schizosaccharomyces pombe GN=rpt3 PE=2 SV=1	ENAPAIIFIDEIDAIATKR	18		sp|O74894|PRS6B_SCHPO	26S protease regulatory subunit 6B homolog OS=Schizosaccharomyces pombe GN=rpt3 PE=2 SV=1	0.0141
1692	535.88354	5	0.1570	0.54	8.31	KEEPK	1		sp|O74762|RPN2_SCHPO	26S proteasome regulatory subunit rpn2 OS=Schizosaccharomyces pombe GN=rpn2 PE=1 SV=1	HFEQVINEKHEDALAK	9		sp|O74762|RPN2_SCHPO	26S proteasome regulatory subunit rpn2 OS=Schizosaccharomyces pombe GN=rpn2 PE=1 SV=1	0.0141
4040	1016.47284	4	0.1564	0.87	5.23	MIDDQR	1		sp|O42897|RPN3_SCHPO	Probable 26S proteasome regulatory subunit rpn3 OS=Schizosaccharomyces pombe GN=rpn3 PE=2 SV=2	DMQVDSVNQEENVDSGETKQNTVTEVPR	19		sp|O42897|RPN3_SCHPO	Probable 26S proteasome regulatory subunit rpn3 OS=Schizosaccharomyces pombe GN=rpn3 PE=2 SV=2	0.0141
1563	450.44107	5	0.1549	0.99	0.76	NHASIDKMK	7		sp|P41878|RPN11_SCHPO	26S proteasome regulatory subunit rpn11 OS=Schizosaccharomyces pombe GN=rpn11 PE=1 SV=2	KHLDAEVQK	1		sp|P41878|RPN11_SCHPO	26S proteasome regulatory subunit rpn11 OS=Schizosaccharomyces pombe GN=rpn11 PE=1 SV=2	0.0141
1963	595.8281	4	0.1544	0.83	1.85	KHLDAEVQK	1		sp|P41878|RPN11_SCHPO	26S proteasome regulatory subunit rpn11 OS=Schizosaccharomyces pombe GN=rpn11 PE=1 SV=2	IQYVGKQDPK	6		sp|P41878|RPN11_SCHPO	26S proteasome regulatory subunit rpn11 OS=Schizosaccharomyces pombe GN=rpn11 PE=1 SV=2	0.0141
3524	866.47406	3	0.1538	0.96	10.16	KVPDK	1		sp|O94517|PSA6_SCHPO	Probable proteasome subunit alpha type-6 OS=Schizosaccharomyces pombe GN=SPBC646.16 PE=2 SV=1	ATSAGPKQTETINWLEK	7		sp|O94517|PSA6_SCHPO	Probable proteasome subunit alpha type-6 OS=Schizosaccharomyces pombe GN=SPBC646.16 PE=2 SV=1	0.0141
9846	860.4367	5	0.1530	0.92	2.84	YPMDAHKSELEGVEEAR	7		sp|O42897|RPN3_SCHPO	Probable 26S proteasome regulatory subunit rpn3 OS=Schizosaccharomyces pombe GN=rpn3 PE=2 SV=2	TVLQDVEANIAALMQATKQR	18		sp|O42897|RPN3_SCHPO	Probable 26S proteasome regulatory subunit rpn3 OS=Schizosaccharomyces pombe GN=rpn3 PE=2 SV=2	0.0141
6921	799.1691	4	0.1525	0.77	1.99	NSDYKETLIFK	5		sp|O74762|RPN2_SCHPO	26S proteasome regulatory subunit rpn2 OS=Schizosaccharomyces pombe GN=rpn2 PE=1 SV=1	LSGVVEGIFQKCYAK	11	57.02146@C;	sp|O74762|RPN2_SCHPO	26S proteasome regulatory subunit rpn2 OS=Schizosaccharomyces pombe GN=rpn2 PE=1 SV=1	0.0141
5131	899.6772	4	0.1524	0.74	3.46	SDYYMASTYTKK	11		sp|Q9UTM3|RPN5_SCHPO	26S proteasome regulatory subunit rpn5 OS=Schizosaccharomyces pombe GN=rpn5a PE=1 SV=1	IGLHDDAYLDVCKYYR	13	57.02146@C;	sp|Q9UTM3|RPN5_SCHPO	26S proteasome regulatory subunit rpn5 OS=Schizosaccharomyces pombe GN=rpn5a PE=1 SV=1	0.0141
5000	804.65906	4	0.1521	0.79	1.59	IITKEGVETR	4		sp|Q9UQY2|PSB1_SCHPO	Probable proteasome subunit beta type-1 OS=Schizosaccharomyces pombe GN=pam1 PE=2 SV=1	EGKGEIYSFDPVGSYER	3		sp|Q9UQY2|PSB1_SCHPO	Probable proteasome subunit beta type-1 OS=Schizosaccharomyces pombe GN=pam1 PE=2 SV=1	0.0141
6978	720.20984	5	0.1521	0.85	5.23	GKVVIDAFR	2		sp|P41878|RPN11_SCHPO	26S proteasome regulatory subunit rpn11 OS=Schizosaccharomyces pombe GN=rpn11 PE=1 SV=2	QTTSNLGHINKPSIQALIHGLGR	11		sp|P41878|RPN11_SCHPO	26S proteasome regulatory subunit rpn11 OS=Schizosaccharomyces pombe GN=rpn11 PE=1 SV=2	0.0141
3408	842.4988	3	0.1516	0.90	10.93	VLVDKSRK	5		sp|O94579|PSA2_SCHPO	Probable proteasome subunit alpha type-2 OS=Schizosaccharomyces pombe GN=SPCC1442.06 PE=2 SV=1	KPTSELAIGASLEK	1		sp|O94579|PSA2_SCHPO	Probable proteasome subunit alpha type-2 OS=Schizosaccharomyces pombe GN=SPCC1442.06 PE=2 SV=1	0.0270
3765	640.5995	4	0.1507	0.90	4.96	IEEIFKK	6		sp|P06732|KCRM_HUMAN	Creatine kinase M-type OS=Homo sapiens GN=CKM PE=1 SV=2	SIKGYTLPPHCSR	3	57.02146@C;	sp|P06732|KCRM_HUMAN	Creatine kinase M-type OS=Homo sapiens GN=CKM PE=1 SV=2	0.0270
3596	796.6976	4	0.1500	0.97	4.14	GGVHVKLAHLSK	6		sp|P06732|KCRM_HUMAN	Creatine kinase M-type OS=Homo sapiens GN=CKM PE=1 SV=2	KLEKGQSIDDMIPAQK	1		sp|P06732|KCRM_HUMAN	Creatine kinase M-type OS=Homo sapiens GN=CKM PE=1 SV=2	0.0270
2183	865.8156	3	0.1500	0.79	7.72	SVQPTAKTVQK	7		sp|O74762|RPN2_SCHPO	26S proteasome regulatory subunit rpn2 OS=Schizosaccharomyces pombe GN=rpn2 PE=1 SV=1	KHFEQVINEK	1		sp|O74762|RPN2_SCHPO	26S proteasome regulatory subunit rpn2 OS=Schizosaccharomyces pombe GN=rpn2 PE=1 SV=1	0.0270
1314	756.1236	4	0.1500	0.99	4.36	KGTKTSETNDR	4		sp|P87048|RPN1_SCHPO	26S proteasome regulatory subunit rpn1 OS=Schizosaccharomyces pombe GN=rpn1 PE=1 SV=2	DISSKSPSGNDALNDK	5		sp|P87048|RPN1_SCHPO	26S proteasome regulatory subunit rpn1 OS=Schizosaccharomyces pombe GN=rpn1 PE=1 SV=2	0.0270
8604	878.00714	4	0.1492	0.95	9.53	RKIFTIHTSK	2		sp|P36612|PRS4_SCHPO	26S protease regulatory subunit 4 homolog OS=Schizosaccharomyces pombe GN=mts2 PE=2 SV=1	DDLSGAEIKAIVSEAGLLALR	9		sp|P36612|PRS4_SCHPO	26S protease regulatory subunit 4 homolog OS=Schizosaccharomyces pombe GN=mts2 PE=2 SV=1	0.0357
3794	512.6798	5	0.1492	0.96	2.48	IEEIFKK	6		sp|P06732|KCRM_HUMAN	Creatine kinase M-type OS=Homo sapiens GN=CKM PE=1 SV=2	SIKGYTLPPHCSR	3	57.02146@C;	sp|P06732|KCRM_HUMAN	Creatine kinase M-type OS=Homo sapiens GN=CKM PE=1 SV=2	0.0357
5958	1123.0764	4	0.1490	0.76	7.07	LDPAGFYIGYKATSAGPK	11		sp|O94517|PSA6_SCHPO	Probable proteasome subunit alpha type-6 OS=Schizosaccharomyces pombe GN=SPBC646.16 PE=2 SV=1	AFNNAGITSVGVTGKNCACVISQK	15	57.02146@C;	sp|O94517|PSA6_SCHPO	Probable proteasome subunit alpha type-6 OS=Schizosaccharomyces pombe GN=SPBC646.16 PE=2 SV=1	0.0357
8292	919.0204	4	0.1487	0.95	7.71	VVGSELIQKYLGDGPR	9		sp|P36612|PRS4_SCHPO	26S protease regulatory subunit 4 homolog OS=Schizosaccharomyces pombe GN=mts2 PE=2 SV=1	TLLAKAVANQTSATFLR	5		sp|P36612|PRS4_SCHPO	26S protease regulatory subunit 4 homolog OS=Schizosaccharomyces pombe GN=mts2 PE=2 SV=1	0.0357
7181	1163.3776	4	0.1486	0.63	4.73	ILIDKAR	5		sp|Q10329|PSA7_SCHPO	Probable proteasome subunit alpha type-7 OS=Schizosaccharomyces pombe GN=SPBC106.16 PE=2 SV=1	YVAGVQQKYTQSGGVRPFGVSTLIAGFDVGDNTPR	8		sp|Q10329|PSA7_SCHPO	Probable proteasome subunit alpha type-7 OS=Schizosaccharomyces pombe GN=SPBC106.16 PE=2 SV=1	0.0357
3372	743.37976	4	0.1484	0.94	3.70	ILSGEQTVKYDR	9		sp|O74762|RPN2_SCHPO	26S proteasome regulatory subunit rpn2 OS=Schizosaccharomyces pombe GN=rpn2 PE=1 SV=1	KEDSSPCGYIIR	1	57.02146@C;	sp|O74762|RPN2_SCHPO	26S proteasome regulatory subunit rpn2 OS=Schizosaccharomyces pombe GN=rpn2 PE=1 SV=1	0.0357
4442	754.79645	5	0.1482	0.87	5.25	LGDKGPAAAR	4		sp|O14250|PSA1_SCHPO	Probable proteasome subunit alpha type-1 OS=Schizosaccharomyces pombe GN=SPAC6G10.04c PE=2 SV=1	DTLSKDQELTEENVSISVIGKDEK	5		sp|O14250|PSA1_SCHPO	Probable proteasome subunit alpha type-1 OS=Schizosaccharomyces pombe GN=SPAC6G10.04c PE=2 SV=1	0.0357
3491	637.5615	5	0.1482	0.92	7.29	GGVHVKLAHLSK	6		sp|P06732|KCRM_HUMAN	Creatine kinase M-type OS=Homo sapiens GN=CKM PE=1 SV=2	KLEKGQSIDDMIPAQK	1		sp|P06732|KCRM_HUMAN	Creatine kinase M-type OS=Homo sapiens GN=CKM PE=1 SV=2	0.0357
5469	556.51526	5	0.1479	0.80	8.88	KEEPK	1		sp|O74762|RPN2_SCHPO	26S proteasome regulatory subunit rpn2 OS=Schizosaccharomyces pombe GN=rpn2 PE=1 SV=1	FSFISNVRPKLFAYPPK	10		sp|O74762|RPN2_SCHPO	26S proteasome regulatory subunit rpn2 OS=Schizosaccharomyces pombe GN=rpn2 PE=1 SV=1	0.0357
3692	512.6824	5	0.1475	0.83	7.54	IEEIFKK	6		sp|P06732|KCRM_HUMAN	Creatine kinase M-type OS=Homo sapiens GN=CKM PE=1 SV=2	SIKGYTLPPHCSR	3	57.02146@C;	sp|P06732|KCRM_HUMAN	Creatine kinase M-type OS=Homo sapiens GN=CKM PE=1 SV=2	0.0357
5071	754.1636	4	0.1466	0.91	4.05	NCACVISQKK	9	57.02146@C;	sp|O94517|PSA6_SCHPO	Probable proteasome subunit alpha type-6 OS=Schizosaccharomyces pombe GN=SPBC646.16 PE=2 SV=1	LIDASTVKHVFPITK	8		sp|O94517|PSA6_SCHPO	Probable proteasome subunit alpha type-6 OS=Schizosaccharomyces pombe GN=SPBC646.16 PE=2 SV=1	0.0357
3532	819.6017	5	0.1464	1.00	3.88	KGTKTSETNDR	1		sp|P87048|RPN1_SCHPO	26S proteasome regulatory subunit rpn1 OS=Schizosaccharomyces pombe GN=rpn1 PE=1 SV=2	NSTNNTKERDELEDLSEEDLQLK	7		sp|P87048|RPN1_SCHPO	26S proteasome regulatory subunit rpn1 OS=Schizosaccharomyces pombe GN=rpn1 PE=1 SV=2	0.0357
4523	570.31866	5	0.1456	0.96	10.46	KVTSK	1		sp|Q09682|PSA4_SCHPO	Probable proteasome subunit alpha type-4 OS=Schizosaccharomyces pombe GN=SPAC13C5.01c PE=2 SV=1	TLDSNSLTHEKIEFATITK	11		sp|Q09682|PSA4_SCHPO	Probable proteasome subunit alpha type-4 OS=Schizosaccharomyces pombe GN=SPAC13C5.01c PE=2 SV=1	0.0357
5982	898.6589	5	0.1454	0.79	2.94	LDPAGFYIGYKATSAGPK	11		sp|O94517|PSA6_SCHPO	Probable proteasome subunit alpha type-6 OS=Schizosaccharomyces pombe GN=SPBC646.16 PE=2 SV=1	AFNNAGITSVGVTGKNCACVISQK	15	57.02146@C;	sp|O94517|PSA6_SCHPO	Probable proteasome subunit alpha type-6 OS=Schizosaccharomyces pombe GN=SPBC646.16 PE=2 SV=1	0.0357
1904	527.0874	5	0.1421	0.93	2.51	SAVIKTSTR	5		sp|O14126|PRS6A_SCHPO	26S protease regulatory subunit 6A OS=Schizosaccharomyces pombe GN=tbp1 PE=2 SV=1	VKAMEVDEKPTER	2		sp|O14126|PRS6A_SCHPO	26S protease regulatory subunit 6A OS=Schizosaccharomyces pombe GN=tbp1 PE=2 SV=1	0.0396
7075	930.90607	5	0.1420	1.00	7.46	ILIDKAR	5		sp|Q10329|PSA7_SCHPO	Probable proteasome subunit alpha type-7 OS=Schizosaccharomyces pombe GN=SPBC106.16 PE=2 SV=1	YVAGVQQKYTQSGGVRPFGVSTLIAGFDVGDNTPR	8		sp|Q10329|PSA7_SCHPO	Probable proteasome subunit alpha type-7 OS=Schizosaccharomyces pombe GN=SPBC106.16 PE=2 SV=1	0.0396
7657	1112.5989	4	0.1415	0.95	3.18	TLLAKAVANQTSATFLR	5		sp|P36612|PRS4_SCHPO	26S protease regulatory subunit 4 homolog OS=Schizosaccharomyces pombe GN=mts2 PE=2 SV=1	LDKAPTESYADIGGLESQIQEIK	3		sp|P36612|PRS4_SCHPO	26S protease regulatory subunit 4 homolog OS=Schizosaccharomyces pombe GN=mts2 PE=2 SV=1	0.0396
6072	1123.0713	4	0.1413	0.76	2.50	LDPAGFYIGYKATSAGPK	11		sp|O94517|PSA6_SCHPO	Probable proteasome subunit alpha type-6 OS=Schizosaccharomyces pombe GN=SPBC646.16 PE=2 SV=1	AFNNAGITSVGVTGKNCACVISQK	15	57.02146@C;	sp|O94517|PSA6_SCHPO	Probable proteasome subunit alpha type-6 OS=Schizosaccharomyces pombe GN=SPBC646.16 PE=2 SV=1	0.0396
5695	765.1863	5	0.1411	1.00	-6.58	KVTSKLLEQEESAEK	1		sp|Q09682|PSA4_SCHPO	Probable proteasome subunit alpha type-4 OS=Schizosaccharomyces pombe GN=SPAC13C5.01c PE=2 SV=1	SDEINEVLNKYQETQR	10		sp|Q09682|PSA4_SCHPO	Probable proteasome subunit alpha type-4 OS=Schizosaccharomyces pombe GN=SPAC13C5.01c PE=2 SV=1	0.0396
4708	738.6671	4	0.1406	0.92	9.27	VLVKVHPEGK	4		sp|P41836|PRS8_SCHPO	26S protease regulatory subunit 8 homolog OS=Schizosaccharomyces pombe GN=let1 PE=2 SV=1	VSGSELVQKYIGEGSR	9		sp|P41836|PRS8_SCHPO	26S protease regulatory subunit 8 homolog OS=Schizosaccharomyces pombe GN=let1 PE=2 SV=1	0.0396
4032	838.4881	3	0.1403	0.89	5.34	IITKEGVETR	4		sp|Q9UQY2|PSB1_SCHPO	Probable proteasome subunit beta type-1 OS=Schizosaccharomyces pombe GN=pam1 PE=2 SV=1	RLLKLEEAMK	4		sp|Q9UQY2|PSB1_SCHPO	Probable proteasome subunit beta type-1 OS=Schizosaccharomyces pombe GN=pam1 PE=2 SV=1	0.0396
4969	748.4055	5	0.1401	0.91	2.16	LGDKGPAAAR	4		sp|O14250|PSA1_SCHPO	Probable proteasome subunit alpha type-1 OS=Schizosaccharomyces pombe GN=SPAC6G10.04c PE=2 SV=1	ALRDTLSKDQELTEENVSISVIGK	8		sp|O14250|PSA1_SCHPO	Probable proteasome subunit alpha type-1 OS=Schizosaccharomyces pombe GN=SPAC6G10.04c PE=2 SV=1	0.0396
6741	740.1745	4	0.1372	0.99	-0.41	VLTLELYKKLR	9		sp|P06732|KCRM_HUMAN	Creatine kinase M-type OS=Homo sapiens GN=CKM PE=1 SV=2	GKYYPLKSMTEK	2		sp|P06732|KCRM_HUMAN	Creatine kinase M-type OS=Homo sapiens GN=CKM PE=1 SV=2	0.0396
1319	605.09985	5	0.1346	0.93	3.56	KGTKTSETNDR	1		sp|P87048|RPN1_SCHPO	26S proteasome regulatory subunit rpn1 OS=Schizosaccharomyces pombe GN=rpn1 PE=1 SV=2	DISSKSPSGNDALNDK	5		sp|P87048|RPN1_SCHPO	26S proteasome regulatory subunit rpn1 OS=Schizosaccharomyces pombe GN=rpn1 PE=1 SV=2	0.0396
3316	625.3292	5	0.1343	0.96	7.82	HTVIKTGLR	5		sp|O42897|RPN3_SCHPO	Probable 26S proteasome regulatory subunit rpn3 OS=Schizosaccharomyces pombe GN=rpn3 PE=2 SV=2	YPMDAHKSELEGVEEAR	7		sp|O42897|RPN3_SCHPO	Probable 26S proteasome regulatory subunit rpn3 OS=Schizosaccharomyces pombe GN=rpn3 PE=2 SV=2	0.0396
1673	685.343	4	0.1340	0.95	-8.12	GSNDDEMKIDK	8		sp|O74762|RPN2_SCHPO	26S proteasome regulatory subunit rpn2 OS=Schizosaccharomyces pombe GN=rpn2 PE=1 SV=1	KFTGGVLMLIDR	1		sp|O74762|RPN2_SCHPO	26S proteasome regulatory subunit rpn2 OS=Schizosaccharomyces pombe GN=rpn2 PE=1 SV=1	0.0396
9456	674.405	5	0.1332	0.96	2.54	ATLTGMKIDVLFSK	7		sp|Q10335|RPN7_SCHPO	Probable 26S proteasome regulatory subunit rpn7 OS=Schizosaccharomyces pombe GN=rpn7 PE=2 SV=1	VVGQLLEKLKPLIEK	10		sp|Q10335|RPN7_SCHPO	Probable 26S proteasome regulatory subunit rpn7 OS=Schizosaccharomyces pombe GN=rpn7 PE=2 SV=1	0.0396
9051	603.06757	4	0.1330	0.95	-2.84	HGGYKPTDK	5		sp|P06732|KCRM_HUMAN	Creatine kinase M-type OS=Homo sapiens GN=CKM PE=1 SV=2	HPKFEEILTR	3		sp|P06732|KCRM_HUMAN	Creatine kinase M-type OS=Homo sapiens GN=CKM PE=1 SV=2	0.0396
2921	644.8585	4	0.1324	0.85	3.03	VISMEKGGNMK	6		sp|P06732|KCRM_HUMAN	Creatine kinase M-type OS=Homo sapiens GN=CKM PE=1 SV=2	GGVHVKLAHLSK	6		sp|P06732|KCRM_HUMAN	Creatine kinase M-type OS=Homo sapiens GN=CKM PE=1 SV=2	0.0396
9450	842.75543	4	0.1304	0.99	3.70	ATLTGMKIDVLFSK	7		sp|Q10335|RPN7_SCHPO	Probable 26S proteasome regulatory subunit rpn7 OS=Schizosaccharomyces pombe GN=rpn7 PE=2 SV=1	VVGQLLEKLKPLIEK	8		sp|Q10335|RPN7_SCHPO	Probable 26S proteasome regulatory subunit rpn7 OS=Schizosaccharomyces pombe GN=rpn7 PE=2 SV=1	0.0396
3465	866.4692	3	0.1277	0.89	4.51	KVPDK	1		sp|O94517|PSA6_SCHPO	Probable proteasome subunit alpha type-6 OS=Schizosaccharomyces pombe GN=SPBC646.16 PE=2 SV=1	ATSAGPKQTETINWLEK	7		sp|O94517|PSA6_SCHPO	Probable proteasome subunit alpha type-6 OS=Schizosaccharomyces pombe GN=SPBC646.16 PE=2 SV=1	0.0396
5451	556.51245	5	0.1275	0.93	3.87	KEEPK	1		sp|O74762|RPN2_SCHPO	26S proteasome regulatory subunit rpn2 OS=Schizosaccharomyces pombe GN=rpn2 PE=1 SV=1	FSFISNVRPKLFAYPPK	10		sp|O74762|RPN2_SCHPO	26S proteasome regulatory subunit rpn2 OS=Schizosaccharomyces pombe GN=rpn2 PE=1 SV=1	0.0396
7247	1163.3788	4	0.1272	0.99	5.78	ILIDKAR	5		sp|Q10329|PSA7_SCHPO	Probable proteasome subunit alpha type-7 OS=Schizosaccharomyces pombe GN=SPBC106.16 PE=2 SV=1	YVAGVQQKYTQSGGVRPFGVSTLIAGFDVGDNTPR	8		sp|Q10329|PSA7_SCHPO	Probable proteasome subunit alpha type-7 OS=Schizosaccharomyces pombe GN=SPBC106.16 PE=2 SV=1	0.0396
8534	964.69727	5	0.1264	1.00	-6.28	GKYYPLK	2		sp|P06732|KCRM_HUMAN	Creatine kinase M-type OS=Homo sapiens GN=CKM PE=1 SV=2	IEEIFKKAGHPFMWNQHLGYVLTCPSNLGTGLR	7	57.02146@C;	sp|P06732|KCRM_HUMAN	Creatine kinase M-type OS=Homo sapiens GN=CKM PE=1 SV=2	0.0396
4597	825.931	4	0.1251	0.91	7.25	AVAHHTDCKFIR	9	57.02146@C;	sp|P41836|PRS8_SCHPO	26S protease regulatory subunit 8 homolog OS=Schizosaccharomyces pombe GN=let1 PE=2 SV=1	VSGSELVQKYIGEGSR	9		sp|P41836|PRS8_SCHPO	26S protease regulatory subunit 8 homolog OS=Schizosaccharomyces pombe GN=let1 PE=2 SV=1	0.0396
7134	930.9044	5	0.1249	1.00	5.67	ILIDKAR	5		sp|Q10329|PSA7_SCHPO	Probable proteasome subunit alpha type-7 OS=Schizosaccharomyces pombe GN=SPBC106.16 PE=2 SV=1	YVAGVQQKYTQSGGVRPFGVSTLIAGFDVGDNTPR	8		sp|Q10329|PSA7_SCHPO	Probable proteasome subunit alpha type-7 OS=Schizosaccharomyces pombe GN=SPBC106.16 PE=2 SV=1	0.0396
2889	611.90393	5	0.1248	0.93	-2.88	VISMEKGGNMK	6		sp|P06732|KCRM_HUMAN	Creatine kinase M-type OS=Homo sapiens GN=CKM PE=1 SV=2	LNYKPEEEYPDLSK	4		sp|P06732|KCRM_HUMAN	Creatine kinase M-type OS=Homo sapiens GN=CKM PE=1 SV=2	0.0396
5140	676.374	5	0.1246	0.84	6.07	ILSGEQTVKYDR	9		sp|O74762|RPN2_SCHPO	26S proteasome regulatory subunit rpn2 OS=Schizosaccharomyces pombe GN=rpn2 PE=1 SV=1	NLNAPKFSFISNVRPK	6		sp|O74762|RPN2_SCHPO	26S proteasome regulatory subunit rpn2 OS=Schizosaccharomyces pombe GN=rpn2 PE=1 SV=1	0.0396
5072	603.53253	5	0.1237	0.98	4.38	NCACVISQKK	9	57.02146@C;	sp|O94517|PSA6_SCHPO	Probable proteasome subunit alpha type-6 OS=Schizosaccharomyces pombe GN=SPBC646.16 PE=2 SV=1	LIDASTVKHVFPITK	8		sp|O94517|PSA6_SCHPO	Probable proteasome subunit alpha type-6 OS=Schizosaccharomyces pombe GN=SPBC646.16 PE=2 SV=1	0.0396
1746	535.8831	5	0.1229	0.68	7.49	KEEPK	1		sp|O74762|RPN2_SCHPO	26S proteasome regulatory subunit rpn2 OS=Schizosaccharomyces pombe GN=rpn2 PE=1 SV=1	HFEQVINEKHEDALAK	9		sp|O74762|RPN2_SCHPO	26S proteasome regulatory subunit rpn2 OS=Schizosaccharomyces pombe GN=rpn2 PE=1 SV=1	0.0396
9824	722.73944	3	0.1226	0.96	11.28	DTALEKYK	6		sp|O74445|PRS10_SCHPO	Probable 26S protease subunit rpt4 OS=Schizosaccharomyces pombe GN=rpt4 PE=2 SV=2	FIVKASSGPR	4		sp|O74445|PRS10_SCHPO	Probable 26S protease subunit rpt4 OS=Schizosaccharomyces pombe GN=rpt4 PE=2 SV=2	0.0396
8588	734.4603	4	0.1224	0.93	6.82	IDVLFSKIR	7		sp|Q10335|RPN7_SCHPO	Probable 26S proteasome regulatory subunit rpn7 OS=Schizosaccharomyces pombe GN=rpn7 PE=2 SV=1	VVGQLLEKLKPLIEK	8		sp|Q10335|RPN7_SCHPO	Probable 26S proteasome regulatory subunit rpn7 OS=Schizosaccharomyces pombe GN=rpn7 PE=2 SV=1	0.0396
7268	930.90564	5	0.1201	1.00	7.04	ILIDKAR	5		sp|Q10329|PSA7_SCHPO	Probable proteasome subunit alpha type-7 OS=Schizosaccharomyces pombe GN=SPBC106.16 PE=2 SV=1	YVAGVQQKYTQSGGVRPFGVSTLIAGFDVGDNTPR	8		sp|Q10329|PSA7_SCHPO	Probable proteasome subunit alpha type-7 OS=Schizosaccharomyces pombe GN=SPBC106.16 PE=2 SV=1	0.0396
2424	556.88763	5	0.1200	1.00	-0.09	KTTEEK	1		sp|O74762|RPN2_SCHPO	26S proteasome regulatory subunit rpn2 OS=Schizosaccharomyces pombe GN=rpn2 PE=1 SV=1	HFEQVINEKHEDALAK	9		sp|O74762|RPN2_SCHPO	26S proteasome regulatory subunit rpn2 OS=Schizosaccharomyces pombe GN=rpn2 PE=1 SV=1	0.0396
2724	639.73834	5	0.1198	0.90	8.49	KYDKTEDDIK	1		sp|O74445|PRS10_SCHPO	Probable 26S protease subunit rpt4 OS=Schizosaccharomyces pombe GN=rpt4 PE=2 SV=2	SYLLQHREWDSKLK	12		sp|O74445|PRS10_SCHPO	Probable 26S protease subunit rpt4 OS=Schizosaccharomyces pombe GN=rpt4 PE=2 SV=2	0.0396
4720	691.37866	4	0.1187	0.97	3.80	AKYASQKRP	2		sp|Q9UUB6|UBLH2_SCHPO	Ubiquitin carboxyl-terminal hydrolase 2 OS=Schizosaccharomyces pombe GN=uch2 PE=1 SV=1	EEFAEKAVSVIQAR	6		sp|Q9UUB6|UBLH2_SCHPO	Ubiquitin carboxyl-terminal hydrolase 2 OS=Schizosaccharomyces pombe GN=uch2 PE=1 SV=1	0.0396
5577	776.0074	5	0.1185	0.93	1.89	VTSKLLEQEESAEK	4		sp|Q09682|PSA4_SCHPO	Probable proteasome subunit alpha type-4 OS=Schizosaccharomyces pombe GN=SPAC13C5.01c PE=2 SV=1	TLDSNSLTHEKIEFATITK	11		sp|Q09682|PSA4_SCHPO	Probable proteasome subunit alpha type-4 OS=Schizosaccharomyces pombe GN=SPAC13C5.01c PE=2 SV=1	0.0490
4607	602.056	4	0.1172	0.99	-2.54	AKRAER	2		sp|O74762|RPN2_SCHPO	26S proteasome regulatory subunit rpn2 OS=Schizosaccharomyces pombe GN=rpn2 PE=1 SV=1	ASKGSNDDEMKIDK	11		sp|O74762|RPN2_SCHPO	26S proteasome regulatory subunit rpn2 OS=Schizosaccharomyces pombe GN=rpn2 PE=1 SV=1	0.0588
4594	587.5471	5	0.1166	0.91	5.16	IITKEGVETR	4		sp|Q9UQY2|PSB1_SCHPO	Probable proteasome subunit beta type-1 OS=Schizosaccharomyces pombe GN=pam1 PE=2 SV=1	HIEVGDSVLVKIITK	11		sp|Q9UQY2|PSB1_SCHPO	Probable proteasome subunit beta type-1 OS=Schizosaccharomyces pombe GN=pam1 PE=2 SV=1	0.0777
8914	812.74976	3	0.1161	0.86	-8.02	MESLQR	1		sp|P41878|RPN11_SCHPO	26S proteasome regulatory subunit rpn11 OS=Schizosaccharomyces pombe GN=rpn11 PE=1 SV=2	QDPKKHLDAEVQK	5		sp|P41878|RPN11_SCHPO	26S proteasome regulatory subunit rpn11 OS=Schizosaccharomyces pombe GN=rpn11 PE=1 SV=2	0.0865
9261	611.29443	4	0.1160	0.97	-10.40	MPFGNTHNK	1		sp|P06732|KCRM_HUMAN	Creatine kinase M-type OS=Homo sapiens GN=CKM PE=1 SV=2	YYPLKSMTEK	5		sp|P06732|KCRM_HUMAN	Creatine kinase M-type OS=Homo sapiens GN=CKM PE=1 SV=2	0.0865
2708	752.42377	4	0.1156	0.99	3.98	IKENQEK	2		sp|O14126|PRS6A_SCHPO	26S protease regulatory subunit 6A OS=Schizosaccharomyces pombe GN=tbp1 PE=2 SV=1	KLEFPLPNEEARVGILR	1		sp|O14126|PRS6A_SCHPO	26S protease regulatory subunit 6A OS=Schizosaccharomyces pombe GN=tbp1 PE=2 SV=1	0.0952
7026	839.70667	4	0.1152	0.94	-8.81	ELAAIKEDTEAVLK	6		sp|O42931|PRS7_SCHPO	26S protease regulatory subunit 7 homolog OS=Schizosaccharomyces pombe GN=rpt1 PE=1 SV=2	DFLDAVQKVVKGNQK	8		sp|O42931|PRS7_SCHPO	26S protease regulatory subunit 7 homolog OS=Schizosaccharomyces pombe GN=rpt1 PE=1 SV=2	0.0952
10638	930.90125	5	0.1148	1.00	2.31	ILIDKAR	5		sp|Q10329|PSA7_SCHPO	Probable proteasome subunit alpha type-7 OS=Schizosaccharomyces pombe GN=SPBC106.16 PE=2 SV=1	YVAGVQQKYTQSGGVRPFGVSTLIAGFDVGDNTPR	8		sp|Q10329|PSA7_SCHPO	Probable proteasome subunit alpha type-7 OS=Schizosaccharomyces pombe GN=SPBC106.16 PE=2 SV=1	0.0952
5141	845.2182	4	0.1145	0.83	9.04	ILSGEQTVKYDR	9		sp|O74762|RPN2_SCHPO	26S proteasome regulatory subunit rpn2 OS=Schizosaccharomyces pombe GN=rpn2 PE=1 SV=1	NLNAPKFSFISNVRPK	6		sp|O74762|RPN2_SCHPO	26S proteasome regulatory subunit rpn2 OS=Schizosaccharomyces pombe GN=rpn2 PE=1 SV=1	0.1019
6153	1123.0756	4	0.1143	0.98	6.31	LDPAGFYIGYKATSAGPK	11		sp|O94517|PSA6_SCHPO	Probable proteasome subunit alpha type-6 OS=Schizosaccharomyces pombe GN=SPBC646.16 PE=2 SV=1	AFNNAGITSVGVTGKNCACVISQK	15	57.02146@C;	sp|O94517|PSA6_SCHPO	Probable proteasome subunit alpha type-6 OS=Schizosaccharomyces pombe GN=SPBC646.16 PE=2 SV=1	0.1019
5174	519.0902	5	0.1142	0.97	-7.07	ENKIQR	3		sp|O94444|RPN10_SCHPO	26S proteasome regulatory subunit rpn10 OS=Schizosaccharomyces pombe GN=rpn10 PE=1 SV=1	FGDGIQIAQLALKHR	13		sp|O94444|RPN10_SCHPO	26S proteasome regulatory subunit rpn10 OS=Schizosaccharomyces pombe GN=rpn10 PE=1 SV=1	0.1019
8449	852.98706	4	0.1140	0.97	9.38	KLGVKPPK	1		sp|O14126|PRS6A_SCHPO	26S protease regulatory subunit 6A OS=Schizosaccharomyces pombe GN=tbp1 PE=2 SV=1	QIEELFEAIVLPMQQADKFR	18		sp|O14126|PRS6A_SCHPO	26S protease regulatory subunit 6A OS=Schizosaccharomyces pombe GN=tbp1 PE=2 SV=1	0.1019
2929	516.08844	5	0.1134	0.92	3.32	VISMEKGGNMK	6		sp|P06732|KCRM_HUMAN	Creatine kinase M-type OS=Homo sapiens GN=CKM PE=1 SV=2	GGVHVKLAHLSK	6		sp|P06732|KCRM_HUMAN	Creatine kinase M-type OS=Homo sapiens GN=CKM PE=1 SV=2	0.1019
8146	812.4116	5	0.1131	0.97	4.81	DHDLAPLYKYLSENPK	9		sp|Q10335|RPN7_SCHPO	Probable 26S proteasome regulatory subunit rpn7 OS=Schizosaccharomyces pombe GN=rpn7 PE=2 SV=1	TSASIDFDSNFLNSMIKK	17		sp|Q10335|RPN7_SCHPO	Probable 26S proteasome regulatory subunit rpn7 OS=Schizosaccharomyces pombe GN=rpn7 PE=2 SV=1	0.1019
4396	740.62885	4	0.1128	0.97	-0.25	MSQAR	1		sp|O94517|PSA6_SCHPO	Probable proteasome subunit alpha type-6 OS=Schizosaccharomyces pombe GN=SPBC646.16 PE=2 SV=1	HVFPITKGIGCVMTGSIADAR	7	57.02146@C;	sp|O94517|PSA6_SCHPO	Probable proteasome subunit alpha type-6 OS=Schizosaccharomyces pombe GN=SPBC646.16 PE=2 SV=1	0.1019
3120	677.3206	4	0.1113	0.94	-2.44	KATDDDR	1		sp|Q9USQ9|PSB4_SCHPO	Probable proteasome subunit beta type-4 OS=Schizosaccharomyces pombe GN=SPBC577.10 PE=2 SV=1	WAFAEKQYGYGTQTV	6		sp|Q9USQ9|PSB4_SCHPO	Probable proteasome subunit beta type-4 OS=Schizosaccharomyces pombe GN=SPBC577.10 PE=2 SV=1	0.1019
1479	622.0904	4	0.1108	0.96	-1.47	DIKVIMATNR	3		sp|P36612|PRS4_SCHPO	26S protease regulatory subunit 4 homolog OS=Schizosaccharomyces pombe GN=mts2 PE=2 SV=1	KKAQSGPDASAK	1		sp|P36612|PRS4_SCHPO	26S protease regulatory subunit 4 homolog OS=Schizosaccharomyces pombe GN=mts2 PE=2 SV=1	0.1019
7944	887.6471	5	0.1091	0.95	-2.53	TLSKESARATIDECMR	4	57.02146@C;	sp|Q9USQ9|PSB4_SCHPO	Probable proteasome subunit beta type-4 OS=Schizosaccharomyces pombe GN=SPBC577.10 PE=2 SV=1	RNKLDPYWNQLIVAGVDGENK	3		sp|Q9USQ9|PSB4_SCHPO	Probable proteasome subunit beta type-4 OS=Schizosaccharomyces pombe GN=SPBC577.10 PE=2 SV=1	0.1091
1799	679.62054	4	0.1091	0.88	-5.85	KALSSLK	1		sp|Q9P7S2|RPN6_SCHPO	Probable 26S proteasome regulatory subunit rpn6 OS=Schizosaccharomyces pombe GN=rpn6 PE=2 SV=1	SSLELANNAVKSNDIEK	11		sp|Q9P7S2|RPN6_SCHPO	Probable 26S proteasome regulatory subunit rpn6 OS=Schizosaccharomyces pombe GN=rpn6 PE=2 SV=1	0.1091
6770	690.3303	4	0.1075	0.88	-1.06	LVKGRQD	3		sp|Q9Y7T8|PSB3_SCHPO	Probable proteasome subunit beta type-3 OS=Schizosaccharomyces pombe GN=SPCC63.12c PE=2 SV=1	MSIMEYNGGSCVAMAGK	1	57.02146@C;	sp|Q9Y7T8|PSB3_SCHPO	Probable proteasome subunit beta type-3 OS=Schizosaccharomyces pombe GN=SPCC63.12c PE=2 SV=1	0.1261
6924	652.343	5	0.1058	0.96	-8.70	KDKPK	1		sp|P36612|PRS4_SCHPO	26S protease regulatory subunit 4 homolog OS=Schizosaccharomyces pombe GN=mts2 PE=2 SV=1	LDKAPTESYADIGGLESQIQEIK	3		sp|P36612|PRS4_SCHPO	26S protease regulatory subunit 4 homolog OS=Schizosaccharomyces pombe GN=mts2 PE=2 SV=1	0.1261
7582	722.3641	4	0.1047	0.95	-5.50	AMEVDEKPTER	7		sp|O14126|PRS6A_SCHPO	26S protease regulatory subunit 6A OS=Schizosaccharomyces pombe GN=tbp1 PE=2 SV=1	IKENQEKISNNK	7		sp|O14126|PRS6A_SCHPO	26S protease regulatory subunit 6A OS=Schizosaccharomyces pombe GN=tbp1 PE=2 SV=1	0.1327
5260	855.4646	4	0.1047	0.97	-8.71	KALSSLK	1		sp|Q9P7S2|RPN6_SCHPO	Probable 26S proteasome regulatory subunit rpn6 OS=Schizosaccharomyces pombe GN=rpn6 PE=2 SV=1	SSLELANNAVKSNDIEKAIDLYK	17		sp|Q9P7S2|RPN6_SCHPO	Probable 26S proteasome regulatory subunit rpn6 OS=Schizosaccharomyces pombe GN=rpn6 PE=2 SV=1	0.1327
9448	531.6665	5	0.1026	0.82	-4.88	MMGINERK	1		sp|Q09841|PSB7_SCHPO	Probable proteasome subunit beta type-7 OS=Schizosaccharomyces pombe GN=SPAC23D3.07 PE=2 SV=1	ATPYRGYSKPNER	9		sp|Q09841|PSB7_SCHPO	Probable proteasome subunit beta type-7 OS=Schizosaccharomyces pombe GN=SPAC23D3.07 PE=2 SV=1	0.1327
10361	1290.9836	3	0.1002	0.88	1.07	MNSTEEIDLYNRWK	1		sp|O74894|PRS6B_SCHPO	26S protease regulatory subunit 6B homolog OS=Schizosaccharomyces pombe GN=rpt3 PE=2 SV=1	KSRGVILQSDIEEAYAR	1		sp|O74894|PRS6B_SCHPO	26S protease regulatory subunit 6B homolog OS=Schizosaccharomyces pombe GN=rpt3 PE=2 SV=1	0.1491
5412	609.3387	5	0.0991	0.94	3.21	TMGKNK	4		sp|P41836|PRS8_SCHPO	26S protease regulatory subunit 8 homolog OS=Schizosaccharomyces pombe GN=let1 PE=2 SV=1	YVVDISPDIDIKEIKPNIR	12		sp|P41836|PRS8_SCHPO	26S protease regulatory subunit 8 homolog OS=Schizosaccharomyces pombe GN=let1 PE=2 SV=1	0.1552
2726	677.39606	4	0.0987	0.99	2.62	LAHLSKHPK	6		sp|P06732|KCRM_HUMAN	Creatine kinase M-type OS=Homo sapiens GN=CKM PE=1 SV=2	HPKFEEILTRLR	3		sp|P06732|KCRM_HUMAN	Creatine kinase M-type OS=Homo sapiens GN=CKM PE=1 SV=2	0.1552
2692	683.14825	5	0.0979	0.99	-0.36	MNSIVSK	1		sp|P30655|PSB5_SCHPO	Proteasome subunit beta type-5 OS=Schizosaccharomyces pombe GN=pts1 PE=2 SV=3	LKGDLFSVGSGSTFAYGVLDSGYR	2		sp|P30655|PSB5_SCHPO	Proteasome subunit beta type-5 OS=Schizosaccharomyces pombe GN=pts1 PE=2 SV=3	0.1552
1682	384.71042	4	0.0972	0.73	2.31	TMGKNK	4		sp|P41836|PRS8_SCHPO	26S protease regulatory subunit 8 homolog OS=Schizosaccharomyces pombe GN=let1 PE=2 SV=1	MTEVLK	1		sp|P41836|PRS8_SCHPO	26S protease regulatory subunit 8 homolog OS=Schizosaccharomyces pombe GN=let1 PE=2 SV=1	0.1552
9095	686.8854	4	0.0968	0.96	4.54	IKLISGK	2		sp|Q9US13|RPN9_SCHPO	Probable 26S proteasome regulatory subunit rpn9 OS=Schizosaccharomyces pombe GN=rpn9 PE=2 SV=1	NLNQIVNELDEEKYK	13		sp|Q9US13|RPN9_SCHPO	Probable 26S proteasome regulatory subunit rpn9 OS=Schizosaccharomyces pombe GN=rpn9 PE=2 SV=1	0.1638
9326	992.8378	3	0.0949	0.96	2.54	KGFDFEYYQR	1		sp|Q09841|PSB7_SCHPO	Probable proteasome subunit beta type-7 OS=Schizosaccharomyces pombe GN=SPAC23D3.07 PE=2 SV=1	ATAGPIIADKNCKK	10	57.02146@C;	sp|Q09841|PSB7_SCHPO	Probable proteasome subunit beta type-7 OS=Schizosaccharomyces pombe GN=SPAC23D3.07 PE=2 SV=1	0.1724
6980	845.9498	4	0.0946	0.97	3.61	IITKEGVETR	4		sp|Q9UQY2|PSB1_SCHPO	Probable proteasome subunit beta type-1 OS=Schizosaccharomyces pombe GN=pam1 PE=2 SV=1	FFPYYVYTTVAGIDKEGK	15		sp|Q9UQY2|PSB1_SCHPO	Probable proteasome subunit beta type-1 OS=Schizosaccharomyces pombe GN=pam1 PE=2 SV=1	0.1724
10350	819.94763	4	0.0943	0.99	5.59	KIEFPSYR	1		sp|O74894|PRS6B_SCHPO	26S protease regulatory subunit 6B homolog OS=Schizosaccharomyces pombe GN=rpt3 PE=2 SV=1	ENAPAIIFIDEIDAIATKR	18		sp|O74894|PRS6B_SCHPO	26S protease regulatory subunit 6B homolog OS=Schizosaccharomyces pombe GN=rpt3 PE=2 SV=1	0.1724
4057	636.4926	5	0.0939	0.95	-9.83	MSRSYDSR	1		sp|Q09682|PSA4_SCHPO	Probable proteasome subunit alpha type-4 OS=Schizosaccharomyces pombe GN=SPAC13C5.01c PE=2 SV=1	QEYKDDINLDEASAMAVK	4		sp|Q09682|PSA4_SCHPO	Probable proteasome subunit alpha type-4 OS=Schizosaccharomyces pombe GN=SPAC13C5.01c PE=2 SV=1	0.1724
3183	707.57605	4	0.0913	1.00	8.12	GSNDDEMKIDK	8		sp|O74762|RPN2_SCHPO	26S proteasome regulatory subunit rpn2 OS=Schizosaccharomyces pombe GN=rpn2 PE=1 SV=1	EKASKGSNDDEMK	2		sp|O74762|RPN2_SCHPO	26S proteasome regulatory subunit rpn2 OS=Schizosaccharomyces pombe GN=rpn2 PE=1 SV=1	0.1795
8602	587.7686	5	0.0901	0.83	4.91	IDVLFSKIR	7		sp|Q10335|RPN7_SCHPO	Probable 26S proteasome regulatory subunit rpn7 OS=Schizosaccharomyces pombe GN=rpn7 PE=2 SV=1	VVGQLLEKLKPLIEK	8		sp|Q10335|RPN7_SCHPO	Probable 26S proteasome regulatory subunit rpn7 OS=Schizosaccharomyces pombe GN=rpn7 PE=2 SV=1	0.1795
6447	929.9618	4	0.0895	0.97	2.96	LMVEMEKK	7		sp|P06732|KCRM_HUMAN	Creatine kinase M-type OS=Homo sapiens GN=CKM PE=1 SV=2	TDLNHENLKGGDDLDPNYVLSSR	9		sp|P06732|KCRM_HUMAN	Creatine kinase M-type OS=Homo sapiens GN=CKM PE=1 SV=2	0.1795
9619	884.0568	5	0.0892	1.00	6.52	QYQEVVKQGDVLLNK	7		sp|Q10335|RPN7_SCHPO	Probable 26S proteasome regulatory subunit rpn7 OS=Schizosaccharomyces pombe GN=rpn7 PE=2 SV=1	TSASIDFDSNFLNSMIKKNEEK	17		sp|Q10335|RPN7_SCHPO	Probable 26S proteasome regulatory subunit rpn7 OS=Schizosaccharomyces pombe GN=rpn7 PE=2 SV=1	0.1795
6209	622.9817	3	0.0878	0.97	8.11	EKASFAR	2		sp|P50524|RPN12_SCHPO	26S proteasome regulatory subunit rpn12 OS=Schizosaccharomyces pombe GN=rpn12 PE=1 SV=1	KDWNACK	1	57.02146@C;	sp|P50524|RPN12_SCHPO	26S proteasome regulatory subunit rpn12 OS=Schizosaccharomyces pombe GN=rpn12 PE=1 SV=1	0.1825
5207	903.5412	3	0.0869	0.94	-2.34	ELLVKASK	5		sp|Q9US13|RPN9_SCHPO	Probable 26S proteasome regulatory subunit rpn9 OS=Schizosaccharomyces pombe GN=rpn9 PE=2 SV=1	LISGKLDEARELLVK	5		sp|Q9US13|RPN9_SCHPO	Probable 26S proteasome regulatory subunit rpn9 OS=Schizosaccharomyces pombe GN=rpn9 PE=2 SV=1	0.1825
3614	910.1757	4	0.0865	0.87	-3.09	LKPQDER	2		sp|P36612|PRS4_SCHPO	26S protease regulatory subunit 4 homolog OS=Schizosaccharomyces pombe GN=mts2 PE=2 SV=1	MGQAQSGNFSNFGDGANGDNKKDQK	1		sp|P36612|PRS4_SCHPO	26S protease regulatory subunit 4 homolog OS=Schizosaccharomyces pombe GN=mts2 PE=2 SV=1	0.1825
6544	1097.5393	3	0.0861	1.00	-0.30	GSNDDEMKIDKK	8		sp|O74762|RPN2_SCHPO	26S proteasome regulatory subunit rpn2 OS=Schizosaccharomyces pombe GN=rpn2 PE=1 SV=1	SQDISINGNSKKEEPK	11		sp|O74762|RPN2_SCHPO	26S proteasome regulatory subunit rpn2 OS=Schizosaccharomyces pombe GN=rpn2 PE=1 SV=1	0.1825
4591	1056.182	3	0.0853	0.91	-7.79	KNEEK	1		sp|Q10335|RPN7_SCHPO	Probable 26S proteasome regulatory subunit rpn7 OS=Schizosaccharomyces pombe GN=rpn7 PE=2 SV=1	AIEDAQELNGEHEILEAMKNK	19		sp|Q10335|RPN7_SCHPO	Probable 26S proteasome regulatory subunit rpn7 OS=Schizosaccharomyces pombe GN=rpn7 PE=2 SV=1	0.1825
9259	909.1226	3	0.0853	0.91	-7.35	KAQSGPDASAK	1		sp|P36612|PRS4_SCHPO	26S protease regulatory subunit 4 homolog OS=Schizosaccharomyces pombe GN=mts2 PE=2 SV=1	LKPQDERTQEER	2		sp|P36612|PRS4_SCHPO	26S protease regulatory subunit 4 homolog OS=Schizosaccharomyces pombe GN=mts2 PE=2 SV=1	0.1825
6132	980.4776	4	0.0851	1.00	-1.74	GSNDDEMKIDKK	8		sp|O74762|RPN2_SCHPO	26S proteasome regulatory subunit rpn2 OS=Schizosaccharomyces pombe GN=rpn2 PE=1 SV=1	NSDYKETLIFKCIDMFIHK	11	57.02146@C;	sp|O74762|RPN2_SCHPO	26S proteasome regulatory subunit rpn2 OS=Schizosaccharomyces pombe GN=rpn2 PE=1 SV=1	0.1825
10565	877.1329	3	0.0831	0.99	6.04	MNSIVSK	1		sp|P30655|PSB5_SCHPO	Proteasome subunit beta type-5 OS=Schizosaccharomyces pombe GN=pts1 PE=2 SV=3	NLTDETKNKHCLIK	7	57.02146@C;	sp|P30655|PSB5_SCHPO	Proteasome subunit beta type-5 OS=Schizosaccharomyces pombe GN=pts1 PE=2 SV=3	0.1825
4631	860.89575	4	0.0812	0.93	-4.40	KKAQSGPDASAK	1		sp|P36612|PRS4_SCHPO	26S protease regulatory subunit 4 homolog OS=Schizosaccharomyces pombe GN=mts2 PE=2 SV=1	MGQAQSGNFSNFGDGANGDNK	1		sp|P36612|PRS4_SCHPO	26S protease regulatory subunit 4 homolog OS=Schizosaccharomyces pombe GN=mts2 PE=2 SV=1	0.1825
8963	998.16327	3	0.0792	0.98	-9.39	ELIRAQEEVKR	10		sp|O74894|PRS6B_SCHPO	26S protease regulatory subunit 6B homolog OS=Schizosaccharomyces pombe GN=rpt3 PE=2 SV=1	MNSTEEIDLYNR	1		sp|O74894|PRS6B_SCHPO	26S protease regulatory subunit 6B homolog OS=Schizosaccharomyces pombe GN=rpt3 PE=2 SV=1	0.1825
7414	622.9749	3	0.0766	0.86	-2.81	EKASFAR	2		sp|P50524|RPN12_SCHPO	26S proteasome regulatory subunit rpn12 OS=Schizosaccharomyces pombe GN=rpn12 PE=1 SV=1	DWNACKK	6	57.02146@C;	sp|P50524|RPN12_SCHPO	26S proteasome regulatory subunit rpn12 OS=Schizosaccharomyces pombe GN=rpn12 PE=1 SV=1	0.1825
9444	1030.7533	4	0.0764	0.92	-2.25	ANNWSKFTATAALGVIHR	6		sp|O74762|RPN2_SCHPO	26S proteasome regulatory subunit rpn2 OS=Schizosaccharomyces pombe GN=rpn2 PE=1 SV=1	KTTEEKEATPMEMDEEK	1		sp|O74762|RPN2_SCHPO	26S proteasome regulatory subunit rpn2 OS=Schizosaccharomyces pombe GN=rpn2 PE=1 SV=1	0.1825
10409	1100.8813	3	0.0675	0.98	-10.21	ILSGEQTVKYDR	9		sp|O74762|RPN2_SCHPO	26S proteasome regulatory subunit rpn2 OS=Schizosaccharomyces pombe GN=rpn2 PE=1 SV=1	CIDMFIHKSAELYK	8	57.02146@C;	sp|O74762|RPN2_SCHPO	26S proteasome regulatory subunit rpn2 OS=Schizosaccharomyces pombe GN=rpn2 PE=1 SV=1	0.1825
3685	924.0932	3	0.0628	0.92	4.23	KTTEEK	1		sp|O74762|RPN2_SCHPO	26S proteasome regulatory subunit rpn2 OS=Schizosaccharomyces pombe GN=rpn2 PE=1 SV=1	TTEEKEATPMEMDEEK	5		sp|O74762|RPN2_SCHPO	26S proteasome regulatory subunit rpn2 OS=Schizosaccharomyces pombe GN=rpn2 PE=1 SV=1	0.1825
3456	945.7222	4	0.0579	0.74	6.53	QEVAAQKSSEETEDKK	7		sp|O94444|RPN10_SCHPO	26S proteasome regulatory subunit rpn10 OS=Schizosaccharomyces pombe GN=rpn10 PE=1 SV=1	FEAQKDTVHMIFNQK	5		sp|O94444|RPN10_SCHPO	26S proteasome regulatory subunit rpn10 OS=Schizosaccharomyces pombe GN=rpn10 PE=1 SV=1	0.1825
