# Supplementary material for: ECL: an exhaustive search tool for the identification of cross-linked peptides using whole database
Source: BMC Bioinformatics. 2016 May 20;17:217. doi: 10.1186/s12859-016-1073-y (PMC4874008; doi:10.1186/s12859-016-1073-y)
Supplement: Additional file 2 — Detailed results of synthetic peptides and 26S Proteasome samples. (ZIP 4432 kb) [file 12859_2016_1073_MOESM2_ESM.zip › Detailed_results/26Syeast_database/ECL/aleitner_M1012_007.mzXML.inter.csv]

scan_num	spectrum_precursor_mz	charge	score	delta_score	abs_ppm	peptide_1	site_1	mod_1	protein_1	protein_annotation_1	peptide_2	site_2	mod_2	protein_2	protein_annotation_2	q_value
5935	894.8349	3	0.2996	0.92	3.28	KQLATSLR	1		sp|Q09720|PSB2_SCHPO	Probable proteasome subunit beta type-2 OS=Schizosaccharomyces pombe GN=SPAC31A2.04c PE=2 SV=1	TFANLVSSTLYEKR	13		sp|Q9Y7T8|PSB3_SCHPO	Probable proteasome subunit beta type-3 OS=Schizosaccharomyces pombe GN=SPCC63.12c PE=2 SV=1	0.0000
4599	1165.5714	3	0.2973	0.82	4.12	KVAQTTYK	1		sp|O94579|PSA2_SCHPO	Probable proteasome subunit alpha type-2 OS=Schizosaccharomyces pombe GN=SPCC1442.06 PE=2 SV=1	SEAAEFEYKNGYPMPCDVLAK	9	57.02146@C;	sp|O94517|PSA6_SCHPO	Probable proteasome subunit alpha type-6 OS=Schizosaccharomyces pombe GN=SPBC646.16 PE=2 SV=1	0.0000
8197	1106.2784	3	0.2911	0.83	4.42	FFEKEDVQSLK	4		sp|Q9UTM3|RPN5_SCHPO	26S proteasome regulatory subunit rpn5 OS=Schizosaccharomyces pombe GN=rpn5a PE=1 SV=1	EVIELPLKNPELFLR	8		sp|O74445|PRS10_SCHPO	Probable 26S protease subunit rpt4 OS=Schizosaccharomyces pombe GN=rpt4 PE=2 SV=2	0.0000
5176	881.506	4	0.2846	0.81	3.88	IQYVGKQDPK	6		sp|P41878|RPN11_SCHPO	26S proteasome regulatory subunit rpn11 OS=Schizosaccharomyces pombe GN=rpn11 PE=1 SV=2	ILSTLDRELLKPSASVALQR	11		sp|O74894|PRS6B_SCHPO	26S protease regulatory subunit 6B homolog OS=Schizosaccharomyces pombe GN=rpt3 PE=2 SV=1	0.0000
5557	1310.6704	3	0.2681	0.95	2.36	LMSKVAEK	4		sp|O14250|PSA1_SCHPO	Probable proteasome subunit alpha type-1 OS=Schizosaccharomyces pombe GN=SPAC6G10.04c PE=2 SV=1	LEIKEGNYGDGYALQPSYIHEYLSK	4		sp|Q9USQ9|PSB4_SCHPO	Probable proteasome subunit beta type-4 OS=Schizosaccharomyces pombe GN=SPBC577.10 PE=2 SV=1	0.0000
6131	894.8552	3	0.2617	1.00	5.19	LGVKPPK	4		sp|O14126|PRS6A_SCHPO	26S protease regulatory subunit 6A OS=Schizosaccharomyces pombe GN=tbp1 PE=2 SV=1	TMLVKAVANSTAANFIR	5		sp|O74894|PRS6B_SCHPO	26S protease regulatory subunit 6B homolog OS=Schizosaccharomyces pombe GN=rpt3 PE=2 SV=1	0.0000
5566	1049.2133	3	0.2447	0.99	1.55	LGVKPPK	4		sp|O14126|PRS6A_SCHPO	26S protease regulatory subunit 6A OS=Schizosaccharomyces pombe GN=tbp1 PE=2 SV=1	MNGASGAELKGVCTEAGMFALR	10	57.02146@C;	sp|P41836|PRS8_SCHPO	26S protease regulatory subunit 8 homolog OS=Schizosaccharomyces pombe GN=let1 PE=2 SV=1	0.0000
5177	705.40704	5	0.2446	0.88	4.99	IQYVGKQDPK	6		sp|P41878|RPN11_SCHPO	26S proteasome regulatory subunit rpn11 OS=Schizosaccharomyces pombe GN=rpn11 PE=1 SV=2	ILSTLDRELLKPSASVALQR	11		sp|O74894|PRS6B_SCHPO	26S protease regulatory subunit 6B homolog OS=Schizosaccharomyces pombe GN=rpt3 PE=2 SV=1	0.0000
4653	874.43256	4	0.2432	0.80	6.57	KVAQTTYK	1		sp|O94579|PSA2_SCHPO	Probable proteasome subunit alpha type-2 OS=Schizosaccharomyces pombe GN=SPCC1442.06 PE=2 SV=1	SEAAEFEYKNGYPMPCDVLAK	9	57.02146@C;	sp|O94517|PSA6_SCHPO	Probable proteasome subunit alpha type-6 OS=Schizosaccharomyces pombe GN=SPBC646.16 PE=2 SV=1	0.0000
5948	1154.6226	3	0.2420	0.61	3.39	LDSKNVQLAK	4		sp|Q9UT97|PSA5_SCHPO	Probable proteasome subunit alpha type-5 OS=Schizosaccharomyces pombe GN=SPAC323.02c PE=1 SV=1	VYQTEPAGIYNAWKATAIGR	14		sp|Q10329|PSA7_SCHPO	Probable proteasome subunit alpha type-7 OS=Schizosaccharomyces pombe GN=SPBC106.16 PE=2 SV=1	0.0000
3750	841.1208	3	0.2396	0.91	3.78	TFLEKR	5		sp|O94579|PSA2_SCHPO	Probable proteasome subunit alpha type-2 OS=Schizosaccharomyces pombe GN=SPCC1442.06 PE=2 SV=1	VTSKLLEQEESAEK	4		sp|Q09682|PSA4_SCHPO	Probable proteasome subunit alpha type-4 OS=Schizosaccharomyces pombe GN=SPAC13C5.01c PE=2 SV=1	0.0000
4664	1165.5737	3	0.2376	0.75	6.08	KVAQTTYK	1		sp|O94579|PSA2_SCHPO	Probable proteasome subunit alpha type-2 OS=Schizosaccharomyces pombe GN=SPCC1442.06 PE=2 SV=1	SEAAEFEYKNGYPMPCDVLAK	9	57.02146@C;	sp|O94517|PSA6_SCHPO	Probable proteasome subunit alpha type-6 OS=Schizosaccharomyces pombe GN=SPBC646.16 PE=2 SV=1	0.0000
7188	701.63354	4	0.2371	0.68	0.35	DFLDAVQKVVK	8		sp|O42931|PRS7_SCHPO	26S protease regulatory subunit 7 homolog OS=Schizosaccharomyces pombe GN=rpt1 PE=1 SV=2	KILFENPDEATK	1		sp|P36612|PRS4_SCHPO	26S protease regulatory subunit 4 homolog OS=Schizosaccharomyces pombe GN=mts2 PE=2 SV=1	0.0000
4205	951.7648	4	0.2358	0.72	4.94	VAEKAQINTQEYGR	4		sp|O14250|PSA1_SCHPO	Probable proteasome subunit alpha type-1 OS=Schizosaccharomyces pombe GN=SPAC6G10.04c PE=2 SV=1	HIGIATTGFIPDGQHIVKR	18		sp|O59770|PSA3_SCHPO	Probable proteasome subunit alpha type-3 OS=Schizosaccharomyces pombe GN=SPCC1795.04c PE=1 SV=1	0.0000
5923	722.64374	4	0.2332	0.87	3.04	KLEGTIDYQKL	10		sp|O74445|PRS10_SCHPO	Probable 26S protease subunit rpt4 OS=Schizosaccharomyces pombe GN=rpt4 PE=2 SV=2	KLEFPLPNEEAR	1		sp|O14126|PRS6A_SCHPO	26S protease regulatory subunit 6A OS=Schizosaccharomyces pombe GN=tbp1 PE=2 SV=1	0.0000
3614	687.14026	4	0.2293	1.00	4.36	KLEGTIDYQK	1		sp|O74445|PRS10_SCHPO	Probable 26S protease subunit rpt4 OS=Schizosaccharomyces pombe GN=rpt4 PE=2 SV=2	KVPDKLIDASTVK	1		sp|O94517|PSA6_SCHPO	Probable proteasome subunit alpha type-6 OS=Schizosaccharomyces pombe GN=SPBC646.16 PE=2 SV=1	0.0000
4216	761.6132	5	0.2292	0.71	4.88	VAEKAQINTQEYGR	4		sp|O14250|PSA1_SCHPO	Probable proteasome subunit alpha type-1 OS=Schizosaccharomyces pombe GN=SPAC6G10.04c PE=2 SV=1	HIGIATTGFIPDGQHIVKR	18		sp|O59770|PSA3_SCHPO	Probable proteasome subunit alpha type-3 OS=Schizosaccharomyces pombe GN=SPCC1795.04c PE=1 SV=1	0.0000
9140	816.97406	4	0.2247	0.80	4.64	EKVAFILDQVR	2		sp|Q9UTM3|RPN5_SCHPO	26S proteasome regulatory subunit rpn5 OS=Schizosaccharomyces pombe GN=rpn5a PE=1 SV=1	EVIELPLKNPELFLR	8		sp|O74445|PRS10_SCHPO	Probable 26S protease subunit rpt4 OS=Schizosaccharomyces pombe GN=rpt4 PE=2 SV=2	0.0000
6683	1059.5668	3	0.2237	0.78	5.15	KIEIPLPNEVGR	1		sp|O74445|PRS10_SCHPO	Probable 26S protease subunit rpt4 OS=Schizosaccharomyces pombe GN=rpt4 PE=2 SV=2	AVKPTDMEQFAFYK	3		sp|O74894|PRS6B_SCHPO	26S protease regulatory subunit 6B homolog OS=Schizosaccharomyces pombe GN=rpt3 PE=2 SV=1	0.0000
4250	931.2173	4	0.2224	0.89	6.43	KVAQTTYK	1		sp|O94579|PSA2_SCHPO	Probable proteasome subunit alpha type-2 OS=Schizosaccharomyces pombe GN=SPCC1442.06 PE=2 SV=1	ARSEAAEFEYKNGYPMPCDVLAK	11	57.02146@C;	sp|O94517|PSA6_SCHPO	Probable proteasome subunit alpha type-6 OS=Schizosaccharomyces pombe GN=SPBC646.16 PE=2 SV=1	0.0000
6847	953.99005	4	0.2215	0.93	1.34	LKPQDER	2		sp|P36612|PRS4_SCHPO	26S protease regulatory subunit 4 homolog OS=Schizosaccharomyces pombe GN=mts2 PE=2 SV=1	INDTVGIKESDTGLAPISFWDVAADR	8		sp|O42931|PRS7_SCHPO	26S protease regulatory subunit 7 homolog OS=Schizosaccharomyces pombe GN=rpt1 PE=1 SV=2	0.0000
8187	1110.3047	3	0.2204	0.66	-8.07	NKYAIQLPLPPK	2		sp|O42931|PRS7_SCHPO	26S protease regulatory subunit 7 homolog OS=Schizosaccharomyces pombe GN=rpt1 PE=1 SV=2	EVIELPLKNPELFLR	8		sp|O74445|PRS10_SCHPO	Probable 26S protease subunit rpt4 OS=Schizosaccharomyces pombe GN=rpt4 PE=2 SV=2	0.0000
4084	805.927	4	0.2196	0.77	4.32	KAQSGPDASAK	1		sp|P36612|PRS4_SCHPO	26S protease regulatory subunit 4 homolog OS=Schizosaccharomyces pombe GN=mts2 PE=2 SV=1	VHPEGKYVVDISPDIDIK	6		sp|P41836|PRS8_SCHPO	26S protease regulatory subunit 8 homolog OS=Schizosaccharomyces pombe GN=let1 PE=2 SV=1	0.0000
4229	1268.6842	3	0.2148	0.75	5.20	VAEKAQINTQEYGR	4		sp|O14250|PSA1_SCHPO	Probable proteasome subunit alpha type-1 OS=Schizosaccharomyces pombe GN=SPAC6G10.04c PE=2 SV=1	HIGIATTGFIPDGQHIVKR	18		sp|O59770|PSA3_SCHPO	Probable proteasome subunit alpha type-3 OS=Schizosaccharomyces pombe GN=SPCC1795.04c PE=1 SV=1	0.0357
5315	1147.5996	3	0.2139	0.87	8.16	ASAGPLIASQTVKK	13		sp|P30655|PSB5_SCHPO	Proteasome subunit beta type-5 OS=Schizosaccharomyces pombe GN=pts1 PE=2 SV=3	EGKGEIYSFDPVGSYER	3		sp|Q9UQY2|PSB1_SCHPO	Probable proteasome subunit beta type-1 OS=Schizosaccharomyces pombe GN=pam1 PE=2 SV=1	0.0357
4368	931.21246	4	0.2107	0.97	1.25	KVAQTTYK	1		sp|O94579|PSA2_SCHPO	Probable proteasome subunit alpha type-2 OS=Schizosaccharomyces pombe GN=SPCC1442.06 PE=2 SV=1	ARSEAAEFEYKNGYPMPCDVLAK	11	57.02146@C;	sp|O94517|PSA6_SCHPO	Probable proteasome subunit alpha type-6 OS=Schizosaccharomyces pombe GN=SPBC646.16 PE=2 SV=1	0.0357
4595	754.6621	4	0.2100	0.83	3.08	QIAKFVVSLGER	4		sp|O42931|PRS7_SCHPO	26S protease regulatory subunit 7 homolog OS=Schizosaccharomyces pombe GN=rpt1 PE=1 SV=2	VKAMEVDEKPTER	2		sp|O14126|PRS6A_SCHPO	26S protease regulatory subunit 6A OS=Schizosaccharomyces pombe GN=tbp1 PE=2 SV=1	0.0357
3428	694.3622	5	0.2099	0.94	1.34	KYDKTEDDIK	1		sp|O74445|PRS10_SCHPO	Probable 26S protease subunit rpt4 OS=Schizosaccharomyces pombe GN=rpt4 PE=2 SV=2	IIENEQSAEKNAYVINLK	10		sp|O42931|PRS7_SCHPO	26S protease regulatory subunit 7 homolog OS=Schizosaccharomyces pombe GN=rpt1 PE=1 SV=2	0.0357
3749	631.09186	4	0.2096	0.90	2.91	TFLEKR	5		sp|O94579|PSA2_SCHPO	Probable proteasome subunit alpha type-2 OS=Schizosaccharomyces pombe GN=SPCC1442.06 PE=2 SV=1	VTSKLLEQEESAEK	4		sp|Q09682|PSA4_SCHPO	Probable proteasome subunit alpha type-4 OS=Schizosaccharomyces pombe GN=SPAC13C5.01c PE=2 SV=1	0.0357
4170	1208.2689	3	0.2087	0.95	3.24	KVAQTTYKK	1		sp|O94579|PSA2_SCHPO	Probable proteasome subunit alpha type-2 OS=Schizosaccharomyces pombe GN=SPCC1442.06 PE=2 SV=1	SEAAEFEYKNGYPMPCDVLAK	9	57.02146@C;	sp|O94517|PSA6_SCHPO	Probable proteasome subunit alpha type-6 OS=Schizosaccharomyces pombe GN=SPBC646.16 PE=2 SV=1	0.0357
5640	743.92053	4	0.2077	0.99	1.97	KVPDKLIDASTVK	5		sp|O94517|PSA6_SCHPO	Probable proteasome subunit alpha type-6 OS=Schizosaccharomyces pombe GN=SPBC646.16 PE=2 SV=1	NELEKLNFSSLK	5		sp|O59770|PSA3_SCHPO	Probable proteasome subunit alpha type-3 OS=Schizosaccharomyces pombe GN=SPCC1795.04c PE=1 SV=1	0.0357
1696	542.4817	5	0.2073	0.86	4.06	KYDKTEDDIK	1		sp|O74445|PRS10_SCHPO	Probable 26S protease subunit rpt4 OS=Schizosaccharomyces pombe GN=rpt4 PE=2 SV=2	LTHEKSTMLEK	5		sp|O14126|PRS6A_SCHPO	26S protease regulatory subunit 6A OS=Schizosaccharomyces pombe GN=tbp1 PE=2 SV=1	0.0357
3924	681.88947	4	0.2070	0.79	2.87	IQYVGKQDPK	6		sp|P41878|RPN11_SCHPO	26S proteasome regulatory subunit rpn11 OS=Schizosaccharomyces pombe GN=rpn11 PE=1 SV=2	ELLKPSASVALQR	4		sp|O74894|PRS6B_SCHPO	26S protease regulatory subunit 6B homolog OS=Schizosaccharomyces pombe GN=rpt3 PE=2 SV=1	0.0357
4744	1165.9015	3	0.2066	1.00	-1.54	VNLYKFR	5		sp|Q9Y7T8|PSB3_SCHPO	Probable proteasome subunit beta type-3 OS=Schizosaccharomyces pombe GN=SPCC63.12c PE=2 SV=1	SEAAEFEYKNGYPMPCDVLAK	9	57.02146@C;	sp|O94517|PSA6_SCHPO	Probable proteasome subunit alpha type-6 OS=Schizosaccharomyces pombe GN=SPBC646.16 PE=2 SV=1	0.0357
4731	874.4275	4	0.2060	0.90	0.77	KVAQTTYK	1		sp|O94579|PSA2_SCHPO	Probable proteasome subunit alpha type-2 OS=Schizosaccharomyces pombe GN=SPCC1442.06 PE=2 SV=1	SEAAEFEYKNGYPMPCDVLAK	9	57.02146@C;	sp|O94517|PSA6_SCHPO	Probable proteasome subunit alpha type-6 OS=Schizosaccharomyces pombe GN=SPBC646.16 PE=2 SV=1	0.0357
3629	760.415	4	0.2054	1.00	8.12	SSTAAKTFLEK	6		sp|O94579|PSA2_SCHPO	Probable proteasome subunit alpha type-2 OS=Schizosaccharomyces pombe GN=SPCC1442.06 PE=2 SV=1	KVTSKLLEQEESAEK	1		sp|Q09682|PSA4_SCHPO	Probable proteasome subunit alpha type-4 OS=Schizosaccharomyces pombe GN=SPAC13C5.01c PE=2 SV=1	0.0357
3427	867.70337	4	0.2047	1.00	4.15	KYDKTEDDIK	1		sp|O74445|PRS10_SCHPO	Probable 26S protease subunit rpt4 OS=Schizosaccharomyces pombe GN=rpt4 PE=2 SV=2	IIENEQSAEKNAYVINLK	10		sp|O42931|PRS7_SCHPO	26S protease regulatory subunit 7 homolog OS=Schizosaccharomyces pombe GN=rpt1 PE=1 SV=2	0.0357
2499	733.3845	4	0.2036	0.81	5.75	LKPQDER	2		sp|P36612|PRS4_SCHPO	26S protease regulatory subunit 4 homolog OS=Schizosaccharomyces pombe GN=mts2 PE=2 SV=1	HFEQVINEKHEDALAK	9		sp|O74762|RPN2_SCHPO	26S proteasome regulatory subunit rpn2 OS=Schizosaccharomyces pombe GN=rpn2 PE=1 SV=1	0.0625
3473	663.11615	4	0.2028	0.99	3.60	TFLEKR	5		sp|O94579|PSA2_SCHPO	Probable proteasome subunit alpha type-2 OS=Schizosaccharomyces pombe GN=SPCC1442.06 PE=2 SV=1	KVTSKLLEQEESAEK	1		sp|Q09682|PSA4_SCHPO	Probable proteasome subunit alpha type-4 OS=Schizosaccharomyces pombe GN=SPAC13C5.01c PE=2 SV=1	0.0625
7122	761.1877	4	0.2026	0.99	11.00	LMSKVAEK	4		sp|O14250|PSA1_SCHPO	Probable proteasome subunit alpha type-1 OS=Schizosaccharomyces pombe GN=SPAC6G10.04c PE=2 SV=1	IVAFVGSPIVEDEKNLIR	14		sp|O94444|RPN10_SCHPO	26S proteasome regulatory subunit rpn10 OS=Schizosaccharomyces pombe GN=rpn10 PE=1 SV=1	0.0625
5019	650.13617	4	0.2025	0.92	4.04	SLLTGKHAIR	6		sp|Q9P7S2|RPN6_SCHPO	Probable 26S proteasome regulatory subunit rpn6 OS=Schizosaccharomyces pombe GN=rpn6 PE=2 SV=1	KIEIPLPNEVGR	1		sp|O74445|PRS10_SCHPO	Probable 26S protease subunit rpt4 OS=Schizosaccharomyces pombe GN=rpt4 PE=2 SV=2	0.0625
5473	927.0692	5	0.2023	0.80	5.17	VAEKAQINTQEYGR	4		sp|O14250|PSA1_SCHPO	Probable proteasome subunit alpha type-1 OS=Schizosaccharomyces pombe GN=SPAC6G10.04c PE=2 SV=1	LEIKEGNYGDGYALQPSYIHEYLSK	4		sp|Q9USQ9|PSB4_SCHPO	Probable proteasome subunit beta type-4 OS=Schizosaccharomyces pombe GN=SPBC577.10 PE=2 SV=1	0.0625
9483	988.59344	3	0.2014	0.96	4.20	LGVKPPK	4		sp|O14126|PRS6A_SCHPO	26S protease regulatory subunit 6A OS=Schizosaccharomyces pombe GN=tbp1 PE=2 SV=1	AVAASLGVNFLKVVSSAIVDK	12		sp|O74445|PRS10_SCHPO	Probable 26S protease subunit rpt4 OS=Schizosaccharomyces pombe GN=rpt4 PE=2 SV=2	0.0625
8248	829.9602	4	0.1978	0.82	3.83	FFEKEDVQSLK	4		sp|Q9UTM3|RPN5_SCHPO	26S proteasome regulatory subunit rpn5 OS=Schizosaccharomyces pombe GN=rpn5a PE=1 SV=1	EVIELPLKNPELFLR	8		sp|O74445|PRS10_SCHPO	Probable 26S protease subunit rpt4 OS=Schizosaccharomyces pombe GN=rpt4 PE=2 SV=2	0.0625
5912	671.3812	4	0.1973	0.73	8.10	KQLATSLR	1		sp|Q09720|PSB2_SCHPO	Probable proteasome subunit beta type-2 OS=Schizosaccharomyces pombe GN=SPAC31A2.04c PE=2 SV=1	TFANLVSSTLYEKR	13		sp|Q9Y7T8|PSB3_SCHPO	Probable proteasome subunit beta type-3 OS=Schizosaccharomyces pombe GN=SPCC63.12c PE=2 SV=1	0.0667
6552	894.99255	4	0.1967	0.79	3.62	ELAAIKEDTEAVLK	6		sp|O42931|PRS7_SCHPO	26S protease regulatory subunit 7 homolog OS=Schizosaccharomyces pombe GN=rpt1 PE=1 SV=2	AQSGPDASAKLPTVIPTTR	10		sp|P36612|PRS4_SCHPO	26S protease regulatory subunit 4 homolog OS=Schizosaccharomyces pombe GN=mts2 PE=2 SV=1	0.0667
6208	844.71063	4	0.1947	0.78	1.59	KIEIPLPNEVGR	1		sp|O74445|PRS10_SCHPO	Probable 26S protease subunit rpt4 OS=Schizosaccharomyces pombe GN=rpt4 PE=2 SV=2	ATSAGPKQTETINWLEK	7		sp|O94517|PSA6_SCHPO	Probable proteasome subunit alpha type-6 OS=Schizosaccharomyces pombe GN=SPBC646.16 PE=2 SV=1	0.0667
4803	874.4263	4	0.1942	0.97	-0.63	KVAQTTYK	1		sp|O94579|PSA2_SCHPO	Probable proteasome subunit alpha type-2 OS=Schizosaccharomyces pombe GN=SPCC1442.06 PE=2 SV=1	SEAAEFEYKNGYPMPCDVLAK	9	57.02146@C;	sp|O94517|PSA6_SCHPO	Probable proteasome subunit alpha type-6 OS=Schizosaccharomyces pombe GN=SPBC646.16 PE=2 SV=1	0.0667
7290	982.884	3	0.1924	0.94	1.74	YYEQKIR	5		sp|Q9UTM3|RPN5_SCHPO	26S proteasome regulatory subunit rpn5 OS=Schizosaccharomyces pombe GN=rpn5a PE=1 SV=1	EVIELPLKNPELFLR	8		sp|O74445|PRS10_SCHPO	Probable 26S protease subunit rpt4 OS=Schizosaccharomyces pombe GN=rpt4 PE=2 SV=2	0.0667
3070	617.5532	5	0.1911	0.97	6.65	LLIFEKQVR	6		sp|Q9UTM3|RPN5_SCHPO	26S proteasome regulatory subunit rpn5 OS=Schizosaccharomyces pombe GN=rpn5a PE=1 SV=1	KLEKGQSIDDMIPAQK	1		sp|P06732|KCRM_HUMAN	Creatine kinase M-type OS=Homo sapiens GN=CKM PE=1 SV=2	0.0667
3130	915.84015	3	0.1907	0.55	4.98	NKVLVK	2		sp|P41836|PRS8_SCHPO	26S protease regulatory subunit 8 homolog OS=Schizosaccharomyces pombe GN=let1 PE=2 SV=1	HFEQVINEKHEDALAK	9		sp|O74762|RPN2_SCHPO	26S proteasome regulatory subunit rpn2 OS=Schizosaccharomyces pombe GN=rpn2 PE=1 SV=1	0.0667
5647	595.3379	5	0.1875	0.99	1.97	KVPDKLIDASTVK	5		sp|O94517|PSA6_SCHPO	Probable proteasome subunit alpha type-6 OS=Schizosaccharomyces pombe GN=SPBC646.16 PE=2 SV=1	NELEKLNFSSLK	5		sp|O59770|PSA3_SCHPO	Probable proteasome subunit alpha type-3 OS=Schizosaccharomyces pombe GN=SPCC1795.04c PE=1 SV=1	0.0667
2238	805.4038	4	0.1870	0.93	0.61	VKAMEVDEKPTER	2		sp|O14126|PRS6A_SCHPO	26S protease regulatory subunit 6A OS=Schizosaccharomyces pombe GN=tbp1 PE=2 SV=1	CTKIIENEQSAEK	3	57.02146@C;	sp|O42931|PRS7_SCHPO	26S protease regulatory subunit 7 homolog OS=Schizosaccharomyces pombe GN=rpt1 PE=1 SV=2	0.0667
8354	878.9698	4	0.1869	0.96	7.09	ENQEKISNNK	5		sp|O14126|PRS6A_SCHPO	26S protease regulatory subunit 6A OS=Schizosaccharomyces pombe GN=tbp1 PE=2 SV=1	TEDDIKSLQSVGQIIGEVLK	6		sp|O74445|PRS10_SCHPO	Probable 26S protease subunit rpt4 OS=Schizosaccharomyces pombe GN=rpt4 PE=2 SV=2	0.0667
3802	963.2403	4	0.1845	0.93	5.46	KVAQTTYKK	1		sp|O94579|PSA2_SCHPO	Probable proteasome subunit alpha type-2 OS=Schizosaccharomyces pombe GN=SPCC1442.06 PE=2 SV=1	ARSEAAEFEYKNGYPMPCDVLAK	11	57.02146@C;	sp|O94517|PSA6_SCHPO	Probable proteasome subunit alpha type-6 OS=Schizosaccharomyces pombe GN=SPBC646.16 PE=2 SV=1	0.0667
5560	786.8074	5	0.1843	0.98	5.16	LMSKVAEK	4		sp|O14250|PSA1_SCHPO	Probable proteasome subunit alpha type-1 OS=Schizosaccharomyces pombe GN=SPAC6G10.04c PE=2 SV=1	LEIKEGNYGDGYALQPSYIHEYLSK	4		sp|Q9USQ9|PSB4_SCHPO	Probable proteasome subunit beta type-4 OS=Schizosaccharomyces pombe GN=SPBC577.10 PE=2 SV=1	0.0667
10368	734.41614	5	0.1838	0.74	5.99	KLEFPLPNEEAR	1		sp|O14126|PRS6A_SCHPO	26S protease regulatory subunit 6A OS=Schizosaccharomyces pombe GN=tbp1 PE=2 SV=1	AVAASLGVNFLKVVSSAIVDK	12		sp|O74445|PRS10_SCHPO	Probable 26S protease subunit rpt4 OS=Schizosaccharomyces pombe GN=rpt4 PE=2 SV=2	0.0667
1692	903.4653	3	0.1832	0.90	4.78	KYDKTEDDIK	1		sp|O74445|PRS10_SCHPO	Probable 26S protease subunit rpt4 OS=Schizosaccharomyces pombe GN=rpt4 PE=2 SV=2	LTHEKSTMLEK	5		sp|O14126|PRS6A_SCHPO	26S protease regulatory subunit 6A OS=Schizosaccharomyces pombe GN=tbp1 PE=2 SV=1	0.0667
8242	1106.3453	4	0.1815	0.95	10.71	TLLYGKR	6		sp|Q9UQY2|PSB1_SCHPO	Probable proteasome subunit beta type-1 OS=Schizosaccharomyces pombe GN=pam1 PE=2 SV=1	NKLDPYWNQLIVAGVDGENKEPYVAFADLR	2		sp|Q9USQ9|PSB4_SCHPO	Probable proteasome subunit beta type-4 OS=Schizosaccharomyces pombe GN=SPBC577.10 PE=2 SV=1	0.0667
5549	983.2594	4	0.1811	0.94	7.21	LMSKVAEK	4		sp|O14250|PSA1_SCHPO	Probable proteasome subunit alpha type-1 OS=Schizosaccharomyces pombe GN=SPAC6G10.04c PE=2 SV=1	LEIKEGNYGDGYALQPSYIHEYLSK	4		sp|Q9USQ9|PSB4_SCHPO	Probable proteasome subunit beta type-4 OS=Schizosaccharomyces pombe GN=SPBC577.10 PE=2 SV=1	0.0667
4662	731.1633	4	0.1798	0.92	-0.67	KNVPK	1		sp|Q10329|PSA7_SCHPO	Probable proteasome subunit alpha type-7 OS=Schizosaccharomyces pombe GN=SPBC106.16 PE=2 SV=1	IHLEKVSKQGEIDYEALVK	8		sp|O74445|PRS10_SCHPO	Probable 26S protease subunit rpt4 OS=Schizosaccharomyces pombe GN=rpt4 PE=2 SV=2	0.0667
6135	671.3952	4	0.1783	0.97	8.10	VGIKPPK	4		sp|O74445|PRS10_SCHPO	Probable 26S protease subunit rpt4 OS=Schizosaccharomyces pombe GN=rpt4 PE=2 SV=2	TMLVKAVANSTAANFIR	5		sp|O74894|PRS6B_SCHPO	26S protease regulatory subunit 6B homolog OS=Schizosaccharomyces pombe GN=rpt3 PE=2 SV=1	0.0667
9484	754.94147	4	0.1777	0.99	4.86	VGIKPPK	4		sp|O74445|PRS10_SCHPO	Probable 26S protease subunit rpt4 OS=Schizosaccharomyces pombe GN=rpt4 PE=2 SV=2	DDLSGAEIKAIVSEAGLLALR	9		sp|P36612|PRS4_SCHPO	26S protease regulatory subunit 4 homolog OS=Schizosaccharomyces pombe GN=mts2 PE=2 SV=1	0.0667
3128	549.9058	5	0.1775	0.80	2.76	NKVLVK	2		sp|P41836|PRS8_SCHPO	26S protease regulatory subunit 8 homolog OS=Schizosaccharomyces pombe GN=let1 PE=2 SV=1	HFEQVINEKHEDALAK	9		sp|O74762|RPN2_SCHPO	26S proteasome regulatory subunit rpn2 OS=Schizosaccharomyces pombe GN=rpn2 PE=1 SV=1	0.0667
5538	986.0255	4	0.1773	0.99	7.56	CIKRLVK	3	57.02146@C;	sp|Q9Y7T8|PSB3_SCHPO	Probable proteasome subunit beta type-3 OS=Schizosaccharomyces pombe GN=SPCC63.12c PE=2 SV=1	LEIKEGNYGDGYALQPSYIHEYLSK	4		sp|Q9USQ9|PSB4_SCHPO	Probable proteasome subunit beta type-4 OS=Schizosaccharomyces pombe GN=SPBC577.10 PE=2 SV=1	0.0667
3482	530.69336	5	0.1769	0.98	1.66	TFLEKR	5		sp|O94579|PSA2_SCHPO	Probable proteasome subunit alpha type-2 OS=Schizosaccharomyces pombe GN=SPCC1442.06 PE=2 SV=1	KVTSKLLEQEESAEK	5		sp|Q09682|PSA4_SCHPO	Probable proteasome subunit alpha type-4 OS=Schizosaccharomyces pombe GN=SPAC13C5.01c PE=2 SV=1	0.0667
4167	725.36346	5	0.1767	0.96	2.16	KVAQTTYKK	1		sp|O94579|PSA2_SCHPO	Probable proteasome subunit alpha type-2 OS=Schizosaccharomyces pombe GN=SPCC1442.06 PE=2 SV=1	SEAAEFEYKNGYPMPCDVLAK	9	57.02146@C;	sp|O94517|PSA6_SCHPO	Probable proteasome subunit alpha type-6 OS=Schizosaccharomyces pombe GN=SPBC646.16 PE=2 SV=1	0.0667
3113	522.6768	5	0.1763	0.97	-1.68	KIEFPSYR	1		sp|O74894|PRS6B_SCHPO	26S protease regulatory subunit 6B homolog OS=Schizosaccharomyces pombe GN=rpt3 PE=2 SV=1	ILFENPDEATKR	11		sp|P36612|PRS4_SCHPO	26S protease regulatory subunit 4 homolog OS=Schizosaccharomyces pombe GN=mts2 PE=2 SV=1	0.0667
5918	595.5423	5	0.1760	0.96	1.97	VLVKVHPEGK	4		sp|P41836|PRS8_SCHPO	26S protease regulatory subunit 8 homolog OS=Schizosaccharomyces pombe GN=let1 PE=2 SV=1	VVGSELIQKYLGDGPR	9		sp|P36612|PRS4_SCHPO	26S protease regulatory subunit 4 homolog OS=Schizosaccharomyces pombe GN=mts2 PE=2 SV=1	0.0667
2990	792.1461	4	0.1756	0.84	3.55	KHLDAEVQK	1		sp|P41878|RPN11_SCHPO	26S proteasome regulatory subunit rpn11 OS=Schizosaccharomyces pombe GN=rpn11 PE=1 SV=2	YPMDAHKSELEGVEEAR	7		sp|O42897|RPN3_SCHPO	Probable 26S proteasome regulatory subunit rpn3 OS=Schizosaccharomyces pombe GN=rpn3 PE=2 SV=2	0.0667
3426	675.39844	4	0.1752	0.99	11.31	TMGKNKVLVK	6		sp|P41836|PRS8_SCHPO	26S protease regulatory subunit 8 homolog OS=Schizosaccharomyces pombe GN=let1 PE=2 SV=1	KPTSELAIGASLEK	1		sp|O94579|PSA2_SCHPO	Probable proteasome subunit alpha type-2 OS=Schizosaccharomyces pombe GN=SPCC1442.06 PE=2 SV=1	0.0851
3123	687.1308	4	0.1746	0.73	3.29	NKVLVK	2		sp|P41836|PRS8_SCHPO	26S protease regulatory subunit 8 homolog OS=Schizosaccharomyces pombe GN=let1 PE=2 SV=1	HFEQVINEKHEDALAK	9		sp|O74762|RPN2_SCHPO	26S proteasome regulatory subunit rpn2 OS=Schizosaccharomyces pombe GN=rpn2 PE=1 SV=1	0.0851
4145	906.4506	4	0.1746	0.99	0.07	KVAQTTYKK	1		sp|O94579|PSA2_SCHPO	Probable proteasome subunit alpha type-2 OS=Schizosaccharomyces pombe GN=SPCC1442.06 PE=2 SV=1	SEAAEFEYKNGYPMPCDVLAK	9	57.02146@C;	sp|O94517|PSA6_SCHPO	Probable proteasome subunit alpha type-6 OS=Schizosaccharomyces pombe GN=SPBC646.16 PE=2 SV=1	0.0851
4588	603.9297	5	0.1742	0.99	0.65	QIAKFVVSLGER	4		sp|O42931|PRS7_SCHPO	26S protease regulatory subunit 7 homolog OS=Schizosaccharomyces pombe GN=rpt1 PE=1 SV=2	VKAMEVDEKPTER	2		sp|O14126|PRS6A_SCHPO	26S protease regulatory subunit 6A OS=Schizosaccharomyces pombe GN=tbp1 PE=2 SV=1	0.0851
1685	677.85175	4	0.1740	0.78	6.22	KYDKTEDDIK	1		sp|O74445|PRS10_SCHPO	Probable 26S protease subunit rpt4 OS=Schizosaccharomyces pombe GN=rpt4 PE=2 SV=2	LTHEKSTMLEK	5		sp|O14126|PRS6A_SCHPO	26S protease regulatory subunit 6A OS=Schizosaccharomyces pombe GN=tbp1 PE=2 SV=1	0.0851
3480	801.114	3	0.1734	0.94	8.85	KVADLK	1		sp|O74445|PRS10_SCHPO	Probable 26S protease subunit rpt4 OS=Schizosaccharomyces pombe GN=rpt4 PE=2 SV=2	VTSKLLEQEESAEK	4		sp|Q09682|PSA4_SCHPO	Probable proteasome subunit alpha type-4 OS=Schizosaccharomyces pombe GN=SPAC13C5.01c PE=2 SV=1	0.1176
2397	545.4839	5	0.1734	0.49	3.32	TMGKNK	4		sp|P41836|PRS8_SCHPO	26S protease regulatory subunit 8 homolog OS=Schizosaccharomyces pombe GN=let1 PE=2 SV=1	HFEQVINEKHEDALAK	9		sp|O74762|RPN2_SCHPO	26S proteasome regulatory subunit rpn2 OS=Schizosaccharomyces pombe GN=rpn2 PE=1 SV=1	0.1176
4757	612.3595	4	0.1732	0.95	6.09	SAVIKTSTR	5		sp|O14126|PRS6A_SCHPO	26S protease regulatory subunit 6A OS=Schizosaccharomyces pombe GN=tbp1 PE=2 SV=1	QIAKFVVSLGER	4		sp|O42931|PRS7_SCHPO	26S protease regulatory subunit 7 homolog OS=Schizosaccharomyces pombe GN=rpt1 PE=1 SV=2	0.1176
2963	633.9168	5	0.1730	0.82	1.08	KHLDAEVQK	1		sp|P41878|RPN11_SCHPO	26S proteasome regulatory subunit rpn11 OS=Schizosaccharomyces pombe GN=rpn11 PE=1 SV=2	YPMDAHKSELEGVEEAR	7		sp|O42897|RPN3_SCHPO	Probable 26S proteasome regulatory subunit rpn3 OS=Schizosaccharomyces pombe GN=rpn3 PE=2 SV=2	0.1176
3065	489.8788	5	0.1726	1.00	2.70	VLKTK	3		sp|P36612|PRS4_SCHPO	26S protease regulatory subunit 4 homolog OS=Schizosaccharomyces pombe GN=mts2 PE=2 SV=1	FLSKTLDSNSLTHEK	4		sp|Q09682|PSA4_SCHPO	Probable proteasome subunit alpha type-4 OS=Schizosaccharomyces pombe GN=SPAC13C5.01c PE=2 SV=1	0.1176
4396	673.88727	4	0.1725	0.87	1.45	EIKPNIR	3		sp|P41836|PRS8_SCHPO	26S protease regulatory subunit 8 homolog OS=Schizosaccharomyces pombe GN=let1 PE=2 SV=1	ELAAIKEDTEAVLKR	14		sp|O42931|PRS7_SCHPO	26S protease regulatory subunit 7 homolog OS=Schizosaccharomyces pombe GN=rpt1 PE=1 SV=2	0.1321
4929	777.20685	5	0.1723	1.00	2.52	AIEGKIAR	5		sp|P87048|RPN1_SCHPO	26S proteasome regulatory subunit rpn1 OS=Schizosaccharomyces pombe GN=rpn1 PE=1 SV=2	LEIKEGNYGDGYALQPSYIHEYLSK	4		sp|Q9USQ9|PSB4_SCHPO	Probable proteasome subunit beta type-4 OS=Schizosaccharomyces pombe GN=SPBC577.10 PE=2 SV=1	0.1321
6207	989.5223	4	0.1721	0.99	0.25	KINVK	1		sp|Q9UTM3|RPN5_SCHPO	26S proteasome regulatory subunit rpn5 OS=Schizosaccharomyces pombe GN=rpn5a PE=1 SV=1	LQNVSNFQKIAMVDNHVCLAFAGLNADAR	9	57.02146@C;	sp|Q10329|PSA7_SCHPO	Probable proteasome subunit alpha type-7 OS=Schizosaccharomyces pombe GN=SPBC106.16 PE=2 SV=1	0.1321
5480	1158.5894	4	0.1720	0.70	9.17	VAEKAQINTQEYGR	4		sp|O14250|PSA1_SCHPO	Probable proteasome subunit alpha type-1 OS=Schizosaccharomyces pombe GN=SPAC6G10.04c PE=2 SV=1	LEIKEGNYGDGYALQPSYIHEYLSK	4		sp|Q9USQ9|PSB4_SCHPO	Probable proteasome subunit beta type-4 OS=Schizosaccharomyces pombe GN=SPBC577.10 PE=2 SV=1	0.1321
2967	716.0679	3	0.1706	0.95	4.55	MESLQR	1		sp|P41878|RPN11_SCHPO	26S proteasome regulatory subunit rpn11 OS=Schizosaccharomyces pombe GN=rpn11 PE=1 SV=2	GGVHVKLAHLSK	6		sp|P06732|KCRM_HUMAN	Creatine kinase M-type OS=Homo sapiens GN=CKM PE=1 SV=2	0.1563
5288	818.0252	5	0.1706	0.90	2.09	RLMSKVAEK	5		sp|O14250|PSA1_SCHPO	Probable proteasome subunit alpha type-1 OS=Schizosaccharomyces pombe GN=SPAC6G10.04c PE=2 SV=1	LEIKEGNYGDGYALQPSYIHEYLSK	4		sp|Q9USQ9|PSB4_SCHPO	Probable proteasome subunit beta type-4 OS=Schizosaccharomyces pombe GN=SPBC577.10 PE=2 SV=1	0.1563
3354	688.3699	4	0.1691	0.99	3.02	DIKVIMATNR	3		sp|P36612|PRS4_SCHPO	26S protease regulatory subunit 4 homolog OS=Schizosaccharomyces pombe GN=mts2 PE=2 SV=1	RNAEELSSYQKK	11		sp|O14250|PSA1_SCHPO	Probable proteasome subunit alpha type-1 OS=Schizosaccharomyces pombe GN=SPAC6G10.04c PE=2 SV=1	0.1563
4083	595.32513	4	0.1691	0.93	5.24	GKVVIDAFR	2		sp|P41878|RPN11_SCHPO	26S proteasome regulatory subunit rpn11 OS=Schizosaccharomyces pombe GN=rpn11 PE=1 SV=2	KGTKTSETNDR	1		sp|P87048|RPN1_SCHPO	26S proteasome regulatory subunit rpn1 OS=Schizosaccharomyces pombe GN=rpn1 PE=1 SV=2	0.1563
5937	866.21967	4	0.1683	0.92	4.44	LDSKNVQLAK	4		sp|Q9UT97|PSA5_SCHPO	Probable proteasome subunit alpha type-5 OS=Schizosaccharomyces pombe GN=SPAC323.02c PE=1 SV=1	VYQTEPAGIYNAWKATAIGR	14		sp|Q10329|PSA7_SCHPO	Probable proteasome subunit alpha type-7 OS=Schizosaccharomyces pombe GN=SPBC106.16 PE=2 SV=1	0.1563
3292	526.06146	4	0.1674	0.86	2.21	KHGQLK	1		sp|Q9UTM3|RPN5_SCHPO	26S proteasome regulatory subunit rpn5 OS=Schizosaccharomyces pombe GN=rpn5a PE=1 SV=1	MEILKIHLEK	5		sp|O74445|PRS10_SCHPO	Probable 26S protease subunit rpt4 OS=Schizosaccharomyces pombe GN=rpt4 PE=2 SV=2	0.1563
2452	681.6041	4	0.1652	0.95	4.93	TMGKNK	4		sp|P41836|PRS8_SCHPO	26S protease regulatory subunit 8 homolog OS=Schizosaccharomyces pombe GN=let1 PE=2 SV=1	HFEQVINEKHEDALAK	9		sp|O74762|RPN2_SCHPO	26S proteasome regulatory subunit rpn2 OS=Schizosaccharomyces pombe GN=rpn2 PE=1 SV=1	0.1563
4584	874.4315	4	0.1646	0.81	5.38	KVAQTTYK	1		sp|O94579|PSA2_SCHPO	Probable proteasome subunit alpha type-2 OS=Schizosaccharomyces pombe GN=SPCC1442.06 PE=2 SV=1	SEAAEFEYKNGYPMPCDVLAK	9	57.02146@C;	sp|O94517|PSA6_SCHPO	Probable proteasome subunit alpha type-6 OS=Schizosaccharomyces pombe GN=SPBC646.16 PE=2 SV=1	0.1563
8191	829.963	4	0.1643	0.96	7.22	FFEKEDVQSLK	4		sp|Q9UTM3|RPN5_SCHPO	26S proteasome regulatory subunit rpn5 OS=Schizosaccharomyces pombe GN=rpn5a PE=1 SV=1	EVIELPLKNPELFLR	8		sp|O74445|PRS10_SCHPO	Probable 26S protease subunit rpt4 OS=Schizosaccharomyces pombe GN=rpt4 PE=2 SV=2	0.1563
9783	1158.8517	4	0.1642	0.99	-7.49	TLLYGKR	6		sp|Q9UQY2|PSB1_SCHPO	Probable proteasome subunit beta type-1 OS=Schizosaccharomyces pombe GN=pam1 PE=2 SV=1	SMTEKEQQQLIDDHFLFDKPVSPLLLASGMAR	5		sp|P06732|KCRM_HUMAN	Creatine kinase M-type OS=Homo sapiens GN=CKM PE=1 SV=2	0.1563
5308	860.94904	4	0.1638	0.87	5.25	ASAGPLIASQTVKK	13		sp|P30655|PSB5_SCHPO	Proteasome subunit beta type-5 OS=Schizosaccharomyces pombe GN=pts1 PE=2 SV=3	EGKGEIYSFDPVGSYER	3		sp|Q9UQY2|PSB1_SCHPO	Probable proteasome subunit beta type-1 OS=Schizosaccharomyces pombe GN=pam1 PE=2 SV=1	0.1563
5080	752.66046	4	0.1637	0.87	2.52	KIEIPLPNEVGR	1		sp|O74445|PRS10_SCHPO	Probable 26S protease subunit rpt4 OS=Schizosaccharomyces pombe GN=rpt4 PE=2 SV=2	VLNKGDSGEMSLQK	4		sp|P41836|PRS8_SCHPO	26S protease regulatory subunit 8 homolog OS=Schizosaccharomyces pombe GN=let1 PE=2 SV=1	0.1563
4241	745.17334	5	0.1633	0.76	3.81	KVAQTTYK	1		sp|O94579|PSA2_SCHPO	Probable proteasome subunit alpha type-2 OS=Schizosaccharomyces pombe GN=SPCC1442.06 PE=2 SV=1	ARSEAAEFEYKNGYPMPCDVLAK	11	57.02146@C;	sp|O94517|PSA6_SCHPO	Probable proteasome subunit alpha type-6 OS=Schizosaccharomyces pombe GN=SPBC646.16 PE=2 SV=1	0.1563
6834	768.1556	4	0.1631	0.90	1.67	FVKLGIDPPK	3		sp|O42931|PRS7_SCHPO	26S protease regulatory subunit 7 homolog OS=Schizosaccharomyces pombe GN=rpt1 PE=1 SV=2	KMAIDDDINWEELAR	1		sp|O14126|PRS6A_SCHPO	26S protease regulatory subunit 6A OS=Schizosaccharomyces pombe GN=tbp1 PE=2 SV=1	0.1563
4380	732.88556	4	0.1625	0.94	-1.00	KVAQTTYKK	8		sp|O94579|PSA2_SCHPO	Probable proteasome subunit alpha type-2 OS=Schizosaccharomyces pombe GN=SPCC1442.06 PE=2 SV=1	LNYKPEEEYPDLSK	4		sp|P06732|KCRM_HUMAN	Creatine kinase M-type OS=Homo sapiens GN=CKM PE=1 SV=2	0.1563
7284	737.4171	4	0.1623	0.97	4.89	YYEQKIR	5		sp|Q9UTM3|RPN5_SCHPO	26S proteasome regulatory subunit rpn5 OS=Schizosaccharomyces pombe GN=rpn5a PE=1 SV=1	EVIELPLKNPELFLR	8		sp|O74445|PRS10_SCHPO	Probable 26S protease subunit rpt4 OS=Schizosaccharomyces pombe GN=rpt4 PE=2 SV=2	0.1563
10148	1068.8418	4	0.1619	0.93	6.97	KVTSK	1		sp|Q09682|PSA4_SCHPO	Probable proteasome subunit alpha type-4 OS=Schizosaccharomyces pombe GN=SPAC13C5.01c PE=2 SV=1	YAFSLTTFSPNGKLVQIEYALNAVNAGVTSVGIK	13		sp|O94579|PSA2_SCHPO	Probable proteasome subunit alpha type-2 OS=Schizosaccharomyces pombe GN=SPCC1442.06 PE=2 SV=1	0.1571
3532	571.3313	5	0.1617	0.91	1.37	IQYVGKQDPKK	6		sp|P41878|RPN11_SCHPO	26S proteasome regulatory subunit rpn11 OS=Schizosaccharomyces pombe GN=rpn11 PE=1 SV=2	ELLKPSASVALQR	4		sp|O74894|PRS6B_SCHPO	26S protease regulatory subunit 6B homolog OS=Schizosaccharomyces pombe GN=rpt3 PE=2 SV=1	0.1571
5911	744.1766	4	0.1610	0.94	2.71	VLVKVHPEGK	4		sp|P41836|PRS8_SCHPO	26S protease regulatory subunit 8 homolog OS=Schizosaccharomyces pombe GN=let1 PE=2 SV=1	VVGSELIQKYLGDGPR	9		sp|P36612|PRS4_SCHPO	26S protease regulatory subunit 4 homolog OS=Schizosaccharomyces pombe GN=mts2 PE=2 SV=1	0.1571
2013	595.828	4	0.1605	0.96	-1.33	LNFSSLKMK	7		sp|O59770|PSA3_SCHPO	Probable proteasome subunit alpha type-3 OS=Schizosaccharomyces pombe GN=SPCC1795.04c PE=1 SV=1	IQYVGKQDPK	6		sp|P41878|RPN11_SCHPO	26S proteasome regulatory subunit rpn11 OS=Schizosaccharomyces pombe GN=rpn11 PE=1 SV=2	0.1571
5481	870.70984	4	0.1603	0.96	10.67	FIVKASSGPR	4		sp|O74445|PRS10_SCHPO	Probable 26S protease subunit rpt4 OS=Schizosaccharomyces pombe GN=rpt4 PE=2 SV=2	YAGMFATALAYCGTSNSKIVR	18	57.02146@C;	sp|O74762|RPN2_SCHPO	26S proteasome regulatory subunit rpn2 OS=Schizosaccharomyces pombe GN=rpn2 PE=1 SV=1	0.1571
2297	614.8902	4	0.1602	0.97	7.16	IIPLKK	5		sp|Q9UQY2|PSB1_SCHPO	Probable proteasome subunit beta type-1 OS=Schizosaccharomyces pombe GN=pam1 PE=2 SV=1	GGVHVKLAHLSKHPK	6		sp|P06732|KCRM_HUMAN	Creatine kinase M-type OS=Homo sapiens GN=CKM PE=1 SV=2	0.1571
3229	783.6546	4	0.1602	0.98	0.08	INVKFFEK	4		sp|Q9UTM3|RPN5_SCHPO	26S proteasome regulatory subunit rpn5 OS=Schizosaccharomyces pombe GN=rpn5a PE=1 SV=1	LEEAMKITTDAFTSAGER	6		sp|Q9UQY2|PSB1_SCHPO	Probable proteasome subunit beta type-1 OS=Schizosaccharomyces pombe GN=pam1 PE=2 SV=1	0.1571
8658	1045.0516	4	0.1599	0.79	10.64	SLEKTLVPYLR	4		sp|O42897|RPN3_SCHPO	Probable 26S proteasome regulatory subunit rpn3 OS=Schizosaccharomyces pombe GN=rpn3 PE=2 SV=2	YLSENPKTSASIDFDSNFLNSMIK	7		sp|Q10335|RPN7_SCHPO	Probable 26S proteasome regulatory subunit rpn7 OS=Schizosaccharomyces pombe GN=rpn7 PE=2 SV=1	0.1571
4266	772.6153	5	0.1596	0.77	-9.87	NVVTEAGFIAIKEDR	12		sp|O74445|PRS10_SCHPO	Probable 26S protease subunit rpt4 OS=Schizosaccharomyces pombe GN=rpt4 PE=2 SV=2	HIGIATTGFIPDGQHIVKR	18		sp|O59770|PSA3_SCHPO	Probable proteasome subunit alpha type-3 OS=Schizosaccharomyces pombe GN=SPCC1795.04c PE=1 SV=1	0.1571
3936	908.8514	3	0.1595	0.90	4.21	IQYVGKQDPK	6		sp|P41878|RPN11_SCHPO	26S proteasome regulatory subunit rpn11 OS=Schizosaccharomyces pombe GN=rpn11 PE=1 SV=2	ELLKPSASVALQR	4		sp|O74894|PRS6B_SCHPO	26S protease regulatory subunit 6B homolog OS=Schizosaccharomyces pombe GN=rpt3 PE=2 SV=1	0.1571
7956	892.24835	4	0.1582	0.99	-3.56	VKVIAATNR	2		sp|O14126|PRS6A_SCHPO	26S protease regulatory subunit 6A OS=Schizosaccharomyces pombe GN=tbp1 PE=2 SV=1	AGDFQGLNEQLVSLFKKHGQLK	17		sp|Q9UTM3|RPN5_SCHPO	26S proteasome regulatory subunit rpn5 OS=Schizosaccharomyces pombe GN=rpn5a PE=1 SV=1	0.1622
4225	906.4552	4	0.1580	0.97	5.12	KVAQTTYKK	1		sp|O94579|PSA2_SCHPO	Probable proteasome subunit alpha type-2 OS=Schizosaccharomyces pombe GN=SPCC1442.06 PE=2 SV=1	SEAAEFEYKNGYPMPCDVLAK	9	57.02146@C;	sp|O94517|PSA6_SCHPO	Probable proteasome subunit alpha type-6 OS=Schizosaccharomyces pombe GN=SPBC646.16 PE=2 SV=1	0.1622
3059	512.09607	5	0.1580	0.98	8.98	WKALER	2		sp|O74894|PRS6B_SCHPO	26S protease regulatory subunit 6B homolog OS=Schizosaccharomyces pombe GN=rpt3 PE=2 SV=1	KFDQLTQALNVAIR	1		sp|P87048|RPN1_SCHPO	26S proteasome regulatory subunit rpn1 OS=Schizosaccharomyces pombe GN=rpn1 PE=1 SV=2	0.1622
1753	677.8482	4	0.1574	0.88	0.99	KYDKTEDDIK	1		sp|O74445|PRS10_SCHPO	Probable 26S protease subunit rpt4 OS=Schizosaccharomyces pombe GN=rpt4 PE=2 SV=2	LTHEKSTMLEK	5		sp|O14126|PRS6A_SCHPO	26S protease regulatory subunit 6A OS=Schizosaccharomyces pombe GN=tbp1 PE=2 SV=1	0.1622
4632	792.63995	4	0.1572	0.90	5.86	QSKYTYDR	3		sp|Q09841|PSB7_SCHPO	Probable proteasome subunit beta type-7 OS=Schizosaccharomyces pombe GN=SPAC23D3.07 PE=2 SV=1	LEEAMKITTDAFTSAGER	6		sp|Q9UQY2|PSB1_SCHPO	Probable proteasome subunit beta type-1 OS=Schizosaccharomyces pombe GN=pam1 PE=2 SV=1	0.1622
3352	743.90436	4	0.1564	0.99	-5.67	TMTEKAR	5		sp|Q10335|RPN7_SCHPO	Probable 26S proteasome regulatory subunit rpn7 OS=Schizosaccharomyces pombe GN=rpn7 PE=2 SV=1	IVAFVGSPIVEDEKNLIR	14		sp|O94444|RPN10_SCHPO	26S proteasome regulatory subunit rpn10 OS=Schizosaccharomyces pombe GN=rpn10 PE=1 SV=1	0.1622
7517	728.87805	4	0.1564	0.84	-4.44	TKDSLEAR	2		sp|O74762|RPN2_SCHPO	26S proteasome regulatory subunit rpn2 OS=Schizosaccharomyces pombe GN=rpn2 PE=1 SV=1	LDPAGFYIGYKATSAGPK	11		sp|O94517|PSA6_SCHPO	Probable proteasome subunit alpha type-6 OS=Schizosaccharomyces pombe GN=SPBC646.16 PE=2 SV=1	0.1622
2091	776.8986	4	0.1562	0.81	2.99	KAQSGPDASAK	1		sp|P36612|PRS4_SCHPO	26S protease regulatory subunit 4 homolog OS=Schizosaccharomyces pombe GN=mts2 PE=2 SV=1	HFEQVINEKHEDALAK	9		sp|O74762|RPN2_SCHPO	26S proteasome regulatory subunit rpn2 OS=Schizosaccharomyces pombe GN=rpn2 PE=1 SV=1	0.1622
5256	920.2291	4	0.1544	0.96	-6.71	NLIRLAKR	7		sp|O94444|RPN10_SCHPO	26S proteasome regulatory subunit rpn10 OS=Schizosaccharomyces pombe GN=rpn10 PE=1 SV=1	SAQEILCNEPVETYGSFDLKEK	20	57.02146@C;	sp|Q9UTM3|RPN5_SCHPO	26S proteasome regulatory subunit rpn5 OS=Schizosaccharomyces pombe GN=rpn5a PE=1 SV=1	0.1667
4165	554.34174	5	0.1544	0.93	7.32	IIPLKK	5		sp|Q9UQY2|PSB1_SCHPO	Probable proteasome subunit beta type-1 OS=Schizosaccharomyces pombe GN=pam1 PE=2 SV=1	LAHLSKHPKFEEILTR	6		sp|P06732|KCRM_HUMAN	Creatine kinase M-type OS=Homo sapiens GN=CKM PE=1 SV=2	0.1667
3434	550.70294	5	0.1542	0.95	-1.78	ATAIGKSSTAAK	6		sp|O94579|PSA2_SCHPO	Probable proteasome subunit alpha type-2 OS=Schizosaccharomyces pombe GN=SPCC1442.06 PE=2 SV=1	GFICKVVDKDGIR	5	57.02146@C;	sp|Q09720|PSB2_SCHPO	Probable proteasome subunit beta type-2 OS=Schizosaccharomyces pombe GN=SPAC31A2.04c PE=2 SV=1	0.1667
2235	644.5251	5	0.1541	1.00	1.52	VKAMEVDEKPTER	2		sp|O14126|PRS6A_SCHPO	26S protease regulatory subunit 6A OS=Schizosaccharomyces pombe GN=tbp1 PE=2 SV=1	CTKIIENEQSAEK	3	57.02146@C;	sp|O42931|PRS7_SCHPO	26S protease regulatory subunit 7 homolog OS=Schizosaccharomyces pombe GN=rpt1 PE=1 SV=2	0.1667
4581	929.97845	4	0.1535	0.87	-4.14	EAEAARKK	7		sp|Q10329|PSA7_SCHPO	Probable proteasome subunit alpha type-7 OS=Schizosaccharomyces pombe GN=SPBC106.16 PE=2 SV=1	DTLSKDQELTEENVSISVIGKDEK	21		sp|O14250|PSA1_SCHPO	Probable proteasome subunit alpha type-1 OS=Schizosaccharomyces pombe GN=SPAC6G10.04c PE=2 SV=1	0.1667
6419	709.90594	4	0.1533	0.99	-10.68	EKVAFILDQVR	2		sp|Q9UTM3|RPN5_SCHPO	26S proteasome regulatory subunit rpn5 OS=Schizosaccharomyces pombe GN=rpn5a PE=1 SV=1	NKYAIQLPLPPK	2		sp|O42931|PRS7_SCHPO	26S protease regulatory subunit 7 homolog OS=Schizosaccharomyces pombe GN=rpt1 PE=1 SV=2	0.1667
1665	544.6978	5	0.1532	0.98	10.15	ASKAAREYLEK	3		sp|Q10329|PSA7_SCHPO	Probable proteasome subunit alpha type-7 OS=Schizosaccharomyces pombe GN=SPBC106.16 PE=2 SV=1	LTHEKSTMLEK	5		sp|O14126|PRS6A_SCHPO	26S protease regulatory subunit 6A OS=Schizosaccharomyces pombe GN=tbp1 PE=2 SV=1	0.1667
8081	799.61786	5	0.1530	0.86	5.75	TLLYGKR	6		sp|Q9UQY2|PSB1_SCHPO	Probable proteasome subunit beta type-1 OS=Schizosaccharomyces pombe GN=pam1 PE=2 SV=1	EGNYGDGYALQPSYIHEYLSKVLYAR	21		sp|Q9USQ9|PSB4_SCHPO	Probable proteasome subunit beta type-4 OS=Schizosaccharomyces pombe GN=SPBC577.10 PE=2 SV=1	0.1667
2394	681.6037	4	0.1528	0.96	4.30	TMGKNK	4		sp|P41836|PRS8_SCHPO	26S protease regulatory subunit 8 homolog OS=Schizosaccharomyces pombe GN=let1 PE=2 SV=1	HFEQVINEKHEDALAK	9		sp|O74762|RPN2_SCHPO	26S proteasome regulatory subunit rpn2 OS=Schizosaccharomyces pombe GN=rpn2 PE=1 SV=1	0.1875
3460	776.768	3	0.1517	0.99	-9.86	SAKGTKR	3		sp|O74440|RPN8_SCHPO	26S proteasome regulatory subunit rpn8 OS=Schizosaccharomyces pombe GN=rpn8 PE=2 SV=1	KPTSELAIGASLEK	1		sp|O94579|PSA2_SCHPO	Probable proteasome subunit alpha type-2 OS=Schizosaccharomyces pombe GN=SPCC1442.06 PE=2 SV=1	0.1875
8628	898.965	4	0.1517	0.79	-1.16	KEDSSPCGYIIR	1	57.02146@C;	sp|O74762|RPN2_SCHPO	26S proteasome regulatory subunit rpn2 OS=Schizosaccharomyces pombe GN=rpn2 PE=1 SV=1	NRQYQEVVKQGDVLLNK	9		sp|Q10335|RPN7_SCHPO	Probable 26S proteasome regulatory subunit rpn7 OS=Schizosaccharomyces pombe GN=rpn7 PE=2 SV=1	0.1875
1993	573.31696	5	0.1515	0.71	7.42	VDVKTK	4		sp|Q10335|RPN7_SCHPO	Probable 26S proteasome regulatory subunit rpn7 OS=Schizosaccharomyces pombe GN=rpn7 PE=2 SV=1	KHFEQVINEKHEDALAK	10		sp|O74762|RPN2_SCHPO	26S proteasome regulatory subunit rpn2 OS=Schizosaccharomyces pombe GN=rpn2 PE=1 SV=1	0.1875
9473	741.69696	4	0.1515	1.00	4.28	LGVKPPK	4		sp|O14126|PRS6A_SCHPO	26S protease regulatory subunit 6A OS=Schizosaccharomyces pombe GN=tbp1 PE=2 SV=1	AVAASLGVNFLKVVSSAIVDK	12		sp|O74445|PRS10_SCHPO	Probable 26S protease subunit rpt4 OS=Schizosaccharomyces pombe GN=rpt4 PE=2 SV=2	0.1875
4374	750.1287	4	0.1511	0.85	-0.73	VMKSEFQR	3		sp|O14126|PRS6A_SCHPO	26S protease regulatory subunit 6A OS=Schizosaccharomyces pombe GN=tbp1 PE=2 SV=1	FEAQKDTVHMIFNQK	5		sp|O94444|RPN10_SCHPO	26S proteasome regulatory subunit rpn10 OS=Schizosaccharomyces pombe GN=rpn10 PE=1 SV=1	0.1905
3085	583.3239	4	0.1509	0.90	1.47	GKVVIDAFR	2		sp|P41878|RPN11_SCHPO	26S proteasome regulatory subunit rpn11 OS=Schizosaccharomyces pombe GN=rpn11 PE=1 SV=2	AASIAVEDEKR	10		sp|Q9UUB6|UBLH2_SCHPO	Ubiquitin carboxyl-terminal hydrolase 2 OS=Schizosaccharomyces pombe GN=uch2 PE=1 SV=1	0.1905
6792	688.3802	4	0.1506	0.93	-8.17	YEVGAEYIKK	9		sp|O42897|RPN3_SCHPO	Probable 26S proteasome regulatory subunit rpn3 OS=Schizosaccharomyces pombe GN=rpn3 PE=2 SV=2	KVPDKLIDASTVK	1		sp|O94517|PSA6_SCHPO	Probable proteasome subunit alpha type-6 OS=Schizosaccharomyces pombe GN=SPBC646.16 PE=2 SV=1	0.1905
5164	707.62146	5	0.1506	0.97	7.88	ELLKPSASVALQR	4		sp|O74894|PRS6B_SCHPO	26S protease regulatory subunit 6B homolog OS=Schizosaccharomyces pombe GN=rpt3 PE=2 SV=1	LGSTAIGVKTKDAVVLGVEK	11		sp|Q9UT97|PSA5_SCHPO	Probable proteasome subunit alpha type-5 OS=Schizosaccharomyces pombe GN=SPAC323.02c PE=1 SV=1	0.1905
1659	553.48346	5	0.1506	0.84	2.83	GKYYPLK	2		sp|P06732|KCRM_HUMAN	Creatine kinase M-type OS=Homo sapiens GN=CKM PE=1 SV=2	MSGYDRALSVFSPDGR	1		sp|Q10329|PSA7_SCHPO	Probable proteasome subunit alpha type-7 OS=Schizosaccharomyces pombe GN=SPBC106.16 PE=2 SV=1	0.1905
4384	588.52386	5	0.1497	0.96	3.74	KVADLKK	1		sp|O74445|PRS10_SCHPO	Probable 26S protease subunit rpt4 OS=Schizosaccharomyces pombe GN=rpt4 PE=2 SV=2	FKLNYKPEEEYPDLSK	6		sp|P06732|KCRM_HUMAN	Creatine kinase M-type OS=Homo sapiens GN=CKM PE=1 SV=2	0.1954
2184	490.0605	4	0.1495	0.96	0.37	KLGVKPPK	1		sp|O14126|PRS6A_SCHPO	26S protease regulatory subunit 6A OS=Schizosaccharomyces pombe GN=tbp1 PE=2 SV=1	IHLEKVSK	5		sp|O74445|PRS10_SCHPO	Probable 26S protease subunit rpt4 OS=Schizosaccharomyces pombe GN=rpt4 PE=2 SV=2	0.1954
1190	453.6415	5	0.1488	1.00	11.11	SAKGTKR	3		sp|O74440|RPN8_SCHPO	26S proteasome regulatory subunit rpn8 OS=Schizosaccharomyces pombe GN=rpn8 PE=2 SV=1	GSNDDEMKIDKK	8		sp|O74762|RPN2_SCHPO	26S proteasome regulatory subunit rpn2 OS=Schizosaccharomyces pombe GN=rpn2 PE=1 SV=1	0.1954
5277	820.0405	5	0.1485	1.00	-3.40	VLKTK	3		sp|P36612|PRS4_SCHPO	26S protease regulatory subunit 4 homolog OS=Schizosaccharomyces pombe GN=mts2 PE=2 SV=1	LLEKLEIKEGNYGDGYALQPSYIHEYLSK	8		sp|Q9USQ9|PSB4_SCHPO	Probable proteasome subunit beta type-4 OS=Schizosaccharomyces pombe GN=SPBC577.10 PE=2 SV=1	0.1954
8042	903.7254	4	0.1483	0.93	-10.41	LSGVVEGIFQKCYAK	11	57.02146@C;	sp|O74762|RPN2_SCHPO	26S proteasome regulatory subunit rpn2 OS=Schizosaccharomyces pombe GN=rpn2 PE=1 SV=1	SMNLTRGIDLKSIAEK	11		sp|P41836|PRS8_SCHPO	26S protease regulatory subunit 8 homolog OS=Schizosaccharomyces pombe GN=let1 PE=2 SV=1	0.1954
3465	914.5142	3	0.1481	0.92	6.15	DIKVIMATNR	3		sp|P36612|PRS4_SCHPO	26S protease regulatory subunit 4 homolog OS=Schizosaccharomyces pombe GN=mts2 PE=2 SV=1	KPTSELAIGASLEK	1		sp|O94579|PSA2_SCHPO	Probable proteasome subunit alpha type-2 OS=Schizosaccharomyces pombe GN=SPCC1442.06 PE=2 SV=1	0.1954
1726	491.65683	5	0.1481	0.89	8.86	KDWNACKK	7	57.02146@C;	sp|P50524|RPN12_SCHPO	26S proteasome regulatory subunit rpn12 OS=Schizosaccharomyces pombe GN=rpn12 PE=1 SV=1	HGGYKPTDKHK	5		sp|P06732|KCRM_HUMAN	Creatine kinase M-type OS=Homo sapiens GN=CKM PE=1 SV=2	0.1954
5526	934.0222	4	0.1480	0.96	8.24	ELAAIKEDTEAVLKR	14		sp|O42931|PRS7_SCHPO	26S protease regulatory subunit 7 homolog OS=Schizosaccharomyces pombe GN=rpt1 PE=1 SV=2	AQSGPDASAKLPTVIPTTR	10		sp|P36612|PRS4_SCHPO	26S protease regulatory subunit 4 homolog OS=Schizosaccharomyces pombe GN=mts2 PE=2 SV=1	0.1954
4376	910.15594	3	0.1477	0.98	-9.58	KLGVKPPK	5		sp|O14126|PRS6A_SCHPO	26S protease regulatory subunit 6A OS=Schizosaccharomyces pombe GN=tbp1 PE=2 SV=1	LNYKPEEEYPDLSK	4		sp|P06732|KCRM_HUMAN	Creatine kinase M-type OS=Homo sapiens GN=CKM PE=1 SV=2	0.1954
8633	748.63544	4	0.1473	1.00	-0.82	QDPKK	4		sp|P41878|RPN11_SCHPO	26S proteasome regulatory subunit rpn11 OS=Schizosaccharomyces pombe GN=rpn11 PE=1 SV=2	DVCIKLGLDSEESAEYIVAK	5	57.02146@C;	sp|O42897|RPN3_SCHPO	Probable 26S proteasome regulatory subunit rpn3 OS=Schizosaccharomyces pombe GN=rpn3 PE=2 SV=2	0.2069
3138	729.89136	4	0.1452	0.97	4.52	HKTDLNHENLK	2		sp|P06732|KCRM_HUMAN	Creatine kinase M-type OS=Homo sapiens GN=CKM PE=1 SV=2	IDTIVKEIQDEK	6		sp|Q10329|PSA7_SCHPO	Probable proteasome subunit alpha type-7 OS=Schizosaccharomyces pombe GN=SPBC106.16 PE=2 SV=1	0.2069
2332	583.59906	4	0.1449	0.97	4.30	KVPDK	1		sp|O94517|PSA6_SCHPO	Probable proteasome subunit alpha type-6 OS=Schizosaccharomyces pombe GN=SPBC646.16 PE=2 SV=1	GGVHVKLAHLSKHPK	6		sp|P06732|KCRM_HUMAN	Creatine kinase M-type OS=Homo sapiens GN=CKM PE=1 SV=2	0.2184
2424	698.8747	4	0.1444	0.94	3.41	SAKGTKR	6		sp|O74440|RPN8_SCHPO	26S proteasome regulatory subunit rpn8 OS=Schizosaccharomyces pombe GN=rpn8 PE=2 SV=1	HFEQVINEKHEDALAK	9		sp|O74762|RPN2_SCHPO	26S proteasome regulatory subunit rpn2 OS=Schizosaccharomyces pombe GN=rpn2 PE=1 SV=1	0.2273
9341	1296.3472	3	0.1443	0.99	7.10	HYYSLRINYKK	10		sp|P41878|RPN11_SCHPO	26S proteasome regulatory subunit rpn11 OS=Schizosaccharomyces pombe GN=rpn11 PE=1 SV=2	MSSKSSLELANNAVKSNDIEK	15		sp|Q9P7S2|RPN6_SCHPO	Probable 26S proteasome regulatory subunit rpn6 OS=Schizosaccharomyces pombe GN=rpn6 PE=2 SV=1	0.2273
4269	623.5639	5	0.1442	1.00	10.67	KQLATSLR	1		sp|Q09720|PSB2_SCHPO	Probable proteasome subunit beta type-2 OS=Schizosaccharomyces pombe GN=SPAC31A2.04c PE=2 SV=1	HIGIATTGFIPDGQHIVKR	18		sp|O59770|PSA3_SCHPO	Probable proteasome subunit alpha type-3 OS=Schizosaccharomyces pombe GN=SPCC1795.04c PE=1 SV=1	0.2273
6342	833.80396	3	0.1440	0.95	-8.01	IIPLKKD	5		sp|Q9UQY2|PSB1_SCHPO	Probable proteasome subunit beta type-1 OS=Schizosaccharomyces pombe GN=pam1 PE=2 SV=1	QDPKKHLDAEVQK	5		sp|P41878|RPN11_SCHPO	26S proteasome regulatory subunit rpn11 OS=Schizosaccharomyces pombe GN=rpn11 PE=1 SV=2	0.2308
10330	716.9043	4	0.1437	0.95	-5.20	EIKEVIELPVK	3		sp|P41836|PRS8_SCHPO	26S protease regulatory subunit 8 homolog OS=Schizosaccharomyces pombe GN=let1 PE=2 SV=1	IDTIVKEIQDEK	6		sp|Q10329|PSA7_SCHPO	Probable proteasome subunit alpha type-7 OS=Schizosaccharomyces pombe GN=SPBC106.16 PE=2 SV=1	0.2308
4325	684.88556	4	0.1435	0.97	-1.43	KKAQSGPDASAK	1		sp|P36612|PRS4_SCHPO	26S protease regulatory subunit 4 homolog OS=Schizosaccharomyces pombe GN=mts2 PE=2 SV=1	ELLKPSASVALQR	4		sp|O74894|PRS6B_SCHPO	26S protease regulatory subunit 6B homolog OS=Schizosaccharomyces pombe GN=rpt3 PE=2 SV=1	0.2308
4340	682.37115	4	0.1432	0.88	6.81	KAQSGPDASAK	1		sp|P36612|PRS4_SCHPO	26S protease regulatory subunit 4 homolog OS=Schizosaccharomyces pombe GN=mts2 PE=2 SV=1	ELAAIKEDTEAVLK	6		sp|O42931|PRS7_SCHPO	26S protease regulatory subunit 7 homolog OS=Schizosaccharomyces pombe GN=rpt1 PE=1 SV=2	0.2308
4815	702.6186	4	0.1426	0.83	5.39	QVMEEKLDSK	6		sp|Q9UT97|PSA5_SCHPO	Probable proteasome subunit alpha type-5 OS=Schizosaccharomyces pombe GN=SPAC323.02c PE=1 SV=1	VATEKDFLDAVQK	5		sp|O42931|PRS7_SCHPO	26S protease regulatory subunit 7 homolog OS=Schizosaccharomyces pombe GN=rpt1 PE=1 SV=2	0.2553
5227	928.7424	4	0.1425	0.96	3.29	KVTSKLLEQEESAEK	5		sp|Q09682|PSA4_SCHPO	Probable proteasome subunit alpha type-4 OS=Schizosaccharomyces pombe GN=SPAC13C5.01c PE=2 SV=1	LDPAGFYIGYKATSAGPK	11		sp|O94517|PSA6_SCHPO	Probable proteasome subunit alpha type-6 OS=Schizosaccharomyces pombe GN=SPBC646.16 PE=2 SV=1	0.2553
3906	516.27203	5	0.1423	0.94	-3.60	VVDKDGIR	4		sp|Q09720|PSB2_SCHPO	Probable proteasome subunit beta type-2 OS=Schizosaccharomyces pombe GN=SPAC31A2.04c PE=2 SV=1	ATPYRGYSKPNER	9		sp|Q09841|PSB7_SCHPO	Probable proteasome subunit beta type-7 OS=Schizosaccharomyces pombe GN=SPAC23D3.07 PE=2 SV=1	0.2553
7693	728.8827	4	0.1418	0.90	1.93	TKDSLEAR	2		sp|O74762|RPN2_SCHPO	26S proteasome regulatory subunit rpn2 OS=Schizosaccharomyces pombe GN=rpn2 PE=1 SV=1	LDPAGFYIGYKATSAGPK	11		sp|O94517|PSA6_SCHPO	Probable proteasome subunit alpha type-6 OS=Schizosaccharomyces pombe GN=SPBC646.16 PE=2 SV=1	0.2553
8294	809.0953	3	0.1411	0.84	-9.06	CIKRLVK	3	57.02146@C;	sp|Q9Y7T8|PSB3_SCHPO	Probable proteasome subunit beta type-3 OS=Schizosaccharomyces pombe GN=SPCC63.12c PE=2 SV=1	MKSLSEQYTER	2		sp|P41878|RPN11_SCHPO	26S proteasome regulatory subunit rpn11 OS=Schizosaccharomyces pombe GN=rpn11 PE=1 SV=2	0.2871
2707	625.094	4	0.1406	0.97	1.17	KDKPK	3		sp|P36612|PRS4_SCHPO	26S protease regulatory subunit 4 homolog OS=Schizosaccharomyces pombe GN=mts2 PE=2 SV=1	VNGVVFTNRPDEKNR	13		sp|Q10335|RPN7_SCHPO	Probable 26S proteasome regulatory subunit rpn7 OS=Schizosaccharomyces pombe GN=rpn7 PE=2 SV=1	0.2871
3763	623.3618	4	0.1406	0.98	6.08	KELLK	1		sp|P50524|RPN12_SCHPO	26S proteasome regulatory subunit rpn12 OS=Schizosaccharomyces pombe GN=rpn12 PE=1 SV=1	LILVDDEKTSWIYK	8		sp|P87048|RPN1_SCHPO	26S proteasome regulatory subunit rpn1 OS=Schizosaccharomyces pombe GN=rpn1 PE=1 SV=2	0.2871
4252	529.69324	5	0.1405	0.92	4.43	LLKLEEAMK	3		sp|Q9UQY2|PSB1_SCHPO	Probable proteasome subunit beta type-1 OS=Schizosaccharomyces pombe GN=pam1 PE=2 SV=1	ILFENPDEATKR	11		sp|P36612|PRS4_SCHPO	26S protease regulatory subunit 4 homolog OS=Schizosaccharomyces pombe GN=mts2 PE=2 SV=1	0.2871
3534	677.3792	4	0.1400	0.99	1.35	TLLYGKR	6		sp|Q9UQY2|PSB1_SCHPO	Probable proteasome subunit beta type-1 OS=Schizosaccharomyces pombe GN=pam1 PE=2 SV=1	KVTSKLLEQEESAEK	1		sp|Q09682|PSA4_SCHPO	Probable proteasome subunit alpha type-4 OS=Schizosaccharomyces pombe GN=SPAC13C5.01c PE=2 SV=1	0.2871
8589	1021.0305	4	0.1397	0.99	-0.78	GITVLKPDDDK	6		sp|Q09720|PSB2_SCHPO	Probable proteasome subunit beta type-2 OS=Schizosaccharomyces pombe GN=SPAC31A2.04c PE=2 SV=1	MTEVLKTNVLQSNENIVQYYTQK	1		sp|P41836|PRS8_SCHPO	26S protease regulatory subunit 8 homolog OS=Schizosaccharomyces pombe GN=let1 PE=2 SV=1	0.2871
6454	686.4227	4	0.1396	0.61	3.56	LLKPR	3		sp|O59770|PSA3_SCHPO	Probable proteasome subunit alpha type-3 OS=Schizosaccharomyces pombe GN=SPCC1795.04c PE=1 SV=1	QGSATVGLVSKTHAVLVALK	11		sp|O14250|PSA1_SCHPO	Probable proteasome subunit alpha type-1 OS=Schizosaccharomyces pombe GN=SPAC6G10.04c PE=2 SV=1	0.2871
4168	912.9692	4	0.1395	0.94	-3.68	LEKGQSIDDMIPAQK	3		sp|P06732|KCRM_HUMAN	Creatine kinase M-type OS=Homo sapiens GN=CKM PE=1 SV=2	ATPYRGYSKPNERATK	9		sp|Q09841|PSB7_SCHPO	Probable proteasome subunit beta type-7 OS=Schizosaccharomyces pombe GN=SPAC23D3.07 PE=2 SV=1	0.2871
2832	595.9258	5	0.1394	0.95	-10.59	TKDSLEAR	2		sp|O74762|RPN2_SCHPO	26S proteasome regulatory subunit rpn2 OS=Schizosaccharomyces pombe GN=rpn2 PE=1 SV=1	LAHLSKHPKFEEILTR	9		sp|P06732|KCRM_HUMAN	Creatine kinase M-type OS=Homo sapiens GN=CKM PE=1 SV=2	0.2871
4075	651.8679	4	0.1394	0.91	2.91	NIKVIMATNR	3		sp|P41836|PRS8_SCHPO	26S protease regulatory subunit 8 homolog OS=Schizosaccharomyces pombe GN=let1 PE=2 SV=1	KLEGTIDYQKL	10		sp|O74445|PRS10_SCHPO	Probable 26S protease subunit rpt4 OS=Schizosaccharomyces pombe GN=rpt4 PE=2 SV=2	0.2871
5252	925.9771	4	0.1393	0.99	3.56	KEEPKSETLENFTR	1		sp|O74762|RPN2_SCHPO	26S proteasome regulatory subunit rpn2 OS=Schizosaccharomyces pombe GN=rpn2 PE=1 SV=1	LDPAGFYIGYKATSAGPK	11		sp|O94517|PSA6_SCHPO	Probable proteasome subunit alpha type-6 OS=Schizosaccharomyces pombe GN=SPBC646.16 PE=2 SV=1	0.2871
4202	1272.3751	3	0.1382	1.00	6.98	VLKTKDEGGPAGGLYI	3		sp|P36612|PRS4_SCHPO	26S protease regulatory subunit 4 homolog OS=Schizosaccharomyces pombe GN=mts2 PE=2 SV=1	HIGIATTGFIPDGQHIVKR	18		sp|O59770|PSA3_SCHPO	Probable proteasome subunit alpha type-3 OS=Schizosaccharomyces pombe GN=SPCC1795.04c PE=1 SV=1	0.2871
2440	693.94324	5	0.1380	0.72	-10.71	MSERDTALEKYK	10		sp|O74445|PRS10_SCHPO	Probable 26S protease subunit rpt4 OS=Schizosaccharomyces pombe GN=rpt4 PE=2 SV=2	SIKGYTLPPHCSRGER	3	57.02146@C;	sp|P06732|KCRM_HUMAN	Creatine kinase M-type OS=Homo sapiens GN=CKM PE=1 SV=2	0.2871
3582	562.0625	4	0.1380	0.96	-6.31	WKTLSK	2		sp|Q9USQ9|PSB4_SCHPO	Probable proteasome subunit beta type-4 OS=Schizosaccharomyces pombe GN=SPBC577.10 PE=2 SV=1	EVLNKGVSKDEK	9		sp|Q9P7S2|RPN6_SCHPO	Probable 26S proteasome regulatory subunit rpn6 OS=Schizosaccharomyces pombe GN=rpn6 PE=2 SV=1	0.2871
5191	613.5311	5	0.1377	0.98	-9.81	SAVIKTSTR	5		sp|O14126|PRS6A_SCHPO	26S protease regulatory subunit 6A OS=Schizosaccharomyces pombe GN=tbp1 PE=2 SV=1	YEAKAIGSGSEPAKSELVK	4		sp|Q9UT97|PSA5_SCHPO	Probable proteasome subunit alpha type-5 OS=Schizosaccharomyces pombe GN=SPAC323.02c PE=1 SV=1	0.3069
4979	449.72885	4	0.1374	0.82	11.29	NKMVCK	2	57.02146@C;	sp|Q09682|PSA4_SCHPO	Probable proteasome subunit alpha type-4 OS=Schizosaccharomyces pombe GN=SPAC13C5.01c PE=2 SV=1	EDCKSLK	4	57.02146@C;	sp|O74894|PRS6B_SCHPO	26S protease regulatory subunit 6B homolog OS=Schizosaccharomyces pombe GN=rpt3 PE=2 SV=1	0.3235
6449	549.3387	5	0.1371	0.63	1.78	LLKPR	3		sp|O59770|PSA3_SCHPO	Probable proteasome subunit alpha type-3 OS=Schizosaccharomyces pombe GN=SPCC1795.04c PE=1 SV=1	QGSATVGLVSKTHAVLVALK	11		sp|O14250|PSA1_SCHPO	Probable proteasome subunit alpha type-1 OS=Schizosaccharomyces pombe GN=SPAC6G10.04c PE=2 SV=1	0.3269
4785	770.21344	5	0.1370	0.93	-3.75	KNVPKLQNVSNFQK	1		sp|Q10329|PSA7_SCHPO	Probable proteasome subunit alpha type-7 OS=Schizosaccharomyces pombe GN=SPBC106.16 PE=2 SV=1	LMSKVAEKAQINTQEYGR	4		sp|O14250|PSA1_SCHPO	Probable proteasome subunit alpha type-1 OS=Schizosaccharomyces pombe GN=SPAC6G10.04c PE=2 SV=1	0.3269
4104	476.25946	5	0.1368	0.99	7.91	HESLKYR	5		sp|P87048|RPN1_SCHPO	26S proteasome regulatory subunit rpn1 OS=Schizosaccharomyces pombe GN=rpn1 PE=1 SV=2	YKDGVILAADSR	2		sp|O43063|PSB6_SCHPO	Probable proteasome subunit beta type-6 OS=Schizosaccharomyces pombe GN=SPBC4C3.10c PE=2 SV=1	0.3269
6941	1176.6122	3	0.1366	0.98	7.27	LGDKGPAAAR	4		sp|O14250|PSA1_SCHPO	Probable proteasome subunit alpha type-1 OS=Schizosaccharomyces pombe GN=SPAC6G10.04c PE=2 SV=1	DEKVANEQEQALTNLSDLYVR	3		sp|Q9P7S2|RPN6_SCHPO	Probable 26S proteasome regulatory subunit rpn6 OS=Schizosaccharomyces pombe GN=rpn6 PE=2 SV=1	0.3269
1679	652.3464	4	0.1365	0.97	-10.21	YDKTEDDIK	3		sp|O74445|PRS10_SCHPO	Probable 26S protease subunit rpt4 OS=Schizosaccharomyces pombe GN=rpt4 PE=2 SV=2	IKLISGKLDEAR	7		sp|Q9US13|RPN9_SCHPO	Probable 26S proteasome regulatory subunit rpn9 OS=Schizosaccharomyces pombe GN=rpn9 PE=2 SV=1	0.3269
3676	643.11365	4	0.1363	1.00	9.13	CIKRLVK	3	57.02146@C;	sp|Q9Y7T8|PSB3_SCHPO	Probable proteasome subunit beta type-3 OS=Schizosaccharomyces pombe GN=SPCC63.12c PE=2 SV=1	SIKGYTLPPHCSR	3	57.02146@C;	sp|P06732|KCRM_HUMAN	Creatine kinase M-type OS=Homo sapiens GN=CKM PE=1 SV=2	0.3269
6094	635.91406	5	0.1362	0.99	2.77	GGNMKEVFR	5		sp|P06732|KCRM_HUMAN	Creatine kinase M-type OS=Homo sapiens GN=CKM PE=1 SV=2	IGLHDDAYLDVCKYYR	13	57.02146@C;	sp|Q9UTM3|RPN5_SCHPO	26S proteasome regulatory subunit rpn5 OS=Schizosaccharomyces pombe GN=rpn5a PE=1 SV=1	0.3269
8683	773.721	4	0.1358	0.97	4.82	KLGVKPPK	1		sp|O14126|PRS6A_SCHPO	26S protease regulatory subunit 6A OS=Schizosaccharomyces pombe GN=tbp1 PE=2 SV=1	AVAASLGVNFLKVVSSAIVDK	12		sp|O74445|PRS10_SCHPO	Probable 26S protease subunit rpt4 OS=Schizosaccharomyces pombe GN=rpt4 PE=2 SV=2	0.3462
3871	910.20264	4	0.1357	0.91	-8.12	VISMEKGGNMKEVFR	11		sp|P06732|KCRM_HUMAN	Creatine kinase M-type OS=Homo sapiens GN=CKM PE=1 SV=2	DISSKSPSGNDALNDKK	16		sp|P87048|RPN1_SCHPO	26S proteasome regulatory subunit rpn1 OS=Schizosaccharomyces pombe GN=rpn1 PE=1 SV=2	0.3524
4411	662.61053	4	0.1353	0.98	-6.83	TMGKNK	4		sp|P41836|PRS8_SCHPO	26S protease regulatory subunit 8 homolog OS=Schizosaccharomyces pombe GN=let1 PE=2 SV=1	NLNAPKFSFISNVRPK	6		sp|O74762|RPN2_SCHPO	26S proteasome regulatory subunit rpn2 OS=Schizosaccharomyces pombe GN=rpn2 PE=1 SV=1	0.3714
2718	551.83246	4	0.1348	0.98	9.86	RLVKGR	4		sp|Q9Y7T8|PSB3_SCHPO	Probable proteasome subunit beta type-3 OS=Schizosaccharomyces pombe GN=SPCC63.12c PE=2 SV=1	SSTAAKTFLEKR	6		sp|O94579|PSA2_SCHPO	Probable proteasome subunit alpha type-2 OS=Schizosaccharomyces pombe GN=SPCC1442.06 PE=2 SV=1	0.3818
2225	646.7409	5	0.1348	0.92	-7.11	SLLTGKHAIRYAGR	6		sp|Q9P7S2|RPN6_SCHPO	Probable 26S proteasome regulatory subunit rpn6 OS=Schizosaccharomyces pombe GN=rpn6 PE=2 SV=1	CTKIIENEQSAEK	3	57.02146@C;	sp|O42931|PRS7_SCHPO	26S protease regulatory subunit 7 homolog OS=Schizosaccharomyces pombe GN=rpt1 PE=1 SV=2	0.3818
2161	648.8562	4	0.1348	0.91	10.27	VISMEKGGNMK	6		sp|P06732|KCRM_HUMAN	Creatine kinase M-type OS=Homo sapiens GN=CKM PE=1 SV=2	DFLDAVQKVVK	8		sp|O42931|PRS7_SCHPO	26S protease regulatory subunit 7 homolog OS=Schizosaccharomyces pombe GN=rpt1 PE=1 SV=2	0.3818
4598	669.1301	4	0.1345	0.88	10.23	HTVIKTGLR	5		sp|O42897|RPN3_SCHPO	Probable 26S proteasome regulatory subunit rpn3 OS=Schizosaccharomyces pombe GN=rpn3 PE=2 SV=2	RMPIDFKGFICK	7	57.02146@C;	sp|Q09720|PSB2_SCHPO	Probable proteasome subunit beta type-2 OS=Schizosaccharomyces pombe GN=SPAC31A2.04c PE=2 SV=1	0.3818
7758	658.5973	4	0.1345	1.00	10.30	KATDDDRWK	1		sp|Q9USQ9|PSB4_SCHPO	Probable proteasome subunit beta type-4 OS=Schizosaccharomyces pombe GN=SPBC577.10 PE=2 SV=1	KVEFGLPDLEGR	1		sp|O42931|PRS7_SCHPO	26S protease regulatory subunit 7 homolog OS=Schizosaccharomyces pombe GN=rpt1 PE=1 SV=2	0.3818
4856	1136.957	3	0.1345	0.78	-10.82	LLKPR	3		sp|O59770|PSA3_SCHPO	Probable proteasome subunit alpha type-3 OS=Schizosaccharomyces pombe GN=SPCC1795.04c PE=1 SV=1	ALRDTLSKDQELTEENVSISVIGK	8		sp|O14250|PSA1_SCHPO	Probable proteasome subunit alpha type-1 OS=Schizosaccharomyces pombe GN=SPAC6G10.04c PE=2 SV=1	0.3818
2731	755.1904	4	0.1345	0.97	1.21	GGVHVKLAHLSK	6		sp|P06732|KCRM_HUMAN	Creatine kinase M-type OS=Homo sapiens GN=CKM PE=1 SV=2	ILIDKARVEAQNHK	5		sp|Q10329|PSA7_SCHPO	Probable proteasome subunit alpha type-7 OS=Schizosaccharomyces pombe GN=SPBC106.16 PE=2 SV=1	0.3818
9359	978.0038	4	0.1344	0.94	-3.87	GFICKVVDKDGIR	9	57.02146@C;	sp|Q09720|PSB2_SCHPO	Probable proteasome subunit beta type-2 OS=Schizosaccharomyces pombe GN=SPAC31A2.04c PE=2 SV=1	MSSKSSLELANNAVKSNDIEK	15		sp|Q9P7S2|RPN6_SCHPO	Probable 26S proteasome regulatory subunit rpn6 OS=Schizosaccharomyces pombe GN=rpn6 PE=2 SV=1	0.3818
6688	928.503	3	0.1343	0.96	9.39	LGVKPPK	4		sp|O14126|PRS6A_SCHPO	26S protease regulatory subunit 6A OS=Schizosaccharomyces pombe GN=tbp1 PE=2 SV=1	MTDKYAFSLTTFSPNGK	1		sp|O94579|PSA2_SCHPO	Probable proteasome subunit alpha type-2 OS=Schizosaccharomyces pombe GN=SPCC1442.06 PE=2 SV=1	0.3818
8372	926.71155	4	0.1341	0.99	-10.29	AKYASQKRP	7		sp|Q9UUB6|UBLH2_SCHPO	Ubiquitin carboxyl-terminal hydrolase 2 OS=Schizosaccharomyces pombe GN=uch2 PE=1 SV=1	TSASIDFDSNFLNSMIKKNEEK	17		sp|Q10335|RPN7_SCHPO	Probable 26S proteasome regulatory subunit rpn7 OS=Schizosaccharomyces pombe GN=rpn7 PE=2 SV=1	0.3839
3067	688.1009	4	0.1340	1.00	0.53	KYDKTEDDIK	1		sp|O74445|PRS10_SCHPO	Probable 26S protease subunit rpt4 OS=Schizosaccharomyces pombe GN=rpt4 PE=2 SV=2	NSDYKETLIFK	5		sp|O74762|RPN2_SCHPO	26S proteasome regulatory subunit rpn2 OS=Schizosaccharomyces pombe GN=rpn2 PE=1 SV=1	0.3839
7837	885.8706	5	0.1339	0.95	0.33	SLLTGKHAIR	6		sp|Q9P7S2|RPN6_SCHPO	Probable 26S proteasome regulatory subunit rpn6 OS=Schizosaccharomyces pombe GN=rpn6 PE=2 SV=1	LDPYWNQLIVAGVDGENKEPYVAFADLR	18		sp|Q9USQ9|PSB4_SCHPO	Probable proteasome subunit beta type-4 OS=Schizosaccharomyces pombe GN=SPBC577.10 PE=2 SV=1	0.3839
2930	533.9081	5	0.1337	0.96	-8.61	MATTVK	1		sp|O43063|PSB6_SCHPO	Probable proteasome subunit beta type-6 OS=Schizosaccharomyces pombe GN=SPBC4C3.10c PE=2 SV=1	VGIKPPKGVLLYGPPGTGK	4		sp|O74445|PRS10_SCHPO	Probable 26S protease subunit rpt4 OS=Schizosaccharomyces pombe GN=rpt4 PE=2 SV=2	0.3839
5312	867.45996	4	0.1337	0.89	6.83	AASIAVEDEKR	10		sp|Q9UUB6|UBLH2_SCHPO	Ubiquitin carboxyl-terminal hydrolase 2 OS=Schizosaccharomyces pombe GN=uch2 PE=1 SV=1	DSYLIIDKLPSEYDSRVK	8		sp|O14126|PRS6A_SCHPO	26S protease regulatory subunit 6A OS=Schizosaccharomyces pombe GN=tbp1 PE=2 SV=1	0.3839
4597	881.1942	4	0.1334	0.99	-7.21	VGIKPPK	4		sp|O74445|PRS10_SCHPO	Probable 26S protease subunit rpt4 OS=Schizosaccharomyces pombe GN=rpt4 PE=2 SV=2	ARSEAAEFEYKNGYPMPCDVLAK	11	57.02146@C;	sp|O94517|PSA6_SCHPO	Probable proteasome subunit alpha type-6 OS=Schizosaccharomyces pombe GN=SPBC646.16 PE=2 SV=1	0.4159
5230	661.3424	5	0.1334	0.88	-8.87	ASKAAREYLEK	3		sp|Q10329|PSA7_SCHPO	Probable proteasome subunit alpha type-7 OS=Schizosaccharomyces pombe GN=SPBC106.16 PE=2 SV=1	HCLIKMNHGTTTLAFR	5	57.02146@C;	sp|P30655|PSB5_SCHPO	Proteasome subunit beta type-5 OS=Schizosaccharomyces pombe GN=pts1 PE=2 SV=3	0.4159
5580	650.95056	5	0.1329	0.95	-0.15	KVADLKK	1		sp|O74445|PRS10_SCHPO	Probable 26S protease subunit rpt4 OS=Schizosaccharomyces pombe GN=rpt4 PE=2 SV=2	IHSRKMAIDDDINWEELAR	5		sp|O14126|PRS6A_SCHPO	26S protease regulatory subunit 6A OS=Schizosaccharomyces pombe GN=tbp1 PE=2 SV=1	0.4474
7783	917.4537	4	0.1328	0.99	-7.19	KYYSFDNSLK	1		sp|O42897|RPN3_SCHPO	Probable 26S proteasome regulatory subunit rpn3 OS=Schizosaccharomyces pombe GN=rpn3 PE=2 SV=2	MSSKSSLELANNAVKSNDIEK	4		sp|Q9P7S2|RPN6_SCHPO	Probable 26S proteasome regulatory subunit rpn6 OS=Schizosaccharomyces pombe GN=rpn6 PE=2 SV=1	0.4474
2700	583.34454	4	0.1328	0.91	-10.27	KNVPK	1		sp|Q10329|PSA7_SCHPO	Probable proteasome subunit alpha type-7 OS=Schizosaccharomyces pombe GN=SPBC106.16 PE=2 SV=1	GGVHVKLAHLSKHPK	12		sp|P06732|KCRM_HUMAN	Creatine kinase M-type OS=Homo sapiens GN=CKM PE=1 SV=2	0.4474
5664	611.7079	5	0.1323	0.94	4.96	EIQDEKEAEAAR	6		sp|Q10329|PSA7_SCHPO	Probable proteasome subunit alpha type-7 OS=Schizosaccharomyces pombe GN=SPBC106.16 PE=2 SV=1	LKPQDERTQEER	2		sp|P36612|PRS4_SCHPO	26S protease regulatory subunit 4 homolog OS=Schizosaccharomyces pombe GN=mts2 PE=2 SV=1	0.4530
5501	1098.2336	3	0.1322	0.76	2.45	YEAKAIGSGSEPAK	4		sp|Q9UT97|PSA5_SCHPO	Probable proteasome subunit alpha type-5 OS=Schizosaccharomyces pombe GN=SPAC323.02c PE=1 SV=1	KASLLTREDLTDEEK	1		sp|Q9UUB6|UBLH2_SCHPO	Ubiquitin carboxyl-terminal hydrolase 2 OS=Schizosaccharomyces pombe GN=uch2 PE=1 SV=1	0.4530
2621	630.6271	4	0.1321	0.97	10.76	WAIKEK	4		sp|Q9P7S2|RPN6_SCHPO	Probable 26S proteasome regulatory subunit rpn6 OS=Schizosaccharomyces pombe GN=rpn6 PE=2 SV=1	GGVHVKLAHLSKHPK	12		sp|P06732|KCRM_HUMAN	Creatine kinase M-type OS=Homo sapiens GN=CKM PE=1 SV=2	0.4530
6366	893.8152	3	0.1320	0.98	0.27	KHGQLK	1		sp|Q9UTM3|RPN5_SCHPO	26S proteasome regulatory subunit rpn5 OS=Schizosaccharomyces pombe GN=rpn5a PE=1 SV=1	SSLELANNAVKSNDIEK	11		sp|Q9P7S2|RPN6_SCHPO	Probable 26S proteasome regulatory subunit rpn6 OS=Schizosaccharomyces pombe GN=rpn6 PE=2 SV=1	0.4530
3543	713.91486	4	0.1319	0.97	4.97	IQYVGKQDPKK	6		sp|P41878|RPN11_SCHPO	26S proteasome regulatory subunit rpn11 OS=Schizosaccharomyces pombe GN=rpn11 PE=1 SV=2	ELLKPSASVALQR	4		sp|O74894|PRS6B_SCHPO	26S protease regulatory subunit 6B homolog OS=Schizosaccharomyces pombe GN=rpt3 PE=2 SV=1	0.4530
8943	744.75323	3	0.1317	0.95	5.36	KALSSLK	1		sp|Q9P7S2|RPN6_SCHPO	Probable 26S proteasome regulatory subunit rpn6 OS=Schizosaccharomyces pombe GN=rpn6 PE=2 SV=1	HKTDLNHENLK	2		sp|P06732|KCRM_HUMAN	Creatine kinase M-type OS=Homo sapiens GN=CKM PE=1 SV=2	0.4530
5247	952.9586	4	0.1316	0.97	0.32	KIYNEYPPTK	1		sp|O94579|PSA2_SCHPO	Probable proteasome subunit alpha type-2 OS=Schizosaccharomyces pombe GN=SPCC1442.06 PE=2 SV=1	SEAAEFEYKNGYPMPCDVLAK	9	57.02146@C;	sp|O94517|PSA6_SCHPO	Probable proteasome subunit alpha type-6 OS=Schizosaccharomyces pombe GN=SPBC646.16 PE=2 SV=1	0.4530
8726	531.47107	5	0.1314	0.97	4.42	NIPKAR	4		sp|Q9P7S2|RPN6_SCHPO	Probable 26S proteasome regulatory subunit rpn6 OS=Schizosaccharomyces pombe GN=rpn6 PE=2 SV=1	NKADYYTNICDRER	2	57.02146@C;	sp|Q10335|RPN7_SCHPO	Probable 26S proteasome regulatory subunit rpn7 OS=Schizosaccharomyces pombe GN=rpn7 PE=2 SV=1	0.4701
9806	955.4639	4	0.1312	0.83	-10.10	MSTLDLNHLADLYDR	1		sp|P50524|RPN12_SCHPO	26S proteasome regulatory subunit rpn12 OS=Schizosaccharomyces pombe GN=rpn12 PE=1 SV=1	MSTLDLNHLADLYDRK	1		sp|P50524|RPN12_SCHPO	26S proteasome regulatory subunit rpn12 OS=Schizosaccharomyces pombe GN=rpn12 PE=1 SV=1	0.4746
3413	594.32947	5	0.1311	0.98	8.72	HPKFEEILTR	3		sp|P06732|KCRM_HUMAN	Creatine kinase M-type OS=Homo sapiens GN=CKM PE=1 SV=2	KILFENPDEATKR	12		sp|P36612|PRS4_SCHPO	26S protease regulatory subunit 4 homolog OS=Schizosaccharomyces pombe GN=mts2 PE=2 SV=1	0.4746
6000	866.22205	4	0.1309	0.99	7.20	LDSKNVQLAK	4		sp|Q9UT97|PSA5_SCHPO	Probable proteasome subunit alpha type-5 OS=Schizosaccharomyces pombe GN=SPAC323.02c PE=1 SV=1	VYQTEPAGIYNAWKATAIGR	14		sp|Q10329|PSA7_SCHPO	Probable proteasome subunit alpha type-7 OS=Schizosaccharomyces pombe GN=SPBC106.16 PE=2 SV=1	0.4876
3643	548.70886	5	0.1308	0.99	0.27	KQLATSLRSR	1		sp|Q09720|PSB2_SCHPO	Probable proteasome subunit beta type-2 OS=Schizosaccharomyces pombe GN=SPAC31A2.04c PE=2 SV=1	KLEFPLPNEEAR	1		sp|O14126|PRS6A_SCHPO	26S protease regulatory subunit 6A OS=Schizosaccharomyces pombe GN=tbp1 PE=2 SV=1	0.4876
8365	607.0731	4	0.1307	0.79	-9.37	CIKRLVK	3	57.02146@C;	sp|Q9Y7T8|PSB3_SCHPO	Probable proteasome subunit beta type-3 OS=Schizosaccharomyces pombe GN=SPCC63.12c PE=2 SV=1	MKSLSEQYTER	2		sp|P41878|RPN11_SCHPO	26S proteasome regulatory subunit rpn11 OS=Schizosaccharomyces pombe GN=rpn11 PE=1 SV=2	0.4876
10358	917.76843	4	0.1303	0.81	6.13	KLEFPLPNEEAR	1		sp|O14126|PRS6A_SCHPO	26S protease regulatory subunit 6A OS=Schizosaccharomyces pombe GN=tbp1 PE=2 SV=1	AVAASLGVNFLKVVSSAIVDK	12		sp|O74445|PRS10_SCHPO	Probable 26S protease subunit rpt4 OS=Schizosaccharomyces pombe GN=rpt4 PE=2 SV=2	0.4876
5930	698.1486	4	0.1301	0.94	10.51	KNVPK	1		sp|Q10329|PSA7_SCHPO	Probable proteasome subunit alpha type-7 OS=Schizosaccharomyces pombe GN=SPBC106.16 PE=2 SV=1	QIQPKTFANLVSSTLYEK	5		sp|Q9Y7T8|PSB3_SCHPO	Probable proteasome subunit beta type-3 OS=Schizosaccharomyces pombe GN=SPCC63.12c PE=2 SV=1	0.4876
9377	974.4878	4	0.1300	0.99	3.32	IDKNTWNSTLETAK	3		sp|Q9UUB6|UBLH2_SCHPO	Ubiquitin carboxyl-terminal hydrolase 2 OS=Schizosaccharomyces pombe GN=uch2 PE=1 SV=1	NHASIDKMKSLSEQYTER	7		sp|P41878|RPN11_SCHPO	26S proteasome regulatory subunit rpn11 OS=Schizosaccharomyces pombe GN=rpn11 PE=1 SV=2	0.4878
9871	1231.6361	4	0.1299	0.82	8.13	TVLQDVEANIAALMQATKQR	18		sp|O42897|RPN3_SCHPO	Probable 26S proteasome regulatory subunit rpn3 OS=Schizosaccharomyces pombe GN=rpn3 PE=2 SV=2	AMEQQDIKPTVQNGEVSANAEQKA	8		sp|O74440|RPN8_SCHPO	26S proteasome regulatory subunit rpn8 OS=Schizosaccharomyces pombe GN=rpn8 PE=2 SV=1	0.4878
2227	761.08856	3	0.1299	0.87	-6.21	KHLDAEVQK	1		sp|P41878|RPN11_SCHPO	26S proteasome regulatory subunit rpn11 OS=Schizosaccharomyces pombe GN=rpn11 PE=1 SV=2	FGNRDLVKK	8		sp|O74445|PRS10_SCHPO	Probable 26S protease subunit rpt4 OS=Schizosaccharomyces pombe GN=rpt4 PE=2 SV=2	0.4878
10069	963.5175	3	0.1299	0.95	10.99	KVEFGLPDLEGR	1		sp|O42931|PRS7_SCHPO	26S protease regulatory subunit 7 homolog OS=Schizosaccharomyces pombe GN=rpt1 PE=1 SV=2	LLMKLSSQNDDK	4		sp|O74762|RPN2_SCHPO	26S proteasome regulatory subunit rpn2 OS=Schizosaccharomyces pombe GN=rpn2 PE=1 SV=1	0.4878
5542	791.8165	5	0.1297	0.99	6.92	WAIKEKR	4		sp|Q9P7S2|RPN6_SCHPO	Probable 26S proteasome regulatory subunit rpn6 OS=Schizosaccharomyces pombe GN=rpn6 PE=2 SV=1	LEIKEGNYGDGYALQPSYIHEYLSK	4		sp|Q9USQ9|PSB4_SCHPO	Probable proteasome subunit beta type-4 OS=Schizosaccharomyces pombe GN=SPBC577.10 PE=2 SV=1	0.5041
6169	791.8161	5	0.1291	0.69	-3.77	KINVK	1		sp|Q9UTM3|RPN5_SCHPO	26S proteasome regulatory subunit rpn5 OS=Schizosaccharomyces pombe GN=rpn5a PE=1 SV=1	LQNVSNFQKIAMVDNHVCLAFAGLNADAR	9	57.02146@C;	sp|Q10329|PSA7_SCHPO	Probable proteasome subunit alpha type-7 OS=Schizosaccharomyces pombe GN=SPBC106.16 PE=2 SV=1	0.5565
5495	824.1804	4	0.1290	0.99	9.86	DQKKDKPK	3		sp|P36612|PRS4_SCHPO	26S protease regulatory subunit 4 homolog OS=Schizosaccharomyces pombe GN=mts2 PE=2 SV=1	MNSIVSKYTQSTNNDDPKK	7		sp|P30655|PSB5_SCHPO	Proteasome subunit beta type-5 OS=Schizosaccharomyces pombe GN=pts1 PE=2 SV=3	0.5565
8612	924.228	4	0.1288	1.00	-2.71	NAEELSSYQKKLIR	10		sp|O14250|PSA1_SCHPO	Probable proteasome subunit alpha type-1 OS=Schizosaccharomyces pombe GN=SPAC6G10.04c PE=2 SV=1	AVYDTAVVQEDPEKWK	14		sp|Q9UTM3|RPN5_SCHPO	26S proteasome regulatory subunit rpn5 OS=Schizosaccharomyces pombe GN=rpn5a PE=1 SV=1	0.5920
10367	881.7214	4	0.1287	0.97	10.33	NVVTEAGFIAIKEDR	12		sp|O74445|PRS10_SCHPO	Probable 26S protease subunit rpt4 OS=Schizosaccharomyces pombe GN=rpt4 PE=2 SV=2	VISMEKGGNMKEVFR	11		sp|P06732|KCRM_HUMAN	Creatine kinase M-type OS=Homo sapiens GN=CKM PE=1 SV=2	0.5920
3350	471.93198	3	0.1287	0.93	-9.25	KEEPK	1		sp|O74762|RPN2_SCHPO	26S proteasome regulatory subunit rpn2 OS=Schizosaccharomyces pombe GN=rpn2 PE=1 SV=1	KDQKK	1		sp|P36612|PRS4_SCHPO	26S protease regulatory subunit 4 homolog OS=Schizosaccharomyces pombe GN=mts2 PE=2 SV=1	0.5920
2346	532.2552	5	0.1285	1.00	-10.75	IDKKTTEEK	3		sp|O74762|RPN2_SCHPO	26S proteasome regulatory subunit rpn2 OS=Schizosaccharomyces pombe GN=rpn2 PE=1 SV=1	KMSAQSCACMVR	1	57.02146@C;	sp|Q9UQY2|PSB1_SCHPO	Probable proteasome subunit beta type-1 OS=Schizosaccharomyces pombe GN=pam1 PE=2 SV=1	0.6016
1315	759.1422	4	0.1285	1.00	10.47	LVKGRQD	3		sp|Q9Y7T8|PSB3_SCHPO	Probable proteasome subunit beta type-3 OS=Schizosaccharomyces pombe GN=SPCC63.12c PE=2 SV=1	MSSKDISSKSPSGNDALNDK	9		sp|P87048|RPN1_SCHPO	26S proteasome regulatory subunit rpn1 OS=Schizosaccharomyces pombe GN=rpn1 PE=1 SV=2	0.6016
2437	691.3678	4	0.1282	0.95	1.86	KYDKTEDDIK	1		sp|O74445|PRS10_SCHPO	Probable 26S protease subunit rpt4 OS=Schizosaccharomyces pombe GN=rpt4 PE=2 SV=2	VVDKDGIREINI	4		sp|Q09720|PSB2_SCHPO	Probable proteasome subunit beta type-2 OS=Schizosaccharomyces pombe GN=SPAC31A2.04c PE=2 SV=1	0.6016
5742	941.99316	4	0.1282	0.83	5.71	FLSKTLDSNSLTHEK	4		sp|Q09682|PSA4_SCHPO	Probable proteasome subunit alpha type-4 OS=Schizosaccharomyces pombe GN=SPAC13C5.01c PE=2 SV=1	IPDSTYEMVGGLEKQIK	14		sp|P41836|PRS8_SCHPO	26S protease regulatory subunit 8 homolog OS=Schizosaccharomyces pombe GN=let1 PE=2 SV=1	0.6016
4286	945.2194	4	0.1281	0.95	-8.34	DISSKSPSGNDALNDKK	16		sp|P87048|RPN1_SCHPO	26S proteasome regulatory subunit rpn1 OS=Schizosaccharomyces pombe GN=rpn1 PE=1 SV=2	MATTVKDTMNVDINAIK	1		sp|O43063|PSB6_SCHPO	Probable proteasome subunit beta type-6 OS=Schizosaccharomyces pombe GN=SPBC4C3.10c PE=2 SV=1	0.6016
2094	637.6155	4	0.1280	0.97	-5.18	KVIAR	1		sp|O42897|RPN3_SCHPO	Probable 26S proteasome regulatory subunit rpn3 OS=Schizosaccharomyces pombe GN=rpn3 PE=2 SV=2	INVKFFEKEDVQSLK	4		sp|Q9UTM3|RPN5_SCHPO	26S proteasome regulatory subunit rpn5 OS=Schizosaccharomyces pombe GN=rpn5a PE=1 SV=1	0.6016
2697	815.8232	3	0.1280	0.89	-10.39	NKVLVK	2		sp|P41836|PRS8_SCHPO	26S protease regulatory subunit 8 homolog OS=Schizosaccharomyces pombe GN=let1 PE=2 SV=1	GGVHVKLAHLSKHPK	6		sp|P06732|KCRM_HUMAN	Creatine kinase M-type OS=Homo sapiens GN=CKM PE=1 SV=2	0.6016
1731	685.8448	4	0.1276	0.95	-7.31	KYDKTEDDIK	1		sp|O74445|PRS10_SCHPO	Probable 26S protease subunit rpt4 OS=Schizosaccharomyces pombe GN=rpt4 PE=2 SV=2	HKTDLNHENLK	2		sp|P06732|KCRM_HUMAN	Creatine kinase M-type OS=Homo sapiens GN=CKM PE=1 SV=2	0.6047
4416	643.55	5	0.1275	1.00	-1.06	KNEEK	1		sp|Q10335|RPN7_SCHPO	Probable 26S proteasome regulatory subunit rpn7 OS=Schizosaccharomyces pombe GN=rpn7 PE=2 SV=1	NKELISVSAASKILSNITYSYK	12		sp|P30655|PSB5_SCHPO	Proteasome subunit beta type-5 OS=Schizosaccharomyces pombe GN=pts1 PE=2 SV=3	0.6047
6979	884.7361	4	0.1274	0.87	7.39	KPTSELAIGASLEK	1		sp|O94579|PSA2_SCHPO	Probable proteasome subunit alpha type-2 OS=Schizosaccharomyces pombe GN=SPCC1442.06 PE=2 SV=1	YYKPDLTIDEAVRIMK	3		sp|Q09720|PSB2_SCHPO	Probable proteasome subunit beta type-2 OS=Schizosaccharomyces pombe GN=SPAC31A2.04c PE=2 SV=1	0.6047
5405	781.2303	5	0.1272	0.96	-0.06	SSTAAKTFLEKR	11		sp|O94579|PSA2_SCHPO	Probable proteasome subunit alpha type-2 OS=Schizosaccharomyces pombe GN=SPCC1442.06 PE=2 SV=1	DDLSGAEIKAIVSEAGLLALRER	9		sp|P36612|PRS4_SCHPO	26S protease regulatory subunit 4 homolog OS=Schizosaccharomyces pombe GN=mts2 PE=2 SV=1	0.6077
3124	999.507	4	0.1272	0.93	6.48	KHFEQVINEK	1		sp|O74762|RPN2_SCHPO	26S proteasome regulatory subunit rpn2 OS=Schizosaccharomyces pombe GN=rpn2 PE=1 SV=1	AMEQQDIKPTVQNGEVSANAEQKA	23		sp|O74440|RPN8_SCHPO	26S proteasome regulatory subunit rpn8 OS=Schizosaccharomyces pombe GN=rpn8 PE=2 SV=1	0.6077
6122	784.3909	4	0.1271	0.98	-7.79	QDPKK	4		sp|P41878|RPN11_SCHPO	26S proteasome regulatory subunit rpn11 OS=Schizosaccharomyces pombe GN=rpn11 PE=1 SV=2	AIEDAQELNGEHEILEAMKNK	19		sp|Q10335|RPN7_SCHPO	Probable 26S proteasome regulatory subunit rpn7 OS=Schizosaccharomyces pombe GN=rpn7 PE=2 SV=1	0.6077
1739	553.88654	5	0.1268	0.99	4.77	IITKEGVETR	4		sp|Q9UQY2|PSB1_SCHPO	Probable proteasome subunit beta type-1 OS=Schizosaccharomyces pombe GN=pam1 PE=2 SV=1	MEQKPEVDYSEK	1		sp|Q9UTM3|RPN5_SCHPO	26S proteasome regulatory subunit rpn5 OS=Schizosaccharomyces pombe GN=rpn5a PE=1 SV=1	0.6385
10068	765.1522	4	0.1266	0.96	-1.44	KIEFPPPSAEAR	1		sp|P41836|PRS8_SCHPO	26S protease regulatory subunit 8 homolog OS=Schizosaccharomyces pombe GN=let1 PE=2 SV=1	MSSKSSLELANNAVK	1		sp|Q9P7S2|RPN6_SCHPO	Probable 26S proteasome regulatory subunit rpn6 OS=Schizosaccharomyces pombe GN=rpn6 PE=2 SV=1	0.6412
8366	612.81555	4	0.1266	0.99	-2.00	AKSAK	2		sp|Q9P7S2|RPN6_SCHPO	Probable 26S proteasome regulatory subunit rpn6 OS=Schizosaccharomyces pombe GN=rpn6 PE=2 SV=1	QEVAAQKSSEETEDKK	7		sp|O94444|RPN10_SCHPO	26S proteasome regulatory subunit rpn10 OS=Schizosaccharomyces pombe GN=rpn10 PE=1 SV=1	0.6412
4275	965.76666	4	0.1263	0.98	0.38	VAEKAQINTQEYGR	4		sp|O14250|PSA1_SCHPO	Probable proteasome subunit alpha type-1 OS=Schizosaccharomyces pombe GN=SPAC6G10.04c PE=2 SV=1	EKSPAIIFIDELDAIGTKR	18		sp|O14126|PRS6A_SCHPO	26S protease regulatory subunit 6A OS=Schizosaccharomyces pombe GN=tbp1 PE=2 SV=1	0.6412
2766	665.1386	5	0.1263	0.99	3.53	KHLDAEVQK	1		sp|P41878|RPN11_SCHPO	26S proteasome regulatory subunit rpn11 OS=Schizosaccharomyces pombe GN=rpn11 PE=1 SV=2	YPMDAHKSELEGVEEARR	7		sp|O42897|RPN3_SCHPO	Probable 26S proteasome regulatory subunit rpn3 OS=Schizosaccharomyces pombe GN=rpn3 PE=2 SV=2	0.6412
8483	808.4268	3	0.1262	0.84	7.66	VGKSAVIK	3		sp|O14126|PRS6A_SCHPO	26S protease regulatory subunit 6A OS=Schizosaccharomyces pombe GN=tbp1 PE=2 SV=1	MNSTEEIDLYNR	1		sp|O74894|PRS6B_SCHPO	26S protease regulatory subunit 6B homolog OS=Schizosaccharomyces pombe GN=rpt3 PE=2 SV=1	0.6412
7541	444.9241	3	0.1258	1.00	2.57	AKSAK	2		sp|Q9P7S2|RPN6_SCHPO	Probable 26S proteasome regulatory subunit rpn6 OS=Schizosaccharomyces pombe GN=rpn6 PE=2 SV=1	MKDAVK	2		sp|O59770|PSA3_SCHPO	Probable proteasome subunit alpha type-3 OS=Schizosaccharomyces pombe GN=SPCC1795.04c PE=1 SV=1	0.6794
3335	663.9223	5	0.1257	0.99	-2.06	MKSLSEQYTER	2		sp|P41878|RPN11_SCHPO	26S proteasome regulatory subunit rpn11 OS=Schizosaccharomyces pombe GN=rpn11 PE=1 SV=2	QEVAAQKSSEETEDKK	7		sp|O94444|RPN10_SCHPO	26S proteasome regulatory subunit rpn10 OS=Schizosaccharomyces pombe GN=rpn10 PE=1 SV=1	0.6794
1760	709.8677	4	0.1256	1.00	-2.67	KYDKTEDDIK	1		sp|O74445|PRS10_SCHPO	Probable 26S protease subunit rpt4 OS=Schizosaccharomyces pombe GN=rpt4 PE=2 SV=2	IKENQEKISNNK	7		sp|O14126|PRS6A_SCHPO	26S protease regulatory subunit 6A OS=Schizosaccharomyces pombe GN=tbp1 PE=2 SV=1	0.6794
5254	977.7569	4	0.1256	0.99	-0.12	GVLLYGPPGTGKTMLVK	12		sp|O74894|PRS6B_SCHPO	26S protease regulatory subunit 6B homolog OS=Schizosaccharomyces pombe GN=rpt3 PE=2 SV=1	QEYKDDINLDEASAMAVK	4		sp|Q09682|PSA4_SCHPO	Probable proteasome subunit alpha type-4 OS=Schizosaccharomyces pombe GN=SPAC13C5.01c PE=2 SV=1	0.6794
4612	699.7466	5	0.1254	1.00	5.24	VAQTTYKK	7		sp|O94579|PSA2_SCHPO	Probable proteasome subunit alpha type-2 OS=Schizosaccharomyces pombe GN=SPCC1442.06 PE=2 SV=1	SEAAEFEYKNGYPMPCDVLAK	9	57.02146@C;	sp|O94517|PSA6_SCHPO	Probable proteasome subunit alpha type-6 OS=Schizosaccharomyces pombe GN=SPBC646.16 PE=2 SV=1	0.6947
2357	579.8188	4	0.1254	0.97	6.85	LKYYEQK	2		sp|Q9UTM3|RPN5_SCHPO	26S proteasome regulatory subunit rpn5 OS=Schizosaccharomyces pombe GN=rpn5a PE=1 SV=1	YKSYLLQHR	2		sp|O74445|PRS10_SCHPO	Probable 26S protease subunit rpt4 OS=Schizosaccharomyces pombe GN=rpt4 PE=2 SV=2	0.6947
4343	753.1508	4	0.1253	0.95	-10.95	ENKIQRQR	3		sp|O94444|RPN10_SCHPO	26S proteasome regulatory subunit rpn10 OS=Schizosaccharomyces pombe GN=rpn10 PE=1 SV=1	KLEKGQSIDDMIPAQK	1		sp|P06732|KCRM_HUMAN	Creatine kinase M-type OS=Homo sapiens GN=CKM PE=1 SV=2	0.6947
6991	802.18585	4	0.1252	0.85	5.10	NSDYKETLIFK	5		sp|O74762|RPN2_SCHPO	26S proteasome regulatory subunit rpn2 OS=Schizosaccharomyces pombe GN=rpn2 PE=1 SV=1	KTELEEIMLLNLHK	1		sp|P41878|RPN11_SCHPO	26S proteasome regulatory subunit rpn11 OS=Schizosaccharomyces pombe GN=rpn11 PE=1 SV=2	0.7121
1552	705.87537	4	0.1249	0.99	-1.65	KNVPK	1		sp|Q10329|PSA7_SCHPO	Probable proteasome subunit alpha type-7 OS=Schizosaccharomyces pombe GN=SPBC106.16 PE=2 SV=1	FFPYYVYTTVAGIDKEGK	15		sp|Q9UQY2|PSB1_SCHPO	Probable proteasome subunit beta type-1 OS=Schizosaccharomyces pombe GN=pam1 PE=2 SV=1	0.7239
6127	796.89374	4	0.1249	0.95	-0.08	KNTEDIEMTA	1		sp|P87048|RPN1_SCHPO	26S proteasome regulatory subunit rpn1 OS=Schizosaccharomyces pombe GN=rpn1 PE=1 SV=2	KACIIFFDEIDAIGGAR	1	57.02146@C;	sp|O42931|PRS7_SCHPO	26S protease regulatory subunit 7 homolog OS=Schizosaccharomyces pombe GN=rpt1 PE=1 SV=2	0.7239
5540	789.0217	5	0.1249	0.94	7.37	CIKRLVK	3	57.02146@C;	sp|Q9Y7T8|PSB3_SCHPO	Probable proteasome subunit beta type-3 OS=Schizosaccharomyces pombe GN=SPCC63.12c PE=2 SV=1	LEIKEGNYGDGYALQPSYIHEYLSK	4		sp|Q9USQ9|PSB4_SCHPO	Probable proteasome subunit beta type-4 OS=Schizosaccharomyces pombe GN=SPBC577.10 PE=2 SV=1	0.7239
4318	909.71875	4	0.1248	0.99	-3.63	YKVNLYKFR	2		sp|Q9Y7T8|PSB3_SCHPO	Probable proteasome subunit beta type-3 OS=Schizosaccharomyces pombe GN=SPCC63.12c PE=2 SV=1	MNSTEEIDLYNRWKALER	1		sp|O74894|PRS6B_SCHPO	26S protease regulatory subunit 6B homolog OS=Schizosaccharomyces pombe GN=rpt3 PE=2 SV=1	0.7239
7556	959.24646	4	0.1247	0.97	4.33	GITVLKPDDDK	6		sp|Q09720|PSB2_SCHPO	Probable proteasome subunit beta type-2 OS=Schizosaccharomyces pombe GN=SPAC31A2.04c PE=2 SV=1	LKGDLFSVGSGSTFAYGVLDSGYR	2		sp|P30655|PSB5_SCHPO	Proteasome subunit beta type-5 OS=Schizosaccharomyces pombe GN=pts1 PE=2 SV=3	0.7239
1703	617.339	4	0.1247	0.93	4.36	FIVKASSGPR	4		sp|O74445|PRS10_SCHPO	Probable 26S protease subunit rpt4 OS=Schizosaccharomyces pombe GN=rpt4 PE=2 SV=2	HGGYKPTDKHK	5		sp|P06732|KCRM_HUMAN	Creatine kinase M-type OS=Homo sapiens GN=CKM PE=1 SV=2	0.7239
9650	950.9856	4	0.1246	0.98	1.35	MESLQR	1		sp|P41878|RPN11_SCHPO	26S proteasome regulatory subunit rpn11 OS=Schizosaccharomyces pombe GN=rpn11 PE=1 SV=2	QLFNAAEEHSPSIVFIDEIDAIGTKR	25		sp|P36612|PRS4_SCHPO	26S protease regulatory subunit 4 homolog OS=Schizosaccharomyces pombe GN=mts2 PE=2 SV=1	0.7313
7351	737.4175	4	0.1246	0.98	5.39	YYEQKIR	5		sp|Q9UTM3|RPN5_SCHPO	26S proteasome regulatory subunit rpn5 OS=Schizosaccharomyces pombe GN=rpn5a PE=1 SV=1	EVIELPLKNPELFLR	8		sp|O74445|PRS10_SCHPO	Probable 26S protease subunit rpt4 OS=Schizosaccharomyces pombe GN=rpt4 PE=2 SV=2	0.7313
4298	878.67786	4	0.1244	0.98	0.90	LGDKGPAAAR	4		sp|O14250|PSA1_SCHPO	Probable proteasome subunit alpha type-1 OS=Schizosaccharomyces pombe GN=SPAC6G10.04c PE=2 SV=1	SEAAEFEYKNGYPMPCDVLAK	9	57.02146@C;	sp|O94517|PSA6_SCHPO	Probable proteasome subunit alpha type-6 OS=Schizosaccharomyces pombe GN=SPBC646.16 PE=2 SV=1	0.7313
2024	524.28467	5	0.1243	1.00	-5.41	LVKGR	3		sp|Q9Y7T8|PSB3_SCHPO	Probable proteasome subunit beta type-3 OS=Schizosaccharomyces pombe GN=SPCC63.12c PE=2 SV=1	HFEQVINEKHEDALAK	9		sp|O74762|RPN2_SCHPO	26S proteasome regulatory subunit rpn2 OS=Schizosaccharomyces pombe GN=rpn2 PE=1 SV=1	0.7481
5325	688.95984	5	0.1243	0.98	4.05	ASAGPLIASQTVKK	13		sp|P30655|PSB5_SCHPO	Proteasome subunit beta type-5 OS=Schizosaccharomyces pombe GN=pts1 PE=2 SV=3	EGKGEIYSFDPVGSYER	3		sp|Q9UQY2|PSB1_SCHPO	Probable proteasome subunit beta type-1 OS=Schizosaccharomyces pombe GN=pam1 PE=2 SV=1	0.7481
6757	903.46985	4	0.1243	0.96	10.28	VISMEKGGNMKEVFR	11		sp|P06732|KCRM_HUMAN	Creatine kinase M-type OS=Homo sapiens GN=CKM PE=1 SV=2	DYGKFLSAMHDLPVR	4		sp|O94444|RPN10_SCHPO	26S proteasome regulatory subunit rpn10 OS=Schizosaccharomyces pombe GN=rpn10 PE=1 SV=1	0.7481
1782	615.59705	4	0.1242	0.95	6.95	QAREKVLK	5		sp|P36612|PRS4_SCHPO	26S protease regulatory subunit 4 homolog OS=Schizosaccharomyces pombe GN=mts2 PE=2 SV=1	KNEEKLAEFDK	5		sp|Q10335|RPN7_SCHPO	Probable 26S proteasome regulatory subunit rpn7 OS=Schizosaccharomyces pombe GN=rpn7 PE=2 SV=1	0.7481
2080	713.6246	4	0.1242	0.99	0.09	TMGKNK	4		sp|P41836|PRS8_SCHPO	26S protease regulatory subunit 8 homolog OS=Schizosaccharomyces pombe GN=let1 PE=2 SV=1	KHFEQVINEKHEDALAK	10		sp|O74762|RPN2_SCHPO	26S proteasome regulatory subunit rpn2 OS=Schizosaccharomyces pombe GN=rpn2 PE=1 SV=1	0.7481
3061	771.69135	4	0.1240	0.99	8.79	LLIFEKQVR	6		sp|Q9UTM3|RPN5_SCHPO	26S proteasome regulatory subunit rpn5 OS=Schizosaccharomyces pombe GN=rpn5a PE=1 SV=1	KLEKGQSIDDMIPAQK	1		sp|P06732|KCRM_HUMAN	Creatine kinase M-type OS=Homo sapiens GN=CKM PE=1 SV=2	0.7852
9698	903.705	4	0.1240	0.98	7.44	LKPLIEKGGDWERK	7		sp|Q10335|RPN7_SCHPO	Probable 26S proteasome regulatory subunit rpn7 OS=Schizosaccharomyces pombe GN=rpn7 PE=2 SV=1	MSIMEYNGGSCVAMAGK	1	57.02146@C;	sp|Q9Y7T8|PSB3_SCHPO	Probable proteasome subunit beta type-3 OS=Schizosaccharomyces pombe GN=SPCC63.12c PE=2 SV=1	0.7852
6679	797.69403	4	0.1236	0.98	2.53	VLTLELYKKLR	8		sp|P06732|KCRM_HUMAN	Creatine kinase M-type OS=Homo sapiens GN=CKM PE=1 SV=2	AVKPTDMEQFAFYK	3		sp|O74894|PRS6B_SCHPO	26S protease regulatory subunit 6B homolog OS=Schizosaccharomyces pombe GN=rpt3 PE=2 SV=1	0.7956
7861	875.7397	4	0.1236	0.87	5.58	KVADLKK	6		sp|O74445|PRS10_SCHPO	Probable 26S protease subunit rpt4 OS=Schizosaccharomyces pombe GN=rpt4 PE=2 SV=2	QIAKFVVSLGERVSPTDIEEGMR	4		sp|O42931|PRS7_SCHPO	26S protease regulatory subunit 7 homolog OS=Schizosaccharomyces pombe GN=rpt1 PE=1 SV=2	0.7956
2964	522.28394	5	0.1235	0.99	2.34	AQEEVKR	6		sp|O74894|PRS6B_SCHPO	26S protease regulatory subunit 6B homolog OS=Schizosaccharomyces pombe GN=rpt3 PE=2 SV=1	FCVGLQKIEEIFK	7	57.02146@C;	sp|P06732|KCRM_HUMAN	Creatine kinase M-type OS=Homo sapiens GN=CKM PE=1 SV=2	0.7956
2006	571.1018	5	0.1234	0.96	1.28	TMGKNK	4		sp|P41836|PRS8_SCHPO	26S protease regulatory subunit 8 homolog OS=Schizosaccharomyces pombe GN=let1 PE=2 SV=1	KHFEQVINEKHEDALAK	10		sp|O74762|RPN2_SCHPO	26S proteasome regulatory subunit rpn2 OS=Schizosaccharomyces pombe GN=rpn2 PE=1 SV=1	0.7956
6227	847.73315	4	0.1234	0.97	6.63	LKPLIEK	2		sp|Q10335|RPN7_SCHPO	Probable 26S proteasome regulatory subunit rpn7 OS=Schizosaccharomyces pombe GN=rpn7 PE=2 SV=1	VEAQNHKLNLADPVSIEYLTR	7		sp|Q10329|PSA7_SCHPO	Probable proteasome subunit alpha type-7 OS=Schizosaccharomyces pombe GN=SPBC106.16 PE=2 SV=1	0.7956
8318	803.09454	3	0.1233	0.90	-3.75	MKDAVK	2		sp|O59770|PSA3_SCHPO	Probable proteasome subunit alpha type-3 OS=Schizosaccharomyces pombe GN=SPCC1795.04c PE=1 SV=1	VSKQGEIDYEALVK	3		sp|O74445|PRS10_SCHPO	Probable 26S protease subunit rpt4 OS=Schizosaccharomyces pombe GN=rpt4 PE=2 SV=2	0.7956
8097	924.2275	4	0.1231	0.85	-9.85	KASLLTREDLTDEEK	1		sp|Q9UUB6|UBLH2_SCHPO	Ubiquitin carboxyl-terminal hydrolase 2 OS=Schizosaccharomyces pombe GN=uch2 PE=1 SV=1	KFTGGVLMLIDRESDK	1		sp|O74762|RPN2_SCHPO	26S proteasome regulatory subunit rpn2 OS=Schizosaccharomyces pombe GN=rpn2 PE=1 SV=1	0.8043
6951	845.46375	4	0.1229	0.98	4.70	KKSGR	1		sp|Q10329|PSA7_SCHPO	Probable proteasome subunit alpha type-7 OS=Schizosaccharomyces pombe GN=SPBC106.16 PE=2 SV=1	CFIVNELMRWPKIAEIYGSALR	12	57.02146@C;	sp|Q9UTM3|RPN5_SCHPO	26S proteasome regulatory subunit rpn5 OS=Schizosaccharomyces pombe GN=rpn5a PE=1 SV=1	0.8043
2633	808.434	4	0.1228	0.78	7.71	EKVAFILDQVR	2		sp|Q9UTM3|RPN5_SCHPO	26S proteasome regulatory subunit rpn5 OS=Schizosaccharomyces pombe GN=rpn5a PE=1 SV=1	DISSKSPSGNDALNDKK	16		sp|P87048|RPN1_SCHPO	26S proteasome regulatory subunit rpn1 OS=Schizosaccharomyces pombe GN=rpn1 PE=1 SV=2	0.8129
2224	808.1763	4	0.1225	0.94	-4.69	SLLTGKHAIRYAGR	6		sp|Q9P7S2|RPN6_SCHPO	Probable 26S proteasome regulatory subunit rpn6 OS=Schizosaccharomyces pombe GN=rpn6 PE=2 SV=1	CTKIIENEQSAEK	3	57.02146@C;	sp|O42931|PRS7_SCHPO	26S protease regulatory subunit 7 homolog OS=Schizosaccharomyces pombe GN=rpt1 PE=1 SV=2	0.8152
2958	591.3173	4	0.1225	0.98	-9.72	MATTVK	1		sp|O43063|PSB6_SCHPO	Probable proteasome subunit beta type-6 OS=Schizosaccharomyces pombe GN=SPBC4C3.10c PE=2 SV=1	VLRQVMEEKLDSK	9		sp|Q9UT97|PSA5_SCHPO	Probable proteasome subunit alpha type-5 OS=Schizosaccharomyces pombe GN=SPAC323.02c PE=1 SV=1	0.8152
2704	595.317	4	0.1225	0.95	4.62	MATTVK	1		sp|O43063|PSB6_SCHPO	Probable proteasome subunit beta type-6 OS=Schizosaccharomyces pombe GN=SPBC4C3.10c PE=2 SV=1	VTSKLLEQEESAEK	4		sp|Q09682|PSA4_SCHPO	Probable proteasome subunit alpha type-4 OS=Schizosaccharomyces pombe GN=SPAC13C5.01c PE=2 SV=1	0.8152
7792	696.3392	4	0.1224	0.94	-7.72	FPTDDDDK	1		sp|P00761|TRYP_PIG	Trypsin OS=Sus scrofa PE=1 SV=1	QTETINWLEKRFK	10		sp|O94517|PSA6_SCHPO	Probable proteasome subunit alpha type-6 OS=Schizosaccharomyces pombe GN=SPBC646.16 PE=2 SV=1	0.8152
10482	903.72656	4	0.1222	0.89	-10.21	NKPGVYTK	2		sp|P00761|TRYP_PIG	Trypsin OS=Sus scrofa PE=1 SV=1	TVLQDVEANIAALMQATKQRDPR	18		sp|O42897|RPN3_SCHPO	Probable 26S proteasome regulatory subunit rpn3 OS=Schizosaccharomyces pombe GN=rpn3 PE=2 SV=2	0.8152
9254	816.0944	3	0.1222	0.88	-5.19	KNEEK	1		sp|Q10335|RPN7_SCHPO	Probable 26S proteasome regulatory subunit rpn7 OS=Schizosaccharomyces pombe GN=rpn7 PE=2 SV=1	NVVTEAGFIAIKEDR	12		sp|O74445|PRS10_SCHPO	Probable 26S protease subunit rpt4 OS=Schizosaccharomyces pombe GN=rpt4 PE=2 SV=2	0.8152
5117	640.92944	5	0.1222	0.94	2.75	VKAMEVDEKPTER	9		sp|O14126|PRS6A_SCHPO	26S protease regulatory subunit 6A OS=Schizosaccharomyces pombe GN=tbp1 PE=2 SV=1	SPSGNDALNDKKGTK	12		sp|P87048|RPN1_SCHPO	26S proteasome regulatory subunit rpn1 OS=Schizosaccharomyces pombe GN=rpn1 PE=1 SV=2	0.8152
6730	646.14075	5	0.1221	0.82	-5.53	KHFEQVINEK	1		sp|O74762|RPN2_SCHPO	26S proteasome regulatory subunit rpn2 OS=Schizosaccharomyces pombe GN=rpn2 PE=1 SV=1	KFFAIDTANPIPVFTH	1		sp|O43063|PSB6_SCHPO	Probable proteasome subunit beta type-6 OS=Schizosaccharomyces pombe GN=SPBC4C3.10c PE=2 SV=1	0.8152
2378	912.4939	3	0.1221	0.97	-1.52	KVTSK	1		sp|Q09682|PSA4_SCHPO	Probable proteasome subunit alpha type-4 OS=Schizosaccharomyces pombe GN=SPAC13C5.01c PE=2 SV=1	KHFEQVINEKHEDALAK	10		sp|O74762|RPN2_SCHPO	26S proteasome regulatory subunit rpn2 OS=Schizosaccharomyces pombe GN=rpn2 PE=1 SV=1	0.8152
2937	863.5014	3	0.1219	0.97	8.96	WKTLSKESAR	2		sp|Q9USQ9|PSB4_SCHPO	Probable proteasome subunit beta type-4 OS=Schizosaccharomyces pombe GN=SPBC577.10 PE=2 SV=1	GGVHVKLAHLSK	6		sp|P06732|KCRM_HUMAN	Creatine kinase M-type OS=Homo sapiens GN=CKM PE=1 SV=2	0.8152
9795	912.9742	4	0.1218	0.90	-2.01	KNVPKLQNVSNFQK	1		sp|Q10329|PSA7_SCHPO	Probable proteasome subunit alpha type-7 OS=Schizosaccharomyces pombe GN=SPBC106.16 PE=2 SV=1	TLSKESARATIDECMR	4	57.02146@C;	sp|Q9USQ9|PSB4_SCHPO	Probable proteasome subunit beta type-4 OS=Schizosaccharomyces pombe GN=SPBC577.10 PE=2 SV=1	0.8152
10387	994.01416	4	0.1218	0.97	11.19	MPFGNTHNKFK	1		sp|P06732|KCRM_HUMAN	Creatine kinase M-type OS=Homo sapiens GN=CKM PE=1 SV=2	KSQNVQEQLNEWGSNITELLGK	1		sp|Q9UTM3|RPN5_SCHPO	26S proteasome regulatory subunit rpn5 OS=Schizosaccharomyces pombe GN=rpn5a PE=1 SV=1	0.8152
2582	728.34784	3	0.1217	0.86	-9.73	MMGINERK	1		sp|Q09841|PSB7_SCHPO	Probable proteasome subunit beta type-7 OS=Schizosaccharomyces pombe GN=SPAC23D3.07 PE=2 SV=1	MSQARGFDR	1		sp|O94517|PSA6_SCHPO	Probable proteasome subunit alpha type-6 OS=Schizosaccharomyces pombe GN=SPBC646.16 PE=2 SV=1	0.8152
4583	876.9474	4	0.1217	0.96	-3.34	NLTDETKNK	7		sp|P30655|PSB5_SCHPO	Proteasome subunit beta type-5 OS=Schizosaccharomyces pombe GN=pts1 PE=2 SV=3	DTLSKDQELTEENVSISVIGK	5		sp|O14250|PSA1_SCHPO	Probable proteasome subunit alpha type-1 OS=Schizosaccharomyces pombe GN=SPAC6G10.04c PE=2 SV=1	0.8152
4383	743.14777	4	0.1216	0.95	-7.81	IDKKTTEEK	3		sp|O74762|RPN2_SCHPO	26S proteasome regulatory subunit rpn2 OS=Schizosaccharomyces pombe GN=rpn2 PE=1 SV=1	DKPKYEPPVPTRTGR	4		sp|P36612|PRS4_SCHPO	26S protease regulatory subunit 4 homolog OS=Schizosaccharomyces pombe GN=mts2 PE=2 SV=1	0.8152
3109	543.67883	5	0.1216	0.92	-6.39	EDTEAVLKR	8		sp|O42931|PRS7_SCHPO	26S protease regulatory subunit 7 homolog OS=Schizosaccharomyces pombe GN=rpt1 PE=1 SV=2	EIQDEKEAEAARK	6		sp|Q10329|PSA7_SCHPO	Probable proteasome subunit alpha type-7 OS=Schizosaccharomyces pombe GN=SPBC106.16 PE=2 SV=1	0.8152
9166	729.35254	5	0.1215	0.98	2.28	KEDSSPCGYIIR	1	57.02146@C;	sp|O74762|RPN2_SCHPO	26S proteasome regulatory subunit rpn2 OS=Schizosaccharomyces pombe GN=rpn2 PE=1 SV=1	MSSKDISSKSPSGNDALNDK	1		sp|P87048|RPN1_SCHPO	26S proteasome regulatory subunit rpn1 OS=Schizosaccharomyces pombe GN=rpn1 PE=1 SV=2	0.8152
8159	940.2596	4	0.1213	0.99	11.24	VVDKDGIR	4		sp|Q09720|PSB2_SCHPO	Probable proteasome subunit beta type-2 OS=Schizosaccharomyces pombe GN=SPAC31A2.04c PE=2 SV=1	EEFAEKAVSVIQARIANYDPAEIR	6		sp|Q9UUB6|UBLH2_SCHPO	Ubiquitin carboxyl-terminal hydrolase 2 OS=Schizosaccharomyces pombe GN=uch2 PE=1 SV=1	0.8152
2129	525.634	3	0.1213	0.89	-3.18	KINVK	1		sp|Q9UTM3|RPN5_SCHPO	26S proteasome regulatory subunit rpn5 OS=Schizosaccharomyces pombe GN=rpn5a PE=1 SV=1	TMTEKAR	5		sp|Q10335|RPN7_SCHPO	Probable 26S proteasome regulatory subunit rpn7 OS=Schizosaccharomyces pombe GN=rpn7 PE=2 SV=1	0.8152
2867	612.85443	4	0.1213	1.00	1.50	KLGVKPPK	1		sp|O14126|PRS6A_SCHPO	26S protease regulatory subunit 6A OS=Schizosaccharomyces pombe GN=tbp1 PE=2 SV=1	GKYYPLKSMTEK	2		sp|P06732|KCRM_HUMAN	Creatine kinase M-type OS=Homo sapiens GN=CKM PE=1 SV=2	0.8152
3569	565.8858	5	0.1213	1.00	-7.26	YKVNLYKFR	7		sp|Q9Y7T8|PSB3_SCHPO	Probable proteasome subunit beta type-3 OS=Schizosaccharomyces pombe GN=SPCC63.12c PE=2 SV=1	SDYYMASTYTKK	11		sp|Q9UTM3|RPN5_SCHPO	26S proteasome regulatory subunit rpn5 OS=Schizosaccharomyces pombe GN=rpn5a PE=1 SV=1	0.8152
5635	746.4388	4	0.1210	0.95	-0.33	KALSSLK	1		sp|Q9P7S2|RPN6_SCHPO	Probable 26S proteasome regulatory subunit rpn6 OS=Schizosaccharomyces pombe GN=rpn6 PE=2 SV=1	VVGSELIQKYLGDGPRLVR	9		sp|P36612|PRS4_SCHPO	26S protease regulatory subunit 4 homolog OS=Schizosaccharomyces pombe GN=mts2 PE=2 SV=1	0.8152
2010	713.6266	4	0.1208	0.73	2.91	TMGKNK	4		sp|P41836|PRS8_SCHPO	26S protease regulatory subunit 8 homolog OS=Schizosaccharomyces pombe GN=let1 PE=2 SV=1	KHFEQVINEKHEDALAK	10		sp|O74762|RPN2_SCHPO	26S proteasome regulatory subunit rpn2 OS=Schizosaccharomyces pombe GN=rpn2 PE=1 SV=1	0.8152
6791	812.1096	3	0.1208	0.81	10.74	MTEVLK	1		sp|P41836|PRS8_SCHPO	26S protease regulatory subunit 8 homolog OS=Schizosaccharomyces pombe GN=let1 PE=2 SV=1	EEFAEKAVSVIQAR	6		sp|Q9UUB6|UBLH2_SCHPO	Ubiquitin carboxyl-terminal hydrolase 2 OS=Schizosaccharomyces pombe GN=uch2 PE=1 SV=1	0.8152
2860	800.6965	4	0.1207	1.00	0.84	GGVHVKLAHLSK	6		sp|P06732|KCRM_HUMAN	Creatine kinase M-type OS=Homo sapiens GN=CKM PE=1 SV=2	DTMNVDINAIKKGEIR	11		sp|O43063|PSB6_SCHPO	Probable proteasome subunit beta type-6 OS=Schizosaccharomyces pombe GN=SPBC4C3.10c PE=2 SV=1	0.8152
8189	719.1781	5	0.1206	0.92	-4.42	LRHTVIKTGLR	7		sp|O42897|RPN3_SCHPO	Probable 26S proteasome regulatory subunit rpn3 OS=Schizosaccharomyces pombe GN=rpn3 PE=2 SV=2	AVYMGLKAFESCSNDEALR	7	57.02146@C;	sp|Q9US13|RPN9_SCHPO	Probable 26S proteasome regulatory subunit rpn9 OS=Schizosaccharomyces pombe GN=rpn9 PE=2 SV=1	0.8152
3764	670.1195	4	0.1204	0.89	8.57	SRKVAQTTYK	3		sp|O94579|PSA2_SCHPO	Probable proteasome subunit alpha type-2 OS=Schizosaccharomyces pombe GN=SPCC1442.06 PE=2 SV=1	ATAGPIIADKNCK	10	57.02146@C;	sp|Q09841|PSB7_SCHPO	Probable proteasome subunit beta type-7 OS=Schizosaccharomyces pombe GN=SPAC23D3.07 PE=2 SV=1	0.8152
7642	877.7286	4	0.1204	0.99	0.63	GKYYPLKSMTEK	2		sp|P06732|KCRM_HUMAN	Creatine kinase M-type OS=Homo sapiens GN=CKM PE=1 SV=2	ILPNKVDPLVSLMMVEK	5		sp|P41836|PRS8_SCHPO	26S protease regulatory subunit 8 homolog OS=Schizosaccharomyces pombe GN=let1 PE=2 SV=1	0.8152
4467	761.405	5	0.1204	0.95	-9.31	LVRDAFALAKEK	10		sp|O14126|PRS6A_SCHPO	26S protease regulatory subunit 6A OS=Schizosaccharomyces pombe GN=tbp1 PE=2 SV=1	DTLSKDQELTEENVSISVIGK	5		sp|O14250|PSA1_SCHPO	Probable proteasome subunit alpha type-1 OS=Schizosaccharomyces pombe GN=SPAC6G10.04c PE=2 SV=1	0.8152
4460	593.11	4	0.1203	1.00	7.94	IDKKTTEEK	3		sp|O74762|RPN2_SCHPO	26S proteasome regulatory subunit rpn2 OS=Schizosaccharomyces pombe GN=rpn2 PE=1 SV=1	VVTSKLLKPR	5		sp|O59770|PSA3_SCHPO	Probable proteasome subunit alpha type-3 OS=Schizosaccharomyces pombe GN=SPCC1795.04c PE=1 SV=1	0.8152
8622	876.82855	3	0.1203	0.98	-5.39	LRLLKMQR	5		sp|P36612|PRS4_SCHPO	26S protease regulatory subunit 4 homolog OS=Schizosaccharomyces pombe GN=mts2 PE=2 SV=1	MVILNKDGMERK	6		sp|O43063|PSB6_SCHPO	Probable proteasome subunit beta type-6 OS=Schizosaccharomyces pombe GN=SPBC4C3.10c PE=2 SV=1	0.8152
1686	661.88367	4	0.1203	0.86	-5.82	LEKVRQLIIK	3		sp|Q9UTM3|RPN5_SCHPO	26S proteasome regulatory subunit rpn5 OS=Schizosaccharomyces pombe GN=rpn5a PE=1 SV=1	FNLMVICKDK	8	57.02146@C;	sp|Q9UUB6|UBLH2_SCHPO	Ubiquitin carboxyl-terminal hydrolase 2 OS=Schizosaccharomyces pombe GN=uch2 PE=1 SV=1	0.8152
2178	864.80817	3	0.1203	0.97	-2.83	WKTLSK	2		sp|Q9USQ9|PSB4_SCHPO	Probable proteasome subunit beta type-4 OS=Schizosaccharomyces pombe GN=SPBC577.10 PE=2 SV=1	QTETINWLEKRFK	10		sp|O94517|PSA6_SCHPO	Probable proteasome subunit alpha type-6 OS=Schizosaccharomyces pombe GN=SPBC646.16 PE=2 SV=1	0.8152
3055	612.0992	4	0.1203	1.00	6.79	VLKTK	3		sp|P36612|PRS4_SCHPO	26S protease regulatory subunit 4 homolog OS=Schizosaccharomyces pombe GN=mts2 PE=2 SV=1	FLSKTLDSNSLTHEK	4		sp|Q09682|PSA4_SCHPO	Probable proteasome subunit alpha type-4 OS=Schizosaccharomyces pombe GN=SPAC13C5.01c PE=2 SV=1	0.8152
2521	576.1403	5	0.1202	0.89	-3.40	KRVIEHNIR	1		sp|Q9UTM3|RPN5_SCHPO	26S proteasome regulatory subunit rpn5 OS=Schizosaccharomyces pombe GN=rpn5a PE=1 SV=1	QKSLEKTLVPYLR	2		sp|O42897|RPN3_SCHPO	Probable 26S proteasome regulatory subunit rpn3 OS=Schizosaccharomyces pombe GN=rpn3 PE=2 SV=2	0.8152
2390	659.10944	4	0.1202	1.00	-4.73	VLKTK	3		sp|P36612|PRS4_SCHPO	26S protease regulatory subunit 4 homolog OS=Schizosaccharomyces pombe GN=mts2 PE=2 SV=1	HFEQVINEKHEDALAK	9		sp|O74762|RPN2_SCHPO	26S proteasome regulatory subunit rpn2 OS=Schizosaccharomyces pombe GN=rpn2 PE=1 SV=1	0.8152
6665	746.78906	5	0.1201	1.00	5.83	DWNACKKELLK	7	57.02146@C;	sp|P50524|RPN12_SCHPO	26S proteasome regulatory subunit rpn12 OS=Schizosaccharomyces pombe GN=rpn12 PE=1 SV=1	ELFDPIISDRHGGYKPTDK	15		sp|P06732|KCRM_HUMAN	Creatine kinase M-type OS=Homo sapiens GN=CKM PE=1 SV=2	0.8152
9719	968.81287	4	0.1200	0.90	4.23	QGDVLLNKLQK	8		sp|Q10335|RPN7_SCHPO	Probable 26S proteasome regulatory subunit rpn7 OS=Schizosaccharomyces pombe GN=rpn7 PE=2 SV=1	LFQVEYAIEAIKLGSTAIGVKTK	12		sp|Q9UT97|PSA5_SCHPO	Probable proteasome subunit alpha type-5 OS=Schizosaccharomyces pombe GN=SPAC323.02c PE=1 SV=1	0.8152
10682	809.09515	3	0.1200	0.99	-9.26	CIKRLVK	3	57.02146@C;	sp|Q9Y7T8|PSB3_SCHPO	Probable proteasome subunit beta type-3 OS=Schizosaccharomyces pombe GN=SPCC63.12c PE=2 SV=1	MKSLSEQYTER	2		sp|P41878|RPN11_SCHPO	26S proteasome regulatory subunit rpn11 OS=Schizosaccharomyces pombe GN=rpn11 PE=1 SV=2	0.8152
10168	894.2191	4	0.1200	0.92	-6.63	KSGRSAPGVSTTSTIQ	1		sp|Q10329|PSA7_SCHPO	Probable proteasome subunit alpha type-7 OS=Schizosaccharomyces pombe GN=SPBC106.16 PE=2 SV=1	QVMEEKLDSKNVQLAK	10		sp|Q9UT97|PSA5_SCHPO	Probable proteasome subunit alpha type-5 OS=Schizosaccharomyces pombe GN=SPAC323.02c PE=1 SV=1	0.8152
9218	868.6997	4	0.1200	0.90	-3.59	KATDDDRWK	1		sp|Q9USQ9|PSB4_SCHPO	Probable proteasome subunit beta type-4 OS=Schizosaccharomyces pombe GN=SPBC577.10 PE=2 SV=1	TVLQDVEANIAALMQATKQR	18		sp|O42897|RPN3_SCHPO	Probable 26S proteasome regulatory subunit rpn3 OS=Schizosaccharomyces pombe GN=rpn3 PE=2 SV=2	0.8152
9505	824.20325	4	0.1200	0.86	-1.26	ELLKPSASVALQR	4		sp|O74894|PRS6B_SCHPO	26S protease regulatory subunit 6B homolog OS=Schizosaccharomyces pombe GN=rpt3 PE=2 SV=1	VNGVVFTNRPDEKNR	13		sp|Q10335|RPN7_SCHPO	Probable 26S proteasome regulatory subunit rpn7 OS=Schizosaccharomyces pombe GN=rpn7 PE=2 SV=1	0.8152
9775	795.2186	4	0.1200	1.00	9.84	LAHLSKHPK	6		sp|P06732|KCRM_HUMAN	Creatine kinase M-type OS=Homo sapiens GN=CKM PE=1 SV=2	IQDAELAILQKTQNLRR	11		sp|P41836|PRS8_SCHPO	26S protease regulatory subunit 8 homolog OS=Schizosaccharomyces pombe GN=let1 PE=2 SV=1	0.8152
9768	812.9286	4	0.1199	0.98	3.46	EDCKSLKR	7	57.02146@C;	sp|O74894|PRS6B_SCHPO	26S protease regulatory subunit 6B homolog OS=Schizosaccharomyces pombe GN=rpt3 PE=2 SV=1	IIENEQSAEKNAYVINLK	10		sp|O42931|PRS7_SCHPO	26S protease regulatory subunit 7 homolog OS=Schizosaccharomyces pombe GN=rpt1 PE=1 SV=2	0.8152
4365	600.3072	5	0.1198	0.88	3.83	VMKSEFQR	3		sp|O14126|PRS6A_SCHPO	26S protease regulatory subunit 6A OS=Schizosaccharomyces pombe GN=tbp1 PE=2 SV=1	FEAQKDTVHMIFNQK	5		sp|O94444|RPN10_SCHPO	26S proteasome regulatory subunit rpn10 OS=Schizosaccharomyces pombe GN=rpn10 PE=1 SV=1	0.8152
6628	806.4218	4	0.1198	0.99	8.71	MKDAVKEAAR	6		sp|O59770|PSA3_SCHPO	Probable proteasome subunit alpha type-3 OS=Schizosaccharomyces pombe GN=SPCC1795.04c PE=1 SV=1	DDINLDEASAMAVKFLSK	14		sp|Q09682|PSA4_SCHPO	Probable proteasome subunit alpha type-4 OS=Schizosaccharomyces pombe GN=SPAC13C5.01c PE=2 SV=1	0.8152
2165	582.5069	5	0.1196	0.98	-2.44	GKYYPLK	2		sp|P06732|KCRM_HUMAN	Creatine kinase M-type OS=Homo sapiens GN=CKM PE=1 SV=2	DHDLAPLYKYLSENPK	9		sp|Q10335|RPN7_SCHPO	Probable 26S proteasome regulatory subunit rpn7 OS=Schizosaccharomyces pombe GN=rpn7 PE=2 SV=1	0.8152
9089	861.7218	4	0.1195	0.95	8.44	EVLNKGVSKDEK	5		sp|Q9P7S2|RPN6_SCHPO	Probable 26S proteasome regulatory subunit rpn6 OS=Schizosaccharomyces pombe GN=rpn6 PE=2 SV=1	TLPPELKGEALGNSEHIR	7		sp|Q9UUB6|UBLH2_SCHPO	Ubiquitin carboxyl-terminal hydrolase 2 OS=Schizosaccharomyces pombe GN=uch2 PE=1 SV=1	0.8152
4485	825.2131	5	0.1195	0.87	-4.86	ATAGPIIADKNCK	10	57.02146@C;	sp|Q09841|PSB7_SCHPO	Probable proteasome subunit beta type-7 OS=Schizosaccharomyces pombe GN=SPAC23D3.07 PE=2 SV=1	QGDTKINHEHFMDGILEVQMRK	5		sp|O14126|PRS6A_SCHPO	26S protease regulatory subunit 6A OS=Schizosaccharomyces pombe GN=tbp1 PE=2 SV=1	0.8152
6919	1077.2922	4	0.1193	0.90	9.75	NHASIDKMK	7		sp|P41878|RPN11_SCHPO	26S proteasome regulatory subunit rpn11 OS=Schizosaccharomyces pombe GN=rpn11 PE=1 SV=2	YQKPVDTEEENDKNPPPLDEGDIELLK	13		sp|O42931|PRS7_SCHPO	26S protease regulatory subunit 7 homolog OS=Schizosaccharomyces pombe GN=rpt1 PE=1 SV=2	0.8152
4117	665.09546	4	0.1193	0.98	4.41	ERKPRR	3		sp|Q9UQY2|PSB1_SCHPO	Probable proteasome subunit beta type-1 OS=Schizosaccharomyces pombe GN=pam1 PE=2 SV=1	QEVAAQKSSEETEDK	7		sp|O94444|RPN10_SCHPO	26S proteasome regulatory subunit rpn10 OS=Schizosaccharomyces pombe GN=rpn10 PE=1 SV=1	0.8152
7660	687.5548	5	0.1192	0.92	1.00	KATDDDR	1		sp|Q9USQ9|PSB4_SCHPO	Probable proteasome subunit beta type-4 OS=Schizosaccharomyces pombe GN=SPBC577.10 PE=2 SV=1	IAQGLLYLGKGTMTLNPYHTER	10		sp|P87048|RPN1_SCHPO	26S proteasome regulatory subunit rpn1 OS=Schizosaccharomyces pombe GN=rpn1 PE=1 SV=2	0.8152
7173	1176.106	4	0.1192	0.97	8.83	EDCKSLK	4	57.02146@C;	sp|O74894|PRS6B_SCHPO	26S protease regulatory subunit 6B homolog OS=Schizosaccharomyces pombe GN=rpt3 PE=2 SV=1	YVAGVQQKYTQSGGVRPFGVSTLIAGFDVGDNTPR	8		sp|Q10329|PSA7_SCHPO	Probable proteasome subunit alpha type-7 OS=Schizosaccharomyces pombe GN=SPBC106.16 PE=2 SV=1	0.8152
9162	887.7343	4	0.1191	0.97	3.10	HTVIKTGLR	5		sp|O42897|RPN3_SCHPO	Probable 26S proteasome regulatory subunit rpn3 OS=Schizosaccharomyces pombe GN=rpn3 PE=2 SV=2	YKDGVILAADSRTTMGAYIANR	2		sp|O43063|PSB6_SCHPO	Probable proteasome subunit beta type-6 OS=Schizosaccharomyces pombe GN=SPBC4C3.10c PE=2 SV=1	0.8152
4078	877.92847	4	0.1190	0.92	-5.50	KHLDAEVQK	1		sp|P41878|RPN11_SCHPO	26S proteasome regulatory subunit rpn11 OS=Schizosaccharomyces pombe GN=rpn11 PE=1 SV=2	DEKYTLYDQNDTKEWLDK	13		sp|O14250|PSA1_SCHPO	Probable proteasome subunit alpha type-1 OS=Schizosaccharomyces pombe GN=SPAC6G10.04c PE=2 SV=1	0.8152
7763	887.1985	4	0.1190	0.97	-0.62	KLEFPLPNEEAR	1		sp|O14126|PRS6A_SCHPO	26S protease regulatory subunit 6A OS=Schizosaccharomyces pombe GN=tbp1 PE=2 SV=1	SDEINEVLNKYQETQR	10		sp|Q09682|PSA4_SCHPO	Probable proteasome subunit alpha type-4 OS=Schizosaccharomyces pombe GN=SPAC13C5.01c PE=2 SV=1	0.8152
9585	917.9573	4	0.1190	0.98	-5.46	IDRPAQVISFKK	11		sp|Q9UTM3|RPN5_SCHPO	26S proteasome regulatory subunit rpn5 OS=Schizosaccharomyces pombe GN=rpn5a PE=1 SV=1	MFRNQYDGDATTWSPQGR	1		sp|O14250|PSA1_SCHPO	Probable proteasome subunit alpha type-1 OS=Schizosaccharomyces pombe GN=SPAC6G10.04c PE=2 SV=1	0.8152
8420	808.42816	3	0.1190	0.99	9.27	VGKSAVIK	3		sp|O14126|PRS6A_SCHPO	26S protease regulatory subunit 6A OS=Schizosaccharomyces pombe GN=tbp1 PE=2 SV=1	MNSTEEIDLYNR	1		sp|O74894|PRS6B_SCHPO	26S protease regulatory subunit 6B homolog OS=Schizosaccharomyces pombe GN=rpt3 PE=2 SV=1	0.8152
9737	955.7111	4	0.1189	0.98	-8.57	SSLELANNAVKSNDIEK	11		sp|Q9P7S2|RPN6_SCHPO	Probable 26S proteasome regulatory subunit rpn6 OS=Schizosaccharomyces pombe GN=rpn6 PE=2 SV=1	MCSPSATLTHRTMTEK	1	57.02146@C;	sp|Q10335|RPN7_SCHPO	Probable 26S proteasome regulatory subunit rpn7 OS=Schizosaccharomyces pombe GN=rpn7 PE=2 SV=1	0.8152
1987	598.8469	4	0.1188	0.92	2.76	IEEIFKK	6		sp|P06732|KCRM_HUMAN	Creatine kinase M-type OS=Homo sapiens GN=CKM PE=1 SV=2	KVIARLQSYDR	1		sp|O42897|RPN3_SCHPO	Probable 26S proteasome regulatory subunit rpn3 OS=Schizosaccharomyces pombe GN=rpn3 PE=2 SV=2	0.8152
10125	814.7888	3	0.1188	0.97	11.30	WKRENQLR	2		sp|Q9UUB6|UBLH2_SCHPO	Ubiquitin carboxyl-terminal hydrolase 2 OS=Schizosaccharomyces pombe GN=uch2 PE=1 SV=1	IQYVGKQDPK	6		sp|P41878|RPN11_SCHPO	26S proteasome regulatory subunit rpn11 OS=Schizosaccharomyces pombe GN=rpn11 PE=1 SV=2	0.8152
8199	674.7489	5	0.1188	0.90	-5.87	NKYAIQLPLPPK	2		sp|O42931|PRS7_SCHPO	26S protease regulatory subunit 7 homolog OS=Schizosaccharomyces pombe GN=rpt1 PE=1 SV=2	MCSPSATLTHRTMTEK	1	57.02146@C;	sp|Q10335|RPN7_SCHPO	Probable 26S proteasome regulatory subunit rpn7 OS=Schizosaccharomyces pombe GN=rpn7 PE=2 SV=1	0.8152
6163	750.59076	5	0.1187	0.84	1.69	FVKLGIDPPK	3		sp|O42931|PRS7_SCHPO	26S protease regulatory subunit 7 homolog OS=Schizosaccharomyces pombe GN=rpt1 PE=1 SV=2	QGDTKINHEHFMDGILEVQMR	5		sp|O14126|PRS6A_SCHPO	26S protease regulatory subunit 6A OS=Schizosaccharomyces pombe GN=tbp1 PE=2 SV=1	0.8152
2413	689.3468	4	0.1187	0.98	-2.57	KKSGR	1		sp|Q10329|PSA7_SCHPO	Probable proteasome subunit alpha type-7 OS=Schizosaccharomyces pombe GN=SPBC106.16 PE=2 SV=1	MNSIVSKYTQSTNNDDPK	7		sp|P30655|PSB5_SCHPO	Proteasome subunit beta type-5 OS=Schizosaccharomyces pombe GN=pts1 PE=2 SV=3	0.8152
7907	1025.7422	4	0.1187	1.00	-0.83	KVTSKLLEQEESAEK	5		sp|Q09682|PSA4_SCHPO	Probable proteasome subunit alpha type-4 OS=Schizosaccharomyces pombe GN=SPAC13C5.01c PE=2 SV=1	MGQAQSGNFSNFGDGANGDNKK	21		sp|P36612|PRS4_SCHPO	26S protease regulatory subunit 4 homolog OS=Schizosaccharomyces pombe GN=mts2 PE=2 SV=1	0.8152
8125	676.59827	4	0.1186	0.97	-7.05	NIPKAR	4		sp|Q9P7S2|RPN6_SCHPO	Probable 26S proteasome regulatory subunit rpn6 OS=Schizosaccharomyces pombe GN=rpn6 PE=2 SV=1	TLSKESARATIDECMR	4	57.02146@C;	sp|Q9USQ9|PSB4_SCHPO	Probable proteasome subunit beta type-4 OS=Schizosaccharomyces pombe GN=SPBC577.10 PE=2 SV=1	0.8152
1127	544.28516	5	0.1186	0.92	8.54	KNEEK	1		sp|Q10335|RPN7_SCHPO	Probable 26S proteasome regulatory subunit rpn7 OS=Schizosaccharomyces pombe GN=rpn7 PE=2 SV=1	IQFCLALHNDSIKSMR	13	57.02146@C;	sp|O42897|RPN3_SCHPO	Probable 26S proteasome regulatory subunit rpn3 OS=Schizosaccharomyces pombe GN=rpn3 PE=2 SV=2	0.8152
4801	724.98236	5	0.1185	0.94	7.28	DKPKYEPPVPTR	4		sp|P36612|PRS4_SCHPO	26S protease regulatory subunit 4 homolog OS=Schizosaccharomyces pombe GN=mts2 PE=2 SV=1	QLASYYHKESNALFMVR	8		sp|P87048|RPN1_SCHPO	26S proteasome regulatory subunit rpn1 OS=Schizosaccharomyces pombe GN=rpn1 PE=1 SV=2	0.8152
7766	686.85095	4	0.1185	0.93	-9.97	KATDDDRWK	1		sp|Q9USQ9|PSB4_SCHPO	Probable proteasome subunit beta type-4 OS=Schizosaccharomyces pombe GN=SPBC577.10 PE=2 SV=1	AIGSGSEPAKSELVK	10		sp|Q9UT97|PSA5_SCHPO	Probable proteasome subunit alpha type-5 OS=Schizosaccharomyces pombe GN=SPAC323.02c PE=1 SV=1	0.8152
4261	775.2325	5	0.1184	0.98	9.02	LIDASTVKHVFPITK	8		sp|O94517|PSA6_SCHPO	Probable proteasome subunit alpha type-6 OS=Schizosaccharomyces pombe GN=SPBC646.16 PE=2 SV=1	LMSKVAEKAQINTQEYGR	4		sp|O14250|PSA1_SCHPO	Probable proteasome subunit alpha type-1 OS=Schizosaccharomyces pombe GN=SPAC6G10.04c PE=2 SV=1	0.8152
4607	663.1601	5	0.1181	0.97	2.73	SAELYKNPK	6		sp|O74762|RPN2_SCHPO	26S proteasome regulatory subunit rpn2 OS=Schizosaccharomyces pombe GN=rpn2 PE=1 SV=1	FIRVSGSELVQKYIGEGSR	12		sp|P41836|PRS8_SCHPO	26S protease regulatory subunit 8 homolog OS=Schizosaccharomyces pombe GN=let1 PE=2 SV=1	0.8152
4917	884.6684	4	0.1181	0.98	-4.14	QEVAAQKSSEETEDK	7		sp|O94444|RPN10_SCHPO	26S proteasome regulatory subunit rpn10 OS=Schizosaccharomyces pombe GN=rpn10 PE=1 SV=1	SNPVFAENDEKGEKR	11		sp|Q9UTM3|RPN5_SCHPO	26S proteasome regulatory subunit rpn5 OS=Schizosaccharomyces pombe GN=rpn5a PE=1 SV=1	0.8152
5449	522.6859	5	0.1181	0.90	7.39	YYEQKIR	5		sp|Q9UTM3|RPN5_SCHPO	26S proteasome regulatory subunit rpn5 OS=Schizosaccharomyces pombe GN=rpn5a PE=1 SV=1	AIGSGSEPAKSELVK	10		sp|Q9UT97|PSA5_SCHPO	Probable proteasome subunit alpha type-5 OS=Schizosaccharomyces pombe GN=SPAC323.02c PE=1 SV=1	0.8152
6505	903.70886	4	0.1180	0.97	-8.52	MSSKSSLELANNAVK	4		sp|Q9P7S2|RPN6_SCHPO	Probable 26S proteasome regulatory subunit rpn6 OS=Schizosaccharomyces pombe GN=rpn6 PE=2 SV=1	KACIIFFDEIDAIGGAR	1	57.02146@C;	sp|O42931|PRS7_SCHPO	26S protease regulatory subunit 7 homolog OS=Schizosaccharomyces pombe GN=rpt1 PE=1 SV=2	0.8152
5021	807.1784	4	0.1180	0.99	-0.15	KHFEQVINEK	1		sp|O74762|RPN2_SCHPO	26S proteasome regulatory subunit rpn2 OS=Schizosaccharomyces pombe GN=rpn2 PE=1 SV=1	DTMNVDINAIKKGEIR	12		sp|O43063|PSB6_SCHPO	Probable proteasome subunit beta type-6 OS=Schizosaccharomyces pombe GN=SPBC4C3.10c PE=2 SV=1	0.8152
1249	692.3614	4	0.1180	0.96	-3.44	MSERDTALEK	1		sp|O74445|PRS10_SCHPO	Probable 26S protease subunit rpt4 OS=Schizosaccharomyces pombe GN=rpt4 PE=2 SV=2	SQKALDTLFSAIR	3		sp|Q10335|RPN7_SCHPO	Probable 26S proteasome regulatory subunit rpn7 OS=Schizosaccharomyces pombe GN=rpn7 PE=2 SV=1	0.8152
5172	671.3479	5	0.1180	0.99	-10.12	MSQAR	1		sp|O94517|PSA6_SCHPO	Probable proteasome subunit alpha type-6 OS=Schizosaccharomyces pombe GN=SPBC646.16 PE=2 SV=1	FLSKTLDSNSLTHEKIEFATITK	15		sp|Q09682|PSA4_SCHPO	Probable proteasome subunit alpha type-4 OS=Schizosaccharomyces pombe GN=SPAC13C5.01c PE=2 SV=1	0.8152
6026	705.9181	4	0.1180	0.98	9.96	SLEKTLVPYLR	4		sp|O42897|RPN3_SCHPO	Probable 26S proteasome regulatory subunit rpn3 OS=Schizosaccharomyces pombe GN=rpn3 PE=2 SV=2	KIEIPLPNEVGR	1		sp|O74445|PRS10_SCHPO	Probable 26S protease subunit rpt4 OS=Schizosaccharomyces pombe GN=rpt4 PE=2 SV=2	0.8152
8574	766.79	5	0.1178	0.93	4.27	DISSKSPSGNDALNDK	5		sp|P87048|RPN1_SCHPO	26S proteasome regulatory subunit rpn1 OS=Schizosaccharomyces pombe GN=rpn1 PE=1 SV=2	EFHKDMTLEEAEVLILK	4		sp|Q9UT97|PSA5_SCHPO	Probable proteasome subunit alpha type-5 OS=Schizosaccharomyces pombe GN=SPAC323.02c PE=1 SV=1	0.8152
3948	630.1034	5	0.1177	0.91	4.58	MSGYDR	1		sp|Q10329|PSA7_SCHPO	Probable proteasome subunit alpha type-7 OS=Schizosaccharomyces pombe GN=SPBC106.16 PE=2 SV=1	YAGMFATALAYCGTSNSKIVR	18	57.02146@C;	sp|O74762|RPN2_SCHPO	26S proteasome regulatory subunit rpn2 OS=Schizosaccharomyces pombe GN=rpn2 PE=1 SV=1	0.8152
9314	1213.3156	3	0.1177	1.00	-10.27	THAVLVALKR	9		sp|O14250|PSA1_SCHPO	Probable proteasome subunit alpha type-1 OS=Schizosaccharomyces pombe GN=SPAC6G10.04c PE=2 SV=1	IWKSDEINEVLNKYQETQR	3		sp|Q09682|PSA4_SCHPO	Probable proteasome subunit alpha type-4 OS=Schizosaccharomyces pombe GN=SPAC13C5.01c PE=2 SV=1	0.8152
8023	755.3901	4	0.1176	1.00	8.33	AKADYAQYYR	2		sp|Q9US13|RPN9_SCHPO	Probable 26S proteasome regulatory subunit rpn9 OS=Schizosaccharomyces pombe GN=rpn9 PE=2 SV=1	VMKSEFQRLTHEK	3		sp|O14126|PRS6A_SCHPO	26S protease regulatory subunit 6A OS=Schizosaccharomyces pombe GN=tbp1 PE=2 SV=1	0.8152
7425	1169.9703	3	0.1176	0.88	8.91	MKDAVKEAAR	2		sp|O59770|PSA3_SCHPO	Probable proteasome subunit alpha type-3 OS=Schizosaccharomyces pombe GN=SPCC1795.04c PE=1 SV=1	MGTTITALRYKDGVILAADSR	11		sp|O43063|PSB6_SCHPO	Probable proteasome subunit beta type-6 OS=Schizosaccharomyces pombe GN=SPBC4C3.10c PE=2 SV=1	0.8152
9354	701.57367	5	0.1176	1.00	-8.57	KKAQSGPDASAK	1		sp|P36612|PRS4_SCHPO	26S protease regulatory subunit 4 homolog OS=Schizosaccharomyces pombe GN=mts2 PE=2 SV=1	LLIFEKQVRQASDTSTNTK	6		sp|Q9UTM3|RPN5_SCHPO	26S proteasome regulatory subunit rpn5 OS=Schizosaccharomyces pombe GN=rpn5a PE=1 SV=1	0.8152
9020	743.3783	4	0.1176	1.00	-3.04	EIQDEKEAEAAR	6		sp|Q10329|PSA7_SCHPO	Probable proteasome subunit alpha type-7 OS=Schizosaccharomyces pombe GN=SPBC106.16 PE=2 SV=1	IKENQEKISNNK	7		sp|O14126|PRS6A_SCHPO	26S protease regulatory subunit 6A OS=Schizosaccharomyces pombe GN=tbp1 PE=2 SV=1	0.8152
6083	696.88904	4	0.1174	0.99	-7.19	DLVKKYDK	4		sp|O74445|PRS10_SCHPO	Probable 26S protease subunit rpt4 OS=Schizosaccharomyces pombe GN=rpt4 PE=2 SV=2	YEVGAEYIKKVIAR	10		sp|O42897|RPN3_SCHPO	Probable 26S proteasome regulatory subunit rpn3 OS=Schizosaccharomyces pombe GN=rpn3 PE=2 SV=2	0.8152
1807	677.8492	4	0.1173	0.88	2.43	KYDKTEDDIK	1		sp|O74445|PRS10_SCHPO	Probable 26S protease subunit rpt4 OS=Schizosaccharomyces pombe GN=rpt4 PE=2 SV=2	LTHEKSTMLEK	5		sp|O14126|PRS6A_SCHPO	26S protease regulatory subunit 6A OS=Schizosaccharomyces pombe GN=tbp1 PE=2 SV=1	0.8152
7633	702.1852	5	0.1172	0.99	-7.59	TRLLENDIKVMK	9		sp|O14126|PRS6A_SCHPO	26S protease regulatory subunit 6A OS=Schizosaccharomyces pombe GN=tbp1 PE=2 SV=1	AQSGPDASAKLPTVIPTTR	10		sp|P36612|PRS4_SCHPO	26S protease regulatory subunit 4 homolog OS=Schizosaccharomyces pombe GN=mts2 PE=2 SV=1	0.8152
1719	548.67664	5	0.1172	0.96	-4.81	AKYASQK	2		sp|Q9UUB6|UBLH2_SCHPO	Ubiquitin carboxyl-terminal hydrolase 2 OS=Schizosaccharomyces pombe GN=uch2 PE=1 SV=1	QEVAAQKSSEETEDKK	7		sp|O94444|RPN10_SCHPO	26S proteasome regulatory subunit rpn10 OS=Schizosaccharomyces pombe GN=rpn10 PE=1 SV=1	0.8152
8315	733.6032	5	0.1171	0.99	10.00	LGSTAIGVKTK	9		sp|Q9UT97|PSA5_SCHPO	Probable proteasome subunit alpha type-5 OS=Schizosaccharomyces pombe GN=SPAC323.02c PE=1 SV=1	VKAMEVDEKPTERYSDIGGLSK	9		sp|O14126|PRS6A_SCHPO	26S protease regulatory subunit 6A OS=Schizosaccharomyces pombe GN=tbp1 PE=2 SV=1	0.8152
5371	796.15424	4	0.1170	1.00	2.15	SQKALDTLFSAIR	3		sp|Q10335|RPN7_SCHPO	Probable 26S proteasome regulatory subunit rpn7 OS=Schizosaccharomyces pombe GN=rpn7 PE=2 SV=1	YQKPVDTEEENDK	3		sp|O42931|PRS7_SCHPO	26S protease regulatory subunit 7 homolog OS=Schizosaccharomyces pombe GN=rpt1 PE=1 SV=2	0.8152
874	472.4494	5	0.1170	0.86	-7.77	MNSIVSK	1		sp|P30655|PSB5_SCHPO	Proteasome subunit beta type-5 OS=Schizosaccharomyces pombe GN=pts1 PE=2 SV=3	KLEFPLPNEEAR	1		sp|O14126|PRS6A_SCHPO	26S protease regulatory subunit 6A OS=Schizosaccharomyces pombe GN=tbp1 PE=2 SV=1	0.8152
5992	674.6113	4	0.1169	0.94	-7.70	IHAKSMAIDK	4		sp|O42931|PRS7_SCHPO	26S protease regulatory subunit 7 homolog OS=Schizosaccharomyces pombe GN=rpt1 PE=1 SV=2	IKENQEKISNNK	2		sp|O14126|PRS6A_SCHPO	26S protease regulatory subunit 6A OS=Schizosaccharomyces pombe GN=tbp1 PE=2 SV=1	0.8152
9172	977.76794	4	0.1169	0.94	-8.56	NAYVINLKQIAK	8		sp|O42931|PRS7_SCHPO	26S protease regulatory subunit 7 homolog OS=Schizosaccharomyces pombe GN=rpt1 PE=1 SV=2	MESLLAVQGQDFVLTASSSSAVR	1		sp|Q09720|PSB2_SCHPO	Probable proteasome subunit beta type-2 OS=Schizosaccharomyces pombe GN=SPAC31A2.04c PE=2 SV=1	0.8152
10370	814.7884	3	0.1168	0.80	10.80	WKRENQLR	2		sp|Q9UUB6|UBLH2_SCHPO	Ubiquitin carboxyl-terminal hydrolase 2 OS=Schizosaccharomyces pombe GN=uch2 PE=1 SV=1	IQYVGKQDPK	6		sp|P41878|RPN11_SCHPO	26S proteasome regulatory subunit rpn11 OS=Schizosaccharomyces pombe GN=rpn11 PE=1 SV=2	0.8152
8895	644.3268	4	0.1167	0.95	-10.91	QIKEIK	3		sp|P41836|PRS8_SCHPO	26S protease regulatory subunit 8 homolog OS=Schizosaccharomyces pombe GN=let1 PE=2 SV=1	QEVAAQKSSEETEDK	7		sp|O94444|RPN10_SCHPO	26S proteasome regulatory subunit rpn10 OS=Schizosaccharomyces pombe GN=rpn10 PE=1 SV=1	0.8152
9840	926.2223	4	0.1167	1.00	-10.29	NVVTEAGFIAIKEDR	12		sp|O74445|PRS10_SCHPO	Probable 26S protease subunit rpt4 OS=Schizosaccharomyces pombe GN=rpt4 PE=2 SV=2	DHDLAPLYKYLSENPK	9		sp|Q10335|RPN7_SCHPO	Probable 26S proteasome regulatory subunit rpn7 OS=Schizosaccharomyces pombe GN=rpn7 PE=2 SV=1	0.8152
9477	757.9578	4	0.1167	0.94	10.64	KRVIEHNIR	1		sp|Q9UTM3|RPN5_SCHPO	26S proteasome regulatory subunit rpn5 OS=Schizosaccharomyces pombe GN=rpn5a PE=1 SV=1	GILLYGPPGTGKTLLAR	12		sp|P41836|PRS8_SCHPO	26S protease regulatory subunit 8 homolog OS=Schizosaccharomyces pombe GN=let1 PE=2 SV=1	0.8152
8779	883.48126	4	0.1166	0.94	10.44	EEFAEKAVSVIQAR	6		sp|Q9UUB6|UBLH2_SCHPO	Ubiquitin carboxyl-terminal hydrolase 2 OS=Schizosaccharomyces pombe GN=uch2 PE=1 SV=1	SMAIDKDIRWELIAR	6		sp|O42931|PRS7_SCHPO	26S protease regulatory subunit 7 homolog OS=Schizosaccharomyces pombe GN=rpt1 PE=1 SV=2	0.8152
6742	929.72546	4	0.1166	0.96	-8.94	SAKIVRTLIDK	3		sp|Q9P7S2|RPN6_SCHPO	Probable 26S proteasome regulatory subunit rpn6 OS=Schizosaccharomyces pombe GN=rpn6 PE=2 SV=1	SMRYPMDAHKSELEGVEEAR	10		sp|O42897|RPN3_SCHPO	Probable 26S proteasome regulatory subunit rpn3 OS=Schizosaccharomyces pombe GN=rpn3 PE=2 SV=2	0.8152
9632	650.60144	4	0.1166	0.99	-2.44	WAIKEKR	4		sp|Q9P7S2|RPN6_SCHPO	Probable 26S proteasome regulatory subunit rpn6 OS=Schizosaccharomyces pombe GN=rpn6 PE=2 SV=1	VKAMEVDEKPTER	2		sp|O14126|PRS6A_SCHPO	26S protease regulatory subunit 6A OS=Schizosaccharomyces pombe GN=tbp1 PE=2 SV=1	0.8152
10160	806.0286	5	0.1166	1.00	-3.82	EKRTFLR	2		sp|Q9P7S2|RPN6_SCHPO	Probable 26S proteasome regulatory subunit rpn6 OS=Schizosaccharomyces pombe GN=rpn6 PE=2 SV=1	HGQLKQSMTSLVQHVMTYLPGIDDLK	5		sp|Q9UTM3|RPN5_SCHPO	26S proteasome regulatory subunit rpn5 OS=Schizosaccharomyces pombe GN=rpn5a PE=1 SV=1	0.8152
8671	964.8339	3	0.1165	0.90	-2.79	KIEFPSYRDR	1		sp|O74894|PRS6B_SCHPO	26S protease regulatory subunit 6B homolog OS=Schizosaccharomyces pombe GN=rpt3 PE=2 SV=1	GKYYPLKSMTEK	7		sp|P06732|KCRM_HUMAN	Creatine kinase M-type OS=Homo sapiens GN=CKM PE=1 SV=2	0.8325
9736	942.99164	4	0.1160	1.00	-7.58	NKHCLIK	2	57.02146@C;	sp|P30655|PSB5_SCHPO	Proteasome subunit beta type-5 OS=Schizosaccharomyces pombe GN=pts1 PE=2 SV=3	EEFAEKAVSVIQARIANYDPAEIR	6		sp|Q9UUB6|UBLH2_SCHPO	Ubiquitin carboxyl-terminal hydrolase 2 OS=Schizosaccharomyces pombe GN=uch2 PE=1 SV=1	0.8325
4268	948.4881	4	0.1160	0.95	2.45	KIEFPPPSAEAR	1		sp|P41836|PRS8_SCHPO	26S protease regulatory subunit 8 homolog OS=Schizosaccharomyces pombe GN=let1 PE=2 SV=1	IHSRKMAIDDDINWEELAR	5		sp|O14126|PRS6A_SCHPO	26S protease regulatory subunit 6A OS=Schizosaccharomyces pombe GN=tbp1 PE=2 SV=1	0.8325
1630	694.872	4	0.1159	0.84	2.81	LKPLIEK	2		sp|Q10335|RPN7_SCHPO	Probable 26S proteasome regulatory subunit rpn7 OS=Schizosaccharomyces pombe GN=rpn7 PE=2 SV=1	MNSTEEIDLYNRWK	1		sp|O74894|PRS6B_SCHPO	26S protease regulatory subunit 6B homolog OS=Schizosaccharomyces pombe GN=rpt3 PE=2 SV=1	0.8325
8302	677.1006	4	0.1159	0.94	0.81	LCFDELKK	7	57.02146@C;	sp|Q09720|PSB2_SCHPO	Probable proteasome subunit beta type-2 OS=Schizosaccharomyces pombe GN=SPAC31A2.04c PE=2 SV=1	SIKGYTLPPHCSR	3	57.02146@C;	sp|P06732|KCRM_HUMAN	Creatine kinase M-type OS=Homo sapiens GN=CKM PE=1 SV=2	0.8325
2299	492.1142	5	0.1158	1.00	8.35	IIPLKK	5		sp|Q9UQY2|PSB1_SCHPO	Probable proteasome subunit beta type-1 OS=Schizosaccharomyces pombe GN=pam1 PE=2 SV=1	GGVHVKLAHLSKHPK	6		sp|P06732|KCRM_HUMAN	Creatine kinase M-type OS=Homo sapiens GN=CKM PE=1 SV=2	0.8325
2737	669.94904	5	0.1157	0.98	10.95	EIQDEKEAEAAR	6		sp|Q10329|PSA7_SCHPO	Probable proteasome subunit alpha type-7 OS=Schizosaccharomyces pombe GN=SPBC106.16 PE=2 SV=1	IDKNTWNSTLETAKAK	3		sp|Q9UUB6|UBLH2_SCHPO	Ubiquitin carboxyl-terminal hydrolase 2 OS=Schizosaccharomyces pombe GN=uch2 PE=1 SV=1	0.8325
10097	932.73413	4	0.1156	0.91	1.44	KLEGTIDYQK	1		sp|O74445|PRS10_SCHPO	Probable 26S protease subunit rpt4 OS=Schizosaccharomyces pombe GN=rpt4 PE=2 SV=2	MESLLAVQGQDFVLTASSSSAVR	1		sp|Q09720|PSB2_SCHPO	Probable proteasome subunit beta type-2 OS=Schizosaccharomyces pombe GN=SPAC31A2.04c PE=2 SV=1	0.8325
3093	590.07275	4	0.1155	0.97	2.49	NKHCLIK	2	57.02146@C;	sp|P30655|PSB5_SCHPO	Proteasome subunit beta type-5 OS=Schizosaccharomyces pombe GN=pts1 PE=2 SV=3	YKDGVILAADSR	2		sp|O43063|PSB6_SCHPO	Probable proteasome subunit beta type-6 OS=Schizosaccharomyces pombe GN=SPBC4C3.10c PE=2 SV=1	0.8325
10281	1159.613	3	0.1155	0.85	-8.85	KLEGTIDYQKL	1		sp|O74445|PRS10_SCHPO	Probable 26S protease subunit rpt4 OS=Schizosaccharomyces pombe GN=rpt4 PE=2 SV=2	GIDLKSIAEKMNGASGAELK	5		sp|P41836|PRS8_SCHPO	26S protease regulatory subunit 8 homolog OS=Schizosaccharomyces pombe GN=let1 PE=2 SV=1	0.8325
5489	895.44836	4	0.1155	0.97	-1.84	MVILNKDGMER	6		sp|O43063|PSB6_SCHPO	Probable proteasome subunit beta type-6 OS=Schizosaccharomyces pombe GN=SPBC4C3.10c PE=2 SV=1	DGSSGGTIRMVILNKDGMER	15		sp|O43063|PSB6_SCHPO	Probable proteasome subunit beta type-6 OS=Schizosaccharomyces pombe GN=SPBC4C3.10c PE=2 SV=1	0.8325
9911	724.9081	4	0.1154	0.99	-3.37	GTKRR	3		sp|O74440|RPN8_SCHPO	26S proteasome regulatory subunit rpn8 OS=Schizosaccharomyces pombe GN=rpn8 PE=2 SV=1	QDLADATVETLKAIEGKIAR	17		sp|P87048|RPN1_SCHPO	26S proteasome regulatory subunit rpn1 OS=Schizosaccharomyces pombe GN=rpn1 PE=1 SV=2	0.8325
3822	742.6739	4	0.1153	0.98	8.56	GKYYPLK	2		sp|P06732|KCRM_HUMAN	Creatine kinase M-type OS=Homo sapiens GN=CKM PE=1 SV=2	HTVIKTGLRMISLSYSR	5		sp|O42897|RPN3_SCHPO	Probable 26S proteasome regulatory subunit rpn3 OS=Schizosaccharomyces pombe GN=rpn3 PE=2 SV=2	0.8325
4377	708.1821	5	0.1152	0.97	-4.76	WAIKEK	4		sp|Q9P7S2|RPN6_SCHPO	Probable 26S proteasome regulatory subunit rpn6 OS=Schizosaccharomyces pombe GN=rpn6 PE=2 SV=1	YLYSSEENTKAGALLGIGVTNVAVR	10		sp|P87048|RPN1_SCHPO	26S proteasome regulatory subunit rpn1 OS=Schizosaccharomyces pombe GN=rpn1 PE=1 SV=2	0.8325
3848	935.21515	4	0.1152	0.97	5.49	SRKVAQTTYK	3		sp|O94579|PSA2_SCHPO	Probable proteasome subunit alpha type-2 OS=Schizosaccharomyces pombe GN=SPCC1442.06 PE=2 SV=1	SEAAEFEYKNGYPMPCDVLAK	9	57.02146@C;	sp|O94517|PSA6_SCHPO	Probable proteasome subunit alpha type-6 OS=Schizosaccharomyces pombe GN=SPBC646.16 PE=2 SV=1	0.8325
7876	853.9393	4	0.1152	0.95	-7.94	KLEFPLPNEEAR	1		sp|O14126|PRS6A_SCHPO	26S protease regulatory subunit 6A OS=Schizosaccharomyces pombe GN=tbp1 PE=2 SV=1	STELQIGVVEDDKPFR	13		sp|O94517|PSA6_SCHPO	Probable proteasome subunit alpha type-6 OS=Schizosaccharomyces pombe GN=SPBC646.16 PE=2 SV=1	0.8325
3545	755.4148	4	0.1152	0.98	1.70	KDKPK	3		sp|P36612|PRS4_SCHPO	26S protease regulatory subunit 4 homolog OS=Schizosaccharomyces pombe GN=mts2 PE=2 SV=1	LGVQSISLTNNFPKVFAMGDK	14		sp|Q9Y7T8|PSB3_SCHPO	Probable proteasome subunit beta type-3 OS=Schizosaccharomyces pombe GN=SPCC63.12c PE=2 SV=1	0.8325
7636	1004.0037	4	0.1152	0.94	5.90	ETLIFKCIDMFIHK	6	57.02146@C;	sp|O74762|RPN2_SCHPO	26S proteasome regulatory subunit rpn2 OS=Schizosaccharomyces pombe GN=rpn2 PE=1 SV=1	MSSKDISSKSPSGNDALNDK	1		sp|P87048|RPN1_SCHPO	26S proteasome regulatory subunit rpn1 OS=Schizosaccharomyces pombe GN=rpn1 PE=1 SV=2	0.8325
4164	605.80835	4	0.1151	0.98	-11.10	WAIKEKR	6		sp|Q9P7S2|RPN6_SCHPO	Probable 26S proteasome regulatory subunit rpn6 OS=Schizosaccharomyces pombe GN=rpn6 PE=2 SV=1	KGFDFEYYQR	1		sp|Q09841|PSB7_SCHPO	Probable proteasome subunit beta type-7 OS=Schizosaccharomyces pombe GN=SPAC23D3.07 PE=2 SV=1	0.8325
10071	919.7537	4	0.1151	0.92	-2.52	KIEFPSYR	1		sp|O74894|PRS6B_SCHPO	26S protease regulatory subunit 6B homolog OS=Schizosaccharomyces pombe GN=rpt3 PE=2 SV=1	EVIELPVKHPELFESLGIPQPK	8		sp|P41836|PRS8_SCHPO	26S protease regulatory subunit 8 homolog OS=Schizosaccharomyces pombe GN=let1 PE=2 SV=1	0.8325
9481	895.454	5	0.1150	0.93	6.11	VPDKLIDASTVKHVFPITK	12		sp|O94517|PSA6_SCHPO	Probable proteasome subunit alpha type-6 OS=Schizosaccharomyces pombe GN=SPBC646.16 PE=2 SV=1	MDTEMSVNMSDFLHDQATR	1		sp|Q9US13|RPN9_SCHPO	Probable 26S proteasome regulatory subunit rpn9 OS=Schizosaccharomyces pombe GN=rpn9 PE=2 SV=1	0.8325
8541	862.25214	5	0.1150	1.00	7.26	LMVEMEKK	7		sp|P06732|KCRM_HUMAN	Creatine kinase M-type OS=Homo sapiens GN=CKM PE=1 SV=2	NMLSAGLIVAGYDEKTGGDVYSIPLGGSLHK	15		sp|O43063|PSB6_SCHPO	Probable proteasome subunit beta type-6 OS=Schizosaccharomyces pombe GN=SPBC4C3.10c PE=2 SV=1	0.8325
5460	761.1148	4	0.1150	0.92	0.00	KASLLTR	1		sp|Q9UUB6|UBLH2_SCHPO	Ubiquitin carboxyl-terminal hydrolase 2 OS=Schizosaccharomyces pombe GN=uch2 PE=1 SV=1	MGQAQSGNFSNFGDGANGDNK	1		sp|P36612|PRS4_SCHPO	26S protease regulatory subunit 4 homolog OS=Schizosaccharomyces pombe GN=mts2 PE=2 SV=1	0.8325
2599	567.70306	5	0.1150	0.91	-8.87	YEVGAEYIKK	9		sp|O42897|RPN3_SCHPO	Probable 26S proteasome regulatory subunit rpn3 OS=Schizosaccharomyces pombe GN=rpn3 PE=2 SV=2	IHAKSMAIDKDIR	4		sp|O42931|PRS7_SCHPO	26S protease regulatory subunit 7 homolog OS=Schizosaccharomyces pombe GN=rpt1 PE=1 SV=2	0.8325
3805	770.79156	5	0.1149	0.98	2.66	KVAQTTYKK	1		sp|O94579|PSA2_SCHPO	Probable proteasome subunit alpha type-2 OS=Schizosaccharomyces pombe GN=SPCC1442.06 PE=2 SV=1	ARSEAAEFEYKNGYPMPCDVLAK	11	57.02146@C;	sp|O94517|PSA6_SCHPO	Probable proteasome subunit alpha type-6 OS=Schizosaccharomyces pombe GN=SPBC646.16 PE=2 SV=1	0.8325
3915	767.69	4	0.1148	0.97	-4.94	ELLKLK	4		sp|P50524|RPN12_SCHPO	26S proteasome regulatory subunit rpn12 OS=Schizosaccharomyces pombe GN=rpn12 PE=1 SV=1	ELISVSAASKILSNITYSYK	10		sp|P30655|PSB5_SCHPO	Proteasome subunit beta type-5 OS=Schizosaccharomyces pombe GN=pts1 PE=2 SV=3	0.8325
5457	611.3517	5	0.1147	1.00	4.56	LGVKPPK	4		sp|O14126|PRS6A_SCHPO	26S protease regulatory subunit 6A OS=Schizosaccharomyces pombe GN=tbp1 PE=2 SV=1	HEDALAKLGATLAQGIIDAGGR	7		sp|O74762|RPN2_SCHPO	26S proteasome regulatory subunit rpn2 OS=Schizosaccharomyces pombe GN=rpn2 PE=1 SV=1	0.8325
1070	546.2981	5	0.1147	0.91	-0.36	ELFEMARTKK	9		sp|O42931|PRS7_SCHPO	26S protease regulatory subunit 7 homolog OS=Schizosaccharomyces pombe GN=rpt1 PE=1 SV=2	GTTAVLKEDIYK	7		sp|Q09841|PSB7_SCHPO	Probable proteasome subunit beta type-7 OS=Schizosaccharomyces pombe GN=SPAC23D3.07 PE=2 SV=1	0.8325
4473	524.754	4	0.1146	0.98	-4.78	KDWNACK	1	57.02146@C;	sp|P50524|RPN12_SCHPO	26S proteasome regulatory subunit rpn12 OS=Schizosaccharomyces pombe GN=rpn12 PE=1 SV=1	GGNMKEVFR	5		sp|P06732|KCRM_HUMAN	Creatine kinase M-type OS=Homo sapiens GN=CKM PE=1 SV=2	0.8325
10194	814.7876	3	0.1146	1.00	9.80	WKRENQLR	2		sp|Q9UUB6|UBLH2_SCHPO	Ubiquitin carboxyl-terminal hydrolase 2 OS=Schizosaccharomyces pombe GN=uch2 PE=1 SV=1	IQYVGKQDPK	6		sp|P41878|RPN11_SCHPO	26S proteasome regulatory subunit rpn11 OS=Schizosaccharomyces pombe GN=rpn11 PE=1 SV=2	0.8325
4644	647.60736	4	0.1145	0.94	-7.65	SMAIDKDIR	6		sp|O42931|PRS7_SCHPO	26S protease regulatory subunit 7 homolog OS=Schizosaccharomyces pombe GN=rpt1 PE=1 SV=2	IDRPAQVISFKK	11		sp|Q9UTM3|RPN5_SCHPO	26S proteasome regulatory subunit rpn5 OS=Schizosaccharomyces pombe GN=rpn5a PE=1 SV=1	0.8325
10237	899.7145	4	0.1145	0.94	-5.64	KRMPIDFK	1		sp|Q09720|PSB2_SCHPO	Probable proteasome subunit beta type-2 OS=Schizosaccharomyces pombe GN=SPAC31A2.04c PE=2 SV=1	QLEMLDLQEGFIKEDCKSLK	13	57.02146@C;	sp|O74894|PRS6B_SCHPO	26S protease regulatory subunit 6B homolog OS=Schizosaccharomyces pombe GN=rpt3 PE=2 SV=1	0.8325
1570	452.6557	5	0.1145	0.99	-4.00	AKSAK	2		sp|Q9P7S2|RPN6_SCHPO	Probable 26S proteasome regulatory subunit rpn6 OS=Schizosaccharomyces pombe GN=rpn6 PE=2 SV=1	VLKTKDEGGPAGGLYI	5		sp|P36612|PRS4_SCHPO	26S protease regulatory subunit 4 homolog OS=Schizosaccharomyces pombe GN=mts2 PE=2 SV=1	0.8325
2322	611.6205	4	0.1144	0.97	8.50	NIPKAR	4		sp|Q9P7S2|RPN6_SCHPO	Probable 26S proteasome regulatory subunit rpn6 OS=Schizosaccharomyces pombe GN=rpn6 PE=2 SV=1	GGVHVKLAHLSKHPK	6		sp|P06732|KCRM_HUMAN	Creatine kinase M-type OS=Homo sapiens GN=CKM PE=1 SV=2	0.8357
1306	599.54395	4	0.1143	0.84	-3.47	MMGINER	1		sp|Q09841|PSB7_SCHPO	Probable proteasome subunit beta type-7 OS=Schizosaccharomyces pombe GN=SPAC23D3.07 PE=2 SV=1	YEAKAIGSGSEPAK	4		sp|Q9UT97|PSA5_SCHPO	Probable proteasome subunit alpha type-5 OS=Schizosaccharomyces pombe GN=SPAC323.02c PE=1 SV=1	0.8357
8245	814.8259	5	0.1142	0.98	3.48	DHDLAPLYKYLSENPK	9		sp|Q10335|RPN7_SCHPO	Probable 26S proteasome regulatory subunit rpn7 OS=Schizosaccharomyces pombe GN=rpn7 PE=2 SV=1	ATSAGPKQTETINWLEKR	17		sp|O94517|PSA6_SCHPO	Probable proteasome subunit alpha type-6 OS=Schizosaccharomyces pombe GN=SPBC646.16 PE=2 SV=1	0.8357
6613	790.63086	5	0.1142	0.91	4.02	NKVLVK	2		sp|P41836|PRS8_SCHPO	26S protease regulatory subunit 8 homolog OS=Schizosaccharomyces pombe GN=let1 PE=2 SV=1	NVVTEAGFIAIKEDRDYVIQSDLMSAAR	12		sp|O74445|PRS10_SCHPO	Probable 26S protease subunit rpt4 OS=Schizosaccharomyces pombe GN=rpt4 PE=2 SV=2	0.8357
987	581.74554	5	0.1142	0.96	7.65	LLKPR	3		sp|O59770|PSA3_SCHPO	Probable proteasome subunit alpha type-3 OS=Schizosaccharomyces pombe GN=SPCC1795.04c PE=1 SV=1	DDLSGAEIKAIVSEAGLLALR	9		sp|P36612|PRS4_SCHPO	26S protease regulatory subunit 4 homolog OS=Schizosaccharomyces pombe GN=mts2 PE=2 SV=1	0.8357
5513	712.874	4	0.1141	0.98	6.26	MVILNKDGMER	6		sp|O43063|PSB6_SCHPO	Probable proteasome subunit beta type-6 OS=Schizosaccharomyces pombe GN=SPBC4C3.10c PE=2 SV=1	QNLFVPTSDKEK	10		sp|P50524|RPN12_SCHPO	26S proteasome regulatory subunit rpn12 OS=Schizosaccharomyces pombe GN=rpn12 PE=1 SV=1	0.8357
3311	757.6487	4	0.1140	0.82	11.05	DTMNVDINAIKK	11		sp|O43063|PSB6_SCHPO	Probable proteasome subunit beta type-6 OS=Schizosaccharomyces pombe GN=SPBC4C3.10c PE=2 SV=1	LKPQDERTQEER	2		sp|P36612|PRS4_SCHPO	26S protease regulatory subunit 4 homolog OS=Schizosaccharomyces pombe GN=mts2 PE=2 SV=1	0.8357
6318	909.4983	4	0.1139	0.87	1.68	KHFEQVINEK	1		sp|O74762|RPN2_SCHPO	26S proteasome regulatory subunit rpn2 OS=Schizosaccharomyces pombe GN=rpn2 PE=1 SV=1	KSLPLQIEVANDCIKWAIK	1	57.02146@C;	sp|Q9P7S2|RPN6_SCHPO	Probable 26S proteasome regulatory subunit rpn6 OS=Schizosaccharomyces pombe GN=rpn6 PE=2 SV=1	0.8357
9379	955.0004	4	0.1139	0.96	2.24	NSTNNTKER	7		sp|P87048|RPN1_SCHPO	26S proteasome regulatory subunit rpn1 OS=Schizosaccharomyces pombe GN=rpn1 PE=1 SV=2	DMTLEEAEVLILKVLRQVMEEK	13		sp|Q9UT97|PSA5_SCHPO	Probable proteasome subunit alpha type-5 OS=Schizosaccharomyces pombe GN=SPAC323.02c PE=1 SV=1	0.8357
9334	673.7988	5	0.1139	0.94	6.17	IIPLKK	5		sp|Q9UQY2|PSB1_SCHPO	Probable proteasome subunit beta type-1 OS=Schizosaccharomyces pombe GN=pam1 PE=2 SV=1	IIENEQSAEKNAYVINLKQIAK	18		sp|O42931|PRS7_SCHPO	26S protease regulatory subunit 7 homolog OS=Schizosaccharomyces pombe GN=rpt1 PE=1 SV=2	0.8357
8838	864.457	4	0.1139	0.84	3.11	QSKYTYDR	3		sp|Q09841|PSB7_SCHPO	Probable proteasome subunit beta type-7 OS=Schizosaccharomyces pombe GN=SPAC23D3.07 PE=2 SV=1	THAVLVALKRNAEELSSYQK	9		sp|O14250|PSA1_SCHPO	Probable proteasome subunit alpha type-1 OS=Schizosaccharomyces pombe GN=SPAC6G10.04c PE=2 SV=1	0.8357
4142	727.7781	5	0.1139	1.00	5.44	NAEELSSYQKKLIR	10		sp|O14250|PSA1_SCHPO	Probable proteasome subunit alpha type-1 OS=Schizosaccharomyces pombe GN=SPAC6G10.04c PE=2 SV=1	KMAIDDDINWEELAR	1		sp|O14126|PRS6A_SCHPO	26S protease regulatory subunit 6A OS=Schizosaccharomyces pombe GN=tbp1 PE=2 SV=1	0.8357
9317	973.4971	4	0.1138	0.93	1.07	MFMTR	1		sp|Q9UT97|PSA5_SCHPO	Probable proteasome subunit alpha type-5 OS=Schizosaccharomyces pombe GN=SPAC323.02c PE=1 SV=1	EQQQLIDDHFLFDKPVSPLLLASGMAR	14		sp|P06732|KCRM_HUMAN	Creatine kinase M-type OS=Homo sapiens GN=CKM PE=1 SV=2	0.8357
3866	777.16455	4	0.1137	1.00	9.99	MSQARGFDR	1		sp|O94517|PSA6_SCHPO	Probable proteasome subunit alpha type-6 OS=Schizosaccharomyces pombe GN=SPBC646.16 PE=2 SV=1	NMGTVVDLLIENKASALL	13		sp|Q9P7S2|RPN6_SCHPO	Probable 26S proteasome regulatory subunit rpn6 OS=Schizosaccharomyces pombe GN=rpn6 PE=2 SV=1	0.8357
6173	992.043	4	0.1137	0.99	7.58	MMGINERK	1		sp|Q09841|PSB7_SCHPO	Probable proteasome subunit beta type-7 OS=Schizosaccharomyces pombe GN=SPAC23D3.07 PE=2 SV=1	TSTSSMTAVPKPLKFLRPHYFTLVK	14		sp|P87048|RPN1_SCHPO	26S proteasome regulatory subunit rpn1 OS=Schizosaccharomyces pombe GN=rpn1 PE=1 SV=2	0.8357
10112	711.15564	4	0.1137	0.99	-5.16	EVLNKGVSK	5		sp|Q9P7S2|RPN6_SCHPO	Probable 26S proteasome regulatory subunit rpn6 OS=Schizosaccharomyces pombe GN=rpn6 PE=2 SV=1	GVLLYGPPGTGKTMLVK	12		sp|O74894|PRS6B_SCHPO	26S protease regulatory subunit 6B homolog OS=Schizosaccharomyces pombe GN=rpt3 PE=2 SV=1	0.8357
3667	740.38074	4	0.1136	0.99	8.75	SSTAAKTFLEKR	6		sp|O94579|PSA2_SCHPO	Probable proteasome subunit alpha type-2 OS=Schizosaccharomyces pombe GN=SPCC1442.06 PE=2 SV=1	MEQKPEVDYSEK	4		sp|Q9UTM3|RPN5_SCHPO	26S proteasome regulatory subunit rpn5 OS=Schizosaccharomyces pombe GN=rpn5a PE=1 SV=1	0.8357
8988	1306.0181	3	0.1136	1.00	-9.60	KHGQLK	1		sp|Q9UTM3|RPN5_SCHPO	26S proteasome regulatory subunit rpn5 OS=Schizosaccharomyces pombe GN=rpn5a PE=1 SV=1	EQQQLIDDHFLFDKPVSPLLLASGMAR	14		sp|P06732|KCRM_HUMAN	Creatine kinase M-type OS=Homo sapiens GN=CKM PE=1 SV=2	0.8357
1919	585.5891	4	0.1136	0.95	-10.13	QAREKVLK	5		sp|P36612|PRS4_SCHPO	26S protease regulatory subunit 4 homolog OS=Schizosaccharomyces pombe GN=mts2 PE=2 SV=1	YKVNLYKFR	7		sp|Q9Y7T8|PSB3_SCHPO	Probable proteasome subunit beta type-3 OS=Schizosaccharomyces pombe GN=SPCC63.12c PE=2 SV=1	0.8357
5217	648.609	4	0.1135	0.93	-6.97	NLIRLAKR	7		sp|O94444|RPN10_SCHPO	26S proteasome regulatory subunit rpn10 OS=Schizosaccharomyces pombe GN=rpn10 PE=1 SV=1	MSERDTALEKYK	1		sp|O74445|PRS10_SCHPO	Probable 26S protease subunit rpt4 OS=Schizosaccharomyces pombe GN=rpt4 PE=2 SV=2	0.8357
9305	1036.2035	3	0.1135	0.90	3.07	IMKLCFDELK	3	57.02146@C;	sp|Q09720|PSB2_SCHPO	Probable proteasome subunit beta type-2 OS=Schizosaccharomyces pombe GN=SPAC31A2.04c PE=2 SV=1	LEKGQSIDDMIPAQK	3		sp|P06732|KCRM_HUMAN	Creatine kinase M-type OS=Homo sapiens GN=CKM PE=1 SV=2	0.8357
2038	614.8874	4	0.1135	0.99	2.59	IIPLKK	5		sp|Q9UQY2|PSB1_SCHPO	Probable proteasome subunit beta type-1 OS=Schizosaccharomyces pombe GN=pam1 PE=2 SV=1	GGVHVKLAHLSKHPK	12		sp|P06732|KCRM_HUMAN	Creatine kinase M-type OS=Homo sapiens GN=CKM PE=1 SV=2	0.8357
6920	886.1385	3	0.1135	0.87	3.31	LKPLIEK	2		sp|Q10335|RPN7_SCHPO	Probable 26S proteasome regulatory subunit rpn7 OS=Schizosaccharomyces pombe GN=rpn7 PE=2 SV=1	QEVAAQKSSEETEDK	7		sp|O94444|RPN10_SCHPO	26S proteasome regulatory subunit rpn10 OS=Schizosaccharomyces pombe GN=rpn10 PE=1 SV=1	0.8357
2660	614.8876	4	0.1135	0.99	2.88	IIPLKK	5		sp|Q9UQY2|PSB1_SCHPO	Probable proteasome subunit beta type-1 OS=Schizosaccharomyces pombe GN=pam1 PE=2 SV=1	GGVHVKLAHLSKHPK	6		sp|P06732|KCRM_HUMAN	Creatine kinase M-type OS=Homo sapiens GN=CKM PE=1 SV=2	0.8357
3537	902.5026	3	0.1134	0.97	1.44	YKVNLYKFR	7		sp|Q9Y7T8|PSB3_SCHPO	Probable proteasome subunit beta type-3 OS=Schizosaccharomyces pombe GN=SPCC63.12c PE=2 SV=1	GTTAVLKEDIYK	7		sp|Q09841|PSB7_SCHPO	Probable proteasome subunit beta type-7 OS=Schizosaccharomyces pombe GN=SPAC23D3.07 PE=2 SV=1	0.8357
5696	772.6294	4	0.1133	0.95	3.08	QDPKK	4		sp|P41878|RPN11_SCHPO	26S proteasome regulatory subunit rpn11 OS=Schizosaccharomyces pombe GN=rpn11 PE=1 SV=2	SMRYPMDAHKSELEGVEEAR	10		sp|O42897|RPN3_SCHPO	Probable 26S proteasome regulatory subunit rpn3 OS=Schizosaccharomyces pombe GN=rpn3 PE=2 SV=2	0.8357
2420	541.8789	5	0.1133	0.95	0.72	MCSPSATLTHR	1	57.02146@C;	sp|Q10335|RPN7_SCHPO	Probable 26S proteasome regulatory subunit rpn7 OS=Schizosaccharomyces pombe GN=rpn7 PE=2 SV=1	KLEGTIDYQKL	10		sp|O74445|PRS10_SCHPO	Probable 26S protease subunit rpt4 OS=Schizosaccharomyces pombe GN=rpt4 PE=2 SV=2	0.8357
5201	521.5027	5	0.1133	0.91	-10.79	LVKGRQD	3		sp|Q9Y7T8|PSB3_SCHPO	Probable proteasome subunit beta type-3 OS=Schizosaccharomyces pombe GN=SPCC63.12c PE=2 SV=1	HIEVGDSVLVKIITK	11		sp|Q9UQY2|PSB1_SCHPO	Probable proteasome subunit beta type-1 OS=Schizosaccharomyces pombe GN=pam1 PE=2 SV=1	0.8429
3143	556.3004	5	0.1132	1.00	-10.29	ERKPR	3		sp|Q9UQY2|PSB1_SCHPO	Probable proteasome subunit beta type-1 OS=Schizosaccharomyces pombe GN=pam1 PE=2 SV=1	YYKPDLTIDEAVRIMK	3		sp|Q09720|PSB2_SCHPO	Probable proteasome subunit beta type-2 OS=Schizosaccharomyces pombe GN=SPAC31A2.04c PE=2 SV=1	0.8429
9845	935.7298	4	0.1132	0.98	-5.88	GSNDDEMKIDKK	11		sp|O74762|RPN2_SCHPO	26S proteasome regulatory subunit rpn2 OS=Schizosaccharomyces pombe GN=rpn2 PE=1 SV=1	QIQPKTFANLVSSTLYEKR	5		sp|Q9Y7T8|PSB3_SCHPO	Probable proteasome subunit beta type-3 OS=Schizosaccharomyces pombe GN=SPCC63.12c PE=2 SV=1	0.8429
4315	708.8584	4	0.1131	0.98	-3.36	TKDSLEAR	2		sp|O74762|RPN2_SCHPO	26S proteasome regulatory subunit rpn2 OS=Schizosaccharomyces pombe GN=rpn2 PE=1 SV=1	DISSKSPSGNDALNDKK	5		sp|P87048|RPN1_SCHPO	26S proteasome regulatory subunit rpn1 OS=Schizosaccharomyces pombe GN=rpn1 PE=1 SV=2	0.8429
4996	1159.2273	3	0.1131	0.95	8.08	TKDSLEAR	2		sp|O74762|RPN2_SCHPO	26S proteasome regulatory subunit rpn2 OS=Schizosaccharomyces pombe GN=rpn2 PE=1 SV=1	SEAAEFEYKNGYPMPCDVLAK	9	57.02146@C;	sp|O94517|PSA6_SCHPO	Probable proteasome subunit alpha type-6 OS=Schizosaccharomyces pombe GN=SPBC646.16 PE=2 SV=1	0.8429
10297	787.93317	4	0.1131	1.00	7.45	GIDLKSIAEK	5		sp|P41836|PRS8_SCHPO	26S protease regulatory subunit 8 homolog OS=Schizosaccharomyces pombe GN=let1 PE=2 SV=1	QNLFVPTSDKEKASFAR	12		sp|P50524|RPN12_SCHPO	26S proteasome regulatory subunit rpn12 OS=Schizosaccharomyces pombe GN=rpn12 PE=1 SV=1	0.8429
4552	630.0768	4	0.1131	0.95	-2.81	MMGINER	1		sp|Q09841|PSB7_SCHPO	Probable proteasome subunit beta type-7 OS=Schizosaccharomyces pombe GN=SPAC23D3.07 PE=2 SV=1	ELAAIKEDTEAVLK	6		sp|O42931|PRS7_SCHPO	26S protease regulatory subunit 7 homolog OS=Schizosaccharomyces pombe GN=rpt1 PE=1 SV=2	0.8429
7676	1221.6401	3	0.1131	0.97	-5.07	LSGVVEGIFQKCYAK	11	57.02146@C;	sp|O74762|RPN2_SCHPO	26S proteasome regulatory subunit rpn2 OS=Schizosaccharomyces pombe GN=rpn2 PE=1 SV=1	LDRKLEFPLPNEEAR	4		sp|O14126|PRS6A_SCHPO	26S protease regulatory subunit 6A OS=Schizosaccharomyces pombe GN=tbp1 PE=2 SV=1	0.8429
9726	743.97125	5	0.1130	0.93	-9.53	IHAKSMAIDKDIR	4		sp|O42931|PRS7_SCHPO	26S protease regulatory subunit 7 homolog OS=Schizosaccharomyces pombe GN=rpt1 PE=1 SV=2	MSSKDISSKSPSGNDALNDK	9		sp|P87048|RPN1_SCHPO	26S proteasome regulatory subunit rpn1 OS=Schizosaccharomyces pombe GN=rpn1 PE=1 SV=2	0.8429
9747	898.9751	4	0.1130	1.00	8.43	EEPKSETLENFTR	4		sp|O74762|RPN2_SCHPO	26S proteasome regulatory subunit rpn2 OS=Schizosaccharomyces pombe GN=rpn2 PE=1 SV=1	QVARNELEKLNFSSLK	9		sp|O59770|PSA3_SCHPO	Probable proteasome subunit alpha type-3 OS=Schizosaccharomyces pombe GN=SPCC1795.04c PE=1 SV=1	0.8429
2262	681.60034	4	0.1130	0.99	-0.63	TMGKNK	4		sp|P41836|PRS8_SCHPO	26S protease regulatory subunit 8 homolog OS=Schizosaccharomyces pombe GN=let1 PE=2 SV=1	HFEQVINEKHEDALAK	9		sp|O74762|RPN2_SCHPO	26S proteasome regulatory subunit rpn2 OS=Schizosaccharomyces pombe GN=rpn2 PE=1 SV=1	0.8429
4476	647.35504	4	0.1130	0.91	7.37	MESLQR	1		sp|P41878|RPN11_SCHPO	26S proteasome regulatory subunit rpn11 OS=Schizosaccharomyces pombe GN=rpn11 PE=1 SV=2	ELAAIKEDTEAVLKR	14		sp|O42931|PRS7_SCHPO	26S protease regulatory subunit 7 homolog OS=Schizosaccharomyces pombe GN=rpt1 PE=1 SV=2	0.8429
4546	849.94556	4	0.1130	0.94	8.84	NSDYKETLIFK	5		sp|O74762|RPN2_SCHPO	26S proteasome regulatory subunit rpn2 OS=Schizosaccharomyces pombe GN=rpn2 PE=1 SV=1	MDDKMLLTEVHLLESK	4		sp|Q9P7S2|RPN6_SCHPO	Probable 26S proteasome regulatory subunit rpn6 OS=Schizosaccharomyces pombe GN=rpn6 PE=2 SV=1	0.8505
10650	734.4014	4	0.1129	0.97	10.74	FDSEKAGDR	5		sp|O14126|PRS6A_SCHPO	26S protease regulatory subunit 6A OS=Schizosaccharomyces pombe GN=tbp1 PE=2 SV=1	VETAVLSTTVKAQARAK	11		sp|O74762|RPN2_SCHPO	26S proteasome regulatory subunit rpn2 OS=Schizosaccharomyces pombe GN=rpn2 PE=1 SV=1	0.8505
5160	750.61017	4	0.1129	0.94	1.14	KALSSLK	1		sp|Q9P7S2|RPN6_SCHPO	Probable 26S proteasome regulatory subunit rpn6 OS=Schizosaccharomyces pombe GN=rpn6 PE=2 SV=1	MGQAQSGNFSNFGDGANGDNK	1		sp|P36612|PRS4_SCHPO	26S protease regulatory subunit 4 homolog OS=Schizosaccharomyces pombe GN=mts2 PE=2 SV=1	0.8505
4398	599.10675	5	0.1129	0.99	-5.31	WKRENQLR	2		sp|Q9UUB6|UBLH2_SCHPO	Ubiquitin carboxyl-terminal hydrolase 2 OS=Schizosaccharomyces pombe GN=uch2 PE=1 SV=1	LNYKPEEEYPDLSK	4		sp|P06732|KCRM_HUMAN	Creatine kinase M-type OS=Homo sapiens GN=CKM PE=1 SV=2	0.8505
1129	549.29126	5	0.1128	1.00	-3.74	GITVLKPDDDK	6		sp|Q09720|PSB2_SCHPO	Probable proteasome subunit beta type-2 OS=Schizosaccharomyces pombe GN=SPAC31A2.04c PE=2 SV=1	DWNACKKELLK	6	57.02146@C;	sp|P50524|RPN12_SCHPO	26S proteasome regulatory subunit rpn12 OS=Schizosaccharomyces pombe GN=rpn12 PE=1 SV=1	0.8505
6447	734.5703	5	0.1127	0.87	2.46	DTMNVDINAIKK	11		sp|O43063|PSB6_SCHPO	Probable proteasome subunit beta type-6 OS=Schizosaccharomyces pombe GN=SPBC4C3.10c PE=2 SV=1	MNSIVSKYTQSTNNDDPKK	1		sp|P30655|PSB5_SCHPO	Proteasome subunit beta type-5 OS=Schizosaccharomyces pombe GN=pts1 PE=2 SV=3	0.8505
9498	961.9648	4	0.1127	0.94	0.00	TFLEKR	5		sp|O94579|PSA2_SCHPO	Probable proteasome subunit alpha type-2 OS=Schizosaccharomyces pombe GN=SPCC1442.06 PE=2 SV=1	EMFGYAKEHEPCVIFMDEIDAIGGR	7	57.02146@C;	sp|O74445|PRS10_SCHPO	Probable 26S protease subunit rpt4 OS=Schizosaccharomyces pombe GN=rpt4 PE=2 SV=2	0.8505
7312	1177.3815	4	0.1126	1.00	0.10	VSKQGEIDYEALVK	3		sp|O74445|PRS10_SCHPO	Probable 26S protease subunit rpt4 OS=Schizosaccharomyces pombe GN=rpt4 PE=2 SV=2	AVANQTSATFLRVVGSELIQKYLGDGPR	21		sp|P36612|PRS4_SCHPO	26S protease regulatory subunit 4 homolog OS=Schizosaccharomyces pombe GN=mts2 PE=2 SV=1	0.8515
4072	612.60846	4	0.1126	0.96	-4.19	KVIAR	1		sp|O42897|RPN3_SCHPO	Probable 26S proteasome regulatory subunit rpn3 OS=Schizosaccharomyces pombe GN=rpn3 PE=2 SV=2	ATAIGKSSTAAKTFLEK	12		sp|O94579|PSA2_SCHPO	Probable proteasome subunit alpha type-2 OS=Schizosaccharomyces pombe GN=SPCC1442.06 PE=2 SV=1	0.8515
3984	505.5074	5	0.1125	1.00	10.07	LLKLEEAMK	3		sp|Q9UQY2|PSB1_SCHPO	Probable proteasome subunit beta type-1 OS=Schizosaccharomyces pombe GN=pam1 PE=2 SV=1	LNADVLGQLIKK	11		sp|O42897|RPN3_SCHPO	Probable 26S proteasome regulatory subunit rpn3 OS=Schizosaccharomyces pombe GN=rpn3 PE=2 SV=2	0.8515
7643	714.8939	4	0.1125	0.97	-10.35	TLLYGKR	6		sp|Q9UQY2|PSB1_SCHPO	Probable proteasome subunit beta type-1 OS=Schizosaccharomyces pombe GN=pam1 PE=2 SV=1	CVVHLNDASVAAKLLMK	13	57.02146@C;	sp|O74762|RPN2_SCHPO	26S proteasome regulatory subunit rpn2 OS=Schizosaccharomyces pombe GN=rpn2 PE=1 SV=1	0.8515
6060	784.78253	5	0.1124	0.93	-2.55	KYYSFDNSLK	1		sp|O42897|RPN3_SCHPO	Probable 26S proteasome regulatory subunit rpn3 OS=Schizosaccharomyces pombe GN=rpn3 PE=2 SV=2	TSASIDFDSNFLNSMIKKNEEK	18		sp|Q10335|RPN7_SCHPO	Probable 26S proteasome regulatory subunit rpn7 OS=Schizosaccharomyces pombe GN=rpn7 PE=2 SV=1	0.8515
3264	717.97925	5	0.1123	0.95	5.52	LEKGQSIDDMIPAQK	3		sp|P06732|KCRM_HUMAN	Creatine kinase M-type OS=Homo sapiens GN=CKM PE=1 SV=2	GCLMFGPPGTGKTLLAR	12	57.02146@C;	sp|O14126|PRS6A_SCHPO	26S protease regulatory subunit 6A OS=Schizosaccharomyces pombe GN=tbp1 PE=2 SV=1	0.8515
7716	702.3837	5	0.1121	0.99	6.89	MKDAVKEAAR	2		sp|O59770|PSA3_SCHPO	Probable proteasome subunit alpha type-3 OS=Schizosaccharomyces pombe GN=SPCC1795.04c PE=1 SV=1	MGTTITALRYKDGVILAADSR	11		sp|O43063|PSB6_SCHPO	Probable proteasome subunit beta type-6 OS=Schizosaccharomyces pombe GN=SPBC4C3.10c PE=2 SV=1	0.8515
10141	611.09186	4	0.1121	0.98	9.90	DWNACKK	6	57.02146@C;	sp|P50524|RPN12_SCHPO	26S proteasome regulatory subunit rpn12 OS=Schizosaccharomyces pombe GN=rpn12 PE=1 SV=1	EGVETRIIPLKK	11		sp|Q9UQY2|PSB1_SCHPO	Probable proteasome subunit beta type-1 OS=Schizosaccharomyces pombe GN=pam1 PE=2 SV=1	0.8515
9224	858.93726	4	0.1121	0.99	-6.19	NTWNSTLETAKAK	11		sp|Q9UUB6|UBLH2_SCHPO	Ubiquitin carboxyl-terminal hydrolase 2 OS=Schizosaccharomyces pombe GN=uch2 PE=1 SV=1	SSLELANNAVKSNDIEK	11		sp|Q9P7S2|RPN6_SCHPO	Probable 26S proteasome regulatory subunit rpn6 OS=Schizosaccharomyces pombe GN=rpn6 PE=2 SV=1	0.8515
9138	906.7259	4	0.1121	0.98	7.55	KFTGGVLMLIDR	1		sp|O74762|RPN2_SCHPO	26S proteasome regulatory subunit rpn2 OS=Schizosaccharomyces pombe GN=rpn2 PE=1 SV=1	NHASIDKMKSLSEQYTER	7		sp|P41878|RPN11_SCHPO	26S proteasome regulatory subunit rpn11 OS=Schizosaccharomyces pombe GN=rpn11 PE=1 SV=2	0.8515
5641	783.0991	4	0.1120	0.97	-10.77	FPTDDDDK	1		sp|P00761|TRYP_PIG	Trypsin OS=Sus scrofa PE=1 SV=1	QEYKDDINLDEASAMAVK	4		sp|Q09682|PSA4_SCHPO	Probable proteasome subunit alpha type-4 OS=Schizosaccharomyces pombe GN=SPAC13C5.01c PE=2 SV=1	0.8515
4302	773.5772	5	0.1120	0.99	10.24	FFEKEDVQSLKLK	4		sp|Q9UTM3|RPN5_SCHPO	26S proteasome regulatory subunit rpn5 OS=Schizosaccharomyces pombe GN=rpn5a PE=1 SV=1	MGQAQSGNFSNFGDGANGDNK	1		sp|P36612|PRS4_SCHPO	26S protease regulatory subunit 4 homolog OS=Schizosaccharomyces pombe GN=mts2 PE=2 SV=1	0.8515
5257	666.09174	4	0.1120	0.99	2.94	YASQKRP	5		sp|Q9UUB6|UBLH2_SCHPO	Ubiquitin carboxyl-terminal hydrolase 2 OS=Schizosaccharomyces pombe GN=uch2 PE=1 SV=1	AVKPTDMEQFAFYK	3		sp|O74894|PRS6B_SCHPO	26S protease regulatory subunit 6B homolog OS=Schizosaccharomyces pombe GN=rpt3 PE=2 SV=1	0.8515
1710	817.0656	3	0.1120	0.69	2.39	FPTDDDDK	1		sp|P00761|TRYP_PIG	Trypsin OS=Sus scrofa PE=1 SV=1	KVEFGLPDLEGR	1		sp|O42931|PRS7_SCHPO	26S protease regulatory subunit 7 homolog OS=Schizosaccharomyces pombe GN=rpt1 PE=1 SV=2	0.8515
3349	523.09937	5	0.1120	1.00	5.52	EDTEAVLKR	8		sp|O42931|PRS7_SCHPO	26S protease regulatory subunit 7 homolog OS=Schizosaccharomyces pombe GN=rpt1 PE=1 SV=2	KVPDKLIDASTVK	1		sp|O94517|PSA6_SCHPO	Probable proteasome subunit alpha type-6 OS=Schizosaccharomyces pombe GN=SPBC646.16 PE=2 SV=1	0.8515
3430	689.65356	4	0.1120	1.00	6.20	KDKPK	1		sp|P36612|PRS4_SCHPO	26S protease regulatory subunit 4 homolog OS=Schizosaccharomyces pombe GN=mts2 PE=2 SV=1	LFAYPPKSVQPTAKTVQK	14		sp|O74762|RPN2_SCHPO	26S proteasome regulatory subunit rpn2 OS=Schizosaccharomyces pombe GN=rpn2 PE=1 SV=1	0.8515
2725	642.1535	5	0.1120	0.99	8.45	KIEFPPPSAEAR	1		sp|P41836|PRS8_SCHPO	26S protease regulatory subunit 8 homolog OS=Schizosaccharomyces pombe GN=let1 PE=2 SV=1	KSLPLQIEVANDCIK	1	57.02146@C;	sp|Q9P7S2|RPN6_SCHPO	Probable 26S proteasome regulatory subunit rpn6 OS=Schizosaccharomyces pombe GN=rpn6 PE=2 SV=1	0.8515
7421	713.59186	5	0.1119	0.96	10.90	NPELFLRVGIKPPK	11		sp|O74445|PRS10_SCHPO	Probable 26S protease subunit rpt4 OS=Schizosaccharomyces pombe GN=rpt4 PE=2 SV=2	KMAIDDDINWEELAR	1		sp|O14126|PRS6A_SCHPO	26S protease regulatory subunit 6A OS=Schizosaccharomyces pombe GN=tbp1 PE=2 SV=1	0.8515
7524	746.9827	5	0.1119	0.94	8.57	KATDDDRWK	1		sp|Q9USQ9|PSB4_SCHPO	Probable proteasome subunit beta type-4 OS=Schizosaccharomyces pombe GN=SPBC577.10 PE=2 SV=1	DCIVLGADTRATAGPIIADKNCK	20	57.02146@C;	sp|Q09841|PSB7_SCHPO	Probable proteasome subunit beta type-7 OS=Schizosaccharomyces pombe GN=SPAC23D3.07 PE=2 SV=1	0.8515
8186	807.41034	4	0.1119	0.92	-1.21	MCSPSATLTHR	1	57.02146@C;	sp|Q10335|RPN7_SCHPO	Probable 26S proteasome regulatory subunit rpn7 OS=Schizosaccharomyces pombe GN=rpn7 PE=2 SV=1	ALQDYKPELASDPIIR	6		sp|Q9P7S2|RPN6_SCHPO	Probable 26S proteasome regulatory subunit rpn6 OS=Schizosaccharomyces pombe GN=rpn6 PE=2 SV=1	0.8515
1051	418.23523	4	0.1118	0.78	4.61	KEEPK	1		sp|O74762|RPN2_SCHPO	26S proteasome regulatory subunit rpn2 OS=Schizosaccharomyces pombe GN=rpn2 PE=1 SV=1	EAEAARKK	7		sp|Q10329|PSA7_SCHPO	Probable proteasome subunit alpha type-7 OS=Schizosaccharomyces pombe GN=SPBC106.16 PE=2 SV=1	0.8515
9502	854.9624	4	0.1118	0.90	-10.72	LKPLIEKGGDWER	7		sp|Q10335|RPN7_SCHPO	Probable 26S proteasome regulatory subunit rpn7 OS=Schizosaccharomyces pombe GN=rpn7 PE=2 SV=1	FCVGLQKIEEIFKK	13	57.02146@C;	sp|P06732|KCRM_HUMAN	Creatine kinase M-type OS=Homo sapiens GN=CKM PE=1 SV=2	0.8515
2820	643.1221	4	0.1118	0.95	-5.80	KASLLTR	1		sp|Q9UUB6|UBLH2_SCHPO	Ubiquitin carboxyl-terminal hydrolase 2 OS=Schizosaccharomyces pombe GN=uch2 PE=1 SV=1	KNVPKLQNVSNFQK	1		sp|Q10329|PSA7_SCHPO	Probable proteasome subunit alpha type-7 OS=Schizosaccharomyces pombe GN=SPBC106.16 PE=2 SV=1	0.8515
3592	670.161	5	0.1117	0.96	10.07	HYYSLRINYKK	10		sp|P41878|RPN11_SCHPO	26S proteasome regulatory subunit rpn11 OS=Schizosaccharomyces pombe GN=rpn11 PE=1 SV=2	VISMEKGGNMKEVFR	6		sp|P06732|KCRM_HUMAN	Creatine kinase M-type OS=Homo sapiens GN=CKM PE=1 SV=2	0.8515
2354	506.28662	5	0.1117	0.95	5.41	LVKGRQD	3		sp|Q9Y7T8|PSB3_SCHPO	Probable proteasome subunit beta type-3 OS=Schizosaccharomyces pombe GN=SPCC63.12c PE=2 SV=1	VLRQVMEEKLDSK	9		sp|Q9UT97|PSA5_SCHPO	Probable proteasome subunit alpha type-5 OS=Schizosaccharomyces pombe GN=SPAC323.02c PE=1 SV=1	0.8515
5654	764.384	4	0.1116	0.91	-7.60	KEEPK	1		sp|O74762|RPN2_SCHPO	26S proteasome regulatory subunit rpn2 OS=Schizosaccharomyces pombe GN=rpn2 PE=1 SV=1	DAVKEAARILYATHDEENNK	4		sp|O59770|PSA3_SCHPO	Probable proteasome subunit alpha type-3 OS=Schizosaccharomyces pombe GN=SPCC1795.04c PE=1 SV=1	0.8515
3771	938.236	4	0.1116	0.99	-10.68	SELVKEFHK	5		sp|Q9UT97|PSA5_SCHPO	Probable proteasome subunit alpha type-5 OS=Schizosaccharomyces pombe GN=SPAC323.02c PE=1 SV=1	SYATGPYARELAAIKEDTEAVLK	15		sp|O42931|PRS7_SCHPO	26S protease regulatory subunit 7 homolog OS=Schizosaccharomyces pombe GN=rpt1 PE=1 SV=2	0.8515
10064	731.37396	5	0.1116	1.00	-7.55	IDKKTTEEK	4		sp|O74762|RPN2_SCHPO	26S proteasome regulatory subunit rpn2 OS=Schizosaccharomyces pombe GN=rpn2 PE=1 SV=1	QLEMLDLQEGFIKEDCKSLK	13	57.02146@C;	sp|O74894|PRS6B_SCHPO	26S protease regulatory subunit 6B homolog OS=Schizosaccharomyces pombe GN=rpt3 PE=2 SV=1	0.8515
7260	926.21594	4	0.1116	0.86	0.73	HPKFEEILTRLR	3		sp|P06732|KCRM_HUMAN	Creatine kinase M-type OS=Homo sapiens GN=CKM PE=1 SV=2	KTTEEKEATPMEMDEEK	1		sp|O74762|RPN2_SCHPO	26S proteasome regulatory subunit rpn2 OS=Schizosaccharomyces pombe GN=rpn2 PE=1 SV=1	0.8515
3116	643.1091	4	0.1116	1.00	6.27	TLSKESAR	4		sp|Q9USQ9|PSB4_SCHPO	Probable proteasome subunit beta type-4 OS=Schizosaccharomyces pombe GN=SPBC577.10 PE=2 SV=1	LKPLIEKGGDWER	2		sp|Q10335|RPN7_SCHPO	Probable 26S proteasome regulatory subunit rpn7 OS=Schizosaccharomyces pombe GN=rpn7 PE=2 SV=1	0.8515
3378	718.37665	5	0.1115	0.94	-0.07	KSGRSAPGVSTTSTIQ	1		sp|Q10329|PSA7_SCHPO	Probable proteasome subunit alpha type-7 OS=Schizosaccharomyces pombe GN=SPBC106.16 PE=2 SV=1	ATSAGPKQTETINWLEK	7		sp|O94517|PSA6_SCHPO	Probable proteasome subunit alpha type-6 OS=Schizosaccharomyces pombe GN=SPBC646.16 PE=2 SV=1	0.8515
2314	648.1479	5	0.1115	0.99	8.38	IMKLCFDELK	3	57.02146@C;	sp|Q09720|PSB2_SCHPO	Probable proteasome subunit beta type-2 OS=Schizosaccharomyces pombe GN=SPAC31A2.04c PE=2 SV=1	SYLLQHREWDSKLK	12		sp|O74445|PRS10_SCHPO	Probable 26S protease subunit rpt4 OS=Schizosaccharomyces pombe GN=rpt4 PE=2 SV=2	0.8515
7803	853.9374	4	0.1114	0.99	-1.07	MPPKEDWEK	1		sp|O42931|PRS7_SCHPO	26S protease regulatory subunit 7 homolog OS=Schizosaccharomyces pombe GN=rpt1 PE=1 SV=2	QFPDIYGIIFLFKWNSK	13		sp|Q9UUB6|UBLH2_SCHPO	Ubiquitin carboxyl-terminal hydrolase 2 OS=Schizosaccharomyces pombe GN=uch2 PE=1 SV=1	0.8515
5658	697.52075	5	0.1114	0.92	-9.39	MSSKSSLELANNAVK	1		sp|Q9P7S2|RPN6_SCHPO	Probable 26S proteasome regulatory subunit rpn6 OS=Schizosaccharomyces pombe GN=rpn6 PE=2 SV=1	GNQKFSSTADYMNMSS	4		sp|O42931|PRS7_SCHPO	26S protease regulatory subunit 7 homolog OS=Schizosaccharomyces pombe GN=rpt1 PE=1 SV=2	0.8515
3607	799.4689	4	0.1113	0.96	7.34	AKSAKIVR	2		sp|Q9P7S2|RPN6_SCHPO	Probable 26S proteasome regulatory subunit rpn6 OS=Schizosaccharomyces pombe GN=rpn6 PE=2 SV=1	HHFYAKIDRPAQVISFKK	6		sp|Q9UTM3|RPN5_SCHPO	26S proteasome regulatory subunit rpn5 OS=Schizosaccharomyces pombe GN=rpn5a PE=1 SV=1	0.8515
6464	838.9476	4	0.1112	0.98	-9.54	GKYYPLK	2		sp|P06732|KCRM_HUMAN	Creatine kinase M-type OS=Homo sapiens GN=CKM PE=1 SV=2	WKALERQLEMLDLQEGFIK	2		sp|O74894|PRS6B_SCHPO	26S protease regulatory subunit 6B homolog OS=Schizosaccharomyces pombe GN=rpt3 PE=2 SV=1	0.8515
10222	611.34235	4	0.1112	0.97	8.70	AKSAK	2		sp|Q9P7S2|RPN6_SCHPO	Probable 26S proteasome regulatory subunit rpn6 OS=Schizosaccharomyces pombe GN=rpn6 PE=2 SV=1	KLEKGQSIDDMIPAQK	1		sp|P06732|KCRM_HUMAN	Creatine kinase M-type OS=Homo sapiens GN=CKM PE=1 SV=2	0.8515
10019	1064.5476	4	0.1112	0.92	5.05	KVAQTTYK	1		sp|O94579|PSA2_SCHPO	Probable proteasome subunit alpha type-2 OS=Schizosaccharomyces pombe GN=SPCC1442.06 PE=2 SV=1	IIDHIDYVESLIHSSYYSVSADYYKAK	25		sp|Q9US13|RPN9_SCHPO	Probable 26S proteasome regulatory subunit rpn9 OS=Schizosaccharomyces pombe GN=rpn9 PE=2 SV=1	0.8515
2035	726.6558	4	0.1112	0.97	8.66	YKVNLYKFR	7		sp|Q9Y7T8|PSB3_SCHPO	Probable proteasome subunit beta type-3 OS=Schizosaccharomyces pombe GN=SPCC63.12c PE=2 SV=1	QDPKKHLDAEVQK	4		sp|P41878|RPN11_SCHPO	26S proteasome regulatory subunit rpn11 OS=Schizosaccharomyces pombe GN=rpn11 PE=1 SV=2	0.8515
7261	899.96124	4	0.1111	0.97	-8.96	LGVKPPK	4		sp|O14126|PRS6A_SCHPO	26S protease regulatory subunit 6A OS=Schizosaccharomyces pombe GN=tbp1 PE=2 SV=1	YLSENPKTSASIDFDSNFLNSMIK	7		sp|Q10335|RPN7_SCHPO	Probable 26S proteasome regulatory subunit rpn7 OS=Schizosaccharomyces pombe GN=rpn7 PE=2 SV=1	0.8515
8041	1038.2235	3	0.1111	0.93	2.43	MPFGNTHNK	1		sp|P06732|KCRM_HUMAN	Creatine kinase M-type OS=Homo sapiens GN=CKM PE=1 SV=2	LKVELAKQNLFVPTSDK	2		sp|P50524|RPN12_SCHPO	26S proteasome regulatory subunit rpn12 OS=Schizosaccharomyces pombe GN=rpn12 PE=1 SV=1	0.8515
9982	954.85504	3	0.1110	1.00	8.19	ELFEMARTKK	9		sp|O42931|PRS7_SCHPO	26S protease regulatory subunit 7 homolog OS=Schizosaccharomyces pombe GN=rpt1 PE=1 SV=2	AIGSGSEPAKSELVK	10		sp|Q9UT97|PSA5_SCHPO	Probable proteasome subunit alpha type-5 OS=Schizosaccharomyces pombe GN=SPAC323.02c PE=1 SV=1	0.8515
5057	656.52576	5	0.1110	1.00	-0.89	LCFDELKKR	7	57.02146@C;	sp|Q09720|PSB2_SCHPO	Probable proteasome subunit beta type-2 OS=Schizosaccharomyces pombe GN=SPAC31A2.04c PE=2 SV=1	EGKGEIYSFDPVGSYER	3		sp|Q9UQY2|PSB1_SCHPO	Probable proteasome subunit beta type-1 OS=Schizosaccharomyces pombe GN=pam1 PE=2 SV=1	0.8515
5359	614.7064	5	0.1110	0.82	4.38	IEEIFKK	6		sp|P06732|KCRM_HUMAN	Creatine kinase M-type OS=Homo sapiens GN=CKM PE=1 SV=2	KTTEEKEATPMEMDEEK	1		sp|O74762|RPN2_SCHPO	26S proteasome regulatory subunit rpn2 OS=Schizosaccharomyces pombe GN=rpn2 PE=1 SV=1	0.8515
7673	1000.7343	4	0.1108	0.99	0.00	SDYYMASTYTKK	11		sp|Q9UTM3|RPN5_SCHPO	26S proteasome regulatory subunit rpn5 OS=Schizosaccharomyces pombe GN=rpn5a PE=1 SV=1	LDDMSLIKEDCEAATDPLLKK	20	57.02146@C;	sp|P87048|RPN1_SCHPO	26S proteasome regulatory subunit rpn1 OS=Schizosaccharomyces pombe GN=rpn1 PE=1 SV=2	0.8515
9514	878.4644	3	0.1108	0.99	-8.90	KTTEEK	1		sp|O74762|RPN2_SCHPO	26S proteasome regulatory subunit rpn2 OS=Schizosaccharomyces pombe GN=rpn2 PE=1 SV=1	QYQEVVKQGDVLLNK	7		sp|Q10335|RPN7_SCHPO	Probable 26S proteasome regulatory subunit rpn7 OS=Schizosaccharomyces pombe GN=rpn7 PE=2 SV=1	0.8515
10088	1068.8374	4	0.1107	0.94	2.86	KVTSK	1		sp|Q09682|PSA4_SCHPO	Probable proteasome subunit alpha type-4 OS=Schizosaccharomyces pombe GN=SPAC13C5.01c PE=2 SV=1	YAFSLTTFSPNGKLVQIEYALNAVNAGVTSVGIK	13		sp|O94579|PSA2_SCHPO	Probable proteasome subunit alpha type-2 OS=Schizosaccharomyces pombe GN=SPCC1442.06 PE=2 SV=1	0.8515
1828	614.3154	4	0.1106	0.95	2.69	KDWNACKK	1	57.02146@C;	sp|P50524|RPN12_SCHPO	26S proteasome regulatory subunit rpn12 OS=Schizosaccharomyces pombe GN=rpn12 PE=1 SV=1	HGGYKPTDKHK	9		sp|P06732|KCRM_HUMAN	Creatine kinase M-type OS=Homo sapiens GN=CKM PE=1 SV=2	0.8515
5795	700.7261	5	0.1106	0.97	-8.86	MKDAVKEAAR	6		sp|O59770|PSA3_SCHPO	Probable proteasome subunit alpha type-3 OS=Schizosaccharomyces pombe GN=SPCC1795.04c PE=1 SV=1	MGQAQSGNFSNFGDGANGDNKK	1		sp|P36612|PRS4_SCHPO	26S protease regulatory subunit 4 homolog OS=Schizosaccharomyces pombe GN=mts2 PE=2 SV=1	0.8515
7669	695.34186	5	0.1105	0.98	0.49	KATDDDR	1		sp|Q9USQ9|PSB4_SCHPO	Probable proteasome subunit beta type-4 OS=Schizosaccharomyces pombe GN=SPBC577.10 PE=2 SV=1	QEYKDDINLDEASAMAVKFLSK	4		sp|Q09682|PSA4_SCHPO	Probable proteasome subunit alpha type-4 OS=Schizosaccharomyces pombe GN=SPAC13C5.01c PE=2 SV=1	0.8664
6484	720.1674	5	0.1104	0.93	0.75	KDWNACKK	7	57.02146@C;	sp|P50524|RPN12_SCHPO	26S proteasome regulatory subunit rpn12 OS=Schizosaccharomyces pombe GN=rpn12 PE=1 SV=1	IANYDPAEIRFNLMVICKDK	18	57.02146@C;	sp|Q9UUB6|UBLH2_SCHPO	Ubiquitin carboxyl-terminal hydrolase 2 OS=Schizosaccharomyces pombe GN=uch2 PE=1 SV=1	0.8664
1860	702.37775	5	0.1104	0.81	4.04	KYDKTEDDIK	1		sp|O74445|PRS10_SCHPO	Probable 26S protease subunit rpt4 OS=Schizosaccharomyces pombe GN=rpt4 PE=2 SV=2	EKSPAIIFIDELDAIGTKR	2		sp|O14126|PRS6A_SCHPO	26S protease regulatory subunit 6A OS=Schizosaccharomyces pombe GN=tbp1 PE=2 SV=1	0.8664
1637	546.8872	5	0.1104	1.00	-8.94	ERKPR	3		sp|Q9UQY2|PSB1_SCHPO	Probable proteasome subunit beta type-1 OS=Schizosaccharomyces pombe GN=pam1 PE=2 SV=1	HFEQVINEKHEDALAK	9		sp|O74762|RPN2_SCHPO	26S proteasome regulatory subunit rpn2 OS=Schizosaccharomyces pombe GN=rpn2 PE=1 SV=1	0.8664
2350	632.6064	4	0.1103	0.92	5.32	LVKGRQD	3		sp|Q9Y7T8|PSB3_SCHPO	Probable proteasome subunit beta type-3 OS=Schizosaccharomyces pombe GN=SPCC63.12c PE=2 SV=1	VLRQVMEEKLDSK	9		sp|Q9UT97|PSA5_SCHPO	Probable proteasome subunit alpha type-5 OS=Schizosaccharomyces pombe GN=SPAC323.02c PE=1 SV=1	0.8664
8587	920.6912	5	0.1103	0.98	-2.97	LTQLLSQIKEEQGDIK	9		sp|Q9UTM3|RPN5_SCHPO	26S proteasome regulatory subunit rpn5 OS=Schizosaccharomyces pombe GN=rpn5a PE=1 SV=1	VNGVVFTNRPDEKNRQYQEVVK	13		sp|Q10335|RPN7_SCHPO	Probable 26S proteasome regulatory subunit rpn7 OS=Schizosaccharomyces pombe GN=rpn7 PE=2 SV=1	0.8664
6359	835.44604	4	0.1103	0.98	-3.58	KDWNACKK	7	57.02146@C;	sp|P50524|RPN12_SCHPO	26S proteasome regulatory subunit rpn12 OS=Schizosaccharomyces pombe GN=rpn12 PE=1 SV=1	MLLTEVHLLESKVYHAIR	12		sp|Q9P7S2|RPN6_SCHPO	Probable 26S proteasome regulatory subunit rpn6 OS=Schizosaccharomyces pombe GN=rpn6 PE=2 SV=1	0.8664
5326	596.33923	4	0.1102	0.99	3.28	IEEIFKK	6		sp|P06732|KCRM_HUMAN	Creatine kinase M-type OS=Homo sapiens GN=CKM PE=1 SV=2	SSTAAKTFLEKR	6		sp|O94579|PSA2_SCHPO	Probable proteasome subunit alpha type-2 OS=Schizosaccharomyces pombe GN=SPCC1442.06 PE=2 SV=1	0.8718
2989	755.8951	4	0.1102	0.92	0.73	IQYVGKQDPK	6		sp|P41878|RPN11_SCHPO	26S proteasome regulatory subunit rpn11 OS=Schizosaccharomyces pombe GN=rpn11 PE=1 SV=2	KEEPKSETLENFTR	5		sp|O74762|RPN2_SCHPO	26S proteasome regulatory subunit rpn2 OS=Schizosaccharomyces pombe GN=rpn2 PE=1 SV=1	0.8718
8553	809.097	3	0.1101	0.98	-6.95	CIKRLVK	3	57.02146@C;	sp|Q9Y7T8|PSB3_SCHPO	Probable proteasome subunit beta type-3 OS=Schizosaccharomyces pombe GN=SPCC63.12c PE=2 SV=1	MKSLSEQYTER	2		sp|P41878|RPN11_SCHPO	26S proteasome regulatory subunit rpn11 OS=Schizosaccharomyces pombe GN=rpn11 PE=1 SV=2	0.8718
4777	863.2418	5	0.1101	0.93	1.93	GTTAVLKEDIYK	7		sp|Q09841|PSB7_SCHPO	Probable proteasome subunit beta type-7 OS=Schizosaccharomyces pombe GN=SPAC23D3.07 PE=2 SV=1	HKTDLNHENLKGGDDLDPNYVLSSR	11		sp|P06732|KCRM_HUMAN	Creatine kinase M-type OS=Homo sapiens GN=CKM PE=1 SV=2	0.8718
5729	781.2305	5	0.1098	0.96	-0.75	KLEFPLPNEEAR	1		sp|O14126|PRS6A_SCHPO	26S protease regulatory subunit 6A OS=Schizosaccharomyces pombe GN=tbp1 PE=2 SV=1	HIEVGDSVLVKIITKEGVETR	11		sp|Q9UQY2|PSB1_SCHPO	Probable proteasome subunit beta type-1 OS=Schizosaccharomyces pombe GN=pam1 PE=2 SV=1	0.8761
8523	1133.5957	4	0.1098	0.99	7.22	KSRGVILQSDIEEAYAR	1		sp|O74894|PRS6B_SCHPO	26S protease regulatory subunit 6B homolog OS=Schizosaccharomyces pombe GN=rpt3 PE=2 SV=1	DCIVLGADTRATAGPIIADKNCK	20	57.02146@C;	sp|Q09841|PSB7_SCHPO	Probable proteasome subunit beta type-7 OS=Schizosaccharomyces pombe GN=SPAC23D3.07 PE=2 SV=1	0.8761
8084	841.41974	4	0.1098	0.98	3.20	NKADYYTNICDR	2	57.02146@C;	sp|Q10335|RPN7_SCHPO	Probable 26S proteasome regulatory subunit rpn7 OS=Schizosaccharomyces pombe GN=rpn7 PE=2 SV=1	QTETINWLEKRFK	10		sp|O94517|PSA6_SCHPO	Probable proteasome subunit alpha type-6 OS=Schizosaccharomyces pombe GN=SPBC646.16 PE=2 SV=1	0.8761
8821	1076.2126	3	0.1097	0.96	7.19	SDYYMASTYTKK	11		sp|Q9UTM3|RPN5_SCHPO	26S proteasome regulatory subunit rpn5 OS=Schizosaccharomyces pombe GN=rpn5a PE=1 SV=1	YKDAYVYSIVAIAR	2		sp|Q9US13|RPN9_SCHPO	Probable 26S proteasome regulatory subunit rpn9 OS=Schizosaccharomyces pombe GN=rpn9 PE=2 SV=1	0.8771
1473	563.5147	5	0.1096	0.95	6.77	KGEIR	1		sp|O43063|PSB6_SCHPO	Probable proteasome subunit beta type-6 OS=Schizosaccharomyces pombe GN=SPBC4C3.10c PE=2 SV=1	QLIIKEEMMNSIQQAVAK	5		sp|Q9UTM3|RPN5_SCHPO	26S proteasome regulatory subunit rpn5 OS=Schizosaccharomyces pombe GN=rpn5a PE=1 SV=1	0.8771
7367	850.7028	4	0.1096	0.96	6.54	NEEKLAEFDK	4		sp|Q10335|RPN7_SCHPO	Probable 26S proteasome regulatory subunit rpn7 OS=Schizosaccharomyces pombe GN=rpn7 PE=2 SV=1	VHVTQEDFELAVAKVLNK	14		sp|P41836|PRS8_SCHPO	26S protease regulatory subunit 8 homolog OS=Schizosaccharomyces pombe GN=let1 PE=2 SV=1	0.8771
2131	713.6271	4	0.1094	0.94	-7.71	EWDSKLKDLR	7		sp|O74445|PRS10_SCHPO	Probable 26S protease subunit rpt4 OS=Schizosaccharomyces pombe GN=rpt4 PE=2 SV=2	IMKLCFDELKK	10	57.02146@C;	sp|Q09720|PSB2_SCHPO	Probable proteasome subunit beta type-2 OS=Schizosaccharomyces pombe GN=SPAC31A2.04c PE=2 SV=1	0.8771
7777	925.1874	4	0.1093	0.99	-3.43	MSGYDR	1		sp|Q10329|PSA7_SCHPO	Probable proteasome subunit alpha type-7 OS=Schizosaccharomyces pombe GN=SPBC106.16 PE=2 SV=1	FKLNYKPEEEYPDLSKHNNHMAK	2		sp|P06732|KCRM_HUMAN	Creatine kinase M-type OS=Homo sapiens GN=CKM PE=1 SV=2	0.8813
5026	765.17303	5	0.1093	0.88	-0.83	MSTLDLNHLADLYDR	1		sp|P50524|RPN12_SCHPO	26S proteasome regulatory subunit rpn12 OS=Schizosaccharomyces pombe GN=rpn12 PE=1 SV=1	MTDKYAFSLTTFSPNGK	1		sp|O94579|PSA2_SCHPO	Probable proteasome subunit alpha type-2 OS=Schizosaccharomyces pombe GN=SPCC1442.06 PE=2 SV=1	0.8813
9640	953.75134	4	0.1092	0.97	-7.05	GITVLKPDDDK	6		sp|Q09720|PSB2_SCHPO	Probable proteasome subunit beta type-2 OS=Schizosaccharomyces pombe GN=SPAC31A2.04c PE=2 SV=1	EWNQNIKNLSNVVEISGKGVFV	18		sp|Q9US13|RPN9_SCHPO	Probable 26S proteasome regulatory subunit rpn9 OS=Schizosaccharomyces pombe GN=rpn9 PE=2 SV=1	0.8813
9869	977.2512	4	0.1092	0.96	-8.00	GGVHVKLAHLSKHPK	12		sp|P06732|KCRM_HUMAN	Creatine kinase M-type OS=Homo sapiens GN=CKM PE=1 SV=2	AVYMGLKAFESCSNDEALR	7	57.02146@C;	sp|Q9US13|RPN9_SCHPO	Probable 26S proteasome regulatory subunit rpn9 OS=Schizosaccharomyces pombe GN=rpn9 PE=2 SV=1	0.8813
9996	579.9067	5	0.1092	1.00	-4.13	MSSKDISSK	4		sp|P87048|RPN1_SCHPO	26S proteasome regulatory subunit rpn1 OS=Schizosaccharomyces pombe GN=rpn1 PE=1 SV=2	SMNLTRGIDLKSIAEK	11		sp|P41836|PRS8_SCHPO	26S protease regulatory subunit 8 homolog OS=Schizosaccharomyces pombe GN=let1 PE=2 SV=1	0.8813
4246	695.7916	5	0.1091	1.00	-5.06	LRHTVIKTGLR	7		sp|O42897|RPN3_SCHPO	Probable 26S proteasome regulatory subunit rpn3 OS=Schizosaccharomyces pombe GN=rpn3 PE=2 SV=2	VAQTTYKKIYNEYPPTK	8		sp|O94579|PSA2_SCHPO	Probable proteasome subunit alpha type-2 OS=Schizosaccharomyces pombe GN=SPCC1442.06 PE=2 SV=1	0.8813
1824	692.1057	4	0.1091	0.92	-4.42	RFDSEKAGDR	6		sp|O14126|PRS6A_SCHPO	26S protease regulatory subunit 6A OS=Schizosaccharomyces pombe GN=tbp1 PE=2 SV=1	TSTSSMTAVPKPLK	11		sp|P87048|RPN1_SCHPO	26S proteasome regulatory subunit rpn1 OS=Schizosaccharomyces pombe GN=rpn1 PE=1 SV=2	0.8813
3856	665.3843	5	0.1091	0.97	5.37	IFRQKSLEK	5		sp|O42897|RPN3_SCHPO	Probable 26S proteasome regulatory subunit rpn3 OS=Schizosaccharomyces pombe GN=rpn3 PE=2 SV=2	GNAKFGDGIQIAQLALKHR	4		sp|O94444|RPN10_SCHPO	26S proteasome regulatory subunit rpn10 OS=Schizosaccharomyces pombe GN=rpn10 PE=1 SV=1	0.8813
5689	1136.6333	3	0.1091	0.95	-5.23	LLIFEKQVR	6		sp|Q9UTM3|RPN5_SCHPO	26S proteasome regulatory subunit rpn5 OS=Schizosaccharomyces pombe GN=rpn5a PE=1 SV=1	FIRVSGSELVQKYIGEGSR	12		sp|P41836|PRS8_SCHPO	26S protease regulatory subunit 8 homolog OS=Schizosaccharomyces pombe GN=let1 PE=2 SV=1	0.8813
1029	604.06976	4	0.1090	0.96	-2.94	GKYYPLK	2		sp|P06732|KCRM_HUMAN	Creatine kinase M-type OS=Homo sapiens GN=CKM PE=1 SV=2	YEAKAIGSGSEPAK	4		sp|Q9UT97|PSA5_SCHPO	Probable proteasome subunit alpha type-5 OS=Schizosaccharomyces pombe GN=SPAC323.02c PE=1 SV=1	0.8813
3291	800.8635	4	0.1089	0.88	-3.43	MSGYDR	1		sp|Q10329|PSA7_SCHPO	Probable proteasome subunit alpha type-7 OS=Schizosaccharomyces pombe GN=SPBC106.16 PE=2 SV=1	SMRYPMDAHKSELEGVEEAR	10		sp|O42897|RPN3_SCHPO	Probable 26S proteasome regulatory subunit rpn3 OS=Schizosaccharomyces pombe GN=rpn3 PE=2 SV=2	0.8813
7082	676.85144	4	0.1088	0.99	-6.05	KLRDK	1		sp|P06732|KCRM_HUMAN	Creatine kinase M-type OS=Homo sapiens GN=CKM PE=1 SV=2	MTDKYAFSLTTFSPNGK	4		sp|O94579|PSA2_SCHPO	Probable proteasome subunit alpha type-2 OS=Schizosaccharomyces pombe GN=SPCC1442.06 PE=2 SV=1	0.8813
8391	888.2349	4	0.1088	0.96	4.40	KQMSYMLAR	1		sp|P87048|RPN1_SCHPO	26S proteasome regulatory subunit rpn1 OS=Schizosaccharomyces pombe GN=rpn1 PE=1 SV=2	FVKLGIDPPKGIMLYGPPGTGK	10		sp|O42931|PRS7_SCHPO	26S protease regulatory subunit 7 homolog OS=Schizosaccharomyces pombe GN=rpt1 PE=1 SV=2	0.8813
2119	603.7263	5	0.1088	0.88	-2.92	MSQARGFDR	1		sp|O94517|PSA6_SCHPO	Probable proteasome subunit alpha type-6 OS=Schizosaccharomyces pombe GN=SPBC646.16 PE=2 SV=1	EVIELPLKNPELFLR	8		sp|O74445|PRS10_SCHPO	Probable 26S protease subunit rpt4 OS=Schizosaccharomyces pombe GN=rpt4 PE=2 SV=2	0.8813
2580	626.86163	4	0.1088	1.00	0.98	AKYASQKRP	2		sp|Q9UUB6|UBLH2_SCHPO	Ubiquitin carboxyl-terminal hydrolase 2 OS=Schizosaccharomyces pombe GN=uch2 PE=1 SV=1	SLEKTLVPYLR	4		sp|O42897|RPN3_SCHPO	Probable 26S proteasome regulatory subunit rpn3 OS=Schizosaccharomyces pombe GN=rpn3 PE=2 SV=2	0.8813
2719	579.3417	4	0.1085	1.00	-1.48	KGEIR	1		sp|O43063|PSB6_SCHPO	Probable proteasome subunit beta type-6 OS=Schizosaccharomyces pombe GN=SPBC4C3.10c PE=2 SV=1	QKSLEKTLVPYLR	2		sp|O42897|RPN3_SCHPO	Probable 26S proteasome regulatory subunit rpn3 OS=Schizosaccharomyces pombe GN=rpn3 PE=2 SV=2	0.8813
2694	495.10626	5	0.1085	0.96	-2.08	KRVIEHNIR	1		sp|Q9UTM3|RPN5_SCHPO	26S proteasome regulatory subunit rpn5 OS=Schizosaccharomyces pombe GN=rpn5a PE=1 SV=1	FRKLGVKPPK	7		sp|O14126|PRS6A_SCHPO	26S protease regulatory subunit 6A OS=Schizosaccharomyces pombe GN=tbp1 PE=2 SV=1	0.8813
4760	764.4148	5	0.1085	0.95	7.74	TMLVKAVANSTAANFIR	5		sp|O74894|PRS6B_SCHPO	26S protease regulatory subunit 6B homolog OS=Schizosaccharomyces pombe GN=rpt3 PE=2 SV=1	ATSAGPKQTETINWLEK	7		sp|O94517|PSA6_SCHPO	Probable proteasome subunit alpha type-6 OS=Schizosaccharomyces pombe GN=SPBC646.16 PE=2 SV=1	0.8813
6110	792.8902	4	0.1085	0.99	9.02	GYSKPNER	4		sp|Q09841|PSB7_SCHPO	Probable proteasome subunit beta type-7 OS=Schizosaccharomyces pombe GN=SPAC23D3.07 PE=2 SV=1	MSSKDISSKSPSGNDALNDK	1		sp|P87048|RPN1_SCHPO	26S proteasome regulatory subunit rpn1 OS=Schizosaccharomyces pombe GN=rpn1 PE=1 SV=2	0.8813
4936	798.01013	5	0.1085	0.95	1.35	RNAEELSSYQKK	11		sp|O14250|PSA1_SCHPO	Probable proteasome subunit alpha type-1 OS=Schizosaccharomyces pombe GN=SPAC6G10.04c PE=2 SV=1	MESLLAVQGQDFVLTASSSSAVR	1		sp|Q09720|PSB2_SCHPO	Probable proteasome subunit beta type-2 OS=Schizosaccharomyces pombe GN=SPAC31A2.04c PE=2 SV=1	0.8813
6382	641.077	4	0.1083	0.98	0.76	EWLDKLGDK	5		sp|O14250|PSA1_SCHPO	Probable proteasome subunit alpha type-1 OS=Schizosaccharomyces pombe GN=SPAC6G10.04c PE=2 SV=1	MPFGNTHNKFK	1		sp|P06732|KCRM_HUMAN	Creatine kinase M-type OS=Homo sapiens GN=CKM PE=1 SV=2	0.8813
7297	695.09235	4	0.1083	0.97	-9.32	EKASK	2		sp|O74762|RPN2_SCHPO	26S proteasome regulatory subunit rpn2 OS=Schizosaccharomyces pombe GN=rpn2 PE=1 SV=1	MCSPSATLTHRTMTEKAR	1	57.02146@C;	sp|Q10335|RPN7_SCHPO	Probable 26S proteasome regulatory subunit rpn7 OS=Schizosaccharomyces pombe GN=rpn7 PE=2 SV=1	0.8813
6192	789.9263	4	0.1082	1.00	-7.35	TMGKNKVLVK	4		sp|P41836|PRS8_SCHPO	26S protease regulatory subunit 8 homolog OS=Schizosaccharomyces pombe GN=let1 PE=2 SV=1	MDDKMLLTEVHLLESK	4		sp|Q9P7S2|RPN6_SCHPO	Probable 26S proteasome regulatory subunit rpn6 OS=Schizosaccharomyces pombe GN=rpn6 PE=2 SV=1	0.8813
1018	538.29315	5	0.1082	0.93	0.45	ENQEKISNNK	5		sp|O14126|PRS6A_SCHPO	26S protease regulatory subunit 6A OS=Schizosaccharomyces pombe GN=tbp1 PE=2 SV=1	QIAKFVVSLGER	4		sp|O42931|PRS7_SCHPO	26S protease regulatory subunit 7 homolog OS=Schizosaccharomyces pombe GN=rpt1 PE=1 SV=2	0.8813
3240	908.2603	4	0.1080	0.92	-2.76	KGEIRMGTTITALR	1		sp|O43063|PSB6_SCHPO	Probable proteasome subunit beta type-6 OS=Schizosaccharomyces pombe GN=SPBC4C3.10c PE=2 SV=1	GFPTPKATSTGTTIVGVIAK	6		sp|Q09841|PSB7_SCHPO	Probable proteasome subunit beta type-7 OS=Schizosaccharomyces pombe GN=SPAC23D3.07 PE=2 SV=1	0.8813
5704	736.3637	3	0.1080	0.98	-10.73	KNVPK	1		sp|Q10329|PSA7_SCHPO	Probable proteasome subunit alpha type-7 OS=Schizosaccharomyces pombe GN=SPBC106.16 PE=2 SV=1	MNSTEEIDLYNR	1		sp|O74894|PRS6B_SCHPO	26S protease regulatory subunit 6B homolog OS=Schizosaccharomyces pombe GN=rpt3 PE=2 SV=1	0.8813
1694	529.9089	5	0.1080	0.95	11.36	TKINLIETLR	2		sp|Q9UTM3|RPN5_SCHPO	26S proteasome regulatory subunit rpn5 OS=Schizosaccharomyces pombe GN=rpn5a PE=1 SV=1	YKDGVILAADSR	2		sp|O43063|PSB6_SCHPO	Probable proteasome subunit beta type-6 OS=Schizosaccharomyces pombe GN=SPBC4C3.10c PE=2 SV=1	0.8813
6158	753.00696	5	0.1080	0.97	-1.30	ELAAIKEDTEAVLKR	14		sp|O42931|PRS7_SCHPO	26S protease regulatory subunit 7 homolog OS=Schizosaccharomyces pombe GN=rpt1 PE=1 SV=2	QNLFVPTSDKEKASFAR	12		sp|P50524|RPN12_SCHPO	26S proteasome regulatory subunit rpn12 OS=Schizosaccharomyces pombe GN=rpn12 PE=1 SV=1	0.8813
3803	618.582	4	0.1080	0.99	11.27	KQMSYMLAR	1		sp|P87048|RPN1_SCHPO	26S proteasome regulatory subunit rpn1 OS=Schizosaccharomyces pombe GN=rpn1 PE=1 SV=2	NKMVCKIWK	6	57.02146@C;	sp|Q09682|PSA4_SCHPO	Probable proteasome subunit alpha type-4 OS=Schizosaccharomyces pombe GN=SPAC13C5.01c PE=2 SV=1	0.8813
6161	937.9863	4	0.1080	0.95	1.37	FVKLGIDPPK	3		sp|O42931|PRS7_SCHPO	26S protease regulatory subunit 7 homolog OS=Schizosaccharomyces pombe GN=rpt1 PE=1 SV=2	QGDTKINHEHFMDGILEVQMR	5		sp|O14126|PRS6A_SCHPO	26S protease regulatory subunit 6A OS=Schizosaccharomyces pombe GN=tbp1 PE=2 SV=1	0.8813
7076	913.9654	4	0.1079	1.00	-8.36	IHAKSMAIDKDIR	10		sp|O42931|PRS7_SCHPO	26S protease regulatory subunit 7 homolog OS=Schizosaccharomyces pombe GN=rpt1 PE=1 SV=2	TSASIDFDSNFLNSMIKK	17		sp|Q10335|RPN7_SCHPO	Probable 26S proteasome regulatory subunit rpn7 OS=Schizosaccharomyces pombe GN=rpn7 PE=2 SV=1	0.8813
8536	793.4061	4	0.1079	0.92	-9.01	KKAQSGPDASAK	1		sp|P36612|PRS4_SCHPO	26S protease regulatory subunit 4 homolog OS=Schizosaccharomyces pombe GN=mts2 PE=2 SV=1	SAELYKNPKADPLDER	6		sp|O74762|RPN2_SCHPO	26S proteasome regulatory subunit rpn2 OS=Schizosaccharomyces pombe GN=rpn2 PE=1 SV=1	0.8813
2749	639.53625	5	0.1079	0.99	-6.27	MNSIVSK	1		sp|P30655|PSB5_SCHPO	Proteasome subunit beta type-5 OS=Schizosaccharomyces pombe GN=pts1 PE=2 SV=3	IPDSTYEMVGGLEKQIKEIK	17		sp|P41836|PRS8_SCHPO	26S protease regulatory subunit 8 homolog OS=Schizosaccharomyces pombe GN=let1 PE=2 SV=1	0.8813
7704	813.0305	5	0.1079	0.99	10.64	KMSAQSCACMVR	1	57.02146@C;	sp|Q9UQY2|PSB1_SCHPO	Probable proteasome subunit beta type-1 OS=Schizosaccharomyces pombe GN=pam1 PE=2 SV=1	LGVKPPKGCLMFGPPGTGKTLLAR	7	57.02146@C;	sp|O14126|PRS6A_SCHPO	26S protease regulatory subunit 6A OS=Schizosaccharomyces pombe GN=tbp1 PE=2 SV=1	0.8813
4708	602.1062	5	0.1078	0.97	-2.52	MESLQR	1		sp|P41878|RPN11_SCHPO	26S proteasome regulatory subunit rpn11 OS=Schizosaccharomyces pombe GN=rpn11 PE=1 SV=2	MVCKIWKSDEINEVLNK	7	57.02146@C;	sp|Q09682|PSA4_SCHPO	Probable proteasome subunit alpha type-4 OS=Schizosaccharomyces pombe GN=SPAC13C5.01c PE=2 SV=1	0.8813
8405	784.1516	4	0.1078	0.98	-9.20	TKDEGGPAGGLYI	2		sp|P36612|PRS4_SCHPO	26S protease regulatory subunit 4 homolog OS=Schizosaccharomyces pombe GN=mts2 PE=2 SV=1	KVTSKLLEQEESAEK	5		sp|Q09682|PSA4_SCHPO	Probable proteasome subunit alpha type-4 OS=Schizosaccharomyces pombe GN=SPAC13C5.01c PE=2 SV=1	0.8813
4191	685.1455	4	0.1077	0.90	6.51	ELFEMARTKK	9		sp|O42931|PRS7_SCHPO	26S protease regulatory subunit 7 homolog OS=Schizosaccharomyces pombe GN=rpt1 PE=1 SV=2	NKVLVKVHPEGK	6		sp|P41836|PRS8_SCHPO	26S protease regulatory subunit 8 homolog OS=Schizosaccharomyces pombe GN=let1 PE=2 SV=1	0.8813
4671	825.054	5	0.1077	0.94	11.26	EWLDKLGDKGPAAAR	5		sp|O14250|PSA1_SCHPO	Probable proteasome subunit alpha type-1 OS=Schizosaccharomyces pombe GN=SPAC6G10.04c PE=2 SV=1	LSVEALNSLTGEFKGKYYPLK	16		sp|P06732|KCRM_HUMAN	Creatine kinase M-type OS=Homo sapiens GN=CKM PE=1 SV=2	0.8813
8928	867.69714	4	0.1077	0.96	4.72	KYYSFDNSLK	1		sp|O42897|RPN3_SCHPO	Probable 26S proteasome regulatory subunit rpn3 OS=Schizosaccharomyces pombe GN=rpn3 PE=2 SV=2	LMSKVAEKAQINTQEYGR	4		sp|O14250|PSA1_SCHPO	Probable proteasome subunit alpha type-1 OS=Schizosaccharomyces pombe GN=SPAC6G10.04c PE=2 SV=1	0.8813
5881	1049.5327	3	0.1076	0.88	-7.53	MSGYDR	1		sp|Q10329|PSA7_SCHPO	Probable proteasome subunit alpha type-7 OS=Schizosaccharomyces pombe GN=SPBC106.16 PE=2 SV=1	TTSNICHRLNADVLGQLIKK	19	57.02146@C;	sp|O42897|RPN3_SCHPO	Probable 26S proteasome regulatory subunit rpn3 OS=Schizosaccharomyces pombe GN=rpn3 PE=2 SV=2	0.8813
2783	611.6171	4	0.1076	0.98	-10.10	LGVKPPK	4		sp|O14126|PRS6A_SCHPO	26S protease regulatory subunit 6A OS=Schizosaccharomyces pombe GN=tbp1 PE=2 SV=1	MEILKIHLEKVSK	5		sp|O74445|PRS10_SCHPO	Probable 26S protease subunit rpt4 OS=Schizosaccharomyces pombe GN=rpt4 PE=2 SV=2	0.8813
2940	792.7822	3	0.1075	0.99	7.91	QAREKVLK	5		sp|P36612|PRS4_SCHPO	26S protease regulatory subunit 4 homolog OS=Schizosaccharomyces pombe GN=mts2 PE=2 SV=1	FNLMVICKDK	8	57.02146@C;	sp|Q9UUB6|UBLH2_SCHPO	Ubiquitin carboxyl-terminal hydrolase 2 OS=Schizosaccharomyces pombe GN=uch2 PE=1 SV=1	0.8813
9419	916.4701	5	0.1075	0.90	0.43	KATDDDR	1		sp|Q9USQ9|PSB4_SCHPO	Probable proteasome subunit beta type-4 OS=Schizosaccharomyces pombe GN=SPBC577.10 PE=2 SV=1	QGEIDYEALVKLTDGTNGADLRNVVTEAGFIAIK	11		sp|O74445|PRS10_SCHPO	Probable 26S protease subunit rpt4 OS=Schizosaccharomyces pombe GN=rpt4 PE=2 SV=2	0.8813
2535	552.52	5	0.1075	0.97	7.79	IQYVGKQDPKK	6		sp|P41878|RPN11_SCHPO	26S proteasome regulatory subunit rpn11 OS=Schizosaccharomyces pombe GN=rpn11 PE=1 SV=2	EKVAFILDQVR	2		sp|Q9UTM3|RPN5_SCHPO	26S proteasome regulatory subunit rpn5 OS=Schizosaccharomyces pombe GN=rpn5a PE=1 SV=1	0.8813
9799	865.22217	4	0.1075	0.99	1.62	KIEFPSYR	1		sp|O74894|PRS6B_SCHPO	26S protease regulatory subunit 6B homolog OS=Schizosaccharomyces pombe GN=rpt3 PE=2 SV=1	TTSNICHRLNADVLGQLIKK	19	57.02146@C;	sp|O42897|RPN3_SCHPO	Probable 26S proteasome regulatory subunit rpn3 OS=Schizosaccharomyces pombe GN=rpn3 PE=2 SV=2	0.8813
5921	852.0384	5	0.1074	0.85	10.90	KYDKTEDDIK	1		sp|O74445|PRS10_SCHPO	Probable 26S protease subunit rpt4 OS=Schizosaccharomyces pombe GN=rpt4 PE=2 SV=2	EFLYAHNNTDMLILNRTKDSLEAR	18		sp|O74762|RPN2_SCHPO	26S proteasome regulatory subunit rpn2 OS=Schizosaccharomyces pombe GN=rpn2 PE=1 SV=1	0.8813
6850	861.8373	5	0.1072	0.89	-0.23	DHDLAPLYKYLSENPK	9		sp|Q10335|RPN7_SCHPO	Probable 26S proteasome regulatory subunit rpn7 OS=Schizosaccharomyces pombe GN=rpn7 PE=2 SV=1	MSSKSSLELANNAVKSNDIEK	15		sp|Q9P7S2|RPN6_SCHPO	Probable 26S proteasome regulatory subunit rpn6 OS=Schizosaccharomyces pombe GN=rpn6 PE=2 SV=1	0.8813
9304	888.846	5	0.1071	1.00	-5.72	LMVEMEKKLEK	7		sp|P06732|KCRM_HUMAN	Creatine kinase M-type OS=Homo sapiens GN=CKM PE=1 SV=2	MVLEATMILIDNSEWMINGDYIPTR	1		sp|O94444|RPN10_SCHPO	26S proteasome regulatory subunit rpn10 OS=Schizosaccharomyces pombe GN=rpn10 PE=1 SV=1	0.8813
3171	769.782	3	0.1071	0.94	10.90	KDKPK	3		sp|P36612|PRS4_SCHPO	26S protease regulatory subunit 4 homolog OS=Schizosaccharomyces pombe GN=mts2 PE=2 SV=1	KDKPKYEPPVPTR	5		sp|P36612|PRS4_SCHPO	26S protease regulatory subunit 4 homolog OS=Schizosaccharomyces pombe GN=mts2 PE=2 SV=1	0.8813
4656	887.1529	4	0.1071	0.90	4.89	RFDSEKAGDR	6		sp|O14126|PRS6A_SCHPO	26S protease regulatory subunit 6A OS=Schizosaccharomyces pombe GN=tbp1 PE=2 SV=1	MDTEMSVNMSDFLHDQATR	1		sp|Q9US13|RPN9_SCHPO	Probable 26S proteasome regulatory subunit rpn9 OS=Schizosaccharomyces pombe GN=rpn9 PE=2 SV=1	0.8813
9651	1266.9735	3	0.1071	0.91	-8.74	MPPKEDWEK	1		sp|O42931|PRS7_SCHPO	26S protease regulatory subunit 7 homolog OS=Schizosaccharomyces pombe GN=rpt1 PE=1 SV=2	SQKALDTLFSAIRDHDLAPLYK	3		sp|Q10335|RPN7_SCHPO	Probable 26S proteasome regulatory subunit rpn7 OS=Schizosaccharomyces pombe GN=rpn7 PE=2 SV=1	0.8813
2672	819.5139	3	0.1070	0.99	2.39	IIPLKK	5		sp|Q9UQY2|PSB1_SCHPO	Probable proteasome subunit beta type-1 OS=Schizosaccharomyces pombe GN=pam1 PE=2 SV=1	GGVHVKLAHLSKHPK	12		sp|P06732|KCRM_HUMAN	Creatine kinase M-type OS=Homo sapiens GN=CKM PE=1 SV=2	0.8813
4346	772.4221	4	0.1070	0.93	-7.67	AKYASQKRP	2		sp|Q9UUB6|UBLH2_SCHPO	Ubiquitin carboxyl-terminal hydrolase 2 OS=Schizosaccharomyces pombe GN=uch2 PE=1 SV=1	NMGTVVDLLIENKASALL	13		sp|Q9P7S2|RPN6_SCHPO	Probable 26S proteasome regulatory subunit rpn6 OS=Schizosaccharomyces pombe GN=rpn6 PE=2 SV=1	0.8813
5208	982.01404	4	0.1070	0.93	-10.70	NCACVISQKKVPDK	10	57.02146@C;	sp|O94517|PSA6_SCHPO	Probable proteasome subunit alpha type-6 OS=Schizosaccharomyces pombe GN=SPBC646.16 PE=2 SV=1	DDLSGAEIKAIVSEAGLLALR	9		sp|P36612|PRS4_SCHPO	26S protease regulatory subunit 4 homolog OS=Schizosaccharomyces pombe GN=mts2 PE=2 SV=1	0.8813
4150	730.57874	5	0.1069	0.98	-1.07	LEKGQSIDDMIPAQK	3		sp|P06732|KCRM_HUMAN	Creatine kinase M-type OS=Homo sapiens GN=CKM PE=1 SV=2	ATPYRGYSKPNERATK	9		sp|Q09841|PSB7_SCHPO	Probable proteasome subunit beta type-7 OS=Schizosaccharomyces pombe GN=SPAC23D3.07 PE=2 SV=1	0.8813
4520	773.01605	5	0.1069	0.99	-1.33	TMTEKAR	5		sp|Q10335|RPN7_SCHPO	Probable 26S proteasome regulatory subunit rpn7 OS=Schizosaccharomyces pombe GN=rpn7 PE=2 SV=1	NDSYQLIKILPNKVDPLVSLMMVEK	8		sp|P41836|PRS8_SCHPO	26S protease regulatory subunit 8 homolog OS=Schizosaccharomyces pombe GN=let1 PE=2 SV=1	0.8813
3768	910.2075	4	0.1069	0.94	-2.75	VISMEKGGNMKEVFR	11		sp|P06732|KCRM_HUMAN	Creatine kinase M-type OS=Homo sapiens GN=CKM PE=1 SV=2	DISSKSPSGNDALNDKK	16		sp|P87048|RPN1_SCHPO	26S proteasome regulatory subunit rpn1 OS=Schizosaccharomyces pombe GN=rpn1 PE=1 SV=2	0.8813
9181	866.1326	3	0.1068	0.97	-9.22	KTTEEK	1		sp|O74762|RPN2_SCHPO	26S proteasome regulatory subunit rpn2 OS=Schizosaccharomyces pombe GN=rpn2 PE=1 SV=1	ATAIGKSSTAAKTFLEK	12		sp|O94579|PSA2_SCHPO	Probable proteasome subunit alpha type-2 OS=Schizosaccharomyces pombe GN=SPCC1442.06 PE=2 SV=1	0.8813
5612	875.3986	4	0.1066	0.86	-5.37	FGNRDLVKK	8		sp|O74445|PRS10_SCHPO	Probable 26S protease subunit rpt4 OS=Schizosaccharomyces pombe GN=rpt4 PE=2 SV=2	MDKEMAEADLDDDEPDLGEF	3		sp|O42897|RPN3_SCHPO	Probable 26S proteasome regulatory subunit rpn3 OS=Schizosaccharomyces pombe GN=rpn3 PE=2 SV=2	0.8813
9158	959.4565	4	0.1066	0.97	-10.25	CTKIIENEQSAEK	3	57.02146@C;	sp|O42931|PRS7_SCHPO	26S protease regulatory subunit 7 homolog OS=Schizosaccharomyces pombe GN=rpt1 PE=1 SV=2	EDLTDEEKAASIAVEDEKR	18		sp|Q9UUB6|UBLH2_SCHPO	Ubiquitin carboxyl-terminal hydrolase 2 OS=Schizosaccharomyces pombe GN=uch2 PE=1 SV=1	0.8813
4066	734.5697	5	0.1066	0.98	10.92	KYDKTEDDIK	1		sp|O74445|PRS10_SCHPO	Probable 26S protease subunit rpt4 OS=Schizosaccharomyces pombe GN=rpt4 PE=2 SV=2	LDDMSLIKEDCEAATDPLLK	8	57.02146@C;	sp|P87048|RPN1_SCHPO	26S proteasome regulatory subunit rpn1 OS=Schizosaccharomyces pombe GN=rpn1 PE=1 SV=2	0.8813
4086	777.88007	4	0.1066	0.98	-1.26	GSNDDEMKIDK	8		sp|O74762|RPN2_SCHPO	26S proteasome regulatory subunit rpn2 OS=Schizosaccharomyces pombe GN=rpn2 PE=1 SV=1	FLSKTLDSNSLTHEK	4		sp|Q09682|PSA4_SCHPO	Probable proteasome subunit alpha type-4 OS=Schizosaccharomyces pombe GN=SPAC13C5.01c PE=2 SV=1	0.8813
6090	693.617	4	0.1066	0.99	-4.76	KAQSGPDASAK	1		sp|P36612|PRS4_SCHPO	26S protease regulatory subunit 4 homolog OS=Schizosaccharomyces pombe GN=mts2 PE=2 SV=1	VLRQVMEEKLDSK	9		sp|Q9UT97|PSA5_SCHPO	Probable proteasome subunit alpha type-5 OS=Schizosaccharomyces pombe GN=SPAC323.02c PE=1 SV=1	0.8813
8910	882.4682	4	0.1065	0.99	-2.63	NLLLQEKGFPTPK	7		sp|Q09841|PSB7_SCHPO	Probable proteasome subunit beta type-7 OS=Schizosaccharomyces pombe GN=SPAC23D3.07 PE=2 SV=1	MSTLDLNHLADLYDRK	1		sp|P50524|RPN12_SCHPO	26S proteasome regulatory subunit rpn12 OS=Schizosaccharomyces pombe GN=rpn12 PE=1 SV=1	0.8813
5038	810.91754	4	0.1064	0.96	1.21	KNVPK	1		sp|Q10329|PSA7_SCHPO	Probable proteasome subunit alpha type-7 OS=Schizosaccharomyces pombe GN=SPBC106.16 PE=2 SV=1	TSASIDFDSNFLNSMIKKNEEK	18		sp|Q10335|RPN7_SCHPO	Probable 26S proteasome regulatory subunit rpn7 OS=Schizosaccharomyces pombe GN=rpn7 PE=2 SV=1	0.8813
3098	635.1117	4	0.1064	0.87	-2.89	KALSSLK	1		sp|Q9P7S2|RPN6_SCHPO	Probable 26S proteasome regulatory subunit rpn6 OS=Schizosaccharomyces pombe GN=rpn6 PE=2 SV=1	VPEDIFKTHLEVAR	7		sp|P87048|RPN1_SCHPO	26S proteasome regulatory subunit rpn1 OS=Schizosaccharomyces pombe GN=rpn1 PE=1 SV=2	0.8813
1397	563.5155	5	0.1064	0.98	2.08	TKDAVVLGVEKR	11		sp|Q9UT97|PSA5_SCHPO	Probable proteasome subunit alpha type-5 OS=Schizosaccharomyces pombe GN=SPAC323.02c PE=1 SV=1	DTMNVDINAIKK	11		sp|O43063|PSB6_SCHPO	Probable proteasome subunit beta type-6 OS=Schizosaccharomyces pombe GN=SPBC4C3.10c PE=2 SV=1	0.8813
3417	768.6658	4	0.1063	0.92	-10.42	NCACVISQKK	9	57.02146@C;	sp|O94517|PSA6_SCHPO	Probable proteasome subunit alpha type-6 OS=Schizosaccharomyces pombe GN=SPBC646.16 PE=2 SV=1	GILLYGPPGTGKTLLAR	12		sp|P41836|PRS8_SCHPO	26S protease regulatory subunit 8 homolog OS=Schizosaccharomyces pombe GN=let1 PE=2 SV=1	0.8813
3228	806.38916	4	0.1063	1.00	10.08	KKAQSGPDASAK	1		sp|P36612|PRS4_SCHPO	26S protease regulatory subunit 4 homolog OS=Schizosaccharomyces pombe GN=mts2 PE=2 SV=1	TTEEKEATPMEMDEEK	5		sp|O74762|RPN2_SCHPO	26S proteasome regulatory subunit rpn2 OS=Schizosaccharomyces pombe GN=rpn2 PE=1 SV=1	0.8813
8098	812.415	5	0.1063	0.99	3.79	EKSPAIIFIDELDAIGTK	2		sp|O14126|PRS6A_SCHPO	26S protease regulatory subunit 6A OS=Schizosaccharomyces pombe GN=tbp1 PE=2 SV=1	YPMDAHKSELEGVEEAR	7		sp|O42897|RPN3_SCHPO	Probable 26S proteasome regulatory subunit rpn3 OS=Schizosaccharomyces pombe GN=rpn3 PE=2 SV=2	0.8813
4465	750.16376	4	0.1063	0.96	5.30	EDVQSLKLK	7		sp|Q9UTM3|RPN5_SCHPO	26S proteasome regulatory subunit rpn5 OS=Schizosaccharomyces pombe GN=rpn5a PE=1 SV=1	KLEKGQSIDDMIPAQK	4		sp|P06732|KCRM_HUMAN	Creatine kinase M-type OS=Homo sapiens GN=CKM PE=1 SV=2	0.8813
8031	965.47394	4	0.1063	0.99	0.95	QTETINWLEKR	10		sp|O94517|PSA6_SCHPO	Probable proteasome subunit alpha type-6 OS=Schizosaccharomyces pombe GN=SPBC646.16 PE=2 SV=1	DEKYTLYDQNDTKEWLDK	3		sp|O14250|PSA1_SCHPO	Probable proteasome subunit alpha type-1 OS=Schizosaccharomyces pombe GN=SPAC6G10.04c PE=2 SV=1	0.8813
6947	661.8225	4	0.1062	0.97	-3.05	KQMSYMLAR	1		sp|P87048|RPN1_SCHPO	26S proteasome regulatory subunit rpn1 OS=Schizosaccharomyces pombe GN=rpn1 PE=1 SV=2	GSNDDEMKIDKK	8		sp|O74762|RPN2_SCHPO	26S proteasome regulatory subunit rpn2 OS=Schizosaccharomyces pombe GN=rpn2 PE=1 SV=1	0.8813
3024	780.64307	4	0.1062	0.98	9.32	VGIKPPK	4		sp|O74445|PRS10_SCHPO	Probable 26S protease subunit rpt4 OS=Schizosaccharomyces pombe GN=rpt4 PE=2 SV=2	MGQAQSGNFSNFGDGANGDNKK	1		sp|P36612|PRS4_SCHPO	26S protease regulatory subunit 4 homolog OS=Schizosaccharomyces pombe GN=mts2 PE=2 SV=1	0.8813
7817	911.9632	4	0.1062	0.98	-3.42	GYSKPNERATKQSK	4		sp|Q09841|PSB7_SCHPO	Probable proteasome subunit beta type-7 OS=Schizosaccharomyces pombe GN=SPAC23D3.07 PE=2 SV=1	DSYLIIDKLPSEYDSR	8		sp|O14126|PRS6A_SCHPO	26S protease regulatory subunit 6A OS=Schizosaccharomyces pombe GN=tbp1 PE=2 SV=1	0.8813
7627	996.14276	3	0.1062	0.86	-4.58	KEDSSPCGYIIR	1	57.02146@C;	sp|O74762|RPN2_SCHPO	26S proteasome regulatory subunit rpn2 OS=Schizosaccharomyces pombe GN=rpn2 PE=1 SV=1	KEDSSPCGYIIR	1	57.02146@C;	sp|O74762|RPN2_SCHPO	26S proteasome regulatory subunit rpn2 OS=Schizosaccharomyces pombe GN=rpn2 PE=1 SV=1	0.8813
10084	889.94226	4	0.1061	0.99	-3.43	TKDSLEAR	2		sp|O74762|RPN2_SCHPO	26S proteasome regulatory subunit rpn2 OS=Schizosaccharomyces pombe GN=rpn2 PE=1 SV=1	DCISGWGCVVYVITADKCIKR	17	57.02146@C;	sp|Q9Y7T8|PSB3_SCHPO	Probable proteasome subunit beta type-3 OS=Schizosaccharomyces pombe GN=SPCC63.12c PE=2 SV=1	0.8813
7255	1084.2268	3	0.1061	0.84	-4.43	KNTEDIEMTA	1		sp|P87048|RPN1_SCHPO	26S proteasome regulatory subunit rpn1 OS=Schizosaccharomyces pombe GN=rpn1 PE=1 SV=2	HTVIKTGLRMISLSYSR	5		sp|O42897|RPN3_SCHPO	Probable 26S proteasome regulatory subunit rpn3 OS=Schizosaccharomyces pombe GN=rpn3 PE=2 SV=2	0.8813
9556	849.7136	4	0.1061	0.98	-4.03	DKPKYEPPVPTR	4		sp|P36612|PRS4_SCHPO	26S protease regulatory subunit 4 homolog OS=Schizosaccharomyces pombe GN=mts2 PE=2 SV=1	NLNAPKFSFISNVRPK	6		sp|O74762|RPN2_SCHPO	26S proteasome regulatory subunit rpn2 OS=Schizosaccharomyces pombe GN=rpn2 PE=1 SV=1	0.8813
7749	999.51324	4	0.1061	0.82	1.96	KMSAQSCACMVR	1	57.02146@C;	sp|Q9UQY2|PSB1_SCHPO	Probable proteasome subunit beta type-1 OS=Schizosaccharomyces pombe GN=pam1 PE=2 SV=1	TAHAIYRKFDQLTQALNVAIR	8		sp|P87048|RPN1_SCHPO	26S proteasome regulatory subunit rpn1 OS=Schizosaccharomyces pombe GN=rpn1 PE=1 SV=2	0.8813
2957	635.9315	5	0.1061	0.98	-6.92	TKDEGGPAGGLYI	2		sp|P36612|PRS4_SCHPO	26S protease regulatory subunit 4 homolog OS=Schizosaccharomyces pombe GN=mts2 PE=2 SV=1	QYQEVVKQGDVLLNK	7		sp|Q10335|RPN7_SCHPO	Probable 26S proteasome regulatory subunit rpn7 OS=Schizosaccharomyces pombe GN=rpn7 PE=2 SV=1	0.8813
8972	688.16846	5	0.1060	0.97	7.53	MSERDTALEK	1		sp|O74445|PRS10_SCHPO	Probable 26S protease subunit rpt4 OS=Schizosaccharomyces pombe GN=rpt4 PE=2 SV=2	AVEKLSVEALNSLTGEFKGK	4		sp|P06732|KCRM_HUMAN	Creatine kinase M-type OS=Homo sapiens GN=CKM PE=1 SV=2	0.8813
7667	735.5783	5	0.1060	0.99	4.92	EKASKGSNDDEMK	2		sp|O74762|RPN2_SCHPO	26S proteasome regulatory subunit rpn2 OS=Schizosaccharomyces pombe GN=rpn2 PE=1 SV=1	SLPLQIEVANDCIKWAIK	14	57.02146@C;	sp|Q9P7S2|RPN6_SCHPO	Probable 26S proteasome regulatory subunit rpn6 OS=Schizosaccharomyces pombe GN=rpn6 PE=2 SV=1	0.8813
9548	1273.2738	3	0.1060	0.87	9.59	NKADYYTNICDR	2	57.02146@C;	sp|Q10335|RPN7_SCHPO	Probable 26S proteasome regulatory subunit rpn7 OS=Schizosaccharomyces pombe GN=rpn7 PE=2 SV=1	EDLTDEEKAASIAVEDEKR	8		sp|Q9UUB6|UBLH2_SCHPO	Ubiquitin carboxyl-terminal hydrolase 2 OS=Schizosaccharomyces pombe GN=uch2 PE=1 SV=1	0.8813
8783	897.7122	4	0.1059	0.97	-7.90	QIAKFVVSLGER	4		sp|O42931|PRS7_SCHPO	26S protease regulatory subunit 7 homolog OS=Schizosaccharomyces pombe GN=rpt1 PE=1 SV=2	KMSAQSCACMVRTLLYGK	1	57.02146@C;	sp|Q9UQY2|PSB1_SCHPO	Probable proteasome subunit beta type-1 OS=Schizosaccharomyces pombe GN=pam1 PE=2 SV=1	0.8813
3360	756.17505	5	0.1059	0.96	7.89	KEEPKSETLENFTR	5		sp|O74762|RPN2_SCHPO	26S proteasome regulatory subunit rpn2 OS=Schizosaccharomyces pombe GN=rpn2 PE=1 SV=1	YTLYDQNDTKEWLDK	10		sp|O14250|PSA1_SCHPO	Probable proteasome subunit alpha type-1 OS=Schizosaccharomyces pombe GN=SPAC6G10.04c PE=2 SV=1	0.8813
6869	689.82654	4	0.1059	0.87	0.71	KATDDDRWK	1		sp|Q9USQ9|PSB4_SCHPO	Probable proteasome subunit beta type-4 OS=Schizosaccharomyces pombe GN=SPBC577.10 PE=2 SV=1	MNSTEEIDLYNR	1		sp|O74894|PRS6B_SCHPO	26S protease regulatory subunit 6B homolog OS=Schizosaccharomyces pombe GN=rpt3 PE=2 SV=1	0.8813
4813	864.0448	5	0.1059	0.98	-8.71	FKLNYKPEEEYPDLSK	2		sp|P06732|KCRM_HUMAN	Creatine kinase M-type OS=Homo sapiens GN=CKM PE=1 SV=2	LLIFEKQVRQASDTSTNTK	6		sp|Q9UTM3|RPN5_SCHPO	26S proteasome regulatory subunit rpn5 OS=Schizosaccharomyces pombe GN=rpn5a PE=1 SV=1	0.8813
9792	890.6797	4	0.1059	0.94	-7.96	MKDAVKEAAR	6		sp|O59770|PSA3_SCHPO	Probable proteasome subunit alpha type-3 OS=Schizosaccharomyces pombe GN=SPCC1795.04c PE=1 SV=1	DEKYTLYDQNDTKEWLDK	13		sp|O14250|PSA1_SCHPO	Probable proteasome subunit alpha type-1 OS=Schizosaccharomyces pombe GN=SPAC6G10.04c PE=2 SV=1	0.8813
5283	846.43665	4	0.1059	0.98	9.02	IIPLKKD	5		sp|Q9UQY2|PSB1_SCHPO	Probable proteasome subunit beta type-1 OS=Schizosaccharomyces pombe GN=pam1 PE=2 SV=1	SEAAEFEYKNGYPMPCDVLAK	9	57.02146@C;	sp|O94517|PSA6_SCHPO	Probable proteasome subunit alpha type-6 OS=Schizosaccharomyces pombe GN=SPBC646.16 PE=2 SV=1	0.8813
6782	754.16516	5	0.1058	0.97	-10.57	NHASIDKMK	7		sp|P41878|RPN11_SCHPO	26S proteasome regulatory subunit rpn11 OS=Schizosaccharomyces pombe GN=rpn11 PE=1 SV=2	AMEQQDIKPTVQNGEVSANAEQKA	23		sp|O74440|RPN8_SCHPO	26S proteasome regulatory subunit rpn8 OS=Schizosaccharomyces pombe GN=rpn8 PE=2 SV=1	0.8813
10098	862.0819	5	0.1058	0.94	6.12	GYSKPNERATK	4		sp|Q09841|PSB7_SCHPO	Probable proteasome subunit beta type-7 OS=Schizosaccharomyces pombe GN=SPAC23D3.07 PE=2 SV=1	GVILYGAPGTGKTLLAKAVANQTSATFLR	17		sp|P36612|PRS4_SCHPO	26S protease regulatory subunit 4 homolog OS=Schizosaccharomyces pombe GN=mts2 PE=2 SV=1	0.8813
9228	780.16626	5	0.1057	0.87	-1.82	MNSTEEIDLYNRWK	1		sp|O74894|PRS6B_SCHPO	26S protease regulatory subunit 6B homolog OS=Schizosaccharomyces pombe GN=rpt3 PE=2 SV=1	YPMDAHKSELEGVEEAR	7		sp|O42897|RPN3_SCHPO	Probable 26S proteasome regulatory subunit rpn3 OS=Schizosaccharomyces pombe GN=rpn3 PE=2 SV=2	0.8813
9694	813.8294	5	0.1056	0.99	3.54	AKADYAQYYR	2		sp|Q9US13|RPN9_SCHPO	Probable 26S proteasome regulatory subunit rpn9 OS=Schizosaccharomyces pombe GN=rpn9 PE=2 SV=1	FMALGLALLFNGKQDLADATVETLK	13		sp|P87048|RPN1_SCHPO	26S proteasome regulatory subunit rpn1 OS=Schizosaccharomyces pombe GN=rpn1 PE=1 SV=2	0.8813
5547	885.6784	4	0.1056	0.92	-8.35	KATDDDRWK	1		sp|Q9USQ9|PSB4_SCHPO	Probable proteasome subunit beta type-4 OS=Schizosaccharomyces pombe GN=SPBC577.10 PE=2 SV=1	MNSTEEIDLYNRWKALER	14		sp|O74894|PRS6B_SCHPO	26S protease regulatory subunit 6B homolog OS=Schizosaccharomyces pombe GN=rpt3 PE=2 SV=1	0.8813
3585	715.8416	4	0.1055	0.92	3.93	MPPKEDWEK	1		sp|O42931|PRS7_SCHPO	26S protease regulatory subunit 7 homolog OS=Schizosaccharomyces pombe GN=rpt1 PE=1 SV=2	SNPVFAENDEKGEK	11		sp|Q9UTM3|RPN5_SCHPO	26S proteasome regulatory subunit rpn5 OS=Schizosaccharomyces pombe GN=rpn5a PE=1 SV=1	0.8813
9976	1078.5188	4	0.1055	0.90	-1.59	VELAKQNLFVPTSDKEK	5		sp|P50524|RPN12_SCHPO	26S proteasome regulatory subunit rpn12 OS=Schizosaccharomyces pombe GN=rpn12 PE=1 SV=1	MDTEMSVNMSDFLHDQATR	1		sp|Q9US13|RPN9_SCHPO	Probable 26S proteasome regulatory subunit rpn9 OS=Schizosaccharomyces pombe GN=rpn9 PE=2 SV=1	0.8813
2699	489.69562	5	0.1055	0.95	9.99	EIKPNIR	3		sp|P41836|PRS8_SCHPO	26S protease regulatory subunit 8 homolog OS=Schizosaccharomyces pombe GN=let1 PE=2 SV=1	VYHAIRNIPKAR	10		sp|Q9P7S2|RPN6_SCHPO	Probable 26S proteasome regulatory subunit rpn6 OS=Schizosaccharomyces pombe GN=rpn6 PE=2 SV=1	0.8813
4223	747.38696	5	0.1053	0.99	3.86	DISSKSPSGNDALNDKK	16		sp|P87048|RPN1_SCHPO	26S proteasome regulatory subunit rpn1 OS=Schizosaccharomyces pombe GN=rpn1 PE=1 SV=2	IDKNTWNSTLETAKAK	3		sp|Q9UUB6|UBLH2_SCHPO	Ubiquitin carboxyl-terminal hydrolase 2 OS=Schizosaccharomyces pombe GN=uch2 PE=1 SV=1	0.8813
4752	890.4229	4	0.1053	0.95	4.05	HGGYKPTDK	5		sp|P06732|KCRM_HUMAN	Creatine kinase M-type OS=Homo sapiens GN=CKM PE=1 SV=2	SEAAEFEYKNGYPMPCDVLAK	9	57.02146@C;	sp|O94517|PSA6_SCHPO	Probable proteasome subunit alpha type-6 OS=Schizosaccharomyces pombe GN=SPBC646.16 PE=2 SV=1	0.8813
7437	662.6028	4	0.1053	1.00	-1.57	NKMVCK	2	57.02146@C;	sp|Q09682|PSA4_SCHPO	Probable proteasome subunit alpha type-4 OS=Schizosaccharomyces pombe GN=SPAC13C5.01c PE=2 SV=1	VVGSELIQKYLGDGPR	9		sp|P36612|PRS4_SCHPO	26S protease regulatory subunit 4 homolog OS=Schizosaccharomyces pombe GN=mts2 PE=2 SV=1	0.8813
3501	605.12524	5	0.1053	0.97	6.55	MFMTR	1		sp|Q9UT97|PSA5_SCHPO	Probable proteasome subunit alpha type-5 OS=Schizosaccharomyces pombe GN=SPAC323.02c PE=1 SV=1	IHLEKVSKQGEIDYEALVK	8		sp|O74445|PRS10_SCHPO	Probable 26S protease subunit rpt4 OS=Schizosaccharomyces pombe GN=rpt4 PE=2 SV=2	0.8813
7295	942.1058	5	0.1053	0.94	2.59	FVKLGIDPPKGIMLYGPPGTGK	3		sp|O42931|PRS7_SCHPO	26S protease regulatory subunit 7 homolog OS=Schizosaccharomyces pombe GN=rpt1 PE=1 SV=2	LSGVVEGIFQKCYAKNEWR	15	57.02146@C;	sp|O74762|RPN2_SCHPO	26S proteasome regulatory subunit rpn2 OS=Schizosaccharomyces pombe GN=rpn2 PE=1 SV=1	0.8813
5586	737.609	4	0.1052	0.89	-6.13	MPFGNTHNKFK	1		sp|P06732|KCRM_HUMAN	Creatine kinase M-type OS=Homo sapiens GN=CKM PE=1 SV=2	EDCEAATDPLLKK	12	57.02146@C;	sp|P87048|RPN1_SCHPO	26S proteasome regulatory subunit rpn1 OS=Schizosaccharomyces pombe GN=rpn1 PE=1 SV=2	0.8813
6238	747.1874	5	0.1052	1.00	-6.54	KAQSGPDASAK	1		sp|P36612|PRS4_SCHPO	26S protease regulatory subunit 4 homolog OS=Schizosaccharomyces pombe GN=mts2 PE=2 SV=1	SSLELANNAVKSNDIEKAIDLYK	17		sp|Q9P7S2|RPN6_SCHPO	Probable 26S proteasome regulatory subunit rpn6 OS=Schizosaccharomyces pombe GN=rpn6 PE=2 SV=1	0.8813
9571	940.01306	4	0.1052	0.94	-5.85	YIPNPVLVIIDVKPK	13		sp|O74440|RPN8_SCHPO	26S proteasome regulatory subunit rpn8 OS=Schizosaccharomyces pombe GN=rpn8 PE=2 SV=1	SDYYMASTYTKKINVK	11		sp|Q9UTM3|RPN5_SCHPO	26S proteasome regulatory subunit rpn5 OS=Schizosaccharomyces pombe GN=rpn5a PE=1 SV=1	0.8813
8894	684.17706	5	0.1051	0.97	-7.36	NIKVIMATNR	3		sp|P41836|PRS8_SCHPO	26S protease regulatory subunit 8 homolog OS=Schizosaccharomyces pombe GN=let1 PE=2 SV=1	AVEKLSVEALNSLTGEFKGK	4		sp|P06732|KCRM_HUMAN	Creatine kinase M-type OS=Homo sapiens GN=CKM PE=1 SV=2	0.8813
5353	653.35675	4	0.1051	1.00	3.74	ERKPR	3		sp|Q9UQY2|PSB1_SCHPO	Probable proteasome subunit beta type-1 OS=Schizosaccharomyces pombe GN=pam1 PE=2 SV=1	ELNLMDPKVPEDIFK	8		sp|P87048|RPN1_SCHPO	26S proteasome regulatory subunit rpn1 OS=Schizosaccharomyces pombe GN=rpn1 PE=1 SV=2	0.8813
7016	837.1795	4	0.1051	0.91	0.58	MESLQRLLQGAR	1		sp|P41878|RPN11_SCHPO	26S proteasome regulatory subunit rpn11 OS=Schizosaccharomyces pombe GN=rpn11 PE=1 SV=2	QEVAAQKSSEETEDKK	7		sp|O94444|RPN10_SCHPO	26S proteasome regulatory subunit rpn10 OS=Schizosaccharomyces pombe GN=rpn10 PE=1 SV=1	0.8813
1058	510.06323	5	0.1050	0.99	10.46	NPKADPLDER	3		sp|O74762|RPN2_SCHPO	26S proteasome regulatory subunit rpn2 OS=Schizosaccharomyces pombe GN=rpn2 PE=1 SV=1	KYDKTEDDIK	1		sp|O74445|PRS10_SCHPO	Probable 26S protease subunit rpt4 OS=Schizosaccharomyces pombe GN=rpt4 PE=2 SV=2	0.8813
8066	788.1818	4	0.1050	0.97	6.75	KQLATSLRSR	1		sp|Q09720|PSB2_SCHPO	Probable proteasome subunit beta type-2 OS=Schizosaccharomyces pombe GN=SPAC31A2.04c PE=2 SV=1	YKSYLLQHREWDSK	2		sp|O74445|PRS10_SCHPO	Probable 26S protease subunit rpt4 OS=Schizosaccharomyces pombe GN=rpt4 PE=2 SV=2	0.8813
4309	736.7685	3	0.1050	0.96	-6.97	KLRDK	1		sp|P06732|KCRM_HUMAN	Creatine kinase M-type OS=Homo sapiens GN=CKM PE=1 SV=2	ELLKPSASVALQR	4		sp|O74894|PRS6B_SCHPO	26S protease regulatory subunit 6B homolog OS=Schizosaccharomyces pombe GN=rpt3 PE=2 SV=1	0.8813
8935	1171.8903	3	0.1049	0.88	-10.56	MMGINER	1		sp|Q09841|PSB7_SCHPO	Probable proteasome subunit beta type-7 OS=Schizosaccharomyces pombe GN=SPAC23D3.07 PE=2 SV=1	MSWTTIESDAGVFTDLIENLGVK	1		sp|Q9UUB6|UBLH2_SCHPO	Ubiquitin carboxyl-terminal hydrolase 2 OS=Schizosaccharomyces pombe GN=uch2 PE=1 SV=1	0.8813
1227	556.682	5	0.1049	0.88	-5.98	CYAKNEWR	4	57.02146@C;	sp|O74762|RPN2_SCHPO	26S proteasome regulatory subunit rpn2 OS=Schizosaccharomyces pombe GN=rpn2 PE=1 SV=1	NVPKLQNVSNFQK	4		sp|Q10329|PSA7_SCHPO	Probable proteasome subunit alpha type-7 OS=Schizosaccharomyces pombe GN=SPBC106.16 PE=2 SV=1	0.8813
2507	784.69684	4	0.1049	0.94	8.96	KIEFPPPSAEAR	1		sp|P41836|PRS8_SCHPO	26S protease regulatory subunit 8 homolog OS=Schizosaccharomyces pombe GN=let1 PE=2 SV=1	VVTALTMLKQHLFR	9		sp|Q09841|PSB7_SCHPO	Probable proteasome subunit beta type-7 OS=Schizosaccharomyces pombe GN=SPAC23D3.07 PE=2 SV=1	0.8813
3097	643.3622	4	0.1049	0.99	10.36	KIFTIHTSK	1		sp|P36612|PRS4_SCHPO	26S protease regulatory subunit 4 homolog OS=Schizosaccharomyces pombe GN=mts2 PE=2 SV=1	ATAGPIIADKNCK	10	57.02146@C;	sp|Q09841|PSB7_SCHPO	Probable proteasome subunit beta type-7 OS=Schizosaccharomyces pombe GN=SPAC23D3.07 PE=2 SV=1	0.8813
10042	947.53467	3	0.1049	0.93	0.77	RKIFTIHTSK	2		sp|P36612|PRS4_SCHPO	26S protease regulatory subunit 4 homolog OS=Schizosaccharomyces pombe GN=mts2 PE=2 SV=1	AIGSGSEPAKSELVK	10		sp|Q9UT97|PSA5_SCHPO	Probable proteasome subunit alpha type-5 OS=Schizosaccharomyces pombe GN=SPAC323.02c PE=1 SV=1	0.8813
3748	679.1319	4	0.1049	0.96	-6.84	FNLMVICKDK	8	57.02146@C;	sp|Q9UUB6|UBLH2_SCHPO	Ubiquitin carboxyl-terminal hydrolase 2 OS=Schizosaccharomyces pombe GN=uch2 PE=1 SV=1	EIKPNIRVALR	3		sp|P41836|PRS8_SCHPO	26S protease regulatory subunit 8 homolog OS=Schizosaccharomyces pombe GN=let1 PE=2 SV=1	0.8813
5737	698.6384	4	0.1048	0.88	2.01	EVLNKGVSK	5		sp|Q9P7S2|RPN6_SCHPO	Probable 26S proteasome regulatory subunit rpn6 OS=Schizosaccharomyces pombe GN=rpn6 PE=2 SV=1	NELEKLNFSSLKMK	5		sp|O59770|PSA3_SCHPO	Probable proteasome subunit alpha type-3 OS=Schizosaccharomyces pombe GN=SPCC1795.04c PE=1 SV=1	0.8813
9905	966.5391	3	0.1048	0.82	-10.54	KIFTIHTSK	1		sp|P36612|PRS4_SCHPO	26S protease regulatory subunit 4 homolog OS=Schizosaccharomyces pombe GN=mts2 PE=2 SV=1	ELAAIKEDTEAVLKR	6		sp|O42931|PRS7_SCHPO	26S protease regulatory subunit 7 homolog OS=Schizosaccharomyces pombe GN=rpt1 PE=1 SV=2	0.8813
6412	1227.6395	3	0.1048	0.94	10.22	MSQARGFDR	1		sp|O94517|PSA6_SCHPO	Probable proteasome subunit alpha type-6 OS=Schizosaccharomyces pombe GN=SPBC646.16 PE=2 SV=1	IAQGLLYLGKGTMTLNPYHTER	10		sp|P87048|RPN1_SCHPO	26S proteasome regulatory subunit rpn1 OS=Schizosaccharomyces pombe GN=rpn1 PE=1 SV=2	0.8813
1920	672.84265	4	0.1048	0.92	-0.18	KYDKTEDDIK	1		sp|O74445|PRS10_SCHPO	Probable 26S protease subunit rpt4 OS=Schizosaccharomyces pombe GN=rpt4 PE=2 SV=2	IMKLCFDELK	3	57.02146@C;	sp|Q09720|PSB2_SCHPO	Probable proteasome subunit beta type-2 OS=Schizosaccharomyces pombe GN=SPAC31A2.04c PE=2 SV=1	0.8813
6530	929.7113	4	0.1047	0.99	-0.79	KEEPK	1		sp|O74762|RPN2_SCHPO	26S proteasome regulatory subunit rpn2 OS=Schizosaccharomyces pombe GN=rpn2 PE=1 SV=1	NVQLAKVTAEGGFHIYNDEEMADAVAR	6		sp|Q9UT97|PSA5_SCHPO	Probable proteasome subunit alpha type-5 OS=Schizosaccharomyces pombe GN=SPAC323.02c PE=1 SV=1	0.8813
2807	616.8656	4	0.1047	0.97	8.23	LKPLIEK	2		sp|Q10335|RPN7_SCHPO	Probable 26S proteasome regulatory subunit rpn7 OS=Schizosaccharomyces pombe GN=rpn7 PE=2 SV=1	ATAGPIIADKNCKK	13	57.02146@C;	sp|Q09841|PSB7_SCHPO	Probable proteasome subunit beta type-7 OS=Schizosaccharomyces pombe GN=SPAC23D3.07 PE=2 SV=1	0.8813
3155	763.205	5	0.1046	0.99	10.95	KVAQTTYKK	1		sp|O94579|PSA2_SCHPO	Probable proteasome subunit alpha type-2 OS=Schizosaccharomyces pombe GN=SPCC1442.06 PE=2 SV=1	GIWHNDNKSFLVWVNEEDHLR	8		sp|P06732|KCRM_HUMAN	Creatine kinase M-type OS=Homo sapiens GN=CKM PE=1 SV=2	0.8813
6539	780.1683	5	0.1046	0.96	-6.20	MEQKPEVDYSEK	1		sp|Q9UTM3|RPN5_SCHPO	26S proteasome regulatory subunit rpn5 OS=Schizosaccharomyces pombe GN=rpn5a PE=1 SV=1	LDDMSLIKEDCEAATDPLLK	8	57.02146@C;	sp|P87048|RPN1_SCHPO	26S proteasome regulatory subunit rpn1 OS=Schizosaccharomyces pombe GN=rpn1 PE=1 SV=2	0.8813
5039	751.00903	5	0.1045	0.85	8.98	FIVKASSGPRYVVGCR	4	57.02146@C;	sp|O74445|PRS10_SCHPO	Probable 26S protease subunit rpt4 OS=Schizosaccharomyces pombe GN=rpt4 PE=2 SV=2	KFFAIDTANPIPVFTH	1		sp|O43063|PSB6_SCHPO	Probable proteasome subunit beta type-6 OS=Schizosaccharomyces pombe GN=SPBC4C3.10c PE=2 SV=1	0.8813
9452	719.17664	5	0.1045	0.94	10.27	LVRDAFALAKEK	10		sp|O14126|PRS6A_SCHPO	26S protease regulatory subunit 6A OS=Schizosaccharomyces pombe GN=tbp1 PE=2 SV=1	VVKGNQKFSSTADYMNMSS	7		sp|O42931|PRS7_SCHPO	26S protease regulatory subunit 7 homolog OS=Schizosaccharomyces pombe GN=rpt1 PE=1 SV=2	0.8813
4189	774.4101	5	0.1045	0.91	-8.78	RFCVGLQKIEEIFK	8	57.02146@C;	sp|P06732|KCRM_HUMAN	Creatine kinase M-type OS=Homo sapiens GN=CKM PE=1 SV=2	YEAKAIGSGSEPAKSELVK	14		sp|Q9UT97|PSA5_SCHPO	Probable proteasome subunit alpha type-5 OS=Schizosaccharomyces pombe GN=SPAC323.02c PE=1 SV=1	0.8813
6513	795.6562	5	0.1044	0.97	-4.92	KILFENPDEATK	1		sp|P36612|PRS4_SCHPO	26S protease regulatory subunit 4 homolog OS=Schizosaccharomyces pombe GN=mts2 PE=2 SV=1	VGIKPPKGVLLYGPPGTGKTLLAR	4		sp|O74445|PRS10_SCHPO	Probable 26S protease subunit rpt4 OS=Schizosaccharomyces pombe GN=rpt4 PE=2 SV=2	0.8813
5294	863.7169	4	0.1044	0.95	-3.04	KLEGTIDYQK	1		sp|O74445|PRS10_SCHPO	Probable 26S protease subunit rpt4 OS=Schizosaccharomyces pombe GN=rpt4 PE=2 SV=2	AVEKLSVEALNSLTGEFKGK	4		sp|P06732|KCRM_HUMAN	Creatine kinase M-type OS=Homo sapiens GN=CKM PE=1 SV=2	0.8813
6134	732.6106	4	0.1044	0.94	-4.34	KIYNEYPPTK	1		sp|O94579|PSA2_SCHPO	Probable proteasome subunit alpha type-2 OS=Schizosaccharomyces pombe GN=SPCC1442.06 PE=2 SV=1	ASKGSNDDEMKIDK	3		sp|O74762|RPN2_SCHPO	26S proteasome regulatory subunit rpn2 OS=Schizosaccharomyces pombe GN=rpn2 PE=1 SV=1	0.8813
9009	868.9782	4	0.1044	0.95	5.34	IVRTLIDKFSGEK	8		sp|Q9P7S2|RPN6_SCHPO	Probable 26S proteasome regulatory subunit rpn6 OS=Schizosaccharomyces pombe GN=rpn6 PE=2 SV=1	TGRSIKGYTLPPHCSR	6	57.02146@C;	sp|P06732|KCRM_HUMAN	Creatine kinase M-type OS=Homo sapiens GN=CKM PE=1 SV=2	0.8813
2294	637.8847	4	0.1042	0.99	5.37	ENKIQR	3		sp|O94444|RPN10_SCHPO	26S proteasome regulatory subunit rpn10 OS=Schizosaccharomyces pombe GN=rpn10 PE=1 SV=1	VVTSKLLKPRVNNR	8		sp|O59770|PSA3_SCHPO	Probable proteasome subunit alpha type-3 OS=Schizosaccharomyces pombe GN=SPCC1795.04c PE=1 SV=1	0.8813
4294	764.02386	5	0.1042	0.99	8.38	LLMKLSSQNDDK	4		sp|O74762|RPN2_SCHPO	26S proteasome regulatory subunit rpn2 OS=Schizosaccharomyces pombe GN=rpn2 PE=1 SV=1	HIGIATTGFIPDGQHIVKRAR	18		sp|O59770|PSA3_SCHPO	Probable proteasome subunit alpha type-3 OS=Schizosaccharomyces pombe GN=SPCC1795.04c PE=1 SV=1	0.8813
5083	660.6561	3	0.1042	0.77	-5.86	MKDAVK	2		sp|O59770|PSA3_SCHPO	Probable proteasome subunit alpha type-3 OS=Schizosaccharomyces pombe GN=SPCC1795.04c PE=1 SV=1	KNTEDIEMTA	1		sp|P87048|RPN1_SCHPO	26S proteasome regulatory subunit rpn1 OS=Schizosaccharomyces pombe GN=rpn1 PE=1 SV=2	0.8813
7289	676.6019	4	0.1042	1.00	-1.63	NIPKAR	4		sp|Q9P7S2|RPN6_SCHPO	Probable 26S proteasome regulatory subunit rpn6 OS=Schizosaccharomyces pombe GN=rpn6 PE=2 SV=1	TLSKESARATIDECMR	4	57.02146@C;	sp|Q9USQ9|PSB4_SCHPO	Probable proteasome subunit beta type-4 OS=Schizosaccharomyces pombe GN=SPBC577.10 PE=2 SV=1	0.8813
6639	1074.8944	3	0.1042	0.94	5.08	STMLEKIK	6		sp|O14126|PRS6A_SCHPO	26S protease regulatory subunit 6A OS=Schizosaccharomyces pombe GN=tbp1 PE=2 SV=1	DGSSGGTIRMVILNKDGMER	15		sp|O43063|PSB6_SCHPO	Probable proteasome subunit beta type-6 OS=Schizosaccharomyces pombe GN=SPBC4C3.10c PE=2 SV=1	0.8813
9128	819.4907	4	0.1041	1.00	5.07	KPRRLLK	1		sp|Q9UQY2|PSB1_SCHPO	Probable proteasome subunit beta type-1 OS=Schizosaccharomyces pombe GN=pam1 PE=2 SV=1	YVVDISPDIDIKEIKPNIR	15		sp|P41836|PRS8_SCHPO	26S protease regulatory subunit 8 homolog OS=Schizosaccharomyces pombe GN=let1 PE=2 SV=1	0.8813
5238	836.47064	4	0.1041	0.96	1.61	FNLMVICKDKK	8	57.02146@C;	sp|Q9UUB6|UBLH2_SCHPO	Ubiquitin carboxyl-terminal hydrolase 2 OS=Schizosaccharomyces pombe GN=uch2 PE=1 SV=1	EVIELPLKNPELFLR	8		sp|O74445|PRS10_SCHPO	Probable 26S protease subunit rpt4 OS=Schizosaccharomyces pombe GN=rpt4 PE=2 SV=2	0.8813
6774	805.1197	3	0.1041	0.95	9.21	MTEVLK	1		sp|P41836|PRS8_SCHPO	26S protease regulatory subunit 8 homolog OS=Schizosaccharomyces pombe GN=let1 PE=2 SV=1	LKAYQGIYLMSIR	2		sp|Q10335|RPN7_SCHPO	Probable 26S proteasome regulatory subunit rpn7 OS=Schizosaccharomyces pombe GN=rpn7 PE=2 SV=1	0.8813
8542	856.9018	4	0.1040	0.98	8.77	MMGINERK	1		sp|Q09841|PSB7_SCHPO	Probable proteasome subunit beta type-7 OS=Schizosaccharomyces pombe GN=SPAC23D3.07 PE=2 SV=1	VDKPDGTMDYDSMDNIFFAK	3		sp|Q9UUB6|UBLH2_SCHPO	Ubiquitin carboxyl-terminal hydrolase 2 OS=Schizosaccharomyces pombe GN=uch2 PE=1 SV=1	0.8813
8713	809.0957	3	0.1040	0.98	-8.56	CIKRLVK	3	57.02146@C;	sp|Q9Y7T8|PSB3_SCHPO	Probable proteasome subunit beta type-3 OS=Schizosaccharomyces pombe GN=SPCC63.12c PE=2 SV=1	MKSLSEQYTER	2		sp|P41878|RPN11_SCHPO	26S proteasome regulatory subunit rpn11 OS=Schizosaccharomyces pombe GN=rpn11 PE=1 SV=2	0.8813
10227	1087.0406	4	0.1040	0.98	-7.31	ATAGPIIADKNCK	10	57.02146@C;	sp|Q09841|PSB7_SCHPO	Probable proteasome subunit beta type-7 OS=Schizosaccharomyces pombe GN=SPAC23D3.07 PE=2 SV=1	YLSENPKTSASIDFDSNFLNSMIKK	24		sp|Q10335|RPN7_SCHPO	Probable 26S proteasome regulatory subunit rpn7 OS=Schizosaccharomyces pombe GN=rpn7 PE=2 SV=1	0.8813
6735	888.41223	4	0.1040	0.98	-6.81	YQKPVDTEEENDK	3		sp|O42931|PRS7_SCHPO	26S protease regulatory subunit 7 homolog OS=Schizosaccharomyces pombe GN=rpt1 PE=1 SV=2	KMAIDDDINWEELAR	1		sp|O14126|PRS6A_SCHPO	26S protease regulatory subunit 6A OS=Schizosaccharomyces pombe GN=tbp1 PE=2 SV=1	0.8813
5813	724.9897	5	0.1040	1.00	-1.08	WKTLSKESAR	2		sp|Q9USQ9|PSB4_SCHPO	Probable proteasome subunit beta type-4 OS=Schizosaccharomyces pombe GN=SPBC577.10 PE=2 SV=1	IPDSTYEMVGGLEKQIKEIK	17		sp|P41836|PRS8_SCHPO	26S protease regulatory subunit 8 homolog OS=Schizosaccharomyces pombe GN=let1 PE=2 SV=1	0.8813
9868	821.4383	3	0.1039	0.96	-9.72	MMGINERK	1		sp|Q09841|PSB7_SCHPO	Probable proteasome subunit beta type-7 OS=Schizosaccharomyces pombe GN=SPAC23D3.07 PE=2 SV=1	QIAKFVVSLGER	4		sp|O42931|PRS7_SCHPO	26S protease regulatory subunit 7 homolog OS=Schizosaccharomyces pombe GN=rpt1 PE=1 SV=2	0.8813
10273	873.94653	4	0.1039	0.97	-9.44	KSKTLQYFA	3		sp|O14126|PRS6A_SCHPO	26S protease regulatory subunit 6A OS=Schizosaccharomyces pombe GN=tbp1 PE=2 SV=1	IRIGLHDDAYLDVCKYYR	15	57.02146@C;	sp|Q9UTM3|RPN5_SCHPO	26S proteasome regulatory subunit rpn5 OS=Schizosaccharomyces pombe GN=rpn5a PE=1 SV=1	0.8813
2813	543.81274	4	0.1039	0.95	-3.71	LLKPR	3		sp|O59770|PSA3_SCHPO	Probable proteasome subunit alpha type-3 OS=Schizosaccharomyces pombe GN=SPCC1795.04c PE=1 SV=1	ILSGEQTVKYDR	9		sp|O74762|RPN2_SCHPO	26S proteasome regulatory subunit rpn2 OS=Schizosaccharomyces pombe GN=rpn2 PE=1 SV=1	0.8813
7996	925.96484	4	0.1038	0.94	-5.87	AKYASQKRP	7		sp|Q9UUB6|UBLH2_SCHPO	Ubiquitin carboxyl-terminal hydrolase 2 OS=Schizosaccharomyces pombe GN=uch2 PE=1 SV=1	AMEQQDIKPTVQNGEVSANAEQK	8		sp|O74440|RPN8_SCHPO	26S proteasome regulatory subunit rpn8 OS=Schizosaccharomyces pombe GN=rpn8 PE=2 SV=1	0.8813
10478	784.3686	4	0.1038	0.94	-8.57	LKYYEQK	2		sp|Q9UTM3|RPN5_SCHPO	26S proteasome regulatory subunit rpn5 OS=Schizosaccharomyces pombe GN=rpn5a PE=1 SV=1	KTTEEKEATPMEMDEEK	6		sp|O74762|RPN2_SCHPO	26S proteasome regulatory subunit rpn2 OS=Schizosaccharomyces pombe GN=rpn2 PE=1 SV=1	0.8813
7011	734.17804	5	0.1038	1.00	-7.46	MSRSYDSR	1		sp|Q09682|PSA4_SCHPO	Probable proteasome subunit alpha type-4 OS=Schizosaccharomyces pombe GN=SPAC13C5.01c PE=2 SV=1	ATDGVVLATEKKPTSELAIGASLEK	11		sp|O94579|PSA2_SCHPO	Probable proteasome subunit alpha type-2 OS=Schizosaccharomyces pombe GN=SPCC1442.06 PE=2 SV=1	0.8813
8317	793.6562	4	0.1038	0.96	-6.47	KEDSSPCGYIIR	1	57.02146@C;	sp|O74762|RPN2_SCHPO	26S proteasome regulatory subunit rpn2 OS=Schizosaccharomyces pombe GN=rpn2 PE=1 SV=1	IEFATITKDTTKNK	8		sp|Q09682|PSA4_SCHPO	Probable proteasome subunit alpha type-4 OS=Schizosaccharomyces pombe GN=SPAC13C5.01c PE=2 SV=1	0.8813
2716	478.29037	5	0.1038	1.00	3.99	HRENKIQR	5		sp|O94444|RPN10_SCHPO	26S proteasome regulatory subunit rpn10 OS=Schizosaccharomyces pombe GN=rpn10 PE=1 SV=1	FRKLGVKPPK	3		sp|O14126|PRS6A_SCHPO	26S protease regulatory subunit 6A OS=Schizosaccharomyces pombe GN=tbp1 PE=2 SV=1	0.8813
9364	985.74164	4	0.1038	0.99	7.44	ASKGSNDDEMKIDK	3		sp|O74762|RPN2_SCHPO	26S proteasome regulatory subunit rpn2 OS=Schizosaccharomyces pombe GN=rpn2 PE=1 SV=1	MSSKSSLELANNAVKSNDIEK	15		sp|Q9P7S2|RPN6_SCHPO	Probable 26S proteasome regulatory subunit rpn6 OS=Schizosaccharomyces pombe GN=rpn6 PE=2 SV=1	0.8813
9643	788.18176	4	0.1038	0.89	-7.99	AASIAVEDEKRLR	10		sp|Q9UUB6|UBLH2_SCHPO	Ubiquitin carboxyl-terminal hydrolase 2 OS=Schizosaccharomyces pombe GN=uch2 PE=1 SV=1	KDKPKYEPPVPTR	1		sp|P36612|PRS4_SCHPO	26S protease regulatory subunit 4 homolog OS=Schizosaccharomyces pombe GN=mts2 PE=2 SV=1	0.8813
5324	792.2205	5	0.1038	0.98	7.84	TFANLVSSTLYEKR	13		sp|Q9Y7T8|PSB3_SCHPO	Probable proteasome subunit beta type-3 OS=Schizosaccharomyces pombe GN=SPCC63.12c PE=2 SV=1	KGFDFEYYQRNLLLQEK	1		sp|Q09841|PSB7_SCHPO	Probable proteasome subunit beta type-7 OS=Schizosaccharomyces pombe GN=SPAC23D3.07 PE=2 SV=1	0.8813
8763	1209.3055	4	0.1038	0.82	7.48	MMGINERKGFDFEYYQR	1		sp|Q09841|PSB7_SCHPO	Probable proteasome subunit beta type-7 OS=Schizosaccharomyces pombe GN=SPAC23D3.07 PE=2 SV=1	TAYSYFYEAYEGFTSLDDDKK	20		sp|Q9P7S2|RPN6_SCHPO	Probable 26S proteasome regulatory subunit rpn6 OS=Schizosaccharomyces pombe GN=rpn6 PE=2 SV=1	0.8813
8682	904.06854	5	0.1037	0.93	4.76	FNLMVICKDKK	10	57.02146@C;	sp|Q9UUB6|UBLH2_SCHPO	Ubiquitin carboxyl-terminal hydrolase 2 OS=Schizosaccharomyces pombe GN=uch2 PE=1 SV=1	VCAITPDIGMVYSGMGPDFRVLVDKSR	25	57.02146@C;	sp|O94579|PSA2_SCHPO	Probable proteasome subunit alpha type-2 OS=Schizosaccharomyces pombe GN=SPCC1442.06 PE=2 SV=1	0.8813
2564	627.75665	5	0.1037	0.99	9.82	WAIKEK	4		sp|Q9P7S2|RPN6_SCHPO	Probable 26S proteasome regulatory subunit rpn6 OS=Schizosaccharomyces pombe GN=rpn6 PE=2 SV=1	QIQPKTFANLVSSTLYEKR	5		sp|Q9Y7T8|PSB3_SCHPO	Probable proteasome subunit beta type-3 OS=Schizosaccharomyces pombe GN=SPCC63.12c PE=2 SV=1	0.8813
10641	755.3898	4	0.1037	0.97	3.32	NWKEGLSR	3		sp|Q10329|PSA7_SCHPO	Probable proteasome subunit alpha type-7 OS=Schizosaccharomyces pombe GN=SPBC106.16 PE=2 SV=1	DRIDKNTWNSTLETAK	5		sp|Q9UUB6|UBLH2_SCHPO	Ubiquitin carboxyl-terminal hydrolase 2 OS=Schizosaccharomyces pombe GN=uch2 PE=1 SV=1	0.8813
2784	674.3796	4	0.1037	0.95	-9.25	IQYVGKQDPK	6		sp|P41878|RPN11_SCHPO	26S proteasome regulatory subunit rpn11 OS=Schizosaccharomyces pombe GN=rpn11 PE=1 SV=2	NKYAIQLPLPPK	2		sp|O42931|PRS7_SCHPO	26S protease regulatory subunit 7 homolog OS=Schizosaccharomyces pombe GN=rpt1 PE=1 SV=2	0.8813
5223	664.15625	5	0.1037	0.97	-8.84	DLVKK	4		sp|O74445|PRS10_SCHPO	Probable 26S protease subunit rpt4 OS=Schizosaccharomyces pombe GN=rpt4 PE=2 SV=2	LYQVEYAFKAFNNAGITSVGVTGK	9		sp|O94517|PSA6_SCHPO	Probable proteasome subunit alpha type-6 OS=Schizosaccharomyces pombe GN=SPBC646.16 PE=2 SV=1	0.8813
4739	712.5383	5	0.1037	0.92	1.99	HGGYKPTDK	5		sp|P06732|KCRM_HUMAN	Creatine kinase M-type OS=Homo sapiens GN=CKM PE=1 SV=2	SEAAEFEYKNGYPMPCDVLAK	9	57.02146@C;	sp|O94517|PSA6_SCHPO	Probable proteasome subunit alpha type-6 OS=Schizosaccharomyces pombe GN=SPBC646.16 PE=2 SV=1	0.8813
9275	923.9642	4	0.1037	0.99	-7.74	SQDISINGNSKK	11		sp|O74762|RPN2_SCHPO	26S proteasome regulatory subunit rpn2 OS=Schizosaccharomyces pombe GN=rpn2 PE=1 SV=1	MSSKSSLELANNAVKSNDIEK	4		sp|Q9P7S2|RPN6_SCHPO	Probable 26S proteasome regulatory subunit rpn6 OS=Schizosaccharomyces pombe GN=rpn6 PE=2 SV=1	0.8813
7045	722.2222	5	0.1037	1.00	-6.50	KQLATSLRSR	1		sp|Q09720|PSB2_SCHPO	Probable proteasome subunit beta type-2 OS=Schizosaccharomyces pombe GN=SPAC31A2.04c PE=2 SV=1	AVAVVVDPIQSVKGKVVIDAFR	13		sp|P41878|RPN11_SCHPO	26S proteasome regulatory subunit rpn11 OS=Schizosaccharomyces pombe GN=rpn11 PE=1 SV=2	0.8813
2469	551.0809	5	0.1036	0.96	-10.65	MATTVK	1		sp|O43063|PSB6_SCHPO	Probable proteasome subunit beta type-6 OS=Schizosaccharomyces pombe GN=SPBC4C3.10c PE=2 SV=1	SEFQRLTHEKSTMLEK	10		sp|O14126|PRS6A_SCHPO	26S protease regulatory subunit 6A OS=Schizosaccharomyces pombe GN=tbp1 PE=2 SV=1	0.8813
3136	639.61566	4	0.1036	0.97	2.96	WAIKEK	4		sp|Q9P7S2|RPN6_SCHPO	Probable 26S proteasome regulatory subunit rpn6 OS=Schizosaccharomyces pombe GN=rpn6 PE=2 SV=1	KNVPKLQNVSNFQK	5		sp|Q10329|PSA7_SCHPO	Probable proteasome subunit alpha type-7 OS=Schizosaccharomyces pombe GN=SPBC106.16 PE=2 SV=1	0.8813
10573	1222.6527	3	0.1035	0.96	-6.26	QVMEEKLDSK	6		sp|Q9UT97|PSA5_SCHPO	Probable proteasome subunit alpha type-5 OS=Schizosaccharomyces pombe GN=SPAC323.02c PE=1 SV=1	HIEVGDSVLVKIITKEGVETR	11		sp|Q9UQY2|PSB1_SCHPO	Probable proteasome subunit beta type-1 OS=Schizosaccharomyces pombe GN=pam1 PE=2 SV=1	0.8813
10595	838.79474	3	0.1035	0.97	-2.62	EKVLKTK	5		sp|P36612|PRS4_SCHPO	26S protease regulatory subunit 4 homolog OS=Schizosaccharomyces pombe GN=mts2 PE=2 SV=1	SPSGNDALNDKKGTK	12		sp|P87048|RPN1_SCHPO	26S proteasome regulatory subunit rpn1 OS=Schizosaccharomyces pombe GN=rpn1 PE=1 SV=2	0.8813
7310	895.8556	5	0.1035	0.98	-2.84	MKDAVKEAAR	2		sp|O59770|PSA3_SCHPO	Probable proteasome subunit alpha type-3 OS=Schizosaccharomyces pombe GN=SPCC1795.04c PE=1 SV=1	GVILQSDIEEAYARAVKPTDMEQFAFYK	17		sp|O74894|PRS6B_SCHPO	26S protease regulatory subunit 6B homolog OS=Schizosaccharomyces pombe GN=rpt3 PE=2 SV=1	0.8813
3424	552.8023	4	0.1035	0.98	10.40	KNEEK	1		sp|Q10335|RPN7_SCHPO	Probable 26S proteasome regulatory subunit rpn7 OS=Schizosaccharomyces pombe GN=rpn7 PE=2 SV=1	LDRKIEFPSYR	4		sp|O74894|PRS6B_SCHPO	26S protease regulatory subunit 6B homolog OS=Schizosaccharomyces pombe GN=rpt3 PE=2 SV=1	0.8813
7975	676.85614	4	0.1035	0.97	2.35	GYSKPNERATK	4		sp|Q09841|PSB7_SCHPO	Probable proteasome subunit beta type-7 OS=Schizosaccharomyces pombe GN=SPAC23D3.07 PE=2 SV=1	LTHEKSTMLEK	5		sp|O14126|PRS6A_SCHPO	26S protease regulatory subunit 6A OS=Schizosaccharomyces pombe GN=tbp1 PE=2 SV=1	0.8813
9589	898.7203	4	0.1034	0.98	4.69	TVQKVETAVLSTTVK	4		sp|O74762|RPN2_SCHPO	26S proteasome regulatory subunit rpn2 OS=Schizosaccharomyces pombe GN=rpn2 PE=1 SV=1	MCSPSATLTHRTMTEK	1	57.02146@C;	sp|Q10335|RPN7_SCHPO	Probable 26S proteasome regulatory subunit rpn7 OS=Schizosaccharomyces pombe GN=rpn7 PE=2 SV=1	0.8813
1734	818.757	3	0.1034	0.99	9.45	KDWNACKK	1	57.02146@C;	sp|P50524|RPN12_SCHPO	26S proteasome regulatory subunit rpn12 OS=Schizosaccharomyces pombe GN=rpn12 PE=1 SV=1	HGGYKPTDKHK	9		sp|P06732|KCRM_HUMAN	Creatine kinase M-type OS=Homo sapiens GN=CKM PE=1 SV=2	0.8813
8017	809.3986	4	0.1033	0.99	0.68	MPFGNTHNKFK	9		sp|P06732|KCRM_HUMAN	Creatine kinase M-type OS=Homo sapiens GN=CKM PE=1 SV=2	MSTLDLNHLADLYDR	1		sp|P50524|RPN12_SCHPO	26S proteasome regulatory subunit rpn12 OS=Schizosaccharomyces pombe GN=rpn12 PE=1 SV=1	0.8813
10579	927.8387	3	0.1033	0.96	-4.21	KATDDDRWK	1		sp|Q9USQ9|PSB4_SCHPO	Probable proteasome subunit beta type-4 OS=Schizosaccharomyces pombe GN=SPBC577.10 PE=2 SV=1	AVAVVVDPIQSVKGK	13		sp|P41878|RPN11_SCHPO	26S proteasome regulatory subunit rpn11 OS=Schizosaccharomyces pombe GN=rpn11 PE=1 SV=2	0.8813
5908	829.3986	4	0.1032	1.00	6.12	RLMSKVAEK	5		sp|O14250|PSA1_SCHPO	Probable proteasome subunit alpha type-1 OS=Schizosaccharomyces pombe GN=SPAC6G10.04c PE=2 SV=1	MGQAQSGNFSNFGDGANGDNK	1		sp|P36612|PRS4_SCHPO	26S protease regulatory subunit 4 homolog OS=Schizosaccharomyces pombe GN=mts2 PE=2 SV=1	0.8813
3937	717.3763	4	0.1031	0.96	-2.13	WKTLSK	2		sp|Q9USQ9|PSB4_SCHPO	Probable proteasome subunit beta type-4 OS=Schizosaccharomyces pombe GN=SPBC577.10 PE=2 SV=1	DDINLDEASAMAVKFLSK	14		sp|Q09682|PSA4_SCHPO	Probable proteasome subunit alpha type-4 OS=Schizosaccharomyces pombe GN=SPAC13C5.01c PE=2 SV=1	0.8813
7101	671.9679	5	0.1031	0.94	-2.98	LVKGR	3		sp|Q9Y7T8|PSB3_SCHPO	Probable proteasome subunit beta type-3 OS=Schizosaccharomyces pombe GN=SPCC63.12c PE=2 SV=1	LGSSEVEQVQLVVDGVKLMVEMEK	17		sp|P06732|KCRM_HUMAN	Creatine kinase M-type OS=Homo sapiens GN=CKM PE=1 SV=2	0.8813
8535	852.9892	4	0.1031	0.94	4.30	DFLDAVQKVVK	8		sp|O42931|PRS7_SCHPO	26S protease regulatory subunit 7 homolog OS=Schizosaccharomyces pombe GN=rpt1 PE=1 SV=2	IQDAELAILQKTQNLRR	11		sp|P41836|PRS8_SCHPO	26S protease regulatory subunit 8 homolog OS=Schizosaccharomyces pombe GN=let1 PE=2 SV=1	0.8813
5603	738.786	5	0.1030	0.99	6.68	ASKAAREYLEK	3		sp|Q10329|PSA7_SCHPO	Probable proteasome subunit alpha type-7 OS=Schizosaccharomyces pombe GN=SPBC106.16 PE=2 SV=1	DAVKEAARILYATHDEENNK	4		sp|O59770|PSA3_SCHPO	Probable proteasome subunit alpha type-3 OS=Schizosaccharomyces pombe GN=SPCC1795.04c PE=1 SV=1	0.8813
3272	482.0744	5	0.1029	0.97	-8.53	IIPLKKD	5		sp|Q9UQY2|PSB1_SCHPO	Probable proteasome subunit beta type-1 OS=Schizosaccharomyces pombe GN=pam1 PE=2 SV=1	KLEFPLPNEEAR	1		sp|O14126|PRS6A_SCHPO	26S protease regulatory subunit 6A OS=Schizosaccharomyces pombe GN=tbp1 PE=2 SV=1	0.8813
8647	859.2172	4	0.1028	0.96	8.11	DKKASLLTR	2		sp|Q9UUB6|UBLH2_SCHPO	Ubiquitin carboxyl-terminal hydrolase 2 OS=Schizosaccharomyces pombe GN=uch2 PE=1 SV=1	MSSKSSLELANNAVKSNDIEK	1		sp|Q9P7S2|RPN6_SCHPO	Probable 26S proteasome regulatory subunit rpn6 OS=Schizosaccharomyces pombe GN=rpn6 PE=2 SV=1	0.8813
4492	954.4353	4	0.1028	0.94	-9.67	NLTDETKNK	7		sp|P30655|PSB5_SCHPO	Proteasome subunit beta type-5 OS=Schizosaccharomyces pombe GN=pts1 PE=2 SV=3	MGQAQSGNFSNFGDGANGDNKKDQK	1		sp|P36612|PRS4_SCHPO	26S protease regulatory subunit 4 homolog OS=Schizosaccharomyces pombe GN=mts2 PE=2 SV=1	0.8813
2590	561.68274	5	0.1028	0.98	-4.62	KVPDK	1		sp|O94517|PSA6_SCHPO	Probable proteasome subunit alpha type-6 OS=Schizosaccharomyces pombe GN=SPBC646.16 PE=2 SV=1	MSSKDISSKSPSGNDALNDK	1		sp|P87048|RPN1_SCHPO	26S proteasome regulatory subunit rpn1 OS=Schizosaccharomyces pombe GN=rpn1 PE=1 SV=2	0.8813
4681	675.40063	5	0.1028	0.97	4.05	ILIDKAR	5		sp|Q10329|PSA7_SCHPO	Probable proteasome subunit alpha type-7 OS=Schizosaccharomyces pombe GN=SPBC106.16 PE=2 SV=1	VVGQLLEKLKPLIEKGGDWER	10		sp|Q10335|RPN7_SCHPO	Probable 26S proteasome regulatory subunit rpn7 OS=Schizosaccharomyces pombe GN=rpn7 PE=2 SV=1	0.8813
8774	1177.6384	3	0.1028	1.00	-2.14	LCFDELKKR	7	57.02146@C;	sp|Q09720|PSB2_SCHPO	Probable proteasome subunit beta type-2 OS=Schizosaccharomyces pombe GN=SPAC31A2.04c PE=2 SV=1	HHFYAKIDRPAQVISFKK	6		sp|Q9UTM3|RPN5_SCHPO	26S proteasome regulatory subunit rpn5 OS=Schizosaccharomyces pombe GN=rpn5a PE=1 SV=1	0.8813
5562	690.1144	4	0.1027	0.95	-8.95	NKPGVYTK	2		sp|P00761|TRYP_PIG	Trypsin OS=Sus scrofa PE=1 SV=1	NLTDETKNKHCLIK	7	57.02146@C;	sp|P30655|PSB5_SCHPO	Proteasome subunit beta type-5 OS=Schizosaccharomyces pombe GN=pts1 PE=2 SV=3	0.8813
8022	732.3775	5	0.1027	0.97	-8.75	MSERDTALEK	1		sp|O74445|PRS10_SCHPO	Probable 26S protease subunit rpt4 OS=Schizosaccharomyces pombe GN=rpt4 PE=2 SV=2	LREWNQNIKNLSNVVEISGK	9		sp|Q9US13|RPN9_SCHPO	Probable 26S proteasome regulatory subunit rpn9 OS=Schizosaccharomyces pombe GN=rpn9 PE=2 SV=1	0.8813
3053	567.7152	5	0.1026	0.96	-4.39	MNSIVSK	1		sp|P30655|PSB5_SCHPO	Proteasome subunit beta type-5 OS=Schizosaccharomyces pombe GN=pts1 PE=2 SV=3	LAHLSKHPKFEEILTR	9		sp|P06732|KCRM_HUMAN	Creatine kinase M-type OS=Homo sapiens GN=CKM PE=1 SV=2	0.8813
4079	521.49426	5	0.1026	0.95	10.23	LLIFEKQVR	6		sp|Q9UTM3|RPN5_SCHPO	26S proteasome regulatory subunit rpn5 OS=Schizosaccharomyces pombe GN=rpn5a PE=1 SV=1	MPFGNTHNKFK	1		sp|P06732|KCRM_HUMAN	Creatine kinase M-type OS=Homo sapiens GN=CKM PE=1 SV=2	0.8813
8407	1064.2097	3	0.1026	0.97	-6.81	KGTKTSETNDR	1		sp|P87048|RPN1_SCHPO	26S proteasome regulatory subunit rpn1 OS=Schizosaccharomyces pombe GN=rpn1 PE=1 SV=2	DTMNVDINAIKKGEIR	12		sp|O43063|PSB6_SCHPO	Probable proteasome subunit beta type-6 OS=Schizosaccharomyces pombe GN=SPBC4C3.10c PE=2 SV=1	0.8813
1989	716.3945	4	0.1025	0.88	7.59	VDVKTK	4		sp|Q10335|RPN7_SCHPO	Probable 26S proteasome regulatory subunit rpn7 OS=Schizosaccharomyces pombe GN=rpn7 PE=2 SV=1	KHFEQVINEKHEDALAK	10		sp|O74762|RPN2_SCHPO	26S proteasome regulatory subunit rpn2 OS=Schizosaccharomyces pombe GN=rpn2 PE=1 SV=1	0.8813
9115	1160.5898	3	0.1025	0.99	-10.18	ATAIGRASKAAR	9		sp|Q10329|PSA7_SCHPO	Probable proteasome subunit alpha type-7 OS=Schizosaccharomyces pombe GN=SPBC106.16 PE=2 SV=1	MNSIVSKYTQSTNNDDPKK	18		sp|P30655|PSB5_SCHPO	Proteasome subunit beta type-5 OS=Schizosaccharomyces pombe GN=pts1 PE=2 SV=3	0.8813
3577	776.948	4	0.1025	1.00	-2.60	KPRVVTALTMLK	1		sp|Q09841|PSB7_SCHPO	Probable proteasome subunit beta type-7 OS=Schizosaccharomyces pombe GN=SPAC23D3.07 PE=2 SV=1	FFEKEDVQSLKLK	4		sp|Q9UTM3|RPN5_SCHPO	26S proteasome regulatory subunit rpn5 OS=Schizosaccharomyces pombe GN=rpn5a PE=1 SV=1	0.8813
9119	950.88574	3	0.1025	0.88	6.77	KHGQLK	1		sp|Q9UTM3|RPN5_SCHPO	26S proteasome regulatory subunit rpn5 OS=Schizosaccharomyces pombe GN=rpn5a PE=1 SV=1	LFAYPPKSVQPTAKTVQK	7		sp|O74762|RPN2_SCHPO	26S proteasome regulatory subunit rpn2 OS=Schizosaccharomyces pombe GN=rpn2 PE=1 SV=1	0.8813
9538	901.9816	4	0.1025	0.99	-4.61	LGSTAIGVKTK	9		sp|Q9UT97|PSA5_SCHPO	Probable proteasome subunit alpha type-5 OS=Schizosaccharomyces pombe GN=SPAC323.02c PE=1 SV=1	IWKSDEINEVLNKYQETQR	3		sp|Q09682|PSA4_SCHPO	Probable proteasome subunit alpha type-4 OS=Schizosaccharomyces pombe GN=SPAC13C5.01c PE=2 SV=1	0.8813
8467	697.96924	5	0.1025	0.95	-1.26	MPFGNTHNKFK	1		sp|P06732|KCRM_HUMAN	Creatine kinase M-type OS=Homo sapiens GN=CKM PE=1 SV=2	YYPVRKFTGGVLMLIDR	6		sp|O74762|RPN2_SCHPO	26S proteasome regulatory subunit rpn2 OS=Schizosaccharomyces pombe GN=rpn2 PE=1 SV=1	0.8813
4506	520.49536	5	0.1024	0.94	-3.76	YKVNLYKFR	7		sp|Q9Y7T8|PSB3_SCHPO	Probable proteasome subunit beta type-3 OS=Schizosaccharomyces pombe GN=SPCC63.12c PE=2 SV=1	YKVNLYKFR	7		sp|Q9Y7T8|PSB3_SCHPO	Probable proteasome subunit beta type-3 OS=Schizosaccharomyces pombe GN=SPCC63.12c PE=2 SV=1	0.8813
9280	657.73645	5	0.1024	0.96	-4.39	KVAQTTYKK	8		sp|O94579|PSA2_SCHPO	Probable proteasome subunit alpha type-2 OS=Schizosaccharomyces pombe GN=SPCC1442.06 PE=2 SV=1	MSSKDISSKSPSGNDALNDK	1		sp|P87048|RPN1_SCHPO	26S proteasome regulatory subunit rpn1 OS=Schizosaccharomyces pombe GN=rpn1 PE=1 SV=2	0.8813
9743	663.83154	4	0.1024	0.86	7.18	MMGINERK	1		sp|Q09841|PSB7_SCHPO	Probable proteasome subunit beta type-7 OS=Schizosaccharomyces pombe GN=SPAC23D3.07 PE=2 SV=1	FDSEKAGDREVQR	5		sp|O14126|PRS6A_SCHPO	26S protease regulatory subunit 6A OS=Schizosaccharomyces pombe GN=tbp1 PE=2 SV=1	0.8813
5764	654.7649	5	0.1023	0.97	-4.63	ELFEMARTKK	9		sp|O42931|PRS7_SCHPO	26S protease regulatory subunit 7 homolog OS=Schizosaccharomyces pombe GN=rpt1 PE=1 SV=2	KAIPLALGLLSASNPQMR	1		sp|P87048|RPN1_SCHPO	26S proteasome regulatory subunit rpn1 OS=Schizosaccharomyces pombe GN=rpn1 PE=1 SV=2	0.8813
10086	903.9776	4	0.1023	0.91	-1.35	EYLEKNWKEGLSR	5		sp|Q10329|PSA7_SCHPO	Probable proteasome subunit alpha type-7 OS=Schizosaccharomyces pombe GN=SPBC106.16 PE=2 SV=1	INVKFFEKEDVQSLK	8		sp|Q9UTM3|RPN5_SCHPO	26S proteasome regulatory subunit rpn5 OS=Schizosaccharomyces pombe GN=rpn5a PE=1 SV=1	0.8813
4896	926.6763	4	0.1023	0.85	-7.58	WAFAEKQYGYGTQTV	6		sp|Q9USQ9|PSB4_SCHPO	Probable proteasome subunit beta type-4 OS=Schizosaccharomyces pombe GN=SPBC577.10 PE=2 SV=1	NKADYYTNICDRER	2	57.02146@C;	sp|Q10335|RPN7_SCHPO	Probable 26S proteasome regulatory subunit rpn7 OS=Schizosaccharomyces pombe GN=rpn7 PE=2 SV=1	0.8813
2925	667.1323	4	0.1023	0.98	-3.30	DGIVLAAEKK	9		sp|Q09682|PSA4_SCHPO	Probable proteasome subunit alpha type-4 OS=Schizosaccharomyces pombe GN=SPAC13C5.01c PE=2 SV=1	NLLLQEKGFPTPK	7		sp|Q09841|PSB7_SCHPO	Probable proteasome subunit beta type-7 OS=Schizosaccharomyces pombe GN=SPAC23D3.07 PE=2 SV=1	0.8813
1328	559.49866	5	0.1022	0.90	7.43	KYDKTEDDIK	1		sp|O74445|PRS10_SCHPO	Probable 26S protease subunit rpt4 OS=Schizosaccharomyces pombe GN=rpt4 PE=2 SV=2	MESLQRLLQGAR	1		sp|P41878|RPN11_SCHPO	26S proteasome regulatory subunit rpn11 OS=Schizosaccharomyces pombe GN=rpn11 PE=1 SV=2	0.8813
1827	553.4838	5	0.1022	0.98	5.66	KVPDK	1		sp|O94517|PSA6_SCHPO	Probable proteasome subunit alpha type-6 OS=Schizosaccharomyces pombe GN=SPBC646.16 PE=2 SV=1	QEYKDDINLDEASAMAVK	4		sp|Q09682|PSA4_SCHPO	Probable proteasome subunit alpha type-4 OS=Schizosaccharomyces pombe GN=SPAC13C5.01c PE=2 SV=1	0.8813
2794	607.6142	4	0.1022	0.94	7.24	DGIVLAAEKK	9		sp|Q09682|PSA4_SCHPO	Probable proteasome subunit alpha type-4 OS=Schizosaccharomyces pombe GN=SPAC13C5.01c PE=2 SV=1	VGKSAVIKTSTR	3		sp|O14126|PRS6A_SCHPO	26S protease regulatory subunit 6A OS=Schizosaccharomyces pombe GN=tbp1 PE=2 SV=1	0.8813
5659	828.6965	4	0.1021	0.98	5.01	SQKALDTLFSAIR	3		sp|Q10335|RPN7_SCHPO	Probable 26S proteasome regulatory subunit rpn7 OS=Schizosaccharomyces pombe GN=rpn7 PE=2 SV=1	VISMEKGGNMKEVFR	6		sp|P06732|KCRM_HUMAN	Creatine kinase M-type OS=Homo sapiens GN=CKM PE=1 SV=2	0.8813
8451	889.27136	5	0.1021	0.99	3.30	KILFENPDEATK	1		sp|P36612|PRS4_SCHPO	26S protease regulatory subunit 4 homolog OS=Schizosaccharomyces pombe GN=mts2 PE=2 SV=1	DNLSWLSKANNWSKFTATAALGVIHR	14		sp|O74762|RPN2_SCHPO	26S proteasome regulatory subunit rpn2 OS=Schizosaccharomyces pombe GN=rpn2 PE=1 SV=1	0.8813
6339	1081.2924	4	0.1020	0.94	-9.15	AIDLYKEVLNK	6		sp|Q9P7S2|RPN6_SCHPO	Probable 26S proteasome regulatory subunit rpn6 OS=Schizosaccharomyces pombe GN=rpn6 PE=2 SV=1	AKADYAQYYRHCLLYLSCIDLDK	2	57.02146@C;	sp|Q9US13|RPN9_SCHPO	Probable 26S proteasome regulatory subunit rpn9 OS=Schizosaccharomyces pombe GN=rpn9 PE=2 SV=1	0.8813
9503	813.6278	5	0.1019	0.97	6.31	KGTKTSETNDR	1		sp|P87048|RPN1_SCHPO	26S proteasome regulatory subunit rpn1 OS=Schizosaccharomyces pombe GN=rpn1 PE=1 SV=2	EEIQLLQEPGSYVGEVIKTMGKNK	18		sp|P41836|PRS8_SCHPO	26S protease regulatory subunit 8 homolog OS=Schizosaccharomyces pombe GN=let1 PE=2 SV=1	0.8813
3333	715.7623	5	0.1019	0.98	-1.09	KAQSGPDASAK	1		sp|P36612|PRS4_SCHPO	26S protease regulatory subunit 4 homolog OS=Schizosaccharomyces pombe GN=mts2 PE=2 SV=1	QGEIDYEALVKLTDGTNGADLR	11		sp|O74445|PRS10_SCHPO	Probable 26S protease subunit rpt4 OS=Schizosaccharomyces pombe GN=rpt4 PE=2 SV=2	0.8813
5599	696.5745	5	0.1019	0.99	0.56	ASKAAREYLEK	3		sp|Q10329|PSA7_SCHPO	Probable proteasome subunit alpha type-7 OS=Schizosaccharomyces pombe GN=SPBC106.16 PE=2 SV=1	IIENEQSAEKNAYVINLK	10		sp|O42931|PRS7_SCHPO	26S protease regulatory subunit 7 homolog OS=Schizosaccharomyces pombe GN=rpt1 PE=1 SV=2	0.8813
7762	943.7225	4	0.1019	1.00	-8.03	FFEKEDVQSLK	4		sp|Q9UTM3|RPN5_SCHPO	26S proteasome regulatory subunit rpn5 OS=Schizosaccharomyces pombe GN=rpn5a PE=1 SV=1	MSSKSSLELANNAVKSNDIEK	15		sp|Q9P7S2|RPN6_SCHPO	Probable 26S proteasome regulatory subunit rpn6 OS=Schizosaccharomyces pombe GN=rpn6 PE=2 SV=1	0.8813
5665	795.65076	4	0.1019	1.00	-8.22	KVAQTTYK	1		sp|O94579|PSA2_SCHPO	Probable proteasome subunit alpha type-2 OS=Schizosaccharomyces pombe GN=SPCC1442.06 PE=2 SV=1	KMSAQSCACMVRTLLYGK	1	57.02146@C;	sp|Q9UQY2|PSB1_SCHPO	Probable proteasome subunit beta type-1 OS=Schizosaccharomyces pombe GN=pam1 PE=2 SV=1	0.8813
8432	994.0227	4	0.1018	0.98	8.97	KLEFPLPNEEAR	1		sp|O14126|PRS6A_SCHPO	26S protease regulatory subunit 6A OS=Schizosaccharomyces pombe GN=tbp1 PE=2 SV=1	IWKSDEINEVLNKYQETQR	3		sp|Q09682|PSA4_SCHPO	Probable proteasome subunit alpha type-4 OS=Schizosaccharomyces pombe GN=SPAC13C5.01c PE=2 SV=1	0.8813
3511	680.3931	4	0.1018	0.92	4.94	NKHCLIK	2	57.02146@C;	sp|P30655|PSB5_SCHPO	Proteasome subunit beta type-5 OS=Schizosaccharomyces pombe GN=pts1 PE=2 SV=3	LIDASTVKHVFPITK	8		sp|O94517|PSA6_SCHPO	Probable proteasome subunit alpha type-6 OS=Schizosaccharomyces pombe GN=SPBC646.16 PE=2 SV=1	0.8813
7117	799.3953	4	0.1018	0.95	-6.50	GYSKPNERATK	4		sp|Q09841|PSB7_SCHPO	Probable proteasome subunit beta type-7 OS=Schizosaccharomyces pombe GN=SPAC23D3.07 PE=2 SV=1	QEVAAQKSSEETEDKK	15		sp|O94444|RPN10_SCHPO	26S proteasome regulatory subunit rpn10 OS=Schizosaccharomyces pombe GN=rpn10 PE=1 SV=1	0.8813
3497	758.98694	5	0.1018	0.90	10.82	DISSKSPSGNDALNDKK	5		sp|P87048|RPN1_SCHPO	26S proteasome regulatory subunit rpn1 OS=Schizosaccharomyces pombe GN=rpn1 PE=1 SV=2	AVYDTAVVQEDPEKWK	14		sp|Q9UTM3|RPN5_SCHPO	26S proteasome regulatory subunit rpn5 OS=Schizosaccharomyces pombe GN=rpn5a PE=1 SV=1	0.8813
8890	859.96246	4	0.1017	0.94	-6.47	LCFDELKKR	8	57.02146@C;	sp|Q09720|PSB2_SCHPO	Probable proteasome subunit beta type-2 OS=Schizosaccharomyces pombe GN=SPAC31A2.04c PE=2 SV=1	RAVEKLSVEALNSLTGEFK	5		sp|P06732|KCRM_HUMAN	Creatine kinase M-type OS=Homo sapiens GN=CKM PE=1 SV=2	0.8813
8728	1097.7848	4	0.1017	0.91	-10.02	CIDMFIHKSAELYK	8	57.02146@C;	sp|O74762|RPN2_SCHPO	26S proteasome regulatory subunit rpn2 OS=Schizosaccharomyces pombe GN=rpn2 PE=1 SV=1	LKGDLFSVGSGSTFAYGVLDSGYR	2		sp|P30655|PSB5_SCHPO	Proteasome subunit beta type-5 OS=Schizosaccharomyces pombe GN=pts1 PE=2 SV=3	0.8813
7571	670.605	4	0.1017	0.99	-1.18	KKSGR	1		sp|Q10329|PSA7_SCHPO	Probable proteasome subunit alpha type-7 OS=Schizosaccharomyces pombe GN=SPBC106.16 PE=2 SV=1	DDINLDEASAMAVKFLSK	14		sp|Q09682|PSA4_SCHPO	Probable proteasome subunit alpha type-4 OS=Schizosaccharomyces pombe GN=SPAC13C5.01c PE=2 SV=1	0.8813
4233	878.1791	4	0.1017	0.90	-10.79	IHLEKVSK	5		sp|O74445|PRS10_SCHPO	Probable 26S protease subunit rpt4 OS=Schizosaccharomyces pombe GN=rpt4 PE=2 SV=2	SEAAEFEYKNGYPMPCDVLAK	9	57.02146@C;	sp|O94517|PSA6_SCHPO	Probable proteasome subunit alpha type-6 OS=Schizosaccharomyces pombe GN=SPBC646.16 PE=2 SV=1	0.8813
5588	764.3835	4	0.1017	0.86	-9.59	KAQSGPDASAK	1		sp|P36612|PRS4_SCHPO	26S protease regulatory subunit 4 homolog OS=Schizosaccharomyces pombe GN=mts2 PE=2 SV=1	SIKGYTLPPHCSRGER	3	57.02146@C;	sp|P06732|KCRM_HUMAN	Creatine kinase M-type OS=Homo sapiens GN=CKM PE=1 SV=2	0.8813
2588	546.00854	4	0.1016	1.00	-9.63	ASKAAR	3		sp|Q10329|PSA7_SCHPO	Probable proteasome subunit alpha type-7 OS=Schizosaccharomyces pombe GN=SPBC106.16 PE=2 SV=1	SSEETEDKKMQE	8		sp|O94444|RPN10_SCHPO	26S proteasome regulatory subunit rpn10 OS=Schizosaccharomyces pombe GN=rpn10 PE=1 SV=1	0.8813
1864	632.54663	5	0.1016	1.00	-1.08	KGEIR	1		sp|O43063|PSB6_SCHPO	Probable proteasome subunit beta type-6 OS=Schizosaccharomyces pombe GN=SPBC4C3.10c PE=2 SV=1	ATSTGTTIVGVIAKDCIVLGADTR	14	57.02146@C;	sp|Q09841|PSB7_SCHPO	Probable proteasome subunit beta type-7 OS=Schizosaccharomyces pombe GN=SPAC23D3.07 PE=2 SV=1	0.8813
7731	1150.8625	4	0.1016	0.97	-0.85	KIEIPLPNEVGR	1		sp|O74445|PRS10_SCHPO	Probable 26S protease subunit rpt4 OS=Schizosaccharomyces pombe GN=rpt4 PE=2 SV=2	LDPAGFYIGYKATSAGPKQTETINWLEK	11		sp|O94517|PSA6_SCHPO	Probable proteasome subunit alpha type-6 OS=Schizosaccharomyces pombe GN=SPBC646.16 PE=2 SV=1	0.8813
8109	807.4091	4	0.1016	0.96	-2.72	MCSPSATLTHR	1	57.02146@C;	sp|Q10335|RPN7_SCHPO	Probable 26S proteasome regulatory subunit rpn7 OS=Schizosaccharomyces pombe GN=rpn7 PE=2 SV=1	ALQDYKPELASDPIIR	6		sp|Q9P7S2|RPN6_SCHPO	Probable 26S proteasome regulatory subunit rpn6 OS=Schizosaccharomyces pombe GN=rpn6 PE=2 SV=1	0.8813
6336	1094.0201	4	0.1016	0.99	1.01	NPKADPLDER	3		sp|O74762|RPN2_SCHPO	26S proteasome regulatory subunit rpn2 OS=Schizosaccharomyces pombe GN=rpn2 PE=1 SV=1	HLDAEVQKCIDNNISSMLACMLDSVAF	8	57.02146@C;	sp|P41878|RPN11_SCHPO	26S proteasome regulatory subunit rpn11 OS=Schizosaccharomyces pombe GN=rpn11 PE=1 SV=2	0.8813
8306	815.7536	3	0.1015	0.97	-2.90	KSKTLQYFA	3		sp|O14126|PRS6A_SCHPO	26S protease regulatory subunit 6A OS=Schizosaccharomyces pombe GN=tbp1 PE=2 SV=1	NEEKLAEFDK	4		sp|Q10335|RPN7_SCHPO	Probable 26S proteasome regulatory subunit rpn7 OS=Schizosaccharomyces pombe GN=rpn7 PE=2 SV=1	0.8813
10046	917.4547	4	0.1015	1.00	3.46	YTQSTNNDDPKK	11		sp|P30655|PSB5_SCHPO	Proteasome subunit beta type-5 OS=Schizosaccharomyces pombe GN=pts1 PE=2 SV=3	DYGKFLSAMHDLPVRGNAK	4		sp|O94444|RPN10_SCHPO	26S proteasome regulatory subunit rpn10 OS=Schizosaccharomyces pombe GN=rpn10 PE=1 SV=1	0.8813
8000	1085.8582	3	0.1015	0.97	-4.13	ATKQSKYTYDR	3		sp|Q09841|PSB7_SCHPO	Probable proteasome subunit beta type-7 OS=Schizosaccharomyces pombe GN=SPAC23D3.07 PE=2 SV=1	MSGYDRALSVFSPDGR	1		sp|Q10329|PSA7_SCHPO	Probable proteasome subunit alpha type-7 OS=Schizosaccharomyces pombe GN=SPBC106.16 PE=2 SV=1	0.8813
4919	997.51373	4	0.1015	1.00	-7.59	GKYYPLKSMTEK	2		sp|P06732|KCRM_HUMAN	Creatine kinase M-type OS=Homo sapiens GN=CKM PE=1 SV=2	QIEELFEAIVLPMQQADKFR	18		sp|O14126|PRS6A_SCHPO	26S protease regulatory subunit 6A OS=Schizosaccharomyces pombe GN=tbp1 PE=2 SV=1	0.8813
5766	930.84894	3	0.1015	0.98	-8.93	IQYVGKQDPKK	6		sp|P41878|RPN11_SCHPO	26S proteasome regulatory subunit rpn11 OS=Schizosaccharomyces pombe GN=rpn11 PE=1 SV=2	KFTGGVLMLIDR	1		sp|O74762|RPN2_SCHPO	26S proteasome regulatory subunit rpn2 OS=Schizosaccharomyces pombe GN=rpn2 PE=1 SV=1	0.8813
4636	1000.49786	3	0.1015	0.98	-9.04	KYYSFDNSLK	1		sp|O42897|RPN3_SCHPO	Probable 26S proteasome regulatory subunit rpn3 OS=Schizosaccharomyces pombe GN=rpn3 PE=2 SV=2	VLSNYMKQEALSSK	7		sp|O14250|PSA1_SCHPO	Probable proteasome subunit alpha type-1 OS=Schizosaccharomyces pombe GN=SPAC6G10.04c PE=2 SV=1	0.8813
8011	767.1537	5	0.1014	0.85	-9.62	VSKQGEIDYEALVK	3		sp|O74445|PRS10_SCHPO	Probable 26S protease subunit rpt4 OS=Schizosaccharomyces pombe GN=rpt4 PE=2 SV=2	MGQAQSGNFSNFGDGANGDNK	1		sp|P36612|PRS4_SCHPO	26S protease regulatory subunit 4 homolog OS=Schizosaccharomyces pombe GN=mts2 PE=2 SV=1	0.8813
9919	947.5344	3	0.1014	0.92	0.52	RKIFTIHTSK	2		sp|P36612|PRS4_SCHPO	26S protease regulatory subunit 4 homolog OS=Schizosaccharomyces pombe GN=mts2 PE=2 SV=1	AIGSGSEPAKSELVK	10		sp|Q9UT97|PSA5_SCHPO	Probable proteasome subunit alpha type-5 OS=Schizosaccharomyces pombe GN=SPAC323.02c PE=1 SV=1	0.8813
6549	918.6403	5	0.1014	0.93	-10.85	HNNHMAKVLTLELYKK	7		sp|P06732|KCRM_HUMAN	Creatine kinase M-type OS=Homo sapiens GN=CKM PE=1 SV=2	TAYSYFYEAYEGFTSLDDDKK	20		sp|Q9P7S2|RPN6_SCHPO	Probable 26S proteasome regulatory subunit rpn6 OS=Schizosaccharomyces pombe GN=rpn6 PE=2 SV=1	0.8813
7968	915.2202	4	0.1014	1.00	-10.48	MESLQRLLQGAR	1		sp|P41878|RPN11_SCHPO	26S proteasome regulatory subunit rpn11 OS=Schizosaccharomyces pombe GN=rpn11 PE=1 SV=2	DYGKFLSAMHDLPVRGNAK	4		sp|O94444|RPN10_SCHPO	26S proteasome regulatory subunit rpn10 OS=Schizosaccharomyces pombe GN=rpn10 PE=1 SV=1	0.8813
1447	509.48456	5	0.1013	0.99	-10.08	GEKRWSELR	3		sp|Q9UTM3|RPN5_SCHPO	26S proteasome regulatory subunit rpn5 OS=Schizosaccharomyces pombe GN=rpn5a PE=1 SV=1	GGVHVKLAHLSK	6		sp|P06732|KCRM_HUMAN	Creatine kinase M-type OS=Homo sapiens GN=CKM PE=1 SV=2	0.8813
2443	547.9015	5	0.1013	0.99	5.45	ELFEMARTKK	9		sp|O42931|PRS7_SCHPO	26S protease regulatory subunit 7 homolog OS=Schizosaccharomyces pombe GN=rpt1 PE=1 SV=2	EVLNKGVSKDEK	9		sp|Q9P7S2|RPN6_SCHPO	Probable 26S proteasome regulatory subunit rpn6 OS=Schizosaccharomyces pombe GN=rpn6 PE=2 SV=1	0.8813
8819	854.9706	4	0.1013	1.00	-1.72	EKVLK	2		sp|P36612|PRS4_SCHPO	26S protease regulatory subunit 4 homolog OS=Schizosaccharomyces pombe GN=mts2 PE=2 SV=1	FDVVPVPQSSLYLRNLTDETKNK	21		sp|P30655|PSB5_SCHPO	Proteasome subunit beta type-5 OS=Schizosaccharomyces pombe GN=pts1 PE=2 SV=3	0.8813
10458	968.9911	4	0.1013	0.95	10.66	DIKVIMATNR	3		sp|P36612|PRS4_SCHPO	26S protease regulatory subunit 4 homolog OS=Schizosaccharomyces pombe GN=mts2 PE=2 SV=1	SEAAEFEYKNGYPMPCDVLAKR	9	57.02146@C;	sp|O94517|PSA6_SCHPO	Probable proteasome subunit alpha type-6 OS=Schizosaccharomyces pombe GN=SPBC646.16 PE=2 SV=1	0.8957
3286	635.63257	4	0.1013	0.98	-0.77	FSGEKK	5		sp|Q9P7S2|RPN6_SCHPO	Probable 26S proteasome regulatory subunit rpn6 OS=Schizosaccharomyces pombe GN=rpn6 PE=2 SV=1	VVGQLLEKLKPLIEK	8		sp|Q10335|RPN7_SCHPO	Probable 26S proteasome regulatory subunit rpn7 OS=Schizosaccharomyces pombe GN=rpn7 PE=2 SV=1	0.8957
10055	922.52124	4	0.1013	0.97	6.16	VVDKDGIR	4		sp|Q09720|PSB2_SCHPO	Probable proteasome subunit beta type-2 OS=Schizosaccharomyces pombe GN=SPAC31A2.04c PE=2 SV=1	NLNAPKFSFISNVRPKLFAYPPK	6		sp|O74762|RPN2_SCHPO	26S proteasome regulatory subunit rpn2 OS=Schizosaccharomyces pombe GN=rpn2 PE=1 SV=1	0.8957
4613	682.3558	4	0.1012	0.95	-3.31	EIKPNIR	3		sp|P41836|PRS8_SCHPO	26S protease regulatory subunit 8 homolog OS=Schizosaccharomyces pombe GN=let1 PE=2 SV=1	SNPVFAENDEKGEKR	14		sp|Q9UTM3|RPN5_SCHPO	26S proteasome regulatory subunit rpn5 OS=Schizosaccharomyces pombe GN=rpn5a PE=1 SV=1	0.8957
5240	693.3502	4	0.1012	0.88	1.67	MIDDQR	1		sp|O42897|RPN3_SCHPO	Probable 26S proteasome regulatory subunit rpn3 OS=Schizosaccharomyces pombe GN=rpn3 PE=2 SV=2	LDPAGFYIGYKATSAGPK	11		sp|O94517|PSA6_SCHPO	Probable proteasome subunit alpha type-6 OS=Schizosaccharomyces pombe GN=SPBC646.16 PE=2 SV=1	0.8957
1133	680.1041	4	0.1012	0.95	-5.75	MESLQR	1		sp|P41878|RPN11_SCHPO	26S proteasome regulatory subunit rpn11 OS=Schizosaccharomyces pombe GN=rpn11 PE=1 SV=2	SMAIDKDIRWELIAR	6		sp|O42931|PRS7_SCHPO	26S protease regulatory subunit 7 homolog OS=Schizosaccharomyces pombe GN=rpt1 PE=1 SV=2	0.8957
1737	497.30975	5	0.1011	0.91	8.17	FIVKASSGPR	4		sp|O74445|PRS10_SCHPO	Probable 26S protease subunit rpt4 OS=Schizosaccharomyces pombe GN=rpt4 PE=2 SV=2	ELLKLKVELAK	4		sp|P50524|RPN12_SCHPO	26S proteasome regulatory subunit rpn12 OS=Schizosaccharomyces pombe GN=rpn12 PE=1 SV=1	0.8957
1874	692.84686	4	0.1011	0.94	0.79	LLENDIKVMK	7		sp|O14126|PRS6A_SCHPO	26S protease regulatory subunit 6A OS=Schizosaccharomyces pombe GN=tbp1 PE=2 SV=1	KMSAQSCACMVR	1	57.02146@C;	sp|Q9UQY2|PSB1_SCHPO	Probable proteasome subunit beta type-1 OS=Schizosaccharomyces pombe GN=pam1 PE=2 SV=1	0.8957
6066	597.0461	4	0.1011	0.92	8.91	MIDDQR	1		sp|O42897|RPN3_SCHPO	Probable 26S proteasome regulatory subunit rpn3 OS=Schizosaccharomyces pombe GN=rpn3 PE=2 SV=2	MSERDTALEKYK	1		sp|O74445|PRS10_SCHPO	Probable 26S protease subunit rpt4 OS=Schizosaccharomyces pombe GN=rpt4 PE=2 SV=2	0.8957
2403	655.8383	4	0.1011	0.99	8.02	KATDDDRWK	1		sp|Q9USQ9|PSB4_SCHPO	Probable proteasome subunit beta type-4 OS=Schizosaccharomyces pombe GN=SPBC577.10 PE=2 SV=1	HKTDLNHENLK	2		sp|P06732|KCRM_HUMAN	Creatine kinase M-type OS=Homo sapiens GN=CKM PE=1 SV=2	0.8957
1271	589.0818	4	0.1010	0.97	-7.27	VLVDKSRK	5		sp|O94579|PSA2_SCHPO	Probable proteasome subunit alpha type-2 OS=Schizosaccharomyces pombe GN=SPCC1442.06 PE=2 SV=1	KHFEQVINEK	1		sp|O74762|RPN2_SCHPO	26S proteasome regulatory subunit rpn2 OS=Schizosaccharomyces pombe GN=rpn2 PE=1 SV=1	0.8957
2339	635.8765	4	0.1009	1.00	10.19	AKYASQK	2		sp|Q9UUB6|UBLH2_SCHPO	Ubiquitin carboxyl-terminal hydrolase 2 OS=Schizosaccharomyces pombe GN=uch2 PE=1 SV=1	NPELFLRVGIKPPK	11		sp|O74445|PRS10_SCHPO	Probable 26S protease subunit rpt4 OS=Schizosaccharomyces pombe GN=rpt4 PE=2 SV=2	0.9217
6478	734.8589	4	0.1009	0.97	-10.81	VVDKDGIREINI	4		sp|Q09720|PSB2_SCHPO	Probable proteasome subunit beta type-2 OS=Schizosaccharomyces pombe GN=SPAC31A2.04c PE=2 SV=1	KMSAQSCACMVR	1	57.02146@C;	sp|Q9UQY2|PSB1_SCHPO	Probable proteasome subunit beta type-1 OS=Schizosaccharomyces pombe GN=pam1 PE=2 SV=1	0.9217
5274	933.2056	4	0.1009	0.96	-10.93	VISMEKGGNMKEVFR	11		sp|P06732|KCRM_HUMAN	Creatine kinase M-type OS=Homo sapiens GN=CKM PE=1 SV=2	TLSKESARATIDECMR	4	57.02146@C;	sp|Q9USQ9|PSB4_SCHPO	Probable proteasome subunit beta type-4 OS=Schizosaccharomyces pombe GN=SPBC577.10 PE=2 SV=1	0.9217
6753	820.919	4	0.1009	0.98	4.24	LMVEMEKK	7		sp|P06732|KCRM_HUMAN	Creatine kinase M-type OS=Homo sapiens GN=CKM PE=1 SV=2	DGSSGGTIRMVILNKDGMER	15		sp|O43063|PSB6_SCHPO	Probable proteasome subunit beta type-6 OS=Schizosaccharomyces pombe GN=SPBC4C3.10c PE=2 SV=1	0.9217
6731	690.607	4	0.1009	1.00	-7.35	MTEVLK	1		sp|P41836|PRS8_SCHPO	26S protease regulatory subunit 8 homolog OS=Schizosaccharomyces pombe GN=let1 PE=2 SV=1	MDDKMLLTEVHLLESK	4		sp|Q9P7S2|RPN6_SCHPO	Probable 26S proteasome regulatory subunit rpn6 OS=Schizosaccharomyces pombe GN=rpn6 PE=2 SV=1	0.9217
9363	696.0765	4	0.1008	0.94	-6.59	KDWNACKK	1	57.02146@C;	sp|P50524|RPN12_SCHPO	26S proteasome regulatory subunit rpn12 OS=Schizosaccharomyces pombe GN=rpn12 PE=1 SV=1	YQKPVDTEEENDK	3		sp|O42931|PRS7_SCHPO	26S protease regulatory subunit 7 homolog OS=Schizosaccharomyces pombe GN=rpt1 PE=1 SV=2	0.9217
2758	614.8864	4	0.1008	0.94	0.99	IIPLKK	5		sp|Q9UQY2|PSB1_SCHPO	Probable proteasome subunit beta type-1 OS=Schizosaccharomyces pombe GN=pam1 PE=2 SV=1	GGVHVKLAHLSKHPK	12		sp|P06732|KCRM_HUMAN	Creatine kinase M-type OS=Homo sapiens GN=CKM PE=1 SV=2	0.9217
9515	707.3799	5	0.1007	1.00	-2.28	ENKIQRQR	3		sp|O94444|RPN10_SCHPO	26S proteasome regulatory subunit rpn10 OS=Schizosaccharomyces pombe GN=rpn10 PE=1 SV=1	LLKLEEAMKITTDAFTSAGER	9		sp|Q9UQY2|PSB1_SCHPO	Probable proteasome subunit beta type-1 OS=Schizosaccharomyces pombe GN=pam1 PE=2 SV=1	0.9217
8845	706.16815	5	0.1006	0.94	3.46	SIKGYTLPPHCSR	3	57.02146@C;	sp|P06732|KCRM_HUMAN	Creatine kinase M-type OS=Homo sapiens GN=CKM PE=1 SV=2	ATSAGPKQTETINWLEK	7		sp|O94517|PSA6_SCHPO	Probable proteasome subunit alpha type-6 OS=Schizosaccharomyces pombe GN=SPBC646.16 PE=2 SV=1	0.9217
7271	932.9165	5	0.1006	0.90	8.38	EVLNKGVSKDEK	9		sp|Q9P7S2|RPN6_SCHPO	Probable 26S proteasome regulatory subunit rpn6 OS=Schizosaccharomyces pombe GN=rpn6 PE=2 SV=1	FMALGLALLFNGKQDLADATVETLKAIEGK	13		sp|P87048|RPN1_SCHPO	26S proteasome regulatory subunit rpn1 OS=Schizosaccharomyces pombe GN=rpn1 PE=1 SV=2	0.9217
3699	910.4563	4	0.1006	0.95	-3.56	KGTKTSETNDR	4		sp|P87048|RPN1_SCHPO	26S proteasome regulatory subunit rpn1 OS=Schizosaccharomyces pombe GN=rpn1 PE=1 SV=2	MSSKSSLELANNAVKSNDIEK	15		sp|Q9P7S2|RPN6_SCHPO	Probable 26S proteasome regulatory subunit rpn6 OS=Schizosaccharomyces pombe GN=rpn6 PE=2 SV=1	0.9217
3678	692.15814	5	0.1006	0.99	-6.29	AVAHHTDCKFIR	9	57.02146@C;	sp|P41836|PRS8_SCHPO	26S protease regulatory subunit 8 homolog OS=Schizosaccharomyces pombe GN=let1 PE=2 SV=1	DTALEKYKSYLLQHR	6		sp|O74445|PRS10_SCHPO	Probable 26S protease subunit rpt4 OS=Schizosaccharomyces pombe GN=rpt4 PE=2 SV=2	0.9217
10190	720.1734	5	0.1006	0.97	-4.35	LLKPR	3		sp|O59770|PSA3_SCHPO	Probable proteasome subunit alpha type-3 OS=Schizosaccharomyces pombe GN=SPCC1795.04c PE=1 SV=1	MNLGEDVNLEELIQCKDDLSGAEIK	16	57.02146@C;	sp|P36612|PRS4_SCHPO	26S protease regulatory subunit 4 homolog OS=Schizosaccharomyces pombe GN=mts2 PE=2 SV=1	0.9217
5048	648.7344	5	0.1005	0.99	-2.04	FSGEKK	5		sp|Q9P7S2|RPN6_SCHPO	Probable 26S proteasome regulatory subunit rpn6 OS=Schizosaccharomyces pombe GN=rpn6 PE=2 SV=1	NEADPAMAILSEYLETGSVKLR	20		sp|P87048|RPN1_SCHPO	26S proteasome regulatory subunit rpn1 OS=Schizosaccharomyces pombe GN=rpn1 PE=1 SV=2	0.9217
3177	761.3878	5	0.1005	1.00	-0.64	KVAQTTYKK	1		sp|O94579|PSA2_SCHPO	Probable proteasome subunit alpha type-2 OS=Schizosaccharomyces pombe GN=SPCC1442.06 PE=2 SV=1	YTQSTNNDDPKKIIEEEGFTNR	11		sp|P30655|PSB5_SCHPO	Proteasome subunit beta type-5 OS=Schizosaccharomyces pombe GN=pts1 PE=2 SV=3	0.9217
2453	725.9371	5	0.1005	0.89	-5.32	AMEVDEKPTER	7		sp|O14126|PRS6A_SCHPO	26S protease regulatory subunit 6A OS=Schizosaccharomyces pombe GN=tbp1 PE=2 SV=1	MMGINERKGFDFEYYQR	1		sp|Q09841|PSB7_SCHPO	Probable proteasome subunit beta type-7 OS=Schizosaccharomyces pombe GN=SPAC23D3.07 PE=2 SV=1	0.9217
10294	1268.2815	3	0.1005	0.90	8.61	NELEKLNFSSLK	5		sp|O59770|PSA3_SCHPO	Probable proteasome subunit alpha type-3 OS=Schizosaccharomyces pombe GN=SPCC1795.04c PE=1 SV=1	MGQAQSGNFSNFGDGANGDNKK	21		sp|P36612|PRS4_SCHPO	26S protease regulatory subunit 4 homolog OS=Schizosaccharomyces pombe GN=mts2 PE=2 SV=1	0.9217
8267	798.90393	4	0.1005	0.97	7.34	MCSPSATLTHR	1	57.02146@C;	sp|Q10335|RPN7_SCHPO	Probable 26S proteasome regulatory subunit rpn7 OS=Schizosaccharomyces pombe GN=rpn7 PE=2 SV=1	ETLIFKCIDMFIHK	6	57.02146@C;	sp|O74762|RPN2_SCHPO	26S proteasome regulatory subunit rpn2 OS=Schizosaccharomyces pombe GN=rpn2 PE=1 SV=1	0.9217
1422	511.90137	5	0.1005	0.97	-4.21	ATAIGRASKAAR	9		sp|Q10329|PSA7_SCHPO	Probable proteasome subunit alpha type-7 OS=Schizosaccharomyces pombe GN=SPBC106.16 PE=2 SV=1	GGVHVKLAHLSK	6		sp|P06732|KCRM_HUMAN	Creatine kinase M-type OS=Homo sapiens GN=CKM PE=1 SV=2	0.9217
7073	701.10754	5	0.1004	0.99	-8.86	AKADYAQYYR	2		sp|Q9US13|RPN9_SCHPO	Probable 26S proteasome regulatory subunit rpn9 OS=Schizosaccharomyces pombe GN=rpn9 PE=2 SV=1	MGQAQSGNFSNFGDGANGDNK	1		sp|P36612|PRS4_SCHPO	26S protease regulatory subunit 4 homolog OS=Schizosaccharomyces pombe GN=mts2 PE=2 SV=1	0.9217
2389	688.3679	4	0.1004	0.99	1.60	LEGTIDYQKL	9		sp|O74445|PRS10_SCHPO	Probable 26S protease subunit rpt4 OS=Schizosaccharomyces pombe GN=rpt4 PE=2 SV=2	MVILNKDGMERK	6		sp|O43063|PSB6_SCHPO	Probable proteasome subunit beta type-6 OS=Schizosaccharomyces pombe GN=SPBC4C3.10c PE=2 SV=1	0.9217
6846	886.472	3	0.1004	0.96	-2.94	QKSLEK	2		sp|O42897|RPN3_SCHPO	Probable 26S proteasome regulatory subunit rpn3 OS=Schizosaccharomyces pombe GN=rpn3 PE=2 SV=2	ELNLMDPKVPEDIFK	8		sp|P87048|RPN1_SCHPO	26S proteasome regulatory subunit rpn1 OS=Schizosaccharomyces pombe GN=rpn1 PE=1 SV=2	0.9217
4821	760.09924	4	0.1004	0.90	3.22	HGGYKPTDK	5		sp|P06732|KCRM_HUMAN	Creatine kinase M-type OS=Homo sapiens GN=CKM PE=1 SV=2	TTEEKEATPMEMDEEK	5		sp|O74762|RPN2_SCHPO	26S proteasome regulatory subunit rpn2 OS=Schizosaccharomyces pombe GN=rpn2 PE=1 SV=1	0.9226
9192	808.4236	3	0.1003	0.95	3.63	VGKSAVIK	3		sp|O14126|PRS6A_SCHPO	26S protease regulatory subunit 6A OS=Schizosaccharomyces pombe GN=tbp1 PE=2 SV=1	MNSTEEIDLYNR	1		sp|O74894|PRS6B_SCHPO	26S protease regulatory subunit 6B homolog OS=Schizosaccharomyces pombe GN=rpt3 PE=2 SV=1	0.9226
6113	802.3758	4	0.1003	0.94	-10.59	KDWNACK	1	57.02146@C;	sp|P50524|RPN12_SCHPO	26S proteasome regulatory subunit rpn12 OS=Schizosaccharomyces pombe GN=rpn12 PE=1 SV=1	EDLTDEEKAASIAVEDEKR	18		sp|Q9UUB6|UBLH2_SCHPO	Ubiquitin carboxyl-terminal hydrolase 2 OS=Schizosaccharomyces pombe GN=uch2 PE=1 SV=1	0.9226
9453	862.9875	4	0.1003	0.96	3.68	IDRPAQVISFKK	11		sp|Q9UTM3|RPN5_SCHPO	26S proteasome regulatory subunit rpn5 OS=Schizosaccharomyces pombe GN=rpn5a PE=1 SV=1	AQSGPDASAKLPTVIPTTR	10		sp|P36612|PRS4_SCHPO	26S protease regulatory subunit 4 homolog OS=Schizosaccharomyces pombe GN=mts2 PE=2 SV=1	0.9226
1224	559.0958	5	0.1002	0.92	-9.45	MKDAVKEAAR	6		sp|O59770|PSA3_SCHPO	Probable proteasome subunit alpha type-3 OS=Schizosaccharomyces pombe GN=SPCC1795.04c PE=1 SV=1	QDPKKHLDAEVQK	5		sp|P41878|RPN11_SCHPO	26S proteasome regulatory subunit rpn11 OS=Schizosaccharomyces pombe GN=rpn11 PE=1 SV=2	0.9226
10067	1168.9468	3	0.1002	0.99	-3.00	EAEAARKK	7		sp|Q10329|PSA7_SCHPO	Probable proteasome subunit alpha type-7 OS=Schizosaccharomyces pombe GN=SPBC106.16 PE=2 SV=1	CTKIIENEQSAEKNAYVINLK	13	57.02146@C;	sp|O42931|PRS7_SCHPO	26S protease regulatory subunit 7 homolog OS=Schizosaccharomyces pombe GN=rpt1 PE=1 SV=2	0.9226
2032	510.1076	5	0.1002	0.90	-7.19	KVADLKK	6		sp|O74445|PRS10_SCHPO	Probable 26S protease subunit rpt4 OS=Schizosaccharomyces pombe GN=rpt4 PE=2 SV=2	GGVHVKLAHLSKHPK	6		sp|P06732|KCRM_HUMAN	Creatine kinase M-type OS=Homo sapiens GN=CKM PE=1 SV=2	0.9226
8243	941.71906	5	0.1000	0.99	-7.27	GGNMKEVFRR	5		sp|P06732|KCRM_HUMAN	Creatine kinase M-type OS=Homo sapiens GN=CKM PE=1 SV=2	LHQVEYALEAIKQGSATVGLVSKTHAVLVALK	12		sp|O14250|PSA1_SCHPO	Probable proteasome subunit alpha type-1 OS=Schizosaccharomyces pombe GN=SPAC6G10.04c PE=2 SV=1	0.9239
5857	690.8379	4	0.1000	0.99	-0.62	KAQSGPDASAK	1		sp|P36612|PRS4_SCHPO	26S protease regulatory subunit 4 homolog OS=Schizosaccharomyces pombe GN=mts2 PE=2 SV=1	SNPVFAENDEKGEK	11		sp|Q9UTM3|RPN5_SCHPO	26S proteasome regulatory subunit rpn5 OS=Schizosaccharomyces pombe GN=rpn5a PE=1 SV=1	0.9239
7004	552.46655	5	0.0999	0.99	-8.94	MCSPSATLTHR	1	57.02146@C;	sp|Q10335|RPN7_SCHPO	Probable 26S proteasome regulatory subunit rpn7 OS=Schizosaccharomyces pombe GN=rpn7 PE=2 SV=1	ATKQSKYTYDR	3		sp|Q09841|PSB7_SCHPO	Probable proteasome subunit beta type-7 OS=Schizosaccharomyces pombe GN=SPAC23D3.07 PE=2 SV=1	0.9239
4081	631.8844	4	0.0999	0.85	10.45	LKPLIEK	2		sp|Q10335|RPN7_SCHPO	Probable 26S proteasome regulatory subunit rpn7 OS=Schizosaccharomyces pombe GN=rpn7 PE=2 SV=1	KGEIRMGTTITALR	1		sp|O43063|PSB6_SCHPO	Probable proteasome subunit beta type-6 OS=Schizosaccharomyces pombe GN=SPBC4C3.10c PE=2 SV=1	0.9239
9876	1246.6337	3	0.0999	0.95	-6.93	MSQARGFDR	1		sp|O94517|PSA6_SCHPO	Probable proteasome subunit alpha type-6 OS=Schizosaccharomyces pombe GN=SPBC646.16 PE=2 SV=1	QIEELFEAIVLPMQQADKFRK	18		sp|O14126|PRS6A_SCHPO	26S protease regulatory subunit 6A OS=Schizosaccharomyces pombe GN=tbp1 PE=2 SV=1	0.9239
9741	961.7463	4	0.0999	0.94	-9.40	MESLQRLLQGAR	1		sp|P41878|RPN11_SCHPO	26S proteasome regulatory subunit rpn11 OS=Schizosaccharomyces pombe GN=rpn11 PE=1 SV=2	DTLSKDQELTEENVSISVIGK	5		sp|O14250|PSA1_SCHPO	Probable proteasome subunit alpha type-1 OS=Schizosaccharomyces pombe GN=SPAC6G10.04c PE=2 SV=1	0.9239
4138	785.62866	4	0.0998	0.99	-0.47	YEAKAIGSGSEPAK	4		sp|Q9UT97|PSA5_SCHPO	Probable proteasome subunit alpha type-5 OS=Schizosaccharomyces pombe GN=SPAC323.02c PE=1 SV=1	YQKPVDTEEENDK	3		sp|O42931|PRS7_SCHPO	26S protease regulatory subunit 7 homolog OS=Schizosaccharomyces pombe GN=rpt1 PE=1 SV=2	0.9239
1575	639.87634	4	0.0997	0.95	4.78	KDQKK	1		sp|P36612|PRS4_SCHPO	26S protease regulatory subunit 4 homolog OS=Schizosaccharomyces pombe GN=mts2 PE=2 SV=1	VETAVLSTTVKAQARAK	11		sp|O74762|RPN2_SCHPO	26S proteasome regulatory subunit rpn2 OS=Schizosaccharomyces pombe GN=rpn2 PE=1 SV=1	0.9239
6006	900.6747	5	0.0997	1.00	-1.95	AVKPTDMEQFAFYK	3		sp|O74894|PRS6B_SCHPO	26S protease regulatory subunit 6B homolog OS=Schizosaccharomyces pombe GN=rpt3 PE=2 SV=1	IGSVDRHIGIATTGFIPDGQHIVKR	24		sp|O59770|PSA3_SCHPO	Probable proteasome subunit alpha type-3 OS=Schizosaccharomyces pombe GN=SPCC1795.04c PE=1 SV=1	0.9239
1668	684.3644	4	0.0997	0.98	7.06	IDKKTTEEK	3		sp|O74762|RPN2_SCHPO	26S proteasome regulatory subunit rpn2 OS=Schizosaccharomyces pombe GN=rpn2 PE=1 SV=1	SIAEKMNGASGAELK	5		sp|P41836|PRS8_SCHPO	26S protease regulatory subunit 8 homolog OS=Schizosaccharomyces pombe GN=let1 PE=2 SV=1	0.9239
2764	586.8677	4	0.0997	0.96	2.81	KLGVKPPK	1		sp|O14126|PRS6A_SCHPO	26S protease regulatory subunit 6A OS=Schizosaccharomyces pombe GN=tbp1 PE=2 SV=1	NIPKARASLTAAK	4		sp|Q9P7S2|RPN6_SCHPO	Probable 26S proteasome regulatory subunit rpn6 OS=Schizosaccharomyces pombe GN=rpn6 PE=2 SV=1	0.9239
6346	1204.5848	4	0.0996	0.94	1.93	MMGINERK	1		sp|Q09841|PSB7_SCHPO	Probable proteasome subunit beta type-7 OS=Schizosaccharomyces pombe GN=SPAC23D3.07 PE=2 SV=1	AVYMGLKAFESCSNDEALRNLNQIVNELDEEK	7	57.02146@C;	sp|Q9US13|RPN9_SCHPO	Probable 26S proteasome regulatory subunit rpn9 OS=Schizosaccharomyces pombe GN=rpn9 PE=2 SV=1	0.9239
9978	947.5351	3	0.0996	0.98	1.20	RKIFTIHTSK	2		sp|P36612|PRS4_SCHPO	26S protease regulatory subunit 4 homolog OS=Schizosaccharomyces pombe GN=mts2 PE=2 SV=1	AIGSGSEPAKSELVK	10		sp|Q9UT97|PSA5_SCHPO	Probable proteasome subunit alpha type-5 OS=Schizosaccharomyces pombe GN=SPAC323.02c PE=1 SV=1	0.9239
3120	649.35333	4	0.0996	1.00	-0.28	KKAQSGPDASAK	1		sp|P36612|PRS4_SCHPO	26S protease regulatory subunit 4 homolog OS=Schizosaccharomyces pombe GN=mts2 PE=2 SV=1	HPKFEEILTR	3		sp|P06732|KCRM_HUMAN	Creatine kinase M-type OS=Homo sapiens GN=CKM PE=1 SV=2	0.9239
1817	708.1034	4	0.0995	0.94	-1.99	FNLMVICKDK	8	57.02146@C;	sp|Q9UUB6|UBLH2_SCHPO	Ubiquitin carboxyl-terminal hydrolase 2 OS=Schizosaccharomyces pombe GN=uch2 PE=1 SV=1	KEDSSPCGYIIR	1	57.02146@C;	sp|O74762|RPN2_SCHPO	26S proteasome regulatory subunit rpn2 OS=Schizosaccharomyces pombe GN=rpn2 PE=1 SV=1	0.9239
5402	839.6565	4	0.0995	1.00	-3.64	KNEEK	1		sp|Q10335|RPN7_SCHPO	Probable 26S proteasome regulatory subunit rpn7 OS=Schizosaccharomyces pombe GN=rpn7 PE=2 SV=1	SVGLPTNAYFAIDEIEDDGSKSSR	21		sp|O74440|RPN8_SCHPO	26S proteasome regulatory subunit rpn8 OS=Schizosaccharomyces pombe GN=rpn8 PE=2 SV=1	0.9239
7137	1179.3755	4	0.0995	0.94	-6.84	AGDFQGLNEQLVSLFKK	16		sp|Q9UTM3|RPN5_SCHPO	26S proteasome regulatory subunit rpn5 OS=Schizosaccharomyces pombe GN=rpn5a PE=1 SV=1	GNIKVLFATNRPNTLDEALMRPGR	4		sp|O42931|PRS7_SCHPO	26S protease regulatory subunit 7 homolog OS=Schizosaccharomyces pombe GN=rpt1 PE=1 SV=2	0.9239
1948	661.37476	4	0.0994	0.96	3.33	WAIKEKR	6		sp|Q9P7S2|RPN6_SCHPO	Probable 26S proteasome regulatory subunit rpn6 OS=Schizosaccharomyces pombe GN=rpn6 PE=2 SV=1	VLRQVMEEKLDSK	9		sp|Q9UT97|PSA5_SCHPO	Probable proteasome subunit alpha type-5 OS=Schizosaccharomyces pombe GN=SPAC323.02c PE=1 SV=1	0.9239
10405	881.91864	4	0.0994	0.95	-4.43	DTMNVDINAIKK	11		sp|O43063|PSB6_SCHPO	Probable proteasome subunit beta type-6 OS=Schizosaccharomyces pombe GN=SPBC4C3.10c PE=2 SV=1	KTTEEKEATPMEMDEEK	1		sp|O74762|RPN2_SCHPO	26S proteasome regulatory subunit rpn2 OS=Schizosaccharomyces pombe GN=rpn2 PE=1 SV=1	0.9239
6550	721.98	5	0.0994	1.00	2.30	EYLEKNWKEGLSR	5		sp|Q10329|PSA7_SCHPO	Probable proteasome subunit alpha type-7 OS=Schizosaccharomyces pombe GN=SPBC106.16 PE=2 SV=1	DTMNVDINAIKKGEIR	11		sp|O43063|PSB6_SCHPO	Probable proteasome subunit beta type-6 OS=Schizosaccharomyces pombe GN=SPBC4C3.10c PE=2 SV=1	0.9239
5681	881.1496	4	0.0994	0.98	-3.88	KATDDDR	1		sp|Q9USQ9|PSB4_SCHPO	Probable proteasome subunit beta type-4 OS=Schizosaccharomyces pombe GN=SPBC577.10 PE=2 SV=1	EGKGEIYSFDPVGSYEREWCR	3	57.02146@C;	sp|Q9UQY2|PSB1_SCHPO	Probable proteasome subunit beta type-1 OS=Schizosaccharomyces pombe GN=pam1 PE=2 SV=1	0.9239
5110	756.67993	4	0.0993	1.00	-3.80	LEKVRQLIIK	3		sp|Q9UTM3|RPN5_SCHPO	26S proteasome regulatory subunit rpn5 OS=Schizosaccharomyces pombe GN=rpn5a PE=1 SV=1	NCACVISQKKVPDK	9	57.02146@C;	sp|O94517|PSA6_SCHPO	Probable proteasome subunit alpha type-6 OS=Schizosaccharomyces pombe GN=SPBC646.16 PE=2 SV=1	0.9239
5466	847.6517	4	0.0993	0.99	5.19	DTTKNKMVCK	4	57.02146@C;	sp|Q09682|PSA4_SCHPO	Probable proteasome subunit alpha type-4 OS=Schizosaccharomyces pombe GN=SPAC13C5.01c PE=2 SV=1	KTTEEKEATPMEMDEEK	1		sp|O74762|RPN2_SCHPO	26S proteasome regulatory subunit rpn2 OS=Schizosaccharomyces pombe GN=rpn2 PE=1 SV=1	0.9239
10502	814.12006	3	0.0992	0.87	-11.01	KTTEEK	1		sp|O74762|RPN2_SCHPO	26S proteasome regulatory subunit rpn2 OS=Schizosaccharomyces pombe GN=rpn2 PE=1 SV=1	MEILKIHLEKVSK	10		sp|O74445|PRS10_SCHPO	Probable 26S protease subunit rpt4 OS=Schizosaccharomyces pombe GN=rpt4 PE=2 SV=2	0.9239
3337	758.78815	5	0.0992	0.97	-7.09	KAQSGPDASAK	1		sp|P36612|PRS4_SCHPO	26S protease regulatory subunit 4 homolog OS=Schizosaccharomyces pombe GN=mts2 PE=2 SV=1	TLDSNSLTHEKIEFATITKDTTK	19		sp|Q09682|PSA4_SCHPO	Probable proteasome subunit alpha type-4 OS=Schizosaccharomyces pombe GN=SPAC13C5.01c PE=2 SV=1	0.9239
936	440.6407	5	0.0992	0.95	5.89	KVADLKK	1		sp|O74445|PRS10_SCHPO	Probable 26S protease subunit rpt4 OS=Schizosaccharomyces pombe GN=rpt4 PE=2 SV=2	MCSPSATLTHR	1	57.02146@C;	sp|Q10335|RPN7_SCHPO	Probable 26S proteasome regulatory subunit rpn7 OS=Schizosaccharomyces pombe GN=rpn7 PE=2 SV=1	0.9239
7132	1091.5454	4	0.0992	0.97	4.93	KNTEDIEMTA	1		sp|P87048|RPN1_SCHPO	26S proteasome regulatory subunit rpn1 OS=Schizosaccharomyces pombe GN=rpn1 PE=1 SV=2	INDTVGIKESDTGLAPISFWDVAADRQR	8		sp|O42931|PRS7_SCHPO	26S protease regulatory subunit 7 homolog OS=Schizosaccharomyces pombe GN=rpt1 PE=1 SV=2	0.9239
1917	705.378	5	0.0992	0.97	-4.16	DTTKNK	4		sp|Q09682|PSA4_SCHPO	Probable proteasome subunit alpha type-4 OS=Schizosaccharomyces pombe GN=SPAC13C5.01c PE=2 SV=1	FMALGLALLFNGKQDLADATVETLK	13		sp|P87048|RPN1_SCHPO	26S proteasome regulatory subunit rpn1 OS=Schizosaccharomyces pombe GN=rpn1 PE=1 SV=2	0.9239
9701	808.7602	3	0.0991	0.98	-10.48	KATDDDRWK	1		sp|Q9USQ9|PSB4_SCHPO	Probable proteasome subunit beta type-4 OS=Schizosaccharomyces pombe GN=SPBC577.10 PE=2 SV=1	KINVKFFEK	1		sp|Q9UTM3|RPN5_SCHPO	26S proteasome regulatory subunit rpn5 OS=Schizosaccharomyces pombe GN=rpn5a PE=1 SV=1	0.9239
2669	531.7015	5	0.0991	1.00	-2.67	GIDLKSIAEK	5		sp|P41836|PRS8_SCHPO	26S protease regulatory subunit 8 homolog OS=Schizosaccharomyces pombe GN=let1 PE=2 SV=1	KPTSELAIGASLEK	1		sp|O94579|PSA2_SCHPO	Probable proteasome subunit alpha type-2 OS=Schizosaccharomyces pombe GN=SPCC1442.06 PE=2 SV=1	0.9239
6523	680.61884	4	0.0991	0.99	0.81	LGDKGPAAAR	4		sp|O14250|PSA1_SCHPO	Probable proteasome subunit alpha type-1 OS=Schizosaccharomyces pombe GN=SPAC6G10.04c PE=2 SV=1	EWLDKLGDKGPAAAR	9		sp|O14250|PSA1_SCHPO	Probable proteasome subunit alpha type-1 OS=Schizosaccharomyces pombe GN=SPAC6G10.04c PE=2 SV=1	0.9239
2608	811.1998	4	0.0990	0.91	-7.99	ELLKPSASVALQR	4		sp|O74894|PRS6B_SCHPO	26S protease regulatory subunit 6B homolog OS=Schizosaccharomyces pombe GN=rpt3 PE=2 SV=1	LSVEALNSLTGEFKGK	14		sp|P06732|KCRM_HUMAN	Creatine kinase M-type OS=Homo sapiens GN=CKM PE=1 SV=2	0.9239
6713	681.3413	4	0.0990	0.96	-5.83	QDPKK	4		sp|P41878|RPN11_SCHPO	26S proteasome regulatory subunit rpn11 OS=Schizosaccharomyces pombe GN=rpn11 PE=1 SV=2	LEEAMKITTDAFTSAGER	6		sp|Q9UQY2|PSB1_SCHPO	Probable proteasome subunit beta type-1 OS=Schizosaccharomyces pombe GN=pam1 PE=2 SV=1	0.9239
7840	965.7219	4	0.0990	0.97	-5.31	TFANLVSSTLYEKR	13		sp|Q9Y7T8|PSB3_SCHPO	Probable proteasome subunit beta type-3 OS=Schizosaccharomyces pombe GN=SPCC63.12c PE=2 SV=1	VVKGNQKFSSTADYMNMSS	7		sp|O42931|PRS7_SCHPO	26S protease regulatory subunit 7 homolog OS=Schizosaccharomyces pombe GN=rpt1 PE=1 SV=2	0.9239
8036	907.20636	4	0.0990	0.98	-10.10	KSGRSAPGVSTTSTIQ	1		sp|Q10329|PSA7_SCHPO	Probable proteasome subunit alpha type-7 OS=Schizosaccharomyces pombe GN=SPBC106.16 PE=2 SV=1	SDYYMASTYTKKINVK	12		sp|Q9UTM3|RPN5_SCHPO	26S proteasome regulatory subunit rpn5 OS=Schizosaccharomyces pombe GN=rpn5a PE=1 SV=1	0.9239
4446	746.6422	4	0.0990	1.00	8.60	NIPKAR	4		sp|Q9P7S2|RPN6_SCHPO	Probable 26S proteasome regulatory subunit rpn6 OS=Schizosaccharomyces pombe GN=rpn6 PE=2 SV=1	EDLTDEEKAASIAVEDEKR	18		sp|Q9UUB6|UBLH2_SCHPO	Ubiquitin carboxyl-terminal hydrolase 2 OS=Schizosaccharomyces pombe GN=uch2 PE=1 SV=1	0.9239
3586	749.75055	3	0.0989	0.95	9.78	MESLQR	1		sp|P41878|RPN11_SCHPO	26S proteasome regulatory subunit rpn11 OS=Schizosaccharomyces pombe GN=rpn11 PE=1 SV=2	QIAKFVVSLGER	4		sp|O42931|PRS7_SCHPO	26S protease regulatory subunit 7 homolog OS=Schizosaccharomyces pombe GN=rpt1 PE=1 SV=2	0.9239
4703	623.3122	5	0.0989	0.99	-10.75	KHLDAEVQK	1		sp|P41878|RPN11_SCHPO	26S proteasome regulatory subunit rpn11 OS=Schizosaccharomyces pombe GN=rpn11 PE=1 SV=2	MTDKYAFSLTTFSPNGK	4		sp|O94579|PSA2_SCHPO	Probable proteasome subunit alpha type-2 OS=Schizosaccharomyces pombe GN=SPCC1442.06 PE=2 SV=1	0.9239
9704	1074.0356	4	0.0988	0.99	0.57	SQDISINGNSKKEEPK	11		sp|O74762|RPN2_SCHPO	26S proteasome regulatory subunit rpn2 OS=Schizosaccharomyces pombe GN=rpn2 PE=1 SV=1	AIEDAQELNGEHEILEAMKNK	19		sp|Q10335|RPN7_SCHPO	Probable 26S proteasome regulatory subunit rpn7 OS=Schizosaccharomyces pombe GN=rpn7 PE=2 SV=1	0.9239
1717	822.7832	3	0.0988	0.90	4.75	FIVKASSGPR	4		sp|O74445|PRS10_SCHPO	Probable 26S protease subunit rpt4 OS=Schizosaccharomyces pombe GN=rpt4 PE=2 SV=2	HGGYKPTDKHK	5		sp|P06732|KCRM_HUMAN	Creatine kinase M-type OS=Homo sapiens GN=CKM PE=1 SV=2	0.9239
4498	1254.6049	3	0.0987	0.97	-3.57	SQDISINGNSKKEEPK	11		sp|O74762|RPN2_SCHPO	26S proteasome regulatory subunit rpn2 OS=Schizosaccharomyces pombe GN=rpn2 PE=1 SV=1	MCSPSATLTHRTMTEK	1	57.02146@C;	sp|Q10335|RPN7_SCHPO	Probable 26S proteasome regulatory subunit rpn7 OS=Schizosaccharomyces pombe GN=rpn7 PE=2 SV=1	0.9239
4724	577.301	3	0.0987	0.93	-0.49	MIDDQR	1		sp|O42897|RPN3_SCHPO	Probable 26S proteasome regulatory subunit rpn3 OS=Schizosaccharomyces pombe GN=rpn3 PE=2 SV=2	LVKGRQD	3		sp|Q9Y7T8|PSB3_SCHPO	Probable proteasome subunit beta type-3 OS=Schizosaccharomyces pombe GN=SPCC63.12c PE=2 SV=1	0.9239
7080	652.7398	5	0.0987	0.97	1.05	FDSEKAGDR	5		sp|O14126|PRS6A_SCHPO	26S protease regulatory subunit 6A OS=Schizosaccharomyces pombe GN=tbp1 PE=2 SV=1	SLPLQIEVANDCIKWAIK	14	57.02146@C;	sp|Q9P7S2|RPN6_SCHPO	Probable 26S proteasome regulatory subunit rpn6 OS=Schizosaccharomyces pombe GN=rpn6 PE=2 SV=1	0.9239
10209	737.14465	5	0.0987	0.99	1.26	LTHEKSTMLEK	5		sp|O14126|PRS6A_SCHPO	26S protease regulatory subunit 6A OS=Schizosaccharomyces pombe GN=tbp1 PE=2 SV=1	MDTEMSVNMSDFLHDQATR	1		sp|Q9US13|RPN9_SCHPO	Probable 26S proteasome regulatory subunit rpn9 OS=Schizosaccharomyces pombe GN=rpn9 PE=2 SV=1	0.9239
9180	779.8007	5	0.0987	0.98	-9.47	KATDDDRWK	1		sp|Q9USQ9|PSB4_SCHPO	Probable proteasome subunit beta type-4 OS=Schizosaccharomyces pombe GN=SPBC577.10 PE=2 SV=1	FLSKTLDSNSLTHEKIEFATITK	4		sp|Q09682|PSA4_SCHPO	Probable proteasome subunit alpha type-4 OS=Schizosaccharomyces pombe GN=SPAC13C5.01c PE=2 SV=1	0.9239
6063	789.144	4	0.0986	0.98	5.96	KNTEDIEMTA	1		sp|P87048|RPN1_SCHPO	26S proteasome regulatory subunit rpn1 OS=Schizosaccharomyces pombe GN=rpn1 PE=1 SV=2	MATTVKDTMNVDINAIK	1		sp|O43063|PSB6_SCHPO	Probable proteasome subunit beta type-6 OS=Schizosaccharomyces pombe GN=SPBC4C3.10c PE=2 SV=1	0.9239
9330	939.7224	4	0.0986	1.00	-10.79	FDSEKAGDR	5		sp|O14126|PRS6A_SCHPO	26S protease regulatory subunit 6A OS=Schizosaccharomyces pombe GN=tbp1 PE=2 SV=1	ETDLKPYVLELAMTVVLDIEFR	5		sp|O74762|RPN2_SCHPO	26S proteasome regulatory subunit rpn2 OS=Schizosaccharomyces pombe GN=rpn2 PE=1 SV=1	0.9239
10121	769.002	5	0.0986	0.87	10.81	MTEVLK	1		sp|P41836|PRS8_SCHPO	26S protease regulatory subunit 8 homolog OS=Schizosaccharomyces pombe GN=let1 PE=2 SV=1	VCAITPDIGMVYSGMGPDFRVLVDKSR	25	57.02146@C;	sp|O94579|PSA2_SCHPO	Probable proteasome subunit alpha type-2 OS=Schizosaccharomyces pombe GN=SPCC1442.06 PE=2 SV=1	0.9239
3898	622.32513	4	0.0985	0.98	-2.26	MPFGNTHNK	1		sp|P06732|KCRM_HUMAN	Creatine kinase M-type OS=Homo sapiens GN=CKM PE=1 SV=2	IQYVGKQDPKK	10		sp|P41878|RPN11_SCHPO	26S proteasome regulatory subunit rpn11 OS=Schizosaccharomyces pombe GN=rpn11 PE=1 SV=2	0.9239
9599	943.8205	3	0.0984	0.89	-6.91	AKADYAQYYR	2		sp|Q9US13|RPN9_SCHPO	Probable 26S proteasome regulatory subunit rpn9 OS=Schizosaccharomyces pombe GN=rpn9 PE=2 SV=1	KPTSELAIGASLEK	1		sp|O94579|PSA2_SCHPO	Probable proteasome subunit alpha type-2 OS=Schizosaccharomyces pombe GN=SPCC1442.06 PE=2 SV=1	0.9239
6994	862.0358	5	0.0984	0.97	-5.22	KIEFPPPSAEAR	1		sp|P41836|PRS8_SCHPO	26S protease regulatory subunit 8 homolog OS=Schizosaccharomyces pombe GN=let1 PE=2 SV=1	TDLNHENLKGGDDLDPNYVLSSRVR	9		sp|P06732|KCRM_HUMAN	Creatine kinase M-type OS=Homo sapiens GN=CKM PE=1 SV=2	0.9239
4678	888.18823	4	0.0984	0.96	-9.08	GYSKPNERATKQSK	4		sp|Q09841|PSB7_SCHPO	Probable proteasome subunit beta type-7 OS=Schizosaccharomyces pombe GN=SPAC23D3.07 PE=2 SV=1	KMAIDDDINWEELAR	1		sp|O14126|PRS6A_SCHPO	26S protease regulatory subunit 6A OS=Schizosaccharomyces pombe GN=tbp1 PE=2 SV=1	0.9239
6902	731.37646	5	0.0983	0.95	4.08	AKYASQK	2		sp|Q9UUB6|UBLH2_SCHPO	Ubiquitin carboxyl-terminal hydrolase 2 OS=Schizosaccharomyces pombe GN=uch2 PE=1 SV=1	NGYPMPCDVLAKRMANIAQVSTQR	12	57.02146@C;	sp|O94517|PSA6_SCHPO	Probable proteasome subunit alpha type-6 OS=Schizosaccharomyces pombe GN=SPBC646.16 PE=2 SV=1	0.9239
10428	788.1886	5	0.0983	0.94	-1.43	QIAKFVVSLGER	4		sp|O42931|PRS7_SCHPO	26S protease regulatory subunit 7 homolog OS=Schizosaccharomyces pombe GN=rpt1 PE=1 SV=2	EATPMEMDEEKSQDISINGNSK	11		sp|O74762|RPN2_SCHPO	26S proteasome regulatory subunit rpn2 OS=Schizosaccharomyces pombe GN=rpn2 PE=1 SV=1	0.9239
2267	663.86444	4	0.0983	1.00	8.93	EWDSKLK	5		sp|O74445|PRS10_SCHPO	Probable 26S protease subunit rpt4 OS=Schizosaccharomyces pombe GN=rpt4 PE=2 SV=2	IEFATITKDTTKNK	8		sp|Q09682|PSA4_SCHPO	Probable proteasome subunit alpha type-4 OS=Schizosaccharomyces pombe GN=SPAC13C5.01c PE=2 SV=1	0.9239
8966	691.56586	5	0.0983	0.93	6.36	GYSKPNERATK	4		sp|Q09841|PSB7_SCHPO	Probable proteasome subunit beta type-7 OS=Schizosaccharomyces pombe GN=SPAC23D3.07 PE=2 SV=1	LMSKVAEKAQINTQEYGR	4		sp|O14250|PSA1_SCHPO	Probable proteasome subunit alpha type-1 OS=Schizosaccharomyces pombe GN=SPAC6G10.04c PE=2 SV=1	0.9239
6745	828.6524	4	0.0983	0.97	8.92	KNTEDIEMTA	1		sp|P87048|RPN1_SCHPO	26S proteasome regulatory subunit rpn1 OS=Schizosaccharomyces pombe GN=rpn1 PE=1 SV=2	VTDKLTQLTDNIWCCR	4	57.02146@C;	sp|O43063|PSB6_SCHPO	Probable proteasome subunit beta type-6 OS=Schizosaccharomyces pombe GN=SPBC4C3.10c PE=2 SV=1	0.9239
5711	580.3101	4	0.0982	0.97	-2.84	KVADLKK	6		sp|O74445|PRS10_SCHPO	Probable 26S protease subunit rpt4 OS=Schizosaccharomyces pombe GN=rpt4 PE=2 SV=2	GSNDDEMKIDKK	11		sp|O74762|RPN2_SCHPO	26S proteasome regulatory subunit rpn2 OS=Schizosaccharomyces pombe GN=rpn2 PE=1 SV=1	0.9239
3295	741.7811	5	0.0981	0.97	1.05	VKAMEVDEKPTER	2		sp|O14126|PRS6A_SCHPO	26S protease regulatory subunit 6A OS=Schizosaccharomyces pombe GN=tbp1 PE=2 SV=1	YTYDRGTTAVLKEDIYK	12		sp|Q09841|PSB7_SCHPO	Probable proteasome subunit beta type-7 OS=Schizosaccharomyces pombe GN=SPAC23D3.07 PE=2 SV=1	0.9239
2456	739.89154	4	0.0981	0.95	1.32	YKVNLYK	2		sp|Q9Y7T8|PSB3_SCHPO	Probable proteasome subunit beta type-3 OS=Schizosaccharomyces pombe GN=SPCC63.12c PE=2 SV=1	DRIDKNTWNSTLETAK	5		sp|Q9UUB6|UBLH2_SCHPO	Ubiquitin carboxyl-terminal hydrolase 2 OS=Schizosaccharomyces pombe GN=uch2 PE=1 SV=1	0.9239
1288	559.29846	5	0.0980	0.99	-1.92	IEEIFKK	6		sp|P06732|KCRM_HUMAN	Creatine kinase M-type OS=Homo sapiens GN=CKM PE=1 SV=2	DYGKFLSAMHDLPVR	4		sp|O94444|RPN10_SCHPO	26S proteasome regulatory subunit rpn10 OS=Schizosaccharomyces pombe GN=rpn10 PE=1 SV=1	0.9239
606	391.71158	4	0.0980	0.95	-10.15	GAFKV	4		sp|Q10335|RPN7_SCHPO	Probable 26S proteasome regulatory subunit rpn7 OS=Schizosaccharomyces pombe GN=rpn7 PE=2 SV=1	EWDSKLK	5		sp|O74445|PRS10_SCHPO	Probable 26S protease subunit rpt4 OS=Schizosaccharomyces pombe GN=rpt4 PE=2 SV=2	0.9239
9947	689.17194	4	0.0980	0.84	8.96	VLTLELYKK	8		sp|P06732|KCRM_HUMAN	Creatine kinase M-type OS=Homo sapiens GN=CKM PE=1 SV=2	AVAVVVDPIQSVKGK	13		sp|P41878|RPN11_SCHPO	26S proteasome regulatory subunit rpn11 OS=Schizosaccharomyces pombe GN=rpn11 PE=1 SV=2	0.9239
7395	863.01355	5	0.0980	0.95	-4.98	VELAKQNLFVPTSDKEK	15		sp|P50524|RPN12_SCHPO	26S proteasome regulatory subunit rpn12 OS=Schizosaccharomyces pombe GN=rpn12 PE=1 SV=1	MDTEMSVNMSDFLHDQATR	1		sp|Q9US13|RPN9_SCHPO	Probable 26S proteasome regulatory subunit rpn9 OS=Schizosaccharomyces pombe GN=rpn9 PE=2 SV=1	0.9239
10120	730.9049	4	0.0979	0.99	-3.93	KELLKLK	1		sp|P50524|RPN12_SCHPO	26S proteasome regulatory subunit rpn12 OS=Schizosaccharomyces pombe GN=rpn12 PE=1 SV=1	SDYYMASTYTKKINVK	12		sp|Q9UTM3|RPN5_SCHPO	26S proteasome regulatory subunit rpn5 OS=Schizosaccharomyces pombe GN=rpn5a PE=1 SV=1	0.9239
9171	782.0167	5	0.0979	0.94	-7.19	FCVGLQKIEEIFKK	13	57.02146@C;	sp|P06732|KCRM_HUMAN	Creatine kinase M-type OS=Homo sapiens GN=CKM PE=1 SV=2	ATSAGPKQTETINWLEKR	17		sp|O94517|PSA6_SCHPO	Probable proteasome subunit alpha type-6 OS=Schizosaccharomyces pombe GN=SPBC646.16 PE=2 SV=1	0.9239
6082	924.8235	3	0.0979	0.97	-0.53	KLRDK	1		sp|P06732|KCRM_HUMAN	Creatine kinase M-type OS=Homo sapiens GN=CKM PE=1 SV=2	LYFYYILFFEKCNR	11	57.02146@C;	sp|O42897|RPN3_SCHPO	Probable 26S proteasome regulatory subunit rpn3 OS=Schizosaccharomyces pombe GN=rpn3 PE=2 SV=2	0.9239
2380	521.5123	5	0.0978	1.00	-3.75	KVIAR	1		sp|O42897|RPN3_SCHPO	Probable 26S proteasome regulatory subunit rpn3 OS=Schizosaccharomyces pombe GN=rpn3 PE=2 SV=2	KAIPLALGLLSASNPQMR	1		sp|P87048|RPN1_SCHPO	26S proteasome regulatory subunit rpn1 OS=Schizosaccharomyces pombe GN=rpn1 PE=1 SV=2	0.9239
3246	713.3901	4	0.0978	0.97	-10.80	WAIKEK	4		sp|Q9P7S2|RPN6_SCHPO	Probable 26S proteasome regulatory subunit rpn6 OS=Schizosaccharomyces pombe GN=rpn6 PE=2 SV=1	HNNHMAKVLTLELYKK	7		sp|P06732|KCRM_HUMAN	Creatine kinase M-type OS=Homo sapiens GN=CKM PE=1 SV=2	0.9239
9440	1477.027	3	0.0977	0.96	0.55	GYSKPNERATK	4		sp|Q09841|PSB7_SCHPO	Probable proteasome subunit beta type-7 OS=Schizosaccharomyces pombe GN=SPAC23D3.07 PE=2 SV=1	TTEEKEATPMEMDEEKSQDISINGNSK	5		sp|O74762|RPN2_SCHPO	26S proteasome regulatory subunit rpn2 OS=Schizosaccharomyces pombe GN=rpn2 PE=1 SV=1	0.9239
7732	946.7037	4	0.0977	0.93	-3.29	QKSLEK	2		sp|O42897|RPN3_SCHPO	Probable 26S proteasome regulatory subunit rpn3 OS=Schizosaccharomyces pombe GN=rpn3 PE=2 SV=2	EMFGYAKEHEPCVIFMDEIDAIGGR	7	57.02146@C;	sp|O74445|PRS10_SCHPO	Probable 26S protease subunit rpt4 OS=Schizosaccharomyces pombe GN=rpt4 PE=2 SV=2	0.9239
5821	682.156	5	0.0977	0.98	-2.22	MVILNKDGMER	6		sp|O43063|PSB6_SCHPO	Probable proteasome subunit beta type-6 OS=Schizosaccharomyces pombe GN=SPBC4C3.10c PE=2 SV=1	YEAKAIGSGSEPAKSELVK	14		sp|Q9UT97|PSA5_SCHPO	Probable proteasome subunit alpha type-5 OS=Schizosaccharomyces pombe GN=SPAC323.02c PE=1 SV=1	0.9239
3921	606.9303	5	0.0976	1.00	-5.64	FGNRDLVKK	8		sp|O74445|PRS10_SCHPO	Probable 26S protease subunit rpt4 OS=Schizosaccharomyces pombe GN=rpt4 PE=2 SV=2	DTMNVDINAIKKGEIR	11		sp|O43063|PSB6_SCHPO	Probable proteasome subunit beta type-6 OS=Schizosaccharomyces pombe GN=SPBC4C3.10c PE=2 SV=1	0.9239
1882	666.08496	4	0.0976	0.95	6.97	LLKPR	3		sp|O59770|PSA3_SCHPO	Probable proteasome subunit alpha type-3 OS=Schizosaccharomyces pombe GN=SPCC1795.04c PE=1 SV=1	TTEEKEATPMEMDEEK	5		sp|O74762|RPN2_SCHPO	26S proteasome regulatory subunit rpn2 OS=Schizosaccharomyces pombe GN=rpn2 PE=1 SV=1	0.9239
10023	903.97644	4	0.0976	1.00	-1.49	KNEEKLAEFDK	1		sp|Q10335|RPN7_SCHPO	Probable 26S proteasome regulatory subunit rpn7 OS=Schizosaccharomyces pombe GN=rpn7 PE=2 SV=1	FIRVSGSELVQKYIGEGSR	12		sp|P41836|PRS8_SCHPO	26S protease regulatory subunit 8 homolog OS=Schizosaccharomyces pombe GN=let1 PE=2 SV=1	0.9239
9590	1223.6113	3	0.0976	0.95	-10.58	EWDSKLK	5		sp|O74445|PRS10_SCHPO	Probable 26S protease subunit rpt4 OS=Schizosaccharomyces pombe GN=rpt4 PE=2 SV=2	ILSNITYSYKGYGLSMGTMLAGTGK	10		sp|P30655|PSB5_SCHPO	Proteasome subunit beta type-5 OS=Schizosaccharomyces pombe GN=pts1 PE=2 SV=3	0.9239
2306	672.5648	4	0.0976	0.95	-1.82	MSQARGFDR	1		sp|O94517|PSA6_SCHPO	Probable proteasome subunit alpha type-6 OS=Schizosaccharomyces pombe GN=SPBC646.16 PE=2 SV=1	MEQKPEVDYSEK	1		sp|Q9UTM3|RPN5_SCHPO	26S proteasome regulatory subunit rpn5 OS=Schizosaccharomyces pombe GN=rpn5a PE=1 SV=1	0.9239
10633	809.0999	3	0.0975	0.96	-3.32	CIKRLVK	3	57.02146@C;	sp|Q9Y7T8|PSB3_SCHPO	Probable proteasome subunit beta type-3 OS=Schizosaccharomyces pombe GN=SPCC63.12c PE=2 SV=1	MKSLSEQYTER	2		sp|P41878|RPN11_SCHPO	26S proteasome regulatory subunit rpn11 OS=Schizosaccharomyces pombe GN=rpn11 PE=1 SV=2	0.9239
10545	893.743	4	0.0975	0.98	7.52	MPFGNTHNKFK	1		sp|P06732|KCRM_HUMAN	Creatine kinase M-type OS=Homo sapiens GN=CKM PE=1 SV=2	HNFVGLFVELSKLLVKDR	12		sp|Q9UUB6|UBLH2_SCHPO	Ubiquitin carboxyl-terminal hydrolase 2 OS=Schizosaccharomyces pombe GN=uch2 PE=1 SV=1	0.9239
9382	863.49207	4	0.0975	0.93	-3.18	LAHLSKHPK	6		sp|P06732|KCRM_HUMAN	Creatine kinase M-type OS=Homo sapiens GN=CKM PE=1 SV=2	QRIVAFVGSPIVEDEKNLIR	16		sp|O94444|RPN10_SCHPO	26S proteasome regulatory subunit rpn10 OS=Schizosaccharomyces pombe GN=rpn10 PE=1 SV=1	0.9239
2323	489.4991	5	0.0974	0.97	11.10	NIPKAR	4		sp|Q9P7S2|RPN6_SCHPO	Probable 26S proteasome regulatory subunit rpn6 OS=Schizosaccharomyces pombe GN=rpn6 PE=2 SV=1	GGVHVKLAHLSKHPK	6		sp|P06732|KCRM_HUMAN	Creatine kinase M-type OS=Homo sapiens GN=CKM PE=1 SV=2	0.9239
5490	766.4007	4	0.0973	1.00	-5.98	RNAEELSSYQKK	11		sp|O14250|PSA1_SCHPO	Probable proteasome subunit alpha type-1 OS=Schizosaccharomyces pombe GN=SPAC6G10.04c PE=2 SV=1	AIGSGSEPAKSELVK	10		sp|Q9UT97|PSA5_SCHPO	Probable proteasome subunit alpha type-5 OS=Schizosaccharomyces pombe GN=SPAC323.02c PE=1 SV=1	0.9239
3455	483.86572	5	0.0972	0.99	5.06	KIFTIHTSK	1		sp|P36612|PRS4_SCHPO	26S protease regulatory subunit 4 homolog OS=Schizosaccharomyces pombe GN=mts2 PE=2 SV=1	ENQEKISNNK	5		sp|O14126|PRS6A_SCHPO	26S protease regulatory subunit 6A OS=Schizosaccharomyces pombe GN=tbp1 PE=2 SV=1	0.9239
2744	492.11084	5	0.0970	0.95	1.49	IIPLKK	5		sp|Q9UQY2|PSB1_SCHPO	Probable proteasome subunit beta type-1 OS=Schizosaccharomyces pombe GN=pam1 PE=2 SV=1	GGVHVKLAHLSKHPK	6		sp|P06732|KCRM_HUMAN	Creatine kinase M-type OS=Homo sapiens GN=CKM PE=1 SV=2	0.9239
8901	993.5046	3	0.0970	0.90	-4.76	KRMPIDFK	1		sp|Q09720|PSB2_SCHPO	Probable proteasome subunit beta type-2 OS=Schizosaccharomyces pombe GN=SPAC31A2.04c PE=2 SV=1	QEVAAQKSSEETEDKK	7		sp|O94444|RPN10_SCHPO	26S proteasome regulatory subunit rpn10 OS=Schizosaccharomyces pombe GN=rpn10 PE=1 SV=1	0.9239
2304	604.5301	4	0.0969	0.96	-6.98	MSGYDR	1		sp|Q10329|PSA7_SCHPO	Probable proteasome subunit alpha type-7 OS=Schizosaccharomyces pombe GN=SPBC106.16 PE=2 SV=1	CTKIIENEQSAEK	3	57.02146@C;	sp|O42931|PRS7_SCHPO	26S protease regulatory subunit 7 homolog OS=Schizosaccharomyces pombe GN=rpt1 PE=1 SV=2	0.9239
7537	1041.8533	3	0.0969	1.00	6.41	GSNDDEMKIDKK	8		sp|O74762|RPN2_SCHPO	26S proteasome regulatory subunit rpn2 OS=Schizosaccharomyces pombe GN=rpn2 PE=1 SV=1	VAEKAQINTQEYGR	4		sp|O14250|PSA1_SCHPO	Probable proteasome subunit alpha type-1 OS=Schizosaccharomyces pombe GN=SPAC6G10.04c PE=2 SV=1	0.9239
7564	965.7203	4	0.0968	1.00	-7.02	TFANLVSSTLYEKR	13		sp|Q9Y7T8|PSB3_SCHPO	Probable proteasome subunit beta type-3 OS=Schizosaccharomyces pombe GN=SPCC63.12c PE=2 SV=1	VVKGNQKFSSTADYMNMSS	3		sp|O42931|PRS7_SCHPO	26S protease regulatory subunit 7 homolog OS=Schizosaccharomyces pombe GN=rpt1 PE=1 SV=2	0.9239
3033	570.53143	5	0.0968	0.98	-5.40	KPRRLLK	1		sp|Q9UQY2|PSB1_SCHPO	Probable proteasome subunit beta type-1 OS=Schizosaccharomyces pombe GN=pam1 PE=2 SV=1	KLEKGQSIDDMIPAQK	1		sp|P06732|KCRM_HUMAN	Creatine kinase M-type OS=Homo sapiens GN=CKM PE=1 SV=2	0.9239
1560	638.3484	4	0.0967	0.83	-5.36	KGEIR	1		sp|O43063|PSB6_SCHPO	Probable proteasome subunit beta type-6 OS=Schizosaccharomyces pombe GN=SPBC4C3.10c PE=2 SV=1	HNNHMAKVLTLELYK	7		sp|P06732|KCRM_HUMAN	Creatine kinase M-type OS=Homo sapiens GN=CKM PE=1 SV=2	0.9239
7116	953.4469	5	0.0967	0.88	-6.15	GNQKFSSTADYMNMSS	4		sp|O42931|PRS7_SCHPO	26S protease regulatory subunit 7 homolog OS=Schizosaccharomyces pombe GN=rpt1 PE=1 SV=2	GVQLCDETFERATLTGMKIDVLFSK	18	57.02146@C;	sp|Q10335|RPN7_SCHPO	Probable 26S proteasome regulatory subunit rpn7 OS=Schizosaccharomyces pombe GN=rpn7 PE=2 SV=1	0.9239
7935	740.1639	5	0.0967	0.97	-7.33	KAQSGPDASAK	1		sp|P36612|PRS4_SCHPO	26S protease regulatory subunit 4 homolog OS=Schizosaccharomyces pombe GN=mts2 PE=2 SV=1	DCISGWGCVVYVITADKCIKR	17	57.02146@C;	sp|Q9Y7T8|PSB3_SCHPO	Probable proteasome subunit beta type-3 OS=Schizosaccharomyces pombe GN=SPCC63.12c PE=2 SV=1	0.9239
5301	679.32166	4	0.0967	0.96	-2.07	MSSKDISSK	4		sp|P87048|RPN1_SCHPO	26S proteasome regulatory subunit rpn1 OS=Schizosaccharomyces pombe GN=rpn1 PE=1 SV=2	YQKPVDTEEENDK	3		sp|O42931|PRS7_SCHPO	26S protease regulatory subunit 7 homolog OS=Schizosaccharomyces pombe GN=rpt1 PE=1 SV=2	0.9239
8734	863.7874	3	0.0967	0.97	-7.17	KATDDDRWK	1		sp|Q9USQ9|PSB4_SCHPO	Probable proteasome subunit beta type-4 OS=Schizosaccharomyces pombe GN=SPBC577.10 PE=2 SV=1	EKVAFILDQVR	2		sp|Q9UTM3|RPN5_SCHPO	26S proteasome regulatory subunit rpn5 OS=Schizosaccharomyces pombe GN=rpn5a PE=1 SV=1	0.9239
2423	685.0937	4	0.0965	1.00	-8.92	AKSAK	2		sp|Q9P7S2|RPN6_SCHPO	Probable 26S proteasome regulatory subunit rpn6 OS=Schizosaccharomyces pombe GN=rpn6 PE=2 SV=1	QLEMLDLQEGFIKEDCK	13	57.02146@C;	sp|O74894|PRS6B_SCHPO	26S protease regulatory subunit 6B homolog OS=Schizosaccharomyces pombe GN=rpt3 PE=2 SV=1	0.9239
4046	681.1191	5	0.0965	0.95	2.66	MSSKDISSK	1		sp|P87048|RPN1_SCHPO	26S proteasome regulatory subunit rpn1 OS=Schizosaccharomyces pombe GN=rpn1 PE=1 SV=2	EDWEKYQKPVDTEEENDK	8		sp|O42931|PRS7_SCHPO	26S protease regulatory subunit 7 homolog OS=Schizosaccharomyces pombe GN=rpt1 PE=1 SV=2	0.9239
5707	755.80646	5	0.0965	1.00	4.46	KVEFGLPDLEGR	1		sp|O42931|PRS7_SCHPO	26S protease regulatory subunit 7 homolog OS=Schizosaccharomyces pombe GN=rpt1 PE=1 SV=2	IPDSTYEMVGGLEKQIKEIK	17		sp|P41836|PRS8_SCHPO	26S protease regulatory subunit 8 homolog OS=Schizosaccharomyces pombe GN=let1 PE=2 SV=1	0.9239
10411	1054.6031	3	0.0964	0.97	0.85	SQKALDTLFSAIR	3		sp|Q10335|RPN7_SCHPO	Probable 26S proteasome regulatory subunit rpn7 OS=Schizosaccharomyces pombe GN=rpn7 PE=2 SV=1	QKSLEKTLVPYLR	2		sp|O42897|RPN3_SCHPO	Probable 26S proteasome regulatory subunit rpn3 OS=Schizosaccharomyces pombe GN=rpn3 PE=2 SV=2	0.9239
8548	843.6799	4	0.0964	1.00	-4.06	ATKQSKYTYDR	6		sp|Q09841|PSB7_SCHPO	Probable proteasome subunit beta type-7 OS=Schizosaccharomyces pombe GN=SPAC23D3.07 PE=2 SV=1	ATSAGPKQTETINWLEK	7		sp|O94517|PSA6_SCHPO	Probable proteasome subunit alpha type-6 OS=Schizosaccharomyces pombe GN=SPBC646.16 PE=2 SV=1	0.9239
7834	820.5963	5	0.0964	0.98	-7.86	GTKTSETNDRNSTNNTK	3		sp|P87048|RPN1_SCHPO	26S proteasome regulatory subunit rpn1 OS=Schizosaccharomyces pombe GN=rpn1 PE=1 SV=2	CIDMFIHKSAELYKNPK	8	57.02146@C;	sp|O74762|RPN2_SCHPO	26S proteasome regulatory subunit rpn2 OS=Schizosaccharomyces pombe GN=rpn2 PE=1 SV=1	0.9239
6794	1090.2723	4	0.0964	1.00	4.59	MATTVKDTMNVDINAIKK	1		sp|O43063|PSB6_SCHPO	Probable proteasome subunit beta type-6 OS=Schizosaccharomyces pombe GN=SPBC4C3.10c PE=2 SV=1	MDTEMSVNMSDFLHDQATR	1		sp|Q9US13|RPN9_SCHPO	Probable 26S proteasome regulatory subunit rpn9 OS=Schizosaccharomyces pombe GN=rpn9 PE=2 SV=1	0.9239
8748	873.1333	3	0.0963	0.94	4.57	NIKVIMATNR	3		sp|P41836|PRS8_SCHPO	26S protease regulatory subunit 8 homolog OS=Schizosaccharomyces pombe GN=let1 PE=2 SV=1	MPFGNTHNKFK	9		sp|P06732|KCRM_HUMAN	Creatine kinase M-type OS=Homo sapiens GN=CKM PE=1 SV=2	0.9239
7508	951.70734	4	0.0963	0.93	-3.40	CTKIIENEQSAEK	3	57.02146@C;	sp|O42931|PRS7_SCHPO	26S protease regulatory subunit 7 homolog OS=Schizosaccharomyces pombe GN=rpt1 PE=1 SV=2	YPMDAHKSELEGVEEARR	7		sp|O42897|RPN3_SCHPO	Probable 26S proteasome regulatory subunit rpn3 OS=Schizosaccharomyces pombe GN=rpn3 PE=2 SV=2	0.9239
9284	1159.9359	3	0.0963	0.85	-4.99	LKPQDERTQEER	2		sp|P36612|PRS4_SCHPO	26S protease regulatory subunit 4 homolog OS=Schizosaccharomyces pombe GN=mts2 PE=2 SV=1	GNECIVIGVERKNVPK	12	57.02146@C;	sp|Q10329|PSA7_SCHPO	Probable proteasome subunit alpha type-7 OS=Schizosaccharomyces pombe GN=SPBC106.16 PE=2 SV=1	0.9239
4617	521.6327	3	0.0963	1.00	5.86	GTKRR	3		sp|O74440|RPN8_SCHPO	26S proteasome regulatory subunit rpn8 OS=Schizosaccharomyces pombe GN=rpn8 PE=2 SV=1	EKASFAR	2		sp|P50524|RPN12_SCHPO	26S proteasome regulatory subunit rpn12 OS=Schizosaccharomyces pombe GN=rpn12 PE=1 SV=1	0.9239
3391	644.5597	5	0.0962	0.92	11.15	EKVLK	2		sp|P36612|PRS4_SCHPO	26S protease regulatory subunit 4 homolog OS=Schizosaccharomyces pombe GN=mts2 PE=2 SV=1	CTKIIENEQSAEKNAYVINLK	3	57.02146@C;	sp|O42931|PRS7_SCHPO	26S protease regulatory subunit 7 homolog OS=Schizosaccharomyces pombe GN=rpt1 PE=1 SV=2	0.9239
10660	1078.862	3	0.0961	0.95	-3.62	KQMSYMLAR	1		sp|P87048|RPN1_SCHPO	26S proteasome regulatory subunit rpn1 OS=Schizosaccharomyces pombe GN=rpn1 PE=1 SV=2	LEEAMKITTDAFTSAGER	6		sp|Q9UQY2|PSB1_SCHPO	Probable proteasome subunit beta type-1 OS=Schizosaccharomyces pombe GN=pam1 PE=2 SV=1	0.9239
9569	884.44745	5	0.0961	0.99	-5.75	VLVDKSR	5		sp|O94579|PSA2_SCHPO	Probable proteasome subunit alpha type-2 OS=Schizosaccharomyces pombe GN=SPCC1442.06 PE=2 SV=1	MQRIHDHLLMEEEYVQNQERLKPQDER	22		sp|P36612|PRS4_SCHPO	26S protease regulatory subunit 4 homolog OS=Schizosaccharomyces pombe GN=mts2 PE=2 SV=1	0.9239
6810	809.45306	5	0.0961	0.97	8.64	VVGQLLEKLKPLIEK	8		sp|Q10335|RPN7_SCHPO	Probable 26S proteasome regulatory subunit rpn7 OS=Schizosaccharomyces pombe GN=rpn7 PE=2 SV=1	MEQKPEVDYSEKFAELQK	12		sp|Q9UTM3|RPN5_SCHPO	26S proteasome regulatory subunit rpn5 OS=Schizosaccharomyces pombe GN=rpn5a PE=1 SV=1	0.9239
7100	720.05975	3	0.0961	0.93	-9.05	KTTEEK	1		sp|O74762|RPN2_SCHPO	26S proteasome regulatory subunit rpn2 OS=Schizosaccharomyces pombe GN=rpn2 PE=1 SV=1	VPDKLIDASTVK	4		sp|O94517|PSA6_SCHPO	Probable proteasome subunit alpha type-6 OS=Schizosaccharomyces pombe GN=SPBC646.16 PE=2 SV=1	0.9239
2431	660.05853	4	0.0960	0.97	0.00	AKADYAQYYR	2		sp|Q9US13|RPN9_SCHPO	Probable 26S proteasome regulatory subunit rpn9 OS=Schizosaccharomyces pombe GN=rpn9 PE=2 SV=1	GSNDDEMKIDK	8		sp|O74762|RPN2_SCHPO	26S proteasome regulatory subunit rpn2 OS=Schizosaccharomyces pombe GN=rpn2 PE=1 SV=1	0.9239
7386	870.6369	5	0.0960	0.98	3.93	KMAIDDDINWEELAR	1		sp|O14126|PRS6A_SCHPO	26S protease regulatory subunit 6A OS=Schizosaccharomyces pombe GN=tbp1 PE=2 SV=1	IWKSDEINEVLNKYQETQR	13		sp|Q09682|PSA4_SCHPO	Probable proteasome subunit alpha type-4 OS=Schizosaccharomyces pombe GN=SPAC13C5.01c PE=2 SV=1	0.9239
8784	808.42584	3	0.0960	0.99	6.45	VGKSAVIK	3		sp|O14126|PRS6A_SCHPO	26S protease regulatory subunit 6A OS=Schizosaccharomyces pombe GN=tbp1 PE=2 SV=1	MNSTEEIDLYNR	1		sp|O74894|PRS6B_SCHPO	26S protease regulatory subunit 6B homolog OS=Schizosaccharomyces pombe GN=rpt3 PE=2 SV=1	0.9239
4868	801.71027	4	0.0960	0.93	1.52	DAVVLGVEKR	9		sp|Q9UT97|PSA5_SCHPO	Probable proteasome subunit alpha type-5 OS=Schizosaccharomyces pombe GN=SPAC323.02c PE=1 SV=1	KLEFPLPNEEARVGILR	1		sp|O14126|PRS6A_SCHPO	26S protease regulatory subunit 6A OS=Schizosaccharomyces pombe GN=tbp1 PE=2 SV=1	0.9239
6876	1099.8636	3	0.0960	0.84	-4.52	KQLATSLR	1		sp|Q09720|PSB2_SCHPO	Probable proteasome subunit beta type-2 OS=Schizosaccharomyces pombe GN=SPAC31A2.04c PE=2 SV=1	MGQAQSGNFSNFGDGANGDNKK	1		sp|P36612|PRS4_SCHPO	26S protease regulatory subunit 4 homolog OS=Schizosaccharomyces pombe GN=mts2 PE=2 SV=1	0.9239
9353	1291.6565	3	0.0960	0.94	8.45	CVVHLNDASVAAKLLMK	13	57.02146@C;	sp|O74762|RPN2_SCHPO	26S proteasome regulatory subunit rpn2 OS=Schizosaccharomyces pombe GN=rpn2 PE=1 SV=1	TSETNDRNSTNNTKER	14		sp|P87048|RPN1_SCHPO	26S proteasome regulatory subunit rpn1 OS=Schizosaccharomyces pombe GN=rpn1 PE=1 SV=2	0.9239
4313	699.4089	3	0.0960	0.93	-5.83	MATTVK	1		sp|O43063|PSB6_SCHPO	Probable proteasome subunit beta type-6 OS=Schizosaccharomyces pombe GN=SPBC4C3.10c PE=2 SV=1	EIKPNIRVALR	3		sp|P41836|PRS8_SCHPO	26S protease regulatory subunit 8 homolog OS=Schizosaccharomyces pombe GN=let1 PE=2 SV=1	0.9239
4401	994.4854	3	0.0960	0.84	7.86	MESLQR	1		sp|P41878|RPN11_SCHPO	26S proteasome regulatory subunit rpn11 OS=Schizosaccharomyces pombe GN=rpn11 PE=1 SV=2	MSSKDISSKSPSGNDALNDK	1		sp|P87048|RPN1_SCHPO	26S proteasome regulatory subunit rpn1 OS=Schizosaccharomyces pombe GN=rpn1 PE=1 SV=2	0.9239
9720	735.40094	5	0.0959	0.99	-9.24	IHAKSMAIDKDIR	10		sp|O42931|PRS7_SCHPO	26S protease regulatory subunit 7 homolog OS=Schizosaccharomyces pombe GN=rpt1 PE=1 SV=2	KAQSGPDASAKLPTVIPTTR	1		sp|P36612|PRS4_SCHPO	26S protease regulatory subunit 4 homolog OS=Schizosaccharomyces pombe GN=mts2 PE=2 SV=1	0.9239
6558	1198.9346	3	0.0959	0.97	-3.12	AKADYAQYYR	2		sp|Q9US13|RPN9_SCHPO	Probable 26S proteasome regulatory subunit rpn9 OS=Schizosaccharomyces pombe GN=rpn9 PE=2 SV=1	VYQTEPAGIYNAWKATAIGR	14		sp|Q10329|PSA7_SCHPO	Probable proteasome subunit alpha type-7 OS=Schizosaccharomyces pombe GN=SPBC106.16 PE=2 SV=1	0.9239
9956	941.1928	3	0.0959	0.99	-2.34	KIFTIHTSK	1		sp|P36612|PRS4_SCHPO	26S protease regulatory subunit 4 homolog OS=Schizosaccharomyces pombe GN=mts2 PE=2 SV=1	IEFATITKDTTKNK	12		sp|Q09682|PSA4_SCHPO	Probable proteasome subunit alpha type-4 OS=Schizosaccharomyces pombe GN=SPAC13C5.01c PE=2 SV=1	0.9239
3672	610.5242	5	0.0959	0.98	-8.09	KELLKLK	1		sp|P50524|RPN12_SCHPO	26S proteasome regulatory subunit rpn12 OS=Schizosaccharomyces pombe GN=rpn12 PE=1 SV=1	QEYKDDINLDEASAMAVK	4		sp|Q09682|PSA4_SCHPO	Probable proteasome subunit alpha type-4 OS=Schizosaccharomyces pombe GN=SPAC13C5.01c PE=2 SV=1	0.9239
2383	626.3489	4	0.0959	0.94	2.93	VLVKVHPEGK	4		sp|P41836|PRS8_SCHPO	26S protease regulatory subunit 8 homolog OS=Schizosaccharomyces pombe GN=let1 PE=2 SV=1	YYPLKSMTEK	5		sp|P06732|KCRM_HUMAN	Creatine kinase M-type OS=Homo sapiens GN=CKM PE=1 SV=2	0.9239
5417	799.6206	5	0.0958	0.93	7.64	ATKQSKYTYDR	3		sp|Q09841|PSB7_SCHPO	Probable proteasome subunit beta type-7 OS=Schizosaccharomyces pombe GN=SPAC23D3.07 PE=2 SV=1	SYATGPYARELAAIKEDTEAVLK	15		sp|O42931|PRS7_SCHPO	26S protease regulatory subunit 7 homolog OS=Schizosaccharomyces pombe GN=rpt1 PE=1 SV=2	0.9239
9018	854.9723	4	0.0958	0.96	-9.65	ATAGPIIADKNCKK	13	57.02146@C;	sp|Q09841|PSB7_SCHPO	Probable proteasome subunit beta type-7 OS=Schizosaccharomyces pombe GN=SPAC23D3.07 PE=2 SV=1	ATLTGMKIDVLFSKIR	14		sp|Q10335|RPN7_SCHPO	Probable 26S proteasome regulatory subunit rpn7 OS=Schizosaccharomyces pombe GN=rpn7 PE=2 SV=1	0.9239
7280	944.7165	5	0.0957	1.00	8.49	DWNACKKELLK	6	57.02146@C;	sp|P50524|RPN12_SCHPO	26S proteasome regulatory subunit rpn12 OS=Schizosaccharomyces pombe GN=rpn12 PE=1 SV=1	FMALGLALLFNGKQDLADATVETLKAIEGK	13		sp|P87048|RPN1_SCHPO	26S proteasome regulatory subunit rpn1 OS=Schizosaccharomyces pombe GN=rpn1 PE=1 SV=2	0.9239
8676	873.1341	3	0.0957	0.95	-5.51	KQLATSLRSR	1		sp|Q09720|PSB2_SCHPO	Probable proteasome subunit beta type-2 OS=Schizosaccharomyces pombe GN=SPAC31A2.04c PE=2 SV=1	MPFGNTHNKFK	9		sp|P06732|KCRM_HUMAN	Creatine kinase M-type OS=Homo sapiens GN=CKM PE=1 SV=2	0.9239
9423	884.2464	5	0.0957	0.95	-8.29	MSSKDISSKSPSGNDALNDK	1		sp|P87048|RPN1_SCHPO	26S proteasome regulatory subunit rpn1 OS=Schizosaccharomyces pombe GN=rpn1 PE=1 SV=2	SLQSVGQIIGEVLKQLDSER	14		sp|O74445|PRS10_SCHPO	Probable 26S protease subunit rpt4 OS=Schizosaccharomyces pombe GN=rpt4 PE=2 SV=2	0.9239
8282	1031.2024	3	0.0957	0.94	-10.90	GGNMKEVFRR	5		sp|P06732|KCRM_HUMAN	Creatine kinase M-type OS=Homo sapiens GN=CKM PE=1 SV=2	CEDGVILALEKVVTSK	11	57.02146@C;	sp|O59770|PSA3_SCHPO	Probable proteasome subunit alpha type-3 OS=Schizosaccharomyces pombe GN=SPCC1795.04c PE=1 SV=1	0.9239
4885	1069.2803	3	0.0956	0.99	10.59	IKLISGKLDEAR	2		sp|Q9US13|RPN9_SCHPO	Probable 26S proteasome regulatory subunit rpn9 OS=Schizosaccharomyces pombe GN=rpn9 PE=2 SV=1	IDRKIEFPPPSAEAR	4		sp|P41836|PRS8_SCHPO	26S protease regulatory subunit 8 homolog OS=Schizosaccharomyces pombe GN=let1 PE=2 SV=1	0.9239
5596	611.5065	5	0.0956	0.92	-0.96	NSTNNTKER	7		sp|P87048|RPN1_SCHPO	26S proteasome regulatory subunit rpn1 OS=Schizosaccharomyces pombe GN=rpn1 PE=1 SV=2	YKSYLLQHREWDSK	2		sp|O74445|PRS10_SCHPO	Probable 26S protease subunit rpt4 OS=Schizosaccharomyces pombe GN=rpt4 PE=2 SV=2	0.9239
3736	606.51825	5	0.0956	0.97	11.21	YTQSTNNDDPKK	11		sp|P30655|PSB5_SCHPO	Proteasome subunit beta type-5 OS=Schizosaccharomyces pombe GN=pts1 PE=2 SV=3	LNFSSLKMKDAVK	7		sp|O59770|PSA3_SCHPO	Probable proteasome subunit alpha type-3 OS=Schizosaccharomyces pombe GN=SPCC1795.04c PE=1 SV=1	0.9239
9963	1072.7806	4	0.0956	0.92	-1.82	KMAIDDDINWEELAR	1		sp|O14126|PRS6A_SCHPO	26S protease regulatory subunit 6A OS=Schizosaccharomyces pombe GN=tbp1 PE=2 SV=1	HGGYKPTDKHKTDLNHENLK	5		sp|P06732|KCRM_HUMAN	Creatine kinase M-type OS=Homo sapiens GN=CKM PE=1 SV=2	0.9239
10574	813.093	3	0.0956	0.98	-6.11	KELLKLK	1		sp|P50524|RPN12_SCHPO	26S proteasome regulatory subunit rpn12 OS=Schizosaccharomyces pombe GN=rpn12 PE=1 SV=1	KMSAQSCACMVR	1	57.02146@C;	sp|Q9UQY2|PSB1_SCHPO	Probable proteasome subunit beta type-1 OS=Schizosaccharomyces pombe GN=pam1 PE=2 SV=1	0.9239
10407	666.9465	5	0.0955	0.99	-3.96	QNLFVPTSDKEK	10		sp|P50524|RPN12_SCHPO	26S proteasome regulatory subunit rpn12 OS=Schizosaccharomyces pombe GN=rpn12 PE=1 SV=1	ELNLMDPKVPEDIFK	8		sp|P87048|RPN1_SCHPO	26S proteasome regulatory subunit rpn1 OS=Schizosaccharomyces pombe GN=rpn1 PE=1 SV=2	0.9239
1587	553.66327	5	0.0955	0.95	-8.75	KATDDDR	1		sp|Q9USQ9|PSB4_SCHPO	Probable proteasome subunit beta type-4 OS=Schizosaccharomyces pombe GN=SPBC577.10 PE=2 SV=1	QEVAAQKSSEETEDKK	7		sp|O94444|RPN10_SCHPO	26S proteasome regulatory subunit rpn10 OS=Schizosaccharomyces pombe GN=rpn10 PE=1 SV=1	0.9239
3260	790.7702	3	0.0955	0.96	-3.92	DAFALAKEK	7		sp|O14126|PRS6A_SCHPO	26S protease regulatory subunit 6A OS=Schizosaccharomyces pombe GN=tbp1 PE=2 SV=1	LKYYEQKIR	7		sp|Q9UTM3|RPN5_SCHPO	26S proteasome regulatory subunit rpn5 OS=Schizosaccharomyces pombe GN=rpn5a PE=1 SV=1	0.9239
2822	452.04626	4	0.0955	0.99	1.62	KVADLKK	1		sp|O74445|PRS10_SCHPO	Probable 26S protease subunit rpt4 OS=Schizosaccharomyces pombe GN=rpt4 PE=2 SV=2	KLGVKPPK	5		sp|O14126|PRS6A_SCHPO	26S protease regulatory subunit 6A OS=Schizosaccharomyces pombe GN=tbp1 PE=2 SV=1	0.9239
6677	965.47546	4	0.0954	0.98	-9.68	QLDSERFIVKASSGPR	10		sp|O74445|PRS10_SCHPO	Probable 26S protease subunit rpt4 OS=Schizosaccharomyces pombe GN=rpt4 PE=2 SV=2	YTLYDQNDTKEWLDK	10		sp|O14250|PSA1_SCHPO	Probable proteasome subunit alpha type-1 OS=Schizosaccharomyces pombe GN=SPAC6G10.04c PE=2 SV=1	0.9239
10264	808.42847	3	0.0954	0.99	9.68	VGKSAVIK	3		sp|O14126|PRS6A_SCHPO	26S protease regulatory subunit 6A OS=Schizosaccharomyces pombe GN=tbp1 PE=2 SV=1	MNSTEEIDLYNR	1		sp|O74894|PRS6B_SCHPO	26S protease regulatory subunit 6B homolog OS=Schizosaccharomyces pombe GN=rpt3 PE=2 SV=1	0.9239
1960	948.7703	3	0.0953	0.91	-1.03	MFMTRSEYDR	1		sp|Q9UT97|PSA5_SCHPO	Probable proteasome subunit alpha type-5 OS=Schizosaccharomyces pombe GN=SPAC323.02c PE=1 SV=1	MKSLSEQYTER	2		sp|P41878|RPN11_SCHPO	26S proteasome regulatory subunit rpn11 OS=Schizosaccharomyces pombe GN=rpn11 PE=1 SV=2	0.9239
2540	716.40515	4	0.0953	0.94	0.85	GKVVIDAFR	2		sp|P41878|RPN11_SCHPO	26S proteasome regulatory subunit rpn11 OS=Schizosaccharomyces pombe GN=rpn11 PE=1 SV=2	VADLKKLEGTIDYQK	5		sp|O74445|PRS10_SCHPO	Probable 26S protease subunit rpt4 OS=Schizosaccharomyces pombe GN=rpt4 PE=2 SV=2	0.9239
9577	660.3392	4	0.0952	0.97	-4.72	LKYYEQKIR	7		sp|Q9UTM3|RPN5_SCHPO	26S proteasome regulatory subunit rpn5 OS=Schizosaccharomyces pombe GN=rpn5a PE=1 SV=1	MCSPSATLTHR	1	57.02146@C;	sp|Q10335|RPN7_SCHPO	Probable 26S proteasome regulatory subunit rpn7 OS=Schizosaccharomyces pombe GN=rpn7 PE=2 SV=1	0.9239
7656	755.64026	4	0.0951	0.98	-3.72	KEDSSPCGYIIR	1	57.02146@C;	sp|O74762|RPN2_SCHPO	26S proteasome regulatory subunit rpn2 OS=Schizosaccharomyces pombe GN=rpn2 PE=1 SV=1	AASIAVEDEKRLR	10		sp|Q9UUB6|UBLH2_SCHPO	Ubiquitin carboxyl-terminal hydrolase 2 OS=Schizosaccharomyces pombe GN=uch2 PE=1 SV=1	0.9239
2004	685.6016	4	0.0951	0.96	-10.07	GGNMKEVFRR	5		sp|P06732|KCRM_HUMAN	Creatine kinase M-type OS=Homo sapiens GN=CKM PE=1 SV=2	SNDIEKAIDLYK	6		sp|Q9P7S2|RPN6_SCHPO	Probable 26S proteasome regulatory subunit rpn6 OS=Schizosaccharomyces pombe GN=rpn6 PE=2 SV=1	0.9239
3422	736.766	5	0.0951	0.95	4.25	NSTNNTKER	7		sp|P87048|RPN1_SCHPO	26S proteasome regulatory subunit rpn1 OS=Schizosaccharomyces pombe GN=rpn1 PE=1 SV=2	LPSEYDSRVKAMEVDEKPTER	10		sp|O14126|PRS6A_SCHPO	26S protease regulatory subunit 6A OS=Schizosaccharomyces pombe GN=tbp1 PE=2 SV=1	0.9239
7241	1176.6127	4	0.0950	0.99	-5.81	TITDGKIYVEVERAR	6		sp|Q9UTM3|RPN5_SCHPO	26S proteasome regulatory subunit rpn5 OS=Schizosaccharomyces pombe GN=rpn5a PE=1 SV=1	TLDQIAAKLYFYYILFFEKCNR	19	57.02146@C;	sp|O42897|RPN3_SCHPO	Probable 26S proteasome regulatory subunit rpn3 OS=Schizosaccharomyces pombe GN=rpn3 PE=2 SV=2	0.9239
9642	780.19946	5	0.0950	0.96	0.44	DFLDAVQKVVK	8		sp|O42931|PRS7_SCHPO	26S protease regulatory subunit 7 homolog OS=Schizosaccharomyces pombe GN=rpt1 PE=1 SV=2	QGDTKINHEHFMDGILEVQMR	5		sp|O14126|PRS6A_SCHPO	26S protease regulatory subunit 6A OS=Schizosaccharomyces pombe GN=tbp1 PE=2 SV=1	0.9239
7112	1281.6216	3	0.0949	0.94	4.13	KATDDDRWK	1		sp|Q9USQ9|PSB4_SCHPO	Probable proteasome subunit beta type-4 OS=Schizosaccharomyces pombe GN=SPBC577.10 PE=2 SV=1	SVGLPTNAYFAIDEIEDDGSKSSR	21		sp|O74440|RPN8_SCHPO	26S proteasome regulatory subunit rpn8 OS=Schizosaccharomyces pombe GN=rpn8 PE=2 SV=1	0.9239
9370	936.2145	4	0.0949	0.98	0.98	MMGINERK	1		sp|Q09841|PSB7_SCHPO	Probable proteasome subunit beta type-7 OS=Schizosaccharomyces pombe GN=SPAC23D3.07 PE=2 SV=1	QGDTKINHEHFMDGILEVQMRK	5		sp|O14126|PRS6A_SCHPO	26S protease regulatory subunit 6A OS=Schizosaccharomyces pombe GN=tbp1 PE=2 SV=1	0.9239
9511	1187.5708	3	0.0949	1.00	-9.40	DTTKNKMVCK	4	57.02146@C;	sp|Q09682|PSA4_SCHPO	Probable proteasome subunit alpha type-4 OS=Schizosaccharomyces pombe GN=SPAC13C5.01c PE=2 SV=1	MEQKPEVDYSEKFAELQK	4		sp|Q9UTM3|RPN5_SCHPO	26S proteasome regulatory subunit rpn5 OS=Schizosaccharomyces pombe GN=rpn5a PE=1 SV=1	0.9239
3263	904.9969	4	0.0948	1.00	6.21	VLTLELYKKLR	8		sp|P06732|KCRM_HUMAN	Creatine kinase M-type OS=Homo sapiens GN=CKM PE=1 SV=2	KMSAQSCACMVRTLLYGK	1	57.02146@C;	sp|Q9UQY2|PSB1_SCHPO	Probable proteasome subunit beta type-1 OS=Schizosaccharomyces pombe GN=pam1 PE=2 SV=1	0.9239
9383	1107.7681	4	0.0948	0.91	-5.40	TTEEKEATPMEMDEEK	5		sp|O74762|RPN2_SCHPO	26S proteasome regulatory subunit rpn2 OS=Schizosaccharomyces pombe GN=rpn2 PE=1 SV=1	IWKSDEINEVLNKYQETQR	3		sp|Q09682|PSA4_SCHPO	Probable proteasome subunit alpha type-4 OS=Schizosaccharomyces pombe GN=SPAC13C5.01c PE=2 SV=1	0.9239
7374	1177.6339	4	0.0948	0.99	-0.73	KFFAIDTANPIPVFTH	1		sp|O43063|PSB6_SCHPO	Probable proteasome subunit beta type-6 OS=Schizosaccharomyces pombe GN=SPBC4C3.10c PE=2 SV=1	QVRQASDTSTNTKVLIYIADLLFR	13		sp|Q9UTM3|RPN5_SCHPO	26S proteasome regulatory subunit rpn5 OS=Schizosaccharomyces pombe GN=rpn5a PE=1 SV=1	0.9239
1645	730.6015	4	0.0947	0.81	10.88	MMGINER	1		sp|Q09841|PSB7_SCHPO	Probable proteasome subunit beta type-7 OS=Schizosaccharomyces pombe GN=SPAC23D3.07 PE=2 SV=1	YTLYDQNDTKEWLDK	10		sp|O14250|PSA1_SCHPO	Probable proteasome subunit alpha type-1 OS=Schizosaccharomyces pombe GN=SPAC6G10.04c PE=2 SV=1	0.9293
4992	801.1473	4	0.0946	0.97	-6.25	ASKAAREYLEK	3		sp|Q10329|PSA7_SCHPO	Probable proteasome subunit alpha type-7 OS=Schizosaccharomyces pombe GN=SPBC106.16 PE=2 SV=1	MNSTEEIDLYNRWK	1		sp|O74894|PRS6B_SCHPO	26S protease regulatory subunit 6B homolog OS=Schizosaccharomyces pombe GN=rpt3 PE=2 SV=1	0.9293
3166	804.7884	3	0.0946	0.99	-5.26	KASLLTR	1		sp|Q9UUB6|UBLH2_SCHPO	Ubiquitin carboxyl-terminal hydrolase 2 OS=Schizosaccharomyces pombe GN=uch2 PE=1 SV=1	ATAGPIIADKNCKK	10	57.02146@C;	sp|Q09841|PSB7_SCHPO	Probable proteasome subunit beta type-7 OS=Schizosaccharomyces pombe GN=SPAC23D3.07 PE=2 SV=1	0.9293
4382	739.14954	4	0.0943	0.97	7.44	VLVDKSR	5		sp|O94579|PSA2_SCHPO	Probable proteasome subunit alpha type-2 OS=Schizosaccharomyces pombe GN=SPCC1442.06 PE=2 SV=1	FKLNYKPEEEYPDLSK	2		sp|P06732|KCRM_HUMAN	Creatine kinase M-type OS=Homo sapiens GN=CKM PE=1 SV=2	0.9337
7326	899.7107	4	0.0943	0.96	0.48	GGNMKEVFRR	5		sp|P06732|KCRM_HUMAN	Creatine kinase M-type OS=Homo sapiens GN=CKM PE=1 SV=2	MSSKSSLELANNAVKSNDIEK	15		sp|Q9P7S2|RPN6_SCHPO	Probable 26S proteasome regulatory subunit rpn6 OS=Schizosaccharomyces pombe GN=rpn6 PE=2 SV=1	0.9337
5167	838.93274	4	0.0943	0.99	-9.61	LEGTIDYQKL	9		sp|O74445|PRS10_SCHPO	Probable 26S protease subunit rpt4 OS=Schizosaccharomyces pombe GN=rpt4 PE=2 SV=2	KHFEQVINEKHEDALAK	1		sp|O74762|RPN2_SCHPO	26S proteasome regulatory subunit rpn2 OS=Schizosaccharomyces pombe GN=rpn2 PE=1 SV=1	0.9337
3541	824.7704	5	0.0943	0.94	7.35	TSETNDRNSTNNTKER	14		sp|P87048|RPN1_SCHPO	26S proteasome regulatory subunit rpn1 OS=Schizosaccharomyces pombe GN=rpn1 PE=1 SV=2	MGQAQSGNFSNFGDGANGDNK	1		sp|P36612|PRS4_SCHPO	26S protease regulatory subunit 4 homolog OS=Schizosaccharomyces pombe GN=mts2 PE=2 SV=1	0.9337
10463	780.6238	4	0.0942	0.94	-0.94	KDWNACKK	1	57.02146@C;	sp|P50524|RPN12_SCHPO	26S proteasome regulatory subunit rpn12 OS=Schizosaccharomyces pombe GN=rpn12 PE=1 SV=1	EGKGEIYSFDPVGSYER	3		sp|Q9UQY2|PSB1_SCHPO	Probable proteasome subunit beta type-1 OS=Schizosaccharomyces pombe GN=pam1 PE=2 SV=1	0.9337
9042	808.42413	3	0.0942	0.93	4.33	VGKSAVIK	3		sp|O14126|PRS6A_SCHPO	26S protease regulatory subunit 6A OS=Schizosaccharomyces pombe GN=tbp1 PE=2 SV=1	MNSTEEIDLYNR	1		sp|O74894|PRS6B_SCHPO	26S protease regulatory subunit 6B homolog OS=Schizosaccharomyces pombe GN=rpt3 PE=2 SV=1	0.9337
10343	1052.5245	3	0.0942	0.99	0.00	SDYYMASTYTKK	11		sp|Q9UTM3|RPN5_SCHPO	26S proteasome regulatory subunit rpn5 OS=Schizosaccharomyces pombe GN=rpn5a PE=1 SV=1	KILFENPDEATKR	12		sp|P36612|PRS4_SCHPO	26S protease regulatory subunit 4 homolog OS=Schizosaccharomyces pombe GN=mts2 PE=2 SV=1	0.9337
10321	755.13434	4	0.0942	1.00	-9.55	QDPKK	4		sp|P41878|RPN11_SCHPO	26S proteasome regulatory subunit rpn11 OS=Schizosaccharomyces pombe GN=rpn11 PE=1 SV=2	MSSKSSLELANNAVKSNDIEK	1		sp|Q9P7S2|RPN6_SCHPO	Probable 26S proteasome regulatory subunit rpn6 OS=Schizosaccharomyces pombe GN=rpn6 PE=2 SV=1	0.9337
7272	802.40607	5	0.0941	0.98	-8.77	KINANEK	1		sp|O74440|RPN8_SCHPO	26S proteasome regulatory subunit rpn8 OS=Schizosaccharomyces pombe GN=rpn8 PE=2 SV=1	KAGHPFMWNQHLGYVLTCPSNLGTGLR	1	57.02146@C;	sp|P06732|KCRM_HUMAN	Creatine kinase M-type OS=Homo sapiens GN=CKM PE=1 SV=2	0.9337
10346	1220.0189	3	0.0941	0.99	5.94	KVAQTTYKK	1		sp|O94579|PSA2_SCHPO	Probable proteasome subunit alpha type-2 OS=Schizosaccharomyces pombe GN=SPCC1442.06 PE=2 SV=1	ALSSLKYMLLSQIMLNSVSEVK	6		sp|Q9P7S2|RPN6_SCHPO	Probable 26S proteasome regulatory subunit rpn6 OS=Schizosaccharomyces pombe GN=rpn6 PE=2 SV=1	0.9337
7454	986.7658	4	0.0941	0.97	-5.08	KKAQSGPDASAK	1		sp|P36612|PRS4_SCHPO	26S protease regulatory subunit 4 homolog OS=Schizosaccharomyces pombe GN=mts2 PE=2 SV=1	VNGVVFTNRPDEKNRQYQEVVK	13		sp|Q10335|RPN7_SCHPO	Probable 26S proteasome regulatory subunit rpn7 OS=Schizosaccharomyces pombe GN=rpn7 PE=2 SV=1	0.9337
4762	1010.4648	3	0.0941	0.96	-7.74	FDSEKAGDR	5		sp|O14126|PRS6A_SCHPO	26S protease regulatory subunit 6A OS=Schizosaccharomyces pombe GN=tbp1 PE=2 SV=1	GTKTSETNDRNSTNNTK	3		sp|P87048|RPN1_SCHPO	26S proteasome regulatory subunit rpn1 OS=Schizosaccharomyces pombe GN=rpn1 PE=1 SV=2	0.9337
2664	497.5214	5	0.0941	0.96	8.65	VLTLELYKK	8		sp|P06732|KCRM_HUMAN	Creatine kinase M-type OS=Homo sapiens GN=CKM PE=1 SV=2	LEKVRQLIIK	3		sp|Q9UTM3|RPN5_SCHPO	26S proteasome regulatory subunit rpn5 OS=Schizosaccharomyces pombe GN=rpn5a PE=1 SV=1	0.9337
6831	668.3622	5	0.0941	0.99	-5.56	GYSKPNERATK	4		sp|Q09841|PSB7_SCHPO	Probable proteasome subunit beta type-7 OS=Schizosaccharomyces pombe GN=SPAC23D3.07 PE=2 SV=1	KVEFGLPDLEGRAHILR	1		sp|O42931|PRS7_SCHPO	26S protease regulatory subunit 7 homolog OS=Schizosaccharomyces pombe GN=rpt1 PE=1 SV=2	0.9337
6556	732.3617	5	0.0940	0.93	3.54	MSQARGFDR	1		sp|O94517|PSA6_SCHPO	Probable proteasome subunit alpha type-6 OS=Schizosaccharomyces pombe GN=SPBC646.16 PE=2 SV=1	SGSAADTQTVADLLKYYLSMYR	15		sp|O43063|PSB6_SCHPO	Probable proteasome subunit beta type-6 OS=Schizosaccharomyces pombe GN=SPBC4C3.10c PE=2 SV=1	0.9337
5856	761.7693	5	0.0938	0.89	3.14	SNPVFAENDEKGEK	11		sp|Q9UTM3|RPN5_SCHPO	26S proteasome regulatory subunit rpn5 OS=Schizosaccharomyces pombe GN=rpn5a PE=1 SV=1	KMSAQSCACMVRTLLYGK	1	57.02146@C;	sp|Q9UQY2|PSB1_SCHPO	Probable proteasome subunit beta type-1 OS=Schizosaccharomyces pombe GN=pam1 PE=2 SV=1	0.9337
6062	828.4145	4	0.0937	1.00	-4.28	MNSTEEIDLYNR	1		sp|O74894|PRS6B_SCHPO	26S protease regulatory subunit 6B homolog OS=Schizosaccharomyces pombe GN=rpt3 PE=2 SV=1	VELAKQNLFVPTSDK	5		sp|P50524|RPN12_SCHPO	26S proteasome regulatory subunit rpn12 OS=Schizosaccharomyces pombe GN=rpn12 PE=1 SV=1	0.9337
3722	757.64514	4	0.0937	0.93	6.37	DTMNVDINAIKK	11		sp|O43063|PSB6_SCHPO	Probable proteasome subunit beta type-6 OS=Schizosaccharomyces pombe GN=SPBC4C3.10c PE=2 SV=1	LKPQDERTQEER	2		sp|P36612|PRS4_SCHPO	26S protease regulatory subunit 4 homolog OS=Schizosaccharomyces pombe GN=mts2 PE=2 SV=1	0.9337
9227	738.3843	5	0.0936	0.92	-4.37	KRMPIDFK	1		sp|Q09720|PSB2_SCHPO	Probable proteasome subunit beta type-2 OS=Schizosaccharomyces pombe GN=SPAC31A2.04c PE=2 SV=1	NPPPLDEGDIELLKSYATGPYAR	14		sp|O42931|PRS7_SCHPO	26S protease regulatory subunit 7 homolog OS=Schizosaccharomyces pombe GN=rpt1 PE=1 SV=2	0.9337
9646	796.4224	4	0.0936	0.99	-2.38	LLMKLSSQNDDK	4		sp|O74762|RPN2_SCHPO	26S proteasome regulatory subunit rpn2 OS=Schizosaccharomyces pombe GN=rpn2 PE=1 SV=1	VPEDIFKTHLEVAR	7		sp|P87048|RPN1_SCHPO	26S proteasome regulatory subunit rpn1 OS=Schizosaccharomyces pombe GN=rpn1 PE=1 SV=2	0.9337
10311	1359.9908	3	0.0936	0.86	4.79	MSERDTALEK	1		sp|O74445|PRS10_SCHPO	Probable 26S protease subunit rpt4 OS=Schizosaccharomyces pombe GN=rpt4 PE=2 SV=2	HCLLYLSCIDLDKCSHTELVER	13	57.02146@C;	sp|Q9US13|RPN9_SCHPO	Probable 26S proteasome regulatory subunit rpn9 OS=Schizosaccharomyces pombe GN=rpn9 PE=2 SV=1	0.9337
3151	677.57294	4	0.0936	0.85	5.77	MPPKEDWEK	1		sp|O42931|PRS7_SCHPO	26S protease regulatory subunit 7 homolog OS=Schizosaccharomyces pombe GN=rpt1 PE=1 SV=2	YTQSTNNDDPKK	11		sp|P30655|PSB5_SCHPO	Proteasome subunit beta type-5 OS=Schizosaccharomyces pombe GN=pts1 PE=2 SV=3	0.9337
9929	1060.8676	3	0.0936	0.89	8.06	NCACVISQKK	9	57.02146@C;	sp|O94517|PSA6_SCHPO	Probable proteasome subunit alpha type-6 OS=Schizosaccharomyces pombe GN=SPBC646.16 PE=2 SV=1	FEAQKDTVHMIFNQK	5		sp|O94444|RPN10_SCHPO	26S proteasome regulatory subunit rpn10 OS=Schizosaccharomyces pombe GN=rpn10 PE=1 SV=1	0.9337
10470	959.5189	5	0.0935	0.98	-7.44	YVVDISPDIDIKEIKPNIR	15		sp|P41836|PRS8_SCHPO	26S protease regulatory subunit 8 homolog OS=Schizosaccharomyces pombe GN=let1 PE=2 SV=1	LNADVLGQLIKKYYSFDNSLK	11		sp|O42897|RPN3_SCHPO	Probable 26S proteasome regulatory subunit rpn3 OS=Schizosaccharomyces pombe GN=rpn3 PE=2 SV=2	0.9337
7585	886.13885	3	0.0935	1.00	-6.16	KSKTLQYFA	1		sp|O14126|PRS6A_SCHPO	26S protease regulatory subunit 6A OS=Schizosaccharomyces pombe GN=tbp1 PE=2 SV=1	MVILNKDGMERK	6		sp|O43063|PSB6_SCHPO	Probable proteasome subunit beta type-6 OS=Schizosaccharomyces pombe GN=SPBC4C3.10c PE=2 SV=1	0.9337
10448	770.1522	4	0.0935	0.99	-8.89	KILFENPDEATK	1		sp|P36612|PRS4_SCHPO	26S protease regulatory subunit 4 homolog OS=Schizosaccharomyces pombe GN=mts2 PE=2 SV=1	QDPKKHLDAEVQK	4		sp|P41878|RPN11_SCHPO	26S proteasome regulatory subunit rpn11 OS=Schizosaccharomyces pombe GN=rpn11 PE=1 SV=2	0.9376
10625	1169.8228	4	0.0934	0.99	-6.27	DAVKEAAR	4		sp|O59770|PSA3_SCHPO	Probable proteasome subunit alpha type-3 OS=Schizosaccharomyces pombe GN=SPCC1795.04c PE=1 SV=1	IDPSVTMMQVEEKPDVTYGDVGGCKEQIERLR	13	57.02146@C;	sp|O42931|PRS7_SCHPO	26S protease regulatory subunit 7 homolog OS=Schizosaccharomyces pombe GN=rpt1 PE=1 SV=2	0.9376
5502	609.8379	4	0.0934	0.96	8.42	KATDDDRWK	1		sp|Q9USQ9|PSB4_SCHPO	Probable proteasome subunit beta type-4 OS=Schizosaccharomyces pombe GN=SPBC577.10 PE=2 SV=1	KRVIEHNIR	1		sp|Q9UTM3|RPN5_SCHPO	26S proteasome regulatory subunit rpn5 OS=Schizosaccharomyces pombe GN=rpn5a PE=1 SV=1	0.9376
6425	1062.864	3	0.0934	0.99	6.05	SMAIDKDIR	6		sp|O42931|PRS7_SCHPO	26S protease regulatory subunit 7 homolog OS=Schizosaccharomyces pombe GN=rpt1 PE=1 SV=2	IGLHDDAYLDVCKYYR	13	57.02146@C;	sp|Q9UTM3|RPN5_SCHPO	26S proteasome regulatory subunit rpn5 OS=Schizosaccharomyces pombe GN=rpn5a PE=1 SV=1	0.9376
8963	813.416	3	0.0933	0.97	-6.51	AKSAKIVR	2		sp|Q9P7S2|RPN6_SCHPO	Probable 26S proteasome regulatory subunit rpn6 OS=Schizosaccharomyces pombe GN=rpn6 PE=2 SV=1	KMSAQSCACMVR	1	57.02146@C;	sp|Q9UQY2|PSB1_SCHPO	Probable proteasome subunit beta type-1 OS=Schizosaccharomyces pombe GN=pam1 PE=2 SV=1	0.9376
1778	513.2639	3	0.0933	0.87	-9.21	GAFKV	4		sp|Q10335|RPN7_SCHPO	Probable 26S proteasome regulatory subunit rpn7 OS=Schizosaccharomyces pombe GN=rpn7 PE=2 SV=1	EDCKSLK	4	57.02146@C;	sp|O74894|PRS6B_SCHPO	26S protease regulatory subunit 6B homolog OS=Schizosaccharomyces pombe GN=rpt3 PE=2 SV=1	0.9376
2868	833.1336	3	0.0933	0.85	2.44	YYEQKIR	5		sp|Q9UTM3|RPN5_SCHPO	26S proteasome regulatory subunit rpn5 OS=Schizosaccharomyces pombe GN=rpn5a PE=1 SV=1	LVRDAFALAKEK	10		sp|O14126|PRS6A_SCHPO	26S protease regulatory subunit 6A OS=Schizosaccharomyces pombe GN=tbp1 PE=2 SV=1	0.9376
10128	907.70374	4	0.0933	0.99	-5.59	KEDSSPCGYIIR	1	57.02146@C;	sp|O74762|RPN2_SCHPO	26S proteasome regulatory subunit rpn2 OS=Schizosaccharomyces pombe GN=rpn2 PE=1 SV=1	LMSKVAEKAQINTQEYGR	4		sp|O14250|PSA1_SCHPO	Probable proteasome subunit alpha type-1 OS=Schizosaccharomyces pombe GN=SPAC6G10.04c PE=2 SV=1	0.9376
9113	1092.5417	3	0.0933	0.86	-10.89	KYYSFDNSLK	1		sp|O42897|RPN3_SCHPO	Probable 26S proteasome regulatory subunit rpn3 OS=Schizosaccharomyces pombe GN=rpn3 PE=2 SV=2	ATSAGPKQTETINWLEK	7		sp|O94517|PSA6_SCHPO	Probable proteasome subunit alpha type-6 OS=Schizosaccharomyces pombe GN=SPBC646.16 PE=2 SV=1	0.9376
2392	726.106	4	0.0932	0.88	2.02	MSGYDR	1		sp|Q10329|PSA7_SCHPO	Probable proteasome subunit alpha type-7 OS=Schizosaccharomyces pombe GN=SPBC106.16 PE=2 SV=1	YTYDRGTTAVLKEDIYK	12		sp|Q09841|PSB7_SCHPO	Probable proteasome subunit beta type-7 OS=Schizosaccharomyces pombe GN=SPAC23D3.07 PE=2 SV=1	0.9376
3776	931.9458	4	0.0932	0.95	-9.64	KIYNEYPPTK	1		sp|O94579|PSA2_SCHPO	Probable proteasome subunit alpha type-2 OS=Schizosaccharomyces pombe GN=SPCC1442.06 PE=2 SV=1	SMRYPMDAHKSELEGVEEAR	10		sp|O42897|RPN3_SCHPO	Probable 26S proteasome regulatory subunit rpn3 OS=Schizosaccharomyces pombe GN=rpn3 PE=2 SV=2	0.9376
1415	507.85614	5	0.0932	0.99	-9.73	KDWNACKK	1	57.02146@C;	sp|P50524|RPN12_SCHPO	26S proteasome regulatory subunit rpn12 OS=Schizosaccharomyces pombe GN=rpn12 PE=1 SV=1	HKTDLNHENLK	2		sp|P06732|KCRM_HUMAN	Creatine kinase M-type OS=Homo sapiens GN=CKM PE=1 SV=2	0.9376
2121	716.6467	4	0.0932	0.99	-5.29	QSKYTYDR	3		sp|Q09841|PSB7_SCHPO	Probable proteasome subunit beta type-7 OS=Schizosaccharomyces pombe GN=SPAC23D3.07 PE=2 SV=1	QIKEIKEVIELPVK	3		sp|P41836|PRS8_SCHPO	26S protease regulatory subunit 8 homolog OS=Schizosaccharomyces pombe GN=let1 PE=2 SV=1	0.9376
3568	622.16156	5	0.0931	0.99	6.92	KVPDKLIDASTVK	1		sp|O94517|PSA6_SCHPO	Probable proteasome subunit alpha type-6 OS=Schizosaccharomyces pombe GN=SPBC646.16 PE=2 SV=1	LKAYQGIYLMSIR	2		sp|Q10335|RPN7_SCHPO	Probable 26S proteasome regulatory subunit rpn7 OS=Schizosaccharomyces pombe GN=rpn7 PE=2 SV=1	0.9376
10347	822.71686	4	0.0931	0.99	6.17	NKVLVKVHPEGK	6		sp|P41836|PRS8_SCHPO	26S protease regulatory subunit 8 homolog OS=Schizosaccharomyces pombe GN=let1 PE=2 SV=1	SYLLQHREWDSKLK	12		sp|O74445|PRS10_SCHPO	Probable 26S protease subunit rpt4 OS=Schizosaccharomyces pombe GN=rpt4 PE=2 SV=2	0.9376
2192	574.3086	4	0.0931	0.99	-4.68	MATTVK	1		sp|O43063|PSB6_SCHPO	Probable proteasome subunit beta type-6 OS=Schizosaccharomyces pombe GN=SPBC4C3.10c PE=2 SV=1	GFICKVVDKDGIR	9	57.02146@C;	sp|Q09720|PSB2_SCHPO	Probable proteasome subunit beta type-2 OS=Schizosaccharomyces pombe GN=SPAC31A2.04c PE=2 SV=1	0.9376
6329	887.8206	3	0.0929	0.98	2.29	EKVLK	2		sp|P36612|PRS4_SCHPO	26S protease regulatory subunit 4 homolog OS=Schizosaccharomyces pombe GN=mts2 PE=2 SV=1	IPDSTYEMVGGLEKQIK	14		sp|P41836|PRS8_SCHPO	26S protease regulatory subunit 8 homolog OS=Schizosaccharomyces pombe GN=let1 PE=2 SV=1	0.9376
5956	659.1545	4	0.0929	1.00	5.56	LLKMQR	3		sp|P36612|PRS4_SCHPO	26S protease regulatory subunit 4 homolog OS=Schizosaccharomyces pombe GN=mts2 PE=2 SV=1	YIPNPVLVIIDVKPK	13		sp|O74440|RPN8_SCHPO	26S proteasome regulatory subunit rpn8 OS=Schizosaccharomyces pombe GN=rpn8 PE=2 SV=1	0.9376
3987	781.8864	4	0.0929	0.92	-2.42	YEAKAIGSGSEPAK	4		sp|Q9UT97|PSA5_SCHPO	Probable proteasome subunit alpha type-5 OS=Schizosaccharomyces pombe GN=SPAC323.02c PE=1 SV=1	EEPKSETLENFTR	4		sp|O74762|RPN2_SCHPO	26S proteasome regulatory subunit rpn2 OS=Schizosaccharomyces pombe GN=rpn2 PE=1 SV=1	0.9376
10061	624.82544	4	0.0929	0.97	6.26	TKDSLEAR	2		sp|O74762|RPN2_SCHPO	26S proteasome regulatory subunit rpn2 OS=Schizosaccharomyces pombe GN=rpn2 PE=1 SV=1	GDSGEMSLQKLFK	10		sp|P41836|PRS8_SCHPO	26S protease regulatory subunit 8 homolog OS=Schizosaccharomyces pombe GN=let1 PE=2 SV=1	0.9376
1166	569.31665	4	0.0928	0.99	3.76	STMLEKIK	6		sp|O14126|PRS6A_SCHPO	26S protease regulatory subunit 6A OS=Schizosaccharomyces pombe GN=tbp1 PE=2 SV=1	KKAQSGPDASAK	1		sp|P36612|PRS4_SCHPO	26S protease regulatory subunit 4 homolog OS=Schizosaccharomyces pombe GN=mts2 PE=2 SV=1	0.9376
10326	947.53546	3	0.0927	0.97	1.63	RKIFTIHTSK	2		sp|P36612|PRS4_SCHPO	26S protease regulatory subunit 4 homolog OS=Schizosaccharomyces pombe GN=mts2 PE=2 SV=1	AIGSGSEPAKSELVK	10		sp|Q9UT97|PSA5_SCHPO	Probable proteasome subunit alpha type-5 OS=Schizosaccharomyces pombe GN=SPAC323.02c PE=1 SV=1	0.9376
4621	822.0703	3	0.0927	0.98	-4.46	QKSLEK	2		sp|O42897|RPN3_SCHPO	Probable 26S proteasome regulatory subunit rpn3 OS=Schizosaccharomyces pombe GN=rpn3 PE=2 SV=2	YQKPVDTEEENDK	3		sp|O42931|PRS7_SCHPO	26S protease regulatory subunit 7 homolog OS=Schizosaccharomyces pombe GN=rpt1 PE=1 SV=2	0.9376
943	733.72675	3	0.0927	0.95	0.11	HGGYKPTDK	5		sp|P06732|KCRM_HUMAN	Creatine kinase M-type OS=Homo sapiens GN=CKM PE=1 SV=2	EDVQSLKLK	7		sp|Q9UTM3|RPN5_SCHPO	26S proteasome regulatory subunit rpn5 OS=Schizosaccharomyces pombe GN=rpn5a PE=1 SV=1	0.9376
9628	867.80225	3	0.0927	0.85	-3.85	VGKSAVIK	3		sp|O14126|PRS6A_SCHPO	26S protease regulatory subunit 6A OS=Schizosaccharomyces pombe GN=tbp1 PE=2 SV=1	DNLSWLSKANNWSK	8		sp|O74762|RPN2_SCHPO	26S proteasome regulatory subunit rpn2 OS=Schizosaccharomyces pombe GN=rpn2 PE=1 SV=1	0.9376
7724	885.1685	3	0.0926	0.98	1.38	IITKEGVETR	4		sp|Q9UQY2|PSB1_SCHPO	Probable proteasome subunit beta type-1 OS=Schizosaccharomyces pombe GN=pam1 PE=2 SV=1	ELIRAQEEVKR	10		sp|O74894|PRS6B_SCHPO	26S protease regulatory subunit 6B homolog OS=Schizosaccharomyces pombe GN=rpt3 PE=2 SV=1	0.9376
8062	1085.8575	3	0.0925	0.98	-4.65	ATKQSKYTYDR	3		sp|Q09841|PSB7_SCHPO	Probable proteasome subunit beta type-7 OS=Schizosaccharomyces pombe GN=SPAC23D3.07 PE=2 SV=1	MSGYDRALSVFSPDGR	1		sp|Q10329|PSA7_SCHPO	Probable proteasome subunit alpha type-7 OS=Schizosaccharomyces pombe GN=SPBC106.16 PE=2 SV=1	0.9376
10392	952.46216	3	0.0925	0.92	-9.24	MSERDTALEK	1		sp|O74445|PRS10_SCHPO	Probable 26S protease subunit rpt4 OS=Schizosaccharomyces pombe GN=rpt4 PE=2 SV=2	ATPYRGYSKPNER	9		sp|Q09841|PSB7_SCHPO	Probable proteasome subunit beta type-7 OS=Schizosaccharomyces pombe GN=SPAC23D3.07 PE=2 SV=1	0.9376
6656	730.58026	5	0.0925	1.00	-3.08	ATKQSKYTYDR	3		sp|Q09841|PSB7_SCHPO	Probable proteasome subunit beta type-7 OS=Schizosaccharomyces pombe GN=SPAC23D3.07 PE=2 SV=1	VVGSEFVQKYLGEGPRMVR	9		sp|O74894|PRS6B_SCHPO	26S protease regulatory subunit 6B homolog OS=Schizosaccharomyces pombe GN=rpt3 PE=2 SV=1	0.9376
2331	668.3122	4	0.0925	0.86	-2.74	ETEKLAEER	4		sp|P50524|RPN12_SCHPO	26S proteasome regulatory subunit rpn12 OS=Schizosaccharomyces pombe GN=rpn12 PE=1 SV=1	KMSAQSCACMVR	1	57.02146@C;	sp|Q9UQY2|PSB1_SCHPO	Probable proteasome subunit beta type-1 OS=Schizosaccharomyces pombe GN=pam1 PE=2 SV=1	0.9376
7345	759.8692	4	0.0924	0.95	-8.69	DAVKEAAR	4		sp|O59770|PSA3_SCHPO	Probable proteasome subunit alpha type-3 OS=Schizosaccharomyces pombe GN=SPCC1795.04c PE=1 SV=1	QEYKDDINLDEASAMAVK	4		sp|Q09682|PSA4_SCHPO	Probable proteasome subunit alpha type-4 OS=Schizosaccharomyces pombe GN=SPAC13C5.01c PE=2 SV=1	0.9376
8149	974.96857	4	0.0924	0.99	7.21	KEDSSPCGYIIR	1	57.02146@C;	sp|O74762|RPN2_SCHPO	26S proteasome regulatory subunit rpn2 OS=Schizosaccharomyces pombe GN=rpn2 PE=1 SV=1	SMRYPMDAHKSELEGVEEAR	10		sp|O42897|RPN3_SCHPO	Probable 26S proteasome regulatory subunit rpn3 OS=Schizosaccharomyces pombe GN=rpn3 PE=2 SV=2	0.9376
2544	701.98	5	0.0924	0.92	8.08	WPKIAEIYGSALR	3		sp|Q9UTM3|RPN5_SCHPO	26S proteasome regulatory subunit rpn5 OS=Schizosaccharomyces pombe GN=rpn5a PE=1 SV=1	MATTVKDTMNVDINAIK	1		sp|O43063|PSB6_SCHPO	Probable proteasome subunit beta type-6 OS=Schizosaccharomyces pombe GN=SPBC4C3.10c PE=2 SV=1	0.9376
4943	768.088	4	0.0923	0.90	7.80	KNEEK	1		sp|Q10335|RPN7_SCHPO	Probable 26S proteasome regulatory subunit rpn7 OS=Schizosaccharomyces pombe GN=rpn7 PE=2 SV=1	MDKEMAEADLDDDEPDLGEF	3		sp|O42897|RPN3_SCHPO	Probable 26S proteasome regulatory subunit rpn3 OS=Schizosaccharomyces pombe GN=rpn3 PE=2 SV=2	0.9376
9267	1070.5138	4	0.0922	0.89	1.37	TFANLVSSTLYEKR	13		sp|Q9Y7T8|PSB3_SCHPO	Probable proteasome subunit beta type-3 OS=Schizosaccharomyces pombe GN=SPCC63.12c PE=2 SV=1	TAYSYFYEAYEGFTSLDDDKK	20		sp|Q9P7S2|RPN6_SCHPO	Probable 26S proteasome regulatory subunit rpn6 OS=Schizosaccharomyces pombe GN=rpn6 PE=2 SV=1	0.9376
1970	646.7695	5	0.0921	0.95	4.31	IHAKSMAIDK	4		sp|O42931|PRS7_SCHPO	26S protease regulatory subunit 7 homolog OS=Schizosaccharomyces pombe GN=rpt1 PE=1 SV=2	KIEIPLPNEVGRMEILK	1		sp|O74445|PRS10_SCHPO	Probable 26S protease subunit rpt4 OS=Schizosaccharomyces pombe GN=rpt4 PE=2 SV=2	0.9376
2103	510.29492	5	0.0921	0.96	2.78	KVAQTTYK	1		sp|O94579|PSA2_SCHPO	Probable proteasome subunit alpha type-2 OS=Schizosaccharomyces pombe GN=SPCC1442.06 PE=2 SV=1	LDEARELLVKASK	10		sp|Q9US13|RPN9_SCHPO	Probable 26S proteasome regulatory subunit rpn9 OS=Schizosaccharomyces pombe GN=rpn9 PE=2 SV=1	0.9376
10014	1141.5928	4	0.0921	1.00	-9.20	QDLADATVETLKAIEGKIAR	17		sp|P87048|RPN1_SCHPO	26S proteasome regulatory subunit rpn1 OS=Schizosaccharomyces pombe GN=rpn1 PE=1 SV=2	LSGVVEGIFQKCYAKNEWR	11	57.02146@C;	sp|O74762|RPN2_SCHPO	26S proteasome regulatory subunit rpn2 OS=Schizosaccharomyces pombe GN=rpn2 PE=1 SV=1	0.9376
4277	1208.5757	3	0.0920	0.65	-7.41	KHLDAEVQK	1		sp|P41878|RPN11_SCHPO	26S proteasome regulatory subunit rpn11 OS=Schizosaccharomyces pombe GN=rpn11 PE=1 SV=2	SEAAEFEYKNGYPMPCDVLAK	9	57.02146@C;	sp|O94517|PSA6_SCHPO	Probable proteasome subunit alpha type-6 OS=Schizosaccharomyces pombe GN=SPBC646.16 PE=2 SV=1	0.9376
9920	710.9016	4	0.0919	1.00	4.64	AKSAK	2		sp|Q9P7S2|RPN6_SCHPO	Probable 26S proteasome regulatory subunit rpn6 OS=Schizosaccharomyces pombe GN=rpn6 PE=2 SV=1	SLQSVGQIIGEVLKQLDSER	14		sp|O74445|PRS10_SCHPO	Probable 26S protease subunit rpt4 OS=Schizosaccharomyces pombe GN=rpt4 PE=2 SV=2	0.9376
1250	553.8878	5	0.0919	0.98	-2.30	MTEVLK	1		sp|P41836|PRS8_SCHPO	26S protease regulatory subunit 8 homolog OS=Schizosaccharomyces pombe GN=let1 PE=2 SV=1	HFEQVINEKHEDALAK	9		sp|O74762|RPN2_SCHPO	26S proteasome regulatory subunit rpn2 OS=Schizosaccharomyces pombe GN=rpn2 PE=1 SV=1	0.9376
7083	1080.8865	3	0.0918	0.84	-8.74	KHFEQVINEK	1		sp|O74762|RPN2_SCHPO	26S proteasome regulatory subunit rpn2 OS=Schizosaccharomyces pombe GN=rpn2 PE=1 SV=1	SSLELANNAVKSNDIEK	11		sp|Q9P7S2|RPN6_SCHPO	Probable 26S proteasome regulatory subunit rpn6 OS=Schizosaccharomyces pombe GN=rpn6 PE=2 SV=1	0.9376
8207	1175.9545	3	0.0918	0.99	-5.82	KNEEKLAEFDK	1		sp|Q10335|RPN7_SCHPO	Probable 26S proteasome regulatory subunit rpn7 OS=Schizosaccharomyces pombe GN=rpn7 PE=2 SV=1	FGDGIQIAQLALKHRENK	13		sp|O94444|RPN10_SCHPO	26S proteasome regulatory subunit rpn10 OS=Schizosaccharomyces pombe GN=rpn10 PE=1 SV=1	0.9376
9096	897.00305	5	0.0917	0.95	-7.63	EKASKGSNDDEMK	2		sp|O74762|RPN2_SCHPO	26S proteasome regulatory subunit rpn2 OS=Schizosaccharomyces pombe GN=rpn2 PE=1 SV=1	MSIMEYNGGSCVAMAGKNCVAIASDLR	1	57.02146@C;	sp|Q9Y7T8|PSB3_SCHPO	Probable proteasome subunit beta type-3 OS=Schizosaccharomyces pombe GN=SPCC63.12c PE=2 SV=1	0.9376
3599	795.80927	3	0.0917	0.88	-3.38	LLVKDRIDK	4		sp|Q9UUB6|UBLH2_SCHPO	Ubiquitin carboxyl-terminal hydrolase 2 OS=Schizosaccharomyces pombe GN=uch2 PE=1 SV=1	IFRQKSLEK	5		sp|O42897|RPN3_SCHPO	Probable 26S proteasome regulatory subunit rpn3 OS=Schizosaccharomyces pombe GN=rpn3 PE=2 SV=2	0.9376
10441	857.95465	4	0.0917	1.00	2.49	TKDAVVLGVEK	2		sp|Q9UT97|PSA5_SCHPO	Probable proteasome subunit alpha type-5 OS=Schizosaccharomyces pombe GN=SPAC323.02c PE=1 SV=1	DQELTEENVSISVIGKDEK	16		sp|O14250|PSA1_SCHPO	Probable proteasome subunit alpha type-1 OS=Schizosaccharomyces pombe GN=SPAC6G10.04c PE=2 SV=1	0.9376
4210	1174.2635	3	0.0916	0.98	-4.37	GKYYPLK	2		sp|P06732|KCRM_HUMAN	Creatine kinase M-type OS=Homo sapiens GN=CKM PE=1 SV=2	QEYKDDINLDEASAMAVKFLSK	4		sp|Q09682|PSA4_SCHPO	Probable proteasome subunit alpha type-4 OS=Schizosaccharomyces pombe GN=SPAC13C5.01c PE=2 SV=1	0.9376
4319	661.3764	3	0.0916	0.88	9.74	NKPGVYTK	2		sp|P00761|TRYP_PIG	Trypsin OS=Sus scrofa PE=1 SV=1	KVAQTTYK	1		sp|O94579|PSA2_SCHPO	Probable proteasome subunit alpha type-2 OS=Schizosaccharomyces pombe GN=SPCC1442.06 PE=2 SV=1	0.9376
5461	944.81024	3	0.0915	0.94	0.60	MFMTR	1		sp|Q9UT97|PSA5_SCHPO	Probable proteasome subunit alpha type-5 OS=Schizosaccharomyces pombe GN=SPAC323.02c PE=1 SV=1	VLSVEEIEAHLQSIAEKD	17		sp|O94517|PSA6_SCHPO	Probable proteasome subunit alpha type-6 OS=Schizosaccharomyces pombe GN=SPBC646.16 PE=2 SV=1	0.9376
7756	878.4644	3	0.0914	0.91	9.65	IQYVGKQDPK	6		sp|P41878|RPN11_SCHPO	26S proteasome regulatory subunit rpn11 OS=Schizosaccharomyces pombe GN=rpn11 PE=1 SV=2	MPFGNTHNKFK	9		sp|P06732|KCRM_HUMAN	Creatine kinase M-type OS=Homo sapiens GN=CKM PE=1 SV=2	0.9376
8067	1124.5791	3	0.0914	0.95	-5.50	LISGKLDEAR	5		sp|Q9US13|RPN9_SCHPO	Probable 26S proteasome regulatory subunit rpn9 OS=Schizosaccharomyces pombe GN=rpn9 PE=2 SV=1	DQELTEENVSISVIGKDEK	16		sp|O14250|PSA1_SCHPO	Probable proteasome subunit alpha type-1 OS=Schizosaccharomyces pombe GN=SPAC6G10.04c PE=2 SV=1	0.9376
8924	1018.8599	3	0.0914	0.91	7.20	LGDKGPAAARASR	4		sp|O14250|PSA1_SCHPO	Probable proteasome subunit alpha type-1 OS=Schizosaccharomyces pombe GN=SPAC6G10.04c PE=2 SV=1	DISSKSPSGNDALNDK	5		sp|P87048|RPN1_SCHPO	26S proteasome regulatory subunit rpn1 OS=Schizosaccharomyces pombe GN=rpn1 PE=1 SV=2	0.9376
7441	616.5736	4	0.0913	0.97	-8.82	RLMSKVAEK	5		sp|O14250|PSA1_SCHPO	Probable proteasome subunit alpha type-1 OS=Schizosaccharomyces pombe GN=SPAC6G10.04c PE=2 SV=1	KYYSFDNSLK	1		sp|O42897|RPN3_SCHPO	Probable 26S proteasome regulatory subunit rpn3 OS=Schizosaccharomyces pombe GN=rpn3 PE=2 SV=2	0.9376
9573	860.442	5	0.0913	0.98	-1.93	EKVAFILDQVR	2		sp|Q9UTM3|RPN5_SCHPO	26S proteasome regulatory subunit rpn5 OS=Schizosaccharomyces pombe GN=rpn5a PE=1 SV=1	LAEFDKAIEDAQELNGEHEILEAMK	6		sp|Q10335|RPN7_SCHPO	Probable 26S proteasome regulatory subunit rpn7 OS=Schizosaccharomyces pombe GN=rpn7 PE=2 SV=1	0.9376
10169	947.533	3	0.0912	0.98	-0.95	RKIFTIHTSK	2		sp|P36612|PRS4_SCHPO	26S protease regulatory subunit 4 homolog OS=Schizosaccharomyces pombe GN=mts2 PE=2 SV=1	AIGSGSEPAKSELVK	10		sp|Q9UT97|PSA5_SCHPO	Probable proteasome subunit alpha type-5 OS=Schizosaccharomyces pombe GN=SPAC323.02c PE=1 SV=1	0.9376
10359	1163.9686	3	0.0911	1.00	0.84	LKPLIEKGGDWER	2		sp|Q10335|RPN7_SCHPO	Probable 26S proteasome regulatory subunit rpn7 OS=Schizosaccharomyces pombe GN=rpn7 PE=2 SV=1	GNECIVIGVERKNVPK	12	57.02146@C;	sp|Q10329|PSA7_SCHPO	Probable proteasome subunit alpha type-7 OS=Schizosaccharomyces pombe GN=SPBC106.16 PE=2 SV=1	0.9376
4938	832.1523	4	0.0911	0.99	-10.57	VLVDKSRK	5		sp|O94579|PSA2_SCHPO	Probable proteasome subunit alpha type-2 OS=Schizosaccharomyces pombe GN=SPCC1442.06 PE=2 SV=1	MGQAQSGNFSNFGDGANGDNKK	21		sp|P36612|PRS4_SCHPO	26S protease regulatory subunit 4 homolog OS=Schizosaccharomyces pombe GN=mts2 PE=2 SV=1	0.9376
6013	710.56836	5	0.0910	0.99	-2.75	MFMTRSEYDR	1		sp|Q9UT97|PSA5_SCHPO	Probable proteasome subunit alpha type-5 OS=Schizosaccharomyces pombe GN=SPAC323.02c PE=1 SV=1	VVSSAIVDKYIGESARIIR	9		sp|O74445|PRS10_SCHPO	Probable 26S protease subunit rpt4 OS=Schizosaccharomyces pombe GN=rpt4 PE=2 SV=2	0.9376
2005	548.4815	5	0.0910	0.94	-4.73	MSERDTALEK	1		sp|O74445|PRS10_SCHPO	Probable 26S protease subunit rpt4 OS=Schizosaccharomyces pombe GN=rpt4 PE=2 SV=2	NELEKLNFSSLK	5		sp|O59770|PSA3_SCHPO	Probable proteasome subunit alpha type-3 OS=Schizosaccharomyces pombe GN=SPCC1795.04c PE=1 SV=1	0.9376
3669	705.997	5	0.0910	1.00	-7.48	KQLATSLRSR	1		sp|Q09720|PSB2_SCHPO	Probable proteasome subunit beta type-2 OS=Schizosaccharomyces pombe GN=SPAC31A2.04c PE=2 SV=1	INYKKTELEEIMLLNLHK	4		sp|P41878|RPN11_SCHPO	26S proteasome regulatory subunit rpn11 OS=Schizosaccharomyces pombe GN=rpn11 PE=1 SV=2	0.9376
9098	808.4245	3	0.0910	0.90	4.74	VGKSAVIK	3		sp|O14126|PRS6A_SCHPO	26S protease regulatory subunit 6A OS=Schizosaccharomyces pombe GN=tbp1 PE=2 SV=1	MNSTEEIDLYNR	1		sp|O74894|PRS6B_SCHPO	26S protease regulatory subunit 6B homolog OS=Schizosaccharomyces pombe GN=rpt3 PE=2 SV=1	0.9376
8733	908.2253	4	0.0910	0.98	1.08	ESDKAPDLIELNR	4		sp|O74762|RPN2_SCHPO	26S proteasome regulatory subunit rpn2 OS=Schizosaccharomyces pombe GN=rpn2 PE=1 SV=1	MATTVKDTMNVDINAIKK	1		sp|O43063|PSB6_SCHPO	Probable proteasome subunit beta type-6 OS=Schizosaccharomyces pombe GN=SPBC4C3.10c PE=2 SV=1	0.9376
9696	1108.2711	4	0.0909	0.81	-9.81	VTDKLTQLTDNIWCCR	4	57.02146@C;	sp|O43063|PSB6_SCHPO	Probable proteasome subunit beta type-6 OS=Schizosaccharomyces pombe GN=SPBC4C3.10c PE=2 SV=1	MNGASGAELKGVCTEAGMFALR	10	57.02146@C;	sp|P41836|PRS8_SCHPO	26S protease regulatory subunit 8 homolog OS=Schizosaccharomyces pombe GN=let1 PE=2 SV=1	0.9376
6375	1047.5654	3	0.0909	0.98	8.71	NLIRLAKR	7		sp|O94444|RPN10_SCHPO	26S proteasome regulatory subunit rpn10 OS=Schizosaccharomyces pombe GN=rpn10 PE=1 SV=1	MSSIGTGYDLGLFFSPDGR	1		sp|O59770|PSA3_SCHPO	Probable proteasome subunit alpha type-3 OS=Schizosaccharomyces pombe GN=SPCC1795.04c PE=1 SV=1	0.9376
10366	885.20276	4	0.0909	0.97	-7.94	EWLDKLGDKGPAAAR	5		sp|O14250|PSA1_SCHPO	Probable proteasome subunit alpha type-1 OS=Schizosaccharomyces pombe GN=SPAC6G10.04c PE=2 SV=1	SQDISINGNSKKEEPK	12		sp|O74762|RPN2_SCHPO	26S proteasome regulatory subunit rpn2 OS=Schizosaccharomyces pombe GN=rpn2 PE=1 SV=1	0.9376
6777	836.66125	4	0.0907	0.98	-8.11	MKDAVK	2		sp|O59770|PSA3_SCHPO	Probable proteasome subunit alpha type-3 OS=Schizosaccharomyces pombe GN=SPCC1795.04c PE=1 SV=1	AMEQQDIKPTVQNGEVSANAEQK	8		sp|O74440|RPN8_SCHPO	26S proteasome regulatory subunit rpn8 OS=Schizosaccharomyces pombe GN=rpn8 PE=2 SV=1	0.9376
8502	684.601	5	0.0906	0.95	4.29	SAKIVRTLIDK	3		sp|Q9P7S2|RPN6_SCHPO	Probable 26S proteasome regulatory subunit rpn6 OS=Schizosaccharomyces pombe GN=rpn6 PE=2 SV=1	KAQSGPDASAKLPTVIPTTR	1		sp|P36612|PRS4_SCHPO	26S protease regulatory subunit 4 homolog OS=Schizosaccharomyces pombe GN=mts2 PE=2 SV=1	0.9376
9122	993.503	3	0.0906	0.85	-6.31	KRMPIDFK	1		sp|Q09720|PSB2_SCHPO	Probable proteasome subunit beta type-2 OS=Schizosaccharomyces pombe GN=SPAC31A2.04c PE=2 SV=1	QEVAAQKSSEETEDKK	7		sp|O94444|RPN10_SCHPO	26S proteasome regulatory subunit rpn10 OS=Schizosaccharomyces pombe GN=rpn10 PE=1 SV=1	0.9376
10048	955.1893	3	0.0906	1.00	-7.33	KINVK	1		sp|Q9UTM3|RPN5_SCHPO	26S proteasome regulatory subunit rpn5 OS=Schizosaccharomyces pombe GN=rpn5a PE=1 SV=1	TKKACIIFFDEIDAIGGAR	3	57.02146@C;	sp|O42931|PRS7_SCHPO	26S protease regulatory subunit 7 homolog OS=Schizosaccharomyces pombe GN=rpt1 PE=1 SV=2	0.9376
10203	929.8442	3	0.0906	0.98	9.20	LKYYEQK	2		sp|Q9UTM3|RPN5_SCHPO	26S proteasome regulatory subunit rpn5 OS=Schizosaccharomyces pombe GN=rpn5a PE=1 SV=1	NAEELSSYQKKLIR	10		sp|O14250|PSA1_SCHPO	Probable proteasome subunit alpha type-1 OS=Schizosaccharomyces pombe GN=SPAC6G10.04c PE=2 SV=1	0.9376
1898	522.0828	5	0.0906	0.96	2.90	GTKTSETNDR	3		sp|P87048|RPN1_SCHPO	26S proteasome regulatory subunit rpn1 OS=Schizosaccharomyces pombe GN=rpn1 PE=1 SV=2	LVRDAFALAKEK	10		sp|O14126|PRS6A_SCHPO	26S protease regulatory subunit 6A OS=Schizosaccharomyces pombe GN=tbp1 PE=2 SV=1	0.9376
1020	672.61237	4	0.0906	1.00	-2.45	ELLKLK	4		sp|P50524|RPN12_SCHPO	26S proteasome regulatory subunit rpn12 OS=Schizosaccharomyces pombe GN=rpn12 PE=1 SV=1	QEVAAQKSSEETEDKK	7		sp|O94444|RPN10_SCHPO	26S proteasome regulatory subunit rpn10 OS=Schizosaccharomyces pombe GN=rpn10 PE=1 SV=1	0.9376
5740	773.4135	3	0.0906	0.79	2.84	EVLNKGVSK	5		sp|Q9P7S2|RPN6_SCHPO	Probable 26S proteasome regulatory subunit rpn6 OS=Schizosaccharomyces pombe GN=rpn6 PE=2 SV=1	NCACVISQKK	9	57.02146@C;	sp|O94517|PSA6_SCHPO	Probable proteasome subunit alpha type-6 OS=Schizosaccharomyces pombe GN=SPBC646.16 PE=2 SV=1	0.9376
2095	602.9343	5	0.0905	0.97	-8.92	EIKEVIELPVK	3		sp|P41836|PRS8_SCHPO	26S protease regulatory subunit 8 homolog OS=Schizosaccharomyces pombe GN=let1 PE=2 SV=1	EEFAEKAVSVIQAR	6		sp|Q9UUB6|UBLH2_SCHPO	Ubiquitin carboxyl-terminal hydrolase 2 OS=Schizosaccharomyces pombe GN=uch2 PE=1 SV=1	0.9376
6073	649.0582	4	0.0905	1.00	5.27	MPFGNTHNK	1		sp|P06732|KCRM_HUMAN	Creatine kinase M-type OS=Homo sapiens GN=CKM PE=1 SV=2	YTQSTNNDDPKK	11		sp|P30655|PSB5_SCHPO	Proteasome subunit beta type-5 OS=Schizosaccharomyces pombe GN=pts1 PE=2 SV=3	0.9376
6734	912.47534	4	0.0905	0.99	-9.24	NPKADPLDER	3		sp|O74762|RPN2_SCHPO	26S proteasome regulatory subunit rpn2 OS=Schizosaccharomyces pombe GN=rpn2 PE=1 SV=1	SLPLQIEVANDCIKWAIKEK	14	57.02146@C;	sp|Q9P7S2|RPN6_SCHPO	Probable 26S proteasome regulatory subunit rpn6 OS=Schizosaccharomyces pombe GN=rpn6 PE=2 SV=1	0.9376
9157	1477.0264	3	0.0905	0.88	0.11	GYSKPNERATK	4		sp|Q09841|PSB7_SCHPO	Probable proteasome subunit beta type-7 OS=Schizosaccharomyces pombe GN=SPAC23D3.07 PE=2 SV=1	TTEEKEATPMEMDEEKSQDISINGNSK	16		sp|O74762|RPN2_SCHPO	26S proteasome regulatory subunit rpn2 OS=Schizosaccharomyces pombe GN=rpn2 PE=1 SV=1	0.9376
6390	744.372	5	0.0905	0.99	-9.26	SAKGTKR	3		sp|O74440|RPN8_SCHPO	26S proteasome regulatory subunit rpn8 OS=Schizosaccharomyces pombe GN=rpn8 PE=2 SV=1	MNLGEDVNLEELIQCKDDLSGAEIK	16	57.02146@C;	sp|P36612|PRS4_SCHPO	26S protease regulatory subunit 4 homolog OS=Schizosaccharomyces pombe GN=mts2 PE=2 SV=1	0.9376
7085	902.4631	3	0.0904	0.88	4.15	MCSPSATLTHR	1	57.02146@C;	sp|Q10335|RPN7_SCHPO	Probable 26S proteasome regulatory subunit rpn7 OS=Schizosaccharomyces pombe GN=rpn7 PE=2 SV=1	KLEGTIDYQKL	1		sp|O74445|PRS10_SCHPO	Probable 26S protease subunit rpt4 OS=Schizosaccharomyces pombe GN=rpt4 PE=2 SV=2	0.9376
8772	1158.6338	3	0.0904	0.91	-9.07	KQLATSLRSR	1		sp|Q09720|PSB2_SCHPO	Probable proteasome subunit beta type-2 OS=Schizosaccharomyces pombe GN=SPAC31A2.04c PE=2 SV=1	HEDALAKLGATLAQGIIDAGGR	7		sp|O74762|RPN2_SCHPO	26S proteasome regulatory subunit rpn2 OS=Schizosaccharomyces pombe GN=rpn2 PE=1 SV=1	0.9376
1194	676.38806	4	0.0904	0.79	-8.49	LLKPR	3		sp|O59770|PSA3_SCHPO	Probable proteasome subunit alpha type-3 OS=Schizosaccharomyces pombe GN=SPCC1795.04c PE=1 SV=1	HNNHMAKVLTLELYKK	15		sp|P06732|KCRM_HUMAN	Creatine kinase M-type OS=Homo sapiens GN=CKM PE=1 SV=2	0.9376
2732	837.68726	4	0.0904	0.98	-1.24	EIQDEKEAEAARK	6		sp|Q10329|PSA7_SCHPO	Probable proteasome subunit alpha type-7 OS=Schizosaccharomyces pombe GN=SPBC106.16 PE=2 SV=1	VVSSAIVDKYIGESAR	9		sp|O74445|PRS10_SCHPO	Probable 26S protease subunit rpt4 OS=Schizosaccharomyces pombe GN=rpt4 PE=2 SV=2	0.9376
3876	948.4481	5	0.0904	0.85	5.98	MSSIGTGYDLGLFFSPDGR	1		sp|O59770|PSA3_SCHPO	Probable proteasome subunit alpha type-3 OS=Schizosaccharomyces pombe GN=SPCC1795.04c PE=1 SV=1	EATPMEMDEEKSQDISINGNSKK	22		sp|O74762|RPN2_SCHPO	26S proteasome regulatory subunit rpn2 OS=Schizosaccharomyces pombe GN=rpn2 PE=1 SV=1	0.9376
6596	1151.1968	3	0.0903	0.98	-9.69	MSGYDR	1		sp|Q10329|PSA7_SCHPO	Probable proteasome subunit alpha type-7 OS=Schizosaccharomyces pombe GN=SPBC106.16 PE=2 SV=1	AMEQQDIKPTVQNGEVSANAEQKA	23		sp|O74440|RPN8_SCHPO	26S proteasome regulatory subunit rpn8 OS=Schizosaccharomyces pombe GN=rpn8 PE=2 SV=1	0.9376
5264	853.4432	3	0.0903	1.00	-8.69	NHASIDKMK	7		sp|P41878|RPN11_SCHPO	26S proteasome regulatory subunit rpn11 OS=Schizosaccharomyces pombe GN=rpn11 PE=1 SV=2	LMVEMEKKLEK	7		sp|P06732|KCRM_HUMAN	Creatine kinase M-type OS=Homo sapiens GN=CKM PE=1 SV=2	0.9376
5512	892.17773	4	0.0902	0.99	-5.41	NKADYYTNICDR	2	57.02146@C;	sp|Q10335|RPN7_SCHPO	Probable 26S proteasome regulatory subunit rpn7 OS=Schizosaccharomyces pombe GN=rpn7 PE=2 SV=1	KACIIFFDEIDAIGGAR	1	57.02146@C;	sp|O42931|PRS7_SCHPO	26S protease regulatory subunit 7 homolog OS=Schizosaccharomyces pombe GN=rpt1 PE=1 SV=2	0.9376
7021	737.76825	5	0.0902	0.93	-2.25	HKTDLNHENLK	2		sp|P06732|KCRM_HUMAN	Creatine kinase M-type OS=Homo sapiens GN=CKM PE=1 SV=2	MEQKPEVDYSEKFAELQK	4		sp|Q9UTM3|RPN5_SCHPO	26S proteasome regulatory subunit rpn5 OS=Schizosaccharomyces pombe GN=rpn5a PE=1 SV=1	0.9376
4032	678.12024	5	0.0902	0.92	-5.41	MFMTRSEYDR	1		sp|Q9UT97|PSA5_SCHPO	Probable proteasome subunit alpha type-5 OS=Schizosaccharomyces pombe GN=SPAC323.02c PE=1 SV=1	DSYLIIDKLPSEYDSR	8		sp|O14126|PRS6A_SCHPO	26S protease regulatory subunit 6A OS=Schizosaccharomyces pombe GN=tbp1 PE=2 SV=1	0.9376
1647	719.8868	4	0.0902	0.99	-10.10	KVADLK	1		sp|O74445|PRS10_SCHPO	Probable 26S protease subunit rpt4 OS=Schizosaccharomyces pombe GN=rpt4 PE=2 SV=2	LMSKVAEKAQINTQEYGR	8		sp|O14250|PSA1_SCHPO	Probable proteasome subunit alpha type-1 OS=Schizosaccharomyces pombe GN=SPAC6G10.04c PE=2 SV=1	0.9376
2949	719.75775	3	0.0902	0.93	2.49	WAIKEK	4		sp|Q9P7S2|RPN6_SCHPO	Probable 26S proteasome regulatory subunit rpn6 OS=Schizosaccharomyces pombe GN=rpn6 PE=2 SV=1	GGVHVKLAHLSK	6		sp|P06732|KCRM_HUMAN	Creatine kinase M-type OS=Homo sapiens GN=CKM PE=1 SV=2	0.9376
3891	555.5628	4	0.0901	0.95	2.75	EKVLKTK	2		sp|P36612|PRS4_SCHPO	26S protease regulatory subunit 4 homolog OS=Schizosaccharomyces pombe GN=mts2 PE=2 SV=1	KGTKTSETNDR	1		sp|P87048|RPN1_SCHPO	26S proteasome regulatory subunit rpn1 OS=Schizosaccharomyces pombe GN=rpn1 PE=1 SV=2	0.9376
2541	619.6445	3	0.0901	0.96	8.88	FSGEKK	5		sp|Q9P7S2|RPN6_SCHPO	Probable 26S proteasome regulatory subunit rpn6 OS=Schizosaccharomyces pombe GN=rpn6 PE=2 SV=1	FDSEKAGDR	5		sp|O14126|PRS6A_SCHPO	26S protease regulatory subunit 6A OS=Schizosaccharomyces pombe GN=tbp1 PE=2 SV=1	0.9376
1676	555.0767	5	0.0900	1.00	9.78	KYDKTEDDIK	1		sp|O74445|PRS10_SCHPO	Probable 26S protease subunit rpt4 OS=Schizosaccharomyces pombe GN=rpt4 PE=2 SV=2	GSNDDEMKIDKK	8		sp|O74762|RPN2_SCHPO	26S proteasome regulatory subunit rpn2 OS=Schizosaccharomyces pombe GN=rpn2 PE=1 SV=1	0.9376
5151	769.8136	5	0.0900	0.99	-6.92	LQKYQATVMRGAFK	3		sp|Q10335|RPN7_SCHPO	Probable 26S proteasome regulatory subunit rpn7 OS=Schizosaccharomyces pombe GN=rpn7 PE=2 SV=1	QIQPKTFANLVSSTLYEK	5		sp|Q9Y7T8|PSB3_SCHPO	Probable proteasome subunit beta type-3 OS=Schizosaccharomyces pombe GN=SPCC63.12c PE=2 SV=1	0.9376
9670	871.84094	5	0.0899	0.96	2.58	MSERDTALEK	1		sp|O74445|PRS10_SCHPO	Probable 26S protease subunit rpt4 OS=Schizosaccharomyces pombe GN=rpt4 PE=2 SV=2	GCLMFGPPGTGKTLLARACAAQSNATFLK	12	57.02146@C;	sp|O14126|PRS6A_SCHPO	26S protease regulatory subunit 6A OS=Schizosaccharomyces pombe GN=tbp1 PE=2 SV=1	0.9376
2137	633.31506	5	0.0899	1.00	-7.34	KNEEKLAEFDK	1		sp|Q10335|RPN7_SCHPO	Probable 26S proteasome regulatory subunit rpn7 OS=Schizosaccharomyces pombe GN=rpn7 PE=2 SV=1	AVKPTDMEQFAFYK	3		sp|O74894|PRS6B_SCHPO	26S protease regulatory subunit 6B homolog OS=Schizosaccharomyces pombe GN=rpt3 PE=2 SV=1	0.9376
7447	776.3971	4	0.0899	0.99	-3.15	EDTEAVLKR	8		sp|O42931|PRS7_SCHPO	26S protease regulatory subunit 7 homolog OS=Schizosaccharomyces pombe GN=rpt1 PE=1 SV=2	MSTLDLNHLADLYDRK	1		sp|P50524|RPN12_SCHPO	26S proteasome regulatory subunit rpn12 OS=Schizosaccharomyces pombe GN=rpn12 PE=1 SV=1	0.9376
7888	900.1228	3	0.0899	0.97	-3.53	MSSKDISSK	1		sp|P87048|RPN1_SCHPO	26S proteasome regulatory subunit rpn1 OS=Schizosaccharomyces pombe GN=rpn1 PE=1 SV=2	MSSKSSLELANNAVK	4		sp|Q9P7S2|RPN6_SCHPO	Probable 26S proteasome regulatory subunit rpn6 OS=Schizosaccharomyces pombe GN=rpn6 PE=2 SV=1	0.9376
3732	862.4251	4	0.0897	0.99	-3.12	TSWIYKNK	6		sp|P87048|RPN1_SCHPO	26S proteasome regulatory subunit rpn1 OS=Schizosaccharomyces pombe GN=rpn1 PE=1 SV=2	MNGASGAELKGVCTEAGMFALR	10	57.02146@C;	sp|P41836|PRS8_SCHPO	26S protease regulatory subunit 8 homolog OS=Schizosaccharomyces pombe GN=let1 PE=2 SV=1	0.9376
3759	536.0974	5	0.0897	0.99	9.95	SAKGTKR	6		sp|O74440|RPN8_SCHPO	26S proteasome regulatory subunit rpn8 OS=Schizosaccharomyces pombe GN=rpn8 PE=2 SV=1	GIMLYGPPGTGKTLCAR	12	57.02146@C;	sp|O42931|PRS7_SCHPO	26S protease regulatory subunit 7 homolog OS=Schizosaccharomyces pombe GN=rpt1 PE=1 SV=2	0.9376
7240	955.70795	4	0.0897	0.98	-6.39	NKADYYTNICDRER	2	57.02146@C;	sp|Q10335|RPN7_SCHPO	Probable 26S proteasome regulatory subunit rpn7 OS=Schizosaccharomyces pombe GN=rpn7 PE=2 SV=1	MATTVKDTMNVDINAIK	1		sp|O43063|PSB6_SCHPO	Probable proteasome subunit beta type-6 OS=Schizosaccharomyces pombe GN=SPBC4C3.10c PE=2 SV=1	0.9376
3630	1065.9493	3	0.0897	0.94	-4.59	KELLKLK	5		sp|P50524|RPN12_SCHPO	26S proteasome regulatory subunit rpn12 OS=Schizosaccharomyces pombe GN=rpn12 PE=1 SV=1	ELISVSAASKILSNITYSYK	10		sp|P30655|PSB5_SCHPO	Proteasome subunit beta type-5 OS=Schizosaccharomyces pombe GN=pts1 PE=2 SV=3	0.9376
6719	643.02124	3	0.0897	0.93	-9.44	KEEPK	1		sp|O74762|RPN2_SCHPO	26S proteasome regulatory subunit rpn2 OS=Schizosaccharomyces pombe GN=rpn2 PE=1 SV=1	NIKVIMATNR	3		sp|P41836|PRS8_SCHPO	26S protease regulatory subunit 8 homolog OS=Schizosaccharomyces pombe GN=let1 PE=2 SV=1	0.9376
4239	807.8035	5	0.0896	1.00	-3.69	EDTEAVLKR	8		sp|O42931|PRS7_SCHPO	26S protease regulatory subunit 7 homolog OS=Schizosaccharomyces pombe GN=rpt1 PE=1 SV=2	HKTDLNHENLKGGDDLDPNYVLSSR	11		sp|P06732|KCRM_HUMAN	Creatine kinase M-type OS=Homo sapiens GN=CKM PE=1 SV=2	0.9376
6477	874.11035	3	0.0895	0.94	5.03	MMGINER	1		sp|Q09841|PSB7_SCHPO	Probable proteasome subunit beta type-7 OS=Schizosaccharomyces pombe GN=SPAC23D3.07 PE=2 SV=1	VMKSEFQRLTHEK	3		sp|O14126|PRS6A_SCHPO	26S protease regulatory subunit 6A OS=Schizosaccharomyces pombe GN=tbp1 PE=2 SV=1	0.9376
3146	782.3966	5	0.0895	0.99	8.06	QEVAAQKSSEETEDKK	7		sp|O94444|RPN10_SCHPO	26S proteasome regulatory subunit rpn10 OS=Schizosaccharomyces pombe GN=rpn10 PE=1 SV=1	SEFQRLTHEKSTMLEK	10		sp|O14126|PRS6A_SCHPO	26S protease regulatory subunit 6A OS=Schizosaccharomyces pombe GN=tbp1 PE=2 SV=1	0.9376
5450	835.80365	3	0.0893	0.94	9.16	TLIDKFSGEK	5		sp|Q9P7S2|RPN6_SCHPO	Probable 26S proteasome regulatory subunit rpn6 OS=Schizosaccharomyces pombe GN=rpn6 PE=2 SV=1	YKVNLYKFR	7		sp|Q9Y7T8|PSB3_SCHPO	Probable proteasome subunit beta type-3 OS=Schizosaccharomyces pombe GN=SPCC63.12c PE=2 SV=1	0.9376
5435	905.4804	3	0.0893	0.93	-7.65	RLMSKVAEK	5		sp|O14250|PSA1_SCHPO	Probable proteasome subunit alpha type-1 OS=Schizosaccharomyces pombe GN=SPAC6G10.04c PE=2 SV=1	SIKGYTLPPHCSR	3	57.02146@C;	sp|P06732|KCRM_HUMAN	Creatine kinase M-type OS=Homo sapiens GN=CKM PE=1 SV=2	0.9376
7110	795.97675	4	0.0892	1.00	9.98	LVKGR	3		sp|Q9Y7T8|PSB3_SCHPO	Probable proteasome subunit beta type-3 OS=Schizosaccharomyces pombe GN=SPCC63.12c PE=2 SV=1	IEIPLPNEVGRMEILKIHLEK	16		sp|O74445|PRS10_SCHPO	Probable 26S protease subunit rpt4 OS=Schizosaccharomyces pombe GN=rpt4 PE=2 SV=2	0.9376
8599	873.133	3	0.0892	0.97	-6.81	KQLATSLRSR	1		sp|Q09720|PSB2_SCHPO	Probable proteasome subunit beta type-2 OS=Schizosaccharomyces pombe GN=SPAC31A2.04c PE=2 SV=1	MPFGNTHNKFK	9		sp|P06732|KCRM_HUMAN	Creatine kinase M-type OS=Homo sapiens GN=CKM PE=1 SV=2	0.9376
5249	887.7846	3	0.0892	0.96	0.00	NCACVISQKK	9	57.02146@C;	sp|O94517|PSA6_SCHPO	Probable proteasome subunit alpha type-6 OS=Schizosaccharomyces pombe GN=SPBC646.16 PE=2 SV=1	LTHEKSTMLEK	5		sp|O14126|PRS6A_SCHPO	26S protease regulatory subunit 6A OS=Schizosaccharomyces pombe GN=tbp1 PE=2 SV=1	0.9376
1478	559.29913	5	0.0892	0.99	-9.62	WAIKEKR	6		sp|Q9P7S2|RPN6_SCHPO	Probable 26S proteasome regulatory subunit rpn6 OS=Schizosaccharomyces pombe GN=rpn6 PE=2 SV=1	VISMEKGGNMKEVFR	11		sp|P06732|KCRM_HUMAN	Creatine kinase M-type OS=Homo sapiens GN=CKM PE=1 SV=2	0.9376
6411	747.1681	5	0.0891	1.00	7.53	YQKPVDTEEENDK	3		sp|O42931|PRS7_SCHPO	26S protease regulatory subunit 7 homolog OS=Schizosaccharomyces pombe GN=rpt1 PE=1 SV=2	FKLNYKPEEEYPDLSK	2		sp|P06732|KCRM_HUMAN	Creatine kinase M-type OS=Homo sapiens GN=CKM PE=1 SV=2	0.9376
9557	858.45465	4	0.0891	0.97	-9.18	SSTAAKTFLEKR	11		sp|O94579|PSA2_SCHPO	Probable proteasome subunit alpha type-2 OS=Schizosaccharomyces pombe GN=SPCC1442.06 PE=2 SV=1	YYKPDLTIDEAVRIMK	3		sp|Q09720|PSB2_SCHPO	Probable proteasome subunit beta type-2 OS=Schizosaccharomyces pombe GN=SPAC31A2.04c PE=2 SV=1	0.9376
4040	688.3008	5	0.0891	0.89	0.99	NKADYYTNICDR	2	57.02146@C;	sp|Q10335|RPN7_SCHPO	Probable 26S proteasome regulatory subunit rpn7 OS=Schizosaccharomyces pombe GN=rpn7 PE=2 SV=1	GNQKFSSTADYMNMSS	4		sp|O42931|PRS7_SCHPO	26S protease regulatory subunit 7 homolog OS=Schizosaccharomyces pombe GN=rpt1 PE=1 SV=2	0.9376
1741	512.29645	4	0.0891	0.99	11.52	MESLQR	1		sp|P41878|RPN11_SCHPO	26S proteasome regulatory subunit rpn11 OS=Schizosaccharomyces pombe GN=rpn11 PE=1 SV=2	LLIFEKQVR	6		sp|Q9UTM3|RPN5_SCHPO	26S proteasome regulatory subunit rpn5 OS=Schizosaccharomyces pombe GN=rpn5a PE=1 SV=1	0.9376
10278	977.81586	3	0.0890	0.98	-7.25	DFLDAVQKVVK	8		sp|O42931|PRS7_SCHPO	26S protease regulatory subunit 7 homolog OS=Schizosaccharomyces pombe GN=rpt1 PE=1 SV=2	NKADYYTNICDR	2	57.02146@C;	sp|Q10335|RPN7_SCHPO	Probable 26S proteasome regulatory subunit rpn7 OS=Schizosaccharomyces pombe GN=rpn7 PE=2 SV=1	0.9376
5374	479.51355	4	0.0889	0.95	-2.61	VADLKK	5		sp|O74445|PRS10_SCHPO	Probable 26S protease subunit rpt4 OS=Schizosaccharomyces pombe GN=rpt4 PE=2 SV=2	ETEKLAEER	4		sp|P50524|RPN12_SCHPO	26S proteasome regulatory subunit rpn12 OS=Schizosaccharomyces pombe GN=rpn12 PE=1 SV=1	0.9391
1751	509.0243	4	0.0889	0.91	-1.98	KVADLK	1		sp|O74445|PRS10_SCHPO	Probable 26S protease subunit rpt4 OS=Schizosaccharomyces pombe GN=rpt4 PE=2 SV=2	NEEKLAEFDK	4		sp|Q10335|RPN7_SCHPO	Probable 26S proteasome regulatory subunit rpn7 OS=Schizosaccharomyces pombe GN=rpn7 PE=2 SV=1	0.9391
8737	608.5463	4	0.0888	0.98	5.02	TMTEKAR	5		sp|Q10335|RPN7_SCHPO	Probable 26S proteasome regulatory subunit rpn7 OS=Schizosaccharomyces pombe GN=rpn7 PE=2 SV=1	SDYYMASTYTKK	11		sp|Q9UTM3|RPN5_SCHPO	26S proteasome regulatory subunit rpn5 OS=Schizosaccharomyces pombe GN=rpn5a PE=1 SV=1	0.9391
7958	787.0356	3	0.0888	0.97	-6.83	MMGINER	1		sp|Q09841|PSB7_SCHPO	Probable proteasome subunit beta type-7 OS=Schizosaccharomyces pombe GN=SPAC23D3.07 PE=2 SV=1	MKSLSEQYTER	2		sp|P41878|RPN11_SCHPO	26S proteasome regulatory subunit rpn11 OS=Schizosaccharomyces pombe GN=rpn11 PE=1 SV=2	0.9391
5785	679.76324	5	0.0887	1.00	-10.14	MMGINER	1		sp|Q09841|PSB7_SCHPO	Probable proteasome subunit beta type-7 OS=Schizosaccharomyces pombe GN=SPAC23D3.07 PE=2 SV=1	VVGQLLEKLKPLIEKGGDWER	15		sp|Q10335|RPN7_SCHPO	Probable 26S proteasome regulatory subunit rpn7 OS=Schizosaccharomyces pombe GN=rpn7 PE=2 SV=1	0.9391
3772	510.02258	4	0.0886	0.94	0.60	MSQAR	1		sp|O94517|PSA6_SCHPO	Probable proteasome subunit alpha type-6 OS=Schizosaccharomyces pombe GN=SPBC646.16 PE=2 SV=1	KLEGTIDYQKL	10		sp|O74445|PRS10_SCHPO	Probable 26S protease subunit rpt4 OS=Schizosaccharomyces pombe GN=rpt4 PE=2 SV=2	0.9391
8526	848.9182	4	0.0886	0.97	1.94	MMGINERK	1		sp|Q09841|PSB7_SCHPO	Probable proteasome subunit beta type-7 OS=Schizosaccharomyces pombe GN=SPAC23D3.07 PE=2 SV=1	LDDMSLIKEDCEAATDPLLK	8	57.02146@C;	sp|P87048|RPN1_SCHPO	26S proteasome regulatory subunit rpn1 OS=Schizosaccharomyces pombe GN=rpn1 PE=1 SV=2	0.9391
2630	839.8335	3	0.0885	1.00	3.88	VVKGNQK	3		sp|O42931|PRS7_SCHPO	26S protease regulatory subunit 7 homolog OS=Schizosaccharomyces pombe GN=rpt1 PE=1 SV=2	GGVHVKLAHLSKHPK	12		sp|P06732|KCRM_HUMAN	Creatine kinase M-type OS=Homo sapiens GN=CKM PE=1 SV=2	0.9391
2122	707.32526	4	0.0885	0.95	1.04	AKADYAQYYR	2		sp|Q9US13|RPN9_SCHPO	Probable 26S proteasome regulatory subunit rpn9 OS=Schizosaccharomyces pombe GN=rpn9 PE=2 SV=1	SSEETEDKKMQE	8		sp|O94444|RPN10_SCHPO	26S proteasome regulatory subunit rpn10 OS=Schizosaccharomyces pombe GN=rpn10 PE=1 SV=1	0.9391
5258	705.55396	5	0.0884	0.99	2.08	QDPKKHLDAEVQK	4		sp|P41878|RPN11_SCHPO	26S proteasome regulatory subunit rpn11 OS=Schizosaccharomyces pombe GN=rpn11 PE=1 SV=2	MCSPSATLTHRTMTEK	1	57.02146@C;	sp|Q10335|RPN7_SCHPO	Probable 26S proteasome regulatory subunit rpn7 OS=Schizosaccharomyces pombe GN=rpn7 PE=2 SV=1	0.9391
6983	612.06836	4	0.0884	0.98	-0.70	SKTLQYFA	2		sp|O14126|PRS6A_SCHPO	26S protease regulatory subunit 6A OS=Schizosaccharomyces pombe GN=tbp1 PE=2 SV=1	KNEEKLAEFDK	1		sp|Q10335|RPN7_SCHPO	Probable 26S proteasome regulatory subunit rpn7 OS=Schizosaccharomyces pombe GN=rpn7 PE=2 SV=1	0.9391
5414	999.27325	4	0.0884	0.88	-1.04	MSSKSSLELANNAVK	1		sp|Q9P7S2|RPN6_SCHPO	Probable 26S proteasome regulatory subunit rpn6 OS=Schizosaccharomyces pombe GN=rpn6 PE=2 SV=1	IPDSTYEMVGGLEKQIKEIK	17		sp|P41836|PRS8_SCHPO	26S protease regulatory subunit 8 homolog OS=Schizosaccharomyces pombe GN=let1 PE=2 SV=1	0.9391
8815	807.6604	4	0.0883	0.99	-10.37	VVDKDGIREINI	4		sp|Q09720|PSB2_SCHPO	Probable proteasome subunit beta type-2 OS=Schizosaccharomyces pombe GN=SPAC31A2.04c PE=2 SV=1	SNPVFAENDEKGEKR	11		sp|Q9UTM3|RPN5_SCHPO	26S proteasome regulatory subunit rpn5 OS=Schizosaccharomyces pombe GN=rpn5a PE=1 SV=1	0.9391
7614	991.0064	4	0.0883	0.98	0.86	VSGIRKHFEQVINEK	6		sp|O74762|RPN2_SCHPO	26S proteasome regulatory subunit rpn2 OS=Schizosaccharomyces pombe GN=rpn2 PE=1 SV=1	QEYKDDINLDEASAMAVK	4		sp|Q09682|PSA4_SCHPO	Probable proteasome subunit alpha type-4 OS=Schizosaccharomyces pombe GN=SPAC13C5.01c PE=2 SV=1	0.9391
9561	960.9509	4	0.0883	0.94	1.46	IWKSDEINEVLNK	3		sp|Q09682|PSA4_SCHPO	Probable proteasome subunit alpha type-4 OS=Schizosaccharomyces pombe GN=SPAC13C5.01c PE=2 SV=1	MGQAQSGNFSNFGDGANGDNK	1		sp|P36612|PRS4_SCHPO	26S protease regulatory subunit 4 homolog OS=Schizosaccharomyces pombe GN=mts2 PE=2 SV=1	0.9391
5636	1019.18	3	0.0882	0.78	8.23	KHLDAEVQK	1		sp|P41878|RPN11_SCHPO	26S proteasome regulatory subunit rpn11 OS=Schizosaccharomyces pombe GN=rpn11 PE=1 SV=2	MCSPSATLTHRTMTEK	1	57.02146@C;	sp|Q10335|RPN7_SCHPO	Probable 26S proteasome regulatory subunit rpn7 OS=Schizosaccharomyces pombe GN=rpn7 PE=2 SV=1	0.9391
5047	687.51495	5	0.0882	0.92	-5.19	FPTDDDDK	1		sp|P00761|TRYP_PIG	Trypsin OS=Sus scrofa PE=1 SV=1	DCISGWGCVVYVITADKCIK	17	57.02146@C;	sp|Q9Y7T8|PSB3_SCHPO	Probable proteasome subunit beta type-3 OS=Schizosaccharomyces pombe GN=SPCC63.12c PE=2 SV=1	0.9391
7318	1141.2073	3	0.0881	0.97	-6.42	FPTDDDDK	1		sp|P00761|TRYP_PIG	Trypsin OS=Sus scrofa PE=1 SV=1	HGGYKPTDKHKTDLNHENLK	9		sp|P06732|KCRM_HUMAN	Creatine kinase M-type OS=Homo sapiens GN=CKM PE=1 SV=2	0.9391
4218	771.991	5	0.0881	0.96	-7.35	CIDMFIHKSAELYK	8	57.02146@C;	sp|O74762|RPN2_SCHPO	26S proteasome regulatory subunit rpn2 OS=Schizosaccharomyces pombe GN=rpn2 PE=1 SV=1	YEAKAIGSGSEPAKSELVK	14		sp|Q9UT97|PSA5_SCHPO	Probable proteasome subunit alpha type-5 OS=Schizosaccharomyces pombe GN=SPAC323.02c PE=1 SV=1	0.9391
7679	1145.2568	3	0.0881	0.99	-10.60	LLENDIKVMK	7		sp|O14126|PRS6A_SCHPO	26S protease regulatory subunit 6A OS=Schizosaccharomyces pombe GN=tbp1 PE=2 SV=1	CIDMFIHKSAELYKNPK	14	57.02146@C;	sp|O74762|RPN2_SCHPO	26S proteasome regulatory subunit rpn2 OS=Schizosaccharomyces pombe GN=rpn2 PE=1 SV=1	0.9391
4499	749.5677	5	0.0881	0.99	-6.98	YEAKAIGSGSEPAK	4		sp|Q9UT97|PSA5_SCHPO	Probable proteasome subunit alpha type-5 OS=Schizosaccharomyces pombe GN=SPAC323.02c PE=1 SV=1	MEQKPEVDYSEKFAELQK	1		sp|Q9UTM3|RPN5_SCHPO	26S proteasome regulatory subunit rpn5 OS=Schizosaccharomyces pombe GN=rpn5a PE=1 SV=1	0.9391
2834	826.7236	3	0.0880	1.00	-7.39	KATDDDR	1		sp|Q9USQ9|PSB4_SCHPO	Probable proteasome subunit beta type-4 OS=Schizosaccharomyces pombe GN=SPBC577.10 PE=2 SV=1	NGYPMPCDVLAKR	12	57.02146@C;	sp|O94517|PSA6_SCHPO	Probable proteasome subunit alpha type-6 OS=Schizosaccharomyces pombe GN=SPBC646.16 PE=2 SV=1	0.9391
9455	903.9648	4	0.0880	0.91	8.31	KLEGTIDYQK	1		sp|O74445|PRS10_SCHPO	Probable 26S protease subunit rpt4 OS=Schizosaccharomyces pombe GN=rpt4 PE=2 SV=2	YAGMFATALAYCGTSNSKIVR	18	57.02146@C;	sp|O74762|RPN2_SCHPO	26S proteasome regulatory subunit rpn2 OS=Schizosaccharomyces pombe GN=rpn2 PE=1 SV=1	0.9391
5229	774.3823	4	0.0879	0.92	-2.21	DTALEKYK	6		sp|O74445|PRS10_SCHPO	Probable 26S protease subunit rpt4 OS=Schizosaccharomyces pombe GN=rpt4 PE=2 SV=2	MSRSYDSRTTIFSPEGR	1		sp|Q09682|PSA4_SCHPO	Probable proteasome subunit alpha type-4 OS=Schizosaccharomyces pombe GN=SPAC13C5.01c PE=2 SV=1	0.9391
9103	778.402	5	0.0879	0.99	10.87	SPSGNDALNDKK	11		sp|P87048|RPN1_SCHPO	26S proteasome regulatory subunit rpn1 OS=Schizosaccharomyces pombe GN=rpn1 PE=1 SV=2	LDKAPTESYADIGGLESQIQEIK	3		sp|P36612|PRS4_SCHPO	26S protease regulatory subunit 4 homolog OS=Schizosaccharomyces pombe GN=mts2 PE=2 SV=1	0.9391
7514	1141.207	3	0.0879	0.97	5.35	KGFDFEYYQR	1		sp|Q09841|PSB7_SCHPO	Probable proteasome subunit beta type-7 OS=Schizosaccharomyces pombe GN=SPAC23D3.07 PE=2 SV=1	YTLYDQNDTKEWLDK	10		sp|O14250|PSA1_SCHPO	Probable proteasome subunit alpha type-1 OS=Schizosaccharomyces pombe GN=SPAC6G10.04c PE=2 SV=1	0.9391
1746	532.4799	5	0.0878	1.00	8.73	NWKEGLSR	3		sp|Q10329|PSA7_SCHPO	Probable proteasome subunit alpha type-7 OS=Schizosaccharomyces pombe GN=SPBC106.16 PE=2 SV=1	SPSGNDALNDKKGTK	12		sp|P87048|RPN1_SCHPO	26S proteasome regulatory subunit rpn1 OS=Schizosaccharomyces pombe GN=rpn1 PE=1 SV=2	0.9391
9739	886.4433	4	0.0878	0.99	-8.20	GYSKPNERATK	4		sp|Q09841|PSB7_SCHPO	Probable proteasome subunit beta type-7 OS=Schizosaccharomyces pombe GN=SPAC23D3.07 PE=2 SV=1	MSQARGFDRTITVFSPEGR	1		sp|O94517|PSA6_SCHPO	Probable proteasome subunit alpha type-6 OS=Schizosaccharomyces pombe GN=SPBC646.16 PE=2 SV=1	0.9391
7190	953.44226	5	0.0877	0.94	-2.56	MGQAQSGNFSNFGDGANGDNKK	1		sp|P36612|PRS4_SCHPO	26S protease regulatory subunit 4 homolog OS=Schizosaccharomyces pombe GN=mts2 PE=2 SV=1	AIEDAQELNGEHEILEAMKNK	19		sp|Q10335|RPN7_SCHPO	Probable 26S proteasome regulatory subunit rpn7 OS=Schizosaccharomyces pombe GN=rpn7 PE=2 SV=1	0.9391
2757	543.8131	4	0.0877	0.99	-3.04	LLKPR	3		sp|O59770|PSA3_SCHPO	Probable proteasome subunit alpha type-3 OS=Schizosaccharomyces pombe GN=SPCC1795.04c PE=1 SV=1	ILSGEQTVKYDR	9		sp|O74762|RPN2_SCHPO	26S proteasome regulatory subunit rpn2 OS=Schizosaccharomyces pombe GN=rpn2 PE=1 SV=1	0.9391
7560	746.3604	5	0.0876	1.00	-10.61	QIAKFVVSLGER	4		sp|O42931|PRS7_SCHPO	26S protease regulatory subunit 7 homolog OS=Schizosaccharomyces pombe GN=rpt1 PE=1 SV=2	MGQAQSGNFSNFGDGANGDNKK	21		sp|P36612|PRS4_SCHPO	26S protease regulatory subunit 4 homolog OS=Schizosaccharomyces pombe GN=mts2 PE=2 SV=1	0.9391
7459	544.6213	3	0.0876	0.93	-6.29	LEKVR	3		sp|Q9UTM3|RPN5_SCHPO	26S proteasome regulatory subunit rpn5 OS=Schizosaccharomyces pombe GN=rpn5a PE=1 SV=1	MMGINER	1		sp|Q09841|PSB7_SCHPO	Probable proteasome subunit beta type-7 OS=Schizosaccharomyces pombe GN=SPAC23D3.07 PE=2 SV=1	0.9391
5745	1037.3022	4	0.0876	0.97	3.77	AKYASQKRP	2		sp|Q9UUB6|UBLH2_SCHPO	Ubiquitin carboxyl-terminal hydrolase 2 OS=Schizosaccharomyces pombe GN=uch2 PE=1 SV=1	KIFTIHTSKMNLGEDVNLEELIQCK	1	57.02146@C;	sp|P36612|PRS4_SCHPO	26S protease regulatory subunit 4 homolog OS=Schizosaccharomyces pombe GN=mts2 PE=2 SV=1	0.9391
10255	941.4566	4	0.0875	0.99	0.06	SNPVFAENDEKGEKR	11		sp|Q9UTM3|RPN5_SCHPO	26S proteasome regulatory subunit rpn5 OS=Schizosaccharomyces pombe GN=rpn5a PE=1 SV=1	ARQEVAAQKSSEETEDK	9		sp|O94444|RPN10_SCHPO	26S proteasome regulatory subunit rpn10 OS=Schizosaccharomyces pombe GN=rpn10 PE=1 SV=1	0.9391
1693	820.4229	3	0.0875	0.97	-10.63	KINANEK	1		sp|O74440|RPN8_SCHPO	26S proteasome regulatory subunit rpn8 OS=Schizosaccharomyces pombe GN=rpn8 PE=2 SV=1	VLNKGDSGEMSLQK	4		sp|P41836|PRS8_SCHPO	26S protease regulatory subunit 8 homolog OS=Schizosaccharomyces pombe GN=let1 PE=2 SV=1	0.9439
1448	590.0693	5	0.0875	0.98	-9.20	MSGYDR	1		sp|Q10329|PSA7_SCHPO	Probable proteasome subunit alpha type-7 OS=Schizosaccharomyces pombe GN=SPBC106.16 PE=2 SV=1	MSSKDISSKSPSGNDALNDK	1		sp|P87048|RPN1_SCHPO	26S proteasome regulatory subunit rpn1 OS=Schizosaccharomyces pombe GN=rpn1 PE=1 SV=2	0.9439
1046	678.8258	4	0.0875	0.88	-7.02	KATDDDR	1		sp|Q9USQ9|PSB4_SCHPO	Probable proteasome subunit beta type-4 OS=Schizosaccharomyces pombe GN=SPBC577.10 PE=2 SV=1	CIDMFIHKSAELYK	8	57.02146@C;	sp|O74762|RPN2_SCHPO	26S proteasome regulatory subunit rpn2 OS=Schizosaccharomyces pombe GN=rpn2 PE=1 SV=1	0.9439
5829	1156.5304	3	0.0874	0.99	0.70	AMEVDEKPTER	7		sp|O14126|PRS6A_SCHPO	26S protease regulatory subunit 6A OS=Schizosaccharomyces pombe GN=tbp1 PE=2 SV=1	KTTEEKEATPMEMDEEK	6		sp|O74762|RPN2_SCHPO	26S proteasome regulatory subunit rpn2 OS=Schizosaccharomyces pombe GN=rpn2 PE=1 SV=1	0.9439
8889	854.9714	4	0.0874	1.00	-0.79	EKVLK	2		sp|P36612|PRS4_SCHPO	26S protease regulatory subunit 4 homolog OS=Schizosaccharomyces pombe GN=mts2 PE=2 SV=1	FDVVPVPQSSLYLRNLTDETKNK	21		sp|P30655|PSB5_SCHPO	Proteasome subunit beta type-5 OS=Schizosaccharomyces pombe GN=pts1 PE=2 SV=3	0.9439
9540	1477.0259	3	0.0873	0.91	-0.22	GYSKPNERATK	4		sp|Q09841|PSB7_SCHPO	Probable proteasome subunit beta type-7 OS=Schizosaccharomyces pombe GN=SPAC23D3.07 PE=2 SV=1	TTEEKEATPMEMDEEKSQDISINGNSK	16		sp|O74762|RPN2_SCHPO	26S proteasome regulatory subunit rpn2 OS=Schizosaccharomyces pombe GN=rpn2 PE=1 SV=1	0.9439
9574	1074.7906	4	0.0873	1.00	9.89	EAEAARKK	7		sp|Q10329|PSA7_SCHPO	Probable proteasome subunit alpha type-7 OS=Schizosaccharomyces pombe GN=SPBC106.16 PE=2 SV=1	KACIIFFDEIDAIGGARFDDGAGGDNEVQR	1	57.02146@C;	sp|O42931|PRS7_SCHPO	26S protease regulatory subunit 7 homolog OS=Schizosaccharomyces pombe GN=rpt1 PE=1 SV=2	0.9439
8127	1048.2017	3	0.0873	0.92	-6.61	MPFGNTHNK	1		sp|P06732|KCRM_HUMAN	Creatine kinase M-type OS=Homo sapiens GN=CKM PE=1 SV=2	EKSPAIIFIDELDAIGTK	2		sp|O14126|PRS6A_SCHPO	26S protease regulatory subunit 6A OS=Schizosaccharomyces pombe GN=tbp1 PE=2 SV=1	0.9439
6097	1070.5309	3	0.0873	1.00	-9.97	EAEAARKK	7		sp|Q10329|PSA7_SCHPO	Probable proteasome subunit alpha type-7 OS=Schizosaccharomyces pombe GN=SPBC106.16 PE=2 SV=1	MNSIVSKYTQSTNNDDPKK	18		sp|P30655|PSB5_SCHPO	Proteasome subunit beta type-5 OS=Schizosaccharomyces pombe GN=pts1 PE=2 SV=3	0.9439
6031	796.66516	4	0.0871	0.97	6.14	NTWNSTLETAKAK	11		sp|Q9UUB6|UBLH2_SCHPO	Ubiquitin carboxyl-terminal hydrolase 2 OS=Schizosaccharomyces pombe GN=uch2 PE=1 SV=1	YYKPDLTIDEAVR	3		sp|Q09720|PSB2_SCHPO	Probable proteasome subunit beta type-2 OS=Schizosaccharomyces pombe GN=SPAC31A2.04c PE=2 SV=1	0.9503
1203	532.47876	5	0.0871	0.99	-10.01	MIDDQR	1		sp|O42897|RPN3_SCHPO	Probable 26S proteasome regulatory subunit rpn3 OS=Schizosaccharomyces pombe GN=rpn3 PE=2 SV=2	GNAKFGDGIQIAQLALK	4		sp|O94444|RPN10_SCHPO	26S proteasome regulatory subunit rpn10 OS=Schizosaccharomyces pombe GN=rpn10 PE=1 SV=1	0.9503
5541	666.34094	5	0.0870	0.98	-1.76	MSQARGFDR	1		sp|O94517|PSA6_SCHPO	Probable proteasome subunit alpha type-6 OS=Schizosaccharomyces pombe GN=SPBC646.16 PE=2 SV=1	DYVIQSDLMSAARKVADLK	14		sp|O74445|PRS10_SCHPO	Probable 26S protease subunit rpt4 OS=Schizosaccharomyces pombe GN=rpt4 PE=2 SV=2	0.9503
1312	581.94885	5	0.0870	1.00	2.27	LGVKPPK	4		sp|O14126|PRS6A_SCHPO	26S protease regulatory subunit 6A OS=Schizosaccharomyces pombe GN=tbp1 PE=2 SV=1	TVQKVETAVLSTTVKAQAR	4		sp|O74762|RPN2_SCHPO	26S proteasome regulatory subunit rpn2 OS=Schizosaccharomyces pombe GN=rpn2 PE=1 SV=1	0.9503
2486	877.47296	4	0.0869	0.94	-5.50	LKPLIEKGGDWER	2		sp|Q10335|RPN7_SCHPO	Probable 26S proteasome regulatory subunit rpn7 OS=Schizosaccharomyces pombe GN=rpn7 PE=2 SV=1	ALQDYKPELASDPIIR	6		sp|Q9P7S2|RPN6_SCHPO	Probable 26S proteasome regulatory subunit rpn6 OS=Schizosaccharomyces pombe GN=rpn6 PE=2 SV=1	0.9503
4497	755.7584	5	0.0869	0.91	-9.12	KMAIDDDINWEELAR	1		sp|O14126|PRS6A_SCHPO	26S protease regulatory subunit 6A OS=Schizosaccharomyces pombe GN=tbp1 PE=2 SV=1	KMAIDDDINWEELAR	1		sp|O14126|PRS6A_SCHPO	26S protease regulatory subunit 6A OS=Schizosaccharomyces pombe GN=tbp1 PE=2 SV=1	0.9503
10059	1305.6273	3	0.0868	0.99	3.31	GSNDDEMKIDK	8		sp|O74762|RPN2_SCHPO	26S proteasome regulatory subunit rpn2 OS=Schizosaccharomyces pombe GN=rpn2 PE=1 SV=1	MSWTTIESDAGVFTDLIENLGVK	1		sp|Q9UUB6|UBLH2_SCHPO	Ubiquitin carboxyl-terminal hydrolase 2 OS=Schizosaccharomyces pombe GN=uch2 PE=1 SV=1	0.9503
7654	849.23083	5	0.0868	0.94	-5.99	TLLARAVAHHTDCKFIR	14	57.02146@C;	sp|P41836|PRS8_SCHPO	26S protease regulatory subunit 8 homolog OS=Schizosaccharomyces pombe GN=let1 PE=2 SV=1	QLEMLDLQEGFIKEDCK	13	57.02146@C;	sp|O74894|PRS6B_SCHPO	26S protease regulatory subunit 6B homolog OS=Schizosaccharomyces pombe GN=rpt3 PE=2 SV=1	0.9503
4523	687.5172	5	0.0867	0.94	0.43	KMSAQSCACMVR	1	57.02146@C;	sp|Q9UQY2|PSB1_SCHPO	Probable proteasome subunit beta type-1 OS=Schizosaccharomyces pombe GN=pam1 PE=2 SV=1	GTKTSETNDRNSTNNTK	3		sp|P87048|RPN1_SCHPO	26S proteasome regulatory subunit rpn1 OS=Schizosaccharomyces pombe GN=rpn1 PE=1 SV=2	0.9503
3112	732.6087	4	0.0867	0.97	-8.01	KFTGGVLMLIDR	1		sp|O74762|RPN2_SCHPO	26S proteasome regulatory subunit rpn2 OS=Schizosaccharomyces pombe GN=rpn2 PE=1 SV=1	SSEETEDKKMQE	9		sp|O94444|RPN10_SCHPO	26S proteasome regulatory subunit rpn10 OS=Schizosaccharomyces pombe GN=rpn10 PE=1 SV=1	0.9503
7482	956.20953	4	0.0866	1.00	-6.01	MSTLDLNHLADLYDR	1		sp|P50524|RPN12_SCHPO	26S proteasome regulatory subunit rpn12 OS=Schizosaccharomyces pombe GN=rpn12 PE=1 SV=1	MTDKYAFSLTTFSPNGK	1		sp|O94579|PSA2_SCHPO	Probable proteasome subunit alpha type-2 OS=Schizosaccharomyces pombe GN=SPCC1442.06 PE=2 SV=1	0.9503
5381	1213.9156	3	0.0866	1.00	-10.13	SAKGTKR	3		sp|O74440|RPN8_SCHPO	26S proteasome regulatory subunit rpn8 OS=Schizosaccharomyces pombe GN=rpn8 PE=2 SV=1	IDPSVTMMQVEEKPDVTYGDVGGCK	13	57.02146@C;	sp|O42931|PRS7_SCHPO	26S protease regulatory subunit 7 homolog OS=Schizosaccharomyces pombe GN=rpt1 PE=1 SV=2	0.9503
9865	865.7225	4	0.0865	0.94	1.34	KGEIRMGTTITALR	1		sp|O43063|PSB6_SCHPO	Probable proteasome subunit beta type-6 OS=Schizosaccharomyces pombe GN=SPBC4C3.10c PE=2 SV=1	GCLMFGPPGTGKTLLAR	12	57.02146@C;	sp|O14126|PRS6A_SCHPO	26S protease regulatory subunit 6A OS=Schizosaccharomyces pombe GN=tbp1 PE=2 SV=1	0.9503
5691	923.6583	5	0.0865	0.98	-3.07	KVAQTTYKK	8		sp|O94579|PSA2_SCHPO	Probable proteasome subunit alpha type-2 OS=Schizosaccharomyces pombe GN=SPCC1442.06 PE=2 SV=1	IDPSVTMMQVEEKPDVTYGDVGGCKEQIER	13	57.02146@C;	sp|O42931|PRS7_SCHPO	26S protease regulatory subunit 7 homolog OS=Schizosaccharomyces pombe GN=rpt1 PE=1 SV=2	0.9503
9470	1227.6385	4	0.0865	0.96	5.27	GNAKFGDGIQIAQLALK	4		sp|O94444|RPN10_SCHPO	26S proteasome regulatory subunit rpn10 OS=Schizosaccharomyces pombe GN=rpn10 PE=1 SV=1	MPFGNTHNKFKLNYKPEEEYPDLSK	11		sp|P06732|KCRM_HUMAN	Creatine kinase M-type OS=Homo sapiens GN=CKM PE=1 SV=2	0.9503
3799	611.6529	3	0.0863	0.93	7.00	MESLQR	1		sp|P41878|RPN11_SCHPO	26S proteasome regulatory subunit rpn11 OS=Schizosaccharomyces pombe GN=rpn11 PE=1 SV=2	HESLKYR	5		sp|P87048|RPN1_SCHPO	26S proteasome regulatory subunit rpn1 OS=Schizosaccharomyces pombe GN=rpn1 PE=1 SV=2	0.9503
8603	1168.803	4	0.0863	0.96	-3.45	MSSIGTGYDLGLFFSPDGR	1		sp|O59770|PSA3_SCHPO	Probable proteasome subunit alpha type-3 OS=Schizosaccharomyces pombe GN=SPCC1795.04c PE=1 SV=1	STDEYNGAMLKSVCVEAGMIALR	11	57.02146@C;	sp|O14126|PRS6A_SCHPO	26S protease regulatory subunit 6A OS=Schizosaccharomyces pombe GN=tbp1 PE=2 SV=1	0.9503
5567	711.932	5	0.0863	0.98	8.93	NGYPMPCDVLAKR	12	57.02146@C;	sp|O94517|PSA6_SCHPO	Probable proteasome subunit alpha type-6 OS=Schizosaccharomyces pombe GN=SPBC646.16 PE=2 SV=1	TTEEKEATPMEMDEEK	5		sp|O74762|RPN2_SCHPO	26S proteasome regulatory subunit rpn2 OS=Schizosaccharomyces pombe GN=rpn2 PE=1 SV=1	0.9503
6422	881.6424	5	0.0862	0.97	-9.43	VALRNDSYQLIKILPNK	12		sp|P41836|PRS8_SCHPO	26S protease regulatory subunit 8 homolog OS=Schizosaccharomyces pombe GN=let1 PE=2 SV=1	EDWEKYQKPVDTEEENDK	5		sp|O42931|PRS7_SCHPO	26S protease regulatory subunit 7 homolog OS=Schizosaccharomyces pombe GN=rpt1 PE=1 SV=2	0.9503
7435	1032.217	3	0.0861	1.00	2.05	AKSAK	2		sp|Q9P7S2|RPN6_SCHPO	Probable 26S proteasome regulatory subunit rpn6 OS=Schizosaccharomyces pombe GN=rpn6 PE=2 SV=1	ELFDPIISDRHGGYKPTDKHK	19		sp|P06732|KCRM_HUMAN	Creatine kinase M-type OS=Homo sapiens GN=CKM PE=1 SV=2	0.9503
8744	763.9449	5	0.0861	0.97	-8.13	NSTNNTKER	7		sp|P87048|RPN1_SCHPO	26S proteasome regulatory subunit rpn1 OS=Schizosaccharomyces pombe GN=rpn1 PE=1 SV=2	MGQAQSGNFSNFGDGANGDNKKDQK	21		sp|P36612|PRS4_SCHPO	26S protease regulatory subunit 4 homolog OS=Schizosaccharomyces pombe GN=mts2 PE=2 SV=1	0.9503
5013	700.5164	5	0.0861	0.98	2.16	SPSGNDALNDKK	11		sp|P87048|RPN1_SCHPO	26S proteasome regulatory subunit rpn1 OS=Schizosaccharomyces pombe GN=rpn1 PE=1 SV=2	MGQAQSGNFSNFGDGANGDNK	1		sp|P36612|PRS4_SCHPO	26S protease regulatory subunit 4 homolog OS=Schizosaccharomyces pombe GN=mts2 PE=2 SV=1	0.9503
1081	544.2838	5	0.0860	0.99	-3.51	EDVQSLKLK	7		sp|Q9UTM3|RPN5_SCHPO	26S proteasome regulatory subunit rpn5 OS=Schizosaccharomyces pombe GN=rpn5a PE=1 SV=1	NGYPMPCDVLAKR	12	57.02146@C;	sp|O94517|PSA6_SCHPO	Probable proteasome subunit alpha type-6 OS=Schizosaccharomyces pombe GN=SPBC646.16 PE=2 SV=1	0.9503
6241	736.365	3	0.0858	0.87	-8.96	KNVPK	1		sp|Q10329|PSA7_SCHPO	Probable proteasome subunit alpha type-7 OS=Schizosaccharomyces pombe GN=SPBC106.16 PE=2 SV=1	MNSTEEIDLYNR	1		sp|O74894|PRS6B_SCHPO	26S protease regulatory subunit 6B homolog OS=Schizosaccharomyces pombe GN=rpt3 PE=2 SV=1	0.9503
4579	687.5171	5	0.0857	1.00	0.28	KMSAQSCACMVR	1	57.02146@C;	sp|Q9UQY2|PSB1_SCHPO	Probable proteasome subunit beta type-1 OS=Schizosaccharomyces pombe GN=pam1 PE=2 SV=1	GTKTSETNDRNSTNNTK	3		sp|P87048|RPN1_SCHPO	26S proteasome regulatory subunit rpn1 OS=Schizosaccharomyces pombe GN=rpn1 PE=1 SV=2	0.9503
1439	631.7976	4	0.0856	0.80	0.10	YDKTEDDIK	3		sp|O74445|PRS10_SCHPO	Probable 26S protease subunit rpt4 OS=Schizosaccharomyces pombe GN=rpt4 PE=2 SV=2	MCSPSATLTHR	1	57.02146@C;	sp|Q10335|RPN7_SCHPO	Probable 26S proteasome regulatory subunit rpn7 OS=Schizosaccharomyces pombe GN=rpn7 PE=2 SV=1	0.9503
3908	664.6906	3	0.0856	0.91	-8.64	RLVKGR	4		sp|Q9Y7T8|PSB3_SCHPO	Probable proteasome subunit beta type-3 OS=Schizosaccharomyces pombe GN=SPCC63.12c PE=2 SV=1	YDKTEDDIK	3		sp|O74445|PRS10_SCHPO	Probable 26S protease subunit rpt4 OS=Schizosaccharomyces pombe GN=rpt4 PE=2 SV=2	0.9503
10313	994.0172	4	0.0856	0.95	0.68	LDSKNVQLAK	4		sp|Q9UT97|PSA5_SCHPO	Probable proteasome subunit alpha type-5 OS=Schizosaccharomyces pombe GN=SPAC323.02c PE=1 SV=1	NGYPMPCDVLAKRMANIAQVSTQR	12	57.02146@C;	sp|O94517|PSA6_SCHPO	Probable proteasome subunit alpha type-6 OS=Schizosaccharomyces pombe GN=SPBC646.16 PE=2 SV=1	0.9503
8919	782.77496	3	0.0855	0.99	-8.95	VKVIAATNR	2		sp|O14126|PRS6A_SCHPO	26S protease regulatory subunit 6A OS=Schizosaccharomyces pombe GN=tbp1 PE=2 SV=1	LQKYQATVMR	3		sp|Q10335|RPN7_SCHPO	Probable 26S proteasome regulatory subunit rpn7 OS=Schizosaccharomyces pombe GN=rpn7 PE=2 SV=1	0.9503
9641	860.2419	5	0.0855	0.96	0.91	MMGINER	1		sp|Q09841|PSB7_SCHPO	Probable proteasome subunit beta type-7 OS=Schizosaccharomyces pombe GN=SPAC23D3.07 PE=2 SV=1	IITHPNFNGNTLDNDIMLIKLSSPATLNSR	20		sp|P00761|TRYP_PIG	Trypsin OS=Sus scrofa PE=1 SV=1	0.9503
8111	916.80316	3	0.0855	0.91	-3.47	RFDSEKAGDR	6		sp|O14126|PRS6A_SCHPO	26S protease regulatory subunit 6A OS=Schizosaccharomyces pombe GN=tbp1 PE=2 SV=1	IDTIVKEIQDEK	6		sp|Q10329|PSA7_SCHPO	Probable proteasome subunit alpha type-7 OS=Schizosaccharomyces pombe GN=SPBC106.16 PE=2 SV=1	0.9503
5451	1179.5758	3	0.0855	0.94	-8.84	MSQARGFDR	1		sp|O94517|PSA6_SCHPO	Probable proteasome subunit alpha type-6 OS=Schizosaccharomyces pombe GN=SPBC646.16 PE=2 SV=1	HGGYKPTDKHKTDLNHENLK	9		sp|P06732|KCRM_HUMAN	Creatine kinase M-type OS=Homo sapiens GN=CKM PE=1 SV=2	0.9503
9401	912.48975	3	0.0854	0.99	3.39	NPKADPLDER	3		sp|O74762|RPN2_SCHPO	26S proteasome regulatory subunit rpn2 OS=Schizosaccharomyces pombe GN=rpn2 PE=1 SV=1	KPTSELAIGASLEK	1		sp|O94579|PSA2_SCHPO	Probable proteasome subunit alpha type-2 OS=Schizosaccharomyces pombe GN=SPCC1442.06 PE=2 SV=1	0.9503
10127	1177.2313	3	0.0853	0.95	-5.12	KRVIEHNIR	1		sp|Q9UTM3|RPN5_SCHPO	26S proteasome regulatory subunit rpn5 OS=Schizosaccharomyces pombe GN=rpn5a PE=1 SV=1	MDTEMSVNMSDFLHDQATR	1		sp|Q9US13|RPN9_SCHPO	Probable 26S proteasome regulatory subunit rpn9 OS=Schizosaccharomyces pombe GN=rpn9 PE=2 SV=1	0.9503
8133	1101.8525	4	0.0851	1.00	4.10	DIKVIMATNR	3		sp|P36612|PRS4_SCHPO	26S protease regulatory subunit 4 homolog OS=Schizosaccharomyces pombe GN=mts2 PE=2 SV=1	VHEVGDDLVIGASGFEADALALVKRIQQR	24		sp|Q9UQY2|PSB1_SCHPO	Probable proteasome subunit beta type-1 OS=Schizosaccharomyces pombe GN=pam1 PE=2 SV=1	0.9503
8255	1474.4545	3	0.0850	0.92	2.32	TGRSIKGYTLPPHCSR	6	57.02146@C;	sp|P06732|KCRM_HUMAN	Creatine kinase M-type OS=Homo sapiens GN=CKM PE=1 SV=2	YMLLSQIMLNSVSEVKSLLTGK	16		sp|Q9P7S2|RPN6_SCHPO	Probable 26S proteasome regulatory subunit rpn6 OS=Schizosaccharomyces pombe GN=rpn6 PE=2 SV=1	0.9503
7966	993.0104	4	0.0849	0.88	-2.95	KVADLKK	1		sp|O74445|PRS10_SCHPO	Probable 26S protease subunit rpt4 OS=Schizosaccharomyces pombe GN=rpt4 PE=2 SV=2	VASMIRSCNFPEFSYFMKIVMSMVR	18	57.02146@C;	sp|P50524|RPN12_SCHPO	26S proteasome regulatory subunit rpn12 OS=Schizosaccharomyces pombe GN=rpn12 PE=1 SV=1	0.9503
3730	752.8919	4	0.0849	0.97	-8.52	AAREYLEKNWK	8		sp|Q10329|PSA7_SCHPO	Probable proteasome subunit alpha type-7 OS=Schizosaccharomyces pombe GN=SPBC106.16 PE=2 SV=1	VATEKDFLDAVQK	5		sp|O42931|PRS7_SCHPO	26S protease regulatory subunit 7 homolog OS=Schizosaccharomyces pombe GN=rpt1 PE=1 SV=2	0.9503
3746	749.87335	4	0.0849	0.97	-5.62	DLVKKYDK	5		sp|O74445|PRS10_SCHPO	Probable 26S protease subunit rpt4 OS=Schizosaccharomyces pombe GN=rpt4 PE=2 SV=2	MCSPSATLTHRTMTEK	1	57.02146@C;	sp|Q10335|RPN7_SCHPO	Probable 26S proteasome regulatory subunit rpn7 OS=Schizosaccharomyces pombe GN=rpn7 PE=2 SV=1	0.9503
1749	926.8067	3	0.0849	0.94	5.89	LLENDIKVMK	7		sp|O14126|PRS6A_SCHPO	26S protease regulatory subunit 6A OS=Schizosaccharomyces pombe GN=tbp1 PE=2 SV=1	EKASKGSNDDEMK	2		sp|O74762|RPN2_SCHPO	26S proteasome regulatory subunit rpn2 OS=Schizosaccharomyces pombe GN=rpn2 PE=1 SV=1	0.9503
6043	1061.8796	3	0.0849	0.99	-6.90	IHAKSMAIDK	4		sp|O42931|PRS7_SCHPO	26S protease regulatory subunit 7 homolog OS=Schizosaccharomyces pombe GN=rpt1 PE=1 SV=2	IQFCLALHNDSIKSMR	13	57.02146@C;	sp|O42897|RPN3_SCHPO	Probable 26S proteasome regulatory subunit rpn3 OS=Schizosaccharomyces pombe GN=rpn3 PE=2 SV=2	0.9503
5089	552.52484	4	0.0849	0.92	-10.29	KNVPK	1		sp|Q10329|PSA7_SCHPO	Probable proteasome subunit alpha type-7 OS=Schizosaccharomyces pombe GN=SPBC106.16 PE=2 SV=1	MNSTEEIDLYNR	1		sp|O74894|PRS6B_SCHPO	26S protease regulatory subunit 6B homolog OS=Schizosaccharomyces pombe GN=rpt3 PE=2 SV=1	0.9503
6394	969.9737	4	0.0849	0.96	1.45	KVEFGLPDLEGR	1		sp|O42931|PRS7_SCHPO	26S protease regulatory subunit 7 homolog OS=Schizosaccharomyces pombe GN=rpt1 PE=1 SV=2	MFMTRSEYDRGVNTFSPEGR	1		sp|Q9UT97|PSA5_SCHPO	Probable proteasome subunit alpha type-5 OS=Schizosaccharomyces pombe GN=SPAC323.02c PE=1 SV=1	0.9503
6023	874.1111	3	0.0847	0.98	-3.26	MESLQR	1		sp|P41878|RPN11_SCHPO	26S proteasome regulatory subunit rpn11 OS=Schizosaccharomyces pombe GN=rpn11 PE=1 SV=2	FLSKTLDSNSLTHEK	4		sp|Q09682|PSA4_SCHPO	Probable proteasome subunit alpha type-4 OS=Schizosaccharomyces pombe GN=SPAC13C5.01c PE=2 SV=1	0.9503
5182	583.8771	5	0.0847	1.00	3.35	SPSGNDALNDKK	11		sp|P87048|RPN1_SCHPO	26S proteasome regulatory subunit rpn1 OS=Schizosaccharomyces pombe GN=rpn1 PE=1 SV=2	NKADYYTNICDR	2	57.02146@C;	sp|Q10335|RPN7_SCHPO	Probable 26S proteasome regulatory subunit rpn7 OS=Schizosaccharomyces pombe GN=rpn7 PE=2 SV=1	0.9503
7578	862.75995	3	0.0846	0.92	-1.23	VMKSEFQR	3		sp|O14126|PRS6A_SCHPO	26S protease regulatory subunit 6A OS=Schizosaccharomyces pombe GN=tbp1 PE=2 SV=1	KEDSSPCGYIIR	1	57.02146@C;	sp|O74762|RPN2_SCHPO	26S proteasome regulatory subunit rpn2 OS=Schizosaccharomyces pombe GN=rpn2 PE=1 SV=1	0.9503
10419	1219.6874	3	0.0845	0.89	5.01	KRVIEHNIR	1		sp|Q9UTM3|RPN5_SCHPO	26S proteasome regulatory subunit rpn5 OS=Schizosaccharomyces pombe GN=rpn5a PE=1 SV=1	SLPLQIEVANDCIKWAIKEK	14	57.02146@C;	sp|Q9P7S2|RPN6_SCHPO	Probable 26S proteasome regulatory subunit rpn6 OS=Schizosaccharomyces pombe GN=rpn6 PE=2 SV=1	0.9503
6272	599.3041	3	0.0845	0.97	9.05	EKASFAR	2		sp|P50524|RPN12_SCHPO	26S proteasome regulatory subunit rpn12 OS=Schizosaccharomyces pombe GN=rpn12 PE=1 SV=1	MMGINER	1		sp|Q09841|PSB7_SCHPO	Probable proteasome subunit beta type-7 OS=Schizosaccharomyces pombe GN=SPAC23D3.07 PE=2 SV=1	0.9548
5744	659.6818	3	0.0844	0.99	8.90	QDPKK	4		sp|P41878|RPN11_SCHPO	26S proteasome regulatory subunit rpn11 OS=Schizosaccharomyces pombe GN=rpn11 PE=1 SV=2	DTTKNKMVCK	6	57.02146@C;	sp|Q09682|PSA4_SCHPO	Probable proteasome subunit alpha type-4 OS=Schizosaccharomyces pombe GN=SPAC13C5.01c PE=2 SV=1	0.9548
8952	677.2062	5	0.0844	0.87	8.74	KRVIEHNIR	1		sp|Q9UTM3|RPN5_SCHPO	26S proteasome regulatory subunit rpn5 OS=Schizosaccharomyces pombe GN=rpn5a PE=1 SV=1	DAYVYSIVAIARIKLISGK	14		sp|Q9US13|RPN9_SCHPO	Probable 26S proteasome regulatory subunit rpn9 OS=Schizosaccharomyces pombe GN=rpn9 PE=2 SV=1	0.9548
9159	696.84314	4	0.0844	0.96	-5.96	YYEQKIR	5		sp|Q9UTM3|RPN5_SCHPO	26S proteasome regulatory subunit rpn5 OS=Schizosaccharomyces pombe GN=rpn5a PE=1 SV=1	DISSKSPSGNDALNDK	5		sp|P87048|RPN1_SCHPO	26S proteasome regulatory subunit rpn1 OS=Schizosaccharomyces pombe GN=rpn1 PE=1 SV=2	0.9548
7487	764.9659	5	0.0844	0.94	-9.46	EEPKSETLENFTR	4		sp|O74762|RPN2_SCHPO	26S proteasome regulatory subunit rpn2 OS=Schizosaccharomyces pombe GN=rpn2 PE=1 SV=1	KMSAQSCACMVRTLLYGK	1	57.02146@C;	sp|Q9UQY2|PSB1_SCHPO	Probable proteasome subunit beta type-1 OS=Schizosaccharomyces pombe GN=pam1 PE=2 SV=1	0.9548
9046	1158.6327	3	0.0842	0.92	-10.05	KQLATSLRSR	1		sp|Q09720|PSB2_SCHPO	Probable proteasome subunit beta type-2 OS=Schizosaccharomyces pombe GN=SPAC31A2.04c PE=2 SV=1	HEDALAKLGATLAQGIIDAGGR	7		sp|O74762|RPN2_SCHPO	26S proteasome regulatory subunit rpn2 OS=Schizosaccharomyces pombe GN=rpn2 PE=1 SV=1	0.9550
6370	906.1232	3	0.0841	0.90	6.56	YEVGAEYIKK	9		sp|O42897|RPN3_SCHPO	Probable 26S proteasome regulatory subunit rpn3 OS=Schizosaccharomyces pombe GN=rpn3 PE=2 SV=2	GSNDDEMKIDKK	8		sp|O74762|RPN2_SCHPO	26S proteasome regulatory subunit rpn2 OS=Schizosaccharomyces pombe GN=rpn2 PE=1 SV=1	0.9550
8810	1139.6282	3	0.0841	1.00	0.79	ASKAAR	3		sp|Q10329|PSA7_SCHPO	Probable proteasome subunit alpha type-7 OS=Schizosaccharomyces pombe GN=SPBC106.16 PE=2 SV=1	DAFALAKEKSPAIIFIDELDAIGTK	9		sp|O14126|PRS6A_SCHPO	26S protease regulatory subunit 6A OS=Schizosaccharomyces pombe GN=tbp1 PE=2 SV=1	0.9550
5672	1140.6578	3	0.0840	0.99	9.85	MMGINER	1		sp|Q09841|PSB7_SCHPO	Probable proteasome subunit beta type-7 OS=Schizosaccharomyces pombe GN=SPAC23D3.07 PE=2 SV=1	VGIKPPKGVLLYGPPGTGKTLLAR	19		sp|O74445|PRS10_SCHPO	Probable 26S protease subunit rpt4 OS=Schizosaccharomyces pombe GN=rpt4 PE=2 SV=2	0.9550
1246	558.47614	5	0.0840	1.00	-10.69	MIDDQR	1		sp|O42897|RPN3_SCHPO	Probable 26S proteasome regulatory subunit rpn3 OS=Schizosaccharomyces pombe GN=rpn3 PE=2 SV=2	ATSAGPKQTETINWLEK	7		sp|O94517|PSA6_SCHPO	Probable proteasome subunit alpha type-6 OS=Schizosaccharomyces pombe GN=SPBC646.16 PE=2 SV=1	0.9550
3005	724.81494	5	0.0840	0.98	2.29	NIPKARASLTAAK	4		sp|Q9P7S2|RPN6_SCHPO	Probable 26S proteasome regulatory subunit rpn6 OS=Schizosaccharomyces pombe GN=rpn6 PE=2 SV=1	QDLADATVETLKAIEGKIAR	12		sp|P87048|RPN1_SCHPO	26S proteasome regulatory subunit rpn1 OS=Schizosaccharomyces pombe GN=rpn1 PE=1 SV=2	0.9550
1683	778.0799	3	0.0840	0.97	8.59	STMLEKIK	6		sp|O14126|PRS6A_SCHPO	26S protease regulatory subunit 6A OS=Schizosaccharomyces pombe GN=tbp1 PE=2 SV=1	SPSGNDALNDKK	11		sp|P87048|RPN1_SCHPO	26S proteasome regulatory subunit rpn1 OS=Schizosaccharomyces pombe GN=rpn1 PE=1 SV=2	0.9550
5792	848.95	4	0.0840	0.99	2.88	TLLYGKR	6		sp|Q9UQY2|PSB1_SCHPO	Probable proteasome subunit beta type-1 OS=Schizosaccharomyces pombe GN=pam1 PE=2 SV=1	LDDMSLIKEDCEAATDPLLKK	20	57.02146@C;	sp|P87048|RPN1_SCHPO	26S proteasome regulatory subunit rpn1 OS=Schizosaccharomyces pombe GN=rpn1 PE=1 SV=2	0.9550
4114	1000.2038	3	0.0840	1.00	-10.18	KNVPK	1		sp|Q10329|PSA7_SCHPO	Probable proteasome subunit alpha type-7 OS=Schizosaccharomyces pombe GN=SPBC106.16 PE=2 SV=1	FSGEKKSLPLQIEVANDCIK	5	57.02146@C;	sp|Q9P7S2|RPN6_SCHPO	Probable 26S proteasome regulatory subunit rpn6 OS=Schizosaccharomyces pombe GN=rpn6 PE=2 SV=1	0.9550
6924	876.1027	3	0.0840	1.00	2.05	DTTKNKMVCK	6	57.02146@C;	sp|Q09682|PSA4_SCHPO	Probable proteasome subunit alpha type-4 OS=Schizosaccharomyces pombe GN=SPAC13C5.01c PE=2 SV=1	KYYSFDNSLK	1		sp|O42897|RPN3_SCHPO	Probable 26S proteasome regulatory subunit rpn3 OS=Schizosaccharomyces pombe GN=rpn3 PE=2 SV=2	0.9550
9552	796.4252	4	0.0839	1.00	10.51	GTTAVLKEDIYK	7		sp|Q09841|PSB7_SCHPO	Probable proteasome subunit beta type-7 OS=Schizosaccharomyces pombe GN=SPAC23D3.07 PE=2 SV=1	KEEPKSETLENFTR	5		sp|O74762|RPN2_SCHPO	26S proteasome regulatory subunit rpn2 OS=Schizosaccharomyces pombe GN=rpn2 PE=1 SV=1	0.9550
4179	757.74506	3	0.0838	0.99	8.93	MESLQR	1		sp|P41878|RPN11_SCHPO	26S proteasome regulatory subunit rpn11 OS=Schizosaccharomyces pombe GN=rpn11 PE=1 SV=2	VVDKDGIREINI	4		sp|Q09720|PSB2_SCHPO	Probable proteasome subunit beta type-2 OS=Schizosaccharomyces pombe GN=SPAC31A2.04c PE=2 SV=1	0.9638
5209	709.9423	5	0.0838	0.93	2.62	MCSPSATLTHR	1	57.02146@C;	sp|Q10335|RPN7_SCHPO	Probable 26S proteasome regulatory subunit rpn7 OS=Schizosaccharomyces pombe GN=rpn7 PE=2 SV=1	EDLTDEEKAASIAVEDEKR	18		sp|Q9UUB6|UBLH2_SCHPO	Ubiquitin carboxyl-terminal hydrolase 2 OS=Schizosaccharomyces pombe GN=uch2 PE=1 SV=1	0.9638
824	581.7467	5	0.0837	0.86	9.59	LLKMQR	3		sp|P36612|PRS4_SCHPO	26S protease regulatory subunit 4 homolog OS=Schizosaccharomyces pombe GN=mts2 PE=2 SV=1	KIEIPLPNEVGRMEILK	1		sp|O74445|PRS10_SCHPO	Probable 26S protease subunit rpt4 OS=Schizosaccharomyces pombe GN=rpt4 PE=2 SV=2	0.9638
6264	750.10736	4	0.0837	0.99	7.41	MSGYDR	1		sp|Q10329|PSA7_SCHPO	Probable proteasome subunit alpha type-7 OS=Schizosaccharomyces pombe GN=SPBC106.16 PE=2 SV=1	MSAQSCACMVRTLLYGKR	17	57.02146@C;	sp|Q9UQY2|PSB1_SCHPO	Probable proteasome subunit beta type-1 OS=Schizosaccharomyces pombe GN=pam1 PE=2 SV=1	0.9638
2289	650.1585	5	0.0836	1.00	8.35	IDRPAQVISFKK	11		sp|Q9UTM3|RPN5_SCHPO	26S proteasome regulatory subunit rpn5 OS=Schizosaccharomyces pombe GN=rpn5a PE=1 SV=1	KEEPKSETLENFTR	1		sp|O74762|RPN2_SCHPO	26S proteasome regulatory subunit rpn2 OS=Schizosaccharomyces pombe GN=rpn2 PE=1 SV=1	0.9638
4563	648.06244	4	0.0836	0.98	4.06	KDQKK	4		sp|P36612|PRS4_SCHPO	26S protease regulatory subunit 4 homolog OS=Schizosaccharomyces pombe GN=mts2 PE=2 SV=1	MSIMEYNGGSCVAMAGK	1	57.02146@C;	sp|Q9Y7T8|PSB3_SCHPO	Probable proteasome subunit beta type-3 OS=Schizosaccharomyces pombe GN=SPCC63.12c PE=2 SV=1	0.9638
5915	1043.1968	3	0.0835	1.00	-10.39	TLIDKFSGEK	5		sp|Q9P7S2|RPN6_SCHPO	Probable 26S proteasome regulatory subunit rpn6 OS=Schizosaccharomyces pombe GN=rpn6 PE=2 SV=1	YKSYLLQHREWDSK	2		sp|O74445|PRS10_SCHPO	Probable 26S protease subunit rpt4 OS=Schizosaccharomyces pombe GN=rpt4 PE=2 SV=2	0.9649
1820	925.82916	3	0.0835	1.00	2.38	WAIKEKR	4		sp|Q9P7S2|RPN6_SCHPO	Probable 26S proteasome regulatory subunit rpn6 OS=Schizosaccharomyces pombe GN=rpn6 PE=2 SV=1	KEEPKSETLENFTR	1		sp|O74762|RPN2_SCHPO	26S proteasome regulatory subunit rpn2 OS=Schizosaccharomyces pombe GN=rpn2 PE=1 SV=1	0.9649
8208	787.7056	3	0.0834	0.83	-8.90	FPTDDDDK	1		sp|P00761|TRYP_PIG	Trypsin OS=Sus scrofa PE=1 SV=1	KHFEQVINEK	1		sp|O74762|RPN2_SCHPO	26S proteasome regulatory subunit rpn2 OS=Schizosaccharomyces pombe GN=rpn2 PE=1 SV=1	0.9649
4028	1061.5247	3	0.0834	0.90	2.23	KVADLKK	1		sp|O74445|PRS10_SCHPO	Probable 26S protease subunit rpt4 OS=Schizosaccharomyces pombe GN=rpt4 PE=2 SV=2	MGQAQSGNFSNFGDGANGDNKK	1		sp|P36612|PRS4_SCHPO	26S protease regulatory subunit 4 homolog OS=Schizosaccharomyces pombe GN=mts2 PE=2 SV=1	0.9649
7886	787.7044	3	0.0834	0.97	-10.45	FPTDDDDK	1		sp|P00761|TRYP_PIG	Trypsin OS=Sus scrofa PE=1 SV=1	KHFEQVINEK	1		sp|O74762|RPN2_SCHPO	26S proteasome regulatory subunit rpn2 OS=Schizosaccharomyces pombe GN=rpn2 PE=1 SV=1	0.9649
5643	703.5188	5	0.0833	0.97	0.14	IDKKTTEEK	3		sp|O74762|RPN2_SCHPO	26S proteasome regulatory subunit rpn2 OS=Schizosaccharomyces pombe GN=rpn2 PE=1 SV=1	MDKEMAEADLDDDEPDLGEF	3		sp|O42897|RPN3_SCHPO	Probable 26S proteasome regulatory subunit rpn3 OS=Schizosaccharomyces pombe GN=rpn3 PE=2 SV=2	0.9649
4477	999.87946	3	0.0832	0.94	2.20	EDVQSLKLK	7		sp|Q9UTM3|RPN5_SCHPO	26S proteasome regulatory subunit rpn5 OS=Schizosaccharomyces pombe GN=rpn5a PE=1 SV=1	KLEKGQSIDDMIPAQK	4		sp|P06732|KCRM_HUMAN	Creatine kinase M-type OS=Homo sapiens GN=CKM PE=1 SV=2	0.9649
9164	911.48846	3	0.0832	0.89	-2.41	MMGINERK	1		sp|Q09841|PSB7_SCHPO	Probable proteasome subunit beta type-7 OS=Schizosaccharomyces pombe GN=SPAC23D3.07 PE=2 SV=1	KFDQLTQALNVAIR	1		sp|P87048|RPN1_SCHPO	26S proteasome regulatory subunit rpn1 OS=Schizosaccharomyces pombe GN=rpn1 PE=1 SV=2	0.9649
6960	686.0885	4	0.0831	0.99	1.07	EKASK	2		sp|O74762|RPN2_SCHPO	26S proteasome regulatory subunit rpn2 OS=Schizosaccharomyces pombe GN=rpn2 PE=1 SV=1	MNSIVSKYTQSTNNDDPK	7		sp|P30655|PSB5_SCHPO	Proteasome subunit beta type-5 OS=Schizosaccharomyces pombe GN=pts1 PE=2 SV=3	0.9649
2976	677.07434	4	0.0828	0.93	11.19	KQMSYMLAR	1		sp|P87048|RPN1_SCHPO	26S proteasome regulatory subunit rpn1 OS=Schizosaccharomyces pombe GN=rpn1 PE=1 SV=2	SSEETEDKKMQE	9		sp|O94444|RPN10_SCHPO	26S proteasome regulatory subunit rpn10 OS=Schizosaccharomyces pombe GN=rpn10 PE=1 SV=1	0.9649
9901	720.5303	5	0.0828	0.97	-4.21	MSERDTALEK	1		sp|O74445|PRS10_SCHPO	Probable 26S protease subunit rpt4 OS=Schizosaccharomyces pombe GN=rpt4 PE=2 SV=2	EDWEKYQKPVDTEEENDK	8		sp|O42931|PRS7_SCHPO	26S protease regulatory subunit 7 homolog OS=Schizosaccharomyces pombe GN=rpt1 PE=1 SV=2	0.9649
1758	481.00525	4	0.0828	0.99	2.54	KTTEEK	1		sp|O74762|RPN2_SCHPO	26S proteasome regulatory subunit rpn2 OS=Schizosaccharomyces pombe GN=rpn2 PE=1 SV=1	SMAIDKDIR	6		sp|O42931|PRS7_SCHPO	26S protease regulatory subunit 7 homolog OS=Schizosaccharomyces pombe GN=rpt1 PE=1 SV=2	0.9649
1012	545.67725	5	0.0827	0.88	6.90	EDCKSLK	4	57.02146@C;	sp|O74894|PRS6B_SCHPO	26S protease regulatory subunit 6B homolog OS=Schizosaccharomyces pombe GN=rpt3 PE=2 SV=1	KEEPKSETLENFTR	1		sp|O74762|RPN2_SCHPO	26S proteasome regulatory subunit rpn2 OS=Schizosaccharomyces pombe GN=rpn2 PE=1 SV=1	0.9649
5721	515.65344	5	0.0827	0.96	-7.97	KDWNACK	1	57.02146@C;	sp|P50524|RPN12_SCHPO	26S proteasome regulatory subunit rpn12 OS=Schizosaccharomyces pombe GN=rpn12 PE=1 SV=1	SIKGYTLPPHCSR	3	57.02146@C;	sp|P06732|KCRM_HUMAN	Creatine kinase M-type OS=Homo sapiens GN=CKM PE=1 SV=2	0.9649
3887	658.0633	4	0.0827	0.95	-6.13	MFMTR	1		sp|Q9UT97|PSA5_SCHPO	Probable proteasome subunit alpha type-5 OS=Schizosaccharomyces pombe GN=SPAC323.02c PE=1 SV=1	QEVAAQKSSEETEDKK	7		sp|O94444|RPN10_SCHPO	26S proteasome regulatory subunit rpn10 OS=Schizosaccharomyces pombe GN=rpn10 PE=1 SV=1	0.9649
10530	1002.54266	3	0.0827	0.95	2.03	MKDAVKEAAR	2		sp|O59770|PSA3_SCHPO	Probable proteasome subunit alpha type-3 OS=Schizosaccharomyces pombe GN=SPCC1795.04c PE=1 SV=1	TITDGKIYVEVERAR	6		sp|Q9UTM3|RPN5_SCHPO	26S proteasome regulatory subunit rpn5 OS=Schizosaccharomyces pombe GN=rpn5a PE=1 SV=1	0.9649
7124	1084.1962	3	0.0827	0.93	-9.99	EIQDEKEAEAAR	6		sp|Q10329|PSA7_SCHPO	Probable proteasome subunit alpha type-7 OS=Schizosaccharomyces pombe GN=SPBC106.16 PE=2 SV=1	VISMEKGGNMKEVFR	11		sp|P06732|KCRM_HUMAN	Creatine kinase M-type OS=Homo sapiens GN=CKM PE=1 SV=2	0.9649
10082	1141.5826	4	0.0825	0.99	0.32	KLEFPLPNEEAR	1		sp|O14126|PRS6A_SCHPO	26S protease regulatory subunit 6A OS=Schizosaccharomyces pombe GN=tbp1 PE=2 SV=1	VCAITPDIGMVYSGMGPDFRVLVDKSR	25	57.02146@C;	sp|O94579|PSA2_SCHPO	Probable proteasome subunit alpha type-2 OS=Schizosaccharomyces pombe GN=SPCC1442.06 PE=2 SV=1	0.9649
6755	709.1754	5	0.0825	0.99	-10.07	AVAHHTDCKFIR	9	57.02146@C;	sp|P41836|PRS8_SCHPO	26S protease regulatory subunit 8 homolog OS=Schizosaccharomyces pombe GN=let1 PE=2 SV=1	KVEFGLPDLEGRAHILR	1		sp|O42931|PRS7_SCHPO	26S protease regulatory subunit 7 homolog OS=Schizosaccharomyces pombe GN=rpt1 PE=1 SV=2	0.9649
2671	492.111	5	0.0824	0.95	1.79	IIPLKK	5		sp|Q9UQY2|PSB1_SCHPO	Probable proteasome subunit beta type-1 OS=Schizosaccharomyces pombe GN=pam1 PE=2 SV=1	GGVHVKLAHLSKHPK	6		sp|P06732|KCRM_HUMAN	Creatine kinase M-type OS=Homo sapiens GN=CKM PE=1 SV=2	0.9649
8360	809.0964	3	0.0824	0.89	-7.75	CIKRLVK	3	57.02146@C;	sp|Q9Y7T8|PSB3_SCHPO	Probable proteasome subunit beta type-3 OS=Schizosaccharomyces pombe GN=SPCC63.12c PE=2 SV=1	MKSLSEQYTER	2		sp|P41878|RPN11_SCHPO	26S proteasome regulatory subunit rpn11 OS=Schizosaccharomyces pombe GN=rpn11 PE=1 SV=2	0.9649
8835	993.5049	3	0.0823	0.80	-4.43	KRMPIDFK	1		sp|Q09720|PSB2_SCHPO	Probable proteasome subunit beta type-2 OS=Schizosaccharomyces pombe GN=SPAC31A2.04c PE=2 SV=1	QEVAAQKSSEETEDKK	7		sp|O94444|RPN10_SCHPO	26S proteasome regulatory subunit rpn10 OS=Schizosaccharomyces pombe GN=rpn10 PE=1 SV=1	0.9649
8069	1187.8102	4	0.0823	0.88	0.51	FFPYYVYTTVAGIDKEGK	15		sp|Q9UQY2|PSB1_SCHPO	Probable proteasome subunit beta type-1 OS=Schizosaccharomyces pombe GN=pam1 PE=2 SV=1	TAYSYFYEAYEGFTSLDDDKK	20		sp|Q9P7S2|RPN6_SCHPO	Probable 26S proteasome regulatory subunit rpn6 OS=Schizosaccharomyces pombe GN=rpn6 PE=2 SV=1	0.9649
6474	1292.293	3	0.0823	0.99	5.42	RFDSEKAGDR	6		sp|O14126|PRS6A_SCHPO	26S protease regulatory subunit 6A OS=Schizosaccharomyces pombe GN=tbp1 PE=2 SV=1	SAQEILCNEPVETYGSFDLKEK	20	57.02146@C;	sp|Q9UTM3|RPN5_SCHPO	26S proteasome regulatory subunit rpn5 OS=Schizosaccharomyces pombe GN=rpn5a PE=1 SV=1	0.9649
4889	787.7034	3	0.0820	0.93	-9.10	AKYASQK	2		sp|Q9UUB6|UBLH2_SCHPO	Ubiquitin carboxyl-terminal hydrolase 2 OS=Schizosaccharomyces pombe GN=uch2 PE=1 SV=1	KMSAQSCACMVR	1	57.02146@C;	sp|Q9UQY2|PSB1_SCHPO	Probable proteasome subunit beta type-1 OS=Schizosaccharomyces pombe GN=pam1 PE=2 SV=1	0.9649
5883	936.4943	3	0.0820	0.95	11.05	KGTKTSETNDR	1		sp|P87048|RPN1_SCHPO	26S proteasome regulatory subunit rpn1 OS=Schizosaccharomyces pombe GN=rpn1 PE=1 SV=2	MVILNKDGMERK	6		sp|O43063|PSB6_SCHPO	Probable proteasome subunit beta type-6 OS=Schizosaccharomyces pombe GN=SPBC4C3.10c PE=2 SV=1	0.9649
6442	689.44244	4	0.0819	0.94	-7.45	KPRRLLK	1		sp|Q9UQY2|PSB1_SCHPO	Probable proteasome subunit beta type-1 OS=Schizosaccharomyces pombe GN=pam1 PE=2 SV=1	VVGQLLEKLKPLIEK	8		sp|Q10335|RPN7_SCHPO	Probable 26S proteasome regulatory subunit rpn7 OS=Schizosaccharomyces pombe GN=rpn7 PE=2 SV=1	0.9649
10409	822.46594	4	0.0819	0.93	-0.45	VLRQVMEEKLDSK	9		sp|Q9UT97|PSA5_SCHPO	Probable proteasome subunit alpha type-5 OS=Schizosaccharomyces pombe GN=SPAC323.02c PE=1 SV=1	QKSLEKTLVPYLR	2		sp|O42897|RPN3_SCHPO	Probable 26S proteasome regulatory subunit rpn3 OS=Schizosaccharomyces pombe GN=rpn3 PE=2 SV=2	0.9649
3268	739.1823	5	0.0819	0.93	6.02	ASAGPLIASQTVKK	13		sp|P30655|PSB5_SCHPO	Proteasome subunit beta type-5 OS=Schizosaccharomyces pombe GN=pts1 PE=2 SV=3	MMGINERKGFDFEYYQR	1		sp|Q09841|PSB7_SCHPO	Probable proteasome subunit beta type-7 OS=Schizosaccharomyces pombe GN=SPAC23D3.07 PE=2 SV=1	0.9649
1117	567.70654	5	0.0818	0.97	-3.10	GGNMKEVFRR	5		sp|P06732|KCRM_HUMAN	Creatine kinase M-type OS=Homo sapiens GN=CKM PE=1 SV=2	WPKIAEIYGSALR	3		sp|Q9UTM3|RPN5_SCHPO	26S proteasome regulatory subunit rpn5 OS=Schizosaccharomyces pombe GN=rpn5a PE=1 SV=1	0.9649
8224	645.30756	5	0.0817	1.00	-7.35	EDCKSLK	4	57.02146@C;	sp|O74894|PRS6B_SCHPO	26S protease regulatory subunit 6B homolog OS=Schizosaccharomyces pombe GN=rpt3 PE=2 SV=1	IGDLCAFTDALSKYEAEFR	13	57.02146@C;	sp|O42897|RPN3_SCHPO	Probable 26S proteasome regulatory subunit rpn3 OS=Schizosaccharomyces pombe GN=rpn3 PE=2 SV=2	0.9754
1320	529.9371	3	0.0817	0.79	7.15	KEEPK	1		sp|O74762|RPN2_SCHPO	26S proteasome regulatory subunit rpn2 OS=Schizosaccharomyces pombe GN=rpn2 PE=1 SV=1	KATDDDR	1		sp|Q9USQ9|PSB4_SCHPO	Probable proteasome subunit beta type-4 OS=Schizosaccharomyces pombe GN=SPBC577.10 PE=2 SV=1	0.9754
7924	866.4847	3	0.0817	0.92	-3.01	IHLEKVSK	5		sp|O74445|PRS10_SCHPO	Probable 26S protease subunit rpt4 OS=Schizosaccharomyces pombe GN=rpt4 PE=2 SV=2	GFICKVVDKDGIR	5	57.02146@C;	sp|Q09720|PSB2_SCHPO	Probable proteasome subunit beta type-2 OS=Schizosaccharomyces pombe GN=SPAC31A2.04c PE=2 SV=1	0.9754
1878	498.745	4	0.0817	0.95	-9.63	FSGEKK	5		sp|Q9P7S2|RPN6_SCHPO	Probable 26S proteasome regulatory subunit rpn6 OS=Schizosaccharomyces pombe GN=rpn6 PE=2 SV=1	MPPKEDWEK	4		sp|O42931|PRS7_SCHPO	26S protease regulatory subunit 7 homolog OS=Schizosaccharomyces pombe GN=rpt1 PE=1 SV=2	0.9754
8571	1558.0659	3	0.0816	0.98	-3.45	MFRNQYDGDATTWSPQGR	1		sp|O14250|PSA1_SCHPO	Probable proteasome subunit alpha type-1 OS=Schizosaccharomyces pombe GN=SPAC6G10.04c PE=2 SV=1	LDDMSLIKEDCEAATDPLLKK	8	57.02146@C;	sp|P87048|RPN1_SCHPO	26S proteasome regulatory subunit rpn1 OS=Schizosaccharomyces pombe GN=rpn1 PE=1 SV=2	0.9754
3105	753.07574	3	0.0814	0.95	10.82	MNSIVSK	1		sp|P30655|PSB5_SCHPO	Proteasome subunit beta type-5 OS=Schizosaccharomyces pombe GN=pts1 PE=2 SV=3	KIEFPPPSAEAR	1		sp|P41836|PRS8_SCHPO	26S protease regulatory subunit 8 homolog OS=Schizosaccharomyces pombe GN=let1 PE=2 SV=1	0.9796
8652	829.0581	5	0.0814	0.98	8.96	IHAKSMAIDK	4		sp|O42931|PRS7_SCHPO	26S protease regulatory subunit 7 homolog OS=Schizosaccharomyces pombe GN=rpt1 PE=1 SV=2	LPYVALGSGSLAAISVLETKYQPDLER	20		sp|Q09841|PSB7_SCHPO	Probable proteasome subunit beta type-7 OS=Schizosaccharomyces pombe GN=SPAC23D3.07 PE=2 SV=1	0.9796
8735	635.0534	4	0.0812	0.95	-3.75	LKYYEQK	2		sp|Q9UTM3|RPN5_SCHPO	26S proteasome regulatory subunit rpn5 OS=Schizosaccharomyces pombe GN=rpn5a PE=1 SV=1	KMSAQSCACMVR	1	57.02146@C;	sp|Q9UQY2|PSB1_SCHPO	Probable proteasome subunit beta type-1 OS=Schizosaccharomyces pombe GN=pam1 PE=2 SV=1	0.9796
9878	943.82935	3	0.0812	0.98	-2.76	MFMTRSEYDR	1		sp|Q9UT97|PSA5_SCHPO	Probable proteasome subunit alpha type-5 OS=Schizosaccharomyces pombe GN=SPAC323.02c PE=1 SV=1	KPRVVTALTMLK	1		sp|Q09841|PSB7_SCHPO	Probable proteasome subunit beta type-7 OS=Schizosaccharomyces pombe GN=SPAC23D3.07 PE=2 SV=1	0.9796
5713	855.1453	4	0.0812	0.87	3.86	LCFDELKK	7	57.02146@C;	sp|Q09720|PSB2_SCHPO	Probable proteasome subunit beta type-2 OS=Schizosaccharomyces pombe GN=SPAC31A2.04c PE=2 SV=1	MDTEMSVNMSDFLHDQATR	1		sp|Q9US13|RPN9_SCHPO	Probable 26S proteasome regulatory subunit rpn9 OS=Schizosaccharomyces pombe GN=rpn9 PE=2 SV=1	0.9796
6631	632.3645	3	0.0811	0.99	0.84	LKDLR	2		sp|O74445|PRS10_SCHPO	Probable 26S protease subunit rpt4 OS=Schizosaccharomyces pombe GN=rpt4 PE=2 SV=2	IHAKSMAIDK	4		sp|O42931|PRS7_SCHPO	26S protease regulatory subunit 7 homolog OS=Schizosaccharomyces pombe GN=rpt1 PE=1 SV=2	0.9796
7788	1233.2479	3	0.0810	0.88	-5.75	ASKGSNDDEMKIDK	3		sp|O74762|RPN2_SCHPO	26S proteasome regulatory subunit rpn2 OS=Schizosaccharomyces pombe GN=rpn2 PE=1 SV=1	VTDKLTQLTDNIWCCR	4	57.02146@C;	sp|O43063|PSB6_SCHPO	Probable proteasome subunit beta type-6 OS=Schizosaccharomyces pombe GN=SPBC4C3.10c PE=2 SV=1	0.9796
7489	1128.021	4	0.0809	0.99	-7.80	MSSKDISSK	1		sp|P87048|RPN1_SCHPO	26S proteasome regulatory subunit rpn1 OS=Schizosaccharomyces pombe GN=rpn1 PE=1 SV=2	SCNFPEFSYFMKIVMSMVRNEIATCAEK	12	57.02146@C;	sp|P50524|RPN12_SCHPO	26S proteasome regulatory subunit rpn12 OS=Schizosaccharomyces pombe GN=rpn12 PE=1 SV=1	0.9796
5034	698.7278	5	0.0809	0.82	3.01	NHASIDKMK	7		sp|P41878|RPN11_SCHPO	26S proteasome regulatory subunit rpn11 OS=Schizosaccharomyces pombe GN=rpn11 PE=1 SV=2	VDKPDGTMDYDSMDNIFFAK	3		sp|Q9UUB6|UBLH2_SCHPO	Ubiquitin carboxyl-terminal hydrolase 2 OS=Schizosaccharomyces pombe GN=uch2 PE=1 SV=1	0.9796
9611	871.0311	5	0.0809	1.00	-7.74	LMSKVAEKAQINTQEYGR	4		sp|O14250|PSA1_SCHPO	Probable proteasome subunit alpha type-1 OS=Schizosaccharomyces pombe GN=SPAC6G10.04c PE=2 SV=1	EDLTDEEKAASIAVEDEKR	8		sp|Q9UUB6|UBLH2_SCHPO	Ubiquitin carboxyl-terminal hydrolase 2 OS=Schizosaccharomyces pombe GN=uch2 PE=1 SV=1	0.9878
8479	1128.9292	3	0.0808	0.96	0.51	ELLVKASK	5		sp|Q9US13|RPN9_SCHPO	Probable 26S proteasome regulatory subunit rpn9 OS=Schizosaccharomyces pombe GN=rpn9 PE=2 SV=1	YYRAVYDTAVVQEDPEKWK	17		sp|Q9UTM3|RPN5_SCHPO	26S proteasome regulatory subunit rpn5 OS=Schizosaccharomyces pombe GN=rpn5a PE=1 SV=1	0.9878
6153	1159.8771	3	0.0807	0.97	0.98	GSNDDEMKIDKK	8		sp|O74762|RPN2_SCHPO	26S proteasome regulatory subunit rpn2 OS=Schizosaccharomyces pombe GN=rpn2 PE=1 SV=1	YPMDAHKSELEGVEEAR	7		sp|O42897|RPN3_SCHPO	Probable 26S proteasome regulatory subunit rpn3 OS=Schizosaccharomyces pombe GN=rpn3 PE=2 SV=2	0.9878
2780	686.72095	3	0.0807	0.98	5.34	AQEEVKR	6		sp|O74894|PRS6B_SCHPO	26S protease regulatory subunit 6B homolog OS=Schizosaccharomyces pombe GN=rpt3 PE=2 SV=1	RLMSKVAEK	5		sp|O14250|PSA1_SCHPO	Probable proteasome subunit alpha type-1 OS=Schizosaccharomyces pombe GN=SPAC6G10.04c PE=2 SV=1	0.9878
5157	816.7631	5	0.0806	0.89	-4.85	QSKYTYDR	3		sp|Q09841|PSB7_SCHPO	Probable proteasome subunit beta type-7 OS=Schizosaccharomyces pombe GN=SPAC23D3.07 PE=2 SV=1	MIDDQRDMQVDSVNQEENVDSGETK	1		sp|O42897|RPN3_SCHPO	Probable 26S proteasome regulatory subunit rpn3 OS=Schizosaccharomyces pombe GN=rpn3 PE=2 SV=2	0.9878
6733	890.4846	3	0.0806	0.97	1.46	MTEVLK	1		sp|P41836|PRS8_SCHPO	26S protease regulatory subunit 8 homolog OS=Schizosaccharomyces pombe GN=let1 PE=2 SV=1	GNECIVIGVERKNVPK	12	57.02146@C;	sp|Q10329|PSA7_SCHPO	Probable proteasome subunit alpha type-7 OS=Schizosaccharomyces pombe GN=SPBC106.16 PE=2 SV=1	0.9878
6114	928.8413	3	0.0806	1.00	-0.35	GTKRR	3		sp|O74440|RPN8_SCHPO	26S proteasome regulatory subunit rpn8 OS=Schizosaccharomyces pombe GN=rpn8 PE=2 SV=1	ATSAGPKQTETINWLEKR	17		sp|O94517|PSA6_SCHPO	Probable proteasome subunit alpha type-6 OS=Schizosaccharomyces pombe GN=SPBC646.16 PE=2 SV=1	0.9878
4108	1042.1742	3	0.0806	0.96	-7.50	YEAKAIGSGSEPAK	4		sp|Q9UT97|PSA5_SCHPO	Probable proteasome subunit alpha type-5 OS=Schizosaccharomyces pombe GN=SPAC323.02c PE=1 SV=1	EEPKSETLENFTR	4		sp|O74762|RPN2_SCHPO	26S proteasome regulatory subunit rpn2 OS=Schizosaccharomyces pombe GN=rpn2 PE=1 SV=1	0.9880
8052	950.2508	5	0.0805	0.97	-2.47	KSLPLQIEVANDCIK	1	57.02146@C;	sp|Q9P7S2|RPN6_SCHPO	Probable 26S proteasome regulatory subunit rpn6 OS=Schizosaccharomyces pombe GN=rpn6 PE=2 SV=1	MIDDQRDMQVDSVNQEENVDSGETK	1		sp|O42897|RPN3_SCHPO	Probable 26S proteasome regulatory subunit rpn3 OS=Schizosaccharomyces pombe GN=rpn3 PE=2 SV=2	0.9880
7167	895.65106	5	0.0804	1.00	-10.59	EIKPNIRVALR	3		sp|P41836|PRS8_SCHPO	26S protease regulatory subunit 8 homolog OS=Schizosaccharomyces pombe GN=let1 PE=2 SV=1	KMAIDDDINWEELARSTDEYNGAMLK	1		sp|O14126|PRS6A_SCHPO	26S protease regulatory subunit 6A OS=Schizosaccharomyces pombe GN=tbp1 PE=2 SV=1	0.9880
8903	1477.0245	3	0.0804	0.97	-1.10	GYSKPNERATK	4		sp|Q09841|PSB7_SCHPO	Probable proteasome subunit beta type-7 OS=Schizosaccharomyces pombe GN=SPAC23D3.07 PE=2 SV=1	TTEEKEATPMEMDEEKSQDISINGNSK	5		sp|O74762|RPN2_SCHPO	26S proteasome regulatory subunit rpn2 OS=Schizosaccharomyces pombe GN=rpn2 PE=1 SV=1	0.9880
1973	437.00748	4	0.0803	0.97	2.17	GVSKDEK	4		sp|Q9P7S2|RPN6_SCHPO	Probable 26S proteasome regulatory subunit rpn6 OS=Schizosaccharomyces pombe GN=rpn6 PE=2 SV=1	EKVLKTK	5		sp|P36612|PRS4_SCHPO	26S protease regulatory subunit 4 homolog OS=Schizosaccharomyces pombe GN=mts2 PE=2 SV=1	0.9880
3086	611.0946	4	0.0803	0.99	9.90	KASLLTR	1		sp|Q9UUB6|UBLH2_SCHPO	Ubiquitin carboxyl-terminal hydrolase 2 OS=Schizosaccharomyces pombe GN=uch2 PE=1 SV=1	SIKGYTLPPHCSR	3	57.02146@C;	sp|P06732|KCRM_HUMAN	Creatine kinase M-type OS=Homo sapiens GN=CKM PE=1 SV=2	0.9880
5698	643.5613	4	0.0803	0.98	7.79	MFMTR	1		sp|Q9UT97|PSA5_SCHPO	Probable proteasome subunit alpha type-5 OS=Schizosaccharomyces pombe GN=SPAC323.02c PE=1 SV=1	WAFAEKQYGYGTQTV	6		sp|Q9USQ9|PSB4_SCHPO	Probable proteasome subunit beta type-4 OS=Schizosaccharomyces pombe GN=SPBC577.10 PE=2 SV=1	0.9880
6739	722.7779	5	0.0803	0.98	-3.65	KMSAQSCACMVR	1	57.02146@C;	sp|Q9UQY2|PSB1_SCHPO	Probable proteasome subunit beta type-1 OS=Schizosaccharomyces pombe GN=pam1 PE=2 SV=1	INADHKLNSLPLLQQLVK	6		sp|Q9UTM3|RPN5_SCHPO	26S proteasome regulatory subunit rpn5 OS=Schizosaccharomyces pombe GN=rpn5a PE=1 SV=1	0.9880
4526	885.4009	4	0.0802	0.98	-9.52	KATDDDR	1		sp|Q9USQ9|PSB4_SCHPO	Probable proteasome subunit beta type-4 OS=Schizosaccharomyces pombe GN=SPBC577.10 PE=2 SV=1	EATPMEMDEEKSQDISINGNSKK	11		sp|O74762|RPN2_SCHPO	26S proteasome regulatory subunit rpn2 OS=Schizosaccharomyces pombe GN=rpn2 PE=1 SV=1	0.9880
3032	781.79285	5	0.0801	0.96	1.19	ELFEMARTKK	9		sp|O42931|PRS7_SCHPO	26S protease regulatory subunit 7 homolog OS=Schizosaccharomyces pombe GN=rpt1 PE=1 SV=2	STDEYNGAMLKSVCVEAGMIALR	11	57.02146@C;	sp|O14126|PRS6A_SCHPO	26S protease regulatory subunit 6A OS=Schizosaccharomyces pombe GN=tbp1 PE=2 SV=1	0.9880
1289	689.8454	4	0.0801	0.99	-6.03	KIEFPSYR	1		sp|O74894|PRS6B_SCHPO	26S protease regulatory subunit 6B homolog OS=Schizosaccharomyces pombe GN=rpt3 PE=2 SV=1	EEPKSETLENFTR	4		sp|O74762|RPN2_SCHPO	26S proteasome regulatory subunit rpn2 OS=Schizosaccharomyces pombe GN=rpn2 PE=1 SV=1	0.9880
9297	985.2289	4	0.0801	0.90	2.91	SPSGNDALNDKK	11		sp|P87048|RPN1_SCHPO	26S proteasome regulatory subunit rpn1 OS=Schizosaccharomyces pombe GN=rpn1 PE=1 SV=2	MNGASGAELKGVCTEAGMFALRER	10	57.02146@C;	sp|P41836|PRS8_SCHPO	26S protease regulatory subunit 8 homolog OS=Schizosaccharomyces pombe GN=let1 PE=2 SV=1	0.9880
8757	1055.8378	3	0.0800	1.00	3.93	AQARAKR	6		sp|O74762|RPN2_SCHPO	26S proteasome regulatory subunit rpn2 OS=Schizosaccharomyces pombe GN=rpn2 PE=1 SV=1	MDTEMSVNMSDFLHDQATR	1		sp|Q9US13|RPN9_SCHPO	Probable 26S proteasome regulatory subunit rpn9 OS=Schizosaccharomyces pombe GN=rpn9 PE=2 SV=1	0.9880
1573	629.6786	3	0.0799	0.95	2.01	EKASK	2		sp|O74762|RPN2_SCHPO	26S proteasome regulatory subunit rpn2 OS=Schizosaccharomyces pombe GN=rpn2 PE=1 SV=1	KKAQSGPDASAK	2		sp|P36612|PRS4_SCHPO	26S protease regulatory subunit 4 homolog OS=Schizosaccharomyces pombe GN=mts2 PE=2 SV=1	0.9880
10226	1268.6156	3	0.0799	1.00	-1.60	GSNDDEMKIDKK	8		sp|O74762|RPN2_SCHPO	26S proteasome regulatory subunit rpn2 OS=Schizosaccharomyces pombe GN=rpn2 PE=1 SV=1	DAVKEAARILYATHDEENNK	4		sp|O59770|PSA3_SCHPO	Probable proteasome subunit alpha type-3 OS=Schizosaccharomyces pombe GN=SPCC1795.04c PE=1 SV=1	0.9880
9710	1068.0543	4	0.0798	0.95	5.38	DLASFIPDNKLNCVIDR	10	57.02146@C;	sp|Q10335|RPN7_SCHPO	Probable 26S proteasome regulatory subunit rpn7 OS=Schizosaccharomyces pombe GN=rpn7 PE=2 SV=1	NKHCLIKMNHGTTTLAFR	2	57.02146@C;	sp|P30655|PSB5_SCHPO	Proteasome subunit beta type-5 OS=Schizosaccharomyces pombe GN=pts1 PE=2 SV=3	0.9880
1150	731.0718	4	0.0797	0.92	-8.95	GSNDDEMKIDK	8		sp|O74762|RPN2_SCHPO	26S proteasome regulatory subunit rpn2 OS=Schizosaccharomyces pombe GN=rpn2 PE=1 SV=1	NKADYYTNICDR	2	57.02146@C;	sp|Q10335|RPN7_SCHPO	Probable 26S proteasome regulatory subunit rpn7 OS=Schizosaccharomyces pombe GN=rpn7 PE=2 SV=1	0.9880
6321	809.7569	3	0.0796	0.99	2.41	KHGQLK	1		sp|Q9UTM3|RPN5_SCHPO	26S proteasome regulatory subunit rpn5 OS=Schizosaccharomyces pombe GN=rpn5a PE=1 SV=1	EEPKSETLENFTR	4		sp|O74762|RPN2_SCHPO	26S proteasome regulatory subunit rpn2 OS=Schizosaccharomyces pombe GN=rpn2 PE=1 SV=1	0.9880
8001	1035.1989	3	0.0795	1.00	0.24	ERKPR	3		sp|Q9UQY2|PSB1_SCHPO	Probable proteasome subunit beta type-1 OS=Schizosaccharomyces pombe GN=pam1 PE=2 SV=1	YAGMFATALAYCGTSNSKIVR	18	57.02146@C;	sp|O74762|RPN2_SCHPO	26S proteasome regulatory subunit rpn2 OS=Schizosaccharomyces pombe GN=rpn2 PE=1 SV=1	0.9880
6222	1179.219	3	0.0795	0.93	-9.88	MNSTEEIDLYNR	1		sp|O74894|PRS6B_SCHPO	26S protease regulatory subunit 6B homolog OS=Schizosaccharomyces pombe GN=rpt3 PE=2 SV=1	DSYLIIDKLPSEYDSR	8		sp|O14126|PRS6A_SCHPO	26S protease regulatory subunit 6A OS=Schizosaccharomyces pombe GN=tbp1 PE=2 SV=1	0.9880
7228	895.45105	5	0.0795	0.84	2.84	VPDKLIDASTVKHVFPITK	12		sp|O94517|PSA6_SCHPO	Probable proteasome subunit alpha type-6 OS=Schizosaccharomyces pombe GN=SPBC646.16 PE=2 SV=1	MDTEMSVNMSDFLHDQATR	1		sp|Q9US13|RPN9_SCHPO	Probable 26S proteasome regulatory subunit rpn9 OS=Schizosaccharomyces pombe GN=rpn9 PE=2 SV=1	0.9880
5154	874.004	5	0.0794	0.99	-6.04	DISSKSPSGNDALNDK	5		sp|P87048|RPN1_SCHPO	26S proteasome regulatory subunit rpn1 OS=Schizosaccharomyces pombe GN=rpn1 PE=1 SV=2	EATPMEMDEEKSQDISINGNSKK	22		sp|O74762|RPN2_SCHPO	26S proteasome regulatory subunit rpn2 OS=Schizosaccharomyces pombe GN=rpn2 PE=1 SV=1	0.9880
6711	604.3141	3	0.0794	0.98	-8.09	DTTKNK	4		sp|Q09682|PSA4_SCHPO	Probable proteasome subunit alpha type-4 OS=Schizosaccharomyces pombe GN=SPAC13C5.01c PE=2 SV=1	DTALEKYK	6		sp|O74445|PRS10_SCHPO	Probable 26S protease subunit rpt4 OS=Schizosaccharomyces pombe GN=rpt4 PE=2 SV=2	0.9880
2873	680.8202	4	0.0793	0.99	-0.90	NPKADPLDER	3		sp|O74762|RPN2_SCHPO	26S proteasome regulatory subunit rpn2 OS=Schizosaccharomyces pombe GN=rpn2 PE=1 SV=1	KMSAQSCACMVR	1	57.02146@C;	sp|Q9UQY2|PSB1_SCHPO	Probable proteasome subunit beta type-1 OS=Schizosaccharomyces pombe GN=pam1 PE=2 SV=1	0.9880
9221	1477.0275	3	0.0793	0.93	-9.15	VLSVEEIEAHLQSIAEKD	17		sp|O94517|PSA6_SCHPO	Probable proteasome subunit alpha type-6 OS=Schizosaccharomyces pombe GN=SPBC646.16 PE=2 SV=1	EDWEKYQKPVDTEEENDK	5		sp|O42931|PRS7_SCHPO	26S protease regulatory subunit 7 homolog OS=Schizosaccharomyces pombe GN=rpt1 PE=1 SV=2	0.9880
10483	891.42834	4	0.0793	0.90	-1.65	SRKVAQTTYK	3		sp|O94579|PSA2_SCHPO	Probable proteasome subunit alpha type-2 OS=Schizosaccharomyces pombe GN=SPCC1442.06 PE=2 SV=1	MGQAQSGNFSNFGDGANGDNKK	21		sp|P36612|PRS4_SCHPO	26S protease regulatory subunit 4 homolog OS=Schizosaccharomyces pombe GN=mts2 PE=2 SV=1	0.9880
7099	1065.5319	3	0.0793	0.95	-2.60	KHLDAEVQK	1		sp|P41878|RPN11_SCHPO	26S proteasome regulatory subunit rpn11 OS=Schizosaccharomyces pombe GN=rpn11 PE=1 SV=2	MSRSYDSRTTIFSPEGR	1		sp|Q09682|PSA4_SCHPO	Probable proteasome subunit alpha type-4 OS=Schizosaccharomyces pombe GN=SPAC13C5.01c PE=2 SV=1	0.9880
4861	823.5628	5	0.0792	0.95	-10.80	WAFAEKQYGYGTQTV	6		sp|Q9USQ9|PSB4_SCHPO	Probable proteasome subunit beta type-4 OS=Schizosaccharomyces pombe GN=SPBC577.10 PE=2 SV=1	MDTEMSVNMSDFLHDQATR	1		sp|Q9US13|RPN9_SCHPO	Probable 26S proteasome regulatory subunit rpn9 OS=Schizosaccharomyces pombe GN=rpn9 PE=2 SV=1	0.9880
10424	885.90546	4	0.0791	0.99	-7.73	VLNKGDSGEMSLQK	4		sp|P41836|PRS8_SCHPO	26S protease regulatory subunit 8 homolog OS=Schizosaccharomyces pombe GN=let1 PE=2 SV=1	TTEEKEATPMEMDEEK	5		sp|O74762|RPN2_SCHPO	26S proteasome regulatory subunit rpn2 OS=Schizosaccharomyces pombe GN=rpn2 PE=1 SV=1	0.9880
4988	524.7568	4	0.0791	0.96	0.47	KDWNACK	1	57.02146@C;	sp|P50524|RPN12_SCHPO	26S proteasome regulatory subunit rpn12 OS=Schizosaccharomyces pombe GN=rpn12 PE=1 SV=1	GGNMKEVFR	5		sp|P06732|KCRM_HUMAN	Creatine kinase M-type OS=Homo sapiens GN=CKM PE=1 SV=2	0.9901
6634	1145.8676	3	0.0791	0.96	3.20	ASKGSNDDEMK	3		sp|O74762|RPN2_SCHPO	26S proteasome regulatory subunit rpn2 OS=Schizosaccharomyces pombe GN=rpn2 PE=1 SV=1	YPMDAHKSELEGVEEARR	7		sp|O42897|RPN3_SCHPO	Probable 26S proteasome regulatory subunit rpn3 OS=Schizosaccharomyces pombe GN=rpn3 PE=2 SV=2	0.9901
9991	764.7202	3	0.0790	0.93	7.35	GGNMKEVFR	5		sp|P06732|KCRM_HUMAN	Creatine kinase M-type OS=Homo sapiens GN=CKM PE=1 SV=2	GGDWERKNR	7		sp|Q10335|RPN7_SCHPO	Probable 26S proteasome regulatory subunit rpn7 OS=Schizosaccharomyces pombe GN=rpn7 PE=2 SV=1	0.9901
9997	780.7747	5	0.0790	0.94	-6.39	MSIMEYNGGSCVAMAGK	1	57.02146@C;	sp|Q9Y7T8|PSB3_SCHPO	Probable proteasome subunit beta type-3 OS=Schizosaccharomyces pombe GN=SPCC63.12c PE=2 SV=1	ANNWSKFTATAALGVIHR	6		sp|O74762|RPN2_SCHPO	26S proteasome regulatory subunit rpn2 OS=Schizosaccharomyces pombe GN=rpn2 PE=1 SV=1	0.9901
3173	711.5735	4	0.0789	0.94	-8.16	EKASFAR	2		sp|P50524|RPN12_SCHPO	26S proteasome regulatory subunit rpn12 OS=Schizosaccharomyces pombe GN=rpn12 PE=1 SV=1	TTEEKEATPMEMDEEK	5		sp|O74762|RPN2_SCHPO	26S proteasome regulatory subunit rpn2 OS=Schizosaccharomyces pombe GN=rpn2 PE=1 SV=1	0.9901
8790	1021.76465	4	0.0788	1.00	-0.90	VETAVLSTTVKAQAR	11		sp|O74762|RPN2_SCHPO	26S proteasome regulatory subunit rpn2 OS=Schizosaccharomyces pombe GN=rpn2 PE=1 SV=1	SCNFPEFSYFMKIVMSMVR	12	57.02146@C;	sp|P50524|RPN12_SCHPO	26S proteasome regulatory subunit rpn12 OS=Schizosaccharomyces pombe GN=rpn12 PE=1 SV=1	0.9921
3637	884.41473	4	0.0787	0.90	-1.80	EEPKSETLENFTR	4		sp|O74762|RPN2_SCHPO	26S proteasome regulatory subunit rpn2 OS=Schizosaccharomyces pombe GN=rpn2 PE=1 SV=1	NKADYYTNICDRER	2	57.02146@C;	sp|Q10335|RPN7_SCHPO	Probable 26S proteasome regulatory subunit rpn7 OS=Schizosaccharomyces pombe GN=rpn7 PE=2 SV=1	0.9921
6293	552.5249	4	0.0787	0.98	-10.18	KNVPK	1		sp|Q10329|PSA7_SCHPO	Probable proteasome subunit alpha type-7 OS=Schizosaccharomyces pombe GN=SPBC106.16 PE=2 SV=1	MNSTEEIDLYNR	1		sp|O74894|PRS6B_SCHPO	26S protease regulatory subunit 6B homolog OS=Schizosaccharomyces pombe GN=rpt3 PE=2 SV=1	0.9921
5430	711.92883	5	0.0787	0.99	-3.78	SDYYMASTYTKK	11		sp|Q9UTM3|RPN5_SCHPO	26S proteasome regulatory subunit rpn5 OS=Schizosaccharomyces pombe GN=rpn5a PE=1 SV=1	YPMDAHKSELEGVEEAR	7		sp|O42897|RPN3_SCHPO	Probable 26S proteasome regulatory subunit rpn3 OS=Schizosaccharomyces pombe GN=rpn3 PE=2 SV=2	0.9921
4818	710.1267	5	0.0785	0.96	-9.85	KQMSYMLAR	1		sp|P87048|RPN1_SCHPO	26S proteasome regulatory subunit rpn1 OS=Schizosaccharomyces pombe GN=rpn1 PE=1 SV=2	EDWEKYQKPVDTEEENDK	8		sp|O42931|PRS7_SCHPO	26S protease regulatory subunit 7 homolog OS=Schizosaccharomyces pombe GN=rpt1 PE=1 SV=2	0.9921
3728	494.28232	3	0.0785	0.90	9.40	INYKK	4		sp|P41878|RPN11_SCHPO	26S proteasome regulatory subunit rpn11 OS=Schizosaccharomyces pombe GN=rpn11 PE=1 SV=2	TMGKNK	4		sp|P41836|PRS8_SCHPO	26S protease regulatory subunit 8 homolog OS=Schizosaccharomyces pombe GN=let1 PE=2 SV=1	0.9941
4764	988.2403	3	0.0785	0.99	4.78	LLKPR	3		sp|O59770|PSA3_SCHPO	Probable proteasome subunit alpha type-3 OS=Schizosaccharomyces pombe GN=SPCC1795.04c PE=1 SV=1	SLQSVGQIIGEVLKQLDSER	14		sp|O74445|PRS10_SCHPO	Probable 26S protease subunit rpt4 OS=Schizosaccharomyces pombe GN=rpt4 PE=2 SV=2	0.9941
8163	802.4213	3	0.0784	1.00	-8.33	MKDAVK	2		sp|O59770|PSA3_SCHPO	Probable proteasome subunit alpha type-3 OS=Schizosaccharomyces pombe GN=SPCC1795.04c PE=1 SV=1	KSGRSAPGVSTTSTIQ	1		sp|Q10329|PSA7_SCHPO	Probable proteasome subunit alpha type-7 OS=Schizosaccharomyces pombe GN=SPBC106.16 PE=2 SV=1	0.9941
6353	905.4483	3	0.0784	0.95	1.53	MPFGNTHNK	1		sp|P06732|KCRM_HUMAN	Creatine kinase M-type OS=Homo sapiens GN=CKM PE=1 SV=2	VKAMEVDEKPTER	2		sp|O14126|PRS6A_SCHPO	26S protease regulatory subunit 6A OS=Schizosaccharomyces pombe GN=tbp1 PE=2 SV=1	0.9941
6765	635.3432	3	0.0784	1.00	-6.03	LLKMQR	3		sp|P36612|PRS4_SCHPO	26S protease regulatory subunit 4 homolog OS=Schizosaccharomyces pombe GN=mts2 PE=2 SV=1	MMGINERK	1		sp|Q09841|PSB7_SCHPO	Probable proteasome subunit beta type-7 OS=Schizosaccharomyces pombe GN=SPAC23D3.07 PE=2 SV=1	0.9941
5428	852.884	4	0.0784	0.97	-5.66	DQKKDKPK	3		sp|P36612|PRS4_SCHPO	26S protease regulatory subunit 4 homolog OS=Schizosaccharomyces pombe GN=mts2 PE=2 SV=1	MDKEMAEADLDDDEPDLGEF	3		sp|O42897|RPN3_SCHPO	Probable 26S proteasome regulatory subunit rpn3 OS=Schizosaccharomyces pombe GN=rpn3 PE=2 SV=2	0.9941
9784	831.75195	3	0.0783	0.96	11.27	MMGINER	1		sp|Q09841|PSB7_SCHPO	Probable proteasome subunit beta type-7 OS=Schizosaccharomyces pombe GN=SPAC23D3.07 PE=2 SV=1	SIAEKMNGASGAELK	5		sp|P41836|PRS8_SCHPO	26S protease regulatory subunit 8 homolog OS=Schizosaccharomyces pombe GN=let1 PE=2 SV=1	0.9941
8851	1144.6259	3	0.0783	1.00	-7.40	KVIARLQSYDR	1		sp|O42897|RPN3_SCHPO	Probable 26S proteasome regulatory subunit rpn3 OS=Schizosaccharomyces pombe GN=rpn3 PE=2 SV=2	VELAKQNLFVPTSDKEK	5		sp|P50524|RPN12_SCHPO	26S proteasome regulatory subunit rpn12 OS=Schizosaccharomyces pombe GN=rpn12 PE=1 SV=1	0.9941
10499	894.9203	4	0.0782	0.98	-3.07	DEKYTLYDQNDTK	3		sp|O14250|PSA1_SCHPO	Probable proteasome subunit alpha type-1 OS=Schizosaccharomyces pombe GN=SPAC6G10.04c PE=2 SV=1	QEVAAQKSSEETEDKK	7		sp|O94444|RPN10_SCHPO	26S proteasome regulatory subunit rpn10 OS=Schizosaccharomyces pombe GN=rpn10 PE=1 SV=1	0.9946
2817	814.6432	4	0.0781	0.98	-5.63	SKTLQYFA	2		sp|O14126|PRS6A_SCHPO	26S protease regulatory subunit 6A OS=Schizosaccharomyces pombe GN=tbp1 PE=2 SV=1	AVYMGLKAFESCSNDEALR	7	57.02146@C;	sp|Q9US13|RPN9_SCHPO	Probable 26S proteasome regulatory subunit rpn9 OS=Schizosaccharomyces pombe GN=rpn9 PE=2 SV=1	0.9946
8202	1024.1855	3	0.0781	1.00	-3.98	DTTKNKMVCK	6	57.02146@C;	sp|Q09682|PSA4_SCHPO	Probable proteasome subunit alpha type-4 OS=Schizosaccharomyces pombe GN=SPAC13C5.01c PE=2 SV=1	VSGSELVQKYIGEGSR	9		sp|P41836|PRS8_SCHPO	26S protease regulatory subunit 8 homolog OS=Schizosaccharomyces pombe GN=let1 PE=2 SV=1	0.9946
9546	670.68744	3	0.0780	0.99	-7.78	KTTEEK	1		sp|O74762|RPN2_SCHPO	26S proteasome regulatory subunit rpn2 OS=Schizosaccharomyces pombe GN=rpn2 PE=1 SV=1	TLIDKFSGEK	5		sp|Q9P7S2|RPN6_SCHPO	Probable 26S proteasome regulatory subunit rpn6 OS=Schizosaccharomyces pombe GN=rpn6 PE=2 SV=1	0.9946
5989	887.116	3	0.0780	0.90	-6.25	FDSEKAGDR	5		sp|O14126|PRS6A_SCHPO	26S protease regulatory subunit 6A OS=Schizosaccharomyces pombe GN=tbp1 PE=2 SV=1	IHAKSMAIDKDIR	10		sp|O42931|PRS7_SCHPO	26S protease regulatory subunit 7 homolog OS=Schizosaccharomyces pombe GN=rpt1 PE=1 SV=2	0.9946
3301	693.32526	4	0.0779	0.99	-9.08	NEEKLAEFDK	4		sp|Q10335|RPN7_SCHPO	Probable 26S proteasome regulatory subunit rpn7 OS=Schizosaccharomyces pombe GN=rpn7 PE=2 SV=1	YTQSTNNDDPKK	11		sp|P30655|PSB5_SCHPO	Proteasome subunit beta type-5 OS=Schizosaccharomyces pombe GN=pts1 PE=2 SV=3	0.9946
5040	703.5187	5	0.0779	0.95	-2.92	MSQARGFDR	1		sp|O94517|PSA6_SCHPO	Probable proteasome subunit alpha type-6 OS=Schizosaccharomyces pombe GN=SPBC646.16 PE=2 SV=1	VDKPDGTMDYDSMDNIFFAK	3		sp|Q9UUB6|UBLH2_SCHPO	Ubiquitin carboxyl-terminal hydrolase 2 OS=Schizosaccharomyces pombe GN=uch2 PE=1 SV=1	0.9946
3978	1055.1654	3	0.0779	1.00	7.33	MPPKEDWEK	1		sp|O42931|PRS7_SCHPO	26S protease regulatory subunit 7 homolog OS=Schizosaccharomyces pombe GN=rpt1 PE=1 SV=2	TSETNDRNSTNNTKER	14		sp|P87048|RPN1_SCHPO	26S proteasome regulatory subunit rpn1 OS=Schizosaccharomyces pombe GN=rpn1 PE=1 SV=2	0.9946
7363	1203.2823	3	0.0778	0.91	-4.60	YTQSTNNDDPKK	11		sp|P30655|PSB5_SCHPO	Proteasome subunit beta type-5 OS=Schizosaccharomyces pombe GN=pts1 PE=2 SV=3	HIGIATTGFIPDGQHIVKR	18		sp|O59770|PSA3_SCHPO	Probable proteasome subunit alpha type-3 OS=Schizosaccharomyces pombe GN=SPCC1795.04c PE=1 SV=1	0.9946
2785	489.49463	5	0.0777	0.97	1.90	KPRRLLK	1		sp|Q9UQY2|PSB1_SCHPO	Probable proteasome subunit beta type-1 OS=Schizosaccharomyces pombe GN=pam1 PE=2 SV=1	FNLMVICKDKK	8	57.02146@C;	sp|Q9UUB6|UBLH2_SCHPO	Ubiquitin carboxyl-terminal hydrolase 2 OS=Schizosaccharomyces pombe GN=uch2 PE=1 SV=1	0.9946
9655	1223.6105	3	0.0777	0.91	10.25	YDKTEDDIK	3		sp|O74445|PRS10_SCHPO	Probable 26S protease subunit rpt4 OS=Schizosaccharomyces pombe GN=rpt4 PE=2 SV=2	LDDMSLIKEDCEAATDPLLKK	20	57.02146@C;	sp|P87048|RPN1_SCHPO	26S proteasome regulatory subunit rpn1 OS=Schizosaccharomyces pombe GN=rpn1 PE=1 SV=2	0.9946
10460	987.25836	4	0.0776	0.89	-10.33	YQATVMRGAFKV	11		sp|Q10335|RPN7_SCHPO	Probable 26S proteasome regulatory subunit rpn7 OS=Schizosaccharomyces pombe GN=rpn7 PE=2 SV=1	DFSKTLPPELKGEALGNSEHIR	4		sp|Q9UUB6|UBLH2_SCHPO	Ubiquitin carboxyl-terminal hydrolase 2 OS=Schizosaccharomyces pombe GN=uch2 PE=1 SV=1	0.9946
9325	1066.1998	3	0.0775	0.92	-2.60	NPKADPLDER	3		sp|O74762|RPN2_SCHPO	26S proteasome regulatory subunit rpn2 OS=Schizosaccharomyces pombe GN=rpn2 PE=1 SV=1	MSTLDLNHLADLYDRK	1		sp|P50524|RPN12_SCHPO	26S proteasome regulatory subunit rpn12 OS=Schizosaccharomyces pombe GN=rpn12 PE=1 SV=1	0.9946
1585	691.82745	4	0.0775	0.74	6.71	FPTDDDDK	1		sp|P00761|TRYP_PIG	Trypsin OS=Sus scrofa PE=1 SV=1	AVKPTDMEQFAFYK	3		sp|O74894|PRS6B_SCHPO	26S protease regulatory subunit 6B homolog OS=Schizosaccharomyces pombe GN=rpt3 PE=2 SV=1	0.9946
9699	1273.62	3	0.0774	0.97	-1.28	EYLEKNWK	5		sp|Q10329|PSA7_SCHPO	Probable proteasome subunit alpha type-7 OS=Schizosaccharomyces pombe GN=SPBC106.16 PE=2 SV=1	TDLNHENLKGGDDLDPNYVLSSR	9		sp|P06732|KCRM_HUMAN	Creatine kinase M-type OS=Homo sapiens GN=CKM PE=1 SV=2	0.9946
[truncated: 229 more rows]
