# Supplementary material for: ECL: an exhaustive search tool for the identification of cross-linked peptides using whole database
Source: BMC Bioinformatics. 2016 May 20;17:217. doi: 10.1186/s12859-016-1073-y (PMC4874008; doi:10.1186/s12859-016-1073-y)
Supplement: Additional file 2 — Detailed results of synthetic peptides and 26S Proteasome samples. (ZIP 4432 kb) [file 12859_2016_1073_MOESM2_ESM.zip › Detailed_results/26Syeast_database/Kojak/aleitner_M1012_004.perc.intra.txt.xls]

PSMId	score	q-value	posterior_error_prob	peptide	proteinIds
T-7654-59.94	20.109	0	5.37532e-006	-.QLEMLDLQEGFIKEDCK(13)--SLKR(3).-	>sp|O74894|PRS6B_SCHPO_26S_protease_regulatory_subunit_6B_homolog_OS=Schizosaccharomyces_pombe_GN=rpt3_PE=2_SV=1
T-6414-52.52	19.7914	0	6.52147e-006	-.ALQDYKPELASDPIIR(6)--FSGEKK(5).-	>sp|Q9P7S2|RPN6_SCHPO_Probable_26S_proteasome_regulatory_subunit_rpn6_OS=Schizosaccharomyces_pombe_GN=rpn6_PE=2_SV=1
T-8592-65.58	18.7763	0	1.20959e-005	-.FFEKEDVQSLK(4)--EKVAFILDQVR(2).-	>sp|Q9UTM3|RPN5_SCHPO_26S_proteasome_regulatory_subunit_rpn5_OS=Schizosaccharomyces_pombe_GN=rpn5a_PE=1_SV=1
T-7236-57.44	17.0799	0	3.3962e-005	-.DNLSWLSKANNWSK(8)--TKDSLEAR(2).-	>sp|O74762|RPN2_SCHPO_26S_proteasome_regulatory_subunit_rpn2_OS=Schizosaccharomyces_pombe_GN=rpn2_PE=1_SV=1
T-8190-63.03	16.6566	0	4.39409e-005	-.EGKGEIYSFDPVGSYER(3)--LLKLEEAMK(3).-	>sp|Q9UQY2|PSB1_SCHPO_Probable_proteasome_subunit_beta_type-1_OS=Schizosaccharomyces_pombe_GN=pam1_PE=2_SV=1
T-6639-53.81	16.5443	0	4.70499e-005	-.IGLHDDAYLDVCKYYR(13)--YYEQKIR(5).-	>sp|Q9UTM3|RPN5_SCHPO_26S_proteasome_regulatory_subunit_rpn5_OS=Schizosaccharomyces_pombe_GN=rpn5a_PE=1_SV=1
T-5100-44.50	15.2938	0	0.000100699	-.SIKGYTLPPHCSR(3)--IEEIFKK(6).-	>sp|P06732|KCRM_HUMAN_Creatine_kinase_M-type_OS=Homo_sapiens_GN=CKM_PE=1_SV=2
T-11551-84.47	14.6846	0	0.000145876	-.LAAPQLVQMFIGDGAKLVR(16)--SAVIKTSTR(5).-	>sp|O14126|PRS6A_SCHPO_26S_protease_regulatory_subunit_6A_OS=Schizosaccharomyces_pombe_GN=tbp1_PE=2_SV=1
T-9344-70.24	14.3635	0	0.000177341	-.LSGVVEGIFQKCYAK(11)--NSDYKETLIFK(5).-	>sp|O74762|RPN2_SCHPO_26S_proteasome_regulatory_subunit_rpn2_OS=Schizosaccharomyces_pombe_GN=rpn2_PE=1_SV=1
T-9834-73.29	14.3606	0	0.000177653	-.QLIIKEEMMNSIQQAVAK(5)--LEKVR(3).-	>sp|Q9UTM3|RPN5_SCHPO_26S_proteasome_regulatory_subunit_rpn5_OS=Schizosaccharomyces_pombe_GN=rpn5a_PE=1_SV=1
T-4846-42.99	14.061	0	0.000213169	-.KPTSELAIGASLEK(1)--ATAIGKSSTAAK(6).-	>sp|O94579|PSA2_SCHPO_Probable_proteasome_subunit_alpha_type-2_OS=Schizosaccharomyces_pombe_GN=SPCC1442.06_PE=2_SV=1
T-10485-77.36	13.9478	0	0.00022836	-.AGDFQGLNEQLVSLFKK(16)--TITDGKIYVEVER(6).-	>sp|Q9UTM3|RPN5_SCHPO_26S_proteasome_regulatory_subunit_rpn5_OS=Schizosaccharomyces_pombe_GN=rpn5a_PE=1_SV=1
T-1526-20.28	13.8467	0	0.000242832	-.SPSGNDALNDKK(11)--GTKTSETNDR(3).-	>sp|P87048|RPN1_SCHPO_26S_proteasome_regulatory_subunit_rpn1_OS=Schizosaccharomyces_pombe_GN=rpn1_PE=1_SV=2
T-6840-55.06	12.7907	0	0.000461362	-.YKDGVILAADSR(2)--MVILNKDGMER(6).-	>sp|O43063|PSB6_SCHPO_Probable_proteasome_subunit_beta_type-6_OS=Schizosaccharomyces_pombe_GN=SPBC4C3.10c_PE=2_SV=1
T-9735-72.69	12.7231	0	0.000480701	-.GNQKFSSTADYMNMSS(4)--DFLDAVQKVVK(8).-	>sp|O42931|PRS7_SCHPO_26S_protease_regulatory_subunit_7_homolog_OS=Schizosaccharomyces_pombe_GN=rpt1_PE=1_SV=2
T-3869-36.98	12.3745	0	0.000593967	-.KMSAQSCACMVR(1)--IITKEGVETR(4).-	>sp|Q9UQY2|PSB1_SCHPO_Probable_proteasome_subunit_beta_type-1_OS=Schizosaccharomyces_pombe_GN=pam1_PE=2_SV=1
T-4901-43.33	12.2996	0	0.000621561	-.ATSAGPKQTETINWLEK(7)--KVPDK(1).-	>sp|O94517|PSA6_SCHPO_Probable_proteasome_subunit_alpha_type-6_OS=Schizosaccharomyces_pombe_GN=SPBC646.16_PE=2_SV=1
T-2857-30.21	11.6729	0	0.000908718	-.KIYNEYPPTK(1)--KVAQTTYK(1).-	>sp|O94579|PSA2_SCHPO_Probable_proteasome_subunit_alpha_type-2_OS=Schizosaccharomyces_pombe_GN=SPCC1442.06_PE=2_SV=1
T-3076-31.75	11.5248	0	0.000993911	-.IQYVGKQDPK(6)--NHASIDKMK(7).-	>sp|P41878|RPN11_SCHPO_26S_proteasome_regulatory_subunit_rpn11_OS=Schizosaccharomyces_pombe_GN=rpn11_PE=1_SV=2
T-5052-44.22	11.4991	0	0.0010095	-.ELLVKASK(5)--IKLISGK(2).-	>sp|Q9US13|RPN9_SCHPO_Probable_26S_proteasome_regulatory_subunit_rpn9_OS=Schizosaccharomyces_pombe_GN=rpn9_PE=2_SV=1
T-5759-48.56	11.3202	0	0.00112477	-.AVYDTAVVQEDPEKWK(14)--LKYYEQK(2).-	>sp|Q9UTM3|RPN5_SCHPO_26S_proteasome_regulatory_subunit_rpn5_OS=Schizosaccharomyces_pombe_GN=rpn5a_PE=1_SV=1
T-2030-24.20	11.2037	0	0.00120678	-.LTHEKSTMLEK(5)--IKENQEK(2).-	>sp|O14126|PRS6A_SCHPO_26S_protease_regulatory_subunit_6A_OS=Schizosaccharomyces_pombe_GN=tbp1_PE=2_SV=1
T-8743-66.52	10.5776	0	0.00175955	-.LNADVLGQLIKK(11)--MIDDQR(1).-	>sp|O42897|RPN3_SCHPO_Probable_26S_proteasome_regulatory_subunit_rpn3_OS=Schizosaccharomyces_pombe_GN=rpn3_PE=2_SV=2
T-7622-59.76	10.2521	0	0.00213862	-.EGKGEIYSFDPVGSYER(3)--RLLKLEEAMK(4).-	>sp|Q9UQY2|PSB1_SCHPO_Probable_proteasome_subunit_beta_type-1_OS=Schizosaccharomyces_pombe_GN=pam1_PE=2_SV=1
T-2055-24.40	9.84421	0	0.00272781	-.DISSKSPSGNDALNDKK(5)--GTKTSETNDR(3).-	>sp|P87048|RPN1_SCHPO_26S_proteasome_regulatory_subunit_rpn1_OS=Schizosaccharomyces_pombe_GN=rpn1_PE=1_SV=2
T-7865-61.13	9.74666	0	0.00289058	-.SDEINEVLNKYQETQR(10)--MVCKIWK(4).-	>sp|Q09682|PSA4_SCHPO_Probable_proteasome_subunit_alpha_type-4_OS=Schizosaccharomyces_pombe_GN=SPAC13C5.01c_PE=2_SV=1
T-4510-40.93	9.53579	0	0.00327518	-.EIQDEKEAEAAR(6)--EYLEKNWK(5).-	>sp|Q10329|PSA7_SCHPO_Probable_proteasome_subunit_alpha_type-7_OS=Schizosaccharomyces_pombe_GN=SPBC106.16_PE=2_SV=1
T-1765-22.22	9.46236	0	0.00342038	-.QEVAAQKSSEETEDK(7)--KMQE(1).-	>sp|O94444|RPN10_SCHPO_26S_proteasome_regulatory_subunit_rpn10_OS=Schizosaccharomyces_pombe_GN=rpn10_PE=1_SV=1
T-7896-61.30	9.25448	0	0.00386569	-.IVAFVGSPIVEDEKNLIR(14)--LAKR(3).-	>sp|O94444|RPN10_SCHPO_26S_proteasome_regulatory_subunit_rpn10_OS=Schizosaccharomyces_pombe_GN=rpn10_PE=1_SV=1
T-939-15.19	9.19964	0	0.0039921	-.KAQSGPDASAK(1)--LKPQDER(2).-	>sp|P36612|PRS4_SCHPO_26S_protease_regulatory_subunit_4_homolog_OS=Schizosaccharomyces_pombe_GN=mts2_PE=2_SV=1
T-6425-52.58	8.35528	0	0.0065026	-.VELAKQNLFVPTSDK(5)--EKASFAR(2).-	>sp|P50524|RPN12_SCHPO_26S_proteasome_regulatory_subunit_rpn12_OS=Schizosaccharomyces_pombe_GN=rpn12_PE=1_SV=1
T-4287-39.59	8.28798	0	0.00675534	-.EIQDEKEAEAAR(6)--NWKEGLSR(3).-	>sp|Q10329|PSA7_SCHPO_Probable_proteasome_subunit_alpha_type-7_OS=Schizosaccharomyces_pombe_GN=SPBC106.16_PE=2_SV=1
T-6155-50.97	7.51074	0	0.0103753	-.IITKEGVETR(4)--LLKLEEAMK(3).-	>sp|Q9UQY2|PSB1_SCHPO_Probable_proteasome_subunit_beta_type-1_OS=Schizosaccharomyces_pombe_GN=pam1_PE=2_SV=1
T-1639-21.18	6.60767	0	0.0164846	-.QEVAAQKSSEETEDK(7)--LAKR(3).-	>sp|O94444|RPN10_SCHPO_26S_proteasome_regulatory_subunit_rpn10_OS=Schizosaccharomyces_pombe_GN=rpn10_PE=1_SV=1
T-2493-27.60	6.24042	0	0.0196073	-.KHLDAEVQK(1)--NHASIDKMK(7).-	>sp|P41878|RPN11_SCHPO_26S_proteasome_regulatory_subunit_rpn11_OS=Schizosaccharomyces_pombe_GN=rpn11_PE=1_SV=2
T-4194-39.02	6.18537	0	0.020106	-.GGVHVKLAHLSK(6)--VISMEKGGNMK(6).-	>sp|P06732|KCRM_HUMAN_Creatine_kinase_M-type_OS=Homo_sapiens_GN=CKM_PE=1_SV=2
T-3604-35.26	5.76893	0	0.0241055	-.KNEEKLAEFDK(5)--KNRLK(1).-	>sp|Q10335|RPN7_SCHPO_Probable_26S_proteasome_regulatory_subunit_rpn7_OS=Schizosaccharomyces_pombe_GN=rpn7_PE=2_SV=1
T-4865-43.11	5.22706	0	0.0297014	-.IEFATITKDTTK(8)--NKMVCK(2).-	>sp|Q09682|PSA4_SCHPO_Probable_proteasome_subunit_alpha_type-4_OS=Schizosaccharomyces_pombe_GN=SPAC13C5.01c_PE=2_SV=1
T-3041-31.51	5.08751	0	0.031154	-.IQYVGKQDPK(6)--KHLDAEVQK(1).-	>sp|P41878|RPN11_SCHPO_26S_proteasome_regulatory_subunit_rpn11_OS=Schizosaccharomyces_pombe_GN=rpn11_PE=1_SV=2
T-4858-43.06	5.00471	0	0.0320071	-.VATEKDFLDAVQK(5)--VVKGNQK(3).-	>sp|O42931|PRS7_SCHPO_26S_protease_regulatory_subunit_7_homolog_OS=Schizosaccharomyces_pombe_GN=rpt1_PE=1_SV=2
T-4497-40.85	4.89419	0	0.0331282	-.SDYYMASTYTKK(11)--YYEQKIR(5).-	>sp|Q9UTM3|RPN5_SCHPO_26S_proteasome_regulatory_subunit_rpn5_OS=Schizosaccharomyces_pombe_GN=rpn5a_PE=1_SV=1
T-2489-27.58	4.26859	0.0153846	0.0388863	-.KVAQTTYK(1)--VLVDKSR(5).-	>sp|O94579|PSA2_SCHPO_Probable_proteasome_subunit_alpha_type-2_OS=Schizosaccharomyces_pombe_GN=SPCC1442.06_PE=2_SV=1
T-6147-50.93	4.20199	0.0153846	0.0394724	-.YTLYDQNDTKEWLDK(10)--LGDKGPAAAR(4).-	>sp|O14250|PSA1_SCHPO_Probable_proteasome_subunit_alpha_type-1_OS=Schizosaccharomyces_pombe_GN=SPAC6G10.04c_PE=2_SV=1
T-1960-23.72	4.15929	0.0153846	0.0398513	-.KVAQTTYKK(1)--VLVDKSR(5).-	>sp|O94579|PSA2_SCHPO_Probable_proteasome_subunit_alpha_type-2_OS=Schizosaccharomyces_pombe_GN=SPCC1442.06_PE=2_SV=1
T-3266-33.10	4.04175	0.0153846	0.0409147	-.SVQPTAKTVQK(7)--KHFEQVINEK(1).-	>sp|O74762|RPN2_SCHPO_26S_proteasome_regulatory_subunit_rpn2_OS=Schizosaccharomyces_pombe_GN=rpn2_PE=1_SV=1
T-6893-55.37	3.6186	0.0153846	0.0452581	-.EGKGEIYSFDPVGSYER(3)--IITKEGVETR(4).-	>sp|Q9UQY2|PSB1_SCHPO_Probable_proteasome_subunit_beta_type-1_OS=Schizosaccharomyces_pombe_GN=pam1_PE=2_SV=1
T-10970-80.54	3.49875	0.0153846	0.0467328	-.TQLADILSVLGMSYSNTSKHESLK(19)--SPSGNDALNDKKGTK(11).-	>sp|P87048|RPN1_SCHPO_26S_proteasome_regulatory_subunit_rpn1_OS=Schizosaccharomyces_pombe_GN=rpn1_PE=1_SV=2
T-8120-62.63	3.28378	0.0153846	0.0497949	-.TFANLVSSTLYEKR(13)--YKVNLYK(2).-	>sp|Q9Y7T8|PSB3_SCHPO_Probable_proteasome_subunit_beta_type-3_OS=Schizosaccharomyces_pombe_GN=SPCC63.12c_PE=2_SV=1
T-8163-62.89	3.03155	0.0153846	0.0542968	-.KYIPNPVLVIIDVKPK(14)--GTKR(3).-	>sp|O74440|RPN8_SCHPO_26S_proteasome_regulatory_subunit_rpn8_OS=Schizosaccharomyces_pombe_GN=rpn8_PE=2_SV=1
T-595-11.82	2.82407	0.0153846	0.0589941	-.ASKGSNDDEMK(3)--KTTEEK(1).-	>sp|O74762|RPN2_SCHPO_26S_proteasome_regulatory_subunit_rpn2_OS=Schizosaccharomyces_pombe_GN=rpn2_PE=1_SV=1
T-4813-42.79	2.55772	0.0153846	0.0668199	-.KEDSSPCGYIIR(1)--ILSGEQTVKYDR(9).-	>sp|O74762|RPN2_SCHPO_26S_proteasome_regulatory_subunit_rpn2_OS=Schizosaccharomyces_pombe_GN=rpn2_PE=1_SV=1
T-6548-53.28	2.50968	0.0153846	0.0684989	-.CTKIIENEQSAEK(3)--QIAKFVVSLGER(4).-	>sp|O42931|PRS7_SCHPO_26S_protease_regulatory_subunit_7_homolog_OS=Schizosaccharomyces_pombe_GN=rpt1_PE=1_SV=2
T-12127-88.34	2.45184	0.0153846	0.0706466	-.SPAIIFIDELDAIGTKR(16)--KLEFPLPNEEAR(1).-	>sp|O14126|PRS6A_SCHPO_26S_protease_regulatory_subunit_6A_OS=Schizosaccharomyces_pombe_GN=tbp1_PE=2_SV=1
T-10614-78.28	2.43096	0.0153846	0.0714581	-.DAFALAKEKSPAIIFIDELDAIGTK(9)--RFDSEKAGDR(6).-	>sp|O14126|PRS6A_SCHPO_26S_protease_regulatory_subunit_6A_OS=Schizosaccharomyces_pombe_GN=tbp1_PE=2_SV=1
T-1211-17.66	2.37703	0.0153846	0.0736457	-.SVQPTAKTVQK(7)--KTTEEK(1).-	>sp|O74762|RPN2_SCHPO_26S_proteasome_regulatory_subunit_rpn2_OS=Schizosaccharomyces_pombe_GN=rpn2_PE=1_SV=1
T-7253-57.55	2.15481	0.0153846	0.0842475	-.IHAKSMAIDKDIR(4)--EDTEAVLKR(8).-	>sp|O42931|PRS7_SCHPO_26S_protease_regulatory_subunit_7_homolog_OS=Schizosaccharomyces_pombe_GN=rpt1_PE=1_SV=2
T-3115-32.03	2.14513	0.0153846	0.0847738	-.YDKTEDDIK(3)--DLVKK(4).-	>sp|O74445|PRS10_SCHPO_Probable_26S_protease_subunit_rpt4_OS=Schizosaccharomyces_pombe_GN=rpt4_PE=2_SV=2
T-7523-59.17	1.8835	0.0153846	0.10149	-.GQSIDDMIPAQK(12)--HPKFEEILTR(3).-	>sp|P06732|KCRM_HUMAN_Creatine_kinase_M-type_OS=Homo_sapiens_GN=CKM_PE=1_SV=2
T-1242-17.92	1.86284	0.0153846	0.103038	-.GTKTSETNDRNSTNNTK(3)--SPSGNDALNDKK(11).-	>sp|P87048|RPN1_SCHPO_26S_proteasome_regulatory_subunit_rpn1_OS=Schizosaccharomyces_pombe_GN=rpn1_PE=1_SV=2
T-4330-39.87	1.83312	0.0153846	0.10533	-.ATKQSKYTYDR(6)--MMGINERK(1).-	>sp|Q09841|PSB7_SCHPO_Probable_proteasome_subunit_beta_type-7_OS=Schizosaccharomyces_pombe_GN=SPAC23D3.07_PE=2_SV=1
T-2250-25.81	1.73268	0.0153846	0.113687	-.RFDSEKAGDR(6)--SAVIKTSTR(5).-	>sp|O14126|PRS6A_SCHPO_26S_protease_regulatory_subunit_6A_OS=Schizosaccharomyces_pombe_GN=tbp1_PE=2_SV=1
T-2171-25.27	1.7304	0.0153846	0.113888	-.GDSGEMSLQKLFK(13)--QIKEIK(3).-	>sp|P41836|PRS8_SCHPO_26S_protease_regulatory_subunit_8_homolog_OS=Schizosaccharomyces_pombe_GN=let1_PE=2_SV=1
T-3529-34.76	1.66039	0.0153846	0.120323	-.KLEGTIDYQK(1)--KVADLK(1).-	>sp|O74445|PRS10_SCHPO_Probable_26S_protease_subunit_rpt4_OS=Schizosaccharomyces_pombe_GN=rpt4_PE=2_SV=2
T-1644-21.22	1.50418	0.0153846	0.136635	-.GSNDDEMKIDK(8)--KTTEEK(1).-	>sp|O74762|RPN2_SCHPO_26S_proteasome_regulatory_subunit_rpn2_OS=Schizosaccharomyces_pombe_GN=rpn2_PE=1_SV=1
T-3656-35.59	1.30351	0.0153846	0.16206	-.AVAHHTDCKFIR(9)--EIKPNIR(3).-	>sp|P41836|PRS8_SCHPO_26S_protease_regulatory_subunit_8_homolog_OS=Schizosaccharomyces_pombe_GN=let1_PE=2_SV=1
T-1090-16.58	1.13169	0.0266667	0.188382	-.ASKGSNDDEMK(3)--IDKK(3).-	>sp|O74762|RPN2_SCHPO_26S_proteasome_regulatory_subunit_rpn2_OS=Schizosaccharomyces_pombe_GN=rpn2_PE=1_SV=1
T-6559-53.35	1.12925	0.0266667	0.188789	-.KIEIPLPNEVGR(1)--VGIKPPK(4).-	>sp|O74445|PRS10_SCHPO_Probable_26S_protease_subunit_rpt4_OS=Schizosaccharomyces_pombe_GN=rpt4_PE=2_SV=2
T-6528-53.17	1.10745	0.0266667	0.192468	-.FGDGIQIAQLALKHR(13)--ENKIQR(3).-	>sp|O94444|RPN10_SCHPO_26S_proteasome_regulatory_subunit_rpn10_OS=Schizosaccharomyces_pombe_GN=rpn10_PE=1_SV=1
T-8717-66.36	1.07675	0.0266667	0.197785	-.KIEIPLPNEVGR(1)--LEGTIDYQKL(9).-	>sp|O74445|PRS10_SCHPO_Probable_26S_protease_subunit_rpt4_OS=Schizosaccharomyces_pombe_GN=rpt4_PE=2_SV=2
T-1186-17.46	0.948692	0.0266667	0.221731	-.EIQDEKEAEAARK(6)--KSGR(1).-	>sp|Q10329|PSA7_SCHPO_Probable_proteasome_subunit_alpha_type-7_OS=Schizosaccharomyces_pombe_GN=SPBC106.16_PE=2_SV=1
T-2451-27.32	0.94191	0.0266667	0.223081	-.SVQPTAKTVQK(7)--TKDSLEAR(2).-	>sp|O74762|RPN2_SCHPO_26S_proteasome_regulatory_subunit_rpn2_OS=Schizosaccharomyces_pombe_GN=rpn2_PE=1_SV=1
T-1445-19.64	0.924287	0.0266667	0.226631	-.EIQDEKEAEAAR(6)--KSGR(1).-	>sp|Q10329|PSA7_SCHPO_Probable_proteasome_subunit_alpha_type-7_OS=Schizosaccharomyces_pombe_GN=SPBC106.16_PE=2_SV=1
T-1213-17.68	0.840105	0.0266667	0.244383	-.EIQDEKEAEAAR(6)--KKSGR(1).-	>sp|Q10329|PSA7_SCHPO_Probable_proteasome_subunit_alpha_type-7_OS=Schizosaccharomyces_pombe_GN=SPBC106.16_PE=2_SV=1
T-2453-27.33	0.760892	0.0266667	0.262298	-.TKDEGGPAGGLYI(2)--EKVLKTK(5).-	>sp|P36612|PRS4_SCHPO_26S_protease_regulatory_subunit_4_homolog_OS=Schizosaccharomyces_pombe_GN=mts2_PE=2_SV=1
T-2538-27.92	0.721019	0.0266667	0.271755	-.DKPKYEPPVPTR(2)--KDQK(1).-	>decoy_reverse_sp|P36612|PRS4_SCHPO_Decoy_of_Reverse_of_26S_protease_regulatory_subunit_4_homolog_OS=Schizosaccharomyces_pombe_GN=mts2_PE=2_SV=1	>sp|P36612|PRS4_SCHPO_26S_protease_regulatory_subunit_4_homolog_OS=Schizosaccharomyces_pombe_GN=mts2_PE=2_SV=1
T-7143-56.90	0.330424	0.0641026	0.377539	-.SAQEILCNEPVETYGSFDLKEK(20)--LKYYEQK(2).-	>sp|Q9UTM3|RPN5_SCHPO_26S_proteasome_regulatory_subunit_rpn5_OS=Schizosaccharomyces_pombe_GN=rpn5a_PE=1_SV=1
T-9351-70.28	0.289286	0.0641026	0.389776	-.YKSYLLQHR(2)--DTALEKYK(6).-	>sp|O74445|PRS10_SCHPO_Probable_26S_protease_subunit_rpt4_OS=Schizosaccharomyces_pombe_GN=rpt4_PE=2_SV=2
T-12022-87.62	0.231289	0.0641026	0.40732	-.LTHEKSTMLEKIK(11)--KLGVKPPK(5).-	>sp|O14126|PRS6A_SCHPO_26S_protease_regulatory_subunit_6A_OS=Schizosaccharomyces_pombe_GN=tbp1_PE=2_SV=1
T-1486-19.96	0.20183	0.0714286	0.416353	-.LAHLSKHPK(6)--LQKR(3).-	>sp|P06732|KCRM_HUMAN_Creatine_kinase_M-type_OS=Homo_sapiens_GN=CKM_PE=1_SV=2
T-5533-47.09	0.0607237	0.0714286	0.460569	-.RLLKLEEAMK(4)--IITKEGVETR(4).-	>sp|Q9UQY2|PSB1_SCHPO_Probable_proteasome_subunit_beta_type-1_OS=Schizosaccharomyces_pombe_GN=pam1_PE=2_SV=1
T-2214-25.56	0.0273211	0.0714286	0.471227	-.ATSAGPKQTETINWLEK(7)--SQAR(1).-	>sp|O94517|PSA6_SCHPO_Probable_proteasome_subunit_alpha_type-6_OS=Schizosaccharomyces_pombe_GN=SPBC646.16_PE=2_SV=1
T-2737-29.36	0	0.0714286	0.479984	-.GGVHVKLAHLSK(6)--LQKR(3).-	>sp|P06732|KCRM_HUMAN_Creatine_kinase_M-type_OS=Homo_sapiens_GN=CKM_PE=1_SV=2
T-7355-58.15	0	0.0714286	0.479984	-.FSFISNVRPKLFAYPPK(10)--KEEPK(1).-	>sp|O74762|RPN2_SCHPO_26S_proteasome_regulatory_subunit_rpn2_OS=Schizosaccharomyces_pombe_GN=rpn2_PE=1_SV=1
T-1944-23.61	0	0.0714286	0.479984	-.IKENQEKISNNK(7)--LGVKPPK(4).-	>sp|O14126|PRS6A_SCHPO_26S_protease_regulatory_subunit_6A_OS=Schizosaccharomyces_pombe_GN=tbp1_PE=2_SV=1
T-6963-55.79	-0.0890298	0.104651	0.508655	-.LIDASTVKHVFPITK(8)--NCACVISQKK(9).-	>sp|O94517|PSA6_SCHPO_Probable_proteasome_subunit_alpha_type-6_OS=Schizosaccharomyces_pombe_GN=SPBC646.16_PE=2_SV=1
T-4499-40.86	-0.111318	0.104651	0.515837	-.LKVELAK(2)--KELLK(1).-	>sp|P50524|RPN12_SCHPO_26S_proteasome_regulatory_subunit_rpn12_OS=Schizosaccharomyces_pombe_GN=rpn12_PE=1_SV=1
T-8795-66.85	-0.416322	0.122222	0.611843	-.QDPKKHLDAEVQK(5)--QDPKK(4).-	>sp|P41878|RPN11_SCHPO_26S_proteasome_regulatory_subunit_rpn11_OS=Schizosaccharomyces_pombe_GN=rpn11_PE=1_SV=2
T-5079-44.38	-0.448811	0.122222	0.621611	-.YKDGVILAADSR(2)--MATTVK(1).-	>sp|O43063|PSB6_SCHPO_Probable_proteasome_subunit_beta_type-6_OS=Schizosaccharomyces_pombe_GN=SPBC4C3.10c_PE=2_SV=1
T-9059-68.41	-0.452337	0.122222	0.622664	-.ILFENPDEATKRK(11)--DQKKDKPK(3).-	>sp|P36612|PRS4_SCHPO_26S_protease_regulatory_subunit_4_homolog_OS=Schizosaccharomyces_pombe_GN=mts2_PE=2_SV=1
T-4788-42.64	-0.478738	0.122222	0.630502	-.NLLLQEKGFPTPK(7)--ATKQSKYTYDR(6).-	>sp|Q09841|PSB7_SCHPO_Probable_proteasome_subunit_beta_type-7_OS=Schizosaccharomyces_pombe_GN=SPAC23D3.07_PE=2_SV=1
T-5526-47.05	-0.536387	0.129032	0.647303	-.IKLISGKLDEAR(7)--ELLVKASK(5).-	>sp|Q9US13|RPN9_SCHPO_Probable_26S_proteasome_regulatory_subunit_rpn9_OS=Schizosaccharomyces_pombe_GN=rpn9_PE=2_SV=1
T-6736-54.43	-0.587827	0.129032	0.66188	-.DTLSKDQELTEENVSISVIGK(5)--LGDKGPAAAR(4).-	>sp|O14250|PSA1_SCHPO_Probable_proteasome_subunit_alpha_type-1_OS=Schizosaccharomyces_pombe_GN=SPAC6G10.04c_PE=2_SV=1
T-7170-57.05	-0.727358	0.129032	0.698898	-.GITVLKPDDDK(6)--KRMPIDFK(1).-	>sp|Q09720|PSB2_SCHPO_Probable_proteasome_subunit_beta_type-2_OS=Schizosaccharomyces_pombe_GN=SPAC31A2.04c_PE=2_SV=1
T-1085-16.53	-0.7478	0.138298	0.703944	-.KGTKTSETNDR(4)--HESLKYR(5).-	>sp|P87048|RPN1_SCHPO_26S_proteasome_regulatory_subunit_rpn1_OS=Schizosaccharomyces_pombe_GN=rpn1_PE=1_SV=2
T-9704-72.49	-0.887676	0.168421	0.73521	-.KEDSSPCGYIIR(1)--KEDSSPCGYIIR(1).-	>sp|O74762|RPN2_SCHPO_26S_proteasome_regulatory_subunit_rpn2_OS=Schizosaccharomyces_pombe_GN=rpn2_PE=1_SV=1
T-5184-45.02	-0.966606	0.177083	0.75009	-.VYHAIRNIPKAR(10)--GVSKDEK(4).-	>sp|Q9P7S2|RPN6_SCHPO_Probable_26S_proteasome_regulatory_subunit_rpn6_OS=Schizosaccharomyces_pombe_GN=rpn6_PE=2_SV=1
T-12981-94.59	-1.067	0.204082	0.766042	-.DQKKDKPK(6)--EKVLK(2).-	>sp|P36612|PRS4_SCHPO_26S_protease_regulatory_subunit_4_homolog_OS=Schizosaccharomyces_pombe_GN=mts2_PE=2_SV=1
T-1102-16.68	-1.19561	0.204082	0.782038	-.GSNDDEMKIDKK(8)--EKASK(2).-	>sp|O74762|RPN2_SCHPO_26S_proteasome_regulatory_subunit_rpn2_OS=Schizosaccharomyces_pombe_GN=rpn2_PE=1_SV=1
T-1403-19.30	-1.24783	0.21	0.787293	-.HGGYKPTDKHK(5)--KLEK(1).-	>sp|P06732|KCRM_HUMAN_Creatine_kinase_M-type_OS=Homo_sapiens_GN=CKM_PE=1_SV=2
T-997-15.78	-1.26104	0.21	0.788521	-.GKVVIDAFR(2)--QDPKK(4).-	>sp|P41878|RPN11_SCHPO_26S_proteasome_regulatory_subunit_rpn11_OS=Schizosaccharomyces_pombe_GN=rpn11_PE=1_SV=2
T-3698-35.85	-1.39707	0.211538	0.799022	-.FSGEKK(5)--FSGEKK(5).-	>sp|Q9P7S2|RPN6_SCHPO_Probable_26S_proteasome_regulatory_subunit_rpn6_OS=Schizosaccharomyces_pombe_GN=rpn6_PE=2_SV=1
T-2549-28.01	-1.51706	0.211538	0.80555	-.DKPKYEPPVPTR(4)--KDQK(1).-	>decoy_reverse_sp|P36612|PRS4_SCHPO_Decoy_of_Reverse_of_26S_protease_regulatory_subunit_4_homolog_OS=Schizosaccharomyces_pombe_GN=mts2_PE=2_SV=1	>sp|P36612|PRS4_SCHPO_26S_protease_regulatory_subunit_4_homolog_OS=Schizosaccharomyces_pombe_GN=mts2_PE=2_SV=1
T-972-15.57	-1.53566	0.211538	0.806373	-.FNLMVICKDK(8)--KASLLTR(1).-	>sp|Q9UUB6|UBLH2_SCHPO_Ubiquitin_carboxyl-terminal_hydrolase_2_OS=Schizosaccharomyces_pombe_GN=uch2_PE=1_SV=1
T-9934-73.89	-1.55034	0.211538	0.806989	-.CIDMFIHKSAELYK(8)--EKASK(2).-	>sp|O74762|RPN2_SCHPO_26S_proteasome_regulatory_subunit_rpn2_OS=Schizosaccharomyces_pombe_GN=rpn2_PE=1_SV=1
T-8952-67.74	-1.55503	0.219048	0.807179	-.ASKGSNDDEMKIDK(3)--IDKK(3).-	>sp|O74762|RPN2_SCHPO_26S_proteasome_regulatory_subunit_rpn2_OS=Schizosaccharomyces_pombe_GN=rpn2_PE=1_SV=1
T-710-13.21	-1.5741	0.224299	0.807924	-.SVQPTAKTVQK(7)--KEEPK(1).-	>sp|O74762|RPN2_SCHPO_26S_proteasome_regulatory_subunit_rpn2_OS=Schizosaccharomyces_pombe_GN=rpn2_PE=1_SV=1
T-3278-33.17	-1.78711	0.224299	0.812774	-.MSERDTALEKYK(1)--KVADLKK(1).-	>sp|O74445|PRS10_SCHPO_Probable_26S_protease_subunit_rpt4_OS=Schizosaccharomyces_pombe_GN=rpt4_PE=2_SV=2
T-7875-61.19	-1.84116	0.229358	0.812939	-.LKDLRFGNR(2)--KYDK(1).-	>sp|O74445|PRS10_SCHPO_Probable_26S_protease_subunit_rpt4_OS=Schizosaccharomyces_pombe_GN=rpt4_PE=2_SV=2
T-1959-23.72	-1.87108	0.229358	0.812939	-.VLVDKSRK(5)--VAQTTYKK(7).-	>sp|O94579|PSA2_SCHPO_Probable_proteasome_subunit_alpha_type-2_OS=Schizosaccharomyces_pombe_GN=SPCC1442.06_PE=2_SV=1
T-9794-73.05	-2.02571	0.236364	0.812939	-.NLTDETKNK(7)--MNSIVSK(1).-	>sp|P30655|PSB5_SCHPO_Proteasome_subunit_beta_type-5_OS=Schizosaccharomyces_pombe_GN=pts1_PE=2_SV=3
T-7452-58.76	-2.24888	0.252174	0.812939	-.MFR(1)--MFR(1).-	>sp|O14250|PSA1_SCHPO_Probable_proteasome_subunit_alpha_type-1_OS=Schizosaccharomyces_pombe_GN=SPAC6G10.04c_PE=2_SV=1
T-4897-43.31	-2.27149	0.252174	0.812939	-.KQMSYMLAR(1)--MSSKDISSK(1).-	>sp|P87048|RPN1_SCHPO_26S_proteasome_regulatory_subunit_rpn1_OS=Schizosaccharomyces_pombe_GN=rpn1_PE=1_SV=2
T-7916-61.40	-2.34405	0.252174	0.812939	-.KIEFPPPSAEAR(1)--MTEVLK(1).-	>sp|P41836|PRS8_SCHPO_26S_protease_regulatory_subunit_8_homolog_OS=Schizosaccharomyces_pombe_GN=let1_PE=2_SV=1
T-5059-44.26	-2.40811	0.252174	0.812939	-.IKLISGK(2)--IKLISGK(2).-	>sp|Q9US13|RPN9_SCHPO_Probable_26S_proteasome_regulatory_subunit_rpn9_OS=Schizosaccharomyces_pombe_GN=rpn9_PE=2_SV=1
T-3097-31.89	-2.48337	0.252174	0.812939	-.VNLYKFREER(5)--LVKGR(3).-	>sp|Q9Y7T8|PSB3_SCHPO_Probable_proteasome_subunit_beta_type-3_OS=Schizosaccharomyces_pombe_GN=SPCC63.12c_PE=2_SV=1
T-7054-56.36	-2.6747	0.273504	0.812939	-.VSKQGEIDYEALVK(3)--KVADLK(1).-	>sp|O74445|PRS10_SCHPO_Probable_26S_protease_subunit_rpt4_OS=Schizosaccharomyces_pombe_GN=rpt4_PE=2_SV=2
T-2584-28.29	-2.70849	0.273504	0.812939	-.MSSKDISSK(1)--SSKDISSK(3).-	>sp|P87048|RPN1_SCHPO_26S_proteasome_regulatory_subunit_rpn1_OS=Schizosaccharomyces_pombe_GN=rpn1_PE=1_SV=2
T-12469-90.77	-2.87852	0.279661	0.812939	-.ESDKAPDLIELNR(4)--EKASK(2).-	>sp|O74762|RPN2_SCHPO_26S_proteasome_regulatory_subunit_rpn2_OS=Schizosaccharomyces_pombe_GN=rpn2_PE=1_SV=1
T-4184-38.96	-2.92869	0.285714	0.812939	-.MKDAVKEAAR(2)--DAVKEAAR(4).-	>sp|O59770|PSA3_SCHPO_Probable_proteasome_subunit_alpha_type-3_OS=Schizosaccharomyces_pombe_GN=SPCC1795.04c_PE=1_SV=1
T-784-13.82	-3.21765	0.292857	0.812939	-.MCSPSATLTHRTMTEK(1)--KNEEK(1).-	>sp|Q10335|RPN7_SCHPO_Probable_26S_proteasome_regulatory_subunit_rpn7_OS=Schizosaccharomyces_pombe_GN=rpn7_PE=2_SV=1
T-6781-54.70	-3.37707	0.292857	0.812939	-.MCSPSATLTHR(1)--CSPSATLTHR(1).-	>sp|Q10335|RPN7_SCHPO_Probable_26S_proteasome_regulatory_subunit_rpn7_OS=Schizosaccharomyces_pombe_GN=rpn7_PE=2_SV=1
T-7731-60.39	-3.531	0.292857	0.812939	-.LQKYQATVMR(3)--CSPSATLTHR(1).-	>sp|Q10335|RPN7_SCHPO_Probable_26S_proteasome_regulatory_subunit_rpn7_OS=Schizosaccharomyces_pombe_GN=rpn7_PE=2_SV=1
T-1974-23.81	-3.74884	0.292857	0.812939	-.SIAEKMNGASGAELK(5)--TMGKNK(4).-	>sp|P41836|PRS8_SCHPO_26S_protease_regulatory_subunit_8_homolog_OS=Schizosaccharomyces_pombe_GN=let1_PE=2_SV=1
T-7386-58.35	-3.89664	0.292857	0.812939	-.KIYNEYPPTK(1)--KVAQTTYKK(8).-	>sp|O94579|PSA2_SCHPO_Probable_proteasome_subunit_alpha_type-2_OS=Schizosaccharomyces_pombe_GN=SPCC1442.06_PE=2_SV=1
T-6913-55.50	-3.98776	0.292857	0.812939	-.YQKPVDTEEENDK(3)--ELFEMARTKK(9).-	>sp|O42931|PRS7_SCHPO_26S_protease_regulatory_subunit_7_homolog_OS=Schizosaccharomyces_pombe_GN=rpt1_PE=1_SV=2
T-1130-16.97	-3.99717	0.292857	0.812939	-.MKSLSEQYTER(2)--MESLQR(1).-	>sp|P41878|RPN11_SCHPO_26S_proteasome_regulatory_subunit_rpn11_OS=Schizosaccharomyces_pombe_GN=rpn11_PE=1_SV=2
T-7665-60.00	-4.27447	0.292857	0.812939	-.IDKKTTEEK(3)--IDKKTTEEK(4).-	>sp|O74762|RPN2_SCHPO_26S_proteasome_regulatory_subunit_rpn2_OS=Schizosaccharomyces_pombe_GN=rpn2_PE=1_SV=1
T-2743-29.41	-4.39696	0.292857	0.812939	-.LSGVVEGIFQKCYAK(11)--KEEPK(1).-	>sp|O74762|RPN2_SCHPO_26S_proteasome_regulatory_subunit_rpn2_OS=Schizosaccharomyces_pombe_GN=rpn2_PE=1_SV=1
T-7682-60.10-2	-4.59565	0.292857	0.812939	-.IDKKTTEEK(4)--IDKKTTEEK(3).-	>sp|O74762|RPN2_SCHPO_26S_proteasome_regulatory_subunit_rpn2_OS=Schizosaccharomyces_pombe_GN=rpn2_PE=1_SV=1
T-6108-50.70	-4.83225	0.292857	0.812939	-.KGTKTSETNDR(1)--SSKDISSK(1).-	>sp|P87048|RPN1_SCHPO_26S_proteasome_regulatory_subunit_rpn1_OS=Schizosaccharomyces_pombe_GN=rpn1_PE=1_SV=2
T-4276-39.53	-4.89223	0.292857	0.812939	-.EIKEVIELPVK(3)--TEVLK(1).-	>sp|P41836|PRS8_SCHPO_26S_protease_regulatory_subunit_8_homolog_OS=Schizosaccharomyces_pombe_GN=let1_PE=2_SV=1
T-8943-67.69	-5.46129	0.292857	0.812939	-.LLMKLSSQNDDK(4)--KEEPK(1).-	>sp|O74762|RPN2_SCHPO_26S_proteasome_regulatory_subunit_rpn2_OS=Schizosaccharomyces_pombe_GN=rpn2_PE=1_SV=1
T-7853-61.06	-5.59198	0.292857	0.812939	-.INVKFFEK(4)--WSELRKR(6).-	>sp|Q9UTM3|RPN5_SCHPO_26S_proteasome_regulatory_subunit_rpn5_OS=Schizosaccharomyces_pombe_GN=rpn5a_PE=1_SV=1
T-2898-30.50	-5.72279	0.292857	0.812939	-.MPFGNTHNK(1)--PFGNTHNK(1).-	>sp|P06732|KCRM_HUMAN_Creatine_kinase_M-type_OS=Homo_sapiens_GN=CKM_PE=1_SV=2
T-11590-84.71	-6.7714	0.292857	0.812939	-.GEKR(3)--GEKR(3).-	>sp|Q9UTM3|RPN5_SCHPO_26S_proteasome_regulatory_subunit_rpn5_OS=Schizosaccharomyces_pombe_GN=rpn5a_PE=1_SV=1
T-3633-35.45	-7.0178	0.292857	0.812939	-.DLVKKYDK(5)--KVADLKK(1).-	>sp|O74445|PRS10_SCHPO_Probable_26S_protease_subunit_rpt4_OS=Schizosaccharomyces_pombe_GN=rpt4_PE=2_SV=2
T-3414-33.97	-7.3682	0.292857	0.812939	-.NCACVISQKK(9)--MSQAR(1).-	>sp|O94517|PSA6_SCHPO_Probable_proteasome_subunit_alpha_type-6_OS=Schizosaccharomyces_pombe_GN=SPBC646.16_PE=2_SV=1
T-4828-42.89	-7.62074	0.292857	0.812939	-.CYAKNEWR(4)--CYAKNEWR(4).-	>sp|O74762|RPN2_SCHPO_26S_proteasome_regulatory_subunit_rpn2_OS=Schizosaccharomyces_pombe_GN=rpn2_PE=1_SV=1
T-2547-27.99	-9.27333	0.292857	0.812939	-.GSNDDEMKIDK(8)--GSNDDEMKIDK(8).-	>sp|O74762|RPN2_SCHPO_26S_proteasome_regulatory_subunit_rpn2_OS=Schizosaccharomyces_pombe_GN=rpn2_PE=1_SV=1
T-9289-69.90	-10.4864	0.292857	0.812939	-.KNTEDIEMTA(1)--NSTNNTKER(7).-	>sp|P87048|RPN1_SCHPO_26S_proteasome_regulatory_subunit_rpn1_OS=Schizosaccharomyces_pombe_GN=rpn1_PE=1_SV=2
