# Supplementary material for: ECL: an exhaustive search tool for the identification of cross-linked peptides using whole database
Source: BMC Bioinformatics. 2016 May 20;17:217. doi: 10.1186/s12859-016-1073-y (PMC4874008; doi:10.1186/s12859-016-1073-y)
Supplement: Additional file 2 — Detailed results of synthetic peptides and 26S Proteasome samples. (ZIP 4432 kb) [file 12859_2016_1073_MOESM2_ESM.zip › Detailed_results/26Syeast_database/Kojak/aleitner_M1012_005.perc.intra.txt.xls]

PSMId	score	q-value	posterior_error_prob	peptide	proteinIds
T-8266-63.19	23.0008	0	3.45322e-008	-.EGKGEIYSFDPVGSYER(3)--LLKLEEAMK(3).-	>sp|Q9UQY2|PSB1_SCHPO_Probable_proteasome_subunit_beta_type-1_OS=Schizosaccharomyces_pombe_GN=pam1_PE=2_SV=1
T-4918-43.29	20.2856	0	2.53654e-007	-.KPTSELAIGASLEK(1)--ATAIGKSSTAAK(6).-	>sp|O94579|PSA2_SCHPO_Probable_proteasome_subunit_alpha_type-2_OS=Schizosaccharomyces_pombe_GN=SPCC1442.06_PE=2_SV=1
T-7223-57.15	20.0445	0	3.02772e-007	-.SAQEILCNEPVETYGSFDLKEK(20)--LKYYEQK(2).-	>sp|Q9UTM3|RPN5_SCHPO_26S_proteasome_regulatory_subunit_rpn5_OS=Schizosaccharomyces_pombe_GN=rpn5a_PE=1_SV=1
T-6493-52.80	19.867	0	3.44945e-007	-.ALQDYKPELASDPIIR(6)--FSGEKK(5).-	>sp|Q9P7S2|RPN6_SCHPO_Probable_26S_proteasome_regulatory_subunit_rpn6_OS=Schizosaccharomyces_pombe_GN=rpn6_PE=2_SV=1
T-3074-31.67	16.8826	0	3.0875e-006	-.IQYVGKQDPK(6)--KHLDAEVQK(1).-	>sp|P41878|RPN11_SCHPO_26S_proteasome_regulatory_subunit_rpn11_OS=Schizosaccharomyces_pombe_GN=rpn11_PE=1_SV=2
T-4961-43.56	16.444	0	4.26072e-006	-.ATSAGPKQTETINWLEK(7)--KVPDK(1).-	>sp|O94517|PSA6_SCHPO_Probable_proteasome_subunit_alpha_type-6_OS=Schizosaccharomyces_pombe_GN=SPBC646.16_PE=2_SV=1
T-6714-54.08	15.0304	0	1.20326e-005	-.IGLHDDAYLDVCKYYR(13)--YYEQKIR(5).-	>sp|Q9UTM3|RPN5_SCHPO_26S_proteasome_regulatory_subunit_rpn5_OS=Schizosaccharomyces_pombe_GN=rpn5a_PE=1_SV=1
T-3305-33.28	14.7651	0	1.46207e-005	-.SVQPTAKTVQK(7)--KHFEQVINEK(1).-	>sp|O74762|RPN2_SCHPO_26S_proteasome_regulatory_subunit_rpn2_OS=Schizosaccharomyces_pombe_GN=rpn2_PE=1_SV=1
T-3896-37.09	13.492	0	3.72397e-005	-.KMSAQSCACMVR(1)--IITKEGVETR(4).-	>sp|Q9UQY2|PSB1_SCHPO_Probable_proteasome_subunit_beta_type-1_OS=Schizosaccharomyces_pombe_GN=pam1_PE=2_SV=1
T-8679-65.77	12.935	0	5.60583e-005	-.FFEKEDVQSLK(4)--EKVAFILDQVR(2).-	>sp|Q9UTM3|RPN5_SCHPO_26S_proteasome_regulatory_subunit_rpn5_OS=Schizosaccharomyces_pombe_GN=rpn5a_PE=1_SV=1
T-7732-60.15	12.8108	0	6.14123e-005	-.QLEMLDLQEGFIKEDCK(13)--SLKR(3).-	>sp|O74894|PRS6B_SCHPO_26S_protease_regulatory_subunit_6B_homolog_OS=Schizosaccharomyces_pombe_GN=rpt3_PE=2_SV=1
T-6911-55.29	12.55	0	7.43743e-005	-.YKDGVILAADSR(2)--MVILNKDGMER(6).-	>sp|O43063|PSB6_SCHPO_Probable_proteasome_subunit_beta_type-6_OS=Schizosaccharomyces_pombe_GN=SPBC4C3.10c_PE=2_SV=1
T-7938-61.31	12.5161	0	7.62491e-005	-.SDEINEVLNKYQETQR(10)--MVCKIWK(4).-	>sp|Q09682|PSA4_SCHPO_Probable_proteasome_subunit_alpha_type-4_OS=Schizosaccharomyces_pombe_GN=SPAC13C5.01c_PE=2_SV=1
T-2044-24.33	12.4783	0	7.83958e-005	-.LTHEKSTMLEK(5)--IKENQEK(2).-	>sp|O14126|PRS6A_SCHPO_26S_protease_regulatory_subunit_6A_OS=Schizosaccharomyces_pombe_GN=tbp1_PE=2_SV=1
T-7315-57.69	11.5185	0	0.000158618	-.DNLSWLSKANNWSK(8)--TKDSLEAR(2).-	>sp|O74762|RPN2_SCHPO_26S_proteasome_regulatory_subunit_rpn2_OS=Schizosaccharomyces_pombe_GN=rpn2_PE=1_SV=1
T-5832-48.79	10.665	0	0.00029676	-.AVYDTAVVQEDPEKWK(14)--LKYYEQK(2).-	>sp|Q9UTM3|RPN5_SCHPO_26S_proteasome_regulatory_subunit_rpn5_OS=Schizosaccharomyces_pombe_GN=rpn5a_PE=1_SV=1
T-5518-46.86	10.11	0	0.000445898	-.SIKGYTLPPHCSR(3)--IEEIFKK(6).-	>sp|P06732|KCRM_HUMAN_Creatine_kinase_M-type_OS=Homo_sapiens_GN=CKM_PE=1_SV=2
T-6818-54.72	9.75384	0	0.000578986	-.DTLSKDQELTEENVSISVIGK(5)--LGDKGPAAAR(4).-	>sp|O14250|PSA1_SCHPO_Probable_proteasome_subunit_alpha_type-1_OS=Schizosaccharomyces_pombe_GN=SPAC6G10.04c_PE=2_SV=1
T-6972-55.64	9.6338	0	0.000632242	-.EGKGEIYSFDPVGSYER(3)--IITKEGVETR(4).-	>sp|Q9UQY2|PSB1_SCHPO_Probable_proteasome_subunit_beta_type-1_OS=Schizosaccharomyces_pombe_GN=pam1_PE=2_SV=1
T-11653-84.72	9.4093	0	0.000745316	-.LAAPQLVQMFIGDGAKLVR(16)--SAVIKTSTR(5).-	>sp|O14126|PRS6A_SCHPO_26S_protease_regulatory_subunit_6A_OS=Schizosaccharomyces_pombe_GN=tbp1_PE=2_SV=1
T-12233-88.58	9.39221	0	0.000754706	-.SPAIIFIDELDAIGTKR(16)--KLEFPLPNEEAR(1).-	>sp|O14126|PRS6A_SCHPO_26S_protease_regulatory_subunit_6A_OS=Schizosaccharomyces_pombe_GN=tbp1_PE=2_SV=1
T-2961-30.89	9.20909	0	0.000863056	-.KIYNEYPPTK(1)--KVAQTTYK(1).-	>sp|O94579|PSA2_SCHPO_Probable_proteasome_subunit_alpha_type-2_OS=Schizosaccharomyces_pombe_GN=SPCC1442.06_PE=2_SV=1
T-6599-53.42	9.19436	0	0.000872417	-.FGDGIQIAQLALKHR(13)--ENKIQR(3).-	>sp|O94444|RPN10_SCHPO_26S_proteasome_regulatory_subunit_rpn10_OS=Schizosaccharomyces_pombe_GN=rpn10_PE=1_SV=1
T-1545-20.48	9.16696	0	0.0008901	-.SPSGNDALNDKK(11)--GTKTSETNDR(3).-	>sp|P87048|RPN1_SCHPO_26S_proteasome_regulatory_subunit_rpn1_OS=Schizosaccharomyces_pombe_GN=rpn1_PE=1_SV=2
T-10603-77.74	8.21452	0	0.00178571	-.AGDFQGLNEQLVSLFKK(16)--TITDGKIYVEVER(6).-	>sp|Q9UTM3|RPN5_SCHPO_26S_proteasome_regulatory_subunit_rpn5_OS=Schizosaccharomyces_pombe_GN=rpn5a_PE=1_SV=1
T-2075-24.57	7.70085	0	0.00259515	-.DISSKSPSGNDALNDK(5)--KGTKTSETNDR(4).-	>sp|P87048|RPN1_SCHPO_26S_proteasome_regulatory_subunit_rpn1_OS=Schizosaccharomyces_pombe_GN=rpn1_PE=1_SV=2
T-6488-52.77	7.51078	0	0.00297885	-.VELAKQNLFVPTSDK(5)--EKASFAR(2).-	>sp|P50524|RPN12_SCHPO_26S_proteasome_regulatory_subunit_rpn12_OS=Schizosaccharomyces_pombe_GN=rpn12_PE=1_SV=1
T-2762-29.49	6.80241	0	0.00496573	-.GGVHVKLAHLSK(6)--LQKR(3).-	>sp|P06732|KCRM_HUMAN_Creatine_kinase_M-type_OS=Homo_sapiens_GN=CKM_PE=1_SV=2
T-6231-51.19	6.79847	0	0.00497978	-.YTLYDQNDTKEWLDK(10)--LGDKGPAAAR(4).-	>sp|O14250|PSA1_SCHPO_Probable_proteasome_subunit_alpha_type-1_OS=Schizosaccharomyces_pombe_GN=SPAC6G10.04c_PE=2_SV=1
T-9426-70.45	6.57218	0	0.00585558	-.LSGVVEGIFQKCYAK(11)--NSDYKETLIFK(5).-	>sp|O74762|RPN2_SCHPO_26S_proteasome_regulatory_subunit_rpn2_OS=Schizosaccharomyces_pombe_GN=rpn2_PE=1_SV=1
T-941-15.18	6.57092	0	0.00586086	-.KAQSGPDASAK(1)--LKPQDER(2).-	>sp|P36612|PRS4_SCHPO_26S_protease_regulatory_subunit_4_homolog_OS=Schizosaccharomyces_pombe_GN=mts2_PE=2_SV=1
T-4360-39.96	6.45467	0	0.00636761	-.EIQDEKEAEAAR(6)--NWKEGLSR(3).-	>sp|Q10329|PSA7_SCHPO_Probable_proteasome_subunit_alpha_type-7_OS=Schizosaccharomyces_pombe_GN=SPBC106.16_PE=2_SV=1
T-4878-43.04	6.36542	0	0.00678516	-.VATEKDFLDAVQK(5)--VVKGNQK(3).-	>sp|O42931|PRS7_SCHPO_26S_protease_regulatory_subunit_7_homolog_OS=Schizosaccharomyces_pombe_GN=rpt1_PE=1_SV=2
T-4246-39.25	6.32584	0	0.00697864	-.GGVHVKLAHLSK(6)--VISMEKGGNMK(6).-	>sp|P06732|KCRM_HUMAN_Creatine_kinase_M-type_OS=Homo_sapiens_GN=CKM_PE=1_SV=2
T-3006-31.21	6.26109	0	0.00730667	-.VKAMEVDEKPTER(2)--SAVIKTSTR(5).-	>sp|O14126|PRS6A_SCHPO_26S_protease_regulatory_subunit_6A_OS=Schizosaccharomyces_pombe_GN=tbp1_PE=2_SV=1
T-6235-51.22	6.14276	0	0.00794457	-.IITKEGVETR(4)--LLKLEEAMK(3).-	>sp|Q9UQY2|PSB1_SCHPO_Probable_proteasome_subunit_beta_type-1_OS=Schizosaccharomyces_pombe_GN=pam1_PE=2_SV=1
T-1660-21.39	5.82761	0	0.00991	-.GSNDDEMKIDK(8)--KTTEEK(1).-	>sp|O74762|RPN2_SCHPO_26S_proteasome_regulatory_subunit_rpn2_OS=Schizosaccharomyces_pombe_GN=rpn2_PE=1_SV=1
T-1092-16.56	5.71745	0	0.0106977	-.ASKGSNDDEMK(3)--IDKK(3).-	>sp|O74762|RPN2_SCHPO_26S_proteasome_regulatory_subunit_rpn2_OS=Schizosaccharomyces_pombe_GN=rpn2_PE=1_SV=1
T-3141-32.14	5.56424	0	0.0118886	-.TTEEKEATPMEMDEEK(5)--IDKK(3).-	>sp|O74762|RPN2_SCHPO_26S_proteasome_regulatory_subunit_rpn2_OS=Schizosaccharomyces_pombe_GN=rpn2_PE=1_SV=1
T-1463-19.85	5.47185	0	0.0126635	-.EIQDEKEAEAAR(6)--KSGR(1).-	>sp|Q10329|PSA7_SCHPO_Probable_proteasome_subunit_alpha_type-7_OS=Schizosaccharomyces_pombe_GN=SPBC106.16_PE=2_SV=1
T-3116-31.95	5.44261	0	0.0129179	-.IQYVGKQDPK(6)--NHASIDKMK(7).-	>sp|P41878|RPN11_SCHPO_26S_proteasome_regulatory_subunit_rpn11_OS=Schizosaccharomyces_pombe_GN=rpn11_PE=1_SV=2
T-8832-66.75	5.41943	0	0.0131228	-.LNADVLGQLIKK(11)--MIDDQR(1).-	>sp|O42897|RPN3_SCHPO_Probable_26S_proteasome_regulatory_subunit_rpn3_OS=Schizosaccharomyces_pombe_GN=rpn3_PE=2_SV=2
T-6691-53.94	5.41574	0	0.0131557	-.EKVAFILDQVR(2)--KINVK(1).-	>sp|Q9UTM3|RPN5_SCHPO_26S_proteasome_regulatory_subunit_rpn5_OS=Schizosaccharomyces_pombe_GN=rpn5a_PE=1_SV=1
T-4951-43.49	5.359	0	0.0136706	-.VPDKLIDASTVK(4)--NCACVISQKK(9).-	>sp|O94517|PSA6_SCHPO_Probable_proteasome_subunit_alpha_type-6_OS=Schizosaccharomyces_pombe_GN=SPBC646.16_PE=2_SV=1
T-4926-43.33	5.1783	0	0.0154278	-.IEFATITKDTTK(8)--NKMVCK(2).-	>sp|Q09682|PSA4_SCHPO_Probable_proteasome_subunit_alpha_type-4_OS=Schizosaccharomyces_pombe_GN=SPAC13C5.01c_PE=2_SV=1
T-8199-62.80	4.86269	0	0.0189419	-.TFANLVSSTLYEKR(13)--YKVNLYK(2).-	>sp|Q9Y7T8|PSB3_SCHPO_Probable_proteasome_subunit_beta_type-3_OS=Schizosaccharomyces_pombe_GN=SPCC63.12c_PE=2_SV=1
T-4581-41.26	4.8279	0	0.0193644	-.EIQDEKEAEAAR(6)--EYLEKNWK(5).-	>sp|Q10329|PSA7_SCHPO_Probable_proteasome_subunit_alpha_type-7_OS=Schizosaccharomyces_pombe_GN=SPBC106.16_PE=2_SV=1
T-2509-27.70	4.71645	0	0.0207643	-.KHLDAEVQK(1)--NHASIDKMK(7).-	>sp|P41878|RPN11_SCHPO_26S_proteasome_regulatory_subunit_rpn11_OS=Schizosaccharomyces_pombe_GN=rpn11_PE=1_SV=2
T-4573-41.21	4.5529	0	0.0229434	-.SDYYMASTYTKK(11)--YYEQKIR(5).-	>sp|Q9UTM3|RPN5_SCHPO_26S_proteasome_regulatory_subunit_rpn5_OS=Schizosaccharomyces_pombe_GN=rpn5a_PE=1_SV=1
T-7412-58.24	4.44912	0	0.0243987	-.FSFISNVRPKLFAYPPK(10)--KEEPK(1).-	>sp|O74762|RPN2_SCHPO_26S_proteasome_regulatory_subunit_rpn2_OS=Schizosaccharomyces_pombe_GN=rpn2_PE=1_SV=1
T-6959-55.57	4.3479	0	0.0258675	-.DNLSWLSKANNWSK(8)--SVQPTAKTVQK(7).-	>sp|O74762|RPN2_SCHPO_26S_proteasome_regulatory_subunit_rpn2_OS=Schizosaccharomyces_pombe_GN=rpn2_PE=1_SV=1
T-6624-53.56	4.29609	0	0.0266365	-.CTKIIENEQSAEK(3)--QIAKFVVSLGER(4).-	>sp|O42931|PRS7_SCHPO_26S_protease_regulatory_subunit_7_homolog_OS=Schizosaccharomyces_pombe_GN=rpt1_PE=1_SV=2
T-1214-17.71	3.82092	0.0144928	0.0341658	-.EIQDEKEAEAAR(6)--KKSGR(1).-	>sp|Q10329|PSA7_SCHPO_Probable_proteasome_subunit_alpha_type-7_OS=Schizosaccharomyces_pombe_GN=SPBC106.16_PE=2_SV=1
T-2273-25.98	3.6881	0.0144928	0.0364742	-.RFDSEKAGDR(6)--SAVIKTSTR(5).-	>sp|O14126|PRS6A_SCHPO_26S_protease_regulatory_subunit_6A_OS=Schizosaccharomyces_pombe_GN=tbp1_PE=2_SV=1
T-2685-28.94	3.26666	0.0144928	0.0448502	-.HFEQVINEKHEDALAK(9)--KEEPK(1).-	>sp|O74762|RPN2_SCHPO_26S_proteasome_regulatory_subunit_rpn2_OS=Schizosaccharomyces_pombe_GN=rpn2_PE=1_SV=1
T-7906-61.13	3.10783	0.0144928	0.0486125	-.TFANLVSSTLYEKR(13)--CIKRLVK(3).-	>sp|Q9Y7T8|PSB3_SCHPO_Probable_proteasome_subunit_beta_type-3_OS=Schizosaccharomyces_pombe_GN=SPCC63.12c_PE=2_SV=1
T-6621-53.54	3.06742	0.0144928	0.0496414	-.KIEIPLPNEVGR(1)--VGIKPPK(4).-	>sp|O74445|PRS10_SCHPO_Probable_26S_protease_subunit_rpt4_OS=Schizosaccharomyces_pombe_GN=rpt4_PE=2_SV=2
T-2575-28.16	3.03356	0.0144928	0.0505283	-.DKPKYEPPVPTR(4)--KDQK(1).-	>decoy_reverse_sp|P36612|PRS4_SCHPO_Decoy_of_Reverse_of_26S_protease_regulatory_subunit_4_homolog_OS=Schizosaccharomyces_pombe_GN=mts2_PE=2_SV=1	>sp|P36612|PRS4_SCHPO_26S_protease_regulatory_subunit_4_homolog_OS=Schizosaccharomyces_pombe_GN=mts2_PE=2_SV=1
T-1979-23.88	3.02988	0.0144928	0.050626	-.KVAQTTYKK(1)--VLVDKSR(5).-	>sp|O94579|PSA2_SCHPO_Probable_proteasome_subunit_alpha_type-2_OS=Schizosaccharomyces_pombe_GN=SPCC1442.06_PE=2_SV=1
T-2616-28.49	2.88518	0.0144928	0.0547108	-.DKPKYEPPVPTR(4)--KAQSGPDASAK(1).-	>sp|P36612|PRS4_SCHPO_26S_protease_regulatory_subunit_4_homolog_OS=Schizosaccharomyces_pombe_GN=mts2_PE=2_SV=1
T-5598-47.30	2.42582	0.0144928	0.0717034	-.TLIDKFSGEK(5)--SAKIVR(3).-	>sp|Q9P7S2|RPN6_SCHPO_Probable_26S_proteasome_regulatory_subunit_rpn6_OS=Schizosaccharomyces_pombe_GN=rpn6_PE=2_SV=1
T-586-11.68	2.3558	0.0144928	0.0750049	-.ASKGSNDDEMK(3)--KTTEEK(1).-	>sp|O74762|RPN2_SCHPO_26S_proteasome_regulatory_subunit_rpn2_OS=Schizosaccharomyces_pombe_GN=rpn2_PE=1_SV=1
T-1202-17.61	2.33278	0.0144928	0.0761418	-.EIQDEKEAEAARK(6)--KSGR(1).-	>sp|Q10329|PSA7_SCHPO_Probable_proteasome_subunit_alpha_type-7_OS=Schizosaccharomyces_pombe_GN=SPBC106.16_PE=2_SV=1
T-2481-27.53	2.30289	0.0144928	0.0776575	-.SVQPTAKTVQK(7)--TKDSLEAR(2).-	>sp|O74762|RPN2_SCHPO_26S_proteasome_regulatory_subunit_rpn2_OS=Schizosaccharomyces_pombe_GN=rpn2_PE=1_SV=1
T-2583-28.23	2.15168	0.0144928	0.0860734	-.QDPKKHLDAEVQK(5)--ESLQR(1).-	>sp|P41878|RPN11_SCHPO_26S_proteasome_regulatory_subunit_rpn11_OS=Schizosaccharomyces_pombe_GN=rpn11_PE=1_SV=2
T-4561-41.13	2.14779	0.0144928	0.0863074	-.LKVELAK(2)--KELLK(1).-	>sp|P50524|RPN12_SCHPO_26S_proteasome_regulatory_subunit_rpn12_OS=Schizosaccharomyces_pombe_GN=rpn12_PE=1_SV=1
T-4415-40.30	2.11444	0.0144928	0.0883544	-.RVATEKDFLDAVQK(6)--VVKGNQK(3).-	>sp|O42931|PRS7_SCHPO_26S_protease_regulatory_subunit_7_homolog_OS=Schizosaccharomyces_pombe_GN=rpt1_PE=1_SV=2
T-7724-60.10	1.98781	0.0144928	0.0967978	-.LCFDELKK(7)--LCFDELKK(7).-	>sp|Q09720|PSB2_SCHPO_Probable_proteasome_subunit_beta_type-2_OS=Schizosaccharomyces_pombe_GN=SPAC31A2.04c_PE=2_SV=1
T-1250-18.02	1.88328	0.0144928	0.104644	-.GTKTSETNDRNSTNNTK(3)--SPSGNDALNDKK(11).-	>sp|P87048|RPN1_SCHPO_26S_proteasome_regulatory_subunit_rpn1_OS=Schizosaccharomyces_pombe_GN=rpn1_PE=1_SV=2
T-221-5.28	1.47906	0.025974	0.144073	-.KAQSGPDASAK(1)--KDKPK(1).-	>sp|P36612|PRS4_SCHPO_26S_protease_regulatory_subunit_4_homolog_OS=Schizosaccharomyces_pombe_GN=mts2_PE=2_SV=1
T-2479-27.51	1.46366	0.025974	0.145911	-.TKDEGGPAGGLYI(2)--EKVLKTK(5).-	>sp|P36612|PRS4_SCHPO_26S_protease_regulatory_subunit_4_homolog_OS=Schizosaccharomyces_pombe_GN=mts2_PE=2_SV=1
T-2579-28.19	1.46342	0.025974	0.145939	-.DKPKYEPPVPTR(2)--DQKK(3).-	>decoy_reverse_sp|P36612|PRS4_SCHPO_Decoy_of_Reverse_of_26S_protease_regulatory_subunit_4_homolog_OS=Schizosaccharomyces_pombe_GN=mts2_PE=2_SV=1	>sp|P36612|PRS4_SCHPO_26S_protease_regulatory_subunit_4_homolog_OS=Schizosaccharomyces_pombe_GN=mts2_PE=2_SV=1
T-4849-42.88	1.26989	0.025974	0.171705	-.LLIFEKQVR(6)--KHGQLK(1).-	>sp|Q9UTM3|RPN5_SCHPO_26S_proteasome_regulatory_subunit_rpn5_OS=Schizosaccharomyces_pombe_GN=rpn5a_PE=1_SV=1
T-5617-47.42	1.18691	0.025974	0.18445	-.RLLKLEEAMK(4)--IITKEGVETR(4).-	>sp|Q9UQY2|PSB1_SCHPO_Probable_proteasome_subunit_beta_type-1_OS=Schizosaccharomyces_pombe_GN=pam1_PE=2_SV=1
T-2592-28.30	1.04283	0.025974	0.209419	-.KVAQTTYK(1)--VLVDKSR(5).-	>sp|O94579|PSA2_SCHPO_Probable_proteasome_subunit_alpha_type-2_OS=Schizosaccharomyces_pombe_GN=SPCC1442.06_PE=2_SV=1
T-5116-44.46	0.857332	0.025974	0.247701	-.IKLISGK(2)--IKLISGK(2).-	>sp|Q9US13|RPN9_SCHPO_Probable_26S_proteasome_regulatory_subunit_rpn9_OS=Schizosaccharomyces_pombe_GN=rpn9_PE=2_SV=1
T-1010-15.88	0.827484	0.025974	0.254585	-.GKVVIDAFR(2)--QDPKK(4).-	>sp|P41878|RPN11_SCHPO_26S_proteasome_regulatory_subunit_rpn11_OS=Schizosaccharomyces_pombe_GN=rpn11_PE=1_SV=2
T-2803-29.81	0.765909	0.0344828	0.269476	-.KLEGTIDYQK(1)--MSERDTALEK(1).-	>sp|O74445|PRS10_SCHPO_Probable_26S_protease_subunit_rpt4_OS=Schizosaccharomyces_pombe_GN=rpt4_PE=2_SV=2
T-4555-41.10	0.531388	0.0344828	0.335762	-.VPDKLIDASTVK(4)--MSQAR(1).-	>sp|O94517|PSA6_SCHPO_Probable_proteasome_subunit_alpha_type-6_OS=Schizosaccharomyces_pombe_GN=SPBC646.16_PE=2_SV=1
T-1791-22.46	0.447143	0.0344828	0.36378	-.QEVAAQKSSEETEDK(7)--KMQE(1).-	>sp|O94444|RPN10_SCHPO_26S_proteasome_regulatory_subunit_rpn10_OS=Schizosaccharomyces_pombe_GN=rpn10_PE=1_SV=1
T-3623-35.31	0.420775	0.0344828	0.373057	-.KNEEKLAEFDK(5)--KNRLK(1).-	>sp|Q10335|RPN7_SCHPO_Probable_26S_proteasome_regulatory_subunit_rpn7_OS=Schizosaccharomyces_pombe_GN=rpn7_PE=2_SV=1
T-4097-38.32-2	0.418726	0.0344828	0.373788	-.GQAQSGNFSNFGDGANGDNK(1)--KDKPK(3).-	>sp|P36612|PRS4_SCHPO_26S_protease_regulatory_subunit_4_homolog_OS=Schizosaccharomyces_pombe_GN=mts2_PE=2_SV=1
T-1503-20.15	0.415243	0.0344828	0.375035	-.LAHLSKHPK(6)--LQKR(3).-	>sp|P06732|KCRM_HUMAN_Creatine_kinase_M-type_OS=Homo_sapiens_GN=CKM_PE=1_SV=2
T-1108-16.71	0.405648	0.0344828	0.378492	-.GSNDDEMKIDKK(8)--EKASK(2).-	>sp|O74762|RPN2_SCHPO_26S_proteasome_regulatory_subunit_rpn2_OS=Schizosaccharomyces_pombe_GN=rpn2_PE=1_SV=1
T-7035-56.02	0.391448	0.0344828	0.383669	-.LIDASTVKHVFPITK(8)--NCACVISQKK(9).-	>sp|O94517|PSA6_SCHPO_Probable_proteasome_subunit_alpha_type-6_OS=Schizosaccharomyces_pombe_GN=SPBC646.16_PE=2_SV=1
T-1978-23.88	0.345355	0.0344828	0.400979	-.VLVDKSRK(5)--VAQTTYKK(7).-	>sp|O94579|PSA2_SCHPO_Probable_proteasome_subunit_alpha_type-2_OS=Schizosaccharomyces_pombe_GN=SPCC1442.06_PE=2_SV=1
T-5103-44.38	0.308574	0.0344828	0.415343	-.ELLVKASK(5)--IKLISGK(2).-	>sp|Q9US13|RPN9_SCHPO_Probable_26S_proteasome_regulatory_subunit_rpn9_OS=Schizosaccharomyces_pombe_GN=rpn9_PE=2_SV=1
T-4782-42.47	0.113452	0.043956	0.499211	-.SSEETEDKKMQE(9)--SSEETEDKK(8).-	>sp|O94444|RPN10_SCHPO_26S_proteasome_regulatory_subunit_rpn10_OS=Schizosaccharomyces_pombe_GN=rpn10_PE=1_SV=1
T-3874-36.96	0.0558384	0.043956	0.526173	-.HFEQVINEKHEDALAK(9)--SVQPTAKTVQK(7).-	>sp|O74762|RPN2_SCHPO_26S_proteasome_regulatory_subunit_rpn2_OS=Schizosaccharomyces_pombe_GN=rpn2_PE=1_SV=1
T-1498-20.11	0.0211704	0.043956	0.542802	-.DQKKDKPK(3)--VLKTK(3).-	>sp|P36612|PRS4_SCHPO_26S_protease_regulatory_subunit_4_homolog_OS=Schizosaccharomyces_pombe_GN=mts2_PE=2_SV=1
T-3148-32.19	0.00476523	0.043956	0.550765	-.YDKTEDDIK(3)--DLVKK(4).-	>sp|O74445|PRS10_SCHPO_Probable_26S_protease_subunit_rpt4_OS=Schizosaccharomyces_pombe_GN=rpt4_PE=2_SV=2
T-9526-71.09	0	0.0652174	0.553089	-.FFPYYVYTTVAGIDKEGK(15)--IITKEGVETR(4).-	>sp|Q9UQY2|PSB1_SCHPO_Probable_proteasome_subunit_beta_type-1_OS=Schizosaccharomyces_pombe_GN=pam1_PE=2_SV=1
T-8880-67.04	-0.401762	0.105263	0.755171	-.IVAFVGSPIVEDEKNLIR(14)--KMQE(1).-	>sp|O94444|RPN10_SCHPO_26S_proteasome_regulatory_subunit_rpn10_OS=Schizosaccharomyces_pombe_GN=rpn10_PE=1_SV=1
T-8555-65.00	-0.409143	0.105263	0.758811	-.AQSGPDASAKLPTVIPTTR(10)--VLKTK(3).-	>sp|P36612|PRS4_SCHPO_26S_protease_regulatory_subunit_4_homolog_OS=Schizosaccharomyces_pombe_GN=mts2_PE=2_SV=1
T-7725-60.11	-0.616462	0.105263	0.855656	-.IDKKTTEEK(3)--IDKKTTEEK(4).-	>sp|O74762|RPN2_SCHPO_26S_proteasome_regulatory_subunit_rpn2_OS=Schizosaccharomyces_pombe_GN=rpn2_PE=1_SV=1
T-13386-97.09	-0.900889	0.15625	0.957738	-.FIVKASSGPR(4)--DTALEKYK(6).-	>sp|O74445|PRS10_SCHPO_Probable_26S_protease_subunit_rpt4_OS=Schizosaccharomyces_pombe_GN=rpt4_PE=2_SV=2
T-9034-67.92	-0.916582	0.164948	0.961891	-.VMKSEFQRLTHEK(3)--IKENQEK(2).-	>sp|O14126|PRS6A_SCHPO_26S_protease_regulatory_subunit_6A_OS=Schizosaccharomyces_pombe_GN=tbp1_PE=2_SV=1
T-2683-28.93	-0.965382	0.171717	0.973705	-.LDPAGFYIGYKATSAGPK(11)--SQAR(1).-	>sp|O94517|PSA6_SCHPO_Probable_proteasome_subunit_alpha_type-6_OS=Schizosaccharomyces_pombe_GN=SPBC646.16_PE=2_SV=1
T-7392-58.12	-0.969738	0.171717	0.974678	-.AAREYLEKNWK(8)--SGYDR(1).-	>sp|Q10329|PSA7_SCHPO_Probable_proteasome_subunit_alpha_type-7_OS=Schizosaccharomyces_pombe_GN=SPBC106.16_PE=2_SV=1
T-3048-31.50	-1.01671	0.2	0.984326	-.FFEKEDVQSLKLK(4)--LEKVR(3).-	>sp|Q9UTM3|RPN5_SCHPO_26S_proteasome_regulatory_subunit_rpn5_OS=Schizosaccharomyces_pombe_GN=rpn5a_PE=1_SV=1
T-13289-96.36	-1.14704	0.207921	1	-.ASKGSNDDEMKIDK(11)--IDKK(3).-	>sp|O74762|RPN2_SCHPO_26S_proteasome_regulatory_subunit_rpn2_OS=Schizosaccharomyces_pombe_GN=rpn2_PE=1_SV=1
T-3823-36.62	-1.19886	0.211538	1	-.TLIDKFSGEKK(5)--FSGEKK(5).-	>sp|Q9P7S2|RPN6_SCHPO_Probable_26S_proteasome_regulatory_subunit_rpn6_OS=Schizosaccharomyces_pombe_GN=rpn6_PE=2_SV=1
T-4060-38.08	-1.34533	0.211538	1	-.KGTKTSETNDR(4)--SSKDISSK(3).-	>sp|P87048|RPN1_SCHPO_26S_proteasome_regulatory_subunit_rpn1_OS=Schizosaccharomyces_pombe_GN=rpn1_PE=1_SV=2
T-8881-67.05	-1.35423	0.211538	1	-.DFSKTLPPELK(4)--YASQKRP(5).-	>sp|Q9UUB6|UBLH2_SCHPO_Ubiquitin_carboxyl-terminal_hydrolase_2_OS=Schizosaccharomyces_pombe_GN=uch2_PE=1_SV=1
T-9538-71.16	-1.59158	0.238532	1	-.MSERDTALEK(1)--YKSYLLQHR(2).-	>sp|O74445|PRS10_SCHPO_Probable_26S_protease_subunit_rpt4_OS=Schizosaccharomyces_pombe_GN=rpt4_PE=2_SV=2
T-2577-28.18	-1.70362	0.238532	1	-.GSNDDEMKIDK(8)--GSNDDEMKIDK(8).-	>sp|O74762|RPN2_SCHPO_26S_proteasome_regulatory_subunit_rpn2_OS=Schizosaccharomyces_pombe_GN=rpn2_PE=1_SV=1
T-7947-61.36	-1.94498	0.238532	1	-.QIKEIK(3)--MTEVLK(1).-	>sp|P41836|PRS8_SCHPO_26S_protease_regulatory_subunit_8_homolog_OS=Schizosaccharomyces_pombe_GN=let1_PE=2_SV=1
T-10741-78.68	-1.95252	0.238532	1	-.LGLDSEESAEYIVAKGIR(15)--IDDQR(1).-	>sp|O42897|RPN3_SCHPO_Probable_26S_proteasome_regulatory_subunit_rpn3_OS=Schizosaccharomyces_pombe_GN=rpn3_PE=2_SV=2
T-3406-33.88	-1.98791	0.238532	1	-.MNSTEEIDLYNR(1)--EDCKSLKR(7).-	>sp|O74894|PRS6B_SCHPO_26S_protease_regulatory_subunit_6B_homolog_OS=Schizosaccharomyces_pombe_GN=rpt3_PE=2_SV=1
T-3126-32.02	-2.08141	0.243243	1	-.QVMEEKLDSK(6)--QVMEEKLDSK(6).-	>sp|Q9UT97|PSA5_SCHPO_Probable_proteasome_subunit_alpha_type-5_OS=Schizosaccharomyces_pombe_GN=SPAC323.02c_PE=1_SV=1
T-13516-98.08	-2.21028	0.243243	1	-.LMVEMEKKLEK(8)--KLEK(1).-	>sp|P06732|KCRM_HUMAN_Creatine_kinase_M-type_OS=Homo_sapiens_GN=CKM_PE=1_SV=2
T-4435-40.41	-2.373	0.25	1	-.KIYNEYPPTK(1)--VAQTTYKK(7).-	>sp|O94579|PSA2_SCHPO_Probable_proteasome_subunit_alpha_type-2_OS=Schizosaccharomyces_pombe_GN=SPCC1442.06_PE=2_SV=1
T-1805-22.57	-2.50682	0.256637	1	-.QVMEEKLDSK(6)--MFMTR(1).-	>sp|Q9UT97|PSA5_SCHPO_Probable_proteasome_subunit_alpha_type-5_OS=Schizosaccharomyces_pombe_GN=SPAC323.02c_PE=1_SV=1
T-4794-42.54	-2.64745	0.263158	1	-.SGYDRALSVFSPDGR(1)--SGYDR(1).-	>sp|Q10329|PSA7_SCHPO_Probable_proteasome_subunit_alpha_type-7_OS=Schizosaccharomyces_pombe_GN=SPBC106.16_PE=2_SV=1
T-626-12.22	-2.66845	0.269565	1	-.MESLQR(1)--MESLQR(1).-	>sp|P41878|RPN11_SCHPO_26S_proteasome_regulatory_subunit_rpn11_OS=Schizosaccharomyces_pombe_GN=rpn11_PE=1_SV=2
T-4907-43.22	-2.8099	0.275862	1	-.DWNACKKELLK(7)--KELLKLK(5).-	>sp|P50524|RPN12_SCHPO_26S_proteasome_regulatory_subunit_rpn12_OS=Schizosaccharomyces_pombe_GN=rpn12_PE=1_SV=1
T-6842-54.86	-3.01561	0.282051	1	-.MCSPSATLTHR(1)--CSPSATLTHR(1).-	>sp|Q10335|RPN7_SCHPO_Probable_26S_proteasome_regulatory_subunit_rpn7_OS=Schizosaccharomyces_pombe_GN=rpn7_PE=2_SV=1
T-7635-59.56	-3.36555	0.284553	1	-.ILFENPDEATKR(11)--DKPK(2).-	>sp|P36612|PRS4_SCHPO_26S_protease_regulatory_subunit_4_homolog_OS=Schizosaccharomyces_pombe_GN=mts2_PE=2_SV=1
T-2454-27.33	-3.57413	0.284553	1	-.NCACVISQKK(9)--MSQAR(1).-	>sp|O94517|PSA6_SCHPO_Probable_proteasome_subunit_alpha_type-6_OS=Schizosaccharomyces_pombe_GN=SPBC646.16_PE=2_SV=1
T-9485-70.84	-3.70739	0.284553	1	-.YKSYLLQHR(2)--DTALEKYK(6).-	>sp|O74445|PRS10_SCHPO_Probable_26S_protease_subunit_rpt4_OS=Schizosaccharomyces_pombe_GN=rpt4_PE=2_SV=2
T-7329-57.77	-3.77768	0.284553	1	-.IHAKSMAIDKDIR(4)--EDTEAVLKR(8).-	>sp|O42931|PRS7_SCHPO_26S_protease_regulatory_subunit_7_homolog_OS=Schizosaccharomyces_pombe_GN=rpt1_PE=1_SV=2
T-1821-22.70	-3.89735	0.284553	1	-.AKYASQKRP(7)--YASQKRP(5).-	>sp|Q9UUB6|UBLH2_SCHPO_Ubiquitin_carboxyl-terminal_hydrolase_2_OS=Schizosaccharomyces_pombe_GN=uch2_PE=1_SV=1
T-10382-76.35	-4.61401	0.284553	1	-.AMEVDEKPTER(7)--ENQEKISNNK(5).-	>sp|O14126|PRS6A_SCHPO_26S_protease_regulatory_subunit_6A_OS=Schizosaccharomyces_pombe_GN=tbp1_PE=2_SV=1
T-5336-45.78	-5.8452	0.286822	1	-.NPKADPLDER(3)--EKASK(2).-	>sp|O74762|RPN2_SCHPO_26S_proteasome_regulatory_subunit_rpn2_OS=Schizosaccharomyces_pombe_GN=rpn2_PE=1_SV=1
T-11783-85.57	-5.96694	0.286822	1	-.ATSAGPKQTETINWLEKR(7)--SQARGFDR(1).-	>sp|O94517|PSA6_SCHPO_Probable_proteasome_subunit_alpha_type-6_OS=Schizosaccharomyces_pombe_GN=SPBC646.16_PE=2_SV=1
T-4335-39.81	-6.64528	0.286822	1	-.EIKEVIELPVK(3)--TEVLK(1).-	>sp|P41836|PRS8_SCHPO_26S_protease_regulatory_subunit_8_homolog_OS=Schizosaccharomyces_pombe_GN=let1_PE=2_SV=1
T-11672-84.84	-6.88966	0.286822	1	-.QSKYTYDRGTTAVLK(3)--ATKQSKYTYDR(6).-	>sp|Q09841|PSB7_SCHPO_Probable_proteasome_subunit_beta_type-7_OS=Schizosaccharomyces_pombe_GN=SPAC23D3.07_PE=2_SV=1
T-3266-33.02	-7.18755	0.286822	1	-.GGNMKEVFR(5)--IEEIFKK(6).-	>sp|P06732|KCRM_HUMAN_Creatine_kinase_M-type_OS=Homo_sapiens_GN=CKM_PE=1_SV=2
T-11062-80.70	-8.23331	0.286822	1	-.ILSGEQTVKYDR(9)--KEEPK(1).-	>sp|O74762|RPN2_SCHPO_26S_proteasome_regulatory_subunit_rpn2_OS=Schizosaccharomyces_pombe_GN=rpn2_PE=1_SV=1
T-5300-45.57	-10.2608	0.3	1	-.VVSSAIVDKYIGESAR(9)--MSERDTALEK(1).-	>sp|O74445|PRS10_SCHPO_Probable_26S_protease_subunit_rpt4_OS=Schizosaccharomyces_pombe_GN=rpt4_PE=2_SV=2
T-9867-73.20	-11.3196	0.300752	1	-.NLTDETKNK(7)--MNSIVSK(1).-	>sp|P30655|PSB5_SCHPO_Proteasome_subunit_beta_type-5_OS=Schizosaccharomyces_pombe_GN=pts1_PE=2_SV=3
T-8389-63.95	-12.0573	0.300752	1	-.MPFGNTHNK(1)--MPFGNTHNK(1).-	>sp|P06732|KCRM_HUMAN_Creatine_kinase_M-type_OS=Homo_sapiens_GN=CKM_PE=1_SV=2
T-9999-73.99	-15.676	0.300752	1	-.SAVIKTSTR(5)--KLGVKPPK(5).-	>sp|O14126|PRS6A_SCHPO_26S_protease_regulatory_subunit_6A_OS=Schizosaccharomyces_pombe_GN=tbp1_PE=2_SV=1
