# Supplementary material for: ECL: an exhaustive search tool for the identification of cross-linked peptides using whole database
Source: BMC Bioinformatics. 2016 May 20;17:217. doi: 10.1186/s12859-016-1073-y (PMC4874008; doi:10.1186/s12859-016-1073-y)
Supplement: Additional file 2 — Detailed results of synthetic peptides and 26S Proteasome samples. (ZIP 4432 kb) [file 12859_2016_1073_MOESM2_ESM.zip › Detailed_results/26Syeast_database/Kojak/aleitner_M1012_006.perc.inter.txt.xls]

PSMId	score	q-value	posterior_error_prob	peptide	proteinIds
T-5497-60.83	0.478733	0	0.0945057	-.LEIKEGNYGDGYALQPSYIHEYLSK(4)--LMSKVAEK(4).-	>sp|O14250|PSA1_SCHPO_Probable_proteasome_subunit_alpha_type-1_OS=Schizosaccharomyces_pombe_GN=SPAC6G10.04c_PE=2_SV=1	>sp|Q9USQ9|PSB4_SCHPO_Probable_proteasome_subunit_beta_type-4_OS=Schizosaccharomyces_pombe_GN=SPBC577.10_PE=2_SV=1
T-5127-58.23	0.405467	0	0.125519	-.ILSTLDRELLKPSASVALQR(11)--IQYVGKQDPK(6).-	>sp|O74894|PRS6B_SCHPO_26S_protease_regulatory_subunit_6B_homolog_OS=Schizosaccharomyces_pombe_GN=rpt3_PE=2_SV=1	>sp|P41878|RPN11_SCHPO_26S_proteasome_regulatory_subunit_rpn11_OS=Schizosaccharomyces_pombe_GN=rpn11_PE=1_SV=2
T-9429-90.03	0.405353	0	0.125575	-.AVAASLGVNFLKVVSSAIVDK(12)--LGVKPPK(4).-	>sp|O14126|PRS6A_SCHPO_26S_protease_regulatory_subunit_6A_OS=Schizosaccharomyces_pombe_GN=tbp1_PE=2_SV=1	>sp|O74445|PRS10_SCHPO_Probable_26S_protease_subunit_rpt4_OS=Schizosaccharomyces_pombe_GN=rpt4_PE=2_SV=2
T-4184-51.23	0.388992	0	0.133791	-.HIGIATTGFIPDGQHIVKR(18)--VAEKAQINTQEYGR(4).-	>sp|O14250|PSA1_SCHPO_Probable_proteasome_subunit_alpha_type-1_OS=Schizosaccharomyces_pombe_GN=SPAC6G10.04c_PE=2_SV=1	>sp|O59770|PSA3_SCHPO_Probable_proteasome_subunit_alpha_type-3_OS=Schizosaccharomyces_pombe_GN=SPCC1795.04c_PE=1_SV=1
T-4350-52.55	0.386932	0	0.134863	-.FEAQKDTVHMIFNQK(5)--VMKSEFQR(3).-	>sp|O14126|PRS6A_SCHPO_26S_protease_regulatory_subunit_6A_OS=Schizosaccharomyces_pombe_GN=tbp1_PE=2_SV=1	>sp|O94444|RPN10_SCHPO_26S_proteasome_regulatory_subunit_rpn10_OS=Schizosaccharomyces_pombe_GN=rpn10_PE=1_SV=1
T-4560-54.09	0.376451	0	0.140451	-.SEAAEFEYKNGYPMPCDVLAK(9)--KVAQTTYK(1).-	>sp|O94517|PSA6_SCHPO_Probable_proteasome_subunit_alpha_type-6_OS=Schizosaccharomyces_pombe_GN=SPBC646.16_PE=2_SV=1	>sp|O94579|PSA2_SCHPO_Probable_proteasome_subunit_alpha_type-2_OS=Schizosaccharomyces_pombe_GN=SPCC1442.06_PE=2_SV=1
T-5865-63.47	0.33039	0	0.167878	-.KLEFPLPNEEAR(1)--KLEGTIDYQKL(10).-	>sp|O14126|PRS6A_SCHPO_26S_protease_regulatory_subunit_6A_OS=Schizosaccharomyces_pombe_GN=tbp1_PE=2_SV=1	>sp|O74445|PRS10_SCHPO_Probable_26S_protease_subunit_rpt4_OS=Schizosaccharomyces_pombe_GN=rpt4_PE=2_SV=2
T-5854-63.39	0.312753	0	0.179739	-.TFANLVSSTLYEKR(13)--KQLATSLR(1).-	>sp|Q09720|PSB2_SCHPO_Probable_proteasome_subunit_beta_type-2_OS=Schizosaccharomyces_pombe_GN=SPAC31A2.04c_PE=2_SV=1	>sp|Q9Y7T8|PSB3_SCHPO_Probable_proteasome_subunit_beta_type-3_OS=Schizosaccharomyces_pombe_GN=SPCC63.12c_PE=2_SV=1
T-7100-72.30	0.300569	0	0.188416	-.KILFENPDEATK(1)--DFLDAVQKVVK(8).-	>sp|O42931|PRS7_SCHPO_26S_protease_regulatory_subunit_7_homolog_OS=Schizosaccharomyces_pombe_GN=rpt1_PE=1_SV=2	>sp|P36612|PRS4_SCHPO_26S_protease_regulatory_subunit_4_homolog_OS=Schizosaccharomyces_pombe_GN=mts2_PE=2_SV=1
T-8577-83.60	0.286906	0	0.198641	-.YLSENPKTSASIDFDSNFLNSMIK(7)--SLEKTLVPYLR(4).-	>sp|O42897|RPN3_SCHPO_Probable_26S_proteasome_regulatory_subunit_rpn3_OS=Schizosaccharomyces_pombe_GN=rpn3_PE=2_SV=2	>sp|Q10335|RPN7_SCHPO_Probable_26S_proteasome_regulatory_subunit_rpn7_OS=Schizosaccharomyces_pombe_GN=rpn7_PE=2_SV=1
T-3273-44.35	0.265117	0	0.216097	-.IIENEQSAEKNAYVINLK(10)--IKENQEK(2).-	>sp|O14126|PRS6A_SCHPO_26S_protease_regulatory_subunit_6A_OS=Schizosaccharomyces_pombe_GN=tbp1_PE=2_SV=1	>sp|O42931|PRS7_SCHPO_26S_protease_regulatory_subunit_7_homolog_OS=Schizosaccharomyces_pombe_GN=rpt1_PE=1_SV=2
T-4224-51.50	0.24704	0	0.231725	-.ARSEAAEFEYKNGYPMPCDVLAK(11)--KVAQTTYK(1).-	>sp|O94517|PSA6_SCHPO_Probable_proteasome_subunit_alpha_type-6_OS=Schizosaccharomyces_pombe_GN=SPBC646.16_PE=2_SV=1	>sp|O94579|PSA2_SCHPO_Probable_proteasome_subunit_alpha_type-2_OS=Schizosaccharomyces_pombe_GN=SPCC1442.06_PE=2_SV=1
T-8140-80.29	0.224452	0	0.252825	-.NKLDPYWNQLIVAGVDGENKEPYVAFADLR(2)--TLLYGKR(6).-	>sp|Q9UQY2|PSB1_SCHPO_Probable_proteasome_subunit_beta_type-1_OS=Schizosaccharomyces_pombe_GN=pam1_PE=2_SV=1	>sp|Q9USQ9|PSB4_SCHPO_Probable_proteasome_subunit_beta_type-4_OS=Schizosaccharomyces_pombe_GN=SPBC577.10_PE=2_SV=1
T-8149-80.35	0.218841	0	0.258353	-.EVIELPLKNPELFLR(8)--FFEKEDVQSLK(4).-	>sp|O74445|PRS10_SCHPO_Probable_26S_protease_subunit_rpt4_OS=Schizosaccharomyces_pombe_GN=rpt4_PE=2_SV=2	>sp|Q9UTM3|RPN5_SCHPO_26S_proteasome_regulatory_subunit_rpn5_OS=Schizosaccharomyces_pombe_GN=rpn5a_PE=1_SV=1
T-6383-67.14	0.201038	0	0.276685	-.QGSATVGLVSKTHAVLVALK(11)--LLKPR(3).-	>sp|O14250|PSA1_SCHPO_Probable_proteasome_subunit_alpha_type-1_OS=Schizosaccharomyces_pombe_GN=SPAC6G10.04c_PE=2_SV=1	>sp|O59770|PSA3_SCHPO_Probable_proteasome_subunit_alpha_type-3_OS=Schizosaccharomyces_pombe_GN=SPCC1795.04c_PE=1_SV=1
T-2952-41.61	0.185126	0	0.294141	-.YPMDAHKSELEGVEEAR(7)--KHLDAEVQK(1).-	>sp|O42897|RPN3_SCHPO_Probable_26S_proteasome_regulatory_subunit_rpn3_OS=Schizosaccharomyces_pombe_GN=rpn3_PE=2_SV=2	>sp|P41878|RPN11_SCHPO_26S_proteasome_regulatory_subunit_rpn11_OS=Schizosaccharomyces_pombe_GN=rpn11_PE=1_SV=2
T-5415-60.28	0.184187	0	0.295204	-.LEIKEGNYGDGYALQPSYIHEYLSK(4)--VAEKAQINTQEYGR(4).-	>sp|O14250|PSA1_SCHPO_Probable_proteasome_subunit_alpha_type-1_OS=Schizosaccharomyces_pombe_GN=SPAC6G10.04c_PE=2_SV=1	>sp|Q9USQ9|PSB4_SCHPO_Probable_proteasome_subunit_beta_type-4_OS=Schizosaccharomyces_pombe_GN=SPBC577.10_PE=2_SV=1
T-9778-92.88	0.181205	0	0.298605	-.AMEQQDIKPTVQNGEVSANAEQK(8)--TVLQDVEANIAALMQATKQR(18).-	>sp|O42897|RPN3_SCHPO_Probable_26S_proteasome_regulatory_subunit_rpn3_OS=Schizosaccharomyces_pombe_GN=rpn3_PE=2_SV=2	>sp|O74440|RPN8_SCHPO_26S_proteasome_regulatory_subunit_rpn8_OS=Schizosaccharomyces_pombe_GN=rpn8_PE=2_SV=1
T-6005-64.52	0.171059	0	0.310462	-.QIQPKTFANLVSSTLYEK(5)--NCKK(3).-	>sp|Q09841|PSB7_SCHPO_Probable_proteasome_subunit_beta_type-7_OS=Schizosaccharomyces_pombe_GN=SPAC23D3.07_PE=2_SV=1	>sp|Q9Y7T8|PSB3_SCHPO_Probable_proteasome_subunit_beta_type-3_OS=Schizosaccharomyces_pombe_GN=SPCC63.12c_PE=2_SV=1
T-9068-87.28	0.16881	0	0.313152	-.EVIELPLKNPELFLR(8)--EKVAFILDQVR(2).-	>sp|O74445|PRS10_SCHPO_Probable_26S_protease_subunit_rpt4_OS=Schizosaccharomyces_pombe_GN=rpt4_PE=2_SV=2	>sp|Q9UTM3|RPN5_SCHPO_26S_proteasome_regulatory_subunit_rpn5_OS=Schizosaccharomyces_pombe_GN=rpn5a_PE=1_SV=1
T-6630-68.95	0.166119	0	0.316399	-.AVKPTDMEQFAFYK(3)--KIEIPLPNEVGR(1).-	>sp|O74445|PRS10_SCHPO_Probable_26S_protease_subunit_rpt4_OS=Schizosaccharomyces_pombe_GN=rpt4_PE=2_SV=2	>sp|O74894|PRS6B_SCHPO_26S_protease_regulatory_subunit_6B_homolog_OS=Schizosaccharomyces_pombe_GN=rpt3_PE=2_SV=1
T-4563-54.11	0.150365	0	0.336073	-.VKAMEVDEKPTER(2)--QIAKFVVSLGER(4).-	>sp|O14126|PRS6A_SCHPO_26S_protease_regulatory_subunit_6A_OS=Schizosaccharomyces_pombe_GN=tbp1_PE=2_SV=1	>sp|O42931|PRS7_SCHPO_26S_protease_regulatory_subunit_7_homolog_OS=Schizosaccharomyces_pombe_GN=rpt1_PE=1_SV=2
T-3723-47.87	0.146949	0	0.340491	-.VTSKLLEQEESAEK(4)--TFLEKR(5).-	>sp|O94579|PSA2_SCHPO_Probable_proteasome_subunit_alpha_type-2_OS=Schizosaccharomyces_pombe_GN=SPCC1442.06_PE=2_SV=1	>sp|Q09682|PSA4_SCHPO_Probable_proteasome_subunit_alpha_type-4_OS=Schizosaccharomyces_pombe_GN=SPAC13C5.01c_PE=2_SV=1
T-8031-79.39	0.13051	0.027027	0.362544	-.ELREVIELPLKNPELFLR(11)--FFEKEDVQSLK(4).-	>sp|O74445|PRS10_SCHPO_Probable_26S_protease_subunit_rpt4_OS=Schizosaccharomyces_pombe_GN=rpt4_PE=2_SV=2	>sp|Q9UTM3|RPN5_SCHPO_26S_proteasome_regulatory_subunit_rpn5_OS=Schizosaccharomyces_pombe_GN=rpn5a_PE=1_SV=1
T-3577-46.82	0.128352	0.027027	0.365537	-.KVPDKLIDASTVK(5)--KLEGTIDYQK(1).-	>sp|O74445|PRS10_SCHPO_Probable_26S_protease_subunit_rpt4_OS=Schizosaccharomyces_pombe_GN=rpt4_PE=2_SV=2	>sp|O94517|PSA6_SCHPO_Probable_proteasome_subunit_alpha_type-6_OS=Schizosaccharomyces_pombe_GN=SPBC646.16_PE=2_SV=1
T-5857-63.41	0.125706	0.027027	0.369241	-.VVGSELIQKYLGDGPR(9)--VLVKVHPEGK(4).-	>sp|P36612|PRS4_SCHPO_26S_protease_regulatory_subunit_4_homolog_OS=Schizosaccharomyces_pombe_GN=mts2_PE=2_SV=1	>sp|P41836|PRS8_SCHPO_26S_protease_regulatory_subunit_8_homolog_OS=Schizosaccharomyces_pombe_GN=let1_PE=2_SV=1
T-6785-69.94	0.109949	0.027027	0.392041	-.INDTVGIKESDTGLAPISFWDVAADR(8)--LKPQDER(2).-	>sp|O42931|PRS7_SCHPO_26S_protease_regulatory_subunit_7_homolog_OS=Schizosaccharomyces_pombe_GN=rpt1_PE=1_SV=2	>sp|P36612|PRS4_SCHPO_26S_protease_regulatory_subunit_4_homolog_OS=Schizosaccharomyces_pombe_GN=mts2_PE=2_SV=1
T-1656-29.58	0.100066	0.027027	0.407011	-.LTHEKSTMLEK(5)--KYDKTEDDIK(1).-	>sp|O14126|PRS6A_SCHPO_26S_protease_regulatory_subunit_6A_OS=Schizosaccharomyces_pombe_GN=tbp1_PE=2_SV=1	>sp|O74445|PRS10_SCHPO_Probable_26S_protease_subunit_rpt4_OS=Schizosaccharomyces_pombe_GN=rpt4_PE=2_SV=2
T-3091-42.83	0.0872867	0.027027	0.427164	-.HFEQVINEKHEDALAK(9)--NKVLVK(2).-	>sp|O74762|RPN2_SCHPO_26S_proteasome_regulatory_subunit_rpn2_OS=Schizosaccharomyces_pombe_GN=rpn2_PE=1_SV=1	>sp|P41836|PRS8_SCHPO_26S_protease_regulatory_subunit_8_homolog_OS=Schizosaccharomyces_pombe_GN=let1_PE=2_SV=1
T-3448-45.79	0.0802684	0.027027	0.438623	-.KVTSKLLEQEESAEK(5)--TFLEKR(5).-	>sp|O94579|PSA2_SCHPO_Probable_proteasome_subunit_alpha_type-2_OS=Schizosaccharomyces_pombe_GN=SPCC1442.06_PE=2_SV=1	>sp|Q09682|PSA4_SCHPO_Probable_proteasome_subunit_alpha_type-4_OS=Schizosaccharomyces_pombe_GN=SPAC13C5.01c_PE=2_SV=1
T-4318-52.30	0.0793502	0.027027	0.440143	-.ELAAIKEDTEAVLK(6)--KAQSGPDASAK(1).-	>sp|O42931|PRS7_SCHPO_26S_protease_regulatory_subunit_7_homolog_OS=Schizosaccharomyces_pombe_GN=rpt1_PE=1_SV=2	>sp|P36612|PRS4_SCHPO_26S_protease_regulatory_subunit_4_homolog_OS=Schizosaccharomyces_pombe_GN=mts2_PE=2_SV=1
T-2739-39.73	0.0757551	0.027027	0.446142	-.YPMDAHKSELEGVEEARR(7)--KHLDAEVQK(1).-	>sp|O42897|RPN3_SCHPO_Probable_26S_proteasome_regulatory_subunit_rpn3_OS=Schizosaccharomyces_pombe_GN=rpn3_PE=2_SV=2	>sp|P41878|RPN11_SCHPO_26S_proteasome_regulatory_subunit_rpn11_OS=Schizosaccharomyces_pombe_GN=rpn11_PE=1_SV=2
T-3502-46.25	0.0755558	0.027027	0.446477	-.ELLKPSASVALQR(4)--IQYVGKQDPKK(6).-	>sp|O74894|PRS6B_SCHPO_26S_protease_regulatory_subunit_6B_homolog_OS=Schizosaccharomyces_pombe_GN=rpt3_PE=2_SV=1	>sp|P41878|RPN11_SCHPO_26S_proteasome_regulatory_subunit_rpn11_OS=Schizosaccharomyces_pombe_GN=rpn11_PE=1_SV=2
T-5243-59.00	0.0717072	0.027027	0.452987	-.LEIKEGNYGDGYALQPSYIHEYLSK(4)--RLMSKVAEK(5).-	>sp|O14250|PSA1_SCHPO_Probable_proteasome_subunit_alpha_type-1_OS=Schizosaccharomyces_pombe_GN=SPAC6G10.04c_PE=2_SV=1	>sp|Q9USQ9|PSB4_SCHPO_Probable_proteasome_subunit_beta_type-4_OS=Schizosaccharomyces_pombe_GN=SPBC577.10_PE=2_SV=1
T-3093-42.85	0.0704502	0.027027	0.455132	-.AMEQQDIKPTVQNGEVSANAEQKA(23)--KHFEQVINEK(1).-	>sp|O74440|RPN8_SCHPO_26S_proteasome_regulatory_subunit_rpn8_OS=Schizosaccharomyces_pombe_GN=rpn8_PE=2_SV=1	>sp|O74762|RPN2_SCHPO_26S_proteasome_regulatory_subunit_rpn2_OS=Schizosaccharomyces_pombe_GN=rpn2_PE=1_SV=1
T-6505-67.96	0.0681333	0.027027	0.45911	-.AQSGPDASAKLPTVIPTTR(10)--ELAAIKEDTEAVLK(6).-	>sp|O42931|PRS7_SCHPO_26S_protease_regulatory_subunit_7_homolog_OS=Schizosaccharomyces_pombe_GN=rpt1_PE=1_SV=2	>sp|P36612|PRS4_SCHPO_26S_protease_regulatory_subunit_4_homolog_OS=Schizosaccharomyces_pombe_GN=mts2_PE=2_SV=1
T-2935-41.47	0.0678758	0.027027	0.459555	-.YKVNLYKFR(2)--MNSIVSK(1).-	>sp|P30655|PSB5_SCHPO_Proteasome_subunit_beta_type-5_OS=Schizosaccharomyces_pombe_GN=pts1_PE=2_SV=3	>sp|Q9Y7T8|PSB3_SCHPO_Probable_proteasome_subunit_beta_type-3_OS=Schizosaccharomyces_pombe_GN=SPCC63.12c_PE=2_SV=1
T-3106-42.96	0.0500244	0.0465116	0.491317	-.TLLYGKR(6)--GEKR(3).-	>sp|Q9UQY2|PSB1_SCHPO_Probable_proteasome_subunit_beta_type-1_OS=Schizosaccharomyces_pombe_GN=pam1_PE=2_SV=1	>sp|Q9UTM3|RPN5_SCHPO_26S_proteasome_regulatory_subunit_rpn5_OS=Schizosaccharomyces_pombe_GN=rpn5a_PE=1_SV=1
T-2197-35.15	0.0374647	0.0465116	0.514839	-.CTKIIENEQSAEK(3)--VKAMEVDEKPTER(2).-	>sp|O14126|PRS6A_SCHPO_26S_protease_regulatory_subunit_6A_OS=Schizosaccharomyces_pombe_GN=tbp1_PE=2_SV=1	>sp|O42931|PRS7_SCHPO_26S_protease_regulatory_subunit_7_homolog_OS=Schizosaccharomyces_pombe_GN=rpt1_PE=1_SV=2
T-2044-33.72	0.0298822	0.0465116	0.529521	-.HFEQVINEKHEDALAK(9)--KAQSGPDASAK(1).-	>sp|O74762|RPN2_SCHPO_26S_proteasome_regulatory_subunit_rpn2_OS=Schizosaccharomyces_pombe_GN=rpn2_PE=1_SV=1	>sp|P36612|PRS4_SCHPO_26S_protease_regulatory_subunit_4_homolog_OS=Schizosaccharomyces_pombe_GN=mts2_PE=2_SV=1
T-914-20.24	0	0.0465116	0.591014	-.KHLDAEVQK(1)--QSKYTYDR(3).-	>sp|P41878|RPN11_SCHPO_26S_proteasome_regulatory_subunit_rpn11_OS=Schizosaccharomyces_pombe_GN=rpn11_PE=1_SV=2	>sp|Q09841|PSB7_SCHPO_Probable_proteasome_subunit_beta_type-7_OS=Schizosaccharomyces_pombe_GN=SPAC23D3.07_PE=2_SV=1
T-6264-66.30	0	0.0465116	0.591014	-.AVKPTDMEQFAFYK(14)--KPTSELAIGASLEK(1).-	>sp|O74894|PRS6B_SCHPO_26S_protease_regulatory_subunit_6B_homolog_OS=Schizosaccharomyces_pombe_GN=rpt3_PE=2_SV=1	>sp|O94579|PSA2_SCHPO_Probable_proteasome_subunit_alpha_type-2_OS=Schizosaccharomyces_pombe_GN=SPCC1442.06_PE=2_SV=1
T-3440-45.73	0	0.0465116	0.591014	-.KVTSKLLEQEESAEK(1)--TFLEKR(5).-	>sp|O94579|PSA2_SCHPO_Probable_proteasome_subunit_alpha_type-2_OS=Schizosaccharomyces_pombe_GN=SPCC1442.06_PE=2_SV=1	>sp|Q09682|PSA4_SCHPO_Probable_proteasome_subunit_alpha_type-4_OS=Schizosaccharomyces_pombe_GN=SPAC13C5.01c_PE=2_SV=1
T-3903-49.16	-0.0393178	0.130435	0.681096	-.ELLKPSASVALQR(4)--IQYVGKQDPK(6).-	>sp|O74894|PRS6B_SCHPO_26S_protease_regulatory_subunit_6B_homolog_OS=Schizosaccharomyces_pombe_GN=rpt3_PE=2_SV=1	>sp|P41878|RPN11_SCHPO_26S_proteasome_regulatory_subunit_rpn11_OS=Schizosaccharomyces_pombe_GN=rpn11_PE=1_SV=2
T-9289-88.90	-0.040707	0.130435	0.684475	-.DDLSGAEIKAIVSEAGLLALR(9)--LGSTAIGVKTK(9).-	>sp|P36612|PRS4_SCHPO_26S_protease_regulatory_subunit_4_homolog_OS=Schizosaccharomyces_pombe_GN=mts2_PE=2_SV=1	>sp|Q9UT97|PSA5_SCHPO_Probable_proteasome_subunit_alpha_type-5_OS=Schizosaccharomyces_pombe_GN=SPAC323.02c_PE=1_SV=1
T-8399-82.27	-0.0411039	0.130435	0.685443	-.EVIELPLKNPELFLR(8)--INVKFFEK(4).-	>sp|O74445|PRS10_SCHPO_Probable_26S_protease_subunit_rpt4_OS=Schizosaccharomyces_pombe_GN=rpt4_PE=2_SV=2	>sp|Q9UTM3|RPN5_SCHPO_26S_proteasome_regulatory_subunit_rpn5_OS=Schizosaccharomyces_pombe_GN=rpn5a_PE=1_SV=1
T-3868-48.92	-0.0451825	0.148936	0.695455	-.SERDTALEKYK(9)--LLVKDR(4).-	>sp|O74445|PRS10_SCHPO_Probable_26S_protease_subunit_rpt4_OS=Schizosaccharomyces_pombe_GN=rpt4_PE=2_SV=2	>sp|Q9UUB6|UBLH2_SCHPO_Ubiquitin_carboxyl-terminal_hydrolase_2_OS=Schizosaccharomyces_pombe_GN=uch2_PE=1_SV=1
T-8252-81.13	-0.0512033	0.176471	0.710451	-.ILPNKVDPLVSLMMVEK(5)--ELLKPSASVALQR(4).-	>sp|O74894|PRS6B_SCHPO_26S_protease_regulatory_subunit_6B_homolog_OS=Schizosaccharomyces_pombe_GN=rpt3_PE=2_SV=1	>sp|P41836|PRS8_SCHPO_26S_protease_regulatory_subunit_8_homolog_OS=Schizosaccharomyces_pombe_GN=let1_PE=2_SV=1
T-2943-41.53	-0.0519806	0.176471	0.712405	-.KIEFPPPSAEAR(1)--KTTEEK(1).-	>sp|O74762|RPN2_SCHPO_26S_proteasome_regulatory_subunit_rpn2_OS=Schizosaccharomyces_pombe_GN=rpn2_PE=1_SV=1	>sp|P41836|PRS8_SCHPO_26S_protease_regulatory_subunit_8_homolog_OS=Schizosaccharomyces_pombe_GN=let1_PE=2_SV=1
T-3777-48.25	-0.0572503	0.176471	0.725772	-.ARSEAAEFEYKNGYPMPCDVLAK(11)--KVAQTTYKK(1).-	>sp|O94517|PSA6_SCHPO_Probable_proteasome_subunit_alpha_type-6_OS=Schizosaccharomyces_pombe_GN=SPBC646.16_PE=2_SV=1	>sp|O94579|PSA2_SCHPO_Probable_proteasome_subunit_alpha_type-2_OS=Schizosaccharomyces_pombe_GN=SPCC1442.06_PE=2_SV=1
T-6079-65.04	-0.0599362	0.176471	0.732661	-.TMLVKAVANSTAANFIR(5)--VGIKPPK(4).-	>sp|O74445|PRS10_SCHPO_Probable_26S_protease_subunit_rpt4_OS=Schizosaccharomyces_pombe_GN=rpt4_PE=2_SV=2	>sp|O74894|PRS6B_SCHPO_26S_protease_regulatory_subunit_6B_homolog_OS=Schizosaccharomyces_pombe_GN=rpt3_PE=2_SV=1
T-5851-63.37	-0.0721842	0.2	0.764734	-.VSGSELVQKYIGEGSR(9)--ELLKPSASVALQR(4).-	>sp|O74894|PRS6B_SCHPO_26S_protease_regulatory_subunit_6B_homolog_OS=Schizosaccharomyces_pombe_GN=rpt3_PE=2_SV=1	>sp|P41836|PRS8_SCHPO_26S_protease_regulatory_subunit_8_homolog_OS=Schizosaccharomyces_pombe_GN=let1_PE=2_SV=1
T-5504-60.90	-0.0813812	0.2	0.789529	-.MNGASGAELKGVCTEAGMFALR(10)--VGIKPPK(4).-	>sp|O74445|PRS10_SCHPO_Probable_26S_protease_subunit_rpt4_OS=Schizosaccharomyces_pombe_GN=rpt4_PE=2_SV=2	>sp|P41836|PRS8_SCHPO_26S_protease_regulatory_subunit_8_homolog_OS=Schizosaccharomyces_pombe_GN=let1_PE=2_SV=1
T-5563-61.31	-0.0925824	0.2	0.820554	-.KSGRSAPGVSTTSTIQ(1)--LYFYYILFFEKCNR(11).-	>sp|O42897|RPN3_SCHPO_Probable_26S_proteasome_regulatory_subunit_rpn3_OS=Schizosaccharomyces_pombe_GN=rpn3_PE=2_SV=2	>sp|Q10329|PSA7_SCHPO_Probable_proteasome_subunit_alpha_type-7_OS=Schizosaccharomyces_pombe_GN=SPBC106.16_PE=2_SV=1
T-7253-73.55	-0.0948461	0.2	0.826934	-.EVIELPLKNPELFLR(8)--YYEQKIR(5).-	>sp|O74445|PRS10_SCHPO_Probable_26S_protease_subunit_rpt4_OS=Schizosaccharomyces_pombe_GN=rpt4_PE=2_SV=2	>sp|Q9UTM3|RPN5_SCHPO_26S_proteasome_regulatory_subunit_rpn5_OS=Schizosaccharomyces_pombe_GN=rpn5a_PE=1_SV=1
T-10287-96.97	-0.104261	0.2	0.853868	-.AVAASLGVNFLKVVSSAIVDK(12)--KLEFPLPNEEAR(1).-	>sp|O14126|PRS6A_SCHPO_26S_protease_regulatory_subunit_6A_OS=Schizosaccharomyces_pombe_GN=tbp1_PE=2_SV=1	>sp|O74445|PRS10_SCHPO_Probable_26S_protease_subunit_rpt4_OS=Schizosaccharomyces_pombe_GN=rpt4_PE=2_SV=2
T-1383-26.40	-0.108361	0.2	0.865796	-.QGDVLLNKLQKYQATVMR(11)--TMGKNK(4).-	>sp|P41836|PRS8_SCHPO_26S_protease_regulatory_subunit_8_homolog_OS=Schizosaccharomyces_pombe_GN=let1_PE=2_SV=1	>sp|Q10335|RPN7_SCHPO_Probable_26S_proteasome_regulatory_subunit_rpn7_OS=Schizosaccharomyces_pombe_GN=rpn7_PE=2_SV=1
T-6092-65.13	-0.112111	0.2	0.87681	-.QGDTKINHEHFMDGILEVQMR(5)--FVKLGIDPPK(3).-	>sp|O14126|PRS6A_SCHPO_26S_protease_regulatory_subunit_6A_OS=Schizosaccharomyces_pombe_GN=tbp1_PE=2_SV=1	>sp|O42931|PRS7_SCHPO_26S_protease_regulatory_subunit_7_homolog_OS=Schizosaccharomyces_pombe_GN=rpt1_PE=1_SV=2
T-3082-42.76	-0.115233	0.2	0.886059	-.FMTR(1)--KLIR(1).-	>sp|O14250|PSA1_SCHPO_Probable_proteasome_subunit_alpha_type-1_OS=Schizosaccharomyces_pombe_GN=SPAC6G10.04c_PE=2_SV=1	>sp|Q9UT97|PSA5_SCHPO_Probable_proteasome_subunit_alpha_type-5_OS=Schizosaccharomyces_pombe_GN=SPAC323.02c_PE=1_SV=1
T-1241-24.56	-0.121495	0.2	0.904816	-.MEQKPEVDYSEKFAELQK(12)--MFR(1).-	>sp|O14250|PSA1_SCHPO_Probable_proteasome_subunit_alpha_type-1_OS=Schizosaccharomyces_pombe_GN=SPAC6G10.04c_PE=2_SV=1	>sp|Q9UTM3|RPN5_SCHPO_26S_proteasome_regulatory_subunit_rpn5_OS=Schizosaccharomyces_pombe_GN=rpn5a_PE=1_SV=1
T-5587-61.50	-0.13006	0.209677	0.93092	-.KVPDKLIDASTVK(1)--NELEKLNFSSLK(5).-	>sp|O59770|PSA3_SCHPO_Probable_proteasome_subunit_alpha_type-3_OS=Schizosaccharomyces_pombe_GN=SPCC1795.04c_PE=1_SV=1	>sp|O94517|PSA6_SCHPO_Probable_proteasome_subunit_alpha_type-6_OS=Schizosaccharomyces_pombe_GN=SPBC646.16_PE=2_SV=1
T-4149-50.99	-0.130346	0.209677	0.931799	-.SEAAEFEYKNGYPMPCDVLAK(9)--KVAQTTYKK(1).-	>sp|O94517|PSA6_SCHPO_Probable_proteasome_subunit_alpha_type-6_OS=Schizosaccharomyces_pombe_GN=SPBC646.16_PE=2_SV=1	>sp|O94579|PSA2_SCHPO_Probable_proteasome_subunit_alpha_type-2_OS=Schizosaccharomyces_pombe_GN=SPCC1442.06_PE=2_SV=1
T-4742-55.43	-0.13378	0.222222	0.942418	-.LMSKVAEKAQINTQEYGR(8)--KNVPKLQNVSNFQK(1).-	>sp|O14250|PSA1_SCHPO_Probable_proteasome_subunit_alpha_type-1_OS=Schizosaccharomyces_pombe_GN=SPAC6G10.04c_PE=2_SV=1	>sp|Q10329|PSA7_SCHPO_Probable_proteasome_subunit_alpha_type-7_OS=Schizosaccharomyces_pombe_GN=SPBC106.16_PE=2_SV=1
T-4509-53.76	-0.141974	0.223881	0.968077	-.AQSGPDASAKLPTVIPTTR(10)--EIKPNIR(3).-	>sp|P36612|PRS4_SCHPO_26S_protease_regulatory_subunit_4_homolog_OS=Schizosaccharomyces_pombe_GN=mts2_PE=2_SV=1	>sp|P41836|PRS8_SCHPO_26S_protease_regulatory_subunit_8_homolog_OS=Schizosaccharomyces_pombe_GN=let1_PE=2_SV=1
T-2319-36.14	-0.144645	0.223881	0.976542	-.VLRQVMEEKLDSK(9)--VLVDKSR(5).-	>sp|O94579|PSA2_SCHPO_Probable_proteasome_subunit_alpha_type-2_OS=Schizosaccharomyces_pombe_GN=SPCC1442.06_PE=2_SV=1	>sp|Q9UT97|PSA5_SCHPO_Probable_proteasome_subunit_alpha_type-5_OS=Schizosaccharomyces_pombe_GN=SPAC323.02c_PE=1_SV=1
T-5591-61.53	-0.146062	0.223881	0.98105	-.KVPDKLIDASTVK(5)--NELEKLNFSSLK(5).-	>sp|O59770|PSA3_SCHPO_Probable_proteasome_subunit_alpha_type-3_OS=Schizosaccharomyces_pombe_GN=SPCC1795.04c_PE=1_SV=1	>sp|O94517|PSA6_SCHPO_Probable_proteasome_subunit_alpha_type-6_OS=Schizosaccharomyces_pombe_GN=SPBC646.16_PE=2_SV=1
T-5343-59.73	-0.149745	0.223881	0.992835	-.GVILYGAPGTGKTLLAKAVANQTSATFLR(17)--MGINERK(1).-	>sp|P36612|PRS4_SCHPO_26S_protease_regulatory_subunit_4_homolog_OS=Schizosaccharomyces_pombe_GN=mts2_PE=2_SV=1	>sp|Q09841|PSB7_SCHPO_Probable_proteasome_subunit_beta_type-7_OS=Schizosaccharomyces_pombe_GN=SPAC23D3.07_PE=2_SV=1
T-2387-36.70	-0.168841	0.26087	1	-.HFEQVINEKHEDALAK(9)--KDQKK(1).-	>decoy_reverse_sp|P36612|PRS4_SCHPO_Decoy_of_Reverse_of_26S_protease_regulatory_subunit_4_homolog_OS=Schizosaccharomyces_pombe_GN=mts2_PE=2_SV=1	>sp|O74762|RPN2_SCHPO_26S_proteasome_regulatory_subunit_rpn2_OS=Schizosaccharomyces_pombe_GN=rpn2_PE=1_SV=1	>sp|P36612|PRS4_SCHPO_26S_protease_regulatory_subunit_4_homolog_OS=Schizosaccharomyces_pombe_GN=mts2_PE=2_SV=1
T-2360-36.48	-0.17349	0.26087	1	-.HFEQVINEKHEDALAK(9)--TMGKNK(4).-	>sp|O74762|RPN2_SCHPO_26S_proteasome_regulatory_subunit_rpn2_OS=Schizosaccharomyces_pombe_GN=rpn2_PE=1_SV=1	>sp|P41836|PRS8_SCHPO_26S_protease_regulatory_subunit_8_homolog_OS=Schizosaccharomyces_pombe_GN=let1_PE=2_SV=1
T-4048-50.25	-0.191069	0.352113	1	-.VHPEGKYVVDISPDIDIK(6)--KAQSGPDASAK(1).-	>sp|P36612|PRS4_SCHPO_26S_protease_regulatory_subunit_4_homolog_OS=Schizosaccharomyces_pombe_GN=mts2_PE=2_SV=1	>sp|P41836|PRS8_SCHPO_26S_protease_regulatory_subunit_8_homolog_OS=Schizosaccharomyces_pombe_GN=let1_PE=2_SV=1
T-979-21.14	-0.191093	0.352113	1	-.MNSTEEIDLYNRWK(1)--KGEIR(1).-	>sp|O43063|PSB6_SCHPO_Probable_proteasome_subunit_beta_type-6_OS=Schizosaccharomyces_pombe_GN=SPBC4C3.10c_PE=2_SV=1	>sp|O74894|PRS6B_SCHPO_26S_protease_regulatory_subunit_6B_homolog_OS=Schizosaccharomyces_pombe_GN=rpt3_PE=2_SV=1
T-10188-96.14	-0.194969	0.375	1	-.QQEADGIIKELNNDLDPTLR(9)--KSKTLQYFA(3).-	>sp|O14126|PRS6A_SCHPO_26S_protease_regulatory_subunit_6A_OS=Schizosaccharomyces_pombe_GN=tbp1_PE=2_SV=1	>sp|O74762|RPN2_SCHPO_26S_proteasome_regulatory_subunit_rpn2_OS=Schizosaccharomyces_pombe_GN=rpn2_PE=1_SV=1
T-2465-37.42	-0.202487	0.410959	1	-.AMEQQDIKPTVQNGEVSANAEQKA(23)--SVQPTAKTVQK(7).-	>sp|O74440|RPN8_SCHPO_26S_proteasome_regulatory_subunit_rpn8_OS=Schizosaccharomyces_pombe_GN=rpn8_PE=2_SV=1	>sp|O74762|RPN2_SCHPO_26S_proteasome_regulatory_subunit_rpn2_OS=Schizosaccharomyces_pombe_GN=rpn2_PE=1_SV=1
T-5255-59.08	-0.205924	0.418919	1	-.EGKGEIYSFDPVGSYER(3)--ASAGPLIASQTVKK(13).-	>sp|P30655|PSB5_SCHPO_Proteasome_subunit_beta_type-5_OS=Schizosaccharomyces_pombe_GN=pts1_PE=2_SV=3	>sp|Q9UQY2|PSB1_SCHPO_Probable_proteasome_subunit_beta_type-1_OS=Schizosaccharomyces_pombe_GN=pam1_PE=2_SV=1
T-4135-50.90	-0.216804	0.466667	1	-.VVGSEFVQKYLGEGPR(9)--GSNDDEMKIDK(8).-	>sp|O74762|RPN2_SCHPO_26S_proteasome_regulatory_subunit_rpn2_OS=Schizosaccharomyces_pombe_GN=rpn2_PE=1_SV=1	>sp|O74894|PRS6B_SCHPO_26S_protease_regulatory_subunit_6B_homolog_OS=Schizosaccharomyces_pombe_GN=rpt3_PE=2_SV=1
T-7417-74.66	-0.218601	0.473684	1	-.FIVKASSGPRYVVGCR(4)--YKDAYVYSIVAIAR(2).-	>sp|O74445|PRS10_SCHPO_Probable_26S_protease_subunit_rpt4_OS=Schizosaccharomyces_pombe_GN=rpt4_PE=2_SV=2	>sp|Q9US13|RPN9_SCHPO_Probable_26S_proteasome_regulatory_subunit_rpn9_OS=Schizosaccharomyces_pombe_GN=rpn9_PE=2_SV=1
T-3298-44.57	-0.224456	0.532468	1	-.WKALERQLEMLDLQEGFIK(2)--NCACVISQKK(9).-	>sp|O74894|PRS6B_SCHPO_26S_protease_regulatory_subunit_6B_homolog_OS=Schizosaccharomyces_pombe_GN=rpt3_PE=2_SV=1	>sp|O94517|PSA6_SCHPO_Probable_proteasome_subunit_alpha_type-6_OS=Schizosaccharomyces_pombe_GN=SPBC646.16_PE=2_SV=1
T-3791-48.36	-0.230332	0.544304	1	-.FLHDKNSDYKETLIFK(5)--MFMTR(1).-	>sp|O74762|RPN2_SCHPO_26S_proteasome_regulatory_subunit_rpn2_OS=Schizosaccharomyces_pombe_GN=rpn2_PE=1_SV=1	>sp|Q9UT97|PSA5_SCHPO_Probable_proteasome_subunit_alpha_type-5_OS=Schizosaccharomyces_pombe_GN=SPAC323.02c_PE=1_SV=1
T-9308-89.02	-0.236351	0.544304	1	-.CSPSATLTHRTMTEKAR(1)--IMKLCFDELKK(10).-	>sp|Q09720|PSB2_SCHPO_Probable_proteasome_subunit_beta_type-2_OS=Schizosaccharomyces_pombe_GN=SPAC31A2.04c_PE=2_SV=1	>sp|Q10335|RPN7_SCHPO_Probable_26S_proteasome_regulatory_subunit_rpn7_OS=Schizosaccharomyces_pombe_GN=rpn7_PE=2_SV=1
T-1964-32.92	-0.244245	0.571429	1	-.IHLEKVSK(5)--KLGVKPPK(5).-	>sp|O14126|PRS6A_SCHPO_26S_protease_regulatory_subunit_6A_OS=Schizosaccharomyces_pombe_GN=tbp1_PE=2_SV=1	>sp|O74445|PRS10_SCHPO_Probable_26S_protease_subunit_rpt4_OS=Schizosaccharomyces_pombe_GN=rpt4_PE=2_SV=2
T-5310-59.46	-0.249274	0.571429	1	-.TVQKVETAVLSTTVK(4)--MESLQR(1).-	>sp|O74762|RPN2_SCHPO_26S_proteasome_regulatory_subunit_rpn2_OS=Schizosaccharomyces_pombe_GN=rpn2_PE=1_SV=1	>sp|P41878|RPN11_SCHPO_26S_proteasome_regulatory_subunit_rpn11_OS=Schizosaccharomyces_pombe_GN=rpn11_PE=1_SV=2
T-5379-59.97	-0.256444	0.571429	1	-.ETEKLAEER(4)--SLKR(3).-	>sp|O74894|PRS6B_SCHPO_26S_protease_regulatory_subunit_6B_homolog_OS=Schizosaccharomyces_pombe_GN=rpt3_PE=2_SV=1	>sp|P50524|RPN12_SCHPO_26S_proteasome_regulatory_subunit_rpn12_OS=Schizosaccharomyces_pombe_GN=rpn12_PE=1_SV=1
T-1790-30.92	-0.259099	0.571429	1	-.RNAEELSSYQKK(11)--LQKYQATVMR(3).-	>sp|O14250|PSA1_SCHPO_Probable_proteasome_subunit_alpha_type-1_OS=Schizosaccharomyces_pombe_GN=SPAC6G10.04c_PE=2_SV=1	>sp|Q10335|RPN7_SCHPO_Probable_26S_proteasome_regulatory_subunit_rpn7_OS=Schizosaccharomyces_pombe_GN=rpn7_PE=2_SV=1
T-8603-83.76	-0.261771	0.571429	1	-.AVAASLGVNFLKVVSSAIVDK(12)--KLGVKPPK(5).-	>sp|O14126|PRS6A_SCHPO_26S_protease_regulatory_subunit_6A_OS=Schizosaccharomyces_pombe_GN=tbp1_PE=2_SV=1	>sp|O74445|PRS10_SCHPO_Probable_26S_protease_subunit_rpt4_OS=Schizosaccharomyces_pombe_GN=rpt4_PE=2_SV=2
T-7434-74.77	-0.266878	0.581395	1	-.SNPVFAENDEKGEKR(11)--VGKSAVIK(3).-	>sp|O14126|PRS6A_SCHPO_26S_protease_regulatory_subunit_6A_OS=Schizosaccharomyces_pombe_GN=tbp1_PE=2_SV=1	>sp|Q9UTM3|RPN5_SCHPO_26S_proteasome_regulatory_subunit_rpn5_OS=Schizosaccharomyces_pombe_GN=rpn5a_PE=1_SV=1
T-4767-55.59	-0.266891	0.581395	1	-.VATEKDFLDAVQK(5)--QVMEEKLDSK(6).-	>sp|O42931|PRS7_SCHPO_26S_protease_regulatory_subunit_7_homolog_OS=Schizosaccharomyces_pombe_GN=rpt1_PE=1_SV=2	>sp|Q9UT97|PSA5_SCHPO_Probable_proteasome_subunit_alpha_type-5_OS=Schizosaccharomyces_pombe_GN=SPAC323.02c_PE=1_SV=1
T-3816-48.54	-0.276615	0.617978	1	-.ATPYRGYSKPNER(9)--VVDKDGIR(4).-	>sp|Q09720|PSB2_SCHPO_Probable_proteasome_subunit_beta_type-2_OS=Schizosaccharomyces_pombe_GN=SPAC31A2.04c_PE=2_SV=1	>sp|Q09841|PSB7_SCHPO_Probable_proteasome_subunit_beta_type-7_OS=Schizosaccharomyces_pombe_GN=SPAC23D3.07_PE=2_SV=1
T-6110-65.25	-0.27913	0.617978	1	-.LQNVSNFQKIAMVDNHVCLAFAGLNADAR(9)--KINVK(1).-	>sp|Q10329|PSA7_SCHPO_Probable_proteasome_subunit_alpha_type-7_OS=Schizosaccharomyces_pombe_GN=SPBC106.16_PE=2_SV=1	>sp|Q9UTM3|RPN5_SCHPO_26S_proteasome_regulatory_subunit_rpn5_OS=Schizosaccharomyces_pombe_GN=rpn5a_PE=1_SV=1
T-7464-75.00	-0.283844	0.617978	1	-.VSKQGEIDYEALVK(3)--DAVKEAAR(4).-	>sp|O59770|PSA3_SCHPO_Probable_proteasome_subunit_alpha_type-3_OS=Schizosaccharomyces_pombe_GN=SPCC1795.04c_PE=1_SV=1	>sp|O74445|PRS10_SCHPO_Probable_26S_protease_subunit_rpt4_OS=Schizosaccharomyces_pombe_GN=rpt4_PE=2_SV=2
T-4868-56.37-2	-0.284229	0.641304	1	-.VYHAIRNIPKAR(10)--ILFENPDEATKR(11).-	>sp|P36612|PRS4_SCHPO_26S_protease_regulatory_subunit_4_homolog_OS=Schizosaccharomyces_pombe_GN=mts2_PE=2_SV=1	>sp|Q9P7S2|RPN6_SCHPO_Probable_26S_proteasome_regulatory_subunit_rpn6_OS=Schizosaccharomyces_pombe_GN=rpn6_PE=2_SV=1
T-10025-94.83	-0.284728	0.641304	1	-.MPLLQSSVALLGQKIR(14)--LMVEMEKK(7).-	>sp|P06732|KCRM_HUMAN_Creatine_kinase_M-type_OS=Homo_sapiens_GN=CKM_PE=1_SV=2	>sp|Q9US13|RPN9_SCHPO_Probable_26S_proteasome_regulatory_subunit_rpn9_OS=Schizosaccharomyces_pombe_GN=rpn9_PE=2_SV=1
T-5413-60.26	-0.289997	0.641304	1	-.NEEKLAEFDK(4)--YEVGAEYIKK(9).-	>sp|O42897|RPN3_SCHPO_Probable_26S_proteasome_regulatory_subunit_rpn3_OS=Schizosaccharomyces_pombe_GN=rpn3_PE=2_SV=2	>sp|Q10335|RPN7_SCHPO_Probable_26S_proteasome_regulatory_subunit_rpn7_OS=Schizosaccharomyces_pombe_GN=rpn7_PE=2_SV=1
T-6566-68.49	-0.293615	0.655914	1	-.DKKASLLTR(3)--LGVKPPK(4).-	>sp|O14126|PRS6A_SCHPO_26S_protease_regulatory_subunit_6A_OS=Schizosaccharomyces_pombe_GN=tbp1_PE=2_SV=1	>sp|Q9UUB6|UBLH2_SCHPO_Ubiquitin_carboxyl-terminal_hydrolase_2_OS=Schizosaccharomyces_pombe_GN=uch2_PE=1_SV=1
T-4874-56.41	-0.29729	0.659574	1	-.FKLNYKPEEEYPDLSK(6)--LLENDIKVMKSEFQR(7).-	>sp|O14126|PRS6A_SCHPO_26S_protease_regulatory_subunit_6A_OS=Schizosaccharomyces_pombe_GN=tbp1_PE=2_SV=1	>sp|P06732|KCRM_HUMAN_Creatine_kinase_M-type_OS=Homo_sapiens_GN=CKM_PE=1_SV=2
T-1158-23.39	-0.309126	0.686869	1	-.SLLTGKHAIR(6)--NHASIDKMK(7).-	>sp|P41878|RPN11_SCHPO_26S_proteasome_regulatory_subunit_rpn11_OS=Schizosaccharomyces_pombe_GN=rpn11_PE=1_SV=2	>sp|Q9P7S2|RPN6_SCHPO_Probable_26S_proteasome_regulatory_subunit_rpn6_OS=Schizosaccharomyces_pombe_GN=rpn6_PE=2_SV=1
T-3582-46.85	-0.310485	0.686869	1	-.ELISVSAASKILSNITYSYK(10)--KELLKLK(5).-	>sp|P30655|PSB5_SCHPO_Proteasome_subunit_beta_type-5_OS=Schizosaccharomyces_pombe_GN=pts1_PE=2_SV=3	>sp|P50524|RPN12_SCHPO_26S_proteasome_regulatory_subunit_rpn12_OS=Schizosaccharomyces_pombe_GN=rpn12_PE=1_SV=1
T-955-20.84	-0.311344	0.686869	1	-.GTKRR(3)--SGYDR(1).-	>sp|O74440|RPN8_SCHPO_26S_proteasome_regulatory_subunit_rpn8_OS=Schizosaccharomyces_pombe_GN=rpn8_PE=2_SV=1	>sp|Q10329|PSA7_SCHPO_Probable_proteasome_subunit_alpha_type-7_OS=Schizosaccharomyces_pombe_GN=SPBC106.16_PE=2_SV=1
T-3031-42.35	-0.311774	0.686869	1	-.FLSKTLDSNSLTHEK(4)--VLKTK(3).-	>sp|P36612|PRS4_SCHPO_26S_protease_regulatory_subunit_4_homolog_OS=Schizosaccharomyces_pombe_GN=mts2_PE=2_SV=1	>sp|Q09682|PSA4_SCHPO_Probable_proteasome_subunit_alpha_type-4_OS=Schizosaccharomyces_pombe_GN=SPAC13C5.01c_PE=2_SV=1
T-8066-79.74	-0.312701	0.686869	1	-.EVIELPLKNPELFLR(8)--NKYAIQLPLPPK(2).-	>sp|O42931|PRS7_SCHPO_26S_protease_regulatory_subunit_7_homolog_OS=Schizosaccharomyces_pombe_GN=rpt1_PE=1_SV=2	>sp|O74445|PRS10_SCHPO_Probable_26S_protease_subunit_rpt4_OS=Schizosaccharomyces_pombe_GN=rpt4_PE=2_SV=2
T-5472-60.68	-0.318724	0.7	1	-.IIENEQSAEKNAYVINLK(10)--STMLEKIK(6).-	>sp|O14126|PRS6A_SCHPO_26S_protease_regulatory_subunit_6A_OS=Schizosaccharomyces_pombe_GN=tbp1_PE=2_SV=1	>sp|O42931|PRS7_SCHPO_26S_protease_regulatory_subunit_7_homolog_OS=Schizosaccharomyces_pombe_GN=rpt1_PE=1_SV=2
T-2463-37.40	-0.333367	0.821782	1	-.SQDISINGNSKKEEPK(11)--DKKASLLTR(3).-	>sp|O74762|RPN2_SCHPO_26S_proteasome_regulatory_subunit_rpn2_OS=Schizosaccharomyces_pombe_GN=rpn2_PE=1_SV=1	>sp|Q9UUB6|UBLH2_SCHPO_Ubiquitin_carboxyl-terminal_hydrolase_2_OS=Schizosaccharomyces_pombe_GN=uch2_PE=1_SV=1
T-2337-36.29	-0.334383	0.823529	1	-.KSKTLQYFA(3)--KALSSLK(1).-	>sp|O14126|PRS6A_SCHPO_26S_protease_regulatory_subunit_6A_OS=Schizosaccharomyces_pombe_GN=tbp1_PE=2_SV=1	>sp|Q9P7S2|RPN6_SCHPO_Probable_26S_proteasome_regulatory_subunit_rpn6_OS=Schizosaccharomyces_pombe_GN=rpn6_PE=2_SV=1
T-9837-93.32	-0.335872	0.825243	1	-.IVRTLIDKFSGEK(8)--KATDDDR(1).-	>sp|Q9P7S2|RPN6_SCHPO_Probable_26S_proteasome_regulatory_subunit_rpn6_OS=Schizosaccharomyces_pombe_GN=rpn6_PE=2_SV=1	>sp|Q9USQ9|PSB4_SCHPO_Probable_proteasome_subunit_beta_type-4_OS=Schizosaccharomyces_pombe_GN=SPBC577.10_PE=2_SV=1
T-4445-53.29	-0.339552	0.855769	1	-.ETEKLAEER(4)--FMTR(1).-	>sp|P50524|RPN12_SCHPO_26S_proteasome_regulatory_subunit_rpn12_OS=Schizosaccharomyces_pombe_GN=rpn12_PE=1_SV=1	>sp|Q9UT97|PSA5_SCHPO_Probable_proteasome_subunit_alpha_type-5_OS=Schizosaccharomyces_pombe_GN=SPAC323.02c_PE=1_SV=1
T-8711-84.58	-0.340188	0.866667	1	-.FRNQYDGDATTWSPQGR(1)--IDRPAQVISFKK(11).-	>sp|O14250|PSA1_SCHPO_Probable_proteasome_subunit_alpha_type-1_OS=Schizosaccharomyces_pombe_GN=SPAC6G10.04c_PE=2_SV=1	>sp|Q9UTM3|RPN5_SCHPO_26S_proteasome_regulatory_subunit_rpn5_OS=Schizosaccharomyces_pombe_GN=rpn5a_PE=1_SV=1
T-9061-87.23	-0.341121	0.867925	1	-.LKAYQGIYLMSIR(2)--GGNMKEVFRR(5).-	>sp|P06732|KCRM_HUMAN_Creatine_kinase_M-type_OS=Homo_sapiens_GN=CKM_PE=1_SV=2	>sp|Q10335|RPN7_SCHPO_Probable_26S_proteasome_regulatory_subunit_rpn7_OS=Schizosaccharomyces_pombe_GN=rpn7_PE=2_SV=1
T-3555-46.65	-0.345827	0.882883	1	-.NTWNSTLETAKAK(11)--TFLEKR(5).-	>sp|O94579|PSA2_SCHPO_Probable_proteasome_subunit_alpha_type-2_OS=Schizosaccharomyces_pombe_GN=SPCC1442.06_PE=2_SV=1	>sp|Q9UUB6|UBLH2_SCHPO_Ubiquitin_carboxyl-terminal_hydrolase_2_OS=Schizosaccharomyces_pombe_GN=uch2_PE=1_SV=1
T-1752-30.47	-0.347527	0.882883	1	-.EDVQSLKLKYYEQK(9)--VADLKK(5).-	>sp|O74445|PRS10_SCHPO_Probable_26S_protease_subunit_rpt4_OS=Schizosaccharomyces_pombe_GN=rpt4_PE=2_SV=2	>sp|Q9UTM3|RPN5_SCHPO_26S_proteasome_regulatory_subunit_rpn5_OS=Schizosaccharomyces_pombe_GN=rpn5a_PE=1_SV=1
T-8261-81.20	-0.348297	0.882883	1	-.YLSENPKTSASIDFDSNFLNSMIK(7)--LRLLKMQR(5).-	>sp|P36612|PRS4_SCHPO_26S_protease_regulatory_subunit_4_homolog_OS=Schizosaccharomyces_pombe_GN=mts2_PE=2_SV=1	>sp|Q10335|RPN7_SCHPO_Probable_26S_proteasome_regulatory_subunit_rpn7_OS=Schizosaccharomyces_pombe_GN=rpn7_PE=2_SV=1
T-680-15.71	-0.350019	0.882883	1	-.GGVHVKLAHLSK(6)--PPKEDWEK(1).-	>sp|O42931|PRS7_SCHPO_26S_protease_regulatory_subunit_7_homolog_OS=Schizosaccharomyces_pombe_GN=rpt1_PE=1_SV=2	>sp|P06732|KCRM_HUMAN_Creatine_kinase_M-type_OS=Homo_sapiens_GN=CKM_PE=1_SV=2
T-3389-45.35	-0.350762	0.882883	1	-.TGRSIKGYTLPPHCSR(6)--ATAIGKSSTAAK(6).-	>sp|O94579|PSA2_SCHPO_Probable_proteasome_subunit_alpha_type-2_OS=Schizosaccharomyces_pombe_GN=SPCC1442.06_PE=2_SV=1	>sp|P06732|KCRM_HUMAN_Creatine_kinase_M-type_OS=Homo_sapiens_GN=CKM_PE=1_SV=2
T-4263-51.84	-0.351932	0.901786	1	-.GVLLYGPPGTGKTLLAR(12)--KIYNEYPPTK(1).-	>sp|O74445|PRS10_SCHPO_Probable_26S_protease_subunit_rpt4_OS=Schizosaccharomyces_pombe_GN=rpt4_PE=2_SV=2	>sp|O94579|PSA2_SCHPO_Probable_proteasome_subunit_alpha_type-2_OS=Schizosaccharomyces_pombe_GN=SPCC1442.06_PE=2_SV=1
T-6662-69.18	-0.354331	0.920354	1	-.EVIELPLKNPELFLRVGIKPPK(8)--LCFDELKK(7).-	>sp|O74445|PRS10_SCHPO_Probable_26S_protease_subunit_rpt4_OS=Schizosaccharomyces_pombe_GN=rpt4_PE=2_SV=2	>sp|Q09720|PSB2_SCHPO_Probable_proteasome_subunit_beta_type-2_OS=Schizosaccharomyces_pombe_GN=SPAC31A2.04c_PE=2_SV=1
T-2129-34.55	-0.35591	0.929825	1	-.AIDLYKEVLNKGVSK(6)--MNSIVSK(1).-	>sp|P30655|PSB5_SCHPO_Proteasome_subunit_beta_type-5_OS=Schizosaccharomyces_pombe_GN=pts1_PE=2_SV=3	>sp|Q9P7S2|RPN6_SCHPO_Probable_26S_proteasome_regulatory_subunit_rpn6_OS=Schizosaccharomyces_pombe_GN=rpn6_PE=2_SV=1
T-3288-44.47	-0.359798	0.974138	1	-.SSTAAKTFLEKR(6)--MSER(1).-	>sp|O74445|PRS10_SCHPO_Probable_26S_protease_subunit_rpt4_OS=Schizosaccharomyces_pombe_GN=rpt4_PE=2_SV=2	>sp|O94579|PSA2_SCHPO_Probable_proteasome_subunit_alpha_type-2_OS=Schizosaccharomyces_pombe_GN=SPCC1442.06_PE=2_SV=1
T-2266-35.72	-0.360626	0.974138	1	-.GGVHVKLAHLSKHPK(6)--IIPLKK(5).-	>sp|P06732|KCRM_HUMAN_Creatine_kinase_M-type_OS=Homo_sapiens_GN=CKM_PE=1_SV=2	>sp|Q9UQY2|PSB1_SCHPO_Probable_proteasome_subunit_beta_type-1_OS=Schizosaccharomyces_pombe_GN=pam1_PE=2_SV=1
T-9788-92.96	-0.360861	0.974359	1	-.AMEQQDIKPTVQNGEVSANAEQKA(23)--TVLQDVEANIAALMQATKQR(18).-	>sp|O42897|RPN3_SCHPO_Probable_26S_proteasome_regulatory_subunit_rpn3_OS=Schizosaccharomyces_pombe_GN=rpn3_PE=2_SV=2	>sp|O74440|RPN8_SCHPO_26S_proteasome_regulatory_subunit_rpn8_OS=Schizosaccharomyces_pombe_GN=rpn8_PE=2_SV=1
T-7879-78.15	-0.377755	1	1	-.NSIVSKYTQSTNNDDPKK(6)--AIDLYKEVLNKGVSK(6).-	>sp|P30655|PSB5_SCHPO_Proteasome_subunit_beta_type-5_OS=Schizosaccharomyces_pombe_GN=pts1_PE=2_SV=3	>sp|Q9P7S2|RPN6_SCHPO_Probable_26S_proteasome_regulatory_subunit_rpn6_OS=Schizosaccharomyces_pombe_GN=rpn6_PE=2_SV=1
T-2081-34.12	-0.382119	1	1	-.AMEQQDIKPTVQNGEVSANAEQKA(23)--KEEPK(1).-	>sp|O74440|RPN8_SCHPO_26S_proteasome_regulatory_subunit_rpn8_OS=Schizosaccharomyces_pombe_GN=rpn8_PE=2_SV=1	>sp|O74762|RPN2_SCHPO_26S_proteasome_regulatory_subunit_rpn2_OS=Schizosaccharomyces_pombe_GN=rpn2_PE=1_SV=1
T-5354-59.80	-0.387802	1	1	-.YDKTEDDIKSLQSVGQIIGEVLK(9)--IQYVGKQDPK(6).-	>sp|O74445|PRS10_SCHPO_Probable_26S_protease_subunit_rpt4_OS=Schizosaccharomyces_pombe_GN=rpt4_PE=2_SV=2	>sp|P41878|RPN11_SCHPO_26S_proteasome_regulatory_subunit_rpn11_OS=Schizosaccharomyces_pombe_GN=rpn11_PE=1_SV=2
T-3254-44.22	-0.396849	1	1	-.DHDLAPLYKYLSENPK(9)--KGEIRMGTTITALR(1).-	>sp|O43063|PSB6_SCHPO_Probable_proteasome_subunit_beta_type-6_OS=Schizosaccharomyces_pombe_GN=SPBC4C3.10c_PE=2_SV=1	>sp|Q10335|RPN7_SCHPO_Probable_26S_proteasome_regulatory_subunit_rpn7_OS=Schizosaccharomyces_pombe_GN=rpn7_PE=2_SV=1
T-3857-48.84	-0.398544	1	1	-.ASKGSNDDEMK(3)--NKMVCKIWK(6).-	>sp|O74762|RPN2_SCHPO_26S_proteasome_regulatory_subunit_rpn2_OS=Schizosaccharomyces_pombe_GN=rpn2_PE=1_SV=1	>sp|Q09682|PSA4_SCHPO_Probable_proteasome_subunit_alpha_type-4_OS=Schizosaccharomyces_pombe_GN=SPAC13C5.01c_PE=2_SV=1
T-8262-81.21	-0.399184	1	1	-.TEDDIKSLQSVGQIIGEVLK(6)--ENQEKISNNK(5).-	>sp|O14126|PRS6A_SCHPO_26S_protease_regulatory_subunit_6A_OS=Schizosaccharomyces_pombe_GN=tbp1_PE=2_SV=1	>sp|O74445|PRS10_SCHPO_Probable_26S_protease_subunit_rpt4_OS=Schizosaccharomyces_pombe_GN=rpt4_PE=2_SV=2
T-6269-66.33	-0.400808	1	1	-.ELREVIELPLKNPELFLR(11)--SQDISINGNSKK(11).-	>sp|O74445|PRS10_SCHPO_Probable_26S_protease_subunit_rpt4_OS=Schizosaccharomyces_pombe_GN=rpt4_PE=2_SV=2	>sp|O74762|RPN2_SCHPO_26S_proteasome_regulatory_subunit_rpn2_OS=Schizosaccharomyces_pombe_GN=rpn2_PE=1_SV=1
T-10345-97.47	-0.423988	1	1	-.NASVWFLDHNFMESMNEMFKK(20)--KINVKFFEK(1).-	>sp|O74440|RPN8_SCHPO_26S_proteasome_regulatory_subunit_rpn8_OS=Schizosaccharomyces_pombe_GN=rpn8_PE=2_SV=1	>sp|Q9UTM3|RPN5_SCHPO_26S_proteasome_regulatory_subunit_rpn5_OS=Schizosaccharomyces_pombe_GN=rpn5a_PE=1_SV=1
T-2163-34.86	-0.424835	1	1	-.NSDYKETLIFK(5)--KINANEK(1).-	>sp|O74440|RPN8_SCHPO_26S_proteasome_regulatory_subunit_rpn8_OS=Schizosaccharomyces_pombe_GN=rpn8_PE=2_SV=1	>sp|O74762|RPN2_SCHPO_26S_proteasome_regulatory_subunit_rpn2_OS=Schizosaccharomyces_pombe_GN=rpn2_PE=1_SV=1
T-9581-91.25	-0.42514	1	1	-.QSMTSLVQHVMTYLPGIDDLKTKINLIETLR(23)--EAEAARKK(7).-	>sp|Q10329|PSA7_SCHPO_Probable_proteasome_subunit_alpha_type-7_OS=Schizosaccharomyces_pombe_GN=SPBC106.16_PE=2_SV=1	>sp|Q9UTM3|RPN5_SCHPO_26S_proteasome_regulatory_subunit_rpn5_OS=Schizosaccharomyces_pombe_GN=rpn5a_PE=1_SV=1
T-3407-45.48	-0.42553	1	1	-.HIEVGDSVLVKIITK(11)--MSERDTALEK(1).-	>sp|O74445|PRS10_SCHPO_Probable_26S_protease_subunit_rpt4_OS=Schizosaccharomyces_pombe_GN=rpt4_PE=2_SV=2	>sp|Q9UQY2|PSB1_SCHPO_Probable_proteasome_subunit_beta_type-1_OS=Schizosaccharomyces_pombe_GN=pam1_PE=2_SV=1
T-6788-69.95	-0.426402	1	1	-.KMAIDDDINWEELAR(1)--FVKLGIDPPK(3).-	>sp|O14126|PRS6A_SCHPO_26S_protease_regulatory_subunit_6A_OS=Schizosaccharomyces_pombe_GN=tbp1_PE=2_SV=1	>sp|O42931|PRS7_SCHPO_26S_protease_regulatory_subunit_7_homolog_OS=Schizosaccharomyces_pombe_GN=rpt1_PE=1_SV=2
T-3475-45.99	-0.429509	1	1	-.VSKQGEIDYEALVK(3)--YKDGVILAADSR(2).-	>sp|O43063|PSB6_SCHPO_Probable_proteasome_subunit_beta_type-6_OS=Schizosaccharomyces_pombe_GN=SPBC4C3.10c_PE=2_SV=1	>sp|O74445|PRS10_SCHPO_Probable_26S_protease_subunit_rpt4_OS=Schizosaccharomyces_pombe_GN=rpt4_PE=2_SV=2
T-2942-41.53	-0.429568	1	1	-.LGVKPPK(4)--SAKGTK(3).-	>sp|O14126|PRS6A_SCHPO_26S_protease_regulatory_subunit_6A_OS=Schizosaccharomyces_pombe_GN=tbp1_PE=2_SV=1	>sp|O74440|RPN8_SCHPO_26S_proteasome_regulatory_subunit_rpn8_OS=Schizosaccharomyces_pombe_GN=rpn8_PE=2_SV=1
T-1652-29.56	-0.43234	1	1	-.SEFQRLTHEKSTMLEK(10)--MATTVK(1).-	>sp|O14126|PRS6A_SCHPO_26S_protease_regulatory_subunit_6A_OS=Schizosaccharomyces_pombe_GN=tbp1_PE=2_SV=1	>sp|O43063|PSB6_SCHPO_Probable_proteasome_subunit_beta_type-6_OS=Schizosaccharomyces_pombe_GN=SPBC4C3.10c_PE=2_SV=1
T-4938-56.85	-0.437203	1	1	-.GGNMKEVFR(5)--KDWNACK(1).-	>sp|P06732|KCRM_HUMAN_Creatine_kinase_M-type_OS=Homo_sapiens_GN=CKM_PE=1_SV=2	>sp|P50524|RPN12_SCHPO_26S_proteasome_regulatory_subunit_rpn12_OS=Schizosaccharomyces_pombe_GN=rpn12_PE=1_SV=1
T-6480-67.79	-0.439767	1	1	-.CSPSATLTHRTMTEKAR(15)--NCACVISQKK(9).-	>sp|O94517|PSA6_SCHPO_Probable_proteasome_subunit_alpha_type-6_OS=Schizosaccharomyces_pombe_GN=SPBC646.16_PE=2_SV=1	>sp|Q10335|RPN7_SCHPO_Probable_26S_proteasome_regulatory_subunit_rpn7_OS=Schizosaccharomyces_pombe_GN=rpn7_PE=2_SV=1
T-6740-69.64	-0.445674	1	1	-.VAQTTYKKIYNEYPPTK(8)--LKPLIEKGGDWERK(7).-	>sp|O94579|PSA2_SCHPO_Probable_proteasome_subunit_alpha_type-2_OS=Schizosaccharomyces_pombe_GN=SPCC1442.06_PE=2_SV=1	>sp|Q10335|RPN7_SCHPO_Probable_26S_proteasome_regulatory_subunit_rpn7_OS=Schizosaccharomyces_pombe_GN=rpn7_PE=2_SV=1
T-6997-71.54	-0.448457	1	1	-.VAEKAQINTQEYGR(4)--SIKGYTLPPHCSR(3).-	>sp|O14250|PSA1_SCHPO_Probable_proteasome_subunit_alpha_type-1_OS=Schizosaccharomyces_pombe_GN=SPAC6G10.04c_PE=2_SV=1	>sp|P06732|KCRM_HUMAN_Creatine_kinase_M-type_OS=Homo_sapiens_GN=CKM_PE=1_SV=2
T-5376-59.95	-0.450372	1	1	-.LVRDAFALAKEK(10)--LMVEMEKK(7).-	>sp|O14126|PRS6A_SCHPO_26S_protease_regulatory_subunit_6A_OS=Schizosaccharomyces_pombe_GN=tbp1_PE=2_SV=1	>sp|P06732|KCRM_HUMAN_Creatine_kinase_M-type_OS=Homo_sapiens_GN=CKM_PE=1_SV=2
T-4151-51.01	-0.456968	1	1	-.KDKPKYEPPVPTR(3)--DLVKKYDK(4).-	>sp|O74445|PRS10_SCHPO_Probable_26S_protease_subunit_rpt4_OS=Schizosaccharomyces_pombe_GN=rpt4_PE=2_SV=2	>sp|P36612|PRS4_SCHPO_26S_protease_regulatory_subunit_4_homolog_OS=Schizosaccharomyces_pombe_GN=mts2_PE=2_SV=1
T-9844-93.36	-0.461769	1	1	-.ELLKLK(4)--FSGEKK(5).-	>sp|P50524|RPN12_SCHPO_26S_proteasome_regulatory_subunit_rpn12_OS=Schizosaccharomyces_pombe_GN=rpn12_PE=1_SV=1	>sp|Q9P7S2|RPN6_SCHPO_Probable_26S_proteasome_regulatory_subunit_rpn6_OS=Schizosaccharomyces_pombe_GN=rpn6_PE=2_SV=1
T-7143-72.71	-0.462535	1	1	-.HTVIKTGLRMISLSYSR(5)--KNTEDIEMTA(1).-	>sp|O42897|RPN3_SCHPO_Probable_26S_proteasome_regulatory_subunit_rpn3_OS=Schizosaccharomyces_pombe_GN=rpn3_PE=2_SV=2	>sp|P87048|RPN1_SCHPO_26S_proteasome_regulatory_subunit_rpn1_OS=Schizosaccharomyces_pombe_GN=rpn1_PE=1_SV=2
T-2140-34.66	-0.463242	1	1	-.MFMTR(1)--KVPDK(1).-	>sp|O94517|PSA6_SCHPO_Probable_proteasome_subunit_alpha_type-6_OS=Schizosaccharomyces_pombe_GN=SPBC646.16_PE=2_SV=1	>sp|Q9UT97|PSA5_SCHPO_Probable_proteasome_subunit_alpha_type-5_OS=Schizosaccharomyces_pombe_GN=SPAC323.02c_PE=1_SV=1
T-8642-84.06	-0.463473	1	1	-.DKPKYEPPVPTR(4)--MESLQRLLQGAR(1).-	>sp|P36612|PRS4_SCHPO_26S_protease_regulatory_subunit_4_homolog_OS=Schizosaccharomyces_pombe_GN=mts2_PE=2_SV=1	>sp|P41878|RPN11_SCHPO_26S_proteasome_regulatory_subunit_rpn11_OS=Schizosaccharomyces_pombe_GN=rpn11_PE=1_SV=2
T-9626-91.66	-0.463797	1	1	-.ADPLDERLSGVVEGIFQKCYAK(18)--ILFENPDEATKR(11).-	>sp|O74762|RPN2_SCHPO_26S_proteasome_regulatory_subunit_rpn2_OS=Schizosaccharomyces_pombe_GN=rpn2_PE=1_SV=1	>sp|P36612|PRS4_SCHPO_26S_protease_regulatory_subunit_4_homolog_OS=Schizosaccharomyces_pombe_GN=mts2_PE=2_SV=1
T-692-15.90	-0.464082	1	1	-.IMKLCFDELKK(10)--QKSLEK(2).-	>sp|O42897|RPN3_SCHPO_Probable_26S_proteasome_regulatory_subunit_rpn3_OS=Schizosaccharomyces_pombe_GN=rpn3_PE=2_SV=2	>sp|Q09720|PSB2_SCHPO_Probable_proteasome_subunit_beta_type-2_OS=Schizosaccharomyces_pombe_GN=SPAC31A2.04c_PE=2_SV=1
T-4242-51.63	-0.467884	1	1	-.IIENEQSAEKNAYVINLKQIAK(10)--YKSYLLQHR(2).-	>sp|O42931|PRS7_SCHPO_26S_protease_regulatory_subunit_7_homolog_OS=Schizosaccharomyces_pombe_GN=rpt1_PE=1_SV=2	>sp|O74445|PRS10_SCHPO_Probable_26S_protease_subunit_rpt4_OS=Schizosaccharomyces_pombe_GN=rpt4_PE=2_SV=2
T-5402-60.19	-0.46833	1	1	-.MNSIVSKYTQSTNNDDPKK(7)--KDWNACKK(7).-	>sp|P30655|PSB5_SCHPO_Proteasome_subunit_beta_type-5_OS=Schizosaccharomyces_pombe_GN=pts1_PE=2_SV=3	>sp|P50524|RPN12_SCHPO_26S_proteasome_regulatory_subunit_rpn12_OS=Schizosaccharomyces_pombe_GN=rpn12_PE=1_SV=1
T-3493-46.14	-0.472968	1	1	-.SSKDISSKSPSGNDALNDK(3)--IWKSDEINEVLNK(3).-	>sp|P87048|RPN1_SCHPO_26S_proteasome_regulatory_subunit_rpn1_OS=Schizosaccharomyces_pombe_GN=rpn1_PE=1_SV=2	>sp|Q09682|PSA4_SCHPO_Probable_proteasome_subunit_alpha_type-4_OS=Schizosaccharomyces_pombe_GN=SPAC13C5.01c_PE=2_SV=1
T-1948-32.78	-0.473677	1	1	-.SNDIEKAIDLYK(6)--VISMEKGGNMK(6).-	>sp|P06732|KCRM_HUMAN_Creatine_kinase_M-type_OS=Homo_sapiens_GN=CKM_PE=1_SV=2	>sp|Q9P7S2|RPN6_SCHPO_Probable_26S_proteasome_regulatory_subunit_rpn6_OS=Schizosaccharomyces_pombe_GN=rpn6_PE=2_SV=1
T-7505-75.27	-0.474449	1	1	-.EKVAFILDQVR(2)--ENQEKISNNK(5).-	>sp|O14126|PRS6A_SCHPO_26S_protease_regulatory_subunit_6A_OS=Schizosaccharomyces_pombe_GN=tbp1_PE=2_SV=1	>sp|Q9UTM3|RPN5_SCHPO_26S_proteasome_regulatory_subunit_rpn5_OS=Schizosaccharomyces_pombe_GN=rpn5a_PE=1_SV=1
T-7281-73.76	-0.474602	1	1	-.DEKVANEQEQALTNLSDLYVR(3)--MSTLDLNHLADLYDR(1).-	>sp|P50524|RPN12_SCHPO_26S_proteasome_regulatory_subunit_rpn12_OS=Schizosaccharomyces_pombe_GN=rpn12_PE=1_SV=1	>sp|Q9P7S2|RPN6_SCHPO_Probable_26S_proteasome_regulatory_subunit_rpn6_OS=Schizosaccharomyces_pombe_GN=rpn6_PE=2_SV=1
T-2154-34.78	-0.477221	1	1	-.IITKEGVETR(4)--PPKEDWEK(3).-	>sp|O42931|PRS7_SCHPO_26S_protease_regulatory_subunit_7_homolog_OS=Schizosaccharomyces_pombe_GN=rpt1_PE=1_SV=2	>sp|Q9UQY2|PSB1_SCHPO_Probable_proteasome_subunit_beta_type-1_OS=Schizosaccharomyces_pombe_GN=pam1_PE=2_SV=1
T-7880-78.16	-0.478563	1	1	-.AMEVDEKPTERYSDIGGLSK(7)--KGEIR(1).-	>sp|O14126|PRS6A_SCHPO_26S_protease_regulatory_subunit_6A_OS=Schizosaccharomyces_pombe_GN=tbp1_PE=2_SV=1	>sp|O43063|PSB6_SCHPO_Probable_proteasome_subunit_beta_type-6_OS=Schizosaccharomyces_pombe_GN=SPBC4C3.10c_PE=2_SV=1
T-3033-42.36	-0.479359	1	1	-.DWNACKK(6)--MSSK(1).-	>sp|P50524|RPN12_SCHPO_26S_proteasome_regulatory_subunit_rpn12_OS=Schizosaccharomyces_pombe_GN=rpn12_PE=1_SV=1	>sp|P87048|RPN1_SCHPO_26S_proteasome_regulatory_subunit_rpn1_OS=Schizosaccharomyces_pombe_GN=rpn1_PE=1_SV=2	>sp|Q9P7S2|RPN6_SCHPO_Probable_26S_proteasome_regulatory_subunit_rpn6_OS=Schizosaccharomyces_pombe_GN=rpn6_PE=2_SV=1
T-6498-67.91	-0.481829	1	1	-.FKLNYKPEEEYPDLSKHNNHMAK(16)--QKSLEK(2).-	>sp|O42897|RPN3_SCHPO_Probable_26S_proteasome_regulatory_subunit_rpn3_OS=Schizosaccharomyces_pombe_GN=rpn3_PE=2_SV=2	>sp|P06732|KCRM_HUMAN_Creatine_kinase_M-type_OS=Homo_sapiens_GN=CKM_PE=1_SV=2
T-5052-57.66	-0.483741	1	1	-.INHEHFMDGILEVQMRKSK(17)--NSIVSK(1).-	>sp|O14126|PRS6A_SCHPO_26S_protease_regulatory_subunit_6A_OS=Schizosaccharomyces_pombe_GN=tbp1_PE=2_SV=1	>sp|P30655|PSB5_SCHPO_Proteasome_subunit_beta_type-5_OS=Schizosaccharomyces_pombe_GN=pts1_PE=2_SV=3
T-7494-75.19	-0.486968	1	1	-.PFGNTHNK(1)--LAKR(3).-	>sp|O94444|RPN10_SCHPO_26S_proteasome_regulatory_subunit_rpn10_OS=Schizosaccharomyces_pombe_GN=rpn10_PE=1_SV=1	>sp|P06732|KCRM_HUMAN_Creatine_kinase_M-type_OS=Homo_sapiens_GN=CKM_PE=1_SV=2
T-4367-52.70	-0.489182	1	1	-.YTYDRGTTAVLKEDIYK(12)--VLTLELYKKLR(9).-	>sp|P06732|KCRM_HUMAN_Creatine_kinase_M-type_OS=Homo_sapiens_GN=CKM_PE=1_SV=2	>sp|Q09841|PSB7_SCHPO_Probable_proteasome_subunit_beta_type-7_OS=Schizosaccharomyces_pombe_GN=SPAC23D3.07_PE=2_SV=1
T-7506-75.28	-0.489987	1	1	-.CSPSATLTHRTMTEK(1)--KVADLKK(6).-	>sp|O74445|PRS10_SCHPO_Probable_26S_protease_subunit_rpt4_OS=Schizosaccharomyces_pombe_GN=rpt4_PE=2_SV=2	>sp|Q10335|RPN7_SCHPO_Probable_26S_proteasome_regulatory_subunit_rpn7_OS=Schizosaccharomyces_pombe_GN=rpn7_PE=2_SV=1
T-3054-42.54	-0.494474	1	1	-.INYKK(4)--CIKR(3).-	>sp|P41878|RPN11_SCHPO_26S_proteasome_regulatory_subunit_rpn11_OS=Schizosaccharomyces_pombe_GN=rpn11_PE=1_SV=2	>sp|Q9Y7T8|PSB3_SCHPO_Probable_proteasome_subunit_beta_type-3_OS=Schizosaccharomyces_pombe_GN=SPCC63.12c_PE=2_SV=1
T-6142-65.48	-0.495132	1	1	-.ATSAGPKQTETINWLEK(7)--KIEIPLPNEVGR(1).-	>sp|O74445|PRS10_SCHPO_Probable_26S_protease_subunit_rpt4_OS=Schizosaccharomyces_pombe_GN=rpt4_PE=2_SV=2	>sp|O94517|PSA6_SCHPO_Probable_proteasome_subunit_alpha_type-6_OS=Schizosaccharomyces_pombe_GN=SPBC646.16_PE=2_SV=1
T-6182-65.75	-0.498788	1	1	-.MPPKEDWEKYQKPVDTEEENDK(4)--FKLNYKPEEEYPDLSK(6).-	>sp|O42931|PRS7_SCHPO_26S_protease_regulatory_subunit_7_homolog_OS=Schizosaccharomyces_pombe_GN=rpt1_PE=1_SV=2	>sp|P06732|KCRM_HUMAN_Creatine_kinase_M-type_OS=Homo_sapiens_GN=CKM_PE=1_SV=2
T-7247-73.51	-0.501607	1	1	-.EFHKDMTLEEAEVLILKVLR(17)--LFLLRSDYYMASTYTKK(16).-	>sp|Q9UT97|PSA5_SCHPO_Probable_proteasome_subunit_alpha_type-5_OS=Schizosaccharomyces_pombe_GN=SPAC323.02c_PE=1_SV=1	>sp|Q9UTM3|RPN5_SCHPO_26S_proteasome_regulatory_subunit_rpn5_OS=Schizosaccharomyces_pombe_GN=rpn5a_PE=1_SV=1
T-7868-78.08	-0.503614	1	1	-.FGDGIQIAQLALKHRENK(13)--KTTEEK(1).-	>sp|O74762|RPN2_SCHPO_26S_proteasome_regulatory_subunit_rpn2_OS=Schizosaccharomyces_pombe_GN=rpn2_PE=1_SV=1	>sp|O94444|RPN10_SCHPO_26S_proteasome_regulatory_subunit_rpn10_OS=Schizosaccharomyces_pombe_GN=rpn10_PE=1_SV=1
T-3413-45.53	-0.505896	1	1	-.GVLLYGPPGTGKTMLVK(12)--TFLEKR(5).-	>sp|O74894|PRS6B_SCHPO_26S_protease_regulatory_subunit_6B_homolog_OS=Schizosaccharomyces_pombe_GN=rpt3_PE=2_SV=1	>sp|O94579|PSA2_SCHPO_Probable_proteasome_subunit_alpha_type-2_OS=Schizosaccharomyces_pombe_GN=SPCC1442.06_PE=2_SV=1
T-1951-32.81	-0.506658	1	1	-.KHFEQVINEKHEDALAK(10)--TMGKNK(4).-	>sp|O74762|RPN2_SCHPO_26S_proteasome_regulatory_subunit_rpn2_OS=Schizosaccharomyces_pombe_GN=rpn2_PE=1_SV=1	>sp|P41836|PRS8_SCHPO_26S_protease_regulatory_subunit_8_homolog_OS=Schizosaccharomyces_pombe_GN=let1_PE=2_SV=1
T-5936-64.08	-0.507045	1	1	-.VYQTEPAGIYNAWKATAIGR(14)--LDSKNVQLAK(4).-	>sp|Q10329|PSA7_SCHPO_Probable_proteasome_subunit_alpha_type-7_OS=Schizosaccharomyces_pombe_GN=SPBC106.16_PE=2_SV=1	>sp|Q9UT97|PSA5_SCHPO_Probable_proteasome_subunit_alpha_type-5_OS=Schizosaccharomyces_pombe_GN=SPAC323.02c_PE=1_SV=1
T-7575-75.80	-0.510215	1	1	-.KLEKGQSIDDMIPAQK(4)--MSQAR(1).-	>sp|O94517|PSA6_SCHPO_Probable_proteasome_subunit_alpha_type-6_OS=Schizosaccharomyces_pombe_GN=SPBC646.16_PE=2_SV=1	>sp|P06732|KCRM_HUMAN_Creatine_kinase_M-type_OS=Homo_sapiens_GN=CKM_PE=1_SV=2
T-1319-25.41	-0.512675	1	1	-.EDWEKYQKPVDTEEENDK(8)--DLVKK(4).-	>sp|O42931|PRS7_SCHPO_26S_protease_regulatory_subunit_7_homolog_OS=Schizosaccharomyces_pombe_GN=rpt1_PE=1_SV=2	>sp|O74445|PRS10_SCHPO_Probable_26S_protease_subunit_rpt4_OS=Schizosaccharomyces_pombe_GN=rpt4_PE=2_SV=2
T-8590-83.68	-0.514735	1	1	-.QEVAAQKSSEETEDKK(7)--KYDKTEDDIK(1).-	>sp|O74445|PRS10_SCHPO_Probable_26S_protease_subunit_rpt4_OS=Schizosaccharomyces_pombe_GN=rpt4_PE=2_SV=2	>sp|O94444|RPN10_SCHPO_26S_proteasome_regulatory_subunit_rpn10_OS=Schizosaccharomyces_pombe_GN=rpn10_PE=1_SV=1
T-2761-39.91	-0.515927	1	1	-.MPLLQSSVALLGQKIR(14)--KVIAR(1).-	>sp|O42897|RPN3_SCHPO_Probable_26S_proteasome_regulatory_subunit_rpn3_OS=Schizosaccharomyces_pombe_GN=rpn3_PE=2_SV=2	>sp|Q9US13|RPN9_SCHPO_Probable_26S_proteasome_regulatory_subunit_rpn9_OS=Schizosaccharomyces_pombe_GN=rpn9_PE=2_SV=1
T-1743-30.34	-0.516424	1	1	-.FCVGLQKIEEIFK(7)--KINANEK(1).-	>sp|O74440|RPN8_SCHPO_26S_proteasome_regulatory_subunit_rpn8_OS=Schizosaccharomyces_pombe_GN=rpn8_PE=2_SV=1	>sp|P06732|KCRM_HUMAN_Creatine_kinase_M-type_OS=Homo_sapiens_GN=CKM_PE=1_SV=2
T-8221-80.92	-0.517642	1	1	-.IEFATITKDTTKNK(12)--KEDSSPCGYIIR(1).-	>sp|O74762|RPN2_SCHPO_26S_proteasome_regulatory_subunit_rpn2_OS=Schizosaccharomyces_pombe_GN=rpn2_PE=1_SV=1	>sp|Q09682|PSA4_SCHPO_Probable_proteasome_subunit_alpha_type-4_OS=Schizosaccharomyces_pombe_GN=SPAC13C5.01c_PE=2_SV=1
T-3198-43.73	-0.522561	1	1	-.EIKPNIRVALR(3)--SLLTGKHAIR(6).-	>sp|P41836|PRS8_SCHPO_26S_protease_regulatory_subunit_8_homolog_OS=Schizosaccharomyces_pombe_GN=let1_PE=2_SV=1	>sp|Q9P7S2|RPN6_SCHPO_Probable_26S_proteasome_regulatory_subunit_rpn6_OS=Schizosaccharomyces_pombe_GN=rpn6_PE=2_SV=1
T-1934-32.66	-0.527328	1	1	-.ATSTGTTIVGVIAKDCIVLGADTR(14)--EKVLK(2).-	>sp|P36612|PRS4_SCHPO_26S_protease_regulatory_subunit_4_homolog_OS=Schizosaccharomyces_pombe_GN=mts2_PE=2_SV=1	>sp|Q09841|PSB7_SCHPO_Probable_proteasome_subunit_beta_type-7_OS=Schizosaccharomyces_pombe_GN=SPAC23D3.07_PE=2_SV=1
T-945-20.65	-0.527564	1	1	-.DWNACKKELLK(7)--MKDAVKEAAR(2).-	>sp|O59770|PSA3_SCHPO_Probable_proteasome_subunit_alpha_type-3_OS=Schizosaccharomyces_pombe_GN=SPCC1795.04c_PE=1_SV=1	>sp|P50524|RPN12_SCHPO_26S_proteasome_regulatory_subunit_rpn12_OS=Schizosaccharomyces_pombe_GN=rpn12_PE=1_SV=1
T-9725-92.48	-0.528506	1	1	-.IGLHDDAYLDVCKYYR(13)--EKRTFLR(2).-	>sp|Q9P7S2|RPN6_SCHPO_Probable_26S_proteasome_regulatory_subunit_rpn6_OS=Schizosaccharomyces_pombe_GN=rpn6_PE=2_SV=1	>sp|Q9UTM3|RPN5_SCHPO_26S_proteasome_regulatory_subunit_rpn5_OS=Schizosaccharomyces_pombe_GN=rpn5a_PE=1_SV=1
T-697-15.94	-0.529041	1	1	-.SSTAAKTFLEK(6)--WSELRKR(6).-	>sp|O94579|PSA2_SCHPO_Probable_proteasome_subunit_alpha_type-2_OS=Schizosaccharomyces_pombe_GN=SPCC1442.06_PE=2_SV=1	>sp|Q9UTM3|RPN5_SCHPO_26S_proteasome_regulatory_subunit_rpn5_OS=Schizosaccharomyces_pombe_GN=rpn5a_PE=1_SV=1
T-6723-69.53	-0.530774	1	1	-.IMKLCFDELKK(10)--LMVEMEKK(7).-	>sp|P06732|KCRM_HUMAN_Creatine_kinase_M-type_OS=Homo_sapiens_GN=CKM_PE=1_SV=2	>sp|Q09720|PSB2_SCHPO_Probable_proteasome_subunit_beta_type-2_OS=Schizosaccharomyces_pombe_GN=SPAC31A2.04c_PE=2_SV=1
T-2678-39.24	-0.533775	1	1	-.SSTAAKTFLEKR(6)--SELVKEFHK(5).-	>sp|O94579|PSA2_SCHPO_Probable_proteasome_subunit_alpha_type-2_OS=Schizosaccharomyces_pombe_GN=SPCC1442.06_PE=2_SV=1	>sp|Q9UT97|PSA5_SCHPO_Probable_proteasome_subunit_alpha_type-5_OS=Schizosaccharomyces_pombe_GN=SPAC323.02c_PE=1_SV=1
T-3802-48.44	-0.533861	1	1	-.DWNACKKELLK(6)--EDCKSLKR(4).-	>sp|O74894|PRS6B_SCHPO_26S_protease_regulatory_subunit_6B_homolog_OS=Schizosaccharomyces_pombe_GN=rpt3_PE=2_SV=1	>sp|P50524|RPN12_SCHPO_26S_proteasome_regulatory_subunit_rpn12_OS=Schizosaccharomyces_pombe_GN=rpn12_PE=1_SV=1
T-336-8.13	-0.534159	1	1	-.MFMTR(1)--KDKPK(3).-	>sp|P36612|PRS4_SCHPO_26S_protease_regulatory_subunit_4_homolog_OS=Schizosaccharomyces_pombe_GN=mts2_PE=2_SV=1	>sp|Q9UT97|PSA5_SCHPO_Probable_proteasome_subunit_alpha_type-5_OS=Schizosaccharomyces_pombe_GN=SPAC323.02c_PE=1_SV=1
T-3564-46.72	-0.538816	1	1	-.NAYVINLKQIAK(8)--KTTEEK(1).-	>sp|O42931|PRS7_SCHPO_26S_protease_regulatory_subunit_7_homolog_OS=Schizosaccharomyces_pombe_GN=rpt1_PE=1_SV=2	>sp|O74762|RPN2_SCHPO_26S_proteasome_regulatory_subunit_rpn2_OS=Schizosaccharomyces_pombe_GN=rpn2_PE=1_SV=1
T-8771-84.95	-0.540923	1	1	-.IWKSDEINEVLNK(3)--MGINER(1).-	>sp|Q09682|PSA4_SCHPO_Probable_proteasome_subunit_alpha_type-4_OS=Schizosaccharomyces_pombe_GN=SPAC13C5.01c_PE=2_SV=1	>sp|Q09841|PSB7_SCHPO_Probable_proteasome_subunit_beta_type-7_OS=Schizosaccharomyces_pombe_GN=SPAC23D3.07_PE=2_SV=1
T-8966-86.50	-0.544763	1	1	-.MSGYDRALSVFSPDGR(1)--VETAVLSTTVKAQAR(11).-	>sp|O74762|RPN2_SCHPO_26S_proteasome_regulatory_subunit_rpn2_OS=Schizosaccharomyces_pombe_GN=rpn2_PE=1_SV=1	>sp|Q10329|PSA7_SCHPO_Probable_proteasome_subunit_alpha_type-7_OS=Schizosaccharomyces_pombe_GN=SPBC106.16_PE=2_SV=1
T-8076-79.80	-0.546883	1	1	-.MPPKEDWEKYQKPVDTEEENDK(12)--SCNFPEFSYFMKIVMSMVR(12).-	>sp|O42931|PRS7_SCHPO_26S_protease_regulatory_subunit_7_homolog_OS=Schizosaccharomyces_pombe_GN=rpt1_PE=1_SV=2	>sp|P50524|RPN12_SCHPO_26S_proteasome_regulatory_subunit_rpn12_OS=Schizosaccharomyces_pombe_GN=rpn12_PE=1_SV=1
T-8187-80.68	-0.54798	1	1	-.STELQIGVVEDDKPFR(13)--KDWNACKK(7).-	>sp|O94517|PSA6_SCHPO_Probable_proteasome_subunit_alpha_type-6_OS=Schizosaccharomyces_pombe_GN=SPBC646.16_PE=2_SV=1	>sp|P50524|RPN12_SCHPO_26S_proteasome_regulatory_subunit_rpn12_OS=Schizosaccharomyces_pombe_GN=rpn12_PE=1_SV=1
T-2323-36.18	-0.55089	1	1	-.NCACVISQKK(9)--QAREKVLK(5).-	>sp|O94517|PSA6_SCHPO_Probable_proteasome_subunit_alpha_type-6_OS=Schizosaccharomyces_pombe_GN=SPBC646.16_PE=2_SV=1	>sp|P36612|PRS4_SCHPO_26S_protease_regulatory_subunit_4_homolog_OS=Schizosaccharomyces_pombe_GN=mts2_PE=2_SV=1
T-4020-50.06	-0.55375	1	1	-.GQAQSGNFSNFGDGANGDNKK(1)--KATDDDRWK(1).-	>sp|P36612|PRS4_SCHPO_26S_protease_regulatory_subunit_4_homolog_OS=Schizosaccharomyces_pombe_GN=mts2_PE=2_SV=1	>sp|Q9USQ9|PSB4_SCHPO_Probable_proteasome_subunit_beta_type-4_OS=Schizosaccharomyces_pombe_GN=SPBC577.10_PE=2_SV=1
T-6940-71.17	-0.554844	1	1	-.LTHEKSTMLEKIK(5)--MSQARGFDR(1).-	>sp|O14126|PRS6A_SCHPO_26S_protease_regulatory_subunit_6A_OS=Schizosaccharomyces_pombe_GN=tbp1_PE=2_SV=1	>sp|O94517|PSA6_SCHPO_Probable_proteasome_subunit_alpha_type-6_OS=Schizosaccharomyces_pombe_GN=SPBC646.16_PE=2_SV=1
T-3089-42.82	-0.555863	1	1	-.GVILQSDIEEAYARAVKPTDMEQFAFYK(28)--KVTSK(1).-	>sp|O74894|PRS6B_SCHPO_26S_protease_regulatory_subunit_6B_homolog_OS=Schizosaccharomyces_pombe_GN=rpt3_PE=2_SV=1	>sp|Q09682|PSA4_SCHPO_Probable_proteasome_subunit_alpha_type-4_OS=Schizosaccharomyces_pombe_GN=SPAC13C5.01c_PE=2_SV=1
T-6504-67.95	-0.558696	1	1	-.KAIPLALGLLSASNPQMRIFDTLSR(1)--IHAKSMAIDK(4).-	>sp|O42931|PRS7_SCHPO_26S_protease_regulatory_subunit_7_homolog_OS=Schizosaccharomyces_pombe_GN=rpt1_PE=1_SV=2	>sp|P87048|RPN1_SCHPO_26S_proteasome_regulatory_subunit_rpn1_OS=Schizosaccharomyces_pombe_GN=rpn1_PE=1_SV=2
T-9146-87.88	-0.560109	1	1	-.MGINERKGFDFEYYQR(1)--STLDLNHLADLYDR(1).-	>sp|P50524|RPN12_SCHPO_26S_proteasome_regulatory_subunit_rpn12_OS=Schizosaccharomyces_pombe_GN=rpn12_PE=1_SV=1	>sp|Q09841|PSB7_SCHPO_Probable_proteasome_subunit_beta_type-7_OS=Schizosaccharomyces_pombe_GN=SPAC23D3.07_PE=2_SV=1
T-8724-84.66	-0.564623	1	1	-.SNPVFAENDEKGEK(11)--VLRQVMEEKLDSK(9).-	>sp|Q9UT97|PSA5_SCHPO_Probable_proteasome_subunit_alpha_type-5_OS=Schizosaccharomyces_pombe_GN=SPAC323.02c_PE=1_SV=1	>sp|Q9UTM3|RPN5_SCHPO_26S_proteasome_regulatory_subunit_rpn5_OS=Schizosaccharomyces_pombe_GN=rpn5a_PE=1_SV=1
T-8021-79.28	-0.566626	1	1	-.QLEMLDLQEGFIKEDCK(13)--KPRVVTALTMLK(1).-	>sp|O74894|PRS6B_SCHPO_26S_protease_regulatory_subunit_6B_homolog_OS=Schizosaccharomyces_pombe_GN=rpt3_PE=2_SV=1	>sp|Q09841|PSB7_SCHPO_Probable_proteasome_subunit_beta_type-7_OS=Schizosaccharomyces_pombe_GN=SPAC23D3.07_PE=2_SV=1
T-2419-36.98	-0.566644	1	1	-.IEEIFKK(6)--KNEEK(1).-	>sp|P06732|KCRM_HUMAN_Creatine_kinase_M-type_OS=Homo_sapiens_GN=CKM_PE=1_SV=2	>sp|Q10335|RPN7_SCHPO_Probable_26S_proteasome_regulatory_subunit_rpn7_OS=Schizosaccharomyces_pombe_GN=rpn7_PE=2_SV=1
T-1954-32.83	-0.566798	1	1	-.NELEKLNFSSLKMK(5)--SSKSSLELANNAVK(1).-	>sp|O59770|PSA3_SCHPO_Probable_proteasome_subunit_alpha_type-3_OS=Schizosaccharomyces_pombe_GN=SPCC1795.04c_PE=1_SV=1	>sp|Q9P7S2|RPN6_SCHPO_Probable_26S_proteasome_regulatory_subunit_rpn6_OS=Schizosaccharomyces_pombe_GN=rpn6_PE=2_SV=1
T-5763-62.74	-0.570152	1	1	-.IPDSTYEMVGGLEKQIKEIK(17)--WKTLSKESAR(2).-	>sp|P41836|PRS8_SCHPO_26S_protease_regulatory_subunit_8_homolog_OS=Schizosaccharomyces_pombe_GN=let1_PE=2_SV=1	>sp|Q9USQ9|PSB4_SCHPO_Probable_proteasome_subunit_beta_type-4_OS=Schizosaccharomyces_pombe_GN=SPBC577.10_PE=2_SV=1
T-7709-76.77	-0.574295	1	1	-.YPMDAHKSELEGVEEAR(7)--SSKSSLELANNAVK(1).-	>sp|O42897|RPN3_SCHPO_Probable_26S_proteasome_regulatory_subunit_rpn3_OS=Schizosaccharomyces_pombe_GN=rpn3_PE=2_SV=2	>sp|Q9P7S2|RPN6_SCHPO_Probable_26S_proteasome_regulatory_subunit_rpn6_OS=Schizosaccharomyces_pombe_GN=rpn6_PE=2_SV=1
T-6588-68.63	-0.575082	1	1	-.ARVEAQNHKLNLADPVSIEYLTR(9)--MTEVLK(1).-	>sp|P41836|PRS8_SCHPO_26S_protease_regulatory_subunit_8_homolog_OS=Schizosaccharomyces_pombe_GN=let1_PE=2_SV=1	>sp|Q10329|PSA7_SCHPO_Probable_proteasome_subunit_alpha_type-7_OS=Schizosaccharomyces_pombe_GN=SPBC106.16_PE=2_SV=1
T-10395-97.88	-0.57599	1	1	-.AQSGPDASAKLPTVIPTTR(10)--KSGRSAPGVSTTSTIQ(1).-	>sp|P36612|PRS4_SCHPO_26S_protease_regulatory_subunit_4_homolog_OS=Schizosaccharomyces_pombe_GN=mts2_PE=2_SV=1	>sp|Q10329|PSA7_SCHPO_Probable_proteasome_subunit_alpha_type-7_OS=Schizosaccharomyces_pombe_GN=SPBC106.16_PE=2_SV=1
T-6735-69.61	-0.582056	1	1	-.TGRSIKGYTLPPHCSR(6)--VVDKDGIREINI(4).-	>sp|P06732|KCRM_HUMAN_Creatine_kinase_M-type_OS=Homo_sapiens_GN=CKM_PE=1_SV=2	>sp|Q09720|PSB2_SCHPO_Probable_proteasome_subunit_beta_type-2_OS=Schizosaccharomyces_pombe_GN=SPAC31A2.04c_PE=2_SV=1
T-5237-58.96	-0.58231	1	1	-.SEAAEFEYKNGYPMPCDVLAK(9)--VLVDKSR(5).-	>sp|O94517|PSA6_SCHPO_Probable_proteasome_subunit_alpha_type-6_OS=Schizosaccharomyces_pombe_GN=SPBC646.16_PE=2_SV=1	>sp|O94579|PSA2_SCHPO_Probable_proteasome_subunit_alpha_type-2_OS=Schizosaccharomyces_pombe_GN=SPCC1442.06_PE=2_SV=1
T-4464-53.42	-0.583232	1	1	-.TITDGKIYVEVER(6)--YKVNLYK(2).-	>sp|Q9UTM3|RPN5_SCHPO_26S_proteasome_regulatory_subunit_rpn5_OS=Schizosaccharomyces_pombe_GN=rpn5a_PE=1_SV=1	>sp|Q9Y7T8|PSB3_SCHPO_Probable_proteasome_subunit_beta_type-3_OS=Schizosaccharomyces_pombe_GN=SPCC63.12c_PE=2_SV=1
T-5764-62.74	-0.587598	1	1	-.VLNKGDSGEMSLQK(4)--KVADLKK(1).-	>sp|O74445|PRS10_SCHPO_Probable_26S_protease_subunit_rpt4_OS=Schizosaccharomyces_pombe_GN=rpt4_PE=2_SV=2	>sp|P41836|PRS8_SCHPO_26S_protease_regulatory_subunit_8_homolog_OS=Schizosaccharomyces_pombe_GN=let1_PE=2_SV=1
T-5795-62.95	-0.589111	1	1	-.SSKDISSKSPSGNDALNDK(8)--FFEKEDVQSLKLK(11).-	>sp|P87048|RPN1_SCHPO_26S_proteasome_regulatory_subunit_rpn1_OS=Schizosaccharomyces_pombe_GN=rpn1_PE=1_SV=2	>sp|Q9UTM3|RPN5_SCHPO_26S_proteasome_regulatory_subunit_rpn5_OS=Schizosaccharomyces_pombe_GN=rpn5a_PE=1_SV=1
T-1403-26.63	-0.590255	1	1	-.VVTALTMLKQHLFR(9)--WKTLSK(2).-	>sp|Q09841|PSB7_SCHPO_Probable_proteasome_subunit_beta_type-7_OS=Schizosaccharomyces_pombe_GN=SPAC23D3.07_PE=2_SV=1	>sp|Q9USQ9|PSB4_SCHPO_Probable_proteasome_subunit_beta_type-4_OS=Schizosaccharomyces_pombe_GN=SPBC577.10_PE=2_SV=1
T-9439-90.10	-0.592939	1	1	-.DTALEKYKSYLLQHR(8)--VKAMEVDEKPTER(2).-	>sp|O14126|PRS6A_SCHPO_26S_protease_regulatory_subunit_6A_OS=Schizosaccharomyces_pombe_GN=tbp1_PE=2_SV=1	>sp|O74445|PRS10_SCHPO_Probable_26S_protease_subunit_rpt4_OS=Schizosaccharomyces_pombe_GN=rpt4_PE=2_SV=2
T-9369-89.59	-0.593403	1	1	-.SEAAEFEYKNGYPMPCDVLAKR(9)--TKDSLEAR(2).-	>sp|O74762|RPN2_SCHPO_26S_proteasome_regulatory_subunit_rpn2_OS=Schizosaccharomyces_pombe_GN=rpn2_PE=1_SV=1	>sp|O94517|PSA6_SCHPO_Probable_proteasome_subunit_alpha_type-6_OS=Schizosaccharomyces_pombe_GN=SPBC646.16_PE=2_SV=1
T-7678-76.55	-0.594811	1	1	-.GYSKPNERATKQSK(4)--EAEAARKK(7).-	>sp|Q09841|PSB7_SCHPO_Probable_proteasome_subunit_beta_type-7_OS=Schizosaccharomyces_pombe_GN=SPAC23D3.07_PE=2_SV=1	>sp|Q10329|PSA7_SCHPO_Probable_proteasome_subunit_alpha_type-7_OS=Schizosaccharomyces_pombe_GN=SPBC106.16_PE=2_SV=1
T-9017-86.92	-0.597506	1	1	-.KTTEEKEATPMEMDEEK(1)--HYYSLRINYKK(10).-	>sp|O74762|RPN2_SCHPO_26S_proteasome_regulatory_subunit_rpn2_OS=Schizosaccharomyces_pombe_GN=rpn2_PE=1_SV=1	>sp|P41878|RPN11_SCHPO_26S_proteasome_regulatory_subunit_rpn11_OS=Schizosaccharomyces_pombe_GN=rpn11_PE=1_SV=2
T-5186-58.63	-0.598705	1	1	-.MSSKSSLELANNAVK(4)--NKHCLIK(2).-	>sp|P30655|PSB5_SCHPO_Proteasome_subunit_beta_type-5_OS=Schizosaccharomyces_pombe_GN=pts1_PE=2_SV=3	>sp|Q9P7S2|RPN6_SCHPO_Probable_26S_proteasome_regulatory_subunit_rpn6_OS=Schizosaccharomyces_pombe_GN=rpn6_PE=2_SV=1
T-7554-75.67	-0.600312	1	1	-.AASIAVEDEKRLR(10)--KEDSSPCGYIIR(1).-	>sp|O74762|RPN2_SCHPO_26S_proteasome_regulatory_subunit_rpn2_OS=Schizosaccharomyces_pombe_GN=rpn2_PE=1_SV=1	>sp|Q9UUB6|UBLH2_SCHPO_Ubiquitin_carboxyl-terminal_hydrolase_2_OS=Schizosaccharomyces_pombe_GN=uch2_PE=1_SV=1
T-1674-29.72	-0.602176	1	1	-.CSPSATLTHRTMTEK(1)--MSQAR(1).-	>sp|O94517|PSA6_SCHPO_Probable_proteasome_subunit_alpha_type-6_OS=Schizosaccharomyces_pombe_GN=SPBC646.16_PE=2_SV=1	>sp|Q10335|RPN7_SCHPO_Probable_26S_proteasome_regulatory_subunit_rpn7_OS=Schizosaccharomyces_pombe_GN=rpn7_PE=2_SV=1
T-2766-39.95	-0.604715	1	1	-.GEKRWSELR(3)--IEEIFKK(6).-	>sp|P06732|KCRM_HUMAN_Creatine_kinase_M-type_OS=Homo_sapiens_GN=CKM_PE=1_SV=2	>sp|Q9UTM3|RPN5_SCHPO_26S_proteasome_regulatory_subunit_rpn5_OS=Schizosaccharomyces_pombe_GN=rpn5a_PE=1_SV=1
T-4424-53.16	-0.605326	1	1	-.VELAKQNLFVPTSDK(5)--MPPKEDWEK(4).-	>sp|O42931|PRS7_SCHPO_26S_protease_regulatory_subunit_7_homolog_OS=Schizosaccharomyces_pombe_GN=rpt1_PE=1_SV=2	>sp|P50524|RPN12_SCHPO_26S_proteasome_regulatory_subunit_rpn12_OS=Schizosaccharomyces_pombe_GN=rpn12_PE=1_SV=1
T-10477-98.54	-0.605538	1	1	-.TDLNHENLKGGDDLDPNYVLSSR(9)--GEKR(3).-	>sp|P06732|KCRM_HUMAN_Creatine_kinase_M-type_OS=Homo_sapiens_GN=CKM_PE=1_SV=2	>sp|Q9UTM3|RPN5_SCHPO_26S_proteasome_regulatory_subunit_rpn5_OS=Schizosaccharomyces_pombe_GN=rpn5a_PE=1_SV=1
T-8105-80.00	-0.606338	1	1	-.VLSVEEIEAHLQSIAEKD(17)--LILVDDEKTSWIYK(8).-	>sp|O94517|PSA6_SCHPO_Probable_proteasome_subunit_alpha_type-6_OS=Schizosaccharomyces_pombe_GN=SPBC646.16_PE=2_SV=1	>sp|P87048|RPN1_SCHPO_26S_proteasome_regulatory_subunit_rpn1_OS=Schizosaccharomyces_pombe_GN=rpn1_PE=1_SV=2
T-6334-66.81	-0.607475	1	1	-.IDRKIEFPPPSAEAR(4)--KMSAQSCACMVR(1).-	>sp|P41836|PRS8_SCHPO_26S_protease_regulatory_subunit_8_homolog_OS=Schizosaccharomyces_pombe_GN=let1_PE=2_SV=1	>sp|Q9UQY2|PSB1_SCHPO_Probable_proteasome_subunit_beta_type-1_OS=Schizosaccharomyces_pombe_GN=pam1_PE=2_SV=1
T-10525-98.86	-0.607735	1	1	-.TFLEKRYNDELELDDAVHTAILALK(5)--MMGINER(1).-	>sp|O94579|PSA2_SCHPO_Probable_proteasome_subunit_alpha_type-2_OS=Schizosaccharomyces_pombe_GN=SPCC1442.06_PE=2_SV=1	>sp|Q09841|PSB7_SCHPO_Probable_proteasome_subunit_beta_type-7_OS=Schizosaccharomyces_pombe_GN=SPAC23D3.07_PE=2_SV=1
T-8488-82.96	-0.607995	1	1	-.MTEVLKTNVLQSNENIVQYYTQK(1)--GITVLKPDDDK(6).-	>sp|P41836|PRS8_SCHPO_26S_protease_regulatory_subunit_8_homolog_OS=Schizosaccharomyces_pombe_GN=let1_PE=2_SV=1	>sp|Q09720|PSB2_SCHPO_Probable_proteasome_subunit_beta_type-2_OS=Schizosaccharomyces_pombe_GN=SPAC31A2.04c_PE=2_SV=1
T-1045-21.84	-0.608873	1	1	-.SSTAAKTFLEK(6)--YDKTEDDIK(3).-	>sp|O74445|PRS10_SCHPO_Probable_26S_protease_subunit_rpt4_OS=Schizosaccharomyces_pombe_GN=rpt4_PE=2_SV=2	>sp|O94579|PSA2_SCHPO_Probable_proteasome_subunit_alpha_type-2_OS=Schizosaccharomyces_pombe_GN=SPCC1442.06_PE=2_SV=1
T-10407-97.98	-0.609187	1	1	-.YTLYDQNDTKEWLDK(10)--SLLTGKHAIRYAGR(6).-	>sp|O14250|PSA1_SCHPO_Probable_proteasome_subunit_alpha_type-1_OS=Schizosaccharomyces_pombe_GN=SPAC6G10.04c_PE=2_SV=1	>sp|Q9P7S2|RPN6_SCHPO_Probable_26S_proteasome_regulatory_subunit_rpn6_OS=Schizosaccharomyces_pombe_GN=rpn6_PE=2_SV=1
T-5984-64.38	-0.610413	1	1	-.SSEETEDKKMQE(9)--KVAQTTYKK(1).-	>sp|O94444|RPN10_SCHPO_26S_proteasome_regulatory_subunit_rpn10_OS=Schizosaccharomyces_pombe_GN=rpn10_PE=1_SV=1	>sp|O94579|PSA2_SCHPO_Probable_proteasome_subunit_alpha_type-2_OS=Schizosaccharomyces_pombe_GN=SPCC1442.06_PE=2_SV=1
T-4604-54.43	-0.610535	1	1	-.YQATVMRGAFKV(11)--SVQPTAKTVQK(7).-	>sp|O74762|RPN2_SCHPO_26S_proteasome_regulatory_subunit_rpn2_OS=Schizosaccharomyces_pombe_GN=rpn2_PE=1_SV=1	>sp|Q10335|RPN7_SCHPO_Probable_26S_proteasome_regulatory_subunit_rpn7_OS=Schizosaccharomyces_pombe_GN=rpn7_PE=2_SV=1
T-9749-92.65	-0.612073	1	1	-.MNGASGAELKGVCTEAGMFALR(10)--KLIR(1).-	>sp|O14250|PSA1_SCHPO_Probable_proteasome_subunit_alpha_type-1_OS=Schizosaccharomyces_pombe_GN=SPAC6G10.04c_PE=2_SV=1	>sp|P41836|PRS8_SCHPO_26S_protease_regulatory_subunit_8_homolog_OS=Schizosaccharomyces_pombe_GN=let1_PE=2_SV=1
T-8709-84.57	-0.613474	1	1	-.SFLELTEVWGKPQK(11)--LDRKIEFPSYR(4).-	>sp|O74894|PRS6B_SCHPO_26S_protease_regulatory_subunit_6B_homolog_OS=Schizosaccharomyces_pombe_GN=rpt3_PE=2_SV=1	>sp|Q9USQ9|PSB4_SCHPO_Probable_proteasome_subunit_beta_type-4_OS=Schizosaccharomyces_pombe_GN=SPBC577.10_PE=2_SV=1
T-5460-60.58	-0.614586	1	1	-.AQSGPDASAKLPTVIPTTR(10)--ELAAIKEDTEAVLKR(6).-	>sp|O42931|PRS7_SCHPO_26S_protease_regulatory_subunit_7_homolog_OS=Schizosaccharomyces_pombe_GN=rpt1_PE=1_SV=2	>sp|P36612|PRS4_SCHPO_26S_protease_regulatory_subunit_4_homolog_OS=Schizosaccharomyces_pombe_GN=mts2_PE=2_SV=1
T-2919-41.35	-0.615328	1	1	-.KKAQSGPDASAK(2)--LTHEKSTMLEK(5).-	>sp|O14126|PRS6A_SCHPO_26S_protease_regulatory_subunit_6A_OS=Schizosaccharomyces_pombe_GN=tbp1_PE=2_SV=1	>sp|P36612|PRS4_SCHPO_26S_protease_regulatory_subunit_4_homolog_OS=Schizosaccharomyces_pombe_GN=mts2_PE=2_SV=1
T-1100-22.49	-0.618973	1	1	-.MFMTRSEYDR(1)--NSTNNTKER(7).-	>sp|P87048|RPN1_SCHPO_26S_proteasome_regulatory_subunit_rpn1_OS=Schizosaccharomyces_pombe_GN=rpn1_PE=1_SV=2	>sp|Q9UT97|PSA5_SCHPO_Probable_proteasome_subunit_alpha_type-5_OS=Schizosaccharomyces_pombe_GN=SPAC323.02c_PE=1_SV=1
T-1229-24.45	-0.619208	1	1	-.MEQKPEVDYSEK(4)--IFRQKSLEK(5).-	>sp|O42897|RPN3_SCHPO_Probable_26S_proteasome_regulatory_subunit_rpn3_OS=Schizosaccharomyces_pombe_GN=rpn3_PE=2_SV=2	>sp|Q9UTM3|RPN5_SCHPO_26S_proteasome_regulatory_subunit_rpn5_OS=Schizosaccharomyces_pombe_GN=rpn5a_PE=1_SV=1
T-7615-76.13	-0.623226	1	1	-.SMRYPMDAHKSELEGVEEAR(10)--SAKIVRTLIDK(3).-	>sp|O42897|RPN3_SCHPO_Probable_26S_proteasome_regulatory_subunit_rpn3_OS=Schizosaccharomyces_pombe_GN=rpn3_PE=2_SV=2	>sp|Q9P7S2|RPN6_SCHPO_Probable_26S_proteasome_regulatory_subunit_rpn6_OS=Schizosaccharomyces_pombe_GN=rpn6_PE=2_SV=1
T-2498-37.69	-0.624683	1	1	-.QKSLEKTLVPYLR(2)--KRVIEHNIR(1).-	>sp|O42897|RPN3_SCHPO_Probable_26S_proteasome_regulatory_subunit_rpn3_OS=Schizosaccharomyces_pombe_GN=rpn3_PE=2_SV=2	>sp|Q9UTM3|RPN5_SCHPO_26S_proteasome_regulatory_subunit_rpn5_OS=Schizosaccharomyces_pombe_GN=rpn5a_PE=1_SV=1
T-4589-54.32	-0.626119	1	1	-.LQKRGTGGVDTAAVGSVFDVSNADR(3)--MSER(1).-	>sp|O74445|PRS10_SCHPO_Probable_26S_protease_subunit_rpt4_OS=Schizosaccharomyces_pombe_GN=rpt4_PE=2_SV=2	>sp|P06732|KCRM_HUMAN_Creatine_kinase_M-type_OS=Homo_sapiens_GN=CKM_PE=1_SV=2
T-2751-39.83	-0.626684	1	1	-.KYIPNPVLVIIDVKPK(14)--MPPK(1).-	>sp|O42931|PRS7_SCHPO_26S_protease_regulatory_subunit_7_homolog_OS=Schizosaccharomyces_pombe_GN=rpt1_PE=1_SV=2	>sp|O74440|RPN8_SCHPO_26S_proteasome_regulatory_subunit_rpn8_OS=Schizosaccharomyces_pombe_GN=rpn8_PE=2_SV=1
T-2602-38.65	-0.628166	1	1	-.KNVPKLQNVSNFQK(5)--VGIKPPK(4).-	>sp|O74445|PRS10_SCHPO_Probable_26S_protease_subunit_rpt4_OS=Schizosaccharomyces_pombe_GN=rpt4_PE=2_SV=2	>sp|Q10329|PSA7_SCHPO_Probable_proteasome_subunit_alpha_type-7_OS=Schizosaccharomyces_pombe_GN=SPBC106.16_PE=2_SV=1
T-3464-45.90	-0.628182	1	1	-.NLSNVVEISGKGVFV(11)--YASQKRP(5).-	>sp|Q9US13|RPN9_SCHPO_Probable_26S_proteasome_regulatory_subunit_rpn9_OS=Schizosaccharomyces_pombe_GN=rpn9_PE=2_SV=1	>sp|Q9UUB6|UBLH2_SCHPO_Ubiquitin_carboxyl-terminal_hydrolase_2_OS=Schizosaccharomyces_pombe_GN=uch2_PE=1_SV=1
T-944-20.64	-0.629735	1	1	-.ESLQR(1)--LQKR(3).-	>sp|P06732|KCRM_HUMAN_Creatine_kinase_M-type_OS=Homo_sapiens_GN=CKM_PE=1_SV=2	>sp|P41878|RPN11_SCHPO_26S_proteasome_regulatory_subunit_rpn11_OS=Schizosaccharomyces_pombe_GN=rpn11_PE=1_SV=2
T-6825-70.28	-0.631393	1	1	-.MSSKSSLELANNAVKSNDIEK(15)--YKVNLYKFR(7).-	>sp|Q9P7S2|RPN6_SCHPO_Probable_26S_proteasome_regulatory_subunit_rpn6_OS=Schizosaccharomyces_pombe_GN=rpn6_PE=2_SV=1	>sp|Q9Y7T8|PSB3_SCHPO_Probable_proteasome_subunit_beta_type-3_OS=Schizosaccharomyces_pombe_GN=SPCC63.12c_PE=2_SV=1
T-1031-21.73	-0.632069	1	1	-.TMGKNK(4)--SAKGTK(3).-	>sp|O74440|RPN8_SCHPO_26S_proteasome_regulatory_subunit_rpn8_OS=Schizosaccharomyces_pombe_GN=rpn8_PE=2_SV=1	>sp|P41836|PRS8_SCHPO_26S_protease_regulatory_subunit_8_homolog_OS=Schizosaccharomyces_pombe_GN=let1_PE=2_SV=1
T-4379-52.79	-0.63238	1	1	-.ELAAIKEDTEAVLKR(14)--EIKPNIR(3).-	>sp|O42931|PRS7_SCHPO_26S_protease_regulatory_subunit_7_homolog_OS=Schizosaccharomyces_pombe_GN=rpt1_PE=1_SV=2	>sp|P41836|PRS8_SCHPO_26S_protease_regulatory_subunit_8_homolog_OS=Schizosaccharomyces_pombe_GN=let1_PE=2_SV=1
T-1805-31.10	-0.635666	1	1	-.MSTLDLNHLADLYDRK(1)--KVADLK(1).-	>sp|O74445|PRS10_SCHPO_Probable_26S_protease_subunit_rpt4_OS=Schizosaccharomyces_pombe_GN=rpt4_PE=2_SV=2	>sp|P50524|RPN12_SCHPO_26S_proteasome_regulatory_subunit_rpn12_OS=Schizosaccharomyces_pombe_GN=rpn12_PE=1_SV=1
T-9178-88.10	-0.639284	1	1	-.YYKPDLTIDEAVRIMKLCFDELK(16)--KEEPK(1).-	>sp|O74762|RPN2_SCHPO_26S_proteasome_regulatory_subunit_rpn2_OS=Schizosaccharomyces_pombe_GN=rpn2_PE=1_SV=1	>sp|Q09720|PSB2_SCHPO_Probable_proteasome_subunit_beta_type-2_OS=Schizosaccharomyces_pombe_GN=SPAC31A2.04c_PE=2_SV=1
T-6391-67.19	-0.640417	1	1	-.NKPGVYTKVCNYVNWIQQTIAAN(8)--MMGINER(1).-	>sp|P00761|TRYP_PIG_Trypsin_OS=Sus_scrofa_PE=1_SV=1	>sp|Q09841|PSB7_SCHPO_Probable_proteasome_subunit_beta_type-7_OS=Schizosaccharomyces_pombe_GN=SPAC23D3.07_PE=2_SV=1
T-7411-74.63	-0.640961	1	1	-.VVKGNQKFSSTADYMNMSS(7)--KASLLTR(1).-	>sp|O42931|PRS7_SCHPO_26S_protease_regulatory_subunit_7_homolog_OS=Schizosaccharomyces_pombe_GN=rpt1_PE=1_SV=2	>sp|Q9UUB6|UBLH2_SCHPO_Ubiquitin_carboxyl-terminal_hydrolase_2_OS=Schizosaccharomyces_pombe_GN=uch2_PE=1_SV=1
T-7511-75.31	-0.641592	1	1	-.AAREYLEKNWK(8)--DLVKKYDK(5).-	>sp|O74445|PRS10_SCHPO_Probable_26S_protease_subunit_rpt4_OS=Schizosaccharomyces_pombe_GN=rpt4_PE=2_SV=2	>sp|Q10329|PSA7_SCHPO_Probable_proteasome_subunit_alpha_type-7_OS=Schizosaccharomyces_pombe_GN=SPBC106.16_PE=2_SV=1
T-4901-56.60	-0.642444	1	1	-.MSSKSSLELANNAVKSNDIEK(15)--KATDDDR(1).-	>sp|Q9P7S2|RPN6_SCHPO_Probable_26S_proteasome_regulatory_subunit_rpn6_OS=Schizosaccharomyces_pombe_GN=rpn6_PE=2_SV=1	>sp|Q9USQ9|PSB4_SCHPO_Probable_proteasome_subunit_beta_type-4_OS=Schizosaccharomyces_pombe_GN=SPBC577.10_PE=2_SV=1
T-5405-60.21	-0.642932	1	1	-.MCSPSATLTHR(1)--DIKVIMATNR(3).-	>sp|P36612|PRS4_SCHPO_26S_protease_regulatory_subunit_4_homolog_OS=Schizosaccharomyces_pombe_GN=mts2_PE=2_SV=1	>sp|Q10335|RPN7_SCHPO_Probable_26S_proteasome_regulatory_subunit_rpn7_OS=Schizosaccharomyces_pombe_GN=rpn7_PE=2_SV=1
T-2661-39.11	-0.644378	1	1	-.MESLQRLLQGAR(1)--VKVIAATNR(2).-	>sp|O14126|PRS6A_SCHPO_26S_protease_regulatory_subunit_6A_OS=Schizosaccharomyces_pombe_GN=tbp1_PE=2_SV=1	>sp|P41878|RPN11_SCHPO_26S_proteasome_regulatory_subunit_rpn11_OS=Schizosaccharomyces_pombe_GN=rpn11_PE=1_SV=2
T-8994-86.74	-0.6457	1	1	-.VLKTKDEGGPAGGLYI(3)--MSERDTALEK(1).-	>sp|O74445|PRS10_SCHPO_Probable_26S_protease_subunit_rpt4_OS=Schizosaccharomyces_pombe_GN=rpt4_PE=2_SV=2	>sp|P36612|PRS4_SCHPO_26S_protease_regulatory_subunit_4_homolog_OS=Schizosaccharomyces_pombe_GN=mts2_PE=2_SV=1
T-10280-96.90	-0.647241	1	1	-.SIAEKMNGASGAELK(5)--DLVKKYDK(5).-	>sp|O74445|PRS10_SCHPO_Probable_26S_protease_subunit_rpt4_OS=Schizosaccharomyces_pombe_GN=rpt4_PE=2_SV=2	>sp|P41836|PRS8_SCHPO_26S_protease_regulatory_subunit_8_homolog_OS=Schizosaccharomyces_pombe_GN=let1_PE=2_SV=1
T-6739-69.63	-0.648514	1	1	-.HKTDLNHENLK(2)--STMLEKIK(6).-	>sp|O14126|PRS6A_SCHPO_26S_protease_regulatory_subunit_6A_OS=Schizosaccharomyces_pombe_GN=tbp1_PE=2_SV=1	>sp|P06732|KCRM_HUMAN_Creatine_kinase_M-type_OS=Homo_sapiens_GN=CKM_PE=1_SV=2
T-9490-90.52	-0.648767	1	1	-.MSTLDLNHLADLYDR(1)--ESLQRLLQGAR(1).-	>sp|P41878|RPN11_SCHPO_26S_proteasome_regulatory_subunit_rpn11_OS=Schizosaccharomyces_pombe_GN=rpn11_PE=1_SV=2	>sp|P50524|RPN12_SCHPO_26S_proteasome_regulatory_subunit_rpn12_OS=Schizosaccharomyces_pombe_GN=rpn12_PE=1_SV=1
T-10183-96.10	-0.650885	1	1	-.QDLADATVETLKAIEGKIAR(12)--MPPKEDWEK(1).-	>sp|O42931|PRS7_SCHPO_26S_protease_regulatory_subunit_7_homolog_OS=Schizosaccharomyces_pombe_GN=rpt1_PE=1_SV=2	>sp|P87048|RPN1_SCHPO_26S_proteasome_regulatory_subunit_rpn1_OS=Schizosaccharomyces_pombe_GN=rpn1_PE=1_SV=2
T-9681-92.14	-0.653966	1	1	-.FCVGLQKIEEIFKK(13)--QSKYTYDR(3).-	>sp|P06732|KCRM_HUMAN_Creatine_kinase_M-type_OS=Homo_sapiens_GN=CKM_PE=1_SV=2	>sp|Q09841|PSB7_SCHPO_Probable_proteasome_subunit_beta_type-7_OS=Schizosaccharomyces_pombe_GN=SPAC23D3.07_PE=2_SV=1
T-2206-35.22	-0.655251	1	1	-.MATTVKDTMNVDINAIK(1)--IDDQR(1).-	>sp|O42897|RPN3_SCHPO_Probable_26S_proteasome_regulatory_subunit_rpn3_OS=Schizosaccharomyces_pombe_GN=rpn3_PE=2_SV=2	>sp|O43063|PSB6_SCHPO_Probable_proteasome_subunit_beta_type-6_OS=Schizosaccharomyces_pombe_GN=SPBC4C3.10c_PE=2_SV=1
T-3374-45.24	-0.655354	1	1	-.DFLDAVQKVVK(8)--GYSKPNERATK(4).-	>sp|O42931|PRS7_SCHPO_26S_protease_regulatory_subunit_7_homolog_OS=Schizosaccharomyces_pombe_GN=rpt1_PE=1_SV=2	>sp|Q09841|PSB7_SCHPO_Probable_proteasome_subunit_beta_type-7_OS=Schizosaccharomyces_pombe_GN=SPAC23D3.07_PE=2_SV=1
T-7841-77.88	-0.657217	1	1	-.AGDFQGLNEQLVSLFKKHGQLK(16)--VKVIAATNR(2).-	>sp|O14126|PRS6A_SCHPO_26S_protease_regulatory_subunit_6A_OS=Schizosaccharomyces_pombe_GN=tbp1_PE=2_SV=1	>sp|Q9UTM3|RPN5_SCHPO_26S_proteasome_regulatory_subunit_rpn5_OS=Schizosaccharomyces_pombe_GN=rpn5a_PE=1_SV=1
T-9431-90.04	-0.658349	1	1	-.IQFCLALHNDSIKSMR(13)--NKVLVKVHPEGK(2).-	>sp|O42897|RPN3_SCHPO_Probable_26S_proteasome_regulatory_subunit_rpn3_OS=Schizosaccharomyces_pombe_GN=rpn3_PE=2_SV=2	>sp|P41836|PRS8_SCHPO_26S_protease_regulatory_subunit_8_homolog_OS=Schizosaccharomyces_pombe_GN=let1_PE=2_SV=1
T-7060-71.93	-0.659816	1	1	-.IIENEQSAEKNAYVINLKQIAK(18)--NRQYQEVVKQGDVLLNK(9).-	>sp|O42931|PRS7_SCHPO_26S_protease_regulatory_subunit_7_homolog_OS=Schizosaccharomyces_pombe_GN=rpt1_PE=1_SV=2	>sp|Q10335|RPN7_SCHPO_Probable_26S_proteasome_regulatory_subunit_rpn7_OS=Schizosaccharomyces_pombe_GN=rpn7_PE=2_SV=1
T-4970-57.10	-0.661718	1	1	-.NAYVINLKQIAK(8)--DAVVLGVEKR(9).-	>sp|O42931|PRS7_SCHPO_26S_protease_regulatory_subunit_7_homolog_OS=Schizosaccharomyces_pombe_GN=rpt1_PE=1_SV=2	>sp|Q9UT97|PSA5_SCHPO_Probable_proteasome_subunit_alpha_type-5_OS=Schizosaccharomyces_pombe_GN=SPAC323.02c_PE=1_SV=1
T-6568-68.50	-0.661875	1	1	-.LQNVSNFQKIAMVDNHVCLAFAGLNADAR(9)--MATTVK(1).-	>sp|O43063|PSB6_SCHPO_Probable_proteasome_subunit_beta_type-6_OS=Schizosaccharomyces_pombe_GN=SPBC4C3.10c_PE=2_SV=1	>sp|Q10329|PSA7_SCHPO_Probable_proteasome_subunit_alpha_type-7_OS=Schizosaccharomyces_pombe_GN=SPBC106.16_PE=2_SV=1
T-1238-24.53	-0.661931	1	1	-.NSIVSK(1)--MSQAR(1).-	>sp|O94517|PSA6_SCHPO_Probable_proteasome_subunit_alpha_type-6_OS=Schizosaccharomyces_pombe_GN=SPBC646.16_PE=2_SV=1	>sp|P30655|PSB5_SCHPO_Proteasome_subunit_beta_type-5_OS=Schizosaccharomyces_pombe_GN=pts1_PE=2_SV=3
T-6150-65.53	-0.662068	1	1	-.MEQKPEVDYSEKFAELQK(1)--DTMNVDINAIKK(11).-	>sp|O43063|PSB6_SCHPO_Probable_proteasome_subunit_beta_type-6_OS=Schizosaccharomyces_pombe_GN=SPBC4C3.10c_PE=2_SV=1	>sp|Q9UTM3|RPN5_SCHPO_26S_proteasome_regulatory_subunit_rpn5_OS=Schizosaccharomyces_pombe_GN=rpn5a_PE=1_SV=1
T-2384-36.67	-0.66322	1	1	-.SDYYMASTYTKKINVK(11)--DTTKNK(4).-	>sp|Q09682|PSA4_SCHPO_Probable_proteasome_subunit_alpha_type-4_OS=Schizosaccharomyces_pombe_GN=SPAC13C5.01c_PE=2_SV=1	>sp|Q9UTM3|RPN5_SCHPO_26S_proteasome_regulatory_subunit_rpn5_OS=Schizosaccharomyces_pombe_GN=rpn5a_PE=1_SV=1
T-864-19.32	-0.663512	1	1	-.LLKPRVNNRIGSVDR(3)--DKKASLLTR(3).-	>sp|O59770|PSA3_SCHPO_Probable_proteasome_subunit_alpha_type-3_OS=Schizosaccharomyces_pombe_GN=SPCC1795.04c_PE=1_SV=1	>sp|Q9UUB6|UBLH2_SCHPO_Ubiquitin_carboxyl-terminal_hydrolase_2_OS=Schizosaccharomyces_pombe_GN=uch2_PE=1_SV=1
T-7172-72.94	-0.667916	1	1	-.YKSYLLQHREWDSK(2)--VAEKAQINTQEYGR(4).-	>sp|O14250|PSA1_SCHPO_Probable_proteasome_subunit_alpha_type-1_OS=Schizosaccharomyces_pombe_GN=SPAC6G10.04c_PE=2_SV=1	>sp|O74445|PRS10_SCHPO_Probable_26S_protease_subunit_rpt4_OS=Schizosaccharomyces_pombe_GN=rpt4_PE=2_SV=2
T-2265-35.71	-0.6732	1	1	-.VVTSKLLKPRVNNR(5)--ENKIQR(3).-	>sp|O59770|PSA3_SCHPO_Probable_proteasome_subunit_alpha_type-3_OS=Schizosaccharomyces_pombe_GN=SPCC1795.04c_PE=1_SV=1	>sp|O94444|RPN10_SCHPO_26S_proteasome_regulatory_subunit_rpn10_OS=Schizosaccharomyces_pombe_GN=rpn10_PE=1_SV=1
T-2512-37.82	-0.673579	1	1	-.VISMEKGGNMKEVFR(6)--THAVLVALKR(9).-	>sp|O14250|PSA1_SCHPO_Probable_proteasome_subunit_alpha_type-1_OS=Schizosaccharomyces_pombe_GN=SPAC6G10.04c_PE=2_SV=1	>sp|P06732|KCRM_HUMAN_Creatine_kinase_M-type_OS=Homo_sapiens_GN=CKM_PE=1_SV=2
T-827-18.63	-0.674358	1	1	-.NKMVCK(2)--MPPK(1).-	>sp|O42931|PRS7_SCHPO_26S_protease_regulatory_subunit_7_homolog_OS=Schizosaccharomyces_pombe_GN=rpt1_PE=1_SV=2	>sp|Q09682|PSA4_SCHPO_Probable_proteasome_subunit_alpha_type-4_OS=Schizosaccharomyces_pombe_GN=SPAC13C5.01c_PE=2_SV=1
T-4090-50.55	-0.674938	1	1	-.VATEKDFLDAVQK(5)--LLEKLEIK(4).-	>sp|O42931|PRS7_SCHPO_26S_protease_regulatory_subunit_7_homolog_OS=Schizosaccharomyces_pombe_GN=rpt1_PE=1_SV=2	>sp|Q9USQ9|PSB4_SCHPO_Probable_proteasome_subunit_beta_type-4_OS=Schizosaccharomyces_pombe_GN=SPBC577.10_PE=2_SV=1
T-2400-36.81	-0.677972	1	1	-.FDSEKAGDREVQR(5)--GFICKVVDK(5).-	>sp|O14126|PRS6A_SCHPO_26S_protease_regulatory_subunit_6A_OS=Schizosaccharomyces_pombe_GN=tbp1_PE=2_SV=1	>sp|Q09720|PSB2_SCHPO_Probable_proteasome_subunit_beta_type-2_OS=Schizosaccharomyces_pombe_GN=SPAC31A2.04c_PE=2_SV=1
T-1693-29.87	-0.678417	1	1	-.HGGYKPTDKHK(9)--KDWNACKK(7).-	>sp|P06732|KCRM_HUMAN_Creatine_kinase_M-type_OS=Homo_sapiens_GN=CKM_PE=1_SV=2	>sp|P50524|RPN12_SCHPO_26S_proteasome_regulatory_subunit_rpn12_OS=Schizosaccharomyces_pombe_GN=rpn12_PE=1_SV=1
T-9176-88.09	-0.678419	1	1	-.SWTTIESDAGVFTDLIENLGVK(1)--IHAKSMAIDKDIR(4).-	>sp|O42931|PRS7_SCHPO_26S_protease_regulatory_subunit_7_homolog_OS=Schizosaccharomyces_pombe_GN=rpt1_PE=1_SV=2	>sp|Q9UUB6|UBLH2_SCHPO_Ubiquitin_carboxyl-terminal_hydrolase_2_OS=Schizosaccharomyces_pombe_GN=uch2_PE=1_SV=1
T-10167-95.97	-0.680135	1	1	-.QEVAAQKSSEETEDKK(7)--KYDKTEDDIK(4).-	>sp|O74445|PRS10_SCHPO_Probable_26S_protease_subunit_rpt4_OS=Schizosaccharomyces_pombe_GN=rpt4_PE=2_SV=2	>sp|O94444|RPN10_SCHPO_26S_proteasome_regulatory_subunit_rpn10_OS=Schizosaccharomyces_pombe_GN=rpn10_PE=1_SV=1
T-8646-84.10	-0.680352	1	1	-.INVKFFEKEDVQSLK(8)--NSTEEIDLYNRWK(1).-	>sp|O74894|PRS6B_SCHPO_26S_protease_regulatory_subunit_6B_homolog_OS=Schizosaccharomyces_pombe_GN=rpt3_PE=2_SV=1	>sp|Q9UTM3|RPN5_SCHPO_26S_proteasome_regulatory_subunit_rpn5_OS=Schizosaccharomyces_pombe_GN=rpn5a_PE=1_SV=1
T-6185-65.76	-0.681755	1	1	-.YYRAVYDTAVVQEDPEKWK(17)--DEKYTLYDQNDTKEWLDK(3).-	>sp|O14250|PSA1_SCHPO_Probable_proteasome_subunit_alpha_type-1_OS=Schizosaccharomyces_pombe_GN=SPAC6G10.04c_PE=2_SV=1	>sp|Q9UTM3|RPN5_SCHPO_26S_proteasome_regulatory_subunit_rpn5_OS=Schizosaccharomyces_pombe_GN=rpn5a_PE=1_SV=1
T-2922-41.37	-0.681771	1	1	-.VGKSAVIKTSTR(3)--WAIKEK(4).-	>sp|O14126|PRS6A_SCHPO_26S_protease_regulatory_subunit_6A_OS=Schizosaccharomyces_pombe_GN=tbp1_PE=2_SV=1	>sp|Q9P7S2|RPN6_SCHPO_Probable_26S_proteasome_regulatory_subunit_rpn6_OS=Schizosaccharomyces_pombe_GN=rpn6_PE=2_SV=1
T-10593-99.26	-0.682653	1	1	-.QKSLEKTLVPYLR(2)--MSERDTALEKYK(10).-	>sp|O42897|RPN3_SCHPO_Probable_26S_proteasome_regulatory_subunit_rpn3_OS=Schizosaccharomyces_pombe_GN=rpn3_PE=2_SV=2	>sp|O74445|PRS10_SCHPO_Probable_26S_protease_subunit_rpt4_OS=Schizosaccharomyces_pombe_GN=rpt4_PE=2_SV=2
T-5234-58.94	-0.68442	1	1	-.STMLEKIKENQEK(6)--NLIRLAKR(7).-	>sp|O14126|PRS6A_SCHPO_26S_protease_regulatory_subunit_6A_OS=Schizosaccharomyces_pombe_GN=tbp1_PE=2_SV=1	>sp|O94444|RPN10_SCHPO_26S_proteasome_regulatory_subunit_rpn10_OS=Schizosaccharomyces_pombe_GN=rpn10_PE=1_SV=1
T-4273-51.92	-0.6867	1	1	-.SEAAEFEYKNGYPMPCDVLAK(9)--LGDKGPAAAR(4).-	>sp|O14250|PSA1_SCHPO_Probable_proteasome_subunit_alpha_type-1_OS=Schizosaccharomyces_pombe_GN=SPAC6G10.04c_PE=2_SV=1	>sp|O94517|PSA6_SCHPO_Probable_proteasome_subunit_alpha_type-6_OS=Schizosaccharomyces_pombe_GN=SPBC646.16_PE=2_SV=1
T-6045-64.77	-0.688376	1	1	-.LYFYYILFFEKCNR(11)--KLRDK(1).-	>sp|O42897|RPN3_SCHPO_Probable_26S_proteasome_regulatory_subunit_rpn3_OS=Schizosaccharomyces_pombe_GN=rpn3_PE=2_SV=2	>sp|P06732|KCRM_HUMAN_Creatine_kinase_M-type_OS=Homo_sapiens_GN=CKM_PE=1_SV=2
T-8596-83.71	-0.690344	1	1	-.MEQKPEVDYSEKFAELQK(12)--IEFATITKDTTKNK(8).-	>sp|Q09682|PSA4_SCHPO_Probable_proteasome_subunit_alpha_type-4_OS=Schizosaccharomyces_pombe_GN=SPAC13C5.01c_PE=2_SV=1	>sp|Q9UTM3|RPN5_SCHPO_26S_proteasome_regulatory_subunit_rpn5_OS=Schizosaccharomyces_pombe_GN=rpn5a_PE=1_SV=1
T-8119-80.12	-0.692806	1	1	-.ATSAGPKQTETINWLEK(7)--KVEFGLPDLEGR(1).-	>sp|O42931|PRS7_SCHPO_26S_protease_regulatory_subunit_7_homolog_OS=Schizosaccharomyces_pombe_GN=rpt1_PE=1_SV=2	>sp|O94517|PSA6_SCHPO_Probable_proteasome_subunit_alpha_type-6_OS=Schizosaccharomyces_pombe_GN=SPBC646.16_PE=2_SV=1
T-8564-83.50	-0.69298	1	1	-.GYSKPNERATKQSK(11)--IQYVGKQDPK(6).-	>sp|P41878|RPN11_SCHPO_26S_proteasome_regulatory_subunit_rpn11_OS=Schizosaccharomyces_pombe_GN=rpn11_PE=1_SV=2	>sp|Q09841|PSB7_SCHPO_Probable_proteasome_subunit_beta_type-7_OS=Schizosaccharomyces_pombe_GN=SPAC23D3.07_PE=2_SV=1
T-9358-89.49	-0.694205	1	1	-.LSVEALNSLTGEFKGKYYPLK(14)--AIEGKIAR(5).-	>sp|P06732|KCRM_HUMAN_Creatine_kinase_M-type_OS=Homo_sapiens_GN=CKM_PE=1_SV=2	>sp|P87048|RPN1_SCHPO_26S_proteasome_regulatory_subunit_rpn1_OS=Schizosaccharomyces_pombe_GN=rpn1_PE=1_SV=2
T-3699-47.72	-0.694242	1	1	-.GYSKPNERATKQSK(4)--VGKSAVIK(3).-	>sp|O14126|PRS6A_SCHPO_26S_protease_regulatory_subunit_6A_OS=Schizosaccharomyces_pombe_GN=tbp1_PE=2_SV=1	>sp|Q09841|PSB7_SCHPO_Probable_proteasome_subunit_beta_type-7_OS=Schizosaccharomyces_pombe_GN=SPAC23D3.07_PE=2_SV=1
T-9168-88.03	-0.695334	1	1	-.MVCKIWKSDEINEVLNK(7)--KIEFPPPSAEAR(1).-	>sp|P41836|PRS8_SCHPO_26S_protease_regulatory_subunit_8_homolog_OS=Schizosaccharomyces_pombe_GN=let1_PE=2_SV=1	>sp|Q09682|PSA4_SCHPO_Probable_proteasome_subunit_alpha_type-4_OS=Schizosaccharomyces_pombe_GN=SPAC13C5.01c_PE=2_SV=1
T-2655-39.07	-0.696715	1	1	-.GGVHVKLAHLSKHPK(6)--AQEEVKR(6).-	>sp|O74894|PRS6B_SCHPO_26S_protease_regulatory_subunit_6B_homolog_OS=Schizosaccharomyces_pombe_GN=rpt3_PE=2_SV=1	>sp|P06732|KCRM_HUMAN_Creatine_kinase_M-type_OS=Homo_sapiens_GN=CKM_PE=1_SV=2
T-3051-42.52	-0.696876	1	1	-.KIEFPSYRDR(1)--GEKRWSELR(3).-	>sp|O74894|PRS6B_SCHPO_26S_protease_regulatory_subunit_6B_homolog_OS=Schizosaccharomyces_pombe_GN=rpt3_PE=2_SV=1	>sp|Q9UTM3|RPN5_SCHPO_26S_proteasome_regulatory_subunit_rpn5_OS=Schizosaccharomyces_pombe_GN=rpn5a_PE=1_SV=1
T-5531-61.11	-0.696974	1	1	-.RVATEKDFLDAVQK(6)--MESLQR(1).-	>sp|O42931|PRS7_SCHPO_26S_protease_regulatory_subunit_7_homolog_OS=Schizosaccharomyces_pombe_GN=rpt1_PE=1_SV=2	>sp|P41878|RPN11_SCHPO_26S_proteasome_regulatory_subunit_rpn11_OS=Schizosaccharomyces_pombe_GN=rpn11_PE=1_SV=2
T-4638-54.71	-0.697016	1	1	-.KVPDKLIDASTVK(5)--KLEGTIDYQKL(1).-	>sp|O74445|PRS10_SCHPO_Probable_26S_protease_subunit_rpt4_OS=Schizosaccharomyces_pombe_GN=rpt4_PE=2_SV=2	>sp|O94517|PSA6_SCHPO_Probable_proteasome_subunit_alpha_type-6_OS=Schizosaccharomyces_pombe_GN=SPBC646.16_PE=2_SV=1
T-1889-32.07	-0.69951	1	1	-.GGVHVKLAHLSK(6)--SKTLQYFA(2).-	>sp|O14126|PRS6A_SCHPO_26S_protease_regulatory_subunit_6A_OS=Schizosaccharomyces_pombe_GN=tbp1_PE=2_SV=1	>sp|P06732|KCRM_HUMAN_Creatine_kinase_M-type_OS=Homo_sapiens_GN=CKM_PE=1_SV=2
T-3127-43.13	-0.70289	1	1	-.VVDKDGIREINI(4)--IEEIFKK(6).-	>sp|P06732|KCRM_HUMAN_Creatine_kinase_M-type_OS=Homo_sapiens_GN=CKM_PE=1_SV=2	>sp|Q09720|PSB2_SCHPO_Probable_proteasome_subunit_beta_type-2_OS=Schizosaccharomyces_pombe_GN=SPAC31A2.04c_PE=2_SV=1
T-2724-39.61	-0.705974	1	1	-.VPEDIFKTHLEVAR(7)--DWNACKKELLK(7).-	>sp|P50524|RPN12_SCHPO_26S_proteasome_regulatory_subunit_rpn12_OS=Schizosaccharomyces_pombe_GN=rpn12_PE=1_SV=1	>sp|P87048|RPN1_SCHPO_26S_proteasome_regulatory_subunit_rpn1_OS=Schizosaccharomyces_pombe_GN=rpn1_PE=1_SV=2
T-5406-60.22	-0.706869	1	1	-.SLLTGKHAIR(6)--LVKGR(3).-	>sp|Q9P7S2|RPN6_SCHPO_Probable_26S_proteasome_regulatory_subunit_rpn6_OS=Schizosaccharomyces_pombe_GN=rpn6_PE=2_SV=1	>sp|Q9Y7T8|PSB3_SCHPO_Probable_proteasome_subunit_beta_type-3_OS=Schizosaccharomyces_pombe_GN=SPCC63.12c_PE=2_SV=1
T-4297-52.12	-0.708712	1	1	-.LEKGQSIDDMIPAQK(3)--FDSEKAGDR(5).-	>sp|O14126|PRS6A_SCHPO_26S_protease_regulatory_subunit_6A_OS=Schizosaccharomyces_pombe_GN=tbp1_PE=2_SV=1	>sp|P06732|KCRM_HUMAN_Creatine_kinase_M-type_OS=Homo_sapiens_GN=CKM_PE=1_SV=2
T-2180-35.00-2	-0.709922	1	1	-.QNLFVPTSDKEK(10)--LGVKPPK(4).-	>sp|O14126|PRS6A_SCHPO_26S_protease_regulatory_subunit_6A_OS=Schizosaccharomyces_pombe_GN=tbp1_PE=2_SV=1	>sp|P50524|RPN12_SCHPO_26S_proteasome_regulatory_subunit_rpn12_OS=Schizosaccharomyces_pombe_GN=rpn12_PE=1_SV=1
T-5174-58.55	-0.710362	1	1	-.LILVDDEKTSWIYKNK(8)--GEKR(3).-	>sp|P87048|RPN1_SCHPO_26S_proteasome_regulatory_subunit_rpn1_OS=Schizosaccharomyces_pombe_GN=rpn1_PE=1_SV=2	>sp|Q9UTM3|RPN5_SCHPO_26S_proteasome_regulatory_subunit_rpn5_OS=Schizosaccharomyces_pombe_GN=rpn5a_PE=1_SV=1
T-7712-76.79	-0.710627	1	1	-.LYFYYILFFEKCNR(11)--ILFENPDEATKRK(11).-	>sp|O42897|RPN3_SCHPO_Probable_26S_proteasome_regulatory_subunit_rpn3_OS=Schizosaccharomyces_pombe_GN=rpn3_PE=2_SV=2	>sp|P36612|PRS4_SCHPO_26S_protease_regulatory_subunit_4_homolog_OS=Schizosaccharomyces_pombe_GN=mts2_PE=2_SV=1
T-1657-29.59	-0.711665	1	1	-.AIDLYKEVLNK(6)--KSKTLQYFA(1).-	>sp|O14126|PRS6A_SCHPO_26S_protease_regulatory_subunit_6A_OS=Schizosaccharomyces_pombe_GN=tbp1_PE=2_SV=1	>sp|Q9P7S2|RPN6_SCHPO_Probable_26S_proteasome_regulatory_subunit_rpn6_OS=Schizosaccharomyces_pombe_GN=rpn6_PE=2_SV=1
T-2792-40.23	-0.716287	1	1	-.DISSKSPSGNDALNDKK(5)--NKHCLIK(2).-	>sp|P30655|PSB5_SCHPO_Proteasome_subunit_beta_type-5_OS=Schizosaccharomyces_pombe_GN=pts1_PE=2_SV=3	>sp|P87048|RPN1_SCHPO_26S_proteasome_regulatory_subunit_rpn1_OS=Schizosaccharomyces_pombe_GN=rpn1_PE=1_SV=2
T-10301-97.11	-0.717641	1	1	-.QFPDIYGIIFLFKWNSK(13)--FLSKTLDSNSLTHEK(4).-	>sp|Q09682|PSA4_SCHPO_Probable_proteasome_subunit_alpha_type-4_OS=Schizosaccharomyces_pombe_GN=SPAC13C5.01c_PE=2_SV=1	>sp|Q9UUB6|UBLH2_SCHPO_Ubiquitin_carboxyl-terminal_hydrolase_2_OS=Schizosaccharomyces_pombe_GN=uch2_PE=1_SV=1
T-2074-34.06	-0.718607	1	1	-.GFICKVVDKDGIR(9)--NCACVISQKK(9).-	>sp|O94517|PSA6_SCHPO_Probable_proteasome_subunit_alpha_type-6_OS=Schizosaccharomyces_pombe_GN=SPBC646.16_PE=2_SV=1	>sp|Q09720|PSB2_SCHPO_Probable_proteasome_subunit_beta_type-2_OS=Schizosaccharomyces_pombe_GN=SPAC31A2.04c_PE=2_SV=1
T-5493-60.81	-0.722599	1	1	-.RFFPYYVYTTVAGIDKEGK(16)--SQARGFDR(1).-	>sp|O94517|PSA6_SCHPO_Probable_proteasome_subunit_alpha_type-6_OS=Schizosaccharomyces_pombe_GN=SPBC646.16_PE=2_SV=1	>sp|Q9UQY2|PSB1_SCHPO_Probable_proteasome_subunit_beta_type-1_OS=Schizosaccharomyces_pombe_GN=pam1_PE=2_SV=1
T-8236-81.02	-0.727414	1	1	-.MSIMEYNGGSCVAMAGKNCVAIASDLR(1)--KDKPK(1).-	>sp|P36612|PRS4_SCHPO_26S_protease_regulatory_subunit_4_homolog_OS=Schizosaccharomyces_pombe_GN=mts2_PE=2_SV=1	>sp|Q9Y7T8|PSB3_SCHPO_Probable_proteasome_subunit_beta_type-3_OS=Schizosaccharomyces_pombe_GN=SPCC63.12c_PE=2_SV=1
T-3767-48.19	-0.727431	1	1	-.ELFDPIISDRHGGYKPTDKHK(19)--KHFEQVINEK(1).-	>sp|O74762|RPN2_SCHPO_26S_proteasome_regulatory_subunit_rpn2_OS=Schizosaccharomyces_pombe_GN=rpn2_PE=1_SV=1	>sp|P06732|KCRM_HUMAN_Creatine_kinase_M-type_OS=Homo_sapiens_GN=CKM_PE=1_SV=2
T-8758-84.87	-0.727516	1	1	-.KAQSGPDASAKLPTVIPTTR(11)--MPFGNTHNKFK(1).-	>sp|P06732|KCRM_HUMAN_Creatine_kinase_M-type_OS=Homo_sapiens_GN=CKM_PE=1_SV=2	>sp|P36612|PRS4_SCHPO_26S_protease_regulatory_subunit_4_homolog_OS=Schizosaccharomyces_pombe_GN=mts2_PE=2_SV=1
T-10140-95.77	-0.728598	1	1	-.MNSTEEIDLYNRWKALER(1)--EIQDEKEAEAARK(6).-	>sp|O74894|PRS6B_SCHPO_26S_protease_regulatory_subunit_6B_homolog_OS=Schizosaccharomyces_pombe_GN=rpt3_PE=2_SV=1	>sp|Q10329|PSA7_SCHPO_Probable_proteasome_subunit_alpha_type-7_OS=Schizosaccharomyces_pombe_GN=SPBC106.16_PE=2_SV=1
T-5368-59.90	-0.72941	1	1	-.VQNEVTLSPEQLRIQYVGKQDPK(19)--IEEIFKK(6).-	>sp|P06732|KCRM_HUMAN_Creatine_kinase_M-type_OS=Homo_sapiens_GN=CKM_PE=1_SV=2	>sp|P41878|RPN11_SCHPO_26S_proteasome_regulatory_subunit_rpn11_OS=Schizosaccharomyces_pombe_GN=rpn11_PE=1_SV=2
T-1389-26.46	-0.730043	1	1	-.KIEIPLPNEVGR(1)--MSSKDISSK(1).-	>sp|O74445|PRS10_SCHPO_Probable_26S_protease_subunit_rpt4_OS=Schizosaccharomyces_pombe_GN=rpt4_PE=2_SV=2	>sp|P87048|RPN1_SCHPO_26S_proteasome_regulatory_subunit_rpn1_OS=Schizosaccharomyces_pombe_GN=rpn1_PE=1_SV=2
T-1449-27.09	-0.730309	1	1	-.SIKGYTLPPHCSRGER(3)--KYDK(1).-	>sp|O74445|PRS10_SCHPO_Probable_26S_protease_subunit_rpt4_OS=Schizosaccharomyces_pombe_GN=rpt4_PE=2_SV=2	>sp|P06732|KCRM_HUMAN_Creatine_kinase_M-type_OS=Homo_sapiens_GN=CKM_PE=1_SV=2
T-3541-46.55	-0.731196	1	1	-.FIVKASSGPRYVVGCR(4)--SQAR(1).-	>sp|O74445|PRS10_SCHPO_Probable_26S_protease_subunit_rpt4_OS=Schizosaccharomyces_pombe_GN=rpt4_PE=2_SV=2	>sp|O94517|PSA6_SCHPO_Probable_proteasome_subunit_alpha_type-6_OS=Schizosaccharomyces_pombe_GN=SPBC646.16_PE=2_SV=1
T-5457-60.57	-0.731461	1	1	-.QSMTSLVQHVMTYLPGIDDLKTK(21)--QGDVLLNKLQK(8).-	>sp|Q10335|RPN7_SCHPO_Probable_26S_proteasome_regulatory_subunit_rpn7_OS=Schizosaccharomyces_pombe_GN=rpn7_PE=2_SV=1	>sp|Q9UTM3|RPN5_SCHPO_26S_proteasome_regulatory_subunit_rpn5_OS=Schizosaccharomyces_pombe_GN=rpn5a_PE=1_SV=1
T-1838-31.44	-0.731988	1	1	-.MPFGNTHNK(1)--KNVPK(1).-	>sp|P06732|KCRM_HUMAN_Creatine_kinase_M-type_OS=Homo_sapiens_GN=CKM_PE=1_SV=2	>sp|Q10329|PSA7_SCHPO_Probable_proteasome_subunit_alpha_type-7_OS=Schizosaccharomyces_pombe_GN=SPBC106.16_PE=2_SV=1
T-10235-96.54	-0.736765	1	1	-.IDRKIEFPPPSAEAR(4)--MFMTRSEYDR(1).-	>sp|P41836|PRS8_SCHPO_26S_protease_regulatory_subunit_8_homolog_OS=Schizosaccharomyces_pombe_GN=let1_PE=2_SV=1	>sp|Q9UT97|PSA5_SCHPO_Probable_proteasome_subunit_alpha_type-5_OS=Schizosaccharomyces_pombe_GN=SPAC323.02c_PE=1_SV=1
T-10469-98.48	-0.736951	1	1	-.QIQPKTFANLVSSTLYEK(5)--MSGYDR(1).-	>sp|Q10329|PSA7_SCHPO_Probable_proteasome_subunit_alpha_type-7_OS=Schizosaccharomyces_pombe_GN=SPBC106.16_PE=2_SV=1	>sp|Q9Y7T8|PSB3_SCHPO_Probable_proteasome_subunit_beta_type-3_OS=Schizosaccharomyces_pombe_GN=SPCC63.12c_PE=2_SV=1
T-6445-67.54	-0.741402	1	1	-.INYKK(4)--GTKR(3).-	>sp|O74440|RPN8_SCHPO_26S_proteasome_regulatory_subunit_rpn8_OS=Schizosaccharomyces_pombe_GN=rpn8_PE=2_SV=1	>sp|P41878|RPN11_SCHPO_26S_proteasome_regulatory_subunit_rpn11_OS=Schizosaccharomyces_pombe_GN=rpn11_PE=1_SV=2
T-3735-47.96	-0.743158	1	1	-.SRSYDSR(1)--GTKR(3).-	>sp|O74440|RPN8_SCHPO_26S_proteasome_regulatory_subunit_rpn8_OS=Schizosaccharomyces_pombe_GN=rpn8_PE=2_SV=1	>sp|Q09682|PSA4_SCHPO_Probable_proteasome_subunit_alpha_type-4_OS=Schizosaccharomyces_pombe_GN=SPAC13C5.01c_PE=2_SV=1
T-7323-74.04	-0.74345	1	1	-.NSDYKETLIFKCIDMFIHK(5)--WDLSKQEALYLAQR(5).-	>sp|O74762|RPN2_SCHPO_26S_proteasome_regulatory_subunit_rpn2_OS=Schizosaccharomyces_pombe_GN=rpn2_PE=1_SV=1	>sp|P30655|PSB5_SCHPO_Proteasome_subunit_beta_type-5_OS=Schizosaccharomyces_pombe_GN=pts1_PE=2_SV=3
T-4255-51.76	-0.743669	1	1	-.HCLIKMNHGTTTLAFR(5)--INVKFFEKEDVQSLK(4).-	>sp|P30655|PSB5_SCHPO_Proteasome_subunit_beta_type-5_OS=Schizosaccharomyces_pombe_GN=pts1_PE=2_SV=3	>sp|Q9UTM3|RPN5_SCHPO_26S_proteasome_regulatory_subunit_rpn5_OS=Schizosaccharomyces_pombe_GN=rpn5a_PE=1_SV=1
T-8102-79.98	-0.74423	1	1	-.ETFEGELTEDNIEIAVVSTKPTDSGIVGVPGGHFCR(20)--GIMLYGPPGTGKTLCAR(12).-	>sp|O42931|PRS7_SCHPO_26S_protease_regulatory_subunit_7_homolog_OS=Schizosaccharomyces_pombe_GN=rpt1_PE=1_SV=2	>sp|O94579|PSA2_SCHPO_Probable_proteasome_subunit_alpha_type-2_OS=Schizosaccharomyces_pombe_GN=SPCC1442.06_PE=2_SV=1
T-6806-70.09	-0.744626	1	1	-.QLEMLDLQEGFIKEDCKSLK(13)--ENKIQRQR(3).-	>sp|O74894|PRS6B_SCHPO_26S_protease_regulatory_subunit_6B_homolog_OS=Schizosaccharomyces_pombe_GN=rpt3_PE=2_SV=1	>sp|O94444|RPN10_SCHPO_26S_proteasome_regulatory_subunit_rpn10_OS=Schizosaccharomyces_pombe_GN=rpn10_PE=1_SV=1
T-10307-97.15	-0.745903	1	1	-.NKADYYTNICDR(2)--KKAQSGPDASAK(1).-	>sp|P36612|PRS4_SCHPO_26S_protease_regulatory_subunit_4_homolog_OS=Schizosaccharomyces_pombe_GN=mts2_PE=2_SV=1	>sp|Q10335|RPN7_SCHPO_Probable_26S_proteasome_regulatory_subunit_rpn7_OS=Schizosaccharomyces_pombe_GN=rpn7_PE=2_SV=1
T-2415-36.95	-0.749411	1	1	-.LSGVVEGIFQKCYAKNEWR(15)--KPRVVTALTMLKQHLFR(1).-	>sp|O74762|RPN2_SCHPO_26S_proteasome_regulatory_subunit_rpn2_OS=Schizosaccharomyces_pombe_GN=rpn2_PE=1_SV=1	>sp|Q09841|PSB7_SCHPO_Probable_proteasome_subunit_beta_type-7_OS=Schizosaccharomyces_pombe_GN=SPAC23D3.07_PE=2_SV=1
T-4937-56.84	-0.750272	1	1	-.LLKMQRIHDHLLMEEEYVQNQER(3)--MSQAR(1).-	>sp|O94517|PSA6_SCHPO_Probable_proteasome_subunit_alpha_type-6_OS=Schizosaccharomyces_pombe_GN=SPBC646.16_PE=2_SV=1	>sp|P36612|PRS4_SCHPO_26S_protease_regulatory_subunit_4_homolog_OS=Schizosaccharomyces_pombe_GN=mts2_PE=2_SV=1
T-7677-76.54	-0.75276	1	1	-.KMAIDDDINWEELAR(1)--KEEPK(1).-	>sp|O14126|PRS6A_SCHPO_26S_protease_regulatory_subunit_6A_OS=Schizosaccharomyces_pombe_GN=tbp1_PE=2_SV=1	>sp|O74762|RPN2_SCHPO_26S_proteasome_regulatory_subunit_rpn2_OS=Schizosaccharomyces_pombe_GN=rpn2_PE=1_SV=1
T-7430-74.74	-0.756745	1	1	-.PPKEDWEKYQKPVDTEEENDK(11)--NLTDETKNK(7).-	>sp|O42931|PRS7_SCHPO_26S_protease_regulatory_subunit_7_homolog_OS=Schizosaccharomyces_pombe_GN=rpt1_PE=1_SV=2	>sp|P30655|PSB5_SCHPO_Proteasome_subunit_beta_type-5_OS=Schizosaccharomyces_pombe_GN=pts1_PE=2_SV=3
T-5322-59.56	-0.757207	1	1	-.TSETNDRNSTNNTKER(14)--KHLDAEVQK(1).-	>sp|P41878|RPN11_SCHPO_26S_proteasome_regulatory_subunit_rpn11_OS=Schizosaccharomyces_pombe_GN=rpn11_PE=1_SV=2	>sp|P87048|RPN1_SCHPO_26S_proteasome_regulatory_subunit_rpn1_OS=Schizosaccharomyces_pombe_GN=rpn1_PE=1_SV=2
T-2585-38.52	-0.759263	1	1	-.EKVAFILDQVR(2)--KELLKLK(1).-	>sp|P50524|RPN12_SCHPO_26S_proteasome_regulatory_subunit_rpn12_OS=Schizosaccharomyces_pombe_GN=rpn12_PE=1_SV=1	>sp|Q9UTM3|RPN5_SCHPO_26S_proteasome_regulatory_subunit_rpn5_OS=Schizosaccharomyces_pombe_GN=rpn5a_PE=1_SV=1
T-8886-85.85	-0.761839	1	1	-.LGVLLDMSPSETEQFLCDLIAKHHFYAK(22)--FLSKTLDSNSLTHEK(4).-	>sp|Q09682|PSA4_SCHPO_Probable_proteasome_subunit_alpha_type-4_OS=Schizosaccharomyces_pombe_GN=SPAC13C5.01c_PE=2_SV=1	>sp|Q9UTM3|RPN5_SCHPO_26S_proteasome_regulatory_subunit_rpn5_OS=Schizosaccharomyces_pombe_GN=rpn5a_PE=1_SV=1
T-10554-99.03	-0.763833	1	1	-.AVAVVVDPIQSVKGK(13)--AQEEVKR(6).-	>sp|O74894|PRS6B_SCHPO_26S_protease_regulatory_subunit_6B_homolog_OS=Schizosaccharomyces_pombe_GN=rpt3_PE=2_SV=1	>sp|P41878|RPN11_SCHPO_26S_proteasome_regulatory_subunit_rpn11_OS=Schizosaccharomyces_pombe_GN=rpn11_PE=1_SV=2
T-2776-40.07	-0.763864	1	1	-.LGSTAIGVKTK(9)--MEILKIHLEK(5).-	>sp|O74445|PRS10_SCHPO_Probable_26S_protease_subunit_rpt4_OS=Schizosaccharomyces_pombe_GN=rpt4_PE=2_SV=2	>sp|Q9UT97|PSA5_SCHPO_Probable_proteasome_subunit_alpha_type-5_OS=Schizosaccharomyces_pombe_GN=SPAC323.02c_PE=1_SV=1
T-4637-54.70	-0.767585	1	1	-.SEFQRLTHEKSTMLEK(10)--ATTVK(1).-	>sp|O14126|PRS6A_SCHPO_26S_protease_regulatory_subunit_6A_OS=Schizosaccharomyces_pombe_GN=tbp1_PE=2_SV=1	>sp|O43063|PSB6_SCHPO_Probable_proteasome_subunit_beta_type-6_OS=Schizosaccharomyces_pombe_GN=SPBC4C3.10c_PE=2_SV=1
T-1015-21.60	-0.771407	1	1	-.FCVGLQKIEEIFK(7)--VNLYKFR(5).-	>sp|P06732|KCRM_HUMAN_Creatine_kinase_M-type_OS=Homo_sapiens_GN=CKM_PE=1_SV=2	>sp|Q9Y7T8|PSB3_SCHPO_Probable_proteasome_subunit_beta_type-3_OS=Schizosaccharomyces_pombe_GN=SPCC63.12c_PE=2_SV=1
T-10633-99.64	-0.771462	1	1	-.DTEMSVNMSDFLHDQATR(1)--ELAAIKEDTEAVLK(6).-	>sp|O42931|PRS7_SCHPO_26S_protease_regulatory_subunit_7_homolog_OS=Schizosaccharomyces_pombe_GN=rpt1_PE=1_SV=2	>sp|Q9US13|RPN9_SCHPO_Probable_26S_proteasome_regulatory_subunit_rpn9_OS=Schizosaccharomyces_pombe_GN=rpn9_PE=2_SV=1
T-3362-45.12	-0.772924	1	1	-.ATSAGPKQTETINWLEKR(7)--AKYASQKRP(2).-	>sp|O94517|PSA6_SCHPO_Probable_proteasome_subunit_alpha_type-6_OS=Schizosaccharomyces_pombe_GN=SPBC646.16_PE=2_SV=1	>sp|Q9UUB6|UBLH2_SCHPO_Ubiquitin_carboxyl-terminal_hydrolase_2_OS=Schizosaccharomyces_pombe_GN=uch2_PE=1_SV=1
T-3163-43.44	-0.778269	1	1	-.STLDLNHLADLYDRKDWNACK(1)--KNRLK(1).-	>sp|P50524|RPN12_SCHPO_26S_proteasome_regulatory_subunit_rpn12_OS=Schizosaccharomyces_pombe_GN=rpn12_PE=1_SV=1	>sp|Q10335|RPN7_SCHPO_Probable_26S_proteasome_regulatory_subunit_rpn7_OS=Schizosaccharomyces_pombe_GN=rpn7_PE=2_SV=1
T-9424-90.00	-0.781744	1	1	-.VLNKGDSGEMSLQKLFK(4)--MSQAR(1).-	>sp|O94517|PSA6_SCHPO_Probable_proteasome_subunit_alpha_type-6_OS=Schizosaccharomyces_pombe_GN=SPBC646.16_PE=2_SV=1	>sp|P41836|PRS8_SCHPO_26S_protease_regulatory_subunit_8_homolog_OS=Schizosaccharomyces_pombe_GN=let1_PE=2_SV=1
T-7159-72.82	-0.784371	1	1	-.FKLNYKPEEEYPDLSKHNNHMAK(2)--SIAEKMNGASGAELK(5).-	>sp|P06732|KCRM_HUMAN_Creatine_kinase_M-type_OS=Homo_sapiens_GN=CKM_PE=1_SV=2	>sp|P41836|PRS8_SCHPO_26S_protease_regulatory_subunit_8_homolog_OS=Schizosaccharomyces_pombe_GN=let1_PE=2_SV=1
T-5139-58.31	-0.784396	1	1	-.GFPTPKATSTGTTIVGVIAK(6)--MSSKDISSK(1).-	>sp|P87048|RPN1_SCHPO_26S_proteasome_regulatory_subunit_rpn1_OS=Schizosaccharomyces_pombe_GN=rpn1_PE=1_SV=2	>sp|Q09841|PSB7_SCHPO_Probable_proteasome_subunit_beta_type-7_OS=Schizosaccharomyces_pombe_GN=SPAC23D3.07_PE=2_SV=1
T-1256-24.69	-0.785092	1	1	-.HYYSLRINYKK(10)--QKSLEK(2).-	>sp|O42897|RPN3_SCHPO_Probable_26S_proteasome_regulatory_subunit_rpn3_OS=Schizosaccharomyces_pombe_GN=rpn3_PE=2_SV=2	>sp|P41878|RPN11_SCHPO_26S_proteasome_regulatory_subunit_rpn11_OS=Schizosaccharomyces_pombe_GN=rpn11_PE=1_SV=2
T-3571-46.77	-0.78538	1	1	-.ILSGEQTVKYDR(9)--ATAIGKSSTAAK(6).-	>sp|O74762|RPN2_SCHPO_26S_proteasome_regulatory_subunit_rpn2_OS=Schizosaccharomyces_pombe_GN=rpn2_PE=1_SV=1	>sp|O94579|PSA2_SCHPO_Probable_proteasome_subunit_alpha_type-2_OS=Schizosaccharomyces_pombe_GN=SPCC1442.06_PE=2_SV=1
T-4617-54.53	-0.788455	1	1	-.IHLEKVSKQGEIDYEALVK(8)--KNVPK(1).-	>sp|O74445|PRS10_SCHPO_Probable_26S_protease_subunit_rpt4_OS=Schizosaccharomyces_pombe_GN=rpt4_PE=2_SV=2	>sp|Q10329|PSA7_SCHPO_Probable_proteasome_subunit_alpha_type-7_OS=Schizosaccharomyces_pombe_GN=SPBC106.16_PE=2_SV=1
T-3058-42.57	-0.790378	1	1	-.VADLKKLEGTIDYQK(6)--MPPK(1).-	>sp|O42931|PRS7_SCHPO_26S_protease_regulatory_subunit_7_homolog_OS=Schizosaccharomyces_pombe_GN=rpt1_PE=1_SV=2	>sp|O74445|PRS10_SCHPO_Probable_26S_protease_subunit_rpt4_OS=Schizosaccharomyces_pombe_GN=rpt4_PE=2_SV=2
T-8755-84.86	-0.793082	1	1	-.KHFEQVINEKHEDALAK(10)--SSTAAKTFLEKR(11).-	>sp|O74762|RPN2_SCHPO_26S_proteasome_regulatory_subunit_rpn2_OS=Schizosaccharomyces_pombe_GN=rpn2_PE=1_SV=1	>sp|O94579|PSA2_SCHPO_Probable_proteasome_subunit_alpha_type-2_OS=Schizosaccharomyces_pombe_GN=SPCC1442.06_PE=2_SV=1
T-1524-28.21	-0.794483	1	1	-.ELAAIKEDTEAVLK(6)--SERDTALEK(1).-	>sp|O42931|PRS7_SCHPO_26S_protease_regulatory_subunit_7_homolog_OS=Schizosaccharomyces_pombe_GN=rpt1_PE=1_SV=2	>sp|O74445|PRS10_SCHPO_Probable_26S_protease_subunit_rpt4_OS=Schizosaccharomyces_pombe_GN=rpt4_PE=2_SV=2
T-9143-87.86	-0.798864	1	1	-.EDWEKYQKPVDTEEENDK(5)--LMVEMEKK(7).-	>sp|O42931|PRS7_SCHPO_26S_protease_regulatory_subunit_7_homolog_OS=Schizosaccharomyces_pombe_GN=rpt1_PE=1_SV=2	>sp|P06732|KCRM_HUMAN_Creatine_kinase_M-type_OS=Homo_sapiens_GN=CKM_PE=1_SV=2
T-2201-35.18	-0.79958	1	1	-.QEVAAQKSSEETEDKK(7)--KASLLTR(1).-	>sp|O94444|RPN10_SCHPO_26S_proteasome_regulatory_subunit_rpn10_OS=Schizosaccharomyces_pombe_GN=rpn10_PE=1_SV=1	>sp|Q9UUB6|UBLH2_SCHPO_Ubiquitin_carboxyl-terminal_hydrolase_2_OS=Schizosaccharomyces_pombe_GN=uch2_PE=1_SV=1
T-9906-93.87	-0.802266	1	1	-.QDPKKHLDAEVQK(5)--ENQEKISNNK(5).-	>sp|O14126|PRS6A_SCHPO_26S_protease_regulatory_subunit_6A_OS=Schizosaccharomyces_pombe_GN=tbp1_PE=2_SV=1	>sp|P41878|RPN11_SCHPO_26S_proteasome_regulatory_subunit_rpn11_OS=Schizosaccharomyces_pombe_GN=rpn11_PE=1_SV=2
T-7073-72.06	-0.803176	1	1	-.IIENEQSAEKNAYVINLK(10)--VLVDKSR(5).-	>sp|O42931|PRS7_SCHPO_26S_protease_regulatory_subunit_7_homolog_OS=Schizosaccharomyces_pombe_GN=rpt1_PE=1_SV=2	>sp|O94579|PSA2_SCHPO_Probable_proteasome_subunit_alpha_type-2_OS=Schizosaccharomyces_pombe_GN=SPCC1442.06_PE=2_SV=1
T-6058-64.85	-0.803291	1	1	-.SSKDISSKSPSGNDALNDK(1)--SAELYKNPK(6).-	>sp|O74762|RPN2_SCHPO_26S_proteasome_regulatory_subunit_rpn2_OS=Schizosaccharomyces_pombe_GN=rpn2_PE=1_SV=1	>sp|P87048|RPN1_SCHPO_26S_proteasome_regulatory_subunit_rpn1_OS=Schizosaccharomyces_pombe_GN=rpn1_PE=1_SV=2
T-10581-99.19	-0.805923	1	1	-.IWKSDEINEVLNK(3)--LLVKDRIDK(4).-	>sp|Q09682|PSA4_SCHPO_Probable_proteasome_subunit_alpha_type-4_OS=Schizosaccharomyces_pombe_GN=SPAC13C5.01c_PE=2_SV=1	>sp|Q9UUB6|UBLH2_SCHPO_Ubiquitin_carboxyl-terminal_hydrolase_2_OS=Schizosaccharomyces_pombe_GN=uch2_PE=1_SV=1
T-6379-67.12	-0.807076	1	1	-.MPPKEDWEKYQKPVDTEEENDK(4)--GGNMKEVFR(5).-	>sp|O42931|PRS7_SCHPO_26S_protease_regulatory_subunit_7_homolog_OS=Schizosaccharomyces_pombe_GN=rpt1_PE=1_SV=2	>sp|P06732|KCRM_HUMAN_Creatine_kinase_M-type_OS=Homo_sapiens_GN=CKM_PE=1_SV=2
T-4312-52.24	-0.809388	1	1	-.TRLLENDIKVMK(9)--DQKKDKPK(3).-	>sp|O14126|PRS6A_SCHPO_26S_protease_regulatory_subunit_6A_OS=Schizosaccharomyces_pombe_GN=tbp1_PE=2_SV=1	>sp|P36612|PRS4_SCHPO_26S_protease_regulatory_subunit_4_homolog_OS=Schizosaccharomyces_pombe_GN=mts2_PE=2_SV=1
T-2456-37.33	-0.809643	1	1	-.DVEFLHSDKIDTIVKEIQDEK(9)--EIKPNIR(3).-	>sp|P41836|PRS8_SCHPO_26S_protease_regulatory_subunit_8_homolog_OS=Schizosaccharomyces_pombe_GN=let1_PE=2_SV=1	>sp|Q10329|PSA7_SCHPO_Probable_proteasome_subunit_alpha_type-7_OS=Schizosaccharomyces_pombe_GN=SPBC106.16_PE=2_SV=1
T-10231-96.51	-0.81094	1	1	-.NVQLAKVTAEGGFHIYNDEEMADAVAR(6)--ELLVKASK(5).-	>sp|Q9US13|RPN9_SCHPO_Probable_26S_proteasome_regulatory_subunit_rpn9_OS=Schizosaccharomyces_pombe_GN=rpn9_PE=2_SV=1	>sp|Q9UT97|PSA5_SCHPO_Probable_proteasome_subunit_alpha_type-5_OS=Schizosaccharomyces_pombe_GN=SPAC323.02c_PE=1_SV=1
T-861-19.27	-0.811114	1	1	-.SLEKTLVPYLR(4)--KGFDFEYYQR(1).-	>sp|O42897|RPN3_SCHPO_Probable_26S_proteasome_regulatory_subunit_rpn3_OS=Schizosaccharomyces_pombe_GN=rpn3_PE=2_SV=2	>sp|Q09841|PSB7_SCHPO_Probable_proteasome_subunit_beta_type-7_OS=Schizosaccharomyces_pombe_GN=SPAC23D3.07_PE=2_SV=1
T-702-16.01	-0.811177	1	1	-.FIVKASSGPR(4)--VVKGNQK(3).-	>sp|O42931|PRS7_SCHPO_26S_protease_regulatory_subunit_7_homolog_OS=Schizosaccharomyces_pombe_GN=rpt1_PE=1_SV=2	>sp|O74445|PRS10_SCHPO_Probable_26S_protease_subunit_rpt4_OS=Schizosaccharomyces_pombe_GN=rpt4_PE=2_SV=2
T-9747-92.64	-0.815466	1	1	-.EQKPEVDYSEKFAELQK(11)--DQKKDKPK(4).-	>sp|P36612|PRS4_SCHPO_26S_protease_regulatory_subunit_4_homolog_OS=Schizosaccharomyces_pombe_GN=mts2_PE=2_SV=1	>sp|Q9UTM3|RPN5_SCHPO_26S_proteasome_regulatory_subunit_rpn5_OS=Schizosaccharomyces_pombe_GN=rpn5a_PE=1_SV=1
T-9838-93.33	-0.816305	1	1	-.AIGSGSEPAKSELVK(10)--MEILKIHLEK(5).-	>sp|O74445|PRS10_SCHPO_Probable_26S_protease_subunit_rpt4_OS=Schizosaccharomyces_pombe_GN=rpt4_PE=2_SV=2	>sp|Q9UT97|PSA5_SCHPO_Probable_proteasome_subunit_alpha_type-5_OS=Schizosaccharomyces_pombe_GN=SPAC323.02c_PE=1_SV=1
T-9209-88.32	-0.816481	1	1	-.KVTSKLLEQEESAEK(1)--MSSKSSLELANNAVK(1).-	>sp|Q09682|PSA4_SCHPO_Probable_proteasome_subunit_alpha_type-4_OS=Schizosaccharomyces_pombe_GN=SPAC13C5.01c_PE=2_SV=1	>sp|Q9P7S2|RPN6_SCHPO_Probable_26S_proteasome_regulatory_subunit_rpn6_OS=Schizosaccharomyces_pombe_GN=rpn6_PE=2_SV=1
T-3392-45.37	-0.817193	1	1	-.IIENEQSAEKNAYVINLK(10)--KYDKTEDDIK(1).-	>sp|O42931|PRS7_SCHPO_26S_protease_regulatory_subunit_7_homolog_OS=Schizosaccharomyces_pombe_GN=rpt1_PE=1_SV=2	>sp|O74445|PRS10_SCHPO_Probable_26S_protease_subunit_rpt4_OS=Schizosaccharomyces_pombe_GN=rpt4_PE=2_SV=2
T-8007-79.18	-0.817882	1	1	-.QQEADGIIKELNNDLDPTLR(9)--SDYYMASTYTKK(11).-	>sp|O74762|RPN2_SCHPO_26S_proteasome_regulatory_subunit_rpn2_OS=Schizosaccharomyces_pombe_GN=rpn2_PE=1_SV=1	>sp|Q9UTM3|RPN5_SCHPO_26S_proteasome_regulatory_subunit_rpn5_OS=Schizosaccharomyces_pombe_GN=rpn5a_PE=1_SV=1
T-4478-53.53	-0.820141	1	1	-.MPPKEDWEK(4)--NIPKAR(4).-	>sp|O42931|PRS7_SCHPO_26S_protease_regulatory_subunit_7_homolog_OS=Schizosaccharomyces_pombe_GN=rpt1_PE=1_SV=2	>sp|Q9P7S2|RPN6_SCHPO_Probable_26S_proteasome_regulatory_subunit_rpn6_OS=Schizosaccharomyces_pombe_GN=rpn6_PE=2_SV=1
T-5986-64.39	-0.820945	1	1	-.GQAQSGNFSNFGDGANGDNKK(20)--KLIR(1).-	>sp|O14250|PSA1_SCHPO_Probable_proteasome_subunit_alpha_type-1_OS=Schizosaccharomyces_pombe_GN=SPAC6G10.04c_PE=2_SV=1	>sp|P36612|PRS4_SCHPO_26S_protease_regulatory_subunit_4_homolog_OS=Schizosaccharomyces_pombe_GN=mts2_PE=2_SV=1
T-6884-70.72	-0.821074	1	1	-.VPDKLIDASTVK(4)--FDSEKAGDR(5).-	>sp|O14126|PRS6A_SCHPO_26S_protease_regulatory_subunit_6A_OS=Schizosaccharomyces_pombe_GN=tbp1_PE=2_SV=1	>sp|O94517|PSA6_SCHPO_Probable_proteasome_subunit_alpha_type-6_OS=Schizosaccharomyces_pombe_GN=SPBC646.16_PE=2_SV=1
T-8970-86.53	-0.827163	1	1	-.MSGYDR(1)--DTTKNK(4).-	>sp|Q09682|PSA4_SCHPO_Probable_proteasome_subunit_alpha_type-4_OS=Schizosaccharomyces_pombe_GN=SPAC13C5.01c_PE=2_SV=1	>sp|Q10329|PSA7_SCHPO_Probable_proteasome_subunit_alpha_type-7_OS=Schizosaccharomyces_pombe_GN=SPBC106.16_PE=2_SV=1
T-6741-69.64	-0.827204	1	1	-.YAVISGAISLDRVDVKTK(16)--ELLVKASK(5).-	>sp|Q10335|RPN7_SCHPO_Probable_26S_proteasome_regulatory_subunit_rpn7_OS=Schizosaccharomyces_pombe_GN=rpn7_PE=2_SV=1	>sp|Q9US13|RPN9_SCHPO_Probable_26S_proteasome_regulatory_subunit_rpn9_OS=Schizosaccharomyces_pombe_GN=rpn9_PE=2_SV=1
T-8579-83.61	-0.827887	1	1	-.CVVHLNDASVAAKLLMK(13)--FPTDDDDK(1).-	>sp|O74762|RPN2_SCHPO_26S_proteasome_regulatory_subunit_rpn2_OS=Schizosaccharomyces_pombe_GN=rpn2_PE=1_SV=1	>sp|P00761|TRYP_PIG_Trypsin_OS=Sus_scrofa_PE=1_SV=1
T-9486-90.49	-0.829928	1	1	-.KIFTIHTSKMNLGEDVNLEELIQCK(1)--MPFGNTHNKFK(9).-	>sp|P06732|KCRM_HUMAN_Creatine_kinase_M-type_OS=Homo_sapiens_GN=CKM_PE=1_SV=2	>sp|P36612|PRS4_SCHPO_26S_protease_regulatory_subunit_4_homolog_OS=Schizosaccharomyces_pombe_GN=mts2_PE=2_SV=1
T-5972-64.31	-0.831793	1	1	-.MPIDFKGFICKVVDK(6)--SNPVFAENDEKGEKR(14).-	>sp|Q09720|PSB2_SCHPO_Probable_proteasome_subunit_beta_type-2_OS=Schizosaccharomyces_pombe_GN=SPAC31A2.04c_PE=2_SV=1	>sp|Q9UTM3|RPN5_SCHPO_26S_proteasome_regulatory_subunit_rpn5_OS=Schizosaccharomyces_pombe_GN=rpn5a_PE=1_SV=1
T-7486-75.15	-0.832276	1	1	-.VTSKLLEQEESAEK(4)--EDCKSLK(4).-	>sp|O74894|PRS6B_SCHPO_26S_protease_regulatory_subunit_6B_homolog_OS=Schizosaccharomyces_pombe_GN=rpt3_PE=2_SV=1	>sp|Q09682|PSA4_SCHPO_Probable_proteasome_subunit_alpha_type-4_OS=Schizosaccharomyces_pombe_GN=SPAC13C5.01c_PE=2_SV=1
T-9932-94.08	-0.832398	1	1	-.EKASFARNVFEYGVLVSIQTCDIESFAR(2)--PFGNTHNKFK(8).-	>sp|P06732|KCRM_HUMAN_Creatine_kinase_M-type_OS=Homo_sapiens_GN=CKM_PE=1_SV=2	>sp|P50524|RPN12_SCHPO_26S_proteasome_regulatory_subunit_rpn12_OS=Schizosaccharomyces_pombe_GN=rpn12_PE=1_SV=1
T-5688-62.16	-0.833103	1	1	-.EYLEKNWK(5)--QKSLEK(2).-	>sp|O42897|RPN3_SCHPO_Probable_26S_proteasome_regulatory_subunit_rpn3_OS=Schizosaccharomyces_pombe_GN=rpn3_PE=2_SV=2	>sp|Q10329|PSA7_SCHPO_Probable_proteasome_subunit_alpha_type-7_OS=Schizosaccharomyces_pombe_GN=SPBC106.16_PE=2_SV=1
T-5844-63.33	-0.833607	1	1	-.EDWEKYQKPVDTEEENDK(8)--SLEKTLVPYLRISQAVR(4).-	>sp|O42897|RPN3_SCHPO_Probable_26S_proteasome_regulatory_subunit_rpn3_OS=Schizosaccharomyces_pombe_GN=rpn3_PE=2_SV=2	>sp|O42931|PRS7_SCHPO_26S_protease_regulatory_subunit_7_homolog_OS=Schizosaccharomyces_pombe_GN=rpt1_PE=1_SV=2
T-9877-93.60	-0.833869	1	1	-.IHAKSMAIDKDIR(10)--THAVLVALKR(9).-	>sp|O14250|PSA1_SCHPO_Probable_proteasome_subunit_alpha_type-1_OS=Schizosaccharomyces_pombe_GN=SPAC6G10.04c_PE=2_SV=1	>sp|O42931|PRS7_SCHPO_26S_protease_regulatory_subunit_7_homolog_OS=Schizosaccharomyces_pombe_GN=rpt1_PE=1_SV=2
T-1054-21.92	-0.834184	1	1	-.QDPKKHLDAEVQK(5)--MSGYDR(1).-	>sp|P41878|RPN11_SCHPO_26S_proteasome_regulatory_subunit_rpn11_OS=Schizosaccharomyces_pombe_GN=rpn11_PE=1_SV=2	>sp|Q10329|PSA7_SCHPO_Probable_proteasome_subunit_alpha_type-7_OS=Schizosaccharomyces_pombe_GN=SPBC106.16_PE=2_SV=1
T-7368-74.30	-0.834391	1	1	-.KEDSSPCGYIIR(1)--LVKGRQD(3).-	>sp|O74762|RPN2_SCHPO_26S_proteasome_regulatory_subunit_rpn2_OS=Schizosaccharomyces_pombe_GN=rpn2_PE=1_SV=1	>sp|Q9Y7T8|PSB3_SCHPO_Probable_proteasome_subunit_beta_type-3_OS=Schizosaccharomyces_pombe_GN=SPCC63.12c_PE=2_SV=1
T-3833-48.67	-0.834515	1	1	-.DTMNVDINAIKK(11)--LGDKGPAAAR(4).-	>sp|O14250|PSA1_SCHPO_Probable_proteasome_subunit_alpha_type-1_OS=Schizosaccharomyces_pombe_GN=SPAC6G10.04c_PE=2_SV=1	>sp|O43063|PSB6_SCHPO_Probable_proteasome_subunit_beta_type-6_OS=Schizosaccharomyces_pombe_GN=SPBC4C3.10c_PE=2_SV=1
T-5503-60.90	-0.836688	1	1	-.KNVPKLQNVSNFQK(5)--MMGINERK(1).-	>sp|Q09841|PSB7_SCHPO_Probable_proteasome_subunit_beta_type-7_OS=Schizosaccharomyces_pombe_GN=SPAC23D3.07_PE=2_SV=1	>sp|Q10329|PSA7_SCHPO_Probable_proteasome_subunit_alpha_type-7_OS=Schizosaccharomyces_pombe_GN=SPBC106.16_PE=2_SV=1
T-2660-39.11	-0.837207	1	1	-.GGVHVKLAHLSKHPK(12)--AQEEVKR(6).-	>sp|O74894|PRS6B_SCHPO_26S_protease_regulatory_subunit_6B_homolog_OS=Schizosaccharomyces_pombe_GN=rpt3_PE=2_SV=1	>sp|P06732|KCRM_HUMAN_Creatine_kinase_M-type_OS=Homo_sapiens_GN=CKM_PE=1_SV=2
T-1033-21.74	-0.841009	1	1	-.EQKPEVDYSEK(3)--DTTKNKMVCK(4).-	>sp|Q09682|PSA4_SCHPO_Probable_proteasome_subunit_alpha_type-4_OS=Schizosaccharomyces_pombe_GN=SPAC13C5.01c_PE=2_SV=1	>sp|Q9UTM3|RPN5_SCHPO_26S_proteasome_regulatory_subunit_rpn5_OS=Schizosaccharomyces_pombe_GN=rpn5a_PE=1_SV=1
T-5344-59.74	-0.84207	1	1	-.HNFVGLFVELSKLLVKDR(12)--TMGKNK(4).-	>sp|P41836|PRS8_SCHPO_26S_protease_regulatory_subunit_8_homolog_OS=Schizosaccharomyces_pombe_GN=let1_PE=2_SV=1	>sp|Q9UUB6|UBLH2_SCHPO_Ubiquitin_carboxyl-terminal_hydrolase_2_OS=Schizosaccharomyces_pombe_GN=uch2_PE=1_SV=1
T-7438-74.79	-0.845892	1	1	-.GVLLYGPPGTGKTMLVK(12)--MFMTR(1).-	>sp|O74894|PRS6B_SCHPO_26S_protease_regulatory_subunit_6B_homolog_OS=Schizosaccharomyces_pombe_GN=rpt3_PE=2_SV=1	>sp|Q9UT97|PSA5_SCHPO_Probable_proteasome_subunit_alpha_type-5_OS=Schizosaccharomyces_pombe_GN=SPAC323.02c_PE=1_SV=1
T-1777-30.79	-0.84632	1	1	-.NSIVSKYTQSTNNDDPKK(1)--TEVLK(1).-	>sp|P30655|PSB5_SCHPO_Proteasome_subunit_beta_type-5_OS=Schizosaccharomyces_pombe_GN=pts1_PE=2_SV=3	>sp|P41836|PRS8_SCHPO_26S_protease_regulatory_subunit_8_homolog_OS=Schizosaccharomyces_pombe_GN=let1_PE=2_SV=1
T-1928-32.61	-0.846853	1	1	-.VLRQVMEEKLDSK(9)--KIEFPSYR(1).-	>sp|O74894|PRS6B_SCHPO_26S_protease_regulatory_subunit_6B_homolog_OS=Schizosaccharomyces_pombe_GN=rpt3_PE=2_SV=1	>sp|Q9UT97|PSA5_SCHPO_Probable_proteasome_subunit_alpha_type-5_OS=Schizosaccharomyces_pombe_GN=SPAC323.02c_PE=1_SV=1
T-9635-91.74	-0.849022	1	1	-.LGIDPPKGIMLYGPPGTGKTLCAR(7)--INVKFFEK(4).-	>sp|O42931|PRS7_SCHPO_26S_protease_regulatory_subunit_7_homolog_OS=Schizosaccharomyces_pombe_GN=rpt1_PE=1_SV=2	>sp|Q9UTM3|RPN5_SCHPO_26S_proteasome_regulatory_subunit_rpn5_OS=Schizosaccharomyces_pombe_GN=rpn5a_PE=1_SV=1
T-3874-48.95	-0.849817	1	1	-.STLDLNHLADLYDRKDWNACK(1)--FLHDKNSDYKETLIFK(10).-	>sp|O74762|RPN2_SCHPO_26S_proteasome_regulatory_subunit_rpn2_OS=Schizosaccharomyces_pombe_GN=rpn2_PE=1_SV=1	>sp|P50524|RPN12_SCHPO_26S_proteasome_regulatory_subunit_rpn12_OS=Schizosaccharomyces_pombe_GN=rpn12_PE=1_SV=1
T-6245-66.17	-0.850251	1	1	-.DFSKTLPPELK(4)--KIYNEYPPTK(1).-	>sp|O94579|PSA2_SCHPO_Probable_proteasome_subunit_alpha_type-2_OS=Schizosaccharomyces_pombe_GN=SPCC1442.06_PE=2_SV=1	>sp|Q9UUB6|UBLH2_SCHPO_Ubiquitin_carboxyl-terminal_hydrolase_2_OS=Schizosaccharomyces_pombe_GN=uch2_PE=1_SV=1
T-1630-29.38	-0.851331	1	1	-.FSGEKKSLPLQIEVANDCIK(5)--MFR(1).-	>sp|O14250|PSA1_SCHPO_Probable_proteasome_subunit_alpha_type-1_OS=Schizosaccharomyces_pombe_GN=SPAC6G10.04c_PE=2_SV=1	>sp|Q9P7S2|RPN6_SCHPO_Probable_26S_proteasome_regulatory_subunit_rpn6_OS=Schizosaccharomyces_pombe_GN=rpn6_PE=2_SV=1
T-4133-50.89	-0.852027	1	1	-.SSKDISSKSPSGNDALNDK(3)--QDPKKHLDAEVQK(4).-	>sp|P41878|RPN11_SCHPO_26S_proteasome_regulatory_subunit_rpn11_OS=Schizosaccharomyces_pombe_GN=rpn11_PE=1_SV=2	>sp|P87048|RPN1_SCHPO_26S_proteasome_regulatory_subunit_rpn1_OS=Schizosaccharomyces_pombe_GN=rpn1_PE=1_SV=2
T-10098-95.40	-0.852342	1	1	-.KVEFGLPDLEGRAHILR(1)--FPTDDDDK(1).-	>sp|O42931|PRS7_SCHPO_26S_protease_regulatory_subunit_7_homolog_OS=Schizosaccharomyces_pombe_GN=rpt1_PE=1_SV=2	>sp|P00761|TRYP_PIG_Trypsin_OS=Sus_scrofa_PE=1_SV=1
T-9420-89.98	-0.852821	1	1	-.DQELTEENVSISVIGKDEK(16)--DKPKYEPPVPTR(4).-	>sp|O14250|PSA1_SCHPO_Probable_proteasome_subunit_alpha_type-1_OS=Schizosaccharomyces_pombe_GN=SPAC6G10.04c_PE=2_SV=1	>sp|P36612|PRS4_SCHPO_26S_protease_regulatory_subunit_4_homolog_OS=Schizosaccharomyces_pombe_GN=mts2_PE=2_SV=1
T-10603-99.33	-0.853505	1	1	-.SERDTALEK(1)--EKASFAR(2).-	>sp|O74445|PRS10_SCHPO_Probable_26S_protease_subunit_rpt4_OS=Schizosaccharomyces_pombe_GN=rpt4_PE=2_SV=2	>sp|P50524|RPN12_SCHPO_26S_proteasome_regulatory_subunit_rpn12_OS=Schizosaccharomyces_pombe_GN=rpn12_PE=1_SV=1
T-10061-95.11	-0.855016	1	1	-.CYAKNEWRHVLGIAIEAHR(4)--SKTLQYFA(2).-	>sp|O14126|PRS6A_SCHPO_26S_protease_regulatory_subunit_6A_OS=Schizosaccharomyces_pombe_GN=tbp1_PE=2_SV=1	>sp|O74762|RPN2_SCHPO_26S_proteasome_regulatory_subunit_rpn2_OS=Schizosaccharomyces_pombe_GN=rpn2_PE=1_SV=1
T-3421-45.59	-0.855414	1	1	-.VIGSELVQKYVGEGAR(9)--KNVPK(1).-	>sp|O42931|PRS7_SCHPO_26S_protease_regulatory_subunit_7_homolog_OS=Schizosaccharomyces_pombe_GN=rpt1_PE=1_SV=2	>sp|Q10329|PSA7_SCHPO_Probable_proteasome_subunit_alpha_type-7_OS=Schizosaccharomyces_pombe_GN=SPBC106.16_PE=2_SV=1
T-8556-83.44	-0.856057	1	1	-.HESLKYRLQGVTTDPSLWGHEYVR(5)--VVTSKLLKPRVNNR(8).-	>sp|O59770|PSA3_SCHPO_Probable_proteasome_subunit_alpha_type-3_OS=Schizosaccharomyces_pombe_GN=SPCC1795.04c_PE=1_SV=1	>sp|P87048|RPN1_SCHPO_26S_proteasome_regulatory_subunit_rpn1_OS=Schizosaccharomyces_pombe_GN=rpn1_PE=1_SV=2
T-6249-66.19	-0.856659	1	1	-.IDKNTWNSTLETAK(3)--IMKLCFDELK(3).-	>sp|Q09720|PSB2_SCHPO_Probable_proteasome_subunit_beta_type-2_OS=Schizosaccharomyces_pombe_GN=SPAC31A2.04c_PE=2_SV=1	>sp|Q9UUB6|UBLH2_SCHPO_Ubiquitin_carboxyl-terminal_hydrolase_2_OS=Schizosaccharomyces_pombe_GN=uch2_PE=1_SV=1
T-10022-94.81-2	-0.857618	1	1	-.SSKDISSKSPSGNDALNDK(1)--SPAIIFIDELDAIGTKR(16).-	>sp|O14126|PRS6A_SCHPO_26S_protease_regulatory_subunit_6A_OS=Schizosaccharomyces_pombe_GN=tbp1_PE=2_SV=1	>sp|P87048|RPN1_SCHPO_26S_proteasome_regulatory_subunit_rpn1_OS=Schizosaccharomyces_pombe_GN=rpn1_PE=1_SV=2
T-2278-35.81	-0.857883	1	1	-.KMSAQSCACMVR(1)--IDKKTTEEK(4).-	>sp|O74762|RPN2_SCHPO_26S_proteasome_regulatory_subunit_rpn2_OS=Schizosaccharomyces_pombe_GN=rpn2_PE=1_SV=1	>sp|Q9UQY2|PSB1_SCHPO_Probable_proteasome_subunit_beta_type-1_OS=Schizosaccharomyces_pombe_GN=pam1_PE=2_SV=1
T-9756-92.70	-0.857933	1	1	-.SSKSSLELANNAVKSNDIEK(14)--LNFSSLKMKDAVK(9).-	>sp|O59770|PSA3_SCHPO_Probable_proteasome_subunit_alpha_type-3_OS=Schizosaccharomyces_pombe_GN=SPCC1795.04c_PE=1_SV=1	>sp|Q9P7S2|RPN6_SCHPO_Probable_26S_proteasome_regulatory_subunit_rpn6_OS=Schizosaccharomyces_pombe_GN=rpn6_PE=2_SV=1
T-8299-81.48	-0.858749	1	1	-.EDSSPCGYIIRILSGEQTVKYDR(20)--LKVELAKQNLFVPTSDK(7).-	>sp|O74762|RPN2_SCHPO_26S_proteasome_regulatory_subunit_rpn2_OS=Schizosaccharomyces_pombe_GN=rpn2_PE=1_SV=1	>sp|P50524|RPN12_SCHPO_26S_proteasome_regulatory_subunit_rpn12_OS=Schizosaccharomyces_pombe_GN=rpn12_PE=1_SV=1
T-4861-56.32	-0.861922	1	1	-.LLENDIKVMKSEFQR(10)--MSGYDR(1).-	>sp|O14126|PRS6A_SCHPO_26S_protease_regulatory_subunit_6A_OS=Schizosaccharomyces_pombe_GN=tbp1_PE=2_SV=1	>sp|Q10329|PSA7_SCHPO_Probable_proteasome_subunit_alpha_type-7_OS=Schizosaccharomyces_pombe_GN=SPBC106.16_PE=2_SV=1
T-7686-76.59	-0.862321	1	1	-.LMVEMEKKLEK(8)--GSNDDEMKIDK(8).-	>sp|O74762|RPN2_SCHPO_26S_proteasome_regulatory_subunit_rpn2_OS=Schizosaccharomyces_pombe_GN=rpn2_PE=1_SV=1	>sp|P06732|KCRM_HUMAN_Creatine_kinase_M-type_OS=Homo_sapiens_GN=CKM_PE=1_SV=2
T-2422-37.01-2	-0.862663	1	1	-.NTWNSTLETAKAK(11)--MFMTRSEYDR(1).-	>sp|Q9UT97|PSA5_SCHPO_Probable_proteasome_subunit_alpha_type-5_OS=Schizosaccharomyces_pombe_GN=SPAC323.02c_PE=1_SV=1	>sp|Q9UUB6|UBLH2_SCHPO_Ubiquitin_carboxyl-terminal_hydrolase_2_OS=Schizosaccharomyces_pombe_GN=uch2_PE=1_SV=1
T-2719-39.57	-0.863453	1	1	-.VELAKQNLFVPTSDK(5)--VNLYKFR(5).-	>sp|P50524|RPN12_SCHPO_26S_proteasome_regulatory_subunit_rpn12_OS=Schizosaccharomyces_pombe_GN=rpn12_PE=1_SV=1	>sp|Q9Y7T8|PSB3_SCHPO_Probable_proteasome_subunit_beta_type-3_OS=Schizosaccharomyces_pombe_GN=SPCC63.12c_PE=2_SV=1
T-10019-94.77	-0.863898	1	1	-.IDPSVTMMQVEEKPDVTYGDVGGCK(13)--ASKGSNDDEMKIDK(3).-	>sp|O42931|PRS7_SCHPO_26S_protease_regulatory_subunit_7_homolog_OS=Schizosaccharomyces_pombe_GN=rpt1_PE=1_SV=2	>sp|O74762|RPN2_SCHPO_26S_proteasome_regulatory_subunit_rpn2_OS=Schizosaccharomyces_pombe_GN=rpn2_PE=1_SV=1
T-3563-46.71	-0.864171	1	1	-.NLNQIVNELDEEKYK(13)--AIGSGSEPAKSELVK(10).-	>sp|Q9US13|RPN9_SCHPO_Probable_26S_proteasome_regulatory_subunit_rpn9_OS=Schizosaccharomyces_pombe_GN=rpn9_PE=2_SV=1	>sp|Q9UT97|PSA5_SCHPO_Probable_proteasome_subunit_alpha_type-5_OS=Schizosaccharomyces_pombe_GN=SPAC323.02c_PE=1_SV=1
T-7616-76.13	-0.864974	1	1	-.SSLELANNAVKSNDIEKAIDLYK(17)--SIMEYNGGSCVAMAGK(1).-	>sp|Q9P7S2|RPN6_SCHPO_Probable_26S_proteasome_regulatory_subunit_rpn6_OS=Schizosaccharomyces_pombe_GN=rpn6_PE=2_SV=1	>sp|Q9Y7T8|PSB3_SCHPO_Probable_proteasome_subunit_beta_type-3_OS=Schizosaccharomyces_pombe_GN=SPCC63.12c_PE=2_SV=1
T-3189-43.65	-0.865909	1	1	-.IPDSTYEMVGGLEKQIKEIK(14)--TFLEKR(5).-	>sp|O94579|PSA2_SCHPO_Probable_proteasome_subunit_alpha_type-2_OS=Schizosaccharomyces_pombe_GN=SPCC1442.06_PE=2_SV=1	>sp|P41836|PRS8_SCHPO_26S_protease_regulatory_subunit_8_homolog_OS=Schizosaccharomyces_pombe_GN=let1_PE=2_SV=1
T-4104-50.68	-0.868792	1	1	-.TMTEKAR(5)--KDQK(1).-	>decoy_reverse_sp|P36612|PRS4_SCHPO_Decoy_of_Reverse_of_26S_protease_regulatory_subunit_4_homolog_OS=Schizosaccharomyces_pombe_GN=mts2_PE=2_SV=1	>sp|P36612|PRS4_SCHPO_26S_protease_regulatory_subunit_4_homolog_OS=Schizosaccharomyces_pombe_GN=mts2_PE=2_SV=1	>sp|Q10335|RPN7_SCHPO_Probable_26S_proteasome_regulatory_subunit_rpn7_OS=Schizosaccharomyces_pombe_GN=rpn7_PE=2_SV=1
T-2567-38.36	-0.871055	1	1	-.VLNKGDSGEMSLQK(4)--ELLVKASK(5).-	>sp|P41836|PRS8_SCHPO_26S_protease_regulatory_subunit_8_homolog_OS=Schizosaccharomyces_pombe_GN=let1_PE=2_SV=1	>sp|Q9US13|RPN9_SCHPO_Probable_26S_proteasome_regulatory_subunit_rpn9_OS=Schizosaccharomyces_pombe_GN=rpn9_PE=2_SV=1
T-2516-37.85	-0.871107	1	1	-.LKAYQGIYLMSIR(2)--KVAQTTYKK(8).-	>sp|O94579|PSA2_SCHPO_Probable_proteasome_subunit_alpha_type-2_OS=Schizosaccharomyces_pombe_GN=SPCC1442.06_PE=2_SV=1	>sp|Q10335|RPN7_SCHPO_Probable_26S_proteasome_regulatory_subunit_rpn7_OS=Schizosaccharomyces_pombe_GN=rpn7_PE=2_SV=1
T-4622-54.56	-0.871183	1	1	-.IDRPAQVISFKK(11)--SMAIDKDIR(6).-	>sp|O42931|PRS7_SCHPO_26S_protease_regulatory_subunit_7_homolog_OS=Schizosaccharomyces_pombe_GN=rpt1_PE=1_SV=2	>sp|Q9UTM3|RPN5_SCHPO_26S_proteasome_regulatory_subunit_rpn5_OS=Schizosaccharomyces_pombe_GN=rpn5a_PE=1_SV=1
T-3066-42.63	-0.871318	1	1	-.SIMEYNGGSCVAMAGK(1)--LDSKNVQLAK(4).-	>sp|Q9UT97|PSA5_SCHPO_Probable_proteasome_subunit_alpha_type-5_OS=Schizosaccharomyces_pombe_GN=SPAC323.02c_PE=1_SV=1	>sp|Q9Y7T8|PSB3_SCHPO_Probable_proteasome_subunit_beta_type-3_OS=Schizosaccharomyces_pombe_GN=SPCC63.12c_PE=2_SV=1
T-9690-92.22	-0.873709	1	1	-.FRNQYDGDATTWSPQGR(1)--LKVELAK(2).-	>sp|O14250|PSA1_SCHPO_Probable_proteasome_subunit_alpha_type-1_OS=Schizosaccharomyces_pombe_GN=SPAC6G10.04c_PE=2_SV=1	>sp|P50524|RPN12_SCHPO_26S_proteasome_regulatory_subunit_rpn12_OS=Schizosaccharomyces_pombe_GN=rpn12_PE=1_SV=1
T-2845-40.67	-0.87409	1	1	-.KPTSELAIGASLEK(1)--EIKPNIR(3).-	>sp|O94579|PSA2_SCHPO_Probable_proteasome_subunit_alpha_type-2_OS=Schizosaccharomyces_pombe_GN=SPCC1442.06_PE=2_SV=1	>sp|P41836|PRS8_SCHPO_26S_protease_regulatory_subunit_8_homolog_OS=Schizosaccharomyces_pombe_GN=let1_PE=2_SV=1
T-3045-42.47	-0.875361	1	1	-.LDDMSLIKEDCEAATDPLLKK(8)--KLIR(1).-	>sp|O14250|PSA1_SCHPO_Probable_proteasome_subunit_alpha_type-1_OS=Schizosaccharomyces_pombe_GN=SPAC6G10.04c_PE=2_SV=1	>sp|P87048|RPN1_SCHPO_26S_proteasome_regulatory_subunit_rpn1_OS=Schizosaccharomyces_pombe_GN=rpn1_PE=1_SV=2
T-8622-83.89	-0.879243	1	1	-.IYDSWPQSPQKTQLADILSVLGMSYSNTSKHESLK(11)--HYYSLRINYKK(10).-	>sp|P41878|RPN11_SCHPO_26S_proteasome_regulatory_subunit_rpn11_OS=Schizosaccharomyces_pombe_GN=rpn11_PE=1_SV=2	>sp|P87048|RPN1_SCHPO_26S_proteasome_regulatory_subunit_rpn1_OS=Schizosaccharomyces_pombe_GN=rpn1_PE=1_SV=2
T-7603-76.02	-0.88053	1	1	-.AIGSGSEPAKSELVK(10)--LKYYEQK(2).-	>sp|Q9UT97|PSA5_SCHPO_Probable_proteasome_subunit_alpha_type-5_OS=Schizosaccharomyces_pombe_GN=SPAC323.02c_PE=1_SV=1	>sp|Q9UTM3|RPN5_SCHPO_26S_proteasome_regulatory_subunit_rpn5_OS=Schizosaccharomyces_pombe_GN=rpn5a_PE=1_SV=1
T-1601-29.04	-0.88167	1	1	-.LFLLRSDYYMASTYTKK(16)--KEEPK(1).-	>sp|O74762|RPN2_SCHPO_26S_proteasome_regulatory_subunit_rpn2_OS=Schizosaccharomyces_pombe_GN=rpn2_PE=1_SV=1	>sp|Q9UTM3|RPN5_SCHPO_26S_proteasome_regulatory_subunit_rpn5_OS=Schizosaccharomyces_pombe_GN=rpn5a_PE=1_SV=1
T-7466-75.01	-0.883048	1	1	-.SQDISINGNSKK(11)--MSERDTALEK(1).-	>sp|O74445|PRS10_SCHPO_Probable_26S_protease_subunit_rpt4_OS=Schizosaccharomyces_pombe_GN=rpt4_PE=2_SV=2	>sp|O74762|RPN2_SCHPO_26S_proteasome_regulatory_subunit_rpn2_OS=Schizosaccharomyces_pombe_GN=rpn2_PE=1_SV=1
T-9026-87.01	-0.883687	1	1	-.DYVIQSDLMSAARKVADLK(14)--AKADYAQYYR(2).-	>sp|O74445|PRS10_SCHPO_Probable_26S_protease_subunit_rpt4_OS=Schizosaccharomyces_pombe_GN=rpt4_PE=2_SV=2	>sp|Q9US13|RPN9_SCHPO_Probable_26S_proteasome_regulatory_subunit_rpn9_OS=Schizosaccharomyces_pombe_GN=rpn9_PE=2_SV=1
T-6554-68.40	-0.884967	1	1	-.IDTIVKEIQDEKEAEAAR(6)--MIDDQR(1).-	>sp|O42897|RPN3_SCHPO_Probable_26S_proteasome_regulatory_subunit_rpn3_OS=Schizosaccharomyces_pombe_GN=rpn3_PE=2_SV=2	>sp|Q10329|PSA7_SCHPO_Probable_proteasome_subunit_alpha_type-7_OS=Schizosaccharomyces_pombe_GN=SPBC106.16_PE=2_SV=1
T-4107-50.71	-0.885153	1	1	-.ILSGEQTVKYDR(9)--GIDLKSIAEK(5).-	>sp|O74762|RPN2_SCHPO_26S_proteasome_regulatory_subunit_rpn2_OS=Schizosaccharomyces_pombe_GN=rpn2_PE=1_SV=1	>sp|P41836|PRS8_SCHPO_26S_protease_regulatory_subunit_8_homolog_OS=Schizosaccharomyces_pombe_GN=let1_PE=2_SV=1
T-3411-45.51	-0.885208	1	1	-.EKVAFILDQVR(2)--IMKLCFDELK(3).-	>sp|Q09720|PSB2_SCHPO_Probable_proteasome_subunit_beta_type-2_OS=Schizosaccharomyces_pombe_GN=SPAC31A2.04c_PE=2_SV=1	>sp|Q9UTM3|RPN5_SCHPO_26S_proteasome_regulatory_subunit_rpn5_OS=Schizosaccharomyces_pombe_GN=rpn5a_PE=1_SV=1
T-6956-71.29	-0.885266	1	1	-.DVCIKLGLDSEESAEYIVAKGIR(5)--KELLKLK(5).-	>sp|O42897|RPN3_SCHPO_Probable_26S_proteasome_regulatory_subunit_rpn3_OS=Schizosaccharomyces_pombe_GN=rpn3_PE=2_SV=2	>sp|P50524|RPN12_SCHPO_26S_proteasome_regulatory_subunit_rpn12_OS=Schizosaccharomyces_pombe_GN=rpn12_PE=1_SV=1
T-4854-56.27	-0.887071	1	1	-.NRLKAYQGIYLMSIR(4)--YKVNLYKFR(7).-	>sp|Q10335|RPN7_SCHPO_Probable_26S_proteasome_regulatory_subunit_rpn7_OS=Schizosaccharomyces_pombe_GN=rpn7_PE=2_SV=1	>sp|Q9Y7T8|PSB3_SCHPO_Probable_proteasome_subunit_beta_type-3_OS=Schizosaccharomyces_pombe_GN=SPCC63.12c_PE=2_SV=1
T-4725-55.32	-0.888274	1	1	-.SSKSSLELANNAVKSNDIEK(14)--NSIVSKYTQSTNNDDPKK(17).-	>sp|P30655|PSB5_SCHPO_Proteasome_subunit_beta_type-5_OS=Schizosaccharomyces_pombe_GN=pts1_PE=2_SV=3	>sp|Q9P7S2|RPN6_SCHPO_Probable_26S_proteasome_regulatory_subunit_rpn6_OS=Schizosaccharomyces_pombe_GN=rpn6_PE=2_SV=1
T-6450-67.58	-0.888612	1	1	-.KLEKGQSIDDMIPAQK(16)--AVKPTDMEQFAFYK(3).-	>sp|O74894|PRS6B_SCHPO_26S_protease_regulatory_subunit_6B_homolog_OS=Schizosaccharomyces_pombe_GN=rpt3_PE=2_SV=1	>sp|P06732|KCRM_HUMAN_Creatine_kinase_M-type_OS=Homo_sapiens_GN=CKM_PE=1_SV=2
T-2595-38.60	-0.890751	1	1	-.SPSGNDALNDKKGTK(12)--QKSLEKTLVPYLR(2).-	>sp|O42897|RPN3_SCHPO_Probable_26S_proteasome_regulatory_subunit_rpn3_OS=Schizosaccharomyces_pombe_GN=rpn3_PE=2_SV=2	>sp|P87048|RPN1_SCHPO_26S_proteasome_regulatory_subunit_rpn1_OS=Schizosaccharomyces_pombe_GN=rpn1_PE=1_SV=2
T-5546-61.21	-0.890872	1	1	-.VSGSELVQKYIGEGSR(9)--FCVGLQKIEEIFKK(13).-	>sp|P06732|KCRM_HUMAN_Creatine_kinase_M-type_OS=Homo_sapiens_GN=CKM_PE=1_SV=2	>sp|P41836|PRS8_SCHPO_26S_protease_regulatory_subunit_8_homolog_OS=Schizosaccharomyces_pombe_GN=let1_PE=2_SV=1
T-6675-69.25	-0.890999	1	1	-.DYGKFLSAMHDLPVR(4)--VISMEKGGNMKEVFR(11).-	>sp|O94444|RPN10_SCHPO_26S_proteasome_regulatory_subunit_rpn10_OS=Schizosaccharomyces_pombe_GN=rpn10_PE=1_SV=1	>sp|P06732|KCRM_HUMAN_Creatine_kinase_M-type_OS=Homo_sapiens_GN=CKM_PE=1_SV=2
T-5837-63.29	-0.893149	1	1	-.AVYMGLKAFESCSNDEALR(7)--EKSPAIIFIDELDAIGTK(2).-	>sp|O14126|PRS6A_SCHPO_26S_protease_regulatory_subunit_6A_OS=Schizosaccharomyces_pombe_GN=tbp1_PE=2_SV=1	>sp|Q9US13|RPN9_SCHPO_Probable_26S_proteasome_regulatory_subunit_rpn9_OS=Schizosaccharomyces_pombe_GN=rpn9_PE=2_SV=1
T-4109-50.72	-0.893181	1	1	-.NKHCLIKMNHGTTTLAFR(2)--MPIDFKGFICK(6).-	>sp|P30655|PSB5_SCHPO_Proteasome_subunit_beta_type-5_OS=Schizosaccharomyces_pombe_GN=pts1_PE=2_SV=3	>sp|Q09720|PSB2_SCHPO_Probable_proteasome_subunit_beta_type-2_OS=Schizosaccharomyces_pombe_GN=SPAC31A2.04c_PE=2_SV=1
T-2582-38.50	-0.893864	1	1	-.NMGTVVDLLIENKASALL(13)--WKTLSKESAR(6).-	>sp|Q9P7S2|RPN6_SCHPO_Probable_26S_proteasome_regulatory_subunit_rpn6_OS=Schizosaccharomyces_pombe_GN=rpn6_PE=2_SV=1	>sp|Q9USQ9|PSB4_SCHPO_Probable_proteasome_subunit_beta_type-4_OS=Schizosaccharomyces_pombe_GN=SPBC577.10_PE=2_SV=1
T-5866-63.48	-0.895247	1	1	-.QIAKFVVSLGER(4)--GSNDDEMKIDK(8).-	>sp|O42931|PRS7_SCHPO_26S_protease_regulatory_subunit_7_homolog_OS=Schizosaccharomyces_pombe_GN=rpt1_PE=1_SV=2	>sp|O74762|RPN2_SCHPO_26S_proteasome_regulatory_subunit_rpn2_OS=Schizosaccharomyces_pombe_GN=rpn2_PE=1_SV=1
T-9528-90.79	-0.895536	1	1	-.YYKPDLTIDEAVR(3)--EYLEKNWK(5).-	>sp|Q09720|PSB2_SCHPO_Probable_proteasome_subunit_beta_type-2_OS=Schizosaccharomyces_pombe_GN=SPAC31A2.04c_PE=2_SV=1	>sp|Q10329|PSA7_SCHPO_Probable_proteasome_subunit_alpha_type-7_OS=Schizosaccharomyces_pombe_GN=SPBC106.16_PE=2_SV=1
T-10534-98.91	-0.895769	1	1	-.CIDMFIHKSAELYKNPK(14)--DISSKSPSGNDALNDK(5).-	>sp|O74762|RPN2_SCHPO_26S_proteasome_regulatory_subunit_rpn2_OS=Schizosaccharomyces_pombe_GN=rpn2_PE=1_SV=1	>sp|P87048|RPN1_SCHPO_26S_proteasome_regulatory_subunit_rpn1_OS=Schizosaccharomyces_pombe_GN=rpn1_PE=1_SV=2
T-8011-79.21-2	-0.896884	1	1	-.SDEINEVLNKYQETQRQS(10)--IDKKTTEEK(4).-	>sp|O74762|RPN2_SCHPO_26S_proteasome_regulatory_subunit_rpn2_OS=Schizosaccharomyces_pombe_GN=rpn2_PE=1_SV=1	>sp|Q09682|PSA4_SCHPO_Probable_proteasome_subunit_alpha_type-4_OS=Schizosaccharomyces_pombe_GN=SPAC13C5.01c_PE=2_SV=1
T-1320-25.42	-0.899526	1	1	-.KINANEK(1)--MSER(1).-	>sp|O74440|RPN8_SCHPO_26S_proteasome_regulatory_subunit_rpn8_OS=Schizosaccharomyces_pombe_GN=rpn8_PE=2_SV=1	>sp|O74445|PRS10_SCHPO_Probable_26S_protease_subunit_rpt4_OS=Schizosaccharomyces_pombe_GN=rpt4_PE=2_SV=2
T-9448-90.16	-0.900113	1	1	-.YTLYDQNDTKEWLDK(10)--KVPDK(1).-	>sp|O14250|PSA1_SCHPO_Probable_proteasome_subunit_alpha_type-1_OS=Schizosaccharomyces_pombe_GN=SPAC6G10.04c_PE=2_SV=1	>sp|O94517|PSA6_SCHPO_Probable_proteasome_subunit_alpha_type-6_OS=Schizosaccharomyces_pombe_GN=SPBC646.16_PE=2_SV=1
T-5372-59.92	-0.900737	1	1	-.KILFENPDEATKR(12)--NKHCLIK(2).-	>sp|P30655|PSB5_SCHPO_Proteasome_subunit_beta_type-5_OS=Schizosaccharomyces_pombe_GN=pts1_PE=2_SV=3	>sp|P36612|PRS4_SCHPO_26S_protease_regulatory_subunit_4_homolog_OS=Schizosaccharomyces_pombe_GN=mts2_PE=2_SV=1
T-6846-70.43	-0.901005	1	1	-.IIENEQSAEKNAYVINLKQIAK(18)--VGIKPPK(4).-	>sp|O42931|PRS7_SCHPO_26S_protease_regulatory_subunit_7_homolog_OS=Schizosaccharomyces_pombe_GN=rpt1_PE=1_SV=2	>sp|O74445|PRS10_SCHPO_Probable_26S_protease_subunit_rpt4_OS=Schizosaccharomyces_pombe_GN=rpt4_PE=2_SV=2
T-1732-30.24	-0.901551	1	1	-.TITDGKIYVEVER(6)--CIKRLVK(3).-	>sp|Q9UTM3|RPN5_SCHPO_26S_proteasome_regulatory_subunit_rpn5_OS=Schizosaccharomyces_pombe_GN=rpn5a_PE=1_SV=1	>sp|Q9Y7T8|PSB3_SCHPO_Probable_proteasome_subunit_beta_type-3_OS=Schizosaccharomyces_pombe_GN=SPCC63.12c_PE=2_SV=1
T-10096-95.39	-0.902175	1	1	-.NHASIDKMKSLSEQYTER(9)--SERDTALEKYK(1).-	>sp|O74445|PRS10_SCHPO_Probable_26S_protease_subunit_rpt4_OS=Schizosaccharomyces_pombe_GN=rpt4_PE=2_SV=2	>sp|P41878|RPN11_SCHPO_26S_proteasome_regulatory_subunit_rpn11_OS=Schizosaccharomyces_pombe_GN=rpn11_PE=1_SV=2
T-4752-55.50	-0.902764	1	1	-.QLASYYHKESNALFMVR(8)--DKPKYEPPVPTR(2).-	>sp|P36612|PRS4_SCHPO_26S_protease_regulatory_subunit_4_homolog_OS=Schizosaccharomyces_pombe_GN=mts2_PE=2_SV=1	>sp|P87048|RPN1_SCHPO_26S_proteasome_regulatory_subunit_rpn1_OS=Schizosaccharomyces_pombe_GN=rpn1_PE=1_SV=2
T-6584-68.61	-0.903848	1	1	-.EEFAEKAVSVIQAR(6)--SERDTALEK(1).-	>sp|O74445|PRS10_SCHPO_Probable_26S_protease_subunit_rpt4_OS=Schizosaccharomyces_pombe_GN=rpt4_PE=2_SV=2	>sp|Q9UUB6|UBLH2_SCHPO_Ubiquitin_carboxyl-terminal_hydrolase_2_OS=Schizosaccharomyces_pombe_GN=uch2_PE=1_SV=1
T-9646-91.82	-0.905453	1	1	-.LFLLRSDYYMASTYTKK(16)--VKAMEVDEKPTER(9).-	>sp|O14126|PRS6A_SCHPO_26S_protease_regulatory_subunit_6A_OS=Schizosaccharomyces_pombe_GN=tbp1_PE=2_SV=1	>sp|Q9UTM3|RPN5_SCHPO_26S_proteasome_regulatory_subunit_rpn5_OS=Schizosaccharomyces_pombe_GN=rpn5a_PE=1_SV=1
T-9387-89.73	-0.906703	1	1	-.MSSKDISSKSPSGNDALNDK(1)--CYAKNEWR(4).-	>sp|O74762|RPN2_SCHPO_26S_proteasome_regulatory_subunit_rpn2_OS=Schizosaccharomyces_pombe_GN=rpn2_PE=1_SV=1	>sp|P87048|RPN1_SCHPO_26S_proteasome_regulatory_subunit_rpn1_OS=Schizosaccharomyces_pombe_GN=rpn1_PE=1_SV=2
T-5306-59.43	-0.906954	1	1	-.DEKYTLYDQNDTK(3)--LLKMQR(3).-	>sp|O14250|PSA1_SCHPO_Probable_proteasome_subunit_alpha_type-1_OS=Schizosaccharomyces_pombe_GN=SPAC6G10.04c_PE=2_SV=1	>sp|P36612|PRS4_SCHPO_26S_protease_regulatory_subunit_4_homolog_OS=Schizosaccharomyces_pombe_GN=mts2_PE=2_SV=1
T-7938-78.65	-0.910617	1	1	-.INHEHFMDGILEVQMRKSK(17)--TKDAVVLGVEK(2).-	>sp|O14126|PRS6A_SCHPO_26S_protease_regulatory_subunit_6A_OS=Schizosaccharomyces_pombe_GN=tbp1_PE=2_SV=1	>sp|Q9UT97|PSA5_SCHPO_Probable_proteasome_subunit_alpha_type-5_OS=Schizosaccharomyces_pombe_GN=SPAC323.02c_PE=1_SV=1
T-4761-55.56	-0.911106	1	1	-.MNSTEEIDLYNR(1)--NKYAIQLPLPPK(2).-	>sp|O42931|PRS7_SCHPO_26S_protease_regulatory_subunit_7_homolog_OS=Schizosaccharomyces_pombe_GN=rpt1_PE=1_SV=2	>sp|O74894|PRS6B_SCHPO_26S_protease_regulatory_subunit_6B_homolog_OS=Schizosaccharomyces_pombe_GN=rpt3_PE=2_SV=1
T-5801-62.99	-0.912004	1	1	-.DDINLDEASAMAVKFLSK(14)--SSTAAKTFLEKR(6).-	>sp|O94579|PSA2_SCHPO_Probable_proteasome_subunit_alpha_type-2_OS=Schizosaccharomyces_pombe_GN=SPCC1442.06_PE=2_SV=1	>sp|Q09682|PSA4_SCHPO_Probable_proteasome_subunit_alpha_type-4_OS=Schizosaccharomyces_pombe_GN=SPAC13C5.01c_PE=2_SV=1
T-4101-50.66	-0.913169	1	1	-.MSERDTALEKYK(1)--SAELYKNPK(6).-	>sp|O74445|PRS10_SCHPO_Probable_26S_protease_subunit_rpt4_OS=Schizosaccharomyces_pombe_GN=rpt4_PE=2_SV=2	>sp|O74762|RPN2_SCHPO_26S_proteasome_regulatory_subunit_rpn2_OS=Schizosaccharomyces_pombe_GN=rpn2_PE=1_SV=1
T-2345-36.36	-0.915921	1	1	-.KHFEQVINEKHEDALAK(1)--RMKK(3).-	>sp|O74762|RPN2_SCHPO_26S_proteasome_regulatory_subunit_rpn2_OS=Schizosaccharomyces_pombe_GN=rpn2_PE=1_SV=1	>sp|O94444|RPN10_SCHPO_26S_proteasome_regulatory_subunit_rpn10_OS=Schizosaccharomyces_pombe_GN=rpn10_PE=1_SV=1
T-1806-31.11	-0.917921	1	1	-.KGEIRMGTTITALR(1)--ATAGPIIADKNCKK(10).-	>sp|O43063|PSB6_SCHPO_Probable_proteasome_subunit_beta_type-6_OS=Schizosaccharomyces_pombe_GN=SPBC4C3.10c_PE=2_SV=1	>sp|Q09841|PSB7_SCHPO_Probable_proteasome_subunit_beta_type-7_OS=Schizosaccharomyces_pombe_GN=SPAC23D3.07_PE=2_SV=1
T-3353-45.03	-0.918269	1	1	-.KYIPNPVLVIIDVKPK(1)--YYPLKSMTEK(5).-	>sp|O74440|RPN8_SCHPO_26S_proteasome_regulatory_subunit_rpn8_OS=Schizosaccharomyces_pombe_GN=rpn8_PE=2_SV=1	>sp|P06732|KCRM_HUMAN_Creatine_kinase_M-type_OS=Homo_sapiens_GN=CKM_PE=1_SV=2
T-3507-46.29	-0.91885	1	1	-.ELLKPSASVALQR(4)--MSERDTALEKYK(1).-	>sp|O74445|PRS10_SCHPO_Probable_26S_protease_subunit_rpt4_OS=Schizosaccharomyces_pombe_GN=rpt4_PE=2_SV=2	>sp|O74894|PRS6B_SCHPO_26S_protease_regulatory_subunit_6B_homolog_OS=Schizosaccharomyces_pombe_GN=rpt3_PE=2_SV=1
T-8521-83.19	-0.919391	1	1	-.LSGVVEGIFQKCYAKNEWR(11)--DISSKSPSGNDALNDK(5).-	>sp|O74762|RPN2_SCHPO_26S_proteasome_regulatory_subunit_rpn2_OS=Schizosaccharomyces_pombe_GN=rpn2_PE=1_SV=1	>sp|P87048|RPN1_SCHPO_26S_proteasome_regulatory_subunit_rpn1_OS=Schizosaccharomyces_pombe_GN=rpn1_PE=1_SV=2
T-1952-32.82	-0.922184	1	1	-.SNDIEKAIDLYK(6)--EKVAFILDQVR(2).-	>sp|Q9P7S2|RPN6_SCHPO_Probable_26S_proteasome_regulatory_subunit_rpn6_OS=Schizosaccharomyces_pombe_GN=rpn6_PE=2_SV=1	>sp|Q9UTM3|RPN5_SCHPO_26S_proteasome_regulatory_subunit_rpn5_OS=Schizosaccharomyces_pombe_GN=rpn5a_PE=1_SV=1
T-4181-51.21	-0.922547	1	1	-.LMSKVAEKAQINTQEYGR(4)--ILIDKARVEAQNHK(5).-	>sp|O14250|PSA1_SCHPO_Probable_proteasome_subunit_alpha_type-1_OS=Schizosaccharomyces_pombe_GN=SPAC6G10.04c_PE=2_SV=1	>sp|Q10329|PSA7_SCHPO_Probable_proteasome_subunit_alpha_type-7_OS=Schizosaccharomyces_pombe_GN=SPBC106.16_PE=2_SV=1
T-5458-60.57	-0.923155	1	1	-.KPRVVTALTMLKQHLFR(1)--QDPKK(4).-	>sp|P41878|RPN11_SCHPO_26S_proteasome_regulatory_subunit_rpn11_OS=Schizosaccharomyces_pombe_GN=rpn11_PE=1_SV=2	>sp|Q09841|PSB7_SCHPO_Probable_proteasome_subunit_beta_type-7_OS=Schizosaccharomyces_pombe_GN=SPAC23D3.07_PE=2_SV=1
T-8984-86.66	-0.923659	1	1	-.SSTAAKTFLEK(6)--EKASFAR(2).-	>sp|O94579|PSA2_SCHPO_Probable_proteasome_subunit_alpha_type-2_OS=Schizosaccharomyces_pombe_GN=SPCC1442.06_PE=2_SV=1	>sp|P50524|RPN12_SCHPO_26S_proteasome_regulatory_subunit_rpn12_OS=Schizosaccharomyces_pombe_GN=rpn12_PE=1_SV=1
T-8844-85.54	-0.924178	1	1	-.GIWHNDNKSFLVWVNEEDHLR(8)--SAKGTKR(3).-	>sp|O74440|RPN8_SCHPO_26S_proteasome_regulatory_subunit_rpn8_OS=Schizosaccharomyces_pombe_GN=rpn8_PE=2_SV=1	>sp|P06732|KCRM_HUMAN_Creatine_kinase_M-type_OS=Homo_sapiens_GN=CKM_PE=1_SV=2
T-3930-49.35	-0.924399	1	1	-.RFDSEKAGDR(6)--MIDDQR(1).-	>sp|O14126|PRS6A_SCHPO_26S_protease_regulatory_subunit_6A_OS=Schizosaccharomyces_pombe_GN=tbp1_PE=2_SV=1	>sp|O42897|RPN3_SCHPO_Probable_26S_proteasome_regulatory_subunit_rpn3_OS=Schizosaccharomyces_pombe_GN=rpn3_PE=2_SV=2
T-6641-69.05	-0.929195	1	1	-.VPDKLIDASTVKHVFPITK(4)--DKPKYEPPVPTRTGR(2).-	>sp|O94517|PSA6_SCHPO_Probable_proteasome_subunit_alpha_type-6_OS=Schizosaccharomyces_pombe_GN=SPBC646.16_PE=2_SV=1	>sp|P36612|PRS4_SCHPO_26S_protease_regulatory_subunit_4_homolog_OS=Schizosaccharomyces_pombe_GN=mts2_PE=2_SV=1
T-1680-29.77	-0.929696	1	1	-.DISSKSPSGNDALNDK(5)--VNLYKFR(5).-	>sp|P87048|RPN1_SCHPO_26S_proteasome_regulatory_subunit_rpn1_OS=Schizosaccharomyces_pombe_GN=rpn1_PE=1_SV=2	>sp|Q9Y7T8|PSB3_SCHPO_Probable_proteasome_subunit_beta_type-3_OS=Schizosaccharomyces_pombe_GN=SPCC63.12c_PE=2_SV=1
T-5427-60.35	-0.929713	1	1	-.NVVTEAGFIAIKEDR(12)--KYYSFDNSLK(1).-	>sp|O42897|RPN3_SCHPO_Probable_26S_proteasome_regulatory_subunit_rpn3_OS=Schizosaccharomyces_pombe_GN=rpn3_PE=2_SV=2	>sp|O74445|PRS10_SCHPO_Probable_26S_protease_subunit_rpt4_OS=Schizosaccharomyces_pombe_GN=rpt4_PE=2_SV=2
T-4593-54.35	-0.929906	1	1	-.DCISGWGCVVYVITADKCIK(17)--DQKK(3).-	>decoy_reverse_sp|P36612|PRS4_SCHPO_Decoy_of_Reverse_of_26S_protease_regulatory_subunit_4_homolog_OS=Schizosaccharomyces_pombe_GN=mts2_PE=2_SV=1	>sp|P36612|PRS4_SCHPO_26S_protease_regulatory_subunit_4_homolog_OS=Schizosaccharomyces_pombe_GN=mts2_PE=2_SV=1	>sp|Q9Y7T8|PSB3_SCHPO_Probable_proteasome_subunit_beta_type-3_OS=Schizosaccharomyces_pombe_GN=SPCC63.12c_PE=2_SV=1
T-8374-82.11	-0.933191	1	1	-.EIKPNIRVALRNDSYQLIK(3)--QLEMLDLQEGFIKEDCK(13).-	>sp|O74894|PRS6B_SCHPO_26S_protease_regulatory_subunit_6B_homolog_OS=Schizosaccharomyces_pombe_GN=rpt3_PE=2_SV=1	>sp|P41836|PRS8_SCHPO_26S_protease_regulatory_subunit_8_homolog_OS=Schizosaccharomyces_pombe_GN=let1_PE=2_SV=1
T-9943-94.18	-0.935389	1	1	-.IDDQRDMQVDSVNQEENVDSGETK(1)--KLRDK(1).-	>sp|O42897|RPN3_SCHPO_Probable_26S_proteasome_regulatory_subunit_rpn3_OS=Schizosaccharomyces_pombe_GN=rpn3_PE=2_SV=2	>sp|P06732|KCRM_HUMAN_Creatine_kinase_M-type_OS=Homo_sapiens_GN=CKM_PE=1_SV=2
T-3832-48.66	-0.936182	1	1	-.MGQAQSGNFSNFGDGANGDNKKDQK(1)--LLEKLEIK(4).-	>sp|P36612|PRS4_SCHPO_26S_protease_regulatory_subunit_4_homolog_OS=Schizosaccharomyces_pombe_GN=mts2_PE=2_SV=1	>sp|Q9USQ9|PSB4_SCHPO_Probable_proteasome_subunit_beta_type-4_OS=Schizosaccharomyces_pombe_GN=SPBC577.10_PE=2_SV=1
T-7227-73.33	-0.936334	1	1	-.VIGSELVQKYVGEGARMVR(9)--IQYVGKQDPK(6).-	>sp|O42931|PRS7_SCHPO_26S_protease_regulatory_subunit_7_homolog_OS=Schizosaccharomyces_pombe_GN=rpt1_PE=1_SV=2	>sp|P41878|RPN11_SCHPO_26S_proteasome_regulatory_subunit_rpn11_OS=Schizosaccharomyces_pombe_GN=rpn11_PE=1_SV=2
T-2093-34.23	-0.938264	1	1	-.TSTSSMTAVPKPLK(11)--VVDKDGIR(4).-	>sp|P87048|RPN1_SCHPO_26S_proteasome_regulatory_subunit_rpn1_OS=Schizosaccharomyces_pombe_GN=rpn1_PE=1_SV=2	>sp|Q09720|PSB2_SCHPO_Probable_proteasome_subunit_beta_type-2_OS=Schizosaccharomyces_pombe_GN=SPAC31A2.04c_PE=2_SV=1
T-9127-87.71	-0.938395	1	1	-.YPMDAHKSELEGVEEARR(7)--VAEKAQINTQEYGR(4).-	>sp|O14250|PSA1_SCHPO_Probable_proteasome_subunit_alpha_type-1_OS=Schizosaccharomyces_pombe_GN=SPAC6G10.04c_PE=2_SV=1	>sp|O42897|RPN3_SCHPO_Probable_26S_proteasome_regulatory_subunit_rpn3_OS=Schizosaccharomyces_pombe_GN=rpn3_PE=2_SV=2
T-6380-67.12	-0.938811	1	1	-.NSIVSKYTQSTNNDDPK(1)--IDKNTWNSTLETAK(3).-	>sp|P30655|PSB5_SCHPO_Proteasome_subunit_beta_type-5_OS=Schizosaccharomyces_pombe_GN=pts1_PE=2_SV=3	>sp|Q9UUB6|UBLH2_SCHPO_Ubiquitin_carboxyl-terminal_hydrolase_2_OS=Schizosaccharomyces_pombe_GN=uch2_PE=1_SV=1
T-5992-64.44	-0.939272	1	1	-.IQFCLALHNDSIKSMR(13)--IHAKSMAIDK(4).-	>sp|O42897|RPN3_SCHPO_Probable_26S_proteasome_regulatory_subunit_rpn3_OS=Schizosaccharomyces_pombe_GN=rpn3_PE=2_SV=2	>sp|O42931|PRS7_SCHPO_26S_protease_regulatory_subunit_7_homolog_OS=Schizosaccharomyces_pombe_GN=rpt1_PE=1_SV=2
T-6111-65.25	-0.941376	1	1	-.IHSRKMAIDDDINWEELAR(5)--LNADVLGQLIKK(11).-	>sp|O14126|PRS6A_SCHPO_26S_protease_regulatory_subunit_6A_OS=Schizosaccharomyces_pombe_GN=tbp1_PE=2_SV=1	>sp|O42897|RPN3_SCHPO_Probable_26S_proteasome_regulatory_subunit_rpn3_OS=Schizosaccharomyces_pombe_GN=rpn3_PE=2_SV=2
T-8721-84.64	-0.941613	1	1	-.EGKGEIYSFDPVGSYEREWCR(3)--RKIFTIHTSK(2).-	>sp|P36612|PRS4_SCHPO_26S_protease_regulatory_subunit_4_homolog_OS=Schizosaccharomyces_pombe_GN=mts2_PE=2_SV=1	>sp|Q9UQY2|PSB1_SCHPO_Probable_proteasome_subunit_beta_type-1_OS=Schizosaccharomyces_pombe_GN=pam1_PE=2_SV=1
T-1458-27.19	-0.946213	1	1	-.MVILNKDGMERK(6)--SSKDISSK(3).-	>sp|O43063|PSB6_SCHPO_Probable_proteasome_subunit_beta_type-6_OS=Schizosaccharomyces_pombe_GN=SPBC4C3.10c_PE=2_SV=1	>sp|P87048|RPN1_SCHPO_26S_proteasome_regulatory_subunit_rpn1_OS=Schizosaccharomyces_pombe_GN=rpn1_PE=1_SV=2
T-5755-62.67	-0.949439	1	1	-.SQARGFDRTITVFSPEGR(1)--KELLK(1).-	>sp|O94517|PSA6_SCHPO_Probable_proteasome_subunit_alpha_type-6_OS=Schizosaccharomyces_pombe_GN=SPBC646.16_PE=2_SV=1	>sp|P50524|RPN12_SCHPO_26S_proteasome_regulatory_subunit_rpn12_OS=Schizosaccharomyces_pombe_GN=rpn12_PE=1_SV=1
T-3861-48.87	-0.950817	1	1	-.SMAIDKDIRWELIAR(6)--LMVEMEKKLEK(8).-	>sp|O42931|PRS7_SCHPO_26S_protease_regulatory_subunit_7_homolog_OS=Schizosaccharomyces_pombe_GN=rpt1_PE=1_SV=2	>sp|P06732|KCRM_HUMAN_Creatine_kinase_M-type_OS=Homo_sapiens_GN=CKM_PE=1_SV=2
T-1606-29.08	-0.951766	1	1	-.MSSKSSLELANNAVK(4)--FMTRSEYDR(1).-	>sp|Q9P7S2|RPN6_SCHPO_Probable_26S_proteasome_regulatory_subunit_rpn6_OS=Schizosaccharomyces_pombe_GN=rpn6_PE=2_SV=1	>sp|Q9UT97|PSA5_SCHPO_Probable_proteasome_subunit_alpha_type-5_OS=Schizosaccharomyces_pombe_GN=SPAC323.02c_PE=1_SV=1
T-3076-42.71	-0.953313	1	1	-.ILSGEQTVKYDR(9)--HTVIKTGLR(5).-	>sp|O42897|RPN3_SCHPO_Probable_26S_proteasome_regulatory_subunit_rpn3_OS=Schizosaccharomyces_pombe_GN=rpn3_PE=2_SV=2	>sp|O74762|RPN2_SCHPO_26S_proteasome_regulatory_subunit_rpn2_OS=Schizosaccharomyces_pombe_GN=rpn2_PE=1_SV=1
T-9852-93.42	-0.95395	1	1	-.SMNLTRGIDLKSIAEK(11)--MSSKDISSK(4).-	>sp|P41836|PRS8_SCHPO_26S_protease_regulatory_subunit_8_homolog_OS=Schizosaccharomyces_pombe_GN=let1_PE=2_SV=1	>sp|P87048|RPN1_SCHPO_26S_proteasome_regulatory_subunit_rpn1_OS=Schizosaccharomyces_pombe_GN=rpn1_PE=1_SV=2
T-1197-23.94	-0.955615	1	1	-.TVQKVETAVLSTTVK(4)--KRVIEHNIR(1).-	>sp|O74762|RPN2_SCHPO_26S_proteasome_regulatory_subunit_rpn2_OS=Schizosaccharomyces_pombe_GN=rpn2_PE=1_SV=1	>sp|Q9UTM3|RPN5_SCHPO_26S_proteasome_regulatory_subunit_rpn5_OS=Schizosaccharomyces_pombe_GN=rpn5a_PE=1_SV=1
T-7330-74.08	-0.957149	1	1	-.DFLDAVQKVVKGNQK(11)--FCVGLQKIEEIFKK(13).-	>sp|O42931|PRS7_SCHPO_26S_protease_regulatory_subunit_7_homolog_OS=Schizosaccharomyces_pombe_GN=rpt1_PE=1_SV=2	>sp|P06732|KCRM_HUMAN_Creatine_kinase_M-type_OS=Homo_sapiens_GN=CKM_PE=1_SV=2
T-3734-47.95	-0.957172	1	1	-.LSGVVEGIFQKCYAKNEWR(11)--QIKEIK(3).-	>sp|O74762|RPN2_SCHPO_26S_proteasome_regulatory_subunit_rpn2_OS=Schizosaccharomyces_pombe_GN=rpn2_PE=1_SV=1	>sp|P41836|PRS8_SCHPO_26S_protease_regulatory_subunit_8_homolog_OS=Schizosaccharomyces_pombe_GN=let1_PE=2_SV=1
T-2053-33.86	-0.958765	1	1	-.HKTDLNHENLK(2)--VLVDKSRK(5).-	>sp|O94579|PSA2_SCHPO_Probable_proteasome_subunit_alpha_type-2_OS=Schizosaccharomyces_pombe_GN=SPCC1442.06_PE=2_SV=1	>sp|P06732|KCRM_HUMAN_Creatine_kinase_M-type_OS=Homo_sapiens_GN=CKM_PE=1_SV=2
T-8731-84.71	-0.960447	1	1	-.THAVLVALKRNAEELSSYQK(9)--ASKGSNDDEMKIDK(11).-	>sp|O14250|PSA1_SCHPO_Probable_proteasome_subunit_alpha_type-1_OS=Schizosaccharomyces_pombe_GN=SPAC6G10.04c_PE=2_SV=1	>sp|O74762|RPN2_SCHPO_26S_proteasome_regulatory_subunit_rpn2_OS=Schizosaccharomyces_pombe_GN=rpn2_PE=1_SV=1
T-4289-52.05	-0.962988	1	1	-.ASAGPLIASQTVKK(13)--TEVLK(1).-	>sp|P30655|PSB5_SCHPO_Proteasome_subunit_beta_type-5_OS=Schizosaccharomyces_pombe_GN=pts1_PE=2_SV=3	>sp|P41836|PRS8_SCHPO_26S_protease_regulatory_subunit_8_homolog_OS=Schizosaccharomyces_pombe_GN=let1_PE=2_SV=1
T-5481-60.74	-0.9633	1	1	-.GPSLYQVDPSGTYFAWKATAIGK(17)--KVADLK(1).-	>sp|O74445|PRS10_SCHPO_Probable_26S_protease_subunit_rpt4_OS=Schizosaccharomyces_pombe_GN=rpt4_PE=2_SV=2	>sp|O94579|PSA2_SCHPO_Probable_proteasome_subunit_alpha_type-2_OS=Schizosaccharomyces_pombe_GN=SPCC1442.06_PE=2_SV=1
T-4894-56.56	-0.96515	1	1	-.QLEMLDLQEGFIKEDCKSLK(17)--VYHAIRNIPKAR(10).-	>sp|O74894|PRS6B_SCHPO_26S_protease_regulatory_subunit_6B_homolog_OS=Schizosaccharomyces_pombe_GN=rpt3_PE=2_SV=1	>sp|Q9P7S2|RPN6_SCHPO_Probable_26S_proteasome_regulatory_subunit_rpn6_OS=Schizosaccharomyces_pombe_GN=rpn6_PE=2_SV=1
T-2692-39.35	-0.96519	1	1	-.NSIVSKYTQSTNNDDPKK(17)--KGTKTSETNDR(1).-	>sp|P30655|PSB5_SCHPO_Proteasome_subunit_beta_type-5_OS=Schizosaccharomyces_pombe_GN=pts1_PE=2_SV=3	>sp|P87048|RPN1_SCHPO_26S_proteasome_regulatory_subunit_rpn1_OS=Schizosaccharomyces_pombe_GN=rpn1_PE=1_SV=2
T-8810-85.29	-0.965301	1	1	-.AMEVDEKPTERYSDIGGLSK(7)--ESLQRLLQGAR(1).-	>sp|O14126|PRS6A_SCHPO_26S_protease_regulatory_subunit_6A_OS=Schizosaccharomyces_pombe_GN=tbp1_PE=2_SV=1	>sp|P41878|RPN11_SCHPO_26S_proteasome_regulatory_subunit_rpn11_OS=Schizosaccharomyces_pombe_GN=rpn11_PE=1_SV=2
T-5188-58.64	-0.965417	1	1	-.ALERQLEMLDLQEGFIKEDCK(17)--KGEIR(1).-	>sp|O43063|PSB6_SCHPO_Probable_proteasome_subunit_beta_type-6_OS=Schizosaccharomyces_pombe_GN=SPBC4C3.10c_PE=2_SV=1	>sp|O74894|PRS6B_SCHPO_26S_protease_regulatory_subunit_6B_homolog_OS=Schizosaccharomyces_pombe_GN=rpt3_PE=2_SV=1
T-10585-99.21	-0.966542	1	1	-.SELVKEFHKDMTLEEAEVLILK(9)--EKASFAR(2).-	>sp|P50524|RPN12_SCHPO_26S_proteasome_regulatory_subunit_rpn12_OS=Schizosaccharomyces_pombe_GN=rpn12_PE=1_SV=1	>sp|Q9UT97|PSA5_SCHPO_Probable_proteasome_subunit_alpha_type-5_OS=Schizosaccharomyces_pombe_GN=SPAC323.02c_PE=1_SV=1
T-6866-70.58	-0.966956	1	1	-.GNAKFGDGIQIAQLALKHR(4)--NSTEEIDLYNR(1).-	>sp|O74894|PRS6B_SCHPO_26S_protease_regulatory_subunit_6B_homolog_OS=Schizosaccharomyces_pombe_GN=rpt3_PE=2_SV=1	>sp|O94444|RPN10_SCHPO_26S_proteasome_regulatory_subunit_rpn10_OS=Schizosaccharomyces_pombe_GN=rpn10_PE=1_SV=1
T-9060-87.22	-0.96756	1	1	-.IRIGLHDDAYLDVCKYYR(15)--EWDSKLKDLR(5).-	>sp|O74445|PRS10_SCHPO_Probable_26S_protease_subunit_rpt4_OS=Schizosaccharomyces_pombe_GN=rpt4_PE=2_SV=2	>sp|Q9UTM3|RPN5_SCHPO_26S_proteasome_regulatory_subunit_rpn5_OS=Schizosaccharomyces_pombe_GN=rpn5a_PE=1_SV=1
T-3078-42.72	-0.967605	1	1	-.TLLYGKR(6)--AKSAK(2).-	>sp|Q9P7S2|RPN6_SCHPO_Probable_26S_proteasome_regulatory_subunit_rpn6_OS=Schizosaccharomyces_pombe_GN=rpn6_PE=2_SV=1	>sp|Q9UQY2|PSB1_SCHPO_Probable_proteasome_subunit_beta_type-1_OS=Schizosaccharomyces_pombe_GN=pam1_PE=2_SV=1
T-3494-46.15	-0.967642	1	1	-.SIAEKMNGASGAELK(5)--SSTAAKTFLEK(6).-	>sp|O94579|PSA2_SCHPO_Probable_proteasome_subunit_alpha_type-2_OS=Schizosaccharomyces_pombe_GN=SPCC1442.06_PE=2_SV=1	>sp|P41836|PRS8_SCHPO_26S_protease_regulatory_subunit_8_homolog_OS=Schizosaccharomyces_pombe_GN=let1_PE=2_SV=1
T-5382-60.00	-0.967702	1	1	-.EAEAARKK(7)--CIKR(3).-	>sp|Q10329|PSA7_SCHPO_Probable_proteasome_subunit_alpha_type-7_OS=Schizosaccharomyces_pombe_GN=SPBC106.16_PE=2_SV=1	>sp|Q9Y7T8|PSB3_SCHPO_Probable_proteasome_subunit_beta_type-3_OS=Schizosaccharomyces_pombe_GN=SPCC63.12c_PE=2_SV=1
T-8626-83.92	-0.968006	1	1	-.YTQSTNNDDPKKIIEEEGFTNR(12)--PPKEDWEK(1).-	>sp|O42931|PRS7_SCHPO_26S_protease_regulatory_subunit_7_homolog_OS=Schizosaccharomyces_pombe_GN=rpt1_PE=1_SV=2	>sp|P30655|PSB5_SCHPO_Proteasome_subunit_beta_type-5_OS=Schizosaccharomyces_pombe_GN=pts1_PE=2_SV=3
T-2771-40.03	-0.970865	1	1	-.TLIDKFSGEK(5)--GYSKPNER(4).-	>sp|Q09841|PSB7_SCHPO_Probable_proteasome_subunit_beta_type-7_OS=Schizosaccharomyces_pombe_GN=SPAC23D3.07_PE=2_SV=1	>sp|Q9P7S2|RPN6_SCHPO_Probable_26S_proteasome_regulatory_subunit_rpn6_OS=Schizosaccharomyces_pombe_GN=rpn6_PE=2_SV=1
T-8766-84.92	-0.971621	1	1	-.NKPGVYTKVCNYVNWIQQTIAAN(8)--TMTEKAR(5).-	>sp|P00761|TRYP_PIG_Trypsin_OS=Sus_scrofa_PE=1_SV=1	>sp|Q10335|RPN7_SCHPO_Probable_26S_proteasome_regulatory_subunit_rpn7_OS=Schizosaccharomyces_pombe_GN=rpn7_PE=2_SV=1
T-3060-42.59	-0.971982	1	1	-.ESLQRLLQGAR(1)--IDKKTTEEK(4).-	>sp|O74762|RPN2_SCHPO_26S_proteasome_regulatory_subunit_rpn2_OS=Schizosaccharomyces_pombe_GN=rpn2_PE=1_SV=1	>sp|P41878|RPN11_SCHPO_26S_proteasome_regulatory_subunit_rpn11_OS=Schizosaccharomyces_pombe_GN=rpn11_PE=1_SV=2
T-7367-74.29	-0.973963	1	1	-.LGLDSEESAEYIVAKGIR(15)--CVVHLNDASVAAKLLMK(13).-	>sp|O42897|RPN3_SCHPO_Probable_26S_proteasome_regulatory_subunit_rpn3_OS=Schizosaccharomyces_pombe_GN=rpn3_PE=2_SV=2	>sp|O74762|RPN2_SCHPO_26S_proteasome_regulatory_subunit_rpn2_OS=Schizosaccharomyces_pombe_GN=rpn2_PE=1_SV=1
T-5350-59.77	-0.97505	1	1	-.ELNLMDPKVPEDIFK(8)--DAFALAKEK(7).-	>sp|O14126|PRS6A_SCHPO_26S_protease_regulatory_subunit_6A_OS=Schizosaccharomyces_pombe_GN=tbp1_PE=2_SV=1	>sp|P87048|RPN1_SCHPO_26S_proteasome_regulatory_subunit_rpn1_OS=Schizosaccharomyces_pombe_GN=rpn1_PE=1_SV=2
T-9569-91.12	-0.975467	1	1	-.QEALSSKTLFTRPIPVRR(7)--PFGNTHNK(1).-	>sp|O14250|PSA1_SCHPO_Probable_proteasome_subunit_alpha_type-1_OS=Schizosaccharomyces_pombe_GN=SPAC6G10.04c_PE=2_SV=1	>sp|P06732|KCRM_HUMAN_Creatine_kinase_M-type_OS=Homo_sapiens_GN=CKM_PE=1_SV=2
T-6790-69.97	-0.975912	1	1	-.LDRKLEFPLPNEEAR(4)--TEVLK(1).-	>sp|O14126|PRS6A_SCHPO_26S_protease_regulatory_subunit_6A_OS=Schizosaccharomyces_pombe_GN=tbp1_PE=2_SV=1	>sp|P41836|PRS8_SCHPO_26S_protease_regulatory_subunit_8_homolog_OS=Schizosaccharomyces_pombe_GN=let1_PE=2_SV=1
T-8542-83.33	-0.976813	1	1	-.KILFENPDEATKR(1)--LMVEMEKK(7).-	>sp|P06732|KCRM_HUMAN_Creatine_kinase_M-type_OS=Homo_sapiens_GN=CKM_PE=1_SV=2	>sp|P36612|PRS4_SCHPO_26S_protease_regulatory_subunit_4_homolog_OS=Schizosaccharomyces_pombe_GN=mts2_PE=2_SV=1
T-6553-68.39	-0.977709	1	1	-.MSIMEYNGGSCVAMAGK(1)--TKINLIETLRTITDGK(2).-	>sp|Q9UTM3|RPN5_SCHPO_26S_proteasome_regulatory_subunit_rpn5_OS=Schizosaccharomyces_pombe_GN=rpn5a_PE=1_SV=1	>sp|Q9Y7T8|PSB3_SCHPO_Probable_proteasome_subunit_beta_type-3_OS=Schizosaccharomyces_pombe_GN=SPCC63.12c_PE=2_SV=1
T-7697-76.66	-0.978379	1	1	-.TDLNHENLKGGDDLDPNYVLSSR(9)--EKRTFLR(2).-	>sp|P06732|KCRM_HUMAN_Creatine_kinase_M-type_OS=Homo_sapiens_GN=CKM_PE=1_SV=2	>sp|Q9P7S2|RPN6_SCHPO_Probable_26S_proteasome_regulatory_subunit_rpn6_OS=Schizosaccharomyces_pombe_GN=rpn6_PE=2_SV=1
T-8321-81.65	-0.983026	1	1	-.MTDKYAFSLTTFSPNGK(1)--GILLYGPPGTGKTLLAR(12).-	>sp|O94579|PSA2_SCHPO_Probable_proteasome_subunit_alpha_type-2_OS=Schizosaccharomyces_pombe_GN=SPCC1442.06_PE=2_SV=1	>sp|P41836|PRS8_SCHPO_26S_protease_regulatory_subunit_8_homolog_OS=Schizosaccharomyces_pombe_GN=let1_PE=2_SV=1
T-2538-38.05	-0.983953	1	1	-.FGDGIQIAQLALKHR(13)--MPPK(1).-	>sp|O42931|PRS7_SCHPO_26S_protease_regulatory_subunit_7_homolog_OS=Schizosaccharomyces_pombe_GN=rpt1_PE=1_SV=2	>sp|O94444|RPN10_SCHPO_26S_proteasome_regulatory_subunit_rpn10_OS=Schizosaccharomyces_pombe_GN=rpn10_PE=1_SV=1
T-2851-40.72	-0.985151	1	1	-.KSGRSAPGVSTTSTIQ(1)--WAIKEKR(4).-	>sp|Q10329|PSA7_SCHPO_Probable_proteasome_subunit_alpha_type-7_OS=Schizosaccharomyces_pombe_GN=SPBC106.16_PE=2_SV=1	>sp|Q9P7S2|RPN6_SCHPO_Probable_26S_proteasome_regulatory_subunit_rpn6_OS=Schizosaccharomyces_pombe_GN=rpn6_PE=2_SV=1
T-6452-67.60	-0.985595	1	1	-.TEDDIKSLQSVGQIIGEVLK(6)--QIKEIKEVIELPVK(3).-	>sp|O74445|PRS10_SCHPO_Probable_26S_protease_subunit_rpt4_OS=Schizosaccharomyces_pombe_GN=rpt4_PE=2_SV=2	>sp|P41836|PRS8_SCHPO_26S_protease_regulatory_subunit_8_homolog_OS=Schizosaccharomyces_pombe_GN=let1_PE=2_SV=1
T-8636-84.01	-0.987846	1	1	-.QEYKDDINLDEASAMAVKFLSK(18)--KAIPLALGLLSASNPQMR(1).-	>sp|P87048|RPN1_SCHPO_26S_proteasome_regulatory_subunit_rpn1_OS=Schizosaccharomyces_pombe_GN=rpn1_PE=1_SV=2	>sp|Q09682|PSA4_SCHPO_Probable_proteasome_subunit_alpha_type-4_OS=Schizosaccharomyces_pombe_GN=SPAC13C5.01c_PE=2_SV=1
T-4584-54.28	-0.988886	1	1	-.SDYYMASTYTKKINVK(12)--GYSKPNER(4).-	>sp|Q09841|PSB7_SCHPO_Probable_proteasome_subunit_beta_type-7_OS=Schizosaccharomyces_pombe_GN=SPAC23D3.07_PE=2_SV=1	>sp|Q9UTM3|RPN5_SCHPO_26S_proteasome_regulatory_subunit_rpn5_OS=Schizosaccharomyces_pombe_GN=rpn5a_PE=1_SV=1
T-4541-53.97	-0.990356	1	1	-.SPAIIFIDELDAIGTKR(16)--DKKASLLTR(2).-	>sp|O14126|PRS6A_SCHPO_26S_protease_regulatory_subunit_6A_OS=Schizosaccharomyces_pombe_GN=tbp1_PE=2_SV=1	>sp|Q9UUB6|UBLH2_SCHPO_Ubiquitin_carboxyl-terminal_hydrolase_2_OS=Schizosaccharomyces_pombe_GN=uch2_PE=1_SV=1
T-8763-84.91	-0.991808	1	1	-.VHPEGKYVVDISPDIDIKEIKPNIR(21)--SQAR(1).-	>sp|O94517|PSA6_SCHPO_Probable_proteasome_subunit_alpha_type-6_OS=Schizosaccharomyces_pombe_GN=SPBC646.16_PE=2_SV=1	>sp|P41836|PRS8_SCHPO_26S_protease_regulatory_subunit_8_homolog_OS=Schizosaccharomyces_pombe_GN=let1_PE=2_SV=1
T-8257-81.17	-0.992146	1	1	-.DEKVANEQEQALTNLSDLYVRENR(3)--HESLKYR(5).-	>sp|P87048|RPN1_SCHPO_26S_proteasome_regulatory_subunit_rpn1_OS=Schizosaccharomyces_pombe_GN=rpn1_PE=1_SV=2	>sp|Q9P7S2|RPN6_SCHPO_Probable_26S_proteasome_regulatory_subunit_rpn6_OS=Schizosaccharomyces_pombe_GN=rpn6_PE=2_SV=1
T-3444-45.76	-0.993609	1	1	-.SIMEYNGGSCVAMAGKNCVAIASDLR(1)--GKYYPLK(2).-	>sp|P06732|KCRM_HUMAN_Creatine_kinase_M-type_OS=Homo_sapiens_GN=CKM_PE=1_SV=2	>sp|Q9Y7T8|PSB3_SCHPO_Probable_proteasome_subunit_beta_type-3_OS=Schizosaccharomyces_pombe_GN=SPCC63.12c_PE=2_SV=1
T-4080-50.48	-0.996121	1	1	-.LLENDIKVMKSEFQR(10)--KNVPK(1).-	>sp|O14126|PRS6A_SCHPO_26S_protease_regulatory_subunit_6A_OS=Schizosaccharomyces_pombe_GN=tbp1_PE=2_SV=1	>sp|Q10329|PSA7_SCHPO_Probable_proteasome_subunit_alpha_type-7_OS=Schizosaccharomyces_pombe_GN=SPBC106.16_PE=2_SV=1
T-5366-59.88	-0.997634	1	1	-.VVGSELIQKYLGDGPR(9)--MGINERK(1).-	>sp|P36612|PRS4_SCHPO_26S_protease_regulatory_subunit_4_homolog_OS=Schizosaccharomyces_pombe_GN=mts2_PE=2_SV=1	>sp|Q09841|PSB7_SCHPO_Probable_proteasome_subunit_beta_type-7_OS=Schizosaccharomyces_pombe_GN=SPAC23D3.07_PE=2_SV=1
T-3887-49.05	-0.999158	1	1	-.KILFENPDEATK(1)--EDCKSLKR(7).-	>sp|O74894|PRS6B_SCHPO_26S_protease_regulatory_subunit_6B_homolog_OS=Schizosaccharomyces_pombe_GN=rpt3_PE=2_SV=1	>sp|P36612|PRS4_SCHPO_26S_protease_regulatory_subunit_4_homolog_OS=Schizosaccharomyces_pombe_GN=mts2_PE=2_SV=1
T-8910-86.07	-0.999266	1	1	-.EFHKDMTLEEAEVLILKVLR(4)--NSTEEIDLYNR(1).-	>sp|O74894|PRS6B_SCHPO_26S_protease_regulatory_subunit_6B_homolog_OS=Schizosaccharomyces_pombe_GN=rpt3_PE=2_SV=1	>sp|Q9UT97|PSA5_SCHPO_Probable_proteasome_subunit_alpha_type-5_OS=Schizosaccharomyces_pombe_GN=SPAC323.02c_PE=1_SV=1
T-3081-42.75	-1.00011	1	1	-.KMSAQSCACMVR(1)--DTMNVDINAIKK(11).-	>sp|O43063|PSB6_SCHPO_Probable_proteasome_subunit_beta_type-6_OS=Schizosaccharomyces_pombe_GN=SPBC4C3.10c_PE=2_SV=1	>sp|Q9UQY2|PSB1_SCHPO_Probable_proteasome_subunit_beta_type-1_OS=Schizosaccharomyces_pombe_GN=pam1_PE=2_SV=1
T-1984-33.11	-1.00188	1	1	-.IDRPAQVISFKK(11)--KIFTIHTSK(1).-	>sp|P36612|PRS4_SCHPO_26S_protease_regulatory_subunit_4_homolog_OS=Schizosaccharomyces_pombe_GN=mts2_PE=2_SV=1	>sp|Q9UTM3|RPN5_SCHPO_26S_proteasome_regulatory_subunit_rpn5_OS=Schizosaccharomyces_pombe_GN=rpn5a_PE=1_SV=1
T-1008-21.54	-1.00221	1	1	-.MPFGNTHNKFK(1)--FNLMVICKDK(8).-	>sp|P06732|KCRM_HUMAN_Creatine_kinase_M-type_OS=Homo_sapiens_GN=CKM_PE=1_SV=2	>sp|Q9UUB6|UBLH2_SCHPO_Ubiquitin_carboxyl-terminal_hydrolase_2_OS=Schizosaccharomyces_pombe_GN=uch2_PE=1_SV=1
T-4328-52.38	-1.00236	1	1	-.LISGKLDEARELLVK(5)--GVSKDEK(4).-	>sp|Q9P7S2|RPN6_SCHPO_Probable_26S_proteasome_regulatory_subunit_rpn6_OS=Schizosaccharomyces_pombe_GN=rpn6_PE=2_SV=1	>sp|Q9US13|RPN9_SCHPO_Probable_26S_proteasome_regulatory_subunit_rpn9_OS=Schizosaccharomyces_pombe_GN=rpn9_PE=2_SV=1
T-5304-59.42	-1.00293	1	1	-.CFIVNELMRWPKIAEIYGSALR(12)--MESLQR(1).-	>sp|P41878|RPN11_SCHPO_26S_proteasome_regulatory_subunit_rpn11_OS=Schizosaccharomyces_pombe_GN=rpn11_PE=1_SV=2	>sp|Q9UTM3|RPN5_SCHPO_26S_proteasome_regulatory_subunit_rpn5_OS=Schizosaccharomyces_pombe_GN=rpn5a_PE=1_SV=1
T-9412-89.92	-1.00427	1	1	-.MPFGNTHNKFK(9)--TKINLIETLR(2).-	>sp|P06732|KCRM_HUMAN_Creatine_kinase_M-type_OS=Homo_sapiens_GN=CKM_PE=1_SV=2	>sp|Q9UTM3|RPN5_SCHPO_26S_proteasome_regulatory_subunit_rpn5_OS=Schizosaccharomyces_pombe_GN=rpn5a_PE=1_SV=1
T-5033-57.54	-1.00446	1	1	-.MEQKPEVDYSEK(1)--TEVLK(1).-	>sp|P41836|PRS8_SCHPO_26S_protease_regulatory_subunit_8_homolog_OS=Schizosaccharomyces_pombe_GN=let1_PE=2_SV=1	>sp|Q9UTM3|RPN5_SCHPO_26S_proteasome_regulatory_subunit_rpn5_OS=Schizosaccharomyces_pombe_GN=rpn5a_PE=1_SV=1
T-2480-37.54	-1.00573	1	1	-.ILFENPDEATKRK(11)--ELLKLKVELAK(6).-	>sp|P36612|PRS4_SCHPO_26S_protease_regulatory_subunit_4_homolog_OS=Schizosaccharomyces_pombe_GN=mts2_PE=2_SV=1	>sp|P50524|RPN12_SCHPO_26S_proteasome_regulatory_subunit_rpn12_OS=Schizosaccharomyces_pombe_GN=rpn12_PE=1_SV=1
T-5946-64.15	-1.00766	1	1	-.VLNKGDSGEMSLQKLFK(4)--NRLKAYQGIYLMSIR(4).-	>sp|P41836|PRS8_SCHPO_26S_protease_regulatory_subunit_8_homolog_OS=Schizosaccharomyces_pombe_GN=let1_PE=2_SV=1	>sp|Q10335|RPN7_SCHPO_Probable_26S_proteasome_regulatory_subunit_rpn7_OS=Schizosaccharomyces_pombe_GN=rpn7_PE=2_SV=1
T-10116-95.55	-1.00789	1	1	-.KMAIDDDINWEELAR(1)--KELLKLK(1).-	>sp|O14126|PRS6A_SCHPO_26S_protease_regulatory_subunit_6A_OS=Schizosaccharomyces_pombe_GN=tbp1_PE=2_SV=1	>sp|P50524|RPN12_SCHPO_26S_proteasome_regulatory_subunit_rpn12_OS=Schizosaccharomyces_pombe_GN=rpn12_PE=1_SV=1
T-4454-53.35	-1.0079	1	1	-.DEKYTLYDQNDTKEWLDK(3)--MPFGNTHNKFK(1).-	>sp|O14250|PSA1_SCHPO_Probable_proteasome_subunit_alpha_type-1_OS=Schizosaccharomyces_pombe_GN=SPAC6G10.04c_PE=2_SV=1	>sp|P06732|KCRM_HUMAN_Creatine_kinase_M-type_OS=Homo_sapiens_GN=CKM_PE=1_SV=2
T-3505-46.27	-1.00798	1	1	-.LTQLLSQIKEEQGDIK(9)--TSWIYKNK(6).-	>sp|P87048|RPN1_SCHPO_26S_proteasome_regulatory_subunit_rpn1_OS=Schizosaccharomyces_pombe_GN=rpn1_PE=1_SV=2	>sp|Q9UTM3|RPN5_SCHPO_26S_proteasome_regulatory_subunit_rpn5_OS=Schizosaccharomyces_pombe_GN=rpn5a_PE=1_SV=1
T-3002-42.10	-1.00799	1	1	-.ELISVSAASKILSNITYSYK(10)--KLGVKPPK(1).-	>sp|O14126|PRS6A_SCHPO_26S_protease_regulatory_subunit_6A_OS=Schizosaccharomyces_pombe_GN=tbp1_PE=2_SV=1	>sp|P30655|PSB5_SCHPO_Proteasome_subunit_beta_type-5_OS=Schizosaccharomyces_pombe_GN=pts1_PE=2_SV=3
T-3453-45.83	-1.00844	1	1	-.VTSKLLEQEESAEK(4)--KVADLK(1).-	>sp|O74445|PRS10_SCHPO_Probable_26S_protease_subunit_rpt4_OS=Schizosaccharomyces_pombe_GN=rpt4_PE=2_SV=2	>sp|Q09682|PSA4_SCHPO_Probable_proteasome_subunit_alpha_type-4_OS=Schizosaccharomyces_pombe_GN=SPAC13C5.01c_PE=2_SV=1
T-3338-44.89	-1.00995	1	1	-.MSSKDISSKSPSGNDALNDK(1)--KILFENPDEATKR(1).-	>sp|P36612|PRS4_SCHPO_26S_protease_regulatory_subunit_4_homolog_OS=Schizosaccharomyces_pombe_GN=mts2_PE=2_SV=1	>sp|P87048|RPN1_SCHPO_26S_proteasome_regulatory_subunit_rpn1_OS=Schizosaccharomyces_pombe_GN=rpn1_PE=1_SV=2
T-5223-58.88	-1.0105	1	1	-.ELFDPIISDRHGGYKPTDK(15)--KAQSGPDASAK(1).-	>sp|P06732|KCRM_HUMAN_Creatine_kinase_M-type_OS=Homo_sapiens_GN=CKM_PE=1_SV=2	>sp|P36612|PRS4_SCHPO_26S_protease_regulatory_subunit_4_homolog_OS=Schizosaccharomyces_pombe_GN=mts2_PE=2_SV=1
T-9995-94.59	-1.01062	1	1	-.MSTLDLNHLADLYDR(1)--LLIFEKQVR(6).-	>sp|P50524|RPN12_SCHPO_26S_proteasome_regulatory_subunit_rpn12_OS=Schizosaccharomyces_pombe_GN=rpn12_PE=1_SV=1	>sp|Q9UTM3|RPN5_SCHPO_26S_proteasome_regulatory_subunit_rpn5_OS=Schizosaccharomyces_pombe_GN=rpn5a_PE=1_SV=1
T-5162-58.46	-1.01255	1	1	-.KIEIPLPNEVGRMEILK(1)--DKPK(2).-	>sp|O74445|PRS10_SCHPO_Probable_26S_protease_subunit_rpt4_OS=Schizosaccharomyces_pombe_GN=rpt4_PE=2_SV=2	>sp|P36612|PRS4_SCHPO_26S_protease_regulatory_subunit_4_homolog_OS=Schizosaccharomyces_pombe_GN=mts2_PE=2_SV=1
T-2096-34.25	-1.01386	1	1	-.VADLKKLEGTIDYQK(6)--LAKRMK(3).-	>sp|O74445|PRS10_SCHPO_Probable_26S_protease_subunit_rpt4_OS=Schizosaccharomyces_pombe_GN=rpt4_PE=2_SV=2	>sp|O94444|RPN10_SCHPO_26S_proteasome_regulatory_subunit_rpn10_OS=Schizosaccharomyces_pombe_GN=rpn10_PE=1_SV=1
T-9023-86.99	-1.01557	1	1	-.SQDISINGNSKKEEPK(12)--KVPDK(1).-	>sp|O74762|RPN2_SCHPO_26S_proteasome_regulatory_subunit_rpn2_OS=Schizosaccharomyces_pombe_GN=rpn2_PE=1_SV=1	>sp|O94517|PSA6_SCHPO_Probable_proteasome_subunit_alpha_type-6_OS=Schizosaccharomyces_pombe_GN=SPBC646.16_PE=2_SV=1
T-10168-95.97	-1.01716	1	1	-.VSGSELVQKYIGEGSR(9)--VISMEKGGNMK(6).-	>sp|P06732|KCRM_HUMAN_Creatine_kinase_M-type_OS=Homo_sapiens_GN=CKM_PE=1_SV=2	>sp|P41836|PRS8_SCHPO_26S_protease_regulatory_subunit_8_homolog_OS=Schizosaccharomyces_pombe_GN=let1_PE=2_SV=1
T-6669-69.22	-1.01945	1	1	-.NSTEEIDLYNRWK(1)--KLGVKPPK(5).-	>sp|O14126|PRS6A_SCHPO_26S_protease_regulatory_subunit_6A_OS=Schizosaccharomyces_pombe_GN=tbp1_PE=2_SV=1	>sp|O74894|PRS6B_SCHPO_26S_protease_regulatory_subunit_6B_homolog_OS=Schizosaccharomyces_pombe_GN=rpt3_PE=2_SV=1
T-5063-57.73	-1.02114	1	1	-.ASKGSNDDEMK(3)--QAREKVLK(5).-	>sp|O74762|RPN2_SCHPO_26S_proteasome_regulatory_subunit_rpn2_OS=Schizosaccharomyces_pombe_GN=rpn2_PE=1_SV=1	>sp|P36612|PRS4_SCHPO_26S_protease_regulatory_subunit_4_homolog_OS=Schizosaccharomyces_pombe_GN=mts2_PE=2_SV=1
T-4564-54.11	-1.02242	1	1	-.FLHDKNSDYK(5)--GIDLKSIAEK(5).-	>sp|O74762|RPN2_SCHPO_26S_proteasome_regulatory_subunit_rpn2_OS=Schizosaccharomyces_pombe_GN=rpn2_PE=1_SV=1	>sp|P41836|PRS8_SCHPO_26S_protease_regulatory_subunit_8_homolog_OS=Schizosaccharomyces_pombe_GN=let1_PE=2_SV=1
T-4353-52.57	-1.02266	1	1	-.QIKEIKEVIELPVK(6)--VVDKDGIR(4).-	>sp|P41836|PRS8_SCHPO_26S_protease_regulatory_subunit_8_homolog_OS=Schizosaccharomyces_pombe_GN=let1_PE=2_SV=1	>sp|Q09720|PSB2_SCHPO_Probable_proteasome_subunit_beta_type-2_OS=Schizosaccharomyces_pombe_GN=SPAC31A2.04c_PE=2_SV=1
T-6599-68.70	-1.02338	1	1	-.SMTEKEQQQLIDDHFLFDKPVSPLLLASGMARDWPDAR(5)--TKKACIIFFDEIDAIGGAR(2).-	>sp|O42931|PRS7_SCHPO_26S_protease_regulatory_subunit_7_homolog_OS=Schizosaccharomyces_pombe_GN=rpt1_PE=1_SV=2	>sp|P06732|KCRM_HUMAN_Creatine_kinase_M-type_OS=Homo_sapiens_GN=CKM_PE=1_SV=2
T-4243-51.64	-1.02453	1	1	-.SEAAEFEYKNGYPMPCDVLAK(9)--KHLDAEVQK(1).-	>sp|O94517|PSA6_SCHPO_Probable_proteasome_subunit_alpha_type-6_OS=Schizosaccharomyces_pombe_GN=SPBC646.16_PE=2_SV=1	>sp|P41878|RPN11_SCHPO_26S_proteasome_regulatory_subunit_rpn11_OS=Schizosaccharomyces_pombe_GN=rpn11_PE=1_SV=2
T-3021-42.25	-1.02459	1	1	-.AVKPTDMEQFAFYK(14)--MATTVK(1).-	>sp|O43063|PSB6_SCHPO_Probable_proteasome_subunit_beta_type-6_OS=Schizosaccharomyces_pombe_GN=SPBC4C3.10c_PE=2_SV=1	>sp|O74894|PRS6B_SCHPO_26S_protease_regulatory_subunit_6B_homolog_OS=Schizosaccharomyces_pombe_GN=rpt3_PE=2_SV=1
T-7816-77.67	-1.02498	1	1	-.KFFAIDTANPIPVFTH(1)--SNPVFAENDEKGEKR(11).-	>sp|O43063|PSB6_SCHPO_Probable_proteasome_subunit_beta_type-6_OS=Schizosaccharomyces_pombe_GN=SPBC4C3.10c_PE=2_SV=1	>sp|Q9UTM3|RPN5_SCHPO_26S_proteasome_regulatory_subunit_rpn5_OS=Schizosaccharomyces_pombe_GN=rpn5a_PE=1_SV=1
T-1177-23.65	-1.02543	1	1	-.MPLLQSSVALLGQKIR(14)--KINVK(1).-	>sp|Q9US13|RPN9_SCHPO_Probable_26S_proteasome_regulatory_subunit_rpn9_OS=Schizosaccharomyces_pombe_GN=rpn9_PE=2_SV=1	>sp|Q9UTM3|RPN5_SCHPO_26S_proteasome_regulatory_subunit_rpn5_OS=Schizosaccharomyces_pombe_GN=rpn5a_PE=1_SV=1
T-1427-26.85	-1.02594	1	1	-.TDKYAFSLTTFSPNGK(3)--KDQKK(4).-	>decoy_reverse_sp|P36612|PRS4_SCHPO_Decoy_of_Reverse_of_26S_protease_regulatory_subunit_4_homolog_OS=Schizosaccharomyces_pombe_GN=mts2_PE=2_SV=1	>sp|O94579|PSA2_SCHPO_Probable_proteasome_subunit_alpha_type-2_OS=Schizosaccharomyces_pombe_GN=SPCC1442.06_PE=2_SV=1	>sp|P36612|PRS4_SCHPO_26S_protease_regulatory_subunit_4_homolog_OS=Schizosaccharomyces_pombe_GN=mts2_PE=2_SV=1
T-6502-67.94	-1.02668	1	1	-.DVEFLHSDKIDTIVKEIQDEK(15)--NSTNNTKER(7).-	>sp|P87048|RPN1_SCHPO_26S_proteasome_regulatory_subunit_rpn1_OS=Schizosaccharomyces_pombe_GN=rpn1_PE=1_SV=2	>sp|Q10329|PSA7_SCHPO_Probable_proteasome_subunit_alpha_type-7_OS=Schizosaccharomyces_pombe_GN=SPBC106.16_PE=2_SV=1
T-10189-96.15	-1.02669	1	1	-.EGNYGDGYALQPSYIHEYLSKVLYAR(21)--MPPK(1).-	>sp|O42931|PRS7_SCHPO_26S_protease_regulatory_subunit_7_homolog_OS=Schizosaccharomyces_pombe_GN=rpt1_PE=1_SV=2	>sp|Q9USQ9|PSB4_SCHPO_Probable_proteasome_subunit_beta_type-4_OS=Schizosaccharomyces_pombe_GN=SPBC577.10_PE=2_SV=1
T-9148-87.89	-1.03098	1	1	-.QDLADATVETLKAIEGKIAR(12)--MFR(1).-	>sp|O14250|PSA1_SCHPO_Probable_proteasome_subunit_alpha_type-1_OS=Schizosaccharomyces_pombe_GN=SPAC6G10.04c_PE=2_SV=1	>sp|P87048|RPN1_SCHPO_26S_proteasome_regulatory_subunit_rpn1_OS=Schizosaccharomyces_pombe_GN=rpn1_PE=1_SV=2
T-9126-87.70	-1.03124	1	1	-.EDLTDEEKAASIAVEDEKR(18)--EEMMNSIQQAVAK(13).-	>sp|Q9UTM3|RPN5_SCHPO_26S_proteasome_regulatory_subunit_rpn5_OS=Schizosaccharomyces_pombe_GN=rpn5a_PE=1_SV=1	>sp|Q9UUB6|UBLH2_SCHPO_Ubiquitin_carboxyl-terminal_hydrolase_2_OS=Schizosaccharomyces_pombe_GN=uch2_PE=1_SV=1
T-5976-64.33	-1.03281	1	1	-.SAQEILCNEPVETYGSFDLKEK(20)--QVMEEKLDSKNVQLAK(10).-	>sp|Q9UT97|PSA5_SCHPO_Probable_proteasome_subunit_alpha_type-5_OS=Schizosaccharomyces_pombe_GN=SPAC323.02c_PE=1_SV=1	>sp|Q9UTM3|RPN5_SCHPO_26S_proteasome_regulatory_subunit_rpn5_OS=Schizosaccharomyces_pombe_GN=rpn5a_PE=1_SV=1
T-3778-48.26	-1.03295	1	1	-.TYEAALEVIKNMGTVVDLLIENK(10)--KVADLK(1).-	>sp|O74445|PRS10_SCHPO_Probable_26S_protease_subunit_rpt4_OS=Schizosaccharomyces_pombe_GN=rpt4_PE=2_SV=2	>sp|Q9P7S2|RPN6_SCHPO_Probable_26S_proteasome_regulatory_subunit_rpn6_OS=Schizosaccharomyces_pombe_GN=rpn6_PE=2_SV=1
T-8237-81.03	-1.03394	1	1	-.SPAIIFIDELDAIGTKR(16)--KNVPK(1).-	>sp|O14126|PRS6A_SCHPO_26S_protease_regulatory_subunit_6A_OS=Schizosaccharomyces_pombe_GN=tbp1_PE=2_SV=1	>sp|Q10329|PSA7_SCHPO_Probable_proteasome_subunit_alpha_type-7_OS=Schizosaccharomyces_pombe_GN=SPBC106.16_PE=2_SV=1
T-8520-83.18	-1.0349	1	1	-.NSIVSKYTQSTNNDDPKK(17)--MPIDFKGFICKVVDK(6).-	>sp|P30655|PSB5_SCHPO_Proteasome_subunit_beta_type-5_OS=Schizosaccharomyces_pombe_GN=pts1_PE=2_SV=3	>sp|Q09720|PSB2_SCHPO_Probable_proteasome_subunit_beta_type-2_OS=Schizosaccharomyces_pombe_GN=SPAC31A2.04c_PE=2_SV=1
T-3264-44.29	-1.0353	1	1	-.DQELTEENVSISVIGKDEK(16)--YASQKRP(5).-	>sp|O14250|PSA1_SCHPO_Probable_proteasome_subunit_alpha_type-1_OS=Schizosaccharomyces_pombe_GN=SPAC6G10.04c_PE=2_SV=1	>sp|Q9UUB6|UBLH2_SCHPO_Ubiquitin_carboxyl-terminal_hydrolase_2_OS=Schizosaccharomyces_pombe_GN=uch2_PE=1_SV=1
T-9351-89.44	-1.0353	1	1	-.FRNQYDGDATTWSPQGRLHQVEYALEAIK(1)--LKPQDER(2).-	>sp|O14250|PSA1_SCHPO_Probable_proteasome_subunit_alpha_type-1_OS=Schizosaccharomyces_pombe_GN=SPAC6G10.04c_PE=2_SV=1	>sp|P36612|PRS4_SCHPO_26S_protease_regulatory_subunit_4_homolog_OS=Schizosaccharomyces_pombe_GN=mts2_PE=2_SV=1
T-1018-21.62	-1.03591	1	1	-.DWNACKKELLK(6)--MKDAVKEAAR(6).-	>sp|O59770|PSA3_SCHPO_Probable_proteasome_subunit_alpha_type-3_OS=Schizosaccharomyces_pombe_GN=SPCC1795.04c_PE=1_SV=1	>sp|P50524|RPN12_SCHPO_26S_proteasome_regulatory_subunit_rpn12_OS=Schizosaccharomyces_pombe_GN=rpn12_PE=1_SV=1
T-3383-45.31	-1.03806	1	1	-.ATTVKDTMNVDINAIK(5)--GTTAVLKEDIYK(7).-	>sp|O43063|PSB6_SCHPO_Probable_proteasome_subunit_beta_type-6_OS=Schizosaccharomyces_pombe_GN=SPBC4C3.10c_PE=2_SV=1	>sp|Q09841|PSB7_SCHPO_Probable_proteasome_subunit_beta_type-7_OS=Schizosaccharomyces_pombe_GN=SPAC23D3.07_PE=2_SV=1
T-970-21.02	-1.03962	1	1	-.ATSAGPKQTETINWLEKR(17)--GAFKV(4).-	>sp|O94517|PSA6_SCHPO_Probable_proteasome_subunit_alpha_type-6_OS=Schizosaccharomyces_pombe_GN=SPBC646.16_PE=2_SV=1	>sp|Q10335|RPN7_SCHPO_Probable_26S_proteasome_regulatory_subunit_rpn7_OS=Schizosaccharomyces_pombe_GN=rpn7_PE=2_SV=1
T-5369-59.90	-1.04064	1	1	-.MSRSYDSRTTIFSPEGR(1)--GSNDDEMKIDK(8).-	>sp|O74762|RPN2_SCHPO_26S_proteasome_regulatory_subunit_rpn2_OS=Schizosaccharomyces_pombe_GN=rpn2_PE=1_SV=1	>sp|Q09682|PSA4_SCHPO_Probable_proteasome_subunit_alpha_type-4_OS=Schizosaccharomyces_pombe_GN=SPAC13C5.01c_PE=2_SV=1
T-10276-96.87	-1.04127	1	1	-.GTTAVLKEDIYKFVTVQDLDEMQVDV(7)--GTKRR(3).-	>sp|O74440|RPN8_SCHPO_26S_proteasome_regulatory_subunit_rpn8_OS=Schizosaccharomyces_pombe_GN=rpn8_PE=2_SV=1	>sp|Q09841|PSB7_SCHPO_Probable_proteasome_subunit_beta_type-7_OS=Schizosaccharomyces_pombe_GN=SPAC23D3.07_PE=2_SV=1
T-8804-85.25	-1.04163	1	1	-.MSWTTIESDAGVFTDLIENLGVK(1)--KMQE(1).-	>sp|O94444|RPN10_SCHPO_26S_proteasome_regulatory_subunit_rpn10_OS=Schizosaccharomyces_pombe_GN=rpn10_PE=1_SV=1	>sp|Q9UUB6|UBLH2_SCHPO_Ubiquitin_carboxyl-terminal_hydrolase_2_OS=Schizosaccharomyces_pombe_GN=uch2_PE=1_SV=1
T-6855-70.49	-1.04251	1	1	-.DTMNVDINAIKK(11)--CSPSATLTHR(1).-	>sp|O43063|PSB6_SCHPO_Probable_proteasome_subunit_beta_type-6_OS=Schizosaccharomyces_pombe_GN=SPBC4C3.10c_PE=2_SV=1	>sp|Q10335|RPN7_SCHPO_Probable_26S_proteasome_regulatory_subunit_rpn7_OS=Schizosaccharomyces_pombe_GN=rpn7_PE=2_SV=1
T-926-20.38	-1.04304	1	1	-.TVQKVETAVLSTTVKAQAR(4)--VGIKPPK(4).-	>sp|O74445|PRS10_SCHPO_Probable_26S_protease_subunit_rpt4_OS=Schizosaccharomyces_pombe_GN=rpt4_PE=2_SV=2	>sp|O74762|RPN2_SCHPO_26S_proteasome_regulatory_subunit_rpn2_OS=Schizosaccharomyces_pombe_GN=rpn2_PE=1_SV=1
T-4214-51.42	-1.04588	1	1	-.HIGIATTGFIPDGQHIVKRAR(18)--YTQSTNNDDPKK(11).-	>sp|O59770|PSA3_SCHPO_Probable_proteasome_subunit_alpha_type-3_OS=Schizosaccharomyces_pombe_GN=SPCC1795.04c_PE=1_SV=1	>sp|P30655|PSB5_SCHPO_Proteasome_subunit_beta_type-5_OS=Schizosaccharomyces_pombe_GN=pts1_PE=2_SV=3
T-7067-71.98	-1.04613	1	1	-.HGQLKQSMTSLVQHVMTYLPGIDDLK(5)--YEVGAEYIKKVIAR(10).-	>sp|O42897|RPN3_SCHPO_Probable_26S_proteasome_regulatory_subunit_rpn3_OS=Schizosaccharomyces_pombe_GN=rpn3_PE=2_SV=2	>sp|Q9UTM3|RPN5_SCHPO_26S_proteasome_regulatory_subunit_rpn5_OS=Schizosaccharomyces_pombe_GN=rpn5a_PE=1_SV=1
T-4985-57.20	-1.04861	1	1	-.KACIIFFDEIDAIGGAR(1)--NCACVISQKK(9).-	>sp|O42931|PRS7_SCHPO_26S_protease_regulatory_subunit_7_homolog_OS=Schizosaccharomyces_pombe_GN=rpt1_PE=1_SV=2	>sp|O94517|PSA6_SCHPO_Probable_proteasome_subunit_alpha_type-6_OS=Schizosaccharomyces_pombe_GN=SPBC646.16_PE=2_SV=1
T-8435-82.57	-1.05092	1	1	-.LLKPRVNNRIGSVDR(3)--KGEIRMGTTITALR(1).-	>sp|O43063|PSB6_SCHPO_Probable_proteasome_subunit_beta_type-6_OS=Schizosaccharomyces_pombe_GN=SPBC4C3.10c_PE=2_SV=1	>sp|O59770|PSA3_SCHPO_Probable_proteasome_subunit_alpha_type-3_OS=Schizosaccharomyces_pombe_GN=SPCC1795.04c_PE=1_SV=1
T-1474-27.43	-1.05441	1	1	-.DISSKSPSGNDALNDK(5)--NKVLVK(2).-	>sp|P41836|PRS8_SCHPO_26S_protease_regulatory_subunit_8_homolog_OS=Schizosaccharomyces_pombe_GN=let1_PE=2_SV=1	>sp|P87048|RPN1_SCHPO_26S_proteasome_regulatory_subunit_rpn1_OS=Schizosaccharomyces_pombe_GN=rpn1_PE=1_SV=2
T-3786-48.32	-1.05495	1	1	-.SMAIDKDIRWELIAR(6)--KDQK(1).-	>decoy_reverse_sp|P36612|PRS4_SCHPO_Decoy_of_Reverse_of_26S_protease_regulatory_subunit_4_homolog_OS=Schizosaccharomyces_pombe_GN=mts2_PE=2_SV=1	>sp|O42931|PRS7_SCHPO_26S_protease_regulatory_subunit_7_homolog_OS=Schizosaccharomyces_pombe_GN=rpt1_PE=1_SV=2	>sp|P36612|PRS4_SCHPO_26S_protease_regulatory_subunit_4_homolog_OS=Schizosaccharomyces_pombe_GN=mts2_PE=2_SV=1
T-3722-47.86	-1.05583	1	1	-.KFTGGVLMLIDRESDK(1)--SSEETEDKK(8).-	>sp|O74762|RPN2_SCHPO_26S_proteasome_regulatory_subunit_rpn2_OS=Schizosaccharomyces_pombe_GN=rpn2_PE=1_SV=1	>sp|O94444|RPN10_SCHPO_26S_proteasome_regulatory_subunit_rpn10_OS=Schizosaccharomyces_pombe_GN=rpn10_PE=1_SV=1
T-5202-58.73	-1.05617	1	1	-.VGCDRNKYAIQLPLPPK(7)--EWDSKLKDLR(5).-	>sp|O42931|PRS7_SCHPO_26S_protease_regulatory_subunit_7_homolog_OS=Schizosaccharomyces_pombe_GN=rpt1_PE=1_SV=2	>sp|O74445|PRS10_SCHPO_Probable_26S_protease_subunit_rpt4_OS=Schizosaccharomyces_pombe_GN=rpt4_PE=2_SV=2
T-4430-53.20	-1.05892	1	1	-.VGKSAVIKTSTR(8)--LLEKLEIK(4).-	>sp|O14126|PRS6A_SCHPO_26S_protease_regulatory_subunit_6A_OS=Schizosaccharomyces_pombe_GN=tbp1_PE=2_SV=1	>sp|Q9USQ9|PSB4_SCHPO_Probable_proteasome_subunit_beta_type-4_OS=Schizosaccharomyces_pombe_GN=SPBC577.10_PE=2_SV=1
T-3378-45.27	-1.06003	1	1	-.NASVWFLDHNFMESMNEMFKK(20)--VVKGNQK(3).-	>sp|O42931|PRS7_SCHPO_26S_protease_regulatory_subunit_7_homolog_OS=Schizosaccharomyces_pombe_GN=rpt1_PE=1_SV=2	>sp|O74440|RPN8_SCHPO_26S_proteasome_regulatory_subunit_rpn8_OS=Schizosaccharomyces_pombe_GN=rpn8_PE=2_SV=1
T-1669-29.68	-1.06198	1	1	-.KTTEEK(1)--INYKK(4).-	>sp|O74762|RPN2_SCHPO_26S_proteasome_regulatory_subunit_rpn2_OS=Schizosaccharomyces_pombe_GN=rpn2_PE=1_SV=1	>sp|P41878|RPN11_SCHPO_26S_proteasome_regulatory_subunit_rpn11_OS=Schizosaccharomyces_pombe_GN=rpn11_PE=1_SV=2
T-7769-77.32	-1.06641	1	1	-.DISSKSPSGNDALNDK(5)--QYQEVVKQGDVLLNK(7).-	>sp|P87048|RPN1_SCHPO_26S_proteasome_regulatory_subunit_rpn1_OS=Schizosaccharomyces_pombe_GN=rpn1_PE=1_SV=2	>sp|Q10335|RPN7_SCHPO_Probable_26S_proteasome_regulatory_subunit_rpn7_OS=Schizosaccharomyces_pombe_GN=rpn7_PE=2_SV=1
T-5048-57.64	-1.0675	1	1	-.DTEMSVNMSDFLHDQATR(1)--SSTAAKTFLEK(6).-	>sp|O94579|PSA2_SCHPO_Probable_proteasome_subunit_alpha_type-2_OS=Schizosaccharomyces_pombe_GN=SPCC1442.06_PE=2_SV=1	>sp|Q9US13|RPN9_SCHPO_Probable_26S_proteasome_regulatory_subunit_rpn9_OS=Schizosaccharomyces_pombe_GN=rpn9_PE=2_SV=1
T-3660-47.41	-1.06865	1	1	-.GQAQSGNFSNFGDGANGDNKKDQK(21)--WAIKEKR(4).-	>sp|P36612|PRS4_SCHPO_26S_protease_regulatory_subunit_4_homolog_OS=Schizosaccharomyces_pombe_GN=mts2_PE=2_SV=1	>sp|Q9P7S2|RPN6_SCHPO_Probable_26S_proteasome_regulatory_subunit_rpn6_OS=Schizosaccharomyces_pombe_GN=rpn6_PE=2_SV=1
T-4730-55.36	-1.07088	1	1	-.ILFENPDEATKR(11)--IKLISGKLDEAR(7).-	>sp|P36612|PRS4_SCHPO_26S_protease_regulatory_subunit_4_homolog_OS=Schizosaccharomyces_pombe_GN=mts2_PE=2_SV=1	>sp|Q9US13|RPN9_SCHPO_Probable_26S_proteasome_regulatory_subunit_rpn9_OS=Schizosaccharomyces_pombe_GN=rpn9_PE=2_SV=1
T-6932-71.10	-1.07247	1	1	-.YYRAVYDTAVVQEDPEKWK(17)--YASQKRP(5).-	>sp|Q9UTM3|RPN5_SCHPO_26S_proteasome_regulatory_subunit_rpn5_OS=Schizosaccharomyces_pombe_GN=rpn5a_PE=1_SV=1	>sp|Q9UUB6|UBLH2_SCHPO_Ubiquitin_carboxyl-terminal_hydrolase_2_OS=Schizosaccharomyces_pombe_GN=uch2_PE=1_SV=1
T-6842-70.39	-1.07384	1	1	-.AIEDAQELNGEHEILEAMKNK(19)--KINVKFFEK(5).-	>sp|Q10335|RPN7_SCHPO_Probable_26S_proteasome_regulatory_subunit_rpn7_OS=Schizosaccharomyces_pombe_GN=rpn7_PE=2_SV=1	>sp|Q9UTM3|RPN5_SCHPO_26S_proteasome_regulatory_subunit_rpn5_OS=Schizosaccharomyces_pombe_GN=rpn5a_PE=1_SV=1
T-9723-92.46	-1.0741	1	1	-.MGTTITALRYKDGVILAADSR(11)--YYPLKSMTEK(5).-	>sp|O43063|PSB6_SCHPO_Probable_proteasome_subunit_beta_type-6_OS=Schizosaccharomyces_pombe_GN=SPBC4C3.10c_PE=2_SV=1	>sp|P06732|KCRM_HUMAN_Creatine_kinase_M-type_OS=Homo_sapiens_GN=CKM_PE=1_SV=2
T-1679-29.76	-1.07453	1	1	-.AVEKLSVEALNSLTGEFK(4)--MTEVLK(1).-	>sp|P06732|KCRM_HUMAN_Creatine_kinase_M-type_OS=Homo_sapiens_GN=CKM_PE=1_SV=2	>sp|P41836|PRS8_SCHPO_26S_protease_regulatory_subunit_8_homolog_OS=Schizosaccharomyces_pombe_GN=let1_PE=2_SV=1
T-5853-63.39	-1.07569	1	1	-.MSIMEYNGGSCVAMAGK(1)--IDTIVKEIQDEK(6).-	>sp|Q10329|PSA7_SCHPO_Probable_proteasome_subunit_alpha_type-7_OS=Schizosaccharomyces_pombe_GN=SPBC106.16_PE=2_SV=1	>sp|Q9Y7T8|PSB3_SCHPO_Probable_proteasome_subunit_beta_type-3_OS=Schizosaccharomyces_pombe_GN=SPCC63.12c_PE=2_SV=1
T-4083-50.51	-1.07802	1	1	-.RLLKLEEAMK(4)--EKASFAR(2).-	>sp|P50524|RPN12_SCHPO_26S_proteasome_regulatory_subunit_rpn12_OS=Schizosaccharomyces_pombe_GN=rpn12_PE=1_SV=1	>sp|Q9UQY2|PSB1_SCHPO_Probable_proteasome_subunit_beta_type-1_OS=Schizosaccharomyces_pombe_GN=pam1_PE=2_SV=1
T-7713-76.80	-1.08046	1	1	-.MMGINERKGFDFEYYQR(8)--LLMKLSSQNDDK(4).-	>sp|O74762|RPN2_SCHPO_26S_proteasome_regulatory_subunit_rpn2_OS=Schizosaccharomyces_pombe_GN=rpn2_PE=1_SV=1	>sp|Q09841|PSB7_SCHPO_Probable_proteasome_subunit_beta_type-7_OS=Schizosaccharomyces_pombe_GN=SPAC23D3.07_PE=2_SV=1
T-6293-66.47	-1.08186	1	1	-.NKADYYTNICDRER(2)--LAKRMK(3).-	>sp|O94444|RPN10_SCHPO_26S_proteasome_regulatory_subunit_rpn10_OS=Schizosaccharomyces_pombe_GN=rpn10_PE=1_SV=1	>sp|Q10335|RPN7_SCHPO_Probable_26S_proteasome_regulatory_subunit_rpn7_OS=Schizosaccharomyces_pombe_GN=rpn7_PE=2_SV=1
T-4733-55.38	-1.08249	1	1	-.ATTVKDTMNVDINAIKK(16)--QEVAAQKSSEETEDKK(7).-	>sp|O43063|PSB6_SCHPO_Probable_proteasome_subunit_beta_type-6_OS=Schizosaccharomyces_pombe_GN=SPBC4C3.10c_PE=2_SV=1	>sp|O94444|RPN10_SCHPO_26S_proteasome_regulatory_subunit_rpn10_OS=Schizosaccharomyces_pombe_GN=rpn10_PE=1_SV=1
T-7487-75.15	-1.08271	1	1	-.GIDLKSIAEKMNGASGAELK(10)--ASKGSNDDEMKIDK(3).-	>sp|O74762|RPN2_SCHPO_26S_proteasome_regulatory_subunit_rpn2_OS=Schizosaccharomyces_pombe_GN=rpn2_PE=1_SV=1	>sp|P41836|PRS8_SCHPO_26S_protease_regulatory_subunit_8_homolog_OS=Schizosaccharomyces_pombe_GN=let1_PE=2_SV=1
T-1147-23.16	-1.08308	1	1	-.KAIPLALGLLSASNPQMR(1)--TMTEKAR(5).-	>sp|P87048|RPN1_SCHPO_26S_proteasome_regulatory_subunit_rpn1_OS=Schizosaccharomyces_pombe_GN=rpn1_PE=1_SV=2	>sp|Q10335|RPN7_SCHPO_Probable_26S_proteasome_regulatory_subunit_rpn7_OS=Schizosaccharomyces_pombe_GN=rpn7_PE=2_SV=1
T-3718-47.84	-1.08555	1	1	-.IAQGLLYLGKGTMTLNPYHTER(10)--RFKK(3).-	>sp|O94517|PSA6_SCHPO_Probable_proteasome_subunit_alpha_type-6_OS=Schizosaccharomyces_pombe_GN=SPBC646.16_PE=2_SV=1	>sp|P87048|RPN1_SCHPO_26S_proteasome_regulatory_subunit_rpn1_OS=Schizosaccharomyces_pombe_GN=rpn1_PE=1_SV=2
T-5664-62.01	-1.08632	1	1	-.IPDSTYEMVGGLEKQIK(14)--FLSKTLDSNSLTHEK(4).-	>sp|P41836|PRS8_SCHPO_26S_protease_regulatory_subunit_8_homolog_OS=Schizosaccharomyces_pombe_GN=let1_PE=2_SV=1	>sp|Q09682|PSA4_SCHPO_Probable_proteasome_subunit_alpha_type-4_OS=Schizosaccharomyces_pombe_GN=SPAC13C5.01c_PE=2_SV=1
T-1022-21.66	-1.08726	1	1	-.TSTSSMTAVPKPLK(11)--QVMEEKLDSK(6).-	>sp|P87048|RPN1_SCHPO_26S_proteasome_regulatory_subunit_rpn1_OS=Schizosaccharomyces_pombe_GN=rpn1_PE=1_SV=2	>sp|Q9UT97|PSA5_SCHPO_Probable_proteasome_subunit_alpha_type-5_OS=Schizosaccharomyces_pombe_GN=SPAC323.02c_PE=1_SV=1
T-8505-83.08	-1.08838	1	1	-.GVLLYGPPGTGKTMLVKAVANSTAANFIR(12)--KASLLTR(1).-	>sp|O74894|PRS6B_SCHPO_26S_protease_regulatory_subunit_6B_homolog_OS=Schizosaccharomyces_pombe_GN=rpt3_PE=2_SV=1	>sp|Q9UUB6|UBLH2_SCHPO_Ubiquitin_carboxyl-terminal_hydrolase_2_OS=Schizosaccharomyces_pombe_GN=uch2_PE=1_SV=1
T-2892-41.13	-1.08867	1	1	-.KPTSELAIGASLEK(1)--DAVVLGVEKR(9).-	>sp|O94579|PSA2_SCHPO_Probable_proteasome_subunit_alpha_type-2_OS=Schizosaccharomyces_pombe_GN=SPCC1442.06_PE=2_SV=1	>sp|Q9UT97|PSA5_SCHPO_Probable_proteasome_subunit_alpha_type-5_OS=Schizosaccharomyces_pombe_GN=SPAC323.02c_PE=1_SV=1
T-8391-82.22	-1.09302	1	1	-.GIDLKSIAEKMNGASGAELK(10)--STMLEKIKENQEK(8).-	>sp|O14126|PRS6A_SCHPO_26S_protease_regulatory_subunit_6A_OS=Schizosaccharomyces_pombe_GN=tbp1_PE=2_SV=1	>sp|P41836|PRS8_SCHPO_26S_protease_regulatory_subunit_8_homolog_OS=Schizosaccharomyces_pombe_GN=let1_PE=2_SV=1
T-10152-95.85	-1.09683	1	1	-.SNDIEKAIDLYK(6)--EIKEVIELPVK(3).-	>sp|P41836|PRS8_SCHPO_26S_protease_regulatory_subunit_8_homolog_OS=Schizosaccharomyces_pombe_GN=let1_PE=2_SV=1	>sp|Q9P7S2|RPN6_SCHPO_Probable_26S_proteasome_regulatory_subunit_rpn6_OS=Schizosaccharomyces_pombe_GN=rpn6_PE=2_SV=1
T-6651-69.11	-1.09684	1	1	-.HNNHMAKVLTLELYKK(7)--DRIDKNTWNSTLETAK(5).-	>sp|P06732|KCRM_HUMAN_Creatine_kinase_M-type_OS=Homo_sapiens_GN=CKM_PE=1_SV=2	>sp|Q9UUB6|UBLH2_SCHPO_Ubiquitin_carboxyl-terminal_hydrolase_2_OS=Schizosaccharomyces_pombe_GN=uch2_PE=1_SV=1
T-10653-99.84	-1.09832	1	1	-.QEYKDDINLDEASAMAVK(4)--NHASIDKMK(7).-	>sp|P41878|RPN11_SCHPO_26S_proteasome_regulatory_subunit_rpn11_OS=Schizosaccharomyces_pombe_GN=rpn11_PE=1_SV=2	>sp|Q09682|PSA4_SCHPO_Probable_proteasome_subunit_alpha_type-4_OS=Schizosaccharomyces_pombe_GN=SPAC13C5.01c_PE=2_SV=1
T-7236-73.43	-1.09892	1	1	-.MSSKSSLELANNAVKSNDIEK(15)--KLEGTIDYQK(1).-	>sp|O74445|PRS10_SCHPO_Probable_26S_protease_subunit_rpt4_OS=Schizosaccharomyces_pombe_GN=rpt4_PE=2_SV=2	>sp|Q9P7S2|RPN6_SCHPO_Probable_26S_proteasome_regulatory_subunit_rpn6_OS=Schizosaccharomyces_pombe_GN=rpn6_PE=2_SV=1
T-8748-84.82	-1.0992	1	1	-.AIGSGSEPAKSELVKEFHK(15)--ATKQSKYTYDR(3).-	>sp|Q09841|PSB7_SCHPO_Probable_proteasome_subunit_beta_type-7_OS=Schizosaccharomyces_pombe_GN=SPAC23D3.07_PE=2_SV=1	>sp|Q9UT97|PSA5_SCHPO_Probable_proteasome_subunit_alpha_type-5_OS=Schizosaccharomyces_pombe_GN=SPAC323.02c_PE=1_SV=1
T-4005-49.96	-1.09941	1	1	-.MFMTRSEYDRGVNTFSPEGR(1)--KEEPK(1).-	>sp|O74762|RPN2_SCHPO_26S_proteasome_regulatory_subunit_rpn2_OS=Schizosaccharomyces_pombe_GN=rpn2_PE=1_SV=1	>sp|Q9UT97|PSA5_SCHPO_Probable_proteasome_subunit_alpha_type-5_OS=Schizosaccharomyces_pombe_GN=SPAC323.02c_PE=1_SV=1
T-3960-49.62	-1.09982	1	1	-.IQFCLALHNDSIKSMR(13)--SSTAAKTFLEKR(6).-	>sp|O42897|RPN3_SCHPO_Probable_26S_proteasome_regulatory_subunit_rpn3_OS=Schizosaccharomyces_pombe_GN=rpn3_PE=2_SV=2	>sp|O94579|PSA2_SCHPO_Probable_proteasome_subunit_alpha_type-2_OS=Schizosaccharomyces_pombe_GN=SPCC1442.06_PE=2_SV=1
T-911-20.21	-1.10075	1	1	-.LGVKPPK(4)--MESLQR(1).-	>sp|O14126|PRS6A_SCHPO_26S_protease_regulatory_subunit_6A_OS=Schizosaccharomyces_pombe_GN=tbp1_PE=2_SV=1	>sp|P41878|RPN11_SCHPO_26S_proteasome_regulatory_subunit_rpn11_OS=Schizosaccharomyces_pombe_GN=rpn11_PE=1_SV=2
T-7343-74.15	-1.10102	1	1	-.NIPKARASLTAAK(4)--MKDAVKEAAR(6).-	>sp|O59770|PSA3_SCHPO_Probable_proteasome_subunit_alpha_type-3_OS=Schizosaccharomyces_pombe_GN=SPCC1795.04c_PE=1_SV=1	>sp|Q9P7S2|RPN6_SCHPO_Probable_26S_proteasome_regulatory_subunit_rpn6_OS=Schizosaccharomyces_pombe_GN=rpn6_PE=2_SV=1
T-6570-68.51	-1.10215	1	1	-.QVMEEKLDSKNVQLAK(10)--GKYYPLKSMTEK(7).-	>sp|P06732|KCRM_HUMAN_Creatine_kinase_M-type_OS=Homo_sapiens_GN=CKM_PE=1_SV=2	>sp|Q9UT97|PSA5_SCHPO_Probable_proteasome_subunit_alpha_type-5_OS=Schizosaccharomyces_pombe_GN=SPAC323.02c_PE=1_SV=1
T-9330-89.19	-1.1031	1	1	-.TMLELLNQLDGFEATKNIK(16)--MSIMEYNGGSCVAMAGK(1).-	>sp|P41836|PRS8_SCHPO_26S_protease_regulatory_subunit_8_homolog_OS=Schizosaccharomyces_pombe_GN=let1_PE=2_SV=1	>sp|Q9Y7T8|PSB3_SCHPO_Probable_proteasome_subunit_beta_type-3_OS=Schizosaccharomyces_pombe_GN=SPCC63.12c_PE=2_SV=1
T-5299-59.39	-1.10361	1	1	-.VGQAVDVVGQAGRPKVITGWVTHTTPVLLHHNER(15)--LLKMQR(3).-	>sp|P36612|PRS4_SCHPO_26S_protease_regulatory_subunit_4_homolog_OS=Schizosaccharomyces_pombe_GN=mts2_PE=2_SV=1	>sp|P87048|RPN1_SCHPO_26S_proteasome_regulatory_subunit_rpn1_OS=Schizosaccharomyces_pombe_GN=rpn1_PE=1_SV=2
T-2613-38.74	-1.10414	1	1	-.GYSKPNERATKQSK(11)--SVQPTAKTVQK(7).-	>sp|O74762|RPN2_SCHPO_26S_proteasome_regulatory_subunit_rpn2_OS=Schizosaccharomyces_pombe_GN=rpn2_PE=1_SV=1	>sp|Q09841|PSB7_SCHPO_Probable_proteasome_subunit_beta_type-7_OS=Schizosaccharomyces_pombe_GN=SPAC23D3.07_PE=2_SV=1
T-8178-80.59	-1.10576	1	1	-.KVEFGLPDLEGRAHILR(1)--AVYDTAVVQEDPEKWK(14).-	>sp|O42931|PRS7_SCHPO_26S_protease_regulatory_subunit_7_homolog_OS=Schizosaccharomyces_pombe_GN=rpt1_PE=1_SV=2	>sp|Q9UTM3|RPN5_SCHPO_26S_proteasome_regulatory_subunit_rpn5_OS=Schizosaccharomyces_pombe_GN=rpn5a_PE=1_SV=1
T-6642-69.06	-1.10761	1	1	-.HEDALAKLGATLAQGIIDAGGR(7)--LNADVLGQLIKK(11).-	>sp|O42897|RPN3_SCHPO_Probable_26S_proteasome_regulatory_subunit_rpn3_OS=Schizosaccharomyces_pombe_GN=rpn3_PE=2_SV=2	>sp|O74762|RPN2_SCHPO_26S_proteasome_regulatory_subunit_rpn2_OS=Schizosaccharomyces_pombe_GN=rpn2_PE=1_SV=1
T-2176-34.97	-1.10762	1	1	-.LGDKGPAAARASR(4)--SLKRELIR(3).-	>sp|O14250|PSA1_SCHPO_Probable_proteasome_subunit_alpha_type-1_OS=Schizosaccharomyces_pombe_GN=SPAC6G10.04c_PE=2_SV=1	>sp|O74894|PRS6B_SCHPO_26S_protease_regulatory_subunit_6B_homolog_OS=Schizosaccharomyces_pombe_GN=rpt3_PE=2_SV=1
T-3895-49.10	-1.10868	1	1	-.TKDEGGPAGGLYI(2)--QIKEIK(3).-	>sp|P36612|PRS4_SCHPO_26S_protease_regulatory_subunit_4_homolog_OS=Schizosaccharomyces_pombe_GN=mts2_PE=2_SV=1	>sp|P41836|PRS8_SCHPO_26S_protease_regulatory_subunit_8_homolog_OS=Schizosaccharomyces_pombe_GN=let1_PE=2_SV=1
T-2035-33.61	-1.10917	1	1	-.NLSNVVEISGKGVFV(11)--ELLKLK(4).-	>sp|P50524|RPN12_SCHPO_26S_proteasome_regulatory_subunit_rpn12_OS=Schizosaccharomyces_pombe_GN=rpn12_PE=1_SV=1	>sp|Q9US13|RPN9_SCHPO_Probable_26S_proteasome_regulatory_subunit_rpn9_OS=Schizosaccharomyces_pombe_GN=rpn9_PE=2_SV=1
T-9462-90.27	-1.10952	1	1	-.MPIDFKGFICK(6)--DQKK(3).-	>decoy_reverse_sp|P36612|PRS4_SCHPO_Decoy_of_Reverse_of_26S_protease_regulatory_subunit_4_homolog_OS=Schizosaccharomyces_pombe_GN=mts2_PE=2_SV=1	>sp|P36612|PRS4_SCHPO_26S_protease_regulatory_subunit_4_homolog_OS=Schizosaccharomyces_pombe_GN=mts2_PE=2_SV=1	>sp|Q09720|PSB2_SCHPO_Probable_proteasome_subunit_beta_type-2_OS=Schizosaccharomyces_pombe_GN=SPAC31A2.04c_PE=2_SV=1
T-6059-64.85	-1.11147	1	1	-.MSRSYDSRTTIFSPEGR(1)--SERDTALEK(1).-	>sp|O74445|PRS10_SCHPO_Probable_26S_protease_subunit_rpt4_OS=Schizosaccharomyces_pombe_GN=rpt4_PE=2_SV=2	>sp|Q09682|PSA4_SCHPO_Probable_proteasome_subunit_alpha_type-4_OS=Schizosaccharomyces_pombe_GN=SPAC13C5.01c_PE=2_SV=1
T-8570-83.54	-1.11171	1	1	-.WKALERQLEMLDLQEGFIK(2)--EKRTFLR(2).-	>sp|O74894|PRS6B_SCHPO_26S_protease_regulatory_subunit_6B_homolog_OS=Schizosaccharomyces_pombe_GN=rpt3_PE=2_SV=1	>sp|Q9P7S2|RPN6_SCHPO_Probable_26S_proteasome_regulatory_subunit_rpn6_OS=Schizosaccharomyces_pombe_GN=rpn6_PE=2_SV=1
T-6892-70.78	-1.11282	1	1	-.FKKDGIPSNLTDTVETGIQALMSSLSTDFK(2)--MSSKDISSK(1).-	>sp|O94517|PSA6_SCHPO_Probable_proteasome_subunit_alpha_type-6_OS=Schizosaccharomyces_pombe_GN=SPBC646.16_PE=2_SV=1	>sp|P87048|RPN1_SCHPO_26S_proteasome_regulatory_subunit_rpn1_OS=Schizosaccharomyces_pombe_GN=rpn1_PE=1_SV=2
T-4347-52.53	-1.11293	1	1	-.DAVVLGVEKR(9)--MPPK(1).-	>sp|O42931|PRS7_SCHPO_26S_protease_regulatory_subunit_7_homolog_OS=Schizosaccharomyces_pombe_GN=rpt1_PE=1_SV=2	>sp|Q9UT97|PSA5_SCHPO_Probable_proteasome_subunit_alpha_type-5_OS=Schizosaccharomyces_pombe_GN=SPAC323.02c_PE=1_SV=1
T-6314-66.67	-1.11295	1	1	-.SRSYDSRTTIFSPEGR(1)--LEKGQSIDDMIPAQK(3).-	>sp|P06732|KCRM_HUMAN_Creatine_kinase_M-type_OS=Homo_sapiens_GN=CKM_PE=1_SV=2	>sp|Q09682|PSA4_SCHPO_Probable_proteasome_subunit_alpha_type-4_OS=Schizosaccharomyces_pombe_GN=SPAC13C5.01c_PE=2_SV=1
T-5796-62.96	-1.11298	1	1	-.IAQGLLYLGKGTMTLNPYHTER(10)--NPKADPLDERLSGVVEGIFQK(3).-	>sp|O74762|RPN2_SCHPO_26S_proteasome_regulatory_subunit_rpn2_OS=Schizosaccharomyces_pombe_GN=rpn2_PE=1_SV=1	>sp|P87048|RPN1_SCHPO_26S_proteasome_regulatory_subunit_rpn1_OS=Schizosaccharomyces_pombe_GN=rpn1_PE=1_SV=2
T-6698-69.38	-1.11451	1	1	-.SQDISINGNSKK(11)--YKVNLYKFR(7).-	>sp|O74762|RPN2_SCHPO_26S_proteasome_regulatory_subunit_rpn2_OS=Schizosaccharomyces_pombe_GN=rpn2_PE=1_SV=1	>sp|Q9Y7T8|PSB3_SCHPO_Probable_proteasome_subunit_beta_type-3_OS=Schizosaccharomyces_pombe_GN=SPCC63.12c_PE=2_SV=1
T-1872-31.80	-1.11496	1	1	-.LDSKNVQLAK(4)--LKVELAK(2).-	>sp|P50524|RPN12_SCHPO_26S_proteasome_regulatory_subunit_rpn12_OS=Schizosaccharomyces_pombe_GN=rpn12_PE=1_SV=1	>sp|Q9UT97|PSA5_SCHPO_Probable_proteasome_subunit_alpha_type-5_OS=Schizosaccharomyces_pombe_GN=SPAC323.02c_PE=1_SV=1
T-1125-22.85	-1.11688	1	1	-.EEMMNSIQQAVAK(13)--LISGKLDEAR(5).-	>sp|Q9US13|RPN9_SCHPO_Probable_26S_proteasome_regulatory_subunit_rpn9_OS=Schizosaccharomyces_pombe_GN=rpn9_PE=2_SV=1	>sp|Q9UTM3|RPN5_SCHPO_26S_proteasome_regulatory_subunit_rpn5_OS=Schizosaccharomyces_pombe_GN=rpn5a_PE=1_SV=1
T-7355-74.22	-1.12155	1	1	-.HVFPITKGIGCVMTGSIADARAQVSR(7)--MMGINER(1).-	>sp|O94517|PSA6_SCHPO_Probable_proteasome_subunit_alpha_type-6_OS=Schizosaccharomyces_pombe_GN=SPBC646.16_PE=2_SV=1	>sp|Q09841|PSB7_SCHPO_Probable_proteasome_subunit_beta_type-7_OS=Schizosaccharomyces_pombe_GN=SPAC23D3.07_PE=2_SV=1
T-9052-87.17	-1.12204	1	1	-.LDRKLEFPLPNEEAR(4)--NKADYYTNICDR(2).-	>sp|O14126|PRS6A_SCHPO_26S_protease_regulatory_subunit_6A_OS=Schizosaccharomyces_pombe_GN=tbp1_PE=2_SV=1	>sp|Q10335|RPN7_SCHPO_Probable_26S_proteasome_regulatory_subunit_rpn7_OS=Schizosaccharomyces_pombe_GN=rpn7_PE=2_SV=1
T-5770-62.78	-1.12358	1	1	-.SDYYMASTYTKKINVK(11)--KELLK(1).-	>sp|P50524|RPN12_SCHPO_26S_proteasome_regulatory_subunit_rpn12_OS=Schizosaccharomyces_pombe_GN=rpn12_PE=1_SV=1	>sp|Q9UTM3|RPN5_SCHPO_26S_proteasome_regulatory_subunit_rpn5_OS=Schizosaccharomyces_pombe_GN=rpn5a_PE=1_SV=1
T-3776-48.25	-1.12371	1	1	-.DCIVLGADTRATAGPIIADKNCK(20)--TLIDKFSGEKK(10).-	>sp|Q09841|PSB7_SCHPO_Probable_proteasome_subunit_beta_type-7_OS=Schizosaccharomyces_pombe_GN=SPAC23D3.07_PE=2_SV=1	>sp|Q9P7S2|RPN6_SCHPO_Probable_26S_proteasome_regulatory_subunit_rpn6_OS=Schizosaccharomyces_pombe_GN=rpn6_PE=2_SV=1
T-6276-66.37	-1.12456	1	1	-.NHASIDKMK(7)--PPKEDWEK(3).-	>sp|O42931|PRS7_SCHPO_26S_protease_regulatory_subunit_7_homolog_OS=Schizosaccharomyces_pombe_GN=rpt1_PE=1_SV=2	>sp|P41878|RPN11_SCHPO_26S_proteasome_regulatory_subunit_rpn11_OS=Schizosaccharomyces_pombe_GN=rpn11_PE=1_SV=2
T-2701-39.43	-1.12473	1	1	-.GNAKFGDGIQIAQLALK(4)--KLIR(1).-	>sp|O14250|PSA1_SCHPO_Probable_proteasome_subunit_alpha_type-1_OS=Schizosaccharomyces_pombe_GN=SPAC6G10.04c_PE=2_SV=1	>sp|O94444|RPN10_SCHPO_26S_proteasome_regulatory_subunit_rpn10_OS=Schizosaccharomyces_pombe_GN=rpn10_PE=1_SV=1
T-4573-54.17	-1.12755	1	1	-.GQAQSGNFSNFGDGANGDNKKDQK(1)--KVAQTTYK(1).-	>sp|O94579|PSA2_SCHPO_Probable_proteasome_subunit_alpha_type-2_OS=Schizosaccharomyces_pombe_GN=SPCC1442.06_PE=2_SV=1	>sp|P36612|PRS4_SCHPO_26S_protease_regulatory_subunit_4_homolog_OS=Schizosaccharomyces_pombe_GN=mts2_PE=2_SV=1
T-8899-85.98	-1.12909	1	1	-.THAVLVALKRNAEELSSYQK(9)--QSKYTYDR(3).-	>sp|O14250|PSA1_SCHPO_Probable_proteasome_subunit_alpha_type-1_OS=Schizosaccharomyces_pombe_GN=SPAC6G10.04c_PE=2_SV=1	>sp|Q09841|PSB7_SCHPO_Probable_proteasome_subunit_beta_type-7_OS=Schizosaccharomyces_pombe_GN=SPAC23D3.07_PE=2_SV=1
T-3414-45.53	-1.12987	1	1	-.LFAYPPKSVQPTAK(7)--KHLDAEVQK(1).-	>sp|O74762|RPN2_SCHPO_26S_proteasome_regulatory_subunit_rpn2_OS=Schizosaccharomyces_pombe_GN=rpn2_PE=1_SV=1	>sp|P41878|RPN11_SCHPO_26S_proteasome_regulatory_subunit_rpn11_OS=Schizosaccharomyces_pombe_GN=rpn11_PE=1_SV=2
T-10588-99.23	-1.13024	1	1	-.MCSPSATLTHRTMTEKAR(1)--EEFAEKAVSVIQAR(6).-	>sp|Q10335|RPN7_SCHPO_Probable_26S_proteasome_regulatory_subunit_rpn7_OS=Schizosaccharomyces_pombe_GN=rpn7_PE=2_SV=1	>sp|Q9UUB6|UBLH2_SCHPO_Ubiquitin_carboxyl-terminal_hydrolase_2_OS=Schizosaccharomyces_pombe_GN=uch2_PE=1_SV=1
T-1734-30.26	-1.13058	1	1	-.CIDMFIHKSAELYKNPK(14)--NCKK(3).-	>sp|O74762|RPN2_SCHPO_26S_proteasome_regulatory_subunit_rpn2_OS=Schizosaccharomyces_pombe_GN=rpn2_PE=1_SV=1	>sp|Q09841|PSB7_SCHPO_Probable_proteasome_subunit_beta_type-7_OS=Schizosaccharomyces_pombe_GN=SPAC23D3.07_PE=2_SV=1
T-6616-68.83	-1.13101	1	1	-.ATTVKDTMNVDINAIK(1)--LEKGQSIDDMIPAQK(3).-	>sp|O43063|PSB6_SCHPO_Probable_proteasome_subunit_beta_type-6_OS=Schizosaccharomyces_pombe_GN=SPBC4C3.10c_PE=2_SV=1	>sp|P06732|KCRM_HUMAN_Creatine_kinase_M-type_OS=Homo_sapiens_GN=CKM_PE=1_SV=2
T-2969-41.74	-1.13257	1	1	-.NCACVISQKKVPDK(9)--LQKYQATVMR(3).-	>sp|O94517|PSA6_SCHPO_Probable_proteasome_subunit_alpha_type-6_OS=Schizosaccharomyces_pombe_GN=SPBC646.16_PE=2_SV=1	>sp|Q10335|RPN7_SCHPO_Probable_26S_proteasome_regulatory_subunit_rpn7_OS=Schizosaccharomyces_pombe_GN=rpn7_PE=2_SV=1
T-4355-52.59	-1.13508	1	1	-.LQKYQATVMRGAFK(3)--VISMEKGGNMK(6).-	>sp|P06732|KCRM_HUMAN_Creatine_kinase_M-type_OS=Homo_sapiens_GN=CKM_PE=1_SV=2	>sp|Q10335|RPN7_SCHPO_Probable_26S_proteasome_regulatory_subunit_rpn7_OS=Schizosaccharomyces_pombe_GN=rpn7_PE=2_SV=1
T-6677-69.26	-1.13577	1	1	-.SQDISINGNSKKEEPK(12)--HKTDLNHENLK(2).-	>sp|O74762|RPN2_SCHPO_26S_proteasome_regulatory_subunit_rpn2_OS=Schizosaccharomyces_pombe_GN=rpn2_PE=1_SV=1	>sp|P06732|KCRM_HUMAN_Creatine_kinase_M-type_OS=Homo_sapiens_GN=CKM_PE=1_SV=2
T-4364-52.66	-1.13659	1	1	-.YVVDISPDIDIKEIKPNIR(12)--CIKR(3).-	>sp|P41836|PRS8_SCHPO_26S_protease_regulatory_subunit_8_homolog_OS=Schizosaccharomyces_pombe_GN=let1_PE=2_SV=1	>sp|Q9Y7T8|PSB3_SCHPO_Probable_proteasome_subunit_beta_type-3_OS=Schizosaccharomyces_pombe_GN=SPCC63.12c_PE=2_SV=1
T-1775-30.77	-1.13843	1	1	-.DFLDAVQKVVKGNQK(8)--KPRVVTALTMLK(1).-	>sp|O42931|PRS7_SCHPO_26S_protease_regulatory_subunit_7_homolog_OS=Schizosaccharomyces_pombe_GN=rpt1_PE=1_SV=2	>sp|Q09841|PSB7_SCHPO_Probable_proteasome_subunit_beta_type-7_OS=Schizosaccharomyces_pombe_GN=SPAC23D3.07_PE=2_SV=1
T-5967-64.28	-1.14064	1	1	-.SDYYMASTYTKKINVK(12)--KELLK(1).-	>sp|P50524|RPN12_SCHPO_26S_proteasome_regulatory_subunit_rpn12_OS=Schizosaccharomyces_pombe_GN=rpn12_PE=1_SV=1	>sp|Q9UTM3|RPN5_SCHPO_26S_proteasome_regulatory_subunit_rpn5_OS=Schizosaccharomyces_pombe_GN=rpn5a_PE=1_SV=1
T-10482-98.59	-1.14186	1	1	-.IKENQEKISNNK(2)--LDRKIEFPSYR(4).-	>sp|O14126|PRS6A_SCHPO_26S_protease_regulatory_subunit_6A_OS=Schizosaccharomyces_pombe_GN=tbp1_PE=2_SV=1	>sp|O74894|PRS6B_SCHPO_26S_protease_regulatory_subunit_6B_homolog_OS=Schizosaccharomyces_pombe_GN=rpt3_PE=2_SV=1
T-4751-55.49	-1.14352	1	1	-.EGKGEIYSFDPVGSYEREWCR(3)--AVYMGLKAFESCSNDEALR(7).-	>sp|Q9UQY2|PSB1_SCHPO_Probable_proteasome_subunit_beta_type-1_OS=Schizosaccharomyces_pombe_GN=pam1_PE=2_SV=1	>sp|Q9US13|RPN9_SCHPO_Probable_26S_proteasome_regulatory_subunit_rpn9_OS=Schizosaccharomyces_pombe_GN=rpn9_PE=2_SV=1
T-6031-64.69	-1.14502	1	1	-.NHASIDKMKSLSEQYTER(9)--FMTRSEYDR(1).-	>sp|P41878|RPN11_SCHPO_26S_proteasome_regulatory_subunit_rpn11_OS=Schizosaccharomyces_pombe_GN=rpn11_PE=1_SV=2	>sp|Q9UT97|PSA5_SCHPO_Probable_proteasome_subunit_alpha_type-5_OS=Schizosaccharomyces_pombe_GN=SPAC323.02c_PE=1_SV=1
T-8026-79.36	-1.14584	1	1	-.SGYDRALSVFSPDGRLLQVEYGQEAVR(1)--MNSIVSKYTQSTNNDDPK(1).-	>sp|P30655|PSB5_SCHPO_Proteasome_subunit_beta_type-5_OS=Schizosaccharomyces_pombe_GN=pts1_PE=2_SV=3	>sp|Q10329|PSA7_SCHPO_Probable_proteasome_subunit_alpha_type-7_OS=Schizosaccharomyces_pombe_GN=SPBC106.16_PE=2_SV=1
T-4997-57.28	-1.14635	1	1	-.CIDMFIHKSAELYK(8)--EIQDEKEAEAAR(6).-	>sp|O74762|RPN2_SCHPO_26S_proteasome_regulatory_subunit_rpn2_OS=Schizosaccharomyces_pombe_GN=rpn2_PE=1_SV=1	>sp|Q10329|PSA7_SCHPO_Probable_proteasome_subunit_alpha_type-7_OS=Schizosaccharomyces_pombe_GN=SPBC106.16_PE=2_SV=1
T-4164-51.10	-1.147	1	1	-.DYGKFLSAMHDLPVRGNAK(4)--FLHDKNSDYK(5).-	>sp|O74762|RPN2_SCHPO_26S_proteasome_regulatory_subunit_rpn2_OS=Schizosaccharomyces_pombe_GN=rpn2_PE=1_SV=1	>sp|O94444|RPN10_SCHPO_26S_proteasome_regulatory_subunit_rpn10_OS=Schizosaccharomyces_pombe_GN=rpn10_PE=1_SV=1
T-6593-68.66	-1.14811	1	1	-.QNLFVPTSDKEKASFAR(12)--LKPLIEKGGDWERK(7).-	>sp|P50524|RPN12_SCHPO_26S_proteasome_regulatory_subunit_rpn12_OS=Schizosaccharomyces_pombe_GN=rpn12_PE=1_SV=1	>sp|Q10335|RPN7_SCHPO_Probable_26S_proteasome_regulatory_subunit_rpn7_OS=Schizosaccharomyces_pombe_GN=rpn7_PE=2_SV=1
T-7370-74.31	-1.14876	1	1	-.GQAQSGNFSNFGDGANGDNKKDQK(1)--MATTVKDTMNVDINAIK(1).-	>sp|O43063|PSB6_SCHPO_Probable_proteasome_subunit_beta_type-6_OS=Schizosaccharomyces_pombe_GN=SPBC4C3.10c_PE=2_SV=1	>sp|P36612|PRS4_SCHPO_26S_protease_regulatory_subunit_4_homolog_OS=Schizosaccharomyces_pombe_GN=mts2_PE=2_SV=1
T-9729-92.51	-1.14928	1	1	-.NCACVISQKK(9)--FMTRSEYDR(1).-	>sp|O94517|PSA6_SCHPO_Probable_proteasome_subunit_alpha_type-6_OS=Schizosaccharomyces_pombe_GN=SPBC646.16_PE=2_SV=1	>sp|Q9UT97|PSA5_SCHPO_Probable_proteasome_subunit_alpha_type-5_OS=Schizosaccharomyces_pombe_GN=SPAC323.02c_PE=1_SV=1
T-4309-52.22	-1.15296	1	1	-.IDVLFSKIRLAYVYADMR(7)--KVAQTTYKK(1).-	>sp|O94579|PSA2_SCHPO_Probable_proteasome_subunit_alpha_type-2_OS=Schizosaccharomyces_pombe_GN=SPCC1442.06_PE=2_SV=1	>sp|Q10335|RPN7_SCHPO_Probable_26S_proteasome_regulatory_subunit_rpn7_OS=Schizosaccharomyces_pombe_GN=rpn7_PE=2_SV=1
T-4998-57.29	-1.15374	1	1	-.CIDMFIHKSAELYK(8)--HKTDLNHENLK(2).-	>sp|O74762|RPN2_SCHPO_26S_proteasome_regulatory_subunit_rpn2_OS=Schizosaccharomyces_pombe_GN=rpn2_PE=1_SV=1	>sp|P06732|KCRM_HUMAN_Creatine_kinase_M-type_OS=Homo_sapiens_GN=CKM_PE=1_SV=2
T-4741-55.43	-1.15572	1	1	-.FSFISNVRPKLFAYPPK(10)--WKALER(2).-	>sp|O74762|RPN2_SCHPO_26S_proteasome_regulatory_subunit_rpn2_OS=Schizosaccharomyces_pombe_GN=rpn2_PE=1_SV=1	>sp|O74894|PRS6B_SCHPO_26S_protease_regulatory_subunit_6B_homolog_OS=Schizosaccharomyces_pombe_GN=rpt3_PE=2_SV=1
T-3899-49.13	-1.15735	1	1	-.SMRYPMDAHKSELEGVEEAR(10)--KHGQLK(1).-	>sp|O42897|RPN3_SCHPO_Probable_26S_proteasome_regulatory_subunit_rpn3_OS=Schizosaccharomyces_pombe_GN=rpn3_PE=2_SV=2	>sp|Q9UTM3|RPN5_SCHPO_26S_proteasome_regulatory_subunit_rpn5_OS=Schizosaccharomyces_pombe_GN=rpn5a_PE=1_SV=1
T-9157-87.95	-1.15747	1	1	-.LDSKNVQLAKVTAEGGFHIYNDEEMADAVAR(10)--TVQKVETAVLSTTVKAQAR(4).-	>sp|O74762|RPN2_SCHPO_26S_proteasome_regulatory_subunit_rpn2_OS=Schizosaccharomyces_pombe_GN=rpn2_PE=1_SV=1	>sp|Q9UT97|PSA5_SCHPO_Probable_proteasome_subunit_alpha_type-5_OS=Schizosaccharomyces_pombe_GN=SPAC323.02c_PE=1_SV=1
T-8778-85.02	-1.15906	1	1	-.MSSKSSLELANNAVKSNDIEK(4)--KIYNEYPPTK(1).-	>sp|O94579|PSA2_SCHPO_Probable_proteasome_subunit_alpha_type-2_OS=Schizosaccharomyces_pombe_GN=SPCC1442.06_PE=2_SV=1	>sp|Q9P7S2|RPN6_SCHPO_Probable_26S_proteasome_regulatory_subunit_rpn6_OS=Schizosaccharomyces_pombe_GN=rpn6_PE=2_SV=1
T-6829-70.30	-1.15973	1	1	-.KVTSKLLEQEESAEK(5)--MNSTEEIDLYNRWK(1).-	>sp|O74894|PRS6B_SCHPO_26S_protease_regulatory_subunit_6B_homolog_OS=Schizosaccharomyces_pombe_GN=rpt3_PE=2_SV=1	>sp|Q09682|PSA4_SCHPO_Probable_proteasome_subunit_alpha_type-4_OS=Schizosaccharomyces_pombe_GN=SPAC13C5.01c_PE=2_SV=1
T-8420-82.41	-1.16114	1	1	-.QYQEVVKQGDVLLNKLQK(15)--EKVAFILDQVR(2).-	>sp|Q10335|RPN7_SCHPO_Probable_26S_proteasome_regulatory_subunit_rpn7_OS=Schizosaccharomyces_pombe_GN=rpn7_PE=2_SV=1	>sp|Q9UTM3|RPN5_SCHPO_26S_proteasome_regulatory_subunit_rpn5_OS=Schizosaccharomyces_pombe_GN=rpn5a_PE=1_SV=1
T-6106-65.23	-1.16411	1	1	-.YQATVMRGAFKV(11)--NIKVIMATNR(3).-	>sp|P41836|PRS8_SCHPO_26S_protease_regulatory_subunit_8_homolog_OS=Schizosaccharomyces_pombe_GN=let1_PE=2_SV=1	>sp|Q10335|RPN7_SCHPO_Probable_26S_proteasome_regulatory_subunit_rpn7_OS=Schizosaccharomyces_pombe_GN=rpn7_PE=2_SV=1
T-8670-84.27	-1.16427	1	1	-.GVLLYGPPGTGKTMLVKAVANSTAANFIR(12)--KILFENPDEATKR(1).-	>sp|O74894|PRS6B_SCHPO_26S_protease_regulatory_subunit_6B_homolog_OS=Schizosaccharomyces_pombe_GN=rpt3_PE=2_SV=1	>sp|P36612|PRS4_SCHPO_26S_protease_regulatory_subunit_4_homolog_OS=Schizosaccharomyces_pombe_GN=mts2_PE=2_SV=1
T-1556-28.56	-1.16796	1	1	-.QEVAAQKSSEETEDKK(7)--KATDDDR(1).-	>sp|O94444|RPN10_SCHPO_26S_proteasome_regulatory_subunit_rpn10_OS=Schizosaccharomyces_pombe_GN=rpn10_PE=1_SV=1	>sp|Q9USQ9|PSB4_SCHPO_Probable_proteasome_subunit_beta_type-4_OS=Schizosaccharomyces_pombe_GN=SPBC577.10_PE=2_SV=1
T-9698-92.28	-1.16924	1	1	-.TMLELLNQLDGFEATKNIKVIMATNR(19)--SPSGNDALNDKKGTK(11).-	>sp|P41836|PRS8_SCHPO_26S_protease_regulatory_subunit_8_homolog_OS=Schizosaccharomyces_pombe_GN=let1_PE=2_SV=1	>sp|P87048|RPN1_SCHPO_26S_proteasome_regulatory_subunit_rpn1_OS=Schizosaccharomyces_pombe_GN=rpn1_PE=1_SV=2
T-4555-54.05	-1.16988	1	1	-.CYAKNEWR(4)--ASKAAR(3).-	>sp|O74762|RPN2_SCHPO_26S_proteasome_regulatory_subunit_rpn2_OS=Schizosaccharomyces_pombe_GN=rpn2_PE=1_SV=1	>sp|Q10329|PSA7_SCHPO_Probable_proteasome_subunit_alpha_type-7_OS=Schizosaccharomyces_pombe_GN=SPBC106.16_PE=2_SV=1
T-2322-36.17	-1.17169	1	1	-.KDKPKYEPPVPTR(3)--IHLEKVSK(5).-	>sp|O74445|PRS10_SCHPO_Probable_26S_protease_subunit_rpt4_OS=Schizosaccharomyces_pombe_GN=rpt4_PE=2_SV=2	>sp|P36612|PRS4_SCHPO_26S_protease_regulatory_subunit_4_homolog_OS=Schizosaccharomyces_pombe_GN=mts2_PE=2_SV=1
T-7151-72.76	-1.17258	1	1	-.MEQKPEVDYSEKFAELQK(1)--MNSTEEIDLYNR(1).-	>sp|O74894|PRS6B_SCHPO_26S_protease_regulatory_subunit_6B_homolog_OS=Schizosaccharomyces_pombe_GN=rpt3_PE=2_SV=1	>sp|Q9UTM3|RPN5_SCHPO_26S_proteasome_regulatory_subunit_rpn5_OS=Schizosaccharomyces_pombe_GN=rpn5a_PE=1_SV=1
T-5191-58.66	-1.17277	1	1	-.AFNNAGITSVGVTGKNCACVISQK(15)--KHLDAEVQK(1).-	>sp|O94517|PSA6_SCHPO_Probable_proteasome_subunit_alpha_type-6_OS=Schizosaccharomyces_pombe_GN=SPBC646.16_PE=2_SV=1	>sp|P41878|RPN11_SCHPO_26S_proteasome_regulatory_subunit_rpn11_OS=Schizosaccharomyces_pombe_GN=rpn11_PE=1_SV=2
T-9388-89.74	-1.17302	1	1	-.LDPAGFYIGYKATSAGPKQTETINWLEK(11)--LEKGQSIDDMIPAQK(15).-	>sp|O94517|PSA6_SCHPO_Probable_proteasome_subunit_alpha_type-6_OS=Schizosaccharomyces_pombe_GN=SPBC646.16_PE=2_SV=1	>sp|P06732|KCRM_HUMAN_Creatine_kinase_M-type_OS=Homo_sapiens_GN=CKM_PE=1_SV=2
T-6573-68.53	-1.17513	1	1	-.NSTEEIDLYNRWKALER(1)--STMLEKIK(6).-	>sp|O14126|PRS6A_SCHPO_26S_protease_regulatory_subunit_6A_OS=Schizosaccharomyces_pombe_GN=tbp1_PE=2_SV=1	>sp|O74894|PRS6B_SCHPO_26S_protease_regulatory_subunit_6B_homolog_OS=Schizosaccharomyces_pombe_GN=rpt3_PE=2_SV=1
T-10023-94.81	-1.1759	1	1	-.TTEEKEATPMEMDEEK(5)--HYYSLRINYKK(10).-	>sp|O74762|RPN2_SCHPO_26S_proteasome_regulatory_subunit_rpn2_OS=Schizosaccharomyces_pombe_GN=rpn2_PE=1_SV=1	>sp|P41878|RPN11_SCHPO_26S_proteasome_regulatory_subunit_rpn11_OS=Schizosaccharomyces_pombe_GN=rpn11_PE=1_SV=2
T-7101-72.30	-1.17609	1	1	-.LGIDPPKGIMLYGPPGTGK(7)--SQDISINGNSKK(11).-	>sp|O42931|PRS7_SCHPO_26S_protease_regulatory_subunit_7_homolog_OS=Schizosaccharomyces_pombe_GN=rpt1_PE=1_SV=2	>sp|O74762|RPN2_SCHPO_26S_proteasome_regulatory_subunit_rpn2_OS=Schizosaccharomyces_pombe_GN=rpn2_PE=1_SV=1
T-10158-95.90	-1.17622	1	1	-.LKGDLFSVGSGSTFAYGVLDSGYR(2)--MVCKIWK(4).-	>sp|P30655|PSB5_SCHPO_Proteasome_subunit_beta_type-5_OS=Schizosaccharomyces_pombe_GN=pts1_PE=2_SV=3	>sp|Q09682|PSA4_SCHPO_Probable_proteasome_subunit_alpha_type-4_OS=Schizosaccharomyces_pombe_GN=SPAC13C5.01c_PE=2_SV=1
T-6466-67.69	-1.18102	1	1	-.MNGASGAELKGVCTEAGMFALR(10)--WKTLSKESAR(2).-	>sp|P41836|PRS8_SCHPO_26S_protease_regulatory_subunit_8_homolog_OS=Schizosaccharomyces_pombe_GN=let1_PE=2_SV=1	>sp|Q9USQ9|PSB4_SCHPO_Probable_proteasome_subunit_beta_type-4_OS=Schizosaccharomyces_pombe_GN=SPBC577.10_PE=2_SV=1
T-2443-37.20	-1.18187	1	1	-.QTETINWLEKRFK(10)--IIPLKK(5).-	>sp|O94517|PSA6_SCHPO_Probable_proteasome_subunit_alpha_type-6_OS=Schizosaccharomyces_pombe_GN=SPBC646.16_PE=2_SV=1	>sp|Q9UQY2|PSB1_SCHPO_Probable_proteasome_subunit_beta_type-1_OS=Schizosaccharomyces_pombe_GN=pam1_PE=2_SV=1
T-8666-84.24	-1.1834	1	1	-.VALRNDSYQLIKILPNK(12)--TSETNDRNSTNNTKER(14).-	>sp|P41836|PRS8_SCHPO_26S_protease_regulatory_subunit_8_homolog_OS=Schizosaccharomyces_pombe_GN=let1_PE=2_SV=1	>sp|P87048|RPN1_SCHPO_26S_proteasome_regulatory_subunit_rpn1_OS=Schizosaccharomyces_pombe_GN=rpn1_PE=1_SV=2
T-4961-57.04	-1.18374	1	1	-.ISLRDVCIKLGLDSEESAEYIVAK(9)--DAVVLGVEKR(9).-	>sp|O42897|RPN3_SCHPO_Probable_26S_proteasome_regulatory_subunit_rpn3_OS=Schizosaccharomyces_pombe_GN=rpn3_PE=2_SV=2	>sp|Q9UT97|PSA5_SCHPO_Probable_proteasome_subunit_alpha_type-5_OS=Schizosaccharomyces_pombe_GN=SPAC323.02c_PE=1_SV=1
T-9762-92.75	-1.18557	1	1	-.QIQPKTFANLVSSTLYEKR(5)--KNVPK(1).-	>sp|Q10329|PSA7_SCHPO_Probable_proteasome_subunit_alpha_type-7_OS=Schizosaccharomyces_pombe_GN=SPBC106.16_PE=2_SV=1	>sp|Q9Y7T8|PSB3_SCHPO_Probable_proteasome_subunit_beta_type-3_OS=Schizosaccharomyces_pombe_GN=SPCC63.12c_PE=2_SV=1
T-9129-87.73	-1.18675	1	1	-.DDINLDEASAMAVKFLSKTLDSNSLTHEK(18)--INYKKTELEEIMLLNLHK(5).-	>sp|P41878|RPN11_SCHPO_26S_proteasome_regulatory_subunit_rpn11_OS=Schizosaccharomyces_pombe_GN=rpn11_PE=1_SV=2	>sp|Q09682|PSA4_SCHPO_Probable_proteasome_subunit_alpha_type-4_OS=Schizosaccharomyces_pombe_GN=SPAC13C5.01c_PE=2_SV=1
T-4086-50.53	-1.19068	1	1	-.ELAAIKEDTEAVLK(6)--LMSKVAEK(4).-	>sp|O14250|PSA1_SCHPO_Probable_proteasome_subunit_alpha_type-1_OS=Schizosaccharomyces_pombe_GN=SPAC6G10.04c_PE=2_SV=1	>sp|O42931|PRS7_SCHPO_26S_protease_regulatory_subunit_7_homolog_OS=Schizosaccharomyces_pombe_GN=rpt1_PE=1_SV=2
T-9293-88.92	-1.19326	1	1	-.CYAKNEWRHVLGIAIEAHR(4)--DKPKYEPPVPTR(2).-	>sp|O74762|RPN2_SCHPO_26S_proteasome_regulatory_subunit_rpn2_OS=Schizosaccharomyces_pombe_GN=rpn2_PE=1_SV=1	>sp|P36612|PRS4_SCHPO_26S_protease_regulatory_subunit_4_homolog_OS=Schizosaccharomyces_pombe_GN=mts2_PE=2_SV=1
T-5474-60.69	-1.19456	1	1	-.QLEMLDLQEGFIKEDCKSLK(13)--KINVK(1).-	>sp|O74894|PRS6B_SCHPO_26S_protease_regulatory_subunit_6B_homolog_OS=Schizosaccharomyces_pombe_GN=rpt3_PE=2_SV=1	>sp|Q9UTM3|RPN5_SCHPO_26S_proteasome_regulatory_subunit_rpn5_OS=Schizosaccharomyces_pombe_GN=rpn5a_PE=1_SV=1
T-1997-33.24	-1.19459	1	1	-.KVTSKLLEQEESAEK(5)--EDCKSLKR(4).-	>sp|O74894|PRS6B_SCHPO_26S_protease_regulatory_subunit_6B_homolog_OS=Schizosaccharomyces_pombe_GN=rpt3_PE=2_SV=1	>sp|Q09682|PSA4_SCHPO_Probable_proteasome_subunit_alpha_type-4_OS=Schizosaccharomyces_pombe_GN=SPAC13C5.01c_PE=2_SV=1
T-4647-54.77	-1.19543	1	1	-.EATPMEMDEEKSQDISINGNSK(11)--MIDDQR(1).-	>sp|O42897|RPN3_SCHPO_Probable_26S_proteasome_regulatory_subunit_rpn3_OS=Schizosaccharomyces_pombe_GN=rpn3_PE=2_SV=2	>sp|O74762|RPN2_SCHPO_26S_proteasome_regulatory_subunit_rpn2_OS=Schizosaccharomyces_pombe_GN=rpn2_PE=1_SV=1
T-1708-29.99	-1.19722	1	1	-.KDWNACK(1)--EIKPNIR(3).-	>sp|P41836|PRS8_SCHPO_26S_protease_regulatory_subunit_8_homolog_OS=Schizosaccharomyces_pombe_GN=let1_PE=2_SV=1	>sp|P50524|RPN12_SCHPO_26S_proteasome_regulatory_subunit_rpn12_OS=Schizosaccharomyces_pombe_GN=rpn12_PE=1_SV=1
T-10470-98.49	-1.19818	1	1	-.DEKYTLYDQNDTKEWLDK(13)--SVQPTAKTVQK(7).-	>sp|O14250|PSA1_SCHPO_Probable_proteasome_subunit_alpha_type-1_OS=Schizosaccharomyces_pombe_GN=SPAC6G10.04c_PE=2_SV=1	>sp|O74762|RPN2_SCHPO_26S_proteasome_regulatory_subunit_rpn2_OS=Schizosaccharomyces_pombe_GN=rpn2_PE=1_SV=1
T-8742-84.78	-1.19854	1	1	-.KALSSLKYMLLSQIMLNSVSEVK(1)--MGINER(1).-	>sp|Q09841|PSB7_SCHPO_Probable_proteasome_subunit_beta_type-7_OS=Schizosaccharomyces_pombe_GN=SPAC23D3.07_PE=2_SV=1	>sp|Q9P7S2|RPN6_SCHPO_Probable_26S_proteasome_regulatory_subunit_rpn6_OS=Schizosaccharomyces_pombe_GN=rpn6_PE=2_SV=1
T-6958-71.31	-1.20017	1	1	-.TMVYSDNTSIITSAGGLMALLDEQER(1)--KNTEDIEMTA(1).-	>sp|O74762|RPN2_SCHPO_26S_proteasome_regulatory_subunit_rpn2_OS=Schizosaccharomyces_pombe_GN=rpn2_PE=1_SV=1	>sp|P87048|RPN1_SCHPO_26S_proteasome_regulatory_subunit_rpn1_OS=Schizosaccharomyces_pombe_GN=rpn1_PE=1_SV=2
T-5412-60.26	-1.203	1	1	-.ALQDYKPELASDPIIR(6)--FGNRDLVKK(8).-	>sp|O74445|PRS10_SCHPO_Probable_26S_protease_subunit_rpt4_OS=Schizosaccharomyces_pombe_GN=rpt4_PE=2_SV=2	>sp|Q9P7S2|RPN6_SCHPO_Probable_26S_proteasome_regulatory_subunit_rpn6_OS=Schizosaccharomyces_pombe_GN=rpn6_PE=2_SV=1
T-8726-84.68	-1.20394	1	1	-.YYRAVYDTAVVQEDPEKWK(17)--GSNDDEMKIDKK(11).-	>sp|O74762|RPN2_SCHPO_26S_proteasome_regulatory_subunit_rpn2_OS=Schizosaccharomyces_pombe_GN=rpn2_PE=1_SV=1	>sp|Q9UTM3|RPN5_SCHPO_26S_proteasome_regulatory_subunit_rpn5_OS=Schizosaccharomyces_pombe_GN=rpn5a_PE=1_SV=1
T-4528-53.88	-1.20506	1	1	-.FFEKEDVQSLKLK(11)--KVEFGLPDLEGR(1).-	>sp|O42931|PRS7_SCHPO_26S_protease_regulatory_subunit_7_homolog_OS=Schizosaccharomyces_pombe_GN=rpt1_PE=1_SV=2	>sp|Q9UTM3|RPN5_SCHPO_26S_proteasome_regulatory_subunit_rpn5_OS=Schizosaccharomyces_pombe_GN=rpn5a_PE=1_SV=1
T-4374-52.76	-1.20613	1	1	-.KHFEQVINEK(1)--QVMEEKLDSK(6).-	>sp|O74762|RPN2_SCHPO_26S_proteasome_regulatory_subunit_rpn2_OS=Schizosaccharomyces_pombe_GN=rpn2_PE=1_SV=1	>sp|Q9UT97|PSA5_SCHPO_Probable_proteasome_subunit_alpha_type-5_OS=Schizosaccharomyces_pombe_GN=SPAC323.02c_PE=1_SV=1
T-4287-52.03	-1.20649	1	1	-.HESLKYR(5)--FMTR(1).-	>sp|P87048|RPN1_SCHPO_26S_proteasome_regulatory_subunit_rpn1_OS=Schizosaccharomyces_pombe_GN=rpn1_PE=1_SV=2	>sp|Q9UT97|PSA5_SCHPO_Probable_proteasome_subunit_alpha_type-5_OS=Schizosaccharomyces_pombe_GN=SPAC323.02c_PE=1_SV=1
T-6893-70.78	-1.20704	1	1	-.INDTVGIKESDTGLAPISFWDVAADRQR(8)--KNTEDIEMTA(1).-	>sp|O42931|PRS7_SCHPO_26S_protease_regulatory_subunit_7_homolog_OS=Schizosaccharomyces_pombe_GN=rpt1_PE=1_SV=2	>sp|P87048|RPN1_SCHPO_26S_proteasome_regulatory_subunit_rpn1_OS=Schizosaccharomyces_pombe_GN=rpn1_PE=1_SV=2
T-10375-97.73	-1.20715	1	1	-.NLLLQEKGFPTPK(7)--LLENDIKVMK(7).-	>sp|O14126|PRS6A_SCHPO_26S_protease_regulatory_subunit_6A_OS=Schizosaccharomyces_pombe_GN=tbp1_PE=2_SV=1	>sp|Q09841|PSB7_SCHPO_Probable_proteasome_subunit_beta_type-7_OS=Schizosaccharomyces_pombe_GN=SPAC23D3.07_PE=2_SV=1
T-9030-87.04	-1.20781	1	1	-.IGDLCAFTDALSKYEAEFR(13)--NDSYQLIKILPNK(8).-	>sp|O42897|RPN3_SCHPO_Probable_26S_proteasome_regulatory_subunit_rpn3_OS=Schizosaccharomyces_pombe_GN=rpn3_PE=2_SV=2	>sp|P41836|PRS8_SCHPO_26S_protease_regulatory_subunit_8_homolog_OS=Schizosaccharomyces_pombe_GN=let1_PE=2_SV=1
T-6132-65.39	-1.20841	1	1	-.MMGINERKGFDFEYYQR(1)--VLSNYMKQEALSSK(7).-	>sp|O14250|PSA1_SCHPO_Probable_proteasome_subunit_alpha_type-1_OS=Schizosaccharomyces_pombe_GN=SPAC6G10.04c_PE=2_SV=1	>sp|Q09841|PSB7_SCHPO_Probable_proteasome_subunit_beta_type-7_OS=Schizosaccharomyces_pombe_GN=SPAC23D3.07_PE=2_SV=1
T-3121-43.08	-1.20958	1	1	-.EQKPEVDYSEK(1)--GKYYPLK(2).-	>sp|P06732|KCRM_HUMAN_Creatine_kinase_M-type_OS=Homo_sapiens_GN=CKM_PE=1_SV=2	>sp|Q9UTM3|RPN5_SCHPO_26S_proteasome_regulatory_subunit_rpn5_OS=Schizosaccharomyces_pombe_GN=rpn5a_PE=1_SV=1
T-2349-36.39	-1.20962	1	1	-.VEAQNHKLNLADPVSIEYLTR(7)--QDPKK(4).-	>sp|P41878|RPN11_SCHPO_26S_proteasome_regulatory_subunit_rpn11_OS=Schizosaccharomyces_pombe_GN=rpn11_PE=1_SV=2	>sp|Q10329|PSA7_SCHPO_Probable_proteasome_subunit_alpha_type-7_OS=Schizosaccharomyces_pombe_GN=SPBC106.16_PE=2_SV=1
T-2601-38.64	-1.21074	1	1	-.KPRVVTALTMLK(1)--NKHCLIK(2).-	>sp|P30655|PSB5_SCHPO_Proteasome_subunit_beta_type-5_OS=Schizosaccharomyces_pombe_GN=pts1_PE=2_SV=3	>sp|Q09841|PSB7_SCHPO_Probable_proteasome_subunit_beta_type-7_OS=Schizosaccharomyces_pombe_GN=SPAC23D3.07_PE=2_SV=1
T-9603-91.45	-1.21151	1	1	-.ARSEAAEFEYKNGYPMPCDVLAK(11)--GTTAVLKEDIYK(7).-	>sp|O94517|PSA6_SCHPO_Probable_proteasome_subunit_alpha_type-6_OS=Schizosaccharomyces_pombe_GN=SPBC646.16_PE=2_SV=1	>sp|Q09841|PSB7_SCHPO_Probable_proteasome_subunit_beta_type-7_OS=Schizosaccharomyces_pombe_GN=SPAC23D3.07_PE=2_SV=1
T-5792-62.93	-1.21247	1	1	-.IHAKSMAIDKDIR(10)--DKPKYEPPVPTR(4).-	>sp|O42931|PRS7_SCHPO_26S_protease_regulatory_subunit_7_homolog_OS=Schizosaccharomyces_pombe_GN=rpt1_PE=1_SV=2	>sp|P36612|PRS4_SCHPO_26S_protease_regulatory_subunit_4_homolog_OS=Schizosaccharomyces_pombe_GN=mts2_PE=2_SV=1
T-6497-67.91	-1.21333	1	1	-.IANYDPAEIRFNLMVICKDK(18)--KDWNACKK(7).-	>sp|P50524|RPN12_SCHPO_26S_proteasome_regulatory_subunit_rpn12_OS=Schizosaccharomyces_pombe_GN=rpn12_PE=1_SV=1	>sp|Q9UUB6|UBLH2_SCHPO_Ubiquitin_carboxyl-terminal_hydrolase_2_OS=Schizosaccharomyces_pombe_GN=uch2_PE=1_SV=1
T-8987-86.68	-1.21348	1	1	-.SMRYPMDAHKSELEGVEEAR(10)--KYDK(1).-	>sp|O42897|RPN3_SCHPO_Probable_26S_proteasome_regulatory_subunit_rpn3_OS=Schizosaccharomyces_pombe_GN=rpn3_PE=2_SV=2	>sp|O74445|PRS10_SCHPO_Probable_26S_protease_subunit_rpt4_OS=Schizosaccharomyces_pombe_GN=rpt4_PE=2_SV=2
T-8179-80.60	-1.21386	1	1	-.RMPIDFKGFICK(7)--GKYYPLKSMTEK(2).-	>sp|P06732|KCRM_HUMAN_Creatine_kinase_M-type_OS=Homo_sapiens_GN=CKM_PE=1_SV=2	>sp|Q09720|PSB2_SCHPO_Probable_proteasome_subunit_beta_type-2_OS=Schizosaccharomyces_pombe_GN=SPAC31A2.04c_PE=2_SV=1
T-5850-63.37	-1.21391	1	1	-.DDINLDEASAMAVKFLSKTLDSNSLTHEK(18)--SMAIDKDIR(6).-	>sp|O42931|PRS7_SCHPO_26S_protease_regulatory_subunit_7_homolog_OS=Schizosaccharomyces_pombe_GN=rpt1_PE=1_SV=2	>sp|Q09682|PSA4_SCHPO_Probable_proteasome_subunit_alpha_type-4_OS=Schizosaccharomyces_pombe_GN=SPAC13C5.01c_PE=2_SV=1
T-7920-78.49	-1.21532	1	1	-.AHILRIHAKSMAIDK(9)--VDVKTK(4).-	>sp|O42931|PRS7_SCHPO_26S_protease_regulatory_subunit_7_homolog_OS=Schizosaccharomyces_pombe_GN=rpt1_PE=1_SV=2	>sp|Q10335|RPN7_SCHPO_Probable_26S_proteasome_regulatory_subunit_rpn7_OS=Schizosaccharomyces_pombe_GN=rpn7_PE=2_SV=1
T-10389-97.84	-1.21692	1	1	-.QEYKDDINLDEASAMAVKFLSK(18)--MSSK(1).-	>sp|P87048|RPN1_SCHPO_26S_proteasome_regulatory_subunit_rpn1_OS=Schizosaccharomyces_pombe_GN=rpn1_PE=1_SV=2	>sp|Q09682|PSA4_SCHPO_Probable_proteasome_subunit_alpha_type-4_OS=Schizosaccharomyces_pombe_GN=SPAC13C5.01c_PE=2_SV=1	>sp|Q9P7S2|RPN6_SCHPO_Probable_26S_proteasome_regulatory_subunit_rpn6_OS=Schizosaccharomyces_pombe_GN=rpn6_PE=2_SV=1
T-1716-30.06	-1.21814	1	1	-.ATSAGPKQTETINWLEK(7)--KNEEK(1).-	>sp|O94517|PSA6_SCHPO_Probable_proteasome_subunit_alpha_type-6_OS=Schizosaccharomyces_pombe_GN=SPBC646.16_PE=2_SV=1	>sp|Q10335|RPN7_SCHPO_Probable_26S_proteasome_regulatory_subunit_rpn7_OS=Schizosaccharomyces_pombe_GN=rpn7_PE=2_SV=1
T-9758-92.72	-1.21864	1	1	-.EATPMEMDEEKSQDISINGNSKK(22)--GIDLKSIAEKMNGASGAELK(5).-	>sp|O74762|RPN2_SCHPO_26S_proteasome_regulatory_subunit_rpn2_OS=Schizosaccharomyces_pombe_GN=rpn2_PE=1_SV=1	>sp|P41836|PRS8_SCHPO_26S_protease_regulatory_subunit_8_homolog_OS=Schizosaccharomyces_pombe_GN=let1_PE=2_SV=1
T-7361-74.25	-1.21939	1	1	-.DAFALAKEK(7)--MESLQR(1).-	>sp|O14126|PRS6A_SCHPO_26S_protease_regulatory_subunit_6A_OS=Schizosaccharomyces_pombe_GN=tbp1_PE=2_SV=1	>sp|P41878|RPN11_SCHPO_26S_proteasome_regulatory_subunit_rpn11_OS=Schizosaccharomyces_pombe_GN=rpn11_PE=1_SV=2
T-5002-57.31	-1.22106	1	1	-.SNPVFAENDEKGEKR(14)--WDLSKQEALYLAQR(5).-	>sp|P30655|PSB5_SCHPO_Proteasome_subunit_beta_type-5_OS=Schizosaccharomyces_pombe_GN=pts1_PE=2_SV=3	>sp|Q9UTM3|RPN5_SCHPO_26S_proteasome_regulatory_subunit_rpn5_OS=Schizosaccharomyces_pombe_GN=rpn5a_PE=1_SV=1
T-8635-84.00-2	-1.22324	1	1	-.TEVLKTNVLQSNENIVQYYTQK(1)--LKPLIEK(2).-	>sp|P41836|PRS8_SCHPO_26S_protease_regulatory_subunit_8_homolog_OS=Schizosaccharomyces_pombe_GN=let1_PE=2_SV=1	>sp|Q10335|RPN7_SCHPO_Probable_26S_proteasome_regulatory_subunit_rpn7_OS=Schizosaccharomyces_pombe_GN=rpn7_PE=2_SV=1
T-6323-66.75	-1.22459	1	1	-.KTTEEKEATPMEMDEEK(6)--NLTDETKNKHCLIK(7).-	>sp|O74762|RPN2_SCHPO_26S_proteasome_regulatory_subunit_rpn2_OS=Schizosaccharomyces_pombe_GN=rpn2_PE=1_SV=1	>sp|P30655|PSB5_SCHPO_Proteasome_subunit_beta_type-5_OS=Schizosaccharomyces_pombe_GN=pts1_PE=2_SV=3
T-2145-34.70	-1.22519	1	1	-.FFEKEDVQSLKLK(11)--KKSGR(2).-	>sp|Q10329|PSA7_SCHPO_Probable_proteasome_subunit_alpha_type-7_OS=Schizosaccharomyces_pombe_GN=SPBC106.16_PE=2_SV=1	>sp|Q9UTM3|RPN5_SCHPO_26S_proteasome_regulatory_subunit_rpn5_OS=Schizosaccharomyces_pombe_GN=rpn5a_PE=1_SV=1
T-4884-56.48-2	-1.2257	1	1	-.MNSIVSKYTQSTNNDDPKK(7)--VLRQVMEEKLDSK(9).-	>sp|P30655|PSB5_SCHPO_Proteasome_subunit_beta_type-5_OS=Schizosaccharomyces_pombe_GN=pts1_PE=2_SV=3	>sp|Q9UT97|PSA5_SCHPO_Probable_proteasome_subunit_alpha_type-5_OS=Schizosaccharomyces_pombe_GN=SPAC323.02c_PE=1_SV=1
T-5371-59.92	-1.22595	1	1	-.LLKMQRIHDHLLMEEEYVQNQER(3)--VGKSAVIK(3).-	>sp|O14126|PRS6A_SCHPO_26S_protease_regulatory_subunit_6A_OS=Schizosaccharomyces_pombe_GN=tbp1_PE=2_SV=1	>sp|P36612|PRS4_SCHPO_26S_protease_regulatory_subunit_4_homolog_OS=Schizosaccharomyces_pombe_GN=mts2_PE=2_SV=1
T-6176-65.71	-1.22621	1	1	-.MNSIVSKYTQSTNNDDPKK(7)--MGINERK(1).-	>sp|P30655|PSB5_SCHPO_Proteasome_subunit_beta_type-5_OS=Schizosaccharomyces_pombe_GN=pts1_PE=2_SV=3	>sp|Q09841|PSB7_SCHPO_Probable_proteasome_subunit_beta_type-7_OS=Schizosaccharomyces_pombe_GN=SPAC23D3.07_PE=2_SV=1
T-7666-76.48	-1.22797	1	1	-.FLSAMHDLPVRGNAKFGDGIQIAQLALK(15)--LNADVLGQLIKK(11).-	>sp|O42897|RPN3_SCHPO_Probable_26S_proteasome_regulatory_subunit_rpn3_OS=Schizosaccharomyces_pombe_GN=rpn3_PE=2_SV=2	>sp|O94444|RPN10_SCHPO_26S_proteasome_regulatory_subunit_rpn10_OS=Schizosaccharomyces_pombe_GN=rpn10_PE=1_SV=1
T-5849-63.36	-1.22987	1	1	-.NPELFLRVGIKPPK(11)--LKYYEQKIR(7).-	>sp|O74445|PRS10_SCHPO_Probable_26S_protease_subunit_rpt4_OS=Schizosaccharomyces_pombe_GN=rpt4_PE=2_SV=2	>sp|Q9UTM3|RPN5_SCHPO_26S_proteasome_regulatory_subunit_rpn5_OS=Schizosaccharomyces_pombe_GN=rpn5a_PE=1_SV=1
T-6080-65.04	-1.2311	1	1	-.AQSGPDASAKLPTVIPTTR(10)--KNRLK(1).-	>sp|P36612|PRS4_SCHPO_26S_protease_regulatory_subunit_4_homolog_OS=Schizosaccharomyces_pombe_GN=mts2_PE=2_SV=1	>sp|Q10335|RPN7_SCHPO_Probable_26S_proteasome_regulatory_subunit_rpn7_OS=Schizosaccharomyces_pombe_GN=rpn7_PE=2_SV=1
T-5645-61.89	-1.23157	1	1	-.MSERDTALEK(1)--NKMVCK(2).-	>sp|O74445|PRS10_SCHPO_Probable_26S_protease_subunit_rpt4_OS=Schizosaccharomyces_pombe_GN=rpt4_PE=2_SV=2	>sp|Q09682|PSA4_SCHPO_Probable_proteasome_subunit_alpha_type-4_OS=Schizosaccharomyces_pombe_GN=SPAC13C5.01c_PE=2_SV=1
T-3098-42.89	-1.23262	1	1	-.AQSGPDASAKLPTVIPTTR(10)--KVPDK(1).-	>sp|O94517|PSA6_SCHPO_Probable_proteasome_subunit_alpha_type-6_OS=Schizosaccharomyces_pombe_GN=SPBC646.16_PE=2_SV=1	>sp|P36612|PRS4_SCHPO_26S_protease_regulatory_subunit_4_homolog_OS=Schizosaccharomyces_pombe_GN=mts2_PE=2_SV=1
T-858-19.22	-1.23343	1	1	-.KYIPNPVLVIIDVKPK(14)--HESLKYR(5).-	>sp|O74440|RPN8_SCHPO_26S_proteasome_regulatory_subunit_rpn8_OS=Schizosaccharomyces_pombe_GN=rpn8_PE=2_SV=1	>sp|P87048|RPN1_SCHPO_26S_proteasome_regulatory_subunit_rpn1_OS=Schizosaccharomyces_pombe_GN=rpn1_PE=1_SV=2
T-8761-84.89	-1.23362	1	1	-.ARQEVAAQKSSEETEDK(9)--ELLKPSASVALQR(4).-	>sp|O74894|PRS6B_SCHPO_26S_protease_regulatory_subunit_6B_homolog_OS=Schizosaccharomyces_pombe_GN=rpt3_PE=2_SV=1	>sp|O94444|RPN10_SCHPO_26S_proteasome_regulatory_subunit_rpn10_OS=Schizosaccharomyces_pombe_GN=rpn10_PE=1_SV=1
T-7055-71.90	-1.23567	1	1	-.GQAQSGNFSNFGDGANGDNKK(20)--SAKGTKR(6).-	>sp|O74440|RPN8_SCHPO_26S_proteasome_regulatory_subunit_rpn8_OS=Schizosaccharomyces_pombe_GN=rpn8_PE=2_SV=1	>sp|P36612|PRS4_SCHPO_26S_protease_regulatory_subunit_4_homolog_OS=Schizosaccharomyces_pombe_GN=mts2_PE=2_SV=1
T-1081-22.23	-1.23599	1	1	-.DWNACKKELLK(7)--MKDAVKEAAR(6).-	>sp|O59770|PSA3_SCHPO_Probable_proteasome_subunit_alpha_type-3_OS=Schizosaccharomyces_pombe_GN=SPCC1795.04c_PE=1_SV=1	>sp|P50524|RPN12_SCHPO_26S_proteasome_regulatory_subunit_rpn12_OS=Schizosaccharomyces_pombe_GN=rpn12_PE=1_SV=1
T-3302-44.60	-1.23629	1	1	-.SSIGTGYDLGLFFSPDGR(1)--NWKEGLSR(3).-	>sp|O59770|PSA3_SCHPO_Probable_proteasome_subunit_alpha_type-3_OS=Schizosaccharomyces_pombe_GN=SPCC1795.04c_PE=1_SV=1	>sp|Q10329|PSA7_SCHPO_Probable_proteasome_subunit_alpha_type-7_OS=Schizosaccharomyces_pombe_GN=SPBC106.16_PE=2_SV=1
T-7310-73.95	-1.23642	1	1	-.YMLLSQIMLNSVSEVKSLLTGK(16)--SWTTIESDAGVFTDLIENLGVK(1).-	>sp|Q9P7S2|RPN6_SCHPO_Probable_26S_proteasome_regulatory_subunit_rpn6_OS=Schizosaccharomyces_pombe_GN=rpn6_PE=2_SV=1	>sp|Q9UUB6|UBLH2_SCHPO_Ubiquitin_carboxyl-terminal_hydrolase_2_OS=Schizosaccharomyces_pombe_GN=uch2_PE=1_SV=1
T-1643-29.49	-1.2365	1	1	-.MNSTEEIDLYNR(1)--LLEKLEIK(4).-	>sp|O74894|PRS6B_SCHPO_26S_protease_regulatory_subunit_6B_homolog_OS=Schizosaccharomyces_pombe_GN=rpt3_PE=2_SV=1	>sp|Q9USQ9|PSB4_SCHPO_Probable_proteasome_subunit_beta_type-4_OS=Schizosaccharomyces_pombe_GN=SPBC577.10_PE=2_SV=1
T-2869-40.91	-1.23784	1	1	-.QDPKKHLDAEVQK(5)--HPKFEEILTR(3).-	>sp|P06732|KCRM_HUMAN_Creatine_kinase_M-type_OS=Homo_sapiens_GN=CKM_PE=1_SV=2	>sp|P41878|RPN11_SCHPO_26S_proteasome_regulatory_subunit_rpn11_OS=Schizosaccharomyces_pombe_GN=rpn11_PE=1_SV=2
T-2489-37.62	-1.23817	1	1	-.DKPKYEPPVPTRTGR(4)--SFLELTEVWGKPQK(11).-	>sp|P36612|PRS4_SCHPO_26S_protease_regulatory_subunit_4_homolog_OS=Schizosaccharomyces_pombe_GN=mts2_PE=2_SV=1	>sp|Q9USQ9|PSB4_SCHPO_Probable_proteasome_subunit_beta_type-4_OS=Schizosaccharomyces_pombe_GN=SPBC577.10_PE=2_SV=1
T-3762-48.15	-1.23982	1	1	-.MGINER(1)--KEEPK(1).-	>sp|O74762|RPN2_SCHPO_26S_proteasome_regulatory_subunit_rpn2_OS=Schizosaccharomyces_pombe_GN=rpn2_PE=1_SV=1	>sp|Q09841|PSB7_SCHPO_Probable_proteasome_subunit_beta_type-7_OS=Schizosaccharomyces_pombe_GN=SPAC23D3.07_PE=2_SV=1
T-6755-69.76	-1.24089	1	1	-.QDLADATVETLKAIEGKIAR(17)--WKALER(2).-	>sp|O74894|PRS6B_SCHPO_26S_protease_regulatory_subunit_6B_homolog_OS=Schizosaccharomyces_pombe_GN=rpt3_PE=2_SV=1	>sp|P87048|RPN1_SCHPO_26S_proteasome_regulatory_subunit_rpn1_OS=Schizosaccharomyces_pombe_GN=rpn1_PE=1_SV=2
T-8096-79.95	-1.24134	1	1	-.HEDALAKLGATLAQGIIDAGGR(7)--KHLDAEVQK(1).-	>sp|O74762|RPN2_SCHPO_26S_proteasome_regulatory_subunit_rpn2_OS=Schizosaccharomyces_pombe_GN=rpn2_PE=1_SV=1	>sp|P41878|RPN11_SCHPO_26S_proteasome_regulatory_subunit_rpn11_OS=Schizosaccharomyces_pombe_GN=rpn11_PE=1_SV=2
T-4357-52.60	-1.24171	1	1	-.KAPNTVYAVQFLEAVYK(1)--MATTVK(1).-	>sp|O42897|RPN3_SCHPO_Probable_26S_proteasome_regulatory_subunit_rpn3_OS=Schizosaccharomyces_pombe_GN=rpn3_PE=2_SV=2	>sp|O43063|PSB6_SCHPO_Probable_proteasome_subunit_beta_type-6_OS=Schizosaccharomyces_pombe_GN=SPBC4C3.10c_PE=2_SV=1
T-4498-53.68	-1.24212	1	1	-.ATSAGPKQTETINWLEK(7)--YQKPVDTEEENDK(3).-	>sp|O42931|PRS7_SCHPO_26S_protease_regulatory_subunit_7_homolog_OS=Schizosaccharomyces_pombe_GN=rpt1_PE=1_SV=2	>sp|O94517|PSA6_SCHPO_Probable_proteasome_subunit_alpha_type-6_OS=Schizosaccharomyces_pombe_GN=SPBC646.16_PE=2_SV=1
T-6758-69.77	-1.24686	1	1	-.ETDLKPYVLELAMTVVLDIEFR(5)--EDCKSLK(4).-	>sp|O74762|RPN2_SCHPO_26S_proteasome_regulatory_subunit_rpn2_OS=Schizosaccharomyces_pombe_GN=rpn2_PE=1_SV=1	>sp|O74894|PRS6B_SCHPO_26S_protease_regulatory_subunit_6B_homolog_OS=Schizosaccharomyces_pombe_GN=rpt3_PE=2_SV=1
T-2929-41.43	-1.24693	1	1	-.VNLYKFREER(5)--DAVVLGVEKR(9).-	>sp|Q9UT97|PSA5_SCHPO_Probable_proteasome_subunit_alpha_type-5_OS=Schizosaccharomyces_pombe_GN=SPAC323.02c_PE=1_SV=1	>sp|Q9Y7T8|PSB3_SCHPO_Probable_proteasome_subunit_beta_type-3_OS=Schizosaccharomyces_pombe_GN=SPCC63.12c_PE=2_SV=1
T-4879-56.44	-1.24785	1	1	-.VEAQNHKLNLADPVSIEYLTR(7)--QIAKFVVSLGER(4).-	>sp|O42931|PRS7_SCHPO_26S_protease_regulatory_subunit_7_homolog_OS=Schizosaccharomyces_pombe_GN=rpt1_PE=1_SV=2	>sp|Q10329|PSA7_SCHPO_Probable_proteasome_subunit_alpha_type-7_OS=Schizosaccharomyces_pombe_GN=SPBC106.16_PE=2_SV=1
T-8445-82.65	-1.25021	1	1	-.DCIVLGADTRATAGPIIADKNCK(20)--YAVISGAISLDRVDVKTK(16).-	>sp|Q09841|PSB7_SCHPO_Probable_proteasome_subunit_beta_type-7_OS=Schizosaccharomyces_pombe_GN=SPAC23D3.07_PE=2_SV=1	>sp|Q10335|RPN7_SCHPO_Probable_26S_proteasome_regulatory_subunit_rpn7_OS=Schizosaccharomyces_pombe_GN=rpn7_PE=2_SV=1
T-9636-91.74	-1.25126	1	1	-.TEDDIKSLQSVGQIIGEVLKQLDSER(20)--VGKSAVIK(3).-	>sp|O14126|PRS6A_SCHPO_26S_protease_regulatory_subunit_6A_OS=Schizosaccharomyces_pombe_GN=tbp1_PE=2_SV=1	>sp|O74445|PRS10_SCHPO_Probable_26S_protease_subunit_rpt4_OS=Schizosaccharomyces_pombe_GN=rpt4_PE=2_SV=2
T-9372-89.62	-1.25494	1	1	-.ENMTQEEAVEFLKNAVALAMERDGSSGGTIR(13)--KEEPK(1).-	>sp|O43063|PSB6_SCHPO_Probable_proteasome_subunit_beta_type-6_OS=Schizosaccharomyces_pombe_GN=SPBC4C3.10c_PE=2_SV=1	>sp|O74762|RPN2_SCHPO_26S_proteasome_regulatory_subunit_rpn2_OS=Schizosaccharomyces_pombe_GN=rpn2_PE=1_SV=1
T-5954-64.20	-1.25536	1	1	-.VVGSEFVQKYLGEGPRMVR(9)--MCSPSATLTHR(1).-	>sp|O74894|PRS6B_SCHPO_26S_protease_regulatory_subunit_6B_homolog_OS=Schizosaccharomyces_pombe_GN=rpt3_PE=2_SV=1	>sp|Q10335|RPN7_SCHPO_Probable_26S_proteasome_regulatory_subunit_rpn7_OS=Schizosaccharomyces_pombe_GN=rpn7_PE=2_SV=1
T-7171-72.93	-1.25637	1	1	-.ELNLMDPKVPEDIFKTHLEVAR(15)--SQDISINGNSKK(11).-	>sp|O74762|RPN2_SCHPO_26S_proteasome_regulatory_subunit_rpn2_OS=Schizosaccharomyces_pombe_GN=rpn2_PE=1_SV=1	>sp|P87048|RPN1_SCHPO_26S_proteasome_regulatory_subunit_rpn1_OS=Schizosaccharomyces_pombe_GN=rpn1_PE=1_SV=2
T-3391-45.36	-1.25745	1	1	-.QLEMLDLQEGFIKEDCKSLK(13)--IEEIFKK(6).-	>sp|O74894|PRS6B_SCHPO_26S_protease_regulatory_subunit_6B_homolog_OS=Schizosaccharomyces_pombe_GN=rpt3_PE=2_SV=1	>sp|P06732|KCRM_HUMAN_Creatine_kinase_M-type_OS=Homo_sapiens_GN=CKM_PE=1_SV=2
T-6576-68.55	-1.25817	1	1	-.IDRKIEFPPPSAEAR(4)--ATKQSKYTYDR(3).-	>sp|P41836|PRS8_SCHPO_26S_protease_regulatory_subunit_8_homolog_OS=Schizosaccharomyces_pombe_GN=let1_PE=2_SV=1	>sp|Q09841|PSB7_SCHPO_Probable_proteasome_subunit_beta_type-7_OS=Schizosaccharomyces_pombe_GN=SPAC23D3.07_PE=2_SV=1
T-2297-35.97	-1.25951	1	1	-.FLSKTLDSNSLTHEK(4)--DFSKTLPPELK(4).-	>sp|Q09682|PSA4_SCHPO_Probable_proteasome_subunit_alpha_type-4_OS=Schizosaccharomyces_pombe_GN=SPAC13C5.01c_PE=2_SV=1	>sp|Q9UUB6|UBLH2_SCHPO_Ubiquitin_carboxyl-terminal_hydrolase_2_OS=Schizosaccharomyces_pombe_GN=uch2_PE=1_SV=1
T-2393-36.75	-1.25975	1	1	-.NAEELSSYQKKLIR(11)--ILSGEQTVKYDR(9).-	>sp|O14250|PSA1_SCHPO_Probable_proteasome_subunit_alpha_type-1_OS=Schizosaccharomyces_pombe_GN=SPAC6G10.04c_PE=2_SV=1	>sp|O74762|RPN2_SCHPO_26S_proteasome_regulatory_subunit_rpn2_OS=Schizosaccharomyces_pombe_GN=rpn2_PE=1_SV=1
T-8566-83.51	-1.26087	1	1	-.DYVIQSDLMSAARKVADLK(14)--KDQKK(1).-	>decoy_reverse_sp|P36612|PRS4_SCHPO_Decoy_of_Reverse_of_26S_protease_regulatory_subunit_4_homolog_OS=Schizosaccharomyces_pombe_GN=mts2_PE=2_SV=1	>sp|O74445|PRS10_SCHPO_Probable_26S_protease_subunit_rpt4_OS=Schizosaccharomyces_pombe_GN=rpt4_PE=2_SV=2	>sp|P36612|PRS4_SCHPO_26S_protease_regulatory_subunit_4_homolog_OS=Schizosaccharomyces_pombe_GN=mts2_PE=2_SV=1
T-6815-70.16	-1.26379	1	1	-.FAELQKSLNNLNTIDIDANLEK(6)--DAFALAKEK(7).-	>sp|O14126|PRS6A_SCHPO_26S_protease_regulatory_subunit_6A_OS=Schizosaccharomyces_pombe_GN=tbp1_PE=2_SV=1	>sp|Q9UTM3|RPN5_SCHPO_26S_proteasome_regulatory_subunit_rpn5_OS=Schizosaccharomyces_pombe_GN=rpn5a_PE=1_SV=1
T-10552-99.01	-1.26871	1	1	-.GIMLYGPPGTGKTLCAR(12)--FCVGLQKIEEIFKK(7).-	>sp|O42931|PRS7_SCHPO_26S_protease_regulatory_subunit_7_homolog_OS=Schizosaccharomyces_pombe_GN=rpt1_PE=1_SV=2	>sp|P06732|KCRM_HUMAN_Creatine_kinase_M-type_OS=Homo_sapiens_GN=CKM_PE=1_SV=2
T-8100-79.97	-1.26968	1	1	-.GNAKFGDGIQIAQLALK(4)--STLDLNHLADLYDR(1).-	>sp|O94444|RPN10_SCHPO_26S_proteasome_regulatory_subunit_rpn10_OS=Schizosaccharomyces_pombe_GN=rpn10_PE=1_SV=1	>sp|P50524|RPN12_SCHPO_26S_proteasome_regulatory_subunit_rpn12_OS=Schizosaccharomyces_pombe_GN=rpn12_PE=1_SV=1
T-7551-75.65	-1.26969	1	1	-.TLLYGKRFFPYYVYTTVAGIDK(6)--MCSPSATLTHR(1).-	>sp|Q10335|RPN7_SCHPO_Probable_26S_proteasome_regulatory_subunit_rpn7_OS=Schizosaccharomyces_pombe_GN=rpn7_PE=2_SV=1	>sp|Q9UQY2|PSB1_SCHPO_Probable_proteasome_subunit_beta_type-1_OS=Schizosaccharomyces_pombe_GN=pam1_PE=2_SV=1
T-1479-27.53	-1.26976	1	1	-.AVKPTDMEQFAFYK(3)--KVADLK(1).-	>sp|O74445|PRS10_SCHPO_Probable_26S_protease_subunit_rpt4_OS=Schizosaccharomyces_pombe_GN=rpt4_PE=2_SV=2	>sp|O74894|PRS6B_SCHPO_26S_protease_regulatory_subunit_6B_homolog_OS=Schizosaccharomyces_pombe_GN=rpt3_PE=2_SV=1
T-8717-84.62	-1.27239	1	1	-.EKSPAIIFIDELDAIGTK(2)--KMSAQSCACMVR(1).-	>sp|O14126|PRS6A_SCHPO_26S_protease_regulatory_subunit_6A_OS=Schizosaccharomyces_pombe_GN=tbp1_PE=2_SV=1	>sp|Q9UQY2|PSB1_SCHPO_Probable_proteasome_subunit_beta_type-1_OS=Schizosaccharomyces_pombe_GN=pam1_PE=2_SV=1
T-3714-47.82	-1.27252	1	1	-.PPKEDWEKYQKPVDTEEENDK(1)--DTTKNK(4).-	>sp|O42931|PRS7_SCHPO_26S_protease_regulatory_subunit_7_homolog_OS=Schizosaccharomyces_pombe_GN=rpt1_PE=1_SV=2	>sp|Q09682|PSA4_SCHPO_Probable_proteasome_subunit_alpha_type-4_OS=Schizosaccharomyces_pombe_GN=SPAC13C5.01c_PE=2_SV=1
T-7578-75.82	-1.27271	1	1	-.IKENQEKISNNK(7)--KYYSFDNSLK(1).-	>sp|O14126|PRS6A_SCHPO_26S_protease_regulatory_subunit_6A_OS=Schizosaccharomyces_pombe_GN=tbp1_PE=2_SV=1	>sp|O42897|RPN3_SCHPO_Probable_26S_proteasome_regulatory_subunit_rpn3_OS=Schizosaccharomyces_pombe_GN=rpn3_PE=2_SV=2
T-7672-76.51	-1.27291	1	1	-.KMSAQSCACMVR(1)--AKYASQK(2).-	>sp|Q9UQY2|PSB1_SCHPO_Probable_proteasome_subunit_beta_type-1_OS=Schizosaccharomyces_pombe_GN=pam1_PE=2_SV=1	>sp|Q9UUB6|UBLH2_SCHPO_Ubiquitin_carboxyl-terminal_hydrolase_2_OS=Schizosaccharomyces_pombe_GN=uch2_PE=1_SV=1
T-9689-92.21	-1.27903	1	1	-.LFAYPPKSVQPTAKTVQK(7)--DAFALAKEK(7).-	>sp|O14126|PRS6A_SCHPO_26S_protease_regulatory_subunit_6A_OS=Schizosaccharomyces_pombe_GN=tbp1_PE=2_SV=1	>sp|O74762|RPN2_SCHPO_26S_proteasome_regulatory_subunit_rpn2_OS=Schizosaccharomyces_pombe_GN=rpn2_PE=1_SV=1
T-7845-77.91	-1.27911	1	1	-.MCSPSATLTHRTMTEK(1)--YEVGAEYIKK(9).-	>sp|O42897|RPN3_SCHPO_Probable_26S_proteasome_regulatory_subunit_rpn3_OS=Schizosaccharomyces_pombe_GN=rpn3_PE=2_SV=2	>sp|Q10335|RPN7_SCHPO_Probable_26S_proteasome_regulatory_subunit_rpn7_OS=Schizosaccharomyces_pombe_GN=rpn7_PE=2_SV=1
T-9174-88.07	-1.28042	1	1	-.NSIVSKYTQSTNNDDPKK(17)--GTKTSETNDRNSTNNTK(3).-	>sp|P30655|PSB5_SCHPO_Proteasome_subunit_beta_type-5_OS=Schizosaccharomyces_pombe_GN=pts1_PE=2_SV=3	>sp|P87048|RPN1_SCHPO_26S_proteasome_regulatory_subunit_rpn1_OS=Schizosaccharomyces_pombe_GN=rpn1_PE=1_SV=2
T-9498-90.57	-1.28106	1	1	-.YEAKAIGSGSEPAKSELVK(4)--SLLTGKHAIR(6).-	>sp|Q9P7S2|RPN6_SCHPO_Probable_26S_proteasome_regulatory_subunit_rpn6_OS=Schizosaccharomyces_pombe_GN=rpn6_PE=2_SV=1	>sp|Q9UT97|PSA5_SCHPO_Probable_proteasome_subunit_alpha_type-5_OS=Schizosaccharomyces_pombe_GN=SPAC323.02c_PE=1_SV=1
T-6332-66.80	-1.28184	1	1	-.QLASYYHKESNALFMVR(8)--KQLATSLRSR(1).-	>sp|P87048|RPN1_SCHPO_26S_proteasome_regulatory_subunit_rpn1_OS=Schizosaccharomyces_pombe_GN=rpn1_PE=1_SV=2	>sp|Q09720|PSB2_SCHPO_Probable_proteasome_subunit_beta_type-2_OS=Schizosaccharomyces_pombe_GN=SPAC31A2.04c_PE=2_SV=1
T-4886-56.50	-1.28303	1	1	-.YYKPDLTIDEAVRIMKLCFDELK(16)--NWKEGLSR(3).-	>sp|Q09720|PSB2_SCHPO_Probable_proteasome_subunit_beta_type-2_OS=Schizosaccharomyces_pombe_GN=SPAC31A2.04c_PE=2_SV=1	>sp|Q10329|PSA7_SCHPO_Probable_proteasome_subunit_alpha_type-7_OS=Schizosaccharomyces_pombe_GN=SPBC106.16_PE=2_SV=1
T-7529-75.50	-1.28411	1	1	-.VISMEKGGNMKEVFR(6)--IHAKSMAIDKDIR(10).-	>sp|O42931|PRS7_SCHPO_26S_protease_regulatory_subunit_7_homolog_OS=Schizosaccharomyces_pombe_GN=rpt1_PE=1_SV=2	>sp|P06732|KCRM_HUMAN_Creatine_kinase_M-type_OS=Homo_sapiens_GN=CKM_PE=1_SV=2
T-4862-56.32	-1.28969	1	1	-.SNDIEKAIDLYKEVLNK(6)--HGGYKPTDKHK(5).-	>sp|P06732|KCRM_HUMAN_Creatine_kinase_M-type_OS=Homo_sapiens_GN=CKM_PE=1_SV=2	>sp|Q9P7S2|RPN6_SCHPO_Probable_26S_proteasome_regulatory_subunit_rpn6_OS=Schizosaccharomyces_pombe_GN=rpn6_PE=2_SV=1
T-3624-47.15	-1.2908	1	1	-.YEAKAIGSGSEPAK(4)--DWNACKKELLK(7).-	>sp|P50524|RPN12_SCHPO_26S_proteasome_regulatory_subunit_rpn12_OS=Schizosaccharomyces_pombe_GN=rpn12_PE=1_SV=1	>sp|Q9UT97|PSA5_SCHPO_Probable_proteasome_subunit_alpha_type-5_OS=Schizosaccharomyces_pombe_GN=SPAC323.02c_PE=1_SV=1
T-7974-78.94	-1.29675	1	1	-.KDKPKYEPPVPTR(1)--AASIAVEDEKRLR(10).-	>sp|P36612|PRS4_SCHPO_26S_protease_regulatory_subunit_4_homolog_OS=Schizosaccharomyces_pombe_GN=mts2_PE=2_SV=1	>sp|Q9UUB6|UBLH2_SCHPO_Ubiquitin_carboxyl-terminal_hydrolase_2_OS=Schizosaccharomyces_pombe_GN=uch2_PE=1_SV=1
T-2934-41.47	-1.29737	1	1	-.LCFDELKKR(7)--GKYYPLK(2).-	>sp|P06732|KCRM_HUMAN_Creatine_kinase_M-type_OS=Homo_sapiens_GN=CKM_PE=1_SV=2	>sp|Q09720|PSB2_SCHPO_Probable_proteasome_subunit_beta_type-2_OS=Schizosaccharomyces_pombe_GN=SPAC31A2.04c_PE=2_SV=1
T-9742-92.60	-1.29877	1	1	-.MDDKMLLTEVHLLESKVYHAIR(16)--MGINER(1).-	>sp|Q09841|PSB7_SCHPO_Probable_proteasome_subunit_beta_type-7_OS=Schizosaccharomyces_pombe_GN=SPAC23D3.07_PE=2_SV=1	>sp|Q9P7S2|RPN6_SCHPO_Probable_26S_proteasome_regulatory_subunit_rpn6_OS=Schizosaccharomyces_pombe_GN=rpn6_PE=2_SV=1
T-1413-26.72	-1.30166	1	1	-.LEEAMKITTDAFTSAGER(6)--VGKSAVIK(3).-	>sp|O14126|PRS6A_SCHPO_26S_protease_regulatory_subunit_6A_OS=Schizosaccharomyces_pombe_GN=tbp1_PE=2_SV=1	>sp|Q9UQY2|PSB1_SCHPO_Probable_proteasome_subunit_beta_type-1_OS=Schizosaccharomyces_pombe_GN=pam1_PE=2_SV=1
T-8103-79.99	-1.30207	1	1	-.LDDMSLIKEDCEAATDPLLK(8)--NKMVCK(2).-	>sp|P87048|RPN1_SCHPO_26S_proteasome_regulatory_subunit_rpn1_OS=Schizosaccharomyces_pombe_GN=rpn1_PE=1_SV=2	>sp|Q09682|PSA4_SCHPO_Probable_proteasome_subunit_alpha_type-4_OS=Schizosaccharomyces_pombe_GN=SPAC13C5.01c_PE=2_SV=1
T-5250-59.04	-1.30727	1	1	-.LEEAMKITTDAFTSAGER(6)--KHFEQVINEK(1).-	>sp|O74762|RPN2_SCHPO_26S_proteasome_regulatory_subunit_rpn2_OS=Schizosaccharomyces_pombe_GN=rpn2_PE=1_SV=1	>sp|Q9UQY2|PSB1_SCHPO_Probable_proteasome_subunit_beta_type-1_OS=Schizosaccharomyces_pombe_GN=pam1_PE=2_SV=1
T-9401-89.85	-1.3137	1	1	-.GPSLYQVDPSGTYFAWKATAIGKSSTAAK(17)--KIIEEEGFTNR(1).-	>sp|O94579|PSA2_SCHPO_Probable_proteasome_subunit_alpha_type-2_OS=Schizosaccharomyces_pombe_GN=SPCC1442.06_PE=2_SV=1	>sp|P30655|PSB5_SCHPO_Proteasome_subunit_beta_type-5_OS=Schizosaccharomyces_pombe_GN=pts1_PE=2_SV=3
T-7965-78.89	-1.31463	1	1	-.SQKALDTLFSAIR(3)--HTVIKTGLR(5).-	>sp|O42897|RPN3_SCHPO_Probable_26S_proteasome_regulatory_subunit_rpn3_OS=Schizosaccharomyces_pombe_GN=rpn3_PE=2_SV=2	>sp|Q10335|RPN7_SCHPO_Probable_26S_proteasome_regulatory_subunit_rpn7_OS=Schizosaccharomyces_pombe_GN=rpn7_PE=2_SV=1
T-5675-62.08	-1.31521	1	1	-.NAYVINLKQIAKFVVSLGER(12)--WAFAEKQYGYGTQTV(6).-	>sp|O42931|PRS7_SCHPO_26S_protease_regulatory_subunit_7_homolog_OS=Schizosaccharomyces_pombe_GN=rpt1_PE=1_SV=2	>sp|Q9USQ9|PSB4_SCHPO_Probable_proteasome_subunit_beta_type-4_OS=Schizosaccharomyces_pombe_GN=SPBC577.10_PE=2_SV=1
T-3007-42.14	-1.31624	1	1	-.QFPDIYGIIFLFKWNSK(13)--KILFENPDEATKR(12).-	>sp|P36612|PRS4_SCHPO_26S_protease_regulatory_subunit_4_homolog_OS=Schizosaccharomyces_pombe_GN=mts2_PE=2_SV=1	>sp|Q9UUB6|UBLH2_SCHPO_Ubiquitin_carboxyl-terminal_hydrolase_2_OS=Schizosaccharomyces_pombe_GN=uch2_PE=1_SV=1
T-2157-34.81	-1.31768	1	1	-.GTKTSETNDRNSTNNTK(3)--NKHCLIK(2).-	>sp|P30655|PSB5_SCHPO_Proteasome_subunit_beta_type-5_OS=Schizosaccharomyces_pombe_GN=pts1_PE=2_SV=3	>sp|P87048|RPN1_SCHPO_26S_proteasome_regulatory_subunit_rpn1_OS=Schizosaccharomyces_pombe_GN=rpn1_PE=1_SV=2
T-9037-87.08	-1.32796	1	1	-.SIAEKMNGASGAELKGVCTEAGMFALR(15)--KGEIR(1).-	>sp|O43063|PSB6_SCHPO_Probable_proteasome_subunit_beta_type-6_OS=Schizosaccharomyces_pombe_GN=SPBC4C3.10c_PE=2_SV=1	>sp|P41836|PRS8_SCHPO_26S_protease_regulatory_subunit_8_homolog_OS=Schizosaccharomyces_pombe_GN=let1_PE=2_SV=1
T-3088-42.81	-1.32948	1	1	-.ATAGPIIADKNCK(10)--LGSTAIGVKTK(9).-	>sp|Q09841|PSB7_SCHPO_Probable_proteasome_subunit_beta_type-7_OS=Schizosaccharomyces_pombe_GN=SPAC23D3.07_PE=2_SV=1	>sp|Q9UT97|PSA5_SCHPO_Probable_proteasome_subunit_alpha_type-5_OS=Schizosaccharomyces_pombe_GN=SPAC323.02c_PE=1_SV=1
T-6364-67.00	-1.33417	1	1	-.DTEMSVNMSDFLHDQATR(1)--FFEKEDVQSLKLK(11).-	>sp|Q9US13|RPN9_SCHPO_Probable_26S_proteasome_regulatory_subunit_rpn9_OS=Schizosaccharomyces_pombe_GN=rpn9_PE=2_SV=1	>sp|Q9UTM3|RPN5_SCHPO_26S_proteasome_regulatory_subunit_rpn5_OS=Schizosaccharomyces_pombe_GN=rpn5a_PE=1_SV=1
T-8845-85.55	-1.33843	1	1	-.ILIELLTQMDGFDQGANVKVIMATNR(19)--MSER(1).-	>sp|O74445|PRS10_SCHPO_Probable_26S_protease_subunit_rpt4_OS=Schizosaccharomyces_pombe_GN=rpt4_PE=2_SV=2	>sp|O74894|PRS6B_SCHPO_26S_protease_regulatory_subunit_6B_homolog_OS=Schizosaccharomyces_pombe_GN=rpt3_PE=2_SV=1
T-9205-88.29	-1.33872	1	1	-.MPFGNTHNKFKLNYKPEEEYPDLSK(1)--GGDWERKNR(7).-	>sp|P06732|KCRM_HUMAN_Creatine_kinase_M-type_OS=Homo_sapiens_GN=CKM_PE=1_SV=2	>sp|Q10335|RPN7_SCHPO_Probable_26S_proteasome_regulatory_subunit_rpn7_OS=Schizosaccharomyces_pombe_GN=rpn7_PE=2_SV=1
T-6924-71.01	-1.34353	1	1	-.SSKDISSKSPSGNDALNDK(8)--ATAIGRASKAAR(9).-	>sp|P87048|RPN1_SCHPO_26S_proteasome_regulatory_subunit_rpn1_OS=Schizosaccharomyces_pombe_GN=rpn1_PE=1_SV=2	>sp|Q10329|PSA7_SCHPO_Probable_proteasome_subunit_alpha_type-7_OS=Schizosaccharomyces_pombe_GN=SPBC106.16_PE=2_SV=1
T-9505-90.62	-1.3452	1	1	-.EEQGDIKSAQEILCNEPVETYGSFDLK(7)--IHAKSMAIDK(4).-	>sp|O42931|PRS7_SCHPO_26S_protease_regulatory_subunit_7_homolog_OS=Schizosaccharomyces_pombe_GN=rpt1_PE=1_SV=2	>sp|Q9UTM3|RPN5_SCHPO_26S_proteasome_regulatory_subunit_rpn5_OS=Schizosaccharomyces_pombe_GN=rpn5a_PE=1_SV=1
T-2308-36.05	-1.34588	1	1	-.MSIMEYNGGSCVAMAGK(1)--HTVIKTGLR(5).-	>sp|O42897|RPN3_SCHPO_Probable_26S_proteasome_regulatory_subunit_rpn3_OS=Schizosaccharomyces_pombe_GN=rpn3_PE=2_SV=2	>sp|Q9Y7T8|PSB3_SCHPO_Probable_proteasome_subunit_beta_type-3_OS=Schizosaccharomyces_pombe_GN=SPCC63.12c_PE=2_SV=1
T-4459-53.39	-1.3462	1	1	-.YYRAVYDTAVVQEDPEKWK(17)--KYYSFDNSLK(1).-	>sp|O42897|RPN3_SCHPO_Probable_26S_proteasome_regulatory_subunit_rpn3_OS=Schizosaccharomyces_pombe_GN=rpn3_PE=2_SV=2	>sp|Q9UTM3|RPN5_SCHPO_26S_proteasome_regulatory_subunit_rpn5_OS=Schizosaccharomyces_pombe_GN=rpn5a_PE=1_SV=1
T-5655-61.95	-1.3481	1	1	-.MDTEMSVNMSDFLHDQATR(1)--LCFDELKK(7).-	>sp|Q09720|PSB2_SCHPO_Probable_proteasome_subunit_beta_type-2_OS=Schizosaccharomyces_pombe_GN=SPAC31A2.04c_PE=2_SV=1	>sp|Q9US13|RPN9_SCHPO_Probable_26S_proteasome_regulatory_subunit_rpn9_OS=Schizosaccharomyces_pombe_GN=rpn9_PE=2_SV=1
T-3086-42.79	-1.3499	1	1	-.DTLSKDQELTEENVSISVIGKDEK(5)--RFDSEKAGDR(6).-	>sp|O14126|PRS6A_SCHPO_26S_protease_regulatory_subunit_6A_OS=Schizosaccharomyces_pombe_GN=tbp1_PE=2_SV=1	>sp|O14250|PSA1_SCHPO_Probable_proteasome_subunit_alpha_type-1_OS=Schizosaccharomyces_pombe_GN=SPAC6G10.04c_PE=2_SV=1
T-9846-93.38	-1.35098	1	1	-.TEDDIKSLQSVGQIIGEVLKQLDSER(20)--MCSPSATLTHR(1).-	>sp|O74445|PRS10_SCHPO_Probable_26S_protease_subunit_rpt4_OS=Schizosaccharomyces_pombe_GN=rpt4_PE=2_SV=2	>sp|Q10335|RPN7_SCHPO_Probable_26S_proteasome_regulatory_subunit_rpn7_OS=Schizosaccharomyces_pombe_GN=rpn7_PE=2_SV=1
T-4447-53.30	-1.35139	1	1	-.MEQKPEVDYSEK(4)--IDVLFSKIR(7).-	>sp|Q10335|RPN7_SCHPO_Probable_26S_proteasome_regulatory_subunit_rpn7_OS=Schizosaccharomyces_pombe_GN=rpn7_PE=2_SV=1	>sp|Q9UTM3|RPN5_SCHPO_26S_proteasome_regulatory_subunit_rpn5_OS=Schizosaccharomyces_pombe_GN=rpn5a_PE=1_SV=1
T-3709-47.78	-1.35512	1	1	-.QGDVLLNKLQKYQATVMR(8)--STMLEKIK(6).-	>sp|O14126|PRS6A_SCHPO_26S_protease_regulatory_subunit_6A_OS=Schizosaccharomyces_pombe_GN=tbp1_PE=2_SV=1	>sp|Q10335|RPN7_SCHPO_Probable_26S_proteasome_regulatory_subunit_rpn7_OS=Schizosaccharomyces_pombe_GN=rpn7_PE=2_SV=1
T-1946-32.77	-1.35999	1	1	-.VLSVEEIEAHLQSIAEKD(17)--QKSLEK(2).-	>sp|O42897|RPN3_SCHPO_Probable_26S_proteasome_regulatory_subunit_rpn3_OS=Schizosaccharomyces_pombe_GN=rpn3_PE=2_SV=2	>sp|O94517|PSA6_SCHPO_Probable_proteasome_subunit_alpha_type-6_OS=Schizosaccharomyces_pombe_GN=SPBC646.16_PE=2_SV=1
T-9051-87.17	-1.36266	1	1	-.KHFEQVINEK(1)--HGGYKPTDK(5).-	>sp|O74762|RPN2_SCHPO_26S_proteasome_regulatory_subunit_rpn2_OS=Schizosaccharomyces_pombe_GN=rpn2_PE=1_SV=1	>sp|P06732|KCRM_HUMAN_Creatine_kinase_M-type_OS=Homo_sapiens_GN=CKM_PE=1_SV=2
T-1157-23.39	-1.36309	1	1	-.YKDGVILAADSR(2)--SSTAAKTFLEK(6).-	>sp|O43063|PSB6_SCHPO_Probable_proteasome_subunit_beta_type-6_OS=Schizosaccharomyces_pombe_GN=SPBC4C3.10c_PE=2_SV=1	>sp|O94579|PSA2_SCHPO_Probable_proteasome_subunit_alpha_type-2_OS=Schizosaccharomyces_pombe_GN=SPCC1442.06_PE=2_SV=1
T-6008-64.56	-1.36782	1	1	-.MPPKEDWEKYQKPVDTEEENDK(1)--AKYASQKRP(2).-	>sp|O42931|PRS7_SCHPO_26S_protease_regulatory_subunit_7_homolog_OS=Schizosaccharomyces_pombe_GN=rpt1_PE=1_SV=2	>sp|Q9UUB6|UBLH2_SCHPO_Ubiquitin_carboxyl-terminal_hydrolase_2_OS=Schizosaccharomyces_pombe_GN=uch2_PE=1_SV=1
T-5043-57.61	-1.36827	1	1	-.QVMEEKLDSK(6)--MSSK(1).-	>sp|P87048|RPN1_SCHPO_26S_proteasome_regulatory_subunit_rpn1_OS=Schizosaccharomyces_pombe_GN=rpn1_PE=1_SV=2	>sp|Q9P7S2|RPN6_SCHPO_Probable_26S_proteasome_regulatory_subunit_rpn6_OS=Schizosaccharomyces_pombe_GN=rpn6_PE=2_SV=1	>sp|Q9UT97|PSA5_SCHPO_Probable_proteasome_subunit_alpha_type-5_OS=Schizosaccharomyces_pombe_GN=SPAC323.02c_PE=1_SV=1
T-8458-82.74	-1.36837	1	1	-.GFPTPKATSTGTTIVGVIAK(6)--EKASKGSNDDEMK(2).-	>sp|O74762|RPN2_SCHPO_26S_proteasome_regulatory_subunit_rpn2_OS=Schizosaccharomyces_pombe_GN=rpn2_PE=1_SV=1	>sp|Q09841|PSB7_SCHPO_Probable_proteasome_subunit_beta_type-7_OS=Schizosaccharomyces_pombe_GN=SPAC23D3.07_PE=2_SV=1
T-3523-46.41	-1.36909	1	1	-.MPIDFKGFICK(6)--MPFGNTHNKFK(9).-	>sp|P06732|KCRM_HUMAN_Creatine_kinase_M-type_OS=Homo_sapiens_GN=CKM_PE=1_SV=2	>sp|Q09720|PSB2_SCHPO_Probable_proteasome_subunit_beta_type-2_OS=Schizosaccharomyces_pombe_GN=SPAC31A2.04c_PE=2_SV=1
T-8072-79.78	-1.3702	1	1	-.LDRKLEFPLPNEEAR(4)--KYYSFDNSLK(1).-	>sp|O14126|PRS6A_SCHPO_26S_protease_regulatory_subunit_6A_OS=Schizosaccharomyces_pombe_GN=tbp1_PE=2_SV=1	>sp|O42897|RPN3_SCHPO_Probable_26S_proteasome_regulatory_subunit_rpn3_OS=Schizosaccharomyces_pombe_GN=rpn3_PE=2_SV=2
T-9872-93.55	-1.37118	1	1	-.GGVHVKLAHLSKHPK(6)--MTDK(1).-	>sp|O94579|PSA2_SCHPO_Probable_proteasome_subunit_alpha_type-2_OS=Schizosaccharomyces_pombe_GN=SPCC1442.06_PE=2_SV=1	>sp|P06732|KCRM_HUMAN_Creatine_kinase_M-type_OS=Homo_sapiens_GN=CKM_PE=1_SV=2
T-1405-26.65	-1.37154	1	1	-.EYLEKNWKEGLSR(5)--KHGQLK(1).-	>sp|Q10329|PSA7_SCHPO_Probable_proteasome_subunit_alpha_type-7_OS=Schizosaccharomyces_pombe_GN=SPBC106.16_PE=2_SV=1	>sp|Q9UTM3|RPN5_SCHPO_26S_proteasome_regulatory_subunit_rpn5_OS=Schizosaccharomyces_pombe_GN=rpn5a_PE=1_SV=1
T-4381-52.80	-1.37528	1	1	-.SSKDISSKSPSGNDALNDK(3)--IEEIFKK(6).-	>sp|P06732|KCRM_HUMAN_Creatine_kinase_M-type_OS=Homo_sapiens_GN=CKM_PE=1_SV=2	>sp|P87048|RPN1_SCHPO_26S_proteasome_regulatory_subunit_rpn1_OS=Schizosaccharomyces_pombe_GN=rpn1_PE=1_SV=2
T-4114-50.75	-1.376	1	1	-.EDLTDEEKAASIAVEDEKR(8)--LQKYQATVMR(3).-	>sp|Q10335|RPN7_SCHPO_Probable_26S_proteasome_regulatory_subunit_rpn7_OS=Schizosaccharomyces_pombe_GN=rpn7_PE=2_SV=1	>sp|Q9UUB6|UBLH2_SCHPO_Ubiquitin_carboxyl-terminal_hydrolase_2_OS=Schizosaccharomyces_pombe_GN=uch2_PE=1_SV=1
T-4744-55.45	-1.37898	1	1	-.VELAKQNLFVPTSDK(5)--PFGNTHNKFK(8).-	>sp|P06732|KCRM_HUMAN_Creatine_kinase_M-type_OS=Homo_sapiens_GN=CKM_PE=1_SV=2	>sp|P50524|RPN12_SCHPO_26S_proteasome_regulatory_subunit_rpn12_OS=Schizosaccharomyces_pombe_GN=rpn12_PE=1_SV=1
T-3640-47.27	-1.38559	1	1	-.YTYDRGTTAVLKEDIYK(12)--YTQSTNNDDPKK(11).-	>sp|P30655|PSB5_SCHPO_Proteasome_subunit_beta_type-5_OS=Schizosaccharomyces_pombe_GN=pts1_PE=2_SV=3	>sp|Q09841|PSB7_SCHPO_Probable_proteasome_subunit_beta_type-7_OS=Schizosaccharomyces_pombe_GN=SPAC23D3.07_PE=2_SV=1
T-4737-55.40	-1.3888	1	1	-.HIGIATTGFIPDGQHIVKR(18)--IDKNTWNSTLETAK(3).-	>sp|O59770|PSA3_SCHPO_Probable_proteasome_subunit_alpha_type-3_OS=Schizosaccharomyces_pombe_GN=SPCC1795.04c_PE=1_SV=1	>sp|Q9UUB6|UBLH2_SCHPO_Ubiquitin_carboxyl-terminal_hydrolase_2_OS=Schizosaccharomyces_pombe_GN=uch2_PE=1_SV=1
T-7029-71.75	-1.39249	1	1	-.KSGRSAPGVSTTSTIQ(1)--MEQKPEVDYSEK(1).-	>sp|Q10329|PSA7_SCHPO_Probable_proteasome_subunit_alpha_type-7_OS=Schizosaccharomyces_pombe_GN=SPBC106.16_PE=2_SV=1	>sp|Q9UTM3|RPN5_SCHPO_26S_proteasome_regulatory_subunit_rpn5_OS=Schizosaccharomyces_pombe_GN=rpn5a_PE=1_SV=1
T-4436-53.24	-1.39299	1	1	-.DISSKSPSGNDALNDK(5)--MMGINERK(1).-	>sp|P87048|RPN1_SCHPO_26S_proteasome_regulatory_subunit_rpn1_OS=Schizosaccharomyces_pombe_GN=rpn1_PE=1_SV=2	>sp|Q09841|PSB7_SCHPO_Probable_proteasome_subunit_beta_type-7_OS=Schizosaccharomyces_pombe_GN=SPAC23D3.07_PE=2_SV=1
T-4882-56.46	-1.39415	1	1	-.GQAQSGNFSNFGDGANGDNKKDQK(21)--PFGNTHNK(1).-	>sp|P06732|KCRM_HUMAN_Creatine_kinase_M-type_OS=Homo_sapiens_GN=CKM_PE=1_SV=2	>sp|P36612|PRS4_SCHPO_26S_protease_regulatory_subunit_4_homolog_OS=Schizosaccharomyces_pombe_GN=mts2_PE=2_SV=1
T-7979-78.97	-1.39824	1	1	-.QRIVAFVGSPIVEDEKNLIR(16)--HTVIKTGLR(5).-	>sp|O42897|RPN3_SCHPO_Probable_26S_proteasome_regulatory_subunit_rpn3_OS=Schizosaccharomyces_pombe_GN=rpn3_PE=2_SV=2	>sp|O94444|RPN10_SCHPO_26S_proteasome_regulatory_subunit_rpn10_OS=Schizosaccharomyces_pombe_GN=rpn10_PE=1_SV=1
T-4645-54.76	-1.39943	1	1	-.WAFAEKQYGYGTQTV(6)--FNLMVICKDK(8).-	>sp|Q9USQ9|PSB4_SCHPO_Probable_proteasome_subunit_beta_type-4_OS=Schizosaccharomyces_pombe_GN=SPBC577.10_PE=2_SV=1	>sp|Q9UUB6|UBLH2_SCHPO_Ubiquitin_carboxyl-terminal_hydrolase_2_OS=Schizosaccharomyces_pombe_GN=uch2_PE=1_SV=1
T-2128-34.54	-1.40325	1	1	-.ASKGSNDDEMKIDK(11)--KLEFPLPNEEAR(1).-	>sp|O14126|PRS6A_SCHPO_26S_protease_regulatory_subunit_6A_OS=Schizosaccharomyces_pombe_GN=tbp1_PE=2_SV=1	>sp|O74762|RPN2_SCHPO_26S_proteasome_regulatory_subunit_rpn2_OS=Schizosaccharomyces_pombe_GN=rpn2_PE=1_SV=1
T-8143-80.31	-1.40335	1	1	-.SIMEYNGGSCVAMAGK(1)--NKYAIQLPLPPK(2).-	>sp|O42931|PRS7_SCHPO_26S_protease_regulatory_subunit_7_homolog_OS=Schizosaccharomyces_pombe_GN=rpt1_PE=1_SV=2	>sp|Q9Y7T8|PSB3_SCHPO_Probable_proteasome_subunit_beta_type-3_OS=Schizosaccharomyces_pombe_GN=SPCC63.12c_PE=2_SV=1
T-5200-58.72	-1.40829	1	1	-.LDKAPTESYADIGGLESQIQEIK(3)--EDCKSLKR(4).-	>sp|O74894|PRS6B_SCHPO_26S_protease_regulatory_subunit_6B_homolog_OS=Schizosaccharomyces_pombe_GN=rpt3_PE=2_SV=1	>sp|P36612|PRS4_SCHPO_26S_protease_regulatory_subunit_4_homolog_OS=Schizosaccharomyces_pombe_GN=mts2_PE=2_SV=1
T-7072-72.05	-1.41319	1	1	-.HVFPITKGIGCVMTGSIADARAQVSR(7)--MPLLQSSVALLGQKIR(14).-	>sp|O94517|PSA6_SCHPO_Probable_proteasome_subunit_alpha_type-6_OS=Schizosaccharomyces_pombe_GN=SPBC646.16_PE=2_SV=1	>sp|Q9US13|RPN9_SCHPO_Probable_26S_proteasome_regulatory_subunit_rpn9_OS=Schizosaccharomyces_pombe_GN=rpn9_PE=2_SV=1
T-3604-47.01	-1.41997	1	1	-.KMSAQSCACMVRTLLYGK(1)--GTTAVLKEDIYK(7).-	>sp|Q09841|PSB7_SCHPO_Probable_proteasome_subunit_beta_type-7_OS=Schizosaccharomyces_pombe_GN=SPAC23D3.07_PE=2_SV=1	>sp|Q9UQY2|PSB1_SCHPO_Probable_proteasome_subunit_beta_type-1_OS=Schizosaccharomyces_pombe_GN=pam1_PE=2_SV=1
T-7711-76.79	-1.42321	1	1	-.TTEEKEATPMEMDEEKSQDISINGNSK(16)--DQKK(3).-	>decoy_reverse_sp|P36612|PRS4_SCHPO_Decoy_of_Reverse_of_26S_protease_regulatory_subunit_4_homolog_OS=Schizosaccharomyces_pombe_GN=mts2_PE=2_SV=1	>sp|O74762|RPN2_SCHPO_26S_proteasome_regulatory_subunit_rpn2_OS=Schizosaccharomyces_pombe_GN=rpn2_PE=1_SV=1	>sp|P36612|PRS4_SCHPO_26S_protease_regulatory_subunit_4_homolog_OS=Schizosaccharomyces_pombe_GN=mts2_PE=2_SV=1
T-4574-54.18	-1.42338	1	1	-.LYFYYILFFEKCNR(11)--SNDIEKAIDLYK(6).-	>sp|O42897|RPN3_SCHPO_Probable_26S_proteasome_regulatory_subunit_rpn3_OS=Schizosaccharomyces_pombe_GN=rpn3_PE=2_SV=2	>sp|Q9P7S2|RPN6_SCHPO_Probable_26S_proteasome_regulatory_subunit_rpn6_OS=Schizosaccharomyces_pombe_GN=rpn6_PE=2_SV=1
T-6976-71.41	-1.42962	1	1	-.GTKTSETNDRNSTNNTK(3)--QGDVLLNKLQK(8).-	>sp|P87048|RPN1_SCHPO_26S_proteasome_regulatory_subunit_rpn1_OS=Schizosaccharomyces_pombe_GN=rpn1_PE=1_SV=2	>sp|Q10335|RPN7_SCHPO_Probable_26S_proteasome_regulatory_subunit_rpn7_OS=Schizosaccharomyces_pombe_GN=rpn7_PE=2_SV=1
T-9336-89.25	-1.43499	1	1	-.LPSEYDSRVKAMEVDEKPTER(17)--QDLADATVETLKAIEGK(12).-	>sp|O14126|PRS6A_SCHPO_26S_protease_regulatory_subunit_6A_OS=Schizosaccharomyces_pombe_GN=tbp1_PE=2_SV=1	>sp|P87048|RPN1_SCHPO_26S_proteasome_regulatory_subunit_rpn1_OS=Schizosaccharomyces_pombe_GN=rpn1_PE=1_SV=2
T-3748-48.04	-1.43577	1	1	-.MSFLELTEVWGKPQK(12)--SAKGTKR(6).-	>sp|O74440|RPN8_SCHPO_26S_proteasome_regulatory_subunit_rpn8_OS=Schizosaccharomyces_pombe_GN=rpn8_PE=2_SV=1	>sp|Q9USQ9|PSB4_SCHPO_Probable_proteasome_subunit_beta_type-4_OS=Schizosaccharomyces_pombe_GN=SPBC577.10_PE=2_SV=1
T-8370-82.08	-1.4429	1	1	-.AMEVDEKPTERYSDIGGLSK(7)--KPTSELAIGASLEK(1).-	>sp|O14126|PRS6A_SCHPO_26S_protease_regulatory_subunit_6A_OS=Schizosaccharomyces_pombe_GN=tbp1_PE=2_SV=1	>sp|O94579|PSA2_SCHPO_Probable_proteasome_subunit_alpha_type-2_OS=Schizosaccharomyces_pombe_GN=SPCC1442.06_PE=2_SV=1
T-3503-46.26	-1.44512	1	1	-.MMGINERKGFDFEYYQR(1)--DWNACKKELLK(7).-	>sp|P50524|RPN12_SCHPO_26S_proteasome_regulatory_subunit_rpn12_OS=Schizosaccharomyces_pombe_GN=rpn12_PE=1_SV=1	>sp|Q09841|PSB7_SCHPO_Probable_proteasome_subunit_beta_type-7_OS=Schizosaccharomyces_pombe_GN=SPAC23D3.07_PE=2_SV=1
T-9093-87.47	-1.4555	1	1	-.DTMNVDINAIKKGEIR(12)--SIMEYNGGSCVAMAGK(1).-	>sp|O43063|PSB6_SCHPO_Probable_proteasome_subunit_beta_type-6_OS=Schizosaccharomyces_pombe_GN=SPBC4C3.10c_PE=2_SV=1	>sp|Q9Y7T8|PSB3_SCHPO_Probable_proteasome_subunit_beta_type-3_OS=Schizosaccharomyces_pombe_GN=SPCC63.12c_PE=2_SV=1
T-3643-47.29	-1.4609	1	1	-.QLIIKEEMMNSIQQAVAK(5)--KGFDFEYYQR(1).-	>sp|Q09841|PSB7_SCHPO_Probable_proteasome_subunit_beta_type-7_OS=Schizosaccharomyces_pombe_GN=SPAC23D3.07_PE=2_SV=1	>sp|Q9UTM3|RPN5_SCHPO_26S_proteasome_regulatory_subunit_rpn5_OS=Schizosaccharomyces_pombe_GN=rpn5a_PE=1_SV=1
T-3590-46.91	-1.46105	1	1	-.GQAQSGNFSNFGDGANGDNKKDQK(21)--LAHLSKHPK(6).-	>sp|P06732|KCRM_HUMAN_Creatine_kinase_M-type_OS=Homo_sapiens_GN=CKM_PE=1_SV=2	>sp|P36612|PRS4_SCHPO_26S_protease_regulatory_subunit_4_homolog_OS=Schizosaccharomyces_pombe_GN=mts2_PE=2_SV=1
T-6186-65.77	-1.46716	1	1	-.EMFGYAKEHEPCVIFMDEIDAIGGR(7)--TITDGKIYVEVERAR(6).-	>sp|O74445|PRS10_SCHPO_Probable_26S_protease_subunit_rpt4_OS=Schizosaccharomyces_pombe_GN=rpt4_PE=2_SV=2	>sp|Q9UTM3|RPN5_SCHPO_26S_proteasome_regulatory_subunit_rpn5_OS=Schizosaccharomyces_pombe_GN=rpn5a_PE=1_SV=1
T-8508-83.10	-1.46961	1	1	-.ALSSLKYMLLSQIMLNSVSEVK(6)--LAKRMK(3).-	>sp|O94444|RPN10_SCHPO_26S_proteasome_regulatory_subunit_rpn10_OS=Schizosaccharomyces_pombe_GN=rpn10_PE=1_SV=1	>sp|Q9P7S2|RPN6_SCHPO_Probable_26S_proteasome_regulatory_subunit_rpn6_OS=Schizosaccharomyces_pombe_GN=rpn6_PE=2_SV=1
T-5533-61.12	-1.47224	1	1	-.YTLYDQNDTKEWLDK(10)--DQKKDKPK(4).-	>sp|O14250|PSA1_SCHPO_Probable_proteasome_subunit_alpha_type-1_OS=Schizosaccharomyces_pombe_GN=SPAC6G10.04c_PE=2_SV=1	>sp|P36612|PRS4_SCHPO_26S_protease_regulatory_subunit_4_homolog_OS=Schizosaccharomyces_pombe_GN=mts2_PE=2_SV=1
T-10348-97.50	-1.48118	1	1	-.EEFAEKAVSVIQAR(6)--KIEFPPPSAEAR(1).-	>sp|P41836|PRS8_SCHPO_26S_protease_regulatory_subunit_8_homolog_OS=Schizosaccharomyces_pombe_GN=let1_PE=2_SV=1	>sp|Q9UUB6|UBLH2_SCHPO_Ubiquitin_carboxyl-terminal_hydrolase_2_OS=Schizosaccharomyces_pombe_GN=uch2_PE=1_SV=1
T-6139-65.46	-1.48733	1	1	-.MGTTITALRYKDGVILAADSR(11)--MPFGNTHNKFK(1).-	>sp|O43063|PSB6_SCHPO_Probable_proteasome_subunit_beta_type-6_OS=Schizosaccharomyces_pombe_GN=SPBC4C3.10c_PE=2_SV=1	>sp|P06732|KCRM_HUMAN_Creatine_kinase_M-type_OS=Homo_sapiens_GN=CKM_PE=1_SV=2
T-4269-51.90	-1.48906	1	1	-.DTLSKDQELTEENVSISVIGK(5)--GGNMKEVFRR(5).-	>sp|O14250|PSA1_SCHPO_Probable_proteasome_subunit_alpha_type-1_OS=Schizosaccharomyces_pombe_GN=SPAC6G10.04c_PE=2_SV=1	>sp|P06732|KCRM_HUMAN_Creatine_kinase_M-type_OS=Homo_sapiens_GN=CKM_PE=1_SV=2
T-7134-72.62	-1.49043	1	1	-.HNDLAQLVQQSRPLMANFSKAKSAK(20)--QSKYTYDRGTTAVLK(3).-	>sp|Q09841|PSB7_SCHPO_Probable_proteasome_subunit_beta_type-7_OS=Schizosaccharomyces_pombe_GN=SPAC23D3.07_PE=2_SV=1	>sp|Q9P7S2|RPN6_SCHPO_Probable_26S_proteasome_regulatory_subunit_rpn6_OS=Schizosaccharomyces_pombe_GN=rpn6_PE=2_SV=1
T-1537-28.39	-1.49473	1	1	-.NCACVISQKKVPDK(9)--TKDSLEAR(2).-	>sp|O74762|RPN2_SCHPO_26S_proteasome_regulatory_subunit_rpn2_OS=Schizosaccharomyces_pombe_GN=rpn2_PE=1_SV=1	>sp|O94517|PSA6_SCHPO_Probable_proteasome_subunit_alpha_type-6_OS=Schizosaccharomyces_pombe_GN=SPBC646.16_PE=2_SV=1
T-5818-63.14	-1.49508	1	1	-.EQKPEVDYSEKFAELQK(11)--IHLEKVSK(5).-	>sp|O74445|PRS10_SCHPO_Probable_26S_protease_subunit_rpt4_OS=Schizosaccharomyces_pombe_GN=rpt4_PE=2_SV=2	>sp|Q9UTM3|RPN5_SCHPO_26S_proteasome_regulatory_subunit_rpn5_OS=Schizosaccharomyces_pombe_GN=rpn5a_PE=1_SV=1
T-3540-46.54	-1.49766	1	1	-.HCLIKMNHGTTTLAFR(5)--WKALER(2).-	>sp|O74894|PRS6B_SCHPO_26S_protease_regulatory_subunit_6B_homolog_OS=Schizosaccharomyces_pombe_GN=rpt3_PE=2_SV=1	>sp|P30655|PSB5_SCHPO_Proteasome_subunit_beta_type-5_OS=Schizosaccharomyces_pombe_GN=pts1_PE=2_SV=3
T-8173-80.56	-1.50064	1	1	-.APVLSDSSCKSSYPGQITGNMICVGFLEGGK(10)--KPRR(1).-	>sp|P00761|TRYP_PIG_Trypsin_OS=Sus_scrofa_PE=1_SV=1	>sp|Q9UQY2|PSB1_SCHPO_Probable_proteasome_subunit_beta_type-1_OS=Schizosaccharomyces_pombe_GN=pam1_PE=2_SV=1
T-4817-56.00	-1.50394	1	1	-.HIEVGDSVLVKIITKEGVETR(15)--LAKRMK(3).-	>sp|O94444|RPN10_SCHPO_26S_proteasome_regulatory_subunit_rpn10_OS=Schizosaccharomyces_pombe_GN=rpn10_PE=1_SV=1	>sp|Q9UQY2|PSB1_SCHPO_Probable_proteasome_subunit_beta_type-1_OS=Schizosaccharomyces_pombe_GN=pam1_PE=2_SV=1
T-2411-36.91	-1.50593	1	1	-.QGDTKINHEHFMDGILEVQMR(5)--SQARGFDR(1).-	>sp|O14126|PRS6A_SCHPO_26S_protease_regulatory_subunit_6A_OS=Schizosaccharomyces_pombe_GN=tbp1_PE=2_SV=1	>sp|O94517|PSA6_SCHPO_Probable_proteasome_subunit_alpha_type-6_OS=Schizosaccharomyces_pombe_GN=SPBC646.16_PE=2_SV=1
T-3705-47.76	-1.50701	1	1	-.QLASYYHKESNALFMVR(8)--KINANEK(1).-	>sp|O74440|RPN8_SCHPO_26S_proteasome_regulatory_subunit_rpn8_OS=Schizosaccharomyces_pombe_GN=rpn8_PE=2_SV=1	>sp|P87048|RPN1_SCHPO_26S_proteasome_regulatory_subunit_rpn1_OS=Schizosaccharomyces_pombe_GN=rpn1_PE=1_SV=2
T-4141-50.94	-1.50903	1	1	-.MIDDQRDMQVDSVNQEENVDSGETK(1)--KILFENPDEATK(1).-	>sp|O42897|RPN3_SCHPO_Probable_26S_proteasome_regulatory_subunit_rpn3_OS=Schizosaccharomyces_pombe_GN=rpn3_PE=2_SV=2	>sp|P36612|PRS4_SCHPO_26S_protease_regulatory_subunit_4_homolog_OS=Schizosaccharomyces_pombe_GN=mts2_PE=2_SV=1
T-3004-42.12	-1.51064	1	1	-.MATTVKDTMNVDINAIKK(1)--TLSKESAR(4).-	>sp|O43063|PSB6_SCHPO_Probable_proteasome_subunit_beta_type-6_OS=Schizosaccharomyces_pombe_GN=SPBC4C3.10c_PE=2_SV=1	>sp|Q9USQ9|PSB4_SCHPO_Probable_proteasome_subunit_beta_type-4_OS=Schizosaccharomyces_pombe_GN=SPBC577.10_PE=2_SV=1
T-7663-76.46	-1.5151	1	1	-.NSTEEIDLYNRWKALER(13)--MSERDTALEKYK(1).-	>sp|O74445|PRS10_SCHPO_Probable_26S_protease_subunit_rpt4_OS=Schizosaccharomyces_pombe_GN=rpt4_PE=2_SV=2	>sp|O74894|PRS6B_SCHPO_26S_protease_regulatory_subunit_6B_homolog_OS=Schizosaccharomyces_pombe_GN=rpt3_PE=2_SV=1
T-1931-32.63	-1.51742	1	1	-.DHDLAPLYKYLSENPK(9)--SQDISINGNSKK(11).-	>sp|O74762|RPN2_SCHPO_26S_proteasome_regulatory_subunit_rpn2_OS=Schizosaccharomyces_pombe_GN=rpn2_PE=1_SV=1	>sp|Q10335|RPN7_SCHPO_Probable_26S_proteasome_regulatory_subunit_rpn7_OS=Schizosaccharomyces_pombe_GN=rpn7_PE=2_SV=1
T-8244-81.07	-1.5196	1	1	-.QEVAAQKSSEETEDKK(7)--AKSAK(2).-	>sp|O94444|RPN10_SCHPO_26S_proteasome_regulatory_subunit_rpn10_OS=Schizosaccharomyces_pombe_GN=rpn10_PE=1_SV=1	>sp|Q9P7S2|RPN6_SCHPO_Probable_26S_proteasome_regulatory_subunit_rpn6_OS=Schizosaccharomyces_pombe_GN=rpn6_PE=2_SV=1
T-5980-64.36	-1.5212	1	1	-.IQDAELAILQKTQNLR(11)--GNQKFSSTADYMNMSS(4).-	>sp|O42931|PRS7_SCHPO_26S_protease_regulatory_subunit_7_homolog_OS=Schizosaccharomyces_pombe_GN=rpt1_PE=1_SV=2	>sp|P41836|PRS8_SCHPO_26S_protease_regulatory_subunit_8_homolog_OS=Schizosaccharomyces_pombe_GN=let1_PE=2_SV=1
T-6700-69.39	-1.52656	1	1	-.VSGIRKHFEQVINEK(6)--ESLQR(1).-	>sp|O74762|RPN2_SCHPO_26S_proteasome_regulatory_subunit_rpn2_OS=Schizosaccharomyces_pombe_GN=rpn2_PE=1_SV=1	>sp|P41878|RPN11_SCHPO_26S_proteasome_regulatory_subunit_rpn11_OS=Schizosaccharomyces_pombe_GN=rpn11_PE=1_SV=2
T-7632-76.24	-1.52795	1	1	-.AMEQQDIKPTVQNGEVSANAEQKA(23)--DAFALAKEK(7).-	>sp|O14126|PRS6A_SCHPO_26S_protease_regulatory_subunit_6A_OS=Schizosaccharomyces_pombe_GN=tbp1_PE=2_SV=1	>sp|O74440|RPN8_SCHPO_26S_proteasome_regulatory_subunit_rpn8_OS=Schizosaccharomyces_pombe_GN=rpn8_PE=2_SV=1
T-3176-43.54	-1.52857	1	1	-.YYKPDLTIDEAVRIMK(3)--AKADYAQYYR(2).-	>sp|Q09720|PSB2_SCHPO_Probable_proteasome_subunit_beta_type-2_OS=Schizosaccharomyces_pombe_GN=SPAC31A2.04c_PE=2_SV=1	>sp|Q9US13|RPN9_SCHPO_Probable_26S_proteasome_regulatory_subunit_rpn9_OS=Schizosaccharomyces_pombe_GN=rpn9_PE=2_SV=1
T-6689-69.33	-1.53321	1	1	-.IGDLCAFTDALSKYEAEFR(13)--MPFGNTHNKFK(1).-	>sp|O42897|RPN3_SCHPO_Probable_26S_proteasome_regulatory_subunit_rpn3_OS=Schizosaccharomyces_pombe_GN=rpn3_PE=2_SV=2	>sp|P06732|KCRM_HUMAN_Creatine_kinase_M-type_OS=Homo_sapiens_GN=CKM_PE=1_SV=2
T-6373-67.05	-1.53565	1	1	-.TVQPIVTGSSVLALKFADGVMIAADNLASYGSLAR(15)--KIEFPSYRDR(1).-	>sp|O74894|PRS6B_SCHPO_26S_protease_regulatory_subunit_6B_homolog_OS=Schizosaccharomyces_pombe_GN=rpt3_PE=2_SV=1	>sp|Q9USQ9|PSB4_SCHPO_Probable_proteasome_subunit_beta_type-4_OS=Schizosaccharomyces_pombe_GN=SPBC577.10_PE=2_SV=1
T-6634-68.97	-1.53818	1	1	-.LNYKPEEEYPDLSKHNNHMAK(14)--EVLNKGVSK(5).-	>sp|P06732|KCRM_HUMAN_Creatine_kinase_M-type_OS=Homo_sapiens_GN=CKM_PE=1_SV=2	>sp|Q9P7S2|RPN6_SCHPO_Probable_26S_proteasome_regulatory_subunit_rpn6_OS=Schizosaccharomyces_pombe_GN=rpn6_PE=2_SV=1
T-8685-84.39	-1.54267	1	1	-.SLPLQIEVANDCIKWAIK(14)--LQKYQATVMR(3).-	>sp|Q10335|RPN7_SCHPO_Probable_26S_proteasome_regulatory_subunit_rpn7_OS=Schizosaccharomyces_pombe_GN=rpn7_PE=2_SV=1	>sp|Q9P7S2|RPN6_SCHPO_Probable_26S_proteasome_regulatory_subunit_rpn6_OS=Schizosaccharomyces_pombe_GN=rpn6_PE=2_SV=1
T-6627-68.93	-1.55266	1	1	-.SVGLPTNAYFAIDEIEDDGSKSSR(21)--KHGQLK(1).-	>sp|O74440|RPN8_SCHPO_26S_proteasome_regulatory_subunit_rpn8_OS=Schizosaccharomyces_pombe_GN=rpn8_PE=2_SV=1	>sp|Q9UTM3|RPN5_SCHPO_26S_proteasome_regulatory_subunit_rpn5_OS=Schizosaccharomyces_pombe_GN=rpn5a_PE=1_SV=1
T-7869-78.09	-1.56068	1	1	-.TDKYAFSLTTFSPNGK(3)--EEFAEKAVSVIQAR(6).-	>sp|O94579|PSA2_SCHPO_Probable_proteasome_subunit_alpha_type-2_OS=Schizosaccharomyces_pombe_GN=SPCC1442.06_PE=2_SV=1	>sp|Q9UUB6|UBLH2_SCHPO_Ubiquitin_carboxyl-terminal_hydrolase_2_OS=Schizosaccharomyces_pombe_GN=uch2_PE=1_SV=1
T-10004-94.66	-1.56091	1	1	-.STLDLNHLADLYDRKDWNACK(1)--GCLMFGPPGTGKTLLAR(12).-	>sp|O14126|PRS6A_SCHPO_26S_protease_regulatory_subunit_6A_OS=Schizosaccharomyces_pombe_GN=tbp1_PE=2_SV=1	>sp|P50524|RPN12_SCHPO_26S_proteasome_regulatory_subunit_rpn12_OS=Schizosaccharomyces_pombe_GN=rpn12_PE=1_SV=1
T-3667-47.45	-1.56451	1	1	-.SFLVWVNEEDHLRVISMEKGGNMK(19)--IDKK(3).-	>sp|O74762|RPN2_SCHPO_26S_proteasome_regulatory_subunit_rpn2_OS=Schizosaccharomyces_pombe_GN=rpn2_PE=1_SV=1	>sp|P06732|KCRM_HUMAN_Creatine_kinase_M-type_OS=Homo_sapiens_GN=CKM_PE=1_SV=2
T-772-17.47	-1.56585	1	1	-.TVQKVETAVLSTTVKAQAR(4)--LGVKPPK(4).-	>sp|O14126|PRS6A_SCHPO_26S_protease_regulatory_subunit_6A_OS=Schizosaccharomyces_pombe_GN=tbp1_PE=2_SV=1	>sp|O74762|RPN2_SCHPO_26S_proteasome_regulatory_subunit_rpn2_OS=Schizosaccharomyces_pombe_GN=rpn2_PE=1_SV=1
T-6682-69.29	-1.56958	1	1	-.EFLYAHNNTDMLILNRTKDSLEAR(18)--NSIVSK(1).-	>sp|O74762|RPN2_SCHPO_26S_proteasome_regulatory_subunit_rpn2_OS=Schizosaccharomyces_pombe_GN=rpn2_PE=1_SV=1	>sp|P30655|PSB5_SCHPO_Proteasome_subunit_beta_type-5_OS=Schizosaccharomyces_pombe_GN=pts1_PE=2_SV=3
T-2331-36.24	-1.57169	1	1	-.GGVHVKLAHLSK(6)--GYSKPNERATK(4).-	>sp|P06732|KCRM_HUMAN_Creatine_kinase_M-type_OS=Homo_sapiens_GN=CKM_PE=1_SV=2	>sp|Q09841|PSB7_SCHPO_Probable_proteasome_subunit_beta_type-7_OS=Schizosaccharomyces_pombe_GN=SPAC23D3.07_PE=2_SV=1
T-2247-35.57	-1.57254	1	1	-.CIDMFIHKSAELYK(8)--KPRVVTALTMLK(1).-	>sp|O74762|RPN2_SCHPO_26S_proteasome_regulatory_subunit_rpn2_OS=Schizosaccharomyces_pombe_GN=rpn2_PE=1_SV=1	>sp|Q09841|PSB7_SCHPO_Probable_proteasome_subunit_beta_type-7_OS=Schizosaccharomyces_pombe_GN=SPAC23D3.07_PE=2_SV=1
T-7822-77.71	-1.57258	1	1	-.STELQIGVVEDDKPFR(13)--GKYYPLKSMTEK(2).-	>sp|O94517|PSA6_SCHPO_Probable_proteasome_subunit_alpha_type-6_OS=Schizosaccharomyces_pombe_GN=SPBC646.16_PE=2_SV=1	>sp|P06732|KCRM_HUMAN_Creatine_kinase_M-type_OS=Homo_sapiens_GN=CKM_PE=1_SV=2
T-3117-43.05	-1.57703	1	1	-.EVLNKGVSKDEK(5)--IIPLKKD(5).-	>sp|Q9P7S2|RPN6_SCHPO_Probable_26S_proteasome_regulatory_subunit_rpn6_OS=Schizosaccharomyces_pombe_GN=rpn6_PE=2_SV=1	>sp|Q9UQY2|PSB1_SCHPO_Probable_proteasome_subunit_beta_type-1_OS=Schizosaccharomyces_pombe_GN=pam1_PE=2_SV=1
T-4542-53.97	-1.58459	1	1	-.WDLSKQEALYLAQR(5)--FRKLGVKPPK(3).-	>sp|O14126|PRS6A_SCHPO_26S_protease_regulatory_subunit_6A_OS=Schizosaccharomyces_pombe_GN=tbp1_PE=2_SV=1	>sp|P30655|PSB5_SCHPO_Proteasome_subunit_beta_type-5_OS=Schizosaccharomyces_pombe_GN=pts1_PE=2_SV=3
T-1553-28.54	-1.58671	1	1	-.AVKPTDMEQFAFYK(3)--FPTDDDDK(1).-	>sp|O74894|PRS6B_SCHPO_26S_protease_regulatory_subunit_6B_homolog_OS=Schizosaccharomyces_pombe_GN=rpt3_PE=2_SV=1	>sp|P00761|TRYP_PIG_Trypsin_OS=Sus_scrofa_PE=1_SV=1
T-9833-93.30	-1.58757	1	1	-.NLSNVVEISGKGVFV(11)--MEQKPEVDYSEK(4).-	>sp|Q9US13|RPN9_SCHPO_Probable_26S_proteasome_regulatory_subunit_rpn9_OS=Schizosaccharomyces_pombe_GN=rpn9_PE=2_SV=1	>sp|Q9UTM3|RPN5_SCHPO_26S_proteasome_regulatory_subunit_rpn5_OS=Schizosaccharomyces_pombe_GN=rpn5a_PE=1_SV=1
T-9638-91.76	-1.59285	1	1	-.SSKDISSKSPSGNDALNDK(8)--MNSTEEIDLYNRWK(1).-	>sp|O74894|PRS6B_SCHPO_26S_protease_regulatory_subunit_6B_homolog_OS=Schizosaccharomyces_pombe_GN=rpt3_PE=2_SV=1	>sp|P87048|RPN1_SCHPO_26S_proteasome_regulatory_subunit_rpn1_OS=Schizosaccharomyces_pombe_GN=rpn1_PE=1_SV=2
T-1283-24.96	-1.60214	1	1	-.KSGRSAPGVSTTSTIQ(1)--MSQARGFDR(1).-	>sp|O94517|PSA6_SCHPO_Probable_proteasome_subunit_alpha_type-6_OS=Schizosaccharomyces_pombe_GN=SPBC646.16_PE=2_SV=1	>sp|Q10329|PSA7_SCHPO_Probable_proteasome_subunit_alpha_type-7_OS=Schizosaccharomyces_pombe_GN=SPBC106.16_PE=2_SV=1
T-10447-98.28	-1.60555	1	1	-.PPKEDWEKYQKPVDTEEENDK(3)--DAVKEAAR(4).-	>sp|O42931|PRS7_SCHPO_26S_protease_regulatory_subunit_7_homolog_OS=Schizosaccharomyces_pombe_GN=rpt1_PE=1_SV=2	>sp|O59770|PSA3_SCHPO_Probable_proteasome_subunit_alpha_type-3_OS=Schizosaccharomyces_pombe_GN=SPCC1795.04c_PE=1_SV=1
T-1424-26.82	-1.60913	1	1	-.FFEKEDVQSLKLK(4)--VVDKDGIR(4).-	>sp|Q09720|PSB2_SCHPO_Probable_proteasome_subunit_beta_type-2_OS=Schizosaccharomyces_pombe_GN=SPAC31A2.04c_PE=2_SV=1	>sp|Q9UTM3|RPN5_SCHPO_26S_proteasome_regulatory_subunit_rpn5_OS=Schizosaccharomyces_pombe_GN=rpn5a_PE=1_SV=1
T-10533-98.90	-1.61316	1	1	-.LEKGQSIDDMIPAQK(3)--MKSLSEQYTER(2).-	>sp|P06732|KCRM_HUMAN_Creatine_kinase_M-type_OS=Homo_sapiens_GN=CKM_PE=1_SV=2	>sp|P41878|RPN11_SCHPO_26S_proteasome_regulatory_subunit_rpn11_OS=Schizosaccharomyces_pombe_GN=rpn11_PE=1_SV=2
T-9768-92.80	-1.61928	1	1	-.GIDLKSIAEKMNGASGAELK(5)--MEQKPEVDYSEK(4).-	>sp|P41836|PRS8_SCHPO_26S_protease_regulatory_subunit_8_homolog_OS=Schizosaccharomyces_pombe_GN=let1_PE=2_SV=1	>sp|Q9UTM3|RPN5_SCHPO_26S_proteasome_regulatory_subunit_rpn5_OS=Schizosaccharomyces_pombe_GN=rpn5a_PE=1_SV=1
T-8385-82.18	-1.63659	1	1	-.VETAVLSTTVKAQAR(11)--LLENDIKVMK(7).-	>sp|O14126|PRS6A_SCHPO_26S_protease_regulatory_subunit_6A_OS=Schizosaccharomyces_pombe_GN=tbp1_PE=2_SV=1	>sp|O74762|RPN2_SCHPO_26S_proteasome_regulatory_subunit_rpn2_OS=Schizosaccharomyces_pombe_GN=rpn2_PE=1_SV=1
T-5081-57.88	-1.65666	1	1	-.CIDMFIHKSAELYK(8)--IMKLCFDELKK(3).-	>sp|O74762|RPN2_SCHPO_26S_proteasome_regulatory_subunit_rpn2_OS=Schizosaccharomyces_pombe_GN=rpn2_PE=1_SV=1	>sp|Q09720|PSB2_SCHPO_Probable_proteasome_subunit_beta_type-2_OS=Schizosaccharomyces_pombe_GN=SPAC31A2.04c_PE=2_SV=1
T-1014-21.59	-1.66336	1	1	-.SERDTALEKYK(1)--AKADYAQYYR(2).-	>sp|O74445|PRS10_SCHPO_Probable_26S_protease_subunit_rpt4_OS=Schizosaccharomyces_pombe_GN=rpt4_PE=2_SV=2	>sp|Q9US13|RPN9_SCHPO_Probable_26S_proteasome_regulatory_subunit_rpn9_OS=Schizosaccharomyces_pombe_GN=rpn9_PE=2_SV=1
T-7051-71.88	-1.66534	1	1	-.IFYGILDQGSGCLIVYDEPQQDKTYEAALEVIK(23)--EKASK(2).-	>sp|O74762|RPN2_SCHPO_26S_proteasome_regulatory_subunit_rpn2_OS=Schizosaccharomyces_pombe_GN=rpn2_PE=1_SV=1	>sp|Q9P7S2|RPN6_SCHPO_Probable_26S_proteasome_regulatory_subunit_rpn6_OS=Schizosaccharomyces_pombe_GN=rpn6_PE=2_SV=1
T-4891-56.53	-1.66647	1	1	-.MSSKSSLELANNAVKSNDIEK(1)--MSSKDISSK(1).-	>sp|P87048|RPN1_SCHPO_26S_proteasome_regulatory_subunit_rpn1_OS=Schizosaccharomyces_pombe_GN=rpn1_PE=1_SV=2	>sp|Q9P7S2|RPN6_SCHPO_Probable_26S_proteasome_regulatory_subunit_rpn6_OS=Schizosaccharomyces_pombe_GN=rpn6_PE=2_SV=1
T-4247-51.69	-1.68492	1	1	-.MEQKPEVDYSEKFAELQK(4)--EKASKGSNDDEMK(2).-	>sp|O74762|RPN2_SCHPO_26S_proteasome_regulatory_subunit_rpn2_OS=Schizosaccharomyces_pombe_GN=rpn2_PE=1_SV=1	>sp|Q9UTM3|RPN5_SCHPO_26S_proteasome_regulatory_subunit_rpn5_OS=Schizosaccharomyces_pombe_GN=rpn5a_PE=1_SV=1
T-5609-61.67	-1.6882	1	1	-.MFRNQYDGDATTWSPQGR(1)--KASLLTR(1).-	>sp|O14250|PSA1_SCHPO_Probable_proteasome_subunit_alpha_type-1_OS=Schizosaccharomyces_pombe_GN=SPAC6G10.04c_PE=2_SV=1	>sp|Q9UUB6|UBLH2_SCHPO_Ubiquitin_carboxyl-terminal_hydrolase_2_OS=Schizosaccharomyces_pombe_GN=uch2_PE=1_SV=1
T-3305-44.62	-1.71615	1	1	-.AMEQQDIKPTVQNGEVSANAEQKA(23)--MSQAR(1).-	>sp|O74440|RPN8_SCHPO_26S_proteasome_regulatory_subunit_rpn8_OS=Schizosaccharomyces_pombe_GN=rpn8_PE=2_SV=1	>sp|O94517|PSA6_SCHPO_Probable_proteasome_subunit_alpha_type-6_OS=Schizosaccharomyces_pombe_GN=SPBC646.16_PE=2_SV=1
T-8459-82.74	-1.72234	1	1	-.MPPKEDWEKYQKPVDTEEENDK(9)--KKAQSGPDASAK(1).-	>sp|O42931|PRS7_SCHPO_26S_protease_regulatory_subunit_7_homolog_OS=Schizosaccharomyces_pombe_GN=rpt1_PE=1_SV=2	>sp|P36612|PRS4_SCHPO_26S_protease_regulatory_subunit_4_homolog_OS=Schizosaccharomyces_pombe_GN=mts2_PE=2_SV=1
T-2405-36.85	-1.72606	1	1	-.KTTEEKEATPMEMDEEK(6)--IQYVGKQDPKK(6).-	>sp|O74762|RPN2_SCHPO_26S_proteasome_regulatory_subunit_rpn2_OS=Schizosaccharomyces_pombe_GN=rpn2_PE=1_SV=1	>sp|P41878|RPN11_SCHPO_26S_proteasome_regulatory_subunit_rpn11_OS=Schizosaccharomyces_pombe_GN=rpn11_PE=1_SV=2
T-2068-34.01	-1.72843	1	1	-.VKAMEVDEKPTER(9)--EVLNKGVSKDEK(5).-	>sp|O14126|PRS6A_SCHPO_26S_protease_regulatory_subunit_6A_OS=Schizosaccharomyces_pombe_GN=tbp1_PE=2_SV=1	>sp|Q9P7S2|RPN6_SCHPO_Probable_26S_proteasome_regulatory_subunit_rpn6_OS=Schizosaccharomyces_pombe_GN=rpn6_PE=2_SV=1
T-5605-61.65	-1.74233	1	1	-.FVKLGIDPPK(3)--MSGYDR(1).-	>sp|O42931|PRS7_SCHPO_26S_protease_regulatory_subunit_7_homolog_OS=Schizosaccharomyces_pombe_GN=rpt1_PE=1_SV=2	>sp|Q10329|PSA7_SCHPO_Probable_proteasome_subunit_alpha_type-7_OS=Schizosaccharomyces_pombe_GN=SPBC106.16_PE=2_SV=1
T-9276-88.82	-1.75094	1	1	-.QIQPKTFANLVSSTLYEK(5)--VGKSAVIKTSTR(8).-	>sp|O14126|PRS6A_SCHPO_26S_protease_regulatory_subunit_6A_OS=Schizosaccharomyces_pombe_GN=tbp1_PE=2_SV=1	>sp|Q9Y7T8|PSB3_SCHPO_Probable_proteasome_subunit_beta_type-3_OS=Schizosaccharomyces_pombe_GN=SPCC63.12c_PE=2_SV=1
T-3435-45.69	-1.75637	1	1	-.HNNHMAKVLTLELYKK(7)--IHLEKVSK(5).-	>sp|O74445|PRS10_SCHPO_Probable_26S_protease_subunit_rpt4_OS=Schizosaccharomyces_pombe_GN=rpt4_PE=2_SV=2	>sp|P06732|KCRM_HUMAN_Creatine_kinase_M-type_OS=Homo_sapiens_GN=CKM_PE=1_SV=2
T-7140-72.67	-1.75943	1	1	-.FDVVPVPQSSLYLRNLTDETKNK(21)--DHDLAPLYKYLSENPK(9).-	>sp|P30655|PSB5_SCHPO_Proteasome_subunit_beta_type-5_OS=Schizosaccharomyces_pombe_GN=pts1_PE=2_SV=3	>sp|Q10335|RPN7_SCHPO_Probable_26S_proteasome_regulatory_subunit_rpn7_OS=Schizosaccharomyces_pombe_GN=rpn7_PE=2_SV=1
T-4177-51.18	-1.79034	1	1	-.DTEMSVNMSDFLHDQATR(1)--KIEFPSYR(1).-	>sp|O74894|PRS6B_SCHPO_26S_protease_regulatory_subunit_6B_homolog_OS=Schizosaccharomyces_pombe_GN=rpt3_PE=2_SV=1	>sp|Q9US13|RPN9_SCHPO_Probable_26S_proteasome_regulatory_subunit_rpn9_OS=Schizosaccharomyces_pombe_GN=rpn9_PE=2_SV=1
T-10153-95.86	-1.79425	1	1	-.ELAALVVSKVYYYLGEYDEALLFALSSGPKFLHDK(9)--MNSIVSK(1).-	>sp|O74762|RPN2_SCHPO_26S_proteasome_regulatory_subunit_rpn2_OS=Schizosaccharomyces_pombe_GN=rpn2_PE=1_SV=1	>sp|P30655|PSB5_SCHPO_Proteasome_subunit_beta_type-5_OS=Schizosaccharomyces_pombe_GN=pts1_PE=2_SV=3
T-9239-88.56	-1.79578	1	1	-.MNGASGAELKGVCTEAGMFALR(10)--SPSGNDALNDKKGTK(12).-	>sp|P41836|PRS8_SCHPO_26S_protease_regulatory_subunit_8_homolog_OS=Schizosaccharomyces_pombe_GN=let1_PE=2_SV=1	>sp|P87048|RPN1_SCHPO_26S_proteasome_regulatory_subunit_rpn1_OS=Schizosaccharomyces_pombe_GN=rpn1_PE=1_SV=2
T-4175-51.17	-1.8015	1	1	-.TVLQDVEANIAALMQATKQR(18)--SPSGNDALNDKKGTK(11).-	>sp|O42897|RPN3_SCHPO_Probable_26S_proteasome_regulatory_subunit_rpn3_OS=Schizosaccharomyces_pombe_GN=rpn3_PE=2_SV=2	>sp|P87048|RPN1_SCHPO_26S_proteasome_regulatory_subunit_rpn1_OS=Schizosaccharomyces_pombe_GN=rpn1_PE=1_SV=2
T-8228-80.96	-1.83318	1	1	-.TKDEGGPAGGLYI(2)--SERDTALEK(1).-	>sp|O74445|PRS10_SCHPO_Probable_26S_protease_subunit_rpt4_OS=Schizosaccharomyces_pombe_GN=rpt4_PE=2_SV=2	>sp|P36612|PRS4_SCHPO_26S_protease_regulatory_subunit_4_homolog_OS=Schizosaccharomyces_pombe_GN=mts2_PE=2_SV=1
T-3759-48.13	-1.83497	1	1	-.SMAIDKDIRWELIAR(6)--GGDWERKNR(7).-	>sp|O42931|PRS7_SCHPO_26S_protease_regulatory_subunit_7_homolog_OS=Schizosaccharomyces_pombe_GN=rpt1_PE=1_SV=2	>sp|Q10335|RPN7_SCHPO_Probable_26S_proteasome_regulatory_subunit_rpn7_OS=Schizosaccharomyces_pombe_GN=rpn7_PE=2_SV=1
T-4783-55.69	-1.85496	1	1	-.GCLMFGPPGTGKTLLARACAAQSNATFLK(12)--CSPSATLTHR(1).-	>sp|O14126|PRS6A_SCHPO_26S_protease_regulatory_subunit_6A_OS=Schizosaccharomyces_pombe_GN=tbp1_PE=2_SV=1	>sp|Q10335|RPN7_SCHPO_Probable_26S_proteasome_regulatory_subunit_rpn7_OS=Schizosaccharomyces_pombe_GN=rpn7_PE=2_SV=1
T-4336-52.45	-1.8699	1	1	-.DVCIKLGLDSEESAEYIVAK(5)--ATAGPIIADKNCK(10).-	>sp|O42897|RPN3_SCHPO_Probable_26S_proteasome_regulatory_subunit_rpn3_OS=Schizosaccharomyces_pombe_GN=rpn3_PE=2_SV=2	>sp|Q09841|PSB7_SCHPO_Probable_proteasome_subunit_beta_type-7_OS=Schizosaccharomyces_pombe_GN=SPAC23D3.07_PE=2_SV=1
T-2221-35.36	-1.8722	1	1	-.LAYVYADMRVVGQLLEKLKPLIEK(17)--VKAMEVDEKPTER(2).-	>sp|O14126|PRS6A_SCHPO_26S_protease_regulatory_subunit_6A_OS=Schizosaccharomyces_pombe_GN=tbp1_PE=2_SV=1	>sp|Q10335|RPN7_SCHPO_Probable_26S_proteasome_regulatory_subunit_rpn7_OS=Schizosaccharomyces_pombe_GN=rpn7_PE=2_SV=1
T-9803-93.07	-1.87679	1	1	-.AVENASTCIGIKCEDGVILALEKVVTSK(12)--MGINERK(1).-	>sp|O59770|PSA3_SCHPO_Probable_proteasome_subunit_alpha_type-3_OS=Schizosaccharomyces_pombe_GN=SPCC1795.04c_PE=1_SV=1	>sp|Q09841|PSB7_SCHPO_Probable_proteasome_subunit_beta_type-7_OS=Schizosaccharomyces_pombe_GN=SPAC23D3.07_PE=2_SV=1
T-7437-74.79	-1.88578	1	1	-.SMAIDKDIRWELIAR(6)--FFEKEDVQSLKLK(4).-	>sp|O42931|PRS7_SCHPO_26S_protease_regulatory_subunit_7_homolog_OS=Schizosaccharomyces_pombe_GN=rpt1_PE=1_SV=2	>sp|Q9UTM3|RPN5_SCHPO_26S_proteasome_regulatory_subunit_rpn5_OS=Schizosaccharomyces_pombe_GN=rpn5a_PE=1_SV=1
T-7571-75.77	-1.88876	1	1	-.MGQAQSGNFSNFGDGANGDNKKDQK(1)--EDVQSLKLK(7).-	>sp|P36612|PRS4_SCHPO_26S_protease_regulatory_subunit_4_homolog_OS=Schizosaccharomyces_pombe_GN=mts2_PE=2_SV=1	>sp|Q9UTM3|RPN5_SCHPO_26S_proteasome_regulatory_subunit_rpn5_OS=Schizosaccharomyces_pombe_GN=rpn5a_PE=1_SV=1
T-3005-42.12	-1.89499	1	1	-.LLENDIKVMK(7)--TMGKNKVLVK(4).-	>sp|O14126|PRS6A_SCHPO_26S_protease_regulatory_subunit_6A_OS=Schizosaccharomyces_pombe_GN=tbp1_PE=2_SV=1	>sp|P41836|PRS8_SCHPO_26S_protease_regulatory_subunit_8_homolog_OS=Schizosaccharomyces_pombe_GN=let1_PE=2_SV=1
T-2687-39.32	-1.89845	1	1	-.GGVHVKLAHLSK(6)--EKRTFLR(2).-	>sp|P06732|KCRM_HUMAN_Creatine_kinase_M-type_OS=Homo_sapiens_GN=CKM_PE=1_SV=2	>sp|Q9P7S2|RPN6_SCHPO_Probable_26S_proteasome_regulatory_subunit_rpn6_OS=Schizosaccharomyces_pombe_GN=rpn6_PE=2_SV=1
T-3941-49.42	-1.90173	1	1	-.ASKGSNDDEMKIDK(3)--KMQE(1).-	>sp|O74762|RPN2_SCHPO_26S_proteasome_regulatory_subunit_rpn2_OS=Schizosaccharomyces_pombe_GN=rpn2_PE=1_SV=1	>sp|O94444|RPN10_SCHPO_26S_proteasome_regulatory_subunit_rpn10_OS=Schizosaccharomyces_pombe_GN=rpn10_PE=1_SV=1
T-2257-35.65	-1.90204	1	1	-.KGEIRMGTTITALR(1)--TRLLENDIKVMK(9).-	>sp|O14126|PRS6A_SCHPO_26S_protease_regulatory_subunit_6A_OS=Schizosaccharomyces_pombe_GN=tbp1_PE=2_SV=1	>sp|O43063|PSB6_SCHPO_Probable_proteasome_subunit_beta_type-6_OS=Schizosaccharomyces_pombe_GN=SPBC4C3.10c_PE=2_SV=1
T-2284-35.86	-1.91378	1	1	-.EQKPEVDYSEKFAELQK(3)--DKKASLLTR(3).-	>sp|Q9UTM3|RPN5_SCHPO_26S_proteasome_regulatory_subunit_rpn5_OS=Schizosaccharomyces_pombe_GN=rpn5a_PE=1_SV=1	>sp|Q9UUB6|UBLH2_SCHPO_Ubiquitin_carboxyl-terminal_hydrolase_2_OS=Schizosaccharomyces_pombe_GN=uch2_PE=1_SV=1
T-9948-94.21	-1.92715	1	1	-.KLIRIDDHIGIAIAGLAPDAR(1)--KIEFPSYRDR(1).-	>sp|O14250|PSA1_SCHPO_Probable_proteasome_subunit_alpha_type-1_OS=Schizosaccharomyces_pombe_GN=SPAC6G10.04c_PE=2_SV=1	>sp|O74894|PRS6B_SCHPO_26S_protease_regulatory_subunit_6B_homolog_OS=Schizosaccharomyces_pombe_GN=rpt3_PE=2_SV=1
T-8422-82.42	-1.93047	1	1	-.GCLMFGPPGTGKTLLARACAAQSNATFLK(12)--KIEFPPPSAEAR(1).-	>sp|O14126|PRS6A_SCHPO_26S_protease_regulatory_subunit_6A_OS=Schizosaccharomyces_pombe_GN=tbp1_PE=2_SV=1	>sp|P41836|PRS8_SCHPO_26S_protease_regulatory_subunit_8_homolog_OS=Schizosaccharomyces_pombe_GN=let1_PE=2_SV=1
T-8034-79.42	-1.951	1	1	-.RHNFVGLFVELSKLLVK(13)--MSSKSSLELANNAVK(1).-	>sp|Q9P7S2|RPN6_SCHPO_Probable_26S_proteasome_regulatory_subunit_rpn6_OS=Schizosaccharomyces_pombe_GN=rpn6_PE=2_SV=1	>sp|Q9UUB6|UBLH2_SCHPO_Ubiquitin_carboxyl-terminal_hydrolase_2_OS=Schizosaccharomyces_pombe_GN=uch2_PE=1_SV=1
T-2328-36.22	-1.96464	1	1	-.MCSPSATLTHRTMTEK(1)--TLLYGKR(6).-	>sp|Q10335|RPN7_SCHPO_Probable_26S_proteasome_regulatory_subunit_rpn7_OS=Schizosaccharomyces_pombe_GN=rpn7_PE=2_SV=1	>sp|Q9UQY2|PSB1_SCHPO_Probable_proteasome_subunit_beta_type-1_OS=Schizosaccharomyces_pombe_GN=pam1_PE=2_SV=1
T-5552-61.24	-1.96468	1	1	-.FPTDDDDK(1)--CIKR(3).-	>sp|P00761|TRYP_PIG_Trypsin_OS=Sus_scrofa_PE=1_SV=1	>sp|Q9Y7T8|PSB3_SCHPO_Probable_proteasome_subunit_beta_type-3_OS=Schizosaccharomyces_pombe_GN=SPCC63.12c_PE=2_SV=1
T-10266-96.79	-1.98787	1	1	-.QNLFVPTSDKEKASFAR(10)--SSEETEDKKMQE(8).-	>sp|O94444|RPN10_SCHPO_26S_proteasome_regulatory_subunit_rpn10_OS=Schizosaccharomyces_pombe_GN=rpn10_PE=1_SV=1	>sp|P50524|RPN12_SCHPO_26S_proteasome_regulatory_subunit_rpn12_OS=Schizosaccharomyces_pombe_GN=rpn12_PE=1_SV=1
T-7907-78.37	-1.99951	1	1	-.DRIDKNTWNSTLETAK(5)--LEKGQSIDDMIPAQK(3).-	>sp|P06732|KCRM_HUMAN_Creatine_kinase_M-type_OS=Homo_sapiens_GN=CKM_PE=1_SV=2	>sp|Q9UUB6|UBLH2_SCHPO_Ubiquitin_carboxyl-terminal_hydrolase_2_OS=Schizosaccharomyces_pombe_GN=uch2_PE=1_SV=1
T-9798-93.03	-2.00294	1	1	-.AFNNAGITSVGVTGKNCACVISQK(15)--YTQSTNNDDPKK(11).-	>sp|O94517|PSA6_SCHPO_Probable_proteasome_subunit_alpha_type-6_OS=Schizosaccharomyces_pombe_GN=SPBC646.16_PE=2_SV=1	>sp|P30655|PSB5_SCHPO_Proteasome_subunit_beta_type-5_OS=Schizosaccharomyces_pombe_GN=pts1_PE=2_SV=3
T-6342-66.86	-2.01551	1	1	-.MSRSYDSRTTIFSPEGR(1)--KAQSGPDASAK(1).-	>sp|P36612|PRS4_SCHPO_26S_protease_regulatory_subunit_4_homolog_OS=Schizosaccharomyces_pombe_GN=mts2_PE=2_SV=1	>sp|Q09682|PSA4_SCHPO_Probable_proteasome_subunit_alpha_type-4_OS=Schizosaccharomyces_pombe_GN=SPAC13C5.01c_PE=2_SV=1
T-2502-37.74	-2.03545	1	1	-.DVEFLHSDKIDTIVK(9)--GIDLKSIAEK(5).-	>sp|P41836|PRS8_SCHPO_26S_protease_regulatory_subunit_8_homolog_OS=Schizosaccharomyces_pombe_GN=let1_PE=2_SV=1	>sp|Q10329|PSA7_SCHPO_Probable_proteasome_subunit_alpha_type-7_OS=Schizosaccharomyces_pombe_GN=SPBC106.16_PE=2_SV=1
T-1670-29.69	-2.04102	1	1	-.YTQSTNNDDPKK(11)--SSTAAKTFLEK(6).-	>sp|O94579|PSA2_SCHPO_Probable_proteasome_subunit_alpha_type-2_OS=Schizosaccharomyces_pombe_GN=SPCC1442.06_PE=2_SV=1	>sp|P30655|PSB5_SCHPO_Proteasome_subunit_beta_type-5_OS=Schizosaccharomyces_pombe_GN=pts1_PE=2_SV=3
T-8246-81.09	-2.06053	1	1	-.KVPDKLIDASTVK(5)--EVLNKGVSK(5).-	>sp|O94517|PSA6_SCHPO_Probable_proteasome_subunit_alpha_type-6_OS=Schizosaccharomyces_pombe_GN=SPBC646.16_PE=2_SV=1	>sp|Q9P7S2|RPN6_SCHPO_Probable_26S_proteasome_regulatory_subunit_rpn6_OS=Schizosaccharomyces_pombe_GN=rpn6_PE=2_SV=1
T-4745-55.45	-2.06263	1	1	-.IDTIVKEIQDEK(6)--EIKPNIR(3).-	>sp|P41836|PRS8_SCHPO_26S_protease_regulatory_subunit_8_homolog_OS=Schizosaccharomyces_pombe_GN=let1_PE=2_SV=1	>sp|Q10329|PSA7_SCHPO_Probable_proteasome_subunit_alpha_type-7_OS=Schizosaccharomyces_pombe_GN=SPBC106.16_PE=2_SV=1
T-8168-80.50	-2.07453	1	1	-.GTKTSETNDRNSTNNTK(3)--EKVAFILDQVRLFLLR(2).-	>sp|P87048|RPN1_SCHPO_26S_proteasome_regulatory_subunit_rpn1_OS=Schizosaccharomyces_pombe_GN=rpn1_PE=1_SV=2	>sp|Q9UTM3|RPN5_SCHPO_26S_proteasome_regulatory_subunit_rpn5_OS=Schizosaccharomyces_pombe_GN=rpn5a_PE=1_SV=1
T-7000-71.56-2	-2.11231	1	1	-.QVMEEKLDSKNVQLAK(6)--SPSGNDALNDKK(11).-	>sp|P87048|RPN1_SCHPO_26S_proteasome_regulatory_subunit_rpn1_OS=Schizosaccharomyces_pombe_GN=rpn1_PE=1_SV=2	>sp|Q9UT97|PSA5_SCHPO_Probable_proteasome_subunit_alpha_type-5_OS=Schizosaccharomyces_pombe_GN=SPAC323.02c_PE=1_SV=1
T-10101-95.42	-2.13961	1	1	-.DAVKEAARILYATHDEENNK(4)--PFGNTHNKFK(1).-	>sp|O59770|PSA3_SCHPO_Probable_proteasome_subunit_alpha_type-3_OS=Schizosaccharomyces_pombe_GN=SPCC1795.04c_PE=1_SV=1	>sp|P06732|KCRM_HUMAN_Creatine_kinase_M-type_OS=Homo_sapiens_GN=CKM_PE=1_SV=2
T-5779-62.84	-2.17633	1	1	-.VHPEGKYVVDISPDIDIKEIKPNIR(21)--ILIDKAR(5).-	>sp|P41836|PRS8_SCHPO_26S_protease_regulatory_subunit_8_homolog_OS=Schizosaccharomyces_pombe_GN=let1_PE=2_SV=1	>sp|Q10329|PSA7_SCHPO_Probable_proteasome_subunit_alpha_type-7_OS=Schizosaccharomyces_pombe_GN=SPBC106.16_PE=2_SV=1
T-7399-74.55	-2.18475	1	1	-.NASVWFLDHNFMESMNEMFKK(20)--VNGVVFTNRPDEKNR(13).-	>sp|O74440|RPN8_SCHPO_26S_proteasome_regulatory_subunit_rpn8_OS=Schizosaccharomyces_pombe_GN=rpn8_PE=2_SV=1	>sp|Q10335|RPN7_SCHPO_Probable_26S_proteasome_regulatory_subunit_rpn7_OS=Schizosaccharomyces_pombe_GN=rpn7_PE=2_SV=1
T-10365-97.64	-2.19163	1	1	-.KPTSELAIGASLEK(1)--RNAEELSSYQKK(11).-	>sp|O14250|PSA1_SCHPO_Probable_proteasome_subunit_alpha_type-1_OS=Schizosaccharomyces_pombe_GN=SPAC6G10.04c_PE=2_SV=1	>sp|O94579|PSA2_SCHPO_Probable_proteasome_subunit_alpha_type-2_OS=Schizosaccharomyces_pombe_GN=SPCC1442.06_PE=2_SV=1
T-9009-86.86	-2.19298	1	1	-.NSIVSKYTQSTNNDDPKK(17)--MSSKDISSK(4).-	>sp|P30655|PSB5_SCHPO_Proteasome_subunit_beta_type-5_OS=Schizosaccharomyces_pombe_GN=pts1_PE=2_SV=3	>sp|P87048|RPN1_SCHPO_26S_proteasome_regulatory_subunit_rpn1_OS=Schizosaccharomyces_pombe_GN=rpn1_PE=1_SV=2
T-2794-40.24	-2.23879	1	1	-.MSRSYDSRTTIFSPEGR(1)--MFMTR(1).-	>sp|Q09682|PSA4_SCHPO_Probable_proteasome_subunit_alpha_type-4_OS=Schizosaccharomyces_pombe_GN=SPAC13C5.01c_PE=2_SV=1	>sp|Q9UT97|PSA5_SCHPO_Probable_proteasome_subunit_alpha_type-5_OS=Schizosaccharomyces_pombe_GN=SPAC323.02c_PE=1_SV=1
T-7115-72.39	-2.56828	1	1	-.EDSSPCGYIIRILSGEQTVKYDR(20)--EYLEKNWKEGLSR(5).-	>sp|O74762|RPN2_SCHPO_26S_proteasome_regulatory_subunit_rpn2_OS=Schizosaccharomyces_pombe_GN=rpn2_PE=1_SV=1	>sp|Q10329|PSA7_SCHPO_Probable_proteasome_subunit_alpha_type-7_OS=Schizosaccharomyces_pombe_GN=SPBC106.16_PE=2_SV=1
