# Supplementary material for: ECL: an exhaustive search tool for the identification of cross-linked peptides using whole database
Source: BMC Bioinformatics. 2016 May 20;17:217. doi: 10.1186/s12859-016-1073-y (PMC4874008; doi:10.1186/s12859-016-1073-y)
Supplement: Additional file 2 — Detailed results of synthetic peptides and 26S Proteasome samples. (ZIP 4432 kb) [file 12859_2016_1073_MOESM2_ESM.zip › Detailed_results/26Syeast_database/Kojak/aleitner_M1012_006.perc.intra.txt.xls]

PSMId	score	q-value	posterior_error_prob	peptide	proteinIds
T-7652-76.37	33.8972	0	6.30512e-016	-.LYQVEYAFKAFNNAGITSVGVTGK(9)--ATSAGPKQTETINWLEK(7).-	>sp|O94517|PSA6_SCHPO_Probable_proteasome_subunit_alpha_type-6_OS=Schizosaccharomyces_pombe_GN=SPBC646.16_PE=2_SV=1
T-5808-63.05	31.3101	0	6.30512e-016	-.DEKVANEQEQALTNLSDLYVR(3)--EVLNKGVSK(5).-	>sp|Q9P7S2|RPN6_SCHPO_Probable_26S_proteasome_regulatory_subunit_rpn6_OS=Schizosaccharomyces_pombe_GN=rpn6_PE=2_SV=1
T-4820-56.02	29.9034	0	6.30512e-016	-.DTLSKDQELTEENVSISVIGK(5)--LGDKGPAAAR(4).-	>sp|O14250|PSA1_SCHPO_Probable_proteasome_subunit_alpha_type-1_OS=Schizosaccharomyces_pombe_GN=SPAC6G10.04c_PE=2_SV=1
T-8493-82.99	28.9138	0	6.30512e-016	-.VHEVGDDLVIGASGFEADALALVKR(24)--TLLYGKR(6).-	>sp|Q9UQY2|PSB1_SCHPO_Probable_proteasome_subunit_beta_type-1_OS=Schizosaccharomyces_pombe_GN=pam1_PE=2_SV=1
T-6208-65.90	27.6029	0	6.30512e-016	-.KYIPNPVLVIIDVKPK(14)--GTKR(3).-	>sp|O74440|RPN8_SCHPO_26S_proteasome_regulatory_subunit_rpn8_OS=Schizosaccharomyces_pombe_GN=rpn8_PE=2_SV=1
T-4105-50.69	26.0874	0	6.30512e-016	-.AVYDTAVVQEDPEKWK(14)--LKYYEQK(2).-	>sp|Q9UTM3|RPN5_SCHPO_26S_proteasome_regulatory_subunit_rpn5_OS=Schizosaccharomyces_pombe_GN=rpn5a_PE=1_SV=1
T-6194-65.82	25.9237	0	6.30512e-016	-.IIENEQSAEKNAYVINLK(10)--NKYAIQLPLPPK(2).-	>sp|O42931|PRS7_SCHPO_26S_protease_regulatory_subunit_7_homolog_OS=Schizosaccharomyces_pombe_GN=rpt1_PE=1_SV=2
T-8203-80.79	25.5281	0	6.30512e-016	-.EKSPAIIFIDELDAIGTK(2)--VKAMEVDEKPTER(2).-	>sp|O14126|PRS6A_SCHPO_26S_protease_regulatory_subunit_6A_OS=Schizosaccharomyces_pombe_GN=tbp1_PE=2_SV=1
T-6721-69.52	25.0708	0	6.30512e-016	-.ALQDYKPELASDPIIR(6)--KSLPLQIEVANDCIK(1).-	>sp|Q9P7S2|RPN6_SCHPO_Probable_26S_proteasome_regulatory_subunit_rpn6_OS=Schizosaccharomyces_pombe_GN=rpn6_PE=2_SV=1
T-4972-57.12	24.7349	0	6.30512e-016	-.ALRDTLSKDQELTEENVSISVIGK(8)--LGDKGPAAAR(4).-	>sp|O14250|PSA1_SCHPO_Probable_proteasome_subunit_alpha_type-1_OS=Schizosaccharomyces_pombe_GN=SPAC6G10.04c_PE=2_SV=1
T-3620-47.13	23.6531	0	6.30512e-016	-.KLEKGQSIDDMIPAQK(4)--GGVHVKLAHLSK(6).-	>sp|P06732|KCRM_HUMAN_Creatine_kinase_M-type_OS=Homo_sapiens_GN=CKM_PE=1_SV=2
T-5958-64.23	22.9592	0	6.30512e-016	-.AFNNAGITSVGVTGKNCACVISQK(15)--LDPAGFYIGYKATSAGPK(11).-	>sp|O94517|PSA6_SCHPO_Probable_proteasome_subunit_alpha_type-6_OS=Schizosaccharomyces_pombe_GN=SPBC646.16_PE=2_SV=1
T-3603-47.00	22.5624	0	6.30512e-016	-.KLEKGQSIDDMIPAQK(1)--GGVHVKLAHLSK(6).-	>sp|P06732|KCRM_HUMAN_Creatine_kinase_M-type_OS=Homo_sapiens_GN=CKM_PE=1_SV=2
T-5747-62.60	20.5665	0	6.30512e-016	-.VSKQGEIDYEALVK(3)--MEILKIHLEK(5).-	>sp|O74445|PRS10_SCHPO_Probable_26S_protease_subunit_rpt4_OS=Schizosaccharomyces_pombe_GN=rpt4_PE=2_SV=2
T-5631-61.80	19.8009	0	6.30512e-016	-.EGKGEIYSFDPVGSYER(3)--RLLKLEEAMK(4).-	>sp|Q9UQY2|PSB1_SCHPO_Probable_proteasome_subunit_beta_type-1_OS=Schizosaccharomyces_pombe_GN=pam1_PE=2_SV=1
T-3458-45.86	18.9893	0	6.30512e-016	-.ATSAGPKQTETINWLEK(7)--KVPDK(1).-	>sp|O94517|PSA6_SCHPO_Probable_proteasome_subunit_alpha_type-6_OS=Schizosaccharomyces_pombe_GN=SPBC646.16_PE=2_SV=1
T-6563-68.47	18.6836	0	6.30512e-016	-.LQNVSNFQKIAMVDNHVCLAFAGLNADAR(9)--KNVPK(1).-	>sp|Q10329|PSA7_SCHPO_Probable_proteasome_subunit_alpha_type-7_OS=Schizosaccharomyces_pombe_GN=SPBC106.16_PE=2_SV=1
T-4597-54.38	18.2856	0	6.30512e-016	-.VSGSELVQKYIGEGSR(9)--AVAHHTDCKFIR(9).-	>sp|P41836|PRS8_SCHPO_26S_protease_regulatory_subunit_8_homolog_OS=Schizosaccharomyces_pombe_GN=let1_PE=2_SV=1
T-7885-78.19	18.2588	0	6.30512e-016	-.AGDFQGLNEQLVSLFKK(16)--TITDGKIYVEVER(6).-	>sp|Q9UTM3|RPN5_SCHPO_26S_proteasome_regulatory_subunit_rpn5_OS=Schizosaccharomyces_pombe_GN=rpn5a_PE=1_SV=1
T-5393-60.14	17.98	0	6.30512e-016	-.LGLDSEESAEYIVAKGIR(15)--HTVIKTGLR(5).-	>sp|O42897|RPN3_SCHPO_Probable_26S_proteasome_regulatory_subunit_rpn3_OS=Schizosaccharomyces_pombe_GN=rpn3_PE=2_SV=2
T-7284-73.78	17.9246	0	6.30512e-016	-.ATLTGMKIDVLFSK(7)--LKPLIEKGGDWER(7).-	>sp|Q10335|RPN7_SCHPO_Probable_26S_proteasome_regulatory_subunit_rpn7_OS=Schizosaccharomyces_pombe_GN=rpn7_PE=2_SV=1
T-2921-41.36	17.1702	0	6.30512e-016	-.GGVHVKLAHLSK(6)--VISMEKGGNMK(6).-	>sp|P06732|KCRM_HUMAN_Creatine_kinase_M-type_OS=Homo_sapiens_GN=CKM_PE=1_SV=2
T-4032-50.14	15.9899	0	3.79101e-015	-.RLLKLEEAMK(4)--IITKEGVETR(4).-	>sp|Q9UQY2|PSB1_SCHPO_Probable_proteasome_subunit_beta_type-1_OS=Schizosaccharomyces_pombe_GN=pam1_PE=2_SV=1
T-8703-84.53	15.179	0	2.07446e-014	-.LAAPQLVQMFIGDGAKLVR(16)--SAVIKTSTR(5).-	>sp|O14126|PRS6A_SCHPO_26S_protease_regulatory_subunit_6A_OS=Schizosaccharomyces_pombe_GN=tbp1_PE=2_SV=1
T-4451-53.33	14.5665	0	7.49048e-014	-.DTLSKDQELTEENVSISVIGKDEK(5)--LGDKGPAAAR(4).-	>sp|O14250|PSA1_SCHPO_Probable_proteasome_subunit_alpha_type-1_OS=Schizosaccharomyces_pombe_GN=SPAC6G10.04c_PE=2_SV=1
T-1562-28.61	14.209	0	1.58482e-013	-.KHLDAEVQK(1)--NHASIDKMK(7).-	>sp|P41878|RPN11_SCHPO_26S_proteasome_regulatory_subunit_rpn11_OS=Schizosaccharomyces_pombe_GN=rpn11_PE=1_SV=2
T-7311-73.96	13.961	0	2.66539e-013	-.QLIIKEEMMNSIQQAVAK(5)--LEKVR(3).-	>sp|Q9UTM3|RPN5_SCHPO_26S_proteasome_regulatory_subunit_rpn5_OS=Schizosaccharomyces_pombe_GN=rpn5a_PE=1_SV=1
T-5442-60.44	13.4067	0	8.51871e-013	-.YAGMFATALAYCGTSNSKIVR(18)--SAELYKNPK(6).-	>sp|O74762|RPN2_SCHPO_26S_proteasome_regulatory_subunit_rpn2_OS=Schizosaccharomyces_pombe_GN=rpn2_PE=1_SV=1
T-5309-59.45	13.104	0	1.60677e-012	-.LDKAPTESYADIGGLESQIQEIK(3)--KAQSGPDASAK(1).-	>sp|P36612|PRS4_SCHPO_26S_protease_regulatory_subunit_4_homolog_OS=Schizosaccharomyces_pombe_GN=mts2_PE=2_SV=1
T-5008-57.35	12.6603	0	4.07259e-012	-.EGKGEIYSFDPVGSYER(3)--IITKEGVETR(4).-	>sp|Q9UQY2|PSB1_SCHPO_Probable_proteasome_subunit_beta_type-1_OS=Schizosaccharomyces_pombe_GN=pam1_PE=2_SV=1
T-1277-24.89	12.0744	0	1.39061e-011	-.LTHEKSTMLEK(5)--IKENQEK(2).-	>sp|O14126|PRS6A_SCHPO_26S_protease_regulatory_subunit_6A_OS=Schizosaccharomyces_pombe_GN=tbp1_PE=2_SV=1
T-7272-73.69	11.953	0	1.79374e-011	-.EFHKDMTLEEAEVLILK(4)--TKDAVVLGVEK(2).-	>sp|Q9UT97|PSA5_SCHPO_Probable_proteasome_subunit_alpha_type-5_OS=Schizosaccharomyces_pombe_GN=SPAC323.02c_PE=1_SV=1
T-5131-58.26	11.7748	0	2.60618e-011	-.IGLHDDAYLDVCKYYR(13)--SDYYMASTYTKK(11).-	>sp|Q9UTM3|RPN5_SCHPO_26S_proteasome_regulatory_subunit_rpn5_OS=Schizosaccharomyces_pombe_GN=rpn5a_PE=1_SV=1
T-3914-49.24	11.4036	0	5.67467e-011	-.LEKGQSIDDMIPAQK(3)--GGVHVKLAHLSK(6).-	>sp|P06732|KCRM_HUMAN_Creatine_kinase_M-type_OS=Homo_sapiens_GN=CKM_PE=1_SV=2
T-5140-58.31	11.3491	0	6.36133e-011	-.NLNAPKFSFISNVRPK(6)--ILSGEQTVKYDR(9).-	>sp|O74762|RPN2_SCHPO_26S_proteasome_regulatory_subunit_rpn2_OS=Schizosaccharomyces_pombe_GN=rpn2_PE=1_SV=1
T-4452-53.34	11.2812	0	7.33321e-011	-.IITKEGVETR(4)--LLKLEEAMK(3).-	>sp|Q9UQY2|PSB1_SCHPO_Probable_proteasome_subunit_beta_type-1_OS=Schizosaccharomyces_pombe_GN=pam1_PE=2_SV=1
T-5214-58.81	11.016	0	1.27872e-010	-.SAQEILCNEPVETYGSFDLKEK(20)--LKYYEQK(2).-	>sp|Q9UTM3|RPN5_SCHPO_26S_proteasome_regulatory_subunit_rpn5_OS=Schizosaccharomyces_pombe_GN=rpn5a_PE=1_SV=1
T-6127-65.36	10.941	0	1.49644e-010	-.EGKGEIYSFDPVGSYER(3)--LLKLEEAMK(3).-	>sp|Q9UQY2|PSB1_SCHPO_Probable_proteasome_subunit_beta_type-1_OS=Schizosaccharomyces_pombe_GN=pam1_PE=2_SV=1
T-7933-78.61	10.2219	0	6.75583e-010	-.YQKPVDTEEENDKNPPPLDEGDIELLKSYATGPYAR(27)--ELAAIKEDTEAVLK(6).-	>sp|O42931|PRS7_SCHPO_26S_protease_regulatory_subunit_7_homolog_OS=Schizosaccharomyces_pombe_GN=rpt1_PE=1_SV=2
T-4586-54.29	10.1736	0	7.47582e-010	-.VSGIRKHFEQVINEK(6)--GSNDDEMKIDKK(11).-	>sp|O74762|RPN2_SCHPO_26S_proteasome_regulatory_subunit_rpn2_OS=Schizosaccharomyces_pombe_GN=rpn2_PE=1_SV=1
T-3420-45.58	10.1697	0	7.53669e-010	-.KPTSELAIGASLEK(1)--ATAIGKSSTAAK(6).-	>sp|O94579|PSA2_SCHPO_Probable_proteasome_subunit_alpha_type-2_OS=Schizosaccharomyces_pombe_GN=SPCC1442.06_PE=2_SV=1
T-3692-47.67	10.0775	0	9.14369e-010	-.SIKGYTLPPHCSR(3)--IEEIFKK(6).-	>sp|P06732|KCRM_HUMAN_Creatine_kinase_M-type_OS=Homo_sapiens_GN=CKM_PE=1_SV=2
T-8606-83.78	9.96068	0	1.16807e-009	-.DDLSGAEIKAIVSEAGLLALR(9)--RKIFTIHTSK(2).-	>sp|P36612|PRS4_SCHPO_26S_protease_regulatory_subunit_4_homolog_OS=Schizosaccharomyces_pombe_GN=mts2_PE=2_SV=1
T-6921-70.99	9.88726	0	1.36243e-009	-.LSGVVEGIFQKCYAK(11)--NSDYKETLIFK(5).-	>sp|O74762|RPN2_SCHPO_26S_proteasome_regulatory_subunit_rpn2_OS=Schizosaccharomyces_pombe_GN=rpn2_PE=1_SV=1
T-1539-28.40	9.62325	0	2.36948e-009	-.TKDEGGPAGGLYI(2)--EKVLKTK(5).-	>sp|P36612|PRS4_SCHPO_26S_protease_regulatory_subunit_4_homolog_OS=Schizosaccharomyces_pombe_GN=mts2_PE=2_SV=1
T-7982-78.99	8.7969	0	1.33945e-008	-.MSQARGFDRTITVFSPEGR(1)--KVPDKLIDASTVK(1).-	>sp|O94517|PSA6_SCHPO_Probable_proteasome_subunit_alpha_type-6_OS=Schizosaccharomyces_pombe_GN=SPBC646.16_PE=2_SV=1
T-5729-62.45	8.60988	0	1.98237e-008	-.QLEMLDLQEGFIKEDCK(13)--SLKR(3).-	>sp|O74894|PRS6B_SCHPO_26S_protease_regulatory_subunit_6B_homolog_OS=Schizosaccharomyces_pombe_GN=rpt3_PE=2_SV=1
T-10502-98.72	8.58317	0	2.0965e-008	-.TVLQDVEANIAALMQATKQR(18)--KYYSFDNSLK(1).-	>sp|O42897|RPN3_SCHPO_Probable_26S_proteasome_regulatory_subunit_rpn3_OS=Schizosaccharomyces_pombe_GN=rpn3_PE=2_SV=2
T-8449-82.68	8.43583	0	2.85516e-008	-.QIEELFEAIVLPMQQADKFR(18)--KLGVKPPK(5).-	>sp|O14126|PRS6A_SCHPO_26S_protease_regulatory_subunit_6A_OS=Schizosaccharomyces_pombe_GN=tbp1_PE=2_SV=1
T-4634-54.68	8.25384	0	4.18128e-008	-.VELAKQNLFVPTSDK(5)--EKASFAR(2).-	>sp|P50524|RPN12_SCHPO_26S_proteasome_regulatory_subunit_rpn12_OS=Schizosaccharomyces_pombe_GN=rpn12_PE=1_SV=1
T-9629-91.68	7.39803	0	2.51418e-007	-.IGDLCAFTDALSKYEAEFR(13)--SLEKTLVPYLR(4).-	>sp|O42897|RPN3_SCHPO_Probable_26S_proteasome_regulatory_subunit_rpn3_OS=Schizosaccharomyces_pombe_GN=rpn3_PE=2_SV=2
T-8359-81.98	7.32107	0	2.95434e-007	-.QLFNAAEEHSPSIVFIDEIDAIGTKR(25)--KILFENPDEATK(1).-	>sp|P36612|PRS4_SCHPO_26S_protease_regulatory_subunit_4_homolog_OS=Schizosaccharomyces_pombe_GN=mts2_PE=2_SV=1
T-5392-60.13	7.14153	0	4.30432e-007	-.QEVAAQKSSEETEDK(7)--QEVAAQKSSEETEDK(7).-	>sp|O94444|RPN10_SCHPO_26S_proteasome_regulatory_subunit_rpn10_OS=Schizosaccharomyces_pombe_GN=rpn10_PE=1_SV=1
T-9278-88.83	6.8853	0	7.36481e-007	-.SPAIIFIDELDAIGTKR(16)--KLEFPLPNEEAR(1).-	>sp|O14126|PRS6A_SCHPO_26S_protease_regulatory_subunit_6A_OS=Schizosaccharomyces_pombe_GN=tbp1_PE=2_SV=1
T-9590-91.34	6.74354	0	9.91327e-007	-.QSMTSLVQHVMTYLPGIDDLKTK(21)--LTQLLSQIKEEQGDIK(9).-	>sp|Q9UTM3|RPN5_SCHPO_26S_proteasome_regulatory_subunit_rpn5_OS=Schizosaccharomyces_pombe_GN=rpn5a_PE=1_SV=1
T-4867-56.36	6.56087	0	1.45383e-006	-.VSGSELVQKYIGEGSR(9)--NKVLVKVHPEGK(6).-	>sp|P41836|PRS8_SCHPO_26S_protease_regulatory_subunit_8_homolog_OS=Schizosaccharomyces_pombe_GN=let1_PE=2_SV=1
T-7104-72.32	5.97614	0	4.95246e-006	-.YVAGVQQKYTQSGGVRPFGVSTLIAGFDVGDNTPR(8)--ILIDKAR(5).-	>sp|Q10329|PSA7_SCHPO_Probable_proteasome_subunit_alpha_type-7_OS=Schizosaccharomyces_pombe_GN=SPBC106.16_PE=2_SV=1
T-4040-50.19	5.82459	0	6.80442e-006	-.DMQVDSVNQEENVDSGETKQNTVTEVPR(19)--MIDDQR(1).-	>sp|O42897|RPN3_SCHPO_Probable_26S_proteasome_regulatory_subunit_rpn3_OS=Schizosaccharomyces_pombe_GN=rpn3_PE=2_SV=2
T-5862-63.44	5.71943	0	8.48247e-006	-.VVGQLLEKLKPLIEK(8)--CSPSATLTHR(1).-	>sp|Q10335|RPN7_SCHPO_Probable_26S_proteasome_regulatory_subunit_rpn7_OS=Schizosaccharomyces_pombe_GN=rpn7_PE=2_SV=1
T-6392-67.19	5.35237	0	1.83095e-005	-.FFEKEDVQSLK(4)--EKVAFILDQVR(2).-	>sp|Q9UTM3|RPN5_SCHPO_26S_proteasome_regulatory_subunit_rpn5_OS=Schizosaccharomyces_pombe_GN=rpn5a_PE=1_SV=1
T-1904-32.30	5.2949	0	2.06533e-005	-.VKAMEVDEKPTER(2)--SAVIKTSTR(5).-	>sp|O14126|PRS6A_SCHPO_26S_protease_regulatory_subunit_6A_OS=Schizosaccharomyces_pombe_GN=tbp1_PE=2_SV=1
T-1268-24.80	5.25183	0	2.26049e-005	-.EIQDEKEAEAARK(6)--EIQDEKEAEAARK(6).-	>sp|Q10329|PSA7_SCHPO_Probable_proteasome_subunit_alpha_type-7_OS=Schizosaccharomyces_pombe_GN=SPBC106.16_PE=2_SV=1
T-2839-40.61	5.04872	0	3.46016e-005	-.HFEQVINEKHEDALAK(9)--TKDSLEAR(2).-	>sp|O74762|RPN2_SCHPO_26S_proteasome_regulatory_subunit_rpn2_OS=Schizosaccharomyces_pombe_GN=rpn2_PE=1_SV=1
T-8509-83.11	5.00619	0	3.78282e-005	-.EEIQLLQEPGSYVGEVIKTMGK(18)--VHPEGKYVVDISPDIDIK(6).-	>sp|P41836|PRS8_SCHPO_26S_protease_regulatory_subunit_8_homolog_OS=Schizosaccharomyces_pombe_GN=let1_PE=2_SV=1
T-2441-37.18	4.37345	0	0.0001425	-.TTEEKEATPMEMDEEK(5)--GSNDDEMKIDKK(8).-	>sp|O74762|RPN2_SCHPO_26S_proteasome_regulatory_subunit_rpn2_OS=Schizosaccharomyces_pombe_GN=rpn2_PE=1_SV=1
T-7277-73.72	4.28109	0	0.000172938	-.ELAAIKEDTEAVLKR(6)--ELAAIKEDTEAVLK(6).-	>sp|O42931|PRS7_SCHPO_26S_protease_regulatory_subunit_7_homolog_OS=Schizosaccharomyces_pombe_GN=rpt1_PE=1_SV=2
T-4704-55.18	4.10125	0	0.000252115	-.VSGSELVQKYIGEGSR(9)--VLVKVHPEGK(4).-	>sp|P41836|PRS8_SCHPO_26S_protease_regulatory_subunit_8_homolog_OS=Schizosaccharomyces_pombe_GN=let1_PE=2_SV=1
T-9284-88.87	3.807	0	0.000467119	-.DDLSGAEIKAIVSEAGLLALR(9)--KIFTIHTSK(1).-	>sp|P36612|PRS4_SCHPO_26S_protease_regulatory_subunit_4_homolog_OS=Schizosaccharomyces_pombe_GN=mts2_PE=2_SV=1
T-6528-68.16	3.53246	0	0.000830412	-.QGEIDYEALVKLTDGTNGADLR(11)--SERDTALEKYK(1).-	>sp|O74445|PRS10_SCHPO_Probable_26S_protease_subunit_rpt4_OS=Schizosaccharomyces_pombe_GN=rpt4_PE=2_SV=2
T-8292-81.42	3.49645	0	0.000895496	-.TLLAKAVANQTSATFLR(5)--VVGSELIQKYLGDGPR(9).-	>sp|P36612|PRS4_SCHPO_26S_protease_regulatory_subunit_4_homolog_OS=Schizosaccharomyces_pombe_GN=mts2_PE=2_SV=1
T-4785-55.71	3.38904	0	0.00112152	-.LEKGQSIDDMIPAQK(3)--LMVEMEKK(7).-	>sp|P06732|KCRM_HUMAN_Creatine_kinase_M-type_OS=Homo_sapiens_GN=CKM_PE=1_SV=2
T-5491-60.79	3.27079	0	0.00143683	-.FSFISNVRPKLFAYPPK(10)--KEEPK(1).-	>sp|O74762|RPN2_SCHPO_26S_proteasome_regulatory_subunit_rpn2_OS=Schizosaccharomyces_pombe_GN=rpn2_PE=1_SV=1
T-8714-84.60	3.16113	0	0.00180787	-.EKSPAIIFIDELDAIGTK(2)--AMEVDEKPTER(7).-	>sp|O14126|PRS6A_SCHPO_26S_protease_regulatory_subunit_6A_OS=Schizosaccharomyces_pombe_GN=tbp1_PE=2_SV=1
T-7049-71.87	2.98106	0	0.00263594	-.ILPNKVDPLVSLMMVEK(5)--VLVKVHPEGK(4).-	>sp|P41836|PRS8_SCHPO_26S_protease_regulatory_subunit_8_homolog_OS=Schizosaccharomyces_pombe_GN=let1_PE=2_SV=1
T-6489-67.85	2.95923	0	0.00275918	-.SMRYPMDAHKSELEGVEEAR(10)--YPMDAHKSELEGVEEARR(7).-	>sp|O42897|RPN3_SCHPO_Probable_26S_proteasome_regulatory_subunit_rpn3_OS=Schizosaccharomyces_pombe_GN=rpn3_PE=2_SV=2
T-9456-90.22	2.87236	0	0.00330946	-.VVGQLLEKLKPLIEK(10)--ATLTGMKIDVLFSK(7).-	>sp|Q10335|RPN7_SCHPO_Probable_26S_proteasome_regulatory_subunit_rpn7_OS=Schizosaccharomyces_pombe_GN=rpn7_PE=2_SV=1
T-5985-64.39	2.83474	0	0.00358051	-.KIEIPLPNEVGR(1)--KLEGTIDYQKL(10).-	>sp|O74445|PRS10_SCHPO_Probable_26S_protease_subunit_rpt4_OS=Schizosaccharomyces_pombe_GN=rpt4_PE=2_SV=2
T-3976-49.73	2.74804	0	0.00429262	-.IKLISGKLDEAR(2)--ELLVKASK(5).-	>sp|Q9US13|RPN9_SCHPO_Probable_26S_proteasome_regulatory_subunit_rpn9_OS=Schizosaccharomyces_pombe_GN=rpn9_PE=2_SV=1
T-1314-25.33	2.64199	0	0.00535826	-.DISSKSPSGNDALNDK(5)--KGTKTSETNDR(4).-	>sp|P87048|RPN1_SCHPO_26S_proteasome_regulatory_subunit_rpn1_OS=Schizosaccharomyces_pombe_GN=rpn1_PE=1_SV=2
T-6978-71.42	2.35743	0	0.00970409	-.QTTSNLGHINKPSIQALIHGLGR(11)--GKVVIDAFR(2).-	>sp|P41878|RPN11_SCHPO_26S_proteasome_regulatory_subunit_rpn11_OS=Schizosaccharomyces_pombe_GN=rpn11_PE=1_SV=2
T-5276-59.23	2.04922	0	0.0184098	-.TLDSNSLTHEKIEFATITK(11)--KVTSKLLEQEESAEK(5).-	>sp|Q09682|PSA4_SCHPO_Probable_proteasome_subunit_alpha_type-4_OS=Schizosaccharomyces_pombe_GN=SPAC13C5.01c_PE=2_SV=1
T-5577-61.40	1.95173	0	0.0225225	-.TLDSNSLTHEKIEFATITK(11)--VTSKLLEQEESAEK(4).-	>sp|Q09682|PSA4_SCHPO_Probable_proteasome_subunit_alpha_type-4_OS=Schizosaccharomyces_pombe_GN=SPAC13C5.01c_PE=2_SV=1
T-4788-55.74	1.91314	0	0.0243901	-.IGLHDDAYLDVCKYYR(13)--YYEQKIR(5).-	>sp|Q9UTM3|RPN5_SCHPO_26S_proteasome_regulatory_subunit_rpn5_OS=Schizosaccharomyces_pombe_GN=rpn5a_PE=1_SV=1
T-7088-72.19	1.90419	0	0.0248446	-.ELAALVVSKVYYYLGEYDEALLFALSSGPKFLHDK(30)--EKASK(2).-	>sp|O74762|RPN2_SCHPO_26S_proteasome_regulatory_subunit_rpn2_OS=Schizosaccharomyces_pombe_GN=rpn2_PE=1_SV=1
T-4232-51.56	1.67795	0	0.0395311	-.ILFENPDEATKR(11)--KIFTIHTSK(1).-	>sp|P36612|PRS4_SCHPO_26S_protease_regulatory_subunit_4_homolog_OS=Schizosaccharomyces_pombe_GN=mts2_PE=2_SV=1
T-5071-57.78	1.43958	0	0.064059	-.LIDASTVKHVFPITK(8)--NCACVISQKK(9).-	>sp|O94517|PSA6_SCHPO_Probable_proteasome_subunit_alpha_type-6_OS=Schizosaccharomyces_pombe_GN=SPBC646.16_PE=2_SV=1
T-3586-46.88	1.13265	0	0.117335	-.KKAQSGPDASAK(2)--RKIFTIHTSK(2).-	>sp|P36612|PRS4_SCHPO_26S_protease_regulatory_subunit_4_homolog_OS=Schizosaccharomyces_pombe_GN=mts2_PE=2_SV=1
T-1963-32.91	1.02155	0	0.145135	-.IQYVGKQDPK(6)--KHLDAEVQK(1).-	>sp|P41878|RPN11_SCHPO_26S_proteasome_regulatory_subunit_rpn11_OS=Schizosaccharomyces_pombe_GN=rpn11_PE=1_SV=2
T-8787-85.10	0.96774	0	0.160625	-.AGDFQGLNEQLVSLFKK(16)--LLIFEKQVR(6).-	>sp|Q9UTM3|RPN5_SCHPO_26S_proteasome_regulatory_subunit_rpn5_OS=Schizosaccharomyces_pombe_GN=rpn5a_PE=1_SV=1
T-10350-97.51	0.867455	0	0.193411	-.ENAPAIIFIDEIDAIATKR(18)--KIEFPSYR(1).-	>sp|O74894|PRS6B_SCHPO_26S_protease_regulatory_subunit_6B_homolog_OS=Schizosaccharomyces_pombe_GN=rpt3_PE=2_SV=1
T-1445-27.05	0.848724	0	0.200132	-.IQYVGKQDPKK(6)--NHASIDKMK(7).-	>sp|P41878|RPN11_SCHPO_26S_proteasome_regulatory_subunit_rpn11_OS=Schizosaccharomyces_pombe_GN=rpn11_PE=1_SV=2
T-6103-65.21	0.687793	0.0105263	0.266051	-.SAQEILCNEPVETYGSFDLKEK(20)--FFEKEDVQSLK(4).-	>sp|Q9UTM3|RPN5_SCHPO_26S_proteasome_regulatory_subunit_rpn5_OS=Schizosaccharomyces_pombe_GN=rpn5a_PE=1_SV=1
T-6980-71.43	0.548108	0.0105263	0.335409	-.FFPYYVYTTVAGIDKEGK(15)--IITKEGVETR(4).-	>sp|Q9UQY2|PSB1_SCHPO_Probable_proteasome_subunit_beta_type-1_OS=Schizosaccharomyces_pombe_GN=pam1_PE=2_SV=1
T-7373-74.33	0.420118	0.0105263	0.408778	-.LGIDPPKGIMLYGPPGTGK(7)--KACIIFFDEIDAIGGAR(1).-	>sp|O42931|PRS7_SCHPO_26S_protease_regulatory_subunit_7_homolog_OS=Schizosaccharomyces_pombe_GN=rpt1_PE=1_SV=2
T-3574-46.79	0.420012	0.0105263	0.408842	-.LCFDELKKR(8)--VVDKDGIR(4).-	>sp|Q09720|PSB2_SCHPO_Probable_proteasome_subunit_beta_type-2_OS=Schizosaccharomyces_pombe_GN=SPAC31A2.04c_PE=2_SV=1
T-8588-83.66	0.308517	0.0206186	0.479433	-.VVGQLLEKLKPLIEK(8)--IDVLFSKIR(7).-	>sp|Q10335|RPN7_SCHPO_Probable_26S_proteasome_regulatory_subunit_rpn7_OS=Schizosaccharomyces_pombe_GN=rpn7_PE=2_SV=1
T-5621-61.75	0.273633	0.0206186	0.502479	-.KVTSKLLEQEESAEK(5)--IEFATITKDTTKNK(8).-	>sp|Q09682|PSA4_SCHPO_Probable_proteasome_subunit_alpha_type-4_OS=Schizosaccharomyces_pombe_GN=SPAC13C5.01c_PE=2_SV=1
T-2183-35.03	0.0620923	0.0408163	0.645306	-.SVQPTAKTVQK(7)--KHFEQVINEK(1).-	>sp|O74762|RPN2_SCHPO_26S_proteasome_regulatory_subunit_rpn2_OS=Schizosaccharomyces_pombe_GN=rpn2_PE=1_SV=1
T-3372-45.22	0.0182722	0.0505051	0.674107	-.KEDSSPCGYIIR(1)--ILSGEQTVKYDR(9).-	>sp|O74762|RPN2_SCHPO_26S_proteasome_regulatory_subunit_rpn2_OS=Schizosaccharomyces_pombe_GN=rpn2_PE=1_SV=1
T-1577-28.74	0	0.0594059	0.685905	-.KVAQTTYK(1)--VLVDKSR(5).-	>sp|O94579|PSA2_SCHPO_Probable_proteasome_subunit_alpha_type-2_OS=Schizosaccharomyces_pombe_GN=SPCC1442.06_PE=2_SV=1
T-7086-72.18	0	0.0594059	0.685905	-.CSPSATLTHRTMTEK(1)--CSPSATLTHR(1).-	>sp|Q10335|RPN7_SCHPO_Probable_26S_proteasome_regulatory_subunit_rpn7_OS=Schizosaccharomyces_pombe_GN=rpn7_PE=2_SV=1
T-5540-61.17	-0.141622	0.0865385	0.763238	-.ARLTQLLSQIKEEQGDIK(11)--MEQKPEVDYSEK(1).-	>sp|Q9UTM3|RPN5_SCHPO_26S_proteasome_regulatory_subunit_rpn5_OS=Schizosaccharomyces_pombe_GN=rpn5a_PE=1_SV=1
T-2029-33.55	-0.278058	0.0865385	0.763238	-.TTEEKEATPMEMDEEK(5)--IDKK(3).-	>sp|O74762|RPN2_SCHPO_26S_proteasome_regulatory_subunit_rpn2_OS=Schizosaccharomyces_pombe_GN=rpn2_PE=1_SV=1
T-4176-51.18	-0.466535	0.0865385	0.763238	-.EIKPNIRVALRNDSYQLIK(3)--GDSGEMSLQKLFK(13).-	>sp|P41836|PRS8_SCHPO_26S_protease_regulatory_subunit_8_homolog_OS=Schizosaccharomyces_pombe_GN=let1_PE=2_SV=1
T-3790-48.35	-0.527747	0.0943396	0.763238	-.QLIIKEEMMNSIQQAVAK(5)--EQKPEVDYSEK(1).-	>sp|Q9UTM3|RPN5_SCHPO_26S_proteasome_regulatory_subunit_rpn5_OS=Schizosaccharomyces_pombe_GN=rpn5a_PE=1_SV=1
T-2213-35.28	-0.608517	0.0943396	0.763238	-.AVAHHTDCKFIR(9)--VLVKVHPEGK(4).-	>sp|P41836|PRS8_SCHPO_26S_protease_regulatory_subunit_8_homolog_OS=Schizosaccharomyces_pombe_GN=let1_PE=2_SV=1
T-3741-48.00	-0.672319	0.101852	0.763238	-.GDSGEMSLQKLFK(13)--GDSGEMSLQKLFK(13).-	>sp|P41836|PRS8_SCHPO_26S_protease_regulatory_subunit_8_homolog_OS=Schizosaccharomyces_pombe_GN=let1_PE=2_SV=1
T-2227-35.41	-0.722415	0.101852	0.763238	-.KHFEQVINEKHEDALAK(10)--SVQPTAKTVQK(7).-	>sp|O74762|RPN2_SCHPO_26S_proteasome_regulatory_subunit_rpn2_OS=Schizosaccharomyces_pombe_GN=rpn2_PE=1_SV=1
T-1943-32.74	-0.856988	0.127273	0.763238	-.AVEKLSVEALNSLTGEFK(4)--VISMEKGGNMK(6).-	>sp|P06732|KCRM_HUMAN_Creatine_kinase_M-type_OS=Homo_sapiens_GN=CKM_PE=1_SV=2
T-1284-24.97	-0.948074	0.127273	0.763238	-.VVGSEFVQKYLGEGPR(9)--EDCKSLK(4).-	>sp|O74894|PRS6B_SCHPO_26S_protease_regulatory_subunit_6B_homolog_OS=Schizosaccharomyces_pombe_GN=rpt3_PE=2_SV=1
T-8828-85.41	-1.19236	0.169643	0.763238	-.SRSYDSRTTIFSPEGR(1)--DGIVLAAEKKVTSK(10).-	>sp|Q09682|PSA4_SCHPO_Probable_proteasome_subunit_alpha_type-4_OS=Schizosaccharomyces_pombe_GN=SPAC13C5.01c_PE=2_SV=1
T-2625-38.84	-1.20719	0.169643	0.763238	-.DVEFLHSDKIDTIVK(9)--EIQDEKEAEAAR(6).-	>sp|Q10329|PSA7_SCHPO_Probable_proteasome_subunit_alpha_type-7_OS=Schizosaccharomyces_pombe_GN=SPBC106.16_PE=2_SV=1
T-2931-41.44	-1.3966	0.17094	0.763238	-.LLENDIKVMK(7)--VMKSEFQR(3).-	>sp|O14126|PRS6A_SCHPO_26S_protease_regulatory_subunit_6A_OS=Schizosaccharomyces_pombe_GN=tbp1_PE=2_SV=1
T-8741-84.77	-1.50341	0.17094	0.763238	-.QSKYTYDRGTTAVLK(3)--ATKQSKYTYDR(6).-	>sp|Q09841|PSB7_SCHPO_Probable_proteasome_subunit_beta_type-7_OS=Schizosaccharomyces_pombe_GN=SPAC23D3.07_PE=2_SV=1
T-2203-35.20	-1.53347	0.17094	0.763238	-.KHFEQVINEKHEDALAK(1)--SVQPTAKTVQK(7).-	>sp|O74762|RPN2_SCHPO_26S_proteasome_regulatory_subunit_rpn2_OS=Schizosaccharomyces_pombe_GN=rpn2_PE=1_SV=1
T-1366-26.14	-1.65267	0.17094	0.763238	-.VADLKKLEGTIDYQK(6)--KYDK(1).-	>sp|O74445|PRS10_SCHPO_Probable_26S_protease_subunit_rpt4_OS=Schizosaccharomyces_pombe_GN=rpt4_PE=2_SV=2
T-5843-63.33	-1.65647	0.17094	0.763238	-.AASIAVEDEKRLR(10)--LLVKDRIDK(4).-	>sp|Q9UUB6|UBLH2_SCHPO_Ubiquitin_carboxyl-terminal_hydrolase_2_OS=Schizosaccharomyces_pombe_GN=uch2_PE=1_SV=1
T-9383-89.70	-1.76395	0.177966	0.763238	-.NHASIDKMKSLSEQYTER(9)--MKSLSEQYTER(2).-	>sp|P41878|RPN11_SCHPO_26S_proteasome_regulatory_subunit_rpn11_OS=Schizosaccharomyces_pombe_GN=rpn11_PE=1_SV=2
T-1647-29.52	-1.8122	0.184874	0.763238	-.VVSSAIVDKYIGESAR(9)--EWDSKLK(5).-	>sp|O74445|PRS10_SCHPO_Probable_26S_protease_subunit_rpt4_OS=Schizosaccharomyces_pombe_GN=rpt4_PE=2_SV=2
T-8632-83.96	-2.21948	0.190083	0.770512	-.MSIMEYNGGSCVAMAGK(1)--RLVKGR(4).-	>sp|Q9Y7T8|PSB3_SCHPO_Probable_proteasome_subunit_beta_type-3_OS=Schizosaccharomyces_pombe_GN=SPCC63.12c_PE=2_SV=1
T-1787-30.89	-2.36584	0.190083	0.78969	-.AQSGPDASAKLPTVIPTTR(10)--RKIFTIHTSK(2).-	>sp|P36612|PRS4_SCHPO_26S_protease_regulatory_subunit_4_homolog_OS=Schizosaccharomyces_pombe_GN=mts2_PE=2_SV=1
T-1914-32.46	-2.55482	0.195122	0.830174	-.IHLEKVSKQGEIDYEALVK(8)--IHLEKVSK(5).-	>sp|O74445|PRS10_SCHPO_Probable_26S_protease_subunit_rpt4_OS=Schizosaccharomyces_pombe_GN=rpt4_PE=2_SV=2
T-5238-58.97	-2.64865	0.195122	0.85701	-.QSMTSLVQHVMTYLPGIDDLKTK(21)--KHGQLK(1).-	>sp|Q9UTM3|RPN5_SCHPO_26S_proteasome_regulatory_subunit_rpn5_OS=Schizosaccharomyces_pombe_GN=rpn5a_PE=1_SV=1
T-10409-97.99	-2.88053	0.2	0.941374	-.CIDMFIHKSAELYK(8)--ILSGEQTVKYDR(9).-	>sp|O74762|RPN2_SCHPO_26S_proteasome_regulatory_subunit_rpn2_OS=Schizosaccharomyces_pombe_GN=rpn2_PE=1_SV=1
T-3166-43.46	-2.91649	0.2	0.956322	-.KIYNEYPPTK(1)--VAQTTYKK(7).-	>sp|O94579|PSA2_SCHPO_Probable_proteasome_subunit_alpha_type-2_OS=Schizosaccharomyces_pombe_GN=SPCC1442.06_PE=2_SV=1
T-4581-54.24	-2.97867	0.214286	0.983061	-.VLTLELYKKLR(8)--VISMEKGGNMK(6).-	>sp|P06732|KCRM_HUMAN_Creatine_kinase_M-type_OS=Homo_sapiens_GN=CKM_PE=1_SV=2
T-7610-76.09	-3.34968	0.228346	1	-.KFDQLTQALNVAIRLDDMSLIK(1)--SSKDISSK(1).-	>sp|P87048|RPN1_SCHPO_26S_proteasome_regulatory_subunit_rpn1_OS=Schizosaccharomyces_pombe_GN=rpn1_PE=1_SV=2
T-6907-70.87	-4.32761	0.24031	1	-.NWKEGLSR(3)--SGYDR(1).-	>sp|Q10329|PSA7_SCHPO_Probable_proteasome_subunit_alpha_type-7_OS=Schizosaccharomyces_pombe_GN=SPBC106.16_PE=2_SV=1
T-9091-87.46	-4.48956	0.24031	1	-.GIWHNDNKSFLVWVNEEDHLR(8)--PFGNTHNK(1).-	>sp|P06732|KCRM_HUMAN_Creatine_kinase_M-type_OS=Homo_sapiens_GN=CKM_PE=1_SV=2
T-8135-80.24	-6.37714	0.269231	1	-.AMEVDEKPTERYSDIGGLSKQIEELFEAIVLPMQQADK(7)--FRKLGVKPPK(7).-	>sp|O14126|PRS6A_SCHPO_26S_protease_regulatory_subunit_6A_OS=Schizosaccharomyces_pombe_GN=tbp1_PE=2_SV=1
T-6803-70.07	-10.4726	0.282443	1	-.MMGINERKGFDFEYYQR(1)--MMGINERK(1).-	>sp|Q09841|PSB7_SCHPO_Probable_proteasome_subunit_beta_type-7_OS=Schizosaccharomyces_pombe_GN=SPAC23D3.07_PE=2_SV=1
