# Supplementary material for: ECL: an exhaustive search tool for the identification of cross-linked peptides using whole database
Source: BMC Bioinformatics. 2016 May 20;17:217. doi: 10.1186/s12859-016-1073-y (PMC4874008; doi:10.1186/s12859-016-1073-y)
Supplement: Additional file 2 — Detailed results of synthetic peptides and 26S Proteasome samples. (ZIP 4432 kb) [file 12859_2016_1073_MOESM2_ESM.zip › Detailed_results/26Syeast_database/Kojak/aleitner_M1012_007.perc.intra.txt.xls]

PSMId	score	q-value	posterior_error_prob	peptide	proteinIds
T-7989-78.75	54.7704	0	6.30512e-016	-.AGDFQGLNEQLVSLFKK(16)--TITDGKIYVEVER(6).-	>sp|Q9UTM3|RPN5_SCHPO_26S_proteasome_regulatory_subunit_rpn5_OS=Schizosaccharomyces_pombe_GN=rpn5a_PE=1_SV=1
T-9387-89.58	53.5798	0	6.30512e-016	-.SPAIIFIDELDAIGTKR(16)--KLEFPLPNEEAR(1).-	>sp|O14126|PRS6A_SCHPO_26S_protease_regulatory_subunit_6A_OS=Schizosaccharomyces_pombe_GN=tbp1_PE=2_SV=1
T-3450-45.76	42.3567	0	6.30512e-016	-.KPTSELAIGASLEK(1)--ATAIGKSSTAAK(6).-	>sp|O94579|PSA2_SCHPO_Probable_proteasome_subunit_alpha_type-2_OS=Schizosaccharomyces_pombe_GN=SPCC1442.06_PE=2_SV=1
T-7366-74.11	37.5022	0	6.30512e-016	-.EFHKDMTLEEAEVLILK(4)--TKDAVVLGVEK(2).-	>sp|Q9UT97|PSA5_SCHPO_Probable_proteasome_subunit_alpha_type-5_OS=Schizosaccharomyces_pombe_GN=SPAC323.02c_PE=1_SV=1
T-6180-65.69	37.187	0	6.30512e-016	-.EGKGEIYSFDPVGSYER(3)--LLKLEEAMK(3).-	>sp|Q9UQY2|PSB1_SCHPO_Probable_proteasome_subunit_beta_type-1_OS=Schizosaccharomyces_pombe_GN=pam1_PE=2_SV=1
T-9352-89.32	33.9392	0	6.30512e-016	-.DDLSGAEIKAIVSEAGLLALR(9)--KIFTIHTSK(1).-	>sp|P36612|PRS4_SCHPO_26S_protease_regulatory_subunit_4_homolog_OS=Schizosaccharomyces_pombe_GN=mts2_PE=2_SV=1
T-4071-50.47	30.3128	0	6.30512e-016	-.DMQVDSVNQEENVDSGETKQNTVTEVPR(19)--MIDDQR(1).-	>sp|O42897|RPN3_SCHPO_Probable_26S_proteasome_regulatory_subunit_rpn3_OS=Schizosaccharomyces_pombe_GN=rpn3_PE=2_SV=2
T-5861-63.38	30.2717	0	6.30512e-016	-.DEKVANEQEQALTNLSDLYVR(3)--EVLNKGVSK(5).-	>sp|Q9P7S2|RPN6_SCHPO_Probable_26S_proteasome_regulatory_subunit_rpn6_OS=Schizosaccharomyces_pombe_GN=rpn6_PE=2_SV=1
T-8309-81.32	28.3862	0	6.30512e-016	-.EKSPAIIFIDELDAIGTK(2)--VKAMEVDEKPTER(2).-	>sp|O14126|PRS6A_SCHPO_26S_protease_regulatory_subunit_6A_OS=Schizosaccharomyces_pombe_GN=tbp1_PE=2_SV=1
T-4471-53.42	26.4867	0	6.30512e-016	-.DTLSKDQELTEENVSISVIGKDEK(5)--LGDKGPAAAR(4).-	>sp|O14250|PSA1_SCHPO_Probable_proteasome_subunit_alpha_type-1_OS=Schizosaccharomyces_pombe_GN=SPAC6G10.04c_PE=2_SV=1
T-7012-71.40	23.1223	0	6.30512e-016	-.LSGVVEGIFQKCYAK(11)--NSDYKETLIFK(5).-	>sp|O74762|RPN2_SCHPO_26S_proteasome_regulatory_subunit_rpn2_OS=Schizosaccharomyces_pombe_GN=rpn2_PE=1_SV=1
T-8752-84.70	20.5037	0	8.45045e-015	-.DDLSGAEIKAIVSEAGLLALR(9)--RKIFTIHTSK(2).-	>sp|P36612|PRS4_SCHPO_26S_protease_regulatory_subunit_4_homolog_OS=Schizosaccharomyces_pombe_GN=mts2_PE=2_SV=1
T-5196-58.63	20.0047	0	1.98284e-014	-.NLNAPKFSFISNVRPK(6)--ILSGEQTVKYDR(9).-	>sp|O74762|RPN2_SCHPO_26S_proteasome_regulatory_subunit_rpn2_OS=Schizosaccharomyces_pombe_GN=rpn2_PE=1_SV=1
T-6786-69.81	19.207	0	7.75159e-014	-.ALQDYKPELASDPIIR(6)--KSLPLQIEVANDCIK(1).-	>sp|Q9P7S2|RPN6_SCHPO_Probable_26S_proteasome_regulatory_subunit_rpn6_OS=Schizosaccharomyces_pombe_GN=rpn6_PE=2_SV=1
T-6650-68.94	18.1122	0	5.03489e-013	-.LQNVSNFQKIAMVDNHVCLAFAGLNADAR(9)--KNVPK(1).-	>sp|Q10329|PSA7_SCHPO_Probable_proteasome_subunit_alpha_type-7_OS=Schizosaccharomyces_pombe_GN=SPBC106.16_PE=2_SV=1
T-5197-58.64	17.6517	0	1.10612e-012	-.IGLHDDAYLDVCKYYR(13)--SDYYMASTYTKK(11).-	>sp|Q9UTM3|RPN5_SCHPO_26S_proteasome_regulatory_subunit_rpn5_OS=Schizosaccharomyces_pombe_GN=rpn5a_PE=1_SV=1
T-4341-52.46	16.6393	0	6.24154e-012	-.DMQVDSVNQEENVDSGETKQNTVTEVPR(19)--KYYSFDNSLK(1).-	>sp|O42897|RPN3_SCHPO_Probable_26S_proteasome_regulatory_subunit_rpn3_OS=Schizosaccharomyces_pombe_GN=rpn3_PE=2_SV=2
T-8576-83.44	16.1407	0	1.46339e-011	-.VHEVGDDLVIGASGFEADALALVKR(24)--TLLYGKR(6).-	>sp|Q9UQY2|PSB1_SCHPO_Probable_proteasome_subunit_beta_type-1_OS=Schizosaccharomyces_pombe_GN=pam1_PE=2_SV=1
T-3618-47.10	14.6221	0	1.96141e-010	-.KLEKGQSIDDMIPAQK(4)--GGVHVKLAHLSK(6).-	>sp|P06732|KCRM_HUMAN_Creatine_kinase_M-type_OS=Homo_sapiens_GN=CKM_PE=1_SV=2
T-4013-50.06	13.611	0	1.10424e-009	-.RLLKLEEAMK(4)--IITKEGVETR(4).-	>sp|Q9UQY2|PSB1_SCHPO_Probable_proteasome_subunit_beta_type-1_OS=Schizosaccharomyces_pombe_GN=pam1_PE=2_SV=1
T-5030-57.46	13.5221	0	1.2854e-009	-.ALRDTLSKDQELTEENVSISVIGK(8)--LGDKGPAAAR(4).-	>sp|O14250|PSA1_SCHPO_Probable_proteasome_subunit_alpha_type-1_OS=Schizosaccharomyces_pombe_GN=SPAC6G10.04c_PE=2_SV=1
T-7743-76.85	12.6586	0	5.62334e-009	-.LYQVEYAFKAFNNAGITSVGVTGK(9)--ATSAGPKQTETINWLEK(7).-	>sp|O94517|PSA6_SCHPO_Probable_proteasome_subunit_alpha_type-6_OS=Schizosaccharomyces_pombe_GN=SPBC646.16_PE=2_SV=1
T-6128-65.27	11.8405	0	2.27605e-008	-.AFNNAGITSVGVTGKNCACVISQK(15)--LDPAGFYIGYKATSAGPK(11).-	>sp|O94517|PSA6_SCHPO_Probable_proteasome_subunit_alpha_type-6_OS=Schizosaccharomyces_pombe_GN=SPBC646.16_PE=2_SV=1
T-2874-40.88	11.6374	0	3.2207e-008	-.HFEQVINEKHEDALAK(9)--TKDSLEAR(2).-	>sp|O74762|RPN2_SCHPO_26S_proteasome_regulatory_subunit_rpn2_OS=Schizosaccharomyces_pombe_GN=rpn2_PE=1_SV=1
T-4833-55.99	11.3328	0	5.42086e-008	-.IGLHDDAYLDVCKYYR(13)--YYEQKIR(5).-	>sp|Q9UTM3|RPN5_SCHPO_26S_proteasome_regulatory_subunit_rpn5_OS=Schizosaccharomyces_pombe_GN=rpn5a_PE=1_SV=1
T-9718-92.14	11.1026	0	8.03356e-008	-.IGDLCAFTDALSKYEAEFR(13)--SLEKTLVPYLR(4).-	>sp|O42897|RPN3_SCHPO_Probable_26S_proteasome_regulatory_subunit_rpn3_OS=Schizosaccharomyces_pombe_GN=rpn3_PE=2_SV=2
T-8451-82.50	11.0155	0	9.32333e-008	-.QLFNAAEEHSPSIVFIDEIDAIGTKR(25)--KILFENPDEATK(1).-	>sp|P36612|PRS4_SCHPO_26S_protease_regulatory_subunit_4_homolog_OS=Schizosaccharomyces_pombe_GN=mts2_PE=2_SV=1
T-7051-71.70	10.7558	0	1.45309e-007	-.QTTSNLGHINKPSIQALIHGLGR(11)--GKVVIDAFR(2).-	>sp|P41878|RPN11_SCHPO_26S_proteasome_regulatory_subunit_rpn11_OS=Schizosaccharomyces_pombe_GN=rpn11_PE=1_SV=2
T-9527-90.61	10.5407	0	2.09894e-007	-.VVGQLLEKLKPLIEK(8)--ATLTGMKIDVLFSK(7).-	>sp|Q10335|RPN7_SCHPO_Probable_26S_proteasome_regulatory_subunit_rpn7_OS=Schizosaccharomyces_pombe_GN=rpn7_PE=2_SV=1
T-5272-59.16	10.4004	0	2.66762e-007	-.HNDLAQLVQQSRPLMANFSKAK(20)--GVSKDEK(4).-	>sp|Q9P7S2|RPN6_SCHPO_Probable_26S_proteasome_regulatory_subunit_rpn6_OS=Schizosaccharomyces_pombe_GN=rpn6_PE=2_SV=1
T-9690-91.89	10.3787	0	2.7685e-007	-.QSMTSLVQHVMTYLPGIDDLKTK(21)--LTQLLSQIKEEQGDIK(9).-	>sp|Q9UTM3|RPN5_SCHPO_26S_proteasome_regulatory_subunit_rpn5_OS=Schizosaccharomyces_pombe_GN=rpn5a_PE=1_SV=1
T-6688-69.22	10.2912	0	3.21504e-007	-.LMVEMEKKLEK(8)--HPKFEEILTR(3).-	>sp|P06732|KCRM_HUMAN_Creatine_kinase_M-type_OS=Homo_sapiens_GN=CKM_PE=1_SV=2
T-4859-56.22	10.1661	0	3.98105e-007	-.DTLSKDQELTEENVSISVIGK(5)--LGDKGPAAAR(4).-	>sp|O14250|PSA1_SCHPO_Probable_proteasome_subunit_alpha_type-1_OS=Schizosaccharomyces_pombe_GN=SPAC6G10.04c_PE=2_SV=1
T-9933-93.83	10.0297	0	5.02669e-007	-.TVLQDVEANIAALMQATKQR(18)--YPMDAHKSELEGVEEAR(7).-	>sp|O42897|RPN3_SCHPO_Probable_26S_proteasome_regulatory_subunit_rpn3_OS=Schizosaccharomyces_pombe_GN=rpn3_PE=2_SV=2
T-4128-50.86	9.10617	0	2.43649e-006	-.AVYDTAVVQEDPEKWK(14)--LKYYEQK(2).-	>sp|Q9UTM3|RPN5_SCHPO_26S_proteasome_regulatory_subunit_rpn5_OS=Schizosaccharomyces_pombe_GN=rpn5a_PE=1_SV=1
T-4847-56.11	8.82812	0	3.91872e-006	-.LEKGQSIDDMIPAQK(3)--LMVEMEKK(7).-	>sp|P06732|KCRM_HUMAN_Creatine_kinase_M-type_OS=Homo_sapiens_GN=CKM_PE=1_SV=2
T-5278-59.22	8.79418	0	4.15274e-006	-.QEYKDDINLDEASAMAVK(4)--FLSKTLDSNSLTHEK(4).-	>sp|Q09682|PSA4_SCHPO_Probable_proteasome_subunit_alpha_type-4_OS=Schizosaccharomyces_pombe_GN=SPAC13C5.01c_PE=2_SV=1
T-7353-74.01	8.4228	0	7.83427e-006	-.ATLTGMKIDVLFSK(7)--LKPLIEKGGDWER(2).-	>sp|Q10335|RPN7_SCHPO_Probable_26S_proteasome_regulatory_subunit_rpn7_OS=Schizosaccharomyces_pombe_GN=rpn7_PE=2_SV=1
T-4989-57.13	8.28013	0	9.99754e-006	-.YKDGVILAADSR(2)--MVILNKDGMER(6).-	>sp|O43063|PSB6_SCHPO_Probable_proteasome_subunit_beta_type-6_OS=Schizosaccharomyces_pombe_GN=SPBC4C3.10c_PE=2_SV=1
T-8244-80.82	7.97497	0	1.6842e-005	-.TSASIDFDSNFLNSMIKK(17)--DHDLAPLYKYLSENPK(9).-	>sp|Q10335|RPN7_SCHPO_Probable_26S_proteasome_regulatory_subunit_rpn7_OS=Schizosaccharomyces_pombe_GN=rpn7_PE=2_SV=1
T-3407-45.43	7.3692	0	4.74263e-005	-.KEDSSPCGYIIR(1)--ILSGEQTVKYDR(9).-	>sp|O74762|RPN2_SCHPO_26S_proteasome_regulatory_subunit_rpn2_OS=Schizosaccharomyces_pombe_GN=rpn2_PE=1_SV=1
T-1583-28.87	7.29738	0	5.36196e-005	-.KHLDAEVQK(1)--NHASIDKMK(7).-	>sp|P41878|RPN11_SCHPO_26S_proteasome_regulatory_subunit_rpn11_OS=Schizosaccharomyces_pombe_GN=rpn11_PE=1_SV=2
T-6427-67.32	6.99519	0	8.98711e-005	-.RFFPYYVYTTVAGIDKEGK(16)--IITKEGVETR(4).-	>sp|Q9UQY2|PSB1_SCHPO_Probable_proteasome_subunit_beta_type-1_OS=Schizosaccharomyces_pombe_GN=pam1_PE=2_SV=1
T-5684-62.11	6.86081	0	0.000113072	-.EGKGEIYSFDPVGSYER(3)--RLLKLEEAMK(4).-	>sp|Q9UQY2|PSB1_SCHPO_Probable_proteasome_subunit_beta_type-1_OS=Schizosaccharomyces_pombe_GN=pam1_PE=2_SV=1
T-2960-41.68	6.67493	0	0.000155352	-.GGVHVKLAHLSK(6)--VISMEKGGNMK(6).-	>sp|P06732|KCRM_HUMAN_Creatine_kinase_M-type_OS=Homo_sapiens_GN=CKM_PE=1_SV=2
T-5049-57.58	6.57529	0	0.000184187	-.EGKGEIYSFDPVGSYER(3)--IITKEGVETR(4).-	>sp|Q9UQY2|PSB1_SCHPO_Probable_proteasome_subunit_beta_type-1_OS=Schizosaccharomyces_pombe_GN=pam1_PE=2_SV=1
T-8128-79.81	6.55717	0	0.000189983	-.TMLVKAVANSTAANFIR(5)--VVGSEFVQKYLGEGPR(9).-	>sp|O74894|PRS6B_SCHPO_26S_protease_regulatory_subunit_6B_homolog_OS=Schizosaccharomyces_pombe_GN=rpt3_PE=2_SV=1
T-7962-78.54	6.28561	0	0.000302166	-.DAVKEAARILYATHDEENNK(4)--LNFSSLKMK(7).-	>sp|O59770|PSA3_SCHPO_Probable_proteasome_subunit_alpha_type-3_OS=Schizosaccharomyces_pombe_GN=SPCC1795.04c_PE=1_SV=1
T-2648-39.01	6.24	0	0.000326655	-.HFEQVINEKHEDALAK(9)--SVQPTAKTVQK(7).-	>sp|O74762|RPN2_SCHPO_26S_proteasome_regulatory_subunit_rpn2_OS=Schizosaccharomyces_pombe_GN=rpn2_PE=1_SV=1
T-5805-62.94	6.06261	0	0.000442301	-.VSKQGEIDYEALVK(3)--MEILKIHLEK(5).-	>sp|O74445|PRS10_SCHPO_Probable_26S_protease_subunit_rpt4_OS=Schizosaccharomyces_pombe_GN=rpt4_PE=2_SV=2
T-6001-64.45	5.884	0	0.000600101	-.TLLAKAVANQTSATFLR(5)--KIFTIHTSK(1).-	>sp|P36612|PRS4_SCHPO_26S_protease_regulatory_subunit_4_homolog_OS=Schizosaccharomyces_pombe_GN=mts2_PE=2_SV=1
T-6448-67.45	5.85742	0	0.000627978	-.FFEKEDVQSLK(4)--EKVAFILDQVR(2).-	>sp|Q9UTM3|RPN5_SCHPO_26S_proteasome_regulatory_subunit_rpn5_OS=Schizosaccharomyces_pombe_GN=rpn5a_PE=1_SV=1
T-3491-46.06	5.81922	0	0.000670321	-.ATSAGPKQTETINWLEK(7)--KVPDK(1).-	>sp|O94517|PSA6_SCHPO_Probable_proteasome_subunit_alpha_type-6_OS=Schizosaccharomyces_pombe_GN=SPBC646.16_PE=2_SV=1
T-8778-84.89	5.80816	0	0.000683106	-.LAAPQLVQMFIGDGAKLVR(16)--SAVIKTSTR(5).-	>sp|O14126|PRS6A_SCHPO_26S_protease_regulatory_subunit_6A_OS=Schizosaccharomyces_pombe_GN=tbp1_PE=2_SV=1
T-3929-49.40	5.7769	0	0.000720569	-.LEKGQSIDDMIPAQK(3)--GGVHVKLAHLSK(6).-	>sp|P06732|KCRM_HUMAN_Creatine_kinase_M-type_OS=Homo_sapiens_GN=CKM_PE=1_SV=2
T-5290-59.29	5.77466	0	0.000723327	-.SAQEILCNEPVETYGSFDLKEK(20)--LKYYEQK(2).-	>sp|Q9UTM3|RPN5_SCHPO_26S_proteasome_regulatory_subunit_rpn5_OS=Schizosaccharomyces_pombe_GN=rpn5a_PE=1_SV=1
T-6041-64.72	5.53527	0	0.00108859	-.KIEIPLPNEVGR(1)--KLEGTIDYQKL(10).-	>sp|O74445|PRS10_SCHPO_Probable_26S_protease_subunit_rpt4_OS=Schizosaccharomyces_pombe_GN=rpt4_PE=2_SV=2
T-5347-59.67	5.42227	0	0.00132014	-.LDKAPTESYADIGGLESQIQEIK(3)--KAQSGPDASAK(1).-	>sp|P36612|PRS4_SCHPO_26S_protease_regulatory_subunit_4_homolog_OS=Schizosaccharomyces_pombe_GN=mts2_PE=2_SV=1
T-3673-47.49	4.02918	0	0.0140489	-.SIKGYTLPPHCSR(3)--IEEIFKK(6).-	>sp|P06732|KCRM_HUMAN_Creatine_kinase_M-type_OS=Homo_sapiens_GN=CKM_PE=1_SV=2
T-5439-60.32	3.72945	0	0.0232439	-.KQLATSLRSR(1)--LCFDELKKR(8).-	>sp|Q09720|PSB2_SCHPO_Probable_proteasome_subunit_beta_type-2_OS=Schizosaccharomyces_pombe_GN=SPAC31A2.04c_PE=2_SV=1
T-4672-54.85	3.65279	0	0.0264251	-.VELAKQNLFVPTSDK(5)--EKASFAR(2).-	>sp|P50524|RPN12_SCHPO_26S_proteasome_regulatory_subunit_rpn12_OS=Schizosaccharomyces_pombe_GN=rpn12_PE=1_SV=1
T-5477-60.61	3.59998	0	0.0288624	-.YVVDISPDIDIKEIKPNIR(12)--TMGKNK(4).-	>sp|P41836|PRS8_SCHPO_26S_protease_regulatory_subunit_8_homolog_OS=Schizosaccharomyces_pombe_GN=let1_PE=2_SV=1
T-7052-71.70	3.53097	0	0.032383	-.FFPYYVYTTVAGIDKEGK(15)--IITKEGVETR(4).-	>sp|Q9UQY2|PSB1_SCHPO_Probable_proteasome_subunit_beta_type-1_OS=Schizosaccharomyces_pombe_GN=pam1_PE=2_SV=1
T-4481-53.48	3.41186	0	0.0394703	-.IITKEGVETR(4)--LLKLEEAMK(3).-	>sp|Q9UQY2|PSB1_SCHPO_Probable_proteasome_subunit_beta_type-1_OS=Schizosaccharomyces_pombe_GN=pam1_PE=2_SV=1
T-7128-72.20	3.26071	0	0.0506467	-.ILPNKVDPLVSLMMVEK(5)--VLVKVHPEGK(4).-	>sp|P41836|PRS8_SCHPO_26S_protease_regulatory_subunit_8_homolog_OS=Schizosaccharomyces_pombe_GN=let1_PE=2_SV=1
T-7979-78.65	3.12245	0	0.0634576	-.TMLVKAVANSTAANFIR(5)--AVKPTDMEQFAFYK(3).-	>sp|O74894|PRS6B_SCHPO_26S_protease_regulatory_subunit_6B_homolog_OS=Schizosaccharomyces_pombe_GN=rpt3_PE=2_SV=1
T-2226-35.32	3.10751	0	0.0650103	-.SVQPTAKTVQK(7)--KHFEQVINEK(1).-	>sp|O74762|RPN2_SCHPO_26S_proteasome_regulatory_subunit_rpn2_OS=Schizosaccharomyces_pombe_GN=rpn2_PE=1_SV=1
T-6056-64.83	3.00518	0	0.0766297	-.HNDLAQLVQQSRPLMANFSKAK(20)--WAIKEK(4).-	>sp|Q9P7S2|RPN6_SCHPO_Probable_26S_proteasome_regulatory_subunit_rpn6_OS=Schizosaccharomyces_pombe_GN=rpn6_PE=2_SV=1
T-4035-50.23	2.76337	0	0.111735	-.KILFENPDEATKR(1)--KIFTIHTSK(1).-	>sp|P36612|PRS4_SCHPO_26S_protease_regulatory_subunit_4_homolog_OS=Schizosaccharomyces_pombe_GN=mts2_PE=2_SV=1
T-4635-54.56	2.58135	0	0.146173	-.VSGSELVQKYIGEGSR(9)--AVAHHTDCKFIR(9).-	>sp|P41836|PRS8_SCHPO_26S_protease_regulatory_subunit_8_homolog_OS=Schizosaccharomyces_pombe_GN=let1_PE=2_SV=1
T-1930-32.29	2.25074	0	0.226035	-.KIYNEYPPTK(1)--KVAQTTYK(1).-	>sp|O94579|PSA2_SCHPO_Probable_proteasome_subunit_alpha_type-2_OS=Schizosaccharomyces_pombe_GN=SPCC1442.06_PE=2_SV=1
T-5118-58.06	2.22568	0	0.232798	-.LIDASTVKHVFPITK(8)--NCACVISQKK(9).-	>sp|O94517|PSA6_SCHPO_Probable_proteasome_subunit_alpha_type-6_OS=Schizosaccharomyces_pombe_GN=SPBC646.16_PE=2_SV=1
T-1301-25.17	2.21177	0	0.236579	-.LTHEKSTMLEK(5)--IKENQEK(2).-	>sp|O14126|PRS6A_SCHPO_26S_protease_regulatory_subunit_6A_OS=Schizosaccharomyces_pombe_GN=tbp1_PE=2_SV=1
T-2473-37.42	1.67917	0.0266667	0.371153	-.TTEEKEATPMEMDEEK(5)--GSNDDEMKIDKK(8).-	>sp|O74762|RPN2_SCHPO_26S_proteasome_regulatory_subunit_rpn2_OS=Schizosaccharomyces_pombe_GN=rpn2_PE=1_SV=1
T-1595-28.97	1.59992	0.0266667	0.385101	-.KVAQTTYK(1)--VLVDKSR(5).-	>sp|O94579|PSA2_SCHPO_Probable_proteasome_subunit_alpha_type-2_OS=Schizosaccharomyces_pombe_GN=SPCC1442.06_PE=2_SV=1
T-5578-61.35	1.38846	0.060241	0.409155	-.FSFISNVRPKLFAYPPK(10)--KEEPK(1).-	>sp|O74762|RPN2_SCHPO_26S_proteasome_regulatory_subunit_rpn2_OS=Schizosaccharomyces_pombe_GN=rpn2_PE=1_SV=1
T-7574-75.60	1.24704	0.060241	0.412647	-.ATSAGPKQTETINWLEKR(17)--SQARGFDR(1).-	>sp|O94517|PSA6_SCHPO_Probable_proteasome_subunit_alpha_type-6_OS=Schizosaccharomyces_pombe_GN=SPBC646.16_PE=2_SV=1
T-9326-89.13	1.08147	0.060241	0.412647	-.TLADVEVNHLKCDQFLVAHYR(11)--LQKYQATVMR(3).-	>sp|Q10335|RPN7_SCHPO_Probable_26S_proteasome_regulatory_subunit_rpn7_OS=Schizosaccharomyces_pombe_GN=rpn7_PE=2_SV=1
T-8656-84.01	0.778348	0.060241	0.412647	-.EGNYGDGYALQPSYIHEYLSKVLYAR(21)--LLEKLEIK(4).-	>sp|Q9USQ9|PSB4_SCHPO_Probable_proteasome_subunit_beta_type-4_OS=Schizosaccharomyces_pombe_GN=SPBC577.10_PE=2_SV=1
T-6953-70.96	0.43516	0.060241	0.422271	-.KLEKGQSIDDMIPAQK(16)--LEKGQSIDDMIPAQK(3).-	>sp|P06732|KCRM_HUMAN_Creatine_kinase_M-type_OS=Homo_sapiens_GN=CKM_PE=1_SV=2
T-8573-83.42	0.375441	0.060241	0.427087	-.EEIQLLQEPGSYVGEVIKTMGK(18)--VHPEGKYVVDISPDIDIK(6).-	>sp|P41836|PRS8_SCHPO_26S_protease_regulatory_subunit_8_homolog_OS=Schizosaccharomyces_pombe_GN=let1_PE=2_SV=1
T-1959-32.76	0.369575	0.060241	0.427626	-.MMGINERKGFDFEYYQR(8)--MGINERK(1).-	>sp|Q09841|PSB7_SCHPO_Probable_proteasome_subunit_beta_type-7_OS=Schizosaccharomyces_pombe_GN=SPAC23D3.07_PE=2_SV=1
T-5331-59.56	0.225667	0.060241	0.444724	-.AVAASLGVNFLKVVSSAIVDKYIGESAR(12)--NPELFLRVGIKPPK(11).-	>sp|O74445|PRS10_SCHPO_Probable_26S_protease_subunit_rpt4_OS=Schizosaccharomyces_pombe_GN=rpt4_PE=2_SV=2
T-2609-38.70	0.0116186	0.0689655	0.485332	-.YKDAYVYSIVAIARIK(2)--KLWK(1).-	>sp|Q9US13|RPN9_SCHPO_Probable_26S_proteasome_regulatory_subunit_rpn9_OS=Schizosaccharomyces_pombe_GN=rpn9_PE=2_SV=1
T-2242-35.48	0	0.0689655	0.488145	-.KHFEQVINEKHEDALAK(1)--SVQPTAKTVQK(7).-	>sp|O74762|RPN2_SCHPO_26S_proteasome_regulatory_subunit_rpn2_OS=Schizosaccharomyces_pombe_GN=rpn2_PE=1_SV=1
T-2078-33.90	0	0.0689655	0.488145	-.TTEEKEATPMEMDEEK(5)--IDKK(3).-	>sp|O74762|RPN2_SCHPO_26S_proteasome_regulatory_subunit_rpn2_OS=Schizosaccharomyces_pombe_GN=rpn2_PE=1_SV=1
T-4749-55.40	0	0.0689655	0.488145	-.VSGSELVQKYIGEGSR(9)--VLVKVHPEGK(4).-	>sp|P41836|PRS8_SCHPO_26S_protease_regulatory_subunit_8_homolog_OS=Schizosaccharomyces_pombe_GN=let1_PE=2_SV=1
T-6187-65.73	-0.188792	0.0786517	0.543998	-.VGCDRNKYAIQLPLPPK(7)--NKYAIQLPLPPK(2).-	>sp|O42931|PRS7_SCHPO_26S_protease_regulatory_subunit_7_homolog_OS=Schizosaccharomyces_pombe_GN=rpt1_PE=1_SV=2
T-8327-81.46	-0.296548	0.0786517	0.585085	-.LTQLLSQIKEEQGDIK(9)--KINVK(1).-	>sp|Q9UTM3|RPN5_SCHPO_26S_proteasome_regulatory_subunit_rpn5_OS=Schizosaccharomyces_pombe_GN=rpn5a_PE=1_SV=1
T-1416-26.75	-0.445014	0.0879121	0.653147	-.NLTDETKNKHCLIK(9)--NSIVSK(1).-	>sp|P30655|PSB5_SCHPO_Proteasome_subunit_beta_type-5_OS=Schizosaccharomyces_pombe_GN=pts1_PE=2_SV=3
T-1952-32.61	-0.462292	0.0879121	0.661911	-.VKAMEVDEKPTER(2)--SAVIKTSTR(5).-	>sp|O14126|PRS6A_SCHPO_26S_protease_regulatory_subunit_6A_OS=Schizosaccharomyces_pombe_GN=tbp1_PE=2_SV=1
T-3311-44.62	-0.548161	0.104167	0.707981	-.NTWNSTLETAKAKYASQK(11)--YASQKRP(5).-	>sp|Q9UUB6|UBLH2_SCHPO_Ubiquitin_carboxyl-terminal_hydrolase_2_OS=Schizosaccharomyces_pombe_GN=uch2_PE=1_SV=1
T-6372-66.96	-0.739734	0.104167	0.8252	-.LEKGQSIDDMIPAQK(15)--GKYYPLK(2).-	>sp|P06732|KCRM_HUMAN_Creatine_kinase_M-type_OS=Homo_sapiens_GN=CKM_PE=1_SV=2
T-10649-99.58	-0.781189	0.104167	0.853098	-.ATAGPIIADKNCKK(10)--KGFDFEYYQR(1).-	>sp|Q09841|PSB7_SCHPO_Probable_proteasome_subunit_beta_type-7_OS=Schizosaccharomyces_pombe_GN=SPAC23D3.07_PE=2_SV=1
T-6273-66.28	-0.829758	0.104167	0.886794	-.DWNACKK(6)--EKASFAR(2).-	>sp|P50524|RPN12_SCHPO_26S_proteasome_regulatory_subunit_rpn12_OS=Schizosaccharomyces_pombe_GN=rpn12_PE=1_SV=1
T-6307-66.57	-0.956362	0.104167	0.977861	-.FSFISNVRPKLFAYPPK(10)--KEEPKSETLENFTR(1).-	>sp|O74762|RPN2_SCHPO_26S_proteasome_regulatory_subunit_rpn2_OS=Schizosaccharomyces_pombe_GN=rpn2_PE=1_SV=1
T-10091-95.15	-2.12734	0.175258	1	-.GVLLYGPPGTGKTLLAR(12)--SERDTALEK(1).-	>sp|O74445|PRS10_SCHPO_Probable_26S_protease_subunit_rpt4_OS=Schizosaccharomyces_pombe_GN=rpt4_PE=2_SV=2
T-5918-63.75	-2.42768	0.183673	1	-.VVGQLLEKLKPLIEK(10)--CSPSATLTHR(1).-	>sp|Q10335|RPN7_SCHPO_Probable_26S_proteasome_regulatory_subunit_rpn7_OS=Schizosaccharomyces_pombe_GN=rpn7_PE=2_SV=1
T-5115-58.04	-3.09307	0.184466	1	-.SIMEYNGGSCVAMAGK(1)--SIMEYNGGSCVAMAGK(1).-	>sp|Q9Y7T8|PSB3_SCHPO_Probable_proteasome_subunit_beta_type-3_OS=Schizosaccharomyces_pombe_GN=SPCC63.12c_PE=2_SV=1
T-3731-47.98	-3.13515	0.184466	1	-.VVSSAIVDKYIGESAR(9)--MSERDTALEK(1).-	>sp|O74445|PRS10_SCHPO_Probable_26S_protease_subunit_rpt4_OS=Schizosaccharomyces_pombe_GN=rpt4_PE=2_SV=2
T-2980-41.83	-3.1629	0.184466	1	-.HFEQVINEKHEDALAK(9)--KTTEEK(1).-	>sp|O74762|RPN2_SCHPO_26S_proteasome_regulatory_subunit_rpn2_OS=Schizosaccharomyces_pombe_GN=rpn2_PE=1_SV=1
T-4622-54.44	-3.24885	0.184466	1	-.KEEPKSETLENFTR(5)--NPKADPLDER(3).-	>sp|O74762|RPN2_SCHPO_26S_proteasome_regulatory_subunit_rpn2_OS=Schizosaccharomyces_pombe_GN=rpn2_PE=1_SV=1
T-7137-72.25	-3.28295	0.184466	1	-.LTDGTNGADLRNVVTEAGFIAIKEDR(23)--SYLLQHREWDSKLK(12).-	>sp|O74445|PRS10_SCHPO_Probable_26S_protease_subunit_rpt4_OS=Schizosaccharomyces_pombe_GN=rpt4_PE=2_SV=2
T-2040-33.51	-3.9297	0.190476	1	-.IQYVGKQDPK(6)--NHASIDKMK(7).-	>sp|P41878|RPN11_SCHPO_26S_proteasome_regulatory_subunit_rpn11_OS=Schizosaccharomyces_pombe_GN=rpn11_PE=1_SV=2
T-2370-36.53	-3.93469	0.190476	1	-.GIDLKSIAEK(5)--QIKEIK(3).-	>sp|P41836|PRS8_SCHPO_26S_protease_regulatory_subunit_8_homolog_OS=Schizosaccharomyces_pombe_GN=let1_PE=2_SV=1
T-7929-78.33	-4.12017	0.198113	1	-.SSKDISSKSPSGNDALNDK(1)--HESLKYR(5).-	>sp|P87048|RPN1_SCHPO_26S_proteasome_regulatory_subunit_rpn1_OS=Schizosaccharomyces_pombe_GN=rpn1_PE=1_SV=2
T-1879-31.72	-4.46019	0.201835	1	-.GSNDDEMKIDKK(11)--SVQPTAKTVQK(7).-	>sp|O74762|RPN2_SCHPO_26S_proteasome_regulatory_subunit_rpn2_OS=Schizosaccharomyces_pombe_GN=rpn2_PE=1_SV=1
T-6812-69.97	-4.57362	0.201835	1	-.YLSENPKTSASIDFDSNFLNSMIKK(7)--KNEEKLAEFDK(1).-	>sp|Q10335|RPN7_SCHPO_Probable_26S_proteasome_regulatory_subunit_rpn7_OS=Schizosaccharomyces_pombe_GN=rpn7_PE=2_SV=1
T-7886-77.99	-4.83725	0.201835	1	-.SGYDRALSVFSPDGR(1)--SGYDR(1).-	>sp|Q10329|PSA7_SCHPO_Probable_proteasome_subunit_alpha_type-7_OS=Schizosaccharomyces_pombe_GN=SPBC106.16_PE=2_SV=1
T-3977-49.77	-5.63986	0.205357	1	-.MGINERKGFDFEYYQR(1)--GYSKPNER(4).-	>sp|Q09841|PSB7_SCHPO_Probable_proteasome_subunit_beta_type-7_OS=Schizosaccharomyces_pombe_GN=SPAC23D3.07_PE=2_SV=1
T-1652-29.56	-5.94604	0.205357	1	-.DKPKYEPPVPTR(2)--KAQSGPDASAK(1).-	>sp|P36612|PRS4_SCHPO_26S_protease_regulatory_subunit_4_homolog_OS=Schizosaccharomyces_pombe_GN=mts2_PE=2_SV=1
T-8907-85.84	-7.41314	0.205357	1	-.SRSYDSRTTIFSPEGR(1)--DGIVLAAEKKVTSK(9).-	>sp|Q09682|PSA4_SCHPO_Probable_proteasome_subunit_alpha_type-4_OS=Schizosaccharomyces_pombe_GN=SPAC13C5.01c_PE=2_SV=1
T-8145-79.94	-7.51155	0.212389	1	-.ATSAGPKQTETINWLEKR(7)--SQARGFDR(1).-	>sp|O94517|PSA6_SCHPO_Probable_proteasome_subunit_alpha_type-6_OS=Schizosaccharomyces_pombe_GN=SPBC646.16_PE=2_SV=1
T-3766-48.21	-8.13435	0.217391	1	-.GDSGEMSLQKLFK(13)--GDSGEMSLQKLFK(10).-	>sp|P41836|PRS8_SCHPO_26S_protease_regulatory_subunit_8_homolog_OS=Schizosaccharomyces_pombe_GN=let1_PE=2_SV=1
T-6085-65.00	-8.77628	0.217391	1	-.MEQKPEVDYSEK(4)--LEKVR(3).-	>sp|Q9UTM3|RPN5_SCHPO_26S_proteasome_regulatory_subunit_rpn5_OS=Schizosaccharomyces_pombe_GN=rpn5a_PE=1_SV=1
