# Supplementary material for: ECL: an exhaustive search tool for the identification of cross-linked peptides using whole database
Source: BMC Bioinformatics. 2016 May 20;17:217. doi: 10.1186/s12859-016-1073-y (PMC4874008; doi:10.1186/s12859-016-1073-y)
Supplement: Additional file 2 — Detailed results of synthetic peptides and 26S Proteasome samples. (ZIP 4432 kb) [file 12859_2016_1073_MOESM2_ESM.zip › Detailed_results/26Syeast_database/pLink/aleitner_M1012_004_inter.peptide.xls]

Order	Sequence
	Order	Spectrum	Score	Calc_M	Delta	ppm	Modification	SampleID	Engine	Rank	Proteins
1	ATSAGPKQTETINWLEK(7)-KVPDK(1):0
	1,1	aleitner_M1012_004.4819.4819.3 File:"", NativeID:"controllerType=0 controllerNumber=1 scan=4819"	3.46e-006	2596.374804	0.009620	3.703716	null	1.pFind	1.pFind	1	sp|O94517|PSA6_SCHPO(169)-sp|O94517|PSA6_SCHPO(53)
	2,1	aleitner_M1012_004.4902.4902.3 File:"", NativeID:"controllerType=0 controllerNumber=1 scan=4902"	8.39e-006	2596.374804	0.009980	3.842316	null	1.pFind	1.pFind	1	sp|O94517|PSA6_SCHPO(169)-sp|O94517|PSA6_SCHPO(53)
2	FFEKEDVQSLK(4)-EKVAFILDQVR(2):0
	1,2	aleitner_M1012_004.8592.8592.4 File:"", NativeID:"controllerType=0 controllerNumber=1 scan=8592"	1.38e-004	2823.505804	0.007820	2.768611	null	1.pFind	1.pFind	1	sp|Q9UTM3|RPN5_SCHPO(204)-sp|Q9UTM3|RPN5_SCHPO(170)
3	GSNDDEMKIDKK(11)-KGFDFEYYQR(1):0
	1,3	aleitner_M1012_004.2504.2504.5 File:"", NativeID:"controllerType=0 controllerNumber=1 scan=2504"	2.70e-002	2868.327604	-0.028110	-9.796791	null	1.pFind	1.pFind	1	sp|O74762|RPN2_SCHPO(847)-sp|Q09841|PSB7_SCHPO(8)
4	KIYNEYPPTK(1)-KVAQTTYK(1):0
	1,4	aleitner_M1012_004.2857.2857.3 File:"", NativeID:"controllerType=0 controllerNumber=1 scan=2857"	1.11e-005	2327.241294	0.006840	2.937822	null	1.pFind	1.pFind	1	sp|O94579|PSA2_SCHPO(99)-sp|O94579|PSA2_SCHPO(91)
	2,4	aleitner_M1012_004.3155.3155.3 File:"", NativeID:"controllerType=0 controllerNumber=1 scan=3155"	2.41e-005	2327.241294	0.008480	3.642210	null	1.pFind	1.pFind	1	sp|O94579|PSA2_SCHPO(99)-sp|O94579|PSA2_SCHPO(91)
	3,4	aleitner_M1012_004.2928.2928.3 File:"", NativeID:"controllerType=0 controllerNumber=1 scan=2928"	2.45e-005	2327.241294	0.007570	3.251360	null	1.pFind	1.pFind	1	sp|O94579|PSA2_SCHPO(99)-sp|O94579|PSA2_SCHPO(91)
	4,4	aleitner_M1012_004.2779.2779.3 File:"", NativeID:"controllerType=0 controllerNumber=1 scan=2779"	2.71e-005	2327.241294	0.009030	3.878437	null	1.pFind	1.pFind	1	sp|O94579|PSA2_SCHPO(99)-sp|O94579|PSA2_SCHPO(91)
5	KIYNEYPPTK(1)-YKVNLYK(2):0
	1,5	aleitner_M1012_004.4616.4616.3 File:"", NativeID:"controllerType=0 controllerNumber=1 scan=4616"	3.45e-009	2316.240564	0.006040	2.606534	null	1.pFind	1.pFind	1	sp|O94579|PSA2_SCHPO(99)-sp|Q9Y7T8|PSB3_SCHPO(70)
	2,5	aleitner_M1012_004.4447.4447.3 File:"", NativeID:"controllerType=0 controllerNumber=1 scan=4447"	1.24e-005	2316.240564	0.008050	3.473937	null	1.pFind	1.pFind	1	sp|O94579|PSA2_SCHPO(99)-sp|Q9Y7T8|PSB3_SCHPO(70)
	3,5	aleitner_M1012_004.4527.4527.4 File:"", NativeID:"controllerType=0 controllerNumber=1 scan=4527"	5.79e-005	2316.240564	0.005970	2.576325	null	1.pFind	1.pFind	1	sp|O94579|PSA2_SCHPO(99)-sp|Q9Y7T8|PSB3_SCHPO(70)
