# Supplementary material for: ECL: an exhaustive search tool for the identification of cross-linked peptides using whole database
Source: BMC Bioinformatics. 2016 May 20;17:217. doi: 10.1186/s12859-016-1073-y (PMC4874008; doi:10.1186/s12859-016-1073-y)
Supplement: Additional file 2 — Detailed results of synthetic peptides and 26S Proteasome samples. (ZIP 4432 kb) [file 12859_2016_1073_MOESM2_ESM.zip › Detailed_results/26Syeast_database/pLink/aleitner_M1012_005_inter.peptide.xls]

Order	Sequence
	Order	Spectrum	Score	Calc_M	Delta	ppm	Modification	SampleID	Engine	Rank	Proteins
1	ASKGSNDDEMK(3)-KTTEEK(1):0
	1,1	aleitner_M1012_005.591.591.3 File:"", NativeID:"controllerType=0 controllerNumber=1 scan=591"	5.67e-004	2052.952124	0.006390	3.111055	null	1.pFind	1.pFind	1	sp|O74762|RPN2_SCHPO(836)-sp|O74762|RPN2_SCHPO(848)
2	ATSAGPKQTETINWLEK(7)-KVPDK(1):0
	1,2	aleitner_M1012_005.4973.4973.3 File:"", NativeID:"controllerType=0 controllerNumber=1 scan=4973"	5.25e-004	2596.374804	0.009980	3.842316	null	1.pFind	1.pFind	1	sp|O94517|PSA6_SCHPO(169)-sp|O94517|PSA6_SCHPO(53)
	2,2	aleitner_M1012_005.4961.4961.4 File:"", NativeID:"controllerType=0 controllerNumber=1 scan=4961"	9.44e-004	2596.374804	0.008930	3.438065	null	1.pFind	1.pFind	1	sp|O94517|PSA6_SCHPO(169)-sp|O94517|PSA6_SCHPO(53)
3	DNLSWLSKANNWSK(8)-TKDSLEAR(2):0
	1,3	aleitner_M1012_005.7315.7315.3 File:"", NativeID:"controllerType=0 controllerNumber=1 scan=7315"	1.06e-003	2718.361294	0.012200	4.486315	null	1.pFind	1.pFind	1	sp|O74762|RPN2_SCHPO(377)-sp|O74762|RPN2_SCHPO(337)
4	DTMNVDINAIKK(11)-KEEPK(1):0
	1,4	aleitner_M1012_005.1874.1874.4 File:"", NativeID:"controllerType=0 controllerNumber=1 scan=1874"	4.01e-003	2128.108554	-0.015830	-7.435066	null	1.pFind	1.pFind	1	sp|O43063|PSB6_SCHPO(17)-sp|O74762|RPN2_SCHPO(876)
5	EGKGEIYSFDPVGSYER(3)-IITKEGVETR(4):0
	1,5	aleitner_M1012_005.6972.6972.3 File:"", NativeID:"controllerType=0 controllerNumber=1 scan=6972"	5.09e-005	3214.603344	0.012160	3.781538	null	1.pFind	1.pFind	1	sp|Q9UQY2|PSB1_SCHPO(122)-sp|Q9UQY2|PSB1_SCHPO(212)
6	EGKGEIYSFDPVGSYER(3)-LLKLEEAMK(3):0
	1,6	aleitner_M1012_005.8270.8270.3 File:"", NativeID:"controllerType=0 controllerNumber=1 scan=8270"	5.64e-005	3143.573624	0.011240	3.574390	null	1.pFind	1.pFind	1	sp|Q9UQY2|PSB1_SCHPO(122)-sp|Q9UQY2|PSB1_SCHPO(179)
7	EIQDEKEAEAAR(6)-NWKEGLSR(3):0
	1,7	aleitner_M1012_005.4360.4360.3 File:"", NativeID:"controllerType=0 controllerNumber=1 scan=4360"	3.73e-005	2514.235014	0.008840	3.514560	null	1.pFind	1.pFind	1	sp|Q10329|PSA7_SCHPO(236)-sp|Q10329|PSA7_SCHPO(179)
8	FFEKEDVQSLK(4)-EKVAFILDQVR(2):0
	1,8	aleitner_M1012_005.8679.8679.3 File:"", NativeID:"controllerType=0 controllerNumber=1 scan=8679"	9.20e-007	2823.505804	0.010510	3.720981	null	1.pFind	1.pFind	1	sp|Q9UTM3|RPN5_SCHPO(204)-sp|Q9UTM3|RPN5_SCHPO(170)
9	FIVKASSGPR(4)-SAVIKTSTR(5):0
	1,9	aleitner_M1012_005.3670.3670.3 File:"", NativeID:"controllerType=0 controllerNumber=1 scan=3670"	2.82e-003	2160.226634	0.006050	2.799319	null	1.pFind	1.pFind	1	sp|O74445|PRS10_SCHPO(71)-sp|O14126|PRS6A_SCHPO(124)
10	GGVHVKLAHLSK(6)-VISMEKGGNMK(6):0
	1,10	aleitner_M1012_005.4246.4246.3 File:"", NativeID:"controllerType=0 controllerNumber=1 scan=4246"	9.59e-004	2575.397804	0.007120	2.763533	null	1.pFind	1.pFind	1	sp|P06732|KCRM_HUMAN(298)-sp|P06732|KCRM_HUMAN(242)
11	GNQKFSSTADYMNMSS(4)-KILFENPDEATK(1):0
	1,11	aleitner_M1012_005.7455.7455.3 File:"", NativeID:"controllerType=0 controllerNumber=1 scan=7455"	2.33e-003	3308.521704	-0.001660	-0.501582	null	1.pFind	1.pFind	1	sp|O42931|PRS7_SCHPO(426)-sp|P36612|PRS4_SCHPO(357)
12	IDLYHDNHERKMSAQSCACMVR(11)-CIKR(3):0
	1,12	aleitner_M1012_005.6853.6853.6 File:"", NativeID:"controllerType=0 controllerNumber=1 scan=6853"	4.16e-001	3433.593394	-0.032320	-9.410207	17,C(Carbamidomethyl_C);19,C(Carbamidomethyl_C);23,C(Carbamidomethyl_C);	1.pFind	1.pFind	1	sp|Q9UQY2|PSB1_SCHPO(86)-sp|Q9Y7T8|PSB3_SCHPO(196)
13	IITKEGVETR(4)-LLKLEEAMK(3):0
	1,13	aleitner_M1012_005.6235.6235.3 File:"", NativeID:"controllerType=0 controllerNumber=1 scan=6235"	5.92e-005	2356.328704	0.008840	3.749982	null	1.pFind	1.pFind	1	sp|Q9UQY2|PSB1_SCHPO(212)-sp|Q9UQY2|PSB1_SCHPO(179)
14	IQYVGKQDPK(6)-NHASIDKMK(7):0
	1,14	aleitner_M1012_005.3116.3116.3 File:"", NativeID:"controllerType=0 controllerNumber=1 scan=3116"	1.65e-003	2355.225654	-0.004140	-1.757045	null	1.pFind	1.pFind	1	sp|P41878|RPN11_SCHPO(276)-sp|P41878|RPN11_SCHPO(246)
15	KHFEQVINEK(1)-NIPKAR(4):0
	1,15	aleitner_M1012_005.12968.12968.3 File:"", NativeID:"controllerType=0 controllerNumber=1 scan=12968"	2.11e-003	2106.158554	0.014990	7.113770	null	1.pFind	1.pFind	1	sp|O74762|RPN2_SCHPO(694)-sp|Q9P7S2|RPN6_SCHPO(183)
16	KIYNEYPPTK(1)-KVAQTTYK(1):0
	1,16	aleitner_M1012_005.2890.2890.3 File:"", NativeID:"controllerType=0 controllerNumber=1 scan=2890"	7.07e-006	2327.241294	0.007750	3.328671	null	1.pFind	1.pFind	1	sp|O94579|PSA2_SCHPO(99)-sp|O94579|PSA2_SCHPO(91)
	2,16	aleitner_M1012_005.2961.2961.3 File:"", NativeID:"controllerType=0 controllerNumber=1 scan=2961"	1.79e-005	2327.241294	0.009400	4.037353	null	1.pFind	1.pFind	1	sp|O94579|PSA2_SCHPO(99)-sp|O94579|PSA2_SCHPO(91)
	3,16	aleitner_M1012_005.2958.2958.4 File:"", NativeID:"controllerType=0 controllerNumber=1 scan=2958"	2.76e-004	2327.241294	0.006940	2.980773	null	1.pFind	1.pFind	1	sp|O94579|PSA2_SCHPO(99)-sp|O94579|PSA2_SCHPO(91)
	4,16	aleitner_M1012_005.2884.2884.4 File:"", NativeID:"controllerType=0 controllerNumber=1 scan=2884"	5.21e-004	2327.241294	0.008410	3.612144	null	1.pFind	1.pFind	1	sp|O94579|PSA2_SCHPO(99)-sp|O94579|PSA2_SCHPO(91)
	5,16	aleitner_M1012_005.3037.3037.3 File:"", NativeID:"controllerType=0 controllerNumber=1 scan=3037"	5.57e-004	2327.241294	0.009580	4.114664	null	1.pFind	1.pFind	1	sp|O94579|PSA2_SCHPO(99)-sp|O94579|PSA2_SCHPO(91)
	6,16	aleitner_M1012_005.3183.3183.3 File:"", NativeID:"controllerType=0 controllerNumber=1 scan=3183"	8.72e-004	2327.241294	0.008300	3.564899	null	1.pFind	1.pFind	1	sp|O94579|PSA2_SCHPO(99)-sp|O94579|PSA2_SCHPO(91)
	7,16	aleitner_M1012_005.3036.3036.4 File:"", NativeID:"controllerType=0 controllerNumber=1 scan=3036"	1.33e-003	2327.241294	0.007190	3.088149	null	1.pFind	1.pFind	1	sp|O94579|PSA2_SCHPO(99)-sp|O94579|PSA2_SCHPO(91)
17	KIYNEYPPTK(1)-YKVNLYK(2):0
	1,17	aleitner_M1012_005.4935.4935.3 File:"", NativeID:"controllerType=0 controllerNumber=1 scan=4935"	2.55e-005	2316.240564	0.000180	0.077678	null	1.pFind	1.pFind	1	sp|O94579|PSA2_SCHPO(99)-sp|Q9Y7T8|PSB3_SCHPO(70)
	2,17	aleitner_M1012_005.4676.4676.3 File:"", NativeID:"controllerType=0 controllerNumber=1 scan=4676"	7.56e-005	2316.240564	0.007320	3.158910	null	1.pFind	1.pFind	1	sp|O94579|PSA2_SCHPO(99)-sp|Q9Y7T8|PSB3_SCHPO(70)
	3,17	aleitner_M1012_005.4590.4590.3 File:"", NativeID:"controllerType=0 controllerNumber=1 scan=4590"	7.60e-005	2316.240564	0.006040	2.606534	null	1.pFind	1.pFind	1	sp|O94579|PSA2_SCHPO(99)-sp|Q9Y7T8|PSB3_SCHPO(70)
18	KMSAQSCACMVR(1)-IITKEGVETR(4):0
	1,18	aleitner_M1012_005.3928.3928.3 File:"", NativeID:"controllerType=0 controllerNumber=1 scan=3928"	1.25e-004	2710.327434	0.023660	8.726253	7,C(Carbamidomethyl_C);9,C(Carbamidomethyl_C);	1.pFind	1.pFind	1	sp|Q9UQY2|PSB1_SCHPO(86)-sp|Q9UQY2|PSB1_SCHPO(212)
19	KYDKTEDDIK(1)-IKENQEK(2):0
	1,19	aleitner_M1012_005.1220.1220.3 File:"", NativeID:"controllerType=0 controllerNumber=1 scan=1220"	8.57e-004	2279.153254	0.006800	2.982237	null	1.pFind	1.pFind	1	sp|O74445|PRS10_SCHPO(38)-sp|O14126|PRS6A_SCHPO(72)
20	LKVELAK(2)-KELLK(1):0
	1,20	aleitner_M1012_005.4561.4561.3 File:"", NativeID:"controllerType=0 controllerNumber=1 scan=4561"	3.99e-004	1566.996004	0.001520	0.969385	null	1.pFind	1.pFind	1	sp|P50524|RPN12_SCHPO(29)-sp|P50524|RPN12_SCHPO(23)
21	NLTDETKNK(7)-YASQKR(5):0
	1,21	aleitner_M1012_005.1857.1857.3 File:"", NativeID:"controllerType=0 controllerNumber=1 scan=1857"	1.32e-003	1951.001074	-0.011790	-6.039970	null	1.pFind	1.pFind	1	sp|P30655|PSB5_SCHPO(50)-sp|Q9UUB6|UBLH2_SCHPO(298)
22	PLIEKGGDWER(5)-VVGQLLEKLK(8):0
	1,22	aleitner_M1012_005.8232.8232.3 File:"", NativeID:"controllerType=0 controllerNumber=1 scan=8232"	9.31e-004	2562.442074	0.002650	1.033762	null	1.pFind	1.pFind	1	sp|Q10335|RPN7_SCHPO(181)-sp|Q10335|RPN7_SCHPO(174)
23	SEAAEFEYKNGYPMPCDVLAK(9)-KVAQTTYK(1):0
	1,23	aleitner_M1012_005.6405.6405.4 File:"", NativeID:"controllerType=0 controllerNumber=1 scan=6405"	3.19e-004	3493.678504	0.011630	3.327899	16,C(Carbamidomethyl_C);	1.pFind	1.pFind	1	sp|O94517|PSA6_SCHPO(102)-sp|O94579|PSA2_SCHPO(91)
	2,23	aleitner_M1012_005.6409.6409.3 File:"", NativeID:"controllerType=0 controllerNumber=1 scan=6409"	2.05e-003	3493.678504	0.009140	2.615393	16,C(Carbamidomethyl_C);	1.pFind	1.pFind	1	sp|O94517|PSA6_SCHPO(102)-sp|O94579|PSA2_SCHPO(91)
24	SIKGYTLPPHCSR(3)-IEEIFKK(6):0
	1,24	aleitner_M1012_005.5310.5310.4 File:"", NativeID:"controllerType=0 controllerNumber=1 scan=5310"	7.28e-004	2558.356644	0.008050	3.145303	11,C(Carbamidomethyl_C);	1.pFind	1.pFind	1	sp|P06732|KCRM_HUMAN(138)-sp|P06732|KCRM_HUMAN(265)
25	SLLTGKHAIR(6)-VGIKPPK(4):0
	1,25	aleitner_M1012_005.4128.4128.3 File:"", NativeID:"controllerType=0 controllerNumber=1 scan=4128"	1.44e-004	1970.204034	0.007840	3.977234	null	1.pFind	1.pFind	1	sp|Q9P7S2|RPN6_SCHPO(272)-sp|O74445|PRS10_SCHPO(164)
26	SPAIIFIDELDAIGTKR(16)-KLEFPLPNEEAR(1):0
	1,26	aleitner_M1012_005.12233.12233.4 File:"", NativeID:"controllerType=0 controllerNumber=1 scan=12233"	3.68e-007	3437.844554	0.017210	5.004552	null	1.pFind	1.pFind	1	sp|O14126|PRS6A_SCHPO(293)-sp|O14126|PRS6A_SCHPO(350)
27	SPSGNDALNDKK(11)-GTKTSETNDR(3):0
	1,27	aleitner_M1012_005.1547.1547.3 File:"", NativeID:"controllerType=0 controllerNumber=1 scan=1547"	1.04e-003	2490.183394	0.008280	3.323701	null	1.pFind	1.pFind	1	sp|P87048|RPN1_SCHPO(20)-sp|P87048|RPN1_SCHPO(24)
28	VELAKQNLFVPTSDK(5)-EKASFAR(2):0
	1,28	aleitner_M1012_005.6506.6506.3 File:"", NativeID:"controllerType=0 controllerNumber=1 scan=6506"	2.46e-003	2633.406434	0.009050	3.435288	null	1.pFind	1.pFind	1	sp|P50524|RPN12_SCHPO(34)-sp|P50524|RPN12_SCHPO(46)
