# Supplementary material for: ECL: an exhaustive search tool for the identification of cross-linked peptides using whole database
Source: BMC Bioinformatics. 2016 May 20;17:217. doi: 10.1186/s12859-016-1073-y (PMC4874008; doi:10.1186/s12859-016-1073-y)
Supplement: Additional file 2 — Detailed results of synthetic peptides and 26S Proteasome samples. (ZIP 4432 kb) [file 12859_2016_1073_MOESM2_ESM.zip › Detailed_results/26Syeast_database/pLink/aleitner_M1012_007_inter.peptide.xls]

Order	Sequence
	Order	Spectrum	Score	Calc_M	Delta	ppm	Modification	SampleID	Engine	Rank	Proteins
1	AGDFQGLNEQLVSLFKK(16)-TITDGKIYVEVER(6):0
	1,1	aleitner_M1012_007.7989.7989.3 File:"", NativeID:"controllerType=0 controllerNumber=1 scan=7989"	3.32e-003	3552.871514	0.026210	7.374986	null	1.pFind	1.pFind	1	sp|Q9UTM3|RPN5_SCHPO(80)-sp|Q9UTM3|RPN5_SCHPO(123)
2	ARSEAAEFEYKNGYPMPCDVLAK(11)-KVAQTTYK(1):0
	1,2	aleitner_M1012_007.4250.4250.4 File:"", NativeID:"controllerType=0 controllerNumber=1 scan=4250"	2.46e-005	3720.816724	0.023310	6.263019	18,C(Carbamidomethyl_C);	1.pFind	1.pFind	1	sp|O94517|PSA6_SCHPO(102)-sp|O94579|PSA2_SCHPO(91)
3	AVKPTDMEQFAFYK(14)-KPTSELAIGASLEK(1):0
	1,3	aleitner_M1012_007.6310.6310.4 File:"", NativeID:"controllerType=0 controllerNumber=1 scan=6310"	1.59e-003	3254.678424	0.014150	4.346224	null	1.pFind	1.pFind	1	sp|O74894|PRS6B_SCHPO(389)-sp|O94579|PSA2_SCHPO(50)
4	EFHKDMTLEEAEVLILK(4)-TKDAVVLGVEK(2):0
	1,4	aleitner_M1012_007.7362.7362.4 File:"", NativeID:"controllerType=0 controllerNumber=1 scan=7362"	5.47e-004	3339.788684	0.014970	4.480948	null	1.pFind	1.pFind	1	sp|Q9UT97|PSA5_SCHPO(188)-sp|Q9UT97|PSA5_SCHPO(43)
5	EKSPAIIFIDELDAIGTKR(18)-WAIKEKR(4):0
	1,5	aleitner_M1012_007.3622.3622.5 File:"", NativeID:"controllerType=0 controllerNumber=1 scan=3622"	1.17e-003	3182.770274	-0.020100	-6.313295	null	1.pFind	1.pFind	1	sp|O14126|PRS6A_SCHPO(293)-sp|Q9P7S2|RPN6_SCHPO(117)
6	ETEKLAEERGWDIR(4)-DISSKSPSGNDALNDK(5):0
	1,6	aleitner_M1012_007.4633.4633.3 File:"", NativeID:"controllerType=0 controllerNumber=1 scan=4633"	5.13e-004	3515.701554	-0.017080	-4.856837	null	1.pFind	1.pFind	1	sp|P50524|RPN12_SCHPO(205)-sp|P87048|RPN1_SCHPO(9)
7	EVIELPLKNPELFLR(8)-FFEKEDVQSLK(4):0
	1,7	aleitner_M1012_007.8197.8197.3 File:"", NativeID:"controllerType=0 controllerNumber=1 scan=8197"	6.54e-004	3315.800574	0.012920	3.895296	null	1.pFind	1.pFind	1	sp|O74445|PRS10_SCHPO(153)-sp|Q9UTM3|RPN5_SCHPO(204)
8	HIGIATTGFIPDGQHIVKR(18)-VAEKAQINTQEYGR(4):0
	1,8	aleitner_M1012_007.4205.4205.4 File:"", NativeID:"controllerType=0 controllerNumber=1 scan=4205"	8.34e-004	3803.011804	0.018170	4.776504	null	1.pFind	1.pFind	1	sp|O59770|PSA3_SCHPO(89)-sp|O14250|PSA1_SCHPO(115)
9	IGDLCAFTDALSKYEAEFR(13)-SLEKTLVPYLR(4):0
	1,9	aleitner_M1012_007.9718.9718.4 File:"", NativeID:"controllerType=0 controllerNumber=1 scan=9718"	9.52e-004	3660.874874	0.026200	7.154739	5,C(Carbamidomethyl_C);	1.pFind	1.pFind	1	sp|O42897|RPN3_SCHPO(344)-sp|O42897|RPN3_SCHPO(318)
10	LEIKEGNYGDGYALQPSYIHEYLSK(4)-VAEKAQINTQEYGR(4):0
	1,10	aleitner_M1012_007.5473.5473.5 File:"", NativeID:"controllerType=0 controllerNumber=1 scan=5473"	9.59e-005	4630.286704	0.022980	4.961872	null	1.pFind	1.pFind	1	sp|Q9USQ9|PSB4_SCHPO(108)-sp|O14250|PSA1_SCHPO(115)
11	LTHEKSTMLEK(5)-KYDKTEDDIK(1):0
	1,11	aleitner_M1012_007.1692.1692.3 File:"", NativeID:"controllerType=0 controllerNumber=1 scan=1692"	3.51e-003	2707.362594	0.011390	4.205464	null	1.pFind	1.pFind	1	sp|O14126|PRS6A_SCHPO(64)-sp|O74445|PRS10_SCHPO(38)
12	QEYKDDINLDEASAMAVK(4)-FLSKTLDSNSLTHEK(4):0
	1,12	aleitner_M1012_007.5278.5278.4 File:"", NativeID:"controllerType=0 controllerNumber=1 scan=5278"	9.93e-005	3895.903694	0.020570	5.278512	null	1.pFind	1.pFind	1	sp|Q09682|PSA4_SCHPO(180)-sp|Q09682|PSA4_SCHPO(198)
13	QGDTKINHEHFMDGILEVQMR(5)-FVKLGIDPPK(3):0
	1,13	aleitner_M1012_007.6163.6163.5 File:"", NativeID:"controllerType=0 controllerNumber=1 scan=6163"	1.05e-002	3747.911624	0.005790	1.544443	null	1.pFind	1.pFind	1	sp|O14126|PRS6A_SCHPO(413)-sp|O42931|PRS7_SCHPO(207)
14	SEAAEFEYKNGYPMPCDVLAK(9)-KVAQTTYK(1):0
	1,14	aleitner_M1012_007.4664.4664.3 File:"", NativeID:"controllerType=0 controllerNumber=1 scan=4664"	6.23e-004	3493.678504	0.020860	5.969027	16,C(Carbamidomethyl_C);	1.pFind	1.pFind	1	sp|O94517|PSA6_SCHPO(102)-sp|O94579|PSA2_SCHPO(91)
	2,14	aleitner_M1012_007.4599.4599.3 File:"", NativeID:"controllerType=0 controllerNumber=1 scan=4599"	1.75e-003	3493.678504	0.013900	3.977452	16,C(Carbamidomethyl_C);	1.pFind	1.pFind	1	sp|O94517|PSA6_SCHPO(102)-sp|O94579|PSA2_SCHPO(91)
15	SEAAEFEYKNGYPMPCDVLAK(9)-KVAQTTYKK(1):0
	1,15	aleitner_M1012_007.4170.4170.3 File:"", NativeID:"controllerType=0 controllerNumber=1 scan=4170"	2.95e-003	3621.773464	0.011470	3.166066	16,C(Carbamidomethyl_C);	1.pFind	1.pFind	1	sp|O94517|PSA6_SCHPO(102)-sp|O94579|PSA2_SCHPO(91)
16	SPAIIFIDELDAIGTKR(16)-KLEFPLPNEEAR(1):0
	1,16	aleitner_M1012_007.9329.9329.3 File:"", NativeID:"controllerType=0 controllerNumber=1 scan=9329"	1.78e-003	3437.844554	0.010940	3.181284	null	1.pFind	1.pFind	1	sp|O14126|PRS6A_SCHPO(293)-sp|O14126|PRS6A_SCHPO(350)
17	TFANLVSSTLYEKR(13)-KQLATSLR(1):0
	1,17	aleitner_M1012_007.5935.5935.3 File:"", NativeID:"controllerType=0 controllerNumber=1 scan=5935"	2.90e-003	2681.475204	0.007670	2.859284	null	1.pFind	1.pFind	1	sp|Q9Y7T8|PSB3_SCHPO(98)-sp|Q09720|PSB2_SCHPO(86)
18	VVGQLLEKLKPLIEK(10)-ATLTGMKIDVLFSK(7):0
	1,18	aleitner_M1012_007.9541.9541.5 File:"", NativeID:"controllerType=0 controllerNumber=1 scan=9541"	1.93e-002	3366.981514	0.005420	1.609266	null	1.pFind	1.pFind	1	sp|Q10335|RPN7_SCHPO(176)-sp|Q10335|RPN7_SCHPO(148)
19	YKDGVILAADSR(2)-MVILNKDGMER(6):0
	1,19	aleitner_M1012_007.4989.4989.3 File:"", NativeID:"controllerType=0 controllerNumber=1 scan=4989"	1.09e-003	2749.414244	0.018700	6.798912	null	1.pFind	1.pFind	1	sp|O43063|PSB6_SCHPO(33)-sp|O43063|PSB6_SCHPO(205)
20	YVAGVQQKYTQSGGVR(8)-ILIDKAR(5):0
	1,20	aleitner_M1012_007.3537.3537.3 File:"", NativeID:"controllerType=0 controllerNumber=1 scan=3537"	2.48e-005	2705.486424	0.003040	1.123223	null	1.pFind	1.pFind	1	sp|Q10329|PSA7_SCHPO(118)-sp|Q10329|PSA7_SCHPO(87)
