# Supplementary material for: ECL: an exhaustive search tool for the identification of cross-linked peptides using whole database
Source: BMC Bioinformatics. 2016 May 20;17:217. doi: 10.1186/s12859-016-1073-y (PMC4874008; doi:10.1186/s12859-016-1073-y)
Supplement: Additional file 2 — Detailed results of synthetic peptides and 26S Proteasome samples. (ZIP 4432 kb) [file 12859_2016_1073_MOESM2_ESM.zip › Detailed_results/26Syeast_database/ProteinProspector/aleitner_M1012_004_26Syeast.xls]

m/z	z	ppm	DB Peptide 1	Peptide 1	DB Peptide 2	Peptide 2	Fraction	RT	Score	Score Diff	Expect	Sc 1	Exp 1	Rk 1	Sc 2	Exp 2	Rk 2	L Sc	Acc #	XLink AA 1	Intra 1	Inter 1	Decoy 1	Acc #	XLink AA 2	Intra 2	Inter 2	Decoy 2	Protein MW	Species	Protein Name	Protein MW	Species	Protein Name
773.0903	3	3.7	KIYNEYPPTK	K(1064.5906)IYNEYPPTK	YKVNLYK	YK(1389.7180)VNLYK	aleitner_M1012_004_26Syeast	42.6023	42.1	14.0	4.3e-8	28.1	8.5e-5	1	10.2	1.4	2	18.2	O94579	99	1	0	0	Q9Y7T8	70	1	0	0	26404.3	SCHPO	Probable proteasome subunit alpha type-2	22661.1	SCHPO	Probable proteasome subunit beta type-3
773.0910	3	4.6	KIYNEYPPTK	K(1064.5906)IYNEYPPTK	YKVNLYK	YK(1389.7180)VNLYK	aleitner_M1012_004_26Syeast	43.1318	36.7	12.4	2.2e-7	24.3	2.3e-4	1	8.6	1.5	3	16.6	O94579	99	1	0	0	Q9Y7T8	70	1	0	0	26404.3	SCHPO	Probable proteasome subunit alpha type-2	22661.1	SCHPO	Probable proteasome subunit beta type-3
773.0895	3	2.6	KIYNEYPPTK	K(1064.5906)IYNEYPPTK	YKVNLYK	YK(1389.7180)VNLYK	aleitner_M1012_004_26Syeast	42.0860	41.6	12.4	5.0e-7	29.2	2.4e-4	1	10.7	2.3	2	18.7	O94579	99	1	0	0	Q9Y7T8	70	1	0	0	26404.3	SCHPO	Probable proteasome subunit alpha type-2	22661.1	SCHPO	Probable proteasome subunit beta type-3
773.0898	3	3.0	KIYNEYPPTK	K(1064.5906)IYNEYPPTK	YKVNLYK	YK(1389.7180)VNLYK	aleitner_M1012_004_26Syeast	41.0700	43.2	11.8	5.7e-7	31.4	1.5e-4	1	9.7	4.5	2	17.7	O94579	99	1	0	0	Q9Y7T8	70	1	0	0	26404.3	SCHPO	Probable proteasome subunit alpha type-2	22661.1	SCHPO	Probable proteasome subunit beta type-3
773.0895	3	2.6	KIYNEYPPTK	K(1064.5906)IYNEYPPTK	YKVNLYK	YK(1389.7180)VNLYK	aleitner_M1012_004_26Syeast	41.5755	40.3	12.4	1.8e-6	27.9	6.5e-4	1	9.7	3.8	2	17.7	O94579	99	1	0	0	Q9Y7T8	70	1	0	0	26404.3	SCHPO	Probable proteasome subunit alpha type-2	22661.1	SCHPO	Probable proteasome subunit beta type-3
773.0901	3	3.4	KIYNEYPPTK	K(1064.5906)IYNEYPPTK	YKVNLYK	YK(1389.7180)VNLYK	aleitner_M1012_004_26Syeast	40.5587	32.7	12.4	1.1e-5	20.3	0.0078	1	6.5	12	6	14.5	O94579	99	1	0	0	Q9Y7T8	70	1	0	0	26404.3	SCHPO	Probable proteasome subunit alpha type-2	22661.1	SCHPO	Probable proteasome subunit beta type-3
580.0679	4	0.83	KIYNEYPPTK	K(1064.5906)IYNEYPPTK	YKVNLYK	YK(1389.7180)VNLYK	aleitner_M1012_004_26Syeast	42.0503	32.1	9.6	1.7e-5	22.5	0.0024	1	3.8	36	15	11.7	O94579	99	1	0	0	Q9Y7T8	70	1	0	0	26404.3	SCHPO	Probable proteasome subunit alpha type-2	22661.1	SCHPO	Probable proteasome subunit beta type-3
580.0687	4	2.2	KIYNEYPPTK	K(1064.5906)IYNEYPPTK	YKVNLYK	YK(1389.7180)VNLYK	aleitner_M1012_004_26Syeast	42.5657	28.6	9.3	2.6e-5	19.3	0.0049	1	3.4	38	15	11.4	O94579	99	1	0	0	Q9Y7T8	70	1	0	0	26404.3	SCHPO	Probable proteasome subunit alpha type-2	22661.1	SCHPO	Probable proteasome subunit beta type-3
580.0686	4	2.0	KIYNEYPPTK	K(1064.5906)IYNEYPPTK	YKVNLYK	YK(1389.7180)VNLYK	aleitner_M1012_004_26Syeast	41.5453	31.4	9.3	3.1e-5	22.1	0.0045	1	3.4	99	21	11.4	O94579	99	1	0	0	Q9Y7T8	70	1	0	0	26404.3	SCHPO	Probable proteasome subunit alpha type-2	22661.1	SCHPO	Probable proteasome subunit beta type-3
580.0688	4	2.4	KIYNEYPPTK	K(1064.5906)IYNEYPPTK	YKVNLYK	YK(1389.7180)VNLYK	aleitner_M1012_004_26Syeast	40.5320	26.0	6.2	4.6e-5	19.8	0.0016	1	0.3	107	45	8.3	O94579	99	1	0	0	Q9Y7T8	70	1	0	0	26404.3	SCHPO	Probable proteasome subunit alpha type-2	22661.1	SCHPO	Probable proteasome subunit beta type-3
580.0689	4	2.6	KIYNEYPPTK	K(1064.5906)IYNEYPPTK	YKVNLYK	YK(1389.7180)VNLYK	aleitner_M1012_004_26Syeast	41.0355	27.1	6.2	3.8e-4	20.9	0.0086	1	0.3	257	72	8.3	O94579	99	1	0	0	Q9Y7T8	70	1	0	0	26404.3	SCHPO	Probable proteasome subunit alpha type-2	22661.1	SCHPO	Probable proteasome subunit beta type-3
580.0689	4	2.6	KIYNEYPPTK	K(1064.5906)IYNEYPPTK	YKVNLYK	YK(1389.7180)VNLYK	aleitner_M1012_004_26Syeast	43.0998	20.2	6.2	5.2e-4	14.0	0.022	1	0.3	89	36	8.3	O94579	99	1	0	0	Q9Y7T8	70	1	0	0	26404.3	SCHPO	Probable proteasome subunit alpha type-2	22661.1	SCHPO	Probable proteasome subunit beta type-3
1165.5734	3	5.7	SEAAEFEYKNGYPMPCDVLAK	SEAAEFEYK(1075.5914)NGYPMPC(Carbamidomethyl)DVLAK	KVAQTTYK	K(2556.1553)VAQTTYK	aleitner_M1012_004_26Syeast	51.9723	41.7	17.1	1.8e-7	24.6	0.0017	1	9.1	6.6	5	17.1	O94517	102	1	0	0	O94579	91	1	0	0	26539.6	SCHPO	Probable proteasome subunit alpha type-1	26404.3	SCHPO	Probable proteasome subunit alpha type-2
874.4308	4	4.4	SEAAEFEYKNGYPMPCDVLAK	SEAAEFEYK(1075.5914)NGYPMPC(Carbamidomethyl)DVLAK	KVAQTTYK	K(2556.1553)VAQTTYK	aleitner_M1012_004_26Syeast	51.9675	27.4	16.1	2.0e-5	11.3	0.36	1	10.2	0.70	2	18.2	O94517	102	1	0	0	O94579	91	1	0	0	26539.6	SCHPO	Probable proteasome subunit alpha type-1	26404.3	SCHPO	Probable proteasome subunit alpha type-2
878.4284	4	3.1	SEAAEFEYKNGYPMPCDVLAK	SEAAEFEYK(1075.5914)NGYPM(Oxidation)PC(Carbamidomethyl)DVLAK	KVAQTTYK	K(2572.1502)VAQTTYK	aleitner_M1012_004_26Syeast	48.5730	21.6	9.7	2.4e-5	9.2	0.10	2	4.4	2.5	3	12.4	O94517	102	1	0	0	O94579	91	1	0	0	26539.6	SCHPO	Probable proteasome subunit alpha type-1	26404.3	SCHPO	Probable proteasome subunit alpha type-2
874.4279	4	1.1	SEAAEFEYKNGYPMPCDVLAK	SEAAEFEYK(1075.5914)NGYPMPC(Carbamidomethyl)DVLAK	KVAQTTYK	K(2556.1553)VAQTTYK	aleitner_M1012_004_26Syeast	52.5220	25.8	9.3	3.4e-5	16.5	0.0087	1	3.4	22	6	11.4	O94517	102	1	0	0	O94579	91	1	0	0	26539.6	SCHPO	Probable proteasome subunit alpha type-1	26404.3	SCHPO	Probable proteasome subunit alpha type-2
878.4258	4	0.18	KVAQTTYK	K(2572.1502)VAQTTYK	SEAAEFEYKNGYPMPCDVLAK	SEAAEFEYK(1075.5914)NGYPM(Oxidation)PC(Carbamidomethyl)DVLAK	aleitner_M1012_004_26Syeast	49.5565	9.7	4.1	0.28	1.3	66	24	0.4	118	62	8.4	O94579	91	1	0	0	O94517	102	1	0	0	26404.3	SCHPO	Probable proteasome subunit alpha type-2	26539.6	SCHPO	Probable proteasome subunit alpha type-1
894.8557	3	5.6	TMLVKAVANSTAANFIR	TMLVK(875.5480)AVANSTAANFIR	LGVKPPK	LGVK(1944.0503)PPK	aleitner_M1012_004_26Syeast	62.4225	41.7	2.7	2.7e-7	39.0	1.0e-6	1	-4.9	3633	1007	2.7	O74894	186	1	0	0	O14126	217	1	0	0	43553.4	SCHPO	26S protease regulatory subunit 6B homolog	48836.2	SCHPO	26S protease regulatory subunit 6A
955.5275	3	5.7	VVGSEFVQKYLGEGPR	VVGSEFVQK(1099.6237)YLGEGPR	SAVIKTSTR	SAVIK(1901.9887)TSTR	aleitner_M1012_004_26Syeast	57.0955	25.4	6.3	2.4e-5	19.1	0.0011	1	-1.8	379	279	6.3	O74894	207	1	0	0	O14126	124	1	0	0	43553.4	SCHPO	26S protease regulatory subunit 6B homolog	48836.2	SCHPO	26S protease regulatory subunit 6A
671.3936	4	5.6	TMLVKAVANSTAANFIR	TMLVK(875.5480)AVANSTAANFIR	LGVKPPK	LGVK(1944.0503)PPK	aleitner_M1012_004_26Syeast	62.4275	23.2	2.8	1.2e-4	20.4	6.2e-4	1	-4.9	2107	768	2.8	O74894	186	1	0	0	O14126	217	1	0	0	43553.4	SCHPO	26S protease regulatory subunit 6B homolog	48836.2	SCHPO	26S protease regulatory subunit 6A
716.8969	4	4.9	VVGSEFVQKYLGEGPR	VVGSEFVQK(1099.6237)YLGEGPR	SAVIKTSTR	SAVIK(1901.9887)TSTR	aleitner_M1012_004_26Syeast	57.1813	14.2	6.2	0.021	8.0	0.91	1	-1.8	347	346	6.2	O74894	207	1	0	0	O14126	124	1	0	0	43553.4	SCHPO	26S protease regulatory subunit 6B homolog	48836.2	SCHPO	26S protease regulatory subunit 6A
637.7139	3	5.1	VKVIAATNR	VK(939.5178)VIAATNR	WKALER	WK(1108.6604)ALER	aleitner_M1012_004_26Syeast	45.9182	4.2	1.2	2.3	1.1	19	8	-2.8	266	133	5.2	O14126	326	1	0	0	O74894	14	1	0	0	48836.2	SCHPO	26S protease regulatory subunit 6A	43553.4	SCHPO	26S protease regulatory subunit 6B homolog
500.3091	3	4.2	VKVIAATNR	VK(527.3067)VIAATNR	KSR	K(1108.6604)SR	aleitner_M1012_004_26Syeast	17.4078	5.5	0.0	3.0	5.5	3.0	1	-4.9	494	325	0.0	O14126	326	1	0	0	O74894	359	1	0	0	48836.2	SCHPO	26S protease regulatory subunit 6A	43553.4	SCHPO	26S protease regulatory subunit 6B homolog
1106.2809	3	6.1	EVIELPLKNPELFLR	EVIELPLK(1506.7606)NPELFLR	FFEKEDVQSLK	FFEK(1947.1081)EDVQSLK	aleitner_M1012_004_26Syeast	79.2225	40.2	16.6	3.1e-6	23.6	0.012	1	10.4	8.5	6	16.6	O74445	153	1	0	0	Q9UTM3	204	1	0	0	43608.7	SCHPO	Probable 26S protease subunit rpt4	51618.9	SCHPO	26S proteasome regulatory subunit rpn5
982.8843	3	1.5	EVIELPLKNPELFLR	EVIELPLK(1136.5866)NPELFLR	YYEQKIR	YYEQK(1947.1081)IR	aleitner_M1012_004_26Syeast	72.7527	22.0	0.0	7.7e-4	22.0	7.7e-4	1	0.0	360	329	0.0	O74445	153	1	0	0	Q9UTM3	218	1	0	0	43608.7	SCHPO	Probable 26S protease subunit rpt4	51618.9	SCHPO	26S proteasome regulatory subunit rpn5
1172.5580	3	-9.3	MEQKPEVDYSEKFAELQK	MEQKPEVDYSEK(1316.6282)FAELQK	MSERDTALEK	2336.1246-MSERDTALEK	aleitner_M1012_004_26Syeast	85.1247	10.8	1.3	1.7	5.1	30	32	0.4	326	263	7.8	Q9UTM3	12	1	0	0	O74445	1	1	0	0	51618.9	SCHPO	26S proteasome regulatory subunit rpn5	43608.7	SCHPO	Probable 26S protease subunit rpt4
1103.8417	3	-5.6	KILFENPDEATK	K(1904.7921)ILFENPDEATK	GNQKFSSTADYMNMSS	GNQK(1541.7977)FSSTADYMNMSS	aleitner_M1012_004_26Syeast	58.2840	27.8	12.1	3.4e-6	15.7	0.0059	1	4.5	5.9	17	12.1	P36612	357	1	0	0	O42931	426	1	0	0	50060.6	SCHPO	26S protease regulatory subunit 4 homolog	48965.5	SCHPO	26S protease regulatory subunit 7 homolog
772.0959	3	3.4	KILFENPDEATK	K(909.5284)ILFENPDEATK	VVKGNQK	VVK(1541.7977)GNQK	aleitner_M1012_004_26Syeast	37.3348	21.8	5.9	1.7e-4	15.9	0.0063	1	2.4	26	10	10.0	P36612	357	1	0	0	O42931	422	1	0	0	50060.6	SCHPO	26S protease regulatory subunit 4 homolog	48965.5	SCHPO	26S protease regulatory subunit 7 homolog
579.3233	4	2.6	KILFENPDEATK	K(909.5284)ILFENPDEATK	VVKGNQK	VVK(1541.7977)GNQK	aleitner_M1012_004_26Syeast	37.3662	16.0	3.1	0.019	12.9	0.10	2	-4.9	1748	609	3.1	P36612	357	1	0	0	O42931	422	1	0	0	50060.6	SCHPO	26S protease regulatory subunit 4 homolog	48965.5	SCHPO	26S protease regulatory subunit 7 homolog
618.3470	4	-0.093	KILFENPDEATKR	K(909.5284)ILFENPDEATKR	VVKGNQK	VVK(1697.8988)GNQK	aleitner_M1012_004_26Syeast	34.3635	13.8	3.1	0.019	10.7	0.13	1	-4.9	2470	709	3.1	P36612	357	1	0	0	O42931	422	1	0	0	50060.6	SCHPO	26S protease regulatory subunit 4 homolog	48965.5	SCHPO	26S protease regulatory subunit 7 homolog
721.0846	3	2.5	FIVKASSGPR	FIVK(1099.6237)ASSGPR	SAVIKTSTR	SAVIK(1198.6710)TSTR	aleitner_M1012_004_26Syeast	35.5413	30.5	10.9	3.8e-6	19.6	0.0030	1	5.3	19	16	13.0	O74445	71	1	0	0	O14126	124	1	0	0	43608.7	SCHPO	Probable 26S protease subunit rpt4	48836.2	SCHPO	26S protease regulatory subunit 6A
570.7971	4	2.6	KYDKTEDDIK	K(1025.5393)YDKTEDDIK	IKENQEK	IK(1391.6820)ENQEK	aleitner_M1012_004_26Syeast	17.5788	24.3	7.8	2.9e-5	16.5	0.0031	1	0.9	34	57	8.9	O74445	38	1	0	0	O14126	72	1	0	0	43608.7	SCHPO	Probable 26S protease subunit rpt4	48836.2	SCHPO	26S protease regulatory subunit 6A
848.4354	3	4.2	MSERDTALEKYK	M(Met-loss+Acetyl)SERDTALEK(1161.5852)YK	VMKSEFQR	VMK(1518.7566)SEFQR	aleitner_M1012_004_26Syeast	39.6353	22.7	9.9	4.4e-5	12.8	0.026	1	6.1	2.0	2	14.1	O74445	10	1	0	0	O14126	54	1	0	0	43608.7	SCHPO	Probable 26S protease subunit rpt4	48836.2	SCHPO	26S protease regulatory subunit 6A
669.6882	3	1.7	LTHEKSTMLEK	LTHEK(690.3588)STMLEK	KYDK	K(1453.7487)YDK	aleitner_M1012_004_26Syeast	24.8170	18.6	5.2	1.8e-4	13.4	0.0064	1	-0.7	100	42	5.7	O14126	64	1	0	0	O74445	38	1	0	0	48836.2	SCHPO	26S protease regulatory subunit 6A	43608.7	SCHPO	Probable 26S protease subunit rpt4
760.7268	3	2.3	KYDKTEDDIK	K(1025.5393)YDKTEDDIK	IKENQEK	IK(1391.6820)ENQEK	aleitner_M1012_004_26Syeast	17.6013	23.2	9.4	3.5e-4	13.8	0.057	1	1.4	47	51	9.4	O74445	38	1	0	0	O14126	72	1	0	0	43608.7	SCHPO	Probable 26S protease subunit rpt4	48836.2	SCHPO	26S protease regulatory subunit 6A
903.4646	3	3.5	KYDKTEDDIK	K(1453.7487)YDKTEDDIK	LTHEKSTMLEK	LTHEK(1391.6820)STMLEK	aleitner_M1012_004_26Syeast	28.5255	21.5	13.7	6.8e-4	7.8	2.1	1	6.0	5.9	3	13.7	O74445	38	1	0	0	O14126	64	1	0	0	43608.7	SCHPO	Probable 26S protease subunit rpt4	48836.2	SCHPO	26S protease regulatory subunit 6A
541.0649	4	1.8	FIVKASSGPR	FIVK(1099.6237)ASSGPR	SAVIKTSTR	SAVIK(1198.6710)TSTR	aleitner_M1012_004_26Syeast	35.0220	21.8	14.1	7.6e-4	7.7	3.2	1	7.2	4.3	2	15.2	O74445	71	1	0	0	O14126	124	1	0	0	43608.7	SCHPO	Probable 26S protease subunit rpt4	48836.2	SCHPO	26S protease regulatory subunit 6A
721.0847	3	2.6	FIVKASSGPR	FIVK(1099.6237)ASSGPR	SAVIKTSTR	SAVIK(1198.6710)TSTR	aleitner_M1012_004_26Syeast	35.0108	22.8	10.9	0.0017	11.9	0.47	1	5.0	16	14	10.9	O74445	71	1	0	0	O14126	124	1	0	0	43608.7	SCHPO	Probable 26S protease subunit rpt4	48836.2	SCHPO	26S protease regulatory subunit 6A
541.0649	4	1.8	FIVKASSGPR	FIVK(1099.6237)ASSGPR	SAVIKTSTR	SAVIK(1198.6710)TSTR	aleitner_M1012_004_26Syeast	35.5465	13.8	7.8	0.0086	4.4	5.3	3	1.4	41	20	9.4	O74445	71	1	0	0	O14126	124	1	0	0	43608.7	SCHPO	Probable 26S protease subunit rpt4	48836.2	SCHPO	26S protease regulatory subunit 6A
506.5167	4	1.7	LTHEKSTMLEK	LTHEK(690.3588)STM(Oxidation)LEK	KYDK	K(1469.7436)YDK	aleitner_M1012_004_26Syeast	19.1528	12.4	3.1	0.010	9.3	0.085	1	-2.8	338	178	5.2	O14126	64	1	0	0	O74445	38	1	0	0	48836.2	SCHPO	26S protease regulatory subunit 6A	43608.7	SCHPO	Probable 26S protease subunit rpt4
502.5180	4	1.7	LTHEKSTMLEK	LTHEK(690.3588)STMLEK	KYDK	K(1453.7487)YDK	aleitner_M1012_004_26Syeast	24.8043	11.8	0.0	0.017	11.8	0.017	1	-3.8	1079	251	2.6	O14126	64	1	0	0	O74445	38	1	0	0	48836.2	SCHPO	26S protease regulatory subunit 6A	43608.7	SCHPO	Probable 26S protease subunit rpt4
675.0198	3	1.6	LTHEKSTMLEK	LTHEK(690.3588)STM(Oxidation)LEK	KYDK	K(1469.7436)YDK	aleitner_M1012_004_26Syeast	19.1788	10.2	3.1	0.019	7.1	0.17	1	-0.7	40	39	5.2	O14126	64	1	0	0	O74445	38	1	0	0	48836.2	SCHPO	26S protease regulatory subunit 6A	43608.7	SCHPO	Probable 26S protease subunit rpt4
653.0790	3	0.82	IHLEKVSK	IHLEK(1003.6430)VSK	KLGVKPPK	K(1090.6386)LGVKPPK	aleitner_M1012_004_26Syeast	31.6847	11.4	7.8	0.035	3.6	4.4	1	2.0	12	3	10.0	O74445	318	1	0	0	O14126	213	1	0	0	43608.7	SCHPO	Probable 26S protease subunit rpt4	48836.2	SCHPO	26S protease regulatory subunit 6A
405.4153	5	2.9	LTHEKSTMLEK	LTHEK(690.3588)STM(Oxidation)LEK	KYDK	K(1469.7436)YDK	aleitner_M1012_004_26Syeast	19.2103	12.4	3.1	0.049	9.3	0.41	1	-1.8	854	361	3.1	O14126	64	1	0	0	O74445	38	1	0	0	48836.2	SCHPO	26S protease regulatory subunit 6A	43608.7	SCHPO	Probable 26S protease subunit rpt4
636.5778	4	3.3	VMKSEFQR	VMK(1518.7566)SEFQR	MSERDTALEKYK	M(Met-loss+Acetyl)SERDTALEK(1161.5852)YK	aleitner_M1012_004_26Syeast	39.5578	9.8	4.5	0.12	1.3	42	29	0.5	73	45	8.5	O14126	54	1	0	0	O74445	10	1	0	0	48836.2	SCHPO	26S protease regulatory subunit 6A	43608.7	SCHPO	Probable 26S protease subunit rpt4
710.3720	3	3.2	VMKSEFQR	VMK(1104.5703)SEFQR	DTALEKYK	DTALEK(1161.5852)YK	aleitner_M1012_004_26Syeast	38.8512	8.2	4.2	0.12	1.3	16	3	-1.1	85	26	6.9	O14126	54	1	0	0	O74445	10	1	0	0	48836.2	SCHPO	26S protease regulatory subunit 6A	43608.7	SCHPO	Probable 26S protease subunit rpt4
689.6919	3	1.6	VMKSEFQR	VMK(1042.5335)SEFQR	EWDSKLK	EWDSK(1161.5852)LK	aleitner_M1012_004_26Syeast	43.2487	12.6	3.7	0.13	8.9	1.0	1	-1.0	236	79	7.0	O14126	54	1	0	0	O74445	24	1	0	0	48836.2	SCHPO	26S protease regulatory subunit 6A	43608.7	SCHPO	Probable 26S protease subunit rpt4
452.2349	6	1.2	LTHEKSTMLEK	LTHEK(1391.6820)STMLEK	KYDKTEDDIK	KYDK(1453.7487)TEDDIK	aleitner_M1012_004_26Syeast	28.6128	9.4	1.6	0.19	3.2	13	10	-1.2	267	227	6.2	O14126	64	1	0	0	O74445	41	1	0	0	48836.2	SCHPO	26S protease regulatory subunit 6A	43608.7	SCHPO	Probable 26S protease subunit rpt4
490.0616	4	1.9	KLGVKPPK	K(1090.6386)LGVKPPK	IHLEKVSK	IHLEK(1003.6430)VSK	aleitner_M1012_004_26Syeast	32.8743	9.2	5.2	0.22	2.9	13	3	-1.7	258	52	6.3	O14126	213	1	0	0	O74445	318	1	0	0	48836.2	SCHPO	26S protease regulatory subunit 6A	43608.7	SCHPO	Probable 26S protease subunit rpt4
402.2166	5	3.6	LTHEKSTMLEK	LTHEK(690.3588)STMLEK	KYDK	K(1453.7487)YDK	aleitner_M1012_004_26Syeast	24.8402	11.2	3.0	0.49	8.2	2.7	1	-2.8	1388	250	3.5	O14126	64	1	0	0	O74445	38	1	0	0	48836.2	SCHPO	26S protease regulatory subunit 6A	43608.7	SCHPO	Probable 26S protease subunit rpt4
545.6801	5	2.4	KYDKTEDDIK	K(1469.7436)YDKTEDDIK	LTHEKSTMLEK	LTHEK(1391.6820)STM(Oxidation)LEK	aleitner_M1012_004_26Syeast	23.9102	7.6	3.1	0.61	4.5	4.9	1	-3.3	961	412	3.1	O74445	38	1	0	0	O14126	64	1	0	0	43608.7	SCHPO	Probable 26S protease subunit rpt4	48836.2	SCHPO	26S protease regulatory subunit 6A
595.5673	4	2.5	FIVKASSGPR	FIVK(1317.6313)ASSGPR	RFDSEKAGDR	RFDSEK(1198.6710)AGDR	aleitner_M1012_004_26Syeast	32.5265	9.3	0.6	0.91	8.7	1.3	1	-3.7	2675	532	2.7	O74445	71	1	0	0	O14126	299	1	0	0	43608.7	SCHPO	Probable 26S protease subunit rpt4	48836.2	SCHPO	26S protease regulatory subunit 6A
681.8478	4	1.7	KYDKTEDDIK	K(1469.7436)YDKTEDDIK	LTHEKSTMLEK	LTHEK(1391.6820)STM(Oxidation)LEK	aleitner_M1012_004_26Syeast	23.9047	5.0	2.0	2.1	1.3	26	16	-4.3	1225	454	3.7	O74445	38	1	0	0	O14126	64	1	0	0	43608.7	SCHPO	Probable 26S protease subunit rpt4	48836.2	SCHPO	26S protease regulatory subunit 6A
620.3471	3	-0.29	KVEFGLPDLEGR	K(499.3006)VEFGLPDLEGR	KSK	K(1496.7875)SK	aleitner_M1012_004_26Syeast	47.4312	26.2	3.1	7.0e-6	23.1	4.5e-5	1	-4.9	992	398	3.1	O42931	344	1	0	0	O14126	430	1	0	0	48965.5	SCHPO	26S protease regulatory subunit 7 homolog	48836.2	SCHPO	26S protease regulatory subunit 6A
818.7719	3	3.9	KVEFGLPDLEGR	K(1094.5648)VEFGLPDLEGR	SKTLQYFA	SK(1496.7875)TLQYFA	aleitner_M1012_004_26Syeast	70.5855	34.0	7.8	6.4e-5	26.2	0.0023	2	-0.2	427	136	7.8	O42931	344	1	0	0	O14126	432	1	0	0	48965.5	SCHPO	26S protease regulatory subunit 7 homolog	48836.2	SCHPO	26S protease regulatory subunit 6A
816.1439	3	5.9	QIAKFVVSLGER	QIAK(1099.6237)FVVSLGER	SAVIKTSTR	SAVIK(1483.8399)TSTR	aleitner_M1012_004_26Syeast	52.2365	21.5	9.3	6.8e-4	12.2	0.16	1	1.3	100	39	9.3	O42931	124	1	0	0	O14126	124	1	0	0	48965.5	SCHPO	26S protease regulatory subunit 7 homolog	48836.2	SCHPO	26S protease regulatory subunit 6A
816.1426	3	4.3	QIAKFVVSLGER	QIAK(1099.6237)FVVSLGER	SAVIKTSTR	SAVIK(1483.8399)TSTR	aleitner_M1012_004_26Syeast	52.7417	16.8	6.2	0.0028	10.6	0.15	1	-1.8	419	168	6.2	O42931	124	1	0	0	O14126	124	1	0	0	48965.5	SCHPO	26S protease regulatory subunit 7 homolog	48836.2	SCHPO	26S protease regulatory subunit 6A
612.3585	4	3.8	QIAKFVVSLGER	QIAK(1099.6237)FVVSLGER	SAVIKTSTR	SAVIK(1483.8399)TSTR	aleitner_M1012_004_26Syeast	53.0520	12.8	4.1	0.042	8.7	0.55	1	-3.3	1016	352	4.1	O42931	124	1	0	0	O14126	124	1	0	0	48965.5	SCHPO	26S protease regulatory subunit 7 homolog	48836.2	SCHPO	26S protease regulatory subunit 6A
918.4921	3	2.7	QIQPKTFANLVSSTLYEK	QIQPK(686.3421)TFANLVSSTLYEK	NCKK	NC(Carbamidomethyl)K(2204.1729)K	aleitner_M1012_004_26Syeast	61.3710	27.3	0.0	5.4e-5	27.3	5.4e-5	1	-5.9	3122	1109	2.1	Q9Y7T8	85	1	0	0	Q09841	67	1	0	0	22661.1	SCHPO	Probable proteasome subunit beta type-3	29337.7	SCHPO	Probable proteasome subunit beta type-2
684.3806	3	3.3	GTTAVLKEDIYK	GTTAVLK(713.3894)EDIYK	CIKR	C(Carbamidomethyl)IK(1474.7919)R	aleitner_M1012_004_26Syeast	40.5817	12.2	0.0	0.087	12.2	0.087	1	-5.9	2708	641	2.1	Q09841	248	1	0	0	Q9Y7T8	196	1	0	0	29337.7	SCHPO	Probable proteasome subunit beta type-2	22661.1	SCHPO	Probable proteasome subunit beta type-3
513.5365	4	1.8	GTTAVLKEDIYK	GTTAVLK(713.3894)EDIYK	CIKR	C(Carbamidomethyl)IK(1474.7919)R	aleitner_M1012_004_26Syeast	40.6265	5.6	0.0	3.7	5.6	3.7	1	-5.9	3846	686	2.1	Q09841	248	1	0	0	Q9Y7T8	196	1	0	0	29337.7	SCHPO	Probable proteasome subunit beta type-2	22661.1	SCHPO	Probable proteasome subunit beta type-3
908.8500	3	2.2	ELLKPSASVALQR	ELLK(1312.7027)PSASVALQR	IQYVGKQDPK	IQYVGK(1548.8875)QDPK	aleitner_M1012_004_26Syeast	46.7578	30.0	4.2	5.6e-5	22.1	0.0028	2	2.0	56	84	6.3	O74894	94	1	0	0	P41878	276	1	0	0	43553.4	SCHPO	26S protease regulatory subunit 6B homolog	34572.3	SCHPO	26S proteasome regulatory subunit rpn11
681.8905	4	3.9	ELLKPSASVALQR	ELLK(1312.7027)PSASVALQR	IQYVGKQDPK	IQYVGK(1548.8875)QDPK	aleitner_M1012_004_26Syeast	46.6972	21.2	6.5	1.1e-4	14.0	0.013	2	5.0	5.2	9	9.3	O74894	94	1	0	0	P41878	276	1	0	0	43553.4	SCHPO	26S protease regulatory subunit 6B homolog	34572.3	SCHPO	26S proteasome regulatory subunit rpn11
427.7501	4	2.0	KHLDAEVQK	K(640.3908)HLDAEVQK	SLKR	SLK(1204.6452)R	aleitner_M1012_004_26Syeast	23.9865	20.2	1.2	0.025	19.0	0.044	1	1.6	217	53	8.6	P41878	281	1	0	0	O74894	38	1	0	0	34572.3	SCHPO	26S proteasome regulatory subunit rpn11	43553.4	SCHPO	26S protease regulatory subunit 6B homolog
688.7094	3	2.5	KHLDAEVQK	K(996.5240)HLDAEVQK	AQEEVKR	AQEEVK(1204.6452)R	aleitner_M1012_004_26Syeast	23.0407	13.8	0.6	0.061	13.2	0.087	1	-3.2	1243	254	4.7	P41878	281	1	0	0	O74894	49	1	0	0	34572.3	SCHPO	26S proteasome regulatory subunit rpn11	43553.4	SCHPO	26S protease regulatory subunit 6B homolog
413.6284	5	2.2	KHLDAEVQK	K(996.5240)HLDAEVQK	AQEEVKR	AQEEVK(1204.6452)R	aleitner_M1012_004_26Syeast	23.0980	15.5	4.1	0.32	6.5	53	7	2.6	489	73	9.0	P41878	281	1	0	0	O74894	49	1	0	0	34572.3	SCHPO	26S proteasome regulatory subunit rpn11	43553.4	SCHPO	26S protease regulatory subunit 6B homolog
640.0228	3	0.35	KLEGTIDYQK	K(723.4167)LEGTIDYQK	KVPDK	K(1331.6973)VPDK	aleitner_M1012_004_26Syeast	28.1433	22.2	4.3	9.4e-5	17.9	0.0014	1	-1.2	217	61	6.4	O74445	378	1	0	0	O94517	53	1	0	0	43608.7	SCHPO	Probable 26S protease subunit rpt4	26539.6	SCHPO	Probable proteasome subunit alpha type-1
968.1935	3	-0.46	KIEIPLPNEVGR	K(1537.7777)IEIPLPNEVGR	QTETINWLEKR	Q(Gln->pyro-Glu)TETINWLEK(1501.8504)R	aleitner_M1012_004_26Syeast	72.0390	16.1	4.9	0.028	11.2	0.48	2	0.5	239	109	4.9	O74445	297	1	0	0	O94517	179	1	0	0	43608.7	SCHPO	Probable 26S protease subunit rpt4	26539.6	SCHPO	Probable proteasome subunit alpha type-1
480.2693	4	1.1	KLEGTIDYQK	K(723.4167)LEGTIDYQK	KVPDK	K(1331.6973)VPDK	aleitner_M1012_004_26Syeast	28.0152	15.2	2.7	0.032	12.5	0.15	1	-3.8	1930	271	3.8	O74445	378	1	0	0	O94517	53	1	0	0	43608.7	SCHPO	Probable 26S protease subunit rpt4	26539.6	SCHPO	Probable proteasome subunit alpha type-1
571.0531	4	3.0	MSQARGFDR	1344.7190-M(Met-loss)SQARGFDR	YKSYLLQHR	YK(1073.5254)SYLLQHR	aleitner_M1012_004_26Syeast	71.5320	13.2	9.5	0.033	3.2	19	5	1.9	43	15	10.0	O94517	1	1	0	0	O74445	12	1	0	0	26539.6	SCHPO	Probable proteasome subunit alpha type-1	43608.7	SCHPO	Probable 26S protease subunit rpt4
564.0281	4	-1.00	MSQARGFDR	1185.5877-MSQARGFDR	MSERDTALEK	1204.5659-M(Met-loss)SERDTALEK	aleitner_M1012_004_26Syeast	20.0068	6.2	2.1	0.53	1.8	10	20	-6.4	2767	1048	2.8	O94517	1	1	0	0	O74445	1	1	0	0	26539.6	SCHPO	Probable proteasome subunit alpha type-1	43608.7	SCHPO	Probable 26S protease subunit rpt4
508.5412	4	2.8	KLEGTIDYQKL	KLEGTIDYQK(723.4167)L	KVPDK	K(1444.7813)VPDK	aleitner_M1012_004_26Syeast	39.9937	8.4	1.6	1.4	2.5	43	11	0.3	152	52	7.9	O74445	387	1	0	0	O94517	53	1	0	0	43608.7	SCHPO	Probable 26S protease subunit rpt4	26539.6	SCHPO	Probable proteasome subunit alpha type-1
677.7176	3	0.50	KLEGTIDYQKL	KLEGTIDYQK(723.4167)L	KVPDK	K(1444.7813)VPDK	aleitner_M1012_004_26Syeast	39.8773	5.8	0.7	1.6	1.4	28	14	-3.3	607	227	4.4	O74445	387	1	0	0	O94517	53	1	0	0	43608.7	SCHPO	Probable 26S protease subunit rpt4	26539.6	SCHPO	Probable proteasome subunit alpha type-1
631.0925	4	3.4	VTSKLLEQEESAEK	VTSK(930.5175)LLEQEESAEK	TFLEKR	TFLEK(1727.8829)R	aleitner_M1012_004_26Syeast	44.9513	22.7	5.3	1.2e-4	17.4	0.0031	1	-0.6	180	70	5.8	Q09682	54	1	0	0	O94579	176	1	0	0	27925.7	SCHPO	Probable proteasome subunit alpha type-3	26404.3	SCHPO	Probable proteasome subunit alpha type-2
883.8188	3	2.8	KVTSKLLEQEESAEK	K(930.5175)VTSKLLEQEESAEK	TFLEKR	TFLEK(1855.9779)R	aleitner_M1012_004_26Syeast	42.9870	20.6	0.0	5.3e-4	20.6	5.3e-4	1	-3.8	1308	574	2.7	Q09682	50	1	0	0	O94579	176	1	0	0	27925.7	SCHPO	Probable proteasome subunit alpha type-3	26404.3	SCHPO	Probable proteasome subunit alpha type-2
841.1199	3	2.2	VTSKLLEQEESAEK	VTSK(930.5175)LLEQEESAEK	TFLEKR	TFLEK(1727.8829)R	aleitner_M1012_004_26Syeast	44.9562	19.1	0.0	0.0011	19.1	0.0011	1	-5.9	2740	843	2.1	Q09682	54	1	0	0	O94579	176	1	0	0	27925.7	SCHPO	Probable proteasome subunit alpha type-3	26404.3	SCHPO	Probable proteasome subunit alpha type-2
663.1152	4	1.7	KVTSKLLEQEESAEK	KVTSK(930.5175)LLEQEESAEK	TFLEKR	TFLEK(1855.9779)R	aleitner_M1012_004_26Syeast	43.0223	14.5	3.8	0.0100	10.7	0.12	2	-1.0	240	89	5.4	Q09682	54	1	0	0	O94579	176	1	0	0	27925.7	SCHPO	Probable proteasome subunit alpha type-3	26404.3	SCHPO	Probable proteasome subunit alpha type-2
510.2939	4	-0.25	SSTAAKTFLEKR	SSTAAK(699.4167)TFLEKR	KVTSK	K(1475.7984)VTSK	aleitner_M1012_004_26Syeast	29.8598	9.1	5.9	0.035	1.3	9.2	11	-0.2	27	27	7.8	O94579	171	1	0	0	Q09682	50	1	0	0	26404.3	SCHPO	Probable proteasome subunit alpha type-2	27925.7	SCHPO	Probable proteasome subunit alpha type-3
628.0242	3	2.6	SSTAAKTFLEK	SSTAAK(699.4167)TFLEK	KVTSK	K(1319.6973)VTSK	aleitner_M1012_004_26Syeast	31.6327	15.0	2.3	0.035	11.9	0.18	2	-2.7	403	342	3.1	O94579	171	1	0	0	Q09682	50	1	0	0	26404.3	SCHPO	Probable proteasome subunit alpha type-2	27925.7	SCHPO	Probable proteasome subunit alpha type-3
661.0536	3	-0.92	KQLATSLR	K(1064.5906)QLATSLR	YKVNLYK	YK(1053.6182)VNLYK	aleitner_M1012_004_26Syeast	42.6073	20.6	12.4	2.5e-4	8.2	0.63	1	6.5	1.8	3	14.5	Q09720	86	1	0	0	Q9Y7T8	70	1	0	0	21967.5	SCHPO	Probable proteasome subunit beta type-4	22661.1	SCHPO	Probable proteasome subunit beta type-3
894.8362	3	4.3	TFANLVSSTLYEKR	TFANLVSSTLYEK(1053.6182)R	KQLATSLR	K(1765.9251)QLATSLR	aleitner_M1012_004_26Syeast	60.8395	21.2	8.7	0.0087	12.5	0.71	1	2.9	90	39	8.7	Q9Y7T8	98	1	0	0	Q09720	86	1	0	0	22661.1	SCHPO	Probable proteasome subunit beta type-3	21967.5	SCHPO	Probable proteasome subunit beta type-4
537.3033	5	1.8	TFANLVSSTLYEKR	TFANLVSSTLYEK(1053.6182)R	KQLATSLR	K(1765.9251)QLATSLR	aleitner_M1012_004_26Syeast	61.0012	11.2	4.2	0.17	3.5	25	15	2.4	51	24	8.8	Q9Y7T8	98	1	0	0	Q09720	86	1	0	0	22661.1	SCHPO	Probable proteasome subunit beta type-3	21967.5	SCHPO	Probable proteasome subunit beta type-4
671.3795	4	5.1	TFANLVSSTLYEKR	TFANLVSSTLYEK(1053.6182)R	KQLATSLR	K(1765.9251)QLATSLR	aleitner_M1012_004_26Syeast	60.8348	10.8	5.3	0.42	5.2	9.5	2	-0.2	193	75	5.6	Q9Y7T8	98	1	0	0	Q09720	86	1	0	0	22661.1	SCHPO	Probable proteasome subunit beta type-3	21967.5	SCHPO	Probable proteasome subunit beta type-4
691.3823	4	-0.48	YKDGVILAADSR	YK(1454.8133)DGVILAADSR	EKVAFILDQVR	EK(1444.7562)VAFILDQVR	aleitner_M1012_004_26Syeast	54.8697	23.1	3.5	3.1e-4	18.4	0.0045	3	-3.3	935	457	4.7	O43063	33	1	0	0	Q9UTM3	170	1	0	0	24564.3	SCHPO	Probable proteasome subunit beta type-1	51618.9	SCHPO	26S proteasome regulatory subunit rpn5
574.3508	3	9.9	KVAQTTYKK	K(654.3952)VAQTTYKK	KLEK	K(1203.6863)LEK	aleitner_M1012_004_26Syeast	23.5857	28.2	0.6	7.9e-4	27.6	0.0010	1	-0.6	97	23	7.3	O94579	91	1	0	0	P06732	366	1	0	0	26404.3	SCHPO	Probable proteasome subunit alpha type-2	43101.5	HUMAN	Creatine kinase M-type
1035.1986	3	9.3	MTDKYAFSLTTFSPNGK	1326.6721-M(Met-loss)TDKYAFSLTTFSPNGK	MPFGNTHNKFK	1913.9411-M(Met-loss)PFGNTHNKFK	aleitner_M1012_004_26Syeast	84.3753	9.1	0.9	1.0	2.2	57	58	0.9	123	111	9.0	O94579	1	1	0	0	P06732	1	1	0	0	26404.3	SCHPO	Probable proteasome subunit alpha type-2	43101.5	HUMAN	Creatine kinase M-type
732.8861	4	-0.52	LNYKPEEEYPDLSK	LNYK(1203.6863)PEEEYPDLSK	KVAQTTYKK	K(1861.8986)VAQTTYKK	aleitner_M1012_004_26Syeast	50.6562	7.0	1.3	1.1	3.5	10	6	-4.5	1703	611	3.5	P06732	15	1	0	0	O94579	91	1	0	0	43101.5	HUMAN	Creatine kinase M-type	26404.3	SCHPO	Probable proteasome subunit alpha type-2
1035.1956	3	6.4	MTDKYAFSLTTFSPNGK	1326.6721-M(Met-loss)TDKYAFSLTTFSPNGK	MPFGNTHNKFK	1913.9411-M(Met-loss)PFGNTHNKFK	aleitner_M1012_004_26Syeast	92.0693	7.0	1.7	2.3	0.8	109	54	-1.8	556	295	6.2	O94579	1	1	0	0	P06732	1	1	0	0	26404.3	SCHPO	Probable proteasome subunit alpha type-2	43101.5	HUMAN	Creatine kinase M-type
959.8257	3	1.4	LLMKLSSQNDDK	LLM(Oxidation)K(1469.7436)LSSQNDDK	LTHEKSTMLEK	LTHEK(1544.7756)STM(Oxidation)LEK	aleitner_M1012_004_26Syeast	94.1375	25.2	1.0	8.6e-4	22.1	0.0042	2	-1.1	542	248	3.1	O74762	242	1	0	0	O14126	64	1	0	0	107277.4	SCHPO	26S proteasome regulatory subunit rpn2	48836.2	SCHPO	26S protease regulatory subunit 6A
959.8250	3	0.72	LLMKLSSQNDDK	LLM(Oxidation)K(1469.7436)LSSQNDDK	LTHEKSTMLEK	LTHEK(1544.7756)STM(Oxidation)LEK	aleitner_M1012_004_26Syeast	94.6425	23.8	0.0	0.0025	23.8	0.0025	2	-4.2	2736	949	0.0	O74762	242	1	0	0	O14126	64	1	0	0	107277.4	SCHPO	26S proteasome regulatory subunit rpn2	48836.2	SCHPO	26S protease regulatory subunit 6A
959.8260	3	1.8	LLMKLSSQNDDK	LLM(Oxidation)K(1469.7436)LSSQNDDK	LTHEKSTMLEK	LTHEK(1544.7756)STM(Oxidation)LEK	aleitner_M1012_004_26Syeast	95.1773	23.4	0.0	0.0045	23.4	0.0045	1	-3.9	3490	1034	0.0	O74762	242	1	0	0	O14126	64	1	0	0	107277.4	SCHPO	26S proteasome regulatory subunit rpn2	48836.2	SCHPO	26S protease regulatory subunit 6A
959.8148	3	-9.9	LLMKLSSQNDDK	LLM(Oxidation)K(1469.7436)LSSQNDDK	LTHEKSTMLEK	LTHEK(1544.7756)STM(Oxidation)LEK	aleitner_M1012_004_26Syeast	95.7955	23.4	0.0	0.0068	23.4	0.0068	2	-4.2	3001	939	0.0	O74762	242	1	0	0	O14126	64	1	0	0	107277.4	SCHPO	26S proteasome regulatory subunit rpn2	48836.2	SCHPO	26S protease regulatory subunit 6A
966.4792	3	7.1	LLMKLSSQNDDK	LLM(Oxidation)K(1489.6878)LSSQNDDK	KGFDFEYYQR	K(1544.7756)GFDFEYYQR	aleitner_M1012_004_26Syeast	91.6590	20.3	3.2	0.0012	17.1	0.0080	1	-4.8	4174	1054	3.2	O74762	242	1	0	0	Q09841	8	1	0	0	107277.4	SCHPO	26S proteasome regulatory subunit rpn2	29337.7	SCHPO	Probable proteasome subunit beta type-2
547.8979	5	-2.8	MMGINERK	1740.9873-MM(Oxidation)GINERK	TVQKVETAVLSTTVK	TVQK(1131.5417)VETAVLSTTVK	aleitner_M1012_004_26Syeast	34.5320	8.9	3.7	0.28	0.5	59	23	0.4	62	24	8.4	Q09841	1	1	0	0	O74762	810	1	0	0	29337.7	SCHPO	Probable proteasome subunit beta type-2	107277.4	SCHPO	26S proteasome regulatory subunit rpn2
966.4781	3	5.9	LLMKLSSQNDDK	LLM(Oxidation)K(1489.6878)LSSQNDDK	KGFDFEYYQR	K(1544.7756)GFDFEYYQR	aleitner_M1012_004_26Syeast	90.1383	7.7	1.2	1.9	1.8	65	28	-1.7	536	265	5.9	O74762	242	1	0	0	Q09841	8	1	0	0	107277.4	SCHPO	26S proteasome regulatory subunit rpn2	29337.7	SCHPO	Probable proteasome subunit beta type-2
897.4667	3	-0.099	SDYYMASTYTKK	SDYYMASTYTK(1232.7241)K	SLLTGKHAIR	SLLTGK(1594.7225)HAIR	aleitner_M1012_004_26Syeast	43.8705	18.9	9.3	0.0024	9.6	0.66	3	1.3	100	64	9.3	Q9UTM3	195	1	0	0	Q9P7S2	272	1	0	0	51618.9	SCHPO	26S proteasome regulatory subunit rpn5	47341.7	SCHPO	Probable 26S proteasome regulatory subunit rpn6
459.2879	4	1.4	SLLTGKHAIR	SLLTGK(738.4640)HAIR	KINVK	K(1232.7241)INVK	aleitner_M1012_004_26Syeast	33.8355	7.2	0.7	3.4	5.6	9.7	2	-4.3	6574	517	3.7	Q9P7S2	272	1	0	0	Q9UTM3	196	1	0	0	47341.7	SCHPO	Probable 26S proteasome regulatory subunit rpn6	51618.9	SCHPO	26S proteasome regulatory subunit rpn5
706.0493	3	0.72	QVMEEKLDSK	QVMEEK(909.5284)LDSK	VVKGNQK	VVK(1343.6643)GNQK	aleitner_M1012_004_26Syeast	29.0855	14.3	3.1	0.0031	11.2	0.024	1	-2.8	235	176	5.2	Q9UT97	210	1	0	0	O42931	422	1	0	0	27573.3	SCHPO	Probable proteasome subunit alpha type-5	48965.5	SCHPO	26S protease regulatory subunit 7 homolog
529.7890	4	1.1	QVMEEKLDSK	QVMEEK(909.5284)LDSK	VVKGNQK	VVK(1343.6643)GNQK	aleitner_M1012_004_26Syeast	29.1373	8.8	5.2	0.078	3.5	3.8	2	-2.7	351	191	5.3	Q9UT97	210	1	0	0	O42931	422	1	0	0	27573.3	SCHPO	Probable proteasome subunit alpha type-5	48965.5	SCHPO	26S protease regulatory subunit 7 homolog
607.3720	3	6.7	KVAQTTYKK	K(753.4636)VAQTTYKK	EKVLK	EK(1203.6863)VLK	aleitner_M1012_004_26Syeast	23.5805	19.4	0.0	0.0036	19.4	0.0036	1	-6.9	6906	775	1.1	O94579	91	1	0	0	P36612	432	1	0	0	26404.3	SCHPO	Probable proteasome subunit alpha type-2	50060.6	SCHPO	26S protease regulatory subunit 4 homolog
455.7819	4	9.1	KVAQTTYKK	K(753.4636)VAQTTYKK	EKVLK	EK(1203.6863)VLK	aleitner_M1012_004_26Syeast	23.5993	12.8	0.0	0.24	12.8	0.24	1	-8.0	20510	1043	0.0	O94579	91	1	0	0	P36612	432	1	0	0	26404.3	SCHPO	Probable proteasome subunit alpha type-2	50060.6	SCHPO	26S protease regulatory subunit 4 homolog
755.0843	3	4.0	KKAQSGPDASAK	KK(1075.5914)AQSGPDASAK	KVAQTTYK	K(1324.6987)VAQTTYK	aleitner_M1012_004_26Syeast	60.5522	5.6	0.6	4.8	0.6	90	16	0.2	114	26	8.2	P36612	45	1	0	0	O94579	91	1	0	0	50060.6	SCHPO	26S protease regulatory subunit 4 homolog	26404.3	SCHPO	Probable proteasome subunit alpha type-2
443.6230	3	2.5	IKLISGK	IK(570.3377)LISGK	KGTK	K(895.5743)GTK	aleitner_M1012_004_26Syeast	44.3105	27.4	3.2	0.0036	24.2	0.014	1	4.5	47	16	7.3	Q9US13	127	1	0	0	P87048	21	1	0	0	43457.6	SCHPO	Probable 26S proteasome regulatory subunit rpn9	97999.6	SCHPO	26S proteasome regulatory subunit rpn1
540.9887	3	5.2	KHLDAEVQK	K(553.3588)HLDAEVQK	KLR	K(1204.6452)LR	aleitner_M1012_004_26Syeast	24.0912	20.1	3.2	0.0039	16.9	0.020	1	-2.8	541	178	5.3	P41878	281	1	0	0	P06732	41	1	0	0	34572.3	SCHPO	26S proteasome regulatory subunit rpn11	43101.5	HUMAN	Creatine kinase M-type
959.8218	3	-9.3	LLMKLSSQNDDK	LLMK(1485.7576)LSSQNDDK	HKTDLNHENLK	HK(1528.7807)TDLNHENLK	aleitner_M1012_004_26Syeast	93.6363	21.8	3.2	0.0043	18.6	0.021	1	-4.8	2418	937	3.2	O74762	242	1	0	0	P06732	107	1	0	0	107277.4	SCHPO	26S proteasome regulatory subunit rpn2	43101.5	HUMAN	Creatine kinase M-type
694.0295	3	3.6	TKDSLEAR	TK(1160.5821)DSLEAR	LMVEMEKK	LM(Oxidation)VEMEK(1056.5451)K	aleitner_M1012_004_26Syeast	57.4135	14.0	5.7	0.012	7.1	0.79	2	0.0	58	63	8.0	O74762	337	1	0	0	P06732	365	1	0	0	107277.4	SCHPO	26S proteasome regulatory subunit rpn2	43101.5	HUMAN	Creatine kinase M-type
529.7802	4	-2.0	HKTDLNHENLK	HK(767.4065)TDLNHENLK	KEEPK	K(1485.7576)EEPK	aleitner_M1012_004_26Syeast	35.6255	8.6	0.0	0.48	8.6	0.48	1	-5.9	4181	716	2.1	P06732	107	1	0	0	O74762	876	1	0	0	43101.5	HUMAN	Creatine kinase M-type	107277.4	SCHPO	26S proteasome regulatory subunit rpn2
701.3481	3	-1.8	MPFGNTHNK	1056.5451-MPFGNTHNK	TKDSLEAR	TK(1182.5492)DSLEAR	aleitner_M1012_004_26Syeast	13.0813	9.8	2.9	0.60	4.6	15	5	-1.1	539	121	6.9	P06732	1	1	0	0	O74762	337	1	0	0	43101.5	HUMAN	Creatine kinase M-type	107277.4	SCHPO	26S proteasome regulatory subunit rpn2
784.6370	4	2.5	ASKGSNDDEMK	ASK(1938.0132)GSNDDEM(Oxidation)K	KLEKGQSIDDMIPAQK	KLEK(1334.5660)GQSIDDMIPAQK	aleitner_M1012_004_26Syeast	66.4905	6.6	2.0	3.4	1.9	51	18	-1.2	307	154	6.8	O74762	836	1	0	0	P06732	369	1	0	0	107277.4	SCHPO	26S proteasome regulatory subunit rpn2	43101.5	HUMAN	Creatine kinase M-type
736.3607	4	-3.5	ASKGSNDDEMKIDK	ASK(1404.7150)GSNDDEMKIDK	HGGYKPTDKHK	HGGYK(1674.7771)PTDKHK	aleitner_M1012_004_26Syeast	61.6565	4.5	0.8	4.4	-0.2	112	91	-3.3	947	420	4.7	O74762	836	1	0	0	P06732	101	1	0	0	107277.4	SCHPO	26S proteasome regulatory subunit rpn2	43101.5	HUMAN	Creatine kinase M-type
569.9981	3	9.2	KHLDAEVQK	K(640.3796)HLDAEVQK	IDKK	IDK(1204.6452)K	aleitner_M1012_004_26Syeast	23.9920	21.0	0.0	0.0047	21.0	0.0047	1	-3.1	906	225	3.2	P41878	281	1	0	0	O74762	847	1	0	0	34572.3	SCHPO	26S proteasome regulatory subunit rpn11	107277.4	SCHPO	26S proteasome regulatory subunit rpn2
763.4255	4	-6.0	SVQPTAKTVQKVETAVLSTTVK	SVQPTAKTVQK(735.3803)VETAVLSTTVK	QDPKK	Q(Gln->pyro-Glu)DPK(2452.3789)K	aleitner_M1012_004_26Syeast	92.2508	7.8	0.0	0.72	7.8	0.72	1	-3.8	1405	638	4.2	O74762	810	1	0	0	P41878	280	1	0	0	107277.4	SCHPO	26S proteasome regulatory subunit rpn2	34572.3	SCHPO	26S proteasome regulatory subunit rpn11
872.4449	3	-4.2	SAELYKNPKADPLDER	SAELYKNPK(769.3970)ADPLDER	MESLQR	1982.9949-M(Met-loss)ESLQR	aleitner_M1012_004_26Syeast	50.0733	6.1	1.0	4.4	-0.1	171	49	-0.7	243	94	7.3	O74762	130	1	0	0	P41878	1	1	0	0	107277.4	SCHPO	26S proteasome regulatory subunit rpn2	34572.3	SCHPO	26S proteasome regulatory subunit rpn11
614.6713	3	1.4	KINANEK	K(1025.5393)INANEK	IKENQEK	IK(953.5182)ENQEK	aleitner_M1012_004_26Syeast	12.1637	14.6	8.3	0.010	6.3	1.9	1	5.0	4.2	3	8.3	O74440	91	1	0	0	O14126	72	1	0	0	35595.6	SCHPO	26S proteasome regulatory subunit rpn8	48836.2	SCHPO	26S protease regulatory subunit 6A
719.7131	3	4.7	KINANEK	K(1340.6572)INANEK	ENQEKISNNK	ENQEK(953.5182)ISNNK	aleitner_M1012_004_26Syeast	16.8808	6.6	1.5	0.56	2.9	5.8	5	-1.2	77	63	3.7	O74440	91	1	0	0	O14126	77	1	0	0	35595.6	SCHPO	26S proteasome regulatory subunit rpn8	48836.2	SCHPO	26S protease regulatory subunit 6A
600.3323	4	5.7	IKENQEKISNNK	IK(953.5182)ENQEKISNNK	KINANEK	K(1581.8362)INANEK	aleitner_M1012_004_26Syeast	17.4657	3.2	0.2	3.3	0.1	37	27	-1.8	166	137	3.1	O14126	72	1	0	0	O74440	91	1	0	0	48836.2	SCHPO	26S protease regulatory subunit 6A	35595.6	SCHPO	26S proteasome regulatory subunit rpn8
761.6132	5	4.7	VAEKAQINTQEYGR	VAEK(2197.2008)AQINTQEYGR	HIGIATTGFIPDGQHIVKR	HIGIATTGFIPDGQHIVK(1743.8792)R	aleitner_M1012_004_26Syeast	49.4648	16.6	4.4	0.017	10.6	0.61	5	-0.4	441	247	6.0	O14250	115	1	0	0	O59770	89	1	0	0	30111.1	SCHPO	Probable proteasome subunit alpha type-6	28031.7	SCHPO	Probable proteasome subunit alpha type-7
700.0576	3	1.9	KATDDDRWK	K(963.6005)ATDDDRWK	IIPLKKD	IIPLKK(1271.6146)D	aleitner_M1012_004_26Syeast	36.5532	12.9	0.6	0.018	12.3	0.027	1	-7.4	7586	1039	0.6	Q9USQ9	189	1	0	0	Q9UQY2	224	1	0	0	29220.2	SCHPO	Probable proteasome subunit beta type-7	25082.6	SCHPO	Probable proteasome subunit beta type-6
527.5464	4	2.7	LQKYQATVMR	LQK(869.4858)YQATVMR	QKSLEK	QK(1374.7330)SLEK	aleitner_M1012_004_26Syeast	34.8432	15.4	3.1	0.032	12.3	0.19	1	-4.9	3156	658	3.1	Q10335	397	1	0	0	O42897	314	1	0	0	46680.8	SCHPO	Probable 26S proteasome regulatory subunit rpn7	57346.7	SCHPO	Probable 26S proteasome regulatory subunit rpn3
703.0566	3	-1.3	LQKYQATVMR	LQK(869.4858)YQATVMR	QKSLEK	QK(1374.7330)SLEK	aleitner_M1012_004_26Syeast	34.8833	8.7	3.1	0.38	5.6	2.7	1	-4.9	1931	378	3.1	Q10335	397	1	0	0	O42897	314	1	0	0	46680.8	SCHPO	Probable 26S proteasome regulatory subunit rpn7	57346.7	SCHPO	Probable 26S proteasome regulatory subunit rpn3
638.3074	3	-5.5	MCSPSATLTHR	783.3763-M(Met-loss)C(Carbamidomethyl)SPSATLTHR	MIDDQR	1266.6027-M(Met-loss)IDDQR	aleitner_M1012_004_26Syeast	19.2295	5.5	0.4	0.58	5.1	0.77	1	-5.5	1848	531	2.5	Q10335	1	1	0	0	O42897	1	1	0	0	46680.8	SCHPO	Probable 26S proteasome regulatory subunit rpn7	57346.7	SCHPO	Probable 26S proteasome regulatory subunit rpn3
1193.5984	3	-6.5	MSSKSSLELANNAVKSNDIEK	M(Acetyl+Oxidation)SSK(1255.6595)SSLELANNAVKSNDIEK	MKDAVKEAAR	MK(2460.2054)DAVKEAAR	aleitner_M1012_004_26Syeast	58.4782	16.2	2.4	0.033	5.7	12	27	2.5	74	106	10.5	Q9P7S2	4	1	0	0	O59770	186	1	0	0	47341.7	SCHPO	Probable 26S proteasome regulatory subunit rpn6	28031.7	SCHPO	Probable proteasome subunit alpha type-7
492.5150	4	5.9	MKDAVKEAAR	M(Oxidation)K(832.4331)DAVKEAAR	FSGEKK	FSGEK(1271.6544)K	aleitner_M1012_004_26Syeast	45.7555	5.8	0.1	1.3	4.2	4.2	4	-6.4	7693	904	1.6	O59770	186	1	0	0	Q9P7S2	98	1	0	0	28031.7	SCHPO	Probable proteasome subunit alpha type-7	47341.7	SCHPO	Probable 26S proteasome regulatory subunit rpn6
714.8496	4	-0.99	MMGINERK	1861.8986-MM(Oxidation)GINERK	LNYKPEEEYPDLSK	LNYK(1131.5417)PEEEYPDLSK	aleitner_M1012_004_26Syeast	10.6052	13.4	6.9	0.035	5.6	6.2	6	4.0	18	13	7.8	Q09841	1	1	0	0	P06732	15	1	0	0	29337.7	SCHPO	Probable proteasome subunit beta type-2	43101.5	HUMAN	Creatine kinase M-type
910.1033	3	4.0	LNYKPEEEYPDLSK	LNYK(1003.4467)PEEEYPDLSK	MMGINER	1861.8986-MM(Oxidation)GINER	aleitner_M1012_004_26Syeast	50.4312	11.3	1.6	0.28	9.7	0.68	1	-4.3	1572	887	3.7	P06732	15	1	0	0	Q09841	1	1	0	0	43101.5	HUMAN	Creatine kinase M-type	29337.7	SCHPO	Probable proteasome subunit beta type-2
723.6939	3	2.7	MMGINERK	1190.5754-MMGINERK	GGNMKEVFR	GGNM(Oxidation)K(1115.5467)EVFR	aleitner_M1012_004_26Syeast	65.6875	9.1	3.5	1.1	2.9	33	8	-1.8	433	134	6.2	Q09841	1	1	0	0	P06732	247	1	0	0	29337.7	SCHPO	Probable proteasome subunit beta type-2	43101.5	HUMAN	Creatine kinase M-type
915.5110	3	7.9	EKSPAIIFIDELDAIGTK	EK(784.4331)SPAIIFIDELDAIGTK	MNSIVSK	2097.1245-M(Met-loss)NSIVSK	aleitner_M1012_004_26Syeast	99.7350	13.2	1.0	0.038	12.2	0.072	1	-4.9	4079	1040	3.1	O14126	277	1	0	0	P30655	1	1	0	0	48836.2	SCHPO	26S protease regulatory subunit 6A	29987.0	SCHPO	Probable proteasome subunit beta type-5
947.8467	3	-9.6	LLMKLSSQNDDK	LLM(Oxidation)K(1433.8381)LSSQNDDK	EIKEVIELPVK	EIK(1544.7756)EVIELPVK	aleitner_M1012_004_26Syeast	85.6567	12.3	3.1	0.044	9.2	0.29	2	-3.3	551	712	3.1	O74762	242	1	0	0	P41836	158	1	0	0	107277.4	SCHPO	26S proteasome regulatory subunit rpn2	45069.7	SCHPO	26S protease regulatory subunit 8 homolog
908.9729	4	6.2	ILPNKVDPLVSLMMVEK	ILPNK(1690.7720)VDPLVSLM(Oxidation)MVEK	ASKGSNDDEMKIDK	ASK(2079.1360)GSNDDEM(Oxidation)KIDK	aleitner_M1012_004_26Syeast	70.3037	7.7	1.0	3.4	3.0	53	36	-3.3	2086	980	4.7	P41836	126	1	0	0	O74762	836	1	0	0	45069.7	SCHPO	26S protease regulatory subunit 8 homolog	107277.4	SCHPO	26S proteasome regulatory subunit rpn2
556.5565	4	-3.8	KFTGGVLMLIDR	K(873.4518)FTGGVLMLIDR	MTEVLK	1486.8218-M(Oxidation)TEVLK	aleitner_M1012_004_26Syeast	40.0720	6.7	0.0	3.5	6.7	3.5	1	-5.0	4825	785	2.2	O74762	911	1	0	0	P41836	1	1	0	0	107277.4	SCHPO	26S proteasome regulatory subunit rpn2	45069.7	SCHPO	26S protease regulatory subunit 8 homolog
979.7963	3	0.90	NKADYYTNICDRER	NK(1119.5482)ADYYTNIC(Carbamidomethyl)DRER	MSSKDISSK	1954.8843-MSSKDISSK	aleitner_M1012_004_26Syeast	73.4113	14.1	6.8	0.055	6.7	3.3	3	-0.6	185	172	7.4	Q10335	118	1	0	0	P87048	1	1	0	0	46680.8	SCHPO	Probable 26S proteasome regulatory subunit rpn7	97999.6	SCHPO	26S proteasome regulatory subunit rpn1
630.3333	4	5.4	LQKYQATVMR	LQK(1264.6308)YQATVM(Oxidation)R	KQMSYMLAR	K(1390.7279)QMSYMLAR	aleitner_M1012_004_26Syeast	51.4972	6.0	2.2	2.4	-0.2	158	52	-1.8	463	159	6.2	Q10335	397	1	0	0	P87048	294	1	0	0	46680.8	SCHPO	Probable 26S proteasome regulatory subunit rpn7	97999.6	SCHPO	26S proteasome regulatory subunit rpn1
689.3822	3	3.9	KAQSGPDASAK	K(1006.5811)AQSGPDASAK	EIKPNIR	EIK(1196.6037)PNIR	aleitner_M1012_004_26Syeast	25.4208	14.9	3.1	0.057	11.8	0.27	1	-3.8	649	276	4.2	P36612	45	1	0	0	P41836	105	1	0	0	50060.6	SCHPO	26S protease regulatory subunit 4 homolog	45069.7	SCHPO	26S protease regulatory subunit 8 homolog
570.5584	4	9.1	KGTKTSETNDR	KGTK(1042.5733)TSETNDR	LMSKVAEK	LMSK(1373.6787)VAEK	aleitner_M1012_004_26Syeast	17.0322	9.6	0.0	0.060	9.6	0.060	2	-5.9	2463	865	2.1	P87048	24	1	0	0	O14250	111	1	0	0	97999.6	SCHPO	26S proteasome regulatory subunit rpn1	30111.1	SCHPO	Probable proteasome subunit alpha type-6
972.4832	3	-3.6	KNTEDIEMTA	K(1763.9206)NTEDIEMTA	EWLDKLGDKGPAAAR	EWLDK(1288.5857)LGDKGPAAAR	aleitner_M1012_004_26Syeast	91.3470	9.8	2.5	0.51	2.9	43	12	-0.8	461	139	6.9	P87048	882	1	0	0	O14250	235	1	0	0	97999.6	SCHPO	26S proteasome regulatory subunit rpn1	30111.1	SCHPO	Probable proteasome subunit alpha type-6
867.8004	3	-4.9	VAEKAQINTQEYGR	VAEK(994.5811)AQINTQEYGR	AIEGKIAR	AIEGK(1743.8792)IAR	aleitner_M1012_004_26Syeast	91.5063	4.1	0.0	3.9	4.1	3.9	1	-3.7	773	282	4.3	O14250	115	1	0	0	P87048	585	1	0	0	30111.1	SCHPO	Probable proteasome subunit alpha type-6	97999.6	SCHPO	26S proteasome regulatory subunit rpn1
1023.8836	3	8.5	MSSKSSLELANNAVK	M(Met-loss+Acetyl)SSK(1579.8246)SSLELANNAVK	KLEFPLPNEEAR	K(1626.8465)LEFPLPNEEAR	aleitner_M1012_004_26Syeast	59.8398	15.3	4.0	0.069	9.1	2.1	6	-1.8	888	411	6.2	Q9P7S2	4	1	0	0	O14126	350	1	0	0	47341.7	SCHPO	Probable 26S proteasome regulatory subunit rpn6	48836.2	SCHPO	26S protease regulatory subunit 6A
629.1166	4	-0.16	IITKEGVETR	IITK(1367.7925)EGVETR	RKIFTIHTSK	RK(1282.7133)IFTIHTSK	aleitner_M1012_004_26Syeast	47.0408	12.8	3.2	0.069	9.6	0.40	1	-2.7	345	279	5.3	Q9UQY2	212	1	0	0	P36612	370	1	0	0	25082.6	SCHPO	Probable proteasome subunit beta type-6	50060.6	SCHPO	26S protease regulatory subunit 4 homolog
552.4673	5	-3.7	KMSAQSCACMVR	K(1313.7013)MSAQSC(Carbamidomethyl)AC(Carbamidomethyl)M(Oxidation)VR	DIKVIMATNR	DIK(1581.6772)VIM(Oxidation)ATNR	aleitner_M1012_004_26Syeast	69.5040	8.1	2.5	0.64	1.9	31	16	0.3	84	38	8.3	Q9UQY2	86	1	0	0	P36612	333	1	0	0	25082.6	SCHPO	Probable proteasome subunit beta type-6	50060.6	SCHPO	26S protease regulatory subunit 4 homolog
571.0791	4	4.8	KTELEEIMLLNLHK	K(570.3377)TELEEIMLLNLHK	KGTK	K(1848.0067)GTK	aleitner_M1012_004_26Syeast	58.4228	10.1	0.0	0.088	10.1	0.088	1	-5.9	2131	964	2.1	P41878	208	1	0	0	P87048	21	1	0	0	34572.3	SCHPO	26S proteasome regulatory subunit rpn11	97999.6	SCHPO	26S proteasome regulatory subunit rpn1
836.7227	3	1.7	GNQKFSSTADYMNMSS	GNQK(740.4181)FSSTADYMNMSS	ASKAAR	ASK(1904.7921)AAR	aleitner_M1012_004_26Syeast	39.9028	9.9	3.1	0.094	6.8	0.74	1	-4.9	1801	536	3.1	O42931	426	1	0	0	Q10329	168	1	0	0	48965.5	SCHPO	26S protease regulatory subunit 7 homolog	28277.2	SCHPO	Probable proteasome subunit alpha type-4
695.6923	3	-9.3	MSSKDISSK	1086.5995-M(Oxidation)SSKDISSK	STMLEKIK	STMLEK(1135.5431)IK	aleitner_M1012_004_26Syeast	71.5190	7.1	4.2	0.11	2.9	2.6	3	-3.8	398	139	4.2	P87048	1	1	0	0	O14126	70	1	0	0	97999.6	SCHPO	26S proteasome regulatory subunit rpn1	48836.2	SCHPO	26S protease regulatory subunit 6A
743.9207	4	1.9	KVPDKLIDASTVK	KVPDK(1558.8243)LIDASTVK	NELEKLNFSSLK	NELEK(1550.8920)LNFSSLK	aleitner_M1012_004_26Syeast	59.7313	10.7	5.1	0.15	1.4	50	20	1.3	53	30	9.3	O94517	57	1	0	0	O59770	177	1	0	0	26539.6	SCHPO	Probable proteasome subunit alpha type-1	28031.7	SCHPO	Probable proteasome subunit alpha type-7
734.1667	5	-0.30	MSSKSSLELANNAVKSNDIEK	Acetyl-MSSK(1359.6558)SSLELANNAVKSNDIEK	NEEKLAEFDK	NEEK(2444.2105)LAEFDK	aleitner_M1012_004_26Syeast	76.6243	10.8	1.4	0.15	1.4	71	60	1.4	71	78	9.4	Q9P7S2	4	1	0	0	Q10335	91	1	0	0	47341.7	SCHPO	Probable 26S proteasome regulatory subunit rpn6	46680.8	SCHPO	Probable 26S proteasome regulatory subunit rpn7
739.0474	3	-0.31	MMGINERK	1220.6475-MM(Oxidation)GINERK	LNFSSLKMK	LNFSSLK(1131.5417)M(Oxidation)K	aleitner_M1012_004_26Syeast	57.5045	8.8	2.4	0.16	4.5	2.6	6	-3.7	539	342	4.3	Q09841	1	1	0	0	O59770	184	1	0	0	29337.7	SCHPO	Probable proteasome subunit beta type-2	28031.7	SCHPO	Probable proteasome subunit alpha type-7
542.2986	4	-0.029	GTTAVLKEDIYK	GTTAVLK(828.4415)EDIYK	MKDAVK	MK(1474.7919)DAVK	aleitner_M1012_004_26Syeast	40.7898	10.9	2.7	0.17	8.2	0.93	1	-3.8	1569	425	3.9	Q09841	248	1	0	0	O59770	186	1	0	0	29337.7	SCHPO	Probable proteasome subunit beta type-2	28031.7	SCHPO	Probable proteasome subunit alpha type-7
873.6940	4	4.9	MMGINERK	2513.2512-MMGINERK	LFQAEYAYKAVENASTCIGIK	LFQAEYAYK(1115.5467)AVENASTC(Carbamidomethyl)IGIK	aleitner_M1012_004_26Syeast	77.4373	7.3	1.5	0.90	3.5	12	16	-2.1	599	298	3.8	Q09841	1	1	0	0	O59770	28	1	0	0	29337.7	SCHPO	Probable proteasome subunit beta type-2	28031.7	SCHPO	Probable proteasome subunit alpha type-7
775.9011	4	-8.7	MSSKSSLELANNAVK	1652.8345-M(Met-loss)SSKSSLELANNAVK	SIKGYTLPPHCSR	SIK(1584.8359)GYTLPPHC(Carbamidomethyl)SR	aleitner_M1012_004_26Syeast	59.9287	10.8	4.7	0.17	4.5	8.6	10	-3.3	1089	424	4.7	Q9P7S2	1	1	0	0	P06732	138	1	0	0	47341.7	SCHPO	Probable 26S proteasome regulatory subunit rpn6	43101.5	HUMAN	Creatine kinase M-type
807.9109	4	3.9	MSERDTALEKYK	1757.8836-MSERDTALEKYK	IDKNTWNSTLETAK	IDK(1607.7865)NTWNSTLETAK	aleitner_M1012_004_26Syeast	78.5003	12.3	6.3	0.18	4.1	22	9	0.2	219	86	8.2	O74445	1	1	0	0	Q9UUB6	280	1	0	0	43608.7	SCHPO	Probable 26S protease subunit rpt4	34195.8	SCHPO	Ubiquitin carboxyl-terminal hydrolase 2
788.4518	3	9.6	KLEGTIDYQK	K(1168.6816)LEGTIDYQK	DKKASLLTR	DK(1331.6973)KASLLTR	aleitner_M1012_004_26Syeast	61.1695	6.0	1.9	0.73	1.3	25	12	-3.3	789	191	4.7	O74445	378	1	0	0	Q9UUB6	222	1	0	0	43608.7	SCHPO	Probable 26S protease subunit rpt4	34195.8	SCHPO	Ubiquitin carboxyl-terminal hydrolase 2
553.0598	4	-0.59	LKPQDER	LK(1323.7398)PQDER	SVQPTAKTVQK	SVQPTAK(1022.5397)TVQK	aleitner_M1012_004_26Syeast	23.5223	11.4	3.2	0.18	5.1	6.5	7	-1.7	313	100	6.3	P36612	93	1	0	0	O74762	806	1	0	0	50060.6	SCHPO	26S protease regulatory subunit 4 homolog	107277.4	SCHPO	26S proteasome regulatory subunit rpn2
557.9860	3	9.5	TKDSLEAR	TK(752.4432)DSLEAR	KDKPK	KDK(1056.5451)PK	aleitner_M1012_004_26Syeast	57.3208	11.9	0.0	0.36	11.9	0.36	1	-5.8	3856	609	2.2	O74762	337	1	0	0	P36612	28	1	0	0	107277.4	SCHPO	26S proteasome regulatory subunit rpn2	50060.6	SCHPO	26S protease regulatory subunit 4 homolog
891.1276	3	1.4	LKPQDERTQEERNR	LK(872.4491)PQDERTQEERNR	KTTEEK	K(1935.9763)TTEEK	aleitner_M1012_004_26Syeast	85.3415	8.3	0.0	0.59	8.3	0.59	1	-4.8	1160	842	3.2	P36612	93	1	0	0	O74762	848	1	0	0	50060.6	SCHPO	26S protease regulatory subunit 4 homolog	107277.4	SCHPO	26S proteasome regulatory subunit rpn2
987.1293	3	8.3	MGQAQSGNFSNFGDGANGDNKK	699.3803-M(Oxidation)GQAQSGNFSNFGDGANGDNKK	EKASK	EK(2397.0292)ASK	aleitner_M1012_004_26Syeast	84.8328	6.9	0.1	1.0	5.3	2.8	4	-3.8	939	674	4.2	P36612	1	1	0	0	O74762	833	1	0	0	50060.6	SCHPO	26S protease regulatory subunit 4 homolog	107277.4	SCHPO	26S proteasome regulatory subunit rpn2
951.1430	3	-1.1	ASKGSNDDEMKIDK	ASK(1313.7013)GSNDDEMKIDK	DIKVIMATNR	DIK(1674.7771)VIM(Oxidation)ATNR	aleitner_M1012_004_26Syeast	75.6207	6.0	0.9	1.1	1.6	22	17	-3.3	615	451	4.4	O74762	836	1	0	0	P36612	333	1	0	0	107277.4	SCHPO	26S proteasome regulatory subunit rpn2	50060.6	SCHPO	26S protease regulatory subunit 4 homolog
368.1785	5	-0.54	ASKGSNDDEMK	ASK(655.3541)GSNDDEMK	DQKK	DQK(1318.5711)K	aleitner_M1012_004_26Syeast	15.9541	8.3	0.0	1.5	8.3	1.5	1	-5.9	4707	678	2.1	O74762	836	1	0	0	P36612	25	1	0	0	107277.4	SCHPO	26S proteasome regulatory subunit rpn2	50060.6	SCHPO	26S protease regulatory subunit 4 homolog
764.4320	3	-7.1	KFTGGVLMLIDR	K(941.5368)FTGGVLMLIDR	LLKMQR	LLK(1486.8218)M(Oxidation)QR	aleitner_M1012_004_26Syeast	87.9520	6.7	0.0	1.5	6.7	1.5	1	-5.9	3069	846	2.1	O74762	911	1	0	0	P36612	71	1	0	0	107277.4	SCHPO	26S proteasome regulatory subunit rpn2	50060.6	SCHPO	26S protease regulatory subunit 4 homolog
612.9586	3	-1.7	ASKGSNDDEMK	ASK(655.3541)GSNDDEMK	DQKK	DQK(1318.5711)K	aleitner_M1012_004_26Syeast	16.0149	4.0	0.0	3.3	4.0	3.3	1	-8.0	10619	1005	0.0	O74762	836	1	0	0	P36612	25	1	0	0	107277.4	SCHPO	26S proteasome regulatory subunit rpn2	50060.6	SCHPO	26S protease regulatory subunit 4 homolog
982.8602	3	-3.3	GKYYPLKSMTEK	GK(1485.8304)YYPLKSM(Oxidation)TEK	KVIARLQSYDR	K(1597.8062)VIARLQSYDR	aleitner_M1012_004_26Syeast	85.5677	10.8	4.5	0.21	5.1	6.2	4	-0.2	143	167	7.8	P06732	172	1	0	0	O42897	152	1	0	0	43101.5	HUMAN	Creatine kinase M-type	57346.7	SCHPO	Probable 26S proteasome regulatory subunit rpn3
677.0388	3	-8.4	GGVHVKLAHLSK	GGVHVK(783.3763)LAHLSK	MIDDQR	1382.8034-M(Met-loss)IDDQR	aleitner_M1012_004_26Syeast	57.6337	6.2	0.0	3.2	5.2	5.6	2	-2.8	548	225	5.2	P06732	298	1	0	0	O42897	1	1	0	0	43101.5	HUMAN	Creatine kinase M-type	57346.7	SCHPO	Probable 26S proteasome regulatory subunit rpn3
535.9429	3	3.4	MMGINER	739.4228-M(Oxidation)MGINER	KGEIR	K(1003.4467)GEIR	aleitner_M1012_004_26Syeast	69.2045	9.7	3.7	0.22	6.0	2.1	1	-0.7	122	25	7.3	Q09841	1	1	0	0	O43063	18	1	0	0	29337.7	SCHPO	Probable proteasome subunit beta type-2	24564.3	SCHPO	Probable proteasome subunit beta type-1
789.3917	4	9.4	VTDKLTQLTDNIWCCR	VTDK(1131.5417)LTQLTDNIWC(Carbamidomethyl)C(Carbamidomethyl)R	MMGINERK	2160.0344-M(Oxidation)MGINERK	aleitner_M1012_004_26Syeast	63.1055	7.8	1.7	2.6	5.3	10	3	-4.5	2569	961	3.0	O43063	57	1	0	0	Q09841	1	1	0	0	24564.3	SCHPO	Probable proteasome subunit beta type-1	29337.7	SCHPO	Probable proteasome subunit beta type-2
563.3035	4	-2.8	ELLKPSASVALQR	ELLK(838.3717)PSASVALQR	MFMTR	1548.8875-M(Oxidation)FMTR	aleitner_M1012_004_26Syeast	55.7798	8.2	3.0	0.25	5.2	1.7	2	2.6	8.8	9	10.6	O74894	94	1	0	0	Q9UT97	1	1	0	0	43553.4	SCHPO	26S protease regulatory subunit 6B homolog	27573.3	SCHPO	Probable proteasome subunit alpha type-5
727.7382	3	8.7	LKAYQGIYLMSIR	LK(609.3196)AYQGIYLM(Oxidation)SIR	MPPK	1708.9222-MPPK	aleitner_M1012_004_26Syeast	96.6512	9.2	3.1	0.26	6.1	1.8	1	-4.9	1736	539	3.1	Q10335	192	1	0	0	O42931	1	1	0	0	46680.8	SCHPO	Probable 26S proteasome regulatory subunit rpn7	48965.5	SCHPO	26S protease regulatory subunit 7 homolog
727.7361	3	5.8	LKAYQGIYLMSIR	LK(625.3145)AYQGIYLMSIR	MPPK	1692.9273-M(Oxidation)PPK	aleitner_M1012_004_26Syeast	89.3805	7.1	0.5	0.40	4.0	3.6	2	-0.7	102	34	7.3	Q10335	192	1	0	0	O42931	1	1	0	0	46680.8	SCHPO	Probable 26S proteasome regulatory subunit rpn7	48965.5	SCHPO	26S protease regulatory subunit 7 homolog
727.7368	3	6.8	LKAYQGIYLMSIR	LK(609.3196)AYQGIYLM(Oxidation)SIR	MPPK	1708.9222-MPPK	aleitner_M1012_004_26Syeast	88.2945	8.2	3.0	0.79	5.1	4.6	2	-2.8	425	129	5.2	Q10335	192	1	0	0	O42931	1	1	0	0	46680.8	SCHPO	Probable 26S proteasome regulatory subunit rpn7	48965.5	SCHPO	26S protease regulatory subunit 7 homolog
568.0682	4	9.9	EIQDEKEAEAAR	EIQDEK(880.5634)EAEAAR	ELLKLK	ELLK(1525.7260)LK	aleitner_M1012_004_26Syeast	28.8427	9.0	0.3	0.26	7.9	0.51	2	-5.8	2039	801	2.2	Q10329	236	1	0	0	P50524	27	1	0	0	28277.2	SCHPO	Probable proteasome subunit alpha type-4	30899.5	SCHPO	26S proteasome regulatory subunit rpn12
623.6850	3	7.6	IHAKSMAIDK	IHAK(739.4228)SM(Oxidation)AIDK	KGEIR	K(1266.6642)GEIR	aleitner_M1012_004_26Syeast	17.1375	7.2	2.9	0.27	2.9	5.3	4	-1.2	89	69	6.4	O42931	364	1	0	0	O43063	18	1	0	0	48965.5	SCHPO	26S protease regulatory subunit 7 homolog	24564.3	SCHPO	Probable proteasome subunit beta type-1
771.7289	3	1.7	KNTEDIEMTA	K(1161.6434)NTEDIEMTA	INVKFFEK	INVK(1288.5857)FFEK	aleitner_M1012_004_26Syeast	58.1068	6.0	0.7	0.28	2.9	2.5	6	-4.9	662	436	3.1	P87048	882	1	0	0	Q9UTM3	200	1	0	0	97999.6	SCHPO	26S proteasome regulatory subunit rpn1	51618.9	SCHPO	26S proteasome regulatory subunit rpn5
727.7372	3	-8.9	FFEKEDVQSLKLK	FFEK(570.3377)EDVQSLKLK	KGTK	K(1747.9396)GTK	aleitner_M1012_004_26Syeast	80.1663	5.1	0.0	1.9	5.1	1.9	1	-5.9	1973	582	2.1	Q9UTM3	204	1	0	0	P87048	21	1	0	0	51618.9	SCHPO	26S proteasome regulatory subunit rpn5	97999.6	SCHPO	26S proteasome regulatory subunit rpn1
640.3367	4	5.6	KLEFPLPNEEAR	K(1115.5467)LEFPLPNEEAR	MMGINERK	1579.8246-MMGINERK	aleitner_M1012_004_26Syeast	56.5248	8.2	0.0	0.28	5.1	2.1	6	-4.9	1429	876	3.1	O14126	350	1	0	0	Q09841	1	1	0	0	48836.2	SCHPO	26S protease regulatory subunit 6A	29337.7	SCHPO	Probable proteasome subunit beta type-2
595.3255	4	-3.9	VGKSAVIKTSTR	VGK(1131.5417)SAVIKTSTR	MMGINERK	1383.8086-M(Oxidation)MGINERK	aleitner_M1012_004_26Syeast	47.4920	11.0	5.0	0.37	2.6	51	43	0.4	185	166	8.4	O14126	119	1	0	0	Q09841	1	1	0	0	48836.2	SCHPO	26S protease regulatory subunit 6A	29337.7	SCHPO	Probable proteasome subunit beta type-2
570.7895	4	-9.3	STMLEKIKENQEK	STM(Oxidation)LEKIK(686.3421)ENQEK	NCKK	NC(Carbamidomethyl)K(1730.8761)K	aleitner_M1012_004_26Syeast	29.5538	5.2	0.0	1.4	5.2	1.4	2	-5.9	2273	870	2.1	O14126	72	1	0	0	Q09841	67	1	0	0	48836.2	SCHPO	26S protease regulatory subunit 6A	29337.7	SCHPO	Probable proteasome subunit beta type-2
624.7210	3	7.1	KPRVVTALTMLK	K(499.3006)PRVVTALTM(Oxidation)LK	KSK	K(1509.8953)SK	aleitner_M1012_004_26Syeast	38.3405	4.5	0.0	1.4	4.5	1.4	1	-3.8	510	171	2.1	Q09841	108	1	0	0	O14126	430	1	0	0	29337.7	SCHPO	Probable proteasome subunit beta type-2	48836.2	SCHPO	26S protease regulatory subunit 6A
848.1519	4	4.0	EDLTDEEKAASIAVEDEK	EDLTDEEK(1397.6432)AASIAVEDEK	MCSPSATLTHR	2128.9900-MC(Carbamidomethyl)SPSATLTHR	aleitner_M1012_004_26Syeast	57.4860	9.7	2.5	0.29	5.0	5.8	8	-1.2	302	254	6.8	Q9UUB6	237	1	0	0	Q10335	1	1	0	0	34195.8	SCHPO	Ubiquitin carboxyl-terminal hydrolase 2	46680.8	SCHPO	Probable 26S proteasome regulatory subunit rpn7
669.3580	4	-6.2	NIKVIMATNR	NIK(1498.7701)VIM(Oxidation)ATNR	DTMNVDINAIKK	DTMNVDINAIK(1312.7173)K	aleitner_M1012_004_26Syeast	62.9742	8.6	5.6	0.29	3.0	13	1	-2.4	497	197	5.6	P41836	287	1	0	0	O43063	17	1	0	0	45069.7	SCHPO	26S protease regulatory subunit 8 homolog	24564.3	SCHPO	Probable proteasome subunit beta type-1
551.2788	5	0.17	IDKNTWNSTLETAK	IDK(1131.5417)NTWNSTLETAK	MMGINERK	1757.8836-M(Oxidation)MGINERK	aleitner_M1012_004_26Syeast	7.5865	9.9	3.2	0.29	6.7	2.2	1	-4.8	2745	957	3.2	Q9UUB6	280	1	0	0	Q09841	1	1	0	0	34195.8	SCHPO	Ubiquitin carboxyl-terminal hydrolase 2	29337.7	SCHPO	Probable proteasome subunit beta type-2
616.3284	3	-3.4	KATDDDRWK	K(712.4232)ATDDDRWK	KKSGR	K(1271.6146)KSGR	aleitner_M1012_004_26Syeast	44.7118	6.5	0.2	0.33	3.4	2.9	3	-2.8	221	47	5.2	Q9USQ9	189	1	0	0	Q10329	243	1	0	0	29220.2	SCHPO	Probable proteasome subunit beta type-7	28277.2	SCHPO	Probable proteasome subunit alpha type-4
472.6485	5	-8.1	NPKADPLDER	NPK(1204.6526)ADPLDER	LNFSSLKMK	LNFSSLK(1291.6408)MK	aleitner_M1012_004_26Syeast	15.6602	13.6	1.8	0.33	9.2	4.4	4	-2.4	4029	707	4.4	O74762	130	1	0	0	O59770	184	1	0	0	107277.4	SCHPO	26S proteasome regulatory subunit rpn2	28031.7	SCHPO	Probable proteasome subunit alpha type-7
524.2833	5	4.0	IMKLCFDELKK	IM(Oxidation)K(1176.6179)LC(Carbamidomethyl)FDELKK	KIEFPSYR	K(1577.8197)IEFPSYR	aleitner_M1012_004_26Syeast	28.8497	6.3	1.8	0.33	1.0	16	14	-0.6	51	48	7.4	Q09720	162	1	0	0	O74894	299	1	0	0	21967.5	SCHPO	Probable proteasome subunit beta type-4	43553.4	SCHPO	26S protease regulatory subunit 6B homolog
688.6959	3	-3.0	KNEEKLAEFDK	K(713.3894)NEEKLAEFDK	CIKR	C(Carbamidomethyl)IK(1487.7508)R	aleitner_M1012_004_26Syeast	25.9980	8.8	3.1	0.33	5.7	2.2	1	-4.9	1460	446	3.1	Q10335	87	1	0	0	Q9Y7T8	196	1	0	0	46680.8	SCHPO	Probable 26S proteasome regulatory subunit rpn7	22661.1	SCHPO	Probable proteasome subunit beta type-3
932.1119	3	-9.8	SIAEKMNGASGAELK	SIAEK(1288.5857)MNGASGAELK	KNTEDIEMTA	K(1642.8236)NTEDIEMTA	aleitner_M1012_004_26Syeast	73.3407	7.7	1.1	0.36	1.5	21	40	-1.8	180	257	6.2	P41836	347	1	0	0	P87048	882	1	0	0	45069.7	SCHPO	26S protease regulatory subunit 8 homolog	97999.6	SCHPO	26S proteasome regulatory subunit rpn1
570.3052	3	-1.6	MSSKDISSK	726.4164-MSSKDISSK	MTEVLK	1119.5482-M(Met-loss)TEVLK	aleitner_M1012_004_26Syeast	24.7323	6.0	2.0	2.5	2.2	23	5	-2.5	359	99	5.2	P87048	1	1	0	0	P41836	1	1	0	0	97999.6	SCHPO	26S proteasome regulatory subunit rpn1	45069.7	SCHPO	26S protease regulatory subunit 8 homolog
989.2170	3	-7.2	MDDKMLLTEVHLLESK	MDDK(1047.6917)M(Oxidation)LLTEVHLLESK	KPRRLLK	K(2055.0268)PRRLLK	aleitner_M1012_004_26Syeast	83.0923	10.3	3.1	0.37	6.2	5.1	2	-2.2	1154	396	5.2	Q9P7S2	161	1	0	0	Q9UQY2	173	1	0	0	47341.7	SCHPO	Probable 26S proteasome regulatory subunit rpn6	25082.6	SCHPO	Probable proteasome subunit beta type-6
1158.6313	3	7.1	KLGVKPPKGCLMFGPPGTGK	K(1404.7150)LGVKPPKGC(Carbamidomethyl)LMFGPPGTGK	HGGYKPTDKHK	HGGYK(2206.2006)PTDKHK	aleitner_M1012_004_26Syeast	85.1300	10.8	2.6	0.38	6.0	6.0	10	-1.7	505	484	4.8	O14126	213	1	0	0	P06732	101	1	0	0	48836.2	SCHPO	26S protease regulatory subunit 6A	43101.5	HUMAN	Creatine kinase M-type
507.8063	4	0.44	LLEKLEIK	LLEK(1042.5733)LEIK	LMSKVAEK	LMSK(1122.6900)VAEK	aleitner_M1012_004_26Syeast	50.8458	11.0	4.5	0.38	2.6	71	37	0.4	279	89	8.4	Q9USQ9	104	1	0	0	O14250	111	1	0	0	29220.2	SCHPO	Probable proteasome subunit beta type-7	30111.1	SCHPO	Probable proteasome subunit alpha type-6
683.8651	4	-7.3	MMGINERK	1753.9727-MMGINERK	KFDQLTQALNVAIR	K(1115.5467)FDQLTQALNVAIR	aleitner_M1012_004_26Syeast	86.6952	7.4	1.1	0.38	0.1	55	75	-2.0	232	202	5.6	Q09841	1	1	0	0	P87048	260	1	0	0	29337.7	SCHPO	Probable proteasome subunit beta type-2	97999.6	SCHPO	26S proteasome regulatory subunit rpn1
747.3535	3	-8.3	MMGINER	1373.6787-M(Oxidation)MGINER	KGTKTSETNDR	K(1003.4467)GTKTSETNDR	aleitner_M1012_004_26Syeast	26.6102	9.9	3.2	0.81	1.8	73	17	1.6	82	22	8.1	Q09841	1	1	0	0	P87048	21	1	0	0	29337.7	SCHPO	Probable proteasome subunit beta type-2	97999.6	SCHPO	26S proteasome regulatory subunit rpn1
1457.6733	3	-2.9	MSSKDISSKSPSGNDALNDK	M(Met-loss+Acetyl)SSKDISSK(2379.0664)SPSGNDALNDK	MMGINERKGFDFEYYQR	M(Acetyl+Oxidation)MGINERK(2129.0124)GFDFEYYQR	aleitner_M1012_004_26Syeast	65.7905	7.9	0.6	1.3	4.2	21	4	-1.5	1542	608	3.7	P87048	9	1	0	0	Q09841	8	1	0	0	97999.6	SCHPO	26S proteasome regulatory subunit rpn1	29337.7	SCHPO	Probable proteasome subunit beta type-2
1035.1984	3	-0.30	ATPYRGYSKPNERATK	ATPYRGYSK(1264.6308)PNERATK	KQMSYMLAR	K(1976.0116)QMSYMLAR	aleitner_M1012_004_26Syeast	89.3252	9.0	0.7	3.9	2.8	109	52	-0.7	716	278	6.2	Q09841	226	1	0	0	P87048	294	1	0	0	29337.7	SCHPO	Probable proteasome subunit beta type-2	97999.6	SCHPO	26S proteasome regulatory subunit rpn1
948.4897	3	-9.9	KSLPLQIEVANDCIK	K(1115.5467)SLPLQIEVANDC(Carbamidomethyl)IK	MMGINERK	1864.9968-MMGINERK	aleitner_M1012_004_26Syeast	31.1092	10.2	1.9	0.39	2.4	60	63	-0.2	322	234	7.8	Q9P7S2	99	1	0	0	Q09841	1	1	0	0	47341.7	SCHPO	Probable 26S proteasome regulatory subunit rpn6	29337.7	SCHPO	Probable proteasome subunit beta type-2
829.0608	3	-5.5	KYYSFDNSLK	K(1220.5608)YYSFDNSLK	MSQARGFDR	1401.6816-M(Oxidation)SQARGFDR	aleitner_M1012_004_26Syeast	56.0942	7.2	0.5	0.40	0.0	50	61	-0.7	80	116	8.3	O42897	84	1	0	0	O94517	1	1	0	0	57346.7	SCHPO	Probable 26S proteasome regulatory subunit rpn3	26539.6	SCHPO	Probable proteasome subunit alpha type-1
604.5847	4	-7.5	MEILKIHLEKVSK	M(Oxidation)EILK(831.4160)IHLEKVSK	TMGKNK	TM(Oxidation)GK(1720.9797)NK	aleitner_M1012_004_26Syeast	63.9602	7.4	1.6	0.40	5.8	1.3	1	-3.7	1261	387	3.7	O74445	313	1	0	0	P41836	78	1	0	0	43608.7	SCHPO	Probable 26S protease subunit rpt4	45069.7	SCHPO	26S protease regulatory subunit 8 homolog
805.7802	3	-3.7	MEILKIHLEKVSK	M(Oxidation)EILK(831.4160)IHLEKVSK	TMGKNK	TM(Oxidation)GK(1720.9797)NK	aleitner_M1012_004_26Syeast	64.0193	6.7	1.0	2.3	5.7	4.2	1	-2.7	732	429	3.1	O74445	313	1	0	0	P41836	78	1	0	0	43608.7	SCHPO	Probable 26S protease subunit rpt4	45069.7	SCHPO	26S protease regulatory subunit 8 homolog
514.0081	4	-4.2	MTEVLK	1332.6231-MTEVLK	MSERDTALEK	857.4568-M(Oxidation)SERDTALEK	aleitner_M1012_004_26Syeast	64.3298	10.2	0.2	4.6	5.6	44	19	1.2	384	121	4.6	P41836	1	1	0	0	O74445	1	1	0	0	45069.7	SCHPO	26S protease regulatory subunit 8 homolog	43608.7	SCHPO	Probable 26S protease subunit rpt4
1148.8069	4	-0.17	MCSPSATLTHRTMTEKAR	2498.2177-M(Oxidation)C(Carbamidomethyl)SPSATLTHRTMTEKAR	QGEIDYEALVKLTDGTNGADLR	Q(Gln->pyro-Glu)GEIDYEALVK(2231.0497)LTDGTNGADLR	aleitner_M1012_004_26Syeast	63.1947	13.2	3.8	0.41	3.2	124	59	2.6	174	83	10.0	Q10335	1	1	0	0	O74445	332	1	0	0	46680.8	SCHPO	Probable 26S proteasome regulatory subunit rpn7	43608.7	SCHPO	Probable 26S protease subunit rpt4
686.0228	3	2.3	NHASIDKMK	NHASIDK(996.5240)M(Oxidation)K	DAVKEAAR	DAVK(1196.5860)EAAR	aleitner_M1012_004_26Syeast	17.3573	5.7	2.2	0.42	3.5	1.9	2	-5.8	1065	568	2.2	P41878	246	1	0	0	O59770	190	1	0	0	34572.3	SCHPO	26S proteasome regulatory subunit rpn11	28031.7	SCHPO	Probable proteasome subunit alpha type-7
680.6906	3	1.5	NHASIDKMK	NHASIDK(996.5240)MK	DAVKEAAR	DAVK(1180.5910)EAAR	aleitner_M1012_004_26Syeast	22.6840	5.8	2.3	1.7	2.6	14	4	-2.8	510	162	5.2	P41878	246	1	0	0	O59770	190	1	0	0	34572.3	SCHPO	26S proteasome regulatory subunit rpn11	28031.7	SCHPO	Probable proteasome subunit alpha type-7
521.2443	4	9.0	KNTEDIEMTA	K(914.4168)NTEDIEM(Oxidation)TA	MIDDQR	1304.5806-MIDDQR	aleitner_M1012_004_26Syeast	85.0707	8.3	1.5	0.45	6.8	1.1	1	-6.4	2191	867	1.5	P87048	882	1	0	0	O42897	1	1	0	0	97999.6	SCHPO	26S proteasome regulatory subunit rpn1	57346.7	SCHPO	Probable 26S proteasome regulatory subunit rpn3
1000.4755	3	-9.9	TLSKESARATIDECMR	TLSK(1115.5467)ESARATIDEC(Carbamidomethyl)M(Oxidation)R	MMGINERK	2020.9558-MMGINERK	aleitner_M1012_004_26Syeast	84.0192	6.7	1.7	0.47	3.6	3.9	9	0.4	34	45	6.3	Q9USQ9	201	1	0	0	Q09841	1	1	0	0	29220.2	SCHPO	Probable proteasome subunit beta type-7	29337.7	SCHPO	Probable proteasome subunit beta type-2
935.7719	3	3.4	MSERDTALEKYK	1334.5660-MSERDTALEKYK	ASKGSNDDEMK	ASK(1607.7865)GSNDDEM(Oxidation)K	aleitner_M1012_004_26Syeast	55.0452	8.2	4.5	0.50	2.9	16	6	-2.7	662	219	5.3	O74445	1	1	0	0	O74762	836	1	0	0	43608.7	SCHPO	Probable 26S protease subunit rpt4	107277.4	SCHPO	26S proteasome regulatory subunit rpn2
712.3360	4	-0.92	EKASKGSNDDEMK	EKASK(1391.6820)GSNDDEM(Oxidation)K	KYDKTEDDIK	K(1591.7036)YDKTEDDIK	aleitner_M1012_004_26Syeast	90.5787	7.7	2.1	1.9	1.4	81	40	-0.1	198	98	6.3	O74762	836	1	0	0	O74445	38	1	0	0	107277.4	SCHPO	26S proteasome regulatory subunit rpn2	43608.7	SCHPO	Probable 26S protease subunit rpt4
508.3027	4	7.2	IDKKTTEEK	IDK(938.5801)KTTEEK	KVADLKK	KVADLK(1228.6551)K	aleitner_M1012_004_26Syeast	48.7590	4.9	1.0	2.0	0.2	61	31	-0.2	82	40	4.7	O74762	847	1	0	0	O74445	377	1	0	0	107277.4	SCHPO	26S proteasome regulatory subunit rpn2	43608.7	SCHPO	Probable 26S protease subunit rpt4
708.3412	4	4.6	EKASKGSNDDEMK	EKASK(1391.6820)GSNDDEMK	KYDKTEDDIK	K(1575.7087)YDKTEDDIK	aleitner_M1012_004_26Syeast	89.4480	7.7	1.7	2.5	3.0	42	20	-3.3	1846	598	4.7	O74762	836	1	0	0	O74445	38	1	0	0	107277.4	SCHPO	26S proteasome regulatory subunit rpn2	43608.7	SCHPO	Probable 26S protease subunit rpt4
506.4866	5	6.3	KLGVKPPKGCLMFGPPGTGK	K(459.2482)LGVKPPKGC(Carbamidomethyl)LMFGPPGTGK	MFR	2206.2006-M(Met-loss)FR	aleitner_M1012_004_26Syeast	28.6073	5.0	0.0	0.50	5.0	0.50	1	-5.9	2584	1010	2.0	O14126	213	1	0	0	O14250	1	1	0	0	48836.2	SCHPO	26S protease regulatory subunit 6A	30111.1	SCHPO	Probable proteasome subunit alpha type-6
649.5414	4	-1.8	ASKGSNDDEMK	ASK(1413.6381)GSNDDEMK	MCSPSATLTHR	1318.5711-M(Oxidation)C(Carbamidomethyl)SPSATLTHR	aleitner_M1012_004_26Syeast	26.0902	7.8	1.0	0.56	-0.1	121	75	-0.1	121	78	7.9	O74762	836	1	0	0	Q10335	1	1	0	0	107277.4	SCHPO	26S proteasome regulatory subunit rpn2	46680.8	SCHPO	Probable 26S proteasome regulatory subunit rpn7
831.4636	3	1.8	TKINLIETLR	TK(1291.6408)INLIETLR	NPKADPLDER	NPK(1337.7919)ADPLDER	aleitner_M1012_004_26Syeast	60.3348	7.6	2.5	0.59	4.5	3.9	5	-1.8	184	87	3.1	Q9UTM3	109	1	0	0	O74762	130	1	0	0	51618.9	SCHPO	26S proteasome regulatory subunit rpn5	107277.4	SCHPO	26S proteasome regulatory subunit rpn2
661.5738	4	-1.9	MEQKPEVDYSEK	1291.6408-M(Met-loss)EQKPEVDYSEK	NPKADPLDER	NPK(1488.6984)ADPLDER	aleitner_M1012_004_26Syeast	20.6140	7.2	1.7	0.84	2.5	22	12	-3.0	1038	321	4.7	Q9UTM3	1	1	0	0	O74762	130	1	0	0	51618.9	SCHPO	26S proteasome regulatory subunit rpn5	107277.4	SCHPO	26S proteasome regulatory subunit rpn2
800.0759	3	5.8	IMKLCFDELKK	IM(Oxidation)K(957.4403)LC(Carbamidomethyl)FDELKK	KATDDDR	K(1577.8197)ATDDDR	aleitner_M1012_004_26Syeast	81.4212	9.7	0.0	0.59	3.5	19	12	-1.8	357	236	6.2	Q09720	162	1	0	0	Q9USQ9	189	1	0	0	21967.5	SCHPO	Probable proteasome subunit beta type-4	29220.2	SCHPO	Probable proteasome subunit beta type-7
631.0107	3	2.4	KGTKTSETNDR	K(654.3952)GTKTSETNDR	KLEK	K(1373.6787)LEK	aleitner_M1012_004_26Syeast	35.2867	8.8	0.0	0.60	8.8	0.60	1	-6.9	2952	700	1.1	P87048	21	1	0	0	P06732	366	1	0	0	97999.6	SCHPO	26S proteasome regulatory subunit rpn1	43101.5	HUMAN	Creatine kinase M-type
790.0329	3	-2.8	KDWNACKK	K(1318.5711)DWNAC(Carbamidomethyl)KK	ASKGSNDDEMK	ASK(1186.5805)GSNDDEMK	aleitner_M1012_004_26Syeast	53.2513	10.6	1.7	0.62	3.8	28	10	2.5	58	25	6.8	P50524	16	1	0	0	O74762	836	1	0	0	30899.5	SCHPO	26S proteasome regulatory subunit rpn12	107277.4	SCHPO	26S proteasome regulatory subunit rpn2
926.4717	3	-6.5	VTDKLTQLTDNIWCCR	VTDK(754.4450)LTQLTDNIWC(Carbamidomethyl)C(Carbamidomethyl)R	GTKRR	GTK(2160.0344)RR	aleitner_M1012_004_26Syeast	78.7353	10.4	3.2	0.63	6.3	6.9	3	-1.2	550	191	6.2	O43063	57	1	0	0	O74440	39	1	0	0	24564.3	SCHPO	Probable proteasome subunit beta type-1	35595.6	SCHPO	26S proteasome regulatory subunit rpn8
888.8265	3	9.5	IWKSDEINEVLNK	IWK(1076.6019)SDEINEVLNK	VNLYKFR	VNLYK(1724.8985)FR	aleitner_M1012_004_26Syeast	62.8673	7.6	2.1	0.67	5.5	2.7	1	-1.7	332	145	3.2	Q09682	230	1	0	0	Q9Y7T8	75	1	0	0	27925.7	SCHPO	Probable proteasome subunit alpha type-3	22661.1	SCHPO	Probable proteasome subunit beta type-3
456.8390	5	0.28	MNSIVSK	1485.7576-M(Oxidation)NSIVSK	HKTDLNHENLK	HK(931.4685)TDLNHENLK	aleitner_M1012_004_26Syeast	17.6273	8.8	2.4	0.67	2.0	44	34	1.2	71	54	6.8	P30655	1	1	0	0	P06732	107	1	0	0	29987.0	SCHPO	Probable proteasome subunit beta type-5	43101.5	HUMAN	Creatine kinase M-type
833.0577	3	8.2	MCSPSATLTHR	1220.5608-M(Oxidation)C(Carbamidomethyl)SPSATLTHR	MSQARGFDR	1413.6381-M(Oxidation)SQARGFDR	aleitner_M1012_004_26Syeast	99.0382	11.4	4.2	0.68	6.1	13	3	-4.3	4373	1006	3.7	Q10335	1	1	0	0	O94517	1	1	0	0	46680.8	SCHPO	Probable 26S proteasome regulatory subunit rpn7	26539.6	SCHPO	Probable proteasome subunit alpha type-1
667.0123	3	6.2	LQKYQATVMR	LQK(745.3429)YQATVM(Oxidation)R	MSQAR	1390.7279-M(Oxidation)SQAR	aleitner_M1012_004_26Syeast	43.9125	7.9	1.6	2.9	6.3	6.8	1	-6.4	5496	899	1.6	Q10335	397	1	0	0	O94517	1	1	0	0	46680.8	SCHPO	Probable 26S proteasome regulatory subunit rpn7	26539.6	SCHPO	Probable proteasome subunit alpha type-1
748.0917	3	8.5	ATAIGRASKAAR	ATAIGRASK(1069.5556)AAR	HESLKYR	HESLK(1309.7466)YR	aleitner_M1012_004_26Syeast	90.2248	8.3	3.1	0.69	5.2	4.7	1	-0.7	182	53	7.3	Q10329	168	1	0	0	P87048	144	1	0	0	28277.2	SCHPO	Probable proteasome subunit alpha type-4	97999.6	SCHPO	26S proteasome regulatory subunit rpn1
972.8286	3	-1.2	KQMSYMLAR	K(1788.9046)QMSYMLAR	EYLEKNWKEGLSR	EYLEK(1264.6308)NWKEGLSR	aleitner_M1012_004_26Syeast	83.0982	7.9	1.4	0.97	0.5	138	82	-0.2	221	153	7.4	P87048	294	1	0	0	Q10329	176	1	0	0	97999.6	SCHPO	26S proteasome regulatory subunit rpn1	28277.2	SCHPO	Probable proteasome subunit alpha type-4
1087.5597	3	7.9	KSLPLQIEVANDCIK	K(1532.7028)SLPLQIEVANDC(Carbamidomethyl)IK	GSNDDEMKIDKK	GSNDDEM(Oxidation)KIDK(1864.9968)K	aleitner_M1012_004_26Syeast	70.6717	8.9	1.2	0.70	1.3	64	57	-0.4	177	127	7.6	Q9P7S2	99	1	0	0	O74762	847	1	0	0	47341.7	SCHPO	Probable 26S proteasome regulatory subunit rpn6	107277.4	SCHPO	26S proteasome regulatory subunit rpn2
906.7070	5	8.9	VIGSELVQKYVGEGARMVR	VIGSELVQK(2422.3328)YVGEGARM(Oxidation)VR	LMGQINKMPLLQSSVALLGQK	LM(Oxidation)GQINK(2244.1936)MPLLQSSVALLGQK	aleitner_M1012_004_26Syeast	97.2142	9.1	1.9	0.71	1.6	130	66	0.1	369	169	7.5	O42931	252	1	0	0	Q9US13	262	1	0	0	48965.5	SCHPO	26S protease regulatory subunit 7 homolog	43457.6	SCHPO	Probable 26S proteasome regulatory subunit rpn9
877.0916	3	4.5	QEVAAQKSSEETEDKK	QEVAAQK(822.3768)SSEETEDKK	MFMTR	1943.9324-MFMTR	aleitner_M1012_004_26Syeast	30.8905	6.3	2.6	0.75	1.6	16	20	0.9	26	28	8.9	O94444	231	1	0	0	Q9UT97	1	1	0	0	27140.1	SCHPO	26S proteasome regulatory subunit rpn10	27573.3	SCHPO	Probable proteasome subunit alpha type-5
569.2930	4	9.3	MCSPSATLTHR	1144.5872-M(Met-loss)C(Carbamidomethyl)SPSATLTHR	LMVEMEKK	LMVEMEK(1266.6027)K	aleitner_M1012_004_26Syeast	16.5463	4.6	0.5	0.75	2.9	2.6	4	-6.3	1985	893	1.7	Q10335	1	1	0	0	P06732	365	1	0	0	46680.8	SCHPO	Probable 26S proteasome regulatory subunit rpn7	43101.5	HUMAN	Creatine kinase M-type
880.6736	4	-3.6	MCSPSATLTHRTMTEK	1652.8345-MC(Carbamidomethyl)SPSATLTHRTM(Oxidation)TEK	SIKGYTLPPHCSR	SIK(2003.9115)GYTLPPHC(Carbamidomethyl)SR	aleitner_M1012_004_26Syeast	93.2303	8.4	0.5	0.88	3.4	27	12	-3.0	2187	579	5.0	Q10335	1	1	0	0	P06732	138	1	0	0	46680.8	SCHPO	Probable 26S proteasome regulatory subunit rpn7	43101.5	HUMAN	Creatine kinase M-type
743.7222	3	2.2	GKYYPLKSMTEK	GK(784.3967)YYPLKSMTEK	KNEEK	K(1581.8113)NEEK	aleitner_M1012_004_26Syeast	24.2147	5.1	0.0	2.5	5.1	2.5	1	-4.3	1227	549	2.1	P06732	172	1	0	0	Q10335	87	1	0	0	43101.5	HUMAN	Creatine kinase M-type	46680.8	SCHPO	Probable 26S proteasome regulatory subunit rpn7
877.0920	3	-1.3	MCSPSATLTHR	1499.7231-M(Met-loss)C(Carbamidomethyl)SPSATLTHR	MPFGNTHNKFK	Acetyl-MPFGNTHNK(1266.6027)FK	aleitner_M1012_004_26Syeast	33.0003	6.7	0.4	3.4	1.4	93	32	-2.7	1211	333	5.3	Q10335	1	1	0	0	P06732	9	1	0	0	46680.8	SCHPO	Probable 26S proteasome regulatory subunit rpn7	43101.5	HUMAN	Creatine kinase M-type
978.8350	3	-8.1	QVARNELEKLNFSSLK	QVARNELEK(1058.4855)LNFSSLK	KDWNACK	K(2013.0895)DWNAC(Carbamidomethyl)K	aleitner_M1012_004_26Syeast	85.6382	6.7	1.1	0.75	1.0	33	36	-1.7	197	198	5.7	O59770	177	1	0	0	P50524	16	1	0	0	28031.7	SCHPO	Probable proteasome subunit alpha type-7	30899.5	SCHPO	26S proteasome regulatory subunit rpn12
830.7628	3	7.8	MSTLDLNHLADLYDR	844.4364-M(Met-loss)STLDLNHLADLYDR	MKDAVK	M(Oxidation)K(1782.8788)DAVK	aleitner_M1012_004_26Syeast	79.9325	5.3	0.3	4.7	2.9	21	7	-2.8	771	277	5.2	P50524	1	1	0	0	O59770	186	1	0	0	30899.5	SCHPO	26S proteasome regulatory subunit rpn12	28031.7	SCHPO	Probable proteasome subunit alpha type-7
1107.8610	3	-3.9	MNGASGAELKGVCTEAGMFALR	MNGASGAELK(1051.5087)GVC(Carbamidomethyl)TEAGMFALR	MPFGNTHNK	2407.1334-M(Met-loss)PFGNTHNK	aleitner_M1012_004_26Syeast	67.8305	13.5	1.1	0.76	8.8	8.1	8	-1.2	1235	409	6.8	P41836	357	1	0	0	P06732	1	1	0	0	45069.7	SCHPO	26S protease regulatory subunit 8 homolog	43101.5	HUMAN	Creatine kinase M-type
773.4169	3	-0.98	VLNKGDSGEMSLQK	VLNK(796.4807)GDSGEM(Oxidation)SLQK	KLRDK	K(1658.8185)LRDK	aleitner_M1012_004_26Syeast	58.9572	5.0	0.9	1.3	1.9	11	9	-1.7	120	89	3.1	P41836	390	1	0	0	P06732	41	1	0	0	45069.7	SCHPO	26S protease regulatory subunit 8 homolog	43101.5	HUMAN	Creatine kinase M-type
456.8515	5	-2.2	QDLADATVETLKAIEGK	QDLADATVETLK(478.2791)AIEGK	MPPK	1939.0150-M(Met-loss)PPK	aleitner_M1012_004_26Syeast	42.1850	10.8	1.0	0.77	9.8	1.4	1	-4.9	12148	912	3.1	P87048	580	1	0	0	O42931	1	1	0	0	97999.6	SCHPO	26S proteasome regulatory subunit rpn1	48965.5	SCHPO	26S protease regulatory subunit 7 homolog
776.7358	3	-0.028	MSSKDISSK	1476.7460-M(Met-loss)SSKDISSK	MSERDTALEKYK	988.5077-M(Met-loss)SERDTALEKYK	aleitner_M1012_004_26Syeast	64.8517	7.3	4.1	0.78	1.9	27	10	-1.6	266	150	5.9	P87048	1	1	0	0	O74445	1	1	0	0	97999.6	SCHPO	26S proteasome regulatory subunit rpn1	43608.7	SCHPO	Probable 26S protease subunit rpt4
693.8258	4	5.5	MSSKDISSKSPSGNDALNDK	M(Oxidation)SSKDISSK(675.2898)SPSGNDALNDK	MSER	2234.0373-M(Oxidation)SER	aleitner_M1012_004_26Syeast	7.9172	12.1	3.7	0.85	8.0	11	3	-0.1	1793	377	6.2	P87048	9	1	0	0	O74445	1	1	0	0	97999.6	SCHPO	26S proteasome regulatory subunit rpn1	43608.7	SCHPO	Probable 26S protease subunit rpt4
650.3386	3	6.0	KNTEDIEMTA	K(781.4698)NTEDIEM(Oxidation)TA	LKDLR	LK(1304.5806)DLR	aleitner_M1012_004_26Syeast	74.5278	5.4	1.0	3.0	2.3	21	11	-2.8	499	188	5.2	P87048	882	1	0	0	O74445	26	1	0	0	97999.6	SCHPO	26S proteasome regulatory subunit rpn1	43608.7	SCHPO	Probable 26S protease subunit rpt4
625.0714	4	5.9	KIIEEEGFTNR	K(1161.5587)IIEEEGFTNR	MSSKDISSK	Acetyl-MSSK(1472.7511)DISSK	aleitner_M1012_004_26Syeast	32.3737	7.6	0.4	0.78	4.5	6.3	3	-4.9	3481	836	3.1	P30655	19	1	0	0	P87048	4	1	0	0	29987.0	SCHPO	Probable proteasome subunit beta type-5	97999.6	SCHPO	26S proteasome regulatory subunit rpn1
727.7376	3	-6.5	TKDAVVLGVEK	TK(1022.5397)DAVVLGVEK	LKPQDER	LK(1295.7337)PQDER	aleitner_M1012_004_26Syeast	86.2128	5.7	0.2	0.81	5.5	0.92	1	-0.6	54	49	2.3	Q9UT97	43	1	0	0	P36612	93	1	0	0	27573.3	SCHPO	Probable proteasome subunit alpha type-5	50060.6	SCHPO	26S protease regulatory subunit 4 homolog
641.3299	4	-6.5	KALSSLK	K(1815.8374)ALSSLK	QEVAAQKSSEETEDK	QEVAAQK(883.5379)SSEETEDK	aleitner_M1012_004_26Syeast	64.1572	8.5	4.4	0.81	2.6	36	9	2.5	38	10	8.0	Q9P7S2	244	1	0	0	O94444	231	1	0	0	47341.7	SCHPO	Probable 26S proteasome regulatory subunit rpn6	27140.1	SCHPO	26S proteasome regulatory subunit rpn10
547.8115	4	5.6	KQLATSLR	K(1271.6544)QLATSLR	MKDAVKEAAR	M(Oxidation)KDAVK(1053.6182)EAAR	aleitner_M1012_004_26Syeast	45.9018	10.8	0.3	0.84	5.2	22	17	0.8	280	175	5.6	Q09720	86	1	0	0	O59770	190	1	0	0	21967.5	SCHPO	Probable proteasome subunit beta type-4	28031.7	SCHPO	Probable proteasome subunit alpha type-7
605.0093	3	-6.5	IHAKSMAIDK	IHAK(699.4167)SMAIDK	KVTSK	K(1250.6693)VTSK	aleitner_M1012_004_26Syeast	19.0533	7.9	0.0	0.87	6.3	2.0	2	-5.3	796	414	2.7	O42931	364	1	0	0	Q09682	50	1	0	0	48965.5	SCHPO	26S protease regulatory subunit 7 homolog	27925.7	SCHPO	Probable proteasome subunit alpha type-3
563.0516	4	1.5	KIYNEYPPTK	K(996.5240)IYNEYPPTK	DAVKEAAR	DAVK(1389.7180)EAAR	aleitner_M1012_004_26Syeast	42.7142	8.6	1.3	0.88	5.5	5.6	3	-0.7	223	71	5.2	O94579	99	1	0	0	O59770	190	1	0	0	26404.3	SCHPO	Probable proteasome subunit alpha type-2	28031.7	SCHPO	Probable proteasome subunit alpha type-7
777.0933	3	-4.7	QDPKKHLDAEVQK	Q(Gln->pyro-Glu)DPKK(810.4851)HLDAEVQK	KVADLK	K(1655.8519)VADLK	aleitner_M1012_004_26Syeast	92.6297	9.9	0.0	0.89	9.9	0.89	2	-4.8	3338	723	3.2	P41878	281	1	0	0	O74445	372	1	0	0	34572.3	SCHPO	26S proteasome regulatory subunit rpn11	43608.7	SCHPO	Probable 26S protease subunit rpt4
973.8746	3	0.28	KIEIPLPNEVGR	K(1554.8188)IEIPLPNEVGR	MESLQRLLQGAR	1501.8504-M(Oxidation)ESLQRLLQGAR	aleitner_M1012_004_26Syeast	65.4688	9.2	0.1	1.3	6.0	8.0	6	-2.1	809	351	3.2	O74445	297	1	0	0	P41878	1	1	0	0	43608.7	SCHPO	Probable 26S protease subunit rpt4	34572.3	SCHPO	26S proteasome regulatory subunit rpn11
1102.8660	3	-5.6	LFQAEYAYKAVENASTCIGIK	LFQAEYAYK(930.4117)AVENASTC(Carbamidomethyl)IGIK	MIDDQR	2513.2512-M(Oxidation)IDDQR	aleitner_M1012_004_26Syeast	65.4390	11.5	3.3	0.91	7.3	9.3	2	-1.4	1133	407	6.3	O59770	28	1	0	0	O42897	1	1	0	0	28031.7	SCHPO	Probable proteasome subunit alpha type-7	57346.7	SCHPO	Probable 26S proteasome regulatory subunit rpn3
856.1544	4	-9.9	KYYSFDNSLK	K(2157.0089)YYSFDNSLK	MSSIGTGYDLGLFFSPDGR	1401.6816-MSSIGTGYDLGLFFSPDGR	aleitner_M1012_004_26Syeast	72.0893	6.2	0.0	4.1	-0.1	176	69	-1.7	458	182	6.3	O42897	84	1	0	0	O59770	1	1	0	0	57346.7	SCHPO	Probable 26S proteasome regulatory subunit rpn3	28031.7	SCHPO	Probable proteasome subunit alpha type-7
695.8643	4	-9.3	AKYASQKRP	AK(1731.8713)YASQKRP	MSSKSSLELANNAVK	1185.6506-M(Oxidation)SSKSSLELANNAVK	aleitner_M1012_004_26Syeast	29.8527	6.5	2.8	0.91	1.4	21	30	-3.0	309	381	5.1	Q9UUB6	293	1	0	0	Q9P7S2	1	1	0	0	34195.8	SCHPO	Ubiquitin carboxyl-terminal hydrolase 2	47341.7	SCHPO	Probable 26S proteasome regulatory subunit rpn6
755.6374	4	-2.0	DTMNVDINAIKKGEIR	DTM(Oxidation)NVDINAIK(1186.5805)KGEIR	KDWNACKK	K(1970.0143)DWNAC(Carbamidomethyl)KK	aleitner_M1012_004_26Syeast	73.4320	6.3	1.5	0.92	1.6	18	15	-3.3	401	393	4.7	O43063	17	1	0	0	P50524	16	1	0	0	24564.3	SCHPO	Probable proteasome subunit beta type-1	30899.5	SCHPO	26S proteasome regulatory subunit rpn12
712.3765	4	-8.4	MSTLDLNHLADLYDRK	925.5597-M(Oxidation)STLDLNHLADLYDRK	KASLLTR	K(2058.0092)ASLLTR	aleitner_M1012_004_26Syeast	74.5873	6.0	0.3	0.93	3.5	4.9	8	-4.0	697	577	4.0	P50524	1	1	0	0	Q9UUB6	223	1	0	0	30899.5	SCHPO	26S proteasome regulatory subunit rpn12	34195.8	SCHPO	Ubiquitin carboxyl-terminal hydrolase 2
565.0548	4	3.4	KHLDAEVQK	K(1189.6053)HLDAEVQK	LCFDELKK	LC(Carbamidomethyl)FDELK(1204.6452)K	aleitner_M1012_004_26Syeast	20.4415	4.2	1.1	0.94	1.4	7.2	12	-5.2	883	540	2.8	P41878	281	1	0	0	Q09720	169	1	0	0	34572.3	SCHPO	26S proteasome regulatory subunit rpn11	21967.5	SCHPO	Probable proteasome subunit beta type-4
508.9282	3	-9.1	MSQAR	932.4967-MSQAR	AKYASQK	AK(729.3480)YASQK	aleitner_M1012_004_26Syeast	85.9110	6.3	0.7	0.94	2.0	12	6	1.6	16	7	4.3	O94517	1	1	0	0	Q9UUB6	293	1	0	0	26539.6	SCHPO	Probable proteasome subunit alpha type-1	34195.8	SCHPO	Ubiquitin carboxyl-terminal hydrolase 2
793.4189	4	-9.5	MSSKDISSKSPSGNDALNDK	Acetyl-MSSKDISSK(1047.6917)SPSGNDALNDK	KPRRLLK	K(2260.0529)PRRLLK	aleitner_M1012_004_26Syeast	75.2208	4.1	2.1	0.94	-0.6	33	34	-1.2	53	49	6.8	P87048	9	1	0	0	Q9UQY2	173	1	0	0	97999.6	SCHPO	26S proteasome regulatory subunit rpn1	25082.6	SCHPO	Probable proteasome subunit beta type-6
903.7555	3	1.8	KMSAQSCACMVR	K(1264.6308)MSAQSC(Carbamidomethyl)AC(Carbamidomethyl)M(Oxidation)VR	KQMSYMLAR	K(1581.6772)QMSYMLAR	aleitner_M1012_004_26Syeast	79.8150	5.6	1.4	4.0	2.5	26	9	-4.9	2126	636	3.1	Q9UQY2	86	1	0	0	P87048	294	1	0	0	25082.6	SCHPO	Probable proteasome subunit beta type-6	97999.6	SCHPO	26S proteasome regulatory subunit rpn1
995.4862	3	4.5	MNSTEEIDLYNRWK	1185.5877-MNSTEEIDLYNRWK	MSERDTALEK	1935.9037-M(Met-loss)SERDTALEK	aleitner_M1012_004_26Syeast	56.0162	7.7	1.5	0.96	1.4	49	75	-1.7	341	361	6.3	O74894	1	1	0	0	O74445	1	1	0	0	43553.4	SCHPO	26S protease regulatory subunit 6B homolog	43608.7	SCHPO	Probable 26S protease subunit rpt4
490.7852	4	5.9	MSSKDISSK	1108.6604-M(Met-loss)SSKDISSK	QAREKVLK	QAREK(988.5077)VLK	aleitner_M1012_004_26Syeast	47.4178	7.0	1.3	0.97	3.7	7.8	3	-4.3	1207	417	3.3	P87048	1	1	0	0	P36612	432	1	0	0	97999.6	SCHPO	26S proteasome regulatory subunit rpn1	50060.6	SCHPO	26S protease regulatory subunit 4 homolog
1038.2523	4	6.2	MGQAQSGNFSNFGDGANGDNKK	2037.0288-M(Met-loss)GQAQSGNFSNFGDGANGDNKK	HCLIKMNHGTTTLAFR	HC(Carbamidomethyl)LIK(2249.9938)MNHGTTTLAFR	aleitner_M1012_004_26Syeast	53.8683	10.0	2.4	0.98	1.9	181	92	0.1	579	233	8.1	P36612	1	1	0	0	P30655	57	1	0	0	50060.6	SCHPO	26S protease regulatory subunit 4 homolog	29987.0	SCHPO	Probable proteasome subunit beta type-5
636.6871	3	6.8	HKTDLNHENLK	HK(559.3370)TDLNHENLK	FKK	FK(1485.7576)K	aleitner_M1012_004_26Syeast	29.8740	6.3	0.0	0.99	6.3	0.99	1	-6.9	1940	759	1.1	P06732	107	1	0	0	O94517	182	1	0	0	43101.5	HUMAN	Creatine kinase M-type	26539.6	SCHPO	Probable proteasome subunit alpha type-1
746.8669	4	3.8	MNSIVSKYTQSTNNDDPK	1073.5254-M(Met-loss)NSIVSKYTQSTNNDDPK	MSQARGFDR	2047.9698-M(Met-loss)SQARGFDR	aleitner_M1012_004_26Syeast	56.0113	8.7	2.0	1.0	6.7	3.1	1	-0.7	190	186	8.9	P30655	1	1	0	0	O94517	1	1	0	0	29987.0	SCHPO	Probable proteasome subunit beta type-5	26539.6	SCHPO	Probable proteasome subunit alpha type-1
690.3296	4	7.1	MSQARGFDR	1690.7720-MSQARGFDR	ASKGSNDDEMKIDK	ASK(1204.5659)GSNDDEM(Oxidation)KIDK	aleitner_M1012_004_26Syeast	68.1925	6.1	2.5	1.0	1.4	27	16	-1.7	234	100	4.7	O94517	1	1	0	0	O74762	836	1	0	0	26539.6	SCHPO	Probable proteasome subunit alpha type-1	107277.4	SCHPO	26S proteasome regulatory subunit rpn2
776.4453	3	-9.4	TVQKVETAVLSTTVK	TVQK(723.4167)VETAVLSTTVK	KVPDK	K(1740.9873)VPDK	aleitner_M1012_004_26Syeast	52.3923	8.5	0.0	1.7	8.5	1.7	1	-5.3	3942	1045	2.1	O74762	810	1	0	0	O94517	53	1	0	0	107277.4	SCHPO	26S proteasome regulatory subunit rpn2	26539.6	SCHPO	Probable proteasome subunit alpha type-1
675.8432	4	6.0	CIDMFIHKSAELYKNPK	C(Carbamidomethyl)IDM(Oxidation)FIHK(590.2887)SAELYKNPK	MFR	2247.1068-MFR	aleitner_M1012_004_26Syeast	54.4603	8.8	1.2	1.1	5.7	8.1	3	-2.8	2108	539	5.3	O74762	121	1	0	0	O14250	1	1	0	0	107277.4	SCHPO	26S proteasome regulatory subunit rpn2	30111.1	SCHPO	Probable proteasome subunit alpha type-6
564.0378	4	7.7	DNLSWLSKANNWSK	DNLSWLSK(590.2887)ANNWSK	MFR	1799.8842-MFR	aleitner_M1012_004_26Syeast	58.3205	5.8	0.0	1.1	5.8	1.1	1	-3.8	792	482	4.2	O74762	377	1	0	0	O14250	1	1	0	0	107277.4	SCHPO	26S proteasome regulatory subunit rpn2	30111.1	SCHPO	Probable proteasome subunit alpha type-6
1035.1959	3	2.6	MATTVKDTMNVDINAIK	Acetyl-MATTVK(1196.6037)DTMNVDINAIK	KAQSGPDASAK	K(2044.0221)AQSGPDASAK	aleitner_M1012_004_26Syeast	75.7602	7.8	0.3	1.1	1.6	67	96	0.0	194	208	6.2	O43063	6	1	0	0	P36612	45	1	0	0	24564.3	SCHPO	Probable proteasome subunit beta type-1	50060.6	SCHPO	26S protease regulatory subunit 4 homolog
425.5717	3	-1.5	DKPK	DK(787.4150)PK	MATTVK	624.3483-MATTVK	aleitner_M1012_004_26Syeast	26.6663	6.6	0.1	3.8	1.9	65	17	1.9	65	18	6.8	P36612	28	1	0	0	O43063	1	1	0	0	50060.6	SCHPO	26S protease regulatory subunit 4 homolog	24564.3	SCHPO	Probable proteasome subunit beta type-1
803.0948	3	6.1	KVIARLQSYDR	K(1058.4855)VIARLQSYDR	KDWNACK	K(1485.8304)DWNAC(Carbamidomethyl)K	aleitner_M1012_004_26Syeast	77.7417	7.7	2.5	1.1	3.0	21	8	-0.1	150	75	7.9	O42897	152	1	0	0	P50524	16	1	0	0	57346.7	SCHPO	Probable 26S proteasome regulatory subunit rpn3	30899.5	SCHPO	26S proteasome regulatory subunit rpn12
745.0344	3	8.1	MSQARGFDR	1296.6060-M(Met-loss)SQARGFDR	MPPKEDWEK	1073.5254-MPPKEDWEK	aleitner_M1012_004_26Syeast	30.8543	5.5	1.5	1.1	1.9	11	6	-2.4	181	118	3.6	O94517	1	1	0	0	O42931	1	1	0	0	26539.6	SCHPO	Probable proteasome subunit alpha type-1	48965.5	SCHPO	26S protease regulatory subunit 7 homolog
635.6395	3	8.3	MPPKEDWEK	745.3429-MPPKEDWEK	MSQAR	1296.6060-M(Oxidation)SQAR	aleitner_M1012_004_26Syeast	62.5922	5.5	0.0	3.6	5.5	3.6	1	-5.9	3751	577	2.1	O42931	1	1	0	0	O94517	1	1	0	0	48965.5	SCHPO	26S protease regulatory subunit 7 homolog	26539.6	SCHPO	Probable proteasome subunit alpha type-1
671.0462	3	8.0	KQMSYMLAR	K(883.5379)QMSYMLAR	KALSSLK	K(1264.6308)ALSSLK	aleitner_M1012_004_26Syeast	75.7118	7.7	1.8	1.1	4.0	9.9	10	-1.5	248	130	4.8	P87048	294	1	0	0	Q9P7S2	244	1	0	0	97999.6	SCHPO	26S proteasome regulatory subunit rpn1	47341.7	SCHPO	Probable 26S proteasome regulatory subunit rpn6
1083.5825	3	7.7	GTKTSETNDRNSTNNTK	GTK(1380.8341)TSETNDRNSTNNTK	SAKIVRTLIDK	SAK(2004.9348)IVRTLIDK	aleitner_M1012_004_26Syeast	99.1038	8.4	2.3	3.9	2.1	140	53	-1.7	1206	415	6.3	P87048	24	1	0	0	Q9P7S2	85	1	0	0	97999.6	SCHPO	26S proteasome regulatory subunit rpn1	47341.7	SCHPO	Probable 26S proteasome regulatory subunit rpn6
1287.6165	3	-1.1	VVKGNQKFSSTADYMNMSS	VVK(1750.8811)GNQKFSSTADYMNM(Oxidation)SS	VLSNYMKQEALSSK	VLSNYM(Oxidation)K(2247.0188)QEALSSK	aleitner_M1012_004_26Syeast	87.2013	10.0	2.4	1.1	5.0	18	10	-3.0	1577	1120	5.0	O42931	422	1	0	0	O14250	89	1	0	0	48965.5	SCHPO	26S protease regulatory subunit 7 homolog	30111.1	SCHPO	Probable proteasome subunit alpha type-6
726.6958	3	-3.9	MEQKPEVDYSEK	M(Met-loss+Acetyl)EQK(784.4331)PEVDYSEK	MNSIVSK	1530.7090-M(Met-loss)NSIVSK	aleitner_M1012_004_26Syeast	67.7427	6.6	0.4	1.1	3.5	8.8	4	-2.8	553	186	5.2	Q9UTM3	4	1	0	0	P30655	1	1	0	0	51618.9	SCHPO	26S proteasome regulatory subunit rpn5	29987.0	SCHPO	Probable proteasome subunit beta type-5
423.4394	5	3.2	KAQSGPDASAK	K(1053.6182)AQSGPDASAK	KQLATSLR	K(1196.6037)QLATSLR	aleitner_M1012_004_26Syeast	17.3415	5.5	1.0	1.1	-1.0	95	68	-1.4	124	89	6.5	P36612	45	1	0	0	Q09720	86	1	0	0	50060.6	SCHPO	26S protease regulatory subunit 4 homolog	21967.5	SCHPO	Probable proteasome subunit beta type-4
674.8635	4	9.1	QKSLEKTLVPYLR	Q(Gln->pyro-Glu)KSLEK(1138.5077)TLVPYLR	MSRSYDSR	1694.9607-MSRSYDSR	aleitner_M1012_004_26Syeast	60.6137	7.9	2.3	1.2	3.2	25	19	-3.3	1709	567	4.7	O42897	318	1	0	0	Q09682	1	1	0	0	57346.7	SCHPO	Probable 26S proteasome regulatory subunit rpn3	27925.7	SCHPO	Probable proteasome subunit alpha type-3
594.3085	4	9.6	QDPKKHLDAEVQK	QDPKK(838.3717)HLDAEVQK	MFMTR	1672.8784-MFM(Oxidation)TR	aleitner_M1012_004_26Syeast	24.3577	6.1	0.1	1.2	1.9	18	13	-2.8	375	182	6.3	P41878	281	1	0	0	Q9UT97	1	1	0	0	34572.3	SCHPO	26S proteasome regulatory subunit rpn11	27573.3	SCHPO	Probable proteasome subunit alpha type-5
545.5513	4	0.41	DTTKNKMVCK	DTTKNK(938.5801)M(Oxidation)VC(Carbamidomethyl)K	VGKSAVIK	VGK(1377.6632)SAVIK	aleitner_M1012_004_26Syeast	36.8282	9.4	3.1	1.2	6.3	6.8	1	1.5	101	21	9.5	Q09682	223	1	0	0	O14126	119	1	0	0	27925.7	SCHPO	Probable proteasome subunit alpha type-3	48836.2	SCHPO	26S protease regulatory subunit 6A
506.5131	4	6.3	MSQARGFDR	939.5178-M(Oxidation)SQARGFDR	WKALER	WK(1220.5608)ALER	aleitner_M1012_004_26Syeast	22.7485	6.0	0.2	1.2	-0.8	181	38	-1.8	377	70	6.1	O94517	1	1	0	0	O74894	14	1	0	0	26539.6	SCHPO	Probable proteasome subunit alpha type-1	43553.4	SCHPO	26S protease regulatory subunit 6B homolog
496.2668	4	-7.0	KVADLKK	K(1180.5401)VADLKK	QSKYTYDR	Q(Gln->pyro-Glu)SK(938.5801)YTYDR	aleitner_M1012_004_26Syeast	19.2642	4.1	1.9	1.3	-0.6	42	29	-0.6	42	30	4.7	O74445	372	1	0	0	Q09841	236	1	0	0	43608.7	SCHPO	Probable 26S protease subunit rpt4	29337.7	SCHPO	Probable proteasome subunit beta type-2
484.6670	5	-8.5	NELEKLNFSSLKMK	NELEK(722.4327)LNFSSLKM(Oxidation)K	KNVPK	K(1833.9546)NVPK	aleitner_M1012_004_26Syeast	39.3283	8.3	1.5	1.3	6.8	3.6	2	-4.9	7726	1003	1.5	O59770	177	1	0	0	Q10329	49	1	0	0	28031.7	SCHPO	Probable proteasome subunit alpha type-7	28277.2	SCHPO	Probable proteasome subunit alpha type-4
619.6834	3	5.1	KNVPK	K(1271.6544)NVPK	MKDAVKEAAR	M(Oxidation)K(722.4327)DAVKEAAR	aleitner_M1012_004_26Syeast	63.2027	6.7	2.5	2.4	3.6	15	3	0.4	105	44	3.1	Q10329	49	1	0	0	O59770	186	1	0	0	28277.2	SCHPO	Probable proteasome subunit alpha type-4	28031.7	SCHPO	Probable proteasome subunit alpha type-7
672.5665	4	0.072	MSQARGFDR	1619.7389-MSQARGFDR	MEQKPEVDYSEK	1204.5659-MEQKPEVDYSEK	aleitner_M1012_004_26Syeast	46.9328	5.2	1.5	1.4	0.5	29	38	-3.3	339	360	4.7	O94517	1	1	0	0	Q9UTM3	1	1	0	0	26539.6	SCHPO	Probable proteasome subunit alpha type-1	51618.9	SCHPO	26S proteasome regulatory subunit rpn5
513.0200	4	-3.1	SIAEKMNGASGAELK	SIAEK(527.3067)M(Oxidation)NGASGAELK	KSR	K(1658.8185)SR	aleitner_M1012_004_26Syeast	43.3110	5.8	0.0	1.4	5.8	1.4	1	-4.8	1827	473	0.0	P41836	347	1	0	0	O74894	359	1	0	0	45069.7	SCHPO	26S protease regulatory subunit 8 homolog	43553.4	SCHPO	26S protease regulatory subunit 6B homolog
833.7986	3	-6.3	YKDAYVYSIVAIARIK	YK(626.3388)DAYVYSIVAIARIK	GEKR	GEK(2010.1190)R	aleitner_M1012_004_26Syeast	92.5450	8.1	0.0	1.4	8.1	1.4	1	-5.9	3485	1030	2.1	Q9US13	113	1	0	0	Q9UTM3	331	1	0	0	43457.6	SCHPO	Probable 26S proteasome regulatory subunit rpn9	51618.9	SCHPO	26S proteasome regulatory subunit rpn5
814.4328	3	-6.4	IKENQEKISNNK	IK(996.5240)ENQEKISNNK	DAVKEAAR	DAVK(1581.8362)EAAR	aleitner_M1012_004_26Syeast	53.9107	11.9	3.1	1.4	8.8	6.0	1	-3.8	1891	712	4.2	O14126	72	1	0	0	O59770	190	1	0	0	48836.2	SCHPO	26S protease regulatory subunit 6A	28031.7	SCHPO	Probable proteasome subunit alpha type-7
510.6576	5	-1.6	MSRSYDSRTTIFSPEGR	690.3588-M(Met-loss)SRSYDSRTTIFSPEGR	KYDK	K(1995.9650)YDK	aleitner_M1012_004_26Syeast	29.7802	6.2	0.4	1.5	1.8	23	14	-3.2	494	382	4.8	Q09682	1	1	0	0	O74445	38	1	0	0	27925.7	SCHPO	Probable proteasome subunit alpha type-3	43608.7	SCHPO	Probable 26S protease subunit rpt4
652.0812	4	-1.9	FEAQKDTVHMIFNQK	FEAQK(769.3970)DTVHMIFNQK	MESLQR	1972.9717-M(Met-loss)ESLQR	aleitner_M1012_004_26Syeast	29.1252	5.1	0.0	1.5	4.1	2.8	2	-4.9	832	696	1.5	O94444	30	1	0	0	P41878	1	1	0	0	27140.1	SCHPO	26S proteasome regulatory subunit rpn10	34572.3	SCHPO	26S proteasome regulatory subunit rpn11
810.4376	3	3.8	IHAKSMAIDKDIR	IHAK(931.4685)SMAIDKDIR	MNSIVSK	1634.8814-M(Oxidation)NSIVSK	aleitner_M1012_004_26Syeast	30.6247	5.5	0.8	1.6	2.4	11	12	-1.2	110	98	5.3	O42931	364	1	0	0	P30655	1	1	0	0	48965.5	SCHPO	26S protease regulatory subunit 7 homolog	29987.0	SCHPO	Probable proteasome subunit beta type-5
626.8285	4	-7.3	GKYYPLKSMTEK	GK(1043.5651)YYPLKSM(Oxidation)TEK	NKPGVYTK	NK(1597.8062)PGVYTK	aleitner_M1012_004_26Syeast	60.3863	6.0	0.3	1.6	2.9	13	7	-4.9	2494	666	3.1	P06732	172	1	0	0	P00761	210	1	0	0	43101.5	HUMAN	Creatine kinase M-type	24409.7	PIG	Trypsin
453.0078	4	0.23	SAKGTK	SAK(1217.6629)GTK	HRENKIQR	HRENK(728.4069)IQR	aleitner_M1012_004_26Syeast	8.0796	10.3	3.2	1.6	2.5	214	39	0.9	584	83	7.8	O74440	36	1	0	0	O94444	104	1	0	0	35595.6	SCHPO	26S proteasome regulatory subunit rpn8	27140.1	SCHPO	26S proteasome regulatory subunit rpn10
471.2699	4	-5.7	NKYAIQLPLPPK	NK(500.2482)YAIQLPLPPK	MTDK	1518.8810-M(Met-loss)TDK	aleitner_M1012_004_26Syeast	31.6382	5.5	0.0	1.6	5.5	1.6	1	-6.4	4282	828	0.0	O42931	150	1	0	0	O94579	1	1	0	0	48965.5	SCHPO	26S protease regulatory subunit 7 homolog	26404.3	SCHPO	Probable proteasome subunit alpha type-2
816.4226	3	-7.0	KILFENPDEATK	K(1042.5335)ILFENPDEATK	EWDSKLK	EWDSK(1541.7977)LK	aleitner_M1012_004_26Syeast	81.6328	7.8	0.0	1.8	7.8	1.8	1	-4.8	3669	644	1.1	P36612	357	1	0	0	O74445	24	1	0	0	50060.6	SCHPO	26S protease regulatory subunit 4 homolog	43608.7	SCHPO	Probable 26S protease subunit rpt4
604.5839	4	5.0	DVEFLHSDKIDTIVK	DVEFLHSDK(656.3745)IDTIVK	MATTVK	1895.9880-M(Met-loss)ATTVK	aleitner_M1012_004_26Syeast	64.9237	7.0	0.0	1.8	7.0	1.8	1	-3.8	1977	594	1.1	Q10329	224	1	0	0	O43063	1	1	0	0	28277.2	SCHPO	Probable proteasome subunit alpha type-4	24564.3	SCHPO	Probable proteasome subunit beta type-1
1179.2273	3	8.6	MFMTRSEYDRGVNTFSPEGR	1139.5611-M(Oxidation)FMTRSEYDRGVNTFSPEGR	HGGYKPTDK	HGGYK(2533.1366)PTDK	aleitner_M1012_004_26Syeast	66.9127	10.4	1.3	1.9	4.5	63	21	0.4	730	243	8.0	Q9UT97	1	1	0	0	P06732	101	1	0	0	27573.3	SCHPO	Probable proteasome subunit alpha type-5	43101.5	HUMAN	Creatine kinase M-type
668.3774	3	-5.8	NKMVCKIWK	NK(796.4807)MVC(Carbamidomethyl)KIWK	KLRDK	K(1343.7094)LRDK	aleitner_M1012_004_26Syeast	35.3757	6.3	2.1	1.9	4.2	7.0	1	1.6	35	19	9.6	Q09682	223	1	0	0	P06732	41	1	0	0	27925.7	SCHPO	Probable proteasome subunit alpha type-3	43101.5	HUMAN	Creatine kinase M-type
552.6152	3	-6.7	MSRSYDSR	654.3952-MSRSYDSR	KLEK	K(1138.5077)LEK	aleitner_M1012_004_26Syeast	56.6908	3.0	0.6	1.9	2.4	3.0	1	-2.7	100	61	5.4	Q09682	1	1	0	0	P06732	366	1	0	0	27925.7	SCHPO	Probable proteasome subunit alpha type-3	43101.5	HUMAN	Creatine kinase M-type
1176.9000	3	0.44	MEQKPEVDYSEKFAELQK	M(Acetyl+Oxidation)EQK(1271.6146)PEVDYSEKFAELQK	KATDDDRWK	K(2394.1301)ATDDDRWK	aleitner_M1012_004_26Syeast	88.4253	10.2	0.0	1.9	4.0	72	36	-1.8	2110	589	6.2	Q9UTM3	4	1	0	0	Q9USQ9	189	1	0	0	51618.9	SCHPO	26S proteasome regulatory subunit rpn5	29220.2	SCHPO	Probable proteasome subunit beta type-7
525.2946	4	-5.9	ELLKPSASVALQR	ELLK(686.3421)PSASVALQR	NCKK	NC(Carbamidomethyl)K(1548.8875)K	aleitner_M1012_004_26Syeast	36.4858	5.4	0.0	2.0	5.4	2.0	1	-5.9	5000	723	2.1	O74894	94	1	0	0	Q09841	67	1	0	0	43553.4	SCHPO	26S protease regulatory subunit 6B homolog	29337.7	SCHPO	Probable proteasome subunit beta type-2
670.6126	4	-3.7	TMLVKAVANSTAANFIR	TMLVK(872.4491)AVANSTAANFIR	KTTEEK	K(1944.0503)TTEEK	aleitner_M1012_004_26Syeast	60.4597	7.2	0.0	2.1	7.2	2.1	1	-2.4	822	257	3.2	O74894	186	1	0	0	O74762	848	1	0	0	43553.4	SCHPO	26S protease regulatory subunit 6B homolog	107277.4	SCHPO	26S proteasome regulatory subunit rpn2
729.6857	3	-4.9	MSQARGFDR	1119.5482-MSQARGFDR	MSSKDISSK	1204.5659-MSSKDISSK	aleitner_M1012_004_26Syeast	49.2337	6.1	2.6	2.2	-0.2	99	44	-4.9	1688	643	4.7	O94517	1	1	0	0	P87048	1	1	0	0	26539.6	SCHPO	Probable proteasome subunit alpha type-1	97999.6	SCHPO	26S proteasome regulatory subunit rpn1
1035.8645	3	7.3	MVILNKDGMER	M(Oxidation)VILNK(1783.8961)DGMER	NCACVISQKKVPDK	NC(Carbamidomethyl)AC(Carbamidomethyl)VISQKK(1458.7211)VPDK	aleitner_M1012_004_26Syeast	86.8367	8.3	1.5	2.3	2.0	66	68	-1.7	481	437	6.3	O43063	205	1	0	0	O94517	53	1	0	0	24564.3	SCHPO	Probable proteasome subunit beta type-1	26539.6	SCHPO	Probable proteasome subunit alpha type-1
1119.5404	3	-2.3	DGSSGGTIRMVILNKDGMER	DGSSGGTIRM(Oxidation)VILNK(1204.5659)DGMER	MSQARGFDR	2289.1093-MSQARGFDR	aleitner_M1012_004_26Syeast	58.1788	7.1	0.1	4.4	0.3	276	254	-0.1	351	298	7.3	O43063	205	1	0	0	O94517	1	1	0	0	24564.3	SCHPO	Probable proteasome subunit beta type-1	26539.6	SCHPO	Probable proteasome subunit alpha type-1
546.0416	4	-6.3	MNSIVSK	1402.7456-MNSIVSK	ASKAAREYLEK	ASK(915.4736)AAREYLEK	aleitner_M1012_004_26Syeast	15.8656	4.1	0.7	2.4	0.9	23	20	-3.7	597	316	3.2	P30655	1	1	0	0	Q10329	168	1	0	0	29987.0	SCHPO	Probable proteasome subunit beta type-5	28277.2	SCHPO	Probable proteasome subunit alpha type-4
607.0432	3	-2.9	KINVKFFEK	K(666.4428)INVKFFEK	KLIR	K(1289.7384)LIR	aleitner_M1012_004_26Syeast	60.4418	9.3	1.6	2.4	7.7	4.7	1	-6.4	1814	613	1.6	Q9UTM3	196	1	0	0	O14250	62	1	0	0	51618.9	SCHPO	26S proteasome regulatory subunit rpn5	30111.1	SCHPO	Probable proteasome subunit alpha type-6
821.0792	3	-8.1	FDSEKAGDREVQR	FDSEK(924.5029)AGDREVQR	ENKIQR	ENK(1673.8009)IQR	aleitner_M1012_004_26Syeast	55.9355	3.5	0.0	2.5	3.5	2.5	1	-5.9	1355	768	2.1	O14126	299	1	0	0	O94444	104	1	0	0	48836.2	SCHPO	26S protease regulatory subunit 6A	27140.1	SCHPO	26S proteasome regulatory subunit rpn10
509.5667	4	3.1	KQLATSLRSR	K(875.5480)QLATSLRSR	LGVKPPK	LGVK(1296.7514)PPK	aleitner_M1012_004_26Syeast	39.0745	6.1	1.5	2.5	4.6	6.5	1	-4.9	2963	499	1.5	Q09720	86	1	0	0	O14126	217	1	0	0	21967.5	SCHPO	Probable proteasome subunit beta type-4	48836.2	SCHPO	26S protease regulatory subunit 6A
789.7896	3	4.8	MMGINERK	1519.8974-M(Met-loss)MGINERK	EGVETRIIPLKK	EGVETRIIPLK(984.5063)K	aleitner_M1012_004_26Syeast	99.0545	10.5	1.2	2.5	4.1	48	8	0.1	301	74	6.4	Q09841	1	1	0	0	Q9UQY2	223	1	0	0	29337.7	SCHPO	Probable proteasome subunit beta type-2	25082.6	SCHPO	Probable proteasome subunit beta type-6
1124.9069	3	-1.3	MTDKYAFSLTTFSPNGK	M(Acetyl+Oxidation)TDK(1406.7843)YAFSLTTFSPNGK	MEILKIHLEK	M(Oxidation)EILK(2102.9871)IHLEK	aleitner_M1012_004_26Syeast	82.5592	10.3	0.9	2.6	2.5	149	57	1.9	203	82	9.9	O94579	4	1	0	0	O74445	313	1	0	0	26404.3	SCHPO	Probable proteasome subunit alpha type-2	43608.7	SCHPO	Probable 26S protease subunit rpt4
913.8439	3	-8.0	KPTSELAIGASLEK	K(1295.7337)PTSELAIGASLEK	TKDAVVLGVEK	TK(1580.8661)DAVVLGVEK	aleitner_M1012_004_26Syeast	60.8947	8.2	1.6	2.6	6.6	6.0	1	-4.3	2064	732	3.7	O94579	50	1	0	0	Q9UT97	43	1	0	0	26404.3	SCHPO	Probable proteasome subunit alpha type-2	27573.3	SCHPO	Probable proteasome subunit alpha type-5
727.7195	3	-5.1	YYKPDLTIDEAVR	YYK(598.3439)PDLTIDEAVR	GTKR	GTK(1719.8720)R	aleitner_M1012_004_26Syeast	15.9226	3.5	0.0	2.8	3.5	2.8	1	-5.9	1265	676	2.1	Q09720	149	1	0	0	O74440	39	1	0	0	21967.5	SCHPO	Probable proteasome subunit beta type-4	35595.6	SCHPO	26S proteasome regulatory subunit rpn8
641.8281	4	-3.7	IDRKIEFPPPSAEAR	IDRK(838.3717)IEFPPPSAEAR	MFMTR	1862.9890-MFM(Oxidation)TR	aleitner_M1012_004_26Syeast	32.3682	5.2	1.2	2.9	2.1	23	3	-3.8	1256	379	4.2	P41836	311	1	0	0	Q9UT97	1	1	0	0	45069.7	SCHPO	26S protease regulatory subunit 8 homolog	27573.3	SCHPO	Probable proteasome subunit alpha type-5
921.4757	3	-8.8	KIEFPPPSAEARAEILR	K(838.3717)IEFPPPSAEARAEILR	MFMTR	2061.1259-MFM(Oxidation)TR	aleitner_M1012_004_26Syeast	67.3687	7.8	1.1	4.2	3.1	61	15	-2.2	1259	356	5.8	P41836	311	1	0	0	Q9UT97	1	1	0	0	45069.7	SCHPO	26S protease regulatory subunit 8 homolog	27573.3	SCHPO	Probable proteasome subunit alpha type-5
743.6787	3	3.8	KMSAQSCACMVR	K(784.3967)MSAQSC(Carbamidomethyl)AC(Carbamidomethyl)M(Oxidation)VR	KNEEK	K(1581.6772)NEEK	aleitner_M1012_004_26Syeast	77.9378	5.2	0.0	2.9	5.2	2.9	1	-4.8	1990	406	3.2	Q9UQY2	86	1	0	0	Q10335	87	1	0	0	25082.6	SCHPO	Probable proteasome subunit beta type-6	46680.8	SCHPO	Probable 26S proteasome regulatory subunit rpn7
577.3290	3	-4.8	IITKEGVETR	IITK(584.3282)EGVETR	KSGR	K(1282.7133)SGR	aleitner_M1012_004_26Syeast	34.9083	6.7	1.7	2.9	3.6	16	5	-1.7	308	105	6.3	Q9UQY2	212	1	0	0	Q10329	244	1	0	0	25082.6	SCHPO	Probable proteasome subunit beta type-6	28277.2	SCHPO	Probable proteasome subunit alpha type-4
1016.8228	3	-6.8	MFRNQYDGDATTWSPQGR	1049.5692-M(Met-loss)FRNQYDGDATTWSPQGR	NKHCLIK	NK(2135.9661)HC(Carbamidomethyl)LIK	aleitner_M1012_004_26Syeast	72.0618	8.1	0.0	2.9	8.1	2.9	1	-3.8	3825	973	4.2	O14250	1	1	0	0	P30655	52	1	0	0	30111.1	SCHPO	Probable proteasome subunit alpha type-6	29987.0	SCHPO	Probable proteasome subunit beta type-5
688.6204	4	6.3	GNAKFGDGIQIAQLALK	GNAK(1007.4672)FGDGIQIAQLALK	MSRSYDSR	1881.0360-M(Met-loss)SRSYDSR	aleitner_M1012_004_26Syeast	31.2858	4.2	0.6	3.0	-0.5	64	50	-1.2	100	101	4.7	O94444	86	1	0	0	Q09682	1	1	0	0	27140.1	SCHPO	26S proteasome regulatory subunit rpn10	27925.7	SCHPO	Probable proteasome subunit alpha type-3
551.4778	5	-9.1	MSERDTALEKYK	1266.6642-M(Oxidation)SERDTALEKYK	IHAKSMAIDK	IHAK(1623.7814)SM(Oxidation)AIDK	aleitner_M1012_004_26Syeast	9.0992	9.3	1.1	3.3	3.0	227	75	-0.9	3144	518	6.3	O74445	1	1	0	0	O42931	364	1	0	0	43608.7	SCHPO	Probable 26S protease subunit rpt4	48965.5	SCHPO	26S protease regulatory subunit 7 homolog
802.2107	4	-1.0	KIEIPLPNEVGR	K(1841.0346)IEIPLPNEVGR	AHILRIHAKSMAIDK	AHILRIHAK(1501.8504)SMAIDK	aleitner_M1012_004_26Syeast	54.3260	8.1	0.1	3.5	5.0	19	6	-2.8	1393	446	5.2	O74445	297	1	0	0	O42931	364	1	0	0	43608.7	SCHPO	Probable 26S protease subunit rpt4	48965.5	SCHPO	26S protease regulatory subunit 7 homolog
666.1235	4	8.4	KLEGTIDYQK	K(1466.8133)LEGTIDYQK	QIAKFVVSLGER	Q(Gln->pyro-Glu)IAK(1331.6973)FVVSLGER	aleitner_M1012_004_26Syeast	49.5643	5.5	1.5	3.9	0.4	126	44	-3.0	1285	311	5.1	O74445	378	1	0	0	O42931	124	1	0	0	43608.7	SCHPO	Probable 26S protease subunit rpt4	48965.5	SCHPO	26S protease regulatory subunit 7 homolog
672.7255	3	4.8	TKINLIETLR	TK(815.4211)INLIETLR	TMGKNK	TMGK(1337.7919)NK	aleitner_M1012_004_26Syeast	87.8800	4.0	0.0	3.3	4.0	3.3	1	-4.8	1404	300	3.2	Q9UTM3	109	1	0	0	P41836	78	1	0	0	51618.9	SCHPO	26S proteasome regulatory subunit rpn5	45069.7	SCHPO	26S protease regulatory subunit 8 homolog
742.0733	3	5.5	MSERDTALEKYK	884.5080-M(Met-loss)SERDTALEKYK	SAKGTKR	SAKGTK(1476.7460)R	aleitner_M1012_004_26Syeast	99.2393	4.1	1.1	3.5	1.9	15	6	-4.3	1003	313	3.7	O74445	1	1	0	0	O74440	39	1	0	0	43608.7	SCHPO	Probable 26S protease subunit rpt4	35595.6	SCHPO	26S proteasome regulatory subunit rpn8
865.7173	4	6.8	SIKGYTLPPHCSR	SIK(1944.0503)GYTLPPHC(Carbamidomethyl)SR	TMLVKAVANSTAANFIR	TMLVK(1652.8345)AVANSTAANFIR	aleitner_M1012_004_26Syeast	91.7820	8.2	1.0	3.6	0.4	426	207	-0.2	616	282	7.8	P06732	138	1	0	0	O74894	186	1	0	0	43101.5	HUMAN	Creatine kinase M-type	43553.4	SCHPO	26S protease regulatory subunit 6B homolog
779.0970	3	-7.6	MSERDTALEKYK	848.5735-M(Oxidation)SERDTALEKYK	IIPLKK	IIPLK(1623.7814)K	aleitner_M1012_004_26Syeast	68.4728	4.6	0.0	3.6	4.6	3.6	1	-4.8	1780	373	3.2	O74445	1	1	0	0	Q9UQY2	223	1	0	0	43608.7	SCHPO	Probable 26S protease subunit rpt4	25082.6	SCHPO	Probable proteasome subunit beta type-6
723.1118	4	9.6	KLEGTIDYQKL	K(1581.6772)LEGTIDYQKL	KMSAQSCACMVR	K(1444.7813)M(Oxidation)SAQSC(Carbamidomethyl)AC(Carbamidomethyl)MVR	aleitner_M1012_004_26Syeast	79.8810	4.5	0.3	4.7	-1.7	277	123	-1.8	296	162	6.2	O74445	378	1	0	0	Q9UQY2	86	1	0	0	43608.7	SCHPO	Probable 26S protease subunit rpt4	25082.6	SCHPO	Probable proteasome subunit beta type-6
931.4714	3	-6.2	MATTVKDTMNVDINAIKK	783.3763-M(Oxidation)ATTVKDTMNVDINAIKK	MIDDQR	2146.1014-M(Met-loss)IDDQR	aleitner_M1012_004_26Syeast	89.7583	6.7	0.0	3.7	2.4	57	35	-3.7	2840	1036	5.9	O43063	1	1	0	0	O42897	1	1	0	0	24564.3	SCHPO	Probable proteasome subunit beta type-1	57346.7	SCHPO	Probable 26S proteasome regulatory subunit rpn3
507.5256	4	5.1	MSRSYDSR	1009.6284-M(Oxidation)SRSYDSR	AKSAKIVR	AK(1154.5026)SAKIVR	aleitner_M1012_004_26Syeast	75.7470	7.1	0.6	3.8	4.0	25	13	2.4	67	38	5.2	Q09682	1	1	0	0	Q9P7S2	82	1	0	0	27925.7	SCHPO	Probable proteasome subunit alpha type-3	47341.7	SCHPO	Probable 26S proteasome regulatory subunit rpn6
1023.8354	3	2.9	TLSKESARATIDECMR	TLSK(1185.5877)ESARATIDEC(Carbamidomethyl)M(Oxidation)R	MSERDTALEK	2020.9558-M(Met-loss)SERDTALEK	aleitner_M1012_004_26Syeast	98.2103	7.6	1.4	3.8	1.9	98	34	-0.2	321	149	7.8	Q9USQ9	201	1	0	0	O74445	1	1	0	0	29220.2	SCHPO	Probable proteasome subunit beta type-7	43608.7	SCHPO	Probable 26S protease subunit rpt4
1287.6259	3	1.1	NKADYYTNICDR	NK(2328.1790)ADYYTNIC(Carbamidomethyl)DR	KGFDFEYYQRNLLLQEK	K(1669.7406)GFDFEYYQRNLLLQEK	aleitner_M1012_004_26Syeast	83.3920	7.7	2.2	3.9	2.9	62	22	-3.2	2131	823	4.8	Q10335	118	1	0	0	Q09841	8	1	0	0	46680.8	SCHPO	Probable 26S proteasome regulatory subunit rpn7	29337.7	SCHPO	Probable proteasome subunit beta type-2
785.7651	3	-1.9	LKPLIEKGGDWERK	LKPLIEK(686.3421)GGDWERK	NCKK	NC(Carbamidomethyl)K(1806.0040)K	aleitner_M1012_004_26Syeast	99.0592	8.1	0.0	4.8	8.1	4.8	1	-1.7	811	223	4.2	Q10335	181	1	0	0	Q09841	67	1	0	0	46680.8	SCHPO	Probable 26S proteasome regulatory subunit rpn7	29337.7	SCHPO	Probable proteasome subunit beta type-2
906.4850	3	-9.4	LKPLIEKGGDWER	LK(1176.6179)PLIEKGGDWER	KIEFPSYR	K(1677.9090)IEFPSYR	aleitner_M1012_004_26Syeast	81.1518	7.7	1.6	4.0	1.4	124	61	-1.7	669	283	6.3	Q10335	176	1	0	0	O74894	299	1	0	0	46680.8	SCHPO	Probable 26S proteasome regulatory subunit rpn7	43553.4	SCHPO	26S protease regulatory subunit 6B homolog
641.3325	4	-7.4	MSFLELTEVWGKPQK	900.4375-M(Met-loss)SFLELTEVWGKPQK	MESLQR	1798.9505-MESLQR	aleitner_M1012_004_26Syeast	65.4873	6.2	1.0	4.1	1.5	83	31	-3.8	2455	636	4.2	Q9USQ9	1	1	0	0	P41878	1	1	0	0	29220.2	SCHPO	Probable proteasome subunit beta type-7	34572.3	SCHPO	26S proteasome regulatory subunit rpn11
729.7393	3	2.5	MSSKSSLELANNAVK	739.4228-M(Met-loss)SSKSSLELANNAVK	KGEIR	K(1584.8359)GEIR	aleitner_M1012_004_26Syeast	59.0440	6.3	0.0	4.3	4.1	16	6	-4.7	2636	511	2.7	Q9P7S2	1	1	0	0	O43063	18	1	0	0	47341.7	SCHPO	Probable 26S proteasome regulatory subunit rpn6	24564.3	SCHPO	Probable proteasome subunit beta type-1
1050.8911	3	-4.3	KIYNEYPPTK	K(1898.0149)IYNEYPPTK	QYQEVVKQGDVLLNK	QYQEVVK(1389.7180)QGDVLLNK	aleitner_M1012_004_26Syeast	89.3470	8.8	0.2	4.4	4.6	47	21	-3.9	5574	1046	4.2	O94579	99	1	0	0	Q10335	386	1	0	0	26404.3	SCHPO	Probable proteasome subunit alpha type-2	46680.8	SCHPO	Probable 26S proteasome regulatory subunit rpn7
708.3608	3	3.0	KATDDDRWK	K(988.5077)ATDDDRWK	MSSKDISSK	1271.6146-M(Met-loss)SSKDISSK	aleitner_M1012_004_26Syeast	53.5883	5.3	0.3	4.6	3.7	13	3	-4.3	2097	325	3.7	Q9USQ9	189	1	0	0	P87048	1	1	0	0	29220.2	SCHPO	Probable proteasome subunit beta type-7	97999.6	SCHPO	26S proteasome regulatory subunit rpn1
867.1376	3	-10	HKTDLNHENLK	HK(1250.7275)TDLNHENLK	FVKLGIDPPK	FVK(1485.7576)LGIDPPK	aleitner_M1012_004_26Syeast	96.7213	6.1	2.5	4.7	-0.1	180	53	-1.8	490	150	6.2	P06732	107	1	0	0	O42931	207	1	0	0	43101.5	HUMAN	Creatine kinase M-type	48965.5	SCHPO	26S protease regulatory subunit 7 homolog
485.2581	4	3.7	MATTVK	1271.6544-M(Oxidation)ATTVK	MKDAVKEAAR	M(Oxidation)K(803.4099)DAVKEAAR	aleitner_M1012_004_26Syeast	44.0837	5.8	1.8	4.7	2.1	44	7	-3.7	1470	245	3.7	O43063	1	1	0	0	O59770	186	1	0	0	24564.3	SCHPO	Probable proteasome subunit beta type-1	28031.7	SCHPO	Probable proteasome subunit alpha type-7
559.0257	4	4.6	MSGYDRALSVFSPDGR	459.2482-M(Oxidation)SGYDRALSVFSPDGR	MFR	1910.8833-M(Met-loss)FR	aleitner_M1012_004_26Syeast	30.8480	5.0	0.4	4.7	4.6	5.8	1	-5.9	1063	758	2.1	Q10329	1	1	0	0	O14250	1	1	0	0	28277.2	SCHPO	Probable proteasome subunit alpha type-4	30111.1	SCHPO	Probable proteasome subunit alpha type-6
703.0614	3	2.0	SAKIVR	SAK(1433.7298)IVR	IMKLCFDELK	IMK(810.4963)LC(Carbamidomethyl)FDELK	aleitner_M1012_004_26Syeast	94.0852	5.5	1.0	4.7	4.5	8.4	1	-0.1	116	34	1.0	Q9P7S2	85	1	0	0	Q09720	162	1	0	0	47341.7	SCHPO	Probable 26S proteasome regulatory subunit rpn6	21967.5	SCHPO	Probable proteasome subunit beta type-4
776.7569	3	3.3	KIYNEYPPTK	K(1075.5914)IYNEYPPTK	KVAQTTYK	K(1389.7180)VAQTTYK	aleitner_M1012_004_26Syeast	30.7188	51.8	22.2	7.6e-11	29.6	1.3e-5	1	20.4	0.0020	2	28.5	O94579	99	1	0	0	O94579	91	1	0	0	26404.3	SCHPO	Probable proteasome subunit alpha type-2	26404.3	SCHPO	Probable proteasome subunit alpha type-2
776.7567	3	3.0	KIYNEYPPTK	K(1075.5914)IYNEYPPTK	KVAQTTYK	K(1389.7180)VAQTTYK	aleitner_M1012_004_26Syeast	31.2558	47.5	20.5	3.7e-10	27.0	3.6e-5	1	17.9	0.0059	2	23.7	O94579	99	1	0	0	O94579	91	1	0	0	26404.3	SCHPO	Probable proteasome subunit alpha type-2	26404.3	SCHPO	Probable proteasome subunit alpha type-2
776.7565	3	2.7	KIYNEYPPTK	K(1075.5914)IYNEYPPTK	KVAQTTYK	K(1389.7180)VAQTTYK	aleitner_M1012_004_26Syeast	31.7932	46.5	18.9	1.6e-9	27.6	4.7e-5	1	16.2	0.023	2	22.1	O94579	99	1	0	0	O94579	91	1	0	0	26404.3	SCHPO	Probable proteasome subunit alpha type-2	26404.3	SCHPO	Probable proteasome subunit alpha type-2
776.7574	3	3.9	KIYNEYPPTK	K(1075.5914)IYNEYPPTK	KVAQTTYK	K(1389.7180)VAQTTYK	aleitner_M1012_004_26Syeast	29.6820	47.1	21.1	1.7e-9	26.0	1.1e-4	1	15.2	0.033	2	23.2	O94579	99	1	0	0	O94579	91	1	0	0	26404.3	SCHPO	Probable proteasome subunit alpha type-2	26404.3	SCHPO	Probable proteasome subunit alpha type-2
776.7567	3	3.0	KIYNEYPPTK	K(1075.5914)IYNEYPPTK	KVAQTTYK	K(1389.7180)VAQTTYK	aleitner_M1012_004_26Syeast	30.2078	51.5	19.7	2.4e-9	31.8	3.2e-5	1	16.9	0.042	2	23.9	O94579	99	1	0	0	O94579	91	1	0	0	26404.3	SCHPO	Probable proteasome subunit alpha type-2	26404.3	SCHPO	Probable proteasome subunit alpha type-2
776.7572	3	3.6	KIYNEYPPTK	K(1075.5914)IYNEYPPTK	KVAQTTYK	K(1389.7180)VAQTTYK	aleitner_M1012_004_26Syeast	32.3377	39.1	17.4	1.4e-7	21.7	0.0018	1	12.7	0.24	2	20.6	O94579	99	1	0	0	O94579	91	1	0	0	26404.3	SCHPO	Probable proteasome subunit alpha type-2	26404.3	SCHPO	Probable proteasome subunit alpha type-2
582.8192	4	2.7	KIYNEYPPTK	K(1075.5914)IYNEYPPTK	KVAQTTYK	K(1389.7180)VAQTTYK	aleitner_M1012_004_26Syeast	30.1708	33.7	12.4	1.2e-6	21.3	8.3e-4	1	6.5	2.1	3	14.5	O94579	99	1	0	0	O94579	91	1	0	0	26404.3	SCHPO	Probable proteasome subunit alpha type-2	26404.3	SCHPO	Probable proteasome subunit alpha type-2
582.8181	4	0.86	KIYNEYPPTK	K(1075.5914)IYNEYPPTK	KVAQTTYK	K(1389.7180)VAQTTYK	aleitner_M1012_004_26Syeast	29.6618	29.6	10.9	1.9e-6	18.7	0.0012	1	5.0	3.7	8	13.0	O94579	99	1	0	0	O94579	91	1	0	0	26404.3	SCHPO	Probable proteasome subunit alpha type-2	26404.3	SCHPO	Probable proteasome subunit alpha type-2
582.8192	4	2.7	KIYNEYPPTK	K(1075.5914)IYNEYPPTK	KVAQTTYK	K(1389.7180)VAQTTYK	aleitner_M1012_004_26Syeast	30.7142	30.1	9.4	3.4e-6	20.7	7.1e-4	1	5.6	3.8	3	13.6	O94579	99	1	0	0	O94579	91	1	0	0	26404.3	SCHPO	Probable proteasome subunit alpha type-2	26404.3	SCHPO	Probable proteasome subunit alpha type-2
896.1698	3	2.8	KPTSELAIGASLEK	K(1242.6820)PTSELAIGASLEK	ATAIGKSSTAAK	ATAIGK(1580.8661)SSTAAK	aleitner_M1012_004_26Syeast	42.9925	35.8	3.1	4.3e-6	32.7	2.0e-5	1	0.9	150	87	7.3	O94579	50	1	0	0	O94579	165	1	0	0	26404.3	SCHPO	Probable proteasome subunit alpha type-2	26404.3	SCHPO	Probable proteasome subunit alpha type-2
582.8195	4	3.3	KIYNEYPPTK	K(1075.5914)IYNEYPPTK	KVAQTTYK	K(1389.7180)VAQTTYK	aleitner_M1012_004_26Syeast	32.3325	29.6	9.3	4.5e-6	20.3	0.0012	1	3.4	28	19	11.4	O94579	99	1	0	0	O94579	91	1	0	0	26404.3	SCHPO	Probable proteasome subunit alpha type-2	26404.3	SCHPO	Probable proteasome subunit alpha type-2
582.8190	4	2.4	KIYNEYPPTK	K(1075.5914)IYNEYPPTK	KVAQTTYK	K(1389.7180)VAQTTYK	aleitner_M1012_004_26Syeast	31.7883	26.6	10.9	1.1e-5	15.7	0.0066	1	5.0	3.4	8	13.0	O94579	99	1	0	0	O94579	91	1	0	0	26404.3	SCHPO	Probable proteasome subunit alpha type-2	26404.3	SCHPO	Probable proteasome subunit alpha type-2
582.8189	4	2.2	KIYNEYPPTK	K(1075.5914)IYNEYPPTK	KVAQTTYK	K(1389.7180)VAQTTYK	aleitner_M1012_004_26Syeast	31.2512	28.4	9.3	4.7e-5	19.1	0.0055	1	3.5	16	15	11.5	O94579	99	1	0	0	O94579	91	1	0	0	26404.3	SCHPO	Probable proteasome subunit alpha type-2	26404.3	SCHPO	Probable proteasome subunit alpha type-2
672.3790	4	2.6	KPTSELAIGASLEK	K(1242.6820)PTSELAIGASLEK	ATAIGKSSTAAK	ATAIGK(1580.8661)SSTAAK	aleitner_M1012_004_26Syeast	43.0895	21.6	4.7	2.2e-4	16.9	0.0040	1	-1.7	378	180	4.7	O94579	50	1	0	0	O94579	165	1	0	0	26404.3	SCHPO	Probable proteasome subunit alpha type-2	26404.3	SCHPO	Probable proteasome subunit alpha type-2
674.0662	3	2.0	KVAQTTYKK	K(953.5546)VAQTTYKK	VLVDKSR	VLVDK(1203.6863)SR	aleitner_M1012_004_26Syeast	23.7235	17.9	6.6	0.0038	11.3	0.18	1	1.0	74	25	8.7	O94579	91	1	0	0	O94579	88	1	0	0	26404.3	SCHPO	Probable proteasome subunit alpha type-2	26404.3	SCHPO	Probable proteasome subunit alpha type-2
404.8426	5	1.9	KVAQTTYKK	K(953.5546)VAQTTYKK	VLVDKSR	VLVDK(1203.6863)SR	aleitner_M1012_004_26Syeast	23.8028	15.8	7.7	0.069	6.8	15	7	4.1	78	21	11.0	O94579	91	1	0	0	O94579	88	1	0	0	26404.3	SCHPO	Probable proteasome subunit alpha type-2	26404.3	SCHPO	Probable proteasome subunit alpha type-2
473.7775	4	1.6	KVAQTTYK	K(953.5546)VAQTTYK	VLVDKSR	VLVDK(1075.5914)SR	aleitner_M1012_004_26Syeast	27.5753	13.6	3.6	0.083	7.4	2.8	2	-1.1	348	72	6.2	O94579	91	1	0	0	O94579	88	1	0	0	26404.3	SCHPO	Probable proteasome subunit alpha type-2	26404.3	SCHPO	Probable proteasome subunit alpha type-2
631.3690	3	3.9	VLVDKSR	VLVDK(1075.5914)SR	KVAQTTYK	K(953.5546)VAQTTYK	aleitner_M1012_004_26Syeast	27.5463	8.8	1.3	0.24	2.5	17	6	1.1	44	13	6.3	O94579	88	1	0	0	O94579	91	1	0	0	26404.3	SCHPO	Probable proteasome subunit alpha type-2	26404.3	SCHPO	Probable proteasome subunit alpha type-2
674.0667	3	2.7	KVAQTTYK	K(1081.6495)VAQTTYK	VLVDKSRK	VLVDK(1075.5914)SRK	aleitner_M1012_004_26Syeast	25.0095	7.6	0.0	0.31	7.6	0.31	1	-4.8	1113	386	2.1	O94579	91	1	0	0	O94579	88	1	0	0	26404.3	SCHPO	Probable proteasome subunit alpha type-2	26404.3	SCHPO	Probable proteasome subunit alpha type-2
1072.5485	3	6.3	EGKGEIYSFDPVGSYER	EGK(1282.7133)GEIYSFDPVGSYER	IITKEGVETR	IITK(2069.9582)EGVETR	aleitner_M1012_004_26Syeast	55.3715	46.7	17.2	4.2e-9	29.5	4.9e-5	1	9.2	3.0	4	17.2	Q9UQY2	122	1	0	0	Q9UQY2	212	1	0	0	25082.6	SCHPO	Probable proteasome subunit beta type-6	25082.6	SCHPO	Probable proteasome subunit beta type-6
904.4571	3	8.1	KMSAQSCACMVR	K(1282.7133)MSAQSC(Carbamidomethyl)AC(Carbamidomethyl)MVR	IITKEGVETR	IITK(1565.6823)EGVETR	aleitner_M1012_004_26Syeast	36.9810	40.8	15.0	4.4e-9	23.7	1.3e-4	2	12.2	0.13	3	17.1	Q9UQY2	86	1	0	0	Q9UQY2	212	1	0	0	25082.6	SCHPO	Probable proteasome subunit beta type-6	25082.6	SCHPO	Probable proteasome subunit beta type-6
1048.8718	3	6.3	EGKGEIYSFDPVGSYER	EGK(1211.6835)GEIYSFDPVGSYER	LLKLEEAMK	LLK(2069.9582)LEEAMK	aleitner_M1012_004_26Syeast	63.0350	45.2	14.0	6.2e-9	31.2	1.5e-5	1	6.0	18	6	14.0	Q9UQY2	122	1	0	0	Q9UQY2	179	1	0	0	25082.6	SCHPO	Probable proteasome subunit beta type-6	25082.6	SCHPO	Probable proteasome subunit beta type-6
804.6628	4	5.8	EGKGEIYSFDPVGSYER	EGK(1282.7133)GEIYSFDPVGSYER	IITKEGVETR	IITK(2069.9582)EGVETR	aleitner_M1012_004_26Syeast	55.2932	33.0	14.0	5.4e-7	19.0	0.0028	1	6.0	7.8	5	14.0	Q9UQY2	122	1	0	0	Q9UQY2	212	1	0	0	25082.6	SCHPO	Probable proteasome subunit beta type-6	25082.6	SCHPO	Probable proteasome subunit beta type-6
786.9022	4	1.9	EGKGEIYSFDPVGSYER	EGK(1211.6835)GEIYSFDPVGSYER	LLKLEEAMK	LLK(2069.9582)LEEAMK	aleitner_M1012_004_26Syeast	63.0065	30.4	9.3	3.1e-6	21.1	7.4e-4	1	2.4	45	19	10.4	Q9UQY2	122	1	0	0	Q9UQY2	179	1	0	0	25082.6	SCHPO	Probable proteasome subunit beta type-6	25082.6	SCHPO	Probable proteasome subunit beta type-6
678.5941	4	7.3	KMSAQSCACMVR	K(1282.7133)MSAQSC(Carbamidomethyl)AC(Carbamidomethyl)MVR	IITKEGVETR	IITK(1565.6823)EGVETR	aleitner_M1012_004_26Syeast	36.9093	20.0	3.1	3.6e-5	16.9	3.5e-4	1	-1.8	292	145	3.1	Q9UQY2	86	1	0	0	Q9UQY2	212	1	0	0	25082.6	SCHPO	Probable proteasome subunit beta type-6	25082.6	SCHPO	Probable proteasome subunit beta type-6
786.4506	3	0.52	IITKEGVETR	IITK(1211.6835)EGVETR	LLKLEEAMK	LLK(1282.7133)LEEAMK	aleitner_M1012_004_26Syeast	51.0188	25.7	12.4	8.1e-5	13.3	0.079	1	8.6	1.1	2	16.6	Q9UQY2	212	1	0	0	Q9UQY2	179	1	0	0	25082.6	SCHPO	Probable proteasome subunit beta type-6	25082.6	SCHPO	Probable proteasome subunit beta type-6
791.7859	3	5.1	LLKLEEAMK	LLK(1282.7133)LEEAM(Oxidation)K	IITKEGVETR	IITK(1227.6785)EGVETR	aleitner_M1012_004_26Syeast	44.2892	21.6	12.4	0.0010	8.2	1.9	2	7.6	2.6	3	13.4	Q9UQY2	179	1	0	0	Q9UQY2	212	1	0	0	25082.6	SCHPO	Probable proteasome subunit beta type-6	25082.6	SCHPO	Probable proteasome subunit beta type-6
590.0909	4	2.4	IITKEGVETR	IITK(1211.6835)EGVETR	LLKLEEAMK	LLK(1282.7133)LEEAMK	aleitner_M1012_004_26Syeast	50.9742	13.7	6.2	0.045	7.5	1.7	1	-1.8	369	186	6.2	Q9UQY2	212	1	0	0	Q9UQY2	179	1	0	0	25082.6	SCHPO	Probable proteasome subunit beta type-6	25082.6	SCHPO	Probable proteasome subunit beta type-6
838.4857	3	2.2	IITKEGVETR	IITK(1367.7847)EGVETR	RLLKLEEAMK	RLLK(1282.7133)LEEAMK	aleitner_M1012_004_26Syeast	47.0850	9.1	4.9	0.11	1.3	17	16	-0.2	46	40	7.8	Q9UQY2	212	1	0	0	Q9UQY2	179	1	0	0	25082.6	SCHPO	Probable proteasome subunit beta type-6	25082.6	SCHPO	Probable proteasome subunit beta type-6
825.9326	4	8.0	EGKGEIYSFDPVGSYER	EGK(1367.7847)GEIYSFDPVGSYER	RLLKLEEAMK	RLLK(2069.9582)LEEAMK	aleitner_M1012_004_26Syeast	59.7565	11.2	3.1	0.12	8.1	0.83	1	-4.9	2962	944	3.1	Q9UQY2	122	1	0	0	Q9UQY2	179	1	0	0	25082.6	SCHPO	Probable proteasome subunit beta type-6	25082.6	SCHPO	Probable proteasome subunit beta type-6
1012.5373	3	6.3	MSSKSSLELANNAVK	M(Met-loss+Acetyl)SSK(1545.7926)SSLELANNAVK	SNDIEKAIDLYK	SNDIEK(1626.8465)AIDLYK	aleitner_M1012_004_26Syeast	59.7885	45.7	19.8	4.7e-8	23.2	0.0042	5	16.7	0.11	10	22.5	Q9P7S2	4	1	0	0	Q9P7S2	21	1	0	0	47341.7	SCHPO	Probable 26S proteasome regulatory subunit rpn6	47341.7	SCHPO	Probable 26S proteasome regulatory subunit rpn6
867.4790	3	3.2	MSSKSSLELANNAVK	M(Met-loss+Acetyl)SSK(1110.6285)SSLELANNAVK	EVLNKGVSK	EVLNK(1626.8465)GVSK	aleitner_M1012_004_26Syeast	45.3442	29.7	3.1	1.9e-5	26.6	1.1e-4	1	-2.7	1256	368	5.3	Q9P7S2	4	1	0	0	Q9P7S2	32	1	0	0	47341.7	SCHPO	Probable 26S proteasome regulatory subunit rpn6	47341.7	SCHPO	Probable 26S proteasome regulatory subunit rpn6
797.0914	3	5.8	MSSKSSLELANNAVK	M(Met-loss+Acetyl)SSK(899.4600)SSLELANNAVK	GVSKDEK	GVSK(1626.8465)DEK	aleitner_M1012_004_26Syeast	38.5162	17.4	2.5	0.0024	14.3	0.016	2	-2.8	539	207	5.2	Q9P7S2	4	1	0	0	Q9P7S2	36	1	0	0	47341.7	SCHPO	Probable 26S proteasome regulatory subunit rpn6	47341.7	SCHPO	Probable 26S proteasome regulatory subunit rpn6
952.5345	3	5.5	QLIIKEEMMNSIQQAVAK	QLIIK(781.4698)EEMMNSIQQAVAK	LEKVR	LEK(2211.1643)VR	aleitner_M1012_004_26Syeast	73.2902	40.4	0.6	8.9e-8	39.8	1.2e-7	1	-0.6	228	178	3.2	Q9UTM3	430	1	0	0	Q9UTM3	423	1	0	0	51618.9	SCHPO	26S proteasome regulatory subunit rpn5	51618.9	SCHPO	26S proteasome regulatory subunit rpn5
946.8597	3	6.3	QLIIKEEMMNSIQQAVAK	Q(Gln->pyro-Glu)LIIK(781.4698)EEMMNSIQQAVAK	LEKVR	LEK(2194.1378)VR	aleitner_M1012_004_26Syeast	86.6367	31.7	2.1	1.5e-6	29.6	5.0e-6	1	-1.7	237	181	3.2	Q9UTM3	430	1	0	0	Q9UTM3	423	1	0	0	51618.9	SCHPO	26S proteasome regulatory subunit rpn5	51618.9	SCHPO	26S proteasome regulatory subunit rpn5
942.1796	3	3.9	FFEKEDVQSLK	FFEK(1454.8133)EDVQSLK	EKVAFILDQVR	EK(1506.7606)VAFILDQVR	aleitner_M1012_004_26Syeast	65.5342	37.5	19.1	8.1e-6	15.8	0.29	3	14.1	0.66	4	21.7	Q9UTM3	204	1	0	0	Q9UTM3	170	1	0	0	51618.9	SCHPO	26S proteasome regulatory subunit rpn5	51618.9	SCHPO	26S proteasome regulatory subunit rpn5
706.8857	4	2.8	EKVAFILDQVR	EK(1506.7606)VAFILDQVR	FFEKEDVQSLK	FFEK(1454.8133)EDVQSLK	aleitner_M1012_004_26Syeast	65.5777	26.2	10.9	1.5e-4	15.3	0.060	1	3.2	47	17	10.9	Q9UTM3	170	1	0	0	Q9UTM3	204	1	0	0	51618.9	SCHPO	26S proteasome regulatory subunit rpn5	51618.9	SCHPO	26S proteasome regulatory subunit rpn5
747.3839	4	1.8	AVYDTAVVQEDPEKWK	AVYDTAVVQEDPEK(1108.5805)WK	LKYYEQK	LK(2014.9888)YYEQK	aleitner_M1012_004_26Syeast	48.5608	18.7	7.3	7.7e-4	10.9	0.092	2	1.4	32	63	7.8	Q9UTM3	250	1	0	0	Q9UTM3	213	1	0	0	51618.9	SCHPO	26S proteasome regulatory subunit rpn5	51618.9	SCHPO	26S proteasome regulatory subunit rpn5
936.4931	3	4.0	MEQKPEVDYSEK	Acetyl-MEQK(1282.7649)PEVDYSEK	LLIFEKQVR	LLIFEK(1661.7495)QVR	aleitner_M1012_004_26Syeast	60.8670	18.5	10.9	0.0020	7.6	2.0	6	2.9	39	15	10.9	Q9UTM3	4	1	0	0	Q9UTM3	40	1	0	0	51618.9	SCHPO	26S proteasome regulatory subunit rpn5	51618.9	SCHPO	26S proteasome regulatory subunit rpn5
996.1777	3	3.4	AVYDTAVVQEDPEKWK	AVYDTAVVQEDPEK(1108.5805)WK	LKYYEQK	LK(2014.9888)YYEQK	aleitner_M1012_004_26Syeast	48.5458	23.6	3.2	0.0027	20.4	0.013	1	-2.2	999	842	4.2	Q9UTM3	250	1	0	0	Q9UTM3	213	1	0	0	51618.9	SCHPO	26S proteasome regulatory subunit rpn5	51618.9	SCHPO	26S proteasome regulatory subunit rpn5
889.2261	4	1.0	TITDGKIYVEVER	TITDGK(2031.0677)IYVEVER	AGDFQGLNEQLVSLFKK	AGDFQGLNEQLVSLFK(1659.8720)K	aleitner_M1012_004_26Syeast	77.3623	17.9	6.1	0.0090	9.1	1.6	2	0.8	214	65	8.8	Q9UTM3	123	1	0	0	Q9UTM3	80	1	0	0	51618.9	SCHPO	26S proteasome regulatory subunit rpn5	51618.9	SCHPO	26S proteasome regulatory subunit rpn5
917.2049	4	1.3	SAQEILCNEPVETYGSFDLKEK	SAQEILC(Carbamidomethyl)NEPVETYGSFDLK(1108.5805)EK	LKYYEQK	LK(2694.2735)YYEQK	aleitner_M1012_004_26Syeast	56.8968	17.9	6.6	0.026	11.3	0.83	2	-0.2	347	348	6.6	Q9UTM3	168	1	0	0	Q9UTM3	213	1	0	0	51618.9	SCHPO	26S proteasome regulatory subunit rpn5	51618.9	SCHPO	26S proteasome regulatory subunit rpn5
785.1431	4	3.3	IGLHDDAYLDVCKYYR	IGLHDDAYLDVC(Carbamidomethyl)K(1136.5866)YYR	YYEQKIR	YYEQK(2138.0143)IR	aleitner_M1012_004_26Syeast	53.8143	11.6	2.8	0.40	8.8	2.0	1	-4.2	4003	1014	2.8	Q9UTM3	233	1	0	0	Q9UTM3	218	1	0	0	51618.9	SCHPO	26S proteasome regulatory subunit rpn5	51618.9	SCHPO	26S proteasome regulatory subunit rpn5
628.3146	5	1.2	IGLHDDAYLDVCKYYR	IGLHDDAYLDVC(Carbamidomethyl)K(1136.5866)YYR	YYEQKIR	YYEQK(2138.0143)IR	aleitner_M1012_004_26Syeast	53.8452	9.0	2.8	0.67	6.2	4.0	1	-4.2	3001	876	2.8	Q9UTM3	233	1	0	0	Q9UTM3	218	1	0	0	51618.9	SCHPO	26S proteasome regulatory subunit rpn5	51618.9	SCHPO	26S proteasome regulatory subunit rpn5
499.0556	4	2.4	LLIFEKQVR	LLIFEK(847.4916)QVR	KHGQLK	K(1282.7649)HGQLK	aleitner_M1012_004_26Syeast	42.6753	7.7	1.9	3.0	4.2	22	6	-4.5	3288	496	3.5	Q9UTM3	40	1	0	0	Q9UTM3	81	1	0	0	51618.9	SCHPO	26S proteasome regulatory subunit rpn5	51618.9	SCHPO	26S proteasome regulatory subunit rpn5
846.7358	3	3.6	TTEEKEATPMEMDEEK	TTEEK(640.3796)EATPMEMDEEK	IDKK	IDK(2034.8650)K	aleitner_M1012_004_26Syeast	31.9918	29.6	0.0	1.5e-6	29.6	1.5e-6	1	-4.8	913	516	3.2	O74762	853	1	0	0	O74762	847	1	0	0	107277.4	SCHPO	26S proteasome regulatory subunit rpn2	107277.4	SCHPO	26S proteasome regulatory subunit rpn2
907.1315	3	4.2	DNLSWLSKANNWSK	DNLSWLSK(1056.5451)ANNWSK	TKDSLEAR	TK(1799.8842)DSLEAR	aleitner_M1012_004_26Syeast	57.4412	30.4	9.3	6.1e-6	21.1	0.0012	1	1.3	96	79	9.3	O74762	377	1	0	0	O74762	337	1	0	0	107277.4	SCHPO	26S proteasome regulatory subunit rpn2	107277.4	SCHPO	26S proteasome regulatory subunit rpn2
635.3033	4	3.0	TTEEKEATPMEMDEEK	TTEEK(640.3796)EATPMEMDEEK	IDKK	IDK(2034.8650)K	aleitner_M1012_004_26Syeast	31.9998	20.0	0.0	1.0e-5	20.0	1.0e-5	1	-4.8	626	518	3.2	O74762	853	1	0	0	O74762	847	1	0	0	107277.4	SCHPO	26S proteasome regulatory subunit rpn2	107277.4	SCHPO	26S proteasome regulatory subunit rpn2
990.8380	3	4.0	KEDSSPCGYIIR	K(1545.8039)EDSSPC(Carbamidomethyl)GYIIR	ILSGEQTVKYDR	ILSGEQTVK(1561.7446)YDR	aleitner_M1012_004_26Syeast	42.7887	23.4	8.1	1.0e-4	15.3	0.015	1	0.1	162	67	8.1	O74762	296	1	0	0	O74762	316	1	0	0	107277.4	SCHPO	26S proteasome regulatory subunit rpn2	107277.4	SCHPO	26S proteasome regulatory subunit rpn2
1065.2297	3	8.0	NSDYKETLIFK	NSDYK(1835.9492)ETLIFK	LSGVVEGIFQKCYAK	LSGVVEGIFQK(1494.7606)C(Carbamidomethyl)YAK	aleitner_M1012_004_26Syeast	70.2373	26.6	15.4	5.1e-4	10.7	2.5	3	8.0	10	7	15.9	O74762	107	1	0	0	O74762	148	1	0	0	107277.4	SCHPO	26S proteasome regulatory subunit rpn2	107277.4	SCHPO	26S proteasome regulatory subunit rpn2
865.8119	3	2.7	KHFEQVINEK	K(1323.7398)HFEQVINEK	SVQPTAKTVQK	SVQPTAK(1408.7351)TVQK	aleitner_M1012_004_26Syeast	33.0983	20.6	6.3	0.0010	9.1	0.80	2	3.5	20	7	11.5	O74762	694	1	0	0	O74762	806	1	0	0	107277.4	SCHPO	26S proteasome regulatory subunit rpn2	107277.4	SCHPO	26S proteasome regulatory subunit rpn2
680.5988	4	1.8	DNLSWLSKANNWSK	DNLSWLSK(1056.5451)ANNWSK	TKDSLEAR	TK(1799.8842)DSLEAR	aleitner_M1012_004_26Syeast	57.3843	12.5	3.1	0.0062	9.4	0.049	1	-2.8	173	245	5.2	O74762	377	1	0	0	O74762	337	1	0	0	107277.4	SCHPO	26S proteasome regulatory subunit rpn2	107277.4	SCHPO	26S proteasome regulatory subunit rpn2
685.3250	3	0.51	ASKGSNDDEMK	ASK(872.4491)GSNDDEMK	KTTEEK	K(1318.5711)TTEEK	aleitner_M1012_004_26Syeast	11.8241	13.8	4.1	0.026	6.0	3.4	4	-0.2	162	69	7.8	O74762	836	1	0	0	O74762	848	1	0	0	107277.4	SCHPO	26S proteasome regulatory subunit rpn2	107277.4	SCHPO	26S proteasome regulatory subunit rpn2
456.2293	4	3.0	ASKGSNDDEMK	ASK(640.3796)GSNDDEMK	IDKK	IDK(1318.5711)K	aleitner_M1012_004_26Syeast	16.5913	11.0	1.6	0.029	9.4	0.087	1	-5.3	2367	535	2.7	O74762	836	1	0	0	O74762	847	1	0	0	107277.4	SCHPO	26S proteasome regulatory subunit rpn2	107277.4	SCHPO	26S proteasome regulatory subunit rpn2
708.6729	3	1.4	GSNDDEMKIDK	GSNDDEMK(872.4491)IDK	KTTEEK	K(1388.6130)TTEEK	aleitner_M1012_004_26Syeast	21.2233	16.7	9.3	0.034	7.4	4.0	1	6.1	7.8	3	12.5	O74762	844	1	0	0	O74762	848	1	0	0	107277.4	SCHPO	26S proteasome regulatory subunit rpn2	107277.4	SCHPO	26S proteasome regulatory subunit rpn2
607.9687	3	0.92	ASKGSNDDEMK	ASK(640.3796)GSNDDEMK	IDKK	IDK(1318.5711)K	aleitner_M1012_004_26Syeast	16.5757	8.1	1.6	0.047	6.5	0.15	1	-4.3	367	241	3.7	O74762	836	1	0	0	O74762	847	1	0	0	107277.4	SCHPO	26S proteasome regulatory subunit rpn2	107277.4	SCHPO	26S proteasome regulatory subunit rpn2
1000.4786	3	0.96	EKASKGSNDDEMK	EK(1544.7756)ASKGSNDDEM(Oxidation)K	LLMKLSSQNDDK	LLM(Oxidation)K(1591.7036)LSSQNDDK	aleitner_M1012_004_26Syeast	83.2285	9.8	5.3	0.31	3.6	26	6	1.3	137	56	6.2	O74762	833	1	0	0	O74762	242	1	0	0	107277.4	SCHPO	26S proteasome regulatory subunit rpn2	107277.4	SCHPO	26S proteasome regulatory subunit rpn2
519.8890	5	0.70	KHFEQVINEK	K(1323.7398)HFEQVINEK	SVQPTAKTVQK	SVQPTAK(1408.7351)TVQK	aleitner_M1012_004_26Syeast	33.1160	12.9	3.0	0.60	6.0	22	19	-1.1	927	331	6.9	O74762	694	1	0	0	O74762	806	1	0	0	107277.4	SCHPO	26S proteasome regulatory subunit rpn2	107277.4	SCHPO	26S proteasome regulatory subunit rpn2
683.6826	3	2.5	ASKGSNDDEMKIDK	ASK(511.3118)GSNDDEMKIDK	AKR	AK(1674.7771)R	aleitner_M1012_004_26Syeast	37.3055	8.4	0.0	1.1	8.4	1.1	1	-6.9	6409	1039	1.1	O74762	836	1	0	0	O74762	827	1	0	0	107277.4	SCHPO	26S proteasome regulatory subunit rpn2	107277.4	SCHPO	26S proteasome regulatory subunit rpn2
866.4689	3	3.9	ATSAGPKQTETINWLEK	ATSAGPK(723.4167)QTETINWLEK	KVPDK	K(2011.0262)VPDK	aleitner_M1012_004_26Syeast	43.3355	38.5	6.9	4.3e-6	31.6	1.1e-4	1	-0.2	418	222	6.3	O94517	169	1	0	0	O94517	53	1	0	0	26539.6	SCHPO	Probable proteasome subunit alpha type-1	26539.6	SCHPO	Probable proteasome subunit alpha type-1
866.4688	3	3.7	ATSAGPKQTETINWLEK	ATSAGPK(723.4167)QTETINWLEK	KVPDK	K(2011.0262)VPDK	aleitner_M1012_004_26Syeast	42.8250	21.3	5.0	2.7e-4	16.3	0.0067	1	1.4	92	44	7.1	O94517	169	1	0	0	O94517	53	1	0	0	26539.6	SCHPO	Probable proteasome subunit alpha type-1	26539.6	SCHPO	Probable proteasome subunit alpha type-1
650.1037	4	4.2	ATSAGPKQTETINWLEK	ATSAGPK(723.4167)QTETINWLEK	KVPDK	K(2011.0262)VPDK	aleitner_M1012_004_26Syeast	43.3308	20.1	4.1	0.0011	16.0	0.013	1	-3.3	1176	367	4.1	O94517	169	1	0	0	O94517	53	1	0	0	26539.6	SCHPO	Probable proteasome subunit alpha type-1	26539.6	SCHPO	Probable proteasome subunit alpha type-1
650.1028	4	2.8	ATSAGPKQTETINWLEK	ATSAGPK(723.4167)QTETINWLEK	KVPDK	K(2011.0262)VPDK	aleitner_M1012_004_26Syeast	42.8145	15.3	2.5	0.036	12.8	0.14	1	-4.9	2918	861	2.5	O94517	169	1	0	0	O94517	53	1	0	0	26539.6	SCHPO	Probable proteasome subunit alpha type-1	26539.6	SCHPO	Probable proteasome subunit alpha type-1
754.1625	4	2.3	LIDASTVKHVFPITK	LIDASTVK(1344.6530)HVFPITK	NCACVISQKK	NC(Carbamidomethyl)AC(Carbamidomethyl)VISQK(1806.0291)K	aleitner_M1012_004_26Syeast	55.7010	8.8	3.6	0.73	4.4	8.9	6	-2.0	339	350	4.4	O94517	65	1	0	0	O94517	52	1	0	0	26539.6	SCHPO	Probable proteasome subunit alpha type-1	26539.6	SCHPO	Probable proteasome subunit alpha type-1
1023.1814	3	2.3	SDEINEVLNKYQETQR	SDEINEVLNK(1101.5715)YQETQR	MVCKIWK	MVC(Carbamidomethyl)K(2103.0120)IWK	aleitner_M1012_004_26Syeast	61.1272	35.0	9.4	2.9e-5	25.6	0.0026	1	3.5	95	33	11.6	Q09682	240	1	0	0	Q09682	227	1	0	0	27925.7	SCHPO	Probable proteasome subunit alpha type-3	27925.7	SCHPO	Probable proteasome subunit alpha type-3
762.0717	3	3.4	IEFATITKDTTK	IEFATITK(916.4510)DTTK	NKMVCK	NK(1504.8025)MVC(Carbamidomethyl)K	aleitner_M1012_004_26Syeast	43.1052	12.3	0.4	0.043	7.7	0.90	4	-1.7	453	209	4.6	Q09682	217	1	0	0	Q09682	223	1	0	0	27925.7	SCHPO	Probable proteasome subunit alpha type-3	27925.7	SCHPO	Probable proteasome subunit alpha type-3
767.6381	4	2.6	SDEINEVLNKYQETQR	SDEINEVLNK(1101.5715)YQETQR	MVCKIWK	MVC(Carbamidomethyl)K(2103.0120)IWK	aleitner_M1012_004_26Syeast	61.1117	12.3	3.1	0.064	9.2	0.43	1	-4.9	2426	1078	3.1	Q09682	240	1	0	0	Q09682	227	1	0	0	27925.7	SCHPO	Probable proteasome subunit alpha type-3	27925.7	SCHPO	Probable proteasome subunit alpha type-3
750.7168	3	-3.4	FLSKTLDSNSLTHEK	FLSK(530.2523)TLDSNSLTHEK	MSR	1856.9520-MSR	aleitner_M1012_004_26Syeast	86.5040	8.8	0.0	0.24	8.8	0.24	1	-2.7	312	199	3.2	Q09682	198	1	0	0	Q09682	1	1	0	0	27925.7	SCHPO	Probable proteasome subunit alpha type-3	27925.7	SCHPO	Probable proteasome subunit alpha type-3
494.0728	5	6.1	DGIVLAAEKKVTSK	DGIVLAAEKK(1007.4672)VTSK	MSRSYDSR	1595.9134-M(Met-loss)SRSYDSR	aleitner_M1012_004_26Syeast	28.5402	4.1	1.3	1.3	-0.6	43	48	-2.2	144	140	5.8	Q09682	50	1	0	0	Q09682	1	1	0	0	27925.7	SCHPO	Probable proteasome subunit alpha type-3	27925.7	SCHPO	Probable proteasome subunit alpha type-3
860.4745	4	7.1	KLEFPLPNEEAR	K(1996.0881)LEFPLPNEEAR	SPAIIFIDELDAIGTKR	SPAIIFIDELDAIGTK(1579.8246)R	aleitner_M1012_004_26Syeast	88.3438	29.1	14.1	3.0e-5	15.0	0.092	2	7.3	7.4	5	14.1	O14126	350	1	0	0	O14126	293	1	0	0	48836.2	SCHPO	26S protease regulatory subunit 6A	48836.2	SCHPO	26S protease regulatory subunit 6A
590.3141	4	5.3	LTHEKSTMLEK	LTHEK(1025.5393)STM(Oxidation)LEK	IKENQEK	IK(1469.7436)ENQEK	aleitner_M1012_004_26Syeast	18.7538	10.9	6.2	0.023	4.7	1.5	1	2.5	6.5	9	6.2	O14126	64	1	0	0	O14126	72	1	0	0	48836.2	SCHPO	26S protease regulatory subunit 6A	48836.2	SCHPO	26S protease regulatory subunit 6A
786.7480	3	3.1	LTHEKSTMLEK	LTHEK(1025.5393)STM(Oxidation)LEK	IKENQEK	IK(1469.7436)ENQEK	aleitner_M1012_004_26Syeast	18.8032	6.1	1.5	0.64	4.6	1.6	1	-4.9	569	529	1.5	O14126	64	1	0	0	O14126	72	1	0	0	48836.2	SCHPO	26S protease regulatory subunit 6A	48836.2	SCHPO	26S protease regulatory subunit 6A
469.2526	5	2.9	LTHEKSTMLEK	LTHEK(1025.5393)STMLEK	IKENQEK	IK(1453.7487)ENQEK	aleitner_M1012_004_26Syeast	24.1787	7.5	3.6	0.79	1.3	42	17	-1.8	308	122	6.2	O14126	64	1	0	0	O14126	72	1	0	0	48836.2	SCHPO	26S protease regulatory subunit 6A	48836.2	SCHPO	26S protease regulatory subunit 6A
756.3848	3	1.6	KGTKTSETNDR	K(1030.5183)GTKTSETNDR	MSSKDISSK	M(Met-loss+Acetyl)SSK(1373.6787)DISSK	aleitner_M1012_004_26Syeast	17.2305	20.7	6.8	3.4e-5	13.9	0.0028	1	-1.2	51	52	6.8	P87048	21	1	0	0	P87048	4	1	0	0	97999.6	SCHPO	26S proteasome regulatory subunit rpn1	97999.6	SCHPO	26S proteasome regulatory subunit rpn1
555.2859	4	0.91	DISSKSPSGNDALNDK	DISSK(570.3377)SPSGNDALNDK	KGTK	K(1784.8428)GTK	aleitner_M1012_004_26Syeast	24.7983	30.3	0.0	2.8e-4	30.3	2.8e-4	1	-5.9	2741	950	2.1	P87048	9	1	0	0	P87048	21	1	0	0	97999.6	SCHPO	26S proteasome regulatory subunit rpn1	97999.6	SCHPO	26S proteasome regulatory subunit rpn1
831.0706	3	2.6	GTKTSETNDR	GTK(1382.6678)TSETNDR	SPSGNDALNDKK	SPSGNDALNDK(1245.5837)K	aleitner_M1012_004_26Syeast	20.2785	19.0	9.8	6.4e-4	6.0	1.7	4	5.0	3.1	8	13.0	P87048	24	1	0	0	P87048	20	1	0	0	97999.6	SCHPO	26S proteasome regulatory subunit rpn1	97999.6	SCHPO	26S proteasome regulatory subunit rpn1
623.5543	4	1.9	GTKTSETNDR	GTK(1382.6678)TSETNDR	SPSGNDALNDKK	SPSGNDALNDK(1245.5837)K	aleitner_M1012_004_26Syeast	20.2707	14.5	2.2	0.0017	12.3	0.0079	1	-5.8	2333	903	2.2	P87048	24	1	0	0	P87048	20	1	0	0	97999.6	SCHPO	26S proteasome regulatory subunit rpn1	97999.6	SCHPO	26S proteasome regulatory subunit rpn1
567.5392	4	-0.51	MSSKDISSK	M(Met-loss+Acetyl)SSK(1373.6787)DISSK	KGTKTSETNDR	KGTK(1030.5183)TSETNDR	aleitner_M1012_004_26Syeast	17.2383	14.5	7.8	0.0028	6.7	0.42	1	3.0	4.5	18	11.0	P87048	4	1	0	0	P87048	24	1	0	0	97999.6	SCHPO	26S proteasome regulatory subunit rpn1	97999.6	SCHPO	26S proteasome regulatory subunit rpn1
740.0463	3	2.1	DISSKSPSGNDALNDK	DISSK(570.3377)SPSGNDALNDK	KGTK	K(1784.8428)GTK	aleitner_M1012_004_26Syeast	24.7243	21.6	0.0	0.0042	21.6	0.0042	1	-5.9	3162	761	2.0	P87048	9	1	0	0	P87048	21	1	0	0	97999.6	SCHPO	26S proteasome regulatory subunit rpn1	97999.6	SCHPO	26S proteasome regulatory subunit rpn1
756.1224	4	2.3	KGTKTSETNDR	KGTK(1784.8428)TSETNDR	DISSKSPSGNDALNDK	DISSK(1373.6787)SPSGNDALNDK	aleitner_M1012_004_26Syeast	24.3418	13.8	6.2	0.013	6.0	2.0	2	-0.2	107	75	7.8	P87048	24	1	0	0	P87048	9	1	0	0	97999.6	SCHPO	26S proteasome regulatory subunit rpn1	97999.6	SCHPO	26S proteasome regulatory subunit rpn1
577.2996	4	1.3	KGTKTSETNDR	K(1069.5556)GTKTSETNDR	HESLKYR	HESLK(1373.6787)YR	aleitner_M1012_004_26Syeast	16.5304	11.8	0.6	0.056	11.2	0.082	1	-1.1	237	146	3.8	P87048	21	1	0	0	P87048	144	1	0	0	97999.6	SCHPO	26S proteasome regulatory subunit rpn1	97999.6	SCHPO	26S proteasome regulatory subunit rpn1
605.0980	5	0.062	KGTKTSETNDR	K(1784.8428)GTKTSETNDR	DISSKSPSGNDALNDK	DISSK(1373.6787)SPSGNDALNDK	aleitner_M1012_004_26Syeast	24.3975	11.4	2.2	0.24	4.5	12	3	-1.1	273	137	6.9	P87048	21	1	0	0	P87048	9	1	0	0	97999.6	SCHPO	26S proteasome regulatory subunit rpn1	97999.6	SCHPO	26S proteasome regulatory subunit rpn1
759.3823	3	3.1	SPSGNDALNDKK	SPSGNDALNDK(1030.5183)K	MSSKDISSK	M(Met-loss+Acetyl)SSK(1382.6678)DISSK	aleitner_M1012_004_26Syeast	28.3128	7.2	2.5	0.30	4.2	2.4	4	-4.9	1279	424	3.0	P87048	20	1	0	0	P87048	4	1	0	0	97999.6	SCHPO	26S proteasome regulatory subunit rpn1	97999.6	SCHPO	26S proteasome regulatory subunit rpn1
813.3929	4	2.4	SPSGNDALNDKK	SPSGNDALNDK(2004.9348)K	GTKTSETNDRNSTNNTK	GTK(1382.6678)TSETNDRNSTNNTK	aleitner_M1012_004_26Syeast	17.9228	4.8	1.3	1.9	-1.4	102	88	-1.8	133	141	6.2	P87048	20	1	0	0	P87048	24	1	0	0	97999.6	SCHPO	26S proteasome regulatory subunit rpn1	97999.6	SCHPO	26S proteasome regulatory subunit rpn1
878.8111	3	1.9	VELAKQNLFVPTSDK	VELAK(945.4920)QNLFVPTSDK	EKASFAR	EK(1825.9826)ASFAR	aleitner_M1012_004_26Syeast	52.5280	25.9	9.3	7.1e-5	16.6	0.016	1	3.4	32	10	11.4	P50524	34	1	0	0	P50524	46	1	0	0	30899.5	SCHPO	26S proteasome regulatory subunit rpn12	30899.5	SCHPO	26S proteasome regulatory subunit rpn12
659.3605	4	2.4	VELAKQNLFVPTSDK	VELAK(945.4920)QNLFVPTSDK	EKASFAR	EK(1825.9826)ASFAR	aleitner_M1012_004_26Syeast	52.5805	18.4	6.6	6.1e-4	10.6	0.089	3	-0.2	88	66	7.8	P50524	34	1	0	0	P50524	46	1	0	0	30899.5	SCHPO	26S proteasome regulatory subunit rpn12	30899.5	SCHPO	26S proteasome regulatory subunit rpn12
523.3409	3	3.1	LKVELAK	LK(767.4793)VELAK	KELLK	K(937.5848)ELLK	aleitner_M1012_004_26Syeast	40.8617	13.5	3.1	0.17	10.4	0.83	1	2.0	60	17	7.3	P50524	29	1	0	0	P50524	23	1	0	0	30899.5	SCHPO	26S proteasome regulatory subunit rpn12	30899.5	SCHPO	26S proteasome regulatory subunit rpn12
701.0361	3	2.6	EIQDEKEAEAARK	EIQDEK(584.3282)EAEAARK	KSGR	K(1653.8210)SGR	aleitner_M1012_004_26Syeast	17.4578	22.4	3.1	9.3e-5	19.3	5.8e-4	1	-2.8	250	191	5.2	Q10329	236	1	0	0	Q10329	244	1	0	0	28277.2	SCHPO	Probable proteasome subunit alpha type-4	28277.2	SCHPO	Probable proteasome subunit alpha type-4
839.0883	3	3.2	EIQDEKEAEAAR	EIQDEK(1126.5771)EAEAAR	NWKEGLSR	NWK(1525.7260)EGLSR	aleitner_M1012_004_26Syeast	39.6297	21.2	10.7	0.0021	8.8	2.0	3	4.4	22	22	12.4	Q10329	236	1	0	0	Q10329	179	1	0	0	28277.2	SCHPO	Probable proteasome subunit alpha type-4	28277.2	SCHPO	Probable proteasome subunit alpha type-4
494.0051	4	2.6	EIQDEKEAEAAR	EIQDEK(584.3282)EAEAAR	KSGR	K(1525.7260)SGR	aleitner_M1012_004_26Syeast	19.6395	14.5	3.1	0.0037	11.4	0.032	1	-0.7	160	71	5.2	Q10329	236	1	0	0	Q10329	244	1	0	0	28277.2	SCHPO	Probable proteasome subunit alpha type-4	28277.2	SCHPO	Probable proteasome subunit alpha type-4
879.1047	3	4.2	EIQDEKEAEAAR	EIQDEK(1246.6234)EAEAAR	EYLEKNWK	EYLEK(1525.7260)NWK	aleitner_M1012_004_26Syeast	40.9283	17.2	4.7	0.011	12.5	0.17	1	0.5	179	66	5.8	Q10329	236	1	0	0	Q10329	176	1	0	0	28277.2	SCHPO	Probable proteasome subunit alpha type-4	28277.2	SCHPO	Probable proteasome subunit alpha type-4
629.5674	4	2.2	EIQDEKEAEAAR	EIQDEK(1126.5771)EAEAAR	NWKEGLSR	NWK(1525.7260)EGLSR	aleitner_M1012_004_26Syeast	39.5928	16.5	6.8	0.020	8.7	1.4	3	-0.2	172	92	7.8	Q10329	236	1	0	0	Q10329	179	1	0	0	28277.2	SCHPO	Probable proteasome subunit alpha type-4	28277.2	SCHPO	Probable proteasome subunit alpha type-4
526.0281	4	1.0	EIQDEKEAEAAR	EIQDEK(712.4232)EAEAAR	KKSGR	KK(1525.7260)SGR	aleitner_M1012_004_26Syeast	17.6767	13.2	3.1	0.030	10.1	0.19	1	-2.8	485	226	5.2	Q10329	236	1	0	0	Q10329	244	1	0	0	28277.2	SCHPO	Probable proteasome subunit alpha type-4	28277.2	SCHPO	Probable proteasome subunit alpha type-4
898.4922	3	2.7	TFANLVSSTLYEKR	TFANLVSSTLYEK(1064.5906)R	YKVNLYK	YK(1765.9251)VNLYK	aleitner_M1012_004_26Syeast	62.6342	25.8	6.2	9.4e-5	19.6	0.0030	1	-1.8	486	237	6.2	Q9Y7T8	98	1	0	0	Q9Y7T8	70	1	0	0	22661.1	SCHPO	Probable proteasome subunit beta type-3	22661.1	SCHPO	Probable proteasome subunit beta type-3
674.1212	4	3.0	TFANLVSSTLYEKR	TFANLVSSTLYEK(1064.5906)R	YKVNLYK	YK(1765.9251)VNLYK	aleitner_M1012_004_26Syeast	62.6052	10.9	2.5	0.18	7.8	1.3	2	-1.9	532	233	5.2	Q9Y7T8	98	1	0	0	Q9Y7T8	70	1	0	0	22661.1	SCHPO	Probable proteasome subunit beta type-3	22661.1	SCHPO	Probable proteasome subunit beta type-3
521.2771	4	1.9	KAQSGPDASAK	K(1022.5397)AQSGPDASAK	LKPQDER	LK(1196.6037)PQDER	aleitner_M1012_004_26Syeast	15.1967	29.9	12.5	1.2e-4	17.4	0.068	1	8.7	5.8	8	14.6	P36612	45	1	0	0	P36612	93	1	0	0	50060.6	SCHPO	26S protease regulatory subunit 4 homolog	50060.6	SCHPO	26S protease regulatory subunit 4 homolog
694.7017	3	3.8	KAQSGPDASAK	K(1022.5397)AQSGPDASAK	LKPQDER	LK(1196.6037)PQDER	aleitner_M1012_004_26Syeast	15.1888	25.8	9.4	2.5e-4	16.4	0.031	3	2.0	51	17	9.4	P36612	45	1	0	0	P36612	93	1	0	0	50060.6	SCHPO	26S protease regulatory subunit 4 homolog	50060.6	SCHPO	26S protease regulatory subunit 4 homolog
464.5296	4	8.9	RKIFTIHTSK	RK(624.3483)IFTIHTSK	DKPK	DK(1367.7925)PK	aleitner_M1012_004_26Syeast	47.1423	8.2	0.0	0.99	8.2	0.99	1	-5.8	2526	639	2.2	P36612	370	1	0	0	P36612	28	1	0	0	50060.6	SCHPO	26S protease regulatory subunit 4 homolog	50060.6	SCHPO	26S protease regulatory subunit 4 homolog
688.3632	4	3.4	YKDGVILAADSR	YK(1442.7262)DGVILAADSR	MVILNKDGMER	MVILNK(1444.7562)DGMER	aleitner_M1012_004_26Syeast	55.0628	25.3	5.0	1.7e-4	17.5	0.015	3	-0.2	367	157	7.8	O43063	33	1	0	0	O43063	205	1	0	0	24564.3	SCHPO	Probable proteasome subunit beta type-1	24564.3	SCHPO	Probable proteasome subunit beta type-1
528.5358	4	7.6	YKDGVILAADSR	YK(803.4099)DGVILAADSR	MATTVK	1444.7562-M(Oxidation)ATTVK	aleitner_M1012_004_26Syeast	41.5803	6.8	1.0	2.2	5.2	6.6	2	0.4	184	42	3.8	O43063	33	1	0	0	O43063	1	1	0	0	24564.3	SCHPO	Probable proteasome subunit beta type-1	24564.3	SCHPO	Probable proteasome subunit beta type-1
759.1539	4	0.41	QIAKFVVSLGER	QIAK(1686.8135)FVVSLGER	CTKIIENEQSAEK	C(Carbamidomethyl)TK(1483.8399)IIENEQSAEK	aleitner_M1012_004_26Syeast	53.2843	23.0	13.3	2.1e-4	7.5	2.6	7	7.5	2.6	9	15.5	O42931	124	1	0	0	O42931	102	1	0	0	48965.5	SCHPO	26S protease regulatory subunit 7 homolog	48965.5	SCHPO	26S protease regulatory subunit 7 homolog
791.7737	3	1.7	VATEKDFLDAVQK	VATEK(909.5284)DFLDAVQK	VVKGNQK	VVK(1600.8348)GNQK	aleitner_M1012_004_26Syeast	42.7825	12.9	0.0	0.026	12.9	0.026	1	-4.8	2052	511	3.2	O42931	411	1	0	0	O42931	422	1	0	0	48965.5	SCHPO	26S protease regulatory subunit 7 homolog	48965.5	SCHPO	26S protease regulatory subunit 7 homolog
594.0792	4	-3.1	VATEKDFLDAVQK	VATEK(909.5284)DFLDAVQK	VVKGNQK	VVK(1600.8348)GNQK	aleitner_M1012_004_26Syeast	42.7530	12.8	0.5	0.037	9.7	0.25	2	-3.8	1028	410	4.2	O42931	411	1	0	0	O42931	422	1	0	0	48965.5	SCHPO	26S protease regulatory subunit 7 homolog	48965.5	SCHPO	26S protease regulatory subunit 7 homolog
1056.1753	3	1.3	DFLDAVQKVVK	DFLDAVQK(1904.7921)VVK	GNQKFSSTADYMNMSS	GNQK(1398.7759)FSSTADYMNMSS	aleitner_M1012_004_26Syeast	72.6907	8.8	0.6	2.4	2.0	137	52	-1.2	922	379	6.8	O42931	419	1	0	0	O42931	426	1	0	0	48965.5	SCHPO	26S protease regulatory subunit 7 homolog	48965.5	SCHPO	26S protease regulatory subunit 7 homolog
784.3718	3	3.8	QEVAAQKSSEETEDK	QEVAAQK(672.3153)SSEETEDK	KMQE	K(1815.8374)MQE	aleitner_M1012_004_26Syeast	22.2177	24.5	2.7	2.6e-4	21.8	0.0012	1	-3.3	1942	467	2.7	O94444	231	1	0	0	O94444	240	1	0	0	27140.1	SCHPO	26S proteasome regulatory subunit rpn10	27140.1	SCHPO	26S proteasome regulatory subunit rpn10
519.0956	5	2.8	FGDGIQIAQLALKHR	FGDGIQIAQLALK(924.5029)HR	ENKIQR	ENK(1803.9996)IQR	aleitner_M1012_004_26Syeast	53.1707	10.1	2.3	1.6	3.9	61	33	1.3	285	119	6.2	O94444	99	1	0	0	O94444	104	1	0	0	27140.1	SCHPO	26S proteasome regulatory subunit rpn10	27140.1	SCHPO	26S proteasome regulatory subunit rpn10
560.8411	4	2.2	KIEIPLPNEVGR	K(875.5480)IEIPLPNEVGR	VGIKPPK	VGIK(1501.8504)PPK	aleitner_M1012_004_26Syeast	53.2793	22.1	1.4	3.9e-4	19.6	0.0018	2	-4.9	4596	715	2.5	O74445	297	1	0	0	O74445	164	1	0	0	43608.7	SCHPO	Probable 26S protease subunit rpt4	43608.7	SCHPO	Probable 26S protease subunit rpt4
669.0435	3	-2.8	KLEGTIDYQK	K(810.4851)LEGTIDYQK	KVADLK	K(1331.6973)VADLK	aleitner_M1012_004_26Syeast	34.7615	14.9	2.7	0.012	12.2	0.063	1	-0.7	199	47	6.9	O74445	378	1	0	0	O74445	372	1	0	0	43608.7	SCHPO	Probable 26S protease subunit rpt4	43608.7	SCHPO	Probable 26S protease subunit rpt4
610.3813	3	1.9	IHLEKVSK	IHLEK(875.5480)VSK	VGIKPPK	VGIK(1090.6386)PPK	aleitner_M1012_004_26Syeast	34.1780	6.7	2.5	2.5	0.5	98	16	-1.8	384	90	6.2	O74445	318	1	0	0	O74445	164	1	0	0	43608.7	SCHPO	Probable 26S protease subunit rpt4	43608.7	SCHPO	Probable 26S protease subunit rpt4
853.7974	3	5.3	SIKGYTLPPHCSR	SIK(1043.5903)GYTLPPHC(Carbamidomethyl)SR	IEEIFKK	IEEIFK(1652.8345)K	aleitner_M1012_004_26Syeast	44.4990	22.7	0.0	8.2e-4	22.7	8.2e-4	1	-3.8	1641	599	4.2	P06732	138	1	0	0	P06732	265	1	0	0	43101.5	HUMAN	Creatine kinase M-type	43101.5	HUMAN	Creatine kinase M-type
571.3521	3	5.1	LAHLSKHPK	LAHLSK(681.4174)HPK	LQKR	LQK(1167.6764)R	aleitner_M1012_004_26Syeast	19.9617	9.5	0.7	0.12	8.5	0.23	2	-3.3	523	343	1.0	P06732	304	1	0	0	P06732	319	1	0	0	43101.5	HUMAN	Creatine kinase M-type	43101.5	HUMAN	Creatine kinase M-type
482.5460	4	1.1	GGVHVKLAHLSK	GGVHVK(681.4174)LAHLSK	LQKR	LQK(1382.8034)R	aleitner_M1012_004_26Syeast	29.3650	4.1	0.0	0.96	4.1	0.96	1	-5.9	1448	508	2.1	P06732	298	1	0	0	P06732	319	1	0	0	43101.5	HUMAN	Creatine kinase M-type	43101.5	HUMAN	Creatine kinase M-type
859.4751	3	2.2	GGVHVKLAHLSK	GGVHVK(1330.6625)LAHLSK	VISMEKGGNMK	VISMEK(1382.8034)GGNMK	aleitner_M1012_004_26Syeast	39.0163	5.1	1.0	2.0	1.4	27	14	-4.3	1468	519	3.7	P06732	298	1	0	0	P06732	242	1	0	0	43101.5	HUMAN	Creatine kinase M-type	43101.5	HUMAN	Creatine kinase M-type
755.3958	3	1.1	KHLDAEVQK	K(1196.5860)HLDAEVQK	NHASIDKMK	NHASIDK(1204.6452)M(Oxidation)K	aleitner_M1012_004_26Syeast	23.0902	19.9	9.7	0.0011	10.2	0.30	1	5.9	3.6	6	13.9	P41878	281	1	0	0	P41878	246	1	0	0	34572.3	SCHPO	26S proteasome regulatory subunit rpn11	34572.3	SCHPO	26S proteasome regulatory subunit rpn11
595.8274	4	0.29	KHLDAEVQK	K(1312.7027)HLDAEVQK	IQYVGKQDPK	IQYVGK(1204.6452)QDPK	aleitner_M1012_004_26Syeast	31.5028	12.9	4.9	0.070	4.4	8.9	10	0.5	83	62	8.5	P41878	281	1	0	0	P41878	276	1	0	0	34572.3	SCHPO	26S proteasome regulatory subunit rpn11	34572.3	SCHPO	26S proteasome regulatory subunit rpn11
476.8637	5	0.97	IQYVGKQDPK	IQYVGK(1204.6452)QDPK	KHLDAEVQK	K(1312.7027)HLDAEVQK	aleitner_M1012_004_26Syeast	31.5078	11.7	5.0	0.072	5.8	3.1	3	0.3	100	83	8.0	P41878	276	1	0	0	P41878	281	1	0	0	34572.3	SCHPO	26S proteasome regulatory subunit rpn11	34572.3	SCHPO	26S proteasome regulatory subunit rpn11
750.0646	3	1.7	KHLDAEVQK	K(1180.5910)HLDAEVQK	NHASIDKMK	NHASIDK(1204.6452)MK	aleitner_M1012_004_26Syeast	27.5520	11.9	3.0	0.079	4.8	8.1	6	-0.5	258	89	7.1	P41878	281	1	0	0	P41878	246	1	0	0	34572.3	SCHPO	26S proteasome regulatory subunit rpn11	34572.3	SCHPO	26S proteasome regulatory subunit rpn11
562.8002	4	1.6	KHLDAEVQK	K(1180.5910)HLDAEVQK	NHASIDKMK	NHASIDK(1204.6452)MK	aleitner_M1012_004_26Syeast	28.1353	10.4	2.1	0.090	6.6	1.1	5	-4.2	1309	404	3.8	P41878	281	1	0	0	P41878	246	1	0	0	34572.3	SCHPO	26S proteasome regulatory subunit rpn11	34572.3	SCHPO	26S proteasome regulatory subunit rpn11
791.4149	3	0.97	NHASIDKMK	NHASIDK(1312.7027)M(Oxidation)K	IQYVGKQDPK	IQYVGK(1196.5860)QDPK	aleitner_M1012_004_26Syeast	26.8775	4.6	0.8	4.0	0.2	78	37	-3.0	676	243	4.4	P41878	246	1	0	0	P41878	276	1	0	0	34572.3	SCHPO	26S proteasome regulatory subunit rpn11	34572.3	SCHPO	26S proteasome regulatory subunit rpn11
716.0657	3	-1.9	KNEEKLAEFDK	K(795.4967)NEEKLAEFDK	KNRLK	K(1487.7508)NRLK	aleitner_M1012_004_26Syeast	35.2597	18.6	3.1	0.0038	15.5	0.023	1	-0.7	251	85	7.3	Q10335	87	1	0	0	Q10335	188	1	0	0	46680.8	SCHPO	Probable 26S proteasome regulatory subunit rpn7	46680.8	SCHPO	Probable 26S proteasome regulatory subunit rpn7
673.3712	3	3.6	NEEKLAEFDK	NEEK(795.4967)LAEFDK	KNRLK	K(1359.6558)NRLK	aleitner_M1012_004_26Syeast	39.2812	9.7	0.0	0.20	9.7	0.20	1	-5.9	3555	667	2.1	Q10335	91	1	0	0	Q10335	188	1	0	0	46680.8	SCHPO	Probable 26S proteasome regulatory subunit rpn7	46680.8	SCHPO	Probable 26S proteasome regulatory subunit rpn7
1008.8381	3	1.6	YTLYDQNDTKEWLDK	YTLYDQNDTK(1092.5928)EWLDK	LGDKGPAAAR	LGDK(2068.9630)GPAAAR	aleitner_M1012_004_26Syeast	50.9665	17.8	6.2	0.0070	11.6	0.27	1	-1.8	691	334	6.2	O14250	230	1	0	0	O14250	239	1	0	0	30111.1	SCHPO	Probable proteasome subunit alpha type-6	30111.1	SCHPO	Probable proteasome subunit alpha type-6
850.2009	4	3.6	DTLSKDQELTEENVSISVIGK	DTLSK(1092.5928)DQELTEENVSISVIGK	LGDKGPAAAR	LGDK(2442.2377)GPAAAR	aleitner_M1012_004_26Syeast	54.4280	12.2	2.9	0.13	7.6	2.2	3	-1.8	761	338	4.6	O14250	201	1	0	0	O14250	239	1	0	0	30111.1	SCHPO	Probable proteasome subunit alpha type-6	30111.1	SCHPO	Probable proteasome subunit alpha type-6
756.8810	4	2.4	YTLYDQNDTKEWLDK	YTLYDQNDTK(1092.5928)EWLDK	LGDKGPAAAR	LGDK(2068.9630)GPAAAR	aleitner_M1012_004_26Syeast	50.9253	7.6	2.2	0.94	1.4	53	43	-1.8	429	237	6.2	O14250	230	1	0	0	O14250	239	1	0	0	30111.1	SCHPO	Probable proteasome subunit alpha type-6	30111.1	SCHPO	Probable proteasome subunit alpha type-6
595.0500	3	2.9	ELLVKASK	ELLVK(895.5743)ASK	IKLISGK	IK(1024.6168)LISGK	aleitner_M1012_004_26Syeast	44.1397	17.6	9.3	0.0087	8.3	1.7	1	3.4	28	4	11.4	Q9US13	142	1	0	0	Q9US13	127	1	0	0	43457.6	SCHPO	Probable 26S proteasome regulatory subunit rpn9	43457.6	SCHPO	Probable 26S proteasome regulatory subunit rpn9
446.5394	4	3.1	ELLVKASK	ELLVK(895.5743)ASK	IKLISGK	IK(1024.6168)LISGK	aleitner_M1012_004_26Syeast	44.2063	16.1	7.8	0.085	8.3	6.7	1	7.1	13	3	12.0	Q9US13	142	1	0	0	Q9US13	127	1	0	0	43457.6	SCHPO	Probable 26S proteasome regulatory subunit rpn9	43457.6	SCHPO	Probable 26S proteasome regulatory subunit rpn9
552.0376	3	6.4	IKLISGK	IK(895.5743)LISGK	IKLISGK	IK(895.5743)LISGK	aleitner_M1012_004_26Syeast	44.2568	3.9	0.0	4.1	3.9	4.1	1	3.9	4.1	1	0.0	Q9US13	127	1	0	0	Q9US13	127	1	0	0	43457.6	SCHPO	Probable 26S proteasome regulatory subunit rpn9	43457.6	SCHPO	Probable 26S proteasome regulatory subunit rpn9
742.7460	3	3.2	LNADVLGQLIKK	LNADVLGQLIK(914.4168)K	MIDDQR	1448.8603-MIDDQR	aleitner_M1012_004_26Syeast	66.5157	14.8	6.2	0.013	8.6	0.54	1	-1.8	274	167	6.2	O42897	83	1	0	0	O42897	1	1	0	0	57346.7	SCHPO	Probable 26S proteasome regulatory subunit rpn3	57346.7	SCHPO	Probable 26S proteasome regulatory subunit rpn3
380.4536	4	-1.2	MMGINER	799.4440-M(Met-loss)MGINER	ATKQSK	ATK(856.4113)QSK	aleitner_M1012_004_26Syeast	23.2835	8.7	1.0	3.8	2.5	109	22	-1.8	1111	162	6.2	Q09841	1	1	0	0	Q09841	233	1	0	0	29337.7	SCHPO	Probable proteasome subunit beta type-2	29337.7	SCHPO	Probable proteasome subunit beta type-2
795.7672	3	-4.0	KIYNEYPPTK	K(1132.6393)IYNEYPPTK	HIPFKTPR	HIPFK(1389.7180)TPR	aleitner_M1012_004_26Syeast	31.8575	20.2	0.0	6.5e-5	20.2	6.5e-5	1	-3.8	658	390	4.2	O94579	99	1	0	0	decoy	114	1	0	0	26404.3	SCHPO	Probable proteasome subunit alpha type-2	50060.6	SCHPO	26S protease regulatory subunit 4 homolog
597.0753	4	-7.2	KIYNEYPPTK	K(1132.6393)IYNEYPPTK	HIPFKTPR	HIPFK(1389.7180)TPR	aleitner_M1012_004_26Syeast	30.3535	17.6	1.6	0.0014	16.0	0.0037	1	-4.3	906	527	1.6	O94579	99	1	0	0	decoy	114	1	0	0	26404.3	SCHPO	Probable proteasome subunit alpha type-2	50060.6	SCHPO	26S protease regulatory subunit 4 homolog
844.1526	4	-3.5	MSTLDLNHLADLYDR	1596.7420-MSTLDLNHLADLYDR	QQKGDTQFPNGEK	Q(Gln->pyro-Glu)QK(1913.9193)GDTQFPNGEK	aleitner_M1012_004_26Syeast	62.4427	20.9	6.2	3.2e-4	14.7	0.016	2	-1.7	523	274	6.2	P50524	1	1	0	0	decoy	291	1	0	0	30899.5	SCHPO	26S proteasome regulatory subunit rpn12	34572.3	SCHPO	26S proteasome regulatory subunit rpn11
810.4471	3	9.6	QQKGDTQFPNGEKGK	QQK(767.4793)GDTQFPNGEKGK	KELLK	K(1798.8850)ELLK	aleitner_M1012_004_26Syeast	60.6235	12.0	4.3	0.48	6.2	10	2	0.0	282	80	8.0	decoy	291	1	0	0	P50524	23	1	0	0	34572.3	SCHPO	26S proteasome regulatory subunit rpn11	30899.5	SCHPO	26S proteasome regulatory subunit rpn12
909.4736	4	-0.95	ARSEAAEFEYKNGYPMPCDVLAK	ARSEAAEFEYK(988.6433)NGYPMPC(Carbamidomethyl)DVLAK	LKPRIPK	LK(2783.2935)PRIPK	aleitner_M1012_004_26Syeast	48.6853	17.4	0.0	8.7e-4	17.4	8.7e-4	1	-3.8	569	598	4.2	O94517	102	1	0	0	decoy	368	1	0	0	26539.6	SCHPO	Probable proteasome subunit alpha type-1	45069.7	SCHPO	26S protease regulatory subunit 8 homolog
965.5023	3	-4.0	LLMKLSSQNDDK	LLMK(1502.7841)LSSQNDDK	NFSLADSTKRAR	NFSLADSTK(1528.7807)RAR	aleitner_M1012_004_26Syeast	82.9535	25.1	2.2	0.0015	22.9	0.0044	1	-3.7	2349	794	4.3	O74762	242	1	0	0	decoy	64	1	0	0	107277.4	SCHPO	26S proteasome regulatory subunit rpn2	27573.3	SCHPO	Probable proteasome subunit alpha type-5
1074.1802	3	-5.2	EKASKGSNDDEMK	EK(1765.8999)ASKGSNDDEM(Oxidation)K	NESIFKGPIQQDPR	1591.7036-NESIFKGPIQQDPR	aleitner_M1012_004_26Syeast	90.9035	10.6	1.6	0.88	4.0	50	14	-1.4	1357	349	6.6	O74762	833	1	0	0	decoy	1	1	0	0	107277.4	SCHPO	26S proteasome regulatory subunit rpn2	27573.3	SCHPO	Probable proteasome subunit alpha type-5
963.8499	3	-2.5	LLMKLSSQNDDK	LLM(Oxidation)K(1481.8276)LSSQNDDK	RTGPEKVLVSMK	RTGPEK(1544.7756)VLVSMK	aleitner_M1012_004_26Syeast	94.1088	22.4	3.2	0.0021	19.2	0.011	1	-2.7	938	384	5.3	O74762	242	1	0	0	decoy	208	1	0	0	107277.4	SCHPO	26S proteasome regulatory subunit rpn2	26404.3	SCHPO	Probable proteasome subunit alpha type-2
647.6076	4	-6.1	KIEIPLPNEVGR	K(1222.6346)IEIPLPNEVGR	KSGERYFAK	K(1501.8504)SGERYFAK	aleitner_M1012_004_26Syeast	51.1472	17.6	11.9	0.0021	5.1	6.8	3	4.5	10	4	12.5	O74445	297	1	0	0	decoy	31	1	0	0	43608.7	SCHPO	Probable 26S protease subunit rpt4	51618.9	SCHPO	26S proteasome regulatory subunit rpn5
989.1284	3	-5.8	MSERDTALEK	1916.8608-M(Met-loss)SERDTALEK	LSSCMKESNIDTNHK	LSSC(Carbamidomethyl)M(Oxidation)K(1185.5877)ESNIDTNHK	aleitner_M1012_004_26Syeast	80.2750	9.1	1.6	0.81	4.8	12	8	-4.0	3178	861	3.8	O74445	1	1	0	0	decoy	426	1	0	0	43608.7	SCHPO	Probable 26S protease subunit rpt4	51618.9	SCHPO	26S proteasome regulatory subunit rpn5
712.0405	3	2.0	KNEEKLAEFDK	KNEEK(783.4127)LAEFDK	QQKDK	QQK(1487.7508)DK	aleitner_M1012_004_26Syeast	35.4375	21.0	0.0	0.0036	21.0	0.0036	1	1.0	92	43	5.3	Q10335	91	1	0	0	decoy	174	1	0	0	46680.8	SCHPO	Probable 26S proteasome regulatory subunit rpn7	30111.1	SCHPO	Probable proteasome subunit alpha type-6
669.3431	3	3.5	NEEKLAEFDK	NEEK(783.4127)LAEFDK	QQKDK	QQK(1359.6558)DK	aleitner_M1012_004_26Syeast	39.4947	14.0	0.0	0.029	14.0	0.029	1	-2.2	351	114	4.2	Q10335	91	1	0	0	decoy	174	1	0	0	46680.8	SCHPO	Probable 26S proteasome regulatory subunit rpn7	30111.1	SCHPO	Probable proteasome subunit alpha type-6
534.2821	4	1.8	KNEEKLAEFDK	K(783.4127)NEEKLAEFDK	QQKDK	QQK(1487.7508)DK	aleitner_M1012_004_26Syeast	35.5013	12.3	0.0	0.030	12.3	0.030	1	-4.8	1882	476	3.2	Q10335	87	1	0	0	decoy	174	1	0	0	46680.8	SCHPO	Probable 26S proteasome regulatory subunit rpn7	30111.1	SCHPO	Probable proteasome subunit alpha type-6
459.7400	4	1.5	KTTDVLR	K(1003.4467)TTDVLR	MMGINER	969.5495-M(Oxidation)MGINER	aleitner_M1012_004_26Syeast	45.1742	20.4	10.8	0.0038	9.6	1.7	1	3.2	63	11	10.8	decoy	82	1	0	0	Q09841	1	1	0	0	27925.7	SCHPO	Probable proteasome subunit alpha type-3	29337.7	SCHPO	Probable proteasome subunit beta type-2
528.2693	4	-7.2	MMGINERK	1115.5896-M(Oxidation)MGINERK	KGLVMTGEK	K(1131.5417)GLVM(Oxidation)TGEK	aleitner_M1012_004_26Syeast	45.6843	10.9	3.2	0.22	7.7	1.2	3	-4.8	821	491	3.2	Q09841	1	1	0	0	decoy	119	1	0	0	29337.7	SCHPO	Probable proteasome subunit beta type-2	27925.7	SCHPO	Probable proteasome subunit alpha type-3
528.2690	4	-7.7	MMGINERK	1115.5896-M(Oxidation)MGINERK	KGLVMTGEK	K(1131.5417)GLVM(Oxidation)TGEK	aleitner_M1012_004_26Syeast	46.5912	4.8	0.8	2.3	1.3	20	10	-4.5	746	402	3.5	Q09841	1	1	0	0	decoy	119	1	0	0	29337.7	SCHPO	Probable proteasome subunit beta type-2	27925.7	SCHPO	Probable proteasome subunit alpha type-3
988.4936	3	-6.6	VSQKMAGQVLFLEYK	Acetyl-VSQK(1180.5401)MAGQVLFLEYK	QSKYTYDR	Q(Gln->pyro-Glu)SK(1920.0067)YTYDR	aleitner_M1012_004_26Syeast	82.3617	8.6	1.1	3.1	4.8	25	13	-3.3	2216	707	3.8	decoy	4	1	0	0	Q09841	236	1	0	0	27925.7	SCHPO	Probable proteasome subunit alpha type-3	29337.7	SCHPO	Probable proteasome subunit beta type-2
579.3260	3	-3.8	KHLDAEVQK	K(668.3857)HLDAEVQK	DIKR	DIK(1204.6452)R	aleitner_M1012_004_26Syeast	23.1360	16.1	0.0	0.0063	16.1	0.0063	1	-4.8	2451	297	3.2	P41878	281	1	0	0	decoy	343	1	0	0	34572.3	SCHPO	26S proteasome regulatory subunit rpn11	45069.7	SCHPO	26S protease regulatory subunit 8 homolog
649.6924	3	2.4	MESLQR	1314.7217-M(Met-loss)ESLQR	TGIQLVKMGSK	TGIQLVK(769.3970)M(Oxidation)GSK	aleitner_M1012_004_26Syeast	77.8183	5.1	1.1	4.4	-0.2	124	41	-2.1	411	111	5.3	P41878	1	1	0	0	decoy	160	1	0	0	34572.3	SCHPO	26S proteasome regulatory subunit rpn11	45069.7	SCHPO	26S protease regulatory subunit 8 homolog
727.7391	3	-7.9	MGSKKLELTEVK	M(Oxidation)GSK(802.4589)KLELTEVK	INYKK	INYK(1515.8218)K	aleitner_M1012_004_26Syeast	99.4778	5.7	0.0	4.7	5.7	4.7	2	-5.9	5372	888	2.1	decoy	164	1	0	0	P41878	207	1	0	0	45069.7	SCHPO	26S protease regulatory subunit 8 homolog	34572.3	SCHPO	26S proteasome regulatory subunit rpn11
762.6707	4	4.3	MSSKSSLELANNAVK	Acetyl-MSSK(1426.8218)SSLELANNAVK	TGIQLVKMGSKK	TGIQLVKMGSK(1757.8870)K	aleitner_M1012_004_26Syeast	59.7935	14.5	0.2	0.0068	12.2	0.031	5	-5.7	3900	1106	2.3	Q9P7S2	4	1	0	0	decoy	164	1	0	0	47341.7	SCHPO	Probable 26S proteasome regulatory subunit rpn6	45069.7	SCHPO	26S protease regulatory subunit 8 homolog
704.0347	3	1.8	MMGINERK	1115.6049-MM(Oxidation)GINERK	KFASAMPVK	K(1131.5417)FASAMPVK	aleitner_M1012_004_26Syeast	45.6602	12.2	7.6	0.010	4.4	1.9	2	-0.2	41	37	7.8	Q09841	1	1	0	0	decoy	126	1	0	0	29337.7	SCHPO	Probable proteasome subunit beta type-2	107277.4	SCHPO	26S proteasome regulatory subunit rpn2
571.0611	4	3.1	MMGINERK	1286.7347-M(Oxidation)MGINERK	GRKSYQIAVK	GRK(1131.5417)SYQIAVK	aleitner_M1012_004_26Syeast	38.7008	8.2	4.0	0.28	0.4	64	33	-0.2	97	56	7.8	Q09841	1	1	0	0	decoy	455	1	0	0	29337.7	SCHPO	Probable proteasome subunit beta type-2	107277.4	SCHPO	26S proteasome regulatory subunit rpn2
1001.2055	3	6.8	QSKYTYDRGTTAVLK	Q(Gln->pyro-Glu)SK(1287.7009)YTYDRGTTAVLK	KFASAMPVKR	K(1850.9414)FASAM(Oxidation)PVKR	aleitner_M1012_004_26Syeast	98.7497	10.2	4.0	0.70	5.5	15	5	-1.1	1135	372	6.8	Q09841	236	1	0	0	decoy	126	1	0	0	29337.7	SCHPO	Probable proteasome subunit beta type-2	107277.4	SCHPO	26S proteasome regulatory subunit rpn2
1035.1943	3	-6.2	KLLRAEDSQVSQLGLGTER	K(1003.4467)LLRAEDSQVSQLGLGTER	MMGINER	2237.2016-M(Oxidation)MGINER	aleitner_M1012_004_26Syeast	81.3572	12.3	2.7	1.0	4.5	55	26	1.9	209	103	9.8	decoy	645	1	0	0	Q09841	1	1	0	0	107277.4	SCHPO	26S proteasome regulatory subunit rpn2	29337.7	SCHPO	Probable proteasome subunit beta type-2
713.3645	3	-6.1	KFASAMPVKR	K(987.4518)FASAM(Oxidation)PVKR	MMGINER	1287.7009-MMGINER	aleitner_M1012_004_26Syeast	40.2482	5.5	0.7	2.2	4.2	5.2	2	-6.7	6689	930	1.3	decoy	126	1	0	0	Q09841	1	1	0	0	107277.4	SCHPO	26S proteasome regulatory subunit rpn2	29337.7	SCHPO	Probable proteasome subunit beta type-2
656.6374	4	-5.9	IVAFVGSPIVEDEKNLIR	IVAFVGSPIVEDEK(624.4210)NLIR	VLKK	VLK(2136.1831)K	aleitner_M1012_004_26Syeast	61.2970	15.8	0.0	0.017	15.8	0.017	1	-4.3	2992	694	0.0	O94444	123	1	0	0	decoy	187	1	0	0	27140.1	SCHPO	26S proteasome regulatory subunit rpn10	29987.0	SCHPO	Probable proteasome subunit beta type-5
531.6518	3	2.4	KVAQTTYK	K(654.4065)VAQTTYK	LTKR	LTK(1075.5914)R	aleitner_M1012_004_26Syeast	27.5048	13.8	2.7	0.025	11.1	0.13	1	-4.9	1880	367	2.7	O94579	91	1	0	0	decoy	343	1	0	0	26404.3	SCHPO	Probable proteasome subunit alpha type-2	43457.6	SCHPO	Probable 26S proteasome regulatory subunit rpn9
531.6470	3	-6.6	LTKR	LTK(1075.5914)R	KVAQTTYK	K(654.4065)VAQTTYK	aleitner_M1012_004_26Syeast	41.2758	7.2	1.6	4.7	5.6	11	1	-4.0	2183	348	1.6	decoy	343	1	0	0	O94579	91	1	0	0	43457.6	SCHPO	Probable 26S proteasome regulatory subunit rpn9	26404.3	SCHPO	Probable proteasome subunit alpha type-2
532.0569	4	-8.6	KVAQTTYKK	K(1058.5985)VAQTTYKK	RRSSIFR	1203.6863-RRSSIFR	aleitner_M1012_004_26Syeast	57.7177	11.8	6.6	0.029	5.2	2.0	1	0.1	51	42	6.6	O94579	91	1	0	0	decoy	1	1	0	0	26404.3	SCHPO	Probable proteasome subunit alpha type-2	21967.5	SCHPO	Probable proteasome subunit beta type-4
622.3442	3	-3.2	KHLDAEVQK	K(797.4396)HLDAEVQK	GKAASAR	GK(1204.6452)AASAR	aleitner_M1012_004_26Syeast	23.0700	14.0	0.0	0.034	14.0	0.034	1	-3.7	947	172	4.3	P41878	281	1	0	0	decoy	51	1	0	0	34572.3	SCHPO	26S proteasome regulatory subunit rpn11	28031.7	SCHPO	Probable proteasome subunit alpha type-7
614.3254	3	-4.4	NHASIDKMK	NHASIDK(797.4396)MK	GKAASAR	GK(1180.5910)AASAR	aleitner_M1012_004_26Syeast	22.7172	5.8	0.0	1.3	5.8	1.3	2	-5.9	2661	482	0.0	P41878	246	1	0	0	decoy	51	1	0	0	34572.3	SCHPO	26S proteasome regulatory subunit rpn11	28031.7	SCHPO	Probable proteasome subunit alpha type-7
909.1700	3	-2.5	TFANLVSSTLYEKR	TFANLVSSTLYEK(1096.6380)R	KLELTEVK	K(1765.9251)LELTEVK	aleitner_M1012_004_26Syeast	67.2347	17.9	4.7	0.035	13.2	0.38	1	-3.3	1624	544	4.7	Q9Y7T8	98	1	0	0	decoy	165	1	0	0	22661.1	SCHPO	Probable proteasome subunit beta type-3	45069.7	SCHPO	26S protease regulatory subunit 8 homolog
662.0339	3	2.5	SVGGNVITER	952.5342-SVGGNVITER	LVKGRQD	LVK(1168.6088)GRQD	aleitner_M1012_004_26Syeast	58.6518	2.5	0.1	2.2	-0.6	24	16	-3.8	268	169	3.1	decoy	1	1	0	0	Q9Y7T8	200	1	0	0	45069.7	SCHPO	26S protease regulatory subunit 8 homolog	22661.1	SCHPO	Probable proteasome subunit beta type-3
869.2267	4	-9.9	RGAPGILATYVKDYGFATGVK	RGAPGILATYVK(1289.7384)DYGFATGVK	KINVKFFEK	K(2321.2420)INVKFFEK	aleitner_M1012_004_26Syeast	85.1565	13.9	5.2	0.042	5.8	4.6	8	0.1	124	133	8.1	decoy	141	1	0	0	Q9UTM3	196	1	0	0	43553.4	SCHPO	26S protease regulatory subunit 6B homolog	51618.9	SCHPO	26S proteasome regulatory subunit rpn5
722.7341	3	-1.8	DGEIRAK	1377.7656-DGEIRAK	LKYYEQKIR	LK(925.4869)YYEQKIR	aleitner_M1012_004_26Syeast	92.5172	7.8	0.6	2.5	3.1	39	6	1.0	132	26	4.7	decoy	1	1	0	0	Q9UTM3	213	1	0	0	43553.4	SCHPO	26S protease regulatory subunit 6B homolog	51618.9	SCHPO	26S proteasome regulatory subunit rpn5
603.5884	4	-5.3	AIYKPTNAR	AIYK(1377.7656)PTNAR	LKYYEQKIR	LK(1170.6397)YYEQKIR	aleitner_M1012_004_26Syeast	15.4875	5.0	1.9	3.8	1.9	31	18	-2.8	728	193	5.2	decoy	290	1	0	0	Q9UTM3	213	1	0	0	43553.4	SCHPO	26S protease regulatory subunit 6B homolog	51618.9	SCHPO	26S proteasome regulatory subunit rpn5
954.4861	3	1.6	LQIPCLDGKVQAQLMK	LQIPC(Carbamidomethyl)LDGK(1003.4467)VQAQLM(Oxidation)K	MMGINER	1995.0533-M(Oxidation)MGINER	aleitner_M1012_004_26Syeast	83.9443	13.0	4.8	0.043	5.2	6.0	6	-0.2	181	226	7.8	decoy	78	1	0	0	Q09841	1	1	0	0	24409.7	PIG	Trypsin	29337.7	SCHPO	Probable proteasome subunit beta type-2
764.6597	4	-2.7	HVFKLQIPCLDGKVQAQLMK	HVFK(686.3421)LQIPC(Carbamidomethyl)LDGKVQAQLM(Oxidation)K	NCKK	NC(Carbamidomethyl)K(2506.3440)K	aleitner_M1012_004_26Syeast	96.4543	12.3	0.0	0.12	12.3	0.12	1	-4.8	3605	1057	3.2	decoy	69	1	0	0	Q09841	67	1	0	0	24409.7	PIG	Trypsin	29337.7	SCHPO	Probable proteasome subunit beta type-2
943.8176	3	5.3	CTKIIENEQSAEK	C(Carbamidomethyl)TK(1279.6707)IIENEQSAEK	GKHLASMQVR	GK(1686.8135)HLASM(Oxidation)QVR	aleitner_M1012_004_26Syeast	89.7792	19.2	6.3	0.046	12.9	0.91	1	-1.1	697	320	6.3	O42931	102	1	0	0	decoy	7	1	0	0	48965.5	SCHPO	26S protease regulatory subunit 7 homolog	28277.2	SCHPO	Probable proteasome subunit alpha type-4
781.4152	3	-0.070	KVDYIMLQYK	K(1025.5393)VDYIM(Oxidation)LQYK	IKENQEK	IK(1453.7527)ENQEK	aleitner_M1012_004_26Syeast	24.2013	14.6	7.8	0.054	4.6	14	9	3.1	31	13	11.1	decoy	664	1	0	0	O14126	72	1	0	0	107277.4	SCHPO	26S proteasome regulatory subunit rpn2	48836.2	SCHPO	26S protease regulatory subunit 6A
893.7881	3	-8.8	KFASAMPVK	K(1684.8342)FASAM(Oxidation)PVK	VKAMEVDEKPTER	VK(1131.5998)AM(Oxidation)EVDEKPTER	aleitner_M1012_004_26Syeast	53.0840	10.8	4.7	0.44	6.1	6.2	1	-1.7	485	209	4.7	decoy	126	1	0	0	O14126	172	1	0	0	107277.4	SCHPO	26S proteasome regulatory subunit rpn2	48836.2	SCHPO	26S protease regulatory subunit 6A
1009.2413	3	2.9	VPDKLIDASTVKHVFPITK	VPDKLIDASTVK(917.4892)HVFPITK	MSISAKK	M(Oxidation)SISAK(2245.2722)K	aleitner_M1012_004_26Syeast	55.6533	17.1	2.3	0.058	12.3	0.77	2	-3.3	3391	929	4.8	O94517	65	1	0	0	decoy	101	1	0	0	26539.6	SCHPO	Probable proteasome subunit alpha type-1	30111.1	SCHPO	Probable proteasome subunit alpha type-6
661.8208	4	-9.4	MPFGNTHNK	1729.8384-M(Met-loss)PFGNTHNK	QLNQKDEKAHADGR	Q(Gln->pyro-Glu)LNQKDEK(1051.5087)AHADGR	aleitner_M1012_004_26Syeast	22.3433	9.8	5.3	0.064	4.5	3.4	2	-1.6	320	112	5.3	P06732	1	1	0	0	decoy	351	1	0	0	43101.5	HUMAN	Creatine kinase M-type	48836.2	SCHPO	26S protease regulatory subunit 6A
984.1252	3	-2.2	KGSFGGSGSYKAEADYK	K(1198.5441)GSFGGSGSYKAEADYK	MPFGNTHNK	1888.8843-M(Oxidation)PFGNTHNK	aleitner_M1012_004_26Syeast	66.2652	10.5	3.5	0.37	1.8	101	30	0.8	192	57	8.7	decoy	16	1	0	0	P06732	1	1	0	0	48836.2	SCHPO	26S protease regulatory subunit 6A	43101.5	HUMAN	Creatine kinase M-type
1160.2722	3	1.5	KFFAIDTANPIPVFTH	K(1660.8382)FFAIDTANPIPVFTH	MFGEKGIASIDDIK	MFGEK(1955.0193)GIASIDDIK	aleitner_M1012_004_26Syeast	87.6142	15.8	6.6	0.065	9.2	2.8	2	1.1	291	129	8.8	O43063	211	1	0	0	decoy	153	1	0	0	24564.3	SCHPO	Probable proteasome subunit beta type-1	48965.5	SCHPO	26S protease regulatory subunit 7 homolog
718.3647	4	-6.8	MSRSYDSR	1853.0146-M(Oxidation)SRSYDSR	KLELTEVKEAEIASR	K(1154.5026)LELTEVKEAEIASR	aleitner_M1012_004_26Syeast	75.2678	10.1	2.9	0.070	7.0	0.58	3	-2.5	394	341	3.1	Q09682	1	1	0	0	decoy	165	1	0	0	27925.7	SCHPO	Probable proteasome subunit alpha type-3	45069.7	SCHPO	26S protease regulatory subunit 8 homolog
774.1457	4	8.6	RMQQLPKDVSQGFVR	RMQQLPK(1304.5806)DVSQGFVR	KNTEDIEMTA	K(1926.0146)NTEDIEM(Oxidation)TA	aleitner_M1012_004_26Syeast	96.5380	11.8	3.7	0.070	8.1	0.72	1	-0.6	173	105	5.8	decoy	143	1	0	0	P87048	882	1	0	0	50060.6	SCHPO	26S protease regulatory subunit 4 homolog	97999.6	SCHPO	26S proteasome regulatory subunit rpn1
820.7394	3	-9.3	AKADYAQYYR	AK(1211.6258)ADYAQYYR	DKSIRGGEGR	DK(1385.6616)SIRGGEGR	aleitner_M1012_004_26Syeast	87.2965	10.8	1.6	0.071	9.2	0.20	1	-4.2	1049	669	1.6	Q9US13	172	1	0	0	decoy	252	1	0	0	43457.6	SCHPO	Probable 26S proteasome regulatory subunit rpn9	50060.6	SCHPO	26S protease regulatory subunit 4 homolog
655.6138	4	4.5	WPKIAEIYGSALR	WPK(1115.5896)IAEIYGSALR	KGLVMTGEK	K(1640.8926)GLVM(Oxidation)TGEK	aleitner_M1012_004_26Syeast	58.9620	10.6	4.0	0.075	2.8	11	19	1.5	26	32	9.0	Q9UTM3	307	1	0	0	decoy	119	1	0	0	51618.9	SCHPO	26S proteasome regulatory subunit rpn5	27925.7	SCHPO	Probable proteasome subunit alpha type-3
665.3253	4	-3.7	MEQKPEVDYSEK	M(Met-loss+Acetyl)EQK(1264.6412)PEVDYSEK	GPDNKDRVNL	GPDNK(1530.7090)DRVNL	aleitner_M1012_004_26Syeast	29.2902	5.2	0.2	0.58	-0.5	39	50	-1.7	94	153	5.7	Q9UTM3	4	1	0	0	decoy	243	1	0	0	51618.9	SCHPO	26S proteasome regulatory subunit rpn5	27925.7	SCHPO	Probable proteasome subunit alpha type-3
691.5776	4	-9.3	MEQKPEVDYSEK	1264.6412-M(Oxidation)EQKPEVDYSEK	GPDNKDRVNL	GPDNK(1635.7338)DRVNL	aleitner_M1012_004_26Syeast	29.2592	5.0	0.4	2.5	0.9	30	38	-1.2	108	156	4.1	Q9UTM3	1	1	0	0	decoy	243	1	0	0	51618.9	SCHPO	26S proteasome regulatory subunit rpn5	27925.7	SCHPO	Probable proteasome subunit alpha type-3
652.0046	3	2.2	AIKVSNDYK	AIK(916.4324)VSNDYK	MESLQR	1174.6234-M(Oxidation)ESLQR	aleitner_M1012_004_26Syeast	85.3362	9.6	1.2	0.076	8.4	0.17	1	-5.7	1910	632	2.3	decoy	49	1	0	0	P41878	1	1	0	0	34195.8	SCHPO	Ubiquitin carboxyl-terminal hydrolase 2	34572.3	SCHPO	26S proteasome regulatory subunit rpn11
602.9942	3	4.7	AIKVSNDYK	AIK(769.3970)VSNDYK	MESLQR	1174.6234-M(Met-loss)ESLQR	aleitner_M1012_004_26Syeast	57.9862	4.2	0.0	2.6	-1.1	69	52	-3.3	271	170	5.3	decoy	49	1	0	0	P41878	1	1	0	0	34195.8	SCHPO	Ubiquitin carboxyl-terminal hydrolase 2	34572.3	SCHPO	26S proteasome regulatory subunit rpn11
759.6538	4	4.2	VISMEKGGNMKEVFR	VISMEK(1294.7034)GGNM(Oxidation)KEVFR	KVLHYNDLR	K(1877.9379)VLHYNDLR	aleitner_M1012_004_26Syeast	59.8585	12.0	5.4	0.076	5.7	4.4	6	-0.6	257	144	6.3	P06732	242	1	0	0	decoy	223	1	0	0	43101.5	HUMAN	Creatine kinase M-type	107277.4	SCHPO	26S proteasome regulatory subunit rpn2
1066.8560	3	6.1	EDAKIEYDEVAVSHEASVR	EDAK(1051.5087)IEYDEVAVSHEASVR	MPFGNTHNK	2284.0859-M(Met-loss)PFGNTHNK	aleitner_M1012_004_26Syeast	82.9300	13.5	3.1	0.19	10.3	1.2	2	-2.7	2247	605	5.3	decoy	171	1	0	0	P06732	1	1	0	0	107277.4	SCHPO	26S proteasome regulatory subunit rpn2	43101.5	HUMAN	Creatine kinase M-type
689.6927	3	5.9	MPFGNTHNK	1021.5630-MPFGNTHNK	HLMDLKK	HLMDLK(1182.5492)K	aleitner_M1012_004_26Syeast	66.2715	5.2	0.5	1.6	4.7	2.3	1	-4.8	2390	376	3.2	P06732	1	1	0	0	decoy	644	1	0	0	43101.5	HUMAN	Creatine kinase M-type	107277.4	SCHPO	26S proteasome regulatory subunit rpn2
831.1281	3	-4.4	YYKPDLTIDEAVR	YYK(908.5695)PDLTIDEAVR	EIIKIR	EIIK(1719.8720)IR	aleitner_M1012_004_26Syeast	48.2798	9.8	0.0	0.085	9.8	0.085	1	-5.9	2070	1030	2.1	Q09720	149	1	0	0	decoy	95	1	0	0	21967.5	SCHPO	Probable proteasome subunit beta type-4	50060.6	SCHPO	26S protease regulatory subunit 4 homolog
1035.2001	3	-6.8	MGTDLVGYR	2092.1139-MGTDLVGYR	HNNHMAKVLTLELYKK	HNNHM(Oxidation)AKVLTLELYK(1148.5536)K	aleitner_M1012_004_26Syeast	86.0110	10.2	2.1	0.086	5.0	3.7	6	-2.0	577	419	5.2	decoy	1	1	0	0	P06732	40	1	0	0	30111.1	SCHPO	Probable proteasome subunit alpha type-6	43101.5	HUMAN	Creatine kinase M-type
684.3706	4	8.8	KLEKGQSIDDMIPAQK	K(917.4892)LEKGQSIDDM(Oxidation)IPAQK	MSISAKK	M(Oxidation)SISAK(1954.0081)K	aleitner_M1012_004_26Syeast	58.1175	7.0	0.3	0.43	6.7	0.52	1	-5.5	1227	986	2.4	P06732	366	1	0	0	decoy	101	1	0	0	43101.5	HUMAN	Creatine kinase M-type	30111.1	SCHPO	Probable proteasome subunit alpha type-6
603.5687	4	-1.3	LMVEMEKKLEK	LM(Oxidation)VEMEK(1017.5131)KLEK	MGTDLVGYR	1530.8037-M(Met-loss)GTDLVGYR	aleitner_M1012_004_26Syeast	86.2668	11.5	0.0	1.3	11.5	1.3	1	-4.8	2274	1058	3.2	P06732	365	1	0	0	decoy	1	1	0	0	43101.5	HUMAN	Creatine kinase M-type	30111.1	SCHPO	Probable proteasome subunit alpha type-6
574.6672	5	-5.0	GRKGSFGGSGSYK	GRK(1581.6772)GSFGGSGSYK	KMSAQSCACMVR	K(1424.7048)MSAQSC(Carbamidomethyl)AC(Carbamidomethyl)M(Oxidation)VR	aleitner_M1012_004_26Syeast	27.6755	9.7	3.7	0.091	6.0	1.3	2	-4.3	2246	671	3.7	decoy	16	1	0	0	Q9UQY2	86	1	0	0	48836.2	SCHPO	26S protease regulatory subunit 6A	25082.6	SCHPO	Probable proteasome subunit beta type-6
965.8131	3	6.9	MKSLSEQYTER	M(Oxidation)K(1507.7527)SLSEQYTER	QKCYILKMDR	QK(1524.7130)C(Carbamidomethyl)YILKM(Oxidation)DR	aleitner_M1012_004_26Syeast	78.7690	16.4	5.0	0.092	11.4	1.4	1	-0.2	818	327	7.7	P41878	248	1	0	0	decoy	395	1	0	0	34572.3	SCHPO	26S proteasome regulatory subunit rpn11	50060.6	SCHPO	26S protease regulatory subunit 4 homolog
692.7333	3	2.0	KHLDAEVQK	K(1008.5968)HLDAEVQK	ELVNKIR	ELVNK(1204.6452)IR	aleitner_M1012_004_26Syeast	22.8350	10.3	0.0	0.10	10.3	0.10	1	-3.8	734	244	4.2	P41878	281	1	0	0	decoy	73	1	0	0	34572.3	SCHPO	26S proteasome regulatory subunit rpn11	47341.7	SCHPO	Probable 26S proteasome regulatory subunit rpn6
740.4083	3	1.5	NYVPADLSAK	1141.6495-NYVPADLSAK	GKVVIDAFR	GK(1214.6183)VVIDAFR	aleitner_M1012_004_26Syeast	94.6185	7.8	1.2	3.0	5.6	9.9	3	-3.7	1483	379	1.1	decoy	1	1	0	0	P41878	153	1	0	0	47341.7	SCHPO	Probable 26S proteasome regulatory subunit rpn6	34572.3	SCHPO	26S proteasome regulatory subunit rpn11
629.3271	4	-7.5	KAQSGPDASAK	K(1454.7625)AQSGPDASAK	EKILPKMMDGR	EK(1196.6037)ILPKMMDGR	aleitner_M1012_004_26Syeast	57.1017	8.3	3.1	0.11	1.4	14	26	-1.1	83	108	6.9	P36612	45	1	0	0	decoy	124	1	0	0	50060.6	SCHPO	26S protease regulatory subunit 4 homolog	43608.7	SCHPO	Probable 26S protease subunit rpt4
693.0964	3	0.15	KLGVIVNLIIPSR	K(655.3541)LGVIVNLIIPSR	DQKK	DQK(1558.9810)K	aleitner_M1012_004_26Syeast	75.0723	10.9	0.0	0.11	10.9	0.11	1	-6.4	1876	853	0.0	decoy	161	1	0	0	P36612	25	1	0	0	43608.7	SCHPO	Probable 26S protease subunit rpt4	50060.6	SCHPO	26S protease regulatory subunit 4 homolog
1019.2061	3	-3.1	KILFENPDEATKR	K(1494.7752)ILFENPDEATKR	KLGHLDAMSEIK	K(1697.8988)LGHLDAM(Oxidation)SEIK	aleitner_M1012_004_26Syeast	96.8162	10.8	3.0	2.0	6.0	22	7	-3.2	2144	780	4.8	P36612	357	1	0	0	decoy	195	1	0	0	50060.6	SCHPO	26S protease regulatory subunit 4 homolog	43608.7	SCHPO	Probable 26S protease subunit rpt4
433.2485	4	5.3	DIKVIMATNR	DIK(553.3224)VIM(Oxidation)ATNR	IQR	1313.7013-IQR	aleitner_M1012_004_26Syeast	35.0778	8.9	0.0	3.3	8.9	3.3	1	0.4	466	84	4.9	P36612	333	1	0	0	decoy	1	1	0	0	50060.6	SCHPO	26S protease regulatory subunit 4 homolog	43608.7	SCHPO	Probable 26S protease subunit rpt4
824.7743	3	1.3	TKNSDPLVRETR	TK(1056.5451)NSDPLVRETR	TKDSLEAR	TK(1552.8209)DSLEAR	aleitner_M1012_004_26Syeast	72.9158	8.2	0.0	0.11	8.2	0.11	1	-1.7	132	143	4.2	decoy	81	1	0	0	O74762	337	1	0	0	43608.7	SCHPO	Probable 26S protease subunit rpt4	107277.4	SCHPO	26S proteasome regulatory subunit rpn2
725.8803	4	5.9	NLAKCPLSVEQAR	NLAK(1414.6980)C(Carbamidomethyl)PLSVEQAR	TKDEGGPAGGLYI	TK(1622.8450)DEGGPAGGLYI	aleitner_M1012_004_26Syeast	95.4398	10.7	3.6	0.12	4.5	6.1	4	-1.8	335	198	6.2	decoy	405	1	0	0	P36612	437	1	0	0	47341.7	SCHPO	Probable 26S proteasome regulatory subunit rpn6	50060.6	SCHPO	26S protease regulatory subunit 4 homolog
652.3486	4	-9.4	KFTGGVLMLIDRESDK	K(797.4396)FTGGVLMLIDRESDK	GKAASAR	GK(1946.0183)AASAR	aleitner_M1012_004_26Syeast	63.8570	10.2	0.0	0.12	10.2	0.12	1	-3.8	1451	430	4.2	O74762	911	1	0	0	decoy	51	1	0	0	107277.4	SCHPO	26S proteasome regulatory subunit rpn2	28031.7	SCHPO	Probable proteasome subunit alpha type-7
727.0573	3	3.7	KYDKTEDDIK	K(924.5280)YDKTEDDIK	KGGADVLK	K(1391.6820)GGADVLK	aleitner_M1012_004_26Syeast	17.5307	12.0	0.0	0.13	12.0	0.13	1	-2.8	375	232	2.1	O74445	38	1	0	0	decoy	42	1	0	0	43608.7	SCHPO	Probable 26S protease subunit rpt4	28031.7	SCHPO	Probable proteasome subunit alpha type-7
689.6098	4	8.8	KYDKTEDDIK	K(1500.7719)YDKTEDDIK	GKAASARATEVMR	GK(1391.6820)AASARATEVM(Oxidation)R	aleitner_M1012_004_26Syeast	86.3893	5.7	1.1	1.7	0.9	41	28	-2.1	292	237	5.9	O74445	38	1	0	0	decoy	51	1	0	0	43608.7	SCHPO	Probable 26S protease subunit rpt4	28031.7	SCHPO	Probable proteasome subunit alpha type-7
1035.1949	3	-8.3	SNLFEKNYEFDRTGK	SNLFEK(1255.7037)NYEFDRTGK	LKDLRFGNR	LK(1984.9531)DLRFGNR	aleitner_M1012_004_26Syeast	76.8077	8.3	1.6	2.3	5.2	16	5	-1.7	1129	402	5.2	decoy	6	1	0	0	O74445	26	1	0	0	28031.7	SCHPO	Probable proteasome subunit alpha type-7	43608.7	SCHPO	Probable 26S protease subunit rpt4
1058.8837	3	2.9	EKASKGSNDDEMK	EK(1735.9794)ASKGSNDDEMK	IPKAAMLGTETLPIK	IPK(1575.7087)AAM(Oxidation)LGTETLPIK	aleitner_M1012_004_26Syeast	84.2798	12.8	4.7	0.15	8.1	1.8	1	-3.3	721	792	4.7	O74762	833	1	0	0	decoy	373	1	0	0	107277.4	SCHPO	26S proteasome regulatory subunit rpn2	45069.7	SCHPO	26S protease regulatory subunit 8 homolog
572.5544	4	-0.20	ASKGSNDDEMK	ASK(1105.6859)GSNDDEMK	VEVKLKPR	VEVKLK(1318.5711)PR	aleitner_M1012_004_26Syeast	47.9792	6.3	0.6	0.63	5.7	0.93	1	-5.3	1381	718	2.7	O74762	836	1	0	0	decoy	368	1	0	0	107277.4	SCHPO	26S proteasome regulatory subunit rpn2	45069.7	SCHPO	26S protease regulatory subunit 8 homolog
627.8232	4	1.0	KATDMEIR	K(1544.7756)ATDMEIR	LLMKLSSQNDDK	LLM(Oxidation)K(1100.5536)LSSQNDDK	aleitner_M1012_004_26Syeast	52.6120	6.7	2.9	1.4	0.1	101	39	-1.1	220	85	6.6	decoy	122	1	0	0	O74762	242	1	0	0	45069.7	SCHPO	26S protease regulatory subunit 8 homolog	107277.4	SCHPO	26S proteasome regulatory subunit rpn2
928.1215	3	-0.86	EKASKGSNDDEMK	EKASK(1327.7096)GSNDDEM(Oxidation)K	KQSGVSKTAER	K(1591.7036)QSGVSKTAER	aleitner_M1012_004_26Syeast	92.7312	7.5	3.4	1.4	2.5	32	16	1.2	72	48	9.2	O74762	836	1	0	0	decoy	131	1	0	0	107277.4	SCHPO	26S proteasome regulatory subunit rpn2	45069.7	SCHPO	26S protease regulatory subunit 8 homolog
798.7828	3	-6.9	KHFEQVINEK	K(1122.6761)HFEQVINEK	KLNRVEVK	K(1408.7351)LNRVEVK	aleitner_M1012_004_26Syeast	82.4140	5.0	1.3	1.6	1.9	16	3	-2.8	501	133	5.2	O74762	694	1	0	0	decoy	359	1	0	0	107277.4	SCHPO	26S proteasome regulatory subunit rpn2	45069.7	SCHPO	26S protease regulatory subunit 8 homolog
600.3201	3	-4.9	SVGGNVITER	767.4065-SVGGNVITER	KEEPK	K(1168.6088)EEPK	aleitner_M1012_004_26Syeast	37.7687	5.7	1.7	3.8	4.0	10	1	-3.2	686	146	4.9	decoy	1	1	0	0	O74762	876	1	0	0	45069.7	SCHPO	26S protease regulatory subunit 8 homolog	107277.4	SCHPO	26S proteasome regulatory subunit rpn2
591.0485	4	-6.2	VLNKGDSGEMSLQK	VLNK(855.4239)GDSGEMSLQK	DNKWR	DNK(1642.8236)WR	aleitner_M1012_004_26Syeast	21.9348	10.4	0.0	0.15	10.4	0.15	1	-4.8	3238	631	3.2	P41836	390	1	0	0	decoy	111	1	0	0	45069.7	SCHPO	26S protease regulatory subunit 8 homolog	29337.7	SCHPO	Probable proteasome subunit beta type-2
588.5683	4	2.2	KFTGGVLMLIDR	K(985.4903)FTGGVLM(Oxidation)LIDR	GKGGCEIK	GK(1502.8167)GGC(Carbamidomethyl)EIK	aleitner_M1012_004_26Syeast	16.9578	7.7	1.9	0.16	0.9	17	29	-0.1	34	50	7.9	O74762	911	1	0	0	decoy	294	1	0	0	107277.4	SCHPO	26S proteasome regulatory subunit rpn2	48965.5	SCHPO	26S protease regulatory subunit 7 homolog
1156.5310	3	-2.2	TTEEKEATPMEMDEEK	TTEEK(1553.7872)EATPM(Oxidation)EMDEEK	GKGGCEIKVPDTR	GKGGC(Carbamidomethyl)EIK(2050.8599)VPDTR	aleitner_M1012_004_26Syeast	60.6285	9.5	1.1	4.1	1.0	379	173	0.8	421	185	8.5	O74762	853	1	0	0	decoy	300	1	0	0	107277.4	SCHPO	26S proteasome regulatory subunit rpn2	48965.5	SCHPO	26S protease regulatory subunit 7 homolog
804.7513	3	7.4	MFGEKGIASIDDIK	M(Oxidation)FGEK(872.4491)GIASIDDIK	KTTEEK	K(1676.8331)TTEEK	aleitner_M1012_004_26Syeast	99.5243	4.6	1.1	4.7	-0.1	105	38	-3.3	869	299	4.7	decoy	153	1	0	0	O74762	848	1	0	0	48965.5	SCHPO	26S protease regulatory subunit 7 homolog	107277.4	SCHPO	26S proteasome regulatory subunit rpn2
917.8262	3	5.2	KFASAMPVKR	K(1600.8097)FASAM(Oxidation)PVKR	NTWNSTLETAKAK	NTWNSTLETAK(1287.7009)AK	aleitner_M1012_004_26Syeast	31.3708	8.0	0.7	0.16	6.0	0.64	2	-4.5	1041	589	2.0	decoy	126	1	0	0	Q9UUB6	291	1	0	0	107277.4	SCHPO	26S proteasome regulatory subunit rpn2	34195.8	SCHPO	Ubiquitin carboxyl-terminal hydrolase 2
700.1143	4	-5.4	DFSKTLPPELK	DFSK(1522.7515)TLPPELK	KQNEPTSPDLEK	K(1411.7599)QNEPTSPDLEK	aleitner_M1012_004_26Syeast	86.4803	9.0	0.5	0.23	1.4	31	20	1.2	35	28	7.6	Q9UUB6	113	1	0	0	decoy	779	1	0	0	34195.8	SCHPO	Ubiquitin carboxyl-terminal hydrolase 2	107277.4	SCHPO	26S proteasome regulatory subunit rpn2
1097.8689	3	-6.4	MSIMEYNGGSCVAMAGK	1616.8848-M(Met-loss)SIMEYNGGSC(Carbamidomethyl)VAMAGK	TGPEKVLVSMKYK	TGPEK(1811.7892)VLVSMKYK	aleitner_M1012_004_26Syeast	66.5500	12.9	4.1	0.17	5.0	22	14	-0.1	519	231	7.9	Q9Y7T8	1	1	0	0	decoy	208	1	0	0	22661.1	SCHPO	Probable proteasome subunit beta type-3	26404.3	SCHPO	Probable proteasome subunit alpha type-2
791.0610	3	-0.54	KATDMEIRK	K(1263.5871)ATDM(Oxidation)EIRK	YDKTEDDIK	YDK(1244.6435)TEDDIK	aleitner_M1012_004_26Syeast	65.6080	10.8	4.9	0.17	4.6	9.3	3	-1.8	568	213	6.2	decoy	122	1	0	0	O74445	41	1	0	0	45069.7	SCHPO	26S protease regulatory subunit 8 homolog	43608.7	SCHPO	Probable 26S protease subunit rpt4
791.0629	3	1.9	KYDKTEDDIK	K(1116.5485)YDKTEDDIK	KATDMEIR	K(1391.6820)ATDM(Oxidation)EIR	aleitner_M1012_004_26Syeast	63.9190	8.7	0.0	0.57	5.8	3.8	4	-4.5	3231	673	3.5	O74445	38	1	0	0	decoy	122	1	0	0	43608.7	SCHPO	Probable 26S protease subunit rpt4	45069.7	SCHPO	26S protease regulatory subunit 8 homolog
564.5515	4	-3.7	LGDKGPAAARASR	LGDK(985.4903)GPAAARASR	GKGGCEIK	GK(1406.7630)GGC(Carbamidomethyl)EIK	aleitner_M1012_004_26Syeast	48.4808	7.9	1.6	0.18	6.3	0.50	1	-2.2	133	138	5.8	O14250	239	1	0	0	decoy	294	1	0	0	30111.1	SCHPO	Probable proteasome subunit alpha type-6	48965.5	SCHPO	26S protease regulatory subunit 7 homolog
538.4837	5	-0.71	QQKGDTQFPNGEK	QQK(1211.6835)GDTQFPNGEK	LLKLEEAMK	LLK(1613.7686)LEEAMK	aleitner_M1012_004_26Syeast	48.7473	9.7	3.2	0.18	1.9	29	38	-0.2	115	123	7.8	decoy	291	1	0	0	Q9UQY2	179	1	0	0	34572.3	SCHPO	26S proteasome regulatory subunit rpn11	25082.6	SCHPO	Probable proteasome subunit beta type-6
491.6632	5	7.0	KVAQTTYK	K(1515.7392)VAQTTYK	SMNWKATLGNEK	SMNWK(1075.5914)ATLGNEK	aleitner_M1012_004_26Syeast	46.3228	9.0	4.5	0.18	2.1	23	13	-1.1	217	160	6.9	O94579	91	1	0	0	decoy	103	1	0	0	26404.3	SCHPO	Probable proteasome subunit alpha type-2	29220.2	SCHPO	Probable proteasome subunit beta type-7
1211.2642	3	-4.6	KDKPKYEPPVPTR	K(2076.9310)DKPKYEPPVPTR	GADSYKTMPSHGSTDELK	GADSYK(1691.9247)TM(Oxidation)PSHGSTDELK	aleitner_M1012_004_26Syeast	89.1495	14.2	6.7	0.19	7.5	7.7	1	-0.2	533	215	7.7	P36612	26	1	0	0	decoy	15	1	0	0	50060.6	SCHPO	26S protease regulatory subunit 4 homolog	29337.7	SCHPO	Probable proteasome subunit beta type-2
556.0797	4	-4.4	DKPKYEPPVPTR	DKPK(794.5378)YEPPVPTR	LKLKR	LKLK(1563.8297)R	aleitner_M1012_004_26Syeast	23.3313	7.5	0.0	1.0	7.5	1.0	1	-4.8	7271	723	2.0	P36612	30	1	0	0	decoy	139	1	0	0	50060.6	SCHPO	26S protease regulatory subunit 4 homolog	29337.7	SCHPO	Probable proteasome subunit beta type-2
667.8590	4	-7.6	NKFIQSVATP	NK(1563.8297)FIQSVATP	DKPKYEPPVPTR	DKPK(1241.6656)YEPPVPTR	aleitner_M1012_004_26Syeast	60.3100	8.6	1.1	1.2	3.9	19	23	-2.7	986	392	4.7	decoy	259	1	0	0	P36612	30	1	0	0	29337.7	SCHPO	Probable proteasome subunit beta type-2	50060.6	SCHPO	26S protease regulatory subunit 4 homolog
614.8414	4	1.7	TKDEGGPAGGLYI	TK(1178.7023)DEGGPAGGLYI	NIEKVAVIR	1414.6980-NIEKVAVIR	aleitner_M1012_004_26Syeast	55.3278	6.3	0.6	2.2	1.3	60	25	-3.0	1021	299	5.0	P36612	437	1	0	0	decoy	1	1	0	0	50060.6	SCHPO	26S protease regulatory subunit 4 homolog	29337.7	SCHPO	Probable proteasome subunit beta type-2
776.6499	4	7.6	QQKGDTQFPNGEK	QQK(1626.8465)GDTQFPNGEK	MSSKSSLELANNAVK	M(Met-loss+Acetyl)SSK(1613.7686)SSLELANNAVK	aleitner_M1012_004_26Syeast	75.6628	7.6	2.4	0.19	2.9	6.1	3	-3.3	575	435	4.7	decoy	291	1	0	0	Q9P7S2	4	1	0	0	34572.3	SCHPO	26S proteasome regulatory subunit rpn11	47341.7	SCHPO	Probable 26S proteasome regulatory subunit rpn6
823.0942	3	-0.12	KFASAMPVKR	K(1316.6282)FASAM(Oxidation)PVKR	MSERDTALEK	1287.7009-MSERDTALEK	aleitner_M1012_004_26Syeast	87.0627	10.8	5.6	0.20	1.5	42	36	1.3	47	43	9.3	decoy	126	1	0	0	O74445	1	1	0	0	107277.4	SCHPO	26S proteasome regulatory subunit rpn2	43608.7	SCHPO	Probable 26S protease subunit rpt4
830.4323	3	-9.1	NKMVCK	NK(1709.9148)MVC(Carbamidomethyl)K	LGVHKAGVHSMHKR	LGVHK(916.4510)AGVHSM(Oxidation)HKR	aleitner_M1012_004_26Syeast	84.1338	7.2	2.7	0.21	0.9	14	22	0.4	20	25	6.3	Q09682	223	1	0	0	decoy	125	1	0	0	27925.7	SCHPO	Probable proteasome subunit alpha type-3	43101.5	HUMAN	Creatine kinase M-type
964.8188	3	5.6	DISSKSPSGNDALNDKK	DISSK(1116.5485)SPSGNDALNDKK	KATDMEIR	K(1912.9378)ATDM(Oxidation)EIR	aleitner_M1012_004_26Syeast	72.0333	12.7	7.4	0.21	3.2	47	9	1.4	130	35	9.5	P87048	9	1	0	0	decoy	122	1	0	0	97999.6	SCHPO	26S proteasome regulatory subunit rpn1	45069.7	SCHPO	26S protease regulatory subunit 8 homolog
694.0389	3	3.2	KATDMEIRK	K(988.5077)ATDMEIRK	MSSKDISSK	1228.6486-M(Met-loss)SSKDISSK	aleitner_M1012_004_26Syeast	65.9062	7.7	0.5	0.68	7.2	0.94	1	-4.8	2255	394	1.6	decoy	122	1	0	0	P87048	1	1	0	0	45069.7	SCHPO	26S protease regulatory subunit 8 homolog	97999.6	SCHPO	26S proteasome regulatory subunit rpn1
786.0807	3	3.8	KQMSYMLAR	K(1228.6486)QMSYMLAR	KATDMEIRK	K(1264.6308)ATDMEIRK	aleitner_M1012_004_26Syeast	70.9510	8.6	0.4	1.4	2.2	46	16	0.4	124	51	8.5	P87048	294	1	0	0	decoy	122	1	0	0	97999.6	SCHPO	26S proteasome regulatory subunit rpn1	45069.7	SCHPO	26S protease regulatory subunit 8 homolog
615.7957	4	-9.0	KGSFGGSGSYK	K(1385.6616)GSFGGSGSYK	AKADYAQYYR	AK(1211.5823)ADYAQYYR	aleitner_M1012_004_26Syeast	79.2735	10.7	5.5	0.22	1.4	70	26	1.3	75	28	9.3	decoy	16	1	0	0	Q9US13	172	1	0	0	48836.2	SCHPO	26S protease regulatory subunit 6A	43457.6	SCHPO	Probable 26S proteasome regulatory subunit rpn9
481.0343	4	-7.8	KVAQTTYKK	K(854.5048)VAQTTYKK	VLMKAR	VLMK(1203.6863)AR	aleitner_M1012_004_26Syeast	23.8672	9.4	1.2	0.22	7.9	0.60	2	-4.7	2969	378	2.6	O94579	91	1	0	0	decoy	283	1	0	0	26404.3	SCHPO	Probable proteasome subunit alpha type-2	46680.8	SCHPO	Probable 26S proteasome regulatory subunit rpn7
598.3442	3	-9.7	KVAQTTYK	K(854.5048)VAQTTYK	VLMKAR	VLMK(1075.5914)AR	aleitner_M1012_004_26Syeast	27.5957	8.2	0.0	0.32	4.5	3.4	3	-3.7	684	162	3.7	O94579	91	1	0	0	decoy	283	1	0	0	26404.3	SCHPO	Probable proteasome subunit alpha type-2	46680.8	SCHPO	Probable 26S proteasome regulatory subunit rpn7
1029.8606	3	5.1	DISSKSPSGNDALNDK	DISSK(1439.7694)SPSGNDALNDK	LGKNPSAEVLMK	LGK(1784.8428)NPSAEVLM(Oxidation)K	aleitner_M1012_004_26Syeast	78.6757	13.8	1.2	0.23	4.5	37	40	4.1	46	46	10.4	P87048	9	1	0	0	decoy	376	1	0	0	97999.6	SCHPO	26S proteasome regulatory subunit rpn1	48836.2	SCHPO	26S protease regulatory subunit 6A
695.6778	3	9.9	MSSKDISSK	1233.5513-M(Met-loss)SSKDISSK	FGDEESEKR	FGDEESEK(988.5077)R	aleitner_M1012_004_26Syeast	58.6352	5.2	1.7	1.1	-0.2	28	33	-0.5	33	39	5.4	P87048	1	1	0	0	decoy	261	1	0	0	97999.6	SCHPO	26S proteasome regulatory subunit rpn1	48836.2	SCHPO	26S protease regulatory subunit 6A
688.6929	3	3.6	KGTKTSETNDR	KGTK(827.4389)TSETNDR	EKQASK	EK(1373.6787)QASK	aleitner_M1012_004_26Syeast	90.0798	9.3	0.1	1.8	6.2	8.8	6	-4.9	2812	572	3.1	P87048	24	1	0	0	decoy	234	1	0	0	97999.6	SCHPO	26S proteasome regulatory subunit rpn1	48836.2	SCHPO	26S protease regulatory subunit 6A
949.8500	3	-2.9	KLEKGQSIDDMIPAQK	KLEK(1030.5964)GQSIDDM(Oxidation)IPAQK	KWLKYR	K(1954.0081)WLKYR	aleitner_M1012_004_26Syeast	74.4613	9.2	1.1	0.23	6.1	1.5	8	-1.7	169	271	6.3	P06732	369	1	0	0	decoy	13	1	0	0	43101.5	HUMAN	Creatine kinase M-type	51618.9	SCHPO	26S proteasome regulatory subunit rpn5
633.3312	4	-6.0	SVGGNVITER	1498.7701-SVGGNVITER	DTMNVDINAIKK	DTMNVDINAIK(1168.6088)K	aleitner_M1012_004_26Syeast	74.5545	7.7	0.8	0.25	5.1	1.6	3	-5.5	2792	1058	2.6	decoy	1	1	0	0	O43063	17	1	0	0	45069.7	SCHPO	26S protease regulatory subunit 8 homolog	24564.3	SCHPO	Probable proteasome subunit beta type-1
1064.5321	3	-0.19	VTDKLTQLTDNIWCCR	VTDK(1168.6088)LTQLTDNIWC(Carbamidomethyl)C(Carbamidomethyl)R	SVGGNVITER	2160.0344-SVGGNVITER	aleitner_M1012_004_26Syeast	68.4778	9.3	0.0	1.6	3.0	46	42	-0.1	240	142	6.3	O43063	57	1	0	0	decoy	1	1	0	0	24564.3	SCHPO	Probable proteasome subunit beta type-1	45069.7	SCHPO	26S protease regulatory subunit 8 homolog
695.1226	4	9.4	MATTVKDTMNVDINAIK	Acetyl-MATTVK(870.4811)DTMNVDINAIK	KQSGVSK	K(2044.0221)QSGVSK	aleitner_M1012_004_26Syeast	28.1758	5.1	0.6	3.6	3.5	9.9	2	-4.3	1354	626	3.7	O43063	6	1	0	0	decoy	131	1	0	0	24564.3	SCHPO	Probable proteasome subunit beta type-1	45069.7	SCHPO	26S protease regulatory subunit 8 homolog
532.8864	5	-8.4	KILEIAATK	K(1673.8009)ILEIAATK	FDSEKAGDREVQR	FDSEK(1123.6853)AGDREVQR	aleitner_M1012_004_26Syeast	33.0842	9.3	3.6	0.25	1.4	48	25	-0.1	131	73	7.9	decoy	361	1	0	0	O14126	299	1	0	0	43553.4	SCHPO	26S protease regulatory subunit 6B homolog	48836.2	SCHPO	26S protease regulatory subunit 6A
543.8123	4	-3.4	VGKSAVIKTSTR	VGK(925.4869)SAVIKTSTR	DGEIRAK	1383.8086-DGEIRAK	aleitner_M1012_004_26Syeast	37.3300	6.0	0.5	4.0	-0.2	197	46	-1.7	505	119	6.2	O14126	119	1	0	0	decoy	1	1	0	0	48836.2	SCHPO	26S protease regulatory subunit 6A	43553.4	SCHPO	26S protease regulatory subunit 6B homolog
443.2553	5	4.7	LDGPKADTALMLER	LDGPK(666.4428)ADTALM(Oxidation)LER	KLIR	K(1682.8549)LIR	aleitner_M1012_004_26Syeast	19.8072	8.2	0.5	0.27	5.8	1.3	5	-4.9	1604	616	2.4	decoy	75	1	0	0	O14250	62	1	0	0	24564.3	SCHPO	Probable proteasome subunit beta type-1	30111.1	SCHPO	Probable proteasome subunit alpha type-6
590.5598	4	-7.9	IKENQEK	IK(1470.7575)ENQEK	EKILPKMMDGR	EK(1025.5393)ILPKMM(Oxidation)DGR	aleitner_M1012_004_26Syeast	15.5472	8.6	3.8	0.27	3.5	8.3	2	-0.8	145	65	5.1	O14126	72	1	0	0	decoy	124	1	0	0	48836.2	SCHPO	26S protease regulatory subunit 6A	43608.7	SCHPO	Probable 26S protease subunit rpt4
949.1368	3	-5.6	ILPKMMDGRCGAR	ILPK(1340.6572)MMDGRC(Carbamidomethyl)GAR	ENQEKISNNK	ENQEK(1641.8153)ISNNK	aleitner_M1012_004_26Syeast	37.8875	11.8	0.8	0.36	8.7	2.1	2	0.4	254	121	6.3	decoy	128	1	0	0	O14126	77	1	0	0	43608.7	SCHPO	Probable 26S protease subunit rpt4	48836.2	SCHPO	26S protease regulatory subunit 6A
677.1035	4	1.2	GKYYPLKSMTEK	GK(1244.6435)YYPLKSM(Oxidation)TEK	KATDMEIRK	K(1597.8062)ATDM(Oxidation)EIRK	aleitner_M1012_004_26Syeast	75.2782	9.3	3.2	0.28	1.4	23	52	-0.1	54	102	7.9	P06732	172	1	0	0	decoy	122	1	0	0	43101.5	HUMAN	Creatine kinase M-type	45069.7	SCHPO	26S protease regulatory subunit 8 homolog
479.0155	4	8.5	KKQSGVSK	KK(1051.5087)QSGVSK	MPFGNTHNK	998.5760-M(Met-loss)PFGNTHNK	aleitner_M1012_004_26Syeast	47.3132	5.7	0.0	0.68	0.2	42	36	-2.6	341	161	5.5	decoy	131	1	0	0	P06732	1	1	0	0	45069.7	SCHPO	26S protease regulatory subunit 8 homolog	43101.5	HUMAN	Creatine kinase M-type
541.2642	4	-0.89	KATDMEIR	K(1182.5492)ATDM(Oxidation)EIR	MPFGNTHNK	1116.5485-MPFGNTHNK	aleitner_M1012_004_26Syeast	13.0148	6.1	0.1	1.8	-0.2	125	39	-1.7	340	107	6.3	decoy	122	1	0	0	P06732	1	1	0	0	45069.7	SCHPO	26S protease regulatory subunit 8 homolog	43101.5	HUMAN	Creatine kinase M-type
1077.2893	4	7.3	KFTGGVLMLIDR	K(2940.3481)FTGGVLM(Oxidation)LIDR	TMPSHGSTDELKCIDIEDQLEVNR	TM(Oxidation)PSHGSTDELK(1502.8167)C(Carbamidomethyl)IDIEDQLEVNR	aleitner_M1012_004_26Syeast	68.6650	14.8	0.2	0.28	5.9	30	31	4.2	73	64	8.9	O74762	911	1	0	0	decoy	27	1	0	0	107277.4	SCHPO	26S proteasome regulatory subunit rpn2	29337.7	SCHPO	Probable proteasome subunit beta type-2
495.2597	5	-0.33	HKTDLNHENLK	HK(1123.5734)TDLNHENLK	RPRSEDAR	1485.7576-RPRSEDAR	aleitner_M1012_004_26Syeast	25.5528	10.8	2.6	0.30	6.0	7.0	6	-3.1	2752	503	4.8	P06732	107	1	0	0	decoy	1	1	0	0	43101.5	HUMAN	Creatine kinase M-type	57346.7	SCHPO	Probable 26S proteasome regulatory subunit rpn3
858.0842	3	-3.1	MQESVKVFESDFDRDR	MQESVK(584.3282)VFESDFDRDR	KSGR	K(2124.9786)SGR	aleitner_M1012_004_26Syeast	18.4993	7.5	1.6	0.31	5.9	1.0	1	-3.1	1061	482	3.7	decoy	249	1	0	0	Q10329	244	1	0	0	43553.4	SCHPO	26S protease regulatory subunit 6B homolog	28277.2	SCHPO	Probable proteasome subunit alpha type-4
558.7943	4	-4.4	KAGSELSER	K(1255.6595)AGSELSER	MKDAVKEAAR	MK(1113.5666)DAVKEAAR	aleitner_M1012_004_26Syeast	42.9623	9.8	5.2	0.32	1.4	50	18	0.4	92	38	8.4	decoy	75	1	0	0	O59770	186	1	0	0	30111.1	SCHPO	Probable proteasome subunit alpha type-6	28031.7	SCHPO	Probable proteasome subunit alpha type-7
804.4210	3	8.7	SIAEKMNGASGAELK	SIAEK(889.4698)M(Oxidation)NGASGAELK	YKWQK	YK(1658.8185)WQK	aleitner_M1012_004_26Syeast	86.9288	12.9	1.3	0.32	9.4	1.9	3	-1.2	421	384	5.6	P41836	347	1	0	0	decoy	104	1	0	0	45069.7	SCHPO	26S protease regulatory subunit 8 homolog	51618.9	SCHPO	26S proteasome regulatory subunit rpn5
663.3442	3	6.5	MCSPSATLTHR	711.4279-M(Oxidation)C(Carbamidomethyl)SPSATLTHR	VATKR	VATK(1413.6381)R	aleitner_M1012_004_26Syeast	19.1107	7.9	2.9	0.35	3.9	4.5	5	-5.3	1683	564	2.4	Q10335	1	1	0	0	decoy	357	1	0	0	46680.8	SCHPO	Probable 26S proteasome regulatory subunit rpn7	47341.7	SCHPO	Probable 26S proteasome regulatory subunit rpn6
678.0505	3	2.2	NYVPADLSAKK	NYVPADLSAK(826.4800)K	VDVKTK	VDVK(1342.7133)TK	aleitner_M1012_004_26Syeast	98.0053	6.2	0.0	2.1	6.2	2.1	1	-2.7	513	136	5.3	decoy	10	1	0	0	Q10335	248	1	0	0	47341.7	SCHPO	Probable 26S proteasome regulatory subunit rpn6	46680.8	SCHPO	Probable 26S proteasome regulatory subunit rpn7
699.1108	4	-7.3	DISSKSPSGNDALNDKK	DISSK(1017.5648)SPSGNDALNDKK	YKWQKK	YK(1912.9378)WQKK	aleitner_M1012_004_26Syeast	48.8390	6.6	3.0	0.37	3.5	3.1	2	-2.8	225	276	5.2	P87048	9	1	0	0	decoy	104	1	0	0	97999.6	SCHPO	26S proteasome regulatory subunit rpn1	51618.9	SCHPO	26S proteasome regulatory subunit rpn5
697.7075	3	-5.4	KGTKTSETNDR	K(854.5014)GTKTSETNDR	WQKKK	WQK(1373.6787)KK	aleitner_M1012_004_26Syeast	16.5541	3.0	1.1	3.1	-0.1	22	11	-1.7	63	44	6.3	P87048	21	1	0	0	decoy	107	1	0	0	97999.6	SCHPO	26S proteasome regulatory subunit rpn1	51618.9	SCHPO	26S proteasome regulatory subunit rpn5
1072.2059	3	-2.6	GTGSLIKLEHVETDAR	GTGSLIK(1488.6984)LEHVETDAR	MEQKPEVDYSEK	1862.9738-M(Met-loss)EQKPEVDYSEK	aleitner_M1012_004_26Syeast	98.8635	13.1	4.4	0.38	8.7	3.7	1	-1.1	588	222	6.6	decoy	225	1	0	0	Q9UTM3	1	1	0	0	26404.3	SCHPO	Probable proteasome subunit alpha type-2	51618.9	SCHPO	26S proteasome regulatory subunit rpn5
1422.0859	3	-9.7	ANNWSKFTATAALGVIHR	ANNWSK(2307.2443)FTATAALGVIHR	ELENMLKGMNSGLRVLIPR	ELENMLK(2094.1011)GMNSGLRVLIPR	aleitner_M1012_004_26Syeast	68.9612	13.8	4.0	0.38	7.6	9.4	3	-1.8	1196	598	6.2	O74762	383	1	0	0	decoy	843	1	0	0	107277.4	SCHPO	26S proteasome regulatory subunit rpn2	97999.6	SCHPO	26S proteasome regulatory subunit rpn1
1064.8778	3	1.9	TKEADQLDVTMKPR	TK(1544.7756)EADQLDVTM(Oxidation)KPR	LLMKLSSQNDDK	LLM(Oxidation)K(1784.8978)LSSQNDDK	aleitner_M1012_004_26Syeast	82.4218	9.9	0.1	1.5	2.7	90	35	-0.2	473	193	7.2	decoy	817	1	0	0	O74762	242	1	0	0	97999.6	SCHPO	26S proteasome regulatory subunit rpn1	107277.4	SCHPO	26S proteasome regulatory subunit rpn2
858.8049	3	7.5	VKTKEADQLDVTMKPR	VK(699.3803)TKEADQLDVTM(Oxidation)KPR	EKASK	EK(2012.0612)ASK	aleitner_M1012_004_26Syeast	92.9260	6.9	1.2	3.3	5.7	6.6	1	-3.2	1198	388	2.4	decoy	815	1	0	0	O74762	833	1	0	0	97999.6	SCHPO	26S proteasome regulatory subunit rpn1	107277.4	SCHPO	26S proteasome regulatory subunit rpn2
545.4763	5	0.29	KGTKTSETNDR	KGTK(1486.7337)TSETNDR	DEEDKVLMKAR	DEEDK(1373.6787)VLM(Oxidation)KAR	aleitner_M1012_004_26Syeast	28.7618	7.6	2.9	0.38	1.4	21	24	-0.2	58	80	6.2	P87048	24	1	0	0	decoy	279	1	0	0	97999.6	SCHPO	26S proteasome regulatory subunit rpn1	46680.8	SCHPO	Probable 26S proteasome regulatory subunit rpn7
624.0530	4	-6.6	MSSKDISSK	1494.7242-M(Oxidation)SSKDISSK	FDATKIAGYDSK	Acetyl-FDATK(1135.5431)IAGYDSK	aleitner_M1012_004_26Syeast	98.9160	9.0	0.8	3.8	2.5	130	64	-1.4	1094	299	6.5	P87048	1	1	0	0	decoy	5	1	0	0	97999.6	SCHPO	26S proteasome regulatory subunit rpn1	46680.8	SCHPO	Probable 26S proteasome regulatory subunit rpn7
553.5491	4	5.5	KQMSYMLAR	K(1067.5975)QMSYM(Oxidation)LAR	KNGKDGLAK	K(1280.6257)NGKDGLAK	aleitner_M1012_004_26Syeast	42.9387	9.6	4.9	0.39	4.5	12	6	-0.1	253	70	7.2	P87048	294	1	0	0	decoy	60	1	0	0	97999.6	SCHPO	26S proteasome regulatory subunit rpn1	43101.5	HUMAN	Creatine kinase M-type
594.8064	4	-9.4	VVDKDGIREINI	VVDK(1005.4623)DGIREINI	MSEMAKR	M(Oxidation)SEMAK(1507.8246)R	aleitner_M1012_004_26Syeast	88.1180	10.8	1.6	0.40	9.2	0.99	1	-3.2	1159	352	4.8	Q09720	186	1	0	0	decoy	53	1	0	0	21967.5	SCHPO	Probable proteasome subunit beta type-4	57346.7	SCHPO	Probable 26S proteasome regulatory subunit rpn3
941.7063	4	-6.5	KAVQSGVSQRQDDWQAESMWR	1255.6595-KAVQSGVSQRQDDWQAESM(Oxidation)WR	MKDAVKEAAR	MK(2645.2292)DAVKEAAR	aleitner_M1012_004_26Syeast	81.8932	10.8	1.4	0.40	6.1	6.2	4	-3.3	1487	692	4.7	decoy	1	1	0	0	O59770	186	1	0	0	34572.3	SCHPO	26S proteasome regulatory subunit rpn11	28031.7	SCHPO	Probable proteasome subunit alpha type-7
690.3346	3	-0.49	MSQARGFDR	985.4903-M(Oxidation)SQARGFDR	GKGGCEIK	GK(1220.5608)GGC(Carbamidomethyl)EIK	aleitner_M1012_004_26Syeast	51.3915	6.7	4.5	0.40	0.4	38	10	0.4	38	11	8.4	O94517	1	1	0	0	decoy	294	1	0	0	26539.6	SCHPO	Probable proteasome subunit alpha type-1	48965.5	SCHPO	26S protease regulatory subunit 7 homolog
941.2037	4	-7.8	ARSEAAEFEYKNGYPMPCDVLAK	ARSEAAEFEYK(1099.5947)NGYPM(Oxidation)PC(Carbamidomethyl)DVLAK	KGLVMTGEK	K(2799.2884)GLVMTGEK	aleitner_M1012_004_26Syeast	51.2235	8.9	1.9	0.40	2.3	42	23	-0.2	248	101	6.6	O94517	102	1	0	0	decoy	119	1	0	0	26539.6	SCHPO	Probable proteasome subunit alpha type-1	27925.7	SCHPO	Probable proteasome subunit alpha type-3
466.4547	5	-6.6	YKGRSSLK	YK(1389.7180)GRSSLK	KIYNEYPPTK	K(1075.6026)IYNEYPPTK	aleitner_M1012_004_26Syeast	30.6988	7.6	3.1	0.41	-0.2	70	59	-0.2	70	62	7.8	decoy	44	1	0	0	O94579	99	1	0	0	25082.6	SCHPO	Probable proteasome subunit beta type-6	26404.3	SCHPO	Probable proteasome subunit alpha type-2
708.7132	3	-2.5	MVILNKDGMERK	MVILNK(674.3752)DGM(Oxidation)ERK	YAKR	YAK(1586.8160)R	aleitner_M1012_004_26Syeast	44.0447	8.4	1.1	0.41	7.3	0.83	1	-1.6	235	106	6.4	O43063	205	1	0	0	decoy	419	1	0	0	24564.3	SCHPO	Probable proteasome subunit beta type-1	51618.9	SCHPO	26S proteasome regulatory subunit rpn5
688.0616	3	-6.1	LLATSKTTAQIK	787.4150-LLATSKTTAQIK	MATTVK	1411.8286-MATTVK	aleitner_M1012_004_26Syeast	82.2927	6.7	1.6	4.5	3.6	22	6	-1.2	256	80	6.8	decoy	1	1	0	0	O43063	1	1	0	0	51618.9	SCHPO	26S proteasome regulatory subunit rpn5	24564.3	SCHPO	Probable proteasome subunit beta type-1
938.1772	3	-6.4	LGIDPPKGIMLYGPPGTGK	LGIDPPK(901.4943)GIMLYGPPGTGK	MSISAKK	MSISAK(2048.1016)K	aleitner_M1012_004_26Syeast	77.4738	10.3	0.0	0.41	10.3	0.41	1	-3.8	1835	710	4.2	O42931	214	1	0	0	decoy	101	1	0	0	48965.5	SCHPO	26S protease regulatory subunit 7 homolog	30111.1	SCHPO	Probable proteasome subunit alpha type-6
665.0294	3	1.2	KHLDAEVQK	K(925.4869)HLDAEVQK	DGEIRAK	1204.6452-DGEIRAK	aleitner_M1012_004_26Syeast	23.1598	8.1	3.3	0.41	4.8	3.2	1	-0.1	67	19	6.5	P41878	281	1	0	0	decoy	1	1	0	0	34572.3	SCHPO	26S proteasome regulatory subunit rpn11	43553.4	SCHPO	26S protease regulatory subunit 6B homolog
499.0234	4	0.25	KHLDAEVQK	K(925.4869)HLDAEVQK	DGEIRAK	1204.6452-DGEIRAK	aleitner_M1012_004_26Syeast	23.1290	9.7	1.6	1.2	8.1	3.1	1	-3.2	2310	397	2.7	P41878	281	1	0	0	decoy	1	1	0	0	34572.3	SCHPO	26S proteasome regulatory subunit rpn11	43553.4	SCHPO	26S protease regulatory subunit 6B homolog
891.4437	3	-2.6	NKAVYEYLR	NK(1516.7079)AVYEYLR	GSNDDEMKIDKK	GSNDDEMK(1292.6765)IDKK	aleitner_M1012_004_26Syeast	86.1557	6.6	0.8	0.42	1.9	9.8	14	-1.2	78	100	4.7	decoy	335	1	0	0	O74762	844	1	0	0	51618.9	SCHPO	26S proteasome regulatory subunit rpn5	107277.4	SCHPO	26S proteasome regulatory subunit rpn2
638.6787	3	-6.0	NPKADPLDER	NPK(759.4531)ADPLDER	IKYAK	IK(1291.6408)YAK	aleitner_M1012_004_26Syeast	60.5860	5.8	0.2	3.0	2.7	19	10	-3.8	844	250	4.2	O74762	130	1	0	0	decoy	416	1	0	0	107277.4	SCHPO	26S proteasome regulatory subunit rpn2	51618.9	SCHPO	26S proteasome regulatory subunit rpn5
1198.5596	3	8.7	ESNIDTNHKRSMTVEQP	ESNIDTNHK(1591.7036)RSM(Oxidation)TVEQP	EKASKGSNDDEMK	EK(2138.9902)ASKGSNDDEM(Oxidation)K	aleitner_M1012_004_26Syeast	54.6755	7.3	0.1	3.1	2.0	125	45	-2.7	3293	652	5.3	decoy	435	1	0	0	O74762	833	1	0	0	51618.9	SCHPO	26S proteasome regulatory subunit rpn5	107277.4	SCHPO	26S proteasome regulatory subunit rpn2
1209.9567	3	-7.8	KHFEQVINEKHEDALAK	KHFEQVINEK(1591.8280)HEDALAK	DMSNKIKLAAGYK	DM(Oxidation)SNKIK(2173.1168)LAAGYK	aleitner_M1012_004_26Syeast	87.2358	10.3	1.2	0.43	2.5	53	97	2.0	72	132	10.0	O74762	703	1	0	0	decoy	319	1	0	0	107277.4	SCHPO	26S proteasome regulatory subunit rpn2	47341.7	SCHPO	Probable 26S proteasome regulatory subunit rpn6
679.3248	4	-2.5	KMSAQSCACMVR	K(1269.6677)M(Oxidation)SAQSC(Carbamidomethyl)AC(Carbamidomethyl)MVR	KAGSELSERR	K(1581.6772)AGSELSERR	aleitner_M1012_004_26Syeast	34.4047	10.2	3.6	0.43	6.6	3.8	2	-4.5	2940	868	3.6	Q9UQY2	86	1	0	0	decoy	75	1	0	0	25082.6	SCHPO	Probable proteasome subunit beta type-6	30111.1	SCHPO	Probable proteasome subunit alpha type-6
816.4293	3	8.2	MCSPSATLTHR	1186.6710-MC(Carbamidomethyl)SPSATLTHR	KFDSRVGIK	K(1397.6432)FDSRVGIK	aleitner_M1012_004_26Syeast	85.4558	7.0	1.3	0.44	0.8	28	41	-1.8	161	172	6.2	Q10335	1	1	0	0	decoy	308	1	0	0	46680.8	SCHPO	Probable 26S proteasome regulatory subunit rpn7	43101.5	HUMAN	Creatine kinase M-type
550.0446	4	7.8	MCSPSATLTHR	1067.5975-M(Met-loss)C(Carbamidomethyl)SPSATLTHR	KNGKDGLAK	K(1266.6027)NGKDGLAK	aleitner_M1012_004_26Syeast	76.9017	8.7	0.5	1.3	3.6	32	12	-2.6	1596	283	5.1	Q10335	1	1	0	0	decoy	60	1	0	0	46680.8	SCHPO	Probable 26S proteasome regulatory subunit rpn7	43101.5	HUMAN	Creatine kinase M-type
668.6149	4	-2.6	KAQSGPDASAK	K(1611.9018)AQSGPDASAK	LILRKATDMEIR	LILRK(1196.6037)ATDM(Oxidation)EIR	aleitner_M1012_004_26Syeast	66.8718	10.9	2.1	0.44	4.6	15	13	-1.7	502	216	6.3	P36612	45	1	0	0	decoy	122	1	0	0	50060.6	SCHPO	26S protease regulatory subunit 4 homolog	45069.7	SCHPO	26S protease regulatory subunit 8 homolog
1112.5554	3	-6.2	KAQSGPDASAK	K(2276.1293)AQSGPDASAK	HCIKVALMSNDINEELPR	HC(Carbamidomethyl)IK(1196.6037)VALMSNDINEELPR	aleitner_M1012_004_26Syeast	82.4463	10.3	0.1	4.4	5.0	61	39	-0.6	981	489	5.3	P36612	45	1	0	0	decoy	206	1	0	0	50060.6	SCHPO	26S protease regulatory subunit 4 homolog	45069.7	SCHPO	26S protease regulatory subunit 8 homolog
738.4121	4	5.5	ARITISLDFMKVTLETK	ARITISLDFMK(984.5063)VTLETK	MMGINERK	2103.1650-M(Met-loss)MGINERK	aleitner_M1012_004_26Syeast	53.0898	10.7	2.9	0.45	4.0	23	8	3.5	31	14	8.8	decoy	11	1	0	0	Q09841	1	1	0	0	26539.6	SCHPO	Probable proteasome subunit alpha type-1	29337.7	SCHPO	Probable proteasome subunit beta type-2
574.5578	4	-4.6	ARITISLDFMK	984.5063-ARITISLDFM(Oxidation)K	MMGINERK	1447.7745-M(Met-loss)MGINERK	aleitner_M1012_004_26Syeast	32.7500	4.7	0.5	2.5	4.2	3.5	1	-5.3	2007	599	2.7	decoy	1	1	0	0	Q09841	1	1	0	0	26539.6	SCHPO	Probable proteasome subunit alpha type-1	29337.7	SCHPO	Probable proteasome subunit beta type-2
459.9506	3	3.4	KHGQLK	K(667.4017)HGQLK	KLNR	K(847.4916)LNR	aleitner_M1012_004_26Syeast	42.6565	9.7	2.7	0.46	6.5	3.7	2	2.5	49	14	9.5	Q9UTM3	81	1	0	0	decoy	359	1	0	0	51618.9	SCHPO	26S proteasome regulatory subunit rpn5	45069.7	SCHPO	26S protease regulatory subunit 8 homolog
894.0967	3	-0.56	KATDMEIR	K(1700.7893)ATDM(Oxidation)EIR	SNPVFAENDEKGEK	SNPVFAENDEK(1116.5485)GEK	aleitner_M1012_004_26Syeast	72.6493	7.7	1.6	1.5	4.5	9.5	5	-4.8	2066	591	3.2	decoy	122	1	0	0	Q9UTM3	328	1	0	0	45069.7	SCHPO	26S protease regulatory subunit 8 homolog	51618.9	SCHPO	26S proteasome regulatory subunit rpn5
1114.5367	3	-9.7	KATDMEIR	K(2378.1352)ATDMEIR	MEQKPEVDYSEKFAELQK	Acetyl-MEQKPEVDYSEK(1100.5536)FAELQK	aleitner_M1012_004_26Syeast	79.1663	9.5	0.9	1.7	3.0	67	24	1.7	139	53	6.5	decoy	122	1	0	0	Q9UTM3	12	1	0	0	45069.7	SCHPO	26S protease regulatory subunit 8 homolog	51618.9	SCHPO	26S proteasome regulatory subunit rpn5
865.7623	3	-8.2	NKFIQSVATP	NK(1490.6889)FIQSVATP	MNSTEEIDLYNR	1241.6656-M(Met-loss)NSTEEIDLYNR	aleitner_M1012_004_26Syeast	46.4477	9.8	2.8	0.46	4.6	8.6	11	-1.7	299	281	6.3	decoy	259	1	0	0	O74894	1	1	0	0	29337.7	SCHPO	Probable proteasome subunit beta type-2	43553.4	SCHPO	26S protease regulatory subunit 6B homolog
590.7748	6	-4.0	NIDAPENGNQCTTGSQLIFR	1304.5806-NIDAPENGNQC(Carbamidomethyl)TTGSQLIFR	KNTEDIEMTA	K(2372.1067)NTEDIEM(Oxidation)TA	aleitner_M1012_004_26Syeast	55.5400	12.7	2.9	0.46	4.8	43	31	-0.2	746	323	7.9	decoy	1	1	0	0	P87048	882	1	0	0	24409.7	PIG	Trypsin	97999.6	SCHPO	26S proteasome regulatory subunit rpn1
783.7566	3	9.5	STMLEKIKENQEK	STM(Oxidation)LEK(755.4178)IKENQEK	DKSIR	DK(1730.8761)SIR	aleitner_M1012_004_26Syeast	17.8233	8.2	3.1	0.47	5.1	2.9	1	-1.7	163	148	6.3	O14126	70	1	0	0	decoy	252	1	0	0	48836.2	SCHPO	26S protease regulatory subunit 6A	50060.6	SCHPO	26S protease regulatory subunit 4 homolog
734.8819	4	5.3	MMGINERK	1942.0095-M(Oxidation)MGINERK	RMQQLPKDVSQGFVR	RM(Oxidation)QQLPK(1131.5417)DVSQGFVR	aleitner_M1012_004_26Syeast	91.8043	10.6	2.8	0.47	2.5	45	37	1.2	95	67	9.2	Q09841	1	1	0	0	decoy	143	1	0	0	29337.7	SCHPO	Probable proteasome subunit beta type-2	50060.6	SCHPO	26S protease regulatory subunit 4 homolog
568.6317	3	-7.4	MMGINERK	725.4072-MMGINERK	IDGKR	IDGK(1115.5467)R	aleitner_M1012_004_26Syeast	57.8332	5.0	0.7	1.8	1.9	15	10	-2.8	375	177	5.2	Q09841	1	1	0	0	decoy	136	1	0	0	29337.7	SCHPO	Probable proteasome subunit beta type-2	50060.6	SCHPO	26S protease regulatory subunit 4 homolog
966.1642	3	7.1	MEQKPEVDYSEK	1544.8199-M(Met-loss)EQKPEVDYSEK	AVHVIIEGIEDGR	1488.6984-AVHVIIEGIEDGR	aleitner_M1012_004_26Syeast	50.4737	11.0	3.7	0.48	6.3	7.1	7	-2.7	1241	473	4.7	Q9UTM3	1	1	0	0	decoy	1	1	0	0	51618.9	SCHPO	26S proteasome regulatory subunit rpn5	35595.6	SCHPO	26S proteasome regulatory subunit rpn8
594.8383	4	4.5	KSQCIVAFK	K(1295.7337)SQC(Carbamidomethyl)IVAFK	TKDAVVLGVEK	TK(1217.6478)DAVVLGVEK	aleitner_M1012_004_26Syeast	38.9360	8.2	3.7	0.49	0.4	79	34	-0.2	117	52	7.8	decoy	228	1	0	0	Q9UT97	43	1	0	0	26539.6	SCHPO	Probable proteasome subunit alpha type-1	27573.3	SCHPO	Probable proteasome subunit alpha type-5
968.8159	3	-6.5	SMNWKATLGNEKQR	SMNWK(1241.6139)ATLGNEKQR	ETEKLAEER	ETEK(1799.8989)LAEER	aleitner_M1012_004_26Syeast	74.8427	8.7	2.8	0.49	4.3	7.3	6	-2.2	393	327	4.4	decoy	103	1	0	0	P50524	205	1	0	0	29220.2	SCHPO	Probable proteasome subunit beta type-7	30899.5	SCHPO	26S proteasome regulatory subunit rpn12
517.7872	4	2.4	YKNRGTGSLIK	YK(831.4160)NRGTGSLIK	TMGKNK	TM(Oxidation)GK(1373.7667)NK	aleitner_M1012_004_26Syeast	17.1578	5.0	0.0	0.49	5.0	0.49	1	-4.8	1220	422	3.1	decoy	216	1	0	0	P41836	78	1	0	0	26404.3	SCHPO	Probable proteasome subunit alpha type-2	45069.7	SCHPO	26S protease regulatory subunit 8 homolog
609.0614	4	-7.0	ATKTNSDELK	ATK(1326.6721)TNSDELK	MPFGNTHNKFK	1243.6296-M(Met-loss)PFGNTHNKFK	aleitner_M1012_004_26Syeast	60.7860	8.2	3.4	0.51	2.9	17	8	-2.7	703	252	5.3	decoy	28	1	0	0	P06732	1	1	0	0	35595.6	SCHPO	26S proteasome regulatory subunit rpn8	43101.5	HUMAN	Creatine kinase M-type
515.0942	5	9.5	VLNKGDSGEMSLQK	VLNK(1065.6546)GDSGEMSLQK	KLLGKDVR	K(1642.8236)LLGKDVR	aleitner_M1012_004_26Syeast	45.8042	7.6	0.3	0.52	2.9	15	11	-3.3	1341	537	4.7	P41836	390	1	0	0	decoy	206	1	0	0	45069.7	SCHPO	26S protease regulatory subunit 8 homolog	29220.2	SCHPO	Probable proteasome subunit beta type-7
796.0825	3	5.8	MMGINERK	1538.7736-M(Met-loss)MGINERK	RPRSEDARQMR	984.5063-RPRSEDARQMR	aleitner_M1012_004_26Syeast	66.5578	7.6	3.1	0.52	-0.2	92	64	-1.8	264	116	6.2	Q09841	1	1	0	0	decoy	1	1	0	0	29337.7	SCHPO	Probable proteasome subunit beta type-2	57346.7	SCHPO	Probable 26S proteasome regulatory subunit rpn3
727.7367	3	-3.2	GYSKPNERATK	GYSK(930.5539)PNERATK	YTKLLR	YTK(1387.7096)LLR	aleitner_M1012_004_26Syeast	78.9217	8.2	0.0	3.6	8.2	3.6	1	-5.9	3575	815	2.0	Q09841	226	1	0	0	decoy	178	1	0	0	29337.7	SCHPO	Probable proteasome subunit beta type-2	57346.7	SCHPO	Probable 26S proteasome regulatory subunit rpn3
932.1100	3	-3.1	MSERDTALEK	1745.7971-M(Met-loss)SERDTALEK	DNAMFTFKVDNYK	DNAM(Oxidation)FTFK(1185.5877)VDNYK	aleitner_M1012_004_26Syeast	72.1617	11.1	3.3	0.55	2.1	137	51	1.6	187	80	9.0	O74445	1	1	0	0	decoy	178	1	0	0	43608.7	SCHPO	Probable 26S protease subunit rpt4	22661.1	SCHPO	Probable proteasome subunit beta type-3
753.1501	4	0.82	LLENDIKVMKSEFQR	LLENDIK(1159.5920)VMKSEFQR	AGVHSMHKR	AGVHSMHK(1987.0448)R	aleitner_M1012_004_26Syeast	50.1720	7.7	1.1	0.55	6.6	1.2	1	-4.8	3793	819	3.2	O14126	51	1	0	0	decoy	133	1	0	0	48836.2	SCHPO	26S protease regulatory subunit 6A	43101.5	HUMAN	Creatine kinase M-type
842.0889	3	-3.1	KPYATQIK	K(1575.7087)PYATQIK	EKASKGSNDDEMK	EKASK(1085.6121)GSNDDEMK	aleitner_M1012_004_26Syeast	73.8750	9.8	0.0	0.55	9.8	0.55	1	-4.3	1230	701	0.0	decoy	206	1	0	0	O74762	836	1	0	0	26539.6	SCHPO	Probable proteasome subunit alpha type-1	107277.4	SCHPO	26S proteasome regulatory subunit rpn2
470.2757	4	-3.8	QKCYILK	QK(925.5597)C(Carbamidomethyl)YILK	KASLLTR	K(1089.5893)ASLLTR	aleitner_M1012_004_26Syeast	56.8798	14.1	3.8	0.56	6.0	47	29	1.1	694	226	8.1	decoy	395	1	0	0	Q9UUB6	223	1	0	0	50060.6	SCHPO	26S protease regulatory subunit 4 homolog	34195.8	SCHPO	Ubiquitin carboxyl-terminal hydrolase 2
721.0385	3	-4.4	MMGINERK	1166.6295-MM(Oxidation)GINERK	TKNSDPLVR	TK(1131.5417)NSDPLVR	aleitner_M1012_004_26Syeast	66.8828	9.1	3.1	0.57	6.0	3.7	1	-4.9	2665	555	3.1	Q09841	1	1	0	0	decoy	81	1	0	0	29337.7	SCHPO	Probable proteasome subunit beta type-2	43608.7	SCHPO	Probable 26S protease subunit rpt4
844.4333	3	-8.5	TKNSDPLVRETR	TK(1115.5467)NSDPLVRETR	MMGINERK	1552.8209-MMGINERK	aleitner_M1012_004_26Syeast	83.5998	5.6	0.8	4.7	2.5	35	12	-2.8	1062	308	5.2	decoy	81	1	0	0	Q09841	1	1	0	0	43608.7	SCHPO	Probable 26S protease subunit rpt4	29337.7	SCHPO	Probable proteasome subunit beta type-2
915.5103	3	1.3	LLENDIKVMKSEFQR	LLENDIKVMK(894.5287)SEFQR	AVQVRGK	1987.0448-AVQVRGK	aleitner_M1012_004_26Syeast	86.4992	13.2	1.3	0.61	8.3	7.4	13	-2.0	1436	767	4.9	O14126	54	1	0	0	decoy	1	1	0	0	48836.2	SCHPO	26S protease regulatory subunit 6A	28277.2	SCHPO	Probable proteasome subunit alpha type-4
571.8054	4	-0.35	KATDMEIRK	K(1176.6179)ATDM(Oxidation)EIRK	KIEFPSYR	K(1244.6435)IEFPSYR	aleitner_M1012_004_26Syeast	43.0320	7.8	3.7	0.63	2.5	19	11	-1.8	294	127	5.3	decoy	122	1	0	0	O74894	299	1	0	0	45069.7	SCHPO	26S protease regulatory subunit 8 homolog	43553.4	SCHPO	26S protease regulatory subunit 6B homolog
749.7520	3	8.2	KLEGTIDYQKL	K(939.5025)LEGTIDYQKL	NGKDGLAK	NGK(1444.7813)DGLAK	aleitner_M1012_004_26Syeast	47.5193	5.7	1.1	0.64	4.6	1.3	1	-3.7	300	261	4.3	O74445	378	1	0	0	decoy	63	1	0	0	43608.7	SCHPO	Probable 26S protease subunit rpt4	43101.5	HUMAN	Creatine kinase M-type
761.0657	3	0.70	KYDKTEDDIK	K(1026.5597)YDKTEDDIK	GKEELVSK	GK(1391.6820)EELVSK	aleitner_M1012_004_26Syeast	61.4817	7.6	0.4	1.2	2.9	25	12	-3.3	1259	283	4.7	O74445	38	1	0	0	decoy	318	1	0	0	43608.7	SCHPO	Probable 26S protease subunit rpt4	43101.5	HUMAN	Creatine kinase M-type
684.0187	3	5.3	MSERDTALEK	870.4633-MSERDTALEK	GKMVNGK	GK(1316.6282)MVNGK	aleitner_M1012_004_26Syeast	78.4210	12.0	2.1	1.7	7.2	13	12	-5.3	2847	909	1.1	O74445	1	1	0	0	decoy	254	1	0	0	43608.7	SCHPO	Probable 26S protease subunit rpt4	43101.5	HUMAN	Creatine kinase M-type
484.5304	4	-5.1	ARITISLDFMK	624.3959-ARITISLDFM(Oxidation)K	LAKR	LAK(1447.7745)R	aleitner_M1012_004_26Syeast	56.0613	8.3	1.6	0.65	6.7	1.8	1	-6.9	7781	963	1.1	decoy	1	1	0	0	O94444	130	1	0	0	26539.6	SCHPO	Probable proteasome subunit alpha type-1	27140.1	SCHPO	26S proteasome regulatory subunit rpn10
628.0906	4	0.050	ATLTGMKIDVLFSK	ATLTGMK(985.4903)IDVLFSK	GKGGCEIK	GK(1660.9110)GGC(Carbamidomethyl)EIK	aleitner_M1012_004_26Syeast	32.1962	5.1	0.7	0.67	2.0	5.3	5	-2.8	132	208	5.2	Q10335	148	1	0	0	decoy	294	1	0	0	46680.8	SCHPO	Probable 26S proteasome regulatory subunit rpn7	48965.5	SCHPO	26S protease regulatory subunit 7 homolog
638.3469	3	8.7	MCSPSATLTHR	652.4272-MC(Carbamidomethyl)SPSATLTHR	KLVR	K(1397.6432)LVR	aleitner_M1012_004_26Syeast	42.9092	5.9	0.6	0.86	5.3	1.3	1	-4.2	1103	223	3.8	Q10335	1	1	0	0	decoy	129	1	0	0	46680.8	SCHPO	Probable 26S proteasome regulatory subunit rpn7	48965.5	SCHPO	26S protease regulatory subunit 7 homolog
864.9398	4	-3.7	MCSPSATLTHR	2196.1678-MC(Carbamidomethyl)SPSATLTHR	FPDVVEATTASVPSKEIIR	FPDVVEATTASVPSK(1397.6432)EIIR	aleitner_M1012_004_26Syeast	75.3793	8.8	1.0	0.88	2.4	50	92	-0.6	331	338	6.4	Q10335	1	1	0	0	decoy	231	1	0	0	46680.8	SCHPO	Probable 26S proteasome regulatory subunit rpn7	48965.5	SCHPO	26S protease regulatory subunit 7 homolog
772.0646	3	6.8	MPPKEDWEK	1138.6234-M(Oxidation)PPKEDWEK	GAEIGGKLEK	GAEIGGK(1312.6009)LEK	aleitner_M1012_004_26Syeast	58.8048	6.1	2.4	0.67	1.4	14	14	-3.3	306	221	4.7	O42931	1	1	0	0	decoy	344	1	0	0	48965.5	SCHPO	26S protease regulatory subunit 7 homolog	50060.6	SCHPO	26S protease regulatory subunit 4 homolog
734.3878	3	-6.6	KEAAGETFILNGLGR	K(625.3145)EAAGETFILNGLGR	MPPK	1712.9097-M(Oxidation)PPK	aleitner_M1012_004_26Syeast	79.7333	4.6	0.0	2.6	4.6	2.6	1	-3.8	786	208	2.1	decoy	216	1	0	0	O42931	1	1	0	0	50060.6	SCHPO	26S protease regulatory subunit 4 homolog	48965.5	SCHPO	26S protease regulatory subunit 7 homolog
744.6067	4	6.8	MVGGKGEGFEGKMHTEV	MVGGKGEGFEGK(1182.5492)MHTEV	MPFGNTHNK	1929.8965-MPFGNTHNK	aleitner_M1012_004_26Syeast	57.9430	7.3	2.6	0.68	1.0	39	38	-1.7	221	178	6.3	decoy	383	1	0	0	P06732	1	1	0	0	43608.7	SCHPO	Probable 26S protease subunit rpt4	43101.5	HUMAN	Creatine kinase M-type
755.6357	4	-0.58	KDAVVAWEQTVNEMK	K(1255.6595)DAVVAWEQTVNEM(Oxidation)K	MKDAVKEAAR	MK(1900.9241)DAVKEAAR	aleitner_M1012_004_26Syeast	74.6795	4.5	1.0	0.69	-0.2	20	52	-1.7	58	117	4.7	decoy	528	1	0	0	O59770	186	1	0	0	97999.6	SCHPO	26S proteasome regulatory subunit rpn1	28031.7	SCHPO	Probable proteasome subunit alpha type-7
488.2759	5	0.86	KSLPLQIEVANDCIK	K(709.4123)SLPLQIEVANDC(Carbamidomethyl)IK	AVQVR	1864.9968-AVQVR	aleitner_M1012_004_26Syeast	52.7030	7.8	2.2	0.69	1.6	45	18	0.3	109	38	8.3	Q9P7S2	99	1	0	0	decoy	1	1	0	0	47341.7	SCHPO	Probable 26S proteasome regulatory subunit rpn6	28277.2	SCHPO	Probable proteasome subunit alpha type-4
549.0460	4	-3.4	LILRKATDMEIR	LILRK(734.3235)ATDMEIR	MSGYDR	1595.9069-M(Met-loss)SGYDR	aleitner_M1012_004_26Syeast	43.1788	4.7	0.0	0.70	4.7	0.70	1	-4.8	1755	351	3.2	decoy	122	1	0	0	Q10329	1	1	0	0	45069.7	SCHPO	26S protease regulatory subunit 8 homolog	28277.2	SCHPO	Probable proteasome subunit alpha type-4
1431.0770	3	-0.25	MFTKMFGEKGIASIDDIK	M(Oxidation)FTK(2244.1936)MFGEKGIASIDDIK	VIGSELVQKYVGEGARMVR	VIGSELVQK(2184.0847)YVGEGARM(Oxidation)VR	aleitner_M1012_004_26Syeast	80.5362	8.9	1.2	0.71	2.8	52	27	0.7	230	124	6.1	decoy	148	1	0	0	O42931	252	1	0	0	48965.5	SCHPO	26S protease regulatory subunit 7 homolog	48965.5	SCHPO	26S protease regulatory subunit 7 homolog
436.9839	4	-7.1	GGCEIKVPDTR	GGC(Carbamidomethyl)EIK(513.3162)VPDTR	TKK	TK(1368.6708)K	aleitner_M1012_004_26Syeast	16.0561	8.2	1.4	1.8	5.1	12	4	-1.7	738	243	4.2	decoy	300	1	0	0	O42931	271	1	0	0	48965.5	SCHPO	26S protease regulatory subunit 7 homolog	48965.5	SCHPO	26S protease regulatory subunit 7 homolog
1531.4042	3	-0.028	IKAGMDNGGHYGMTCPRNYFAAK	IK(2033.0292)AGMDNGGHYGMTC(Carbamidomethyl)PRNYFAAK	KACIIFFDEIDAIGGAR	K(2696.2298)AC(Carbamidomethyl)IIFFDEIDAIGGAR	aleitner_M1012_004_26Syeast	63.4100	7.3	0.4	3.4	1.1	286	127	1.0	307	172	6.2	decoy	172	1	0	0	O42931	272	1	0	0	48965.5	SCHPO	26S protease regulatory subunit 7 homolog	48965.5	SCHPO	26S protease regulatory subunit 7 homolog
593.5863	4	2.8	KVAQTTYK	K(1432.7861)VAQTTYK	ASPRHLMDLKK	ASPRHLMDLK(1075.5914)K	aleitner_M1012_004_26Syeast	32.0457	5.6	0.5	0.71	4.0	2.2	2	-5.3	1492	784	1.6	O94579	91	1	0	0	decoy	644	1	0	0	26404.3	SCHPO	Probable proteasome subunit alpha type-2	107277.4	SCHPO	26S proteasome regulatory subunit rpn2
512.5656	4	-5.8	KVAQTTYKK	K(980.6270)VAQTTYKK	ATIGLLKK	ATIGLLK(1203.6863)K	aleitner_M1012_004_26Syeast	23.7363	6.3	0.6	2.7	5.5	4.6	2	-6.2	9181	860	0.8	O94579	91	1	0	0	decoy	222	1	0	0	26404.3	SCHPO	Probable proteasome subunit alpha type-2	107277.4	SCHPO	26S proteasome regulatory subunit rpn2
1100.5311	3	-4.1	YSFKIVEMGSAMLTK	YSFK(1594.7225)IVEMGSAMLTK	SDYYMASTYTKK	SDYYMASTYTK(1841.9307)K	aleitner_M1012_004_26Syeast	68.8367	11.1	2.6	0.71	4.5	20	6	-1.4	393	211	6.6	decoy	157	1	0	0	Q9UTM3	195	1	0	0	27573.3	SCHPO	Probable proteasome subunit alpha type-5	51618.9	SCHPO	26S proteasome regulatory subunit rpn5
690.0332	3	10.0	KFASAMPVK	K(1073.5254)FASAM(Oxidation)PVK	MSQARGFDR	1131.5998-M(Met-loss)SQARGFDR	aleitner_M1012_004_26Syeast	75.7220	6.2	1.2	0.72	1.5	13	10	-0.1	35	28	7.9	decoy	126	1	0	0	O94517	1	1	0	0	107277.4	SCHPO	26S proteasome regulatory subunit rpn2	26539.6	SCHPO	Probable proteasome subunit alpha type-1
554.5251	4	-9.6	KFASAMPVK	K(1220.5608)FASAM(Oxidation)PVK	MSQARGFDR	1131.5998-M(Oxidation)SQARGFDR	aleitner_M1012_004_26Syeast	45.7503	9.8	1.7	0.83	2.9	26	25	-1.1	194	176	6.9	decoy	126	1	0	0	O94517	1	1	0	0	107277.4	SCHPO	26S proteasome regulatory subunit rpn2	26539.6	SCHPO	Probable proteasome subunit alpha type-1
550.5358	4	7.5	KFASAMPVK	K(1204.5659)FASAM(Oxidation)PVK	MSQARGFDR	1131.5998-MSQARGFDR	aleitner_M1012_004_26Syeast	23.8280	7.7	1.5	2.2	1.4	63	25	-1.7	327	146	6.3	decoy	126	1	0	0	O94517	1	1	0	0	107277.4	SCHPO	26S proteasome regulatory subunit rpn2	26539.6	SCHPO	Probable proteasome subunit alpha type-1
563.4757	5	1.5	KMSAQSCACMVR	K(1384.7238)MSAQSC(Carbamidomethyl)AC(Carbamidomethyl)MVR	NYVPADLSAKK	Acetyl-NYVPADLSAK(1565.6823)K	aleitner_M1012_004_26Syeast	31.6273	7.4	1.1	0.73	3.4	9.7	9	-3.6	913	563	4.0	Q9UQY2	86	1	0	0	decoy	10	1	0	0	25082.6	SCHPO	Probable proteasome subunit beta type-6	47341.7	SCHPO	Probable 26S proteasome regulatory subunit rpn6
951.8197	3	-3.7	MFGEKGIASIDDIKK	M(Oxidation)FGEK(1185.5877)GIASIDDIKK	MSERDTALEK	1804.9281-M(Met-loss)SERDTALEK	aleitner_M1012_004_26Syeast	92.2923	12.3	3.4	0.73	2.9	84	35	1.4	179	70	9.4	decoy	153	1	0	0	O74445	1	1	0	0	48965.5	SCHPO	26S protease regulatory subunit 7 homolog	43608.7	SCHPO	Probable 26S protease subunit rpt4
1114.5350	3	5.8	IKAGMDNGGHYGMTCPR	IK(1476.7460)AGMDNGGHYGMTC(Carbamidomethyl)PR	MSERDTALEKYK	2001.8859-M(Met-loss)SERDTALEKYK	aleitner_M1012_004_26Syeast	80.1913	9.2	1.1	1.5	1.4	186	73	-0.2	501	207	7.8	decoy	172	1	0	0	O74445	1	1	0	0	48965.5	SCHPO	26S protease regulatory subunit 7 homolog	43608.7	SCHPO	Probable 26S protease subunit rpt4
970.8623	3	-8.4	KLEKGQSIDDMIPAQK	K(1109.6445)LEKGQSIDDMIPAQK	KGGADVLKGK	K(1938.0132)GGADVLKGK	aleitner_M1012_004_26Syeast	77.1815	9.6	2.4	0.74	2.2	92	34	-0.1	410	195	7.4	P06732	366	1	0	0	decoy	42	1	0	0	43101.5	HUMAN	Creatine kinase M-type	28031.7	SCHPO	Probable proteasome subunit alpha type-7
552.4958	5	1.5	MPFGNTHNKFK	1437.7940-MPFGNTHNKFK	GGADVLKGKAASAR	GGADVLKGK(1457.7126)AASAR	aleitner_M1012_004_26Syeast	62.6848	7.4	0.7	1.7	2.1	38	25	-2.4	534	294	5.3	P06732	1	1	0	0	decoy	51	1	0	0	43101.5	HUMAN	Creatine kinase M-type	28031.7	SCHPO	Probable proteasome subunit alpha type-7
772.6889	3	-9.2	KNTEDIEMTA	K(1164.5485)NTEDIEMTA	MGTDLVGYR	1288.5857-M(Oxidation)GTDLVGYR	aleitner_M1012_004_26Syeast	28.6957	4.5	0.3	0.75	-0.2	19	24	-3.3	160	150	4.7	P87048	882	1	0	0	decoy	1	1	0	0	97999.6	SCHPO	26S proteasome regulatory subunit rpn1	30111.1	SCHPO	Probable proteasome subunit alpha type-6
963.8292	3	-6.4	EKASKGSNDDEMK	EKASK(1434.8486)GSNDDEM(Oxidation)K	QILLLTKPFNK	Q(Gln->pyro-Glu)ILLLTK(1591.7036)PFNK	aleitner_M1012_004_26Syeast	82.7597	13.4	2.5	0.76	10.9	2.5	2	-2.2	1311	570	4.6	O74762	836	1	0	0	decoy	143	1	0	0	107277.4	SCHPO	26S proteasome regulatory subunit rpn2	107277.4	SCHPO	26S proteasome regulatory subunit rpn2
640.5967	4	-4.0	KHFEQVINEK	K(1287.7009)HFEQVINEK	KFASAMPVKR	K(1408.7351)FASAM(Oxidation)PVKR	aleitner_M1012_004_26Syeast	47.0122	6.6	0.1	0.87	1.6	20	22	-2.7	308	267	5.0	O74762	694	1	0	0	decoy	126	1	0	0	107277.4	SCHPO	26S proteasome regulatory subunit rpn2	107277.4	SCHPO	26S proteasome regulatory subunit rpn2
733.0223	3	-1.4	MNSTEEIDLYNR	696.3919-M(Oxidation)NSTEEIDLYNR	KQQR	K(1637.7243)QQR	aleitner_M1012_004_26Syeast	33.7355	11.3	2.1	0.79	9.2	2.3	1	-3.8	1678	462	4.1	O74894	1	1	0	0	decoy	118	1	0	0	43553.4	SCHPO	26S protease regulatory subunit 6B homolog	47341.7	SCHPO	Probable 26S proteasome regulatory subunit rpn6
450.4413	5	-8.2	ELAAIKEDTEAVLK	ELAAIK(718.3538)EDTEAVLK	FDATK	1666.9029-FDATK	aleitner_M1012_004_26Syeast	27.6025	8.7	3.0	0.79	2.5	39	13	2.4	42	14	10.4	O42931	51	1	0	0	decoy	1	1	0	0	48965.5	SCHPO	26S protease regulatory subunit 7 homolog	46680.8	SCHPO	Probable 26S proteasome regulatory subunit rpn7
674.7017	3	-0.035	IQYVGKQDPKK	IQYVGK(718.3538)QDPKK	FDATK	1440.7977-FDATK	aleitner_M1012_004_26Syeast	73.2955	7.7	0.0	0.79	7.7	0.79	1	-4.8	1828	614	3.2	P41878	276	1	0	0	decoy	1	1	0	0	34572.3	SCHPO	26S proteasome regulatory subunit rpn11	46680.8	SCHPO	Probable 26S proteasome regulatory subunit rpn7
551.8098	4	6.3	MEILKIHLEK	M(Oxidation)EILK(934.4800)IHLEK	KLEFFN	K(1406.7843)LEFFN	aleitner_M1012_004_26Syeast	46.1140	7.0	1.0	0.79	2.4	14	12	-3.3	510	330	4.6	O74445	313	1	0	0	decoy	404	1	0	0	43608.7	SCHPO	Probable 26S protease subunit rpt4	46680.8	SCHPO	Probable 26S proteasome regulatory subunit rpn7
674.3882	3	5.5	YKNRGTGSLIK	YK(784.4331)NRGTGSLIK	MNSIVSK	1373.7667-M(Met-loss)NSIVSK	aleitner_M1012_004_26Syeast	46.7020	7.2	1.0	0.80	6.2	1.5	1	-4.9	1356	561	3.0	decoy	216	1	0	0	P30655	1	1	0	0	26404.3	SCHPO	Probable proteasome subunit alpha type-2	29987.0	SCHPO	Probable proteasome subunit beta type-5
964.9843	4	0.63	MTMVYSDNTSIITSAGGLMALLDEQER	894.5287-M(Oxidation)TMVYSDNTSIITSAGGLMALLDEQER	AVQVRGK	3099.4450-AVQVRGK	aleitner_M1012_004_26Syeast	65.2527	12.7	1.2	0.81	8.4	8.3	7	-1.8	2003	769	5.9	O74762	1	1	0	0	decoy	1	1	0	0	107277.4	SCHPO	26S proteasome regulatory subunit rpn2	28277.2	SCHPO	Probable proteasome subunit alpha type-4
579.1088	5	0.22	ASKGSNDDEMKIDK	ASK(1353.7980)GSNDDEMKIDK	SKVNITTLGKR	SK(1674.7771)VNITTLGKR	aleitner_M1012_004_26Syeast	31.8802	7.7	0.9	0.87	2.9	17	23	-2.1	369	342	5.9	O74762	836	1	0	0	decoy	175	1	0	0	107277.4	SCHPO	26S proteasome regulatory subunit rpn2	28277.2	SCHPO	Probable proteasome subunit alpha type-4
995.4879	3	-2.4	MCSPSATLTHRTMTEK	1264.6412-M(Met-loss)C(Carbamidomethyl)SPSATLTHRTMTEK	GPDNKDRVNL	GPDNK(1856.8761)DRVNL	aleitner_M1012_004_26Syeast	62.7867	9.6	3.1	0.82	6.5	4.6	1	1.4	78	34	9.5	Q10335	1	1	0	0	decoy	243	1	0	0	46680.8	SCHPO	Probable 26S proteasome regulatory subunit rpn7	27925.7	SCHPO	Probable proteasome subunit alpha type-3
632.5872	4	-3.7	EIQDEKEAEAAR	EIQDEK(1138.6710)EAEAAR	VNITTLGKR	VNITTLGK(1525.7260)R	aleitner_M1012_004_26Syeast	39.3815	9.9	0.6	0.82	9.3	1.2	1	-5.3	5988	1048	2.7	Q10329	236	1	0	0	decoy	183	1	0	0	28277.2	SCHPO	Probable proteasome subunit alpha type-4	28277.2	SCHPO	Probable proteasome subunit alpha type-4
843.1139	3	-3.6	EIQDEKEAEAAR	EIQDEK(1138.6710)EAEAAR	VNITTLGKR	VNITTLGK(1525.7260)R	aleitner_M1012_004_26Syeast	39.3975	9.9	0.6	1.1	9.3	1.5	1	-5.0	3287	939	2.7	Q10329	236	1	0	0	decoy	183	1	0	0	28277.2	SCHPO	Probable proteasome subunit alpha type-4	28277.2	SCHPO	Probable proteasome subunit alpha type-4
587.2739	5	4.0	MPFGNTHNK	2017.8808-M(Met-loss)PFGNTHNK	IKAGMDNGGHYGMTCPR	IK(1051.5087)AGMDNGGHYGM(Oxidation)TC(Carbamidomethyl)PR	aleitner_M1012_004_26Syeast	55.9552	5.2	1.2	0.82	1.4	11	11	-1.0	58	57	3.8	P06732	1	1	0	0	decoy	172	1	0	0	43101.5	HUMAN	Creatine kinase M-type	48965.5	SCHPO	26S protease regulatory subunit 7 homolog
870.4096	4	-2.8	GKYYPLKSMTEK	GK(2017.8808)YYPLKSM(Oxidation)TEK	IKAGMDNGGHYGMTCPR	IK(1597.8062)AGM(Oxidation)DNGGHYGMTC(Carbamidomethyl)PR	aleitner_M1012_004_26Syeast	61.0820	6.6	0.4	2.5	1.9	50	27	-1.2	357	196	4.7	P06732	172	1	0	0	decoy	172	1	0	0	43101.5	HUMAN	Creatine kinase M-type	48965.5	SCHPO	26S protease regulatory subunit 7 homolog
698.7277	3	4.4	TKNSDPLVR	TK(1064.5906)NSDPLVR	YKVNLYK	YK(1166.6295)VNLYK	aleitner_M1012_004_26Syeast	95.0992	7.7	1.9	0.82	4.6	5.5	2	-1.7	266	86	6.3	decoy	81	1	0	0	Q9Y7T8	70	1	0	0	43608.7	SCHPO	Probable 26S protease subunit rpt4	22661.1	SCHPO	Probable proteasome subunit beta type-3
1158.6316	3	-5.2	AVQVRGKHLASMQVR	1777.9549-AVQVRGKHLASM(Oxidation)QVR	LQKYQATVMRGAFK	LQK(1833.0043)YQATVMRGAFK	aleitner_M1012_004_26Syeast	84.5765	11.3	1.9	0.83	2.4	56	47	1.6	81	68	8.9	decoy	1	1	0	0	Q10335	397	1	0	0	28277.2	SCHPO	Probable proteasome subunit alpha type-4	46680.8	SCHPO	Probable 26S proteasome regulatory subunit rpn7
572.3028	4	2.7	KFASAMPVKR	K(1135.5431)FASAM(Oxidation)PVKR	MSSKDISSK	1287.7009-M(Oxidation)SSKDISSK	aleitner_M1012_004_26Syeast	23.9973	10.3	0.1	0.84	7.2	4.6	3	-1.2	473	155	5.2	decoy	126	1	0	0	P87048	1	1	0	0	107277.4	SCHPO	26S proteasome regulatory subunit rpn2	97999.6	SCHPO	26S proteasome regulatory subunit rpn1
555.0376	4	-8.4	LKFADFGATK	LK(1119.5482)FADFGATK	MSSKDISSK	1234.6598-MSSKDISSK	aleitner_M1012_004_26Syeast	24.5958	6.6	1.0	2.7	-0.2	132	49	-1.2	234	101	6.8	decoy	749	1	0	0	P87048	1	1	0	0	107277.4	SCHPO	26S proteasome regulatory subunit rpn2	97999.6	SCHPO	26S proteasome regulatory subunit rpn1
582.8125	4	2.3	MSSKSSLELANNAVK	Acetyl-MSSK(707.3966)SSLELANNAVK	ANPIR	1757.8870-ANPIR	aleitner_M1012_004_26Syeast	40.1037	5.6	2.2	0.85	2.5	9.3	2	-0.6	101	39	7.4	Q9P7S2	4	1	0	0	decoy	1	1	0	0	47341.7	SCHPO	Probable 26S proteasome regulatory subunit rpn6	22661.1	SCHPO	Probable proteasome subunit beta type-3
982.2335	3	6.8	FFEKEDVQSLK	FFEK(1574.9661)EDVQSLK	EIIKIRIHFLR	EIIK(1506.7606)IRIHFLR	aleitner_M1012_004_26Syeast	64.3243	12.3	3.2	0.86	7.6	9.8	7	-3.3	2715	777	4.7	Q9UTM3	204	1	0	0	decoy	95	1	0	0	51618.9	SCHPO	26S proteasome regulatory subunit rpn5	50060.6	SCHPO	26S protease regulatory subunit 4 homolog
671.0453	3	-4.0	KKAQSGPDASAK	KK(823.4916)AQSGPDASAK	LAQKAR	LAQK(1324.6987)AR	aleitner_M1012_004_26Syeast	77.8430	6.2	0.0	0.87	6.2	0.87	2	-6.9	6786	844	1.1	P36612	45	1	0	0	decoy	165	1	0	0	50060.6	SCHPO	26S protease regulatory subunit 4 homolog	48836.2	SCHPO	26S protease regulatory subunit 6A
593.8135	4	1.8	DIKVIMATNR	DIK(1211.5823)VIMATNR	KGSFGGSGSYK	K(1297.7064)GSFGGSGSYK	aleitner_M1012_004_26Syeast	26.8383	6.7	0.2	1.2	1.9	36	20	-1.1	298	109	6.9	P36612	333	1	0	0	decoy	16	1	0	0	50060.6	SCHPO	26S protease regulatory subunit 4 homolog	48836.2	SCHPO	26S protease regulatory subunit 6A
949.1325	3	-7.3	MPPKEDWEK	1816.8989-M(Met-loss)PPKEDWEK	KGLVMTGEKDQSTNR	K(1165.5655)GLVM(Oxidation)TGEKDQSTNR	aleitner_M1012_004_26Syeast	65.7550	12.0	3.8	0.88	8.2	6.1	1	-4.2	3438	848	3.2	O42931	1	1	0	0	decoy	119	1	0	0	48965.5	SCHPO	26S protease regulatory subunit 7 homolog	27925.7	SCHPO	Probable proteasome subunit alpha type-3
474.0368	5	-3.1	KGSFGGSGSYK	K(1291.6408)GSFGGSGSYK	NPKADPLDER	NPK(1211.5823)ADPLDER	aleitner_M1012_004_26Syeast	39.5695	8.2	2.5	0.89	0.2	148	55	0.0	168	64	8.0	decoy	16	1	0	0	O74762	130	1	0	0	48836.2	SCHPO	26S protease regulatory subunit 6A	107277.4	SCHPO	26S proteasome regulatory subunit rpn2
804.7499	3	1.0	ASKGSNDDEMK	ASK(1214.7275)GSNDDEM(Oxidation)K	SKKILDFVK	SKK(1334.5660)ILDFVK	aleitner_M1012_004_26Syeast	84.3547	4.6	0.4	1.9	1.5	12	23	-3.2	208	314	3.1	O74762	836	1	0	0	decoy	416	1	0	0	107277.4	SCHPO	26S proteasome regulatory subunit rpn2	48836.2	SCHPO	26S protease regulatory subunit 6A
642.6810	3	-6.3	LKFADFGATK	LK(828.4415)FADFGATK	MKDAVK	MK(1234.6598)DAVK	aleitner_M1012_004_26Syeast	96.6197	8.1	2.0	0.90	6.1	2.9	1	-2.8	518	114	3.6	decoy	749	1	0	0	O59770	186	1	0	0	107277.4	SCHPO	26S proteasome regulatory subunit rpn2	28031.7	SCHPO	Probable proteasome subunit alpha type-7
445.4467	5	-0.42	DMSNKIKLAAGYK	DMSNK(784.4331)IKLAAGYK	MNSIVSK	1575.8331-M(Met-loss)NSIVSK	aleitner_M1012_004_26Syeast	40.1083	10.3	5.3	0.91	4.0	37	6	1.4	174	39	8.4	decoy	317	1	0	0	P30655	1	1	0	0	47341.7	SCHPO	Probable 26S proteasome regulatory subunit rpn6	29987.0	SCHPO	Probable proteasome subunit beta type-5
614.5529	4	3.6	DEKYTLYDQNDTK	DEK(822.4422)YTLYDQNDTK	KHCIK	K(1769.7996)HC(Carbamidomethyl)IK	aleitner_M1012_004_26Syeast	51.5892	8.7	2.7	0.91	4.0	15	7	0.9	96	30	6.8	O14250	220	1	0	0	decoy	202	1	0	0	30111.1	SCHPO	Probable proteasome subunit alpha type-6	45069.7	SCHPO	26S protease regulatory subunit 8 homolog
594.5477	4	-9.3	MKSLSEQYTER	M(Oxidation)K(987.5389)SLSEQYTER	GKVYERV	GK(1524.7130)VYERV	aleitner_M1012_004_26Syeast	89.5502	5.5	1.5	0.92	1.4	21	9	-4.0	1260	331	4.1	P41878	248	1	0	0	decoy	303	1	0	0	34572.3	SCHPO	26S proteasome regulatory subunit rpn11	34572.3	SCHPO	26S proteasome regulatory subunit rpn11
917.9595	4	-9.5	EDLTDEEKAASIAVEDEKR	EDLTDEEK(1520.8207)AASIAVEDEKR	FMKMLLRTSTR	FMK(2285.0911)MLLRTSTR	aleitner_M1012_004_26Syeast	90.0652	8.2	1.6	0.92	5.1	7.4	5	-0.2	259	131	3.1	Q9UUB6	237	1	0	0	decoy	194	1	0	0	34195.8	SCHPO	Ubiquitin carboxyl-terminal hydrolase 2	30899.5	SCHPO	26S proteasome regulatory subunit rpn12
842.0890	3	-3.0	KATDMEIR	K(1544.7722)ATDM(Oxidation)EIR	YEAKAIGSGSEPAK	YEAK(1116.5485)AIGSGSEPAK	aleitner_M1012_004_26Syeast	18.7695	5.6	0.4	0.94	1.4	16	17	-0.6	63	49	4.2	decoy	122	1	0	0	Q9UT97	169	1	0	0	45069.7	SCHPO	26S protease regulatory subunit 8 homolog	27573.3	SCHPO	Probable proteasome subunit alpha type-5
747.0710	3	7.1	MFGEKGIASIDDIK	MFGEK(715.4051)GIASIDDIK	RMKK	RM(Oxidation)K(1660.8382)K	aleitner_M1012_004_26Syeast	47.6533	4.6	1.1	0.98	2.5	4.3	3	-5.9	1566	765	2.1	decoy	153	1	0	0	O94444	133	1	0	0	48965.5	SCHPO	26S protease regulatory subunit 7 homolog	27140.1	SCHPO	26S proteasome regulatory subunit rpn10
540.8962	5	7.5	KIYNEYPPTK	K(1447.7745)IYNEYPPTK	ARITISLDFMK	1389.7180-ARITISLDFM(Oxidation)K	aleitner_M1012_004_26Syeast	48.7645	6.2	1.0	0.99	0.2	48	47	-1.7	167	166	6.0	O94579	99	1	0	0	decoy	1	1	0	0	26404.3	SCHPO	Probable proteasome subunit alpha type-2	26539.6	SCHPO	Probable proteasome subunit alpha type-1
946.7968	3	-6.6	MCSPSATLTHRTMTEK	987.5389-MC(Carbamidomethyl)SPSATLTHRTMTEK	GKVYERV	GK(1987.9166)VYERV	aleitner_M1012_004_26Syeast	80.2900	10.8	3.8	0.99	4.5	35	10	-2.2	1561	450	5.8	Q10335	1	1	0	0	decoy	303	1	0	0	46680.8	SCHPO	Probable 26S proteasome regulatory subunit rpn7	34572.3	SCHPO	26S proteasome regulatory subunit rpn11
602.3355	3	6.4	QKSLEK	Q(Gln->pyro-Glu)K(1089.5819)SLEK	QFVTSKSR	QFVTSK(852.4593)SR	aleitner_M1012_004_26Syeast	24.7167	9.7	0.9	0.99	5.1	12	7	3.5	29	24	4.6	O42897	314	1	0	0	decoy	125	1	0	0	57346.7	SCHPO	Probable 26S proteasome regulatory subunit rpn3	22661.1	SCHPO	Probable proteasome subunit beta type-3
817.7681	3	-9.8	KKAQSGPDASAK	KK(1263.6758)AQSGPDASAK	GKHLASMQVR	GK(1324.6987)HLASMQVR	aleitner_M1012_004_26Syeast	64.8053	8.3	1.7	1.0	5.2	7.0	3	-1.7	519	156	6.3	P36612	45	1	0	0	decoy	7	1	0	0	50060.6	SCHPO	26S protease regulatory subunit 4 homolog	28277.2	SCHPO	Probable proteasome subunit alpha type-4
843.4822	3	9.4	KILFENPDEATKR	KILFENPDEATK(967.5702)R	SGKVKQAL	SGK(1697.8988)VKQAL	aleitner_M1012_004_26Syeast	81.2993	7.0	0.9	1.8	3.9	12	5	-1.6	358	135	6.4	P36612	368	1	0	0	decoy	254	1	0	0	50060.6	SCHPO	26S protease regulatory subunit 4 homolog	28277.2	SCHPO	Probable proteasome subunit alpha type-4
784.7240	3	-8.1	MCSPSATLTHR	1222.6346-M(Met-loss)C(Carbamidomethyl)SPSATLTHR	KSGERYFAK	K(1266.6027)SGERYFAK	aleitner_M1012_004_26Syeast	45.9068	5.2	0.1	1.0	2.5	7.5	5	-1.5	142	108	6.0	Q10335	1	1	0	0	decoy	31	1	0	0	46680.8	SCHPO	Probable 26S proteasome regulatory subunit rpn7	51618.9	SCHPO	26S proteasome regulatory subunit rpn5
492.5145	4	-0.86	LQKYQATVMR	LQK(713.3708)YQATVM(Oxidation)R	KSGER	K(1390.7279)SGER	aleitner_M1012_004_26Syeast	45.2187	11.8	4.6	1.1	5.7	27	5	0.3	464	93	6.6	Q10335	397	1	0	0	decoy	31	1	0	0	46680.8	SCHPO	Probable 26S proteasome regulatory subunit rpn7	51618.9	SCHPO	26S proteasome regulatory subunit rpn5
593.9741	3	5.5	KATDMEIRK	K(688.3102)ATDMEIRK	KMQE	K(1228.6486)M(Oxidation)QE	aleitner_M1012_004_26Syeast	57.9202	7.8	1.6	1.1	3.1	12	7	-1.2	103	94	6.8	decoy	122	1	0	0	O94444	240	1	0	0	45069.7	SCHPO	26S protease regulatory subunit 8 homolog	27140.1	SCHPO	26S proteasome regulatory subunit rpn10
561.5620	4	5.3	QDPKKHLDAEVQK	QDPKK(707.3966)HLDAEVQK	ANPIR	1672.8784-ANPIR	aleitner_M1012_004_26Syeast	27.3213	7.2	0.0	1.1	7.2	1.1	2	-5.9	5375	941	2.1	P41878	281	1	0	0	decoy	1	1	0	0	34572.3	SCHPO	26S proteasome regulatory subunit rpn11	22661.1	SCHPO	Probable proteasome subunit beta type-3
1533.7262	3	5.7	MFFEYQAKELMWDELRDNAMFTFK	MFFEYQAK(1508.7181)ELMWDELRDNAMFTFK	MKSLSEQYTER	MK(3227.4806)SLSEQYTER	aleitner_M1012_004_26Syeast	56.4205	4.7	0.0	2.4	1.6	31	39	-1.6	424	579	3.1	decoy	162	1	0	0	P41878	248	1	0	0	22661.1	SCHPO	Probable proteasome subunit beta type-3	34572.3	SCHPO	26S proteasome regulatory subunit rpn11
739.4178	3	6.4	GKEELVSKFPPK	GK(857.4568)EELVSKFPPK	MTEVLK	1495.8286-MTEVLK	aleitner_M1012_004_26Syeast	80.2455	9.8	1.0	1.1	8.8	1.9	1	-2.7	1287	241	3.1	decoy	318	1	0	0	P41836	1	1	0	0	43101.5	HUMAN	Creatine kinase M-type	45069.7	SCHPO	26S protease regulatory subunit 8 homolog
625.9955	3	3.3	MSERDTALEK	827.4389-M(Met-loss)SERDTALEK	EKQASK	EK(1185.5877)QASK	aleitner_M1012_004_26Syeast	47.5572	8.9	0.2	1.1	5.1	6.6	8	-3.2	347	260	3.7	O74445	1	1	0	0	decoy	234	1	0	0	43608.7	SCHPO	Probable 26S protease subunit rpt4	48836.2	SCHPO	26S protease regulatory subunit 6A
724.3774	4	-4.3	LGKNPSAEVLMK	LGK(1607.7865)NPSAEVLMK	MSERDTALEKYK	1423.7745-MSERDTALEKYK	aleitner_M1012_004_26Syeast	84.0270	4.5	0.2	1.2	-0.2	33	65	-3.3	301	432	4.7	decoy	376	1	0	0	O74445	1	1	0	0	48836.2	SCHPO	26S protease regulatory subunit 6A	43608.7	SCHPO	Probable 26S protease subunit rpt4
728.6901	3	1.4	MSERDTALEK	1135.5258-M(Met-loss)SERDTALEK	DEKAHADGR	DEK(1185.5877)AHADGR	aleitner_M1012_004_26Syeast	80.4997	6.7	2.2	3.8	3.5	25	5	-4.2	2385	364	3.8	O74445	1	1	0	0	decoy	351	1	0	0	43608.7	SCHPO	Probable 26S protease subunit rpt4	48836.2	SCHPO	26S protease regulatory subunit 6A
519.5458	4	5.7	MESLQR	1442.8133-M(Met-loss)ESLQR	TEVIQFKAITR	TEVIQFK(769.3970)AITR	aleitner_M1012_004_26Syeast	38.6302	9.9	2.2	1.1	4.6	24	10	2.6	79	32	5.3	P41878	1	1	0	0	decoy	277	1	0	0	34572.3	SCHPO	26S proteasome regulatory subunit rpn11	48836.2	SCHPO	26S protease regulatory subunit 6A
732.4361	3	6.3	KHLDAEVQK	K(1127.6954)HLDAEVQK	KILDFVKK	KILDFVK(1204.6452)K	aleitner_M1012_004_26Syeast	34.9850	2.9	0.5	3.6	1.3	12	6	-6.4	4659	762	1.6	P41878	281	1	0	0	decoy	422	1	0	0	34572.3	SCHPO	26S proteasome regulatory subunit rpn11	48836.2	SCHPO	26S protease regulatory subunit 6A
790.3875	4	-9.1	QKVYSPSFLEFDDK	Q(Gln->pyro-Glu)K(1472.7511)VYSPSFLEFDDK	KIIEEEGFTNR	K(1822.8665)IIEEEGFTNR	aleitner_M1012_004_26Syeast	85.9338	6.1	0.1	1.1	1.4	23	27	-3.3	476	490	4.7	decoy	107	1	0	0	P30655	19	1	0	0	43553.4	SCHPO	26S protease regulatory subunit 6B homolog	29987.0	SCHPO	Probable proteasome subunit beta type-5
1035.1947	3	-6.8	EFIKPSDDDARGLDSR	EFIK(1282.7133)PSDDDARGLDSR	IITKEGVETR	IITK(1957.9381)EGVETR	aleitner_M1012_004_26Syeast	88.8163	7.6	2.8	1.1	1.3	59	34	-1.7	398	190	6.3	decoy	299	1	0	0	Q9UQY2	212	1	0	0	43608.7	SCHPO	Probable 26S protease subunit rpt4	25082.6	SCHPO	Probable proteasome subunit beta type-6
779.4556	3	9.6	WPLPLKATQPIAK	873.4518-WPLPLKATQPIAK	MTEVLK	1599.9389-M(Oxidation)TEVLK	aleitner_M1012_004_26Syeast	84.3488	8.1	2.1	1.1	1.8	44	45	-3.3	897	518	4.7	decoy	1	1	0	0	P41836	1	1	0	0	48836.2	SCHPO	26S protease regulatory subunit 6A	45069.7	SCHPO	26S protease regulatory subunit 8 homolog
966.4796	3	9.8	MSGYDRALSVFSPDGR	1123.5734-M(Oxidation)SGYDRALSVFSPDGR	RPRSEDAR	1910.8833-RPRSEDAR	aleitner_M1012_004_26Syeast	89.6090	9.1	0.4	1.1	1.3	108	56	-0.2	260	114	7.8	Q10329	1	1	0	0	decoy	1	1	0	0	28277.2	SCHPO	Probable proteasome subunit alpha type-4	57346.7	SCHPO	Probable 26S proteasome regulatory subunit rpn3
558.0294	4	-2.2	QKGASNGEEFLGHDR	QK(584.3282)GASNGEEFLGHDR	KSGR	K(1781.8333)SGR	aleitner_M1012_004_26Syeast	91.3915	8.1	0.0	1.5	8.1	1.5	1	-3.8	1576	428	2.1	decoy	483	1	0	0	Q10329	244	1	0	0	57346.7	SCHPO	Probable 26S proteasome regulatory subunit rpn3	28277.2	SCHPO	Probable proteasome subunit alpha type-4
1035.4965	3	8.9	ICDMKVTEYEGVK	IC(Carbamidomethyl)DMK(1532.7028)VTEYEGVK	GSNDDEMKIDKK	GSNDDEM(Oxidation)K(1708.8052)IDKK	aleitner_M1012_004_26Syeast	56.0820	9.5	1.3	1.1	3.0	53	51	-1.5	753	483	6.5	decoy	191	1	0	0	O74762	844	1	0	0	34195.8	SCHPO	Ubiquitin carboxyl-terminal hydrolase 2	107277.4	SCHPO	26S proteasome regulatory subunit rpn2
902.8365	3	-0.79	VKTKEADQLDVTMKPR	VK(847.4916)TKEADQLDVTMKPR	KHGQLK	K(1996.0663)HGQLK	aleitner_M1012_004_26Syeast	43.6937	7.7	2.6	1.2	4.6	7.3	2	-0.7	168	92	7.3	decoy	815	1	0	0	Q9UTM3	81	1	0	0	97999.6	SCHPO	26S proteasome regulatory subunit rpn1	51618.9	SCHPO	26S proteasome regulatory subunit rpn5
1121.8953	3	-8.2	MEQKPEVDYSEK	2012.0612-M(Met-loss)EQKPEVDYSEK	VKTKEADQLDVTMKPR	VK(1488.6984)TKEADQLDVTM(Oxidation)KPR	aleitner_M1012_004_26Syeast	78.1918	10.2	4.1	1.4	3.6	66	10	-1.4	1206	301	6.6	Q9UTM3	1	1	0	0	decoy	815	1	0	0	51618.9	SCHPO	26S proteasome regulatory subunit rpn5	97999.6	SCHPO	26S proteasome regulatory subunit rpn1
614.0562	3	-4.9	ELLVKASK	ELLVK(952.6070)ASK	TLLGRKK	TLLGRK(1024.6168)K	aleitner_M1012_004_26Syeast	44.6725	7.9	1.7	1.2	4.2	8.9	5	-1.1	162	53	5.8	Q9US13	142	1	0	0	decoy	125	1	0	0	43457.6	SCHPO	Probable 26S proteasome regulatory subunit rpn9	107277.4	SCHPO	26S proteasome regulatory subunit rpn2
593.5497	4	4.2	CVDPERDR	1324.6987-C(Carbamidomethyl)VDPERDR	KKAQSGPDASAK	K(1183.5292)KAQSGPDASAK	aleitner_M1012_004_26Syeast	40.6953	5.5	0.0	1.2	0.5	44	28	-3.0	541	240	5.0	decoy	1	1	0	0	P36612	44	1	0	0	34195.8	SCHPO	Ubiquitin carboxyl-terminal hydrolase 2	50060.6	SCHPO	26S protease regulatory subunit 4 homolog
796.4377	3	-6.8	EKILPKMMDGR	EK(1053.6182)ILPKM(Oxidation)MDGR	KQLATSLR	K(1470.7575)QLATSLR	aleitner_M1012_004_26Syeast	36.2415	5.7	3.0	1.2	2.6	11	3	-3.8	1007	253	4.2	decoy	124	1	0	0	Q09720	86	1	0	0	43608.7	SCHPO	Probable 26S protease subunit rpt4	21967.5	SCHPO	Probable proteasome subunit beta type-4
581.0465	4	5.5	GKAASARATEVMR	GK(957.4403)AASARATEVM(Oxidation)R	KATDDDR	K(1500.7719)ATDDDR	aleitner_M1012_004_26Syeast	34.3703	6.0	2.1	1.2	1.9	19	5	-2.5	352	128	5.6	decoy	51	1	0	0	Q9USQ9	189	1	0	0	28031.7	SCHPO	Probable proteasome subunit alpha type-7	29220.2	SCHPO	Probable proteasome subunit beta type-7
536.3224	3	-0.013	DKKASLLTR	DKK(575.3319)ASLLTR	YKK	YK(1168.6816)K	aleitner_M1012_004_26Syeast	31.7335	6.6	0.0	1.2	6.6	1.2	2	-5.9	1654	411	2.1	Q9UUB6	223	1	0	0	decoy	116	1	0	0	34195.8	SCHPO	Ubiquitin carboxyl-terminal hydrolase 2	47341.7	SCHPO	Probable 26S proteasome regulatory subunit rpn6
494.6526	5	-2.4	MSSKDISSK	1470.7575-M(Oxidation)SSKDISSK	EKILPKMMDGR	EK(1135.5431)ILPKMM(Oxidation)DGR	aleitner_M1012_004_26Syeast	28.9437	4.6	0.0	1.3	-0.2	40	52	-3.2	354	253	4.8	P87048	1	1	0	0	decoy	124	1	0	0	97999.6	SCHPO	26S proteasome regulatory subunit rpn1	43608.7	SCHPO	Probable 26S protease subunit rpt4
564.2997	3	-8.2	MSQARGFDR	754.4337-M(Met-loss)SQARGFDR	NISKR	NISK(1073.5254)R	aleitner_M1012_004_26Syeast	23.2363	6.2	0.0	1.3	1.4	35	11	1.4	35	12	8.4	O94517	1	1	0	0	decoy	98	1	0	0	26539.6	SCHPO	Probable proteasome subunit alpha type-1	24564.3	SCHPO	Probable proteasome subunit beta type-1
685.3669	3	7.9	MCSPSATLTHR	924.5280-M(Met-loss)C(Carbamidomethyl)SPSATLTHR	KGGADVLK	K(1266.6027)GGADVLK	aleitner_M1012_004_26Syeast	67.7047	9.5	3.8	1.3	5.7	9.5	1	2.1	64	17	4.8	Q10335	1	1	0	0	decoy	42	1	0	0	46680.8	SCHPO	Probable 26S proteasome regulatory subunit rpn7	28031.7	SCHPO	Probable proteasome subunit alpha type-7
987.1287	3	0.082	SNLFEKNYEFDR	1397.6432-SNLFEKNYEFDR	MCSPSATLTHR	1698.7890-MC(Carbamidomethyl)SPSATLTHR	aleitner_M1012_004_26Syeast	73.0827	7.4	0.9	1.7	0.5	134	115	-1.1	368	284	6.9	decoy	1	1	0	0	Q10335	1	1	0	0	28031.7	SCHPO	Probable proteasome subunit alpha type-7	46680.8	SCHPO	Probable 26S proteasome regulatory subunit rpn7
818.0931	3	-5.8	KKAQSGPDASAK	K(1264.6412)KAQSGPDASAK	GPDNKDRVNL	GPDNK(1324.6987)DRVNL	aleitner_M1012_004_26Syeast	38.0192	8.4	1.0	1.3	6.4	4.2	5	1.5	75	51	6.3	P36612	44	1	0	0	decoy	243	1	0	0	50060.6	SCHPO	26S protease regulatory subunit 4 homolog	27925.7	SCHPO	Probable proteasome subunit alpha type-3
452.8563	5	5.3	DIKVIMATNR	DIK(1099.5947)VIMATNR	KGLVMTGEK	K(1297.7064)GLVMTGEK	aleitner_M1012_004_26Syeast	27.3340	9.4	2.4	2.0	1.5	163	78	-0.1	398	140	7.9	P36612	333	1	0	0	decoy	119	1	0	0	50060.6	SCHPO	26S protease regulatory subunit 4 homolog	27925.7	SCHPO	Probable proteasome subunit alpha type-3
686.3683	4	-4.6	IHAKSMAIDKDIR	IHAK(1244.6435)SMAIDKDIR	KATDMEIRK	K(1634.8814)ATDM(Oxidation)EIRK	aleitner_M1012_004_26Syeast	95.7285	7.7	3.5	1.3	3.0	27	6	-1.7	579	207	4.7	O42931	364	1	0	0	decoy	122	1	0	0	48965.5	SCHPO	26S protease regulatory subunit 7 homolog	45069.7	SCHPO	26S protease regulatory subunit 8 homolog
564.8079	4	-9.2	KAGSELSERR	K(1123.6237)AGSELSERR	DQKKDKPK	DQK(1269.6677)KDKPK	aleitner_M1012_004_26Syeast	85.7828	5.9	1.3	1.4	1.2	29	30	-3.3	545	331	4.7	decoy	75	1	0	0	P36612	25	1	0	0	30111.1	SCHPO	Probable proteasome subunit alpha type-6	50060.6	SCHPO	26S protease regulatory subunit 4 homolog
690.6951	3	-8.1	KQMSYMLAR	K(926.5226)QMSYM(Oxidation)LAR	LGKSWKA	LGKSWK(1280.6257)A	aleitner_M1012_004_26Syeast	45.0370	5.0	0.0	1.4	5.0	1.4	1	-5.9	1969	426	2.1	P87048	294	1	0	0	decoy	299	1	0	0	97999.6	SCHPO	26S proteasome regulatory subunit rpn1	34195.8	SCHPO	Ubiquitin carboxyl-terminal hydrolase 2
729.8786	4	-9.7	QIKEIKEVIELPVK	Q(Gln->pyro-Glu)IKEIK(1267.5325)EVIELPVK	KYSGSCCAR	Acetyl-K(1786.0492)YSGSC(Carbamidomethyl)C(Carbamidomethyl)AR	aleitner_M1012_004_26Syeast	97.4650	7.7	0.5	1.4	2.9	33	21	-3.2	1800	442	4.8	P41836	158	1	0	0	decoy	1	1	0	0	45069.7	SCHPO	26S protease regulatory subunit 8 homolog	43457.6	SCHPO	Probable 26S proteasome regulatory subunit rpn9
494.2615	4	5.2	MSERDTALEK	925.4869-M(Met-loss)SERDTALEK	DGEIRAK	1185.5877-DGEIRAK	aleitner_M1012_004_26Syeast	33.5202	8.6	3.3	1.4	3.5	28	9	-0.8	357	108	7.2	O74445	1	1	0	0	decoy	1	1	0	0	43608.7	SCHPO	Probable 26S protease subunit rpt4	43553.4	SCHPO	26S protease regulatory subunit 6B homolog
553.8170	4	-9.5	SLKHQILAVVANHR	SLK(626.3388)HQILAVVANHR	GEKR	GEK(1722.9893)R	aleitner_M1012_004_26Syeast	19.7352	4.0	0.0	1.4	4.0	1.4	1	-6.9	3273	1055	1.0	decoy	197	1	0	0	Q9UTM3	331	1	0	0	47341.7	SCHPO	Probable 26S proteasome regulatory subunit rpn6	51618.9	SCHPO	26S proteasome regulatory subunit rpn5
528.0432	4	4.6	LIQVKNYLMPSFR	LIQVK(500.2482)NYLMPSFR	MTDK	1745.9538-M(Met-loss)TDK	aleitner_M1012_004_26Syeast	13.6850	5.1	0.0	1.4	5.1	1.4	1	-5.9	2065	625	2.1	decoy	170	1	0	0	O94579	1	1	0	0	43101.5	HUMAN	Creatine kinase M-type	26404.3	SCHPO	Probable proteasome subunit alpha type-2
902.4712	4	-10.0	RPIMESVHSNAQYKITWTELK	RPIMESVHSNAQYK(1075.5914)ITWTELK	KVAQTTYK	K(2668.3683)VAQTTYK	aleitner_M1012_004_26Syeast	65.7855	8.4	0.7	4.0	1.8	162	72	-1.4	976	380	6.6	decoy	32	1	0	0	O94579	91	1	0	0	43101.5	HUMAN	Creatine kinase M-type	26404.3	SCHPO	Probable proteasome subunit alpha type-2
793.6662	4	-6.6	LCLKLSPSDISGSVADPKLIK	LC(Carbamidomethyl)LK(930.4117)LSPSDISGSVADPKLIK	MIDDQR	2378.3131-M(Oxidation)IDDQR	aleitner_M1012_004_26Syeast	94.4835	9.4	1.6	1.5	7.8	3.9	1	-3.2	3166	743	4.8	decoy	206	1	0	0	O42897	1	1	0	0	30899.5	SCHPO	26S proteasome regulatory subunit rpn12	57346.7	SCHPO	Probable 26S proteasome regulatory subunit rpn3
789.3919	4	-1.8	KFASAMPVKR	K(2003.9115)FASAM(Oxidation)PVKR	MCSPSATLTHRTMTEK	1287.7009-MC(Carbamidomethyl)SPSATLTHRTM(Oxidation)TEK	aleitner_M1012_004_26Syeast	61.2473	6.7	1.7	1.5	1.5	59	33	-0.1	184	110	5.2	decoy	126	1	0	0	Q10335	1	1	0	0	107277.4	SCHPO	26S proteasome regulatory subunit rpn2	46680.8	SCHPO	Probable 26S proteasome regulatory subunit rpn7
622.3235	3	-8.9	NEEKLAEFDK	NEEK(642.3775)LAEFDK	MKVK	MK(1359.6558)VK	aleitner_M1012_004_26Syeast	32.2275	3.1	0.0	1.7	3.1	1.7	1	-6.9	1770	728	1.1	Q10335	91	1	0	0	decoy	854	1	0	0	46680.8	SCHPO	Probable 26S proteasome regulatory subunit rpn7	107277.4	SCHPO	26S proteasome regulatory subunit rpn2
726.4014	3	-8.3	KTTDVLR	K(1344.7190)TTDVLR	YKSYLLQHR	YK(969.5495)SYLLQHR	aleitner_M1012_004_26Syeast	75.9013	5.3	0.0	1.5	5.3	1.5	1	-5.9	2527	842	0.0	decoy	82	1	0	0	O74445	12	1	0	0	27925.7	SCHPO	Probable proteasome subunit alpha type-3	43608.7	SCHPO	Probable 26S protease subunit rpt4
791.4200	3	1.3	MVILNKDGMERK	M(Oxidation)VILNK(922.4872)DGMERK	QQKDKR	Q(Gln->pyro-Glu)QKDK(1586.8160)R	aleitner_M1012_004_26Syeast	86.8123	5.7	1.1	1.5	4.6	3.0	1	-5.8	2078	785	2.2	O43063	205	1	0	0	decoy	176	1	0	0	24564.3	SCHPO	Probable proteasome subunit beta type-1	30111.1	SCHPO	Probable proteasome subunit alpha type-6
1131.2604	3	6.3	LKPQDERTQEER	LK(1862.9738)PQDERTQEER	GTGSLIKLEHVETDAR	GTGSLIK(1665.8322)LEHVETDAR	aleitner_M1012_004_26Syeast	98.9207	12.6	2.6	1.5	3.1	192	76	2.5	261	106	9.5	P36612	93	1	0	0	decoy	225	1	0	0	50060.6	SCHPO	26S protease regulatory subunit 4 homolog	26404.3	SCHPO	Probable proteasome subunit alpha type-2
521.0284	4	-3.3	GPDNKDRVNL	GPDNK(953.5182)DRVNL	KINANEK	K(1264.6412)INANEK	aleitner_M1012_004_26Syeast	32.7558	6.2	2.0	1.5	3.1	12	3	-3.8	1228	283	4.2	decoy	243	1	0	0	O74440	91	1	0	0	27925.7	SCHPO	Probable proteasome subunit alpha type-3	35595.6	SCHPO	26S proteasome regulatory subunit rpn8
548.5434	4	7.5	VSNDYKQDGVIDLR	VSNDYK(569.3173)QDGVIDLR	EKR	EK(1758.8788)R	aleitner_M1012_004_26Syeast	32.9675	6.6	0.0	1.5	6.6	1.5	1	-5.9	2670	769	2.1	decoy	55	1	0	0	Q9P7S2	119	1	0	0	34195.8	SCHPO	Ubiquitin carboxyl-terminal hydrolase 2	47341.7	SCHPO	Probable 26S proteasome regulatory subunit rpn6
508.2583	4	-9.0	KLGHLDAMSEIK	K(672.3153)LGHLDAM(Oxidation)SEIK	KMQE	K(1494.7752)MQE	aleitner_M1012_004_26Syeast	37.8552	5.6	2.7	1.5	2.9	9.1	1	-3.8	808	223	3.8	decoy	195	1	0	0	O94444	240	1	0	0	43608.7	SCHPO	Probable 26S protease subunit rpt4	27140.1	SCHPO	26S proteasome regulatory subunit rpn10
854.7743	3	-3.5	NKFIQSVATP	NK(1457.7126)FIQSVATP	MPFGNTHNKFK	1241.6656-MPFGNTHNKFK	aleitner_M1012_004_26Syeast	64.1520	7.8	1.0	1.5	-0.1	212	64	-3.3	1579	403	7.9	decoy	259	1	0	0	P06732	1	1	0	0	29337.7	SCHPO	Probable proteasome subunit beta type-2	43101.5	HUMAN	Creatine kinase M-type
939.1478	3	3.3	KDWNACKK	K(1765.8999)DWNAC(Carbamidomethyl)KK	NESIFKGPIQQDPR	1186.5805-NESIFKGPIQQDPR	aleitner_M1012_004_26Syeast	92.2640	7.0	3.2	1.5	0.5	103	51	-1.5	377	198	7.6	P50524	16	1	0	0	decoy	1	1	0	0	30899.5	SCHPO	26S proteasome regulatory subunit rpn12	27573.3	SCHPO	Probable proteasome subunit alpha type-5
704.3512	3	4.6	MMGINERK	1116.5485-M(Oxidation)MGINERK	KATDMEIR	K(1131.5417)ATDM(Oxidation)EIR	aleitner_M1012_004_26Syeast	46.7975	6.1	1.5	1.5	1.3	25	41	-1.6	132	127	3.2	Q09841	1	1	0	0	decoy	122	1	0	0	29337.7	SCHPO	Probable proteasome subunit beta type-2	45069.7	SCHPO	26S protease regulatory subunit 8 homolog
493.2842	4	-3.3	MMGINERK	1122.6761-M(Met-loss)MGINERK	KLNRVEVK	K(984.5063)LNRVEVK	aleitner_M1012_004_26Syeast	39.1303	5.7	1.5	3.2	1.8	40	12	-2.0	478	120	3.9	Q09841	1	1	0	0	decoy	359	1	0	0	29337.7	SCHPO	Probable proteasome subunit beta type-2	45069.7	SCHPO	26S protease regulatory subunit 8 homolog
603.8121	4	8.9	MMGINERK	1417.7242-MM(Oxidation)GINERK	PYVNQSGLFAGK	1131.5417-PYVNQSGLFAGK	aleitner_M1012_004_26Syeast	36.3593	7.8	1.1	1.6	4.1	13	11	-3.2	824	282	3.7	Q09841	1	1	0	0	decoy	1	1	0	0	29337.7	SCHPO	Probable proteasome subunit beta type-2	26404.3	SCHPO	Probable proteasome subunit alpha type-2
544.2769	5	-5.7	MCSPSATLTHR	1440.7936-M(Oxidation)C(Carbamidomethyl)SPSATLTHR	QSGVSKTAERLK	QSGVSK(1413.6381)TAERLK	aleitner_M1012_004_26Syeast	63.9093	8.8	1.7	1.6	4.1	27	19	-3.3	2474	711	4.7	Q10335	1	1	0	0	decoy	137	1	0	0	46680.8	SCHPO	Probable 26S proteasome regulatory subunit rpn7	45069.7	SCHPO	26S protease regulatory subunit 8 homolog
819.9466	4	7.4	GKAASARATEVMR	GK(1913.0292)AASARATEVM(Oxidation)R	SMNLTRGIDLKSIAEK	SMNLTRGIDLK(1500.7719)SIAEK	aleitner_M1012_004_26Syeast	95.9612	6.3	1.2	1.6	5.1	3.6	1	-4.7	2979	882	3.3	decoy	51	1	0	0	P41836	342	1	0	0	28031.7	SCHPO	Probable proteasome subunit alpha type-7	45069.7	SCHPO	26S protease regulatory subunit 8 homolog
763.4039	3	7.4	MSSKDISSK	M(Acetyl+Oxidation)SSK(1247.6874)DISSK	LTGDHLAAGKK	LTGDHLAAGK(1177.5537)K	aleitner_M1012_004_26Syeast	28.0625	6.2	1.2	1.6	1.9	27	21	-3.7	1105	281	4.3	P87048	4	1	0	0	decoy	67	1	0	0	97999.6	SCHPO	26S proteasome regulatory subunit rpn1	29337.7	SCHPO	Probable proteasome subunit beta type-2
1198.9420	3	6.9	NGYPMPCDVLAKRMANIAQVSTQR	NGYPMPC(Carbamidomethyl)DVLAK(874.4436)RMANIAQVSTQR	NESIFK	2857.4037-NESIFK	aleitner_M1012_004_26Syeast	65.9853	13.4	3.6	1.6	3.5	175	111	1.4	472	305	9.4	O94517	114	1	0	0	decoy	1	1	0	0	26539.6	SCHPO	Probable proteasome subunit alpha type-1	27573.3	SCHPO	Probable proteasome subunit alpha type-5
945.1563	3	-4.3	MFMTRSEYDR	1628.9250-M(Met-loss)FMTRSEYDR	KNVRFASTTVQIK	K(1341.6023)NVRFASTTVQIK	aleitner_M1012_004_26Syeast	85.8173	7.8	2.0	1.6	2.1	37	31	-3.0	594	510	5.1	Q9UT97	1	1	0	0	decoy	161	1	0	0	27573.3	SCHPO	Probable proteasome subunit alpha type-5	28277.2	SCHPO	Probable proteasome subunit alpha type-4
516.2710	5	-5.7	LTQRDLEGAEEFEKK	LTQRDLEGAEEFEK(784.4331)K	MNSIVSK	1929.9684-M(Met-loss)NSIVSK	aleitner_M1012_004_26Syeast	46.1852	4.2	0.3	1.6	1.1	15	31	-2.8	250	252	5.3	decoy	74	1	0	0	P30655	1	1	0	0	30111.1	SCHPO	Probable proteasome subunit alpha type-6	29987.0	SCHPO	Probable proteasome subunit beta type-5
501.7872	4	-0.35	PYVNQSGLFAGK	723.4643-PYVNQSGLFAGK	KVIAR	K(1417.7242)VIAR	aleitner_M1012_004_26Syeast	13.6517	5.5	1.5	1.6	4.0	4.5	2	-0.7	108	29	4.8	decoy	1	1	0	0	O42897	152	1	0	0	26404.3	SCHPO	Probable proteasome subunit alpha type-2	57346.7	SCHPO	Probable 26S proteasome regulatory subunit rpn3
987.1304	3	-7.5	KNGDLGVGDAKYEFK	K(1318.5711)NGDLGVGDAKYEFK	ASKGSNDDEMK	ASK(1777.8887)GSNDDEMK	aleitner_M1012_004_26Syeast	64.8438	9.3	0.6	1.7	6.2	9.1	8	-3.8	2247	726	4.2	decoy	56	1	0	0	O74762	836	1	0	0	24564.3	SCHPO	Probable proteasome subunit beta type-1	107277.4	SCHPO	26S proteasome regulatory subunit rpn2
545.5433	4	-5.7	INKDMSNKIK	INK(988.5077)DMSNKIK	MSSKDISSK	1327.7170-M(Met-loss)SSKDISSK	aleitner_M1012_004_26Syeast	17.4968	5.1	0.0	1.7	3.5	4.4	6	-6.0	1559	828	1.6	decoy	312	1	0	0	P87048	1	1	0	0	47341.7	SCHPO	Probable 26S proteasome regulatory subunit rpn6	97999.6	SCHPO	26S proteasome regulatory subunit rpn1
797.0847	3	7.9	MEQKPEVDYSEK	Acetyl-MEQK(864.5321)PEVDYSEK	EKILPK	EK(1661.7495)ILPK	aleitner_M1012_004_26Syeast	78.5347	6.2	0.0	1.7	6.2	1.7	1	-3.8	817	279	4.2	Q9UTM3	4	1	0	0	decoy	124	1	0	0	51618.9	SCHPO	26S proteasome regulatory subunit rpn5	43608.7	SCHPO	Probable 26S protease subunit rpt4
392.6154	5	9.4	KGSFGGSGSYK	K(884.5080)GSFGGSGSYK	SAKGTKR	SAKGTK(1211.5823)R	aleitner_M1012_004_26Syeast	15.9479	6.5	0.7	1.7	5.8	2.8	1	-5.3	11160	757	2.7	decoy	16	1	0	0	O74440	39	1	0	0	48836.2	SCHPO	26S protease regulatory subunit 6A	35595.6	SCHPO	26S proteasome regulatory subunit rpn8
490.5139	4	2.2	KGSFGGSGSYK	K(884.5080)GSFGGSGSYK	SAKGTKR	SAKGTK(1211.5823)R	aleitner_M1012_004_26Syeast	20.8433	5.5	1.5	2.2	3.5	8.6	2	-4.0	1418	260	4.1	decoy	16	1	0	0	O74440	39	1	0	0	48836.2	SCHPO	26S protease regulatory subunit 6A	35595.6	SCHPO	26S proteasome regulatory subunit rpn8
522.7772	4	0.17	GKELRVAQMTR	GK(783.3763)ELRVAQM(Oxidation)TR	MIDDQR	1441.7711-M(Met-loss)IDDQR	aleitner_M1012_004_26Syeast	23.3787	5.5	2.0	1.7	0.2	75	22	-1.4	237	78	6.3	decoy	287	1	0	0	O42897	1	1	0	0	48836.2	SCHPO	26S protease regulatory subunit 6A	57346.7	SCHPO	Probable 26S proteasome regulatory subunit rpn3
494.0468	5	6.2	QKGASNGEEFLGHDRD	Q(Gln->pyro-Glu)K(723.4167)GASNGEEFLGHDRD	KVPDK	K(1879.8337)VPDK	aleitner_M1012_004_26Syeast	22.0162	7.0	3.0	1.7	2.2	51	10	-1.2	572	121	6.9	decoy	483	1	0	0	O94517	53	1	0	0	57346.7	SCHPO	Probable 26S proteasome regulatory subunit rpn3	26539.6	SCHPO	Probable proteasome subunit alpha type-1
709.0308	3	-3.6	LGKNPSAEVLMK	LGK(838.3717)NPSAEVLMK	MFMTR	1423.7745-M(Oxidation)FMTR	aleitner_M1012_004_26Syeast	66.4672	5.8	0.0	1.7	5.8	1.7	1	-6.9	7220	1028	1.0	decoy	376	1	0	0	Q9UT97	1	1	0	0	48836.2	SCHPO	26S protease regulatory subunit 6A	27573.3	SCHPO	Probable proteasome subunit alpha type-5
578.5600	4	-2.0	LQKYQATVMRGAFK	LQK(654.3337)YQATVM(Oxidation)RGAFK	NLDR	1793.9498-NLDR	aleitner_M1012_004_26Syeast	32.7767	7.3	0.0	1.7	7.3	1.7	1	-5.9	4329	1069	0.0	Q10335	397	1	0	0	decoy	1	1	0	0	46680.8	SCHPO	Probable 26S proteasome regulatory subunit rpn7	50060.6	SCHPO	26S protease regulatory subunit 4 homolog
726.6534	4	-7.6	LKAYQGIYLMSIR	LK(1331.7523)AYQGIYLM(Oxidation)SIR	MPPKTVALPPK	M(Oxidation)PPK(1708.9222)TVALPPK	aleitner_M1012_004_26Syeast	31.6720	4.0	0.4	3.6	0.8	29	25	-4.8	1085	800	3.2	Q10335	192	1	0	0	decoy	319	1	0	0	46680.8	SCHPO	Probable 26S proteasome regulatory subunit rpn7	50060.6	SCHPO	26S protease regulatory subunit 4 homolog
555.8133	4	-1.5	NPKADPLDER	NPK(1065.6546)ADPLDER	KLLGKDVR	K(1291.6408)LLGKDVR	aleitner_M1012_004_26Syeast	45.7845	4.5	0.3	1.7	-1.1	94	71	-2.4	239	153	5.6	O74762	130	1	0	0	decoy	206	1	0	0	107277.4	SCHPO	26S proteasome regulatory subunit rpn2	29220.2	SCHPO	Probable proteasome subunit beta type-7
557.2997	4	-8.1	LKYYEQKIR	LK(985.4903)YYEQKIR	GKGGCEIK	GK(1377.7656)GGC(Carbamidomethyl)EIK	aleitner_M1012_004_26Syeast	37.4132	7.0	2.2	1.7	3.9	14	2	-2.7	1307	276	5.2	Q9UTM3	213	1	0	0	decoy	294	1	0	0	51618.9	SCHPO	26S proteasome regulatory subunit rpn5	48965.5	SCHPO	26S protease regulatory subunit 7 homolog
533.2765	4	7.1	ILPKMMDGRCGAR	ILPK(609.3196)M(Oxidation)MDGRC(Carbamidomethyl)GAR	MPPK	1657.8102-MPPK	aleitner_M1012_004_26Syeast	27.3280	9.2	3.7	1.7	4.0	40	14	-1.7	1251	286	6.3	decoy	128	1	0	0	O42931	1	1	0	0	43608.7	SCHPO	Probable 26S protease subunit rpt4	48965.5	SCHPO	26S protease regulatory subunit 7 homolog
464.5287	4	9.2	GVRTKNSDPLVR	GVRTK(513.3162)NSDPLVR	TKK	TK(1478.8205)K	aleitner_M1012_004_26Syeast	48.7010	7.5	0.0	2.5	7.5	2.5	1	-5.9	5167	926	2.1	decoy	81	1	0	0	O42931	271	1	0	0	43608.7	SCHPO	Probable 26S protease subunit rpt4	48965.5	SCHPO	26S protease regulatory subunit 7 homolog
932.1511	3	-4.4	MEQKPEVDYSEKFAELQK	726.4276-M(Met-loss)EQKPEVDYSEKFAELQK	KEKGK	KEK(2205.0841)GK	aleitner_M1012_004_26Syeast	62.8272	8.8	2.6	1.8	5.1	15	4	-2.8	1463	598	4.1	Q9UTM3	1	1	0	0	decoy	289	1	0	0	51618.9	SCHPO	26S proteasome regulatory subunit rpn5	51618.9	SCHPO	26S proteasome regulatory subunit rpn5
1141.2056	3	-5.3	MEQKPEVDYSEK	2069.9827-M(Met-loss)EQKPEVDYSEK	DAPNIDDSSLCKELDLK	DAPNIDDSSLC(Carbamidomethyl)K(1488.6984)ELDLK	aleitner_M1012_004_26Syeast	73.6417	8.8	0.9	2.5	7.2	5.8	5	-3.1	1263	947	1.6	Q9UTM3	1	1	0	0	decoy	269	1	0	0	51618.9	SCHPO	26S proteasome regulatory subunit rpn5	51618.9	SCHPO	26S proteasome regulatory subunit rpn5
836.1450	3	2.8	IMKLCFDELKK	IM(Oxidation)K(1065.6546)LC(Carbamidomethyl)FDELKK	KLLGKDVR	K(1577.8197)LLGKDVR	aleitner_M1012_004_26Syeast	81.4780	6.2	1.5	1.8	1.5	34	11	-0.1	94	32	5.8	Q09720	162	1	0	0	decoy	206	1	0	0	21967.5	SCHPO	Probable proteasome subunit beta type-4	29220.2	SCHPO	Probable proteasome subunit beta type-7
521.6944	5	9.6	KFTGGVLMLIDR	K(1238.6619)FTGGVLM(Oxidation)LIDR	KAVQSGVSQR	Acetyl-K(1502.8167)AVQSGVSQR	aleitner_M1012_004_26Syeast	47.9745	6.8	0.8	1.8	2.9	21	41	-3.8	1540	711	3.9	O74762	911	1	0	0	decoy	1	1	0	0	107277.4	SCHPO	26S proteasome regulatory subunit rpn2	34572.3	SCHPO	26S proteasome regulatory subunit rpn11
804.4030	4	3.4	MSSKDISSKSPSGNDALNDK	M(Acetyl+Oxidation)SSKDISSK(1075.5922)SPSGNDALNDK	FMKMLLR	FMK(2276.0478)MLLR	aleitner_M1012_004_26Syeast	81.0752	8.2	2.2	1.8	5.7	8.6	3	-2.8	1761	572	4.7	P87048	9	1	0	0	decoy	194	1	0	0	97999.6	SCHPO	26S proteasome regulatory subunit rpn1	30899.5	SCHPO	26S proteasome regulatory subunit rpn12
522.8782	5	-4.5	MEQKPEVDYSEK	1127.6954-MEQKPEVDYSEK	KILDFVKK	K(1619.7389)ILDFVKK	aleitner_M1012_004_26Syeast	39.9518	6.1	2.4	1.8	-0.2	145	91	-1.7	411	182	6.3	Q9UTM3	1	1	0	0	decoy	416	1	0	0	51618.9	SCHPO	26S proteasome regulatory subunit rpn5	48836.2	SCHPO	26S protease regulatory subunit 6A
559.3278	4	-0.39	GVPLKLALMLYTK	GVPLK(787.4150)LALMLYTK	MATTVK	1583.9361-MATTVK	aleitner_M1012_004_26Syeast	60.5570	5.7	1.3	1.8	4.1	5.8	2	-4.0	2078	407	3.7	decoy	261	1	0	0	O43063	1	1	0	0	43457.6	SCHPO	Probable 26S proteasome regulatory subunit rpn9	24564.3	SCHPO	Probable proteasome subunit beta type-1
727.3522	3	-1.0	ILPKMMDGRCGAR	ILPK(659.2949)MM(Oxidation)DGRC(Carbamidomethyl)GAR	MSER	1657.8102-MSER	aleitner_M1012_004_26Syeast	56.8373	5.1	0.0	1.8	5.1	1.8	1	-5.9	1931	755	2.1	decoy	128	1	0	0	O74445	1	1	0	0	43608.7	SCHPO	Probable 26S protease subunit rpt4	43608.7	SCHPO	Probable 26S protease subunit rpt4
889.1345	3	-1.9	EKILPKMMDGR	EK(1331.6973)ILPKMM(Oxidation)DGR	KLEGTIDYQK	K(1470.7575)LEGTIDYQK	aleitner_M1012_004_26Syeast	92.4305	6.7	0.6	4.0	3.5	27	20	-4.8	3692	1073	3.2	decoy	124	1	0	0	O74445	378	1	0	0	43608.7	SCHPO	Probable 26S protease subunit rpt4	43608.7	SCHPO	Probable 26S protease subunit rpt4
546.7982	4	-2.2	KDVTIEDAEK	Acetyl-K(994.5811)DVTIEDAEK	AIEGKIAR	AIEGK(1326.6555)IAR	aleitner_M1012_004_26Syeast	67.6755	9.8	2.3	1.8	3.4	81	32	-1.2	1248	290	6.4	decoy	1	1	0	0	P87048	585	1	0	0	48965.5	SCHPO	26S protease regulatory subunit 7 homolog	97999.6	SCHPO	26S proteasome regulatory subunit rpn1
503.6630	5	9.0	GPRMFTKMFGEK	GPRM(Oxidation)FTK(1069.5556)MFGEK	HESLKYR	HESLK(1581.7684)YR	aleitner_M1012_004_26Syeast	56.4340	8.2	0.0	4.2	4.0	43	22	-0.6	538	266	7.4	decoy	148	1	0	0	P87048	144	1	0	0	48965.5	SCHPO	26S protease regulatory subunit 7 homolog	97999.6	SCHPO	26S proteasome regulatory subunit rpn1
1035.1978	3	6.4	RPRSEDAR	2117.0463-RPRSEDAR	SEFQRLTHEKSTMLEK	SEFQRLTHEK(1123.5734)STM(Oxidation)LEK	aleitner_M1012_004_26Syeast	91.2197	7.9	0.8	1.8	0.9	142	76	0.7	161	86	7.0	decoy	1	1	0	0	O14126	64	1	0	0	57346.7	SCHPO	Probable 26S proteasome regulatory subunit rpn3	48836.2	SCHPO	26S protease regulatory subunit 6A
657.7430	3	1.6	KLGVKPPK	K(1104.6291)LGVKPPK	NKQSHILK	NK(1003.6430)QSHILK	aleitner_M1012_004_26Syeast	38.3247	7.2	1.7	1.8	2.5	27	8	-3.3	730	224	4.7	O14126	213	1	0	0	decoy	376	1	0	0	48836.2	SCHPO	26S protease regulatory subunit 6A	97999.6	SCHPO	26S proteasome regulatory subunit rpn1
462.2632	4	-6.7	SNLFEK	1108.6604-SNLFEK	VKVIAATNR	VK(874.4436)VIAATNR	aleitner_M1012_004_26Syeast	31.9015	4.8	1.3	1.9	-0.2	59	37	-3.0	407	187	5.0	decoy	1	1	0	0	O14126	326	1	0	0	28031.7	SCHPO	Probable proteasome subunit alpha type-7	48836.2	SCHPO	26S protease regulatory subunit 6A
819.4101	4	-1.7	IDQLLFYGGSHGR	1811.8804-IDQLLFYGGSHGR	AVKPTDMEQFAFYK	AVK(1599.8045)PTDMEQFAFYK	aleitner_M1012_004_26Syeast	80.2140	7.6	0.6	1.9	2.9	37	24	-3.3	1824	641	4.7	decoy	1	1	0	0	O74894	378	1	0	0	25082.6	SCHPO	Probable proteasome subunit beta type-6	43553.4	SCHPO	26S protease regulatory subunit 6B homolog
659.0549	3	-2.9	RRSSIFR	1053.6182-RRSSIFR	KQLATSLR	K(1058.5985)QLATSLR	aleitner_M1012_004_26Syeast	74.4563	6.6	0.9	1.9	1.6	34	25	-1.2	165	103	5.6	decoy	1	1	0	0	Q09720	86	1	0	0	21967.5	SCHPO	Probable proteasome subunit beta type-4	21967.5	SCHPO	Probable proteasome subunit beta type-4
1016.4915	3	-2.0	KSADFDTNCINSIIASR	K(1135.5431)SADFDTNC(Carbamidomethyl)INSIIASR	MSSKDISSK	2048.9837-M(Oxidation)SSKDISSK	aleitner_M1012_004_26Syeast	71.3698	7.0	1.0	1.9	3.9	15	5	-2.8	1130	374	5.2	decoy	78	1	0	0	P87048	1	1	0	0	57346.7	SCHPO	Probable 26S proteasome regulatory subunit rpn3	97999.6	SCHPO	26S proteasome regulatory subunit rpn1
620.8289	4	-3.8	NYVPADLSAK	1402.7456-NYVPADLSAK	ASKAAREYLEK	ASK(1214.6183)AAREYLEK	aleitner_M1012_004_26Syeast	93.2005	6.3	0.0	2.0	3.5	12	8	-4.5	1867	566	3.4	decoy	1	1	0	0	Q10329	168	1	0	0	47341.7	SCHPO	Probable 26S proteasome regulatory subunit rpn6	28277.2	SCHPO	Probable proteasome subunit alpha type-4
620.8291	4	-3.5	NYVPADLSAK	1402.7456-NYVPADLSAK	ASKAAREYLEK	ASK(1214.6183)AAREYLEK	aleitner_M1012_004_26Syeast	93.7192	6.8	1.1	2.1	1.8	43	22	-3.0	800	293	5.0	decoy	1	1	0	0	Q10329	168	1	0	0	47341.7	SCHPO	Probable 26S proteasome regulatory subunit rpn6	28277.2	SCHPO	Probable proteasome subunit alpha type-4
652.5777	4	-1.8	FDATKIAGYDSK	FDATK(1291.6408)IAGYDSK	NPKADPLDER	NPK(1452.7137)ADPLDER	aleitner_M1012_004_26Syeast	22.6920	6.7	1.5	2.0	0.4	120	49	-1.7	474	192	6.3	decoy	5	1	0	0	O74762	130	1	0	0	46680.8	SCHPO	Probable 26S proteasome regulatory subunit rpn7	107277.4	SCHPO	26S proteasome regulatory subunit rpn2
822.7593	3	9.2	AGHVGKANLDGSGLQK	AGHVGK(914.4168)ANLDGSGLQK	MIDDQR	1688.8846-MIDDQR	aleitner_M1012_004_26Syeast	55.1725	5.7	1.1	2.0	4.6	4.3	1	-4.8	3164	653	4.3	decoy	58	1	0	0	O42897	1	1	0	0	47341.7	SCHPO	Probable 26S proteasome regulatory subunit rpn6	57346.7	SCHPO	Probable 26S proteasome regulatory subunit rpn3
1059.1824	3	2.3	NYVPADLSAK	2097.9677-NYVPADLSAK	YPMDAHKSELEGVEEAR	YPMDAHK(1214.6183)SELEGVEEAR	aleitner_M1012_004_26Syeast	62.3683	8.6	3.9	2.4	2.4	95	32	-1.4	919	293	6.2	decoy	1	1	0	0	O42897	465	1	0	0	47341.7	SCHPO	Probable 26S proteasome regulatory subunit rpn6	57346.7	SCHPO	Probable 26S proteasome regulatory subunit rpn3
692.1054	4	-7.4	KASLLTREDLTDEEK	K(1017.5131)ASLLTREDLTDEEK	MGTDLVGYR	1884.9680-M(Met-loss)GTDLVGYR	aleitner_M1012_004_26Syeast	21.1573	6.6	0.9	2.0	1.9	44	37	-3.3	1325	549	4.7	Q9UUB6	223	1	0	0	decoy	1	1	0	0	34195.8	SCHPO	Ubiquitin carboxyl-terminal hydrolase 2	30111.1	SCHPO	Probable proteasome subunit alpha type-6
666.8603	4	-4.6	KILFENPDEATK	K(1259.6948)ILFENPDEATK	KKFASAMPVK	KK(1541.7977)FASAM(Oxidation)PVK	aleitner_M1012_004_26Syeast	63.5705	6.7	1.0	2.0	0.4	127	56	-1.7	508	179	6.3	P36612	357	1	0	0	decoy	126	1	0	0	50060.6	SCHPO	26S protease regulatory subunit 4 homolog	107277.4	SCHPO	26S proteasome regulatory subunit rpn2
666.8594	4	-6.0	KKFASAMPVK	K(1541.7977)KFASAM(Oxidation)PVK	KILFENPDEATK	K(1259.6948)ILFENPDEATK	aleitner_M1012_004_26Syeast	78.4382	4.6	0.6	2.6	-0.1	68	36	-3.3	628	325	4.7	decoy	125	1	0	0	P36612	357	1	0	0	107277.4	SCHPO	26S proteasome regulatory subunit rpn2	50060.6	SCHPO	26S protease regulatory subunit 4 homolog
528.5346	4	8.2	KAVQSGVSQR	1051.5087-KAVQSGVSQR	MPFGNTHNK	1196.6513-M(Met-loss)PFGNTHNK	aleitner_M1012_004_26Syeast	40.5540	7.0	3.0	2.1	2.2	44	12	-4.9	4117	619	3.1	decoy	1	1	0	0	P06732	1	1	0	0	34572.3	SCHPO	26S proteasome regulatory subunit rpn11	43101.5	HUMAN	Creatine kinase M-type
629.8106	4	7.9	ERGLDKTMEFEGER	ERGLDK(803.4099)TM(Oxidation)EFEGER	MATTVK	1849.8516-M(Oxidation)ATTVK	aleitner_M1012_004_26Syeast	92.2197	5.1	0.5	2.1	2.0	16	9	-2.8	385	163	5.2	decoy	97	1	0	0	O43063	1	1	0	0	27573.3	SCHPO	Probable proteasome subunit alpha type-5	24564.3	SCHPO	Probable proteasome subunit beta type-1
742.1126	4	-7.4	LSSCMKESNIDTNHK	LSSC(Carbamidomethyl)M(Oxidation)K(1185.6506)ESNIDTNHK	AKYASQKRP	AK(1916.8608)YASQKRP	aleitner_M1012_004_26Syeast	58.9672	4.6	0.0	2.1	1.5	15	15	-4.9	916	891	3.1	decoy	426	1	0	0	Q9UUB6	293	1	0	0	51618.9	SCHPO	26S proteasome regulatory subunit rpn5	34195.8	SCHPO	Ubiquitin carboxyl-terminal hydrolase 2
1130.6290	3	-3.0	ARITISLDFMKVTLETK	1407.7834-ARITISLDFM(Oxidation)KVTLETK	MESLQRLLQGAR	2119.1599-M(Met-loss)ESLQRLLQGAR	aleitner_M1012_004_26Syeast	76.3643	8.6	0.6	2.1	0.8	232	81	-0.2	424	151	7.8	decoy	1	1	0	0	P41878	1	1	0	0	26539.6	SCHPO	Probable proteasome subunit alpha type-1	34572.3	SCHPO	26S proteasome regulatory subunit rpn11
519.0889	5	-9.4	SKVNITTLGK	SK(1530.8037)VNITTLGK	LMVEMEKKLEK	LM(Oxidation)VEMEK(1197.6969)KLEK	aleitner_M1012_004_26Syeast	56.2637	5.7	0.2	2.1	1.5	32	22	-3.9	1072	646	4.2	decoy	175	1	0	0	P06732	365	1	0	0	28277.2	SCHPO	Probable proteasome subunit alpha type-4	43101.5	HUMAN	Creatine kinase M-type
900.2178	4	-2.4	KELNVGIYSGAEHAR	K(1954.0081)ELNVGIYSGAEHAR	KLEKGQSIDDMIPAQK	KLEK(1780.9108)GQSIDDM(Oxidation)IPAQK	aleitner_M1012_004_26Syeast	94.6643	6.2	1.0	3.1	1.4	60	34	-3.2	1015	461	4.8	decoy	43	1	0	0	P06732	369	1	0	0	28277.2	SCHPO	Probable proteasome subunit alpha type-4	43101.5	HUMAN	Creatine kinase M-type
484.4985	4	-8.8	MVGGKGEGFEGK	M(Oxidation)VGGK(723.4167)GEGFEGK	KVPDK	K(1348.6333)VPDK	aleitner_M1012_004_26Syeast	31.9243	3.9	0.2	2.2	2.2	6.9	4	-4.3	591	227	3.8	decoy	376	1	0	0	O94517	53	1	0	0	43608.7	SCHPO	Probable 26S protease subunit rpt4	26539.6	SCHPO	Probable proteasome subunit alpha type-1
675.0519	3	0.13	KINVKFFEK	K(870.4633)INVKFFEK	GKMVNGK	GK(1289.7384)MVNGK	aleitner_M1012_004_26Syeast	65.0980	6.5	2.5	2.2	3.4	12	2	-2.8	364	125	5.2	Q9UTM3	196	1	0	0	decoy	254	1	0	0	51618.9	SCHPO	26S proteasome regulatory subunit rpn5	43101.5	HUMAN	Creatine kinase M-type
664.6836	3	-8.7	KDVTIEDAEK	Acetyl-K(802.4589)DVTIEDAEK	INYKK	INYK(1326.6555)K	aleitner_M1012_004_26Syeast	69.0758	6.7	1.4	2.2	2.0	30	10	-3.3	600	186	4.7	decoy	1	1	0	0	P41878	207	1	0	0	48965.5	SCHPO	26S protease regulatory subunit 7 homolog	34572.3	SCHPO	26S proteasome regulatory subunit rpn11
803.4045	4	-4.3	KLVRQPTYDIAER	K(1621.7294)LVRQPTYDIAER	MNSTEEIDLYNR	1725.9414-MNSTEEIDLYNR	aleitner_M1012_004_26Syeast	61.8682	6.7	0.6	2.2	1.4	59	26	-3.3	1094	613	5.3	decoy	129	1	0	0	O74894	1	1	0	0	48965.5	SCHPO	26S protease regulatory subunit 7 homolog	43553.4	SCHPO	26S protease regulatory subunit 6B homolog
549.6468	3	-9.2	FASAMPVKR	FASAM(Oxidation)PVK(624.3959)R	LAKR	LAK(1159.6060)R	aleitner_M1012_004_26Syeast	73.2388	5.9	0.8	2.2	2.8	14	8	0.4	57	21	6.3	decoy	134	1	0	0	O94444	130	1	0	0	107277.4	SCHPO	26S proteasome regulatory subunit rpn2	27140.1	SCHPO	26S proteasome regulatory subunit rpn10
596.6675	3	-5.3	KAVQSGVSQR	728.4069-KAVQSGVSQR	SAKGTK	SAK(1196.6513)GTK	aleitner_M1012_004_26Syeast	65.6577	6.6	0.0	2.2	6.6	2.2	1	-5.9	4175	532	2.1	decoy	1	1	0	0	O74440	36	1	0	0	34572.3	SCHPO	26S proteasome regulatory subunit rpn11	35595.6	SCHPO	26S proteasome regulatory subunit rpn8
791.4252	3	6.5	EIQDEKEAEAARK	EIQDEK(855.4854)EAEAARK	LGKSWK	LGK(1653.8210)SWK	aleitner_M1012_004_26Syeast	92.2087	8.8	0.0	2.2	8.8	2.2	1	-2.7	1298	300	2.1	Q10329	236	1	0	0	decoy	296	1	0	0	28277.2	SCHPO	Probable proteasome subunit alpha type-4	34195.8	SCHPO	Ubiquitin carboxyl-terminal hydrolase 2
1199.5583	3	-8.0	MCSPSATLTHRTMTEK	1729.8384-M(Oxidation)C(Carbamidomethyl)SPSATLTHRTMTEK	QLNQKDEKAHADGR	Q(Gln->pyro-Glu)LNQK(2003.9115)DEKAHADGR	aleitner_M1012_004_26Syeast	51.5620	7.3	0.7	2.3	3.9	19	8	-4.0	2541	848	3.4	Q10335	1	1	0	0	decoy	348	1	0	0	46680.8	SCHPO	Probable 26S proteasome regulatory subunit rpn7	48836.2	SCHPO	26S protease regulatory subunit 6A
845.7551	3	-5.8	QKVYSPSFLEFDDK	QK(832.4331)VYSPSFLEFDDK	FSGEKK	FSGEK(1839.8931)K	aleitner_M1012_004_26Syeast	35.5860	7.3	0.0	2.3	7.3	2.3	1	-5.9	3343	908	2.1	decoy	107	1	0	0	Q9P7S2	98	1	0	0	43553.4	SCHPO	26S protease regulatory subunit 6B homolog	47341.7	SCHPO	Probable 26S proteasome regulatory subunit rpn6
604.8163	4	-2.8	KGLVMTGEKDQSTNR	K(752.4069)GLVMTGEKDQSTNR	QDPKK	QDPK(1800.9040)K	aleitner_M1012_004_26Syeast	32.8605	5.7	0.7	2.3	4.7	4.5	2	-4.3	1649	464	3.1	decoy	119	1	0	0	P41878	280	1	0	0	27925.7	SCHPO	Probable proteasome subunit alpha type-3	34572.3	SCHPO	26S proteasome regulatory subunit rpn11
902.4491	3	-6.0	SVGGNVITER	1673.8009-SVGGNVITER	FDSEKAGDREVQR	FDSEK(1168.6088)AGDREVQR	aleitner_M1012_004_26Syeast	64.1973	6.5	2.0	2.3	0.3	117	59	0.3	117	60	8.3	decoy	1	1	0	0	O14126	299	1	0	0	45069.7	SCHPO	26S protease regulatory subunit 8 homolog	48836.2	SCHPO	26S protease regulatory subunit 6A
738.0104	3	-7.8	MPPKEDWEK	1183.5292-M(Met-loss)PPKEDWEK	CVDPERDR	1165.5655-C(Carbamidomethyl)VDPERDR	aleitner_M1012_004_26Syeast	34.0850	4.6	2.1	2.4	1.4	18	6	-4.8	924	329	3.2	O42931	1	1	0	0	decoy	1	1	0	0	48965.5	SCHPO	26S protease regulatory subunit 7 homolog	34195.8	SCHPO	Ubiquitin carboxyl-terminal hydrolase 2
588.2963	4	-0.066	MPPKEDWEK	1174.6234-M(Oxidation)PPKEDWEK	AIKVSNDYK	AIK(1312.6009)VSNDYK	aleitner_M1012_004_26Syeast	39.4187	6.1	1.6	3.7	1.4	77	25	-3.3	1580	353	4.7	O42931	1	1	0	0	decoy	49	1	0	0	48965.5	SCHPO	26S protease regulatory subunit 7 homolog	34195.8	SCHPO	Ubiquitin carboxyl-terminal hydrolase 2
727.7348	3	-6.2	RPRSEDARQMR	763.4956-RPRSEDARQM(Oxidation)R	LLKPR	LLK(1554.7685)PR	aleitner_M1012_004_26Syeast	94.5317	5.2	1.5	2.4	-0.1	77	31	-1.7	219	73	6.3	decoy	1	1	0	0	O59770	59	1	0	0	57346.7	SCHPO	Probable 26S proteasome regulatory subunit rpn3	28031.7	SCHPO	Probable proteasome subunit alpha type-7
600.5731	4	0.057	DVEFLHSDKIDTIVK	DVEFLHSDK(640.3432)IDTIVK	NIEK	1895.9880-NIEK	aleitner_M1012_004_26Syeast	60.4198	7.8	1.0	2.4	4.7	14	4	-1.7	521	255	5.7	Q10329	224	1	0	0	decoy	1	1	0	0	28277.2	SCHPO	Probable proteasome subunit alpha type-4	29337.7	SCHPO	Probable proteasome subunit beta type-2
820.4471	3	3.8	LLMKLSSQNDDK	LLMK(1067.5975)LSSQNDDK	KNGKDGLAK	K(1528.7807)NGKDGLAK	aleitner_M1012_004_26Syeast	99.0257	4.5	0.9	2.4	-0.2	72	33	-3.3	673	225	4.7	O74762	242	1	0	0	decoy	60	1	0	0	107277.4	SCHPO	26S proteasome regulatory subunit rpn2	43101.5	HUMAN	Creatine kinase M-type
745.7400	3	-3.5	MPPKEDWEK	1206.7085-M(Met-loss)PPKEDWEK	ATQPIAKGRK	ATQPIAK(1165.5655)GRK	aleitner_M1012_004_26Syeast	59.1202	7.8	0.0	2.5	3.7	24	12	0.4	152	45	6.3	O42931	1	1	0	0	decoy	13	1	0	0	48965.5	SCHPO	26S protease regulatory subunit 7 homolog	48836.2	SCHPO	26S protease regulatory subunit 6A
829.0809	3	-7.3	MKDAVKEAAR	M(Oxidation)K(1350.6528)DAVKEAAR	ESNIDTNHKR	ESNIDTNHK(1271.6544)R	aleitner_M1012_004_26Syeast	21.7433	6.3	0.4	2.5	-0.1	143	43	-1.6	370	121	6.4	O59770	186	1	0	0	decoy	435	1	0	0	28031.7	SCHPO	Probable proteasome subunit alpha type-7	51618.9	SCHPO	26S proteasome regulatory subunit rpn5
446.2470	6	-1.8	KILFENPDEATK	K(1267.7136)ILFENPDEATK	NGKDGLAKSIK	NGK(1541.7977)DGLAKSIK	aleitner_M1012_004_26Syeast	21.1277	7.7	2.0	2.5	0.8	280	66	0.4	368	93	6.9	P36612	357	1	0	0	decoy	63	1	0	0	50060.6	SCHPO	26S protease regulatory subunit 4 homolog	43101.5	HUMAN	Creatine kinase M-type
726.7637	5	0.71	MSIMEYNGGSCVAMAGK	1808.0230-MSIM(Oxidation)EYNGGSC(Carbamidomethyl)VAMAGK	VLRLGKNPSAEVLMK	VLRLGK(1958.8246)NPSAEVLM(Oxidation)K	aleitner_M1012_004_26Syeast	94.8048	6.8	1.0	2.5	3.0	33	25	-4.2	4400	1001	3.8	Q9Y7T8	1	1	0	0	decoy	376	1	0	0	22661.1	SCHPO	Probable proteasome subunit beta type-3	48836.2	SCHPO	26S protease regulatory subunit 6A
459.2533	5	-6.3	YDKTEDDIK	YDK(1165.7257)TEDDIK	LIKIILCR	LIK(1263.5871)IILC(Carbamidomethyl)R	aleitner_M1012_004_26Syeast	17.4420	6.0	0.0	2.5	2.9	18	21	-4.9	2622	856	3.1	O74445	41	1	0	0	decoy	223	1	0	0	43608.7	SCHPO	Probable 26S protease subunit rpt4	30899.5	SCHPO	26S proteasome regulatory subunit rpn12
540.0379	4	1.7	MGTDLVGYR	1145.6332-MGTDLVGYR	DLVKKYDK	DLVK(1148.5536)KYDK	aleitner_M1012_004_26Syeast	16.8220	5.3	0.3	2.5	-0.8	244	105	-1.8	515	186	6.1	decoy	1	1	0	0	O74445	37	1	0	0	30111.1	SCHPO	Probable proteasome subunit alpha type-6	43608.7	SCHPO	Probable 26S protease subunit rpt4
562.5648	4	1.4	KLEGTIDYQKL	K(939.5138)LEGTIDYQKL	QQKDKR	QQKDK(1444.7813)R	aleitner_M1012_004_26Syeast	47.5243	7.3	0.6	3.0	1.9	73	29	-0.5	302	160	7.5	O74445	378	1	0	0	decoy	176	1	0	0	43608.7	SCHPO	Probable 26S protease subunit rpt4	30111.1	SCHPO	Probable proteasome subunit alpha type-6
742.4011	3	6.3	MGTDLVGYR	1213.6819-MGTDLVGYR	FGNRDLVKK	FGNRDLVK(1148.5536)K	aleitner_M1012_004_26Syeast	40.6215	5.1	1.6	4.3	0.4	77	13	-3.3	744	208	4.7	decoy	1	1	0	0	O74445	37	1	0	0	30111.1	SCHPO	Probable proteasome subunit alpha type-6	43608.7	SCHPO	Probable 26S protease subunit rpt4
603.9771	3	-6.0	MSQARGFDR	726.4276-M(Oxidation)SQARGFDR	KEKGK	KEK(1220.5608)GK	aleitner_M1012_004_26Syeast	22.9615	6.0	2.9	2.6	-0.2	104	42	-3.8	893	281	4.1	O94517	1	1	0	0	decoy	289	1	0	0	26539.6	SCHPO	Probable proteasome subunit alpha type-1	51618.9	SCHPO	26S proteasome regulatory subunit rpn5
874.7183	4	7.1	VMKSEFQRLTHEK	VMK(1862.9738)SEFQRLTHEK	GTGSLIKLEHVETDAR	GTGSLIK(1769.9134)LEHVETDAR	aleitner_M1012_004_26Syeast	84.6777	6.2	0.2	2.6	0.9	51	71	-1.6	208	258	5.3	O14126	54	1	0	0	decoy	225	1	0	0	48836.2	SCHPO	26S protease regulatory subunit 6A	26404.3	SCHPO	Probable proteasome subunit alpha type-2
948.8459	3	8.0	QQKGDTQFPNGEK	QQK(1367.7925)GDTQFPNGEK	RKIFTIHTSK	RK(1613.7686)IFTIHTSK	aleitner_M1012_004_26Syeast	54.6052	9.2	1.9	2.6	3.0	80	24	-1.8	1138	350	6.2	decoy	291	1	0	0	P36612	370	1	0	0	34572.3	SCHPO	26S proteasome regulatory subunit rpn11	50060.6	SCHPO	26S protease regulatory subunit 4 homolog
531.7889	4	-3.9	MSQARGFDR	1187.6775-M(Met-loss)SQARGFDR	KNQIHALAR	K(1073.5254)NQIHALAR	aleitner_M1012_004_26Syeast	40.8245	6.3	0.1	2.6	2.9	24	5	-4.5	2973	517	3.4	O94517	1	1	0	0	decoy	207	1	0	0	26539.6	SCHPO	Probable proteasome subunit alpha type-1	34195.8	SCHPO	Ubiquitin carboxyl-terminal hydrolase 2
608.6832	3	-5.5	MESLQRLLQGAR	553.3224-M(Met-loss)ESLQRLLQGAR	IQR	1407.7834-IQR	aleitner_M1012_004_26Syeast	94.3110	5.9	0.2	2.6	1.5	42	13	-2.2	436	105	4.2	P41878	1	1	0	0	decoy	1	1	0	0	34572.3	SCHPO	26S proteasome regulatory subunit rpn11	43608.7	SCHPO	Probable 26S protease subunit rpt4
925.1740	3	-1.9	MSSKSSLELANNAVK	1178.7023-M(Oxidation)SSKSSLELANNAVK	NIEKVAVIR	1731.8713-NIEKVAVIR	aleitner_M1012_004_26Syeast	92.7243	7.6	1.3	2.6	1.3	95	40	-1.7	522	161	6.3	Q9P7S2	1	1	0	0	decoy	1	1	0	0	47341.7	SCHPO	Probable 26S proteasome regulatory subunit rpn6	29337.7	SCHPO	Probable proteasome subunit beta type-2
801.1081	3	1.8	MVILNKDGMER	M(Oxidation)VILNK(1079.6451)DGMER	KARDIALR	K(1458.7211)ARDIALR	aleitner_M1012_004_26Syeast	55.6390	7.0	2.2	2.7	2.4	42	15	0.3	149	66	6.8	O43063	205	1	0	0	decoy	198	1	0	0	24564.3	SCHPO	Probable proteasome subunit beta type-1	26539.6	SCHPO	Probable proteasome subunit alpha type-1
955.8150	3	-8.6	IGVLKPEGDADK	IGVLK(1623.7814)PEGDADK	MSERDTALEKYK	1378.7344-M(Oxidation)SERDTALEKYK	aleitner_M1012_004_26Syeast	83.4568	8.2	0.7	2.8	3.5	42	24	-1.2	627	226	4.7	decoy	68	1	0	0	O74445	1	1	0	0	34195.8	SCHPO	Ubiquitin carboxyl-terminal hydrolase 2	43608.7	SCHPO	Probable 26S protease subunit rpt4
785.0590	3	1.4	MSSKDISSK	1501.7123-M(Met-loss)SSKDISSK	MEPAGTDYPAGKK	MEPAGTDYPAGK(988.5077)K	aleitner_M1012_004_26Syeast	61.5718	5.0	1.5	2.8	2.9	11	3	-3.9	798	276	2.1	P87048	1	1	0	0	decoy	170	1	0	0	97999.6	SCHPO	26S proteasome regulatory subunit rpn1	29220.2	SCHPO	Probable proteasome subunit beta type-7
589.5626	4	-0.54	MTEVLK	1634.8338-MTEVLK	LAAGYKSSMLDVSR	LAAGYK(857.4568)SSMLDVSR	aleitner_M1012_004_26Syeast	67.7655	9.6	0.7	2.8	4.5	53	33	-1.4	1596	346	5.1	P41836	1	1	0	0	decoy	325	1	0	0	45069.7	SCHPO	26S protease regulatory subunit 8 homolog	47341.7	SCHPO	Probable 26S proteasome regulatory subunit rpn6
874.1147	3	-5.2	VKTKEADQLDVTMKPR	VK(745.3429)TKEADQLDVTM(Oxidation)KPR	MSQAR	2012.0612-M(Oxidation)SQAR	aleitner_M1012_004_26Syeast	73.6775	5.3	0.7	2.8	3.7	7.4	5	-4.3	988	695	3.7	decoy	815	1	0	0	O94517	1	1	0	0	97999.6	SCHPO	26S proteasome regulatory subunit rpn1	26539.6	SCHPO	Probable proteasome subunit alpha type-1
790.7230	3	-6.3	SMNWKATLGNEKQR	SM(Oxidation)NWK(691.3363)ATLGNEKQR	MFMTR	1815.8938-M(Met-loss)FMTR	aleitner_M1012_004_26Syeast	35.8255	5.8	0.7	2.9	2.8	20	11	-0.7	183	83	5.1	decoy	103	1	0	0	Q9UT97	1	1	0	0	29220.2	SCHPO	Probable proteasome subunit beta type-7	27573.3	SCHPO	Probable proteasome subunit alpha type-5
883.4994	3	-4.5	FGQLSLLNLLR	1374.7330-FGQLSLLNLLR	LQKYQATVMR	LQK(1410.8235)YQATVMR	aleitner_M1012_004_26Syeast	81.9303	7.0	2.6	2.9	2.6	39	5	-0.8	287	116	7.1	decoy	1	1	0	0	Q10335	397	1	0	0	97999.6	SCHPO	26S proteasome regulatory subunit rpn1	46680.8	SCHPO	Probable 26S proteasome regulatory subunit rpn7
889.8154	3	2.6	MPIDFKGFICKVVDK	MPIDFK(870.4811)GFIC(Carbamidomethyl)KVVDK	KQSGVSK	K(1934.0046)QSGVSK	aleitner_M1012_004_26Syeast	62.2492	7.1	1.5	2.9	4.0	18	6	-0.7	300	149	7.3	Q09720	177	1	0	0	decoy	131	1	0	0	21967.5	SCHPO	Probable proteasome subunit beta type-4	45069.7	SCHPO	26S protease regulatory subunit 8 homolog
454.2478	6	2.5	IMKLCFDELK	IMK(1423.7745)LC(Carbamidomethyl)FDELK	LGKNPSAEVLMK	LGK(1433.7298)NPSAEVLMK	aleitner_M1012_004_26Syeast	28.4077	8.2	0.0	3.0	2.9	72	50	-2.4	1748	586	5.3	Q09720	162	1	0	0	decoy	376	1	0	0	21967.5	SCHPO	Probable proteasome subunit beta type-4	48836.2	SCHPO	26S protease regulatory subunit 6A
617.3524	3	-3.7	SRKVAQTTYK	SRK(668.3857)VAQTTYK	DIKR	DIK(1318.7245)R	aleitner_M1012_004_26Syeast	28.0548	4.0	0.0	3.1	4.0	3.1	1	-6.9	3766	733	1.1	O94579	91	1	0	0	decoy	343	1	0	0	26404.3	SCHPO	Probable proteasome subunit alpha type-2	45069.7	SCHPO	26S protease regulatory subunit 8 homolog
422.7543	4	5.9	NKPGVYTK	NK(781.4810)PGVYTK	KKNVR	K(1043.5651)KNVR	aleitner_M1012_004_26Syeast	33.6708	8.2	1.9	3.1	4.5	19	6	-4.3	1481	256	3.7	P00761	210	1	0	0	decoy	160	1	0	0	24409.7	PIG	Trypsin	28277.2	SCHPO	Probable proteasome subunit alpha type-4
814.4462	3	-6.5	ATAIGKSSTAAKTFLEK	ATAIGK(717.3810)SSTAAKTFLEK	YKNR	YK(1861.0197)NR	aleitner_M1012_004_26Syeast	75.3932	3.7	0.0	3.2	3.7	3.2	1	-1.6	89	98	4.3	O94579	165	1	0	0	decoy	216	1	0	0	26404.3	SCHPO	Probable proteasome subunit alpha type-2	26404.3	SCHPO	Probable proteasome subunit alpha type-2
803.0778	3	4.9	YSFKIVEMGSAMLTK	YSFK(686.3421)IVEM(Oxidation)GSAMLTK	NCKK	NC(Carbamidomethyl)K(1857.9256)K	aleitner_M1012_004_26Syeast	24.1350	5.1	1.0	3.2	2.0	27	9	-4.9	2907	660	3.1	decoy	157	1	0	0	Q09841	67	1	0	0	27573.3	SCHPO	Probable proteasome subunit alpha type-5	29337.7	SCHPO	Probable proteasome subunit beta type-2
545.9398	3	2.6	KNTEDIEMTA	K(468.2809)NTEDIEM(Oxidation)TA	RR	1304.5806-RR	aleitner_M1012_004_26Syeast	38.2718	5.7	2.1	3.3	2.6	25	7	-4.9	3297	456	3.1	P87048	882	1	0	0	decoy	1	1	0	0	97999.6	SCHPO	26S proteasome regulatory subunit rpn1	21967.5	SCHPO	Probable proteasome subunit beta type-4
752.4016	3	2.2	KARDIALR	K(1312.6009)ARDIALR	MPPKEDWEK	1079.6451-M(Oxidation)PPKEDWEK	aleitner_M1012_004_26Syeast	68.7300	9.8	1.6	3.3	1.9	171	62	0.4	364	116	7.9	decoy	198	1	0	0	O42931	1	1	0	0	26539.6	SCHPO	Probable proteasome subunit alpha type-1	48965.5	SCHPO	26S protease regulatory subunit 7 homolog
698.0363	3	-7.8	KRMPIDFK	K(1041.5342)RM(Oxidation)PIDFK	KNEVTADK	K(1187.6373)NEVTADK	aleitner_M1012_004_26Syeast	29.1092	1.9	0.0	3.3	-1.2	33	22	-2.8	111	87	3.6	Q09720	170	1	0	0	decoy	199	1	0	0	21967.5	SCHPO	Probable proteasome subunit beta type-4	43457.6	SCHPO	Probable 26S proteasome regulatory subunit rpn9
668.9987	3	-5.2	MSRSYDSR	1134.5856-M(Met-loss)SRSYDSR	ASNKPPPMR	ASNK(1007.4672)PPPMR	aleitner_M1012_004_26Syeast	35.5748	6.2	0.6	3.3	4.0	12	5	-3.2	757	199	2.7	Q09682	1	1	0	0	decoy	218	1	0	0	27925.7	SCHPO	Probable proteasome subunit alpha type-3	27140.1	SCHPO	26S proteasome regulatory subunit rpn10
788.4309	4	8.9	LGVHKAGVHSMHKR	LGVHK(1577.8197)AGVHSM(Oxidation)HKR	IMKLCFDELKK	IM(Oxidation)K(1709.9148)LC(Carbamidomethyl)FDELKK	aleitner_M1012_004_26Syeast	90.4612	6.1	0.0	3.4	1.4	73	36	-3.3	1561	598	4.7	decoy	125	1	0	0	Q09720	162	1	0	0	43101.5	HUMAN	Creatine kinase M-type	21967.5	SCHPO	Probable proteasome subunit beta type-4
819.4576	3	-7.0	MTEVLK	1719.9845-M(Oxidation)TEVLK	IPKAAMLGTETLPIK	IPK(873.4518)AAMLGTETLPIK	aleitner_M1012_004_26Syeast	91.2130	7.2	0.0	3.4	2.4	41	30	-1.8	367	161	4.8	P41836	1	1	0	0	decoy	373	1	0	0	45069.7	SCHPO	26S protease regulatory subunit 8 homolog	45069.7	SCHPO	26S protease regulatory subunit 8 homolog
647.0117	3	6.9	KIEFPSYRDR	K(628.3221)IEFPSYRDR	SWKA	SWK(1447.7460)A	aleitner_M1012_004_26Syeast	51.6902	4.0	0.0	3.5	4.0	3.5	1	-5.9	2691	522	2.1	O74894	299	1	0	0	decoy	299	1	0	0	43553.4	SCHPO	26S protease regulatory subunit 6B homolog	34195.8	SCHPO	Ubiquitin carboxyl-terminal hydrolase 2
888.9323	4	-3.9	KQMSYMLAR	K(2425.1512)QMSYMLAR	EYKSYPVQIAPSIDNCEFK	EYK(1264.6308)SYPVQIAPSIDNC(Carbamidomethyl)EFK	aleitner_M1012_004_26Syeast	45.6162	4.1	0.5	3.5	-0.1	60	60	-2.7	348	328	4.2	P87048	294	1	0	0	decoy	80	1	0	0	97999.6	SCHPO	26S proteasome regulatory subunit rpn1	25082.6	SCHPO	Probable proteasome subunit beta type-6
1198.2275	3	-0.84	EYKSYPVQIAPSIDNCEFK	EYK(1304.5806)SYPVQIAPSIDNC(Carbamidomethyl)EFK	KNTEDIEMTA	K(2425.1512)NTEDIEM(Oxidation)TA	aleitner_M1012_004_26Syeast	54.0397	8.1	1.1	4.6	3.4	60	36	-3.3	2312	895	4.7	decoy	80	1	0	0	P87048	882	1	0	0	25082.6	SCHPO	Probable proteasome subunit beta type-6	97999.6	SCHPO	26S proteasome regulatory subunit rpn1
656.0237	3	3.8	SSTAAKTFLEK	SSTAAK(783.4127)TFLEK	QQKDK	QQK(1319.6973)DK	aleitner_M1012_004_26Syeast	56.3222	2.9	0.0	3.5	2.9	3.5	1	-3.8	374	173	4.3	O94579	171	1	0	0	decoy	174	1	0	0	26404.3	SCHPO	Probable proteasome subunit alpha type-2	30111.1	SCHPO	Probable proteasome subunit alpha type-6
499.2432	3	-6.2	INKDMSNK	INK(530.2523)DM(Oxidation)SNK	MSR	1102.5329-MSR	aleitner_M1012_004_26Syeast	16.8067	3.0	0.0	3.5	3.0	3.5	1	-2.7	138	44	5.3	decoy	312	1	0	0	Q09682	1	1	0	0	47341.7	SCHPO	Probable 26S proteasome regulatory subunit rpn6	27925.7	SCHPO	Probable proteasome subunit alpha type-3
806.0735	3	-4.9	MNSTEEIDLYNR	915.5542-M(Oxidation)NSTEEIDLYNR	IKYAKR	IKYAK(1637.7243)R	aleitner_M1012_004_26Syeast	56.1622	5.6	0.9	3.6	2.5	23	18	-2.8	536	324	5.2	O74894	1	1	0	0	decoy	419	1	0	0	43553.4	SCHPO	26S protease regulatory subunit 6B homolog	51618.9	SCHPO	26S proteasome regulatory subunit rpn5
672.3745	3	-5.8	KLLDEGANLVK	K(815.4211)LLDEGANLVK	TMGKNK	TMGK(1336.7602)NK	aleitner_M1012_004_26Syeast	91.1337	8.7	0.0	3.6	8.7	3.6	1	-5.8	4859	615	2.2	decoy	28	1	0	0	P41836	78	1	0	0	46680.8	SCHPO	Probable 26S proteasome regulatory subunit rpn7	45069.7	SCHPO	26S protease regulatory subunit 8 homolog
822.1173	3	-8.9	IIKLTLLVNSNKSR	IIK(865.3640)LTLLVNSNKSR	MSGYDR	1736.0560-MSGYDR	aleitner_M1012_004_26Syeast	95.6737	4.1	0.0	3.7	4.1	3.7	1	-5.9	4242	908	2.1	decoy	426	1	0	0	Q10329	1	1	0	0	48836.2	SCHPO	26S protease regulatory subunit 6A	28277.2	SCHPO	Probable proteasome subunit alpha type-4
534.2774	5	-7.4	VVGSEFVQKYLGEGPR	VVGSEFVQK(902.4498)YLGEGPR	KEFADR	1901.9887-KEFADR	aleitner_M1012_004_26Syeast	22.1498	7.6	0.4	3.7	2.9	74	40	-0.2	525	233	4.7	O74894	207	1	0	0	decoy	1	1	0	0	43553.4	SCHPO	26S protease regulatory subunit 6B homolog	27140.1	SCHPO	26S proteasome regulatory subunit rpn10
1100.5323	3	-0.36	QEYKDDINLDEASAMAVK	QEYK(1243.6296)DDINLDEASAM(Oxidation)AVK	ATKTNSDELK	ATK(2193.0147)TNSDELK	aleitner_M1012_004_26Syeast	69.9095	8.4	0.2	3.8	4.7	33	14	-3.2	3266	804	4.8	Q09682	180	1	0	0	decoy	28	1	0	0	27925.7	SCHPO	Probable proteasome subunit alpha type-3	35595.6	SCHPO	26S proteasome regulatory subunit rpn8
653.6166	4	-0.31	KVAQTTYKK	K(1544.8199)VAQTTYKK	AVHVIIEGIEDGR	1203.6863-AVHVIIEGIEDGR	aleitner_M1012_004_26Syeast	70.8438	6.9	1.0	3.9	5.3	9.9	2	-1.2	445	157	1.6	O94579	91	1	0	0	decoy	1	1	0	0	26404.3	SCHPO	Probable proteasome subunit alpha type-2	35595.6	SCHPO	26S proteasome regulatory subunit rpn8
561.3000	4	-7.1	VSQKMAGQVLFLEYK	Acetyl-VSQK(459.2482)MAGQVLFLEYK	MFR	1920.0067-M(Met-loss)FR	aleitner_M1012_004_26Syeast	37.1485	4.5	0.0	3.9	4.5	3.9	2	-5.9	4998	930	2.1	decoy	4	1	0	0	O14250	1	1	0	0	27925.7	SCHPO	Probable proteasome subunit alpha type-3	30111.1	SCHPO	Probable proteasome subunit alpha type-6
540.5444	4	2.9	KYYSFDNSLK	K(894.5287)YYSFDNSLK	AVQVRGK	1401.6816-AVQVRGK	aleitner_M1012_004_26Syeast	68.6088	7.3	0.1	4.0	1.1	147	40	0.3	235	59	6.2	O42897	84	1	0	0	decoy	1	1	0	0	57346.7	SCHPO	Probable 26S proteasome regulatory subunit rpn3	28277.2	SCHPO	Probable proteasome subunit alpha type-4
664.5835	4	3.0	TKEADQLDVTMKPR	TK(1007.4672)EADQLDVTM(Oxidation)KPR	MSRSYDSR	1784.8978-M(Met-loss)SRSYDSR	aleitner_M1012_004_26Syeast	89.4847	6.0	1.1	4.0	2.2	38	24	-3.3	972	458	3.8	decoy	817	1	0	0	Q09682	1	1	0	0	97999.6	SCHPO	26S proteasome regulatory subunit rpn1	27925.7	SCHPO	Probable proteasome subunit alpha type-3
1057.8746	3	-8.5	MKQSIMSIAVVAVPQLNK	M(Oxidation)K(1198.5441)QSIMSIAVVAVPQLNK	MPFGNTHNK	2110.1530-M(Oxidation)PFGNTHNK	aleitner_M1012_004_26Syeast	79.2677	10.0	0.0	4.0	5.3	39	22	-2.2	1482	509	5.8	decoy	162	1	0	0	P06732	1	1	0	0	27140.1	SCHPO	26S proteasome regulatory subunit rpn10	43101.5	HUMAN	Creatine kinase M-type
746.4053	3	8.6	MPPKTVALPPK	MPPK(1058.4855)TVALPPK	KDWNACK	K(1315.7574)DWNAC(Carbamidomethyl)K	aleitner_M1012_004_26Syeast	98.2475	5.0	0.8	4.0	1.9	32	10	-0.7	178	47	7.4	decoy	319	1	0	0	P50524	16	1	0	0	50060.6	SCHPO	26S protease regulatory subunit 4 homolog	30899.5	SCHPO	26S proteasome regulatory subunit rpn12
478.0128	4	4.3	ARITISLDFMK	598.3075-ARITISLDFM(Oxidation)K	MSQAR	1447.7745-M(Met-loss)SQAR	aleitner_M1012_004_26Syeast	33.7855	7.8	0.5	4.0	7.3	5.1	1	-3.2	829	232	4.8	decoy	1	1	0	0	O94517	1	1	0	0	26539.6	SCHPO	Probable proteasome subunit alpha type-1	26539.6	SCHPO	Probable proteasome subunit alpha type-1
743.7363	3	-9.7	SKEPAGVDTVIVAK	SK(815.4211)EPAGVDTVIVAK	TMGKNK	TMGK(1550.8556)NK	aleitner_M1012_004_26Syeast	68.5452	4.0	0.0	4.0	4.0	4.0	1	-3.8	574	220	4.2	decoy	98	1	0	0	P41836	78	1	0	0	25082.6	SCHPO	Probable proteasome subunit beta type-6	45069.7	SCHPO	26S protease regulatory subunit 8 homolog
472.2816	3	-5.2	DKSIR	DK(796.4807)SIR	KLRDK	K(755.4178)LRDK	aleitner_M1012_004_26Syeast	20.1083	7.5	0.2	4.1	-0.2	219	79	-0.3	231	82	7.7	decoy	252	1	0	0	P06732	41	1	0	0	50060.6	SCHPO	26S protease regulatory subunit 4 homolog	43101.5	HUMAN	Creatine kinase M-type
703.0608	3	-7.3	KPYATQIKSVK	K(844.4364)PYATQIKSVK	MKDAVK	M(Oxidation)K(1399.8075)DAVK	aleitner_M1012_004_26Syeast	93.5562	6.5	0.9	4.2	3.4	24	7	0.3	141	65	3.1	decoy	206	1	0	0	O59770	186	1	0	0	26539.6	SCHPO	Probable proteasome subunit alpha type-1	28031.7	SCHPO	Probable proteasome subunit alpha type-7
722.9758	5	-4.8	MEQKPEVDYSEKFAELQK	M(Acetyl+Oxidation)EQK(1353.7980)PEVDYSEKFAELQK	SKVNITTLGKR	SKVNITTLGK(2394.1301)R	aleitner_M1012_004_26Syeast	67.3202	6.2	0.4	4.2	2.0	85	28	-0.3	441	149	7.4	Q9UTM3	4	1	0	0	decoy	183	1	0	0	51618.9	SCHPO	26S proteasome regulatory subunit rpn5	28277.2	SCHPO	Probable proteasome subunit alpha type-4
1581.1230	3	-2.7	KPYATQIKSVKEIPSLMASIFR	KPYATQIK(2233.9620)SVKEIPSLMASIFR	MDTEMSVNMSDFLHDQATR	2644.4662-M(Met-loss)DTEMSVNMSDFLHDQATR	aleitner_M1012_004_26Syeast	61.5768	7.0	0.1	4.2	2.3	120	64	0.2	537	420	4.7	decoy	213	1	0	0	Q9US13	1	1	0	0	26539.6	SCHPO	Probable proteasome subunit alpha type-1	43457.6	SCHPO	Probable 26S proteasome regulatory subunit rpn9
462.0659	5	-5.0	NKPGVYTK	NK(1399.8075)PGVYTK	KPYATQIKSVK	K(1043.5651)PYATQIKSVK	aleitner_M1012_004_26Syeast	15.5245	3.4	0.8	4.3	1.4	18	8	-6.0	3414	797	2.0	P00761	210	1	0	0	decoy	206	1	0	0	24409.7	PIG	Trypsin	26539.6	SCHPO	Probable proteasome subunit alpha type-1
555.0327	4	-2.9	KSGERYFAK	K(1131.5417)SGERYFAK	MMGINERK	1222.6346-M(Oxidation)MGINERK	aleitner_M1012_004_26Syeast	95.2383	5.2	1.2	4.3	1.4	43	9	-4.2	1271	334	3.8	decoy	31	1	0	0	Q09841	1	1	0	0	51618.9	SCHPO	26S proteasome regulatory subunit rpn5	29337.7	SCHPO	Probable proteasome subunit beta type-2
601.3288	3	5.0	MFMTR	1247.6874-M(Met-loss)FMTR	LTGDHLAAGKK	LTGDHLAAGK(691.3363)K	aleitner_M1012_004_26Syeast	27.3663	6.2	0.2	4.3	4.3	12	4	-2.6	539	146	1.9	Q9UT97	1	1	0	0	decoy	67	1	0	0	27573.3	SCHPO	Probable proteasome subunit alpha type-5	29337.7	SCHPO	Probable proteasome subunit beta type-2
473.2780	3	-5.3	NKMVCK	NK(638.4367)MVC(Carbamidomethyl)K	KIIK	K(916.4510)IIK	aleitner_M1012_004_26Syeast	21.1108	4.6	1.0	4.3	0.5	66	17	-2.7	556	85	4.1	Q09682	223	1	0	0	decoy	423	1	0	0	27925.7	SCHPO	Probable proteasome subunit alpha type-3	48836.2	SCHPO	26S protease regulatory subunit 6A
752.6833	3	6.8	DNAMFTFKVDNYK	DNAM(Oxidation)FTFK(647.2836)VDNYK	MTDK	1745.7971-M(Oxidation)TDK	aleitner_M1012_004_26Syeast	26.1938	4.2	0.0	4.4	4.2	4.4	1	-3.7	852	256	3.7	decoy	178	1	0	0	O94579	1	1	0	0	22661.1	SCHPO	Probable proteasome subunit beta type-3	26404.3	SCHPO	Probable proteasome subunit alpha type-2
553.5240	4	-7.3	MPFGNTHNKFK	874.4436-M(Oxidation)PFGNTHNKFK	NESIFK	1473.7075-NESIFK	aleitner_M1012_004_26Syeast	6.8942	5.6	0.6	4.5	1.1	93	25	-2.5	1058	210	4.5	P06732	1	1	0	0	decoy	1	1	0	0	43101.5	HUMAN	Creatine kinase M-type	27573.3	SCHPO	Probable proteasome subunit alpha type-5
1198.2284	3	-9.1	ELKDHIGLYGKER	ELK(2034.8650)DHIGLYGKER	TTEEKEATPMEMDEEK	TTEEK(1694.8992)EATPMEMDEEK	aleitner_M1012_004_26Syeast	52.9842	7.2	0.5	4.6	2.5	80	41	-3.0	2280	748	4.7	decoy	67	1	0	0	O74762	853	1	0	0	25082.6	SCHPO	Probable proteasome subunit beta type-6	107277.4	SCHPO	26S proteasome regulatory subunit rpn2
891.8083	3	1.9	KSGRSAPGVSTTSTIQ	K(1096.5764)SGRSAPGVSTTSTIQ	NAIAKEDAK	NAIAK(1713.8897)EDAK	aleitner_M1012_004_26Syeast	72.5988	8.1	0.4	4.6	3.4	61	30	-3.3	2413	616	4.7	Q10329	244	1	0	0	decoy	167	1	0	0	28277.2	SCHPO	Probable proteasome subunit alpha type-4	107277.4	SCHPO	26S proteasome regulatory subunit rpn2
1092.2032	3	-7.2	EGKGEIYSFDPVGSYER	EGK(1341.7214)GEIYSFDPVGSYER	TGPEKVLVSMK	TGPEK(2069.9582)VLVSM(Oxidation)K	aleitner_M1012_004_26Syeast	80.3095	7.2	0.2	4.6	2.0	97	38	-1.2	633	210	5.2	Q9UQY2	122	1	0	0	decoy	208	1	0	0	25082.6	SCHPO	Probable proteasome subunit beta type-6	26404.3	SCHPO	Probable proteasome subunit alpha type-2
656.6193	4	7.8	GKELRVAQMTR	GK(1318.7245)ELRVAQM(Oxidation)TR	SRKVAQTTYK	SRK(1441.7711)VAQTTYK	aleitner_M1012_004_26Syeast	65.1505	5.1	0.3	4.6	2.0	35	13	-4.9	3203	785	3.1	decoy	287	1	0	0	O94579	91	1	0	0	48836.2	SCHPO	26S protease regulatory subunit 6A	26404.3	SCHPO	Probable proteasome subunit alpha type-2
777.4067	3	-6.5	NLAKCPLSVEQAR	NLAK(844.4364)C(Carbamidomethyl)PLSVEQAR	MKDAVK	M(Oxidation)K(1622.8450)DAVK	aleitner_M1012_004_26Syeast	57.9617	4.7	0.2	4.7	1.6	29	24	-0.7	114	82	7.3	decoy	405	1	0	0	O59770	186	1	0	0	47341.7	SCHPO	Probable 26S proteasome regulatory subunit rpn6	28031.7	SCHPO	Probable proteasome subunit alpha type-7
472.2640	4	-2.5	RPRSEDAR	899.5263-RPRSEDAR	LAKRMK	LAK(1123.5734)RM(Oxidation)K	aleitner_M1012_004_26Syeast	44.6298	8.2	2.0	4.7	5.0	23	3	-4.9	3304	550	3.2	decoy	1	1	0	0	O94444	130	1	0	0	57346.7	SCHPO	Probable 26S proteasome regulatory subunit rpn3	27140.1	SCHPO	26S proteasome regulatory subunit rpn10
664.0496	3	0.55	TKINLIETLR	TK(789.4021)INLIETLR	FDKSR	FDK(1337.7919)SR	aleitner_M1012_004_26Syeast	30.6013	3.5	0.0	4.7	3.5	4.7	1	-5.9	781	578	2.1	Q9UTM3	109	1	0	0	decoy	239	1	0	0	51618.9	SCHPO	26S proteasome regulatory subunit rpn5	26539.6	SCHPO	Probable proteasome subunit alpha type-1
688.6968	3	5.7	MSERDTALEK	868.5018-M(Oxidation)SERDTALEK	IDSKLR	IDSK(1332.6231)LR	aleitner_M1012_004_26Syeast	16.5016	6.9	0.6	4.8	4.7	20	5	-3.7	4633	538	4.3	O74445	1	1	0	0	decoy	50	1	0	0	43608.7	SCHPO	Probable 26S protease subunit rpt4	43457.6	SCHPO	Probable 26S proteasome regulatory subunit rpn9
512.7533	4	-9.9	MKSLSEQYTER	M(Oxidation)K(660.3595)SLSEQYTER	YKGR	YK(1524.7130)GR	aleitner_M1012_004_26Syeast	69.8030	7.0	0.0	4.8	7.0	4.8	1	-5.9	13173	896	2.1	P41878	248	1	0	0	decoy	44	1	0	0	34572.3	SCHPO	26S proteasome regulatory subunit rpn11	25082.6	SCHPO	Probable proteasome subunit beta type-6
489.6782	5	-7.1	IITKEGVETR	IITK(1298.7268)EGVETR	TGIQLVKMGSK	TGIQLVK(1282.7133)MGSK	aleitner_M1012_004_26Syeast	39.7942	8.5	0.2	4.9	4.1	72	19	0.1	839	224	6.5	Q9UQY2	212	1	0	0	decoy	160	1	0	0	25082.6	SCHPO	Probable proteasome subunit beta type-6	45069.7	SCHPO	26S protease regulatory subunit 8 homolog
691.3940	3	-9.1	KNGKDGLAK	K(1141.6495)NGKDGLAK	GKVVIDAFR	GK(1067.5975)VVIDAFR	aleitner_M1012_004_26Syeast	39.7215	2.9	0.0	4.9	2.9	4.9	1	-2.2	175	54	0.0	decoy	60	1	0	0	P41878	153	1	0	0	43101.5	HUMAN	Creatine kinase M-type	34572.3	SCHPO	26S proteasome regulatory subunit rpn11
748.3580	4	-4.7	RPRSEDAR	2003.9115-RPRSEDAR	MCSPSATLTHRTMTEK	1123.5734-M(Oxidation)C(Carbamidomethyl)SPSATLTHRTMTEK	aleitner_M1012_004_26Syeast	71.0098	4.5	0.0	5.0	1.4	39	10	-4.5	1905	654	3.1	decoy	1	1	0	0	Q10335	1	1	0	0	57346.7	SCHPO	Probable 26S proteasome regulatory subunit rpn3	46680.8	SCHPO	Probable 26S proteasome regulatory subunit rpn7
1093.5569	3	4.7	ELNKVNPGNIERPWAK	ELNK(1413.6381)VNPGNIERPWAK	MCSPSATLTHR	2002.0636-M(Oxidation)C(Carbamidomethyl)SPSATLTHR	aleitner_M1012_004_26Syeast	88.7053	8.0	0.5	5.0	4.5	37	24	-3.0	2710	798	3.5	decoy	249	1	0	0	Q10335	1	1	0	0	34195.8	SCHPO	Ubiquitin carboxyl-terminal hydrolase 2	46680.8	SCHPO	Probable 26S proteasome regulatory subunit rpn7
860.9492	4	5.5	ILPKMMDGRCGAR	ILPK(1920.0067)MM(Oxidation)DGRC(Carbamidomethyl)GAR	VSQKMAGQVLFLEYK	Acetyl-VSQK(1657.8102)MAGQVLFLEYK	aleitner_M1012_004_26Syeast	57.0367	14.0	8.0	0.0080	4.6	3.7	5	1.4	30	43	9.4	decoy	128	1	0	0	decoy	4	1	0	0	43608.7	SCHPO	Probable 26S protease subunit rpt4	27925.7	SCHPO	Probable proteasome subunit alpha type-3
760.0776	3	-3.3	SKVNITTLGKR	SK(1061.4886)VNITTLGKR	NKICDMK	NK(1353.7980)IC(Carbamidomethyl)DM(Oxidation)K	aleitner_M1012_004_26Syeast	58.1680	9.8	1.6	0.055	8.2	0.15	1	-4.3	492	335	3.7	decoy	175	1	0	0	decoy	186	1	0	0	28277.2	SCHPO	Probable proteasome subunit alpha type-4	34195.8	SCHPO	Ubiquitin carboxyl-terminal hydrolase 2
980.8066	3	2.5	QKGASNGEEFLGHDRD	Q(Gln->pyro-Glu)K(1197.6250)GASNGEEFLGHDRD	ILPKMMDGR	ILPK(1879.8337)MMDGR	aleitner_M1012_004_26Syeast	73.8132	14.0	6.8	0.090	6.1	5.7	5	-0.1	147	151	7.9	decoy	483	1	0	0	decoy	128	1	0	0	57346.7	SCHPO	Probable 26S proteasome regulatory subunit rpn3	43608.7	SCHPO	Probable 26S protease subunit rpt4
692.8477	4	2.0	ARITISLDFMK	1457.6497-ARITISLDFM(Oxidation)K	GEGFEGKMHTEV	GEGFEGK(1447.7745)MHTEV	aleitner_M1012_004_26Syeast	30.0140	8.2	3.8	0.099	3.5	2.6	4	-2.8	207	266	5.2	decoy	1	1	0	0	decoy	383	1	0	0	26539.6	SCHPO	Probable proteasome subunit alpha type-1	43608.7	SCHPO	Probable 26S protease subunit rpt4
1035.1997	3	-0.71	ESGKAYSTLGQSELSV	ESGK(1447.7745)AYSTLGQSELSV	ARITISLDFMK	1792.8731-ARITISLDFM(Oxidation)K	aleitner_M1012_004_26Syeast	83.6795	11.0	4.8	0.10	4.0	9.6	15	0.1	119	156	7.0	decoy	953	1	0	0	decoy	1	1	0	0	107277.4	SCHPO	26S proteasome regulatory subunit rpn2	26539.6	SCHPO	Probable proteasome subunit alpha type-1
538.2986	4	4.1	MGTDLVGYR	1122.6761-M(Oxidation)GTDLVGYR	KLNRVEVK	K(1164.5485)LNRVEVK	aleitner_M1012_004_26Syeast	17.1218	9.8	0.6	0.12	6.2	1.4	6	-3.0	687	316	3.6	decoy	1	1	0	0	decoy	359	1	0	0	30111.1	SCHPO	Probable proteasome subunit alpha type-6	45069.7	SCHPO	26S protease regulatory subunit 8 homolog
572.5558	4	8.3	KKFASAMPVK	KK(1164.5485)FASAM(Oxidation)PVK	MGTDLVGYR	1259.6948-M(Oxidation)GTDLVGYR	aleitner_M1012_004_26Syeast	43.9768	11.3	6.5	0.13	2.6	42	11	-0.8	402	138	8.7	decoy	126	1	0	0	decoy	1	1	0	0	107277.4	SCHPO	26S proteasome regulatory subunit rpn2	30111.1	SCHPO	Probable proteasome subunit alpha type-6
618.3383	4	3.7	IGVLKPEGDADK	IGVLK(1228.6486)PEGDADK	KATDMEIRK	K(1378.7344)ATDMEIRK	aleitner_M1012_004_26Syeast	64.0928	7.6	3.0	0.13	-0.2	46	36	-0.2	46	38	7.8	decoy	68	1	0	0	decoy	122	1	0	0	34195.8	SCHPO	Ubiquitin carboxyl-terminal hydrolase 2	45069.7	SCHPO	26S protease regulatory subunit 8 homolog
739.7351	3	-4.8	SNLFEK	1479.8185-SNLFEK	LKVAAEQDELVK	LK(874.4436)VAAEQDELVK	aleitner_M1012_004_26Syeast	55.6713	9.9	2.7	0.14	5.2	2.1	2	-0.1	44	51	4.7	decoy	1	1	0	0	decoy	143	1	0	0	28031.7	SCHPO	Probable proteasome subunit alpha type-7	45069.7	SCHPO	26S protease regulatory subunit 8 homolog
912.4472	3	-9.5	AGHVGKANLDGSGLQK	AGHVGK(1183.5292)ANLDGSGLQK	CVDPERDR	1688.8846-C(Carbamidomethyl)VDPERDR	aleitner_M1012_004_26Syeast	63.6192	12.5	2.1	0.15	4.7	15	8	2.0	72	41	10.0	decoy	58	1	0	0	decoy	1	1	0	0	47341.7	SCHPO	Probable 26S proteasome regulatory subunit rpn6	34195.8	SCHPO	Ubiquitin carboxyl-terminal hydrolase 2
651.6303	4	-3.8	TGPEKVLVSMKYK	TGPEK(1123.6853)VLVSMKYK	KILEIAATK	K(1616.8848)ILEIAATK	aleitner_M1012_004_26Syeast	56.0495	7.8	4.3	0.17	1.5	12	11	-1.7	104	95	6.3	decoy	208	1	0	0	decoy	361	1	0	0	26404.3	SCHPO	Probable proteasome subunit alpha type-2	43553.4	SCHPO	26S protease regulatory subunit 6B homolog
617.5535	4	-1.6	QKGASNGEEFLGHDRD	QK(707.3966)GASNGEEFLGHDRD	ANPIR	1896.8602-ANPIR	aleitner_M1012_004_26Syeast	7.8491	11.0	2.2	0.18	8.8	0.95	1	-2.2	3981	510	4.3	decoy	483	1	0	0	decoy	1	1	0	0	57346.7	SCHPO	Probable 26S proteasome regulatory subunit rpn3	22661.1	SCHPO	Probable proteasome subunit beta type-3
1036.8713	3	3.2	DHIGLYGKEREYK	DHIGLYGK(1500.7719)EREYK	GKAASARATEVMR	GK(1744.8784)AASARATEVM(Oxidation)R	aleitner_M1012_004_26Syeast	56.2822	13.3	3.2	0.24	6.1	15	11	1.2	262	210	7.2	decoy	75	1	0	0	decoy	51	1	0	0	25082.6	SCHPO	Probable proteasome subunit beta type-6	28031.7	SCHPO	Probable proteasome subunit alpha type-7
639.0666	4	4.3	RPRSEDARQMR	1135.5258-RPRSEDARQM(Oxidation)R	DEKAHADGR	DEK(1554.7685)AHADGR	aleitner_M1012_004_26Syeast	73.8932	7.7	1.6	0.25	1.4	13	18	-3.3	255	303	4.7	decoy	1	1	0	0	decoy	351	1	0	0	57346.7	SCHPO	Probable 26S proteasome regulatory subunit rpn3	48836.2	SCHPO	26S protease regulatory subunit 6A
727.7772	5	6.0	EPAGVDTVIVAKQNYDSVVMVYVFTR	EPAGVDTVIVAK(718.3538)QNYDSVVM(Oxidation)VYVFTR	FDATK	3053.5420-FDATK	aleitner_M1012_004_26Syeast	48.6957	8.3	0.0	0.33	8.3	0.33	1	-3.8	573	735	4.2	decoy	110	1	0	0	decoy	1	1	0	0	25082.6	SCHPO	Probable proteasome subunit beta type-6	46680.8	SCHPO	Probable 26S proteasome regulatory subunit rpn7
815.6714	4	-5.3	GLVMTGEKDQSTNRQVIR	GLVM(Oxidation)TGEK(1211.6258)DQSTNRQVIR	DKSIRGGEGR	DK(2185.1161)SIRGGEGR	aleitner_M1012_004_26Syeast	70.4940	8.2	3.2	0.34	3.5	9.1	4	-3.3	1039	527	4.7	decoy	127	1	0	0	decoy	252	1	0	0	27925.7	SCHPO	Probable proteasome subunit alpha type-3	50060.6	SCHPO	26S protease regulatory subunit 4 homolog
633.7029	3	-4.2	KAVQSGVSQR	839.5117-KAVQSGVSQR	LLSNKK	LLSNK(1196.6513)K	aleitner_M1012_004_26Syeast	61.6798	9.9	1.2	0.36	1.9	37	32	0.4	88	70	8.0	decoy	1	1	0	0	decoy	307	1	0	0	34572.3	SCHPO	26S proteasome regulatory subunit rpn11	43101.5	HUMAN	Creatine kinase M-type
782.4509	4	1.2	ILEIAATKLSYVIR	ILEIAATK(1536.8156)LSYVIR	FMKMLLRTSTR	FMK(1727.0233)M(Oxidation)LLRTSTR	aleitner_M1012_004_26Syeast	84.4705	8.6	1.4	0.36	0.8	42	41	-0.2	77	91	7.8	decoy	369	1	0	0	decoy	194	1	0	0	43553.4	SCHPO	26S protease regulatory subunit 6B homolog	30899.5	SCHPO	26S proteasome regulatory subunit rpn12
650.3748	3	6.7	KVLHYNDLR	K(791.4541)VLHYNDLR	EHKIK	EHK(1294.7034)IK	aleitner_M1012_004_26Syeast	28.7265	6.1	2.7	0.36	3.0	3.3	2	-2.8	206	176	5.2	decoy	223	1	0	0	decoy	227	1	0	0	107277.4	SCHPO	26S proteasome regulatory subunit rpn2	27573.3	SCHPO	Probable proteasome subunit alpha type-5
849.1560	3	4.4	SVKEIPSLMASIFR	SVK(967.5702)EIPSLMASIFR	SGKVKQAL	SGKVK(1714.9328)QAL	aleitner_M1012_004_26Syeast	89.1387	8.8	0.0	0.42	8.8	0.42	1	-5.9	7382	1047	2.1	decoy	216	1	0	0	decoy	256	1	0	0	26539.6	SCHPO	Probable proteasome subunit alpha type-1	28277.2	SCHPO	Probable proteasome subunit alpha type-4
659.0165	3	6.1	KDVTIEDAEK	827.4389-KDVTIEDAEK	EKQASK	EK(1284.6449)QASK	aleitner_M1012_004_26Syeast	68.6408	13.0	0.0	0.43	9.7	2.3	3	-4.2	2937	706	2.1	decoy	1	1	0	0	decoy	234	1	0	0	48965.5	SCHPO	26S protease regulatory subunit 7 homolog	48836.2	SCHPO	26S protease regulatory subunit 6A
659.0175	3	7.6	KDVTIEDAEK	827.4389-KDVTIEDAEK	EKQASK	EK(1284.6449)QASK	aleitner_M1012_004_26Syeast	69.1445	8.8	1.3	1.5	6.0	6.8	4	-5.8	4130	751	1.3	decoy	1	1	0	0	decoy	234	1	0	0	48965.5	SCHPO	26S protease regulatory subunit 7 homolog	48836.2	SCHPO	26S protease regulatory subunit 6A
901.4803	4	5.4	SKEPAGVDTVIVAK	SK(2189.0852)EPAGVDTVIVAK	SQEDEIGKNIVSGQAYVSK	SQEDEIGK(1550.8556)NIVSGQAYVSK	aleitner_M1012_004_26Syeast	86.5155	8.3	0.7	0.46	5.0	4.1	9	-1.4	300	368	3.3	decoy	98	1	0	0	decoy	47	1	0	0	25082.6	SCHPO	Probable proteasome subunit beta type-6	43101.5	HUMAN	Creatine kinase M-type
671.0466	3	-9.0	LKVAAEQDELVK	LK(668.3857)VAAEQDELVK	DIKR	DIK(1479.8185)R	aleitner_M1012_004_26Syeast	76.7472	10.5	0.0	0.50	10.5	0.50	1	-4.8	2062	571	3.2	decoy	143	1	0	0	decoy	343	1	0	0	45069.7	SCHPO	26S protease regulatory subunit 8 homolog	45069.7	SCHPO	26S protease regulatory subunit 8 homolog
647.4004	3	7.3	TGIQLVKMGSKK	TGIQLVKMGSK(650.4115)K	LKPR	LK(1426.8218)PR	aleitner_M1012_004_26Syeast	55.4468	5.8	0.0	1.7	5.8	1.7	1	-8.0	12301	1050	0.0	decoy	164	1	0	0	decoy	368	1	0	0	45069.7	SCHPO	26S protease regulatory subunit 8 homolog	45069.7	SCHPO	26S protease regulatory subunit 8 homolog
915.0932	3	2.0	KYSGSCCARLTEK	1183.5292-KYSGSC(Carbamidomethyl)C(Carbamidomethyl)ARLTEK	CVDPERDR	1696.7913-C(Carbamidomethyl)VDPERDR	aleitner_M1012_004_26Syeast	57.4665	6.1	1.6	0.51	-0.1	34	52	-1.8	106	164	6.2	decoy	1	1	0	0	decoy	1	1	0	0	43457.6	SCHPO	Probable 26S proteasome regulatory subunit rpn9	34195.8	SCHPO	Ubiquitin carboxyl-terminal hydrolase 2
915.0945	3	3.4	KYSGSCCARLTEK	1183.5292-KYSGSC(Carbamidomethyl)C(Carbamidomethyl)ARLTEK	CVDPERDR	1696.7913-C(Carbamidomethyl)VDPERDR	aleitner_M1012_004_26Syeast	58.0647	6.1	0.8	0.64	3.0	6.2	14	-4.9	2016	933	3.1	decoy	1	1	0	0	decoy	1	1	0	0	43457.6	SCHPO	Probable 26S proteasome regulatory subunit rpn9	34195.8	SCHPO	Ubiquitin carboxyl-terminal hydrolase 2
895.1516	3	-8.3	SKEPAGVDTVIVAK	SK(1269.6677)EPAGVDTVIVAK	KAGSELSERR	K(1550.8556)AGSELSERR	aleitner_M1012_004_26Syeast	85.2017	9.2	3.0	0.51	1.3	36	29	0.2	64	70	7.9	decoy	98	1	0	0	decoy	75	1	0	0	25082.6	SCHPO	Probable proteasome subunit beta type-6	30111.1	SCHPO	Probable proteasome subunit alpha type-6
542.7753	4	-0.50	SMNWKATLGNEK	SMNWK(789.4021)ATLGNEK	KFDSR	K(1515.7392)FDSR	aleitner_M1012_004_26Syeast	80.5507	13.2	5.5	0.53	6.6	21	3	-1.4	1840	321	6.6	decoy	103	1	0	0	decoy	308	1	0	0	29220.2	SCHPO	Probable proteasome subunit beta type-7	43101.5	HUMAN	Creatine kinase M-type
728.6992	3	3.5	SMNWKATLGNEK	SM(Oxidation)NWK(789.4021)ATLGNEK	KFDSR	K(1531.7341)FDSR	aleitner_M1012_004_26Syeast	76.2725	8.3	0.6	2.5	6.7	5.5	3	-3.2	750	343	4.8	decoy	103	1	0	0	decoy	308	1	0	0	29220.2	SCHPO	Probable proteasome subunit beta type-7	43101.5	HUMAN	Creatine kinase M-type
547.2906	3	3.2	FRMSEMAKR	FRM(Oxidation)SEMAK(468.2809)R	RR	1308.6319-RR	aleitner_M1012_004_26Syeast	17.7822	5.5	1.0	0.60	4.5	1.1	1	-6.9	1481	435	1.0	decoy	53	1	0	0	decoy	1	1	0	0	57346.7	SCHPO	Probable 26S proteasome regulatory subunit rpn3	21967.5	SCHPO	Probable proteasome subunit beta type-4
494.6167	3	-8.0	SIKYFK	SIK(696.3919)YFK	KQQR	K(922.5164)QQR	aleitner_M1012_004_26Syeast	89.6363	10.9	3.1	0.61	7.8	3.6	1	2.5	75	16	8.4	decoy	71	1	0	0	decoy	118	1	0	0	43101.5	HUMAN	Creatine kinase M-type	47341.7	SCHPO	Probable 26S proteasome regulatory subunit rpn6
669.1418	4	6.8	LGVHKAGVHSMHK	LGVHK(1256.7744)AGVHSM(Oxidation)HK	KLAIALTYVK	K(1553.8137)LAIALTYVK	aleitner_M1012_004_26Syeast	84.4155	4.5	0.0	1.9	-0.2	39	62	-3.3	290	321	4.7	decoy	125	1	0	0	decoy	11	1	0	0	43101.5	HUMAN	Creatine kinase M-type	47341.7	SCHPO	Probable 26S proteasome regulatory subunit rpn6
507.5499	4	0.86	ANPIRVATAYK	823.4916-ANPIRVATAYK	LAQKAR	LAQK(1340.7452)AR	aleitner_M1012_004_26Syeast	40.4363	10.5	2.3	0.62	4.2	23	6	-3.3	1629	287	4.7	decoy	1	1	0	0	decoy	165	1	0	0	22661.1	SCHPO	Probable proteasome subunit beta type-3	48836.2	SCHPO	26S protease regulatory subunit 6A
784.8930	4	-3.8	VQAQLMKGYAGVEATGGTK	VQAQLM(Oxidation)K(1211.5823)GYAGVEATGGTK	KGSFGGSGSYK	K(2062.0405)GSFGGSGSYK	aleitner_M1012_004_26Syeast	61.8070	8.9	2.7	0.64	5.8	4.5	3	-3.3	1434	515	3.1	decoy	85	1	0	0	decoy	16	1	0	0	24409.7	PIG	Trypsin	48836.2	SCHPO	26S protease regulatory subunit 6A
498.7698	4	-7.8	GKELRVAQMTR	GK(687.3625)ELRVAQM(Oxidation)TR	MGSKK	MGSK(1441.7711)K	aleitner_M1012_004_26Syeast	32.9517	7.7	0.0	0.64	7.7	0.64	1	-2.7	536	158	3.2	decoy	287	1	0	0	decoy	164	1	0	0	48836.2	SCHPO	26S protease regulatory subunit 6A	45069.7	SCHPO	26S protease regulatory subunit 8 homolog
730.6553	4	-0.57	GDELLKGNIPGRAR	GDELLK(1423.7671)GNIPGRAR	QSGVSKTAERLK	Q(Gln->pyro-Glu)SGVSK(1632.8948)TAERLK	aleitner_M1012_004_26Syeast	65.4230	6.3	0.3	3.4	1.3	65	34	-3.0	830	326	5.0	decoy	119	1	0	0	decoy	137	1	0	0	48836.2	SCHPO	26S protease regulatory subunit 6A	45069.7	SCHPO	26S protease regulatory subunit 8 homolog
1451.0929	3	4.3	NIEKVAVIRGADSYK	Acetyl-NIEK(2646.3177)VAVIRGADSYK	KRDLLYSQDAYGPGSVSDPELAK	K(1841.9887)RDLLYSQDAYGPGSVSDPELAK	aleitner_M1012_004_26Syeast	63.4932	10.4	2.2	0.64	2.6	119	51	2.6	119	52	7.8	decoy	4	1	0	0	decoy	138	1	0	0	29337.7	SCHPO	Probable proteasome subunit beta type-2	43608.7	SCHPO	Probable 26S protease subunit rpt4
545.0502	4	-2.6	KATDMEIR	K(1197.6969)ATDM(Oxidation)EIR	SKVNITTLGK	SK(1116.5485)VNITTLGK	aleitner_M1012_004_26Syeast	51.3750	7.7	1.6	0.67	3.0	13	5	-3.3	663	238	4.7	decoy	122	1	0	0	decoy	175	1	0	0	45069.7	SCHPO	26S protease regulatory subunit 8 homolog	28277.2	SCHPO	Probable proteasome subunit alpha type-4
669.6093	4	-3.6	IKEATILTEEGIANR	IK(1017.5131)EATILTEEGIANR	MGTDLVGYR	1794.9727-M(Met-loss)GTDLVGYR	aleitner_M1012_004_26Syeast	56.9120	7.6	0.0	0.67	5.1	2.9	11	-0.2	65	93	7.8	decoy	229	1	0	0	decoy	1	1	0	0	27573.3	SCHPO	Probable proteasome subunit alpha type-5	30111.1	SCHPO	Probable proteasome subunit alpha type-6
1035.1954	3	-2.8	IKLAAGYKSSMLDVSR	IK(1348.6333)LAAGYKSSM(Oxidation)LDVSR	MVGGKGEGFEGK	M(Oxidation)VGGK(1892.0077)GEGFEGK	aleitner_M1012_004_26Syeast	73.9723	6.2	0.7	0.71	1.5	22	37	-3.3	719	605	4.7	decoy	319	1	0	0	decoy	376	1	0	0	47341.7	SCHPO	Probable 26S proteasome regulatory subunit rpn6	43608.7	SCHPO	Probable 26S protease subunit rpt4
583.8286	4	2.4	NGKDGLAKSIK	NGK(1201.6343)DGLAKSIK	GTLDKLDFR	GTLDK(1267.7136)LDFR	aleitner_M1012_004_26Syeast	56.1568	6.0	0.3	0.73	5.1	1.4	3	-5.0	1905	820	3.0	decoy	63	1	0	0	decoy	121	1	0	0	43101.5	HUMAN	Creatine kinase M-type	97999.6	SCHPO	26S proteasome regulatory subunit rpn1
567.3079	4	-8.8	KFASAMPVKR	K(1115.5896)FASAM(Oxidation)PVKR	KGLVMTGEK	K(1287.7009)GLVM(Oxidation)TGEK	aleitner_M1012_004_26Syeast	53.3825	7.8	2.1	0.75	3.1	19	6	-1.2	377	107	6.8	decoy	126	1	0	0	decoy	119	1	0	0	107277.4	SCHPO	26S proteasome regulatory subunit rpn2	27925.7	SCHPO	Probable proteasome subunit alpha type-3
741.6502	4	-6.6	YVLRKGLVMTGEK	YVLRK(1453.7527)GLVM(Oxidation)TGEK	KVDYIMLQYK	K(1646.9066)VDYIM(Oxidation)LQYK	aleitner_M1012_004_26Syeast	74.4757	9.2	2.0	0.76	1.4	50	67	-0.2	117	163	7.8	decoy	119	1	0	0	decoy	664	1	0	0	27925.7	SCHPO	Probable proteasome subunit alpha type-3	107277.4	SCHPO	26S proteasome regulatory subunit rpn2
887.6719	4	-1.3	NGKDGLAKSIK	NGK(2417.0176)DGLAKSIK	EDGADEEEQLEDNKMENLR	EDGADEEEQLEDNK(1267.7136)M(Oxidation)ENLR	aleitner_M1012_004_26Syeast	91.6663	9.4	3.8	0.75	1.9	93	37	1.6	113	44	9.6	decoy	63	1	0	0	decoy	181	1	0	0	43101.5	HUMAN	Creatine kinase M-type	48836.2	SCHPO	26S protease regulatory subunit 6A
602.9160	5	-4.0	KDVTIEDAEK	1862.9787-KDVTIEDAEK	VLMKARELPFCAFK	VLM(Oxidation)K(1284.6449)ARELPFC(Carbamidomethyl)AFK	aleitner_M1012_004_26Syeast	45.3965	7.2	2.0	0.76	3.5	11	4	-2.2	632	241	3.7	decoy	1	1	0	0	decoy	283	1	0	0	48965.5	SCHPO	26S protease regulatory subunit 7 homolog	46680.8	SCHPO	Probable 26S proteasome regulatory subunit rpn7
960.1904	3	1.5	GVPLKLALMLYTK	GVPLK(1431.6769)LALMLYTK	DLEGAEEFEKK	DLEGAEEFEK(1583.9361)K	aleitner_M1012_004_26Syeast	97.4598	13.1	4.3	0.80	8.8	6.1	1	-2.6	1322	463	5.4	decoy	261	1	0	0	decoy	74	1	0	0	43457.6	SCHPO	Probable 26S proteasome regulatory subunit rpn9	30111.1	SCHPO	Probable proteasome subunit alpha type-6
644.8589	4	-8.9	GVPLKLALMLYTK	GVPLK(1113.5666)LALM(Oxidation)LYTK	KAGSELSER	K(1599.9310)AGSELSER	aleitner_M1012_004_26Syeast	39.0312	7.9	2.2	1.4	1.6	87	45	-0.6	366	154	7.4	decoy	261	1	0	0	decoy	75	1	0	0	43457.6	SCHPO	Probable 26S proteasome regulatory subunit rpn9	30111.1	SCHPO	Probable proteasome subunit alpha type-6
578.0526	4	6.3	NIEKVAVIR	1267.5325-NIEKVAVIR	KYSGSCCAR	Acetyl-K(1178.7023)YSGSC(Carbamidomethyl)C(Carbamidomethyl)AR	aleitner_M1012_004_26Syeast	44.2835	7.0	2.0	0.81	5.0	2.8	1	-4.0	717	244	4.1	decoy	1	1	0	0	decoy	1	1	0	0	29337.7	SCHPO	Probable proteasome subunit beta type-2	43457.6	SCHPO	Probable 26S proteasome regulatory subunit rpn9
972.1687	3	5.3	KAVQSGVSQR	Acetyl-K(1812.8750)AVQSGVSQR	KVPRMQVTPTCLDD	K(1238.6619)VPRM(Oxidation)QVTPTC(Carbamidomethyl)LDD	aleitner_M1012_004_26Syeast	32.2040	7.8	2.2	0.81	2.5	31	24	-2.5	978	516	5.3	decoy	1	1	0	0	decoy	213	1	0	0	34572.3	SCHPO	26S proteasome regulatory subunit rpn11	24564.3	SCHPO	Probable proteasome subunit beta type-1
571.3011	4	-7.4	YKNRGTGSLIK	YK(1045.4936)NRGTGSLIK	NKICDMK	NK(1373.7667)IC(Carbamidomethyl)DMK	aleitner_M1012_004_26Syeast	73.2565	5.3	1.5	0.85	0.5	23	25	-3.2	298	225	4.8	decoy	216	1	0	0	decoy	186	1	0	0	26404.3	SCHPO	Probable proteasome subunit alpha type-2	34195.8	SCHPO	Ubiquitin carboxyl-terminal hydrolase 2
538.8825	5	6.3	KDVTIEDAEK	Acetyl-K(1500.7719)DVTIEDAEK	GKAASARATEVMR	GK(1326.6555)AASARATEVM(Oxidation)R	aleitner_M1012_004_26Syeast	43.8772	6.1	2.6	0.86	1.4	27	13	-3.3	852	334	4.7	decoy	1	1	0	0	decoy	51	1	0	0	48965.5	SCHPO	26S protease regulatory subunit 7 homolog	28031.7	SCHPO	Probable proteasome subunit alpha type-7
708.3454	3	-0.24	MFTKMFGEK	MFTK(988.4899)M(Oxidation)FGEK	DMSNKIK	DM(Oxidation)SNK(1271.5930)IK	aleitner_M1012_004_26Syeast	51.5288	4.9	2.9	0.87	1.1	14	3	0.1	30	6	7.0	decoy	148	1	0	0	decoy	317	1	0	0	48965.5	SCHPO	26S protease regulatory subunit 7 homolog	47341.7	SCHPO	Probable 26S proteasome regulatory subunit rpn6
541.2769	4	5.8	KYSGSCCAR	1073.6121-KYSGSC(Carbamidomethyl)C(Carbamidomethyl)AR	KSYQIAVK	K(1225.5220)SYQIAVK	aleitner_M1012_004_26Syeast	66.0535	9.3	4.7	0.88	4.6	13	2	1.5	80	14	7.9	decoy	1	1	0	0	decoy	455	1	0	0	43457.6	SCHPO	Probable 26S proteasome regulatory subunit rpn9	107277.4	SCHPO	26S proteasome regulatory subunit rpn2
499.2714	4	0.54	TGPEKVLVSMK	TGPEK(789.4021)VLVSM(Oxidation)K	KFDSR	K(1341.7214)FDSR	aleitner_M1012_004_26Syeast	46.3858	8.6	2.6	0.94	1.8	83	38	-1.2	599	205	6.8	decoy	208	1	0	0	decoy	308	1	0	0	26404.3	SCHPO	Probable proteasome subunit alpha type-2	43101.5	HUMAN	Creatine kinase M-type
559.1127	5	4.4	LGVHKAGVHSMHK	LGVHK(1374.7693)AGVHSM(Oxidation)HK	VLVSMKYKNR	VLVSMKYK(1553.8137)NR	aleitner_M1012_004_26Syeast	59.9862	8.6	3.6	1.5	3.5	36	11	-0.8	548	178	7.2	decoy	125	1	0	0	decoy	216	1	0	0	43101.5	HUMAN	Creatine kinase M-type	26404.3	SCHPO	Probable proteasome subunit alpha type-2
730.0006	5	9.8	LGKNPSAEVLMK	LGK(2343.2297)NPSAEVLM(Oxidation)K	LGHLDAMSEIKYGGLLLYGR	LGHLDAMSEIK(1439.7694)YGGLLLYGR	aleitner_M1012_004_26Syeast	98.9988	8.3	1.3	0.96	3.0	26	12	-2.7	885	401	5.3	decoy	376	1	0	0	decoy	206	1	0	0	48836.2	SCHPO	26S protease regulatory subunit 6A	43608.7	SCHPO	Probable 26S protease subunit rpt4
660.6835	3	3.4	KFASAMPVK	K(985.4903)FASAM(Oxidation)PVK	GKGGCEIK	GK(1131.5998)GGC(Carbamidomethyl)EIK	aleitner_M1012_004_26Syeast	71.5460	9.9	0.8	0.98	3.6	25	10	-1.7	393	143	6.3	decoy	126	1	0	0	decoy	294	1	0	0	107277.4	SCHPO	26S proteasome regulatory subunit rpn2	48965.5	SCHPO	26S protease regulatory subunit 7 homolog
569.8182	4	8.4	KFASAMPVK	K(1281.6929)FASAM(Oxidation)PVK	LEEGTQLAKR	LEEGTQLAK(1131.5998)R	aleitner_M1012_004_26Syeast	22.7407	4.7	1.8	1.7	-0.2	65	24	-3.1	564	181	4.9	decoy	126	1	0	0	decoy	43	1	0	0	107277.4	SCHPO	26S proteasome regulatory subunit rpn2	48965.5	SCHPO	26S protease regulatory subunit 7 homolog
698.7253	3	-7.9	KFASAMPVK	K(1099.6390)FASAM(Oxidation)PVK	KIATQFVR	K(1131.5998)IATQFVR	aleitner_M1012_004_26Syeast	95.6270	7.0	0.8	4.7	0.8	162	49	0.3	215	61	8.4	decoy	126	1	0	0	decoy	163	1	0	0	107277.4	SCHPO	26S proteasome regulatory subunit rpn2	48965.5	SCHPO	26S protease regulatory subunit 7 homolog
813.4202	3	-8.8	KNGDLGVGDAKYEFK	K(797.4396)NGDLGVGDAKYEFK	GKAASAR	GK(1777.8887)AASAR	aleitner_M1012_004_26Syeast	72.9883	7.7	0.0	0.98	7.7	0.98	1	-1.7	187	135	4.2	decoy	56	1	0	0	decoy	51	1	0	0	24564.3	SCHPO	Probable proteasome subunit beta type-1	28031.7	SCHPO	Probable proteasome subunit alpha type-7
569.8806	5	7.2	QQKGDTQFPNGEKGK	QQK(1183.5292)GDTQFPNGEKGK	CVDPERDR	1798.8850-C(Carbamidomethyl)VDPERDR	aleitner_M1012_004_26Syeast	26.4183	11.4	4.6	1.0	2.0	433	182	1.8	492	221	9.4	decoy	291	1	0	0	decoy	1	1	0	0	34572.3	SCHPO	26S proteasome regulatory subunit rpn11	34195.8	SCHPO	Ubiquitin carboxyl-terminal hydrolase 2
616.0615	4	1.1	MVGGKGEGFEGKMHTEV	MVGGKGEGFEGK(668.3857)MHTEV	DIKR	DIK(1929.8965)R	aleitner_M1012_004_26Syeast	36.3110	9.8	0.0	1.1	9.8	1.1	1	-4.3	4372	863	2.1	decoy	383	1	0	0	decoy	343	1	0	0	43608.7	SCHPO	Probable 26S protease subunit rpt4	45069.7	SCHPO	26S protease regulatory subunit 8 homolog
406.4349	5	0.30	TKNSDPLVR	TK(998.5760)NSDPLVR	KKQSGVSK	KK(1166.6295)QSGVSK	aleitner_M1012_004_26Syeast	17.0110	5.3	0.0	1.6	5.3	1.6	1	-5.9	3567	687	2.1	decoy	81	1	0	0	decoy	131	1	0	0	43608.7	SCHPO	Probable 26S protease subunit rpt4	45069.7	SCHPO	26S protease regulatory subunit 8 homolog
645.0902	4	2.9	QKCYILKMDR	QK(1222.6346)C(Carbamidomethyl)YILKMDR	KSGERYFAK	K(1491.7578)SGERYFAK	aleitner_M1012_004_26Syeast	45.8445	5.9	0.9	1.1	0.5	46	47	-0.5	93	86	5.4	decoy	395	1	0	0	decoy	31	1	0	0	50060.6	SCHPO	26S protease regulatory subunit 4 homolog	51618.9	SCHPO	26S proteasome regulatory subunit rpn5
542.9590	3	6.0	YKWQK	YK(874.4436)WQK	NESIFK	889.4698-NESIFK	aleitner_M1012_004_26Syeast	20.0473	4.0	1.5	1.1	0.9	10.0	9	-3.8	286	128	4.2	decoy	104	1	0	0	decoy	1	1	0	0	51618.9	SCHPO	26S proteasome regulatory subunit rpn5	27573.3	SCHPO	Probable proteasome subunit alpha type-5
799.9045	4	-9.9	YSFKIVEMGSAMLTK	YSFK(1491.7578)IVEMGSAMLTK	QKCYILKMDR	QK(1841.9307)C(Carbamidomethyl)YILKMDR	aleitner_M1012_004_26Syeast	76.9717	9.2	3.6	1.1	2.0	81	47	-0.2	300	132	7.2	decoy	157	1	0	0	decoy	395	1	0	0	27573.3	SCHPO	Probable proteasome subunit alpha type-5	50060.6	SCHPO	26S protease regulatory subunit 4 homolog
1035.1965	3	1.5	NESIFKGPIQQDPR	1474.7312-NESIFKGPIQQDPR	QKCYILKMDR	Q(Gln->pyro-Glu)K(1765.8999)C(Carbamidomethyl)YILKMDR	aleitner_M1012_004_26Syeast	88.2867	10.9	0.5	2.2	3.7	86	33	-0.8	847	298	7.2	decoy	1	1	0	0	decoy	395	1	0	0	27573.3	SCHPO	Probable proteasome subunit alpha type-5	50060.6	SCHPO	26S protease regulatory subunit 4 homolog
518.0005	4	-8.0	MGTDLVGYR	1041.5091-M(Oxidation)GTDLVGYR	DNSVGEKR	DNSVGEK(1164.5485)R	aleitner_M1012_004_26Syeast	64.3430	12.0	2.6	1.1	9.4	4.7	1	-4.0	7237	766	0.9	decoy	1	1	0	0	decoy	160	1	0	0	30111.1	SCHPO	Probable proteasome subunit alpha type-6	34572.3	SCHPO	26S proteasome regulatory subunit rpn11
685.6351	4	2.6	AVHVIIEGIEDGR	1331.7523-AVHVIIEGIEDGR	MPPKTVALPPK	M(Oxidation)PPK(1544.8199)TVALPPK	aleitner_M1012_004_26Syeast	61.1465	8.9	1.3	1.2	5.1	8.5	5	-2.7	517	263	5.3	decoy	1	1	0	0	decoy	319	1	0	0	35595.6	SCHPO	26S proteasome regulatory subunit rpn8	50060.6	SCHPO	26S protease regulatory subunit 4 homolog
633.0002	3	0.67	KATDMEIRK	K(789.4021)ATDM(Oxidation)EIRK	FDKSR	FDK(1244.6435)SR	aleitner_M1012_004_26Syeast	41.5218	10.5	1.1	1.2	9.4	2.0	1	-4.2	1158	385	2.7	decoy	122	1	0	0	decoy	239	1	0	0	45069.7	SCHPO	26S protease regulatory subunit 8 homolog	26539.6	SCHPO	Probable proteasome subunit alpha type-1
518.5632	4	1.7	KPYATQIK	K(1122.6761)PYATQIK	KLNRVEVK	K(1085.6121)LNRVEVK	aleitner_M1012_004_26Syeast	26.9608	5.9	0.1	4.5	0.5	124	29	-2.6	837	166	5.4	decoy	206	1	0	0	decoy	359	1	0	0	26539.6	SCHPO	Probable proteasome subunit alpha type-1	45069.7	SCHPO	26S protease regulatory subunit 8 homolog
745.0549	3	4.8	KFDSRVGIK	K(1183.5292)FDSRVGIK	CVDPERDR	1186.6710-C(Carbamidomethyl)VDPERDR	aleitner_M1012_004_26Syeast	64.8650	9.3	1.1	1.2	1.3	174	64	-0.1	413	145	8.0	decoy	308	1	0	0	decoy	1	1	0	0	43101.5	HUMAN	Creatine kinase M-type	34195.8	SCHPO	Ubiquitin carboxyl-terminal hydrolase 2
710.0415	3	4.6	GKHLASMQVR	GK(985.4903)HLASM(Oxidation)QVR	GKGGCEIK	GK(1279.6707)GGC(Carbamidomethyl)EIK	aleitner_M1012_004_26Syeast	81.9885	7.3	2.6	1.3	2.6	26	5	-0.8	226	73	6.8	decoy	7	1	0	0	decoy	294	1	0	0	28277.2	SCHPO	Probable proteasome subunit alpha type-4	48965.5	SCHPO	26S protease regulatory subunit 7 homolog
972.1373	3	4.0	LSSCMKESNIDTNHK	LSSC(Carbamidomethyl)M(Oxidation)K(1134.5856)ESNIDTNHK	ASNKPPPMR	ASNK(1916.8608)PPPMR	aleitner_M1012_004_26Syeast	84.9510	9.7	1.2	1.3	5.0	17	23	-3.3	1780	842	4.7	decoy	426	1	0	0	decoy	218	1	0	0	51618.9	SCHPO	26S proteasome regulatory subunit rpn5	27140.1	SCHPO	26S proteasome regulatory subunit rpn10
853.4778	3	-4.4	KLVRQPTYDIAER	K(969.5495)LVRQPTYDIAER	KTTDVLR	K(1725.9414)TTDVLR	aleitner_M1012_004_26Syeast	50.3540	8.2	1.6	1.3	6.6	3.2	1	-4.2	1871	432	3.8	decoy	129	1	0	0	decoy	82	1	0	0	48965.5	SCHPO	26S protease regulatory subunit 7 homolog	27925.7	SCHPO	Probable proteasome subunit alpha type-3
654.1394	4	-2.1	LLIKLVYLTK	LLIK(1409.7337)LVYLTK	EMIPNIAKNSR	EMIPNIAK(1340.8683)NSR	aleitner_M1012_004_26Syeast	57.7497	3.0	0.1	3.3	-0.2	31	40	-4.8	761	636	3.2	decoy	232	1	0	0	decoy	201	1	0	0	27925.7	SCHPO	Probable proteasome subunit alpha type-3	48965.5	SCHPO	26S protease regulatory subunit 7 homolog
630.0889	4	2.7	NYVPADLSAK	1439.7694-NYVPADLSAK	LGKNPSAEVLMK	LGK(1214.6183)NPSAEVLM(Oxidation)K	aleitner_M1012_004_26Syeast	22.6107	6.2	0.1	1.3	3.0	13	6	-4.8	3262	728	3.2	decoy	1	1	0	0	decoy	376	1	0	0	47341.7	SCHPO	Probable 26S proteasome regulatory subunit rpn6	48836.2	SCHPO	26S protease regulatory subunit 6A
686.8530	4	9.8	KDVTIEDAEK	Acetyl-K(1554.7685)DVTIEDAEK	RPRSEDARQMR	1326.6555-RPRSEDARQM(Oxidation)R	aleitner_M1012_004_26Syeast	77.6513	6.1	3.2	1.3	1.4	29	12	-1.7	223	136	4.7	decoy	1	1	0	0	decoy	1	1	0	0	48965.5	SCHPO	26S protease regulatory subunit 7 homolog	57346.7	SCHPO	Probable 26S proteasome regulatory subunit rpn3
707.6094	4	-9.1	RPRSEDARQMR	1409.7337-RPRSEDARQM(Oxidation)R	EMIPNIAKNSR	EMIPNIAK(1554.7685)NSR	aleitner_M1012_004_26Syeast	43.3703	6.2	0.1	1.9	3.0	14	13	-4.8	1951	660	3.2	decoy	1	1	0	0	decoy	201	1	0	0	57346.7	SCHPO	Probable 26S proteasome regulatory subunit rpn3	48965.5	SCHPO	26S protease regulatory subunit 7 homolog
955.7115	4	-9.1	IATQFVRIKAGMDNGGHYGMTCPR	IATQFVRIK(1123.5734)AGMDNGGHYGM(Oxidation)TC(Carbamidomethyl)PR	RPRSEDAR	2833.3462-RPRSEDAR	aleitner_M1012_004_26Syeast	91.9145	7.3	2.2	4.0	3.1	45	18	0.4	217	90	8.4	decoy	172	1	0	0	decoy	1	1	0	0	48965.5	SCHPO	26S protease regulatory subunit 7 homolog	57346.7	SCHPO	Probable 26S proteasome regulatory subunit rpn3
627.6824	3	7.3	QQAIVKQR	Q(Gln->pyro-Glu)QAIVK(927.4662)QR	KSNENAK	K(1090.6135)SNENAK	aleitner_M1012_004_26Syeast	86.8508	4.5	1.0	1.3	1.4	13	16	-4.9	1185	377	3.1	decoy	237	1	0	0	decoy	830	1	0	0	107277.4	SCHPO	26S proteasome regulatory subunit rpn2	97999.6	SCHPO	26S proteasome regulatory subunit rpn1
546.7003	5	-5.2	TKEADQLDVTMKPRK	TK(969.5495)EADQLDVTMKPRK	KTTDVLR	K(1896.9979)TTDVLR	aleitner_M1012_004_26Syeast	22.1240	7.0	2.4	1.3	0.8	80	31	-1.8	442	184	6.2	decoy	817	1	0	0	decoy	82	1	0	0	97999.6	SCHPO	26S proteasome regulatory subunit rpn1	27925.7	SCHPO	Probable proteasome subunit alpha type-3
646.6786	3	1.3	KPYATQIK	K(989.4674)PYATQIK	MSEMAKR	MSEMAK(1085.6121)R	aleitner_M1012_004_26Syeast	43.6652	7.3	1.7	1.4	5.1	5.4	2	-0.5	157	32	5.4	decoy	206	1	0	0	decoy	53	1	0	0	26539.6	SCHPO	Probable proteasome subunit alpha type-1	57346.7	SCHPO	Probable 26S proteasome regulatory subunit rpn3
717.3906	3	-4.8	GDELLKGNIPGRAR	GDELLK(654.3337)GNIPGRAR	NLDR	1632.8948-NLDR	aleitner_M1012_004_26Syeast	40.0395	8.0	0.0	1.5	8.0	1.5	1	-4.8	3026	512	3.2	decoy	119	1	0	0	decoy	1	1	0	0	48836.2	SCHPO	26S protease regulatory subunit 6A	50060.6	SCHPO	26S protease regulatory subunit 4 homolog
971.1285	3	-3.7	QKGASNGEEFLGHDRD	Q(Gln->pyro-Glu)K(1168.6088)GASNGEEFLGHDRD	SVGGNVITER	1879.8337-SVGGNVITER	aleitner_M1012_004_26Syeast	54.8747	10.1	0.4	1.5	1.5	160	45	0.6	262	79	8.6	decoy	483	1	0	0	decoy	1	1	0	0	57346.7	SCHPO	Probable 26S proteasome regulatory subunit rpn3	45069.7	SCHPO	26S protease regulatory subunit 8 homolog
421.0243	5	3.7	KGLVMTGEK	K(1122.5557)GLVM(Oxidation)TGEK	QLNQKDEK	Q(Gln->pyro-Glu)LNQK(1115.5896)DEK	aleitner_M1012_004_26Syeast	17.6428	5.8	0.9	1.5	3.6	6.5	4	-5.8	3653	788	2.2	decoy	119	1	0	0	decoy	348	1	0	0	27925.7	SCHPO	Probable proteasome subunit alpha type-3	48836.2	SCHPO	26S protease regulatory subunit 6A
550.7808	4	-3.9	KVPRMQVTPTCLDD	K(540.2908)VPRMQVTPTC(Carbamidomethyl)LDD	LDR	1796.8801-LDR	aleitner_M1012_004_26Syeast	51.0728	4.6	0.0	1.5	4.6	1.5	1	-5.9	4140	858	2.1	decoy	213	1	0	0	decoy	1	1	0	0	24564.3	SCHPO	Probable proteasome subunit beta type-1	43101.5	HUMAN	Creatine kinase M-type
926.7637	3	-0.64	MQESVKVFESDFDR	MQESVK(1061.4886)VFESDFDR	NKICDMK	NK(1853.8506)IC(Carbamidomethyl)DM(Oxidation)K	aleitner_M1012_004_26Syeast	38.0700	6.7	0.7	1.5	5.1	4.4	3	-3.9	1763	671	1.6	decoy	249	1	0	0	decoy	186	1	0	0	43553.4	SCHPO	26S protease regulatory subunit 6B homolog	34195.8	SCHPO	Ubiquitin carboxyl-terminal hydrolase 2
1042.5220	3	6.4	GKGGCEIKVPDTR	GK(1708.8052)GGC(Carbamidomethyl)EIKVPDTR	ICDMKVTEYEGVK	IC(Carbamidomethyl)DMK(1553.7872)VTEYEGVK	aleitner_M1012_004_26Syeast	75.6822	7.7	0.7	1.5	3.0	22	32	-3.3	825	716	4.7	decoy	294	1	0	0	decoy	191	1	0	0	48965.5	SCHPO	26S protease regulatory subunit 7 homolog	34195.8	SCHPO	Ubiquitin carboxyl-terminal hydrolase 2
887.8274	3	9.7	INLLKDEEDKVLMK	INLLK(957.5171)DEEDKVLM(Oxidation)K	QFSKSLK	Q(Gln->pyro-Glu)FSK(1840.9856)SLK	aleitner_M1012_004_26Syeast	39.7463	5.1	0.0	1.5	5.1	1.5	1	-1.7	187	98	4.2	decoy	274	1	0	0	decoy	264	1	0	0	46680.8	SCHPO	Probable 26S proteasome regulatory subunit rpn7	57346.7	SCHPO	Probable 26S proteasome regulatory subunit rpn3
692.0833	4	6.2	KYSGSCCAR	1676.8331-KYSGSC(Carbamidomethyl)C(Carbamidomethyl)AR	MFGEKGIASIDDIK	M(Oxidation)FGEK(1225.5220)GIASIDDIK	aleitner_M1012_004_26Syeast	88.4482	6.1	1.6	1.6	-0.2	120	81	-1.7	337	178	6.3	decoy	1	1	0	0	decoy	153	1	0	0	43457.6	SCHPO	Probable 26S proteasome regulatory subunit rpn9	48965.5	SCHPO	26S protease regulatory subunit 7 homolog
926.1550	3	5.1	SSLKYNETQDTHIIER	SSLK(842.4749)YNETQDTHIIER	LTEKSK	LTEK(2071.0222)SK	aleitner_M1012_004_26Syeast	71.0270	8.3	0.0	1.6	8.3	1.6	1	-4.8	2582	889	3.2	decoy	50	1	0	0	decoy	13	1	0	0	25082.6	SCHPO	Probable proteasome subunit beta type-6	43457.6	SCHPO	Probable 26S proteasome regulatory subunit rpn9
1390.3873	3	7.0	IGVLKPEGDADKCSPEENR	IGVLK(2055.1001)PEGDADKC(Carbamidomethyl)SPEENR	LNLVIFQKAGSDALDSAR	LNLVIFQK(2251.0791)AGSDALDSAR	aleitner_M1012_004_26Syeast	99.3635	8.4	4.1	1.6	3.7	37	10	-1.0	838	386	4.7	decoy	68	1	0	0	decoy	50	1	0	0	34195.8	SCHPO	Ubiquitin carboxyl-terminal hydrolase 2	27140.1	SCHPO	26S proteasome regulatory subunit rpn10
544.0770	5	8.8	KEFADR	1950.9431-KEFADR	NKICDMKVTEYEGVK	NKIC(Carbamidomethyl)DMK(902.4498)VTEYEGVK	aleitner_M1012_004_26Syeast	64.1355	8.2	0.9	2.2	3.5	43	18	-1.1	816	295	4.7	decoy	1	1	0	0	decoy	191	1	0	0	27140.1	SCHPO	26S proteasome regulatory subunit rpn10	34195.8	SCHPO	Ubiquitin carboxyl-terminal hydrolase 2
1004.5086	3	-4.7	EHQEKNLAKCPLSVEQAR	EHQEKNLAK(874.4436)C(Carbamidomethyl)PLSVEQAR	SNLFEK	2274.1427-SNLFEK	aleitner_M1012_004_26Syeast	96.8535	7.8	0.0	1.6	7.8	1.6	1	-2.7	985	446	3.2	decoy	405	1	0	0	decoy	1	1	0	0	47341.7	SCHPO	Probable 26S proteasome regulatory subunit rpn6	28031.7	SCHPO	Probable proteasome subunit alpha type-7
481.2626	4	-5.0	VAPSKINYR	VAPSK(874.4436)INYR	SNLFEK	1184.6554-SNLFEK	aleitner_M1012_004_26Syeast	19.2955	2.9	0.0	2.3	1.9	4.9	3	-5.5	1248	491	3.1	decoy	234	1	0	0	decoy	1	1	0	0	47341.7	SCHPO	Probable 26S proteasome regulatory subunit rpn6	28031.7	SCHPO	Probable proteasome subunit alpha type-7
434.4857	4	4.4	YGVAKEDR	YGVAK(797.4396)EDR	GKAASAR	GK(1074.5346)AASAR	aleitner_M1012_004_26Syeast	16.6972	7.8	1.0	1.7	4.5	19	8	0.9	259	66	5.4	decoy	229	1	0	0	decoy	51	1	0	0	28277.2	SCHPO	Probable proteasome subunit alpha type-4	28031.7	SCHPO	Probable proteasome subunit alpha type-7
866.1436	3	5.2	SNLFEK	1859.0200-SNLFEK	AVQVRGKHLASMQVR	Acetyl-AVQVRGK(874.4436)HLASMQVR	aleitner_M1012_004_26Syeast	77.3028	7.2	1.5	3.3	0.4	189	61	-0.6	344	110	6.8	decoy	1	1	0	0	decoy	7	1	0	0	28031.7	SCHPO	Probable proteasome subunit alpha type-7	28277.2	SCHPO	Probable proteasome subunit alpha type-4
572.6859	3	2.3	RPSIHIKR	RPSIHIK(709.4123)R	AVQVR	1143.6877-AVQVR	aleitner_M1012_004_26Syeast	34.2920	6.9	0.0	1.7	6.9	1.7	1	-2.7	615	187	5.3	decoy	24	1	0	0	decoy	1	1	0	0	50060.6	SCHPO	26S protease regulatory subunit 4 homolog	28277.2	SCHPO	Probable proteasome subunit alpha type-4
749.7460	3	0.16	KDVTIEDAEK	1099.6390-KDVTIEDAEK	KIATQFVR	K(1284.6449)IATQFVR	aleitner_M1012_004_26Syeast	76.0507	5.7	1.0	1.7	2.6	12	8	-3.8	610	408	4.2	decoy	1	1	0	0	decoy	163	1	0	0	48965.5	SCHPO	26S protease regulatory subunit 7 homolog	48965.5	SCHPO	26S protease regulatory subunit 7 homolog
691.6074	4	-7.1	ARITISLDFMK	1452.7137-ARITISLDFM(Oxidation)K	FDATKIAGYDSK	1447.7745-FDATKIAGYDSK	aleitner_M1012_004_26Syeast	51.6085	5.0	0.4	1.8	1.8	17	10	-4.8	1762	658	3.2	decoy	1	1	0	0	decoy	1	1	0	0	26539.6	SCHPO	Probable proteasome subunit alpha type-1	46680.8	SCHPO	Probable 26S proteasome regulatory subunit rpn7
500.4681	5	-8.3	QSGVSKTAERLK	Q(Gln->pyro-Glu)SGVSK(1211.6258)TAERLK	DKSIRGGEGR	DK(1423.7671)SIRGGEGR	aleitner_M1012_004_26Syeast	25.4650	8.1	0.8	1.8	3.0	53	11	-3.0	2814	473	5.1	decoy	137	1	0	0	decoy	252	1	0	0	45069.7	SCHPO	26S protease regulatory subunit 8 homolog	50060.6	SCHPO	26S protease regulatory subunit 4 homolog
586.6642	3	1.4	SVGGNVITER	726.4276-SVGGNVITER	KEKGK	K(1168.6088)EKGK	aleitner_M1012_004_26Syeast	27.5102	6.3	1.3	1.8	2.6	19	9	0.0	100	30	8.0	decoy	1	1	0	0	decoy	287	1	0	0	45069.7	SCHPO	26S protease regulatory subunit 8 homolog	51618.9	SCHPO	26S proteasome regulatory subunit rpn5
430.5995	3	-7.8	IKYAK	IK(667.4017)YAK	KLNR	K(759.4531)LNR	aleitner_M1012_004_26Syeast	29.9402	5.9	0.4	2.2	5.2	3.4	2	-0.9	170	48	5.0	decoy	416	1	0	0	decoy	359	1	0	0	51618.9	SCHPO	26S proteasome regulatory subunit rpn5	45069.7	SCHPO	26S protease regulatory subunit 8 homolog
430.5998	3	-7.1	IKYAK	IK(667.4017)YAK	KLNR	K(759.4531)LNR	aleitner_M1012_004_26Syeast	30.4882	6.3	0.7	2.2	5.6	3.2	1	-3.0	395	128	2.9	decoy	416	1	0	0	decoy	359	1	0	0	51618.9	SCHPO	26S proteasome regulatory subunit rpn5	45069.7	SCHPO	26S protease regulatory subunit 8 homolog
430.5999	3	-6.9	KLNR	K(759.4531)LNR	IKYAK	IK(667.4017)YAK	aleitner_M1012_004_26Syeast	31.0118	4.3	0.1	2.3	1.2	13	4	0.5	19	6	5.2	decoy	359	1	0	0	decoy	416	1	0	0	45069.7	SCHPO	26S protease regulatory subunit 8 homolog	51618.9	SCHPO	26S proteasome regulatory subunit rpn5
579.9072	5	-4.7	KATDMEIR	K(1916.0329)ATDM(Oxidation)EIR	EIITEVYAVLQMKNK	EIITEVYAVLQMK(1116.5485)NK	aleitner_M1012_004_26Syeast	92.9340	5.6	0.5	3.9	1.3	60	23	-3.7	1411	472	4.3	decoy	122	1	0	0	decoy	333	1	0	0	45069.7	SCHPO	26S protease regulatory subunit 8 homolog	51618.9	SCHPO	26S proteasome regulatory subunit rpn5
828.1038	3	1.3	KNQIHALAR	K(1431.6769)NQIHALAR	DLEGAEEFEKK	DLEGAEEFEK(1187.6775)K	aleitner_M1012_004_26Syeast	79.7278	9.3	2.0	1.9	6.1	10	2	-2.2	836	485	3.2	decoy	207	1	0	0	decoy	74	1	0	0	34195.8	SCHPO	Ubiquitin carboxyl-terminal hydrolase 2	30111.1	SCHPO	Probable proteasome subunit alpha type-6
688.6609	3	-6.5	CVDPERDR	1017.5131-C(Carbamidomethyl)VDPERDR	MGTDLVGYR	1183.5292-M(Met-loss)GTDLVGYR	aleitner_M1012_004_26Syeast	70.1768	6.6	0.6	2.7	3.5	18	7	-4.3	2059	426	3.1	decoy	1	1	0	0	decoy	1	1	0	0	34195.8	SCHPO	Ubiquitin carboxyl-terminal hydrolase 2	30111.1	SCHPO	Probable proteasome subunit alpha type-6
732.3629	3	5.8	QQKGDTQFPNGEK	QQK(718.3538)GDTQFPNGEK	FDATK	1613.7686-FDATK	aleitner_M1012_004_26Syeast	83.9113	4.7	0.0	1.9	0.9	26	25	-4.3	927	362	5.8	decoy	291	1	0	0	decoy	1	1	0	0	34572.3	SCHPO	26S proteasome regulatory subunit rpn11	46680.8	SCHPO	Probable 26S proteasome regulatory subunit rpn7
602.0557	4	-8.0	GKAASARATEVMR	GK(1041.5091)AASARATEVM(Oxidation)R	DNSVGEKR	DNSVGEK(1500.7719)R	aleitner_M1012_004_26Syeast	52.0828	8.0	1.3	2.0	5.8	7.6	2	-3.7	2365	490	4.3	decoy	51	1	0	0	decoy	160	1	0	0	28031.7	SCHPO	Probable proteasome subunit alpha type-7	34572.3	SCHPO	26S proteasome regulatory subunit rpn11
1066.2052	3	-5.8	AKVQYDFDQLGK	AK(1784.8978)VQYDFDQLGK	TKEADQLDVTMKPR	TK(1548.7824)EADQLDVTM(Oxidation)KPR	aleitner_M1012_004_26Syeast	76.9413	9.2	0.7	2.0	1.4	181	67	0.4	321	113	7.8	decoy	170	1	0	0	decoy	817	1	0	0	51618.9	SCHPO	26S proteasome regulatory subunit rpn5	97999.6	SCHPO	26S proteasome regulatory subunit rpn1
505.2754	5	-2.2	KDVTIEDAEK	1374.7693-KDVTIEDAEK	VLVSMKYKNR	VLVSMK(1284.6449)YKNR	aleitner_M1012_004_26Syeast	28.3582	6.0	1.5	2.0	1.6	44	15	-3.3	1352	340	4.4	decoy	1	1	0	0	decoy	214	1	0	0	48965.5	SCHPO	26S protease regulatory subunit 7 homolog	26404.3	SCHPO	Probable proteasome subunit alpha type-2
1035.1953	3	-7.7	QQKGDTQFPNGEKGK	QQK(1441.7711)GDTQFPNGEKGK	GKELRVAQMTR	GK(1798.8850)ELRVAQM(Oxidation)TR	aleitner_M1012_004_26Syeast	89.8387	9.2	1.3	2.1	1.3	230	91	-0.1	531	199	7.9	decoy	291	1	0	0	decoy	287	1	0	0	34572.3	SCHPO	26S proteasome regulatory subunit rpn11	48836.2	SCHPO	26S protease regulatory subunit 6A
1035.1959	3	-7.1	GKELRVAQMTR	GK(1798.8850)ELRVAQM(Oxidation)TR	QQKGDTQFPNGEKGK	QQK(1441.7711)GDTQFPNGEKGK	aleitner_M1012_004_26Syeast	93.7837	8.5	2.1	3.0	2.5	83	30	-0.3	395	196	6.0	decoy	287	1	0	0	decoy	291	1	0	0	48836.2	SCHPO	26S protease regulatory subunit 6A	34572.3	SCHPO	26S proteasome regulatory subunit rpn11
489.2556	3	9.1	NKICDMK	NK(541.3112)IC(Carbamidomethyl)DM(Oxidation)K	EKK	EK(1061.4886)K	aleitner_M1012_004_26Syeast	20.4010	3.5	0.0	2.1	3.5	2.1	1	-5.9	2161	227	2.1	decoy	186	1	0	0	decoy	197	1	0	0	34195.8	SCHPO	Ubiquitin carboxyl-terminal hydrolase 2	26539.6	SCHPO	Probable proteasome subunit alpha type-1
653.6816	3	8.2	SVGGNVITER	927.4662-SVGGNVITER	KSNENAK	K(1168.6088)SNENAK	aleitner_M1012_004_26Syeast	99.4390	4.9	1.9	2.2	2.4	12	3	-3.4	718	191	4.7	decoy	1	1	0	0	decoy	830	1	0	0	45069.7	SCHPO	26S protease regulatory subunit 8 homolog	97999.6	SCHPO	26S proteasome regulatory subunit rpn1
499.5413	4	4.4	DGEIRAK	1206.7085-DGEIRAK	ATQPIAKGRK	ATQPIAK(925.4869)GRK	aleitner_M1012_004_26Syeast	33.2923	7.2	1.6	2.2	4.0	12	3	-1.1	177	59	1.7	decoy	1	1	0	0	decoy	13	1	0	0	43553.4	SCHPO	26S protease regulatory subunit 6B homolog	48836.2	SCHPO	26S protease regulatory subunit 6A
645.0348	3	-7.9	KFASAMPVKR	KFASAM(Oxidation)PVK(782.4650)R	KVDRK	K(1287.7009)VDRK	aleitner_M1012_004_26Syeast	13.7163	5.2	0.1	2.3	3.6	6.2	2	-1.7	164	60	4.2	decoy	134	1	0	0	decoy	24	1	0	0	107277.4	SCHPO	26S proteasome regulatory subunit rpn2	46680.8	SCHPO	Probable 26S proteasome regulatory subunit rpn7
825.1063	3	-6.0	KGLVMTGEKDQSTNR	K(793.4810)GLVM(Oxidation)TGEKDQSTNR	RPQKK	RPQK(1816.8989)K	aleitner_M1012_004_26Syeast	36.0808	8.3	0.0	2.3	8.3	2.3	1	-1.7	411	182	6.3	decoy	119	1	0	0	decoy	41	1	0	0	27925.7	SCHPO	Probable proteasome subunit alpha type-3	28031.7	SCHPO	Probable proteasome subunit alpha type-7
833.1204	3	-0.66	KVDYIMLQYK	K(1196.6513)VDYIMLQYK	KAVQSGVSQR	1437.7578-KAVQSGVSQR	aleitner_M1012_004_26Syeast	86.0388	4.5	0.7	2.4	-1.7	109	126	-1.8	116	143	6.2	decoy	664	1	0	0	decoy	1	1	0	0	107277.4	SCHPO	26S proteasome regulatory subunit rpn2	34572.3	SCHPO	26S proteasome regulatory subunit rpn11
1153.9618	3	-9.5	LNTDLKAGLFAYNIKYFK	LNTDLK(1340.7452)AGLFAYNIKYFK	ANPIRVATAYK	2256.2194-ANPIRVATAYK	aleitner_M1012_004_26Syeast	91.6798	6.7	0.5	2.4	2.0	49	12	-3.3	1469	530	4.7	decoy	116	1	0	0	decoy	1	1	0	0	21967.5	SCHPO	Probable proteasome subunit beta type-4	22661.1	SCHPO	Probable proteasome subunit beta type-3
993.5079	3	9.3	KDAVVAWEQTVNEMK	K(1214.6183)DAVVAWEQTVNEM(Oxidation)K	NYVPADLSAK	1900.9241-NYVPADLSAK	aleitner_M1012_004_26Syeast	87.5262	7.8	0.8	2.5	4.7	17	10	-2.8	1817	516	5.3	decoy	528	1	0	0	decoy	1	1	0	0	97999.6	SCHPO	26S proteasome regulatory subunit rpn1	47341.7	SCHPO	Probable 26S proteasome regulatory subunit rpn6
846.1403	3	-2.6	TGPEKVLVSMK	TGPEK(1331.7523)VLVSM(Oxidation)K	MPPKTVALPPK	M(Oxidation)PPK(1341.7214)TVALPPK	aleitner_M1012_004_26Syeast	92.8515	6.2	1.0	2.8	5.2	5.1	1	-5.0	2440	774	3.1	decoy	208	1	0	0	decoy	319	1	0	0	26404.3	SCHPO	Probable proteasome subunit alpha type-2	50060.6	SCHPO	26S protease regulatory subunit 4 homolog
518.2708	4	-9.0	ASNKPPPMR	ASNK(1072.5553)PPPMR	QFVTSKSR	Q(Gln->pyro-Glu)FVTSK(1134.5856)SR	aleitner_M1012_004_26Syeast	45.0713	8.0	1.5	2.8	6.5	7.5	1	-5.3	18458	890	1.5	decoy	218	1	0	0	decoy	125	1	0	0	27140.1	SCHPO	26S proteasome regulatory subunit rpn10	22661.1	SCHPO	Probable proteasome subunit beta type-3
1097.8707	3	-4.9	MQESVKVFESDFDRDR	M(Oxidation)QESVK(1287.7009)VFESDFDRDR	KFASAMPVKR	K(2140.9735)FASAM(Oxidation)PVKR	aleitner_M1012_004_26Syeast	67.3300	8.8	0.6	2.8	2.5	91	40	0.4	290	135	6.3	decoy	249	1	0	0	decoy	126	1	0	0	43553.4	SCHPO	26S protease regulatory subunit 6B homolog	107277.4	SCHPO	26S proteasome regulatory subunit rpn2
589.0748	4	6.4	KELNVGIYSGAEHAR	K(709.4123)ELNVGIYSGAEHAR	AVQVR	1780.9108-AVQVR	aleitner_M1012_004_26Syeast	40.9935	5.5	1.2	2.9	3.5	11	3	-4.9	2602	600	3.1	decoy	43	1	0	0	decoy	1	1	0	0	28277.2	SCHPO	Probable proteasome subunit alpha type-4	28277.2	SCHPO	Probable proteasome subunit alpha type-4
503.0618	5	-6.0	NESIFKGPIQQDPRR	726.3548-NESIFKGPIQQDPRR	DGEIR	1922.0010-DGEIR	aleitner_M1012_004_26Syeast	28.7963	5.5	0.0	2.9	4.5	5.7	3	-2.2	478	321	5.7	decoy	1	1	0	0	decoy	1	1	0	0	27573.3	SCHPO	Probable proteasome subunit alpha type-5	43553.4	SCHPO	26S protease regulatory subunit 6B homolog
706.0538	3	-3.5	GKELRVAQMTR	GK(827.4389)ELRVAQMTR	EKQASK	EK(1425.7762)QASK	aleitner_M1012_004_26Syeast	95.3527	4.7	0.3	3.0	1.6	23	9	-3.8	804	225	4.2	decoy	287	1	0	0	decoy	234	1	0	0	48836.2	SCHPO	26S protease regulatory subunit 6A	48836.2	SCHPO	26S protease regulatory subunit 6A
811.7581	3	3.7	KLLDEGANLVK	K(1233.5513)LLDEGANLVK	FGDEESEKR	FGDEESEK(1336.7602)R	aleitner_M1012_004_26Syeast	50.6250	4.1	0.0	3.1	1.4	24	7	-5.3	3751	738	2.7	decoy	28	1	0	0	decoy	261	1	0	0	46680.8	SCHPO	Probable 26S proteasome regulatory subunit rpn7	48836.2	SCHPO	26S protease regulatory subunit 6A
493.0424	4	1.9	GKEELVSK	GK(1079.6451)EELVSK	KARDIALR	K(1026.5597)ARDIALR	aleitner_M1012_004_26Syeast	32.6393	6.0	1.4	3.1	1.3	62	21	-3.3	1182	231	4.7	decoy	318	1	0	0	decoy	198	1	0	0	43101.5	HUMAN	Creatine kinase M-type	26539.6	SCHPO	Probable proteasome subunit alpha type-1
888.4520	3	5.1	LDRIRDDNPMFIDCK	755.4178-LDRIRDDNPMFIDC(Carbamidomethyl)K	DKSIR	DK(2044.9710)SIR	aleitner_M1012_004_26Syeast	56.9570	9.0	0.2	3.1	4.3	34	45	-1.7	740	492	6.3	decoy	1	1	0	0	decoy	252	1	0	0	43101.5	HUMAN	Creatine kinase M-type	50060.6	SCHPO	26S protease regulatory subunit 4 homolog
668.8658	4	5.5	NISKRFVDIR	NISK(1424.7048)RFVDIR	GRKGSFGGSGSYK	GRK(1384.7827)GSFGGSGSYK	aleitner_M1012_004_26Syeast	20.9908	6.0	1.3	3.1	1.2	71	26	-2.2	643	270	4.8	decoy	98	1	0	0	decoy	16	1	0	0	24564.3	SCHPO	Probable proteasome subunit beta type-1	48836.2	SCHPO	26S protease regulatory subunit 6A
558.8096	4	1.4	ELKDHIGLYGKER	ELK(674.3752)DHIGLYGKER	YAKR	YAK(1694.8992)R	aleitner_M1012_004_26Syeast	16.2305	3.9	0.0	3.2	3.9	3.2	1	-5.9	1399	798	2.1	decoy	67	1	0	0	decoy	419	1	0	0	25082.6	SCHPO	Probable proteasome subunit beta type-6	51618.9	SCHPO	26S proteasome regulatory subunit rpn5
668.7162	3	8.8	KAISVPR	K(1233.6281)AISVPR	YEFKLDGPK	YEFK(907.5491)LDGPK	aleitner_M1012_004_26Syeast	13.6102	4.5	0.4	3.2	2.5	12	3	-1.9	241	67	2.0	decoy	85	1	0	0	decoy	70	1	0	0	30111.1	SCHPO	Probable proteasome subunit alpha type-6	24564.3	SCHPO	Probable proteasome subunit beta type-1
664.6106	4	-4.0	KTTDVLR	K(1822.9425)TTDVLR	VQDINKLDQGALTDR	VQDINK(969.5495)LDQGALTDR	aleitner_M1012_004_26Syeast	48.7987	4.3	0.1	3.3	-1.1	119	126	-2.6	321	310	5.4	decoy	82	1	0	0	decoy	290	1	0	0	27925.7	SCHPO	Probable proteasome subunit alpha type-3	57346.7	SCHPO	Probable 26S proteasome regulatory subunit rpn3
503.2813	5	4.3	KSQCIVAFK	K(1431.7796)SQC(Carbamidomethyl)IVAFK	ARITISLDFMK	1217.6478-ARITISLDFMK	aleitner_M1012_004_26Syeast	52.0457	6.8	2.6	3.4	2.6	50	13	-3.9	3193	584	4.2	decoy	228	1	0	0	decoy	1	1	0	0	26539.6	SCHPO	Probable proteasome subunit alpha type-1	26539.6	SCHPO	Probable proteasome subunit alpha type-1
746.7104	3	5.8	DKRSQESDNPK	DK(934.4800)RSQESDNPK	KLEFFN	K(1440.6845)LEFFN	aleitner_M1012_004_26Syeast	75.0673	2.4	0.0	3.7	2.4	3.7	1	-3.8	262	164	4.2	decoy	176	1	0	0	decoy	404	1	0	0	30111.1	SCHPO	Probable proteasome subunit alpha type-6	46680.8	SCHPO	Probable 26S proteasome regulatory subunit rpn7
804.4487	3	2.6	DKSIRGGEGR	DK(1336.7602)SIRGGEGR	KLLDEGANLVK	K(1211.6258)LLDEGANLVK	aleitner_M1012_004_26Syeast	15.5320	5.9	0.4	3.7	1.2	159	69	-0.3	526	157	4.7	decoy	252	1	0	0	decoy	28	1	0	0	50060.6	SCHPO	26S protease regulatory subunit 4 homolog	46680.8	SCHPO	Probable 26S proteasome regulatory subunit rpn7
870.1782	4	-0.39	GKGGCEIKVPDTR	GK(2060.9659)GGC(Carbamidomethyl)EIKVPDTR	LDRIRDDNPMFIDCK	1553.7872-LDRIRDDNPM(Oxidation)FIDC(Carbamidomethyl)K	aleitner_M1012_004_26Syeast	54.9263	6.2	1.5	3.8	-1.7	418	200	-1.7	418	204	7.9	decoy	294	1	0	0	decoy	1	1	0	0	48965.5	SCHPO	26S protease regulatory subunit 7 homolog	43101.5	HUMAN	Creatine kinase M-type
826.4528	3	-1.3	KAGSELSERR	K(1344.7402)AGSELSERR	LLSNKKFDSR	LLSNK(1269.6677)KFDSR	aleitner_M1012_004_26Syeast	52.3682	4.5	1.4	3.9	1.4	29	12	-4.9	1739	514	3.1	decoy	75	1	0	0	decoy	307	1	0	0	30111.1	SCHPO	Probable proteasome subunit alpha type-6	43101.5	HUMAN	Creatine kinase M-type
918.8084	3	-2.3	QKGASNGEEFLGHDR	QK(1109.6445)GASNGEEFLGHDR	KGGADVLKGK	K(1781.8333)GGADVLKGK	aleitner_M1012_004_26Syeast	38.9292	8.2	0.8	3.9	6.6	9.2	3	-4.3	3171	757	3.7	decoy	483	1	0	0	decoy	42	1	0	0	57346.7	SCHPO	Probable 26S proteasome regulatory subunit rpn3	28031.7	SCHPO	Probable proteasome subunit alpha type-7
1538.8020	3	6.7	AFLHKKVAWAPYLGAEPLVSK	AFLHKK(2289.0486)VAWAPYLGAEPLVSK	MFFEYQAKELMWDELR	MFFEYQAK(2462.3726)ELM(Oxidation)WDELR	aleitner_M1012_004_26Syeast	98.8963	6.4	1.0	4.0	3.2	41	26	-1.4	1199	649	3.2	decoy	190	1	0	0	decoy	162	1	0	0	97999.6	SCHPO	26S proteasome regulatory subunit rpn1	22661.1	SCHPO	Probable proteasome subunit beta type-3
703.0547	3	7.9	MGTDLVGYR	1079.6451-M(Oxidation)GTDLVGYR	KARDIALR	K(1164.5485)ARDIALR	aleitner_M1012_004_26Syeast	46.3715	7.7	0.4	4.0	7.3	4.8	1	-4.8	1478	634	0.4	decoy	1	1	0	0	decoy	198	1	0	0	30111.1	SCHPO	Probable proteasome subunit alpha type-6	26539.6	SCHPO	Probable proteasome subunit alpha type-1
718.3936	3	-3.9	GKHLASMQVR	GK(1026.5597)HLASMQVR	GKEELVSK	GK(1263.6758)EELVSK	aleitner_M1012_004_26Syeast	72.6553	4.1	1.2	4.1	1.0	33	11	-3.8	843	231	4.2	decoy	7	1	0	0	decoy	318	1	0	0	28277.2	SCHPO	Probable proteasome subunit alpha type-4	43101.5	HUMAN	Creatine kinase M-type
1035.1973	3	-7.7	LGKNPSAEVLMK	LGK(1800.8928)NPSAEVLM(Oxidation)K	KSNENAKELENMLK	K(1439.7694)SNENAKELENM(Oxidation)LK	aleitner_M1012_004_26Syeast	97.4813	5.6	0.6	4.2	1.9	49	18	-4.3	2930	857	3.7	decoy	376	1	0	0	decoy	830	1	0	0	48836.2	SCHPO	26S protease regulatory subunit 6A	97999.6	SCHPO	26S proteasome regulatory subunit rpn1
818.7598	3	-7.6	AEIVDPSAKQTVEEDAVR	AEIVDPSAK(497.2962)QTVEEDAVR	GKR	GK(2094.0481)R	aleitner_M1012_004_26Syeast	44.4080	8.4	0.0	4.2	8.4	4.2	1	-4.8	5158	853	3.2	decoy	443	1	0	0	decoy	291	1	0	0	107277.4	SCHPO	26S proteasome regulatory subunit rpn2	51618.9	SCHPO	26S proteasome regulatory subunit rpn5
764.0510	3	-4.3	KDVTIEDAEK	Acetyl-K(1100.5536)DVTIEDAEK	KATDMEIR	K(1326.6555)ATDMEIR	aleitner_M1012_004_26Syeast	70.6870	9.9	4.3	4.2	3.4	82	17	-1.1	644	190	6.5	decoy	1	1	0	0	decoy	122	1	0	0	48965.5	SCHPO	26S protease regulatory subunit 7 homolog	45069.7	SCHPO	26S protease regulatory subunit 8 homolog
526.2870	4	2.5	IDGKRMQQLPK	IDGK(772.3902)RM(Oxidation)QQLPK	AKCTR	AK(1466.7915)C(Carbamidomethyl)TR	aleitner_M1012_004_26Syeast	28.0703	3.0	0.0	4.4	3.0	4.4	1	-3.8	819	213	4.2	decoy	136	1	0	0	decoy	15	1	0	0	50060.6	SCHPO	26S protease regulatory subunit 4 homolog	25082.6	SCHPO	Probable proteasome subunit beta type-6
671.8656	4	-9.1	KGGADVLK	K(1896.9979)GGADVLK	TKEADQLDVTMKPRK	TK(924.5280)EADQLDVTMKPRK	aleitner_M1012_004_26Syeast	67.8080	7.0	0.5	4.5	3.6	36	16	2.4	75	34	3.4	decoy	42	1	0	0	decoy	817	1	0	0	28031.7	SCHPO	Probable proteasome subunit alpha type-7	97999.6	SCHPO	26S proteasome regulatory subunit rpn1
1007.1852	3	-5.7	KLLDEGANLVK	K(1819.8588)LLDEGANLVK	YGVAKEDRGNSEETK	YGVAK(1336.7602)EDRGNSEETK	aleitner_M1012_004_26Syeast	75.2020	9.8	0.6	4.5	3.5	85	97	-1.7	964	746	6.3	decoy	28	1	0	0	decoy	229	1	0	0	46680.8	SCHPO	Probable 26S proteasome regulatory subunit rpn7	28277.2	SCHPO	Probable proteasome subunit alpha type-4
481.7741	4	4.9	NKAVYEYLR	NK(768.4494)AVYEYLR	EKKAR	EKK(1292.6765)AR	aleitner_M1012_004_26Syeast	27.8087	4.1	0.0	4.5	4.1	4.5	1	-5.9	5482	587	2.1	decoy	335	1	0	0	decoy	198	1	0	0	51618.9	SCHPO	26S proteasome regulatory subunit rpn5	26539.6	SCHPO	Probable proteasome subunit alpha type-1
776.7606	3	-4.8	ARITISLDFMK	1017.5648-ARITISLDFM(Oxidation)K	YKWQKK	YKWQK(1447.7745)K	aleitner_M1012_004_26Syeast	97.8043	4.5	0.6	5.0	1.8	31	7	-5.3	3981	773	2.7	decoy	1	1	0	0	decoy	107	1	0	0	26539.6	SCHPO	Probable proteasome subunit alpha type-1	51618.9	SCHPO	26S proteasome regulatory subunit rpn5
697.0988	3	9.0	KLAIALTYVK	K(969.5495)LAIALTYVK	KTTDVLR	K(1256.7744)TTDVLR	aleitner_M1012_004_26Syeast	25.2953	3.7	0.0	4.6	3.7	4.6	1	-4.8	1710	397	1.1	decoy	11	1	0	0	decoy	82	1	0	0	47341.7	SCHPO	Probable 26S proteasome regulatory subunit rpn6	27925.7	SCHPO	Probable proteasome subunit alpha type-3
727.7388	3	-3.7	GKEELVSKFPPK	GK(822.4422)EELVSKFPPK	KHCIK	K(1495.8286)HC(Carbamidomethyl)IK	aleitner_M1012_004_26Syeast	83.6123	5.5	0.3	4.9	4.6	8.3	3	-3.9	1167	317	4.1	decoy	318	1	0	0	decoy	202	1	0	0	43101.5	HUMAN	Creatine kinase M-type	45069.7	SCHPO	26S protease regulatory subunit 8 homolog
838.1327	3	-6.3	GDELLKGNIPGRAR	GDELLK(1016.5655)GNIPGRAR	EKYKVGR	EK(1632.8948)YKVGR	aleitner_M1012_004_26Syeast	53.0472	6.2	1.6	4.9	3.1	29	4	-0.7	255	62	5.2	decoy	119	1	0	0	decoy	106	1	0	0	48836.2	SCHPO	26S protease regulatory subunit 6A	28031.7	SCHPO	Probable proteasome subunit alpha type-7
