# Supplementary material for: ECL: an exhaustive search tool for the identification of cross-linked peptides using whole database
Source: BMC Bioinformatics. 2016 May 20;17:217. doi: 10.1186/s12859-016-1073-y (PMC4874008; doi:10.1186/s12859-016-1073-y)
Supplement: Additional file 2 — Detailed results of synthetic peptides and 26S Proteasome samples. (ZIP 4432 kb) [file 12859_2016_1073_MOESM2_ESM.zip › Detailed_results/26Syeast_database/ProteinProspector/aleitner_M1012_005_26Syeast.xls]

m/z	z	ppm	DB Peptide 1	Peptide 1	DB Peptide 2	Peptide 2	Fraction	RT	Score	Score Diff	Expect	Sc 1	Exp 1	Rk 1	Sc 2	Exp 2	Rk 2	L Sc	Acc #	XLink AA 1	Intra 1	Inter 1	Decoy 1	Acc #	XLink AA 2	Intra 2	Inter 2	Decoy 2	Protein MW	Species	Protein Name	Protein MW	Species	Protein Name
773.0875	3	0.043	KIYNEYPPTK	K(1064.5906)IYNEYPPTK	YKVNLYK	YK(1389.7180)VNLYK	aleitner_M1012_005_26Syeast	43.3893	41.5	14.9	3.0e-8	26.6	1.1e-4	1	13.8	0.13	2	21.2	O94579	99	1	0	0	Q9Y7T8	70	1	0	0	26404.3	SCHPO	Probable proteasome subunit alpha type-2	22661.1	SCHPO	Probable proteasome subunit beta type-3
773.0899	3	3.2	KIYNEYPPTK	K(1064.5906)IYNEYPPTK	YKVNLYK	YK(1389.7180)VNLYK	aleitner_M1012_005_26Syeast	41.8287	43.4	12.4	4.7e-8	31.0	3.3e-5	1	8.7	4.5	3	15.6	O94579	99	1	0	0	Q9Y7T8	70	1	0	0	26404.3	SCHPO	Probable proteasome subunit alpha type-2	22661.1	SCHPO	Probable proteasome subunit beta type-3
773.0919	3	5.7	KIYNEYPPTK	K(1064.5906)IYNEYPPTK	YKVNLYK	YK(1389.7180)VNLYK	aleitner_M1012_005_26Syeast	40.8010	37.8	14.0	3.4e-7	23.8	7.1e-4	1	8.1	3.7	2	16.1	O94579	99	1	0	0	Q9Y7T8	70	1	0	0	26404.3	SCHPO	Probable proteasome subunit alpha type-2	22661.1	SCHPO	Probable proteasome subunit beta type-3
580.0683	4	1.5	KIYNEYPPTK	K(1064.5906)IYNEYPPTK	YKVNLYK	YK(1389.7180)VNLYK	aleitner_M1012_005_26Syeast	41.3433	32.9	9.3	8.1e-7	23.6	1.9e-4	1	4.5	15	8	12.5	O94579	99	1	0	0	Q9Y7T8	70	1	0	0	26404.3	SCHPO	Probable proteasome subunit alpha type-2	22661.1	SCHPO	Probable proteasome subunit beta type-3
773.0894	3	2.5	KIYNEYPPTK	K(1064.5906)IYNEYPPTK	YKVNLYK	YK(1389.7180)VNLYK	aleitner_M1012_005_26Syeast	42.3558	40.0	12.4	1.5e-6	27.6	6.2e-4	1	6.5	17	5	14.5	O94579	99	1	0	0	Q9Y7T8	70	1	0	0	26404.3	SCHPO	Probable proteasome subunit alpha type-2	22661.1	SCHPO	Probable proteasome subunit beta type-3
773.0905	3	3.9	KIYNEYPPTK	K(1064.5906)IYNEYPPTK	YKVNLYK	YK(1389.7180)VNLYK	aleitner_M1012_005_26Syeast	42.8747	35.8	9.3	1.9e-6	26.5	2.5e-4	1	5.5	15	9	11.4	O94579	99	1	0	0	Q9Y7T8	70	1	0	0	26404.3	SCHPO	Probable proteasome subunit alpha type-2	22661.1	SCHPO	Probable proteasome subunit beta type-3
773.0895	3	2.6	KIYNEYPPTK	K(1064.5906)IYNEYPPTK	YKVNLYK	YK(1389.7180)VNLYK	aleitner_M1012_005_26Syeast	41.3110	40.0	12.4	8.2e-6	27.6	0.0018	1	8.6	7.5	3	16.6	O94579	99	1	0	0	Q9Y7T8	70	1	0	0	26404.3	SCHPO	Probable proteasome subunit alpha type-2	22661.1	SCHPO	Probable proteasome subunit beta type-3
580.0692	4	3.1	KIYNEYPPTK	K(1064.5906)IYNEYPPTK	YKVNLYK	YK(1389.7180)VNLYK	aleitner_M1012_005_26Syeast	41.8620	30.9	11.8	3.0e-5	19.1	0.016	1	4.4	43	15	11.8	O94579	99	1	0	0	Q9Y7T8	70	1	0	0	26404.3	SCHPO	Probable proteasome subunit alpha type-2	22661.1	SCHPO	Probable proteasome subunit beta type-3
580.0687	4	2.2	KIYNEYPPTK	K(1064.5906)IYNEYPPTK	YKVNLYK	YK(1389.7180)VNLYK	aleitner_M1012_005_26Syeast	42.9123	30.3	6.2	4.9e-5	24.1	0.0011	1	0.3	146	61	8.3	O94579	99	1	0	0	Q9Y7T8	70	1	0	0	26404.3	SCHPO	Probable proteasome subunit alpha type-2	22661.1	SCHPO	Probable proteasome subunit beta type-3
580.0677	4	0.48	KIYNEYPPTK	K(1064.5906)IYNEYPPTK	YKVNLYK	YK(1389.7180)VNLYK	aleitner_M1012_005_26Syeast	40.8197	23.3	9.3	6.6e-5	14.0	0.020	1	3.4	14	7	11.4	O94579	99	1	0	0	Q9Y7T8	70	1	0	0	26404.3	SCHPO	Probable proteasome subunit alpha type-2	22661.1	SCHPO	Probable proteasome subunit beta type-3
580.0687	4	2.2	KIYNEYPPTK	K(1064.5906)IYNEYPPTK	YKVNLYK	YK(1389.7180)VNLYK	aleitner_M1012_005_26Syeast	42.3913	19.4	6.5	2.4e-4	12.9	0.017	1	-1.4	183	75	6.5	O94579	99	1	0	0	Q9Y7T8	70	1	0	0	26404.3	SCHPO	Probable proteasome subunit alpha type-2	22661.1	SCHPO	Probable proteasome subunit beta type-3
580.0687	4	2.2	KIYNEYPPTK	K(1064.5906)IYNEYPPTK	YKVNLYK	YK(1389.7180)VNLYK	aleitner_M1012_005_26Syeast	43.4243	21.2	7.8	3.1e-4	13.4	0.034	1	1.9	35	12	9.9	O94579	99	1	0	0	Q9Y7T8	70	1	0	0	26404.3	SCHPO	Probable proteasome subunit alpha type-2	22661.1	SCHPO	Probable proteasome subunit beta type-3
1165.5698	3	2.6	SEAAEFEYKNGYPMPCDVLAK	SEAAEFEYK(1075.5914)NGYPMPC(Carbamidomethyl)DVLAK	KVAQTTYK	K(2556.1553)VAQTTYK	aleitner_M1012_005_26Syeast	52.2960	40.6	21.8	9.3e-8	18.8	0.019	1	13.9	0.29	4	21.8	O94517	102	1	0	0	O94579	91	1	0	0	26539.6	SCHPO	Probable proteasome subunit alpha type-1	26404.3	SCHPO	Probable proteasome subunit alpha type-2
874.4302	4	3.8	SEAAEFEYKNGYPMPCDVLAK	SEAAEFEYK(1075.5914)NGYPMPC(Carbamidomethyl)DVLAK	KVAQTTYK	K(2556.1553)VAQTTYK	aleitner_M1012_005_26Syeast	52.8067	39.4	15.2	9.9e-8	24.2	4.2e-4	1	9.6	1.3	4	17.3	O94517	102	1	0	0	O94579	91	1	0	0	26539.6	SCHPO	Probable proteasome subunit alpha type-1	26404.3	SCHPO	Probable proteasome subunit alpha type-2
874.4298	4	3.3	SEAAEFEYKNGYPMPCDVLAK	SEAAEFEYK(1075.5914)NGYPMPC(Carbamidomethyl)DVLAK	KVAQTTYK	K(2556.1553)VAQTTYK	aleitner_M1012_005_26Syeast	52.2763	25.5	14.0	2.0e-5	11.5	0.092	1	8.1	0.71	4	16.1	O94517	102	1	0	0	O94579	91	1	0	0	26539.6	SCHPO	Probable proteasome subunit alpha type-1	26404.3	SCHPO	Probable proteasome subunit alpha type-2
878.4309	4	6.0	KVAQTTYK	K(2572.1502)VAQTTYK	SEAAEFEYKNGYPMPCDVLAK	SEAAEFEYK(1075.5914)NGYPM(Oxidation)PC(Carbamidomethyl)DVLAK	aleitner_M1012_005_26Syeast	48.8783	15.3	9.5	0.0051	4.4	7.1	5	3.2	16	9	10.9	O94579	91	1	0	0	O94517	102	1	0	0	26404.3	SCHPO	Probable proteasome subunit alpha type-2	26539.6	SCHPO	Probable proteasome subunit alpha type-1
878.4287	4	3.5	KVAQTTYK	K(2572.1502)VAQTTYK	SEAAEFEYKNGYPMPCDVLAK	SEAAEFEYK(1075.5914)NGYPM(Oxidation)PC(Carbamidomethyl)DVLAK	aleitner_M1012_005_26Syeast	49.7195	8.8	0.6	0.034	1.3	9.4	22	-0.5	36	68	7.5	O94579	91	1	0	0	O94517	102	1	0	0	26404.3	SCHPO	Probable proteasome subunit alpha type-2	26539.6	SCHPO	Probable proteasome subunit alpha type-1
714.0527	3	-3.4	KVAQTTYKK	K(1073.5254)VAQTTYKK	MSQARGFDR	1203.6863-M(Met-loss)SQARGFDR	aleitner_M1012_005_26Syeast	87.4278	3.6	0.4	1.6	0.0	21	11	-3.3	221	168	4.7	O94579	91	1	0	0	O94517	1	1	0	0	26404.3	SCHPO	Probable proteasome subunit alpha type-2	26539.6	SCHPO	Probable proteasome subunit alpha type-1
1103.8473	3	-0.50	KILFENPDEATK	K(1904.7921)ILFENPDEATK	GNQKFSSTADYMNMSS	GNQK(1541.7977)FSSTADYMNMSS	aleitner_M1012_005_26Syeast	58.5227	29.4	12.5	4.5e-7	16.9	0.0014	1	4.5	4.2	5	12.5	P36612	357	1	0	0	O42931	426	1	0	0	50060.6	SCHPO	26S protease regulatory subunit 4 homolog	48965.5	SCHPO	26S protease regulatory subunit 7 homolog
772.0954	3	2.7	KILFENPDEATK	K(909.5284)ILFENPDEATK	VVKGNQK	VVK(1541.7977)GNQK	aleitner_M1012_005_26Syeast	37.4423	30.9	5.1	4.9e-6	25.8	7.7e-5	1	-0.7	122	81	7.3	P36612	357	1	0	0	O42931	422	1	0	0	50060.6	SCHPO	26S protease regulatory subunit 4 homolog	48965.5	SCHPO	26S protease regulatory subunit 7 homolog
579.3231	4	2.3	KILFENPDEATK	K(909.5284)ILFENPDEATK	VVKGNQK	VVK(1541.7977)GNQK	aleitner_M1012_005_26Syeast	37.4777	22.3	2.0	6.2e-4	19.2	0.0031	2	-4.9	835	718	3.1	P36612	357	1	0	0	O42931	422	1	0	0	50060.6	SCHPO	26S protease regulatory subunit 4 homolog	48965.5	SCHPO	26S protease regulatory subunit 7 homolog
618.3472	4	0.23	KILFENPDEATKR	K(909.5284)ILFENPDEATKR	VVKGNQK	VVK(1697.8988)GNQK	aleitner_M1012_005_26Syeast	34.4560	13.4	3.1	0.0081	10.3	0.062	1	-0.7	85	92	3.1	P36612	357	1	0	0	O42931	422	1	0	0	50060.6	SCHPO	26S protease regulatory subunit 4 homolog	48965.5	SCHPO	26S protease regulatory subunit 7 homolog
994.1140	3	-0.82	KAQSGPDASAK	K(1920.7870)AQSGPDASAK	GNQKFSSTADYMNMSS	GNQK(1196.6037)FSSTADYM(Oxidation)NMSS	aleitner_M1012_005_26Syeast	62.7360	6.7	0.0	1.5	0.4	70	80	-1.7	250	247	6.3	P36612	45	1	0	0	O42931	426	1	0	0	50060.6	SCHPO	26S protease regulatory subunit 4 homolog	48965.5	SCHPO	26S protease regulatory subunit 7 homolog
829.9595	4	2.5	EVIELPLKNPELFLR	EVIELPLK(1506.7606)NPELFLR	FFEKEDVQSLK	FFEK(1947.1081)EDVQSLK	aleitner_M1012_005_26Syeast	79.5308	29.9	14.0	6.1e-7	15.9	0.0052	1	6.0	3.1	13	14.0	O74445	153	1	0	0	Q9UTM3	204	1	0	0	43608.7	SCHPO	Probable 26S protease subunit rpt4	51618.9	SCHPO	26S proteasome regulatory subunit rpn5
1106.2805	3	5.7	EVIELPLKNPELFLR	EVIELPLK(1506.7606)NPELFLR	FFEKEDVQSLK	FFEK(1947.1081)EDVQSLK	aleitner_M1012_005_26Syeast	79.5038	28.1	13.4	1.5e-5	14.7	0.047	1	6.0	8.6	18	13.4	O74445	153	1	0	0	Q9UTM3	204	1	0	0	43608.7	SCHPO	Probable 26S protease subunit rpt4	51618.9	SCHPO	26S proteasome regulatory subunit rpn5
982.8834	3	0.59	EVIELPLKNPELFLR	EVIELPLK(1136.5866)NPELFLR	YYEQKIR	YYEQK(1947.1081)IR	aleitner_M1012_005_26Syeast	73.0910	18.7	0.0	0.012	18.7	0.012	1	0.2	391	237	0.0	O74445	153	1	0	0	Q9UTM3	218	1	0	0	43608.7	SCHPO	Probable 26S protease subunit rpt4	51618.9	SCHPO	26S proteasome regulatory subunit rpn5
872.4213	3	9.4	YDKTEDDIK	YDK(1488.6984)TEDDIK	MEQKPEVDYSEK	1263.5871-M(Met-loss)EQKPEVDYSEK	aleitner_M1012_005_26Syeast	22.7810	7.8	1.5	0.55	2.1	29	35	-1.6	383	302	5.7	O74445	41	1	0	0	Q9UTM3	1	1	0	0	43608.7	SCHPO	Probable 26S protease subunit rpt4	51618.9	SCHPO	26S proteasome regulatory subunit rpn5
895.8300	3	-4.0	KLEGTIDYQKL	K(1377.7656)LEGTIDYQKL	LKYYEQKIR	LK(1444.7813)YYEQKIR	aleitner_M1012_005_26Syeast	67.9560	9.3	2.7	1.7	1.5	116	49	-0.2	290	114	7.8	O74445	378	1	0	0	Q9UTM3	213	1	0	0	43608.7	SCHPO	Probable 26S protease subunit rpt4	51618.9	SCHPO	26S proteasome regulatory subunit rpn5
572.2964	4	-2.1	FFEKEDVQSLKLK	FFEK(675.2898)EDVQSLKLK	MSER	1747.9396-M(Oxidation)SER	aleitner_M1012_005_26Syeast	85.5202	8.9	1.6	1.8	7.3	3.6	2	-3.2	385	343	4.8	Q9UTM3	204	1	0	0	O74445	1	1	0	0	51618.9	SCHPO	26S proteasome regulatory subunit rpn5	43608.7	SCHPO	Probable 26S protease subunit rpt4
1160.2184	3	-1.5	MEQKPEVDYSEKFAELQK	M(Oxidation)EQKPEVDYSEK(1263.5871)FAELQK	YDKTEDDIK	YDK(2352.1195)TEDDIK	aleitner_M1012_005_26Syeast	61.2705	6.2	0.3	2.4	3.1	18	13	-2.8	842	662	5.1	Q9UTM3	12	1	0	0	O74445	41	1	0	0	51618.9	SCHPO	26S proteasome regulatory subunit rpn5	43608.7	SCHPO	Probable 26S protease subunit rpt4
894.8580	3	8.2	TMLVKAVANSTAANFIR	TMLVK(875.5480)AVANSTAANFIR	LGVKPPK	LGVK(1944.0503)PPK	aleitner_M1012_005_26Syeast	62.5358	31.4	2.8	9.1e-7	28.6	4.7e-6	1	-2.8	496	349	4.8	O74894	186	1	0	0	O14126	217	1	0	0	43553.4	SCHPO	26S protease regulatory subunit 6B homolog	48836.2	SCHPO	26S protease regulatory subunit 6A
955.5283	3	6.5	VVGSEFVQKYLGEGPR	VVGSEFVQK(1099.6237)YLGEGPR	SAVIKTSTR	SAVIK(1901.9887)TSTR	aleitner_M1012_005_26Syeast	57.3718	26.5	9.3	6.7e-5	17.2	0.012	1	1.3	94	116	9.3	O74894	207	1	0	0	O14126	124	1	0	0	43553.4	SCHPO	26S protease regulatory subunit 6B homolog	48836.2	SCHPO	26S protease regulatory subunit 6A
671.3936	4	5.6	TMLVKAVANSTAANFIR	TMLVK(875.5480)AVANSTAANFIR	LGVKPPK	LGVK(1944.0503)PPK	aleitner_M1012_005_26Syeast	62.6268	20.0	1.6	3.1e-4	17.2	0.0017	2	-4.9	1255	917	2.8	O74894	186	1	0	0	O14126	217	1	0	0	43553.4	SCHPO	26S protease regulatory subunit 6B homolog	48836.2	SCHPO	26S protease regulatory subunit 6A
716.8975	4	5.8	VVGSEFVQKYLGEGPR	VVGSEFVQK(1099.6237)YLGEGPR	SAVIKTSTR	SAVIK(1901.9887)TSTR	aleitner_M1012_005_26Syeast	57.3615	14.1	3.0	0.034	7.8	1.5	2	-1.8	503	436	6.3	O74894	207	1	0	0	O14126	124	1	0	0	43553.4	SCHPO	26S protease regulatory subunit 6B homolog	48836.2	SCHPO	26S protease regulatory subunit 6A
1147.6022	3	9.8	EGKGEIYSFDPVGSYER	EGK(1507.8610)GEIYSFDPVGSYER	ASAGPLIASQTVKK	ASAGPLIASQTVK(2069.9582)K	aleitner_M1012_005_26Syeast	57.3663	32.2	9.0	4.5e-6	23.2	6.3e-4	1	2.6	50	78	9.0	Q9UQY2	122	1	0	0	P30655	93	1	0	0	25082.6	SCHPO	Probable proteasome subunit beta type-6	29987.0	SCHPO	Probable proteasome subunit beta type-5
860.9478	4	3.2	EGKGEIYSFDPVGSYER	EGK(1507.8610)GEIYSFDPVGSYER	ASAGPLIASQTVKK	ASAGPLIASQTVK(2069.9582)K	aleitner_M1012_005_26Syeast	57.2905	24.5	6.0	7.0e-5	18.5	0.0021	1	-2.0	219	350	6.0	Q9UQY2	122	1	0	0	P30655	93	1	0	0	25082.6	SCHPO	Probable proteasome subunit beta type-6	29987.0	SCHPO	Probable proteasome subunit beta type-5
661.0541	3	-0.17	KQLATSLR	K(1064.5906)QLATSLR	YKVNLYK	YK(1053.6182)VNLYK	aleitner_M1012_005_26Syeast	42.8897	29.6	14.0	1.4e-5	15.6	0.027	1	9.2	0.86	2	17.2	Q09720	86	1	0	0	Q9Y7T8	70	1	0	0	21967.5	SCHPO	Probable proteasome subunit beta type-4	22661.1	SCHPO	Probable proteasome subunit beta type-3
894.8370	3	5.2	KQLATSLR	K(1765.9251)QLATSLR	TFANLVSSTLYEKR	TFANLVSSTLYEK(1053.6182)R	aleitner_M1012_005_26Syeast	60.9963	13.2	5.9	0.055	4.4	9.0	4	2.4	29	17	8.8	Q09720	86	1	0	0	Q9Y7T8	98	1	0	0	21967.5	SCHPO	Probable proteasome subunit beta type-4	22661.1	SCHPO	Probable proteasome subunit beta type-3
671.3787	4	3.9	TFANLVSSTLYEKR	TFANLVSSTLYEK(1053.6182)R	KQLATSLR	K(1765.9251)QLATSLR	aleitner_M1012_005_26Syeast	60.9917	10.7	2.0	0.066	5.1	2.5	8	-0.2	78	93	5.6	Q9Y7T8	98	1	0	0	Q09720	86	1	0	0	22661.1	SCHPO	Probable proteasome subunit beta type-3	21967.5	SCHPO	Probable proteasome subunit beta type-4
537.3040	5	3.1	TFANLVSSTLYEKR	TFANLVSSTLYEK(1053.6182)R	KQLATSLR	K(1765.9251)QLATSLR	aleitner_M1012_005_26Syeast	61.1272	9.6	1.9	0.30	5.0	4.8	5	-1.8	292	262	4.6	Q9Y7T8	98	1	0	0	Q09720	86	1	0	0	22661.1	SCHPO	Probable proteasome subunit beta type-3	21967.5	SCHPO	Probable proteasome subunit beta type-4
671.3532	4	3.8	VLNKGDSGEMSLQK	VLNK(1176.6179)GDSGEMSLQK	KIEFPSYR	K(1642.8236)IEFPSYR	aleitner_M1012_005_26Syeast	48.8147	25.4	12.3	2.3e-5	13.1	0.051	1	6.8	2.6	2	14.5	P41836	390	1	0	0	O74894	299	1	0	0	45069.7	SCHPO	26S protease regulatory subunit 8 homolog	43553.4	SCHPO	26S protease regulatory subunit 6B homolog
681.8903	4	-1.7	ELLKPSASVALQR	ELLK(1312.7173)PSASVALQR	NIKVIMATNR	NIK(1548.8875)VIM(Oxidation)ATNR	aleitner_M1012_005_26Syeast	46.9453	6.0	0.0	4.2	2.9	30	19	-4.9	4162	1003	3.1	O74894	94	1	0	0	P41836	287	1	0	0	43553.4	SCHPO	26S protease regulatory subunit 6B homolog	45069.7	SCHPO	26S protease regulatory subunit 8 homolog
607.3723	3	7.2	KVAQTTYKK	K(753.4636)VAQTTYKK	EKVLK	EK(1203.6863)VLK	aleitner_M1012_005_26Syeast	23.7285	24.1	0.0	3.5e-5	24.1	3.5e-5	1	-4.8	403	234	3.2	O94579	91	1	0	0	P36612	432	1	0	0	26404.3	SCHPO	Probable proteasome subunit alpha type-2	50060.6	SCHPO	26S protease regulatory subunit 4 homolog
455.7820	4	9.3	KVAQTTYKK	K(753.4636)VAQTTYKK	EKVLK	EK(1203.6863)VLK	aleitner_M1012_005_26Syeast	23.7703	12.5	0.0	0.069	12.5	0.069	1	-6.9	2698	737	1.1	O94579	91	1	0	0	P36612	432	1	0	0	26404.3	SCHPO	Probable proteasome subunit alpha type-2	50060.6	SCHPO	26S protease regulatory subunit 4 homolog
755.0751	3	-8.2	KVAQTTYK	K(1324.6987)VAQTTYK	KKAQSGPDASAK	KK(1075.5914)AQSGPDASAK	aleitner_M1012_005_26Syeast	49.8162	7.2	0.6	0.13	0.9	11	10	-0.6	33	42	6.3	O94579	91	1	0	0	P36612	45	1	0	0	26404.3	SCHPO	Probable proteasome subunit alpha type-2	50060.6	SCHPO	26S protease regulatory subunit 4 homolog
889.7909	3	1.1	KIYNEYPPTK	K(1414.6980)IYNEYPPTK	TKDEGGPAGGLYI	TK(1389.7180)DEGGPAGGLYI	aleitner_M1012_005_26Syeast	76.7220	6.6	0.4	1.7	3.5	12	10	-2.8	629	418	3.1	O94579	99	1	0	0	P36612	437	1	0	0	26404.3	SCHPO	Probable proteasome subunit alpha type-2	50060.6	SCHPO	26S protease regulatory subunit 4 homolog
818.7717	3	3.7	KVEFGLPDLEGR	K(1094.5648)VEFGLPDLEGR	SKTLQYFA	SK(1496.7875)TLQYFA	aleitner_M1012_005_26Syeast	70.7978	28.1	9.7	3.6e-5	18.4	0.0075	2	1.6	78	31	9.7	O42931	344	1	0	0	O14126	432	1	0	0	48965.5	SCHPO	26S protease regulatory subunit 7 homolog	48836.2	SCHPO	26S protease regulatory subunit 6A
816.1437	3	5.6	QIAKFVVSLGER	QIAK(1099.6237)FVVSLGER	SAVIKTSTR	SAVIK(1483.8399)TSTR	aleitner_M1012_005_26Syeast	52.4813	22.7	10.9	2.8e-4	11.8	0.13	1	2.9	21	18	10.9	O42931	124	1	0	0	O14126	124	1	0	0	48965.5	SCHPO	26S protease regulatory subunit 7 homolog	48836.2	SCHPO	26S protease regulatory subunit 6A
612.3579	4	2.9	QIAKFVVSLGER	QIAK(1099.6237)FVVSLGER	SAVIKTSTR	SAVIK(1483.8399)TSTR	aleitner_M1012_005_26Syeast	53.3108	19.0	7.2	3.7e-4	11.8	0.047	1	-0.2	158	66	7.2	O42931	124	1	0	0	O14126	124	1	0	0	48965.5	SCHPO	26S protease regulatory subunit 7 homolog	48836.2	SCHPO	26S protease regulatory subunit 6A
754.6635	4	4.6	QIAKFVVSLGER	QIAK(1668.8393)FVVSLGER	VKAMEVDEKPTER	VK(1483.8399)AMEVDEKPTER	aleitner_M1012_005_26Syeast	51.8243	20.0	9.7	9.4e-4	7.6	1.2	3	6.0	3.0	7	12.4	O42931	124	1	0	0	O14126	172	1	0	0	48965.5	SCHPO	26S protease regulatory subunit 7 homolog	48836.2	SCHPO	26S protease regulatory subunit 6A
816.1434	3	5.3	QIAKFVVSLGER	QIAK(1099.6237)FVVSLGER	SAVIKTSTR	SAVIK(1483.8399)TSTR	aleitner_M1012_005_26Syeast	52.9922	19.9	9.3	0.0011	10.6	0.27	1	1.3	71	29	9.3	O42931	124	1	0	0	O14126	124	1	0	0	48965.5	SCHPO	26S protease regulatory subunit 7 homolog	48836.2	SCHPO	26S protease regulatory subunit 6A
818.7752	3	8.0	KVEFGLPDLEGR	K(1094.5648)VEFGLPDLEGR	SKTLQYFA	SK(1496.7875)TLQYFA	aleitner_M1012_005_26Syeast	70.2838	13.7	1.0	0.046	12.7	0.083	1	-5.0	2951	735	3.1	O42931	344	1	0	0	O14126	432	1	0	0	48965.5	SCHPO	26S protease regulatory subunit 7 homolog	48836.2	SCHPO	26S protease regulatory subunit 6A
620.3485	3	2.0	KVEFGLPDLEGR	K(499.3006)VEFGLPDLEGR	KSK	K(1496.7875)SK	aleitner_M1012_005_26Syeast	47.6615	12.8	0.0	0.057	12.8	0.057	1	-5.9	3491	576	2.1	O42931	344	1	0	0	O14126	430	1	0	0	48965.5	SCHPO	26S protease regulatory subunit 7 homolog	48836.2	SCHPO	26S protease regulatory subunit 6A
612.3597	4	5.8	QIAKFVVSLGER	QIAK(1099.6237)FVVSLGER	SAVIKTSTR	SAVIK(1483.8399)TSTR	aleitner_M1012_005_26Syeast	54.3815	12.8	3.1	0.073	9.7	0.45	1	-4.9	2512	701	3.1	O42931	124	1	0	0	O14126	124	1	0	0	48965.5	SCHPO	26S protease regulatory subunit 7 homolog	48836.2	SCHPO	26S protease regulatory subunit 6A
1183.2307	3	-9.6	VVKGNQKFSSTADYMNMSS	VVK(1453.7487)GNQKFSSTADYMNMSS	LTHEKSTMLEK	LTHEK(2231.0239)STMLEK	aleitner_M1012_005_26Syeast	92.4132	8.1	3.1	1.1	4.7	8.1	4	-1.0	237	197	6.7	O42931	422	1	0	0	O14126	64	1	0	0	48965.5	SCHPO	26S protease regulatory subunit 7 homolog	48836.2	SCHPO	26S protease regulatory subunit 6A
774.3796	3	-2.7	MPPKEDWEK	1161.5852-MPPKEDWEK	VMKSEFQR	VMK(1296.6060)SEFQR	aleitner_M1012_005_26Syeast	60.5135	7.0	0.3	1.4	5.0	4.3	6	-4.0	697	385	4.1	O42931	1	1	0	0	O14126	54	1	0	0	48965.5	SCHPO	26S protease regulatory subunit 7 homolog	48836.2	SCHPO	26S protease regulatory subunit 6A
875.8110	3	8.7	MPPKEDWEK	1596.8909-M(Met-loss)PPKEDWEK	TRLLENDIKVMK	TRLLENDIK(1165.5655)VMK	aleitner_M1012_005_26Syeast	80.9557	8.3	1.3	3.6	4.5	27	8	-2.1	929	304	3.8	O42931	1	1	0	0	O14126	51	1	0	0	48965.5	SCHPO	26S protease regulatory subunit 7 homolog	48836.2	SCHPO	26S protease regulatory subunit 6A
760.7273	3	3.0	KYDKTEDDIK	K(1025.5393)YDKTEDDIK	IKENQEK	IK(1391.6820)ENQEK	aleitner_M1012_005_26Syeast	17.7510	33.3	10.0	5.4e-5	23.3	0.0061	1	4.6	43	18	9.4	O74445	38	1	0	0	O14126	72	1	0	0	43608.7	SCHPO	Probable 26S protease subunit rpt4	48836.2	SCHPO	26S protease regulatory subunit 6A
903.4649	3	3.8	KYDKTEDDIK	K(1453.7487)YDKTEDDIK	LTHEKSTMLEK	LTHEK(1391.6820)STMLEK	aleitner_M1012_005_26Syeast	28.7245	21.5	9.3	6.9e-5	12.2	0.029	1	1.3	34	36	9.3	O74445	38	1	0	0	O14126	64	1	0	0	43608.7	SCHPO	Probable 26S protease subunit rpt4	48836.2	SCHPO	26S protease regulatory subunit 6A
721.0848	3	2.7	FIVKASSGPR	FIVK(1099.6237)ASSGPR	SAVIKTSTR	SAVIK(1198.6710)TSTR	aleitner_M1012_005_26Syeast	35.6223	23.4	10.9	1.7e-4	12.5	0.10	1	5.6	5.9	6	10.9	O74445	71	1	0	0	O14126	124	1	0	0	43608.7	SCHPO	Probable 26S protease subunit rpt4	48836.2	SCHPO	26S protease regulatory subunit 6A
541.0653	4	2.5	FIVKASSGPR	FIVK(1099.6237)ASSGPR	SAVIKTSTR	SAVIK(1198.6710)TSTR	aleitner_M1012_005_26Syeast	35.1437	16.0	9.4	1.9e-4	6.6	0.29	1	1.4	16	28	9.4	O74445	71	1	0	0	O14126	124	1	0	0	43608.7	SCHPO	Probable 26S protease subunit rpt4	48836.2	SCHPO	26S protease regulatory subunit 6A
669.6880	3	1.4	LTHEKSTMLEK	LTHEK(690.3588)STMLEK	KYDK	K(1453.7487)YDK	aleitner_M1012_005_26Syeast	24.9927	19.6	4.8	2.8e-4	14.8	0.0065	1	-1.2	249	86	6.8	O14126	64	1	0	0	O74445	38	1	0	0	48836.2	SCHPO	26S protease regulatory subunit 6A	43608.7	SCHPO	Probable 26S protease subunit rpt4
506.5171	4	2.4	LTHEKSTMLEK	LTHEK(690.3588)STM(Oxidation)LEK	KYDK	K(1469.7436)YDK	aleitner_M1012_005_26Syeast	19.3135	19.3	3.1	3.1e-4	16.2	0.0026	1	2.5	28	12	9.4	O14126	64	1	0	0	O74445	38	1	0	0	48836.2	SCHPO	26S protease regulatory subunit 6A	43608.7	SCHPO	Probable 26S protease subunit rpt4
908.7962	3	3.4	KYDKTEDDIK	K(1469.7436)YDKTEDDIK	LTHEKSTMLEK	LTHEK(1391.6820)STM(Oxidation)LEK	aleitner_M1012_005_26Syeast	24.1558	15.8	9.1	0.0013	6.7	0.69	1	1.4	27	17	9.1	O74445	38	1	0	0	O14126	64	1	0	0	43608.7	SCHPO	Probable 26S protease subunit rpt4	48836.2	SCHPO	26S protease regulatory subunit 6A
721.0844	3	2.2	FIVKASSGPR	FIVK(1099.6237)ASSGPR	SAVIKTSTR	SAVIK(1198.6710)TSTR	aleitner_M1012_005_26Syeast	35.1043	15.0	6.2	0.0028	8.8	0.15	1	-1.8	122	112	6.2	O74445	71	1	0	0	O14126	124	1	0	0	43608.7	SCHPO	Probable 26S protease subunit rpt4	48836.2	SCHPO	26S protease regulatory subunit 6A
848.4338	3	2.3	MSERDTALEKYK	M(Met-loss+Acetyl)SERDTALEK(1161.5852)YK	VMKSEFQR	VMK(1518.7566)SEFQR	aleitner_M1012_005_26Syeast	39.9193	18.5	9.3	0.0031	9.2	0.72	1	8.7	0.96	2	16.7	O74445	10	1	0	0	O14126	54	1	0	0	43608.7	SCHPO	Probable 26S protease subunit rpt4	48836.2	SCHPO	26S protease regulatory subunit 6A
570.7975	4	3.3	KYDKTEDDIK	K(1025.5393)YDKTEDDIK	IKENQEK	IK(1391.6820)ENQEK	aleitner_M1012_005_26Syeast	17.7108	16.9	7.8	0.0038	9.1	0.50	1	-0.2	164	58	7.8	O74445	38	1	0	0	O14126	72	1	0	0	43608.7	SCHPO	Probable 26S protease subunit rpt4	48836.2	SCHPO	26S protease regulatory subunit 6A
541.0652	4	2.3	FIVKASSGPR	FIVK(1099.6237)ASSGPR	SAVIKTSTR	SAVIK(1198.6710)TSTR	aleitner_M1012_005_26Syeast	35.6552	13.8	7.8	0.0056	6.0	1.1	1	-0.2	73	65	7.8	O74445	71	1	0	0	O14126	124	1	0	0	43608.7	SCHPO	Probable 26S protease subunit rpt4	48836.2	SCHPO	26S protease regulatory subunit 6A
681.8483	4	2.4	KYDKTEDDIK	K(1469.7436)YDKTEDDIK	LTHEKSTMLEK	LTHEK(1391.6820)STM(Oxidation)LEK	aleitner_M1012_005_26Syeast	24.0955	12.3	3.1	0.0067	9.2	0.061	1	-4.9	1320	887	3.1	O74445	38	1	0	0	O14126	64	1	0	0	43608.7	SCHPO	Probable 26S protease subunit rpt4	48836.2	SCHPO	26S protease regulatory subunit 6A
452.2352	6	1.8	KYDKTEDDIK	K(1453.7487)YDKTEDDIK	LTHEKSTMLEK	LTHEK(1391.6820)STMLEK	aleitner_M1012_005_26Syeast	28.7990	11.3	6.8	0.033	2.4	20	23	1.3	43	54	8.9	O74445	38	1	0	0	O14126	64	1	0	0	43608.7	SCHPO	Probable 26S protease subunit rpt4	48836.2	SCHPO	26S protease regulatory subunit 6A
490.0607	4	0.064	KLGVKPPK	K(1090.6386)LGVKPPK	IHLEKVSK	IHLEK(1003.6430)VSK	aleitner_M1012_005_26Syeast	32.9910	10.4	4.7	0.054	5.7	1.2	2	-3.3	457	204	4.7	O14126	213	1	0	0	O74445	318	1	0	0	48836.2	SCHPO	26S protease regulatory subunit 6A	43608.7	SCHPO	Probable 26S protease subunit rpt4
502.5179	4	1.5	LTHEKSTMLEK	LTHEK(690.3588)STMLEK	KYDK	K(1453.7487)YDK	aleitner_M1012_005_26Syeast	24.9803	11.7	3.1	0.057	8.6	0.41	1	-4.9	2271	470	3.1	O14126	64	1	0	0	O74445	38	1	0	0	48836.2	SCHPO	26S protease regulatory subunit 6A	43608.7	SCHPO	Probable 26S protease subunit rpt4
653.0783	3	-0.25	IHLEKVSK	IHLEK(1003.6430)VSK	KLGVKPPK	KLGVK(1090.6386)PPK	aleitner_M1012_005_26Syeast	31.8273	8.2	4.6	0.064	2.0	4.2	6	0.3	13	21	8.3	O74445	318	1	0	0	O14126	217	1	0	0	43608.7	SCHPO	Probable 26S protease subunit rpt4	48836.2	SCHPO	26S protease regulatory subunit 6A
699.1405	4	1.6	VVSSAIVDKYIGESAR	VVSSAIVDK(1099.6237)YIGESAR	SAVIKTSTR	SAVIK(1830.9727)TSTR	aleitner_M1012_005_26Syeast	51.7608	12.8	6.2	0.074	6.6	2.6	1	-1.8	325	307	6.2	O74445	205	1	0	0	O14126	124	1	0	0	43608.7	SCHPO	Probable 26S protease subunit rpt4	48836.2	SCHPO	26S protease regulatory subunit 6A
636.5767	4	1.6	VMKSEFQR	VMK(1518.7566)SEFQR	MSERDTALEKYK	M(Met-loss+Acetyl)SERDTALEK(1161.5852)YK	aleitner_M1012_005_26Syeast	39.8837	11.6	6.0	0.084	5.6	4.3	1	0.7	107	53	8.1	O14126	54	1	0	0	O74445	10	1	0	0	48836.2	SCHPO	26S protease regulatory subunit 6A	43608.7	SCHPO	Probable 26S protease subunit rpt4
689.6923	3	2.1	VMKSEFQR	VMK(1042.5335)SEFQR	EWDSKLK	EWDSK(1161.5852)LK	aleitner_M1012_005_26Syeast	43.5243	11.6	4.3	0.22	7.3	2.7	1	-1.5	428	160	6.5	O14126	54	1	0	0	O74445	24	1	0	0	48836.2	SCHPO	26S protease regulatory subunit 6A	43608.7	SCHPO	Probable 26S protease subunit rpt4
405.4149	5	1.9	LTHEKSTMLEK	LTHEK(690.3588)STM(Oxidation)LEK	KYDK	K(1469.7436)YDK	aleitner_M1012_005_26Syeast	19.3713	12.2	3.1	0.23	9.1	1.2	1	-0.7	270	69	7.4	O14126	64	1	0	0	O74445	38	1	0	0	48836.2	SCHPO	26S protease regulatory subunit 6A	43608.7	SCHPO	Probable 26S protease subunit rpt4
458.0385	4	3.4	LGVKPPK	LGVK(1090.6386)PPK	IHLEKVSK	IHLEK(875.5480)VSK	aleitner_M1012_005_26Syeast	34.2023	4.8	1.3	1.2	-0.2	49	34	-3.0	379	163	5.0	O14126	217	1	0	0	O74445	318	1	0	0	48836.2	SCHPO	26S protease regulatory subunit 6A	43608.7	SCHPO	Probable 26S protease subunit rpt4
456.8391	5	2.6	KYDKTEDDIK	K(1025.5393)YDKTEDDIK	IKENQEK	IK(1391.6820)ENQEK	aleitner_M1012_005_26Syeast	17.7588	6.6	0.6	2.0	1.9	36	16	-3.3	855	336	4.7	O74445	38	1	0	0	O14126	72	1	0	0	43608.7	SCHPO	Probable 26S protease subunit rpt4	48836.2	SCHPO	26S protease regulatory subunit 6A
710.3676	3	-3.0	VMKSEFQR	VMK(1104.5703)SEFQR	DTALEKYK	DTALEK(1161.5852)YK	aleitner_M1012_005_26Syeast	39.0415	4.4	1.3	2.3	1.3	14	11	-4.9	458	408	3.1	O14126	54	1	0	0	O74445	10	1	0	0	48836.2	SCHPO	26S protease regulatory subunit 6A	43608.7	SCHPO	Probable 26S protease subunit rpt4
959.8254	3	1.1	LLMKLSSQNDDK	LLM(Oxidation)K(1469.7436)LSSQNDDK	LTHEKSTMLEK	LTHEK(1544.7756)STM(Oxidation)LEK	aleitner_M1012_005_26Syeast	94.5517	26.6	1.6	1.4e-4	25.0	3.1e-4	2	-2.6	391	422	1.6	O74762	242	1	0	0	O14126	64	1	0	0	107277.4	SCHPO	26S proteasome regulatory subunit rpn2	48836.2	SCHPO	26S protease regulatory subunit 6A
959.8241	3	-0.22	LLMKLSSQNDDK	LLM(Oxidation)K(1469.7436)LSSQNDDK	LTHEKSTMLEK	LTHEK(1544.7756)STM(Oxidation)LEK	aleitner_M1012_005_26Syeast	94.0212	22.4	0.0	0.0010	22.4	0.0010	2	-4.2	1400	899	0.0	O74762	242	1	0	0	O14126	64	1	0	0	107277.4	SCHPO	26S proteasome regulatory subunit rpn2	48836.2	SCHPO	26S protease regulatory subunit 6A
959.8236	3	-0.74	LLMKLSSQNDDK	LLM(Oxidation)K(1469.7436)LSSQNDDK	LTHEKSTMLEK	LTHEK(1544.7756)STM(Oxidation)LEK	aleitner_M1012_005_26Syeast	95.6018	24.2	1.6	0.0011	22.6	0.0024	2	-1.6	367	505	1.6	O74762	242	1	0	0	O14126	64	1	0	0	107277.4	SCHPO	26S proteasome regulatory subunit rpn2	48836.2	SCHPO	26S protease regulatory subunit 6A
999.8409	3	4.0	FEAQKDTVHMIFNQK	FEAQK(1161.5852)DTVHMIFNQK	VMKSEFQR	VMK(1972.9717)SEFQR	aleitner_M1012_005_26Syeast	50.6373	24.7	9.3	1.4e-4	15.4	0.023	1	2.9	22	25	9.3	O94444	30	1	0	0	O14126	54	1	0	0	27140.1	SCHPO	26S proteasome regulatory subunit rpn10	48836.2	SCHPO	26S protease regulatory subunit 6A
841.1192	3	1.4	VTSKLLEQEESAEK	VTSK(930.5175)LLEQEESAEK	TFLEKR	TFLEK(1727.8829)R	aleitner_M1012_005_26Syeast	45.7125	22.7	3.1	1.6e-4	19.6	0.0011	1	-2.8	1028	306	5.2	Q09682	54	1	0	0	O94579	176	1	0	0	27925.7	SCHPO	Probable proteasome subunit alpha type-3	26404.3	SCHPO	Probable proteasome subunit alpha type-2
841.1201	3	2.4	VTSKLLEQEESAEK	VTSK(930.5175)LLEQEESAEK	TFLEKR	TFLEK(1727.8829)R	aleitner_M1012_005_26Syeast	45.1618	21.1	0.0	2.9e-4	21.1	2.9e-4	1	-3.8	1386	425	2.6	Q09682	54	1	0	0	O94579	176	1	0	0	27925.7	SCHPO	Probable proteasome subunit alpha type-3	26404.3	SCHPO	Probable proteasome subunit alpha type-2
883.8198	3	3.9	KVTSKLLEQEESAEK	KVTSK(930.5175)LLEQEESAEK	TFLEKR	TFLEK(1855.9779)R	aleitner_M1012_005_26Syeast	43.2455	21.6	0.0	8.7e-4	21.6	8.7e-4	2	-4.8	2512	800	2.2	Q09682	54	1	0	0	O94579	176	1	0	0	27925.7	SCHPO	Probable proteasome subunit alpha type-3	26404.3	SCHPO	Probable proteasome subunit alpha type-2
680.0585	3	3.3	SSTAAKTFLEKR	SSTAAK(699.4167)TFLEKR	KVTSK	K(1475.7984)VTSK	aleitner_M1012_005_26Syeast	30.0037	13.9	4.7	0.0037	9.2	0.097	1	1.2	25	45	6.8	O94579	171	1	0	0	Q09682	50	1	0	0	26404.3	SCHPO	Probable proteasome subunit alpha type-2	27925.7	SCHPO	Probable proteasome subunit alpha type-3
628.0246	3	3.2	SSTAAKTFLEK	SSTAAK(699.4167)TFLEK	KVTSK	K(1319.6973)VTSK	aleitner_M1012_005_26Syeast	31.7623	15.3	3.1	0.017	12.2	0.093	1	-4.3	700	526	3.1	O94579	171	1	0	0	Q09682	50	1	0	0	26404.3	SCHPO	Probable proteasome subunit alpha type-2	27925.7	SCHPO	Probable proteasome subunit alpha type-3
510.2944	4	0.73	SSTAAKTFLEKR	SSTAAK(699.4167)TFLEKR	KVTSK	K(1475.7984)VTSK	aleitner_M1012_005_26Syeast	29.9905	7.1	3.1	0.24	4.0	2.0	1	-3.8	389	242	4.2	O94579	171	1	0	0	Q09682	50	1	0	0	26404.3	SCHPO	Probable proteasome subunit alpha type-2	27925.7	SCHPO	Probable proteasome subunit alpha type-3
976.8475	3	1.3	LNYKPEEEYPDLSK	LNYK(1203.6863)PEEEYPDLSK	KVAQTTYKK	K(1861.8986)VAQTTYKK	aleitner_M1012_005_26Syeast	50.9278	21.2	3.4	1.6e-4	17.8	0.0014	1	-3.5	1083	722	4.5	P06732	15	1	0	0	O94579	91	1	0	0	43101.5	HUMAN	Creatine kinase M-type	26404.3	SCHPO	Probable proteasome subunit alpha type-2
992.4737	3	-6.0	MTDKYAFSLTTFSPNGK	1051.5087-M(Oxidation)TDKYAFSLTTFSPNGK	MPFGNTHNK	2060.9765-M(Met-loss)PFGNTHNK	aleitner_M1012_005_26Syeast	58.0458	8.2	3.1	0.60	2.2	29	23	0.1	112	109	8.1	O94579	1	1	0	0	P06732	1	1	0	0	26404.3	SCHPO	Probable proteasome subunit alpha type-2	43101.5	HUMAN	Creatine kinase M-type
1035.1941	3	5.0	MTDKYAFSLTTFSPNGK	1326.6721-M(Met-loss)TDKYAFSLTTFSPNGK	MPFGNTHNKFK	1913.9411-M(Met-loss)PFGNTHNKFK	aleitner_M1012_005_26Syeast	77.1885	8.2	2.5	0.76	4.1	9.2	9	-1.8	336	360	6.2	O94579	1	1	0	0	P06732	1	1	0	0	26404.3	SCHPO	Probable proteasome subunit alpha type-2	43101.5	HUMAN	Creatine kinase M-type
672.3488	3	-3.0	MPFGNTHNK	953.5546-M(Oxidation)PFGNTHNK	VLVDKSR	VLVDK(1198.5441)SR	aleitner_M1012_005_26Syeast	41.5018	4.5	2.4	5.0	1.4	38	7	-3.3	810	164	4.7	P06732	1	1	0	0	O94579	88	1	0	0	43101.5	HUMAN	Creatine kinase M-type	26404.3	SCHPO	Probable proteasome subunit alpha type-2
480.2696	4	1.8	KLEGTIDYQK	K(723.4167)LEGTIDYQK	KVPDK	K(1331.6973)VPDK	aleitner_M1012_005_26Syeast	28.3365	22.4	5.8	2.0e-4	16.6	0.0081	1	3.4	35	13	7.9	O74445	378	1	0	0	O94517	53	1	0	0	43608.7	SCHPO	Probable 26S protease subunit rpt4	26539.6	SCHPO	Probable proteasome subunit alpha type-1
968.2000	3	6.3	KIEIPLPNEVGR	K(1537.7777)IEIPLPNEVGR	QTETINWLEKR	Q(Gln->pyro-Glu)TETINWLEK(1501.8504)R	aleitner_M1012_005_26Syeast	72.4863	20.4	4.6	0.014	15.8	0.13	2	0.8	208	85	4.6	O74445	297	1	0	0	O94517	179	1	0	0	43608.7	SCHPO	Probable 26S protease subunit rpt4	26539.6	SCHPO	Probable proteasome subunit alpha type-1
677.7184	3	1.7	KLEGTIDYQKL	KLEGTIDYQK(723.4167)L	KVPDK	K(1444.7813)VPDK	aleitner_M1012_005_26Syeast	40.0798	12.9	5.9	0.017	7.0	0.71	1	0.3	49	21	7.9	O74445	387	1	0	0	O94517	53	1	0	0	43608.7	SCHPO	Probable 26S protease subunit rpt4	26539.6	SCHPO	Probable proteasome subunit alpha type-1
451.4234	5	-2.2	MSQARGFDR	1185.5877-MSQARGFDR	MSERDTALEK	1204.5659-M(Met-loss)SERDTALEK	aleitner_M1012_005_26Syeast	20.3678	9.4	1.0	2.1	1.6	344	69	0.1	913	155	7.8	O94517	1	1	0	0	O74445	1	1	0	0	26539.6	SCHPO	Probable proteasome subunit alpha type-1	43608.7	SCHPO	Probable 26S protease subunit rpt4
761.6119	5	3.0	VAEKAQINTQEYGR	VAEK(2197.2008)AQINTQEYGR	HIGIATTGFIPDGQHIVKR	HIGIATTGFIPDGQHIVK(1743.8792)R	aleitner_M1012_005_26Syeast	49.7488	18.4	5.4	2.3e-4	10.8	0.043	5	1.2	32	67	7.6	O14250	115	1	0	0	O59770	89	1	0	0	30111.1	SCHPO	Probable proteasome subunit alpha type-6	28031.7	SCHPO	Probable proteasome subunit alpha type-7
527.5464	4	2.7	LQKYQATVMR	LQK(869.4858)YQATVMR	QKSLEK	QK(1374.7330)SLEK	aleitner_M1012_005_26Syeast	34.9323	17.0	4.7	5.7e-4	12.3	0.015	1	-3.3	803	328	4.7	Q10335	397	1	0	0	O42897	314	1	0	0	46680.8	SCHPO	Probable 26S proteasome regulatory subunit rpn7	57346.7	SCHPO	Probable 26S proteasome regulatory subunit rpn3
697.3832	3	1.7	LQKYQATVMR	LQK(852.4593)YQATVMR	QKSLEK	Q(Gln->pyro-Glu)K(1374.7330)SLEK	aleitner_M1012_005_26Syeast	40.2398	14.9	0.6	0.0046	14.3	0.0068	1	-5.3	2469	590	2.7	Q10335	397	1	0	0	O42897	314	1	0	0	46680.8	SCHPO	Probable 26S proteasome regulatory subunit rpn7	57346.7	SCHPO	Probable 26S proteasome regulatory subunit rpn3
1035.2019	3	-1.4	IDVLFSKIRLAYVYADMR	IDVLFSK(930.4117)IRLAYVYADMR	MIDDQR	2310.2446-M(Oxidation)IDDQR	aleitner_M1012_005_26Syeast	84.0837	9.3	1.2	0.36	4.6	9.5	10	-2.5	1322	712	4.7	Q10335	155	1	0	0	O42897	1	1	0	0	46680.8	SCHPO	Probable 26S proteasome regulatory subunit rpn7	57346.7	SCHPO	Probable 26S proteasome regulatory subunit rpn3
688.7087	3	1.5	KHLDAEVQK	K(996.5240)HLDAEVQK	DAVKEAAR	DAVK(1204.6452)EAAR	aleitner_M1012_005_26Syeast	23.1885	18.8	3.1	8.7e-4	15.7	0.0059	1	2.0	28	22	9.4	P41878	281	1	0	0	O59770	190	1	0	0	34572.3	SCHPO	26S proteasome regulatory subunit rpn11	28031.7	SCHPO	Probable proteasome subunit alpha type-7
427.7505	4	2.9	KHLDAEVQK	K(640.3908)HLDAEVQK	SLKR	SLK(1204.6452)R	aleitner_M1012_005_26Syeast	24.1797	19.7	1.3	0.0013	18.4	0.0029	1	1.6	67	41	6.5	P41878	281	1	0	0	O74894	38	1	0	0	34572.3	SCHPO	26S proteasome regulatory subunit rpn11	43553.4	SCHPO	26S protease regulatory subunit 6B homolog
908.8516	3	4.0	ELLKPSASVALQR	ELLK(1312.7027)PSASVALQR	IQYVGKQDPK	IQYVGK(1548.8875)QDPK	aleitner_M1012_005_26Syeast	46.9823	20.2	5.3	0.0089	13.9	0.21	2	3.5	37	11	8.4	O74894	94	1	0	0	P41878	276	1	0	0	43553.4	SCHPO	26S protease regulatory subunit 6B homolog	34572.3	SCHPO	26S proteasome regulatory subunit rpn11
413.6287	5	2.9	KHLDAEVQK	K(996.5240)HLDAEVQK	AQEEVKR	AQEEVK(1204.6452)R	aleitner_M1012_005_26Syeast	23.2797	14.4	5.3	0.013	7.2	2.2	2	4.0	21	7	7.2	P41878	281	1	0	0	O74894	49	1	0	0	34572.3	SCHPO	26S proteasome regulatory subunit rpn11	43553.4	SCHPO	26S protease regulatory subunit 6B homolog
516.7835	4	1.8	KHLDAEVQK	K(996.5240)HLDAEVQK	AQEEVKR	AQEEVK(1204.6452)R	aleitner_M1012_005_26Syeast	23.2250	9.8	2.8	0.65	2.7	45	31	0.2	202	117	7.1	P41878	281	1	0	0	O74894	49	1	0	0	34572.3	SCHPO	26S proteasome regulatory subunit rpn11	43553.4	SCHPO	26S protease regulatory subunit 6B homolog
792.6365	4	1.3	LEEAMKITTDAFTSAGER	LEEAMK(1197.5666)ITTDAFTSAGER	QSKYTYDR	QSK(2107.0143)YTYDR	aleitner_M1012_005_26Syeast	52.6745	18.4	7.2	0.0013	10.6	0.17	3	-0.2	144	100	7.8	Q9UQY2	185	1	0	0	Q09841	236	1	0	0	25082.6	SCHPO	Probable proteasome subunit beta type-6	29337.7	SCHPO	Probable proteasome subunit beta type-2
689.3821	3	3.7	KAQSGPDASAK	K(1006.5811)AQSGPDASAK	EIKPNIR	EIK(1196.6037)PNIR	aleitner_M1012_005_26Syeast	25.4950	20.7	2.5	0.0022	18.2	0.0080	1	-2.7	402	131	4.7	P36612	45	1	0	0	P41836	105	1	0	0	50060.6	SCHPO	26S protease regulatory subunit 4 homolog	45069.7	SCHPO	26S protease regulatory subunit 8 homolog
465.2855	4	2.2	VLVKVHPEGK	VLVK(752.4432)VHPEGK	KDKPK	KDK(1242.7336)PK	aleitner_M1012_005_26Syeast	19.4928	7.5	0.3	0.95	7.0	1.3	3	-7.4	16431	940	0.5	P41836	84	1	0	0	P36612	28	1	0	0	45069.7	SCHPO	26S protease regulatory subunit 8 homolog	50060.6	SCHPO	26S protease regulatory subunit 4 homolog
540.9891	3	5.9	KHLDAEVQK	K(553.3588)HLDAEVQK	KLR	K(1204.6452)LR	aleitner_M1012_005_26Syeast	24.2483	16.8	3.1	0.0025	13.7	0.017	1	-0.7	102	53	7.4	P41878	281	1	0	0	P06732	41	1	0	0	34572.3	SCHPO	26S proteasome regulatory subunit rpn11	43101.5	HUMAN	Creatine kinase M-type
443.6225	3	1.3	IKLISGK	IK(570.3377)LISGK	KGTK	K(895.5743)GTK	aleitner_M1012_005_26Syeast	44.4827	22.9	3.1	0.0025	19.8	0.012	1	4.6	26	7	9.6	Q9US13	127	1	0	0	P87048	21	1	0	0	43457.6	SCHPO	Probable 26S proteasome regulatory subunit rpn9	97999.6	SCHPO	26S proteasome regulatory subunit rpn1
569.9978	3	8.7	KHLDAEVQK	K(640.3796)HLDAEVQK	IDKK	IDK(1204.6452)K	aleitner_M1012_005_26Syeast	24.1853	14.2	0.0	0.0027	14.2	0.0027	1	-3.8	340	114	4.1	P41878	281	1	0	0	O74762	847	1	0	0	34572.3	SCHPO	26S proteasome regulatory subunit rpn11	107277.4	SCHPO	26S proteasome regulatory subunit rpn2
502.0421	4	8.2	KHLDAEVQK	K(937.5457)HLDAEVQK	AQARAKR	AQARAK(1204.6452)R	aleitner_M1012_005_26Syeast	23.1825	11.9	2.1	0.093	8.0	1.1	5	-3.7	1877	481	3.9	P41878	281	1	0	0	O74762	827	1	0	0	34572.3	SCHPO	26S proteasome regulatory subunit rpn11	107277.4	SCHPO	26S proteasome regulatory subunit rpn2
822.7964	3	1.3	IDRKVEFGLPDLEGR	IDRK(722.4327)VEFGLPDLEGR	KNVPK	K(1880.9996)NVPK	aleitner_M1012_005_26Syeast	70.1778	17.8	0.4	0.0065	17.4	0.0082	1	-5.5	6225	1032	2.5	O42931	344	1	0	0	Q10329	49	1	0	0	48965.5	SCHPO	26S protease regulatory subunit 7 homolog	28277.2	SCHPO	Probable proteasome subunit alpha type-4
697.3926	3	8.6	KSGRSAPGVSTTSTIQ	K(513.3162)SGRSAPGVSTTSTIQ	TKK	TK(1713.8897)K	aleitner_M1012_005_26Syeast	65.1122	7.1	0.0	1.3	7.1	1.3	1	-6.9	2718	1040	1.1	Q10329	244	1	0	0	O42931	271	1	0	0	28277.2	SCHPO	Probable proteasome subunit alpha type-4	48965.5	SCHPO	26S protease regulatory subunit 7 homolog
836.7216	3	0.36	GNQKFSSTADYMNMSS	GNQK(740.4181)FSSTADYMNMSS	ASKAAR	ASK(1904.7921)AAR	aleitner_M1012_005_26Syeast	40.1650	3.5	0.0	4.0	0.4	38	8	-4.9	1824	537	3.1	O42931	426	1	0	0	Q10329	168	1	0	0	48965.5	SCHPO	26S protease regulatory subunit 7 homolog	28277.2	SCHPO	Probable proteasome subunit alpha type-4
973.8804	3	6.2	KIEIPLPNEVGR	K(1554.8188)IEIPLPNEVGR	MESLQRLLQGAR	1501.8504-M(Oxidation)ESLQRLLQGAR	aleitner_M1012_005_26Syeast	65.6303	16.1	5.0	0.0065	11.1	0.14	2	-1.4	274	236	5.0	O74445	297	1	0	0	P41878	1	1	0	0	43608.7	SCHPO	Probable 26S protease subunit rpt4	34572.3	SCHPO	26S proteasome regulatory subunit rpn11
888.8242	3	6.9	IWKSDEINEVLNK	IWK(1076.6019)SDEINEVLNK	VNLYKFR	VNLYK(1724.8985)FR	aleitner_M1012_005_26Syeast	62.9650	16.8	4.6	0.011	10.6	0.36	4	-4.3	1546	787	6.2	Q09682	230	1	0	0	Q9Y7T8	75	1	0	0	27925.7	SCHPO	Probable proteasome subunit alpha type-3	22661.1	SCHPO	Probable proteasome subunit beta type-3
960.9967	4	-9.8	EERQIQPKTFANLVSSTLYEK	EERQIQPK(1359.7043)TFANLVSSTLYEK	NKMVCKIWK	NK(2618.3592)M(Oxidation)VC(Carbamidomethyl)KIWK	aleitner_M1012_005_26Syeast	78.0463	10.7	0.4	0.18	2.9	28	49	-0.2	203	261	7.8	Q9Y7T8	85	1	0	0	Q09682	223	1	0	0	22661.1	SCHPO	Probable proteasome subunit beta type-3	27925.7	SCHPO	Probable proteasome subunit alpha type-3
719.7122	3	3.5	ENQEKISNNK	ENQEK(953.5182)ISNNK	KINANEK	K(1340.6572)INANEK	aleitner_M1012_005_26Syeast	16.8915	15.6	6.2	0.033	9.4	1.2	1	5.0	16	6	8.3	O14126	77	1	0	0	O74440	91	1	0	0	48836.2	SCHPO	26S protease regulatory subunit 6A	35595.6	SCHPO	26S proteasome regulatory subunit rpn8
614.6707	3	0.45	IKENQEK	IK(953.5182)ENQEK	KINANEK	K(1025.5393)INANEK	aleitner_M1012_005_26Syeast	12.1036	7.5	3.2	0.73	4.3	5.7	1	-0.7	144	35	5.3	O14126	72	1	0	0	O74440	91	1	0	0	48836.2	SCHPO	26S protease regulatory subunit 6A	35595.6	SCHPO	26S proteasome regulatory subunit rpn8
680.6002	4	-4.0	KATDDDRWK	K(1584.8359)ATDDDRWK	MSSKSSLELANNAVK	1271.6146-M(Met-loss)SSKSSLELANNAVK	aleitner_M1012_005_26Syeast	57.6450	11.3	4.0	0.045	3.5	5.3	6	1.9	14	23	9.9	Q9USQ9	189	1	0	0	Q9P7S2	1	1	0	0	29220.2	SCHPO	Probable proteasome subunit beta type-7	47341.7	SCHPO	Probable 26S proteasome regulatory subunit rpn6
931.1833	3	5.5	TKDAVVLGVEKR	TK(1476.7460)DAVVLGVEKR	MSERDTALEKYK	1451.8348-M(Met-loss)SERDTALEKYK	aleitner_M1012_005_26Syeast	65.0525	10.1	4.8	0.048	5.3	1.2	1	-1.2	103	124	6.9	Q9UT97	43	1	0	0	O74445	1	1	0	0	27573.3	SCHPO	Probable proteasome subunit alpha type-5	43608.7	SCHPO	Probable 26S protease subunit rpt4
1114.5353	3	5.9	YKSYLLQHREWDSK	YK(1488.6377)SYLLQHREWDSK	MFMTRSEYDR	1989.9949-M(Oxidation)FMTRSEYDR	aleitner_M1012_005_26Syeast	84.5018	9.3	1.5	0.55	2.9	23	47	-1.0	218	257	6.4	O74445	12	1	0	0	Q9UT97	1	1	0	0	43608.7	SCHPO	Probable 26S protease subunit rpt4	27573.3	SCHPO	Probable proteasome subunit alpha type-5
938.1232	3	9.6	MFMTRSEYDR	1607.7865-M(Met-loss)FMTRSEYDR	MSERDTALEKYK	1341.6023-MSERDTALEKYK	aleitner_M1012_005_26Syeast	79.2183	8.3	0.9	1.6	3.6	18	17	-4.9	1599	1074	4.7	Q9UT97	1	1	0	0	O74445	1	1	0	0	27573.3	SCHPO	Probable proteasome subunit alpha type-5	43608.7	SCHPO	Probable 26S protease subunit rpt4
631.0535	4	8.9	MFMTRSEYDR	1185.5877-MFMTRSEYDR	MSERDTALEK	1472.6428-M(Met-loss)SERDTALEK	aleitner_M1012_005_26Syeast	93.7827	6.1	0.8	2.3	0.1	82	71	-1.7	240	224	6.0	Q9UT97	1	1	0	0	O74445	1	1	0	0	27573.3	SCHPO	Probable proteasome subunit alpha type-5	43608.7	SCHPO	Probable 26S protease subunit rpt4
1122.8751	3	-7.1	KLEKGQSIDDMIPAQK	K(1565.6823)LEKGQSIDDMIPAQK	KMSAQSCACMVR	K(1938.0132)MSAQSC(Carbamidomethyl)AC(Carbamidomethyl)MVR	aleitner_M1012_005_26Syeast	57.3347	13.3	4.1	0.056	4.0	13	12	1.4	61	86	9.3	P06732	366	1	0	0	Q9UQY2	86	1	0	0	43101.5	HUMAN	Creatine kinase M-type	25082.6	SCHPO	Probable proteasome subunit beta type-6
801.1075	3	5.5	LLKLEEAMK	LLK(1326.6721)LEEAMK	MPFGNTHNKFK	1211.6835-M(Met-loss)PFGNTHNKFK	aleitner_M1012_005_26Syeast	55.8058	6.8	0.5	1.3	1.4	31	25	-2.6	324	252	5.4	Q9UQY2	179	1	0	0	P06732	1	1	0	0	25082.6	SCHPO	Probable proteasome subunit beta type-6	43101.5	HUMAN	Creatine kinase M-type
629.1179	4	1.9	IITKEGVETR	IITK(1367.7925)EGVETR	RKIFTIHTSK	RK(1282.7133)IFTIHTSK	aleitner_M1012_005_26Syeast	47.2723	12.3	4.8	0.062	7.5	1.3	1	-3.2	1047	346	4.8	Q9UQY2	212	1	0	0	P36612	370	1	0	0	25082.6	SCHPO	Probable proteasome subunit beta type-6	50060.6	SCHPO	26S protease regulatory subunit 4 homolog
700.0592	3	4.2	KATDDDRWK	K(963.6005)ATDDDRWK	IIPLKKD	IIPLKK(1271.6146)D	aleitner_M1012_005_26Syeast	36.6507	8.2	0.6	0.065	7.6	0.099	1	-7.4	3307	975	0.6	Q9USQ9	189	1	0	0	Q9UQY2	224	1	0	0	29220.2	SCHPO	Probable proteasome subunit beta type-7	25082.6	SCHPO	Probable proteasome subunit beta type-6
928.2380	4	7.4	YDKTEDDIKSLQSVGQIIGEVLK	YDKTEDDIK(1131.5417)SLQSVGQIIGEVLK	MMGINERK	2715.4218-M(Oxidation)MGINERK	aleitner_M1012_005_26Syeast	60.7077	11.7	5.7	0.067	5.1	4.1	4	0.1	94	112	6.6	O74445	47	1	0	0	Q09841	1	1	0	0	43608.7	SCHPO	Probable 26S protease subunit rpt4	29337.7	SCHPO	Probable proteasome subunit beta type-2
995.4839	3	-10.0	MSERDTALEKYK	1497.7464-M(Oxidation)SERDTALEKYK	ATKQSKYTYDR	ATK(1623.7814)QSKYTYDR	aleitner_M1012_005_26Syeast	63.0262	9.6	0.0	0.15	3.9	6.0	11	-1.7	225	244	6.4	O74445	1	1	0	0	Q09841	233	1	0	0	43608.7	SCHPO	Probable 26S protease subunit rpt4	29337.7	SCHPO	Probable proteasome subunit beta type-2
1086.1879	3	0.55	MSRSYDSRTTIFSPEGR	1397.6432-M(Met-loss)SRSYDSRTTIFSPEGR	MCSPSATLTHR	1995.9650-MC(Carbamidomethyl)SPSATLTHR	aleitner_M1012_005_26Syeast	78.0935	11.3	4.6	0.082	3.5	10	6	0.3	76	93	8.3	Q09682	1	1	0	0	Q10335	1	1	0	0	27925.7	SCHPO	Probable proteasome subunit alpha type-3	46680.8	SCHPO	Probable 26S proteasome regulatory subunit rpn7
823.4315	3	9.5	MVCKIWK	M(Oxidation)VC(Carbamidomethyl)K(1487.7508)IWK	KNEEKLAEFDK	KNEEK(1117.5664)LAEFDK	aleitner_M1012_005_26Syeast	85.9980	8.1	0.3	0.90	1.9	26	39	0.3	63	95	6.2	Q09682	227	1	0	0	Q10335	91	1	0	0	27925.7	SCHPO	Probable proteasome subunit alpha type-3	46680.8	SCHPO	Probable 26S proteasome regulatory subunit rpn7
776.8932	4	-8.9	AKADYAQYYR	AK(1855.9779)ADYAQYYR	KVTSKLLEQEESAEK	K(1385.6616)VTSKLLEQEESAEK	aleitner_M1012_005_26Syeast	75.5527	11.3	5.3	0.085	2.9	25	21	0.4	137	69	8.4	Q9US13	172	1	0	0	Q09682	50	1	0	0	43457.6	SCHPO	Probable 26S proteasome regulatory subunit rpn9	27925.7	SCHPO	Probable proteasome subunit alpha type-3
986.7926	3	-9.9	MEQKPEVDYSEK	Acetyl-MEQK(1433.7038)PEVDYSEK	NAEELSSYQKK	NAEELSSYQK(1661.7495)K	aleitner_M1012_005_26Syeast	85.2370	8.8	3.1	0.090	5.7	0.75	1	-2.8	248	363	3.1	Q9UTM3	4	1	0	0	O14250	61	1	0	0	51618.9	SCHPO	26S proteasome regulatory subunit rpn5	30111.1	SCHPO	Probable proteasome subunit alpha type-6
568.0669	4	7.6	EIQDEKEAEAAR	EIQDEK(880.5634)EAEAAR	ELLKLK	ELLK(1525.7260)LK	aleitner_M1012_005_26Syeast	29.3262	10.0	0.0	0.094	10.0	0.094	1	-4.8	918	516	3.2	Q10329	236	1	0	0	P50524	27	1	0	0	28277.2	SCHPO	Probable proteasome subunit alpha type-4	30899.5	SCHPO	26S proteasome regulatory subunit rpn12
757.0876	3	8.7	EIQDEKEAEAAR	EIQDEK(880.5634)EAEAAR	ELLKLK	ELLK(1525.7260)LK	aleitner_M1012_005_26Syeast	29.2380	7.9	0.0	0.22	7.9	0.22	1	-6.3	5656	1050	1.1	Q10329	236	1	0	0	P50524	27	1	0	0	28277.2	SCHPO	Probable proteasome subunit alpha type-4	30899.5	SCHPO	26S proteasome regulatory subunit rpn12
836.4379	3	0.15	ASKAAREYLEK	ASK(1241.6139)AAREYLEK	ETEKLAEER	ETEK(1402.7456)LAEER	aleitner_M1012_005_26Syeast	61.9765	6.6	1.1	1.5	5.0	3.9	2	-4.3	1066	693	3.7	Q10329	168	1	0	0	P50524	205	1	0	0	28277.2	SCHPO	Probable proteasome subunit alpha type-4	30899.5	SCHPO	26S proteasome regulatory subunit rpn12
1172.5635	3	-6.9	STDEYNGAMLKSVCVEAGMIALR	STDEYNGAM(Oxidation)LK(984.5063)SVC(Carbamidomethyl)VEAGMIALR	MMGINERK	2668.2547-M(Met-loss)MGINERK	aleitner_M1012_005_26Syeast	86.1098	13.7	4.9	0.11	2.6	72	78	1.4	146	162	11.1	O14126	396	1	0	0	Q09841	1	1	0	0	48836.2	SCHPO	26S protease regulatory subunit 6A	29337.7	SCHPO	Probable proteasome subunit beta type-2
1172.5637	3	-6.7	STDEYNGAMLKSVCVEAGMIALR	STDEYNGAM(Oxidation)LK(984.5063)SVC(Carbamidomethyl)VEAGMIALR	MMGINERK	2668.2547-M(Met-loss)MGINERK	aleitner_M1012_005_26Syeast	86.7625	13.0	3.3	0.14	2.0	83	92	-0.2	301	326	11.0	O14126	396	1	0	0	Q09841	1	1	0	0	48836.2	SCHPO	26S protease regulatory subunit 6A	29337.7	SCHPO	Probable proteasome subunit beta type-2
533.4750	5	9.7	VKAMEVDEKPTER	VKAM(Oxidation)EVDEK(1115.5467)PTER	MMGINERK	1684.8342-MMGINERK	aleitner_M1012_005_26Syeast	30.1695	5.3	1.8	0.51	0.6	15	39	-3.3	254	385	4.7	O14126	179	1	0	0	Q09841	1	1	0	0	48836.2	SCHPO	26S protease regulatory subunit 6A	29337.7	SCHPO	Probable proteasome subunit beta type-2
675.3972	4	9.1	KPTSELAIGASLEK	K(1254.7370)PTSELAIGASLEK	TMGKNKVLVK	TMGKNK(1580.8661)VLVK	aleitner_M1012_005_26Syeast	42.9758	12.8	3.1	0.11	9.7	0.61	1	-4.9	2175	911	3.1	O94579	50	1	0	0	P41836	80	1	0	0	26404.3	SCHPO	Probable proteasome subunit alpha type-2	45069.7	SCHPO	26S protease regulatory subunit 8 homolog
631.5177	5	6.6	KMSAQSCACMVR	K(1708.9222)MSAQSC(Carbamidomethyl)AC(Carbamidomethyl)M(Oxidation)VR	LKAYQGIYLMSIR	LK(1581.6772)AYQGIYLM(Oxidation)SIR	aleitner_M1012_005_26Syeast	61.9455	8.2	4.0	0.11	3.5	3.4	2	-1.2	106	112	4.7	Q9UQY2	86	1	0	0	Q10335	192	1	0	0	25082.6	SCHPO	Probable proteasome subunit beta type-6	46680.8	SCHPO	Probable 26S proteasome regulatory subunit rpn7
574.3106	4	2.9	KHFEQVINEK	K(1022.5397)HFEQVINEK	LKPQDER	LK(1408.7351)PQDER	aleitner_M1012_005_26Syeast	33.1183	7.5	2.3	0.11	1.3	13	26	-1.8	134	144	6.2	O74762	694	1	0	0	P36612	93	1	0	0	107277.4	SCHPO	26S proteasome regulatory subunit rpn2	50060.6	SCHPO	26S protease regulatory subunit 4 homolog
551.2791	5	6.3	EKASKGSNDDEMK	EK(1313.7013)ASKGSNDDEMK	DIKVIMATNR	DIK(1575.7087)VIM(Oxidation)ATNR	aleitner_M1012_005_26Syeast	7.5353	7.4	1.5	1.4	0.8	97	69	0.1	152	114	6.6	O74762	833	1	0	0	P36612	333	1	0	0	107277.4	SCHPO	26S proteasome regulatory subunit rpn2	50060.6	SCHPO	26S protease regulatory subunit 4 homolog
612.9595	3	-0.24	ASKGSNDDEMK	ASK(655.3541)GSNDDEMK	DQKK	DQK(1318.5711)K	aleitner_M1012_005_26Syeast	14.7110	6.7	0.0	3.8	6.7	3.8	1	-6.9	4282	882	0.0	O74762	836	1	0	0	P36612	25	1	0	0	107277.4	SCHPO	26S proteasome regulatory subunit rpn2	50060.6	SCHPO	26S protease regulatory subunit 4 homolog
803.0945	3	9.4	MNSTEEIDLYNR	1053.6182-M(Met-loss)NSTEEIDLYNR	KQLATSLR	K(1490.6889)QLATSLR	aleitner_M1012_005_26Syeast	59.2148	11.8	2.0	0.11	6.5	2.1	6	-0.6	108	98	7.4	O74894	1	1	0	0	Q09720	86	1	0	0	43553.4	SCHPO	26S protease regulatory subunit 6B homolog	21967.5	SCHPO	Probable proteasome subunit beta type-4
927.7927	3	-1.1	MMGINERKGFDFEYYQR	728.4069-M(Met-loss)MGINERKGFDFEYYQR	SAKGTK	SAK(2190.0204)GTK	aleitner_M1012_005_26Syeast	92.6152	9.4	0.4	0.12	9.0	0.15	1	-2.7	256	279	3.2	Q09841	1	1	0	0	O74440	36	1	0	0	29337.7	SCHPO	Probable proteasome subunit beta type-2	35595.6	SCHPO	26S proteasome regulatory subunit rpn8
789.3918	4	9.6	VTDKLTQLTDNIWCCR	VTDK(1131.5417)LTQLTDNIWC(Carbamidomethyl)C(Carbamidomethyl)R	MMGINERK	2160.0344-M(Oxidation)MGINERK	aleitner_M1012_005_26Syeast	63.3132	9.4	3.6	0.13	4.8	2.8	2	-3.3	634	592	4.6	O43063	57	1	0	0	Q09841	1	1	0	0	24564.3	SCHPO	Probable proteasome subunit beta type-1	29337.7	SCHPO	Probable proteasome subunit beta type-2
789.3915	4	9.2	VTDKLTQLTDNIWCCR	VTDK(1131.5417)LTQLTDNIWC(Carbamidomethyl)C(Carbamidomethyl)R	MMGINERK	2160.0344-M(Oxidation)MGINERK	aleitner_M1012_005_26Syeast	61.4425	8.9	0.4	0.96	4.2	15	10	-0.8	266	221	6.8	O43063	57	1	0	0	Q09841	1	1	0	0	24564.3	SCHPO	Probable proteasome subunit beta type-1	29337.7	SCHPO	Probable proteasome subunit beta type-2
507.8075	4	2.8	LMSKVAEK	LMSK(1122.6900)VAEK	LLEKLEIK	LLEK(1042.5733)LEIK	aleitner_M1012_005_26Syeast	51.0955	12.5	5.1	0.14	3.5	29	27	1.0	128	100	9.0	O14250	111	1	0	0	Q9USQ9	104	1	0	0	30111.1	SCHPO	Probable proteasome subunit alpha type-6	29220.2	SCHPO	Probable proteasome subunit beta type-7
692.1080	4	-8.3	KLEGTIDYQKL	K(1457.7126)LEGTIDYQKL	MPFGNTHNKFK	1444.7813-MPFGNTHNKFK	aleitner_M1012_005_26Syeast	29.8542	8.2	3.2	0.14	2.0	10	12	-1.8	138	192	6.2	O74445	378	1	0	0	P06732	1	1	0	0	43608.7	SCHPO	Probable 26S protease subunit rpt4	43101.5	HUMAN	Creatine kinase M-type
637.8119	4	-9.5	MSERDTALEK	1499.7231-M(Met-loss)SERDTALEK	MPFGNTHNKFK	Acetyl-MPFGNTHNK(1185.5877)FK	aleitner_M1012_005_26Syeast	20.7758	6.1	1.1	0.66	2.9	5.5	14	-4.2	584	520	3.2	O74445	1	1	0	0	P06732	9	1	0	0	43608.7	SCHPO	Probable 26S protease subunit rpt4	43101.5	HUMAN	Creatine kinase M-type
478.0125	4	6.1	KYDKTEDDIK	K(654.3952)YDKTEDDIK	KLEK	K(1391.6820)LEK	aleitner_M1012_005_26Syeast	34.4153	3.6	0.0	5.4	3.0	7.8	3	-2.1	177	126	2.8	O74445	38	1	0	0	P06732	366	1	0	0	43608.7	SCHPO	Probable 26S protease subunit rpt4	43101.5	HUMAN	Creatine kinase M-type
691.7095	3	-1.0	KRMPIDFK	K(1022.5397)RM(Oxidation)PIDFK	LKPQDER	LK(1187.6373)PQDER	aleitner_M1012_005_26Syeast	95.1035	7.3	1.4	0.14	4.2	1.1	3	-4.9	481	691	3.1	Q09720	170	1	0	0	P36612	93	1	0	0	21967.5	SCHPO	Probable proteasome subunit beta type-4	50060.6	SCHPO	26S protease regulatory subunit 4 homolog
669.0558	3	-8.2	KHLDAEVQK	K(937.5848)HLDAEVQK	LKVELAK	LK(1204.6452)VELAK	aleitner_M1012_005_26Syeast	23.1127	9.2	0.0	0.15	9.2	0.15	1	-4.8	1152	466	3.2	P41878	281	1	0	0	P50524	29	1	0	0	34572.3	SCHPO	26S proteasome regulatory subunit rpn11	30899.5	SCHPO	26S proteasome regulatory subunit rpn12
883.4409	3	3.7	ETEKLAEERGWDIR	ETEK(916.4324)LAEERGWDIR	MESLQR	1868.9268-M(Oxidation)ESLQR	aleitner_M1012_005_26Syeast	78.7863	9.8	0.0	0.46	9.8	0.46	1	-3.2	747	540	3.2	P50524	205	1	0	0	P41878	1	1	0	0	30899.5	SCHPO	26S proteasome regulatory subunit rpn12	34572.3	SCHPO	26S proteasome regulatory subunit rpn11
905.8325	3	9.8	MESLQR	2083.1201-M(Met-loss)ESLQR	VELAKQNLFVPTSDKEK	VELAKQNLFVPTSDK(769.3970)EK	aleitner_M1012_005_26Syeast	51.7543	8.0	0.2	1.7	1.4	64	49	1.2	72	58	6.0	P41878	1	1	0	0	P50524	44	1	0	0	34572.3	SCHPO	26S proteasome regulatory subunit rpn11	30899.5	SCHPO	26S proteasome regulatory subunit rpn12
695.0684	4	4.4	KMSAQSCACMVR	K(1332.6231)M(Oxidation)SAQSC(Carbamidomethyl)AC(Carbamidomethyl)MVR	MSERDTALEK	1581.6772-M(Oxidation)SERDTALEK	aleitner_M1012_005_26Syeast	33.5625	7.8	3.3	0.15	1.6	11	10	-1.4	90	94	6.2	Q9UQY2	86	1	0	0	O74445	1	1	0	0	25082.6	SCHPO	Probable proteasome subunit beta type-6	43608.7	SCHPO	Probable 26S protease subunit rpt4
677.1014	4	-2.2	KQMSYMLAR	K(1577.8197)QMSYMLAR	IMKLCFDELKK	IM(Oxidation)K(1264.6308)LC(Carbamidomethyl)FDELKK	aleitner_M1012_005_26Syeast	77.1105	7.8	0.4	0.16	6.2	0.51	3	-3.2	484	347	4.8	P87048	294	1	0	0	Q09720	162	1	0	0	97999.6	SCHPO	26S proteasome regulatory subunit rpn1	21967.5	SCHPO	Probable proteasome subunit beta type-4
812.4481	3	-4.2	AIEGKIAR	AIEGK(1577.8197)IAR	IMKLCFDELKK	IM(Oxidation)KLC(Carbamidomethyl)FDELK(994.5811)K	aleitner_M1012_005_26Syeast	67.7860	7.9	0.6	7.4	4.1	48	29	0.6	268	151	5.9	P87048	585	1	0	0	Q09720	169	1	0	0	97999.6	SCHPO	26S proteasome regulatory subunit rpn1	21967.5	SCHPO	Probable proteasome subunit beta type-4
727.7369	3	6.9	LKAYQGIYLMSIR	LK(625.3145)AYQGIYLMSIR	MPPK	1692.9273-M(Oxidation)PPK	aleitner_M1012_005_26Syeast	79.3500	8.7	2.1	0.18	5.6	1.2	2	-0.7	64	83	7.3	Q10335	192	1	0	0	O42931	1	1	0	0	46680.8	SCHPO	Probable 26S proteasome regulatory subunit rpn7	48965.5	SCHPO	26S protease regulatory subunit 7 homolog
847.7361	3	-7.4	MPFGNTHNKFK	1204.5659-M(Oxidation)PFGNTHNKFK	MSQARGFDR	1473.7075-MSQARGFDR	aleitner_M1012_005_26Syeast	61.0332	9.6	0.3	0.19	3.4	8.7	25	0.3	58	96	8.3	P06732	1	1	0	0	O94517	1	1	0	0	43101.5	HUMAN	Creatine kinase M-type	26539.6	SCHPO	Probable proteasome subunit alpha type-1
636.6866	3	6.0	HKTDLNHENLK	HK(559.3370)TDLNHENLK	FKK	FK(1485.7576)K	aleitner_M1012_005_26Syeast	30.0453	7.0	0.0	0.62	7.0	0.62	1	-5.3	989	642	1.1	P06732	107	1	0	0	O94517	182	1	0	0	43101.5	HUMAN	Creatine kinase M-type	26539.6	SCHPO	Probable proteasome subunit alpha type-1
649.6697	3	-5.0	HKTDLNHENLK	HK(598.3075)TDLNHENLK	MSQAR	1485.7576-M(Met-loss)SQAR	aleitner_M1012_005_26Syeast	49.1158	3.0	0.9	4.2	-1.2	65	53	-1.7	91	69	6.3	P06732	107	1	0	0	O94517	1	1	0	0	43101.5	HUMAN	Creatine kinase M-type	26539.6	SCHPO	Probable proteasome subunit alpha type-1
816.4283	3	-0.035	KILFENPDEATK	K(1042.5335)ILFENPDEATK	EWDSKLK	EWDSK(1541.7977)LK	aleitner_M1012_005_26Syeast	87.0782	7.7	0.0	0.20	7.7	0.20	1	-4.8	974	620	2.1	P36612	357	1	0	0	O74445	24	1	0	0	50060.6	SCHPO	26S protease regulatory subunit 4 homolog	43608.7	SCHPO	Probable 26S protease subunit rpt4
664.3753	3	2.0	YKSYLLQHR	YK(783.4491)SYLLQHR	KDQKK	KDQK(1344.7190)K	aleitner_M1012_005_26Syeast	42.3030	8.5	0.0	1.4	8.5	1.4	1	-2.7	591	147	5.3	O74445	12	1	0	0	P36612	25	1	0	0	43608.7	SCHPO	Probable 26S protease subunit rpt4	50060.6	SCHPO	26S protease regulatory subunit 4 homolog
397.7054	4	1.6	KAQSGPDASAK	K(528.2544)AQSGPDASAK	MSER	1196.6037-M(Met-loss)SER	aleitner_M1012_005_26Syeast	24.7378	3.9	0.6	5.2	2.9	10	5	-2.8	414	97	5.3	P36612	45	1	0	0	O74445	1	1	0	0	50060.6	SCHPO	26S protease regulatory subunit 4 homolog	43608.7	SCHPO	Probable 26S protease subunit rpt4
805.7847	3	1.9	MEILKIHLEKVSK	M(Oxidation)EILK(831.4160)IHLEKVSK	TMGKNK	TM(Oxidation)GK(1720.9797)NK	aleitner_M1012_005_26Syeast	65.1347	7.6	3.1	0.20	4.5	1.8	1	-4.9	1456	739	3.1	O74445	313	1	0	0	P41836	78	1	0	0	43608.7	SCHPO	Probable 26S protease subunit rpt4	45069.7	SCHPO	26S protease regulatory subunit 8 homolog
836.4545	3	-1.9	KLEGTIDYQK	K(1312.7173)LEGTIDYQK	NIKVIMATNR	NIK(1331.6973)VIM(Oxidation)ATNR	aleitner_M1012_005_26Syeast	56.7993	6.1	2.0	0.87	-0.2	38	46	-1.7	93	110	6.3	O74445	378	1	0	0	P41836	287	1	0	0	43608.7	SCHPO	Probable 26S protease subunit rpt4	45069.7	SCHPO	26S protease regulatory subunit 8 homolog
518.0081	4	-1.7	MSERDTALEK	873.4518-M(Oxidation)SERDTALEK	MTEVLK	1332.6231-M(Oxidation)TEVLK	aleitner_M1012_005_26Syeast	17.7748	8.3	0.0	4.2	7.3	7.1	2	-1.1	660	184	6.3	O74445	1	1	0	0	P41836	1	1	0	0	43608.7	SCHPO	Probable 26S protease subunit rpt4	45069.7	SCHPO	26S protease regulatory subunit 8 homolog
901.4805	4	-9.0	VLNKGDSGEMSLQKLFK	VLNK(1708.9222)GDSGEMSLQKLFK	LKAYQGIYLMSIR	LK(2031.0711)AYQGIYLM(Oxidation)SIR	aleitner_M1012_005_26Syeast	86.8292	12.0	3.1	0.21	8.6	1.5	2	-1.0	451	394	6.7	P41836	390	1	0	0	Q10335	192	1	0	0	45069.7	SCHPO	26S protease regulatory subunit 8 homolog	46680.8	SCHPO	Probable 26S proteasome regulatory subunit rpn7
560.7668	4	-8.6	MMGINERK	1245.5837-M(Oxidation)MGINERK	GTKTSETNDR	GTK(1131.5417)TSETNDR	aleitner_M1012_005_26Syeast	26.2147	12.8	3.0	0.21	4.8	22	10	0.2	328	75	8.0	Q09841	1	1	0	0	P87048	24	1	0	0	29337.7	SCHPO	Probable proteasome subunit beta type-2	97999.6	SCHPO	26S proteasome regulatory subunit rpn1
698.3458	3	-3.0	MMGINERK	1245.5837-M(Met-loss)MGINERK	GTKTSETNDR	GTK(984.5063)TSETNDR	aleitner_M1012_005_26Syeast	35.9675	6.3	0.1	0.46	4.7	1.3	3	-2.9	175	140	1.6	Q09841	1	1	0	0	P87048	24	1	0	0	29337.7	SCHPO	Probable proteasome subunit beta type-2	97999.6	SCHPO	26S proteasome regulatory subunit rpn1
560.7670	4	-8.2	MMGINERK	1245.5837-MM(Oxidation)GINERK	GTKTSETNDR	GTK(1131.5417)TSETNDR	aleitner_M1012_005_26Syeast	25.6805	9.3	2.8	1.2	1.4	88	33	0.5	143	50	7.9	Q09841	1	1	0	0	P87048	24	1	0	0	29337.7	SCHPO	Probable proteasome subunit beta type-2	97999.6	SCHPO	26S proteasome regulatory subunit rpn1
1061.2065	3	-1.1	QEYKDDINLDEASAMAVK	QEYK(1141.6495)DDINLDEASAMAVK	GKVVIDAFR	GK(2177.0198)VVIDAFR	aleitner_M1012_005_26Syeast	92.2588	8.6	2.0	0.21	2.2	14	20	0.4	47	64	8.5	Q09682	180	1	0	0	P41878	153	1	0	0	27925.7	SCHPO	Probable proteasome subunit alpha type-3	34572.3	SCHPO	26S proteasome regulatory subunit rpn11
1010.5186	3	-4.0	VLNKGDSGEMSLQKLFK	VLNK(1135.5431)GDSGEMSLQKLFK	MSSKDISSK	2031.0711-M(Oxidation)SSKDISSK	aleitner_M1012_005_26Syeast	73.2280	10.8	6.4	0.22	2.9	36	10	0.4	180	78	10.0	P41836	390	1	0	0	P87048	1	1	0	0	45069.7	SCHPO	26S protease regulatory subunit 8 homolog	97999.6	SCHPO	26S proteasome regulatory subunit rpn1
626.3386	3	4.1	MSSKDISSK	878.5113-M(Oxidation)SSKDISSK	QIKEIK	Q(Gln->pyro-Glu)IK(1135.5431)EIK	aleitner_M1012_005_26Syeast	19.9068	5.7	0.5	2.9	3.0	15	7	-0.6	144	41	5.9	P87048	1	1	0	0	P41836	155	1	0	0	97999.6	SCHPO	26S proteasome regulatory subunit rpn1	45069.7	SCHPO	26S protease regulatory subunit 8 homolog
570.3063	3	0.36	MSSKDISSK	726.4164-MSSKDISSK	MTEVLK	1119.5482-M(Met-loss)TEVLK	aleitner_M1012_005_26Syeast	24.7765	3.4	0.4	6.0	3.0	7.8	1	-4.5	1218	187	2.5	P87048	1	1	0	0	P41836	1	1	0	0	97999.6	SCHPO	26S proteasome regulatory subunit rpn1	45069.7	SCHPO	26S protease regulatory subunit 8 homolog
823.3898	3	0.71	KNTEDIEMTA	K(1316.6282)NTEDIEMTA	MSERDTALEK	1288.5857-MSERDTALEK	aleitner_M1012_005_26Syeast	60.8197	7.7	2.1	0.23	3.0	4.5	8	-1.7	86	134	4.7	P87048	882	1	0	0	O74445	1	1	0	0	97999.6	SCHPO	26S proteasome regulatory subunit rpn1	43608.7	SCHPO	Probable 26S protease subunit rpt4
688.5874	4	-8.6	KQMSYMLAR	K(1607.7865)QM(Oxidation)SYMLAR	MSERDTALEKYK	1280.6257-MSERDTALEKYK	aleitner_M1012_005_26Syeast	52.0705	5.0	0.2	2.4	-0.2	57	48	-2.9	296	244	5.2	P87048	294	1	0	0	O74445	1	1	0	0	97999.6	SCHPO	26S proteasome regulatory subunit rpn1	43608.7	SCHPO	Probable 26S protease subunit rpt4
894.7674	3	-8.5	MSSKDISSKSPSGNDALNDK	M(Met-loss+Acetyl)SSK(690.3588)DISSKSPSGNDALNDK	KYDK	K(2129.0124)YDK	aleitner_M1012_005_26Syeast	42.1290	5.1	0.6	3.7	2.4	21	5	-4.9	2332	749	2.7	P87048	4	1	0	0	O74445	38	1	0	0	97999.6	SCHPO	26S proteasome regulatory subunit rpn1	43608.7	SCHPO	Probable 26S protease subunit rpt4
692.6937	3	2.8	MNSTEEIDLYNR	722.4327-M(Met-loss)NSTEEIDLYNR	KNVPK	K(1490.6889)NVPK	aleitner_M1012_005_26Syeast	49.4710	7.5	0.0	0.27	7.5	0.27	1	-2.7	160	130	4.1	O74894	1	1	0	0	Q10329	49	1	0	0	43553.4	SCHPO	26S protease regulatory subunit 6B homolog	28277.2	SCHPO	Probable proteasome subunit alpha type-4
913.7740	3	3.5	SIKGYTLPPHCSRGER	SIK(881.3589)GYTLPPHC(Carbamidomethyl)SRGER	MSGYDR	1994.9996-M(Oxidation)SGYDR	aleitner_M1012_005_26Syeast	43.1500	8.8	3.1	0.27	5.7	2.5	1	0.4	116	47	8.4	P06732	138	1	0	0	Q10329	1	1	0	0	43101.5	HUMAN	Creatine kinase M-type	28277.2	SCHPO	Probable proteasome subunit alpha type-4
423.0058	4	9.9	LAHLSKHPK	LAHLSK(658.3690)HPK	GAFKV	GAFK(1167.6764)V	aleitner_M1012_005_26Syeast	31.2855	7.5	1.1	0.31	3.8	3.1	5	-1.6	92	66	5.8	P06732	304	1	0	0	Q10335	408	1	0	0	43101.5	HUMAN	Creatine kinase M-type	46680.8	SCHPO	Probable 26S proteasome regulatory subunit rpn7
1028.5106	3	-9.8	MCSPSATLTHRTMTEKAR	1005.5535-MC(Carbamidomethyl)SPSATLTHRTMTEKAR	GKYYPLK	GK(2215.0548)YYPLK	aleitner_M1012_005_26Syeast	73.5012	11.3	1.6	0.49	9.7	1.2	1	-2.7	1065	417	3.7	Q10335	1	1	0	0	P06732	172	1	0	0	46680.8	SCHPO	Probable 26S proteasome regulatory subunit rpn7	43101.5	HUMAN	Creatine kinase M-type
973.4651	3	7.3	MPFGNTHNK	2003.9115-M(Met-loss)PFGNTHNK	MCSPSATLTHRTMTEK	1051.5087-MC(Carbamidomethyl)SPSATLTHRTM(Oxidation)TEK	aleitner_M1012_005_26Syeast	66.8605	10.2	1.0	3.2	4.5	49	15	0.9	273	92	5.7	P06732	1	1	0	0	Q10335	1	1	0	0	43101.5	HUMAN	Creatine kinase M-type	46680.8	SCHPO	Probable 26S proteasome regulatory subunit rpn7
727.6832	3	-7.1	MCSPSATLTHR	1051.5087-M(Met-loss)C(Carbamidomethyl)SPSATLTHR	MPFGNTHNK	1266.6027-M(Met-loss)PFGNTHNK	aleitner_M1012_005_26Syeast	12.8648	5.5	1.0	7.4	3.2	35	7	-5.7	13627	938	2.3	Q10335	1	1	0	0	P06732	1	1	0	0	46680.8	SCHPO	Probable 26S proteasome regulatory subunit rpn7	43101.5	HUMAN	Creatine kinase M-type
972.1685	3	1.2	LGIDPPKGIMLYGPPGTGK	LGIDPPK(1003.4467)GIMLYGPPGTGK	MMGINER	2048.1016-M(Oxidation)MGINER	aleitner_M1012_005_26Syeast	32.4312	8.7	1.2	0.31	3.4	14	22	-2.7	1023	630	5.3	O42931	214	1	0	0	Q09841	1	1	0	0	48965.5	SCHPO	26S protease regulatory subunit 7 homolog	29337.7	SCHPO	Probable proteasome subunit beta type-2
440.0021	4	7.3	MMGINERK	909.5284-M(Met-loss)MGINERK	VVKGNQK	VVK(984.5063)GNQK	aleitner_M1012_005_26Syeast	15.8777	6.5	0.7	5.4	1.8	90	34	-0.2	299	94	4.7	Q09841	1	1	0	0	O42931	422	1	0	0	29337.7	SCHPO	Probable proteasome subunit beta type-2	48965.5	SCHPO	26S protease regulatory subunit 7 homolog
669.0672	4	-4.6	ASKGSNDDEMKIDK	ASK(1119.5482)GSNDDEM(Oxidation)KIDK	MSSKDISSK	1690.7720-MSSKDISSK	aleitner_M1012_005_26Syeast	34.4870	8.4	2.9	0.32	0.5	39	60	-0.1	56	87	7.9	O74762	836	1	0	0	P87048	1	1	0	0	107277.4	SCHPO	26S proteasome regulatory subunit rpn2	97999.6	SCHPO	26S proteasome regulatory subunit rpn1
628.5752	4	4.3	MSSKDISSK	1528.7807-MSSKDISSK	LLMKLSSQNDDK	LLMK(1119.5482)LSSQNDDK	aleitner_M1012_005_26Syeast	31.1420	5.0	1.9	0.74	0.3	20	24	-1.2	57	68	4.7	P87048	1	1	0	0	O74762	242	1	0	0	97999.6	SCHPO	26S proteasome regulatory subunit rpn1	107277.4	SCHPO	26S proteasome regulatory subunit rpn2
1077.2114	3	4.7	EKASKGSNDDEMK	EK(1790.9567)ASKGSNDDEMK	VPEDIFKTHLEVAR	VPEDIFK(1575.7087)THLEVAR	aleitner_M1012_005_26Syeast	76.6715	7.0	0.3	1.5	0.4	82	137	-1.4	241	321	6.6	O74762	833	1	0	0	P87048	347	1	0	0	107277.4	SCHPO	26S proteasome regulatory subunit rpn2	97999.6	SCHPO	26S proteasome regulatory subunit rpn1
636.4933	5	2.4	TTEEKEATPMEMDEEK	TTEEK(1264.6308)EATPM(Oxidation)EMDEEK	KQMSYMLAR	K(2050.8599)QMSYMLAR	aleitner_M1012_005_26Syeast	47.0697	6.1	2.9	1.8	1.4	38	16	-3.3	782	496	4.7	O74762	853	1	0	0	P87048	294	1	0	0	107277.4	SCHPO	26S proteasome regulatory subunit rpn2	97999.6	SCHPO	26S proteasome regulatory subunit rpn1
631.3020	4	-7.6	MFMTRSEYDR	1186.6234-MFMTRSEYDR	SAELYKNPK	SAELYK(1472.6428)NPK	aleitner_M1012_005_26Syeast	87.5450	7.6	2.8	0.34	4.5	2.4	4	-4.9	925	722	3.1	Q9UT97	1	1	0	0	O74762	127	1	0	0	27573.3	SCHPO	Probable proteasome subunit alpha type-5	107277.4	SCHPO	26S proteasome regulatory subunit rpn2
944.4959	3	-3.1	TKDAVVLGVEKR	TK(1516.7079)DAVVLGVEKR	GSNDDEMKIDKK	GSNDDEMK(1451.8348)IDKK	aleitner_M1012_005_26Syeast	92.4867	12.0	3.8	0.35	6.1	8.1	8	-0.9	342	462	5.9	Q9UT97	43	1	0	0	O74762	844	1	0	0	27573.3	SCHPO	Probable proteasome subunit alpha type-5	107277.4	SCHPO	26S proteasome regulatory subunit rpn2
666.1232	4	-7.0	KFTGGVLMLIDR	K(1295.7337)FTGGVLM(Oxidation)LIDR	TKDAVVLGVEK	TK(1502.8167)DAVVLGVEK	aleitner_M1012_005_26Syeast	40.0037	5.2	0.1	0.97	3.0	4.9	3	-5.8	3321	889	2.2	O74762	911	1	0	0	Q9UT97	43	1	0	0	107277.4	SCHPO	26S proteasome regulatory subunit rpn2	27573.3	SCHPO	Probable proteasome subunit alpha type-5
750.6073	4	3.7	EDLTDEEKAASIAVEDEK	EDLTDEEK(1007.4672)AASIAVEDEK	MSRSYDSR	2128.9900-M(Met-loss)SRSYDSR	aleitner_M1012_005_26Syeast	63.0865	8.9	2.2	0.34	2.9	18	23	0.1	114	142	8.1	Q9UUB6	237	1	0	0	Q09682	1	1	0	0	34195.8	SCHPO	Ubiquitin carboxyl-terminal hydrolase 2	27925.7	SCHPO	Probable proteasome subunit alpha type-3
486.7543	4	1.3	ATAIGKSSTAAK	ATAIGK(838.3717)SSTAAK	MFMTR	1242.6820-M(Oxidation)FMTR	aleitner_M1012_005_26Syeast	95.2598	11.7	0.0	0.38	11.7	0.38	1	-5.9	12496	957	0.0	O94579	165	1	0	0	Q9UT97	1	1	0	0	26404.3	SCHPO	Probable proteasome subunit alpha type-2	27573.3	SCHPO	Probable proteasome subunit alpha type-5
486.7552	4	3.1	ATAIGKSSTAAK	ATAIGK(838.3717)SSTAAK	MFMTR	1242.6820-M(Oxidation)FMTR	aleitner_M1012_005_26Syeast	95.7950	12.2	2.4	1.0	9.8	4.1	1	-2.8	5998	475	2.4	O94579	165	1	0	0	Q9UT97	1	1	0	0	26404.3	SCHPO	Probable proteasome subunit alpha type-2	27573.3	SCHPO	Probable proteasome subunit alpha type-5
469.2512	5	-5.5	KQLATSLRSR	K(1182.5492)QLATSLRSR	MPFGNTHNK	1296.7514-MPFGNTHNK	aleitner_M1012_005_26Syeast	24.3318	6.5	2.0	0.38	4.5	1.6	1	-6.0	2544	1061	2.0	Q09720	86	1	0	0	P06732	1	1	0	0	21967.5	SCHPO	Probable proteasome subunit beta type-4	43101.5	HUMAN	Creatine kinase M-type
840.8966	4	-6.9	MESLQRLLQGAR	1958.8246-MESLQRLLQGAR	MSIMEYNGGSCVAMAGK	1538.8239-MSIMEYNGGSC(Carbamidomethyl)VAM(Oxidation)AGK	aleitner_M1012_005_26Syeast	56.4562	7.7	2.5	0.41	4.5	3.7	4	-4.5	1713	926	3.2	P41878	1	1	0	0	Q9Y7T8	1	1	0	0	34572.3	SCHPO	26S proteasome regulatory subunit rpn11	22661.1	SCHPO	Probable proteasome subunit beta type-3
692.3469	4	-6.4	MSERDTALEK	1586.8160-MSERDTALEK	MVILNKDGMERK	MVILNK(1316.6282)DGM(Oxidation)ERK	aleitner_M1012_005_26Syeast	77.1345	7.1	0.2	0.43	4.0	3.3	11	-3.8	553	530	4.2	O74445	1	1	0	0	O43063	205	1	0	0	43608.7	SCHPO	Probable 26S protease subunit rpt4	24564.3	SCHPO	Probable proteasome subunit beta type-1
796.1534	4	4.0	MATTVKDTMNVDINAIK	1316.6282-MATTVKDTMNVDINAIK	MSERDTALEK	2002.0115-MSERDTALEK	aleitner_M1012_005_26Syeast	98.8867	8.6	1.9	2.6	1.4	205	95	0.4	375	163	7.2	O43063	1	1	0	0	O74445	1	1	0	0	24564.3	SCHPO	Probable proteasome subunit beta type-1	43608.7	SCHPO	Probable 26S protease subunit rpt4
455.6351	5	4.7	MSERDTALEKYK	787.4150-M(Oxidation)SERDTALEKYK	MATTVK	1623.7814-MATTVK	aleitner_M1012_005_26Syeast	46.2973	6.2	0.5	3.9	-0.1	306	76	-1.8	996	189	6.3	O74445	1	1	0	0	O43063	1	1	0	0	43608.7	SCHPO	Probable 26S protease subunit rpt4	24564.3	SCHPO	Probable proteasome subunit beta type-1
743.1575	5	0.73	ASKAAREYLEK	ASK(2446.0709)AAREYLEK	VDKPDGTMDYDSMDNIFFAK	VDK(1402.7456)PDGTMDYDSMDNIFFAK	aleitner_M1012_005_26Syeast	77.2542	9.2	4.4	0.45	1.4	27	22	-0.2	61	77	7.8	Q10329	168	1	0	0	Q9UUB6	59	1	0	0	28277.2	SCHPO	Probable proteasome subunit alpha type-4	34195.8	SCHPO	Ubiquitin carboxyl-terminal hydrolase 2
895.1310	3	-3.3	MSGYDRALSVFSPDGR	925.5597-MSGYDRALSVFSPDGR	KASLLTR	K(1894.8883)ASLLTR	aleitner_M1012_005_26Syeast	41.5365	9.2	4.1	1.6	3.0	43	11	-1.8	551	212	4.6	Q10329	1	1	0	0	Q9UUB6	223	1	0	0	28277.2	SCHPO	Probable proteasome subunit alpha type-4	34195.8	SCHPO	Ubiquitin carboxyl-terminal hydrolase 2
572.5563	4	-5.0	VVDKDGIREINI	VVDK(916.4510)DGIREINI	NKMVCK	NK(1507.8246)MVC(Carbamidomethyl)K	aleitner_M1012_005_26Syeast	46.9550	7.7	3.5	0.45	4.0	6.1	3	-2.2	465	128	5.8	Q09720	186	1	0	0	Q09682	223	1	0	0	21967.5	SCHPO	Probable proteasome subunit beta type-4	27925.7	SCHPO	Probable proteasome subunit alpha type-3
804.7513	3	-2.2	KRMPIDFK	K(1361.6683)RM(Oxidation)PIDFK	DTTKNKMVCK	DTTKNK(1187.6373)MVC(Carbamidomethyl)K	aleitner_M1012_005_26Syeast	91.8305	6.7	2.2	0.60	2.0	13	21	-1.2	109	132	4.7	Q09720	170	1	0	0	Q09682	223	1	0	0	21967.5	SCHPO	Probable proteasome subunit beta type-4	27925.7	SCHPO	Probable proteasome subunit alpha type-3
793.4296	3	-7.0	KRMPIDFK	K(1343.7094)RMPIDFK	NKMVCKIWK	NK(1171.6424)MVC(Carbamidomethyl)KIWK	aleitner_M1012_005_26Syeast	48.2255	6.1	2.6	1.7	-0.1	89	28	-1.8	266	107	6.2	Q09720	170	1	0	0	Q09682	223	1	0	0	21967.5	SCHPO	Probable proteasome subunit beta type-4	27925.7	SCHPO	Probable proteasome subunit alpha type-3
837.0669	3	-6.6	MSGYDRALSVFSPDGR	735.3803-M(Oxidation)SGYDRALSVFSPDGR	QDPKK	Q(Gln->pyro-Glu)DPK(1910.8833)K	aleitner_M1012_005_26Syeast	38.8987	6.2	0.0	0.46	6.2	0.46	1	-4.8	1208	546	3.2	Q10329	1	1	0	0	P41878	280	1	0	0	28277.2	SCHPO	Probable proteasome subunit alpha type-4	34572.3	SCHPO	26S proteasome regulatory subunit rpn11
640.9855	3	-6.7	MEQKPEVDYSEK	569.3173-M(Met-loss)EQKPEVDYSEK	EKR	EK(1488.6984)R	aleitner_M1012_005_26Syeast	33.9752	7.7	0.0	0.46	7.3	0.58	4	-6.4	2417	882	0.0	Q9UTM3	1	1	0	0	Q9P7S2	119	1	0	0	51618.9	SCHPO	26S proteasome regulatory subunit rpn5	47341.7	SCHPO	Probable 26S proteasome regulatory subunit rpn6
554.8002	4	8.4	MCSPSATLTHR	1086.6186-M(Met-loss)C(Carbamidomethyl)SPSATLTHR	EKRTFLR	EK(1266.6027)RTFLR	aleitner_M1012_005_26Syeast	70.9317	8.1	0.1	0.46	1.8	35	14	-3.3	1151	261	4.7	Q10335	1	1	0	0	Q9P7S2	119	1	0	0	46680.8	SCHPO	Probable 26S proteasome regulatory subunit rpn7	47341.7	SCHPO	Probable 26S proteasome regulatory subunit rpn6
1273.9459	3	-8.6	SSLELANNAVKSNDIEK	SSLELANNAVK(1987.9166)SNDIEK	MCSPSATLTHRTMTEK	1969.0004-MC(Carbamidomethyl)SPSATLTHRTMTEK	aleitner_M1012_005_26Syeast	92.2667	5.3	0.0	2.5	0.5	68	64	0.0	95	94	5.9	Q9P7S2	15	1	0	0	Q10335	1	1	0	0	47341.7	SCHPO	Probable 26S proteasome regulatory subunit rpn6	46680.8	SCHPO	Probable 26S proteasome regulatory subunit rpn7
759.3678	4	-4.9	MSSKSSLELANNAVK	M(Acetyl+Oxidation)SSK(1397.6432)SSLELANNAVK	MCSPSATLTHR	1773.8819-MC(Carbamidomethyl)SPSATLTHR	aleitner_M1012_005_26Syeast	49.0013	4.5	0.4	6.1	-0.2	107	52	-2.2	360	190	4.7	Q9P7S2	4	1	0	0	Q10335	1	1	0	0	47341.7	SCHPO	Probable 26S proteasome regulatory subunit rpn6	46680.8	SCHPO	Probable 26S proteasome regulatory subunit rpn7
1156.2020	3	-6.3	MNSTEEIDLYNRWK	1798.8109-M(Met-loss)NSTEEIDLYNRWK	QEVAAQKSSEETEDK	Q(Gln->pyro-Glu)EVAAQK(1804.8632)SSEETEDK	aleitner_M1012_005_26Syeast	60.2883	10.7	1.8	0.46	2.9	36	51	1.4	82	96	7.8	O74894	1	1	0	0	O94444	231	1	0	0	43553.4	SCHPO	26S protease regulatory subunit 6B homolog	27140.1	SCHPO	26S proteasome regulatory subunit rpn10
791.4160	3	-9.3	KASLLTREDLTDEEK	K(624.3483)ASLLTREDLTDEEK	DKPK	DK(1884.9680)PK	aleitner_M1012_005_26Syeast	27.0742	7.2	2.7	0.49	4.5	3.4	1	-2.7	579	190	5.0	Q9UUB6	223	1	0	0	P36612	28	1	0	0	34195.8	SCHPO	Ubiquitin carboxyl-terminal hydrolase 2	50060.6	SCHPO	26S protease regulatory subunit 4 homolog
553.5491	4	5.9	AASIAVEDEKR	AASIAVEDEK(1022.5397)R	LKPQDER	LK(1325.6827)PQDER	aleitner_M1012_005_26Syeast	44.2145	5.7	1.2	3.9	-0.5	220	70	-1.8	512	148	6.2	Q9UUB6	247	1	0	0	P36612	93	1	0	0	34195.8	SCHPO	Ubiquitin carboxyl-terminal hydrolase 2	50060.6	SCHPO	26S protease regulatory subunit 4 homolog
966.4800	3	7.9	LLMKLSSQNDDK	LLM(Oxidation)K(1489.6878)LSSQNDDK	KGFDFEYYQR	K(1544.7756)GFDFEYYQR	aleitner_M1012_005_26Syeast	92.0860	7.6	0.9	0.52	2.9	12	25	-3.3	803	585	4.7	O74762	242	1	0	0	Q09841	8	1	0	0	107277.4	SCHPO	26S proteasome regulatory subunit rpn2	29337.7	SCHPO	Probable proteasome subunit beta type-2
792.7473	3	0.51	LLMKLSSQNDDK	LLMK(984.5063)LSSQNDDK	MMGINERK	1528.7807-M(Met-loss)MGINERK	aleitner_M1012_005_26Syeast	83.5652	8.2	0.0	1.4	8.2	1.4	1	-4.3	1299	483	2.1	O74762	242	1	0	0	Q09841	1	1	0	0	107277.4	SCHPO	26S proteasome regulatory subunit rpn2	29337.7	SCHPO	Probable proteasome subunit beta type-2
966.4760	3	3.7	KGFDFEYYQR	K(1544.7756)GFDFEYYQR	LLMKLSSQNDDK	LLM(Oxidation)K(1489.6878)LSSQNDDK	aleitner_M1012_005_26Syeast	92.7463	7.7	1.0	2.1	1.4	99	127	-1.7	666	508	6.3	Q09841	8	1	0	0	O74762	242	1	0	0	29337.7	SCHPO	Probable proteasome subunit beta type-2	107277.4	SCHPO	26S proteasome regulatory subunit rpn2
846.7383	3	-6.7	MMGINERK	1690.7720-M(Met-loss)MGINERK	ASKGSNDDEMKIDK	ASK(984.5063)GSNDDEM(Oxidation)KIDK	aleitner_M1012_005_26Syeast	78.7918	4.5	0.5	2.8	1.3	23	21	-4.8	1260	599	3.2	Q09841	1	1	0	0	O74762	836	1	0	0	29337.7	SCHPO	Probable proteasome subunit beta type-2	107277.4	SCHPO	26S proteasome regulatory subunit rpn2
511.5302	4	4.2	SVQPTAKTVQK	SVQPTAK(856.4113)TVQK	MMGINER	1323.7398-M(Met-loss)MGINER	aleitner_M1012_005_26Syeast	7.8050	9.6	1.4	3.4	1.4	1122	100	0.1	2812	197	8.2	O74762	806	1	0	0	Q09841	1	1	0	0	107277.4	SCHPO	26S proteasome regulatory subunit rpn2	29337.7	SCHPO	Probable proteasome subunit beta type-2
665.8480	4	-4.4	KSLPLQIEVANDCIK	K(932.4460)SLPLQIEVANDC(Carbamidomethyl)IK	NKMVCK	NK(1864.9968)M(Oxidation)VC(Carbamidomethyl)K	aleitner_M1012_005_26Syeast	21.3612	7.1	0.0	0.52	7.1	0.52	1	-3.2	549	382	4.2	Q9P7S2	99	1	0	0	Q09682	223	1	0	0	47341.7	SCHPO	Probable 26S proteasome regulatory subunit rpn6	27925.7	SCHPO	Probable proteasome subunit alpha type-3
1035.2006	3	-9.5	KDWNACKK	K(2054.0969)DWNAC(Carbamidomethyl)KK	NMGTVVDLLIENKASALL	NM(Oxidation)GTVVDLLIENK(1186.5805)ASALL	aleitner_M1012_005_26Syeast	90.2303	9.3	2.5	0.54	6.8	2.6	1	-3.1	1260	796	2.5	P50524	16	1	0	0	Q9P7S2	416	1	0	0	30899.5	SCHPO	26S proteasome regulatory subunit rpn12	47341.7	SCHPO	Probable 26S proteasome regulatory subunit rpn6
790.0332	3	-2.4	KDWNACKK	K(1318.5711)DWNAC(Carbamidomethyl)KK	ASKGSNDDEMK	ASK(1186.5805)GSNDDEMK	aleitner_M1012_005_26Syeast	53.5283	9.6	0.9	0.56	6.5	3.2	2	-1.2	247	103	3.1	P50524	16	1	0	0	O74762	836	1	0	0	30899.5	SCHPO	26S proteasome regulatory subunit rpn12	107277.4	SCHPO	26S proteasome regulatory subunit rpn2
699.1116	4	4.5	VLNKGDSGEMSLQK	VLNK(1271.6544)GDSGEM(Oxidation)SLQK	MKDAVKEAAR	M(Oxidation)K(1658.8185)DAVKEAAR	aleitner_M1012_005_26Syeast	49.0412	6.1	2.5	0.58	1.4	18	10	-3.3	542	216	4.7	P41836	390	1	0	0	O59770	186	1	0	0	45069.7	SCHPO	26S protease regulatory subunit 8 homolog	28031.7	SCHPO	Probable proteasome subunit alpha type-7
1112.5508	3	-4.3	QEVAAQKSSEETEDKK	QEVAAQK(1528.7807)SSEETEDKK	LLMKLSSQNDDK	LLMK(1943.9324)LSSQNDDK	aleitner_M1012_005_26Syeast	82.1668	15.2	0.6	0.59	8.9	13	10	-1.7	2521	900	6.3	O94444	231	1	0	0	O74762	242	1	0	0	27140.1	SCHPO	26S proteasome regulatory subunit rpn10	107277.4	SCHPO	26S proteasome regulatory subunit rpn2
677.0691	4	9.3	MNSTEEIDLYNR	1204.5659-M(Oxidation)NSTEEIDLYNR	MSQARGFDR	1637.7243-MSQARGFDR	aleitner_M1012_005_26Syeast	61.8925	6.2	1.1	0.60	-0.1	45	59	-1.7	134	161	6.3	O74894	1	1	0	0	O94517	1	1	0	0	43553.4	SCHPO	26S protease regulatory subunit 6B homolog	26539.6	SCHPO	Probable proteasome subunit alpha type-1
844.1020	3	6.2	MNSTEEIDLYNRWK	715.4381-M(Oxidation)NSTEEIDLYNRWK	RFKK	RFK(1951.8986)K	aleitner_M1012_005_26Syeast	93.6007	4.1	0.6	4.2	3.5	6.0	2	-5.9	1413	975	2.1	O74894	1	1	0	0	O94517	182	1	0	0	43553.4	SCHPO	26S protease regulatory subunit 6B homolog	26539.6	SCHPO	Probable proteasome subunit alpha type-1
931.4709	3	-6.7	MATTVKDTMNVDINAIKK	MATTVKDTM(Oxidation)NVDINAIK(783.3763)K	MIDDQR	2146.1014-M(Met-loss)IDDQR	aleitner_M1012_005_26Syeast	89.4862	8.0	0.5	0.60	6.5	1.6	3	0.0	96	110	5.8	O43063	17	1	0	0	O42897	1	1	0	0	24564.3	SCHPO	Probable proteasome subunit beta type-1	57346.7	SCHPO	Probable 26S proteasome regulatory subunit rpn3
627.2914	4	1.4	MSRSYDSR	1488.6984-M(Oxidation)SRSYDSR	MEQKPEVDYSEK	1154.5026-M(Met-loss)EQKPEVDYSEK	aleitner_M1012_005_26Syeast	19.1012	6.6	0.4	0.61	-0.2	87	34	-1.2	181	74	6.8	Q09682	1	1	0	0	Q9UTM3	1	1	0	0	27925.7	SCHPO	Probable proteasome subunit alpha type-3	51618.9	SCHPO	26S proteasome regulatory subunit rpn5
435.7310	4	-5.0	MSRSYDSR	738.4640-MSRSYDSR	KINVK	K(1138.5077)INVK	aleitner_M1012_005_26Syeast	54.3623	9.2	2.2	3.9	4.5	48	10	-0.1	564	143	7.8	Q09682	1	1	0	0	Q9UTM3	196	1	0	0	27925.7	SCHPO	Probable proteasome subunit alpha type-3	51618.9	SCHPO	26S proteasome regulatory subunit rpn5
807.9109	4	3.9	MSERDTALEKYK	1757.8836-MSERDTALEKYK	IDKNTWNSTLETAK	IDK(1607.7865)NTWNSTLETAK	aleitner_M1012_005_26Syeast	78.7548	7.7	1.9	0.63	1.0	65	67	-1.4	340	280	6.7	O74445	1	1	0	0	Q9UUB6	280	1	0	0	43608.7	SCHPO	Probable 26S protease subunit rpt4	34195.8	SCHPO	Ubiquitin carboxyl-terminal hydrolase 2
596.6792	3	-8.2	AKYASQKRP	AK(739.4480)YASQKRP	DLVKK	DLVK(1185.6506)K	aleitner_M1012_005_26Syeast	90.5075	5.2	0.2	1.9	3.6	5.0	4	-6.4	2420	580	1.6	Q9UUB6	293	1	0	0	O74445	37	1	0	0	34195.8	SCHPO	Ubiquitin carboxyl-terminal hydrolase 2	43608.7	SCHPO	Probable 26S protease subunit rpt4
562.5662	4	-7.9	AKYASQKRP	AK(1198.6710)YASQKRP	FIVKASSGPR	FIVK(1185.6506)ASSGPR	aleitner_M1012_005_26Syeast	48.2965	6.8	0.6	8.4	2.1	172	52	-3.3	5484	652	4.7	Q9UUB6	293	1	0	0	O74445	71	1	0	0	34195.8	SCHPO	Ubiquitin carboxyl-terminal hydrolase 2	43608.7	SCHPO	Probable 26S protease subunit rpt4
660.0239	3	1.7	MNSIVSK	1330.6816-M(Met-loss)NSIVSK	GGNMKEVFRR	GGNMK(784.4331)EVFRR	aleitner_M1012_005_26Syeast	34.0587	9.3	2.8	0.64	4.6	6.4	10	0.4	50	77	4.2	P30655	1	1	0	0	P06732	247	1	0	0	29987.0	SCHPO	Probable proteasome subunit beta type-5	43101.5	HUMAN	Creatine kinase M-type
702.6200	4	7.1	VATEKDFLDAVQK	VATEK(1343.6643)DFLDAVQK	QVMEEKLDSK	QVMEEK(1600.8348)LDSK	aleitner_M1012_005_26Syeast	53.5717	6.0	2.1	0.64	2.9	6.2	4	-4.9	1833	685	3.1	O42931	411	1	0	0	Q9UT97	210	1	0	0	48965.5	SCHPO	26S protease regulatory subunit 7 homolog	27573.3	SCHPO	Probable proteasome subunit alpha type-5
736.3535	4	3.7	MPFGNTHNKFK	1621.7294-MPFGNTHNKFK	MNSTEEIDLYNR	1457.7126-MNSTEEIDLYNR	aleitner_M1012_005_26Syeast	82.5657	7.6	0.9	0.66	2.9	13	9	-3.3	650	326	4.7	P06732	1	1	0	0	O74894	1	1	0	0	43101.5	HUMAN	Creatine kinase M-type	43553.4	SCHPO	26S protease regulatory subunit 6B homolog
794.3830	3	-0.99	YDKTEDDIK	YDK(1254.6105)TEDDIK	GGDWERKNR	GGDWERK(1263.5871)NR	aleitner_M1012_005_26Syeast	78.2717	5.1	0.0	0.68	5.1	0.68	1	-5.9	1359	728	2.1	O74445	41	1	0	0	Q10335	188	1	0	0	43608.7	SCHPO	Probable 26S protease subunit rpt4	46680.8	SCHPO	Probable 26S proteasome regulatory subunit rpn7
816.4287	3	8.0	VKAMEVDEKPTER	VK(915.4736)AMEVDEKPTER	MNSIVSK	1668.8393-MNSIVSK	aleitner_M1012_005_26Syeast	87.5975	6.8	3.2	0.69	2.5	9.8	7	-3.7	445	391	5.4	O14126	172	1	0	0	P30655	1	1	0	0	48836.2	SCHPO	26S protease regulatory subunit 6A	29987.0	SCHPO	Probable proteasome subunit beta type-5
776.6479	4	-9.1	KLGVKPPK	K(2237.0158)LGVKPPK	MNSIVSKYTQSTNNDDPK	M(Acetyl+Oxidation)NSIVSK(1003.6430)YTQSTNNDDPK	aleitner_M1012_005_26Syeast	74.0487	6.1	1.5	3.3	1.3	62	45	-0.1	146	84	4.8	O14126	213	1	0	0	P30655	7	1	0	0	48836.2	SCHPO	26S protease regulatory subunit 6A	29987.0	SCHPO	Probable proteasome subunit beta type-5
598.0001	3	-8.1	KIEFPSYR	K(752.4432)IEFPSYR	KDKPK	K(1176.6179)DKPK	aleitner_M1012_005_26Syeast	46.5657	10.7	1.9	0.70	6.3	7.5	3	-2.2	738	111	5.5	O74894	299	1	0	0	P36612	26	1	0	0	43553.4	SCHPO	26S protease regulatory subunit 6B homolog	50060.6	SCHPO	26S protease regulatory subunit 4 homolog
706.3383	3	7.0	KATDDDR	K(1296.6060)ATDDDR	MPPKEDWEK	957.4403-MPPKEDWEK	aleitner_M1012_005_26Syeast	24.5032	7.6	1.5	0.72	-0.2	57	47	-0.2	57	48	7.8	Q9USQ9	189	1	0	0	O42931	1	1	0	0	29220.2	SCHPO	Probable proteasome subunit beta type-7	48965.5	SCHPO	26S protease regulatory subunit 7 homolog
970.8659	3	5.1	NPKADPLDERLSGVVEGIFQK	NPK(598.3439)ADPLDERLSGVVEGIFQK	GTKR	GTK(2449.2853)R	aleitner_M1012_005_26Syeast	77.4873	7.8	0.0	0.74	7.8	0.74	1	-4.8	2327	1072	2.1	O74762	130	1	0	0	O74440	39	1	0	0	107277.4	SCHPO	26S proteasome regulatory subunit rpn2	35595.6	SCHPO	26S proteasome regulatory subunit rpn8
658.3528	4	1.4	KPTSELAIGASLEK	K(1186.5805)PTSELAIGASLEK	KDWNACKK	K(1580.8661)DWNAC(Carbamidomethyl)KK	aleitner_M1012_005_26Syeast	43.4193	9.7	3.0	0.74	1.9	61	39	1.9	61	41	9.9	O94579	50	1	0	0	P50524	16	1	0	0	26404.3	SCHPO	Probable proteasome subunit alpha type-2	30899.5	SCHPO	26S proteasome regulatory subunit rpn12
480.5734	3	-9.9	EKASFAR	EK(631.2887)ASFAR	MTDK	945.4920-MTDK	aleitner_M1012_005_26Syeast	10.9280	3.6	0.0	6.4	3.6	6.4	1	-8.0	23106	434	0.0	P50524	46	1	0	0	O94579	1	1	0	0	30899.5	SCHPO	26S proteasome regulatory subunit rpn12	26404.3	SCHPO	Probable proteasome subunit alpha type-2
883.6759	4	-7.1	MSTLDLNHLADLYDR	1885.8887-M(Met-loss)STLDLNHLADLYDR	WAFAEKQYGYGTQTV	WAFAEK(1782.8788)QYGYGTQTV	aleitner_M1012_005_26Syeast	98.1313	9.2	1.5	0.76	1.4	95	40	-0.2	257	102	7.8	P50524	1	1	0	0	Q9USQ9	253	1	0	0	30899.5	SCHPO	26S proteasome regulatory subunit rpn12	29220.2	SCHPO	Probable proteasome subunit beta type-7
439.9360	3	6.5	SAKGTKR	SAK(570.3377)GTKR	KGTK	K(884.5080)GTK	aleitner_M1012_005_26Syeast	30.4305	4.6	1.5	0.80	0.5	14	5	-0.1	21	7	7.3	O74440	36	1	0	0	P87048	21	1	0	0	35595.6	SCHPO	26S proteasome regulatory subunit rpn8	97999.6	SCHPO	26S proteasome regulatory subunit rpn1
970.1473	3	9.3	MMGINER	2058.0092-MMGINER	MSTLDLNHLADLYDRK	987.4518-M(Oxidation)STLDLNHLADLYDRK	aleitner_M1012_005_26Syeast	61.6897	7.5	1.2	0.80	2.2	23	20	-0.6	137	119	7.4	Q09841	1	1	0	0	P50524	1	1	0	0	29337.7	SCHPO	Probable proteasome subunit beta type-2	30899.5	SCHPO	26S proteasome regulatory subunit rpn12
598.3153	3	-3.4	MMGINERK	945.4920-M(Met-loss)MGINERK	EKASFAR	EK(984.5063)ASFAR	aleitner_M1012_005_26Syeast	74.6050	3.4	0.0	5.8	3.4	5.8	1	-3.8	767	171	2.1	Q09841	1	1	0	0	P50524	46	1	0	0	29337.7	SCHPO	Probable proteasome subunit beta type-2	30899.5	SCHPO	26S proteasome regulatory subunit rpn12
532.2549	5	-3.8	MSIMEYNGGSCVAMAGK	835.4916-MSIMEYNGGSC(Carbamidomethyl)VAM(Oxidation)AGK	NIPKAR	NIPK(1958.8246)AR	aleitner_M1012_005_26Syeast	34.5467	8.2	0.7	0.81	6.7	2.1	2	-2.7	830	520	5.2	Q9Y7T8	1	1	0	0	Q9P7S2	183	1	0	0	22661.1	SCHPO	Probable proteasome subunit beta type-3	47341.7	SCHPO	Probable 26S proteasome regulatory subunit rpn6
425.5046	4	-8.6	LVKGRQD	LVK(883.5379)GRQD	KALSSLK	K(952.5342)ALSSLK	aleitner_M1012_005_26Syeast	53.2867	11.6	2.6	1.8	4.0	127	23	3.9	135	24	9.7	Q9Y7T8	200	1	0	0	Q9P7S2	244	1	0	0	22661.1	SCHPO	Probable proteasome subunit beta type-3	47341.7	SCHPO	Probable 26S proteasome regulatory subunit rpn6
429.2511	4	-1.9	LDSKNVQLAK	LDSK(598.3439)NVQLAK	GTKR	GTK(1252.7027)R	aleitner_M1012_005_26Syeast	60.4328	9.4	0.0	0.82	9.4	0.82	1	-3.7	2392	357	3.2	Q9UT97	214	1	0	0	O74440	39	1	0	0	27573.3	SCHPO	Probable proteasome subunit alpha type-5	35595.6	SCHPO	26S proteasome regulatory subunit rpn8
553.8852	5	3.2	KNEEKLAEFDK	KNEEK(1414.6980)LAEFDK	TKDEGGPAGGLYI	TK(1487.7508)DEGGPAGGLYI	aleitner_M1012_005_26Syeast	21.4577	7.2	0.6	0.89	3.5	9.5	21	-2.2	368	375	3.7	Q10335	91	1	0	0	P36612	437	1	0	0	46680.8	SCHPO	Probable 26S proteasome regulatory subunit rpn7	50060.6	SCHPO	26S protease regulatory subunit 4 homolog
680.8700	4	1.6	KAQSGPDASAK	K(1660.9110)AQSGPDASAK	ATLTGMKIDVLFSK	ATLTGMK(1196.6037)IDVLFSK	aleitner_M1012_005_26Syeast	66.0837	5.7	1.4	1.9	2.6	18	12	-4.9	4135	811	3.1	P36612	45	1	0	0	Q10335	148	1	0	0	50060.6	SCHPO	26S protease regulatory subunit 4 homolog	46680.8	SCHPO	Probable 26S proteasome regulatory subunit rpn7
395.8131	5	-0.94	NEEKLAEFDK	NEEK(752.4432)LAEFDK	KDKPK	K(1359.6558)DKPK	aleitner_M1012_005_26Syeast	16.2816	7.6	1.4	5.0	3.5	83	24	-0.2	1048	185	4.1	Q10335	91	1	0	0	P36612	26	1	0	0	46680.8	SCHPO	Probable 26S proteasome regulatory subunit rpn7	50060.6	SCHPO	26S protease regulatory subunit 4 homolog
484.9909	4	7.1	ASKGSNDDEMK	ASK(739.4228)GSNDDEM(Oxidation)K	KGEIR	K(1334.5660)GEIR	aleitner_M1012_005_26Syeast	30.2413	8.1	0.6	0.97	4.3	13	9	-0.1	250	92	8.0	O74762	836	1	0	0	O43063	18	1	0	0	107277.4	SCHPO	26S proteasome regulatory subunit rpn2	24564.3	SCHPO	Probable proteasome subunit beta type-1
859.1291	3	10	KPTSELAIGASLEK	K(1131.5417)PTSELAIGASLEK	MMGINERK	1580.8661-M(Oxidation)MGINERK	aleitner_M1012_005_26Syeast	98.2178	11.7	3.7	0.99	8.0	7.6	1	-0.6	855	217	5.8	O94579	50	1	0	0	Q09841	1	1	0	0	26404.3	SCHPO	Probable proteasome subunit alpha type-2	29337.7	SCHPO	Probable proteasome subunit beta type-2
1035.1956	3	-8.5	QSKYTYDRGTTAVLK	Q(Gln->pyro-Glu)SK(1389.7180)YTYDRGTTAVLK	KIYNEYPPTK	K(1850.9414)IYNEYPPTK	aleitner_M1012_005_26Syeast	87.3440	6.1	0.9	1.4	-0.2	89	110	-1.7	240	264	6.3	Q09841	236	1	0	0	O94579	99	1	0	0	29337.7	SCHPO	Probable proteasome subunit beta type-2	26404.3	SCHPO	Probable proteasome subunit alpha type-2
696.0976	4	-7.7	YEAKAIGSGSEPAK	YEAK(1373.6787)AIGSGSEPAK	KGTKTSETNDR	KGTK(1544.7722)TSETNDR	aleitner_M1012_005_26Syeast	50.2537	4.5	0.5	1.00	-0.2	28	42	-3.3	246	312	4.7	Q9UT97	169	1	0	0	P87048	24	1	0	0	27573.3	SCHPO	Probable proteasome subunit alpha type-5	97999.6	SCHPO	26S proteasome regulatory subunit rpn1
1088.8484	3	4.9	DISSKSPSGNDALNDKK	DISSK(1488.6377)SPSGNDALNDKK	MFMTRSEYDR	1912.9378-M(Oxidation)FMTRSEYDR	aleitner_M1012_005_26Syeast	66.9442	8.7	1.3	3.8	4.8	28	19	-4.2	2607	1044	3.9	P87048	9	1	0	0	Q9UT97	1	1	0	0	97999.6	SCHPO	26S proteasome regulatory subunit rpn1	27573.3	SCHPO	Probable proteasome subunit alpha type-5
930.1094	3	0.31	MSSKDISSKSPSGNDALNDK	M(Met-loss)SSKDISSK(838.3717)SPSGNDALNDK	MFMTR	2087.0019-MFM(Oxidation)TR	aleitner_M1012_005_26Syeast	78.2443	5.6	0.0	7.4	2.5	36	17	-2.8	538	471	5.2	P87048	9	1	0	0	Q9UT97	1	1	0	0	97999.6	SCHPO	26S proteasome regulatory subunit rpn1	27573.3	SCHPO	Probable proteasome subunit alpha type-5
693.5755	4	3.3	EKASKGSNDDEMK	EK(1316.6282)ASKGSNDDEM(Oxidation)K	MSERDTALEK	1591.7036-MSERDTALEK	aleitner_M1012_005_26Syeast	42.3080	6.7	1.2	1.00	3.5	9.0	3	-2.7	638	214	3.7	O74762	833	1	0	0	O74445	1	1	0	0	107277.4	SCHPO	26S proteasome regulatory subunit rpn2	43608.7	SCHPO	Probable 26S protease subunit rpt4
792.0737	3	-7.7	SNPVFAENDEKGEKR	SNPVFAENDEKGEK(654.3952)R	KLEK	K(1856.8905)LEK	aleitner_M1012_005_26Syeast	58.4845	7.7	0.9	1.00	1.5	40	33	0.3	82	85	8.3	Q9UTM3	331	1	0	0	P06732	366	1	0	0	51618.9	SCHPO	26S proteasome regulatory subunit rpn5	43101.5	HUMAN	Creatine kinase M-type
978.4802	3	-7.8	MEQKPEVDYSEK	1581.8113-M(Met-loss)EQKPEVDYSEK	GKYYPLKSMTEK	GK(1488.6984)YYPLKSMTEK	aleitner_M1012_005_26Syeast	61.4250	6.5	2.0	1.0	2.2	19	19	-3.2	692	495	4.9	Q9UTM3	1	1	0	0	P06732	172	1	0	0	51618.9	SCHPO	26S proteasome regulatory subunit rpn5	43101.5	HUMAN	Creatine kinase M-type
1035.1976	3	-5.1	MKDAVKEAAR	M(Oxidation)K(1969.0004)DAVKEAAR	SSLELANNAVKSNDIEK	SSLELANNAVK(1271.6544)SNDIEK	aleitner_M1012_005_26Syeast	86.3150	7.5	0.5	1.0	0.2	167	129	-0.8	335	258	7.3	O59770	186	1	0	0	Q9P7S2	15	1	0	0	28031.7	SCHPO	Probable proteasome subunit alpha type-7	47341.7	SCHPO	Probable 26S proteasome regulatory subunit rpn6
1000.1528	3	3.8	MGQAQSGNFSNFGDGANGDNKK	738.4640-M(Oxidation)GQAQSGNFSNFGDGANGDNKK	KINVK	K(2397.0292)INVK	aleitner_M1012_005_26Syeast	60.3062	7.2	0.6	1.0	4.5	5.4	10	-0.7	137	145	7.0	P36612	1	1	0	0	Q9UTM3	196	1	0	0	50060.6	SCHPO	26S protease regulatory subunit 4 homolog	51618.9	SCHPO	26S proteasome regulatory subunit rpn5
803.7348	3	-0.30	GGDWERKNR	GGDWERK(1291.6408)NR	NPKADPLDER	NPK(1254.6105)ADPLDER	aleitner_M1012_005_26Syeast	52.0262	4.8	0.3	1.0	-1.4	56	56	-1.8	72	79	6.2	Q10335	188	1	0	0	O74762	130	1	0	0	46680.8	SCHPO	Probable 26S proteasome regulatory subunit rpn7	107277.4	SCHPO	26S proteasome regulatory subunit rpn2
703.3454	3	-3.4	ASKGSNDDEMKIDK	ASK(554.3176)GSNDDEM(Oxidation)KIDK	KNR	K(1690.7720)NR	aleitner_M1012_005_26Syeast	51.6832	4.8	0.0	1.5	4.8	1.5	1	-5.9	1328	626	2.1	O74762	836	1	0	0	Q10335	188	1	0	0	107277.4	SCHPO	26S proteasome regulatory subunit rpn2	46680.8	SCHPO	Probable 26S proteasome regulatory subunit rpn7
568.6317	3	-0.28	TKDSLEAR	TK(784.3967)DSLEAR	KNEEK	K(1056.5451)NEEK	aleitner_M1012_005_26Syeast	57.4880	5.2	1.7	3.3	2.1	22	5	-3.8	809	302	3.1	O74762	337	1	0	0	Q10335	87	1	0	0	107277.4	SCHPO	26S proteasome regulatory subunit rpn2	46680.8	SCHPO	Probable 26S proteasome regulatory subunit rpn7
762.0197	3	-1.5	MSIMEYNGGSCVAMAGK	609.3196-M(Met-loss)SIMEYNGGSC(Carbamidomethyl)VAMAGK	MPPK	1811.7892-MPPK	aleitner_M1012_005_26Syeast	84.7418	5.6	0.6	1.0	5.0	1.6	1	-5.9	2688	903	2.1	Q9Y7T8	1	1	0	0	O42931	1	1	0	0	22661.1	SCHPO	Probable proteasome subunit beta type-3	48965.5	SCHPO	26S protease regulatory subunit 7 homolog
768.8686	4	-9.9	MPPKEDWEK	1912.9378-MPPKEDWEK	DISSKSPSGNDALNDKK	DISSK(1296.6060)SPSGNDALNDKK	aleitner_M1012_005_26Syeast	52.9378	5.7	1.1	1.1	-0.2	109	48	-2.7	767	246	5.9	O42931	1	1	0	0	P87048	9	1	0	0	48965.5	SCHPO	26S protease regulatory subunit 7 homolog	97999.6	SCHPO	26S proteasome regulatory subunit rpn1
665.3259	4	1.1	KQMSYMLAR	K(1530.7090)QMSYMLAR	MEQKPEVDYSEK	M(Met-loss+Acetyl)EQK(1264.6308)PEVDYSEK	aleitner_M1012_005_26Syeast	29.3185	4.6	1.0	1.1	-0.1	36	61	-1.1	75	96	4.7	P87048	294	1	0	0	Q9UTM3	4	1	0	0	97999.6	SCHPO	26S proteasome regulatory subunit rpn1	51618.9	SCHPO	26S proteasome regulatory subunit rpn5
759.3759	3	5.7	KNTEDIEMTA	K(1108.5805)NTEDIEM(Oxidation)TA	LKYYEQK	LK(1304.5806)YYEQK	aleitner_M1012_005_26Syeast	40.4602	7.2	0.0	6.3	2.5	97	24	-1.2	835	148	6.8	P87048	882	1	0	0	Q9UTM3	213	1	0	0	97999.6	SCHPO	26S proteasome regulatory subunit rpn1	51618.9	SCHPO	26S proteasome regulatory subunit rpn5
681.6899	3	5.7	KQMSYMLAR	K(915.4736)QMSYMLAR	MNSIVSK	1264.6308-MNSIVSK	aleitner_M1012_005_26Syeast	77.7517	4.8	0.5	1.1	4.3	1.5	1	-6.0	2092	722	1.6	P87048	294	1	0	0	P30655	1	1	0	0	97999.6	SCHPO	26S proteasome regulatory subunit rpn1	29987.0	SCHPO	Probable proteasome subunit beta type-5
681.6893	3	4.8	KQMSYMLAR	K(915.4736)QMSYMLAR	MNSIVSK	1264.6308-MNSIVSK	aleitner_M1012_005_26Syeast	76.0430	5.7	0.2	3.2	1.0	59	20	0.4	86	28	6.8	P87048	294	1	0	0	P30655	1	1	0	0	97999.6	SCHPO	26S proteasome regulatory subunit rpn1	29987.0	SCHPO	Probable proteasome subunit beta type-5
867.4371	3	3.3	MSIMEYNGGSCVAMAGK	925.5597-M(Met-loss)SIMEYNGGSC(Carbamidomethyl)VAMAGK	KASLLTR	K(1811.7892)ASLLTR	aleitner_M1012_005_26Syeast	56.8178	4.7	0.2	1.1	2.5	4.8	5	-5.3	869	925	2.7	Q9Y7T8	1	1	0	0	Q9UUB6	223	1	0	0	22661.1	SCHPO	Probable proteasome subunit beta type-3	34195.8	SCHPO	Ubiquitin carboxyl-terminal hydrolase 2
778.6538	4	-0.74	IDKNTWNSTLETAKAK	IDK(1291.6408)NTWNSTLETAKAK	NPKADPLDER	NPK(1957.0157)ADPLDER	aleitner_M1012_005_26Syeast	67.6325	7.7	0.8	1.1	3.0	21	17	-1.7	395	249	4.7	Q9UUB6	280	1	0	0	O74762	130	1	0	0	34195.8	SCHPO	Ubiquitin carboxyl-terminal hydrolase 2	107277.4	SCHPO	26S proteasome regulatory subunit rpn2
832.4219	3	-3.5	DFSKTLPPELK	DFSK(1220.5608)TLPPELK	MSQARGFDR	1411.7599-M(Oxidation)SQARGFDR	aleitner_M1012_005_26Syeast	62.4875	6.7	1.6	1.1	-0.2	69	59	-1.1	119	91	6.9	Q9UUB6	113	1	0	0	O94517	1	1	0	0	34195.8	SCHPO	Ubiquitin carboxyl-terminal hydrolase 2	26539.6	SCHPO	Probable proteasome subunit alpha type-1
962.8280	3	-6.6	YEAKAIGSGSEPAK	YEAK(1478.7769)AIGSGSEPAK	KIEFPPPSAEAR	K(1544.7722)IEFPPPSAEAR	aleitner_M1012_005_26Syeast	90.8552	10.6	0.4	1.1	5.5	15	26	-2.2	706	841	5.1	Q9UT97	169	1	0	0	P41836	311	1	0	0	27573.3	SCHPO	Probable proteasome subunit alpha type-5	45069.7	SCHPO	26S protease regulatory subunit 8 homolog
951.1374	3	8.1	MNSTEEIDLYNR	1497.7464-M(Met-loss)NSTEEIDLYNR	ATKQSKYTYDR	ATK(1490.6889)QSKYTYDR	aleitner_M1012_005_26Syeast	75.9867	6.0	2.5	1.1	2.9	10	3	-4.9	2388	699	3.1	O74894	1	1	0	0	Q09841	233	1	0	0	43553.4	SCHPO	26S protease regulatory subunit 6B homolog	29337.7	SCHPO	Probable proteasome subunit beta type-2
1107.8591	3	-5.6	MNGASGAELKGVCTEAGMFALR	MNGASGAELK(1051.5087)GVC(Carbamidomethyl)TEAGMFALR	MPFGNTHNK	2407.1334-M(Met-loss)PFGNTHNK	aleitner_M1012_005_26Syeast	68.0805	13.1	0.8	1.2	5.3	49	35	4.3	78	55	9.9	P41836	357	1	0	0	P06732	1	1	0	0	45069.7	SCHPO	26S protease regulatory subunit 8 homolog	43101.5	HUMAN	Creatine kinase M-type
614.5610	4	6.5	FPTDDDDK	1502.8167-FPTDDDDK	KFTGGVLMLIDR	K(1089.4502)FTGGVLM(Oxidation)LIDR	aleitner_M1012_005_26Syeast	56.4740	6.5	0.3	1.2	-0.2	81	92	-1.4	172	177	6.7	P00761	1	1	0	0	O74762	911	1	0	0	24409.7	PIG	Trypsin	107277.4	SCHPO	26S proteasome regulatory subunit rpn2
907.1142	3	-3.7	MSSKDISSKSPSGNDALNDK	M(Met-loss)SSKDISSK(769.3970)SPSGNDALNDK	MESLQR	2087.0019-M(Met-loss)ESLQR	aleitner_M1012_005_26Syeast	32.3270	7.8	1.6	1.2	5.9	3.7	3	-2.5	590	451	4.0	P87048	9	1	0	0	P41878	1	1	0	0	97999.6	SCHPO	26S proteasome regulatory subunit rpn1	34572.3	SCHPO	26S proteasome regulatory subunit rpn11
632.6592	3	-4.6	KQMSYMLAR	K(752.4069)QMSYM(Oxidation)LAR	QDPKK	QDPK(1280.6257)K	aleitner_M1012_005_26Syeast	43.6807	5.8	1.1	3.1	4.2	8.6	2	-2.1	501	132	4.8	P87048	294	1	0	0	P41878	280	1	0	0	97999.6	SCHPO	26S proteasome regulatory subunit rpn1	34572.3	SCHPO	26S proteasome regulatory subunit rpn11
739.0472	3	-0.58	MMGINERK	1220.6475-MM(Oxidation)GINERK	LNFSSLKMK	LNFSSLK(1131.5417)M(Oxidation)K	aleitner_M1012_005_26Syeast	57.7345	4.7	1.0	1.2	1.4	12	17	-4.7	922	522	2.7	Q09841	1	1	0	0	O59770	184	1	0	0	29337.7	SCHPO	Probable proteasome subunit beta type-2	28031.7	SCHPO	Probable proteasome subunit alpha type-7
580.6783	3	-7.8	KLGVKPPK	K(873.4518)LGVKPPK	MTEVLK	1003.6430-M(Oxidation)TEVLK	aleitner_M1012_005_26Syeast	58.5873	5.0	1.0	1.2	1.9	8.8	5	-3.2	233	140	6.4	O14126	213	1	0	0	P41836	1	1	0	0	48836.2	SCHPO	26S protease regulatory subunit 6A	45069.7	SCHPO	26S protease regulatory subunit 8 homolog
1042.8544	3	-0.19	MTDKYAFSLTTFSPNGK	Acetyl-MTDK(1176.6179)YAFSLTTFSPNGK	KIEFPSYR	K(2086.9921)IEFPSYR	aleitner_M1012_005_26Syeast	75.4127	7.7	2.0	1.3	2.9	26	14	-3.2	1147	462	4.8	O94579	4	1	0	0	O74894	299	1	0	0	26404.3	SCHPO	Probable proteasome subunit alpha type-2	43553.4	SCHPO	26S protease regulatory subunit 6B homolog
951.1191	3	-4.4	QEVAAQKSSEETEDK	Q(Gln->pyro-Glu)EVAAQK(1189.6053)SSEETEDK	LCFDELKK	LC(Carbamidomethyl)FDELK(1798.8109)K	aleitner_M1012_005_26Syeast	89.3768	6.5	0.8	1.3	1.1	41	36	0.6	56	52	8.6	O94444	231	1	0	0	Q09720	169	1	0	0	27140.1	SCHPO	26S proteasome regulatory subunit rpn10	21967.5	SCHPO	Probable proteasome subunit beta type-4
833.7968	3	-8.5	YKDAYVYSIVAIARIK	YK(626.3388)DAYVYSIVAIARIK	GEKR	GEK(2010.1190)R	aleitner_M1012_005_26Syeast	97.3263	7.5	0.0	1.3	7.5	1.3	1	-5.9	4181	1007	2.2	Q9US13	113	1	0	0	Q9UTM3	331	1	0	0	43457.6	SCHPO	Probable 26S proteasome regulatory subunit rpn9	51618.9	SCHPO	26S proteasome regulatory subunit rpn5
682.7231	3	-2.3	QIAKFVVSLGER	QIAK(699.3803)FVVSLGER	EKASK	EK(1483.8399)ASK	aleitner_M1012_005_26Syeast	88.6585	4.7	1.6	1.3	3.1	3.6	1	-5.3	737	493	2.7	O42931	124	1	0	0	O74762	833	1	0	0	48965.5	SCHPO	26S protease regulatory subunit 7 homolog	107277.4	SCHPO	26S proteasome regulatory subunit rpn2
804.7518	3	3.0	LTHEKSTMLEKIK	LTHEK(838.3717)STM(Oxidation)LEKIK	MFMTR	1710.9226-M(Oxidation)FMTR	aleitner_M1012_005_26Syeast	93.3770	7.2	2.0	1.3	2.5	18	18	-2.2	256	270	5.8	O14126	64	1	0	0	Q9UT97	1	1	0	0	48836.2	SCHPO	26S protease regulatory subunit 6A	27573.3	SCHPO	Probable proteasome subunit alpha type-5
395.0491	5	2.6	SLLTGKHAIR	SLLTGK(875.5480)HAIR	LGVKPPK	LGVK(1232.7241)PPK	aleitner_M1012_005_26Syeast	38.6082	5.5	0.3	1.3	2.5	13	3	-1.7	320	106	3.0	Q9P7S2	272	1	0	0	O14126	217	1	0	0	47341.7	SCHPO	Probable 26S proteasome regulatory subunit rpn6	48836.2	SCHPO	26S protease regulatory subunit 6A
1182.9718	3	2.8	ILIELLTQMDGFDQGANVKVIMATNR	ILIELLTQMDGFDQGANVK(656.3745)VIMATNR	MATTVK	3027.5773-M(Met-loss)ATTVK	aleitner_M1012_005_26Syeast	99.2135	7.8	0.4	1.4	4.3	16	13	-0.7	509	216	6.7	O74894	275	1	0	0	O43063	1	1	0	0	43553.4	SCHPO	26S protease regulatory subunit 6B homolog	24564.3	SCHPO	Probable proteasome subunit beta type-1
902.4734	3	-3.0	ASKGSNDDEMKIDK	ASK(1151.7026)GSNDDEM(Oxidation)KIDK	SLKRELIR	SLK(1690.7720)RELIR	aleitner_M1012_005_26Syeast	76.7897	7.7	1.6	1.4	4.6	7.8	3	-4.9	1496	1045	3.1	O74762	836	1	0	0	O74894	38	1	0	0	107277.4	SCHPO	26S proteasome regulatory subunit rpn2	43553.4	SCHPO	26S protease regulatory subunit 6B homolog
1058.8889	3	0.36	FLHDKNSDYKETLIFK	FLHDK(1176.6179)NSDYKETLIFK	KIEFPSYR	K(2135.0939)IEFPSYR	aleitner_M1012_005_26Syeast	84.6100	5.2	0.2	3.3	0.5	70	87	-3.3	828	684	4.7	O74762	102	1	0	0	O74894	299	1	0	0	107277.4	SCHPO	26S proteasome regulatory subunit rpn2	43553.4	SCHPO	26S protease regulatory subunit 6B homolog
922.1047	3	-4.5	KATDDDR	K(1943.9324)ATDDDR	QEVAAQKSSEETEDKK	QEVAAQK(957.4403)SSEETEDKK	aleitner_M1012_005_26Syeast	27.9298	8.2	0.2	1.4	1.3	132	50	-1.1	637	215	6.9	Q9USQ9	189	1	0	0	O94444	231	1	0	0	29220.2	SCHPO	Probable proteasome subunit beta type-7	27140.1	SCHPO	26S proteasome regulatory subunit rpn10
776.7606	3	8.3	KVPDKLIDASTVK	K(914.4168)VPDKLIDASTVK	MIDDQR	1550.8920-MIDDQR	aleitner_M1012_005_26Syeast	98.1740	6.7	2.6	1.4	0.5	64	9	-1.8	263	92	6.2	O94517	53	1	0	0	O42897	1	1	0	0	26539.6	SCHPO	Probable proteasome subunit alpha type-1	57346.7	SCHPO	Probable 26S proteasome regulatory subunit rpn3
564.0367	4	1.3	KLEGTIDYQK	K(1058.4855)LEGTIDYQK	KDWNACK	K(1331.6973)DWNAC(Carbamidomethyl)K	aleitner_M1012_005_26Syeast	58.5608	5.3	2.2	1.5	-0.8	74	64	-1.8	140	132	6.1	O74445	378	1	0	0	P50524	16	1	0	0	43608.7	SCHPO	Probable 26S protease subunit rpt4	30899.5	SCHPO	26S proteasome regulatory subunit rpn12
744.7032	3	-1.8	EIQDEKEAEAAR	EIQDEK(843.4338)EAEAAR	DTTKNK	DTTK(1525.7260)NK	aleitner_M1012_005_26Syeast	37.0233	4.0	0.0	1.5	4.0	1.5	1	-5.9	1906	672	2.1	Q10329	236	1	0	0	Q09682	221	1	0	0	28277.2	SCHPO	Probable proteasome subunit alpha type-4	27925.7	SCHPO	Probable proteasome subunit alpha type-3
865.8105	3	4.1	KVAQTTYKK	K(1528.7807)VAQTTYKK	LLMKLSSQNDDK	LLMK(1203.6863)LSSQNDDK	aleitner_M1012_005_26Syeast	77.2910	7.4	2.3	1.5	1.2	51	44	-1.8	281	193	6.2	O94579	91	1	0	0	O74762	242	1	0	0	26404.3	SCHPO	Probable proteasome subunit alpha type-2	107277.4	SCHPO	26S proteasome regulatory subunit rpn2
890.1544	4	-9.6	EKASKGSNDDEMK	EK(2102.9871)ASKGSNDDEM(Oxidation)K	MTDKYAFSLTTFSPNGK	M(Acetyl+Oxidation)TDK(1591.7036)YAFSLTTFSPNGK	aleitner_M1012_005_26Syeast	96.6198	8.0	2.2	6.8	0.1	557	222	-0.2	659	267	7.9	O74762	833	1	0	0	O94579	4	1	0	0	107277.4	SCHPO	26S proteasome regulatory subunit rpn2	26404.3	SCHPO	Probable proteasome subunit alpha type-2
566.7990	4	-6.2	KHLDAEVQK	K(1196.6037)HLDAEVQK	KAQSGPDASAK	K(1204.6452)AQSGPDASAK	aleitner_M1012_005_26Syeast	23.1267	5.7	0.7	1.5	2.2	14	14	-4.5	876	577	3.5	P41878	281	1	0	0	P36612	45	1	0	0	34572.3	SCHPO	26S proteasome regulatory subunit rpn11	50060.6	SCHPO	26S protease regulatory subunit 4 homolog
608.0557	4	-3.3	LKPQDERTQEER	LK(900.4375)PQDERTQEER	MESLQR	1665.8322-MESLQR	aleitner_M1012_005_26Syeast	53.5113	6.7	0.0	1.8	6.7	1.8	1	-4.3	1005	443	2.1	P36612	93	1	0	0	P41878	1	1	0	0	50060.6	SCHPO	26S protease regulatory subunit 4 homolog	34572.3	SCHPO	26S proteasome regulatory subunit rpn11
593.8145	4	-4.0	IQYVGKQDPK	IQYVGK(1196.6037)QDPK	KAQSGPDASAK	K(1312.7027)AQSGPDASAK	aleitner_M1012_005_26Syeast	27.0342	5.5	0.9	4.2	1.5	52	18	-3.4	1136	365	4.0	P41878	276	1	0	0	P36612	45	1	0	0	34572.3	SCHPO	26S proteasome regulatory subunit rpn11	50060.6	SCHPO	26S protease regulatory subunit 4 homolog
811.7244	3	-4.0	MCSPSATLTHR	1172.5860-MC(Carbamidomethyl)SPSATLTHR	EDCKSLKR	EDC(Carbamidomethyl)K(1397.6432)SLKR	aleitner_M1012_005_26Syeast	79.4113	6.6	0.6	1.6	5.1	3.9	2	-2.8	460	292	5.2	Q10335	1	1	0	0	O74894	35	1	0	0	46680.8	SCHPO	Probable 26S proteasome regulatory subunit rpn7	43553.4	SCHPO	26S protease regulatory subunit 6B homolog
626.3315	4	0.49	KQMSYMLAR	K(1374.7330)QMSYMLAR	LQKYQATVMR	LQK(1264.6308)YQATVMR	aleitner_M1012_005_26Syeast	59.5923	6.0	2.0	1.6	2.6	16	10	-3.5	952	477	3.4	P87048	294	1	0	0	Q10335	397	1	0	0	97999.6	SCHPO	26S proteasome regulatory subunit rpn1	46680.8	SCHPO	Probable 26S proteasome regulatory subunit rpn7
737.1200	4	-5.6	LQKYQATVMRGAFK	LQK(1288.5857)YQATVM(Oxidation)RGAFK	KNTEDIEMTA	K(1793.9498)NTEDIEMTA	aleitner_M1012_005_26Syeast	74.6865	5.0	0.0	6.4	-1.4	379	141	-1.7	459	177	6.4	Q10335	397	1	0	0	P87048	882	1	0	0	46680.8	SCHPO	Probable 26S proteasome regulatory subunit rpn7	97999.6	SCHPO	26S proteasome regulatory subunit rpn1
750.7165	3	3.9	RFDSEKAGDR	RFDSEK(1069.5556)AGDR	HESLKYR	HESLK(1317.6313)YR	aleitner_M1012_005_26Syeast	86.8115	6.3	0.0	1.6	6.3	1.6	1	-1.0	128	92	6.4	O14126	299	1	0	0	P87048	144	1	0	0	48836.2	SCHPO	26S protease regulatory subunit 6A	97999.6	SCHPO	26S proteasome regulatory subunit rpn1
614.0230	3	0.33	VPDKLIDASTVK	VPDK(554.3176)LIDASTVK	KNR	K(1422.7970)NR	aleitner_M1012_005_26Syeast	61.7103	4.0	0.0	1.7	4.0	1.7	1	-5.9	2264	604	2.1	O94517	57	1	0	0	Q10335	188	1	0	0	26539.6	SCHPO	Probable proteasome subunit alpha type-1	46680.8	SCHPO	Probable 26S proteasome regulatory subunit rpn7
985.4855	3	4.5	MMGINERKGFDFEYYQR	M(Acetyl+Oxidation)MGINERK(712.4232)GFDFEYYQR	KKSGR	K(2379.0664)KSGR	aleitner_M1012_005_26Syeast	91.6213	7.9	0.4	1.7	1.6	75	62	-1.7	538	398	6.3	Q09841	8	1	0	0	Q10329	243	1	0	0	29337.7	SCHPO	Probable proteasome subunit beta type-2	28277.2	SCHPO	Probable proteasome subunit alpha type-4
546.0417	4	-6.1	MNSIVSK	1402.7456-MNSIVSK	ASKAAREYLEK	ASK(915.4736)AAREYLEK	aleitner_M1012_005_26Syeast	15.7958	5.2	0.5	1.8	1.4	28	18	-4.2	1677	358	3.8	P30655	1	1	0	0	Q10329	168	1	0	0	29987.0	SCHPO	Probable proteasome subunit beta type-5	28277.2	SCHPO	Probable proteasome subunit alpha type-4
491.6579	5	0.78	KIYNEYPPTK	K(1201.6013)IYNEYPPTK	SMAIDKDIR	SM(Oxidation)AIDK(1389.7180)DIR	aleitner_M1012_005_26Syeast	15.0031	10.6	2.3	1.9	6.2	27	4	-3.7	10678	1025	4.4	O94579	99	1	0	0	O42931	370	1	0	0	26404.3	SCHPO	Probable proteasome subunit alpha type-2	48965.5	SCHPO	26S protease regulatory subunit 7 homolog
471.0053	4	1.1	MVILNKDGMER	M(Oxidation)VILNK(559.3370)DGMER	FKK	FK(1458.7211)K	aleitner_M1012_005_26Syeast	16.6017	5.6	0.0	1.9	5.6	1.9	1	-5.9	4610	557	2.1	O43063	205	1	0	0	O94517	182	1	0	0	24564.3	SCHPO	Probable proteasome subunit beta type-1	26539.6	SCHPO	Probable proteasome subunit alpha type-1
461.8460	5	8.3	MKDAVK	M(Oxidation)K(1597.8062)DAVK	GKYYPLKSMTEK	GK(844.4364)YYPLKSM(Oxidation)TEK	aleitner_M1012_005_26Syeast	28.4013	7.3	0.8	1.9	0.1	254	70	-0.5	381	110	7.2	O59770	186	1	0	0	P06732	172	1	0	0	28031.7	SCHPO	Probable proteasome subunit alpha type-7	43101.5	HUMAN	Creatine kinase M-type
1114.5359	3	3.5	GTKTSETNDRNSTNNTK	GTK(1473.7075)TSETNDRNSTNNTK	MPFGNTHNKFK	2004.9348-M(Oxidation)PFGNTHNKFK	aleitner_M1012_005_26Syeast	81.1080	8.4	1.1	1.9	1.3	132	68	-0.8	462	211	7.1	P87048	24	1	0	0	P06732	1	1	0	0	97999.6	SCHPO	26S proteasome regulatory subunit rpn1	43101.5	HUMAN	Creatine kinase M-type
987.1341	3	-6.7	MPFGNTHNK	1913.9193-MPFGNTHNK	MSTLDLNHLADLYDR	1182.5492-MSTLDLNHLADLYDR	aleitner_M1012_005_26Syeast	72.2232	9.6	0.4	1.9	1.4	160	62	0.1	323	112	8.2	P06732	1	1	0	0	P50524	1	1	0	0	43101.5	HUMAN	Creatine kinase M-type	30899.5	SCHPO	26S proteasome regulatory subunit rpn12
662.8654	4	3.9	KYYSFDNSLK	K(1383.8086)YYSFDNSLK	VGKSAVIKTSTR	VGK(1401.6816)SAVIKTSTR	aleitner_M1012_005_26Syeast	27.3930	5.0	2.5	1.9	-0.6	95	39	-1.8	218	116	5.6	O42897	84	1	0	0	O14126	119	1	0	0	57346.7	SCHPO	Probable 26S proteasome regulatory subunit rpn3	48836.2	SCHPO	26S protease regulatory subunit 6A
811.7552	3	1.1	KIYNEYPPTK	K(1180.5910)IYNEYPPTK	NHASIDKMK	NHASIDK(1389.7180)MK	aleitner_M1012_005_26Syeast	51.4490	3.5	1.0	1.9	0.4	16	14	-2.8	139	149	5.2	O94579	99	1	0	0	P41878	246	1	0	0	26404.3	SCHPO	Probable proteasome subunit alpha type-2	34572.3	SCHPO	26S proteasome regulatory subunit rpn11
594.3083	4	-5.5	KTELEEIMLLNLHK	K(647.2836)TELEEIM(Oxidation)LLNLHK	MTDK	1864.0016-M(Oxidation)TDK	aleitner_M1012_005_26Syeast	98.1535	5.5	0.0	2.8	5.5	2.8	1	-5.9	3681	981	2.1	P41878	208	1	0	0	O94579	1	1	0	0	34572.3	SCHPO	26S proteasome regulatory subunit rpn11	26404.3	SCHPO	Probable proteasome subunit alpha type-2
592.9001	5	-0.94	LGDKGPAAARASR	LGDK(1690.7720)GPAAARASR	ASKGSNDDEMKIDK	ASK(1406.7630)GSNDDEM(Oxidation)KIDK	aleitner_M1012_005_26Syeast	83.2120	6.1	2.1	2.1	1.4	51	15	-0.2	154	59	4.7	O14250	239	1	0	0	O74762	836	1	0	0	30111.1	SCHPO	Probable proteasome subunit alpha type-6	107277.4	SCHPO	26S proteasome regulatory subunit rpn2
656.8674	4	4.2	FFEKEDVQSLK	FFEK(1254.7370)EDVQSLK	TMGKNKVLVK	TMGKNK(1506.7606)VLVK	aleitner_M1012_005_26Syeast	43.2248	6.0	0.3	2.1	1.3	39	25	-3.3	676	371	4.7	Q9UTM3	204	1	0	0	P41836	80	1	0	0	51618.9	SCHPO	26S proteasome regulatory subunit rpn5	45069.7	SCHPO	26S protease regulatory subunit 8 homolog
637.7181	3	-9.1	KPRVVTALTMLK	K(554.3176)PRVVTALTMLK	KNR	K(1493.9004)NR	aleitner_M1012_005_26Syeast	46.1578	8.7	1.0	2.2	7.7	3.5	1	-6.4	2371	1042	1.0	Q09841	108	1	0	0	Q10335	188	1	0	0	29337.7	SCHPO	Probable proteasome subunit beta type-2	46680.8	SCHPO	Probable 26S proteasome regulatory subunit rpn7
609.0229	3	-4.1	LKPLIEK	LK(984.5063)PLIEK	MMGINERK	977.6161-M(Met-loss)MGINERK	aleitner_M1012_005_26Syeast	63.2640	3.9	0.4	6.0	2.9	11	4	-4.5	944	462	3.1	Q10335	176	1	0	0	Q09841	1	1	0	0	46680.8	SCHPO	Probable 26S proteasome regulatory subunit rpn7	29337.7	SCHPO	Probable proteasome subunit beta type-2
1052.8406	3	0.98	KATDDDR	K(2336.1246)ATDDDR	MEQKPEVDYSEKFAELQK	MEQKPEVDYSEK(957.4403)FAELQK	aleitner_M1012_005_26Syeast	47.1185	8.2	2.1	2.2	2.5	70	33	0.3	264	100	5.7	Q9USQ9	189	1	0	0	Q9UTM3	12	1	0	0	29220.2	SCHPO	Probable proteasome subunit beta type-7	51618.9	SCHPO	26S proteasome regulatory subunit rpn5
855.4379	3	-0.32	KFTGGVLMLIDR	K(1198.5441)FTGGVLM(Oxidation)LIDR	MPFGNTHNK	1502.8167-M(Oxidation)PFGNTHNK	aleitner_M1012_005_26Syeast	32.5373	5.2	1.0	2.2	2.1	16	14	-4.9	1398	810	3.1	O74762	911	1	0	0	P06732	1	1	0	0	107277.4	SCHPO	26S proteasome regulatory subunit rpn2	43101.5	HUMAN	Creatine kinase M-type
624.5426	4	-3.2	ASKGSNDDEMKIDK	ASK(957.4403)GSNDDEMKIDK	KATDDDR	K(1674.7771)ATDDDR	aleitner_M1012_005_26Syeast	26.9982	6.0	1.4	2.3	-0.2	166	47	-1.8	501	172	6.2	O74762	836	1	0	0	Q9USQ9	189	1	0	0	107277.4	SCHPO	26S proteasome regulatory subunit rpn2	29220.2	SCHPO	Probable proteasome subunit beta type-7
496.3028	4	-5.8	KVPDKLIDASTVK	KVPDK(568.3697)LIDASTVK	RKK	RK(1550.8920)K	aleitner_M1012_005_26Syeast	39.0752	4.5	0.0	2.3	4.5	2.3	1	-5.9	1945	658	2.1	O94517	57	1	0	0	P36612	43	1	0	0	26539.6	SCHPO	Probable proteasome subunit alpha type-1	50060.6	SCHPO	26S protease regulatory subunit 4 homolog
570.0034	3	3.8	KVTSK	K(1145.6332)VTSK	DLVKKYDK	DLVKK(699.4167)YDK	aleitner_M1012_005_26Syeast	31.9227	2.4	0.0	2.3	2.4	2.3	1	-3.8	181	125	0.0	Q09682	50	1	0	0	O74445	38	1	0	0	27925.7	SCHPO	Probable proteasome subunit alpha type-3	43608.7	SCHPO	Probable 26S protease subunit rpt4
799.0601	3	-6.4	FLSKTLDSNSLTHEK	FLSK(675.2898)TLDSNSLTHEK	MSER	1856.9520-M(Oxidation)SER	aleitner_M1012_005_26Syeast	70.9453	5.6	0.0	4.7	5.6	4.7	1	-0.6	251	65	7.4	Q09682	198	1	0	0	O74445	1	1	0	0	27925.7	SCHPO	Probable proteasome subunit alpha type-3	43608.7	SCHPO	Probable 26S protease subunit rpt4
1160.2694	3	0.42	IMKLCFDELK	IMK(2182.1232)LC(Carbamidomethyl)FDELK	EFHKDMTLEEAEVLILK	EFHK(1433.7298)DMTLEEAEVLILK	aleitner_M1012_005_26Syeast	87.9193	7.8	0.8	2.4	0.4	219	222	-0.7	430	340	7.4	Q09720	162	1	0	0	Q9UT97	188	1	0	0	21967.5	SCHPO	Probable proteasome subunit beta type-4	27573.3	SCHPO	Probable proteasome subunit alpha type-5
723.0428	3	-6.9	NIKVIMATNR	NIK(1007.4672)VIMATNR	MSRSYDSR	1296.7224-M(Met-loss)SRSYDSR	aleitner_M1012_005_26Syeast	37.0470	4.5	0.5	2.4	1.4	19	16	-4.9	1201	560	3.1	P41836	287	1	0	0	Q09682	1	1	0	0	45069.7	SCHPO	26S protease regulatory subunit 8 homolog	27925.7	SCHPO	Probable proteasome subunit alpha type-3
686.0057	3	-5.0	MSQARGFDR	1119.5482-M(Met-loss)SQARGFDR	MSSKDISSK	1073.5254-MSSKDISSK	aleitner_M1012_005_26Syeast	46.8315	7.3	0.0	2.4	4.1	14	4	-2.7	606	171	3.8	O94517	1	1	0	0	P87048	1	1	0	0	26539.6	SCHPO	Probable proteasome subunit alpha type-1	97999.6	SCHPO	26S proteasome regulatory subunit rpn1
631.9891	3	9.7	NCACVISQKK	NC(Carbamidomethyl)AC(Carbamidomethyl)VISQK(686.3421)K	NCKK	NC(Carbamidomethyl)K(1344.6530)K	aleitner_M1012_005_26Syeast	44.4632	5.6	0.0	2.5	5.6	2.5	1	-0.6	102	29	5.3	O94517	52	1	0	0	Q09841	67	1	0	0	26539.6	SCHPO	Probable proteasome subunit alpha type-1	29337.7	SCHPO	Probable proteasome subunit beta type-2
741.1729	5	1.8	GTTAVLKEDIYKFVTVQDLDEMQVDV	GTTAVLKEDIYK(745.3429)FVTVQDLDEMQVDV	MSQAR	3093.5468-M(Oxidation)SQAR	aleitner_M1012_005_26Syeast	66.1368	5.2	0.2	5.6	4.2	11	4	-3.2	1607	641	4.2	Q09841	253	1	0	0	O94517	1	1	0	0	29337.7	SCHPO	Probable proteasome subunit beta type-2	26539.6	SCHPO	Probable proteasome subunit alpha type-1
899.4555	4	-9.8	MATTVKDTMNVDINAIK	1713.8897-M(Oxidation)ATTVKDTMNVDINAIK	KSGRSAPGVSTTSTIQ	K(2018.0064)SGRSAPGVSTTSTIQ	aleitner_M1012_005_26Syeast	66.0788	11.1	0.4	2.5	4.2	77	65	0.5	482	272	6.3	O43063	1	1	0	0	Q10329	244	1	0	0	24564.3	SCHPO	Probable proteasome subunit beta type-1	28277.2	SCHPO	Probable proteasome subunit alpha type-4
1016.8225	3	-7.7	YPMDAHKSELEGVEEARR	YPM(Oxidation)DAHK(915.4736)SELEGVEEARR	MNSIVSK	2270.0637-MNSIVSK	aleitner_M1012_005_26Syeast	72.3762	8.2	1.5	2.5	4.8	21	8	2.9	66	25	8.7	O42897	465	1	0	0	P30655	1	1	0	0	57346.7	SCHPO	Probable 26S proteasome regulatory subunit rpn3	29987.0	SCHPO	Probable proteasome subunit beta type-5
491.8540	5	-5.2	SDYYMASTYTKKINVK	SDYYM(Oxidation)ASTYTK(527.3067)KINVK	KSR	K(2065.0078)SR	aleitner_M1012_005_26Syeast	30.6942	4.5	0.8	2.5	1.4	27	10	-2.8	682	290	5.3	Q9UTM3	195	1	0	0	O74894	359	1	0	0	51618.9	SCHPO	26S proteasome regulatory subunit rpn5	43553.4	SCHPO	26S protease regulatory subunit 6B homolog
949.1805	3	-4.3	AKSAKIVR	AK(1972.9717)SAKIVR	FEAQKDTVHMIFNQK	FEAQK(1009.6284)DTVHMIFNQK	aleitner_M1012_005_26Syeast	96.5878	7.6	1.4	2.6	-0.2	221	73	-0.2	221	85	7.8	Q9P7S2	82	1	0	0	O94444	30	1	0	0	47341.7	SCHPO	Probable 26S proteasome regulatory subunit rpn6	27140.1	SCHPO	26S proteasome regulatory subunit rpn10
854.7792	3	3.3	QEVAAQKSSEETEDK	QEVAAQK(883.5379)SSEETEDK	KALSSLK	K(1815.8374)ALSSLK	aleitner_M1012_005_26Syeast	79.6648	6.2	0.2	5.1	3.1	25	28	-4.5	1199	810	3.1	O94444	231	1	0	0	Q9P7S2	244	1	0	0	27140.1	SCHPO	26S proteasome regulatory subunit rpn10	47341.7	SCHPO	Probable 26S proteasome regulatory subunit rpn6
618.8318	4	5.6	KQLATSLRSR	K(1312.6009)QLATSLRSR	MPPKEDWEK	M(Oxidation)PPK(1296.7514)EDWEK	aleitner_M1012_005_26Syeast	46.3745	5.6	1.1	2.7	2.4	23	7	-3.7	1284	374	3.2	Q09720	86	1	0	0	O42931	4	1	0	0	21967.5	SCHPO	Probable proteasome subunit beta type-4	48965.5	SCHPO	26S protease regulatory subunit 7 homolog
452.4407	5	9.7	KRMPIDFK	K(1207.5761)RM(Oxidation)PIDFK	MPPKEDWEK	M(Met-loss+Acetyl)PPK(1187.6373)EDWEK	aleitner_M1012_005_26Syeast	46.3258	5.7	1.2	7.3	1.9	87	16	-2.1	1168	227	5.9	Q09720	170	1	0	0	O42931	4	1	0	0	21967.5	SCHPO	Probable proteasome subunit beta type-4	48965.5	SCHPO	26S protease regulatory subunit 7 homolog
815.9229	4	-4.4	KDWNACKK	K(2211.1643)DWNAC(Carbamidomethyl)KK	QLIIKEEMMNSIQQAVAK	QLIIK(1186.5805)EEMMNSIQQAVAK	aleitner_M1012_005_26Syeast	71.0128	5.3	0.6	2.8	0.3	91	60	-0.8	198	116	5.0	P50524	16	1	0	0	Q9UTM3	430	1	0	0	30899.5	SCHPO	26S proteasome regulatory subunit rpn12	51618.9	SCHPO	26S proteasome regulatory subunit rpn5
546.7563	4	5.8	EKASKGSNDDEMK	EKASK(745.3429)GSNDDEMK	MSQAR	1575.7087-M(Oxidation)SQAR	aleitner_M1012_005_26Syeast	64.4845	5.0	0.5	2.8	1.9	25	25	-2.8	647	325	5.1	O74762	836	1	0	0	O94517	1	1	0	0	107277.4	SCHPO	26S proteasome regulatory subunit rpn2	26539.6	SCHPO	Probable proteasome subunit alpha type-1
487.0467	5	-8.6	NSDYKETLIFK	NSDYK(1073.5254)ETLIFK	MSQARGFDR	1494.7606-M(Met-loss)SQARGFDR	aleitner_M1012_005_26Syeast	27.3008	6.5	0.3	3.4	1.4	113	40	-3.0	2316	383	5.1	O74762	107	1	0	0	O94517	1	1	0	0	107277.4	SCHPO	26S proteasome regulatory subunit rpn2	26539.6	SCHPO	Probable proteasome subunit alpha type-1
558.0307	4	-7.6	ESDKAPDLIELNR	ESDK(729.3480)APDLIELNR	MSQAR	1636.8308-MSQAR	aleitner_M1012_005_26Syeast	43.7770	5.7	0.0	8.9	5.7	8.9	1	-5.3	2506	645	2.1	O74762	926	1	0	0	O94517	1	1	0	0	107277.4	SCHPO	26S proteasome regulatory subunit rpn2	26539.6	SCHPO	Probable proteasome subunit alpha type-1
963.5020	3	-6.9	MTDKYAFSLTTFSPNGK	Acetyl-MTDK(938.5801)YAFSLTTFSPNGK	VGKSAVIK	VGK(2086.9921)SAVIK	aleitner_M1012_005_26Syeast	79.0707	6.2	0.2	2.9	3.1	18	16	-3.8	1035	662	4.2	O94579	4	1	0	0	O14126	119	1	0	0	26404.3	SCHPO	Probable proteasome subunit alpha type-2	48836.2	SCHPO	26S protease regulatory subunit 6A
490.5177	4	0.47	MSQARGFDR	875.5480-M(Oxidation)SQARGFDR	LGVKPPK	LGVK(1220.5608)PPK	aleitner_M1012_005_26Syeast	15.9101	4.2	0.0	3.0	4.2	3.0	1	-5.9	2315	492	2.1	O94517	1	1	0	0	O14126	217	1	0	0	26539.6	SCHPO	Probable proteasome subunit alpha type-1	48836.2	SCHPO	26S protease regulatory subunit 6A
833.4341	3	6.8	KFDQLTQALNVAIR	K(881.3589)FDQLTQALNVAIR	MSGYDR	1753.9727-M(Oxidation)SGYDR	aleitner_M1012_005_26Syeast	74.7262	10.1	1.6	3.1	7.0	15	5	-2.8	2074	645	5.3	P87048	260	1	0	0	Q10329	1	1	0	0	97999.6	SCHPO	26S proteasome regulatory subunit rpn1	28277.2	SCHPO	Probable proteasome subunit alpha type-4
625.0078	3	8.9	MMGINERK	878.5113-M(Oxidation)MGINERK	QIKEIK	Q(Gln->pyro-Glu)IK(1131.5417)EIK	aleitner_M1012_005_26Syeast	37.5625	3.3	0.0	3.1	3.3	3.1	1	-0.6	41	30	5.3	Q09841	1	1	0	0	P41836	155	1	0	0	29337.7	SCHPO	Probable proteasome subunit beta type-2	45069.7	SCHPO	26S protease regulatory subunit 8 homolog
693.0246	3	-3.6	MMGINER	1210.6809-MM(Oxidation)GINER	GIDLKSIAEK	GIDLK(1003.4467)SIAEK	aleitner_M1012_005_26Syeast	78.2660	4.0	0.3	3.4	-0.4	61	51	-1.1	97	81	4.4	Q09841	1	1	0	0	P41836	342	1	0	0	29337.7	SCHPO	Probable proteasome subunit beta type-2	45069.7	SCHPO	26S protease regulatory subunit 8 homolog
843.9310	4	0.50	MFMTRSEYDR	2168.1590-M(Met-loss)FMTRSEYDR	NRQYQEVVKQGDVLLNK	NRQYQEVVK(1341.6023)QGDVLLNK	aleitner_M1012_005_26Syeast	82.5312	5.7	0.9	3.2	1.4	54	24	-3.7	1594	646	4.3	Q9UT97	1	1	0	0	Q10335	386	1	0	0	27573.3	SCHPO	Probable proteasome subunit alpha type-5	46680.8	SCHPO	Probable 26S proteasome regulatory subunit rpn7
559.5510	4	5.9	MSERDTALEKYK	Acetyl-MSERDTALEK(722.4327)YK	KNVPK	K(1649.7971)NVPK	aleitner_M1012_005_26Syeast	52.5203	6.0	0.5	3.2	1.2	81	27	0.9	100	33	9.0	O74445	10	1	0	0	Q10329	49	1	0	0	43608.7	SCHPO	Probable 26S protease subunit rpt4	28277.2	SCHPO	Probable proteasome subunit alpha type-4
609.8390	4	-0.66	DKKASLLTR	DK(1404.7150)KASLLTR	HGGYKPTDKHK	HGGYKPTDK(1168.6816)HK	aleitner_M1012_005_26Syeast	21.4013	4.3	1.0	3.2	-1.1	148	98	-2.0	280	190	5.4	Q9UUB6	222	1	0	0	P06732	105	1	0	0	34195.8	SCHPO	Ubiquitin carboxyl-terminal hydrolase 2	43101.5	HUMAN	Creatine kinase M-type
1066.8566	3	0.51	KYDKTEDDIK	K(1943.9324)YDKTEDDIK	QEVAAQKSSEETEDKK	QEVAAQK(1391.6820)SSEETEDKK	aleitner_M1012_005_26Syeast	91.8083	5.8	0.3	3.3	-1.1	280	254	-1.1	280	256	6.9	O74445	38	1	0	0	O94444	231	1	0	0	43608.7	SCHPO	Probable 26S protease subunit rpt4	27140.1	SCHPO	26S proteasome regulatory subunit rpn10
563.3091	4	-0.74	MMGINERK	1402.7708-M(Met-loss)MGINERK	TLIDKFSGEKK	TLIDK(984.5063)FSGEKK	aleitner_M1012_005_26Syeast	42.3268	5.5	0.0	3.4	1.8	34	16	-0.7	165	67	4.8	Q09841	1	1	0	0	Q9P7S2	93	1	0	0	29337.7	SCHPO	Probable proteasome subunit beta type-2	47341.7	SCHPO	Probable 26S proteasome regulatory subunit rpn6
921.4768	3	-1.7	MSTLDLNHLADLYDRK	988.5077-M(Met-loss)STLDLNHLADLYDRK	MSSKDISSK	1910.9738-M(Met-loss)SSKDISSK	aleitner_M1012_005_26Syeast	67.5400	8.2	2.6	3.6	3.5	52	10	-3.3	2477	544	4.7	P50524	1	1	0	0	P87048	1	1	0	0	30899.5	SCHPO	26S proteasome regulatory subunit rpn12	97999.6	SCHPO	26S proteasome regulatory subunit rpn1
576.6890	5	-5.3	MMGINER	2013.0452-MM(Oxidation)GINER	QVMEEKLDSKNVQLAK	QVM(Oxidation)EEKLDSK(1003.4467)NVQLAK	aleitner_M1012_005_26Syeast	56.2527	5.8	0.1	3.6	0.5	80	96	-0.5	144	167	5.3	Q09841	1	1	0	0	Q9UT97	214	1	0	0	29337.7	SCHPO	Probable proteasome subunit beta type-2	27573.3	SCHPO	Probable proteasome subunit alpha type-5
771.7170	3	6.2	LKYYEQK	LK(1341.6023)YYEQK	MFMTRSEYDR	1108.5805-M(Met-loss)FMTRSEYDR	aleitner_M1012_005_26Syeast	21.0443	5.2	0.1	3.7	0.5	49	29	-1.1	119	91	5.8	Q9UTM3	213	1	0	0	Q9UT97	1	1	0	0	51618.9	SCHPO	26S proteasome regulatory subunit rpn5	27573.3	SCHPO	Probable proteasome subunit alpha type-5
779.0756	3	6.3	VNGVVFTNRPDEKNR	VNGVVFTNRPDEK(590.2887)NR	MFR	1881.9697-MFR	aleitner_M1012_005_26Syeast	98.2322	8.9	0.0	3.8	8.9	3.8	1	-5.9	2858	919	2.1	Q10335	377	1	0	0	O14250	1	1	0	0	46680.8	SCHPO	Probable 26S proteasome regulatory subunit rpn7	30111.1	SCHPO	Probable proteasome subunit alpha type-6
864.4445	3	-2.2	VAEKAQINTQEYGR	VAEK(984.5063)AQINTQEYGR	MMGINERK	1743.8792-M(Met-loss)MGINERK	aleitner_M1012_005_26Syeast	99.2215	6.1	0.1	3.8	1.5	68	45	-0.2	198	107	7.8	O14250	115	1	0	0	Q09841	1	1	0	0	30111.1	SCHPO	Probable proteasome subunit alpha type-6	29337.7	SCHPO	Probable proteasome subunit beta type-2
683.3918	3	5.4	SQKALDTLFSAIR	SQK(598.3439)ALDTLFSAIR	GTKR	GTK(1586.8668)R	aleitner_M1012_005_26Syeast	67.9012	5.3	0.7	3.9	2.2	24	6	-6.9	5377	974	4.2	Q10335	43	1	0	0	O74440	39	1	0	0	46680.8	SCHPO	Probable 26S proteasome regulatory subunit rpn7	35595.6	SCHPO	26S proteasome regulatory subunit rpn8
914.7837	3	-3.1	LGDKGPAAARASR	LGDK(1472.6428)GPAAARASR	MFMTRSEYDR	1406.7630-MFMTRSEYDR	aleitner_M1012_005_26Syeast	39.3998	6.1	0.6	3.9	1.4	63	35	-4.9	2593	969	3.1	O14250	239	1	0	0	Q9UT97	1	1	0	0	30111.1	SCHPO	Probable proteasome subunit alpha type-6	27573.3	SCHPO	Probable proteasome subunit alpha type-5
985.8035	3	-9.0	VLSNYMKQEALSSK	VLSNYM(Oxidation)K(1341.6023)QEALSSK	MFMTRSEYDR	1750.8811-M(Met-loss)FMTRSEYDR	aleitner_M1012_005_26Syeast	93.9283	4.6	0.0	4.1	-0.1	69	96	-3.3	480	427	4.7	O14250	89	1	0	0	Q9UT97	1	1	0	0	30111.1	SCHPO	Probable proteasome subunit alpha type-6	27573.3	SCHPO	Probable proteasome subunit alpha type-5
648.6717	3	-7.2	GTKTSETNDR	GTK(835.4916)TSETNDR	NIPKAR	NIPK(1245.5837)AR	aleitner_M1012_005_26Syeast	95.7262	5.2	0.1	3.9	3.5	11	6	-4.3	1475	460	3.8	P87048	24	1	0	0	Q9P7S2	183	1	0	0	97999.6	SCHPO	26S proteasome regulatory subunit rpn1	47341.7	SCHPO	Probable 26S proteasome regulatory subunit rpn6
389.0135	5	6.9	TLIDKFSGEK	TLIDK(803.4099)FSGEK	MATTVK	1274.6758-M(Oxidation)ATTVK	aleitner_M1012_005_26Syeast	16.1556	9.2	0.4	4.1	5.1	51	10	-0.8	1941	288	4.1	Q9P7S2	93	1	0	0	O43063	1	1	0	0	47341.7	SCHPO	Probable 26S proteasome regulatory subunit rpn6	24564.3	SCHPO	Probable proteasome subunit beta type-1
922.7099	4	5.9	ETEKLAEERGWDIR	ETEK(1955.9299)LAEERGWDIR	KMAIDDDINWEELAR	K(1868.9268)MAIDDDINWEELAR	aleitner_M1012_005_26Syeast	82.4200	6.2	0.4	4.2	-0.1	258	112	-1.7	736	287	6.3	P50524	205	1	0	0	O14126	371	1	0	0	30899.5	SCHPO	26S proteasome regulatory subunit rpn12	48836.2	SCHPO	26S protease regulatory subunit 6A
746.8622	4	-2.5	MSQARGFDR	2047.9698-M(Met-loss)SQARGFDR	MNSIVSKYTQSTNNDDPK	1073.5254-M(Met-loss)NSIVSKYTQSTNNDDPK	aleitner_M1012_005_26Syeast	61.9242	5.6	0.6	4.2	2.5	22	14	-0.7	127	151	3.1	O94517	1	1	0	0	P30655	1	1	0	0	26539.6	SCHPO	Probable proteasome subunit alpha type-1	29987.0	SCHPO	Probable proteasome subunit beta type-5
427.5651	6	2.7	MVILNKDGMER	MVILNK(1238.6871)DGM(Oxidation)ER	LISGKLDEAR	LISGK(1458.7211)LDEAR	aleitner_M1012_005_26Syeast	26.0822	5.5	2.0	4.3	2.0	41	9	-3.0	1049	311	3.5	O43063	205	1	0	0	Q9US13	132	1	0	0	24564.3	SCHPO	Probable proteasome subunit beta type-1	43457.6	SCHPO	Probable 26S proteasome regulatory subunit rpn9
542.2754	4	2.3	EKASKGSNDDEMK	EK(711.4319)ASKGSNDDEM(Oxidation)K	KLWK	K(1591.7036)LWK	aleitner_M1012_005_26Syeast	17.4352	4.0	0.0	4.3	4.0	4.3	1	-5.9	2998	743	2.1	O74762	833	1	0	0	Q9US13	38	1	0	0	107277.4	SCHPO	26S proteasome regulatory subunit rpn2	43457.6	SCHPO	Probable 26S proteasome regulatory subunit rpn9
646.3741	3	-1.5	KINVKFFEK	K(784.4331)INVKFFEK	MNSIVSK	1289.7384-M(Met-loss)NSIVSK	aleitner_M1012_005_26Syeast	52.6805	5.0	0.0	4.4	5.0	4.4	1	-5.9	3465	588	2.1	Q9UTM3	196	1	0	0	P30655	1	1	0	0	51618.9	SCHPO	26S proteasome regulatory subunit rpn5	29987.0	SCHPO	Probable proteasome subunit beta type-5
510.7693	4	-8.2	KIYNEYPPTK	K(787.4150)IYNEYPPTK	MATTVK	1389.7180-MATTVK	aleitner_M1012_005_26Syeast	22.8290	2.4	0.0	4.4	-1.2	54	26	-2.4	124	70	5.7	O94579	99	1	0	0	O43063	1	1	0	0	26404.3	SCHPO	Probable proteasome subunit alpha type-2	24564.3	SCHPO	Probable proteasome subunit beta type-1
641.9781	3	-0.94	ASKGSNDDEMK	ASK(726.4164)GSNDDEM(Oxidation)K	MTEVLK	1334.5660-M(Met-loss)TEVLK	aleitner_M1012_005_26Syeast	79.3925	4.0	0.0	4.4	-0.8	103	60	-2.7	359	188	6.9	O74762	836	1	0	0	P41836	1	1	0	0	107277.4	SCHPO	26S proteasome regulatory subunit rpn2	45069.7	SCHPO	26S protease regulatory subunit 8 homolog
708.7284	3	-5.0	KDKPKYEPPVPTR	KDK(569.3173)PKYEPPVPTR	EKR	EK(1691.9247)R	aleitner_M1012_005_26Syeast	95.9380	5.2	0.0	4.5	5.2	4.5	2	-4.8	1162	513	1.1	P36612	28	1	0	0	Q9P7S2	119	1	0	0	50060.6	SCHPO	26S protease regulatory subunit 4 homolog	47341.7	SCHPO	Probable 26S proteasome regulatory subunit rpn6
1035.1960	3	-6.8	QASDTSTNTKVLIYIADLLFR	QASDTSTNTK(734.3235)VLIYIADLLFR	MSGYDR	2506.3319-M(Met-loss)SGYDR	aleitner_M1012_005_26Syeast	74.3905	7.3	1.3	4.6	4.2	33	12	-2.8	2764	665	5.2	Q9UTM3	53	1	0	0	Q10329	1	1	0	0	51618.9	SCHPO	26S proteasome regulatory subunit rpn5	28277.2	SCHPO	Probable proteasome subunit alpha type-4
386.1948	3	2.7	MSGYDR	559.3040-M(Met-loss)SGYDR	MKK	M(Oxidation)K(734.3235)K	aleitner_M1012_005_26Syeast	25.3170	8.6	3.8	4.9	3.2	80	4	-3.3	2343	128	4.7	Q10329	1	1	0	0	O94444	133	1	0	0	28277.2	SCHPO	Probable proteasome subunit alpha type-4	27140.1	SCHPO	26S proteasome regulatory subunit rpn10
717.3701	4	-5.0	GKYYPLKSMTEK	GK(1405.7275)YYPLKSM(Oxidation)TEK	ELFEMARTKK	ELFEM(Oxidation)ARTK(1597.8062)K	aleitner_M1012_005_26Syeast	44.5475	4.2	0.7	5.0	-0.8	155	64	-3.0	704	284	5.0	P06732	172	1	0	0	O42931	271	1	0	0	43101.5	HUMAN	Creatine kinase M-type	48965.5	SCHPO	26S protease regulatory subunit 7 homolog
858.0851	3	2.2	MPPKEDWEK	1396.6948-M(Oxidation)PPKEDWEK	YYPLKSMTEK	YYPLK(1312.6009)SMTEK	aleitner_M1012_005_26Syeast	18.6678	5.6	0.6	8.2	1.9	90	55	0.9	173	89	3.7	O42931	1	1	0	0	P06732	177	1	0	0	48965.5	SCHPO	26S protease regulatory subunit 7 homolog	43101.5	HUMAN	Creatine kinase M-type
614.0561	3	-5.0	IKLISGK	IK(1081.6495)LISGK	VLVDKSRK	VLVDK(895.5743)SRK	aleitner_M1012_005_26Syeast	44.9005	4.1	0.5	5.1	3.5	7.5	2	-6.8	4646	689	0.6	Q9US13	127	1	0	0	O94579	88	1	0	0	43457.6	SCHPO	Probable 26S proteasome regulatory subunit rpn9	26404.3	SCHPO	Probable proteasome subunit alpha type-2
1035.1918	3	-6.7	MMGINERK	2256.1361-M(Met-loss)MGINERK	DYGKFLSAMHDLPVRGNAK	DYGK(984.5063)FLSAMHDLPVRGNAK	aleitner_M1012_005_26Syeast	81.6760	11.5	0.9	5.2	5.0	117	31	2.7	351	98	6.5	Q09841	1	1	0	0	O94444	71	1	0	0	29337.7	SCHPO	Probable proteasome subunit beta type-2	27140.1	SCHPO	26S proteasome regulatory subunit rpn10
1156.5468	3	5.9	AMEQQDIKPTVQNGEVSANAEQKA	AM(Oxidation)EQQDIKPTVQNGEVSANAEQK(865.3640)A	MSGYDR	2739.3021-MSGYDR	aleitner_M1012_005_26Syeast	82.1513	6.2	0.1	5.3	3.1	39	8	0.4	219	91	8.3	O74440	323	1	0	0	Q10329	1	1	0	0	35595.6	SCHPO	26S proteasome regulatory subunit rpn8	28277.2	SCHPO	Probable proteasome subunit alpha type-4
889.7865	3	0.35	TLSKESARATIDECMR	TLSK(783.4491)ESARATIDEC(Carbamidomethyl)M(Oxidation)R	KDQKK	KDQK(2020.9558)K	aleitner_M1012_005_26Syeast	80.2032	6.8	0.7	5.4	5.0	16	8	-3.1	2185	461	4.9	Q9USQ9	201	1	0	0	P36612	25	1	0	0	29220.2	SCHPO	Probable proteasome subunit beta type-7	50060.6	SCHPO	26S protease regulatory subunit 4 homolog
493.2856	4	-0.82	YKVNLYKFR	YK(739.4228)VNLYKFR	KGEIR	K(1367.7602)GEIR	aleitner_M1012_005_26Syeast	39.2735	3.0	0.0	5.4	3.0	5.4	1	-4.8	932	396	3.2	Q9Y7T8	70	1	0	0	O43063	18	1	0	0	22661.1	SCHPO	Probable proteasome subunit beta type-3	24564.3	SCHPO	Probable proteasome subunit beta type-1
1100.5317	3	-6.7	MTDKYAFSLTTFSPNGK	1391.6820-MTDKYAFSLTTFSPNGK	KYDKTEDDIK	K(2044.9816)YDKTEDDIK	aleitner_M1012_005_26Syeast	67.9453	8.0	0.2	5.5	3.2	64	40	-3.3	1788	757	4.8	O94579	1	1	0	0	O74445	38	1	0	0	26404.3	SCHPO	Probable proteasome subunit alpha type-2	43608.7	SCHPO	Probable 26S protease subunit rpt4
626.5550	4	-0.31	MMGINERK	1508.7181-M(Oxidation)MGINERK	MKSLSEQYTER	MK(1131.5417)SLSEQYTER	aleitner_M1012_005_26Syeast	75.7533	6.5	1.4	5.5	1.4	61	25	-2.9	456	297	5.1	Q09841	1	1	0	0	P41878	248	1	0	0	29337.7	SCHPO	Probable proteasome subunit beta type-2	34572.3	SCHPO	26S proteasome regulatory subunit rpn11
576.5530	4	0.67	SIKGYTLPPHCSR	SIK(787.4150)GYTLPPHC(Carbamidomethyl)SR	MATTVK	1652.8345-MATTVK	aleitner_M1012_005_26Syeast	47.8745	3.2	1.0	5.7	-0.2	69	31	-4.5	1641	457	3.4	P06732	138	1	0	0	O43063	1	1	0	0	43101.5	HUMAN	Creatine kinase M-type	24564.3	SCHPO	Probable proteasome subunit beta type-1
991.5047	3	8.5	IMKLCFDELKK	IMKLC(Carbamidomethyl)FDELK(1547.7104)K	YTQSTNNDDPKK	YTQSTNNDDPK(1561.8248)K	aleitner_M1012_005_26Syeast	66.4023	7.3	0.5	5.7	2.9	79	26	-1.1	861	228	6.5	Q09720	169	1	0	0	P30655	18	1	0	0	21967.5	SCHPO	Probable proteasome subunit beta type-4	29987.0	SCHPO	Probable proteasome subunit beta type-5
750.3721	4	-2.9	NTWNSTLETAKAKYASQK	NTWNSTLETAK(957.4403)AKYASQK	KATDDDR	K(2178.0957)ATDDDR	aleitner_M1012_005_26Syeast	45.7708	7.5	0.0	5.9	7.5	5.9	1	-3.8	3485	956	4.2	Q9UUB6	291	1	0	0	Q9USQ9	189	1	0	0	34195.8	SCHPO	Ubiquitin carboxyl-terminal hydrolase 2	29220.2	SCHPO	Probable proteasome subunit beta type-7
684.8228	4	4.4	KMSAQSCACMVR	K(1291.6408)MSAQSC(Carbamidomethyl)AC(Carbamidomethyl)M(Oxidation)VR	NPKADPLDER	NPK(1581.6772)ADPLDER	aleitner_M1012_005_26Syeast	40.0555	4.0	0.5	5.9	0.8	57	33	-4.8	3052	774	3.2	Q9UQY2	86	1	0	0	O74762	130	1	0	0	25082.6	SCHPO	Probable proteasome subunit beta type-6	107277.4	SCHPO	26S proteasome regulatory subunit rpn2
402.2164	5	6.1	LGDKGPAAAR	LGDK(1051.5087)GPAAAR	MPFGNTHNK	1092.5928-M(Met-loss)PFGNTHNK	aleitner_M1012_005_26Syeast	25.0453	6.4	0.2	6.1	-0.6	575	86	-0.7	614	96	7.0	O14250	239	1	0	0	P06732	1	1	0	0	30111.1	SCHPO	Probable proteasome subunit alpha type-6	43101.5	HUMAN	Creatine kinase M-type
692.7111	3	1.4	MIDDQR	1282.7649-M(Oxidation)IDDQR	LLIFEKQVR	LLIFEK(930.4117)QVR	aleitner_M1012_005_26Syeast	41.2892	6.6	0.1	7.4	1.9	126	40	-1.2	815	132	4.7	O42897	1	1	0	0	Q9UTM3	40	1	0	0	57346.7	SCHPO	Probable 26S proteasome regulatory subunit rpn3	51618.9	SCHPO	26S proteasome regulatory subunit rpn5
823.4050	3	-4.9	GKYYPLKSMTEK	GK(1007.4672)YYPLKSM(Oxidation)TEK	MSRSYDSR	1597.8062-M(Met-loss)SRSYDSR	aleitner_M1012_005_26Syeast	19.1262	8.3	0.5	7.5	3.6	53	11	-3.3	920	437	4.7	P06732	172	1	0	0	Q09682	1	1	0	0	43101.5	HUMAN	Creatine kinase M-type	27925.7	SCHPO	Probable proteasome subunit alpha type-3
589.3069	4	8.8	NKMVCKIWK	NK(1131.5417)M(Oxidation)VC(Carbamidomethyl)KIWK	MMGINERK	1359.7043-M(Oxidation)MGINERK	aleitner_M1012_005_26Syeast	43.1045	3.6	0.0	7.6	-1.1	173	61	-3.3	746	246	4.7	Q09682	223	1	0	0	Q09841	1	1	0	0	27925.7	SCHPO	Probable proteasome subunit alpha type-3	29337.7	SCHPO	Probable proteasome subunit beta type-2
547.8125	4	7.5	KQLATSLR	K(1271.6544)QLATSLR	MKDAVKEAAR	M(Oxidation)KDAVK(1053.6182)EAAR	aleitner_M1012_005_26Syeast	46.6205	6.0	0.0	7.7	2.0	89	13	-1.9	971	217	4.0	Q09720	86	1	0	0	O59770	190	1	0	0	21967.5	SCHPO	Probable proteasome subunit beta type-4	28031.7	SCHPO	Probable proteasome subunit alpha type-7
826.4500	3	5.4	WPKIAEIYGSALR	WPK(973.4903)IAEIYGSALR	TMTEKAR	TMTEK(1640.8926)AR	aleitner_M1012_005_26Syeast	53.0583	5.1	0.0	7.8	5.1	7.8	1	-5.9	6124	1070	2.1	Q9UTM3	307	1	0	0	Q10335	16	1	0	0	51618.9	SCHPO	26S proteasome regulatory subunit rpn5	46680.8	SCHPO	Probable 26S proteasome regulatory subunit rpn7
467.7603	4	7.2	MCSPSATLTHR	738.4640-M(Met-loss)C(Carbamidomethyl)SPSATLTHR	KINVK	K(1266.6027)INVK	aleitner_M1012_005_26Syeast	44.8627	8.8	1.0	8.9	3.0	163	39	1.9	283	74	9.6	Q10335	1	1	0	0	Q9UTM3	196	1	0	0	46680.8	SCHPO	Probable 26S proteasome regulatory subunit rpn7	51618.9	SCHPO	26S proteasome regulatory subunit rpn5
769.7423	3	-4.7	YEAKAIGSGSEPAK	YEAK(899.5117)AIGSGSEPAK	WKTLSK	WK(1544.7722)TLSK	aleitner_M1012_005_26Syeast	99.4335	3.0	0.0	7.9	3.0	7.9	1	-5.9	3013	751	2.2	Q9UT97	169	1	0	0	Q9USQ9	197	1	0	0	27573.3	SCHPO	Probable proteasome subunit alpha type-5	29220.2	SCHPO	Probable proteasome subunit beta type-7
524.5295	4	1.7	KTTEEK	K(1359.7043)TTEEK	NKMVCKIWK	NK(872.4491)M(Oxidation)VC(Carbamidomethyl)KIWK	aleitner_M1012_005_26Syeast	45.8705	3.9	0.0	7.9	-1.8	346	106	-2.4	515	141	5.7	O74762	848	1	0	0	Q09682	223	1	0	0	107277.4	SCHPO	26S proteasome regulatory subunit rpn2	27925.7	SCHPO	Probable proteasome subunit alpha type-3
523.5317	4	-3.1	KATDDDR	K(1270.7319)ATDDDR	TMGKNKVLVK	TM(Oxidation)GK(957.4403)NKVLVK	aleitner_M1012_005_26Syeast	16.5047	2.5	0.6	8.6	-1.2	95	21	-2.2	183	43	3.7	Q9USQ9	189	1	0	0	P41836	78	1	0	0	29220.2	SCHPO	Probable proteasome subunit beta type-7	45069.7	SCHPO	26S protease regulatory subunit 8 homolog
810.0715	3	-4.4	IMKLCFDELKK	IMK(1003.4467)LC(Carbamidomethyl)FDELKK	MMGINER	1561.8248-M(Oxidation)MGINER	aleitner_M1012_005_26Syeast	39.8990	4.7	0.2	8.7	2.6	30	7	-4.8	2236	599	3.2	Q09720	162	1	0	0	Q09841	1	1	0	0	21967.5	SCHPO	Probable proteasome subunit beta type-4	29337.7	SCHPO	Probable proteasome subunit beta type-2
776.7573	3	3.8	KIYNEYPPTK	K(1075.5914)IYNEYPPTK	KVAQTTYK	K(1389.7180)VAQTTYK	aleitner_M1012_005_26Syeast	31.9482	49.1	22.1	1.3e-11	27.0	7.9e-6	1	18.9	0.0010	2	26.3	O94579	99	1	0	0	O94579	91	1	0	0	26404.3	SCHPO	Probable proteasome subunit alpha type-2	26404.3	SCHPO	Probable proteasome subunit alpha type-2
776.7575	3	4.0	KIYNEYPPTK	K(1075.5914)IYNEYPPTK	KVAQTTYK	K(1389.7180)VAQTTYK	aleitner_M1012_005_26Syeast	30.8922	50.2	22.7	1.2e-10	27.5	3.3e-5	1	18.9	0.0038	2	26.9	O94579	99	1	0	0	O94579	91	1	0	0	26404.3	SCHPO	Probable proteasome subunit alpha type-2	26404.3	SCHPO	Probable proteasome subunit alpha type-2
776.7571	3	3.5	KIYNEYPPTK	K(1075.5914)IYNEYPPTK	KVAQTTYK	K(1389.7180)VAQTTYK	aleitner_M1012_005_26Syeast	32.4595	51.9	22.7	1.9e-10	29.2	3.3e-5	1	20.1	0.0042	2	26.9	O94579	99	1	0	0	O94579	91	1	0	0	26404.3	SCHPO	Probable proteasome subunit alpha type-2	26404.3	SCHPO	Probable proteasome subunit alpha type-2
776.7570	3	3.4	KIYNEYPPTK	K(1075.5914)IYNEYPPTK	KVAQTTYK	K(1389.7180)VAQTTYK	aleitner_M1012_005_26Syeast	30.3803	54.0	22.1	3.0e-10	31.9	2.0e-5	1	21.6	0.0036	2	29.5	O94579	99	1	0	0	O94579	91	1	0	0	26404.3	SCHPO	Probable proteasome subunit alpha type-2	26404.3	SCHPO	Probable proteasome subunit alpha type-2
776.7576	3	4.2	KIYNEYPPTK	K(1075.5914)IYNEYPPTK	KVAQTTYK	K(1389.7180)VAQTTYK	aleitner_M1012_005_26Syeast	31.4222	47.1	23.7	3.3e-10	23.4	2.2e-4	1	17.9	0.0048	2	25.8	O94579	99	1	0	0	O94579	91	1	0	0	26404.3	SCHPO	Probable proteasome subunit alpha type-2	26404.3	SCHPO	Probable proteasome subunit alpha type-2
776.7568	3	3.1	KIYNEYPPTK	K(1075.5914)IYNEYPPTK	KVAQTTYK	K(1389.7180)VAQTTYK	aleitner_M1012_005_26Syeast	29.8683	47.5	20.5	4.9e-10	27.0	4.0e-5	1	17.9	0.0061	2	25.8	O94579	99	1	0	0	O94579	91	1	0	0	26404.3	SCHPO	Probable proteasome subunit alpha type-2	26404.3	SCHPO	Probable proteasome subunit alpha type-2
582.8195	4	3.3	KIYNEYPPTK	K(1075.5914)IYNEYPPTK	KVAQTTYK	K(1389.7180)VAQTTYK	aleitner_M1012_005_26Syeast	31.9432	29.2	12.4	5.7e-7	16.8	0.0017	1	6.5	1.3	2	14.5	O94579	99	1	0	0	O94579	91	1	0	0	26404.3	SCHPO	Probable proteasome subunit alpha type-2	26404.3	SCHPO	Probable proteasome subunit alpha type-2
896.1714	3	4.6	KPTSELAIGASLEK	K(1242.6820)PTSELAIGASLEK	ATAIGKSSTAAK	ATAIGK(1580.8661)SSTAAK	aleitner_M1012_005_26Syeast	43.2510	35.3	3.1	2.4e-6	32.2	1.2e-5	1	1.0	105	69	7.4	O94579	50	1	0	0	O94579	165	1	0	0	26404.3	SCHPO	Probable proteasome subunit alpha type-2	26404.3	SCHPO	Probable proteasome subunit alpha type-2
582.8197	4	3.6	KIYNEYPPTK	K(1075.5914)IYNEYPPTK	KVAQTTYK	K(1389.7180)VAQTTYK	aleitner_M1012_005_26Syeast	30.3440	26.0	10.9	4.3e-6	15.1	0.0039	1	7.1	0.58	2	15.1	O94579	99	1	0	0	O94579	91	1	0	0	26404.3	SCHPO	Probable proteasome subunit alpha type-2	26404.3	SCHPO	Probable proteasome subunit alpha type-2
582.8182	4	1.0	KIYNEYPPTK	K(1075.5914)IYNEYPPTK	KVAQTTYK	K(1389.7180)VAQTTYK	aleitner_M1012_005_26Syeast	29.8487	27.4	9.3	1.1e-4	18.1	0.0094	1	3.4	10	6	11.4	O94579	99	1	0	0	O94579	91	1	0	0	26404.3	SCHPO	Probable proteasome subunit alpha type-2	26404.3	SCHPO	Probable proteasome subunit alpha type-2
582.8194	4	3.1	KIYNEYPPTK	K(1075.5914)IYNEYPPTK	KVAQTTYK	K(1389.7180)VAQTTYK	aleitner_M1012_005_26Syeast	31.4175	19.2	6.2	1.2e-4	13.0	0.0080	1	0.3	43	55	8.3	O94579	99	1	0	0	O94579	91	1	0	0	26404.3	SCHPO	Probable proteasome subunit alpha type-2	26404.3	SCHPO	Probable proteasome subunit alpha type-2
582.8193	4	2.9	KIYNEYPPTK	K(1075.5914)IYNEYPPTK	KVAQTTYK	K(1389.7180)VAQTTYK	aleitner_M1012_005_26Syeast	30.8740	26.5	9.3	1.5e-4	17.2	0.017	1	3.4	18	13	11.4	O94579	99	1	0	0	O94579	91	1	0	0	26404.3	SCHPO	Probable proteasome subunit alpha type-2	26404.3	SCHPO	Probable proteasome subunit alpha type-2
582.8193	4	2.9	KIYNEYPPTK	K(1075.5914)IYNEYPPTK	KVAQTTYK	K(1389.7180)VAQTTYK	aleitner_M1012_005_26Syeast	32.4545	21.8	6.2	2.5e-4	15.6	0.0087	1	-1.8	190	179	6.2	O94579	99	1	0	0	O94579	91	1	0	0	26404.3	SCHPO	Probable proteasome subunit alpha type-2	26404.3	SCHPO	Probable proteasome subunit alpha type-2
672.3794	4	3.2	KPTSELAIGASLEK	K(1242.6820)PTSELAIGASLEK	ATAIGKSSTAAK	ATAIGK(1580.8661)SSTAAK	aleitner_M1012_005_26Syeast	43.2873	18.4	3.1	0.0014	15.3	0.0099	1	-3.3	1050	433	3.1	O94579	50	1	0	0	O94579	165	1	0	0	26404.3	SCHPO	Probable proteasome subunit alpha type-2	26404.3	SCHPO	Probable proteasome subunit alpha type-2
473.7780	4	2.7	KVAQTTYK	K(953.5546)VAQTTYK	VLVDKSR	VLVDK(1075.5914)SR	aleitner_M1012_005_26Syeast	27.7715	13.8	8.3	0.058	5.5	9.7	2	1.0	155	28	8.3	O94579	91	1	0	0	O94579	88	1	0	0	26404.3	SCHPO	Probable proteasome subunit alpha type-2	26404.3	SCHPO	Probable proteasome subunit alpha type-2
505.8021	4	3.2	KVAQTTYK	K(1081.6495)VAQTTYK	VLVDKSRK	VLVDK(1075.5914)SRK	aleitner_M1012_005_26Syeast	25.1815	10.1	0.0	0.23	10.1	0.23	1	-5.9	5187	640	2.1	O94579	91	1	0	0	O94579	88	1	0	0	26404.3	SCHPO	Probable proteasome subunit alpha type-2	26404.3	SCHPO	Probable proteasome subunit alpha type-2
674.0660	3	1.7	KVAQTTYKK	K(953.5546)VAQTTYKK	VLVDKSR	VLVDK(1203.6863)SR	aleitner_M1012_005_26Syeast	23.8845	9.3	1.2	0.24	8.1	0.50	1	-6.4	3250	884	1.2	O94579	91	1	0	0	O94579	88	1	0	0	26404.3	SCHPO	Probable proteasome subunit alpha type-2	26404.3	SCHPO	Probable proteasome subunit alpha type-2
631.3682	3	2.6	KVAQTTYK	K(953.5546)VAQTTYK	VLVDKSR	VLVDK(1075.5914)SR	aleitner_M1012_005_26Syeast	27.7243	6.6	2.9	0.65	2.0	16	8	-2.7	433	91	4.6	O94579	91	1	0	0	O94579	88	1	0	0	26404.3	SCHPO	Probable proteasome subunit alpha type-2	26404.3	SCHPO	Probable proteasome subunit alpha type-2
505.8023	4	3.6	KVAQTTYKK	K(953.5546)VAQTTYKK	VLVDKSR	VLVDK(1203.6863)SR	aleitner_M1012_005_26Syeast	23.8788	5.9	3.0	1.6	2.8	13	2	-4.2	1401	437	3.1	O94579	91	1	0	0	O94579	88	1	0	0	26404.3	SCHPO	Probable proteasome subunit alpha type-2	26404.3	SCHPO	Probable proteasome subunit alpha type-2
1048.8689	3	3.6	EGKGEIYSFDPVGSYER	EGK(1211.6835)GEIYSFDPVGSYER	LLKLEEAMK	LLK(2069.9582)LEEAMK	aleitner_M1012_005_26Syeast	63.2123	43.3	15.6	4.5e-9	27.7	2.6e-5	1	7.6	1.8	3	15.6	Q9UQY2	122	1	0	0	Q9UQY2	179	1	0	0	25082.6	SCHPO	Probable proteasome subunit beta type-6	25082.6	SCHPO	Probable proteasome subunit beta type-6
1072.5458	3	3.8	EGKGEIYSFDPVGSYER	EGK(1282.7133)GEIYSFDPVGSYER	IITKEGVETR	IITK(2069.9582)EGVETR	aleitner_M1012_005_26Syeast	55.6447	47.8	17.2	4.5e-9	30.6	4.1e-5	1	9.2	3.5	4	17.2	Q9UQY2	122	1	0	0	Q9UQY2	212	1	0	0	25082.6	SCHPO	Probable proteasome subunit beta type-6	25082.6	SCHPO	Probable proteasome subunit beta type-6
786.9031	4	3.1	EGKGEIYSFDPVGSYER	EGK(1211.6835)GEIYSFDPVGSYER	LLKLEEAMK	LLK(2069.9582)LEEAMK	aleitner_M1012_005_26Syeast	63.1923	29.4	9.3	1.1e-6	20.1	3.5e-4	1	2.4	18	21	10.4	Q9UQY2	122	1	0	0	Q9UQY2	179	1	0	0	25082.6	SCHPO	Probable proteasome subunit beta type-6	25082.6	SCHPO	Probable proteasome subunit beta type-6
786.4531	3	3.7	IITKEGVETR	IITK(1211.6835)EGVETR	LLKLEEAMK	LLK(1282.7133)LEEAMK	aleitner_M1012_005_26Syeast	51.2178	27.8	15.6	3.3e-6	12.2	0.041	1	10.7	0.10	2	15.6	Q9UQY2	212	1	0	0	Q9UQY2	179	1	0	0	25082.6	SCHPO	Probable proteasome subunit beta type-6	25082.6	SCHPO	Probable proteasome subunit beta type-6
904.4576	3	8.7	KMSAQSCACMVR	K(1282.7133)MSAQSC(Carbamidomethyl)AC(Carbamidomethyl)MVR	IITKEGVETR	IITK(1565.6823)EGVETR	aleitner_M1012_005_26Syeast	37.2802	30.0	9.8	3.7e-6	19.1	0.0017	2	7.6	1.1	4	10.9	Q9UQY2	86	1	0	0	Q9UQY2	212	1	0	0	25082.6	SCHPO	Probable proteasome subunit beta type-6	25082.6	SCHPO	Probable proteasome subunit beta type-6
678.5935	4	6.4	KMSAQSCACMVR	K(1282.7133)MSAQSC(Carbamidomethyl)AC(Carbamidomethyl)MVR	IITKEGVETR	IITK(1565.6823)EGVETR	aleitner_M1012_005_26Syeast	37.0917	23.7	6.2	2.3e-5	17.5	0.0011	1	3.4	8.0	18	8.3	Q9UQY2	86	1	0	0	Q9UQY2	212	1	0	0	25082.6	SCHPO	Probable proteasome subunit beta type-6	25082.6	SCHPO	Probable proteasome subunit beta type-6
804.6614	4	4.1	EGKGEIYSFDPVGSYER	EGK(1282.7133)GEIYSFDPVGSYER	IITKEGVETR	IITK(2069.9582)EGVETR	aleitner_M1012_005_26Syeast	55.5288	26.8	10.9	4.5e-5	15.9	0.025	1	2.9	45	26	10.9	Q9UQY2	122	1	0	0	Q9UQY2	212	1	0	0	25082.6	SCHPO	Probable proteasome subunit beta type-6	25082.6	SCHPO	Probable proteasome subunit beta type-6
791.7841	3	2.9	IITKEGVETR	IITK(1227.6785)EGVETR	LLKLEEAMK	LLK(1282.7133)LEEAM(Oxidation)K	aleitner_M1012_005_26Syeast	44.6058	19.5	10.9	0.0016	7.1	2.0	3	7.1	2.0	4	13.5	Q9UQY2	212	1	0	0	Q9UQY2	179	1	0	0	25082.6	SCHPO	Probable proteasome subunit beta type-6	25082.6	SCHPO	Probable proteasome subunit beta type-6
590.0906	4	1.9	IITKEGVETR	IITK(1211.6835)EGVETR	LLKLEEAMK	LLK(1282.7133)LEEAMK	aleitner_M1012_005_26Syeast	51.1997	13.3	6.2	0.022	7.1	0.88	1	0.9	35	35	7.3	Q9UQY2	212	1	0	0	Q9UQY2	179	1	0	0	25082.6	SCHPO	Probable proteasome subunit beta type-6	25082.6	SCHPO	Probable proteasome subunit beta type-6
838.4803	3	-4.3	IITKEGVETR	IITK(1367.7847)EGVETR	RLLKLEEAMK	RLLK(1282.7133)LEEAMK	aleitner_M1012_005_26Syeast	47.4163	8.6	2.0	0.75	2.4	35	14	-0.7	238	82	6.2	Q9UQY2	212	1	0	0	Q9UQY2	179	1	0	0	25082.6	SCHPO	Probable proteasome subunit beta type-6	25082.6	SCHPO	Probable proteasome subunit beta type-6
1012.5376	3	6.6	MSSKSSLELANNAVK	M(Met-loss+Acetyl)SSK(1545.7926)SSLELANNAVK	SNDIEKAIDLYK	SNDIEK(1626.8465)AIDLYK	aleitner_M1012_005_26Syeast	60.0015	45.4	15.2	5.8e-8	25.1	0.0011	6	12.3	0.56	11	20.3	Q9P7S2	4	1	0	0	Q9P7S2	21	1	0	0	47341.7	SCHPO	Probable 26S proteasome regulatory subunit rpn6	47341.7	SCHPO	Probable 26S proteasome regulatory subunit rpn6
867.4796	3	3.9	MSSKSSLELANNAVK	M(Met-loss+Acetyl)SSK(1110.6285)SSLELANNAVK	EVLNKGVSK	EVLNK(1626.8465)GVSK	aleitner_M1012_005_26Syeast	45.5932	28.4	5.1	4.4e-5	22.2	0.0012	3	0.3	129	50	8.3	Q9P7S2	4	1	0	0	Q9P7S2	32	1	0	0	47341.7	SCHPO	Probable 26S proteasome regulatory subunit rpn6	47341.7	SCHPO	Probable 26S proteasome regulatory subunit rpn6
797.0909	3	5.2	MSSKSSLELANNAVK	M(Met-loss+Acetyl)SSK(899.4600)SSLELANNAVK	GVSKDEK	GVSK(1626.8465)DEK	aleitner_M1012_005_26Syeast	38.7418	18.5	1.0	2.9e-4	15.4	0.0023	3	-3.3	607	536	3.1	Q9P7S2	4	1	0	0	Q9P7S2	36	1	0	0	47341.7	SCHPO	Probable 26S proteasome regulatory subunit rpn6	47341.7	SCHPO	Probable 26S proteasome regulatory subunit rpn6
887.8135	3	4.7	ALQDYKPELASDPIIR	ALQDYK(832.4331)PELASDPIIR	FSGEKK	FSGEK(1966.0411)K	aleitner_M1012_005_26Syeast	52.8497	20.8	0.0	0.0095	20.8	0.0095	1	-4.8	3636	904	3.2	Q9P7S2	308	1	0	0	Q9P7S2	98	1	0	0	47341.7	SCHPO	Probable 26S proteasome regulatory subunit rpn6	47341.7	SCHPO	Probable 26S proteasome regulatory subunit rpn6
759.6545	4	5.9	MSSKSSLELANNAVK	M(Met-loss+Acetyl)SSK(1545.7926)SSLELANNAVK	SNDIEKAIDLYK	SNDIEK(1626.8465)AIDLYK	aleitner_M1012_005_26Syeast	60.1430	10.6	5.0	0.034	4.4	2.6	5	-1.8	197	322	6.2	Q9P7S2	4	1	0	0	Q9P7S2	21	1	0	0	47341.7	SCHPO	Probable 26S proteasome regulatory subunit rpn6	47341.7	SCHPO	Probable 26S proteasome regulatory subunit rpn6
497.5331	4	1.8	EVLNKGVSKDEK	EVLNK(641.3748)GVSKDEK	AKSAK	AK(1482.7930)SAK	aleitner_M1012_005_26Syeast	18.6430	4.1	0.4	7.8	1.0	54	25	-2.8	592	207	5.2	Q9P7S2	32	1	0	0	Q9P7S2	82	1	0	0	47341.7	SCHPO	Probable 26S proteasome regulatory subunit rpn6	47341.7	SCHPO	Probable 26S proteasome regulatory subunit rpn6
759.1555	4	2.5	CTKIIENEQSAEK	C(Carbamidomethyl)TK(1483.8399)IIENEQSAEK	QIAKFVVSLGER	QIAK(1686.8135)FVVSLGER	aleitner_M1012_005_26Syeast	53.5558	31.5	16.1	2.2e-6	15.4	0.025	1	9.7	0.68	3	16.1	O42931	102	1	0	0	O42931	124	1	0	0	48965.5	SCHPO	26S protease regulatory subunit 7 homolog	48965.5	SCHPO	26S protease regulatory subunit 7 homolog
633.1121	4	9.1	RVATEKDFLDAVQK	RVATEK(909.5284)DFLDAVQK	VVKGNQK	VVK(1756.9359)GNQK	aleitner_M1012_005_26Syeast	40.3047	12.7	3.1	0.055	9.6	0.37	1	-2.8	787	296	5.2	O42931	411	1	0	0	O42931	422	1	0	0	48965.5	SCHPO	26S protease regulatory subunit 7 homolog	48965.5	SCHPO	26S protease regulatory subunit 7 homolog
594.0767	4	-7.3	VATEKDFLDAVQK	VATEK(909.5284)DFLDAVQK	VVKGNQK	VVK(1600.8348)GNQK	aleitner_M1012_005_26Syeast	42.9705	7.5	2.5	0.46	4.4	4.4	2	-4.9	4039	671	3.1	O42931	411	1	0	0	O42931	422	1	0	0	48965.5	SCHPO	26S protease regulatory subunit 7 homolog	48965.5	SCHPO	26S protease regulatory subunit 7 homolog
942.1794	3	3.7	FFEKEDVQSLK	FFEK(1454.8133)EDVQSLK	EKVAFILDQVR	EK(1506.7606)VAFILDQVR	aleitner_M1012_005_26Syeast	65.7655	39.1	23.3	5.1e-6	15.8	0.27	1	15.7	0.28	2	23.3	Q9UTM3	204	1	0	0	Q9UTM3	170	1	0	0	51618.9	SCHPO	26S proteasome regulatory subunit rpn5	51618.9	SCHPO	26S proteasome regulatory subunit rpn5
936.4932	3	4.1	MEQKPEVDYSEK	Acetyl-MEQK(1282.7649)PEVDYSEK	LLIFEKQVR	LLIFEK(1661.7495)QVR	aleitner_M1012_005_26Syeast	61.0553	22.8	9.4	1.1e-4	13.4	0.030	2	3.5	11	19	11.5	Q9UTM3	4	1	0	0	Q9UTM3	40	1	0	0	51618.9	SCHPO	26S proteasome regulatory subunit rpn5	51618.9	SCHPO	26S proteasome regulatory subunit rpn5
952.5314	3	2.2	QLIIKEEMMNSIQQAVAK	QLIIK(781.4698)EEMMNSIQQAVAK	LEKVR	LEK(2211.1643)VR	aleitner_M1012_005_26Syeast	73.6530	25.4	2.1	2.9e-4	23.3	9.2e-4	1	-1.7	966	255	3.2	Q9UTM3	430	1	0	0	Q9UTM3	423	1	0	0	51618.9	SCHPO	26S proteasome regulatory subunit rpn5	51618.9	SCHPO	26S proteasome regulatory subunit rpn5
946.8593	3	5.8	QLIIKEEMMNSIQQAVAK	Q(Gln->pyro-Glu)LIIK(781.4698)EEMMNSIQQAVAK	LEKVR	LEK(2194.1378)VR	aleitner_M1012_005_26Syeast	86.7560	22.3	2.1	3.3e-4	20.2	0.0011	1	-1.7	326	230	3.2	Q9UTM3	430	1	0	0	Q9UTM3	423	1	0	0	51618.9	SCHPO	26S proteasome regulatory subunit rpn5	51618.9	SCHPO	26S proteasome regulatory subunit rpn5
686.0774	3	0.56	EKVAFILDQVR	EK(738.4640)VAFILDQVR	KINVK	K(1454.8133)INVK	aleitner_M1012_005_26Syeast	53.9385	22.3	6.2	4.1e-4	16.1	0.013	1	-1.8	315	82	6.2	Q9UTM3	170	1	0	0	Q9UTM3	196	1	0	0	51618.9	SCHPO	26S proteasome regulatory subunit rpn5	51618.9	SCHPO	26S proteasome regulatory subunit rpn5
889.2288	4	4.1	TITDGKIYVEVER	TITDGK(2031.0677)IYVEVER	AGDFQGLNEQLVSLFKK	AGDFQGLNEQLVSLFK(1659.8720)K	aleitner_M1012_005_26Syeast	77.7393	17.8	7.6	0.0061	7.5	1.8	2	2.3	32	30	10.3	Q9UTM3	123	1	0	0	Q9UTM3	80	1	0	0	51618.9	SCHPO	26S proteasome regulatory subunit rpn5	51618.9	SCHPO	26S proteasome regulatory subunit rpn5
996.1794	3	5.1	AVYDTAVVQEDPEKWK	AVYDTAVVQEDPEK(1108.5805)WK	LKYYEQK	LK(2014.9888)YYEQK	aleitner_M1012_005_26Syeast	48.7465	16.8	6.2	0.032	10.6	1.1	1	-0.2	575	234	6.2	Q9UTM3	250	1	0	0	Q9UTM3	213	1	0	0	51618.9	SCHPO	26S proteasome regulatory subunit rpn5	51618.9	SCHPO	26S proteasome regulatory subunit rpn5
785.1435	4	3.9	IGLHDDAYLDVCKYYR	IGLHDDAYLDVC(Carbamidomethyl)K(1136.5866)YYR	YYEQKIR	YYEQK(2138.0143)IR	aleitner_M1012_005_26Syeast	54.0715	15.9	6.0	0.050	9.9	1.5	1	-1.1	733	284	6.0	Q9UTM3	233	1	0	0	Q9UTM3	218	1	0	0	51618.9	SCHPO	26S proteasome regulatory subunit rpn5	51618.9	SCHPO	26S proteasome regulatory subunit rpn5
917.2065	4	3.0	SAQEILCNEPVETYGSFDLKEK	SAQEILC(Carbamidomethyl)NEPVETYGSFDLK(1108.5805)EK	LKYYEQK	LK(2694.2735)YYEQK	aleitner_M1012_005_26Syeast	57.1495	14.2	3.8	0.11	10.1	0.95	2	-3.3	1246	997	4.1	Q9UTM3	168	1	0	0	Q9UTM3	213	1	0	0	51618.9	SCHPO	26S proteasome regulatory subunit rpn5	51618.9	SCHPO	26S proteasome regulatory subunit rpn5
597.9713	3	-7.2	MEQKPEVDYSEK	440.2747-M(Met-loss)EQKPEVDYSEK	KR	K(1488.6984)R	aleitner_M1012_005_26Syeast	62.1488	7.3	1.1	0.31	5.8	0.84	2	-8.0	9015	1034	0.0	Q9UTM3	1	1	0	0	Q9UTM3	338	1	1	4	51618.9	SCHPO	26S proteasome regulatory subunit rpn5	51618.9	SCHPO	26S proteasome regulatory subunit rpn5
883.6736	4	-5.2	MEQKPEVDYSEK	2049.0129-MEQKPEVDYSEK	SDYYMASTYTKKINVK	SDYYMASTYTK(1619.7389)KINVK	aleitner_M1012_005_26Syeast	94.5570	6.7	0.6	0.85	1.8	19	36	-2.7	334	348	4.9	Q9UTM3	1	1	0	0	Q9UTM3	195	1	0	0	51618.9	SCHPO	26S proteasome regulatory subunit rpn5	51618.9	SCHPO	26S proteasome regulatory subunit rpn5
665.0726	3	3.8	LLIFEKQVR	LLIFEK(847.4916)QVR	KHGQLK	K(1282.7649)HGQLK	aleitner_M1012_005_26Syeast	42.9173	4.7	0.1	1.2	1.6	12	5	-2.8	346	66	5.2	Q9UTM3	40	1	0	0	Q9UTM3	81	1	0	0	51618.9	SCHPO	26S proteasome regulatory subunit rpn5	51618.9	SCHPO	26S proteasome regulatory subunit rpn5
850.2036	4	6.7	DTLSKDQELTEENVSISVIGK	DTLSK(1092.5928)DQELTEENVSISVIGK	LGDKGPAAAR	LGDK(2442.2377)GPAAAR	aleitner_M1012_005_26Syeast	54.7155	29.9	4.6	5.7e-6	25.3	8.3e-5	2	1.3	100	68	4.6	O14250	201	1	0	0	O14250	239	1	0	0	30111.1	SCHPO	Probable proteasome subunit alpha type-6	30111.1	SCHPO	Probable proteasome subunit alpha type-6
1008.8453	3	8.7	YTLYDQNDTKEWLDK	YTLYDQNDTK(1092.5928)EWLDK	LGDKGPAAAR	LGDK(2068.9630)GPAAAR	aleitner_M1012_005_26Syeast	51.2285	23.3	11.4	3.0e-5	11.9	0.048	1	3.4	12	19	11.4	O14250	230	1	0	0	O14250	239	1	0	0	30111.1	SCHPO	Probable proteasome subunit alpha type-6	30111.1	SCHPO	Probable proteasome subunit alpha type-6
756.8821	4	3.9	YTLYDQNDTKEWLDK	YTLYDQNDTK(1092.5928)EWLDK	LGDKGPAAAR	LGDK(2068.9630)GPAAAR	aleitner_M1012_005_26Syeast	51.1947	17.7	6.2	0.0016	11.5	0.074	1	-0.7	147	170	7.3	O14250	230	1	0	0	O14250	239	1	0	0	30111.1	SCHPO	Probable proteasome subunit alpha type-6	30111.1	SCHPO	Probable proteasome subunit alpha type-6
907.1318	3	4.5	DNLSWLSKANNWSK	DNLSWLSK(1056.5451)ANNWSK	TKDSLEAR	TK(1799.8842)DSLEAR	aleitner_M1012_005_26Syeast	57.6852	30.4	9.3	2.3e-5	21.1	0.0027	1	1.3	67	70	9.3	O74762	377	1	0	0	O74762	337	1	0	0	107277.4	SCHPO	26S proteasome regulatory subunit rpn2	107277.4	SCHPO	26S proteasome regulatory subunit rpn2
865.8134	3	4.5	KHFEQVINEK	K(1323.7398)HFEQVINEK	SVQPTAKTVQK	SVQPTAK(1408.7351)TVQK	aleitner_M1012_005_26Syeast	33.2625	16.9	4.7	0.0013	12.2	0.026	2	-3.3	611	375	4.7	O74762	694	1	0	0	O74762	806	1	0	0	107277.4	SCHPO	26S proteasome regulatory subunit rpn2	107277.4	SCHPO	26S proteasome regulatory subunit rpn2
708.6735	3	2.2	GSNDDEMKIDK	GSNDDEMK(872.4491)IDK	KTTEEK	K(1388.6130)TTEEK	aleitner_M1012_005_26Syeast	21.3933	19.3	9.3	0.0013	10.0	0.29	1	5.0	5.3	7	11.4	O74762	844	1	0	0	O74762	848	1	0	0	107277.4	SCHPO	26S proteasome regulatory subunit rpn2	107277.4	SCHPO	26S proteasome regulatory subunit rpn2
846.7355	3	3.2	TTEEKEATPMEMDEEK	TTEEK(640.3796)EATPMEMDEEK	IDKK	IDK(2034.8650)K	aleitner_M1012_005_26Syeast	32.1788	17.1	0.0	0.0021	17.1	0.0021	1	-4.8	639	513	3.2	O74762	853	1	0	0	O74762	847	1	0	0	107277.4	SCHPO	26S proteasome regulatory subunit rpn2	107277.4	SCHPO	26S proteasome regulatory subunit rpn2
685.3268	3	3.1	ASKGSNDDEMK	ASK(872.4491)GSNDDEMK	KTTEEK	K(1318.5711)TTEEK	aleitner_M1012_005_26Syeast	11.7311	15.8	6.2	0.015	9.6	0.63	1	1.4	90	33	9.5	O74762	836	1	0	0	O74762	848	1	0	0	107277.4	SCHPO	26S proteasome regulatory subunit rpn2	107277.4	SCHPO	26S proteasome regulatory subunit rpn2
1065.2274	3	5.8	LSGVVEGIFQKCYAK	LSGVVEGIFQK(1494.7606)C(Carbamidomethyl)YAK	NSDYKETLIFK	NSDYK(1835.9492)ETLIFK	aleitner_M1012_005_26Syeast	70.5457	17.9	5.2	0.025	8.7	5.5	3	1.3	423	99	9.2	O74762	148	1	0	0	O74762	107	1	0	0	107277.4	SCHPO	26S proteasome regulatory subunit rpn2	107277.4	SCHPO	26S proteasome regulatory subunit rpn2
519.8903	5	3.2	KHFEQVINEK	K(1323.7398)HFEQVINEK	SVQPTAKTVQK	SVQPTAK(1408.7351)TVQK	aleitner_M1012_005_26Syeast	33.2802	11.9	1.4	0.061	5.0	4.5	7	1.0	55	46	9.0	O74762	694	1	0	0	O74762	806	1	0	0	107277.4	SCHPO	26S proteasome regulatory subunit rpn2	107277.4	SCHPO	26S proteasome regulatory subunit rpn2
996.1968	3	4.2	DNLSWLSKANNWSK	DNLSWLSK(1323.7398)ANNWSK	SVQPTAKTVQK	SVQPTAK(1799.8842)TVQK	aleitner_M1012_005_26Syeast	55.5677	16.0	5.2	0.086	10.3	2.0	2	-0.1	609	245	5.7	O74762	377	1	0	0	O74762	806	1	0	0	107277.4	SCHPO	26S proteasome regulatory subunit rpn2	107277.4	SCHPO	26S proteasome regulatory subunit rpn2
514.2461	4	1.5	ASKGSNDDEMK	ASK(872.4491)GSNDDEMK	KTTEEK	K(1318.5711)TTEEK	aleitner_M1012_005_26Syeast	11.6772	9.8	1.5	0.30	6.7	1.9	3	-4.9	1928	558	3.1	O74762	836	1	0	0	O74762	848	1	0	0	107277.4	SCHPO	26S proteasome regulatory subunit rpn2	107277.4	SCHPO	26S proteasome regulatory subunit rpn2
619.0471	4	6.2	ASKGSNDDEMK	ASK(1291.6408)GSNDDEMK	NPKADPLDER	NPK(1318.5711)ADPLDER	aleitner_M1012_005_26Syeast	15.4133	9.5	2.8	0.97	1.4	158	47	0.1	358	108	8.1	O74762	836	1	0	0	O74762	130	1	0	0	107277.4	SCHPO	26S proteasome regulatory subunit rpn2	107277.4	SCHPO	26S proteasome regulatory subunit rpn2
799.1701	4	3.0	LSGVVEGIFQKCYAK	LSGVVEGIFQK(1494.7606)C(Carbamidomethyl)YAK	NSDYKETLIFK	NSDYK(1835.9492)ETLIFK	aleitner_M1012_005_26Syeast	70.4465	5.7	0.6	2.5	-0.5	193	124	-1.8	478	277	6.2	O74762	148	1	0	0	O74762	107	1	0	0	107277.4	SCHPO	26S proteasome regulatory subunit rpn2	107277.4	SCHPO	26S proteasome regulatory subunit rpn2
690.6578	3	2.2	ASKGSNDDEMK	ASK(872.4491)GSNDDEM(Oxidation)K	KTTEEK	K(1334.5660)TTEEK	aleitner_M1012_005_26Syeast	6.0344	5.5	1.2	3.0	0.1	137	32	-2.4	809	153	5.4	O74762	836	1	0	0	O74762	848	1	0	0	107277.4	SCHPO	26S proteasome regulatory subunit rpn2	107277.4	SCHPO	26S proteasome regulatory subunit rpn2
866.4689	3	3.9	ATSAGPKQTETINWLEK	ATSAGPK(723.4167)QTETINWLEK	KVPDK	K(2011.0262)VPDK	aleitner_M1012_005_26Syeast	43.6288	27.8	6.2	2.6e-5	21.6	9.3e-4	1	-0.2	282	97	6.2	O94517	169	1	0	0	O94517	53	1	0	0	26539.6	SCHPO	Probable proteasome subunit alpha type-1	26539.6	SCHPO	Probable proteasome subunit alpha type-1
866.4684	3	3.3	ATSAGPKQTETINWLEK	ATSAGPK(723.4167)QTETINWLEK	KVPDK	K(2011.0262)VPDK	aleitner_M1012_005_26Syeast	43.1097	21.6	3.7	5.7e-4	17.9	0.0056	1	-3.3	2574	517	3.7	O94517	169	1	0	0	O94517	53	1	0	0	26539.6	SCHPO	Probable proteasome subunit alpha type-1	26539.6	SCHPO	Probable proteasome subunit alpha type-1
650.1032	4	3.4	ATSAGPKQTETINWLEK	ATSAGPK(723.4167)QTETINWLEK	KVPDK	K(2011.0262)VPDK	aleitner_M1012_005_26Syeast	43.5563	20.2	2.5	0.0019	17.7	0.0073	1	-4.9	1779	794	2.5	O94517	169	1	0	0	O94517	53	1	0	0	26539.6	SCHPO	Probable proteasome subunit alpha type-1	26539.6	SCHPO	Probable proteasome subunit alpha type-1
754.1633	4	3.3	NCACVISQKK	NC(Carbamidomethyl)AC(Carbamidomethyl)VISQK(1806.0291)K	LIDASTVKHVFPITK	LIDASTVK(1344.6530)HVFPITK	aleitner_M1012_005_26Syeast	55.8997	13.2	4.0	0.088	4.5	12	30	2.9	29	51	8.7	O94517	52	1	0	0	O94517	65	1	0	0	26539.6	SCHPO	Probable proteasome subunit alpha type-1	26539.6	SCHPO	Probable proteasome subunit alpha type-1
877.4689	3	1.1	VPDKLIDASTVK	VPDK(1344.6530)LIDASTVK	NCACVISQKK	NC(Carbamidomethyl)AC(Carbamidomethyl)VISQK(1422.7970)K	aleitner_M1012_005_26Syeast	43.4933	6.7	0.0	1.6	3.5	13	7	-3.2	1075	525	3.2	O94517	57	1	0	0	O94517	52	1	0	0	26539.6	SCHPO	Probable proteasome subunit alpha type-1	26539.6	SCHPO	Probable proteasome subunit alpha type-1
755.3955	3	0.71	NHASIDKMK	NHASIDK(1204.6452)M(Oxidation)K	KHLDAEVQK	K(1196.5860)HLDAEVQK	aleitner_M1012_005_26Syeast	23.2512	18.2	9.0	5.8e-5	5.8	0.40	4	4.4	1.1	6	12.4	P41878	246	1	0	0	P41878	281	1	0	0	34572.3	SCHPO	26S proteasome regulatory subunit rpn11	34572.3	SCHPO	26S proteasome regulatory subunit rpn11
750.0649	3	2.1	KHLDAEVQK	K(1180.5910)HLDAEVQK	NHASIDKMK	NHASIDK(1204.6452)MK	aleitner_M1012_005_26Syeast	27.7017	14.7	6.6	0.033	6.5	4.0	5	2.3	47	26	10.3	P41878	281	1	0	0	P41878	246	1	0	0	34572.3	SCHPO	26S proteasome regulatory subunit rpn11	34572.3	SCHPO	26S proteasome regulatory subunit rpn11
476.8633	5	0.13	IQYVGKQDPK	IQYVGK(1204.6452)QDPK	KHLDAEVQK	K(1312.7027)HLDAEVQK	aleitner_M1012_005_26Syeast	31.6723	12.7	5.2	0.033	3.4	16	15	1.3	63	51	9.3	P41878	276	1	0	0	P41878	281	1	0	0	34572.3	SCHPO	26S proteasome regulatory subunit rpn11	34572.3	SCHPO	26S proteasome regulatory subunit rpn11
794.1021	3	2.0	IQYVGKQDPK	IQYVGK(1204.6452)QDPK	KHLDAEVQK	K(1312.7027)HLDAEVQK	aleitner_M1012_005_26Syeast	31.7478	11.1	2.1	0.21	2.1	36	34	1.3	56	57	9.0	P41878	276	1	0	0	P41878	281	1	0	0	34572.3	SCHPO	26S proteasome regulatory subunit rpn11	34572.3	SCHPO	26S proteasome regulatory subunit rpn11
562.8007	4	2.5	KHLDAEVQK	K(1180.5910)HLDAEVQK	NHASIDKMK	NHASIDK(1204.6452)MK	aleitner_M1012_005_26Syeast	27.7668	8.8	2.8	0.30	3.4	9.2	5	-0.5	108	38	5.4	P41878	281	1	0	0	P41878	246	1	0	0	34572.3	SCHPO	26S proteasome regulatory subunit rpn11	34572.3	SCHPO	26S proteasome regulatory subunit rpn11
595.8276	4	0.62	IQYVGKQDPK	IQYVGK(1204.6452)QDPK	KHLDAEVQK	K(1312.7027)HLDAEVQK	aleitner_M1012_005_26Syeast	31.7025	10.4	4.6	0.31	4.2	11	8	-1.8	338	230	6.2	P41878	276	1	0	0	P41878	281	1	0	0	34572.3	SCHPO	26S proteasome regulatory subunit rpn11	34572.3	SCHPO	26S proteasome regulatory subunit rpn11
562.8003	4	1.8	KHLDAEVQK	K(1180.5910)HLDAEVQK	NHASIDKMK	NHASIDK(1204.6452)MK	aleitner_M1012_005_26Syeast	28.2813	8.8	1.6	0.63	6.0	3.6	5	-5.2	3624	690	2.8	P41878	281	1	0	0	P41878	246	1	0	0	34572.3	SCHPO	26S proteasome regulatory subunit rpn11	34572.3	SCHPO	26S proteasome regulatory subunit rpn11
860.4727	4	5.0	KLEFPLPNEEAR	K(1996.0881)LEFPLPNEEAR	SPAIIFIDELDAIGTKR	SPAIIFIDELDAIGTK(1579.8246)R	aleitner_M1012_005_26Syeast	88.5838	21.9	9.6	7.6e-5	12.3	0.031	2	2.2	17	34	9.6	O14126	350	1	0	0	O14126	293	1	0	0	48836.2	SCHPO	26S protease regulatory subunit 6A	48836.2	SCHPO	26S protease regulatory subunit 6A
781.4160	3	2.7	LTHEKSTMLEK	LTHEK(1025.5393)STMLEK	IKENQEK	IK(1453.7487)ENQEK	aleitner_M1012_005_26Syeast	24.3993	21.2	7.8	0.0016	13.4	0.094	1	8.7	1.1	2	8.9	O14126	64	1	0	0	O14126	72	1	0	0	48836.2	SCHPO	26S protease regulatory subunit 6A	48836.2	SCHPO	26S protease regulatory subunit 6A
786.7490	3	4.4	LTHEKSTMLEK	LTHEK(1025.5393)STM(Oxidation)LEK	IKENQEK	IK(1469.7436)ENQEK	aleitner_M1012_005_26Syeast	18.9560	17.2	6.2	0.0022	11.0	0.13	1	2.5	32	19	8.3	O14126	64	1	0	0	O14126	72	1	0	0	48836.2	SCHPO	26S protease regulatory subunit 6A	48836.2	SCHPO	26S protease regulatory subunit 6A
590.3153	4	7.3	LTHEKSTMLEK	LTHEK(1025.5393)STM(Oxidation)LEK	IKENQEK	IK(1469.7436)ENQEK	aleitner_M1012_005_26Syeast	18.9078	12.4	6.8	0.055	4.6	6.7	4	3.0	18	15	7.8	O14126	64	1	0	0	O14126	72	1	0	0	48836.2	SCHPO	26S protease regulatory subunit 6A	48836.2	SCHPO	26S protease regulatory subunit 6A
586.3132	4	1.6	IKENQEK	IK(1453.7487)ENQEK	LTHEKSTMLEK	LTHEK(1025.5393)STMLEK	aleitner_M1012_005_26Syeast	24.3103	4.5	0.3	1.1	-0.2	25	26	-3.3	191	205	4.7	O14126	72	1	0	0	O14126	64	1	0	0	48836.2	SCHPO	26S protease regulatory subunit 6A	48836.2	SCHPO	26S protease regulatory subunit 6A
760.7385	3	2.9	RFDSEKAGDR	RFDSEK(1099.6237)AGDR	SAVIKTSTR	SAVIK(1317.6313)TSTR	aleitner_M1012_005_26Syeast	25.9777	7.9	2.1	1.2	3.2	26	4	-1.2	445	124	6.8	O14126	299	1	0	0	O14126	124	1	0	0	48836.2	SCHPO	26S protease regulatory subunit 6A	48836.2	SCHPO	26S protease regulatory subunit 6A
756.1232	4	3.4	KGTKTSETNDR	KGTK(1784.8428)TSETNDR	DISSKSPSGNDALNDK	DISSK(1373.6787)SPSGNDALNDK	aleitner_M1012_005_26Syeast	24.5673	20.6	12.5	1.4e-4	8.1	0.37	2	6.6	0.96	6	12.5	P87048	24	1	0	0	P87048	9	1	0	0	97999.6	SCHPO	26S proteasome regulatory subunit rpn1	97999.6	SCHPO	26S proteasome regulatory subunit rpn1
756.3842	3	0.85	KGTKTSETNDR	KGTK(1030.5183)TSETNDR	MSSKDISSK	M(Met-loss+Acetyl)SSK(1373.6787)DISSK	aleitner_M1012_005_26Syeast	17.2728	18.4	10.9	5.0e-4	7.5	0.67	1	2.9	14	12	10.9	P87048	24	1	0	0	P87048	4	1	0	0	97999.6	SCHPO	26S proteasome regulatory subunit rpn1	97999.6	SCHPO	26S proteasome regulatory subunit rpn1
831.0712	3	3.4	SPSGNDALNDKK	SPSGNDALNDK(1245.5837)K	GTKTSETNDR	GTK(1382.6678)TSETNDR	aleitner_M1012_005_26Syeast	20.4985	22.1	8.2	0.0058	9.1	2.1	4	5.0	13	8	13.0	P87048	20	1	0	0	P87048	24	1	0	0	97999.6	SCHPO	26S proteasome regulatory subunit rpn1	97999.6	SCHPO	26S proteasome regulatory subunit rpn1
740.0459	3	1.5	DISSKSPSGNDALNDK	DISSK(570.3377)SPSGNDALNDK	KGTK	K(1784.8428)GTK	aleitner_M1012_005_26Syeast	25.0152	21.9	0.0	0.0061	21.9	0.0061	1	-5.9	3250	893	2.1	P87048	9	1	0	0	P87048	21	1	0	0	97999.6	SCHPO	26S proteasome regulatory subunit rpn1	97999.6	SCHPO	26S proteasome regulatory subunit rpn1
759.3831	3	4.2	SPSGNDALNDKK	SPSGNDALNDK(1030.5183)K	MSSKDISSK	M(Met-loss+Acetyl)SSK(1382.6678)DISSK	aleitner_M1012_005_26Syeast	28.5735	16.1	9.9	0.0067	5.2	6.6	3	5.0	7.5	4	13.0	P87048	20	1	0	0	P87048	4	1	0	0	97999.6	SCHPO	26S proteasome regulatory subunit rpn1	97999.6	SCHPO	26S proteasome regulatory subunit rpn1
623.5551	4	3.2	GTKTSETNDR	GTK(1382.6678)TSETNDR	SPSGNDALNDKK	SPSGNDALNDK(1245.5837)K	aleitner_M1012_005_26Syeast	20.4833	11.9	2.8	0.037	9.1	0.22	1	-5.2	2079	795	2.8	P87048	24	1	0	0	P87048	20	1	0	0	97999.6	SCHPO	26S proteasome regulatory subunit rpn1	97999.6	SCHPO	26S proteasome regulatory subunit rpn1
567.5397	4	0.37	MSSKDISSK	M(Met-loss+Acetyl)SSK(1373.6787)DISSK	KGTKTSETNDR	K(1030.5183)GTKTSETNDR	aleitner_M1012_005_26Syeast	17.3247	11.9	5.8	0.059	3.5	9.4	11	0.4	61	38	8.4	P87048	4	1	0	0	P87048	21	1	0	0	97999.6	SCHPO	26S proteasome regulatory subunit rpn1	97999.6	SCHPO	26S proteasome regulatory subunit rpn1
572.5251	4	4.6	KNTEDIEMTA	K(1119.5482)NTEDIEM(Oxidation)TA	MSSKDISSK	1304.5806-MSSKDISSK	aleitner_M1012_005_26Syeast	23.4622	10.8	0.4	0.25	3.6	15	15	-1.4	248	211	7.2	P87048	882	1	0	0	P87048	1	1	0	0	97999.6	SCHPO	26S proteasome regulatory subunit rpn1	97999.6	SCHPO	26S proteasome regulatory subunit rpn1
713.6863	3	1.5	GTKTSETNDR	GTK(1030.5183)TSETNDR	MSSKDISSK	M(Met-loss+Acetyl)SSK(1245.5837)DISSK	aleitner_M1012_005_26Syeast	20.3932	9.1	1.9	0.39	1.3	36	17	-0.2	85	32	7.8	P87048	24	1	0	0	P87048	4	1	0	0	97999.6	SCHPO	26S proteasome regulatory subunit rpn1	97999.6	SCHPO	26S proteasome regulatory subunit rpn1
1023.1832	3	4.0	SDEINEVLNKYQETQR	SDEINEVLNK(1101.5715)YQETQR	MVCKIWK	MVC(Carbamidomethyl)K(2103.0120)IWK	aleitner_M1012_005_26Syeast	61.3063	27.4	4.6	1.5e-4	22.8	0.0018	1	-0.5	416	656	6.8	Q09682	240	1	0	0	Q09682	227	1	0	0	27925.7	SCHPO	Probable proteasome subunit alpha type-3	27925.7	SCHPO	Probable proteasome subunit alpha type-3
853.7943	3	1.7	SIKGYTLPPHCSR	SIK(1043.5903)GYTLPPHC(Carbamidomethyl)SR	IEEIFKK	IEEIFK(1652.8345)K	aleitner_M1012_005_26Syeast	45.5047	23.9	0.0	3.8e-4	22.8	7.0e-4	2	-4.8	3276	797	3.2	P06732	138	1	0	0	P06732	265	1	0	0	43101.5	HUMAN	Creatine kinase M-type	43101.5	HUMAN	Creatine kinase M-type
640.5976	4	1.8	SIKGYTLPPHCSR	SIK(1043.5903)GYTLPPHC(Carbamidomethyl)SR	IEEIFKK	IEEIFK(1652.8345)K	aleitner_M1012_005_26Syeast	46.1422	18.6	2.8	0.0021	14.8	0.022	2	-3.6	1887	523	3.8	P06732	138	1	0	0	P06732	265	1	0	0	43101.5	HUMAN	Creatine kinase M-type	43101.5	HUMAN	Creatine kinase M-type
853.7957	3	3.4	SIKGYTLPPHCSR	SIK(1043.5903)GYTLPPHC(Carbamidomethyl)SR	IEEIFKK	IEEIFK(1652.8345)K	aleitner_M1012_005_26Syeast	44.6737	18.7	1.6	0.0024	17.1	0.0062	1	-5.3	4747	924	2.7	P06732	138	1	0	0	P06732	265	1	0	0	43101.5	HUMAN	Creatine kinase M-type	43101.5	HUMAN	Creatine kinase M-type
640.5987	4	3.5	SIKGYTLPPHCSR	SIK(1043.5903)GYTLPPHC(Carbamidomethyl)SR	IEEIFKK	IEEIFK(1652.8345)K	aleitner_M1012_005_26Syeast	44.6115	19.4	2.2	0.0024	17.2	0.0088	2	-2.6	948	237	5.3	P06732	138	1	0	0	P06732	265	1	0	0	43101.5	HUMAN	Creatine kinase M-type	43101.5	HUMAN	Creatine kinase M-type
640.5984	4	3.1	SIKGYTLPPHCSR	SIK(1043.5903)GYTLPPHC(Carbamidomethyl)SR	IEEIFKK	IEEIFK(1652.8345)K	aleitner_M1012_005_26Syeast	45.6262	16.9	2.2	0.0049	14.7	0.020	2	-3.7	2199	498	4.3	P06732	138	1	0	0	P06732	265	1	0	0	43101.5	HUMAN	Creatine kinase M-type	43101.5	HUMAN	Creatine kinase M-type
853.7925	3	-0.39	SIKGYTLPPHCSR	SIK(1043.5903)GYTLPPHC(Carbamidomethyl)SR	IEEIFKK	IEEIFK(1652.8345)K	aleitner_M1012_005_26Syeast	46.0653	15.4	3.1	0.0073	12.3	0.051	1	-1.7	317	125	6.3	P06732	138	1	0	0	P06732	265	1	0	0	43101.5	HUMAN	Creatine kinase M-type	43101.5	HUMAN	Creatine kinase M-type
640.6008	4	6.8	SIKGYTLPPHCSR	SIK(1043.5903)GYTLPPHC(Carbamidomethyl)SR	IEEIFKK	IEEIFK(1652.8345)K	aleitner_M1012_005_26Syeast	46.8553	15.5	2.8	0.012	11.7	0.12	2	-3.1	789	343	3.8	P06732	138	1	0	0	P06732	265	1	0	0	43101.5	HUMAN	Creatine kinase M-type	43101.5	HUMAN	Creatine kinase M-type
859.4756	3	2.8	GGVHVKLAHLSK	GGVHVK(1330.6625)LAHLSK	VISMEKGGNMK	VISMEK(1382.8034)GGNMK	aleitner_M1012_005_26Syeast	39.2538	7.6	3.0	0.32	1.4	17	13	-1.8	127	128	6.2	P06732	298	1	0	0	P06732	242	1	0	0	43101.5	HUMAN	Creatine kinase M-type	43101.5	HUMAN	Creatine kinase M-type
482.5469	4	3.0	GGVHVKLAHLSK	GGVHVK(681.4174)LAHLSK	LQKR	LQK(1382.8034)R	aleitner_M1012_005_26Syeast	29.4933	6.2	0.0	0.43	6.2	0.43	1	-3.8	373	228	4.2	P06732	298	1	0	0	P06732	319	1	0	0	43101.5	HUMAN	Creatine kinase M-type	43101.5	HUMAN	Creatine kinase M-type
640.5986	4	3.4	SIKGYTLPPHCSR	SIK(1043.5903)GYTLPPHC(Carbamidomethyl)SR	IEEIFKK	IEEIFK(1652.8345)K	aleitner_M1012_005_26Syeast	48.3650	7.5	0.5	0.52	7.0	0.73	1	-5.2	3125	856	1.7	P06732	138	1	0	0	P06732	265	1	0	0	43101.5	HUMAN	Creatine kinase M-type	43101.5	HUMAN	Creatine kinase M-type
669.1417	4	9.9	AVEKLSVEALNSLTGEFKGK	AVEKLSVEALNSLTGEFK(553.3588)GK	KLR	K(2257.2206)LR	aleitner_M1012_005_26Syeast	85.2720	3.1	0.0	3.0	3.1	3.0	1	-5.9	1358	952	2.1	P06732	170	1	0	0	P06732	41	1	0	0	43101.5	HUMAN	Creatine kinase M-type	43101.5	HUMAN	Creatine kinase M-type
835.0707	3	-1.4	MPFGNTHNK	1457.7126-MPFGNTHNK	MPFGNTHNKFK	MPFGNTHNK(1182.5492)FK	aleitner_M1012_005_26Syeast	75.1763	5.7	1.4	7.4	1.9	68	19	-3.7	1790	453	2.2	P06732	1	1	0	0	P06732	9	1	0	0	43101.5	HUMAN	Creatine kinase M-type	43101.5	HUMAN	Creatine kinase M-type
428.7646	4	2.1	LAHLSKHPK	LAHLSK(681.4174)HPK	LQKR	LQK(1167.6764)R	aleitner_M1012_005_26Syeast	20.1493	4.7	0.2	7.9	3.1	22	4	-2.2	649	94	3.7	P06732	304	1	0	0	P06732	319	1	0	0	43101.5	HUMAN	Creatine kinase M-type	43101.5	HUMAN	Creatine kinase M-type
878.8124	3	3.4	VELAKQNLFVPTSDK	VELAK(945.4920)QNLFVPTSDK	EKASFAR	EK(1825.9826)ASFAR	aleitner_M1012_005_26Syeast	52.8723	24.4	8.7	5.1e-4	15.1	0.074	3	1.3	119	31	9.3	P50524	34	1	0	0	P50524	46	1	0	0	30899.5	SCHPO	26S proteasome regulatory subunit rpn12	30899.5	SCHPO	26S proteasome regulatory subunit rpn12
659.3600	4	1.7	VELAKQNLFVPTSDK	VELAK(945.4920)QNLFVPTSDK	EKASFAR	EK(1825.9826)ASFAR	aleitner_M1012_005_26Syeast	52.7723	20.2	6.2	0.0014	14.0	0.050	1	-0.7	232	93	7.3	P50524	34	1	0	0	P50524	46	1	0	0	30899.5	SCHPO	26S proteasome regulatory subunit rpn12	30899.5	SCHPO	26S proteasome regulatory subunit rpn12
523.3398	3	0.98	LKVELAK	LK(767.4793)VELAK	KELLK	K(937.5848)ELLK	aleitner_M1012_005_26Syeast	41.1308	20.9	3.1	0.0070	17.8	0.031	1	6.8	6.3	4	8.4	P50524	29	1	0	0	P50524	23	1	0	0	30899.5	SCHPO	26S proteasome regulatory subunit rpn12	30899.5	SCHPO	26S proteasome regulatory subunit rpn12
839.0886	3	3.5	EIQDEKEAEAAR	EIQDEK(1126.5771)EAEAAR	NWKEGLSR	NWK(1525.7260)EGLSR	aleitner_M1012_005_26Syeast	39.9625	22.4	11.4	0.0013	8.4	2.6	4	6.0	9.6	8	14.0	Q10329	236	1	0	0	Q10329	179	1	0	0	28277.2	SCHPO	Probable proteasome subunit alpha type-4	28277.2	SCHPO	Probable proteasome subunit alpha type-4
494.0051	4	2.6	EIQDEKEAEAAR	EIQDEK(584.3282)EAEAAR	KSGR	K(1525.7260)SGR	aleitner_M1012_005_26Syeast	19.8457	17.6	3.0	0.0054	14.6	0.032	1	-0.7	318	77	7.3	Q10329	236	1	0	0	Q10329	244	1	0	0	28277.2	SCHPO	Probable proteasome subunit alpha type-4	28277.2	SCHPO	Probable proteasome subunit alpha type-4
526.0286	4	2.0	EIQDEKEAEAARK	EIQDEK(584.3282)EAEAARK	KSGR	K(1653.8210)SGR	aleitner_M1012_005_26Syeast	17.7057	20.5	3.1	0.0096	17.4	0.043	1	-2.8	802	236	5.2	Q10329	236	1	0	0	Q10329	244	1	0	0	28277.2	SCHPO	Probable proteasome subunit alpha type-4	28277.2	SCHPO	Probable proteasome subunit alpha type-4
701.0358	3	2.1	EIQDEKEAEAARK	EIQDEK(584.3282)EAEAARK	KSGR	K(1653.8210)SGR	aleitner_M1012_005_26Syeast	17.6100	15.0	3.1	0.015	11.9	0.096	1	-1.7	316	90	5.2	Q10329	236	1	0	0	Q10329	244	1	0	0	28277.2	SCHPO	Probable proteasome subunit alpha type-4	28277.2	SCHPO	Probable proteasome subunit alpha type-4
421.0244	5	2.1	EIQDEKEAEAARK	EIQDEK(584.3282)EAEAARK	KSGR	K(1653.8210)SGR	aleitner_M1012_005_26Syeast	17.6805	12.8	3.1	0.027	9.7	0.24	1	2.5	37	7	10.5	Q10329	236	1	0	0	Q10329	244	1	0	0	28277.2	SCHPO	Probable proteasome subunit alpha type-4	28277.2	SCHPO	Probable proteasome subunit alpha type-4
879.1036	3	2.9	EIQDEKEAEAAR	EIQDEK(1246.6234)EAEAAR	EYLEKNWK	EYLEK(1525.7260)NWK	aleitner_M1012_005_26Syeast	41.2568	14.2	3.7	0.035	10.5	0.32	1	-2.6	824	287	4.8	Q10329	236	1	0	0	Q10329	176	1	0	0	28277.2	SCHPO	Probable proteasome subunit alpha type-4	28277.2	SCHPO	Probable proteasome subunit alpha type-4
629.5668	4	1.2	EIQDEKEAEAAR	EIQDEK(1126.5771)EAEAAR	NWKEGLSR	NWK(1525.7260)EGLSR	aleitner_M1012_005_26Syeast	39.8887	12.4	2.0	0.091	6.2	4.4	3	-1.8	644	161	6.2	Q10329	236	1	0	0	Q10329	179	1	0	0	28277.2	SCHPO	Probable proteasome subunit alpha type-4	28277.2	SCHPO	Probable proteasome subunit alpha type-4
658.3372	3	1.8	EIQDEKEAEAAR	EIQDEK(584.3282)EAEAAR	KSGR	K(1525.7260)SGR	aleitner_M1012_005_26Syeast	19.9515	8.2	3.2	0.25	5.0	2.2	2	-4.9	1732	366	3.2	Q10329	236	1	0	0	Q10329	244	1	0	0	28277.2	SCHPO	Probable proteasome subunit alpha type-4	28277.2	SCHPO	Probable proteasome subunit alpha type-4
656.6002	4	2.4	KAQSGPDASAK	K(1563.8297)AQSGPDASAK	DKPKYEPPVPTR	DKPK(1196.6037)YEPPVPTR	aleitner_M1012_005_26Syeast	28.4900	15.4	6.2	0.0034	9.2	0.19	3	-1.8	252	134	6.2	P36612	45	1	0	0	P36612	30	1	0	0	50060.6	SCHPO	26S protease regulatory subunit 4 homolog	50060.6	SCHPO	26S protease regulatory subunit 4 homolog
694.7009	3	2.7	KAQSGPDASAK	K(1022.5397)AQSGPDASAK	LKPQDER	LK(1196.6037)PQDER	aleitner_M1012_005_26Syeast	15.1607	19.6	9.1	0.0036	10.2	0.67	3	3.6	26	13	9.4	P36612	45	1	0	0	P36612	93	1	0	0	50060.6	SCHPO	26S protease regulatory subunit 4 homolog	50060.6	SCHPO	26S protease regulatory subunit 4 homolog
521.2769	4	1.5	KAQSGPDASAK	K(1022.5397)AQSGPDASAK	LKPQDER	LK(1196.6037)PQDER	aleitner_M1012_005_26Syeast	15.1814	16.6	6.2	0.0093	10.4	0.27	3	-1.2	149	64	6.2	P36612	45	1	0	0	P36612	93	1	0	0	50060.6	SCHPO	26S protease regulatory subunit 4 homolog	50060.6	SCHPO	26S protease regulatory subunit 4 homolog
604.6681	3	2.0	KAQSGPDASAK	K(752.4432)AQSGPDASAK	KDKPK	K(1196.6037)DKPK	aleitner_M1012_005_26Syeast	5.2839	9.8	3.1	0.086	6.7	0.72	1	-2.8	487	98	5.3	P36612	45	1	0	0	P36612	26	1	0	0	50060.6	SCHPO	26S protease regulatory subunit 4 homolog	50060.6	SCHPO	26S protease regulatory subunit 4 homolog
694.7157	3	4.6	DKPKYEPPVPTR	DK(655.3541)PKYEPPVPTR	KDQK	K(1563.8297)DQK	aleitner_M1012_005_26Syeast	28.1930	9.7	0.0	0.11	9.7	0.11	3	-6.4	4722	826	0.0	P36612	28	1	0	0	P36612	22	1	0	0	50060.6	SCHPO	26S protease regulatory subunit 4 homolog	50060.6	SCHPO	26S protease regulatory subunit 4 homolog
593.3315	4	-10	VLKTKDEGGPAGGLYI	VLK(752.4432)TKDEGGPAGGLYI	KDKPK	K(1754.9455)DKPK	aleitner_M1012_005_26Syeast	18.6272	6.2	1.2	0.54	5.0	1.3	1	-3.2	686	205	4.4	P36612	435	1	0	0	P36612	26	1	0	0	50060.6	SCHPO	26S protease regulatory subunit 4 homolog	50060.6	SCHPO	26S protease regulatory subunit 4 homolog
742.7448	3	1.6	LNADVLGQLIKK	LNADVLGQLIK(914.4168)K	MIDDQR	1448.8603-MIDDQR	aleitner_M1012_005_26Syeast	66.7473	17.3	9.3	0.0070	8.0	1.3	1	2.5	30	20	9.3	O42897	83	1	0	0	O42897	1	1	0	0	57346.7	SCHPO	Probable 26S proteasome regulatory subunit rpn3	57346.7	SCHPO	Probable 26S proteasome regulatory subunit rpn3
812.1665	3	2.2	KYIPNPVLVIIDVKPK	KYIPNPVLVIIDVK(598.3439)PK	GTKR	GTK(1973.1965)R	aleitner_M1012_005_26Syeast	63.3180	18.3	0.0	0.0089	18.3	0.0089	1	-3.8	768	520	3.6	O74440	134	1	0	0	O74440	39	1	0	0	35595.6	SCHPO	26S proteasome regulatory subunit rpn8	35595.6	SCHPO	26S proteasome regulatory subunit rpn8
609.8679	4	0.89	YIPNPVLVIIDVKPK	YIPNPVLVIIDVK(728.4069)PK	SAKGTK	SAK(1845.1016)GTK	aleitner_M1012_005_26Syeast	74.1090	10.7	0.0	0.57	10.7	0.57	1	-3.8	1979	469	4.2	O74440	134	1	0	0	O74440	36	1	0	0	35595.6	SCHPO	26S proteasome regulatory subunit rpn8	35595.6	SCHPO	26S proteasome regulatory subunit rpn8
688.3624	4	2.3	YKDGVILAADSR	YK(1442.7262)DGVILAADSR	MVILNKDGMER	MVILNK(1444.7562)DGMER	aleitner_M1012_005_26Syeast	55.2945	16.8	4.4	0.013	10.6	0.46	4	-1.8	583	266	6.2	O43063	33	1	0	0	O43063	205	1	0	0	24564.3	SCHPO	Probable proteasome subunit beta type-1	24564.3	SCHPO	Probable proteasome subunit beta type-1
704.3779	3	6.6	YKDGVILAADSR	YK(803.4099)DGVILAADSR	MATTVK	1444.7562-M(Oxidation)ATTVK	aleitner_M1012_005_26Syeast	61.9548	5.8	0.0	1.8	5.8	1.8	1	-3.0	375	199	0.0	O43063	33	1	0	0	O43063	1	1	0	0	24564.3	SCHPO	Probable proteasome subunit beta type-1	24564.3	SCHPO	Probable proteasome subunit beta type-1
716.0663	3	-1.1	KNEEKLAEFDK	KNEEK(795.4967)LAEFDK	KNRLK	K(1487.7508)NRLK	aleitner_M1012_005_26Syeast	35.3083	11.4	3.1	0.014	8.3	0.11	1	-1.7	88	87	6.3	Q10335	91	1	0	0	Q10335	188	1	0	0	46680.8	SCHPO	Probable 26S proteasome regulatory subunit rpn7	46680.8	SCHPO	Probable 26S proteasome regulatory subunit rpn7
537.3015	4	-1.2	KNEEKLAEFDK	KNEEK(795.4967)LAEFDK	KNRLK	K(1487.7508)NRLK	aleitner_M1012_005_26Syeast	35.3482	7.7	1.6	0.088	6.1	0.27	1	-6.4	1963	795	1.6	Q10335	91	1	0	0	Q10335	188	1	0	0	46680.8	SCHPO	Probable 26S proteasome regulatory subunit rpn7	46680.8	SCHPO	Probable 26S proteasome regulatory subunit rpn7
510.2747	4	6.5	LQKYQATVMR	LQK(784.3967)YQATVM(Oxidation)R	KNEEK	K(1390.7279)NEEK	aleitner_M1012_005_26Syeast	47.5513	8.2	0.2	0.76	5.0	5.8	2	-0.7	217	60	5.2	Q10335	397	1	0	0	Q10335	87	1	0	0	46680.8	SCHPO	Probable 26S proteasome regulatory subunit rpn7	46680.8	SCHPO	Probable 26S proteasome regulatory subunit rpn7
595.0497	3	2.4	IKLISGK	IK(1024.6168)LISGK	ELLVKASK	ELLVK(895.5743)ASK	aleitner_M1012_005_26Syeast	44.3195	12.9	7.4	0.022	5.5	1.9	1	3.6	6.2	3	7.4	Q9US13	127	1	0	0	Q9US13	142	1	0	0	43457.6	SCHPO	Probable 26S proteasome regulatory subunit rpn9	43457.6	SCHPO	Probable 26S proteasome regulatory subunit rpn9
446.5388	4	1.7	IKLISGK	IK(1024.6168)LISGK	ELLVKASK	ELLVK(895.5743)ASK	aleitner_M1012_005_26Syeast	44.3838	17.7	6.6	0.077	8.1	14	5	6.8	29	13	9.6	Q9US13	127	1	0	0	Q9US13	142	1	0	0	43457.6	SCHPO	Probable 26S proteasome regulatory subunit rpn9	43457.6	SCHPO	Probable 26S proteasome regulatory subunit rpn9
592.6109	4	-0.15	IKLISGKLDEAR	IK(1024.6168)LISGKLDEAR	ELLVKASK	ELLVK(1479.8661)ASK	aleitner_M1012_005_26Syeast	47.2147	9.2	2.6	0.91	5.5	7.6	4	-3.2	1142	385	4.8	Q9US13	127	1	0	0	Q9US13	142	1	0	0	43457.6	SCHPO	Probable 26S proteasome regulatory subunit rpn9	43457.6	SCHPO	Probable 26S proteasome regulatory subunit rpn9
610.3815	3	2.2	IHLEKVSK	IHLEK(875.5480)VSK	VGIKPPK	VGIK(1090.6386)PPK	aleitner_M1012_005_26Syeast	34.3245	12.1	6.0	0.027	4.3	3.4	4	2.0	14	15	8.9	O74445	318	1	0	0	O74445	164	1	0	0	43608.7	SCHPO	Probable 26S protease subunit rpt4	43608.7	SCHPO	Probable 26S protease subunit rpt4
741.6967	4	3.6	AVAASLGVNFLKVVSSAIVDK	AVAASLGVNFLK(875.5480)VVSSAIVDK	VGIKPPK	VGIK(2225.2671)PPK	aleitner_M1012_005_26Syeast	89.4990	10.4	2.7	0.040	7.7	0.27	1	-4.9	2028	990	2.7	O74445	196	1	0	0	O74445	164	1	0	0	43608.7	SCHPO	Probable 26S protease subunit rpt4	43608.7	SCHPO	Probable 26S protease subunit rpt4
560.8412	4	2.4	KIEIPLPNEVGR	K(875.5480)IEIPLPNEVGR	VGIKPPK	VGIK(1501.8504)PPK	aleitner_M1012_005_26Syeast	53.5383	11.8	0.8	0.11	9.3	0.49	2	-4.9	2943	627	2.5	O74445	297	1	0	0	O74445	164	1	0	0	43608.7	SCHPO	Probable 26S protease subunit rpt4	43608.7	SCHPO	Probable 26S protease subunit rpt4
706.7433	3	4.6	KLEGTIDYQKL	K(810.4851)LEGTIDYQKL	VADLKK	VADLK(1444.7813)K	aleitner_M1012_005_26Syeast	44.6798	9.8	0.0	0.26	9.8	0.26	1	-5.9	3937	681	2.1	O74445	378	1	0	0	O74445	377	1	0	0	43608.7	SCHPO	Probable 26S protease subunit rpt4	43608.7	SCHPO	Probable 26S protease subunit rpt4
925.1273	3	-3.8	KYDKTEDDIK	K(1518.7566)YDKTEDDIK	MSERDTALEKYK	M(Met-loss+Acetyl)SERDTALEK(1391.6820)YK	aleitner_M1012_005_26Syeast	28.6570	6.5	1.6	1.5	3.2	13	14	-3.2	937	552	3.3	O74445	38	1	0	0	O74445	10	1	0	0	43608.7	SCHPO	Probable 26S protease subunit rpt4	43608.7	SCHPO	Probable 26S protease subunit rpt4
666.6487	3	2.0	MMGINERK	1003.4467-M(Oxidation)MGINERK	MMGINER	1131.5417-M(Oxidation)MGINER	aleitner_M1012_005_26Syeast	77.0283	4.0	0.5	1.7	-0.8	46	29	-4.5	571	273	3.8	Q09841	1	1	0	0	Q09841	1	1	0	0	29337.7	SCHPO	Probable proteasome subunit beta type-2	29337.7	SCHPO	Probable proteasome subunit beta type-2
692.0767	3	-5.5	NKVLVKVHPEGK	NK(726.4164)VLVKVHPEGK	MTEVLK	1484.8715-M(Met-loss)TEVLK	aleitner_M1012_005_26Syeast	60.9653	3.5	0.8	2.5	1.9	7.8	5	-2.2	142	105	3.6	P41836	80	1	0	0	P41836	1	1	0	0	45069.7	SCHPO	26S protease regulatory subunit 8 homolog	45069.7	SCHPO	26S protease regulatory subunit 8 homolog
641.0440	3	-6.7	KVAQTTYKK	K(854.5048)VAQTTYKK	VLMKAR	VLMK(1203.6863)AR	aleitner_M1012_005_26Syeast	23.9788	21.9	0.5	5.4e-5	21.4	7.5e-5	1	-3.7	701	343	0.5	O94579	91	1	0	0	decoy	283	1	0	0	26404.3	SCHPO	Probable proteasome subunit alpha type-2	46680.8	SCHPO	Probable 26S proteasome regulatory subunit rpn7
481.0346	4	-7.2	KVAQTTYKK	K(854.5048)VAQTTYKK	VLMKAR	VLMK(1203.6863)AR	aleitner_M1012_005_26Syeast	24.0350	8.7	1.5	0.21	7.2	0.55	1	-5.8	1986	563	1.5	O94579	91	1	0	0	decoy	283	1	0	0	26404.3	SCHPO	Probable proteasome subunit alpha type-2	46680.8	SCHPO	Probable 26S proteasome regulatory subunit rpn7
625.0067	3	-2.7	KVAQTTYK	K(934.4800)VAQTTYK	KLEFFN	K(1075.5914)LEFFN	aleitner_M1012_005_26Syeast	38.0595	7.7	4.1	0.28	3.0	6.3	5	-3.3	398	188	4.7	O94579	91	1	0	0	decoy	404	1	0	0	26404.3	SCHPO	Probable proteasome subunit alpha type-2	46680.8	SCHPO	Probable 26S proteasome regulatory subunit rpn7
641.6197	4	-3.0	KVAQTTYKK	K(1496.8391)VAQTTYKK	KIWVVPDLAYR	K(1203.6863)IWVVPDLAYR	aleitner_M1012_005_26Syeast	63.0592	6.7	1.5	0.59	1.4	17	22	-2.7	221	221	5.3	O94579	91	1	0	0	decoy	102	1	0	0	26404.3	SCHPO	Probable proteasome subunit alpha type-2	46680.8	SCHPO	Probable 26S proteasome regulatory subunit rpn7
598.3447	3	-8.8	KVAQTTYK	K(854.5048)VAQTTYK	VLMKAR	VLMK(1075.5914)AR	aleitner_M1012_005_26Syeast	27.7767	6.8	1.3	1.7	4.7	6.5	2	-3.1	856	183	4.2	O94579	91	1	0	0	decoy	283	1	0	0	26404.3	SCHPO	Probable proteasome subunit alpha type-2	46680.8	SCHPO	Probable 26S proteasome regulatory subunit rpn7
1219.6213	3	-0.45	MESLLAVQGQDFVLTASSSSAVR	1244.6435-M(Oxidation)ESLLAVQGQDFVLTASSSSAVR	KATDMEIRK	K(2549.2683)ATDM(Oxidation)EIRK	aleitner_M1012_005_26Syeast	87.2710	25.1	5.0	7.4e-5	20.1	0.0015	3	-1.4	546	519	5.0	Q09720	1	1	0	0	decoy	122	1	0	0	21967.5	SCHPO	Probable proteasome subunit beta type-4	45069.7	SCHPO	26S protease regulatory subunit 8 homolog
844.1542	4	-1.6	MSTLDLNHLADLYDR	1596.7420-MSTLDLNHLADLYDR	QQKGDTQFPNGEK	Q(Gln->pyro-Glu)QK(1913.9193)GDTQFPNGEK	aleitner_M1012_005_26Syeast	62.8065	23.4	6.3	1.7e-4	17.1	0.0064	2	-1.7	299	285	6.3	P50524	1	1	0	0	decoy	291	1	0	0	30899.5	SCHPO	26S proteasome regulatory subunit rpn12	34572.3	SCHPO	26S proteasome regulatory subunit rpn11
574.3512	3	4.1	KVAQTTYKK	K(654.4065)VAQTTYKK	LTKR	LTK(1203.6863)R	aleitner_M1012_005_26Syeast	23.7413	27.2	0.0	1.8e-4	27.2	1.8e-4	1	-5.9	449	351	2.1	O94579	91	1	0	0	decoy	343	1	0	0	26404.3	SCHPO	Probable proteasome subunit alpha type-2	43457.6	SCHPO	Probable 26S proteasome regulatory subunit rpn9
531.6526	3	3.9	KVAQTTYK	K(654.4065)VAQTTYK	LTKR	LTK(1075.5914)R	aleitner_M1012_005_26Syeast	27.6890	23.5	3.1	5.1e-4	20.4	0.0025	1	-2.8	382	101	5.2	O94579	91	1	0	0	decoy	343	1	0	0	26404.3	SCHPO	Probable proteasome subunit alpha type-2	43457.6	SCHPO	Probable 26S proteasome regulatory subunit rpn9
950.8229	3	1.9	KVAQTTYKK	K(1783.8233)VAQTTYKK	YSGSCCARLTEKSK	YSGSC(Carbamidomethyl)C(Carbamidomethyl)ARLTEK(1203.6863)SK	aleitner_M1012_005_26Syeast	80.3238	6.4	0.3	3.9	2.0	65	25	-1.5	602	172	4.4	O94579	91	1	0	0	decoy	13	1	0	0	26404.3	SCHPO	Probable proteasome subunit alpha type-2	43457.6	SCHPO	Probable 26S proteasome regulatory subunit rpn9
597.0756	4	-6.7	KIYNEYPPTK	K(1132.6393)IYNEYPPTK	HIPFKTPR	HIPFK(1389.7180)TPR	aleitner_M1012_005_26Syeast	30.8458	17.6	1.6	0.0017	16.0	0.0045	1	-4.3	821	593	3.7	O94579	99	1	0	0	decoy	114	1	0	0	26404.3	SCHPO	Probable proteasome subunit alpha type-2	50060.6	SCHPO	26S protease regulatory subunit 4 homolog
795.7666	3	-4.7	KIYNEYPPTK	K(1132.6393)IYNEYPPTK	HIPFKTPR	HIPFK(1389.7180)TPR	aleitner_M1012_005_26Syeast	31.8747	16.6	0.0	0.0020	16.6	0.0020	1	-5.9	1515	933	2.1	O94579	99	1	0	0	decoy	114	1	0	0	26404.3	SCHPO	Probable proteasome subunit alpha type-2	50060.6	SCHPO	26S protease regulatory subunit 4 homolog
663.6878	3	-8.9	NLDRFHTR	930.5175-NLDRFHTR	TFLEKR	TFLEK(1195.6098)R	aleitner_M1012_005_26Syeast	62.7110	2.5	0.0	1.7	2.5	1.7	1	-6.9	1834	758	0.0	decoy	1	1	0	0	O94579	176	1	0	0	50060.6	SCHPO	26S protease regulatory subunit 4 homolog	26404.3	SCHPO	Probable proteasome subunit alpha type-2
545.5438	4	1.9	KYDKTEDDIK	K(924.5280)YDKTEDDIK	KGGADVLK	K(1391.6820)GGADVLK	aleitner_M1012_005_26Syeast	17.6338	22.8	0.0	0.0019	22.8	0.0019	1	-0.7	286	96	4.2	O74445	38	1	0	0	decoy	42	1	0	0	43608.7	SCHPO	Probable 26S protease subunit rpt4	28031.7	SCHPO	Probable proteasome subunit alpha type-7
727.0572	3	3.6	KYDKTEDDIK	K(924.5280)YDKTEDDIK	KGGADVLK	K(1391.6820)GGADVLK	aleitner_M1012_005_26Syeast	17.7668	15.9	0.0	0.0084	15.9	0.0084	1	-2.8	726	228	2.1	O74445	38	1	0	0	decoy	42	1	0	0	43608.7	SCHPO	Probable 26S protease subunit rpt4	28031.7	SCHPO	Probable proteasome subunit alpha type-7
462.2457	4	-3.0	MSERDTALEK	797.4396-M(Met-loss)SERDTALEK	GKAASAR	GK(1185.5877)AASAR	aleitner_M1012_005_26Syeast	16.1478	8.9	1.3	0.48	6.1	3.5	3	-4.2	5274	580	3.8	O74445	1	1	0	0	decoy	51	1	0	0	43608.7	SCHPO	Probable 26S protease subunit rpt4	28031.7	SCHPO	Probable proteasome subunit alpha type-7
786.0831	3	-6.8	MSERDTALEKYK	1016.5655-M(Met-loss)SERDTALEKYK	EKYKVGR	EKYK(1476.7460)VGR	aleitner_M1012_005_26Syeast	71.1217	5.7	1.0	2.9	1.9	33	10	-1.1	231	74	6.9	O74445	1	1	0	0	decoy	108	1	0	0	43608.7	SCHPO	Probable 26S protease subunit rpt4	28031.7	SCHPO	Probable proteasome subunit alpha type-7
1158.6326	3	-4.4	LQKYQATVMRGAFK	LQK(1817.0094)YQATVM(Oxidation)RGAFK	AVQVRGKHLASMQVR	1793.9498-AVQVRGKHLASMQVR	aleitner_M1012_005_26Syeast	85.3543	20.0	6.2	0.0024	13.8	0.071	1	-1.4	288	304	6.2	Q10335	397	1	0	0	decoy	1	1	0	0	46680.8	SCHPO	Probable 26S proteasome regulatory subunit rpn7	28277.2	SCHPO	Probable proteasome subunit alpha type-4
869.2248	4	-6.1	LQKYQATVMRGAFK	LQK(1817.0094)YQATVM(Oxidation)RGAFK	AVQVRGKHLASMQVR	1793.9498-AVQVRGKHLASMQVR	aleitner_M1012_005_26Syeast	85.3818	8.3	2.8	0.34	5.1	2.9	2	-2.7	527	484	3.2	Q10335	397	1	0	0	decoy	1	1	0	0	46680.8	SCHPO	Probable 26S proteasome regulatory subunit rpn7	28277.2	SCHPO	Probable proteasome subunit alpha type-4
963.8522	3	-0.12	LLMKLSSQNDDK	LLM(Oxidation)K(1481.8276)LSSQNDDK	RTGPEKVLVSMK	RTGPEK(1544.7756)VLVSMK	aleitner_M1012_005_26Syeast	96.8890	19.6	5.4	0.0037	14.2	0.078	2	-2.7	1098	432	5.4	O74762	242	1	0	0	decoy	208	1	0	0	107277.4	SCHPO	26S proteasome regulatory subunit rpn2	26404.3	SCHPO	Probable proteasome subunit alpha type-2
579.3272	3	-1.8	KHLDAEVQK	K(668.3857)HLDAEVQK	DIKR	DIK(1204.6452)R	aleitner_M1012_005_26Syeast	23.3243	14.1	0.0	0.012	14.1	0.012	1	-2.7	245	113	5.3	P41878	281	1	0	0	decoy	343	1	0	0	34572.3	SCHPO	26S proteasome regulatory subunit rpn11	45069.7	SCHPO	26S protease regulatory subunit 8 homolog
565.0372	4	5.6	MPFGNTHNK	1211.6258-MPFGNTHNK	DKSIRGGEGR	DK(1182.5492)SIRGGEGR	aleitner_M1012_005_26Syeast	32.8795	11.1	6.3	0.014	4.8	1.1	2	-0.2	36	34	6.3	P06732	1	1	0	0	decoy	252	1	0	0	43101.5	HUMAN	Creatine kinase M-type	50060.6	SCHPO	26S protease regulatory subunit 4 homolog
969.5247	3	10.0	KEAAGETFILNGLGR	K(1330.6816)EAAGETFILNGLGR	GGNMKEVFRR	GGNMK(1712.9097)EVFRR	aleitner_M1012_005_26Syeast	86.3810	6.7	1.2	1.2	1.9	29	37	-1.2	221	292	6.8	decoy	216	1	0	0	P06732	247	1	0	0	50060.6	SCHPO	26S protease regulatory subunit 4 homolog	43101.5	HUMAN	Creatine kinase M-type
532.2703	4	-6.8	MPFGNTHNK	1211.6258-M(Met-loss)PFGNTHNK	DKSIRGGEGR	DK(1051.5087)SIRGGEGR	aleitner_M1012_005_26Syeast	85.1397	8.0	1.4	1.2	4.5	11	10	-2.9	1017	408	3.5	P06732	1	1	0	0	decoy	252	1	0	0	43101.5	HUMAN	Creatine kinase M-type	50060.6	SCHPO	26S protease regulatory subunit 4 homolog
1193.5933	3	-9.5	MSQARGFDRTITVFSPEGR	1554.7685-M(Met-loss)SQARGFDRTITVFSPEGR	RPRSEDARQMR	2161.0916-RPRSEDARQM(Oxidation)R	aleitner_M1012_005_26Syeast	58.7483	17.8	6.0	0.017	9.8	1.6	7	2.0	134	175	8.5	O94517	1	1	0	0	decoy	1	1	0	0	26539.6	SCHPO	Probable proteasome subunit alpha type-1	57346.7	SCHPO	Probable 26S proteasome regulatory subunit rpn3
494.0475	5	7.6	QKGASNGEEFLGHDRD	Q(Gln->pyro-Glu)K(723.4167)GASNGEEFLGHDRD	KVPDK	K(1879.8337)VPDK	aleitner_M1012_005_26Syeast	22.3395	5.0	0.3	2.2	4.0	4.4	2	-2.8	524	276	5.1	decoy	483	1	0	0	O94517	53	1	0	0	57346.7	SCHPO	Probable 26S proteasome regulatory subunit rpn3	26539.6	SCHPO	Probable proteasome subunit alpha type-1
557.2733	4	8.1	QKGASNGEEFLGHDR	Q(Gln->pyro-Glu)K(598.3075)GASNGEEFLGHDR	MSQAR	1764.8067-M(Met-loss)SQAR	aleitner_M1012_005_26Syeast	47.1487	5.8	2.0	4.2	2.7	26	4	-4.9	2434	551	3.1	decoy	483	1	0	0	O94517	1	1	0	0	57346.7	SCHPO	Probable 26S proteasome regulatory subunit rpn3	26539.6	SCHPO	Probable proteasome subunit alpha type-1
762.6714	4	6.3	MSSKSSLELANNAVK	M(Acetyl+Oxidation)SSK(1410.8235)SSLELANNAVK	FGQLSLLNLLR	1773.8819-FGQLSLLNLLR	aleitner_M1012_005_26Syeast	60.1818	13.9	4.8	0.017	9.1	0.31	6	-3.2	526	525	4.8	Q9P7S2	4	1	0	0	decoy	1	1	0	0	47341.7	SCHPO	Probable 26S proteasome regulatory subunit rpn6	97999.6	SCHPO	26S proteasome regulatory subunit rpn1
696.8873	4	3.0	NKELISVSAASK	NK(1537.8188)ELISVSAASK	LGVHKAGVHSMHK	LGVHK(1383.7609)AGVHSMHK	aleitner_M1012_005_26Syeast	62.6595	10.6	3.5	0.020	1.6	15	59	1.3	18	76	9.0	P30655	132	1	0	0	decoy	125	1	0	0	29987.0	SCHPO	Probable proteasome subunit beta type-5	43101.5	HUMAN	Creatine kinase M-type
622.3436	3	-4.1	KHLDAEVQK	K(797.4396)HLDAEVQK	GKAASAR	GK(1204.6452)AASAR	aleitner_M1012_005_26Syeast	23.2300	10.7	0.0	0.022	10.7	0.022	1	-4.8	563	269	3.2	P41878	281	1	0	0	decoy	51	1	0	0	34572.3	SCHPO	26S proteasome regulatory subunit rpn11	28031.7	SCHPO	Probable proteasome subunit alpha type-7
797.4255	3	6.6	YKSYLLQHR	YK(1182.5881)SYLLQHR	QSGVSKTAER	Q(Gln->pyro-Glu)SGVSK(1344.7190)TAER	aleitner_M1012_005_26Syeast	48.6972	17.5	1.6	0.025	15.9	0.058	1	-4.3	2138	611	3.7	O74445	12	1	0	0	decoy	137	1	0	0	43608.7	SCHPO	Probable 26S protease subunit rpt4	45069.7	SCHPO	26S protease regulatory subunit 8 homolog
898.4938	3	7.1	TMLVKAVANSTAANFIR	TM(Oxidation)LVK(870.4633)AVANSTAANFIR	GKMVNGK	GK(1960.0452)MVNGK	aleitner_M1012_005_26Syeast	62.7967	17.9	0.0	0.028	17.9	0.028	1	-2.7	493	425	5.3	O74894	186	1	0	0	decoy	254	1	0	0	43553.4	SCHPO	26S protease regulatory subunit 6B homolog	43101.5	HUMAN	Creatine kinase M-type
791.0892	3	1.1	KVAQTTYK	K(1432.7198)VAQTTYK	AEADYKLGTATR	AEADYK(1075.5914)LGTATR	aleitner_M1012_005_26Syeast	38.4722	11.3	0.0	0.029	11.3	0.029	1	-2.7	321	342	0.0	O94579	91	1	0	0	decoy	32	1	0	0	26404.3	SCHPO	Probable proteasome subunit alpha type-2	48836.2	SCHPO	26S protease regulatory subunit 6A
599.0662	4	-1.2	SRKVAQTTYK	SRK(1211.5823)VAQTTYK	KGSFGGSGSYK	K(1318.7245)GSFGGSGSYK	aleitner_M1012_005_26Syeast	31.9667	9.2	0.0	0.13	2.9	7.6	6	-1.7	147	164	6.3	O94579	91	1	0	0	decoy	16	1	0	0	26404.3	SCHPO	Probable proteasome subunit alpha type-2	48836.2	SCHPO	26S protease regulatory subunit 6A
599.0660	4	-1.6	SRKVAQTTYK	SRK(1211.5823)VAQTTYK	KGSFGGSGSYK	K(1318.7245)GSFGGSGSYK	aleitner_M1012_005_26Syeast	30.3538	7.6	2.7	0.14	1.3	14	22	-1.7	128	144	6.3	O94579	91	1	0	0	decoy	16	1	0	0	26404.3	SCHPO	Probable proteasome subunit alpha type-2	48836.2	SCHPO	26S protease regulatory subunit 6A
595.5669	4	3.7	KATDMEIRK	K(1271.6544)ATDM(Oxidation)EIRK	MKDAVKEAAR	M(Oxidation)K(1244.6435)DAVKEAAR	aleitner_M1012_005_26Syeast	32.6602	13.3	3.0	0.032	6.1	2.5	5	-0.8	169	161	7.2	decoy	122	1	0	0	O59770	186	1	0	0	45069.7	SCHPO	26S protease regulatory subunit 8 homolog	28031.7	SCHPO	Probable proteasome subunit alpha type-7
546.7963	4	-6.1	LNFSSLKMKDAVK	LNFSSLK(703.3575)MKDAVK	MGSKK	M(Oxidation)GSK(1617.8800)K	aleitner_M1012_005_26Syeast	73.2473	5.8	0.0	5.9	5.8	5.9	2	-4.8	3421	689	3.2	O59770	184	1	0	0	decoy	164	1	0	0	28031.7	SCHPO	Probable proteasome subunit alpha type-7	45069.7	SCHPO	26S protease regulatory subunit 8 homolog
669.3427	3	2.9	NEEKLAEFDK	NEEK(783.4127)LAEFDK	QQKDK	QQK(1359.6558)DK	aleitner_M1012_005_26Syeast	39.7475	14.0	0.0	0.036	14.0	0.036	1	-3.2	947	235	3.2	Q10335	91	1	0	0	decoy	174	1	0	0	46680.8	SCHPO	Probable 26S proteasome regulatory subunit rpn7	30111.1	SCHPO	Probable proteasome subunit alpha type-6
534.2828	4	3.2	KNEEKLAEFDK	KNEEK(783.4127)LAEFDK	QQKDK	QQK(1487.7508)DK	aleitner_M1012_005_26Syeast	35.6273	9.2	0.0	0.18	9.2	0.18	1	-4.8	1034	529	3.2	Q10335	91	1	0	0	decoy	174	1	0	0	46680.8	SCHPO	Probable 26S proteasome regulatory subunit rpn7	30111.1	SCHPO	Probable proteasome subunit alpha type-6
712.0419	3	4.0	KNEEKLAEFDK	K(783.4127)NEEKLAEFDK	QQKDK	QQK(1487.7508)DK	aleitner_M1012_005_26Syeast	35.5248	6.7	0.0	0.39	6.7	0.39	1	-3.7	313	182	3.2	Q10335	87	1	0	0	decoy	174	1	0	0	46680.8	SCHPO	Probable 26S proteasome regulatory subunit rpn7	30111.1	SCHPO	Probable proteasome subunit alpha type-6
528.2701	4	-5.7	MMGINERK	1115.5896-M(Oxidation)MGINERK	KGLVMTGEK	K(1131.5417)GLVM(Oxidation)TGEK	aleitner_M1012_005_26Syeast	45.8807	15.6	7.9	0.037	7.6	3.0	4	-4.8	2629	560	3.2	Q09841	1	1	0	0	decoy	119	1	0	0	29337.7	SCHPO	Probable proteasome subunit beta type-2	27925.7	SCHPO	Probable proteasome subunit alpha type-3
528.2703	4	-5.3	MMGINERK	1115.5896-M(Oxidation)MGINERK	KGLVMTGEK	K(1131.5417)GLVM(Oxidation)TGEK	aleitner_M1012_005_26Syeast	46.6585	10.2	3.5	0.95	6.7	5.8	2	-2.4	655	177	5.6	Q09841	1	1	0	0	decoy	119	1	0	0	29337.7	SCHPO	Probable proteasome subunit beta type-2	27925.7	SCHPO	Probable proteasome subunit alpha type-3
704.0237	3	-6.6	MMGINERK	1115.5896-M(Oxidation)MGINERK	KGLVMTGEK	K(1131.5417)GLVM(Oxidation)TGEK	aleitner_M1012_005_26Syeast	45.8982	9.2	3.2	1.3	6.0	6.6	3	-4.8	1465	466	3.2	Q09841	1	1	0	0	decoy	119	1	0	0	29337.7	SCHPO	Probable proteasome subunit beta type-2	27925.7	SCHPO	Probable proteasome subunit alpha type-3
898.4633	4	-0.14	MSGYDRALSVFSPDGR	1817.0094-M(Oxidation)SGYDRALSVFSPDGR	AVQVRGKHLASMQVR	1910.8833-AVQVRGKHLASMQVR	aleitner_M1012_005_26Syeast	86.9747	12.9	6.1	0.042	3.2	21	33	2.0	44	61	9.7	Q10329	1	1	0	0	decoy	1	1	0	0	28277.2	SCHPO	Probable proteasome subunit alpha type-4	28277.2	SCHPO	Probable proteasome subunit alpha type-4
632.5865	4	-4.8	EIQDEKEAEAAR	EIQDEK(1138.6710)EAEAAR	VNITTLGKR	VNITTLGK(1525.7260)R	aleitner_M1012_005_26Syeast	39.6932	10.0	1.7	0.54	7.8	1.9	2	-5.5	4262	955	2.2	Q10329	236	1	0	0	decoy	183	1	0	0	28277.2	SCHPO	Probable proteasome subunit alpha type-4	28277.2	SCHPO	Probable proteasome subunit alpha type-4
605.3258	5	-1.0	GKHLASMQVR	GK(1895.9880)HLASMQVR	DVEFLHSDKIDTIVK	DVEFLHSDK(1263.6758)IDTIVK	aleitner_M1012_005_26Syeast	43.5768	5.1	2.2	1.6	1.3	23	9	-4.2	1101	350	3.8	decoy	7	1	0	0	Q10329	224	1	0	0	28277.2	SCHPO	Probable proteasome subunit alpha type-4	28277.2	SCHPO	Probable proteasome subunit alpha type-4
642.6817	3	-5.2	LKFADFGATK	LK(828.4415)FADFGATK	MKDAVK	MK(1234.6598)DAVK	aleitner_M1012_005_26Syeast	97.5782	16.1	4.7	0.062	11.4	0.64	1	-1.2	342	108	5.2	decoy	749	1	0	0	O59770	186	1	0	0	107277.4	SCHPO	26S proteasome regulatory subunit rpn2	28031.7	SCHPO	Probable proteasome subunit alpha type-7
461.2566	4	7.8	GKAASARATEVMR	GK(478.2791)AASARATEVM(Oxidation)R	MPPK	1500.7719-M(Met-loss)PPK	aleitner_M1012_005_26Syeast	44.9390	15.9	1.0	0.070	14.9	0.12	1	-4.9	2405	493	3.1	decoy	51	1	0	0	O42931	1	1	0	0	28031.7	SCHPO	Probable proteasome subunit alpha type-7	48965.5	SCHPO	26S protease regulatory subunit 7 homolog
670.6873	3	-3.4	MPPKEDWEK	981.5495-M(Met-loss)PPKEDWEK	GGADVLKGK	GGADVLK(1165.5655)GK	aleitner_M1012_005_26Syeast	75.0825	7.2	0.0	0.42	7.2	0.42	1	-5.3	2509	446	2.7	O42931	1	1	0	0	decoy	49	1	0	0	48965.5	SCHPO	26S protease regulatory subunit 7 homolog	28031.7	SCHPO	Probable proteasome subunit alpha type-7
658.3495	3	1.7	GKAASARATEVMR	GK(625.3145)AASARATEVMR	MPPK	1484.7769-M(Oxidation)PPK	aleitner_M1012_005_26Syeast	38.7090	5.5	2.0	1.9	2.4	14	5	-2.8	376	191	5.3	decoy	51	1	0	0	O42931	1	1	0	0	28031.7	SCHPO	Probable proteasome subunit alpha type-7	48965.5	SCHPO	26S protease regulatory subunit 7 homolog
640.9861	3	-7.6	KNEVTADK	K(1016.4848)NEVTADK	EDCKSLK	EDC(Carbamidomethyl)K(1041.5342)SLK	aleitner_M1012_005_26Syeast	34.5312	10.9	0.0	0.075	10.9	0.075	1	-1.6	102	87	1.1	decoy	199	1	0	0	O74894	35	1	0	0	43457.6	SCHPO	Probable 26S proteasome regulatory subunit rpn9	43553.4	SCHPO	26S protease regulatory subunit 6B homolog
847.1937	4	3.0	MVCKIWKSDEINEVLNK	MVC(Carbamidomethyl)KIWK(1279.6707)SDEINEVLNK	GKHLASMQVR	GK(2243.1330)HLASM(Oxidation)QVR	aleitner_M1012_005_26Syeast	60.6463	11.2	5.0	0.080	1.8	32	24	1.4	41	38	9.4	Q09682	230	1	0	0	decoy	7	1	0	0	27925.7	SCHPO	Probable proteasome subunit alpha type-3	28277.2	SCHPO	Probable proteasome subunit alpha type-4
557.3015	4	-1.4	ARITISLDFMK	915.4736-ARITISLDFM(Oxidation)K	MNSIVSK	1447.7745-MNSIVSK	aleitner_M1012_005_26Syeast	38.9197	7.2	1.9	0.082	1.5	6.3	10	-2.4	124	144	5.7	decoy	1	1	0	0	P30655	1	1	0	0	26539.6	SCHPO	Probable proteasome subunit alpha type-1	29987.0	SCHPO	Probable proteasome subunit beta type-5
748.0643	3	-1.7	ARITISLDFMK	931.4685-ARITISLDFM(Oxidation)K	MNSIVSK	1447.7745-M(Oxidation)NSIVSK	aleitner_M1012_005_26Syeast	37.2693	6.3	1.7	1.2	4.2	3.8	2	-4.8	605	491	4.8	decoy	1	1	0	0	P30655	1	1	0	0	26539.6	SCHPO	Probable proteasome subunit alpha type-1	29987.0	SCHPO	Probable proteasome subunit beta type-5
561.2984	4	-4.6	ARITISLDFMK	931.4685-ARITISLDFM(Oxidation)K	MNSIVSK	1447.7745-M(Oxidation)NSIVSK	aleitner_M1012_005_26Syeast	40.8920	4.7	0.1	2.4	1.2	24	12	-4.0	717	284	4.1	decoy	1	1	0	0	P30655	1	1	0	0	26539.6	SCHPO	Probable proteasome subunit alpha type-1	29987.0	SCHPO	Probable proteasome subunit beta type-5
545.6804	5	-5.3	ASKGSNDDEMKIDK	ASK(1186.6710)GSNDDEMKIDK	KFDSRVGIK	K(1674.7771)FDSRVGIK	aleitner_M1012_005_26Syeast	24.1008	10.8	6.3	0.083	2.1	21	16	1.3	35	34	8.7	O74762	836	1	0	0	decoy	308	1	0	0	107277.4	SCHPO	26S proteasome regulatory subunit rpn2	43101.5	HUMAN	Creatine kinase M-type
511.5181	4	-5.5	KKAQSGPDASAK	K(855.4239)KAQSGPDASAK	DNKWR	DNK(1324.6987)WR	aleitner_M1012_005_26Syeast	77.3013	10.1	0.0	0.087	10.1	0.087	1	-3.7	538	286	4.3	P36612	44	1	0	0	decoy	111	1	0	0	50060.6	SCHPO	26S protease regulatory subunit 4 homolog	29337.7	SCHPO	Probable proteasome subunit beta type-2
667.8599	4	-6.3	NKFIQSVATP	NK(1563.8297)FIQSVATP	DKPKYEPPVPTR	DKPK(1241.6656)YEPPVPTR	aleitner_M1012_005_26Syeast	60.5503	7.3	1.2	0.97	2.6	18	25	-2.7	491	427	4.7	decoy	259	1	0	0	P36612	30	1	0	0	29337.7	SCHPO	Probable proteasome subunit beta type-2	50060.6	SCHPO	26S protease regulatory subunit 4 homolog
909.1385	3	-2.8	SVKEIPSLMASIFR	SVK(1131.5417)EIPSLM(Oxidation)ASIFR	MMGINERK	1730.9277-M(Oxidation)MGINERK	aleitner_M1012_005_26Syeast	52.1603	10.9	5.7	0.096	2.5	18	19	1.5	33	37	9.5	decoy	216	1	0	0	Q09841	1	1	0	0	26539.6	SCHPO	Probable proteasome subunit alpha type-1	29337.7	SCHPO	Probable proteasome subunit beta type-2
688.9620	5	-2.4	YYPVRKFTGGVLMLIDR	YYPVRK(1396.6843)FTGGVLM(Oxidation)LIDR	YAKRLSSCMK	YAK(2181.1656)RLSSC(Carbamidomethyl)M(Oxidation)K	aleitner_M1012_005_26Syeast	57.4428	8.3	3.3	0.097	3.0	5.6	8	-2.7	436	492	5.3	O74762	911	1	0	0	decoy	419	1	0	0	107277.4	SCHPO	26S proteasome regulatory subunit rpn2	51618.9	SCHPO	26S proteasome regulatory subunit rpn5
500.0238	4	3.6	ESDKAPDLIELNR	ESDK(497.2962)APDLIELNR	GKR	GK(1636.8308)R	aleitner_M1012_005_26Syeast	39.1572	12.8	0.0	0.36	12.8	0.36	1	-3.8	2877	627	1.1	O74762	926	1	0	0	decoy	291	1	0	0	107277.4	SCHPO	26S proteasome regulatory subunit rpn2	51618.9	SCHPO	26S proteasome regulatory subunit rpn5
556.0623	4	-4.8	LFAYPPKSVQPTAK	LFAYPPK(674.3752)SVQPTAK	YAKR	YAK(1683.9236)R	aleitner_M1012_005_26Syeast	49.2730	7.2	0.0	0.93	7.2	0.93	1	-4.8	1916	714	3.2	O74762	799	1	0	0	decoy	419	1	0	0	107277.4	SCHPO	26S proteasome regulatory subunit rpn2	51618.9	SCHPO	26S proteasome regulatory subunit rpn5
623.5934	4	4.6	SQKALDTLFSAIR	SQK(1041.5342)ALDTLFSAIR	KNEVTADK	K(1586.8668)NEVTADK	aleitner_M1012_005_26Syeast	86.7978	9.6	3.1	0.097	6.5	0.78	1	-1.9	219	220	3.6	Q10335	43	1	0	0	decoy	199	1	0	0	46680.8	SCHPO	Probable 26S proteasome regulatory subunit rpn7	43457.6	SCHPO	Probable 26S proteasome regulatory subunit rpn9
500.2639	4	-5.0	MCSPSATLTHR	868.5018-M(Met-loss)C(Carbamidomethyl)SPSATLTHR	IDSKLR	IDSK(1266.6027)LR	aleitner_M1012_005_26Syeast	41.8105	5.8	0.0	6.0	5.8	6.0	1	-6.9	16810	1036	0.0	Q10335	1	1	0	0	decoy	50	1	0	0	46680.8	SCHPO	Probable 26S proteasome regulatory subunit rpn7	43457.6	SCHPO	Probable 26S proteasome regulatory subunit rpn9
577.0552	4	2.4	KATDDDRWK	K(1170.6397)ATDDDRWK	AIYKPTNAR	AIYK(1271.6146)PTNAR	aleitner_M1012_005_26Syeast	20.1952	9.7	4.7	0.099	5.0	2.6	1	-1.2	200	67	4.7	Q9USQ9	189	1	0	0	decoy	290	1	0	0	29220.2	SCHPO	Probable proteasome subunit beta type-7	43553.4	SCHPO	26S protease regulatory subunit 6B homolog
949.1555	3	-4.7	KLGHLDAMSEIK	K(1487.7508)LGHLDAM(Oxidation)SEIK	KNEEKLAEFDK	K(1494.7752)NEEKLAEFDK	aleitner_M1012_005_26Syeast	89.0772	10.8	4.2	0.10	1.4	24	25	1.4	24	27	9.4	decoy	195	1	0	0	Q10335	87	1	0	0	43608.7	SCHPO	Probable 26S protease subunit rpt4	46680.8	SCHPO	Probable 26S proteasome regulatory subunit rpn7
1121.8973	3	-6.4	VKTKEADQLDVTMKPR	VK(1488.6984)TKEADQLDVTM(Oxidation)KPR	MEQKPEVDYSEK	2012.0612-M(Met-loss)EQKPEVDYSEK	aleitner_M1012_005_26Syeast	78.5992	12.4	6.5	0.11	3.7	19	10	0.8	108	109	8.7	decoy	815	1	0	0	Q9UTM3	1	1	0	0	97999.6	SCHPO	26S proteasome regulatory subunit rpn1	51618.9	SCHPO	26S proteasome regulatory subunit rpn5
1100.5336	3	6.2	KSNENAKELENMLK	K(1635.7338)SNENAKELENM(Oxidation)LK	MEQKPEVDYSEK	1800.8928-M(Oxidation)EQKPEVDYSEK	aleitner_M1012_005_26Syeast	70.3185	7.4	2.9	2.0	4.0	16	3	-3.0	1198	487	3.4	decoy	830	1	0	0	Q9UTM3	1	1	0	0	97999.6	SCHPO	26S proteasome regulatory subunit rpn1	51618.9	SCHPO	26S proteasome regulatory subunit rpn5
905.5007	4	5.9	QLIIKEEMMNSIQQAVAK	QLIIK(1544.8562)EEMMNSIQQAVAK	TYKNSVTLLNVR	TYK(2211.1643)NSVTLLNVR	aleitner_M1012_005_26Syeast	87.5837	9.9	1.1	2.2	3.0	88	75	-1.1	783	572	6.9	Q9UTM3	430	1	0	0	decoy	670	1	0	0	51618.9	SCHPO	26S proteasome regulatory subunit rpn5	97999.6	SCHPO	26S proteasome regulatory subunit rpn1
823.0994	3	6.2	KFASAMPVKR	K(1316.6282)FASAM(Oxidation)PVKR	MSERDTALEK	1287.7009-MSERDTALEK	aleitner_M1012_005_26Syeast	87.2213	12.3	4.0	0.11	3.0	20	26	1.3	52	70	9.3	decoy	126	1	0	0	O74445	1	1	0	0	107277.4	SCHPO	26S proteasome regulatory subunit rpn2	43608.7	SCHPO	Probable 26S protease subunit rpt4
779.4552	3	-4.8	MEILKIHLEKVSK	MEILK(768.4382)IHLEKVSK	KELNK	K(1704.9848)ELNK	aleitner_M1012_005_26Syeast	84.6247	12.0	3.0	0.11	9.0	0.64	1	0.4	100	111	3.0	O74445	313	1	0	0	decoy	245	1	0	0	43608.7	SCHPO	Probable 26S protease subunit rpt4	34195.8	SCHPO	Ubiquitin carboxyl-terminal hydrolase 2
624.5745	4	2.6	KLEGTIDYQK	K(1300.6333)LEGTIDYQK	EKAVAETCQK	EK(1331.6973)AVAETC(Carbamidomethyl)QK	aleitner_M1012_005_26Syeast	34.4950	6.5	0.0	0.70	3.0	6.9	11	-4.5	956	609	3.5	O74445	378	1	0	0	decoy	38	1	0	0	43608.7	SCHPO	Probable 26S protease subunit rpt4	34195.8	SCHPO	Ubiquitin carboxyl-terminal hydrolase 2
932.0931	3	-9.4	GNQKFSSTADYMNMSS	GNQK(1026.5597)FSSTADYMNMSS	GKEELVSK	GK(1904.7921)EELVSK	aleitner_M1012_005_26Syeast	33.6485	8.7	2.9	0.12	2.5	10	15	-0.7	103	178	7.3	O42931	426	1	0	0	decoy	318	1	0	0	48965.5	SCHPO	26S protease regulatory subunit 7 homolog	43101.5	HUMAN	Creatine kinase M-type
768.7222	3	-3.7	FDATKIAGYDSK	988.5077-FDATKIAGYDSK	MSSKDISSK	1452.7137-M(Met-loss)SSKDISSK	aleitner_M1012_005_26Syeast	30.2477	7.7	1.7	0.12	4.5	1.1	4	-4.2	537	340	3.2	decoy	1	1	0	0	P87048	1	1	0	0	46680.8	SCHPO	Probable 26S proteasome regulatory subunit rpn7	97999.6	SCHPO	26S proteasome regulatory subunit rpn1
868.4208	3	0.27	FDATKIAGYDSK	Acetyl-FDATK(1245.5837)IAGYDSK	GTKTSETNDR	GTK(1494.7242)TSETNDR	aleitner_M1012_005_26Syeast	30.0517	7.2	2.6	0.42	0.9	25	28	0.4	34	37	8.4	decoy	5	1	0	0	P87048	24	1	0	0	46680.8	SCHPO	Probable 26S proteasome regulatory subunit rpn7	97999.6	SCHPO	26S proteasome regulatory subunit rpn1
889.8015	3	3.3	MSTLDLNHLADLYDR	1021.5630-M(Met-loss)STLDLNHLADLYDR	HLMDLKK	HLMDLK(1782.8788)K	aleitner_M1012_005_26Syeast	79.6783	8.8	2.1	0.12	2.9	6.5	11	-3.7	547	392	4.3	P50524	1	1	0	0	decoy	644	1	0	0	30899.5	SCHPO	26S proteasome regulatory subunit rpn12	107277.4	SCHPO	26S proteasome regulatory subunit rpn2
845.9524	4	-0.54	LDRKLEFPLPNEEAR	LDRK(1553.8137)LEFPLPNEEAR	LGVHKAGVHSMHK	LGVHK(1964.0367)AGVHSM(Oxidation)HK	aleitner_M1012_005_26Syeast	71.0882	10.9	3.4	0.14	6.1	3.4	2	-3.2	1694	582	4.8	O14126	350	1	0	0	decoy	125	1	0	0	48836.2	SCHPO	26S protease regulatory subunit 6A	43101.5	HUMAN	Creatine kinase M-type
715.3928	4	2.6	KLGVKPPKGCLMFGPPGTGK	KLGVKPPK(789.4021)GC(Carbamidomethyl)LMFGPPGTGK	KFDSR	K(2206.2006)FDSR	aleitner_M1012_005_26Syeast	74.8610	10.0	0.3	7.2	2.5	447	141	2.5	447	147	8.0	O14126	220	1	0	0	decoy	308	1	0	0	48836.2	SCHPO	26S protease regulatory subunit 6A	43101.5	HUMAN	Creatine kinase M-type
459.2541	5	1.5	NGKDGLAKSIK	NGK(1161.5852)DGLAKSIK	VMKSEFQR	VMK(1267.7136)SEFQR	aleitner_M1012_005_26Syeast	17.6592	5.9	1.9	7.7	2.8	49	10	-3.8	2569	513	4.2	decoy	63	1	0	0	O14126	54	1	0	0	43101.5	HUMAN	Creatine kinase M-type	48836.2	SCHPO	26S protease regulatory subunit 6A
856.4814	3	8.5	LKPLIEKGGDWER	LK(1026.5597)PLIEKGGDWER	GKEELVSK	GK(1677.9090)EELVSK	aleitner_M1012_005_26Syeast	89.5695	8.1	0.0	0.14	8.1	0.14	1	-5.9	1615	961	2.1	Q10335	176	1	0	0	decoy	318	1	0	0	46680.8	SCHPO	Probable 26S proteasome regulatory subunit rpn7	43101.5	HUMAN	Creatine kinase M-type
642.9402	5	-4.4	KGLVMTGEK	K(2232.1573)GLVM(Oxidation)TGEK	VSGSELVQKYIGEGSRMVR	VSGSELVQK(1115.5896)YIGEGSRMVR	aleitner_M1012_005_26Syeast	73.9332	11.4	3.6	0.14	6.1	4.7	7	-2.7	1640	673	5.3	decoy	119	1	0	0	P41836	218	1	0	0	27925.7	SCHPO	Probable proteasome subunit alpha type-3	45069.7	SCHPO	26S protease regulatory subunit 8 homolog
600.7949	4	-2.6	ARITISLDFMK	1089.4502-ARITISLDFM(Oxidation)K	FPTDDDDK	1447.7745-FPTDDDDK	aleitner_M1012_005_26Syeast	88.3238	9.2	1.0	0.14	4.5	3.7	4	-3.3	838	504	4.7	decoy	1	1	0	0	P00761	1	1	0	0	26539.6	SCHPO	Probable proteasome subunit alpha type-1	24409.7	PIG	Trypsin
825.3943	3	5.5	MSIMEYNGGSCVAMAGK	668.3857-MSIMEYNGGSC(Carbamidomethyl)VAMAGK	DIKR	DIK(1942.8297)R	aleitner_M1012_005_26Syeast	53.8603	13.9	3.8	0.15	7.0	5.3	2	-3.7	1438	660	3.7	Q9Y7T8	1	1	0	0	decoy	343	1	0	0	22661.1	SCHPO	Probable proteasome subunit beta type-3	45069.7	SCHPO	26S protease regulatory subunit 8 homolog
662.0342	3	3.0	SVGGNVITER	952.5342-SVGGNVITER	LVKGRQD	LVK(1168.6088)GRQD	aleitner_M1012_005_26Syeast	58.9375	6.1	2.1	0.40	3.6	2.0	2	-1.7	59	38	4.2	decoy	1	1	0	0	Q9Y7T8	200	1	0	0	45069.7	SCHPO	26S protease regulatory subunit 8 homolog	22661.1	SCHPO	Probable proteasome subunit beta type-3
723.0283	3	-9.6	SVGGNVITER	1135.5431-SVGGNVITER	MSSKDISSK	1168.6088-M(Oxidation)SSKDISSK	aleitner_M1012_005_26Syeast	77.4498	9.8	3.7	0.15	3.5	6.1	3	2.6	10	13	6.3	decoy	1	1	0	0	P87048	1	1	0	0	45069.7	SCHPO	26S protease regulatory subunit 8 homolog	97999.6	SCHPO	26S proteasome regulatory subunit rpn1
1048.2023	3	-0.41	DIKRDTVLIYGMNNQTEK	DIK(988.5077)RDTVLIYGM(Oxidation)NNQTEK	MSSKDISSK	2291.1467-M(Met-loss)SSKDISSK	aleitner_M1012_005_26Syeast	78.8857	7.0	1.3	1.3	2.4	26	18	-1.2	271	234	6.8	decoy	343	1	0	0	P87048	1	1	0	0	45069.7	SCHPO	26S protease regulatory subunit 8 homolog	97999.6	SCHPO	26S proteasome regulatory subunit rpn1
391.4282	5	3.3	KPYATQIKSVK	K(690.3588)PYATQIKSVK	KYDK	K(1399.8075)YDK	aleitner_M1012_005_26Syeast	15.8372	12.4	6.1	0.15	6.2	7.9	2	3.4	48	11	8.3	decoy	206	1	0	0	O74445	38	1	0	0	26539.6	SCHPO	Probable proteasome subunit alpha type-1	43608.7	SCHPO	Probable 26S protease subunit rpt4
567.8198	4	5.7	EIQDEKEAEAAR	EIQDEK(879.5793)EAEAAR	QILKLK	QILK(1525.7260)LK	aleitner_M1012_005_26Syeast	25.3298	9.8	0.0	0.15	9.8	0.15	1	-3.8	1468	354	4.2	Q10329	236	1	0	0	decoy	296	1	0	0	28277.2	SCHPO	Probable proteasome subunit alpha type-4	51618.9	SCHPO	26S proteasome regulatory subunit rpn5
627.5823	4	3.4	MGTDLVGYR	1626.8465-M(Met-loss)GTDLVGYR	MSSKSSLELANNAVK	M(Met-loss+Acetyl)SSK(1017.5131)SSLELANNAVK	aleitner_M1012_005_26Syeast	80.9225	9.1	3.1	0.16	2.9	12	12	0.3	76	47	6.2	decoy	1	1	0	0	Q9P7S2	4	1	0	0	30111.1	SCHPO	Probable proteasome subunit alpha type-6	47341.7	SCHPO	Probable 26S proteasome regulatory subunit rpn6
538.2990	4	1.4	KGLVMTGEK	K(1171.6424)GLVM(Oxidation)TGEK	KRMPIDFK	K(1115.5896)RMPIDFK	aleitner_M1012_005_26Syeast	17.1960	10.5	5.7	0.17	1.4	39	29	1.1	46	36	9.1	decoy	119	1	0	0	Q09720	170	1	0	0	27925.7	SCHPO	Probable proteasome subunit alpha type-3	21967.5	SCHPO	Probable proteasome subunit beta type-4
823.4066	3	8.6	GRKGSFGGSGSYK	GRK(1180.5401)GSFGGSGSYK	QSKYTYDR	Q(Gln->pyro-Glu)SK(1424.7048)YTYDR	aleitner_M1012_005_26Syeast	19.8990	10.7	3.1	0.17	7.6	1.2	1	-4.9	3595	724	3.1	decoy	16	1	0	0	Q09841	236	1	0	0	48836.2	SCHPO	26S protease regulatory subunit 6A	29337.7	SCHPO	Probable proteasome subunit beta type-2
921.4777	3	-6.3	GRKGSFGGSGSYK	GRK(1474.7919)GSFGGSGSYK	GTTAVLKEDIYK	GTTAVLK(1424.7048)EDIYK	aleitner_M1012_005_26Syeast	70.7235	13.9	3.1	0.40	5.2	30	10	0.8	260	117	8.7	decoy	16	1	0	0	Q09841	248	1	0	0	48836.2	SCHPO	26S protease regulatory subunit 6A	29337.7	SCHPO	Probable proteasome subunit beta type-2
772.6544	4	-8.3	KGLVMTGEKDQSTNR	K(1407.7834)GLVM(Oxidation)TGEKDQSTNR	MESLQRLLQGAR	1816.8989-M(Met-loss)ESLQRLLQGAR	aleitner_M1012_005_26Syeast	92.1070	10.7	1.8	0.17	4.5	6.4	10	-1.8	255	314	6.2	decoy	119	1	0	0	P41878	1	1	0	0	27925.7	SCHPO	Probable proteasome subunit alpha type-3	34572.3	SCHPO	26S proteasome regulatory subunit rpn11
491.6584	5	-2.8	SMNWKATLGNEK	SMNWK(1075.5914)ATLGNEK	KVAQTTYK	K(1515.7392)VAQTTYK	aleitner_M1012_005_26Syeast	29.5632	9.6	1.6	0.17	3.0	13	13	-1.4	228	191	6.6	decoy	103	1	0	0	O94579	91	1	0	0	29220.2	SCHPO	Probable proteasome subunit beta type-7	26404.3	SCHPO	Probable proteasome subunit alpha type-2
804.7532	3	-5.8	DKPKYEPPVPTR	DK(985.4903)PKYEPPVPTR	GKGGCEIK	GK(1563.8297)GGC(Carbamidomethyl)EIK	aleitner_M1012_005_26Syeast	89.8805	8.3	3.1	0.18	5.2	1.4	1	-4.3	799	540	3.1	P36612	28	1	0	0	decoy	294	1	0	0	50060.6	SCHPO	26S protease regulatory subunit 4 homolog	48965.5	SCHPO	26S protease regulatory subunit 7 homolog
1009.2411	3	9.9	IKLAAGYKSSMLDVSR	IKLAAGYK(1270.7319)SSM(Oxidation)LDVSR	TMGKNKVLVK	TM(Oxidation)GK(1892.0077)NKVLVK	aleitner_M1012_005_26Syeast	55.8757	13.7	1.3	0.18	5.9	10	23	2.0	79	87	7.8	decoy	325	1	0	0	P41836	78	1	0	0	47341.7	SCHPO	Probable 26S proteasome regulatory subunit rpn6	45069.7	SCHPO	26S protease regulatory subunit 8 homolog
1201.6416	3	-7.2	ELVNKIRIEASGHMIEIR	ELVNK(1478.7769)IRIEASGHM(Oxidation)IEIR	KIEFPPPSAEAR	K(2261.2202)IEFPPPSAEAR	aleitner_M1012_005_26Syeast	86.7163	8.7	0.2	0.69	3.6	19	16	-3.0	1320	779	5.1	decoy	73	1	0	0	P41836	311	1	0	0	47341.7	SCHPO	Probable 26S proteasome regulatory subunit rpn6	45069.7	SCHPO	26S protease regulatory subunit 8 homolog
626.2875	3	-4.7	MGTDLVGYR	865.3640-MGTDLVGYR	MSGYDR	1148.5536-MSGYDR	aleitner_M1012_005_26Syeast	79.7745	6.6	1.9	0.18	1.9	5.1	8	-0.6	30	28	6.8	decoy	1	1	0	0	Q10329	1	1	0	0	30111.1	SCHPO	Probable proteasome subunit alpha type-6	28277.2	SCHPO	Probable proteasome subunit alpha type-4
548.7809	4	5.2	MEQKPEVDYSEK	Acetyl-MEQK(667.4017)PEVDYSEK	KLNR	K(1661.7495)LNR	aleitner_M1012_005_26Syeast	21.1887	8.3	0.0	0.19	8.3	0.19	1	-2.7	177	182	5.3	Q9UTM3	4	1	0	0	decoy	359	1	0	0	51618.9	SCHPO	26S proteasome regulatory subunit rpn5	45069.7	SCHPO	26S protease regulatory subunit 8 homolog
918.4817	3	-10.0	QQKGDTQFPNGEKGK	Q(Gln->pyro-Glu)QK(1108.6604)GDTQFPNGEKGK	VKVIAATNR	VK(1781.8584)VIAATNR	aleitner_M1012_005_26Syeast	35.5303	12.6	3.8	0.19	7.9	2.8	2	-1.2	519	367	4.7	decoy	291	1	0	0	O14126	326	1	0	0	34572.3	SCHPO	26S proteasome regulatory subunit rpn11	48836.2	SCHPO	26S protease regulatory subunit 6A
515.4792	5	-4.9	ATLGNEKQRQVGIFSR	ATLGNEK(769.3970)QRQVGIFSR	MESLQR	1941.0432-M(Met-loss)ESLQR	aleitner_M1012_005_26Syeast	52.4918	14.9	0.3	0.19	9.1	6.2	5	7.7	14	13	10.1	decoy	110	1	0	0	P41878	1	1	0	0	29220.2	SCHPO	Probable proteasome subunit beta type-7	34572.3	SCHPO	26S proteasome regulatory subunit rpn11
949.1301	3	-9.8	MPPKEDWEK	1816.8989-M(Met-loss)PPKEDWEK	KGLVMTGEKDQSTNR	K(1165.5655)GLVM(Oxidation)TGEKDQSTNR	aleitner_M1012_005_26Syeast	65.9437	14.7	5.2	0.20	9.5	3.6	1	-3.9	6176	910	3.6	O42931	1	1	0	0	decoy	119	1	0	0	48965.5	SCHPO	26S protease regulatory subunit 7 homolog	27925.7	SCHPO	Probable proteasome subunit alpha type-3
949.1360	3	-3.6	KGLVMTGEKDQSTNR	KGLVM(Oxidation)TGEK(1165.5655)DQSTNR	MPPKEDWEK	1816.8989-M(Met-loss)PPKEDWEK	aleitner_M1012_005_26Syeast	35.4355	8.8	1.2	0.82	2.5	33	54	-1.7	381	351	6.3	decoy	127	1	0	0	O42931	1	1	0	0	27925.7	SCHPO	Probable proteasome subunit alpha type-3	48965.5	SCHPO	26S protease regulatory subunit 7 homolog
680.8694	4	-7.6	QFVTSKSRLSGSGLMVVR	QFVTSK(752.4069)SRLSGSGLM(Oxidation)VVR	QDPKK	QDPK(2105.1303)K	aleitner_M1012_005_26Syeast	63.6240	6.7	1.6	0.20	4.5	0.90	3	-5.8	1051	938	2.2	decoy	125	1	0	0	P41878	280	1	0	0	22661.1	SCHPO	Probable proteasome subunit beta type-3	34572.3	SCHPO	26S proteasome regulatory subunit rpn11
937.4498	3	9.2	KGSFGGSGSYKAEADYK	K(1058.4855)GSFGGSGSYKAEADYK	KDWNACK	K(1888.8843)DWNAC(Carbamidomethyl)K	aleitner_M1012_005_26Syeast	77.0415	8.3	1.6	0.22	5.1	1.7	3	-4.8	1113	732	3.2	decoy	16	1	0	0	P50524	16	1	0	0	48836.2	SCHPO	26S protease regulatory subunit 6A	30899.5	SCHPO	26S proteasome regulatory subunit rpn12
476.7965	4	9.2	KLAIALTYVK	K(784.4331)LAIALTYVK	MNSIVSK	1256.7744-M(Met-loss)NSIVSK	aleitner_M1012_005_26Syeast	27.6043	11.3	7.3	0.22	4.0	16	1	0.8	109	24	8.3	decoy	11	1	0	0	P30655	1	1	0	0	47341.7	SCHPO	Probable 26S proteasome regulatory subunit rpn6	29987.0	SCHPO	Probable proteasome subunit beta type-5
669.5695	4	4.6	YEAKAIGSGSEPAK	YEAK(1267.5325)AIGSGSEPAK	KYSGSCCAR	Acetyl-K(1544.7722)YSGSC(Carbamidomethyl)C(Carbamidomethyl)AR	aleitner_M1012_005_26Syeast	38.1720	6.6	3.4	0.22	1.9	6.9	7	-1.2	66	92	6.8	Q9UT97	169	1	0	0	decoy	1	1	0	0	27573.3	SCHPO	Probable proteasome subunit alpha type-5	43457.6	SCHPO	Probable 26S proteasome regulatory subunit rpn9
568.0731	4	8.1	GVPLKLALMLYTK	GVPLK(822.3768)LALMLYTK	MFMTR	1583.9361-MFMTR	aleitner_M1012_005_26Syeast	20.4425	5.1	1.2	2.4	2.0	17	2	-2.8	348	139	5.2	decoy	261	1	0	0	Q9UT97	1	1	0	0	43457.6	SCHPO	Probable 26S proteasome regulatory subunit rpn9	27573.3	SCHPO	Probable proteasome subunit alpha type-5
1149.5496	3	4.1	SNENAKELENMLK	SNENAK(1910.8833)ELENM(Oxidation)LK	MSGYDRALSVFSPDGR	1672.7978-M(Oxidation)SGYDRALSVFSPDGR	aleitner_M1012_005_26Syeast	67.8140	15.8	2.0	0.22	11.1	2.6	3	-2.4	3045	822	4.7	decoy	836	1	0	0	Q10329	1	1	0	0	97999.6	SCHPO	26S proteasome regulatory subunit rpn1	28277.2	SCHPO	Probable proteasome subunit alpha type-4
453.0088	4	-1.6	KNRLK	K(1150.5805)NRLK	ASNKPPPMR	ASNK(795.4967)PPPM(Oxidation)R	aleitner_M1012_005_26Syeast	8.0164	8.3	3.2	0.22	5.1	1.8	1	0.5	34	9	3.2	Q10335	188	1	0	0	decoy	218	1	0	0	46680.8	SCHPO	Probable 26S proteasome regulatory subunit rpn7	27140.1	SCHPO	26S proteasome regulatory subunit rpn10
628.5687	4	-6.8	MPFGNTHNKFK	1174.6234-M(Oxidation)PFGNTHNKFK	AIKVSNDYK	AIK(1473.7075)VSNDYK	aleitner_M1012_005_26Syeast	91.9165	6.5	0.4	0.23	0.1	24	57	-1.7	88	158	6.4	P06732	1	1	0	0	decoy	49	1	0	0	43101.5	HUMAN	Creatine kinase M-type	34195.8	SCHPO	Ubiquitin carboxyl-terminal hydrolase 2
803.4011	4	-4.5	IDQLLFYGGSHGRAKCTR	1131.5417-IDQLLFYGGSHGRAKC(Carbamidomethyl)TR	MMGINERK	2216.1161-M(Oxidation)MGINERK	aleitner_M1012_005_26Syeast	61.8778	8.6	3.4	0.23	1.8	20	23	-1.4	166	193	6.2	decoy	1	1	0	0	Q09841	1	1	0	0	25082.6	SCHPO	Probable proteasome subunit beta type-6	29337.7	SCHPO	Probable proteasome subunit beta type-2
506.4865	5	-5.8	SAKIVRTLIDK	SAK(1284.6449)IVRTLIDK	KDVTIEDAEK	1380.8341-KDVTIEDAEK	aleitner_M1012_005_26Syeast	28.7567	6.7	0.0	0.23	2.0	8.8	12	-3.3	519	336	4.7	Q9P7S2	85	1	0	0	decoy	1	1	0	0	47341.7	SCHPO	Probable 26S proteasome regulatory subunit rpn6	48965.5	SCHPO	26S protease regulatory subunit 7 homolog
508.5385	4	5.0	KDVTIEDAEK	883.5379-KDVTIEDAEK	KALSSLK	K(1284.6449)ALSSLK	aleitner_M1012_005_26Syeast	37.1078	5.0	0.8	2.3	1.6	20	17	0.0	57	36	5.5	decoy	1	1	0	0	Q9P7S2	244	1	0	0	48965.5	SCHPO	26S protease regulatory subunit 7 homolog	47341.7	SCHPO	Probable 26S proteasome regulatory subunit rpn6
1066.2076	3	-2.2	MSSKDISSKSPSGNDALNDK	1099.6390-M(Oxidation)SSKDISSKSPSGNDALNDK	KIATQFVR	K(2234.0373)IATQFVR	aleitner_M1012_005_26Syeast	77.4178	10.8	0.6	0.24	6.7	2.7	8	-3.3	986	706	4.7	P87048	1	1	0	0	decoy	163	1	0	0	97999.6	SCHPO	26S proteasome regulatory subunit rpn1	48965.5	SCHPO	26S protease regulatory subunit 7 homolog
846.0969	3	0.63	GKGGCEIKVPDTR	GK(1119.5482)GGC(Carbamidomethyl)EIKVPDTR	MSSKDISSK	1553.7872-MSSKDISSK	aleitner_M1012_005_26Syeast	79.7873	7.6	1.7	0.31	2.9	7.2	15	-3.3	463	422	4.7	decoy	294	1	0	0	P87048	1	1	0	0	48965.5	SCHPO	26S protease regulatory subunit 7 homolog	97999.6	SCHPO	26S proteasome regulatory subunit rpn1
856.1547	4	-6.9	MMGINERKGFDFEYYQR	Acetyl-MMGINERK(1195.6098)GFDFEYYQR	NLDRFHTR	2363.0715-NLDRFHTR	aleitner_M1012_005_26Syeast	72.9773	9.8	0.5	0.25	2.0	40	25	-0.2	169	106	7.8	Q09841	8	1	0	0	decoy	1	1	0	0	29337.7	SCHPO	Probable proteasome subunit beta type-2	50060.6	SCHPO	26S protease regulatory subunit 4 homolog
671.0634	3	1.2	KPRVVTALTMLK	K(654.3337)PRVVTALTMLK	NLDR	1493.9004-NLDR	aleitner_M1012_005_26Syeast	63.2910	6.7	0.0	0.75	6.7	0.75	1	-5.9	1208	713	2.1	Q09841	108	1	0	0	decoy	1	1	0	0	29337.7	SCHPO	Probable proteasome subunit beta type-2	50060.6	SCHPO	26S protease regulatory subunit 4 homolog
650.3372	3	-0.65	NKMVCKIWK	NK(726.3548)M(Oxidation)VC(Carbamidomethyl)KIWK	DGEIR	1359.7043-DGEIR	aleitner_M1012_005_26Syeast	63.5052	9.7	2.3	0.25	5.6	2.6	4	-2.2	212	255	6.2	Q09682	223	1	0	0	decoy	1	1	0	0	27925.7	SCHPO	Probable proteasome subunit alpha type-3	43553.4	SCHPO	26S protease regulatory subunit 6B homolog
491.7446	4	8.5	MCSPSATLTHR	703.3575-MC(Carbamidomethyl)SPSATLTHR	MGSKK	M(Oxidation)GSK(1397.6432)K	aleitner_M1012_005_26Syeast	33.8943	9.6	1.6	0.27	8.0	0.76	1	-5.9	6641	859	2.1	Q10335	1	1	0	0	decoy	164	1	0	0	46680.8	SCHPO	Probable 26S proteasome regulatory subunit rpn7	45069.7	SCHPO	26S protease regulatory subunit 8 homolog
544.2770	5	-5.5	MCSPSATLTHR	1440.7936-M(Oxidation)C(Carbamidomethyl)SPSATLTHR	QSGVSKTAERLK	QSGVSK(1413.6381)TAERLK	aleitner_M1012_005_26Syeast	64.2512	5.1	0.9	2.4	-1.2	172	196	-1.7	242	237	6.3	Q10335	1	1	0	0	decoy	137	1	0	0	46680.8	SCHPO	Probable 26S proteasome regulatory subunit rpn7	45069.7	SCHPO	26S protease regulatory subunit 8 homolog
668.0154	3	-6.7	KAGSELSER	K(1025.5393)AGSELSER	IKENQEK	IK(1113.5666)ENQEK	aleitner_M1012_005_26Syeast	39.2492	10.8	3.1	0.27	7.7	1.4	1	5.7	4.0	7	7.4	decoy	75	1	0	0	O14126	72	1	0	0	30111.1	SCHPO	Probable proteasome subunit alpha type-6	48836.2	SCHPO	26S protease regulatory subunit 6A
514.0077	4	-8.8	MGTDLVGYR	1025.5393-M(Oxidation)GTDLVGYR	IKENQEK	IK(1164.5485)ENQEK	aleitner_M1012_005_26Syeast	64.4727	8.2	1.5	0.63	5.0	4.0	6	-4.3	831	416	1.6	decoy	1	1	0	0	O14126	72	1	0	0	30111.1	SCHPO	Probable proteasome subunit alpha type-6	48836.2	SCHPO	26S protease regulatory subunit 6A
977.8148	3	1.6	LENSGADNKSDTYTASR	LENSGADNK(1102.5944)SDTYTASR	STMLEKIK	STM(Oxidation)LEK(1965.8916)IK	aleitner_M1012_005_26Syeast	96.0983	9.1	0.6	2.2	8.5	3.0	1	-3.6	1505	894	1.7	decoy	213	1	0	0	O14126	70	1	0	0	30111.1	SCHPO	Probable proteasome subunit alpha type-6	48836.2	SCHPO	26S protease regulatory subunit 6A
695.3276	4	-3.6	KATDMEIR	K(1798.8109)ATDM(Oxidation)EIR	QEVAAQKSSEETEDK	Q(Gln->pyro-Glu)EVAAQK(1116.5485)SSEETEDK	aleitner_M1012_005_26Syeast	32.7148	6.7	0.0	0.27	2.0	7.0	13	-1.2	63	100	4.7	decoy	122	1	0	0	O94444	231	1	0	0	45069.7	SCHPO	26S protease regulatory subunit 8 homolog	27140.1	SCHPO	26S proteasome regulatory subunit rpn10
593.9737	3	4.8	KATDMEIRK	K(688.3102)ATDMEIRK	KMQE	K(1228.6486)M(Oxidation)QE	aleitner_M1012_005_26Syeast	58.2072	7.3	2.6	0.48	4.2	3.2	2	-3.8	442	201	4.2	decoy	122	1	0	0	O94444	240	1	0	0	45069.7	SCHPO	26S protease regulatory subunit 8 homolog	27140.1	SCHPO	26S proteasome regulatory subunit rpn10
543.8134	4	8.4	KHLDAEVQK	K(1104.6291)HLDAEVQK	NKQSHILK	NK(1204.6452)QSHILK	aleitner_M1012_005_26Syeast	37.4242	8.2	0.9	0.28	2.2	16	19	0.1	68	44	6.0	P41878	281	1	0	0	decoy	376	1	0	0	34572.3	SCHPO	26S proteasome regulatory subunit rpn11	97999.6	SCHPO	26S proteasome regulatory subunit rpn1
1161.2870	3	5.1	VSQKMAGQVLFLEYK	1724.8985-VSQKM(Oxidation)AGQVLFLEYK	IWKSDEINEVLNK	IWK(1893.9910)SDEINEVLNK	aleitner_M1012_005_26Syeast	92.3093	9.2	3.2	0.30	4.5	6.6	8	-1.2	283	248	6.8	decoy	1	1	0	0	Q09682	230	1	0	0	27925.7	SCHPO	Probable proteasome subunit alpha type-3	27925.7	SCHPO	Probable proteasome subunit alpha type-3
539.3171	3	-3.1	LGKSWKA	LGKSWK(826.4800)A	VDVKTK	VDVK(926.5226)TK	aleitner_M1012_005_26Syeast	61.3572	9.4	2.5	0.30	4.7	4.2	4	4.1	5.9	8	7.9	decoy	299	1	0	0	Q10335	248	1	0	0	34195.8	SCHPO	Ubiquitin carboxyl-terminal hydrolase 2	46680.8	SCHPO	Probable 26S proteasome regulatory subunit rpn7
556.2994	5	-9.6	KELNKVNPGNIERPWAK	K(784.3967)ELNKVNPGNIERPWAK	KNEEK	K(2130.1586)NEEK	aleitner_M1012_005_26Syeast	21.2205	5.0	2.0	1.0	1.9	9.3	11	-1.7	120	169	6.4	decoy	245	1	0	0	Q10335	87	1	0	0	34195.8	SCHPO	Ubiquitin carboxyl-terminal hydrolase 2	46680.8	SCHPO	Probable 26S proteasome regulatory subunit rpn7
860.4464	4	-3.5	AGPMDPMTKALDTLVEEHAVK	AGPMDPMTK(1185.6506)ALDTLVEEHAVK	AKYASQKRP	AK(2390.1862)YASQKRP	aleitner_M1012_005_26Syeast	72.2647	11.3	3.6	0.31	3.5	39	24	1.9	105	56	9.9	decoy	79	1	0	0	Q9UUB6	293	1	0	0	97999.6	SCHPO	26S proteasome regulatory subunit rpn1	34195.8	SCHPO	Ubiquitin carboxyl-terminal hydrolase 2
594.5724	4	1.6	KIFTIHTSK	K(1300.6333)IFTIHTSK	EKAVAETCQK	EK(1211.6914)AVAETC(Carbamidomethyl)QK	aleitner_M1012_005_26Syeast	91.6877	7.2	2.7	0.33	2.9	7.1	7	-3.7	792	422	4.3	P36612	370	1	0	0	decoy	38	1	0	0	50060.6	SCHPO	26S protease regulatory subunit 4 homolog	34195.8	SCHPO	Ubiquitin carboxyl-terminal hydrolase 2
840.7884	3	-2.5	ELNKVNPGNIERPWAK	ELNK(655.3541)VNPGNIERPWAK	KDQK	K(2002.0636)DQK	aleitner_M1012_005_26Syeast	80.6438	6.5	1.0	5.0	3.5	29	10	-2.8	1168	358	5.1	decoy	249	1	0	0	P36612	22	1	0	0	34195.8	SCHPO	Ubiquitin carboxyl-terminal hydrolase 2	50060.6	SCHPO	26S protease regulatory subunit 4 homolog
582.8125	4	3.8	NESIFKGPIQQDPR	699.3803-NESIFKGPIQQDPR	EKASK	EK(1765.8999)ASK	aleitner_M1012_005_26Syeast	49.8718	8.3	0.0	0.34	8.3	0.34	1	-1.7	199	154	4.2	decoy	1	1	0	0	O74762	833	1	0	0	27573.3	SCHPO	Probable proteasome subunit alpha type-5	107277.4	SCHPO	26S proteasome regulatory subunit rpn2
472.4511	5	-1.9	KQFYTLLSAR	K(1131.5417)QFYTLLSAR	MMGINERK	1363.7500-M(Oxidation)MGINERK	aleitner_M1012_005_26Syeast	18.9638	10.7	3.4	0.38	4.4	23	3	-1.7	1222	326	6.3	decoy	146	1	0	0	Q09841	1	1	0	0	46680.8	SCHPO	Probable 26S proteasome regulatory subunit rpn7	29337.7	SCHPO	Probable proteasome subunit beta type-2
923.9673	4	-8.2	MKDAVKEAAR	MK(2574.2788)DAVKEAAR	RMVFLLHDDYKGQVNDTLEK	RM(Oxidation)VFLLHDDYK(1255.6595)GQVNDTLEK	aleitner_M1012_005_26Syeast	87.6395	7.4	2.2	0.38	-1.7	226	290	-2.0	278	381	9.1	O59770	186	1	0	0	decoy	293	1	0	0	28031.7	SCHPO	Probable proteasome subunit alpha type-7	43101.5	HUMAN	Creatine kinase M-type
638.3522	3	9.5	MPFGNTHNK	998.5760-M(Met-loss)PFGNTHNK	KKQSGVSK	KK(1051.5087)QSGVSK	aleitner_M1012_005_26Syeast	52.0983	7.0	2.2	0.38	2.0	9.6	12	-1.9	119	112	5.0	P06732	1	1	0	0	decoy	131	1	0	0	43101.5	HUMAN	Creatine kinase M-type	45069.7	SCHPO	26S protease regulatory subunit 8 homolog
848.2210	4	-3.8	LVSKTSFLTNASNNLAIR	LVSK(1440.7936)TSFLTNASNNLAIR	QSGVSKTAERLK	QSGVSK(2086.1423)TAERLK	aleitner_M1012_005_26Syeast	76.7425	7.6	3.4	0.39	2.9	9.7	7	-3.3	680	545	4.7	O42897	235	1	0	0	decoy	137	1	0	0	57346.7	SCHPO	Probable 26S proteasome regulatory subunit rpn3	45069.7	SCHPO	26S protease regulatory subunit 8 homolog
1213.9803	3	2.8	KVIARLQSYDR	K(2291.1467)VIARLQSYDR	DIKRDTVLIYGMNNQTEK	DIK(1485.8304)RDTVLIYGM(Oxidation)NNQTEK	aleitner_M1012_005_26Syeast	87.5640	9.6	1.4	0.59	5.3	8.3	6	-1.6	586	392	4.3	O42897	152	1	0	0	decoy	343	1	0	0	57346.7	SCHPO	Probable 26S proteasome regulatory subunit rpn3	45069.7	SCHPO	26S protease regulatory subunit 8 homolog
549.0621	4	-3.8	SVGGNVITER	1161.6870-SVGGNVITER	HTVIKTGLR	HTVIK(1168.6088)TGLR	aleitner_M1012_005_26Syeast	15.5757	3.5	0.0	7.2	3.5	7.2	2	-5.9	3079	672	0.0	decoy	1	1	0	0	O42897	367	1	0	0	45069.7	SCHPO	26S protease regulatory subunit 8 homolog	57346.7	SCHPO	Probable 26S proteasome regulatory subunit rpn3
972.8279	3	7.2	ARITISLDFMK	1621.7294-ARITISLDFMK	MNSTEEIDLYNR	1431.7796-MNSTEEIDLYNR	aleitner_M1012_005_26Syeast	83.5293	13.0	1.8	0.39	5.1	29	20	-3.3	2909	1046	6.3	decoy	1	1	0	0	O74894	1	1	0	0	26539.6	SCHPO	Probable proteasome subunit alpha type-1	43553.4	SCHPO	26S protease regulatory subunit 6B homolog
619.8420	4	2.3	KSRGVILQSDIEEAYAR	K(541.3112)SRGVILQSDIEEAYAR	EKK	EK(2072.0902)K	aleitner_M1012_005_26Syeast	60.9340	5.5	0.0	3.2	5.5	3.2	1	-4.8	1467	741	3.1	O74894	359	1	0	0	decoy	197	1	0	0	43553.4	SCHPO	26S protease regulatory subunit 6B homolog	26539.6	SCHPO	Probable proteasome subunit alpha type-1
561.2882	4	4.6	MKSLSEQYTER	MK(870.4633)SLSEQYTER	GKMVNGK	GK(1508.7181)MVNGK	aleitner_M1012_005_26Syeast	87.6212	7.8	0.0	0.40	4.8	2.4	5	-4.9	773	505	3.0	P41878	248	1	0	0	decoy	254	1	0	0	34572.3	SCHPO	26S proteasome regulatory subunit rpn11	43101.5	HUMAN	Creatine kinase M-type
586.0352	4	-3.1	MSSKDISSK	M(Acetyl+Oxidation)SSK(1300.6333)DISSK	EKAVAETCQK	EK(1177.5537)AVAETC(Carbamidomethyl)QK	aleitner_M1012_005_26Syeast	28.4415	9.3	2.1	0.42	4.5	6.7	7	-2.9	479	252	4.8	P87048	4	1	0	0	decoy	38	1	0	0	97999.6	SCHPO	26S proteasome regulatory subunit rpn1	34195.8	SCHPO	Ubiquitin carboxyl-terminal hydrolase 2
817.0556	3	-3.1	CVDPERDRDYHIIR	605.2731-C(Carbamidomethyl)VDPERDRDYHIIR	MSSK	1980.9476-M(Oxidation)SSK	aleitner_M1012_005_26Syeast	84.4270	5.0	0.0	0.92	5.0	0.92	1	-4.8	766	511	3.1	decoy	1	1	0	0	P87048	1	1	1	0	34195.8	SCHPO	Ubiquitin carboxyl-terminal hydrolase 2	97999.6	SCHPO	26S proteasome regulatory subunit rpn1
1177.8940	3	0.40	EDCEAATDPLLKKQMSYMLAR	EDC(Carbamidomethyl)EAATDPLLKK(1061.4886)QMSYMLAR	NKICDMK	NK(2607.2383)IC(Carbamidomethyl)DM(Oxidation)K	aleitner_M1012_005_26Syeast	95.9697	8.0	1.7	3.3	3.3	53	15	-3.3	2614	860	4.7	P87048	294	1	0	0	decoy	186	1	0	0	97999.6	SCHPO	26S proteasome regulatory subunit rpn1	34195.8	SCHPO	Ubiquitin carboxyl-terminal hydrolase 2
593.3329	3	8.3	MSSKDISSK	926.5226-M(Met-loss)SSKDISSK	LGKSWKA	LGKSWK(988.5077)A	aleitner_M1012_005_26Syeast	66.8792	3.7	0.5	5.5	3.2	7.6	1	0.0	59	18	4.8	P87048	1	1	0	0	decoy	299	1	0	0	97999.6	SCHPO	26S proteasome regulatory subunit rpn1	34195.8	SCHPO	Ubiquitin carboxyl-terminal hydrolase 2
938.1052	3	7.3	FGDEESEKRSSFETTPK	FGDEESEK(838.3717)RSSFETTPK	MFMTR	2110.9695-M(Oxidation)FMTR	aleitner_M1012_005_26Syeast	38.2900	7.4	1.3	0.42	4.7	2.6	3	-4.2	1021	474	3.8	decoy	261	1	0	0	Q9UT97	1	1	0	0	48836.2	SCHPO	26S protease regulatory subunit 6A	27573.3	SCHPO	Probable proteasome subunit alpha type-5
692.7213	3	-3.2	KNQIHALAR	K(1025.5393)NQIHALAR	IKENQEK	IK(1187.6775)ENQEK	aleitner_M1012_005_26Syeast	15.7643	7.7	0.4	0.43	3.0	9.9	13	-3.3	666	190	4.7	decoy	207	1	0	0	O14126	72	1	0	0	34195.8	SCHPO	Ubiquitin carboxyl-terminal hydrolase 2	48836.2	SCHPO	26S protease regulatory subunit 6A
893.4245	3	-7.9	KDAVVAWEQTVNEMK	K(914.4168)DAVVAWEQTVNEM(Oxidation)K	MIDDQR	1900.9241-MIDDQR	aleitner_M1012_005_26Syeast	58.9577	11.3	3.7	0.43	5.1	12	7	-1.8	463	308	6.2	decoy	528	1	0	0	O42897	1	1	0	0	97999.6	SCHPO	26S proteasome regulatory subunit rpn1	57346.7	SCHPO	Probable 26S proteasome regulatory subunit rpn3
803.7284	3	-3.9	RPRSEDARQMR	1007.4672-RPRSEDARQMR	MSRSYDSR	1538.7736-M(Met-loss)SRSYDSR	aleitner_M1012_005_26Syeast	30.1883	6.5	3.0	0.44	3.4	3.1	2	-3.3	223	182	4.7	decoy	1	1	0	0	Q09682	1	1	0	0	57346.7	SCHPO	Probable 26S proteasome regulatory subunit rpn3	27925.7	SCHPO	Probable proteasome subunit alpha type-3
1183.2231	3	-4.1	KFASAMPVKR	K(2397.0292)FASAM(Oxidation)PVKR	MGQAQSGNFSNFGDGANGDNKK	1287.7009-M(Oxidation)GQAQSGNFSNFGDGANGDNKK	aleitner_M1012_005_26Syeast	94.1395	6.7	0.0	0.45	3.0	5.8	17	-4.3	886	968	3.7	decoy	126	1	0	0	P36612	1	1	0	0	107277.4	SCHPO	26S proteasome regulatory subunit rpn2	50060.6	SCHPO	26S protease regulatory subunit 4 homolog
951.4711	3	-6.0	ESGKAYSTLGQSELSV	ESGK(1196.6037)AYSTLGQSELSV	KAQSGPDASAK	K(1792.8731)AQSGPDASAK	aleitner_M1012_005_26Syeast	71.9720	8.4	1.8	1.6	0.2	239	130	0.1	254	135	8.2	decoy	953	1	0	0	P36612	45	1	0	0	107277.4	SCHPO	26S proteasome regulatory subunit rpn2	50060.6	SCHPO	26S protease regulatory subunit 4 homolog
740.3844	3	-4.6	KAQSGPDASAK	K(1159.6060)AQSGPDASAK	FASAMPVKR	FASAM(Oxidation)PVK(1196.6037)R	aleitner_M1012_005_26Syeast	71.4798	5.0	0.6	8.6	3.1	27	5	-1.6	464	137	5.1	P36612	45	1	0	0	decoy	134	1	0	0	50060.6	SCHPO	26S protease regulatory subunit 4 homolog	107277.4	SCHPO	26S proteasome regulatory subunit rpn2
1211.6373	3	-3.7	NSDYKETLIFKCIDMFIHK	NSDYK(1214.7275)ETLIFKC(Carbamidomethyl)IDM(Oxidation)FIHK	SKKILDFVK	SKK(2555.2440)ILDFVK	aleitner_M1012_005_26Syeast	84.8422	8.3	2.5	0.45	5.7	2.7	2	-2.7	843	554	4.7	O74762	107	1	0	0	decoy	416	1	0	0	107277.4	SCHPO	26S proteasome regulatory subunit rpn2	48836.2	SCHPO	26S protease regulatory subunit 6A
652.5760	4	-1.7	GKELRVAQMTR	GK(1318.5711)ELRVAQMTR	ASKGSNDDEMK	ASK(1425.7762)GSNDDEMK	aleitner_M1012_005_26Syeast	22.8843	4.5	0.4	0.79	-0.2	25	33	-3.3	247	270	4.7	decoy	287	1	0	0	O74762	836	1	0	0	48836.2	SCHPO	26S protease regulatory subunit 6A	107277.4	SCHPO	26S proteasome regulatory subunit rpn2
698.6389	4	0.60	KFTGGVLMLIDR	K(1441.7711)FTGGVLMLIDR	GKELRVAQMTR	GK(1486.8218)ELRVAQM(Oxidation)TR	aleitner_M1012_005_26Syeast	60.0765	4.8	1.5	2.0	1.4	19	11	-3.0	345	237	3.4	O74762	911	1	0	0	decoy	287	1	0	0	107277.4	SCHPO	26S proteasome regulatory subunit rpn2	48836.2	SCHPO	26S protease regulatory subunit 6A
435.0567	6	7.3	LGKNPSAEVLMK	LGK(1318.5711)NPSAEVLMK	ASKGSNDDEMK	ASK(1423.7745)GSNDDEMK	aleitner_M1012_005_26Syeast	29.3552	6.0	1.5	3.3	0.8	77	52	-2.4	531	326	5.2	decoy	376	1	0	0	O74762	836	1	0	0	48836.2	SCHPO	26S protease regulatory subunit 6A	107277.4	SCHPO	26S proteasome regulatory subunit rpn2
491.5037	5	4.8	KPRVVTALTMLK	K(1096.6380)PRVVTALTMLK	KLELTEVK	K(1493.9004)LELTEVK	aleitner_M1012_005_26Syeast	32.1630	8.0	3.0	0.47	3.0	14	10	0.2	92	62	8.2	Q09841	108	1	0	0	decoy	165	1	0	0	29337.7	SCHPO	Probable proteasome subunit beta type-2	45069.7	SCHPO	26S protease regulatory subunit 8 homolog
966.4801	3	-2.1	MMGINER	2047.0408-MMGINER	RDTVLIYGMNNQTEKK	RDTVLIYGMNNQTEK(987.4518)K	aleitner_M1012_005_26Syeast	90.9595	7.2	0.2	1.5	1.9	39	50	-0.2	145	167	5.3	Q09841	1	1	0	0	decoy	358	1	0	0	29337.7	SCHPO	Probable proteasome subunit beta type-2	45069.7	SCHPO	26S protease regulatory subunit 8 homolog
506.6057	3	6.5	MMGINER	667.4017-MMGINER	KLNR	K(987.4518)LNR	aleitner_M1012_005_26Syeast	93.7977	4.3	1.2	5.4	1.2	36	10	-2.8	413	107	3.1	Q09841	1	1	0	0	decoy	359	1	0	0	29337.7	SCHPO	Probable proteasome subunit beta type-2	45069.7	SCHPO	26S protease regulatory subunit 8 homolog
972.4768	3	8.4	KATDMEIR	K(1935.9037)ATDM(Oxidation)EIR	MNSTEEIDLYNRWK	1116.5485-MNSTEEIDLYNRWK	aleitner_M1012_005_26Syeast	60.3228	7.6	1.4	0.47	-0.2	90	147	-0.2	90	154	7.8	decoy	122	1	0	0	O74894	1	1	0	0	45069.7	SCHPO	26S protease regulatory subunit 8 homolog	43553.4	SCHPO	26S protease regulatory subunit 6B homolog
567.8065	4	-0.66	KIEFPSYR	K(1228.6486)IEFPSYR	KATDMEIRK	K(1176.6179)ATDMEIRK	aleitner_M1012_005_26Syeast	23.4477	6.0	0.5	0.72	0.8	25	39	-2.0	170	158	5.2	O74894	299	1	0	0	decoy	122	1	0	0	43553.4	SCHPO	26S protease regulatory subunit 6B homolog	45069.7	SCHPO	26S protease regulatory subunit 8 homolog
552.8011	4	5.4	MSQARGFDR	1271.7060-M(Met-loss)SQARGFDR	KFASAMPVKR	K(1073.5254)FASAMPVKR	aleitner_M1012_005_26Syeast	53.6797	9.2	2.5	0.48	3.0	20	7	1.4	52	25	6.2	O94517	1	1	0	0	decoy	126	1	0	0	26539.6	SCHPO	Probable proteasome subunit alpha type-1	107277.4	SCHPO	26S proteasome regulatory subunit rpn2
575.9696	3	9.7	MSQARGFDR	658.3724-MSQARGFDR	MKVK	M(Oxidation)K(1204.5659)VK	aleitner_M1012_005_26Syeast	45.2627	6.6	1.0	3.9	5.6	6.9	2	-4.3	2162	327	3.7	O94517	1	1	0	0	decoy	854	1	0	0	26539.6	SCHPO	Probable proteasome subunit alpha type-1	107277.4	SCHPO	26S proteasome regulatory subunit rpn2
661.8196	4	-6.8	KNGDLGVGDAKYEFK	K(1003.4467)NGDLGVGDAKYEFK	MMGINER	1777.8887-M(Oxidation)MGINER	aleitner_M1012_005_26Syeast	21.4418	6.3	2.7	0.48	3.2	4.2	2	-2.5	235	246	5.2	decoy	56	1	0	0	Q09841	1	1	0	0	24564.3	SCHPO	Probable proteasome subunit beta type-1	29337.7	SCHPO	Probable proteasome subunit beta type-2
751.6688	4	4.1	ARITISLDFMK	1692.9273-ARITISLDFM(Oxidation)K	LKAYQGIYLMSIR	LK(1447.7745)AYQGIYLMSIR	aleitner_M1012_005_26Syeast	99.8293	12.8	4.3	0.48	8.5	4.2	1	-3.3	1628	731	4.3	decoy	1	1	0	0	Q10335	192	1	0	0	26539.6	SCHPO	Probable proteasome subunit alpha type-1	46680.8	SCHPO	Probable 26S proteasome regulatory subunit rpn7
881.7598	3	-5.7	MESLQRLLQGAR	1225.5220-M(Oxidation)ESLQRLLQGAR	KYSGSCCAR	1554.8188-KYSGSC(Carbamidomethyl)C(Carbamidomethyl)AR	aleitner_M1012_005_26Syeast	26.4968	8.8	2.5	0.49	5.7	3.4	3	-2.8	654	292	3.1	P41878	1	1	0	0	decoy	1	1	0	0	34572.3	SCHPO	26S proteasome regulatory subunit rpn11	43457.6	SCHPO	Probable 26S proteasome regulatory subunit rpn9
747.7461	3	3.5	LTHEKSTMLEK	LTHEK(924.5280)STMLEK	KGGADVLK	K(1453.7487)GGADVLK	aleitner_M1012_005_26Syeast	24.2030	6.5	0.0	0.49	6.5	0.49	1	-5.9	859	698	2.1	O14126	64	1	0	0	decoy	42	1	0	0	48836.2	SCHPO	26S protease regulatory subunit 6A	28031.7	SCHPO	Probable proteasome subunit alpha type-7
579.6576	3	-4.1	SRKVAQTTYK	SRK(555.3017)VAQTTYK	DKR	DK(1318.7245)R	aleitner_M1012_005_26Syeast	28.2892	7.2	0.6	0.50	6.6	0.75	1	-7.4	9353	790	0.6	O94579	91	1	0	0	decoy	176	1	0	0	26404.3	SCHPO	Probable proteasome subunit alpha type-2	30111.1	SCHPO	Probable proteasome subunit alpha type-6
667.0349	3	-8.4	KPTSELAIGASLEK	K(555.3017)PTSELAIGASLEK	DKR	DK(1580.8661)R	aleitner_M1012_005_26Syeast	90.7583	7.7	0.0	0.82	7.7	0.82	1	-1.7	134	112	4.2	O94579	50	1	0	0	decoy	176	1	0	0	26404.3	SCHPO	Probable proteasome subunit alpha type-2	30111.1	SCHPO	Probable proteasome subunit alpha type-6
786.0922	3	4.8	MGTDLVGYR	1475.7984-M(Met-loss)GTDLVGYR	SSTAAKTFLEKR	SSTAAKTFLEK(1017.5131)R	aleitner_M1012_005_26Syeast	99.1462	6.7	0.1	1.7	3.4	12	5	-2.6	443	129	3.3	decoy	1	1	0	0	O94579	176	1	0	0	30111.1	SCHPO	Probable proteasome subunit alpha type-6	26404.3	SCHPO	Probable proteasome subunit alpha type-2
602.5607	4	-8.1	PYVNQSGLFAGK	1126.5771-PYVNQSGLFAGK	NWKEGLSR	NWK(1417.7242)EGLSR	aleitner_M1012_005_26Syeast	24.2717	4.5	1.1	0.51	1.4	4.9	8	-4.9	481	470	3.1	decoy	1	1	0	0	Q10329	179	1	0	0	26404.3	SCHPO	Probable proteasome subunit alpha type-2	28277.2	SCHPO	Probable proteasome subunit alpha type-4
591.0490	4	-3.7	TGPEKVLVSMKYK	TGPEK(881.3589)VLVSMKYK	MSGYDR	1616.8848-M(Oxidation)SGYDR	aleitner_M1012_005_26Syeast	22.0910	6.2	1.6	0.56	4.6	1.8	1	-5.3	2278	838	2.7	decoy	208	1	0	0	Q10329	1	1	0	0	26404.3	SCHPO	Probable proteasome subunit alpha type-2	28277.2	SCHPO	Probable proteasome subunit alpha type-4
1010.5098	3	8.7	MNSTEEIDLYNR	1544.8199-MNSTEEIDLYNR	AVHVIIEGIEDGR	1621.7294-AVHVIIEGIEDGR	aleitner_M1012_005_26Syeast	85.5600	7.7	2.2	0.51	3.0	10	8	-0.1	71	63	5.8	O74894	1	1	0	0	decoy	1	1	0	0	43553.4	SCHPO	26S protease regulatory subunit 6B homolog	35595.6	SCHPO	26S proteasome regulatory subunit rpn8
880.4802	4	-8.6	SQKALDTLFSAIR	SQK(2069.1231)ALDTLFSAIR	TLKAQFGEVPLVDLMVR	TLK(1586.8668)AQFGEVPLVDLM(Oxidation)VR	aleitner_M1012_005_26Syeast	87.8820	7.7	3.0	0.51	3.0	8.4	8	-3.3	362	434	4.7	Q10335	43	1	0	0	decoy	238	1	0	0	46680.8	SCHPO	Probable 26S proteasome regulatory subunit rpn7	48965.5	SCHPO	26S protease regulatory subunit 7 homolog
450.4417	5	8.6	MKDAVKEAAR	M(Oxidation)K(1113.5666)DAVKEAAR	KAGSELSER	K(1271.6544)AGSELSER	aleitner_M1012_005_26Syeast	27.7298	8.2	3.0	0.51	3.2	14	8	-3.0	820	229	5.0	O59770	186	1	0	0	decoy	75	1	0	0	28031.7	SCHPO	Probable proteasome subunit alpha type-7	30111.1	SCHPO	Probable proteasome subunit alpha type-6
558.7936	4	-5.7	KAGSELSER	K(1255.6595)AGSELSER	MKDAVKEAAR	MK(1113.5666)DAVKEAAR	aleitner_M1012_005_26Syeast	43.1842	8.1	1.1	0.68	1.8	49	22	-1.7	528	150	6.3	decoy	75	1	0	0	O59770	186	1	0	0	30111.1	SCHPO	Probable proteasome subunit alpha type-6	28031.7	SCHPO	Probable proteasome subunit alpha type-7
507.2471	4	-6.9	QKCYILKMDR	Q(Gln->pyro-Glu)K(688.3102)C(Carbamidomethyl)YILKMDR	KMQE	K(1474.7312)M(Oxidation)QE	aleitner_M1012_005_26Syeast	34.0285	10.9	0.1	0.52	9.3	1.2	2	-5.3	2278	967	2.7	decoy	395	1	0	0	O94444	240	1	0	0	50060.6	SCHPO	26S protease regulatory subunit 4 homolog	27140.1	SCHPO	26S proteasome regulatory subunit rpn10
764.4299	3	9.2	KEAAGETFILNGLGR	K(715.4051)EAAGETFILNGLGR	RMKK	RM(Oxidation)K(1712.9097)K	aleitner_M1012_005_26Syeast	88.1042	5.0	0.0	0.93	5.0	0.93	1	-5.9	1176	806	2.1	decoy	216	1	0	0	O94444	133	1	0	0	50060.6	SCHPO	26S protease regulatory subunit 4 homolog	27140.1	SCHPO	26S proteasome regulatory subunit rpn10
553.2601	5	-7.0	MSRSYDSR	1744.8488-M(Oxidation)SRSYDSR	ELENMLKGMNSGLR	ELENMLK(1154.5026)GM(Oxidation)NSGLR	aleitner_M1012_005_26Syeast	33.4063	5.1	0.7	0.53	-0.2	35	51	-2.7	253	260	5.3	Q09682	1	1	0	0	decoy	843	1	0	0	27925.7	SCHPO	Probable proteasome subunit alpha type-3	97999.6	SCHPO	26S proteasome regulatory subunit rpn1
907.7005	4	-7.4	TKEADQLDVTMKPR	TK(1995.9650)EADQLDVTMKPR	MSRSYDSRTTIFSPEGR	1768.9029-M(Met-loss)SRSYDSRTTIFSPEGR	aleitner_M1012_005_26Syeast	97.7733	6.4	2.3	4.5	2.5	54	11	-1.6	729	281	3.9	decoy	817	1	0	0	Q09682	1	1	0	0	97999.6	SCHPO	26S proteasome regulatory subunit rpn1	27925.7	SCHPO	Probable proteasome subunit alpha type-3
765.7181	3	-3.2	GIPARMVGGKGEGFEGK	GIPARMVGGK(605.2731)GEGFEGK	MSSK	1826.9349-M(Oxidation)SSK	aleitner_M1012_005_26Syeast	64.0685	7.2	0.0	0.53	7.2	0.53	1	-5.9	2975	1022	2.2	decoy	376	1	0	0	P87048	1	1	1	0	43608.7	SCHPO	Probable 26S protease subunit rpt4	97999.6	SCHPO	26S proteasome regulatory subunit rpn1
494.6534	5	-0.75	EKILPKMMDGR	EK(1135.5431)ILPKMM(Oxidation)DGR	MSSKDISSK	1470.7575-M(Oxidation)SSKDISSK	aleitner_M1012_005_26Syeast	29.1303	4.6	0.3	0.93	-1.7	128	129	-1.7	128	135	6.3	decoy	124	1	0	0	P87048	1	1	0	0	43608.7	SCHPO	Probable 26S protease subunit rpt4	97999.6	SCHPO	26S proteasome regulatory subunit rpn1
519.7920	4	6.1	YKDGVILAADSR	YK(768.4382)DGVILAADSR	KELNK	K(1444.7562)ELNK	aleitner_M1012_005_26Syeast	15.8134	9.3	3.1	0.53	6.2	4.5	1	-3.3	3034	343	3.1	O43063	33	1	0	0	decoy	245	1	0	0	24564.3	SCHPO	Probable proteasome subunit beta type-1	34195.8	SCHPO	Ubiquitin carboxyl-terminal hydrolase 2
900.2178	4	-1.7	MPPKTVALPPKLPMFAGPEGYR	MPPKTVALPPK(1200.5735)LPMFAGPEGYR	NSTNNTKER	NSTNNTK(2534.3429)ER	aleitner_M1012_005_26Syeast	95.0418	7.3	1.1	0.53	6.2	1.0	1	-3.7	400	612	2.2	decoy	326	1	0	0	P87048	38	1	0	0	50060.6	SCHPO	26S protease regulatory subunit 4 homolog	97999.6	SCHPO	26S proteasome regulatory subunit rpn1
554.7926	4	9.5	QKCYILK	Q(Gln->pyro-Glu)K(1280.6257)C(Carbamidomethyl)YILK	KQMSYMLAR	K(1072.5627)QM(Oxidation)SYMLAR	aleitner_M1012_005_26Syeast	24.4120	5.6	1.5	0.78	1.9	9.2	11	-2.2	142	153	3.7	decoy	395	1	0	0	P87048	294	1	0	0	50060.6	SCHPO	26S protease regulatory subunit 4 homolog	97999.6	SCHPO	26S proteasome regulatory subunit rpn1
1007.1814	3	-1.2	AVFESKLYPLEAK	AVFESK(1524.7130)LYPLEAK	MKSLSEQYTER	M(Oxidation)K(1631.8811)SLSEQYTER	aleitner_M1012_005_26Syeast	73.8190	10.8	3.9	0.54	3.0	61	19	-0.2	419	161	7.8	decoy	91	1	0	0	P41878	248	1	0	0	30899.5	SCHPO	26S proteasome regulatory subunit rpn12	34572.3	SCHPO	26S proteasome regulatory subunit rpn11
964.9832	4	1.4	TMPSHGSTDELKCIDIEDQLEVNR	TM(Oxidation)PSHGSTDELK(1053.6182)C(Carbamidomethyl)IDIEDQLEVNR	KQLATSLR	K(2940.3481)QLATSLR	aleitner_M1012_005_26Syeast	65.4810	12.4	2.2	0.54	5.8	18	25	-1.4	813	703	6.6	decoy	27	1	0	0	Q09720	86	1	0	0	29337.7	SCHPO	Probable proteasome subunit beta type-2	21967.5	SCHPO	Probable proteasome subunit beta type-4
662.1112	4	2.9	KFASAMPVK	K(1650.8763)FASAM(Oxidation)PVK	IHAKSMAIDKDIR	IHAK(1131.5998)SM(Oxidation)AIDKDIR	aleitner_M1012_005_26Syeast	64.0237	9.6	2.1	0.55	3.0	41	33	-1.4	727	356	6.6	decoy	126	1	0	0	O42931	364	1	0	0	107277.4	SCHPO	26S proteasome regulatory subunit rpn2	48965.5	SCHPO	26S protease regulatory subunit 7 homolog
1114.8904	3	9.3	ESGKAYSTLGQSELSV	ESGK(1686.8135)AYSTLGQSELSV	CTKIIENEQSAEK	C(Carbamidomethyl)TK(1792.8731)IIENEQSAEK	aleitner_M1012_005_26Syeast	67.5690	11.0	1.1	0.61	2.2	185	57	1.6	273	84	8.8	decoy	953	1	0	0	O42931	102	1	0	0	107277.4	SCHPO	26S proteasome regulatory subunit rpn2	48965.5	SCHPO	26S protease regulatory subunit 7 homolog
586.3160	4	8.9	KFASAMPVKR	K(1207.5761)FASAMPVKR	MPPKEDWEK	M(Met-loss+Acetyl)PPK(1271.7060)EDWEK	aleitner_M1012_005_26Syeast	73.0457	7.2	0.0	2.1	2.5	35	20	-3.0	989	307	4.7	decoy	126	1	0	0	O42931	4	1	0	0	107277.4	SCHPO	26S proteasome regulatory subunit rpn2	48965.5	SCHPO	26S protease regulatory subunit 7 homolog
701.1403	4	8.2	IHAKSMAIDKDIR	IHAK(1287.7009)SM(Oxidation)AIDKDIR	KFASAMPVKR	K(1650.8763)FASAM(Oxidation)PVKR	aleitner_M1012_005_26Syeast	67.9805	8.7	2.2	4.4	2.1	232	62	-1.1	1594	436	6.6	O42931	364	1	0	0	decoy	126	1	0	0	48965.5	SCHPO	26S protease regulatory subunit 7 homolog	107277.4	SCHPO	26S proteasome regulatory subunit rpn2
976.1393	3	-2.5	MNGASGAELKGVCTEAGMFALR	M(Oxidation)NGASGAELK(640.3432)GVC(Carbamidomethyl)TEAGMFALR	NIEK	2423.1283-NIEK	aleitner_M1012_005_26Syeast	96.5958	10.9	1.9	0.58	8.4	2.6	2	-3.8	3980	953	3.6	P41836	357	1	0	0	decoy	1	1	0	0	45069.7	SCHPO	26S protease regulatory subunit 8 homolog	29337.7	SCHPO	Probable proteasome subunit beta type-2
676.1238	4	-7.3	IHAKSMAIDKDIR	IHAK(1187.6775)SM(Oxidation)AIDKDIR	KNQIHALAR	K(1650.8763)NQIHALAR	aleitner_M1012_005_26Syeast	81.4112	9.1	3.6	0.59	1.9	62	38	-0.2	241	124	7.2	O42931	364	1	0	0	decoy	207	1	0	0	48965.5	SCHPO	26S protease regulatory subunit 7 homolog	34195.8	SCHPO	Ubiquitin carboxyl-terminal hydrolase 2
950.8084	3	8.7	CTKIIENEQSAEK	C(Carbamidomethyl)TK(1300.6333)IIENEQSAEK	EKAVAETCQK	EK(1686.8135)AVAETC(Carbamidomethyl)QK	aleitner_M1012_005_26Syeast	83.8437	7.3	0.8	1.8	0.4	81	59	-1.1	184	146	6.9	O42931	102	1	0	0	decoy	38	1	0	0	48965.5	SCHPO	26S protease regulatory subunit 7 homolog	34195.8	SCHPO	Ubiquitin carboxyl-terminal hydrolase 2
713.3652	3	-5.1	KFASAMPVKR	K(987.4518)FASAM(Oxidation)PVKR	MMGINER	1287.7009-MMGINER	aleitner_M1012_005_26Syeast	39.7608	8.2	2.5	0.60	5.7	2.9	1	-3.4	958	243	4.6	decoy	126	1	0	0	Q09841	1	1	0	0	107277.4	SCHPO	26S proteasome regulatory subunit rpn2	29337.7	SCHPO	Probable proteasome subunit beta type-2
571.2971	4	-6.7	MMGINERK	1287.7009-MM(Oxidation)GINERK	KFASAMPVKR	KFASAM(Oxidation)PVK(1131.5417)R	aleitner_M1012_005_26Syeast	74.1272	6.6	2.5	0.62	3.4	5.6	3	-2.7	370	117	3.2	Q09841	1	1	0	0	decoy	134	1	0	0	29337.7	SCHPO	Probable proteasome subunit beta type-2	107277.4	SCHPO	26S proteasome regulatory subunit rpn2
502.2727	4	-8.1	GRKSYQIAVK	GRK(856.4113)SYQIAVK	MMGINER	1286.7347-M(Met-loss)MGINER	aleitner_M1012_005_26Syeast	37.1620	8.5	1.1	0.87	4.0	11	8	-1.4	222	179	6.6	decoy	455	1	0	0	Q09841	1	1	0	0	107277.4	SCHPO	26S proteasome regulatory subunit rpn2	29337.7	SCHPO	Probable proteasome subunit beta type-2
692.3563	3	-3.9	MMGINERK	1096.5764-MMGINERK	NAIAKEDAK	NAIAK(1115.5467)EDAK	aleitner_M1012_005_26Syeast	44.2293	5.5	0.9	4.5	0.8	88	37	-2.7	800	248	3.1	Q09841	1	1	0	0	decoy	167	1	0	0	29337.7	SCHPO	Probable proteasome subunit beta type-2	107277.4	SCHPO	26S proteasome regulatory subunit rpn2
527.5423	4	3.4	KKFASAMPVK	KK(984.5063)FASAM(Oxidation)PVK	MMGINERK	1259.6948-M(Met-loss)MGINERK	aleitner_M1012_005_26Syeast	46.1913	6.7	0.2	6.3	1.8	133	36	0.1	384	89	8.1	decoy	126	1	0	0	Q09841	1	1	0	0	107277.4	SCHPO	26S proteasome regulatory subunit rpn2	29337.7	SCHPO	Probable proteasome subunit beta type-2
755.3815	3	3.2	LDGPKADTALMLER	LDGPK(734.3235)ADTALMLER	MSGYDR	1666.8600-M(Met-loss)SGYDR	aleitner_M1012_005_26Syeast	62.4750	8.4	1.6	0.60	6.8	1.5	1	-4.3	954	557	3.7	decoy	75	1	0	0	Q10329	1	1	0	0	24564.3	SCHPO	Probable proteasome subunit beta type-1	28277.2	SCHPO	Probable proteasome subunit alpha type-4
817.9099	4	-1.5	VLNKGDSGEMSLQK	VLNK(1746.8649)GDSGEM(Oxidation)SLQK	QLNQKDEKAHADGR	QLNQK(1658.8185)DEKAHADGR	aleitner_M1012_005_26Syeast	61.9140	6.1	2.6	0.61	1.4	16	21	-3.3	398	351	4.7	P41836	390	1	0	0	decoy	348	1	0	0	45069.7	SCHPO	26S protease regulatory subunit 8 homolog	48836.2	SCHPO	26S protease regulatory subunit 6A
707.0240	3	-1.2	GRKGSFGGSGSYK	GRK(831.4160)GSFGGSGSYK	TMGKNK	TM(Oxidation)GK(1424.7048)NK	aleitner_M1012_005_26Syeast	63.6055	5.6	0.0	0.88	5.6	0.88	1	-3.8	459	230	4.2	decoy	16	1	0	0	P41836	78	1	0	0	48836.2	SCHPO	26S protease regulatory subunit 6A	45069.7	SCHPO	26S protease regulatory subunit 8 homolog
976.4798	3	6.7	DKRSQESDNPK	DK(1623.7814)RSQESDNPK	MSERDTALEKYK	1440.6845-M(Oxidation)SERDTALEKYK	aleitner_M1012_005_26Syeast	62.9887	9.7	3.5	0.62	1.9	49	40	0.1	133	104	7.8	decoy	176	1	0	0	O74445	1	1	0	0	30111.1	SCHPO	Probable proteasome subunit alpha type-6	43608.7	SCHPO	Probable 26S protease subunit rpt4
515.9695	3	-6.0	LKDLR	LK(901.4943)DLR	MSISAKK	MSISAK(781.4698)K	aleitner_M1012_005_26Syeast	60.7608	7.2	0.0	3.6	7.2	3.6	1	-2.1	488	126	2.1	O74445	26	1	0	0	decoy	101	1	0	0	43608.7	SCHPO	Probable 26S protease subunit rpt4	30111.1	SCHPO	Probable proteasome subunit alpha type-6
666.1229	4	-6.2	NYVPADLSAKK	1455.8337-NYVPADLSAKK	SLEKTLVPYLR	SLEK(1342.7133)TLVPYLR	aleitner_M1012_005_26Syeast	49.8110	5.5	1.5	0.62	-0.8	64	69	-1.8	133	142	6.3	decoy	1	1	0	0	O42897	318	1	0	0	47341.7	SCHPO	Probable 26S proteasome regulatory subunit rpn6	57346.7	SCHPO	Probable 26S proteasome regulatory subunit rpn3
607.8023	4	1.1	MIDDQR	1634.8338-M(Oxidation)IDDQR	LAAGYKSSMLDVSR	LAAGYK(930.4117)SSMLDVSR	aleitner_M1012_005_26Syeast	87.4217	3.0	0.4	2.7	-1.7	98	107	-3.3	333	267	4.7	O42897	1	1	0	0	decoy	325	1	0	0	57346.7	SCHPO	Probable 26S proteasome regulatory subunit rpn3	47341.7	SCHPO	Probable 26S proteasome regulatory subunit rpn6
603.8120	4	8.8	MMGINERK	1417.7242-MM(Oxidation)GINERK	PYVNQSGLFAGK	1131.5417-PYVNQSGLFAGK	aleitner_M1012_005_26Syeast	36.4643	8.4	2.2	0.63	6.2	2.1	1	-5.8	1715	971	2.2	Q09841	1	1	0	0	decoy	1	1	0	0	29337.7	SCHPO	Probable proteasome subunit beta type-2	26404.3	SCHPO	Probable proteasome subunit alpha type-2
858.8017	3	-7.4	KQSGVSKTAER	K(1383.7609)QSGVSKTAER	NKELISVSAASK	NK(1327.7096)ELISVSAASK	aleitner_M1012_005_26Syeast	93.4675	9.9	3.2	0.63	3.6	18	14	-1.4	256	179	6.3	decoy	131	1	0	0	P30655	132	1	0	0	45069.7	SCHPO	26S protease regulatory subunit 8 homolog	29987.0	SCHPO	Probable proteasome subunit beta type-5
626.8284	4	-2.9	SVGGNVITER	1472.7511-SVGGNVITER	KIIEEEGFTNR	K(1168.6088)IIEEEGFTNR	aleitner_M1012_005_26Syeast	60.6072	3.6	0.4	2.1	-1.1	76	82	-3.3	414	324	4.7	decoy	1	1	0	0	P30655	19	1	0	0	45069.7	SCHPO	26S protease regulatory subunit 8 homolog	29987.0	SCHPO	Probable proteasome subunit beta type-5
766.0562	3	-0.62	KYDKTEDDIK	K(1041.5342)YDKTEDDIK	KNEVTADK	K(1391.6820)NEVTADK	aleitner_M1012_005_26Syeast	17.9357	8.4	0.6	0.64	7.8	0.93	1	-2.9	802	257	4.8	O74445	38	1	0	0	decoy	199	1	0	0	43608.7	SCHPO	Probable 26S protease subunit rpt4	43457.6	SCHPO	Probable 26S proteasome regulatory subunit rpn9
1035.1951	3	-6.7	KYSGSCCARLTEK	Acetyl-K(1501.8504)YSGSC(Carbamidomethyl)C(Carbamidomethyl)ARLTEK	KIEIPLPNEVGR	K(1738.8018)IEIPLPNEVGR	aleitner_M1012_005_26Syeast	80.3573	8.2	1.5	3.5	1.9	120	70	1.5	150	82	8.4	decoy	1	1	0	0	O74445	297	1	0	0	43457.6	SCHPO	Probable 26S proteasome regulatory subunit rpn9	43608.7	SCHPO	Probable 26S protease subunit rpt4
599.3378	3	-4.3	LKYYEQK	LK(824.4868)YYEQK	KKQQR	K(1108.5805)KQQR	aleitner_M1012_005_26Syeast	21.2832	5.1	0.1	0.65	0.4	15	7	-1.2	45	30	6.8	Q9UTM3	213	1	0	0	decoy	117	1	0	0	51618.9	SCHPO	26S proteasome regulatory subunit rpn5	47341.7	SCHPO	Probable 26S proteasome regulatory subunit rpn6
506.4634	5	4.2	SHSEEDRINKDMSNK	SHSEEDRINK(738.4640)DMSNK	KINVK	K(1926.8742)INVK	aleitner_M1012_005_26Syeast	29.2905	1.9	0.1	4.4	-1.2	49	45	-3.8	370	272	4.3	decoy	312	1	0	0	Q9UTM3	196	1	0	0	47341.7	SCHPO	Probable 26S proteasome regulatory subunit rpn6	51618.9	SCHPO	26S proteasome regulatory subunit rpn5
711.1526	4	5.5	YSFKIVEMGSAMLTK	YSFK(1120.7081)IVEMGSAM(Oxidation)LTK	NLIRLAKR	NLIRLAK(1857.9256)R	aleitner_M1012_005_26Syeast	94.2598	6.1	0.1	0.67	6.0	0.71	1	-4.8	965	670	0.1	decoy	157	1	0	0	O94444	130	1	0	0	27573.3	SCHPO	Probable proteasome subunit alpha type-5	27140.1	SCHPO	26S proteasome regulatory subunit rpn10
973.8049	3	5.9	ESGKAYSTLGQSELSV	ESGK(1263.5706)AYSTLGQSELSV	CYAKNEWR	C(Carbamidomethyl)YAK(1792.8731)NEWR	aleitner_M1012_005_26Syeast	89.6367	8.8	1.0	0.67	2.6	22	34	-1.8	270	330	6.2	decoy	953	1	0	0	O74762	152	1	0	0	107277.4	SCHPO	26S proteasome regulatory subunit rpn2	107277.4	SCHPO	26S proteasome regulatory subunit rpn2
1042.1954	3	4.5	LGEASDMLKPVKMKVK	LGEASDM(Oxidation)LK(1334.5660)PVKMKVK	ASKGSNDDEMK	ASK(1927.0522)GSNDDEM(Oxidation)K	aleitner_M1012_005_26Syeast	82.1203	6.9	0.6	3.8	3.7	31	9	-0.6	501	135	5.3	decoy	849	1	0	0	O74762	836	1	0	0	107277.4	SCHPO	26S proteasome regulatory subunit rpn2	107277.4	SCHPO	26S proteasome regulatory subunit rpn2
941.2029	4	-6.3	AEIVDPSAKQTVEEDAVRGR	AEIVDPSAK(1591.7036)QTVEEDAVRGR	EKASKGSNDDEMK	EKASK(2307.1707)GSNDDEM(Oxidation)K	aleitner_M1012_005_26Syeast	51.4877	4.6	0.5	4.0	-0.1	92	89	-3.3	777	645	4.7	decoy	443	1	0	0	O74762	836	1	0	0	107277.4	SCHPO	26S proteasome regulatory subunit rpn2	107277.4	SCHPO	26S proteasome regulatory subunit rpn2
790.1267	4	-4.4	KTTEEKEATPMEMDEEK	KTTEEK(1115.6049)EATPM(Oxidation)EMDEEK	KFASAMPVK	K(2178.9548)FASAMPVK	aleitner_M1012_005_26Syeast	75.4315	6.0	0.5	4.4	1.4	75	44	-2.2	685	357	5.8	O74762	853	1	0	0	decoy	126	1	0	0	107277.4	SCHPO	26S proteasome regulatory subunit rpn2	107277.4	SCHPO	26S proteasome regulatory subunit rpn2
665.3596	4	8.0	KKAQSGPDASAK	KK(1470.7575)AQSGPDASAK	EKILPKMMDGR	EK(1324.6987)ILPKM(Oxidation)MDGR	aleitner_M1012_005_26Syeast	67.3757	7.7	0.9	0.68	1.4	42	24	-1.7	323	134	6.3	P36612	45	1	0	0	decoy	124	1	0	0	50060.6	SCHPO	26S protease regulatory subunit 4 homolog	43608.7	SCHPO	Probable 26S protease subunit rpt4
548.5433	4	-2.7	INKDMSNKIK	INK(984.5063)DM(Oxidation)SNKIK	MMGINERK	1343.7119-M(Met-loss)MGINERK	aleitner_M1012_005_26Syeast	33.0355	6.1	0.6	0.70	1.4	19	29	-3.3	533	275	4.7	decoy	312	1	0	0	Q09841	1	1	0	0	47341.7	SCHPO	Probable 26S proteasome regulatory subunit rpn6	29337.7	SCHPO	Probable proteasome subunit beta type-2
836.4828	3	4.3	KLAIALTYVK	K(1387.7096)LAIALTYVK	GYSKPNERATK	GYSK(1256.7744)PNERATK	aleitner_M1012_005_26Syeast	81.2072	5.1	2.2	2.5	1.4	33	11	-4.3	1702	443	3.7	decoy	11	1	0	0	Q09841	226	1	0	0	47341.7	SCHPO	Probable 26S proteasome regulatory subunit rpn6	29337.7	SCHPO	Probable proteasome subunit beta type-2
534.0267	4	-2.6	ARITISLDFMK	838.3717-ARITISLDFMK	MFMTR	1431.7796-M(Oxidation)FMTR	aleitner_M1012_005_26Syeast	54.1932	8.1	2.1	0.70	3.4	12	5	-4.9	1697	488	3.1	decoy	1	1	0	0	Q9UT97	1	1	0	0	26539.6	SCHPO	Probable proteasome subunit alpha type-1	27573.3	SCHPO	Probable proteasome subunit alpha type-5
755.0811	3	2.7	GKAASARATEVMR	GK(899.5117)AASARATEVM(Oxidation)R	WKTLSK	WK(1500.7719)TLSK	aleitner_M1012_005_26Syeast	60.7787	6.5	2.6	0.71	3.9	3.8	1	-2.7	268	195	4.7	decoy	51	1	0	0	Q9USQ9	197	1	0	0	28031.7	SCHPO	Probable proteasome subunit alpha type-7	29220.2	SCHPO	Probable proteasome subunit beta type-7
848.0616	3	-7.0	KAGSELSER	K(1565.6823)AGSELSER	KMSAQSCACMVR	K(1113.5666)MSAQSC(Carbamidomethyl)AC(Carbamidomethyl)MVR	aleitner_M1012_005_26Syeast	46.4625	7.2	2.2	0.73	2.5	19	5	0.9	58	18	4.7	decoy	75	1	0	0	Q9UQY2	86	1	0	0	30111.1	SCHPO	Probable proteasome subunit alpha type-6	25082.6	SCHPO	Probable proteasome subunit beta type-6
710.3719	3	9.6	KNGKDGLAK	K(1198.5441)NGKDGLAK	MPFGNTHNK	1067.5975-M(Oxidation)PFGNTHNK	aleitner_M1012_005_26Syeast	23.0853	5.0	1.8	0.73	-0.2	25	26	-2.9	159	131	5.2	decoy	60	1	0	0	P06732	1	1	0	0	43101.5	HUMAN	Creatine kinase M-type	43101.5	HUMAN	Creatine kinase M-type
437.2381	5	-0.045	MPFGNTHNK	1267.7136-M(Met-loss)PFGNTHNK	NGKDGLAKSIK	NGK(1051.5087)DGLAKSIK	aleitner_M1012_005_26Syeast	20.3200	9.4	2.7	0.74	2.6	53	17	-1.2	572	141	6.8	P06732	1	1	0	0	decoy	63	1	0	0	43101.5	HUMAN	Creatine kinase M-type	43101.5	HUMAN	Creatine kinase M-type
529.0222	4	-9.0	MPFGNTHNK	1067.5975-MPFGNTHNK	KNGKDGLAK	K(1182.5492)NGKDGLAK	aleitner_M1012_005_26Syeast	26.5722	5.6	1.0	2.2	1.9	27	5	-1.4	250	60	3.1	P06732	1	1	0	0	decoy	60	1	0	0	43101.5	HUMAN	Creatine kinase M-type	43101.5	HUMAN	Creatine kinase M-type
897.1276	3	-9.5	GKAASARATEVMR	GK(1325.6827)AASARATEVM(Oxidation)R	AASIAVEDEKR	AASIAVEDEK(1500.7719)R	aleitner_M1012_005_26Syeast	82.2060	17.4	4.0	0.74	10.2	16	10	-0.2	1387	479	7.2	decoy	51	1	0	0	Q9UUB6	247	1	0	0	28031.7	SCHPO	Probable proteasome subunit alpha type-7	34195.8	SCHPO	Ubiquitin carboxyl-terminal hydrolase 2
648.0434	3	5.6	KSYQIAVK	K(1005.5535)SYQIAVK	GKYYPLK	GK(1073.6121)YYPLK	aleitner_M1012_005_26Syeast	50.3770	7.2	1.0	0.74	3.5	6.8	7	-3.2	379	230	4.8	decoy	455	1	0	0	P06732	172	1	0	0	107277.4	SCHPO	26S proteasome regulatory subunit rpn2	43101.5	HUMAN	Creatine kinase M-type
1066.8558	3	6.0	EDAKIEYDEVAVSHEASVR	EDAK(1051.5087)IEYDEVAVSHEASVR	MPFGNTHNK	2284.0859-M(Met-loss)PFGNTHNK	aleitner_M1012_005_26Syeast	89.7440	5.9	0.0	3.5	2.7	24	25	-2.7	644	505	5.3	decoy	171	1	0	0	P06732	1	1	0	0	107277.4	SCHPO	26S proteasome regulatory subunit rpn2	43101.5	HUMAN	Creatine kinase M-type
817.7679	3	-10.0	KKAQSGPDASAK	KK(1263.6758)AQSGPDASAK	GKHLASMQVR	GK(1324.6987)HLASMQVR	aleitner_M1012_005_26Syeast	66.2445	9.4	3.2	0.75	6.2	4.6	2	-4.8	2440	592	3.2	P36612	45	1	0	0	decoy	7	1	0	0	50060.6	SCHPO	26S protease regulatory subunit 4 homolog	28277.2	SCHPO	Probable proteasome subunit alpha type-4
907.4597	4	-8.6	YGVAKEDRGNSEETK	YGVAK(1944.0503)EDRGNSEETK	TMLVKAVANSTAANFIR	TMLVK(1819.8588)AVANSTAANFIR	aleitner_M1012_005_26Syeast	86.4487	6.3	1.5	0.75	0.1	43	47	-1.4	114	141	6.2	decoy	229	1	0	0	O74894	186	1	0	0	28277.2	SCHPO	Probable proteasome subunit alpha type-4	43553.4	SCHPO	26S protease regulatory subunit 6B homolog
564.8082	4	7.4	KAVQSGVSQR	1196.6037-KAVQSGVSQR	KAQSGPDASAK	K(1196.6513)AQSGPDASAK	aleitner_M1012_005_26Syeast	85.7053	6.8	2.1	0.75	-0.1	45	23	-1.1	81	59	6.9	decoy	1	1	0	0	P36612	45	1	0	0	34572.3	SCHPO	26S proteasome regulatory subunit rpn11	50060.6	SCHPO	26S protease regulatory subunit 4 homolog
609.3096	4	7.1	NKICDMK	NK(1525.7664)IC(Carbamidomethyl)DMK	QNLFVPTSDKEK	Q(Gln->pyro-Glu)NLFVPTSDK(1045.4936)EK	aleitner_M1012_005_26Syeast	86.6393	8.2	0.7	0.76	5.0	4.8	8	-2.1	293	233	3.2	decoy	186	1	0	0	P50524	44	1	0	0	34195.8	SCHPO	Ubiquitin carboxyl-terminal hydrolase 2	30899.5	SCHPO	26S proteasome regulatory subunit rpn12
1042.5181	3	2.7	DSYLIIDKLPSEYDSR	DSYLIIDK(1211.5823)LPSEYDSR	KGSFGGSGSYK	K(2051.0099)GSFGGSGSYK	aleitner_M1012_005_26Syeast	73.8893	8.9	2.8	0.76	5.8	4.8	5	-2.8	793	398	3.1	O14126	162	1	0	0	decoy	16	1	0	0	48836.2	SCHPO	26S protease regulatory subunit 6A	48836.2	SCHPO	26S protease regulatory subunit 6A
574.3132	4	-1.8	IKENQEK	IK(1405.7565)ENQEK	GDELLKGNIPGR	GDELLK(1025.5393)GNIPGR	aleitner_M1012_005_26Syeast	15.6720	6.5	0.7	2.3	3.4	15	10	-4.0	1335	406	3.1	O14126	72	1	0	0	decoy	119	1	0	0	48836.2	SCHPO	26S protease regulatory subunit 6A	48836.2	SCHPO	26S protease regulatory subunit 6A
657.7133	3	3.0	LTHEKSTMLEK	LTHEK(638.4367)STM(Oxidation)LEK	KIIK	K(1469.7436)IIK	aleitner_M1012_005_26Syeast	15.7461	3.5	0.0	5.0	3.5	5.0	1	-5.9	3349	584	2.1	O14126	64	1	0	0	decoy	423	1	0	0	48836.2	SCHPO	26S protease regulatory subunit 6A	48836.2	SCHPO	26S protease regulatory subunit 6A
865.7187	4	-6.9	EKSPAIIFIDELDAIGTKR	EK(1343.7119)SPAIIFIDELDAIGTKR	INKDMSNKIK	INK(2253.2256)DM(Oxidation)SNKIK	aleitner_M1012_005_26Syeast	92.2088	8.2	0.5	0.77	0.4	83	119	-0.2	119	183	7.8	O14126	277	1	0	0	decoy	312	1	0	0	48836.2	SCHPO	26S protease regulatory subunit 6A	47341.7	SCHPO	Probable 26S proteasome regulatory subunit rpn6
822.7397	3	-5.5	VLNKGDSGEMSLQK	VLNK(944.4603)GDSGEM(Oxidation)SLQK	KEFADR	Acetyl-K(1658.8185)EFADR	aleitner_M1012_005_26Syeast	22.2672	7.6	1.8	0.77	2.9	20	22	-3.3	1391	593	4.7	P41836	390	1	0	0	decoy	1	1	0	0	45069.7	SCHPO	26S protease regulatory subunit 8 homolog	27140.1	SCHPO	26S proteasome regulatory subunit rpn10
908.9745	4	-3.3	TLKAQFGEVPLVDLMVR	TLK(1716.8206)AQFGEVPLVDLMVR	EEPKSETLENFTR	EEPK(2053.1282)SETLENFTR	aleitner_M1012_005_26Syeast	84.6780	7.8	1.3	0.79	1.5	43	93	-1.7	329	478	6.3	decoy	238	1	0	0	O74762	880	1	0	0	48965.5	SCHPO	26S protease regulatory subunit 7 homolog	107277.4	SCHPO	26S proteasome regulatory subunit rpn2
989.1437	3	9.7	EKASKGSNDDEMK	EK(1510.7450)ASKGSNDDEM(Oxidation)K	ANGMPNELIDKR	ANGM(Oxidation)PNELIDK(1591.7036)R	aleitner_M1012_005_26Syeast	63.9893	6.2	0.5	1.3	0.8	44	60	-0.5	101	120	5.4	O74762	833	1	0	0	decoy	401	1	0	0	107277.4	SCHPO	26S proteasome regulatory subunit rpn2	48965.5	SCHPO	26S protease regulatory subunit 7 homolog
902.4729	4	8.4	ASKGSNDDEMKIDK	ASK(2053.1282)GSNDDEM(Oxidation)KIDK	TLKAQFGEVPLVDLMVR	TLK(1690.7720)AQFGEVPLVDLMVR	aleitner_M1012_005_26Syeast	65.8722	9.2	1.2	2.2	3.6	55	18	-2.4	1696	611	5.6	O74762	836	1	0	0	decoy	238	1	0	0	107277.4	SCHPO	26S proteasome regulatory subunit rpn2	48965.5	SCHPO	26S protease regulatory subunit 7 homolog
784.7222	3	-0.56	KGLVMTGEKDQSTNR	K(688.3102)GLVMTGEKDQSTNR	KMQE	K(1800.9040)M(Oxidation)QE	aleitner_M1012_005_26Syeast	46.1523	5.7	0.0	0.79	5.7	0.79	1	-0.6	77	42	7.4	decoy	119	1	0	0	O94444	240	1	0	0	27925.7	SCHPO	Probable proteasome subunit alpha type-3	27140.1	SCHPO	26S proteasome regulatory subunit rpn10
1031.8690	3	3.4	YKNRGTGSLIK	YK(1856.8761)NRGTGSLIK	MCSPSATLTHRTMTEK	1373.7667-M(Met-loss)C(Carbamidomethyl)SPSATLTHRTMTEK	aleitner_M1012_005_26Syeast	79.9612	10.2	2.9	0.80	3.6	41	13	0.7	235	90	6.6	decoy	216	1	0	0	Q10335	1	1	0	0	26404.3	SCHPO	Probable proteasome subunit alpha type-2	46680.8	SCHPO	Probable 26S proteasome regulatory subunit rpn7
673.6931	3	-6.1	MPFGNTHNK	1104.6291-M(Met-loss)PFGNTHNK	NKQSHILK	NK(1051.5087)QSHILK	aleitner_M1012_005_26Syeast	37.3783	5.5	2.0	0.80	0.8	14	13	-0.5	30	31	4.7	P06732	1	1	0	0	decoy	376	1	0	0	43101.5	HUMAN	Creatine kinase M-type	97999.6	SCHPO	26S proteasome regulatory subunit rpn1
601.0815	4	-9.0	KGLVMTGEK	K(1422.7970)GLVM(Oxidation)TGEK	VPDKLIDASTVK	VPDK(1115.5896)LIDASTVK	aleitner_M1012_005_26Syeast	55.7688	8.0	1.0	0.80	2.7	30	17	-2.4	990	307	5.3	decoy	119	1	0	0	O94517	57	1	0	0	27925.7	SCHPO	Probable proteasome subunit alpha type-3	26539.6	SCHPO	Probable proteasome subunit alpha type-1
636.0135	3	6.2	MSQARGFDR	969.5495-M(Met-loss)SQARGFDR	KTTDVLR	K(1073.5254)TTDVLR	aleitner_M1012_005_26Syeast	74.5945	5.0	0.5	2.5	0.3	53	25	-1.2	141	51	5.2	O94517	1	1	0	0	decoy	82	1	0	0	26539.6	SCHPO	Probable proteasome subunit alpha type-1	27925.7	SCHPO	Probable proteasome subunit alpha type-3
606.1051	4	8.3	TGPEKVLVSMKYK	TGPEK(925.5597)VLVSM(Oxidation)KYK	KASLLTR	K(1632.8797)ASLLTR	aleitner_M1012_005_26Syeast	33.2175	5.0	1.0	0.81	0.2	22	26	-3.3	251	206	4.8	decoy	208	1	0	0	Q9UUB6	223	1	0	0	26404.3	SCHPO	Probable proteasome subunit alpha type-2	34195.8	SCHPO	Ubiquitin carboxyl-terminal hydrolase 2
1066.8524	3	4.8	MSGYDRALSVFSPDGR	1424.7048-M(Oxidation)SGYDRALSVFSPDGR	GRKGSFGGSGSYK	GRK(1910.8833)GSFGGSGSYK	aleitner_M1012_005_26Syeast	98.5778	9.7	3.3	0.82	1.5	120	47	1.2	144	54	9.3	Q10329	1	1	0	0	decoy	16	1	0	0	28277.2	SCHPO	Probable proteasome subunit alpha type-4	48836.2	SCHPO	26S protease regulatory subunit 6A
670.6915	3	-8.3	GRKGSFGGSGSYK	GRK(722.4327)GSFGGSGSYK	KNVPK	K(1424.7048)NVPK	aleitner_M1012_005_26Syeast	42.0615	8.1	3.1	0.86	5.0	5.2	1	-2.8	486	110	5.2	decoy	16	1	0	0	Q10329	49	1	0	0	48836.2	SCHPO	26S protease regulatory subunit 6A	28277.2	SCHPO	Probable proteasome subunit alpha type-4
1019.2086	3	7.3	AKHDPMVAMIGFDVLSGAMR	AK(909.5284)HDPMVAMIGFDVLSGAMR	VVKGNQK	VVK(2283.1214)GNQK	aleitner_M1012_005_26Syeast	96.7257	14.5	3.1	0.86	11.4	3.6	1	-1.1	1134	598	6.3	decoy	7	1	0	0	O42931	422	1	0	0	43553.4	SCHPO	26S protease regulatory subunit 6B homolog	48965.5	SCHPO	26S protease regulatory subunit 7 homolog
652.0039	3	2.8	DGEIRAK	1165.5655-DGEIRAK	MPPKEDWEK	925.4869-M(Met-loss)PPKEDWEK	aleitner_M1012_005_26Syeast	85.0987	3.5	1.5	1.7	-1.2	48	37	-1.2	48	40	4.7	decoy	1	1	0	0	O42931	1	1	0	0	43553.4	SCHPO	26S protease regulatory subunit 6B homolog	48965.5	SCHPO	26S protease regulatory subunit 7 homolog
745.0493	3	-4.2	MMGINERK	1238.6619-MM(Oxidation)GINERK	KAVQSGVSQR	Acetyl-K(1131.5417)AVQSGVSQR	aleitner_M1012_005_26Syeast	80.6080	6.2	2.6	0.86	-0.1	76	15	-1.7	237	50	6.3	Q09841	1	1	0	0	decoy	1	1	0	0	29337.7	SCHPO	Probable proteasome subunit beta type-2	34572.3	SCHPO	26S proteasome regulatory subunit rpn11
745.0494	3	-4.1	MMGINERK	1238.6619-MM(Oxidation)GINERK	KAVQSGVSQR	Acetyl-K(1131.5417)AVQSGVSQR	aleitner_M1012_005_26Syeast	82.2585	3.5	1.1	7.4	0.4	49	16	-1.2	132	50	4.7	Q09841	1	1	0	0	decoy	1	1	0	0	29337.7	SCHPO	Probable proteasome subunit beta type-2	34572.3	SCHPO	26S proteasome regulatory subunit rpn11
586.3472	4	-5.8	LLATSKTTAQIKK	939.5178-LLATSKTTAQIKK	WKALER	WK(1539.9236)ALER	aleitner_M1012_005_26Syeast	57.0265	6.3	2.7	0.86	3.5	4.9	2	-4.8	884	497	2.8	decoy	1	1	0	0	O74894	14	1	0	0	51618.9	SCHPO	26S proteasome regulatory subunit rpn5	43553.4	SCHPO	26S protease regulatory subunit 6B homolog
551.2716	3	0.39	MIDDQR	874.4436-MIDDQR	SNLFEK	914.4168-SNLFEK	aleitner_M1012_005_26Syeast	31.0173	5.1	1.5	0.87	-0.2	26	20	-3.3	187	100	4.7	O42897	1	1	0	0	decoy	1	1	0	0	57346.7	SCHPO	Probable 26S proteasome regulatory subunit rpn3	28031.7	SCHPO	Probable proteasome subunit alpha type-7
445.4461	5	-5.3	KVIARLQSYDR	K(874.4436)VIARLQSYDR	SNLFEK	1485.8304-SNLFEK	aleitner_M1012_005_26Syeast	40.9843	6.7	1.5	5.6	3.2	57	10	-3.0	3379	426	3.5	O42897	152	1	0	0	decoy	1	1	0	0	57346.7	SCHPO	Probable 26S proteasome regulatory subunit rpn3	28031.7	SCHPO	Probable proteasome subunit alpha type-7
832.4209	3	-1.8	MMGINERK	1500.7719-MM(Oxidation)GINERK	GKAASARATEVMR	GK(1131.5417)AASARATEVM(Oxidation)R	aleitner_M1012_005_26Syeast	64.6432	5.1	0.3	0.88	0.3	31	36	-1.1	88	69	4.8	Q09841	1	1	0	0	decoy	51	1	0	0	29337.7	SCHPO	Probable proteasome subunit beta type-2	28031.7	SCHPO	Probable proteasome subunit alpha type-7
696.7153	3	0.46	MMGINERK	1109.6445-MMGINERK	KGGADVLKGK	KGGADVLK(1115.5467)GK	aleitner_M1012_005_26Syeast	54.0537	7.4	1.6	1.6	5.8	3.5	1	4.3	7.4	2	5.4	Q09841	1	1	0	0	decoy	49	1	0	0	29337.7	SCHPO	Probable proteasome subunit beta type-2	28031.7	SCHPO	Probable proteasome subunit alpha type-7
880.4498	3	-8.4	GKAASARATEVMR	GK(1291.6408)AASARATEVMR	NPKADPLDER	NPK(1484.7769)ADPLDER	aleitner_M1012_005_26Syeast	89.8415	6.1	1.3	0.88	3.0	6.3	8	-4.9	959	805	3.1	decoy	51	1	0	0	O74762	130	1	0	0	28031.7	SCHPO	Probable proteasome subunit alpha type-7	107277.4	SCHPO	26S proteasome regulatory subunit rpn2
1029.8726	3	1.9	AKHDPMVAMIGFDVLSGAMR	AK(925.5419)HDPMVAMIGFDVLSGAM(Oxidation)R	LLKMQR	LLK(2299.1163)MQR	aleitner_M1012_005_26Syeast	92.0377	8.7	0.5	0.89	5.6	4.8	4	-2.8	474	517	5.2	decoy	7	1	0	0	P36612	71	1	0	0	43553.4	SCHPO	26S protease regulatory subunit 6B homolog	50060.6	SCHPO	26S protease regulatory subunit 4 homolog
786.7363	3	3.4	QKVYSPSFLEFDDK	QK(655.3541)VYSPSFLEFDDK	DQKK	DQK(1839.8931)K	aleitner_M1012_005_26Syeast	89.0277	5.7	0.0	2.1	5.7	2.1	1	-5.9	1726	821	2.1	decoy	107	1	0	0	P36612	25	1	0	0	43553.4	SCHPO	26S protease regulatory subunit 6B homolog	50060.6	SCHPO	26S protease regulatory subunit 4 homolog
544.0846	4	-7.0	KVADLKK	K(1371.8126)VADLKK	VFITQKSGKVK	VFITQK(938.5801)SGKVK	aleitner_M1012_005_26Syeast	35.0650	7.4	0.8	0.90	1.8	32	28	-2.4	477	237	5.6	O74445	372	1	0	0	decoy	251	1	0	0	43608.7	SCHPO	Probable 26S protease subunit rpt4	28277.2	SCHPO	Probable proteasome subunit alpha type-4
556.3192	4	7.2	LKPQDER	LK(1336.7602)PQDER	KLLDEGANLVK	K(1022.5397)LLDEGANLVK	aleitner_M1012_005_26Syeast	13.1341	9.6	3.0	0.90	6.6	4.9	1	-5.0	3481	719	3.0	P36612	93	1	0	0	decoy	28	1	0	0	50060.6	SCHPO	26S protease regulatory subunit 4 homolog	46680.8	SCHPO	Probable 26S proteasome regulatory subunit rpn7
719.3875	3	-8.8	KKAQSGPDASAK	KK(968.5291)AQSGPDASAK	VKENVSR	VK(1324.6987)ENVSR	aleitner_M1012_005_26Syeast	99.0473	7.4	1.9	5.1	0.6	219	46	-1.2	591	124	6.8	P36612	45	1	0	0	decoy	320	1	0	0	50060.6	SCHPO	26S protease regulatory subunit 4 homolog	46680.8	SCHPO	Probable 26S proteasome regulatory subunit rpn7
574.3148	4	2.7	KLEGTIDYQK	K(1099.5947)LEGTIDYQK	KGLVMTGEK	K(1331.6973)GLVMTGEK	aleitner_M1012_005_26Syeast	60.4192	6.2	2.0	0.91	-0.1	53	40	-1.7	150	125	6.3	O74445	378	1	0	0	decoy	119	1	0	0	43608.7	SCHPO	Probable 26S protease subunit rpt4	27925.7	SCHPO	Probable proteasome subunit alpha type-3
1035.1946	3	-1.6	MSQARGFDRTITVFSPEGR	948.5029-MSQARGFDRTITVFSPEGR	TKSPHGGK	TK(2292.1321)SPHGGK	aleitner_M1012_005_26Syeast	82.6388	11.0	1.8	0.92	5.7	19	9	-2.2	1722	482	5.8	O94517	1	1	0	0	decoy	139	1	0	0	26539.6	SCHPO	Probable proteasome subunit alpha type-1	43101.5	HUMAN	Creatine kinase M-type
757.4010	3	7.7	MSQARGFDR	1186.6710-M(Oxidation)SQARGFDR	KFDSRVGIK	K(1220.5608)FDSRVGIK	aleitner_M1012_005_26Syeast	84.9675	3.2	0.2	3.1	-1.8	95	60	-3.0	217	132	5.0	O94517	1	1	0	0	decoy	308	1	0	0	26539.6	SCHPO	Probable proteasome subunit alpha type-1	43101.5	HUMAN	Creatine kinase M-type
686.8520	4	-2.3	VLNKGDSGEMSLQK	VLNK(1222.6346)GDSGEM(Oxidation)SLQK	KSGERYFAK	K(1658.8185)SGERYFAK	aleitner_M1012_005_26Syeast	77.9340	4.5	1.5	0.92	1.4	8.4	13	-4.9	753	707	3.1	P41836	390	1	0	0	decoy	31	1	0	0	45069.7	SCHPO	26S protease regulatory subunit 8 homolog	51618.9	SCHPO	26S proteasome regulatory subunit rpn5
1058.8827	3	-3.0	RLSSCMKESNIDTNHK	RLSSC(Carbamidomethyl)MK(1254.7370)ESNIDTNHK	TMGKNKVLVK	TMGK(2056.9670)NKVLVK	aleitner_M1012_005_26Syeast	83.8917	8.2	1.2	2.5	2.6	57	64	0.3	205	239	7.7	decoy	426	1	0	0	P41836	78	1	0	0	51618.9	SCHPO	26S proteasome regulatory subunit rpn5	45069.7	SCHPO	26S protease regulatory subunit 8 homolog
617.3477	3	-1.7	NIKVIMATNR	NIK(674.3752)VIM(Oxidation)ATNR	YAKR	YAK(1312.7173)R	aleitner_M1012_005_26Syeast	59.5140	5.1	0.0	2.6	5.1	2.6	1	-5.9	2540	639	2.1	P41836	287	1	0	0	decoy	419	1	0	0	45069.7	SCHPO	26S protease regulatory subunit 8 homolog	51618.9	SCHPO	26S proteasome regulatory subunit rpn5
677.1025	4	2.5	KLEGTIDYQK	K(1510.7450)LEGTIDYQK	ANGMPNELIDKR	ANGM(Oxidation)PNELIDK(1331.6973)R	aleitner_M1012_005_26Syeast	75.2208	9.4	2.1	0.92	3.5	26	7	0.0	192	75	5.9	O74445	378	1	0	0	decoy	401	1	0	0	43608.7	SCHPO	Probable 26S protease subunit rpt4	48965.5	SCHPO	26S protease regulatory subunit 7 homolog
1114.5348	3	5.6	IKAGMDNGGHYGMTCPR	IK(1476.7460)AGMDNGGHYGMTC(Carbamidomethyl)PR	MSERDTALEKYK	2001.8859-M(Met-loss)SERDTALEKYK	aleitner_M1012_005_26Syeast	83.3217	9.9	1.9	1.7	2.0	181	67	-0.1	631	211	7.9	decoy	172	1	0	0	O74445	1	1	0	0	48965.5	SCHPO	26S protease regulatory subunit 7 homolog	43608.7	SCHPO	Probable 26S protease subunit rpt4
600.4991	5	-9.0	MVILNKDGMER	M(Oxidation)VILNK(1676.8331)DGMER	MFGEKGIASIDDIK	M(Oxidation)FGEK(1458.7211)GIASIDDIK	aleitner_M1012_005_26Syeast	45.8375	9.3	2.0	0.93	1.5	84	56	-0.2	225	153	7.8	O43063	205	1	0	0	decoy	153	1	0	0	24564.3	SCHPO	Probable proteasome subunit beta type-1	48965.5	SCHPO	26S protease regulatory subunit 7 homolog
1153.9615	3	5.3	KLVRQPTYDIAER	K(1870.9710)LVRQPTYDIAER	MATTVKDTMNVDINAIK	1725.9414-M(Met-loss)ATTVKDTMNVDINAIK	aleitner_M1012_005_26Syeast	92.0990	6.8	0.1	0.94	3.0	13	15	-4.2	1858	1044	3.8	decoy	129	1	0	0	O43063	1	1	0	0	48965.5	SCHPO	26S protease regulatory subunit 7 homolog	24564.3	SCHPO	Probable proteasome subunit beta type-1
457.7640	4	-4.6	SKVNITTLGK	SK(767.4065)VNITTLGK	KEEPK	K(1197.6969)EEPK	aleitner_M1012_005_26Syeast	38.3037	6.0	1.2	0.93	3.3	5.5	2	0.4	36	19	8.0	decoy	175	1	0	0	O74762	876	1	0	0	28277.2	SCHPO	Probable proteasome subunit alpha type-4	107277.4	SCHPO	26S proteasome regulatory subunit rpn2
752.6926	3	8.1	ASKGSNDDEMK	ASK(1074.5346)GSNDDEMK	YGVAKEDR	YGVAK(1318.5711)EDR	aleitner_M1012_005_26Syeast	81.5927	8.6	1.9	1.0	5.5	5.7	4	-2.8	578	227	5.2	O74762	836	1	0	0	decoy	229	1	0	0	107277.4	SCHPO	26S proteasome regulatory subunit rpn2	28277.2	SCHPO	Probable proteasome subunit alpha type-4
1038.2542	4	-9.8	ASKGSNDDEMKIDK	ASK(2596.3245)GSNDDEM(Oxidation)KIDK	TLTQSERKELNVGIYSGAEHAR	TLTQSERK(1690.7720)ELNVGIYSGAEHAR	aleitner_M1012_005_26Syeast	54.3350	7.0	2.5	1.9	0.2	206	115	-1.2	542	277	6.8	O74762	836	1	0	0	decoy	43	1	0	0	107277.4	SCHPO	26S proteasome regulatory subunit rpn2	28277.2	SCHPO	Probable proteasome subunit alpha type-4
503.0614	5	-2.3	KALSSLK	K(1764.8067)ALSSLK	QKGASNGEEFLGHDR	Q(Gln->pyro-Glu)K(883.5379)GASNGEEFLGHDR	aleitner_M1012_005_26Syeast	31.3195	6.0	1.5	0.94	2.8	10	7	-0.6	127	95	3.2	Q9P7S2	244	1	0	0	decoy	483	1	0	0	47341.7	SCHPO	Probable 26S proteasome regulatory subunit rpn6	57346.7	SCHPO	Probable 26S proteasome regulatory subunit rpn3
535.2632	3	8.9	KEFADR	K(838.3717)EFADR	MFMTR	902.4498-MFM(Oxidation)TR	aleitner_M1012_005_26Syeast	13.8299	5.1	2.0	0.96	-1.2	61	28	-1.2	61	30	8.4	decoy	1	1	0	0	Q9UT97	1	1	0	0	27140.1	SCHPO	26S proteasome regulatory subunit rpn10	27573.3	SCHPO	Probable proteasome subunit alpha type-5
618.8224	4	-0.99	HKTDLNHENLK	HK(1123.5734)TDLNHENLK	RPRSEDAR	1485.7576-RPRSEDAR	aleitner_M1012_005_26Syeast	25.7458	7.9	0.4	0.97	7.5	1.2	1	-5.0	1707	739	0.4	P06732	107	1	0	0	decoy	1	1	0	0	43101.5	HUMAN	Creatine kinase M-type	57346.7	SCHPO	Probable 26S proteasome regulatory subunit rpn3
931.8174	3	-7.7	MGSKKLELTEVK	M(Oxidation)GSK(1414.6980)KLELTEVK	TKDEGGPAGGLYI	TK(1515.8218)DEGGPAGGLYI	aleitner_M1012_005_26Syeast	92.4363	6.0	0.6	0.98	1.3	24	19	-3.3	567	472	4.7	decoy	164	1	0	0	P36612	437	1	0	0	45069.7	SCHPO	26S protease regulatory subunit 8 homolog	50060.6	SCHPO	26S protease regulatory subunit 4 homolog
395.4249	5	-3.6	MSSKDISSK	M(Met-loss+Acetyl)SSK(1079.6451)DISSK	KARDIALR	K(1030.5183)ARDIALR	aleitner_M1012_005_26Syeast	18.5197	11.0	2.2	0.99	7.0	14	8	-4.0	20454	866	4.0	P87048	4	1	0	0	decoy	198	1	0	0	97999.6	SCHPO	26S proteasome regulatory subunit rpn1	26539.6	SCHPO	Probable proteasome subunit alpha type-1
978.2086	3	-4.8	QIQPKTFANLVSSTLYEKR	QIQPK(709.4123)TFANLVSSTLYEKR	AVQVR	2360.2740-AVQVR	aleitner_M1012_005_26Syeast	60.4620	6.2	0.1	1.0	3.1	8.0	9	-1.7	194	191	6.3	Q9Y7T8	85	1	0	0	decoy	1	1	0	0	22661.1	SCHPO	Probable proteasome subunit beta type-3	28277.2	SCHPO	Probable proteasome subunit alpha type-4
550.2818	5	-3.2	YKVNLYK	YK(1819.8588)VNLYK	YGVAKEDRGNSEETK	YGVAK(1064.5906)EDRGNSEETK	aleitner_M1012_005_26Syeast	62.9468	4.3	0.6	1.5	2.8	4.4	4	-5.3	1678	992	1.5	Q9Y7T8	70	1	0	0	decoy	229	1	0	0	22661.1	SCHPO	Probable proteasome subunit beta type-3	28277.2	SCHPO	Probable proteasome subunit alpha type-4
697.3448	4	0.74	KYDKTEDDIK	K(1531.7341)YDKTEDDIK	SMNWKATLGNEK	SM(Oxidation)NWK(1391.6820)ATLGNEK	aleitner_M1012_005_26Syeast	87.1982	5.7	2.5	1.0	0.4	46	48	-2.7	419	337	5.3	O74445	38	1	0	0	decoy	103	1	0	0	43608.7	SCHPO	Probable 26S protease subunit rpt4	29220.2	SCHPO	Probable proteasome subunit beta type-7
913.0830	3	-2.2	ASKGSNDDEMKIDK	ASK(1183.5292)GSNDDEM(Oxidation)KIDK	CVDPERDR	1690.7720-C(Carbamidomethyl)VDPERDR	aleitner_M1012_005_26Syeast	47.2435	8.9	2.1	1.0	5.8	6.2	2	-4.9	3050	921	3.1	O74762	836	1	0	0	decoy	1	1	0	0	107277.4	SCHPO	26S proteasome regulatory subunit rpn2	34195.8	SCHPO	Ubiquitin carboxyl-terminal hydrolase 2
618.3395	4	3.0	IDKKTTEEK	IDK(1378.7344)KTTEEK	IGVLKPEGDADK	IGVLK(1228.6551)PEGDADK	aleitner_M1012_005_26Syeast	53.0030	6.1	0.1	1.6	1.4	34	16	-3.3	727	272	4.7	O74762	847	1	0	0	decoy	68	1	0	0	107277.4	SCHPO	26S proteasome regulatory subunit rpn2	34195.8	SCHPO	Ubiquitin carboxyl-terminal hydrolase 2
913.0852	3	0.26	ASKGSNDDEMKIDK	ASK(1183.5292)GSNDDEM(Oxidation)KIDK	CVDPERDR	1690.7720-C(Carbamidomethyl)VDPERDR	aleitner_M1012_005_26Syeast	47.8192	7.2	0.0	5.5	0.8	199	91	-1.7	810	317	6.4	O74762	836	1	0	0	decoy	1	1	0	0	107277.4	SCHPO	26S proteasome regulatory subunit rpn2	34195.8	SCHPO	Ubiquitin carboxyl-terminal hydrolase 2
724.3538	4	-5.3	KQNEPTSPDLEK	K(1508.7181)QNEPTSPDLEK	MKSLSEQYTER	MK(1522.7515)SLSEQYTER	aleitner_M1012_005_26Syeast	45.2100	9.8	1.6	1.0	6.6	5.8	3	-4.8	2553	873	3.2	decoy	779	1	0	0	P41878	248	1	0	0	107277.4	SCHPO	26S proteasome regulatory subunit rpn2	34572.3	SCHPO	26S proteasome regulatory subunit rpn11
598.3265	3	1.3	NYVPADLSAK	715.4051-NYVPADLSAK	RMKK	RM(Oxidation)K(1214.6183)K	aleitner_M1012_005_26Syeast	13.9933	6.8	2.3	1.1	4.5	4.2	1	-1.5	159	100	4.9	decoy	1	1	0	0	O94444	133	1	0	0	47341.7	SCHPO	Probable 26S proteasome regulatory subunit rpn6	27140.1	SCHPO	26S proteasome regulatory subunit rpn10
591.9767	3	-6.8	RPRSEDAR	787.4150-RPRSEDAR	MATTVK	1123.5734-MATTVK	aleitner_M1012_005_26Syeast	36.5878	6.5	0.3	1.1	3.4	7.5	10	-6.4	3685	792	3.1	decoy	1	1	0	0	O43063	1	1	0	0	57346.7	SCHPO	Probable 26S proteasome regulatory subunit rpn3	24564.3	SCHPO	Probable proteasome subunit beta type-1
497.8710	5	-3.1	KYYSFDNSLK	K(1220.7129)YYSFDNSLK	NIEKVAVIR	Acetyl-NIEK(1401.6816)VAVIR	aleitner_M1012_005_26Syeast	26.7638	9.8	4.0	1.1	3.0	63	19	-1.2	776	160	6.8	O42897	84	1	0	0	decoy	4	1	0	0	57346.7	SCHPO	Probable 26S proteasome regulatory subunit rpn3	29337.7	SCHPO	Probable proteasome subunit beta type-2
1451.0984	3	-6.9	SLGKEPDNTKFEDLLEVER	SLGKEPDNTK(2132.1915)FEDLLEVER	KIEIPLPNEVGRMEILK	K(2356.1798)IEIPLPNEVGRM(Oxidation)EILK	aleitner_M1012_005_26Syeast	63.7508	7.7	2.1	1.1	3.0	22	20	-2.3	644	719	4.7	decoy	70	1	0	0	O74445	297	1	0	0	27140.1	SCHPO	26S proteasome regulatory subunit rpn10	43608.7	SCHPO	Probable 26S protease subunit rpt4
792.7501	3	-2.0	VQDINKLDQGALTDR	VQDINK(690.3588)LDQGALTDR	KYDK	K(1822.9425)YDK	aleitner_M1012_005_26Syeast	81.9990	9.0	0.0	1.1	9.0	1.1	1	-4.8	4117	665	3.2	decoy	290	1	0	0	O74445	38	1	0	0	57346.7	SCHPO	Probable 26S proteasome regulatory subunit rpn3	43608.7	SCHPO	Probable 26S protease subunit rpt4
691.1100	4	1.2	ASQAAATKGAEIDTR	ASQAAATK(1271.6544)GAEIDTR	MKDAVKEAAR	M(Oxidation)K(1626.8213)DAVKEAAR	aleitner_M1012_005_26Syeast	92.2233	7.0	2.8	1.1	0.4	54	41	0.2	60	45	6.6	decoy	196	1	0	0	O59770	186	1	0	0	29220.2	SCHPO	Probable proteasome subunit beta type-7	28031.7	SCHPO	Probable proteasome subunit alpha type-7
503.2816	5	-3.7	KRVIEHNIR	K(1347.6922)RVIEHNIR	SSDLKAVFESK	SSDLK(1301.7568)AVFESK	aleitner_M1012_005_26Syeast	52.3488	6.8	1.9	1.1	1.5	45	30	-1.6	390	204	6.4	Q9UTM3	338	1	0	0	decoy	85	1	0	0	51618.9	SCHPO	26S proteasome regulatory subunit rpn5	30899.5	SCHPO	26S proteasome regulatory subunit rpn12
628.8530	4	0.79	KRVIEHNIR	K(1347.6922)RVIEHNIR	SSDLKAVFESK	SSDLK(1301.7568)AVFESK	aleitner_M1012_005_26Syeast	53.2692	4.4	0.6	1.7	-1.8	180	84	-1.8	180	85	6.2	Q9UTM3	338	1	0	0	decoy	85	1	0	0	51618.9	SCHPO	26S proteasome regulatory subunit rpn5	30899.5	SCHPO	26S proteasome regulatory subunit rpn12
708.1180	4	4.2	RPRSEDARQMR	1427.7256-RPRSEDARQMR	SQDISINGNSKK	SQDISINGNSK(1538.7736)K	aleitner_M1012_005_26Syeast	90.1385	6.2	0.1	1.1	4.0	4.6	7	-4.7	1200	793	3.3	decoy	1	1	0	0	O74762	875	1	0	0	57346.7	SCHPO	Probable 26S proteasome regulatory subunit rpn3	107277.4	SCHPO	26S proteasome regulatory subunit rpn2
804.4229	3	-0.79	LMVEMEKKLEK	LM(Oxidation)VEMEK(1017.5131)KLEK	MGTDLVGYR	1530.8037-M(Met-loss)GTDLVGYR	aleitner_M1012_005_26Syeast	85.9932	11.0	0.8	1.1	8.9	3.0	3	-3.7	993	714	4.3	P06732	365	1	0	0	decoy	1	1	0	0	43101.5	HUMAN	Creatine kinase M-type	30111.1	SCHPO	Probable proteasome subunit alpha type-6
798.7754	3	6.4	GGVHVKLAHLSK	GGVHVK(1148.5536)LAHLSK	MGTDLVGYR	1382.8034-MGTDLVGYR	aleitner_M1012_005_26Syeast	45.2325	6.1	0.9	3.5	1.4	47	20	-3.3	615	299	4.7	P06732	298	1	0	0	decoy	1	1	0	0	43101.5	HUMAN	Creatine kinase M-type	30111.1	SCHPO	Probable proteasome subunit alpha type-6
522.7745	4	-5.1	MFTKMFGEK	M(Oxidation)FTK(953.5546)MFGEK	VLVDKSR	VLVDK(1271.5930)SR	aleitner_M1012_005_26Syeast	12.6062	6.7	1.7	1.2	2.0	29	21	-1.2	256	118	4.7	decoy	148	1	0	0	O94579	88	1	0	0	48965.5	SCHPO	26S protease regulatory subunit 7 homolog	26404.3	SCHPO	Probable proteasome subunit alpha type-2
588.5316	4	5.1	DEKYTLYDQNDTK	DEK(718.3538)YTLYDQNDTK	FDATK	1769.7996-FDATK	aleitner_M1012_005_26Syeast	89.0400	6.2	3.0	1.2	3.0	8.5	4	-4.9	1104	687	3.2	O14250	220	1	0	0	decoy	1	1	0	0	30111.1	SCHPO	Probable proteasome subunit alpha type-6	46680.8	SCHPO	Probable 26S proteasome regulatory subunit rpn7
624.5969	4	0.040	EKVAFILDQVR	EK(1177.6132)VAFILDQVR	SRKLEFFN	SRK(1454.8133)LEFFN	aleitner_M1012_005_26Syeast	57.9350	6.1	1.4	1.2	-0.2	56	54	-1.7	141	139	6.3	Q9UTM3	170	1	0	0	decoy	404	1	0	0	51618.9	SCHPO	26S proteasome regulatory subunit rpn5	46680.8	SCHPO	Probable 26S proteasome regulatory subunit rpn7
541.5466	4	9.3	FDATKIAGYDSK	847.4916-FDATKIAGYDSK	KHGQLK	K(1452.7137)HGQLK	aleitner_M1012_005_26Syeast	46.2125	6.0	0.2	2.0	2.9	17	8	-4.9	4165	518	3.1	decoy	1	1	0	0	Q9UTM3	81	1	0	0	46680.8	SCHPO	Probable 26S proteasome regulatory subunit rpn7	51618.9	SCHPO	26S proteasome regulatory subunit rpn5
579.8126	4	-5.2	MSERDTALEK	1267.7136-M(Met-loss)SERDTALEK	NGKDGLAKSIK	NGK(1185.5877)DGLAKSIK	aleitner_M1012_005_26Syeast	26.0672	5.1	0.4	1.2	0.4	41	26	-3.3	663	230	4.7	O74445	1	1	0	0	decoy	63	1	0	0	43608.7	SCHPO	Probable 26S protease subunit rpt4	43101.5	HUMAN	Creatine kinase M-type
778.6530	4	2.6	RMVFLLHDDYKGQVNDTLEK	RMVFLLHDDYK(690.3588)GQVNDTLEK	KYDK	K(2558.2839)YDK	aleitner_M1012_005_26Syeast	67.1065	6.4	0.0	1.4	6.4	1.4	1	-3.7	1474	548	4.3	decoy	293	1	0	0	O74445	38	1	0	0	43101.5	HUMAN	Creatine kinase M-type	43608.7	SCHPO	Probable 26S protease subunit rpt4
964.4854	3	-8.6	MSERDTALEK	1695.9043-M(Oxidation)SERDTALEK	GQVNDTLEKLLSNK	GQVNDTLEK(1332.6231)LLSNK	aleitner_M1012_005_26Syeast	74.2125	6.8	0.4	8.5	-0.1	370	146	-1.1	639	234	6.9	O74445	1	1	0	0	decoy	302	1	0	0	43608.7	SCHPO	Probable 26S protease subunit rpt4	43101.5	HUMAN	Creatine kinase M-type
485.2693	3	-0.25	KLEFFN	K(656.3745)LEFFN	MATTVK	934.4800-M(Met-loss)ATTVK	aleitner_M1012_005_26Syeast	26.3933	9.8	2.0	1.2	7.8	2.7	1	1.9	29	10	7.3	decoy	404	1	0	0	O43063	1	1	0	0	46680.8	SCHPO	Probable 26S proteasome regulatory subunit rpn7	24564.3	SCHPO	Probable proteasome subunit beta type-1
657.3754	3	8.1	KGSFGGSGSYK	K(895.5743)GSFGGSGSYK	IKLISGK	IK(1211.5823)LISGK	aleitner_M1012_005_26Syeast	55.6738	6.6	2.1	1.2	3.5	7.7	6	-2.8	325	124	5.2	decoy	16	1	0	0	Q9US13	127	1	0	0	48836.2	SCHPO	26S protease regulatory subunit 6A	43457.6	SCHPO	Probable 26S proteasome regulatory subunit rpn9
820.7380	3	6.7	AKADYAQYYR	AK(1211.5823)ADYAQYYR	KGSFGGSGSYK	K(1385.6616)GSFGGSGSYK	aleitner_M1012_005_26Syeast	86.9390	7.5	2.2	2.3	4.4	12	12	-4.9	1446	810	3.1	Q9US13	172	1	0	0	decoy	16	1	0	0	43457.6	SCHPO	Probable 26S proteasome regulatory subunit rpn9	48836.2	SCHPO	26S protease regulatory subunit 6A
489.7585	4	-3.2	MSRSYDSR	1085.6121-M(Met-loss)SRSYDSR	KPYATQIK	K(1007.4672)PYATQIK	aleitner_M1012_005_26Syeast	35.3263	5.2	1.5	1.2	-1.2	111	78	-1.6	147	92	6.4	Q09682	1	1	0	0	decoy	206	1	0	0	27925.7	SCHPO	Probable proteasome subunit alpha type-3	26539.6	SCHPO	Probable proteasome subunit alpha type-1
799.9064	4	2.7	KEDSSPCGYIIR	K(1771.9113)EDSSPC(Carbamidomethyl)GYIIR	SGNMCVVFVPGKLAR	SGNMC(Carbamidomethyl)VVFVPGK(1561.7446)LAR	aleitner_M1012_005_26Syeast	77.4233	7.8	0.1	1.2	5.0	7.1	16	-2.5	755	499	2.8	O74762	296	1	0	0	decoy	183	1	0	0	107277.4	SCHPO	26S proteasome regulatory subunit rpn2	25082.6	SCHPO	Probable proteasome subunit beta type-6
586.3146	4	9.7	FLHDKNSDYK	FLHDK(1075.6026)NSDYK	YKGRSSLK	YK(1403.6721)GRSSLK	aleitner_M1012_005_26Syeast	73.5818	7.7	1.2	2.1	4.5	17	2	-4.8	7761	828	3.2	O74762	102	1	0	0	decoy	44	1	0	0	107277.4	SCHPO	26S proteasome regulatory subunit rpn2	25082.6	SCHPO	Probable proteasome subunit beta type-6
484.7598	4	-5.6	ARITISLDFMK	625.3145-ARITISLDFM(Oxidation)K	MPPK	1447.7745-M(Oxidation)PPK	aleitner_M1012_005_26Syeast	24.6153	7.5	1.6	1.2	5.9	3.3	1	-6.4	5726	943	1.6	decoy	1	1	0	0	O42931	1	1	0	0	26539.6	SCHPO	Probable proteasome subunit alpha type-1	48965.5	SCHPO	26S protease regulatory subunit 7 homolog
750.6237	4	-8.7	VTLETKMVDETAPVK	VTLETK(1338.6166)MVDETAPVK	MPPKEDWEK	Acetyl-MPPK(1797.9434)EDWEK	aleitner_M1012_005_26Syeast	52.3852	6.2	1.7	1.5	-0.1	117	95	-1.7	354	306	6.3	decoy	17	1	0	0	O42931	4	1	0	0	26539.6	SCHPO	Probable proteasome subunit alpha type-1	48965.5	SCHPO	26S protease regulatory subunit 7 homolog
529.7902	4	-1.9	GKGGCEIKVPDTR	GK(699.4167)GGC(Carbamidomethyl)EIKVPDTR	KVTSK	K(1553.7872)VTSK	aleitner_M1012_005_26Syeast	29.3340	4.0	0.0	1.2	0.9	12	20	-0.7	37	46	5.2	decoy	294	1	0	0	Q09682	50	1	0	0	48965.5	SCHPO	26S protease regulatory subunit 7 homolog	27925.7	SCHPO	Probable proteasome subunit alpha type-3
603.3231	3	-6.0	NKICDMK	NK(883.5379)IC(Carbamidomethyl)DM(Oxidation)K	KALSSLK	K(1061.4886)ALSSLK	aleitner_M1012_005_26Syeast	56.3543	3.0	0.8	1.3	-1.7	42	37	-3.3	139	126	4.7	decoy	186	1	0	0	Q9P7S2	244	1	0	0	34195.8	SCHPO	Ubiquitin carboxyl-terminal hydrolase 2	47341.7	SCHPO	Probable 26S proteasome regulatory subunit rpn6
1168.5691	3	-7.4	NYVPADLSAKK	2298.0661-NYVPADLSAKK	AVYMGLKAFESCSNDEALR	AVYMGLK(1342.7133)AFESC(Carbamidomethyl)SNDEALR	aleitner_M1012_005_26Syeast	97.6127	11.7	3.7	1.3	4.2	87	26	-0.1	973	313	7.5	decoy	1	1	0	0	Q9US13	86	1	0	0	47341.7	SCHPO	Probable 26S proteasome regulatory subunit rpn6	43457.6	SCHPO	Probable 26S proteasome regulatory subunit rpn9
977.8141	3	-5.5	MSSKDISSK	1932.9615-M(Oxidation)SSKDISSK	FMQLGTREGDGVTEKK	FMQLGTREGDGVTEK(1135.5431)K	aleitner_M1012_005_26Syeast	95.5508	7.7	2.6	1.3	5.1	5.6	3	-4.2	1035	799	3.2	P87048	1	1	0	0	decoy	209	1	0	0	97999.6	SCHPO	26S proteasome regulatory subunit rpn1	43553.4	SCHPO	26S protease regulatory subunit 6B homolog
768.1295	4	0.23	KQMSYMLAR	K(1941.9255)QMSYMLAR	YEMARNFSLADSTKR	YEM(Oxidation)ARNFSLADSTK(1264.6308)R	aleitner_M1012_005_26Syeast	98.4408	7.3	1.2	1.3	-0.2	159	91	-0.5	192	126	7.5	P87048	294	1	0	0	decoy	64	1	0	0	97999.6	SCHPO	26S proteasome regulatory subunit rpn1	27573.3	SCHPO	Probable proteasome subunit alpha type-5
972.4838	3	-9.4	MQESVKVFESDFDR	MQESVK(1198.6744)VFESDFDR	RLMSKVAEK	RLMSK(1853.8506)VAEK	aleitner_M1012_005_26Syeast	91.8227	6.5	0.8	1.3	5.0	3.6	3	-2.2	416	320	3.6	decoy	249	1	0	0	O14250	111	1	0	0	43553.4	SCHPO	26S protease regulatory subunit 6B homolog	30111.1	SCHPO	Probable proteasome subunit alpha type-6
701.4190	3	-7.6	LDPADAKHVIK	LDPADAK(895.5743)HVIK	IKLISGK	IK(1343.7449)LISGK	aleitner_M1012_005_26Syeast	58.7933	3.0	1.1	1.3	1.4	4.2	3	-0.1	12	11	7.9	decoy	168	1	0	0	Q9US13	127	1	0	0	29337.7	SCHPO	Probable proteasome subunit beta type-2	43457.6	SCHPO	Probable 26S proteasome regulatory subunit rpn9
492.5932	3	-8.4	KGGADVLK	K(688.3102)GGADVLK	KMQE	K(924.5280)M(Oxidation)QE	aleitner_M1012_005_26Syeast	17.8582	9.1	0.5	1.3	6.0	8.3	3	-4.9	5141	381	3.1	decoy	42	1	0	0	O94444	240	1	0	0	28031.7	SCHPO	Probable proteasome subunit alpha type-7	27140.1	SCHPO	26S proteasome regulatory subunit rpn10
465.7595	4	2.2	KKQQR	K(1172.5860)KQQR	EDCKSLKR	EDC(Carbamidomethyl)K(824.4868)SLKR	aleitner_M1012_005_26Syeast	38.2682	8.0	1.7	1.4	1.8	65	16	1.3	89	28	6.2	decoy	117	1	0	0	O74894	35	1	0	0	47341.7	SCHPO	Probable 26S proteasome regulatory subunit rpn6	43553.4	SCHPO	26S protease regulatory subunit 6B homolog
850.8068	3	-3.6	NESIFKGPIQQDPRR	Acetyl-NESIFK(723.4643)GPIQQDPRR	KVIAR	K(1964.0116)VIAR	aleitner_M1012_005_26Syeast	56.4050	8.2	1.5	1.4	2.6	30	23	0.3	107	92	7.7	decoy	6	1	0	0	O42897	152	1	0	0	27573.3	SCHPO	Probable proteasome subunit alpha type-5	57346.7	SCHPO	Probable 26S proteasome regulatory subunit rpn3
551.0466	4	-7.6	NYVPADLSAK	1123.6237-NYVPADLSAK	DQKKDKPK	DQK(1214.6183)KDKPK	aleitner_M1012_005_26Syeast	22.0037	5.5	0.2	1.4	3.9	3.9	8	-6.4	2855	908	1.6	decoy	1	1	0	0	P36612	25	1	0	0	47341.7	SCHPO	Probable 26S proteasome regulatory subunit rpn6	50060.6	SCHPO	26S protease regulatory subunit 4 homolog
905.7822	3	-8.5	SHSEEDRINKDMSNK	SHSEEDRINK(925.5419)DMSNK	LLKMQR	LLK(1926.8742)MQR	aleitner_M1012_005_26Syeast	74.5210	5.6	0.0	7.4	5.6	7.4	1	-3.8	1521	590	3.6	decoy	312	1	0	0	P36612	71	1	0	0	47341.7	SCHPO	Probable 26S proteasome regulatory subunit rpn6	50060.6	SCHPO	26S protease regulatory subunit 4 homolog
702.6915	3	-5.4	MEQKPEVDYSEK	754.4337-M(Met-loss)EQKPEVDYSEK	EKGKR	EKGK(1488.6984)R	aleitner_M1012_005_26Syeast	19.7308	5.1	0.9	1.4	4.1	2.8	2	-5.9	2939	575	2.1	Q9UTM3	1	1	0	0	decoy	291	1	0	0	51618.9	SCHPO	26S proteasome regulatory subunit rpn5	51618.9	SCHPO	26S proteasome regulatory subunit rpn5
572.2975	4	1.2	MNSIVSK	1507.7527-MNSIVSK	QKCYILKMDR	QK(915.4736)C(Carbamidomethyl)YILKM(Oxidation)DR	aleitner_M1012_005_26Syeast	86.6863	4.8	1.8	1.4	0.0	32	26	0.0	32	27	4.8	P30655	1	1	0	0	decoy	395	1	0	0	29987.0	SCHPO	Probable proteasome subunit beta type-5	50060.6	SCHPO	26S protease regulatory subunit 4 homolog
818.7471	3	-8.6	VISMEKGGNMKEVFR	VISM(Oxidation)EK(713.3708)GGNMKEVFR	KSGER	K(1877.9379)SGER	aleitner_M1012_005_26Syeast	76.6583	5.5	0.0	1.4	5.5	1.4	1	-2.7	325	246	3.1	P06732	242	1	0	0	decoy	31	1	0	0	43101.5	HUMAN	Creatine kinase M-type	51618.9	SCHPO	26S proteasome regulatory subunit rpn5
1202.9612	3	-8.3	RPIMESVHSNAQYKITWTELK	RPIMESVHSNAQYK(1075.5914)ITWTELK	KVAQTTYK	K(2668.3683)VAQTTYK	aleitner_M1012_005_26Syeast	66.0378	12.8	1.7	1.5	5.5	59	23	-0.8	1440	419	7.3	decoy	32	1	0	0	O94579	91	1	0	0	43101.5	HUMAN	Creatine kinase M-type	26404.3	SCHPO	Probable proteasome subunit alpha type-2
1581.1251	3	-4.9	GTTAVLKEDIYKFVTVQDLDEMQVDV	GTTAVLKEDIYK(1784.8978)FVTVQDLDEMQVDV	TKEADQLDVTMKPR	TK(3093.5468)EADQLDVTM(Oxidation)KPR	aleitner_M1012_005_26Syeast	61.7577	7.1	0.1	1.5	3.9	13	30	-1.3	458	581	3.2	Q09841	253	1	0	0	decoy	817	1	0	0	29337.7	SCHPO	Probable proteasome subunit beta type-2	97999.6	SCHPO	26S proteasome regulatory subunit rpn1
913.4987	3	-4.3	KKAQSGPDASAK	KK(1550.8556)AQSGPDASAK	SKEPAGVDTVIVAK	SK(1324.6987)EPAGVDTVIVAK	aleitner_M1012_005_26Syeast	79.0025	9.2	1.0	1.5	3.4	33	33	1.1	111	85	8.0	P36612	45	1	0	0	decoy	98	1	0	0	50060.6	SCHPO	26S protease regulatory subunit 4 homolog	25082.6	SCHPO	Probable proteasome subunit beta type-6
670.5283	5	-6.0	WAFAEKQYGYGTQTV	WAFAEK(1599.8045)QYGYGTQTV	IDQLLFYGGSHGR	1885.8887-IDQLLFYGGSHGR	aleitner_M1012_005_26Syeast	52.9207	6.6	1.0	1.5	0.4	110	36	0.3	118	43	8.3	Q9USQ9	253	1	0	0	decoy	1	1	0	0	29220.2	SCHPO	Probable proteasome subunit beta type-7	25082.6	SCHPO	Probable proteasome subunit beta type-6
955.1947	3	-3.3	TGPEKVLVSMKYK	TGPEK(1367.7602)VLVSM(Oxidation)KYK	YKVNLYKFR	YKVNLYK(1632.8797)FR	aleitner_M1012_005_26Syeast	93.2383	8.1	2.4	1.5	4.5	11	8	-4.5	1661	1006	3.6	decoy	208	1	0	0	Q9Y7T8	75	1	0	0	26404.3	SCHPO	Probable proteasome subunit alpha type-2	22661.1	SCHPO	Probable proteasome subunit beta type-3
422.2254	3	-2.2	MSGYDR	667.4017-M(Met-loss)SGYDR	KLNR	K(734.3235)LNR	aleitner_M1012_005_26Syeast	13.9682	8.2	4.1	1.6	4.1	16	1	0.8	105	19	4.5	Q10329	1	1	0	0	decoy	359	1	0	0	28277.2	SCHPO	Probable proteasome subunit alpha type-4	45069.7	SCHPO	26S protease regulatory subunit 8 homolog
995.5262	3	7.0	SIAEKMNGASGAELK	SIAEK(1478.7803)MNGASGAELK	KLGHLDAMSEIK	K(1642.8236)LGHLDAMSEIK	aleitner_M1012_005_26Syeast	58.8982	7.6	1.4	1.6	1.4	50	57	-1.8	299	302	6.2	P41836	347	1	0	0	decoy	195	1	0	0	45069.7	SCHPO	26S protease regulatory subunit 8 homolog	43608.7	SCHPO	Probable 26S protease subunit rpt4
1019.5319	3	9.9	GKHLASMQVR	GK(1913.9411)HLASM(Oxidation)QVR	MTDKYAFSLTTFSPNGK	1279.6707-M(Met-loss)TDKYAFSLTTFSPNGK	aleitner_M1012_005_26Syeast	85.1633	9.2	0.4	1.6	1.4	82	103	-0.2	183	214	7.8	decoy	7	1	0	0	O94579	1	1	0	0	28277.2	SCHPO	Probable proteasome subunit alpha type-4	26404.3	SCHPO	Probable proteasome subunit alpha type-2
602.9153	5	3.0	KMSAQSCACMVRTLLYGK	K(890.5266)M(Oxidation)SAQSC(Carbamidomethyl)AC(Carbamidomethyl)MVRTLLYGK	WPLPLK	2257.0727-WPLPLK	aleitner_M1012_005_26Syeast	45.7017	6.0	1.7	1.6	2.9	14	5	-2.8	827	325	5.2	Q9UQY2	86	1	0	0	decoy	1	1	0	0	25082.6	SCHPO	Probable proteasome subunit beta type-6	48836.2	SCHPO	26S protease regulatory subunit 6A
433.9056	3	-8.2	WPLPLK	546.2472-WPLPLK	MSR	890.5266-M(Oxidation)SR	aleitner_M1012_005_26Syeast	25.2877	6.2	1.7	1.6	3.1	13	2	-0.6	162	24	7.4	decoy	1	1	0	0	Q09682	1	1	0	0	48836.2	SCHPO	26S protease regulatory subunit 6A	27925.7	SCHPO	Probable proteasome subunit alpha type-3
869.0769	3	1.3	MPPKEDWEK	1429.6725-M(Oxidation)PPKEDWEK	EFIKPSDDDAR	EFIK(1312.6009)PSDDDAR	aleitner_M1012_005_26Syeast	19.1890	6.5	1.4	1.6	3.4	18	18	-2.9	2224	624	3.1	O42931	1	1	0	0	decoy	299	1	0	0	48965.5	SCHPO	26S protease regulatory subunit 7 homolog	43608.7	SCHPO	Probable 26S protease subunit rpt4
710.7016	3	9.9	ILPKMMDGRCGAR	ILPK(609.3196)M(Oxidation)MDGRC(Carbamidomethyl)GAR	MPPK	1657.8102-MPPK	aleitner_M1012_005_26Syeast	27.5183	8.3	2.8	3.3	5.2	18	2	-0.1	334	74	6.3	decoy	128	1	0	0	O42931	1	1	0	0	43608.7	SCHPO	Probable 26S protease subunit rpt4	48965.5	SCHPO	26S protease regulatory subunit 7 homolog
630.7311	5	8.1	AMYLKEFIKPSDDDAR	AMYLK(1250.6693)EFIKPSDDDAR	IHAKSMAIDK	IHAK(2035.9925)SMAIDK	aleitner_M1012_005_26Syeast	54.0415	7.8	0.0	8.5	6.2	20	7	-3.2	2947	829	4.8	decoy	295	1	0	0	O42931	364	1	0	0	43608.7	SCHPO	Probable 26S protease subunit rpt4	48965.5	SCHPO	26S protease regulatory subunit 7 homolog
540.7827	4	2.1	SNPVFAENDEKGEK	SNPVFAENDEK(596.3758)GEK	RKR	RK(1700.7893)R	aleitner_M1012_005_26Syeast	21.2063	5.4	0.0	1.6	5.4	1.6	1	-5.9	3418	761	2.1	Q9UTM3	328	1	0	0	decoy	108	1	0	0	51618.9	SCHPO	26S proteasome regulatory subunit rpn5	43457.6	SCHPO	Probable 26S proteasome regulatory subunit rpn9
863.0741	3	-6.0	KAGSELSER	K(1610.7174)AGSELSER	SDYYMASTYTKK	SDYYM(Oxidation)ASTYTK(1113.5666)K	aleitner_M1012_005_26Syeast	78.0672	4.7	0.8	1.6	1.9	9.7	12	-5.2	864	633	2.8	decoy	75	1	0	0	Q9UTM3	195	1	0	0	30111.1	SCHPO	Probable proteasome subunit alpha type-6	51618.9	SCHPO	26S proteasome regulatory subunit rpn5
660.7062	3	2.8	KAGSELSERR	K(847.4916)AGSELSERR	KHGQLK	K(1269.6677)HGQLK	aleitner_M1012_005_26Syeast	95.9055	5.1	0.0	4.1	5.1	4.1	1	-5.3	2970	704	2.1	decoy	75	1	0	0	Q9UTM3	81	1	0	0	30111.1	SCHPO	Probable proteasome subunit alpha type-6	51618.9	SCHPO	26S proteasome regulatory subunit rpn5
620.3270	3	-9.6	KHGQLK	K(1148.5536)HGQLK	MGTDLVGYR	847.4916-MGTDLVGYR	aleitner_M1012_005_26Syeast	17.6728	6.1	0.8	6.0	-0.2	124	49	-1.7	255	105	6.3	Q9UTM3	81	1	0	0	decoy	1	1	0	0	51618.9	SCHPO	26S proteasome regulatory subunit rpn5	30111.1	SCHPO	Probable proteasome subunit alpha type-6
464.2468	5	6.3	GKHLASMQVR	GK(1190.5754)HLASMQVR	GGNMKEVFR	GGNM(Oxidation)K(1263.6758)EVFR	aleitner_M1012_005_26Syeast	52.5907	11.3	1.9	1.7	3.5	185	65	2.9	265	85	7.8	decoy	7	1	0	0	P06732	247	1	0	0	28277.2	SCHPO	Probable proteasome subunit alpha type-4	43101.5	HUMAN	Creatine kinase M-type
1431.0724	3	-9.5	QASKFQDLIPLPFIGMYSK	QASK(2092.0915)FQDLIPLPFIGM(Oxidation)YSK	YYKPDLTIDEAVRIMK	YYK(2336.2126)PDLTIDEAVRIMK	aleitner_M1012_005_26Syeast	80.8668	8.3	2.4	1.7	2.1	105	39	0.5	306	141	6.2	decoy	238	1	0	0	Q09720	149	1	0	0	48836.2	SCHPO	26S protease regulatory subunit 6A	21967.5	SCHPO	Probable proteasome subunit beta type-4
697.3497	3	-4.2	KNGDLGVGDAK	K(1016.4848)NGDLGVGDAK	EDCKSLK	EDC(Carbamidomethyl)K(1210.6194)SLK	aleitner_M1012_005_26Syeast	58.0365	7.7	0.0	1.7	7.7	1.7	1	-5.9	3230	881	2.2	decoy	56	1	0	0	O74894	35	1	0	0	24564.3	SCHPO	Probable proteasome subunit beta type-1	43553.4	SCHPO	26S protease regulatory subunit 6B homolog
717.5870	4	-4.5	KDVTIEDAEK	Acetyl-K(1677.7444)DVTIEDAEK	MEQKPEVDYSEK	M(Acetyl+Oxidation)EQK(1326.6555)PEVDYSEK	aleitner_M1012_005_26Syeast	74.7020	6.8	1.8	1.7	-0.1	140	80	-1.1	264	129	6.9	decoy	1	1	0	0	Q9UTM3	4	1	0	0	48965.5	SCHPO	26S protease regulatory subunit 7 homolog	51618.9	SCHPO	26S proteasome regulatory subunit rpn5
573.8156	4	5.6	INKDMSNKIK	INK(1101.5715)DMSNKIK	MVCKIWK	MVC(Carbamidomethyl)K(1327.7170)IWK	aleitner_M1012_005_26Syeast	17.5707	9.7	2.9	1.7	6.6	9.0	4	-4.3	3100	704	3.1	decoy	312	1	0	0	Q09682	227	1	0	0	47341.7	SCHPO	Probable 26S proteasome regulatory subunit rpn6	27925.7	SCHPO	Probable proteasome subunit alpha type-3
718.3657	4	-5.4	MSRSYDSR	1853.0146-M(Oxidation)SRSYDSR	KLELTEVKEAEIASR	KLELTEVK(1154.5026)EAEIASR	aleitner_M1012_005_26Syeast	75.5222	9.7	0.0	1.7	9.7	1.7	1	-4.5	1930	825	0.0	Q09682	1	1	0	0	decoy	172	1	0	0	27925.7	SCHPO	Probable proteasome subunit alpha type-3	45069.7	SCHPO	26S protease regulatory subunit 8 homolog
775.0782	3	9.9	KATDMEIR	K(1343.7094)ATDM(Oxidation)EIR	NKMVCKIWK	NK(1116.5485)MVC(Carbamidomethyl)KIWK	aleitner_M1012_005_26Syeast	66.9302	5.7	2.7	3.0	1.0	53	12	-3.3	750	279	4.7	decoy	122	1	0	0	Q09682	223	1	0	0	45069.7	SCHPO	26S protease regulatory subunit 8 homolog	27925.7	SCHPO	Probable proteasome subunit alpha type-3
951.1431	3	-0.12	KFASAMPVK	K(1856.8761)FASAM(Oxidation)PVK	MCSPSATLTHRTMTEK	1131.5998-M(Met-loss)C(Carbamidomethyl)SPSATLTHRTMTEK	aleitner_M1012_005_26Syeast	90.9873	6.1	0.5	1.8	2.9	13	18	-4.2	1211	769	3.2	decoy	126	1	0	0	Q10335	1	1	0	0	107277.4	SCHPO	26S proteasome regulatory subunit rpn2	46680.8	SCHPO	Probable 26S proteasome regulatory subunit rpn7
425.5526	6	-1.6	MCSPSATLTHR	1271.7060-M(Oxidation)C(Carbamidomethyl)SPSATLTHR	KFASAMPVKR	K(1413.6381)FASAMPVKR	aleitner_M1012_005_26Syeast	26.2197	4.6	1.3	8.1	-0.1	201	76	-3.3	1784	500	4.7	Q10335	1	1	0	0	decoy	126	1	0	0	46680.8	SCHPO	Probable 26S proteasome regulatory subunit rpn7	107277.4	SCHPO	26S proteasome regulatory subunit rpn2
615.8121	4	-1.7	KYYSFDNSLK	K(1195.6098)YYSFDNSLK	NLDRFHTR	1401.6816-NLDRFHTR	aleitner_M1012_005_26Syeast	42.6735	4.5	0.5	1.8	-0.2	65	35	-3.3	692	254	4.7	O42897	84	1	0	0	decoy	1	1	0	0	57346.7	SCHPO	Probable 26S proteasome regulatory subunit rpn3	50060.6	SCHPO	26S protease regulatory subunit 4 homolog
759.7573	3	-6.2	KFDQLTQALNVAIR	K(660.3595)FDQLTQALNVAIR	YKGR	YK(1753.9727)GR	aleitner_M1012_005_26Syeast	37.9933	4.1	0.0	1.8	4.1	1.8	1	-5.9	2031	814	2.1	P87048	260	1	0	0	decoy	44	1	0	0	97999.6	SCHPO	26S proteasome regulatory subunit rpn1	25082.6	SCHPO	Probable proteasome subunit beta type-6
522.3051	5	-4.4	KHLDAEVQK	K(1539.9236)HLDAEVQK	LLATSKTTAQIKK	1204.6452-LLATSKTTAQIKK	aleitner_M1012_005_26Syeast	33.2575	7.3	0.0	1.8	3.9	14	29	-1.4	308	274	3.4	P41878	281	1	0	0	decoy	1	1	0	0	34572.3	SCHPO	26S proteasome regulatory subunit rpn11	51618.9	SCHPO	26S proteasome regulatory subunit rpn5
446.2472	6	-1.4	NGKDGLAKSIK	NGK(1541.7977)DGLAKSIK	KILFENPDEATK	K(1267.7136)ILFENPDEATK	aleitner_M1012_005_26Syeast	21.3483	6.3	1.1	1.8	0.8	87	84	-0.5	216	169	5.5	decoy	63	1	0	0	P36612	357	1	0	0	43101.5	HUMAN	Creatine kinase M-type	50060.6	SCHPO	26S protease regulatory subunit 4 homolog
544.0600	4	-7.3	KFDSRVGIK	K(1123.6237)FDSRVGIK	DQKKDKPK	DQKKDK(1186.6710)PK	aleitner_M1012_005_26Syeast	39.9442	6.3	0.4	2.5	2.9	24	8	-4.6	3620	548	3.4	decoy	308	1	0	0	P36612	28	1	0	0	43101.5	HUMAN	Creatine kinase M-type	50060.6	SCHPO	26S protease regulatory subunit 4 homolog
668.3791	4	4.5	KILFENPDEATKR	K(1109.6445)ILFENPDEATKR	KGGADVLKGK	K(1697.8988)GGADVLKGK	aleitner_M1012_005_26Syeast	82.6457	7.2	2.2	1.9	1.0	94	50	-0.7	274	135	7.3	P36612	357	1	0	0	decoy	42	1	0	0	50060.6	SCHPO	26S protease regulatory subunit 4 homolog	28031.7	SCHPO	Probable proteasome subunit alpha type-7
819.9458	4	6.4	GKAASARATEVMR	GK(1913.0292)AASARATEVM(Oxidation)R	SMNLTRGIDLKSIAEK	SMNLTRGIDLK(1500.7719)SIAEK	aleitner_M1012_005_26Syeast	96.3735	6.4	0.8	1.9	3.0	20	11	-4.6	3787	924	3.4	decoy	51	1	0	0	P41836	342	1	0	0	28031.7	SCHPO	Probable proteasome subunit alpha type-7	45069.7	SCHPO	26S protease regulatory subunit 8 homolog
880.4622	3	-6.6	IKLAAGYKSSMLDVSR	IK(900.4375)LAAGYKSSMLDVSR	MESLQR	1876.0128-MESLQR	aleitner_M1012_005_26Syeast	82.5112	6.7	2.0	1.9	3.6	14	2	-3.3	1166	401	4.7	decoy	319	1	0	0	P41878	1	1	0	0	47341.7	SCHPO	Probable 26S proteasome regulatory subunit rpn6	34572.3	SCHPO	26S proteasome regulatory subunit rpn11
728.6897	3	0.83	MSERDTALEK	1135.5258-M(Met-loss)SERDTALEK	DEKAHADGR	DEK(1185.5877)AHADGR	aleitner_M1012_005_26Syeast	80.8030	6.5	2.5	1.9	0.2	125	32	-1.8	468	138	6.3	O74445	1	1	0	0	decoy	351	1	0	0	43608.7	SCHPO	Probable 26S protease subunit rpt4	48836.2	SCHPO	26S protease regulatory subunit 6A
625.9955	3	3.3	MSERDTALEK	827.4389-M(Met-loss)SERDTALEK	EKQASK	EK(1185.5877)QASK	aleitner_M1012_005_26Syeast	47.7790	9.9	1.7	2.8	6.7	12	4	-4.3	2024	427	3.7	O74445	1	1	0	0	decoy	234	1	0	0	43608.7	SCHPO	Probable 26S protease subunit rpt4	48836.2	SCHPO	26S protease regulatory subunit 6A
655.6120	4	-8.8	IIKLTLLVNSNK	IIK(1263.5871)LTLLVNSNK	YDKTEDDIK	YDK(1492.9229)TEDDIK	aleitner_M1012_005_26Syeast	47.7573	4.8	0.2	6.3	1.4	64	17	-4.2	2907	617	3.4	decoy	426	1	0	0	O74445	41	1	0	0	48836.2	SCHPO	26S protease regulatory subunit 6A	43608.7	SCHPO	Probable 26S protease subunit rpt4
690.3369	3	2.8	GKGGCEIK	GK(1220.5608)GGC(Carbamidomethyl)EIK	MSQARGFDR	985.4903-M(Oxidation)SQARGFDR	aleitner_M1012_005_26Syeast	51.7240	2.5	0.5	2.0	-2.9	149	112	-3.2	190	134	5.4	decoy	294	1	0	0	O94517	1	1	0	0	48965.5	SCHPO	26S protease regulatory subunit 7 homolog	26539.6	SCHPO	Probable proteasome subunit alpha type-1
568.8032	4	-5.9	QQKGDTQFPNGEK	QQK(795.4967)GDTQFPNGEK	KNRLK	K(1613.7686)NRLK	aleitner_M1012_005_26Syeast	49.7833	6.0	0.1	2.0	2.3	21	11	-1.2	202	128	5.8	decoy	291	1	0	0	Q10335	188	1	0	0	34572.3	SCHPO	26S proteasome regulatory subunit rpn11	46680.8	SCHPO	Probable 26S proteasome regulatory subunit rpn7
749.3473	3	7.5	MEPAGTDYPAGKK	M(Oxidation)EPAGTDYPAGK(865.3640)K	MSGYDR	1517.7072-MSGYDR	aleitner_M1012_005_26Syeast	93.0950	2.8	0.1	2.0	1.7	4.6	4	-3.7	248	198	4.3	decoy	170	1	0	0	Q10329	1	1	0	0	29220.2	SCHPO	Probable proteasome subunit beta type-7	28277.2	SCHPO	Probable proteasome subunit alpha type-4
709.7332	3	-3.3	EVHNKSRQFSK	EVHNK(767.4793)SRQFSK	KELLK	K(1496.7736)ELLK	aleitner_M1012_005_26Syeast	58.6715	3.4	0.0	2.1	3.4	2.1	1	-5.9	872	559	2.1	decoy	258	1	0	0	P50524	23	1	0	0	57346.7	SCHPO	Probable 26S proteasome regulatory subunit rpn3	30899.5	SCHPO	26S proteasome regulatory subunit rpn12
514.9292	3	4.6	MSGYDR	945.5032-M(Met-loss)SGYDR	FDKSRR	FDK(734.3235)SRR	aleitner_M1012_005_26Syeast	8.4331	8.5	1.2	2.1	7.3	4.4	1	-2.6	2386	133	1.2	Q10329	1	1	0	0	decoy	239	1	0	0	28277.2	SCHPO	Probable proteasome subunit alpha type-4	26539.6	SCHPO	Probable proteasome subunit alpha type-1
844.4358	3	-9.7	MSERDTALEKYK	1060.5917-MSERDTALEKYK	QVKNPVAGK	Q(Gln->pyro-Glu)VK(1607.7865)NPVAGK	aleitner_M1012_005_26Syeast	84.4683	3.5	1.0	2.1	0.4	18	17	-2.8	168	186	5.2	O74445	1	1	0	0	decoy	69	1	0	0	43608.7	SCHPO	Probable 26S protease subunit rpt4	46680.8	SCHPO	Probable 26S proteasome regulatory subunit rpn7
648.5466	4	-5.1	QEVAAQKSSEETEDK	QEVAAQK(912.4011)SSEETEDK	CVDPER	1815.8374-C(Carbamidomethyl)VDPER	aleitner_M1012_005_26Syeast	20.8553	6.3	0.7	2.1	0.1	79	81	-1.8	240	218	6.2	O94444	231	1	0	0	decoy	1	1	0	0	27140.1	SCHPO	26S proteasome regulatory subunit rpn10	34195.8	SCHPO	Ubiquitin carboxyl-terminal hydrolase 2
564.3132	4	-4.1	DLVKGKELR	DLVK(1196.6037)GKELR	KAQSGPDASAK	K(1194.6972)AQSGPDASAK	aleitner_M1012_005_26Syeast	59.9517	5.6	0.5	2.1	0.3	56	51	-0.6	97	82	5.3	decoy	285	1	0	0	P36612	45	1	0	0	48836.2	SCHPO	26S protease regulatory subunit 6A	50060.6	SCHPO	26S protease regulatory subunit 4 homolog
660.3513	3	-3.0	QKCYILKMDR	QK(624.3483)C(Carbamidomethyl)YILKMDR	DKPK	DK(1491.7578)PK	aleitner_M1012_005_26Syeast	59.4450	4.8	0.0	2.1	4.8	2.1	1	-3.7	326	178	1.8	decoy	395	1	0	0	P36612	28	1	0	0	50060.6	SCHPO	26S protease regulatory subunit 4 homolog	50060.6	SCHPO	26S protease regulatory subunit 4 homolog
651.1002	4	-6.4	KDAVVAWEQTVNEMK	K(837.5324)DAVVAWEQTVNEM(Oxidation)K	NKVLVK	NK(1900.9241)VLVK	aleitner_M1012_005_26Syeast	41.6340	5.6	0.6	2.1	4.1	5.7	5	-0.7	135	73	5.7	decoy	528	1	0	0	P41836	80	1	0	0	97999.6	SCHPO	26S proteasome regulatory subunit rpn1	45069.7	SCHPO	26S protease regulatory subunit 8 homolog
709.6941	3	-3.4	MKSLSEQYTER	MK(755.4178)SLSEQYTER	DKSIR	DK(1508.7181)SIR	aleitner_M1012_005_26Syeast	81.3278	9.9	2.0	2.1	6.6	12	2	-2.6	1318	315	5.4	P41878	248	1	0	0	decoy	252	1	0	0	34572.3	SCHPO	26S proteasome regulatory subunit rpn11	50060.6	SCHPO	26S protease regulatory subunit 4 homolog
754.4094	3	-4.9	QDPKKHLDAEVQK	QDPK(725.4072)KHLDAEVQK	IDGKR	IDGK(1672.8784)R	aleitner_M1012_005_26Syeast	67.0453	5.1	2.0	2.2	2.0	18	6	0.4	52	21	8.4	P41878	280	1	0	0	decoy	136	1	0	0	34572.3	SCHPO	26S proteasome regulatory subunit rpn11	50060.6	SCHPO	26S protease regulatory subunit 4 homolog
666.6833	3	1.4	DAVVLGVEKR	DAVVLGVEK(912.4011)R	CVDPER	1222.6921-C(Carbamidomethyl)VDPER	aleitner_M1012_005_26Syeast	40.7247	9.9	0.3	2.1	9.6	2.5	1	-4.5	2228	443	0.3	Q9UT97	52	1	0	0	decoy	1	1	0	0	27573.3	SCHPO	Probable proteasome subunit alpha type-5	34195.8	SCHPO	Ubiquitin carboxyl-terminal hydrolase 2
838.7938	3	-7.1	KVPDKLIDASTVK	K(1100.5536)VPDKLIDASTVK	KATDMEIR	K(1550.8920)ATDMEIR	aleitner_M1012_005_26Syeast	99.1225	10.7	1.2	2.1	9.5	3.8	1	-2.5	1128	325	4.4	O94517	53	1	0	0	decoy	122	1	0	0	26539.6	SCHPO	Probable proteasome subunit alpha type-1	45069.7	SCHPO	26S protease regulatory subunit 8 homolog
631.5953	4	1.1	AVKVPVGPQVEAFDALER	AVK(598.3075)VPVGPQVEAFDALER	MSQAR	2062.1099-M(Met-loss)SQAR	aleitner_M1012_005_26Syeast	28.4337	2.5	0.0	8.9	2.5	8.9	2	-5.9	3294	1033	2.1	decoy	388	1	0	0	O94517	1	1	0	0	45069.7	SCHPO	26S protease regulatory subunit 8 homolog	26539.6	SCHPO	Probable proteasome subunit alpha type-1
791.0621	3	7.8	KATDMEIRK	K(1263.5706)ATDM(Oxidation)EIRK	CYAKNEWR	C(Carbamidomethyl)YAK(1244.6435)NEWR	aleitner_M1012_005_26Syeast	65.5652	5.5	0.8	2.1	0.4	48	47	-3.0	379	303	5.1	decoy	122	1	0	0	O74762	152	1	0	0	45069.7	SCHPO	26S protease regulatory subunit 8 homolog	107277.4	SCHPO	26S proteasome regulatory subunit rpn2
675.8184	4	-8.8	ILFENPDEATKR	ILFENPDEATK(1267.5325)R	KYSGSCCAR	Acetyl-K(1569.8039)YSGSC(Carbamidomethyl)C(Carbamidomethyl)AR	aleitner_M1012_005_26Syeast	40.5998	6.9	0.3	2.2	0.9	68	35	0.4	91	48	6.4	P36612	368	1	0	0	decoy	1	1	0	0	50060.6	SCHPO	26S protease regulatory subunit 4 homolog	43457.6	SCHPO	Probable 26S proteasome regulatory subunit rpn9
885.7543	3	4.7	KMSAQSCACMVR	K(1210.6194)MSAQSC(Carbamidomethyl)AC(Carbamidomethyl)M(Oxidation)VR	KNGDLGVGDAK	K(1581.6772)NGDLGVGDAK	aleitner_M1012_005_26Syeast	90.2652	6.5	0.3	2.2	3.4	11	5	-4.9	933	888	3.1	Q9UQY2	86	1	0	0	decoy	56	1	0	0	25082.6	SCHPO	Probable proteasome subunit beta type-6	24564.3	SCHPO	Probable proteasome subunit beta type-1
557.0410	4	3.8	KNEEKLAEFDK	K(874.4436)NEEKLAEFDK	NESIFK	1487.7508-NESIFK	aleitner_M1012_005_26Syeast	38.0830	4.1	0.3	2.2	2.5	6.5	8	-5.3	1303	671	2.7	Q10335	87	1	0	0	decoy	1	1	0	0	46680.8	SCHPO	Probable 26S proteasome regulatory subunit rpn7	27573.3	SCHPO	Probable proteasome subunit alpha type-5
445.8347	5	4.8	NESIFK	1487.7508-NESIFK	KNEEKLAEFDK	KNEEK(874.4436)LAEFDK	aleitner_M1012_005_26Syeast	37.8723	3.2	0.2	4.8	-1.8	222	117	-3.0	556	217	5.0	decoy	1	1	0	0	Q10335	91	1	0	0	27573.3	SCHPO	Probable proteasome subunit alpha type-5	46680.8	SCHPO	Probable 26S proteasome regulatory subunit rpn7
995.4849	3	-1.7	MKDAVKEAAR	M(Oxidation)K(1849.8516)DAVKEAAR	ERGLDKTMEFEGER	ERGLDK(1271.6544)TM(Oxidation)EFEGER	aleitner_M1012_005_26Syeast	55.7063	9.8	0.0	2.2	4.5	41	22	-2.7	2109	621	5.3	O59770	186	1	0	0	decoy	97	1	0	0	28031.7	SCHPO	Probable proteasome subunit alpha type-7	27573.3	SCHPO	Probable proteasome subunit alpha type-5
856.4264	4	2.7	KNGDLGVGDAK	K(2349.1158)NGDLGVGDAK	MNSIVSKYTQSTNNDDPKK	Acetyl-MNSIVSK(1210.6194)YTQSTNNDDPKK	aleitner_M1012_005_26Syeast	88.4202	6.2	0.6	2.2	3.0	15	19	-3.2	595	637	3.2	decoy	56	1	0	0	P30655	7	1	0	0	24564.3	SCHPO	Probable proteasome subunit beta type-1	29987.0	SCHPO	Probable proteasome subunit beta type-5
547.8982	5	0.34	GVPLKLALMLYTK	GVPLK(1288.5857)LALMLYTK	KNTEDIEMTA	K(1583.9361)NTEDIEMTA	aleitner_M1012_005_26Syeast	34.6772	5.8	0.3	2.2	-0.2	110	91	-2.0	355	267	6.0	decoy	261	1	0	0	P87048	882	1	0	0	43457.6	SCHPO	Probable 26S proteasome regulatory subunit rpn9	97999.6	SCHPO	26S proteasome regulatory subunit rpn1
798.3892	3	-2.0	MSRSYDSR	1522.7515-M(Met-loss)SRSYDSR	KQNEPTSPDLEK	K(1007.4672)QNEPTSPDLEK	aleitner_M1012_005_26Syeast	61.5708	7.0	0.3	2.3	1.3	40	41	-0.2	86	92	5.7	Q09682	1	1	0	0	decoy	779	1	0	0	27925.7	SCHPO	Probable proteasome subunit alpha type-3	107277.4	SCHPO	26S proteasome regulatory subunit rpn2
533.2770	4	-7.1	KKFASAMPVK	K(1007.4672)KFASAM(Oxidation)PVK	MSRSYDSR	1259.6948-M(Met-loss)SRSYDSR	aleitner_M1012_005_26Syeast	27.4692	7.3	0.0	2.4	3.5	24	8	-4.1	2459	479	3.8	decoy	125	1	0	0	Q09682	1	1	0	0	107277.4	SCHPO	26S proteasome regulatory subunit rpn2	27925.7	SCHPO	Probable proteasome subunit alpha type-3
603.5876	4	8.7	GDELLKGNIPGRAR	GDELLK(915.4736)GNIPGRAR	MNSIVSK	1632.8948-MNSIVSK	aleitner_M1012_005_26Syeast	25.4732	4.6	1.0	2.3	-1.7	200	84	-1.7	200	98	6.3	decoy	119	1	0	0	P30655	1	1	0	0	48836.2	SCHPO	26S protease regulatory subunit 6A	29987.0	SCHPO	Probable proteasome subunit beta type-5
752.3608	3	-2.3	ILPKMMDGRCGAR	ILPK(734.3235)M(Oxidation)MDGRC(Carbamidomethyl)GAR	MSGYDR	1657.8102-M(Met-loss)SGYDR	aleitner_M1012_005_26Syeast	77.0223	6.5	0.2	2.4	5.5	4.1	3	-1.7	211	142	4.1	decoy	128	1	0	0	Q10329	1	1	0	0	43608.7	SCHPO	Probable 26S protease subunit rpt4	28277.2	SCHPO	Probable proteasome subunit alpha type-4
883.4996	3	-8.0	ARITISLDFMK	1337.7919-ARITISLDFM(Oxidation)K	TKINLIETLR	TK(1447.7745)INLIETLR	aleitner_M1012_005_26Syeast	82.2120	7.8	2.6	2.4	1.7	122	40	-3.0	2483	613	4.5	decoy	1	1	0	0	Q9UTM3	109	1	0	0	26539.6	SCHPO	Probable proteasome subunit alpha type-1	51618.9	SCHPO	26S proteasome regulatory subunit rpn5
1123.9016	3	0.19	YKVNLYKFR	YK(2138.9902)VNLYKFR	ESNIDTNHKRSMTVEQP	ESNIDTNHK(1367.7602)RSM(Oxidation)TVEQP	aleitner_M1012_005_26Syeast	78.8372	7.0	0.5	2.4	-0.2	181	198	-0.8	260	262	7.2	Q9Y7T8	70	1	0	0	decoy	435	1	0	0	22661.1	SCHPO	Probable proteasome subunit beta type-3	51618.9	SCHPO	26S proteasome regulatory subunit rpn5
554.2938	5	9.2	KDVTIEDAEK	Acetyl-K(1577.8197)DVTIEDAEK	IMKLCFDELKK	IM(Oxidation)K(1326.6555)LC(Carbamidomethyl)FDELKK	aleitner_M1012_005_26Syeast	34.7727	3.4	0.3	2.4	-1.7	81	129	-3.0	196	264	5.1	decoy	1	1	0	0	Q09720	162	1	0	0	48965.5	SCHPO	26S protease regulatory subunit 7 homolog	21967.5	SCHPO	Probable proteasome subunit beta type-4
404.0200	5	-2.5	GKEELVSK	GK(1126.5771)EELVSK	NWKEGLSR	NWK(1026.5597)EGLSR	aleitner_M1012_005_26Syeast	17.3405	13.4	3.0	2.5	2.7	987	123	2.7	987	126	10.7	decoy	318	1	0	0	Q10329	179	1	0	0	43101.5	HUMAN	Creatine kinase M-type	28277.2	SCHPO	Probable proteasome subunit alpha type-4
825.6506	4	1.5	HNQDAKFDDNWYFEK	HNQDAK(1342.7245)FDDNWYFEK	WKTLSKESAR	WK(2093.9119)TLSKESAR	aleitner_M1012_005_26Syeast	67.9508	8.2	0.9	2.5	0.4	182	88	-0.2	253	119	7.8	decoy	50	1	0	0	Q9USQ9	197	1	0	0	29220.2	SCHPO	Probable proteasome subunit beta type-7	29220.2	SCHPO	Probable proteasome subunit beta type-7
759.4045	3	9.3	MCSPSATLTHR	999.6005-M(Oxidation)C(Carbamidomethyl)SPSATLTHR	KILDFVK	K(1413.6381)ILDFVK	aleitner_M1012_005_26Syeast	59.2997	5.7	0.6	2.5	-0.2	72	83	-0.6	90	102	7.5	Q10335	1	1	0	0	decoy	416	1	0	0	46680.8	SCHPO	Probable 26S proteasome regulatory subunit rpn7	48836.2	SCHPO	26S protease regulatory subunit 6A
749.0530	3	6.1	KNEVTADK	K(1340.6572)NEVTADK	ENQEKISNNK	ENQEK(1041.5342)ISNNK	aleitner_M1012_005_26Syeast	60.2833	3.2	1.2	2.5	-0.5	35	35	-2.1	110	109	4.8	decoy	199	1	0	0	O14126	77	1	0	0	43457.6	SCHPO	Probable 26S proteasome regulatory subunit rpn9	48836.2	SCHPO	26S protease regulatory subunit 6A
500.5089	4	-3.7	MMGINER	1279.6707-M(Met-loss)MGINER	GKHLASMQVR	GK(856.4113)HLASM(Oxidation)QVR	aleitner_M1012_005_26Syeast	43.1953	6.7	1.9	2.5	1.4	70	21	-0.6	248	69	5.3	Q09841	1	1	0	0	decoy	7	1	0	0	29337.7	SCHPO	Probable proteasome subunit beta type-2	28277.2	SCHPO	Probable proteasome subunit alpha type-4
667.0132	3	1.9	MMGINER	1279.6707-M(Met-loss)MGINER	GKHLASMQVR	GK(856.4113)HLASM(Oxidation)QVR	aleitner_M1012_005_26Syeast	44.0817	7.8	0.4	3.5	0.9	150	51	-0.1	259	77	6.9	Q09841	1	1	0	0	decoy	7	1	0	0	29337.7	SCHPO	Probable proteasome subunit beta type-2	28277.2	SCHPO	Probable proteasome subunit alpha type-4
1195.6272	3	9.3	QVARNELEKLNFSSLK	QVARNELEK(1708.8052)LNFSSLK	ICDMKVTEYEGVK	IC(Carbamidomethyl)DMK(2013.0895)VTEYEGVK	aleitner_M1012_005_26Syeast	86.8828	10.3	0.6	2.6	8.2	7.5	4	0.1	470	341	3.3	O59770	177	1	0	0	decoy	191	1	0	0	28031.7	SCHPO	Probable proteasome subunit alpha type-7	34195.8	SCHPO	Ubiquitin carboxyl-terminal hydrolase 2
766.4042	3	-9.9	LKPQDERTQEER	LK(768.4494)PQDERTQEER	EKKAR	EKK(1665.8322)AR	aleitner_M1012_005_26Syeast	59.6560	4.6	0.0	2.6	4.6	2.6	1	-3.8	685	346	2.1	P36612	93	1	0	0	decoy	198	1	0	0	50060.6	SCHPO	26S protease regulatory subunit 4 homolog	26539.6	SCHPO	Probable proteasome subunit alpha type-1
674.0665	3	-1.3	ARITISLDFMK	725.4687-ARITISLDFMK	VLKTK	VLK(1431.7796)TK	aleitner_M1012_005_26Syeast	25.1863	3.6	0.0	2.7	3.6	2.7	1	-5.8	1885	377	1.1	decoy	1	1	0	0	P36612	435	1	0	0	26539.6	SCHPO	Probable proteasome subunit alpha type-1	50060.6	SCHPO	26S protease regulatory subunit 4 homolog
632.3036	4	-8.8	SMNWKATLGNEK	SM(Oxidation)NWK(1131.5417)ATLGNEK	MMGINERK	1531.7341-MM(Oxidation)GINERK	aleitner_M1012_005_26Syeast	46.5528	6.3	0.3	2.6	1.6	46	19	-3.3	947	338	4.7	decoy	103	1	0	0	Q09841	1	1	0	0	29220.2	SCHPO	Probable proteasome subunit beta type-7	29337.7	SCHPO	Probable proteasome subunit beta type-2
541.6222	3	-5.5	NPKADPLDER	NPK(468.2809)ADPLDER	RR	1291.6408-RR	aleitner_M1012_005_26Syeast	14.8292	4.5	0.0	2.6	4.5	2.6	1	-6.9	4656	479	1.1	O74762	130	1	0	0	decoy	1	1	0	0	107277.4	SCHPO	26S proteasome regulatory subunit rpn2	21967.5	SCHPO	Probable proteasome subunit beta type-4
515.5139	4	-0.22	MEQKPEVDYSEK	707.3966-M(Met-loss)EQKPEVDYSEK	ANPIR	1488.6984-ANPIR	aleitner_M1012_005_26Syeast	93.0797	5.2	1.3	2.6	-1.1	206	97	-3.3	945	288	4.6	Q9UTM3	1	1	0	0	decoy	1	1	0	0	51618.9	SCHPO	26S proteasome regulatory subunit rpn5	22661.1	SCHPO	Probable proteasome subunit beta type-3
382.7085	4	-6.0	RRSSIFR	606.2836-RRSSIFR	MFR	1058.5985-M(Oxidation)FR	aleitner_M1012_005_26Syeast	35.8665	8.6	0.4	2.6	7.5	4.4	3	-1.8	300	139	0.0	decoy	1	1	0	0	O14250	1	1	0	0	21967.5	SCHPO	Probable proteasome subunit beta type-4	30111.1	SCHPO	Probable proteasome subunit alpha type-6
885.0931	3	-2.5	NLDRFHTR	1594.7225-NLDRFHTR	SDYYMASTYTKK	SDYYMASTYTK(1195.6098)K	aleitner_M1012_005_26Syeast	33.1107	4.6	1.1	2.6	-0.2	55	63	-2.9	299	279	4.8	decoy	1	1	0	0	Q9UTM3	195	1	0	0	50060.6	SCHPO	26S protease regulatory subunit 4 homolog	51618.9	SCHPO	26S proteasome regulatory subunit rpn5
454.0086	4	-9.1	DKSIRGGEGR	DK(738.4640)SIRGGEGR	KINVK	K(1211.6258)INVK	aleitner_M1012_005_26Syeast	19.2457	6.8	0.5	4.7	3.8	26	12	-2.8	1174	214	5.2	decoy	252	1	0	0	Q9UTM3	196	1	0	0	50060.6	SCHPO	26S protease regulatory subunit 4 homolog	51618.9	SCHPO	26S proteasome regulatory subunit rpn5
565.3146	3	-0.77	MGTDLVGYR	666.4428-M(Oxidation)GTDLVGYR	KLIR	K(1164.5485)LIR	aleitner_M1012_005_26Syeast	56.5400	6.2	0.6	2.7	5.6	3.5	1	-3.7	228	136	4.3	decoy	1	1	0	0	O14250	62	1	0	0	30111.1	SCHPO	Probable proteasome subunit alpha type-6	30111.1	SCHPO	Probable proteasome subunit alpha type-6
693.6823	3	-6.6	EKAVAETCQK	EK(915.4736)AVAETC(Carbamidomethyl)QK	MNSIVSK	1300.6333-MNSIVSK	aleitner_M1012_005_26Syeast	16.7065	5.7	1.6	2.7	3.0	14	3	-2.8	532	145	2.7	decoy	38	1	0	0	P30655	1	1	0	0	34195.8	SCHPO	Ubiquitin carboxyl-terminal hydrolase 2	29987.0	SCHPO	Probable proteasome subunit beta type-5
452.9997	4	2.3	KDWNACKK	K(759.4531)DWNAC(Carbamidomethyl)KK	IKYAK	IK(1186.5805)YAK	aleitner_M1012_005_26Syeast	16.3328	5.6	3.1	2.7	2.5	20	1	-2.8	651	124	3.1	P50524	16	1	0	0	decoy	416	1	0	0	30899.5	SCHPO	26S proteasome regulatory subunit rpn12	51618.9	SCHPO	26S proteasome regulatory subunit rpn5
641.3289	4	-5.5	ASKGSNDDEMKIDK	ASK(1008.5968)GSNDDEM(Oxidation)KIDK	ELVNKIR	ELVNK(1690.7720)IR	aleitner_M1012_005_26Syeast	64.9340	5.2	0.0	2.8	1.4	32	37	-4.2	1144	712	3.8	O74762	836	1	0	0	decoy	73	1	0	0	107277.4	SCHPO	26S proteasome regulatory subunit rpn2	47341.7	SCHPO	Probable 26S proteasome regulatory subunit rpn6
910.7372	4	-4.0	INKDMSNKIK	INK(2449.2853)DMSNKIK	NPKADPLDERLSGVVEGIFQK	NPK(1327.7170)ADPLDERLSGVVEGIFQK	aleitner_M1012_005_26Syeast	87.7408	5.1	0.0	3.2	-1.2	158	217	-1.7	216	268	6.3	decoy	312	1	0	0	O74762	130	1	0	0	47341.7	SCHPO	Probable 26S proteasome regulatory subunit rpn6	107277.4	SCHPO	26S proteasome regulatory subunit rpn2
862.4741	3	0.89	FMKMLLRTSTR	FM(Oxidation)K(1185.6506)MLLRTSTR	AKYASQKRP	AK(1536.8156)YASQKRP	aleitner_M1012_005_26Syeast	93.1423	4.1	0.6	2.8	-0.6	63	63	-2.2	181	196	5.8	decoy	194	1	0	0	Q9UUB6	293	1	0	0	30899.5	SCHPO	26S proteasome regulatory subunit rpn12	34195.8	SCHPO	Ubiquitin carboxyl-terminal hydrolase 2
498.7342	4	-2.6	MFMTRSEYDR	640.3432-M(Oxidation)FMTRSEYDR	NIEK	1488.6377-NIEK	aleitner_M1012_005_26Syeast	21.8100	4.0	0.0	2.8	4.0	2.8	1	-4.8	1332	415	3.2	Q9UT97	1	1	0	0	decoy	1	1	0	0	27573.3	SCHPO	Probable proteasome subunit alpha type-5	29337.7	SCHPO	Probable proteasome subunit beta type-2
877.4961	3	3.0	KGEIRMGTTITALR	K(1067.5975)GEIRM(Oxidation)GTTITALR	KNGKDGLAK	K(1699.9291)NGKDGLAK	aleitner_M1012_005_26Syeast	87.3593	3.6	0.8	2.8	2.0	8.1	2	-4.3	524	404	3.7	O43063	18	1	0	0	decoy	60	1	0	0	24564.3	SCHPO	Probable proteasome subunit beta type-1	43101.5	HUMAN	Creatine kinase M-type
671.8663	4	-9.6	KHLDAEVQK	K(1616.8848)HLDAEVQK	TGPEKVLVSMKYK	TGPEK(1204.6452)VLVSMKYK	aleitner_M1012_005_26Syeast	68.0573	5.2	0.6	2.9	-0.2	119	68	-2.6	624	224	5.4	P41878	281	1	0	0	decoy	208	1	0	0	34572.3	SCHPO	26S proteasome regulatory subunit rpn11	26404.3	SCHPO	Probable proteasome subunit alpha type-2
582.8128	4	4.3	IDKNTWNSTLETAK	IDK(707.3966)NTWNSTLETAK	ANPIR	1757.8836-ANPIR	aleitner_M1012_005_26Syeast	40.3637	5.8	0.0	2.9	5.8	2.9	1	-5.8	4280	887	2.2	Q9UUB6	280	1	0	0	decoy	1	1	0	0	34195.8	SCHPO	Ubiquitin carboxyl-terminal hydrolase 2	22661.1	SCHPO	Probable proteasome subunit beta type-3
478.0134	4	5.6	YKNRGTGSLIK	YK(672.3153)NRGTGSLIK	KMQE	K(1373.7667)MQE	aleitner_M1012_005_26Syeast	33.8845	6.2	0.0	2.9	6.2	2.9	1	-2.7	532	233	5.3	decoy	216	1	0	0	O94444	240	1	0	0	26404.3	SCHPO	Probable proteasome subunit alpha type-2	27140.1	SCHPO	26S proteasome regulatory subunit rpn10
972.4859	3	-7.2	YEAKAIGSGSEPAK	YEAK(1507.7527)AIGSGSEPAK	QKCYILKMDR	QK(1544.7722)C(Carbamidomethyl)YILKM(Oxidation)DR	aleitner_M1012_005_26Syeast	89.4453	6.8	0.7	2.9	1.5	90	70	-0.2	271	216	7.4	Q9UT97	169	1	0	0	decoy	395	1	0	0	27573.3	SCHPO	Probable proteasome subunit alpha type-5	50060.6	SCHPO	26S protease regulatory subunit 4 homolog
650.3748	3	1.7	VLTAKDYKGVR	VLTAK(699.3803)DYKGVR	EKASK	EK(1386.7871)ASK	aleitner_M1012_005_26Syeast	28.1387	5.0	0.0	2.9	5.0	2.9	1	-5.9	2132	584	2.1	decoy	73	1	0	0	O74762	833	1	0	0	43608.7	SCHPO	Probable 26S protease subunit rpt4	107277.4	SCHPO	26S proteasome regulatory subunit rpn2
791.4253	3	6.0	ILPKMMDGRCGAR	ILPK(867.4926)MMDGRC(Carbamidomethyl)GAR	AKRAER	AK(1641.8153)RAER	aleitner_M1012_005_26Syeast	92.5363	4.2	0.1	5.0	0.5	42	33	-3.7	486	339	3.7	decoy	128	1	0	0	O74762	827	1	0	0	43608.7	SCHPO	Probable 26S protease subunit rpt4	107277.4	SCHPO	26S proteasome regulatory subunit rpn2
686.3680	3	-4.9	RANGMPNELIDKR	RANGMPNELIDK(543.3091)R	MKK	MK(1650.8512)K	aleitner_M1012_005_26Syeast	96.7787	5.2	0.0	2.9	5.2	2.9	1	-4.8	1678	376	1.1	decoy	401	1	0	0	O94444	133	1	0	0	48965.5	SCHPO	26S protease regulatory subunit 7 homolog	27140.1	SCHPO	26S proteasome regulatory subunit rpn10
643.3483	3	7.6	IGVLKPEGDADK	IGVLK(686.3421)PEGDADK	NCKK	NC(Carbamidomethyl)K(1378.7344)K	aleitner_M1012_005_26Syeast	96.1675	7.8	0.0	2.9	7.8	2.9	1	-4.3	2082	431	2.1	decoy	68	1	0	0	Q09841	67	1	0	0	34195.8	SCHPO	Ubiquitin carboxyl-terminal hydrolase 2	29337.7	SCHPO	Probable proteasome subunit beta type-2
940.5114	3	-3.3	KQNEPTSPDLEK	K(1433.8381)QNEPTSPDLEK	EIKEVIELPVK	EIK(1522.7515)EVIELPVK	aleitner_M1012_005_26Syeast	47.4635	6.0	0.0	3.0	-0.2	210	97	-1.8	628	263	6.2	decoy	779	1	0	0	P41836	158	1	0	0	107277.4	SCHPO	26S proteasome regulatory subunit rpn2	45069.7	SCHPO	26S protease regulatory subunit 8 homolog
819.0994	3	-5.8	NISKRFVDIR	NISK(1207.5761)RFVDIR	MPPKEDWEK	M(Met-loss+Acetyl)PPK(1384.7827)EDWEK	aleitner_M1012_005_26Syeast	62.4380	3.0	1.0	3.1	-1.7	90	69	-3.3	285	271	4.7	decoy	98	1	0	0	O42931	4	1	0	0	24564.3	SCHPO	Probable proteasome subunit beta type-1	48965.5	SCHPO	26S protease regulatory subunit 7 homolog
776.7308	3	-0.57	MPPKEDWEK	1168.6340-MPPKEDWEK	IGGDALETKK	IGGDALETK(1296.6060)K	aleitner_M1012_005_26Syeast	79.0082	2.6	0.2	3.2	2.0	4.9	2	-5.2	721	502	2.8	O42931	1	1	0	0	decoy	55	1	0	0	48965.5	SCHPO	26S protease regulatory subunit 7 homolog	24564.3	SCHPO	Probable proteasome subunit beta type-1
839.4206	3	-7.7	MPFGNTHNKFK	1326.6555-M(Met-loss)PFGNTHNKFK	KDVTIEDAEK	Acetyl-K(1326.6721)DVTIEDAEK	aleitner_M1012_005_26Syeast	96.7477	5.6	0.1	3.1	3.0	15	6	-3.8	942	343	2.6	P06732	1	1	0	0	decoy	1	1	0	0	43101.5	HUMAN	Creatine kinase M-type	48965.5	SCHPO	26S protease regulatory subunit 7 homolog
1171.2860	3	9.5	LLIFEKQVRQASDTSTNTK	LLIFEK(1332.6384)QVRQASDTSTNTK	MVGGKGEGFEGK	MVGGK(2316.2325)GEGFEGK	aleitner_M1012_005_26Syeast	99.1872	7.8	0.9	3.1	4.7	22	10	-3.1	3116	835	3.1	Q9UTM3	40	1	0	0	decoy	376	1	0	0	51618.9	SCHPO	26S proteasome regulatory subunit rpn5	43608.7	SCHPO	Probable 26S protease subunit rpt4
458.4641	5	0.0044	NKPGVYTK	NK(1381.7870)PGVYTK	KRYAPVVHFK	K(1043.5651)RYAPVVHFK	aleitner_M1012_005_26Syeast	15.6799	6.1	1.0	3.2	-0.2	198	47	-1.7	530	116	6.3	P00761	210	1	0	0	decoy	235	1	0	0	24409.7	PIG	Trypsin	46680.8	SCHPO	Probable 26S proteasome regulatory subunit rpn7
828.1074	3	-9.0	QQKGDTQFPNGEKGK	Q(Gln->pyro-Glu)QK(837.5324)GDTQFPNGEKGK	NKVLVK	NK(1781.8584)VLVK	aleitner_M1012_005_26Syeast	81.3618	6.6	1.1	3.2	3.5	19	8	-4.9	2628	695	3.1	decoy	291	1	0	0	P41836	80	1	0	0	34572.3	SCHPO	26S proteasome regulatory subunit rpn11	45069.7	SCHPO	26S protease regulatory subunit 8 homolog
667.0125	3	-0.46	ARITISLDFMK	688.3102-ARITISLDFM(Oxidation)K	KMQE	K(1447.7745)M(Oxidation)QE	aleitner_M1012_005_26Syeast	40.6750	6.9	1.4	3.2	2.2	46	13	-4.9	2535	498	3.1	decoy	1	1	0	0	O94444	240	1	0	0	26539.6	SCHPO	Probable proteasome subunit alpha type-1	27140.1	SCHPO	26S proteasome regulatory subunit rpn10
603.3227	3	5.5	KYDKTEDDIK	K(553.3224)YDKTEDDIK	IQR	1391.6820-IQR	aleitner_M1012_005_26Syeast	53.7128	2.9	0.0	3.3	2.9	3.3	1	-8.0	5467	861	0.0	O74445	38	1	0	0	decoy	1	1	0	0	43608.7	SCHPO	Probable 26S protease subunit rpt4	43608.7	SCHPO	Probable 26S protease subunit rpt4
891.1512	3	-6.4	LKAYQGIYLMSIR	LK(1099.5947)AYQGIYLM(Oxidation)SIR	KGLVMTGEK	K(1708.9222)GLVMTGEK	aleitner_M1012_005_26Syeast	67.0388	6.1	0.9	3.3	-0.1	167	45	-1.8	490	150	6.2	Q10335	192	1	0	0	decoy	119	1	0	0	46680.8	SCHPO	Probable 26S proteasome regulatory subunit rpn7	27925.7	SCHPO	Probable proteasome subunit alpha type-3
899.4833	3	5.2	ESDKAPDLIELNR	ESDK(1196.6513)APDLIELNR	KAVQSGVSQR	1636.8308-KAVQSGVSQR	aleitner_M1012_005_26Syeast	60.8097	5.5	0.0	3.4	0.8	52	51	-1.2	165	167	6.9	O74762	926	1	0	0	decoy	1	1	0	0	107277.4	SCHPO	26S proteasome regulatory subunit rpn2	34572.3	SCHPO	26S proteasome regulatory subunit rpn11
703.5801	4	8.8	QQKGDTQFPNGEK	QQK(1334.5660)GDTQFPNGEK	ASKGSNDDEMK	ASK(1613.7686)GSNDDEM(Oxidation)K	aleitner_M1012_005_26Syeast	42.7595	6.8	0.2	3.9	-0.1	245	100	-1.1	448	172	6.9	decoy	291	1	0	0	O74762	836	1	0	0	34572.3	SCHPO	26S proteasome regulatory subunit rpn11	107277.4	SCHPO	26S proteasome regulatory subunit rpn2
618.3388	4	5.9	EDTEAVLKR	EDTEAVLK(1409.7555)R	ELKDHIGLYGK	ELK(1197.6241)DHIGLYGK	aleitner_M1012_005_26Syeast	64.3883	4.0	0.3	3.4	0.9	20	11	-2.8	160	155	3.1	O42931	59	1	0	0	decoy	67	1	0	0	48965.5	SCHPO	26S protease regulatory subunit 7 homolog	25082.6	SCHPO	Probable proteasome subunit beta type-6
604.8168	4	-3.6	KEEPK	K(1785.9084)EEPK	MQQLPKDVSQGFVR	M(Oxidation)QQLPK(767.4065)DVSQGFVR	aleitner_M1012_005_26Syeast	32.9507	3.0	0.3	3.4	-1.8	102	125	-3.2	274	233	4.8	O74762	876	1	0	0	decoy	143	1	0	0	107277.4	SCHPO	26S proteasome regulatory subunit rpn2	50060.6	SCHPO	26S protease regulatory subunit 4 homolog
780.7426	3	-5.8	KLGVKPPK	K(1473.6446)LGVKPPK	GEGFEGKMHTEV	GEGFEGK(1003.6430)M(Oxidation)HTEV	aleitner_M1012_005_26Syeast	78.5750	5.2	0.0	3.4	4.1	6.0	5	0.5	37	43	1.1	O14126	213	1	0	0	decoy	383	1	0	0	48836.2	SCHPO	26S protease regulatory subunit 6A	43608.7	SCHPO	Probable 26S protease subunit rpt4
755.6379	4	-0.053	KQLATSLRSR	K(1859.8393)QLATSLRSR	DNNDMEKVVEMGVAR	DNNDM(Oxidation)EK(1296.7514)VVEMGVAR	aleitner_M1012_005_26Syeast	73.7903	6.7	0.1	3.4	3.0	31	12	-4.3	2441	840	3.7	Q09720	86	1	0	0	decoy	218	1	0	0	21967.5	SCHPO	Probable proteasome subunit beta type-4	34572.3	SCHPO	26S proteasome regulatory subunit rpn11
746.0577	3	5.4	MMGINERK	1241.6656-M(Oxidation)MGINERK	NKFIQSVATP	NK(1131.5417)FIQSVATP	aleitner_M1012_005_26Syeast	39.3793	5.6	0.0	3.5	4.0	8.9	5	-5.3	1947	537	1.6	Q09841	1	1	0	0	decoy	259	1	0	0	29337.7	SCHPO	Probable proteasome subunit beta type-2	29337.7	SCHPO	Probable proteasome subunit beta type-2
631.8270	4	3.0	SVKEIPSLMASIFR	SVK(930.4117)EIPSLM(Oxidation)ASIFR	MIDDQR	1730.9277-M(Oxidation)IDDQR	aleitner_M1012_005_26Syeast	71.1567	5.6	0.0	3.5	5.6	3.5	1	-3.8	932	474	4.2	decoy	216	1	0	0	O42897	1	1	0	0	26539.6	SCHPO	Probable proteasome subunit alpha type-1	57346.7	SCHPO	Probable 26S proteasome regulatory subunit rpn3
519.9323	3	8.6	EVHNKSR	EVHNK(688.3102)SR	KMQE	K(1006.5196)M(Oxidation)QE	aleitner_M1012_005_26Syeast	47.4763	7.2	0.9	3.6	4.1	25	4	-4.9	6663	440	3.1	decoy	258	1	0	0	O94444	240	1	0	0	57346.7	SCHPO	Probable 26S proteasome regulatory subunit rpn3	27140.1	SCHPO	26S proteasome regulatory subunit rpn10
547.5573	4	9.4	KAGSELSER	K(1210.6809)AGSELSER	GIDLKSIAEK	GIDLK(1113.5666)SIAEK	aleitner_M1012_005_26Syeast	38.0935	5.2	0.7	3.7	2.0	35	23	-4.8	4143	933	3.2	decoy	75	1	0	0	P41836	342	1	0	0	30111.1	SCHPO	Probable proteasome subunit alpha type-6	45069.7	SCHPO	26S protease regulatory subunit 8 homolog
706.3842	3	9.9	KNGKDGLAK	K(1186.5805)NGKDGLAK	KDWNACKK	K(1067.5975)DWNAC(Carbamidomethyl)KK	aleitner_M1012_005_26Syeast	67.6597	5.3	0.1	3.7	-1.4	319	65	-1.4	319	68	6.7	decoy	60	1	0	0	P50524	16	1	0	0	43101.5	HUMAN	Creatine kinase M-type	30899.5	SCHPO	26S proteasome regulatory subunit rpn12
724.7258	3	5.6	ETEKLAEER	ETEK(1067.5975)LAEER	KNGKDGLAK	K(1241.6139)NGKDGLAK	aleitner_M1012_005_26Syeast	27.5653	6.7	0.9	7.7	2.9	53	17	-4.2	1993	492	3.8	P50524	205	1	0	0	decoy	60	1	0	0	30899.5	SCHPO	26S proteasome regulatory subunit rpn12	43101.5	HUMAN	Creatine kinase M-type
686.3691	4	-3.5	IHAKSMAIDKDIR	IHAK(1244.6435)SMAIDKDIR	KATDMEIRK	K(1634.8814)ATDM(Oxidation)EIRK	aleitner_M1012_005_26Syeast	96.1142	6.6	1.3	3.7	3.5	26	3	-3.3	1824	498	3.1	O42931	364	1	0	0	decoy	122	1	0	0	48965.5	SCHPO	26S protease regulatory subunit 7 homolog	45069.7	SCHPO	26S protease regulatory subunit 8 homolog
960.5181	3	3.5	MPPKEDWEK	1719.9845-MPPKEDWEK	IPKAAMLGTETLPIK	IPK(1296.6060)AAMLGTETLPIK	aleitner_M1012_005_26Syeast	98.7285	6.5	0.7	5.5	-0.2	262	113	-1.4	523	210	6.7	O42931	1	1	0	0	decoy	373	1	0	0	48965.5	SCHPO	26S protease regulatory subunit 7 homolog	45069.7	SCHPO	26S protease regulatory subunit 8 homolog
752.0712	3	-4.3	VLSAMDLFRKELNK	VLSAMDLFRK(590.2887)ELNK	MFR	1800.9808-MFR	aleitner_M1012_005_26Syeast	59.2827	3.2	0.3	3.7	0.1	26	21	-2.8	159	173	5.2	decoy	245	1	0	0	O14250	1	1	0	0	34195.8	SCHPO	Ubiquitin carboxyl-terminal hydrolase 2	30111.1	SCHPO	Probable proteasome subunit alpha type-6
698.8738	4	-2.3	TMLVKAVANSTAANFIR	TMLVK(985.4903)AVANSTAANFIR	GKGGCEIK	GK(1944.0503)GGC(Carbamidomethyl)EIK	aleitner_M1012_005_26Syeast	26.5137	5.2	1.2	3.8	0.5	78	34	-0.1	114	57	6.8	O74894	186	1	0	0	decoy	294	1	0	0	43553.4	SCHPO	26S protease regulatory subunit 6B homolog	48965.5	SCHPO	26S protease regulatory subunit 7 homolog
794.0795	3	9.8	KFASAMPVK	K(1385.6616)FASAM(Oxidation)PVK	AKADYAQYYR	AK(1131.5998)ADYAQYYR	aleitner_M1012_005_26Syeast	99.2492	4.5	0.5	3.9	1.4	31	9	-4.9	2204	655	3.1	decoy	126	1	0	0	Q9US13	172	1	0	0	107277.4	SCHPO	26S proteasome regulatory subunit rpn2	43457.6	SCHPO	Probable 26S proteasome regulatory subunit rpn9
406.2198	4	-2.7	KVFVPGTSEK	K(530.2523)VFVPGTSEK	MSR	1228.6703-MSR	aleitner_M1012_005_26Syeast	14.5022	12.1	4.0	3.9	7.3	62	4	-3.3	28488	469	4.8	decoy	171	1	0	0	Q09682	1	1	0	0	29220.2	SCHPO	Probable proteasome subunit beta type-7	27925.7	SCHPO	Probable proteasome subunit alpha type-3
596.3171	4	8.3	KQMSYMLAR	K(1238.6619)QM(Oxidation)SYMLAR	KAVQSGVSQR	Acetyl-K(1280.6257)AVQSGVSQR	aleitner_M1012_005_26Syeast	41.6075	4.0	1.5	4.1	-0.1	65	29	-4.0	916	336	4.1	P87048	294	1	0	0	decoy	1	1	0	0	97999.6	SCHPO	26S proteasome regulatory subunit rpn1	34572.3	SCHPO	26S proteasome regulatory subunit rpn11
566.6376	3	-1.2	NHASIDKMK	NHASIDK(654.3701)MK	KVDR	K(1180.5910)VDR	aleitner_M1012_005_26Syeast	20.2892	3.1	0.0	4.1	3.1	4.1	1	-6.9	3546	549	1.1	P41878	246	1	0	0	decoy	24	1	0	0	34572.3	SCHPO	26S proteasome regulatory subunit rpn11	46680.8	SCHPO	Probable 26S proteasome regulatory subunit rpn7
439.9301	3	1.6	SAKGTK	SAK(726.4276)GTK	KEKGK	KEK(728.4069)GK	aleitner_M1012_005_26Syeast	31.8475	2.0	0.0	4.2	2.0	4.2	1	-2.1	60	16	4.2	O74440	36	1	0	0	decoy	289	1	0	0	35595.6	SCHPO	26S proteasome regulatory subunit rpn8	51618.9	SCHPO	26S proteasome regulatory subunit rpn5
528.5350	4	9.0	KAVQSGVSQR	1051.5087-KAVQSGVSQR	MPFGNTHNK	1196.6513-M(Met-loss)PFGNTHNK	aleitner_M1012_005_26Syeast	41.2988	5.2	1.0	4.3	-1.6	255	71	-1.7	271	78	6.3	decoy	1	1	0	0	P06732	1	1	0	0	34572.3	SCHPO	26S proteasome regulatory subunit rpn11	43101.5	HUMAN	Creatine kinase M-type
674.3886	3	8.0	ARITISLDFMK	726.4164-ARITISLDFMK	MTEVLK	1431.7796-M(Met-loss)TEVLK	aleitner_M1012_005_26Syeast	46.9603	4.8	0.8	4.5	3.2	13	5	-4.3	1827	331	3.1	decoy	1	1	0	0	P41836	1	1	0	0	26539.6	SCHPO	Probable proteasome subunit alpha type-1	45069.7	SCHPO	26S protease regulatory subunit 8 homolog
566.5295	4	2.2	QQKGDTQFPNGEK	Q(Gln->pyro-Glu)QK(803.4099)GDTQFPNGEK	MATTVK	1596.7420-M(Oxidation)ATTVK	aleitner_M1012_005_26Syeast	40.7915	4.0	0.5	4.5	-1.1	222	71	-3.0	945	246	5.1	decoy	291	1	0	0	O43063	1	1	0	0	34572.3	SCHPO	26S proteasome regulatory subunit rpn11	24564.3	SCHPO	Probable proteasome subunit beta type-1
453.6271	5	-7.2	QQKGDTQFPNGEK	QQK(787.4150)GDTQFPNGEK	MATTVK	1613.7686-MATTVK	aleitner_M1012_005_26Syeast	41.0713	5.4	0.1	8.8	1.9	82	29	-2.5	1350	310	5.5	decoy	291	1	0	0	O43063	1	1	0	0	34572.3	SCHPO	26S proteasome regulatory subunit rpn11	24564.3	SCHPO	Probable proteasome subunit beta type-1
495.7605	4	-9.8	GPDNKDRVNL	GPDNK(852.4593)DRVNL	QKSLEK	Q(Gln->pyro-Glu)K(1264.6412)SLEK	aleitner_M1012_005_26Syeast	40.9078	6.5	0.3	4.6	1.9	75	26	-2.2	905	186	5.7	decoy	243	1	0	0	O42897	314	1	0	0	27925.7	SCHPO	Probable proteasome subunit alpha type-3	57346.7	SCHPO	Probable 26S proteasome regulatory subunit rpn3
925.8207	3	8.8	GTKTSETNDRNSTNNTK	GTK(907.5491)TSETNDRNSTNNTK	KAISVPR	K(2004.9348)AISVPR	aleitner_M1012_005_26Syeast	95.3703	4.3	0.3	4.6	1.2	29	32	-3.8	580	559	4.2	P87048	24	1	0	0	decoy	85	1	0	0	97999.6	SCHPO	26S proteasome regulatory subunit rpn1	30111.1	SCHPO	Probable proteasome subunit alpha type-6
912.1222	3	8.5	LAAGYKSSMLDVSR	LAAGYK(1220.5608)SSM(Oxidation)LDVSR	MSQARGFDR	1650.8287-M(Oxidation)SQARGFDR	aleitner_M1012_005_26Syeast	72.5527	6.2	0.2	4.7	-0.1	218	123	-1.7	580	295	6.3	decoy	325	1	0	0	O94517	1	1	0	0	47341.7	SCHPO	Probable 26S proteasome regulatory subunit rpn6	26539.6	SCHPO	Probable proteasome subunit alpha type-1
792.7437	3	-4.2	YGVAKEDRGNSEETK	YGVAK(693.4286)EDRGNSEETK	KPRR	K(1819.8588)PRR	aleitner_M1012_005_26Syeast	97.8195	4.0	0.0	4.7	4.0	4.7	1	-5.9	3964	856	2.1	decoy	229	1	0	0	Q9UQY2	173	1	0	0	28277.2	SCHPO	Probable proteasome subunit alpha type-4	25082.6	SCHPO	Probable proteasome subunit beta type-6
685.3669	3	7.9	MCSPSATLTHR	924.5280-M(Met-loss)C(Carbamidomethyl)SPSATLTHR	KGGADVLK	K(1266.6027)GGADVLK	aleitner_M1012_005_26Syeast	67.9228	9.6	3.4	5.0	3.6	58	16	1.6	130	48	4.3	Q10335	1	1	0	0	decoy	42	1	0	0	46680.8	SCHPO	Probable 26S proteasome regulatory subunit rpn7	28031.7	SCHPO	Probable proteasome subunit alpha type-7
732.6910	3	-9.2	MVGGKGEGFEGK	M(Oxidation)VGGK(984.5063)GEGFEGK	MMGINERK	1348.6333-M(Met-loss)MGINERK	aleitner_M1012_005_26Syeast	52.7775	3.6	1.6	5.0	-0.1	68	16	-4.3	1328	298	3.7	decoy	376	1	0	0	Q09841	1	1	0	0	43608.7	SCHPO	Probable 26S protease subunit rpt4	29337.7	SCHPO	Probable proteasome subunit beta type-2
1124.9102	3	-0.66	VAEKAQINTQEYGR	VAEK(1765.8999)AQINTQEYGR	NESIFKGPIQQDPR	1743.8792-NESIFKGPIQQDPR	aleitner_M1012_005_26Syeast	82.6827	9.5	1.4	5.1	2.9	174	56	0.8	537	128	8.7	O14250	115	1	0	0	decoy	1	1	0	0	30111.1	SCHPO	Probable proteasome subunit alpha type-6	27573.3	SCHPO	Probable proteasome subunit alpha type-5
1114.5331	3	0.17	NGDLGVGDAKYEFKLDGPK	NGDLGVGDAK(1318.5711)YEFKLDGPK	ASKGSNDDEMK	ASK(2160.0739)GSNDDEMK	aleitner_M1012_005_26Syeast	80.0713	8.7	1.0	5.4	4.0	65	33	-3.3	3096	957	4.7	decoy	66	1	0	0	O74762	836	1	0	0	24564.3	SCHPO	Probable proteasome subunit beta type-1	107277.4	SCHPO	26S proteasome regulatory subunit rpn2
739.4193	3	8.4	GKEELVSKFPPK	GK(857.4568)EELVSKFPPK	MTEVLK	1495.8286-MTEVLK	aleitner_M1012_005_26Syeast	82.0362	5.1	1.7	5.6	0.9	63	11	-4.3	1276	365	4.7	decoy	318	1	0	0	P41836	1	1	0	0	43101.5	HUMAN	Creatine kinase M-type	45069.7	SCHPO	26S protease regulatory subunit 8 homolog
685.6909	3	5.2	GKAASARATEVMR	GK(691.3363)AASARATEVM(Oxidation)R	MFMTR	1500.7719-M(Met-loss)FMTR	aleitner_M1012_005_26Syeast	41.7862	4.8	0.0	6.2	4.8	6.2	1	-2.7	289	116	4.2	decoy	51	1	0	0	Q9UT97	1	1	0	0	28031.7	SCHPO	Probable proteasome subunit alpha type-7	27573.3	SCHPO	Probable proteasome subunit alpha type-5
640.6915	3	-3.0	KGLVMTGEK	K(941.5368)GLVM(Oxidation)TGEK	LLKMQR	LLK(1115.5896)M(Oxidation)QR	aleitner_M1012_005_26Syeast	44.1295	3.5	0.0	6.3	0.4	49	12	-4.9	1605	395	3.1	decoy	119	1	0	0	P36612	71	1	0	0	27925.7	SCHPO	Probable proteasome subunit alpha type-3	50060.6	SCHPO	26S protease regulatory subunit 4 homolog
1100.8870	3	5.2	YSHLKAPLGSHIVYAR	YSHLK(1488.6377)APLGSHIVYAR	MFMTRSEYDR	1949.0523-M(Oxidation)FMTRSEYDR	aleitner_M1012_005_26Syeast	97.0852	7.3	0.1	6.4	1.1	206	110	-1.8	1047	461	6.2	decoy	157	1	0	0	Q9UT97	1	1	0	0	29987.0	SCHPO	Probable proteasome subunit beta type-5	27573.3	SCHPO	Probable proteasome subunit alpha type-5
493.5357	4	7.5	AKYASQKRP	AK(922.5164)YASQKRP	SIKYFK	SIK(1185.6506)YFK	aleitner_M1012_005_26Syeast	15.6878	4.5	1.0	6.6	-0.2	132	35	-3.3	954	178	4.7	Q9UUB6	293	1	0	0	decoy	71	1	0	0	34195.8	SCHPO	Ubiquitin carboxyl-terminal hydrolase 2	43101.5	HUMAN	Creatine kinase M-type
526.2758	3	3.2	MSQARGFDR	640.3432-M(Met-loss)SQARGFDR	NIEK	1073.5254-NIEK	aleitner_M1012_005_26Syeast	6.1123	3.3	0.5	6.7	0.2	60	12	-2.8	511	85	5.2	O94517	1	1	0	0	decoy	1	1	0	0	26539.6	SCHPO	Probable proteasome subunit alpha type-1	29337.7	SCHPO	Probable proteasome subunit beta type-2
533.2777	4	3.2	MSSKDISSK	1131.5998-M(Oxidation)SSKDISSK	KFASAMPVK	K(1135.5431)FASAM(Oxidation)PVK	aleitner_M1012_005_26Syeast	26.4247	6.2	1.1	6.7	-0.7	662	106	-1.1	865	135	6.9	P87048	1	1	0	0	decoy	126	1	0	0	97999.6	SCHPO	26S proteasome regulatory subunit rpn1	107277.4	SCHPO	26S proteasome regulatory subunit rpn2
824.7719	3	8.2	YYKPDLTIDEAVR	YYK(889.4698)PDLTIDEAVR	YKWQK	YK(1719.8720)WQK	aleitner_M1012_005_26Syeast	46.4432	4.7	0.0	6.7	4.7	6.7	1	-3.8	1627	393	4.2	Q09720	149	1	0	0	decoy	104	1	0	0	21967.5	SCHPO	Probable proteasome subunit beta type-4	51618.9	SCHPO	26S proteasome regulatory subunit rpn5
649.1147	4	-8.9	FDATKIAGYDSK	1277.8071-FDATKIAGYDSK	VVTSKLLKPR	VVTSK(1452.7137)LLKPR	aleitner_M1012_005_26Syeast	71.9513	5.0	0.5	7.0	1.9	45	16	-2.8	762	275	3.1	decoy	1	1	0	0	O59770	56	1	0	0	46680.8	SCHPO	Probable 26S proteasome regulatory subunit rpn7	28031.7	SCHPO	Probable proteasome subunit alpha type-7
783.4205	3	4.8	KIEFPPPSAEAR	K(1006.5196)IEFPPPSAEAR	EVHNKSR	EVHNK(1478.7769)SR	aleitner_M1012_005_26Syeast	54.3508	5.0	0.0	7.2	5.0	7.2	1	-5.9	2865	990	2.1	P41836	311	1	0	0	decoy	258	1	0	0	45069.7	SCHPO	26S protease regulatory subunit 8 homolog	57346.7	SCHPO	Probable 26S proteasome regulatory subunit rpn3
552.4648	5	-3.1	CVDPERDRDYHIIR	914.4168-C(Carbamidomethyl)VDPERDRDYHIIR	MIDDQR	1980.9476-MIDDQR	aleitner_M1012_005_26Syeast	70.1600	3.9	0.9	7.3	0.8	55	22	-4.9	2252	752	3.1	decoy	1	1	0	0	O42897	1	1	0	0	34195.8	SCHPO	Ubiquitin carboxyl-terminal hydrolase 2	57346.7	SCHPO	Probable 26S proteasome regulatory subunit rpn3
705.7479	3	4.0	LILRKATDMEIR	LILRK(656.3745)ATDMEIR	MATTVK	1595.9069-M(Met-loss)ATTVK	aleitner_M1012_005_26Syeast	65.0777	4.0	0.0	7.4	0.9	46	16	-0.7	117	67	5.2	decoy	122	1	0	0	O43063	1	1	0	0	45069.7	SCHPO	26S protease regulatory subunit 8 homolog	24564.3	SCHPO	Probable proteasome subunit beta type-1
760.4140	3	-7.3	SQCIVAFKFDKSR	SQC(Carbamidomethyl)IVAFKFDK(693.4286)SR	KPRR	K(1722.8763)PRR	aleitner_M1012_005_26Syeast	66.3543	6.0	0.2	7.5	3.0	43	13	-4.9	4192	743	3.0	decoy	239	1	0	0	Q9UQY2	173	1	0	0	26539.6	SCHPO	Probable proteasome subunit alpha type-1	25082.6	SCHPO	Probable proteasome subunit beta type-6
659.0541	3	-4.2	RRSSIFR	1053.6182-RRSSIFR	KQLATSLR	K(1058.5985)QLATSLR	aleitner_M1012_005_26Syeast	74.9262	7.6	0.1	8.1	0.4	274	78	-0.2	368	101	7.2	decoy	1	1	0	0	Q09720	86	1	0	0	21967.5	SCHPO	Probable proteasome subunit beta type-4	21967.5	SCHPO	Probable proteasome subunit beta type-4
822.4236	3	-0.19	QKCYILKMDR	QK(1094.5648)C(Carbamidomethyl)YILKM(Oxidation)DR	SKTLQYFA	SK(1507.7527)TLQYFA	aleitner_M1012_005_26Syeast	81.4317	4.5	0.0	8.1	1.4	63	23	-4.9	4087	803	3.1	decoy	395	1	0	0	O14126	432	1	0	0	50060.6	SCHPO	26S protease regulatory subunit 4 homolog	48836.2	SCHPO	26S protease regulatory subunit 6A
537.7858	4	-7.2	TYNIPKSTVLPQK	TYNIPK(659.2949)STVLPQK	MSER	1625.9029-MSER	aleitner_M1012_005_26Syeast	68.9422	8.4	0.5	8.8	2.2	410	105	-1.2	3364	360	6.2	decoy	85	1	0	0	O74445	1	1	0	0	26404.3	SCHPO	Probable proteasome subunit alpha type-2	43608.7	SCHPO	Probable 26S protease subunit rpt4
867.8230	3	6.8	IDGKRMQQLPK	IDGK(1287.7009)RMQQLPK	KFASAMPVKR	K(1450.7966)FASAM(Oxidation)PVKR	aleitner_M1012_005_26Syeast	64.9393	14.0	5.8	0.0094	4.5	3.8	7	-0.1	69	73	9.5	decoy	136	1	0	0	decoy	126	1	0	0	50060.6	SCHPO	26S protease regulatory subunit 4 homolog	107277.4	SCHPO	26S proteasome regulatory subunit rpn2
665.3555	3	5.2	KVDYIMLQYK	K(677.3497)VDYIM(Oxidation)LQYK	HKQQ	HK(1453.7527)QQ	aleitner_M1012_005_26Syeast	47.9970	7.2	0.0	0.88	7.2	0.88	1	-6.9	6695	848	0.0	decoy	664	1	0	0	decoy	446	1	0	0	107277.4	SCHPO	26S proteasome regulatory subunit rpn2	50060.6	SCHPO	26S protease regulatory subunit 4 homolog
830.8168	3	6.9	TLKGMIQLGLIR	TLK(1131.5998)GM(Oxidation)IQLGLIR	KFASAMPVK	K(1495.8796)FASAM(Oxidation)PVK	aleitner_M1012_005_26Syeast	45.7858	6.1	1.6	2.5	1.4	50	15	-3.3	1006	268	4.7	decoy	166	1	0	0	decoy	126	1	0	0	50060.6	SCHPO	26S protease regulatory subunit 4 homolog	107277.4	SCHPO	26S proteasome regulatory subunit rpn2
909.4741	4	-7.1	GGCEIKVPDTRVAMELAR	GGC(Carbamidomethyl)EIK(1616.8848)VPDTRVAM(Oxidation)ELAR	TGPEKVLVSMKYK	TGPEK(2155.0766)VLVSMKYK	aleitner_M1012_005_26Syeast	48.9412	14.0	3.6	0.025	6.2	4.2	4	-0.2	280	132	7.8	decoy	300	1	0	0	decoy	208	1	0	0	48965.5	SCHPO	26S protease regulatory subunit 7 homolog	26404.3	SCHPO	Probable proteasome subunit alpha type-2
1211.2660	3	-5.4	KASIAVTEPLTSAAVR	K(2017.8808)ASIAVTEPLTSAAVR	IKAGMDNGGHYGMTCPR	IK(1750.9829)AGMDNGGHYGM(Oxidation)TC(Carbamidomethyl)PR	aleitner_M1012_005_26Syeast	89.4100	10.9	3.2	0.56	2.1	60	60	0.8	120	146	8.8	decoy	26	1	0	0	decoy	172	1	0	0	26404.3	SCHPO	Probable proteasome subunit alpha type-2	48965.5	SCHPO	26S protease regulatory subunit 7 homolog
794.6870	4	-5.5	SKEPAGVDTVIVAK	SK(1761.9488)EPAGVDTVIVAK	LIQVKNYLMPSFR	LIQVK(1550.8556)NYLM(Oxidation)PSFR	aleitner_M1012_005_26Syeast	72.9162	10.8	4.7	0.041	6.1	1.0	1	-3.3	628	333	4.7	decoy	98	1	0	0	decoy	170	1	0	0	25082.6	SCHPO	Probable proteasome subunit beta type-6	43101.5	HUMAN	Creatine kinase M-type
1035.5001	3	-7.8	SVGGNVITER	2072.9619-SVGGNVITER	LSSCMKESNIDTNHKR	LSSC(Carbamidomethyl)M(Oxidation)K(1168.6088)ESNIDTNHKR	aleitner_M1012_005_26Syeast	58.1995	12.5	2.2	0.066	10.3	0.26	1	-3.7	1636	855	2.2	decoy	1	1	0	0	decoy	426	1	0	0	45069.7	SCHPO	26S protease regulatory subunit 8 homolog	51618.9	SCHPO	26S proteasome regulatory subunit rpn5
430.5996	3	-7.5	IKYAK	IK(667.4017)YAK	KLNR	K(759.4531)LNR	aleitner_M1012_005_26Syeast	31.0720	6.3	0.7	2.7	5.6	3.8	1	-3.0	312	122	2.9	decoy	416	1	0	0	decoy	359	1	0	0	51618.9	SCHPO	26S proteasome regulatory subunit rpn5	45069.7	SCHPO	26S protease regulatory subunit 8 homolog
430.5999	3	-6.9	IKYAK	IK(667.4017)YAK	KLNR	K(759.4531)LNR	aleitner_M1012_005_26Syeast	30.5600	5.3	0.3	3.8	4.6	5.9	2	-0.9	180	49	5.0	decoy	416	1	0	0	decoy	359	1	0	0	51618.9	SCHPO	26S proteasome regulatory subunit rpn5	45069.7	SCHPO	26S protease regulatory subunit 8 homolog
1019.1978	3	1.8	IASRQKVYSPSFLEFDDK	IASRQK(925.4869)VYSPSFLEFDDK	DGEIRAK	2267.1474-DGEIRAK	aleitner_M1012_005_26Syeast	64.9860	13.0	4.7	0.100	8.3	1.3	1	-1.2	259	284	6.8	decoy	107	1	0	0	decoy	1	1	0	0	43553.4	SCHPO	26S protease regulatory subunit 6B homolog	43553.4	SCHPO	26S protease regulatory subunit 6B homolog
697.1352	4	-5.6	VAFDKAETVDAGVLILEAR	VAFDK(768.4382)AETVDAGVLILEAR	KELNK	K(2154.1572)ELNK	aleitner_M1012_005_26Syeast	63.1513	8.1	2.6	0.14	5.0	1.1	2	-1.7	105	143	4.7	decoy	375	1	0	0	decoy	245	1	0	0	48965.5	SCHPO	26S protease regulatory subunit 7 homolog	34195.8	SCHPO	Ubiquitin carboxyl-terminal hydrolase 2
802.2119	4	1.5	KIATQFVRIK	K(2002.0636)IATQFVRIK	ELNKVNPGNIERPWAK	ELNK(1340.8180)VNPGNIERPWAK	aleitner_M1012_005_26Syeast	54.5732	6.5	1.4	3.4	3.2	27	8	-4.8	4134	1070	3.3	decoy	163	1	0	0	decoy	249	1	0	0	48965.5	SCHPO	26S protease regulatory subunit 7 homolog	34195.8	SCHPO	Ubiquitin carboxyl-terminal hydrolase 2
1042.5208	3	5.2	GKGGCEIKVPDTR	GK(1708.8052)GGC(Carbamidomethyl)EIKVPDTR	ICDMKVTEYEGVK	IC(Carbamidomethyl)DMK(1553.7872)VTEYEGVK	aleitner_M1012_005_26Syeast	75.0388	7.7	0.6	5.9	1.4	160	50	-1.7	815	325	6.3	decoy	294	1	0	0	decoy	191	1	0	0	48965.5	SCHPO	26S protease regulatory subunit 7 homolog	34195.8	SCHPO	Ubiquitin carboxyl-terminal hydrolase 2
1121.5455	3	-9.7	VRKAGLQNNSQMTHEDIFDYDR	VRK(725.4072)AGLQNNSQMTHEDIFDYDR	IDGKR	IDGK(2774.3082)R	aleitner_M1012_005_26Syeast	91.5175	10.9	0.0	0.16	10.9	0.16	1	-3.8	1263	938	4.2	decoy	317	1	0	0	decoy	136	1	0	0	57346.7	SCHPO	Probable 26S proteasome regulatory subunit rpn3	50060.6	SCHPO	26S protease regulatory subunit 4 homolog
627.5946	4	-7.8	KAGSELSERR	K(1374.7693)AGSELSERR	VLVSMKYKNR	VLVSMK(1269.6677)YKNR	aleitner_M1012_005_26Syeast	34.4752	8.0	1.7	0.17	0.8	25	47	-0.2	51	74	7.2	decoy	75	1	0	0	decoy	214	1	0	0	30111.1	SCHPO	Probable proteasome subunit alpha type-6	26404.3	SCHPO	Probable proteasome subunit alpha type-2
603.6710	3	-3.7	VLVSMKYKNR	VLVSM(Oxidation)K(555.3017)YKNR	DKR	DK(1390.7643)R	aleitner_M1012_005_26Syeast	38.7280	5.2	0.0	0.52	5.2	0.52	1	-4.8	747	342	3.2	decoy	214	1	0	0	decoy	176	1	0	0	26404.3	SCHPO	Probable proteasome subunit alpha type-2	30111.1	SCHPO	Probable proteasome subunit alpha type-6
765.4193	3	-4.5	ATDMEIRKK	ATDM(Oxidation)EIRK(1186.6710)K	KFDSRVGIK	K(1244.6435)FDSRVGIK	aleitner_M1012_005_26Syeast	63.2862	9.7	2.5	0.17	2.5	15	11	1.4	30	23	7.2	decoy	130	1	0	0	decoy	308	1	0	0	45069.7	SCHPO	26S protease regulatory subunit 8 homolog	43101.5	HUMAN	Creatine kinase M-type
503.2816	5	2.3	KFIVDSGMIELTLIK	K(789.4021)FIVDSGM(Oxidation)IELTLIK	KFDSR	K(1860.0318)FDSR	aleitner_M1012_005_26Syeast	53.3155	6.2	0.7	6.7	3.1	44	10	-3.8	2977	601	3.1	decoy	25	1	0	0	decoy	308	1	0	0	45069.7	SCHPO	26S protease regulatory subunit 8 homolog	43101.5	HUMAN	Creatine kinase M-type
815.4575	3	2.9	KEAAGETFILNGLGR	K(868.5018)EAAGETFILNGLGR	IDSKLR	IDSK(1712.9097)LR	aleitner_M1012_005_26Syeast	60.5830	7.3	0.0	0.17	7.3	0.17	1	-2.7	240	163	3.2	decoy	216	1	0	0	decoy	50	1	0	0	50060.6	SCHPO	26S protease regulatory subunit 4 homolog	43457.6	SCHPO	Probable 26S proteasome regulatory subunit rpn9
1074.1832	3	4.6	ESGKAYSTLGQSELSV	ESGK(1564.7079)AYSTLGQSELSV	GLDKTMEFEGER	GLDK(1792.8731)TM(Oxidation)EFEGER	aleitner_M1012_005_26Syeast	99.4182	14.2	4.0	0.18	4.8	38	17	1.4	262	113	9.4	decoy	953	1	0	0	decoy	97	1	0	0	107277.4	SCHPO	26S proteasome regulatory subunit rpn2	27573.3	SCHPO	Probable proteasome subunit alpha type-5
756.0595	3	-8.2	QKGASNGEEFLGHDR	Q(Gln->pyro-Glu)K(638.4367)GASNGEEFLGHDR	KIIK	K(1764.8067)IIK	aleitner_M1012_005_26Syeast	60.9702	10.6	3.9	0.19	4.3	5.8	3	2.4	16	9	10.5	decoy	483	1	0	0	decoy	423	1	0	0	57346.7	SCHPO	Probable 26S proteasome regulatory subunit rpn3	48836.2	SCHPO	26S protease regulatory subunit 6A
756.0605	3	-6.9	QKGASNGEEFLGHDR	Q(Gln->pyro-Glu)K(638.4367)GASNGEEFLGHDR	KIIK	K(1764.8067)IIK	aleitner_M1012_005_26Syeast	59.4572	6.7	0.5	2.0	2.0	28	33	-3.3	561	490	4.7	decoy	483	1	0	0	decoy	423	1	0	0	57346.7	SCHPO	Probable 26S proteasome regulatory subunit rpn3	48836.2	SCHPO	26S protease regulatory subunit 6A
643.0710	3	1.8	LLATSKTTAQIK	652.4272-LLATSKTTAQIK	KLVR	K(1411.8286)LVR	aleitner_M1012_005_26Syeast	61.1518	7.0	0.2	0.21	6.5	0.29	2	-4.8	622	305	2.0	decoy	1	1	0	0	decoy	129	1	0	0	51618.9	SCHPO	26S proteasome regulatory subunit rpn5	48965.5	SCHPO	26S protease regulatory subunit 7 homolog
571.8046	4	-8.4	NYFAAKEMIPNIAK	NYFAAK(674.3752)EMIPNIAK	YAKR	YAK(1746.9015)R	aleitner_M1012_005_26Syeast	43.3323	6.0	0.0	1.7	6.0	1.7	1	-3.8	1274	354	4.2	decoy	193	1	0	0	decoy	419	1	0	0	48965.5	SCHPO	26S protease regulatory subunit 7 homolog	51618.9	SCHPO	26S proteasome regulatory subunit rpn5
978.2101	3	7.9	KLVRQPTYDIAER	K(1343.7119)LVRQPTYDIAER	INKDMSNKIK	INK(1725.9414)DM(Oxidation)SNKIK	aleitner_M1012_005_26Syeast	65.5785	11.8	3.0	0.22	8.8	1.1	1	-1.7	340	308	6.3	decoy	129	1	0	0	decoy	312	1	0	0	48965.5	SCHPO	26S protease regulatory subunit 7 homolog	47341.7	SCHPO	Probable 26S proteasome regulatory subunit rpn6
605.5775	4	-3.8	KQSGVSKTAER	K(1228.6486)QSGVSKTAER	KATDMEIRK	K(1327.7096)ATDMEIRK	aleitner_M1012_005_26Syeast	32.4655	7.0	2.2	0.23	3.9	2.0	3	-4.9	969	620	3.1	decoy	131	1	0	0	decoy	122	1	0	0	45069.7	SCHPO	26S protease regulatory subunit 8 homolog	45069.7	SCHPO	26S protease regulatory subunit 8 homolog
605.5831	4	5.5	KQSGVSKTAER	K(1228.6486)QSGVSKTAER	KATDMEIRK	K(1327.7096)ATDMEIRK	aleitner_M1012_005_26Syeast	36.3023	6.0	0.0	0.90	-0.2	48	64	-1.8	135	168	6.2	decoy	131	1	0	0	decoy	122	1	0	0	45069.7	SCHPO	26S protease regulatory subunit 8 homolog	45069.7	SCHPO	26S protease regulatory subunit 8 homolog
671.0496	3	-4.5	LKVAAEQDELVK	LK(668.3857)VAAEQDELVK	DIKR	DIK(1479.8185)R	aleitner_M1012_005_26Syeast	78.2213	6.2	0.0	3.2	6.2	3.2	2	-6.9	4332	1023	1.1	decoy	143	1	0	0	decoy	343	1	0	0	45069.7	SCHPO	26S protease regulatory subunit 8 homolog	45069.7	SCHPO	26S protease regulatory subunit 8 homolog
656.6357	4	-3.2	GDELLKGNIPGRAR	GDELLK(1127.6954)GNIPGRAR	KILDFVKK	K(1632.8948)ILDFVKK	aleitner_M1012_005_26Syeast	70.7288	10.7	5.0	0.24	2.9	26	10	-0.2	169	68	7.8	decoy	119	1	0	0	decoy	416	1	0	0	48836.2	SCHPO	26S protease regulatory subunit 6A	48836.2	SCHPO	26S protease regulatory subunit 6A
630.6194	4	7.1	GKELRVAQMTR	GK(1214.7275)ELRVAQM(Oxidation)TR	SKKILDFVK	SK(1441.7711)KILDFVK	aleitner_M1012_005_26Syeast	42.3428	6.8	1.1	0.98	0.5	56	20	-0.1	82	40	6.3	decoy	287	1	0	0	decoy	415	1	0	0	48836.2	SCHPO	26S protease regulatory subunit 6A	48836.2	SCHPO	26S protease regulatory subunit 6A
559.3262	4	9.5	NYFAAKEMIPNIAK	NYFAAK(624.4210)EMIPNIAK	VLKK	VLK(1746.9015)K	aleitner_M1012_005_26Syeast	60.8518	10.1	1.3	0.25	8.5	0.65	2	-2.6	537	296	4.8	decoy	193	1	0	0	decoy	187	1	0	0	48965.5	SCHPO	26S protease regulatory subunit 7 homolog	29987.0	SCHPO	Probable proteasome subunit beta type-5
828.0993	3	0.38	FDATKIAGYDSK	1166.6295-FDATKIAGYDSK	TKNSDPLVR	TK(1452.7137)NSDPLVR	aleitner_M1012_005_26Syeast	78.3622	8.2	2.5	0.25	3.5	5.2	5	-3.3	430	339	4.7	decoy	1	1	0	0	decoy	81	1	0	0	46680.8	SCHPO	Probable 26S proteasome regulatory subunit rpn7	43608.7	SCHPO	Probable 26S protease subunit rpt4
1061.0408	4	8.5	AILVGHEKSGTHHGGLLFHLCESMGLLK	AILVGHEK(1183.5292)SGTHHGGLLFHLC(Carbamidomethyl)ESM(Oxidation)GLLK	CVDPERDR	3194.6369-C(Carbamidomethyl)VDPERDR	aleitner_M1012_005_26Syeast	63.4155	10.6	3.7	0.26	6.9	2.4	1	-2.6	745	680	4.8	decoy	439	1	0	0	decoy	1	1	0	0	97999.6	SCHPO	26S proteasome regulatory subunit rpn1	34195.8	SCHPO	Ubiquitin carboxyl-terminal hydrolase 2
919.8361	3	-4.7	SKEPAGVDTVIVAK	SK(1343.7119)EPAGVDTVIVAK	INKDMSNKIK	INK(1550.8556)DM(Oxidation)SNKIK	aleitner_M1012_005_26Syeast	83.9540	9.3	4.2	0.26	3.0	11	10	-1.7	188	198	6.3	decoy	98	1	0	0	decoy	312	1	0	0	25082.6	SCHPO	Probable proteasome subunit beta type-6	47341.7	SCHPO	Probable 26S proteasome regulatory subunit rpn6
694.4276	3	-0.48	IIKLTLLVNSNK	IIK(725.4072)LTLLVNSNK	IDGKR	IDGK(1492.9229)R	aleitner_M1012_005_26Syeast	80.4408	10.2	3.1	0.27	7.1	1.6	1	-0.7	140	58	5.2	decoy	426	1	0	0	decoy	136	1	0	0	48836.2	SCHPO	26S protease regulatory subunit 6A	50060.6	SCHPO	26S protease regulatory subunit 4 homolog
717.3914	3	-3.7	GDELLKGNIPGRAR	GDELLK(654.3337)GNIPGRAR	NLDR	1632.8948-NLDR	aleitner_M1012_005_26Syeast	40.3330	8.7	0.0	0.82	8.7	0.82	1	-5.9	3622	721	2.1	decoy	119	1	0	0	decoy	1	1	0	0	48836.2	SCHPO	26S protease regulatory subunit 6A	50060.6	SCHPO	26S protease regulatory subunit 4 homolog
590.8085	4	2.3	GRKGSFGGSGSYK	GRK(1072.5627)GSFGGSGSYK	QKCYILK	Q(Gln->pyro-Glu)K(1424.7048)C(Carbamidomethyl)YILK	aleitner_M1012_005_26Syeast	40.6802	4.5	1.3	2.1	1.4	22	12	-4.9	2385	577	3.1	decoy	16	1	0	0	decoy	395	1	0	0	48836.2	SCHPO	26S protease regulatory subunit 6A	50060.6	SCHPO	26S protease regulatory subunit 4 homolog
926.4980	3	5.0	KGLVMTGEK	K(1798.9366)GLVM(Oxidation)TGEK	IDQLLFYGGSHGRAK	1115.5896-IDQLLFYGGSHGRAK	aleitner_M1012_005_26Syeast	21.2675	10.0	3.6	0.27	3.7	14	17	0.7	92	102	6.3	decoy	119	1	0	0	decoy	1	1	0	0	27925.7	SCHPO	Probable proteasome subunit alpha type-3	25082.6	SCHPO	Probable proteasome subunit beta type-6
1233.2885	3	4.1	FDATKIAGYDSK	2382.1831-FDATKIAGYDSK	IMFVWEDIATKAIHHFDR	IM(Oxidation)FVWEDIATK(1452.7137)AIHHFDR	aleitner_M1012_005_26Syeast	63.2250	13.9	3.7	0.27	7.6	7.0	12	-1.7	836	632	6.3	decoy	1	1	0	0	decoy	63	1	0	0	46680.8	SCHPO	Probable 26S proteasome regulatory subunit rpn7	43457.6	SCHPO	Probable 26S proteasome regulatory subunit rpn9
668.8670	4	-3.4	KFDSRVGIK	K(1622.8450)FDSRVGIK	NLAKCPLSVEQAR	NLAK(1186.6710)C(Carbamidomethyl)PLSVEQAR	aleitner_M1012_005_26Syeast	21.2128	7.7	0.0	0.28	7.7	0.28	1	-4.8	889	655	0.0	decoy	308	1	0	0	decoy	405	1	0	0	43101.5	HUMAN	Creatine kinase M-type	47341.7	SCHPO	Probable 26S proteasome regulatory subunit rpn6
514.2713	4	2.3	LAAGYKSSMLDVSR	LAAGYK(540.2908)SSM(Oxidation)LDVSR	LDR	1650.8287-LDR	aleitner_M1012_005_26Syeast	45.3498	5.3	0.0	6.4	5.3	6.4	1	-3.8	1887	366	4.2	decoy	325	1	0	0	decoy	1	1	0	0	47341.7	SCHPO	Probable 26S proteasome regulatory subunit rpn6	43101.5	HUMAN	Creatine kinase M-type
1074.1859	3	1.1	RLSSCMKESNIDTNHK	RLSSC(Carbamidomethyl)MK(1300.6333)ESNIDTNHK	EKAVAETCQK	EK(2056.9670)AVAETC(Carbamidomethyl)QK	aleitner_M1012_005_26Syeast	91.2398	11.2	0.6	0.28	8.2	1.8	3	-2.8	1719	840	5.2	decoy	426	1	0	0	decoy	38	1	0	0	51618.9	SCHPO	26S proteasome regulatory subunit rpn5	34195.8	SCHPO	Ubiquitin carboxyl-terminal hydrolase 2
556.0801	4	3.2	IGVLKPEGDADK	IGVLK(979.6179)PEGDADK	GKRQILK	GK(1378.7344)RQILK	aleitner_M1012_005_26Syeast	23.5245	7.0	1.0	0.73	1.4	31	33	-1.8	261	186	5.6	decoy	68	1	0	0	decoy	291	1	0	0	34195.8	SCHPO	Ubiquitin carboxyl-terminal hydrolase 2	51618.9	SCHPO	26S proteasome regulatory subunit rpn5
1016.4835	3	4.2	ESNIDTNHKRSMTVEQP	ESNIDTNHK(1061.4886)RSMTVEQP	NKICDMK	NK(2122.9953)IC(Carbamidomethyl)DM(Oxidation)K	aleitner_M1012_005_26Syeast	55.8107	6.3	1.5	1.3	0.1	80	93	-1.8	285	283	6.2	decoy	435	1	0	0	decoy	186	1	0	0	51618.9	SCHPO	26S proteasome regulatory subunit rpn5	34195.8	SCHPO	Ubiquitin carboxyl-terminal hydrolase 2
1035.1979	3	-2.5	ESGKAYSTLGQSELSV	ESGK(1447.7745)AYSTLGQSELSV	ARITISLDFMK	1792.8731-ARITISLDFM(Oxidation)K	aleitner_M1012_005_26Syeast	85.5678	8.6	3.5	0.29	0.8	58	54	-0.2	115	102	7.8	decoy	953	1	0	0	decoy	1	1	0	0	107277.4	SCHPO	26S proteasome regulatory subunit rpn2	26539.6	SCHPO	Probable proteasome subunit alpha type-1
576.7114	5	-0.56	LSSNEAVKCADFTIISLSR	LSSNEAVK(768.4494)C(Carbamidomethyl)ADFTIISLSR	EKKAR	EKK(2248.1409)AR	aleitner_M1012_005_26Syeast	93.3830	6.1	0.0	1.5	6.1	1.5	1	-2.7	702	398	5.3	decoy	29	1	0	0	decoy	198	1	0	0	107277.4	SCHPO	26S proteasome regulatory subunit rpn2	26539.6	SCHPO	Probable proteasome subunit alpha type-1
960.5180	3	7.3	LSSNEAVKCADFTIISLSR	LSSNEAVK(768.4382)C(Carbamidomethyl)ADFTIISLSR	KELNK	K(2248.1409)ELNK	aleitner_M1012_005_26Syeast	93.4755	10.3	2.5	0.34	7.8	1.5	1	-3.8	1366	896	3.5	decoy	29	1	0	0	decoy	245	1	0	0	107277.4	SCHPO	26S proteasome regulatory subunit rpn2	34195.8	SCHPO	Ubiquitin carboxyl-terminal hydrolase 2
528.0456	4	7.3	KQFYTLLSARR	K(726.3548)QFYTLLSARR	DGEIR	1519.8511-DGEIR	aleitner_M1012_005_26Syeast	22.6127	7.3	2.3	0.34	3.0	8.7	5	-1.2	205	88	6.5	decoy	146	1	0	0	decoy	1	1	0	0	46680.8	SCHPO	Probable 26S proteasome regulatory subunit rpn7	43553.4	SCHPO	26S protease regulatory subunit 6B homolog
523.5460	4	-0.43	KKFASAMPVK	KK(968.5291)FASAM(Oxidation)PVK	VKENVSR	VK(1259.6948)ENVSR	aleitner_M1012_005_26Syeast	23.1955	6.6	2.6	0.35	1.3	18	14	-2.7	335	184	5.3	decoy	126	1	0	0	decoy	320	1	0	0	107277.4	SCHPO	26S proteasome regulatory subunit rpn2	46680.8	SCHPO	Probable 26S proteasome regulatory subunit rpn7
495.4560	5	-7.0	KFASAMPVK	K(1494.7242)FASAMPVK	FDATKIAGYDSK	Acetyl-FDATK(1115.6049)IAGYDSK	aleitner_M1012_005_26Syeast	27.0060	5.5	2.0	2.3	-0.2	112	49	-2.4	499	195	5.7	decoy	126	1	0	0	decoy	5	1	0	0	107277.4	SCHPO	26S proteasome regulatory subunit rpn2	46680.8	SCHPO	Probable 26S proteasome regulatory subunit rpn7
1169.8755	3	-8.4	IKAGMDNGGHYGMTCPR	IK(1626.8213)AGMDNGGHYGM(Oxidation)TC(Carbamidomethyl)PR	ASQAAATKGAEIDTR	ASQAAATK(2017.8808)GAEIDTR	aleitner_M1012_005_26Syeast	55.4428	10.2	2.8	0.37	2.4	74	48	-0.2	435	199	7.8	decoy	172	1	0	0	decoy	196	1	0	0	48965.5	SCHPO	26S protease regulatory subunit 7 homolog	29220.2	SCHPO	Probable proteasome subunit beta type-7
845.1029	3	0.34	KSYQIAVK	K(1596.7420)SYQIAVK	QQKGDTQFPNGEK	Q(Gln->pyro-Glu)QK(1073.6121)GDTQFPNGEK	aleitner_M1012_005_26Syeast	89.5335	6.1	1.4	0.40	-0.2	26	34	-1.7	72	98	6.3	decoy	455	1	0	0	decoy	291	1	0	0	107277.4	SCHPO	26S proteasome regulatory subunit rpn2	34572.3	SCHPO	26S proteasome regulatory subunit rpn11
1035.1941	3	-8.9	QQKGDTQFPNGEKGK	QQK(1441.7711)GDTQFPNGEKGK	GKELRVAQMTR	GK(1798.8850)ELRVAQM(Oxidation)TR	aleitner_M1012_005_26Syeast	90.7428	8.9	1.1	0.43	0.8	71	114	0.4	92	144	8.1	decoy	291	1	0	0	decoy	287	1	0	0	34572.3	SCHPO	26S proteasome regulatory subunit rpn11	48836.2	SCHPO	26S protease regulatory subunit 6A
548.7941	4	-9.0	KFASAMPVKR	K(1041.5342)FASAM(Oxidation)PVKR	KNEVTADK	K(1287.7009)NEVTADK	aleitner_M1012_005_26Syeast	37.2510	9.8	3.7	0.43	6.1	3.6	1	-4.3	1329	527	3.7	decoy	126	1	0	0	decoy	199	1	0	0	107277.4	SCHPO	26S proteasome regulatory subunit rpn2	43457.6	SCHPO	Probable 26S proteasome regulatory subunit rpn9
409.4279	5	9.8	QVKNPVAGK	QVK(1102.5329)NPVAGK	INKDMSNK	INK(1077.6182)DM(Oxidation)SNK	aleitner_M1012_005_26Syeast	7.8909	11.0	0.4	0.44	7.8	3.9	2	-4.8	21840	750	3.2	decoy	69	1	0	0	decoy	312	1	0	0	46680.8	SCHPO	Probable 26S proteasome regulatory subunit rpn7	47341.7	SCHPO	Probable 26S proteasome regulatory subunit rpn6
691.0469	3	8.9	GKAASARATEVMR	GK(707.3966)AASARATEVM(Oxidation)R	ANPIR	1500.7719-ANPIR	aleitner_M1012_005_26Syeast	62.9757	6.0	0.0	0.47	6.0	0.47	1	-5.8	1213	656	1.0	decoy	51	1	0	0	decoy	1	1	0	0	28031.7	SCHPO	Probable proteasome subunit alpha type-7	22661.1	SCHPO	Probable proteasome subunit beta type-3
660.1273	4	-9.6	KQFYTLLSAR	K(1410.8235)QFYTLLSAR	FGQLSLLNLLR	1363.7500-FGQLSLLNLLR	aleitner_M1012_005_26Syeast	56.7492	4.5	3.1	0.47	-0.2	19	15	-3.3	217	238	4.7	decoy	146	1	0	0	decoy	1	1	0	0	46680.8	SCHPO	Probable 26S proteasome regulatory subunit rpn7	97999.6	SCHPO	26S proteasome regulatory subunit rpn1
782.1041	3	-0.24	KEAAGETFILNGLGR	K(768.4494)EAAGETFILNGLGR	EKKAR	EKK(1712.9097)AR	aleitner_M1012_005_26Syeast	91.5873	10.3	0.0	0.49	10.3	0.49	1	-3.8	907	504	2.1	decoy	216	1	0	0	decoy	198	1	0	0	50060.6	SCHPO	26S protease regulatory subunit 4 homolog	26539.6	SCHPO	Probable proteasome subunit alpha type-1
868.8213	3	0.92	KFASAMPVK	K(1625.9029)FASAMPVK	TYNIPKSTVLPQK	TYNIPK(1115.6049)STVLPQK	aleitner_M1012_005_26Syeast	47.7115	8.3	2.2	0.50	6.1	1.9	3	-5.8	2933	990	2.2	decoy	126	1	0	0	decoy	85	1	0	0	107277.4	SCHPO	26S proteasome regulatory subunit rpn2	26404.3	SCHPO	Probable proteasome subunit alpha type-2
923.1732	3	-7.2	TGPEKVLVSMKYK	TGPEK(1271.7060)VLVSM(Oxidation)KYK	KFASAMPVKR	K(1632.8797)FASAMPVKR	aleitner_M1012_005_26Syeast	91.7575	4.6	0.0	4.0	1.4	27	24	-3.2	424	392	3.2	decoy	208	1	0	0	decoy	126	1	0	0	26404.3	SCHPO	Probable proteasome subunit alpha type-2	107277.4	SCHPO	26S proteasome regulatory subunit rpn2
420.4375	5	-8.1	LKVAAEQDELVK	LK(755.4178)VAAEQDELVK	DKSIR	DK(1479.8185)SIR	aleitner_M1012_005_26Syeast	36.8022	7.7	3.0	0.51	4.0	7.3	4	-4.9	4223	704	3.2	decoy	143	1	0	0	decoy	252	1	0	0	45069.7	SCHPO	26S protease regulatory subunit 8 homolog	50060.6	SCHPO	26S protease regulatory subunit 4 homolog
745.7621	3	-1.6	KATDMEIRK	K(1143.6877)ATDMEIRK	RPSIHIKR	RPSIHIK(1228.6486)R	aleitner_M1012_005_26Syeast	79.1775	7.8	0.6	0.86	4.8	5.3	5	-2.8	542	281	5.2	decoy	122	1	0	0	decoy	24	1	0	0	45069.7	SCHPO	26S protease regulatory subunit 8 homolog	50060.6	SCHPO	26S protease regulatory subunit 4 homolog
872.4469	3	-3.5	QKCYILKMDR	QK(1244.6435)C(Carbamidomethyl)YILKM(Oxidation)DR	KATDMEIRK	K(1507.7527)ATDM(Oxidation)EIRK	aleitner_M1012_005_26Syeast	50.4158	6.1	0.3	1.6	-0.2	76	89	-1.7	191	185	6.3	decoy	395	1	0	0	decoy	122	1	0	0	50060.6	SCHPO	26S protease regulatory subunit 4 homolog	45069.7	SCHPO	26S protease regulatory subunit 8 homolog
676.0484	3	5.6	NLDRFHTR	967.5702-NLDRFHTR	SGKVKQAL	SGK(1195.6098)VKQAL	aleitner_M1012_005_26Syeast	33.6642	5.2	1.1	0.52	3.6	1.5	2	-4.3	301	231	3.7	decoy	1	1	0	0	decoy	254	1	0	0	50060.6	SCHPO	26S protease regulatory subunit 4 homolog	28277.2	SCHPO	Probable proteasome subunit alpha type-4
674.0386	3	-6.7	TGPEKVLVSMKYK	TGPEK(540.2908)VLVSMKYK	LDR	1616.8848-LDR	aleitner_M1012_005_26Syeast	44.8355	7.8	1.1	0.53	6.7	1.1	1	-4.8	1559	329	3.2	decoy	208	1	0	0	decoy	1	1	0	0	26404.3	SCHPO	Probable proteasome subunit alpha type-2	43101.5	HUMAN	Creatine kinase M-type
666.7068	3	7.6	NKAVYEYLR	NK(842.4749)AVYEYLR	LTEKSK	LTEK(1292.6765)SK	aleitner_M1012_005_26Syeast	78.0190	5.7	2.2	0.53	-0.1	22	27	-1.1	42	37	6.9	decoy	335	1	0	0	decoy	13	1	0	0	51618.9	SCHPO	26S proteasome regulatory subunit rpn5	43457.6	SCHPO	Probable 26S proteasome regulatory subunit rpn9
875.1273	3	7.6	DKSIRGGEGR	DK(1548.7824)SIRGGEGR	AKVQYDFDQLGK	AK(1211.6258)VQYDFDQLGK	aleitner_M1012_005_26Syeast	89.7625	9.1	0.5	0.56	5.0	5.8	6	2.4	25	38	6.2	decoy	252	1	0	0	decoy	170	1	0	0	50060.6	SCHPO	26S protease regulatory subunit 4 homolog	51618.9	SCHPO	26S proteasome regulatory subunit rpn5
1036.8711	3	3.0	GKAASARATEVMR	GK(1744.8784)AASARATEVM(Oxidation)R	DHIGLYGKEREYK	DHIGLYGK(1500.7719)EREYK	aleitner_M1012_005_26Syeast	56.5017	9.8	0.5	0.58	3.5	24	22	-1.7	535	409	6.3	decoy	51	1	0	0	decoy	75	1	0	0	28031.7	SCHPO	Probable proteasome subunit alpha type-7	25082.6	SCHPO	Probable proteasome subunit beta type-6
984.2141	3	-6.7	IIKYGFNLTGILTEPR	IIK(1115.6049)YGFNLTGILTEPR	KFASAMPVK	K(1972.1033)FASAMPVK	aleitner_M1012_005_26Syeast	53.3743	14.4	2.3	0.59	8.1	12	3	0.4	468	175	8.4	decoy	55	1	0	0	decoy	126	1	0	0	43608.7	SCHPO	Probable 26S protease subunit rpt4	107277.4	SCHPO	26S proteasome regulatory subunit rpn2
630.3397	4	-5.6	SKKILDFVK	SK(1440.6845)KILDFVK	DKRSQESDNPK	DK(1214.7275)RSQESDNPK	aleitner_M1012_005_26Syeast	79.1823	6.2	2.1	0.60	1.4	13	10	-3.2	233	255	4.8	decoy	415	1	0	0	decoy	176	1	0	0	48836.2	SCHPO	26S protease regulatory subunit 6A	30111.1	SCHPO	Probable proteasome subunit alpha type-6
513.0238	4	6.0	MGTDLVGYR	1168.6088-M(Met-loss)GTDLVGYR	SVGGNVITER	1017.5131-SVGGNVITER	aleitner_M1012_005_26Syeast	14.1852	6.0	3.0	0.60	1.9	11	7	-1.9	162	61	4.1	decoy	1	1	0	0	decoy	1	1	0	0	30111.1	SCHPO	Probable proteasome subunit alpha type-6	45069.7	SCHPO	26S protease regulatory subunit 8 homolog
651.8453	4	5.5	KAISVPR	K(1833.8567)AISVPR	ERGLDKTMEFEGER	ERGLDK(907.5491)TMEFEGER	aleitner_M1012_005_26Syeast	29.6168	5.1	2.0	0.62	0.4	14	16	-1.2	41	57	4.7	decoy	85	1	0	0	decoy	97	1	0	0	30111.1	SCHPO	Probable proteasome subunit alpha type-6	27573.3	SCHPO	Probable proteasome subunit alpha type-5
829.7498	3	-6.5	YSFKIVEMGSAMLTK	YSFK(766.3861)IVEM(Oxidation)GSAMLTK	QQKDK	Q(Gln->pyro-Glu)QK(1857.9256)DK	aleitner_M1012_005_26Syeast	75.6010	10.8	1.4	1.7	7.5	8.4	4	-3.7	2116	623	4.3	decoy	157	1	0	0	decoy	174	1	0	0	27573.3	SCHPO	Probable proteasome subunit alpha type-5	30111.1	SCHPO	Probable proteasome subunit alpha type-6
907.7194	4	2.3	KAGCTQTFLELYQEAR	K(1712.9097)AGC(Carbamidomethyl)TQTFLELYQEAR	KEAAGETFILNGLGR	K(2051.9986)EAAGETFILNGLGR	aleitner_M1012_005_26Syeast	87.6085	8.2	1.6	0.62	1.8	41	63	-1.2	287	303	6.4	decoy	68	1	0	0	decoy	216	1	0	0	29337.7	SCHPO	Probable proteasome subunit beta type-2	50060.6	SCHPO	26S protease regulatory subunit 4 homolog
882.9231	4	-6.8	TMPSHGSTDELKCIDIEDQLEVNR	TM(Oxidation)PSHGSTDELK(725.4072)C(Carbamidomethyl)IDIEDQLEVNR	IDGKR	IDGK(2940.3481)R	aleitner_M1012_005_26Syeast	88.9053	5.6	0.0	1.7	5.6	1.7	1	-3.8	904	884	4.2	decoy	27	1	0	0	decoy	136	1	0	0	29337.7	SCHPO	Probable proteasome subunit beta type-2	50060.6	SCHPO	26S protease regulatory subunit 4 homolog
635.0388	3	6.3	KPYATQIKSVK	K(640.3432)PYATQIKSVK	NIEK	1399.8075-NIEK	aleitner_M1012_005_26Syeast	35.0837	5.5	0.0	0.63	5.5	0.63	1	-4.8	534	319	3.1	decoy	206	1	0	0	decoy	1	1	0	0	26539.6	SCHPO	Probable proteasome subunit alpha type-1	29337.7	SCHPO	Probable proteasome subunit beta type-2
639.8669	4	-7.4	VFVPGTSEKILEISLSK	VFVPGTSEK(709.4123)ILEISLSK	AVQVR	1984.1132-AVQVR	aleitner_M1012_005_26Syeast	39.9577	7.4	2.7	0.63	4.3	6.4	3	-2.7	1199	282	5.3	decoy	180	1	0	0	decoy	1	1	0	0	29220.2	SCHPO	Probable proteasome subunit beta type-7	28277.2	SCHPO	Probable proteasome subunit alpha type-4
791.4221	3	0.60	SMNWKATLGNEKQR	SMNWK(709.4123)ATLGNEKQR	AVQVR	1799.8989-AVQVR	aleitner_M1012_005_26Syeast	86.8883	5.6	0.1	2.5	3.1	12	8	-2.8	483	315	4.6	decoy	103	1	0	0	decoy	1	1	0	0	29220.2	SCHPO	Probable proteasome subunit beta type-7	28277.2	SCHPO	Probable proteasome subunit alpha type-4
568.3018	4	-1.5	QQKGDTQFPNGEK	QQK(793.4810)GDTQFPNGEK	RPQKK	RPQK(1613.7686)K	aleitner_M1012_005_26Syeast	38.5428	5.7	0.0	0.64	5.7	0.64	1	-0.6	34	31	4.2	decoy	291	1	0	0	decoy	41	1	0	0	34572.3	SCHPO	26S proteasome regulatory subunit rpn11	28031.7	SCHPO	Probable proteasome subunit alpha type-7
913.7982	3	6.7	KQSGVSKTAER	KQSGVSK(1548.7130)TAER	GLDKTMEFEGER	GLDK(1327.7096)TMEFEGER	aleitner_M1012_005_26Syeast	59.1213	9.2	2.5	0.64	3.0	24	35	-1.8	396	436	6.2	decoy	137	1	0	0	decoy	97	1	0	0	45069.7	SCHPO	26S protease regulatory subunit 8 homolog	27573.3	SCHPO	Probable proteasome subunit alpha type-5
860.4662	4	4.7	QFVTSKSRLSGSGLMVVR	QFVTSK(1470.7575)SRLSGSGLM(Oxidation)VVR	EKILPKMMDGR	EK(2105.1303)ILPKMM(Oxidation)DGR	aleitner_M1012_005_26Syeast	85.2525	8.8	2.1	0.65	1.3	76	90	-0.5	236	248	7.5	decoy	125	1	0	0	decoy	124	1	0	0	22661.1	SCHPO	Probable proteasome subunit beta type-3	43608.7	SCHPO	Probable 26S protease subunit rpt4
745.0566	3	7.1	CVDPERDR	1186.6710-C(Carbamidomethyl)VDPERDR	KFDSRVGIK	K(1183.5292)FDSRVGIK	aleitner_M1012_005_26Syeast	64.6785	8.1	0.0	0.66	3.0	13	16	-2.9	381	251	5.2	decoy	1	1	0	0	decoy	308	1	0	0	34195.8	SCHPO	Ubiquitin carboxyl-terminal hydrolase 2	43101.5	HUMAN	Creatine kinase M-type
511.5176	4	-2.6	CVDPER	1267.7136-C(Carbamidomethyl)VDPER	NGKDGLAKSIK	NGKDGLAK(912.4011)SIK	aleitner_M1012_005_26Syeast	76.0982	5.0	0.5	5.0	3.4	14	5	-4.3	1688	331	1.6	decoy	1	1	0	0	decoy	68	1	0	0	34195.8	SCHPO	Ubiquitin carboxyl-terminal hydrolase 2	43101.5	HUMAN	Creatine kinase M-type
696.7048	3	6.3	KTTDVLR	K(1255.5981)TTDVLR	MFTKMFGEK	MFTK(969.5495)MFGEK	aleitner_M1012_005_26Syeast	94.7298	6.6	0.7	0.66	1.9	15	12	-1.2	123	93	4.7	decoy	82	1	0	0	decoy	148	1	0	0	27925.7	SCHPO	Probable proteasome subunit alpha type-3	48965.5	SCHPO	26S protease regulatory subunit 7 homolog
619.0795	4	-9.3	SVGGNVITER	1441.7711-SVGGNVITER	GKELRVAQMTR	GK(1168.6088)ELRVAQM(Oxidation)TR	aleitner_M1012_005_26Syeast	36.1053	6.8	1.7	0.67	-0.1	52	53	-1.1	98	98	6.9	decoy	1	1	0	0	decoy	287	1	0	0	45069.7	SCHPO	26S protease regulatory subunit 8 homolog	48836.2	SCHPO	26S protease regulatory subunit 6A
695.7050	3	-4.0	KVLHYNDLR	K(927.4662)VLHYNDLR	KSNENAK	K(1294.7034)SNENAK	aleitner_M1012_005_26Syeast	99.3428	13.2	4.6	0.67	8.6	5.6	1	-3.3	1355	417	4.6	decoy	223	1	0	0	decoy	830	1	0	0	107277.4	SCHPO	26S proteasome regulatory subunit rpn2	97999.6	SCHPO	26S proteasome regulatory subunit rpn1
738.4125	4	0.85	KFASAMPVK	K(1956.0867)FASAM(Oxidation)PVK	ASMISVRPAPTYLLKR	ASM(Oxidation)ISVRPAPTYLLK(1131.5998)R	aleitner_M1012_005_26Syeast	53.3650	6.9	1.1	3.2	-0.2	203	84	-0.9	306	123	7.1	decoy	126	1	0	0	decoy	288	1	0	0	107277.4	SCHPO	26S proteasome regulatory subunit rpn2	97999.6	SCHPO	26S proteasome regulatory subunit rpn1
842.1255	3	7.1	KLGHLDAMSEIK	K(1166.6295)LGHLDAM(Oxidation)SEIK	TKNSDPLVR	TK(1494.7752)NSDPLVR	aleitner_M1012_005_26Syeast	71.9033	7.7	3.2	0.68	4.5	5.8	1	-4.8	2910	577	3.2	decoy	195	1	0	0	decoy	81	1	0	0	43608.7	SCHPO	Probable 26S protease subunit rpt4	43608.7	SCHPO	Probable 26S protease subunit rpt4
672.8642	4	-0.038	YSFKIVEMGSAMLTK	YSFK(967.5702)IVEM(Oxidation)GSAMLTK	SGKVKQAL	SGK(1857.9256)VKQAL	aleitner_M1012_005_26Syeast	20.7830	4.8	0.2	0.70	1.6	7.3	3	-4.9	862	621	3.2	decoy	157	1	0	0	decoy	254	1	0	0	27573.3	SCHPO	Probable proteasome subunit alpha type-5	28277.2	SCHPO	Probable proteasome subunit alpha type-4
826.4109	3	-9.6	VSNDYKQDGVIDLR	VSNDYK(855.4239)QDGVIDLR	DNKWR	DNK(1758.8788)WR	aleitner_M1012_005_26Syeast	98.8922	7.4	0.0	0.73	7.4	0.73	1	-3.7	626	230	4.3	decoy	55	1	0	0	decoy	111	1	0	0	34195.8	SCHPO	Ubiquitin carboxyl-terminal hydrolase 2	29337.7	SCHPO	Probable proteasome subunit beta type-2
1023.5517	3	-1.4	DIKRDTVLIYGMNNQTEK	DIK(930.5539)RDTVLIYGMNNQTEK	YTKLLR	YTK(2275.1518)LLR	aleitner_M1012_005_26Syeast	84.8823	8.2	0.0	0.79	8.2	0.79	1	-2.7	546	507	5.3	decoy	343	1	0	0	decoy	178	1	0	0	45069.7	SCHPO	26S protease regulatory subunit 8 homolog	57346.7	SCHPO	Probable 26S proteasome regulatory subunit rpn3
550.0450	4	-4.6	KQSGVSKTAER	K(1006.5196)QSGVSKTAER	EVHNKSR	EVHNK(1327.7096)SR	aleitner_M1012_005_26Syeast	77.3343	7.3	0.2	1.00	4.1	5.7	6	-4.8	701	490	3.2	decoy	131	1	0	0	decoy	258	1	0	0	45069.7	SCHPO	26S protease regulatory subunit 8 homolog	57346.7	SCHPO	Probable 26S proteasome regulatory subunit rpn3
756.7407	3	-0.66	KLELTEVK	K(1308.6319)LELTEVK	FRMSEMAKR	FRM(Oxidation)SEMAK(1096.6380)R	aleitner_M1012_005_26Syeast	23.4778	4.1	0.0	1.4	1.0	14	11	-3.8	480	265	3.1	decoy	165	1	0	0	decoy	53	1	0	0	45069.7	SCHPO	26S protease regulatory subunit 8 homolog	57346.7	SCHPO	Probable 26S proteasome regulatory subunit rpn3
594.8058	4	6.3	DKRSQESDNPK	DK(1072.5627)RSQESDNPK	QKCYILK	Q(Gln->pyro-Glu)K(1440.6845)C(Carbamidomethyl)YILK	aleitner_M1012_005_26Syeast	88.4907	7.2	0.5	0.80	2.5	17	19	-2.2	363	291	4.7	decoy	176	1	0	0	decoy	395	1	0	0	30111.1	SCHPO	Probable proteasome subunit alpha type-6	50060.6	SCHPO	26S protease regulatory subunit 4 homolog
705.7108	3	-5.4	KAGSELSER	K(1138.6234)AGSELSER	GAEIGGKLEK	GAEIGGK(1113.5666)LEK	aleitner_M1012_005_26Syeast	39.1468	5.7	0.0	1.7	5.7	1.7	1	0.4	29	22	2.1	decoy	75	1	0	0	decoy	344	1	0	0	30111.1	SCHPO	Probable proteasome subunit alpha type-6	50060.6	SCHPO	26S protease regulatory subunit 4 homolog
607.8380	4	4.4	KGSFGGSGSYK	K(1353.7980)GSFGGSGSYK	SKVNITTLGKR	SK(1211.5823)VNITTLGKR	aleitner_M1012_005_26Syeast	32.7978	6.0	0.5	0.81	-0.2	59	67	-1.8	177	171	6.2	decoy	16	1	0	0	decoy	175	1	0	0	48836.2	SCHPO	26S protease regulatory subunit 6A	28277.2	SCHPO	Probable proteasome subunit alpha type-4
917.9604	4	1.7	KGGADVLKGK	K(2696.2298)GGADVLKGK	IKAGMDNGGHYGMTCPRNYFAAK	IK(1109.6445)AGMDNGGHYGMTC(Carbamidomethyl)PRNYFAAK	aleitner_M1012_005_26Syeast	65.3987	10.2	2.0	0.84	2.0	61	57	0.6	127	111	8.2	decoy	42	1	0	0	decoy	172	1	0	0	28031.7	SCHPO	Probable proteasome subunit alpha type-7	48965.5	SCHPO	26S protease regulatory subunit 7 homolog
510.2477	5	-3.5	GKGGCEIK	GK(1698.7890)GGC(Carbamidomethyl)EIK	SNLFEKNYEFDR	985.4903-SNLFEKNYEFDR	aleitner_M1012_005_26Syeast	15.0836	6.6	0.6	1.6	-0.2	276	95	-1.2	589	154	6.8	decoy	294	1	0	0	decoy	1	1	0	0	48965.5	SCHPO	26S protease regulatory subunit 7 homolog	28031.7	SCHPO	Probable proteasome subunit alpha type-7
890.1746	3	3.2	LGKNPSAEVLMK	LGK(1381.7870)NPSAEVLMK	KRYAPVVHFK	K(1423.7745)RYAPVVHFK	aleitner_M1012_005_26Syeast	78.6265	6.2	1.6	0.86	4.6	2.4	1	-3.2	352	257	2.7	decoy	376	1	0	0	decoy	235	1	0	0	48836.2	SCHPO	26S protease regulatory subunit 6A	46680.8	SCHPO	Probable 26S proteasome regulatory subunit rpn7
1016.4833	3	-4.4	GADSYKTMPSHGSTDELK	GADSYK(1123.5734)TMPSHGSTDELK	RPRSEDAR	2060.9361-RPRSEDAR	aleitner_M1012_005_26Syeast	57.8973	7.0	0.3	0.86	1.4	42	80	-1.8	380	434	5.6	decoy	15	1	0	0	decoy	1	1	0	0	29337.7	SCHPO	Probable proteasome subunit beta type-2	57346.7	SCHPO	Probable 26S proteasome regulatory subunit rpn3
659.0173	3	7.3	KDVTIEDAEK	827.4389-KDVTIEDAEK	EKQASK	EK(1284.6449)QASK	aleitner_M1012_005_26Syeast	69.3725	8.3	1.1	0.86	3.9	13	9	-2.6	755	157	5.1	decoy	1	1	0	0	decoy	234	1	0	0	48965.5	SCHPO	26S protease regulatory subunit 7 homolog	48836.2	SCHPO	26S protease regulatory subunit 6A
694.9594	5	-8.8	MFTKMFGEKGIASIDDIK	MFTKMFGEK(1439.7694)GIASIDDIK	LGKNPSAEVLMK	LGK(2168.0897)NPSAEVLM(Oxidation)K	aleitner_M1012_005_26Syeast	85.3870	5.7	0.6	0.87	3.5	4.1	8	-3.7	661	670	3.3	decoy	153	1	0	0	decoy	376	1	0	0	48965.5	SCHPO	26S protease regulatory subunit 7 homolog	48836.2	SCHPO	26S protease regulatory subunit 6A
613.5756	4	-5.7	KATDMEIRK	K(1343.7119)ATDM(Oxidation)EIRK	INKDMSNKIK	INK(1244.6435)DM(Oxidation)SNKIK	aleitner_M1012_005_26Syeast	68.3573	7.6	1.5	0.88	2.9	17	13	-3.3	793	341	4.7	decoy	122	1	0	0	decoy	312	1	0	0	45069.7	SCHPO	26S protease regulatory subunit 8 homolog	47341.7	SCHPO	Probable 26S proteasome regulatory subunit rpn6
524.8943	5	-2.6	LAAGYKSSMLDVSR	LAAGYK(1122.6761)SSMLDVSR	KLNRVEVK	K(1634.8338)LNRVEVK	aleitner_M1012_005_26Syeast	44.1823	8.7	0.5	2.0	2.0	138	49	-1.4	1188	314	6.7	decoy	325	1	0	0	decoy	359	1	0	0	47341.7	SCHPO	Probable 26S proteasome regulatory subunit rpn6	45069.7	SCHPO	26S protease regulatory subunit 8 homolog
660.6937	3	-8.5	KATDMEIR	K(1000.5957)ATDM(Oxidation)EIR	IKLAAGYK	IK(1116.5485)LAAGYK	aleitner_M1012_005_26Syeast	17.2887	4.8	1.2	2.7	1.8	18	7	-4.9	1269	313	3.0	decoy	122	1	0	0	decoy	319	1	0	0	45069.7	SCHPO	26S protease regulatory subunit 8 homolog	47341.7	SCHPO	Probable 26S proteasome regulatory subunit rpn6
607.3514	3	6.6	AIKVSNDYK	AIK(782.4650)VSNDYK	KVDRK	K(1174.6234)VDRK	aleitner_M1012_005_26Syeast	47.4943	5.8	1.7	0.89	2.8	6.3	4	-3.8	467	176	4.2	decoy	49	1	0	0	decoy	24	1	0	0	34195.8	SCHPO	Ubiquitin carboxyl-terminal hydrolase 2	46680.8	SCHPO	Probable 26S proteasome regulatory subunit rpn7
652.6862	3	-9.2	RPRSEDAR	969.5495-RPRSEDAR	KTTDVLR	K(1123.5734)TTDVLR	aleitner_M1012_005_26Syeast	62.4483	5.2	1.0	0.90	0.9	14	14	0.5	19	18	6.4	decoy	1	1	0	0	decoy	82	1	0	0	57346.7	SCHPO	Probable 26S proteasome regulatory subunit rpn3	27925.7	SCHPO	Probable proteasome subunit alpha type-3
595.3196	3	-6.7	NLDRFHTR	725.4072-NLDRFHTR	IDGKR	IDGK(1195.6098)R	aleitner_M1012_005_26Syeast	50.2247	3.4	0.0	0.92	3.4	0.92	1	-5.9	911	372	2.1	decoy	1	1	0	0	decoy	136	1	0	0	50060.6	SCHPO	26S protease regulatory subunit 4 homolog	50060.6	SCHPO	26S protease regulatory subunit 4 homolog
595.3187	3	-8.2	NLDRFHTR	725.4072-NLDRFHTR	IDGKR	IDGK(1195.6098)R	aleitner_M1012_005_26Syeast	50.7207	3.6	0.6	0.98	3.0	1.5	1	-4.8	360	216	3.2	decoy	1	1	0	0	decoy	136	1	0	0	50060.6	SCHPO	26S protease regulatory subunit 4 homolog	50060.6	SCHPO	26S protease regulatory subunit 4 homolog
770.0953	3	2.3	NGKDGLAKSIK	NGK(1177.6132)DGLAKSIK	SRKLEFFN	SRK(1267.7136)LEFFN	aleitner_M1012_005_26Syeast	86.0093	6.7	2.5	0.95	2.0	20	19	-1.2	165	144	4.7	decoy	63	1	0	0	decoy	404	1	0	0	43101.5	HUMAN	Creatine kinase M-type	46680.8	SCHPO	Probable 26S proteasome regulatory subunit rpn7
491.0315	4	0.036	KSQCIVAFK	K(880.5171)SQC(Carbamidomethyl)IVAFK	AFLHKK	AFLHK(1217.6478)K	aleitner_M1012_005_26Syeast	38.9815	7.5	1.7	0.97	4.5	7.2	5	-2.8	928	337	5.1	decoy	228	1	0	0	decoy	189	1	0	0	26539.6	SCHPO	Probable proteasome subunit alpha type-1	97999.6	SCHPO	26S proteasome regulatory subunit rpn1
993.5069	3	-7.3	MFGEKGIASIDDIKK	MFGEK(1326.6555)GIASIDDIKK	KDVTIEDAEK	Acetyl-K(1788.9332)DVTIEDAEK	aleitner_M1012_005_26Syeast	98.3157	8.6	0.3	0.98	5.5	8.0	3	-4.5	7016	1070	3.1	decoy	153	1	0	0	decoy	1	1	0	0	48965.5	SCHPO	26S protease regulatory subunit 7 homolog	48965.5	SCHPO	26S protease regulatory subunit 7 homolog
614.3187	3	0.88	LTEKSK	LTEK(1135.5258)SK	DEKAHADGR	DEK(842.4749)AHADGR	aleitner_M1012_005_26Syeast	89.8162	6.1	1.4	1.2	1.4	19	15	-0.1	47	47	4.7	decoy	13	1	0	0	decoy	351	1	0	0	43457.6	SCHPO	Probable 26S proteasome regulatory subunit rpn9	48836.2	SCHPO	26S protease regulatory subunit 6A
634.8610	4	1.9	LNTDLKAGLFAYNIK	LNTDLK(855.4854)AGLFAYNIK	LGKSWK	LGK(1817.9927)SWK	aleitner_M1012_005_26Syeast	93.1882	6.1	0.0	1.2	6.1	1.2	1	-4.8	1577	804	2.1	decoy	116	1	0	0	decoy	296	1	0	0	21967.5	SCHPO	Probable proteasome subunit beta type-4	34195.8	SCHPO	Ubiquitin carboxyl-terminal hydrolase 2
689.0717	4	-9.4	MVGGKGEGFEGKMHTEV	MVGGK(944.4603)GEGFEGKM(Oxidation)HTEV	KEFADR	Acetyl-K(1945.8914)EFADR	aleitner_M1012_005_26Syeast	53.9698	6.0	3.7	1.2	-0.2	82	26	-1.8	241	120	6.2	decoy	376	1	0	0	decoy	1	1	0	0	43608.7	SCHPO	Probable 26S protease subunit rpt4	27140.1	SCHPO	26S proteasome regulatory subunit rpn10
558.9274	5	-7.2	TFSIIEILILKNVNR	TFSIIEILILK(1017.5648)NVNR	YKWQKK	YKWQK(1910.1241)K	aleitner_M1012_005_26Syeast	58.4115	7.2	0.0	1.2	7.2	1.2	1	-3.8	1343	843	4.2	decoy	158	1	0	0	decoy	107	1	0	0	107277.4	SCHPO	26S proteasome regulatory subunit rpn2	51618.9	SCHPO	26S proteasome regulatory subunit rpn5
561.2949	4	-4.3	SVGGNVITER	1210.6194-SVGGNVITER	KNGDLGVGDAK	K(1168.6088)NGDLGVGDAK	aleitner_M1012_005_26Syeast	38.0010	4.5	0.0	1.3	-0.8	44	37	-2.7	155	126	5.3	decoy	1	1	0	0	decoy	56	1	0	0	45069.7	SCHPO	26S protease regulatory subunit 8 homolog	24564.3	SCHPO	Probable proteasome subunit beta type-1
962.4644	3	-6.9	SVGGNVITER	1853.8506-SVGGNVITER	MQESVKVFESDFDR	MQESVK(1168.6088)VFESDFDR	aleitner_M1012_005_26Syeast	92.7037	9.3	0.1	1.3	1.5	97	95	-0.2	249	233	7.8	decoy	1	1	0	0	decoy	249	1	0	0	45069.7	SCHPO	26S protease regulatory subunit 8 homolog	43553.4	SCHPO	26S protease regulatory subunit 6B homolog
758.7756	3	-5.8	KILEIAATK	K(1287.7009)ILEIAATK	KFASAMPVKR	K(1123.6853)FASAM(Oxidation)PVKR	aleitner_M1012_005_26Syeast	76.6932	7.8	1.7	1.3	0.0	69	35	-0.2	77	48	7.8	decoy	361	1	0	0	decoy	126	1	0	0	43553.4	SCHPO	26S protease regulatory subunit 6B homolog	107277.4	SCHPO	26S proteasome regulatory subunit rpn2
621.3552	3	6.9	KSYQIAVK	K(925.4869)SYQIAVK	DGEIRAK	1073.6121-DGEIRAK	aleitner_M1012_005_26Syeast	37.0287	3.9	0.0	3.2	0.4	26	28	-4.5	488	329	3.5	decoy	455	1	0	0	decoy	1	1	0	0	107277.4	SCHPO	26S proteasome regulatory subunit rpn2	43553.4	SCHPO	26S protease regulatory subunit 6B homolog
938.8218	3	-7.3	LALMLYTKQENQDR	LALMLYTK(1091.5871)QENQDR	FMKMLLR	FM(Oxidation)K(1859.9451)MLLR	aleitner_M1012_005_26Syeast	93.1940	8.4	1.4	1.4	7.0	3.1	1	-2.2	642	395	3.6	decoy	269	1	0	0	decoy	194	1	0	0	43457.6	SCHPO	Probable 26S proteasome regulatory subunit rpn9	30899.5	SCHPO	26S proteasome regulatory subunit rpn12
584.3102	4	-6.8	FMKMLLRTSTR	FMK(934.4800)M(Oxidation)LLRTSTR	KLEFFN	K(1536.8156)LEFFN	aleitner_M1012_005_26Syeast	98.2573	9.0	2.0	1.4	2.4	124	37	-1.4	1652	348	6.6	decoy	194	1	0	0	decoy	404	1	0	0	30899.5	SCHPO	26S proteasome regulatory subunit rpn12	46680.8	SCHPO	Probable 26S proteasome regulatory subunit rpn7
736.6088	4	-7.0	NLAKCPLSVEQAR	NLAK(1457.6497)C(Carbamidomethyl)PLSVEQAR	GEGFEGKMHTEV	GEGFEGK(1622.8450)MHTEV	aleitner_M1012_005_26Syeast	60.6363	6.0	1.4	1.4	1.4	25	23	-1.8	188	220	4.6	decoy	405	1	0	0	decoy	383	1	0	0	47341.7	SCHPO	Probable 26S proteasome regulatory subunit rpn6	43608.7	SCHPO	Probable 26S protease subunit rpt4
550.0192	4	-3.5	MVGGKGEGFEGK	M(Oxidation)VGGK(985.4903)GEGFEGK	GKGGCEIK	GK(1348.6333)GGC(Carbamidomethyl)EIK	aleitner_M1012_005_26Syeast	33.8893	3.6	0.6	1.5	0.4	15	12	-2.7	144	122	3.2	decoy	376	1	0	0	decoy	294	1	0	0	43608.7	SCHPO	Probable 26S protease subunit rpt4	48965.5	SCHPO	26S protease regulatory subunit 7 homolog
449.2565	5	-7.1	KTTDVLR	K(1409.7806)TTDVLR	ITIESYKYKK	ITIESYK(969.5495)YKK	aleitner_M1012_005_26Syeast	21.8022	7.5	2.5	1.5	4.0	16	7	-1.9	878	253	3.5	decoy	82	1	0	0	decoy	114	1	0	0	27925.7	SCHPO	Probable proteasome subunit alpha type-3	47341.7	SCHPO	Probable 26S proteasome regulatory subunit rpn6
698.1205	4	-8.0	KGLVMTGEKDQSTNR	K(1109.6445)GLVM(Oxidation)TGEKDQSTNR	KGGADVLKGK	K(1816.8989)GGADVLKGK	aleitner_M1012_005_26Syeast	68.5992	10.6	3.4	1.6	2.8	132	43	-0.2	727	224	7.8	decoy	119	1	0	0	decoy	42	1	0	0	27925.7	SCHPO	Probable proteasome subunit alpha type-3	28031.7	SCHPO	Probable proteasome subunit alpha type-7
404.8427	5	9.0	KNQIHALAR	K(969.5495)NQIHALAR	KTTDVLR	K(1187.6775)TTDVLR	aleitner_M1012_005_26Syeast	23.9847	5.8	0.0	1.6	0.5	76	27	-1.2	264	102	6.4	decoy	207	1	0	0	decoy	82	1	0	0	34195.8	SCHPO	Ubiquitin carboxyl-terminal hydrolase 2	27925.7	SCHPO	Probable proteasome subunit alpha type-3
473.2742	4	1.1	KGGADVLKGK	K(917.4892)GGADVLKGK	MSISAKK	M(Oxidation)SISAK(1109.6445)K	aleitner_M1012_005_26Syeast	58.2738	4.8	0.0	1.6	4.8	1.6	1	-5.9	2981	632	2.1	decoy	42	1	0	0	decoy	101	1	0	0	28031.7	SCHPO	Probable proteasome subunit alpha type-7	30111.1	SCHPO	Probable proteasome subunit alpha type-6
891.8121	3	0.60	GKGGCEIK	GK(1824.9907)GGC(Carbamidomethyl)EIK	INLLKDEEDKVLMK	INLLK(985.4903)DEEDKVLMK	aleitner_M1012_005_26Syeast	69.6095	10.9	1.0	1.6	4.6	41	13	-0.6	589	217	6.3	decoy	294	1	0	0	decoy	274	1	0	0	48965.5	SCHPO	26S protease regulatory subunit 7 homolog	46680.8	SCHPO	Probable 26S proteasome regulatory subunit rpn7
739.4007	3	9.3	RTNGVKLSIVDDDR	RTNGVK(628.3221)LSIVDDDR	SWKA	SWK(1724.9057)A	aleitner_M1012_005_26Syeast	69.9247	6.8	0.2	1.6	4.7	6.3	3	-3.8	1579	393	4.2	decoy	242	1	0	0	decoy	299	1	0	0	43608.7	SCHPO	Probable 26S protease subunit rpt4	34195.8	SCHPO	Ubiquitin carboxyl-terminal hydrolase 2
643.3576	3	-6.0	SLGKEPDNTK	SLGK(839.5117)EPDNTK	LLSNKK	LLSNK(1225.6190)K	aleitner_M1012_005_26Syeast	85.0667	8.4	0.7	1.7	5.5	8.0	3	-2.0	445	189	3.9	decoy	64	1	0	0	decoy	307	1	0	0	27140.1	SCHPO	26S proteasome regulatory subunit rpn10	43101.5	HUMAN	Creatine kinase M-type
525.9797	3	8.9	KSGER	K(999.6005)SGER	KILDFVK	K(713.3708)ILDFVK	aleitner_M1012_005_26Syeast	95.4470	7.5	1.0	1.8	2.5	37	9	-0.8	278	54	7.1	decoy	31	1	0	0	decoy	416	1	0	0	51618.9	SCHPO	26S proteasome regulatory subunit rpn5	48836.2	SCHPO	26S protease regulatory subunit 6A
809.4040	3	-0.50	KGSFGGSGSYKAEADYK	K(674.3752)GSFGGSGSYKAEADYK	YAKR	YAK(1888.8843)R	aleitner_M1012_005_26Syeast	34.6890	5.1	0.0	1.9	5.1	1.9	1	-5.9	1229	873	2.1	decoy	16	1	0	0	decoy	419	1	0	0	48836.2	SCHPO	26S protease regulatory subunit 6A	51618.9	SCHPO	26S proteasome regulatory subunit rpn5
515.7917	4	2.4	KQFYTLLSARR	K(677.3497)QFYTLLSARR	HKQQ	HK(1519.8511)QQ	aleitner_M1012_005_26Syeast	40.4048	9.8	1.6	1.9	6.7	8.9	5	-2.8	998	212	5.2	decoy	146	1	0	0	decoy	446	1	0	0	46680.8	SCHPO	Probable 26S proteasome regulatory subunit rpn7	50060.6	SCHPO	26S protease regulatory subunit 4 homolog
713.0438	3	6.2	RPRSEDAR	1150.5910-RPRSEDAR	FFIDESKK	FFIDESK(1123.5734)K	aleitner_M1012_005_26Syeast	61.5803	4.7	0.7	1.9	2.0	12	6	-4.7	1105	445	2.7	decoy	1	1	0	0	decoy	206	1	0	0	57346.7	SCHPO	Probable 26S proteasome regulatory subunit rpn3	34195.8	SCHPO	Ubiquitin carboxyl-terminal hydrolase 2
426.9135	6	5.8	KIWVVPDLAYR	K(1196.6513)IWVVPDLAYR	KAVQSGVSQR	1496.8391-KAVQSGVSQR	aleitner_M1012_005_26Syeast	40.0745	9.8	1.1	1.9	3.5	110	60	1.8	327	122	6.3	decoy	102	1	0	0	decoy	1	1	0	0	46680.8	SCHPO	Probable 26S proteasome regulatory subunit rpn7	34572.3	SCHPO	26S proteasome regulatory subunit rpn11
507.7898	4	8.7	KAVQSGVSQR	968.5291-KAVQSGVSQR	VKENVSR	VK(1196.6513)ENVSR	aleitner_M1012_005_26Syeast	16.1063	6.3	2.8	3.1	2.9	27	3	-2.5	808	170	5.5	decoy	1	1	0	0	decoy	320	1	0	0	34572.3	SCHPO	26S proteasome regulatory subunit rpn11	46680.8	SCHPO	Probable 26S proteasome regulatory subunit rpn7
707.6783	3	8.2	CVDPERDR	1074.5346-C(Carbamidomethyl)VDPERDR	YGVAKEDR	YGVAK(1183.5292)EDR	aleitner_M1012_005_26Syeast	73.7583	6.1	0.0	2.0	6.1	2.0	1	-1.7	261	63	2.1	decoy	1	1	0	0	decoy	229	1	0	0	34195.8	SCHPO	Ubiquitin carboxyl-terminal hydrolase 2	28277.2	SCHPO	Probable proteasome subunit alpha type-4
746.7101	3	3.9	YGVAKEDR	YGVAK(1300.6333)EDR	EKAVAETCQK	EK(1074.5346)AVAETC(Carbamidomethyl)QK	aleitner_M1012_005_26Syeast	75.4590	6.0	1.5	7.7	1.9	70	13	-1.8	516	132	4.1	decoy	229	1	0	0	decoy	38	1	0	0	28277.2	SCHPO	Probable proteasome subunit alpha type-4	34195.8	SCHPO	Ubiquitin carboxyl-terminal hydrolase 2
811.7659	3	-3.4	KGLVMTGEK	K(1454.7625)GLVM(Oxidation)TGEK	EKILPKMMDGR	EKILPK(1115.5896)MMDGR	aleitner_M1012_005_26Syeast	49.8930	5.7	1.0	2.0	1.0	34	27	-1.2	130	112	4.7	decoy	119	1	0	0	decoy	128	1	0	0	27925.7	SCHPO	Probable proteasome subunit alpha type-3	43608.7	SCHPO	Probable 26S protease subunit rpt4
732.8573	4	3.7	KYSGSCCARLTEK	Acetyl-K(1326.6555)YSGSC(Carbamidomethyl)C(Carbamidomethyl)ARLTEK	KDVTIEDAEK	Acetyl-K(1738.8018)DVTIEDAEK	aleitner_M1012_005_26Syeast	67.6910	7.6	0.2	2.0	2.9	33	15	-3.3	1338	478	4.7	decoy	1	1	0	0	decoy	1	1	0	0	43457.6	SCHPO	Probable 26S proteasome regulatory subunit rpn9	48965.5	SCHPO	26S protease regulatory subunit 7 homolog
632.7021	3	0.24	KSNENAK	K(1105.6859)SNENAK	VEVKLKPR	VEVKLK(927.4662)PR	aleitner_M1012_005_26Syeast	54.7845	4.6	0.6	2.1	0.3	33	20	-1.6	113	43	6.4	decoy	830	1	0	0	decoy	368	1	0	0	97999.6	SCHPO	26S proteasome regulatory subunit rpn1	45069.7	SCHPO	26S protease regulatory subunit 8 homolog
687.3683	3	8.4	KAGSELSERR	K(927.4662)AGSELSERR	KSNENAK	K(1269.6677)SNENAK	aleitner_M1012_005_26Syeast	40.0435	5.1	1.5	2.1	3.5	6.6	4	-2.7	559	182	1.6	decoy	75	1	0	0	decoy	830	1	0	0	30111.1	SCHPO	Probable proteasome subunit alpha type-6	97999.6	SCHPO	26S proteasome regulatory subunit rpn1
738.4128	4	-1.4	DRSKNVMQLEIFPLK	DRSK(1132.6393)NVMQLEIFPLK	HIPFKTPR	HIPFK(1955.0550)TPR	aleitner_M1012_005_26Syeast	55.4677	6.1	0.0	2.1	6.1	2.1	1	-4.8	2887	850	3.2	decoy	261	1	0	0	decoy	114	1	0	0	43553.4	SCHPO	26S protease regulatory subunit 6B homolog	50060.6	SCHPO	26S protease regulatory subunit 4 homolog
741.7377	3	5.3	KDVTIEDAEK	1075.6026-KDVTIEDAEK	YKGRSSLK	YK(1284.6449)GRSSLK	aleitner_M1012_005_26Syeast	79.2420	4.5	0.4	2.2	2.5	8.2	13	-5.5	1613	747	2.5	decoy	1	1	0	0	decoy	44	1	0	0	48965.5	SCHPO	26S protease regulatory subunit 7 homolog	25082.6	SCHPO	Probable proteasome subunit beta type-6
620.8314	4	-4.3	AVHVIIEGIEDGR	1072.5553-AVHVIIEGIEDGR	QFVTSKSR	Q(Gln->pyro-Glu)FVTSK(1544.8199)SR	aleitner_M1012_005_26Syeast	96.5640	7.3	0.6	2.2	6.7	3.2	1	-5.3	4965	943	2.7	decoy	1	1	0	0	decoy	125	1	0	0	35595.6	SCHPO	26S proteasome regulatory subunit rpn8	22661.1	SCHPO	Probable proteasome subunit beta type-3
578.0507	4	3.0	NIEKVAVIR	1267.5325-NIEKVAVIR	KYSGSCCAR	Acetyl-K(1178.7023)YSGSC(Carbamidomethyl)C(Carbamidomethyl)AR	aleitner_M1012_005_26Syeast	44.3937	4.0	1.0	2.3	-0.8	84	35	-3.3	553	200	4.8	decoy	1	1	0	0	decoy	1	1	0	0	29337.7	SCHPO	Probable proteasome subunit beta type-2	43457.6	SCHPO	Probable 26S proteasome regulatory subunit rpn9
700.1141	4	-6.0	CVDPERDR	1750.9829-C(Carbamidomethyl)VDPERDR	KASIAVTEPLTSAAVR	K(1183.5292)ASIAVTEPLTSAAVR	aleitner_M1012_005_26Syeast	87.0573	7.5	0.8	2.4	1.7	81	71	-0.9	397	292	5.8	decoy	1	1	0	0	decoy	26	1	0	0	34195.8	SCHPO	Ubiquitin carboxyl-terminal hydrolase 2	26404.3	SCHPO	Probable proteasome subunit alpha type-2
723.0322	3	-3.0	CVDPERDR	1120.6202-C(Carbamidomethyl)VDPERDR	VLVSMKYK	VLVSM(Oxidation)K(1183.5292)YK	aleitner_M1012_005_26Syeast	45.8855	6.1	1.6	3.2	4.5	8.4	1	-4.3	1652	402	1.6	decoy	1	1	0	0	decoy	214	1	0	0	34195.8	SCHPO	Ubiquitin carboxyl-terminal hydrolase 2	26404.3	SCHPO	Probable proteasome subunit alpha type-2
722.4021	3	-2.2	KPYATQIKSVK	K(902.4498)PYATQIKSVK	KEFADR	1399.8075-KEFADR	aleitner_M1012_005_26Syeast	67.2143	6.1	0.5	2.4	1.4	43	17	-3.3	775	285	4.7	decoy	206	1	0	0	decoy	1	1	0	0	26539.6	SCHPO	Probable proteasome subunit alpha type-1	27140.1	SCHPO	26S proteasome regulatory subunit rpn10
1577.0850	3	-6.9	MVDETAPVKDFVAPGTPVGAQNTGVGAMTR	M(Oxidation)VDETAPVK(1696.7913)DFVAPGTPVGAQNTGVGAMTR	KYSGSCCARLTEK	3169.5424-KYSGSC(Carbamidomethyl)C(Carbamidomethyl)ARLTEK	aleitner_M1012_005_26Syeast	65.9773	7.7	0.0	2.4	7.7	2.4	2	-1.6	1889	757	3.2	decoy	26	1	0	0	decoy	1	1	0	0	26539.6	SCHPO	Probable proteasome subunit alpha type-1	43457.6	SCHPO	Probable 26S proteasome regulatory subunit rpn9
724.1034	4	-6.6	QLNQKDEKAHADGR	Q(Gln->pyro-Glu)LNQK(1300.6333)DEKAHADGR	EKAVAETCQK	EK(1729.8384)AVAETC(Carbamidomethyl)QK	aleitner_M1012_005_26Syeast	63.0963	3.6	1.0	2.4	-1.1	62	74	-3.3	286	314	4.7	decoy	348	1	0	0	decoy	38	1	0	0	48836.2	SCHPO	26S protease regulatory subunit 6A	34195.8	SCHPO	Ubiquitin carboxyl-terminal hydrolase 2
1035.1989	3	-6.3	DKRSQESDNPK	DK(1799.9781)RSQESDNPK	NIEKVAVIRGADSYK	1440.6845-NIEKVAVIRGADSYK	aleitner_M1012_005_26Syeast	79.8290	8.2	0.5	2.5	0.4	374	217	-0.2	549	318	7.8	decoy	176	1	0	0	decoy	1	1	0	0	30111.1	SCHPO	Probable proteasome subunit alpha type-6	29337.7	SCHPO	Probable proteasome subunit beta type-2
811.7557	3	9.7	EADQLDVTMKPRK	EADQLDVTM(Oxidation)K(886.4396)PRK	GTNDKSK	GTNDK(1683.8502)SK	aleitner_M1012_005_26Syeast	97.1750	6.6	0.1	2.6	1.9	54	27	-0.8	311	103	6.8	decoy	827	1	0	0	decoy	50	1	0	0	97999.6	SCHPO	26S proteasome regulatory subunit rpn1	21967.5	SCHPO	Probable proteasome subunit beta type-4
786.0800	3	-3.2	NYVPADLSAKK	NYVPADLSAK(1150.5805)K	ASNKPPPMR	ASNK(1342.7133)PPPM(Oxidation)R	aleitner_M1012_005_26Syeast	73.0110	8.3	1.1	2.6	6.7	5.5	4	2.0	52	25	7.9	decoy	10	1	0	0	decoy	218	1	0	0	47341.7	SCHPO	Probable 26S proteasome regulatory subunit rpn6	27140.1	SCHPO	26S proteasome regulatory subunit rpn10
803.4510	3	3.7	LSVQPLTAKAGHVGK	LSVQPLTAK(902.4498)AGHVGK	KEFADR	1642.9406-KEFADR	aleitner_M1012_005_26Syeast	98.8773	5.2	0.2	6.0	2.7	27	6	-0.7	216	63	6.7	decoy	52	1	0	0	decoy	1	1	0	0	47341.7	SCHPO	Probable 26S proteasome regulatory subunit rpn6	27140.1	SCHPO	26S proteasome regulatory subunit rpn10
711.6386	4	2.3	LNLVIFQKAGSDALDSAR	LNLVIFQK(925.4869)AGSDALDSAR	DGEIRAK	2055.1001-DGEIRAK	aleitner_M1012_005_26Syeast	99.3105	5.8	1.8	2.7	1.1	55	22	-3.3	907	410	4.7	decoy	50	1	0	0	decoy	1	1	0	0	27140.1	SCHPO	26S proteasome regulatory subunit rpn10	43553.4	SCHPO	26S protease regulatory subunit 6B homolog
587.8380	4	-1.5	LNTDLKAGLFAYNIK	LNTDLK(667.4017)AGLFAYNIK	KLNR	K(1817.9927)LNR	aleitner_M1012_005_26Syeast	42.7297	6.2	0.5	2.9	3.1	20	2	-0.7	213	86	7.3	decoy	116	1	0	0	decoy	359	1	0	0	21967.5	SCHPO	Probable proteasome subunit beta type-4	45069.7	SCHPO	26S protease regulatory subunit 8 homolog
688.6611	3	-6.2	MGTDLVGYR	1183.5292-M(Met-loss)GTDLVGYR	CVDPERDR	1017.5131-C(Carbamidomethyl)VDPERDR	aleitner_M1012_005_26Syeast	69.9013	5.1	0.6	2.9	0.4	70	25	-2.1	381	97	4.7	decoy	1	1	0	0	decoy	1	1	0	0	30111.1	SCHPO	Probable proteasome subunit alpha type-6	34195.8	SCHPO	Ubiquitin carboxyl-terminal hydrolase 2
688.6663	3	1.4	MGTDLVGYR	1183.5292-M(Met-loss)GTDLVGYR	CVDPERDR	1017.5131-C(Carbamidomethyl)VDPERDR	aleitner_M1012_005_26Syeast	68.7577	5.7	1.6	3.0	0.4	79	36	-2.7	531	145	5.3	decoy	1	1	0	0	decoy	1	1	0	0	30111.1	SCHPO	Probable proteasome subunit alpha type-6	34195.8	SCHPO	Ubiquitin carboxyl-terminal hydrolase 2
1061.2006	3	-0.27	FMKMLLRTSTR	FMK(1781.8333)M(Oxidation)LLRTSTR	QKGASNGEEFLGHDR	QK(1536.8156)GASNGEEFLGHDR	aleitner_M1012_005_26Syeast	92.8387	5.3	1.4	3.1	0.8	45	47	-3.2	487	498	4.5	decoy	194	1	0	0	decoy	483	1	0	0	30899.5	SCHPO	26S proteasome regulatory subunit rpn12	57346.7	SCHPO	Probable 26S proteasome regulatory subunit rpn3
488.7949	4	-3.8	RPQKKGGADVLK	RPQKK(655.3905)GGADVLK	SGKVK	SGK(1433.8354)VK	aleitner_M1012_005_26Syeast	26.5800	6.8	0.0	3.2	6.8	3.2	2	-5.9	15209	821	2.1	decoy	42	1	0	0	decoy	254	1	0	0	28031.7	SCHPO	Probable proteasome subunit alpha type-7	28277.2	SCHPO	Probable proteasome subunit alpha type-4
960.1943	3	5.6	GVPLKLALMLYTK	GVPLK(1431.6769)LALMLYTK	DLEGAEEFEKK	DLEGAEEFEK(1583.9361)K	aleitner_M1012_005_26Syeast	97.4088	10.0	2.1	3.3	7.3	12	3	-4.2	3256	899	3.8	decoy	261	1	0	0	decoy	74	1	0	0	43457.6	SCHPO	Probable 26S proteasome regulatory subunit rpn9	30111.1	SCHPO	Probable proteasome subunit alpha type-6
960.1914	3	2.6	GVPLKLALMLYTK	GVPLK(1431.6769)LALMLYTK	DLEGAEEFEKK	DLEGAEEFEK(1583.9361)K	aleitner_M1012_005_26Syeast	97.9375	10.0	2.1	3.9	7.2	16	2	-4.1	4496	979	3.9	decoy	261	1	0	0	decoy	74	1	0	0	43457.6	SCHPO	Probable 26S proteasome regulatory subunit rpn9	30111.1	SCHPO	Probable proteasome subunit alpha type-6
483.2596	4	-2.6	GRKGSFGGSGSYK	GRK(642.3775)GSFGGSGSYK	MKVK	MK(1424.7048)VK	aleitner_M1012_005_26Syeast	95.3445	4.5	0.2	3.4	3.0	8.7	5	-4.3	848	372	3.7	decoy	16	1	0	0	decoy	854	1	0	0	48836.2	SCHPO	26S protease regulatory subunit 6A	107277.4	SCHPO	26S proteasome regulatory subunit rpn2
483.2596	4	-2.6	GRKGSFGGSGSYK	GRK(642.3775)GSFGGSGSYK	MKVK	MK(1424.7048)VK	aleitner_M1012_005_26Syeast	95.8482	5.8	1.6	5.0	4.2	15	1	-4.3	4480	440	3.7	decoy	16	1	0	0	decoy	854	1	0	0	48836.2	SCHPO	26S protease regulatory subunit 6A	107277.4	SCHPO	26S proteasome regulatory subunit rpn2
649.6115	4	-4.8	GGADVLKGKAASAR	GGADVLK(1294.7034)GKAASAR	KVLHYNDLR	K(1437.7940)VLHYNDLR	aleitner_M1012_005_26Syeast	33.2288	2.9	0.4	3.6	-0.2	38	42	-4.5	976	608	3.1	decoy	49	1	0	0	decoy	223	1	0	0	28031.7	SCHPO	Probable proteasome subunit alpha type-7	107277.4	SCHPO	26S proteasome regulatory subunit rpn2
593.5796	4	-6.5	SKEPAGVDTVIVAK	SK(957.5171)EPAGVDTVIVAK	QFSKSLK	Q(Gln->pyro-Glu)FSK(1550.8556)SLK	aleitner_M1012_005_26Syeast	41.2843	5.3	1.3	3.6	2.2	29	9	-3.8	1672	382	4.2	decoy	98	1	0	0	decoy	264	1	0	0	25082.6	SCHPO	Probable proteasome subunit beta type-6	57346.7	SCHPO	Probable 26S proteasome regulatory subunit rpn3
992.5466	3	9.1	LGKNPSAEVLMK	LGK(1688.8846)NPSAEVLMK	AGHVGKANLDGSGLQK	AGHVGK(1423.7745)ANLDGSGLQK	aleitner_M1012_005_26Syeast	59.0855	6.2	0.1	3.7	4.6	8.8	6	-3.2	591	491	1.6	decoy	376	1	0	0	decoy	58	1	0	0	48836.2	SCHPO	26S protease regulatory subunit 6A	47341.7	SCHPO	Probable 26S proteasome regulatory subunit rpn6
660.6849	3	5.5	KFASAMPVK	K(985.4903)FASAM(Oxidation)PVK	GKGGCEIK	GK(1131.5998)GGC(Carbamidomethyl)EIK	aleitner_M1012_005_26Syeast	71.6758	6.8	0.6	3.7	3.0	38	11	-3.9	2572	367	3.8	decoy	126	1	0	0	decoy	294	1	0	0	107277.4	SCHPO	26S proteasome regulatory subunit rpn2	48965.5	SCHPO	26S protease regulatory subunit 7 homolog
742.0406	3	-4.2	SNLFEK	1486.7337-SNLFEK	DEEDKVLMKAR	DEEDK(874.4436)VLM(Oxidation)KAR	aleitner_M1012_005_26Syeast	94.2755	4.8	0.6	3.8	0.5	55	33	-1.5	188	127	4.3	decoy	1	1	0	0	decoy	279	1	0	0	28031.7	SCHPO	Probable proteasome subunit alpha type-7	46680.8	SCHPO	Probable 26S proteasome regulatory subunit rpn7
1066.8566	3	-9.7	QKGASNGEEFLGHDR	QK(1553.8137)GASNGEEFLGHDR	LGVHKAGVHSMHK	LGVHK(1781.8333)AGVHSM(Oxidation)HK	aleitner_M1012_005_26Syeast	99.7200	7.7	0.3	3.9	1.4	130	49	-1.7	731	299	6.3	decoy	483	1	0	0	decoy	125	1	0	0	57346.7	SCHPO	Probable 26S proteasome regulatory subunit rpn3	43101.5	HUMAN	Creatine kinase M-type
1000.4990	3	4.0	LENSGADNKSDTYTASR	LENSGADNK(1170.6397)SDTYTASR	AIYKPTNAR	AIYK(1965.8916)PTNAR	aleitner_M1012_005_26Syeast	52.6143	7.2	1.8	4.0	4.5	21	9	-1.2	677	229	2.7	decoy	213	1	0	0	decoy	290	1	0	0	30111.1	SCHPO	Probable proteasome subunit alpha type-6	43553.4	SCHPO	26S protease regulatory subunit 6B homolog
473.2400	5	1.7	MFTKMFGEK	MFTK(1243.6296)MFGEK	ATKTNSDELK	ATK(1255.5981)TNSDELK	aleitner_M1012_005_26Syeast	7.7219	9.2	1.0	4.1	5.5	46	16	1.0	884	293	5.8	decoy	148	1	0	0	decoy	28	1	0	0	48965.5	SCHPO	26S protease regulatory subunit 7 homolog	35595.6	SCHPO	26S proteasome regulatory subunit rpn8
649.6780	3	-0.037	NLDRFHTR	888.4705-NLDRFHTR	GKVYER	GK(1195.6098)VYER	aleitner_M1012_005_26Syeast	75.4750	4.8	1.1	4.1	0.4	69	22	-3.0	606	153	4.4	decoy	1	1	0	0	decoy	303	1	0	0	50060.6	SCHPO	26S protease regulatory subunit 4 homolog	34572.3	SCHPO	26S proteasome regulatory subunit rpn11
503.5173	4	-6.6	DGEIRAK	1222.6346-DGEIRAK	KSGERYFAK	K(925.4869)SGERYFAK	aleitner_M1012_005_26Syeast	40.9303	6.8	1.0	4.1	0.4	238	52	-1.6	845	158	6.4	decoy	1	1	0	0	decoy	31	1	0	0	43553.4	SCHPO	26S protease regulatory subunit 6B homolog	51618.9	SCHPO	26S proteasome regulatory subunit rpn5
643.8652	4	5.8	GKELRVAQMTR	GK(1267.7136)ELRVAQM(Oxidation)TR	NGKDGLAKSIK	NGK(1441.7711)DGLAKSIK	aleitner_M1012_005_26Syeast	17.2525	2.9	0.4	4.3	-0.2	37	23	-4.9	947	420	3.1	decoy	287	1	0	0	decoy	63	1	0	0	48836.2	SCHPO	26S protease regulatory subunit 6A	43101.5	HUMAN	Creatine kinase M-type
533.2917	4	10	RPRSEDAR	1143.6111-RPRSEDAR	FASAMPVKR	FASAMPVK(1123.5734)R	aleitner_M1012_005_26Syeast	65.7527	7.0	0.4	4.6	5.0	15	6	-3.4	2359	490	4.1	decoy	1	1	0	0	decoy	134	1	0	0	57346.7	SCHPO	Probable 26S proteasome regulatory subunit rpn3	107277.4	SCHPO	26S proteasome regulatory subunit rpn2
496.0611	4	-4.8	QKLILRK	Q(Gln->pyro-Glu)K(1099.6390)LILRK	KIATQFVR	K(1018.6539)IATQFVR	aleitner_M1012_005_26Syeast	32.6403	4.5	1.6	4.7	-0.2	88	52	-2.6	395	159	4.7	decoy	117	1	0	0	decoy	163	1	0	0	45069.7	SCHPO	26S protease regulatory subunit 8 homolog	48965.5	SCHPO	26S protease regulatory subunit 7 homolog
1073.5398	3	-0.72	GKEELVSKFPPK	GK(1859.8393)EELVSKFPPK	DNNDMEKVVEMGVAR	DNNDM(Oxidation)EK(1495.8286)VVEMGVAR	aleitner_M1012_005_26Syeast	66.4708	9.6	0.7	4.7	2.9	140	48	-1.4	1231	499	6.7	decoy	318	1	0	0	decoy	218	1	0	0	43101.5	HUMAN	Creatine kinase M-type	34572.3	SCHPO	26S proteasome regulatory subunit rpn11
531.5413	4	-2.9	GDYKLFGITANR	GDYK(768.4382)LFGITANR	KELNK	K(1491.7722)ELNK	aleitner_M1012_005_26Syeast	42.1818	4.0	0.6	4.7	2.5	12	3	-0.7	83	30	3.6	decoy	178	1	0	0	decoy	245	1	0	0	24564.3	SCHPO	Probable proteasome subunit beta type-1	34195.8	SCHPO	Ubiquitin carboxyl-terminal hydrolase 2
773.4169	3	3.0	IDQLLFYGGSHGR	855.4854-IDQLLFYGGSHGR	LGKSWK	LGK(1599.8045)SWK	aleitner_M1012_005_26Syeast	59.1993	2.9	0.0	4.9	2.9	4.9	1	-5.9	2208	846	0.0	decoy	1	1	0	0	decoy	296	1	0	0	25082.6	SCHPO	Probable proteasome subunit beta type-6	34195.8	SCHPO	Ubiquitin carboxyl-terminal hydrolase 2
525.9789	3	7.4	MGTDLVGYR	695.4582-M(Met-loss)GTDLVGYR	KLLGK	K(1017.5131)LLGK	aleitner_M1012_005_26Syeast	92.9002	4.5	1.1	4.9	-1.7	216	52	-1.8	230	59	6.2	decoy	1	1	0	0	decoy	206	1	0	0	30111.1	SCHPO	Probable proteasome subunit alpha type-6	29220.2	SCHPO	Probable proteasome subunit beta type-7
578.0316	4	8.0	DKRSQESDNPK	DK(1005.4623)RSQESDNPK	MSEMAKR	M(Oxidation)SEMAK(1440.6845)R	aleitner_M1012_005_26Syeast	69.2010	4.6	0.1	5.0	3.0	15	4	-5.3	3855	725	2.7	decoy	176	1	0	0	decoy	53	1	0	0	30111.1	SCHPO	Probable proteasome subunit alpha type-6	57346.7	SCHPO	Probable 26S proteasome regulatory subunit rpn3
988.4941	3	-4.8	MEPAGTDYPAGKKVFVPGTSEK	MEPAGTDYPAGK(654.3337)KVFVPGTSEK	NLDR	2446.2090-NLDR	aleitner_M1012_005_26Syeast	82.6773	8.7	1.2	5.1	7.0	12	2	-4.2	4059	1029	3.9	decoy	170	1	0	0	decoy	1	1	0	0	29220.2	SCHPO	Probable proteasome subunit beta type-7	50060.6	SCHPO	26S protease regulatory subunit 4 homolog
599.3028	3	-6.0	DEKAHADGR	DEK(797.4396)AHADGR	GKAASAR	GK(1135.5258)AASAR	aleitner_M1012_005_26Syeast	55.0213	4.5	1.4	5.5	1.4	33	8	-4.9	1285	343	3.1	decoy	351	1	0	0	decoy	51	1	0	0	48836.2	SCHPO	26S protease regulatory subunit 6A	28031.7	SCHPO	Probable proteasome subunit alpha type-7
810.4472	3	-8.9	KVLHYNDLR	K(1271.7060)VLHYNDLR	KFASAMPVKR	K(1294.7034)FASAMPVKR	aleitner_M1012_005_26Syeast	60.8147	4.5	1.0	5.7	-0.2	97	55	-3.0	519	332	4.7	decoy	223	1	0	0	decoy	126	1	0	0	107277.4	SCHPO	26S proteasome regulatory subunit rpn2	107277.4	SCHPO	26S proteasome regulatory subunit rpn2
507.7912	4	9.5	KAVQSGVSQR	Acetyl-K(926.5226)AVQSGVSQR	LGKSWKA	LGKSWK(1238.6619)A	aleitner_M1012_005_26Syeast	17.0872	4.5	0.3	6.1	4.2	7.3	3	-6.8	7983	892	0.3	decoy	1	1	0	0	decoy	299	1	0	0	34572.3	SCHPO	26S proteasome regulatory subunit rpn11	34195.8	SCHPO	Ubiquitin carboxyl-terminal hydrolase 2
633.0004	3	0.99	KATDMEIRK	K(789.4021)ATDM(Oxidation)EIRK	FDKSR	FDK(1244.6435)SR	aleitner_M1012_005_26Syeast	41.2472	7.3	0.5	7.0	5.7	14	4	-6.4	2430	820	1.6	decoy	122	1	0	0	decoy	239	1	0	0	45069.7	SCHPO	26S protease regulatory subunit 8 homolog	26539.6	SCHPO	Probable proteasome subunit alpha type-1
723.0728	3	7.8	GRKSYQIAVK	GRK(1017.5131)SYQIAVK	MGTDLVGYR	1286.7347-M(Met-loss)GTDLVGYR	aleitner_M1012_005_26Syeast	71.8285	3.5	0.3	7.2	0.4	53	15	-0.8	116	47	5.2	decoy	455	1	0	0	decoy	1	1	0	0	107277.4	SCHPO	26S proteasome regulatory subunit rpn2	30111.1	SCHPO	Probable proteasome subunit alpha type-6
499.2710	4	8.0	GPRMFTKMFGEK	GPRMFTK(565.3336)MFGEK	RPR	1565.7734-RPR	aleitner_M1012_005_26Syeast	46.5753	6.8	1.8	7.4	2.6	141	22	-1.7	2859	275	6.3	decoy	148	1	0	0	decoy	1	1	0	0	48965.5	SCHPO	26S protease regulatory subunit 7 homolog	57346.7	SCHPO	Probable 26S proteasome regulatory subunit rpn3
733.3875	3	-2.0	DKRSQESDNPK	DK(894.5287)RSQESDNPK	AVQVRGK	1440.6845-AVQVRGK	aleitner_M1012_005_26Syeast	70.0372	6.6	0.9	7.9	1.9	90	24	-1.2	452	126	6.8	decoy	176	1	0	0	decoy	1	1	0	0	30111.1	SCHPO	Probable proteasome subunit alpha type-6	28277.2	SCHPO	Probable proteasome subunit alpha type-4
472.2824	3	-3.5	KKQSGVSK	K(553.3224)KQSGVSK	IQR	998.5760-IQR	aleitner_M1012_005_26Syeast	11.5512	5.6	2.5	8.7	2.5	57	2	-4.9	5038	293	3.1	decoy	130	1	0	0	decoy	1	1	0	0	45069.7	SCHPO	26S protease regulatory subunit 8 homolog	43608.7	SCHPO	Probable 26S protease subunit rpt4
