# Supplementary material for: ECL: an exhaustive search tool for the identification of cross-linked peptides using whole database
Source: BMC Bioinformatics. 2016 May 20;17:217. doi: 10.1186/s12859-016-1073-y (PMC4874008; doi:10.1186/s12859-016-1073-y)
Supplement: Additional file 2 — Detailed results of synthetic peptides and 26S Proteasome samples. (ZIP 4432 kb) [file 12859_2016_1073_MOESM2_ESM.zip › Detailed_results/26Syeast_database/ProteinProspector/aleitner_M1012_006_26Syeast.xls]

m/z	z	ppm	DB Peptide 1	Peptide 1	DB Peptide 2	Peptide 2	Fraction	RT	Score	Score Diff	Expect	Sc 1	Exp 1	Rk 1	Sc 2	Exp 2	Rk 2	L Sc	Acc #	XLink AA 1	Intra 1	Inter 1	Decoy 1	Acc #	XLink AA 2	Intra 2	Inter 2	Decoy 2	Protein MW	Species	Protein Name	Protein MW	Species	Protein Name
1165.5721	3	4.6	SEAAEFEYKNGYPMPCDVLAK	SEAAEFEYK(1075.5914)NGYPMPC(Carbamidomethyl)DVLAK	KVAQTTYK	K(2556.1553)VAQTTYK	aleitner_M1012_006_26Syeast	54.5785	50.4	20.3	2.8e-10	30.1	2.7e-5	1	13.9	0.26	4	20.3	O94517	102	1	0	0	O94579	91	1	0	0	26539.6	SCHPO	Probable proteasome subunit alpha type-1	26404.3	SCHPO	Probable proteasome subunit alpha type-2
1165.5696	3	2.4	SEAAEFEYKNGYPMPCDVLAK	SEAAEFEYK(1075.5914)NGYPMPC(Carbamidomethyl)DVLAK	KVAQTTYK	K(2556.1553)VAQTTYK	aleitner_M1012_006_26Syeast	54.0890	47.5	22.1	1.3e-9	25.3	3.5e-4	2	14.2	0.18	3	22.2	O94517	102	1	0	0	O94579	91	1	0	0	26539.6	SCHPO	Probable proteasome subunit alpha type-1	26404.3	SCHPO	Probable proteasome subunit alpha type-2
963.2437	4	8.8	ARSEAAEFEYKNGYPMPCDVLAK	ARSEAAEFEYK(1203.6863)NGYPMPC(Carbamidomethyl)DVLAK	KVAQTTYKK	K(2783.2935)VAQTTYKK	aleitner_M1012_006_26Syeast	48.2545	40.2	12.5	2.1e-8	27.7	3.3e-5	1	4.5	28	15	12.5	O94517	102	1	0	0	O94579	91	1	0	0	26539.6	SCHPO	Probable proteasome subunit alpha type-1	26404.3	SCHPO	Probable proteasome subunit alpha type-2
874.4335	4	7.5	SEAAEFEYKNGYPMPCDVLAK	SEAAEFEYK(1075.5914)NGYPMPC(Carbamidomethyl)DVLAK	KVAQTTYK	K(2556.1553)VAQTTYK	aleitner_M1012_006_26Syeast	54.5097	33.7	15.5	8.2e-8	18.2	0.0010	1	9.6	0.19	3	17.6	O94517	102	1	0	0	O94579	91	1	0	0	26539.6	SCHPO	Probable proteasome subunit alpha type-1	26404.3	SCHPO	Probable proteasome subunit alpha type-2
931.2175	4	6.5	ARSEAAEFEYKNGYPMPCDVLAK	ARSEAAEFEYK(1075.5914)NGYPMPC(Carbamidomethyl)DVLAK	KVAQTTYK	K(2783.2935)VAQTTYK	aleitner_M1012_006_26Syeast	51.5025	33.5	17.1	1.0e-6	16.4	0.023	1	11.8	0.35	2	19.8	O94517	102	1	0	0	O94579	91	1	0	0	26539.6	SCHPO	Probable proteasome subunit alpha type-1	26404.3	SCHPO	Probable proteasome subunit alpha type-2
878.4301	4	5.1	SEAAEFEYKNGYPMPCDVLAK	SEAAEFEYK(1075.5914)NGYPM(Oxidation)PC(Carbamidomethyl)DVLAK	KVAQTTYK	K(2572.1502)VAQTTYK	aleitner_M1012_006_26Syeast	50.8180	30.5	16.8	1.3e-6	12.2	0.11	2	10.6	0.30	3	18.3	O94517	102	1	0	0	O94579	91	1	0	0	26539.6	SCHPO	Probable proteasome subunit alpha type-1	26404.3	SCHPO	Probable proteasome subunit alpha type-2
1208.2708	3	4.7	SEAAEFEYKNGYPMPCDVLAK	SEAAEFEYK(1203.6863)NGYPMPC(Carbamidomethyl)DVLAK	KVAQTTYKK	K(2556.1553)VAQTTYKK	aleitner_M1012_006_26Syeast	50.9945	30.8	12.9	1.8e-6	17.9	0.0066	1	6.0	13	14	14.0	O94517	102	1	0	0	O94579	91	1	0	0	26539.6	SCHPO	Probable proteasome subunit alpha type-1	26404.3	SCHPO	Probable proteasome subunit alpha type-2
935.2175	4	7.8	ARSEAAEFEYKNGYPMPCDVLAK	ARSEAAEFEYK(1075.5914)NGYPM(Oxidation)PC(Carbamidomethyl)DVLAK	KVAQTTYK	K(2799.2884)VAQTTYK	aleitner_M1012_006_26Syeast	48.6577	31.3	16.1	1.4e-5	15.2	0.099	1	8.1	5.0	10	16.1	O94517	102	1	0	0	O94579	91	1	0	0	26539.6	SCHPO	Probable proteasome subunit alpha type-1	26404.3	SCHPO	Probable proteasome subunit alpha type-2
1170.9014	3	2.5	SEAAEFEYKNGYPMPCDVLAK	SEAAEFEYK(1075.5914)NGYPM(Oxidation)PC(Carbamidomethyl)DVLAK	KVAQTTYK	K(2572.1502)VAQTTYK	aleitner_M1012_006_26Syeast	51.5787	31.3	11.8	2.0e-5	14.2	0.33	2	9.1	5.9	4	17.1	O94517	102	1	0	0	O94579	91	1	0	0	26539.6	SCHPO	Probable proteasome subunit alpha type-1	26404.3	SCHPO	Probable proteasome subunit alpha type-2
878.4300	4	5.0	SEAAEFEYKNGYPMPCDVLAK	SEAAEFEYK(1075.5914)NGYPM(Oxidation)PC(Carbamidomethyl)DVLAK	KVAQTTYK	K(2572.1502)VAQTTYK	aleitner_M1012_006_26Syeast	51.3530	24.3	13.4	2.0e-5	10.9	0.12	1	7.5	1.1	3	15.5	O94517	102	1	0	0	O94579	91	1	0	0	26539.6	SCHPO	Probable proteasome subunit alpha type-1	26404.3	SCHPO	Probable proteasome subunit alpha type-2
910.4537	4	4.7	SEAAEFEYKNGYPMPCDVLAK	SEAAEFEYK(1203.6863)NGYPM(Oxidation)PC(Carbamidomethyl)DVLAK	KVAQTTYKK	K(2572.1502)VAQTTYKK	aleitner_M1012_006_26Syeast	47.4260	23.4	5.7	5.6e-5	17.2	0.0029	2	-1.8	498	215	6.2	O94517	102	1	0	0	O94579	91	1	0	0	26539.6	SCHPO	Probable proteasome subunit alpha type-1	26404.3	SCHPO	Probable proteasome subunit alpha type-2
878.4312	4	6.3	SEAAEFEYKNGYPMPCDVLAK	SEAAEFEYK(1075.5914)NGYPM(Oxidation)PC(Carbamidomethyl)DVLAK	KVAQTTYK	K(2572.1502)VAQTTYK	aleitner_M1012_006_26Syeast	50.3003	19.7	12.4	1.8e-4	7.3	0.81	1	6.5	1.4	4	14.5	O94517	102	1	0	0	O94579	91	1	0	0	26539.6	SCHPO	Probable proteasome subunit alpha type-1	26404.3	SCHPO	Probable proteasome subunit alpha type-2
745.1743	5	4.9	ARSEAAEFEYKNGYPMPCDVLAK	ARSEAAEFEYK(1075.5914)NGYPMPC(Carbamidomethyl)DVLAK	KVAQTTYK	K(2783.2935)VAQTTYK	aleitner_M1012_006_26Syeast	51.4623	18.5	5.1	2.2e-4	13.4	0.0080	1	-1.8	346	213	6.2	O94517	102	1	0	0	O94579	91	1	0	0	26539.6	SCHPO	Probable proteasome subunit alpha type-1	26404.3	SCHPO	Probable proteasome subunit alpha type-2
1241.2889	3	7.6	ARSEAAEFEYKNGYPMPCDVLAK	ARSEAAEFEYK(1075.5914)NGYPMPC(Carbamidomethyl)DVLAK	KVAQTTYK	K(2783.2935)VAQTTYK	aleitner_M1012_006_26Syeast	51.6157	28.8	9.4	2.9e-4	19.4	0.041	1	1.4	519	156	9.4	O94517	102	1	0	0	O94579	91	1	0	0	26539.6	SCHPO	Probable proteasome subunit alpha type-1	26404.3	SCHPO	Probable proteasome subunit alpha type-2
874.4328	4	6.7	KVAQTTYK	K(2556.1553)VAQTTYK	SEAAEFEYKNGYPMPCDVLAK	SEAAEFEYK(1075.5914)NGYPMPC(Carbamidomethyl)DVLAK	aleitner_M1012_006_26Syeast	53.9953	16.9	10.7	8.6e-4	6.0	0.96	2	2.9	7.1	9	10.9	O94579	91	1	0	0	O94517	102	1	0	0	26404.3	SCHPO	Probable proteasome subunit alpha type-2	26539.6	SCHPO	Probable proteasome subunit alpha type-1
906.4544	4	4.1	SEAAEFEYKNGYPMPCDVLAK	SEAAEFEYK(1203.6863)NGYPMPC(Carbamidomethyl)DVLAK	KVAQTTYKK	K(2556.1553)VAQTTYKK	aleitner_M1012_006_26Syeast	50.7793	11.9	3.8	0.087	4.1	18	6	-0.2	337	144	7.8	O94517	102	1	0	0	O94579	91	1	0	0	26539.6	SCHPO	Probable proteasome subunit alpha type-1	26404.3	SCHPO	Probable proteasome subunit alpha type-2
748.3733	5	4.9	ARSEAAEFEYKNGYPMPCDVLAK	ARSEAAEFEYK(1075.5914)NGYPM(Oxidation)PC(Carbamidomethyl)DVLAK	KVAQTTYK	K(2799.2884)VAQTTYK	aleitner_M1012_006_26Syeast	48.8600	11.3	3.9	0.23	2.0	54	17	1.3	82	32	9.3	O94517	102	1	0	0	O94579	91	1	0	0	26539.6	SCHPO	Probable proteasome subunit alpha type-1	26404.3	SCHPO	Probable proteasome subunit alpha type-2
900.1877	3	6.0	TMLVKAVANSTAANFIR	TM(Oxidation)LVK(875.5480)AVANSTAANFIR	LGVKPPK	LGVK(1960.0452)PPK	aleitner_M1012_006_26Syeast	58.9445	36.8	4.3	2.9e-8	32.5	3.7e-7	1	0.9	46	49	8.6	O74894	186	1	0	0	O14126	217	1	0	0	43553.4	SCHPO	26S protease regulatory subunit 6B homolog	48836.2	SCHPO	26S protease regulatory subunit 6A
894.8563	3	6.3	TMLVKAVANSTAANFIR	TMLVK(875.5480)AVANSTAANFIR	LGVKPPK	LGVK(1944.0503)PPK	aleitner_M1012_006_26Syeast	65.0368	35.3	2.8	6.0e-7	32.5	2.8e-6	1	-2.8	763	293	4.9	O74894	186	1	0	0	O14126	217	1	0	0	43553.4	SCHPO	26S protease regulatory subunit 6B homolog	48836.2	SCHPO	26S protease regulatory subunit 6A
671.3945	4	7.0	TMLVKAVANSTAANFIR	TMLVK(875.5480)AVANSTAANFIR	LGVKPPK	LGVK(1944.0503)PPK	aleitner_M1012_006_26Syeast	65.0222	25.3	2.7	7.9e-6	22.6	4.5e-5	1	-2.8	575	242	4.9	O74894	186	1	0	0	O14126	217	1	0	0	43553.4	SCHPO	26S protease regulatory subunit 6B homolog	48836.2	SCHPO	26S protease regulatory subunit 6A
675.3931	4	6.7	TMLVKAVANSTAANFIR	TM(Oxidation)LVK(875.5480)AVANSTAANFIR	LGVKPPK	LGVK(1960.0452)PPK	aleitner_M1012_006_26Syeast	58.9930	13.9	2.7	0.0063	11.2	0.035	2	-4.9	898	789	2.7	O74894	186	1	0	0	O14126	217	1	0	0	43553.4	SCHPO	26S protease regulatory subunit 6B homolog	48836.2	SCHPO	26S protease regulatory subunit 6A
746.7140	6	0.78	STDEYNGAMLKSVCVEAGMIALR	STDEYNGAMLK(1944.0503)SVC(Carbamidomethyl)VEAGM(Oxidation)IALR	TMLVKAVANSTAANFIR	TMLVK(2668.2547)AVANSTAANFIR	aleitner_M1012_006_26Syeast	80.3365	7.4	1.9	0.91	2.7	24	16	-0.2	178	108	4.7	O14126	396	1	0	0	O74894	186	1	0	0	48836.2	SCHPO	26S protease regulatory subunit 6A	43553.4	SCHPO	26S protease regulatory subunit 6B homolog
1049.2162	3	4.3	MNGASGAELKGVCTEAGMFALR	MNGASGAELK(875.5480)GVC(Carbamidomethyl)TEAGMFALR	LGVKPPK	LGVK(2407.1334)PPK	aleitner_M1012_006_26Syeast	60.9043	34.9	2.8	9.9e-8	32.1	5.3e-7	1	-2.8	695	526	4.9	P41836	357	1	0	0	O14126	217	1	0	0	45069.7	SCHPO	26S protease regulatory subunit 8 homolog	48836.2	SCHPO	26S protease regulatory subunit 6A
1045.0474	4	6.3	YLSENPKTSASIDFDSNFLNSMIK	YLSENPK(1455.8337)TSASIDFDSNFLNSMIK	SLEKTLVPYLR	SLEK(2858.3684)TLVPYLR	aleitner_M1012_006_26Syeast	83.5957	37.3	14.0	1.1e-7	23.3	3.7e-4	1	7.1	4.4	5	15.1	Q10335	69	1	0	0	O42897	318	1	0	0	46680.8	SCHPO	Probable 26S proteasome regulatory subunit rpn7	57346.7	SCHPO	Probable 26S proteasome regulatory subunit rpn3
988.5924	3	2.8	AVAASLGVNFLKVVSSAIVDK	AVAASLGVNFLK(875.5480)VVSSAIVDK	LGVKPPK	LGVK(2225.2671)PPK	aleitner_M1012_006_26Syeast	90.0345	44.2	2.7	1.9e-7	41.5	7.4e-7	1	-1.8	2463	512	2.7	O74445	196	1	0	0	O14126	217	1	0	0	43608.7	SCHPO	Probable 26S protease subunit rpt4	48836.2	SCHPO	26S protease regulatory subunit 6A
903.4646	3	3.5	KYDKTEDDIK	K(1453.7487)YDKTEDDIK	LTHEKSTMLEK	LTHEK(1391.6820)STMLEK	aleitner_M1012_006_26Syeast	29.5847	27.4	12.2	4.5e-5	15.2	0.046	1	6.6	6.2	5	14.2	O74445	38	1	0	0	O14126	64	1	0	0	43608.7	SCHPO	Probable 26S protease subunit rpt4	48836.2	SCHPO	26S protease regulatory subunit 6A
734.4188	5	9.3	KLEFPLPNEEAR	K(2225.2671)LEFPLPNEEAR	AVAASLGVNFLKVVSSAIVDK	AVAASLGVNFLK(1579.8246)VVSSAIVDK	aleitner_M1012_006_26Syeast	97.2230	18.6	10.9	6.4e-4	7.7	0.80	2	3.2	15	24	10.9	O14126	350	1	0	0	O74445	196	1	0	0	48836.2	SCHPO	26S protease regulatory subunit 6A	43608.7	SCHPO	Probable 26S protease subunit rpt4
917.7684	4	5.7	AVAASLGVNFLKVVSSAIVDK	AVAASLGVNFLK(1579.8246)VVSSAIVDK	KLEFPLPNEEAR	K(2225.2671)LEFPLPNEEAR	aleitner_M1012_006_26Syeast	96.9710	16.8	6.2	0.0035	10.6	0.18	1	-1.8	460	512	6.2	O74445	196	1	0	0	O14126	350	1	0	0	43608.7	SCHPO	Probable 26S protease subunit rpt4	48836.2	SCHPO	26S protease regulatory subunit 6A
722.6432	4	2.0	KLEFPLPNEEAR	K(1444.7813)LEFPLPNEEAR	KLEGTIDYQKL	K(1579.8246)LEGTIDYQKL	aleitner_M1012_006_26Syeast	63.4708	22.4	4.8	0.012	17.6	0.094	2	-3.2	758	396	4.8	O14126	350	1	0	0	O74445	378	1	0	0	48836.2	SCHPO	26S protease regulatory subunit 6A	43608.7	SCHPO	Probable 26S protease subunit rpt4
454.9009	6	1.5	LTHEKSTMLEK	LTHEK(1391.6820)STM(Oxidation)LEK	KYDKTEDDIK	KYDK(1469.7436)TEDDIK	aleitner_M1012_006_26Syeast	24.6443	16.4	6.1	0.017	9.8	1.0	2	-0.8	743	256	6.6	O14126	64	1	0	0	O74445	41	1	0	0	48836.2	SCHPO	26S protease regulatory subunit 6A	43608.7	SCHPO	Probable 26S protease subunit rpt4
545.6805	5	3.2	KYDKTEDDIK	K(1469.7436)YDKTEDDIK	LTHEKSTMLEK	LTHEK(1391.6820)STM(Oxidation)LEK	aleitner_M1012_006_26Syeast	24.6028	12.2	7.7	0.050	2.9	24	10	1.3	70	31	9.3	O74445	38	1	0	0	O14126	64	1	0	0	43608.7	SCHPO	Probable 26S protease subunit rpt4	48836.2	SCHPO	26S protease regulatory subunit 6A
908.7957	3	2.8	KYDKTEDDIK	K(1469.7436)YDKTEDDIK	LTHEKSTMLEK	LTHEK(1391.6820)STM(Oxidation)LEK	aleitner_M1012_006_26Syeast	24.6092	11.1	5.3	0.098	4.5	8.4	5	-1.1	362	113	6.6	O74445	38	1	0	0	O14126	64	1	0	0	43608.7	SCHPO	Probable 26S protease subunit rpt4	48836.2	SCHPO	26S protease regulatory subunit 6A
878.9700	4	7.2	TEDDIKSLQSVGQIIGEVLK	TEDDIK(1340.6572)SLQSVGQIIGEVLK	ENQEKISNNK	ENQEK(2309.2366)ISNNK	aleitner_M1012_006_26Syeast	81.2078	13.7	5.6	0.11	7.5	4.2	2	-1.8	950	398	6.2	O74445	47	1	0	0	O14126	77	1	0	0	43608.7	SCHPO	Probable 26S protease subunit rpt4	48836.2	SCHPO	26S protease regulatory subunit 6A
930.9012	5	1.8	ACAAQSNATFLKLAAPQLVQMFIGDGAKLVR	AC(Carbamidomethyl)AAQSNATFLK(1344.7190)LAAPQLVQM(Oxidation)FIGDGAKLVR	YKSYLLQHR	YK(3442.8105)SYLLQHR	aleitner_M1012_006_26Syeast	99.6745	9.3	1.3	0.12	4.7	2.9	10	-3.3	674	952	4.6	O14126	249	1	0	0	O74445	12	1	0	0	48836.2	SCHPO	26S protease regulatory subunit 6A	43608.7	SCHPO	Probable 26S protease subunit rpt4
542.4813	5	2.8	LTHEKSTMLEK	LTHEK(1391.6820)STMLEK	KYDKTEDDIK	KYDK(1453.7487)TEDDIK	aleitner_M1012_006_26Syeast	29.5797	9.1	3.5	0.27	2.9	16	9	-1.8	362	184	6.2	O14126	64	1	0	0	O74445	41	1	0	0	48836.2	SCHPO	26S protease regulatory subunit 6A	43608.7	SCHPO	Probable 26S protease subunit rpt4
570.7975	4	3.3	KYDKTEDDIK	K(1025.5393)YDKTEDDIK	IKENQEK	IK(1391.6820)ENQEK	aleitner_M1012_006_26Syeast	18.0255	9.6	4.8	0.43	4.8	8.4	1	-3.3	1272	395	4.8	O74445	38	1	0	0	O14126	72	1	0	0	43608.7	SCHPO	Probable 26S protease subunit rpt4	48836.2	SCHPO	26S protease regulatory subunit 6A
545.6782	5	-1.1	KYDKTEDDIK	KYDK(1469.7436)TEDDIK	LTHEKSTMLEK	LTHEK(1391.6820)STM(Oxidation)LEK	aleitner_M1012_006_26Syeast	25.1157	8.3	1.0	0.56	3.5	18	10	-3.2	2197	506	4.8	O74445	41	1	0	0	O14126	64	1	0	0	43608.7	SCHPO	Probable 26S protease subunit rpt4	48836.2	SCHPO	26S protease regulatory subunit 6A
452.2354	6	2.3	LTHEKSTMLEK	LTHEK(1391.6820)STMLEK	KYDKTEDDIK	K(1453.7487)YDKTEDDIK	aleitner_M1012_006_26Syeast	29.6623	9.1	3.8	0.59	1.9	69	41	-0.1	259	131	7.2	O14126	64	1	0	0	O74445	38	1	0	0	48836.2	SCHPO	26S protease regulatory subunit 6A	43608.7	SCHPO	Probable 26S protease subunit rpt4
677.8493	4	2.0	KYDKTEDDIK	K(1453.7487)YDKTEDDIK	LTHEKSTMLEK	LTHEK(1391.6820)STMLEK	aleitner_M1012_006_26Syeast	29.5095	7.5	3.4	0.78	1.3	45	13	-1.8	347	114	6.2	O74445	38	1	0	0	O14126	64	1	0	0	43608.7	SCHPO	Probable 26S protease subunit rpt4	48836.2	SCHPO	26S protease regulatory subunit 6A
677.8499	4	2.9	KYDKTEDDIK	K(1453.7487)YDKTEDDIK	LTHEKSTMLEK	LTHEK(1391.6820)STMLEK	aleitner_M1012_006_26Syeast	30.0463	6.0	1.9	2.3	1.3	47	13	-3.3	933	375	4.7	O74445	38	1	0	0	O14126	64	1	0	0	43608.7	SCHPO	Probable 26S protease subunit rpt4	48836.2	SCHPO	26S protease regulatory subunit 6A
1059.5691	3	7.1	KIEIPLPNEVGR	K(1811.8804)IEIPLPNEVGR	AVKPTDMEQFAFYK	AVK(1501.8504)PTDMEQFAFYK	aleitner_M1012_006_26Syeast	68.9500	37.5	17.1	2.9e-7	20.4	0.0044	2	9.1	2.5	3	17.1	O74445	297	1	0	0	O74894	378	1	0	0	43608.7	SCHPO	Probable 26S protease subunit rpt4	43553.4	SCHPO	26S protease regulatory subunit 6B homolog
794.9258	4	3.6	KIEIPLPNEVGR	K(1811.8804)IEIPLPNEVGR	AVKPTDMEQFAFYK	AVK(1501.8504)PTDMEQFAFYK	aleitner_M1012_006_26Syeast	68.8117	12.9	5.6	0.17	3.6	29	12	1.3	104	54	9.3	O74445	297	1	0	0	O74894	378	1	0	0	43608.7	SCHPO	Probable 26S protease subunit rpt4	43553.4	SCHPO	26S protease regulatory subunit 6B homolog
669.6030	4	-8.8	YDKTEDDIK	YDK(1548.8875)TEDDIK	ELLKPSASVALQR	ELLK(1263.5871)PSASVALQR	aleitner_M1012_006_26Syeast	30.3245	6.0	0.1	2.2	0.9	62	29	-1.9	384	184	5.1	O74445	41	1	0	0	O74894	94	1	0	0	43608.7	SCHPO	Probable 26S protease subunit rpt4	43553.4	SCHPO	26S protease regulatory subunit 6B homolog
829.9611	4	4.4	FFEKEDVQSLK	FFEK(1947.1081)EDVQSLK	EVIELPLKNPELFLR	EVIELPLK(1506.7606)NPELFLR	aleitner_M1012_006_26Syeast	80.3490	34.4	20.2	6.6e-7	13.9	0.11	3	13.7	0.13	4	20.5	Q9UTM3	204	1	0	0	O74445	153	1	0	0	51618.9	SCHPO	26S proteasome regulatory subunit rpn5	43608.7	SCHPO	Probable 26S protease subunit rpt4
1106.2788	3	4.2	EVIELPLKNPELFLR	EVIELPLK(1506.7606)NPELFLR	FFEKEDVQSLK	FFEK(1947.1081)EDVQSLK	aleitner_M1012_006_26Syeast	79.9140	41.6	18.0	3.2e-6	23.6	0.019	1	10.7	9.2	12	18.0	O74445	153	1	0	0	Q9UTM3	204	1	0	0	43608.7	SCHPO	Probable 26S protease subunit rpt4	51618.9	SCHPO	26S proteasome regulatory subunit rpn5
816.9751	4	5.5	EKVAFILDQVR	EK(1947.1081)VAFILDQVR	EVIELPLKNPELFLR	EVIELPLK(1454.8133)NPELFLR	aleitner_M1012_006_26Syeast	87.2765	24.3	13.4	9.5e-5	10.9	0.32	1	5.7	7.6	2	13.4	Q9UTM3	170	1	0	0	O74445	153	1	0	0	51618.9	SCHPO	26S proteasome regulatory subunit rpn5	43608.7	SCHPO	Probable 26S protease subunit rpt4
929.5231	4	9.4	ELREVIELPLKNPELFLR	ELREVIELPLK(1506.7606)NPELFLR	FFEKEDVQSLK	FFEK(2345.3359)EDVQSLK	aleitner_M1012_006_26Syeast	79.3948	27.2	12.4	2.0e-4	14.8	0.12	1	4.4	26	17	12.4	O74445	153	1	0	0	Q9UTM3	204	1	0	0	43608.7	SCHPO	Probable 26S protease subunit rpt4	51618.9	SCHPO	26S proteasome regulatory subunit rpn5
829.9627	4	6.4	EVIELPLKNPELFLR	EVIELPLK(1506.7606)NPELFLR	FFEKEDVQSLK	FFEK(1947.1081)EDVQSLK	aleitner_M1012_006_26Syeast	79.8442	16.1	6.2	0.023	9.9	0.79	2	-1.8	628	320	6.2	O74445	153	1	0	0	Q9UTM3	204	1	0	0	43608.7	SCHPO	Probable 26S protease subunit rpt4	51618.9	SCHPO	26S proteasome regulatory subunit rpn5
737.4164	4	3.3	EVIELPLKNPELFLR	EVIELPLK(1136.5866)NPELFLR	YYEQKIR	YYEQK(1947.1081)IR	aleitner_M1012_006_26Syeast	73.5517	11.5	0.6	0.043	10.9	0.064	1	-4.7	2224	683	2.7	O74445	153	1	0	0	Q9UTM3	218	1	0	0	43608.7	SCHPO	Probable 26S protease subunit rpt4	51618.9	SCHPO	26S proteasome regulatory subunit rpn5
743.8160	5	4.1	ELREVIELPLKNPELFLR	ELREVIELPLK(1506.7606)NPELFLR	FFEKEDVQSLK	FFEK(2345.3359)EDVQSLK	aleitner_M1012_006_26Syeast	79.4153	8.4	3.3	0.52	2.2	34	23	-1.8	509	388	6.2	O74445	153	1	0	0	Q9UTM3	204	1	0	0	43608.7	SCHPO	Probable 26S protease subunit rpt4	51618.9	SCHPO	26S proteasome regulatory subunit rpn5
426.9132	6	-0.046	MSERDTALEK	1376.8755-MSERDTALEK	LEKVRQLIIK	LEK(1316.6282)VRQLIIK	aleitner_M1012_006_26Syeast	42.6115	10.4	2.0	5.1	3.2	367	110	-0.8	3955	591	7.2	O74445	1	1	0	0	Q9UTM3	423	1	0	0	43608.7	SCHPO	Probable 26S protease subunit rpt4	51618.9	SCHPO	26S proteasome regulatory subunit rpn5
869.5047	4	8.4	ILPNKVDPLVSLMMVEK	ILPNK(1548.8875)VDPLVSLMMVEK	ELLKPSASVALQR	ELLK(2063.1411)PSASVALQR	aleitner_M1012_006_26Syeast	81.1253	32.3	18.6	6.9e-7	13.7	0.036	3	10.6	0.22	5	18.6	P41836	126	1	0	0	O74894	94	1	0	0	45069.7	SCHPO	26S protease regulatory subunit 8 homolog	43553.4	SCHPO	26S protease regulatory subunit 6B homolog
815.2056	4	8.2	ELLKPSASVALQR	ELLK(1845.9472)PSASVALQR	VSGSELVQKYIGEGSR	VSGSELVQK(1548.8875)YIGEGSR	aleitner_M1012_006_26Syeast	63.3723	16.9	8.6	0.0058	6.0	4.0	2	4.5	9.8	5	10.9	O74894	94	1	0	0	P41836	218	1	0	0	43553.4	SCHPO	26S protease regulatory subunit 6B homolog	45069.7	SCHPO	26S protease regulatory subunit 8 homolog
927.0700	5	5.8	VAEKAQINTQEYGR	VAEK(3024.4757)AQINTQEYGR	LEIKEGNYGDGYALQPSYIHEYLSK	LEIK(1743.8792)EGNYGDGYALQPSYIHEYLSK	aleitner_M1012_006_26Syeast	60.2797	37.3	13.4	1.9e-6	23.3	0.0015	5	6.0	5.8	12	14.0	O14250	115	1	0	0	Q9USQ9	108	1	0	0	30111.1	SCHPO	Probable proteasome subunit alpha type-6	29220.2	SCHPO	Probable proteasome subunit beta type-7
987.2554	4	4.2	LEIKEGNYGDGYALQPSYIHEYLSK	LEIK(1058.5682)EGNYGDGYALQPSYIHEYLSK	LMSKVAEK	LM(Oxidation)SK(3024.4757)VAEK	aleitner_M1012_006_26Syeast	58.9585	25.2	2.8	5.9e-6	22.4	3.7e-5	1	0.3	68	104	4.8	Q9USQ9	108	1	0	0	O14250	111	1	0	0	29220.2	SCHPO	Probable proteasome subunit beta type-7	30111.1	SCHPO	Probable proteasome subunit alpha type-6
983.2585	4	6.1	LEIKEGNYGDGYALQPSYIHEYLSK	LEIK(1042.5733)EGNYGDGYALQPSYIHEYLSK	LMSKVAEK	LMSK(3024.4757)VAEK	aleitner_M1012_006_26Syeast	60.7412	18.4	2.7	0.0011	15.7	0.0060	3	-1.8	289	415	2.7	Q9USQ9	108	1	0	0	O14250	111	1	0	0	29220.2	SCHPO	Probable proteasome subunit beta type-7	30111.1	SCHPO	Probable proteasome subunit alpha type-6
790.0066	5	5.3	LEIKEGNYGDGYALQPSYIHEYLSK	LEIK(1058.5682)EGNYGDGYALQPSYIHEYLSK	LMSKVAEK	LM(Oxidation)SK(3024.4757)VAEK	aleitner_M1012_006_26Syeast	59.0178	7.5	2.7	0.28	4.8	1.9	3	-1.8	215	271	2.7	Q9USQ9	108	1	0	0	O14250	111	1	0	0	29220.2	SCHPO	Probable proteasome subunit beta type-7	30111.1	SCHPO	Probable proteasome subunit alpha type-6
792.1466	4	3.9	YPMDAHKSELEGVEEAR	YPMDAHK(1204.6452)SELEGVEEAR	KHLDAEVQK	K(2097.9677)HLDAEVQK	aleitner_M1012_006_26Syeast	41.6068	32.5	15.5	2.6e-6	17.0	0.022	1	7.5	5.5	8	15.5	O42897	465	1	0	0	P41878	281	1	0	0	57346.7	SCHPO	Probable 26S proteasome regulatory subunit rpn3	34572.3	SCHPO	26S proteasome regulatory subunit rpn11
665.1366	5	0.20	KHLDAEVQK	K(2254.0688)HLDAEVQK	YPMDAHKSELEGVEEARR	YPMDAHK(1204.6452)SELEGVEEARR	aleitner_M1012_006_26Syeast	39.7335	10.7	3.6	0.25	4.4	14	10	-1.7	714	332	6.3	P41878	281	1	0	0	O42897	465	1	0	0	34572.3	SCHPO	26S proteasome regulatory subunit rpn11	57346.7	SCHPO	Probable 26S proteasome regulatory subunit rpn3
743.9215	4	2.9	KVPDKLIDASTVK	K(1558.8243)VPDKLIDASTVK	NELEKLNFSSLK	NELEK(1550.8920)LNFSSLK	aleitner_M1012_006_26Syeast	61.5027	27.8	12.9	3.0e-6	14.9	0.010	1	12.3	0.054	2	12.9	O94517	53	1	0	0	O59770	177	1	0	0	26539.6	SCHPO	Probable proteasome subunit alpha type-1	28031.7	SCHPO	Probable proteasome subunit alpha type-7
595.3394	5	4.2	KVPDKLIDASTVK	KVPDK(1558.8243)LIDASTVK	NELEKLNFSSLK	NELEK(1550.8920)LNFSSLK	aleitner_M1012_006_26Syeast	61.5263	13.7	3.1	0.020	10.6	0.12	2	1.3	26	28	3.1	O94517	57	1	0	0	O59770	177	1	0	0	26539.6	SCHPO	Probable proteasome subunit alpha type-1	28031.7	SCHPO	Probable proteasome subunit alpha type-7
1083.0831	4	7.8	LIDASTVKHVFPITKGIGCVMTGSIADAR	LIDASTVK(1255.6595)HVFPITKGIGC(Carbamidomethyl)VM(Oxidation)TGSIADAR	MKDAVKEAAR	MK(3210.6781)DAVKEAAR	aleitner_M1012_006_26Syeast	81.0048	9.3	3.8	1.6	3.1	77	29	-1.8	1648	580	6.2	O94517	65	1	0	0	O59770	186	1	0	0	26539.6	SCHPO	Probable proteasome subunit alpha type-1	28031.7	SCHPO	Probable proteasome subunit alpha type-7
1147.5964	3	4.7	EGKGEIYSFDPVGSYER	EGK(1507.8610)GEIYSFDPVGSYER	ASAGPLIASQTVKK	ASAGPLIASQTVK(2069.9582)K	aleitner_M1012_006_26Syeast	59.0773	29.8	9.8	4.0e-6	20.0	0.0013	1	1.8	56	65	9.8	Q9UQY2	122	1	0	0	P30655	93	1	0	0	25082.6	SCHPO	Probable proteasome subunit beta type-6	29987.0	SCHPO	Probable proteasome subunit beta type-5
860.9495	4	5.2	EGKGEIYSFDPVGSYER	EGK(1507.8610)GEIYSFDPVGSYER	ASAGPLIASQTVKK	ASAGPLIASQTVK(2069.9582)K	aleitner_M1012_006_26Syeast	59.0227	17.2	5.0	0.0011	12.2	0.027	1	-3.0	430	448	5.0	Q9UQY2	122	1	0	0	P30655	93	1	0	0	25082.6	SCHPO	Probable proteasome subunit beta type-6	29987.0	SCHPO	Probable proteasome subunit beta type-5
951.7644	4	4.4	VAEKAQINTQEYGR	VAEK(2197.2008)AQINTQEYGR	HIGIATTGFIPDGQHIVKR	HIGIATTGFIPDGQHIVK(1743.8792)R	aleitner_M1012_006_26Syeast	51.2283	30.8	11.8	8.4e-6	19.0	0.0070	5	6.0	12	10	11.8	O14250	115	1	0	0	O59770	89	1	0	0	30111.1	SCHPO	Probable proteasome subunit alpha type-6	28031.7	SCHPO	Probable proteasome subunit alpha type-7
761.6141	5	5.9	VAEKAQINTQEYGR	VAEK(2197.2008)AQINTQEYGR	HIGIATTGFIPDGQHIVKR	HIGIATTGFIPDGQHIVK(1743.8792)R	aleitner_M1012_006_26Syeast	51.2845	23.8	12.0	3.8e-4	11.4	0.38	5	6.6	5.4	8	12.4	O14250	115	1	0	0	O59770	89	1	0	0	30111.1	SCHPO	Probable proteasome subunit alpha type-6	28031.7	SCHPO	Probable proteasome subunit alpha type-7
634.8459	6	5.2	VAEKAQINTQEYGR	VAEK(2197.2008)AQINTQEYGR	HIGIATTGFIPDGQHIVKR	HIGIATTGFIPDGQHIVK(1743.8792)R	aleitner_M1012_006_26Syeast	51.3482	15.5	1.6	0.0095	12.3	0.072	5	-3.2	1291	596	3.2	O14250	115	1	0	0	O59770	89	1	0	0	30111.1	SCHPO	Probable proteasome subunit alpha type-6	28031.7	SCHPO	Probable proteasome subunit alpha type-7
761.6152	5	7.3	VAEKAQINTQEYGR	VAEK(2197.2008)AQINTQEYGR	HIGIATTGFIPDGQHIVKR	HIGIATTGFIPDGQHIVK(1743.8792)R	aleitner_M1012_006_26Syeast	51.8215	11.0	2.3	0.20	7.6	1.7	5	-3.0	1371	603	3.4	O14250	115	1	0	0	O59770	89	1	0	0	30111.1	SCHPO	Probable proteasome subunit alpha type-6	28031.7	SCHPO	Probable proteasome subunit alpha type-7
1268.6881	3	8.0	HIGIATTGFIPDGQHIVKR	HIGIATTGFIPDGQHIVK(1743.8792)R	VAEKAQINTQEYGR	VAEK(2197.2008)AQINTQEYGR	aleitner_M1012_006_26Syeast	51.3247	14.3	5.3	0.28	8.2	7.4	4	-0.8	922	408	6.1	O59770	89	1	0	0	O14250	115	1	0	0	28031.7	SCHPO	Probable proteasome subunit alpha type-7	30111.1	SCHPO	Probable proteasome subunit alpha type-6
549.3419	5	7.3	QGSATVGLVSKTHAVLVALK	QGSATVGLVSK(763.4956)THAVLVALK	LLKPR	LLK(2116.2256)PR	aleitner_M1012_006_26Syeast	67.1393	6.9	0.1	3.8	2.2	71	26	-2.7	1502	393	4.7	O14250	41	1	0	0	O59770	59	1	0	0	30111.1	SCHPO	Probable proteasome subunit alpha type-6	28031.7	SCHPO	Probable proteasome subunit alpha type-7
805.9262	4	2.9	KAQSGPDASAK	K(2161.1307)AQSGPDASAK	VHPEGKYVVDISPDIDIK	VHPEGK(1196.6037)YVVDISPDIDIK	aleitner_M1012_006_26Syeast	50.2498	23.1	7.6	3.5e-5	7.6	0.95	5	7.5	1.0	6	15.5	P36612	45	1	0	0	P41836	90	1	0	0	50060.6	SCHPO	26S protease regulatory subunit 4 homolog	45069.7	SCHPO	26S protease regulatory subunit 8 homolog
729.9127	4	4.7	AQSGPDASAKLPTVIPTTR	AQSGPDASAK(1006.5811)LPTVIPTTR	EIKPNIR	EIK(2047.0950)PNIR	aleitner_M1012_006_26Syeast	53.7572	15.5	1.9	0.0040	13.0	0.017	3	-4.9	697	835	2.5	P36612	55	1	0	0	P41836	105	1	0	0	50060.6	SCHPO	26S protease regulatory subunit 4 homolog	45069.7	SCHPO	26S protease regulatory subunit 8 homolog
744.1762	4	2.0	VVGSELIQKYLGDGPR	VVGSELIQK(1242.7336)YLGDGPR	VLVKVHPEGK	VLVK(1868.0044)VHPEGK	aleitner_M1012_006_26Syeast	63.4070	16.9	8.7	0.0048	8.2	1.1	1	1.3	83	50	8.7	P36612	264	1	0	0	P41836	84	1	0	0	50060.6	SCHPO	26S protease regulatory subunit 4 homolog	45069.7	SCHPO	26S protease regulatory subunit 8 homolog
644.9398	5	-1.2	VHPEGKYVVDISPDIDIK	VHPEGK(1196.6037)YVVDISPDIDIK	KAQSGPDASAK	K(2161.1307)AQSGPDASAK	aleitner_M1012_006_26Syeast	50.3127	10.2	2.1	0.25	7.1	1.7	3	-3.8	1266	644	4.2	P41836	90	1	0	0	P36612	45	1	0	0	45069.7	SCHPO	26S protease regulatory subunit 8 homolog	50060.6	SCHPO	26S protease regulatory subunit 4 homolog
882.4000	5	1.0	MGQAQSGNFSNFGDGANGDNK	2423.1283-M(Met-loss)GQAQSGNFSNFGDGANGDNK	MNGASGAELKGVCTEAGMFALR	M(Oxidation)NGASGAELK(2121.8988)GVC(Carbamidomethyl)TEAGMFALR	aleitner_M1012_006_26Syeast	62.1422	4.6	0.6	2.2	4.0	3.4	1	-4.7	1755	730	1.7	P36612	1	1	0	0	P41836	357	1	0	0	50060.6	SCHPO	26S protease regulatory subunit 4 homolog	45069.7	SCHPO	26S protease regulatory subunit 8 homolog
1172.2344	3	-4.7	MGQAQSGNFSNFGDGANGDNKK	1270.7319-MGQAQSGNFSNFGDGANGDNKK	TMGKNKVLVK	TM(Oxidation)GK(2381.0342)NKVLVK	aleitner_M1012_006_26Syeast	89.8302	5.8	0.3	6.7	5.3	9.5	3	-3.6	5295	1077	3.7	P36612	1	1	0	0	P41836	78	1	0	0	50060.6	SCHPO	26S protease regulatory subunit 4 homolog	45069.7	SCHPO	26S protease regulatory subunit 8 homolog
883.8190	3	3.0	KVTSKLLEQEESAEK	KVTSK(930.5175)LLEQEESAEK	TFLEKR	TFLEK(1855.9779)R	aleitner_M1012_006_26Syeast	45.7648	28.1	0.0	6.5e-5	28.1	6.5e-5	1	-3.8	1228	568	2.6	Q09682	54	1	0	0	O94579	176	1	0	0	27925.7	SCHPO	Probable proteasome subunit alpha type-3	26404.3	SCHPO	Probable proteasome subunit alpha type-2
841.1202	3	2.6	VTSKLLEQEESAEK	VTSK(930.5175)LLEQEESAEK	TFLEKR	TFLEK(1727.8829)R	aleitner_M1012_006_26Syeast	47.8995	26.2	3.1	2.8e-4	23.1	0.0014	1	-0.6	226	115	6.3	Q09682	54	1	0	0	O94579	176	1	0	0	27925.7	SCHPO	Probable proteasome subunit alpha type-3	26404.3	SCHPO	Probable proteasome subunit alpha type-2
663.1161	4	3.0	KVTSKLLEQEESAEK	KVTSK(930.5175)LLEQEESAEK	TFLEKR	TFLEK(1855.9779)R	aleitner_M1012_006_26Syeast	45.7277	18.1	2.2	5.7e-4	15.9	0.0024	2	-3.7	941	407	4.3	Q09682	54	1	0	0	O94579	176	1	0	0	27925.7	SCHPO	Probable proteasome subunit alpha type-3	26404.3	SCHPO	Probable proteasome subunit alpha type-2
530.6927	5	-0.055	KVTSKLLEQEESAEK	KVTSK(930.5175)LLEQEESAEK	TFLEKR	TFLEK(1855.9779)R	aleitner_M1012_006_26Syeast	45.7862	17.1	3.3	0.0016	13.8	0.014	2	-4.7	2690	796	3.3	Q09682	54	1	0	0	O94579	176	1	0	0	27925.7	SCHPO	Probable proteasome subunit alpha type-3	26404.3	SCHPO	Probable proteasome subunit alpha type-2
631.0919	4	2.5	VTSKLLEQEESAEK	VTSK(930.5175)LLEQEESAEK	TFLEKR	TFLEK(1727.8829)R	aleitner_M1012_006_26Syeast	47.8718	11.8	2.2	0.041	9.6	0.17	1	-3.7	977	372	2.7	Q09682	54	1	0	0	O94579	176	1	0	0	27925.7	SCHPO	Probable proteasome subunit alpha type-3	26404.3	SCHPO	Probable proteasome subunit alpha type-2
1025.9908	4	1.4	MTDKYAFSLTTFSPNGK	2193.0147-MTDKYAFSLTTFSPNGK	QEYKDDINLDEASAMAVK	QEYK(2044.9816)DDINLDEASAM(Oxidation)AVK	aleitner_M1012_006_26Syeast	77.5688	10.2	1.8	1.7	2.4	179	111	-0.1	801	376	7.8	O94579	1	1	0	0	Q09682	180	1	0	0	26404.3	SCHPO	Probable proteasome subunit alpha type-2	27925.7	SCHPO	Probable proteasome subunit alpha type-3
687.1396	4	3.0	KLEGTIDYQK	K(1550.8920)LEGTIDYQK	KVPDKLIDASTVK	KVPDK(1331.6973)LIDASTVK	aleitner_M1012_006_26Syeast	46.8162	21.5	12.4	9.2e-5	9.1	0.25	3	4.4	5.0	5	12.4	O74445	378	1	0	0	O94517	57	1	0	0	43608.7	SCHPO	Probable 26S protease subunit rpt4	26539.6	SCHPO	Probable proteasome subunit alpha type-1
844.7145	4	6.0	ATSAGPKQTETINWLEK	ATSAGPK(1501.8504)QTETINWLEK	KIEIPLPNEVGR	K(2011.0262)IEIPLPNEVGR	aleitner_M1012_006_26Syeast	65.4807	19.9	10.8	5.0e-4	9.1	0.49	1	4.4	9.7	9	10.8	O94517	169	1	0	0	O74445	297	1	0	0	26539.6	SCHPO	Probable proteasome subunit alpha type-1	43608.7	SCHPO	Probable 26S protease subunit rpt4
715.4118	4	4.5	KLEGTIDYQKL	K(1550.8920)LEGTIDYQKL	KVPDKLIDASTVK	K(1444.7813)VPDKLIDASTVK	aleitner_M1012_006_26Syeast	54.7060	6.8	2.0	0.30	3.0	4.0	5	-4.2	544	417	3.8	O74445	378	1	0	0	O94517	53	1	0	0	43608.7	SCHPO	Probable 26S protease subunit rpt4	26539.6	SCHPO	Probable proteasome subunit alpha type-1
751.0094	5	-7.6	ATSAGPKQTETINWLEKR	ATSAGPK(1720.9797)QTETINWLEKR	MEILKIHLEKVSK	M(Oxidation)EILK(2167.1273)IHLEKVSK	aleitner_M1012_006_26Syeast	57.1895	7.6	0.0	0.45	1.4	24	28	-1.2	126	180	6.2	O94517	169	1	0	0	O74445	313	1	0	0	26539.6	SCHPO	Probable proteasome subunit alpha type-1	43608.7	SCHPO	Probable 26S protease subunit rpt4
603.9319	5	4.0	QIAKFVVSLGER	QIAK(1668.8393)FVVSLGER	VKAMEVDEKPTER	VK(1483.8399)AMEVDEKPTER	aleitner_M1012_006_26Syeast	54.0838	18.8	7.9	9.8e-5	10.9	0.027	3	2.9	8.1	22	7.9	O42931	124	1	0	0	O14126	172	1	0	0	48965.5	SCHPO	26S protease regulatory subunit 7 homolog	48836.2	SCHPO	26S protease regulatory subunit 6A
754.6638	4	5.0	QIAKFVVSLGER	QIAK(1668.8393)FVVSLGER	VKAMEVDEKPTER	VK(1483.8399)AMEVDEKPTER	aleitner_M1012_006_26Syeast	54.1078	20.5	8.5	2.6e-4	8.1	0.57	3	7.5	0.83	5	12.4	O42931	124	1	0	0	O14126	172	1	0	0	48965.5	SCHPO	26S protease regulatory subunit 7 homolog	48836.2	SCHPO	26S protease regulatory subunit 6A
1034.5555	3	5.0	IIENEQSAEKNAYVINLK	IIENEQSAEK(1025.5393)NAYVINLK	IKENQEK	IK(2213.1580)ENQEK	aleitner_M1012_006_26Syeast	44.3528	23.4	6.3	6.6e-4	17.1	0.025	1	-1.8	1429	477	6.3	O42931	112	1	0	0	O14126	72	1	0	0	48965.5	SCHPO	26S protease regulatory subunit 7 homolog	48836.2	SCHPO	26S protease regulatory subunit 6A
937.9861	4	0.97	QGDTKINHEHFMDGILEVQMR	QGDTK(1250.7275)INHEHFMDGILEVQMR	FVKLGIDPPK	FVK(2635.2523)LGIDPPK	aleitner_M1012_006_26Syeast	65.2865	20.4	4.2	0.0042	14.2	0.12	3	-1.8	723	335	6.2	O14126	413	1	0	0	O42931	207	1	0	0	48836.2	SCHPO	26S protease regulatory subunit 6A	48965.5	SCHPO	26S protease regulatory subunit 7 homolog
644.5266	5	3.7	CTKIIENEQSAEK	C(Carbamidomethyl)TK(1668.8393)IIENEQSAEK	VKAMEVDEKPTER	VK(1686.8135)AMEVDEKPTER	aleitner_M1012_006_26Syeast	35.1742	16.9	9.3	0.0050	7.6	1.6	1	1.3	84	47	9.3	O42931	102	1	0	0	O14126	172	1	0	0	48965.5	SCHPO	26S protease regulatory subunit 7 homolog	48836.2	SCHPO	26S protease regulatory subunit 6A
750.5898	5	0.25	QGDTKINHEHFMDGILEVQMR	QGDTK(1250.7275)INHEHFMDGILEVQMR	FVKLGIDPPK	FVK(2635.2523)LGIDPPK	aleitner_M1012_006_26Syeast	65.1347	14.1	7.3	0.043	4.8	14	7	1.3	118	79	9.3	O14126	413	1	0	0	O42931	207	1	0	0	48836.2	SCHPO	26S protease regulatory subunit 6A	48965.5	SCHPO	26S protease regulatory subunit 7 homolog
753.7953	5	8.9	QGDTKINHEHFMDGILEVQMR	QGDTK(1250.7275)INHEHFMDGILEVQM(Oxidation)R	FVKLGIDPPK	FVK(2651.2472)LGIDPPK	aleitner_M1012_006_26Syeast	62.0330	10.6	6.2	0.049	4.4	3.1	1	-1.8	202	250	6.2	O14126	413	1	0	0	O42931	207	1	0	0	48836.2	SCHPO	26S protease regulatory subunit 6A	48965.5	SCHPO	26S protease regulatory subunit 7 homolog
776.1681	4	4.5	IIENEQSAEKNAYVINLK	IIENEQSAEK(1025.5393)NAYVINLK	IKENQEK	IK(2213.1580)ENQEK	aleitner_M1012_006_26Syeast	44.2207	11.8	6.2	0.064	5.6	3.1	1	-1.8	311	199	6.2	O42931	112	1	0	0	O14126	72	1	0	0	48965.5	SCHPO	26S protease regulatory subunit 7 homolog	48836.2	SCHPO	26S protease regulatory subunit 6A
805.4053	4	2.3	CTKIIENEQSAEK	C(Carbamidomethyl)TK(1668.8393)IIENEQSAEK	VKAMEVDEKPTER	VK(1686.8135)AMEVDEKPTER	aleitner_M1012_006_26Syeast	35.1482	10.7	1.8	0.072	4.5	4.4	5	-1.8	285	175	6.2	O42931	102	1	0	0	O14126	172	1	0	0	48965.5	SCHPO	26S protease regulatory subunit 7 homolog	48836.2	SCHPO	26S protease regulatory subunit 6A
768.1545	4	-0.12	FVKLGIDPPK	FVK(1955.9299)LGIDPPK	KMAIDDDINWEELAR	K(1250.7275)MAIDDDINWEELAR	aleitner_M1012_006_26Syeast	69.9513	9.1	3.8	0.10	1.3	29	13	-0.2	86	36	7.8	O42931	207	1	0	0	O14126	371	1	0	0	48965.5	SCHPO	26S protease regulatory subunit 7 homolog	48836.2	SCHPO	26S protease regulatory subunit 6A
747.1910	5	9.0	QGDTKINHEHFMDGILEVQMR	Q(Gln->pyro-Glu)GDTK(1250.7275)INHEHFMDGILEVQMR	FVKLGIDPPK	FVK(2618.2257)LGIDPPK	aleitner_M1012_006_26Syeast	68.7400	10.6	3.3	0.12	4.4	7.9	8	-1.8	510	237	6.2	O14126	413	1	0	0	O42931	207	1	0	0	48836.2	SCHPO	26S protease regulatory subunit 6A	48965.5	SCHPO	26S protease regulatory subunit 7 homolog
1094.5223	4	-5.7	MPPKEDWEKYQKPVDTEEENDK	M(Acetyl+Oxidation)PPKEDWEKYQK(1581.8362)PVDTEEENDK	IKENQEKISNNK	IK(2930.3168)ENQEKISNNK	aleitner_M1012_006_26Syeast	66.1297	10.2	4.6	0.78	2.0	81	35	0.1	237	121	8.2	O42931	12	1	0	0	O14126	72	1	0	0	48965.5	SCHPO	26S protease regulatory subunit 7 homolog	48836.2	SCHPO	26S protease regulatory subunit 6A
645.7471	5	-9.8	LTHEKSTMLEKIK	LTHEK(1650.8763)STM(Oxidation)LEKIK	IHAKSMAIDKDIR	IHAK(1710.9226)SM(Oxidation)AIDKDIR	aleitner_M1012_006_26Syeast	34.7193	6.1	3.0	1.0	1.4	28	11	-3.3	774	339	4.7	O14126	64	1	0	0	O42931	364	1	0	0	48836.2	SCHPO	26S protease regulatory subunit 6A	48965.5	SCHPO	26S protease regulatory subunit 7 homolog
574.3126	4	9.8	IKENQEK	IK(1405.7275)ENQEK	ELFEMARTKK	ELFEM(Oxidation)ARTK(1025.5393)K	aleitner_M1012_006_26Syeast	15.8981	6.2	0.5	3.6	2.4	41	16	-3.6	1909	483	3.8	O14126	72	1	0	0	O42931	271	1	0	0	48836.2	SCHPO	26S protease regulatory subunit 6A	48965.5	SCHPO	26S protease regulatory subunit 7 homolog
616.9720	6	9.8	STDEYNGAMLKSVCVEAGMIALR	STDEYNGAM(Oxidation)LK(1165.5655)SVC(Carbamidomethyl)VEAGMIALR	MPPKEDWEK	2668.2547-M(Met-loss)PPKEDWEK	aleitner_M1012_006_26Syeast	77.2217	5.3	0.8	5.4	0.6	110	61	-2.7	911	498	4.7	O14126	396	1	0	0	O42931	1	1	0	0	48836.2	SCHPO	26S protease regulatory subunit 6A	48965.5	SCHPO	26S protease regulatory subunit 7 homolog
682.3704	4	5.1	KAQSGPDASAK	K(1666.9029)AQSGPDASAK	ELAAIKEDTEAVLK	ELAAIK(1196.6037)EDTEAVLK	aleitner_M1012_006_26Syeast	52.2960	21.2	12.1	1.2e-4	9.1	0.29	3	4.1	7.3	5	12.1	P36612	45	1	0	0	O42931	51	1	0	0	50060.6	SCHPO	26S protease regulatory subunit 4 homolog	48965.5	SCHPO	26S protease regulatory subunit 7 homolog
894.9933	4	4.0	AQSGPDASAKLPTVIPTTR	AQSGPDASAK(1666.9029)LPTVIPTTR	ELAAIKEDTEAVLK	ELAAIK(2047.0950)EDTEAVLK	aleitner_M1012_006_26Syeast	67.9565	26.8	8.3	1.4e-4	16.9	0.030	3	1.9	101	58	9.9	P36612	55	1	0	0	O42931	51	1	0	0	50060.6	SCHPO	26S protease regulatory subunit 4 homolog	48965.5	SCHPO	26S protease regulatory subunit 7 homolog
953.9892	4	0.22	INDTVGIKESDTGLAPISFWDVAADR	INDTVGIK(1022.5397)ESDTGLAPISFWDVAADR	LKPQDER	LK(2927.4553)PQDER	aleitner_M1012_006_26Syeast	69.9350	26.2	5.0	3.3e-4	20.6	0.0068	2	-1.8	1181	490	5.6	O42931	68	1	0	0	P36612	93	1	0	0	48965.5	SCHPO	26S protease regulatory subunit 7 homolog	50060.6	SCHPO	26S protease regulatory subunit 4 homolog
891.6822	5	8.0	IDRKILFENPDEATK	IDRK(2665.3972)ILFENPDEATK	LGIDPPKGIMLYGPPGTGKTLCAR	LGIDPPK(1926.0098)GIM(Oxidation)LYGPPGTGKTLC(Carbamidomethyl)AR	aleitner_M1012_006_26Syeast	81.9122	12.2	4.7	0.048	7.5	1.0	1	-3.3	1156	686	4.7	P36612	357	1	0	0	O42931	214	1	0	0	50060.6	SCHPO	26S protease regulatory subunit 4 homolog	48965.5	SCHPO	26S protease regulatory subunit 7 homolog
624.1350	5	7.3	KKAQSGPDASAK	KK(1928.9852)AQSGPDASAK	GIMLYGPPGTGKTLCAR	GIMLYGPPGTGK(1324.6987)TLC(Carbamidomethyl)AR	aleitner_M1012_006_26Syeast	33.5018	7.6	1.6	0.28	6.0	0.84	2	-4.8	1545	738	1.6	P36612	45	1	0	0	O42931	226	1	0	0	50060.6	SCHPO	26S protease regulatory subunit 4 homolog	48965.5	SCHPO	26S protease regulatory subunit 7 homolog
941.7047	4	-3.3	MGQAQSGNFSNFGDGANGDNKK	1650.8763-M(Met-loss)GQAQSGNFSNFGDGANGDNKK	IHAKSMAIDKDIR	IHAK(2249.9938)SM(Oxidation)AIDKDIR	aleitner_M1012_006_26Syeast	99.6357	7.6	2.4	0.54	-0.2	114	197	-0.2	114	207	7.8	P36612	1	1	0	0	O42931	364	1	0	0	50060.6	SCHPO	26S protease regulatory subunit 4 homolog	48965.5	SCHPO	26S protease regulatory subunit 7 homolog
908.8536	3	6.2	ELLKPSASVALQR	ELLK(1312.7027)PSASVALQR	IQYVGKQDPK	IQYVGK(1548.8875)QDPK	aleitner_M1012_006_26Syeast	49.1628	26.8	6.3	2.6e-4	20.5	0.0075	1	1.4	212	68	6.3	O74894	94	1	0	0	P41878	276	1	0	0	43553.4	SCHPO	26S protease regulatory subunit 6B homolog	34572.3	SCHPO	26S proteasome regulatory subunit rpn11
1169.0579	4	-8.8	KIEFPSYRDR	K(3362.5655)IEFPSYRDR	KHLDAEVQKCIDNNISSMLACMLDSVAF	KHLDAEVQK(1447.7460)C(Carbamidomethyl)IDNNISSMLAC(Carbamidomethyl)M(Oxidation)LDSVAF	aleitner_M1012_006_26Syeast	84.2073	10.4	2.5	1.6	2.4	189	61	2.3	200	65	8.0	O74894	299	1	0	0	P41878	289	1	0	0	43553.4	SCHPO	26S protease regulatory subunit 6B homolog	34572.3	SCHPO	26S proteasome regulatory subunit rpn11
713.9134	4	2.6	ELLKPSASVALQR	ELLK(1440.7977)PSASVALQR	IQYVGKQDPKK	IQYVGK(1548.8875)QDPKK	aleitner_M1012_006_26Syeast	46.2517	4.5	0.0	3.3	4.5	3.3	2	-4.9	2970	851	0.0	O74894	94	1	0	0	P41878	276	1	0	0	43553.4	SCHPO	26S protease regulatory subunit 6B homolog	34572.3	SCHPO	26S proteasome regulatory subunit rpn11
959.8211	3	-3.4	LLMKLSSQNDDK	LLM(Oxidation)K(1469.7436)LSSQNDDK	LTHEKSTMLEK	LTHEK(1544.7756)STM(Oxidation)LEK	aleitner_M1012_006_26Syeast	94.7260	22.8	1.0	3.4e-4	21.8	5.9e-4	2	-2.6	462	482	1.0	O74762	242	1	0	0	O14126	64	1	0	0	107277.4	SCHPO	26S proteasome regulatory subunit rpn2	48836.2	SCHPO	26S protease regulatory subunit 6A
659.1149	4	-9.3	LFAYPPKSVQPTAK	LFAYPPK(1086.5995)SVQPTAK	STMLEKIK	STMLEK(1683.9236)IK	aleitner_M1012_006_26Syeast	29.6760	7.1	1.9	1.7	4.0	13	4	-0.7	265	111	7.3	O74762	799	1	0	0	O14126	70	1	0	0	107277.4	SCHPO	26S proteasome regulatory subunit rpn2	48836.2	SCHPO	26S protease regulatory subunit 6A
753.1514	4	-4.7	VMKSEFQR	VM(Oxidation)K(1969.0785)SEFQR	NLNAPKFSFISNVRPK	NLNAPK(1177.5801)FSFISNVRPK	aleitner_M1012_006_26Syeast	52.3532	6.0	1.5	1.9	2.9	15	8	-4.5	2109	678	3.1	O14126	54	1	0	0	O74762	782	1	0	0	48836.2	SCHPO	26S protease regulatory subunit 6A	107277.4	SCHPO	26S proteasome regulatory subunit rpn2
934.0187	4	-1.0	KAQSGPDASAKLPTVIPTTR	K(1694.9277)AQSGPDASAKLPTVIPTTR	LTHEKSTMLEKIK	LTHEK(2175.1899)STMLEKIK	aleitner_M1012_006_26Syeast	60.5837	20.7	1.6	3.4e-4	16.0	0.0060	2	-3.3	788	802	4.7	P36612	45	1	0	0	O14126	64	1	0	0	50060.6	SCHPO	26S protease regulatory subunit 4 homolog	48836.2	SCHPO	26S protease regulatory subunit 6A
619.4705	6	-4.3	STDEYNGAMLKSVCVEAGMIALR	STDEYNGAMLK(1196.6037)SVC(Carbamidomethyl)VEAGMIALR	KAQSGPDASAK	K(2652.2597)AQSGPDASAK	aleitner_M1012_006_26Syeast	77.9285	7.9	2.7	1.7	3.2	31	11	-3.3	1690	818	4.7	O14126	396	1	0	0	P36612	45	1	0	0	48836.2	SCHPO	26S protease regulatory subunit 6A	50060.6	SCHPO	26S protease regulatory subunit 4 homolog
894.8347	3	2.6	TFANLVSSTLYEKR	TFANLVSSTLYEK(1053.6182)R	KQLATSLR	K(1765.9251)QLATSLR	aleitner_M1012_006_26Syeast	63.5045	28.9	11.8	5.1e-4	17.1	0.14	1	7.6	13	6	11.8	Q9Y7T8	98	1	0	0	Q09720	86	1	0	0	22661.1	SCHPO	Probable proteasome subunit beta type-3	21967.5	SCHPO	Probable proteasome subunit beta type-4
671.3788	4	4.1	TFANLVSSTLYEKR	TFANLVSSTLYEK(1053.6182)R	KQLATSLR	K(1765.9251)QLATSLR	aleitner_M1012_006_26Syeast	63.3898	14.2	5.6	0.0051	8.6	0.22	1	3.0	9.2	3	7.7	Q9Y7T8	98	1	0	0	Q09720	86	1	0	0	22661.1	SCHPO	Probable proteasome subunit beta type-3	21967.5	SCHPO	Probable proteasome subunit beta type-4
1110.3068	3	-6.7	EVIELPLKNPELFLR	EVIELPLK(1518.8810)NPELFLR	NKYAIQLPLPPK	NK(1947.1081)YAIQLPLPPK	aleitner_M1012_006_26Syeast	79.8152	24.5	2.3	6.3e-4	22.2	0.0024	1	-2.9	4135	925	2.3	O74445	153	1	0	0	O42931	150	1	0	0	43608.7	SCHPO	Probable 26S protease subunit rpt4	48965.5	SCHPO	26S protease regulatory subunit 7 homolog
832.9813	4	-7.5	EVIELPLKNPELFLR	EVIELPLK(1518.8810)NPELFLR	NKYAIQLPLPPK	NK(1947.1081)YAIQLPLPPK	aleitner_M1012_006_26Syeast	79.7393	20.9	6.1	0.0021	14.3	0.097	2	1.8	140	56	7.2	O74445	153	1	0	0	O42931	150	1	0	0	43608.7	SCHPO	Probable 26S protease subunit rpt4	48965.5	SCHPO	26S protease regulatory subunit 7 homolog
1195.6776	3	6.8	AVAASLGVNFLKVVSSAIVDK	AVAASLGVNFLK(1496.7875)VVSSAIVDK	KVEFGLPDLEGR	K(2225.2671)VEFGLPDLEGR	aleitner_M1012_006_26Syeast	98.6387	11.1	4.6	0.30	3.7	26	13	-0.7	371	283	7.4	O74445	196	1	0	0	O42931	344	1	0	0	43608.7	SCHPO	Probable 26S protease subunit rpt4	48965.5	SCHPO	26S protease regulatory subunit 7 homolog
551.0839	5	-6.7	KYDKTEDDIK	K(1496.7875)YDKTEDDIK	KVEFGLPDLEGR	K(1391.6820)VEFGLPDLEGR	aleitner_M1012_006_26Syeast	42.4633	5.3	1.3	5.0	2.2	36	12	-2.8	875	368	3.1	O74445	38	1	0	0	O42931	344	1	0	0	43608.7	SCHPO	Probable 26S protease subunit rpt4	48965.5	SCHPO	26S protease regulatory subunit 7 homolog
1213.8618	4	-4.2	AMEQQDIKPTVQNGEVSANAEQK	AMEQQDIK(2337.2362)PTVQNGEVSANAEQK	TVLQDVEANIAALMQATKQR	TVLQDVEANIAALMQATK(2652.2701)QR	aleitner_M1012_006_26Syeast	92.8832	18.4	4.8	0.0014	13.6	0.029	1	-2.2	589	712	4.8	O74440	308	1	0	0	O42897	52	1	0	0	35595.6	SCHPO	26S proteasome regulatory subunit rpn8	57346.7	SCHPO	Probable 26S proteasome regulatory subunit rpn3
1165.9023	3	-9.2	SRKVAQTTYK	SRK(2314.0610)VAQTTYK	AVYMGLKAFESCSNDEALR	AVYM(Oxidation)GLK(1318.7245)AFESC(Carbamidomethyl)SNDEALR	aleitner_M1012_006_26Syeast	55.1592	19.9	5.2	0.0015	11.9	0.19	3	0.8	155	235	6.4	O94579	91	1	0	0	Q9US13	86	1	0	0	26404.3	SCHPO	Probable proteasome subunit alpha type-2	43457.6	SCHPO	Probable 26S proteasome regulatory subunit rpn9
724.9815	5	5.9	DKPKYEPPVPTR	DKPK(2194.0881)YEPPVPTR	QLASYYHKESNALFMVR	QLASYYHK(1563.8297)ESNALFMVR	aleitner_M1012_006_26Syeast	55.4970	16.5	8.6	0.0019	6.0	1.4	6	4.1	4.7	22	10.5	P36612	30	1	0	0	P87048	735	1	0	0	50060.6	SCHPO	26S protease regulatory subunit 4 homolog	97999.6	SCHPO	26S proteasome regulatory subunit rpn1
665.8484	4	-3.5	KAQSGPDASAK	K(1600.8382)AQSGPDASAK	TSTSSMTAVPKPLK	TSTSSM(Oxidation)TAVPK(1196.6037)PLK	aleitner_M1012_006_26Syeast	21.6218	5.2	0.1	3.2	-1.1	222	81	-1.7	333	145	6.3	P36612	45	1	0	0	P87048	95	1	0	0	50060.6	SCHPO	26S protease regulatory subunit 4 homolog	97999.6	SCHPO	26S proteasome regulatory subunit rpn1
1219.0967	4	7.0	MGQAQSGNFSNFGDGANGDNKK	2629.3574-MGQAQSGNFSNFGDGANGDNKK	IAQGLLYLGKGTMTLNPYHTER	IAQGLLYLGK(2381.0342)GTM(Oxidation)TLNPYHTER	aleitner_M1012_006_26Syeast	62.5845	6.6	1.0	8.3	1.2	227	160	-2.2	1819	878	5.4	P36612	1	1	0	0	P87048	754	1	0	0	50060.6	SCHPO	26S protease regulatory subunit 4 homolog	97999.6	SCHPO	26S proteasome regulatory subunit rpn1
695.0713	4	8.6	KMSAQSCACMVR	K(1332.6231)MSAQSC(Carbamidomethyl)AC(Carbamidomethyl)M(Oxidation)VR	MSERDTALEK	1581.6772-M(Oxidation)SERDTALEK	aleitner_M1012_006_26Syeast	51.3062	15.4	10.9	0.0021	4.5	3.8	1	2.9	12	8	10.9	Q9UQY2	86	1	0	0	O74445	1	1	0	0	25082.6	SCHPO	Probable proteasome subunit beta type-6	43608.7	SCHPO	Probable 26S protease subunit rpt4
983.7545	4	-1.8	MSERDTALEKYK	2461.2774-MSERDTALEKYK	LLKLEEAMKITTDAFTSAGER	LLKLEEAMK(1607.7865)ITTDAFTSAGER	aleitner_M1012_006_26Syeast	84.6437	10.8	3.3	0.38	3.4	41	27	-0.2	392	238	7.4	O74445	1	1	0	0	Q9UQY2	185	1	0	0	43608.7	SCHPO	Probable 26S protease subunit rpt4	25082.6	SCHPO	Probable proteasome subunit beta type-6
928.8361	3	4.3	MTDKYAFSLTTFSPNGK	M(Met-loss+Acetyl)TDK(965.5910)YAFSLTTFSPNGK	ILIDKAR	ILIDK(1955.9517)AR	aleitner_M1012_006_26Syeast	68.9447	17.5	1.0	0.0024	16.5	0.0045	1	-4.9	2391	946	3.1	O94579	4	1	0	0	Q10329	87	1	0	0	26404.3	SCHPO	Probable proteasome subunit alpha type-2	28277.2	SCHPO	Probable proteasome subunit alpha type-4
726.5906	5	7.8	EKSPAIIFIDELDAIGTK	EK(1668.8319)SPAIIFIDELDAIGTK	SPSGNDALNDKKGTK	SPSGNDALNDKK(2097.1245)GTK	aleitner_M1012_006_26Syeast	80.7878	15.7	0.7	0.0042	14.5	0.0095	2	-0.9	377	130	2.3	O14126	277	1	0	0	P87048	21	1	0	0	48836.2	SCHPO	26S protease regulatory subunit 6A	97999.6	SCHPO	26S proteasome regulatory subunit rpn1
1187.2399	3	0.099	KVAQTTYK	K(2621.1742)VAQTTYK	MGQAQSGNFSNFGDGANGDNKKDQK	1075.5914-M(Met-loss)GQAQSGNFSNFGDGANGDNKKDQK	aleitner_M1012_006_26Syeast	54.1560	15.7	4.9	0.0061	7.6	1.7	4	0.1	305	239	8.1	O94579	91	1	0	0	P36612	1	1	0	0	26404.3	SCHPO	Probable proteasome subunit alpha type-2	50060.6	SCHPO	26S protease regulatory subunit 4 homolog
595.3260	4	6.2	KAQSGPDASAK	K(1318.7245)AQSGPDASAK	SRKVAQTTYK	SRK(1196.6037)VAQTTYK	aleitner_M1012_006_26Syeast	50.9312	9.9	1.2	0.33	5.2	5.4	5	-3.3	829	338	4.7	P36612	45	1	0	0	O94579	91	1	0	0	50060.6	SCHPO	26S protease regulatory subunit 4 homolog	26404.3	SCHPO	Probable proteasome subunit alpha type-2
1254.3276	3	-3.0	MTDKYAFSLTTFSPNGK	M(Met-loss+Acetyl)TDK(1942.0888)YAFSLTTFSPNGK	TLLAKAVANQTSATFLR	TLLAK(1955.9517)AVANQTSATFLR	aleitner_M1012_006_26Syeast	97.7755	9.3	3.3	0.38	2.1	36	28	0.6	93	103	7.2	O94579	4	1	0	0	P36612	243	1	0	0	26404.3	SCHPO	Probable proteasome subunit alpha type-2	50060.6	SCHPO	26S protease regulatory subunit 4 homolog
1025.5331	4	1.2	MTDKYAFSLTTFSPNGK	2175.1899-M(Oxidation)TDKYAFSLTTFSPNGK	KAQSGPDASAKLPTVIPTTR	KAQSGPDASAK(2060.9765)LPTVIPTTR	aleitner_M1012_006_26Syeast	73.9923	11.8	4.8	0.86	3.2	98	38	2.1	179	83	8.6	O94579	1	1	0	0	P36612	55	1	0	0	26404.3	SCHPO	Probable proteasome subunit alpha type-2	50060.6	SCHPO	26S protease regulatory subunit 4 homolog
925.9806	4	7.0	LDPAGFYIGYKATSAGPK	LDPAGFYIGYK(1844.9156)ATSAGPK	KEEPKSETLENFTR	KEEPK(1993.0197)SETLENFTR	aleitner_M1012_006_26Syeast	58.6570	14.5	4.7	0.0081	9.8	0.20	1	-3.3	1467	902	4.7	O94517	162	1	0	0	O74762	880	1	0	0	26539.6	SCHPO	Probable proteasome subunit alpha type-1	107277.4	SCHPO	26S proteasome regulatory subunit rpn2
541.4810	5	-1.7	TKDSLEAR	TK(1783.8961)DSLEAR	NCACVISQKKVPDK	NC(Carbamidomethyl)AC(Carbamidomethyl)VISQKK(1056.5451)VPDK	aleitner_M1012_006_26Syeast	28.3885	11.4	3.0	0.34	6.1	7.8	15	-2.7	1406	456	5.3	O74762	337	1	0	0	O94517	53	1	0	0	107277.4	SCHPO	26S proteasome regulatory subunit rpn2	26539.6	SCHPO	Probable proteasome subunit alpha type-1
764.3450	5	-9.3	EATPMEMDEEKSQDISINGNSKK	EATPM(Oxidation)EMDEEK(1220.5608)SQDISINGNSKK	MSQARGFDR	2734.2313-M(Oxidation)SQARGFDR	aleitner_M1012_006_26Syeast	83.9497	5.2	1.4	2.4	0.5	73	44	-3.3	1149	540	4.7	O74762	864	1	0	0	O94517	1	1	0	0	107277.4	SCHPO	26S proteasome regulatory subunit rpn2	26539.6	SCHPO	Probable proteasome subunit alpha type-1
921.0939	5	8.8	LDPAGFYIGYKATSAGPKQTETINWLEK	LDPAGFYIGYKATSAGPK(1502.8167)QTETINWLEK	KFTGGVLMLIDR	K(3235.6441)FTGGVLM(Oxidation)LIDR	aleitner_M1012_006_26Syeast	83.0507	7.7	0.4	2.6	3.0	44	21	-3.3	1979	950	4.7	O94517	169	1	0	0	O74762	911	1	0	0	26539.6	SCHPO	Probable proteasome subunit alpha type-1	107277.4	SCHPO	26S proteasome regulatory subunit rpn2
757.8958	4	5.9	ATLTGMKIDVLFSK	ATLTGM(Oxidation)K(1488.6984)IDVLFSK	MEQKPEVDYSEK	1676.9059-M(Met-loss)EQKPEVDYSEK	aleitner_M1012_006_26Syeast	81.7048	13.2	6.5	0.0087	6.0	1.5	2	3.4	9.3	8	11.4	Q10335	148	1	0	0	Q9UTM3	1	1	0	0	46680.8	SCHPO	Probable 26S proteasome regulatory subunit rpn7	51618.9	SCHPO	26S proteasome regulatory subunit rpn5
1108.2773	4	-5.9	MEQKPEVDYSEKFAELQK	2231.0497-MEQKPEVDYSEKFAELQK	MCSPSATLTHRTMTEKAR	2336.1246-MC(Carbamidomethyl)SPSATLTHRTM(Oxidation)TEKAR	aleitner_M1012_006_26Syeast	92.9857	9.8	3.6	0.24	3.5	15	22	-1.4	367	378	6.3	Q9UTM3	1	1	0	0	Q10335	1	1	0	0	51618.9	SCHPO	26S proteasome regulatory subunit rpn5	46680.8	SCHPO	Probable 26S proteasome regulatory subunit rpn7
880.1250	3	4.7	MCSPSATLTHR	1377.7656-MC(Carbamidomethyl)SPSATLTHR	LKYYEQKIR	LKYYEQK(1397.6432)IR	aleitner_M1012_006_26Syeast	82.5412	8.3	3.4	1.5	3.7	23	7	-2.7	1061	313	4.6	Q10335	1	1	0	0	Q9UTM3	218	1	0	0	46680.8	SCHPO	Probable 26S proteasome regulatory subunit rpn7	51618.9	SCHPO	26S proteasome regulatory subunit rpn5
575.5265	5	-5.2	LKAYQGIYLMSIR	LK(1301.7568)AYQGIYLM(Oxidation)SIR	KRVIEHNIR	K(1708.9222)RVIEHNIR	aleitner_M1012_006_26Syeast	39.2357	6.7	1.6	3.6	2.0	70	54	0.4	190	111	6.8	Q10335	192	1	0	0	Q9UTM3	338	1	0	0	46680.8	SCHPO	Probable 26S proteasome regulatory subunit rpn7	51618.9	SCHPO	26S proteasome regulatory subunit rpn5
750.1301	4	0.82	FEAQKDTVHMIFNQK	FEAQK(1161.5852)DTVHMIFNQK	VMKSEFQR	VMK(1972.9717)SEFQR	aleitner_M1012_006_26Syeast	52.5535	16.9	7.0	0.014	6.0	6.0	7	4.5	14	12	10.9	O94444	30	1	0	0	O14126	54	1	0	0	27140.1	SCHPO	26S proteasome regulatory subunit rpn10	48836.2	SCHPO	26S protease regulatory subunit 6A
541.5002	5	6.7	DYGKFLSAMHDLPVR	DYGK(938.5801)FLSAM(Oxidation)HDLPVR	VGKSAVIK	VGK(1901.9346)SAVIK	aleitner_M1012_006_26Syeast	35.0705	4.6	0.6	2.8	1.5	24	16	-4.9	2183	755	3.1	O94444	71	1	0	0	O14126	119	1	0	0	27140.1	SCHPO	26S proteasome regulatory subunit rpn10	48836.2	SCHPO	26S protease regulatory subunit 6A
776.9005	4	5.0	KAQSGPDASAK	K(2045.0218)AQSGPDASAK	HFEQVINEKHEDALAK	HFEQVINEK(1196.6037)HEDALAK	aleitner_M1012_006_26Syeast	33.7193	14.2	8.9	0.014	5.1	7.5	5	1.4	95	31	9.1	P36612	45	1	0	0	O74762	703	1	0	0	50060.6	SCHPO	26S protease regulatory subunit 4 homolog	107277.4	SCHPO	26S proteasome regulatory subunit rpn2
889.2681	5	-0.66	KILFENPDEATK	K(3037.5774)ILFENPDEATK	DNLSWLSKANNWSKFTATAALGVIHR	DNLSWLSKANNWSK(1541.7977)FTATAALGVIHR	aleitner_M1012_006_26Syeast	81.9823	13.8	4.7	0.030	9.1	0.60	2	-3.3	1639	754	4.7	P36612	357	1	0	0	O74762	383	1	0	0	50060.6	SCHPO	26S protease regulatory subunit 4 homolog	107277.4	SCHPO	26S proteasome regulatory subunit rpn2
692.1068	4	1.0	KIFTIHTSK	K(1690.7720)IFTIHTSK	ASKGSNDDEMKIDK	ASK(1211.6914)GSNDDEM(Oxidation)KIDK	aleitner_M1012_006_26Syeast	21.6480	8.2	0.1	0.73	1.9	30	8	0.4	73	21	6.3	P36612	370	1	0	0	O74762	836	1	0	0	50060.6	SCHPO	26S protease regulatory subunit 4 homolog	107277.4	SCHPO	26S proteasome regulatory subunit rpn2
733.3843	4	5.0	LKPQDER	LK(2045.0218)PQDER	HFEQVINEKHEDALAK	HFEQVINEK(1022.5397)HEDALAK	aleitner_M1012_006_26Syeast	37.4885	8.1	2.5	0.77	1.9	29	16	-1.2	178	96	6.2	P36612	93	1	0	0	O74762	703	1	0	0	50060.6	SCHPO	26S protease regulatory subunit 4 homolog	107277.4	SCHPO	26S proteasome regulatory subunit rpn2
804.1859	4	-1.5	SAELYKNPKADPLDER	SAELYK(1367.7925)NPKADPLDER	RKIFTIHTSK	RK(1982.9949)IFTIHTSK	aleitner_M1012_006_26Syeast	52.8683	6.1	0.1	1.2	3.0	9.7	7	-4.9	2026	789	3.1	O74762	127	1	0	0	P36612	370	1	0	0	107277.4	SCHPO	26S proteasome regulatory subunit rpn2	50060.6	SCHPO	26S protease regulatory subunit 4 homolog
799.6186	5	-7.9	EQLKHTEDEIVQYGLLLGIGLTGMASR	EQLK(1022.5397)HTEDEIVQYGLLLGIGLTGMASR	LKPQDER	LK(3108.6165)PQDER	aleitner_M1012_006_26Syeast	78.9503	7.2	0.0	1.9	7.2	1.9	1	-3.8	2198	753	4.2	O74762	449	1	0	0	P36612	93	1	0	0	107277.4	SCHPO	26S proteasome regulatory subunit rpn2	50060.6	SCHPO	26S protease regulatory subunit 4 homolog
968.9786	4	8.2	MGQAQSGNFSNFGDGANGDNK	1740.9873-M(Oxidation)GQAQSGNFSNFGDGANGDNK	TVQKVETAVLSTTVK	TVQK(2268.9342)VETAVLSTTVK	aleitner_M1012_006_26Syeast	66.0570	7.8	0.1	2.9	1.5	108	75	-1.7	685	436	6.3	P36612	1	1	0	0	O74762	810	1	0	0	50060.6	SCHPO	26S protease regulatory subunit 4 homolog	107277.4	SCHPO	26S proteasome regulatory subunit rpn2
569.8181	4	6.5	QDPKKHLDAEVQK	QDPKK(740.4181)HLDAEVQK	ASKAAR	ASK(1672.8784)AAR	aleitner_M1012_006_26Syeast	23.3942	15.1	3.1	0.018	12.0	0.17	1	-3.8	14984	852	4.2	P41878	281	1	0	0	Q10329	168	1	0	0	34572.3	SCHPO	26S proteasome regulatory subunit rpn11	28277.2	SCHPO	Probable proteasome subunit alpha type-4
714.1695	5	8.1	IDTIVKEIQDEKEAEAAR	IDTIVK(1508.7181)EIQDEKEAEAAR	MKSLSEQYTER	MK(2195.1321)SLSEQYTER	aleitner_M1012_006_26Syeast	59.4808	6.1	1.1	0.32	-0.2	28	60	-1.7	83	151	6.3	Q10329	230	1	0	0	P41878	248	1	0	0	28277.2	SCHPO	Probable proteasome subunit alpha type-4	34572.3	SCHPO	26S proteasome regulatory subunit rpn11
999.5064	4	5.6	AMEQQDIKPTVQNGEVSANAEQKA	AMEQQDIKPTVQNGEVSANAEQK(1408.7351)A	KHFEQVINEK	K(2723.3072)HFEQVINEK	aleitner_M1012_006_26Syeast	42.8487	16.1	4.0	0.021	12.1	0.28	1	-3.3	5218	1031	4.0	O74440	323	1	0	0	O74762	694	1	0	0	35595.6	SCHPO	26S proteasome regulatory subunit rpn8	107277.4	SCHPO	26S proteasome regulatory subunit rpn2
974.5034	5	-0.074	YPMDAHKSELEGVEEARR	YPM(Oxidation)DAHK(2735.4853)SELEGVEEARR	KALSSLKYMLLSQIMLNSVSEVK	KALSSLK(2270.0637)YMLLSQIM(Oxidation)LNSVSEVK	aleitner_M1012_006_26Syeast	91.9222	13.6	6.4	0.026	3.5	16	34	2.1	40	81	10.1	O42897	465	1	0	0	Q9P7S2	250	1	0	0	57346.7	SCHPO	Probable 26S proteasome regulatory subunit rpn3	47341.7	SCHPO	Probable 26S proteasome regulatory subunit rpn6
927.1547	6	2.5	IITHPNFNGNTLDNDIMLIKLSSPATLNSR	IITHPNFNGNTLDNDIM(Oxidation)LIK(2232.1573)LSSPATLNSR	VSGSELVQKYIGEGSRMVR	VSGSELVQK(3462.7817)YIGEGSRMVR	aleitner_M1012_006_26Syeast	86.7630	12.1	3.7	0.031	7.3	0.80	2	-3.2	981	740	4.8	P00761	97	1	0	0	P41836	218	1	0	0	24409.7	PIG	Trypsin	45069.7	SCHPO	26S protease regulatory subunit 8 homolog
1390.2333	4	6.0	IITHPNFNGNTLDNDIMLIKLSSPATLNSR	IITHPNFNGNTLDNDIMLIK(2248.1522)LSSPATLNSR	VSGSELVQKYIGEGSRMVR	VSGSELVQK(3446.7868)YIGEGSRM(Oxidation)VR	aleitner_M1012_006_26Syeast	86.3482	18.1	6.3	0.035	11.8	0.90	1	-1.7	925	687	6.3	P00761	97	1	0	0	P41836	218	1	0	0	24409.7	PIG	Trypsin	45069.7	SCHPO	26S protease regulatory subunit 8 homolog
1112.3896	5	7.3	IITHPNFNGNTLDNDIMLIKLSSPATLNSR	IITHPNFNGNTLDNDIMLIK(2248.1522)LSSPATLNSR	VSGSELVQKYIGEGSRMVR	VSGSELVQK(3446.7868)YIGEGSRM(Oxidation)VR	aleitner_M1012_006_26Syeast	86.2665	13.4	1.5	0.56	8.8	5.9	11	-1.5	1195	873	5.7	P00761	97	1	0	0	P41836	218	1	0	0	24409.7	PIG	Trypsin	45069.7	SCHPO	26S protease regulatory subunit 8 homolog
976.8486	3	2.4	LNYKPEEEYPDLSK	LNYK(1203.6863)PEEEYPDLSK	KVAQTTYKK	K(1861.8986)VAQTTYKK	aleitner_M1012_006_26Syeast	52.6463	15.3	3.4	0.031	11.9	0.23	1	-3.5	2071	630	4.5	P06732	15	1	0	0	O94579	91	1	0	0	43101.5	HUMAN	Creatine kinase M-type	26404.3	SCHPO	Probable proteasome subunit alpha type-2
732.8879	4	1.9	LNYKPEEEYPDLSK	LNYK(1203.6863)PEEEYPDLSK	KVAQTTYKK	K(1861.8986)VAQTTYKK	aleitner_M1012_006_26Syeast	52.6132	10.7	3.6	0.099	6.0	2.2	4	-3.3	1069	398	4.7	P06732	15	1	0	0	O94579	91	1	0	0	43101.5	HUMAN	Creatine kinase M-type	26404.3	SCHPO	Probable proteasome subunit alpha type-2
691.3580	4	1.2	MTDKYAFSLTTFSPNGK	M(Acetyl+Oxidation)TDK(796.4807)YAFSLTTFSPNGK	KLRDK	K(2102.9871)LRDK	aleitner_M1012_006_26Syeast	69.3503	6.8	0.0	4.5	6.8	4.5	1	-4.8	3067	897	3.2	O94579	4	1	0	0	P06732	41	1	0	0	26404.3	SCHPO	Probable proteasome subunit alpha type-2	43101.5	HUMAN	Creatine kinase M-type
1048.5317	3	-0.99	VPEDIFKTHLEVAR	VPEDIFK(1489.6878)THLEVAR	KGFDFEYYQR	K(1790.9567)GFDFEYYQR	aleitner_M1012_006_26Syeast	94.1055	12.3	1.0	0.037	3.9	11	17	3.0	20	36	8.4	P87048	347	1	0	0	Q09841	8	1	0	0	97999.6	SCHPO	26S proteasome regulatory subunit rpn1	29337.7	SCHPO	Probable proteasome subunit beta type-2
974.4827	4	7.0	LDDMSLIKEDCEAATDPLLKK	LDDMSLIK(1489.6878)EDC(Carbamidomethyl)EAATDPLLKK	KGFDFEYYQR	K(2542.2546)GFDFEYYQR	aleitner_M1012_006_26Syeast	97.4722	9.2	3.1	0.50	6.1	3.3	1	-2.5	621	607	5.2	P87048	281	1	0	0	Q09841	8	1	0	0	97999.6	SCHPO	26S proteasome regulatory subunit rpn1	29337.7	SCHPO	Probable proteasome subunit beta type-2
789.3911	4	8.7	VTDKLTQLTDNIWCCR	VTDK(1131.5417)LTQLTDNIWC(Carbamidomethyl)C(Carbamidomethyl)R	MMGINERK	2160.0344-M(Oxidation)MGINERK	aleitner_M1012_006_26Syeast	63.9332	11.7	2.5	0.045	7.0	0.98	2	-0.8	164	118	6.9	O43063	57	1	0	0	Q09841	1	1	0	0	24564.3	SCHPO	Probable proteasome subunit beta type-1	29337.7	SCHPO	Probable proteasome subunit beta type-2
789.3904	4	7.8	MMGINERK	2160.0344-M(Oxidation)MGINERK	VTDKLTQLTDNIWCCR	VTDK(1131.5417)LTQLTDNIWC(Carbamidomethyl)C(Carbamidomethyl)R	aleitner_M1012_006_26Syeast	65.7113	11.5	3.7	0.81	3.4	48	38	0.5	207	139	8.1	Q09841	1	1	0	0	O43063	57	1	0	0	29337.7	SCHPO	Probable proteasome subunit beta type-2	24564.3	SCHPO	Probable proteasome subunit beta type-1
702.1597	5	-0.65	MSSKDISSKSPSGNDALNDK	Acetyl-MSSKDISSK(1383.7796)SPSGNDALNDK	RLLKLEEAMK	RLLK(2260.0529)LEEAM(Oxidation)K	aleitner_M1012_006_26Syeast	54.1370	9.4	3.1	0.047	6.3	0.41	1	-4.9	1020	1099	3.1	P87048	9	1	0	0	Q9UQY2	179	1	0	0	97999.6	SCHPO	26S proteasome regulatory subunit rpn1	25082.6	SCHPO	Probable proteasome subunit beta type-6
754.4070	4	-8.9	KNTEDIEMTA	K(1847.1132)NTEDIEM(Oxidation)TA	IITKEGVETRIIPLK	IITK(1304.5806)EGVETRIIPLK	aleitner_M1012_006_26Syeast	34.0190	9.6	4.0	0.50	1.8	75	41	-0.2	272	115	7.8	P87048	882	1	0	0	Q9UQY2	212	1	0	0	97999.6	SCHPO	26S proteasome regulatory subunit rpn1	25082.6	SCHPO	Probable proteasome subunit beta type-6
1233.2883	3	-1.5	EDCEAATDPLLKKQMSYMLAR	EDC(Carbamidomethyl)EAATDPLLKK(1227.6785)QMSYMLAR	LLKLEEAMK	LLK(2607.2383)LEEAM(Oxidation)K	aleitner_M1012_006_26Syeast	65.6172	9.6	1.8	1.6	1.8	117	75	-0.2	350	202	7.8	P87048	294	1	0	0	Q9UQY2	179	1	0	0	97999.6	SCHPO	26S proteasome regulatory subunit rpn1	25082.6	SCHPO	Probable proteasome subunit beta type-6
965.9712	4	-8.8	MSSKDISSKSPSGNDALNDK	M(Oxidation)SSKDISSK(1763.9206)SPSGNDALNDK	EWLDKLGDKGPAAAR	EWLDK(2234.0373)LGDKGPAAAR	aleitner_M1012_006_26Syeast	89.5583	15.1	4.1	0.049	8.3	3.1	6	-1.2	1034	434	6.8	P87048	9	1	0	0	O14250	235	1	0	0	97999.6	SCHPO	26S proteasome regulatory subunit rpn1	30111.1	SCHPO	Probable proteasome subunit alpha type-6
645.6771	6	-0.74	VAEKAQINTQEYGR	VAEK(2262.2107)AQINTQEYGR	QDLADATVETLKAIEGKIAR	Q(Gln->pyro-Glu)DLADATVETLK(1743.8792)AIEGKIAR	aleitner_M1012_006_26Syeast	51.1893	9.4	3.7	0.33	5.1	5.8	7	-3.7	2029	879	4.3	O14250	115	1	0	0	P87048	580	1	0	0	30111.1	SCHPO	Probable proteasome subunit alpha type-6	97999.6	SCHPO	26S proteasome regulatory subunit rpn1
1108.2743	4	-5.4	MGQAQSGNFSNFGDGANGDNKKDQK	1798.9505-M(Oxidation)GQAQSGNFSNFGDGANGDNKKDQK	MSFLELTEVWGKPQK	2768.2096-M(Met-loss)SFLELTEVWGKPQK	aleitner_M1012_006_26Syeast	95.4968	12.9	6.3	0.052	6.6	2.8	3	-1.7	532	487	6.3	P36612	1	1	0	0	Q9USQ9	1	1	0	0	50060.6	SCHPO	26S protease regulatory subunit 4 homolog	29220.2	SCHPO	Probable proteasome subunit beta type-7
1108.2737	4	-6.0	MGQAQSGNFSNFGDGANGDNKKDQK	1798.9505-M(Oxidation)GQAQSGNFSNFGDGANGDNKKDQK	MSFLELTEVWGKPQK	2768.2096-M(Met-loss)SFLELTEVWGKPQK	aleitner_M1012_006_26Syeast	85.4255	10.7	2.0	0.62	4.5	29	14	-1.8	1463	591	6.2	P36612	1	1	0	0	Q9USQ9	1	1	0	0	50060.6	SCHPO	26S protease regulatory subunit 4 homolog	29220.2	SCHPO	Probable proteasome subunit beta type-7
1477.3668	3	-3.1	MGQAQSGNFSNFGDGANGDNKKDQK	1798.9505-M(Oxidation)GQAQSGNFSNFGDGANGDNKKDQK	MSFLELTEVWGKPQK	2768.2096-M(Met-loss)SFLELTEVWGKPQK	aleitner_M1012_006_26Syeast	97.2705	5.8	0.2	4.2	2.8	27	23	-1.9	494	512	5.1	P36612	1	1	0	0	Q9USQ9	1	1	0	0	50060.6	SCHPO	26S protease regulatory subunit 4 homolog	29220.2	SCHPO	Probable proteasome subunit beta type-7
764.5714	5	3.6	MSIMEYNGGSCVAMAGK	1997.0503-MSIMEYNGGSC(Carbamidomethyl)VAM(Oxidation)AGK	QVMEEKLDSKNVQLAK	QVMEEK(1958.8246)LDSKNVQLAK	aleitner_M1012_006_26Syeast	54.9477	9.2	3.1	0.053	3.0	4.7	8	-1.8	151	216	6.2	Q9Y7T8	1	1	0	0	Q9UT97	210	1	0	0	22661.1	SCHPO	Probable proteasome subunit beta type-3	27573.3	SCHPO	Probable proteasome subunit alpha type-5
789.3917	4	-8.5	KGEIRMGTTITALR	K(1591.7036)GEIRM(Oxidation)GTTITALR	EKASKGSNDDEMK	EKASK(1699.9291)GSNDDEM(Oxidation)K	aleitner_M1012_006_26Syeast	66.2418	12.4	3.1	0.057	4.5	8.2	4	-0.1	149	79	7.9	O43063	18	1	0	0	O74762	836	1	0	0	24564.3	SCHPO	Probable proteasome subunit beta type-1	107277.4	SCHPO	26S proteasome regulatory subunit rpn2
836.6823	4	1.5	CTKIIENEQSAEK	C(Carbamidomethyl)TK(1793.9498)IIENEQSAEK	LQKYQATVMRGAFK	LQK(1686.8135)YQATVM(Oxidation)RGAFK	aleitner_M1012_006_26Syeast	97.4355	9.2	1.4	0.061	2.9	5.9	10	-1.7	169	229	6.3	O42931	102	1	0	0	Q10335	397	1	0	0	48965.5	SCHPO	26S protease regulatory subunit 7 homolog	46680.8	SCHPO	Probable 26S proteasome regulatory subunit rpn7
544.8972	5	-8.6	LQKYQATVMR	LQK(1466.8133)YQATVM(Oxidation)R	QIAKFVVSLGER	Q(Gln->pyro-Glu)IAK(1390.7279)FVVSLGER	aleitner_M1012_006_26Syeast	29.3673	8.3	2.0	2.3	5.2	13	6	-2.8	1085	553	3.1	Q10335	397	1	0	0	O42931	124	1	0	0	46680.8	SCHPO	Probable 26S proteasome regulatory subunit rpn7	48965.5	SCHPO	26S protease regulatory subunit 7 homolog
890.4359	5	-2.9	IDPSVTMMQVEEKPDVTYGDVGGCK	IDPSVTM(Oxidation)MQVEEK(1676.9059)PDVTYGDVGGC(Carbamidomethyl)K	ATLTGMKIDVLFSK	ATLTGM(Oxidation)K(2908.3180)IDVLFSK	aleitner_M1012_006_26Syeast	63.8545	4.1	0.4	4.3	-0.6	123	79	-3.3	851	512	4.7	O42931	173	1	0	0	Q10335	148	1	0	0	48965.5	SCHPO	26S protease regulatory subunit 7 homolog	46680.8	SCHPO	Probable 26S proteasome regulatory subunit rpn7
1048.5280	3	7.4	MSERDTALEK	1947.9838-M(Oxidation)SERDTALEK	ETLIFKCIDMFIHK	ETLIFK(1332.6231)C(Carbamidomethyl)IDM(Oxidation)FIHK	aleitner_M1012_006_26Syeast	93.4207	10.4	5.0	0.068	3.5	6.9	2	1.0	37	41	6.9	O74445	1	1	0	0	O74762	113	1	0	0	43608.7	SCHPO	Probable 26S protease subunit rpt4	107277.4	SCHPO	26S proteasome regulatory subunit rpn2
840.2083	4	9.7	ESDKAPDLIELNR	ESDK(1858.0088)APDLIELNR	VADLKKLEGTIDYQK	VADLKK(1636.8308)LEGTIDYQK	aleitner_M1012_006_26Syeast	71.7200	5.1	1.5	2.5	1.4	32	24	-4.3	1677	669	3.7	O74762	926	1	0	0	O74445	378	1	0	0	107277.4	SCHPO	26S proteasome regulatory subunit rpn2	43608.7	SCHPO	Probable 26S protease subunit rpt4
914.4730	4	-4.0	CYAKNEWRHVLGIAIEAHR	C(Carbamidomethyl)YAK(1331.6973)NEWRHVLGIAIEAHR	KLEGTIDYQK	K(2460.2485)LEGTIDYQK	aleitner_M1012_006_26Syeast	70.3003	6.1	0.1	3.8	1.4	75	29	-3.3	1504	639	4.7	O74762	152	1	0	0	O74445	378	1	0	0	107277.4	SCHPO	26S proteasome regulatory subunit rpn2	43608.7	SCHPO	Probable 26S protease subunit rpt4
948.1989	3	-4.1	ATPYRGYSKPNERATK	ATPYRGYSK(1003.6430)PNERATK	KLGVKPPK	K(1976.0116)LGVKPPK	aleitner_M1012_006_26Syeast	95.8538	11.5	0.2	0.076	3.7	13	32	-0.2	167	179	7.8	Q09841	226	1	0	0	O14126	213	1	0	0	29337.7	SCHPO	Probable proteasome subunit beta type-2	48836.2	SCHPO	26S protease regulatory subunit 6A
733.9512	7	6.5	VGKSAVIKTSTR	VGK(3884.8336)SAVIKTSTR	HEAMELVKEAIEAGIFNDLGSGSNCDLVVIDEEK	HEAM(Oxidation)ELVK(1383.8086)EAIEAGIFNDLGSGSNC(Carbamidomethyl)DLVVIDEEK	aleitner_M1012_006_26Syeast	85.7098	7.3	2.7	0.73	1.4	51	45	-0.5	197	179	5.9	O14126	119	1	0	0	Q09841	191	1	0	0	48836.2	SCHPO	26S protease regulatory subunit 6A	29337.7	SCHPO	Probable proteasome subunit beta type-2
600.3063	5	-6.1	LLENDIKVMKSEFQR	LLENDIKVM(Oxidation)K(1131.5417)SEFQR	MMGINERK	2003.0398-M(Oxidation)MGINERK	aleitner_M1012_006_26Syeast	52.5070	5.2	1.8	5.6	2.1	40	7	-2.8	864	348	5.2	O14126	54	1	0	0	Q09841	1	1	0	0	48836.2	SCHPO	26S protease regulatory subunit 6A	29337.7	SCHPO	Probable proteasome subunit beta type-2
929.8231	6	-5.6	VDPLVSLMMVEKIPDSTYEMVGGLEKQIK	VDPLVSLMMVEK(2324.2515)IPDSTYEMVGGLEKQIK	ELISVSAASKILSNITYSYK	ELISVSAASK(3386.7427)ILSNITYSYK	aleitner_M1012_006_26Syeast	83.8877	10.5	4.4	0.079	2.0	27	37	0.5	76	93	8.5	P41836	138	1	0	0	P30655	142	1	0	0	45069.7	SCHPO	26S protease regulatory subunit 8 homolog	29987.0	SCHPO	Probable proteasome subunit beta type-5
1011.7410	4	-5.0	MNGASGAELKGVCTEAGMFALRER	MNGASGAELK(1472.7511)GVC(Carbamidomethyl)TEAGM(Oxidation)FALRER	KIIEEEGFTNR	K(2708.2720)IIEEEGFTNR	aleitner_M1012_006_26Syeast	88.5897	6.7	2.6	2.3	2.0	44	20	-3.3	1281	654	4.7	P41836	357	1	0	0	P30655	19	1	0	0	45069.7	SCHPO	26S protease regulatory subunit 8 homolog	29987.0	SCHPO	Probable proteasome subunit beta type-5
1348.6497	3	-6.9	KIIEEEGFTNR	K(2708.2720)IIEEEGFTNR	MNGASGAELKGVCTEAGMFALRER	MNGASGAELK(1472.7511)GVC(Carbamidomethyl)TEAGM(Oxidation)FALRER	aleitner_M1012_006_26Syeast	88.7347	6.3	0.4	4.5	-0.1	279	129	-1.6	736	314	6.4	P30655	19	1	0	0	P41836	357	1	0	0	29987.0	SCHPO	Probable proteasome subunit beta type-5	45069.7	SCHPO	26S protease regulatory subunit 8 homolog
738.7867	5	4.3	YKDAYVYSIVAIAR	YK(2058.0092)DAYVYSIVAIAR	MSTLDLNHLADLYDRK	1768.9400-M(Oxidation)STLDLNHLADLYDRK	aleitner_M1012_006_26Syeast	61.1905	9.8	2.1	0.081	3.5	6.6	8	-1.7	251	259	6.3	Q9US13	113	1	0	0	P50524	1	1	0	0	43457.6	SCHPO	Probable 26S proteasome regulatory subunit rpn9	30899.5	SCHPO	26S proteasome regulatory subunit rpn12
882.7102	4	-6.7	KDWNACKK	K(2478.3231)DWNAC(Carbamidomethyl)KK	LREWNQNIKNLSNVVEISGK	LREWNQNIK(1186.5805)NLSNVVEISGK	aleitner_M1012_006_26Syeast	99.2230	7.3	0.1	0.74	-0.2	113	123	-0.5	138	142	7.5	P50524	16	1	0	0	Q9US13	366	1	0	0	30899.5	SCHPO	26S proteasome regulatory subunit rpn12	43457.6	SCHPO	Probable 26S proteasome regulatory subunit rpn9
908.6981	4	2.2	QIQPKTFANLVSSTLYEK	Q(Gln->pyro-Glu)IQPK(1581.6772)TFANLVSSTLYEK	KMSAQSCACMVR	K(2187.1463)MSAQSC(Carbamidomethyl)AC(Carbamidomethyl)M(Oxidation)VR	aleitner_M1012_006_26Syeast	93.2635	9.2	3.1	0.082	2.9	7.3	9	-1.7	193	217	6.3	Q9Y7T8	85	1	0	0	Q9UQY2	86	1	0	0	22661.1	SCHPO	Probable proteasome subunit beta type-3	25082.6	SCHPO	Probable proteasome subunit beta type-6
1211.2511	3	-6.6	QIQPKTFANLVSSTLYEK	Q(Gln->pyro-Glu)IQPK(1581.6772)TFANLVSSTLYEK	KMSAQSCACMVR	K(2187.1463)MSAQSC(Carbamidomethyl)AC(Carbamidomethyl)M(Oxidation)VR	aleitner_M1012_006_26Syeast	89.6793	11.3	2.0	0.95	7.8	6.6	4	0.3	427	173	6.7	Q9Y7T8	85	1	0	0	Q9UQY2	86	1	0	0	22661.1	SCHPO	Probable proteasome subunit beta type-3	25082.6	SCHPO	Probable proteasome subunit beta type-6
727.3985	5	-2.6	KDKPKYEPPVPTR	KDKPK(2078.1088)YEPPVPTR	KAPNTVYAVQFLEAVYK	K(1691.9247)APNTVYAVQFLEAVYK	aleitner_M1012_006_26Syeast	55.4107	10.7	4.7	0.085	6.0	1.4	1	-3.3	382	525	4.7	P36612	30	1	0	0	O42897	277	1	0	0	50060.6	SCHPO	26S protease regulatory subunit 4 homolog	57346.7	SCHPO	Probable 26S proteasome regulatory subunit rpn3
598.3193	6	-5.7	FLHDKNSDYKETLIFK	FLHDK(1586.8668)NSDYKETLIFK	SQKALDTLFSAIR	SQK(2135.0939)ALDTLFSAIR	aleitner_M1012_006_26Syeast	61.2800	7.7	1.0	0.087	1.4	9.5	11	-1.7	95	141	6.3	O74762	102	1	0	0	Q10335	43	1	0	0	107277.4	SCHPO	26S proteasome regulatory subunit rpn2	46680.8	SCHPO	Probable 26S proteasome regulatory subunit rpn7
668.1802	6	4.8	HVFPITKGIGCVMTGSIADAR	HVFPITK(1757.8836)GIGC(Carbamidomethyl)VM(Oxidation)TGSIADAR	IDKNTWNSTLETAK	IDK(2383.2028)NTWNSTLETAK	aleitner_M1012_006_26Syeast	68.5017	14.2	1.2	0.088	6.3	10	12	-0.2	522	272	7.9	O94517	72	1	0	0	Q9UUB6	280	1	0	0	26539.6	SCHPO	Probable proteasome subunit alpha type-1	34195.8	SCHPO	Ubiquitin carboxyl-terminal hydrolase 2
912.9367	4	-5.8	ARSEAAEFEYKNGYPMPCDVLAK	ARSEAAEFEYK(986.5185)NGYPM(Oxidation)PC(Carbamidomethyl)DVLAK	YASQKRP	YASQK(2799.2884)RP	aleitner_M1012_006_26Syeast	53.4345	7.0	0.0	4.3	7.0	4.3	1	-2.7	1717	538	5.3	O94517	102	1	0	0	Q9UUB6	298	1	0	0	26539.6	SCHPO	Probable proteasome subunit alpha type-1	34195.8	SCHPO	Ubiquitin carboxyl-terminal hydrolase 2
684.1771	5	-9.8	KHFEQVINEKHEDALAK	K(1380.8341)HFEQVINEKHEDALAK	SAKIVRTLIDK	SAK(2173.1168)IVRTLIDK	aleitner_M1012_006_26Syeast	85.3213	14.2	3.4	0.094	8.6	2.2	2	-1.4	597	231	5.6	O74762	694	1	0	0	Q9P7S2	85	1	0	0	107277.4	SCHPO	26S proteasome regulatory subunit rpn2	47341.7	SCHPO	Probable 26S proteasome regulatory subunit rpn6
546.6990	5	-2.2	SAELYKNPKADPLDER	SAELYKNPK(883.5379)ADPLDER	KALSSLK	K(1982.9949)ALSSLK	aleitner_M1012_006_26Syeast	22.6440	6.2	2.8	0.76	0.6	53	41	0.3	66	50	7.7	O74762	130	1	0	0	Q9P7S2	244	1	0	0	107277.4	SCHPO	26S proteasome regulatory subunit rpn2	47341.7	SCHPO	Probable 26S proteasome regulatory subunit rpn6
884.4583	5	-7.3	FTGGVLMLIDRESDKAPDLIELNR	FTGGVLMLIDRESDK(1715.8764)APDLIELNR	MSSKSSLELANNAVK	2839.4790-MSSKSSLELANNAVK	aleitner_M1012_006_26Syeast	91.5940	5.7	0.9	1.0	-0.6	90	128	-1.7	198	251	6.3	O74762	926	1	0	0	Q9P7S2	1	1	0	0	107277.4	SCHPO	26S proteasome regulatory subunit rpn2	47341.7	SCHPO	Probable 26S proteasome regulatory subunit rpn6
909.6988	4	-4.5	MNSTEEIDLYNR	2151.1212-MNSTEEIDLYNR	AIGSGSEPAKSELVKEFHK	AIGSGSEPAK(1621.7294)SELVKEFHK	aleitner_M1012_006_26Syeast	53.5238	13.9	5.0	0.095	4.5	16	9	1.4	90	49	9.4	O74894	1	1	0	0	Q9UT97	179	1	0	0	43553.4	SCHPO	26S protease regulatory subunit 6B homolog	27573.3	SCHPO	Probable proteasome subunit alpha type-5
994.0239	4	-6.4	WKALERQLEMLDLQEGFIK	WK(1609.8563)ALERQLEM(Oxidation)LDLQEGFIK	AIGSGSEPAKSELVK	AIGSGSEPAK(2500.3036)SELVK	aleitner_M1012_006_26Syeast	81.7815	13.4	6.4	0.27	6.5	17	2	0.5	618	262	6.9	O74894	14	1	0	0	Q9UT97	179	1	0	0	43553.4	SCHPO	26S protease regulatory subunit 6B homolog	27573.3	SCHPO	Probable proteasome subunit alpha type-5
851.7979	3	5.9	GVLLYGPPGTGKTMLVK	GVLLYGPPGTGK(822.3768)TMLVK	MFMTR	1868.0481-MFMTR	aleitner_M1012_006_26Syeast	70.5598	5.2	0.6	7.8	0.5	110	42	-0.1	154	70	7.9	O74894	181	1	0	0	Q9UT97	1	1	0	0	43553.4	SCHPO	26S protease regulatory subunit 6B homolog	27573.3	SCHPO	Probable proteasome subunit alpha type-5
908.9747	4	8.2	ILPNKVDPLVSLMMVEK	ILPNK(1690.7720)VDPLVSLM(Oxidation)MVEK	ASKGSNDDEMKIDK	ASK(2079.1360)GSNDDEM(Oxidation)KIDK	aleitner_M1012_006_26Syeast	70.0895	13.5	4.9	0.097	4.1	24	8	2.5	63	28	9.4	P41836	126	1	0	0	O74762	836	1	0	0	45069.7	SCHPO	26S protease regulatory subunit 8 homolog	107277.4	SCHPO	26S proteasome regulatory subunit rpn2
549.9063	5	3.3	HFEQVINEKHEDALAK	HFEQVINEK(837.5324)HEDALAK	NKVLVK	NK(2045.0218)VLVK	aleitner_M1012_006_26Syeast	42.8342	9.2	3.3	0.36	3.0	26	4	-1.8	711	229	6.2	O74762	703	1	0	0	P41836	80	1	0	0	107277.4	SCHPO	26S proteasome regulatory subunit rpn2	45069.7	SCHPO	26S protease regulatory subunit 8 homolog
681.6038	4	4.1	HFEQVINEKHEDALAK	HFEQVINEK(815.4211)HEDALAK	TMGKNK	TMGK(2045.0218)NK	aleitner_M1012_006_26Syeast	36.9643	6.8	0.0	0.62	6.8	0.62	1	-5.9	4777	1058	2.1	O74762	703	1	0	0	P41836	78	1	0	0	107277.4	SCHPO	26S proteasome regulatory subunit rpn2	45069.7	SCHPO	26S protease regulatory subunit 8 homolog
915.8415	3	6.0	HFEQVINEKHEDALAK	HFEQVINEK(837.5324)HEDALAK	NKVLVK	NK(2045.0218)VLVK	aleitner_M1012_006_26Syeast	42.8805	8.9	4.3	0.86	4.6	11	1	-3.7	1492	479	4.3	O74762	703	1	0	0	P41836	80	1	0	0	107277.4	SCHPO	26S proteasome regulatory subunit rpn2	45069.7	SCHPO	26S protease regulatory subunit 8 homolog
529.6345	6	-1.3	MTEVLK	2452.3789-MTEVLK	SVQPTAKTVQKVETAVLSTTVK	SVQPTAKTVQK(857.4568)VETAVLSTTVK	aleitner_M1012_006_26Syeast	32.5975	6.7	3.1	1.2	3.0	15	2	-1.1	268	159	3.7	P41836	1	1	0	0	O74762	810	1	0	0	45069.7	SCHPO	26S protease regulatory subunit 8 homolog	107277.4	SCHPO	26S proteasome regulatory subunit rpn2
1004.7949	4	4.8	VSGSELVQKYIGEGSRMVR	VSGSELVQK(1921.0421)YIGEGSRMVR	VSGIRKHFEQVINEK	VSGIRK(2232.1573)HFEQVINEK	aleitner_M1012_006_26Syeast	74.8770	11.8	1.5	2.0	4.0	137	72	-0.1	1266	423	7.8	P41836	218	1	0	0	O74762	694	1	0	0	45069.7	SCHPO	26S protease regulatory subunit 8 homolog	107277.4	SCHPO	26S proteasome regulatory subunit rpn2
783.7617	5	-7.3	TTEEKEATPMEMDEEKSQDISINGNSK	TTEEKEATPM(Oxidation)EMDEEK(857.4568)SQDISINGNSK	MTEVLK	3194.4119-MTEVLK	aleitner_M1012_006_26Syeast	88.1288	5.7	0.0	3.4	5.7	3.4	1	-3.8	1664	847	4.2	O74762	864	1	0	0	P41836	1	1	0	0	107277.4	SCHPO	26S proteasome regulatory subunit rpn2	45069.7	SCHPO	26S protease regulatory subunit 8 homolog
907.6997	4	-6.2	VSGSELVQKYIGEGSRMVR	VSGSELVQK(1516.7079)YIGEGSRM(Oxidation)VR	GSNDDEMKIDKK	GSNDDEMKIDK(2248.1522)K	aleitner_M1012_006_26Syeast	98.4853	3.7	0.0	3.6	0.5	30	29	-4.8	989	1020	3.2	P41836	218	1	0	0	O74762	847	1	0	0	45069.7	SCHPO	26S protease regulatory subunit 8 homolog	107277.4	SCHPO	26S proteasome regulatory subunit rpn2
995.4908	3	9.1	MEQKPEVDYSEK	1485.7576-M(Oxidation)EQKPEVDYSEK	HKTDLNHENLK	HK(1635.7338)TDLNHENLK	aleitner_M1012_006_26Syeast	58.5137	10.3	6.1	0.098	1.9	20	33	-1.8	215	270	6.2	Q9UTM3	1	1	0	0	P06732	107	1	0	0	51618.9	SCHPO	26S proteasome regulatory subunit rpn5	43101.5	HUMAN	Creatine kinase M-type
855.7155	4	9.2	DMTLEEAEVLILKVLRQVMEEK	DMTLEEAEVLILK(787.4150)VLRQVM(Oxidation)EEK	MATTVK	2769.4544-MATTVK	aleitner_M1012_006_26Syeast	59.1148	10.3	3.1	0.099	7.2	0.71	1	-3.8	750	777	4.2	Q9UT97	201	1	0	0	O43063	1	1	0	0	27573.3	SCHPO	Probable proteasome subunit alpha type-5	24564.3	SCHPO	Probable proteasome subunit beta type-1
817.1691	5	5.9	GNQKFSSTADYMNMSS	GNQK(2298.0661)FSSTADYM(Oxidation)NMSS	AVYMGLKAFESCSNDEALR	AVYMGLK(1920.7870)AFESC(Carbamidomethyl)SNDEALR	aleitner_M1012_006_26Syeast	56.0597	9.3	4.1	0.100	4.6	2.4	2	-3.3	476	585	4.7	O42931	426	1	0	0	Q9US13	86	1	0	0	48965.5	SCHPO	26S protease regulatory subunit 7 homolog	43457.6	SCHPO	Probable 26S proteasome regulatory subunit rpn9
917.9586	4	2.5e-4	MSQARGFDRTITVFSPEGR	1497.7464-M(Oxidation)SQARGFDRTITVFSPEGR	ATKQSKYTYDR	ATKQSK(2308.1270)YTYDR	aleitner_M1012_006_26Syeast	91.1662	9.6	4.8	0.10	4.8	2.8	3	-3.3	787	616	4.8	O94517	1	1	0	0	Q09841	236	1	0	0	26539.6	SCHPO	Probable proteasome subunit alpha type-1	29337.7	SCHPO	Probable proteasome subunit beta type-2
1121.8219	4	6.6	MSQARGFDRTITVFSPEGR	2313.1700-M(Oxidation)SQARGFDRTITVFSPEGR	MSSKSSLELANNAVKSNDIEK	M(Met-loss+Acetyl)SSK(2308.1270)SSLELANNAVKSNDIEK	aleitner_M1012_006_26Syeast	95.5402	10.8	1.6	0.11	2.9	22	49	-0.1	170	232	7.9	O94517	1	1	0	0	Q9P7S2	4	1	0	0	26539.6	SCHPO	Probable proteasome subunit alpha type-1	47341.7	SCHPO	Probable 26S proteasome regulatory subunit rpn6
973.1884	3	5.5	KGFDFEYYQRNLLLQEK	K(726.4164)GFDFEYYQRNLLLQEK	MTEVLK	2328.1790-M(Met-loss)TEVLK	aleitner_M1012_006_26Syeast	59.7740	10.3	2.8	0.11	7.2	0.71	2	-2.8	295	355	5.2	Q09841	8	1	0	0	P41836	1	1	0	0	29337.7	SCHPO	Probable proteasome subunit beta type-2	45069.7	SCHPO	26S protease regulatory subunit 8 homolog
965.0507	5	5.3	TTEEKEATPMEMDEEKSQDISINGNSK	TTEEK(1763.8479)EATPM(Oxidation)EMDEEKSQDISINGNSK	MSGYDRALSVFSPDGR	3194.4119-M(Met-loss)SGYDRALSVFSPDGR	aleitner_M1012_006_26Syeast	59.8400	8.2	2.9	0.11	0.4	37	88	0.1	46	106	7.8	O74762	853	1	0	0	Q10329	1	1	0	0	107277.4	SCHPO	26S proteasome regulatory subunit rpn2	28277.2	SCHPO	Probable proteasome subunit alpha type-4
770.6681	4	1.6	KFTGGVLMLIDR	K(1713.8897)FTGGVLM(Oxidation)LIDR	KSGRSAPGVSTTSTIQ	K(1502.8167)SGRSAPGVSTTSTIQ	aleitner_M1012_006_26Syeast	90.5100	11.8	6.6	0.14	2.1	36	32	1.8	42	39	9.7	O74762	911	1	0	0	Q10329	244	1	0	0	107277.4	SCHPO	26S proteasome regulatory subunit rpn2	28277.2	SCHPO	Probable proteasome subunit alpha type-4
900.2153	4	-6.3	KFTGGVLMLIDRESDK	K(1788.9046)FTGGVLMLIDRESDK	EYLEKNWKEGLSR	EYLEK(1946.0183)NWKEGLSR	aleitner_M1012_006_26Syeast	95.3722	4.8	0.2	1.8	0.1	47	80	-3.3	504	601	4.7	O74762	911	1	0	0	Q10329	176	1	0	0	107277.4	SCHPO	26S proteasome regulatory subunit rpn2	28277.2	SCHPO	Probable proteasome subunit alpha type-4
959.9156	5	-1.6	IITHPNFNGNTLDNDIMLIKLSSPATLNSR	IITHPNFNGNTLDNDIMLIK(1485.8304)LSSPATLNSR	KVIARLQSYDR	K(3446.7868)VIARLQSYDR	aleitner_M1012_006_26Syeast	97.8427	9.5	2.8	0.12	2.2	15	24	-0.1	68	135	7.3	P00761	97	1	0	0	O42897	152	1	0	0	24409.7	PIG	Trypsin	57346.7	SCHPO	Probable 26S proteasome regulatory subunit rpn3
778.6005	5	5.7	MVCKIWKSDEINEVLNK	MVC(Carbamidomethyl)KIWK(1782.8788)SDEINEVLNK	MSTLDLNHLADLYDR	2243.1330-M(Met-loss)STLDLNHLADLYDR	aleitner_M1012_006_26Syeast	87.0353	6.7	2.1	0.12	0.4	31	26	0.4	31	28	8.4	Q09682	230	1	0	0	P50524	1	1	0	0	27925.7	SCHPO	Probable proteasome subunit alpha type-3	30899.5	SCHPO	26S proteasome regulatory subunit rpn12
845.2182	4	-0.89	KRVIEHNIR	K(2213.1580)RVIEHNIR	IIENEQSAEKNAYVINLK	IIENEQSAEK(1301.7568)NAYVINLK	aleitner_M1012_006_26Syeast	58.3190	9.8	5.2	0.13	4.5	4.2	3	-2.7	505	459	5.3	Q9UTM3	338	1	0	0	O42931	112	1	0	0	51618.9	SCHPO	26S proteasome regulatory subunit rpn5	48965.5	SCHPO	26S protease regulatory subunit 7 homolog
1123.8989	3	-7.9	MPPKEDWEK	2194.1687-M(Oxidation)PPKEDWEK	HHFYAKIDRPAQVISFK	HHFYAK(1312.6009)IDRPAQVISFK	aleitner_M1012_006_26Syeast	79.2473	9.7	2.8	2.0	3.0	65	33	-1.4	639	304	6.7	O42931	1	1	0	0	Q9UTM3	387	1	0	0	48965.5	SCHPO	26S protease regulatory subunit 7 homolog	51618.9	SCHPO	26S proteasome regulatory subunit rpn5
617.9927	6	4.1	MEQKPEVDYSEKFAELQK	1634.8814-M(Met-loss)EQKPEVDYSEKFAELQK	IHAKSMAIDKDIR	IHAK(2205.0841)SMAIDKDIR	aleitner_M1012_006_26Syeast	87.4405	7.6	0.7	2.1	2.9	46	28	-3.3	2741	869	4.7	Q9UTM3	1	1	0	0	O42931	364	1	0	0	51618.9	SCHPO	26S proteasome regulatory subunit rpn5	48965.5	SCHPO	26S protease regulatory subunit 7 homolog
1024.7124	5	-7.2	SLFERDPYVEWVISLEQNVMEGAFDKVASMIR	SLFERDPYVEWVISLEQNVMEGAFDK(1344.7190)VASM(Oxidation)IR	YKSYLLQHR	YK(3911.9114)SYLLQHR	aleitner_M1012_006_26Syeast	85.7043	15.7	4.3	0.13	7.2	17	14	3.1	178	109	10.5	P50524	147	1	0	0	O74445	12	1	0	0	30899.5	SCHPO	26S proteasome regulatory subunit rpn12	43608.7	SCHPO	Probable 26S protease subunit rpt4
1153.9589	3	1.2	VSKQGEIDYEALVKLTDGTNGADLR	VSK(767.4793)QGEIDYEALVKLTDGTNGADLR	KELLK	K(2829.4396)ELLK	aleitner_M1012_006_26Syeast	92.3058	11.5	3.1	0.19	8.4	1.1	1	-3.8	1256	1078	3.1	O74445	321	1	0	0	P50524	23	1	0	0	43608.7	SCHPO	Probable 26S protease subunit rpt4	30899.5	SCHPO	26S proteasome regulatory subunit rpn12
879.2209	4	8.1	MSTLDLNHLADLYDR	1720.9797-M(Oxidation)STLDLNHLADLYDR	MEILKIHLEKVSK	M(Oxidation)EILKIHLEK(1929.9142)VSK	aleitner_M1012_006_26Syeast	58.9878	9.7	1.8	0.53	7.9	1.6	1	-2.0	787	582	3.9	P50524	1	1	0	0	O74445	318	1	0	0	30899.5	SCHPO	26S proteasome regulatory subunit rpn12	43608.7	SCHPO	Probable 26S protease subunit rpt4
692.7115	3	-2.8	MSERDTALEK	880.5634-M(Oxidation)SERDTALEK	ELLKLK	ELLK(1332.6231)LK	aleitner_M1012_006_26Syeast	43.9863	5.2	1.1	2.1	4.1	4.5	1	-4.8	2098	466	2.1	O74445	1	1	0	0	P50524	27	1	0	0	43608.7	SCHPO	Probable 26S protease subunit rpt4	30899.5	SCHPO	26S proteasome regulatory subunit rpn12
913.4745	4	-4.5	WDLSKQEALYLAQR	WDLSK(1929.9910)QEALYLAQR	MSFLELTEVWGKPQK	1857.9625-MSFLELTEVWGKPQK	aleitner_M1012_006_26Syeast	48.0290	13.9	2.9	0.14	4.8	40	11	-1.7	2242	588	9.1	P30655	210	1	0	0	Q9USQ9	1	1	0	0	29987.0	SCHPO	Probable proteasome subunit beta type-5	29220.2	SCHPO	Probable proteasome subunit beta type-7
830.4331	4	7.6	TKDAVVLGVEKR	TK(2003.9115)DAVVLGVEKR	MCSPSATLTHRTMTEK	1451.8348-MC(Carbamidomethyl)SPSATLTHRTM(Oxidation)TEK	aleitner_M1012_006_26Syeast	80.9902	11.4	4.8	0.14	2.0	57	32	1.4	84	55	9.4	Q9UT97	43	1	0	0	Q10335	1	1	0	0	27573.3	SCHPO	Probable proteasome subunit alpha type-5	46680.8	SCHPO	Probable 26S proteasome regulatory subunit rpn7
1091.5476	4	5.4	MVCKIWKSDEINEVLNK	MVC(Carbamidomethyl)K(2257.0727)IWKSDEINEVLNK	KMSAQSCACMVRTLLYGK	K(2243.1330)MSAQSC(Carbamidomethyl)AC(Carbamidomethyl)M(Oxidation)VRTLLYGK	aleitner_M1012_006_26Syeast	71.8197	16.7	4.9	0.14	8.2	20	16	1.1	1188	296	8.5	Q09682	227	1	0	0	Q9UQY2	86	1	0	0	27925.7	SCHPO	Probable proteasome subunit alpha type-3	25082.6	SCHPO	Probable proteasome subunit beta type-6
873.4409	5	7.0	MVCKIWKSDEINEVLNK	M(Oxidation)VC(Carbamidomethyl)K(2241.0778)IWKSDEINEVLNK	KMSAQSCACMVRTLLYGK	K(2259.1279)MSAQSC(Carbamidomethyl)AC(Carbamidomethyl)MVRTLLYGK	aleitner_M1012_006_26Syeast	65.5055	8.0	0.2	0.70	1.6	59	44	-1.4	473	227	6.4	Q09682	227	1	0	0	Q9UQY2	86	1	0	0	27925.7	SCHPO	Probable proteasome subunit alpha type-3	25082.6	SCHPO	Probable proteasome subunit beta type-6
862.8548	5	-6.1	TVLQDVEANIAALMQATKQR	TVLQDVEANIAALM(Oxidation)QATK(2094.1011)QR	ANNWSKFTATAALGVIHR	ANNWSK(2353.2311)FTATAALGVIHR	aleitner_M1012_006_26Syeast	93.2767	9.6	0.2	0.15	3.3	11	36	-1.7	314	398	6.3	O42897	52	1	0	0	O74762	383	1	0	0	57346.7	SCHPO	Probable 26S proteasome regulatory subunit rpn3	107277.4	SCHPO	26S proteasome regulatory subunit rpn2
548.6799	5	0.44	MIDDQR	1946.0183-M(Oxidation)IDDQR	KFTGGVLMLIDRESDK	K(930.4117)FTGGVLMLIDRESDK	aleitner_M1012_006_26Syeast	36.8072	6.1	1.8	2.1	1.4	45	19	-0.1	119	66	4.7	O42897	1	1	0	0	O74762	911	1	0	0	57346.7	SCHPO	Probable 26S proteasome regulatory subunit rpn3	107277.4	SCHPO	26S proteasome regulatory subunit rpn2
1071.2024	3	-2.7	KRMPIDFK	K(2177.0198)RMPIDFK	QEYKDDINLDEASAMAVK	QEYK(1171.6424)DDINLDEASAMAVK	aleitner_M1012_006_26Syeast	68.6452	12.8	2.5	0.15	3.0	44	23	1.8	89	44	9.8	Q09720	170	1	0	0	Q09682	180	1	0	0	21967.5	SCHPO	Probable proteasome subunit beta type-4	27925.7	SCHPO	Probable proteasome subunit alpha type-3
820.9101	4	-2.1	VELAKQNLFVPTSDKEK	VELAK(1334.5660)QNLFVPTSDKEK	ASKGSNDDEMK	ASK(2083.1201)GSNDDEM(Oxidation)K	aleitner_M1012_006_26Syeast	57.2797	9.3	0.6	0.16	3.0	9.0	21	-1.7	185	269	6.3	P50524	34	1	0	0	O74762	836	1	0	0	30899.5	SCHPO	26S proteasome regulatory subunit rpn12	107277.4	SCHPO	26S proteasome regulatory subunit rpn2
1117.7847	4	-9.8	GNQKFSSTADYMNMSS	GNQK(2700.4296)FSSTADYMNMSS	TYEAALEVIKNMGTVVDLLIENK	TYEAALEVIK(1904.7921)NMGTVVDLLIENK	aleitner_M1012_006_26Syeast	73.4765	12.1	4.6	0.16	3.6	34	27	0.5	240	183	8.5	O42931	426	1	0	0	Q9P7S2	403	1	0	0	48965.5	SCHPO	26S protease regulatory subunit 7 homolog	47341.7	SCHPO	Probable 26S proteasome regulatory subunit rpn6
716.9026	4	-8.6	NKYAIQLPLPPK	NK(1482.7930)YAIQLPLPPK	EVLNKGVSKDEK	EVLNK(1518.8810)GVSKDEK	aleitner_M1012_006_26Syeast	96.6775	7.6	1.4	0.22	1.3	19	34	-1.7	157	200	6.3	O42931	150	1	0	0	Q9P7S2	32	1	0	0	48965.5	SCHPO	26S protease regulatory subunit 7 homolog	47341.7	SCHPO	Probable 26S proteasome regulatory subunit rpn6
972.0095	4	9.0	LKPLIEKGGDWERK	LK(2216.0381)PLIEKGGDWERK	QLEMLDLQEGFIKEDCK	Q(Gln->pyro-Glu)LEMLDLQEGFIK(1806.0040)EDC(Carbamidomethyl)K	aleitner_M1012_006_26Syeast	97.2937	10.5	2.3	0.17	3.0	17	23	-0.5	150	177	7.5	Q10335	176	1	0	0	O74894	31	1	0	0	46680.8	SCHPO	Probable 26S proteasome regulatory subunit rpn7	43553.4	SCHPO	26S protease regulatory subunit 6B homolog
972.0101	4	9.6	QLEMLDLQEGFIKEDCK	Q(Gln->pyro-Glu)LEMLDLQEGFIK(1806.0040)EDC(Carbamidomethyl)K	LKPLIEKGGDWERK	LK(2216.0381)PLIEKGGDWERK	aleitner_M1012_006_26Syeast	97.8585	8.7	2.9	0.22	0.8	63	84	0.1	104	146	7.9	O74894	31	1	0	0	Q10335	176	1	0	0	43553.4	SCHPO	26S protease regulatory subunit 6B homolog	46680.8	SCHPO	Probable 26S proteasome regulatory subunit rpn7
731.7802	5	-3.2	VVGSEFVQKYLGEGPRMVR	VVGSEFVQK(1487.7508)YLGEGPRM(Oxidation)VR	KNEEKLAEFDK	K(2304.1936)NEEKLAEFDK	aleitner_M1012_006_26Syeast	70.3437	6.7	0.5	1.1	0.4	90	72	-1.7	396	231	6.3	O74894	207	1	0	0	Q10335	87	1	0	0	43553.4	SCHPO	26S protease regulatory subunit 6B homolog	46680.8	SCHPO	Probable 26S proteasome regulatory subunit rpn7
1281.2739	3	7.2	GKYYPLKSMTEK	GK(2381.0342)YYPLKSM(Oxidation)TEK	MGQAQSGNFSNFGDGANGDNKK	1597.8062-MGQAQSGNFSNFGDGANGDNKK	aleitner_M1012_006_26Syeast	90.8168	11.8	1.8	0.18	3.6	21	17	2.1	51	55	8.2	P06732	172	1	0	0	P36612	1	1	0	0	43101.5	HUMAN	Creatine kinase M-type	50060.6	SCHPO	26S protease regulatory subunit 4 homolog
1113.5902	3	3.2	DKPKYEPPVPTRTGR	DKPK(1597.8062)YEPPVPTRTGR	GKYYPLKSMTEK	GK(1877.9999)YYPLKSM(Oxidation)TEK	aleitner_M1012_006_26Syeast	72.3013	11.4	0.0	1.5	4.7	63	30	-0.7	1274	393	6.7	P36612	30	1	0	0	P06732	172	1	0	0	50060.6	SCHPO	26S protease regulatory subunit 4 homolog	43101.5	HUMAN	Creatine kinase M-type
705.5692	5	-0.31	DKPKYEPPVPTRTGR	DKPK(1782.8788)YEPPVPTRTGR	MSTLDLNHLADLYDR	1877.9999-M(Met-loss)STLDLNHLADLYDR	aleitner_M1012_006_26Syeast	49.2530	9.6	3.0	0.18	5.5	2.7	4	0.3	82	56	8.3	P36612	30	1	0	0	P50524	1	1	0	0	50060.6	SCHPO	26S protease regulatory subunit 4 homolog	30899.5	SCHPO	26S proteasome regulatory subunit rpn12
892.8033	3	9.4	VLKTKDEGGPAGGLYI	VLKTK(1058.4855)DEGGPAGGLYI	KDWNACK	K(1754.9455)DWNAC(Carbamidomethyl)K	aleitner_M1012_006_26Syeast	70.0948	7.6	3.1	0.71	4.5	5.7	1	-4.9	3128	788	3.1	P36612	437	1	0	0	P50524	16	1	0	0	50060.6	SCHPO	26S protease regulatory subunit 4 homolog	30899.5	SCHPO	26S proteasome regulatory subunit rpn12
599.5409	4	-0.13	MFMTRSEYDR	1043.5651-MFM(Oxidation)TRSEYDR	NKPGVYTK	NK(1488.6377)PGVYTK	aleitner_M1012_006_26Syeast	25.0020	11.3	6.4	0.18	2.0	58	20	1.3	90	41	9.3	Q9UT97	1	1	0	0	P00761	210	1	0	0	27573.3	SCHPO	Probable proteasome subunit alpha type-5	24409.7	PIG	Trypsin
961.8551	5	-0.44	MNGASGAELKGVCTEAGMFALRER	MNGASGAELK(2234.0373)GVC(Carbamidomethyl)TEAGM(Oxidation)FALRER	MSSKDISSKSPSGNDALNDK	M(Oxidation)SSKDISSK(2708.2720)SPSGNDALNDK	aleitner_M1012_006_26Syeast	67.6692	11.1	4.5	0.18	2.0	69	42	1.1	123	77	9.1	P41836	357	1	0	0	P87048	9	1	0	0	45069.7	SCHPO	26S protease regulatory subunit 8 homolog	97999.6	SCHPO	26S proteasome regulatory subunit rpn1
801.7120	6	-2.7	MSSKDISSKSPSGNDALNDK	M(Oxidation)SSKDISSK(2708.2720)SPSGNDALNDK	MNGASGAELKGVCTEAGMFALRER	MNGASGAELK(2234.0373)GVC(Carbamidomethyl)TEAGM(Oxidation)FALRER	aleitner_M1012_006_26Syeast	67.6352	7.4	2.8	0.37	2.7	12	14	-3.3	1085	704	4.7	P87048	9	1	0	0	P41836	357	1	0	0	97999.6	SCHPO	26S proteasome regulatory subunit rpn1	45069.7	SCHPO	26S protease regulatory subunit 8 homolog
765.6553	4	-2.9	KIEFPPPSAEARAEILR	K(1135.5431)IEFPPPSAEARAEILR	MSSKDISSK	2061.1259-M(Oxidation)SSKDISSK	aleitner_M1012_006_26Syeast	94.4940	7.6	1.6	0.39	1.4	18	19	-1.8	124	191	6.2	P41836	311	1	0	0	P87048	1	1	0	0	45069.7	SCHPO	26S protease regulatory subunit 8 homolog	97999.6	SCHPO	26S proteasome regulatory subunit rpn1
821.9303	6	2.2	LDSKNVQLAKVTAEGGFHIYNDEEMADAVAR	LDSKNVQLAK(1518.8810)VTAEGGFHIYNDEEM(Oxidation)ADAVAR	NKYAIQLPLPPK	NK(3544.7144)YAIQLPLPPK	aleitner_M1012_006_26Syeast	62.9558	11.5	4.7	0.19	6.8	2.7	1	-3.3	851	569	4.7	Q9UT97	220	1	0	0	O42931	150	1	0	0	27573.3	SCHPO	Probable proteasome subunit alpha type-5	48965.5	SCHPO	26S protease regulatory subunit 7 homolog
1199.9135	3	-7.8	TKKACIIFFDEIDAIGGAR	TKK(1472.6428)AC(Carbamidomethyl)IIFFDEIDAIGGAR	MFMTRSEYDR	2262.1718-MFMTRSEYDR	aleitner_M1012_006_26Syeast	98.6308	7.5	1.7	1.2	5.8	3.5	2	-2.2	565	568	3.7	O42931	272	1	0	0	Q9UT97	1	1	0	0	48965.5	SCHPO	26S protease regulatory subunit 7 homolog	27573.3	SCHPO	Probable proteasome subunit alpha type-5
1123.9857	5	-6.6	MESLLAVQGQDFVLTASSSSAVRGITVLKPDDDK	2169.1351-M(Met-loss)ESLLAVQGQDFVLTASSSSAVRGITVLKPDDDK	GIDLKSIAEKMNGASGAELK	GIDLK(3583.8621)SIAEKMNGASGAELK	aleitner_M1012_006_26Syeast	87.7323	13.3	2.8	0.20	4.0	39	31	1.4	173	168	9.3	Q09720	1	1	0	0	P41836	342	1	0	0	21967.5	SCHPO	Probable proteasome subunit beta type-4	45069.7	SCHPO	26S protease regulatory subunit 8 homolog
1015.7408	4	3.1	MGQAQSGNFSNFGDGANGDNK	1944.0503-MGQAQSGNFSNFGDGANGDNK	TMLVKAVANSTAANFIR	TMLVK(2252.9393)AVANSTAANFIR	aleitner_M1012_006_26Syeast	84.6563	10.6	4.6	0.20	1.6	68	48	1.3	82	74	9.0	P36612	1	1	0	0	O74894	186	1	0	0	50060.6	SCHPO	26S protease regulatory subunit 4 homolog	43553.4	SCHPO	26S protease regulatory subunit 6B homolog
1066.8536	3	-3.8	KSGRSAPGVSTTSTIQ	K(1621.7294)SGRSAPGVSTTSTIQ	MNSTEEIDLYNR	1713.8897-MNSTEEIDLYNR	aleitner_M1012_006_26Syeast	83.6758	11.1	0.9	0.20	4.8	13	4	-1.8	956	281	6.3	Q10329	244	1	0	0	O74894	1	1	0	0	28277.2	SCHPO	Probable proteasome subunit alpha type-4	43553.4	SCHPO	26S protease regulatory subunit 6B homolog
782.0023	5	2.1	YKDAYVYSIVAIAR	YK(2274.0950)DAYVYSIVAIAR	NHASIDKMKSLSEQYTER	NHASIDKMK(1768.9400)SLSEQYTER	aleitner_M1012_006_26Syeast	78.1335	9.1	1.4	0.22	1.3	54	54	-0.2	155	124	7.8	Q9US13	113	1	0	0	P41878	248	1	0	0	43457.6	SCHPO	Probable 26S proteasome regulatory subunit rpn9	34572.3	SCHPO	26S proteasome regulatory subunit rpn11
867.7198	4	2.5	VLNKGDSGEMSLQK	VLNK(1946.0911)GDSGEM(Oxidation)SLQK	ATLTGMKIDVLFSKIR	ATLTGM(Oxidation)KIDVLFSK(1658.8185)IR	aleitner_M1012_006_26Syeast	98.9543	5.4	3.5	0.22	1.0	7.2	10	-2.5	115	133	4.4	P41836	390	1	0	0	Q10335	155	1	0	0	45069.7	SCHPO	26S protease regulatory subunit 8 homolog	46680.8	SCHPO	Probable 26S proteasome regulatory subunit rpn7
551.8815	5	8.8	MCSPSATLTHR	1478.7769-M(Oxidation)C(Carbamidomethyl)SPSATLTHR	KIEFPPPSAEAR	K(1413.6381)IEFPPPSAEAR	aleitner_M1012_006_26Syeast	36.6722	4.5	0.8	2.2	-1.7	128	88	-1.8	137	91	6.2	Q10335	1	1	0	0	P41836	311	1	0	0	46680.8	SCHPO	Probable 26S proteasome regulatory subunit rpn7	45069.7	SCHPO	26S protease regulatory subunit 8 homolog
689.1212	4	4.4	KIEFPSYR	K(1713.8938)IEFPSYR	EEFAEKAVSVIQAR	EEFAEK(1176.6179)AVSVIQAR	aleitner_M1012_006_26Syeast	64.4265	8.1	4.3	0.24	1.9	22	13	0.3	71	34	8.3	O74894	299	1	0	0	Q9UUB6	194	1	0	0	43553.4	SCHPO	26S protease regulatory subunit 6B homolog	34195.8	SCHPO	Ubiquitin carboxyl-terminal hydrolase 2
852.4343	5	8.9	HGQLKQSMTSLVQHVMTYLPGIDDLKTK	HGQLK(1089.4502)QSMTSLVQHVMTYLPGIDDLKTK	FPTDDDDK	3305.7152-FPTDDDDK	aleitner_M1012_006_26Syeast	63.4313	8.7	2.6	0.24	5.6	2.1	2	-2.8	744	456	5.2	Q9UTM3	86	1	0	0	P00761	1	1	0	0	51618.9	SCHPO	26S proteasome regulatory subunit rpn5	24409.7	PIG	Trypsin
737.6104	4	-1.1	MPFGNTHNK	1885.9397-M(Oxidation)PFGNTHNK	DYGKFLSAMHDLPVR	DYGK(1198.5441)FLSAMHDLPVR	aleitner_M1012_006_26Syeast	61.0607	9.3	0.5	0.24	1.4	30	59	-0.1	76	98	7.9	P06732	1	1	0	0	O94444	71	1	0	0	43101.5	HUMAN	Creatine kinase M-type	27140.1	SCHPO	26S proteasome regulatory subunit rpn10
633.7181	5	8.6	QEVAAQKSSEETEDK	QEVAAQK(1485.7576)SSEETEDK	HKTDLNHENLK	HK(1815.8374)TDLNHENLK	aleitner_M1012_006_26Syeast	34.1765	6.2	1.2	3.9	1.0	102	61	-2.2	758	384	5.2	O94444	231	1	0	0	P06732	107	1	0	0	27140.1	SCHPO	26S proteasome regulatory subunit rpn10	43101.5	HUMAN	Creatine kinase M-type
708.1175	4	8.5	EYLEKNWKEGLSR	EYLEK(1177.5801)NWKEGLSR	VMKSEFQR	VM(Oxidation)K(1788.9046)SEFQR	aleitner_M1012_006_26Syeast	90.8630	8.7	4.0	0.25	4.0	4.9	3	-2.2	255	237	5.8	Q10329	176	1	0	0	O14126	54	1	0	0	28277.2	SCHPO	Probable proteasome subunit alpha type-4	48836.2	SCHPO	26S protease regulatory subunit 6A
965.9775	4	-6.9	MSSKDISSKSPSGNDALNDK	1910.9738-M(Met-loss)SSKDISSKSPSGNDALNDK	MSTLDLNHLADLYDRK	2087.0019-M(Met-loss)STLDLNHLADLYDRK	aleitner_M1012_006_26Syeast	72.9202	11.5	3.8	0.25	7.7	2.4	3	-4.2	2606	1087	3.8	P87048	1	1	0	0	P50524	1	1	0	0	97999.6	SCHPO	26S proteasome regulatory subunit rpn1	30899.5	SCHPO	26S proteasome regulatory subunit rpn12
703.7448	5	-7.3	IHSRKMAIDDDINWEELAR	IHSRK(1186.5805)M(Oxidation)AIDDDINWEELAR	KDWNACKK	K(2465.2009)DWNAC(Carbamidomethyl)KK	aleitner_M1012_006_26Syeast	45.2767	9.8	4.8	0.25	2.0	44	21	-0.2	187	128	7.8	O14126	371	1	0	0	P50524	16	1	0	0	48836.2	SCHPO	26S protease regulatory subunit 6A	30899.5	SCHPO	26S proteasome regulatory subunit rpn12
727.3829	5	6.2	MSTLDLNHLADLYDR	1987.0448-M(Met-loss)STLDLNHLADLYDR	LLENDIKVMKSEFQR	LLENDIK(1782.8788)VMKSEFQR	aleitner_M1012_006_26Syeast	70.8315	6.1	0.5	1.2	1.4	35	30	-2.7	626	311	4.7	P50524	1	1	0	0	O14126	51	1	0	0	30899.5	SCHPO	26S proteasome regulatory subunit rpn12	48836.2	SCHPO	26S protease regulatory subunit 6A
886.7178	4	8.3	WDLSKQEALYLAQRSIVAATHR	WDLSK(987.4518)QEALYLAQRSIVAATHR	MMGINER	2693.4289-MMGINER	aleitner_M1012_006_26Syeast	68.7940	10.4	3.2	0.26	3.6	14	8	-1.2	246	139	6.8	P30655	210	1	0	0	Q09841	1	1	0	0	29987.0	SCHPO	Probable proteasome subunit beta type-5	29337.7	SCHPO	Probable proteasome subunit beta type-2
948.7370	4	-6.9	MNSIVSKYTQSTNNDDPKK	MNSIVSK(1621.9079)YTQSTNNDDPKK	NLLLQEKGFPTPK	NLLLQEK(2307.1053)GFPTPK	aleitner_M1012_006_26Syeast	45.8093	7.7	2.0	2.3	1.4	104	56	-1.7	681	309	6.3	P30655	7	1	0	0	Q09841	24	1	0	0	29987.0	SCHPO	Probable proteasome subunit beta type-5	29337.7	SCHPO	Probable proteasome subunit beta type-2
913.4768	4	2.7	LGSSEVEQVQLVVDGVKLMVEMEK	LGSSEVEQVQLVVDGVK(988.5077)LM(Oxidation)VEMEK	MSSKDISSK	2799.4286-M(Met-loss)SSKDISSK	aleitner_M1012_006_26Syeast	47.3463	10.5	2.3	0.27	4.8	8.9	6	1.4	72	51	7.8	P06732	358	1	0	0	P87048	1	1	0	0	43101.5	HUMAN	Creatine kinase M-type	97999.6	SCHPO	26S proteasome regulatory subunit rpn1
919.7552	4	-9.3	KIEFPSYRDR	K(2365.3482)IEFPSYRDR	KLIRIDDHIGIAIAGLAPDAR	K(1447.7460)LIRIDDHIGIAIAGLAPDAR	aleitner_M1012_006_26Syeast	94.5470	8.6	3.1	0.27	0.8	38	45	-0.2	73	83	7.8	O74894	299	1	0	0	O14250	62	1	0	0	43553.4	SCHPO	26S protease regulatory subunit 6B homolog	30111.1	SCHPO	Probable proteasome subunit alpha type-6
1112.2662	4	-9.3	MFRNQYDGDATTWSPQGR	2447.1791-M(Met-loss)FRNQYDGDATTWSPQGR	MNSTEEIDLYNRWKALER	Acetyl-MNSTEEIDLYNRWK(2135.9661)ALER	aleitner_M1012_006_26Syeast	81.7963	6.0	0.0	7.2	0.8	191	97	-2.4	1439	773	5.2	O14250	1	1	0	0	O74894	14	1	0	0	30111.1	SCHPO	Probable proteasome subunit alpha type-6	43553.4	SCHPO	26S protease regulatory subunit 6B homolog
905.8186	3	-6.8	KPTSELAIGASLEK	K(1271.6544)PTSELAIGASLEK	MKDAVKEAAR	M(Oxidation)K(1580.8661)DAVKEAAR	aleitner_M1012_006_26Syeast	59.3255	7.3	2.8	0.28	4.1	2.4	2	-3.7	444	360	3.2	O94579	50	1	0	0	O59770	186	1	0	0	26404.3	SCHPO	Probable proteasome subunit alpha type-2	28031.7	SCHPO	Probable proteasome subunit alpha type-7
792.5552	6	-7.4	AMEQQDIKPTVQNGEVSANAEQK	AM(Oxidation)EQQDIK(2219.1256)PTVQNGEVSANAEQK	LMSKVAEKAQINTQEYGR	LM(Oxidation)SKVAEK(2668.2650)AQINTQEYGR	aleitner_M1012_006_26Syeast	92.7158	7.9	0.9	0.28	4.1	4.2	11	-3.6	1021	1127	3.8	O74440	308	1	0	0	O14250	115	1	0	0	35595.6	SCHPO	26S proteasome regulatory subunit rpn8	30111.1	SCHPO	Probable proteasome subunit alpha type-6
653.3580	4	-4.7	LAHLSKHPKFEEILTR	LAHLSKHPK(691.3363)FEEILTR	MFMTR	2056.1469-M(Met-loss)FMTR	aleitner_M1012_006_26Syeast	59.9223	8.7	2.5	0.29	6.2	1.4	1	-1.7	194	213	5.7	P06732	307	1	0	0	Q9UT97	1	1	0	0	43101.5	HUMAN	Creatine kinase M-type	27573.3	SCHPO	Probable proteasome subunit alpha type-5
926.2241	4	-6.2	QVMEEKLDSKNVQLAK	QVM(Oxidation)EEK(1825.9132)LDSKNVQLAK	LEKGQSIDDMIPAQK	LEK(2013.0452)GQSIDDM(Oxidation)IPAQK	aleitner_M1012_006_26Syeast	93.2273	7.5	3.1	1.4	4.4	8.2	2	-3.3	616	738	3.1	Q9UT97	210	1	0	0	P06732	369	1	0	0	27573.3	SCHPO	Probable proteasome subunit alpha type-5	43101.5	HUMAN	Creatine kinase M-type
655.6818	6	-9.2	KNEEKLAEFDK	KNEEK(2578.4007)LAEFDK	LHQVEYALEAIKQGSATVGLVSK	LHQVEYALEAIK(1487.7508)QGSATVGLVSK	aleitner_M1012_006_26Syeast	53.9170	7.7	4.2	0.29	-0.1	38	46	-0.2	40	54	7.8	Q10335	91	1	0	0	O14250	30	1	0	0	46680.8	SCHPO	Probable 26S proteasome regulatory subunit rpn7	30111.1	SCHPO	Probable proteasome subunit alpha type-6
770.4255	4	-2.1	TVLQDVEANIAALMQATKQR	TVLQDVEANIAALMQATK(878.5113)QR	QIKEIK	Q(Gln->pyro-Glu)IK(2337.2362)EIK	aleitner_M1012_006_26Syeast	95.3937	9.3	0.0	0.29	9.3	0.29	1	-3.8	1165	829	4.2	O42897	52	1	0	0	P41836	155	1	0	0	57346.7	SCHPO	Probable 26S proteasome regulatory subunit rpn3	45069.7	SCHPO	26S protease regulatory subunit 8 homolog
1496.3702	3	-7.2	LNYKPEEEYPDLSKHNNHMAK	LNYK(1913.9193)PEEEYPDLSKHNNHM(Oxidation)AK	MSTLDLNHLADLYDR	2710.2697-MSTLDLNHLADLYDR	aleitner_M1012_006_26Syeast	74.6920	10.3	2.0	0.31	7.1	2.9	2	0.9	227	115	5.3	P06732	15	1	0	0	P50524	1	1	0	0	43101.5	HUMAN	Creatine kinase M-type	30899.5	SCHPO	26S proteasome regulatory subunit rpn12
863.5023	3	9.7	GGVHVKLAHLSK	GGVHVK(1342.7245)LAHLSK	WKTLSKESAR	WK(1382.8034)TLSKESAR	aleitner_M1012_006_26Syeast	41.2443	7.7	6.2	0.31	-0.1	56	26	-0.2	59	36	7.8	P06732	298	1	0	0	Q9USQ9	197	1	0	0	43101.5	HUMAN	Creatine kinase M-type	29220.2	SCHPO	Probable proteasome subunit beta type-7
603.9277	5	9.1	LEKGQSIDDMIPAQK	LEK(1342.7245)GQSIDDMIPAQK	WKTLSKESAR	WK(1809.9183)TLSKESAR	aleitner_M1012_006_26Syeast	55.4452	7.0	2.8	0.48	3.9	3.9	2	-2.5	292	334	5.2	P06732	369	1	0	0	Q9USQ9	197	1	0	0	43101.5	HUMAN	Creatine kinase M-type	29220.2	SCHPO	Probable proteasome subunit beta type-7
613.8176	6	6.6	LQKYQATVMRGAFK	LQK(2020.9558)YQATVM(Oxidation)RGAFK	TLSKESARATIDECMR	TLSK(1793.9498)ESARATIDEC(Carbamidomethyl)M(Oxidation)R	aleitner_M1012_006_26Syeast	85.1900	12.2	2.5	0.31	6.3	11	9	-1.8	1556	612	5.9	Q10335	397	1	0	0	Q9USQ9	201	1	0	0	46680.8	SCHPO	Probable 26S proteasome regulatory subunit rpn7	29220.2	SCHPO	Probable proteasome subunit beta type-7
1091.5490	4	7.9	INDTVGIKESDTGLAPISFWDVAADRQR	INDTVGIK(1288.5857)ESDTGLAPISFWDVAADRQR	KNTEDIEMTA	K(3211.6150)NTEDIEMTA	aleitner_M1012_006_26Syeast	70.7807	13.0	1.8	0.33	4.6	36	27	1.5	208	109	9.5	O42931	68	1	0	0	P87048	882	1	0	0	48965.5	SCHPO	26S protease regulatory subunit 7 homolog	97999.6	SCHPO	26S proteasome regulatory subunit rpn1
943.9739	4	-9.0	IAQGLLYLGKGTMTLNPYHTER	IAQGLLYLGK(1296.6060)GTMTLNPYHTER	MPPKEDWEK	2613.3625-MPPKEDWEK	aleitner_M1012_006_26Syeast	76.5352	9.8	1.6	0.39	5.8	5.1	6	-0.8	367	198	4.0	P87048	754	1	0	0	O42931	1	1	0	0	97999.6	SCHPO	26S proteasome regulatory subunit rpn1	48965.5	SCHPO	26S protease regulatory subunit 7 homolog
501.8805	5	-7.9	KAIPLALGLLSASNPQMR	K(625.3145)AIPLALGLLSASNPQMR	MPPK	2017.1394-M(Oxidation)PPK	aleitner_M1012_006_26Syeast	59.9460	8.8	0.0	1.7	8.8	1.7	1	-3.8	2848	931	4.2	P87048	669	1	0	0	O42931	1	1	0	0	97999.6	SCHPO	26S proteasome regulatory subunit rpn1	48965.5	SCHPO	26S protease regulatory subunit 7 homolog
1477.3662	3	-2.9	YQKPVDTEEENDKNPPPLDEGDIELLK	YQK(1304.5806)PVDTEEENDKNPPPLDEGDIELLK	KNTEDIEMTA	K(3262.5769)NTEDIEM(Oxidation)TA	aleitner_M1012_006_26Syeast	99.9585	8.1	0.0	3.4	1.2	176	192	-0.3	416	403	6.9	O42931	12	1	0	0	P87048	882	1	0	0	48965.5	SCHPO	26S protease regulatory subunit 7 homolog	97999.6	SCHPO	26S proteasome regulatory subunit rpn1
957.2084	4	3.0	CTKIIENEQSAEK	C(Carbamidomethyl)TK(2276.0478)IIENEQSAEK	MSSKDISSKSPSGNDALNDK	M(Acetyl+Oxidation)SSKDISSK(1686.8135)SPSGNDALNDK	aleitner_M1012_006_26Syeast	95.6005	4.6	0.9	4.3	1.4	29	21	-3.2	457	469	3.2	O42931	102	1	0	0	P87048	9	1	0	0	48965.5	SCHPO	26S protease regulatory subunit 7 homolog	97999.6	SCHPO	26S proteasome regulatory subunit rpn1
734.3947	5	7.9	FLSKTLDSNSLTHEK	FLSK(1948.0241)TLDSNSLTHEK	HNNHMAKVLTLELYK	HNNHMAK(1856.9520)VLTLELYK	aleitner_M1012_006_26Syeast	99.0813	6.2	1.6	0.33	3.0	3.1	11	-4.8	732	722	3.2	Q09682	198	1	0	0	P06732	32	1	0	0	27925.7	SCHPO	Probable proteasome subunit alpha type-3	43101.5	HUMAN	Creatine kinase M-type
900.2153	4	2.8	FLSKTLDSNSLTHEK	FLSK(1877.9379)TLDSNSLTHEK	VISMEKGGNMKEVFR	VISMEK(1856.9520)GGNM(Oxidation)KEVFR	aleitner_M1012_006_26Syeast	95.8988	9.2	0.8	0.41	1.4	48	82	0.4	89	142	7.8	Q09682	198	1	0	0	P06732	242	1	0	0	27925.7	SCHPO	Probable proteasome subunit alpha type-3	43101.5	HUMAN	Creatine kinase M-type
1056.3303	5	-8.6	GIWHNDNKSFLVWVNEEDHLRVISMEK	GIWHNDNK(1966.0411)SFLVWVNEEDHLRVISM(Oxidation)EK	ALQDYKPELASDPIIR	ALQDYK(3448.6874)PELASDPIIR	aleitner_M1012_006_26Syeast	74.0157	12.0	6.2	0.33	4.1	38	17	0.5	335	194	7.9	P06732	223	1	0	0	Q9P7S2	308	1	0	0	43101.5	HUMAN	Creatine kinase M-type	47341.7	SCHPO	Probable 26S proteasome regulatory subunit rpn6
1264.6305	3	5.4	MATTVKDTMNVDINAIK	1926.9058-MATTVKDTMNVDINAIK	QEVAAQKSSEETEDKK	Q(Gln->pyro-Glu)EVAAQK(2002.0115)SSEETEDKK	aleitner_M1012_006_26Syeast	99.2295	10.3	3.8	0.35	2.2	57	45	0.7	146	166	8.1	O43063	1	1	0	0	O94444	231	1	0	0	24564.3	SCHPO	Probable proteasome subunit beta type-1	27140.1	SCHPO	26S proteasome regulatory subunit rpn10
789.3918	4	1.7	MNSIVSKYTQSTNNDDPKK	M(Met-loss+Acetyl)NSIVSK(1073.5254)YTQSTNNDDPKK	MSQARGFDR	2218.0754-M(Met-loss)SQARGFDR	aleitner_M1012_006_26Syeast	64.5867	10.8	2.6	0.35	6.1	5.9	9	-3.3	1720	522	4.7	P30655	7	1	0	0	O94517	1	1	0	0	29987.0	SCHPO	Probable proteasome subunit beta type-5	26539.6	SCHPO	Probable proteasome subunit alpha type-1
1053.1641	3	-2.4	MNSIVSKYTQSTNNDDPK	Acetyl-MNSIVSK(1073.5254)YTQSTNNDDPK	MSQARGFDR	2221.0209-M(Met-loss)SQARGFDR	aleitner_M1012_006_26Syeast	75.5642	9.2	3.1	0.83	2.9	41	13	-1.7	715	207	6.3	P30655	7	1	0	0	O94517	1	1	0	0	29987.0	SCHPO	Probable proteasome subunit beta type-5	26539.6	SCHPO	Probable proteasome subunit alpha type-1
998.0194	4	-8.8	LIDASTVKHVFPITKGIGCVMTGSIADAR	LIDASTVK(915.4736)HVFPITKGIGC(Carbamidomethyl)VM(Oxidation)TGSIADAR	MNSIVSK	3210.6781-MNSIVSK	aleitner_M1012_006_26Syeast	80.8495	7.3	0.3	1.8	4.5	13	6	-2.4	1634	578	4.8	O94517	65	1	0	0	P30655	1	1	0	0	26539.6	SCHPO	Probable proteasome subunit alpha type-1	29987.0	SCHPO	Probable proteasome subunit beta type-5
880.4620	3	-3.1	HCLIKMNHGTTTLAFR	HC(Carbamidomethyl)LIK(723.4167)M(Oxidation)NHGTTTLAFR	KVPDK	K(2053.0237)VPDK	aleitner_M1012_006_26Syeast	83.0888	5.0	0.0	5.3	4.6	7.0	2	-4.5	3006	662	3.6	P30655	57	1	0	0	O94517	53	1	0	0	29987.0	SCHPO	Probable proteasome subunit beta type-5	26539.6	SCHPO	Probable proteasome subunit alpha type-1
777.2075	5	2.3	LKVELAKQNLFVPTSDK	LK(1951.8986)VELAKQNLFVPTSDK	MNSTEEIDLYNRWK	2067.1616-M(Oxidation)NSTEEIDLYNRWK	aleitner_M1012_006_26Syeast	56.4778	7.8	1.3	0.35	4.8	2.4	8	-1.7	164	248	3.0	P50524	29	1	0	0	O74894	1	1	0	0	30899.5	SCHPO	26S proteasome regulatory subunit rpn12	43553.4	SCHPO	26S protease regulatory subunit 6B homolog
839.1716	4	-5.6	MSTLDLNHLADLYDR	1560.8300-M(Oxidation)STLDLNHLADLYDR	LDRKIEFPSYR	LDRK(1929.9142)IEFPSYR	aleitner_M1012_006_26Syeast	34.1230	11.6	5.1	0.60	3.5	55	16	0.4	311	141	8.1	P50524	1	1	0	0	O74894	299	1	0	0	30899.5	SCHPO	26S proteasome regulatory subunit rpn12	43553.4	SCHPO	26S protease regulatory subunit 6B homolog
946.1801	3	-4.7	KVAQTTYKK	KVAQTTYK(1769.9134)K	VMKSEFQRLTHEK	VMK(1203.6863)SEFQRLTHEK	aleitner_M1012_006_26Syeast	54.6633	9.8	1.1	0.36	3.2	19	49	2.4	31	80	6.6	O94579	98	1	0	0	O14126	54	1	0	0	26404.3	SCHPO	Probable proteasome subunit alpha type-2	48836.2	SCHPO	26S protease regulatory subunit 6A
806.8212	5	-7.2	EKSPAIIFIDELDAIGTKR	EK(1913.9411)SPAIIFIDELDAIGTKR	MTDKYAFSLTTFSPNGK	2253.2256-M(Met-loss)TDKYAFSLTTFSPNGK	aleitner_M1012_006_26Syeast	88.0888	9.1	2.4	0.61	4.4	12	11	-3.3	1605	751	4.7	O14126	277	1	0	0	O94579	1	1	0	0	48836.2	SCHPO	26S protease regulatory subunit 6A	26404.3	SCHPO	Probable proteasome subunit alpha type-2
887.1960	4	3.2	KLEFPLPNEEAR	K(2102.9871)LEFPLPNEEAR	MTDKYAFSLTTFSPNGK	M(Acetyl+Oxidation)TDK(1579.8246)YAFSLTTFSPNGK	aleitner_M1012_006_26Syeast	76.7705	9.2	1.5	1.5	4.5	22	8	-3.0	1656	642	4.7	O14126	350	1	0	0	O94579	4	1	0	0	48836.2	SCHPO	26S protease regulatory subunit 6A	26404.3	SCHPO	Probable proteasome subunit alpha type-2
1234.6223	3	-2.9	KIYNEYPPTK	K(2449.2060)IYNEYPPTK	IHSRKMAIDDDINWEELAR	IHSRK(1389.7180)MAIDDDINWEELAR	aleitner_M1012_006_26Syeast	73.4913	8.4	1.9	1.9	2.8	78	22	1.0	256	88	5.6	O94579	99	1	0	0	O14126	371	1	0	0	26404.3	SCHPO	Probable proteasome subunit alpha type-2	48836.2	SCHPO	26S protease regulatory subunit 6A
912.6989	4	4.1	IQFCLALHNDSIKSMRYPMDAHK	IQFC(Carbamidomethyl)LALHNDSIK(856.4113)SMRYPM(Oxidation)DAHK	MMGINER	2928.4085-M(Met-loss)MGINER	aleitner_M1012_006_26Syeast	86.9153	9.4	1.0	0.37	8.4	0.70	1	-2.8	957	491	5.2	O42897	455	1	0	0	Q09841	1	1	0	0	57346.7	SCHPO	Probable 26S proteasome regulatory subunit rpn3	29337.7	SCHPO	Probable proteasome subunit beta type-2
1049.5319	4	7.3	MTDKYAFSLTTFSPNGK	2271.1594-M(Oxidation)TDKYAFSLTTFSPNGK	MSSKSSLELANNAVKSNDIEK	M(Met-loss)SSKSSLELANNAVK(2060.9765)SNDIEK	aleitner_M1012_006_26Syeast	95.9202	8.9	2.6	0.39	2.9	22	24	-2.0	586	589	6.0	O94579	1	1	0	0	Q9P7S2	15	1	0	0	26404.3	SCHPO	Probable proteasome subunit alpha type-2	47341.7	SCHPO	Probable 26S proteasome regulatory subunit rpn6
772.8203	5	4.0	LAQLLRQLASYYHKESNALFMVR	LAQLLRQLASYYHK(1108.5805)ESNALFMVR	LKYYEQK	LK(2888.5371)YYEQK	aleitner_M1012_006_26Syeast	64.1490	7.2	3.0	0.39	4.1	4.0	2	-2.8	718	404	5.2	P87048	735	1	0	0	Q9UTM3	213	1	0	0	97999.6	SCHPO	26S proteasome regulatory subunit rpn1	51618.9	SCHPO	26S proteasome regulatory subunit rpn5
1045.8514	3	-1.7	MNSTEEIDLYNR	1650.8763-MNSTEEIDLYNR	IHAKSMAIDKDIR	IHAK(1621.7294)SM(Oxidation)AIDKDIR	aleitner_M1012_006_26Syeast	68.7988	13.6	4.9	0.39	4.0	45	29	2.4	100	55	9.6	O74894	1	1	0	0	O42931	364	1	0	0	43553.4	SCHPO	26S protease regulatory subunit 6B homolog	48965.5	SCHPO	26S protease regulatory subunit 7 homolog
1109.2998	4	9.2	GYGLSMGTMLAGTGKGGTALYYIDSDGTRLK	GYGLSMGTM(Oxidation)LAGTGK(1263.5871)GGTALYYIDSDGTRLK	YDKTEDDIK	YDK(3307.6105)TEDDIK	aleitner_M1012_006_26Syeast	78.7460	9.2	2.0	0.40	4.5	8.7	6	-3.3	1460	801	4.7	P30655	167	1	0	0	O74445	41	1	0	0	29987.0	SCHPO	Probable proteasome subunit beta type-5	43608.7	SCHPO	Probable 26S protease subunit rpt4
756.0656	6	-4.0	MNSIVSKYTQSTNNDDPKK	2345.3359-M(Oxidation)NSIVSKYTQSTNNDDPKK	ELREVIELPLKNPELFLR	ELREVIELPLK(2323.1002)NPELFLR	aleitner_M1012_006_26Syeast	82.6568	8.2	2.5	0.99	2.9	27	12	-2.7	921	455	5.3	P30655	1	1	0	0	O74445	153	1	0	0	29987.0	SCHPO	Probable proteasome subunit beta type-5	43608.7	SCHPO	Probable 26S protease subunit rpt4
923.9580	4	-5.1	YQKPVDTEEENDK	YQK(2098.1059)PVDTEEENDK	TLPPELKGEALGNSEHIR	TLPPELK(1731.7839)GEALGNSEHIR	aleitner_M1012_006_26Syeast	43.8132	9.3	2.6	0.40	1.4	85	77	-0.1	234	149	7.9	O42931	12	1	0	0	Q9UUB6	120	1	0	0	48965.5	SCHPO	26S protease regulatory subunit 7 homolog	34195.8	SCHPO	Ubiquitin carboxyl-terminal hydrolase 2
770.0519	6	6.1	MPPKEDWEKYQKPVDTEEENDK	M(Oxidation)PPKEDWEKYQK(1864.0016)PVDTEEENDK	KTELEEIMLLNLHK	K(2888.3062)TELEEIM(Oxidation)LLNLHK	aleitner_M1012_006_26Syeast	61.8215	7.6	0.9	0.40	2.6	14	20	-2.7	614	608	5.0	O42931	12	1	0	0	P41878	208	1	0	0	48965.5	SCHPO	26S protease regulatory subunit 7 homolog	34572.3	SCHPO	26S proteasome regulatory subunit rpn11
665.3575	4	0.86	STMLEKIKENQEK	STM(Oxidation)LEKIK(1064.5906)ENQEK	YKVNLYK	YK(1730.8761)VNLYK	aleitner_M1012_006_26Syeast	69.8665	11.1	4.5	0.43	6.4	8.7	4	-0.4	671	223	6.8	O14126	72	1	0	0	Q9Y7T8	70	1	0	0	48836.2	SCHPO	26S protease regulatory subunit 6A	22661.1	SCHPO	Probable proteasome subunit beta type-3
1078.7758	4	4.7	ILSNITYSYKGYGLSMGTMLAGTGK	ILSNITYSYK(1669.7406)GYGLSMGTM(Oxidation)LAGTGK	NKADYYTNICDR	NK(2779.3812)ADYYTNIC(Carbamidomethyl)DR	aleitner_M1012_006_26Syeast	93.8373	9.3	3.1	0.44	3.0	21	33	-0.1	146	194	6.3	P30655	152	1	0	0	Q10335	118	1	0	0	29987.0	SCHPO	Probable proteasome subunit beta type-5	46680.8	SCHPO	Probable 26S proteasome regulatory subunit rpn7
614.3297	4	4.6	HCLIKMNHGTTTLAFR	HC(Carbamidomethyl)LIK(554.3176)MNHGTTTLAFR	KNR	K(2037.0288)NR	aleitner_M1012_006_26Syeast	48.6657	4.2	0.0	5.8	4.2	5.8	1	-5.9	5800	1019	2.1	P30655	57	1	0	0	Q10335	188	1	0	0	29987.0	SCHPO	Probable proteasome subunit beta type-5	46680.8	SCHPO	Probable 26S proteasome regulatory subunit rpn7
1134.2695	3	-7.5	MMGINERK	2422.3334-MMGINERK	FVKLGIDPPKGIMLYGPPGTGK	FVK(1115.5467)LGIDPPKGIMLYGPPGTGK	aleitner_M1012_006_26Syeast	78.5212	11.9	3.1	0.46	6.5	12	5	-0.5	894	233	5.4	Q09841	1	1	0	0	O42931	207	1	0	0	29337.7	SCHPO	Probable proteasome subunit beta type-2	48965.5	SCHPO	26S protease regulatory subunit 7 homolog
1185.2721	3	-5.3	KQLATSLRSR	K(2394.1301)QLATSLRSR	MEQKPEVDYSEKFAELQK	M(Acetyl+Oxidation)EQKPEVDYSEK(1296.7514)FAELQK	aleitner_M1012_006_26Syeast	97.1465	9.6	1.8	0.46	5.5	5.7	2	-3.9	1831	1090	4.1	Q09720	86	1	0	0	Q9UTM3	12	1	0	0	21967.5	SCHPO	Probable proteasome subunit beta type-4	51618.9	SCHPO	26S proteasome regulatory subunit rpn5
1080.2117	3	-2.9	KHLDAEVQK	K(2171.0456)HLDAEVQK	TSASIDFDSNFLNSMIKK	TSASIDFDSNFLNSM(Oxidation)IK(1204.6452)K	aleitner_M1012_006_26Syeast	81.7318	10.1	3.4	0.46	6.7	3.6	1	-1.4	499	187	3.4	P41878	281	1	0	0	Q10335	86	1	0	0	34572.3	SCHPO	26S proteasome regulatory subunit rpn11	46680.8	SCHPO	Probable 26S proteasome regulatory subunit rpn7
998.0133	4	3.4	KIIEEEGFTNR	K(2653.3275)IIEEEGFTNR	NPPPLDEGDIELLKSYATGPYAR	NPPPLDEGDIELLK(1472.7511)SYATGPYAR	aleitner_M1012_006_26Syeast	79.6352	10.1	3.6	0.47	2.2	114	56	0.1	490	215	7.9	P30655	19	1	0	0	O42931	36	1	0	0	29987.0	SCHPO	Probable proteasome subunit beta type-5	48965.5	SCHPO	26S protease regulatory subunit 7 homolog
880.6758	4	-0.63	MPPKEDWEKYQKPVDTEEENDK	784.4331-MPPKEDWEKYQKPVDTEEENDK	MNSIVSK	2872.3113-M(Met-loss)NSIVSK	aleitner_M1012_006_26Syeast	94.8630	5.7	0.3	1.3	3.1	8.4	9	-2.8	618	580	5.2	O42931	1	1	0	0	P30655	1	1	0	0	48965.5	SCHPO	26S protease regulatory subunit 7 homolog	29987.0	SCHPO	Probable proteasome subunit beta type-5
683.8673	4	6.6e-4	SMAIDKDIRWELIAR	SMAIDK(915.4736)DIRWELIAR	MNSIVSK	1954.0346-MNSIVSK	aleitner_M1012_006_26Syeast	87.8908	3.5	0.8	7.9	2.5	15	2	-4.3	1378	487	3.1	O42931	370	1	0	0	P30655	1	1	0	0	48965.5	SCHPO	26S protease regulatory subunit 7 homolog	29987.0	SCHPO	Probable proteasome subunit beta type-5
773.0164	5	8.8	HCLIKMNHGTTTLAFR	HC(Carbamidomethyl)LIK(1961.0510)MNHGTTTLAFR	INVKFFEKEDVQSLK	INVKFFEK(2037.0288)EDVQSLK	aleitner_M1012_006_26Syeast	51.6315	8.8	1.4	0.49	2.9	20	16	-2.1	486	362	5.9	P30655	57	1	0	0	Q9UTM3	204	1	0	0	29987.0	SCHPO	Probable proteasome subunit beta type-5	51618.9	SCHPO	26S proteasome regulatory subunit rpn5
892.1375	3	-2.3	KLEKGQSIDDMIPAQK	KLEK(873.4518)GQSIDDMIPAQK	MTEVLK	1938.0132-M(Oxidation)TEVLK	aleitner_M1012_006_26Syeast	69.5232	8.7	0.0	0.50	8.7	0.50	2	-3.8	1642	529	4.2	P06732	369	1	0	0	P41836	1	1	0	0	43101.5	HUMAN	Creatine kinase M-type	45069.7	SCHPO	26S protease regulatory subunit 8 homolog
499.0783	5	0.88	MPFGNTHNK	1445.8718-MPFGNTHNK	EIKPNIRVALR	EIK(1182.5492)PNIRVALR	aleitner_M1012_006_26Syeast	50.5203	9.5	0.9	4.9	1.7	561	137	-0.2	1782	361	7.8	P06732	1	1	0	0	P41836	105	1	0	0	43101.5	HUMAN	Creatine kinase M-type	45069.7	SCHPO	26S protease regulatory subunit 8 homolog
909.7192	4	-3.6	MNSTEEIDLYNRWKALER	1367.7602-MNSTEEIDLYNRWKALER	YKVNLYKFR	YK(2405.1685)VNLYKFR	aleitner_M1012_006_26Syeast	52.2328	10.7	1.5	0.51	2.9	75	35	-0.2	539	238	7.8	O74894	1	1	0	0	Q9Y7T8	70	1	0	0	43553.4	SCHPO	26S protease regulatory subunit 6B homolog	22661.1	SCHPO	Probable proteasome subunit beta type-3
855.2183	4	-1.3	LNSLPLLQQLVKCFIVNELMR	LNSLPLLQQLVK(873.4518)C(Carbamidomethyl)FIVNELM(Oxidation)R	MTEVLK	2681.4649-M(Oxidation)TEVLK	aleitner_M1012_006_26Syeast	90.0895	8.4	1.6	0.52	6.8	1.6	1	-4.3	3459	1005	3.7	Q9UTM3	295	1	0	0	P41836	1	1	0	0	51618.9	SCHPO	26S proteasome regulatory subunit rpn5	45069.7	SCHPO	26S protease regulatory subunit 8 homolog
899.4636	4	8.4	CYAKNEWRHVLGIAIEAHR	C(Carbamidomethyl)YAK(1271.6146)NEWRHVLGIAIEAHR	KATDDDRWK	K(2460.2485)ATDDDRWK	aleitner_M1012_006_26Syeast	83.2985	11.8	4.4	0.54	2.0	107	36	1.8	120	49	9.8	O74762	152	1	0	0	Q9USQ9	189	1	0	0	107277.4	SCHPO	26S proteasome regulatory subunit rpn2	29220.2	SCHPO	Probable proteasome subunit beta type-7
1141.5818	4	-3.4	MATTVKDTMNVDINAIK	M(Acetyl+Oxidation)ATTVK(2640.3647)DTMNVDINAIK	FAELQKSLNNLNTIDIDANLEK	FAELQK(2060.0170)SLNNLNTIDIDANLEK	aleitner_M1012_006_26Syeast	94.5980	7.4	2.0	0.54	1.1	52	95	-1.7	392	510	6.3	O43063	6	1	0	0	Q9UTM3	18	1	0	0	24564.3	SCHPO	Probable proteasome subunit beta type-1	51618.9	SCHPO	26S proteasome regulatory subunit rpn5
1214.5939	3	-6.3	MVILNKDGMER	MVILNK(2336.1246)DGMER	MEQKPEVDYSEKFAELQK	1442.7262-MEQKPEVDYSEKFAELQK	aleitner_M1012_006_26Syeast	71.3797	11.3	3.4	1.5	7.8	9.8	2	-1.1	1106	458	4.6	O43063	205	1	0	0	Q9UTM3	1	1	0	0	24564.3	SCHPO	Probable proteasome subunit beta type-1	51618.9	SCHPO	26S proteasome regulatory subunit rpn5
1201.0817	4	-6.1	APVLSDSSCKSSYPGQITGNMICVGFLEGGK	APVLSDSSC(Carbamidomethyl)K(1541.7912)SSYPGQITGNMIC(Carbamidomethyl)VGFLEGGK	DWNACKKELLK	DWNAC(Carbamidomethyl)K(3396.6040)KELLK	aleitner_M1012_006_26Syeast	65.7685	10.0	0.9	0.55	6.9	4.1	3	-1.7	1131	532	6.3	P00761	157	1	0	0	P50524	22	1	0	0	24409.7	PIG	Trypsin	30899.5	SCHPO	26S proteasome regulatory subunit rpn12
1146.9252	3	6.0	YKDAYVYSIVAIARIK	YK(1565.6823)DAYVYSIVAIARIK	KMSAQSCACMVR	K(2010.1190)MSAQSC(Carbamidomethyl)AC(Carbamidomethyl)MVR	aleitner_M1012_006_26Syeast	96.6535	8.1	2.8	0.55	2.9	17	30	-2.9	803	652	5.2	Q9US13	113	1	0	0	Q9UQY2	86	1	0	0	43457.6	SCHPO	Probable 26S proteasome regulatory subunit rpn9	25082.6	SCHPO	Probable proteasome subunit beta type-6
732.5773	5	5.9	KMSAQSCACMVRTLLYGK	K(1538.8239)M(Oxidation)SAQSC(Carbamidomethyl)AC(Carbamidomethyl)MVRTLLYGK	MESLQRLLQGAR	2257.0727-MESLQRLLQGAR	aleitner_M1012_006_26Syeast	78.5033	9.1	4.7	0.57	4.4	11	2	-3.3	1303	585	4.7	Q9UQY2	86	1	0	0	P41878	1	1	0	0	25082.6	SCHPO	Probable proteasome subunit beta type-6	34572.3	SCHPO	26S proteasome regulatory subunit rpn11
665.0680	4	-9.9	KMSAQSCACMVR	K(1228.6551)MSAQSC(Carbamidomethyl)AC(Carbamidomethyl)MVR	IDKKTTEEK	IDKK(1565.6823)TTEEK	aleitner_M1012_006_26Syeast	36.0065	8.2	1.4	0.57	3.5	11	3	-3.3	825	378	4.7	Q9UQY2	86	1	0	0	O74762	848	1	0	0	25082.6	SCHPO	Probable proteasome subunit beta type-6	107277.4	SCHPO	26S proteasome regulatory subunit rpn2
722.1660	5	-9.1	KFTGGVLMLIDR	K(2241.0778)FTGGVLM(Oxidation)LIDR	KMSAQSCACMVRTLLYGK	K(1502.8167)MSAQSC(Carbamidomethyl)AC(Carbamidomethyl)MVRTLLYGK	aleitner_M1012_006_26Syeast	78.1935	6.1	0.5	1.4	1.4	41	28	-1.7	383	250	4.7	O74762	911	1	0	0	Q9UQY2	86	1	0	0	107277.4	SCHPO	26S proteasome regulatory subunit rpn2	25082.6	SCHPO	Probable proteasome subunit beta type-6
825.3994	3	4.5	MSIMEYNGGSCVAMAGK	799.4440-M(Met-loss)SIMEYNGGSC(Carbamidomethyl)VAMAGK	ATKQSK	ATK(1811.7892)QSK	aleitner_M1012_006_26Syeast	78.0345	9.8	3.2	0.59	6.6	3.9	1	-5.9	5993	1015	2.1	Q9Y7T8	1	1	0	0	Q09841	233	1	0	0	22661.1	SCHPO	Probable proteasome subunit beta type-3	29337.7	SCHPO	Probable proteasome subunit beta type-2
907.8598	5	6.1	QEVAAQKSSEETEDK	QEVAAQK(2856.4658)SSEETEDK	EEFAEKAVSVIQARIANYDPAEIR	EEFAEK(1815.8374)AVSVIQARIANYDPAEIR	aleitner_M1012_006_26Syeast	91.7802	7.3	2.2	0.60	2.2	20	39	-0.5	125	193	5.1	O94444	231	1	0	0	Q9UUB6	194	1	0	0	27140.1	SCHPO	26S proteasome regulatory subunit rpn10	34195.8	SCHPO	Ubiquitin carboxyl-terminal hydrolase 2
907.0746	5	-9.2	MSWTTIESDAGVFTDLIENLGVK	2136.1831-M(Met-loss)SWTTIESDAGVFTDLIENLGVK	IVAFVGSPIVEDEKNLIR	IVAFVGSPIVEDEK(2532.2636)NLIR	aleitner_M1012_006_26Syeast	82.5288	8.6	0.4	3.4	0.8	329	208	0.4	415	245	7.8	Q9UUB6	1	1	0	0	O94444	123	1	0	0	34195.8	SCHPO	Ubiquitin carboxyl-terminal hydrolase 2	27140.1	SCHPO	26S proteasome regulatory subunit rpn10
828.1740	4	-5.7	EFHKDMTLEEAEVLILK	EFHK(1264.6308)DMTLEEAEVLILK	KQMSYMLAR	K(2182.1232)QMSYMLAR	aleitner_M1012_006_26Syeast	71.8095	8.1	1.4	0.62	1.9	30	12	-1.8	303	177	6.2	Q9UT97	188	1	0	0	P87048	294	1	0	0	27573.3	SCHPO	Probable proteasome subunit alpha type-5	97999.6	SCHPO	26S proteasome regulatory subunit rpn1
829.2100	4	-2.2	TEDDIKSLQSVGQIIGEVLK	TEDDIK(1141.6495)SLQSVGQIIGEVLK	GKVVIDAFR	GK(2309.2366)VVIDAFR	aleitner_M1012_006_26Syeast	53.9355	5.6	0.3	0.62	0.9	22	40	-2.2	226	272	5.8	O74445	47	1	0	0	P41878	153	1	0	0	43608.7	SCHPO	Probable 26S protease subunit rpt4	34572.3	SCHPO	26S proteasome regulatory subunit rpn11
1031.0057	4	-7.6	KGFDFEYYQRNLLLQEK	K(1929.9142)GFDFEYYQRNLLLQEK	MSTLDLNHLADLYDR	2328.1790-M(Oxidation)STLDLNHLADLYDR	aleitner_M1012_006_26Syeast	89.6155	11.2	4.2	0.63	3.0	139	31	0.1	941	256	8.2	Q09841	8	1	0	0	P50524	1	1	0	0	29337.7	SCHPO	Probable proteasome subunit beta type-2	30899.5	SCHPO	26S proteasome regulatory subunit rpn12
595.8281	4	-4.7	KPRVVTALTMLK	K(1007.4672)PRVVTALTM(Oxidation)LK	MSRSYDSR	1509.8953-M(Met-loss)SRSYDSR	aleitner_M1012_006_26Syeast	32.9107	8.1	2.8	0.63	5.3	3.7	1	-1.7	308	152	6.0	Q09841	108	1	0	0	Q09682	1	1	0	0	29337.7	SCHPO	Probable proteasome subunit beta type-2	27925.7	SCHPO	Probable proteasome subunit alpha type-3
1186.2467	3	-9.6	MSERDTALEKYK	2086.0340-MSERDTALEKYK	IQFCLALHNDSIKSMR	IQFC(Carbamidomethyl)LALHNDSIK(1607.7865)SM(Oxidation)R	aleitner_M1012_006_26Syeast	97.7233	9.8	1.4	0.63	7.2	3.2	3	-0.1	287	288	5.8	O74445	1	1	0	0	O42897	455	1	0	0	43608.7	SCHPO	Probable 26S protease subunit rpt4	57346.7	SCHPO	Probable 26S proteasome regulatory subunit rpn3
929.7252	4	4.5	MSERDTALEKYK	2376.1770-M(Met-loss)SERDTALEKYK	DVCIKLGLDSEESAEYIVAK	DVC(Carbamidomethyl)IK(1476.7460)LGLDSEESAEYIVAK	aleitner_M1012_006_26Syeast	69.3448	7.8	1.2	0.74	1.6	52	25	-1.8	530	329	6.2	O74445	1	1	0	0	O42897	388	1	0	0	43608.7	SCHPO	Probable 26S protease subunit rpt4	57346.7	SCHPO	Probable 26S proteasome regulatory subunit rpn3
533.1061	5	1.5	VGIKPPKGVLLYGPPGTGK	VGIKPPK(783.3763)GVLLYGPPGTGK	MIDDQR	2015.1819-M(Met-loss)IDDQR	aleitner_M1012_006_26Syeast	26.7562	8.1	1.6	0.78	1.8	70	28	-1.4	694	223	6.3	O74445	167	1	0	0	O42897	1	1	0	0	43608.7	SCHPO	Probable 26S protease subunit rpt4	57346.7	SCHPO	Probable 26S proteasome regulatory subunit rpn3
882.1373	3	-9.5	MSERDTALEK	1448.8603-M(Oxidation)SERDTALEK	LNADVLGQLIKK	LNADVLGQLIK(1332.6231)K	aleitner_M1012_006_26Syeast	99.1237	5.6	0.6	1.0	5.0	1.5	2	-5.3	1325	908	0.6	O74445	1	1	0	0	O42897	83	1	0	0	43608.7	SCHPO	Probable 26S protease subunit rpt4	57346.7	SCHPO	Probable 26S proteasome regulatory subunit rpn3
521.7023	5	3.5	KVIARLQSYDR	K(1255.7037)VIARLQSYDR	LKDLRFGNR	LK(1485.8304)DLRFGNR	aleitner_M1012_006_26Syeast	34.2533	4.1	0.1	3.7	1.0	35	11	-4.9	2455	696	3.1	O42897	152	1	0	0	O74445	26	1	0	0	57346.7	SCHPO	Probable 26S proteasome regulatory subunit rpn3	43608.7	SCHPO	Probable 26S protease subunit rpt4
885.9024	4	-7.6	MDKEMAEADLDDDEPDLGEF	MDK(1255.7037)EMAEADLDDDEPDLGEF	LKDLRFGNR	LK(2421.9716)DLRFGNR	aleitner_M1012_006_26Syeast	53.6542	4.5	0.0	4.8	-0.2	99	94	-3.3	724	701	4.7	O42897	480	1	0	0	O74445	26	1	0	0	57346.7	SCHPO	Probable 26S proteasome regulatory subunit rpn3	43608.7	SCHPO	Probable 26S protease subunit rpt4
907.2376	5	-4.4	MFRNQYDGDATTWSPQGR	2402.2329-MFRNQYDGDATTWSPQGR	MESLLAVQGQDFVLTASSSSAVR	2267.0066-M(Met-loss)ESLLAVQGQDFVLTASSSSAVR	aleitner_M1012_006_26Syeast	74.5040	9.4	1.6	0.64	4.4	13	8	-2.4	825	466	5.0	O14250	1	1	0	0	Q09720	1	1	0	0	30111.1	SCHPO	Probable proteasome subunit alpha type-6	21967.5	SCHPO	Probable proteasome subunit beta type-4
747.8697	4	-1.6	VPEDIFKTHLEVAR	VPEDIFK(1334.5660)THLEVAR	ASKGSNDDEMK	ASK(1790.9567)GSNDDEM(Oxidation)K	aleitner_M1012_006_26Syeast	35.2503	4.4	1.7	0.65	-1.8	84	76	-1.8	84	78	6.2	P87048	347	1	0	0	O74762	836	1	0	0	97999.6	SCHPO	26S proteasome regulatory subunit rpn1	107277.4	SCHPO	26S proteasome regulatory subunit rpn2
1247.6613	3	-5.3	KAIPLALGLLSASNPQMR	K(1844.9156)AIPLALGLLSASNPQM(Oxidation)R	KEEPKSETLENFTR	K(2033.1343)EEPKSETLENFTR	aleitner_M1012_006_26Syeast	98.8123	10.2	3.0	0.74	5.2	13	5	-3.0	1527	924	5.0	P87048	669	1	0	0	O74762	876	1	0	0	97999.6	SCHPO	26S proteasome regulatory subunit rpn1	107277.4	SCHPO	26S proteasome regulatory subunit rpn2
1028.1844	3	-6.5	MSSKDISSK	2231.1119-M(Met-loss)SSKDISSK	CIDMFIHKSAELYKNPK	C(Carbamidomethyl)IDMFIHK(988.5077)SAELYKNPK	aleitner_M1012_006_26Syeast	97.7155	7.8	0.3	0.75	1.0	68	72	0.9	72	78	6.8	P87048	1	1	0	0	O74762	121	1	0	0	97999.6	SCHPO	26S proteasome regulatory subunit rpn1	107277.4	SCHPO	26S proteasome regulatory subunit rpn2
1223.3209	3	-0.95	KLEFPLPNEEAR	K(2225.1878)LEFPLPNEEAR	QGDVLLNKLQKYQATVMR	Q(Gln->pyro-Glu)GDVLLNK(1579.8246)LQKYQATVMR	aleitner_M1012_006_26Syeast	99.0147	8.8	2.1	0.66	1.9	38	39	1.0	64	74	6.9	O14126	350	1	0	0	Q10335	394	1	0	0	48836.2	SCHPO	26S protease regulatory subunit 6A	46680.8	SCHPO	Probable 26S proteasome regulatory subunit rpn7
949.2267	3	6.0	NRLKAYQGIYLMSIR	NRLK(1003.6430)AYQGIYLM(Oxidation)SIR	KLGVKPPK	K(1979.0663)LGVKPPK	aleitner_M1012_006_26Syeast	90.0065	5.5	0.0	7.2	1.4	87	33	-3.9	2187	573	4.1	Q10335	192	1	0	0	O14126	213	1	0	0	46680.8	SCHPO	Probable 26S proteasome regulatory subunit rpn7	48836.2	SCHPO	26S protease regulatory subunit 6A
966.7186	4	-10.0	VAEKAQINTQEYGR	VAEK(2257.0727)AQINTQEYGR	KMSAQSCACMVRTLLYGK	K(1743.8792)M(Oxidation)SAQSC(Carbamidomethyl)AC(Carbamidomethyl)MVRTLLYGK	aleitner_M1012_006_26Syeast	52.0125	9.3	2.8	0.66	1.4	91	47	-0.1	232	99	7.9	O14250	115	1	0	0	Q9UQY2	86	1	0	0	30111.1	SCHPO	Probable proteasome subunit alpha type-6	25082.6	SCHPO	Probable proteasome subunit beta type-6
824.7620	3	-4.9	MDDKMLLTEVHLLESK	M(Oxidation)DDK(554.3176)MLLTEVHLLESK	KNR	K(2055.0268)NR	aleitner_M1012_006_26Syeast	26.6842	8.4	0.0	0.67	8.4	0.67	1	-5.9	4601	1051	0.0	Q9P7S2	161	1	0	0	Q10335	188	1	0	0	47341.7	SCHPO	Probable 26S proteasome regulatory subunit rpn6	46680.8	SCHPO	Probable 26S proteasome regulatory subunit rpn7
1319.3781	3	8.2	QYQEVVKQGDVLLNK	QYQEVVK(2195.1330)QGDVLLNK	RMDDKMLLTEVHLLESK	RMDDK(1898.0149)MLLTEVHLLESK	aleitner_M1012_006_26Syeast	74.2907	12.9	2.2	0.75	6.3	31	15	-1.4	2459	652	6.6	Q10335	386	1	0	0	Q9P7S2	161	1	0	0	46680.8	SCHPO	Probable 26S proteasome regulatory subunit rpn7	47341.7	SCHPO	Probable 26S proteasome regulatory subunit rpn6
801.7119	6	1.5	MSRSYDSRTTIFSPEGR	2799.2884-M(Oxidation)SRSYDSRTTIFSPEGR	ARSEAAEFEYKNGYPMPCDVLAK	ARSEAAEFEYK(2143.0004)NGYPM(Oxidation)PC(Carbamidomethyl)DVLAK	aleitner_M1012_006_26Syeast	64.5815	7.3	2.2	0.69	1.4	51	31	-2.1	650	389	5.9	Q09682	1	1	0	0	O94517	102	1	0	0	27925.7	SCHPO	Probable proteasome subunit alpha type-3	26539.6	SCHPO	Probable proteasome subunit alpha type-1
710.5688	5	-1.1	MATTVKDTMNVDINAIKK	1686.8135-M(Met-loss)ATTVKDTMNVDINAIKK	CTKIIENEQSAEK	C(Carbamidomethyl)TK(1999.0660)IIENEQSAEK	aleitner_M1012_006_26Syeast	64.2022	8.2	4.1	0.70	3.4	19	9	-3.2	1718	645	4.8	O43063	1	1	0	0	O42931	102	1	0	0	24564.3	SCHPO	Probable proteasome subunit beta type-1	48965.5	SCHPO	26S protease regulatory subunit 7 homolog
866.4291	5	-9.9	GILLYGPPGTGKTLLARAVAHHTDCK	GILLYGPPGTGK(1581.6772)TLLARAVAHHTDC(Carbamidomethyl)K	KMSAQSCACMVR	K(2883.5429)MSAQSC(Carbamidomethyl)AC(Carbamidomethyl)M(Oxidation)VR	aleitner_M1012_006_26Syeast	69.4960	9.8	4.4	0.70	2.9	41	8	-1.1	431	257	6.9	P41836	192	1	0	0	Q9UQY2	86	1	0	0	45069.7	SCHPO	26S protease regulatory subunit 8 homolog	25082.6	SCHPO	Probable proteasome subunit beta type-6
1066.8569	3	2.6	MCSPSATLTHRTMTEK	1331.6973-M(Oxidation)C(Carbamidomethyl)SPSATLTHRTMTEK	KLEGTIDYQK	K(2003.9115)LEGTIDYQK	aleitner_M1012_006_26Syeast	83.1502	10.8	4.1	0.78	4.5	31	15	0.4	342	150	8.4	Q10335	1	1	0	0	O74445	378	1	0	0	46680.8	SCHPO	Probable 26S proteasome regulatory subunit rpn7	43608.7	SCHPO	Probable 26S protease subunit rpt4
665.2165	7	-3.0	QTTSNLGHINKPSIQALIHGLGR	QTTSNLGHINK(2195.1330)PSIQALIHGLGR	RMDDKMLLTEVHLLESK	RMDDK(2592.4136)MLLTEVHLLESK	aleitner_M1012_006_26Syeast	72.3203	8.2	0.0	0.79	2.0	51	31	-1.8	647	407	6.2	P41878	185	1	0	0	Q9P7S2	161	1	0	0	34572.3	SCHPO	26S proteasome regulatory subunit rpn11	47341.7	SCHPO	Probable 26S proteasome regulatory subunit rpn6
936.6620	6	-7.3	IITHPNFNGNTLDNDIMLIKLSSPATLNSR	IITHPNFNGNTLDNDIM(Oxidation)LIK(2289.2555)LSSPATLNSR	MLLTEVHLLESKVYHAIR	MLLTEVHLLESK(3462.7817)VYHAIR	aleitner_M1012_006_26Syeast	85.9743	7.0	0.9	0.82	5.5	2.2	5	-3.3	777	664	1.5	P00761	97	1	0	0	Q9P7S2	173	1	0	0	24409.7	PIG	Trypsin	47341.7	SCHPO	Probable 26S proteasome regulatory subunit rpn6
627.8067	6	-6.8	MSTLDLNHLADLYDRK	1856.8761-MSTLDLNHLADLYDRK	MCSPSATLTHRTMTEK	2042.0143-M(Met-loss)C(Carbamidomethyl)SPSATLTHRTMTEK	aleitner_M1012_006_26Syeast	53.3545	6.1	2.1	0.82	1.4	27	22	-0.2	88	74	4.7	P50524	1	1	0	0	Q10335	1	1	0	0	30899.5	SCHPO	26S proteasome regulatory subunit rpn12	46680.8	SCHPO	Probable 26S proteasome regulatory subunit rpn7
784.1506	4	3.8	KNEEKLAEFDK	K(1782.8788)NEEKLAEFDK	MSTLDLNHLADLYDR	1487.7508-M(Met-loss)STLDLNHLADLYDR	aleitner_M1012_006_26Syeast	81.6198	5.2	1.7	1.7	2.0	17	6	-1.1	158	81	5.3	Q10335	87	1	0	0	P50524	1	1	0	0	46680.8	SCHPO	Probable 26S proteasome regulatory subunit rpn7	30899.5	SCHPO	26S proteasome regulatory subunit rpn12
1292.9531	3	-5.9	MCSPSATLTHRTMTEKAR	1782.8788-MC(Carbamidomethyl)SPSATLTHRTM(Oxidation)TEKAR	MSTLDLNHLADLYDR	2231.0497-M(Met-loss)STLDLNHLADLYDR	aleitner_M1012_006_26Syeast	79.1842	9.8	1.3	5.8	5.0	64	13	-1.2	1396	463	6.8	Q10335	1	1	0	0	P50524	1	1	0	0	46680.8	SCHPO	Probable 26S proteasome regulatory subunit rpn7	30899.5	SCHPO	26S proteasome regulatory subunit rpn12
679.9406	7	1.4	LGSSEVEQVQLVVDGVKLMVEMEKK	LGSSEVEQVQLVVDGVK(1979.0663)LMVEMEKK	NRLKAYQGIYLMSIR	NRLK(2911.5286)AYQGIYLM(Oxidation)SIR	aleitner_M1012_006_26Syeast	81.4825	6.7	0.7	0.83	0.4	70	88	-0.1	100	121	6.3	P06732	358	1	0	0	Q10335	192	1	0	0	43101.5	HUMAN	Creatine kinase M-type	46680.8	SCHPO	Probable 26S proteasome regulatory subunit rpn7
733.7654	5	-7.7	MNSIVSKYTQSTNNDDPK	Acetyl-MNSIVSK(1580.8661)YTQSTNNDDPK	KPTSELAIGASLEK	K(2221.0209)PTSELAIGASLEK	aleitner_M1012_006_26Syeast	98.1537	4.5	2.0	0.84	-1.7	85	107	-1.8	91	136	6.2	P30655	7	1	0	0	O94579	50	1	0	0	29987.0	SCHPO	Probable proteasome subunit beta type-5	26404.3	SCHPO	Probable proteasome subunit alpha type-2
522.0659	5	-1.1	DKPKYEPPVPTRTGR	DKPK(865.3640)YEPPVPTRTGR	MSGYDR	1877.9999-MSGYDR	aleitner_M1012_006_26Syeast	75.2588	10.2	3.0	0.85	4.3	26	5	-1.0	557	210	7.0	P36612	30	1	0	0	Q10329	1	1	0	0	50060.6	SCHPO	26S protease regulatory subunit 4 homolog	28277.2	SCHPO	Probable proteasome subunit alpha type-4
799.9891	5	4.7	DYGKFLSAMHDLPVR	DYGK(2247.0188)FLSAMHDLPVR	VVKGNQKFSSTADYMNMSS	VVKGNQK(1885.9397)FSSTADYM(Oxidation)NMSS	aleitner_M1012_006_26Syeast	77.1302	6.1	1.7	0.87	-0.2	102	95	-1.7	315	182	6.3	O94444	71	1	0	0	O42931	426	1	0	0	27140.1	SCHPO	26S proteasome regulatory subunit rpn10	48965.5	SCHPO	26S protease regulatory subunit 7 homolog
699.5435	5	0.96	CTKIIENEQSAEK	C(Carbamidomethyl)TK(1943.9324)IIENEQSAEK	QEVAAQKSSEETEDKK	QEVAAQK(1686.8135)SSEETEDKK	aleitner_M1012_006_26Syeast	59.2817	4.5	0.0	1.2	-1.7	93	122	-1.8	99	175	6.2	O42931	102	1	0	0	O94444	231	1	0	0	48965.5	SCHPO	26S protease regulatory subunit 7 homolog	27140.1	SCHPO	26S proteasome regulatory subunit rpn10
1159.6124	3	-7.4	QQEADGIIKELNNDLDPTLR	Q(Gln->pyro-Glu)QEADGIIK(1211.7125)ELNNDLDPTLR	LGSTAIGVKTK	LGSTAIGVK(2402.1965)TK	aleitner_M1012_006_26Syeast	96.2568	11.2	2.0	0.88	7.9	5.1	12	-2.6	1327	935	5.4	O74762	551	1	0	0	Q9UT97	41	1	0	0	107277.4	SCHPO	26S proteasome regulatory subunit rpn2	27573.3	SCHPO	Probable proteasome subunit alpha type-5
1009.4525	3	-3.7	ASKGSNDDEMKIDK	ASK(1488.6377)GSNDDEMKIDK	MFMTRSEYDR	1674.7771-M(Oxidation)FMTRSEYDR	aleitner_M1012_006_26Syeast	83.6470	9.9	1.6	1.4	5.1	17	6	-1.1	449	187	6.9	O74762	836	1	0	0	Q9UT97	1	1	0	0	107277.4	SCHPO	26S proteasome regulatory subunit rpn2	27573.3	SCHPO	Probable proteasome subunit alpha type-5
755.6360	4	5.5	LFAYPPKSVQPTAK	LFAYPPK(1472.6428)SVQPTAK	MFMTRSEYDR	1683.9236-MFMTRSEYDR	aleitner_M1012_006_26Syeast	77.1152	6.2	0.1	5.8	0.8	204	75	-2.2	1477	424	5.4	O74762	799	1	0	0	Q9UT97	1	1	0	0	107277.4	SCHPO	26S proteasome regulatory subunit rpn2	27573.3	SCHPO	Probable proteasome subunit alpha type-5
878.9592	4	-2.4	IWKSDEINEVLNK	IWK(1924.9856)SDEINEVLNK	ELNLMDPKVPEDIFK	ELNLMDPK(1724.8985)VPEDIFK	aleitner_M1012_006_26Syeast	73.5307	6.6	1.3	0.92	5.0	2.9	2	-2.7	725	343	3.7	Q09682	230	1	0	0	P87048	340	1	0	0	27925.7	SCHPO	Probable proteasome subunit alpha type-3	97999.6	SCHPO	26S proteasome regulatory subunit rpn1
843.9211	4	-5.3	DISSKSPSGNDALNDK	DISSK(1724.8985)SPSGNDALNDK	IWKSDEINEVLNK	IWK(1784.8428)SDEINEVLNK	aleitner_M1012_006_26Syeast	58.9642	6.1	0.5	1.6	2.9	12	31	-4.8	1347	973	3.2	P87048	9	1	0	0	Q09682	230	1	0	0	97999.6	SCHPO	26S proteasome regulatory subunit rpn1	27925.7	SCHPO	Probable proteasome subunit alpha type-3
756.7746	5	-6.7	QEYKDDINLDEASAMAVKFLSK	QEYK(1264.6308)DDINLDEASAMAVKFLSK	KQMSYMLAR	K(2652.2993)QMSYMLAR	aleitner_M1012_006_26Syeast	45.7570	4.5	0.0	3.4	1.4	31	14	-4.9	2654	978	3.1	Q09682	180	1	0	0	P87048	294	1	0	0	27925.7	SCHPO	Probable proteasome subunit alpha type-3	97999.6	SCHPO	26S proteasome regulatory subunit rpn1
982.0198	4	3.2	QLIIKEEMMNSIQQAVAK	QLIIK(1850.9414)EEMMNSIQQAVAK	QSKYTYDRGTTAVLK	Q(Gln->pyro-Glu)SK(2211.1643)YTYDRGTTAVLK	aleitner_M1012_006_26Syeast	58.6973	6.7	1.0	0.93	0.1	69	72	-1.4	185	239	6.6	Q9UTM3	430	1	0	0	Q09841	236	1	0	0	51618.9	SCHPO	26S proteasome regulatory subunit rpn5	29337.7	SCHPO	Probable proteasome subunit beta type-2
938.4900	4	-8.4	KPRVVTALTMLK	K(2378.1352)PRVVTALTM(Oxidation)LK	MEQKPEVDYSEKFAELQK	Acetyl-MEQKPEVDYSEK(1509.8953)FAELQK	aleitner_M1012_006_26Syeast	78.9033	11.0	1.9	1.0	4.5	35	16	-1.5	916	450	6.5	Q09841	108	1	0	0	Q9UTM3	12	1	0	0	29337.7	SCHPO	Probable proteasome subunit beta type-2	51618.9	SCHPO	26S proteasome regulatory subunit rpn5
912.5040	4	-8.2	ELLKPSASVALQR	ELLK(2235.1973)PSASVALQR	SLPLQIEVANDCIKWAIK	SLPLQIEVANDC(Carbamidomethyl)IK(1548.8875)WAIK	aleitner_M1012_006_26Syeast	97.3160	6.4	0.3	0.93	1.4	21	23	-3.0	334	389	5.0	O74894	94	1	0	0	Q9P7S2	113	1	0	0	43553.4	SCHPO	26S protease regulatory subunit 6B homolog	47341.7	SCHPO	Probable 26S proteasome regulatory subunit rpn6
713.7838	5	-1.2	MESLLAVQGQDFVLTASSSSAVR	1168.6816-MESLLAVQGQDFVLTASSSSAVR	DKKASLLTR	DKK(2533.2734)ASLLTR	aleitner_M1012_006_26Syeast	31.6753	7.7	1.5	0.94	4.6	7.5	2	-3.2	1400	519	4.2	Q09720	1	1	0	0	Q9UUB6	223	1	0	0	21967.5	SCHPO	Probable proteasome subunit beta type-4	34195.8	SCHPO	Ubiquitin carboxyl-terminal hydrolase 2
880.6780	4	-5.7	MVCKIWKSDEINEVLNK	M(Oxidation)VC(Carbamidomethyl)KIWK(1397.6432)SDEINEVLNK	MCSPSATLTHR	2259.1279-MC(Carbamidomethyl)SPSATLTHR	aleitner_M1012_006_26Syeast	96.3565	5.1	1.6	0.94	-1.1	65	80	-1.8	105	159	6.2	Q09682	230	1	0	0	Q10335	1	1	0	0	27925.7	SCHPO	Probable proteasome subunit alpha type-3	46680.8	SCHPO	Probable 26S proteasome regulatory subunit rpn7
762.1733	5	-2.7	MCSPSATLTHR	2530.2704-M(Oxidation)C(Carbamidomethyl)SPSATLTHR	IWKSDEINEVLNKYQETQR	IWK(1413.6381)SDEINEVLNKYQETQR	aleitner_M1012_006_26Syeast	63.0410	6.2	1.4	1.4	1.5	30	16	-3.3	713	373	4.7	Q10335	1	1	0	0	Q09682	230	1	0	0	46680.8	SCHPO	Probable 26S proteasome regulatory subunit rpn7	27925.7	SCHPO	Probable proteasome subunit alpha type-3
723.5751	5	-9.9	KLEGTIDYQK	K(2419.2457)LEGTIDYQK	LGVQSISLTNNFPKVFAMGDK	LGVQSISLTNNFPK(1331.6973)VFAM(Oxidation)GDK	aleitner_M1012_006_26Syeast	89.8042	7.3	0.5	0.96	4.5	6.0	10	-3.6	1199	587	2.8	O74445	378	1	0	0	Q9Y7T8	41	1	0	0	43608.7	SCHPO	Probable 26S protease subunit rpt4	22661.1	SCHPO	Probable proteasome subunit beta type-3
1011.7388	4	4.4	MNSTEEIDLYNR	2543.2519-M(Oxidation)NSTEEIDLYNR	DGMERKFFAIDTANPIPVFTH	DGMERK(1637.7243)FFAIDTANPIPVFTH	aleitner_M1012_006_26Syeast	93.6545	8.2	1.4	0.96	0.5	123	155	0.0	169	216	7.7	O74894	1	1	0	0	O43063	211	1	0	0	43553.4	SCHPO	26S protease regulatory subunit 6B homolog	24564.3	SCHPO	Probable proteasome subunit beta type-1
530.6901	5	-2.5	NELEKLNFSSLKMK	NELEK(952.5342)LNFSSLKM(Oxidation)K	LVKGRQD	LVK(1833.9546)GRQD	aleitner_M1012_006_26Syeast	26.8848	11.7	2.3	0.96	4.2	132	12	1.9	596	104	9.6	O59770	177	1	0	0	Q9Y7T8	200	1	0	0	28031.7	SCHPO	Probable proteasome subunit alpha type-7	22661.1	SCHPO	Probable proteasome subunit beta type-3
676.1805	5	7.7	DFSKTLPPELKGEALGNSEHIR	DFSKTLPPELK(938.5801)GEALGNSEHIR	KVADLKK	K(2575.3282)VADLKK	aleitner_M1012_006_26Syeast	52.2190	6.2	0.5	0.98	3.0	10.0	12	-4.8	2845	922	3.2	Q9UUB6	120	1	0	0	O74445	372	1	0	0	34195.8	SCHPO	Ubiquitin carboxyl-terminal hydrolase 2	43608.7	SCHPO	Probable 26S protease subunit rpt4
1172.0819	4	6.4	KPTSELAIGASLEKVCAITPDIGMVYSGMGPDFR	K(1058.4855)PTSELAIGASLEKVC(Carbamidomethyl)AITPDIGM(Oxidation)VYSGMGPDFR	KDWNACK	K(3763.8511)DWNAC(Carbamidomethyl)K	aleitner_M1012_006_26Syeast	48.9543	11.4	3.1	0.99	8.3	6.8	1	-0.3	1471	388	7.2	O94579	50	1	0	0	P50524	16	1	0	0	26404.3	SCHPO	Probable proteasome subunit alpha type-2	30899.5	SCHPO	26S proteasome regulatory subunit rpn12
1191.6569	3	8.9	LKVELAKQNLFVPTSDK	LK(1642.8236)VELAKQNLFVPTSDK	SIAEKMNGASGAELK	SIAEK(2067.1616)MNGASGAELK	aleitner_M1012_006_26Syeast	98.7167	7.7	0.8	0.99	1.5	53	52	-1.8	437	427	6.2	P50524	29	1	0	0	P41836	347	1	0	0	30899.5	SCHPO	26S proteasome regulatory subunit rpn12	45069.7	SCHPO	26S protease regulatory subunit 8 homolog
964.0161	4	7.8	FMALGLALLFNGKQDLADATVETLKAIEGK	FMALGLALLFNGK(675.2898)QDLADATVETLKAIEGK	MSER	3314.7836-M(Oxidation)SER	aleitner_M1012_006_26Syeast	78.0163	12.5	1.0	1.0	8.4	8.3	3	-1.2	1194	624	6.2	P87048	568	1	0	0	O74445	1	1	0	0	97999.6	SCHPO	26S proteasome regulatory subunit rpn1	43608.7	SCHPO	Probable 26S protease subunit rpt4
820.0841	6	-6.6	ESNALFMVRIAQGLLYLGKGTMTLNPYHTER	ESNALFMVRIAQGLLYLGK(1391.6820)GTMTLNPYHTER	KYDKTEDDIK	K(3660.8796)YDKTEDDIK	aleitner_M1012_006_26Syeast	63.1033	7.3	1.1	1.0	1.1	70	34	-1.8	509	324	6.2	P87048	754	1	0	0	O74445	38	1	0	0	97999.6	SCHPO	26S proteasome regulatory subunit rpn1	43608.7	SCHPO	Probable 26S protease subunit rpt4
590.7077	5	-8.7	KFDQLTQALNVAIR	K(1332.6231)FDQLTQALNVAIR	MSERDTALEK	1753.9727-M(Oxidation)SERDTALEK	aleitner_M1012_006_26Syeast	44.9428	7.6	3.6	1.2	-0.2	172	87	-0.2	172	95	7.8	P87048	260	1	0	0	O74445	1	1	0	0	97999.6	SCHPO	26S proteasome regulatory subunit rpn1	43608.7	SCHPO	Probable 26S protease subunit rpt4
621.8418	4	3.0	KIEIPLPNEVGR	K(1119.5482)IEIPLPNEVGR	MSSKDISSK	1501.8504-MSSKDISSK	aleitner_M1012_006_26Syeast	26.4277	5.3	0.8	1.9	2.2	14	3	-2.8	398	185	5.2	O74445	297	1	0	0	P87048	1	1	0	0	43608.7	SCHPO	Probable 26S protease subunit rpt4	97999.6	SCHPO	26S proteasome regulatory subunit rpn1
926.2161	4	-6.3	MNSIVSKYTQSTNNDDPK	M(Met-loss)NSIVSK(1790.9567)YTQSTNNDDPK	VPEDIFKTHLEVAR	VPEDIFK(2047.9698)THLEVAR	aleitner_M1012_006_26Syeast	67.3985	7.8	2.4	1.0	4.1	12	9	-4.3	3454	1038	3.7	P30655	7	1	0	0	P87048	347	1	0	0	29987.0	SCHPO	Probable proteasome subunit beta type-5	97999.6	SCHPO	26S proteasome regulatory subunit rpn1
856.4238	4	-5.5	MSSKDISSKSPSGNDALNDK	1472.7511-M(Met-loss)SSKDISSKSPSGNDALNDK	KIIEEEGFTNR	K(2087.0019)IIEEEGFTNR	aleitner_M1012_006_26Syeast	88.8870	6.8	1.3	3.5	1.4	75	53	-3.2	1033	478	4.8	P87048	1	1	0	0	P30655	19	1	0	0	97999.6	SCHPO	26S proteasome regulatory subunit rpn1	29987.0	SCHPO	Probable proteasome subunit beta type-5
684.3190	5	-6.5	FEAQKDTVHMIFNQK	FEAQK(1581.6772)DTVHMIFNQK	KMSAQSCACMVR	K(1972.9717)MSAQSC(Carbamidomethyl)AC(Carbamidomethyl)M(Oxidation)VR	aleitner_M1012_006_26Syeast	61.7988	5.5	1.4	1.0	0.8	27	39	-0.8	82	133	6.9	O94444	30	1	0	0	Q9UQY2	86	1	0	0	27140.1	SCHPO	26S proteasome regulatory subunit rpn10	25082.6	SCHPO	Probable proteasome subunit beta type-6
805.9518	4	8.2	MPFGNTHNKFK	2031.1477-M(Met-loss)PFGNTHNKFK	LHQLRNKELISVSAASK	LHQLRNK(1326.6721)ELISVSAASK	aleitner_M1012_006_26Syeast	45.0953	6.1	0.5	1.1	1.4	37	22	-3.3	1279	438	4.7	P06732	1	1	0	0	P30655	132	1	0	0	43101.5	HUMAN	Creatine kinase M-type	29987.0	SCHPO	Probable proteasome subunit beta type-5
792.5587	6	-6.8	EDWEKYQKPVDTEEENDKNPPPLDEGDIELLK	EDWEKYQKPVDTEEENDK(937.5457)NPPPLDEGDIELLK	AQARAKR	AQARAK(3949.8633)R	aleitner_M1012_006_26Syeast	92.1307	5.7	0.0	1.1	5.7	1.1	1	-3.8	581	952	4.2	O42931	22	1	0	0	O74762	827	1	0	0	48965.5	SCHPO	26S protease regulatory subunit 7 homolog	107277.4	SCHPO	26S proteasome regulatory subunit rpn2
553.0630	5	-0.50	ASKGSNDDEMKIDK	ASK(1207.5761)GSNDDEM(Oxidation)KIDK	MPPKEDWEK	M(Met-loss+Acetyl)PPK(1690.7720)EDWEK	aleitner_M1012_006_26Syeast	29.6233	4.4	0.0	2.3	1.3	21	18	-4.9	1693	725	3.1	O74762	836	1	0	0	O42931	4	1	0	0	107277.4	SCHPO	26S proteasome regulatory subunit rpn2	48965.5	SCHPO	26S protease regulatory subunit 7 homolog
961.2063	4	3.5	MGQAQSGNFSNFGDGANGDNK	1856.9520-M(Met-loss)GQAQSGNFSNFGDGANGDNK	FLSKTLDSNSLTHEK	FLSK(2121.8988)TLDSNSLTHEK	aleitner_M1012_006_26Syeast	90.4218	8.0	1.9	1.1	3.2	19	13	-3.3	961	799	4.8	P36612	1	1	0	0	Q09682	198	1	0	0	50060.6	SCHPO	26S protease regulatory subunit 4 homolog	27925.7	SCHPO	Probable proteasome subunit alpha type-3
1015.2590	4	-2.0	AVKPTDMEQFAFYK	AVK(2367.2079)PTDM(Oxidation)EQFAFYK	HVFPITKGIGCVMTGSIADAR	HVFPITK(1827.8753)GIGC(Carbamidomethyl)VMTGSIADAR	aleitner_M1012_006_26Syeast	80.2142	11.3	5.7	1.1	2.3	209	110	1.3	375	189	9.0	O74894	378	1	0	0	O94517	72	1	0	0	43553.4	SCHPO	26S protease regulatory subunit 6B homolog	26539.6	SCHPO	Probable proteasome subunit alpha type-1
995.8249	3	-9.6	VVGSEFVQKYLGEGPR	VVGSEFVQK(1220.5608)YLGEGPR	MSQARGFDR	1901.9887-M(Oxidation)SQARGFDR	aleitner_M1012_006_26Syeast	81.2677	9.7	1.6	2.7	6.6	15	4	-2.8	3124	630	5.2	O74894	207	1	0	0	O94517	1	1	0	0	43553.4	SCHPO	26S protease regulatory subunit 6B homolog	26539.6	SCHPO	Probable proteasome subunit alpha type-1
955.9581	4	-7.9	EATPMEMDEEKSQDISINGNSK	EATPMEMDEEK(1367.7602)SQDISINGNSK	YKVNLYKFR	YK(2590.1415)VNLYKFR	aleitner_M1012_006_26Syeast	72.7418	9.2	1.0	1.1	3.0	37	19	-1.8	564	357	6.2	O74762	864	1	0	0	Q9Y7T8	70	1	0	0	107277.4	SCHPO	26S proteasome regulatory subunit rpn2	22661.1	SCHPO	Probable proteasome subunit beta type-3
1117.0166	4	-0.059	MSIMEYNGGSCVAMAGKNCVAIASDLR	M(Met-loss)SIMEYNGGSC(Carbamidomethyl)VAMAGK(1690.7720)NC(Carbamidomethyl)VAIASDLR	ASKGSNDDEMKIDK	ASK(2911.3337)GSNDDEM(Oxidation)KIDK	aleitner_M1012_006_26Syeast	47.6540	8.0	1.1	1.7	2.0	103	79	-0.9	751	367	6.0	Q9Y7T8	17	1	0	0	O74762	836	1	0	0	22661.1	SCHPO	Probable proteasome subunit beta type-3	107277.4	SCHPO	26S proteasome regulatory subunit rpn2
581.5244	5	-5.9	QDPKKHLDAEVQK	QDPK(1367.7925)KHLDAEVQK	RKIFTIHTSK	RK(1672.8784)IFTIHTSK	aleitner_M1012_006_26Syeast	33.0565	8.9	0.6	1.1	3.2	30	29	-2.4	770	402	5.7	P41878	280	1	0	0	P36612	370	1	0	0	34572.3	SCHPO	26S proteasome regulatory subunit rpn11	50060.6	SCHPO	26S protease regulatory subunit 4 homolog
1113.7654	4	4.4	QEYKDDINLDEASAMAVKFLSK	QEYK(1920.7870)DDINLDEASAM(Oxidation)AVKFLSK	GNQKFSSTADYMNMSS	GNQK(2668.2942)FSSTADYMNM(Oxidation)SS	aleitner_M1012_006_26Syeast	85.5272	9.5	1.7	1.1	4.2	38	13	-2.0	2252	663	5.3	Q09682	180	1	0	0	O42931	426	1	0	0	27925.7	SCHPO	Probable proteasome subunit alpha type-3	48965.5	SCHPO	26S protease regulatory subunit 7 homolog
711.3475	5	-9.3	QEYKDDINLDEASAMAVK	QEYK(1496.7875)DDINLDEASAM(Oxidation)AVK	KVEFGLPDLEGR	K(2193.0147)VEFGLPDLEGR	aleitner_M1012_006_26Syeast	47.7537	4.8	0.7	6.0	-1.4	299	153	-1.4	299	171	6.2	Q09682	180	1	0	0	O42931	344	1	0	0	27925.7	SCHPO	Probable proteasome subunit alpha type-3	48965.5	SCHPO	26S protease regulatory subunit 7 homolog
777.0685	3	-8.5	FLSKTLDSNSLTHEK	FLSK(609.3196)TLDSNSLTHEK	MPPK	1856.9520-MPPK	aleitner_M1012_006_26Syeast	41.7678	5.0	0.0	6.0	5.0	6.0	1	-4.8	5626	883	2.1	Q09682	198	1	0	0	O42931	1	1	0	0	27925.7	SCHPO	Probable proteasome subunit alpha type-3	48965.5	SCHPO	26S protease regulatory subunit 7 homolog
553.8858	5	4.3	KNEEKLAEFDK	KNEEK(1414.6980)LAEFDK	TKDEGGPAGGLYI	TK(1487.7508)DEGGPAGGLYI	aleitner_M1012_006_26Syeast	21.7030	6.0	0.5	1.2	-0.2	87	81	-1.8	264	188	6.2	Q10335	91	1	0	0	P36612	437	1	0	0	46680.8	SCHPO	Probable 26S proteasome regulatory subunit rpn7	50060.6	SCHPO	26S protease regulatory subunit 4 homolog
739.4111	4	9.2	LQKYQATVMRGAFK	LQK(1313.7013)YQATVMRGAFK	DIKVIMATNR	DIK(1777.9549)VIM(Oxidation)ATNR	aleitner_M1012_006_26Syeast	40.6345	6.1	1.9	1.8	1.4	36	9	-3.3	715	337	4.7	Q10335	397	1	0	0	P36612	333	1	0	0	46680.8	SCHPO	Probable 26S proteasome regulatory subunit rpn7	50060.6	SCHPO	26S protease regulatory subunit 4 homolog
808.6847	4	4.0	NVPKLQNVSNFQK	NVPK(1715.8764)LQNVSNFQK	MSSKSSLELANNAVK	1652.8886-MSSKSSLELANNAVK	aleitner_M1012_006_26Syeast	38.6595	6.0	2.0	1.2	2.9	9.9	5	-4.9	2095	874	3.1	Q10329	53	1	0	0	Q9P7S2	1	1	0	0	28277.2	SCHPO	Probable proteasome subunit alpha type-4	47341.7	SCHPO	Probable 26S proteasome regulatory subunit rpn6
806.4312	4	5.2	ILPNKVDPLVSLMMVEK	ILPNK(1296.6060)VDPLVSLMMVEK	MPPKEDWEK	2063.1411-MPPKEDWEK	aleitner_M1012_006_26Syeast	66.2242	7.6	3.1	1.2	2.9	23	10	-3.3	1120	574	4.7	P41836	126	1	0	0	O42931	1	1	0	0	45069.7	SCHPO	26S protease regulatory subunit 8 homolog	48965.5	SCHPO	26S protease regulatory subunit 7 homolog
505.7916	6	3.2	NDSYQLIKILPNK	NDSYQLIK(1483.8399)ILPNK	QIAKFVVSLGER	QIAK(1682.9243)FVVSLGER	aleitner_M1012_006_26Syeast	45.6902	9.7	1.8	1.6	3.4	89	17	-0.1	830	230	6.3	P41836	121	1	0	0	O42931	124	1	0	0	45069.7	SCHPO	26S protease regulatory subunit 8 homolog	48965.5	SCHPO	26S protease regulatory subunit 7 homolog
1119.5665	4	7.7	DGMERKFFAIDTANPIPVFTH	DGM(Oxidation)ERK(2053.0237)FFAIDTANPIPVFTH	HCLIKMNHGTTTLAFR	HC(Carbamidomethyl)LIK(2559.2468)M(Oxidation)NHGTTTLAFR	aleitner_M1012_006_26Syeast	71.8798	9.8	2.1	1.2	1.4	193	96	0.4	354	183	8.4	O43063	211	1	0	0	P30655	57	1	0	0	24564.3	SCHPO	Probable proteasome subunit beta type-1	29987.0	SCHPO	Probable proteasome subunit beta type-5
772.6549	4	-4.1	KSKTLQYFA	K(2002.0115)SKTLQYFA	MATTVKDTMNVDINAIK	1222.6598-MATTVKDTMNVDINAIK	aleitner_M1012_006_26Syeast	92.4778	3.6	0.0	1.2	-1.8	87	153	-3.2	265	261	5.4	O14126	430	1	0	0	O43063	1	1	0	0	48836.2	SCHPO	26S protease regulatory subunit 6A	24564.3	SCHPO	Probable proteasome subunit beta type-1
719.1779	5	-2.2	MATTVKDTMNVDINAIK	1710.9226-M(Oxidation)ATTVKDTMNVDINAIK	LTHEKSTMLEKIK	LTHEK(2018.0064)STM(Oxidation)LEKIK	aleitner_M1012_006_26Syeast	79.7558	6.1	0.9	1.4	-0.2	120	90	-1.7	350	176	6.3	O43063	1	1	0	0	O14126	64	1	0	0	24564.3	SCHPO	Probable proteasome subunit beta type-1	48836.2	SCHPO	26S protease regulatory subunit 6A
983.7506	4	6.4	DSYLIIDKLPSEYDSR	DSYLIIDK(2018.0064)LPSEYDSR	MATTVKDTMNVDINAIK	2051.0099-MATTVKDTM(Oxidation)NVDINAIK	aleitner_M1012_006_26Syeast	78.4532	8.1	0.9	2.4	1.4	166	78	-1.4	982	397	6.7	O14126	162	1	0	0	O43063	1	1	0	0	48836.2	SCHPO	26S protease regulatory subunit 6A	24564.3	SCHPO	Probable proteasome subunit beta type-1
595.8178	4	1.3	MATTVKDTMNVDINAIK	M(Oxidation)ATTVK(499.3006)DTMNVDINAIK	KSK	K(2018.0064)SK	aleitner_M1012_006_26Syeast	39.2835	5.7	0.0	2.6	5.7	2.6	1	-5.9	6549	1037	2.1	O43063	6	1	0	0	O14126	430	1	0	0	24564.3	SCHPO	Probable proteasome subunit beta type-1	48836.2	SCHPO	26S protease regulatory subunit 6A
802.1853	4	4.0	NSDYKETLIFK	NSDYK(1848.0067)ETLIFK	KTELEEIMLLNLHK	K(1494.7606)TELEEIMLLNLHK	aleitner_M1012_006_26Syeast	70.9250	7.5	1.2	1.2	1.3	72	45	-1.8	562	334	6.2	O74762	107	1	0	0	P41878	208	1	0	0	107277.4	SCHPO	26S proteasome regulatory subunit rpn2	34572.3	SCHPO	26S proteasome regulatory subunit rpn11
815.6744	4	9.9	KTELEEIMLLNLHK	K(1532.7028)TELEEIM(Oxidation)LLNLHK	GSNDDEMKIDKK	GSNDDEM(Oxidation)KIDK(1864.0016)K	aleitner_M1012_006_26Syeast	69.2632	5.6	2.7	1.5	2.4	15	3	-0.6	130	63	5.3	P41878	208	1	0	0	O74762	847	1	0	0	34572.3	SCHPO	26S proteasome regulatory subunit rpn11	107277.4	SCHPO	26S proteasome regulatory subunit rpn2
712.9428	5	10.0	ARSEAAEFEYKNGYPMPCDVLAK	ARSEAAEFEYK(914.4168)NGYPMPC(Carbamidomethyl)DVLAK	MIDDQR	2783.2935-MIDDQR	aleitner_M1012_006_26Syeast	55.1738	5.6	1.4	1.2	2.5	9.1	13	-2.8	294	494	5.2	O94517	102	1	0	0	O42897	1	1	0	0	26539.6	SCHPO	Probable proteasome subunit alpha type-1	57346.7	SCHPO	Probable 26S proteasome regulatory subunit rpn3
874.2214	4	-2.6	VPDKLIDASTVKHVFPITK	VPDKLIDASTVK(1385.6616)HVFPITK	AKADYAQYYR	AK(2245.2722)ADYAQYYR	aleitner_M1012_006_26Syeast	37.1238	8.3	1.5	1.2	0.5	166	64	-0.2	258	110	7.8	O94517	65	1	0	0	Q9US13	172	1	0	0	26539.6	SCHPO	Probable proteasome subunit alpha type-1	43457.6	SCHPO	Probable 26S proteasome regulatory subunit rpn9
922.4744	3	1.7	KILFENPDEATKR	K(1204.5659)ILFENPDEATKR	MSQARGFDR	1697.8988-MSQARGFDR	aleitner_M1012_006_26Syeast	30.8653	7.4	0.6	1.2	1.1	71	49	-1.7	429	209	6.3	P36612	357	1	0	0	O94517	1	1	0	0	50060.6	SCHPO	26S protease regulatory subunit 4 homolog	26539.6	SCHPO	Probable proteasome subunit alpha type-1
736.7700	5	-3.6	VRQLIIKEEMMNSIQQAVAK	VRQLIIK(1334.5660)EEM(Oxidation)MNSIQQAVAK	ASKGSNDDEMK	ASK(2482.3288)GSNDDEM(Oxidation)K	aleitner_M1012_006_26Syeast	44.1458	6.6	1.0	1.2	1.9	28	12	-1.2	221	172	6.8	Q9UTM3	430	1	0	0	O74762	836	1	0	0	51618.9	SCHPO	26S proteasome regulatory subunit rpn5	107277.4	SCHPO	26S proteasome regulatory subunit rpn2
736.7712	5	-3.2	YYPVRKFTGGVLMLIDR	YYPVRK(1635.7338)FTGGVLM(Oxidation)LIDR	MEQKPEVDYSEK	2181.1656-M(Oxidation)EQKPEVDYSEK	aleitner_M1012_006_26Syeast	44.7595	4.5	0.8	7.7	-0.2	145	92	-3.3	1013	612	4.7	O74762	911	1	0	0	Q9UTM3	1	1	0	0	107277.4	SCHPO	26S proteasome regulatory subunit rpn2	51618.9	SCHPO	26S proteasome regulatory subunit rpn5
793.4031	4	-9.0	KFTGGVLMLIDR	K(1804.8632)FTGGVLM(Oxidation)LIDR	MNSTEEIDLYNRWK	1502.8167-M(Met-loss)NSTEEIDLYNRWK	aleitner_M1012_006_26Syeast	81.1203	10.5	3.1	1.2	6.8	9.5	2	1.1	217	104	4.8	O74762	911	1	0	0	O74894	1	1	0	0	107277.4	SCHPO	26S proteasome regulatory subunit rpn2	43553.4	SCHPO	26S protease regulatory subunit 6B homolog
1009.1387	3	6.9	ASKGSNDDEMK	ASK(1827.8753)GSNDDEM(Oxidation)K	AVKPTDMEQFAFYK	AVK(1334.5660)PTDM(Oxidation)EQFAFYK	aleitner_M1012_006_26Syeast	86.6790	8.9	2.5	2.0	3.9	38	8	-0.8	615	200	5.0	O74762	836	1	0	0	O74894	378	1	0	0	107277.4	SCHPO	26S proteasome regulatory subunit rpn2	43553.4	SCHPO	26S protease regulatory subunit 6B homolog
936.4610	4	-5.2	VVGSEFVQKYLGEGPRMVR	VVGSEFVQK(1575.7087)YLGEGPRM(Oxidation)VR	EKASKGSNDDEMK	EKASK(2304.1936)GSNDDEMK	aleitner_M1012_006_26Syeast	61.2728	4.5	1.5	2.2	-0.2	47	59	-3.3	353	461	4.7	O74894	207	1	0	0	O74762	836	1	0	0	43553.4	SCHPO	26S protease regulatory subunit 6B homolog	107277.4	SCHPO	26S proteasome regulatory subunit rpn2
652.1661	6	-5.1	NGYPMPCDVLAKRMANIAQVSTQR	NGYPMPC(Carbamidomethyl)DVLAK(1187.6373)RMANIAQVSTQR	KRMPIDFK	K(2857.4037)RM(Oxidation)PIDFK	aleitner_M1012_006_26Syeast	43.2417	6.2	2.1	1.2	3.1	11	5	-3.8	1251	725	4.2	O94517	114	1	0	0	Q09720	170	1	0	0	26539.6	SCHPO	Probable proteasome subunit alpha type-1	21967.5	SCHPO	Probable proteasome subunit beta type-4
817.1652	5	-4.9	MSSKDISSKSPSGNDALNDK	Acetyl-MSSKDISSK(1958.8246)SPSGNDALNDK	MSIMEYNGGSCVAMAGK	2260.0529-MSIMEYNGGSC(Carbamidomethyl)VAM(Oxidation)AGK	aleitner_M1012_006_26Syeast	57.2220	5.2	0.1	1.3	2.0	11	20	-4.8	1269	1153	3.2	P87048	9	1	0	0	Q9Y7T8	1	1	0	0	97999.6	SCHPO	26S proteasome regulatory subunit rpn1	22661.1	SCHPO	Probable proteasome subunit beta type-3
908.9771	4	-4.4	LEKGQSIDDMIPAQK	LEK(1960.0452)GQSIDDMIPAQK	TMLVKAVANSTAANFIR	TM(Oxidation)LVK(1809.9183)AVANSTAANFIR	aleitner_M1012_006_26Syeast	85.2425	6.0	2.5	1.3	-0.2	89	71	-1.8	267	178	6.2	P06732	369	1	0	0	O74894	186	1	0	0	43101.5	HUMAN	Creatine kinase M-type	43553.4	SCHPO	26S protease regulatory subunit 6B homolog
780.9725	5	-9.3	KEEPKSETLENFTR	K(2193.0147)EEPKSETLENFTR	QEYKDDINLDEASAMAVK	QEYK(1844.9156)DDINLDEASAM(Oxidation)AVK	aleitner_M1012_006_26Syeast	93.6902	6.9	0.1	1.3	1.4	41	59	-2.5	487	539	5.5	O74762	876	1	0	0	Q09682	180	1	0	0	107277.4	SCHPO	26S proteasome regulatory subunit rpn2	27925.7	SCHPO	Probable proteasome subunit alpha type-3
611.9083	5	2.3	MFRNQYDGDATTWSPQGR	925.5597-MFRNQYDGDATTWSPQGR	KASLLTR	K(2267.0066)ASLLTR	aleitner_M1012_006_26Syeast	61.6743	9.5	0.9	1.3	4.7	14	8	-3.7	910	860	4.3	O14250	1	1	0	0	Q9UUB6	223	1	0	0	30111.1	SCHPO	Probable proteasome subunit alpha type-6	34195.8	SCHPO	Ubiquitin carboxyl-terminal hydrolase 2
943.7601	4	4.1	GILLYGPPGTGKTLLAR	GILLYGPPGTGK(2044.9816)TLLAR	MTDKYAFSLTTFSPNGK	1864.0822-MTDKYAFSLTTFSPNGK	aleitner_M1012_006_26Syeast	81.6550	7.0	1.4	1.4	0.5	104	39	-1.4	370	200	6.5	P41836	192	1	0	0	O94579	1	1	0	0	45069.7	SCHPO	26S protease regulatory subunit 8 homolog	26404.3	SCHPO	Probable proteasome subunit alpha type-2
656.0298	6	3.3	GVLLYGPPGTGKTMLVKAVANSTAANFIR	GVLLYGPPGTGKTMLVK(984.5063)AVANSTAANFIR	MMGINERK	3083.6842-M(Met-loss)MGINERK	aleitner_M1012_006_26Syeast	60.3820	5.0	0.9	1.4	0.8	28	21	-1.8	178	271	6.2	O74894	186	1	0	0	Q09841	1	1	0	0	43553.4	SCHPO	26S protease regulatory subunit 6B homolog	29337.7	SCHPO	Probable proteasome subunit beta type-2
907.2372	5	-0.64	MSIMEYNGGSCVAMAGKNCVAIASDLR	M(Met-loss)SIMEYNGGSC(Carbamidomethyl)VAMAGK(1757.8870)NC(Carbamidomethyl)VAIASDLR	MSSKSSLELANNAVK	Acetyl-MSSK(2911.3337)SSLELANNAVK	aleitner_M1012_006_26Syeast	75.0302	8.0	1.3	1.4	0.2	183	77	-0.2	235	144	7.8	Q9Y7T8	17	1	0	0	Q9P7S2	4	1	0	0	22661.1	SCHPO	Probable proteasome subunit beta type-3	47341.7	SCHPO	Probable 26S proteasome regulatory subunit rpn6
749.5990	5	-1.1	QVARNELEKLNFSSLK	Q(Gln->pyro-Glu)VARNELEK(1884.9680)LNFSSLK	KASLLTREDLTDEEK	K(1996.0629)ASLLTREDLTDEEK	aleitner_M1012_006_26Syeast	68.6647	6.7	1.0	1.4	0.4	90	53	-1.7	363	236	6.3	O59770	177	1	0	0	Q9UUB6	223	1	0	0	28031.7	SCHPO	Probable proteasome subunit alpha type-7	34195.8	SCHPO	Ubiquitin carboxyl-terminal hydrolase 2
1077.2867	4	-7.4	KASLLTREDLTDEEK	K(2558.2496)ASLLTREDLTDEEK	LDDMSLIKEDCEAATDPLLKK	LDDM(Oxidation)SLIK(1884.9680)EDC(Carbamidomethyl)EAATDPLLKK	aleitner_M1012_006_26Syeast	83.1787	6.1	1.4	1.4	-0.2	104	79	-1.7	289	189	6.3	Q9UUB6	223	1	0	0	P87048	281	1	0	0	34195.8	SCHPO	Ubiquitin carboxyl-terminal hydrolase 2	97999.6	SCHPO	26S proteasome regulatory subunit rpn1
672.3682	5	5.5	DDLSGAEIKAIVSEAGLLALRER	DDLSGAEIK(931.4685)AIVSEAGLLALRER	MNSIVSK	2563.3857-M(Oxidation)NSIVSK	aleitner_M1012_006_26Syeast	71.6543	6.2	0.6	1.4	1.5	35	14	-2.2	441	270	5.8	P36612	403	1	0	0	P30655	1	1	0	0	50060.6	SCHPO	26S protease regulatory subunit 4 homolog	29987.0	SCHPO	Probable proteasome subunit beta type-5
874.7234	4	-6.0	FIVKASSGPRYVVGCR	FIVK(1699.9291)ASSGPRYVVGC(Carbamidomethyl)R	KGEIRMGTTITALR	K(1933.0244)GEIRM(Oxidation)GTTITALR	aleitner_M1012_006_26Syeast	84.5470	9.1	1.6	1.4	2.9	43	30	-1.8	572	323	6.2	O74445	71	1	0	0	O43063	18	1	0	0	43608.7	SCHPO	Probable 26S protease subunit rpt4	24564.3	SCHPO	Probable proteasome subunit beta type-1
1167.6034	3	-6.0	VGKSAVIKTSTR	VGK(2254.0688)SAVIKTSTR	YPMDAHKSELEGVEEARR	YPMDAHK(1383.8086)SELEGVEEARR	aleitner_M1012_006_26Syeast	88.6020	9.6	1.8	1.5	3.6	57	27	-1.8	1558	472	6.0	O14126	119	1	0	0	O42897	465	1	0	0	48836.2	SCHPO	26S protease regulatory subunit 6A	57346.7	SCHPO	Probable 26S proteasome regulatory subunit rpn3
882.7216	4	1.3	LQKYQATVMRGAFK	LQK(1870.9710)YQATVM(Oxidation)RGAFK	MATTVKDTMNVDINAIK	1793.9498-M(Met-loss)ATTVKDTMNVDINAIK	aleitner_M1012_006_26Syeast	71.1695	6.2	2.1	1.5	2.0	25	9	-1.7	299	170	6.3	Q10335	397	1	0	0	O43063	1	1	0	0	46680.8	SCHPO	Probable 26S proteasome regulatory subunit rpn7	24564.3	SCHPO	Probable proteasome subunit beta type-1
782.3951	5	4.9	MCSPSATLTHRTMTEK	2041.0765-MC(Carbamidomethyl)SPSATLTHRTM(Oxidation)TEK	MATTVKDTMNVDINAIKK	M(Met-loss+Acetyl)ATTVKDTMNVDINAIK(2003.9115)K	aleitner_M1012_006_26Syeast	42.9925	6.8	2.6	1.5	3.0	20	5	-3.6	1818	654	3.8	Q10335	1	1	0	0	O43063	17	1	0	0	46680.8	SCHPO	Probable 26S proteasome regulatory subunit rpn7	24564.3	SCHPO	Probable proteasome subunit beta type-1
613.3171	6	8.6	KFFAIDTANPIPVFTH	K(1856.8761)FFAIDTANPIPVFTH	MCSPSATLTHRTMTEK	1955.0193-M(Met-loss)C(Carbamidomethyl)SPSATLTHRTMTEK	aleitner_M1012_006_26Syeast	75.1745	6.5	1.3	1.6	3.4	12	10	-4.8	2570	1085	3.1	O43063	211	1	0	0	Q10335	1	1	0	0	24564.3	SCHPO	Probable proteasome subunit beta type-1	46680.8	SCHPO	Probable 26S proteasome regulatory subunit rpn7
1115.5980	5	7.8	FCVGLQKIEEIFK	FC(Carbamidomethyl)VGLQK(3963.0566)IEEIFK	AAMRPLGVAMTLVAVDDEIGPSLFKLDPAGFYIGYK	AAMRPLGVAMTLVAVDDEIGPSLFK(1747.9219)LDPAGFYIGYK	aleitner_M1012_006_26Syeast	83.8933	10.1	0.6	1.5	1.4	150	169	0.7	218	231	8.7	P06732	259	1	0	0	O94517	151	1	0	0	43101.5	HUMAN	Creatine kinase M-type	26539.6	SCHPO	Probable proteasome subunit alpha type-1
925.1918	4	1.1	ARSEAAEFEYKNGYPMPCDVLAK	ARSEAAEFEYK(1051.5087)NGYPMPC(Carbamidomethyl)DVLAK	MPFGNTHNK	2783.2935-M(Met-loss)PFGNTHNK	aleitner_M1012_006_26Syeast	50.8022	6.2	2.2	2.2	4.0	9.2	2	-3.7	1355	661	4.3	O94517	102	1	0	0	P06732	1	1	0	0	26539.6	SCHPO	Probable proteasome subunit alpha type-1	43101.5	HUMAN	Creatine kinase M-type
752.5780	5	-4.0	MNSIVSKYTQSTNNDDPKK	1719.8720-M(Met-loss)NSIVSKYTQSTNNDDPKK	YYKPDLTIDEAVR	YYK(2176.0648)PDLTIDEAVR	aleitner_M1012_006_26Syeast	67.1712	6.1	2.5	1.5	-0.2	114	64	-1.7	322	178	6.3	P30655	1	1	0	0	Q09720	149	1	0	0	29987.0	SCHPO	Probable proteasome subunit beta type-5	21967.5	SCHPO	Probable proteasome subunit beta type-4
1098.5685	3	-2.7	KASLLTREDLTDEEK	K(1545.7926)ASLLTREDLTDEEK	SNDIEKAIDLYK	SNDIEK(1884.9680)AIDLYK	aleitner_M1012_006_26Syeast	60.2482	8.2	1.2	1.5	4.8	12	8	-3.0	1260	817	3.4	Q9UUB6	223	1	0	0	Q9P7S2	21	1	0	0	34195.8	SCHPO	Ubiquitin carboxyl-terminal hydrolase 2	47341.7	SCHPO	Probable 26S proteasome regulatory subunit rpn6
556.8939	5	-7.4	MSSKSSLELANNAVK	1185.6506-M(Oxidation)SSKSSLELANNAVK	AKYASQKRP	AK(1731.8713)YASQKRP	aleitner_M1012_006_26Syeast	31.1360	7.7	0.5	5.3	3.0	102	38	-1.4	1606	493	4.7	Q9P7S2	1	1	0	0	Q9UUB6	293	1	0	0	47341.7	SCHPO	Probable 26S proteasome regulatory subunit rpn6	34195.8	SCHPO	Ubiquitin carboxyl-terminal hydrolase 2
641.2842	5	2.7	FPTDDDDK	2249.9938-FPTDDDDK	MGQAQSGNFSNFGDGANGDNKK	1089.4502-M(Met-loss)GQAQSGNFSNFGDGANGDNKK	aleitner_M1012_006_26Syeast	49.6297	7.5	2.5	1.5	5.0	8.3	1	-2.8	1552	434	2.5	P00761	1	1	0	0	P36612	1	1	0	0	24409.7	PIG	Trypsin	50060.6	SCHPO	26S protease regulatory subunit 4 homolog
489.2892	5	2.6	DLVKKYDK	DLVK(1433.8381)KYDK	EIKEVIELPVK	EIK(1145.6332)EVIELPVK	aleitner_M1012_006_26Syeast	33.6097	7.0	1.4	1.5	4.5	7.1	3	-5.1	2504	840	2.5	O74445	37	1	0	0	P41836	158	1	0	0	43608.7	SCHPO	Probable 26S protease subunit rpt4	45069.7	SCHPO	26S protease regulatory subunit 8 homolog
686.8854	4	-0.31	KLEFPLPNEEAR	K(1301.7568)LEFPLPNEEAR	KRVIEHNIR	K(1579.8246)RVIEHNIR	aleitner_M1012_006_26Syeast	87.4875	7.2	2.0	1.5	4.0	13	6	-4.5	4150	743	3.2	O14126	350	1	0	0	Q9UTM3	338	1	0	0	48836.2	SCHPO	26S protease regulatory subunit 6A	51618.9	SCHPO	26S proteasome regulatory subunit rpn5
829.0509	5	2.8	VGKSAVIKTSTR	VGK(2894.4662)SAVIKTSTR	SQNVQEQLNEWGSNITELLGKLEK	SQNVQEQLNEWGSNITELLGK(1383.8086)LEK	aleitner_M1012_006_26Syeast	83.3445	6.8	1.1	1.9	1.4	67	33	-2.6	940	460	5.4	O14126	119	1	0	0	Q9UTM3	420	1	0	0	48836.2	SCHPO	26S protease regulatory subunit 6A	51618.9	SCHPO	26S proteasome regulatory subunit rpn5
1083.8848	3	-0.25	VLNKGDSGEMSLQK	VLNK(1727.8829)GDSGEM(Oxidation)SLQK	VTSKLLEQEESAEK	VTSK(1658.8185)LLEQEESAEK	aleitner_M1012_006_26Syeast	82.4298	10.8	2.6	1.5	4.0	78	46	-1.1	1488	412	6.8	P41836	390	1	0	0	Q09682	54	1	0	0	45069.7	SCHPO	26S protease regulatory subunit 8 homolog	27925.7	SCHPO	Probable proteasome subunit alpha type-3
717.1602	5	1.3	MSERDTALEK	2402.1999-MSERDTALEK	MSSKSSLELANNAVKSNDIEK	1316.6282-MSSKSSLELANNAVKSNDIEK	aleitner_M1012_006_26Syeast	85.3343	7.7	1.4	1.6	3.0	28	17	-0.2	205	147	4.7	O74445	1	1	0	0	Q9P7S2	1	1	0	0	43608.7	SCHPO	Probable 26S protease subunit rpt4	47341.7	SCHPO	Probable 26S proteasome regulatory subunit rpn6
650.1366	4	4.2	KIEIPLPNEVGR	K(1232.7241)IEIPLPNEVGR	SLLTGKHAIR	SLLTGK(1501.8504)HAIR	aleitner_M1012_006_26Syeast	56.9598	4.5	0.0	1.9	4.5	1.9	1	-4.8	1007	679	2.1	O74445	297	1	0	0	Q9P7S2	272	1	0	0	43608.7	SCHPO	Probable 26S protease subunit rpt4	47341.7	SCHPO	Probable 26S proteasome regulatory subunit rpn6
744.1611	5	9.1	MSIMEYNGGSCVAMAGK	1910.9738-MSIMEYNGGSC(Carbamidomethyl)VAMAGK	MSTLDLNHLADLYDRK	1942.8297-M(Met-loss)STLDLNHLADLYDRK	aleitner_M1012_006_26Syeast	74.1085	8.2	1.5	1.6	5.6	7.4	4	-4.3	2575	1083	3.7	Q9Y7T8	1	1	0	0	P50524	1	1	0	0	22661.1	SCHPO	Probable proteasome subunit beta type-3	30899.5	SCHPO	26S proteasome regulatory subunit rpn12
679.9598	5	8.3	MSTLDLNHLADLYDRK	1490.7882-MSTLDLNHLADLYDRK	VNLYKFREER	VNLYK(2042.0143)FREER	aleitner_M1012_006_26Syeast	65.7208	6.1	1.6	1.7	3.0	13	8	-4.9	2365	1028	3.1	P50524	1	1	0	0	Q9Y7T8	75	1	0	0	30899.5	SCHPO	26S proteasome regulatory subunit rpn12	22661.1	SCHPO	Probable proteasome subunit beta type-3
740.6287	4	2.2	KVAQTTYK	K(2020.9558)VAQTTYK	TLSKESARATIDECMR	TLSK(1075.5914)ESARATIDEC(Carbamidomethyl)M(Oxidation)R	aleitner_M1012_006_26Syeast	47.2940	6.0	1.3	1.6	2.9	14	6	-4.9	2975	873	3.1	O94579	91	1	0	0	Q9USQ9	201	1	0	0	26404.3	SCHPO	Probable proteasome subunit alpha type-2	29220.2	SCHPO	Probable proteasome subunit beta type-7
1000.5338	4	-6.6	AVEKLSVEALNSLTGEFK	AVEK(2064.0965)LSVEALNSLTGEFK	LGIDPPKGIMLYGPPGTGK	LGIDPPK(2072.1041)GIM(Oxidation)LYGPPGTGK	aleitner_M1012_006_26Syeast	56.3857	10.2	1.0	1.6	3.5	83	62	0.0	652	460	6.7	P06732	156	1	0	0	O42931	214	1	0	0	43101.5	HUMAN	Creatine kinase M-type	48965.5	SCHPO	26S protease regulatory subunit 7 homolog
604.7346	5	9.7	GGNMKEVFRR	GGNMK(1825.9938)EVFRR	DFLDAVQKVVKGNQK	DFLDAVQK(1330.6816)VVKGNQK	aleitner_M1012_006_26Syeast	46.2903	4.5	0.2	2.9	-1.7	222	136	-1.8	238	165	6.2	P06732	247	1	0	0	O42931	419	1	0	0	43101.5	HUMAN	Creatine kinase M-type	48965.5	SCHPO	26S protease regulatory subunit 7 homolog
560.8136	6	2.8	FVKLGIDPPKGIMLYGPPGTGK	FVK(1058.5682)LGIDPPKGIM(Oxidation)LYGPPGTGK	LMSKVAEK	LM(Oxidation)SK(2438.3283)VAEK	aleitner_M1012_006_26Syeast	54.3930	6.6	0.8	1.6	1.0	56	69	-1.8	333	410	5.6	O42931	207	1	0	0	O14250	111	1	0	0	48965.5	SCHPO	26S protease regulatory subunit 7 homolog	30111.1	SCHPO	Probable proteasome subunit alpha type-6
1108.2660	4	-5.8	MSWTTIESDAGVFTDLIENLGVK	2034.8650-M(Met-loss)SWTTIESDAGVFTDLIENLGVK	TTEEKEATPMEMDEEK	TTEEK(2532.2636)EATPMEMDEEK	aleitner_M1012_006_26Syeast	94.7685	7.3	0.8	1.7	3.2	23	16	-0.6	264	258	4.1	Q9UUB6	1	1	0	0	O74762	853	1	0	0	34195.8	SCHPO	Ubiquitin carboxyl-terminal hydrolase 2	107277.4	SCHPO	26S proteasome regulatory subunit rpn2
479.9194	3	6.6	MMGINERK	459.2482-MMGINERK	MFR	1115.5467-M(Met-loss)FR	aleitner_M1012_006_26Syeast	8.1318	7.5	0.4	1.8	7.1	2.2	1	-1.7	402	32	6.3	Q09841	1	1	0	0	O14250	1	1	0	0	29337.7	SCHPO	Probable proteasome subunit beta type-2	30111.1	SCHPO	Probable proteasome subunit alpha type-6
655.1599	4	8.7	KPRVVTALTMLK	K(1244.7605)PRVVTALTM(Oxidation)LK	THAVLVALKR	THAVLVALK(1509.8953)R	aleitner_M1012_006_26Syeast	36.0772	5.9	0.7	3.2	4.3	9.0	4	-4.8	3093	809	1.6	Q09841	108	1	0	0	O14250	50	1	0	0	29337.7	SCHPO	Probable proteasome subunit beta type-2	30111.1	SCHPO	Probable proteasome subunit alpha type-6
636.6933	5	-2.5	MFRNQYDGDATTWSPQGR	1180.5401-M(Met-loss)FRNQYDGDATTWSPQGR	QSKYTYDR	Q(Gln->pyro-Glu)SK(2135.9661)YTYDR	aleitner_M1012_006_26Syeast	50.3272	5.0	0.3	4.2	3.1	15	4	-2.8	783	301	5.2	O14250	1	1	0	0	Q09841	236	1	0	0	30111.1	SCHPO	Probable proteasome subunit alpha type-6	29337.7	SCHPO	Probable proteasome subunit beta type-2
1348.6455	3	8.3	TLSKESARATIDECMR	TLSK(2159.9933)ESARATIDEC(Carbamidomethyl)M(Oxidation)R	QEYKDDINLDEASAMAVK	Q(Gln->pyro-Glu)EYK(2020.9558)DDINLDEASAMAVK	aleitner_M1012_006_26Syeast	88.2153	7.6	1.6	1.8	-0.2	215	73	-0.2	215	74	7.8	Q9USQ9	201	1	0	0	Q09682	180	1	0	0	29220.2	SCHPO	Probable proteasome subunit beta type-7	27925.7	SCHPO	Probable proteasome subunit alpha type-3
1094.2124	3	-0.20	NKLDPYWNQLIVAGVDGENK	NK(1007.4672)LDPYWNQLIVAGVDGENK	MSRSYDSR	2410.2169-M(Met-loss)SRSYDSR	aleitner_M1012_006_26Syeast	57.3252	7.9	0.4	2.4	4.2	17	20	-3.2	885	765	4.8	Q9USQ9	137	1	0	0	Q09682	1	1	0	0	29220.2	SCHPO	Probable proteasome subunit beta type-7	27925.7	SCHPO	Probable proteasome subunit alpha type-3
1108.2698	4	-9.4	KMSAQSCACMVR	K(2985.4827)MSAQSC(Carbamidomethyl)AC(Carbamidomethyl)M(Oxidation)VR	IFTIHTSKMNLGEDVNLEELIQCK	IFTIHTSK(1581.6772)M(Oxidation)NLGEDVNLEELIQC(Carbamidomethyl)K	aleitner_M1012_006_26Syeast	87.5637	8.2	1.9	1.8	3.0	53	17	-2.9	2362	852	5.2	Q9UQY2	86	1	0	0	P36612	378	1	0	0	25082.6	SCHPO	Probable proteasome subunit beta type-6	50060.6	SCHPO	26S protease regulatory subunit 4 homolog
1105.3127	4	-1.6	EWNQNIKNLSNVVEISGKGVFV	EWNQNIK(1943.9324)NLSNVVEISGKGVFV	QEVAAQKSSEETEDKK	QEVAAQK(2611.3646)SSEETEDKK	aleitner_M1012_006_26Syeast	88.3840	6.1	1.5	1.8	1.4	43	15	-3.3	987	630	4.7	Q9US13	366	1	0	0	O94444	231	1	0	0	43457.6	SCHPO	Probable 26S proteasome regulatory subunit rpn9	27140.1	SCHPO	26S proteasome regulatory subunit rpn10
733.5633	5	-1.6	QPWAHGLLLENFNSAAEKNHASIDKMK	Q(Gln->pyro-Glu)PWAHGLLLENFNSAAEK(631.2887)NHASIDKMK	MTDK	3169.5655-MTDK	aleitner_M1012_006_26Syeast	69.3280	6.1	0.0	1.9	6.1	1.9	1	-4.8	2321	963	3.2	P41878	239	1	0	0	O94579	1	1	0	0	34572.3	SCHPO	26S proteasome regulatory subunit rpn11	26404.3	SCHPO	Probable proteasome subunit alpha type-2
969.1961	3	-0.21	TMLELLNQLDGFEATKNIK	TM(Oxidation)LELLNQLDGFEATK(711.4319)NIK	KLWK	K(2331.2032)LWK	aleitner_M1012_006_26Syeast	99.0752	5.8	0.1	1.9	2.7	16	14	-0.7	162	158	7.3	P41836	284	1	0	0	Q9US13	38	1	0	0	45069.7	SCHPO	26S protease regulatory subunit 8 homolog	43457.6	SCHPO	Probable 26S proteasome regulatory subunit rpn9
822.4230	4	-8.7	TKDAVVLGVEKR	TK(1971.9248)DAVVLGVEKR	KMAIDDDINWEELAR	K(1451.8348)M(Oxidation)AIDDDINWEELAR	aleitner_M1012_006_26Syeast	88.1710	6.1	0.8	1.9	3.5	9.8	3	-3.2	683	314	3.2	Q9UT97	43	1	0	0	O14126	371	1	0	0	27573.3	SCHPO	Probable proteasome subunit alpha type-5	48836.2	SCHPO	26S protease regulatory subunit 6A
732.5635	5	-8.0	NKLDPYWNQLIVAGVDGENK	NK(1385.6616)LDPYWNQLIVAGVDGENK	AKADYAQYYR	AK(2410.2169)ADYAQYYR	aleitner_M1012_006_26Syeast	66.0713	6.0	0.4	1.9	1.4	35	26	-1.8	267	178	4.6	Q9USQ9	137	1	0	0	Q9US13	172	1	0	0	29220.2	SCHPO	Probable proteasome subunit beta type-7	43457.6	SCHPO	Probable 26S proteasome regulatory subunit rpn9
908.6915	4	-7.4	KVIARLQSYDR	K(2283.0015)VIARLQSYDR	MFRNQYDGDATTWSPQGR	1485.8304-M(Oxidation)FRNQYDGDATTWSPQGR	aleitner_M1012_006_26Syeast	89.5943	6.0	1.4	1.9	1.3	42	31	-3.3	870	381	4.7	O42897	152	1	0	0	O14250	1	1	0	0	57346.7	SCHPO	Probable 26S proteasome regulatory subunit rpn3	30111.1	SCHPO	Probable proteasome subunit alpha type-6
972.1326	3	-6.7	KFTGGVLMLIDRESDK	K(1089.4502)FTGGVLM(Oxidation)LIDRESDK	FPTDDDDK	1962.0132-FPTDDDDK	aleitner_M1012_006_26Syeast	75.0548	10.0	0.5	1.9	3.2	79	43	2.0	152	81	10.0	O74762	911	1	0	0	P00761	1	1	0	0	107277.4	SCHPO	26S proteasome regulatory subunit rpn2	24409.7	PIG	Trypsin
648.8564	4	-8.3	LNADVLGQLIKK	LNADVLGQLIK(1280.6257)K	KQMSYMLAR	K(1448.8603)QMSYM(Oxidation)LAR	aleitner_M1012_006_26Syeast	41.6620	5.1	2.2	2.0	-1.1	130	38	-1.8	209	103	6.2	O42897	83	1	0	0	P87048	294	1	0	0	57346.7	SCHPO	Probable 26S proteasome regulatory subunit rpn3	97999.6	SCHPO	26S proteasome regulatory subunit rpn1
894.6741	4	1.1	KLEGTIDYQK	K(2381.0342)LEGTIDYQK	MGQAQSGNFSNFGDGANGDNKK	1331.6973-MGQAQSGNFSNFGDGANGDNKK	aleitner_M1012_006_26Syeast	50.4497	6.3	1.8	2.0	-0.2	142	64	-1.4	313	147	6.5	O74445	378	1	0	0	P36612	1	1	0	0	43608.7	SCHPO	Probable 26S protease subunit rpt4	50060.6	SCHPO	26S protease regulatory subunit 4 homolog
1302.8965	4	-0.41	MSSIGTGYDLGLFFSPDGRLFQAEYAYK	2075.0688-MSSIGTGYDLGLFFSPDGRLFQAEYAYK	QNLFVPTSDKEKASFAR	QNLFVPTSDK(3270.5584)EKASFAR	aleitner_M1012_006_26Syeast	84.1437	7.7	0.3	2.0	2.4	63	58	-2.7	1756	906	5.3	O59770	1	1	0	0	P50524	44	1	0	0	28031.7	SCHPO	Probable proteasome subunit alpha type-7	30899.5	SCHPO	26S proteasome regulatory subunit rpn12
607.3677	4	-1.5	KPRVVTALTMLK	K(1053.6182)PRVVTALTM(Oxidation)LK	KQLATSLR	K(1509.8953)QLATSLR	aleitner_M1012_006_26Syeast	42.9483	4.5	2.0	2.0	-1.7	151	63	-1.8	162	95	6.2	Q09841	108	1	0	0	Q09720	86	1	0	0	29337.7	SCHPO	Probable proteasome subunit beta type-2	21967.5	SCHPO	Probable proteasome subunit beta type-4
597.6332	6	-9.0	MSGYDRALSVFSPDGR	1954.0081-M(Met-loss)SGYDRALSVFSPDGR	KLEKGQSIDDMIPAQK	KLEK(1763.8479)GQSIDDM(Oxidation)IPAQK	aleitner_M1012_006_26Syeast	85.1842	6.0	1.4	2.1	2.9	17	6	-3.8	1503	638	3.1	Q10329	1	1	0	0	P06732	369	1	0	0	28277.2	SCHPO	Probable proteasome subunit alpha type-4	43101.5	HUMAN	Creatine kinase M-type
712.7442	5	-2.5	MPFGNTHNK	2498.2177-M(Oxidation)PFGNTHNK	QGEIDYEALVKLTDGTNGADLR	Q(Gln->pyro-Glu)GEIDYEALVK(1198.5441)LTDGTNGADLR	aleitner_M1012_006_26Syeast	54.1718	4.2	0.6	2.1	-1.7	111	151	-2.1	145	244	5.9	P06732	1	1	0	0	O74445	332	1	0	0	43101.5	HUMAN	Creatine kinase M-type	43608.7	SCHPO	Probable 26S protease subunit rpt4
685.8447	4	-8.0	KYDKTEDDIK	K(1485.7576)YDKTEDDIK	HKTDLNHENLK	HK(1391.6820)TDLNHENLK	aleitner_M1012_006_26Syeast	29.7132	4.5	0.2	2.3	2.9	7.3	6	-3.3	677	318	1.6	O74445	38	1	0	0	P06732	107	1	0	0	43608.7	SCHPO	Probable 26S protease subunit rpt4	43101.5	HUMAN	Creatine kinase M-type
620.1155	4	-8.1	HPKFEEILTRLR	HPK(938.5801)FEEILTRLR	KVADLKK	K(1675.9410)VADLKK	aleitner_M1012_006_26Syeast	39.4193	3.0	0.4	5.0	-0.1	49	11	-4.9	1708	494	3.1	P06732	307	1	0	0	O74445	372	1	0	0	43101.5	HUMAN	Creatine kinase M-type	43608.7	SCHPO	Probable 26S protease subunit rpt4
802.4413	4	9.1	MPFGNTHNKFK	1886.0625-MPFGNTHNKFK	LDRKIEIPLPNEVGR	LDRK(1457.7126)IEIPLPNEVGR	aleitner_M1012_006_26Syeast	39.4743	4.6	0.1	7.9	-0.1	166	72	-3.3	1326	472	4.7	P06732	1	1	0	0	O74445	297	1	0	0	43101.5	HUMAN	Creatine kinase M-type	43608.7	SCHPO	Probable 26S protease subunit rpt4
768.9175	4	-0.50	VLNKGDSGEMSLQK	VLNK(1550.8920)GDSGEM(Oxidation)SLQK	KVPDKLIDASTVK	KVPDK(1658.8185)LIDASTVK	aleitner_M1012_006_26Syeast	45.3497	6.1	1.1	2.2	1.4	46	18	-1.7	346	118	4.7	P41836	390	1	0	0	O94517	57	1	0	0	45069.7	SCHPO	26S protease regulatory subunit 8 homolog	26539.6	SCHPO	Probable proteasome subunit alpha type-1
877.7391	4	-7.5	KPRVVTALTMLK	K(2151.1212)PRVVTALTMLK	AIGSGSEPAKSELVKEFHK	AIGSGSEPAK(1493.9004)SELVKEFHK	aleitner_M1012_006_26Syeast	74.1037	9.8	4.2	2.2	3.2	58	31	-1.4	577	405	6.6	Q09841	108	1	0	0	Q9UT97	179	1	0	0	29337.7	SCHPO	Probable proteasome subunit beta type-2	27573.3	SCHPO	Probable proteasome subunit alpha type-5
1211.6361	3	0.65	RMDDKMLLTEVHLLESK	RM(Oxidation)DDK(1558.8243)MLLTEVHLLESK	NELEKLNFSSLK	NELEK(2211.1279)LNFSSLK	aleitner_M1012_006_26Syeast	84.8002	6.6	0.9	2.3	-0.2	243	115	-1.2	483	196	6.8	Q9P7S2	161	1	0	0	O59770	177	1	0	0	47341.7	SCHPO	Probable 26S proteasome regulatory subunit rpn6	28031.7	SCHPO	Probable proteasome subunit alpha type-7
973.2630	5	-9.6	EERQIQPKTFANLVSSTLYEK	EERQIQPK(2381.0342)TFANLVSSTLYEK	MGQAQSGNFSNFGDGANGDNKK	2618.3592-MGQAQSGNFSNFGDGANGDNKK	aleitner_M1012_006_26Syeast	55.4893	8.0	0.8	2.3	1.4	127	153	-0.8	481	542	6.6	Q9Y7T8	85	1	0	0	P36612	1	1	0	0	22661.1	SCHPO	Probable proteasome subunit beta type-3	50060.6	SCHPO	26S protease regulatory subunit 4 homolog
900.2089	4	-4.5	MSSIGTGYDLGLFFSPDGR	1708.9222-M(Met-loss)SSIGTGYDLGLFFSPDGR	LKAYQGIYLMSIR	LK(2025.9684)AYQGIYLM(Oxidation)SIR	aleitner_M1012_006_26Syeast	96.4193	4.6	0.1	2.4	-0.1	48	80	-3.3	367	503	4.7	O59770	1	1	0	0	Q10335	192	1	0	0	28031.7	SCHPO	Probable proteasome subunit alpha type-7	46680.8	SCHPO	Probable 26S proteasome regulatory subunit rpn7
928.2377	4	7.1	YDKTEDDIKSLQSVGQIIGEVLK	YDK(1131.5417)TEDDIKSLQSVGQIIGEVLK	MMGINERK	2715.4218-M(Oxidation)MGINERK	aleitner_M1012_006_26Syeast	63.0362	11.9	0.2	2.4	5.2	63	38	2.4	247	159	8.8	O74445	41	1	0	0	Q09841	1	1	0	0	43608.7	SCHPO	Probable 26S protease subunit rpt4	29337.7	SCHPO	Probable proteasome subunit beta type-2
592.3075	6	5.2	VSKQGEIDYEALVKLTDGTNGADLR	VSKQGEIDYEALVK(856.4113)LTDGTNGADLR	MMGINER	2829.4396-M(Met-loss)MGINER	aleitner_M1012_006_26Syeast	64.2568	7.2	1.3	2.9	3.0	36	12	0.2	191	85	6.4	O74445	332	1	0	0	Q09841	1	1	0	0	43608.7	SCHPO	Probable 26S protease subunit rpt4	29337.7	SCHPO	Probable proteasome subunit beta type-2
529.8709	5	3.3	FLHDKNSDYKETLIFK	FLHDKNSDYK(647.2836)ETLIFK	MTDK	2135.0939-M(Oxidation)TDK	aleitner_M1012_006_26Syeast	34.4565	5.7	0.0	2.5	5.7	2.5	1	-3.7	1360	568	4.3	O74762	107	1	0	0	O94579	1	1	0	0	107277.4	SCHPO	26S proteasome regulatory subunit rpn2	26404.3	SCHPO	Probable proteasome subunit alpha type-2
865.2355	5	-3.7	GIDLKSIAEKMNGASGAELK	GIDLK(2274.0950)SIAEKM(Oxidation)NGASGAELK	NHASIDKMKSLSEQYTER	NHASIDKMK(2185.1300)SLSEQYTER	aleitner_M1012_006_26Syeast	66.4523	7.5	1.2	2.5	4.3	19	7	-3.8	3081	1038	4.3	P41836	342	1	0	0	P41878	248	1	0	0	45069.7	SCHPO	26S protease regulatory subunit 8 homolog	34572.3	SCHPO	26S proteasome regulatory subunit rpn11
825.0042	5	-5.5	IDLYHDNHERKMSAQSCACMVR	IDLYHDNHERK(1383.8086)M(Oxidation)SAQSC(Carbamidomethyl)AC(Carbamidomethyl)MVR	VGKSAVIKTSTR	VGK(2874.2670)SAVIKTSTR	aleitner_M1012_006_26Syeast	89.2158	6.7	0.7	2.6	0.4	154	98	0.4	154	99	8.4	Q9UQY2	86	1	0	0	O14126	119	1	0	0	25082.6	SCHPO	Probable proteasome subunit beta type-6	48836.2	SCHPO	26S protease regulatory subunit 6A
1108.2729	4	6.6	APVLSDSSCKSSYPGQITGNMICVGFLEGGK	APVLSDSSC(Carbamidomethyl)K(1154.5026)SSYPGQITGNM(Oxidation)IC(Carbamidomethyl)VGFLEGGK	MSRSYDSR	3412.5989-M(Oxidation)SRSYDSR	aleitner_M1012_006_26Syeast	88.3268	7.2	2.5	2.6	2.5	60	27	-3.3	2940	1060	4.7	P00761	157	1	0	0	Q09682	1	1	0	0	24409.7	PIG	Trypsin	27925.7	SCHPO	Probable proteasome subunit alpha type-3
821.1697	4	-3.2	KINVKFFEK	K(2128.9900)INVKFFEK	EDLTDEEKAASIAVEDEK	EDLTDEEK(1289.7384)AASIAVEDEK	aleitner_M1012_006_26Syeast	69.3008	6.7	1.9	2.6	1.4	86	41	-2.7	1310	478	5.3	Q9UTM3	196	1	0	0	Q9UUB6	237	1	0	0	51618.9	SCHPO	26S proteasome regulatory subunit rpn5	34195.8	SCHPO	Ubiquitin carboxyl-terminal hydrolase 2
885.2102	4	-5.3	SIKGYTLPPHCSR	SIK(2022.0642)GYTLPPHC(Carbamidomethyl)SR	CVVHLNDASVAAKLLMK	C(Carbamidomethyl)VVHLNDASVAAK(1652.8345)LLM(Oxidation)K	aleitner_M1012_006_26Syeast	84.5788	6.0	0.8	2.6	-0.2	143	80	-1.8	401	205	6.2	P06732	138	1	0	0	O74762	238	1	0	0	43101.5	HUMAN	Creatine kinase M-type	107277.4	SCHPO	26S proteasome regulatory subunit rpn2
771.1756	4	3.7	TVQKVETAVLSTTVKAQAR	TVQK(1051.5087)VETAVLSTTVKAQAR	MPFGNTHNK	2167.2212-M(Met-loss)PFGNTHNK	aleitner_M1012_006_26Syeast	69.7552	4.6	1.0	6.4	3.6	13	1	-3.8	1966	556	4.2	O74762	810	1	0	0	P06732	1	1	0	0	107277.4	SCHPO	26S proteasome regulatory subunit rpn2	43101.5	HUMAN	Creatine kinase M-type
764.8085	5	-0.87	FFEKEDVQSLKLK	FFEK(2209.1379)EDVQSLKLK	EWNQNIKNLSNVVEISGK	EWNQNIK(1747.9396)NLSNVVEISGK	aleitner_M1012_006_26Syeast	88.1098	8.2	0.7	2.6	4.6	20	10	-4.5	3117	1156	3.6	Q9UTM3	204	1	0	0	Q9US13	366	1	0	0	51618.9	SCHPO	26S proteasome regulatory subunit rpn5	43457.6	SCHPO	Probable 26S proteasome regulatory subunit rpn9
717.3732	4	9.5	KSLPLQIEVANDCIK	K(1138.5077)SLPLQIEVANDC(Carbamidomethyl)IK	MSRSYDSR	1864.9968-MSRSYDSR	aleitner_M1012_006_26Syeast	29.3813	3.5	1.1	2.7	1.9	9.2	2	-4.3	1095	455	3.7	Q9P7S2	99	1	0	0	Q09682	1	1	0	0	47341.7	SCHPO	Probable 26S proteasome regulatory subunit rpn6	27925.7	SCHPO	Probable proteasome subunit alpha type-3
753.2048	5	9.6	GIDLKSIAEKMNGASGAELK	GIDLKSIAEK(1713.8897)M(Oxidation)NGASGAELK	KSGRSAPGVSTTSTIQ	K(2185.1300)SGRSAPGVSTTSTIQ	aleitner_M1012_006_26Syeast	31.1637	8.2	0.2	2.7	3.2	57	23	0.5	297	146	5.0	P41836	347	1	0	0	Q10329	244	1	0	0	45069.7	SCHPO	26S protease regulatory subunit 8 homolog	28277.2	SCHPO	Probable proteasome subunit alpha type-4
930.4585	3	8.5	IPDSTYEMVGGLEKQIK	IPDSTYEM(Oxidation)VGGLEK(865.3640)QIK	MSGYDR	2061.0340-MSGYDR	aleitner_M1012_006_26Syeast	24.5552	5.7	0.1	3.3	2.6	33	21	-1.2	566	312	4.2	P41836	152	1	0	0	Q10329	1	1	0	0	45069.7	SCHPO	26S protease regulatory subunit 8 homolog	28277.2	SCHPO	Probable proteasome subunit alpha type-4
1052.8459	3	6.0	KATDDDR	K(2336.1246)ATDDDR	MEQKPEVDYSEKFAELQK	957.4403-MEQKPEVDYSEKFAELQK	aleitner_M1012_006_26Syeast	49.3053	8.4	0.7	2.7	3.0	63	29	0.6	255	114	5.4	Q9USQ9	189	1	0	0	Q9UTM3	1	1	0	0	29220.2	SCHPO	Probable proteasome subunit beta type-7	51618.9	SCHPO	26S proteasome regulatory subunit rpn5
765.8986	4	-4.0	MSSKDISSK	2209.1379-M(Met-loss)SSKDISSK	EWNQNIKNLSNVVEISGK	EWNQNIK(988.5077)NLSNVVEISGK	aleitner_M1012_006_26Syeast	94.3530	4.5	0.3	2.9	-0.2	49	93	-1.2	91	150	4.7	P87048	1	1	0	0	Q9US13	366	1	0	0	97999.6	SCHPO	26S proteasome regulatory subunit rpn1	43457.6	SCHPO	Probable 26S proteasome regulatory subunit rpn9
609.8131	6	-3.4	ARQEVAAQKSSEETEDK	ARQEVAAQK(1747.9396)SSEETEDK	FFEKEDVQSLKLK	FFEK(2042.9756)EDVQSLKLK	aleitner_M1012_006_26Syeast	64.3115	6.4	1.3	2.9	0.1	149	75	-1.1	315	161	6.3	O94444	231	1	0	0	Q9UTM3	204	1	0	0	27140.1	SCHPO	26S proteasome regulatory subunit rpn10	51618.9	SCHPO	26S proteasome regulatory subunit rpn5
907.7198	4	-1.1	KAPNTVYAVQFLEAVYK	K(1686.8135)APNTVYAVQFLEAVYK	CTKIIENEQSAEK	C(Carbamidomethyl)TK(2078.1088)IIENEQSAEK	aleitner_M1012_006_26Syeast	88.0822	6.1	1.1	3.0	1.4	54	22	-3.3	975	570	4.7	O42897	277	1	0	0	O42931	102	1	0	0	57346.7	SCHPO	Probable 26S proteasome regulatory subunit rpn3	48965.5	SCHPO	26S protease regulatory subunit 7 homolog
911.9478	4	0.29	SSGSSYPSLLQCLKAPVLSDSSCK	SSGSSYPSLLQC(Carbamidomethyl)LK(1073.5254)APVLSDSSC(Carbamidomethyl)K	MSQARGFDR	2708.3037-M(Met-loss)SQARGFDR	aleitner_M1012_006_26Syeast	79.7962	5.7	0.6	3.1	2.6	26	18	-2.8	995	434	5.2	P00761	147	1	0	0	O94517	1	1	0	0	24409.7	PIG	Trypsin	26539.6	SCHPO	Probable proteasome subunit alpha type-1
757.1830	4	-4.3	KPRVVTALTMLK	K(1652.8886)PRVVTALTM(Oxidation)LK	NVPKLQNVSNFQK	NVPK(1509.8953)LQNVSNFQK	aleitner_M1012_006_26Syeast	57.6807	4.8	0.0	3.2	-1.4	196	206	-1.7	239	241	6.2	Q09841	108	1	0	0	Q10329	53	1	0	0	29337.7	SCHPO	Probable proteasome subunit beta type-2	28277.2	SCHPO	Probable proteasome subunit alpha type-4
736.8537	6	3.7	MSIMEYNGGSCVAMAGK	2594.3057-MSIMEYNGGSC(Carbamidomethyl)VAM(Oxidation)AGK	GPSLYQVDPSGTYFAWKATAIGK	GPSLYQVDPSGTYFAWK(1958.8246)ATAIGK	aleitner_M1012_006_26Syeast	63.5802	6.1	1.1	3.3	1.4	62	43	-3.3	1147	755	4.7	Q9Y7T8	1	1	0	0	O94579	159	1	0	0	22661.1	SCHPO	Probable proteasome subunit beta type-3	26404.3	SCHPO	Probable proteasome subunit alpha type-2
750.6095	4	-8.8	KMSAQSCACMVR	K(1570.8211)MSAQSC(Carbamidomethyl)AC(Carbamidomethyl)MVR	MVILNKDGMERK	MVILNK(1565.6823)DGMERK	aleitner_M1012_006_26Syeast	65.9632	5.0	1.0	3.5	1.3	42	23	-4.9	2623	975	3.1	Q9UQY2	86	1	0	0	O43063	205	1	0	0	25082.6	SCHPO	Probable proteasome subunit beta type-6	24564.3	SCHPO	Probable proteasome subunit beta type-1
1066.8546	3	-1.6	MSSKSSLELANNAVK	1619.7389-MSSKSSLELANNAVK	MEQKPEVDYSEK	1715.8764-MEQKPEVDYSEK	aleitner_M1012_006_26Syeast	99.2793	4.5	0.1	3.6	0.8	57	60	-3.8	1765	1090	3.7	Q9P7S2	1	1	0	0	Q9UTM3	1	1	0	0	47341.7	SCHPO	Probable 26S proteasome regulatory subunit rpn6	51618.9	SCHPO	26S proteasome regulatory subunit rpn5
1018.2776	4	0.68	ISLRDVCIKLGLDSEESAEYIVAK	ISLRDVC(Carbamidomethyl)IK(1361.6683)LGLDSEESAEYIVAK	DTTKNKMVCK	DTTKNK(2845.4783)MVC(Carbamidomethyl)K	aleitner_M1012_006_26Syeast	80.1622	10.2	0.0	3.6	5.2	58	22	-1.7	2704	723	5.0	O42897	388	1	0	0	Q09682	223	1	0	0	57346.7	SCHPO	Probable 26S proteasome regulatory subunit rpn3	27925.7	SCHPO	Probable proteasome subunit alpha type-3
873.4377	5	-9.2	KGEIRMGTTITALR	K(2816.3262)GEIRMGTTITALR	MSTLDLNHLADLYDRKDWNACK	1683.9342-MSTLDLNHLADLYDRKDWNAC(Carbamidomethyl)K	aleitner_M1012_006_26Syeast	71.8143	8.6	0.3	3.6	2.9	93	58	-0.8	766	392	5.7	O43063	18	1	0	0	P50524	1	1	0	0	24564.3	SCHPO	Probable proteasome subunit beta type-1	30899.5	SCHPO	26S proteasome regulatory subunit rpn12
424.2528	6	-6.0	NIKVIMATNR	NIK(1380.8341)VIMATNR	SAKIVRTLIDK	SAK(1296.7224)IVRTLIDK	aleitner_M1012_006_26Syeast	29.5247	7.0	1.8	3.7	0.5	228	79	-1.1	626	212	6.5	P41836	287	1	0	0	Q9P7S2	85	1	0	0	45069.7	SCHPO	26S protease regulatory subunit 8 homolog	47341.7	SCHPO	Probable 26S proteasome regulatory subunit rpn6
560.8080	6	-2.8	VSKQGEIDYEALVK	VSK(1780.9836)QGEIDYEALVK	KNVPKLQNVSNFQK	K(1715.8982)NVPKLQNVSNFQK	aleitner_M1012_006_26Syeast	35.2083	5.2	0.1	3.8	0.4	110	45	-3.2	1378	455	4.8	O74445	321	1	0	0	Q10329	49	1	0	0	43608.7	SCHPO	Probable 26S protease subunit rpt4	28277.2	SCHPO	Probable proteasome subunit alpha type-4
1108.2744	4	-9.6	MSSIGTGYDLGLFFSPDGRLFQAEYAYK	1280.6257-M(Oxidation)SSIGTGYDLGLFFSPDGRLFQAEYAYK	KQMSYMLAR	K(3286.5533)QMSYM(Oxidation)LAR	aleitner_M1012_006_26Syeast	89.9557	7.5	1.9	4.1	0.2	461	232	0.2	461	249	7.3	O59770	1	1	0	0	P87048	294	1	0	0	28031.7	SCHPO	Probable proteasome subunit alpha type-7	97999.6	SCHPO	26S proteasome regulatory subunit rpn1
792.5563	6	-3.8	STDEYNGAMLKSVCVEAGMIALR	STDEYNGAM(Oxidation)LK(2219.1256)SVC(Carbamidomethyl)VEAGMIALR	LMSKVAEKAQINTQEYGR	LM(Oxidation)SKVAEK(2668.2547)AQINTQEYGR	aleitner_M1012_006_26Syeast	98.8918	3.2	0.2	4.1	-2.1	137	204	-2.7	203	261	5.3	O14126	396	1	0	0	O14250	115	1	0	0	48836.2	SCHPO	26S protease regulatory subunit 6A	30111.1	SCHPO	Probable proteasome subunit alpha type-6
814.6476	4	-10.0	DVCIKLGLDSEESAEYIVAK	DVC(Carbamidomethyl)IK(1016.4848)LGLDSEESAEYIVAK	EDCKSLK	EDC(Carbamidomethyl)K(2376.1770)SLK	aleitner_M1012_006_26Syeast	40.2190	5.0	0.0	4.1	5.0	4.1	1	-1.6	243	116	6.4	O42897	388	1	0	0	O74894	35	1	0	0	57346.7	SCHPO	Probable 26S proteasome regulatory subunit rpn3	43553.4	SCHPO	26S protease regulatory subunit 6B homolog
672.6143	4	-9.7	TLPPELKGEALGNSEHIR	TLPPELK(726.4164)GEALGNSEHIR	MTEVLK	2098.1059-M(Met-loss)TEVLK	aleitner_M1012_006_26Syeast	21.5952	4.7	0.0	4.2	1.6	35	22	-0.3	126	94	7.3	Q9UUB6	120	1	0	0	P41836	1	1	0	0	34195.8	SCHPO	Ubiquitin carboxyl-terminal hydrolase 2	45069.7	SCHPO	26S protease regulatory subunit 8 homolog
556.3001	5	1.4	MTEVLK	2041.0765-M(Oxidation)TEVLK	MATTVKDTMNVDINAIKK	M(Met-loss+Acetyl)ATTVKDTMNVDINAIK(873.4518)K	aleitner_M1012_006_26Syeast	29.1953	5.8	0.6	4.3	2.4	37	19	-0.4	218	129	3.4	P41836	1	1	0	0	O43063	17	1	0	0	45069.7	SCHPO	26S protease regulatory subunit 8 homolog	24564.3	SCHPO	Probable proteasome subunit beta type-1
709.3590	4	-8.9	MTDKYAFSLTTFSPNGK	Acetyl-MTDK(884.5080)YAFSLTTFSPNGK	SAKGTKR	SAKGTK(2086.9921)R	aleitner_M1012_006_26Syeast	52.1198	3.1	0.6	4.3	2.5	6.6	1	-5.9	2315	813	2.1	O94579	4	1	0	0	O74440	39	1	0	0	26404.3	SCHPO	Probable proteasome subunit alpha type-2	35595.6	SCHPO	26S proteasome regulatory subunit rpn8
829.1479	4	8.0	KMSAQSCACMVR	K(1868.9268)MSAQSC(Carbamidomethyl)AC(Carbamidomethyl)M(Oxidation)VR	ETEKLAEERGWDIR	ETEK(1581.6772)LAEERGWDIR	aleitner_M1012_006_26Syeast	66.9130	6.7	0.9	4.3	2.9	49	22	-4.2	4674	965	3.8	Q9UQY2	86	1	0	0	P50524	205	1	0	0	25082.6	SCHPO	Probable proteasome subunit beta type-6	30899.5	SCHPO	26S proteasome regulatory subunit rpn12
692.7791	5	7.1	MFMTRSEYDR	2255.3002-M(Met-loss)FMTRSEYDR	QGSATVGLVSKTHAVLVALKR	Q(Gln->pyro-Glu)GSATVGLVSK(1341.6023)THAVLVALKR	aleitner_M1012_006_26Syeast	31.6362	3.4	0.5	4.5	-1.4	165	112	-3.3	686	357	4.8	Q9UT97	1	1	0	0	O14250	41	1	0	0	27573.3	SCHPO	Probable proteasome subunit alpha type-5	30111.1	SCHPO	Probable proteasome subunit alpha type-6
695.1233	4	-10	MSQARGFDR	1841.0346-M(Met-loss)SQARGFDR	AHILRIHAKSMAIDK	AHILRIHAK(1073.5254)SMAIDK	aleitner_M1012_006_26Syeast	21.4737	5.1	0.1	4.6	1.4	53	27	-4.3	2290	741	3.7	O94517	1	1	0	0	O42931	364	1	0	0	26539.6	SCHPO	Probable proteasome subunit alpha type-1	48965.5	SCHPO	26S protease regulatory subunit 7 homolog
678.3573	4	-0.23	KPTSELAIGASLEK	K(1266.6027)PTSELAIGASLEK	MCSPSATLTHR	1580.8661-M(Met-loss)C(Carbamidomethyl)SPSATLTHR	aleitner_M1012_006_26Syeast	53.3040	2.9	0.9	4.7	-0.2	44	24	-4.9	1326	578	3.1	O94579	50	1	0	0	Q10335	1	1	0	0	26404.3	SCHPO	Probable proteasome subunit alpha type-2	46680.8	SCHPO	Probable 26S proteasome regulatory subunit rpn7
932.2134	4	5.8	YLSENPKTSASIDFDSNFLNSMIK	YLSENPK(988.5077)TSASIDFDSNFLNSM(Oxidation)IK	MSSKDISSK	2874.3633-M(Met-loss)SSKDISSK	aleitner_M1012_006_26Syeast	66.4385	7.7	1.2	4.7	3.0	67	24	-3.3	2403	818	4.7	Q10335	69	1	0	0	P87048	1	1	0	0	46680.8	SCHPO	Probable 26S proteasome regulatory subunit rpn7	97999.6	SCHPO	26S proteasome regulatory subunit rpn1
747.5872	5	-7.0	QLASYYHKESNALFMVR	QLASYYHK(1676.9059)ESNALFMVR	ATLTGMKIDVLFSK	ATLTGM(Oxidation)K(2194.0881)IDVLFSK	aleitner_M1012_006_26Syeast	51.2335	5.6	0.9	6.0	2.5	39	11	-2.8	949	474	5.2	P87048	735	1	0	0	Q10335	148	1	0	0	97999.6	SCHPO	26S proteasome regulatory subunit rpn1	46680.8	SCHPO	Probable 26S proteasome regulatory subunit rpn7
733.3782	4	-7.8	MATTVKDTMNVDINAIK	1196.6037-M(Met-loss)ATTVKDTMNVDINAIK	KAQSGPDASAK	K(1870.9710)AQSGPDASAK	aleitner_M1012_006_26Syeast	40.2767	2.9	0.9	4.7	-1.8	121	54	-3.3	340	203	4.7	O43063	1	1	0	0	P36612	45	1	0	0	24564.3	SCHPO	Probable proteasome subunit beta type-1	50060.6	SCHPO	26S protease regulatory subunit 4 homolog
1184.3344	4	-4.0	QGAMIAQAMILTQHNDQLNSKVSGIRK	Q(Gln->pyro-Glu)GAMIAQAMILTQHNDQLNSK(1798.8109)VSGIRK	QEVAAQKSSEETEDK	Q(Gln->pyro-Glu)EVAAQK(3072.5849)SSEETEDK	aleitner_M1012_006_26Syeast	98.7710	6.8	0.5	4.7	1.6	141	157	-2.0	1488	1102	5.2	O74762	688	1	0	0	O94444	231	1	0	0	107277.4	SCHPO	26S proteasome regulatory subunit rpn2	27140.1	SCHPO	26S proteasome regulatory subunit rpn10
603.1125	5	0.012	QNLFVPTSDKEKASFAR	QNLFVPTSDK(1073.5254)EKASFAR	MSQARGFDR	2075.0688-M(Met-loss)SQARGFDR	aleitner_M1012_006_26Syeast	46.0580	5.2	1.8	5.1	1.0	64	23	-1.7	330	151	6.3	P50524	44	1	0	0	O94517	1	1	0	0	30899.5	SCHPO	26S proteasome regulatory subunit rpn12	26539.6	SCHPO	Probable proteasome subunit alpha type-1
882.7103	4	-8.3	LLKLEEAMKITTDAFTSAGER	LLKLEEAM(Oxidation)K(1187.6373)ITTDAFTSAGER	KRMPIDFK	K(2477.2723)RM(Oxidation)PIDFK	aleitner_M1012_006_26Syeast	84.9138	6.3	1.6	5.2	4.7	13	1	-2.7	1113	421	3.7	Q9UQY2	185	1	0	0	Q09720	170	1	0	0	25082.6	SCHPO	Probable proteasome subunit beta type-6	21967.5	SCHPO	Probable proteasome subunit beta type-4
679.7647	5	2.7	YLYSSEENTKAGALLGIGVTNVAVR	YLYSSEENTK(769.3970)AGALLGIGVTNVAVR	MESLQR	2762.4491-M(Met-loss)ESLQR	aleitner_M1012_006_26Syeast	62.5338	3.5	0.4	5.7	2.5	12	4	-2.8	512	308	5.2	P87048	440	1	0	0	P41878	1	1	0	0	97999.6	SCHPO	26S proteasome regulatory subunit rpn1	34572.3	SCHPO	26S proteasome regulatory subunit rpn11
681.5715	4	-0.34	MSTLDLNHLADLYDR	930.4117-M(Oxidation)STLDLNHLADLYDR	MIDDQR	1929.9142-M(Oxidation)IDDQR	aleitner_M1012_006_26Syeast	33.1852	5.7	0.7	5.9	5.0	9.4	1	-3.2	2120	551	4.3	P50524	1	1	0	0	O42897	1	1	0	0	30899.5	SCHPO	26S proteasome regulatory subunit rpn12	57346.7	SCHPO	Probable 26S proteasome regulatory subunit rpn3
1285.0238	3	-4.8	MDDKMLLTEVHLLESKVYHAIR	MDDKMLLTEVHLLESK(1211.6914)VYHAIR	KIFTIHTSK	K(2778.4448)IFTIHTSK	aleitner_M1012_006_26Syeast	78.1523	9.2	1.4	6.8	3.0	164	76	-1.7	1828	714	6.2	Q9P7S2	173	1	0	0	P36612	370	1	0	0	47341.7	SCHPO	Probable 26S proteasome regulatory subunit rpn6	50060.6	SCHPO	26S protease regulatory subunit 4 homolog
945.9500	4	-2.5	MSSKDISSKSPSGNDALNDK	Acetyl-MSSKDISSK(1657.7956)SPSGNDALNDK	NGYPMPCDVLAKR	NGYPMPC(Carbamidomethyl)DVLAK(2260.0529)R	aleitner_M1012_006_26Syeast	79.1647	6.3	0.0	7.4	4.1	28	15	-3.7	3261	999	4.3	P87048	9	1	0	0	O94517	114	1	0	0	97999.6	SCHPO	26S proteasome regulatory subunit rpn1	26539.6	SCHPO	Probable proteasome subunit alpha type-1
472.4514	5	-4.0	MNSIVSK	1579.8246-MNSIVSK	KLEFPLPNEEAR	K(915.4736)LEFPLPNEEAR	aleitner_M1012_006_26Syeast	19.1723	11.8	0.3	8.0	2.0	3118	436	1.8	3522	474	9.8	P30655	1	1	0	0	O14126	350	1	0	0	29987.0	SCHPO	Probable proteasome subunit beta type-5	48836.2	SCHPO	26S protease regulatory subunit 6A
767.7289	3	-5.2	KRMPIDFK	K(1266.6027)RMPIDFK	MCSPSATLTHR	1171.6424-M(Met-loss)C(Carbamidomethyl)SPSATLTHR	aleitner_M1012_006_26Syeast	85.5755	3.4	1.6	8.0	-1.7	186	65	-3.0	415	165	5.1	Q09720	170	1	0	0	Q10335	1	1	0	0	21967.5	SCHPO	Probable proteasome subunit beta type-4	46680.8	SCHPO	Probable 26S proteasome regulatory subunit rpn7
716.0678	3	7.4	YKVNLYKFR	YK(915.4736)VNLYKFR	MNSIVSK	1367.7602-MNSIVSK	aleitner_M1012_006_26Syeast	41.4737	2.4	0.0	8.3	2.4	8.3	1	-6.9	5834	946	1.1	Q9Y7T8	70	1	0	0	P30655	1	1	0	0	22661.1	SCHPO	Probable proteasome subunit beta type-3	29987.0	SCHPO	Probable proteasome subunit beta type-5
612.1184	4	-1.5	KYIPNPVLVIIDVKPK	K(609.3196)YIPNPVLVIIDVKPK	MPPK	1973.1965-MPPK	aleitner_M1012_006_26Syeast	39.8283	5.2	0.0	8.3	5.2	8.3	1	-4.9	4485	881	0.0	O74440	121	1	0	0	O42931	1	1	0	0	35595.6	SCHPO	26S proteasome regulatory subunit rpn8	48965.5	SCHPO	26S protease regulatory subunit 7 homolog
691.3677	3	9.0	NKPGVYTK	NK(1165.5655)PGVYTK	MPPKEDWEK	1043.5651-M(Met-loss)PPKEDWEK	aleitner_M1012_006_26Syeast	20.5358	5.5	0.1	8.7	3.2	38	4	-4.8	6227	616	2.3	P00761	210	1	0	0	O42931	1	1	0	0	24409.7	PIG	Trypsin	48965.5	SCHPO	26S protease regulatory subunit 7 homolog
1105.2019	3	-2.8	MSGYDRALSVFSPDGR	1686.8135-M(Met-loss)SGYDRALSVFSPDGR	CTKIIENEQSAEK	C(Carbamidomethyl)TK(1763.8479)IIENEQSAEK	aleitner_M1012_006_26Syeast	66.8635	6.7	0.2	8.8	1.9	162	60	-3.2	3591	910	4.8	Q10329	1	1	0	0	O42931	102	1	0	0	28277.2	SCHPO	Probable proteasome subunit alpha type-4	48965.5	SCHPO	26S protease regulatory subunit 7 homolog
1054.1981	3	1.2	EGKGEIYSFDPVGSYER	EGK(1227.6785)GEIYSFDPVGSYER	LLKLEEAMK	LLK(2069.9582)LEEAM(Oxidation)K	aleitner_M1012_006_26Syeast	61.0897	46.3	18.8	8.6e-11	27.5	8.6e-6	1	11.4	0.16	3	18.8	Q9UQY2	122	1	0	0	Q9UQY2	179	1	0	0	25082.6	SCHPO	Probable proteasome subunit beta type-6	25082.6	SCHPO	Probable proteasome subunit beta type-6
1072.5507	3	8.4	EGKGEIYSFDPVGSYER	EGK(1282.7133)GEIYSFDPVGSYER	IITKEGVETR	IITK(2069.9582)EGVETR	aleitner_M1012_006_26Syeast	57.3513	46.4	19.4	5.9e-9	27.0	1.5e-4	1	10.8	0.73	2	18.8	Q9UQY2	122	1	0	0	Q9UQY2	212	1	0	0	25082.6	SCHPO	Probable proteasome subunit beta type-6	25082.6	SCHPO	Probable proteasome subunit beta type-6
1048.8663	3	1.1	EGKGEIYSFDPVGSYER	EGK(1211.6835)GEIYSFDPVGSYER	LLKLEEAMK	LLK(2069.9582)LEEAMK	aleitner_M1012_006_26Syeast	65.3605	49.9	15.6	7.0e-9	34.3	1.5e-5	1	7.6	8.1	6	15.6	Q9UQY2	122	1	0	0	Q9UQY2	179	1	0	0	25082.6	SCHPO	Probable proteasome subunit beta type-6	25082.6	SCHPO	Probable proteasome subunit beta type-6
786.9044	4	4.7	EGKGEIYSFDPVGSYER	EGK(1211.6835)GEIYSFDPVGSYER	LLKLEEAMK	LLK(2069.9582)LEEAMK	aleitner_M1012_006_26Syeast	65.3837	42.5	12.4	2.8e-8	30.1	2.1e-5	1	4.4	19	9	12.4	Q9UQY2	122	1	0	0	Q9UQY2	179	1	0	0	25082.6	SCHPO	Probable proteasome subunit beta type-6	25082.6	SCHPO	Probable proteasome subunit beta type-6
804.6591	4	1.2	EGKGEIYSFDPVGSYER	EGK(1282.7133)GEIYSFDPVGSYER	IITKEGVETR	IITK(2069.9582)EGVETR	aleitner_M1012_006_26Syeast	57.2985	32.3	12.4	1.4e-6	19.9	0.0015	1	4.4	9.7	9	12.4	Q9UQY2	122	1	0	0	Q9UQY2	212	1	0	0	25082.6	SCHPO	Probable proteasome subunit beta type-6	25082.6	SCHPO	Probable proteasome subunit beta type-6
790.9021	4	3.4	EGKGEIYSFDPVGSYER	EGK(1227.6785)GEIYSFDPVGSYER	LLKLEEAMK	LLK(2069.9582)LEEAM(Oxidation)K	aleitner_M1012_006_26Syeast	61.1038	26.2	9.3	2.5e-6	16.9	0.0010	1	1.3	24	29	9.3	Q9UQY2	122	1	0	0	Q9UQY2	179	1	0	0	25082.6	SCHPO	Probable proteasome subunit beta type-6	25082.6	SCHPO	Probable proteasome subunit beta type-6
829.9271	4	2.9	EGKGEIYSFDPVGSYER	EGK(1383.7796)GEIYSFDPVGSYER	RLLKLEEAMK	RLLK(2069.9582)LEEAM(Oxidation)K	aleitner_M1012_006_26Syeast	57.8760	26.1	9.3	3.9e-6	16.8	0.0014	1	1.3	24	31	9.3	Q9UQY2	122	1	0	0	Q9UQY2	179	1	0	0	25082.6	SCHPO	Probable proteasome subunit beta type-6	25082.6	SCHPO	Probable proteasome subunit beta type-6
825.9289	4	3.5	EGKGEIYSFDPVGSYER	EGK(1367.7847)GEIYSFDPVGSYER	RLLKLEEAMK	RLLK(2069.9582)LEEAMK	aleitner_M1012_006_26Syeast	61.8035	25.8	6.2	9.4e-6	19.6	3.7e-4	1	0.3	34	33	8.3	Q9UQY2	122	1	0	0	Q9UQY2	179	1	0	0	25082.6	SCHPO	Probable proteasome subunit beta type-6	25082.6	SCHPO	Probable proteasome subunit beta type-6
786.4556	3	6.9	IITKEGVETR	IITK(1211.6835)EGVETR	LLKLEEAMK	LLK(1282.7133)LEEAMK	aleitner_M1012_006_26Syeast	53.4212	22.6	12.4	3.0e-4	10.2	0.44	1	5.5	6.9	3	13.5	Q9UQY2	212	1	0	0	Q9UQY2	179	1	0	0	25082.6	SCHPO	Probable proteasome subunit beta type-6	25082.6	SCHPO	Probable proteasome subunit beta type-6
590.0920	4	4.3	IITKEGVETR	IITK(1211.6835)EGVETR	LLKLEEAMK	LLK(1282.7133)LEEAMK	aleitner_M1012_006_26Syeast	53.3412	18.1	6.8	0.0059	11.3	0.27	1	1.0	84	52	6.8	Q9UQY2	212	1	0	0	Q9UQY2	179	1	0	0	25082.6	SCHPO	Probable proteasome subunit beta type-6	25082.6	SCHPO	Probable proteasome subunit beta type-6
633.1145	4	1.6	IITKEGVETR	IITK(1383.7796)EGVETR	RLLKLEEAMK	RLLK(1282.7133)LEEAM(Oxidation)K	aleitner_M1012_006_26Syeast	44.3450	13.7	6.2	0.051	7.5	2.1	1	-1.8	548	238	6.2	Q9UQY2	212	1	0	0	Q9UQY2	179	1	0	0	25082.6	SCHPO	Probable proteasome subunit beta type-6	25082.6	SCHPO	Probable proteasome subunit beta type-6
838.4881	3	5.0	IITKEGVETR	IITK(1367.7847)EGVETR	RLLKLEEAMK	RLLK(1282.7133)LEEAMK	aleitner_M1012_006_26Syeast	50.1380	9.1	5.1	0.53	1.3	51	12	-0.2	123	33	7.8	Q9UQY2	212	1	0	0	Q9UQY2	179	1	0	0	25082.6	SCHPO	Probable proteasome subunit beta type-6	25082.6	SCHPO	Probable proteasome subunit beta type-6
633.1172	4	5.9	RLLKLEEAMK	RLLK(1282.7133)LEEAM(Oxidation)K	IITKEGVETR	IITK(1383.7796)EGVETR	aleitner_M1012_006_26Syeast	43.8212	6.0	1.9	0.54	2.9	5.3	5	-3.3	528	243	3.1	Q9UQY2	179	1	0	0	Q9UQY2	212	1	0	0	25082.6	SCHPO	Probable proteasome subunit beta type-6	25082.6	SCHPO	Probable proteasome subunit beta type-6
1231.9960	3	-1.0	KSLPLQIEVANDCIK	K(1966.0411)SLPLQIEVANDC(Carbamidomethyl)IK	ALQDYKPELASDPIIR	ALQDYK(1864.9968)PELASDPIIR	aleitner_M1012_006_26Syeast	69.6115	53.9	23.2	5.5e-10	30.1	1.0e-4	2	16.4	0.11	6	23.8	Q9P7S2	99	1	0	0	Q9P7S2	308	1	0	0	47341.7	SCHPO	Probable 26S proteasome regulatory subunit rpn6	47341.7	SCHPO	Probable 26S proteasome regulatory subunit rpn6
1109.0774	4	4.4	GVSKDEKVANEQEQALTNLSDLYVR	GVSKDEK(1626.8465)VANEQEQALTNLSDLYVR	MSSKSSLELANNAVK	M(Met-loss+Acetyl)SSK(2943.4825)SSLELANNAVK	aleitner_M1012_006_26Syeast	65.3548	48.6	25.8	3.5e-9	22.8	0.0036	1	20.0	0.016	8	25.8	Q9P7S2	39	1	0	0	Q9P7S2	4	1	0	0	47341.7	SCHPO	Probable 26S proteasome regulatory subunit rpn6	47341.7	SCHPO	Probable 26S proteasome regulatory subunit rpn6
1012.5358	3	4.8	MSSKSSLELANNAVK	M(Met-loss+Acetyl)SSK(1545.7926)SSLELANNAVK	SNDIEKAIDLYK	SNDIEK(1626.8465)AIDLYK	aleitner_M1012_006_26Syeast	61.7937	45.1	17.1	6.2e-9	25.9	1.9e-4	4	14.4	0.090	10	19.2	Q9P7S2	4	1	0	0	Q9P7S2	21	1	0	0	47341.7	SCHPO	Probable 26S proteasome regulatory subunit rpn6	47341.7	SCHPO	Probable 26S proteasome regulatory subunit rpn6
924.2570	4	7.8	KSLPLQIEVANDCIK	K(1966.0411)SLPLQIEVANDC(Carbamidomethyl)IK	ALQDYKPELASDPIIR	ALQDYK(1864.9968)PELASDPIIR	aleitner_M1012_006_26Syeast	69.5182	36.5	19.5	9.3e-8	17.0	0.011	1	11.6	0.27	5	19.5	Q9P7S2	99	1	0	0	Q9P7S2	308	1	0	0	47341.7	SCHPO	Probable 26S proteasome regulatory subunit rpn6	47341.7	SCHPO	Probable 26S proteasome regulatory subunit rpn6
991.5349	3	3.9	MSSKSSLELANNAVK	M(Met-loss+Acetyl)SSK(1482.7930)SSLELANNAVK	EVLNKGVSKDEK	EVLNK(1626.8465)GVSKDEK	aleitner_M1012_006_26Syeast	44.8740	26.0	11.2	5.7e-5	14.2	0.076	5	3.9	40	15	11.8	Q9P7S2	4	1	0	0	Q9P7S2	32	1	0	0	47341.7	SCHPO	Probable 26S proteasome regulatory subunit rpn6	47341.7	SCHPO	Probable 26S proteasome regulatory subunit rpn6
759.6495	4	-0.70	MSSKSSLELANNAVK	M(Met-loss+Acetyl)SSK(1545.7926)SSLELANNAVK	SNDIEKAIDLYK	SNDIEK(1626.8465)AIDLYK	aleitner_M1012_006_26Syeast	61.8942	12.2	6.2	0.011	6.0	0.72	3	-1.8	134	232	6.2	Q9P7S2	4	1	0	0	Q9P7S2	21	1	0	0	47341.7	SCHPO	Probable 26S proteasome regulatory subunit rpn6	47341.7	SCHPO	Probable 26S proteasome regulatory subunit rpn6
1133.2679	3	5.7	DTLSKDQELTEENVSISVIGK	DTLSK(1092.5928)DQELTEENVSISVIGK	LGDKGPAAAR	LGDK(2442.2377)GPAAAR	aleitner_M1012_006_26Syeast	56.0185	40.1	3.0	5.5e-8	35.5	6.6e-7	2	1.3	70	47	4.6	O14250	201	1	0	0	O14250	239	1	0	0	30111.1	SCHPO	Probable proteasome subunit alpha type-6	30111.1	SCHPO	Probable proteasome subunit alpha type-6
943.2448	4	6.2	DTLSKDQELTEENVSISVIGKDEK	DTLSK(1092.5928)DQELTEENVSISVIGKDEK	LGDKGPAAAR	LGDK(2814.4022)GPAAAR	aleitner_M1012_006_26Syeast	53.2808	35.6	8.3	2.6e-6	27.3	2.2e-4	1	6.1	18	6	10.4	O14250	201	1	0	0	O14250	239	1	0	0	30111.1	SCHPO	Probable proteasome subunit alpha type-6	30111.1	SCHPO	Probable proteasome subunit alpha type-6
1257.3263	3	8.0	DTLSKDQELTEENVSISVIGKDEK	DTLSK(1092.5928)DQELTEENVSISVIGKDEK	LGDKGPAAAR	LGDK(2814.4022)GPAAAR	aleitner_M1012_006_26Syeast	53.3333	31.7	5.2	1.3e-5	26.5	2.5e-4	1	-0.7	978	340	3.6	O14250	201	1	0	0	O14250	239	1	0	0	30111.1	SCHPO	Probable proteasome subunit alpha type-6	30111.1	SCHPO	Probable proteasome subunit alpha type-6
850.2017	4	4.5	DTLSKDQELTEENVSISVIGK	DTLSK(1092.5928)DQELTEENVSISVIGK	LGDKGPAAAR	LGDK(2442.2377)GPAAAR	aleitner_M1012_006_26Syeast	55.9618	32.5	2.5	2.4e-5	27.9	2.3e-4	2	1.3	85	111	4.6	O14250	201	1	0	0	O14250	239	1	0	0	30111.1	SCHPO	Probable proteasome subunit alpha type-6	30111.1	SCHPO	Probable proteasome subunit alpha type-6
935.2601	4	7.1	ALRDTLSKDQELTEENVSISVIGK	ALRDTLSK(1092.5928)DQELTEENVSISVIGK	LGDKGPAAAR	LGDK(2782.4600)GPAAAR	aleitner_M1012_006_26Syeast	57.1173	30.0	4.6	1.3e-4	25.4	0.0012	1	1.3	150	162	4.6	O14250	201	1	0	0	O14250	239	1	0	0	30111.1	SCHPO	Probable proteasome subunit alpha type-6	30111.1	SCHPO	Probable proteasome subunit alpha type-6
748.4055	5	1.7	ALRDTLSKDQELTEENVSISVIGK	ALRDTLSK(1092.5928)DQELTEENVSISVIGK	LGDKGPAAAR	LGDK(2782.4600)GPAAAR	aleitner_M1012_006_26Syeast	57.0963	16.9	4.6	0.0053	12.3	0.072	1	-1.8	213	284	4.6	O14250	201	1	0	0	O14250	239	1	0	0	30111.1	SCHPO	Probable proteasome subunit alpha type-6	30111.1	SCHPO	Probable proteasome subunit alpha type-6
754.7964	5	5.0	DTLSKDQELTEENVSISVIGKDEK	DTLSK(1092.5928)DQELTEENVSISVIGKDEK	LGDKGPAAAR	LGDK(2814.4022)GPAAAR	aleitner_M1012_006_26Syeast	53.2760	7.6	4.0	1.7	2.0	53	27	-1.8	555	221	5.6	O14250	201	1	0	0	O14250	239	1	0	0	30111.1	SCHPO	Probable proteasome subunit alpha type-6	30111.1	SCHPO	Probable proteasome subunit alpha type-6
896.1703	3	3.4	KPTSELAIGASLEK	K(1242.6820)PTSELAIGASLEK	ATAIGKSSTAAK	ATAIGK(1580.8661)SSTAAK	aleitner_M1012_006_26Syeast	45.5805	39.9	6.2	2.7e-7	33.7	6.9e-6	1	5.6	15	4	10.4	O94579	50	1	0	0	O94579	165	1	0	0	26404.3	SCHPO	Probable proteasome subunit alpha type-2	26404.3	SCHPO	Probable proteasome subunit alpha type-2
924.8240	3	4.3	MTDKYAFSLTTFSPNGK	M(Met-loss+Acetyl)TDK(953.5546)YAFSLTTFSPNGK	VLVDKSR	VLVDK(1955.9517)SR	aleitner_M1012_006_26Syeast	64.6767	37.9	5.1	7.8e-6	31.7	1.4e-4	3	-1.8	1051	383	6.2	O94579	4	1	0	0	O94579	88	1	0	0	26404.3	SCHPO	Probable proteasome subunit alpha type-2	26404.3	SCHPO	Probable proteasome subunit alpha type-2
672.3799	4	3.9	KPTSELAIGASLEK	K(1242.6820)PTSELAIGASLEK	ATAIGKSSTAAK	ATAIGK(1580.8661)SSTAAK	aleitner_M1012_006_26Syeast	45.5053	14.3	3.1	0.0060	11.2	0.048	1	-3.3	813	309	3.1	O94579	50	1	0	0	O94579	165	1	0	0	26404.3	SCHPO	Probable proteasome subunit alpha type-2	26404.3	SCHPO	Probable proteasome subunit alpha type-2
672.3802	4	4.3	KPTSELAIGASLEK	K(1242.6820)PTSELAIGASLEK	ATAIGKSSTAAK	ATAIGK(1580.8661)SSTAAK	aleitner_M1012_006_26Syeast	46.0190	11.2	3.1	0.012	8.1	0.12	1	-3.3	561	248	3.1	O94579	50	1	0	0	O94579	165	1	0	0	26404.3	SCHPO	Probable proteasome subunit alpha type-2	26404.3	SCHPO	Probable proteasome subunit alpha type-2
631.3674	3	1.3	KVAQTTYK	K(953.5546)VAQTTYK	VLVDKSR	VLVDK(1075.5914)SR	aleitner_M1012_006_26Syeast	28.7358	4.1	1.6	1.2	-0.2	29	8	-1.2	61	22	6.5	O94579	91	1	0	0	O94579	88	1	0	0	26404.3	SCHPO	Probable proteasome subunit alpha type-2	26404.3	SCHPO	Probable proteasome subunit alpha type-2
835.9600	4	6.6	EFHKDMTLEEAEVLILK	EFHK(1295.7337)DMTLEEAEVLILK	TKDAVVLGVEK	TK(2182.1232)DAVVLGVEK	aleitner_M1012_006_26Syeast	73.6850	33.9	18.0	3.1e-7	15.3	0.018	5	10.6	0.29	9	18.6	Q9UT97	188	1	0	0	Q9UT97	43	1	0	0	27573.3	SCHPO	Probable proteasome subunit alpha type-5	27573.3	SCHPO	Probable proteasome subunit alpha type-5
668.9686	5	5.3	EFHKDMTLEEAEVLILK	EFHK(1295.7337)DMTLEEAEVLILK	TKDAVVLGVEK	TK(2182.1232)DAVVLGVEK	aleitner_M1012_006_26Syeast	73.6902	30.8	17.5	3.7e-6	12.2	0.19	5	10.6	0.50	9	18.6	Q9UT97	188	1	0	0	Q9UT97	43	1	0	0	27573.3	SCHPO	Probable proteasome subunit alpha type-5	27573.3	SCHPO	Probable proteasome subunit alpha type-5
839.9571	4	4.7	TKDAVVLGVEK	TK(2198.1181)DAVVLGVEK	EFHKDMTLEEAEVLILK	EFHK(1295.7337)DM(Oxidation)TLEEAEVLILK	aleitner_M1012_006_26Syeast	71.6600	10.6	5.6	0.048	4.4	4.5	4	-1.8	412	224	6.2	Q9UT97	43	1	0	0	Q9UT97	188	1	0	0	27573.3	SCHPO	Probable proteasome subunit alpha type-5	27573.3	SCHPO	Probable proteasome subunit alpha type-5
817.6596	5	9.9	TKDAVVLGVEKR	TK(2769.4544)DAVVLGVEKR	DMTLEEAEVLILKVLRQVMEEK	DM(Oxidation)TLEEAEVLILK(1451.8348)VLRQVMEEK	aleitner_M1012_006_26Syeast	55.0605	7.8	4.3	0.23	-0.1	46	56	-0.1	46	57	7.9	Q9UT97	43	1	0	0	Q9UT97	201	1	0	0	27573.3	SCHPO	Probable proteasome subunit alpha type-5	27573.3	SCHPO	Probable proteasome subunit alpha type-5
1112.5989	4	2.9	LDKAPTESYADIGGLESQIQEIK	LDK(1942.0888)APTESYADIGGLESQIQEIK	TLLAKAVANQTSATFLR	TLLAK(2642.3327)AVANQTSATFLR	aleitner_M1012_006_26Syeast	76.4082	37.5	17.1	4.8e-7	20.4	0.0064	1	10.4	1.6	6	17.1	P36612	184	1	0	0	P36612	243	1	0	0	50060.6	SCHPO	26S protease regulatory subunit 4 homolog	50060.6	SCHPO	26S protease regulatory subunit 4 homolog
926.2298	4	5.9	LDKAPTESYADIGGLESQIQEIK	LDK(1196.6037)APTESYADIGGLESQIQEIK	KAQSGPDASAK	K(2642.3327)AQSGPDASAK	aleitner_M1012_006_26Syeast	59.4538	29.9	14.0	1.4e-5	15.9	0.029	1	8.7	1.5	15	16.1	P36612	184	1	0	0	P36612	45	1	0	0	50060.6	SCHPO	26S protease regulatory subunit 4 homolog	50060.6	SCHPO	26S protease regulatory subunit 4 homolog
919.0204	4	7.5	TLLAKAVANQTSATFLR	TLLAK(1868.0044)AVANQTSATFLR	VVGSELIQKYLGDGPR	VVGSELIQK(1942.0888)YLGDGPR	aleitner_M1012_006_26Syeast	81.4237	25.3	14.6	2.7e-5	10.7	0.23	3	8.2	1.1	4	14.6	P36612	243	1	0	0	P36612	264	1	0	0	50060.6	SCHPO	26S protease regulatory subunit 4 homolog	50060.6	SCHPO	26S protease regulatory subunit 4 homolog
878.0071	4	9.4	DDLSGAEIKAIVSEAGLLALR	DDLSGAEIK(1367.7925)AIVSEAGLLALR	RKIFTIHTSK	RK(2278.2420)IFTIHTSK	aleitner_M1012_006_26Syeast	83.7637	21.6	4.7	1.7e-4	16.9	0.0035	1	2.9	28	15	4.7	P36612	403	1	0	0	P36612	370	1	0	0	50060.6	SCHPO	26S protease regulatory subunit 4 homolog	50060.6	SCHPO	26S protease regulatory subunit 4 homolog
754.9414	4	8.1	TLLAKAVANQTSATFLR	TLLAK(1211.6914)AVANQTSATFLR	KIFTIHTSK	K(1942.0888)IFTIHTSK	aleitner_M1012_006_26Syeast	64.1287	23.7	3.1	2.0e-4	20.6	0.0012	1	-4.9	2915	1044	3.1	P36612	243	1	0	0	P36612	370	1	0	0	50060.6	SCHPO	26S protease regulatory subunit 4 homolog	50060.6	SCHPO	26S protease regulatory subunit 4 homolog
702.6042	5	5.2	DDLSGAEIKAIVSEAGLLALR	DDLSGAEIK(1367.7925)AIVSEAGLLALR	RKIFTIHTSK	RK(2278.2420)IFTIHTSK	aleitner_M1012_006_26Syeast	83.7770	20.0	0.0	3.9e-4	20.0	3.9e-4	1	-3.3	1862	823	0.0	P36612	403	1	0	0	P36612	370	1	0	0	50060.6	SCHPO	26S protease regulatory subunit 4 homolog	50060.6	SCHPO	26S protease regulatory subunit 4 homolog
671.3832	5	4.3	DDLSGAEIKAIVSEAGLLALR	DDLSGAEIK(1211.6914)AIVSEAGLLALR	KIFTIHTSK	K(2278.2420)IFTIHTSK	aleitner_M1012_006_26Syeast	88.8998	17.5	0.0	0.010	17.5	0.010	1	-0.2	294	234	0.0	P36612	403	1	0	0	P36612	370	1	0	0	50060.6	SCHPO	26S protease regulatory subunit 4 homolog	50060.6	SCHPO	26S protease regulatory subunit 4 homolog
838.9769	4	3.9	DDLSGAEIKAIVSEAGLLALR	DDLSGAEIK(1211.6914)AIVSEAGLLALR	KIFTIHTSK	K(2278.2420)IFTIHTSK	aleitner_M1012_006_26Syeast	88.8683	15.9	3.1	0.035	12.8	0.21	1	1.3	169	84	3.1	P36612	403	1	0	0	P36612	370	1	0	0	50060.6	SCHPO	26S protease regulatory subunit 4 homolog	50060.6	SCHPO	26S protease regulatory subunit 4 homolog
952.5332	3	4.1	QLIIKEEMMNSIQQAVAK	QLIIK(781.4698)EEMMNSIQQAVAK	LEKVR	LEK(2211.1643)VR	aleitner_M1012_006_26Syeast	74.0052	33.9	2.1	1.1e-6	31.8	3.7e-6	1	-0.7	453	146	4.2	Q9UTM3	430	1	0	0	Q9UTM3	423	1	0	0	51618.9	SCHPO	26S proteasome regulatory subunit rpn5	51618.9	SCHPO	26S proteasome regulatory subunit rpn5
706.8861	4	3.3	EKVAFILDQVR	EK(1506.7606)VAFILDQVR	FFEKEDVQSLK	FFEK(1454.8133)EDVQSLK	aleitner_M1012_006_26Syeast	67.1947	24.6	12.4	6.8e-6	12.2	0.037	1	4.4	8.2	7	12.4	Q9UTM3	170	1	0	0	Q9UTM3	204	1	0	0	51618.9	SCHPO	26S proteasome regulatory subunit rpn5	51618.9	SCHPO	26S proteasome regulatory subunit rpn5
946.8606	3	7.2	QLIIKEEMMNSIQQAVAK	Q(Gln->pyro-Glu)LIIK(781.4698)EEMMNSIQQAVAK	LEKVR	LEK(2194.1378)VR	aleitner_M1012_006_26Syeast	87.2822	28.6	2.1	1.5e-5	26.5	4.9e-5	1	-1.7	523	200	3.2	Q9UTM3	430	1	0	0	Q9UTM3	423	1	0	0	51618.9	SCHPO	26S proteasome regulatory subunit rpn5	51618.9	SCHPO	26S proteasome regulatory subunit rpn5
996.1811	3	6.8	AVYDTAVVQEDPEKWK	AVYDTAVVQEDPEK(1108.5805)WK	LKYYEQK	LK(2014.9888)YYEQK	aleitner_M1012_006_26Syeast	50.6900	22.1	3.1	0.0027	19.0	0.015	1	-3.3	2989	875	3.1	Q9UTM3	250	1	0	0	Q9UTM3	213	1	0	0	51618.9	SCHPO	26S proteasome regulatory subunit rpn5	51618.9	SCHPO	26S proteasome regulatory subunit rpn5
889.2299	4	5.3	TITDGKIYVEVER	TITDGK(2031.0677)IYVEVER	AGDFQGLNEQLVSLFKK	AGDFQGLNEQLVSLFK(1659.8720)K	aleitner_M1012_006_26Syeast	77.9973	17.8	7.6	0.016	10.2	1.3	1	2.0	136	47	7.6	Q9UTM3	123	1	0	0	Q9UTM3	80	1	0	0	51618.9	SCHPO	26S proteasome regulatory subunit rpn5	51618.9	SCHPO	26S proteasome regulatory subunit rpn5
1185.3074	3	8.1	TITDGKIYVEVER	TITDGK(2031.0677)IYVEVER	AGDFQGLNEQLVSLFKK	AGDFQGLNEQLVSLFK(1659.8720)K	aleitner_M1012_006_26Syeast	78.1880	18.9	8.2	0.021	10.7	1.6	1	0.2	440	167	8.2	Q9UTM3	123	1	0	0	Q9UTM3	80	1	0	0	51618.9	SCHPO	26S proteasome regulatory subunit rpn5	51618.9	SCHPO	26S proteasome regulatory subunit rpn5
785.1457	4	6.7	IGLHDDAYLDVCKYYR	IGLHDDAYLDVC(Carbamidomethyl)K(1136.5866)YYR	YYEQKIR	YYEQK(2138.0143)IR	aleitner_M1012_006_26Syeast	55.7440	12.0	4.3	0.026	7.7	0.47	1	-2.1	345	283	4.3	Q9UTM3	233	1	0	0	Q9UTM3	218	1	0	0	51618.9	SCHPO	26S proteasome regulatory subunit rpn5	51618.9	SCHPO	26S proteasome regulatory subunit rpn5
1142.8613	4	7.8	LTQLLSQIKEEQGDIK	LTQLLSQIK(2725.3707)EEQGDIK	QSMTSLVQHVMTYLPGIDDLKTK	Q(Gln->pyro-Glu)SMTSLVQHVMTYLPGIDDLK(1980.0779)TK	aleitner_M1012_006_26Syeast	98.7415	12.2	6.2	0.027	5.1	3.3	6	-0.8	178	225	7.1	Q9UTM3	141	1	0	0	Q9UTM3	107	1	0	0	51618.9	SCHPO	26S proteasome regulatory subunit rpn5	51618.9	SCHPO	26S proteasome regulatory subunit rpn5
1016.7521	4	3.3	SAQEILCNEPVETYGSFDLKEK	SAQEILC(Carbamidomethyl)NEPVETYGSFDLK(1506.7606)EK	FFEKEDVQSLK	FFEK(2694.2735)EDVQSLK	aleitner_M1012_006_26Syeast	65.2063	15.0	4.1	0.11	6.0	24	11	1.3	397	144	9.0	Q9UTM3	168	1	0	0	Q9UTM3	204	1	0	0	51618.9	SCHPO	26S proteasome regulatory subunit rpn5	51618.9	SCHPO	26S proteasome regulatory subunit rpn5
711.5849	5	4.7	TITDGKIYVEVER	TITDGK(2031.0677)IYVEVER	AGDFQGLNEQLVSLFKK	AGDFQGLNEQLVSLFK(1659.8720)K	aleitner_M1012_006_26Syeast	78.1635	10.1	5.1	0.21	1.3	57	22	0.8	79	28	8.8	Q9UTM3	123	1	0	0	Q9UTM3	80	1	0	0	51618.9	SCHPO	26S proteasome regulatory subunit rpn5	51618.9	SCHPO	26S proteasome regulatory subunit rpn5
747.3863	4	5.0	AVYDTAVVQEDPEKWK	AVYDTAVVQEDPEK(1108.5805)WK	LKYYEQK	LK(2014.9888)YYEQK	aleitner_M1012_006_26Syeast	50.6848	7.2	1.1	0.78	4.2	5.9	7	-3.3	923	450	3.0	Q9UTM3	250	1	0	0	Q9UTM3	213	1	0	0	51618.9	SCHPO	26S proteasome regulatory subunit rpn5	51618.9	SCHPO	26S proteasome regulatory subunit rpn5
794.9497	4	1.6	AGDFQGLNEQLVSLFKK	AGDFQGLNEQLVSLFK(1282.7649)K	LLIFEKQVR	LLIFEK(2031.0677)QVR	aleitner_M1012_006_26Syeast	85.1008	6.3	0.5	1.8	3.2	14	9	-2.8	780	343	5.2	Q9UTM3	80	1	0	0	Q9UTM3	40	1	0	0	51618.9	SCHPO	26S proteasome regulatory subunit rpn5	51618.9	SCHPO	26S proteasome regulatory subunit rpn5
1313.6952	3	8.7	LQNVSNFQKIAMVDNHVCLAFAGLNADAR	LQNVSNFQK(722.4327)IAMVDNHVC(Carbamidomethyl)LAFAGLNADAR	KNVPK	K(3353.6649)NVPK	aleitner_M1012_006_26Syeast	68.4750	31.7	2.8	1.2e-6	28.9	6.9e-6	1	-2.8	2434	702	4.8	Q10329	62	1	0	0	Q10329	49	1	0	0	28277.2	SCHPO	Probable proteasome subunit alpha type-4	28277.2	SCHPO	Probable proteasome subunit alpha type-4
985.5191	4	4.5	LQNVSNFQKIAMVDNHVCLAFAGLNADAR	LQNVSNFQK(722.4327)IAMVDNHVC(Carbamidomethyl)LAFAGLNADAR	KNVPK	K(3353.6649)NVPK	aleitner_M1012_006_26Syeast	68.4702	34.4	5.9	4.5e-6	28.5	1.1e-4	1	0.3	475	200	8.0	Q10329	62	1	0	0	Q10329	49	1	0	0	28277.2	SCHPO	Probable proteasome subunit alpha type-4	28277.2	SCHPO	Probable proteasome subunit alpha type-4
916.2335	4	8.2	IGDLCAFTDALSKYEAEFR	IGDLC(Carbamidomethyl)AFTDALSK(1455.8337)YEAEFR	SLEKTLVPYLR	SLEK(2343.1093)TLVPYLR	aleitner_M1012_006_26Syeast	91.6795	32.9	13.4	1.7e-6	19.5	0.0044	1	10.7	0.77	8	13.4	O42897	344	1	0	0	O42897	318	1	0	0	57346.7	SCHPO	Probable 26S proteasome regulatory subunit rpn3	57346.7	SCHPO	Probable 26S proteasome regulatory subunit rpn3
901.2283	4	9.5	TVLQDVEANIAALMQATKQR	TVLQDVEANIAALMQATK(1401.6816)QR	KYYSFDNSLK	K(2337.2362)YYSFDNSLK	aleitner_M1012_006_26Syeast	98.7003	13.4	7.8	0.0057	5.6	1.8	1	-0.2	133	128	7.8	O42897	52	1	0	0	O42897	84	1	0	0	57346.7	SCHPO	Probable 26S proteasome regulatory subunit rpn3	57346.7	SCHPO	Probable 26S proteasome regulatory subunit rpn3
1016.4728	4	4.7	DMQVDSVNQEENVDSGETKQNTVTEVPR	DMQVDSVNQEENVDSGETK(914.4168)QNTVTEVPR	MIDDQR	3285.4943-MIDDQR	aleitner_M1012_006_26Syeast	50.1908	13.2	5.0	0.46	7.0	15	3	0.3	670	233	8.4	O42897	25	1	0	0	O42897	1	1	0	0	57346.7	SCHPO	Probable 26S proteasome regulatory subunit rpn3	57346.7	SCHPO	Probable 26S proteasome regulatory subunit rpn3
623.1496	5	4.5	LGLDSEESAEYIVAKGIR	LGLDSEESAEYIVAK(1161.6870)GIR	HTVIKTGLR	HTVIK(2087.0787)TGLR	aleitner_M1012_006_26Syeast	60.1373	6.0	1.2	0.98	4.8	2.2	1	-3.8	682	571	1.2	O42897	403	1	0	0	O42897	367	1	0	0	57346.7	SCHPO	Probable 26S proteasome regulatory subunit rpn3	57346.7	SCHPO	Probable 26S proteasome regulatory subunit rpn3
1146.9623	3	5.9	SPAIIFIDELDAIGTKR	SPAIIFIDELDAIGTK(1579.8246)R	KLEFPLPNEEAR	K(1996.0881)LEFPLPNEEAR	aleitner_M1012_006_26Syeast	88.6777	33.2	16.6	2.4e-6	13.5	0.18	3	12.3	0.35	4	19.7	O14126	293	1	0	0	O14126	350	1	0	0	48836.2	SCHPO	26S protease regulatory subunit 6A	48836.2	SCHPO	26S protease regulatory subunit 6A
907.9887	4	8.3	EKSPAIIFIDELDAIGTK	EK(1668.8393)SPAIIFIDELDAIGTK	VKAMEVDEKPTER	VKAMEVDEK(2097.1245)PTER	aleitner_M1012_006_26Syeast	80.7670	28.9	4.3	4.0e-6	24.6	5.5e-5	3	-3.7	1658	792	4.3	O14126	277	1	0	0	O14126	179	1	0	0	48836.2	SCHPO	26S protease regulatory subunit 6A	48836.2	SCHPO	26S protease regulatory subunit 6A
688.5804	5	6.1	KLEFPLPNEEAR	K(1996.0881)LEFPLPNEEAR	SPAIIFIDELDAIGTKR	SPAIIFIDELDAIGTK(1579.8246)R	aleitner_M1012_006_26Syeast	88.8293	23.5	10.1	7.1e-4	13.4	0.22	1	4.4	37	21	11.2	O14126	350	1	0	0	O14126	293	1	0	0	48836.2	SCHPO	26S protease regulatory subunit 6A	48836.2	SCHPO	26S protease regulatory subunit 6A
860.4747	4	7.3	KLEFPLPNEEAR	K(1996.0881)LEFPLPNEEAR	SPAIIFIDELDAIGTKR	SPAIIFIDELDAIGTK(1579.8246)R	aleitner_M1012_006_26Syeast	89.1522	23.1	10.2	8.2e-4	12.9	0.27	2	3.4	58	24	10.2	O14126	350	1	0	0	O14126	293	1	0	0	48836.2	SCHPO	26S protease regulatory subunit 6A	48836.2	SCHPO	26S protease regulatory subunit 6A
586.3135	4	2.1	LTHEKSTMLEK	LTHEK(1025.5393)STMLEK	IKENQEK	IK(1453.7487)ENQEK	aleitner_M1012_006_26Syeast	24.8865	14.4	7.8	0.016	6.6	2.0	1	1.9	35	12	7.8	O14126	64	1	0	0	O14126	72	1	0	0	48836.2	SCHPO	26S protease regulatory subunit 6A	48836.2	SCHPO	26S protease regulatory subunit 6A
662.6069	4	3.3	SAVIKTSTR	SAVIK(1684.8342)TSTR	VKAMEVDEKPTER	VK(1099.6237)AM(Oxidation)EVDEKPTER	aleitner_M1012_006_26Syeast	25.4692	12.2	3.9	0.24	4.5	50	14	1.1	528	123	7.7	O14126	124	1	0	0	O14126	172	1	0	0	48836.2	SCHPO	26S protease regulatory subunit 6A	48836.2	SCHPO	26S protease regulatory subunit 6A
723.5661	5	-6.3	VKAMEVDEKPTERYSDIGGLSK	VKAMEVDEK(1161.5852)PTERYSDIGGLSK	VMKSEFQR	VMK(2589.2996)SEFQR	aleitner_M1012_006_26Syeast	95.9817	5.6	0.4	1.3	-0.6	91	151	-0.7	98	165	7.3	O14126	179	1	0	0	O14126	54	1	0	0	48836.2	SCHPO	26S protease regulatory subunit 6A	48836.2	SCHPO	26S protease regulatory subunit 6A
590.3118	4	1.4	LTHEKSTMLEK	LTHEK(1025.5393)STM(Oxidation)LEK	IKENQEK	IK(1469.7436)ENQEK	aleitner_M1012_006_26Syeast	19.1165	5.9	0.6	3.1	1.2	84	28	-3.3	1975	451	4.7	O14126	64	1	0	0	O14126	72	1	0	0	48836.2	SCHPO	26S protease regulatory subunit 6A	48836.2	SCHPO	26S protease regulatory subunit 6A
1147.8521	4	5.6	LYQVEYAFKAFNNAGITSVGVTGK	LYQVEYAFK(2011.0262)AFNNAGITSVGVTGK	ATSAGPKQTETINWLEK	ATSAGPK(2714.3956)QTETINWLEK	aleitner_M1012_006_26Syeast	76.3738	28.6	10.4	1.7e-5	18.2	0.0086	1	3.0	76	70	10.4	O94517	28	1	0	0	O94517	169	1	0	0	26539.6	SCHPO	Probable proteasome subunit alpha type-1	26539.6	SCHPO	Probable proteasome subunit alpha type-1
1123.0756	4	6.1	AFNNAGITSVGVTGKNCACVISQK	AFNNAGITSVGVTGK(1993.0197)NC(Carbamidomethyl)AC(Carbamidomethyl)VISQK	LDPAGFYIGYKATSAGPK	LDPAGFYIGYK(2633.2942)ATSAGPK	aleitner_M1012_006_26Syeast	65.5510	30.9	14.0	9.0e-5	16.9	0.20	1	6.7	55	22	14.0	O94517	43	1	0	0	O94517	162	1	0	0	26539.6	SCHPO	Probable proteasome subunit alpha type-1	26539.6	SCHPO	Probable proteasome subunit alpha type-1
1123.0764	4	6.8	AFNNAGITSVGVTGKNCACVISQK	AFNNAGITSVGVTGK(1993.0197)NC(Carbamidomethyl)AC(Carbamidomethyl)VISQK	LDPAGFYIGYKATSAGPK	LDPAGFYIGYK(2633.2942)ATSAGPK	aleitner_M1012_006_26Syeast	64.2252	25.3	11.2	3.2e-4	14.1	0.25	1	4.4	82	26	11.2	O94517	43	1	0	0	O94517	162	1	0	0	26539.6	SCHPO	Probable proteasome subunit alpha type-1	26539.6	SCHPO	Probable proteasome subunit alpha type-1
866.4741	3	9.9	ATSAGPKQTETINWLEK	ATSAGPK(723.4167)QTETINWLEK	KVPDK	K(2011.0262)VPDK	aleitner_M1012_006_26Syeast	46.4163	19.5	4.6	3.6e-4	14.9	0.0080	1	0.9	98	68	6.7	O94517	169	1	0	0	O94517	53	1	0	0	26539.6	SCHPO	Probable proteasome subunit alpha type-1	26539.6	SCHPO	Probable proteasome subunit alpha type-1
1123.0713	4	2.3	AFNNAGITSVGVTGKNCACVISQK	AFNNAGITSVGVTGK(1993.0197)NC(Carbamidomethyl)AC(Carbamidomethyl)VISQK	LDPAGFYIGYKATSAGPK	LDPAGFYIGYK(2633.2942)ATSAGPK	aleitner_M1012_006_26Syeast	64.9888	24.9	11.1	0.0010	13.8	0.48	1	4.0	106	29	11.1	O94517	43	1	0	0	O94517	162	1	0	0	26539.6	SCHPO	Probable proteasome subunit alpha type-1	26539.6	SCHPO	Probable proteasome subunit alpha type-1
650.1019	4	1.4	ATSAGPKQTETINWLEK	ATSAGPK(723.4167)QTETINWLEK	KVPDK	K(2011.0262)VPDK	aleitner_M1012_006_26Syeast	45.8620	17.0	2.5	0.0046	14.5	0.022	1	-4.9	3409	875	2.5	O94517	169	1	0	0	O94517	53	1	0	0	26539.6	SCHPO	Probable proteasome subunit alpha type-1	26539.6	SCHPO	Probable proteasome subunit alpha type-1
898.6589	5	2.8	LDPAGFYIGYKATSAGPK	LDPAGFYIGYK(2633.2942)ATSAGPK	AFNNAGITSVGVTGKNCACVISQK	AFNNAGITSVGVTGK(1993.0197)NC(Carbamidomethyl)AC(Carbamidomethyl)VISQK	aleitner_M1012_006_26Syeast	64.3712	19.5	13.4	0.0052	6.1	11	2	5.4	17	8	13.4	O94517	162	1	0	0	O94517	43	1	0	0	26539.6	SCHPO	Probable proteasome subunit alpha type-1	26539.6	SCHPO	Probable proteasome subunit alpha type-1
650.1036	4	4.0	ATSAGPKQTETINWLEK	ATSAGPK(723.4167)QTETINWLEK	KVPDK	K(2011.0262)VPDK	aleitner_M1012_006_26Syeast	46.3655	15.4	2.5	0.0082	12.9	0.038	1	-4.9	2125	755	2.5	O94517	169	1	0	0	O94517	53	1	0	0	26539.6	SCHPO	Probable proteasome subunit alpha type-1	26539.6	SCHPO	Probable proteasome subunit alpha type-1
866.4692	3	4.2	ATSAGPKQTETINWLEK	ATSAGPK(723.4167)QTETINWLEK	KVPDK	K(2011.0262)VPDK	aleitner_M1012_006_26Syeast	45.9117	12.8	3.7	0.042	9.1	0.45	1	-3.3	1206	413	3.7	O94517	169	1	0	0	O94517	53	1	0	0	26539.6	SCHPO	Probable proteasome subunit alpha type-1	26539.6	SCHPO	Probable proteasome subunit alpha type-1
732.2213	7	-6.9	HVFPITKGIGCVMTGSIADAR	HVFPITK(2873.3986)GIGC(Carbamidomethyl)VM(Oxidation)TGSIADAR	NGYPMPCDVLAKRMANIAQVSTQR	NGYPM(Oxidation)PC(Carbamidomethyl)DVLAK(2383.2028)RMANIAQVSTQR	aleitner_M1012_006_26Syeast	85.8540	6.8	0.4	1.4	1.4	44	40	-2.6	554	396	5.4	O94517	72	1	0	0	O94517	114	1	0	0	26539.6	SCHPO	Probable proteasome subunit alpha type-1	26539.6	SCHPO	Probable proteasome subunit alpha type-1
776.0074	5	1.7	TLDSNSLTHEKIEFATITK	TLDSNSLTHEK(1727.8829)IEFATITK	VTSKLLEQEESAEK	VTSK(2285.1791)LLEQEESAEK	aleitner_M1012_006_26Syeast	61.4035	20.7	14.0	1.7e-4	6.7	1.3	2	6.0	2.0	6	14.0	Q09682	209	1	0	0	Q09682	54	1	0	0	27925.7	SCHPO	Probable proteasome subunit alpha type-3	27925.7	SCHPO	Probable proteasome subunit alpha type-3
780.1884	5	0.48	QEYKDDINLDEASAMAVK	QEYK(1856.9520)DDINLDEASAMAVK	FLSKTLDSNSLTHEK	FLSK(2177.0198)TLDSNSLTHEK	aleitner_M1012_006_26Syeast	58.9158	15.3	6.2	0.0016	9.1	0.094	1	-1.8	119	226	6.2	Q09682	180	1	0	0	Q09682	198	1	0	0	27925.7	SCHPO	Probable proteasome subunit alpha type-3	27925.7	SCHPO	Probable proteasome subunit alpha type-3
899.5057	4	6.3	NKYAIQLPLPPK	NK(2213.1580)YAIQLPLPPK	IIENEQSAEKNAYVINLK	IIENEQSAEK(1518.8810)NAYVINLK	aleitner_M1012_006_26Syeast	65.8157	23.3	14.2	2.6e-4	9.1	1.1	1	6.8	4.2	3	14.2	O42931	150	1	0	0	O42931	112	1	0	0	48965.5	SCHPO	26S protease regulatory subunit 7 homolog	48965.5	SCHPO	26S protease regulatory subunit 7 homolog
924.4940	5	-6.5	VGCDRNKYAIQLPLPPK	VGC(Carbamidomethyl)DRNK(2649.4023)YAIQLPLPPK	LGIDPPKGIMLYGPPGTGKTLCAR	LGIDPPK(2106.1296)GIMLYGPPGTGKTLC(Carbamidomethyl)AR	aleitner_M1012_006_26Syeast	96.6143	10.7	1.6	0.11	2.9	14	33	-0.2	95	167	7.8	O42931	150	1	0	0	O42931	214	1	0	0	48965.5	SCHPO	26S protease regulatory subunit 7 homolog	48965.5	SCHPO	26S protease regulatory subunit 7 homolog
1477.3718	3	-6.1	GNQKFSSTADYMNMSS	GNQK(2646.4017)FSSTADYM(Oxidation)NMSS	TDATFIRVIGSELVQKYVGEGAR	TDATFIRVIGSELVQK(1920.7870)YVGEGAR	aleitner_M1012_006_26Syeast	89.5645	12.8	3.4	0.45	3.0	107	69	1.8	209	116	9.8	O42931	426	1	0	0	O42931	252	1	0	0	48965.5	SCHPO	26S protease regulatory subunit 7 homolog	48965.5	SCHPO	26S protease regulatory subunit 7 homolog
800.6984	4	6.6	KLEKGQSIDDMIPAQK	KLEK(1382.8034)GQSIDDM(Oxidation)IPAQK	GGVHVKLAHLSK	GGVHVK(1954.0081)LAHLSK	aleitner_M1012_006_26Syeast	40.4822	20.0	7.8	4.3e-4	12.2	0.065	2	-0.2	195	92	7.8	P06732	369	1	0	0	P06732	298	1	0	0	43101.5	HUMAN	Creatine kinase M-type	43101.5	HUMAN	Creatine kinase M-type
796.6976	4	4.0	KLEKGQSIDDMIPAQK	KLEK(1382.8034)GQSIDDMIPAQK	GGVHVKLAHLSK	GGVHVK(1938.0132)LAHLSK	aleitner_M1012_006_26Syeast	46.9513	15.9	10.8	0.0030	5.0	5.5	4	2.9	24	14	10.9	P06732	369	1	0	0	P06732	298	1	0	0	43101.5	HUMAN	Creatine kinase M-type	43101.5	HUMAN	Creatine kinase M-type
768.6749	4	7.2	LEKGQSIDDMIPAQK	LEK(1382.8034)GQSIDDM(Oxidation)IPAQK	GGVHVKLAHLSK	GGVHVK(1825.9132)LAHLSK	aleitner_M1012_006_26Syeast	42.4555	12.8	3.1	0.039	9.7	0.27	3	-4.9	2677	966	3.1	P06732	369	1	0	0	P06732	298	1	0	0	43101.5	HUMAN	Creatine kinase M-type	43101.5	HUMAN	Creatine kinase M-type
859.4733	3	0.092	GGVHVKLAHLSK	GGVHVK(1330.6625)LAHLSK	VISMEKGGNMK	VISMEK(1382.8034)GGNMK	aleitner_M1012_006_26Syeast	41.4035	6.0	1.8	2.8	2.9	21	3	-4.9	3245	834	3.1	P06732	298	1	0	0	P06732	242	1	0	0	43101.5	HUMAN	Creatine kinase M-type	43101.5	HUMAN	Creatine kinase M-type
728.5679	5	-4.5	CIDMFIHKSAELYKNPK	C(Carbamidomethyl)IDMFIHK(1544.7756)SAELYKNPK	LLMKLSSQNDDK	LLM(Oxidation)K(2231.1119)LSSQNDDK	aleitner_M1012_006_26Syeast	47.8927	13.8	8.5	0.0024	3.5	3.8	5	2.9	5.8	8	10.3	O74762	121	1	0	0	O74762	242	1	0	0	107277.4	SCHPO	26S proteasome regulatory subunit rpn2	107277.4	SCHPO	26S proteasome regulatory subunit rpn2
743.3798	4	3.3	KEDSSPCGYIIR	K(1545.8039)EDSSPC(Carbamidomethyl)GYIIR	ILSGEQTVKYDR	ILSGEQTVK(1561.7446)YDR	aleitner_M1012_006_26Syeast	45.2243	9.7	3.7	0.24	6.0	2.8	1	-4.3	2745	743	3.7	O74762	296	1	0	0	O74762	316	1	0	0	107277.4	SCHPO	26S proteasome regulatory subunit rpn2	107277.4	SCHPO	26S proteasome regulatory subunit rpn2
862.0356	5	-7.8	CYAKNEWRHVLGIAIEAHR	C(Carbamidomethyl)YAK(1982.9949)NEWRHVLGIAIEAHR	SAELYKNPKADPLDER	SAELYK(2460.2485)NPKADPLDER	aleitner_M1012_006_26Syeast	71.6917	9.3	1.1	0.59	3.0	30	19	-1.7	560	315	6.3	O74762	152	1	0	0	O74762	127	1	0	0	107277.4	SCHPO	26S proteasome regulatory subunit rpn2	107277.4	SCHPO	26S proteasome regulatory subunit rpn2
854.3859	4	2.8	TTEEKEATPMEMDEEK	TTEEK(1516.7079)EATPMEMDEEK	GSNDDEMKIDKK	GSNDDEMK(2034.8650)IDKK	aleitner_M1012_006_26Syeast	37.1805	6.1	1.5	1.3	4.6	3.6	1	-4.9	2728	949	1.5	O74762	853	1	0	0	O74762	844	1	0	0	107277.4	SCHPO	26S proteasome regulatory subunit rpn2	107277.4	SCHPO	26S proteasome regulatory subunit rpn2
840.7091	4	5.6	SVQPTAKTVQK	SVQPTAK(2173.1168)TVQK	KHFEQVINEKHEDALAK	KHFEQVINEK(1323.7398)HEDALAK	aleitner_M1012_006_26Syeast	35.4092	11.3	2.2	2.0	3.4	155	52	0.6	725	262	7.9	O74762	806	1	0	0	O74762	703	1	0	0	107277.4	SCHPO	26S proteasome regulatory subunit rpn2	107277.4	SCHPO	26S proteasome regulatory subunit rpn2
846.7554	4	4.7	ATLTGMKIDVLFSK	ATLTGM(Oxidation)K(1844.1387)IDVLFSK	VVGQLLEKLKPLIEK	VVGQLLEK(1676.9059)LKPLIEK	aleitner_M1012_006_26Syeast	85.9402	16.9	7.8	0.0030	9.1	0.44	2	0.8	88	43	7.8	Q10335	148	1	0	0	Q10335	174	1	0	0	46680.8	SCHPO	Probable 26S proteasome regulatory subunit rpn7	46680.8	SCHPO	Probable 26S proteasome regulatory subunit rpn7
842.7554	4	3.2	ATLTGMKIDVLFSK	ATLTGMK(1844.1387)IDVLFSK	VVGQLLEKLKPLIEK	VVGQLLEK(1660.9110)LKPLIEK	aleitner_M1012_006_26Syeast	90.1752	12.8	4.7	0.0089	8.1	0.22	1	-2.4	286	264	4.7	Q10335	148	1	0	0	Q10335	174	1	0	0	46680.8	SCHPO	Probable 26S proteasome regulatory subunit rpn7	46680.8	SCHPO	Probable 26S proteasome regulatory subunit rpn7
641.1639	5	9.7	LKPLIEKGGDWER	LKPLIEK(1660.9110)GGDWER	ATLTGMKIDVLFSK	ATLTGMK(1677.9090)IDVLFSK	aleitner_M1012_006_26Syeast	73.7788	6.0	1.4	1.4	-0.2	94	74	-1.8	279	184	6.2	Q10335	181	1	0	0	Q10335	148	1	0	0	46680.8	SCHPO	Probable 26S proteasome regulatory subunit rpn7	46680.8	SCHPO	Probable 26S proteasome regulatory subunit rpn7
792.9615	4	3.3	ILPNKVDPLVSLMMVEK	ILPNK(1242.7336)VDPLVSLMMVEK	VLVKVHPEGK	VLVK(2063.1411)VHPEGK	aleitner_M1012_006_26Syeast	71.8700	15.3	3.1	0.0032	12.2	0.026	1	-4.9	2479	935	3.1	P41836	126	1	0	0	P41836	84	1	0	0	45069.7	SCHPO	26S protease regulatory subunit 8 homolog	45069.7	SCHPO	26S protease regulatory subunit 8 homolog
743.1670	4	6.5	VSKQGEIDYEALVK	VSK(1390.7894)QGEIDYEALVK	MEILKIHLEK	MEILK(1715.8982)IHLEK	aleitner_M1012_006_26Syeast	62.5917	11.2	3.1	0.012	8.1	0.12	3	-4.9	1681	689	3.1	O74445	321	1	0	0	O74445	313	1	0	0	43608.7	SCHPO	Probable 26S protease subunit rpt4	43608.7	SCHPO	Probable 26S protease subunit rpt4
925.1278	3	-3.2	KYDKTEDDIK	K(1518.7566)YDKTEDDIK	MSERDTALEKYK	M(Met-loss+Acetyl)SERDTALEK(1391.6820)YK	aleitner_M1012_006_26Syeast	29.4772	11.4	3.8	0.12	7.6	1.2	1	-2.2	483	259	3.8	O74445	38	1	0	0	O74445	10	1	0	0	43608.7	SCHPO	Probable 26S protease subunit rpt4	43608.7	SCHPO	Probable 26S protease subunit rpt4
891.7042	4	6.7	QGEIDYEALVKLTDGTNGADLR	QGEIDYEALVK(1185.5877)LTDGTNGADLR	MSERDTALEK	2515.2442-M(Met-loss)SERDTALEK	aleitner_M1012_006_26Syeast	48.3487	11.4	5.7	0.21	4.1	20	5	1.4	105	57	9.4	O74445	332	1	0	0	O74445	1	1	0	0	43608.7	SCHPO	Probable 26S protease subunit rpt4	43608.7	SCHPO	Probable 26S protease subunit rpt4
703.1497	4	2.1	KIEIPLPNEVGR	K(1444.7813)IEIPLPNEVGR	KLEGTIDYQKL	KLEGTIDYQK(1501.8504)L	aleitner_M1012_006_26Syeast	64.3868	10.4	3.3	0.36	5.0	7.5	4	-2.6	546	230	5.4	O74445	297	1	0	0	O74445	387	1	0	0	43608.7	SCHPO	Probable 26S protease subunit rpt4	43608.7	SCHPO	Probable 26S protease subunit rpt4
741.6994	4	7.2	AVAASLGVNFLKVVSSAIVDK	AVAASLGVNFLK(875.5480)VVSSAIVDK	VGIKPPK	VGIK(2225.2671)PPK	aleitner_M1012_006_26Syeast	89.8652	6.7	2.8	0.62	3.9	4.5	1	-4.9	2246	761	2.8	O74445	196	1	0	0	O74445	164	1	0	0	43608.7	SCHPO	Probable 26S protease subunit rpt4	43608.7	SCHPO	Probable 26S protease subunit rpt4
1168.9481	3	8.8	TEDDIKSLQSVGQIIGEVLK	TEDDIK(1332.6231)SLQSVGQIIGEVLK	MSERDTALEK	2309.2366-M(Oxidation)SERDTALEK	aleitner_M1012_006_26Syeast	94.4448	10.1	1.0	1.1	3.8	40	62	-0.1	363	414	6.3	O74445	47	1	0	0	O74445	1	1	0	0	43608.7	SCHPO	Probable 26S protease subunit rpt4	43608.7	SCHPO	Probable 26S protease subunit rpt4
794.0884	3	3.3	VADLKKLEGTIDYQK	VADLKK(659.2949)LEGTIDYQK	MSER	1858.0088-MSER	aleitner_M1012_006_26Syeast	39.2757	5.0	1.3	1.9	3.4	5.8	3	-5.9	3947	833	2.1	O74445	378	1	0	0	O74445	1	1	0	0	43608.7	SCHPO	Probable 26S protease subunit rpt4	43608.7	SCHPO	Probable 26S protease subunit rpt4
628.3645	4	5.3	KIEIPLPNEVGR	K(1145.6332)IEIPLPNEVGR	DLVKKYDK	DLVK(1501.8504)KYDK	aleitner_M1012_006_26Syeast	39.0627	5.8	1.0	3.2	1.1	70	34	-3.3	1244	401	4.7	O74445	297	1	0	0	O74445	37	1	0	0	43608.7	SCHPO	Probable 26S protease subunit rpt4	43608.7	SCHPO	Probable 26S protease subunit rpt4
855.9776	4	-3.4	VVSSAIVDKYIGESARIIR	VVSSAIVDK(1344.7190)YIGESARIIR	YKSYLLQHR	YK(2213.2420)SYLLQHR	aleitner_M1012_006_26Syeast	49.5970	5.7	1.9	6.7	2.6	38	9	-4.9	2513	1159	3.1	O74445	205	1	0	0	O74445	12	1	0	0	43608.7	SCHPO	Probable 26S protease subunit rpt4	43608.7	SCHPO	Probable 26S protease subunit rpt4
756.1236	4	3.9	KGTKTSETNDR	K(1784.8428)GTKTSETNDR	DISSKSPSGNDALNDK	DISSK(1373.6787)SPSGNDALNDK	aleitner_M1012_006_26Syeast	25.3303	12.7	7.2	0.033	3.2	21	19	3.0	24	21	9.5	P87048	21	1	0	0	P87048	9	1	0	0	97999.6	SCHPO	26S proteasome regulatory subunit rpn1	97999.6	SCHPO	26S proteasome regulatory subunit rpn1
1016.7476	4	-1.00	MSSKDISSKSPSGNDALNDK	Acetyl-MSSKDISSK(1940.9805)SPSGNDALNDK	ELNLMDPKVPEDIFK	ELNLM(Oxidation)DPK(2260.0529)VPEDIFK	aleitner_M1012_006_26Syeast	98.2525	7.4	0.7	0.39	3.0	12	15	-3.0	1238	842	4.4	P87048	9	1	0	0	P87048	340	1	0	0	97999.6	SCHPO	26S proteasome regulatory subunit rpn1	97999.6	SCHPO	26S proteasome regulatory subunit rpn1
789.1405	4	9.5	MSSKDISSKSPSGNDALNDK	Acetyl-MSSKDISSK(1030.5183)SPSGNDALNDK	MSSKDISSK	M(Met-loss+Acetyl)SSK(2260.0529)DISSK	aleitner_M1012_006_26Syeast	50.8970	5.5	0.4	1.1	3.4	5.0	4	-3.8	879	447	4.2	P87048	9	1	0	0	P87048	4	1	0	0	97999.6	SCHPO	26S proteasome regulatory subunit rpn1	97999.6	SCHPO	26S proteasome regulatory subunit rpn1
737.9633	5	-8.7	KQMSYMLAR	K(2558.2496)QMSYMLAR	LDDMSLIKEDCEAATDPLLKK	LDDM(Oxidation)SLIK(1264.6308)EDC(Carbamidomethyl)EAATDPLLKK	aleitner_M1012_006_26Syeast	70.5850	6.3	1.2	1.4	-0.1	106	51	-1.6	294	154	6.4	P87048	294	1	0	0	P87048	281	1	0	0	97999.6	SCHPO	26S proteasome regulatory subunit rpn1	97999.6	SCHPO	26S proteasome regulatory subunit rpn1
659.3612	4	3.5	VELAKQNLFVPTSDK	VELAK(945.4920)QNLFVPTSDK	EKASFAR	EK(1825.9826)ASFAR	aleitner_M1012_006_26Syeast	54.6777	11.2	5.5	0.035	5.0	1.7	5	-1.8	126	191	6.2	P50524	34	1	0	0	P50524	46	1	0	0	30899.5	SCHPO	26S proteasome regulatory subunit rpn12	30899.5	SCHPO	26S proteasome regulatory subunit rpn12
819.9468	4	4.2	ENAPAIIFIDEIDAIATKR	ENAPAIIFIDEIDAIATK(1176.6179)R	KIEFPSYR	K(2237.1943)IEFPSYR	aleitner_M1012_006_26Syeast	96.9865	8.7	1.0	0.13	0.9	32	49	-0.2	68	98	7.8	O74894	242	1	0	0	O74894	299	1	0	0	43553.4	SCHPO	26S protease regulatory subunit 6B homolog	43553.4	SCHPO	26S protease regulatory subunit 6B homolog
720.2098	5	4.9	GKVVIDAFR	GK(2592.4136)VVIDAFR	QTTSNLGHINKPSIQALIHGLGR	QTTSNLGHINK(1141.6495)PSIQALIHGLGR	aleitner_M1012_006_26Syeast	71.4220	9.7	2.1	0.17	4.4	6.3	7	-0.8	228	140	5.3	P41878	153	1	0	0	P41878	185	1	0	0	34572.3	SCHPO	26S proteasome regulatory subunit rpn11	34572.3	SCHPO	26S proteasome regulatory subunit rpn11
566.7982	4	0.28	KHLDAEVQK	K(1196.5860)HLDAEVQK	NHASIDKMK	NHASIDK(1204.6452)M(Oxidation)K	aleitner_M1012_006_26Syeast	23.5832	7.9	4.0	0.70	1.9	31	19	-2.0	358	164	6.0	P41878	281	1	0	0	P41878	246	1	0	0	34572.3	SCHPO	26S proteasome regulatory subunit rpn11	34572.3	SCHPO	26S proteasome regulatory subunit rpn11
750.0672	3	5.2	KHLDAEVQK	K(1180.5910)HLDAEVQK	NHASIDKMK	NHASIDK(1204.6452)MK	aleitner_M1012_006_26Syeast	28.6108	5.4	0.4	1.8	-1.2	168	53	-1.4	193	65	6.6	P41878	281	1	0	0	P41878	246	1	0	0	34572.3	SCHPO	26S proteasome regulatory subunit rpn11	34572.3	SCHPO	26S proteasome regulatory subunit rpn11
592.6117	4	1.2	IKLISGKLDEAR	IK(1024.6168)LISGKLDEAR	ELLVKASK	ELLVK(1479.8661)ASK	aleitner_M1012_006_26Syeast	49.7343	8.6	3.1	0.89	5.5	5.6	1	-3.8	1435	424	4.2	Q9US13	127	1	0	0	Q9US13	142	1	0	0	43457.6	SCHPO	Probable 26S proteasome regulatory subunit rpn9	43457.6	SCHPO	Probable 26S proteasome regulatory subunit rpn9
1188.2358	3	8.7	AVYMGLKAFESCSNDEALR	AVYM(Oxidation)GLK(1385.6616)AFESC(Carbamidomethyl)SNDEALR	AKADYAQYYR	AK(2314.0610)ADYAQYYR	aleitner_M1012_006_26Syeast	98.1302	6.7	0.7	1.5	3.6	11	9	-3.3	965	745	3.1	Q9US13	86	1	0	0	Q9US13	172	1	0	0	43457.6	SCHPO	Probable 26S proteasome regulatory subunit rpn9	43457.6	SCHPO	Probable 26S proteasome regulatory subunit rpn9
679.6128	4	5.9	QSKYTYDRGTTAVLK	QSK(984.5063)YTYDRGTTAVLK	MMGINERK	1867.9680-M(Met-loss)MGINERK	aleitner_M1012_006_26Syeast	59.8822	4.4	1.8	1.00	0.3	17	32	-1.8	74	148	6.2	Q09841	236	1	0	0	Q09841	1	1	0	0	29337.7	SCHPO	Probable proteasome subunit beta type-2	29337.7	SCHPO	Probable proteasome subunit beta type-2
722.9791	5	-3.4	MESLLAVQGQDFVLTASSSSAVR	1345.7064-M(Met-loss)ESLLAVQGQDFVLTASSSSAVR	LCFDELKKR	LC(Carbamidomethyl)FDELKK(2402.2329)R	aleitner_M1012_006_26Syeast	70.6080	5.1	1.4	5.1	3.5	14	2	-4.3	1964	864	3.7	Q09720	1	1	0	0	Q09720	170	1	0	0	21967.5	SCHPO	Probable proteasome subunit beta type-4	21967.5	SCHPO	Probable proteasome subunit beta type-4
1150.8645	4	2.6	ATSAGPKQTETINWLEK	ATSAGPK(2726.4590)QTETINWLEK	LGSVKSIGLEQELDTTTAEGTKLAK	LGSVK(2011.0262)SIGLEQELDTTTAEGTKLAK	aleitner_M1012_006_26Syeast	76.3442	40.1	3.6	1.2e-5	22.2	0.055	4	10.5	13	32	17.9	O94517	169	1	0	0	decoy	122	1	0	0	26539.6	SCHPO	Probable proteasome subunit alpha type-1	26404.3	SCHPO	Probable proteasome subunit alpha type-2
448.7453	6	-4.5	KASIAVTEPLTSAAVR	K(1073.5254)ASIAVTEPLTSAAVR	MSQARGFDR	1750.9829-M(Met-loss)SQARGFDR	aleitner_M1012_006_26Syeast	21.6638	7.3	0.0	6.8	0.5	791	205	-1.1	2419	406	6.8	decoy	26	1	0	0	O94517	1	1	0	0	26404.3	SCHPO	Probable proteasome subunit alpha type-2	26539.6	SCHPO	Probable proteasome subunit alpha type-1
1016.5608	3	7.6	MSSKSSLELANNAVK	M(Acetyl+Oxidation)SSK(1410.8235)SSLELANNAVK	FGQLSLLNLLR	1773.8819-FGQLSLLNLLR	aleitner_M1012_006_26Syeast	61.7033	27.0	3.2	4.5e-5	22.3	6.5e-4	4	-3.8	1786	1084	4.2	Q9P7S2	4	1	0	0	decoy	1	1	0	0	47341.7	SCHPO	Probable 26S proteasome regulatory subunit rpn6	97999.6	SCHPO	26S proteasome regulatory subunit rpn1
762.6707	4	5.4	MSSKSSLELANNAVK	M(Acetyl+Oxidation)SSK(1410.8235)SSLELANNAVK	FGQLSLLNLLR	1773.8819-FGQLSLLNLLR	aleitner_M1012_006_26Syeast	61.8392	13.8	2.0	0.028	10.7	0.15	9	-4.9	849	916	3.1	Q9P7S2	4	1	0	0	decoy	1	1	0	0	47341.7	SCHPO	Probable 26S proteasome regulatory subunit rpn6	97999.6	SCHPO	26S proteasome regulatory subunit rpn1
699.1240	4	-5.4	VAEKAQINTQEYGR	VAEK(1186.6710)AQINTQEYGR	KFDSRVGIK	K(1743.8792)FDSRVGIK	aleitner_M1012_006_26Syeast	51.3192	26.5	1.0	7.8e-5	23.3	4.6e-4	5	-4.8	2691	762	3.2	O14250	115	1	0	0	decoy	308	1	0	0	30111.1	SCHPO	Probable proteasome subunit alpha type-6	43101.5	HUMAN	Creatine kinase M-type
950.4498	5	1.2	MFRNQYDGDATTWSPQGR	2618.2687-MFRNQYDGDATTWSPQGR	NTVATEGEDKRMVFLLHDDYK	NTVATEGEDK(2267.0066)RMVFLLHDDYK	aleitner_M1012_006_26Syeast	78.7407	4.5	0.2	8.9	-0.2	185	128	-3.3	1373	782	4.7	O14250	1	1	0	0	decoy	282	1	0	0	30111.1	SCHPO	Probable proteasome subunit alpha type-6	43101.5	HUMAN	Creatine kinase M-type
964.9919	4	0.83	VAEKAQINTQEYGR	VAEK(2250.1242)AQINTQEYGR	YEFKLDGPKADTALMLER	YEFKLDGPK(1743.8792)ADTALM(Oxidation)LER	aleitner_M1012_006_26Syeast	51.3952	20.7	4.7	3.7e-4	14.4	0.022	5	-0.1	256	123	6.3	O14250	115	1	0	0	decoy	75	1	0	0	30111.1	SCHPO	Probable proteasome subunit alpha type-6	24564.3	SCHPO	Probable proteasome subunit beta type-1
643.6620	6	-1.8	VAEKAQINTQEYGR	VAEK(2250.1242)AQINTQEYGR	YEFKLDGPKADTALMLER	YEFKLDGPK(1743.8792)ADTALM(Oxidation)LER	aleitner_M1012_006_26Syeast	51.4673	12.3	2.5	0.026	7.6	0.66	5	-1.7	389	237	4.7	O14250	115	1	0	0	decoy	75	1	0	0	30111.1	SCHPO	Probable proteasome subunit alpha type-6	24564.3	SCHPO	Probable proteasome subunit beta type-1
1477.3639	3	7.5	KRDLLYSQDAYGPGSVSDPELAK	K(1920.7870)RDLLYSQDAYGPGSVSDPELAK	GNQKFSSTADYMNMSS	GNQK(2646.3177)FSSTADYM(Oxidation)NMSS	aleitner_M1012_006_26Syeast	85.8677	19.7	6.3	0.0021	13.4	0.084	1	-1.1	425	310	6.3	decoy	138	1	0	0	O42931	426	1	0	0	43608.7	SCHPO	Probable 26S protease subunit rpt4	48965.5	SCHPO	26S protease regulatory subunit 7 homolog
1477.3632	3	7.0	KRDLLYSQDAYGPGSVSDPELAK	K(1920.7870)RDLLYSQDAYGPGSVSDPELAK	GNQKFSSTADYMNMSS	GNQK(2646.3177)FSSTADYM(Oxidation)NMSS	aleitner_M1012_006_26Syeast	94.6970	6.5	0.1	1.3	-0.2	133	181	-1.4	302	376	6.7	decoy	138	1	0	0	O42931	426	1	0	0	43608.7	SCHPO	Probable 26S protease subunit rpt4	48965.5	SCHPO	26S protease regulatory subunit 7 homolog
626.1604	5	-4.2	LAAPQLVQMFIGDGAKLVR	LAAPQLVQMFIGDGAK(1099.6390)LVR	KIATQFVR	K(2164.2078)IATQFVR	aleitner_M1012_006_26Syeast	84.5265	17.1	11.9	0.0030	4.2	11	5	1.8	53	23	9.8	O14126	265	1	0	0	decoy	163	1	0	0	48836.2	SCHPO	26S protease regulatory subunit 6A	48965.5	SCHPO	26S protease regulatory subunit 7 homolog
1020.7435	4	-8.1	VKAMEVDEKPTER	VK(2532.2119)AM(Oxidation)EVDEKPTER	KDVTIEDAEKAPLYSEEENSK	1684.8342-KDVTIEDAEKAPLYSEEENSK	aleitner_M1012_006_26Syeast	96.6377	12.0	2.5	0.041	2.0	32	45	0.8	71	104	10.0	O14126	172	1	0	0	decoy	1	1	0	0	48836.2	SCHPO	26S protease regulatory subunit 6A	48965.5	SCHPO	26S protease regulatory subunit 7 homolog
1131.2633	3	4.3	KLEFPLPNEEAR	K(1948.9968)LEFPLPNEEAR	VSVFTPNSCLKVAFDK	VSVFTPNSC(Carbamidomethyl)LK(1579.8246)VAFDK	aleitner_M1012_006_26Syeast	98.9392	13.1	1.7	0.70	3.0	95	136	2.0	154	185	10.1	O14126	350	1	0	0	decoy	370	1	0	0	48836.2	SCHPO	26S protease regulatory subunit 6A	48965.5	SCHPO	26S protease regulatory subunit 7 homolog
1042.9266	3	-6.6	LAAPQLVQMFIGDGAKLVR	LAAPQLVQMFIGDGAK(1099.6390)LVR	KIATQFVR	K(2164.2078)IATQFVR	aleitner_M1012_006_26Syeast	84.6233	6.3	0.0	8.1	2.9	69	18	-4.0	5310	989	3.4	O14126	265	1	0	0	decoy	163	1	0	0	48836.2	SCHPO	26S protease regulatory subunit 6A	48965.5	SCHPO	26S protease regulatory subunit 7 homolog
551.0812	5	-6.5	KYDKTEDDIK	K(1496.7736)YDKTEDDIK	EVHNKSRQFSK	EVHNK(1391.6820)SRQFSK	aleitner_M1012_006_26Syeast	37.1160	12.6	5.1	0.011	6.3	1.3	3	-1.8	635	247	6.3	O74445	38	1	0	0	decoy	258	1	0	0	43608.7	SCHPO	Probable 26S protease subunit rpt4	57346.7	SCHPO	Probable 26S proteasome regulatory subunit rpn3
902.9694	4	4.3	MSERDTALEKYK	2122.1198-M(Oxidation)SERDTALEKYK	ILSKLTEEESYAYLVAR	ILSK(1623.7814)LTEEESYAYLVAR	aleitner_M1012_006_26Syeast	62.7552	10.9	3.9	0.76	3.0	92	30	-0.1	607	188	7.9	O74445	1	1	0	0	decoy	30	1	0	0	43608.7	SCHPO	Probable 26S protease subunit rpt4	57346.7	SCHPO	Probable 26S proteasome regulatory subunit rpn3
648.9625	5	6.4	IYGAGILVYSKNEARVR	IYGAGILVYSK(1331.6973)NEARVR	KLEGTIDYQK	K(2046.1262)LEGTIDYQK	aleitner_M1012_006_26Syeast	37.5698	5.2	0.6	3.5	-1.1	239	161	-1.7	357	239	6.3	decoy	310	1	0	0	O74445	378	1	0	0	57346.7	SCHPO	Probable 26S proteasome regulatory subunit rpn3	43608.7	SCHPO	Probable 26S protease subunit rpt4
590.1584	6	-8.6	EGDGVTEKKLPVALILIAQMYR	EGDGVTEKK(1075.5914)LPVALILIAQM(Oxidation)YR	KVAQTTYK	K(2597.4139)VAQTTYK	aleitner_M1012_006_26Syeast	38.2993	12.9	6.5	0.011	3.5	7.1	11	1.4	30	33	9.4	decoy	210	1	0	0	O94579	91	1	0	0	43553.4	SCHPO	26S protease regulatory subunit 6B homolog	26404.3	SCHPO	Probable proteasome subunit alpha type-2
664.3635	4	-2.9	YKDGVILAADSR	YK(1346.7446)DGVILAADSR	FASTTVQIKSK	FASTTVQIK(1444.7562)SK	aleitner_M1012_006_26Syeast	41.2602	15.0	2.8	0.018	12.2	0.094	1	-4.8	2153	767	2.8	O43063	33	1	0	0	decoy	173	1	0	0	24564.3	SCHPO	Probable proteasome subunit beta type-1	28277.2	SCHPO	Probable proteasome subunit alpha type-4
930.9082	5	-3.8	KLWKQLTDALIVFFDTPETVPLR	KLWK(1920.0067)QLTDALIVFFDTPETVPLR	VSQKMAGQVLFLEYK	Acetyl-VSQK(2867.5837)MAGQVLFLEYK	aleitner_M1012_006_26Syeast	75.5792	15.9	6.8	0.025	9.1	1.4	2	0.4	244	145	6.8	Q9US13	41	1	0	0	decoy	4	1	0	0	43457.6	SCHPO	Probable 26S proteasome regulatory subunit rpn9	27925.7	SCHPO	Probable proteasome subunit alpha type-3
1150.1354	4	-3.3	KIFTIHTSKMNLGEDVNLEELIQCK	KIFTIHTSK(1621.0178)M(Oxidation)NLGEDVNLEELIQC(Carbamidomethyl)K	KIIKLTLLVNSNK	KIIK(3113.5777)LTLLVNSNK	aleitner_M1012_006_26Syeast	91.2535	12.5	3.1	0.025	9.4	0.19	1	-2.8	555	582	5.2	P36612	378	1	0	0	decoy	426	1	0	0	50060.6	SCHPO	26S protease regulatory subunit 4 homolog	48836.2	SCHPO	26S protease regulatory subunit 6A
1302.3352	3	7.7	VLRLGKNPSAEVLMK	VLRLGK(2249.9938)NPSAEVLMK	MGQAQSGNFSNFGDGANGDNKK	1792.0281-M(Met-loss)GQAQSGNFSNFGDGANGDNKK	aleitner_M1012_006_26Syeast	98.8530	8.7	2.0	0.37	2.0	29	32	-1.1	213	245	6.7	decoy	376	1	0	0	P36612	1	1	0	0	48836.2	SCHPO	26S protease regulatory subunit 6A	50060.6	SCHPO	26S protease regulatory subunit 4 homolog
830.6880	4	-7.0	QIQPKTFANLVSSTLYEKR	Q(Gln->pyro-Glu)IQPK(1113.5666)TFANLVSSTLYEKR	KAGSELSER	K(2343.2474)AGSELSER	aleitner_M1012_006_26Syeast	49.1103	13.9	7.9	0.026	3.0	29	26	2.9	30	32	10.9	Q9Y7T8	85	1	0	0	decoy	75	1	0	0	22661.1	SCHPO	Probable proteasome subunit beta type-3	30111.1	SCHPO	Probable proteasome subunit alpha type-6
992.0266	4	-2.6	LGVKPPKGCLMFGPPGTGK	LGVK(2024.0500)PPKGC(Carbamidomethyl)LMFGPPGTGK	LCLKLSPSDISGSVADPK	LC(Carbamidomethyl)LK(2078.1057)LSPSDISGSVADPK	aleitner_M1012_006_26Syeast	80.5045	14.3	5.5	0.027	4.3	21	16	4.1	24	19	10.0	O14126	217	1	0	0	decoy	206	1	0	0	48836.2	SCHPO	26S protease regulatory subunit 6A	30899.5	SCHPO	26S proteasome regulatory subunit rpn12
884.4481	5	5.9	QDPKKHLDAEVQK	Q(Gln->pyro-Glu)DPKK(2899.3943)HLDAEVQK	TTEEMIGEELCGKGDELLKGNIPGR	TTEEM(Oxidation)IGEELC(Carbamidomethyl)GK(1655.8519)GDELLKGNIPGR	aleitner_M1012_006_26Syeast	88.9193	14.4	8.3	0.028	4.5	13	12	1.9	65	37	9.9	P41878	281	1	0	0	decoy	113	1	0	0	34572.3	SCHPO	26S proteasome regulatory subunit rpn11	48836.2	SCHPO	26S protease regulatory subunit 6A
1176.2338	3	-7.0	QEYKDDINLDEASAMAVK	QEYK(1470.7575)DDINLDEASAM(Oxidation)AVK	EKILPKMMDGR	EK(2193.0147)ILPKMM(Oxidation)DGR	aleitner_M1012_006_26Syeast	54.4348	12.6	5.3	0.028	4.5	8.2	21	2.6	31	47	8.1	Q09682	180	1	0	0	decoy	124	1	0	0	27925.7	SCHPO	Probable proteasome subunit alpha type-3	43608.7	SCHPO	Probable 26S protease subunit rpt4
1066.8551	3	3.2	EFIKPSDDDARGLDSR	EFIK(1377.6632)PSDDDARGLDSR	DTTKNKMVCK	DTTK(1957.9381)NKM(Oxidation)VC(Carbamidomethyl)K	aleitner_M1012_006_26Syeast	82.6367	10.2	4.4	0.47	4.0	23	8	0.5	213	105	8.3	decoy	299	1	0	0	Q09682	221	1	0	0	43608.7	SCHPO	Probable 26S protease subunit rpt4	27925.7	SCHPO	Probable proteasome subunit alpha type-3
1139.9565	3	-8.9	MSRSYDSRTTIFSPEGR	1558.9810-M(Met-loss)SRSYDSRTTIFSPEGR	KLGVIVNLIIPSR	K(1995.9650)LGVIVNLIIPSR	aleitner_M1012_006_26Syeast	90.0448	8.4	1.9	3.6	0.5	390	164	0.2	466	178	7.9	Q09682	1	1	0	0	decoy	161	1	0	0	27925.7	SCHPO	Probable proteasome subunit alpha type-3	43608.7	SCHPO	Probable 26S protease subunit rpt4
694.2122	6	4.1	MSSKDISSKSPSGNDALNDK	M(Met-loss+Acetyl)SSKDISSK(2168.2681)SPSGNDALNDK	QGQTLVVLKLGNPAGLPVAR	QGQTLVVLK(2129.0124)LGNPAGLPVAR	aleitner_M1012_006_26Syeast	62.0970	11.4	3.1	0.030	2.0	13	28	1.4	20	37	9.4	P87048	9	1	0	0	decoy	98	1	0	0	97999.6	SCHPO	26S proteasome regulatory subunit rpn1	48965.5	SCHPO	26S protease regulatory subunit 7 homolog
1126.8676	3	0.61	KGTKTSETNDR	K(2141.9683)GTKTSETNDR	LIPIEVKGAEDPCAMCDS	LIPIEVK(1373.6787)GAEDPC(Carbamidomethyl)AMC(Carbamidomethyl)DS	aleitner_M1012_006_26Syeast	59.9020	8.2	0.3	0.93	2.4	33	43	-1.5	369	327	5.8	P87048	21	1	0	0	decoy	427	1	0	0	97999.6	SCHPO	26S proteasome regulatory subunit rpn1	48965.5	SCHPO	26S protease regulatory subunit 7 homolog
784.7402	6	-4.7	EIIRTLKAQFGEVPLVDLMVR	EIIRTLK(2260.0529)AQFGEVPLVDLM(Oxidation)VR	MSSKDISSKSPSGNDALNDK	Acetyl-MSSKDISSK(2580.4349)SPSGNDALNDK	aleitner_M1012_006_26Syeast	72.5353	7.3	2.1	1.4	1.4	67	52	-1.5	459	252	5.9	decoy	238	1	0	0	P87048	9	1	0	0	48965.5	SCHPO	26S protease regulatory subunit 7 homolog	97999.6	SCHPO	26S proteasome regulatory subunit rpn1
557.7084	5	-2.2	NKELISVSAASK	NK(1537.8188)ELISVSAASK	LGVHKAGVHSMHK	LGVHK(1383.7609)AGVHSMHK	aleitner_M1012_006_26Syeast	53.8050	11.8	5.7	0.030	3.7	5.8	12	0.4	49	66	8.1	P30655	132	1	0	0	decoy	125	1	0	0	29987.0	SCHPO	Probable proteasome subunit beta type-5	43101.5	HUMAN	Creatine kinase M-type
727.7793	5	0.96	ITWTELKSQEDEIGK	ITWTELK(1857.9625)SQEDEIGK	WDLSKQEALYLAQR	WDLSK(1913.9622)QEALYLAQR	aleitner_M1012_006_26Syeast	50.7207	4.6	0.5	4.2	-0.2	110	49	-3.2	848	335	4.8	decoy	39	1	0	0	P30655	210	1	0	0	43101.5	HUMAN	Creatine kinase M-type	29987.0	SCHPO	Probable proteasome subunit beta type-5
908.9767	4	9.9	NYFAAKEMIPNIAKNSR	NYFAAK(1665.8322)EMIPNIAKNSR	LKPQDERTQEER	LK(2104.0775)PQDERTQEER	aleitner_M1012_006_26Syeast	98.0217	10.8	4.0	0.035	4.6	2.7	3	-1.8	237	278	6.2	decoy	193	1	0	0	P36612	93	1	0	0	48965.5	SCHPO	26S protease regulatory subunit 7 homolog	50060.6	SCHPO	26S protease regulatory subunit 4 homolog
791.8129	5	7.3	MMGINERK	3107.5611-M(Met-loss)MGINERK	YSHLKAPLGSHIVYARENMEGQSNLR	YSHLK(984.5063)APLGSHIVYARENMEGQSNLR	aleitner_M1012_006_26Syeast	65.2475	16.4	0.4	0.036	10.8	0.75	3	-1.2	502	301	5.6	Q09841	1	1	0	0	decoy	157	1	0	0	29337.7	SCHPO	Probable proteasome subunit beta type-2	29987.0	SCHPO	Probable proteasome subunit beta type-5
761.9948	5	8.9	GINVLWGKAEYPHNSDEVPYK	GINVLWGK(1389.7180)AEYPHNSDEVPYK	KIYNEYPPTK	K(2553.2540)IYNEYPPTK	aleitner_M1012_006_26Syeast	55.3765	10.4	3.1	0.038	7.3	0.29	1	-3.8	406	659	4.2	decoy	181	1	0	0	O94579	99	1	0	0	43608.7	SCHPO	Probable 26S protease subunit rpt4	26404.3	SCHPO	Probable proteasome subunit alpha type-2
1027.1294	5	-3.7	LGVLLDMSPSETEQFLCDLIAKHHFYAK	LGVLLDM(Oxidation)SPSETEQFLC(Carbamidomethyl)DLIAK(1853.0146)HHFYAK	KLELTEVKEAEIASR	K(3415.6832)LELTEVKEAEIASR	aleitner_M1012_006_26Syeast	85.8350	17.2	6.4	0.040	9.1	4.3	3	2.5	196	111	8.1	Q9UTM3	381	1	0	0	decoy	165	1	0	0	51618.9	SCHPO	26S proteasome regulatory subunit rpn5	45069.7	SCHPO	26S protease regulatory subunit 8 homolog
991.0029	4	0.079	MEQKPEVDYSEK	2462.3165-M(Oxidation)EQKPEVDYSEK	KFIVDSGMIELTLIKDIMSR	K(1635.7338)FIVDSGM(Oxidation)IELTLIKDIMSR	aleitner_M1012_006_26Syeast	75.4752	8.0	1.3	0.68	0.1	236	104	-0.2	295	141	7.9	Q9UTM3	1	1	0	0	decoy	25	1	0	0	51618.9	SCHPO	26S proteasome regulatory subunit rpn5	45069.7	SCHPO	26S protease regulatory subunit 8 homolog
782.4193	5	-5.1	MESLLAVQGQDFVLTASSSSAVR	1495.8796-M(Oxidation)ESLLAVQGQDFVLTASSSSAVR	TLKGMIQLGLIR	TLK(2549.2683)GM(Oxidation)IQLGLIR	aleitner_M1012_006_26Syeast	87.5355	10.8	3.2	0.040	7.6	0.37	3	-4.8	1929	815	3.2	Q09720	1	1	0	0	decoy	166	1	0	0	21967.5	SCHPO	Probable proteasome subunit beta type-4	50060.6	SCHPO	26S protease regulatory subunit 4 homolog
1179.6298	4	-1.9	QQEADGIIKELNNDLDPTLR	Q(Gln->pyro-Glu)QEADGIIK(2450.3706)ELNNDLDPTLR	LGGGKLSVELPIQMTTGEILIK	LGGGK(2402.1965)LSVELPIQM(Oxidation)TTGEILIK	aleitner_M1012_006_26Syeast	72.0788	16.1	3.8	0.041	7.3	7.8	4	3.0	101	32	8.8	O74762	551	1	0	0	decoy	53	1	0	0	107277.4	SCHPO	26S proteasome regulatory subunit rpn2	34572.3	SCHPO	26S proteasome regulatory subunit rpn11
556.8876	5	-7.1	KFTGGVLMLIDR	K(1414.6729)FTGGVLM(Oxidation)LIDR	GDTQFPNGEKGK	GDTQFPNGEK(1502.8167)GK	aleitner_M1012_006_26Syeast	37.0232	8.8	1.1	0.42	6.0	2.6	3	-3.6	1231	570	2.8	O74762	911	1	0	0	decoy	301	1	0	0	107277.4	SCHPO	26S proteasome regulatory subunit rpn2	34572.3	SCHPO	26S proteasome regulatory subunit rpn11
647.8643	4	4.8	KFTGGVLMLIDR	K(1238.6619)FTGGVLMLIDR	KAVQSGVSQR	Acetyl-K(1486.8218)AVQSGVSQR	aleitner_M1012_006_26Syeast	50.5545	5.0	0.5	5.4	-1.2	350	130	-1.7	490	170	6.2	O74762	911	1	0	0	decoy	1	1	0	0	107277.4	SCHPO	26S proteasome regulatory subunit rpn2	34572.3	SCHPO	26S proteasome regulatory subunit rpn11
1092.2100	3	-3.8	NESIFKGPIQQDPRR	1489.6878-NESIFKGPIQQDPRR	KGFDFEYYQR	K(1922.0010)GFDFEYYQR	aleitner_M1012_006_26Syeast	81.5475	12.2	6.9	0.043	5.3	4.8	1	0.9	98	59	9.0	decoy	1	1	0	0	Q09841	8	1	0	0	27573.3	SCHPO	Probable proteasome subunit alpha type-5	29337.7	SCHPO	Probable proteasome subunit beta type-2
1193.2690	3	-7.1	MSQARGFDRTITVFSPEGR	1553.7872-M(Met-loss)SQARGFDRTITVFSPEGR	GKGGCEIKVPDTR	GK(2161.0916)GGC(Carbamidomethyl)EIKVPDTR	aleitner_M1012_006_26Syeast	57.3098	14.3	5.7	0.044	3.4	22	38	3.0	27	44	10.9	O94517	1	1	0	0	decoy	294	1	0	0	26539.6	SCHPO	Probable proteasome subunit alpha type-1	48965.5	SCHPO	26S protease regulatory subunit 7 homolog
898.7218	4	-4.2	KVPDKLIDASTVK	K(2178.0494)VPDKLIDASTVK	RFQKASDNESWIQEFR	RFQK(1550.8920)ASDNESWIQEFR	aleitner_M1012_006_26Syeast	79.6592	7.2	0.6	1.6	0.9	91	32	-0.6	239	117	6.3	O94517	53	1	0	0	decoy	339	1	0	0	26539.6	SCHPO	Probable proteasome subunit alpha type-1	48965.5	SCHPO	26S protease regulatory subunit 7 homolog
675.1824	5	3.3	LKVELAKQNLFVPTSDK	LKVELAK(1441.7711)QNLFVPTSDK	GKELRVAQMTR	GK(2067.1616)ELRVAQM(Oxidation)TR	aleitner_M1012_006_26Syeast	35.0885	11.3	7.7	0.045	3.5	8.5	2	-0.2	102	44	7.8	P50524	34	1	0	0	decoy	287	1	0	0	30899.5	SCHPO	26S proteasome regulatory subunit rpn12	48836.2	SCHPO	26S protease regulatory subunit 6A
926.2159	4	1.4	WLLKSFVSPHADYTTLTSGMSGTR	WLLK(1030.5183)SFVSPHADYTTLTSGM(Oxidation)SGTR	MSSKDISSK	M(Met-loss+Acetyl)SSK(2808.3793)DISSK	aleitner_M1012_006_26Syeast	72.9495	13.0	5.8	0.048	7.2	2.5	1	-1.8	1088	381	5.8	decoy	250	1	0	0	P87048	4	1	0	0	29987.0	SCHPO	Probable proteasome subunit beta type-5	97999.6	SCHPO	26S proteasome regulatory subunit rpn1
1220.6030	3	-8.7	WLLKSFVSPHADYTTLTSGMSGTR	WLLK(988.5077)SFVSPHADYTTLTSGM(Oxidation)SGTR	MSSKDISSK	2808.3793-M(Met-loss)SSKDISSK	aleitner_M1012_006_26Syeast	87.4598	9.6	3.2	1.6	3.3	66	10	-1.7	1243	350	6.3	decoy	250	1	0	0	P87048	1	1	0	0	29987.0	SCHPO	Probable proteasome subunit beta type-5	97999.6	SCHPO	26S proteasome regulatory subunit rpn1
618.8231	4	0.15	HKTDLNHENLK	HK(1123.5734)TDLNHENLK	RPRSEDAR	1485.7576-RPRSEDAR	aleitner_M1012_006_26Syeast	26.5963	13.0	5.4	0.050	7.6	1.7	1	-2.6	1262	333	5.4	P06732	107	1	0	0	decoy	1	1	0	0	43101.5	HUMAN	Creatine kinase M-type	57346.7	SCHPO	Probable 26S proteasome regulatory subunit rpn3
663.3596	5	-1.5	YLVHLKLQLEAYITGDTRK	YLVHLK(1051.5087)LQLEAYITGDTRK	MPFGNTHNK	2398.3260-M(Met-loss)PFGNTHNK	aleitner_M1012_006_26Syeast	62.8092	7.6	2.6	0.51	1.9	26	11	-0.2	111	51	7.8	decoy	123	1	0	0	P06732	1	1	0	0	57346.7	SCHPO	Probable 26S proteasome regulatory subunit rpn3	43101.5	HUMAN	Creatine kinase M-type
616.8230	4	4.6	MPFGNTHNKFK	1274.6475-M(Met-loss)PFGNTHNKFK	MSEMAKRIR	M(Oxidation)SEMAK(1326.6721)RIR	aleitner_M1012_006_26Syeast	74.3633	6.0	2.9	2.0	2.9	14	2	-2.8	513	202	3.1	P06732	1	1	0	0	decoy	53	1	0	0	43101.5	HUMAN	Creatine kinase M-type	57346.7	SCHPO	Probable 26S proteasome regulatory subunit rpn3
688.3549	4	-3.1	SIAEKMNGASGAELK	SIAEK(1228.6486)M(Oxidation)NGASGAELK	KATDMEIRK	K(1658.8185)ATDMEIRK	aleitner_M1012_006_26Syeast	35.3200	10.8	5.4	0.051	3.0	9.7	4	0.1	69	40	7.8	P41836	347	1	0	0	decoy	122	1	0	0	45069.7	SCHPO	26S protease regulatory subunit 8 homolog	45069.7	SCHPO	26S protease regulatory subunit 8 homolog
538.8838	5	8.7	SVGGNVITER	1658.8185-SVGGNVITER	VLNKGDSGEMSLQK	VLNK(1168.6088)GDSGEM(Oxidation)SLQK	aleitner_M1012_006_26Syeast	46.7273	6.6	2.6	0.36	2.9	5.8	2	-4.3	1303	445	3.7	decoy	1	1	0	0	P41836	390	1	0	0	45069.7	SCHPO	26S protease regulatory subunit 8 homolog	45069.7	SCHPO	26S protease regulatory subunit 8 homolog
1048.9117	5	-2.6	MSWTTIESDAGVFTDLIENLGVK	2845.3402-M(Met-loss)SWTTIESDAGVFTDLIENLGVK	YSFKIVEMGSAMLTKEEGDQETAK	YSFKIVEM(Oxidation)GSAMLTK(2532.2636)EEGDQETAK	aleitner_M1012_006_26Syeast	89.1363	12.7	7.5	0.054	4.0	19	11	1.4	110	88	8.7	Q9UUB6	1	1	0	0	decoy	168	1	0	0	34195.8	SCHPO	Ubiquitin carboxyl-terminal hydrolase 2	27573.3	SCHPO	Probable proteasome subunit alpha type-5
1026.7510	4	-0.15	IKEATILTEEGIANR	IK(2446.0709)EATILTEEGIANR	VDKPDGTMDYDSMDNIFFAK	VDK(1794.9727)PDGTMDYDSMDNIFFAK	aleitner_M1012_006_26Syeast	71.3058	10.8	0.6	5.4	4.0	125	58	-0.8	1140	491	6.8	decoy	229	1	0	0	Q9UUB6	59	1	0	0	27573.3	SCHPO	Probable proteasome subunit alpha type-5	34195.8	SCHPO	Ubiquitin carboxyl-terminal hydrolase 2
826.4319	3	-9.3	KVAQTTYK	K(1538.7736)VAQTTYK	RPRSEDARQMR	1075.5914-RPRSEDARQMR	aleitner_M1012_006_26Syeast	54.1130	9.1	1.5	0.055	6.0	0.42	2	-4.9	530	555	3.1	O94579	91	1	0	0	decoy	1	1	0	0	26404.3	SCHPO	Probable proteasome subunit alpha type-2	57346.7	SCHPO	Probable 26S proteasome regulatory subunit rpn3
879.6465	5	-3.8	VIPNAVDAWPGNMFQLGKAAPAEYSMLR	VIPNAVDAWPGNMFQLGK(1331.6973)AAPAEYSM(Oxidation)LR	KLEGTIDYQK	K(3199.5835)LEGTIDYQK	aleitner_M1012_006_26Syeast	63.3312	14.6	5.1	0.061	8.4	2.0	2	-1.8	607	446	6.2	decoy	295	1	0	0	O74445	378	1	0	0	35595.6	SCHPO	26S proteasome regulatory subunit rpn8	43608.7	SCHPO	Probable 26S protease subunit rpt4
975.7252	4	-9.7	GYKYVYGPNIGGGLSHGR	GYK(2004.9609)YVYGPNIGGGLSHGR	TLSKESARATIDECMR	TLSK(2032.0167)ESARATIDEC(Carbamidomethyl)MR	aleitner_M1012_006_26Syeast	71.5740	12.8	6.2	0.065	4.5	18	8	0.2	341	154	8.3	decoy	186	1	0	0	Q9USQ9	201	1	0	0	45069.7	SCHPO	26S protease regulatory subunit 8 homolog	29220.2	SCHPO	Probable proteasome subunit beta type-7
1120.9991	5	7.5	LKVFYEVADWTYAEIGSGVIALKIDESYPLYGK	LKVFYEVADWTYAEIGSGVIALK(1862.9890)IDESYPLYGK	IDRKIEFPPPSAEAR	IDRK(3874.9961)IEFPPPSAEAR	aleitner_M1012_006_26Syeast	91.3733	13.5	0.5	0.068	5.7	5.3	24	-0.2	142	279	7.8	decoy	122	1	0	0	P41836	311	1	0	0	26539.6	SCHPO	Probable proteasome subunit alpha type-1	45069.7	SCHPO	26S protease regulatory subunit 8 homolog
1579.1144	4	-9.6	KPYATQIKSVKEIPSLMASIFR	K(3790.0961)PYATQIKSVKEIPSLM(Oxidation)ASIFR	EVIELPVKHPELFESLGIPQPKGILLYGPPGTGK	EVIELPVKHPELFESLGIPQPK(2660.4611)GILLYGPPGTGK	aleitner_M1012_006_26Syeast	99.1920	5.5	1.0	1.1	2.3	13	44	-0.7	128	291	3.2	decoy	206	1	0	0	P41836	180	1	0	0	26539.6	SCHPO	Probable proteasome subunit alpha type-1	45069.7	SCHPO	26S protease regulatory subunit 8 homolog
782.6140	5	6.6	QGDTKINHEHFMDGILEVQMR	QGDTK(1410.8235)INHEHFMDGILEVQMR	FGQLSLLNLLR	2635.2523-FGQLSLLNLLR	aleitner_M1012_006_26Syeast	90.8987	11.2	5.1	0.069	1.8	33	60	1.4	43	74	9.4	O14126	413	1	0	0	decoy	1	1	0	0	48836.2	SCHPO	26S protease regulatory subunit 6A	97999.6	SCHPO	26S proteasome regulatory subunit rpn1
929.7240	4	1.9	KMAIDDDINWEELAR	K(1896.9979)MAIDDDINWEELAR	TKEADQLDVTMKPRK	TK(1955.9299)EADQLDVTMKPRK	aleitner_M1012_006_26Syeast	79.6213	6.2	1.1	8.0	1.4	108	33	-3.2	1324	568	4.8	O14126	371	1	0	0	decoy	817	1	0	0	48836.2	SCHPO	26S protease regulatory subunit 6A	97999.6	SCHPO	26S proteasome regulatory subunit rpn1
1063.9579	5	9.5	SLNKFSVATITPEGIEFQTDQSVSSK	SLNK(2502.2894)FSVATITPEGIEFQTDQSVSSK	VSLLNEKFLVPEYSAANDLDK	VSLLNEK(2950.4811)FLVPEYSAANDLDK	aleitner_M1012_006_26Syeast	90.9755	11.6	4.5	0.073	3.5	13	29	2.3	29	61	8.1	Q9USQ9	225	1	0	0	decoy	27	1	0	0	29220.2	SCHPO	Probable proteasome subunit beta type-7	47341.7	SCHPO	Probable 26S proteasome regulatory subunit rpn6
891.4290	4	2.1	KATDDDRWK	K(2428.1329)ATDDDRWK	NLAKCPLSVEQARDDSTYHS	NLAK(1271.6146)C(Carbamidomethyl)PLSVEQARDDSTYHS	aleitner_M1012_006_26Syeast	98.5082	7.6	3.1	0.45	1.4	20	18	-1.8	143	236	6.2	Q9USQ9	189	1	0	0	decoy	405	1	0	0	29220.2	SCHPO	Probable proteasome subunit beta type-7	47341.7	SCHPO	Probable 26S proteasome regulatory subunit rpn6
904.4781	4	-0.17	QDGVIDLRIGVLKPEGDADK	QDGVIDLRIGVLK(1476.7460)PEGDADK	MSERDTALEKYK	2275.2060-M(Met-loss)SERDTALEKYK	aleitner_M1012_006_26Syeast	94.1515	12.2	3.9	0.074	2.7	27	37	1.5	58	87	9.5	decoy	68	1	0	0	O74445	1	1	0	0	34195.8	SCHPO	Ubiquitin carboxyl-terminal hydrolase 2	43608.7	SCHPO	Probable 26S protease subunit rpt4
904.4813	4	3.4	MSERDTALEKYK	2275.2060-M(Met-loss)SERDTALEKYK	QDGVIDLRIGVLKPEGDADK	QDGVIDLRIGVLK(1476.7460)PEGDADK	aleitner_M1012_006_26Syeast	94.6823	9.6	0.4	0.77	4.3	14	14	-2.1	488	495	5.9	O74445	1	1	0	0	decoy	68	1	0	0	43608.7	SCHPO	Probable 26S protease subunit rpt4	34195.8	SCHPO	Ubiquitin carboxyl-terminal hydrolase 2
1205.6396	3	3.6	QDGVIDLRIGVLKPEGDADK	QDGVIDLRIGVLK(1476.7460)PEGDADK	MSERDTALEKYK	2275.2060-M(Met-loss)SERDTALEKYK	aleitner_M1012_006_26Syeast	94.3282	10.6	2.7	0.87	2.2	68	82	1.5	98	112	9.5	decoy	68	1	0	0	O74445	1	1	0	0	34195.8	SCHPO	Ubiquitin carboxyl-terminal hydrolase 2	43608.7	SCHPO	Probable 26S protease subunit rpt4
892.4625	4	-0.84	FFIDESKKNQIHALAR	FFIDESKK(1649.7971)NQIHALAR	MSERDTALEKYK	Acetyl-MSERDTALEK(2054.0949)YK	aleitner_M1012_006_26Syeast	59.4197	3.0	0.5	2.7	1.9	6.0	3	-4.8	802	746	3.2	decoy	207	1	0	0	O74445	10	1	0	0	34195.8	SCHPO	Ubiquitin carboxyl-terminal hydrolase 2	43608.7	SCHPO	Probable 26S protease subunit rpt4
787.0362	5	3.7	KPRVVTALTMLK	K(2558.3030)PRVVTALTM(Oxidation)LK	QEIRGYKYVYGPNIGGGLSHGR	QEIRGYK(1509.8953)YVYGPNIGGGLSHGR	aleitner_M1012_006_26Syeast	57.0423	9.3	4.1	0.075	2.9	5.4	5	-1.6	111	168	6.4	Q09841	108	1	0	0	decoy	186	1	0	0	29337.7	SCHPO	Probable proteasome subunit beta type-2	45069.7	SCHPO	26S protease regulatory subunit 8 homolog
1130.2357	3	-8.7	QEIRGYKYVYGPNIGGGLSHGR	Q(Gln->pyro-Glu)EIRGYK(984.5063)YVYGPNIGGGLSHGR	MMGINERK	2541.2765-M(Met-loss)MGINERK	aleitner_M1012_006_26Syeast	78.2182	12.7	4.6	0.28	3.4	72	23	1.3	253	89	9.3	decoy	186	1	0	0	Q09841	1	1	0	0	45069.7	SCHPO	26S protease regulatory subunit 8 homolog	29337.7	SCHPO	Probable proteasome subunit beta type-2
835.4462	4	-6.4	ATKQSKYTYDR	ATK(1978.0987)QSKYTYDR	VAAEQDELVKTGIQLVK	VAAEQDELVK(1497.7464)TGIQLVK	aleitner_M1012_006_26Syeast	72.7697	6.7	2.0	0.65	-0.2	112	75	-1.1	218	105	6.9	Q09841	233	1	0	0	decoy	153	1	0	0	29337.7	SCHPO	Probable proteasome subunit beta type-2	45069.7	SCHPO	26S protease regulatory subunit 8 homolog
713.5610	5	-8.2	VSGSELVQKYIGEGSRMVR	VSGSELVQK(1452.7137)YIGEGSRM(Oxidation)VR	FDATKIAGYDSK	2248.1522-FDATKIAGYDSK	aleitner_M1012_006_26Syeast	48.5095	10.0	5.6	0.075	2.2	19	11	0.9	49	42	8.9	P41836	218	1	0	0	decoy	1	1	0	0	45069.7	SCHPO	26S protease regulatory subunit 8 homolog	46680.8	SCHPO	Probable 26S proteasome regulatory subunit rpn7
611.7532	5	-10.0	VDRKLLDEGANLVK	VDRK(1484.8715)LLDEGANLVK	NKVLVKVHPEGK	NK(1706.9567)VLVKVHPEGK	aleitner_M1012_006_26Syeast	46.3938	8.0	0.5	0.81	0.1	180	101	-0.2	221	125	7.9	decoy	28	1	0	0	P41836	80	1	0	0	46680.8	SCHPO	Probable 26S proteasome regulatory subunit rpn7	45069.7	SCHPO	26S protease regulatory subunit 8 homolog
1118.2607	3	-6.5	DEKAHADGRNTLLISILGMQDR	DEK(883.5379)AHADGRNTLLISILGM(Oxidation)QDR	KALSSLK	K(2606.3122)ALSSLK	aleitner_M1012_006_26Syeast	92.6070	14.3	6.2	0.077	6.4	6.2	3	2.0	72	123	10.0	decoy	351	1	0	0	Q9P7S2	244	1	0	0	48836.2	SCHPO	26S protease regulatory subunit 6A	47341.7	SCHPO	Probable 26S proteasome regulatory subunit rpn6
1023.6067	3	4.1	KIIKLTLLVNSNK	K(1584.8359)IIKLTLLVNSNK	MSSKSSLELANNAVK	1621.0178-M(Met-loss)SSKSSLELANNAVK	aleitner_M1012_006_26Syeast	88.1933	11.3	1.6	0.38	9.7	0.90	1	-2.7	785	433	3.7	decoy	423	1	0	0	Q9P7S2	1	1	0	0	48836.2	SCHPO	26S protease regulatory subunit 6A	47341.7	SCHPO	Probable 26S proteasome regulatory subunit rpn6
758.9947	5	-0.41	TYEAALEVIKNMGTVVDLLIENK	TYEAALEVIK(1211.5823)NM(Oxidation)GTVVDLLIENK	KGSFGGSGSYK	K(2716.4245)GSFGGSGSYK	aleitner_M1012_006_26Syeast	44.7278	5.8	2.2	0.82	2.6	9.9	14	-2.7	605	370	5.3	Q9P7S2	403	1	0	0	decoy	16	1	0	0	47341.7	SCHPO	Probable 26S proteasome regulatory subunit rpn6	48836.2	SCHPO	26S protease regulatory subunit 6A
1455.0641	3	3.5	NLAKCPLSVEQARDDSTYHS	NLAK(2072.0902)C(Carbamidomethyl)PLSVEQARDDSTYHS	KSRGVILQSDIEEAYAR	K(2428.1329)SRGVILQSDIEEAYAR	aleitner_M1012_006_26Syeast	63.3365	11.7	3.1	0.078	8.6	0.71	1	-0.8	567	257	3.1	decoy	405	1	0	0	O74894	359	1	0	0	47341.7	SCHPO	Probable 26S proteasome regulatory subunit rpn6	43553.4	SCHPO	26S protease regulatory subunit 6B homolog
794.2462	6	2.1	LLKLEEAMKITTDAFTSAGER	LLKLEEAM(Oxidation)K(2420.2192)ITTDAFTSAGER	KHCIKVALMSNDINEELPR	KHC(Carbamidomethyl)IK(2477.2723)VALM(Oxidation)SNDINEELPR	aleitner_M1012_006_26Syeast	73.8353	8.6	4.0	0.084	3.5	5.0	9	-3.0	890	512	5.1	Q9UQY2	185	1	0	0	decoy	206	1	0	0	25082.6	SCHPO	Probable proteasome subunit beta type-6	45069.7	SCHPO	26S protease regulatory subunit 8 homolog
897.9317	4	-7.8	GYKYVYGPNIGGGLSHGRK	GYK(1565.6823)YVYGPNIGGGLSHGRK	KMSAQSCACMVR	K(2160.1116)MSAQSC(Carbamidomethyl)AC(Carbamidomethyl)MVR	aleitner_M1012_006_26Syeast	88.4697	3.0	0.0	9.0	-1.7	217	105	-3.3	641	300	4.7	decoy	186	1	0	0	Q9UQY2	86	1	0	0	45069.7	SCHPO	26S protease regulatory subunit 8 homolog	25082.6	SCHPO	Probable proteasome subunit beta type-6
927.3243	6	-4.9	EQQQLIDDHFLFDKPVSPLLLASGMAR	EQQQLIDDHFLFDK(2490.3491)PVSPLLLASGMAR	HVFKLQIPCLDGKVQAQLMK	HVFKLQIPC(Carbamidomethyl)LDGK(3205.6482)VQAQLMK	aleitner_M1012_006_26Syeast	87.7260	10.8	3.1	0.085	6.1	1.7	6	-3.3	680	698	4.7	P06732	196	1	0	0	decoy	78	1	0	0	43101.5	HUMAN	Creatine kinase M-type	24409.7	PIG	Trypsin
855.2681	5	0.31	YKPDMADQLLSYLKPGVKGNPSR	YKPDMADQLLSYLK(1694.9607)PGVKGNPSR	QKSLEKTLVPYLR	Q(Gln->pyro-Glu)KSLEK(2714.4102)TLVPYLR	aleitner_M1012_006_26Syeast	94.7530	11.4	3.6	0.087	5.1	3.9	11	-1.7	236	370	6.3	decoy	189	1	0	0	O42897	318	1	0	0	50060.6	SCHPO	26S protease regulatory subunit 4 homolog	57346.7	SCHPO	Probable 26S proteasome regulatory subunit rpn3
895.8447	5	-7.0	AKHDPMVAMIGFDVLSGAMR	AK(2313.1700)HDPMVAMIGFDVLSGAM(Oxidation)R	MSSKSSLELANNAVKSNDIEK	M(Met-loss+Acetyl)SSKSSLELANNAVK(2299.1163)SNDIEK	aleitner_M1012_006_26Syeast	89.8458	11.4	2.2	0.089	7.6	1.1	3	-4.2	2524	1092	3.8	decoy	7	1	0	0	Q9P7S2	15	1	0	0	43553.4	SCHPO	26S protease regulatory subunit 6B homolog	47341.7	SCHPO	Probable 26S proteasome regulatory subunit rpn6
713.7623	5	4.9	DGEIRAKHDPMVAMIGFDVLSGAMR	832.4331-DGEIRAKHDPMVAMIGFDVLSGAM(Oxidation)R	FSGEKK	FSGEK(2869.3925)K	aleitner_M1012_006_26Syeast	47.9378	5.7	0.0	2.1	5.7	2.1	2	-3.7	1246	620	4.3	decoy	1	1	0	0	Q9P7S2	98	1	0	0	43553.4	SCHPO	26S protease regulatory subunit 6B homolog	47341.7	SCHPO	Probable 26S proteasome regulatory subunit rpn6
977.0040	4	8.6	STDEYNGAMLKSVCVEAGMIALR	STDEYNGAM(Oxidation)LK(1373.7667)SVC(Carbamidomethyl)VEAGMIALR	YKNRGTGSLIK	YK(2668.2547)NRGTGSLIK	aleitner_M1012_006_26Syeast	98.8593	11.5	3.0	0.089	5.2	5.2	12	-1.4	377	387	6.3	O14126	396	1	0	0	decoy	216	1	0	0	48836.2	SCHPO	26S protease regulatory subunit 6A	26404.3	SCHPO	Probable proteasome subunit alpha type-2
873.1900	4	-9.3	NIEKVAVIRGADSYK	Acetyl-NIEK(1784.8428)VAVIRGADSYK	DISSKSPSGNDALNDK	DISSK(1841.9887)SPSGNDALNDK	aleitner_M1012_006_26Syeast	56.8900	9.1	3.1	0.091	2.9	7.0	13	-1.8	189	305	6.2	decoy	4	1	0	0	P87048	9	1	0	0	29337.7	SCHPO	Probable proteasome subunit beta type-2	97999.6	SCHPO	26S proteasome regulatory subunit rpn1
1245.3096	3	3.0	VAPSKINYRIDSADDVEIDK	VAPSK(1485.7576)INYRIDSADDVEIDK	HKTDLNHENLK	HK(2385.2064)TDLNHENLK	aleitner_M1012_006_26Syeast	51.5212	19.0	1.0	0.093	12.1	2.9	3	-0.8	1800	602	6.9	decoy	234	1	0	0	P06732	107	1	0	0	47341.7	SCHPO	Probable 26S proteasome regulatory subunit rpn6	43101.5	HUMAN	Creatine kinase M-type
674.6315	4	4.6	AVEKLSVEALNSLTGEFKGK	AVEK(575.3319)LSVEALNSLTGEFKGK	YKK	YK(2257.2206)K	aleitner_M1012_006_26Syeast	39.8455	5.1	0.0	2.5	5.1	2.5	1	-5.9	5350	1100	2.1	P06732	156	1	0	0	decoy	116	1	0	0	43101.5	HUMAN	Creatine kinase M-type	47341.7	SCHPO	Probable 26S proteasome regulatory subunit rpn6
961.0619	5	7.4	MGQAQSGNFSNFGDGANGDNKK	2541.2765-M(Oxidation)GQAQSGNFSNFGDGANGDNKK	QEIRGYKYVYGPNIGGGLSHGR	Q(Gln->pyro-Glu)EIRGYK(2397.0292)YVYGPNIGGGLSHGR	aleitner_M1012_006_26Syeast	65.7635	12.4	3.2	0.095	9.2	0.77	3	-2.9	2091	918	3.2	P36612	1	1	0	0	decoy	186	1	0	0	50060.6	SCHPO	26S protease regulatory subunit 4 homolog	45069.7	SCHPO	26S protease regulatory subunit 8 homolog
920.2289	4	-8.4	YKDAYVYSIVAIAR	YK(2046.0456)DAYVYSIVAIAR	VQAQLMKGYAGVEATGGTK	VQAQLMK(1768.9400)GYAGVEATGGTK	aleitner_M1012_006_26Syeast	58.7187	13.6	2.8	0.100	3.5	32	39	2.1	72	68	10.1	Q9US13	113	1	0	0	decoy	85	1	0	0	43457.6	SCHPO	Probable 26S proteasome regulatory subunit rpn9	24409.7	PIG	Trypsin
552.7205	5	0.77	HTVIKTGLRMISLSYSR	HTVIK(781.4810)TGLRM(Oxidation)ISLSYSR	KKNVR	K(2115.1510)KNVR	aleitner_M1012_006_26Syeast	37.8090	10.9	2.2	0.10	4.7	5.6	7	2.4	25	19	10.4	O42897	367	1	0	0	decoy	160	1	0	0	57346.7	SCHPO	Probable 26S proteasome regulatory subunit rpn3	28277.2	SCHPO	Probable proteasome subunit alpha type-4
799.9067	4	9.9	IKTYDALYVR	IK(1954.8843)TYDALYVR	NKADYYTNICDRER	NK(1378.7497)ADYYTNIC(Carbamidomethyl)DRER	aleitner_M1012_006_26Syeast	77.9232	11.2	5.5	0.10	4.5	9.1	4	-1.4	474	185	6.7	decoy	94	1	0	0	Q10335	118	1	0	0	51618.9	SCHPO	26S proteasome regulatory subunit rpn5	46680.8	SCHPO	Probable 26S proteasome regulatory subunit rpn7
738.4127	4	6.1	LKAYQGIYLMSIR	LK(1378.7497)AYQGIYLM(Oxidation)SIR	IKTYDALYVR	IK(1708.9222)TYDALYVR	aleitner_M1012_006_26Syeast	55.4292	4.0	0.5	5.0	-1.2	120	106	-2.4	250	241	5.2	Q10335	192	1	0	0	decoy	94	1	0	0	46680.8	SCHPO	Probable 26S proteasome regulatory subunit rpn7	51618.9	SCHPO	26S proteasome regulatory subunit rpn5
1133.8462	4	-0.92	GTGSLIKLEHVETDARLNDFR	GTGSLIK(2161.1307)LEHVETDARLNDFR	VHPEGKYVVDISPDIDIK	VHPEGK(2508.2973)YVVDISPDIDIK	aleitner_M1012_006_26Syeast	84.0072	14.5	3.3	0.11	8.3	4.1	5	-1.8	1602	788	6.2	decoy	225	1	0	0	P41836	90	1	0	0	26404.3	SCHPO	Probable proteasome subunit alpha type-2	45069.7	SCHPO	26S protease regulatory subunit 8 homolog
1403.9910	3	5.8	KDAVVAWEQTVNEMK	K(2462.0658)DAVVAWEQTVNEMK	VDKPDGTMDYDSMDNIFFAK	VDK(1884.9291)PDGTM(Oxidation)DYDSMDNIFFAK	aleitner_M1012_006_26Syeast	98.1460	11.7	4.2	0.11	6.8	2.7	5	1.9	72	79	4.9	decoy	528	1	0	0	Q9UUB6	59	1	0	0	97999.6	SCHPO	26S proteasome regulatory subunit rpn1	34195.8	SCHPO	Ubiquitin carboxyl-terminal hydrolase 2
876.6775	4	-6.4	IPKAAMLGTETLPIK	IPK(1920.7870)AAMLGTETLPIK	GNQKFSSTADYMNMSS	GNQK(1719.9845)FSSTADYM(Oxidation)NMSS	aleitner_M1012_006_26Syeast	97.2547	9.3	1.0	0.11	4.5	2.8	12	3.1	7.4	18	9.0	decoy	373	1	0	0	O42931	426	1	0	0	45069.7	SCHPO	26S protease regulatory subunit 8 homolog	48965.5	SCHPO	26S protease regulatory subunit 7 homolog
849.2248	5	7.1	YQKPVDTEEENDKNPPPLDEGDIELLK	YQK(1116.5485)PVDTEEENDKNPPPLDEGDIELLK	KATDMEIR	K(3262.5769)ATDM(Oxidation)EIR	aleitner_M1012_006_26Syeast	76.2967	9.9	2.2	0.27	7.7	1.2	1	-1.6	728	274	6.4	O42931	12	1	0	0	decoy	122	1	0	0	48965.5	SCHPO	26S protease regulatory subunit 7 homolog	45069.7	SCHPO	26S protease regulatory subunit 8 homolog
901.9875	4	6.6	QIAKFVVSLGER	Q(Gln->pyro-Glu)IAK(2275.1518)FVVSLGER	DIKRDTVLIYGMNNQTEK	DIK(1466.8133)RDTVLIYGMNNQTEK	aleitner_M1012_006_26Syeast	84.5860	7.7	0.1	3.2	1.8	115	75	-1.7	973	450	5.9	O42931	124	1	0	0	decoy	343	1	0	0	48965.5	SCHPO	26S protease regulatory subunit 7 homolog	45069.7	SCHPO	26S protease regulatory subunit 8 homolog
977.4935	4	4.0	MVGGKGEGFEGKMHTEV	MVGGK(2098.1059)GEGFEGKM(Oxidation)HTEV	TLPPELKGEALGNSEHIR	TLPPELK(1945.8914)GEALGNSEHIR	aleitner_M1012_006_26Syeast	42.2355	11.5	4.7	0.11	2.2	37	39	2.1	39	43	9.3	decoy	376	1	0	0	Q9UUB6	120	1	0	0	43608.7	SCHPO	Probable 26S protease subunit rpt4	34195.8	SCHPO	Ubiquitin carboxyl-terminal hydrolase 2
755.6371	4	1.3	KDAVVAWEQTVNEMK	K(1255.6595)DAVVAWEQTVNEM(Oxidation)K	MKDAVKEAAR	MK(1900.9241)DAVKEAAR	aleitner_M1012_006_26Syeast	100.0053	11.5	1.7	0.11	2.0	43	60	1.5	59	79	9.5	decoy	528	1	0	0	O59770	186	1	0	0	97999.6	SCHPO	26S proteasome regulatory subunit rpn1	28031.7	SCHPO	Probable proteasome subunit alpha type-7
716.6212	4	5.4	MKDAVKEAAR	MK(1744.8488)DAVKEAAR	ELENMLKGMNSGLR	ELENMLK(1255.6595)GM(Oxidation)NSGLR	aleitner_M1012_006_26Syeast	68.6698	7.7	2.1	1.4	1.4	66	41	-0.8	255	139	6.3	O59770	186	1	0	0	decoy	843	1	0	0	28031.7	SCHPO	Probable proteasome subunit alpha type-7	97999.6	SCHPO	26S proteasome regulatory subunit rpn1
887.1970	4	3.6	NKICDMKVTEYEGVK	NK(1731.8713)IC(Carbamidomethyl)DMKVTEYEGVK	MSSKSSLELANNAVK	1950.9431-M(Oxidation)SSKSSLELANNAVK	aleitner_M1012_006_26Syeast	77.3222	14.6	8.3	0.11	5.1	19	5	1.5	130	51	9.5	decoy	186	1	0	0	Q9P7S2	1	1	0	0	34195.8	SCHPO	Ubiquitin carboxyl-terminal hydrolase 2	47341.7	SCHPO	Probable 26S proteasome regulatory subunit rpn6
854.4400	4	7.3	NKICDMKVTEYEGVK	NK(1584.8359)IC(Carbamidomethyl)DM(Oxidation)KVTEYEGVK	MSSKSSLELANNAVK	1966.9380-M(Met-loss)SSKSSLELANNAVK	aleitner_M1012_006_26Syeast	77.1982	8.4	2.2	1.6	0.6	217	99	0.1	298	132	7.8	decoy	186	1	0	0	Q9P7S2	1	1	0	0	34195.8	SCHPO	Ubiquitin carboxyl-terminal hydrolase 2	47341.7	SCHPO	Probable 26S proteasome regulatory subunit rpn6
846.2035	4	9.2	FFEKEDVQSLK	FFEK(2012.0612)EDVQSLK	VKTKEADQLDVTMKPR	VK(1506.7606)TKEADQLDVTM(Oxidation)KPR	aleitner_M1012_006_26Syeast	79.8900	12.8	2.4	0.11	7.6	2.7	4	-2.9	1581	619	5.2	Q9UTM3	204	1	0	0	decoy	815	1	0	0	51618.9	SCHPO	26S proteasome regulatory subunit rpn5	97999.6	SCHPO	26S proteasome regulatory subunit rpn1
806.8204	5	1.6	DAERAGPMDPMTKALDTLVEEHAVK	DAERAGPM(Oxidation)DPMTK(1289.7384)ALDTLVEEHAVK	KINVKFFEK	K(2877.3888)INVKFFEK	aleitner_M1012_006_26Syeast	75.7637	10.4	6.8	0.15	2.6	31	13	-0.2	205	109	7.8	decoy	79	1	0	0	Q9UTM3	196	1	0	0	97999.6	SCHPO	26S proteasome regulatory subunit rpn1	51618.9	SCHPO	26S proteasome regulatory subunit rpn5
799.8040	5	8.0	GTLDKLDFRTPGTVVVQDEAR	GTLDK(1677.7444)LDFRTPGTVVVQDEAR	MEQKPEVDYSEK	M(Acetyl+Oxidation)EQK(2454.2755)PEVDYSEK	aleitner_M1012_006_26Syeast	42.7940	6.1	0.1	1.8	-0.2	123	89	-1.7	337	220	6.3	decoy	121	1	0	0	Q9UTM3	4	1	0	0	97999.6	SCHPO	26S proteasome regulatory subunit rpn1	51618.9	SCHPO	26S proteasome regulatory subunit rpn5
717.7833	5	2.6	TMLVKAVANSTAANFIR	TMLVK(1777.8887)AVANSTAANFIR	KNGDLGVGDAKYEFK	K(1944.0503)NGDLGVGDAKYEFK	aleitner_M1012_006_26Syeast	61.2062	8.3	1.5	0.12	5.1	1.1	5	-2.7	231	293	5.3	O74894	186	1	0	0	decoy	56	1	0	0	43553.4	SCHPO	26S protease regulatory subunit 6B homolog	24564.3	SCHPO	Probable proteasome subunit beta type-1
863.0449	5	-3.8	VVGSEFVQKYLGEGPRMVR	VVGSEFVQK(2160.0739)YLGEGPRMVR	NGDLGVGDAKYEFKLDGPK	NGDLGVGDAK(2288.1987)YEFKLDGPK	aleitner_M1012_006_26Syeast	55.3245	5.5	1.8	0.33	1.8	6.6	11	-4.3	896	879	3.7	O74894	207	1	0	0	decoy	66	1	0	0	43553.4	SCHPO	26S protease regulatory subunit 6B homolog	24564.3	SCHPO	Probable proteasome subunit beta type-1
926.4963	3	-4.4	LEKGQSIDDMIPAQK	LEK(1104.6291)GQSIDDMIPAQK	NKQSHILK	NK(1809.9183)QSHILK	aleitner_M1012_006_26Syeast	30.7045	11.2	6.2	0.12	3.0	28	15	0.1	191	84	8.2	P06732	369	1	0	0	decoy	376	1	0	0	43101.5	HUMAN	Creatine kinase M-type	97999.6	SCHPO	26S proteasome regulatory subunit rpn1
1087.5380	4	-0.34	MPFGNTHNKFK	3157.5204-M(Met-loss)PFGNTHNKFK	TALNLLEAHSIAKEFDELHDDGPANGDK	TALNLLEAHSIAK(1326.6721)EFDELHDDGPANGDK	aleitner_M1012_006_26Syeast	92.5572	6.5	1.7	1.2	1.4	32	49	-2.9	499	524	5.1	P06732	1	1	0	0	decoy	169	1	0	0	43101.5	HUMAN	Creatine kinase M-type	97999.6	SCHPO	26S proteasome regulatory subunit rpn1
732.5774	5	7.2	SIKGYTLPPHCSRGER	SIK(1800.8928)GYTLPPHC(Carbamidomethyl)SRGER	KSNENAKELENMLK	KSNENAK(1994.9996)ELENM(Oxidation)LK	aleitner_M1012_006_26Syeast	79.0407	6.1	1.9	1.8	-0.2	114	74	-1.7	306	178	6.3	P06732	138	1	0	0	decoy	836	1	0	0	43101.5	HUMAN	Creatine kinase M-type	97999.6	SCHPO	26S proteasome regulatory subunit rpn1
588.1501	6	2.9	TKEADQLDVTMKPR	TK(1876.0168)EADQLDVTM(Oxidation)KPR	FCVGLQKIEEIFKK	FC(Carbamidomethyl)VGLQK(1784.8978)IEEIFKK	aleitner_M1012_006_26Syeast	31.9715	7.5	0.5	2.2	1.4	171	89	-1.8	1674	563	6.1	decoy	817	1	0	0	P06732	259	1	0	0	97999.6	SCHPO	26S proteasome regulatory subunit rpn1	43101.5	HUMAN	Creatine kinase M-type
774.4099	5	8.3	GIMLYGPPGTGKTLCARAVANR	GIM(Oxidation)LYGPPGTGK(1548.7824)TLC(Carbamidomethyl)ARAVANR	AKVQYDFDQLGK	AK(2456.2668)VQYDFDQLGK	aleitner_M1012_006_26Syeast	96.4438	9.4	1.1	0.12	1.6	26	41	-0.2	88	141	7.8	O42931	226	1	0	0	decoy	170	1	0	0	48965.5	SCHPO	26S protease regulatory subunit 7 homolog	51618.9	SCHPO	26S proteasome regulatory subunit rpn5
702.3813	5	-8.5	FVKLGIDPPKGIMLYGPPGTGK	FVKLGIDPPK(1222.6346)GIMLYGPPGTGK	KSGERYFAK	K(2422.3334)SGERYFAK	aleitner_M1012_006_26Syeast	37.8420	8.4	3.2	0.37	1.1	64	18	-0.1	150	70	7.3	O42931	214	1	0	0	decoy	31	1	0	0	48965.5	SCHPO	26S protease regulatory subunit 7 homolog	51618.9	SCHPO	26S proteasome regulatory subunit rpn5
1092.7833	5	4.7	GNIKVLFATNRPNTLDEALMRPGRIDR	GNIK(2376.2089)VLFATNRPNTLDEALM(Oxidation)RPGRIDR	WLKYRDMIPLIYDGHFR	WLK(3220.7139)YRDM(Oxidation)IPLIYDGHFR	aleitner_M1012_006_26Syeast	92.8547	9.9	1.6	0.46	2.1	60	87	-0.2	252	364	7.8	O42931	320	1	0	0	decoy	16	1	0	0	48965.5	SCHPO	26S protease regulatory subunit 7 homolog	51618.9	SCHPO	26S proteasome regulatory subunit rpn5
884.4479	5	4.0	YQKPVDTEEENDKNPPPLDEGDIELLK	YQKPVDTEEENDK(1292.6765)NPPPLDEGDIELLK	NKAVYEYLR	NK(3262.5769)AVYEYLR	aleitner_M1012_006_26Syeast	90.4918	6.3	1.0	0.78	3.2	5.3	5	-4.9	786	1100	3.1	O42931	22	1	0	0	decoy	335	1	0	0	48965.5	SCHPO	26S protease regulatory subunit 7 homolog	51618.9	SCHPO	26S proteasome regulatory subunit rpn5
877.7246	4	-8.7	FVKLGIDPPKGIMLYGPPGTGK	FVKLGIDPPK(1222.6346)GIMLYGPPGTGK	KSGERYFAK	K(2422.3334)SGERYFAK	aleitner_M1012_006_26Syeast	37.3952	9.0	0.6	6.0	3.2	205	98	-1.6	3800	860	5.8	O42931	214	1	0	0	decoy	31	1	0	0	48965.5	SCHPO	26S protease regulatory subunit 7 homolog	51618.9	SCHPO	26S proteasome regulatory subunit rpn5
1075.5414	3	-6.2	SGERYFAKNSLATLLNK	SGERYFAK(1312.6009)NSLATLLNK	MPPKEDWEK	2049.0895-M(Oxidation)PPKEDWEK	aleitner_M1012_006_26Syeast	75.8997	6.0	0.8	7.7	1.4	107	71	-1.2	478	253	6.8	decoy	39	1	0	0	O42931	1	1	0	0	51618.9	SCHPO	26S proteasome regulatory subunit rpn5	48965.5	SCHPO	26S protease regulatory subunit 7 homolog
704.1028	4	-4.9	MCSPSATLTHR	1552.8209-MC(Carbamidomethyl)SPSATLTHR	TKNSDPLVRETR	TK(1397.6432)NSDPLVRETR	aleitner_M1012_006_26Syeast	46.3868	10.3	0.5	0.12	1.3	44	35	1.0	53	40	9.0	Q10335	1	1	0	0	decoy	81	1	0	0	46680.8	SCHPO	Probable 26S proteasome regulatory subunit rpn7	43608.7	SCHPO	Probable 26S protease subunit rpt4
974.9976	4	1.3	NSDYKETLIFKCIDMFIHK	NSDYK(1494.7752)ETLIFKC(Carbamidomethyl)IDMFIHK	KLGHLDAMSEIK	K(2539.2491)LGHLDAM(Oxidation)SEIK	aleitner_M1012_006_26Syeast	91.0873	11.4	4.4	0.12	6.3	3.0	2	-2.6	755	626	5.1	O74762	107	1	0	0	decoy	195	1	0	0	107277.4	SCHPO	26S proteasome regulatory subunit rpn2	43608.7	SCHPO	Probable 26S protease subunit rpt4
700.7196	5	-9.6	MVGGKGEGFEGKMHTEV	M(Oxidation)VGGK(1690.7720)GEGFEGKMHTEV	ASKGSNDDEMKIDK	ASK(1945.8914)GSNDDEM(Oxidation)KIDK	aleitner_M1012_006_26Syeast	57.0838	6.6	1.5	0.54	0.4	37	51	-1.8	166	238	6.2	decoy	376	1	0	0	O74762	836	1	0	0	43608.7	SCHPO	Probable 26S protease subunit rpt4	107277.4	SCHPO	26S proteasome regulatory subunit rpn2
869.2312	4	3.8	EKILPKMMDGR	EK(2140.1932)ILPKM(Oxidation)MDGR	LFAYPPKSVQPTAKTVQK	LFAYPPKSVQPTAK(1470.7575)TVQK	aleitner_M1012_006_26Syeast	86.2000	8.0	1.7	1.8	3.6	23	8	-3.6	1527	724	4.4	decoy	124	1	0	0	O74762	806	1	0	0	43608.7	SCHPO	Probable 26S protease subunit rpt4	107277.4	SCHPO	26S proteasome regulatory subunit rpn2
976.5107	4	1.5	GINVLWGKAEYPHNSDEVPYK	GINVLWGK(1486.8218)AEYPHNSDEVPYK	KFTGGVLMLIDR	K(2553.2540)FTGGVLMLIDR	aleitner_M1012_006_26Syeast	88.7635	8.7	2.5	3.0	2.5	106	45	-1.4	1012	499	6.2	decoy	181	1	0	0	O74762	911	1	0	0	43608.7	SCHPO	Probable 26S protease subunit rpt4	107277.4	SCHPO	26S proteasome regulatory subunit rpn2
967.7595	4	-2.0	GTGSLIKLEHVETDARLNDFR	GTGSLIK(1496.7875)LEHVETDARLNDFR	KVEFGLPDLEGR	K(2508.2973)VEFGLPDLEGR	aleitner_M1012_006_26Syeast	96.4047	10.8	2.4	0.12	4.5	5.1	10	-1.7	200	282	6.3	decoy	225	1	0	0	O42931	344	1	0	0	26404.3	SCHPO	Probable proteasome subunit alpha type-2	48965.5	SCHPO	26S protease regulatory subunit 7 homolog
971.5102	5	-7.4	VATYKEETVLEGTNSFAILTVK	VATYK(2440.2719)EETVLEGTNSFAILTVK	GIMLYGPPGTGKTLCARAVANR	GIMLYGPPGTGK(2550.3469)TLC(Carbamidomethyl)ARAVANR	aleitner_M1012_006_26Syeast	79.5368	7.6	2.0	0.95	2.9	35	24	-0.2	376	271	4.7	decoy	179	1	0	0	O42931	226	1	0	0	26404.3	SCHPO	Probable proteasome subunit alpha type-2	48965.5	SCHPO	26S protease regulatory subunit 7 homolog
726.8260	6	-8.1	KDIMEFDYMSCMVAQGVEDKK	K(1815.8374)DIMEFDYM(Oxidation)SC(Carbamidomethyl)MVAQGVEDKK	QEVAAQKSSEETEDK	QEVAAQK(2677.1784)SSEETEDK	aleitner_M1012_006_26Syeast	55.0327	7.7	3.5	0.13	1.5	12	20	-1.8	141	267	6.2	decoy	126	1	0	0	O94444	231	1	0	0	46680.8	SCHPO	Probable 26S proteasome regulatory subunit rpn7	27140.1	SCHPO	26S proteasome regulatory subunit rpn10
1126.0939	4	4.0	MVLEATMILIDNSEWMINGDYIPTR	1706.9567-M(Met-loss)VLEATMILIDNSEWMINGDYIPTR	VDRKLLDEGANLVK	VDRK(2931.4398)LLDEGANLVK	aleitner_M1012_006_26Syeast	64.1435	16.1	2.3	0.29	8.6	15	9	0.8	956	403	7.5	O94444	1	1	0	0	decoy	28	1	0	0	27140.1	SCHPO	26S proteasome regulatory subunit rpn10	46680.8	SCHPO	Probable 26S proteasome regulatory subunit rpn7
651.1899	6	6.1	ILEISLSKASQAAATKGAEIDTR	ILEISLSK(1528.7807)ASQAAATKGAEIDTR	LLMKLSSQNDDK	LLMK(2510.3592)LSSQNDDK	aleitner_M1012_006_26Syeast	62.0525	8.2	3.1	0.13	5.1	1.0	1	-3.3	275	556	3.1	decoy	188	1	0	0	O74762	242	1	0	0	29220.2	SCHPO	Probable proteasome subunit beta type-7	107277.4	SCHPO	26S proteasome regulatory subunit rpn2
1024.5210	3	-8.0	SMNWKATLGNEKQR	SMNWK(1408.7351)ATLGNEKQR	KHFEQVINEK	K(1799.8989)HFEQVINEK	aleitner_M1012_006_26Syeast	79.9005	9.8	4.5	0.87	4.5	19	4	-2.7	1191	476	5.3	decoy	103	1	0	0	O74762	694	1	0	0	29220.2	SCHPO	Probable proteasome subunit beta type-7	107277.4	SCHPO	26S proteasome regulatory subunit rpn2
1033.9460	5	6.8	QLIIKEEMMNSIQQAVAK	Q(Gln->pyro-Glu)LIIK(3108.5889)EEMMNSIQQAVAK	RTALHEYLQFMKCHTLQPTQVIEK	RTALHEYLQFMK(2194.1378)C(Carbamidomethyl)HTLQPTQVIEK	aleitner_M1012_006_26Syeast	98.7823	11.7	1.9	0.13	4.2	17	26	1.3	108	162	7.5	Q9UTM3	430	1	0	0	decoy	172	1	0	0	51618.9	SCHPO	26S proteasome regulatory subunit rpn5	34572.3	SCHPO	26S proteasome regulatory subunit rpn11
965.9849	4	-0.51	ICDMKVTEYEGVKFFIDESK	IC(Carbamidomethyl)DM(Oxidation)K(1406.7630)VTEYEGVKFFIDESK	LGDKGPAAARASR	LGDK(2591.2175)GPAAARASR	aleitner_M1012_006_26Syeast	96.3102	10.8	3.6	0.13	3.0	19	35	-0.2	151	201	7.8	decoy	191	1	0	0	O14250	239	1	0	0	34195.8	SCHPO	Ubiquitin carboxyl-terminal hydrolase 2	30111.1	SCHPO	Probable proteasome subunit alpha type-6
1163.9730	3	-9.9	YEFKLDGPKADTALMLER	YEFK(1376.8755)LDGPKADTALM(Oxidation)LER	LEKVRQLIIK	LEK(2250.1242)VRQLIIK	aleitner_M1012_006_26Syeast	97.1305	11.5	0.7	0.13	9.2	0.55	5	-0.1	171	240	6.5	decoy	70	1	0	0	Q9UTM3	423	1	0	0	24564.3	SCHPO	Probable proteasome subunit beta type-1	51618.9	SCHPO	26S proteasome regulatory subunit rpn5
549.7020	5	-5.6	KRMPIDFK	K(1709.9148)RMPIDFK	LGVHKAGVHSMHKR	LGVHK(1171.6424)AGVHSM(Oxidation)HKR	aleitner_M1012_006_26Syeast	35.0963	9.7	5.1	0.13	3.5	10	3	0.3	95	74	6.2	Q09720	170	1	0	0	decoy	125	1	0	0	21967.5	SCHPO	Probable proteasome subunit beta type-4	43101.5	HUMAN	Creatine kinase M-type
565.0606	4	-0.65	VVDKDGIREINI	VVDK(886.4582)DGIREINI	GKMVNGK	GK(1507.8246)M(Oxidation)VNGK	aleitner_M1012_006_26Syeast	42.6402	5.1	0.5	2.3	3.5	6.8	3	-4.3	1205	392	3.7	Q09720	186	1	0	0	decoy	254	1	0	0	21967.5	SCHPO	Probable proteasome subunit beta type-4	43101.5	HUMAN	Creatine kinase M-type
666.5944	4	-7.3	MVILNKDGMERK	MVILNK(1213.6199)DGM(Oxidation)ERK	ILPKMMDGR	ILPK(1586.8160)M(Oxidation)MDGR	aleitner_M1012_006_26Syeast	58.7453	7.7	4.1	0.14	3.0	3.6	5	-3.3	286	339	4.7	O43063	205	1	0	0	decoy	128	1	0	0	24564.3	SCHPO	Probable proteasome subunit beta type-1	43608.7	SCHPO	Probable 26S protease subunit rpt4
720.3920	4	2.7	LGHLDAMSEIKYGGLLLYGR	LGHLDAM(Oxidation)SEIK(656.3745)YGGLLLYGR	MATTVK	2359.2246-M(Met-loss)ATTVK	aleitner_M1012_006_26Syeast	29.1525	5.6	0.5	1.6	4.6	3.2	2	-4.9	1854	767	3.1	decoy	206	1	0	0	O43063	1	1	0	0	43608.7	SCHPO	Probable 26S protease subunit rpt4	24564.3	SCHPO	Probable proteasome subunit beta type-1
865.7177	4	4.6	QQEADGIIKELNNDLDPTLR	Q(Gln->pyro-Glu)QEADGIIK(1194.6972)ELNNDLDPTLR	DLVKGKELR	DLVK(2402.1965)GKELR	aleitner_M1012_006_26Syeast	97.9205	9.9	1.9	0.14	3.7	11	9	-1.8	549	502	6.2	O74762	551	1	0	0	decoy	285	1	0	0	107277.4	SCHPO	26S proteasome regulatory subunit rpn2	48836.2	SCHPO	26S protease regulatory subunit 6A
961.7430	4	-2.4	NSDYKETLIFKCIDMFIHK	NSDYKETLIFK(1441.7711)C(Carbamidomethyl)IDMFIHK	GKELRVAQMTR	GK(2539.2491)ELRVAQM(Oxidation)TR	aleitner_M1012_006_26Syeast	91.9527	9.7	1.8	0.64	1.4	75	119	0.3	140	192	8.3	O74762	113	1	0	0	decoy	287	1	0	0	107277.4	SCHPO	26S proteasome regulatory subunit rpn2	48836.2	SCHPO	26S protease regulatory subunit 6A
903.9617	4	-7.3	MCSPSATLTHR	2483.3094-M(Met-loss)C(Carbamidomethyl)SPSATLTHR	MRFPDVVEATTASVPSKEIIR	MRFPDVVEATTASVPSK(1266.6027)EIIR	aleitner_M1012_006_26Syeast	87.3008	12.0	6.3	0.15	3.9	30	11	2.6	69	37	8.1	Q10335	1	1	0	0	decoy	231	1	0	0	46680.8	SCHPO	Probable 26S proteasome regulatory subunit rpn7	48965.5	SCHPO	26S protease regulatory subunit 7 homolog
790.0100	5	0.42	VNGVVFTNRPDEKNRQYQEVVK	VNGVVFTNRPDEK(1326.6555)NRQYQEVVK	KDVTIEDAEK	Acetyl-K(2756.4246)DVTIEDAEK	aleitner_M1012_006_26Syeast	94.9240	7.7	2.6	0.39	3.0	10	11	-3.3	788	918	4.7	Q10335	377	1	0	0	decoy	1	1	0	0	46680.8	SCHPO	Probable 26S proteasome regulatory subunit rpn7	48965.5	SCHPO	26S protease regulatory subunit 7 homolog
986.7675	4	7.6	ESNIDTNHKRSMTVEQP	ESNIDTNHK(1942.0888)RSM(Oxidation)TVEQP	TLLAKAVANQTSATFLR	TLLAK(2138.9902)AVANQTSATFLR	aleitner_M1012_006_26Syeast	74.3337	12.0	6.3	0.15	4.2	24	10	-0.2	417	162	7.8	decoy	435	1	0	0	P36612	243	1	0	0	51618.9	SCHPO	26S proteasome regulatory subunit rpn5	50060.6	SCHPO	26S protease regulatory subunit 4 homolog
801.6316	5	1.2	DFSKTLPPELKGEALGNSEHIR	DFSKTLPPELK(1565.8566)GEALGNSEHIR	RELKDHIGLYGK	RELK(2575.3282)DHIGLYGK	aleitner_M1012_006_26Syeast	59.1773	6.4	1.3	0.16	3.2	1.9	4	-4.8	895	798	3.2	Q9UUB6	120	1	0	0	decoy	67	1	0	0	34195.8	SCHPO	Ubiquitin carboxyl-terminal hydrolase 2	25082.6	SCHPO	Probable proteasome subunit beta type-6
554.4789	5	3.4	MVGGKGEGFEGK	MVGGK(1572.7784)GEGFEGK	ATDDDRWKTLSK	ATDDDRWK(1332.6384)TLSK	aleitner_M1012_006_26Syeast	31.2980	9.5	3.5	0.16	5.1	3.4	3	-3.0	908	433	4.4	decoy	376	1	0	0	Q9USQ9	197	1	0	0	43608.7	SCHPO	Probable 26S protease subunit rpt4	29220.2	SCHPO	Probable proteasome subunit beta type-7
867.4318	4	2.3	KRDLLYSQDAYGPGSVSDPELAK	K(957.4403)RDLLYSQDAYGPGSVSDPELAK	KATDDDR	K(2646.3177)ATDDDR	aleitner_M1012_006_26Syeast	36.8505	10.1	3.1	1.00	7.0	7.5	1	-2.8	4453	1010	5.2	decoy	138	1	0	0	Q9USQ9	189	1	0	0	43608.7	SCHPO	Probable 26S protease subunit rpt4	29220.2	SCHPO	Probable proteasome subunit beta type-7
677.1697	5	-3.3	FFEKEDVQSLK	FFEK(2012.1306)EDVQSLK	GIASIDDIKKIATQFVR	GIASIDDIKK(1506.7606)IATQFVR	aleitner_M1012_006_26Syeast	79.9472	9.8	3.1	0.16	6.6	1.5	4	-4.8	4604	1033	3.2	Q9UTM3	204	1	0	0	decoy	163	1	0	0	51618.9	SCHPO	26S proteasome regulatory subunit rpn5	48965.5	SCHPO	26S protease regulatory subunit 7 homolog
888.4885	4	-8.7	LKYYEQKIR	LK(2310.2583)YYEQKIR	VAFDKAETVDAGVLILEARR	VAFDK(1377.7656)AETVDAGVLILEARR	aleitner_M1012_006_26Syeast	80.9595	9.7	2.4	0.95	1.4	163	116	0.2	342	187	8.3	Q9UTM3	213	1	0	0	decoy	375	1	0	0	51618.9	SCHPO	26S proteasome regulatory subunit rpn5	48965.5	SCHPO	26S protease regulatory subunit 7 homolog
609.3387	5	7.8	LGIDPPKGIMLYGPPGTGK	LGIDPPK(1115.6049)GIM(Oxidation)LYGPPGTGK	KFASAMPVK	K(2064.0965)FASAMPVK	aleitner_M1012_006_26Syeast	60.2590	10.4	3.6	0.16	2.6	16	18	1.9	24	32	9.9	O42931	214	1	0	0	decoy	126	1	0	0	48965.5	SCHPO	26S protease regulatory subunit 7 homolog	107277.4	SCHPO	26S proteasome regulatory subunit rpn2
613.5764	4	2.7	RPQKKGGADVLK	RPQK(1154.5026)KGGADVLK	MSRSYDSR	1433.8354-M(Oxidation)SRSYDSR	aleitner_M1012_006_26Syeast	69.7140	10.8	2.7	0.16	3.0	19	10	-0.2	137	69	7.8	decoy	41	1	0	0	Q09682	1	1	0	0	28031.7	SCHPO	Probable proteasome subunit alpha type-7	27925.7	SCHPO	Probable proteasome subunit alpha type-3
1091.2911	4	-5.8	MSSIGTGYDLGLFFSPDGRLFQAEYAYK	1228.6703-MSSIGTGYDLGLFFSPDGRLFQAEYAYK	KVFVPGTSEK	K(3270.5584)VFVPGTSEK	aleitner_M1012_006_26Syeast	92.1087	11.6	3.4	0.17	6.0	4.8	18	0.3	145	167	8.4	O59770	1	1	0	0	decoy	171	1	0	0	28031.7	SCHPO	Probable proteasome subunit alpha type-7	29220.2	SCHPO	Probable proteasome subunit beta type-7
983.7549	4	-5.2	NELEKLNFSSLKMK	NELEK(2235.1246)LNFSSLKM(Oxidation)K	LLYDSKSMNWKATLGNEK	LLYDSKSMNWK(1833.9546)ATLGNEK	aleitner_M1012_006_26Syeast	92.3208	9.6	2.4	0.24	1.8	48	86	-0.1	173	213	7.8	O59770	177	1	0	0	decoy	103	1	0	0	28031.7	SCHPO	Probable proteasome subunit alpha type-7	29220.2	SCHPO	Probable proteasome subunit beta type-7
565.2896	5	8.4	EKILPKMMDGR	EK(1488.6984)ILPKMM(Oxidation)DGR	MEQKPEVDYSEK	1470.7575-M(Met-loss)EQKPEVDYSEK	aleitner_M1012_006_26Syeast	22.2725	11.4	1.4	0.17	3.2	23	11	0.5	118	61	8.2	decoy	124	1	0	0	Q9UTM3	1	1	0	0	43608.7	SCHPO	Probable 26S protease subunit rpt4	51618.9	SCHPO	26S proteasome regulatory subunit rpn5
929.7278	4	-7.9	QLIIKEEMMNSIQQAVAK	QLIIK(1641.8153)EEMMNSIQQAVAK	ILPKMMDGRCGAR	ILPK(2211.1643)MMDGRC(Carbamidomethyl)GAR	aleitner_M1012_006_26Syeast	76.1282	7.7	2.2	3.3	3.0	40	24	-3.3	1120	589	4.7	Q9UTM3	430	1	0	0	decoy	128	1	0	0	51618.9	SCHPO	26S proteasome regulatory subunit rpn5	43608.7	SCHPO	Probable 26S protease subunit rpt4
798.2132	5	9.7	DLEGAEEFEKKAGSELSER	DLEGAEEFEK(1862.9890)KAGSELSER	IDRKIEFPPPSAEAR	IDRK(2261.0699)IEFPPPSAEAR	aleitner_M1012_006_26Syeast	56.4965	6.0	1.8	0.17	-0.2	24	74	-1.8	85	176	6.2	decoy	74	1	0	0	P41836	311	1	0	0	30111.1	SCHPO	Probable proteasome subunit alpha type-6	45069.7	SCHPO	26S protease regulatory subunit 8 homolog
933.0608	5	-1.1	MGQAQSGNFSNFGDGANGDNKKDQK	2046.1262-MGQAQSGNFSNFGDGANGDNKKDQK	IYGAGILVYSKNEARVR	IYGAGILVYSK(2752.2147)NEARVR	aleitner_M1012_006_26Syeast	55.3447	9.3	1.7	0.17	3.0	14	34	-1.7	357	561	6.3	P36612	1	1	0	0	decoy	310	1	0	0	50060.6	SCHPO	26S protease regulatory subunit 4 homolog	57346.7	SCHPO	Probable 26S proteasome regulatory subunit rpn3
965.9748	4	-5.1	NLDRFHTRAELMSTPIK	1815.8374-NLDRFHTRAELM(Oxidation)STPIK	QEVAAQKSSEETEDK	QEVAAQK(2182.1205)SSEETEDK	aleitner_M1012_006_26Syeast	85.7677	12.9	4.4	0.18	4.5	26	39	0.4	291	169	8.4	decoy	1	1	0	0	O94444	231	1	0	0	50060.6	SCHPO	26S protease regulatory subunit 4 homolog	27140.1	SCHPO	26S proteasome regulatory subunit rpn10
713.7928	5	-5.1	KLGVKPPKGCLMFGPPGTGK	KLGVK(1479.8185)PPKGC(Carbamidomethyl)LM(Oxidation)FGPPGTGK	LKVAAEQDELVK	LK(2222.1956)VAAEQDELVK	aleitner_M1012_006_26Syeast	74.7875	9.2	2.8	0.18	3.0	15	17	-1.8	456	323	6.2	O14126	217	1	0	0	decoy	143	1	0	0	48836.2	SCHPO	26S protease regulatory subunit 6A	45069.7	SCHPO	26S protease regulatory subunit 8 homolog
1235.0037	3	-0.56	LLENDIKVMKSEFQR	LLENDIK(1853.0146)VMKSEFQR	KLELTEVKEAEIASR	K(1987.0448)LELTEVKEAEIASR	aleitner_M1012_006_26Syeast	99.0582	10.8	0.2	0.28	5.8	6.5	16	-0.8	417	381	7.1	O14126	51	1	0	0	decoy	165	1	0	0	48836.2	SCHPO	26S protease regulatory subunit 6A	45069.7	SCHPO	26S protease regulatory subunit 8 homolog
553.8844	5	-1.1	VMKSEFQRLTHEK	VM(Oxidation)K(1116.5485)SEFQRLTHEK	KATDMEIR	K(1785.9084)ATDM(Oxidation)EIR	aleitner_M1012_006_26Syeast	29.2882	6.1	2.1	1.3	-0.2	92	72	-1.7	254	167	6.3	O14126	54	1	0	0	decoy	122	1	0	0	48836.2	SCHPO	26S protease regulatory subunit 6A	45069.7	SCHPO	26S protease regulatory subunit 8 homolog
853.1780	4	3.2	AMEVDEKPTERYSDIGGLSK	AM(Oxidation)EVDEK(1168.6088)PTERYSDIGGLSK	SVGGNVITER	2378.1312-SVGGNVITER	aleitner_M1012_006_26Syeast	79.2142	6.2	0.4	5.2	3.0	33	20	-4.8	3075	1073	3.2	O14126	179	1	0	0	decoy	1	1	0	0	48836.2	SCHPO	26S protease regulatory subunit 6A	45069.7	SCHPO	26S protease regulatory subunit 8 homolog
737.2088	6	7.6	KQNEPTSPDLEK	K(3032.4920)QNEPTSPDLEK	MPFGNTHNKFKLNYKPEEEYPDLSK	M(Met-loss)PFGNTHNKFKLNYK(1522.7515)PEEEYPDLSK	aleitner_M1012_006_26Syeast	89.2545	7.7	1.5	0.19	1.4	24	36	-1.7	253	174	6.3	decoy	779	1	0	0	P06732	15	1	0	0	107277.4	SCHPO	26S proteasome regulatory subunit rpn2	43101.5	HUMAN	Creatine kinase M-type
881.4449	4	1.5	FKLNYKPEEEYPDLSK	FK(1522.7515)LNYKPEEEYPDLSK	KQNEPTSPDLEK	K(2137.0619)QNEPTSPDLEK	aleitner_M1012_006_26Syeast	52.5588	7.6	1.5	0.75	1.3	53	33	-1.7	398	174	6.3	P06732	11	1	0	0	decoy	779	1	0	0	43101.5	HUMAN	Creatine kinase M-type	107277.4	SCHPO	26S proteasome regulatory subunit rpn2
952.1166	3	-7.4	MPFGNTHNK	1792.8731-M(Oxidation)PFGNTHNK	ESGKAYSTLGQSELSV	ESGK(1198.5441)AYSTLGQSELSV	aleitner_M1012_006_26Syeast	60.7642	6.1	1.8	0.95	1.4	20	24	-3.3	432	400	4.7	P06732	1	1	0	0	decoy	953	1	0	0	43101.5	HUMAN	Creatine kinase M-type	107277.4	SCHPO	26S proteasome regulatory subunit rpn2
729.8936	4	-1.6	KKFASAMPVK	K(1809.9183)KFASAMPVK	LEKGQSIDDMIPAQK	LEK(1243.6999)GQSIDDMIPAQK	aleitner_M1012_006_26Syeast	42.9563	7.8	2.2	1.2	3.0	26	13	-3.2	1425	470	4.8	decoy	125	1	0	0	P06732	369	1	0	0	107277.4	SCHPO	26S proteasome regulatory subunit rpn2	43101.5	HUMAN	Creatine kinase M-type
513.6239	3	-7.7	MPFGNTHNK	624.4210-M(Met-loss)PFGNTHNK	VLKK	VLK(1051.5087)K	aleitner_M1012_006_26Syeast	75.1945	8.3	3.3	0.19	4.7	2.4	2	-1.7	211	30	6.3	P06732	1	1	0	0	decoy	187	1	0	0	43101.5	HUMAN	Creatine kinase M-type	29987.0	SCHPO	Probable proteasome subunit beta type-5
945.9492	6	7.6	RHTTHCDEQEKDGGGSNEGAPLEGILDTSQQATSDR	RHTTHC(Carbamidomethyl)DEQEK(1773.8819)DGGGSNEGAPLEGILDTSQQATSDR	MSSKSSLELANNAVK	M(Acetyl+Oxidation)SSK(4033.7944)SSLELANNAVK	aleitner_M1012_006_26Syeast	54.9108	9.9	0.4	0.20	2.1	32	46	-0.2	143	328	7.8	decoy	25	1	0	0	Q9P7S2	4	1	0	0	27573.3	SCHPO	Probable proteasome subunit alpha type-5	47341.7	SCHPO	Probable 26S proteasome regulatory subunit rpn6
788.6122	5	7.7	AMEQQDIKPTVQNGEVSANAEQKA	AM(Oxidation)EQQDIK(1336.7602)PTVQNGEVSANAEQKA	KLLDEGANLVK	K(2739.3021)LLDEGANLVK	aleitner_M1012_006_26Syeast	70.3135	13.2	6.4	0.20	5.1	25	8	0.5	387	176	8.1	O74440	308	1	0	0	decoy	28	1	0	0	35595.6	SCHPO	26S proteasome regulatory subunit rpn8	46680.8	SCHPO	Probable 26S proteasome regulatory subunit rpn7
641.0285	6	5.3	ELPQAEKSVQSGNELLVDLQLMFVK	ELPQAEK(1009.6284)SVQSGNELLVDLQLM(Oxidation)FVK	AKSAKIVR	AK(2968.5467)SAKIVR	aleitner_M1012_006_26Syeast	62.2683	9.9	3.7	0.20	6.2	2.7	1	-3.2	1887	742	4.8	decoy	28	1	0	0	Q9P7S2	82	1	0	0	43608.7	SCHPO	Probable 26S protease subunit rpt4	47341.7	SCHPO	Probable 26S proteasome regulatory subunit rpn6
1097.8708	3	-7.8	MVGGKGEGFEGKMHTEV	MVGGK(1482.7930)GEGFEGKM(Oxidation)HTEV	EVLNKGVSKDEK	EVLNK(1945.8914)GVSKDEK	aleitner_M1012_006_26Syeast	67.2508	8.3	0.6	3.4	2.1	124	35	0.3	353	103	8.3	decoy	376	1	0	0	Q9P7S2	32	1	0	0	43608.7	SCHPO	Probable 26S protease subunit rpt4	47341.7	SCHPO	Probable 26S proteasome regulatory subunit rpn6
865.4450	4	0.13	YEAKAIGSGSEPAKSELVK	YEAK(1494.7242)AIGSGSEPAKSELVK	FDATKIAGYDSK	Acetyl-FDATK(2101.0943)IAGYDSK	aleitner_M1012_006_26Syeast	46.7115	11.3	2.5	0.21	3.0	41	59	1.5	107	93	9.4	Q9UT97	169	1	0	0	decoy	5	1	0	0	27573.3	SCHPO	Probable proteasome subunit alpha type-5	46680.8	SCHPO	Probable 26S proteasome regulatory subunit rpn7
615.8220	6	8.0	VEDLVIKCERATLETLSAYATIPMK	VEDLVIK(838.3717)C(Carbamidomethyl)ERATLETLSAYATIPMK	MFMTR	2988.5552-M(Oxidation)FMTR	aleitner_M1012_006_26Syeast	61.3123	7.2	0.6	0.30	4.1	2.4	13	-3.8	519	780	4.2	decoy	251	1	0	0	Q9UT97	1	1	0	0	46680.8	SCHPO	Probable 26S proteasome regulatory subunit rpn7	27573.3	SCHPO	Probable proteasome subunit alpha type-5
784.6138	5	-2.1	SLGKEPDNTKFEDLLEVER	SLGKEPDNTK(1699.9291)FEDLLEVER	KGEIRMGTTITALR	K(2356.1798)GEIRM(Oxidation)GTTITALR	aleitner_M1012_006_26Syeast	42.8177	10.8	2.0	0.21	6.1	4.2	4	-1.7	610	307	4.7	decoy	70	1	0	0	O43063	18	1	0	0	27140.1	SCHPO	26S proteasome regulatory subunit rpn10	24564.3	SCHPO	Probable proteasome subunit beta type-1
1187.3159	3	7.0	MKQSIMSIAVVAVPQLNK	M(Oxidation)K(1586.8160)QSIMSIAVVAVPQLNK	MVILNKDGMERK	MVILNK(2110.1530)DGM(Oxidation)ERK	aleitner_M1012_006_26Syeast	96.7383	7.4	0.4	1.4	1.1	68	67	-1.7	383	376	6.3	decoy	162	1	0	0	O43063	205	1	0	0	27140.1	SCHPO	26S proteasome regulatory subunit rpn10	24564.3	SCHPO	Probable proteasome subunit beta type-1
863.2281	5	-8.5	SKEPAGVDTVIVAKQNYDSVVMVYVFTR	SKEPAGVDTVIVAK(1180.5401)QNYDSVVM(Oxidation)VYVFTR	QSKYTYDR	Q(Gln->pyro-Glu)SK(3268.6690)YTYDR	aleitner_M1012_006_26Syeast	94.3133	9.0	2.4	0.21	3.8	5.6	18	-2.8	369	547	5.2	decoy	110	1	0	0	Q09841	236	1	0	0	25082.6	SCHPO	Probable proteasome subunit beta type-6	29337.7	SCHPO	Probable proteasome subunit beta type-2
1070.8690	3	-1.4	MMGINERK	2216.1161-M(Oxidation)MGINERK	IDQLLFYGGSHGRAKCTR	1131.5417-IDQLLFYGGSHGRAKC(Carbamidomethyl)TR	aleitner_M1012_006_26Syeast	64.6510	13.8	3.0	0.60	7.0	16	5	0.7	330	157	6.8	Q09841	1	1	0	0	decoy	1	1	0	0	29337.7	SCHPO	Probable proteasome subunit beta type-2	25082.6	SCHPO	Probable proteasome subunit beta type-6
635.1622	5	3.4	KPRVVTALTMLK	K(1798.9366)PRVVTALTM(Oxidation)LK	IDQLLFYGGSHGRAK	1509.8953-IDQLLFYGGSHGRAK	aleitner_M1012_006_26Syeast	31.1085	7.6	2.5	0.89	1.4	59	54	-1.8	517	310	6.2	Q09841	108	1	0	0	decoy	1	1	0	0	29337.7	SCHPO	Probable proteasome subunit beta type-2	25082.6	SCHPO	Probable proteasome subunit beta type-6
897.4738	4	-2.7	ELDLKSRPMSEAFQQLR	ELDLK(1538.8239)SRPMSEAFQQLR	MESLQRLLQGAR	2185.1201-MESLQRLLQGAR	aleitner_M1012_006_26Syeast	44.3008	10.1	3.8	0.21	5.0	7.4	7	-0.8	424	205	7.2	decoy	274	1	0	0	P41878	1	1	0	0	51618.9	SCHPO	26S proteasome regulatory subunit rpn5	34572.3	SCHPO	26S proteasome regulatory subunit rpn11
819.7564	6	-9.0	SMRYPMDAHKSELEGVEEAR	SMRYPM(Oxidation)DAHK(2562.4706)SELEGVEEAR	LGGGKLSVELPIQMTTGEILIKK	LGGGK(2488.1363)LSVELPIQMTTGEILIKK	aleitner_M1012_006_26Syeast	67.0842	7.7	3.2	0.21	1.5	24	17	-1.8	294	254	6.2	O42897	465	1	0	0	decoy	53	1	0	0	57346.7	SCHPO	Probable 26S proteasome regulatory subunit rpn3	34572.3	SCHPO	26S proteasome regulatory subunit rpn11
920.7100	4	5.2	NYFAAKEMIPNIAK	NYFAAK(2069.9582)EMIPNIAK	EGKGEIYSFDPVGSYER	EGK(1746.9015)GEIYSFDPVGSYER	aleitner_M1012_006_26Syeast	44.1765	11.2	0.4	0.21	2.9	51	32	0.6	232	97	8.3	decoy	193	1	0	0	Q9UQY2	122	1	0	0	48965.5	SCHPO	26S protease regulatory subunit 7 homolog	25082.6	SCHPO	Probable proteasome subunit beta type-6
800.4205	5	-1.4	GIASIDDIKKIATQFVR	GIASIDDIKK(2123.0093)IATQFVR	LEEAMKITTDAFTSAGER	LEEAM(Oxidation)K(2012.1306)ITTDAFTSAGER	aleitner_M1012_006_26Syeast	60.5657	4.6	0.1	1.7	1.4	15	24	-4.8	1045	1029	3.2	decoy	163	1	0	0	Q9UQY2	185	1	0	0	48965.5	SCHPO	26S protease regulatory subunit 7 homolog	25082.6	SCHPO	Probable proteasome subunit beta type-6
797.9429	4	-6.7	LDRKIEIPLPNEVGR	LDRK(1439.7694)IEIPLPNEVGR	LGKNPSAEVLMK	LGK(1886.0625)NPSAEVLM(Oxidation)K	aleitner_M1012_006_26Syeast	68.8408	10.8	1.6	0.22	7.6	1.4	3	-4.8	1816	743	3.2	O74445	297	1	0	0	decoy	376	1	0	0	43608.7	SCHPO	Probable 26S protease subunit rpt4	48836.2	SCHPO	26S protease regulatory subunit 6A
546.7007	5	7.4	LGKNPSAEVLMK	LGK(1426.7456)NPSAEVLM(Oxidation)K	EWDSKLKDLR	EWDSK(1439.7694)LKDLR	aleitner_M1012_006_26Syeast	21.1970	10.5	4.2	0.45	2.7	55	20	0.4	226	119	7.8	decoy	376	1	0	0	O74445	24	1	0	0	48836.2	SCHPO	26S protease regulatory subunit 6A	43608.7	SCHPO	Probable 26S protease subunit rpt4
858.8301	5	1.2	LAQKAREDGADEEEQLEDNK	LAQK(2002.0524)AREDGADEEEQLEDNK	DTALEKYKSYLLQHR	DTALEKYK(2425.1245)SYLLQHR	aleitner_M1012_006_26Syeast	94.1983	8.8	2.6	0.46	2.9	18	22	-2.1	403	539	5.9	decoy	165	1	0	0	O74445	12	1	0	0	48836.2	SCHPO	26S protease regulatory subunit 6A	43608.7	SCHPO	Probable 26S protease subunit rpt4
1013.0309	4	2.7	TLDSACKISLGQTGAPTFKLDPADAK	TLDSAC(Carbamidomethyl)K(1343.7094)ISLGQTGAPTFKLDPADAK	NKMVCKIWK	NK(2842.4423)MVC(Carbamidomethyl)KIWK	aleitner_M1012_006_26Syeast	92.4843	8.4	3.6	0.22	2.2	32	33	-0.3	239	275	6.2	decoy	149	1	0	0	Q09682	223	1	0	0	29337.7	SCHPO	Probable proteasome subunit beta type-2	27925.7	SCHPO	Probable proteasome subunit alpha type-3
890.9285	4	-3.9	GADSYKTMPSHGSTDELK	GADSYK(1636.8308)TMPSHGSTDELK	ESDKAPDLIELNR	ESDK(2060.9361)APDLIELNR	aleitner_M1012_006_26Syeast	92.2467	9.2	3.6	0.22	1.4	27	47	-0.2	73	120	7.8	decoy	15	1	0	0	O74762	926	1	0	0	29337.7	SCHPO	Probable proteasome subunit beta type-2	107277.4	SCHPO	26S proteasome regulatory subunit rpn2
748.0087	5	1.5	TLDSACKISLGQTGAPTFK	TLDSAC(Carbamidomethyl)K(1740.9873)ISLGQTGAPTFK	TVQKVETAVLSTTVK	TVQK(2132.0824)VETAVLSTTVK	aleitner_M1012_006_26Syeast	74.0468	6.2	0.1	0.78	1.4	23	17	-3.2	612	287	4.8	decoy	149	1	0	0	O74762	810	1	0	0	29337.7	SCHPO	Probable proteasome subunit beta type-2	107277.4	SCHPO	26S proteasome regulatory subunit rpn2
1225.3323	3	7.5	SRKVAQTTYK	SRK(2492.2911)VAQTTYK	RKHVEVTEVGSWIGVELSSDK	RK(1318.7245)HVEVTEVGSWIGVELSSDK	aleitner_M1012_006_26Syeast	99.2715	9.6	4.4	0.22	4.5	6.2	2	-3.0	819	611	5.1	O94579	91	1	0	0	decoy	65	1	0	0	26404.3	SCHPO	Probable proteasome subunit alpha type-2	35595.6	SCHPO	26S proteasome regulatory subunit rpn8
973.2440	4	-1.5	SRKVAQTTYK	SRK(2708.2963)VAQTTYK	NKTDSQGSGVDVYSGMSILGESLAR	NK(1318.7245)TDSQGSGVDVYSGMSILGESLAR	aleitner_M1012_006_26Syeast	82.9297	8.3	0.8	3.3	0.1	558	225	0.1	558	233	8.2	O94579	91	1	0	0	decoy	185	1	0	0	26404.3	SCHPO	Probable proteasome subunit alpha type-2	35595.6	SCHPO	26S proteasome regulatory subunit rpn8
865.7227	4	-0.36	MVCKIWKSDEINEVLNK	MVC(Carbamidomethyl)KIWK(1353.7980)SDEINEVLNK	SKVNITTLGKR	SK(2243.1330)VNITTLGKR	aleitner_M1012_006_26Syeast	92.4022	8.3	4.2	0.22	0.5	33	35	-0.2	52	73	7.8	Q09682	230	1	0	0	decoy	175	1	0	0	27925.7	SCHPO	Probable proteasome subunit alpha type-3	28277.2	SCHPO	Probable proteasome subunit alpha type-4
739.1838	5	-5.0	AVQVRGKHLASMQVR	1995.9650-AVQVRGKHLASM(Oxidation)QVR	MSRSYDSRTTIFSPEGR	1833.0043-M(Met-loss)SRSYDSRTTIFSPEGR	aleitner_M1012_006_26Syeast	44.0608	4.5	1.2	1.8	-0.2	51	26	-3.3	463	376	4.7	decoy	1	1	0	0	Q09682	1	1	0	0	28277.2	SCHPO	Probable proteasome subunit alpha type-4	27925.7	SCHPO	Probable proteasome subunit alpha type-3
994.0166	4	-8.2	VFVPGTSEKILEISLSKASQAAATK	VFVPGTSEK(1397.6432)ILEISLSKASQAAATK	MCSPSATLTHR	2712.4949-MC(Carbamidomethyl)SPSATLTHR	aleitner_M1012_006_26Syeast	95.9973	10.1	2.1	0.22	2.3	39	54	-0.2	206	258	7.8	decoy	180	1	0	0	Q10335	1	1	0	0	29220.2	SCHPO	Probable proteasome subunit beta type-7	46680.8	SCHPO	Probable 26S proteasome regulatory subunit rpn7
469.2523	5	0.21	KLLGKDVR	K(1413.6381)LLGKDVR	MCSPSATLTHR	1065.6546-M(Oxidation)C(Carbamidomethyl)SPSATLTHR	aleitner_M1012_006_26Syeast	24.9940	10.9	2.6	0.46	1.8	163	56	1.2	241	71	9.1	decoy	206	1	0	0	Q10335	1	1	0	0	29220.2	SCHPO	Probable proteasome subunit beta type-7	46680.8	SCHPO	Probable 26S proteasome regulatory subunit rpn7
743.9850	5	6.7	LQKYQATVMR	LQK(2462.2039)YQATVM(Oxidation)R	MEPAGTDYPAGKKVFVPGTSEK	M(Oxidation)EPAGTDYPAGK(1390.7279)KVFVPGTSEK	aleitner_M1012_006_26Syeast	76.2428	5.1	0.0	4.1	-0.2	139	83	-2.7	730	328	5.3	Q10335	397	1	0	0	decoy	170	1	0	0	46680.8	SCHPO	Probable 26S proteasome regulatory subunit rpn7	29220.2	SCHPO	Probable proteasome subunit beta type-7
961.0024	4	3.5	KFTGGVLMLIDRESDK	K(2032.0167)FTGGVLMLIDRESDK	GYKYVYGPNIGGGLSHGR	GYK(1946.0183)YVYGPNIGGGLSHGR	aleitner_M1012_006_26Syeast	94.8578	11.4	1.6	0.22	4.8	10	19	-1.4	375	486	6.6	O74762	911	1	0	0	decoy	186	1	0	0	107277.4	SCHPO	26S proteasome regulatory subunit rpn2	45069.7	SCHPO	26S protease regulatory subunit 8 homolog
716.9064	4	5.5	QKLILRK	Q(Gln->pyro-Glu)K(1982.9949)LILRK	SAELYKNPKADPLDER	SAELYKNPK(1018.6539)ADPLDER	aleitner_M1012_006_26Syeast	37.8248	4.7	0.1	4.3	-0.6	163	91	-1.6	323	157	5.3	decoy	117	1	0	0	O74762	130	1	0	0	45069.7	SCHPO	26S protease regulatory subunit 8 homolog	107277.4	SCHPO	26S proteasome regulatory subunit rpn2
925.2181	4	6.1	GYKYVYGPNIGGGLSHGRK	GYK(1674.7771)YVYGPNIGGGLSHGRK	ASKGSNDDEMKIDK	ASK(2160.1116)GSNDDEMKIDK	aleitner_M1012_006_26Syeast	62.9142	9.6	0.6	5.1	4.8	52	22	-3.0	2300	863	4.8	decoy	186	1	0	0	O74762	836	1	0	0	45069.7	SCHPO	26S protease regulatory subunit 8 homolog	107277.4	SCHPO	26S proteasome regulatory subunit rpn2
932.2096	4	-2.6	MDTEMSVNMSDFLHDQATR	1628.9250-M(Met-loss)DTEMSVNMSDFLHDQATR	KNVRFASTTVQIK	K(2233.9620)NVRFASTTVQIK	aleitner_M1012_006_26Syeast	91.4975	7.6	1.6	0.22	3.5	3.9	7	-3.3	444	682	4.7	Q9US13	1	1	0	0	decoy	161	1	0	0	43457.6	SCHPO	Probable 26S proteasome regulatory subunit rpn9	28277.2	SCHPO	Probable proteasome subunit alpha type-4
491.6661	5	8.3	GKELRVAQMTR	GK(1165.5655)ELRVAQMTR	MPPKEDWEK	1425.7762-M(Met-loss)PPKEDWEK	aleitner_M1012_006_26Syeast	49.0830	13.3	5.1	0.23	8.2	4.9	1	-3.0	4093	613	5.1	decoy	287	1	0	0	O42931	1	1	0	0	48836.2	SCHPO	26S protease regulatory subunit 6A	48965.5	SCHPO	26S protease regulatory subunit 7 homolog
941.0079	4	8.7	GKELRVAQMTR	GK(2456.2668)ELRVAQM(Oxidation)TR	GIMLYGPPGTGKTLCARAVANR	GIM(Oxidation)LYGPPGTGK(1441.7711)TLC(Carbamidomethyl)ARAVANR	aleitner_M1012_006_26Syeast	65.2525	7.0	1.0	1.7	1.8	45	20	-2.7	769	356	5.2	decoy	287	1	0	0	O42931	226	1	0	0	48836.2	SCHPO	26S protease regulatory subunit 6A	48965.5	SCHPO	26S protease regulatory subunit 7 homolog
944.4971	3	6.8	RVATEKDFLDAVQK	RVATEK(1211.5823)DFLDAVQK	KGSFGGSGSYK	K(1756.9359)GSFGGSGSYK	aleitner_M1012_006_26Syeast	92.9790	4.6	1.0	4.2	1.4	28	21	-4.8	1086	833	3.2	O42931	411	1	0	0	decoy	16	1	0	0	48965.5	SCHPO	26S protease regulatory subunit 7 homolog	48836.2	SCHPO	26S protease regulatory subunit 6A
860.4779	4	2.5	IKLAAGYKSSMLDVSR	IK(1683.9342)LAAGYKSSM(Oxidation)LDVSR	KGEIRMGTTITALR	K(1892.0077)GEIRMGTTITALR	aleitner_M1012_006_26Syeast	88.6440	13.1	1.7	0.23	6.4	8.7	9	0.8	180	82	8.8	decoy	319	1	0	0	O43063	18	1	0	0	47341.7	SCHPO	Probable 26S proteasome regulatory subunit rpn6	24564.3	SCHPO	Probable proteasome subunit beta type-1
987.2568	4	-2.9	TNAGFGRLNTDLKAGLFAYNIK	TNAGFGRLNTDLK(1561.7446)AGLFAYNIK	KEDSSPCGYIIR	K(2521.3329)EDSSPC(Carbamidomethyl)GYIIR	aleitner_M1012_006_26Syeast	83.7138	10.1	4.8	0.23	5.3	7.7	1	-3.0	3224	771	4.8	decoy	116	1	0	0	O74762	296	1	0	0	21967.5	SCHPO	Probable proteasome subunit beta type-4	107277.4	SCHPO	26S proteasome regulatory subunit rpn2
927.1572	6	-7.4	HFEQVINEKHEDALAKLGATLAQGIIDAGGR	HFEQVINEK(2256.2194)HEDALAKLGATLAQGIIDAGGR	LNTDLKAGLFAYNIKYFK	LNTDLK(3438.7896)AGLFAYNIKYFK	aleitner_M1012_006_26Syeast	86.2477	9.5	2.1	0.59	4.2	19	8	-2.7	1830	932	5.3	O74762	703	1	0	0	decoy	116	1	0	0	107277.4	SCHPO	26S proteasome regulatory subunit rpn2	21967.5	SCHPO	Probable proteasome subunit beta type-4
1150.9507	3	1.8	HIPFKTPRLAEAGHLR	HIPFK(1607.7865)TPRLAEAGHLR	MSERDTALEKYK	1980.1057-MSERDTALEKYK	aleitner_M1012_006_26Syeast	95.8832	9.1	2.8	0.24	2.9	14	18	-1.8	325	369	6.2	decoy	114	1	0	0	O74445	1	1	0	0	50060.6	SCHPO	26S protease regulatory subunit 4 homolog	43608.7	SCHPO	Probable 26S protease subunit rpt4
916.8723	5	5.4	NEEKLAEFDKAIEDAQELNGEHEILEAMK	NEEKLAEFDK(1220.7129)AIEDAQELNGEHEILEAM(Oxidation)K	NIEKVAVIR	Acetyl-NIEK(3496.6556)VAVIR	aleitner_M1012_006_26Syeast	89.3947	10.3	2.2	0.24	7.2	1.7	4	-2.8	878	507	5.2	Q10335	97	1	0	0	decoy	4	1	0	0	46680.8	SCHPO	Probable 26S proteasome regulatory subunit rpn7	29337.7	SCHPO	Probable proteasome subunit beta type-2
1274.2848	3	-4.9	GADSYKTMPSHGSTDELK	GADSYK(1880.9884)TM(Oxidation)PSHGSTDELK	QYQEVVKQGDVLLNK	Q(Gln->pyro-Glu)YQEVVK(2076.9310)QGDVLLNK	aleitner_M1012_006_26Syeast	73.2778	9.2	2.5	1.0	0.8	207	96	0.8	207	106	8.4	decoy	15	1	0	0	Q10335	386	1	0	0	29337.7	SCHPO	Probable proteasome subunit beta type-2	46680.8	SCHPO	Probable 26S proteasome regulatory subunit rpn7
764.9704	5	-9.3	QYQEVVKQGDVLLNK	Q(Gln->pyro-Glu)YQEVVK(2076.9310)QGDVLLNK	GADSYKTMPSHGSTDELK	GADSYK(1880.9884)TM(Oxidation)PSHGSTDELK	aleitner_M1012_006_26Syeast	72.7138	7.0	1.5	2.2	2.0	58	23	1.8	67	34	5.0	Q10335	386	1	0	0	decoy	15	1	0	0	46680.8	SCHPO	Probable 26S proteasome regulatory subunit rpn7	29337.7	SCHPO	Probable proteasome subunit beta type-2
1115.5862	5	-9.1	NVVTEAGFIAIKEDRDYVIQSDLMSAAR	NVVTEAGFIAIK(2446.3795)EDRDYVIQSDLM(Oxidation)SAAR	KAEAELLVVQGDQVTQIKALR	K(3264.6336)AEAELLVVQGDQVTQIKALR	aleitner_M1012_006_26Syeast	84.4068	12.7	2.5	0.24	7.9	4.1	3	-2.6	1963	1103	4.8	O74445	355	1	0	0	decoy	252	1	0	0	43608.7	SCHPO	Probable 26S protease subunit rpt4	30111.1	SCHPO	Probable proteasome subunit alpha type-6
879.6751	4	-3.6	DLEGAEEFEKKAGSELSER	DLEGAEEFEKK(1391.6820)AGSELSER	KYDKTEDDIK	KYDK(2261.0699)TEDDIK	aleitner_M1012_006_26Syeast	86.2925	5.1	1.1	3.1	2.0	25	10	-4.9	2470	1025	3.1	decoy	75	1	0	0	O74445	41	1	0	0	30111.1	SCHPO	Probable proteasome subunit alpha type-6	43608.7	SCHPO	Probable 26S protease subunit rpt4
1087.5408	4	-5.6	KTTEEKEATPMEMDEEK	KTTEEK(2305.2716)EATPM(Oxidation)EMDEEK	GKMVNGKNPGLEDILLVQVK	GKM(Oxidation)VNGK(2178.9548)NPGLEDILLVQVK	aleitner_M1012_006_26Syeast	76.7515	8.3	3.5	0.25	2.0	24	15	-1.7	355	238	6.3	O74762	853	1	0	0	decoy	259	1	0	0	107277.4	SCHPO	26S proteasome regulatory subunit rpn2	43101.5	HUMAN	Creatine kinase M-type
1054.1586	3	-4.5	FPPKNMFFGHFESLK	FPPK(1318.5711)NM(Oxidation)FFGHFESLK	ASKGSNDDEMK	ASK(1978.9651)GSNDDEMK	aleitner_M1012_006_26Syeast	63.2963	9.9	3.9	0.49	2.1	78	21	-0.2	347	102	7.8	decoy	328	1	0	0	O74762	836	1	0	0	43101.5	HUMAN	Creatine kinase M-type	107277.4	SCHPO	26S proteasome regulatory subunit rpn2
800.1309	4	-8.8	KATDMEIR	K(2234.0373)ATDMEIR	MSSKDISSKSPSGNDALNDK	1100.5536-M(Oxidation)SSKDISSKSPSGNDALNDK	aleitner_M1012_006_26Syeast	93.4832	7.7	1.6	0.26	6.1	0.74	1	-5.5	1654	1116	1.6	decoy	122	1	0	0	P87048	1	1	0	0	45069.7	SCHPO	26S protease regulatory subunit 8 homolog	97999.6	SCHPO	26S proteasome regulatory subunit rpn1
716.6461	4	4.6	IPKAAMLGTETLPIK	IPK(1264.6308)AAM(Oxidation)LGTETLPIK	KQMSYMLAR	K(1735.9794)QMSYMLAR	aleitner_M1012_006_26Syeast	33.4207	7.7	2.1	0.55	1.4	36	24	-1.7	287	125	6.3	decoy	373	1	0	0	P87048	294	1	0	0	45069.7	SCHPO	26S protease regulatory subunit 8 homolog	97999.6	SCHPO	26S proteasome regulatory subunit rpn1
722.5760	5	0.67	EDCEAATDPLLKKQMSYMLAR	EDC(Carbamidomethyl)EAATDPLLKK(1122.6761)QMSYM(Oxidation)LAR	KLNRVEVK	K(2623.2332)LNRVEVK	aleitner_M1012_006_26Syeast	62.7500	6.6	2.0	0.80	3.5	8.1	6	-2.8	893	381	5.2	P87048	294	1	0	0	decoy	359	1	0	0	97999.6	SCHPO	26S proteasome regulatory subunit rpn1	45069.7	SCHPO	26S protease regulatory subunit 8 homolog
977.8123	3	-3.5	DTVLIYGMNNQTEKK	DTVLIYGM(Oxidation)NNQTEK(1161.5587)K	MSSKDISSK	Acetyl-MSSK(1906.9346)DISSK	aleitner_M1012_006_26Syeast	96.1787	5.1	0.0	2.2	-1.1	119	127	-1.8	186	244	6.2	decoy	358	1	0	0	P87048	4	1	0	0	45069.7	SCHPO	26S protease regulatory subunit 8 homolog	97999.6	SCHPO	26S proteasome regulatory subunit rpn1
576.7115	5	-5.5	KQMSYMLAR	K(1735.9794)QMSYM(Oxidation)LAR	IPKAAMLGTETLPIK	IPK(1280.6257)AAM(Oxidation)LGTETLPIK	aleitner_M1012_006_26Syeast	94.0175	4.0	0.1	4.6	0.5	51	56	-2.4	377	307	3.5	P87048	294	1	0	0	decoy	373	1	0	0	97999.6	SCHPO	26S proteasome regulatory subunit rpn1	45069.7	SCHPO	26S protease regulatory subunit 8 homolog
870.2280	5	-6.9	KTTEEKEATPMEMDEEK	KTTEEK(2321.2420)EATPMEMDEEK	RGAPGILATYVKDYGFATGVK	RGAPGILATYVK(2162.9599)DYGFATGVK	aleitner_M1012_006_26Syeast	76.7463	9.7	4.5	0.26	4.4	9.8	5	-2.7	1301	573	5.3	O74762	853	1	0	0	decoy	141	1	0	0	107277.4	SCHPO	26S proteasome regulatory subunit rpn2	43553.4	SCHPO	26S protease regulatory subunit 6B homolog
811.2161	6	-3.2	DYGFATGVKDADALVNLLSSTIAGSEGR	DYGFATGVK(2034.8650)DADALVNLLSSTIAGSEGR	TTEEKEATPMEMDEEK	TTEEK(2964.4716)EATPMEMDEEK	aleitner_M1012_006_26Syeast	55.5307	5.0	0.2	2.5	-0.1	77	134	-3.0	538	734	5.1	decoy	150	1	0	0	O74762	853	1	0	0	43553.4	SCHPO	26S protease regulatory subunit 6B homolog	107277.4	SCHPO	26S proteasome regulatory subunit rpn2
737.9893	5	4.9	KVAQTTYK	K(2747.3688)VAQTTYK	DVSQGFVRLVNEEMDGSIEKTLK	DVSQGFVRLVNEEM(Oxidation)DGSIEK(1075.5914)TLK	aleitner_M1012_006_26Syeast	44.9060	8.9	1.1	0.26	4.5	5.5	4	-0.4	170	142	4.4	O94579	91	1	0	0	decoy	163	1	0	0	26404.3	SCHPO	Probable proteasome subunit alpha type-2	50060.6	SCHPO	26S protease regulatory subunit 4 homolog
940.4693	4	8.5	ILPKMMDGRCGAR	ILPK(2254.0688)MMDGRC(Carbamidomethyl)GAR	YPMDAHKSELEGVEEARR	YPMDAHK(1641.8153)SELEGVEEARR	aleitner_M1012_006_26Syeast	74.2200	9.9	3.8	0.26	3.6	16	13	0.4	127	72	6.3	decoy	128	1	0	0	O42897	465	1	0	0	43608.7	SCHPO	Probable 26S protease subunit rpt4	57346.7	SCHPO	Probable 26S proteasome regulatory subunit rpn3
941.8641	3	-8.5	KLGVIVNLIIPSR	K(1401.6816)LGVIVNLIIPSR	KYYSFDNSLK	K(1558.9810)YYSFDNSLK	aleitner_M1012_006_26Syeast	95.3487	11.3	1.9	0.26	8.2	1.3	5	-2.8	415	380	5.2	decoy	161	1	0	0	O42897	84	1	0	0	43608.7	SCHPO	Probable 26S protease subunit rpt4	57346.7	SCHPO	Probable 26S proteasome regulatory subunit rpn3
941.8630	3	-9.7	KLGVIVNLIIPSR	K(1401.6816)LGVIVNLIIPSR	KYYSFDNSLK	K(1558.9810)YYSFDNSLK	aleitner_M1012_006_26Syeast	94.3340	6.7	1.5	1.2	0.4	75	56	-1.7	298	260	6.3	decoy	161	1	0	0	O42897	84	1	0	0	43608.7	SCHPO	Probable 26S protease subunit rpt4	57346.7	SCHPO	Probable 26S proteasome regulatory subunit rpn3
1193.5936	3	-9.2	MSQARGFDRTITVFSPEGR	1554.7685-M(Met-loss)SQARGFDRTITVFSPEGR	RPRSEDARQMR	2161.0916-RPRSEDARQM(Oxidation)R	aleitner_M1012_006_26Syeast	60.2955	16.1	4.0	0.26	9.8	3.8	3	1.5	131	126	6.3	O94517	1	1	0	0	decoy	1	1	0	0	26539.6	SCHPO	Probable proteasome subunit alpha type-1	57346.7	SCHPO	Probable 26S proteasome regulatory subunit rpn3
899.4528	4	-4.9	TLTQSERKELNVGIYSGAEHAR	TLTQSERK(1135.5431)ELNVGIYSGAEHAR	MSSKDISSK	2596.3245-M(Oxidation)SSKDISSK	aleitner_M1012_006_26Syeast	68.4555	14.8	4.5	0.26	10.2	2.8	2	-3.3	2915	1052	4.6	decoy	43	1	0	0	P87048	1	1	0	0	28277.2	SCHPO	Probable proteasome subunit alpha type-4	97999.6	SCHPO	26S proteasome regulatory subunit rpn1
869.6234	5	-8.3	QLASYYHKESNALFMVR	Q(Gln->pyro-Glu)LASYYHK(2304.1234)ESNALFMVR	GNSEETKEDNATRVFITQK	GNSEETK(2177.0616)EDNATRVFITQK	aleitner_M1012_006_26Syeast	69.7503	9.7	1.4	2.9	1.9	220	137	0.1	597	330	7.8	P87048	735	1	0	0	decoy	239	1	0	0	97999.6	SCHPO	26S proteasome regulatory subunit rpn1	28277.2	SCHPO	Probable proteasome subunit alpha type-4
869.9651	4	-0.19	NRLKAYQGIYLMSIR	NRLK(1650.8287)AYQGIYLMSIR	LAAGYKSSMLDVSR	LAAGYK(1963.0713)SSM(Oxidation)LDVSR	aleitner_M1012_006_26Syeast	96.1645	9.3	2.1	0.26	4.6	5.6	6	-0.1	120	133	7.9	Q10335	192	1	0	0	decoy	325	1	0	0	46680.8	SCHPO	Probable 26S proteasome regulatory subunit rpn7	47341.7	SCHPO	Probable 26S proteasome regulatory subunit rpn6
1134.5486	4	-7.1	QEIRGYKYVYGPNIGGGLSHGR	QEIRGYK(2113.9626)YVYGPNIGGGLSHGR	YPMDAHKSELEGVEEAR	YPM(Oxidation)DAHK(2558.3030)SELEGVEEAR	aleitner_M1012_006_26Syeast	37.7453	10.9	4.3	0.26	4.6	19	10	-1.1	911	476	6.3	decoy	186	1	0	0	O42897	465	1	0	0	45069.7	SCHPO	26S protease regulatory subunit 8 homolog	57346.7	SCHPO	Probable 26S proteasome regulatory subunit rpn3
960.5414	3	-0.013	NCACVISQKKVPDK	NC(Carbamidomethyl)AC(Carbamidomethyl)VISQK(1232.7744)KVPDK	QILKLKELK	Q(Gln->pyro-Glu)ILK(1783.8961)LKELK	aleitner_M1012_006_26Syeast	99.2942	12.4	3.5	0.26	8.9	1.7	1	4.0	23	14	7.7	O94517	52	1	0	0	decoy	296	1	0	0	26539.6	SCHPO	Probable proteasome subunit alpha type-1	51618.9	SCHPO	26S proteasome regulatory subunit rpn5
710.7700	5	1.4	MSQARGFDRTITVFSPEGR	1378.7497-M(Oxidation)SQARGFDRTITVFSPEGR	IKTYDALYVR	IK(2308.1270)TYDALYVR	aleitner_M1012_006_26Syeast	84.9480	8.6	3.4	0.66	4.8	7.5	5	-4.3	2560	881	3.8	O94517	1	1	0	0	decoy	94	1	0	0	26539.6	SCHPO	Probable proteasome subunit alpha type-1	51618.9	SCHPO	26S proteasome regulatory subunit rpn5
539.9072	5	-3.9	GKMVNGKNPGLEDILLVQVK	GKM(Oxidation)VNGK(527.3067)NPGLEDILLVQVK	KSR	K(2305.2716)SR	aleitner_M1012_006_26Syeast	39.8705	8.3	0.0	0.26	8.3	0.26	1	-3.8	1268	448	4.2	decoy	259	1	0	0	O74894	359	1	0	0	43101.5	HUMAN	Creatine kinase M-type	43553.4	SCHPO	26S protease regulatory subunit 6B homolog
984.2145	3	-6.2	KQLATSLRSR	K(1790.9567)QLATSLRSR	IYGAGILVYSKNEAR	IYGAGILVYSK(1296.7514)NEAR	aleitner_M1012_006_26Syeast	55.4653	13.6	4.4	0.26	8.8	3.2	3	-2.1	884	544	4.8	Q09720	86	1	0	0	decoy	310	1	0	0	21967.5	SCHPO	Probable proteasome subunit beta type-4	57346.7	SCHPO	Probable 26S proteasome regulatory subunit rpn3
1216.3257	3	9.7	AKHDPMVAMIGFDVLSGAMR	AK(1484.8715)HDPMVAMIGFDVLSGAM(Oxidation)R	NKVLVKVHPEGK	NK(2299.1163)VLVKVHPEGK	aleitner_M1012_006_26Syeast	98.2678	12.2	3.5	0.27	2.6	56	53	1.6	98	89	9.6	decoy	7	1	0	0	P41836	80	1	0	0	43553.4	SCHPO	26S protease regulatory subunit 6B homolog	45069.7	SCHPO	26S protease regulatory subunit 8 homolog
835.8549	5	-9.8	IQDAELAILQKTQNLR	IQDAELAILQK(2321.2420)TQNLR	RGAPGILATYVKDYGFATGVK	RGAPGILATYVK(1991.1051)DYGFATGVK	aleitner_M1012_006_26Syeast	41.8175	10.2	0.5	2.2	4.7	56	21	-2.5	3833	1103	5.5	P41836	34	1	0	0	decoy	141	1	0	0	45069.7	SCHPO	26S protease regulatory subunit 8 homolog	43553.4	SCHPO	26S protease regulatory subunit 6B homolog
874.1826	4	-5.5	AVGIRMQESVKVFESDFDR	AVGIRM(Oxidation)QESVK(1264.6308)VFESDFDR	KQMSYMLAR	K(2366.1576)QMSYMLAR	aleitner_M1012_006_26Syeast	56.2983	6.9	1.9	0.27	3.7	2.8	2	-4.8	1451	900	3.2	decoy	249	1	0	0	P87048	294	1	0	0	43553.4	SCHPO	26S protease regulatory subunit 6B homolog	97999.6	SCHPO	26S proteasome regulatory subunit rpn1
613.5245	5	5.0	DRSKNVMQLEIFPLK	DRSK(1245.5837)NVMQLEIFPLK	GTKTSETNDR	GTK(1955.0550)TSETNDR	aleitner_M1012_006_26Syeast	60.3340	7.0	0.5	2.0	1.9	39	29	-0.2	135	127	6.2	decoy	261	1	0	0	P87048	24	1	0	0	43553.4	SCHPO	26S protease regulatory subunit 6B homolog	97999.6	SCHPO	26S proteasome regulatory subunit rpn1
1205.9323	3	3.4	QKVYSPSFLEFDDK	QK(1912.9378)VYSPSFLEFDDK	DISSKSPSGNDALNDKK	DISSK(1839.8931)SPSGNDALNDKK	aleitner_M1012_006_26Syeast	96.1487	6.1	0.3	2.3	-0.1	102	153	-1.8	289	394	6.2	decoy	107	1	0	0	P87048	9	1	0	0	43553.4	SCHPO	26S protease regulatory subunit 6B homolog	97999.6	SCHPO	26S proteasome regulatory subunit rpn1
589.3152	5	7.4	EADQLDVTMKPRKSNENAK	EADQLDVTM(Oxidation)K(752.4432)PRKSNENAK	KDKPK	KDK(2327.1427)PK	aleitner_M1012_006_26Syeast	40.9035	9.3	0.0	0.28	9.3	0.28	1	-3.8	2436	657	3.6	decoy	827	1	0	0	P36612	28	1	0	0	97999.6	SCHPO	26S proteasome regulatory subunit rpn1	50060.6	SCHPO	26S protease regulatory subunit 4 homolog
1035.9888	4	-9.2	TKEADQLDVTMKPRK	TK(2381.0342)EADQLDVTMKPRK	MGQAQSGNFSNFGDGANGDNKK	1896.9979-MGQAQSGNFSNFGDGANGDNKK	aleitner_M1012_006_26Syeast	53.0343	7.8	2.3	1.4	1.3	88	82	-1.4	483	298	6.5	decoy	817	1	0	0	P36612	1	1	0	0	97999.6	SCHPO	26S proteasome regulatory subunit rpn1	50060.6	SCHPO	26S protease regulatory subunit 4 homolog
665.9250	5	-8.1	MGQAQSGNFSNFGDGANGDNKK	1065.6546-M(Oxidation)GQAQSGNFSNFGDGANGDNKK	KLLGKDVR	K(2397.0292)LLGKDVR	aleitner_M1012_006_26Syeast	56.6220	8.1	1.9	0.28	5.0	2.4	4	-1.7	238	306	6.3	P36612	1	1	0	0	decoy	206	1	0	0	50060.6	SCHPO	26S protease regulatory subunit 4 homolog	29220.2	SCHPO	Probable proteasome subunit beta type-7
1287.2784	3	0.38	KVFVPGTSEK	K(2768.2096)VFVPGTSEK	MGQAQSGNFSNFGDGANGDNKKDQK	M(Oxidation)GQAQSGNFSNFGDGANGDNKK(1228.6703)DQK	aleitner_M1012_006_26Syeast	99.5305	9.0	2.2	0.28	1.9	26	41	1.8	28	47	7.1	decoy	171	1	0	0	P36612	22	1	0	0	29220.2	SCHPO	Probable proteasome subunit beta type-7	50060.6	SCHPO	26S protease regulatory subunit 4 homolog
656.3652	5	6.2	LIQVKNYLMPSFR	LIQVK(1652.8886)NYLM(Oxidation)PSFR	NVPKLQNVSNFQK	NVPK(1761.9488)LQNVSNFQK	aleitner_M1012_006_26Syeast	30.8932	9.3	3.6	0.28	1.4	47	33	-0.1	123	63	7.9	decoy	170	1	0	0	Q10329	53	1	0	0	43101.5	HUMAN	Creatine kinase M-type	28277.2	SCHPO	Probable proteasome subunit alpha type-4
785.1917	5	-9.6	MSSKDISSKSPSGNDALNDK	1840.9856-MSSKDISSKSPSGNDALNDK	INLLKDEEDKVLMK	INLLK(2218.0423)DEEDKVLM(Oxidation)K	aleitner_M1012_006_26Syeast	95.7722	11.9	5.7	0.28	5.3	13	9	0.8	181	200	8.2	P87048	1	1	0	0	decoy	274	1	0	0	97999.6	SCHPO	26S proteasome regulatory subunit rpn1	46680.8	SCHPO	Probable 26S proteasome regulatory subunit rpn7
982.0178	4	1.1	KQFYTLLSARR	K(2542.2546)QFYTLLSARR	LDDMSLIKEDCEAATDPLLKK	LDDMSLIK(1519.8511)EDC(Carbamidomethyl)EAATDPLLKK	aleitner_M1012_006_26Syeast	88.1342	8.6	1.6	2.1	4.5	24	8	-3.4	2610	1075	4.1	decoy	146	1	0	0	P87048	281	1	0	0	46680.8	SCHPO	Probable 26S proteasome regulatory subunit rpn7	97999.6	SCHPO	26S proteasome regulatory subunit rpn1
999.7802	4	-4.9	ILSNITYSYKGYGLSMGTMLAGTGK	ILSNITYSYK(1353.7980)GYGLSM(Oxidation)GTMLAGTGK	SKVNITTLGKR	SK(2779.3812)VNITTLGKR	aleitner_M1012_006_26Syeast	59.7673	8.3	0.6	0.28	0.5	51	86	-0.2	81	145	7.8	P30655	152	1	0	0	decoy	175	1	0	0	29987.0	SCHPO	Probable proteasome subunit beta type-5	28277.2	SCHPO	Probable proteasome subunit alpha type-4
559.2653	5	-8.8	MEQKPEVDYSEK	1440.6845-M(Met-loss)EQKPEVDYSEK	DKRSQESDNPK	DK(1488.6984)RSQESDNPK	aleitner_M1012_006_26Syeast	32.8767	7.7	2.7	0.28	2.9	9.8	22	-3.2	875	393	4.8	Q9UTM3	1	1	0	0	decoy	176	1	0	0	51618.9	SCHPO	26S proteasome regulatory subunit rpn5	30111.1	SCHPO	Probable proteasome subunit alpha type-6
647.6071	4	-5.3	EKVAFILDQVR	EK(1269.6677)VAFILDQVR	KAGSELSERR	K(1454.8133)AGSELSERR	aleitner_M1012_006_26Syeast	54.4903	4.8	0.3	1.3	0.1	30	38	-3.3	281	307	4.7	Q9UTM3	170	1	0	0	decoy	75	1	0	0	51618.9	SCHPO	26S proteasome regulatory subunit rpn5	30111.1	SCHPO	Probable proteasome subunit alpha type-6
1061.2079	3	6.0	KAGSELSER	K(2205.0841)AGSELSER	MEQKPEVDYSEKFAELQK	M(Met-loss)EQKPEVDYSEK(1113.5666)FAELQK	aleitner_M1012_006_26Syeast	92.5275	5.9	1.7	1.7	1.8	30	29	-2.2	474	577	4.1	decoy	75	1	0	0	Q9UTM3	12	1	0	0	30111.1	SCHPO	Probable proteasome subunit alpha type-6	51618.9	SCHPO	26S proteasome regulatory subunit rpn5
925.8170	3	3.3	FFEKEDVQSLKLK	FFEK(1164.5485)EDVQSLKLK	MGTDLVGYR	1747.9396-M(Oxidation)GTDLVGYR	aleitner_M1012_006_26Syeast	95.6430	4.8	1.3	3.1	1.0	30	19	-3.7	481	527	4.9	Q9UTM3	204	1	0	0	decoy	1	1	0	0	51618.9	SCHPO	26S proteasome regulatory subunit rpn5	30111.1	SCHPO	Probable proteasome subunit alpha type-6
663.1999	6	-8.3	QIQPKTFANLVSSTLYEKR	QIQPK(1750.9829)TFANLVSSTLYEKR	KASIAVTEPLTSAAVR	K(2360.2740)ASIAVTEPLTSAAVR	aleitner_M1012_006_26Syeast	69.1845	7.7	4.2	0.29	-0.1	82	51	-0.2	89	62	7.8	Q9Y7T8	85	1	0	0	decoy	26	1	0	0	22661.1	SCHPO	Probable proteasome subunit beta type-3	26404.3	SCHPO	Probable proteasome subunit alpha type-2
617.6636	6	4.3	NESIFKGPIQQDPR	2072.0902-NESIFKGPIQQDPR	KSRGVILQSDIEEAYAR	K(1765.8999)SRGVILQSDIEEAYAR	aleitner_M1012_006_26Syeast	55.4162	8.4	3.9	0.29	0.5	61	63	-0.1	92	102	7.9	decoy	1	1	0	0	O74894	359	1	0	0	27573.3	SCHPO	Probable proteasome subunit alpha type-5	43553.4	SCHPO	26S protease regulatory subunit 6B homolog
730.9045	4	-0.10	VVGSEFVQKYLGEGPRMVR	VVGSEFVQK(769.4586)YLGEGPRMVR	LLATSK	2288.1987-LLATSK	aleitner_M1012_006_26Syeast	94.9398	7.2	0.0	0.29	7.2	0.29	1	-3.8	564	488	4.2	O74894	207	1	0	0	decoy	1	1	0	0	43553.4	SCHPO	26S protease regulatory subunit 6B homolog	51618.9	SCHPO	26S proteasome regulatory subunit rpn5
1477.3625	3	9.9	KDIMEFDYMSCMVAQGVEDK	K(2018.0064)DIMEFDYMSC(Carbamidomethyl)M(Oxidation)VAQGVEDK	MATTVKDTMNVDINAIK	2549.0834-MATTVKDTM(Oxidation)NVDINAIK	aleitner_M1012_006_26Syeast	87.9728	11.5	3.2	0.29	3.6	37	38	-0.1	362	226	7.9	decoy	126	1	0	0	O43063	1	1	0	0	46680.8	SCHPO	Probable 26S proteasome regulatory subunit rpn7	24564.3	SCHPO	Probable proteasome subunit beta type-1
968.9876	4	-6.1	YKDGVILAADSRTTMGAYIANR	YK(1486.7337)DGVILAADSRTTMGAYIANR	DEEDKVLMKAR	DEEDK(2523.2792)VLM(Oxidation)KAR	aleitner_M1012_006_26Syeast	97.3460	7.7	0.7	0.90	1.3	56	58	-1.6	366	350	6.4	O43063	33	1	0	0	decoy	279	1	0	0	24564.3	SCHPO	Probable proteasome subunit beta type-1	46680.8	SCHPO	Probable 26S proteasome regulatory subunit rpn7
604.3337	5	-4.5	QNLFVPTSDKEKASFAR	QNLFVPTSDK(1079.6451)EKASFAR	KARDIALR	K(2075.0688)ARDIALR	aleitner_M1012_006_26Syeast	45.8405	9.6	4.8	0.29	4.8	5.9	1	-3.3	923	421	4.8	P50524	44	1	0	0	decoy	198	1	0	0	30899.5	SCHPO	26S proteasome regulatory subunit rpn12	26539.6	SCHPO	Probable proteasome subunit alpha type-1
1223.6110	3	7.0	KSNENAKELENMLK	K(2004.9609)SNENAKELENM(Oxidation)LK	TLSKESARATIDECMR	TLSK(1800.8928)ESARATIDEC(Carbamidomethyl)MR	aleitner_M1012_006_26Syeast	90.6865	9.6	2.9	0.30	3.4	12	12	-0.2	104	128	6.2	decoy	830	1	0	0	Q9USQ9	201	1	0	0	97999.6	SCHPO	26S proteasome regulatory subunit rpn1	29220.2	SCHPO	Probable proteasome subunit beta type-7
706.7817	5	-6.2	KAQSGPDASAKLPTVIPTTR	KAQSGPDASAK(1491.7722)LPTVIPTTR	GDYKLFGITANR	GDYK(2175.1899)LFGITANR	aleitner_M1012_006_26Syeast	74.6088	7.9	3.2	0.30	4.7	2.7	1	-2.7	447	317	5.3	P36612	55	1	0	0	decoy	178	1	0	0	50060.6	SCHPO	26S protease regulatory subunit 4 homolog	24564.3	SCHPO	Probable proteasome subunit beta type-1
895.8506	5	-9.5	EKASFARNVFEYGVLVSIQTCDIESFAR	EK(1238.6619)ASFARNVFEYGVLVSIQTC(Carbamidomethyl)DIESFAR	KAVQSGVSQR	Acetyl-K(3373.6653)AVQSGVSQR	aleitner_M1012_006_26Syeast	72.2807	7.6	3.3	0.30	1.4	23	10	-1.8	220	132	6.2	P50524	46	1	0	0	decoy	1	1	0	0	30899.5	SCHPO	26S proteasome regulatory subunit rpn12	34572.3	SCHPO	26S proteasome regulatory subunit rpn11
963.8736	5	0.055	GRSSLKYNETQDTHIIER	GRSSLK(2668.2547)YNETQDTHIIER	STDEYNGAMLKSVCVEAGMIALR	STDEYNGAM(Oxidation)LK(2284.1448)SVC(Carbamidomethyl)VEAGMIALR	aleitner_M1012_006_26Syeast	65.8332	13.8	4.6	0.31	9.2	3.7	1	-0.8	796	456	4.6	decoy	50	1	0	0	O14126	396	1	0	0	25082.6	SCHPO	Probable proteasome subunit beta type-6	48836.2	SCHPO	26S protease regulatory subunit 6A
659.8649	4	-6.4	SKEPAGVDTVIVAK	SK(1222.6598)EPAGVDTVIVAK	KSKTLQYFA	K(1550.8556)SKTLQYFA	aleitner_M1012_006_26Syeast	50.5420	5.3	0.7	1.2	2.2	12	8	-4.5	1449	495	3.1	decoy	98	1	0	0	O14126	430	1	0	0	25082.6	SCHPO	Probable proteasome subunit beta type-6	48836.2	SCHPO	26S protease regulatory subunit 6A
565.4933	5	-2.5	SLGKEPDNTK	SLGK(1734.8862)EPDNTK	VLSNYMKQEALSSK	VLSNYMK(1225.6190)QEALSSK	aleitner_M1012_006_26Syeast	18.9055	11.8	2.4	0.31	3.4	176	61	2.1	469	95	8.4	decoy	64	1	0	0	O14250	89	1	0	0	27140.1	SCHPO	26S proteasome regulatory subunit rpn10	30111.1	SCHPO	Probable proteasome subunit alpha type-6
979.2587	5	-2.7	MGQAQSGNFSNFGDGANGDNK	2907.4398-M(Met-loss)GQAQSGNFSNFGDGANGDNK	KIQPDFCTSVDSCYAADLQVIVLK	K(2121.8988)IQPDFC(Carbamidomethyl)TSVDSC(Carbamidomethyl)YAADLQVIVLK	aleitner_M1012_006_26Syeast	74.9047	11.9	3.2	0.31	3.5	93	60	1.4	387	196	8.4	P36612	1	1	0	0	decoy	25	1	0	0	50060.6	SCHPO	26S protease regulatory subunit 4 homolog	22661.1	SCHPO	Probable proteasome subunit beta type-3
1001.2054	3	0.78	FDATKIAGYDSKIAVR	Acetyl-FDATK(1204.6452)IAGYDSKIAVR	KHLDAEVQK	K(1934.0149)HLDAEVQK	aleitner_M1012_006_26Syeast	98.8865	7.5	2.8	0.32	3.5	7.2	9	-2.1	570	394	4.0	decoy	5	1	0	0	P41878	281	1	0	0	46680.8	SCHPO	Probable 26S proteasome regulatory subunit rpn7	34572.3	SCHPO	26S proteasome regulatory subunit rpn11
938.9933	4	9.0	GDLESVGVNRYSHLKAPLGSHIVYAR	GDLESVGVNRYSHLK(914.4168)APLGSHIVYAR	MIDDQR	2975.5617-MIDDQR	aleitner_M1012_006_26Syeast	95.8752	10.9	1.5	0.32	3.1	25	22	0.9	85	110	8.9	decoy	157	1	0	0	O42897	1	1	0	0	29987.0	SCHPO	Probable proteasome subunit beta type-5	57346.7	SCHPO	Probable 26S proteasome regulatory subunit rpn3
1141.3629	5	-4.4	MSEEQPLQVARCTKIIENEQSAEK	MSEEQPLQVARC(Carbamidomethyl)TK(2884.4396)IIENEQSAEK	ANPIRVATAYKSYGDVYGENTIFR	Acetyl-ANPIRVATAYK(2955.4318)SYGDVYGENTIFR	aleitner_M1012_006_26Syeast	95.9280	8.1	2.7	0.32	2.2	19	31	-2.1	383	687	5.9	O42931	102	1	0	0	decoy	11	1	0	0	48965.5	SCHPO	26S protease regulatory subunit 7 homolog	22661.1	SCHPO	Probable proteasome subunit beta type-3
859.6274	5	-7.4	ICDMKVTEYEGVKFFIDESK	IC(Carbamidomethyl)DMK(1855.9779)VTEYEGVKFFIDESK	KVTSKLLEQEESAEK	KVTSK(2575.2226)LLEQEESAEK	aleitner_M1012_006_26Syeast	91.5862	7.7	3.2	0.32	1.4	17	36	-1.7	125	172	6.3	decoy	191	1	0	0	Q09682	54	1	0	0	34195.8	SCHPO	Ubiquitin carboxyl-terminal hydrolase 2	27925.7	SCHPO	Probable proteasome subunit alpha type-3
1073.2908	4	6.8	QEYKDDINLDEASAMAVKFLSK	QEYK(1758.8788)DDINLDEASAM(Oxidation)AVKFLSK	VSNDYKQDGVIDLR	VSNDYK(2668.2942)QDGVIDLR	aleitner_M1012_006_26Syeast	96.2490	7.7	2.2	0.44	3.0	10	28	-3.3	667	757	4.7	Q09682	180	1	0	0	decoy	55	1	0	0	27925.7	SCHPO	Probable proteasome subunit alpha type-3	34195.8	SCHPO	Ubiquitin carboxyl-terminal hydrolase 2
1273.3417	3	3.3	ARITISLDFMK	2523.2792-ARITISLDFMK	YKDGVILAADSRTTMGAYIANR	YK(1431.7796)DGVILAADSRTTMGAYIANR	aleitner_M1012_006_26Syeast	88.7693	10.0	1.8	0.32	3.5	28	13	-1.5	882	327	5.9	decoy	1	1	0	0	O43063	33	1	0	0	26539.6	SCHPO	Probable proteasome subunit alpha type-1	24564.3	SCHPO	Probable proteasome subunit beta type-1
764.4098	5	5.8	ARITISLDFMK	2523.2792-ARITISLDFMK	YKDGVILAADSRTTMGAYIANR	YK(1431.7796)DGVILAADSRTTMGAYIANR	aleitner_M1012_006_26Syeast	55.4042	6.5	0.8	0.99	-0.2	70	130	-1.4	151	227	6.7	decoy	1	1	0	0	O43063	33	1	0	0	26539.6	SCHPO	Probable proteasome subunit alpha type-1	24564.3	SCHPO	Probable proteasome subunit beta type-1
1116.0364	4	4.3	GYGLSMGTMLAGTGKGGTALYYIDSDGTR	GYGLSM(Oxidation)GTMLAGTGK(1531.7341)GGTALYYIDSDGTR	SMNWKATLGNEK	SM(Oxidation)NWK(3066.4314)ATLGNEK	aleitner_M1012_006_26Syeast	63.7022	13.1	4.2	0.33	6.5	16	5	0.9	436	195	7.6	P30655	167	1	0	0	decoy	103	1	0	0	29987.0	SCHPO	Probable proteasome subunit beta type-5	29220.2	SCHPO	Probable proteasome subunit beta type-7
753.1677	5	-1.1	EKASKGSNDDEMK	EK(2307.1707)ASKGSNDDEM(Oxidation)K	AEIVDPSAKQTVEEDAVRGR	AEIVDPSAK(1591.7036)QTVEEDAVRGR	aleitner_M1012_006_26Syeast	53.3803	7.8	1.5	0.33	3.0	9.7	5	-3.2	766	340	4.8	O74762	833	1	0	0	decoy	443	1	0	0	107277.4	SCHPO	26S proteasome regulatory subunit rpn2	107277.4	SCHPO	26S proteasome regulatory subunit rpn2
731.3707	5	-6.7	KVDYIMLQYKVVQILAYSK	K(1334.5660)VDYIM(Oxidation)LQYKVVQILAYSK	ASKGSNDDEMK	ASK(2455.3437)GSNDDEM(Oxidation)K	aleitner_M1012_006_26Syeast	94.4313	7.7	2.0	0.34	-0.1	52	83	-0.2	55	98	7.8	decoy	664	1	0	0	O74762	836	1	0	0	107277.4	SCHPO	26S proteasome regulatory subunit rpn2	107277.4	SCHPO	26S proteasome regulatory subunit rpn2
571.1024	5	6.0	EEPKSETLENFTR	EEPK(1271.7060)SETLENFTR	KFASAMPVKR	K(1716.8206)FASAMPVKR	aleitner_M1012_006_26Syeast	33.4828	1.5	0.1	3.7	-1.7	49	35	-4.8	606	321	3.2	O74762	880	1	0	0	decoy	126	1	0	0	107277.4	SCHPO	26S proteasome regulatory subunit rpn2	107277.4	SCHPO	26S proteasome regulatory subunit rpn2
740.3767	5	-4.3	VAPSKINYRIDSADDVEIDK	VAPSK(1449.7248)INYRIDSADDVEIDK	IMKLCFDELK	IM(Oxidation)K(2385.2064)LC(Carbamidomethyl)FDELK	aleitner_M1012_006_26Syeast	65.7515	9.3	4.1	0.34	4.6	7.5	2	-3.3	1389	534	4.7	decoy	234	1	0	0	Q09720	162	1	0	0	47341.7	SCHPO	Probable 26S proteasome regulatory subunit rpn6	21967.5	SCHPO	Probable proteasome subunit beta type-4
1039.1057	5	5.4	MFFEYQAKELMWDELRDNAMFTFK	MFFEYQAK(2101.0514)ELMWDELRDNAMFTFK	SEFQRLTHEKSTMLEK	SEFQRLTHEK(3227.4806)STMLEK	aleitner_M1012_006_26Syeast	79.8793	10.4	3.5	0.34	4.8	16	5	-1.4	1150	561	5.6	decoy	162	1	0	0	O14126	64	1	0	0	22661.1	SCHPO	Probable proteasome subunit beta type-3	48836.2	SCHPO	26S protease regulatory subunit 6A
754.1636	4	9.9	SVKEIPSLMASIFRK	SVK(1291.6408)EIPSLM(Oxidation)ASIFRK	NPKADPLDER	NPK(1859.0227)ADPLDER	aleitner_M1012_006_26Syeast	57.7838	8.6	4.0	0.34	3.9	7.7	4	-1.2	225	215	6.8	decoy	216	1	0	0	O74762	130	1	0	0	26539.6	SCHPO	Probable proteasome subunit alpha type-1	107277.4	SCHPO	26S proteasome regulatory subunit rpn2
1004.7530	4	-1.8	GIMLYGPPGTGKTLCARAVANR	GIM(Oxidation)LYGPPGTGK(1696.7913)TLC(Carbamidomethyl)ARAVANR	KYSGSCCARLTEK	2456.2668-KYSGSC(Carbamidomethyl)C(Carbamidomethyl)ARLTEK	aleitner_M1012_006_26Syeast	89.1873	10.2	3.7	0.34	4.5	16	5	-1.7	1081	409	5.7	O42931	226	1	0	0	decoy	1	1	0	0	48965.5	SCHPO	26S protease regulatory subunit 7 homolog	43457.6	SCHPO	Probable 26S proteasome regulatory subunit rpn9
682.3749	5	1.3	LRIMFVWEDIATKAIHHFDR	LRIMFVWEDIATK(909.5284)AIHHFDR	VVKGNQK	VVK(2635.3733)GNQK	aleitner_M1012_006_26Syeast	64.4448	8.2	2.1	0.97	5.1	7.2	4	-2.8	1192	469	5.2	decoy	63	1	0	0	O42931	422	1	0	0	43457.6	SCHPO	Probable 26S proteasome regulatory subunit rpn9	48965.5	SCHPO	26S protease regulatory subunit 7 homolog
1141.5831	4	1.4	MSQSQFDPYVQNGGTTVAIAGDGFAILAGDTR	1406.7810-M(Met-loss)SQSQFDPYVQNGGTTVAIAGDGFAILAGDTR	DGLAKSIKYFK	DGLAK(3293.5841)SIKYFK	aleitner_M1012_006_26Syeast	94.0822	10.3	0.4	0.35	4.0	17	19	0.4	156	194	8.4	Q9UQY2	1	1	0	0	decoy	68	1	0	0	25082.6	SCHPO	Probable proteasome subunit beta type-6	43101.5	HUMAN	Creatine kinase M-type
1220.3560	3	7.0	VAFDKAETVDAGVLILEARR	VAFDK(1485.8304)AETVDAGVLILEARR	KVIARLQSYDR	K(2310.2583)VIARLQSYDR	aleitner_M1012_006_26Syeast	96.5130	9.9	3.4	0.36	2.8	28	11	0.8	96	60	7.1	decoy	375	1	0	0	O42897	152	1	0	0	48965.5	SCHPO	26S protease regulatory subunit 7 homolog	57346.7	SCHPO	Probable 26S proteasome regulatory subunit rpn3
988.1794	3	6.0	KVLHYNDLR	K(1804.8632)VLHYNDLR	MNSTEEIDLYNRWK	1294.7034-M(Met-loss)NSTEEIDLYNRWK	aleitner_M1012_006_26Syeast	99.4885	8.8	0.1	0.36	4.0	7.1	16	-2.1	314	510	4.8	decoy	223	1	0	0	O74894	1	1	0	0	107277.4	SCHPO	26S proteasome regulatory subunit rpn2	43553.4	SCHPO	26S protease regulatory subunit 6B homolog
1094.2377	3	5.5	MNSTEEIDLYNR	1927.0522-M(Met-loss)NSTEEIDLYNR	LGEASDMLKPVKMKVK	LGEASDMLK(1490.6889)PVKM(Oxidation)KVK	aleitner_M1012_006_26Syeast	68.7157	7.6	1.1	1.6	2.9	33	14	-3.3	1801	625	4.7	O74894	1	1	0	0	decoy	849	1	0	0	43553.4	SCHPO	26S protease regulatory subunit 6B homolog	107277.4	SCHPO	26S proteasome regulatory subunit rpn2
905.4965	4	2.8	KFASAMPVKR	K(2484.3087)FASAMPVKR	WKALERQLEMLDLQEGFIK	WK(1271.7060)ALERQLEMLDLQEGFIK	aleitner_M1012_006_26Syeast	44.0233	7.0	0.7	2.8	1.3	185	66	-2.4	2791	555	5.7	decoy	126	1	0	0	O74894	14	1	0	0	107277.4	SCHPO	26S proteasome regulatory subunit rpn2	43553.4	SCHPO	26S protease regulatory subunit 6B homolog
782.2004	5	-8.4	LNLVIFQKAGSDALDSAR	LNLVIFQK(1988.9666)AGSDALDSAR	FEAQKDTVHMIFNQK	FEAQK(2055.1001)DTVHM(Oxidation)IFNQK	aleitner_M1012_006_26Syeast	42.0912	7.6	3.1	0.36	4.5	3.0	1	-4.9	1914	1076	3.1	decoy	50	1	0	0	O94444	30	1	0	0	27140.1	SCHPO	26S proteasome regulatory subunit rpn10	27140.1	SCHPO	26S proteasome regulatory subunit rpn10
797.3878	5	-4.4	MNSTEEIDLYNRWK	2184.0847-MNSTEEIDLYNRWK	MFTKMFGEKGIASIDDIK	M(Oxidation)FTKMFGEK(1935.9037)GIASIDDIK	aleitner_M1012_006_26Syeast	61.0392	6.2	3.6	0.36	-0.1	31	41	-1.7	96	156	6.3	O74894	1	1	0	0	decoy	153	1	0	0	43553.4	SCHPO	26S protease regulatory subunit 6B homolog	48965.5	SCHPO	26S protease regulatory subunit 7 homolog
1108.2751	4	-8.5	TMPSHGSTDELKCIDIEDQLEVNR	TMPSHGSTDELK(1642.8236)C(Carbamidomethyl)IDIEDQLEVNR	SIAEKMNGASGAELK	SIAEK(2924.3532)MNGASGAELK	aleitner_M1012_006_26Syeast	86.4462	9.6	3.1	0.37	3.5	30	17	1.5	125	76	6.1	decoy	27	1	0	0	P41836	347	1	0	0	29337.7	SCHPO	Probable proteasome subunit beta type-2	45069.7	SCHPO	26S protease regulatory subunit 8 homolog
485.1248	6	-3.9	GILLYGPPGTGKTLLAR	GILLYGPPGTGK(1178.7023)TLLAR	NIEKVAVIR	1864.0822-NIEKVAVIR	aleitner_M1012_006_26Syeast	22.9253	10.5	0.7	1.5	4.6	119	27	-1.8	13399	778	5.9	P41836	192	1	0	0	decoy	1	1	0	0	45069.7	SCHPO	26S protease regulatory subunit 8 homolog	29337.7	SCHPO	Probable proteasome subunit beta type-2
581.9479	5	-4.6	NIEKVAVIR	1864.0822-NIEKVAVIR	GILLYGPPGTGKTLLAR	GILLYGPPGTGK(1178.7023)TLLAR	aleitner_M1012_006_26Syeast	19.2232	10.9	1.1	4.0	3.5	506	68	1.8	1540	220	7.4	decoy	1	1	0	0	P41836	192	1	0	0	29337.7	SCHPO	Probable proteasome subunit beta type-2	45069.7	SCHPO	26S protease regulatory subunit 8 homolog
638.8397	4	7.5	MKDAVKEAAR	M(Oxidation)K(1417.7242)DAVKEAAR	PYVNQSGLFAGK	1271.6544-PYVNQSGLFAGK	aleitner_M1012_006_26Syeast	58.3603	8.3	0.2	0.37	2.9	9.0	17	-4.8	836	600	5.4	O59770	186	1	0	0	decoy	1	1	0	0	28031.7	SCHPO	Probable proteasome subunit alpha type-7	26404.3	SCHPO	Probable proteasome subunit alpha type-2
551.1038	5	4.2	MKDAVKEAAR	MK(1632.8797)DAVKEAAR	TGPEKVLVSMKYK	TGPEK(1255.6595)VLVSM(Oxidation)KYK	aleitner_M1012_006_26Syeast	45.5333	6.6	2.6	1.5	1.9	42	18	-3.3	1633	567	4.7	O59770	186	1	0	0	decoy	208	1	0	0	28031.7	SCHPO	Probable proteasome subunit alpha type-7	26404.3	SCHPO	Probable proteasome subunit alpha type-2
1063.7606	5	-1.00	GAEIGGKLEKDDLVLIDEEISTEINGVGTNTDR	GAEIGGKLEK(1814.0190)DDLVLIDEEISTEINGVGTNTDR	AIDLYKEVLNKGVSK	AIDLYKEVLNK(3637.8210)GVSK	aleitner_M1012_006_26Syeast	89.6653	11.4	5.1	0.38	5.2	20	4	-0.5	796	395	6.2	decoy	347	1	0	0	Q9P7S2	32	1	0	0	50060.6	SCHPO	26S protease regulatory subunit 4 homolog	47341.7	SCHPO	Probable 26S proteasome regulatory subunit rpn6
781.4169	3	-8.6	VQDINKLDQGALTDR	VQDINK(656.3745)LDQGALTDR	MATTVK	1822.9425-M(Met-loss)ATTVK	aleitner_M1012_006_26Syeast	24.9158	9.7	2.4	0.38	6.5	2.7	3	-4.3	2103	699	5.3	decoy	290	1	0	0	O43063	1	1	0	0	57346.7	SCHPO	Probable 26S proteasome regulatory subunit rpn3	24564.3	SCHPO	Probable proteasome subunit beta type-1
1142.9185	3	9.9	KGEIRMGTTITALR	K(1879.8337)GEIRMGTTITALR	QKGASNGEEFLGHDRD	Q(Gln->pyro-Glu)K(1683.9342)GASNGEEFLGHDRD	aleitner_M1012_006_26Syeast	86.8150	9.1	2.1	1.1	2.9	52	29	-1.8	938	382	6.2	O43063	18	1	0	0	decoy	483	1	0	0	24564.3	SCHPO	Probable proteasome subunit beta type-1	57346.7	SCHPO	Probable 26S proteasome regulatory subunit rpn3
674.4991	7	-9.7	LGSSEVEQVQLVVDGVKLMVEMEK	LGSSEVEQVQLVVDGVK(2069.1231)LMVEMEK	TLKAQFGEVPLVDLMVR	TLK(2783.4337)AQFGEVPLVDLM(Oxidation)VR	aleitner_M1012_006_26Syeast	71.9795	9.4	4.2	0.39	3.3	15	8	1.3	51	41	6.1	P06732	358	1	0	0	decoy	238	1	0	0	43101.5	HUMAN	Creatine kinase M-type	48965.5	SCHPO	26S protease regulatory subunit 7 homolog
964.9829	4	-4.7	DTEAGDEEVKIDNFDLWQVVK	DTEAGDEEVK(1406.7558)IDNFDLWQVVK	HPKFEEILTR	HPK(2587.2330)FEEILTR	aleitner_M1012_006_26Syeast	66.9893	11.1	1.9	1.1	1.6	198	114	1.4	221	129	9.5	decoy	281	1	0	0	P06732	307	1	0	0	48965.5	SCHPO	26S protease regulatory subunit 7 homolog	43101.5	HUMAN	Creatine kinase M-type
771.3904	4	0.69	MFTKMFGEKGIASIDDIK	MFTKMFGEK(1051.5087)GIASIDDIK	MPFGNTHNK	2168.0897-M(Met-loss)PFGNTHNK	aleitner_M1012_006_26Syeast	97.8963	4.5	0.9	1.3	0.3	29	45	-1.4	103	149	4.6	decoy	153	1	0	0	P06732	1	1	0	0	48965.5	SCHPO	26S protease regulatory subunit 7 homolog	43101.5	HUMAN	Creatine kinase M-type
979.5093	3	-9.4	HPKFEEILTR	HPK(1666.8461)FEEILTR	RANGMPNELIDKR	RANGM(Oxidation)PNELIDK(1406.7558)R	aleitner_M1012_006_26Syeast	92.3787	7.8	1.0	5.0	3.4	42	27	-3.0	955	773	4.4	P06732	307	1	0	0	decoy	401	1	0	0	43101.5	HUMAN	Creatine kinase M-type	48965.5	SCHPO	26S protease regulatory subunit 7 homolog
1073.2916	4	-3.1	MSSIGTGYDLGLFFSPDGRLFQAEYAYK	1287.7009-M(Met-loss)SSIGTGYDLGLFFSPDGRLFQAEYAYK	KFASAMPVKR	K(3139.5179)FASAM(Oxidation)PVKR	aleitner_M1012_006_26Syeast	96.7700	6.5	0.7	0.39	0.1	46	74	-1.7	174	207	6.4	O59770	1	1	0	0	decoy	126	1	0	0	28031.7	SCHPO	Probable proteasome subunit alpha type-7	107277.4	SCHPO	26S proteasome regulatory subunit rpn2
995.5062	3	2.9	MSERDTALEK	1804.9281-MSERDTALEK	MFGEKGIASIDDIKK	M(Oxidation)FGEKGIASIDDIK(1316.6282)K	aleitner_M1012_006_26Syeast	98.4142	8.7	3.4	0.39	4.5	6.6	5	-2.6	785	552	4.2	O74445	1	1	0	0	decoy	162	1	0	0	43608.7	SCHPO	Probable 26S protease subunit rpt4	48965.5	SCHPO	26S protease regulatory subunit 7 homolog
713.7878	5	8.5	VAFDKAETVDAGVLILEARR	VAFDK(1391.6820)AETVDAGVLILEARR	KYDKTEDDIK	K(2310.2583)YDKTEDDIK	aleitner_M1012_006_26Syeast	28.2343	13.0	3.4	0.54	3.3	172	81	2.0	373	167	9.7	decoy	375	1	0	0	O74445	38	1	0	0	48965.5	SCHPO	26S protease regulatory subunit 7 homolog	43608.7	SCHPO	Probable 26S protease subunit rpt4
773.4034	5	-4.7	YDKTEDDIKSLQSVGQIIGEVLK	YDKTEDDIK(1284.6449)SLQSVGQIIGEVLK	KDVTIEDAEK	2715.4218-KDVTIEDAEK	aleitner_M1012_006_26Syeast	49.2607	8.3	1.9	0.77	5.0	6.7	3	-4.3	2940	1019	3.3	O74445	47	1	0	0	decoy	1	1	0	0	43608.7	SCHPO	Probable 26S protease subunit rpt4	48965.5	SCHPO	26S protease regulatory subunit 7 homolog
812.9309	4	3.5	TLKAQFGEVPLVDLMVR	TLK(1332.6231)AQFGEVPLVDLMVR	MSERDTALEK	2053.1282-M(Oxidation)SERDTALEK	aleitner_M1012_006_26Syeast	92.0853	5.0	2.1	1.4	0.3	32	34	-1.2	85	95	6.8	decoy	238	1	0	0	O74445	1	1	0	0	48965.5	SCHPO	26S protease regulatory subunit 7 homolog	43608.7	SCHPO	Probable 26S protease subunit rpt4
545.8785	5	1.2	MFGEKGIASIDDIK	M(Oxidation)FGEK(1185.5877)GIASIDDIK	MSERDTALEK	1676.8331-M(Met-loss)SERDTALEK	aleitner_M1012_006_26Syeast	21.5400	10.9	1.2	3.9	2.5	1082	184	1.3	2415	336	8.4	decoy	153	1	0	0	O74445	1	1	0	0	48965.5	SCHPO	26S protease regulatory subunit 7 homolog	43608.7	SCHPO	Probable 26S protease subunit rpt4
998.1193	5	2.6	ALSSLKYMLLSQIMLNSVSEVKSLLTGK	ALSSLK(1916.8608)YM(Oxidation)LLSQIMLNSVSEVKSLLTGK	LSSCMKESNIDTNHK	LSSC(Carbamidomethyl)M(Oxidation)K(3206.7546)ESNIDTNHK	aleitner_M1012_006_26Syeast	73.9525	11.4	3.9	0.40	5.5	17	9	-1.5	1442	674	5.9	Q9P7S2	250	1	0	0	decoy	426	1	0	0	47341.7	SCHPO	Probable 26S proteasome regulatory subunit rpn6	51618.9	SCHPO	26S proteasome regulatory subunit rpn5
711.1540	4	-4.1	NRLKAYQGIYLMSIR	NRLK(999.6005)AYQGIYLM(Oxidation)SIR	KILDFVK	K(1979.0663)ILDFVK	aleitner_M1012_006_26Syeast	94.9002	6.7	1.7	0.41	3.5	3.4	3	-2.7	207	235	5.3	Q10335	192	1	0	0	decoy	416	1	0	0	46680.8	SCHPO	Probable 26S proteasome regulatory subunit rpn7	48836.2	SCHPO	26S protease regulatory subunit 6A
1117.8988	3	7.5	NKADYYTNICDR	NK(1818.9768)ADYYTNIC(Carbamidomethyl)DR	ISIVFNEKFTIENK	ISIVFNEK(1669.7406)FTIENK	aleitner_M1012_006_26Syeast	90.5032	7.8	1.5	0.84	1.4	52	66	-1.6	359	368	6.4	Q10335	118	1	0	0	decoy	304	1	0	0	46680.8	SCHPO	Probable 26S proteasome regulatory subunit rpn7	48836.2	SCHPO	26S protease regulatory subunit 6A
957.4968	4	2.3	LSSNEAVKCADFTIISLSR	LSSNEAVK(1715.8764)C(Carbamidomethyl)ADFTIISLSR	MSSKSSLELANNAVK	2248.1409-MSSKSSLELANNAVK	aleitner_M1012_006_26Syeast	78.6183	11.4	1.9	0.41	3.6	39	22	0.1	306	148	7.8	decoy	29	1	0	0	Q9P7S2	1	1	0	0	107277.4	SCHPO	26S proteasome regulatory subunit rpn2	47341.7	SCHPO	Probable 26S proteasome regulatory subunit rpn6
884.4484	5	6.4	EDAKIEYDEVAVSHEASVR	EDAK(2271.1594)IEYDEVAVSHEASVR	MSSKSSLELANNAVKSNDIEK	M(Met-loss)SSKSSLELANNAVK(2284.0859)SNDIEK	aleitner_M1012_006_26Syeast	89.4377	5.2	1.7	2.1	-0.1	93	51	-2.7	586	319	5.3	decoy	171	1	0	0	Q9P7S2	15	1	0	0	107277.4	SCHPO	26S proteasome regulatory subunit rpn2	47341.7	SCHPO	Probable 26S proteasome regulatory subunit rpn6
820.2063	4	1.7	ATSAGPKQTETINWLEK	ATSAGPK(1403.8323)QTETINWLEK	HLMDLKKLLR	HLMDLKK(2011.0262)LLR	aleitner_M1012_006_26Syeast	32.5395	9.7	4.3	0.41	4.4	15	6	-1.3	710	366	5.3	O94517	169	1	0	0	decoy	645	1	0	0	26539.6	SCHPO	Probable proteasome subunit alpha type-1	107277.4	SCHPO	26S proteasome regulatory subunit rpn2
672.8646	4	7.0	KFASAMPVKR	K(1537.7777)FASAM(Oxidation)PVKR	QTETINWLEKR	Q(Gln->pyro-Glu)TETINWLEK(1287.7009)R	aleitner_M1012_006_26Syeast	29.4310	5.2	1.7	2.8	1.5	31	11	-3.7	898	378	3.7	decoy	126	1	0	0	O94517	179	1	0	0	107277.4	SCHPO	26S proteasome regulatory subunit rpn2	26539.6	SCHPO	Probable proteasome subunit alpha type-1
645.0893	4	-5.4	QTETINWLEKR	QTETINWLEK(1159.6060)R	FASAMPVKR	FASAM(Oxidation)PVK(1554.8042)R	aleitner_M1012_006_26Syeast	48.9497	5.7	0.0	8.5	2.5	51	13	-3.7	1643	464	4.3	O94517	179	1	0	0	decoy	134	1	0	0	26539.6	SCHPO	Probable proteasome subunit alpha type-1	107277.4	SCHPO	26S proteasome regulatory subunit rpn2
1267.6163	3	-8.2	MCSPSATLTHRTMTEK	1934.0149-MC(Carbamidomethyl)SPSATLTHRTM(Oxidation)TEK	FDATKIAGYDSKIAVR	Acetyl-FDATK(2003.9115)IAGYDSKIAVR	aleitner_M1012_006_26Syeast	77.1368	9.7	4.6	0.41	1.9	72	34	-1.8	832	384	6.2	Q10335	1	1	0	0	decoy	5	1	0	0	46680.8	SCHPO	Probable 26S proteasome regulatory subunit rpn7	46680.8	SCHPO	Probable 26S proteasome regulatory subunit rpn7
854.4423	4	-2.0	KLLDEGANLVK	K(2215.0548)LLDEGANLVK	MCSPSATLTHRTMTEKAR	1336.7602-MC(Carbamidomethyl)SPSATLTHRTMTEKAR	aleitner_M1012_006_26Syeast	73.6028	9.8	4.0	0.66	3.6	27	7	-1.8	663	311	6.2	decoy	28	1	0	0	Q10335	1	1	0	0	46680.8	SCHPO	Probable 26S proteasome regulatory subunit rpn7	46680.8	SCHPO	Probable 26S proteasome regulatory subunit rpn7
727.9981	5	8.1	QYQEVVKQGDVLLNK	Q(Gln->pyro-Glu)YQEVVK(1892.0044)QGDVLLNK	FDATKIAGYDSKIAVR	1880.9884-FDATKIAGYDSKIAVR	aleitner_M1012_006_26Syeast	66.3313	5.5	0.7	2.5	-1.1	225	118	-1.4	276	133	6.6	Q10335	386	1	0	0	decoy	1	1	0	0	46680.8	SCHPO	Probable 26S proteasome regulatory subunit rpn7	46680.8	SCHPO	Probable 26S proteasome regulatory subunit rpn7
813.0330	5	-4.2	NRLKAYQGIYLMSIR	NRLK(2219.1474)AYQGIYLM(Oxidation)SIR	LLDEGANLVKEYYGTAVAR	LLDEGANLVK(1979.0663)EYYGTAVAR	aleitner_M1012_006_26Syeast	75.9515	6.2	1.2	2.8	1.5	69	33	-3.3	1867	711	4.7	Q10335	192	1	0	0	decoy	38	1	0	0	46680.8	SCHPO	Probable 26S proteasome regulatory subunit rpn7	46680.8	SCHPO	Probable 26S proteasome regulatory subunit rpn7
950.4504	5	-7.0	RMDKEMAEADLDDDEPDLGEF	RMDK(2307.2443)EMAEADLDDDEPDLGEF	ELENMLKGMNSGLRVLIPR	ELENMLK(2578.0727)GMNSGLRVLIPR	aleitner_M1012_006_26Syeast	77.7010	8.2	3.0	0.42	1.5	46	19	-1.4	358	176	6.7	O42897	480	1	0	0	decoy	843	1	0	0	57346.7	SCHPO	Probable 26S proteasome regulatory subunit rpn3	97999.6	SCHPO	26S proteasome regulatory subunit rpn1
1017.0367	4	3.7	SLYELVTYSTKGTNDKSK	SLYELVTYSTK(2031.0711)GTNDKSK	VLNKGDSGEMSLQKLFK	VLNK(2171.0998)GDSGEMSLQKLFK	aleitner_M1012_006_26Syeast	91.6563	7.7	0.4	0.42	3.0	16	27	-1.6	535	536	4.7	decoy	45	1	0	0	P41836	390	1	0	0	21967.5	SCHPO	Probable proteasome subunit beta type-4	45069.7	SCHPO	26S protease regulatory subunit 8 homolog
725.7294	3	-1.5	GKVYERV	GK(1324.6987)VYERV	KKAQSGPDASAK	KK(987.5389)AQSGPDASAK	aleitner_M1012_006_26Syeast	91.6083	5.1	1.7	0.42	0.4	14	9	-1.2	44	41	4.7	decoy	303	1	0	0	P36612	45	1	0	0	34572.3	SCHPO	26S proteasome regulatory subunit rpn11	50060.6	SCHPO	26S protease regulatory subunit 4 homolog
702.6189	4	-4.8	VATEKDFLDAVQK	VATEK(1343.6933)DFLDAVQK	GTNDKSKTDLK	GTNDK(1600.8348)SKTDLK	aleitner_M1012_006_26Syeast	55.5945	7.5	2.0	0.44	4.4	2.9	2	-3.3	328	398	3.1	O42931	411	1	0	0	decoy	50	1	0	0	48965.5	SCHPO	26S protease regulatory subunit 7 homolog	21967.5	SCHPO	Probable proteasome subunit beta type-4
929.9958	6	0.81	QVKNPVAGKMEQVHFNMLDIIEYSR	QVKNPVAGK(2612.4425)M(Oxidation)EQVHFNMLDIIEYSR	INLIETLRTITDGKIYVEVER	INLIETLRTITDGK(3099.5522)IYVEVER	aleitner_M1012_006_26Syeast	85.8727	8.3	1.6	0.44	1.4	53	65	-1.1	301	254	6.9	decoy	75	1	0	0	Q9UTM3	123	1	0	0	46680.8	SCHPO	Probable 26S proteasome regulatory subunit rpn7	51618.9	SCHPO	26S proteasome regulatory subunit rpn5
565.2888	5	0.50	FFEKEDVQSLK	FFEK(1452.7137)EDVQSLK	FDATKIAGYDSK	FDATK(1506.7606)IAGYDSK	aleitner_M1012_006_26Syeast	22.8718	12.2	5.0	0.65	3.0	304	66	1.6	775	157	9.2	Q9UTM3	204	1	0	0	decoy	5	1	0	0	51618.9	SCHPO	26S proteasome regulatory subunit rpn5	46680.8	SCHPO	Probable 26S proteasome regulatory subunit rpn7
561.6794	5	5.9	FDATKIAGYDSK	1488.6984-FDATKIAGYDSK	MEQKPEVDYSEK	1452.7137-M(Met-loss)EQKPEVDYSEK	aleitner_M1012_006_26Syeast	32.7083	7.2	2.7	0.81	2.5	21	6	-2.2	564	249	5.8	decoy	1	1	0	0	Q9UTM3	1	1	0	0	46680.8	SCHPO	Probable 26S proteasome regulatory subunit rpn7	51618.9	SCHPO	26S proteasome regulatory subunit rpn5
583.3243	4	-6.6	KINVKFFEK	K(1177.6132)INVKFFEK	SRKLEFFN	SRK(1289.7384)LEFFN	aleitner_M1012_006_26Syeast	42.5718	7.8	1.1	2.5	-0.1	291	91	-0.1	291	94	7.9	Q9UTM3	196	1	0	0	decoy	404	1	0	0	51618.9	SCHPO	26S proteasome regulatory subunit rpn5	46680.8	SCHPO	Probable 26S proteasome regulatory subunit rpn7
947.6666	5	5.0	LAAGYKSSMLDVSR	LAAGYK(3236.5071)SSMLDVSR	EEQGDIKSAQEILCNEPVETYGSFDLK	EEQGDIK(1634.8338)SAQEILC(Carbamidomethyl)NEPVETYGSFDLK	aleitner_M1012_006_26Syeast	98.7363	8.0	2.8	0.45	0.1	97	135	0.1	97	140	7.9	decoy	325	1	0	0	Q9UTM3	148	1	0	0	47341.7	SCHPO	Probable 26S proteasome regulatory subunit rpn6	51618.9	SCHPO	26S proteasome regulatory subunit rpn5
1077.2805	4	-3.6	TALHEYLQFMKCHTLQPTQVIEK	TALHEYLQFMK(1490.6889)C(Carbamidomethyl)HTLQPTQVIEK	MNSTEEIDLYNR	2952.4878-M(Met-loss)NSTEEIDLYNR	aleitner_M1012_006_26Syeast	92.5850	9.2	2.2	0.45	1.4	62	93	-0.2	169	220	7.8	decoy	172	1	0	0	O74894	1	1	0	0	34572.3	SCHPO	26S proteasome regulatory subunit rpn11	43553.4	SCHPO	26S protease regulatory subunit 6B homolog
804.4232	3	-0.41	LMVEMEKKLEK	LM(Oxidation)VEMEK(1017.5131)KLEK	MGTDLVGYR	1530.8037-M(Met-loss)GTDLVGYR	aleitner_M1012_006_26Syeast	87.0538	14.7	0.5	0.45	14.2	0.57	1	-3.2	1942	744	2.7	P06732	365	1	0	0	decoy	1	1	0	0	43101.5	HUMAN	Creatine kinase M-type	30111.1	SCHPO	Probable proteasome subunit alpha type-6
1022.2445	4	-9.6	MGTDLVGYR	3205.5430-M(Met-loss)GTDLVGYR	MPFGNTHNKFKLNYKPEEEYPDLSK	Acetyl-MPFGNTHNKFK(1017.5131)LNYKPEEEYPDLSK	aleitner_M1012_006_26Syeast	98.3827	8.0	1.2	1.2	3.5	23	27	-0.1	260	247	4.5	decoy	1	1	0	0	P06732	11	1	0	0	30111.1	SCHPO	Probable proteasome subunit alpha type-6	43101.5	HUMAN	Creatine kinase M-type
669.6096	4	-0.73	SVGGNVITER	1643.8705-SVGGNVITER	GFICKVVDKDGIR	GFIC(Carbamidomethyl)K(1168.6088)VVDKDGIR	aleitner_M1012_006_26Syeast	31.1558	8.7	1.0	0.46	4.0	8.2	5	0.9	55	34	6.8	decoy	1	1	0	0	Q09720	182	1	0	0	45069.7	SCHPO	26S protease regulatory subunit 8 homolog	21967.5	SCHPO	Probable proteasome subunit beta type-4
522.2787	5	0.42	KATDMEIR	K(1643.8705)ATDMEIR	GFICKVVDKDGIR	GFIC(Carbamidomethyl)KVVDK(1100.5536)DGIR	aleitner_M1012_006_26Syeast	29.4852	5.5	1.5	4.2	3.8	12	2	-4.1	1750	612	1.7	decoy	122	1	0	0	Q09720	186	1	0	0	45069.7	SCHPO	26S protease regulatory subunit 8 homolog	21967.5	SCHPO	Probable proteasome subunit beta type-4
895.8527	5	-9.2	DNNDMEKVVEMGVARIVLR	DNNDMEK(2271.1594)VVEM(Oxidation)GVARIVLR	MSSKSSLELANNAVKSNDIEK	2341.1770-M(Met-loss)SSKSSLELANNAVKSNDIEK	aleitner_M1012_006_26Syeast	73.3710	9.1	4.6	0.47	1.3	68	52	-0.2	178	119	7.8	decoy	218	1	0	0	Q9P7S2	1	1	0	0	34572.3	SCHPO	26S proteasome regulatory subunit rpn11	47341.7	SCHPO	Probable 26S proteasome regulatory subunit rpn6
943.8165	3	-6.2	MGTDLVGYR	1817.9597-MGTDLVGYR	NELEKLNFSSLKMK	NELEK(1148.5536)LNFSSLKMK	aleitner_M1012_006_26Syeast	90.7897	10.2	1.8	0.47	4.5	10	13	-0.8	183	212	5.7	decoy	1	1	0	0	O59770	177	1	0	0	30111.1	SCHPO	Probable proteasome subunit alpha type-6	28031.7	SCHPO	Probable proteasome subunit alpha type-7
1112.5898	5	7.9	NPGLEDILLVQVKNTVATEGEDK	NPGLEDILLVQVK(3076.5726)NTVATEGEDK	HGQLKQSMTSLVQHVMTYLPGIDDLK	HGQLK(2619.3643)QSMTSLVQHVMTYLPGIDDLK	aleitner_M1012_006_26Syeast	87.8060	10.9	1.1	0.47	3.0	52	65	0.5	233	188	7.9	decoy	272	1	0	0	Q9UTM3	86	1	0	0	43101.5	HUMAN	Creatine kinase M-type	51618.9	SCHPO	26S proteasome regulatory subunit rpn5
877.9536	4	1.3	MEQKPEVDYSEKFAELQK	Acetyl-MEQK(1267.7136)PEVDYSEKFAELQK	NGKDGLAKSIK	NGK(2378.1352)DGLAKSIK	aleitner_M1012_006_26Syeast	87.0078	4.7	1.7	7.0	-1.6	343	177	-1.7	365	183	6.3	Q9UTM3	4	1	0	0	decoy	63	1	0	0	51618.9	SCHPO	26S proteasome regulatory subunit rpn5	43101.5	HUMAN	Creatine kinase M-type
1213.9865	3	9.2	THAVLVALKR	THAVLVALK(2532.2119)R	KDVTIEDAEKAPLYSEEENSK	1244.7605-KDVTIEDAEKAPLYSEEENSK	aleitner_M1012_006_26Syeast	88.0173	11.6	1.3	0.48	3.2	72	51	-0.8	781	474	8.4	O14250	50	1	0	0	decoy	1	1	0	0	30111.1	SCHPO	Probable proteasome subunit alpha type-6	48965.5	SCHPO	26S protease regulatory subunit 7 homolog
1116.0591	4	-3.9	LLATSKTTAQIKK	3058.3691-LLATSKTTAQIKK	MSIMEYNGGSCVAMAGKNCVAIASDLR	1539.9236-MSIM(Oxidation)EYNGGSC(Carbamidomethyl)VAMAGKNC(Carbamidomethyl)VAIASDLR	aleitner_M1012_006_26Syeast	94.6590	7.0	0.3	0.48	1.4	25	27	-2.4	372	450	5.6	decoy	1	1	0	0	Q9Y7T8	1	1	0	0	51618.9	SCHPO	26S proteasome regulatory subunit rpn5	22661.1	SCHPO	Probable proteasome subunit beta type-3
956.1382	3	3.5	MSQARGFDR	1798.8850-MSQARGFDR	QQKGDTQFPNGEKGK	QQKGDTQFPNGEK(1204.5659)GK	aleitner_M1012_006_26Syeast	60.6332	6.9	1.0	0.48	2.5	7.4	19	-1.5	89	188	4.4	O94517	1	1	0	0	decoy	301	1	0	0	26539.6	SCHPO	Probable proteasome subunit alpha type-1	34572.3	SCHPO	26S proteasome regulatory subunit rpn11
747.7880	5	4.2	AFNNAGITSVGVTGKNCACVISQK	AFNNAGITSVGVTGK(1238.6619)NC(Carbamidomethyl)AC(Carbamidomethyl)VISQK	KAVQSGVSQR	Acetyl-K(2633.2942)AVQSGVSQR	aleitner_M1012_006_26Syeast	52.4532	5.7	0.0	4.2	1.0	73	40	-3.3	998	618	4.7	O94517	43	1	0	0	decoy	1	1	0	0	26539.6	SCHPO	Probable proteasome subunit alpha type-1	34572.3	SCHPO	26S proteasome regulatory subunit rpn11
653.9520	5	-5.9	YEFKLDGPKADTALMLER	YEFK(1168.6816)LDGPKADTALMLER	DKKASLLTR	DKK(2234.1293)ASLLTR	aleitner_M1012_006_26Syeast	31.0647	8.6	2.6	0.49	2.4	42	27	-1.8	851	389	6.2	decoy	70	1	0	0	Q9UUB6	223	1	0	0	24564.3	SCHPO	Probable proteasome subunit beta type-1	34195.8	SCHPO	Ubiquitin carboxyl-terminal hydrolase 2
1316.0111	3	3.0	QEIRGYKYVYGPNIGGGLSHGR	Q(Gln->pyro-Glu)EIRGYK(1541.7912)YVYGPNIGGGLSHGR	DWNACKKELLK	DWNAC(Carbamidomethyl)K(2541.2765)KELLK	aleitner_M1012_006_26Syeast	94.9533	9.3	2.5	0.49	4.5	9.0	7	-3.2	973	826	4.8	decoy	186	1	0	0	P50524	22	1	0	0	45069.7	SCHPO	26S protease regulatory subunit 8 homolog	30899.5	SCHPO	26S proteasome regulatory subunit rpn12
776.8931	4	-5.6	KQSGVSKTAER	K(1913.9193)QSGVSKTAER	MSTLDLNHLADLYDR	1327.7096-MSTLDLNHLADLYDR	aleitner_M1012_006_26Syeast	75.7012	6.2	2.7	2.5	-0.1	119	54	-1.7	316	164	6.3	decoy	131	1	0	0	P50524	1	1	0	0	45069.7	SCHPO	26S protease regulatory subunit 8 homolog	30899.5	SCHPO	26S proteasome regulatory subunit rpn12
1230.0348	3	9.7	ELLKLKVELAK	ELLK(2404.2243)LKVELAK	KHCIKVALMSNDINEELPR	KHC(Carbamidomethyl)IK(1420.8905)VALMSNDINEELPR	aleitner_M1012_006_26Syeast	93.8947	5.0	0.8	4.9	0.1	98	99	-3.2	740	664	4.9	P50524	27	1	0	0	decoy	206	1	0	0	30899.5	SCHPO	26S proteasome regulatory subunit rpn12	45069.7	SCHPO	26S protease regulatory subunit 8 homolog
904.6702	5	1.9	ALSSLKYMLLSQIMLNSVSEVK	ALSSLK(2048.9837)YMLLSQIM(Oxidation)LNSVSEVK	KSADFDTNCINSIIASR	K(2607.3903)SADFDTNC(Carbamidomethyl)INSIIASR	aleitner_M1012_006_26Syeast	79.8298	9.3	0.0	0.50	3.0	33	28	-1.7	736	429	6.3	Q9P7S2	250	1	0	0	decoy	78	1	0	0	47341.7	SCHPO	Probable 26S proteasome regulatory subunit rpn6	57346.7	SCHPO	Probable 26S proteasome regulatory subunit rpn3
908.9753	4	8.7	LKVAAEQDELVK	LK(2290.0900)VAAEQDELVK	NHASIDKMKSLSEQYTER	NHASIDKM(Oxidation)K(1479.8185)SLSEQYTER	aleitner_M1012_006_26Syeast	86.4953	9.3	3.0	0.50	3.0	28	28	-1.7	552	364	6.3	decoy	143	1	0	0	P41878	248	1	0	0	45069.7	SCHPO	26S protease regulatory subunit 8 homolog	34572.3	SCHPO	26S proteasome regulatory subunit rpn11
1020.7449	4	-8.1	HLDAEVQKCIDNNISSMLACMLDSVAF	HLDAEVQK(998.5760)C(Carbamidomethyl)IDNNISSMLAC(Carbamidomethyl)MLDSVAF	KKQSGVSK	KK(3218.4756)QSGVSK	aleitner_M1012_006_26Syeast	95.4892	7.5	0.5	0.80	2.9	19	22	-1.2	312	301	6.7	P41878	289	1	0	0	decoy	131	1	0	0	34572.3	SCHPO	26S proteasome regulatory subunit rpn11	45069.7	SCHPO	26S protease regulatory subunit 8 homolog
547.8872	5	-9.3	QSGVSKTAER	QSGVSK(1672.8784)TAER	QDPKKHLDAEVQK	QDPK(1199.6146)KHLDAEVQK	aleitner_M1012_006_26Syeast	63.4760	13.6	1.5	1.4	5.1	139	52	0.8	1423	339	8.5	decoy	137	1	0	0	P41878	280	1	0	0	45069.7	SCHPO	26S protease regulatory subunit 8 homolog	34572.3	SCHPO	26S proteasome regulatory subunit rpn11
532.2843	5	0.83	MPFGNTHNK	1595.9069-M(Oxidation)PFGNTHNK	LILRKATDMEIR	LILRK(1198.5441)ATDMEIR	aleitner_M1012_006_26Syeast	34.3795	8.5	3.4	0.50	0.4	128	60	0.1	158	71	8.1	P06732	1	1	0	0	decoy	122	1	0	0	43101.5	HUMAN	Creatine kinase M-type	45069.7	SCHPO	26S protease regulatory subunit 8 homolog
570.3187	5	2.1	KLNRVEVK	K(1861.9430)LNRVEVK	VISMEKGGNMKEVFR	VISMEK(1122.6761)GGNMKEVFR	aleitner_M1012_006_26Syeast	53.8512	6.1	0.6	0.52	-0.2	48	64	-1.7	141	141	6.3	decoy	359	1	0	0	P06732	242	1	0	0	45069.7	SCHPO	26S protease regulatory subunit 8 homolog	43101.5	HUMAN	Creatine kinase M-type
985.2347	4	-4.5	KATDMEIR	K(2974.4421)ATDMEIR	HKTDLNHENLKGGDDLDPNYVLSSR	HK(1100.5536)TDLNHENLKGGDDLDPNYVLSSR	aleitner_M1012_006_26Syeast	97.3617	7.3	1.8	1.1	-0.2	134	176	-0.5	163	210	7.5	decoy	122	1	0	0	P06732	107	1	0	0	45069.7	SCHPO	26S protease regulatory subunit 8 homolog	43101.5	HUMAN	Creatine kinase M-type
1220.3557	3	2.7	HNNHMAKVLTLELYKK	HNNHMAK(1719.9845)VLTLELYKK	IPKAAMLGTETLPIK	IPK(2076.1190)AAMLGTETLPIK	aleitner_M1012_006_26Syeast	97.0750	7.7	0.4	1.4	1.4	64	39	-1.7	422	380	6.3	P06732	32	1	0	0	decoy	373	1	0	0	43101.5	HUMAN	Creatine kinase M-type	45069.7	SCHPO	26S protease regulatory subunit 8 homolog
731.9748	5	-0.99	LDDMSLIKEDCEAATDPLLKK	LDDM(Oxidation)SLIK(1234.6598)EDC(Carbamidomethyl)EAATDPLLKK	LKFADFGATK	LK(2558.2496)FADFGATK	aleitner_M1012_006_26Syeast	87.1255	10.5	0.2	0.51	3.9	29	16	-1.4	741	347	6.6	P87048	281	1	0	0	decoy	749	1	0	0	97999.6	SCHPO	26S proteasome regulatory subunit rpn1	107277.4	SCHPO	26S proteasome regulatory subunit rpn2
692.1990	6	4.3	YLYSSEENTKAGALLGIGVTNVAVR	YLYSSEENTK(1522.7515)AGALLGIGVTNVAVR	KQNEPTSPDLEK	K(2762.4491)QNEPTSPDLEK	aleitner_M1012_006_26Syeast	62.2495	7.7	1.9	1.1	1.4	60	38	-1.7	426	338	6.3	P87048	440	1	0	0	decoy	779	1	0	0	97999.6	SCHPO	26S proteasome regulatory subunit rpn1	107277.4	SCHPO	26S proteasome regulatory subunit rpn2
672.7685	5	1.1	QDLADATVETLKAIEGKIAR	Q(Gln->pyro-Glu)DLADATVETLK(1234.6598)AIEGKIAR	LKFADFGATK	LK(2262.2107)FADFGATK	aleitner_M1012_006_26Syeast	35.2005	7.3	0.7	1.9	1.0	107	47	-1.7	596	311	6.3	P87048	580	1	0	0	decoy	749	1	0	0	97999.6	SCHPO	26S proteasome regulatory subunit rpn1	107277.4	SCHPO	26S proteasome regulatory subunit rpn2
680.3968	4	7.9	KLEGTIDYQKL	K(1410.8235)LEGTIDYQKL	FGQLSLLNLLR	1444.7813-FGQLSLLNLLR	aleitner_M1012_006_26Syeast	46.1097	8.7	3.7	0.51	5.0	6.1	1	-4.3	3125	688	3.7	O74445	378	1	0	0	decoy	1	1	0	0	43608.7	SCHPO	Probable 26S protease subunit rpt4	97999.6	SCHPO	26S proteasome regulatory subunit rpn1
994.7674	4	-9.9	MSSKSSLELANNAVKSNDIEK	M(Met-loss+Acetyl)SSKSSLELANNAVK(1799.9781)SNDIEK	NIEKVAVIRGADSYK	2313.1700-NIEKVAVIRGADSYK	aleitner_M1012_006_26Syeast	91.7250	9.9	1.5	0.52	3.3	25	31	-0.8	283	315	6.6	Q9P7S2	15	1	0	0	decoy	1	1	0	0	47341.7	SCHPO	Probable 26S proteasome regulatory subunit rpn6	29337.7	SCHPO	Probable proteasome subunit beta type-2
1114.8807	3	-4.0	GADSYKTMPSHGSTDELK	GADSYK(1402.7708)TM(Oxidation)PSHGSTDELK	TLIDKFSGEKK	TLIDK(2076.9310)FSGEKK	aleitner_M1012_006_26Syeast	69.0607	7.2	0.7	7.2	1.0	253	99	0.3	379	149	8.3	decoy	15	1	0	0	Q9P7S2	93	1	0	0	29337.7	SCHPO	Probable proteasome subunit beta type-2	47341.7	SCHPO	Probable 26S proteasome regulatory subunit rpn6
899.9609	4	6.7	QFVTSKSRLSGSGLMVVR	Q(Gln->pyro-Glu)FVTSK(1661.7495)SRLSGSGLMVVR	MEQKPEVDYSEK	Acetyl-MEQK(2072.1088)PEVDYSEK	aleitner_M1012_006_26Syeast	67.4403	11.2	3.6	0.53	2.4	77	44	1.4	137	72	8.8	decoy	125	1	0	0	Q9UTM3	4	1	0	0	22661.1	SCHPO	Probable proteasome subunit beta type-3	51618.9	SCHPO	26S proteasome regulatory subunit rpn5
720.1696	5	5.9	QFVTSKSRLSGSGLMVVR	Q(Gln->pyro-Glu)FVTSK(1661.7495)SRLSGSGLMVVR	MEQKPEVDYSEK	Acetyl-MEQK(2072.1088)PEVDYSEK	aleitner_M1012_006_26Syeast	67.9085	6.3	0.0	2.4	0.1	151	68	-1.8	539	278	6.2	decoy	125	1	0	0	Q9UTM3	4	1	0	0	22661.1	SCHPO	Probable proteasome subunit beta type-3	51618.9	SCHPO	26S proteasome regulatory subunit rpn5
918.1940	4	1.3	LIPIEVKGAEDPCAMCDS	LIPIEVK(1664.8419)GAEDPC(Carbamidomethyl)AMC(Carbamidomethyl)DS	RMPIDFKGFICK	RM(Oxidation)PIDFK(2141.9683)GFIC(Carbamidomethyl)K	aleitner_M1012_006_26Syeast	54.7998	6.6	1.4	0.53	5.0	1.6	2	-4.3	1213	838	1.6	decoy	427	1	0	0	Q09720	177	1	0	0	48965.5	SCHPO	26S protease regulatory subunit 7 homolog	21967.5	SCHPO	Probable proteasome subunit beta type-4
559.1121	5	5.0	KLVRQPTYDIAER	K(1202.6369)LVRQPTYDIAER	GFICKVVDK	GFIC(Carbamidomethyl)K(1725.9414)VVDK	aleitner_M1012_006_26Syeast	62.1368	7.4	0.5	3.2	2.7	56	19	-3.3	2168	614	4.7	decoy	129	1	0	0	Q09720	182	1	0	0	48965.5	SCHPO	26S protease regulatory subunit 7 homolog	21967.5	SCHPO	Probable proteasome subunit beta type-4
765.0780	6	4.4	NLDRFHTRAELMSTPIK	2556.3469-NLDRFHTRAELMSTPIK	ATSTGTTIVGVIAKDCIVLGADTR	ATSTGTTIVGVIAK(2166.1256)DC(Carbamidomethyl)IVLGADTR	aleitner_M1012_006_26Syeast	91.5568	6.7	1.0	0.53	-0.2	59	99	-0.5	73	114	6.9	decoy	1	1	0	0	Q09841	44	1	0	0	50060.6	SCHPO	26S protease regulatory subunit 4 homolog	29337.7	SCHPO	Probable proteasome subunit beta type-2
931.9839	4	7.5	YKPDMADQLLSYLKPGVKGNPSR	YKPDM(Oxidation)ADQLLSYLK(1131.5417)PGVKGNPSR	MMGINERK	2730.4051-M(Oxidation)MGINERK	aleitner_M1012_006_26Syeast	65.6932	7.9	0.5	4.8	1.7	123	67	0.1	285	139	6.2	decoy	189	1	0	0	Q09841	1	1	0	0	50060.6	SCHPO	26S protease regulatory subunit 4 homolog	29337.7	SCHPO	Probable proteasome subunit beta type-2
960.2773	4	7.0	VIGSELVQKYVGEGARMVR	VIGSELVQK(1730.9277)YVGEGARM(Oxidation)VR	SVKEIPSLMASIFR	SVK(2244.1936)EIPSLM(Oxidation)ASIFR	aleitner_M1012_006_26Syeast	51.2070	10.9	4.3	0.53	4.6	19	12	-1.7	711	370	6.3	O42931	252	1	0	0	decoy	216	1	0	0	48965.5	SCHPO	26S protease regulatory subunit 7 homolog	26539.6	SCHPO	Probable proteasome subunit alpha type-1
626.0080	6	6.9	ARITISLDFMK	2440.2719-ARITISLDFM(Oxidation)K	GIMLYGPPGTGKTLCARAVANR	GIMLYGPPGTGK(1447.7745)TLC(Carbamidomethyl)ARAVANR	aleitner_M1012_006_26Syeast	57.0635	6.1	0.1	0.74	-0.1	39	79	-0.2	42	93	6.2	decoy	1	1	0	0	O42931	226	1	0	0	26539.6	SCHPO	Probable proteasome subunit alpha type-1	48965.5	SCHPO	26S protease regulatory subunit 7 homolog
1045.2554	4	1.3	MNSIVSKYTQSTNNDDPKK	2138.9902-M(Met-loss)NSIVSKYTQSTNNDDPKK	ESNIDTNHKRSMTVEQP	ESNIDTNHK(2176.0648)RSM(Oxidation)TVEQP	aleitner_M1012_006_26Syeast	90.7100	9.0	1.8	0.54	1.8	62	82	-0.8	344	370	7.2	P30655	1	1	0	0	decoy	435	1	0	0	29987.0	SCHPO	Probable proteasome subunit beta type-5	51618.9	SCHPO	26S proteasome regulatory subunit rpn5
912.9760	4	-6.4	KIIEEEGFTNR	K(2313.2151)IIEEEGFTNR	ELDLKSRPMSEAFQQLRK	ELDLK(1472.7511)SRPMSEAFQQLRK	aleitner_M1012_006_26Syeast	68.6825	6.1	0.9	2.1	-0.2	151	71	-1.7	418	159	6.3	P30655	19	1	0	0	decoy	274	1	0	0	29987.0	SCHPO	Probable proteasome subunit beta type-5	51618.9	SCHPO	26S proteasome regulatory subunit rpn5
537.6360	6	3.5	YVLRKGLVMTGEK	YVLRK(1710.9226)GLVM(Oxidation)TGEK	LTHEKSTMLEKIK	LTHEK(1646.9066)STM(Oxidation)LEKIK	aleitner_M1012_006_26Syeast	43.3308	9.8	4.1	0.54	2.4	47	31	-0.2	228	169	7.4	decoy	119	1	0	0	O14126	64	1	0	0	27925.7	SCHPO	Probable proteasome subunit alpha type-3	48836.2	SCHPO	26S protease regulatory subunit 6A
444.2356	6	-9.9	GLVMTGEKDQSTNR	GLVM(Oxidation)TGEK(1108.6604)DQSTNR	VKVIAATNR	VK(1688.8039)VIAATNR	aleitner_M1012_006_26Syeast	21.7942	10.3	2.1	0.61	7.2	4.8	4	-2.5	2925	556	5.2	decoy	127	1	0	0	O14126	326	1	0	0	27925.7	SCHPO	Probable proteasome subunit alpha type-3	48836.2	SCHPO	26S protease regulatory subunit 6A
1204.2747	3	3.2	LPSEYDSRVKAMEVDEKPTER	LPSEYDSRVK(1115.5896)AM(Oxidation)EVDEKPTER	KGLVMTGEK	K(2632.2690)GLVM(Oxidation)TGEK	aleitner_M1012_006_26Syeast	80.3867	9.6	3.4	0.97	4.9	16	4	-0.1	321	137	7.9	O14126	172	1	0	0	decoy	119	1	0	0	48836.2	SCHPO	26S protease regulatory subunit 6A	27925.7	SCHPO	Probable proteasome subunit alpha type-3
971.7575	4	-7.4	IHLEKVSKQGEIDYEALVK	IHLEKVSK(1684.8348)QGEIDYEALVK	EFYDYKTQGIVGK	EFYDYK(2336.2628)TQGIVGK	aleitner_M1012_006_26Syeast	92.3138	9.1	1.3	0.54	2.2	51	71	-0.5	299	306	6.9	O74445	321	1	0	0	decoy	219	1	0	0	43608.7	SCHPO	Probable 26S protease subunit rpt4	29987.0	SCHPO	Probable proteasome subunit beta type-5
736.8805	4	-1.2	MEQKPEVDYSEK	M(Met-loss+Acetyl)EQK(1550.8556)PEVDYSEK	SKEPAGVDTVIVAK	SK(1530.7090)EPAGVDTVIVAK	aleitner_M1012_006_26Syeast	52.9192	8.2	4.0	0.54	1.4	61	31	-1.2	368	125	6.8	Q9UTM3	4	1	0	0	decoy	98	1	0	0	51618.9	SCHPO	26S proteasome regulatory subunit rpn5	25082.6	SCHPO	Probable proteasome subunit beta type-6
926.2225	4	1.5	ATKQSKYTYDR	ATK(2341.1770)QSKYTYDR	DNNDMEKVVEMGVARIVLR	DNNDM(Oxidation)EK(1497.7464)VVEMGVARIVLR	aleitner_M1012_006_26Syeast	92.7103	9.4	1.2	0.55	4.1	12	8	-0.2	156	156	7.4	Q09841	233	1	0	0	decoy	218	1	0	0	29337.7	SCHPO	Probable proteasome subunit beta type-2	34572.3	SCHPO	26S proteasome regulatory subunit rpn11
780.5688	5	-1.7	EDIYKFVTVQDLDEMQVDV	EDIYK(1596.7420)FVTVQDLDEM(Oxidation)QVDV	QQKGDTQFPNGEK	Q(Gln->pyro-Glu)QK(2439.1403)GDTQFPNGEK	aleitner_M1012_006_26Syeast	67.3363	5.1	0.6	2.8	0.4	75	50	-3.3	1004	533	4.7	Q09841	253	1	0	0	decoy	291	1	0	0	29337.7	SCHPO	Probable proteasome subunit beta type-2	34572.3	SCHPO	26S proteasome regulatory subunit rpn11
1297.9562	3	-8.9	IKLISGKLDEAR	IK(2549.0834)LISGKLDEAR	KDIMEFDYMSCMVAQGVEDK	K(1479.8661)DIMEFDYM(Oxidation)SC(Carbamidomethyl)MVAQGVEDK	aleitner_M1012_006_26Syeast	67.2960	11.7	2.8	0.55	3.8	48	25	2.0	133	67	7.9	Q9US13	127	1	0	0	decoy	126	1	0	0	43457.6	SCHPO	Probable 26S proteasome regulatory subunit rpn9	46680.8	SCHPO	Probable 26S proteasome regulatory subunit rpn7
705.5800	5	-3.6	YKDAYVYSIVAIAR	YK(1892.0044)DAYVYSIVAIAR	FDATKIAGYDSKIAVR	1768.9400-FDATKIAGYDSKIAVR	aleitner_M1012_006_26Syeast	31.7027	12.3	0.1	1.5	3.3	524	166	1.1	2197	505	9.0	Q9US13	113	1	0	0	decoy	1	1	0	0	43457.6	SCHPO	Probable 26S proteasome regulatory subunit rpn9	46680.8	SCHPO	Probable 26S proteasome regulatory subunit rpn7
472.2450	5	8.2	IKENQEKISNNK	IK(912.4011)ENQEKISNNK	CVDPER	1581.8362-C(Carbamidomethyl)VDPER	aleitner_M1012_006_26Syeast	42.1802	13.2	2.6	0.56	10.6	2.3	1	-1.6	1558	277	5.8	O14126	72	1	0	0	decoy	1	1	0	0	48836.2	SCHPO	26S protease regulatory subunit 6A	34195.8	SCHPO	Ubiquitin carboxyl-terminal hydrolase 2
1082.5487	3	-6.0	SSDLKAVFESKLYPLEAK	SSDLKAVFESK(1220.5608)LYPLEAK	MSQARGFDR	2162.1511-M(Oxidation)SQARGFDR	aleitner_M1012_006_26Syeast	76.3127	10.8	3.8	0.56	3.0	61	25	-0.2	416	138	7.8	decoy	91	1	0	0	O94517	1	1	0	0	30899.5	SCHPO	26S proteasome regulatory subunit rpn12	26539.6	SCHPO	Probable proteasome subunit alpha type-1
598.6525	6	-8.3	LSPSDISGSVADPKLIKIILCR	LSPSDISGSVADPK(1204.5659)LIKIILC(Carbamidomethyl)R	MSQARGFDR	2519.4033-MSQARGFDR	aleitner_M1012_006_26Syeast	44.2285	8.9	3.2	0.88	4.2	17	7	-3.3	1823	912	4.7	decoy	220	1	0	0	O94517	1	1	0	0	30899.5	SCHPO	26S proteasome regulatory subunit rpn12	26539.6	SCHPO	Probable proteasome subunit alpha type-1
738.1680	5	-0.27	LKPQDERTQEER	LK(2158.0405)PQDERTQEER	ELPFCAFKHSVDLSDQK	ELPFC(Carbamidomethyl)AFK(1665.8322)HSVDLSDQK	aleitner_M1012_006_26Syeast	85.1387	7.7	0.0	0.57	3.0	15	12	-3.3	1212	582	4.7	P36612	93	1	0	0	decoy	293	1	0	0	50060.6	SCHPO	26S protease regulatory subunit 4 homolog	46680.8	SCHPO	Probable 26S proteasome regulatory subunit rpn7
480.7657	6	8.4	YLYGVGAQAPVKLGGGK	YLYGVGAQAPVK(1201.6013)LGGGK	SMAIDKDIR	SM(Oxidation)AIDK(1814.9931)DIR	aleitner_M1012_006_26Syeast	29.0747	12.2	4.7	0.58	3.2	187	45	1.0	767	181	9.0	decoy	48	1	0	0	O42931	370	1	0	0	34572.3	SCHPO	26S proteasome regulatory subunit rpn11	48965.5	SCHPO	26S protease regulatory subunit 7 homolog
1198.6091	3	-7.8	MSWTTIESDAGVFTDLIENLGVK	1067.5975-MSWTTIESDAGVFTDLIENLGVK	KNGKDGLAK	K(2663.3040)NGKDGLAK	aleitner_M1012_006_26Syeast	66.1642	14.9	2.8	0.58	8.4	15	5	-2.4	3316	835	4.9	Q9UUB6	1	1	0	0	decoy	60	1	0	0	34195.8	SCHPO	Ubiquitin carboxyl-terminal hydrolase 2	43101.5	HUMAN	Creatine kinase M-type
899.7003	4	-7.1	EDLTDEEKAASIAVEDEKR	EDLTDEEK(1447.7745)AASIAVEDEKR	ARITISLDFMK	2285.0911-ARITISLDFM(Oxidation)K	aleitner_M1012_006_26Syeast	69.0388	11.5	4.2	0.60	6.7	8.3	3	-3.2	1907	646	4.8	Q9UUB6	237	1	0	0	decoy	1	1	0	0	34195.8	SCHPO	Ubiquitin carboxyl-terminal hydrolase 2	26539.6	SCHPO	Probable proteasome subunit alpha type-1
876.4393	5	2.0	MNGASGAELKGVCTEAGMFALRER	MNGASGAELK(1822.9425)GVC(Carbamidomethyl)TEAGMFALRER	VQDINKLDQGALTDR	VQDINK(2692.2771)LDQGALTDR	aleitner_M1012_006_26Syeast	63.3672	8.6	0.4	0.60	3.9	13	10	-3.3	1493	795	4.7	P41836	357	1	0	0	decoy	290	1	0	0	45069.7	SCHPO	26S protease regulatory subunit 8 homolog	57346.7	SCHPO	Probable 26S proteasome regulatory subunit rpn3
611.9084	5	7.4	QKGASNGEEFLGHDRD	Q(Gln->pyro-Glu)K(1312.7173)GASNGEEFLGHDRD	NIKVIMATNR	NIK(1879.8337)VIM(Oxidation)ATNR	aleitner_M1012_006_26Syeast	61.1572	7.7	1.4	0.70	1.9	26	21	-0.1	90	95	5.8	decoy	483	1	0	0	P41836	287	1	0	0	57346.7	SCHPO	Probable 26S proteasome regulatory subunit rpn3	45069.7	SCHPO	26S protease regulatory subunit 8 homolog
718.1793	5	6.9	GIDLKSIAEKMNGASGAELK	GIDLKSIAEK(1538.7736)M(Oxidation)NGASGAELK	RPRSEDARQMR	2185.1300-RPRSEDARQMR	aleitner_M1012_006_26Syeast	44.7358	6.3	0.9	0.92	1.6	26	13	-2.7	535	343	4.7	P41836	347	1	0	0	decoy	1	1	0	0	45069.7	SCHPO	26S protease regulatory subunit 8 homolog	57346.7	SCHPO	Probable 26S proteasome regulatory subunit rpn3
876.7092	5	4.0	VLVKVHPEGKYVVDISPDIDIK	VLVK(1916.1135)VHPEGKYVVDISPDIDIK	QFSKSLKDILIALFR	QFSKSLK(2600.4465)DILIALFR	aleitner_M1012_006_26Syeast	35.2162	8.2	0.1	1.2	1.8	66	51	-1.2	428	293	6.4	P41836	84	1	0	0	decoy	267	1	0	0	45069.7	SCHPO	26S protease regulatory subunit 8 homolog	57346.7	SCHPO	Probable 26S proteasome regulatory subunit rpn3
955.1920	3	-6.3	RPRSEDARQMR	1445.8718-RPRSEDARQM(Oxidation)R	EIKPNIRVALR	EIK(1554.7685)PNIRVALR	aleitner_M1012_006_26Syeast	93.3563	6.7	0.1	2.1	3.0	23	19	-3.6	1587	729	3.7	decoy	1	1	0	0	P41836	105	1	0	0	57346.7	SCHPO	Probable 26S proteasome regulatory subunit rpn3	45069.7	SCHPO	26S protease regulatory subunit 8 homolog
553.8176	4	5.2	TTTQQIKLLMHR	TTTQQIK(726.4164)LLM(Oxidation)HR	MTEVLK	1622.8814-M(Met-loss)TEVLK	aleitner_M1012_006_26Syeast	20.1143	4.5	1.0	2.4	3.5	4.7	1	-4.8	1475	390	1.0	decoy	170	1	0	0	P41836	1	1	0	0	57346.7	SCHPO	Probable 26S proteasome regulatory subunit rpn3	45069.7	SCHPO	26S protease regulatory subunit 8 homolog
553.8855	5	-4.4	FDSEKAGDREVQR	FDSEK(1228.6703)AGDREVQR	KVFVPGTSEK	K(1673.8009)VFVPGTSEK	aleitner_M1012_006_26Syeast	30.7572	9.7	3.6	0.61	5.0	9.0	7	-1.2	318	157	6.8	O14126	299	1	0	0	decoy	171	1	0	0	48836.2	SCHPO	26S protease regulatory subunit 6A	29220.2	SCHPO	Probable proteasome subunit beta type-7
908.9772	4	4.8	KSGRSAPGVSTTSTIQ	K(2056.0405)SGRSAPGVSTTSTIQ	VTEYEGVKFFIDESKK	VTEYEGVK(1713.8897)FFIDESKK	aleitner_M1012_006_26Syeast	71.1183	10.1	2.2	0.61	5.3	11	3	-3.3	1770	806	4.8	Q10329	244	1	0	0	decoy	199	1	0	0	28277.2	SCHPO	Probable proteasome subunit alpha type-4	34195.8	SCHPO	Ubiquitin carboxyl-terminal hydrolase 2
796.3839	5	-10	EDCEAATDPLLKKQMSYMLAR	EDC(Carbamidomethyl)EAATDPLLKK(1491.7578)QMSYM(Oxidation)LAR	QKCYILKMDR	QK(2623.2332)C(Carbamidomethyl)YILKMDR	aleitner_M1012_006_26Syeast	53.9113	6.1	1.1	0.62	2.9	5.3	6	-4.8	948	1053	3.2	P87048	294	1	0	0	decoy	395	1	0	0	97999.6	SCHPO	26S proteasome regulatory subunit rpn1	50060.6	SCHPO	26S protease regulatory subunit 4 homolog
1031.9607	4	-6.6	KTTEEKEATPMEMDEEK	KTTEEK(2082.9541)EATPMEM(Oxidation)DEEK	SVSCKYHHQSNTINDR	SVSC(Carbamidomethyl)K(2178.9548)YHHQSNTINDR	aleitner_M1012_006_26Syeast	59.5845	7.6	1.2	0.62	2.9	14	42	-3.3	896	727	4.7	O74762	853	1	0	0	decoy	25	1	0	0	107277.4	SCHPO	26S proteasome regulatory subunit rpn2	24409.7	PIG	Trypsin
555.1092	5	2.8	ATKQSKYTYDR	ATK(1410.8235)QSKYTYDR	FGQLSLLNLLR	1497.7464-FGQLSLLNLLR	aleitner_M1012_006_26Syeast	41.0898	6.6	2.1	0.62	0.4	50	29	0.3	54	31	8.3	Q09841	233	1	0	0	decoy	1	1	0	0	29337.7	SCHPO	Probable proteasome subunit beta type-2	97999.6	SCHPO	26S proteasome regulatory subunit rpn1
695.5943	4	-8.4	KSNENAKELENMLK	K(1131.5417)SNENAKELENMLK	MMGINERK	1784.8978-MM(Oxidation)GINERK	aleitner_M1012_006_26Syeast	34.6743	4.5	1.0	2.9	1.3	26	7	-4.8	1782	627	3.2	decoy	830	1	0	0	Q09841	1	1	0	0	97999.6	SCHPO	26S proteasome regulatory subunit rpn1	29337.7	SCHPO	Probable proteasome subunit beta type-2
863.2236	5	4.0	DAPNIDDSSLCKELDLKSRPMSEAFQQLR	DAPNIDDSSLC(Carbamidomethyl)K(932.4460)ELDLKSRPM(Oxidation)SEAFQQLR	NKMVCK	NK(3516.6865)M(Oxidation)VC(Carbamidomethyl)K	aleitner_M1012_006_26Syeast	93.7982	6.7	0.7	0.64	3.6	4.9	9	-1.7	156	291	6.3	decoy	269	1	0	0	Q09682	223	1	0	0	51618.9	SCHPO	26S proteasome regulatory subunit rpn5	27925.7	SCHPO	Probable proteasome subunit alpha type-3
784.8079	5	-0.71	FPPKNMFFGHFESLK	FPPK(2078.1088)NM(Oxidation)FFGHFESLK	KAPNTVYAVQFLEAVYK	K(1978.9651)APNTVYAVQFLEAVYK	aleitner_M1012_006_26Syeast	43.3945	6.7	0.6	0.64	2.0	21	14	-1.2	234	157	4.7	decoy	328	1	0	0	O42897	277	1	0	0	43101.5	HUMAN	Creatine kinase M-type	57346.7	SCHPO	Probable 26S proteasome regulatory subunit rpn3
904.2434	4	-0.84	MNSIVSKYTQSTNNDDPK	M(Met-loss+Acetyl)NSIVSK(1661.0352)YTQSTNNDDPK	ILRPTIQKLASRK	ILRPTIQK(2089.9804)LASRK	aleitner_M1012_006_26Syeast	98.7052	8.4	0.4	0.65	1.2	76	87	-0.2	192	200	7.2	P30655	7	1	0	0	decoy	124	1	0	0	29987.0	SCHPO	Probable proteasome subunit beta type-5	48965.5	SCHPO	26S protease regulatory subunit 7 homolog
912.9751	4	-3.4	MGTTITALRYKDGVILAADSR	M(Oxidation)GTTITALRYK(1380.6894)DGVILAADSR	YAKRLSSCMK	YAK(2405.2624)RLSSC(Carbamidomethyl)MK	aleitner_M1012_006_26Syeast	69.2248	8.3	2.2	0.65	0.5	117	54	-0.2	186	123	7.8	O43063	33	1	0	0	decoy	419	1	0	0	24564.3	SCHPO	Probable proteasome subunit beta type-1	51618.9	SCHPO	26S proteasome regulatory subunit rpn5
647.6063	4	-7.8	VKTKEADQLDVTMKPR	VKTK(712.4232)EADQLDVTM(Oxidation)KPR	KKSGR	K(2012.0612)KSGR	aleitner_M1012_006_26Syeast	53.4158	7.6	1.6	0.65	4.5	4.9	4	-4.9	2316	690	3.1	decoy	817	1	0	0	Q10329	243	1	0	0	97999.6	SCHPO	26S proteasome regulatory subunit rpn1	28277.2	SCHPO	Probable proteasome subunit alpha type-4
655.8642	4	-8.4	NVPKLQNVSNFQK	NVPK(1104.6291)LQNVSNFQK	NKQSHILK	NK(1652.8886)QSHILK	aleitner_M1012_006_26Syeast	50.7057	6.8	1.3	1.9	3.4	16	5	-2.5	584	205	5.5	Q10329	53	1	0	0	decoy	376	1	0	0	28277.2	SCHPO	Probable proteasome subunit alpha type-4	97999.6	SCHPO	26S proteasome regulatory subunit rpn1
744.3730	5	-2.8	AMEQQDIKPTVQNGEVSANAEQKA	AMEQQDIK(1131.5998)PTVQNGEVSANAEQKA	KFASAMPVK	K(2723.3072)FASAM(Oxidation)PVK	aleitner_M1012_006_26Syeast	67.7173	9.7	1.7	0.65	5.5	11	5	-3.2	3463	830	4.2	O74440	308	1	0	0	decoy	126	1	0	0	35595.6	SCHPO	26S proteasome regulatory subunit rpn8	107277.4	SCHPO	26S proteasome regulatory subunit rpn2
706.3744	5	9.8	ASKGSNDDEMKIDK	ASK(1974.0972)GSNDDEM(Oxidation)KIDK	AELMSTPIKRPSIHIK	AELM(Oxidation)STPIK(1690.7720)RPSIHIK	aleitner_M1012_006_26Syeast	70.3828	7.6	2.6	0.67	2.9	17	6	-3.3	1207	409	4.7	O74762	836	1	0	0	decoy	17	1	0	0	107277.4	SCHPO	26S proteasome regulatory subunit rpn2	50060.6	SCHPO	26S protease regulatory subunit 4 homolog
1031.0044	4	-0.73	EATPMEMDEEKSQDISINGNSKK	EATPMEMDEEK(1539.8232)SQDISINGNSKK	GRAGFIGQKMPPK	GRAGFIGQK(2718.2364)M(Oxidation)PPK	aleitner_M1012_006_26Syeast	90.9133	9.0	1.1	1.1	5.5	8.4	8	-3.6	1581	1041	3.5	O74762	864	1	0	0	decoy	315	1	0	0	107277.4	SCHPO	26S proteasome regulatory subunit rpn2	50060.6	SCHPO	26S protease regulatory subunit 4 homolog
881.2186	4	-4.2	KEAAGETFILNGLGR	K(1946.0183)EAAGETFILNGLGR	KFTGGVLMLIDRESDK	K(1712.9097)FTGGVLMLIDRESDK	aleitner_M1012_006_26Syeast	66.1457	6.1	0.1	3.3	-0.2	165	88	-1.7	419	209	6.3	decoy	216	1	0	0	O74762	911	1	0	0	50060.6	SCHPO	26S protease regulatory subunit 4 homolog	107277.4	SCHPO	26S proteasome regulatory subunit rpn2
738.4144	4	1.2	EKVAFILDQVR	EK(1632.8797)VAFILDQVR	TGPEKVLVSMKYK	TGPEK(1454.8133)VLVSM(Oxidation)KYK	aleitner_M1012_006_26Syeast	57.2552	6.2	1.0	0.68	-0.1	43	57	-1.7	122	188	6.3	Q9UTM3	170	1	0	0	decoy	208	1	0	0	51618.9	SCHPO	26S proteasome regulatory subunit rpn5	26404.3	SCHPO	Probable proteasome subunit alpha type-2
804.4047	4	-4.5	GTGSLIKLEHVETDAR	GTGSLIK(1488.6984)LEHVETDAR	MEQKPEVDYSEK	1862.9738-M(Met-loss)EQKPEVDYSEK	aleitner_M1012_006_26Syeast	81.7715	6.7	0.9	3.6	2.0	58	17	-3.3	1338	618	4.7	decoy	225	1	0	0	Q9UTM3	1	1	0	0	26404.3	SCHPO	Probable proteasome subunit alpha type-2	51618.9	SCHPO	26S proteasome regulatory subunit rpn5
795.4139	5	2.1	MATTVKDTMNVDINAIK	2239.1220-M(Met-loss)ATTVKDTMNVDINAIK	IQGIGPDSSPKDISTDAVSSK	IQGIGPDSSPK(1870.9710)DISTDAVSSK	aleitner_M1012_006_26Syeast	96.5827	6.7	0.2	0.68	1.4	29	25	-2.7	538	481	5.3	O43063	1	1	0	0	decoy	768	1	0	0	24564.3	SCHPO	Probable proteasome subunit beta type-1	107277.4	SCHPO	26S proteasome regulatory subunit rpn2
663.1136	4	8.4	KFASAMPVKR	K(1498.7701)FASAM(Oxidation)PVKR	DTMNVDINAIKK	DTMNVDINAIK(1287.7009)K	aleitner_M1012_006_26Syeast	26.8200	8.5	1.8	0.81	6.7	2.4	1	-4.9	2378	883	1.8	decoy	126	1	0	0	O43063	17	1	0	0	107277.4	SCHPO	26S proteasome regulatory subunit rpn2	24564.3	SCHPO	Probable proteasome subunit beta type-1
789.3950	4	-4.8	VTDKLTQLTDNIWCCR	VTDK(1131.5998)LTQLTDNIWC(Carbamidomethyl)C(Carbamidomethyl)R	KFASAMPVK	K(2160.0344)FASAM(Oxidation)PVK	aleitner_M1012_006_26Syeast	66.8357	6.0	0.7	5.9	3.2	32	14	-2.7	1131	418	4.9	O43063	57	1	0	0	decoy	126	1	0	0	24564.3	SCHPO	Probable proteasome subunit beta type-1	107277.4	SCHPO	26S proteasome regulatory subunit rpn2
586.3148	4	-8.6	NPKADPLDER	NPK(1187.6775)ADPLDER	KNQIHALAR	K(1291.6408)NQIHALAR	aleitner_M1012_006_26Syeast	69.9707	6.0	1.5	0.68	-0.2	58	30	-1.8	183	83	6.2	O74762	130	1	0	0	decoy	207	1	0	0	107277.4	SCHPO	26S proteasome regulatory subunit rpn2	34195.8	SCHPO	Ubiquitin carboxyl-terminal hydrolase 2
836.1420	3	6.6	LGKNPSAEVLMK	LGK(1203.6863)NPSAEVLM(Oxidation)K	KVAQTTYKK	K(1439.7694)VAQTTYKK	aleitner_M1012_006_26Syeast	99.0252	11.2	1.1	0.69	5.0	13	14	-1.7	313	226	6.2	decoy	376	1	0	0	O94579	91	1	0	0	48836.2	SCHPO	26S protease regulatory subunit 6A	26404.3	SCHPO	Probable proteasome subunit alpha type-2
738.7875	5	2.2	LGVHKAGVHSMHKR	LGVHK(2117.0463)AGVHSM(Oxidation)HKR	SEFQRLTHEKSTMLEK	SEFQRLTHEK(1709.9148)STM(Oxidation)LEK	aleitner_M1012_006_26Syeast	61.7092	6.2	2.6	0.70	1.4	16	31	-3.2	312	393	4.8	decoy	125	1	0	0	O14126	64	1	0	0	43101.5	HUMAN	Creatine kinase M-type	48836.2	SCHPO	26S protease regulatory subunit 6A
1145.8420	4	8.1	ILSGEQTVKYDREFLYAHNNTDMLILNR	ILSGEQTVK(1210.6194)YDREFLYAHNNTDM(Oxidation)LILNR	KNGDLGVGDAK	K(3506.7504)NGDLGVGDAK	aleitner_M1012_006_26Syeast	89.4222	11.7	5.0	0.70	2.6	149	56	1.6	268	97	9.1	O74762	316	1	0	0	decoy	56	1	0	0	107277.4	SCHPO	26S proteasome regulatory subunit rpn2	24564.3	SCHPO	Probable proteasome subunit beta type-1
879.4321	4	0.55	QEYKDDINLDEASAMAVK	Q(Gln->pyro-Glu)EYK(1491.7722)DDINLDEASAMAVK	GDYKLFGITANR	GDYK(2159.9933)LFGITANR	aleitner_M1012_006_26Syeast	45.2687	9.1	1.5	0.71	2.9	34	15	-1.8	631	269	6.2	Q09682	180	1	0	0	decoy	178	1	0	0	27925.7	SCHPO	Probable proteasome subunit alpha type-3	24564.3	SCHPO	Probable proteasome subunit beta type-1
920.9793	4	-7.7	NIEKVAVIRGADSYK	2018.0064-NIEKVAVIRGADSYK	MATTVKDTMNVDINAIK	1799.9781-MATTVKDTM(Oxidation)NVDINAIK	aleitner_M1012_006_26Syeast	66.6533	9.6	1.8	0.72	3.4	36	20	-1.4	736	320	6.2	decoy	1	1	0	0	O43063	1	1	0	0	29337.7	SCHPO	Probable proteasome subunit beta type-2	24564.3	SCHPO	Probable proteasome subunit beta type-1
908.9758	4	-0.90	GDYKLFGITANR	GDYK(2278.1733)LFGITANR	DSYLIIDKLPSEYDSRVK	DSYLIIDK(1491.7722)LPSEYDSRVK	aleitner_M1012_006_26Syeast	85.7488	8.0	2.7	0.72	1.4	51	34	-1.4	306	190	6.6	decoy	178	1	0	0	O14126	162	1	0	0	24564.3	SCHPO	Probable proteasome subunit beta type-1	48836.2	SCHPO	26S protease regulatory subunit 6A
884.4484	5	8.5	MSEEQPLQVARCTKIIENEQSAEK	MSEEQPLQVARC(Carbamidomethyl)TK(1599.8045)IIENEQSAEK	IDQLLFYGGSHGR	2955.4318-IDQLLFYGGSHGR	aleitner_M1012_006_26Syeast	89.9822	10.5	3.2	0.73	4.2	26	16	-1.7	711	385	6.3	O42931	102	1	0	0	decoy	1	1	0	0	48965.5	SCHPO	26S protease regulatory subunit 7 homolog	25082.6	SCHPO	Probable proteasome subunit beta type-6
1046.1555	3	0.89	MMGINERK	2157.9632-MMGINERK	LIPIEVKGAEDPCAMCDS	LIPIEVK(1115.5467)GAEDPC(Carbamidomethyl)AM(Oxidation)C(Carbamidomethyl)DS	aleitner_M1012_006_26Syeast	97.8885	10.1	0.6	0.74	3.5	25	23	0.7	110	133	6.6	Q09841	1	1	0	0	decoy	427	1	0	0	29337.7	SCHPO	Probable proteasome subunit beta type-2	48965.5	SCHPO	26S protease regulatory subunit 7 homolog
575.2889	3	5.2	MSQARGFDR	640.3432-M(Oxidation)SQARGFDR	NIEK	1220.5608-NIEK	aleitner_M1012_006_26Syeast	70.3285	9.7	2.9	0.74	6.3	4.7	2	-3.2	804	143	4.5	O94517	1	1	0	0	decoy	1	1	0	0	26539.6	SCHPO	Probable proteasome subunit alpha type-1	29337.7	SCHPO	Probable proteasome subunit beta type-2
575.2897	3	6.6	MSQARGFDR	640.3432-M(Oxidation)SQARGFDR	NIEK	1220.5608-NIEK	aleitner_M1012_006_26Syeast	69.8093	6.0	1.8	3.1	4.2	8.7	1	-4.3	1213	263	3.3	O94517	1	1	0	0	decoy	1	1	0	0	26539.6	SCHPO	Probable proteasome subunit alpha type-1	29337.7	SCHPO	Probable proteasome subunit beta type-2
903.9605	4	4.8	YKPDMADQLLSYLKPGVK	YK(1530.7090)PDM(Oxidation)ADQLLSYLKPGVK	MEQKPEVDYSEK	M(Met-loss+Acetyl)EQK(2219.1548)PEVDYSEK	aleitner_M1012_006_26Syeast	76.6042	8.5	1.7	0.74	0.7	123	88	0.0	194	134	7.8	decoy	177	1	0	0	Q9UTM3	4	1	0	0	50060.6	SCHPO	26S protease regulatory subunit 4 homolog	51618.9	SCHPO	26S proteasome regulatory subunit rpn5
919.2858	5	-2.0	CFIVNELMRWPKIAEIYGSALR	C(Carbamidomethyl)FIVNELMRWPK(1926.0146)IAEIYGSALR	RMQQLPKDVSQGFVR	RMQQLPK(2803.4553)DVSQGFVR	aleitner_M1012_006_26Syeast	89.9137	7.3	1.7	1.2	1.1	72	69	-1.8	487	365	6.2	Q9UTM3	307	1	0	0	decoy	143	1	0	0	51618.9	SCHPO	26S proteasome regulatory subunit rpn5	50060.6	SCHPO	26S protease regulatory subunit 4 homolog
950.8651	5	-0.091	GLVMTGEKDQSTNRQVIR	GLVMTGEK(2718.2364)DQSTNRQVIR	EATPMEMDEEKSQDISINGNSKK	EATPMEMDEEK(2169.1212)SQDISINGNSKK	aleitner_M1012_006_26Syeast	93.1942	7.3	1.7	0.74	2.9	11	14	-3.6	642	833	4.4	decoy	127	1	0	0	O74762	864	1	0	0	27925.7	SCHPO	Probable proteasome subunit alpha type-3	107277.4	SCHPO	26S proteasome regulatory subunit rpn2
649.5627	5	10.0	KFTGGVLMLIDR	K(1893.9910)FTGGVLMLIDR	VSQKMAGQVLFLEYK	VSQK(1486.8218)M(Oxidation)AGQVLFLEYK	aleitner_M1012_006_26Syeast	38.6012	8.3	2.7	1.3	3.5	28	12	-2.6	1463	399	4.8	O74762	911	1	0	0	decoy	4	1	0	0	107277.4	SCHPO	26S proteasome regulatory subunit rpn2	27925.7	SCHPO	Probable proteasome subunit alpha type-3
802.7543	3	-2.5	SQDISINGNSKK	SQDISINGNSK(1115.5896)K	KGLVMTGEK	K(1427.7256)GLVM(Oxidation)TGEK	aleitner_M1012_006_26Syeast	79.7442	4.3	0.7	4.4	-0.4	103	54	-1.2	177	83	4.7	O74762	875	1	0	0	decoy	119	1	0	0	107277.4	SCHPO	26S proteasome regulatory subunit rpn2	27925.7	SCHPO	Probable proteasome subunit alpha type-3
1065.2279	3	0.54	AVHVIIEGIEDGR	1785.9084-AVHVIIEGIEDGR	VMKSEFQRLTHEK	VM(Oxidation)K(1544.8199)SEFQRLTHEK	aleitner_M1012_006_26Syeast	93.2820	7.2	0.7	0.75	0.9	65	68	0.8	69	77	7.9	decoy	1	1	0	0	O14126	54	1	0	0	35595.6	SCHPO	26S proteasome regulatory subunit rpn8	48836.2	SCHPO	26S protease regulatory subunit 6A
582.8134	4	-7.6	KIYNEYPPTK	K(1075.5922)IYNEYPPTK	FMKMLLR	FMK(1389.7180)MLLR	aleitner_M1012_006_26Syeast	43.4587	6.0	1.0	0.76	1.3	23	17	-3.3	676	248	4.7	O94579	99	1	0	0	decoy	194	1	0	0	26404.3	SCHPO	Probable proteasome subunit alpha type-2	30899.5	SCHPO	26S proteasome regulatory subunit rpn12
695.4681	7	-7.9	MSERDTALEKYK	3522.5860-M(Met-loss)SERDTALEKYK	AGMEPQAAPLHPKESDFFEEVVNWCDHTK	AGM(Oxidation)EPQAAPLHPK(1476.7460)ESDFFEEVVNWC(Carbamidomethyl)DHTK	aleitner_M1012_006_26Syeast	55.5823	6.3	1.7	0.76	-0.2	48	98	-1.5	109	200	6.5	O74445	1	1	0	0	decoy	708	1	0	0	43608.7	SCHPO	Probable 26S protease subunit rpt4	107277.4	SCHPO	26S proteasome regulatory subunit rpn2
1477.3635	3	5.6	NIDAPENGNQCTTGSQLIFR	2195.0052-NIDAPENGNQC(Carbamidomethyl)TTGSQLIFR	MNSIVSKYTQSTNNDDPK	2372.1067-M(Oxidation)NSIVSKYTQSTNNDDPK	aleitner_M1012_006_26Syeast	87.4343	10.8	2.5	0.76	2.9	116	35	2.1	192	63	7.9	decoy	1	1	0	0	P30655	1	1	0	0	24409.7	PIG	Trypsin	29987.0	SCHPO	Probable proteasome subunit beta type-5
1002.7946	4	1.6	KFIVDSGMIELTLIK	K(2285.1791)FIVDSGM(Oxidation)IELTLIK	TLDSNSLTHEKIEFATITK	TLDSNSLTHEK(1860.0318)IEFATITK	aleitner_M1012_006_26Syeast	59.7282	7.8	1.8	0.76	1.9	34	43	0.0	116	141	5.9	decoy	25	1	0	0	Q09682	209	1	0	0	45069.7	SCHPO	26S protease regulatory subunit 8 homolog	27925.7	SCHPO	Probable proteasome subunit alpha type-3
547.3160	5	4.8	KIATQFVRIK	K(1528.7807)IATQFVRIK	LLMKLSSQNDDK	LLMK(1340.8180)LSSQNDDK	aleitner_M1012_006_26Syeast	47.2378	7.6	2.5	0.76	4.5	6.2	2	-4.3	2314	601	3.1	decoy	163	1	0	0	O74762	242	1	0	0	48965.5	SCHPO	26S protease regulatory subunit 7 homolog	107277.4	SCHPO	26S proteasome regulatory subunit rpn2
701.7756	5	3.2	GGCEIKVPDTRVAMELAR	GGC(Carbamidomethyl)EIK(1502.8167)VPDTRVAMELAR	KFTGGVLMLIDR	K(2139.0816)FTGGVLM(Oxidation)LIDR	aleitner_M1012_006_26Syeast	96.3252	6.1	1.0	1.0	3.0	6.6	3	-4.9	792	983	3.1	decoy	300	1	0	0	O74762	911	1	0	0	48965.5	SCHPO	26S protease regulatory subunit 7 homolog	107277.4	SCHPO	26S proteasome regulatory subunit rpn2
1042.5178	3	0.24	KTTEEKEATPMEMDEEK	KTTEEK(1099.6390)EATPMEMDEEK	KIATQFVR	K(2162.9599)IATQFVR	aleitner_M1012_006_26Syeast	74.8715	9.2	4.7	1.1	4.5	17	2	-3.3	1764	621	4.7	O74762	853	1	0	0	decoy	163	1	0	0	107277.4	SCHPO	26S proteasome regulatory subunit rpn2	48965.5	SCHPO	26S protease regulatory subunit 7 homolog
893.6536	4	0.16	IKAGMDNGGHYGMTCPR	IK(1690.7720)AGMDNGGHYGM(Oxidation)TC(Carbamidomethyl)PR	ASKGSNDDEMKIDK	ASK(2017.8808)GSNDDEM(Oxidation)KIDK	aleitner_M1012_006_26Syeast	57.5232	5.2	0.2	1.4	0.5	37	58	-3.3	517	586	4.7	decoy	172	1	0	0	O74762	836	1	0	0	48965.5	SCHPO	26S protease regulatory subunit 7 homolog	107277.4	SCHPO	26S proteasome regulatory subunit rpn2
888.2102	4	-6.1	MFTKMFGEKGIASIDDIK	M(Oxidation)FTKMFGEK(1502.8167)GIASIDDIK	KFTGGVLMLIDR	K(2184.0847)FTGGVLM(Oxidation)LIDR	aleitner_M1012_006_26Syeast	85.1543	6.7	2.1	1.9	2.6	32	16	-1.7	608	237	4.1	decoy	153	1	0	0	O74762	911	1	0	0	48965.5	SCHPO	26S protease regulatory subunit 7 homolog	107277.4	SCHPO	26S proteasome regulatory subunit rpn2
560.5750	4	2.3	MEILKIHLEK	M(Oxidation)EILK(969.5495)IHLEK	KTTDVLR	K(1406.7843)TTDVLR	aleitner_M1012_006_26Syeast	40.1487	7.7	0.0	0.77	7.7	0.77	1	-1.7	352	132	4.2	O74445	313	1	0	0	decoy	82	1	0	0	43608.7	SCHPO	Probable 26S protease subunit rpt4	27925.7	SCHPO	Probable proteasome subunit alpha type-3
653.3590	4	-10.0	ANPIRVATAYK	1406.7558-ANPIRVATAYK	HPKFEEILTR	HPK(1340.7452)FEEILTR	aleitner_M1012_006_26Syeast	59.3072	6.1	1.1	0.77	-0.2	49	50	-3.3	372	345	4.7	decoy	1	1	0	0	P06732	307	1	0	0	22661.1	SCHPO	Probable proteasome subunit beta type-3	43101.5	HUMAN	Creatine kinase M-type
747.5698	5	5.6	GKYYPLKSMTEK	GK(2273.0537)YYPLKSM(Oxidation)TEK	MFFEYQAKELMWDELR	MFFEYQAK(1597.8062)ELMWDELR	aleitner_M1012_006_26Syeast	66.8948	5.2	1.7	1.8	-0.1	78	36	-2.7	487	256	5.3	P06732	172	1	0	0	decoy	162	1	0	0	43101.5	HUMAN	Creatine kinase M-type	22661.1	SCHPO	Probable proteasome subunit beta type-3
633.3403	4	-6.8	MPFGNTHNKFK	1340.7452-M(Met-loss)PFGNTHNKFK	ANPIRVATAYK	1326.6721-ANPIRVATAYK	aleitner_M1012_006_26Syeast	38.3583	3.0	0.5	5.4	-1.7	148	57	-3.3	457	181	4.7	P06732	1	1	0	0	decoy	1	1	0	0	43101.5	HUMAN	Creatine kinase M-type	22661.1	SCHPO	Probable proteasome subunit beta type-3
648.0933	4	1.3	QIAKFVVSLGER	Q(Gln->pyro-Glu)IAK(1259.5955)FVVSLGER	DEEDKVLMK	DEEDK(1466.8133)VLM(Oxidation)K	aleitner_M1012_006_26Syeast	84.3570	9.3	2.3	0.78	3.1	35	15	-0.7	367	130	7.3	O42931	124	1	0	0	decoy	279	1	0	0	48965.5	SCHPO	26S protease regulatory subunit 7 homolog	46680.8	SCHPO	Probable 26S proteasome regulatory subunit rpn7
729.9611	5	4.6	KQFYTLLSAR	K(2419.0703)QFYTLLSAR	EDWEKYQKPVDTEEENDK	EDWEKYQK(1363.7500)PVDTEEENDK	aleitner_M1012_006_26Syeast	89.7045	7.2	1.2	1.9	0.2	157	104	-1.1	355	198	7.0	decoy	146	1	0	0	O42931	12	1	0	0	46680.8	SCHPO	Probable 26S proteasome regulatory subunit rpn7	48965.5	SCHPO	26S protease regulatory subunit 7 homolog
709.5746	5	-2.2	FDATKIAGYDSK	2228.1987-FDATKIAGYDSK	VIGSELVQKYVGEGARMVR	VIGSELVQK(1452.7137)YVGEGARMVR	aleitner_M1012_006_26Syeast	69.3682	3.4	0.8	6.0	-1.7	247	159	-3.0	637	315	5.1	decoy	1	1	0	0	O42931	252	1	0	0	46680.8	SCHPO	Probable 26S proteasome regulatory subunit rpn7	48965.5	SCHPO	26S protease regulatory subunit 7 homolog
627.0992	4	-9.9	MFGEKGIASIDDIKK	M(Oxidation)FGEK(837.5324)GIASIDDIKK	NKVLVK	NK(1804.9281)VLVK	aleitner_M1012_006_26Syeast	59.9352	8.7	0.0	0.78	8.7	0.78	1	-3.8	751	603	4.2	decoy	153	1	0	0	P41836	80	1	0	0	48965.5	SCHPO	26S protease regulatory subunit 7 homolog	45069.7	SCHPO	26S protease regulatory subunit 8 homolog
960.1882	3	1.5	EIKEVIELPVK	EIK(1581.7684)EVIELPVK	GPRMFTKMFGEK	GPRMFTK(1433.8381)M(Oxidation)FGEK	aleitner_M1012_006_26Syeast	98.2603	6.7	0.1	2.7	-0.2	142	135	-1.1	238	218	6.9	P41836	158	1	0	0	decoy	148	1	0	0	45069.7	SCHPO	26S protease regulatory subunit 8 homolog	48965.5	SCHPO	26S protease regulatory subunit 7 homolog
909.4727	4	7.4	KMAIDDDINWEELAR	K(1799.9781)M(Oxidation)AIDDDINWEELAR	NIEKVAVIRGADSYK	1971.9248-NIEKVAVIRGADSYK	aleitner_M1012_006_26Syeast	50.7577	10.7	0.2	0.78	6.0	11	10	-2.7	1371	653	4.7	O14126	371	1	0	0	decoy	1	1	0	0	48836.2	SCHPO	26S protease regulatory subunit 6A	29337.7	SCHPO	Probable proteasome subunit beta type-2
509.8825	5	1.3	EKILPKMMDGR	EK(1227.6785)ILPKMMDGR	LLKLEEAMK	LLK(1454.7625)LEEAM(Oxidation)K	aleitner_M1012_006_26Syeast	23.8015	8.3	1.3	0.78	2.0	42	8	-1.7	441	193	6.3	decoy	124	1	0	0	Q9UQY2	179	1	0	0	43608.7	SCHPO	Probable 26S protease subunit rpt4	25082.6	SCHPO	Probable proteasome subunit beta type-6
695.0683	4	-1.2	KMSAQSCACMVR	K(1332.6384)MSAQSC(Carbamidomethyl)AC(Carbamidomethyl)M(Oxidation)VR	MVGGKGEGFEGK	MVGGK(1581.6772)GEGFEGK	aleitner_M1012_006_26Syeast	35.8342	5.0	0.8	2.6	1.3	35	17	-4.3	1758	577	3.7	Q9UQY2	86	1	0	0	decoy	376	1	0	0	25082.6	SCHPO	Probable proteasome subunit beta type-6	43608.7	SCHPO	Probable 26S protease subunit rpt4
565.2683	6	4.1	EFIKPSDDDARGLDSR	EFIK(1565.6823)PSDDDARGLDSR	KMSAQSCACMVR	K(1957.9381)MSAQSC(Carbamidomethyl)AC(Carbamidomethyl)MVR	aleitner_M1012_006_26Syeast	49.9908	6.3	0.8	3.8	1.6	74	34	-3.3	1653	602	4.7	decoy	299	1	0	0	Q9UQY2	86	1	0	0	43608.7	SCHPO	Probable 26S protease subunit rpt4	25082.6	SCHPO	Probable proteasome subunit beta type-6
799.3922	6	-6.9	DHDLAPLYKYLSENPKTSASIDFDSNFLNSMIK	DHDLAPLYKYLSENPK(1017.5131)TSASIDFDSNFLNSMIK	MGTDLVGYR	3910.8975-M(Met-loss)GTDLVGYR	aleitner_M1012_006_26Syeast	94.0535	7.0	0.7	0.78	2.4	16	41	-3.3	656	964	4.6	Q10335	69	1	0	0	decoy	1	1	0	0	46680.8	SCHPO	Probable 26S proteasome regulatory subunit rpn7	30111.1	SCHPO	Probable proteasome subunit alpha type-6
767.7924	5	-2.1	MPPKEDWEK	2659.4010-M(Oxidation)PPKEDWEK	QPEFISLAPAEFKVHTAIPAEAR	QPEFISLAPAEFK(1312.6009)VHTAIPAEAR	aleitner_M1012_006_26Syeast	53.1933	8.9	2.2	0.79	2.9	36	22	-2.0	800	410	6.0	O42931	1	1	0	0	decoy	139	1	0	0	48965.5	SCHPO	26S protease regulatory subunit 7 homolog	30111.1	SCHPO	Probable proteasome subunit alpha type-6
780.9733	5	-1.8	WPLPLKATQPIAK	2437.9665-WPLPLKATQPIAK	MDKEMAEADLDDDEPDLGEF	M(Oxidation)DK(1599.9389)EMAEADLDDDEPDLGEF	aleitner_M1012_006_26Syeast	94.2260	6.1	2.0	0.80	-0.1	55	91	-1.8	176	325	6.2	decoy	1	1	0	0	O42897	480	1	0	0	48836.2	SCHPO	26S protease regulatory subunit 6A	57346.7	SCHPO	Probable 26S proteasome regulatory subunit rpn3
756.5794	5	-7.2	MSSKSSLELANNAVK	2184.0847-M(Oxidation)SSKSSLELANNAVK	MFTKMFGEKGIASIDDIK	M(Oxidation)FTKMFGEK(1731.8713)GIASIDDIK	aleitner_M1012_006_26Syeast	44.8898	6.1	1.6	0.81	1.4	27	12	-3.3	932	383	4.7	Q9P7S2	1	1	0	0	decoy	153	1	0	0	47341.7	SCHPO	Probable 26S proteasome regulatory subunit rpn6	48965.5	SCHPO	26S protease regulatory subunit 7 homolog
1105.3175	4	4.8	AVAHHTDCKFIRVSGSELVQK	AVAHHTDC(Carbamidomethyl)K(2035.9925)FIRVSGSELVQK	AMYLKEFIKPSDDDAR	AMYLK(2519.2955)EFIKPSDDDAR	aleitner_M1012_006_26Syeast	89.4437	7.7	3.8	0.81	3.0	20	4	-3.3	1389	647	4.7	P41836	206	1	0	0	decoy	295	1	0	0	45069.7	SCHPO	26S protease regulatory subunit 8 homolog	43608.7	SCHPO	Probable 26S protease subunit rpt4
795.6508	4	4.2	VLNKGDSGEMSLQK	VLNK(1657.8102)GDSGEM(Oxidation)SLQK	ILPKMMDGRCGAR	ILPK(1658.8185)M(Oxidation)MDGRC(Carbamidomethyl)GAR	aleitner_M1012_006_26Syeast	63.0648	4.5	0.9	1.2	-0.2	36	24	-3.3	338	209	4.7	P41836	390	1	0	0	decoy	128	1	0	0	45069.7	SCHPO	26S protease regulatory subunit 8 homolog	43608.7	SCHPO	Probable 26S protease subunit rpt4
798.6938	4	-7.8	GLDSREIYVVILIATMALKGR	GLDSREIYVVILIATM(Oxidation)ALK(857.4568)GR	MTEVLK	2471.3822-MTEVLK	aleitner_M1012_006_26Syeast	47.7837	5.8	0.7	3.2	2.7	25	8	0.4	114	48	8.4	decoy	325	1	0	0	P41836	1	1	0	0	43608.7	SCHPO	Probable 26S protease subunit rpt4	45069.7	SCHPO	26S protease regulatory subunit 8 homolog
524.7958	6	-8.0	KLGHLDAMSEIK	K(1786.0492)LGHLDAM(Oxidation)SEIK	QIKEIKEVIELPVK	Q(Gln->pyro-Glu)IKEIK(1494.7752)EVIELPVK	aleitner_M1012_006_26Syeast	35.6772	5.1	0.4	4.8	-1.2	465	202	-1.7	669	241	6.3	decoy	195	1	0	0	P41836	158	1	0	0	43608.7	SCHPO	Probable 26S protease subunit rpt4	45069.7	SCHPO	26S protease regulatory subunit 8 homolog
790.4065	5	-7.3	IHSRKMAIDDDINWEELAR	IHSRK(1619.8923)M(Oxidation)AIDDDINWEELAR	YFAKNSLATLLNK	YFAK(2465.2009)NSLATLLNK	aleitner_M1012_006_26Syeast	97.9833	6.5	0.2	0.81	-0.2	112	195	-1.4	270	353	6.7	O14126	371	1	0	0	decoy	39	1	0	0	48836.2	SCHPO	26S protease regulatory subunit 6A	51618.9	SCHPO	26S proteasome regulatory subunit rpn5
363.5565	3	8.0	KSK	K(726.4065)SK	WQKK	WQK(499.3006)K	aleitner_M1012_006_26Syeast	59.4392	6.3	0.3	3.1	3.6	16	6	1.6	53	15	5.9	O14126	430	1	0	0	decoy	107	1	0	0	48836.2	SCHPO	26S protease regulatory subunit 6A	51618.9	SCHPO	26S proteasome regulatory subunit rpn5
543.8958	5	-8.0	LKPLIEKGGDWER	LKPLIEK(1174.6234)GGDWER	AIKVSNDYK	AIK(1677.9090)VSNDYK	aleitner_M1012_006_26Syeast	28.1175	7.3	0.5	0.82	2.0	29	15	-2.7	674	311	5.3	Q10335	181	1	0	0	decoy	49	1	0	0	46680.8	SCHPO	Probable 26S proteasome regulatory subunit rpn7	34195.8	SCHPO	Ubiquitin carboxyl-terminal hydrolase 2
624.8228	4	-5.9	IGVLKPEGDADK	IGVLK(1254.6105)PEGDADK	GGDWERKNR	GGDWERK(1378.7344)NR	aleitner_M1012_006_26Syeast	93.2002	3.5	0.9	4.4	0.4	31	12	-2.8	231	186	3.1	decoy	68	1	0	0	Q10335	188	1	0	0	34195.8	SCHPO	Ubiquitin carboxyl-terminal hydrolase 2	46680.8	SCHPO	Probable 26S proteasome regulatory subunit rpn7
713.5649	5	5.3	KALFNGPGAFDYELDDADAK	K(1406.7630)ALFNGPGAFDYELDDADAK	LGDKGPAAARASR	LGDK(2294.0743)GPAAARASR	aleitner_M1012_006_26Syeast	47.2892	6.1	1.9	0.82	-0.2	78	65	-1.7	231	145	6.3	decoy	150	1	0	0	O14250	239	1	0	0	47341.7	SCHPO	Probable 26S proteasome regulatory subunit rpn6	30111.1	SCHPO	Probable proteasome subunit alpha type-6
706.3777	5	4.4	ASLLTREDLTDEEKAASIAVEDEK	ASLLTREDLTDEEK(894.5287)AASIAVEDEK	AVQVRGK	2770.3760-AVQVRGK	aleitner_M1012_006_26Syeast	85.4318	7.2	3.1	0.82	4.1	7.7	1	-2.8	1111	385	5.2	Q9UUB6	237	1	0	0	decoy	1	1	0	0	34195.8	SCHPO	Ubiquitin carboxyl-terminal hydrolase 2	28277.2	SCHPO	Probable proteasome subunit alpha type-4
696.7122	6	-3.8	VISMEKGGNMKEVFR	VISMEK(2434.3757)GGNM(Oxidation)KEVFR	LGGGKLSVELPIQMTTGEILIK	LGGGK(1877.9379)LSVELPIQMTTGEILIK	aleitner_M1012_006_26Syeast	41.9107	6.1	1.6	0.83	-0.1	80	48	-1.8	282	172	6.2	P06732	242	1	0	0	decoy	53	1	0	0	43101.5	HUMAN	Creatine kinase M-type	34572.3	SCHPO	26S proteasome regulatory subunit rpn11
791.8135	5	-6.4	MFFEYQAKELMWDELR	M(Oxidation)FFEYQAK(1803.0757)ELMWDELR	QIKEIKEVIELPVK	QIKEIK(2289.0486)EVIELPVK	aleitner_M1012_006_26Syeast	66.8997	6.3	1.3	0.84	0.0	87	70	-1.7	305	208	6.3	decoy	162	1	0	0	P41836	158	1	0	0	22661.1	SCHPO	Probable proteasome subunit beta type-3	45069.7	SCHPO	26S protease regulatory subunit 8 homolog
949.4621	4	4.0	MFFEYQAKELMWDELR	M(Oxidation)FFEYQAK(1642.8236)ELMWDELR	VLNKGDSGEMSLQK	VLNK(2289.0486)GDSGEMSLQK	aleitner_M1012_006_26Syeast	60.2900	5.2	0.6	1.9	0.5	43	63	-3.3	539	618	4.7	decoy	162	1	0	0	P41836	390	1	0	0	22661.1	SCHPO	Probable proteasome subunit beta type-3	45069.7	SCHPO	26S protease regulatory subunit 8 homolog
578.6194	6	-9.2	MNSIVSKYTQSTNNDDPKK	M(Acetyl+Oxidation)NSIVSK(1238.6619)YTQSTNNDDPKK	KAVQSGVSQR	Acetyl-K(2365.1108)AVQSGVSQR	aleitner_M1012_006_26Syeast	36.9308	9.7	2.1	0.84	3.1	72	42	0.0	587	251	7.7	P30655	7	1	0	0	decoy	1	1	0	0	29987.0	SCHPO	Probable proteasome subunit beta type-5	34572.3	SCHPO	26S proteasome regulatory subunit rpn11
650.6155	4	0.51	LQKYQATVMR	LQK(1345.7718)YQATVM(Oxidation)R	LTYAKRISTR	LTYAK(1390.7279)RISTR	aleitner_M1012_006_26Syeast	53.5573	6.1	1.4	0.84	1.4	16	29	-3.3	303	388	4.7	Q10335	397	1	0	0	decoy	46	1	0	0	46680.8	SCHPO	Probable 26S proteasome regulatory subunit rpn7	50060.6	SCHPO	26S protease regulatory subunit 4 homolog
829.6533	4	-6.9	MCSPSATLTHRTMTEKAR	Acetyl-MC(Carbamidomethyl)SPSATLTHRTMTEK(1195.6098)AR	NLDRFHTR	2257.0653-NLDRFHTR	aleitner_M1012_006_26Syeast	63.4120	5.0	1.9	3.0	-1.2	195	90	-1.8	292	146	6.2	Q10335	16	1	0	0	decoy	1	1	0	0	46680.8	SCHPO	Probable 26S proteasome regulatory subunit rpn7	50060.6	SCHPO	26S protease regulatory subunit 4 homolog
744.6068	4	6.9	MVGGKGEGFEGKMHTEV	MVGGK(1182.5492)GEGFEGKMHTEV	MPFGNTHNK	1929.8965-MPFGNTHNK	aleitner_M1012_006_26Syeast	60.4377	6.1	2.6	0.85	1.4	16	14	-3.3	320	293	4.7	decoy	376	1	0	0	P06732	1	1	0	0	43608.7	SCHPO	Probable 26S protease subunit rpt4	43101.5	HUMAN	Creatine kinase M-type
380.9173	7	3.3	EKILPKMMDGR	EK(1326.6721)ILPKM(Oxidation)MDGR	MPFGNTHNKFK	1470.7575-M(Met-loss)PFGNTHNKFK	aleitner_M1012_006_26Syeast	21.8225	12.2	2.0	1.1	2.8	247	63	1.5	526	154	9.4	decoy	124	1	0	0	P06732	1	1	0	0	43608.7	SCHPO	Probable 26S protease subunit rpt4	43101.5	HUMAN	Creatine kinase M-type
524.8948	5	-7.4	MPFGNTHNK	1558.9810-M(Oxidation)PFGNTHNK	KLGVIVNLIIPSR	K(1198.5441)LGVIVNLIIPSR	aleitner_M1012_006_26Syeast	46.9808	5.5	0.8	5.2	1.9	56	22	-2.9	1318	410	3.6	P06732	1	1	0	0	decoy	161	1	0	0	43101.5	HUMAN	Creatine kinase M-type	43608.7	SCHPO	Probable 26S protease subunit rpt4
713.5430	5	9.2	ARITISLDFMK	2252.9393-ARITISLDFM(Oxidation)K	MGQAQSGNFSNFGDGANGDNK	1447.7745-MGQAQSGNFSNFGDGANGDNK	aleitner_M1012_006_26Syeast	98.3668	4.7	0.3	0.85	-1.6	85	132	-3.3	293	499	6.3	decoy	1	1	0	0	P36612	1	1	0	0	26539.6	SCHPO	Probable proteasome subunit alpha type-1	50060.6	SCHPO	26S protease regulatory subunit 4 homolog
986.2062	3	5.2	MFTKMFGEKGIASIDDIK	MFTKMFGEK(925.5597)GIASIDDIK	KASLLTR	K(2168.0897)ASLLTR	aleitner_M1012_006_26Syeast	94.4247	6.0	0.4	0.86	2.9	7.3	10	-3.8	749	647	4.2	decoy	153	1	0	0	Q9UUB6	223	1	0	0	48965.5	SCHPO	26S protease regulatory subunit 7 homolog	34195.8	SCHPO	Ubiquitin carboxyl-terminal hydrolase 2
744.3746	5	-7.2	EDLTDEEKAASIAVEDEK	EDLTDEEK(1725.9414)AASIAVEDEK	KLVRQPTYDIAER	K(2128.9900)LVRQPTYDIAER	aleitner_M1012_006_26Syeast	68.2352	6.1	1.0	1.9	1.4	38	20	-3.3	763	475	4.7	Q9UUB6	237	1	0	0	decoy	129	1	0	0	34195.8	SCHPO	Ubiquitin carboxyl-terminal hydrolase 2	48965.5	SCHPO	26S protease regulatory subunit 7 homolog
747.5889	5	-4.6	KIEIPLPNEVGRMEILK	K(1738.8018)IEIPLPNEVGRM(Oxidation)EILK	KYSGSCCARLTEK	Acetyl-K(2132.1915)YSGSC(Carbamidomethyl)C(Carbamidomethyl)ARLTEK	aleitner_M1012_006_26Syeast	35.6302	8.2	1.1	0.87	1.9	56	35	-1.7	604	333	6.3	O74445	297	1	0	0	decoy	1	1	0	0	43608.7	SCHPO	Probable 26S protease subunit rpt4	43457.6	SCHPO	Probable 26S proteasome regulatory subunit rpn9
950.8604	5	-4.4	MSTLDLNHLADLYDRK	2829.3452-M(Oxidation)STLDLNHLADLYDRK	YSFKIVEMGSAMLTKEEGDQETAK	YSFKIVEMGSAMLTK(2058.0092)EEGDQETAK	aleitner_M1012_006_26Syeast	94.2863	8.6	1.6	0.87	2.9	33	31	-2.2	861	796	5.7	P50524	1	1	0	0	decoy	168	1	0	0	30899.5	SCHPO	26S proteasome regulatory subunit rpn12	27573.3	SCHPO	Probable proteasome subunit alpha type-5
980.2349	4	-6.6	EDLTDEEKAASIAVEDEKR	EDLTDEEK(1769.9134)AASIAVEDEKR	MQQLPKDVSQGFVR	MQQLPK(2285.0911)DVSQGFVR	aleitner_M1012_006_26Syeast	66.9942	10.4	1.2	0.88	3.6	53	26	0.4	368	178	6.8	Q9UUB6	237	1	0	0	decoy	143	1	0	0	34195.8	SCHPO	Ubiquitin carboxyl-terminal hydrolase 2	50060.6	SCHPO	26S protease regulatory subunit 4 homolog
781.0192	5	2.6	TVALPPKLPMFAGPEGYR	TVALPPK(1957.0157)LPMFAGPEGYR	IDKNTWNSTLETAKAK	IDK(2081.1020)NTWNSTLETAKAK	aleitner_M1012_006_26Syeast	87.1512	7.0	2.0	2.4	0.4	169	75	-1.0	418	168	6.6	decoy	326	1	0	0	Q9UUB6	280	1	0	0	50060.6	SCHPO	26S protease regulatory subunit 4 homolog	34195.8	SCHPO	Ubiquitin carboxyl-terminal hydrolase 2
456.9126	6	0.28	IMKLCFDELK	IMK(1439.7694)LC(Carbamidomethyl)FDELK	LGKNPSAEVLMK	LGK(1433.7298)NPSAEVLM(Oxidation)K	aleitner_M1012_006_26Syeast	24.4170	9.9	0.7	0.89	4.8	22	16	-1.0	866	287	5.1	Q09720	162	1	0	0	decoy	376	1	0	0	21967.5	SCHPO	Probable proteasome subunit beta type-4	48836.2	SCHPO	26S protease regulatory subunit 6A
912.8205	3	3.1	LGKNPSAEVLMK	LGK(1449.7248)NPSAEVLMK	IMKLCFDELK	IM(Oxidation)K(1423.7745)LC(Carbamidomethyl)FDELK	aleitner_M1012_006_26Syeast	24.4248	8.3	1.8	0.97	2.5	37	12	0.3	146	90	5.8	decoy	376	1	0	0	Q09720	162	1	0	0	48836.2	SCHPO	26S protease regulatory subunit 6A	21967.5	SCHPO	Probable proteasome subunit beta type-4
454.2481	6	3.2	IMKLCFDELK	IMK(1423.7745)LC(Carbamidomethyl)FDELK	LGKNPSAEVLMK	LGK(1433.7298)NPSAEVLMK	aleitner_M1012_006_26Syeast	29.3735	8.3	0.1	1.7	2.9	67	47	-2.2	2118	608	5.4	Q09720	162	1	0	0	decoy	376	1	0	0	21967.5	SCHPO	Probable proteasome subunit beta type-4	48836.2	SCHPO	26S protease regulatory subunit 6A
620.8290	4	-3.6	ASKAAREYLEK	ASK(1214.6183)AAREYLEK	NYVPADLSAK	1402.7456-NYVPADLSAK	aleitner_M1012_006_26Syeast	93.2128	8.0	1.9	0.91	0.8	63	68	-0.8	163	164	7.2	Q10329	168	1	0	0	decoy	1	1	0	0	28277.2	SCHPO	Probable proteasome subunit alpha type-4	47341.7	SCHPO	Probable 26S proteasome regulatory subunit rpn6
1031.0045	4	7.8	ARSEAAEFEYKNGYPMPCDVLAK	ARSEAAEFEYK(1474.7312)NGYPMPC(Carbamidomethyl)DVLAK	QKCYILKMDR	Q(Gln->pyro-Glu)K(2783.2935)C(Carbamidomethyl)YILKMDR	aleitner_M1012_006_26Syeast	91.9678	8.2	0.0	0.92	2.0	48	54	-1.8	541	477	6.2	O94517	102	1	0	0	decoy	395	1	0	0	26539.6	SCHPO	Probable proteasome subunit alpha type-1	50060.6	SCHPO	26S protease regulatory subunit 4 homolog
736.4022	4	5.7	LKPQDER	LK(2057.0914)PQDER	SGNMCVVFVPGKLARLR	SGNM(Oxidation)C(Carbamidomethyl)VVFVPGK(1022.5397)LARLR	aleitner_M1012_006_26Syeast	37.2747	8.1	1.8	0.92	5.0	6.2	5	-4.3	1901	786	3.1	P36612	93	1	0	0	decoy	183	1	0	0	50060.6	SCHPO	26S protease regulatory subunit 4 homolog	25082.6	SCHPO	Probable proteasome subunit beta type-6
642.4954	6	1.8	YSFKIVEMGSAMLTKEEGDQETAK	YSFKIVEM(Oxidation)GSAMLTK(1141.6495)EEGDQETAK	GKVVIDAFR	GK(2845.3402)VVIDAFR	aleitner_M1012_006_26Syeast	48.3432	7.4	1.2	0.92	3.3	14	9	-3.3	1017	504	4.1	decoy	168	1	0	0	P41878	153	1	0	0	27573.3	SCHPO	Probable proteasome subunit alpha type-5	34572.3	SCHPO	26S proteasome regulatory subunit rpn11
896.9748	4	3.1	KTELEEIMLLNLHK	K(1857.9256)TELEEIM(Oxidation)LLNLHK	YSFKIVEMGSAMLTK	YSFK(1864.0016)IVEMGSAM(Oxidation)LTK	aleitner_M1012_006_26Syeast	88.0447	11.7	0.4	1.1	6.0	30	12	-2.4	3896	860	5.7	P41878	208	1	0	0	decoy	157	1	0	0	34572.3	SCHPO	26S proteasome regulatory subunit rpn11	27573.3	SCHPO	Probable proteasome subunit alpha type-5
755.6363	4	7.2	MPFGNTHNKFK	1682.8549-M(Oxidation)PFGNTHNKFK	LDGPKADTALMLER	LDGPK(1473.7075)ADTALM(Oxidation)LER	aleitner_M1012_006_26Syeast	79.4003	6.0	2.5	0.92	1.3	28	16	-3.3	764	324	4.7	P06732	1	1	0	0	decoy	75	1	0	0	43101.5	HUMAN	Creatine kinase M-type	24564.3	SCHPO	Probable proteasome subunit beta type-1
726.7683	5	-0.19	GKYYPLKSMTEK	GK(2185.0626)YYPLKSMTEK	GDYKLFGITANRDQMFR	GDYK(1581.8113)LFGITANRDQM(Oxidation)FR	aleitner_M1012_006_26Syeast	89.8997	7.7	0.4	1.8	1.4	48	30	-1.7	244	159	6.3	P06732	172	1	0	0	decoy	178	1	0	0	43101.5	HUMAN	Creatine kinase M-type	24564.3	SCHPO	Probable proteasome subunit beta type-1
565.8976	5	-8.1	LKFADFGATK	LK(1727.8829)FADFGATK	VTSKLLEQEESAEK	VTSK(1234.6598)LLEQEESAEK	aleitner_M1012_006_26Syeast	46.1478	6.1	1.6	0.93	2.9	10	6	-4.8	3232	766	3.2	decoy	749	1	0	0	Q09682	54	1	0	0	107277.4	SCHPO	26S proteasome regulatory subunit rpn2	27925.7	SCHPO	Probable proteasome subunit alpha type-3
836.6615	4	-9.2	QEYKDDINLDEASAMAVK	QEYK(1287.7009)DDINLDEASAM(Oxidation)AVK	KFASAMPVKR	K(2193.0147)FASAM(Oxidation)PVKR	aleitner_M1012_006_26Syeast	69.4910	4.7	0.2	7.9	-0.1	161	71	-3.2	1137	384	4.8	Q09682	180	1	0	0	decoy	126	1	0	0	27925.7	SCHPO	Probable proteasome subunit alpha type-3	107277.4	SCHPO	26S proteasome regulatory subunit rpn2
796.9236	4	9.6	MCSPSATLTHR	2055.1001-M(Met-loss)C(Carbamidomethyl)SPSATLTHR	LNLVIFQKAGSDALDSAR	LNLVIFQK(1266.6027)AGSDALDSAR	aleitner_M1012_006_26Syeast	90.4970	9.7	1.3	0.95	3.7	33	46	-1.6	772	566	6.0	Q10335	1	1	0	0	decoy	50	1	0	0	46680.8	SCHPO	Probable 26S proteasome regulatory subunit rpn7	27140.1	SCHPO	26S proteasome regulatory subunit rpn10
561.8850	5	-4.8	DHDLAPLYKYLSENPK	DHDLAPLYK(902.4498)YLSENPK	KEFADR	2040.0204-KEFADR	aleitner_M1012_006_26Syeast	38.2562	8.0	0.8	1.1	1.7	48	55	-1.7	362	259	6.3	Q10335	62	1	0	0	decoy	1	1	0	0	46680.8	SCHPO	Probable 26S proteasome regulatory subunit rpn7	27140.1	SCHPO	26S proteasome regulatory subunit rpn10
803.4454	4	6.1	ASQAAATKGAEIDTR	ASQAAATK(1720.9797)GAEIDTR	MEILKIHLEKVSK	M(Oxidation)EILKIHLEK(1626.8213)VSK	aleitner_M1012_006_26Syeast	95.2530	5.3	0.2	0.95	3.7	3.1	3	-2.6	308	297	2.7	decoy	196	1	0	0	O74445	318	1	0	0	29220.2	SCHPO	Probable proteasome subunit beta type-7	43608.7	SCHPO	Probable 26S protease subunit rpt4
648.1451	5	-8.4	NYVPADLSAKK	2031.0711-NYVPADLSAKK	VLNKGDSGEMSLQKLFK	VLNK(1342.7133)GDSGEMSLQKLFK	aleitner_M1012_006_26Syeast	35.8578	7.1	1.3	0.95	0.9	60	36	-0.7	173	91	6.2	decoy	1	1	0	0	P41836	390	1	0	0	47341.7	SCHPO	Probable 26S proteasome regulatory subunit rpn6	45069.7	SCHPO	26S protease regulatory subunit 8 homolog
910.2708	5	8.2	MNGASGAELKGVCTEAGMFALR	M(Oxidation)NGASGAELK(2261.2202)GVC(Carbamidomethyl)TEAGMFALR	ELVNKIRIEASGHMIEIR	ELVNK(2423.1283)IRIEASGHM(Oxidation)IEIR	aleitner_M1012_006_26Syeast	80.0725	8.3	1.9	1.2	3.6	18	4	1.4	66	34	4.7	P41836	357	1	0	0	decoy	73	1	0	0	45069.7	SCHPO	26S protease regulatory subunit 8 homolog	47341.7	SCHPO	Probable 26S proteasome regulatory subunit rpn6
679.7179	3	-6.6	VLVSMKYKNR	VLVSM(Oxidation)KYK(783.4491)NR	KDQKK	K(1390.7643)DQKK	aleitner_M1012_006_26Syeast	68.2828	6.1	2.0	0.96	2.1	13	4	1.4	20	12	8.2	decoy	216	1	0	0	P36612	22	1	0	0	26404.3	SCHPO	Probable proteasome subunit alpha type-2	50060.6	SCHPO	26S protease regulatory subunit 4 homolog
715.7623	5	-0.20	MSSKSSLELANNAVKSNDIEK	1440.6845-M(Met-loss)SSKSSLELANNAVKSNDIEK	DKRSQESDNPK	DK(2271.1594)RSQESDNPK	aleitner_M1012_006_26Syeast	44.1845	6.2	2.6	0.98	1.4	36	18	-3.2	1162	419	4.8	Q9P7S2	1	1	0	0	decoy	176	1	0	0	47341.7	SCHPO	Probable 26S proteasome regulatory subunit rpn6	30111.1	SCHPO	Probable proteasome subunit alpha type-6
547.2888	5	-9.4	LNTDLKAGLFAYNIK	LNTDLK(1051.5087)AGLFAYNIK	MPFGNTHNK	1817.9927-M(Met-loss)PFGNTHNK	aleitner_M1012_006_26Syeast	30.6037	7.0	2.0	0.98	3.5	11	4	-4.5	2502	686	3.5	decoy	116	1	0	0	P06732	1	1	0	0	21967.5	SCHPO	Probable proteasome subunit beta type-4	43101.5	HUMAN	Creatine kinase M-type
752.2224	5	8.5	HNNHMAKVLTLELYKK	HNNHMAK(1817.9927)VLTLELYKK	LNTDLKAGLFAYNIK	LNTDLK(2076.1190)AGLFAYNIK	aleitner_M1012_006_26Syeast	35.4015	4.8	1.2	4.6	0.1	102	32	-3.3	960	474	4.7	P06732	32	1	0	0	decoy	116	1	0	0	43101.5	HUMAN	Creatine kinase M-type	21967.5	SCHPO	Probable proteasome subunit beta type-4
1122.5320	4	-2.3	FEELSGEEEDWSFYYAEVAPK	1962.0132-FEELSGEEEDWSFYYAEVAPK	KFTGGVLMLIDRESDK	K(2662.1639)FTGGVLM(Oxidation)LIDRESDK	aleitner_M1012_006_26Syeast	77.6200	13.0	3.9	0.99	4.8	121	39	0.9	1193	361	8.2	decoy	1	1	0	0	O74762	911	1	0	0	30899.5	SCHPO	26S proteasome regulatory subunit rpn12	107277.4	SCHPO	26S proteasome regulatory subunit rpn2
794.9833	7	-8.2	ASMISVRPAPTYLLKRGGYDSMSAATIGAPAAAR	ASMISVRPAPTYLLK(2092.0915)RGGYDSM(Oxidation)SAATIGAPAAAR	YYKPDLTIDEAVRIMK	YYK(3603.8542)PDLTIDEAVRIMK	aleitner_M1012_006_26Syeast	87.9522	6.1	1.4	0.99	1.4	27	19	-3.3	726	690	4.7	decoy	288	1	0	0	Q09720	149	1	0	0	97999.6	SCHPO	26S proteasome regulatory subunit rpn1	21967.5	SCHPO	Probable proteasome subunit beta type-4
558.8010	6	8.1	ARITISLDFMK	2053.0237-ARITISLDFMK	HCLIKMNHGTTTLAFR	HC(Carbamidomethyl)LIK(1431.7796)M(Oxidation)NHGTTTLAFR	aleitner_M1012_006_26Syeast	46.7868	8.8	1.6	0.99	5.0	11	7	-4.2	4199	1104	3.8	decoy	1	1	0	0	P30655	57	1	0	0	26539.6	SCHPO	Probable proteasome subunit alpha type-1	29987.0	SCHPO	Probable proteasome subunit beta type-5
701.8449	4	-0.56	GKHLASMQVR	GK(1677.7444)HLASMQVR	MEQKPEVDYSEK	M(Acetyl+Oxidation)EQK(1263.6758)PEVDYSEK	aleitner_M1012_006_26Syeast	32.8427	6.0	0.0	1.00	2.9	8.7	10	-4.9	2034	714	3.1	decoy	7	1	0	0	Q9UTM3	4	1	0	0	28277.2	SCHPO	Probable proteasome subunit alpha type-4	51618.9	SCHPO	26S proteasome regulatory subunit rpn5
644.8146	6	4.9	STDEYNGAMLKSVCVEAGMIALR	STDEYNGAMLK(1332.6384)SVC(Carbamidomethyl)VEAGM(Oxidation)IALR	MVGGKGEGFEGK	MVGGK(2668.2547)GEGFEGK	aleitner_M1012_006_26Syeast	51.9565	6.7	1.7	1.00	0.4	84	24	-1.7	367	169	6.3	O14126	396	1	0	0	decoy	376	1	0	0	48836.2	SCHPO	26S protease regulatory subunit 6A	43608.7	SCHPO	Probable 26S protease subunit rpt4
795.6378	5	-4.9	LGVKPPKGCLMFGPPGTGKTLLAR	LGVKPPK(1478.7803)GC(Carbamidomethyl)LMFGPPGTGKTLLAR	KLGHLDAMSEIK	K(2632.4597)LGHLDAMSEIK	aleitner_M1012_006_26Syeast	69.1112	8.1	0.0	1.6	3.3	31	7	-3.2	1737	641	4.8	O14126	220	1	0	0	decoy	195	1	0	0	48836.2	SCHPO	26S protease regulatory subunit 6A	43608.7	SCHPO	Probable 26S protease subunit rpt4
1129.0543	4	5.3	KMAIDDDINWEELAR	K(2694.3025)MAIDDDINWEELAR	ILHILDGVSDIADKGGEEDFEER	ILHILDGVSDIADK(1955.9299)GGEEDFEER	aleitner_M1012_006_26Syeast	37.5777	7.5	0.7	7.2	1.1	652	172	0.3	1146	300	6.4	O14126	371	1	0	0	decoy	347	1	0	0	48836.2	SCHPO	26S protease regulatory subunit 6A	43608.7	SCHPO	Probable 26S protease subunit rpt4
825.3997	3	-2.6	MSIMEYNGGSCVAMAGK	652.4272-M(Oxidation)SIMEYNGGSC(Carbamidomethyl)VAMAGK	KLVR	K(1958.8246)LVR	aleitner_M1012_006_26Syeast	77.5268	10.0	2.8	1.0	7.2	4.7	1	-4.2	2545	620	0.7	Q9Y7T8	1	1	0	0	decoy	129	1	0	0	22661.1	SCHPO	Probable proteasome subunit beta type-3	48965.5	SCHPO	26S protease regulatory subunit 7 homolog
954.9377	4	8.4	LIPIEVKGAEDPCAMCDS	LIPIEVK(1811.7892)GAEDPC(Carbamidomethyl)AMC(Carbamidomethyl)DS	MSIMEYNGGSCVAMAGK	2141.9683-M(Met-loss)SIMEYNGGSC(Carbamidomethyl)VAMAGK	aleitner_M1012_006_26Syeast	82.5345	7.0	0.0	6.4	2.6	83	27	-1.4	854	313	4.4	decoy	427	1	0	0	Q9Y7T8	1	1	0	0	48965.5	SCHPO	26S protease regulatory subunit 7 homolog	22661.1	SCHPO	Probable proteasome subunit beta type-3
950.4471	5	-6.8	LAAGYKSSMLDVSR	LAAGYK(3234.4705)SSM(Oxidation)LDVSR	HLDAEVQKCIDNNISSMLACMLDSVAF	HLDAEVQK(1650.8287)C(Carbamidomethyl)IDNNISSMLAC(Carbamidomethyl)M(Oxidation)LDSVAF	aleitner_M1012_006_26Syeast	80.8303	6.8	0.7	1.0	3.0	14	5	-4.2	1920	1008	3.8	decoy	325	1	0	0	P41878	289	1	0	0	47341.7	SCHPO	Probable 26S proteasome regulatory subunit rpn6	34572.3	SCHPO	26S proteasome regulatory subunit rpn11
865.7230	4	7.5	NYVPADLSAK	2382.2869-NYVPADLSAK	INYKKTELEEIMLLNLHK	INYKK(1214.6183)TELEEIM(Oxidation)LLNLHK	aleitner_M1012_006_26Syeast	92.9635	5.1	0.0	1.4	-0.2	49	66	-2.7	260	298	5.3	decoy	1	1	0	0	P41878	208	1	0	0	47341.7	SCHPO	Probable 26S proteasome regulatory subunit rpn6	34572.3	SCHPO	26S proteasome regulatory subunit rpn11
683.1228	4	-3.9	INKDMSNKIK	INK(1538.8239)DMSNKIK	MESLQRLLQGAR	1327.7170-MESLQRLLQGAR	aleitner_M1012_006_26Syeast	22.6745	4.5	2.0	4.0	-1.7	328	127	-1.8	352	166	6.2	decoy	312	1	0	0	P41878	1	1	0	0	47341.7	SCHPO	Probable 26S proteasome regulatory subunit rpn6	34572.3	SCHPO	26S proteasome regulatory subunit rpn11
784.9825	5	0.18	KHCIKVALMSNDINEELPR	KHC(Carbamidomethyl)IK(1637.7243)VALM(Oxidation)SNDINEELPR	MNSTEEIDLYNR	2420.2192-M(Oxidation)NSTEEIDLYNR	aleitner_M1012_006_26Syeast	64.5565	7.7	2.6	1.1	2.9	23	10	-3.2	1147	466	4.8	decoy	206	1	0	0	O74894	1	1	0	0	45069.7	SCHPO	26S protease regulatory subunit 8 homolog	43553.4	SCHPO	26S protease regulatory subunit 6B homolog
683.8656	4	0.71	KLELTEVKEAEIASR	K(1016.4848)LELTEVKEAEIASR	EDCKSLK	EDC(Carbamidomethyl)K(1853.0146)SLK	aleitner_M1012_006_26Syeast	87.3777	5.0	0.0	3.5	5.0	3.5	1	-4.8	2372	676	3.2	decoy	165	1	0	0	O74894	35	1	0	0	45069.7	SCHPO	26S protease regulatory subunit 8 homolog	43553.4	SCHPO	26S protease regulatory subunit 6B homolog
725.3633	6	-5.7	MVDETAPVKDFVAPGTPVGAQNTGVGAMTR	MVDETAPVK(1330.6816)DFVAPGTPVGAQNTGVGAMTR	GGNMKEVFRR	GGNMK(3153.5475)EVFRR	aleitner_M1012_006_26Syeast	76.4215	3.0	1.1	1.1	-0.1	17	9	-4.9	1120	694	3.1	decoy	26	1	0	0	P06732	247	1	0	0	26539.6	SCHPO	Probable proteasome subunit alpha type-1	43101.5	HUMAN	Creatine kinase M-type
991.5565	4	4.2	SVKEIPSLMASIFRK	SVK(2257.2206)EIPSLMASIFRK	AVEKLSVEALNSLTGEFKGK	AVEKLSVEALNSLTGEFK(1843.0277)GK	aleitner_M1012_006_26Syeast	67.9985	7.2	1.5	2.7	2.9	51	15	-3.6	4359	1116	4.3	decoy	216	1	0	0	P06732	170	1	0	0	26539.6	SCHPO	Probable proteasome subunit alpha type-1	43101.5	HUMAN	Creatine kinase M-type
753.0061	5	-5.4	IEQDADKTALNLLEAHSIAK	IEQDADK(1580.8661)TALNLLEAHSIAK	KPTSELAIGASLEK	K(2317.2165)PTSELAIGASLEK	aleitner_M1012_006_26Syeast	65.1693	8.7	1.1	1.1	2.5	48	23	0.3	183	90	8.3	decoy	156	1	0	0	O94579	50	1	0	0	97999.6	SCHPO	26S proteasome regulatory subunit rpn1	26404.3	SCHPO	Probable proteasome subunit alpha type-2
887.1962	4	-5.7	TKEADQLDVTMKPR	TK(1913.9411)EADQLDVTMKPR	MTDKYAFSLTTFSPNGK	1768.9029-M(Met-loss)TDKYAFSLTTFSPNGK	aleitner_M1012_006_26Syeast	77.9032	8.2	0.4	2.2	3.5	34	20	-3.3	1730	698	4.7	decoy	817	1	0	0	O94579	1	1	0	0	97999.6	SCHPO	26S proteasome regulatory subunit rpn1	26404.3	SCHPO	Probable proteasome subunit alpha type-2
796.3983	4	-0.023	LANDSPECKEFVLDR	LANDSPEC(Carbamidomethyl)K(1389.7180)EFVLDR	KIYNEYPPTK	K(1929.9142)IYNEYPPTK	aleitner_M1012_006_26Syeast	50.1800	5.0	0.3	6.8	3.4	18	7	-4.3	1681	717	1.6	decoy	468	1	0	0	O94579	99	1	0	0	97999.6	SCHPO	26S proteasome regulatory subunit rpn1	26404.3	SCHPO	Probable proteasome subunit alpha type-2
720.6437	4	-9.8	QFVTSKSRLSGSGLMVVR	QFVTSK(911.5117)SRLSGSGLM(Oxidation)VVR	WAIKEK	WAIK(2105.1303)EK	aleitner_M1012_006_26Syeast	28.8798	5.7	0.0	1.1	5.7	1.1	1	-5.9	3519	1025	2.1	decoy	125	1	0	0	Q9P7S2	117	1	0	0	22661.1	SCHPO	Probable proteasome subunit beta type-3	47341.7	SCHPO	Probable 26S proteasome regulatory subunit rpn6
926.2162	4	-6.3	LGVHKAGVHSMHKR	LGVHK(2129.0124)AGVHSM(Oxidation)HKR	MSSKDISSKSPSGNDALNDK	M(Met-loss+Acetyl)SSK(1709.9148)DISSKSPSGNDALNDK	aleitner_M1012_006_26Syeast	67.9132	7.7	0.7	1.1	1.4	80	62	-1.7	656	350	6.3	decoy	125	1	0	0	P87048	4	1	0	0	43101.5	HUMAN	Creatine kinase M-type	97999.6	SCHPO	26S proteasome regulatory subunit rpn1
495.2676	5	-4.2	NKELISVSAASK	NK(1225.6190)ELISVSAASK	SLGKEPDNTK	SLGK(1383.7609)EPDNTK	aleitner_M1012_006_26Syeast	49.1498	10.1	1.0	1.1	2.7	154	32	0.3	758	167	7.4	P30655	132	1	0	0	decoy	64	1	0	0	29987.0	SCHPO	Probable proteasome subunit beta type-5	27140.1	SCHPO	26S proteasome regulatory subunit rpn10
971.4631	4	-8.7	NTVATEGEDKRMVFLLHDDYK	NTVATEGEDK(1385.6616)RM(Oxidation)VFLLHDDYK	AKADYAQYYR	AK(2634.2636)ADYAQYYR	aleitner_M1012_006_26Syeast	87.8847	9.4	2.3	1.1	3.2	54	15	-1.8	1235	460	6.2	decoy	282	1	0	0	Q9US13	172	1	0	0	43101.5	HUMAN	Creatine kinase M-type	43457.6	SCHPO	Probable 26S proteasome regulatory subunit rpn9
849.2310	5	6.5	EYKSYPVQIAPSIDNCEFK	EYK(1954.0081)SYPVQIAPSIDNC(Carbamidomethyl)EFK	KLEKGQSIDDMIPAQK	KLEK(2425.1512)GQSIDDM(Oxidation)IPAQK	aleitner_M1012_006_26Syeast	75.7693	6.1	1.3	1.1	1.4	33	38	-3.3	934	555	4.7	decoy	80	1	0	0	P06732	369	1	0	0	25082.6	SCHPO	Probable proteasome subunit beta type-6	43101.5	HUMAN	Creatine kinase M-type
881.9730	4	7.7	TGRSIKGYTLPPHCSR	TGRSIK(1694.8992)GYTLPPHC(Carbamidomethyl)SR	ELKDHIGLYGKER	ELK(1967.0047)DHIGLYGKER	aleitner_M1012_006_26Syeast	73.3920	7.6	1.2	3.4	1.4	116	39	-0.2	286	107	6.2	P06732	138	1	0	0	decoy	67	1	0	0	43101.5	HUMAN	Creatine kinase M-type	25082.6	SCHPO	Probable proteasome subunit beta type-6
895.4579	4	-8.2	QPEFISLAPAEFKVHTAIPAEAR	Q(Gln->pyro-Glu)PEFISLAPAEFK(1073.5254)VHTAIPAEAR	MSQARGFDR	2642.3744-M(Met-loss)SQARGFDR	aleitner_M1012_006_26Syeast	47.0080	6.7	1.5	1.1	2.0	28	29	-3.3	999	549	4.7	decoy	139	1	0	0	O94517	1	1	0	0	30111.1	SCHPO	Probable proteasome subunit alpha type-6	26539.6	SCHPO	Probable proteasome subunit alpha type-1
794.1680	4	-3.8	KAEAELLVVQGDQVTQIK	K(1204.5659)AEAELLVVQGDQVTQIK	MSQARGFDR	2106.1572-MSQARGFDR	aleitner_M1012_006_26Syeast	60.6203	4.1	0.0	2.7	1.0	20	33	-3.8	425	471	4.2	decoy	252	1	0	0	O94517	1	1	0	0	30111.1	SCHPO	Probable proteasome subunit alpha type-6	26539.6	SCHPO	Probable proteasome subunit alpha type-1
754.6274	4	-2.3	TLSKESARATIDECMR	TLSK(1131.5998)ESARATIDEC(Carbamidomethyl)M(Oxidation)R	KFASAMPVK	K(2020.9558)FASAM(Oxidation)PVK	aleitner_M1012_006_26Syeast	44.5967	7.2	1.0	1.1	2.5	25	15	-1.2	292	163	5.3	Q9USQ9	201	1	0	0	decoy	126	1	0	0	29220.2	SCHPO	Probable proteasome subunit beta type-7	107277.4	SCHPO	26S proteasome regulatory subunit rpn2
737.1588	4	2.8	MSSKDISSK	2094.1581-M(Met-loss)SSKDISSK	MKQSIMSIAVVAVPQLNK	MK(988.5077)QSIMSIAVVAVPQLNK	aleitner_M1012_006_26Syeast	93.0762	5.0	0.9	1.1	1.9	9.1	11	0.4	25	35	3.1	P87048	1	1	0	0	decoy	162	1	0	0	97999.6	SCHPO	26S proteasome regulatory subunit rpn1	27140.1	SCHPO	26S proteasome regulatory subunit rpn10
791.0333	5	-9.2	KAIPLALGLLSASNPQMR	K(2055.1001)AIPLALGLLSASNPQM(Oxidation)R	LNLVIFQKAGSDALDSAR	LNLVIFQK(2033.1343)AGSDALDSAR	aleitner_M1012_006_26Syeast	68.9690	7.7	1.3	1.9	0.5	129	88	-0.2	196	162	7.2	P87048	669	1	0	0	decoy	50	1	0	0	97999.6	SCHPO	26S proteasome regulatory subunit rpn1	27140.1	SCHPO	26S proteasome regulatory subunit rpn10
599.3013	3	-10.0	MSSKDISSK	944.4603-M(Met-loss)SSKDISSK	KEFADR	Acetyl-K(988.5077)EFADR	aleitner_M1012_006_26Syeast	53.2908	2.9	0.0	3.5	2.9	3.5	1	-4.8	660	171	0.0	P87048	1	1	0	0	decoy	1	1	0	0	97999.6	SCHPO	26S proteasome regulatory subunit rpn1	27140.1	SCHPO	26S proteasome regulatory subunit rpn10
1146.9509	3	6.8	LNLVIFQKAGSDALDSARSLGK	LNLVIFQK(1135.5431)AGSDALDSARSLGK	MSSKDISSK	2440.3326-M(Oxidation)SSKDISSK	aleitner_M1012_006_26Syeast	84.8393	6.7	0.3	7.2	0.4	266	84	-1.7	888	323	6.3	decoy	50	1	0	0	P87048	1	1	0	0	27140.1	SCHPO	26S proteasome regulatory subunit rpn10	97999.6	SCHPO	26S proteasome regulatory subunit rpn1
1103.5232	4	5.5	QKGASNGEEFLGHDRD	QK(2651.2472)GASNGEEFLGHDRD	QGDTKINHEHFMDGILEVQMR	QGDTK(1896.8602)INHEHFMDGILEVQM(Oxidation)R	aleitner_M1012_006_26Syeast	82.5612	8.6	2.8	1.2	1.9	109	50	0.3	325	149	6.7	decoy	483	1	0	0	O14126	413	1	0	0	57346.7	SCHPO	Probable 26S proteasome regulatory subunit rpn3	48836.2	SCHPO	26S protease regulatory subunit 6A
1075.3038	4	1.4	VMKSEFQRLTHEK	VMK(2665.3348)SEFQRLTHEK	LIGFSTDVEKISNVENQAQNGHK	LIGFSTDVEK(1769.9134)ISNVENQAQNGHK	aleitner_M1012_006_26Syeast	90.5627	6.9	0.4	1.8	3.1	26	38	-2.6	1394	784	3.8	O14126	54	1	0	0	decoy	104	1	0	0	48836.2	SCHPO	26S protease regulatory subunit 6A	57346.7	SCHPO	Probable 26S proteasome regulatory subunit rpn3
1112.5789	4	3.7	VKAMEVDEKPTERYSDIGGLSK	VKAM(Oxidation)EVDEK(1979.0436)PTERYSDIGGLSK	RVQDINKLDQGALTDR	RVQDINK(2605.2945)LDQGALTDR	aleitner_M1012_006_26Syeast	93.1287	5.5	0.3	2.8	1.7	30	29	-4.2	1168	1115	3.8	O14126	179	1	0	0	decoy	290	1	0	0	48836.2	SCHPO	26S protease regulatory subunit 6A	57346.7	SCHPO	Probable 26S proteasome regulatory subunit rpn3
602.6495	6	4.0	KVEFGLPDLEGR	K(2251.1195)VEFGLPDLEGR	LLYDSKSMNWKATLGNEK	LLYDSKSM(Oxidation)NWK(1496.7875)ATLGNEK	aleitner_M1012_006_26Syeast	69.2862	10.8	1.5	1.2	1.4	224	146	1.4	224	149	9.4	O42931	344	1	0	0	decoy	103	1	0	0	48965.5	SCHPO	26S protease regulatory subunit 7 homolog	29220.2	SCHPO	Probable proteasome subunit beta type-7
574.6685	5	-2.7	GRKGSFGGSGSYK	GRK(1581.6772)GSFGGSGSYK	KMSAQSCACMVR	K(1424.7048)MSAQSC(Carbamidomethyl)AC(Carbamidomethyl)M(Oxidation)VR	aleitner_M1012_006_26Syeast	28.5952	6.1	2.7	1.2	1.4	32	19	-3.3	875	336	4.7	decoy	16	1	0	0	Q9UQY2	86	1	0	0	48836.2	SCHPO	26S protease regulatory subunit 6A	25082.6	SCHPO	Probable proteasome subunit beta type-6
887.1163	3	-3.6	KMSAQSCACMVR	K(1214.7275)M(Oxidation)SAQSC(Carbamidomethyl)AC(Carbamidomethyl)MVR	SKKILDFVK	SK(1581.6772)KILDFVK	aleitner_M1012_006_26Syeast	64.1745	6.1	3.0	1.8	1.4	30	18	-3.3	500	319	4.7	Q9UQY2	86	1	0	0	decoy	415	1	0	0	25082.6	SCHPO	Probable proteasome subunit beta type-6	48836.2	SCHPO	26S protease regulatory subunit 6A
913.1946	4	3.5	NIDAPENGNQCTTGSQLIFR	1414.6980-NIDAPENGNQC(Carbamidomethyl)TTGSQLIFR	TKDEGGPAGGLYI	TK(2372.1067)DEGGPAGGLYI	aleitner_M1012_006_26Syeast	95.3098	4.4	0.4	1.2	1.3	11	18	-4.9	812	996	3.1	decoy	1	1	0	0	P36612	437	1	0	0	24409.7	PIG	Trypsin	50060.6	SCHPO	26S protease regulatory subunit 4 homolog
767.1010	4	-3.7	MSIMEYNGGSCVAMAGK	1243.6296-M(Oxidation)SIMEYNGGSC(Carbamidomethyl)VAMAGK	ATKTNSDELK	ATK(1958.8246)TNSDELK	aleitner_M1012_006_26Syeast	56.7880	6.7	0.6	1.2	3.2	9.1	15	-4.5	751	766	3.5	Q9Y7T8	1	1	0	0	decoy	28	1	0	0	22661.1	SCHPO	Probable proteasome subunit beta type-3	35595.6	SCHPO	26S proteasome regulatory subunit rpn8
522.4865	5	4.5	ARITISLDFMK	1297.6779-ARITISLDFM(Oxidation)K	GEKRWSELR	GEK(1447.7745)RWSELR	aleitner_M1012_006_26Syeast	31.6087	8.1	1.9	1.2	3.4	32	14	-2.2	1547	399	5.9	decoy	1	1	0	0	Q9UTM3	331	1	0	0	26539.6	SCHPO	Probable proteasome subunit alpha type-1	51618.9	SCHPO	26S proteasome regulatory subunit rpn5
845.4014	4	9.7	KYSGSCCAR	2290.0900-KYSGSC(Carbamidomethyl)C(Carbamidomethyl)AR	NHASIDKMKSLSEQYTER	NHASIDKM(Oxidation)K(1225.5220)SLSEQYTER	aleitner_M1012_006_26Syeast	59.9403	4.6	1.6	1.2	1.4	14	17	-4.8	1468	985	3.2	decoy	1	1	0	0	P41878	248	1	0	0	43457.6	SCHPO	Probable 26S proteasome regulatory subunit rpn9	34572.3	SCHPO	26S proteasome regulatory subunit rpn11
571.1138	5	-7.0	NIEKVAVIR	1809.9183-NIEKVAVIR	LEKGQSIDDMIPAQK	LEK(1178.7023)GQSIDDMIPAQK	aleitner_M1012_006_26Syeast	43.8613	5.7	1.0	1.2	2.6	11	4	-2.8	546	253	3.1	decoy	1	1	0	0	P06732	369	1	0	0	29337.7	SCHPO	Probable proteasome subunit beta type-2	43101.5	HUMAN	Creatine kinase M-type
532.8817	5	-7.7	INKDMSNKIK	INK(1469.7436)DMSNKIK	LTHEKSTMLEK	LTHEK(1327.7170)STM(Oxidation)LEK	aleitner_M1012_006_26Syeast	21.6977	6.7	2.5	1.3	0.4	115	59	-1.7	515	193	6.3	decoy	312	1	0	0	O14126	64	1	0	0	47341.7	SCHPO	Probable 26S proteasome regulatory subunit rpn6	48836.2	SCHPO	26S protease regulatory subunit 6A
727.8847	4	0.39	LTHEKSTMLEK	LTHEK(1591.8280)STMLEK	DMSNKIKLAAGYK	DM(Oxidation)SNK(1453.7487)IKLAAGYK	aleitner_M1012_006_26Syeast	26.7198	5.5	1.0	3.1	2.4	25	12	-4.3	2214	691	3.1	O14126	64	1	0	0	decoy	317	1	0	0	48836.2	SCHPO	26S protease regulatory subunit 6A	47341.7	SCHPO	Probable 26S proteasome regulatory subunit rpn6
710.2307	6	8.7	AVENASTCIGIKCEDGVILALEK	AVENASTC(Carbamidomethyl)IGIK(1766.0528)C(Carbamidomethyl)EDGVILALEK	KLPVALILIAQMYR	K(2627.3186)LPVALILIAQMYR	aleitner_M1012_006_26Syeast	54.8405	5.1	1.6	1.3	-1.1	84	136	-1.8	135	273	6.2	O59770	40	1	0	0	decoy	210	1	0	0	28031.7	SCHPO	Probable proteasome subunit alpha type-7	43553.4	SCHPO	26S protease regulatory subunit 6B homolog
724.9881	5	5.5	LGSVKSIGLEQELDTTTAEGTK	LGSVK(1343.7094)SIGLEQELDTTTAEGTK	NKMVCKIWK	NK(2414.2428)MVC(Carbamidomethyl)KIWK	aleitner_M1012_006_26Syeast	62.7393	6.6	0.4	1.3	0.4	94	58	-1.8	429	282	6.2	decoy	122	1	0	0	Q09682	223	1	0	0	26404.3	SCHPO	Probable proteasome subunit alpha type-2	27925.7	SCHPO	Probable proteasome subunit alpha type-3
532.9704	6	9.8	SQKALDTLFSAIR	SQK(1742.9488)ALDTLFSAIR	ADVLLMKTTTQQIK	ADVLLM(Oxidation)K(1586.8668)TTTQQIK	aleitner_M1012_006_26Syeast	37.9097	7.3	2.1	1.3	0.4	101	65	-0.8	216	143	6.9	Q10335	43	1	0	0	decoy	163	1	0	0	46680.8	SCHPO	Probable 26S proteasome regulatory subunit rpn7	57346.7	SCHPO	Probable 26S proteasome regulatory subunit rpn3
1087.5376	4	-4.7	YKPDMADQLLSYLKPGVKGNPSR	YKPDMADQLLSYLK(1769.7996)PGVKGNPSR	DEKYTLYDQNDTK	DEK(2714.4102)YTLYDQNDTK	aleitner_M1012_006_26Syeast	76.1330	7.7	3.5	1.3	3.9	16	5	-3.0	1427	664	3.8	decoy	189	1	0	0	O14250	220	1	0	0	50060.6	SCHPO	26S protease regulatory subunit 4 homolog	30111.1	SCHPO	Probable proteasome subunit alpha type-6
[truncated: 478 more rows]
