# Supplementary material for: ECL: an exhaustive search tool for the identification of cross-linked peptides using whole database
Source: BMC Bioinformatics. 2016 May 20;17:217. doi: 10.1186/s12859-016-1073-y (PMC4874008; doi:10.1186/s12859-016-1073-y)
Supplement: Additional file 2 — Detailed results of synthetic peptides and 26S Proteasome samples. (ZIP 4432 kb) [file 12859_2016_1073_MOESM2_ESM.zip › Detailed_results/26Syeast_database/ProteinProspector/aleitner_M1012_007_26Syeast.xls]

m/z	z	ppm	DB Peptide 1	Peptide 1	DB Peptide 2	Peptide 2	Fraction	RT	Score	Score Diff	Expect	Sc 1	Exp 1	Rk 1	Sc 2	Exp 2	Rk 2	L Sc	Acc #	XLink AA 1	Intra 1	Inter 1	Decoy 1	Acc #	XLink AA 2	Intra 2	Inter 2	Decoy 2	Protein MW	Species	Protein Name	Protein MW	Species	Protein Name
1158.5894	4	9.0	VAEKAQINTQEYGR	VAEK(3024.4757)AQINTQEYGR	LEIKEGNYGDGYALQPSYIHEYLSK	LEIK(1743.8792)EGNYGDGYALQPSYIHEYLSK	aleitner_M1012_007_26Syeast	60.6245	49.6	23.4	2.3e-10	24.7	2.9e-4	5	16.9	0.024	8	24.9	O14250	115	1	0	0	Q9USQ9	108	1	0	0	30111.1	SCHPO	Probable proteasome subunit alpha type-6	29220.2	SCHPO	Probable proteasome subunit beta type-7
987.2592	4	8.1	LEIKEGNYGDGYALQPSYIHEYLSK	LEIK(1058.5682)EGNYGDGYALQPSYIHEYLSK	LMSKVAEK	LM(Oxidation)SK(3024.4757)VAEK	aleitner_M1012_007_26Syeast	59.3355	32.9	2.5	7.9e-7	29.8	5.0e-6	3	-1.8	698	381	3.1	Q9USQ9	108	1	0	0	O14250	111	1	0	0	29220.2	SCHPO	Probable proteasome subunit beta type-7	30111.1	SCHPO	Probable proteasome subunit alpha type-6
983.2594	4	7.0	LEIKEGNYGDGYALQPSYIHEYLSK	LEIK(1042.5733)EGNYGDGYALQPSYIHEYLSK	LMSKVAEK	LMSK(3024.4757)VAEK	aleitner_M1012_007_26Syeast	61.1300	29.9	2.8	1.2e-5	27.1	6.0e-5	1	0.3	219	107	4.8	Q9USQ9	108	1	0	0	O14250	111	1	0	0	29220.2	SCHPO	Probable proteasome subunit beta type-7	30111.1	SCHPO	Probable proteasome subunit alpha type-6
927.0692	5	4.9	VAEKAQINTQEYGR	VAEK(3024.4757)AQINTQEYGR	LEIKEGNYGDGYALQPSYIHEYLSK	LEIK(1743.8792)EGNYGDGYALQPSYIHEYLSK	aleitner_M1012_007_26Syeast	60.5798	30.9	9.3	2.3e-5	21.6	0.0031	5	1.3	136	165	9.3	O14250	115	1	0	0	Q9USQ9	108	1	0	0	30111.1	SCHPO	Probable proteasome subunit alpha type-6	29220.2	SCHPO	Probable proteasome subunit beta type-7
790.0067	5	5.4	LEIKEGNYGDGYALQPSYIHEYLSK	LEIK(1058.5682)EGNYGDGYALQPSYIHEYLSK	LMSKVAEK	LM(Oxidation)SK(3024.4757)VAEK	aleitner_M1012_007_26Syeast	59.3675	6.0	1.6	2.3	3.2	15	7	-1.8	407	212	2.8	Q9USQ9	108	1	0	0	O14250	111	1	0	0	29220.2	SCHPO	Probable proteasome subunit beta type-7	30111.1	SCHPO	Probable proteasome subunit alpha type-6
935.2151	4	5.2	ARSEAAEFEYKNGYPMPCDVLAK	ARSEAAEFEYK(1075.5914)NGYPM(Oxidation)PC(Carbamidomethyl)DVLAK	KVAQTTYK	K(2799.2884)VAQTTYK	aleitner_M1012_007_26Syeast	48.8260	40.0	21.4	6.9e-9	18.6	0.0034	1	14.4	0.045	2	21.4	O94517	102	1	0	0	O94579	91	1	0	0	26539.6	SCHPO	Probable proteasome subunit alpha type-1	26404.3	SCHPO	Probable proteasome subunit alpha type-2
1165.5714	3	4.0	SEAAEFEYKNGYPMPCDVLAK	SEAAEFEYK(1075.5914)NGYPMPC(Carbamidomethyl)DVLAK	KVAQTTYK	K(2556.1553)VAQTTYK	aleitner_M1012_007_26Syeast	54.2870	47.9	20.7	8.7e-9	27.2	5.1e-4	1	12.7	1.1	4	20.7	O94517	102	1	0	0	O94579	91	1	0	0	26539.6	SCHPO	Probable proteasome subunit alpha type-1	26404.3	SCHPO	Probable proteasome subunit alpha type-2
1165.5737	3	5.9	SEAAEFEYKNGYPMPCDVLAK	SEAAEFEYK(1075.5914)NGYPMPC(Carbamidomethyl)DVLAK	KVAQTTYK	K(2556.1553)VAQTTYK	aleitner_M1012_007_26Syeast	54.7925	43.4	18.0	3.6e-8	24.6	0.0013	2	11.9	1.6	3	19.3	O94517	102	1	0	0	O94579	91	1	0	0	26539.6	SCHPO	Probable proteasome subunit alpha type-1	26404.3	SCHPO	Probable proteasome subunit alpha type-2
1170.9044	3	5.1	SEAAEFEYKNGYPMPCDVLAK	SEAAEFEYK(1075.5914)NGYPM(Oxidation)PC(Carbamidomethyl)DVLAK	KVAQTTYK	K(2572.1502)VAQTTYK	aleitner_M1012_007_26Syeast	51.2513	42.7	15.5	8.3e-8	27.2	3.2e-4	1	8.7	6.3	4	15.5	O94517	102	1	0	0	O94579	91	1	0	0	26539.6	SCHPO	Probable proteasome subunit alpha type-1	26404.3	SCHPO	Probable proteasome subunit alpha type-2
878.4297	4	4.6	SEAAEFEYKNGYPMPCDVLAK	SEAAEFEYK(1075.5914)NGYPM(Oxidation)PC(Carbamidomethyl)DVLAK	KVAQTTYK	K(2572.1502)VAQTTYK	aleitner_M1012_007_26Syeast	51.0487	31.1	15.2	2.3e-7	15.9	0.0053	1	7.5	1.3	5	15.2	O94517	102	1	0	0	O94579	91	1	0	0	26539.6	SCHPO	Probable proteasome subunit alpha type-1	26404.3	SCHPO	Probable proteasome subunit alpha type-2
874.4326	4	6.5	SEAAEFEYKNGYPMPCDVLAK	SEAAEFEYK(1075.5914)NGYPMPC(Carbamidomethyl)DVLAK	KVAQTTYK	K(2556.1553)VAQTTYK	aleitner_M1012_007_26Syeast	54.7013	34.4	17.1	1.0e-6	17.3	0.016	1	9.1	1.7	3	17.1	O94517	102	1	0	0	O94579	91	1	0	0	26539.6	SCHPO	Probable proteasome subunit alpha type-1	26404.3	SCHPO	Probable proteasome subunit alpha type-2
878.4301	4	5.1	SEAAEFEYKNGYPMPCDVLAK	SEAAEFEYK(1075.5914)NGYPM(Oxidation)PC(Carbamidomethyl)DVLAK	KVAQTTYK	K(2572.1502)VAQTTYK	aleitner_M1012_007_26Syeast	50.5223	27.5	13.0	2.9e-6	13.5	0.026	2	6.0	3.3	9	14.0	O94517	102	1	0	0	O94579	91	1	0	0	26539.6	SCHPO	Probable proteasome subunit alpha type-1	26404.3	SCHPO	Probable proteasome subunit alpha type-2
935.2157	4	5.9	ARSEAAEFEYKNGYPMPCDVLAK	ARSEAAEFEYK(1075.5914)NGYPM(Oxidation)PC(Carbamidomethyl)DVLAK	KVAQTTYK	K(2799.2884)VAQTTYK	aleitner_M1012_007_26Syeast	48.2788	30.1	18.3	3.3e-6	11.8	0.19	1	10.6	0.38	2	18.3	O94517	102	1	0	0	O94579	91	1	0	0	26539.6	SCHPO	Probable proteasome subunit alpha type-1	26404.3	SCHPO	Probable proteasome subunit alpha type-2
931.2173	4	6.3	ARSEAAEFEYKNGYPMPCDVLAK	ARSEAAEFEYK(1075.5914)NGYPMPC(Carbamidomethyl)DVLAK	KVAQTTYK	K(2783.2935)VAQTTYK	aleitner_M1012_007_26Syeast	51.6693	28.1	15.8	1.5e-5	11.3	0.33	3	11.2	0.35	4	18.9	O94517	102	1	0	0	O94579	91	1	0	0	26539.6	SCHPO	Probable proteasome subunit alpha type-1	26404.3	SCHPO	Probable proteasome subunit alpha type-2
1170.9031	3	4.0	SEAAEFEYKNGYPMPCDVLAK	SEAAEFEYK(1075.5914)NGYPM(Oxidation)PC(Carbamidomethyl)DVLAK	KVAQTTYK	K(2572.1502)VAQTTYK	aleitner_M1012_007_26Syeast	50.6857	29.4	15.6	2.3e-5	13.8	0.17	1	8.2	4.1	4	15.6	O94517	102	1	0	0	O94579	91	1	0	0	26539.6	SCHPO	Probable proteasome subunit alpha type-1	26404.3	SCHPO	Probable proteasome subunit alpha type-2
963.2403	4	5.3	ARSEAAEFEYKNGYPMPCDVLAK	ARSEAAEFEYK(1203.6863)NGYPMPC(Carbamidomethyl)DVLAK	KVAQTTYKK	K(2783.2935)VAQTTYKK	aleitner_M1012_007_26Syeast	48.4870	26.2	6.2	5.6e-5	20.0	0.0024	1	-1.8	1293	490	6.2	O94517	102	1	0	0	O94579	91	1	0	0	26539.6	SCHPO	Probable proteasome subunit alpha type-1	26404.3	SCHPO	Probable proteasome subunit alpha type-2
1208.2689	3	3.1	SEAAEFEYKNGYPMPCDVLAK	SEAAEFEYK(1203.6863)NGYPMPC(Carbamidomethyl)DVLAK	KVAQTTYKK	K(2556.1553)VAQTTYKK	aleitner_M1012_007_26Syeast	51.1358	25.5	9.3	6.4e-5	16.2	0.021	1	3.4	62	18	11.4	O94517	102	1	0	0	O94579	91	1	0	0	26539.6	SCHPO	Probable proteasome subunit alpha type-1	26404.3	SCHPO	Probable proteasome subunit alpha type-2
878.4299	4	4.9	KVAQTTYK	K(2572.1502)VAQTTYK	SEAAEFEYKNGYPMPCDVLAK	SEAAEFEYK(1075.5914)NGYPM(Oxidation)PC(Carbamidomethyl)DVLAK	aleitner_M1012_007_26Syeast	51.5535	22.8	15.3	9.4e-5	7.5	1.4	1	7.3	1.5	3	15.3	O94579	91	1	0	0	O94517	102	1	0	0	26404.3	SCHPO	Probable proteasome subunit alpha type-2	26539.6	SCHPO	Probable proteasome subunit alpha type-1
745.1733	5	3.6	ARSEAAEFEYKNGYPMPCDVLAK	ARSEAAEFEYK(1075.5914)NGYPMPC(Carbamidomethyl)DVLAK	KVAQTTYK	K(2783.2935)VAQTTYK	aleitner_M1012_007_26Syeast	51.6065	18.0	6.2	6.0e-4	11.8	0.038	1	0.3	82	69	8.3	O94517	102	1	0	0	O94579	91	1	0	0	26539.6	SCHPO	Probable proteasome subunit alpha type-1	26404.3	SCHPO	Probable proteasome subunit alpha type-2
952.9586	4	0.024	KIYNEYPPTK	K(2556.1553)IYNEYPPTK	SEAAEFEYKNGYPMPCDVLAK	SEAAEFEYK(1389.7180)NGYPMPC(Carbamidomethyl)DVLAK	aleitner_M1012_007_26Syeast	58.9973	22.6	14.4	0.0011	7.6	6.5	3	7.0	9.2	7	15.0	O94579	99	1	0	0	O94517	102	1	0	0	26404.3	SCHPO	Probable proteasome subunit alpha type-2	26539.6	SCHPO	Probable proteasome subunit alpha type-1
910.4563	4	7.6	SEAAEFEYKNGYPMPCDVLAK	SEAAEFEYK(1203.6863)NGYPM(Oxidation)PC(Carbamidomethyl)DVLAK	KVAQTTYKK	K(2572.1502)VAQTTYKK	aleitner_M1012_007_26Syeast	47.6688	18.1	8.5	0.0080	8.8	1.5	2	1.3	101	36	9.3	O94517	102	1	0	0	O94579	91	1	0	0	26539.6	SCHPO	Probable proteasome subunit alpha type-1	26404.3	SCHPO	Probable proteasome subunit alpha type-2
910.4584	4	9.9	SEAAEFEYKNGYPMPCDVLAK	SEAAEFEYK(1203.6863)NGYPM(Oxidation)PC(Carbamidomethyl)DVLAK	KVAQTTYKK	K(2572.1502)VAQTTYKK	aleitner_M1012_007_26Syeast	48.2258	15.0	4.2	0.011	8.8	0.60	2	-1.8	527	270	6.2	O94517	102	1	0	0	O94579	91	1	0	0	26539.6	SCHPO	Probable proteasome subunit alpha type-1	26404.3	SCHPO	Probable proteasome subunit alpha type-2
874.4315	4	5.3	SEAAEFEYKNGYPMPCDVLAK	SEAAEFEYK(1075.5914)NGYPMPC(Carbamidomethyl)DVLAK	KVAQTTYK	K(2556.1553)VAQTTYK	aleitner_M1012_007_26Syeast	54.1955	15.3	7.6	0.029	6.0	5.7	9	1.3	83	73	9.3	O94517	102	1	0	0	O94579	91	1	0	0	26539.6	SCHPO	Probable proteasome subunit alpha type-1	26404.3	SCHPO	Probable proteasome subunit alpha type-2
725.3635	5	2.1	SEAAEFEYKNGYPMPCDVLAK	SEAAEFEYK(1203.6863)NGYPMPC(Carbamidomethyl)DVLAK	KVAQTTYKK	K(2556.1553)VAQTTYKK	aleitner_M1012_007_26Syeast	51.1185	9.9	1.6	0.10	8.3	0.31	1	-4.3	1499	612	3.7	O94517	102	1	0	0	O94579	91	1	0	0	26539.6	SCHPO	Probable proteasome subunit alpha type-1	26404.3	SCHPO	Probable proteasome subunit alpha type-2
906.4506	4	-0.059	SEAAEFEYKNGYPMPCDVLAK	SEAAEFEYK(1203.6863)NGYPMPC(Carbamidomethyl)DVLAK	KVAQTTYKK	K(2556.1553)VAQTTYKK	aleitner_M1012_007_26Syeast	50.9740	13.5	4.2	0.14	8.8	2.3	2	-3.3	2916	873	4.7	O94517	102	1	0	0	O94579	91	1	0	0	26539.6	SCHPO	Probable proteasome subunit alpha type-1	26404.3	SCHPO	Probable proteasome subunit alpha type-2
699.7466	5	5.2	SEAAEFEYKNGYPMPCDVLAK	SEAAEFEYK(1075.5914)NGYPMPC(Carbamidomethyl)DVLAK	KVAQTTYK	K(2556.1553)VAQTTYK	aleitner_M1012_007_26Syeast	54.3732	8.3	4.9	0.42	3.0	15	4	-2.7	670	304	5.3	O94517	102	1	0	0	O94579	91	1	0	0	26539.6	SCHPO	Probable proteasome subunit alpha type-1	26404.3	SCHPO	Probable proteasome subunit alpha type-2
778.8849	4	10.0	MTDKYAFSLTTFSPNGK	1204.5659-MTDKYAFSLTTFSPNGK	MSQARGFDR	2044.9816-MSQARGFDR	aleitner_M1012_007_26Syeast	54.6290	5.1	1.3	3.0	-0.2	97	41	-2.7	502	231	5.3	O94579	1	1	0	0	O94517	1	1	0	0	26404.3	SCHPO	Probable proteasome subunit alpha type-2	26539.6	SCHPO	Probable proteasome subunit alpha type-1
1201.3794	4	-1.7	MPPAVSSETSTIVPQQVIVHPLVLLSAVDSYNR	1385.6616-M(Met-loss)PPAVSSETSTIVPQQVIVHPLVLLSAVDSYNR	AKADYAQYYR	AK(3553.9032)ADYAQYYR	aleitner_M1012_007_26Syeast	87.2710	34.5	20.2	1.6e-7	14.3	0.056	2	12.2	0.21	6	20.2	O74440	1	1	0	0	Q9US13	172	1	0	0	35595.6	SCHPO	26S proteasome regulatory subunit rpn8	43457.6	SCHPO	Probable 26S proteasome regulatory subunit rpn9
961.3162	5	10.0	MPPAVSSETSTIVPQQVIVHPLVLLSAVDSYNR	1385.6616-M(Met-loss)PPAVSSETSTIVPQQVIVHPLVLLSAVDSYNR	AKADYAQYYR	AK(3553.9032)ADYAQYYR	aleitner_M1012_007_26Syeast	87.6148	12.2	5.1	0.22	7.1	4.8	1	-1.8	1071	595	6.2	O74440	1	1	0	0	Q9US13	172	1	0	0	35595.6	SCHPO	26S proteasome regulatory subunit rpn8	43457.6	SCHPO	Probable 26S proteasome regulatory subunit rpn9
1106.2784	3	3.8	EVIELPLKNPELFLR	EVIELPLK(1506.7606)NPELFLR	FFEKEDVQSLK	FFEK(1947.1081)EDVQSLK	aleitner_M1012_007_26Syeast	80.3897	39.3	18.2	1.8e-7	21.1	0.0068	1	10.8	2.6	2	18.2	O74445	153	1	0	0	Q9UTM3	204	1	0	0	43608.7	SCHPO	Probable 26S protease subunit rpt4	51618.9	SCHPO	26S proteasome regulatory subunit rpn5
829.9602	4	3.3	EVIELPLKNPELFLR	EVIELPLK(1506.7606)NPELFLR	FFEKEDVQSLK	FFEK(1947.1081)EDVQSLK	aleitner_M1012_007_26Syeast	80.8423	31.4	14.0	4.3e-6	17.4	0.016	1	8.1	3.8	3	16.1	O74445	153	1	0	0	Q9UTM3	204	1	0	0	43608.7	SCHPO	Probable 26S protease subunit rpt4	51618.9	SCHPO	26S proteasome regulatory subunit rpn5
816.9741	4	4.3	EKVAFILDQVR	EK(1947.1081)VAFILDQVR	EVIELPLKNPELFLR	EVIELPLK(1454.8133)NPELFLR	aleitner_M1012_007_26Syeast	87.7117	26.4	14.8	1.1e-4	11.6	0.43	1	9.3	1.5	2	17.0	Q9UTM3	170	1	0	0	O74445	153	1	0	0	51618.9	SCHPO	26S proteasome regulatory subunit rpn5	43608.7	SCHPO	Probable 26S protease subunit rpt4
829.9630	4	6.7	EVIELPLKNPELFLR	EVIELPLK(1506.7606)NPELFLR	FFEKEDVQSLK	FFEK(1947.1081)EDVQSLK	aleitner_M1012_007_26Syeast	80.3218	20.4	6.2	6.2e-4	14.2	0.032	1	-1.8	886	333	6.2	O74445	153	1	0	0	Q9UTM3	204	1	0	0	43608.7	SCHPO	Probable 26S protease subunit rpt4	51618.9	SCHPO	26S proteasome regulatory subunit rpn5
982.8839	3	1.1	EVIELPLKNPELFLR	EVIELPLK(1136.5866)NPELFLR	YYEQKIR	YYEQK(1947.1081)IR	aleitner_M1012_007_26Syeast	73.4902	20.2	0.0	0.019	20.2	0.019	1	1.6	258	102	0.0	O74445	153	1	0	0	Q9UTM3	218	1	0	0	43608.7	SCHPO	Probable 26S protease subunit rpt4	51618.9	SCHPO	26S proteasome regulatory subunit rpn5
737.4171	4	4.3	EVIELPLKNPELFLR	EVIELPLK(1136.5866)NPELFLR	YYEQKIR	YYEQK(1947.1081)IR	aleitner_M1012_007_26Syeast	73.4542	15.2	0.0	0.056	15.2	0.056	1	-4.7	2831	877	1.1	O74445	153	1	0	0	Q9UTM3	218	1	0	0	43608.7	SCHPO	Probable 26S protease subunit rpt4	51618.9	SCHPO	26S proteasome regulatory subunit rpn5
835.8519	5	7.8	YKSYLLQHREWDSK	YK(2322.2637)SYLLQHREWDSK	HHFYAKIDRPAQVISFKK	HHFYAK(1989.9949)IDRPAQVISFKK	aleitner_M1012_007_26Syeast	42.0397	6.3	1.2	2.5	0.1	186	94	-1.8	694	276	6.2	O74445	12	1	0	0	Q9UTM3	387	1	0	0	43608.7	SCHPO	Probable 26S protease subunit rpt4	51618.9	SCHPO	26S proteasome regulatory subunit rpn5
627.2977	3	-7.1	MEQKPEVDYSEK	528.2544-M(Met-loss)EQKPEVDYSEK	MSER	1488.6984-M(Met-loss)SER	aleitner_M1012_007_26Syeast	27.3730	4.2	0.6	3.8	3.2	7.0	3	-8.0	6392	903	0.0	Q9UTM3	1	1	0	0	O74445	1	1	0	0	51618.9	SCHPO	26S proteasome regulatory subunit rpn5	43608.7	SCHPO	Probable 26S protease subunit rpt4
951.7648	4	4.8	VAEKAQINTQEYGR	VAEK(2197.2008)AQINTQEYGR	HIGIATTGFIPDGQHIVKR	HIGIATTGFIPDGQHIVK(1743.8792)R	aleitner_M1012_007_26Syeast	51.3693	39.4	16.8	1.8e-7	20.9	0.0044	5	12.7	0.38	7	18.5	O14250	115	1	0	0	O59770	89	1	0	0	30111.1	SCHPO	Probable proteasome subunit alpha type-6	28031.7	SCHPO	Probable proteasome subunit alpha type-7
761.6132	5	4.7	VAEKAQINTQEYGR	VAEK(2197.2008)AQINTQEYGR	HIGIATTGFIPDGQHIVKR	HIGIATTGFIPDGQHIVK(1743.8792)R	aleitner_M1012_007_26Syeast	51.4463	33.2	9.9	2.3e-5	22.8	0.0038	2	5.1	24	11	11.5	O14250	115	1	0	0	O59770	89	1	0	0	30111.1	SCHPO	Probable proteasome subunit alpha type-6	28031.7	SCHPO	Probable proteasome subunit alpha type-7
634.8449	6	3.7	VAEKAQINTQEYGR	VAEK(2197.2008)AQINTQEYGR	HIGIATTGFIPDGQHIVKR	HIGIATTGFIPDGQHIVK(1743.8792)R	aleitner_M1012_007_26Syeast	51.4833	19.4	7.1	0.0021	11.8	0.19	2	0.7	131	105	7.6	O14250	115	1	0	0	O59770	89	1	0	0	30111.1	SCHPO	Probable proteasome subunit alpha type-6	28031.7	SCHPO	Probable proteasome subunit alpha type-7
761.6107	5	1.4	VAEKAQINTQEYGR	VAEK(2197.2008)AQINTQEYGR	HIGIATTGFIPDGQHIVKR	HIGIATTGFIPDGQHIVK(1743.8792)R	aleitner_M1012_007_26Syeast	51.9568	19.3	7.0	0.0032	12.3	0.19	5	-1.0	437	239	7.0	O14250	115	1	0	0	O59770	89	1	0	0	30111.1	SCHPO	Probable proteasome subunit alpha type-6	28031.7	SCHPO	Probable proteasome subunit alpha type-7
1268.6842	3	5.0	HIGIATTGFIPDGQHIVKR	HIGIATTGFIPDGQHIVK(1743.8792)R	VAEKAQINTQEYGR	VAEK(2197.2008)AQINTQEYGR	aleitner_M1012_007_26Syeast	51.5235	16.1	9.3	0.028	6.8	6.5	2	2.2	96	51	9.3	O59770	89	1	0	0	O14250	115	1	0	0	28031.7	SCHPO	Probable proteasome subunit alpha type-7	30111.1	SCHPO	Probable proteasome subunit alpha type-6
1059.5668	3	5.0	KIEIPLPNEVGR	K(1811.8804)IEIPLPNEVGR	AVKPTDMEQFAFYK	AVK(1501.8504)PTDMEQFAFYK	aleitner_M1012_007_26Syeast	69.1800	45.0	25.6	2.3e-7	19.4	0.047	2	17.6	0.11	3	25.6	O74445	297	1	0	0	O74894	378	1	0	0	43608.7	SCHPO	Probable 26S protease subunit rpt4	43553.4	SCHPO	26S protease regulatory subunit 6B homolog
928.0135	4	-4.0	TMLVKAVANSTAANFIR	TM(Oxidation)LVK(1886.0625)AVANSTAANFIR	LDRKIEIPLPNEVGR	LDRK(1960.0452)IEIPLPNEVGR	aleitner_M1012_007_26Syeast	79.8145	9.1	1.0	0.80	4.4	16	12	-3.3	2038	806	4.7	O74894	186	1	0	0	O74445	297	1	0	0	43553.4	SCHPO	26S protease regulatory subunit 6B homolog	43608.7	SCHPO	Probable 26S protease subunit rpt4
1147.5996	3	7.5	EGKGEIYSFDPVGSYER	EGK(1507.8610)GEIYSFDPVGSYER	ASAGPLIASQTVKK	ASAGPLIASQTVK(2069.9582)K	aleitner_M1012_007_26Syeast	59.4442	36.5	12.2	1.8e-6	24.3	0.0013	1	4.2	66	33	12.2	Q9UQY2	122	1	0	0	P30655	93	1	0	0	25082.6	SCHPO	Probable proteasome subunit beta type-6	29987.0	SCHPO	Probable proteasome subunit beta type-5
860.9490	4	4.6	EGKGEIYSFDPVGSYER	EGK(1507.8610)GEIYSFDPVGSYER	ASAGPLIASQTVKK	ASAGPLIASQTVK(2069.9582)K	aleitner_M1012_007_26Syeast	59.3995	18.8	5.0	0.0096	13.8	0.15	1	-3.0	1468	583	5.0	Q9UQY2	122	1	0	0	P30655	93	1	0	0	25082.6	SCHPO	Probable proteasome subunit beta type-6	29987.0	SCHPO	Probable proteasome subunit beta type-5
687.1403	4	4.0	KLEGTIDYQK	K(1550.8920)LEGTIDYQK	KVPDKLIDASTVK	KVPDK(1331.6973)LIDASTVK	aleitner_M1012_007_26Syeast	47.0675	31.4	14.0	2.6e-6	17.4	0.0079	1	8.1	1.6	5	16.1	O74445	378	1	0	0	O94517	57	1	0	0	43608.7	SCHPO	Probable 26S protease subunit rpt4	26539.6	SCHPO	Probable proteasome subunit alpha type-1
844.7106	4	1.4	ATSAGPKQTETINWLEK	ATSAGPK(1501.8504)QTETINWLEK	KIEIPLPNEVGR	K(2011.0262)IEIPLPNEVGR	aleitner_M1012_007_26Syeast	65.8782	17.1	9.1	0.0032	8.0	1.2	1	4.4	12	9	9.1	O94517	169	1	0	0	O74445	297	1	0	0	26539.6	SCHPO	Probable proteasome subunit alpha type-1	43608.7	SCHPO	Probable 26S protease subunit rpt4
995.2338	4	-4.2	ARSEAAEFEYKNGYPMPCDVLAK	ARSEAAEFEYK(1331.6973)NGYPMPC(Carbamidomethyl)DVLAK	KLEGTIDYQK	K(2783.2935)LEGTIDYQK	aleitner_M1012_007_26Syeast	54.2010	4.5	1.0	8.5	-1.8	713	248	-1.8	713	263	6.3	O94517	102	1	0	0	O74445	378	1	0	0	26539.6	SCHPO	Probable proteasome subunit alpha type-1	43608.7	SCHPO	Probable 26S protease subunit rpt4
894.9926	4	3.2	AQSGPDASAKLPTVIPTTR	AQSGPDASAK(1666.9029)LPTVIPTTR	ELAAIKEDTEAVLK	ELAAIK(2047.0950)EDTEAVLK	aleitner_M1012_007_26Syeast	68.1662	29.4	16.5	5.8e-6	12.3	0.24	3	9.1	1.8	5	17.1	P36612	55	1	0	0	O42931	51	1	0	0	50060.6	SCHPO	26S protease regulatory subunit 4 homolog	48965.5	SCHPO	26S protease regulatory subunit 7 homolog
953.9901	4	1.2	INDTVGIKESDTGLAPISFWDVAADR	INDTVGIK(1022.5397)ESDTGLAPISFWDVAADR	LKPQDER	LK(2927.4553)PQDER	aleitner_M1012_007_26Syeast	70.2183	25.2	5.8	1.1e-4	17.8	0.0084	2	-1.2	611	299	5.8	O42931	68	1	0	0	P36612	93	1	0	0	48965.5	SCHPO	26S protease regulatory subunit 7 homolog	50060.6	SCHPO	26S protease regulatory subunit 4 homolog
934.0222	4	7.7	AQSGPDASAKLPTVIPTTR	AQSGPDASAK(1823.0040)LPTVIPTTR	ELAAIKEDTEAVLKR	ELAAIK(2047.0950)EDTEAVLKR	aleitner_M1012_007_26Syeast	60.9613	24.0	6.9	3.1e-4	17.1	0.014	1	-1.1	371	198	6.9	P36612	55	1	0	0	O42931	51	1	0	0	50060.6	SCHPO	26S protease regulatory subunit 4 homolog	48965.5	SCHPO	26S protease regulatory subunit 7 homolog
1210.1370	4	7.6	AQSGPDASAKLPTVIPTTR	AQSGPDASAK(2927.4553)LPTVIPTTR	INDTVGIKESDTGLAPISFWDVAADR	INDTVGIK(2047.0950)ESDTGLAPISFWDVAADR	aleitner_M1012_007_26Syeast	79.1122	25.6	13.3	3.3e-4	10.4	1.8	3	8.2	6.1	7	15.2	P36612	55	1	0	0	O42931	68	1	0	0	50060.6	SCHPO	26S protease regulatory subunit 4 homolog	48965.5	SCHPO	26S protease regulatory subunit 7 homolog
682.3712	4	6.3	KAQSGPDASAK	K(1666.9029)AQSGPDASAK	ELAAIKEDTEAVLK	ELAAIK(1196.6037)EDTEAVLK	aleitner_M1012_007_26Syeast	52.4517	12.9	6.9	0.011	5.5	2.2	2	-0.6	169	54	7.4	P36612	45	1	0	0	O42931	51	1	0	0	50060.6	SCHPO	26S protease regulatory subunit 4 homolog	48965.5	SCHPO	26S protease regulatory subunit 7 homolog
870.2339	5	4.4	KVEFGLPDLEGRAHILR	K(2397.0292)VEFGLPDLEGRAHILR	MGQAQSGNFSNFGDGANGDNKK	2087.1528-M(Oxidation)GQAQSGNFSNFGDGANGDNKK	aleitner_M1012_007_26Syeast	76.5823	9.4	0.8	0.74	3.2	46	26	-1.8	1316	570	6.2	O42931	344	1	0	0	P36612	1	1	0	0	48965.5	SCHPO	26S protease regulatory subunit 7 homolog	50060.6	SCHPO	26S protease regulatory subunit 4 homolog
870.2341	5	4.7	MGQAQSGNFSNFGDGANGDNKK	2087.1528-M(Oxidation)GQAQSGNFSNFGDGANGDNKK	KVEFGLPDLEGRAHILR	K(2397.0292)VEFGLPDLEGRAHILR	aleitner_M1012_007_26Syeast	76.0698	6.0	0.8	1.5	1.3	43	37	-3.3	1140	616	4.7	P36612	1	1	0	0	O42931	344	1	0	0	50060.6	SCHPO	26S protease regulatory subunit 4 homolog	48965.5	SCHPO	26S protease regulatory subunit 7 homolog
603.5322	5	0.073	DFLDAVQKVVKGNQK	DFLDAVQKVVK(1324.6987)GNQK	KKAQSGPDASAK	KK(1825.9938)AQSGPDASAK	aleitner_M1012_007_26Syeast	58.1127	5.4	2.0	3.7	-0.9	264	164	-1.4	371	219	6.3	O42931	422	1	0	0	P36612	45	1	0	0	48965.5	SCHPO	26S protease regulatory subunit 7 homolog	50060.6	SCHPO	26S protease regulatory subunit 4 homolog
792.1461	4	3.3	YPMDAHKSELEGVEEAR	YPMDAHK(1204.6452)SELEGVEEAR	KHLDAEVQK	K(2097.9677)HLDAEVQK	aleitner_M1012_007_26Syeast	41.9132	26.8	14.0	1.1e-5	12.8	0.083	1	8.1	1.7	10	16.1	O42897	465	1	0	0	P41878	281	1	0	0	57346.7	SCHPO	Probable 26S proteasome regulatory subunit rpn3	34572.3	SCHPO	26S proteasome regulatory subunit rpn11
633.9168	5	0.88	YPMDAHKSELEGVEEAR	YPMDAHK(1204.6452)SELEGVEEAR	KHLDAEVQK	K(2097.9677)HLDAEVQK	aleitner_M1012_007_26Syeast	41.7005	15.3	2.5	0.0066	10.6	0.13	4	-3.3	909	466	4.7	O42897	465	1	0	0	P41878	281	1	0	0	57346.7	SCHPO	Probable 26S proteasome regulatory subunit rpn3	34572.3	SCHPO	26S proteasome regulatory subunit rpn11
1000.0149	4	8.3	KTELEEIMLLNLHK	K(2270.0637)TELEEIM(Oxidation)LLNLHK	YPMDAHKSELEGVEEARR	YPM(Oxidation)DAHK(1864.0016)SELEGVEEARR	aleitner_M1012_007_26Syeast	76.8863	14.7	5.9	0.098	8.8	3.2	1	-2.1	1953	710	5.9	P41878	208	1	0	0	O42897	465	1	0	0	34572.3	SCHPO	26S proteasome regulatory subunit rpn11	57346.7	SCHPO	Probable 26S proteasome regulatory subunit rpn3
665.1386	5	3.2	KHLDAEVQK	K(2254.0688)HLDAEVQK	YPMDAHKSELEGVEEARR	YPMDAHK(1204.6452)SELEGVEEARR	aleitner_M1012_007_26Syeast	39.9558	8.3	3.8	0.47	2.9	15	4	-2.6	512	250	5.4	P41878	281	1	0	0	O42897	465	1	0	0	34572.3	SCHPO	26S proteasome regulatory subunit rpn11	57346.7	SCHPO	Probable 26S proteasome regulatory subunit rpn3
743.9205	4	1.6	KVPDKLIDASTVK	K(1558.8243)VPDKLIDASTVK	NELEKLNFSSLK	NELEK(1550.8920)LNFSSLK	aleitner_M1012_007_26Syeast	61.7937	29.4	15.1	2.5e-5	14.3	0.087	1	13.9	0.11	2	15.1	O94517	53	1	0	0	O59770	177	1	0	0	26539.6	SCHPO	Probable proteasome subunit alpha type-1	28031.7	SCHPO	Probable proteasome subunit alpha type-7
595.3379	5	1.7	KVPDKLIDASTVK	KVPDK(1558.8243)LIDASTVK	NELEKLNFSSLK	NELEK(1550.8920)LNFSSLK	aleitner_M1012_007_26Syeast	61.8408	13.7	6.2	0.0075	7.5	0.60	2	1.3	48	31	6.2	O94517	57	1	0	0	O59770	177	1	0	0	26539.6	SCHPO	Probable proteasome subunit alpha type-1	28031.7	SCHPO	Probable proteasome subunit alpha type-7
894.8552	3	5.0	TMLVKAVANSTAANFIR	TMLVK(875.5480)AVANSTAANFIR	LGVKPPK	LGVK(1944.0503)PPK	aleitner_M1012_007_26Syeast	65.2905	30.4	2.8	2.6e-5	27.6	1.2e-4	1	-0.7	461	126	7.0	O74894	186	1	0	0	O14126	217	1	0	0	43553.4	SCHPO	26S protease regulatory subunit 6B homolog	48836.2	SCHPO	26S protease regulatory subunit 6A
675.3904	4	2.7	TMLVKAVANSTAANFIR	TM(Oxidation)LVK(875.5480)AVANSTAANFIR	LGVKPPK	LGVK(1960.0452)PPK	aleitner_M1012_007_26Syeast	59.3027	21.7	2.8	0.0018	18.9	0.0077	2	-4.9	1724	750	2.8	O74894	186	1	0	0	O14126	217	1	0	0	43553.4	SCHPO	26S protease regulatory subunit 6B homolog	48836.2	SCHPO	26S protease regulatory subunit 6A
671.3952	4	8.0	TMLVKAVANSTAANFIR	TMLVK(875.5480)AVANSTAANFIR	LGVKPPK	LGVK(1944.0503)PPK	aleitner_M1012_007_26Syeast	65.3137	19.1	2.7	0.0025	16.4	0.012	2	-2.8	1178	284	4.9	O74894	186	1	0	0	O14126	217	1	0	0	43553.4	SCHPO	26S protease regulatory subunit 6B homolog	48836.2	SCHPO	26S protease regulatory subunit 6A
917.7684	4	5.7	AVAASLGVNFLKVVSSAIVDK	AVAASLGVNFLK(1579.8246)VVSSAIVDK	KLEFPLPNEEAR	K(2225.2671)LEFPLPNEEAR	aleitner_M1012_007_26Syeast	97.4433	26.6	12.9	3.4e-5	13.7	0.082	1	5.0	16	7	12.9	O74445	196	1	0	0	O14126	350	1	0	0	43608.7	SCHPO	Probable 26S protease subunit rpt4	48836.2	SCHPO	26S protease regulatory subunit 6A
908.7958	3	3.0	KYDKTEDDIK	K(1469.7436)YDKTEDDIK	LTHEKSTMLEK	LTHEK(1391.6820)STM(Oxidation)LEK	aleitner_M1012_007_26Syeast	24.7998	31.7	11.8	2.5e-4	19.9	0.068	1	6.0	50	23	11.8	O74445	38	1	0	0	O14126	64	1	0	0	43608.7	SCHPO	Probable 26S protease subunit rpt4	48836.2	SCHPO	26S protease regulatory subunit 6A
903.4653	3	4.2	KYDKTEDDIK	K(1453.7487)YDKTEDDIK	LTHEKSTMLEK	LTHEK(1391.6820)STMLEK	aleitner_M1012_007_26Syeast	29.9133	19.1	6.2	0.0015	12.9	0.063	1	-1.8	477	211	6.2	O74445	38	1	0	0	O14126	64	1	0	0	43608.7	SCHPO	Probable 26S protease subunit rpt4	48836.2	SCHPO	26S protease regulatory subunit 6A
878.9698	4	6.9	TEDDIKSLQSVGQIIGEVLK	TEDDIK(1340.6572)SLQSVGQIIGEVLK	ENQEKISNNK	ENQEK(2309.2366)ISNNK	aleitner_M1012_007_26Syeast	81.6722	18.4	1.8	0.0023	12.2	0.10	3	-1.8	584	284	6.2	O74445	47	1	0	0	O14126	77	1	0	0	43608.7	SCHPO	Probable 26S protease subunit rpt4	48836.2	SCHPO	26S protease regulatory subunit 6A
722.6437	4	2.7	KLEFPLPNEEAR	K(1444.7813)LEFPLPNEEAR	KLEGTIDYQKL	KLEGTIDYQK(1579.8246)L	aleitner_M1012_007_26Syeast	63.7947	17.7	3.2	0.0035	14.5	0.023	2	-4.8	2206	808	3.2	O14126	350	1	0	0	O74445	387	1	0	0	48836.2	SCHPO	26S protease regulatory subunit 6A	43608.7	SCHPO	Probable 26S protease subunit rpt4
619.1784	5	4.4	AVAASLGVNFLKVVSSAIVDK	AVAASLGVNFLK(1003.6430)VVSSAIVDK	KLGVKPPK	K(2225.2671)LGVKPPK	aleitner_M1012_007_26Syeast	84.1303	15.0	4.3	0.0039	10.7	0.069	1	-1.2	204	119	6.4	O74445	196	1	0	0	O14126	213	1	0	0	43608.7	SCHPO	Probable 26S protease subunit rpt4	48836.2	SCHPO	26S protease regulatory subunit 6A
454.9010	6	1.8	LTHEKSTMLEK	LTHEK(1391.6820)STM(Oxidation)LEK	KYDKTEDDIK	KYDK(1469.7436)TEDDIK	aleitner_M1012_007_26Syeast	24.8700	17.0	8.9	0.0088	8.1	1.7	1	3.5	27	8	8.9	O14126	64	1	0	0	O74445	41	1	0	0	48836.2	SCHPO	26S protease regulatory subunit 6A	43608.7	SCHPO	Probable 26S protease subunit rpt4
734.4161	5	5.6	AVAASLGVNFLKVVSSAIVDK	AVAASLGVNFLK(1579.8246)VVSSAIVDK	KLEFPLPNEEAR	K(2225.2671)LEFPLPNEEAR	aleitner_M1012_007_26Syeast	97.5183	12.0	2.6	0.057	3.0	22	7	2.5	30	13	10.1	O74445	196	1	0	0	O14126	350	1	0	0	43608.7	SCHPO	Probable 26S protease subunit rpt4	48836.2	SCHPO	26S protease regulatory subunit 6A
545.6808	5	3.7	LTHEKSTMLEK	LTHEK(1391.6820)STM(Oxidation)LEK	KYDKTEDDIK	K(1469.7436)YDKTEDDIK	aleitner_M1012_007_26Syeast	24.7840	9.1	4.9	0.52	1.3	71	22	-0.2	184	114	7.8	O14126	64	1	0	0	O74445	38	1	0	0	48836.2	SCHPO	26S protease regulatory subunit 6A	43608.7	SCHPO	Probable 26S protease subunit rpt4
1265.5900	3	-6.7	STDEYNGAMLKSVCVEAGMIALR	STDEYNGAMLK(1263.5871)SVC(Carbamidomethyl)VEAGM(Oxidation)IALR	YDKTEDDIK	YDK(2668.2547)TEDDIK	aleitner_M1012_007_26Syeast	67.3937	8.9	3.4	0.54	3.7	18	4	0.6	144	83	6.3	O14126	396	1	0	0	O74445	41	1	0	0	48836.2	SCHPO	26S protease regulatory subunit 6A	43608.7	SCHPO	Probable 26S protease subunit rpt4
681.8497	4	4.5	KYDKTEDDIK	K(1469.7436)YDKTEDDIK	LTHEKSTMLEK	LTHEK(1391.6820)STM(Oxidation)LEK	aleitner_M1012_007_26Syeast	24.7143	9.1	3.1	0.55	4.4	9.7	3	-3.3	1052	416	4.7	O74445	38	1	0	0	O14126	64	1	0	0	43608.7	SCHPO	Probable 26S protease subunit rpt4	48836.2	SCHPO	26S protease regulatory subunit 6A
1192.6367	3	-5.2	LTHEKSTMLEKIK	LTHEKSTM(Oxidation)LEK(2002.0524)IK	DTALEKYKSYLLQHR	DTALEKYK(1710.9226)SYLLQHR	aleitner_M1012_007_26Syeast	95.6785	10.5	2.2	0.72	3.3	46	31	-0.2	344	223	7.2	O14126	70	1	0	0	O74445	12	1	0	0	48836.2	SCHPO	26S protease regulatory subunit 6A	43608.7	SCHPO	Probable 26S protease subunit rpt4
567.6996	5	8.1	KYDKTEDDIK	K(1579.8246)YDKTEDDIK	KLEFPLPNEEAR	K(1391.6820)LEFPLPNEEAR	aleitner_M1012_007_26Syeast	33.2985	6.1	0.9	0.74	-0.2	65	50	-1.7	188	123	6.3	O74445	38	1	0	0	O14126	350	1	0	0	43608.7	SCHPO	Probable 26S protease subunit rpt4	48836.2	SCHPO	26S protease regulatory subunit 6A
542.4817	5	3.5	LTHEKSTMLEK	LTHEK(1391.6820)STMLEK	KYDKTEDDIK	K(1453.7487)YDKTEDDIK	aleitner_M1012_007_26Syeast	29.9460	7.6	0.9	0.86	-0.2	128	69	-0.2	128	72	7.8	O14126	64	1	0	0	O74445	38	1	0	0	48836.2	SCHPO	26S protease regulatory subunit 6A	43608.7	SCHPO	Probable 26S protease subunit rpt4
490.0605	4	-0.34	KLGVKPPK	K(1090.6386)LGVKPPK	IHLEKVSK	IHLEK(1003.6430)VSK	aleitner_M1012_007_26Syeast	34.9552	8.6	3.6	1.2	3.3	29	4	-2.7	1142	206	5.3	O14126	213	1	0	0	O74445	318	1	0	0	48836.2	SCHPO	26S protease regulatory subunit 6A	43608.7	SCHPO	Probable 26S protease subunit rpt4
570.7972	4	2.8	IKENQEK	IK(1391.6820)ENQEK	KYDKTEDDIK	KYDK(1025.5393)TEDDIK	aleitner_M1012_007_26Syeast	18.1458	8.0	3.0	1.2	1.8	99	36	-1.4	955	222	6.2	O14126	72	1	0	0	O74445	41	1	0	0	48836.2	SCHPO	26S protease regulatory subunit 6A	43608.7	SCHPO	Probable 26S protease subunit rpt4
883.8188	3	2.8	KVTSKLLEQEESAEK	KVTSK(930.5175)LLEQEESAEK	TFLEKR	TFLEK(1855.9779)R	aleitner_M1012_007_26Syeast	45.9120	24.8	0.0	3.6e-5	24.8	3.6e-5	1	-3.8	1172	499	2.6	Q09682	54	1	0	0	O94579	176	1	0	0	27925.7	SCHPO	Probable proteasome subunit alpha type-3	26404.3	SCHPO	Probable proteasome subunit alpha type-2
663.1161	4	3.0	KVTSKLLEQEESAEK	KVTSK(930.5175)LLEQEESAEK	TFLEKR	TFLEK(1855.9779)R	aleitner_M1012_007_26Syeast	45.9277	19.1	2.2	2.1e-4	16.9	9.4e-4	2	-5.8	4013	997	2.2	Q09682	54	1	0	0	O94579	176	1	0	0	27925.7	SCHPO	Probable proteasome subunit alpha type-3	26404.3	SCHPO	Probable proteasome subunit alpha type-2
530.6934	5	1.3	KVTSKLLEQEESAEK	KVTSK(930.5175)LLEQEESAEK	TFLEKR	TFLEK(1855.9779)R	aleitner_M1012_007_26Syeast	45.9925	15.9	3.2	0.0053	12.7	0.041	2	-1.5	336	172	4.8	Q09682	54	1	0	0	O94579	176	1	0	0	27925.7	SCHPO	Probable proteasome subunit alpha type-3	26404.3	SCHPO	Probable proteasome subunit alpha type-2
1068.8418	4	6.7	YAFSLTTFSPNGKLVQIEYALNAVNAGVTSVGIK	YAFSLTTFSPNGK(699.4167)LVQIEYALNAVNAGVTSVGIK	KVTSK	K(3709.9607)VTSK	aleitner_M1012_007_26Syeast	95.6298	11.6	2.5	0.23	8.4	1.6	2	-2.8	1483	728	5.3	O94579	17	1	0	0	Q09682	50	1	0	0	26404.3	SCHPO	Probable proteasome subunit alpha type-2	27925.7	SCHPO	Probable proteasome subunit alpha type-3
631.0919	4	2.5	VTSKLLEQEESAEK	VTSK(930.5175)LLEQEESAEK	TFLEKR	TFLEK(1727.8829)R	aleitner_M1012_007_26Syeast	48.0952	8.7	2.1	0.43	6.5	1.7	2	-3.7	880	308	2.7	Q09682	54	1	0	0	O94579	176	1	0	0	27925.7	SCHPO	Probable proteasome subunit alpha type-3	26404.3	SCHPO	Probable proteasome subunit alpha type-2
805.9270	4	3.9	KAQSGPDASAK	K(2161.1307)AQSGPDASAK	VHPEGKYVVDISPDIDIK	VHPEGK(1196.6037)YVVDISPDIDIK	aleitner_M1012_007_26Syeast	50.5632	29.3	15.5	4.1e-5	13.8	0.16	3	7.5	4.5	6	15.5	P36612	45	1	0	0	P41836	90	1	0	0	50060.6	SCHPO	26S protease regulatory subunit 4 homolog	45069.7	SCHPO	26S protease regulatory subunit 8 homolog
973.7776	4	3.7	VVGSELIQKYLGDGPR	VVGSELIQK(2161.1307)YLGDGPR	VHPEGKYVVDISPDIDIK	VHPEGK(1868.0044)YVVDISPDIDIK	aleitner_M1012_007_26Syeast	74.5835	19.1	11.9	0.0057	6.0	16	8	5.1	28	15	13.1	P36612	264	1	0	0	P41836	90	1	0	0	50060.6	SCHPO	26S protease regulatory subunit 4 homolog	45069.7	SCHPO	26S protease regulatory subunit 8 homolog
729.9120	4	3.7	AQSGPDASAKLPTVIPTTR	AQSGPDASAK(1006.5811)LPTVIPTTR	EIKPNIR	EIK(2047.0950)PNIR	aleitner_M1012_007_26Syeast	53.7642	12.2	0.9	0.067	9.7	0.32	3	-4.9	2620	991	2.5	P36612	55	1	0	0	P41836	105	1	0	0	50060.6	SCHPO	26S protease regulatory subunit 4 homolog	45069.7	SCHPO	26S protease regulatory subunit 8 homolog
884.4495	5	-2.5	MGQAQSGNFSNFGDGANGDNKKDQK	1803.0757-MGQAQSGNFSNFGDGANGDNKKDQK	QIKEIKEVIELPVK	QIKEIK(2752.2147)EVIELPVK	aleitner_M1012_007_26Syeast	89.3492	9.2	4.6	0.37	1.4	43	26	-0.2	113	94	7.8	P36612	1	1	0	0	P41836	158	1	0	0	50060.6	SCHPO	26S protease regulatory subunit 4 homolog	45069.7	SCHPO	26S protease regulatory subunit 8 homolog
744.1766	4	2.5	VVGSELIQKYLGDGPR	VVGSELIQK(1242.7336)YLGDGPR	VLVKVHPEGK	VLVK(1868.0044)VHPEGK	aleitner_M1012_007_26Syeast	63.7035	8.1	2.5	0.85	5.6	4.4	1	-4.9	4379	1042	2.5	P36612	264	1	0	0	P41836	84	1	0	0	50060.6	SCHPO	26S protease regulatory subunit 4 homolog	45069.7	SCHPO	26S protease regulatory subunit 8 homolog
745.3518	5	-5.5	KIEFPPPSAEAR	K(2381.0342)IEFPPPSAEAR	MGQAQSGNFSNFGDGANGDNKK	1478.7769-MGQAQSGNFSNFGDGANGDNKK	aleitner_M1012_007_26Syeast	91.1763	6.5	2.4	1.2	-0.2	107	43	-1.4	242	109	6.7	P41836	311	1	0	0	P36612	1	1	0	0	45069.7	SCHPO	26S protease regulatory subunit 8 homolog	50060.6	SCHPO	26S protease regulatory subunit 4 homolog
1154.6226	3	3.0	VYQTEPAGIYNAWKATAIGR	VYQTEPAGIYNAWK(1252.7027)ATAIGR	LDSKNVQLAK	LDSK(2346.2008)NVQLAK	aleitner_M1012_007_26Syeast	64.0482	33.0	3.8	9.9e-5	29.2	7.1e-4	1	-0.8	3921	826	6.9	Q10329	159	1	0	0	Q9UT97	214	1	0	0	28277.2	SCHPO	Probable proteasome subunit alpha type-4	27573.3	SCHPO	Probable proteasome subunit alpha type-5
828.1041	3	1.3	KNVPKLQNVSNFQK	KNVPK(838.3717)LQNVSNFQK	MFMTR	1780.9836-M(Oxidation)FMTR	aleitner_M1012_007_26Syeast	82.3383	5.3	0.0	5.7	5.3	5.7	1	-5.9	4696	1000	2.1	Q10329	53	1	0	0	Q9UT97	1	1	0	0	28277.2	SCHPO	Probable proteasome subunit alpha type-4	27573.3	SCHPO	Probable proteasome subunit alpha type-5
959.2465	4	4.1	LKGDLFSVGSGSTFAYGVLDSGYR	LK(1337.7078)GDLFSVGSGSTFAYGVLDSGYR	GITVLKPDDDK	GITVLK(2633.3013)PDDDK	aleitner_M1012_007_26Syeast	75.4702	23.6	4.7	1.6e-4	18.9	0.0028	1	-3.3	2301	853	4.7	P30655	183	1	0	0	Q09720	29	1	0	0	29987.0	SCHPO	Probable proteasome subunit beta type-5	21967.5	SCHPO	Probable proteasome subunit beta type-4
726.5892	5	5.9	EKSPAIIFIDELDAIGTK	EK(1668.8319)SPAIIFIDELDAIGTK	SPSGNDALNDKKGTK	SPSGNDALNDKK(2097.1245)GTK	aleitner_M1012_007_26Syeast	81.3415	24.9	0.1	5.8e-4	24.3	7.9e-4	2	-2.6	884	407	0.6	O14126	277	1	0	0	P87048	21	1	0	0	48836.2	SCHPO	26S protease regulatory subunit 6A	97999.6	SCHPO	26S proteasome regulatory subunit rpn1
690.3416	5	-2.7	IHSRKMAIDDDINWEELAR	IHSRK(1119.5482)M(Oxidation)AIDDDINWEELAR	MSSKDISSK	2465.2009-MSSKDISSK	aleitner_M1012_007_26Syeast	48.9870	4.6	1.9	3.6	-1.7	310	160	-1.7	310	162	6.3	O14126	371	1	0	0	P87048	1	1	0	0	48836.2	SCHPO	26S protease regulatory subunit 6A	97999.6	SCHPO	26S proteasome regulatory subunit rpn1
753.1670	5	-6.3	QGDTKINHEHFMDGILEVQMRK	QGDTK(1119.5482)INHEHFM(Oxidation)DGILEVQMRK	MSSKDISSK	2779.3422-MSSKDISSK	aleitner_M1012_007_26Syeast	53.4978	4.4	0.3	6.4	-1.8	333	172	-1.8	333	173	6.2	O14126	413	1	0	0	P87048	1	1	0	0	48836.2	SCHPO	26S protease regulatory subunit 6A	97999.6	SCHPO	26S proteasome regulatory subunit rpn1
817.0656	3	2.2	KVEFGLPDLEGR	K(1089.4502)VEFGLPDLEGR	FPTDDDDK	1496.7875-FPTDDDDK	aleitner_M1012_007_26Syeast	30.0440	19.7	8.9	8.6e-4	10.8	0.15	1	-0.2	90	52	8.9	O42931	344	1	0	0	P00761	1	1	0	0	48965.5	SCHPO	26S protease regulatory subunit 7 homolog	24409.7	PIG	Trypsin
732.8856	4	-1.2	LNYKPEEEYPDLSK	LNYK(1203.6863)PEEEYPDLSK	KVAQTTYKK	K(1861.8986)VAQTTYKK	aleitner_M1012_007_26Syeast	52.7423	17.0	4.1	0.0018	12.3	0.036	3	-3.3	714	326	4.7	P06732	15	1	0	0	O94579	91	1	0	0	43101.5	HUMAN	Creatine kinase M-type	26404.3	SCHPO	Probable proteasome subunit alpha type-2
884.4472	5	-9.2	HKTDLNHENLKGGDDLDPNYVLSSR	HK(1580.8661)TDLNHENLKGGDDLDPNYVLSSR	KPTSELAIGASLEK	K(2974.4421)PTSELAIGASLEK	aleitner_M1012_007_26Syeast	91.6083	8.3	1.6	1.1	0.5	163	104	-0.2	257	155	7.8	P06732	107	1	0	0	O94579	50	1	0	0	43101.5	HUMAN	Creatine kinase M-type	26404.3	SCHPO	Probable proteasome subunit alpha type-2
705.4070	5	0.54	ILSTLDRELLKPSASVALQR	ILSTLDRELLK(1312.7173)PSASVALQR	NIKVIMATNR	NIK(2347.3475)VIM(Oxidation)ATNR	aleitner_M1012_007_26Syeast	58.4997	19.9	4.7	0.0019	15.2	0.031	1	-2.2	999	433	5.7	O74894	94	1	0	0	P41836	287	1	0	0	43553.4	SCHPO	26S protease regulatory subunit 6B homolog	45069.7	SCHPO	26S protease regulatory subunit 8 homolog
801.1140	3	8.4	VTSKLLEQEESAEK	VTSK(810.4851)LLEQEESAEK	VADLKK	VADLK(1727.8829)K	aleitner_M1012_007_26Syeast	45.9767	17.5	0.0	0.0021	17.5	0.0021	1	-5.9	3571	863	2.1	Q09682	54	1	0	0	O74445	377	1	0	0	27925.7	SCHPO	Probable proteasome subunit alpha type-3	43608.7	SCHPO	Probable 26S protease subunit rpt4
894.8349	3	2.9	TFANLVSSTLYEKR	TFANLVSSTLYEK(1053.6182)R	KQLATSLR	K(1765.9251)QLATSLR	aleitner_M1012_007_26Syeast	63.9060	23.1	7.8	0.0026	15.3	0.13	1	5.0	23	10	9.9	Q9Y7T8	98	1	0	0	Q09720	86	1	0	0	22661.1	SCHPO	Probable proteasome subunit beta type-3	21967.5	SCHPO	Probable proteasome subunit beta type-4
671.3812	4	7.6	TFANLVSSTLYEKR	TFANLVSSTLYEK(1053.6182)R	KQLATSLR	K(1765.9251)QLATSLR	aleitner_M1012_007_26Syeast	63.7085	13.2	7.6	0.045	4.5	7.6	2	2.9	19	9	8.7	Q9Y7T8	98	1	0	0	Q09720	86	1	0	0	22661.1	SCHPO	Probable proteasome subunit beta type-3	21967.5	SCHPO	Probable proteasome subunit beta type-4
754.6621	4	2.7	QIAKFVVSLGER	QIAK(1668.8393)FVVSLGER	VKAMEVDEKPTER	VK(1483.8399)AMEVDEKPTER	aleitner_M1012_007_26Syeast	54.2643	16.9	5.6	0.0026	10.7	0.14	3	2.9	22	15	6.2	O42931	124	1	0	0	O14126	172	1	0	0	48965.5	SCHPO	26S protease regulatory subunit 7 homolog	48836.2	SCHPO	26S protease regulatory subunit 6A
776.1696	4	6.5	IIENEQSAEKNAYVINLK	IIENEQSAEK(1025.5393)NAYVINLK	IKENQEK	IK(2213.1580)ENQEK	aleitner_M1012_007_26Syeast	44.4235	15.8	3.1	0.0031	12.7	0.025	1	-2.8	804	334	5.2	O42931	112	1	0	0	O14126	72	1	0	0	48965.5	SCHPO	26S protease regulatory subunit 7 homolog	48836.2	SCHPO	26S protease regulatory subunit 6A
768.1556	4	1.3	KMAIDDDINWEELAR	K(1250.7275)MAIDDDINWEELAR	FVKLGIDPPK	FVK(1955.9299)LGIDPPK	aleitner_M1012_007_26Syeast	70.1227	16.9	7.2	0.0069	7.6	2.4	3	1.3	124	69	9.3	O14126	371	1	0	0	O42931	207	1	0	0	48836.2	SCHPO	26S protease regulatory subunit 6A	48965.5	SCHPO	26S protease regulatory subunit 7 homolog
644.5251	5	1.4	CTKIIENEQSAEK	C(Carbamidomethyl)TK(1668.8393)IIENEQSAEK	VKAMEVDEKPTER	VK(1686.8135)AMEVDEKPTER	aleitner_M1012_007_26Syeast	35.4057	20.1	10.9	0.0070	9.2	2.2	1	2.9	61	42	10.9	O42931	102	1	0	0	O14126	172	1	0	0	48965.5	SCHPO	26S protease regulatory subunit 7 homolog	48836.2	SCHPO	26S protease regulatory subunit 6A
937.9863	4	1.2	QGDTKINHEHFMDGILEVQMR	QGDTK(1250.7275)INHEHFMDGILEVQMR	FVKLGIDPPK	FVK(2635.2523)LGIDPPK	aleitner_M1012_007_26Syeast	65.5253	15.3	4.1	0.011	9.1	0.56	2	-1.8	592	313	6.2	O14126	413	1	0	0	O42931	207	1	0	0	48836.2	SCHPO	26S protease regulatory subunit 6A	48965.5	SCHPO	26S protease regulatory subunit 7 homolog
753.7931	5	6.0	QGDTKINHEHFMDGILEVQMR	QGDTK(1250.7275)INHEHFMDGILEVQM(Oxidation)R	FVKLGIDPPK	FVK(2651.2472)LGIDPPK	aleitner_M1012_007_26Syeast	62.2787	13.7	6.2	0.019	7.5	1.2	1	-1.8	604	266	6.2	O14126	413	1	0	0	O42931	207	1	0	0	48836.2	SCHPO	26S protease regulatory subunit 6A	48965.5	SCHPO	26S protease regulatory subunit 7 homolog
747.1904	5	8.2	QGDTKINHEHFMDGILEVQMR	Q(Gln->pyro-Glu)GDTK(1250.7275)INHEHFMDGILEVQMR	FVKLGIDPPK	FVK(2618.2257)LGIDPPK	aleitner_M1012_007_26Syeast	69.0545	14.1	6.3	0.020	7.8	1.3	2	-1.8	785	306	6.3	O14126	413	1	0	0	O42931	207	1	0	0	48836.2	SCHPO	26S protease regulatory subunit 6A	48965.5	SCHPO	26S protease regulatory subunit 7 homolog
647.7250	5	2.8	CTKIIENEQSAEK	C(Carbamidomethyl)TK(1684.8342)IIENEQSAEK	VKAMEVDEKPTER	VK(1686.8135)AM(Oxidation)EVDEKPTER	aleitner_M1012_007_26Syeast	29.2478	12.9	6.3	0.033	6.6	1.9	1	0.4	103	37	8.4	O42931	102	1	0	0	O14126	172	1	0	0	48965.5	SCHPO	26S protease regulatory subunit 7 homolog	48836.2	SCHPO	26S protease regulatory subunit 6A
805.4038	4	0.45	CTKIIENEQSAEK	C(Carbamidomethyl)TK(1668.8393)IIENEQSAEK	VKAMEVDEKPTER	VK(1686.8135)AMEVDEKPTER	aleitner_M1012_007_26Syeast	35.4462	12.9	4.7	0.044	8.2	0.96	1	-3.3	1742	579	4.7	O42931	102	1	0	0	O14126	172	1	0	0	48965.5	SCHPO	26S protease regulatory subunit 7 homolog	48836.2	SCHPO	26S protease regulatory subunit 6A
603.9297	5	0.35	QIAKFVVSLGER	QIAK(1668.8393)FVVSLGER	VKAMEVDEKPTER	VKAMEVDEK(1483.8399)PTER	aleitner_M1012_007_26Syeast	54.2220	16.9	3.1	0.047	13.8	0.21	3	-4.9	1646	1095	3.1	O42931	124	1	0	0	O14126	179	1	0	0	48965.5	SCHPO	26S protease regulatory subunit 7 homolog	48836.2	SCHPO	26S protease regulatory subunit 6A
802.4372	5	-6.1	LGVKPPKGCLMFGPPGTGKTLLAR	LGVK(1496.7875)PPKGC(Carbamidomethyl)LM(Oxidation)FGPPGTGKTLLAR	KVEFGLPDLEGR	K(2648.4546)VEFGLPDLEGR	aleitner_M1012_007_26Syeast	60.0987	11.2	1.8	0.070	5.0	5.0	5	0.3	128	76	8.3	O14126	217	1	0	0	O42931	344	1	0	0	48836.2	SCHPO	26S protease regulatory subunit 6A	48965.5	SCHPO	26S protease regulatory subunit 7 homolog
946.7037	4	9.0	VVKGNQKFSSTADYMNMSS	VVK(1673.8009)GNQKFSSTADYMNM(Oxidation)SS	FDSEKAGDREVQR	FDSEK(2247.0188)AGDREVQR	aleitner_M1012_007_26Syeast	76.7727	11.9	3.4	0.11	5.7	4.8	9	-1.8	473	271	6.2	O42931	422	1	0	0	O14126	299	1	0	0	48965.5	SCHPO	26S protease regulatory subunit 7 homolog	48836.2	SCHPO	26S protease regulatory subunit 6A
750.5908	5	1.6	QGDTKINHEHFMDGILEVQMR	QGDTK(1250.7275)INHEHFMDGILEVQMR	FVKLGIDPPK	FVK(2635.2523)LGIDPPK	aleitner_M1012_007_26Syeast	65.5380	10.9	4.9	0.15	4.8	9.6	6	-1.8	860	411	6.1	O14126	413	1	0	0	O42931	207	1	0	0	48836.2	SCHPO	26S protease regulatory subunit 6A	48965.5	SCHPO	26S protease regulatory subunit 7 homolog
625.6623	6	4.9	QGDTKINHEHFMDGILEVQMR	QGDTK(1250.7275)INHEHFMDGILEVQMR	FVKLGIDPPK	FVK(2635.2523)LGIDPPK	aleitner_M1012_007_26Syeast	65.6067	10.7	3.5	0.34	6.0	6.4	5	-3.3	2158	791	4.7	O14126	413	1	0	0	O42931	207	1	0	0	48836.2	SCHPO	26S protease regulatory subunit 6A	48965.5	SCHPO	26S protease regulatory subunit 7 homolog
830.4304	4	-1.2	KMAIDDDINWEELAR	K(1483.8399)M(Oxidation)AIDDDINWEELAR	QIAKFVVSLGER	QIAK(1971.9248)FVVSLGER	aleitner_M1012_007_26Syeast	81.3465	7.7	1.1	0.92	4.5	7.4	7	-4.8	3187	936	3.2	O14126	371	1	0	0	O42931	124	1	0	0	48836.2	SCHPO	26S protease regulatory subunit 6A	48965.5	SCHPO	26S protease regulatory subunit 7 homolog
655.1542	5	2.2	AVEKLSVEALNSLTGEFK	AVEK(1336.6915)LSVEALNSLTGEFK	YEVGAEYIKK	YEVGAEYIK(2072.1041)K	aleitner_M1012_007_26Syeast	71.3363	17.2	3.3	0.0039	13.9	0.031	2	-4.7	3868	1076	3.3	P06732	156	1	0	0	O42897	151	1	0	0	43101.5	HUMAN	Creatine kinase M-type	57346.7	SCHPO	Probable 26S proteasome regulatory subunit rpn3
1133.8392	4	-1.5	QKSLEKTLVPYLR	Q(Gln->pyro-Glu)K(2974.4421)SLEKTLVPYLR	HKTDLNHENLKGGDDLDPNYVLSSR	HKTDLNHENLK(1694.9607)GGDDLDPNYVLSSR	aleitner_M1012_007_26Syeast	84.3103	12.9	3.5	0.63	4.5	65	22	0.5	591	298	8.4	O42897	314	1	0	0	P06732	116	1	0	0	57346.7	SCHPO	Probable 26S proteasome regulatory subunit rpn3	43101.5	HUMAN	Creatine kinase M-type
822.1772	4	1.2	SMRYPMDAHKSELEGVEEAR	SMRYPMDAHK(950.6025)SELEGVEEAR	LRLQKR	LRLQK(2472.1413)R	aleitner_M1012_007_26Syeast	58.6505	7.2	0.7	4.3	6.5	6.3	1	-3.7	1312	798	4.0	O42897	465	1	0	0	P06732	319	1	0	0	57346.7	SCHPO	Probable 26S proteasome regulatory subunit rpn3	43101.5	HUMAN	Creatine kinase M-type
1165.9015	3	-9.9	SRKVAQTTYK	SRK(2314.0610)VAQTTYK	AVYMGLKAFESCSNDEALR	AVYM(Oxidation)GLK(1318.7245)AFESC(Carbamidomethyl)SNDEALR	aleitner_M1012_007_26Syeast	55.3675	22.6	3.5	0.0040	15.4	0.24	2	3.6	192	88	7.8	O94579	91	1	0	0	Q9US13	86	1	0	0	26404.3	SCHPO	Probable proteasome subunit alpha type-2	43457.6	SCHPO	Probable 26S proteasome regulatory subunit rpn9
690.6514	4	-2.9	LISGKLDEARELLVK	LISGK(1075.5914)LDEARELLVK	KVAQTTYK	K(1821.0612)VAQTTYK	aleitner_M1012_007_26Syeast	38.0998	5.0	0.4	2.7	1.9	24	28	-2.8	696	300	5.2	Q9US13	132	1	0	0	O94579	91	1	0	0	43457.6	SCHPO	Probable 26S proteasome regulatory subunit rpn9	26404.3	SCHPO	Probable proteasome subunit alpha type-2
818.0252	5	-7.0	LLEKLEIKEGNYGDGYALQPSYIHEYLSK	LLEKLEIK(715.4051)EGNYGDGYALQPSYIHEYLSK	RMKK	RM(Oxidation)K(3507.7814)K	aleitner_M1012_007_26Syeast	59.2808	14.9	2.1	0.0046	12.8	0.019	2	-3.8	1420	801	4.2	Q9USQ9	108	1	0	0	O94444	133	1	0	0	29220.2	SCHPO	Probable proteasome subunit beta type-7	27140.1	SCHPO	26S proteasome regulatory subunit rpn10
553.6633	5	-8.9	QEVAAQKSSEETEDKK	QEVAAQK(957.4403)SSEETEDKK	KATDDDR	K(1943.9324)ATDDDR	aleitner_M1012_007_26Syeast	28.9013	8.2	3.7	0.53	0.4	121	70	-0.2	183	112	7.8	O94444	231	1	0	0	Q9USQ9	189	1	0	0	27140.1	SCHPO	26S proteasome regulatory subunit rpn10	29220.2	SCHPO	Probable proteasome subunit beta type-7
895.8553	5	9.2	LTKVGDNTIVGAGGDISDYQQIQR	LTK(1926.9058)VGDNTIVGAGGDISDYQQIQR	QEVAAQKSSEETEDKK	Q(Gln->pyro-Glu)EVAAQK(2685.3610)SSEETEDKK	aleitner_M1012_007_26Syeast	90.3027	6.1	1.5	0.88	-0.2	117	102	-1.7	376	249	6.3	Q9USQ9	79	1	0	0	O94444	231	1	0	0	29220.2	SCHPO	Probable proteasome subunit beta type-7	27140.1	SCHPO	26S proteasome regulatory subunit rpn10
925.9771	4	3.3	LDPAGFYIGYKATSAGPK	LDPAGFYIGYK(1844.9156)ATSAGPK	KEEPKSETLENFTR	KEEPK(1993.0197)SETLENFTR	aleitner_M1012_007_26Syeast	59.0323	18.1	4.0	0.0056	12.0	0.27	2	-1.4	1282	427	6.1	O94517	162	1	0	0	O74762	880	1	0	0	26539.6	SCHPO	Probable proteasome subunit alpha type-1	107277.4	SCHPO	26S proteasome regulatory subunit rpn2
937.4505	4	1.4	EKASKGSNDDEMK	EK(2308.1270)ASKGSNDDEMK	MSQARGFDRTITVFSPEGR	1575.7087-M(Oxidation)SQARGFDRTITVFSPEGR	aleitner_M1012_007_26Syeast	84.4730	10.2	1.4	0.066	3.5	10.0	22	0.8	75	60	6.7	O74762	833	1	0	0	O94517	1	1	0	0	107277.4	SCHPO	26S proteasome regulatory subunit rpn2	26539.6	SCHPO	Probable proteasome subunit alpha type-1
552.4658	5	8.3	MSQARGFDR	1690.7720-MSQARGFDR	ASKGSNDDEMKIDK	ASK(1204.5659)GSNDDEM(Oxidation)KIDK	aleitner_M1012_007_26Syeast	70.0900	9.8	2.3	0.39	5.0	7.1	4	0.5	106	44	4.8	O94517	1	1	0	0	O74762	836	1	0	0	26539.6	SCHPO	Probable proteasome subunit alpha type-1	107277.4	SCHPO	26S proteasome regulatory subunit rpn2
754.9415	4	4.9	DDLSGAEIKAIVSEAGLLALR	DDLSGAEIK(875.5480)AIVSEAGLLALR	LGVKPPK	LGVK(2278.2420)PPK	aleitner_M1012_007_26Syeast	90.3230	17.9	3.1	0.010	14.8	0.061	1	-0.7	490	200	7.3	P36612	403	1	0	0	O14126	217	1	0	0	50060.6	SCHPO	26S protease regulatory subunit 4 homolog	48836.2	SCHPO	26S protease regulatory subunit 6A
568.5597	4	5.1	SKTLQYFA	SK(1313.7013)TLQYFA	DIKVIMATNR	DIK(1094.5648)VIM(Oxidation)ATNR	aleitner_M1012_007_26Syeast	51.1577	6.0	1.4	1.8	-0.2	123	76	-1.8	363	169	6.2	O14126	432	1	0	0	P36612	333	1	0	0	48836.2	SCHPO	26S protease regulatory subunit 6A	50060.6	SCHPO	26S protease regulatory subunit 4 homolog
750.1287	4	-1.0	VMKSEFQR	VMK(1972.9717)SEFQR	FEAQKDTVHMIFNQK	FEAQK(1161.5852)DTVHMIFNQK	aleitner_M1012_007_26Syeast	52.7055	12.7	3.8	0.014	5.0	2.9	4	3.4	8.7	11	9.8	O14126	54	1	0	0	O94444	30	1	0	0	48836.2	SCHPO	26S protease regulatory subunit 6A	27140.1	SCHPO	26S proteasome regulatory subunit rpn10
600.3072	5	3.6	VMKSEFQR	VMK(1972.9717)SEFQR	FEAQKDTVHMIFNQK	FEAQK(1161.5852)DTVHMIFNQK	aleitner_M1012_007_26Syeast	52.6415	6.0	1.9	1.5	2.9	11	9	-4.9	1815	842	3.1	O14126	54	1	0	0	O94444	30	1	0	0	48836.2	SCHPO	26S protease regulatory subunit 6A	27140.1	SCHPO	26S proteasome regulatory subunit rpn10
867.7034	4	3.6	IIENEQSAEKNAYVINLK	IIENEQSAEK(1391.6820)NAYVINLK	KYDKTEDDIK	K(2213.1580)YDKTEDDIK	aleitner_M1012_007_26Syeast	45.5833	18.8	3.2	0.016	15.6	0.092	1	-1.7	1319	513	3.2	O42931	112	1	0	0	O74445	38	1	0	0	48965.5	SCHPO	26S protease regulatory subunit 7 homolog	43608.7	SCHPO	Probable 26S protease subunit rpt4
1015.2985	4	9.1	TKKACIIFFDEIDAIGGAR	TKK(1933.0244)AC(Carbamidomethyl)IIFFDEIDAIGGAR	FIVKASSGPRYVVGCR	FIVK(2262.1718)ASSGPRYVVGC(Carbamidomethyl)R	aleitner_M1012_007_26Syeast	89.6218	10.7	2.9	0.26	2.9	58	31	1.4	164	78	7.8	O42931	272	1	0	0	O74445	71	1	0	0	48965.5	SCHPO	26S protease regulatory subunit 7 homolog	43608.7	SCHPO	Probable 26S protease subunit rpt4
559.4971	5	9.7	ELAAIKEDTEAVLK	ELAAIK(1263.5871)EDTEAVLK	YDKTEDDIK	YDK(1666.9029)TEDDIK	aleitner_M1012_007_26Syeast	24.3913	11.7	4.0	0.79	3.9	158	36	3.5	207	45	7.8	O42931	51	1	0	0	O74445	41	1	0	0	48965.5	SCHPO	26S protease regulatory subunit 7 homolog	43608.7	SCHPO	Probable 26S protease subunit rpt4
718.0056	6	2.9	YLSENPKTSASIDFDSNFLNSMIK	YLSENPK(1581.6772)TSASIDFDSNFLNSMIK	KMSAQSCACMVR	K(2858.3684)M(Oxidation)SAQSC(Carbamidomethyl)AC(Carbamidomethyl)MVR	aleitner_M1012_007_26Syeast	55.1697	10.6	5.0	0.016	4.4	1.7	3	-1.8	169	123	6.2	Q10335	69	1	0	0	Q9UQY2	86	1	0	0	46680.8	SCHPO	Probable 26S proteasome regulatory subunit rpn7	25082.6	SCHPO	Probable proteasome subunit beta type-6
621.7188	5	0.057	KAQSGPDASAK	K(2045.0218)AQSGPDASAK	HFEQVINEKHEDALAK	HFEQVINEK(1196.6037)HEDALAK	aleitner_M1012_007_26Syeast	34.0235	14.5	6.9	0.018	7.6	1.6	3	-1.1	437	239	6.9	P36612	45	1	0	0	O74762	703	1	0	0	50060.6	SCHPO	26S protease regulatory subunit 4 homolog	107277.4	SCHPO	26S proteasome regulatory subunit rpn2
776.8986	4	2.5	KAQSGPDASAK	K(2045.0218)AQSGPDASAK	HFEQVINEKHEDALAK	HFEQVINEK(1196.6037)HEDALAK	aleitner_M1012_007_26Syeast	34.0502	12.5	3.3	0.085	8.7	0.88	2	-3.1	1274	437	3.8	P36612	45	1	0	0	O74762	703	1	0	0	50060.6	SCHPO	26S protease regulatory subunit 4 homolog	107277.4	SCHPO	26S proteasome regulatory subunit rpn2
1108.2711	4	-9.9	MGQAQSGNFSNFGDGANGDNK	2314.2281-MGQAQSGNFSNFGDGANGDNK	HEDALAKLGATLAQGIIDAGGR	HEDALAK(2252.9393)LGATLAQGIIDAGGR	aleitner_M1012_007_26Syeast	91.9360	6.8	0.8	6.4	0.5	316	134	-1.7	1235	488	6.3	P36612	1	1	0	0	O74762	710	1	0	0	50060.6	SCHPO	26S protease regulatory subunit 4 homolog	107277.4	SCHPO	26S proteasome regulatory subunit rpn2
936.2634	5	-3.3	ATAIGKSSTAAKTFLEK	ATAIGK(2953.3442)SSTAAKTFLEK	MSIMEYNGGSCVAMAGKNCVAIASDLR	M(Met-loss+Acetyl)SIMEYNGGSC(Carbamidomethyl)VAMAGK(1861.0197)NC(Carbamidomethyl)VAIASDLR	aleitner_M1012_007_26Syeast	99.3705	11.9	5.9	0.034	6.0	2.1	1	-2.1	577	473	5.9	O94579	165	1	0	0	Q9Y7T8	17	1	0	0	26404.3	SCHPO	Probable proteasome subunit alpha type-2	22661.1	SCHPO	Probable proteasome subunit beta type-3
1031.0042	4	1.7	MGQAQSGNFSNFGDGANGDNKK	1861.0197-M(Oxidation)GQAQSGNFSNFGDGANGDNKK	ATAIGKSSTAAKTFLEK	ATAIGK(2397.0292)SSTAAKTFLEK	aleitner_M1012_007_26Syeast	89.5362	13.7	5.3	0.034	5.5	10	14	0.2	401	177	8.2	P36612	1	1	0	0	O94579	165	1	0	0	50060.6	SCHPO	26S protease regulatory subunit 4 homolog	26404.3	SCHPO	Probable proteasome subunit alpha type-2
890.6779	4	-4.2	KVAQTTYK	K(2621.1742)VAQTTYK	MGQAQSGNFSNFGDGANGDNKKDQK	1075.5914-M(Met-loss)GQAQSGNFSNFGDGANGDNKKDQK	aleitner_M1012_007_26Syeast	54.2523	6.6	0.8	1.3	3.4	13	3	-0.5	195	111	3.2	O94579	91	1	0	0	P36612	1	1	0	0	26404.3	SCHPO	Probable proteasome subunit alpha type-2	50060.6	SCHPO	26S protease regulatory subunit 4 homolog
965.9771	4	-3.4	MSSKDISSKSPSGNDALNDK	1910.9585-M(Met-loss)SSKDISSKSPSGNDALNDK	SQDISINGNSKKEEPK	SQDISINGNSK(2087.0019)KEEPK	aleitner_M1012_007_26Syeast	69.1365	16.7	0.6	0.035	11.8	0.56	2	-2.7	2009	804	4.9	P87048	1	1	0	0	O74762	875	1	0	0	97999.6	SCHPO	26S proteasome regulatory subunit rpn1	107277.4	SCHPO	26S proteasome regulatory subunit rpn2
628.5743	4	2.9	LLMKLSSQNDDK	LLMK(1119.5482)LSSQNDDK	MSSKDISSK	1528.7807-MSSKDISSK	aleitner_M1012_007_26Syeast	32.7848	11.1	4.5	0.071	2.9	15	8	0.1	91	52	8.2	O74762	242	1	0	0	P87048	1	1	0	0	107277.4	SCHPO	26S proteasome regulatory subunit rpn2	97999.6	SCHPO	26S proteasome regulatory subunit rpn1
598.4951	5	-5.2	VPEDIFKTHLEVAR	VPEDIFK(1334.5660)THLEVAR	ASKGSNDDEMK	ASK(1790.9567)GSNDDEM(Oxidation)K	aleitner_M1012_007_26Syeast	35.5462	4.6	0.6	2.3	1.4	23	13	-4.8	2043	741	3.2	P87048	347	1	0	0	O74762	836	1	0	0	97999.6	SCHPO	26S proteasome regulatory subunit rpn1	107277.4	SCHPO	26S proteasome regulatory subunit rpn2
691.3613	4	6.5	MSSKDISSK	1910.9585-M(Met-loss)SSKDISSK	SQDISINGNSKKEEPK	SQDISINGNSK(988.5077)KEEPK	aleitner_M1012_007_26Syeast	71.4707	6.8	1.7	3.0	1.4	73	24	0.6	118	44	5.4	P87048	1	1	0	0	O74762	875	1	0	0	97999.6	SCHPO	26S proteasome regulatory subunit rpn1	107277.4	SCHPO	26S proteasome regulatory subunit rpn2
923.8589	5	-1.7	ILSGEQTVKYDREFLYAHNNTDMLILNR	ILSGEQTVK(1245.5837)YDREFLYAHNNTDM(Oxidation)LILNR	GTKTSETNDR	GTK(3506.7504)TSETNDR	aleitner_M1012_007_26Syeast	62.1538	5.6	0.9	4.6	2.5	34	9	-2.8	1039	595	5.2	O74762	316	1	0	0	P87048	24	1	0	0	107277.4	SCHPO	26S proteasome regulatory subunit rpn2	97999.6	SCHPO	26S proteasome regulatory subunit rpn1
744.3756	5	-9.7	EKASKGSNDDEMK	EK(2279.2373)ASKGSNDDEMK	QDLADATVETLKAIEGKIAR	QDLADATVETLK(1575.7087)AIEGKIAR	aleitner_M1012_007_26Syeast	68.4705	5.1	0.6	4.6	-0.2	191	141	-2.7	1111	449	5.3	O74762	833	1	0	0	P87048	580	1	0	0	107277.4	SCHPO	26S proteasome regulatory subunit rpn2	97999.6	SCHPO	26S proteasome regulatory subunit rpn1
532.2552	5	-6.6	ASKGSNDDEMKIDK	ASK(1119.5482)GSNDDEMKIDK	MSSKDISSK	1674.7771-MSSKDISSK	aleitner_M1012_007_26Syeast	36.3353	4.3	0.1	7.2	-0.4	214	71	-3.3	1734	428	4.7	O74762	836	1	0	0	P87048	1	1	0	0	107277.4	SCHPO	26S proteasome regulatory subunit rpn2	97999.6	SCHPO	26S proteasome regulatory subunit rpn1
655.8383	6	4.9	FLSKTLDSNSLTHEK	FLSK(2210.0830)TLDSNSLTHEK	QLASYYHKESNALFMVR	QLASYYHK(1856.9520)ESNALFM(Oxidation)VR	aleitner_M1012_007_26Syeast	61.3242	11.9	3.6	0.046	6.6	1.6	3	-0.6	210	110	7.4	Q09682	198	1	0	0	P87048	735	1	0	0	27925.7	SCHPO	Probable proteasome subunit alpha type-3	97999.6	SCHPO	26S proteasome regulatory subunit rpn1
779.7879	5	-1.1	GIMLYGPPGTGKTLCARAVANR	GIM(Oxidation)LYGPPGTGK(1575.7087)TLC(Carbamidomethyl)ARAVANR	EKASKGSNDDEMK	EKASK(2456.2668)GSNDDEMK	aleitner_M1012_007_26Syeast	95.5410	11.3	8.0	0.049	2.0	28	12	1.3	45	23	9.3	O42931	226	1	0	0	O74762	836	1	0	0	48965.5	SCHPO	26S protease regulatory subunit 7 homolog	107277.4	SCHPO	26S proteasome regulatory subunit rpn2
713.6266	4	2.6	KHFEQVINEKHEDALAK	KHFEQVINEK(815.4211)HEDALAK	TMGKNK	TMGK(2173.1168)NK	aleitner_M1012_007_26Syeast	33.2417	10.4	0.0	0.053	10.4	0.053	1	-5.9	3366	1056	2.1	O74762	703	1	0	0	P41836	78	1	0	0	107277.4	SCHPO	26S proteasome regulatory subunit rpn2	45069.7	SCHPO	26S protease regulatory subunit 8 homolog
681.6041	4	4.6	HFEQVINEKHEDALAK	HFEQVINEK(815.4211)HEDALAK	TMGKNK	TMGK(2045.0218)NK	aleitner_M1012_007_26Syeast	37.2328	9.6	0.0	0.20	9.6	0.20	1	-4.8	2474	686	3.2	O74762	703	1	0	0	P41836	78	1	0	0	107277.4	SCHPO	26S proteasome regulatory subunit rpn2	45069.7	SCHPO	26S protease regulatory subunit 8 homolog
915.8402	3	4.6	HFEQVINEKHEDALAK	HFEQVINEK(837.5324)HEDALAK	NKVLVK	NK(2045.0218)VLVK	aleitner_M1012_007_26Syeast	43.1178	11.4	3.0	0.30	5.2	11	4	-1.8	678	235	6.2	O74762	703	1	0	0	P41836	80	1	0	0	107277.4	SCHPO	26S proteasome regulatory subunit rpn2	45069.7	SCHPO	26S protease regulatory subunit 8 homolog
869.2252	4	-3.1	HEDALAKLGATLAQGIIDAGGR	HEDALAK(1296.7224)LGATLAQGIIDAGGR	NIKVIMATNR	NIK(2314.2281)VIMATNR	aleitner_M1012_007_26Syeast	85.4275	9.6	1.4	1.5	6.5	6.9	5	-1.8	391	300	3.1	O74762	710	1	0	0	P41836	287	1	0	0	107277.4	SCHPO	26S proteasome regulatory subunit rpn2	45069.7	SCHPO	26S protease regulatory subunit 8 homolog
549.9058	5	2.4	HFEQVINEKHEDALAK	HFEQVINEK(837.5324)HEDALAK	NKVLVK	NK(2045.0218)VLVK	aleitner_M1012_007_26Syeast	43.1047	7.6	1.9	1.8	1.4	81	20	-1.8	572	226	6.2	O74762	703	1	0	0	P41836	80	1	0	0	107277.4	SCHPO	26S proteasome regulatory subunit rpn2	45069.7	SCHPO	26S protease regulatory subunit 8 homolog
769.6526	4	2.6	MEQKPEVDYSEK	Acetyl-MEQK(1550.8920)PEVDYSEK	KVPDKLIDASTVK	KVPDK(1661.7495)LIDASTVK	aleitner_M1012_007_26Syeast	52.6045	12.2	5.4	0.055	2.9	23	16	1.3	65	45	9.3	Q9UTM3	4	1	0	0	O94517	57	1	0	0	51618.9	SCHPO	26S proteasome regulatory subunit rpn5	26539.6	SCHPO	Probable proteasome subunit alpha type-1
1155.5900	3	8.7	LEEAMKITTDAFTSAGER	LEEAM(Oxidation)K(1478.7769)ITTDAFTSAGER	KIEFPPPSAEAR	K(2123.0093)IEFPPPSAEAR	aleitner_M1012_007_26Syeast	93.5127	16.4	7.5	0.056	6.3	13	12	3.0	77	48	10.1	Q9UQY2	185	1	0	0	P41836	311	1	0	0	25082.6	SCHPO	Probable proteasome subunit beta type-6	45069.7	SCHPO	26S protease regulatory subunit 8 homolog
860.1824	4	-0.053	MMGINERK	2590.2625-M(Met-loss)MGINERK	SGSAADTQTVADLLKYYLSMYR	SGSAADTQTVADLLK(984.5063)YYLSMYR	aleitner_M1012_007_26Syeast	82.8490	11.4	3.2	0.058	6.1	1.9	2	-1.6	295	155	5.3	Q09841	1	1	0	0	O43063	84	1	0	0	29337.7	SCHPO	Probable proteasome subunit beta type-2	24564.3	SCHPO	Probable proteasome subunit beta type-1
789.3908	4	8.3	VTDKLTQLTDNIWCCR	VTDK(1131.5417)LTQLTDNIWC(Carbamidomethyl)C(Carbamidomethyl)R	MMGINERK	2160.0344-M(Oxidation)MGINERK	aleitner_M1012_007_26Syeast	66.0280	8.0	2.4	1.7	1.6	96	48	-1.4	637	246	6.4	O43063	57	1	0	0	Q09841	1	1	0	0	24564.3	SCHPO	Probable proteasome subunit beta type-1	29337.7	SCHPO	Probable proteasome subunit beta type-2
571.3313	5	1.0	ELLKPSASVALQR	ELLK(1440.7977)PSASVALQR	IQYVGKQDPKK	IQYVGK(1548.8875)QDPKK	aleitner_M1012_007_26Syeast	46.4487	15.1	0.6	0.061	13.9	0.12	2	-3.7	1896	603	1.2	O74894	94	1	0	0	P41878	276	1	0	0	43553.4	SCHPO	26S protease regulatory subunit 6B homolog	34572.3	SCHPO	26S proteasome regulatory subunit rpn11
881.5060	4	3.6	ILSTLDRELLKPSASVALQR	ILSTLDRELLK(1312.7027)PSASVALQR	IQYVGKQDPK	IQYVGK(2347.3475)QDPK	aleitner_M1012_007_26Syeast	58.4945	11.9	1.6	0.067	10.3	0.19	1	-3.3	1536	644	1.6	O74894	94	1	0	0	P41878	276	1	0	0	43553.4	SCHPO	26S protease regulatory subunit 6B homolog	34572.3	SCHPO	26S proteasome regulatory subunit rpn11
681.8895	4	2.5	ELLKPSASVALQR	ELLK(1312.7027)PSASVALQR	IQYVGKQDPK	IQYVGK(1548.8875)QDPK	aleitner_M1012_007_26Syeast	49.3728	12.3	3.1	0.20	9.2	1.2	1	2.4	62	13	7.3	O74894	94	1	0	0	P41878	276	1	0	0	43553.4	SCHPO	26S protease regulatory subunit 6B homolog	34572.3	SCHPO	26S proteasome regulatory subunit rpn11
1098.2865	4	-2.9	YLSENPKTSASIDFDSNFLNSMIK	YLSENPK(1652.8345)TSASIDFDSNFLNSM(Oxidation)IK	SIKGYTLPPHCSR	SIK(2874.3633)GYTLPPHC(Carbamidomethyl)SR	aleitner_M1012_007_26Syeast	84.5142	14.0	3.1	0.061	10.9	0.43	1	-3.5	3668	1085	4.2	Q10335	69	1	0	0	P06732	138	1	0	0	46680.8	SCHPO	Probable 26S proteasome regulatory subunit rpn7	43101.5	HUMAN	Creatine kinase M-type
1315.3508	3	6.0	KLEKGQSIDDMIPAQK	KLEK(2127.0670)GQSIDDM(Oxidation)IPAQK	DLASFIPDNKLNCVIDR	DLASFIPDNK(1954.0081)LNC(Carbamidomethyl)VIDR	aleitner_M1012_007_26Syeast	74.6792	16.1	5.4	0.23	5.5	75	58	3.0	294	151	10.6	P06732	369	1	0	0	Q10335	357	1	0	0	43101.5	HUMAN	Creatine kinase M-type	46680.8	SCHPO	Probable 26S proteasome regulatory subunit rpn7
1198.9805	3	6.9	LQKYQATVMRGAFK	LQK(1938.0132)YQATVM(Oxidation)RGAFK	KLEKGQSIDDMIPAQK	KLEK(1793.9498)GQSIDDMIPAQK	aleitner_M1012_007_26Syeast	98.9198	13.8	4.7	0.45	9.1	5.0	1	-3.3	2751	990	4.7	Q10335	397	1	0	0	P06732	369	1	0	0	46680.8	SCHPO	Probable 26S proteasome regulatory subunit rpn7	43101.5	HUMAN	Creatine kinase M-type
523.4666	6	5.7	QYQEVVKQGDVLLNKLQK	QYQEVVK(1005.5535)QGDVLLNKLQK	GKYYPLK	GK(2267.2525)YYPLK	aleitner_M1012_007_26Syeast	37.8492	8.3	3.0	1.6	5.2	11	3	-1.7	752	317	6.3	Q10335	386	1	0	0	P06732	172	1	0	0	46680.8	SCHPO	Probable 26S proteasome regulatory subunit rpn7	43101.5	HUMAN	Creatine kinase M-type
957.1108	3	-5.0	NKADYYTNICDRER	NK(1051.5087)ADYYTNIC(Carbamidomethyl)DRER	MPFGNTHNK	1954.8843-M(Met-loss)PFGNTHNK	aleitner_M1012_007_26Syeast	44.1185	4.6	0.1	5.4	-0.1	136	56	-3.3	1216	468	4.7	Q10335	118	1	0	0	P06732	1	1	0	0	46680.8	SCHPO	Probable 26S proteasome regulatory subunit rpn7	43101.5	HUMAN	Creatine kinase M-type
887.6522	5	9.0	RNKLDPYWNQLIVAGVDGENK	RNK(2004.9348)LDPYWNQLIVAGVDGENK	GTKTSETNDRNSTNNTK	GTK(2566.3180)TSETNDRNSTNNTK	aleitner_M1012_007_26Syeast	79.7415	11.3	4.7	0.064	6.6	1.6	1	-3.3	1299	772	4.7	Q9USQ9	137	1	0	0	P87048	24	1	0	0	29220.2	SCHPO	Probable proteasome subunit beta type-7	97999.6	SCHPO	26S proteasome regulatory subunit rpn1
906.4928	5	6.8	KIEIPLPNEVGRMEILK	K(2533.2734)IEIPLPNEVGRM(Oxidation)EILK	MESLLAVQGQDFVLTASSSSAVR	2132.1915-MESLLAVQGQDFVLTASSSSAVR	aleitner_M1012_007_26Syeast	89.8105	11.5	2.6	0.067	3.0	22	15	0.5	121	66	8.5	O74445	297	1	0	0	Q09720	1	1	0	0	43608.7	SCHPO	Probable 26S protease subunit rpt4	21967.5	SCHPO	Probable proteasome subunit beta type-4
778.1641	4	8.4	TLLAKAVANQTSATFLR	TLLAK(1304.5806)AVANQTSATFLR	KNTEDIEMTA	K(1942.0888)NTEDIEM(Oxidation)TA	aleitner_M1012_007_26Syeast	88.8667	9.2	4.5	0.067	1.3	18	10	-0.1	47	35	7.9	P36612	243	1	0	0	P87048	882	1	0	0	50060.6	SCHPO	26S protease regulatory subunit 4 homolog	97999.6	SCHPO	26S proteasome regulatory subunit rpn1
724.9824	5	7.2	QLASYYHKESNALFMVR	QLASYYHK(1563.8297)ESNALFMVR	DKPKYEPPVPTR	DKPK(2194.0881)YEPPVPTR	aleitner_M1012_007_26Syeast	55.7497	9.7	3.6	0.076	1.9	18	19	1.4	26	29	7.8	P87048	735	1	0	0	P36612	30	1	0	0	97999.6	SCHPO	26S proteasome regulatory subunit rpn1	50060.6	SCHPO	26S protease regulatory subunit 4 homolog
727.3829	5	1.4	LDDMSLIKEDCEAATDPLLKK	LDDM(Oxidation)SLIK(1211.6914)EDC(Carbamidomethyl)EAATDPLLKK	KIFTIHTSK	K(2558.2496)IFTIHTSK	aleitner_M1012_007_26Syeast	85.1718	9.3	4.7	0.13	4.6	3.4	1	-3.3	889	445	4.7	P87048	281	1	0	0	P36612	370	1	0	0	97999.6	SCHPO	26S proteasome regulatory subunit rpn1	50060.6	SCHPO	26S protease regulatory subunit 4 homolog
951.7157	4	-2.4	GTKTSETNDRNSTNNTK	GTK(1935.9763)TSETNDRNSTNNTK	LKPQDERTQEERNR	LK(2004.9348)PQDERTQEERNR	aleitner_M1012_007_26Syeast	96.7758	9.1	3.9	0.18	1.6	33	29	-0.2	116	73	7.5	P87048	24	1	0	0	P36612	93	1	0	0	97999.6	SCHPO	26S proteasome regulatory subunit rpn1	50060.6	SCHPO	26S protease regulatory subunit 4 homolog
657.6560	7	4.0	VGQAVDVVGQAGRPKVITGWVTHTTPVLLHHNER	VGQAVDVVGQAGRPK(925.5419)VITGWVTHTTPVLLHHNER	LLKMQR	LLK(3809.0489)MQR	aleitner_M1012_007_26Syeast	59.7150	6.8	0.5	1.5	3.7	12	9	-2.8	1026	552	3.6	P87048	841	1	0	0	P36612	71	1	0	0	97999.6	SCHPO	26S proteasome regulatory subunit rpn1	50060.6	SCHPO	26S protease regulatory subunit 4 homolog
463.7518	6	-1.6	DIKVIMATNR	DIK(1600.8382)VIM(Oxidation)ATNR	TSTSSMTAVPKPLK	TSTSSM(Oxidation)TAVPK(1313.7013)PLK	aleitner_M1012_007_26Syeast	21.7788	8.9	0.7	2.7	3.6	82	36	-2.1	3261	865	5.3	P36612	333	1	0	0	P87048	95	1	0	0	50060.6	SCHPO	26S protease regulatory subunit 4 homolog	97999.6	SCHPO	26S proteasome regulatory subunit rpn1
730.0014	5	5.8	VIGSELVQKYVGEGARMVR	VIGSELVQK(1538.8239)YVGEGARM(Oxidation)VR	MESLQRLLQGAR	2244.1936-MESLQRLLQGAR	aleitner_M1012_007_26Syeast	99.0148	9.8	2.1	0.073	4.5	3.5	2	-2.7	684	397	5.3	O42931	252	1	0	0	P41878	1	1	0	0	48965.5	SCHPO	26S protease regulatory subunit 7 homolog	34572.3	SCHPO	26S proteasome regulatory subunit rpn11
1112.3870	5	5.0	IITHPNFNGNTLDNDIMLIKLSSPATLNSR	IITHPNFNGNTLDNDIM(Oxidation)LIK(2232.1573)LSSPATLNSR	VSGSELVQKYIGEGSRMVR	VSGSELVQK(3462.7817)YIGEGSRMVR	aleitner_M1012_007_26Syeast	86.7010	17.6	3.9	0.078	11.9	1.4	10	-1.8	1383	914	5.7	P00761	97	1	0	0	P41836	218	1	0	0	24409.7	PIG	Trypsin	45069.7	SCHPO	26S protease regulatory subunit 8 homolog
965.9776	4	2.6	MSSKDISSKSPSGNDALNDK	M(Met-loss+Acetyl)SSKDISSK(1868.9268)SPSGNDALNDK	ETEKLAEERGWDIR	ETEK(2129.0124)LAEERGWDIR	aleitner_M1012_007_26Syeast	71.9950	13.1	1.4	0.079	7.7	2.5	3	-2.6	1817	646	5.4	P87048	9	1	0	0	P50524	205	1	0	0	97999.6	SCHPO	26S proteasome regulatory subunit rpn1	30899.5	SCHPO	26S proteasome regulatory subunit rpn12
821.1699	4	-9.8	KINVKFFEK	K(2129.0124)INVKFFEK	MSSKDISSKSPSGNDALNDK	M(Met-loss+Acetyl)SSKDISSK(1289.7384)SPSGNDALNDK	aleitner_M1012_007_26Syeast	69.6185	12.5	7.9	0.079	3.1	23	11	1.4	63	38	9.4	Q9UTM3	196	1	0	0	P87048	9	1	0	0	51618.9	SCHPO	26S proteasome regulatory subunit rpn5	97999.6	SCHPO	26S proteasome regulatory subunit rpn1
860.4659	4	4.4	QASDTSTNTKVLIYIADLLFR	QASDTSTNTK(1069.5556)VLIYIADLLFR	HESLKYR	HESLK(2506.3319)YR	aleitner_M1012_007_26Syeast	86.2268	8.0	1.6	4.6	6.4	10	1	1.1	149	75	9.1	Q9UTM3	53	1	0	0	P87048	144	1	0	0	51618.9	SCHPO	26S proteasome regulatory subunit rpn5	97999.6	SCHPO	26S proteasome regulatory subunit rpn1
948.4893	4	-4.9	QGSATVGLVSKTHAVLVALK	QGSATVGLVSK(1811.7892)THAVLVALK	MSIMEYNGGSCVAMAGK	2116.2256-M(Met-loss)SIMEYNGGSC(Carbamidomethyl)VAMAGK	aleitner_M1012_007_26Syeast	44.9602	12.1	6.3	0.084	2.1	65	35	2.0	69	41	10.0	O14250	41	1	0	0	Q9Y7T8	1	1	0	0	30111.1	SCHPO	Probable proteasome subunit alpha type-6	22661.1	SCHPO	Probable proteasome subunit beta type-3
775.9034	4	-5.7	MSSKSSLELANNAVK	1652.8345-M(Met-loss)SSKSSLELANNAVK	SIKGYTLPPHCSR	SIK(1584.8359)GYTLPPHC(Carbamidomethyl)SR	aleitner_M1012_007_26Syeast	62.1922	10.8	5.3	0.084	4.4	6.7	3	-1.6	412	150	6.4	Q9P7S2	1	1	0	0	P06732	138	1	0	0	47341.7	SCHPO	Probable 26S proteasome regulatory subunit rpn6	43101.5	HUMAN	Creatine kinase M-type
598.8358	4	4.9	NIPKARASLTAAK	NIPK(1051.5087)ARASLTAAK	MPFGNTHNK	1477.8617-M(Met-loss)PFGNTHNK	aleitner_M1012_007_26Syeast	39.3213	4.5	1.5	3.3	-1.1	189	51	-1.8	313	127	5.6	Q9P7S2	183	1	0	0	P06732	1	1	0	0	47341.7	SCHPO	Probable 26S proteasome regulatory subunit rpn6	43101.5	HUMAN	Creatine kinase M-type
752.6605	4	2.3	KIEIPLPNEVGR	K(1642.8236)IEIPLPNEVGR	VLNKGDSGEMSLQK	VLNK(1501.8504)GDSGEMSLQK	aleitner_M1012_007_26Syeast	57.8210	9.7	2.5	0.084	3.5	6.7	4	1.3	31	15	6.2	O74445	297	1	0	0	P41836	390	1	0	0	43608.7	SCHPO	Probable 26S protease subunit rpt4	45069.7	SCHPO	26S protease regulatory subunit 8 homolog
695.1243	4	5.0	LKDLRFGNR	LK(1658.8185)DLRFGNR	SIAEKMNGASGAELK	SIAEK(1255.7037)M(Oxidation)NGASGAELK	aleitner_M1012_007_26Syeast	21.6405	4.2	1.1	3.7	-0.1	64	29	-3.3	537	310	4.3	O74445	26	1	0	0	P41836	347	1	0	0	43608.7	SCHPO	Probable 26S protease subunit rpt4	45069.7	SCHPO	26S protease regulatory subunit 8 homolog
800.4232	3	4.1	VSGSELVQKYIGEGSR	VSGSELVQK(690.3588)YIGEGSR	KYDK	K(1845.9472)YDK	aleitner_M1012_007_26Syeast	16.0951	5.1	0.0	8.2	5.1	8.2	2	-0.3	622	315	0.0	P41836	218	1	0	0	O74445	38	1	0	0	45069.7	SCHPO	26S protease regulatory subunit 8 homolog	43608.7	SCHPO	Probable 26S protease subunit rpt4
895.8556	5	-7.0	YLSENPKTSASIDFDSNFLNSMIK	YLSENPK(1753.9727)TSASIDFDSNFLNSMIK	KFDQLTQALNVAIR	K(2858.3684)FDQLTQALNVAIR	aleitner_M1012_007_26Syeast	73.6587	11.1	0.4	0.085	3.2	20	22	-0.2	210	167	7.9	Q10335	69	1	0	0	P87048	260	1	0	0	46680.8	SCHPO	Probable 26S proteasome regulatory subunit rpn7	97999.6	SCHPO	26S proteasome regulatory subunit rpn1
941.7067	4	3.0	DISSKSPSGNDALNDKK	DISSK(1987.9166)SPSGNDALNDKK	MCSPSATLTHRTMTEK	1912.9378-MC(Carbamidomethyl)SPSATLTHRTMTEK	aleitner_M1012_007_26Syeast	83.7522	8.4	1.7	1.1	0.5	157	81	0.2	189	97	7.9	P87048	9	1	0	0	Q10335	1	1	0	0	97999.6	SCHPO	26S proteasome regulatory subunit rpn1	46680.8	SCHPO	Probable 26S proteasome regulatory subunit rpn7
848.1513	4	-3.4	MCSPSATLTHR	2129.0124-MC(Carbamidomethyl)SPSATLTHR	MSSKDISSKSPSGNDALNDK	M(Met-loss+Acetyl)SSKDISSK(1397.6432)SPSGNDALNDK	aleitner_M1012_007_26Syeast	60.0103	6.7	0.0	5.5	1.4	136	77	-2.8	1728	662	5.3	Q10335	1	1	0	0	P87048	9	1	0	0	46680.8	SCHPO	Probable 26S proteasome regulatory subunit rpn7	97999.6	SCHPO	26S proteasome regulatory subunit rpn1
530.6931	5	-6.3	KVAQTTYK	K(1710.9226)VAQTTYK	LTHEKSTMLEKIK	LTHEKSTM(Oxidation)LEK(1075.5914)IK	aleitner_M1012_007_26Syeast	45.4642	8.0	3.4	0.10	3.0	5.1	10	-3.0	562	278	5.0	O94579	91	1	0	0	O14126	70	1	0	0	26404.3	SCHPO	Probable proteasome subunit alpha type-2	48836.2	SCHPO	26S protease regulatory subunit 6A
882.7186	4	6.3	VKAMEVDEKPTERYSDIGGLSK	VK(1075.5914)AMEVDEKPTERYSDIGGLSK	KVAQTTYK	K(2589.2996)VAQTTYK	aleitner_M1012_007_26Syeast	70.5195	6.6	2.1	2.5	0.4	107	44	-1.8	404	237	6.2	O14126	172	1	0	0	O94579	91	1	0	0	48836.2	SCHPO	26S protease regulatory subunit 6A	26404.3	SCHPO	Probable proteasome subunit alpha type-2
609.8130	6	-7.1	VISMEKGGNMKEVFR	VISMEK(1928.9852)GGNMKEVFR	GIMLYGPPGTGKTLCAR	GIMLYGPPGTGK(1861.9430)TLC(Carbamidomethyl)AR	aleitner_M1012_007_26Syeast	64.6127	10.6	4.5	0.10	3.6	13	4	-0.4	217	138	7.0	P06732	242	1	0	0	O42931	226	1	0	0	43101.5	HUMAN	Creatine kinase M-type	48965.5	SCHPO	26S protease regulatory subunit 7 homolog
777.1646	4	1.2	HKTDLNHENLK	HK(1756.9359)TDLNHENLK	RVATEKDFLDAVQK	RVATEK(1485.7576)DFLDAVQK	aleitner_M1012_007_26Syeast	48.9570	7.6	1.8	0.67	2.9	19	13	-3.3	1486	476	4.7	P06732	107	1	0	0	O42931	411	1	0	0	43101.5	HUMAN	Creatine kinase M-type	48965.5	SCHPO	26S protease regulatory subunit 7 homolog
901.4846	4	-2.7	SIKGYTLPPHCSR	SIK(2087.1528)GYTLPPHC(Carbamidomethyl)SR	KVEFGLPDLEGRAHILR	K(1652.8345)VEFGLPDLEGRAHILR	aleitner_M1012_007_26Syeast	87.4328	9.2	2.7	2.0	1.4	179	105	-0.2	449	226	7.8	P06732	138	1	0	0	O42931	344	1	0	0	43101.5	HUMAN	Creatine kinase M-type	48965.5	SCHPO	26S protease regulatory subunit 7 homolog
965.9695	4	8.3	MSSKDISSKSPSGNDALNDK	M(Oxidation)SSKDISSK(1763.8479)SPSGNDALNDK	MSGYDRALSVFSPDGR	2234.0373-M(Met-loss)SGYDRALSVFSPDGR	aleitner_M1012_007_26Syeast	98.1663	12.6	1.8	0.11	7.9	2.3	5	-3.0	2768	844	4.7	P87048	9	1	0	0	Q10329	1	1	0	0	97999.6	SCHPO	26S proteasome regulatory subunit rpn1	28277.2	SCHPO	Probable proteasome subunit alpha type-4
1361.2760	3	-0.80	MSIMEYNGGSCVAMAGK	2276.0478-MSIMEYNGGSC(Carbamidomethyl)VAMAGK	MSSKDISSKSPSGNDALNDK	M(Acetyl+Oxidation)SSKDISSK(1942.8297)SPSGNDALNDK	aleitner_M1012_007_26Syeast	56.3357	11.5	4.4	0.11	7.1	2.6	2	-1.1	915	368	4.4	Q9Y7T8	1	1	0	0	P87048	9	1	0	0	22661.1	SCHPO	Probable proteasome subunit beta type-3	97999.6	SCHPO	26S proteasome regulatory subunit rpn1
1021.2125	4	2.8	MSSKDISSKSPSGNDALNDK	Acetyl-MSSKDISSK(1958.8246)SPSGNDALNDK	MSIMEYNGGSCVAMAGK	2260.0529-MSIMEYNGGSC(Carbamidomethyl)VAM(Oxidation)AGK	aleitner_M1012_007_26Syeast	58.1508	6.0	1.4	1.4	0.9	47	20	-0.5	122	71	5.1	P87048	9	1	0	0	Q9Y7T8	1	1	0	0	97999.6	SCHPO	26S proteasome regulatory subunit rpn1	22661.1	SCHPO	Probable proteasome subunit beta type-3
803.3915	6	-2.4	ILSNITYSYKGYGLSMGTMLAGTGK	ILSNITYSYK(2173.0038)GYGLSM(Oxidation)GTMLAGTGK	MSSIGTGYDLGLFFSPDGR	2779.3812-M(Oxidation)SSIGTGYDLGLFFSPDGR	aleitner_M1012_007_26Syeast	66.2462	11.4	4.7	0.12	2.0	43	45	1.4	63	73	9.4	P30655	152	1	0	0	O59770	1	1	0	0	29987.0	SCHPO	Probable proteasome subunit beta type-5	28031.7	SCHPO	Probable proteasome subunit alpha type-7
882.7086	4	1.00	MSSIGTGYDLGLFFSPDGR	1507.8610-MSSIGTGYDLGLFFSPDGR	ASAGPLIASQTVKK	ASAGPLIASQTVK(2157.0089)K	aleitner_M1012_007_26Syeast	85.3348	9.5	3.7	0.61	4.5	15	8	-3.0	1828	613	5.0	O59770	1	1	0	0	P30655	93	1	0	0	28031.7	SCHPO	Probable proteasome subunit alpha type-7	29987.0	SCHPO	Probable proteasome subunit beta type-5
950.4495	5	-4.9	APVLSDSSCKSSYPGQITGNMICVGFLEGGK	APVLSDSSC(Carbamidomethyl)K(1488.6984)SSYPGQITGNMIC(Carbamidomethyl)VGFLEGGK	MEQKPEVDYSEK	3396.6040-M(Met-loss)EQKPEVDYSEK	aleitner_M1012_007_26Syeast	78.2225	9.9	4.2	0.12	5.1	3.2	2	-3.2	906	526	4.8	P00761	157	1	0	0	Q9UTM3	1	1	0	0	24409.7	PIG	Trypsin	51618.9	SCHPO	26S proteasome regulatory subunit rpn5
512.1017	5	4.4	VPDKLIDASTVK	VPDK(1270.7319)LIDASTVK	TMGKNKVLVK	TM(Oxidation)GKNK(1422.7970)VLVK	aleitner_M1012_007_26Syeast	28.6952	8.8	4.7	0.14	4.1	4.8	1	-1.2	270	104	6.8	O94517	57	1	0	0	P41836	80	1	0	0	26539.6	SCHPO	Probable proteasome subunit alpha type-1	45069.7	SCHPO	26S protease regulatory subunit 8 homolog
904.6675	5	-4.5	ILPNKVDPLVSLMMVEKIPDSTYEMVGGLEK	ILPNKVDPLVSLMMVEK(1073.5254)IPDSTYEMVGGLEK	MSQARGFDR	3582.8639-M(Met-loss)SQARGFDR	aleitner_M1012_007_26Syeast	80.2745	7.3	1.3	1.8	0.1	138	74	-0.2	165	126	7.2	P41836	138	1	0	0	O94517	1	1	0	0	45069.7	SCHPO	26S protease regulatory subunit 8 homolog	26539.6	SCHPO	Probable proteasome subunit alpha type-1
1218.2726	3	-8.7	MSQARGFDR	2585.3299-MSQARGFDR	EEIQLLQEPGSYVGEVIKTMGK	EEIQLLQEPGSYVGEVIK(1204.5659)TMGK	aleitner_M1012_007_26Syeast	59.6773	11.4	1.2	2.9	2.9	227	77	0.6	737	280	8.5	O94517	1	1	0	0	P41836	74	1	0	0	26539.6	SCHPO	Probable proteasome subunit alpha type-1	45069.7	SCHPO	26S protease regulatory subunit 8 homolog
965.9710	4	-9.0	MSSKDISSKSPSGNDALNDK	M(Oxidation)SSKDISSK(1763.9206)SPSGNDALNDK	EWLDKLGDKGPAAAR	EWLDK(2234.0373)LGDKGPAAAR	aleitner_M1012_007_26Syeast	78.3528	14.2	6.8	0.14	6.4	13	11	0.4	419	253	7.8	P87048	9	1	0	0	O14250	235	1	0	0	97999.6	SCHPO	26S proteasome regulatory subunit rpn1	30111.1	SCHPO	Probable proteasome subunit alpha type-6
965.9752	4	-4.7	MSSKDISSKSPSGNDALNDK	M(Oxidation)SSKDISSK(1763.9206)SPSGNDALNDK	EWLDKLGDKGPAAAR	EWLDK(2234.0373)LGDKGPAAAR	aleitner_M1012_007_26Syeast	82.7080	11.4	5.1	0.26	5.2	11	5	-1.8	784	362	6.2	P87048	9	1	0	0	O14250	235	1	0	0	97999.6	SCHPO	26S proteasome regulatory subunit rpn1	30111.1	SCHPO	Probable proteasome subunit alpha type-6
965.9756	4	-4.3	MSSKDISSKSPSGNDALNDK	M(Oxidation)SSKDISSK(1763.9206)SPSGNDALNDK	EWLDKLGDKGPAAAR	EWLDK(2234.0373)LGDKGPAAAR	aleitner_M1012_007_26Syeast	79.0875	8.8	1.9	0.69	2.6	37	21	-1.2	425	237	6.2	P87048	9	1	0	0	O14250	235	1	0	0	97999.6	SCHPO	26S proteasome regulatory subunit rpn1	30111.1	SCHPO	Probable proteasome subunit alpha type-6
777.8801	4	-3.0	GTKTSETNDRNSTNNTK	GTK(1240.6340)TSETNDRNSTNNTK	EWLDKLGDK	EWLDK(2004.9348)LGDK	aleitner_M1012_007_26Syeast	50.5775	4.7	0.0	6.9	4.7	6.9	1	-4.8	2992	876	3.2	P87048	24	1	0	0	O14250	235	1	0	0	97999.6	SCHPO	26S proteasome regulatory subunit rpn1	30111.1	SCHPO	Probable proteasome subunit alpha type-6
882.9593	4	-0.045	NKLDPYWNQLIVAGVDGENK	NK(1255.6595)LDPYWNQLIVAGVDGENK	MKDAVKEAAR	MK(2410.2169)DAVKEAAR	aleitner_M1012_007_26Syeast	99.3060	9.8	6.2	0.14	3.6	11	1	0.3	116	63	8.3	Q9USQ9	137	1	0	0	O59770	186	1	0	0	29220.2	SCHPO	Probable proteasome subunit beta type-7	28031.7	SCHPO	Probable proteasome subunit alpha type-7
735.7690	5	-0.69	KVAQTTYK	K(2736.2879)VAQTTYK	YTQSTNNDDPKKIIEEEGFTNR	YTQSTNNDDPKK(1075.5914)IIEEEGFTNR	aleitner_M1012_007_26Syeast	45.8832	11.2	3.2	0.15	6.5	3.1	4	-1.2	416	272	4.7	O94579	91	1	0	0	P30655	19	1	0	0	26404.3	SCHPO	Probable proteasome subunit alpha type-2	29987.0	SCHPO	Probable proteasome subunit beta type-5
907.7219	4	8.1	MTDKYAFSLTTFSPNGK	1850.9560-M(Met-loss)TDKYAFSLTTFSPNGK	NLTDETKNKHCLIK	NLTDETK(1913.9411)NKHC(Carbamidomethyl)LIK	aleitner_M1012_007_26Syeast	88.4705	6.5	1.4	2.6	0.1	146	81	-1.4	377	196	6.4	O94579	1	1	0	0	P30655	50	1	0	0	26404.3	SCHPO	Probable proteasome subunit alpha type-2	29987.0	SCHPO	Probable proteasome subunit beta type-5
489.8788	5	2.0	FLSKTLDSNSLTHEK	FLSK(725.4687)TLDSNSLTHEK	VLKTK	VLK(1856.9520)TK	aleitner_M1012_007_26Syeast	42.6087	12.3	4.1	0.15	7.0	5.3	2	-2.7	3487	599	5.3	Q09682	198	1	0	0	P36612	435	1	0	0	27925.7	SCHPO	Probable proteasome subunit alpha type-3	50060.6	SCHPO	26S protease regulatory subunit 4 homolog
640.5009	6	8.8	KPTSELAIGASLEK	K(2394.1301)PTSELAIGASLEK	MEQKPEVDYSEKFAELQK	M(Acetyl+Oxidation)EQKPEVDYSEK(1580.8661)FAELQK	aleitner_M1012_007_26Syeast	55.4307	9.3	2.8	0.16	6.5	1.1	1	-1.5	292	199	2.8	O94579	50	1	0	0	Q9UTM3	12	1	0	0	26404.3	SCHPO	Probable proteasome subunit alpha type-2	51618.9	SCHPO	26S proteasome regulatory subunit rpn5
768.0645	3	-5.9	MSTLDLNHLADLYDR	656.3745-M(Met-loss)STLDLNHLADLYDR	MATTVK	1782.8788-M(Met-loss)ATTVK	aleitner_M1012_007_26Syeast	85.3215	8.7	1.6	0.16	7.1	0.46	1	-6.9	4951	1032	1.1	P50524	1	1	0	0	O43063	1	1	0	0	30899.5	SCHPO	26S proteasome regulatory subunit rpn12	24564.3	SCHPO	Probable proteasome subunit beta type-1
613.0632	4	1.2	MSTLDLNHLADLYDR	656.3745-M(Oxidation)STLDLNHLADLYDR	MATTVK	1929.9142-M(Met-loss)ATTVK	aleitner_M1012_007_26Syeast	81.6582	7.0	1.6	2.6	5.0	8.1	3	-4.0	1385	414	4.1	P50524	1	1	0	0	O43063	1	1	0	0	30899.5	SCHPO	26S proteasome regulatory subunit rpn12	24564.3	SCHPO	Probable proteasome subunit beta type-1
1091.5518	4	-3.3	KGEIRMGTTITALR	K(2816.3262)GEIRMGTTITALR	MSTLDLNHLADLYDRKDWNACK	1683.9342-MSTLDLNHLADLYDRKDWNAC(Carbamidomethyl)K	aleitner_M1012_007_26Syeast	69.4617	8.9	1.2	2.6	3.9	52	40	-2.6	2493	937	5.0	O43063	18	1	0	0	P50524	1	1	0	0	24564.3	SCHPO	Probable proteasome subunit beta type-1	30899.5	SCHPO	26S proteasome regulatory subunit rpn12
702.6186	4	5.1	VATEKDFLDAVQK	VATEK(1343.6643)DFLDAVQK	QVMEEKLDSK	QVMEEK(1600.8348)LDSK	aleitner_M1012_007_26Syeast	55.8420	7.5	3.1	0.16	4.4	1.5	2	-4.9	1267	672	3.1	O42931	411	1	0	0	Q9UT97	210	1	0	0	48965.5	SCHPO	26S protease regulatory subunit 7 homolog	27573.3	SCHPO	Probable proteasome subunit alpha type-5
840.7048	4	-9.2	IDTIVKEIQDEKEAEAAR	IDTIVKEIQDEK(1301.7568)EAEAAR	KRVIEHNIR	K(2195.1321)RVIEHNIR	aleitner_M1012_007_26Syeast	39.5133	10.5	3.2	0.17	7.3	1.4	1	-4.5	4307	923	3.2	Q10329	236	1	0	0	Q9UTM3	338	1	0	0	28277.2	SCHPO	Probable proteasome subunit alpha type-4	51618.9	SCHPO	26S proteasome regulatory subunit rpn5
752.5880	5	-6.6	EIKPNIRVALRNDSYQLIK	EIK(1488.6377)PNIRVALRNDSYQLIK	MFMTRSEYDR	2407.3587-M(Oxidation)FMTRSEYDR	aleitner_M1012_007_26Syeast	76.6275	9.2	4.6	0.17	1.4	39	18	-0.2	120	68	7.8	P41836	105	1	0	0	Q9UT97	1	1	0	0	45069.7	SCHPO	26S protease regulatory subunit 8 homolog	27573.3	SCHPO	Probable proteasome subunit alpha type-5
1306.2961	3	4.7	STDEYNGAMLKSVCVEAGMIALR	STDEYNGAMLK(1385.6616)SVC(Carbamidomethyl)VEAGM(Oxidation)IALR	AKADYAQYYR	AK(2668.2547)ADYAQYYR	aleitner_M1012_007_26Syeast	94.8985	13.1	4.2	0.17	8.4	2.9	3	-0.6	642	246	5.8	O14126	396	1	0	0	Q9US13	172	1	0	0	48836.2	SCHPO	26S protease regulatory subunit 6A	43457.6	SCHPO	Probable 26S proteasome regulatory subunit rpn9
584.3285	7	-1.4	CEDGVILALEKVVTSKLLKPR	C(Carbamidomethyl)EDGVILALEK(1715.8982)VVTSKLLKPR	VSKQGEIDYEALVK	VSK(2505.4240)QGEIDYEALVK	aleitner_M1012_007_26Syeast	55.3262	9.3	2.5	0.18	1.5	45	32	-0.2	151	134	7.8	O59770	51	1	0	0	O74445	321	1	0	0	28031.7	SCHPO	Probable proteasome subunit alpha type-7	43608.7	SCHPO	Probable 26S protease subunit rpt4
985.4797	4	-7.5	MPPKEDWEK	2779.3812-MPPKEDWEK	ILSNITYSYKGYGLSMGTMLAGTGK	ILSNITYSYK(1296.6060)GYGLSM(Oxidation)GTMLAGTGK	aleitner_M1012_007_26Syeast	88.9352	13.2	6.4	0.18	5.0	31	9	3.5	79	22	8.2	O42931	1	1	0	0	P30655	152	1	0	0	48965.5	SCHPO	26S protease regulatory subunit 7 homolog	29987.0	SCHPO	Probable proteasome subunit beta type-5
1247.6605	3	-0.95	MESLLAVQGQDFVLTASSSSAVR	1475.7984-M(Met-loss)ESLLAVQGQDFVLTASSSSAVR	SSTAAKTFLEKR	SSTAAK(2402.2329)TFLEKR	aleitner_M1012_007_26Syeast	98.8840	11.4	4.7	0.20	6.7	3.7	1	-1.7	697	375	4.7	Q09720	1	1	0	0	O94579	171	1	0	0	21967.5	SCHPO	Probable proteasome subunit beta type-4	26404.3	SCHPO	Probable proteasome subunit alpha type-2
787.9929	5	-3.0	LEKGQSIDDMIPAQK	LEK(2247.0947)GQSIDDM(Oxidation)IPAQK	MEQKPEVDYSEKFAELQK	M(Met-loss+Acetyl)EQK(1825.9132)PEVDYSEKFAELQK	aleitner_M1012_007_26Syeast	83.7932	9.2	4.6	0.20	1.4	39	20	-0.2	113	85	7.8	P06732	369	1	0	0	Q9UTM3	4	1	0	0	43101.5	HUMAN	Creatine kinase M-type	51618.9	SCHPO	26S proteasome regulatory subunit rpn5
1220.3563	3	6.1	KRVIEHNIR	K(2494.3359)RVIEHNIR	LSVEALNSLTGEFKGKYYPLK	LSVEALNSLTGEFKGK(1301.7568)YYPLK	aleitner_M1012_007_26Syeast	97.9413	6.6	0.5	3.7	1.3	111	43	-2.7	1462	457	5.3	Q9UTM3	338	1	0	0	P06732	172	1	0	0	51618.9	SCHPO	26S proteasome regulatory subunit rpn5	43101.5	HUMAN	Creatine kinase M-type
882.7175	4	-4.3	QYQEVVKQGDVLLNKLQK	Q(Gln->pyro-Glu)YQEVVK(1414.6980)QGDVLLNKLQK	TKDEGGPAGGLYI	TK(2250.2260)DEGGPAGGLYI	aleitner_M1012_007_26Syeast	71.6428	8.1	3.1	0.21	5.0	1.8	1	-2.8	403	246	5.2	Q10335	386	1	0	0	P36612	437	1	0	0	46680.8	SCHPO	Probable 26S proteasome regulatory subunit rpn7	50060.6	SCHPO	26S protease regulatory subunit 4 homolog
987.2607	4	5.7	MCSPSATLTHRTMTEKAR	1868.0044-MC(Carbamidomethyl)SPSATLTHRTMTEKAR	VVGSELIQKYLGDGPR	VVGSELIQK(2215.0548)YLGDGPR	aleitner_M1012_007_26Syeast	95.3040	10.9	4.4	0.60	6.5	8.6	2	-3.0	2742	906	4.4	Q10335	1	1	0	0	P36612	264	1	0	0	46680.8	SCHPO	Probable 26S proteasome regulatory subunit rpn7	50060.6	SCHPO	26S protease regulatory subunit 4 homolog
1310.8914	4	1.1	VNGVVFTNRPDEKNRQYQEVVK	VNGVVFTNRPDEK(2621.1742)NRQYQEVVK	MGQAQSGNFSNFGDGANGDNKKDQK	2756.4246-M(Met-loss)GQAQSGNFSNFGDGANGDNKKDQK	aleitner_M1012_007_26Syeast	89.4368	9.9	2.4	1.9	0.5	524	283	0.5	524	285	9.4	Q10335	377	1	0	0	P36612	1	1	0	0	46680.8	SCHPO	Probable 26S proteasome regulatory subunit rpn7	50060.6	SCHPO	26S protease regulatory subunit 4 homolog
1019.5804	3	9.9	KAIPLALGLLSASNPQMR	K(1176.6179)AIPLALGLLSASNPQMR	KIEFPSYR	K(2017.1394)IEFPSYR	aleitner_M1012_007_26Syeast	88.7685	11.0	5.3	0.21	3.2	32	21	1.9	74	47	9.9	P87048	669	1	0	0	O74894	299	1	0	0	97999.6	SCHPO	26S proteasome regulatory subunit rpn1	43553.4	SCHPO	26S protease regulatory subunit 6B homolog
915.1964	4	-4.8	MNSTEEIDLYNRWKALER	1373.6787-M(Oxidation)NSTEEIDLYNRWKALER	KGTKTSETNDR	K(2421.1635)GTKTSETNDR	aleitner_M1012_007_26Syeast	81.5437	4.8	0.8	5.5	1.3	51	30	-4.5	2004	875	3.5	O74894	1	1	0	0	P87048	21	1	0	0	43553.4	SCHPO	26S protease regulatory subunit 6B homolog	97999.6	SCHPO	26S proteasome regulatory subunit rpn1
920.9780	4	-7.3	YYKPDLTIDEAVR	YYK(2098.1059)PDLTIDEAVR	TLPPELKGEALGNSEHIR	TLPPELK(1719.8720)GEALGNSEHIR	aleitner_M1012_007_26Syeast	66.9400	12.0	3.9	0.23	2.6	86	41	1.8	142	66	9.4	Q09720	149	1	0	0	Q9UUB6	120	1	0	0	21967.5	SCHPO	Probable proteasome subunit beta type-4	34195.8	SCHPO	Ubiquitin carboxyl-terminal hydrolase 2
1084.2268	3	-4.7	HTVIKTGLRMISLSYSR	HTVIK(1288.5857)TGLRMISLSYSR	KNTEDIEMTA	K(2099.1561)NTEDIEMTA	aleitner_M1012_007_26Syeast	73.2258	14.2	2.0	0.24	9.7	2.8	5	-1.8	1538	514	4.5	O42897	367	1	0	0	P87048	882	1	0	0	57346.7	SCHPO	Probable 26S proteasome regulatory subunit rpn3	97999.6	SCHPO	26S proteasome regulatory subunit rpn1
1065.0493	4	-4.1	MATTVKDTMNVDINAIKK	2248.1522-M(Oxidation)ATTVKDTMNVDINAIKK	VSGSELVQKYIGEGSRMVR	VSGSELVQK(2146.1014)YIGEGSRM(Oxidation)VR	aleitner_M1012_007_26Syeast	94.5872	14.4	5.4	0.24	7.3	16	10	-0.5	1520	482	7.1	O43063	1	1	0	0	P41836	218	1	0	0	24564.3	SCHPO	Probable proteasome subunit beta type-1	45069.7	SCHPO	26S protease regulatory subunit 8 homolog
672.8629	4	-7.1	GIDLKSIAEKMNGASGAELK	GIDLKSIAEK(656.3745)MNGASGAELK	MATTVK	2169.1351-M(Met-loss)ATTVK	aleitner_M1012_007_26Syeast	21.2013	12.8	4.8	0.27	7.0	16	9	-0.4	3012	440	7.0	P41836	347	1	0	0	O43063	1	1	0	0	45069.7	SCHPO	26S protease regulatory subunit 8 homolog	24564.3	SCHPO	Probable proteasome subunit beta type-1
882.4685	4	-6.2	KVAQTTYKK	K(2460.2485)VAQTTYKK	CYAKNEWRHVLGIAIEAHR	C(Carbamidomethyl)YAK(1203.6863)NEWRHVLGIAIEAHR	aleitner_M1012_007_26Syeast	86.6037	10.2	3.3	0.25	5.1	6.4	6	-0.8	277	146	5.1	O94579	91	1	0	0	O74762	152	1	0	0	26404.3	SCHPO	Probable proteasome subunit alpha type-2	107277.4	SCHPO	26S proteasome regulatory subunit rpn2
732.6106	4	-4.7	ASKGSNDDEMKIDK	ASK(1389.7180)GSNDDEMKIDK	KIYNEYPPTK	K(1674.7771)IYNEYPPTK	aleitner_M1012_007_26Syeast	65.3085	4.7	1.2	7.7	-0.1	173	77	-3.2	1290	431	4.8	O74762	836	1	0	0	O94579	99	1	0	0	107277.4	SCHPO	26S proteasome regulatory subunit rpn2	26404.3	SCHPO	Probable proteasome subunit alpha type-2
904.2156	4	2.4	MSGYDRALSVFSPDGR	1987.0448-M(Met-loss)SGYDRALSVFSPDGR	LLENDIKVMKSEFQR	LLENDIK(1763.8479)VMKSEFQR	aleitner_M1012_007_26Syeast	90.1038	11.7	3.3	0.26	6.3	6.6	4	-2.4	1231	599	5.4	Q10329	1	1	0	0	O14126	51	1	0	0	28277.2	SCHPO	Probable proteasome subunit alpha type-4	48836.2	SCHPO	26S protease regulatory subunit 6A
813.0305	5	3.0	IDTIVKEIQDEKEAEAAR	IDTIVK(2003.0398)EIQDEKEAEAAR	LLENDIKVMKSEFQR	LLENDIK(2195.1321)VM(Oxidation)KSEFQR	aleitner_M1012_007_26Syeast	76.5697	7.7	3.0	1.5	2.5	42	12	-1.8	656	276	5.2	Q10329	230	1	0	0	O14126	51	1	0	0	28277.2	SCHPO	Probable proteasome subunit alpha type-4	48836.2	SCHPO	26S protease regulatory subunit 6A
645.5074	6	-7.7	SPAIIFIDELDAIGTKRFDSEK	SPAIIFIDELDAIGTK(1402.7456)RFDSEK	ASKAAREYLEK	ASK(2602.3530)AAREYLEK	aleitner_M1012_007_26Syeast	97.1582	6.2	0.2	6.6	1.5	128	51	-3.3	2640	803	4.7	O14126	293	1	0	0	Q10329	168	1	0	0	48836.2	SCHPO	26S protease regulatory subunit 6A	28277.2	SCHPO	Probable proteasome subunit alpha type-4
1068.5560	4	9.5	ENMTQEEAVEFLKNAVALAMER	ENMTQEEAVEFLK(1747.9396)NAVALAMER	FFEKEDVQSLKLK	FFEK(2660.2826)EDVQSLKLK	aleitner_M1012_007_26Syeast	92.0565	9.8	1.6	0.27	1.5	129	62	0.8	217	104	8.3	O43063	181	1	0	0	Q9UTM3	204	1	0	0	24564.3	SCHPO	Probable proteasome subunit beta type-1	51618.9	SCHPO	26S proteasome regulatory subunit rpn5
925.9850	4	-0.21	LGVKPPKGCLMFGPPGTGK	LGVK(1743.8792)PPKGC(Carbamidomethyl)LM(Oxidation)FGPPGTGK	VAEKAQINTQEYGR	VAEK(2094.1006)AQINTQEYGR	aleitner_M1012_007_26Syeast	98.2053	11.6	5.2	0.28	2.1	67	37	2.1	67	41	9.5	O14126	217	1	0	0	O14250	115	1	0	0	48836.2	SCHPO	26S protease regulatory subunit 6A	30111.1	SCHPO	Probable proteasome subunit alpha type-6
969.9677	4	8.3	MFRNQYDGDATTWSPQGR	1730.8761-M(Oxidation)FRNQYDGDATTWSPQGR	STMLEKIKENQEK	STM(Oxidation)LEK(2283.0015)IKENQEK	aleitner_M1012_007_26Syeast	84.6927	7.3	0.9	2.4	2.0	74	59	-0.6	398	284	5.3	O14250	1	1	0	0	O14126	70	1	0	0	30111.1	SCHPO	Probable proteasome subunit alpha type-6	48836.2	SCHPO	26S protease regulatory subunit 6A
888.4858	4	-2.5	KKAQSGPDASAK	KK(2363.2923)AQSGPDASAK	KSLPLQIEVANDCIKWAIK	K(1324.6987)SLPLQIEVANDC(Carbamidomethyl)IKWAIK	aleitner_M1012_007_26Syeast	81.9735	11.4	2.7	0.28	5.1	11	11	0.4	170	111	8.4	P36612	45	1	0	0	Q9P7S2	99	1	0	0	50060.6	SCHPO	26S protease regulatory subunit 4 homolog	47341.7	SCHPO	Probable 26S proteasome regulatory subunit rpn6
829.4286	5	-6.1	MSSKSSLELANNAVKSNDIEK	1877.9999-MSSKSSLELANNAVKSNDIEK	DKPKYEPPVPTRTGR	DKPK(2402.1999)YEPPVPTRTGR	aleitner_M1012_007_26Syeast	54.7625	6.2	1.6	0.92	-0.2	104	70	-1.6	293	169	6.4	Q9P7S2	1	1	0	0	P36612	30	1	0	0	47341.7	SCHPO	Probable 26S proteasome regulatory subunit rpn6	50060.6	SCHPO	26S protease regulatory subunit 4 homolog
765.6539	4	1.4	MSSKSSLELANNAVK	M(Met-loss+Acetyl)SSK(1569.8039)SSLELANNAVK	ILFENPDEATKR	ILFENPDEATK(1626.8465)R	aleitner_M1012_007_26Syeast	94.9650	5.1	0.1	4.1	3.5	12	4	-4.3	2665	786	1.6	Q9P7S2	4	1	0	0	P36612	368	1	0	0	47341.7	SCHPO	Probable 26S proteasome regulatory subunit rpn6	50060.6	SCHPO	26S protease regulatory subunit 4 homolog
832.1523	4	3.0	MFRNQYDGDATTWSPQGR	1326.6721-M(Met-loss)FRNQYDGDATTWSPQGR	MPFGNTHNKFK	2135.9661-M(Met-loss)PFGNTHNKFK	aleitner_M1012_007_26Syeast	56.7792	12.6	3.3	0.28	3.8	48	14	0.8	276	136	8.8	O14250	1	1	0	0	P06732	1	1	0	0	30111.1	SCHPO	Probable proteasome subunit alpha type-6	43101.5	HUMAN	Creatine kinase M-type
714.1848	5	-7.8	KPRVVTALTMLK	K(2210.0830)PRVVTALTMLK	QLASYYHKESNALFMVR	QLASYYHK(1493.9004)ESNALFM(Oxidation)VR	aleitner_M1012_007_26Syeast	75.7070	7.7	3.2	0.30	4.5	2.8	1	-4.8	1964	834	3.2	Q09841	108	1	0	0	P87048	735	1	0	0	29337.7	SCHPO	Probable proteasome subunit beta type-2	97999.6	SCHPO	26S proteasome regulatory subunit rpn1
612.5720	4	5.6	KAQSGPDASAK	K(1387.7096)AQSGPDASAK	GYSKPNERATK	GYSK(1196.6037)PNERATK	aleitner_M1012_007_26Syeast	73.9257	8.9	0.1	0.31	7.3	0.93	6	-5.8	7068	956	1.6	P36612	45	1	0	0	Q09841	226	1	0	0	50060.6	SCHPO	26S protease regulatory subunit 4 homolog	29337.7	SCHPO	Probable proteasome subunit beta type-2
1128.9294	3	-3.6	SELVKEFHKDMTLEEAEVLILK	SELVKEFHK(767.4065)DM(Oxidation)TLEEAEVLILK	KEEPK	K(2754.4401)EEPK	aleitner_M1012_007_26Syeast	83.2877	15.0	2.6	0.32	12.4	1.2	1	2.5	185	80	2.6	Q9UT97	188	1	0	0	O74762	876	1	0	0	27573.3	SCHPO	Probable proteasome subunit alpha type-5	107277.4	SCHPO	26S proteasome regulatory subunit rpn2
966.7165	4	-3.5	YTQSTNNDDPKKIIEEEGFTNR	YTQSTNNDDPKK(1264.6308)IIEEEGFTNR	KQMSYMLAR	K(2736.2879)QMSYMLAR	aleitner_M1012_007_26Syeast	52.1240	8.2	3.1	0.33	5.1	2.9	1	-3.3	1057	557	3.1	P30655	19	1	0	0	P87048	294	1	0	0	29987.0	SCHPO	Probable proteasome subunit beta type-5	97999.6	SCHPO	26S proteasome regulatory subunit rpn1
1172.5997	3	-0.0096	KGTKTSETNDR	KGTK(2279.1667)TSETNDR	NKHCLIKMNHGTTTLAFR	NKHC(Carbamidomethyl)LIK(1373.6787)MNHGTTTLAFR	aleitner_M1012_007_26Syeast	41.1803	8.1	2.9	2.1	1.8	119	82	-1.2	807	364	6.3	P87048	24	1	0	0	P30655	57	1	0	0	97999.6	SCHPO	26S proteasome regulatory subunit rpn1	29987.0	SCHPO	Probable proteasome subunit beta type-5
657.7297	5	9.7	MNSIVSKYTQSTNNDDPK	1373.6787-M(Met-loss)NSIVSKYTQSTNNDDPK	KGTKTSETNDR	K(2047.9698)GTKTSETNDR	aleitner_M1012_007_26Syeast	38.9862	4.6	0.9	4.7	-0.2	141	72	-3.2	1187	442	4.8	P30655	1	1	0	0	P87048	21	1	0	0	29987.0	SCHPO	Probable proteasome subunit beta type-5	97999.6	SCHPO	26S proteasome regulatory subunit rpn1
957.2064	4	9.0	SMRYPMDAHKSELEGVEEAR	SMRYPMDAHK(1490.6889)SELEGVEEAR	MNSTEEIDLYNR	2472.1413-M(Met-loss)NSTEEIDLYNR	aleitner_M1012_007_26Syeast	73.9732	8.7	1.0	0.33	2.0	36	16	-0.8	260	129	6.7	O42897	465	1	0	0	O74894	1	1	0	0	57346.7	SCHPO	Probable 26S proteasome regulatory subunit rpn3	43553.4	SCHPO	26S protease regulatory subunit 6B homolog
793.2278	5	-1.2	MPIDFKGFICKVVDK	MPIDFK(2165.1707)GFIC(Carbamidomethyl)KVVDK	YYPVRKFTGGVLMLIDR	YYPVRK(1934.0046)FTGGVLMLIDR	aleitner_M1012_007_26Syeast	51.1725	9.2	3.9	0.33	2.9	24	15	-1.7	535	288	6.3	Q09720	177	1	0	0	O74762	911	1	0	0	21967.5	SCHPO	Probable proteasome subunit beta type-4	107277.4	SCHPO	26S proteasome regulatory subunit rpn2
815.4571	3	0.53	GFICKVVDKDGIR	GFIC(Carbamidomethyl)K(937.5457)VVDKDGIR	AQARAKR	AQARAK(1643.8705)R	aleitner_M1012_007_26Syeast	63.0430	4.0	0.4	6.8	2.4	16	5	-5.3	1108	537	2.7	Q09720	182	1	0	0	O74762	827	1	0	0	21967.5	SCHPO	Probable proteasome subunit beta type-4	107277.4	SCHPO	26S proteasome regulatory subunit rpn2
698.8747	4	2.9	HFEQVINEKHEDALAK	HFEQVINEK(884.5080)HEDALAK	SAKGTKR	SAKGTK(2045.0218)R	aleitner_M1012_007_26Syeast	36.9827	8.2	0.0	0.37	8.2	0.37	1	-5.9	3580	1036	2.1	O74762	703	1	0	0	O74440	39	1	0	0	107277.4	SCHPO	26S proteasome regulatory subunit rpn2	35595.6	SCHPO	26S proteasome regulatory subunit rpn8
780.0014	5	9.0	KATDDDRWK	K(2761.3891)ATDDDRWK	AFNNAGITSVGVTGKNCACVISQKK	AFNNAGITSVGVTGK(1271.6146)NC(Carbamidomethyl)AC(Carbamidomethyl)VISQKK	aleitner_M1012_007_26Syeast	88.0308	7.7	4.5	0.39	1.3	38	18	-1.6	308	135	6.4	Q9USQ9	189	1	0	0	O94517	43	1	0	0	29220.2	SCHPO	Probable proteasome subunit beta type-7	26539.6	SCHPO	Probable proteasome subunit alpha type-1
759.1422	4	5.8	HCLIKMNHGTTTLAFR	HC(Carbamidomethyl)LIK(1117.5664)M(Oxidation)NHGTTTLAFR	MVCKIWK	M(Oxidation)VC(Carbamidomethyl)K(2053.0237)IWK	aleitner_M1012_007_26Syeast	25.3728	9.6	2.3	0.40	7.0	2.2	2	-2.7	1190	496	4.7	P30655	57	1	0	0	Q09682	227	1	0	0	29987.0	SCHPO	Probable proteasome subunit beta type-5	27925.7	SCHPO	Probable proteasome subunit alpha type-3
766.6516	4	3.7	VTSKLLEQEESAEK	VTSK(1472.7511)LLEQEESAEK	KIIEEEGFTNR	K(1727.8829)IIEEEGFTNR	aleitner_M1012_007_26Syeast	60.6860	7.0	0.6	3.8	0.8	143	54	0.8	143	55	8.4	Q09682	54	1	0	0	P30655	19	1	0	0	27925.7	SCHPO	Probable proteasome subunit alpha type-3	29987.0	SCHPO	Probable proteasome subunit beta type-5
501.8819	5	-5.1	KAIPLALGLLSASNPQMR	K(625.3145)AIPLALGLLSASNPQMR	MPPK	2017.1394-M(Oxidation)PPK	aleitner_M1012_007_26Syeast	60.3188	11.9	2.1	0.40	9.8	1.4	1	-3.8	5277	814	4.2	P87048	669	1	0	0	O42931	1	1	0	0	97999.6	SCHPO	26S proteasome regulatory subunit rpn1	48965.5	SCHPO	26S protease regulatory subunit 7 homolog
1108.2729	4	-6.1	KNTEDIEMTA	K(3262.5769)NTEDIEM(Oxidation)TA	YQKPVDTEEENDKNPPPLDEGDIELLK	YQKPVDTEEENDK(1304.5806)NPPPLDEGDIELLK	aleitner_M1012_007_26Syeast	91.3113	6.7	0.7	3.4	1.3	124	82	-2.6	1663	726	5.4	P87048	882	1	0	0	O42931	22	1	0	0	97999.6	SCHPO	26S proteasome regulatory subunit rpn1	48965.5	SCHPO	26S protease regulatory subunit 7 homolog
1060.7605	4	-0.63	IDLYHDNHERKMSAQSCACMVR	IDLYHDNHERK(1502.8167)MSAQSC(Carbamidomethyl)AC(Carbamidomethyl)M(Oxidation)VR	KFTGGVLMLIDR	K(2874.2670)FTGGVLM(Oxidation)LIDR	aleitner_M1012_007_26Syeast	95.6945	11.8	4.8	0.40	4.0	48	18	-0.1	595	227	7.8	Q9UQY2	86	1	0	0	O74762	911	1	0	0	25082.6	SCHPO	Probable proteasome subunit beta type-6	107277.4	SCHPO	26S proteasome regulatory subunit rpn2
765.7743	5	-7.1	ILSNITYSYKGYGLSMGTMLAGTGK	ILSNITYSYK(1182.5492)GYGLSMGTM(Oxidation)LAGTGK	MPFGNTHNK	2779.3812-MPFGNTHNK	aleitner_M1012_007_26Syeast	71.8130	7.6	3.1	0.41	2.9	9.7	3	-3.3	631	332	4.7	P30655	152	1	0	0	P06732	1	1	0	0	29987.0	SCHPO	Probable proteasome subunit beta type-5	43101.5	HUMAN	Creatine kinase M-type
598.8469	4	-6.9	GGVHVKLAHLSKHPK	GGVHVK(784.4331)LAHLSKHPK	MNSIVSK	1745.0101-M(Met-loss)NSIVSK	aleitner_M1012_007_26Syeast	33.0505	9.2	4.2	0.72	1.4	80	32	-0.2	212	81	7.8	P06732	298	1	0	0	P30655	1	1	0	0	43101.5	HUMAN	Creatine kinase M-type	29987.0	SCHPO	Probable proteasome subunit beta type-5
461.7393	6	-1.6	NLTDETKNKHCLIK	NLTDETKNK(1051.5087)HC(Carbamidomethyl)LIK	MPFGNTHNK	1850.9560-M(Met-loss)PFGNTHNK	aleitner_M1012_007_26Syeast	22.0865	11.8	4.6	0.96	4.0	90	19	0.8	575	142	8.9	P30655	52	1	0	0	P06732	1	1	0	0	29987.0	SCHPO	Probable proteasome subunit beta type-5	43101.5	HUMAN	Creatine kinase M-type
723.1824	5	1.4	MPFGNTHNK	2566.3894-MPFGNTHNK	NKELISVSAASKILSNITYSYK	NKELISVSAASK(1182.5492)ILSNITYSYK	aleitner_M1012_007_26Syeast	98.5097	7.2	1.6	1.7	1.3	68	47	-2.1	576	322	5.9	P06732	1	1	0	0	P30655	142	1	0	0	43101.5	HUMAN	Creatine kinase M-type	29987.0	SCHPO	Probable proteasome subunit beta type-5
661.3732	6	1.9	WPKIAEIYGSALR	WPK(2459.3635)IAEIYGSALR	HIEVGDSVLVKIITKEGVETR	HIEVGDSVLVK(1640.8926)IITKEGVETR	aleitner_M1012_007_26Syeast	68.4163	6.7	2.1	0.41	-0.2	81	44	-1.1	160	73	6.9	Q9UTM3	307	1	0	0	Q9UQY2	208	1	0	0	51618.9	SCHPO	26S proteasome regulatory subunit rpn5	25082.6	SCHPO	Probable proteasome subunit beta type-6
492.9533	3	-5.4	TLLYGKR	TLLYGK(626.3388)R	GEKR	GEK(987.5753)R	aleitner_M1012_007_26Syeast	43.0888	3.6	0.0	6.9	2.6	13	3	-1.1	120	23	6.3	Q9UQY2	103	1	0	0	Q9UTM3	331	1	0	0	25082.6	SCHPO	Probable proteasome subunit beta type-6	51618.9	SCHPO	26S proteasome regulatory subunit rpn5
955.2513	4	9.7	VAEKAQINTQEYGR	VAEK(2211.1279)AQINTQEYGR	RMDDKMLLTEVHLLESK	RM(Oxidation)DDK(1743.8792)MLLTEVHLLESK	aleitner_M1012_007_26Syeast	89.5217	8.2	3.8	0.41	1.9	37	14	0.4	108	58	8.4	O14250	115	1	0	0	Q9P7S2	161	1	0	0	30111.1	SCHPO	Probable proteasome subunit alpha type-6	47341.7	SCHPO	Probable 26S proteasome regulatory subunit rpn6
782.6077	5	3.7	MESLLAVQGQDFVLTASSSSAVR	1496.7875-M(Oxidation)ESLLAVQGQDFVLTASSSSAVR	KVEFGLPDLEGR	K(2549.2683)VEFGLPDLEGR	aleitner_M1012_007_26Syeast	59.1148	8.2	0.6	0.42	2.9	15	10	-3.3	984	540	4.7	Q09720	1	1	0	0	O42931	344	1	0	0	21967.5	SCHPO	Probable proteasome subunit beta type-4	48965.5	SCHPO	26S protease regulatory subunit 7 homolog
750.6266	4	2.4	CTKIIENEQSAEK	C(Carbamidomethyl)TK(1449.7248)IIENEQSAEK	IMKLCFDELK	IM(Oxidation)K(1686.8135)LC(Carbamidomethyl)FDELK	aleitner_M1012_007_26Syeast	54.4402	8.2	3.1	0.70	5.1	5.7	1	-2.8	1192	349	3.1	O42931	102	1	0	0	Q09720	162	1	0	0	48965.5	SCHPO	26S protease regulatory subunit 7 homolog	21967.5	SCHPO	Probable proteasome subunit beta type-4
912.6760	4	-9.5	MEQKPEVDYSEK	M(Met-loss+Acetyl)EQK(2254.0688)PEVDYSEK	YPMDAHKSELEGVEEARR	YPMDAHK(1530.7090)SELEGVEEARR	aleitner_M1012_007_26Syeast	68.5932	10.1	4.4	0.42	1.9	63	51	0.1	191	114	8.2	Q9UTM3	4	1	0	0	O42897	465	1	0	0	51618.9	SCHPO	26S proteasome regulatory subunit rpn5	57346.7	SCHPO	Probable 26S proteasome regulatory subunit rpn3
1103.5271	4	0.0022	IQFCLALHNDSIKSMRYPMDAHK	IQFC(Carbamidomethyl)LALHNDSIK(1619.7389)SM(Oxidation)RYPMDAHK	MEQKPEVDYSEK	2928.4085-MEQKPEVDYSEK	aleitner_M1012_007_26Syeast	83.0240	8.9	1.1	1.3	4.2	29	7	-3.0	3332	998	4.7	O42897	455	1	0	0	Q9UTM3	1	1	0	0	57346.7	SCHPO	Probable 26S proteasome regulatory subunit rpn3	51618.9	SCHPO	26S proteasome regulatory subunit rpn5
899.9099	4	-6.4	YPMDAHKSELEGVEEAR	YPMDAHK(1635.7338)SELEGVEEAR	MEQKPEVDYSEK	2097.9677-M(Oxidation)EQKPEVDYSEK	aleitner_M1012_007_26Syeast	57.3783	4.1	0.4	6.3	1.0	54	32	-3.8	1502	755	4.2	O42897	465	1	0	0	Q9UTM3	1	1	0	0	57346.7	SCHPO	Probable 26S proteasome regulatory subunit rpn3	51618.9	SCHPO	26S proteasome regulatory subunit rpn5
736.7701	5	-5.6	LTKVGDNTIVGAGGDISDYQQIQR	LTK(1131.5417)VGDNTIVGAGGDISDYQQIQR	MMGINERK	2685.3610-M(Oxidation)MGINERK	aleitner_M1012_007_26Syeast	44.9175	7.7	3.1	0.42	1.4	36	18	-1.7	319	173	6.3	Q9USQ9	79	1	0	0	Q09841	1	1	0	0	29220.2	SCHPO	Probable proteasome subunit beta type-7	29337.7	SCHPO	Probable proteasome subunit beta type-2
1039.3068	5	2.2	SIAEKMNGASGAELKGVCTEAGMFALR	SIAEKM(Oxidation)NGASGAELK(2378.1352)GVC(Carbamidomethyl)TEAGMFALR	MEQKPEVDYSEKFAELQK	Acetyl-MEQKPEVDYSEK(2951.4191)FAELQK	aleitner_M1012_007_26Syeast	81.6868	11.3	3.4	0.43	4.4	39	32	-0.5	960	481	6.9	P41836	357	1	0	0	Q9UTM3	12	1	0	0	45069.7	SCHPO	26S protease regulatory subunit 8 homolog	51618.9	SCHPO	26S proteasome regulatory subunit rpn5
1076.5150	4	-4.3	SIAEKMNGASGAELKGVCTEAGMFALR	SIAEK(1488.6984)MNGASGAELKGVC(Carbamidomethyl)TEAGM(Oxidation)FALR	MEQKPEVDYSEK	2951.4191-M(Met-loss)EQKPEVDYSEK	aleitner_M1012_007_26Syeast	89.4067	8.0	1.3	4.9	2.4	161	59	-2.4	3221	831	5.6	P41836	347	1	0	0	Q9UTM3	1	1	0	0	45069.7	SCHPO	26S protease regulatory subunit 8 homolog	51618.9	SCHPO	26S proteasome regulatory subunit rpn5
978.3126	5	9.4	LDPAGFYIGYKATSAGPKQTETINWLEK	LDPAGFYIGYK(1788.9046)ATSAGPKQTETINWLEK	EYLEKNWKEGLSR	EYLEK(3235.6441)NWKEGLSR	aleitner_M1012_007_26Syeast	79.8275	12.4	2.9	0.43	6.2	27	11	0.0	1739	797	6.2	O94517	162	1	0	0	Q10329	176	1	0	0	26539.6	SCHPO	Probable proteasome subunit alpha type-1	28277.2	SCHPO	Probable proteasome subunit alpha type-4
1216.9708	3	2.8	ASKAAREYLEK	ASK(2383.2028)AAREYLEK	HVFPITKGIGCVMTGSIADAR	HVFPITK(1402.7456)GIGC(Carbamidomethyl)VM(Oxidation)TGSIADAR	aleitner_M1012_007_26Syeast	69.1212	9.3	4.6	0.60	1.4	110	48	-0.1	295	131	7.9	Q10329	168	1	0	0	O94517	72	1	0	0	28277.2	SCHPO	Probable proteasome subunit alpha type-4	26539.6	SCHPO	Probable proteasome subunit alpha type-1
873.4409	5	-2.2	SEAAEFEYKNGYPMPCDVLAKR	SEAAEFEYK(1771.9945)NGYPM(Oxidation)PC(Carbamidomethyl)DVLAKR	ILIDKARVEAQNHK	ILIDK(2728.2513)ARVEAQNHK	aleitner_M1012_007_26Syeast	63.5223	8.9	0.1	0.63	0.8	166	63	0.5	204	70	8.1	O94517	102	1	0	0	Q10329	87	1	0	0	26539.6	SCHPO	Probable proteasome subunit alpha type-1	28277.2	SCHPO	Probable proteasome subunit alpha type-4
743.9713	5	-5.0	VLNKGDSGEMSLQK	VLNK(2210.0830)GDSGEMSLQK	QLASYYHKESNALFMVR	QLASYYHK(1642.8236)ESNALFM(Oxidation)VR	aleitner_M1012_007_26Syeast	92.1950	7.4	2.3	0.43	1.4	28	11	-2.0	304	213	6.0	P41836	390	1	0	0	P87048	735	1	0	0	45069.7	SCHPO	26S protease regulatory subunit 8 homolog	97999.6	SCHPO	26S proteasome regulatory subunit rpn1
714.1688	5	8.2	KNTEDIEMTA	K(2415.2607)NTEDIEMTA	IPDSTYEMVGGLEKQIKEIK	IPDSTYEMVGGLEKQIK(1288.5857)EIK	aleitner_M1012_007_26Syeast	59.7328	4.7	0.9	2.3	3.5	5.5	2	-4.1	1376	573	1.2	P87048	882	1	0	0	P41836	155	1	0	0	97999.6	SCHPO	26S proteasome regulatory subunit rpn1	45069.7	SCHPO	26S protease regulatory subunit 8 homolog
1000.5349	4	-1.3	HVFPITKGIGCVMTGSIADARAQVSR	HVFPITK(1227.6785)GIGC(Carbamidomethyl)VMTGSIADARAQVSR	LLKLEEAMK	LLK(2908.5052)LEEAM(Oxidation)K	aleitner_M1012_007_26Syeast	56.5747	13.6	2.0	0.43	7.8	13	8	-1.4	2745	732	5.8	O94517	72	1	0	0	Q9UQY2	179	1	0	0	26539.6	SCHPO	Probable proteasome subunit alpha type-1	25082.6	SCHPO	Probable proteasome subunit beta type-6
656.1605	5	-4.6	GGVHVKLAHLSKHPK	GGVHVK(1668.8393)LAHLSKHPK	VKAMEVDEKPTER	VK(1745.0101)AMEVDEKPTER	aleitner_M1012_007_26Syeast	97.6483	7.7	4.1	0.46	3.0	12	5	-3.3	919	451	4.7	P06732	298	1	0	0	O14126	172	1	0	0	43101.5	HUMAN	Creatine kinase M-type	48836.2	SCHPO	26S protease regulatory subunit 6A
768.9166	4	-5.3	LEKGQSIDDMIPAQK	LEK(1383.8086)GQSIDDM(Oxidation)IPAQK	VGKSAVIKTSTR	VGK(1825.9132)SAVIKTSTR	aleitner_M1012_007_26Syeast	45.5098	7.8	3.4	0.67	3.0	16	7	-3.2	924	378	4.8	P06732	369	1	0	0	O14126	119	1	0	0	43101.5	HUMAN	Creatine kinase M-type	48836.2	SCHPO	26S protease regulatory subunit 6A
616.1537	6	-1.7	LEKGQSIDDMIPAQK	LEK(2003.0398)GQSIDDM(Oxidation)IPAQK	LLENDIKVMKSEFQR	LLENDIK(1825.9132)VM(Oxidation)KSEFQR	aleitner_M1012_007_26Syeast	44.3738	7.6	2.5	0.91	1.4	43	43	-1.8	313	243	6.2	P06732	369	1	0	0	O14126	51	1	0	0	43101.5	HUMAN	Creatine kinase M-type	48836.2	SCHPO	26S protease regulatory subunit 6A
612.8593	4	8.9	KLGVKPPK	K(1581.8113)LGVKPPK	GKYYPLKSMTEK	GKYYPLK(1003.6430)SMTEK	aleitner_M1012_007_26Syeast	50.4798	5.6	1.7	0.95	0.3	55	26	-2.7	553	187	5.3	O14126	213	1	0	0	P06732	177	1	0	0	48836.2	SCHPO	26S protease regulatory subunit 6A	43101.5	HUMAN	Creatine kinase M-type
914.4722	4	9.9	MPFGNTHNKFK	2465.2195-M(Met-loss)PFGNTHNKFK	INHEHFMDGILEVQMRKSK	INHEHFMDGILEVQM(Oxidation)RK(1326.6721)SK	aleitner_M1012_007_26Syeast	85.3720	4.5	1.6	2.2	0.1	61	32	-3.2	755	414	4.4	P06732	1	1	0	0	O14126	430	1	0	0	43101.5	HUMAN	Creatine kinase M-type	48836.2	SCHPO	26S protease regulatory subunit 6A
822.7578	3	4.2	MPFGNTHNKFK	1129.6019-M(Oxidation)PFGNTHNKFK	DAFALAKEK	DAFALAK(1473.7075)EK	aleitner_M1012_007_26Syeast	70.0357	7.6	2.0	3.0	5.6	9.4	3	-4.9	3855	878	3.1	P06732	1	1	0	0	O14126	275	1	0	0	43101.5	HUMAN	Creatine kinase M-type	48836.2	SCHPO	26S protease regulatory subunit 6A
822.6821	4	-4.5	LGVKPPKGCLMFGPPGTGK	LGVKPPK(1330.6816)GC(Carbamidomethyl)LM(Oxidation)FGPPGTGK	GGNMKEVFRR	GGNMK(2094.1006)EVFRR	aleitner_M1012_007_26Syeast	24.7300	5.8	0.3	3.9	2.7	56	35	-1.1	1450	576	3.1	O14126	220	1	0	0	P06732	247	1	0	0	48836.2	SCHPO	26S protease regulatory subunit 6A	43101.5	HUMAN	Creatine kinase M-type
802.1859	4	4.8	NSDYKETLIFK	NSDYK(1848.0067)ETLIFK	KTELEEIMLLNLHK	K(1494.7606)TELEEIMLLNLHK	aleitner_M1012_007_26Syeast	71.2558	9.1	4.1	0.47	1.3	65	50	-0.2	169	102	7.8	O74762	107	1	0	0	P41878	208	1	0	0	107277.4	SCHPO	26S proteasome regulatory subunit rpn2	34572.3	SCHPO	26S proteasome regulatory subunit rpn11
761.6151	4	0.24	MPFGNTHNK	2128.9900-M(Met-loss)PFGNTHNK	EDLTDEEKAASIAVEDEK	EDLTDEEK(1051.5087)AASIAVEDEK	aleitner_M1012_007_26Syeast	67.2545	7.9	2.8	0.48	1.4	36	26	0.6	62	38	6.5	P06732	1	1	0	0	Q9UUB6	237	1	0	0	43101.5	HUMAN	Creatine kinase M-type	34195.8	SCHPO	Ubiquitin carboxyl-terminal hydrolase 2
948.2001	3	5.6	EIKEVIELPVK	EIK(1545.7926)EVIELPVK	SNDIEKAIDLYK	SNDIEK(1433.8381)AIDLYK	aleitner_M1012_007_26Syeast	96.2737	12.2	1.3	0.48	7.9	4.9	8	1.4	159	81	4.3	P41836	158	1	0	0	Q9P7S2	21	1	0	0	45069.7	SCHPO	26S protease regulatory subunit 8 homolog	47341.7	SCHPO	Probable 26S proteasome regulatory subunit rpn6
512.1021	5	-3.6	SAKIVRTLIDK	SAK(1312.7173)IVRTLIDK	NIKVIMATNR	NIK(1380.8341)VIM(Oxidation)ATNR	aleitner_M1012_007_26Syeast	26.8093	6.1	0.5	0.68	1.4	22	13	-3.3	691	281	4.7	Q9P7S2	85	1	0	0	P41836	287	1	0	0	47341.7	SCHPO	Probable 26S proteasome regulatory subunit rpn6	45069.7	SCHPO	26S protease regulatory subunit 8 homolog
898.7205	4	-2.2	LTHEKSTMLEKIK	LTHEK(2018.0064)STM(Oxidation)LEKIK	MATTVKDTMNVDINAIK	1710.9226-M(Oxidation)ATTVKDTMNVDINAIK	aleitner_M1012_007_26Syeast	79.6512	9.2	0.2	0.49	2.9	31	20	-1.7	629	286	6.3	O14126	64	1	0	0	O43063	1	1	0	0	48836.2	SCHPO	26S protease regulatory subunit 6A	24564.3	SCHPO	Probable proteasome subunit beta type-1
823.8123	5	-1.8	QGDTKINHEHFMDGILEVQMR	Q(Gln->pyro-Glu)GDTK(1633.8749)INHEHFMDGILEVQMR	LNFSSLKMKDAVK	LNFSSLK(2618.2257)M(Oxidation)KDAVK	aleitner_M1012_007_26Syeast	69.1653	9.2	2.4	0.49	4.8	7.8	9	-3.3	1269	669	4.4	O14126	413	1	0	0	O59770	184	1	0	0	48836.2	SCHPO	26S protease regulatory subunit 6A	28031.7	SCHPO	Probable proteasome subunit alpha type-7
970.8627	3	-4.5	ILPNKVDPLVSLMMVEK	ILPNK(984.5063)VDPLVSLMMVEK	MMGINERK	2063.1411-M(Met-loss)MGINERK	aleitner_M1012_007_26Syeast	78.4893	8.4	2.9	0.50	3.7	13	3	-3.1	1381	446	4.7	P41836	126	1	0	0	Q09841	1	1	0	0	45069.7	SCHPO	26S protease regulatory subunit 8 homolog	29337.7	SCHPO	Probable proteasome subunit beta type-2
1075.2289	3	-0.76	ATKQSKYTYDR	ATK(1862.9890)QSKYTYDR	IDRKIEFPPPSAEAR	IDRK(1497.7464)IEFPPPSAEAR	aleitner_M1012_007_26Syeast	68.8697	9.2	1.4	1.7	2.9	63	16	-1.7	874	305	6.3	Q09841	233	1	0	0	P41836	311	1	0	0	29337.7	SCHPO	Probable proteasome subunit beta type-2	45069.7	SCHPO	26S protease regulatory subunit 8 homolog
1066.8568	3	-5.7	VSGSELVQKYIGEGSR	VSGSELVQK(1489.6878)YIGEGSR	KGFDFEYYQR	K(1845.9472)GFDFEYYQR	aleitner_M1012_007_26Syeast	86.4178	8.6	0.0	2.2	3.6	59	24	-1.4	1532	484	5.0	P41836	218	1	0	0	Q09841	8	1	0	0	45069.7	SCHPO	26S protease regulatory subunit 8 homolog	29337.7	SCHPO	Probable proteasome subunit beta type-2
651.1908	6	-5.7	KAQSGPDASAKLPTVIPTTR	KAQSGPDASAK(1864.0016)LPTVIPTTR	KTELEEIMLLNLHK	K(2175.1899)TELEEIM(Oxidation)LLNLHK	aleitner_M1012_007_26Syeast	62.3282	6.8	1.7	0.50	0.5	44	17	-1.7	210	98	6.3	P36612	55	1	0	0	P41878	208	1	0	0	50060.6	SCHPO	26S protease regulatory subunit 4 homolog	34572.3	SCHPO	26S proteasome regulatory subunit rpn11
624.5722	4	-5.6	MKSLSEQYTER	MK(1123.6237)SLSEQYTER	DQKKDKPK	DQK(1508.7181)KDKPK	aleitner_M1012_007_26Syeast	96.5935	4.5	1.4	2.9	-0.2	68	27	-3.3	539	229	4.7	P41878	248	1	0	0	P36612	25	1	0	0	34572.3	SCHPO	26S proteasome regulatory subunit rpn11	50060.6	SCHPO	26S protease regulatory subunit 4 homolog
1174.2417	3	-1.7	MESLQRLLQGAR	2249.9938-M(Met-loss)ESLQRLLQGAR	MGQAQSGNFSNFGDGANGDNKK	1407.7834-M(Met-loss)GQAQSGNFSNFGDGANGDNKK	aleitner_M1012_007_26Syeast	91.6875	7.6	1.2	3.9	0.8	293	94	-1.4	1182	353	6.2	P41878	1	1	0	0	P36612	1	1	0	0	34572.3	SCHPO	26S proteasome regulatory subunit rpn11	50060.6	SCHPO	26S protease regulatory subunit 4 homolog
812.4125	5	-4.5	KMSAQSCACMVRTLLYGK	K(1954.0346)MSAQSC(Carbamidomethyl)AC(Carbamidomethyl)MVRTLLYGK	SMAIDKDIRWELIAR	SMAIDK(2241.0778)DIRWELIAR	aleitner_M1012_007_26Syeast	80.8195	7.6	4.2	0.51	1.3	37	21	-1.7	288	125	6.3	Q9UQY2	86	1	0	0	O42931	370	1	0	0	25082.6	SCHPO	Probable proteasome subunit beta type-6	48965.5	SCHPO	26S protease regulatory subunit 7 homolog
1006.9558	4	-0.65	GNQKFSSTADYMNMSS	GNQK(2241.0778)FSSTADYMNM(Oxidation)SS	KMSAQSCACMVRTLLYGK	K(1920.7870)MSAQSC(Carbamidomethyl)AC(Carbamidomethyl)MVRTLLYGK	aleitner_M1012_007_26Syeast	66.0328	8.3	0.9	2.4	0.5	469	168	0.4	502	189	7.8	O42931	426	1	0	0	Q9UQY2	86	1	0	0	48965.5	SCHPO	26S protease regulatory subunit 7 homolog	25082.6	SCHPO	Probable proteasome subunit beta type-6
1006.9522	4	-4.2	KMSAQSCACMVRTLLYGK	K(1920.7870)MSAQSC(Carbamidomethyl)AC(Carbamidomethyl)MVRTLLYGK	GNQKFSSTADYMNMSS	GNQK(2241.0778)FSSTADYMNM(Oxidation)SS	aleitner_M1012_007_26Syeast	67.7557	7.4	0.1	8.1	1.8	201	81	-1.4	1262	459	5.6	Q9UQY2	86	1	0	0	O42931	426	1	0	0	25082.6	SCHPO	Probable proteasome subunit beta type-6	48965.5	SCHPO	26S protease regulatory subunit 7 homolog
738.1837	5	-1.6	KFTGGVLMLIDRESDK	K(1877.9379)FTGGVLMLIDRESDK	VISMEKGGNMKEVFR	VISM(Oxidation)EK(1946.0183)GGNMKEVFR	aleitner_M1012_007_26Syeast	46.0555	9.8	0.5	0.51	1.4	96	60	0.4	179	112	8.4	O74762	911	1	0	0	P06732	242	1	0	0	107277.4	SCHPO	26S proteasome regulatory subunit rpn2	43101.5	HUMAN	Creatine kinase M-type
1210.2679	3	-8.4	VISMEKGGNMK	VISMEK(2419.2231)GGNM(Oxidation)K	QQEADGIIKELNNDLDPTLR	QQEADGIIK(1346.6574)ELNNDLDPTLR	aleitner_M1012_007_26Syeast	96.0925	6.2	0.2	7.9	-0.2	403	166	-1.6	954	345	6.4	P06732	242	1	0	0	O74762	551	1	0	0	43101.5	HUMAN	Creatine kinase M-type	107277.4	SCHPO	26S proteasome regulatory subunit rpn2
746.7094	6	-8.9	VVGSEFVQKYLGEGPRMVR	VVGSEFVQK(2308.1270)YLGEGPRM(Oxidation)VR	MSQARGFDRTITVFSPEGR	2304.1936-M(Oxidation)SQARGFDRTITVFSPEGR	aleitner_M1012_007_26Syeast	72.0692	7.6	1.3	0.52	1.4	41	20	-1.8	394	334	6.2	O74894	207	1	0	0	O94517	1	1	0	0	43553.4	SCHPO	26S protease regulatory subunit 6B homolog	26539.6	SCHPO	Probable proteasome subunit alpha type-1
903.9570	4	-9.4	QGDVLLNKLQKYQATVMR	Q(Gln->pyro-Glu)GDVLLNK(1524.7130)LQKYQATVMR	MKSLSEQYTER	M(Oxidation)K(2225.1878)SLSEQYTER	aleitner_M1012_007_26Syeast	77.8053	7.6	3.0	0.56	-0.2	160	97	-0.2	160	105	7.8	Q10335	394	1	0	0	P41878	248	1	0	0	46680.8	SCHPO	Probable 26S proteasome regulatory subunit rpn7	34572.3	SCHPO	26S proteasome regulatory subunit rpn11
1019.1800	3	8.0	MCSPSATLTHRTMTEK	1204.6452-MC(Carbamidomethyl)SPSATLTHRTMTEK	KHLDAEVQK	K(1987.9166)HLDAEVQK	aleitner_M1012_007_26Syeast	61.7703	7.2	0.3	8.0	1.4	179	74	-0.6	521	184	5.8	Q10335	1	1	0	0	P41878	281	1	0	0	46680.8	SCHPO	Probable 26S proteasome regulatory subunit rpn7	34572.3	SCHPO	26S proteasome regulatory subunit rpn11
771.3896	4	8.0	MSIMEYNGGSCVAMAGK	1407.7834-M(Met-loss)SIMEYNGGSC(Carbamidomethyl)VAMAGK	MESLQRLLQGAR	1811.7892-M(Met-loss)ESLQRLLQGAR	aleitner_M1012_007_26Syeast	98.3607	7.6	1.9	0.60	2.9	17	17	-3.3	1476	517	4.7	Q9Y7T8	1	1	0	0	P41878	1	1	0	0	22661.1	SCHPO	Probable proteasome subunit beta type-3	34572.3	SCHPO	26S proteasome regulatory subunit rpn11
927.3180	6	3.4	NPKADPLDERLSGVVEGIFQK	NPK(3246.6284)ADPLDERLSGVVEGIFQK	TLADVEVNHLKCDQFLVAHYRYYVR	TLADVEVNHLK(2449.2853)C(Carbamidomethyl)DQFLVAHYRYYVR	aleitner_M1012_007_26Syeast	87.9955	8.0	3.5	0.60	3.0	16	4	-3.0	820	706	5.0	O74762	130	1	0	0	Q10335	298	1	0	0	107277.4	SCHPO	26S proteasome regulatory subunit rpn2	46680.8	SCHPO	Probable 26S proteasome regulatory subunit rpn7
955.7148	4	-3.0	KTTEEKEATPMEMDEEK	K(1793.9498)TTEEKEATPMEMDEEK	LQKYQATVMRGAFK	LQK(2162.9599)YQATVM(Oxidation)RGAFK	aleitner_M1012_007_26Syeast	92.8620	6.4	0.4	1.4	-0.1	156	79	-0.8	259	132	6.5	O74762	848	1	0	0	Q10335	397	1	0	0	107277.4	SCHPO	26S proteasome regulatory subunit rpn2	46680.8	SCHPO	Probable 26S proteasome regulatory subunit rpn7
879.6770	4	3.3	NKADYYTNICDR	NK(1982.9949)ADYYTNIC(Carbamidomethyl)DR	SAELYKNPKADPLDER	SAELYKNPK(1669.7406)ADPLDER	aleitner_M1012_007_26Syeast	26.9498	6.5	0.0	3.3	6.5	3.3	1	-4.2	2941	892	0.0	Q10335	118	1	0	0	O74762	130	1	0	0	46680.8	SCHPO	Probable 26S proteasome regulatory subunit rpn7	107277.4	SCHPO	26S proteasome regulatory subunit rpn2
556.8883	5	8.3	VMKSEFQRLTHEK	VM(Oxidation)K(1131.5417)SEFQRLTHEK	MMGINERK	1785.9084-M(Oxidation)MGINERK	aleitner_M1012_007_26Syeast	41.8743	7.1	1.2	0.60	2.4	17	10	-2.2	427	213	4.7	O14126	54	1	0	0	Q09841	1	1	0	0	48836.2	SCHPO	26S protease regulatory subunit 6A	29337.7	SCHPO	Probable proteasome subunit beta type-2
1172.5623	3	-7.9	MMGINERK	2668.2547-M(Met-loss)MGINERK	STDEYNGAMLKSVCVEAGMIALR	STDEYNGAM(Oxidation)LK(984.5063)SVC(Carbamidomethyl)VEAGMIALR	aleitner_M1012_007_26Syeast	86.5503	16.6	2.3	0.96	5.2	163	77	4.0	281	134	10.8	Q09841	1	1	0	0	O14126	396	1	0	0	29337.7	SCHPO	Probable proteasome subunit beta type-2	48836.2	SCHPO	26S protease regulatory subunit 6A
1297.0018	3	-10.0	ATSTGTTIVGVIAKDCIVLGADTR	ATSTGTTIVGVIAK(1469.7436)DC(Carbamidomethyl)IVLGADTR	LTHEKSTMLEK	LTHEK(2556.3469)STM(Oxidation)LEK	aleitner_M1012_007_26Syeast	98.9800	8.2	1.2	2.4	5.1	16	6	-2.8	1772	618	3.1	Q09841	44	1	0	0	O14126	64	1	0	0	29337.7	SCHPO	Probable proteasome subunit beta type-2	48836.2	SCHPO	26S protease regulatory subunit 6A
1272.7096	3	10.0	QGDVLLNKLQKYQATVMR	QGDVLLNKLQK(1694.9277)YQATVM(Oxidation)R	LTHEKSTMLEKIK	LTHEK(2258.2093)STMLEKIK	aleitner_M1012_007_26Syeast	51.3482	12.0	1.8	0.61	4.2	46	18	0.4	383	154	7.8	Q10335	397	1	0	0	O14126	64	1	0	0	46680.8	SCHPO	Probable 26S proteasome regulatory subunit rpn7	48836.2	SCHPO	26S protease regulatory subunit 6A
1235.0043	3	3.7	QGDVLLNKLQKYQATVMR	QGDVLLNK(1581.8362)LQKYQATVM(Oxidation)R	IKENQEKISNNK	IK(2258.2093)ENQEKISNNK	aleitner_M1012_007_26Syeast	99.0750	7.3	1.2	4.7	4.2	27	11	-1.2	578	261	5.2	Q10335	394	1	0	0	O14126	72	1	0	0	46680.8	SCHPO	Probable 26S proteasome regulatory subunit rpn7	48836.2	SCHPO	26S protease regulatory subunit 6A
1197.6191	3	-3.4	ATLTGMKIDVLFSK	ATLTGM(Oxidation)K(2051.0099)IDVLFSK	DSYLIIDKLPSEYDSR	DSYLIIDK(1676.9059)LPSEYDSR	aleitner_M1012_007_26Syeast	87.5435	10.7	1.6	6.2	6.1	59	26	-2.2	3461	1080	4.6	Q10335	148	1	0	0	O14126	162	1	0	0	46680.8	SCHPO	Probable 26S proteasome regulatory subunit rpn7	48836.2	SCHPO	26S protease regulatory subunit 6A
710.5273	6	-6.7	GNAKFGDGIQIAQLALKHR	GNAK(2221.0209)FGDGIQIAQLALKHR	MNSIVSKYTQSTNNDDPK	Acetyl-MNSIVSK(2174.1960)YTQSTNNDDPK	aleitner_M1012_007_26Syeast	63.6985	9.8	3.1	0.61	6.0	5.8	3	-4.2	2459	1110	3.8	O94444	86	1	0	0	P30655	7	1	0	0	27140.1	SCHPO	26S proteasome regulatory subunit rpn10	29987.0	SCHPO	Probable proteasome subunit beta type-5
1097.8728	3	-6.0	ENMTQEEAVEFLKNAVALAMER	ENM(Oxidation)TQEEAVEFLK(752.4069)NAVALAMER	QDPKK	QDPK(2676.2775)K	aleitner_M1012_007_26Syeast	69.1952	7.9	0.0	0.62	7.9	0.62	1	-4.8	3987	1072	3.2	O43063	181	1	0	0	P41878	280	1	0	0	24564.3	SCHPO	Probable proteasome subunit beta type-1	34572.3	SCHPO	26S proteasome regulatory subunit rpn11
1172.0876	4	9.7	SCNFPEFSYFMKIVMSMVRNEIATCAEK	SC(Carbamidomethyl)NFPEFSYFMK(1295.7337)IVMSMVRNEIATC(Carbamidomethyl)AEK	TKDAVVLGVEK	TK(3526.6103)DAVVLGVEK	aleitner_M1012_007_26Syeast	48.9728	11.1	2.3	0.63	4.8	29	21	-0.7	824	367	7.3	P50524	165	1	0	0	Q9UT97	43	1	0	0	30899.5	SCHPO	26S proteasome regulatory subunit rpn12	27573.3	SCHPO	Probable proteasome subunit alpha type-5
728.0348	6	1.7	MSSKSSLELANNAVKSNDIEK	M(Acetyl+Oxidation)SSK(2040.0204)SSLELANNAVKSNDIEK	DHDLAPLYKYLSENPK	DHDLAPLYK(2460.2054)YLSENPK	aleitner_M1012_007_26Syeast	63.5567	8.2	3.7	0.63	4.5	6.3	9	-2.7	556	361	3.7	Q9P7S2	4	1	0	0	Q10335	62	1	0	0	47341.7	SCHPO	Probable 26S proteasome regulatory subunit rpn6	46680.8	SCHPO	Probable 26S proteasome regulatory subunit rpn7
1011.7397	4	-5.5	KLGVKPPKGCLMFGPPGTGK	KLGVKPPK(1958.8246)GC(Carbamidomethyl)LM(Oxidation)FGPPGTGK	MSIMEYNGGSCVAMAGK	2222.1956-MSIMEYNGGSC(Carbamidomethyl)VAM(Oxidation)AGK	aleitner_M1012_007_26Syeast	89.5572	10.6	1.4	0.66	3.7	56	29	-1.1	1250	559	6.9	O14126	220	1	0	0	Q9Y7T8	1	1	0	0	48836.2	SCHPO	26S protease regulatory subunit 6A	22661.1	SCHPO	Probable proteasome subunit beta type-3
757.8594	4	-4.3	MSIMEYNGGSCVAMAGK	1222.6598-MSIMEYNGGSC(Carbamidomethyl)VAMAGK	KSKTLQYFA	K(1942.8297)SKTLQYFA	aleitner_M1012_007_26Syeast	50.5835	7.0	1.0	3.9	1.9	76	57	-3.0	1325	553	5.1	Q9Y7T8	1	1	0	0	O14126	430	1	0	0	22661.1	SCHPO	Probable proteasome subunit beta type-3	48836.2	SCHPO	26S protease regulatory subunit 6A
648.1479	5	8.0	MSRSYDSR	2219.2426-M(Oxidation)SRSYDSR	QEALSSKTLFTRPIPVRR	Q(Gln->pyro-Glu)EALSSK(1154.5026)TLFTRPIPVRR	aleitner_M1012_007_26Syeast	36.0758	8.1	2.3	0.67	1.9	38	17	0.3	106	54	6.2	Q09682	1	1	0	0	O14250	96	1	0	0	27925.7	SCHPO	Probable proteasome subunit alpha type-3	30111.1	SCHPO	Probable proteasome subunit alpha type-6
660.5900	4	-3.1	YKDAYVYSIVAIAR	YK(1007.4672)DAYVYSIVAIAR	MSRSYDSR	1768.9400-M(Met-loss)SRSYDSR	aleitner_M1012_007_26Syeast	90.9895	7.6	2.0	0.68	-0.2	128	60	-0.2	128	66	7.8	Q9US13	113	1	0	0	Q09682	1	1	0	0	43457.6	SCHPO	Probable 26S proteasome regulatory subunit rpn9	27925.7	SCHPO	Probable proteasome subunit alpha type-3
1163.3815	4	4.1	QTTSNLGHINKPSIQALIHGLGR	QTTSNLGHINK(2195.1321)PSIQALIHGLGR	IDTIVKEIQDEKEAEAAR	IDTIVK(2592.4136)EIQDEKEAEAAR	aleitner_M1012_007_26Syeast	75.3492	12.4	2.8	0.68	5.5	53	27	0.5	1246	411	6.9	P41878	185	1	0	0	Q10329	230	1	0	0	34572.3	SCHPO	26S proteasome regulatory subunit rpn11	28277.2	SCHPO	Probable proteasome subunit alpha type-4
627.1389	5	5.6	KSGRSAPGVSTTSTIQ	K(1554.8188)SGRSAPGVSTTSTIQ	MESLQRLLQGAR	1713.8897-M(Oxidation)ESLQRLLQGAR	aleitner_M1012_007_26Syeast	36.0690	6.1	1.4	3.0	1.4	55	18	-3.3	988	607	4.7	Q10329	244	1	0	0	P41878	1	1	0	0	28277.2	SCHPO	Probable proteasome subunit alpha type-4	34572.3	SCHPO	26S proteasome regulatory subunit rpn11
534.1323	6	4.8	TKDAVVLGVEKR	TK(1884.9680)DAVVLGVEKR	KASLLTREDLTDEEK	K(1451.8348)ASLLTREDLTDEEK	aleitner_M1012_007_26Syeast	40.8600	7.6	0.8	0.69	1.4	44	19	-1.8	372	219	6.2	Q9UT97	43	1	0	0	Q9UUB6	223	1	0	0	27573.3	SCHPO	Probable proteasome subunit alpha type-5	34195.8	SCHPO	Ubiquitin carboxyl-terminal hydrolase 2
1287.6189	3	8.5	ASKGSNDDEMK	ASK(2679.2990)GSNDDEMK	MSWTTIESDAGVFTDLIENLGVK	1318.5711-M(Oxidation)SWTTIESDAGVFTDLIENLGVK	aleitner_M1012_007_26Syeast	88.0935	10.3	3.1	0.69	3.5	36	27	1.5	114	72	8.9	O74762	836	1	0	0	Q9UUB6	1	1	0	0	107277.4	SCHPO	26S proteasome regulatory subunit rpn2	34195.8	SCHPO	Ubiquitin carboxyl-terminal hydrolase 2
875.1075	3	-6.2	EKASKGSNDDEMK	EK(1168.6816)ASKGSNDDEM(Oxidation)K	DKKASLLTR	DKK(1591.7036)ASLLTR	aleitner_M1012_007_26Syeast	95.9418	7.2	1.2	1.2	3.0	15	8	-3.8	882	458	4.2	O74762	833	1	0	0	Q9UUB6	223	1	0	0	107277.4	SCHPO	26S proteasome regulatory subunit rpn2	34195.8	SCHPO	Ubiquitin carboxyl-terminal hydrolase 2
522.2666	5	-9.8	EKASKGSNDDEMK	EK(1168.6816)ASKGSNDDEMK	DKKASLLTR	DKK(1575.7087)ASLLTR	aleitner_M1012_007_26Syeast	70.6652	9.8	2.1	1.6	3.0	75	30	0.4	327	153	6.8	O74762	833	1	0	0	Q9UUB6	223	1	0	0	107277.4	SCHPO	26S proteasome regulatory subunit rpn2	34195.8	SCHPO	Ubiquitin carboxyl-terminal hydrolase 2
767.8062	5	-4.0	VAEKAQINTQEYGR	VAEK(2228.1987)AQINTQEYGR	VIGSELVQKYVGEGARMVR	VIGSELVQK(1743.8792)YVGEGARMVR	aleitner_M1012_007_26Syeast	51.5768	7.7	2.6	0.70	3.0	17	11	-3.3	1227	463	4.7	O14250	115	1	0	0	O42931	252	1	0	0	30111.1	SCHPO	Probable proteasome subunit alpha type-6	48965.5	SCHPO	26S protease regulatory subunit 7 homolog
992.4593	3	1.7	MFMTRSEYDR	1623.7814-M(Oxidation)FMTRSEYDR	MSERDTALEKYK	1488.6377-M(Oxidation)SERDTALEKYK	aleitner_M1012_007_26Syeast	62.1587	10.3	3.6	0.72	5.0	16	5	-1.2	563	144	7.4	Q9UT97	1	1	0	0	O74445	1	1	0	0	27573.3	SCHPO	Probable proteasome subunit alpha type-5	43608.7	SCHPO	Probable 26S protease subunit rpt4
1302.8942	4	0.23	MSERDTALEKYK	3737.8281-MSERDTALEKYK	LTSPLMESHSVEKLFEIDSHIGCAISGLTADAR	LTSPLM(Oxidation)ESHSVEK(1607.7865)LFEIDSHIGC(Carbamidomethyl)AISGLTADAR	aleitner_M1012_007_26Syeast	84.5343	7.3	0.5	2.2	-0.2	337	196	-0.5	412	248	7.5	O74445	1	1	0	0	Q9UT97	66	1	0	0	43608.7	SCHPO	Probable 26S protease subunit rpt4	27573.3	SCHPO	Probable proteasome subunit alpha type-5
992.2768	4	4.5	LGIDPPKGIMLYGPPGTGK	LGIDPPK(2039.0319)GIM(Oxidation)LYGPPGTGK	MDDKMLLTEVHLLESK	MDDK(2064.0965)MLLTEVHLLESK	aleitner_M1012_007_26Syeast	80.9438	9.3	4.3	0.73	4.7	16	4	-1.1	731	306	4.6	O42931	214	1	0	0	Q9P7S2	161	1	0	0	48965.5	SCHPO	26S protease regulatory subunit 7 homolog	47341.7	SCHPO	Probable 26S proteasome regulatory subunit rpn6
862.0378	5	-4.6	SLADFEKALQDYKPELASDPIIR	SLADFEKALQDYK(1686.8135)PELASDPIIR	CTKIIENEQSAEK	C(Carbamidomethyl)TK(2756.4273)IIENEQSAEK	aleitner_M1012_007_26Syeast	70.7603	10.3	0.5	6.3	6.9	37	12	0.9	845	343	7.6	Q9P7S2	308	1	0	0	O42931	102	1	0	0	47341.7	SCHPO	Probable 26S proteasome regulatory subunit rpn6	48965.5	SCHPO	26S protease regulatory subunit 7 homolog
581.1025	5	2.0	MKDAVKEAAR	MK(1782.8788)DAVKEAAR	MSTLDLNHLADLYDR	1255.6595-M(Met-loss)STLDLNHLADLYDR	aleitner_M1012_007_26Syeast	40.9180	8.6	2.1	0.74	2.2	34	14	0.4	99	55	6.4	O59770	186	1	0	0	P50524	1	1	0	0	28031.7	SCHPO	Probable proteasome subunit alpha type-7	30899.5	SCHPO	26S proteasome regulatory subunit rpn12
764.5716	5	1.9	MSTLDLNHLADLYDR	2025.9684-M(Oxidation)STLDLNHLADLYDR	MSSIGTGYDLGLFFSPDGR	1929.9142-M(Met-loss)SSIGTGYDLGLFFSPDGR	aleitner_M1012_007_26Syeast	53.4728	4.5	0.0	5.0	-0.2	149	67	-3.3	1397	461	4.7	P50524	1	1	0	0	O59770	1	1	0	0	30899.5	SCHPO	26S proteasome regulatory subunit rpn12	28031.7	SCHPO	Probable proteasome subunit alpha type-7
945.9490	4	-3.6	MSSKDISSKSPSGNDALNDK	Acetyl-MSSKDISSK(1657.7956)SPSGNDALNDK	NGYPMPCDVLAKR	NGYPMPC(Carbamidomethyl)DVLAK(2260.0529)R	aleitner_M1012_007_26Syeast	79.6828	9.4	2.3	0.75	5.6	7.4	5	-2.1	767	407	5.9	P87048	9	1	0	0	O94517	114	1	0	0	97999.6	SCHPO	26S proteasome regulatory subunit rpn1	26539.6	SCHPO	Probable proteasome subunit alpha type-1
899.9132	4	-4.8	SEAAEFEYKNGYPMPCDVLAK	SEAAEFEYK(1177.5537)NGYPMPC(Carbamidomethyl)DVLAK	MSSKDISSK	M(Acetyl+Oxidation)SSK(2556.1553)DISSK	aleitner_M1012_007_26Syeast	58.3630	4.2	0.2	5.8	1.1	49	23	-1.7	330	199	6.3	O94517	102	1	0	0	P87048	4	1	0	0	26539.6	SCHPO	Probable proteasome subunit alpha type-1	97999.6	SCHPO	26S proteasome regulatory subunit rpn1
665.0955	4	7.0	ATSAGPKQTETINWLEK	ATSAGPK(783.3763)QTETINWLEK	MIDDQR	2011.0262-M(Met-loss)IDDQR	aleitner_M1012_007_26Syeast	50.7833	7.0	1.5	0.75	5.5	2.0	1	-1.1	168	49	5.2	O94517	169	1	0	0	O42897	1	1	0	0	26539.6	SCHPO	Probable proteasome subunit alpha type-1	57346.7	SCHPO	Probable 26S proteasome regulatory subunit rpn3
538.2932	5	7.1	VPDKLIDASTVK	VPDK(1401.6816)LIDASTVK	KYYSFDNSLK	K(1422.7970)YYSFDNSLK	aleitner_M1012_007_26Syeast	21.7550	6.0	1.6	1.4	0.1	82	41	-1.8	309	186	5.9	O94517	57	1	0	0	O42897	84	1	0	0	26539.6	SCHPO	Probable proteasome subunit alpha type-1	57346.7	SCHPO	Probable 26S proteasome regulatory subunit rpn3
1169.0538	4	6.4	YPMDAHKSELEGVEEAR	YPMDAHK(2712.2564)SELEGVEEAR	SEAAEFEYKNGYPMPCDVLAKR	SEAAEFEYK(2097.9677)NGYPMPC(Carbamidomethyl)DVLAKR	aleitner_M1012_007_26Syeast	83.6613	8.9	1.4	2.9	2.5	161	71	1.1	388	195	6.4	O42897	465	1	0	0	O94517	102	1	0	0	57346.7	SCHPO	Probable 26S proteasome regulatory subunit rpn3	26539.6	SCHPO	Probable proteasome subunit alpha type-1
877.1951	4	5.2	FDSEKAGDREVQR	FDSEK(1969.0004)AGDREVQR	SSLELANNAVKSNDIEK	SSLELANNAVK(1673.8009)SNDIEK	aleitner_M1012_007_26Syeast	59.4590	7.8	0.4	0.76	3.5	13	9	-1.6	395	218	4.3	O14126	299	1	0	0	Q9P7S2	15	1	0	0	48836.2	SCHPO	26S protease regulatory subunit 6A	47341.7	SCHPO	Probable 26S proteasome regulatory subunit rpn6
1000.9852	4	4.3	MSIMEYNGGSCVAMAGK	2195.1330-MSIMEYNGGSC(Carbamidomethyl)VAMAGK	RMDDKMLLTEVHLLESK	RMDDK(1942.8297)MLLTEVHLLESK	aleitner_M1012_007_26Syeast	76.3375	13.0	0.5	0.78	8.6	7.4	4	-3.0	2810	1088	4.4	Q9Y7T8	1	1	0	0	Q9P7S2	161	1	0	0	22661.1	SCHPO	Probable proteasome subunit beta type-3	47341.7	SCHPO	Probable 26S proteasome regulatory subunit rpn6
907.2359	5	-2.1	MSSKSSLELANNAVK	M(Met-loss+Acetyl)SSK(3042.3741)SSLELANNAVK	MSIMEYNGGSCVAMAGKNCVAIASDLR	MSIMEYNGGSC(Carbamidomethyl)VAMAGK(1626.8465)NC(Carbamidomethyl)VAIASDLR	aleitner_M1012_007_26Syeast	74.8992	7.7	0.8	0.81	2.9	23	32	-3.2	1626	686	4.8	Q9P7S2	4	1	0	0	Q9Y7T8	17	1	0	0	47341.7	SCHPO	Probable 26S proteasome regulatory subunit rpn6	22661.1	SCHPO	Probable proteasome subunit beta type-3
899.4373	4	6.0	MNSTEEIDLYNR	2241.0778-M(Met-loss)NSTEEIDLYNR	KMSAQSCACMVRTLLYGK	K(1490.6889)MSAQSC(Carbamidomethyl)AC(Carbamidomethyl)MVRTLLYGK	aleitner_M1012_007_26Syeast	53.0153	6.3	2.7	0.78	-0.2	101	59	-1.4	247	145	6.5	O74894	1	1	0	0	Q9UQY2	86	1	0	0	43553.4	SCHPO	26S protease regulatory subunit 6B homolog	25082.6	SCHPO	Probable proteasome subunit beta type-6
987.2571	4	3.3	LEEAMKITTDAFTSAGER	LEEAM(Oxidation)K(1960.0452)ITTDAFTSAGER	TMLVKAVANSTAANFIR	TM(Oxidation)LVK(2123.0093)AVANSTAANFIR	aleitner_M1012_007_26Syeast	84.1600	8.8	1.7	2.9	3.5	76	43	-2.1	2365	795	5.3	Q9UQY2	185	1	0	0	O74894	186	1	0	0	25082.6	SCHPO	Probable proteasome subunit beta type-6	43553.4	SCHPO	26S protease regulatory subunit 6B homolog
817.6584	5	-6.1	VSGSELVQKYIGEGSRMVR	VSGSELVQK(1973.1965)YIGEGSRM(Oxidation)VR	KYIPNPVLVIIDVKPK	K(2248.1522)YIPNPVLVIIDVKPK	aleitner_M1012_007_26Syeast	55.2373	7.4	0.7	0.79	2.6	22	14	-3.2	1239	492	4.8	P41836	218	1	0	0	O74440	121	1	0	0	45069.7	SCHPO	26S protease regulatory subunit 8 homolog	35595.6	SCHPO	26S proteasome regulatory subunit rpn8
938.7458	4	7.6	KIEFPPPSAEAR	K(2410.2169)IEFPPPSAEAR	NKLDPYWNQLIVAGVDGENK	NK(1478.7769)LDPYWNQLIVAGVDGENK	aleitner_M1012_007_26Syeast	93.2082	11.2	1.0	0.80	5.5	26	16	-1.9	2374	658	5.7	P41836	311	1	0	0	Q9USQ9	137	1	0	0	45069.7	SCHPO	26S protease regulatory subunit 8 homolog	29220.2	SCHPO	Probable proteasome subunit beta type-7
1230.6372	3	4.5	AVKPTDMEQFAFYK	AVK(1999.0660)PTDM(Oxidation)EQFAFYK	MATTVKDTMNVDINAIKK	1827.8753-M(Met-loss)ATTVKDTMNVDINAIKK	aleitner_M1012_007_26Syeast	88.4913	9.6	2.9	0.80	1.8	131	64	0.1	397	181	7.8	O74894	378	1	0	0	O43063	1	1	0	0	43553.4	SCHPO	26S protease regulatory subunit 6B homolog	24564.3	SCHPO	Probable proteasome subunit beta type-1
892.2484	4	-3.8	AGDFQGLNEQLVSLFKKHGQLK	AGDFQGLNEQLVSLFKK(1108.6604)HGQLK	VKVIAATNR	VK(2594.3857)VIAATNR	aleitner_M1012_007_26Syeast	78.5073	9.1	0.0	0.81	2.8	36	21	-1.7	535	213	6.3	Q9UTM3	81	1	0	0	O14126	326	1	0	0	51618.9	SCHPO	26S proteasome regulatory subunit rpn5	48836.2	SCHPO	26S protease regulatory subunit 6A
738.7717	5	-7.9	MEQKPEVDYSEKFAELQK	M(Met-loss+Acetyl)EQK(1579.8246)PEVDYSEKFAELQK	KLEFPLPNEEAR	K(2247.0947)LEFPLPNEEAR	aleitner_M1012_007_26Syeast	75.9017	4.6	0.5	5.2	-0.1	96	53	-3.3	704	418	4.7	Q9UTM3	4	1	0	0	O14126	350	1	0	0	51618.9	SCHPO	26S proteasome regulatory subunit rpn5	48836.2	SCHPO	26S protease regulatory subunit 6A
686.8849	4	-1.0	KLEFPLPNEEAR	K(1301.7568)LEFPLPNEEAR	KRVIEHNIR	K(1579.8246)RVIEHNIR	aleitner_M1012_007_26Syeast	88.3492	4.8	2.1	5.3	0.1	114	42	-3.3	1042	362	4.7	O14126	350	1	0	0	Q9UTM3	338	1	0	0	48836.2	SCHPO	26S protease regulatory subunit 6A	51618.9	SCHPO	26S proteasome regulatory subunit rpn5
1007.8599	3	7.6	NHASIDKMKSLSEQYTER	NHASIDK(884.5080)MKSLSEQYTER	SAKGTKR	SAKGTK(2274.0950)R	aleitner_M1012_007_26Syeast	41.7788	9.6	0.4	0.83	9.2	1.0	1	-4.5	3365	989	2.5	P41878	246	1	0	0	O74440	39	1	0	0	34572.3	SCHPO	26S proteasome regulatory subunit rpn11	35595.6	SCHPO	26S proteasome regulatory subunit rpn8
1015.2656	4	9.1	QIAKFVVSLGER	Q(Gln->pyro-Glu)IAK(2728.2513)FVVSLGER	SEAAEFEYKNGYPMPCDVLAKR	SEAAEFEYK(1466.8133)NGYPM(Oxidation)PC(Carbamidomethyl)DVLAKR	aleitner_M1012_007_26Syeast	80.7170	9.9	0.8	0.84	1.6	247	100	0.2	645	234	8.3	O42931	124	1	0	0	O94517	102	1	0	0	48965.5	SCHPO	26S protease regulatory subunit 7 homolog	26539.6	SCHPO	Probable proteasome subunit alpha type-1
651.0162	6	-5.0	ELISVSAASKILSNITYSYK	ELISVSAASK(1713.8897)ILSNITYSYK	KSGRSAPGVSTTSTIQ	K(2324.2515)SGRSAPGVSTTSTIQ	aleitner_M1012_007_26Syeast	87.5138	10.3	0.8	0.84	3.9	44	33	-1.6	1336	553	6.4	P30655	142	1	0	0	Q10329	244	1	0	0	29987.0	SCHPO	Probable proteasome subunit beta type-5	28277.2	SCHPO	Probable proteasome subunit alpha type-4
756.7755	5	-4.4	KYYSFDNSLK	K(2515.2442)YYSFDNSLK	QGEIDYEALVKLTDGTNGADLR	QGEIDYEALVK(1401.6816)LTDGTNGADLR	aleitner_M1012_007_26Syeast	45.8598	7.3	2.9	0.84	3.0	16	7	-2.1	509	330	4.3	O42897	84	1	0	0	O74445	332	1	0	0	57346.7	SCHPO	Probable 26S proteasome regulatory subunit rpn3	43608.7	SCHPO	Probable 26S protease subunit rpt4
727.4109	4	-0.68	KLEGTIDYQK	K(1711.9873)LEGTIDYQK	QKSLEKTLVPYLR	QKSLEK(1331.6973)TLVPYLR	aleitner_M1012_007_26Syeast	34.0423	5.8	1.3	2.4	2.4	26	10	-3.5	1647	460	3.4	O74445	378	1	0	0	O42897	318	1	0	0	43608.7	SCHPO	Probable 26S protease subunit rpt4	57346.7	SCHPO	Probable 26S proteasome regulatory subunit rpn3
811.6293	4	-2.8	MCSPSATLTHR	2113.9626-M(Met-loss)C(Carbamidomethyl)SPSATLTHR	YPMDAHKSELEGVEEAR	YPM(Oxidation)DAHK(1266.6027)SELEGVEEAR	aleitner_M1012_007_26Syeast	40.6552	6.0	4.5	0.84	-0.2	81	41	-1.8	261	141	6.2	Q10335	1	1	0	0	O42897	465	1	0	0	46680.8	SCHPO	Probable 26S proteasome regulatory subunit rpn7	57346.7	SCHPO	Probable 26S proteasome regulatory subunit rpn3
581.2905	5	-5.8	MFMTRSEYDR	1697.8988-M(Met-loss)FMTRSEYDR	KILFENPDEATKR	K(1341.6023)ILFENPDEATKR	aleitner_M1012_007_26Syeast	36.7812	7.6	1.0	0.85	1.4	51	22	-1.8	425	202	6.2	Q9UT97	1	1	0	0	P36612	357	1	0	0	27573.3	SCHPO	Probable proteasome subunit alpha type-5	50060.6	SCHPO	26S protease regulatory subunit 4 homolog
965.7120	4	-8.4	GIDLKSIAEKMNGASGAELK	GIDLKSIAEK(1811.7892)M(Oxidation)NGASGAELK	MSIMEYNGGSCVAMAGK	2185.1300-M(Met-loss)SIMEYNGGSC(Carbamidomethyl)VAMAGK	aleitner_M1012_007_26Syeast	99.5340	10.8	3.0	0.85	2.1	127	103	0.8	269	168	8.7	P41836	347	1	0	0	Q9Y7T8	1	1	0	0	45069.7	SCHPO	26S protease regulatory subunit 8 homolog	22661.1	SCHPO	Probable proteasome subunit beta type-3
1550.8311	3	9.7	GIDLKSIAEKMNGASGAELK	GIDLKSIAEK(2618.3592)MNGASGAELK	EERQIQPKTFANLVSSTLYEK	EERQIQPK(2169.1351)TFANLVSSTLYEK	aleitner_M1012_007_26Syeast	72.4560	9.8	1.6	2.4	2.4	239	97	-0.5	1451	460	7.4	P41836	347	1	0	0	Q9Y7T8	85	1	0	0	45069.7	SCHPO	26S protease regulatory subunit 8 homolog	22661.1	SCHPO	Probable proteasome subunit beta type-3
1100.8564	3	4.2	KIEFPPPSAEAR	K(1958.8246)IEFPPPSAEAR	MSIMEYNGGSCVAMAGK	1478.7769-MSIMEYNGGSC(Carbamidomethyl)VAM(Oxidation)AGK	aleitner_M1012_007_26Syeast	87.4882	6.2	0.3	4.9	3.0	41	6	-4.0	4386	1071	3.2	P41836	311	1	0	0	Q9Y7T8	1	1	0	0	45069.7	SCHPO	26S protease regulatory subunit 8 homolog	22661.1	SCHPO	Probable proteasome subunit beta type-3
924.2280	4	-4.5	MNSIVSKYTQSTNNDDPK	M(Met-loss+Acetyl)NSIVSK(1740.9873)YTQSTNNDDPK	TVQKVETAVLSTTVK	TVQK(2089.9804)VETAVLSTTVK	aleitner_M1012_007_26Syeast	83.7193	7.7	1.0	0.88	1.4	58	35	-1.7	457	219	6.3	P30655	7	1	0	0	O74762	810	1	0	0	29987.0	SCHPO	Probable proteasome subunit beta type-5	107277.4	SCHPO	26S proteasome regulatory subunit rpn2
965.9654	4	6.0	MNSIVSKYTQSTNNDDPKK	M(Oxidation)NSIVSK(1674.7771)YTQSTNNDDPKK	ASKGSNDDEMKIDK	ASK(2323.1002)GSNDDEMKIDK	aleitner_M1012_007_26Syeast	88.0255	8.2	1.9	2.0	0.4	241	134	-0.2	349	201	7.8	P30655	7	1	0	0	O74762	836	1	0	0	29987.0	SCHPO	Probable proteasome subunit beta type-5	107277.4	SCHPO	26S proteasome regulatory subunit rpn2
982.5422	3	-7.4	MNSIVSK	2167.2212-MNSIVSK	TVQKVETAVLSTTVKAQAR	TVQK(915.4736)VETAVLSTTVKAQAR	aleitner_M1012_007_26Syeast	93.6967	5.0	0.2	6.9	0.3	221	82	-1.2	666	197	4.7	P30655	1	1	0	0	O74762	810	1	0	0	29987.0	SCHPO	Probable proteasome subunit beta type-5	107277.4	SCHPO	26S proteasome regulatory subunit rpn2
590.4723	5	-2.9	MSIMEYNGGSCVAMAGK	1126.5771-MSIMEYNGGSC(Carbamidomethyl)VAM(Oxidation)AGK	NWKEGLSR	NWK(1958.8246)EGLSR	aleitner_M1012_007_26Syeast	27.9865	7.7	0.9	0.93	0.2	132	102	-0.2	171	140	7.5	Q9Y7T8	1	1	0	0	Q10329	179	1	0	0	22661.1	SCHPO	Probable proteasome subunit beta type-3	28277.2	SCHPO	Probable proteasome subunit alpha type-4
753.1508	4	-5.5	VMKSEFQR	VM(Oxidation)K(1969.0785)SEFQR	NLNAPKFSFISNVRPK	NLNAPK(1177.5801)FSFISNVRPK	aleitner_M1012_007_26Syeast	52.4730	6.0	0.5	0.97	2.9	9.9	9	-4.5	2578	709	3.1	O14126	54	1	0	0	O74762	782	1	0	0	48836.2	SCHPO	26S protease regulatory subunit 6A	107277.4	SCHPO	26S proteasome regulatory subunit rpn2
602.7217	5	-6.1	VMKSEFQR	VM(Oxidation)K(1969.0785)SEFQR	NLNAPKFSFISNVRPK	NLNAPK(1177.5801)FSFISNVRPK	aleitner_M1012_007_26Syeast	52.5308	4.4	1.4	1.5	1.3	15	12	-4.5	1076	456	3.1	O14126	54	1	0	0	O74762	782	1	0	0	48836.2	SCHPO	26S protease regulatory subunit 6A	107277.4	SCHPO	26S proteasome regulatory subunit rpn2
904.7025	4	-9.3	ASKGSNDDEMKIDK	ASK(2078.1057)GSNDDEMKIDK	LGVKPPKGCLMFGPPGTGK	LGVKPPK(1674.7771)GC(Carbamidomethyl)LMFGPPGTGK	aleitner_M1012_007_26Syeast	96.7213	5.5	0.9	4.9	0.8	101	53	-1.2	367	160	4.7	O74762	836	1	0	0	O14126	220	1	0	0	107277.4	SCHPO	26S proteasome regulatory subunit rpn2	48836.2	SCHPO	26S protease regulatory subunit 6A
1240.2834	3	5.4	MPPKEDWEKYQKPVDTEEENDK	M(Acetyl+Oxidation)PPK(925.5597)EDWEKYQKPVDTEEENDK	KASLLTR	K(2930.3168)ASLLTR	aleitner_M1012_007_26Syeast	85.3938	8.6	1.3	0.98	3.9	22	12	0.2	264	155	4.7	O42931	4	1	0	0	Q9UUB6	223	1	0	0	48965.5	SCHPO	26S protease regulatory subunit 7 homolog	34195.8	SCHPO	Ubiquitin carboxyl-terminal hydrolase 2
784.6085	5	4.5	VATEKDFLDAVQKVVK	VATEK(2128.9900)DFLDAVQKVVK	EDLTDEEKAASIAVEDEK	EDLTDEEK(1927.0666)AASIAVEDEK	aleitner_M1012_007_26Syeast	42.7337	6.5	2.0	1.3	0.3	108	41	0.3	108	44	6.2	O42931	411	1	0	0	Q9UUB6	237	1	0	0	48965.5	SCHPO	26S protease regulatory subunit 7 homolog	34195.8	SCHPO	Ubiquitin carboxyl-terminal hydrolase 2
1019.2050	3	-3.1	EEFAEKAVSVIQAR	EEFAEK(1478.7769)AVSVIQAR	KIEFPPPSAEAR	K(1713.8938)IEFPPPSAEAR	aleitner_M1012_007_26Syeast	97.9953	9.4	4.6	0.98	4.7	14	2	-1.6	457	272	5.8	Q9UUB6	194	1	0	0	P41836	311	1	0	0	34195.8	SCHPO	Ubiquitin carboxyl-terminal hydrolase 2	45069.7	SCHPO	26S protease regulatory subunit 8 homolog
809.5912	5	-6.0	MNGASGAELKGVCTEAGMFALR	MNGASGAELK(1757.8836)GVC(Carbamidomethyl)TEAGM(Oxidation)FALR	IDKNTWNSTLETAK	IDK(2423.1283)NTWNSTLETAK	aleitner_M1012_007_26Syeast	88.7255	9.3	1.6	1.9	3.2	50	31	-1.6	663	423	6.1	P41836	357	1	0	0	Q9UUB6	280	1	0	0	45069.7	SCHPO	26S protease regulatory subunit 8 homolog	34195.8	SCHPO	Ubiquitin carboxyl-terminal hydrolase 2
663.3608	5	-0.72	FIRVSGSELVQKYIGEGSR	FIRVSGSELVQK(1187.6373)YIGEGSR	KRMPIDFK	K(2262.2008)RM(Oxidation)PIDFK	aleitner_M1012_007_26Syeast	54.3440	6.7	1.7	0.98	4.1	5.8	3	-3.2	866	373	2.6	P41836	218	1	0	0	Q09720	170	1	0	0	45069.7	SCHPO	26S protease regulatory subunit 8 homolog	21967.5	SCHPO	Probable proteasome subunit beta type-4
1230.6425	3	7.6	MPFGNTHNKFKLNYKPEEEYPDLSK	M(Met-loss+Acetyl)PFGNTHNKFK(752.4432)LNYKPEEEYPDLSK	KDKPK	K(3074.5026)DKPK	aleitner_M1012_007_26Syeast	61.5537	10.8	1.7	1.00	6.4	12	15	-3.3	3120	969	4.4	P06732	11	1	0	0	P36612	26	1	0	0	43101.5	HUMAN	Creatine kinase M-type	50060.6	SCHPO	26S protease regulatory subunit 4 homolog
563.9168	5	3.0	GGVHVKLAHLSK	GGVHVK(1569.8039)LAHLSK	ILFENPDEATKR	ILFENPDEATK(1382.8034)R	aleitner_M1012_007_26Syeast	26.5395	5.2	0.5	3.2	-1.1	237	140	-1.4	292	172	6.3	P06732	298	1	0	0	P36612	368	1	0	0	43101.5	HUMAN	Creatine kinase M-type	50060.6	SCHPO	26S protease regulatory subunit 4 homolog
927.1561	6	-2.6	ILSNITYSYKGYGLSMGTMLAGTGK	ILSNITYSYK(2931.5892)GYGLSMGTMLAGTGK	VLSNYMKQEALSSKTLFTRPIPVR	VLSNYM(Oxidation)KQEALSSK(2763.3863)TLFTRPIPVR	aleitner_M1012_007_26Syeast	87.1320	7.9	4.0	1.00	1.6	61	50	0.1	162	158	6.3	P30655	152	1	0	0	O14250	96	1	0	0	29987.0	SCHPO	Probable proteasome subunit beta type-5	30111.1	SCHPO	Probable proteasome subunit alpha type-6
732.5782	5	7.1	MESLQRLLQGAR	2241.0778-M(Oxidation)ESLQRLLQGAR	KMSAQSCACMVRTLLYGK	K(1554.8188)MSAQSC(Carbamidomethyl)AC(Carbamidomethyl)MVRTLLYGK	aleitner_M1012_007_26Syeast	78.9847	7.6	0.9	1.0	-0.2	146	81	-0.2	146	88	7.8	P41878	1	1	0	0	Q9UQY2	86	1	0	0	34572.3	SCHPO	26S proteasome regulatory subunit rpn11	25082.6	SCHPO	Probable proteasome subunit beta type-6
798.2108	5	-8.0	ILPNKVDPLVSLMMVEK	ILPNK(2060.9765)VDPLVSLMMVEK	MTDKYAFSLTTFSPNGK	2063.1411-M(Oxidation)TDKYAFSLTTFSPNGK	aleitner_M1012_007_26Syeast	56.7678	7.6	3.6	1.1	2.9	24	13	-0.2	191	117	4.7	P41836	126	1	0	0	O94579	1	1	0	0	45069.7	SCHPO	26S protease regulatory subunit 8 homolog	26404.3	SCHPO	Probable proteasome subunit alpha type-2
828.6653	4	5.2	TMLVKAVANSTAANFIR	TM(Oxidation)LVK(1488.6377)AVANSTAANFIR	MFMTRSEYDR	1960.0452-M(Oxidation)FMTRSEYDR	aleitner_M1012_007_26Syeast	64.8710	6.7	1.0	1.1	0.4	93	34	-1.7	410	179	6.3	O74894	186	1	0	0	Q9UT97	1	1	0	0	43553.4	SCHPO	26S protease regulatory subunit 6B homolog	27573.3	SCHPO	Probable proteasome subunit alpha type-5
708.9244	5	6.4	MDKEMAEADLDDDEPDLGEF	MDK(1255.6595)EMAEADLDDDEPDLGEF	MKDAVKEAAR	MK(2421.9716)DAVKEAAR	aleitner_M1012_007_26Syeast	53.7995	6.0	0.0	1.1	1.3	33	37	-3.3	945	504	4.7	O42897	480	1	0	0	O59770	186	1	0	0	57346.7	SCHPO	Probable 26S proteasome regulatory subunit rpn3	28031.7	SCHPO	Probable proteasome subunit alpha type-7
1176.2889	3	3.5	VRQLIIKEEMMNSIQQAVAK	VRQLIIK(1197.5666)EEMMNSIQQAVAK	QSKYTYDR	QSK(2466.3338)YTYDR	aleitner_M1012_007_26Syeast	80.4502	12.1	2.3	1.1	6.1	33	17	-1.4	2171	597	6.0	Q9UTM3	430	1	0	0	Q09841	236	1	0	0	51618.9	SCHPO	26S proteasome regulatory subunit rpn5	29337.7	SCHPO	Probable proteasome subunit beta type-2
727.7781	5	4.4	FAELQKSLNNLNTIDIDANLEK	FAELQK(1131.5417)SLNNLNTIDIDANLEK	MMGINERK	2640.3647-MM(Oxidation)GINERK	aleitner_M1012_007_26Syeast	50.9557	6.1	0.4	1.2	-0.2	89	51	-1.7	249	144	6.3	Q9UTM3	18	1	0	0	Q09841	1	1	0	0	51618.9	SCHPO	26S proteasome regulatory subunit rpn5	29337.7	SCHPO	Probable proteasome subunit beta type-2
755.6348	4	0.39	KGEIRMGTTITALR	K(1472.6428)GEIRMGTTITALR	MFMTRSEYDR	1683.9342-MFMTRSEYDR	aleitner_M1012_007_26Syeast	74.5677	6.6	3.1	1.2	2.9	15	5	-4.9	2982	951	3.7	O43063	18	1	0	0	Q9UT97	1	1	0	0	24564.3	SCHPO	Probable proteasome subunit beta type-1	27573.3	SCHPO	Probable proteasome subunit alpha type-5
963.8703	5	-1.7	LFQAEYAYKAVENASTCIGIK	LFQAEYAYK(2439.1403)AVENASTC(Carbamidomethyl)IGIK	EDIYKFVTVQDLDEMQVDV	EDIYK(2513.2512)FVTVQDLDEM(Oxidation)QVDV	aleitner_M1012_007_26Syeast	66.6662	8.4	3.6	1.2	0.5	130	105	-0.1	185	169	7.9	O59770	28	1	0	0	Q09841	253	1	0	0	28031.7	SCHPO	Probable proteasome subunit alpha type-7	29337.7	SCHPO	Probable proteasome subunit beta type-2
712.3343	4	-3.3	EKASKGSNDDEMK	EKASK(1391.6820)GSNDDEM(Oxidation)K	KYDKTEDDIK	K(1591.7036)YDKTEDDIK	aleitner_M1012_007_26Syeast	91.5785	7.7	3.6	1.2	1.4	77	24	-0.1	206	76	6.3	O74762	836	1	0	0	O74445	38	1	0	0	107277.4	SCHPO	26S proteasome regulatory subunit rpn2	43608.7	SCHPO	Probable 26S protease subunit rpt4
795.8569	5	9.4	YYPVRKFTGGVLMLIDR	YYPVRK(1947.1081)FTGGVLMLIDR	EVIELPLKNPELFLR	EVIELPLK(2165.1707)NPELFLR	aleitner_M1012_007_26Syeast	67.9065	6.7	2.5	1.4	1.4	51	20	-2.7	827	355	5.3	O74762	911	1	0	0	O74445	153	1	0	0	107277.4	SCHPO	26S proteasome regulatory subunit rpn2	43608.7	SCHPO	Probable 26S protease subunit rpt4
1216.3342	3	-7.5	KLEGTIDYQK	K(2452.3789)LEGTIDYQK	SVQPTAKTVQKVETAVLSTTVK	SVQPTAKTVQK(1331.6973)VETAVLSTTVK	aleitner_M1012_007_26Syeast	97.2712	8.9	1.7	1.4	1.4	145	54	-0.5	467	170	7.5	O74445	378	1	0	0	O74762	810	1	0	0	43608.7	SCHPO	Probable 26S protease subunit rpt4	107277.4	SCHPO	26S proteasome regulatory subunit rpn2
846.4011	4	0.69	QEVAAQKSSEETEDKK	QEVAAQK(1575.7087)SSEETEDKK	EKASKGSNDDEMK	EK(1943.9324)ASKGSNDDEMK	aleitner_M1012_007_26Syeast	75.9572	6.2	0.1	1.2	-0.2	109	54	-1.6	292	122	6.4	O94444	231	1	0	0	O74762	833	1	0	0	27140.1	SCHPO	26S proteasome regulatory subunit rpn10	107277.4	SCHPO	26S proteasome regulatory subunit rpn2
926.2193	4	-6.8	MEQKPEVDYSEKFAELQK	1486.8218-M(Oxidation)EQKPEVDYSEKFAELQK	KFTGGVLMLIDR	K(2352.1195)FTGGVLMLIDR	aleitner_M1012_007_26Syeast	76.1080	8.1	3.0	1.2	3.5	20	11	-2.9	1015	475	5.2	Q9UTM3	1	1	0	0	O74762	911	1	0	0	51618.9	SCHPO	26S proteasome regulatory subunit rpn5	107277.4	SCHPO	26S proteasome regulatory subunit rpn2
703.0555	3	-8.5	YKSYLLQHR	YK(899.5117)SYLLQHR	WKTLSK	WK(1344.7190)TLSK	aleitner_M1012_007_26Syeast	49.2128	6.1	0.9	1.2	4.5	3.3	2	-6.4	2905	754	1.6	O74445	12	1	0	0	Q9USQ9	197	1	0	0	43608.7	SCHPO	Probable 26S protease subunit rpt4	29220.2	SCHPO	Probable proteasome subunit beta type-7
692.5594	5	7.0	NKLDPYWNQLIVAGVDGENK	NK(1185.5877)LDPYWNQLIVAGVDGENK	MSERDTALEK	2410.2169-M(Met-loss)SERDTALEK	aleitner_M1012_007_26Syeast	47.5290	6.2	0.1	2.9	2.1	47	28	-4.0	2947	973	4.1	Q9USQ9	137	1	0	0	O74445	1	1	0	0	29220.2	SCHPO	Probable proteasome subunit beta type-7	43608.7	SCHPO	Probable 26S protease subunit rpt4
706.3609	4	0.079	MFMTRSEYDR	1617.8800-M(Met-loss)FMTRSEYDR	LNFSSLKMKDAVK	LNFSSLK(1341.6023)MKDAVK	aleitner_M1012_007_26Syeast	23.0305	9.4	0.1	1.3	3.5	97	44	-0.3	1572	354	5.9	Q9UT97	1	1	0	0	O59770	184	1	0	0	27573.3	SCHPO	Probable proteasome subunit alpha type-5	28031.7	SCHPO	Probable proteasome subunit alpha type-7
674.9498	5	5.5	KLEGTIDYQK	K(2176.0648)LEGTIDYQK	MNSIVSKYTQSTNNDDPKK	1331.6973-M(Met-loss)NSIVSKYTQSTNNDDPKK	aleitner_M1012_007_26Syeast	82.7853	7.0	1.7	1.3	0.1	139	69	-3.3	1393	586	6.9	O74445	378	1	0	0	P30655	1	1	0	0	43608.7	SCHPO	Probable 26S protease subunit rpt4	29987.0	SCHPO	Probable proteasome subunit beta type-5
765.1666	5	-9.5	MSTLDLNHLADLYDR	2044.9816-MSTLDLNHLADLYDR	MTDKYAFSLTTFSPNGK	1913.9193-MTDKYAFSLTTFSPNGK	aleitner_M1012_007_26Syeast	74.9875	6.0	0.9	1.3	2.9	12	9	-4.9	3495	1072	3.1	P50524	1	1	0	0	O94579	1	1	0	0	30899.5	SCHPO	26S proteasome regulatory subunit rpn12	26404.3	SCHPO	Probable proteasome subunit alpha type-2
537.6353	6	8.0	KIEIPLPNEVGRMEILK	K(1241.6139)IEIPLPNEVGRMEILK	ETEKLAEER	ETEK(2116.1966)LAEER	aleitner_M1012_007_26Syeast	43.6707	8.3	2.3	1.3	0.5	179	119	-0.2	278	184	7.8	O74445	297	1	0	0	P50524	205	1	0	0	43608.7	SCHPO	Probable 26S protease subunit rpt4	30899.5	SCHPO	26S proteasome regulatory subunit rpn12
1153.9598	3	1.9	VSKQGEIDYEALVKLTDGTNGADLR	VSKQGEIDYEALVK(767.4793)LTDGTNGADLR	KELLK	K(2829.4396)ELLK	aleitner_M1012_007_26Syeast	93.2635	7.1	1.8	2.3	2.4	74	17	1.2	180	60	6.8	O74445	332	1	0	0	P50524	23	1	0	0	43608.7	SCHPO	Probable 26S protease subunit rpt4	30899.5	SCHPO	26S proteasome regulatory subunit rpn12
705.8633	4	-7.1	VSKQGEIDYEALVK	VSK(1241.6139)QGEIDYEALVK	ETEKLAEER	ETEK(1715.8982)LAEER	aleitner_M1012_007_26Syeast	48.5698	4.0	1.0	4.6	0.9	42	23	-2.8	582	240	3.1	O74445	321	1	0	0	P50524	205	1	0	0	43608.7	SCHPO	Probable 26S protease subunit rpt4	30899.5	SCHPO	26S proteasome regulatory subunit rpn12
987.1274	3	-3.7	MGQAQSGNFSNFGDGANGDNKK	715.4051-MGQAQSGNFSNFGDGANGDNKK	RMKK	RM(Oxidation)K(2381.0342)K	aleitner_M1012_007_26Syeast	68.3125	7.1	0.6	1.4	6.5	2.0	1	-2.7	631	283	5.3	P36612	1	1	0	0	O94444	133	1	0	0	50060.6	SCHPO	26S protease regulatory subunit 4 homolog	27140.1	SCHPO	26S proteasome regulatory subunit rpn10
1031.0034	4	-7.1	IVAFVGSPIVEDEKNLIR	IVAFVGSPIVEDEK(2121.8988)NLIR	MGQAQSGNFSNFGDGANGDNK	2136.1831-M(Met-loss)GQAQSGNFSNFGDGANGDNK	aleitner_M1012_007_26Syeast	90.5995	6.8	1.6	5.4	0.9	207	80	-1.2	761	370	5.9	O94444	123	1	0	0	P36612	1	1	0	0	27140.1	SCHPO	26S proteasome regulatory subunit rpn10	50060.6	SCHPO	26S protease regulatory subunit 4 homolog
715.3710	5	-2.0	ASLLTREDLTDEEKAASIAVEDEK	ASLLTREDLTDEEK(939.5178)AASIAVEDEK	WKALER	WK(2770.3760)ALER	aleitner_M1012_007_26Syeast	25.0178	6.1	2.0	1.4	3.0	11	3	-4.9	2607	1061	3.1	Q9UUB6	237	1	0	0	O74894	14	1	0	0	34195.8	SCHPO	Ubiquitin carboxyl-terminal hydrolase 2	43553.4	SCHPO	26S protease regulatory subunit 6B homolog
1057.2155	3	5.9	ATPYRGYSKPNERATK	ATPYRGYSK(1330.6625)PNERATK	VISMEKGGNMK	VISMEK(1976.0116)GGNMK	aleitner_M1012_007_26Syeast	98.7967	9.3	1.9	1.4	1.9	110	51	-0.6	485	215	7.4	Q09841	226	1	0	0	P06732	242	1	0	0	29337.7	SCHPO	Probable proteasome subunit beta type-2	43101.5	HUMAN	Creatine kinase M-type
824.9274	4	7.4	ATPYRGYSKPNERATK	ATPYRGYSK(1457.7126)PNERATK	MPFGNTHNKFK	1976.0116-MPFGNTHNKFK	aleitner_M1012_007_26Syeast	38.9450	5.0	1.1	8.0	1.5	91	29	-3.5	2952	779	3.5	Q09841	226	1	0	0	P06732	1	1	0	0	29337.7	SCHPO	Probable proteasome subunit beta type-2	43101.5	HUMAN	Creatine kinase M-type
806.8165	5	3.9	IDKNTWNSTLETAKAK	IDK(2210.0830)NTWNSTLETAKAK	QLASYYHKESNALFMVR	QLASYYHK(1957.0157)ESNALFM(Oxidation)VR	aleitner_M1012_007_26Syeast	76.1655	6.4	0.7	1.4	1.4	46	33	-3.0	987	481	5.0	Q9UUB6	280	1	0	0	P87048	735	1	0	0	34195.8	SCHPO	Ubiquitin carboxyl-terminal hydrolase 2	97999.6	SCHPO	26S proteasome regulatory subunit rpn1
891.4877	3	2.2	CTKIIENEQSAEK	C(Carbamidomethyl)TK(1122.6900)IIENEQSAEK	LLEKLEIK	LLEK(1686.8135)LEIK	aleitner_M1012_007_26Syeast	21.8548	8.6	3.6	1.4	3.9	23	6	-1.2	459	180	6.8	O42931	102	1	0	0	Q9USQ9	104	1	0	0	48965.5	SCHPO	26S protease regulatory subunit 7 homolog	29220.2	SCHPO	Probable proteasome subunit beta type-7
999.2685	4	9.2	KIEFPPPSAEAR	K(2652.2993)IEFPPPSAEAR	QEYKDDINLDEASAMAVKFLSK	QEYK(1478.7769)DDINLDEASAMAVKFLSK	aleitner_M1012_007_26Syeast	79.4305	12.0	1.8	1.4	3.2	156	89	1.4	409	216	8.8	P41836	311	1	0	0	Q09682	180	1	0	0	45069.7	SCHPO	26S protease regulatory subunit 8 homolog	27925.7	SCHPO	Probable proteasome subunit alpha type-3
896.9723	4	6.5	MSSKSSLELANNAVKSNDIEK	M(Met-loss+Acetyl)SSK(1408.7351)SSLELANNAVKSNDIEK	KHFEQVINEK	K(2313.1700)HFEQVINEK	aleitner_M1012_007_26Syeast	61.5352	6.6	3.1	1.4	0.4	83	38	0.3	89	45	8.3	Q9P7S2	4	1	0	0	O74762	694	1	0	0	47341.7	SCHPO	Probable 26S proteasome regulatory subunit rpn6	107277.4	SCHPO	26S proteasome regulatory subunit rpn2
667.3549	6	-4.3	ALSSLKYMLLSQIMLNSVSEVK	ALSSLK(1528.7807)YMLLSQIM(Oxidation)LNSVSEVK	LLMKLSSQNDDK	LLMK(2607.3903)LSSQNDDK	aleitner_M1012_007_26Syeast	56.6102	4.8	0.7	2.6	-1.4	279	176	-1.8	377	238	6.2	Q9P7S2	250	1	0	0	O74762	242	1	0	0	47341.7	SCHPO	Probable 26S proteasome regulatory subunit rpn6	107277.4	SCHPO	26S proteasome regulatory subunit rpn2
858.8301	5	-5.4	MSSKSSLELANNAVKSNDIEK	Acetyl-MSSKSSLELANNAVK(1982.9949)SNDIEK	SAELYKNPKADPLDER	SAELYK(2444.2105)NPKADPLDER	aleitner_M1012_007_26Syeast	94.6567	4.7	1.2	3.2	-1.6	296	134	-1.7	318	148	6.3	Q9P7S2	15	1	0	0	O74762	127	1	0	0	47341.7	SCHPO	Probable 26S proteasome regulatory subunit rpn6	107277.4	SCHPO	26S proteasome regulatory subunit rpn2
615.8206	6	4.9	KHFEQVINEK	K(2418.1948)HFEQVINEK	MSSKSSLELANNAVKSNDIEK	1408.7351-M(Oxidation)SSKSSLELANNAVKSNDIEK	aleitner_M1012_007_26Syeast	61.6857	4.6	0.9	7.0	-0.1	161	108	-3.3	1364	699	4.7	O74762	694	1	0	0	Q9P7S2	1	1	0	0	107277.4	SCHPO	26S proteasome regulatory subunit rpn2	47341.7	SCHPO	Probable 26S proteasome regulatory subunit rpn6
764.9724	5	0.81	MSIMEYNGGSCVAMAGK	2146.1014-M(Met-loss)SIMEYNGGSC(Carbamidomethyl)VAMAGK	MATTVKDTMNVDINAIKK	1811.7892-MATTVKDTM(Oxidation)NVDINAIKK	aleitner_M1012_007_26Syeast	73.0730	6.1	3.2	1.5	2.9	15	1	-4.8	3700	1023	3.2	Q9Y7T8	1	1	0	0	O43063	1	1	0	0	22661.1	SCHPO	Probable proteasome subunit beta type-3	24564.3	SCHPO	Probable proteasome subunit beta type-1
871.0059	5	-1.3	ENMTQEEAVEFLKNAVALAMER	ENMTQEEAVEFLK(1811.7892)NAVALAM(Oxidation)ER	MSIMEYNGGSCVAMAGK	2676.2775-M(Met-loss)SIMEYNGGSC(Carbamidomethyl)VAMAGK	aleitner_M1012_007_26Syeast	62.4370	5.2	1.5	2.4	3.6	7.6	3	-4.8	3232	1131	1.6	O43063	181	1	0	0	Q9Y7T8	1	1	0	0	24564.3	SCHPO	Probable proteasome subunit beta type-1	22661.1	SCHPO	Probable proteasome subunit beta type-3
744.3737	5	-2.0	KILFENPDEATKR	K(2157.0089)ILFENPDEATKR	MSSIGTGYDLGLFFSPDGR	1697.8988-MSSIGTGYDLGLFFSPDGR	aleitner_M1012_007_26Syeast	67.9547	6.1	2.5	1.5	2.9	13	8	-4.8	2101	1001	3.2	P36612	357	1	0	0	O59770	1	1	0	0	50060.6	SCHPO	26S protease regulatory subunit 4 homolog	28031.7	SCHPO	Probable proteasome subunit alpha type-7
771.9352	4	-1.6	KAIPLALGLLSASNPQMR	K(1204.6452)AIPLALGLLSASNPQMR	KHLDAEVQK	K(2017.1394)HLDAEVQK	aleitner_M1012_007_26Syeast	45.3958	6.0	1.9	1.5	-0.2	134	94	-1.8	429	235	6.2	P87048	669	1	0	0	P41878	281	1	0	0	97999.6	SCHPO	26S proteasome regulatory subunit rpn1	34572.3	SCHPO	26S proteasome regulatory subunit rpn11
942.6608	5	4.1	AMEQQDIKPTVQNGEVSANAEQKA	AM(Oxidation)EQQDIK(2107.0143)PTVQNGEVSANAEQKA	LEEAMKITTDAFTSAGER	LEEAMK(2739.3021)ITTDAFTSAGER	aleitner_M1012_007_26Syeast	98.8792	6.1	2.1	1.5	1.4	37	39	-3.3	914	535	4.7	O74440	308	1	0	0	Q9UQY2	185	1	0	0	35595.6	SCHPO	26S proteasome regulatory subunit rpn8	25082.6	SCHPO	Probable proteasome subunit beta type-6
794.6160	5	7.9	LEEAMKITTDAFTSAGER	LEEAMK(1999.0660)ITTDAFTSAGER	MATTVKDTMNVDINAIKK	M(Met-loss)ATTVKDTMNVDINAIK(2107.0143)K	aleitner_M1012_007_26Syeast	67.2058	6.7	2.2	1.5	1.3	52	24	-2.2	511	254	5.4	Q9UQY2	185	1	0	0	O43063	17	1	0	0	25082.6	SCHPO	Probable proteasome subunit beta type-6	24564.3	SCHPO	Probable proteasome subunit beta type-1
749.1389	4	6.7	SIAEKMNGASGAELK	SIAEK(1487.7508)MNGASGAELK	KNEEKLAEFDK	KNEEK(1642.8236)LAEFDK	aleitner_M1012_007_26Syeast	92.2255	7.6	1.3	1.5	4.5	9.5	10	-4.9	2571	1022	3.1	P41836	347	1	0	0	Q10335	91	1	0	0	45069.7	SCHPO	26S protease regulatory subunit 8 homolog	46680.8	SCHPO	Probable 26S proteasome regulatory subunit rpn7
640.5892	4	-5.4	QYQEVVKQGDVLLNK	Q(Gln->pyro-Glu)YQEVVK(815.4211)QGDVLLNK	TMGKNK	TMGK(1880.9884)NK	aleitner_M1012_007_26Syeast	49.2190	6.9	0.6	1.9	4.8	7.6	6	-3.8	2262	568	4.2	Q10335	386	1	0	0	P41836	78	1	0	0	46680.8	SCHPO	Probable 26S proteasome regulatory subunit rpn7	45069.7	SCHPO	26S protease regulatory subunit 8 homolog
500.6804	5	-0.38	SIAEKMNGASGAELK	SIAEK(977.6161)M(Oxidation)NGASGAELK	LKPLIEK	LK(1658.8185)PLIEK	aleitner_M1012_007_26Syeast	42.8858	5.2	0.7	3.3	2.0	30	28	-4.8	3280	735	3.2	P41836	347	1	0	0	Q10335	176	1	0	0	45069.7	SCHPO	26S protease regulatory subunit 8 homolog	46680.8	SCHPO	Probable 26S proteasome regulatory subunit rpn7
871.8409	5	-1.6	VFAMGDKTYLGLTGLATDVQTLYELFR	VFAMGDK(1332.6231)TYLGLTGLATDVQTLYELFR	MSERDTALEK	3159.6202-M(Oxidation)SERDTALEK	aleitner_M1012_007_26Syeast	91.7028	6.1	0.9	1.6	1.4	41	22	-3.3	1082	621	4.7	Q9Y7T8	48	1	0	0	O74445	1	1	0	0	22661.1	SCHPO	Probable proteasome subunit beta type-3	43608.7	SCHPO	Probable 26S protease subunit rpt4
885.1694	4	-1.8	MSIMEYNGGSCVAMAGK	1715.8982-MSIMEYNGGSC(Carbamidomethyl)VAM(Oxidation)AGK	VSKQGEIDYEALVK	VSK(1958.8246)QGEIDYEALVK	aleitner_M1012_007_26Syeast	86.4043	6.2	2.3	3.3	2.5	36	8	-3.2	1466	486	4.8	Q9Y7T8	1	1	0	0	O74445	321	1	0	0	22661.1	SCHPO	Probable proteasome subunit beta type-3	43608.7	SCHPO	Probable 26S protease subunit rpt4
814.6804	4	6.2	YKSYLLQHREWDSK	YK(1402.7456)SYLLQHREWDSK	ASKAAREYLEK	ASK(1989.9949)AAREYLEK	aleitner_M1012_007_26Syeast	66.5840	6.2	0.6	1.6	1.5	33	13	-1.7	263	126	4.7	O74445	12	1	0	0	Q10329	168	1	0	0	43608.7	SCHPO	Probable 26S protease subunit rpt4	28277.2	SCHPO	Probable proteasome subunit alpha type-4
1259.3091	3	6.9	LDDMSLIKEDCEAATDPLLK	LDDM(Oxidation)SLIK(1482.7930)EDC(Carbamidomethyl)EAATDPLLK	EVLNKGVSKDEK	EVLNK(2430.1546)GVSKDEK	aleitner_M1012_007_26Syeast	83.3332	11.0	3.2	1.6	7.3	12	6	-2.4	2547	910	3.7	P87048	281	1	0	0	Q9P7S2	32	1	0	0	97999.6	SCHPO	26S proteasome regulatory subunit rpn1	47341.7	SCHPO	Probable 26S proteasome regulatory subunit rpn6
923.9567	4	-6.0	KQLATSLRSR	K(2533.1366)QLATSLRSR	MFMTRSEYDRGVNTFSPEGR	1296.7514-M(Oxidation)FMTRSEYDRGVNTFSPEGR	aleitner_M1012_007_26Syeast	43.9790	7.6	1.2	1.6	-0.2	333	134	-0.2	333	138	7.8	Q09720	86	1	0	0	Q9UT97	1	1	0	0	21967.5	SCHPO	Probable proteasome subunit beta type-4	27573.3	SCHPO	Probable proteasome subunit alpha type-5
380.9168	7	-6.0	IDRKVEFGLPDLEGR	IDRK(916.4510)VEFGLPDLEGR	NKMVCK	NK(1880.9996)MVC(Carbamidomethyl)K	aleitner_M1012_007_26Syeast	21.9880	11.8	3.8	1.6	3.7	167	42	0.4	1098	294	8.1	O42931	344	1	0	0	Q09682	223	1	0	0	48965.5	SCHPO	26S protease regulatory subunit 7 homolog	27925.7	SCHPO	Probable proteasome subunit alpha type-3
1074.2656	3	9.7	VVGSEFVQKYLGEGPRMVR	VVGSEFVQK(1053.6182)YLGEGPRM(Oxidation)VR	KQLATSLR	K(2304.1936)QLATSLR	aleitner_M1012_007_26Syeast	45.3800	10.4	0.1	1.7	3.2	101	56	-0.2	703	317	7.2	O74894	207	1	0	0	Q09720	86	1	0	0	43553.4	SCHPO	26S protease regulatory subunit 6B homolog	21967.5	SCHPO	Probable proteasome subunit beta type-4
905.9878	4	1.0	DYGKFLSAMHDLPVRGNAK	DYGK(1501.8504)FLSAMHDLPVRGNAK	KIEIPLPNEVGR	K(2256.1361)IEIPLPNEVGR	aleitner_M1012_007_26Syeast	62.9880	9.2	2.5	1.7	4.5	25	10	-1.7	821	353	4.7	O94444	71	1	0	0	O74445	297	1	0	0	27140.1	SCHPO	26S proteasome regulatory subunit rpn10	43608.7	SCHPO	Probable 26S protease subunit rpt4
898.8597	3	8.8	KIEIPLPNEVGRMEILK	K(715.4051)IEIPLPNEVGRMEILK	RMKK	RM(Oxidation)K(2116.1966)K	aleitner_M1012_007_26Syeast	63.6280	7.0	0.4	6.0	5.3	15	2	-4.3	2301	660	3.8	O74445	297	1	0	0	O94444	133	1	0	0	43608.7	SCHPO	Probable 26S protease subunit rpt4	27140.1	SCHPO	26S proteasome regulatory subunit rpn10
1273.3362	3	4.0	NDSYQLIKILPNKVDPLVSLMMVEK	NDSYQLIK(914.4168)ILPNKVDPLVSLM(Oxidation)MVEK	MIDDQR	3040.6229-MIDDQR	aleitner_M1012_007_26Syeast	89.2132	8.2	1.9	1.7	3.5	35	9	-3.3	2691	887	4.7	P41836	121	1	0	0	O42897	1	1	0	0	45069.7	SCHPO	26S protease regulatory subunit 8 homolog	57346.7	SCHPO	Probable 26S proteasome regulatory subunit rpn3
774.6108	5	4.5	MSERDTALEKYK	2382.2869-M(Oxidation)SERDTALEKYK	INYKKTELEEIMLLNLHK	INYKK(1623.7814)TELEEIM(Oxidation)LLNLHK	aleitner_M1012_007_26Syeast	51.2670	7.3	0.6	1.7	1.9	44	20	-0.5	183	128	5.4	O74445	1	1	0	0	P41878	208	1	0	0	43608.7	SCHPO	Probable 26S protease subunit rpt4	34572.3	SCHPO	26S proteasome regulatory subunit rpn11
666.1287	4	-7.2	MESLQRLLQGAR	1390.7894-M(Met-loss)ESLQRLLQGAR	MEILKIHLEK	MEILK(1407.7834)IHLEK	aleitner_M1012_007_26Syeast	26.9215	10.2	0.9	4.7	2.1	620	138	0.7	1441	269	8.1	P41878	1	1	0	0	O74445	313	1	0	0	34572.3	SCHPO	26S proteasome regulatory subunit rpn11	43608.7	SCHPO	Probable 26S protease subunit rpt4
753.0070	5	-1.6	ELAAIKEDTEAVLKR	ELAAIK(2075.0688)EDTEAVLKR	QNLFVPTSDKEKASFAR	QNLFVPTSDK(1823.0040)EKASFAR	aleitner_M1012_007_26Syeast	65.5110	6.8	1.8	1.8	0.4	112	71	-1.6	409	210	6.4	O42931	51	1	0	0	P50524	44	1	0	0	48965.5	SCHPO	26S protease regulatory subunit 7 homolog	30899.5	SCHPO	26S proteasome regulatory subunit rpn12
599.5081	5	-9.1	QEYKDDINLDEASAMAVK	QEYK(937.5848)DDINLDEASAM(Oxidation)AVK	LKVELAK	LK(2193.0147)VELAK	aleitner_M1012_007_26Syeast	52.9033	6.2	0.2	1.8	1.5	47	27	-3.3	1307	530	4.7	Q09682	180	1	0	0	P50524	29	1	0	0	27925.7	SCHPO	Probable proteasome subunit alpha type-3	30899.5	SCHPO	26S proteasome regulatory subunit rpn12
908.4761	4	4.8	MSTLDLNHLADLYDRK	1856.9520-M(Met-loss)STLDLNHLADLYDRK	FLSKTLDSNSLTHEK	FLSK(1910.9738)TLDSNSLTHEK	aleitner_M1012_007_26Syeast	84.5500	6.1	3.1	2.7	1.4	47	13	-3.3	844	511	4.7	P50524	1	1	0	0	Q09682	198	1	0	0	30899.5	SCHPO	26S proteasome regulatory subunit rpn12	27925.7	SCHPO	Probable proteasome subunit alpha type-3
1045.2626	4	-7.7	LGVKPPKGCLMFGPPGTGK	LGVKPPK(2237.0158)GC(Carbamidomethyl)LMFGPPGTGK	MNSIVSKYTQSTNNDDPK	M(Acetyl+Oxidation)NSIVSK(2078.1057)YTQSTNNDDPK	aleitner_M1012_007_26Syeast	91.0607	8.6	2.9	1.8	4.3	38	10	-2.3	4009	1057	4.3	O14126	220	1	0	0	P30655	7	1	0	0	48836.2	SCHPO	26S protease regulatory subunit 6A	29987.0	SCHPO	Probable proteasome subunit beta type-5
1112.2740	4	-5.0	AMEVDEKPTERYSDIGGLSK	AMEVDEK(2221.0209)PTERYSDIGGLSK	MNSIVSKYTQSTNNDDPK	Acetyl-MNSIVSK(2362.1362)YTQSTNNDDPK	aleitner_M1012_007_26Syeast	81.7793	7.7	1.2	3.7	2.9	102	36	-1.1	1632	589	4.8	O14126	179	1	0	0	P30655	7	1	0	0	48836.2	SCHPO	26S protease regulatory subunit 6A	29987.0	SCHPO	Probable proteasome subunit beta type-5
983.7448	4	-8.3	MFRNQYDGDATTWSPQGR	1786.0492-M(Oxidation)FRNQYDGDATTWSPQGR	QIKEIKEVIELPVK	Q(Gln->pyro-Glu)IK(2283.0015)EIKEVIELPVK	aleitner_M1012_007_26Syeast	78.9635	11.0	2.2	1.9	3.9	118	37	-0.5	1549	505	7.1	O14250	1	1	0	0	P41836	155	1	0	0	30111.1	SCHPO	Probable proteasome subunit alpha type-6	45069.7	SCHPO	26S protease regulatory subunit 8 homolog
634.4935	6	8.3	YLSENPKTSASIDFDSNFLNSMIK	YLSENPK(1064.5906)TSASIDFDSNFLNSM(Oxidation)IK	YKVNLYK	YK(2874.3633)VNLYK	aleitner_M1012_007_26Syeast	42.6330	6.2	0.0	1.9	6.2	1.9	1	-4.8	3896	1025	3.2	Q10335	69	1	0	0	Q9Y7T8	70	1	0	0	46680.8	SCHPO	Probable 26S proteasome regulatory subunit rpn7	22661.1	SCHPO	Probable proteasome subunit beta type-3
962.4981	4	3.2	DYGKFLSAMHDLPVRGNAK	DYGK(1727.8829)FLSAMHDLPVRGNAK	VTSKLLEQEESAEK	VTSK(2256.1361)LLEQEESAEK	aleitner_M1012_007_26Syeast	96.6410	7.6	0.3	2.0	4.5	15	12	-3.3	2363	814	3.1	O94444	71	1	0	0	Q09682	54	1	0	0	27140.1	SCHPO	26S proteasome regulatory subunit rpn10	27925.7	SCHPO	Probable proteasome subunit alpha type-3
816.4288	3	8.1	KPTSELAIGASLEK	K(1003.4467)PTSELAIGASLEK	MMGINER	1580.8661-MM(Oxidation)GINER	aleitner_M1012_007_26Syeast	88.6120	4.5	1.0	2.0	1.4	20	7	-4.9	2096	633	3.1	O94579	50	1	0	0	Q09841	1	1	0	0	26404.3	SCHPO	Probable proteasome subunit alpha type-2	29337.7	SCHPO	Probable proteasome subunit beta type-2
651.3492	5	8.3	MSTLDLNHLADLYDRK	1478.7769-M(Met-loss)STLDLNHLADLYDRK	KIEFPPPSAEAR	K(1910.9738)IEFPPPSAEAR	aleitner_M1012_007_26Syeast	55.5973	5.0	0.8	2.0	0.3	63	22	-1.2	190	70	6.8	P50524	1	1	0	0	P41836	311	1	0	0	30899.5	SCHPO	26S proteasome regulatory subunit rpn12	45069.7	SCHPO	26S protease regulatory subunit 8 homolog
556.8838	5	-5.7	MSERDTALEK	1584.8433-M(Oxidation)SERDTALEK	TSTSSMTAVPKPLK	TSTSSMTAVPK(1332.6231)PLK	aleitner_M1012_007_26Syeast	30.3558	6.2	2.2	2.1	1.2	45	22	-1.6	253	96	5.0	O74445	1	1	0	0	P87048	95	1	0	0	43608.7	SCHPO	Probable 26S protease subunit rpt4	97999.6	SCHPO	26S proteasome regulatory subunit rpn1
1011.7335	4	6.4	YPMDAHKSELEGVEEARR	YPM(Oxidation)DAHK(1910.8833)SELEGVEEARR	MSGYDRALSVFSPDGR	2270.0637-M(Oxidation)SGYDRALSVFSPDGR	aleitner_M1012_007_26Syeast	93.9878	8.2	1.6	2.1	4.8	19	5	-1.2	910	379	3.4	O42897	465	1	0	0	Q10329	1	1	0	0	57346.7	SCHPO	Probable 26S proteasome regulatory subunit rpn3	28277.2	SCHPO	Probable proteasome subunit alpha type-4
777.6745	4	-9.6	GKYYPLKSMTEK	GK(1646.9607)YYPLKSM(Oxidation)TEK	AVAVVVDPIQSVKGK	AVAVVVDPIQSVK(1597.8062)GK	aleitner_M1012_007_26Syeast	54.0742	5.7	0.0	2.3	2.9	14	17	-5.2	3024	1056	2.8	P06732	172	1	0	0	P41878	151	1	0	0	43101.5	HUMAN	Creatine kinase M-type	34572.3	SCHPO	26S proteasome regulatory subunit rpn11
806.8224	5	-0.86	MPFGNTHNKFK	2709.4346-MPFGNTHNKFK	GKVVIDAFRLINPSTLMMGQEPR	GK(1457.7126)VVIDAFRLINPSTLMMGQEPR	aleitner_M1012_007_26Syeast	88.5317	4.5	1.9	2.5	-1.7	261	139	-1.8	281	162	6.2	P06732	1	1	0	0	P41878	153	1	0	0	43101.5	HUMAN	Creatine kinase M-type	34572.3	SCHPO	26S proteasome regulatory subunit rpn11
689.8454	4	-6.8	QDPKKHLDAEVQK	QDPK(1220.5608)KHLDAEVQK	MSQARGFDR	1672.8784-M(Oxidation)SQARGFDR	aleitner_M1012_007_26Syeast	25.0543	5.5	0.4	2.3	1.9	25	13	-2.4	444	238	5.7	P41878	280	1	0	0	O94517	1	1	0	0	34572.3	SCHPO	26S proteasome regulatory subunit rpn11	26539.6	SCHPO	Probable proteasome subunit alpha type-1
899.2192	4	-1.5	QTTSNLGHINKPSIQALIHGLGR	QTTSNLGHINK(1138.5077)PSIQALIHGLGR	MSRSYDSR	2592.4136-MSRSYDSR	aleitner_M1012_007_26Syeast	91.5520	7.0	1.0	2.3	4.0	15	6	-2.2	733	410	4.1	P41878	185	1	0	0	Q09682	1	1	0	0	34572.3	SCHPO	26S proteasome regulatory subunit rpn11	27925.7	SCHPO	Probable proteasome subunit alpha type-3
731.5788	5	-6.4	MGTTITALRYKDGVILAADSR	MGTTITALRYK(1401.6816)DGVILAADSR	KYYSFDNSLK	K(2389.2675)YYSFDNSLK	aleitner_M1012_007_26Syeast	76.5647	8.7	1.9	2.3	2.5	94	44	-1.8	1221	489	6.2	O43063	33	1	0	0	O42897	84	1	0	0	24564.3	SCHPO	Probable proteasome subunit beta type-1	57346.7	SCHPO	Probable 26S proteasome regulatory subunit rpn3
747.1874	5	3.8	KYDKTEDDIK	K(2477.2723)YDKTEDDIK	LLKLEEAMKITTDAFTSAGER	LLK(1391.6820)LEEAM(Oxidation)KITTDAFTSAGER	aleitner_M1012_007_26Syeast	66.0782	6.0	1.4	2.4	-0.2	156	98	-1.8	459	293	6.2	O74445	38	1	0	0	Q9UQY2	179	1	0	0	43608.7	SCHPO	Probable 26S protease subunit rpt4	25082.6	SCHPO	Probable proteasome subunit beta type-6
623.3026	4	-1.2	QEVAAQKSSEETEDK	Q(Gln->pyro-Glu)EVAAQK(828.4415)SSEETEDK	MKDAVK	MK(1798.8109)DAVK	aleitner_M1012_007_26Syeast	23.6797	8.8	1.6	2.4	5.8	15	5	-2.8	2545	557	5.2	O94444	231	1	0	0	O59770	186	1	0	0	27140.1	SCHPO	26S proteasome regulatory subunit rpn10	28031.7	SCHPO	Probable proteasome subunit alpha type-7
666.1257	4	-0.95	KVEFGLPDLEGR	K(1301.7568)VEFGLPDLEGR	KRVIEHNIR	K(1496.7875)RVIEHNIR	aleitner_M1012_007_26Syeast	52.0060	5.1	0.6	2.4	3.0	11	3	-4.3	2017	566	2.1	O42931	344	1	0	0	Q9UTM3	338	1	0	0	48965.5	SCHPO	26S protease regulatory subunit 7 homolog	51618.9	SCHPO	26S proteasome regulatory subunit rpn5
1075.2924	4	-6.0	YPMDAHKSELEGVEEARR	YPM(Oxidation)DAHK(2165.1707)SELEGVEEARR	YYPVRKFTGGVLMLIDR	YYPVRK(2270.0637)FTGGVLMLIDR	aleitner_M1012_007_26Syeast	90.9670	8.0	3.0	2.5	1.8	128	47	-1.8	1265	473	6.2	O42897	465	1	0	0	O74762	911	1	0	0	57346.7	SCHPO	Probable 26S proteasome regulatory subunit rpn3	107277.4	SCHPO	26S proteasome regulatory subunit rpn2
1077.2839	4	3.7	LKGDLFSVGSGSTFAYGVLDSGYRWDLSK	LK(1180.5401)GDLFSVGSGSTFAYGVLDSGYRWDLSK	QSKYTYDR	Q(Gln->pyro-Glu)SK(3262.6186)YTYDR	aleitner_M1012_007_26Syeast	84.8342	7.7	2.1	2.5	3.0	46	41	-1.2	631	340	6.9	P30655	183	1	0	0	Q09841	236	1	0	0	29987.0	SCHPO	Probable proteasome subunit beta type-5	29337.7	SCHPO	Probable proteasome subunit beta type-2
1120.5449	3	8.5	MNSIVSKYTQSTNNDDPKK	M(Acetyl+Oxidation)NSIVSKYTQSTNNDDPK(1131.5417)K	MMGINERK	2365.1108-M(Oxidation)MGINERK	aleitner_M1012_007_26Syeast	66.4097	8.6	0.4	3.6	2.0	149	37	-1.4	1004	352	6.6	P30655	18	1	0	0	Q09841	1	1	0	0	29987.0	SCHPO	Probable proteasome subunit beta type-5	29337.7	SCHPO	Probable proteasome subunit beta type-2
843.8229	3	-2.7	VGKSAVIKTSTR	VGK(1282.7133)SAVIKTSTR	IITKEGVETR	IITK(1383.8086)EGVETR	aleitner_M1012_007_26Syeast	44.6458	5.8	2.3	2.5	2.7	17	2	0.4	74	28	4.2	O14126	119	1	0	0	Q9UQY2	212	1	0	0	48836.2	SCHPO	26S protease regulatory subunit 6A	25082.6	SCHPO	Probable proteasome subunit beta type-6
772.9834	5	4.0	MGQAQSGNFSNFGDGANGDNKK	1747.9396-M(Met-loss)GQAQSGNFSNFGDGANGDNKK	FFEKEDVQSLKLK	FFEK(2249.9938)EDVQSLKLK	aleitner_M1012_007_26Syeast	67.4645	5.5	2.0	2.5	-1.4	263	163	-1.8	344	233	6.3	P36612	1	1	0	0	Q9UTM3	204	1	0	0	50060.6	SCHPO	26S protease regulatory subunit 4 homolog	51618.9	SCHPO	26S proteasome regulatory subunit rpn5
819.4077	4	10.0	MGQAQSGNFSNFGDGANGDNK	1289.7384-M(Met-loss)GQAQSGNFSNFGDGANGDNK	KINVKFFEK	K(2121.8988)INVKFFEK	aleitner_M1012_007_26Syeast	81.9685	6.0	0.0	7.7	4.0	24	10	-4.0	2221	958	3.6	P36612	1	1	0	0	Q9UTM3	196	1	0	0	50060.6	SCHPO	26S protease regulatory subunit 4 homolog	51618.9	SCHPO	26S proteasome regulatory subunit rpn5
550.8940	5	1.8	WKTLSKESAR	WK(1544.7722)TLSKESAR	YEAKAIGSGSEPAK	YEAK(1342.7245)AIGSGSEPAK	aleitner_M1012_007_26Syeast	36.7493	5.1	2.1	2.5	0.4	55	18	-1.2	157	59	6.8	Q9USQ9	197	1	0	0	Q9UT97	169	1	0	0	29220.2	SCHPO	Probable proteasome subunit beta type-7	27573.3	SCHPO	Probable proteasome subunit alpha type-5
425.5540	6	-1.8	KATDDDR	K(1727.9128)ATDDDR	VLRQVMEEKLDSK	VLRQVM(Oxidation)EEK(957.4403)LDSK	aleitner_M1012_007_26Syeast	27.3202	5.7	2.1	2.6	1.2	66	10	-1.5	462	129	4.5	Q9USQ9	189	1	0	0	Q9UT97	210	1	0	0	29220.2	SCHPO	Probable proteasome subunit beta type-7	27573.3	SCHPO	Probable proteasome subunit alpha type-5
581.9490	5	3.5	LLKPRVNNRIGSVDR	LLK(1168.6816)PRVNNRIGSVDR	DKKASLLTR	DKK(1874.0850)ASLLTR	aleitner_M1012_007_26Syeast	16.6937	8.9	2.9	2.5	4.2	47	10	1.8	207	51	4.7	O59770	59	1	0	0	Q9UUB6	223	1	0	0	28031.7	SCHPO	Probable proteasome subunit alpha type-7	34195.8	SCHPO	Ubiquitin carboxyl-terminal hydrolase 2
863.4438	4	-5.1	ILIDKARVEAQNHK	ILIDK(1815.8374)ARVEAQNHK	QEVAAQKSSEETEDK	QEVAAQK(1771.9945)SSEETEDK	aleitner_M1012_007_26Syeast	72.1440	5.6	0.5	2.5	0.3	99	66	-0.6	184	120	5.3	Q10329	87	1	0	0	O94444	231	1	0	0	28277.2	SCHPO	Probable proteasome subunit alpha type-4	27140.1	SCHPO	26S proteasome regulatory subunit rpn10
743.1582	5	1.7	VDKPDGTMDYDSMDNIFFAK	VDK(1402.7456)PDGTMDYDSMDNIFFAK	ASKAAREYLEK	ASK(2446.0709)AAREYLEK	aleitner_M1012_007_26Syeast	77.5620	9.1	2.5	2.5	4.5	26	8	-1.8	634	426	4.6	Q9UUB6	59	1	0	0	Q10329	168	1	0	0	34195.8	SCHPO	Ubiquitin carboxyl-terminal hydrolase 2	28277.2	SCHPO	Probable proteasome subunit alpha type-4
899.4563	4	-8.9	MATTVKDTMNVDINAIK	1713.8897-M(Oxidation)ATTVKDTMNVDINAIK	KSGRSAPGVSTTSTIQ	K(2018.0064)SGRSAPGVSTTSTIQ	aleitner_M1012_007_26Syeast	68.2182	10.6	0.9	2.7	5.8	31	12	-2.6	2197	756	4.8	O43063	1	1	0	0	Q10329	244	1	0	0	24564.3	SCHPO	Probable proteasome subunit beta type-1	28277.2	SCHPO	Probable proteasome subunit alpha type-4
923.9642	4	-6.5	MSRSYDSRTTIFSPEGR	1833.9546-M(Met-loss)SRSYDSRTTIFSPEGR	NELEKLNFSSLKMK	NELEK(1995.9650)LNFSSLKM(Oxidation)K	aleitner_M1012_007_26Syeast	88.7628	6.7	0.4	2.7	2.0	54	16	-1.7	568	216	4.7	Q09682	1	1	0	0	O59770	177	1	0	0	27925.7	SCHPO	Probable proteasome subunit alpha type-3	28031.7	SCHPO	Probable proteasome subunit alpha type-7
605.0994	5	7.8	KDWNACKK	K(1971.9248)DWNAC(Carbamidomethyl)KK	KMAIDDDINWEELAR	K(1186.5805)M(Oxidation)AIDDDINWEELAR	aleitner_M1012_007_26Syeast	25.6730	5.1	0.6	2.7	0.4	66	59	-3.3	805	556	4.7	P50524	16	1	0	0	O14126	371	1	0	0	30899.5	SCHPO	26S proteasome regulatory subunit rpn12	48836.2	SCHPO	26S protease regulatory subunit 6A
1148.8638	4	1.2	TVQPIVTGSSVLALKFADGVMIAADNLASYGSLAR	TVQPIVTGSSVLALK(1056.5451)FADGVMIAADNLASYGSLAR	TKDSLEAR	TK(3672.9437)DSLEAR	aleitner_M1012_007_26Syeast	89.9302	6.9	0.7	2.7	2.2	64	34	-2.2	1237	579	5.8	Q9USQ9	50	1	0	0	O74762	337	1	0	0	29220.2	SCHPO	Probable proteasome subunit beta type-7	107277.4	SCHPO	26S proteasome regulatory subunit rpn2
1180.9104	3	-4.2	YPMDAHKSELEGVEEAR	YPM(Oxidation)DAHK(1563.8297)SELEGVEEAR	DKPKYEPPVPTR	DK(2113.9626)PKYEPPVPTR	aleitner_M1012_007_26Syeast	98.4132	5.7	2.1	2.9	-0.6	235	106	-0.6	235	107	7.4	O42897	465	1	0	0	P36612	28	1	0	0	57346.7	SCHPO	Probable 26S proteasome regulatory subunit rpn3	50060.6	SCHPO	26S protease regulatory subunit 4 homolog
1240.2916	3	0.036	SMRYPMDAHKSELEGVEEAR	SMRYPMDAHK(1383.7796)SELEGVEEAR	RLLKLEEAMK	RLLK(2472.1413)LEEAM(Oxidation)K	aleitner_M1012_007_26Syeast	86.0252	9.0	1.3	2.9	4.2	44	18	-3.2	2991	1020	4.8	O42897	465	1	0	0	Q9UQY2	179	1	0	0	57346.7	SCHPO	Probable 26S proteasome regulatory subunit rpn3	25082.6	SCHPO	Probable proteasome subunit beta type-6
642.5463	5	3.2	FSGEKKSLPLQIEVANDCIK	FSGEKK(932.4967)SLPLQIEVANDC(Carbamidomethyl)IK	AKYASQK	AK(2413.2563)YASQK	aleitner_M1012_007_26Syeast	45.4485	5.5	1.4	2.9	2.4	21	6	-3.8	1101	658	4.2	Q9P7S2	99	1	0	0	Q9UUB6	293	1	0	0	47341.7	SCHPO	Probable 26S proteasome regulatory subunit rpn6	34195.8	SCHPO	Ubiquitin carboxyl-terminal hydrolase 2
1108.2715	4	-2.0	MSSIGTGYDLGLFFSPDGR	2394.1301-M(Oxidation)SSIGTGYDLGLFFSPDGR	MEQKPEVDYSEKFAELQK	M(Acetyl+Oxidation)EQK(2173.0038)PEVDYSEKFAELQK	aleitner_M1012_007_26Syeast	98.3922	8.1	0.0	2.9	1.4	177	86	-1.4	985	413	6.7	O59770	1	1	0	0	Q9UTM3	4	1	0	0	28031.7	SCHPO	Probable proteasome subunit alpha type-7	51618.9	SCHPO	26S proteasome regulatory subunit rpn5
789.2224	5	-6.5	MEQKPEVDYSEKFAELQK	1874.0850-M(Met-loss)EQKPEVDYSEKFAELQK	LLKPRVNNRIGSVDR	LLK(2205.0841)PRVNNRIGSVDR	aleitner_M1012_007_26Syeast	61.0800	5.1	1.6	3.9	0.4	98	54	-3.3	1250	517	4.7	Q9UTM3	1	1	0	0	O59770	59	1	0	0	51618.9	SCHPO	26S proteasome regulatory subunit rpn5	28031.7	SCHPO	Probable proteasome subunit alpha type-7
957.7758	4	8.3	AVENASTCIGIKCEDGVILALEK	AVENASTC(Carbamidomethyl)IGIK(1337.7919)C(Carbamidomethyl)EDGVILALEK	TKINLIETLR	TK(2627.3186)INLIETLR	aleitner_M1012_007_26Syeast	63.2182	7.2	1.4	5.4	1.9	129	41	-2.4	1693	536	5.3	O59770	40	1	0	0	Q9UTM3	109	1	0	0	28031.7	SCHPO	Probable proteasome subunit alpha type-7	51618.9	SCHPO	26S proteasome regulatory subunit rpn5
986.7658	4	6.2	ARQEVAAQKSSEETEDK	ARQEVAAQK(2038.1020)SSEETEDK	NMGTVVDLLIENKASALL	NMGTVVDLLIENK(2042.9756)ASALL	aleitner_M1012_007_26Syeast	74.7043	8.0	2.2	3.0	3.6	43	26	-2.4	1640	734	4.4	O94444	231	1	0	0	Q9P7S2	416	1	0	0	27140.1	SCHPO	26S proteasome regulatory subunit rpn10	47341.7	SCHPO	Probable 26S proteasome regulatory subunit rpn6
510.4449	6	4.6	DWNACKKELLK	DWNAC(Carbamidomethyl)K(1652.8886)KELLK	NVPKLQNVSNFQK	NVPK(1541.7912)LQNVSNFQK	aleitner_M1012_007_26Syeast	36.6637	6.7	0.5	3.0	1.9	66	41	-3.2	1794	663	4.8	P50524	22	1	0	0	Q10329	53	1	0	0	30899.5	SCHPO	26S proteasome regulatory subunit rpn12	28277.2	SCHPO	Probable proteasome subunit alpha type-4
866.4183	5	-7.7	MSIMEYNGGSCVAMAGK	2506.3319-MSIMEYNGGSC(Carbamidomethyl)VAM(Oxidation)AGK	QASDTSTNTKVLIYIADLLFR	QASDTSTNTK(1958.8246)VLIYIADLLFR	aleitner_M1012_007_26Syeast	94.3752	6.7	0.4	3.0	1.9	65	37	-2.6	1143	500	4.8	Q9Y7T8	1	1	0	0	Q9UTM3	53	1	0	0	22661.1	SCHPO	Probable proteasome subunit beta type-3	51618.9	SCHPO	26S proteasome regulatory subunit rpn5
685.8448	4	-7.8	KYDKTEDDIK	K(1485.7576)YDKTEDDIK	HKTDLNHENLK	HK(1391.6820)TDLNHENLK	aleitner_M1012_007_26Syeast	30.2100	5.5	0.5	3.1	1.6	41	28	-1.1	248	132	3.9	O74445	38	1	0	0	P06732	107	1	0	0	43608.7	SCHPO	Probable 26S protease subunit rpt4	43101.5	HUMAN	Creatine kinase M-type
653.1223	4	6.3	VVDKDGIREINI	VVDK(1238.6871)DGIREINI	LISGKLDEAR	LISGK(1507.8246)LDEAR	aleitner_M1012_007_26Syeast	45.9482	5.0	0.5	3.1	1.9	24	11	-2.8	532	282	5.2	Q09720	186	1	0	0	Q9US13	132	1	0	0	21967.5	SCHPO	Probable proteasome subunit beta type-4	43457.6	SCHPO	Probable 26S proteasome regulatory subunit rpn9
695.9562	5	-6.3	IMKLCFDELKK	IMK(2051.0099)LC(Carbamidomethyl)FDELKK	DSYLIIDKLPSEYDSR	DSYLIIDK(1561.8248)LPSEYDSR	aleitner_M1012_007_26Syeast	82.7905	4.5	0.9	3.1	1.4	28	12	-1.7	247	110	3.1	Q09720	162	1	0	0	O14126	162	1	0	0	21967.5	SCHPO	Probable proteasome subunit beta type-4	48836.2	SCHPO	26S protease regulatory subunit 6A
917.9668	4	8.4	VIGSELVQKYVGEGARMVR	VIGSELVQK(1577.6767)YVGEGARMVR	SSEETEDKKMQE	SSEETEDKK(2228.1987)MQE	aleitner_M1012_007_26Syeast	88.9497	5.2	0.1	3.2	1.4	46	31	-4.2	2335	780	3.8	O42931	252	1	0	0	O94444	240	1	0	0	48965.5	SCHPO	26S protease regulatory subunit 7 homolog	27140.1	SCHPO	26S proteasome regulatory subunit rpn10
1133.5957	4	-3.0	ILPNKVDPLVSLMMVEK	ILPNK(2605.2945)VDPLVSLMMVEK	VKAMEVDEKPTERYSDIGGLSK	VKAM(Oxidation)EVDEK(2063.1411)PTERYSDIGGLSK	aleitner_M1012_007_26Syeast	83.0868	9.2	0.4	3.2	1.4	188	134	-0.2	432	313	7.8	P41836	126	1	0	0	O14126	179	1	0	0	45069.7	SCHPO	26S protease regulatory subunit 8 homolog	48836.2	SCHPO	26S protease regulatory subunit 6A
1019.2006	3	-1.6	KVAQTTYKK	K(1988.9666)VAQTTYKK	FEAQKDTVHMIFNQK	FEAQK(1203.6863)DTVHM(Oxidation)IFNQK	aleitner_M1012_007_26Syeast	66.5603	8.6	1.8	3.2	1.9	89	50	0.8	153	91	6.7	O94579	91	1	0	0	O94444	30	1	0	0	26404.3	SCHPO	Probable proteasome subunit alpha type-2	27140.1	SCHPO	26S proteasome regulatory subunit rpn10
543.6788	5	-7.8	KQMSYMLAR	K(1570.8211)QMSYM(Oxidation)LAR	MVILNKDGMERK	MVILNK(1280.6257)DGMERK	aleitner_M1012_007_26Syeast	42.9613	4.8	0.6	3.3	-1.4	206	106	-1.5	220	113	6.2	P87048	294	1	0	0	O43063	205	1	0	0	97999.6	SCHPO	26S proteasome regulatory subunit rpn1	24564.3	SCHPO	Probable proteasome subunit beta type-1
917.2051	4	2.8	DISSKSPSGNDALNDK	DISSK(2018.0064)SPSGNDALNDK	MATTVKDTMNVDINAIK	1784.8428-M(Oxidation)ATTVKDTMNVDINAIK	aleitner_M1012_007_26Syeast	56.9493	5.0	0.7	6.8	-1.2	397	168	-1.8	588	243	6.2	P87048	9	1	0	0	O43063	1	1	0	0	97999.6	SCHPO	26S proteasome regulatory subunit rpn1	24564.3	SCHPO	Probable proteasome subunit beta type-1
1091.2921	4	-7.3	KIFTIHTSKMNLGEDVNLEELIQCK	KIFTIHTSK(1385.6616)M(Oxidation)NLGEDVNLEELIQC(Carbamidomethyl)K	AKADYAQYYR	AK(3113.5777)ADYAQYYR	aleitner_M1012_007_26Syeast	92.4908	8.5	2.3	3.3	1.9	156	67	-1.4	1064	444	6.6	P36612	378	1	0	0	Q9US13	172	1	0	0	50060.6	SCHPO	26S protease regulatory subunit 4 homolog	43457.6	SCHPO	Probable 26S proteasome regulatory subunit rpn9
562.4313	6	-4.2	STDEYNGAMLKSVCVEAGMIALR	STDEYNGAM(Oxidation)LK(838.3717)SVC(Carbamidomethyl)VEAGMIALR	MFMTR	2668.2547-MFM(Oxidation)TR	aleitner_M1012_007_26Syeast	54.3310	5.7	0.0	3.4	4.1	9.5	2	-2.2	558	277	5.8	O14126	396	1	0	0	Q9UT97	1	1	0	0	48836.2	SCHPO	26S protease regulatory subunit 6A	27573.3	SCHPO	Probable proteasome subunit alpha type-5
735.3605	4	-0.99	MFRNQYDGDATTWSPQGR	939.5178-M(Met-loss)FRNQYDGDATTWSPQGR	WKALER	WK(2135.9661)ALER	aleitner_M1012_007_26Syeast	67.6413	7.2	0.0	3.5	7.2	3.5	1	-2.7	940	387	5.3	O14250	1	1	0	0	O74894	14	1	0	0	30111.1	SCHPO	Probable proteasome subunit alpha type-6	43553.4	SCHPO	26S protease regulatory subunit 6B homolog
870.7187	4	1.2	LEEAMKITTDAFTSAGER	LEEAMK(1509.8953)ITTDAFTSAGER	KPRVVTALTMLK	K(2107.0143)PRVVTALTM(Oxidation)LK	aleitner_M1012_007_26Syeast	61.6998	7.7	0.5	3.5	3.0	42	20	-3.3	1222	617	4.7	Q9UQY2	185	1	0	0	Q09841	108	1	0	0	25082.6	SCHPO	Probable proteasome subunit beta type-6	29337.7	SCHPO	Probable proteasome subunit beta type-2
645.7460	5	2.8	KPRRLLK	K(2314.0610)PRRLLK	AVYMGLKAFESCSNDEALR	AVYM(Oxidation)GLK(1047.6917)AFESC(Carbamidomethyl)SNDEALR	aleitner_M1012_007_26Syeast	35.0740	4.1	2.1	3.5	-0.2	95	36	-3.7	1405	583	4.3	Q9UQY2	173	1	0	0	Q9US13	86	1	0	0	25082.6	SCHPO	Probable proteasome subunit beta type-6	43457.6	SCHPO	Probable 26S proteasome regulatory subunit rpn9
1202.0637	4	-9.8	SSGSSYPSLLQCLKAPVLSDSSCK	SSGSSYPSLLQC(Carbamidomethyl)LK(2234.0373)APVLSDSSC(Carbamidomethyl)K	MSSKDISSKSPSGNDALNDK	M(Oxidation)SSKDISSK(2708.3037)SPSGNDALNDK	aleitner_M1012_007_26Syeast	68.0417	8.8	1.8	3.6	3.1	120	44	-2.2	3131	994	5.7	P00761	147	1	0	0	P87048	9	1	0	0	24409.7	PIG	Trypsin	97999.6	SCHPO	26S proteasome regulatory subunit rpn1
806.4299	5	1.1	DYGKFLSAMHDLPVR	DYGK(2279.2373)FLSAMHDLPVR	QDLADATVETLKAIEGKIAR	QDLADATVETLK(1885.9397)AIEGKIAR	aleitner_M1012_007_26Syeast	95.7180	6.8	0.9	3.6	0.4	199	118	-1.6	696	349	6.4	O94444	71	1	0	0	P87048	580	1	0	0	27140.1	SCHPO	26S proteasome regulatory subunit rpn10	97999.6	SCHPO	26S proteasome regulatory subunit rpn1
453.7382	6	5.1	HGGYKPTDKHK	HGGYK(1449.7248)PTDKHK	IMKLCFDELK	IM(Oxidation)K(1404.7150)LC(Carbamidomethyl)FDELK	aleitner_M1012_007_26Syeast	23.0680	6.8	1.0	3.6	2.7	64	21	-4.0	6812	951	4.1	P06732	101	1	0	0	Q09720	162	1	0	0	43101.5	HUMAN	Creatine kinase M-type	21967.5	SCHPO	Probable proteasome subunit beta type-4
451.4023	6	-5.3	IMKLCFDELK	IM(Oxidation)K(1390.7279)LC(Carbamidomethyl)FDELK	LQKYQATVMR	LQK(1449.7248)YQATVM(Oxidation)R	aleitner_M1012_007_26Syeast	31.7167	8.1	0.7	3.6	3.3	110	37	-0.4	1521	452	4.8	Q09720	162	1	0	0	Q10335	397	1	0	0	21967.5	SCHPO	Probable proteasome subunit beta type-4	46680.8	SCHPO	Probable 26S proteasome regulatory subunit rpn7
1131.9203	3	8.2	GYSKPNERATKQSK	GYSK(1799.8842)PNERATKQSK	DNLSWLSKANNWSK	DNLSWLSK(1730.8951)ANNWSK	aleitner_M1012_007_26Syeast	98.9463	12.3	1.9	3.7	4.2	175	73	1.8	548	200	9.7	Q09841	226	1	0	0	O74762	377	1	0	0	29337.7	SCHPO	Probable proteasome subunit beta type-2	107277.4	SCHPO	26S proteasome regulatory subunit rpn2
888.9347	4	-4.9	TLSKESARATIDECMR	TLSK(1668.8393)ESARATIDEC(Carbamidomethyl)M(Oxidation)R	VKAMEVDEKPTER	VK(2020.9558)AMEVDEKPTER	aleitner_M1012_007_26Syeast	47.9082	4.6	0.4	3.8	-1.1	226	121	-1.7	347	220	5.7	Q9USQ9	201	1	0	0	O14126	172	1	0	0	29220.2	SCHPO	Probable proteasome subunit beta type-7	48836.2	SCHPO	26S protease regulatory subunit 6A
998.0184	4	5.0	YYKPDLTIDEAVRIMK	YYK(2018.0064)PDLTIDEAVRIM(Oxidation)K	MATTVKDTMNVDINAIK	2108.0864-MATTVKDTM(Oxidation)NVDINAIK	aleitner_M1012_007_26Syeast	93.5287	7.8	0.5	3.9	2.7	141	59	-0.7	1559	537	5.1	Q09720	149	1	0	0	O43063	1	1	0	0	21967.5	SCHPO	Probable proteasome subunit beta type-4	24564.3	SCHPO	Probable proteasome subunit beta type-1
522.8861	5	2.1	RFCVGLQKIEEIFK	RFC(Carbamidomethyl)VGLQK(843.4338)IEEIFK	DTTKNK	DTTK(1904.0230)NK	aleitner_M1012_007_26Syeast	59.8307	6.8	0.0	4.0	6.8	4.0	1	-4.8	4688	1051	2.6	P06732	259	1	0	0	Q09682	221	1	0	0	43101.5	HUMAN	Creatine kinase M-type	27925.7	SCHPO	Probable proteasome subunit alpha type-3
506.4873	5	-9.0	DIKVIMATNR	DIK(1367.7847)VIMATNR	RLLKLEEAMK	RLLK(1297.7064)LEEAMK	aleitner_M1012_007_26Syeast	29.9510	9.4	2.9	4.0	3.2	157	30	-0.2	1165	275	6.2	P36612	333	1	0	0	Q9UQY2	179	1	0	0	50060.6	SCHPO	26S protease regulatory subunit 4 homolog	25082.6	SCHPO	Probable proteasome subunit beta type-6
1000.1651	3	-3.5	LQKYQATVMRGAFK	LQK(1341.6023)YQATVM(Oxidation)RGAFK	MFMTRSEYDR	1793.9498-M(Met-loss)FMTRSEYDR	aleitner_M1012_007_26Syeast	48.0633	6.2	1.8	4.1	4.1	15	3	-4.8	3753	986	3.2	Q10335	397	1	0	0	Q9UT97	1	1	0	0	46680.8	SCHPO	Probable 26S proteasome regulatory subunit rpn7	27573.3	SCHPO	Probable proteasome subunit alpha type-5
720.1674	5	8.1	LMSKVAEKAQINTQEYGR	LMSKVAEK(1530.7090)AQINTQEYGR	MEQKPEVDYSEK	M(Met-loss+Acetyl)EQK(2203.1307)PEVDYSEK	aleitner_M1012_007_26Syeast	67.6775	5.7	0.8	4.1	-0.5	192	98	-1.8	430	248	6.2	O14250	115	1	0	0	Q9UTM3	4	1	0	0	30111.1	SCHPO	Probable proteasome subunit alpha type-6	51618.9	SCHPO	26S proteasome regulatory subunit rpn5
783.7900	5	-3.9	MSSKDISSKSPSGNDALNDK	M(Oxidation)SSKDISSK(1817.9597)SPSGNDALNDK	NELEKLNFSSLKMK	NELEK(2234.0373)LNFSSLKMK	aleitner_M1012_007_26Syeast	48.5633	4.7	0.5	4.2	0.0	126	60	-2.2	623	320	5.8	P87048	9	1	0	0	O59770	177	1	0	0	97999.6	SCHPO	26S proteasome regulatory subunit rpn1	28031.7	SCHPO	Probable proteasome subunit alpha type-7
892.6982	5	3.9	MTEVLKTNVLQSNENIVQYYTQKIQDAELAILQK	624.3959-M(Met-loss)TEVLKTNVLQSNENIVQYYTQKIQDAELAILQK	LAKR	LAK(3972.1096)R	aleitner_M1012_007_26Syeast	36.6952	5.2	0.4	4.2	3.6	13	5	-3.7	2178	1063	4.3	P41836	1	1	0	0	O94444	130	1	0	0	45069.7	SCHPO	26S protease regulatory subunit 8 homolog	27140.1	SCHPO	26S proteasome regulatory subunit rpn10
1292.6274	3	0.50	QNLFVPTSDKEKASFAR	Q(Gln->pyro-Glu)NLFVPTSDK(1954.8843)EKASFAR	NKADYYTNICDRER	NK(2058.0422)ADYYTNIC(Carbamidomethyl)DRER	aleitner_M1012_007_26Syeast	67.6063	7.0	0.9	4.2	0.4	273	124	-1.4	852	322	6.6	P50524	44	1	0	0	Q10335	118	1	0	0	30899.5	SCHPO	26S proteasome regulatory subunit rpn12	46680.8	SCHPO	Probable 26S proteasome regulatory subunit rpn7
876.9616	4	-3.5	ILSNITYSYKGYGLSMGTMLAGTGK	ILSNITYSYK(878.5113)GYGLSMGTMLAGTGK	QIKEIK	Q(Gln->pyro-Glu)IK(2763.3863)EIK	aleitner_M1012_007_26Syeast	95.1668	6.7	1.5	4.3	3.0	35	14	-3.3	1252	689	3.7	P30655	152	1	0	0	P41836	155	1	0	0	29987.0	SCHPO	Probable proteasome subunit beta type-5	45069.7	SCHPO	26S protease regulatory subunit 8 homolog
948.4481	5	2.3	MNSIVSKYTQSTNNDDPKK	Acetyl-MNSIVSK(2526.1456)YTQSTNNDDPKK	SCNFPEFSYFMKIVMSMVR	SC(Carbamidomethyl)NFPEFSYFMK(2349.1158)IVM(Oxidation)SMVR	aleitner_M1012_007_26Syeast	49.0325	6.7	0.6	4.3	2.0	66	42	-3.3	1454	858	4.7	P30655	7	1	0	0	P50524	165	1	0	0	29987.0	SCHPO	Probable proteasome subunit beta type-5	30899.5	SCHPO	26S proteasome regulatory subunit rpn12
767.1003	4	-5.6	MKSLSEQYTER	M(Oxidation)K(1677.7444)SLSEQYTER	MEQKPEVDYSEK	M(Acetyl+Oxidation)EQK(1524.7130)PEVDYSEK	aleitner_M1012_007_26Syeast	61.4247	6.1	0.4	4.3	-0.2	214	98	-1.7	542	214	6.3	P41878	248	1	0	0	Q9UTM3	4	1	0	0	34572.3	SCHPO	26S proteasome regulatory subunit rpn11	51618.9	SCHPO	26S proteasome regulatory subunit rpn5
1126.5209	4	-7.8	MSIMEYNGGSCVAMAGKNCVAIASDLR	M(Met-loss+Acetyl)SIMEYNGGSC(Carbamidomethyl)VAMAGK(1686.8135)NC(Carbamidomethyl)VAIASDLR	CTKIIENEQSAEK	C(Carbamidomethyl)TK(2953.3442)IIENEQSAEK	aleitner_M1012_007_26Syeast	74.3663	8.0	1.1	4.3	2.0	161	81	-0.1	572	282	6.0	Q9Y7T8	17	1	0	0	O42931	102	1	0	0	22661.1	SCHPO	Probable proteasome subunit beta type-3	48965.5	SCHPO	26S protease regulatory subunit 7 homolog
821.0918	3	8.8	KLEGTIDYQK	K(1266.6027)LEGTIDYQK	MCSPSATLTHR	1331.6973-M(Met-loss)C(Carbamidomethyl)SPSATLTHR	aleitner_M1012_007_26Syeast	29.9212	3.4	0.4	4.3	0.3	43	12	-1.2	131	62	3.1	O74445	378	1	0	0	Q10335	1	1	0	0	43608.7	SCHPO	Probable 26S protease subunit rpt4	46680.8	SCHPO	Probable 26S proteasome regulatory subunit rpn7
582.5069	5	6.2	TKKACIIFFDEIDAIGGAR	TKK(783.3763)AC(Carbamidomethyl)IIFFDEIDAIGGAR	MIDDQR	2262.1718-M(Met-loss)IDDQR	aleitner_M1012_007_26Syeast	34.7778	2.9	0.0	4.6	1.4	15	7	-3.3	629	339	4.7	O42931	272	1	0	0	O42897	1	1	0	0	48965.5	SCHPO	26S protease regulatory subunit 7 homolog	57346.7	SCHPO	Probable 26S proteasome regulatory subunit rpn3
943.7585	4	-5.1	IIENEQSAEKNAYVINLKQIAK	IIENEQSAEK(1255.6595)NAYVINLKQIAK	MKDAVKEAAR	MK(2653.4327)DAVKEAAR	aleitner_M1012_007_26Syeast	82.2597	5.0	0.3	4.9	1.9	38	18	-2.7	783	374	5.2	O42931	112	1	0	0	O59770	186	1	0	0	48965.5	SCHPO	26S protease regulatory subunit 7 homolog	28031.7	SCHPO	Probable proteasome subunit alpha type-7
941.9579	4	-6.2	MFMTRSEYDR	2413.2563-M(Oxidation)FMTRSEYDR	FSGEKKSLPLQIEVANDCIK	FSGEK(1488.6377)KSLPLQIEVANDC(Carbamidomethyl)IK	aleitner_M1012_007_26Syeast	84.9613	6.3	0.2	5.0	-0.2	212	86	-1.4	423	203	6.5	Q9UT97	1	1	0	0	Q9P7S2	98	1	0	0	27573.3	SCHPO	Probable proteasome subunit alpha type-5	47341.7	SCHPO	Probable 26S proteasome regulatory subunit rpn6
1112.2788	4	-0.30	SCNFPEFSYFMKIVMSMVRNEIATCAEK	SC(Carbamidomethyl)NFPEFSYFMK(1056.5451)IVMSMVRNEIATC(Carbamidomethyl)AEK	TKDSLEAR	TK(3526.6103)DSLEAR	aleitner_M1012_007_26Syeast	99.9007	6.6	0.8	5.0	0.4	263	117	-1.8	1067	444	6.2	P50524	165	1	0	0	O74762	337	1	0	0	30899.5	SCHPO	26S proteasome regulatory subunit rpn12	107277.4	SCHPO	26S proteasome regulatory subunit rpn2
1045.8517	3	-1.4	IHAKSMAIDKDIR	IHAK(1621.7294)SM(Oxidation)AIDKDIR	MNSTEEIDLYNR	1650.8763-MNSTEEIDLYNR	aleitner_M1012_007_26Syeast	69.1160	7.2	0.0	5.1	2.4	79	36	-2.9	1644	529	4.8	O42931	364	1	0	0	O74894	1	1	0	0	48965.5	SCHPO	26S protease regulatory subunit 7 homolog	43553.4	SCHPO	26S protease regulatory subunit 6B homolog
994.0170	4	-7.3	DTLSKDQELTEENVSISVIGKDEK	DTLSK(1295.7337)DQELTEENVSISVIGKDEK	TKDAVVLGVEK	TK(2814.4022)DAVVLGVEK	aleitner_M1012_007_26Syeast	84.7112	6.7	0.0	5.3	3.1	51	23	-1.8	1141	473	5.7	O14250	201	1	0	0	Q9UT97	43	1	0	0	30111.1	SCHPO	Probable proteasome subunit alpha type-6	27573.3	SCHPO	Probable proteasome subunit alpha type-5
1264.9113	3	3.9	MFMTRSEYDR	2441.1275-M(Oxidation)FMTRSEYDR	DEKYTLYDQNDTKEWLDK	DEKYTLYDQNDTK(1488.6377)EWLDK	aleitner_M1012_007_26Syeast	83.2932	6.9	0.4	6.9	0.4	430	166	-1.1	1118	410	6.5	Q9UT97	1	1	0	0	O14250	230	1	0	0	27573.3	SCHPO	Probable proteasome subunit alpha type-5	30111.1	SCHPO	Probable proteasome subunit alpha type-6
1226.0134	3	-3.9	LGDKGPAAARASR	LGDK(2406.3379)GPAAARASR	LMGQINKMPLLQSSVALLGQK	LMGQINK(1406.7630)MPLLQSSVALLGQK	aleitner_M1012_007_26Syeast	94.5935	7.8	1.3	5.5	1.9	163	63	0.0	486	174	5.9	O14250	239	1	0	0	Q9US13	262	1	0	0	30111.1	SCHPO	Probable proteasome subunit alpha type-6	43457.6	SCHPO	Probable 26S proteasome regulatory subunit rpn9
855.1920	4	1.0	KVPDKLIDASTVK	K(2003.9115)VPDKLIDASTVK	MCSPSATLTHRTMTEK	1550.8920-M(Oxidation)C(Carbamidomethyl)SPSATLTHRTMTEK	aleitner_M1012_007_26Syeast	95.5930	6.3	1.0	5.6	2.5	65	21	-3.4	2924	766	5.9	O94517	53	1	0	0	Q10335	1	1	0	0	26539.6	SCHPO	Probable proteasome subunit alpha type-1	46680.8	SCHPO	Probable 26S proteasome regulatory subunit rpn7
1108.2736	4	-0.72	IDPSVTMMQVEEKPDVTYGDVGGCK	IDPSVTM(Oxidation)MQVEEK(1658.8185)PDVTYGDVGGC(Carbamidomethyl)K	VLNKGDSGEMSLQK	VLNK(2908.3180)GDSGEM(Oxidation)SLQK	aleitner_M1012_007_26Syeast	87.9472	6.4	0.6	5.7	0.1	345	211	-1.1	754	439	6.3	O42931	173	1	0	0	P41836	390	1	0	0	48965.5	SCHPO	26S protease regulatory subunit 7 homolog	45069.7	SCHPO	26S protease regulatory subunit 8 homolog
592.2917	5	-6.0	MFMTR	2256.1361-MFM(Oxidation)TR	DYGKFLSAMHDLPVRGNAK	DYGK(838.3717)FLSAMHDLPVRGNAK	aleitner_M1012_007_26Syeast	44.3418	4.6	0.5	6.1	1.5	47	14	-1.7	381	141	3.1	Q9UT97	1	1	0	0	O94444	71	1	0	0	27573.3	SCHPO	Probable proteasome subunit alpha type-5	27140.1	SCHPO	26S proteasome regulatory subunit rpn10
453.6415	5	5.6	ELAAIKEDTEAVLK	ELAAIK(734.3235)EDTEAVLK	MSGYDR	1666.9029-M(Met-loss)SGYDR	aleitner_M1012_007_26Syeast	23.9057	11.4	1.5	6.1	2.4	1546	225	1.1	3437	401	9.0	O42931	51	1	0	0	Q10329	1	1	0	0	48965.5	SCHPO	26S protease regulatory subunit 7 homolog	28277.2	SCHPO	Probable proteasome subunit alpha type-4
1159.6130	3	8.5	KEEPKSETLENFTR	KEEPK(1768.9400)SETLENFTR	YKDAYVYSIVAIAR	YK(1844.9156)DAYVYSIVAIAR	aleitner_M1012_007_26Syeast	96.7678	9.1	1.1	6.2	3.5	125	55	-2.4	2993	840	5.6	O74762	880	1	0	0	Q9US13	113	1	0	0	107277.4	SCHPO	26S proteasome regulatory subunit rpn2	43457.6	SCHPO	Probable 26S proteasome regulatory subunit rpn9
1306.6327	3	5.6	MVCKIWKSDEINEVLNK	MVC(Carbamidomethyl)K(1811.7892)IWKSDEINEVLNK	MSIMEYNGGSCVAMAGK	2243.1330-M(Met-loss)SIMEYNGGSC(Carbamidomethyl)VAMAGK	aleitner_M1012_007_26Syeast	76.3427	6.5	0.3	6.3	1.4	155	45	-3.0	2448	675	5.1	Q09682	227	1	0	0	Q9Y7T8	1	1	0	0	27925.7	SCHPO	Probable proteasome subunit alpha type-3	22661.1	SCHPO	Probable proteasome subunit beta type-3
688.3802	4	8.5	ATLTGMKIDVLFSKIR	ATLTGMK(957.4403)IDVLFSKIR	KATDDDR	K(1930.0962)ATDDDR	aleitner_M1012_007_26Syeast	69.8473	3.5	0.0	6.4	1.9	19	10	-4.3	1201	505	1.6	Q10335	148	1	0	0	Q9USQ9	189	1	0	0	46680.8	SCHPO	Probable 26S proteasome regulatory subunit rpn7	29220.2	SCHPO	Probable proteasome subunit beta type-7
695.1229	4	1.6	KASLLTR	K(1988.9666)ASLLTR	FEAQKDTVHMIFNQK	FEAQK(925.5597)DTVHM(Oxidation)IFNQK	aleitner_M1012_007_26Syeast	29.2967	8.9	1.4	6.8	3.2	203	71	0.8	851	242	5.7	Q9UUB6	223	1	0	0	O94444	30	1	0	0	34195.8	SCHPO	Ubiquitin carboxyl-terminal hydrolase 2	27140.1	SCHPO	26S proteasome regulatory subunit rpn10
532.8889	5	-5.5	LGDKGPAAARASR	LGDK(1390.7279)GPAAARASR	LQKYQATVMR	LQK(1406.7630)YQATVM(Oxidation)R	aleitner_M1012_007_26Syeast	35.2195	6.8	0.5	7.0	0.5	294	150	-1.7	1088	409	6.3	O14250	239	1	0	0	Q10335	397	1	0	0	30111.1	SCHPO	Probable proteasome subunit alpha type-6	46680.8	SCHPO	Probable 26S proteasome regulatory subunit rpn7
753.2036	5	8.0	KSGRSAPGVSTTSTIQ	K(2185.1300)SGRSAPGVSTTSTIQ	GIDLKSIAEKMNGASGAELK	GIDLKSIAEK(1713.8897)M(Oxidation)NGASGAELK	aleitner_M1012_007_26Syeast	31.5295	5.1	0.3	7.3	1.4	74	37	-1.2	379	244	3.7	Q10329	244	1	0	0	P41836	347	1	0	0	28277.2	SCHPO	Probable proteasome subunit alpha type-4	45069.7	SCHPO	26S protease regulatory subunit 8 homolog
392.2133	4	-0.54	MPPKEDWEK	537.3275-M(Met-loss)PPKEDWEK	KPR	K(1165.5655)PR	aleitner_M1012_007_26Syeast	14.1052	7.0	0.0	8.1	7.0	8.1	1	-4.8	6379	417	3.1	O42931	1	1	0	0	Q09841	108	1	1	0	48965.5	SCHPO	26S protease regulatory subunit 7 homolog	29337.7	SCHPO	Probable proteasome subunit beta type-2
955.4541	4	-5.1	MSIMEYNGGSCVAMAGK	1997.0503-M(Oxidation)SIMEYNGGSC(Carbamidomethyl)VAMAGK	QVMEEKLDSKNVQLAK	QVMEEK(1958.8246)LDSKNVQLAK	aleitner_M1012_007_26Syeast	99.6740	7.0	0.1	8.7	1.8	208	83	-2.7	3244	785	5.2	Q9Y7T8	1	1	0	0	Q9UT97	210	1	0	0	22661.1	SCHPO	Probable proteasome subunit beta type-3	27573.3	SCHPO	Probable proteasome subunit alpha type-5
974.9883	4	5.2	FLSKTLDSNSLTHEK	FLSK(2177.0198)TLDSNSLTHEK	QEYKDDINLDEASAMAVK	QEYK(1856.9520)DDINLDEASAMAVK	aleitner_M1012_007_26Syeast	59.2165	45.3	20.1	7.1e-10	19.9	0.0023	5	19.0	0.0040	6	25.4	Q09682	198	1	0	0	Q09682	180	1	0	0	27925.7	SCHPO	Probable proteasome subunit alpha type-3	27925.7	SCHPO	Probable proteasome subunit alpha type-3
801.6307	5	7.1	KVTSKLLEQEESAEK	KVTSK(2285.1791)LLEQEESAEK	TLDSNSLTHEKIEFATITK	TLDSNSLTHEK(1855.9779)IEFATITK	aleitner_M1012_007_26Syeast	59.0910	10.4	4.4	0.052	6.0	1.1	1	-3.6	929	591	4.4	Q09682	54	1	0	0	Q09682	209	1	0	0	27925.7	SCHPO	Probable proteasome subunit alpha type-3	27925.7	SCHPO	Probable proteasome subunit alpha type-3
1016.4828	3	2.5	QEYKDDINLDEASAMAVK	QEYK(1007.4672)DDINLDEASAMAVK	MSRSYDSR	2177.0198-M(Met-loss)SRSYDSR	aleitner_M1012_007_26Syeast	57.9887	7.6	0.4	2.5	-0.2	331	154	-0.2	331	155	7.8	Q09682	180	1	0	0	Q09682	1	1	0	0	27925.7	SCHPO	Probable proteasome subunit alpha type-3	27925.7	SCHPO	Probable proteasome subunit alpha type-3
1109.0803	4	7.0	GVSKDEKVANEQEQALTNLSDLYVR	GVSKDEK(1626.8465)VANEQEQALTNLSDLYVR	MSSKSSLELANNAVK	M(Met-loss+Acetyl)SSK(2943.4825)SSLELANNAVK	aleitner_M1012_007_26Syeast	65.7997	46.9	23.3	2.6e-9	23.6	0.0012	1	16.9	0.050	7	23.3	Q9P7S2	39	1	0	0	Q9P7S2	4	1	0	0	47341.7	SCHPO	Probable 26S proteasome regulatory subunit rpn6	47341.7	SCHPO	Probable 26S proteasome regulatory subunit rpn6
924.2542	4	4.8	KSLPLQIEVANDCIK	K(1966.0411)SLPLQIEVANDC(Carbamidomethyl)IK	ALQDYKPELASDPIIR	ALQDYK(1864.9968)PELASDPIIR	aleitner_M1012_007_26Syeast	69.8135	41.2	20.1	3.6e-9	21.1	8.6e-4	1	12.6	0.16	6	20.1	Q9P7S2	99	1	0	0	Q9P7S2	308	1	0	0	47341.7	SCHPO	Probable 26S proteasome regulatory subunit rpn6	47341.7	SCHPO	Probable 26S proteasome regulatory subunit rpn6
1012.5371	3	6.1	MSSKSSLELANNAVK	M(Met-loss+Acetyl)SSK(1545.7926)SSLELANNAVK	SNDIEKAIDLYK	SNDIEK(1626.8465)AIDLYK	aleitner_M1012_007_26Syeast	62.1038	41.9	17.1	4.3e-8	21.6	0.0028	5	12.3	0.44	12	20.3	Q9P7S2	4	1	0	0	Q9P7S2	21	1	0	0	47341.7	SCHPO	Probable 26S proteasome regulatory subunit rpn6	47341.7	SCHPO	Probable 26S proteasome regulatory subunit rpn6
991.5344	3	3.4	EVLNKGVSKDEK	EVLNK(1626.8465)GVSKDEK	MSSKSSLELANNAVK	M(Met-loss+Acetyl)SSK(1482.7930)SSLELANNAVK	aleitner_M1012_007_26Syeast	45.0007	23.1	14.0	4.6e-4	9.1	1.1	1	6.0	6.3	5	14.0	Q9P7S2	32	1	0	0	Q9P7S2	4	1	0	0	47341.7	SCHPO	Probable 26S proteasome regulatory subunit rpn6	47341.7	SCHPO	Probable 26S proteasome regulatory subunit rpn6
835.9582	4	4.5	EFHKDMTLEEAEVLILK	EFHK(1295.7337)DMTLEEAEVLILK	TKDAVVLGVEK	TK(2182.1232)DAVVLGVEK	aleitner_M1012_007_26Syeast	74.0677	37.0	17.0	2.8e-8	18.4	0.0025	5	10.6	0.30	9	18.6	Q9UT97	188	1	0	0	Q9UT97	43	1	0	0	27573.3	SCHPO	Probable proteasome subunit alpha type-5	27573.3	SCHPO	Probable proteasome subunit alpha type-5
668.9660	5	1.5	EFHKDMTLEEAEVLILK	EFHK(1295.7337)DMTLEEAEVLILK	TKDAVVLGVEK	TK(2182.1232)DAVVLGVEK	aleitner_M1012_007_26Syeast	74.1100	32.4	14.9	6.9e-7	16.9	0.0075	5	7.5	2.1	9	15.5	Q9UT97	188	1	0	0	Q9UT97	43	1	0	0	27573.3	SCHPO	Probable proteasome subunit alpha type-5	27573.3	SCHPO	Probable proteasome subunit alpha type-5
1146.9591	3	3.2	SPAIIFIDELDAIGTKR	SPAIIFIDELDAIGTK(1579.8246)R	KLEFPLPNEEAR	K(1996.0881)LEFPLPNEEAR	aleitner_M1012_007_26Syeast	89.1533	45.5	20.6	3.8e-8	24.9	0.0017	1	14.8	0.32	4	20.6	O14126	293	1	0	0	O14126	350	1	0	0	48836.2	SCHPO	26S protease regulatory subunit 6A	48836.2	SCHPO	26S protease regulatory subunit 6A
907.9862	4	5.5	EKSPAIIFIDELDAIGTK	EK(1668.8393)SPAIIFIDELDAIGTK	VKAMEVDEKPTER	VK(2097.1245)AMEVDEKPTER	aleitner_M1012_007_26Syeast	81.3158	38.7	9.3	7.1e-7	29.4	8.6e-5	3	1.3	168	107	9.3	O14126	277	1	0	0	O14126	172	1	0	0	48836.2	SCHPO	26S protease regulatory subunit 6A	48836.2	SCHPO	26S protease regulatory subunit 6A
860.4767	4	9.6	SPAIIFIDELDAIGTKR	SPAIIFIDELDAIGTK(1579.8246)R	KLEFPLPNEEAR	K(1996.0881)LEFPLPNEEAR	aleitner_M1012_007_26Syeast	89.0637	20.5	12.4	0.0027	8.1	3.3	1	5.0	20	8	12.4	O14126	293	1	0	0	O14126	350	1	0	0	48836.2	SCHPO	26S protease regulatory subunit 6A	48836.2	SCHPO	26S protease regulatory subunit 6A
860.4742	4	6.7	KLEFPLPNEEAR	K(1996.0881)LEFPLPNEEAR	SPAIIFIDELDAIGTKR	SPAIIFIDELDAIGTK(1579.8246)R	aleitner_M1012_007_26Syeast	89.5808	20.0	10.2	0.012	9.8	2.7	2	4.0	60	16	10.2	O14126	350	1	0	0	O14126	293	1	0	0	48836.2	SCHPO	26S protease regulatory subunit 6A	48836.2	SCHPO	26S protease regulatory subunit 6A
786.4520	4	6.5	LAAPQLVQMFIGDGAKLVR	LAAPQLVQM(Oxidation)FIGDGAK(1099.6237)LVR	SAVIKTSTR	SAVIK(2180.2027)TSTR	aleitner_M1012_007_26Syeast	80.2798	13.5	2.5	0.061	11.0	0.25	1	-2.8	639	278	4.6	O14126	265	1	0	0	O14126	124	1	0	0	48836.2	SCHPO	26S protease regulatory subunit 6A	48836.2	SCHPO	26S protease regulatory subunit 6A
688.5795	5	4.8	KLEFPLPNEEAR	K(1996.0881)LEFPLPNEEAR	SPAIIFIDELDAIGTKR	SPAIIFIDELDAIGTK(1579.8246)R	aleitner_M1012_007_26Syeast	89.1123	10.9	3.1	0.36	4.5	15	3	-1.6	499	193	6.4	O14126	350	1	0	0	O14126	293	1	0	0	48836.2	SCHPO	26S protease regulatory subunit 6A	48836.2	SCHPO	26S protease regulatory subunit 6A
469.2523	5	2.2	LTHEKSTMLEK	LTHEK(1025.5393)STMLEK	IKENQEK	IK(1453.7487)ENQEK	aleitner_M1012_007_26Syeast	25.1657	9.8	2.2	0.37	6.7	2.7	2	-3.8	2169	532	3.1	O14126	64	1	0	0	O14126	72	1	0	0	48836.2	SCHPO	26S protease regulatory subunit 6A	48836.2	SCHPO	26S protease regulatory subunit 6A
782.4502	4	2.6	LAAPQLVQMFIGDGAKLVR	LAAPQLVQMFIGDGAK(1099.6237)LVR	SAVIKTSTR	SAVIK(2164.2078)TSTR	aleitner_M1012_007_26Syeast	84.8938	8.4	4.1	0.81	2.8	26	7	-1.4	361	162	5.6	O14126	265	1	0	0	O14126	124	1	0	0	48836.2	SCHPO	26S protease regulatory subunit 6A	48836.2	SCHPO	26S protease regulatory subunit 6A
646.9416	5	-1.5	VMKSEFQRLTHEK	VM(Oxidation)K(1581.8362)SEFQRLTHEK	IKENQEKISNNK	IKENQEK(1785.9084)ISNNK	aleitner_M1012_007_26Syeast	35.3138	9.7	0.3	0.98	5.6	11	10	-1.2	543	248	4.1	O14126	54	1	0	0	O14126	77	1	0	0	48836.2	SCHPO	26S protease regulatory subunit 6A	48836.2	SCHPO	26S protease regulatory subunit 6A
1072.5460	3	4.0	EGKGEIYSFDPVGSYER	EGK(1282.7133)GEIYSFDPVGSYER	IITKEGVETR	IITK(2069.9582)EGVETR	aleitner_M1012_007_26Syeast	57.6553	42.4	17.2	5.5e-8	25.2	5.0e-4	1	9.2	2.4	5	17.2	Q9UQY2	122	1	0	0	Q9UQY2	212	1	0	0	25082.6	SCHPO	Probable proteasome subunit beta type-6	25082.6	SCHPO	Probable proteasome subunit beta type-6
786.9044	4	4.7	EGKGEIYSFDPVGSYER	EGK(1211.6835)GEIYSFDPVGSYER	LLKLEEAMK	LLK(2069.9582)LEEAMK	aleitner_M1012_007_26Syeast	65.7047	32.0	9.3	2.6e-7	22.7	9.4e-5	1	1.3	70	25	9.3	Q9UQY2	122	1	0	0	Q9UQY2	179	1	0	0	25082.6	SCHPO	Probable proteasome subunit beta type-6	25082.6	SCHPO	Probable proteasome subunit beta type-6
1048.8708	3	5.4	EGKGEIYSFDPVGSYER	EGK(1211.6835)GEIYSFDPVGSYER	LLKLEEAMK	LLK(2069.9582)LEEAMK	aleitner_M1012_007_26Syeast	65.6862	42.0	15.6	7.6e-7	26.4	0.0012	1	7.6	8.1	3	15.6	Q9UQY2	122	1	0	0	Q9UQY2	179	1	0	0	25082.6	SCHPO	Probable proteasome subunit beta type-6	25082.6	SCHPO	Probable proteasome subunit beta type-6
825.9302	4	5.1	EGKGEIYSFDPVGSYER	EGK(1367.7847)GEIYSFDPVGSYER	RLLKLEEAMK	RLLK(2069.9582)LEEAMK	aleitner_M1012_007_26Syeast	62.1092	24.2	9.9	3.0e-5	14.3	0.015	1	3.4	14	8	11.4	Q9UQY2	122	1	0	0	Q9UQY2	179	1	0	0	25082.6	SCHPO	Probable proteasome subunit beta type-6	25082.6	SCHPO	Probable proteasome subunit beta type-6
786.4525	3	2.9	IITKEGVETR	IITK(1211.6835)EGVETR	LLKLEEAMK	LLK(1282.7133)LEEAMK	aleitner_M1012_007_26Syeast	53.6235	21.5	12.4	3.3e-4	9.1	0.50	1	4.4	8.0	5	12.4	Q9UQY2	212	1	0	0	Q9UQY2	179	1	0	0	25082.6	SCHPO	Probable proteasome subunit beta type-6	25082.6	SCHPO	Probable proteasome subunit beta type-6
590.0911	4	2.8	IITKEGVETR	IITK(1211.6835)EGVETR	LLKLEEAMK	LLK(1282.7133)LEEAMK	aleitner_M1012_007_26Syeast	53.4843	23.3	10.9	3.8e-4	12.4	0.20	1	6.2	7.1	4	12.0	Q9UQY2	212	1	0	0	Q9UQY2	179	1	0	0	25082.6	SCHPO	Probable proteasome subunit beta type-6	25082.6	SCHPO	Probable proteasome subunit beta type-6
804.6613	4	4.0	EGKGEIYSFDPVGSYER	EGK(1282.7133)GEIYSFDPVGSYER	IITKEGVETR	IITK(2069.9582)EGVETR	aleitner_M1012_007_26Syeast	57.5822	20.0	9.3	0.0013	10.7	0.40	1	1.3	134	59	9.3	Q9UQY2	122	1	0	0	Q9UQY2	212	1	0	0	25082.6	SCHPO	Probable proteasome subunit beta type-6	25082.6	SCHPO	Probable proteasome subunit beta type-6
790.9005	4	1.4	EGKGEIYSFDPVGSYER	EGK(1227.6785)GEIYSFDPVGSYER	LLKLEEAMK	LLK(2069.9582)LEEAM(Oxidation)K	aleitner_M1012_007_26Syeast	61.4148	15.3	6.2	0.0055	9.1	0.34	1	-1.8	466	199	6.2	Q9UQY2	122	1	0	0	Q9UQY2	179	1	0	0	25082.6	SCHPO	Probable proteasome subunit beta type-6	25082.6	SCHPO	Probable proteasome subunit beta type-6
838.4866	3	3.2	IITKEGVETR	IITK(1367.7847)EGVETR	RLLKLEEAMK	RLLK(1282.7133)LEEAMK	aleitner_M1012_007_26Syeast	50.2842	15.5	6.5	0.019	6.0	4.8	3	1.5	66	36	9.5	Q9UQY2	212	1	0	0	Q9UQY2	179	1	0	0	25082.6	SCHPO	Probable proteasome subunit beta type-6	25082.6	SCHPO	Probable proteasome subunit beta type-6
629.1151	4	0.58	RLLKLEEAMK	RLLK(1282.7133)LEEAMK	IITKEGVETR	IITK(1367.7847)EGVETR	aleitner_M1012_007_26Syeast	50.0555	10.6	7.1	0.082	1.3	42	24	1.3	42	26	9.3	Q9UQY2	179	1	0	0	Q9UQY2	212	1	0	0	25082.6	SCHPO	Probable proteasome subunit beta type-6	25082.6	SCHPO	Probable proteasome subunit beta type-6
884.9807	4	9.4	IITKEGVETR	IITK(2391.2151)EGVETR	RFFPYYVYTTVAGIDKEGK	RFFPYYVYTTVAGIDK(1282.7133)EGK	aleitner_M1012_007_26Syeast	67.3200	9.8	0.6	0.21	2.9	17	6	-0.5	153	96	6.9	Q9UQY2	212	1	0	0	Q9UQY2	119	1	0	0	25082.6	SCHPO	Probable proteasome subunit beta type-6	25082.6	SCHPO	Probable proteasome subunit beta type-6
1133.2715	3	8.9	DTLSKDQELTEENVSISVIGK	DTLSK(1092.5928)DQELTEENVSISVIGK	LGDKGPAAAR	LGDK(2442.2377)GPAAAR	aleitner_M1012_007_26Syeast	56.2218	40.0	9.2	1.5e-7	30.8	2.3e-5	1	5.0	30	12	11.4	O14250	201	1	0	0	O14250	239	1	0	0	30111.1	SCHPO	Probable proteasome subunit alpha type-6	30111.1	SCHPO	Probable proteasome subunit alpha type-6
935.2613	4	8.4	ALRDTLSKDQELTEENVSISVIGK	ALRDTLSK(1092.5928)DQELTEENVSISVIGK	LGDKGPAAAR	LGDK(2782.4600)GPAAAR	aleitner_M1012_007_26Syeast	57.4588	33.7	4.6	5.5e-6	29.1	6.8e-5	1	1.3	271	126	4.6	O14250	201	1	0	0	O14250	239	1	0	0	30111.1	SCHPO	Probable proteasome subunit alpha type-6	30111.1	SCHPO	Probable proteasome subunit alpha type-6
1257.3196	3	2.7	DTLSKDQELTEENVSISVIGKDEK	DTLSK(1092.5928)DQELTEENVSISVIGKDEK	LGDKGPAAAR	LGDK(2814.4022)GPAAAR	aleitner_M1012_007_26Syeast	53.4182	33.9	3.6	1.5e-5	30.3	1.0e-4	1	-0.1	791	265	3.6	O14250	201	1	0	0	O14250	239	1	0	0	30111.1	SCHPO	Probable proteasome subunit alpha type-6	30111.1	SCHPO	Probable proteasome subunit alpha type-6
943.2430	4	4.2	DTLSKDQELTEENVSISVIGKDEK	DTLSK(1092.5928)DQELTEENVSISVIGKDEK	LGDKGPAAAR	LGDK(2814.4022)GPAAAR	aleitner_M1012_007_26Syeast	53.3102	28.9	6.7	2.3e-5	22.2	0.0011	1	2.4	90	43	6.7	O14250	201	1	0	0	O14250	239	1	0	0	30111.1	SCHPO	Probable proteasome subunit alpha type-6	30111.1	SCHPO	Probable proteasome subunit alpha type-6
850.1985	4	0.73	DTLSKDQELTEENVSISVIGK	DTLSK(1092.5928)DQELTEENVSISVIGK	LGDKGPAAAR	LGDK(2442.2377)GPAAAR	aleitner_M1012_007_26Syeast	56.2093	29.3	4.6	3.0e-5	24.7	3.8e-4	2	1.3	151	84	4.6	O14250	201	1	0	0	O14250	239	1	0	0	30111.1	SCHPO	Probable proteasome subunit alpha type-6	30111.1	SCHPO	Probable proteasome subunit alpha type-6
748.4081	5	5.2	ALRDTLSKDQELTEENVSISVIGK	ALRDTLSK(1092.5928)DQELTEENVSISVIGK	LGDKGPAAAR	LGDK(2782.4600)GPAAAR	aleitner_M1012_007_26Syeast	57.4408	18.5	4.6	0.0043	13.9	0.060	1	-1.8	480	311	4.6	O14250	201	1	0	0	O14250	239	1	0	0	30111.1	SCHPO	Probable proteasome subunit alpha type-6	30111.1	SCHPO	Probable proteasome subunit alpha type-6
1216.8834	4	-2.7	ALRDTLSKDQELTEENVSISVIGK	ALRDTLSK(2219.1256)DQELTEENVSISVIGK	LMSKVAEKAQINTQEYGR	LM(Oxidation)SK(2782.4600)VAEKAQINTQEYGR	aleitner_M1012_007_26Syeast	93.3302	16.7	5.3	0.018	6.0	15	15	3.6	69	46	10.7	O14250	201	1	0	0	O14250	111	1	0	0	30111.1	SCHPO	Probable proteasome subunit alpha type-6	30111.1	SCHPO	Probable proteasome subunit alpha type-6
754.7960	5	4.4	DTLSKDQELTEENVSISVIGKDEK	DTLSK(1092.5928)DQELTEENVSISVIGKDEK	LGDKGPAAAR	LGDK(2814.4022)GPAAAR	aleitner_M1012_007_26Syeast	53.4135	7.1	1.4	1.3	3.5	13	5	-0.7	201	101	3.6	O14250	201	1	0	0	O14250	239	1	0	0	30111.1	SCHPO	Probable proteasome subunit alpha type-6	30111.1	SCHPO	Probable proteasome subunit alpha type-6
1530.1278	3	1.7	LYQVEYAFKAFNNAGITSVGVTGK	LYQVEYAFK(2011.0262)AFNNAGITSVGVTGK	ATSAGPKQTETINWLEK	ATSAGPK(2714.3956)QTETINWLEK	aleitner_M1012_007_26Syeast	77.0292	41.5	18.7	1.9e-7	22.8	0.0038	1	11.1	1.8	6	18.7	O94517	28	1	0	0	O94517	169	1	0	0	26539.6	SCHPO	Probable proteasome subunit alpha type-1	26539.6	SCHPO	Probable proteasome subunit alpha type-1
1123.0747	4	5.3	AFNNAGITSVGVTGKNCACVISQK	AFNNAGITSVGVTGK(1993.0197)NC(Carbamidomethyl)AC(Carbamidomethyl)VISQK	LDPAGFYIGYKATSAGPK	LDPAGFYIGYK(2633.2942)ATSAGPK	aleitner_M1012_007_26Syeast	64.5898	28.2	15.7	5.5e-5	12.5	0.84	1	8.3	11	4	15.7	O94517	43	1	0	0	O94517	162	1	0	0	26539.6	SCHPO	Probable proteasome subunit alpha type-1	26539.6	SCHPO	Probable proteasome subunit alpha type-1
1147.8494	4	3.2	LYQVEYAFKAFNNAGITSVGVTGK	LYQVEYAFK(2011.0262)AFNNAGITSVGVTGK	ATSAGPKQTETINWLEK	ATSAGPK(2714.3956)QTETINWLEK	aleitner_M1012_007_26Syeast	76.8483	26.9	7.8	7.7e-5	19.1	0.0075	1	-0.2	616	318	7.8	O94517	28	1	0	0	O94517	169	1	0	0	26539.6	SCHPO	Probable proteasome subunit alpha type-1	26539.6	SCHPO	Probable proteasome subunit alpha type-1
1123.0742	4	4.9	AFNNAGITSVGVTGKNCACVISQK	AFNNAGITSVGVTGK(1993.0197)NC(Carbamidomethyl)AC(Carbamidomethyl)VISQK	LDPAGFYIGYKATSAGPK	LDPAGFYIGYK(2633.2942)ATSAGPK	aleitner_M1012_007_26Syeast	65.2707	25.9	13.7	4.7e-4	12.2	1.2	1	5.7	47	14	13.7	O94517	43	1	0	0	O94517	162	1	0	0	26539.6	SCHPO	Probable proteasome subunit alpha type-1	26539.6	SCHPO	Probable proteasome subunit alpha type-1
1497.0897	3	0.34	AFNNAGITSVGVTGKNCACVISQK	AFNNAGITSVGVTGK(1993.0197)NC(Carbamidomethyl)AC(Carbamidomethyl)VISQK	LDPAGFYIGYKATSAGPK	LDPAGFYIGYK(2633.2942)ATSAGPK	aleitner_M1012_007_26Syeast	64.7980	24.7	14.1	7.1e-4	10.6	2.0	1	6.7	18	4	14.1	O94517	43	1	0	0	O94517	162	1	0	0	26539.6	SCHPO	Probable proteasome subunit alpha type-1	26539.6	SCHPO	Probable proteasome subunit alpha type-1
650.1031	4	3.3	ATSAGPKQTETINWLEK	ATSAGPK(723.4167)QTETINWLEK	KVPDK	K(2011.0262)VPDK	aleitner_M1012_007_26Syeast	46.0633	16.9	2.5	0.0014	14.4	0.0074	1	-4.9	2633	825	2.5	O94517	169	1	0	0	O94517	53	1	0	0	26539.6	SCHPO	Probable proteasome subunit alpha type-1	26539.6	SCHPO	Probable proteasome subunit alpha type-1
650.1040	4	4.6	ATSAGPKQTETINWLEK	ATSAGPK(723.4167)QTETINWLEK	KVPDK	K(2011.0262)VPDK	aleitner_M1012_007_26Syeast	46.5862	16.9	2.5	0.0035	14.4	0.016	1	-4.9	2703	839	2.5	O94517	169	1	0	0	O94517	53	1	0	0	26539.6	SCHPO	Probable proteasome subunit alpha type-1	26539.6	SCHPO	Probable proteasome subunit alpha type-1
866.4675	3	2.2	ATSAGPKQTETINWLEK	ATSAGPK(723.4167)QTETINWLEK	KVPDK	K(2011.0262)VPDK	aleitner_M1012_007_26Syeast	46.0933	15.3	5.0	0.022	10.3	0.43	1	-1.8	590	235	5.0	O94517	169	1	0	0	O94517	53	1	0	0	26539.6	SCHPO	Probable proteasome subunit alpha type-1	26539.6	SCHPO	Probable proteasome subunit alpha type-1
896.1692	3	2.1	KPTSELAIGASLEK	K(1242.6820)PTSELAIGASLEK	ATAIGKSSTAAK	ATAIGK(1580.8661)SSTAAK	aleitner_M1012_007_26Syeast	45.7568	36.0	6.1	3.3e-7	29.9	1.0e-5	1	3.0	43	22	9.4	O94579	50	1	0	0	O94579	165	1	0	0	26404.3	SCHPO	Probable proteasome subunit alpha type-2	26404.3	SCHPO	Probable proteasome subunit alpha type-2
924.8235	3	3.8	MTDKYAFSLTTFSPNGK	M(Met-loss+Acetyl)TDK(953.5546)YAFSLTTFSPNGK	VLVDKSR	VLVDK(1955.9517)SR	aleitner_M1012_007_26Syeast	64.9875	34.8	4.1	2.6e-6	28.6	7.4e-5	4	-1.8	931	342	6.2	O94579	4	1	0	0	O94579	88	1	0	0	26404.3	SCHPO	Probable proteasome subunit alpha type-2	26404.3	SCHPO	Probable proteasome subunit alpha type-2
896.1747	3	8.3	KPTSELAIGASLEK	K(1242.6820)PTSELAIGASLEK	ATAIGKSSTAAK	ATAIGK(1580.8661)SSTAAK	aleitner_M1012_007_26Syeast	46.3278	24.7	6.2	3.9e-5	18.5	0.0021	1	1.4	120	70	9.4	O94579	50	1	0	0	O94579	165	1	0	0	26404.3	SCHPO	Probable proteasome subunit alpha type-2	26404.3	SCHPO	Probable proteasome subunit alpha type-2
582.8185	4	1.5	KIYNEYPPTK	K(1075.5914)IYNEYPPTK	KVAQTTYK	K(1389.7180)VAQTTYK	aleitner_M1012_007_26Syeast	32.2885	15.4	6.3	0.0013	9.1	0.12	1	-1.7	264	124	6.3	O94579	99	1	0	0	O94579	91	1	0	0	26404.3	SCHPO	Probable proteasome subunit alpha type-2	26404.3	SCHPO	Probable proteasome subunit alpha type-2
672.3790	4	2.6	KPTSELAIGASLEK	K(1242.6820)PTSELAIGASLEK	ATAIGKSSTAAK	ATAIGK(1580.8661)SSTAAK	aleitner_M1012_007_26Syeast	45.6968	16.9	3.1	0.0067	13.8	0.044	1	-3.3	1421	506	3.1	O94579	50	1	0	0	O94579	165	1	0	0	26404.3	SCHPO	Probable proteasome subunit alpha type-2	26404.3	SCHPO	Probable proteasome subunit alpha type-2
672.3798	4	3.7	KPTSELAIGASLEK	K(1242.6820)PTSELAIGASLEK	ATAIGKSSTAAK	ATAIGK(1580.8661)SSTAAK	aleitner_M1012_007_26Syeast	46.1987	16.9	3.1	0.0075	13.8	0.047	1	-3.3	1233	469	3.1	O94579	50	1	0	0	O94579	165	1	0	0	26404.3	SCHPO	Probable proteasome subunit alpha type-2	26404.3	SCHPO	Probable proteasome subunit alpha type-2
1185.3065	3	7.3	AGDFQGLNEQLVSLFKK	AGDFQGLNEQLVSLFK(1659.8720)K	TITDGKIYVEVER	TITDGK(2031.0677)IYVEVER	aleitner_M1012_007_26Syeast	78.7478	43.0	23.4	3.4e-7	19.6	0.055	3	15.4	0.47	4	22.9	Q9UTM3	80	1	0	0	Q9UTM3	123	1	0	0	51618.9	SCHPO	26S proteasome regulatory subunit rpn5	51618.9	SCHPO	26S proteasome regulatory subunit rpn5
952.5346	3	5.6	QLIIKEEMMNSIQQAVAK	QLIIK(781.4698)EEMMNSIQQAVAK	LEKVR	LEK(2211.1643)VR	aleitner_M1012_007_26Syeast	74.4167	36.7	2.1	6.3e-6	34.6	1.8e-5	1	-1.7	1070	327	3.2	Q9UTM3	430	1	0	0	Q9UTM3	423	1	0	0	51618.9	SCHPO	26S proteasome regulatory subunit rpn5	51618.9	SCHPO	26S proteasome regulatory subunit rpn5
706.8871	4	4.8	EKVAFILDQVR	EK(1506.7606)VAFILDQVR	FFEKEDVQSLK	FFEK(1454.8133)EDVQSLK	aleitner_M1012_007_26Syeast	67.4470	33.6	17.7	9.1e-6	15.9	0.078	1	9.1	2.5	4	17.1	Q9UTM3	170	1	0	0	Q9UTM3	204	1	0	0	51618.9	SCHPO	26S proteasome regulatory subunit rpn5	51618.9	SCHPO	26S proteasome regulatory subunit rpn5
921.0926	5	5.4	LTQLLSQIKEEQGDIK	LTQLLSQIK(2758.3921)EEQGDIK	QSMTSLVQHVMTYLPGIDDLKTK	QSM(Oxidation)TSLVQHVMTYLPGIDDLK(1980.0779)TK	aleitner_M1012_007_26Syeast	83.5287	20.9	6.4	3.7e-4	14.5	0.023	1	-1.0	486	263	6.4	Q9UTM3	141	1	0	0	Q9UTM3	107	1	0	0	51618.9	SCHPO	26S proteasome regulatory subunit rpn5	51618.9	SCHPO	26S proteasome regulatory subunit rpn5
946.8611	3	7.7	QLIIKEEMMNSIQQAVAK	Q(Gln->pyro-Glu)LIIK(781.4698)EEMMNSIQQAVAK	LEKVR	LEK(2194.1378)VR	aleitner_M1012_007_26Syeast	87.7172	25.0	2.1	5.8e-4	22.9	0.0018	1	-1.7	930	278	3.2	Q9UTM3	430	1	0	0	Q9UTM3	423	1	0	0	51618.9	SCHPO	26S proteasome regulatory subunit rpn5	51618.9	SCHPO	26S proteasome regulatory subunit rpn5
1222.6118	3	7.6	SAQEILCNEPVETYGSFDLKEK	SAQEILC(Carbamidomethyl)NEPVETYGSFDLK(1108.5805)EK	LKYYEQK	LK(2694.2735)YYEQK	aleitner_M1012_007_26Syeast	59.2907	22.9	10.3	0.0073	12.6	1.4	1	2.9	212	71	10.3	Q9UTM3	168	1	0	0	Q9UTM3	213	1	0	0	51618.9	SCHPO	26S proteasome regulatory subunit rpn5	51618.9	SCHPO	26S proteasome regulatory subunit rpn5
996.1804	3	6.1	AVYDTAVVQEDPEKWK	AVYDTAVVQEDPEK(1108.5805)WK	LKYYEQK	LK(2014.9888)YYEQK	aleitner_M1012_007_26Syeast	50.8458	20.8	7.9	0.0078	12.9	0.53	1	1.4	252	160	7.9	Q9UTM3	250	1	0	0	Q9UTM3	213	1	0	0	51618.9	SCHPO	26S proteasome regulatory subunit rpn5	51618.9	SCHPO	26S proteasome regulatory subunit rpn5
936.4943	3	5.3	MEQKPEVDYSEK	Acetyl-MEQK(1282.7649)PEVDYSEK	LLIFEKQVR	LLIFEK(1661.7495)QVR	aleitner_M1012_007_26Syeast	63.5387	12.2	4.7	0.033	7.5	0.74	6	-3.3	904	320	4.7	Q9UTM3	4	1	0	0	Q9UTM3	40	1	0	0	51618.9	SCHPO	26S proteasome regulatory subunit rpn5	51618.9	SCHPO	26S proteasome regulatory subunit rpn5
889.2303	4	5.8	TITDGKIYVEVER	TITDGK(2031.0677)IYVEVER	AGDFQGLNEQLVSLFKK	AGDFQGLNEQLVSLFK(1659.8720)K	aleitner_M1012_007_26Syeast	78.5357	16.3	5.6	0.034	10.7	0.78	1	-2.4	1178	593	5.6	Q9UTM3	123	1	0	0	Q9UTM3	80	1	0	0	51618.9	SCHPO	26S proteasome regulatory subunit rpn5	51618.9	SCHPO	26S proteasome regulatory subunit rpn5
1227.8894	4	4.9	SLNNLNTIDIDANLEKLLIFEK	SLNNLNTIDIDANLEK(2378.1352)LLIFEK	MEQKPEVDYSEKFAELQK	Acetyl-MEQKPEVDYSEK(2667.4371)FAELQK	aleitner_M1012_007_26Syeast	90.2222	15.2	4.8	0.037	10.4	0.80	1	0.8	365	216	4.8	Q9UTM3	34	1	0	0	Q9UTM3	12	1	0	0	51618.9	SCHPO	26S proteasome regulatory subunit rpn5	51618.9	SCHPO	26S proteasome regulatory subunit rpn5
711.5866	5	7.0	TITDGKIYVEVER	TITDGK(2031.0677)IYVEVER	AGDFQGLNEQLVSLFKK	AGDFQGLNEQLVSLFK(1659.8720)K	aleitner_M1012_007_26Syeast	78.5918	14.6	7.1	0.049	7.5	3.0	2	-0.9	389	205	7.1	Q9UTM3	123	1	0	0	Q9UTM3	80	1	0	0	51618.9	SCHPO	26S proteasome regulatory subunit rpn5	51618.9	SCHPO	26S proteasome regulatory subunit rpn5
1016.7554	4	6.5	SAQEILCNEPVETYGSFDLKEK	SAQEILC(Carbamidomethyl)NEPVETYGSFDLK(1506.7606)EK	FFEKEDVQSLK	FFEK(2694.2735)EDVQSLK	aleitner_M1012_007_26Syeast	65.5478	14.6	6.4	0.11	7.8	6.0	3	-1.2	1222	437	6.8	Q9UTM3	168	1	0	0	Q9UTM3	204	1	0	0	51618.9	SCHPO	26S proteasome regulatory subunit rpn5	51618.9	SCHPO	26S proteasome regulatory subunit rpn5
917.2050	4	1.4	SAQEILCNEPVETYGSFDLKEK	SAQEILC(Carbamidomethyl)NEPVETYGSFDLK(1108.5805)EK	LKYYEQK	LK(2694.2735)YYEQK	aleitner_M1012_007_26Syeast	59.1690	14.9	6.0	0.36	7.8	14	4	3.0	167	37	10.4	Q9UTM3	168	1	0	0	Q9UTM3	213	1	0	0	51618.9	SCHPO	26S proteasome regulatory subunit rpn5	51618.9	SCHPO	26S proteasome regulatory subunit rpn5
792.9622	4	4.1	ILPNKVDPLVSLMMVEK	ILPNK(1242.7336)VDPLVSLMMVEK	VLVKVHPEGK	VLVK(2063.1411)VHPEGK	aleitner_M1012_007_26Syeast	72.1993	30.8	9.3	1.0e-6	21.5	3.0e-4	1	1.3	63	37	9.3	P41836	126	1	0	0	P41836	84	1	0	0	45069.7	SCHPO	26S protease regulatory subunit 8 homolog	45069.7	SCHPO	26S protease regulatory subunit 8 homolog
738.6647	4	5.7	VSGSELVQKYIGEGSR	VSGSELVQK(1242.7336)YIGEGSR	VLVKVHPEGK	VLVK(1845.9472)VHPEGK	aleitner_M1012_007_26Syeast	55.4497	11.0	3.1	0.054	7.9	0.40	1	-4.9	1579	684	3.1	P41836	218	1	0	0	P41836	84	1	0	0	45069.7	SCHPO	26S protease regulatory subunit 8 homolog	45069.7	SCHPO	26S protease regulatory subunit 8 homolog
1138.2942	4	8.8	DMQVDSVNQEENVDSGETKQNTVTEVPR	DMQVDSVNQEENVDSGETK(1401.6816)QNTVTEVPR	KYYSFDNSLK	K(3285.4943)YYSFDNSLK	aleitner_M1012_007_26Syeast	52.4577	35.4	12.4	3.2e-6	23.0	0.0031	1	4.4	92	68	12.4	O42897	25	1	0	0	O42897	84	1	0	0	57346.7	SCHPO	Probable 26S proteasome regulatory subunit rpn3	57346.7	SCHPO	Probable 26S proteasome regulatory subunit rpn3
916.2325	4	7.1	IGDLCAFTDALSKYEAEFR	IGDLC(Carbamidomethyl)AFTDALSK(1455.8337)YEAEFR	SLEKTLVPYLR	SLEK(2343.1093)TLVPYLR	aleitner_M1012_007_26Syeast	92.1428	37.3	12.4	7.2e-6	24.9	0.0033	1	9.1	7.9	8	12.4	O42897	344	1	0	0	O42897	318	1	0	0	57346.7	SCHPO	Probable 26S proteasome regulatory subunit rpn3	57346.7	SCHPO	Probable 26S proteasome regulatory subunit rpn3
860.4358	5	1.6	YPMDAHKSELEGVEEAR	YPMDAHK(2337.2362)SELEGVEEAR	TVLQDVEANIAALMQATKQR	TVLQDVEANIAALMQATK(2097.9677)QR	aleitner_M1012_007_26Syeast	93.8307	12.1	5.3	0.078	2.9	30	11	1.2	88	43	9.2	O42897	465	1	0	0	O42897	52	1	0	0	57346.7	SCHPO	Probable 26S proteasome regulatory subunit rpn3	57346.7	SCHPO	Probable 26S proteasome regulatory subunit rpn3
1016.4699	4	1.8	DMQVDSVNQEENVDSGETKQNTVTEVPR	DMQVDSVNQEENVDSGETK(914.4168)QNTVTEVPR	MIDDQR	3285.4943-MIDDQR	aleitner_M1012_007_26Syeast	50.4720	10.9	1.8	0.66	4.7	33	18	0.3	537	211	8.3	O42897	25	1	0	0	O42897	1	1	0	0	57346.7	SCHPO	Probable 26S proteasome regulatory subunit rpn3	57346.7	SCHPO	Probable 26S proteasome regulatory subunit rpn3
985.5211	4	6.5	LQNVSNFQKIAMVDNHVCLAFAGLNADAR	LQNVSNFQK(722.4327)IAMVDNHVC(Carbamidomethyl)LAFAGLNADAR	KNVPK	K(3353.6649)NVPK	aleitner_M1012_007_26Syeast	68.7507	26.6	2.7	8.4e-5	23.9	4.1e-4	1	-1.7	1472	499	6.0	Q10329	62	1	0	0	Q10329	49	1	0	0	28277.2	SCHPO	Probable proteasome subunit alpha type-4	28277.2	SCHPO	Probable proteasome subunit alpha type-4
657.3519	6	9.7	LQNVSNFQKIAMVDNHVCLAFAGLNADAR	LQNVSNFQK(722.4327)IAMVDNHVC(Carbamidomethyl)LAFAGLNADAR	KNVPK	K(3353.6649)NVPK	aleitner_M1012_007_26Syeast	68.9435	22.9	3.1	4.3e-4	19.8	0.0027	1	-1.7	880	379	6.3	Q10329	62	1	0	0	Q10329	49	1	0	0	28277.2	SCHPO	Probable proteasome subunit alpha type-4	28277.2	SCHPO	Probable proteasome subunit alpha type-4
938.4604	4	4.2	NSTNNTKERDELEDLSEEDLQLK	NSTNNTK(1030.5183)ERDELEDLSEEDLQLK	MSSKDISSK	M(Met-loss+Acetyl)SSK(2857.3465)DISSK	aleitner_M1012_007_26Syeast	54.5252	27.3	9.3	1.5e-4	18.0	0.020	1	2.4	75	42	10.4	P87048	38	1	0	0	P87048	4	1	0	0	97999.6	SCHPO	26S proteasome regulatory subunit rpn1	97999.6	SCHPO	26S proteasome regulatory subunit rpn1
756.1227	4	2.7	KGTKTSETNDR	K(1784.8428)GTKTSETNDR	DISSKSPSGNDALNDK	DISSK(1373.6787)SPSGNDALNDK	aleitner_M1012_007_26Syeast	25.5428	12.8	7.5	0.063	3.0	32	14	1.9	65	42	9.8	P87048	21	1	0	0	P87048	9	1	0	0	97999.6	SCHPO	26S proteasome regulatory subunit rpn1	97999.6	SCHPO	26S proteasome regulatory subunit rpn1
754.9427	4	9.8	TLLAKAVANQTSATFLR	TLLAK(1211.6914)AVANQTSATFLR	KIFTIHTSK	K(1942.0888)IFTIHTSK	aleitner_M1012_007_26Syeast	64.4455	19.0	4.7	4.2e-4	14.3	0.0097	1	-1.2	300	134	6.8	P36612	243	1	0	0	P36612	370	1	0	0	50060.6	SCHPO	26S protease regulatory subunit 4 homolog	50060.6	SCHPO	26S protease regulatory subunit 4 homolog
838.9753	4	2.0	DDLSGAEIKAIVSEAGLLALR	DDLSGAEIK(1211.6914)AIVSEAGLLALR	KIFTIHTSK	K(2278.2420)IFTIHTSK	aleitner_M1012_007_26Syeast	89.3153	21.9	3.5	4.5e-4	18.4	0.0037	1	3.2	35	25	3.5	P36612	403	1	0	0	P36612	370	1	0	0	50060.6	SCHPO	26S protease regulatory subunit 4 homolog	50060.6	SCHPO	26S protease regulatory subunit 4 homolog
671.3828	5	3.7	DDLSGAEIKAIVSEAGLLALR	DDLSGAEIK(1211.6914)AIVSEAGLLALR	KIFTIHTSK	K(2278.2420)IFTIHTSK	aleitner_M1012_007_26Syeast	89.3208	23.1	0.0	0.0024	23.1	0.0024	1	-0.2	398	212	0.0	P36612	403	1	0	0	P36612	370	1	0	0	50060.6	SCHPO	26S protease regulatory subunit 4 homolog	50060.6	SCHPO	26S protease regulatory subunit 4 homolog
702.6046	5	5.7	DDLSGAEIKAIVSEAGLLALR	DDLSGAEIK(1367.7925)AIVSEAGLLALR	RKIFTIHTSK	RK(2278.2420)IFTIHTSK	aleitner_M1012_007_26Syeast	84.1898	19.9	3.1	0.0027	16.8	0.017	1	-0.2	426	212	3.1	P36612	403	1	0	0	P36612	370	1	0	0	50060.6	SCHPO	26S protease regulatory subunit 4 homolog	50060.6	SCHPO	26S protease regulatory subunit 4 homolog
555.3140	5	4.1	RKIFTIHTSK	RK(1541.7977)IFTIHTSK	KILFENPDEATK	K(1367.7925)ILFENPDEATK	aleitner_M1012_007_26Syeast	50.2275	17.2	3.4	0.019	13.8	0.11	1	-4.5	1145	682	3.4	P36612	370	1	0	0	P36612	357	1	0	0	50060.6	SCHPO	26S protease regulatory subunit 4 homolog	50060.6	SCHPO	26S protease regulatory subunit 4 homolog
926.2291	4	5.1	LDKAPTESYADIGGLESQIQEIK	LDK(1196.6037)APTESYADIGGLESQIQEIK	KAQSGPDASAK	K(2642.3327)AQSGPDASAK	aleitner_M1012_007_26Syeast	59.6657	13.8	6.0	0.045	6.0	5.0	3	0.4	149	109	7.8	P36612	184	1	0	0	P36612	45	1	0	0	50060.6	SCHPO	26S protease regulatory subunit 4 homolog	50060.6	SCHPO	26S protease regulatory subunit 4 homolog
751.0090	5	-2.1	KKAQSGPDASAK	K(2563.3857)KAQSGPDASAK	DDLSGAEIKAIVSEAGLLALRER	DDLSGAEIK(1324.6987)AIVSEAGLLALRER	aleitner_M1012_007_26Syeast	57.5195	9.2	4.8	0.15	2.9	11	4	-1.7	254	138	6.3	P36612	44	1	0	0	P36612	403	1	0	0	50060.6	SCHPO	26S protease regulatory subunit 4 homolog	50060.6	SCHPO	26S protease regulatory subunit 4 homolog
659.3641	4	7.9	VELAKQNLFVPTSDK	VELAK(945.4920)QNLFVPTSDK	EKASFAR	EK(1825.9826)ASFAR	aleitner_M1012_007_26Syeast	54.8483	18.4	6.2	6.1e-4	12.2	0.035	3	-1.8	341	179	6.2	P50524	34	1	0	0	P50524	46	1	0	0	30899.5	SCHPO	26S proteasome regulatory subunit rpn12	30899.5	SCHPO	26S proteasome regulatory subunit rpn12
733.1531	4	-5.5	MSTLDLNHLADLYDRK	1008.6583-M(Oxidation)STLDLNHLADLYDRK	KELLKLK	KELLK(2058.0092)LK	aleitner_M1012_007_26Syeast	56.3853	7.2	0.0	1.5	7.2	1.5	1	-3.8	1149	572	2.1	P50524	1	1	0	0	P50524	27	1	0	0	30899.5	SCHPO	26S proteasome regulatory subunit rpn12	30899.5	SCHPO	26S proteasome regulatory subunit rpn12
917.4849	3	6.8	YKDGVILAADSR	YK(1442.7262)DGVILAADSR	MVILNKDGMER	MVILNK(1444.7562)DGMER	aleitner_M1012_007_26Syeast	57.1252	20.5	5.6	0.0012	14.3	0.045	3	-1.8	503	209	6.2	O43063	33	1	0	0	O43063	205	1	0	0	24564.3	SCHPO	Probable proteasome subunit beta type-1	24564.3	SCHPO	Probable proteasome subunit beta type-1
1065.2249	3	3.5	LSGVVEGIFQKCYAK	LSGVVEGIFQK(1494.7606)C(Carbamidomethyl)YAK	NSDYKETLIFK	NSDYK(1835.9492)ETLIFK	aleitner_M1012_007_26Syeast	71.4037	20.6	10.6	0.0060	6.6	14	7	6.6	14	8	14.0	O74762	148	1	0	0	O74762	107	1	0	0	107277.4	SCHPO	26S proteasome regulatory subunit rpn2	107277.4	SCHPO	26S proteasome regulatory subunit rpn2
1077.9102	3	4.7	HFEQVINEKHEDALAK	HFEQVINEK(1323.7398)HEDALAK	SVQPTAKTVQK	SVQPTAK(2045.0218)TVQK	aleitner_M1012_007_26Syeast	39.0098	16.1	5.4	0.022	10.7	0.54	1	-3.6	2535	768	5.4	O74762	703	1	0	0	O74762	806	1	0	0	107277.4	SCHPO	26S proteasome regulatory subunit rpn2	107277.4	SCHPO	26S proteasome regulatory subunit rpn2
556.5111	5	1.3	FSFISNVRPKLFAYPPK	FSFISNVRPK(767.4065)LFAYPPK	KEEPK	K(2148.1772)EEPK	aleitner_M1012_007_26Syeast	61.3488	13.9	0.0	0.035	13.9	0.035	1	-2.8	1844	451	2.1	O74762	792	1	0	0	O74762	876	1	0	0	107277.4	SCHPO	26S proteasome regulatory subunit rpn2	107277.4	SCHPO	26S proteasome regulatory subunit rpn2
743.3783	4	1.2	KEDSSPCGYIIR	K(1545.8039)EDSSPC(Carbamidomethyl)GYIIR	ILSGEQTVKYDR	ILSGEQTVK(1561.7446)YDR	aleitner_M1012_007_26Syeast	45.4347	12.9	3.7	0.11	9.2	0.93	1	-4.3	2383	810	3.7	O74762	296	1	0	0	O74762	316	1	0	0	107277.4	SCHPO	26S proteasome regulatory subunit rpn2	107277.4	SCHPO	26S proteasome regulatory subunit rpn2
799.1712	4	4.4	NSDYKETLIFK	NSDYK(1835.9492)ETLIFK	LSGVVEGIFQKCYAK	LSGVVEGIFQK(1494.7606)C(Carbamidomethyl)YAK	aleitner_M1012_007_26Syeast	71.3613	10.5	3.5	0.15	2.4	35	10	1.2	78	26	9.2	O74762	107	1	0	0	O74762	148	1	0	0	107277.4	SCHPO	26S proteasome regulatory subunit rpn2	107277.4	SCHPO	26S proteasome regulatory subunit rpn2
845.2156	4	5.6	NLNAPKFSFISNVRPK	NLNAPK(1545.8039)FSFISNVRPK	ILSGEQTVKYDR	ILSGEQTVK(1969.0785)YDR	aleitner_M1012_007_26Syeast	58.5665	6.7	1.6	0.67	1.4	26	18	-2.7	443	220	5.3	O74762	782	1	0	0	O74762	316	1	0	0	107277.4	SCHPO	26S proteasome regulatory subunit rpn2	107277.4	SCHPO	26S proteasome regulatory subunit rpn2
593.7086	5	2.6	TKDSLEAR	TK(2045.0218)DSLEAR	HFEQVINEKHEDALAK	HFEQVINEK(1056.5451)HEDALAK	aleitner_M1012_007_26Syeast	40.8758	6.6	1.6	1.4	1.3	46	24	-2.7	654	305	5.3	O74762	337	1	0	0	O74762	703	1	0	0	107277.4	SCHPO	26S proteasome regulatory subunit rpn2	107277.4	SCHPO	26S proteasome regulatory subunit rpn2
854.3876	4	4.8	TTEEKEATPMEMDEEK	TTEEK(1516.7079)EATPMEMDEEK	GSNDDEMKIDKK	GSNDDEMKIDK(2034.8650)K	aleitner_M1012_007_26Syeast	37.4183	6.5	1.2	2.5	5.3	5.6	1	-4.2	4093	1047	1.2	O74762	853	1	0	0	O74762	847	1	0	0	107277.4	SCHPO	26S proteasome regulatory subunit rpn2	107277.4	SCHPO	26S proteasome regulatory subunit rpn2
750.6090	4	-1.4	EKASKGSNDDEMK	EK(1544.7756)ASKGSNDDEM(Oxidation)K	LLMKLSSQNDDK	LLM(Oxidation)K(1591.7036)LSSQNDDK	aleitner_M1012_007_26Syeast	66.2317	2.9	0.3	7.0	-0.2	68	35	-3.3	652	286	3.1	O74762	833	1	0	0	O74762	242	1	0	0	107277.4	SCHPO	26S proteasome regulatory subunit rpn2	107277.4	SCHPO	26S proteasome regulatory subunit rpn2
842.7545	4	2.2	ATLTGMKIDVLFSK	ATLTGMK(1844.1387)IDVLFSK	VVGQLLEKLKPLIEK	VVGQLLEK(1660.9110)LKPLIEK	aleitner_M1012_007_26Syeast	90.6073	16.5	6.8	0.0067	9.7	0.47	2	-0.2	227	148	6.8	Q10335	148	1	0	0	Q10335	174	1	0	0	46680.8	SCHPO	Probable 26S proteasome regulatory subunit rpn7	46680.8	SCHPO	Probable 26S proteasome regulatory subunit rpn7
846.7574	4	7.1	ATLTGMKIDVLFSK	ATLTGM(Oxidation)K(1844.1387)IDVLFSK	VVGQLLEKLKPLIEK	VVGQLLEK(1676.9059)LKPLIEK	aleitner_M1012_007_26Syeast	86.3767	13.7	5.6	0.0078	7.5	0.52	4	-0.8	141	67	6.2	Q10335	148	1	0	0	Q10335	174	1	0	0	46680.8	SCHPO	Probable 26S proteasome regulatory subunit rpn7	46680.8	SCHPO	Probable 26S proteasome regulatory subunit rpn7
641.1613	5	5.7	LKPLIEKGGDWER	LK(1660.9110)PLIEKGGDWER	ATLTGMKIDVLFSK	ATLTGMK(1677.9090)IDVLFSK	aleitner_M1012_007_26Syeast	74.0103	9.1	3.4	0.23	2.9	14	10	-1.8	311	174	6.2	Q10335	176	1	0	0	Q10335	148	1	0	0	46680.8	SCHPO	Probable 26S proteasome regulatory subunit rpn7	46680.8	SCHPO	Probable 26S proteasome regulatory subunit rpn7
674.4047	5	1.6	ATLTGMKIDVLFSK	ATLTGMK(1844.1387)IDVLFSK	VVGQLLEKLKPLIEK	VVGQLLEKLK(1660.9110)PLIEK	aleitner_M1012_007_26Syeast	90.7107	8.7	2.1	0.66	4.4	9.1	4	-3.1	870	388	4.3	Q10335	148	1	0	0	Q10335	176	1	0	0	46680.8	SCHPO	Probable 26S proteasome regulatory subunit rpn7	46680.8	SCHPO	Probable 26S proteasome regulatory subunit rpn7
699.1288	5	-4.9	MCSPSATLTHRTMTEKAR	1397.6432-MC(Carbamidomethyl)SPSATLTHRTM(Oxidation)TEKAR	MCSPSATLTHR	2231.0497-MC(Carbamidomethyl)SPSATLTHR	aleitner_M1012_007_26Syeast	58.4502	6.5	2.3	2.6	0.1	166	86	-1.7	533	237	6.4	Q10335	1	1	0	0	Q10335	1	1	0	0	46680.8	SCHPO	Probable 26S proteasome regulatory subunit rpn7	46680.8	SCHPO	Probable 26S proteasome regulatory subunit rpn7
640.5991	4	4.1	SIKGYTLPPHCSR	SIK(1043.5903)GYTLPPHC(Carbamidomethyl)SR	IEEIFKK	IEEIFK(1652.8345)K	aleitner_M1012_007_26Syeast	48.3865	13.2	2.3	0.010	10.9	0.048	2	-5.8	3064	908	2.3	P06732	138	1	0	0	P06732	265	1	0	0	43101.5	HUMAN	Creatine kinase M-type	43101.5	HUMAN	Creatine kinase M-type
796.6955	4	1.4	KLEKGQSIDDMIPAQK	KLEK(1382.8034)GQSIDDMIPAQK	GGVHVKLAHLSK	GGVHVK(1938.0132)LAHLSK	aleitner_M1012_007_26Syeast	47.0962	14.4	3.6	0.017	9.7	0.34	3	-3.3	1399	512	4.7	P06732	369	1	0	0	P06732	298	1	0	0	43101.5	HUMAN	Creatine kinase M-type	43101.5	HUMAN	Creatine kinase M-type
800.6965	4	4.2	KLEKGQSIDDMIPAQK	KLEK(1382.8034)GQSIDDM(Oxidation)IPAQK	GGVHVKLAHLSK	GGVHVK(1954.0081)LAHLSK	aleitner_M1012_007_26Syeast	40.7642	13.8	5.7	0.020	6.0	3.4	5	-0.2	206	93	7.8	P06732	369	1	0	0	P06732	298	1	0	0	43101.5	HUMAN	Creatine kinase M-type	43101.5	HUMAN	Creatine kinase M-type
859.4774	3	4.9	GGVHVKLAHLSK	GGVHVK(1330.6625)LAHLSK	VISMEKGGNMK	VISMEK(1382.8034)GGNMK	aleitner_M1012_007_26Syeast	41.6762	11.3	6.2	0.057	5.1	3.4	1	-1.8	328	168	6.2	P06732	298	1	0	0	P06732	242	1	0	0	43101.5	HUMAN	Creatine kinase M-type	43101.5	HUMAN	Creatine kinase M-type
864.8092	3	5.0	GGVHVKLAHLSK	GGVHVK(1346.6574)LAHLSK	VISMEKGGNMK	VISMEK(1382.8034)GGNM(Oxidation)K	aleitner_M1012_007_26Syeast	39.4180	9.3	4.7	0.15	4.6	3.8	1	-1.7	292	189	4.7	P06732	298	1	0	0	P06732	242	1	0	0	43101.5	HUMAN	Creatine kinase M-type	43101.5	HUMAN	Creatine kinase M-type
864.8082	3	3.9	GGVHVKLAHLSK	GGVHVK(1346.6574)LAHLSK	VISMEKGGNMK	VISM(Oxidation)EK(1382.8034)GGNMK	aleitner_M1012_007_26Syeast	34.9055	7.6	3.6	0.29	1.4	24	9	-1.8	232	115	6.2	P06732	298	1	0	0	P06732	242	1	0	0	43101.5	HUMAN	Creatine kinase M-type	43101.5	HUMAN	Creatine kinase M-type
803.3998	4	-5.6	HKTDLNHENLK	HK(1861.8986)TDLNHENLK	LNYKPEEEYPDLSK	LNYK(1485.7576)PEEEYPDLSK	aleitner_M1012_007_26Syeast	64.7572	9.1	0.3	1.3	1.3	111	64	-0.2	262	155	7.8	P06732	107	1	0	0	P06732	15	1	0	0	43101.5	HUMAN	Creatine kinase M-type	43101.5	HUMAN	Creatine kinase M-type
1066.8580	3	4.4	FKLNYKPEEEYPDLSK	FK(1198.5441)LNYKPEEEYPDLSK	MPFGNTHNK	2137.0619-M(Oxidation)PFGNTHNK	aleitner_M1012_007_26Syeast	91.3573	6.0	0.0	7.2	1.2	209	39	-1.8	1704	432	4.8	P06732	11	1	0	0	P06732	1	1	0	0	43101.5	HUMAN	Creatine kinase M-type	43101.5	HUMAN	Creatine kinase M-type
720.2074	5	1.5	GKVVIDAFR	GK(2592.4136)VVIDAFR	QTTSNLGHINKPSIQALIHGLGR	QTTSNLGHINK(1141.6495)PSIQALIHGLGR	aleitner_M1012_007_26Syeast	71.6998	12.4	0.1	0.015	8.1	0.27	3	1.9	19	10	4.3	P41878	153	1	0	0	P41878	185	1	0	0	34572.3	SCHPO	26S proteasome regulatory subunit rpn11	34572.3	SCHPO	26S proteasome regulatory subunit rpn11
562.8007	4	2.5	KHLDAEVQK	K(1180.5910)HLDAEVQK	NHASIDKMK	NHASIDK(1204.6452)MK	aleitner_M1012_007_26Syeast	28.8428	9.2	1.9	0.43	4.8	6.2	6	-3.6	1021	281	4.4	P41878	281	1	0	0	P41878	246	1	0	0	34572.3	SCHPO	26S proteasome regulatory subunit rpn11	34572.3	SCHPO	26S proteasome regulatory subunit rpn11
703.1531	4	7.0	KIEIPLPNEVGR	K(1444.7813)IEIPLPNEVGR	KLEGTIDYQKL	K(1501.8504)LEGTIDYQKL	aleitner_M1012_007_26Syeast	64.7155	8.2	1.9	0.50	1.9	37	16	-1.7	430	176	6.3	O74445	297	1	0	0	O74445	378	1	0	0	43608.7	SCHPO	Probable 26S protease subunit rpt4	43608.7	SCHPO	Probable 26S protease subunit rpt4
741.6970	4	4.0	AVAASLGVNFLKVVSSAIVDK	AVAASLGVNFLK(875.5480)VVSSAIVDK	VGIKPPK	VGIK(2225.2671)PPK	aleitner_M1012_007_26Syeast	90.2443	7.9	2.7	0.82	5.2	4.4	1	-4.9	2415	896	2.7	O74445	196	1	0	0	O74445	164	1	0	0	43608.7	SCHPO	Probable 26S protease subunit rpt4	43608.7	SCHPO	Probable 26S protease subunit rpt4
743.1680	4	7.9	VSKQGEIDYEALVK	VSK(1390.7894)QGEIDYEALVK	MEILKIHLEK	MEILK(1715.8982)IHLEK	aleitner_M1012_007_26Syeast	62.9315	7.6	1.6	1.6	3.2	22	15	-3.3	1018	481	4.4	O74445	321	1	0	0	O74445	313	1	0	0	43608.7	SCHPO	Probable 26S protease subunit rpt4	43608.7	SCHPO	Probable 26S protease subunit rpt4
691.3770	4	0.95	EEFAEKAVSVIQAR	EEFAEK(1185.6506)AVSVIQAR	AKYASQKRP	AK(1713.8938)YASQKRP	aleitner_M1012_007_26Syeast	55.5612	6.2	2.2	2.0	1.4	48	22	-3.2	991	346	4.8	Q9UUB6	194	1	0	0	Q9UUB6	293	1	0	0	34195.8	SCHPO	Ubiquitin carboxyl-terminal hydrolase 2	34195.8	SCHPO	Ubiquitin carboxyl-terminal hydrolase 2
866.1326	3	-8.9	IMKLCFDELKK	IMK(1171.6424)LC(Carbamidomethyl)FDELKK	KRMPIDFK	K(1561.8248)RMPIDFK	aleitner_M1012_007_26Syeast	88.0373	5.0	2.0	3.9	-1.2	184	89	-1.8	267	138	6.2	Q09720	162	1	0	0	Q09720	170	1	0	0	21967.5	SCHPO	Probable proteasome subunit beta type-4	21967.5	SCHPO	Probable proteasome subunit beta type-4
1150.9502	3	-0.61	FVKLGIDPPKGIMLYGPPGTGK	FVKLGIDPPK(1165.5655)GIMLYGPPGTGK	MPPKEDWEK	2422.3334-M(Met-loss)PPKEDWEK	aleitner_M1012_007_26Syeast	97.2550	6.0	0.3	7.8	0.1	370	128	-1.8	1283	434	5.9	O42931	214	1	0	0	O42931	1	1	0	0	48965.5	SCHPO	26S protease regulatory subunit 7 homolog	48965.5	SCHPO	26S protease regulatory subunit 7 homolog
966.0170	4	0.92	LMSKVAEKAQINTQEYGR	LMSKVAEK(1794.9727)AQINTQEYGR	IKEATILTEEGIANR	IK(2203.1307)EATILTEEGIANR	aleitner_M1012_007_26Syeast	53.8057	22.6	3.2	1.1e-4	17.9	0.0025	3	-3.3	3638	848	4.7	O14250	115	1	0	0	decoy	229	1	0	0	30111.1	SCHPO	Probable proteasome subunit alpha type-6	27573.3	SCHPO	Probable proteasome subunit alpha type-5
1231.6361	4	-2.7	LLKLEEAMKITTDAFTSAGER	LLKLEEAM(Oxidation)K(2583.3241)ITTDAFTSAGER	VDHASLNHRLGVHKAGVHSMHK	VDHASLNHRLGVHK(2477.2723)AGVHSM(Oxidation)HK	aleitner_M1012_007_26Syeast	93.3667	29.2	4.4	1.2e-4	24.8	0.0013	1	-1.5	1523	787	4.4	Q9UQY2	185	1	0	0	decoy	125	1	0	0	25082.6	SCHPO	Probable proteasome subunit beta type-6	43101.5	HUMAN	Creatine kinase M-type
637.3412	5	9.3	CTKIIENEQSAEK	C(Carbamidomethyl)TK(1632.8948)IIENEQSAEK	GDELLKGNIPGRAR	GDELLK(1686.8135)GNIPGRAR	aleitner_M1012_007_26Syeast	24.7223	25.3	7.8	1.3e-4	17.5	0.011	1	1.9	69	59	9.9	O42931	102	1	0	0	decoy	119	1	0	0	48965.5	SCHPO	26S protease regulatory subunit 7 homolog	48836.2	SCHPO	26S protease regulatory subunit 6A
619.1589	6	5.4	VVKGNQKFSSTADYMNMSS	VVKGNQK(1599.9389)FSSTADYM(Oxidation)NMSS	WPLPLKATQPIAK	2247.0188-WPLPLKATQPIAK	aleitner_M1012_007_26Syeast	63.4653	8.1	2.4	0.29	3.0	9.6	8	-3.0	581	299	5.1	O42931	426	1	0	0	decoy	1	1	0	0	48965.5	SCHPO	26S protease regulatory subunit 7 homolog	48836.2	SCHPO	26S protease regulatory subunit 6A
1166.2867	3	-2.7	FVKLGIDPPKGIMLYGPPGTGK	FVKLGIDPPK(1211.5823)GIMLYGPPGTGK	KGSFGGSGSYK	K(2422.3334)GSFGGSGSYK	aleitner_M1012_007_26Syeast	90.6560	12.1	2.8	0.81	5.9	24	7	-1.8	1661	617	6.2	O42931	214	1	0	0	decoy	16	1	0	0	48965.5	SCHPO	26S protease regulatory subunit 7 homolog	48836.2	SCHPO	26S protease regulatory subunit 6A
643.1003	4	2.6	LGKNPSAEVLMK	LGK(1266.6642)NPSAEVLM(Oxidation)K	IHAKSMAIDK	IHAK(1439.7694)SM(Oxidation)AIDK	aleitner_M1012_007_26Syeast	69.8985	7.3	0.3	2.7	5.7	6.8	5	-3.7	1609	513	3.7	decoy	376	1	0	0	O42931	364	1	0	0	48836.2	SCHPO	26S protease regulatory subunit 6A	48965.5	SCHPO	26S protease regulatory subunit 7 homolog
611.7530	5	1.5	KILDFVKK	KILDFVK(2064.0965)K	LGIDPPKGIMLYGPPGTGK	LGIDPPK(1127.6954)GIM(Oxidation)LYGPPGTGK	aleitner_M1012_007_26Syeast	60.4588	5.2	0.1	5.7	0.5	127	53	-0.8	300	136	4.7	decoy	422	1	0	0	O42931	214	1	0	0	48836.2	SCHPO	26S protease regulatory subunit 6A	48965.5	SCHPO	26S protease regulatory subunit 7 homolog
699.1235	4	-6.2	VAEKAQINTQEYGR	VAEK(1186.6710)AQINTQEYGR	KFDSRVGIK	K(1743.8792)FDSRVGIK	aleitner_M1012_007_26Syeast	51.5057	21.7	1.1	4.0e-4	18.5	0.0025	5	-4.8	1839	686	3.2	O14250	115	1	0	0	decoy	308	1	0	0	30111.1	SCHPO	Probable proteasome subunit alpha type-6	43101.5	HUMAN	Creatine kinase M-type
950.8666	5	-2.0	MFRNQYDGDATTWSPQGRLHQVEYALEAIK	1356.6521-M(Met-loss)FRNQYDGDATTWSPQGRLHQVEYALEAIK	NTVATEGEDKR	NTVATEGEDK(3530.7219)R	aleitner_M1012_007_26Syeast	93.2140	5.7	0.0	2.1	-0.2	125	93	-2.1	463	333	5.9	O14250	1	1	0	0	decoy	282	1	0	0	30111.1	SCHPO	Probable proteasome subunit alpha type-6	43101.5	HUMAN	Creatine kinase M-type
1064.8770	3	4.6	DISSKSPSGNDALNDK	DISSK(1544.8199)SPSGNDALNDK	AVHVIIEGIEDGR	1784.8428-AVHVIIEGIEDGR	aleitner_M1012_007_26Syeast	82.6297	28.2	3.0	7.5e-4	24.9	0.0039	2	-2.2	2642	761	5.4	P87048	9	1	0	0	decoy	1	1	0	0	97999.6	SCHPO	26S proteasome regulatory subunit rpn1	35595.6	SCHPO	26S proteasome regulatory subunit rpn8
961.8557	5	-4.9	NKTDSQGSGVDVYSGMSILGESLAR	NK(2234.0373)TDSQGSGVDVYSGMSILGESLAR	MSSKDISSKSPSGNDALNDK	M(Oxidation)SSKDISSK(2708.2963)SPSGNDALNDK	aleitner_M1012_007_26Syeast	64.8282	5.8	0.7	2.6	0.5	102	44	0.0	144	69	7.4	decoy	185	1	0	0	P87048	9	1	0	0	35595.6	SCHPO	26S proteasome regulatory subunit rpn8	97999.6	SCHPO	26S proteasome regulatory subunit rpn1
1179.6263	4	2.1	YVAGVQQKYTQSGGVRPFGVSTLIAGFDVGDNTPR	YVAGVQQK(1030.5964)YTQSGGVRPFGVSTLIAGFDVGDNTPR	KWLKYR	K(3821.9377)WLKYR	aleitner_M1012_007_26Syeast	72.2483	23.5	4.7	0.0023	18.8	0.034	1	-0.8	2475	857	6.8	Q10329	118	1	0	0	decoy	13	1	0	0	28277.2	SCHPO	Probable proteasome subunit alpha type-4	51618.9	SCHPO	26S proteasome regulatory subunit rpn5
455.6968	7	-3.9	KNVPKLQNVSNFQK	KNVPK(1539.9236)LQNVSNFQK	LLATSKTTAQIKK	LLATSK(1780.9836)TTAQIKK	aleitner_M1012_007_26Syeast	31.2640	9.2	1.4	0.84	2.1	111	51	-0.9	875	276	7.1	Q10329	53	1	0	0	decoy	6	1	0	0	28277.2	SCHPO	Probable proteasome subunit alpha type-4	51618.9	SCHPO	26S proteasome regulatory subunit rpn5
1150.8625	4	0.83	ATSAGPKQTETINWLEK	ATSAGPK(2726.4590)QTETINWLEK	LGSVKSIGLEQELDTTTAEGTKLAK	LGSVK(2011.0262)SIGLEQELDTTTAEGTKLAK	aleitner_M1012_007_26Syeast	76.7673	24.0	5.4	0.0024	15.0	0.27	5	1.9	262	160	9.0	O94517	169	1	0	0	decoy	122	1	0	0	26539.6	SCHPO	Probable proteasome subunit alpha type-1	26404.3	SCHPO	Probable proteasome subunit alpha type-2
943.8245	3	-2.8	LNYKPEEEYPDLSK	LNYK(1104.6291)PEEEYPDLSK	NKQSHILK	NK(1861.8986)QSHILK	aleitner_M1012_007_26Syeast	52.9455	16.0	3.7	0.0026	12.3	0.031	3	-4.3	1891	559	3.7	P06732	15	1	0	0	decoy	376	1	0	0	43101.5	HUMAN	Creatine kinase M-type	97999.6	SCHPO	26S proteasome regulatory subunit rpn1
1234.6266	3	-3.0	KDAVVAWEQTVNEMK	K(1954.0081)DAVVAWEQTVNEMK	KLEKGQSIDDMIPAQK	KLEK(1884.9291)GQSIDDM(Oxidation)IPAQK	aleitner_M1012_007_26Syeast	73.3092	10.8	0.4	1.5	5.2	38	20	-2.0	2551	676	5.6	decoy	528	1	0	0	P06732	369	1	0	0	97999.6	SCHPO	26S proteasome regulatory subunit rpn1	43101.5	HUMAN	Creatine kinase M-type
566.7864	4	4.8	KSNENAK	K(1473.7075)SNENAK	MPFGNTHNKFK	M(Oxidation)PFGNTHNK(927.4662)FK	aleitner_M1012_007_26Syeast	65.2190	5.4	1.3	1.9	3.6	6.8	3	-0.9	159	68	3.9	decoy	830	1	0	0	P06732	9	1	0	0	97999.6	SCHPO	26S proteasome regulatory subunit rpn1	43101.5	HUMAN	Creatine kinase M-type
565.2701	6	-1.8	SQEDEIGKNIVSGQAYVSK	SQEDEIGK(1334.5660)NIVSGQAYVSK	ASKGSNDDEMK	ASK(2189.0852)GSNDDEM(Oxidation)K	aleitner_M1012_007_26Syeast	50.1297	12.3	7.7	0.0072	4.4	2.4	2	-0.1	65	48	7.9	decoy	47	1	0	0	O74762	836	1	0	0	43101.5	HUMAN	Creatine kinase M-type	107277.4	SCHPO	26S proteasome regulatory subunit rpn2
633.7164	5	-1.5	EKASKGSNDDEMK	EK(1709.9148)ASKGSNDDEM(Oxidation)K	LGVHKAGVHSMHKR	LGVHK(1591.7036)AGVHSM(Oxidation)HKR	aleitner_M1012_007_26Syeast	34.5268	5.0	0.0	2.2	0.2	64	43	-1.4	196	149	4.8	O74762	833	1	0	0	decoy	125	1	0	0	107277.4	SCHPO	26S proteasome regulatory subunit rpn2	43101.5	HUMAN	Creatine kinase M-type
723.6100	4	-2.4	ASKGSNDDEMK	ASK(1693.9199)GSNDDEM(Oxidation)K	LGVHKAGVHSMHKR	LGVHK(1334.5660)AGVHSMHKR	aleitner_M1012_007_26Syeast	43.6540	5.7	2.2	2.4	1.0	57	34	-1.2	248	128	4.7	O74762	836	1	0	0	decoy	125	1	0	0	107277.4	SCHPO	26S proteasome regulatory subunit rpn2	43101.5	HUMAN	Creatine kinase M-type
655.6359	6	-2.8	IKAGMDNGGHYGMTCPR	IK(2047.9698)AGMDNGGHYGM(Oxidation)TC(Carbamidomethyl)PR	MNSIVSKYTQSTNNDDPK	2017.8808-M(Met-loss)NSIVSKYTQSTNNDDPK	aleitner_M1012_007_26Syeast	47.6513	14.0	7.1	0.019	3.4	20	8	3.4	20	11	10.6	decoy	172	1	0	0	P30655	1	1	0	0	48965.5	SCHPO	26S protease regulatory subunit 7 homolog	29987.0	SCHPO	Probable proteasome subunit beta type-5
946.8464	3	1.1	KNVRFASTTVQIK	K(1346.6574)NVRFASTTVQIK	VISMEKGGNMK	VISM(Oxidation)EK(1628.9250)GGNMK	aleitner_M1012_007_26Syeast	99.1837	13.5	1.6	0.044	11.9	0.12	1	-4.3	2756	798	3.7	decoy	161	1	0	0	P06732	242	1	0	0	28277.2	SCHPO	Probable proteasome subunit alpha type-4	43101.5	HUMAN	Creatine kinase M-type
816.4276	3	6.1	KFDSRVGIK	K(1397.6432)FDSRVGIK	MCSPSATLTHR	1186.6710-MC(Carbamidomethyl)SPSATLTHR	aleitner_M1012_007_26Syeast	70.3042	13.8	9.3	0.047	4.0	20	2	3.9	21	3	9.8	decoy	308	1	0	0	Q10335	1	1	0	0	43101.5	HUMAN	Creatine kinase M-type	46680.8	SCHPO	Probable 26S proteasome regulatory subunit rpn7
797.9449	4	-4.2	LDRKIEIPLPNEVGR	LDRK(1439.7694)IEIPLPNEVGR	LGKNPSAEVLMK	LGK(1886.0625)NPSAEVLM(Oxidation)K	aleitner_M1012_007_26Syeast	69.1510	14.2	3.3	0.051	10.9	0.33	1	-4.8	2202	898	3.3	O74445	297	1	0	0	decoy	376	1	0	0	43608.7	SCHPO	Probable 26S protease subunit rpt4	48836.2	SCHPO	26S protease regulatory subunit 6A
824.7736	3	2.0	LGKNPSAEVLMK	LGK(1185.5877)NPSAEVLMK	MSERDTALEK	1423.7745-M(Met-loss)SERDTALEK	aleitner_M1012_007_26Syeast	48.9807	7.0	0.5	3.2	0.1	282	119	-0.6	444	174	6.9	decoy	376	1	0	0	O74445	1	1	0	0	48836.2	SCHPO	26S protease regulatory subunit 6A	43608.7	SCHPO	Probable 26S protease subunit rpt4
950.8653	5	-0.86	DAERAGPMDPMTKALDTLVEEHAVK	DAERAGPMDPMTK(2025.9684)ALDTLVEEHAVK	MSSIGTGYDLGLFFSPDGR	2861.3939-M(Met-loss)SSIGTGYDLGLFFSPDGR	aleitner_M1012_007_26Syeast	95.5187	11.4	1.5	0.057	5.1	3.9	19	-1.1	249	154	6.3	decoy	79	1	0	0	O59770	1	1	0	0	97999.6	SCHPO	26S proteasome regulatory subunit rpn1	28031.7	SCHPO	Probable proteasome subunit alpha type-7
854.4384	4	5.5	MSSKSSLELANNAVK	1966.9380-M(Met-loss)SSKSSLELANNAVK	NKICDMKVTEYEGVK	NK(1584.8359)IC(Carbamidomethyl)DM(Oxidation)KVTEYEGVK	aleitner_M1012_007_26Syeast	74.0252	13.0	8.5	0.060	4.5	9.5	1	0.5	103	45	8.5	Q9P7S2	1	1	0	0	decoy	186	1	0	0	47341.7	SCHPO	Probable 26S proteasome regulatory subunit rpn6	34195.8	SCHPO	Ubiquitin carboxyl-terminal hydrolase 2
920.2291	4	-8.2	YKDAYVYSIVAIAR	YK(2046.0456)DAYVYSIVAIAR	VQAQLMKGYAGVEATGGTK	VQAQLMK(1768.9400)GYAGVEATGGTK	aleitner_M1012_007_26Syeast	59.0598	13.4	6.1	0.066	5.0	10	7	0.4	165	65	8.4	Q9US13	113	1	0	0	decoy	85	1	0	0	43457.6	SCHPO	Probable 26S proteasome regulatory subunit rpn9	24409.7	PIG	Trypsin
934.4790	4	-6.3	SRKVAQTTYK	SRK(2553.2540)VAQTTYK	GINVLWGKAEYPHNSDEVPYK	GINVLWGK(1318.7245)AEYPHNSDEVPYK	aleitner_M1012_007_26Syeast	52.6907	13.8	1.4	0.066	9.1	1.2	2	-3.3	2202	856	4.7	O94579	91	1	0	0	decoy	181	1	0	0	26404.3	SCHPO	Probable proteasome subunit alpha type-2	43608.7	SCHPO	Probable 26S protease subunit rpt4
1066.8578	3	3.2	KIYNEYPPTK	K(1945.8914)IYNEYPPTK	MVGGKGEGFEGKMHTEV	MVGGK(1389.7180)GEGFEGKM(Oxidation)HTEV	aleitner_M1012_007_26Syeast	92.0715	5.4	0.1	5.7	2.3	44	11	-3.9	2651	1066	3.1	O94579	99	1	0	0	decoy	376	1	0	0	26404.3	SCHPO	Probable proteasome subunit alpha type-2	43608.7	SCHPO	Probable 26S protease subunit rpt4
886.9331	4	-1.7	KMSAQSCACMVRTLLYGK	K(1424.7048)MSAQSC(Carbamidomethyl)AC(Carbamidomethyl)M(Oxidation)VRTLLYGK	GRKGSFGGSGSYK	GRK(2257.0727)GSFGGSGSYK	aleitner_M1012_007_26Syeast	93.4465	10.8	4.7	0.074	2.9	12	7	-0.1	87	48	7.9	Q9UQY2	86	1	0	0	decoy	16	1	0	0	25082.6	SCHPO	Probable proteasome subunit beta type-6	48836.2	SCHPO	26S protease regulatory subunit 6A
494.2696	5	-3.1	SLEKTLVPYLR	SLEK(1148.5536)TLVPYLR	MGTDLVGYR	1455.8337-MGTDLVGYR	aleitner_M1012_007_26Syeast	31.0318	10.6	1.1	0.075	8.3	0.35	5	-5.7	4199	1052	2.3	O42897	318	1	0	0	decoy	1	1	0	0	57346.7	SCHPO	Probable 26S proteasome regulatory subunit rpn3	30111.1	SCHPO	Probable proteasome subunit alpha type-6
952.9683	4	-2.5	IQFCLALHNDSIKSMRYPMDAHK	IQFC(Carbamidomethyl)LALHNDSIK(1017.5131)SMRYPM(Oxidation)DAHK	MGTDLVGYR	2928.4085-M(Met-loss)GTDLVGYR	aleitner_M1012_007_26Syeast	61.7883	7.7	2.2	2.7	1.5	137	60	-1.8	1107	492	6.2	O42897	455	1	0	0	decoy	1	1	0	0	57346.7	SCHPO	Probable 26S proteasome regulatory subunit rpn3	30111.1	SCHPO	Probable proteasome subunit alpha type-6
795.4177	5	-8.0	LLKLEEAMKITTDAFTSAGER	LLKLEEAM(Oxidation)K(1632.8797)ITTDAFTSAGER	TGPEKVLVSMKYK	TGPEK(2477.2723)VLVSM(Oxidation)KYK	aleitner_M1012_007_26Syeast	96.1503	9.8	4.7	0.076	5.1	2.2	1	-3.3	935	513	4.7	Q9UQY2	185	1	0	0	decoy	208	1	0	0	25082.6	SCHPO	Probable proteasome subunit beta type-6	26404.3	SCHPO	Probable proteasome subunit alpha type-2
740.6274	4	-9.4	VLNKGDSGEMSLQK	VLNK(1453.7527)GDSGEMSLQK	KVDYIMLQYK	K(1642.8236)VDYIM(Oxidation)LQYK	aleitner_M1012_007_26Syeast	53.0100	9.3	6.3	0.078	1.5	24	11	-0.2	84	53	7.8	P41836	390	1	0	0	decoy	664	1	0	0	45069.7	SCHPO	26S protease regulatory subunit 8 homolog	107277.4	SCHPO	26S proteasome regulatory subunit rpn2
666.1232	4	0.96	KFASAMPVK	K(1682.9243)FASAMPVK	NDSYQLIKILPNK	NDSYQLIK(1115.6049)ILPNK	aleitner_M1012_007_26Syeast	43.2327	6.1	1.6	1.8	1.4	35	25	-3.3	710	371	4.7	decoy	126	1	0	0	P41836	121	1	0	0	107277.4	SCHPO	26S proteasome regulatory subunit rpn2	45069.7	SCHPO	26S protease regulatory subunit 8 homolog
703.1179	4	6.0	FADFGATKIQGIGPDSSPK	FADFGATK(873.4518)IQGIGPDSSPK	MTEVLK	2073.0419-M(Oxidation)TEVLK	aleitner_M1012_007_26Syeast	74.3813	4.1	0.7	7.7	1.0	53	15	-3.8	1030	435	4.2	decoy	757	1	0	0	P41836	1	1	0	0	107277.4	SCHPO	26S proteasome regulatory subunit rpn2	45069.7	SCHPO	26S protease regulatory subunit 8 homolog
1026.7533	4	2.1	IKEATILTEEGIANR	IK(2446.0709)EATILTEEGIANR	VDKPDGTMDYDSMDNIFFAK	VDK(1794.9727)PDGTMDYDSMDNIFFAK	aleitner_M1012_007_26Syeast	71.6605	17.9	5.3	0.081	10.2	3.9	2	2.0	235	160	7.7	decoy	229	1	0	0	Q9UUB6	59	1	0	0	27573.3	SCHPO	Probable proteasome subunit alpha type-5	34195.8	SCHPO	Ubiquitin carboxyl-terminal hydrolase 2
792.5576	6	2.5	AMYLKEFIKPSDDDARGLDSR	AM(Oxidation)YLKEFIK(2307.1053)PSDDDARGLDSR	MNSIVSKYTQSTNNDDPKK	2580.2530-MNSIVSKYTQSTNNDDPKK	aleitner_M1012_007_26Syeast	92.5867	12.1	7.4	0.085	4.3	12	4	-0.2	204	144	7.8	decoy	299	1	0	0	P30655	1	1	0	0	43608.7	SCHPO	Probable 26S protease subunit rpt4	29987.0	SCHPO	Probable proteasome subunit beta type-5
1340.6932	3	-9.8	HCIKVALMSNDINEELPR	HC(Carbamidomethyl)IK(1881.0360)VALMSNDINEELPR	GNAKFGDGIQIAQLALK	GNAK(2276.1293)FGDGIQIAQLALK	aleitner_M1012_007_26Syeast	99.0477	10.8	3.8	0.086	6.1	3.2	12	-0.1	390	179	4.7	decoy	206	1	0	0	O94444	86	1	0	0	45069.7	SCHPO	26S protease regulatory subunit 8 homolog	27140.1	SCHPO	26S proteasome regulatory subunit rpn10
1063.9510	5	-0.68	TLTQSERKELNVGIYSGAEHAR	TLTQSERK(2856.4658)ELNVGIYSGAEHAR	EEFAEKAVSVIQARIANYDPAEIR	EEFAEK(2596.3245)AVSVIQARIANYDPAEIR	aleitner_M1012_007_26Syeast	91.3272	14.6	2.8	0.087	6.8	9.4	4	0.1	529	363	7.8	decoy	43	1	0	0	Q9UUB6	194	1	0	0	28277.2	SCHPO	Probable proteasome subunit alpha type-4	34195.8	SCHPO	Ubiquitin carboxyl-terminal hydrolase 2
631.8412	6	9.7	MSTLDLNHLADLYDRK	2012.0612-M(Met-loss)STLDLNHLADLYDRK	VKTKEADQLDVTMKPR	VKTK(1910.9738)EADQLDVTM(Oxidation)KPR	aleitner_M1012_007_26Syeast	51.5637	12.2	0.9	0.091	6.0	4.2	9	1.9	52	57	6.2	P50524	1	1	0	0	decoy	817	1	0	0	30899.5	SCHPO	26S proteasome regulatory subunit rpn12	97999.6	SCHPO	26S proteasome regulatory subunit rpn1
887.1985	4	3.0	MSTLDLNHLADLYDR	1768.9029-MSTLDLNHLADLYDR	TKEADQLDVTMKPR	TK(1913.9193)EADQLDVTMKPR	aleitner_M1012_007_26Syeast	76.9718	8.3	2.2	2.1	2.0	72	42	-1.7	575	270	6.3	P50524	1	1	0	0	decoy	817	1	0	0	30899.5	SCHPO	26S proteasome regulatory subunit rpn12	97999.6	SCHPO	26S proteasome regulatory subunit rpn1
923.2333	4	-2.2	KNTEDIEMTA	K(2538.3945)NTEDIEMTA	FPDVVEATTASVPSKEIIRTLK	FPDVVEATTASVPSK(1288.5857)EIIRTLK	aleitner_M1012_007_26Syeast	72.6333	12.9	5.3	0.095	4.5	17	14	0.4	215	113	8.4	P87048	882	1	0	0	decoy	231	1	0	0	97999.6	SCHPO	26S proteasome regulatory subunit rpn1	48965.5	SCHPO	26S protease regulatory subunit 7 homolog
799.8055	5	-3.9	VLMKARELPFCAFK	VLMK(2285.0911)ARELPFC(Carbamidomethyl)AFK	EDLTDEEKAASIAVEDEKR	EDLTDEEK(1846.9838)AASIAVEDEKR	aleitner_M1012_007_26Syeast	96.2877	10.8	0.4	0.099	1.4	46	34	1.4	46	44	9.4	decoy	283	1	0	0	Q9UUB6	237	1	0	0	46680.8	SCHPO	Probable 26S proteasome regulatory subunit rpn7	34195.8	SCHPO	Ubiquitin carboxyl-terminal hydrolase 2
768.6458	4	1.4	EEFAEKAVSVIQAR	EEFAEK(1494.7242)AVSVIQAR	FDATKIAGYDSK	Acetyl-FDATK(1713.8938)IAGYDSK	aleitner_M1012_007_26Syeast	48.3078	5.1	0.6	1.6	-1.2	156	94	-1.7	225	147	6.3	Q9UUB6	194	1	0	0	decoy	5	1	0	0	34195.8	SCHPO	Ubiquitin carboxyl-terminal hydrolase 2	46680.8	SCHPO	Probable 26S proteasome regulatory subunit rpn7
784.8872	4	-2.7	MEQKPEVDYSEK	1784.8978-M(Met-loss)EQKPEVDYSEK	KSNENAKELENMLK	KSNENAK(1488.6984)ELENMLK	aleitner_M1012_007_26Syeast	91.6013	9.2	2.0	0.100	1.4	30	19	-0.2	95	59	7.8	Q9UTM3	1	1	0	0	decoy	836	1	0	0	51618.9	SCHPO	26S proteasome regulatory subunit rpn5	97999.6	SCHPO	26S proteasome regulatory subunit rpn1
938.2360	4	-3.3	KLEFPLPNEEAR	K(2307.1707)LEFPLPNEEAR	AEIVDPSAKQTVEEDAVRGR	AEIVDPSAK(1579.8246)QTVEEDAVRGR	aleitner_M1012_007_26Syeast	48.2478	11.4	1.2	0.10	2.9	23	14	0.5	107	53	8.5	O14126	350	1	0	0	decoy	443	1	0	0	48836.2	SCHPO	26S protease regulatory subunit 6A	107277.4	SCHPO	26S proteasome regulatory subunit rpn2
1167.5957	3	2.1	AMEVDEKPTERYSDIGGLSK	AM(Oxidation)EVDEK(1259.6948)PTERYSDIGGLSK	KKFASAMPVK	KK(2378.1312)FASAM(Oxidation)PVK	aleitner_M1012_007_26Syeast	89.0063	14.3	2.8	0.19	4.8	40	34	2.1	180	99	9.5	O14126	179	1	0	0	decoy	126	1	0	0	48836.2	SCHPO	26S protease regulatory subunit 6A	107277.4	SCHPO	26S proteasome regulatory subunit rpn2
899.6803	4	-6.3	GADSYKTMPSHGSTDELK	GADSYK(1655.8519)TM(Oxidation)PSHGSTDELK	QDPKKHLDAEVQK	Q(Gln->pyro-Glu)DPKK(2076.9310)HLDAEVQK	aleitner_M1012_007_26Syeast	58.6350	11.4	3.0	0.10	6.5	2.8	2	-2.7	1362	504	4.9	decoy	15	1	0	0	P41878	281	1	0	0	29337.7	SCHPO	Probable proteasome subunit beta type-2	34572.3	SCHPO	26S proteasome regulatory subunit rpn11
721.8804	6	-3.0	LNYKPEEEYPDLSKHNNHMAKVLTLELYK	LNYKPEEEYPDLSK(793.4810)HNNHM(Oxidation)AKVLTLELYK	RPQKK	RPQK(3669.8389)K	aleitner_M1012_007_26Syeast	95.3395	10.9	0.0	0.11	10.9	0.11	1	-3.8	1552	951	4.2	P06732	25	1	0	0	decoy	41	1	0	0	43101.5	HUMAN	Creatine kinase M-type	28031.7	SCHPO	Probable proteasome subunit alpha type-7
861.2030	4	-9.7	HGGYKPTDKHKTDLNHENLK	HGGYKPTDKHK(1109.6445)TDLNHENLK	KGGADVLKGK	K(2469.2401)GGADVLKGK	aleitner_M1012_007_26Syeast	68.8040	6.7	3.2	0.78	2.0	20	5	-3.3	809	268	4.7	P06732	107	1	0	0	decoy	42	1	0	0	43101.5	HUMAN	Creatine kinase M-type	28031.7	SCHPO	Probable proteasome subunit alpha type-7
570.5314	5	9.6	KGGADVLKGK	K(1876.0168)GGADVLKGK	FCVGLQKIEEIFKK	FC(Carbamidomethyl)VGLQK(1109.6445)IEEIFKK	aleitner_M1012_007_26Syeast	42.3487	5.2	1.3	3.5	1.4	40	14	-4.2	1489	498	3.8	decoy	42	1	0	0	P06732	259	1	0	0	28031.7	SCHPO	Probable proteasome subunit alpha type-7	43101.5	HUMAN	Creatine kinase M-type
810.5987	5	-7.5	MSWTTIESDAGVFTDLIENLGVK	1522.7515-MSWTTIESDAGVFTDLIENLGVK	KQNEPTSPDLEK	K(2663.3040)QNEPTSPDLEK	aleitner_M1012_007_26Syeast	60.3125	10.8	4.5	0.11	4.5	5.8	4	-0.1	105	72	6.3	Q9UUB6	1	1	0	0	decoy	779	1	0	0	34195.8	SCHPO	Ubiquitin carboxyl-terminal hydrolase 2	107277.4	SCHPO	26S proteasome regulatory subunit rpn2
683.7521	5	8.5	KQNEPTSPDLEK	K(2029.0116)QNEPTSPDLEK	DRIDKNTWNSTLETAK	DRIDK(1522.7515)NTWNSTLETAK	aleitner_M1012_007_26Syeast	74.0300	5.5	0.4	2.0	0.4	81	34	-3.0	940	366	5.1	decoy	779	1	0	0	Q9UUB6	280	1	0	0	107277.4	SCHPO	26S proteasome regulatory subunit rpn2	34195.8	SCHPO	Ubiquitin carboxyl-terminal hydrolase 2
813.8294	5	-1.2	NYFAAKEMIPNIAKNSR	NYFAAK(2098.1059)EMIPNIAKNSR	TLPPELKGEALGNSEHIR	TLPPELK(2104.0775)GEALGNSEHIR	aleitner_M1012_007_26Syeast	91.9205	10.8	4.7	0.11	3.0	21	18	1.4	61	45	7.8	decoy	193	1	0	0	Q9UUB6	120	1	0	0	48965.5	SCHPO	26S protease regulatory subunit 7 homolog	34195.8	SCHPO	Ubiquitin carboxyl-terminal hydrolase 2
913.2200	4	8.2	KIATQFVRIK	K(2446.0709)IATQFVRIK	VDKPDGTMDYDSMDNIFFAK	VDK(1340.8180)PDGTMDYDSMDNIFFAK	aleitner_M1012_007_26Syeast	51.1235	5.5	1.2	0.95	0.8	33	18	-1.1	139	97	4.7	decoy	163	1	0	0	Q9UUB6	59	1	0	0	48965.5	SCHPO	26S protease regulatory subunit 7 homolog	34195.8	SCHPO	Ubiquitin carboxyl-terminal hydrolase 2
1092.1730	3	8.2	FDATKIAGYDSK	1958.8246-FDATKIAGYDSK	MSIMEYNGGSCVAMAGK	1452.7137-MSIMEYNGGSC(Carbamidomethyl)VAM(Oxidation)AGK	aleitner_M1012_007_26Syeast	52.2983	12.7	5.0	0.12	3.2	56	11	1.4	180	45	9.5	decoy	1	1	0	0	Q9Y7T8	1	1	0	0	46680.8	SCHPO	Probable 26S proteasome regulatory subunit rpn7	22661.1	SCHPO	Probable proteasome subunit beta type-3
792.5558	6	-1.3	ATLETLSAYATIPMKINLLKDEEDK	ATLETLSAYATIPMK(1942.8297)INLLKDEEDK	MSIMEYNGGSCVAMAGK	2944.5355-MSIMEYNGGSC(Carbamidomethyl)VAMAGK	aleitner_M1012_007_26Syeast	98.9070	5.7	2.1	0.94	1.0	25	30	-3.3	509	529	4.7	decoy	269	1	0	0	Q9Y7T8	1	1	0	0	46680.8	SCHPO	Probable 26S proteasome regulatory subunit rpn7	22661.1	SCHPO	Probable proteasome subunit beta type-3
945.4703	4	-8.9	SEAAEFEYKNGYPMPCDVLAK	SEAAEFEYK(1359.7987)NGYPMPC(Carbamidomethyl)DVLAK	QQAIVKQRLR	Q(Gln->pyro-Glu)QAIVK(2556.1553)QRLR	aleitner_M1012_007_26Syeast	51.9647	14.4	3.1	0.12	9.7	1.7	4	-3.3	2256	954	4.7	O94517	102	1	0	0	decoy	237	1	0	0	26539.6	SCHPO	Probable proteasome subunit alpha type-1	107277.4	SCHPO	26S proteasome regulatory subunit rpn2
734.5672	5	-1.2	FADFGATKIQGIGPDSSPKDISTDAVSSK	FADFGATKIQGIGPDSSPK(729.3480)DISTDAVSSK	MSQAR	3076.5241-MSQAR	aleitner_M1012_007_26Syeast	91.2288	5.6	0.0	2.7	5.6	2.7	1	-3.8	1536	696	4.2	decoy	768	1	0	0	O94517	1	1	0	0	107277.4	SCHPO	26S proteasome regulatory subunit rpn2	26539.6	SCHPO	Probable proteasome subunit alpha type-1
849.4517	4	9.2	MSQARGFDR	2327.2487-MSQARGFDR	VDYIMLQYKVVQILAYSK	VDYIM(Oxidation)LQYK(1204.5659)VVQILAYSK	aleitner_M1012_007_26Syeast	62.8577	3.6	0.6	7.6	-1.7	244	127	-2.7	470	208	5.3	O94517	1	1	0	0	decoy	673	1	0	0	26539.6	SCHPO	Probable proteasome subunit alpha type-1	107277.4	SCHPO	26S proteasome regulatory subunit rpn2
741.1761	5	-8.9	MSTLDLNHLADLYDR	1925.0258-MSTLDLNHLADLYDR	SKWDSAELQLIGTALR	SK(1913.9193)WDSAELQLIGTALR	aleitner_M1012_007_26Syeast	73.8197	11.4	3.9	0.12	2.9	34	29	0.5	165	89	8.5	P50524	1	1	0	0	decoy	288	1	0	0	30899.5	SCHPO	26S proteasome regulatory subunit rpn12	47341.7	SCHPO	Probable 26S proteasome regulatory subunit rpn6
865.7227	4	1.8	KEDSSPCGYIIRILSGEQTVK	K(1079.6451)EDSSPC(Carbamidomethyl)GYIIRILSGEQTVK	KARDIALR	K(2517.2785)ARDIALR	aleitner_M1012_007_26Syeast	98.4883	13.0	5.2	0.13	7.3	3.7	2	0.4	219	97	5.7	O74762	296	1	0	0	decoy	198	1	0	0	107277.4	SCHPO	26S proteasome regulatory subunit rpn2	26539.6	SCHPO	Probable proteasome subunit alpha type-1
898.2575	4	8.9	KLAIALTYVKVSLLNEK	K(1686.8135)LAIALTYVKVSLLNEK	CTKIIENEQSAEK	C(Carbamidomethyl)TK(2040.2235)IIENEQSAEK	aleitner_M1012_007_26Syeast	84.3885	10.7	4.7	0.13	6.0	2.7	1	-3.3	1072	521	4.7	decoy	11	1	0	0	O42931	102	1	0	0	47341.7	SCHPO	Probable 26S proteasome regulatory subunit rpn6	48965.5	SCHPO	26S protease regulatory subunit 7 homolog
795.6393	5	2.6	FVKLGIDPPKGIMLYGPPGTGK	FVK(1688.8846)LGIDPPKGIMLYGPPGTGK	AGHVGKANLDGSGLQK	AGHVGK(2422.3334)ANLDGSGLQK	aleitner_M1012_007_26Syeast	69.3560	6.5	1.9	1.8	1.8	41	32	-0.1	146	97	7.9	O42931	207	1	0	0	decoy	58	1	0	0	48965.5	SCHPO	26S protease regulatory subunit 7 homolog	47341.7	SCHPO	Probable 26S proteasome regulatory subunit rpn6
859.4027	4	9.9	GNQKFSSTADYMNMSS	GNQK(1650.8287)FSSTADYM(Oxidation)NMSS	LAAGYKSSMLDVSR	LAAGYK(1920.7870)SSM(Oxidation)LDVSR	aleitner_M1012_007_26Syeast	57.0093	6.7	2.4	2.0	2.0	41	17	-1.7	435	220	4.7	O42931	426	1	0	0	decoy	325	1	0	0	48965.5	SCHPO	26S protease regulatory subunit 7 homolog	47341.7	SCHPO	Probable 26S proteasome regulatory subunit rpn6
808.9482	4	-2.4	KAQSGPDASAK	K(2173.2358)AQSGPDASAK	FASTTVQIKSKVNITTLGK	FASTTVQIKSK(1196.6037)VNITTLGK	aleitner_M1012_007_26Syeast	50.4245	12.8	1.6	0.13	9.1	1.2	3	-4.3	2995	848	3.7	P36612	45	1	0	0	decoy	175	1	0	0	50060.6	SCHPO	26S protease regulatory subunit 4 homolog	28277.2	SCHPO	Probable proteasome subunit alpha type-4
976.7963	4	-4.1	VVGSELIQKYLGDGPR	VVGSELIQK(2173.2358)YLGDGPR	FASTTVQIKSKVNITTLGK	FASTTVQIK(1868.0044)SKVNITTLGK	aleitner_M1012_007_26Syeast	74.4552	11.0	3.8	0.75	6.6	13	3	0.2	766	241	4.4	P36612	264	1	0	0	decoy	173	1	0	0	50060.6	SCHPO	26S protease regulatory subunit 4 homolog	28277.2	SCHPO	Probable proteasome subunit alpha type-4
602.6489	6	3.0	LLYDSKSMNWKATLGNEK	LLYDSKSM(Oxidation)NWK(1496.7875)ATLGNEK	KVEFGLPDLEGR	K(2251.1195)VEFGLPDLEGR	aleitner_M1012_007_26Syeast	69.5817	14.5	7.9	0.14	3.5	78	38	3.0	104	52	11.0	decoy	103	1	0	0	O42931	344	1	0	0	29220.2	SCHPO	Probable proteasome subunit beta type-7	48965.5	SCHPO	26S protease regulatory subunit 7 homolog
741.1747	5	-4.7	TLKAQFGEVPLVDLMVR	TLK(1769.7996)AQFGEVPLVDLM(Oxidation)VR	DEKYTLYDQNDTK	DEK(2069.1231)YTLYDQNDTK	aleitner_M1012_007_26Syeast	68.1807	9.9	3.9	0.14	1.5	43	34	0.4	92	64	8.4	decoy	238	1	0	0	O14250	220	1	0	0	48965.5	SCHPO	26S protease regulatory subunit 7 homolog	30111.1	SCHPO	Probable proteasome subunit alpha type-6
666.9402	7	8.1	EIIRTLKAQFGEVPLVDLMVR	EIIRTLK(2219.1256)AQFGEVPLVDLM(Oxidation)VR	LMSKVAEKAQINTQEYGR	LM(Oxidation)SKVAEK(2580.4349)AQINTQEYGR	aleitner_M1012_007_26Syeast	72.3445	7.3	0.6	1.5	3.0	23	18	-3.7	1648	1009	4.3	decoy	238	1	0	0	O14250	115	1	0	0	48965.5	SCHPO	26S protease regulatory subunit 7 homolog	30111.1	SCHPO	Probable proteasome subunit alpha type-6
730.9008	4	9.6	LGDKGPAAARASR	LGDK(1650.8512)GPAAARASR	RANGMPNELIDKR	RANGMPNELIDK(1406.7630)R	aleitner_M1012_007_26Syeast	26.6540	6.5	0.2	2.2	1.4	57	37	-2.9	884	386	5.1	O14250	239	1	0	0	decoy	401	1	0	0	30111.1	SCHPO	Probable proteasome subunit alpha type-6	48965.5	SCHPO	26S protease regulatory subunit 7 homolog
804.4213	3	9.1	SIAEKMNGASGAELK	SIAEK(889.4698)M(Oxidation)NGASGAELK	YKWQK	YK(1658.8185)WQK	aleitner_M1012_007_26Syeast	87.9815	15.0	0.0	0.14	15.0	0.14	1	-2.2	675	402	2.1	P41836	347	1	0	0	decoy	104	1	0	0	45069.7	SCHPO	26S protease regulatory subunit 8 homolog	51618.9	SCHPO	26S proteasome regulatory subunit rpn5
727.3815	5	3.2	MTEVLKTNVLQSNENIVQYYTQK	889.4698-MTEVLKTNVLQSNENIVQYYTQK	YKWQK	YK(2880.4579)WQK	aleitner_M1012_007_26Syeast	71.4165	7.7	0.0	0.59	7.7	0.59	2	-4.8	2260	869	3.2	P41836	1	1	0	0	decoy	104	1	0	0	45069.7	SCHPO	26S protease regulatory subunit 8 homolog	51618.9	SCHPO	26S proteasome regulatory subunit rpn5
1031.0096	4	-3.5	GIDLKSIAEKMNGASGAELK	GIDLK(2072.9619)SIAEKM(Oxidation)NGASGAELK	LSSCMKESNIDTNHKR	LSSC(Carbamidomethyl)M(Oxidation)K(2185.1300)ESNIDTNHKR	aleitner_M1012_007_26Syeast	91.4505	6.7	0.0	8.8	1.4	191	102	-2.7	2079	796	5.3	P41836	342	1	0	0	decoy	426	1	0	0	45069.7	SCHPO	26S protease regulatory subunit 8 homolog	51618.9	SCHPO	26S proteasome regulatory subunit rpn5
961.0032	4	4.4	KFTGGVLMLIDRESDK	K(2032.0167)FTGGVLMLIDRESDK	GYKYVYGPNIGGGLSHGR	GYK(1946.0183)YVYGPNIGGGLSHGR	aleitner_M1012_007_26Syeast	95.3118	13.0	3.7	0.16	3.4	56	30	1.6	167	85	9.6	O74762	911	1	0	0	decoy	186	1	0	0	107277.4	SCHPO	26S proteasome regulatory subunit rpn2	45069.7	SCHPO	26S protease regulatory subunit 8 homolog
527.6209	6	8.2	IPKAAMLGTETLPIK	IPK(1561.7446)AAM(Oxidation)LGTETLPIK	KEDSSPCGYIIR	K(1735.9794)EDSSPC(Carbamidomethyl)GYIIR	aleitner_M1012_007_26Syeast	33.1588	7.4	1.4	1.3	-0.1	189	91	-0.5	247	116	7.5	decoy	373	1	0	0	O74762	296	1	0	0	45069.7	SCHPO	26S protease regulatory subunit 8 homolog	107277.4	SCHPO	26S proteasome regulatory subunit rpn2
736.4012	4	3.7	SAELYKNPKADPLDER	SAELYKNPK(1096.6380)ADPLDER	KLELTEVK	K(1982.9949)LELTEVK	aleitner_M1012_007_26Syeast	37.4362	6.7	1.5	1.3	2.0	37	12	-3.3	1652	418	4.7	O74762	130	1	0	0	decoy	165	1	0	0	107277.4	SCHPO	26S proteasome regulatory subunit rpn2	45069.7	SCHPO	26S protease regulatory subunit 8 homolog
828.1029	3	-4.1	KFTGGVLMLIDR	K(1116.5485)FTGGVLM(Oxidation)LIDR	KATDMEIR	K(1502.8167)ATDM(Oxidation)EIR	aleitner_M1012_007_26Syeast	81.0862	7.7	1.4	1.5	1.4	69	44	-1.7	451	255	6.3	O74762	911	1	0	0	decoy	122	1	0	0	107277.4	SCHPO	26S proteasome regulatory subunit rpn2	45069.7	SCHPO	26S protease regulatory subunit 8 homolog
641.1301	5	-6.6	KLEFPLPNEEAR	K(1758.8788)LEFPLPNEEAR	VSNDYKQDGVIDLR	VSNDYK(1579.8246)QDGVIDLR	aleitner_M1012_007_26Syeast	58.0505	9.8	4.8	0.16	2.0	35	15	-0.2	160	74	7.8	O14126	350	1	0	0	decoy	55	1	0	0	48836.2	SCHPO	26S protease regulatory subunit 6A	34195.8	SCHPO	Ubiquitin carboxyl-terminal hydrolase 2
651.9953	6	-7.6	MVCKIWKSDEINEVLNK	M(Oxidation)VC(Carbamidomethyl)KIWK(1784.8978)SDEINEVLNK	TKEADQLDVTMKPR	TK(2259.1279)EADQLDVTM(Oxidation)KPR	aleitner_M1012_007_26Syeast	42.6943	12.4	4.2	0.17	3.0	38	19	3.0	38	21	9.4	Q09682	230	1	0	0	decoy	817	1	0	0	27925.7	SCHPO	Probable proteasome subunit alpha type-3	97999.6	SCHPO	26S proteasome regulatory subunit rpn1
855.2133	4	-3.4	KHFEQVINEKHEDALAK	K(1381.7870)HFEQVINEKHEDALAK	KRYAPVVHFK	K(2173.1168)RYAPVVHFK	aleitner_M1012_007_26Syeast	90.4397	10.1	5.1	0.18	3.9	12	4	-1.8	572	257	6.2	O74762	694	1	0	0	decoy	235	1	0	0	107277.4	SCHPO	26S proteasome regulatory subunit rpn2	46680.8	SCHPO	Probable 26S proteasome regulatory subunit rpn7
858.1833	4	-2.7	FDATKIAGYDSKIAVR	1674.7771-FDATKIAGYDSKIAVR	ASKGSNDDEMKIDK	ASK(1892.0044)GSNDDEMKIDK	aleitner_M1012_007_26Syeast	69.4145	6.5	3.1	0.63	3.4	5.5	3	-4.9	1827	883	3.1	decoy	1	1	0	0	O74762	836	1	0	0	46680.8	SCHPO	Probable 26S proteasome regulatory subunit rpn7	107277.4	SCHPO	26S proteasome regulatory subunit rpn2
615.3364	5	-9.7	EEPKSETLENFTR	EEPK(1492.9229)SETLENFTR	IIKLTLLVNSNK	IIK(1716.8206)LTLLVNSNK	aleitner_M1012_007_26Syeast	45.5415	9.2	1.1	0.18	1.4	36	20	-0.2	105	65	7.8	O74762	880	1	0	0	decoy	426	1	0	0	107277.4	SCHPO	26S proteasome regulatory subunit rpn2	48836.2	SCHPO	26S protease regulatory subunit 6A
752.5830	5	5.4	EKASKGSNDDEMK	EK(2320.2177)ASKGSNDDEMK	QASKFQDLIPLPFIGMYSK	QASK(1575.7087)FQDLIPLPFIGMYSK	aleitner_M1012_007_26Syeast	68.5018	7.7	1.6	0.66	1.4	53	25	-1.7	458	195	6.3	O74762	833	1	0	0	decoy	238	1	0	0	107277.4	SCHPO	26S proteasome regulatory subunit rpn2	48836.2	SCHPO	26S protease regulatory subunit 6A
1239.3035	3	9.7	QASKFQDLIPLPFIGMYSK	QASK(1516.7079)FQDLIPLPFIGM(Oxidation)YSK	GSNDDEMKIDKK	GSNDDEMK(2336.2126)IDKK	aleitner_M1012_007_26Syeast	69.6787	9.9	0.9	1.3	1.8	122	67	1.1	182	114	8.1	decoy	238	1	0	0	O74762	844	1	0	0	48836.2	SCHPO	26S protease regulatory subunit 6A	107277.4	SCHPO	26S proteasome regulatory subunit rpn2
689.7545	5	-5.0	KLEGTIDYQK	K(2250.1242)LEGTIDYQK	YEFKLDGPKADTALMLER	YEFKLDGPK(1331.6973)ADTALM(Oxidation)LER	aleitner_M1012_007_26Syeast	27.0135	9.4	1.8	0.18	2.9	14	14	-1.5	272	172	6.5	O74445	378	1	0	0	decoy	75	1	0	0	43608.7	SCHPO	Probable 26S protease subunit rpt4	24564.3	SCHPO	Probable proteasome subunit beta type-1
1066.2078	3	7.0	KFASAMPVK	K(2218.0423)FASAMPVK	MSSKDISSKSPSGNDALNDK	1115.6049-MSSKDISSKSPSGNDALNDK	aleitner_M1012_007_26Syeast	78.4027	14.9	4.8	0.19	4.6	65	26	4.5	69	29	10.3	decoy	126	1	0	0	P87048	1	1	0	0	107277.4	SCHPO	26S proteasome regulatory subunit rpn2	97999.6	SCHPO	26S proteasome regulatory subunit rpn1
680.3896	4	-8.1	MSSKDISSK	1736.0713-MSSKDISSK	RKQILLLTKPFNK	RK(1119.5482)QILLLTKPFNK	aleitner_M1012_007_26Syeast	45.6437	4.6	1.0	3.2	1.4	31	19	-4.8	2598	610	3.2	P87048	1	1	0	0	decoy	136	1	0	0	97999.6	SCHPO	26S proteasome regulatory subunit rpn1	107277.4	SCHPO	26S proteasome regulatory subunit rpn2
819.7578	6	-8.9	LDRKLEFPLPNEEAR	LDRK(3086.5780)LEFPLPNEEAR	LQIPCLDGKVQAQLMKGYAGVEATGGTK	LQIPC(Carbamidomethyl)LDGKVQAQLM(Oxidation)K(1964.0367)GYAGVEATGGTK	aleitner_M1012_007_26Syeast	67.3695	11.4	5.3	0.19	2.9	34	37	0.5	145	137	8.5	O14126	350	1	0	0	decoy	85	1	0	0	48836.2	SCHPO	26S protease regulatory subunit 6A	24409.7	PIG	Trypsin
786.7525	6	-3.7	LGSSEVEQVQLVVDGVKLMVEMEK	LGSSEVEQVQLVVDGVK(2069.1231)LMVEMEK	TLKAQFGEVPLVDLMVR	TLK(2783.4337)AQFGEVPLVDLM(Oxidation)VR	aleitner_M1012_007_26Syeast	72.2665	10.2	2.1	0.19	2.0	50	58	0.1	182	180	8.2	P06732	358	1	0	0	decoy	238	1	0	0	43101.5	HUMAN	Creatine kinase M-type	48965.5	SCHPO	26S protease regulatory subunit 7 homolog
926.2159	4	0.77	IATQFVRIKAGMDNGGHYGMTCPR	IATQFVRIK(1005.5535)AGMDNGGHYGM(Oxidation)TC(Carbamidomethyl)PR	GKYYPLK	GK(2833.3462)YYPLK	aleitner_M1012_007_26Syeast	73.2870	7.3	2.3	1.7	2.6	32	11	-3.3	1294	554	4.7	decoy	172	1	0	0	P06732	172	1	0	0	48965.5	SCHPO	26S protease regulatory subunit 7 homolog	43101.5	HUMAN	Creatine kinase M-type
587.2715	5	-0.11	IKAGMDNGGHYGMTCPR	IK(1051.5087)AGMDNGGHYGM(Oxidation)TC(Carbamidomethyl)PR	MPFGNTHNK	2017.8808-M(Met-loss)PFGNTHNK	aleitner_M1012_007_26Syeast	58.3578	5.5	0.7	5.3	0.8	98	32	-0.1	172	63	7.9	decoy	172	1	0	0	P06732	1	1	0	0	48965.5	SCHPO	26S protease regulatory subunit 7 homolog	43101.5	HUMAN	Creatine kinase M-type
1087.5250	4	-9.0	KLEGTIDYQK	K(3152.4810)LEGTIDYQK	GIPFLCTGFERLEGSCKMFFEYQAK	GIPFLC(Carbamidomethyl)TGFERLEGSC(Carbamidomethyl)K(1331.6973)MFFEYQAK	aleitner_M1012_007_26Syeast	94.8757	10.4	1.2	0.19	2.9	25	10	1.1	82	35	7.5	O74445	378	1	0	0	decoy	154	1	0	0	43608.7	SCHPO	Probable 26S protease subunit rpt4	22661.1	SCHPO	Probable proteasome subunit beta type-3
708.7786	5	4.1	EVIELPLKNPELFLR	EVIELPLK(1729.8022)NPELFLR	DNAMFTFKVDNYK	DNAMFTFK(1947.1081)VDNYK	aleitner_M1012_007_26Syeast	29.4153	7.9	1.4	0.50	0.4	81	53	0.1	99	61	7.5	O74445	153	1	0	0	decoy	178	1	0	0	43608.7	SCHPO	Probable 26S protease subunit rpt4	22661.1	SCHPO	Probable proteasome subunit beta type-3
1087.5332	4	9.5	IRIGLHDDAYLDVCKYYR	IRIGLHDDAYLDVC(Carbamidomethyl)K(2076.9310)YYR	GADSYKTMPSHGSTDELK	GADSYK(2407.1995)TM(Oxidation)PSHGSTDELK	aleitner_M1012_007_26Syeast	77.1043	11.3	6.1	0.19	5.2	9.8	1	-1.4	678	319	6.1	Q9UTM3	233	1	0	0	decoy	15	1	0	0	51618.9	SCHPO	26S proteasome regulatory subunit rpn5	29337.7	SCHPO	Probable proteasome subunit beta type-2
592.3089	6	-9.9	MEQKPEVDYSEK	M(Met-loss+Acetyl)EQK(2155.2041)PEVDYSEK	IYLVAYGKLTGDHLAAGKK	IYLVAYGK(1530.7090)LTGDHLAAGKK	aleitner_M1012_007_26Syeast	64.5953	10.7	2.8	0.32	2.9	36	29	-0.2	231	153	7.8	Q9UTM3	4	1	0	0	decoy	57	1	0	0	51618.9	SCHPO	26S proteasome regulatory subunit rpn5	29337.7	SCHPO	Probable proteasome subunit beta type-2
700.5223	5	-4.2	MFGEKGIASIDDIK	M(Oxidation)FGEK(1958.8246)GIASIDDIK	MSIMEYNGGSCVAMAGK	1676.8331-M(Oxidation)SIMEYNGGSC(Carbamidomethyl)VAMAGK	aleitner_M1012_007_26Syeast	61.6032	9.2	0.5	0.20	1.4	52	26	-0.2	164	76	7.8	decoy	153	1	0	0	Q9Y7T8	1	1	0	0	48965.5	SCHPO	26S protease regulatory subunit 7 homolog	22661.1	SCHPO	Probable proteasome subunit beta type-3
990.9617	4	-5.2	GGCEIKVPDTRVAMELAR	GGC(Carbamidomethyl)EIK(1958.8246)VPDTRVAMELAR	MSIMEYNGGSCVAMAGK	2139.0816-M(Oxidation)SIMEYNGGSC(Carbamidomethyl)VAMAGK	aleitner_M1012_007_26Syeast	77.6773	7.9	3.5	1.7	1.4	136	45	-1.4	889	334	6.5	decoy	300	1	0	0	Q9Y7T8	1	1	0	0	48965.5	SCHPO	26S protease regulatory subunit 7 homolog	22661.1	SCHPO	Probable proteasome subunit beta type-3
836.8043	5	-5.4	MNSTEEIDLYNR	2695.3462-MNSTEEIDLYNR	HGQLTMKAVEMTPESIQVFQQR	HGQLTMK(1621.7294)AVEMTPESIQVFQQR	aleitner_M1012_007_26Syeast	59.1203	9.2	1.9	0.20	1.4	41	19	-0.2	121	80	7.8	O74894	1	1	0	0	decoy	291	1	0	0	43553.4	SCHPO	26S protease regulatory subunit 6B homolog	50060.6	SCHPO	26S protease regulatory subunit 4 homolog
877.9550	4	-6.0	MMGINERK	2514.3383-MM(Oxidation)GINERK	EVSFQQHGPHQKLNLVIFQK	EVSFQQHGPHQK(1131.5417)LNLVIFQK	aleitner_M1012_007_26Syeast	87.3843	10.3	4.3	0.21	3.5	15	6	0.9	78	23	6.8	Q09841	1	1	0	0	decoy	42	1	0	0	29337.7	SCHPO	Probable proteasome subunit beta type-2	27140.1	SCHPO	26S proteasome regulatory subunit rpn10
926.2223	4	3.5	QSKYTYDRGTTAVLK	QSK(1970.9473)YTYDRGTTAVLK	EPDNTKFEDLLEVER	EPDNTK(1867.9680)FEDLLEVER	aleitner_M1012_007_26Syeast	93.1342	9.2	4.2	0.98	3.0	42	20	-1.8	759	446	6.2	Q09841	236	1	0	0	decoy	70	1	0	0	29337.7	SCHPO	Probable proteasome subunit beta type-2	27140.1	SCHPO	26S proteasome regulatory subunit rpn10
756.5764	5	-6.6	KLGHLDAMSEIK	K(2421.1635)LGHLDAM(Oxidation)SEIK	MNSTEEIDLYNRWKALER	1494.7752-M(Oxidation)NSTEEIDLYNRWKALER	aleitner_M1012_007_26Syeast	45.0170	9.3	4.1	0.21	1.5	45	18	-0.2	146	74	7.8	decoy	195	1	0	0	O74894	1	1	0	0	43608.7	SCHPO	Probable 26S protease subunit rpt4	43553.4	SCHPO	26S protease regulatory subunit 6B homolog
630.3392	4	-0.97	KLGHLDAMSEIK	K(1176.6179)LGHLDAMSEIK	KIEFPSYR	K(1478.7803)IEFPSYR	aleitner_M1012_007_26Syeast	80.2552	5.1	1.0	4.0	0.4	74	26	-3.3	733	254	4.7	decoy	195	1	0	0	O74894	299	1	0	0	43608.7	SCHPO	Probable 26S protease subunit rpt4	43553.4	SCHPO	26S protease regulatory subunit 6B homolog
1050.7020	5	1.4	MFMTRSEYDRGVNTFSPEGR	2869.3925-MFMTRSEYDRGVNTFSPEGR	DGEIRAKHDPMVAMIGFDVLSGAMR	DGEIRAK(2517.1417)HDPMVAMIGFDVLSGAM(Oxidation)R	aleitner_M1012_007_26Syeast	73.2310	13.7	2.3	0.22	7.4	10	17	-0.4	1191	469	6.3	Q9UT97	1	1	0	0	decoy	7	1	0	0	27573.3	SCHPO	Probable proteasome subunit alpha type-5	43553.4	SCHPO	26S protease regulatory subunit 6B homolog
874.0034	5	-3.4	YEFKLDGPKADTALMLER	YEFKLDGPK(2252.9393)ADTALM(Oxidation)LER	MGQAQSGNFSNFGDGANGDNK	2250.1242-MGQAQSGNFSNFGDGANGDNK	aleitner_M1012_007_26Syeast	62.5392	9.3	3.1	0.22	3.0	14	6	-1.7	303	161	6.3	decoy	75	1	0	0	P36612	1	1	0	0	24564.3	SCHPO	Probable proteasome subunit beta type-1	50060.6	SCHPO	26S protease regulatory subunit 4 homolog
870.2294	5	-5.3	KTTEEKEATPMEMDEEK	KTTEEK(2321.2420)EATPMEMDEEK	RGAPGILATYVKDYGFATGVK	RGAPGILATYVK(2162.9599)DYGFATGVK	aleitner_M1012_007_26Syeast	77.0875	7.8	4.3	0.22	1.9	17	14	-2.1	321	245	5.9	O74762	853	1	0	0	decoy	141	1	0	0	107277.4	SCHPO	26S proteasome regulatory subunit rpn2	43553.4	SCHPO	26S protease regulatory subunit 6B homolog
742.1722	5	0.21	LLMKLSSQNDDK	LLM(Oxidation)K(2299.1163)LSSQNDDK	AKHDPMVAMIGFDVLSGAMR	AK(1544.7756)HDPMVAMIGFDVLSGAM(Oxidation)R	aleitner_M1012_007_26Syeast	75.9068	6.2	2.2	2.4	-0.2	170	104	-1.6	432	227	6.4	O74762	242	1	0	0	decoy	7	1	0	0	107277.4	SCHPO	26S proteasome regulatory subunit rpn2	43553.4	SCHPO	26S protease regulatory subunit 6B homolog
681.5532	6	7.7	LKFADFGATKIQGIGPDSSPK	LKFADFGATK(1907.0914)IQGIGPDSSPK	MPLLQSSVALLGQKIR	M(Oxidation)PLLQSSVALLGQK(2314.2209)IR	aleitner_M1012_007_26Syeast	55.2747	9.8	4.0	0.22	5.8	3.0	1	-4.0	1821	726	4.0	decoy	757	1	0	0	Q9US13	276	1	0	0	107277.4	SCHPO	26S proteasome regulatory subunit rpn2	43457.6	SCHPO	Probable 26S proteasome regulatory subunit rpn9
666.9465	5	9.8	ENMTQEEAVEFLKNAVALAMER	ENMTQEEAVEFLK(791.4541)NAVALAM(Oxidation)ER	EHKIK	EHK(2676.2775)IK	aleitner_M1012_007_26Syeast	97.8520	7.9	0.0	0.22	7.9	0.22	1	-3.8	840	484	4.2	O43063	181	1	0	0	decoy	227	1	0	0	24564.3	SCHPO	Probable proteasome subunit beta type-1	27573.3	SCHPO	Probable proteasome subunit alpha type-5
656.0294	6	0.99	TYNIPKSTVLPQKILDTMINPELSGYK	TYNIPK(867.4926)STVLPQKILDTMINPELSGYK	AKRAER	AK(3200.7043)RAER	aleitner_M1012_007_26Syeast	57.3382	11.4	0.0	0.23	11.4	0.23	1	-2.7	822	486	5.3	decoy	85	1	0	0	O74762	827	1	0	0	26404.3	SCHPO	Probable proteasome subunit alpha type-2	107277.4	SCHPO	26S proteasome regulatory subunit rpn2
509.6864	5	-4.3	VLRLGKNPSAEVLMK	VLRLGK(873.4518)NPSAEVLM(Oxidation)K	MTEVLK	1808.0230-M(Oxidation)TEVLK	aleitner_M1012_007_26Syeast	29.0348	9.5	3.7	0.23	5.8	3.1	1	-3.4	1979	431	3.7	decoy	376	1	0	0	P41836	1	1	0	0	48836.2	SCHPO	26S protease regulatory subunit 6A	45069.7	SCHPO	26S protease regulatory subunit 8 homolog
506.4873	5	-4.6	VLRLGKNPSAEVLMK	VLRLGK(857.4568)NPSAEVLM(Oxidation)K	MTEVLK	1808.0230-MTEVLK	aleitner_M1012_007_26Syeast	36.4007	6.6	0.6	0.53	6.0	0.84	1	-3.8	1446	413	1.7	decoy	376	1	0	0	P41836	1	1	0	0	48836.2	SCHPO	26S protease regulatory subunit 6A	45069.7	SCHPO	26S protease regulatory subunit 8 homolog
1109.6049	4	4.9	SIAEKMNGASGAELKGVCTEAGMFALR	SIAEKMNGASGAELK(1621.0178)GVC(Carbamidomethyl)TEAGM(Oxidation)FALR	KIIKLTLLVNSNK	KIIK(2951.4191)LTLLVNSNK	aleitner_M1012_007_26Syeast	99.1938	9.0	0.5	2.0	4.3	35	20	-1.2	1005	460	6.8	P41836	357	1	0	0	decoy	426	1	0	0	45069.7	SCHPO	26S protease regulatory subunit 8 homolog	48836.2	SCHPO	26S protease regulatory subunit 6A
1091.5527	4	-7.4	AGPMDPMTKALDTLVEEHAVK	AGPMDPM(Oxidation)TK(2094.1011)ALDTLVEEHAVK	ANNWSKFTATAALGVIHR	ANNWSK(2406.1811)FTATAALGVIHR	aleitner_M1012_007_26Syeast	71.1115	16.6	5.5	0.23	7.3	26	24	1.6	454	226	9.3	decoy	79	1	0	0	O74762	383	1	0	0	97999.6	SCHPO	26S proteasome regulatory subunit rpn1	107277.4	SCHPO	26S proteasome regulatory subunit rpn2
782.3966	5	7.9	KVAWAPYLGAEPLVSK	K(2178.9548)VAWAPYLGAEPLVSK	KTTEEKEATPMEMDEEK	K(1866.0291)TTEEKEATPM(Oxidation)EMDEEK	aleitner_M1012_007_26Syeast	43.2405	8.7	4.1	0.54	3.5	18	11	-0.8	326	160	5.2	decoy	190	1	0	0	O74762	848	1	0	0	97999.6	SCHPO	26S proteasome regulatory subunit rpn1	107277.4	SCHPO	26S proteasome regulatory subunit rpn2
683.3524	5	-8.8	ESDKAPDLIELNR	ESDK(1912.9928)APDLIELNR	TKEADQLDVTMKPRK	TK(1636.8308)EADQLDVTM(Oxidation)KPRK	aleitner_M1012_007_26Syeast	86.7745	7.3	4.8	1.2	0.4	116	48	-1.1	312	124	6.9	O74762	926	1	0	0	decoy	817	1	0	0	107277.4	SCHPO	26S proteasome regulatory subunit rpn2	97999.6	SCHPO	26S proteasome regulatory subunit rpn1
774.4104	5	-5.4	TYKNSVTLLNVR	TYK(2460.2485)NSVTLLNVR	CYAKNEWRHVLGIAIEAHR	C(Carbamidomethyl)YAK(1544.8562)NEWRHVLGIAIEAHR	aleitner_M1012_007_26Syeast	96.9583	7.7	0.5	1.4	3.0	32	22	-3.3	1979	880	4.7	decoy	670	1	0	0	O74762	152	1	0	0	97999.6	SCHPO	26S proteasome regulatory subunit rpn1	107277.4	SCHPO	26S proteasome regulatory subunit rpn2
967.7568	4	1.6	AGFIGQKMPPKTVALPPK	AGFIGQK(1987.9166)MPPKTVALPPK	MCSPSATLTHRTMTEK	2017.1434-MC(Carbamidomethyl)SPSATLTHRTMTEK	aleitner_M1012_007_26Syeast	96.2122	12.6	5.6	0.24	7.0	7.8	3	-0.4	797	311	5.6	decoy	315	1	0	0	Q10335	1	1	0	0	50060.6	SCHPO	26S protease regulatory subunit 4 homolog	46680.8	SCHPO	Probable 26S proteasome regulatory subunit rpn7
602.3181	5	-8.0	MQQLPKDVSQGFVR	MQQLPK(1374.7330)DVSQGFVR	LQKYQATVMR	LQK(1769.9134)YQATVMR	aleitner_M1012_007_26Syeast	46.6230	8.3	2.5	0.33	3.6	9.2	6	-3.3	1232	483	4.7	decoy	143	1	0	0	Q10335	397	1	0	0	50060.6	SCHPO	26S protease regulatory subunit 4 homolog	46680.8	SCHPO	Probable 26S proteasome regulatory subunit rpn7
758.9907	5	5.5	MCSPSATLTHRTMTEKAR	1712.9097-MC(Carbamidomethyl)SPSATLTHRTMTEKAR	KEAAGETFILNGLGR	K(2215.0548)EAAGETFILNGLGR	aleitner_M1012_007_26Syeast	45.3360	6.6	1.1	1.1	0.1	112	49	-1.2	282	141	6.5	Q10335	1	1	0	0	decoy	216	1	0	0	46680.8	SCHPO	Probable 26S proteasome regulatory subunit rpn7	50060.6	SCHPO	26S protease regulatory subunit 4 homolog
909.7491	4	-3.4	KFTGGVLMLIDR	K(2270.2311)FTGGVLM(Oxidation)LIDR	YLVHLKLQLEAYITGDTR	YLVHLK(1502.8167)LQLEAYITGDTR	aleitner_M1012_007_26Syeast	66.6340	10.7	3.2	0.24	3.7	22	18	-1.0	455	252	7.0	O74762	911	1	0	0	decoy	123	1	0	0	107277.4	SCHPO	26S proteasome regulatory subunit rpn2	57346.7	SCHPO	Probable 26S proteasome regulatory subunit rpn3
720.1320	5	-8.8	KTTEEKEATPMEMDEEK	K(1554.7685)TTEEKEATPMEM(Oxidation)DEEK	RPRSEDARQMR	2178.9548-RPRSEDARQM(Oxidation)R	aleitner_M1012_007_26Syeast	50.6522	6.2	1.1	0.36	1.5	18	19	-3.3	990	500	4.7	O74762	848	1	0	0	decoy	1	1	0	0	107277.4	SCHPO	26S proteasome regulatory subunit rpn2	57346.7	SCHPO	Probable 26S proteasome regulatory subunit rpn3
993.5049	3	9.8	KEDSSPCGYIIR	K(1553.7872)EDSSPC(Carbamidomethyl)GYIIR	GKGGCEIKVPDTR	GK(1561.7446)GGC(Carbamidomethyl)EIKVPDTR	aleitner_M1012_007_26Syeast	85.2782	11.3	5.2	0.25	3.7	34	20	-0.2	425	163	7.6	O74762	296	1	0	0	decoy	294	1	0	0	107277.4	SCHPO	26S proteasome regulatory subunit rpn2	48965.5	SCHPO	26S protease regulatory subunit 7 homolog
695.6174	4	-6.5	EKASKGSNDDEMK	EK(1340.8180)ASKGSNDDEMK	KIATQFVRIK	K(1575.7087)IATQFVRIK	aleitner_M1012_007_26Syeast	31.9510	8.1	3.6	0.74	0.2	100	70	-0.2	128	104	7.9	O74762	833	1	0	0	decoy	163	1	0	0	107277.4	SCHPO	26S proteasome regulatory subunit rpn2	48965.5	SCHPO	26S protease regulatory subunit 7 homolog
795.4165	5	-2.3	NPKADPLDERLSGVVEGIFQK	NPK(1660.8382)ADPLDERLSGVVEGIFQK	MFGEKGIASIDDIK	MFGEK(2449.2853)GIASIDDIK	aleitner_M1012_007_26Syeast	83.7115	7.7	3.1	0.86	-0.1	152	72	-0.2	162	109	7.8	O74762	130	1	0	0	decoy	153	1	0	0	107277.4	SCHPO	26S proteasome regulatory subunit rpn2	48965.5	SCHPO	26S protease regulatory subunit 7 homolog
638.7284	7	-8.2	IVEMGSAMLTKEEGDQETAK	IVEMGSAMLTK(2298.0661)EEGDQETAK	AVYMGLKAFESCSNDEALR	AVYMGLK(2304.0865)AFESC(Carbamidomethyl)SNDEALR	aleitner_M1012_007_26Syeast	47.7562	7.2	3.7	0.25	1.0	24	16	-1.8	193	160	6.2	decoy	168	1	0	0	Q9US13	86	1	0	0	27573.3	SCHPO	Probable proteasome subunit alpha type-5	43457.6	SCHPO	Probable 26S proteasome regulatory subunit rpn9
1057.8710	3	-9.3	VVGSELIQKYLGDGPR	VVGSELIQK(1440.6845)YLGDGPR	DKRSQESDNPK	DK(1868.0044)RSQESDNPK	aleitner_M1012_007_26Syeast	80.9373	17.2	2.9	0.25	14.0	1.1	2	-2.4	2405	794	3.2	P36612	264	1	0	0	decoy	176	1	0	0	50060.6	SCHPO	26S protease regulatory subunit 4 homolog	30111.1	SCHPO	Probable proteasome subunit alpha type-6
726.9677	5	-9.7	MGQAQSGNFSNFGDGANGDNKK	1386.8711-MGQAQSGNFSNFGDGANGDNKK	KAISVPRLIPR	K(2381.0342)AISVPRLIPR	aleitner_M1012_007_26Syeast	90.1508	8.3	2.1	0.85	5.0	6.9	4	-4.3	2555	945	3.3	P36612	1	1	0	0	decoy	85	1	0	0	50060.6	SCHPO	26S protease regulatory subunit 4 homolog	30111.1	SCHPO	Probable proteasome subunit alpha type-6
651.3607	6	-9.9	QIQPKTFANLVSSTLYEKR	QIQPK(1679.9532)TFANLVSSTLYEKR	AAMLGTETLPIKAVK	AAMLGTETLPIK(2360.2740)AVK	aleitner_M1012_007_26Syeast	60.1812	13.2	3.4	0.25	7.2	6.8	5	0.8	229	130	8.1	Q9Y7T8	85	1	0	0	decoy	385	1	0	0	22661.1	SCHPO	Probable proteasome subunit beta type-3	45069.7	SCHPO	26S protease regulatory subunit 8 homolog
734.5703	5	-0.26	SVGGNVITER	2637.2753-SVGGNVITER	DCISGWGCVVYVITADKCIKR	DC(Carbamidomethyl)ISGWGC(Carbamidomethyl)VVYVITADKC(Carbamidomethyl)IK(1168.6088)R	aleitner_M1012_007_26Syeast	67.4420	7.9	1.6	1.4	4.1	15	9	-3.1	1343	541	3.8	decoy	1	1	0	0	Q9Y7T8	196	1	0	0	45069.7	SCHPO	26S protease regulatory subunit 8 homolog	22661.1	SCHPO	Probable proteasome subunit beta type-3
612.3595	4	-0.76	QIAKFVVSLGER	QIAK(1099.6390)FVVSLGER	KIATQFVR	K(1483.8399)IATQFVR	aleitner_M1012_007_26Syeast	55.4550	9.8	3.2	0.25	6.6	1.9	1	-4.8	2301	580	3.2	O42931	124	1	0	0	decoy	163	1	0	0	48965.5	SCHPO	26S protease regulatory subunit 7 homolog	48965.5	SCHPO	26S protease regulatory subunit 7 homolog
786.5762	5	-4.1	EATPMEMDEEKSQDISINGNSKK	EATPMEMDEEK(1347.6922)SQDISINGNSKK	SSDLKAVFESK	SSDLK(2718.2364)AVFESK	aleitner_M1012_007_26Syeast	89.4890	9.8	3.7	0.26	5.1	6.0	4	-3.3	1619	660	4.7	O74762	864	1	0	0	decoy	85	1	0	0	107277.4	SCHPO	26S proteasome regulatory subunit rpn2	30899.5	SCHPO	26S proteasome regulatory subunit rpn12
642.9404	5	3.9	AMYLKEFIKPSDDDAR	AM(Oxidation)YLK(1295.7337)EFIKPSDDDAR	TKDAVVLGVEK	TK(2051.9874)DAVVLGVEK	aleitner_M1012_007_26Syeast	75.2765	8.6	2.1	0.26	5.3	2.8	4	-4.8	3791	1082	3.3	decoy	295	1	0	0	Q9UT97	43	1	0	0	43608.7	SCHPO	Probable 26S protease subunit rpt4	27573.3	SCHPO	Probable proteasome subunit alpha type-5
589.3326	4	6.8	VDRKLLDEGANLVK	VDRK(784.3967)LLDEGANLVK	KNEEK	K(1706.9567)NEEK	aleitner_M1012_007_26Syeast	24.8778	9.3	1.6	0.27	7.7	0.73	1	-3.2	694	184	4.8	decoy	28	1	0	0	Q10335	87	1	0	0	46680.8	SCHPO	Probable 26S proteasome regulatory subunit rpn7	46680.8	SCHPO	Probable 26S proteasome regulatory subunit rpn7
654.0045	6	2.8	MCSPSATLTHRTMTEKAR	1824.9907-MC(Carbamidomethyl)SPSATLTHRTM(Oxidation)TEKAR	INLLKDEEDKVLMK	INLLK(2231.0497)DEEDKVLMK	aleitner_M1012_007_26Syeast	43.3263	7.6	1.5	1.4	1.5	63	32	1.3	72	43	6.1	Q10335	1	1	0	0	decoy	274	1	0	0	46680.8	SCHPO	Probable 26S proteasome regulatory subunit rpn7	46680.8	SCHPO	Probable 26S proteasome regulatory subunit rpn7
1194.9005	3	7.7	MFRNQYDGDATTWSPQGR	1452.7137-MFRNQYDGDATTWSPQGR	FDATKIAGYDSK	FDATK(2267.0066)IAGYDSK	aleitner_M1012_007_26Syeast	55.3745	13.8	3.3	0.27	5.1	40	8	4.5	56	15	12.4	O14250	1	1	0	0	decoy	5	1	0	0	30111.1	SCHPO	Probable proteasome subunit alpha type-6	46680.8	SCHPO	Probable 26S proteasome regulatory subunit rpn7
631.5175	5	-9.5	ESAYLNKLLNLSYHR	ESAYLNK(1332.6231)LLNLSYHR	MSERDTALEK	1958.0262-M(Oxidation)SERDTALEK	aleitner_M1012_007_26Syeast	65.0195	11.2	2.5	0.27	3.4	20	10	-0.2	145	118	7.8	decoy	240	1	0	0	O74445	1	1	0	0	57346.7	SCHPO	Probable 26S proteasome regulatory subunit rpn3	43608.7	SCHPO	Probable 26S protease subunit rpt4
614.5663	4	-5.8	QKGASNGEEFLGHDR	QK(810.4851)GASNGEEFLGHDR	KVADLK	K(1781.8333)VADLK	aleitner_M1012_007_26Syeast	31.1740	10.0	6.9	0.41	2.0	42	18	0.0	134	79	8.0	decoy	483	1	0	0	O74445	372	1	0	0	57346.7	SCHPO	Probable 26S proteasome regulatory subunit rpn3	43608.7	SCHPO	Probable 26S protease subunit rpt4
631.5181	5	-8.6	ESAYLNKLLNLSYHR	ESAYLNK(1332.6231)LLNLSYHR	MSERDTALEK	1958.0262-M(Oxidation)SERDTALEK	aleitner_M1012_007_26Syeast	65.5532	7.6	0.6	1.3	-0.2	210	136	-0.2	210	139	7.8	decoy	240	1	0	0	O74445	1	1	0	0	57346.7	SCHPO	Probable 26S proteasome regulatory subunit rpn3	43608.7	SCHPO	Probable 26S protease subunit rpt4
930.2150	4	-7.2	STDEYNGAMLKSVCVEAGMIALR	STDEYNGAMLK(1186.6710)SVC(Carbamidomethyl)VEAGM(Oxidation)IALR	KFDSRVGIK	K(2668.2547)FDSRVGIK	aleitner_M1012_007_26Syeast	67.1033	9.2	2.9	0.28	3.0	17	11	-0.2	143	115	6.2	O14126	396	1	0	0	decoy	308	1	0	0	48836.2	SCHPO	26S protease regulatory subunit 6A	43101.5	HUMAN	Creatine kinase M-type
817.1842	4	-4.1	MATTVKDTMNVDINAIK	1384.7827-M(Oxidation)ATTVKDTMNVDINAIK	NISKRFVDIR	NISK(2018.0064)RFVDIR	aleitner_M1012_007_26Syeast	33.2162	7.6	3.1	0.28	1.4	20	19	-1.8	185	125	6.2	O43063	1	1	0	0	decoy	98	1	0	0	24564.3	SCHPO	Probable proteasome subunit beta type-1	24564.3	SCHPO	Probable proteasome subunit beta type-1
870.4591	4	-1.9	MGTTITALRYKDGVILAADSR	M(Oxidation)GTTITALRYK(1210.6194)DGVILAADSR	KNGDLGVGDAK	K(2405.2624)NGDLGVGDAK	aleitner_M1012_007_26Syeast	88.8968	6.7	2.1	1.1	0.5	78	71	-1.8	373	256	6.2	O43063	33	1	0	0	decoy	56	1	0	0	24564.3	SCHPO	Probable proteasome subunit beta type-1	24564.3	SCHPO	Probable proteasome subunit beta type-1
812.9278	6	3.5	HEDALAKLGATLAQGIIDAGGR	HEDALAK(2695.3462)LGATLAQGIIDAGGR	HGQLTMKAVEMTPESIQVFQQR	HGQLTMK(2314.2281)AVEMTPESIQVFQQR	aleitner_M1012_007_26Syeast	80.1730	9.2	3.5	0.28	4.5	6.6	2	-3.3	1251	860	4.7	O74762	710	1	0	0	decoy	291	1	0	0	107277.4	SCHPO	26S proteasome regulatory subunit rpn2	50060.6	SCHPO	26S protease regulatory subunit 4 homolog
825.3987	5	-7.7	KTTEEKEATPMEMDEEK	K(2081.1020)TTEEKEATPMEM(Oxidation)DEEK	TVALPPKLPMFAGPEGYR	TVALPPK(2178.9548)LPMFAGPEGYR	aleitner_M1012_007_26Syeast	69.3338	8.1	2.0	0.43	1.8	37	25	-1.7	441	224	6.3	O74762	848	1	0	0	decoy	326	1	0	0	107277.4	SCHPO	26S proteasome regulatory subunit rpn2	50060.6	SCHPO	26S protease regulatory subunit 4 homolog
848.1533	4	8.7	TTEEKEATPMEMDEEK	TTEEK(1491.7578)EATPMEMDEEK	QKCYILKMDR	QK(2034.8650)C(Carbamidomethyl)YILKMDR	aleitner_M1012_007_26Syeast	60.5323	3.4	0.9	6.3	0.3	60	27	-2.8	559	279	3.1	O74762	853	1	0	0	decoy	395	1	0	0	107277.4	SCHPO	26S proteasome regulatory subunit rpn2	50060.6	SCHPO	26S protease regulatory subunit 4 homolog
855.1764	4	-8.0	EKILPKMMDGR	EK(2084.0143)ILPKM(Oxidation)MDGR	MCSPSATLTHRTMTEKAR	1470.7575-M(Met-loss)C(Carbamidomethyl)SPSATLTHRTMTEKAR	aleitner_M1012_007_26Syeast	83.6018	7.7	3.1	0.29	4.6	2.9	1	-4.5	2259	648	3.1	decoy	124	1	0	0	Q10335	1	1	0	0	43608.7	SCHPO	Probable 26S protease subunit rpt4	46680.8	SCHPO	Probable 26S proteasome regulatory subunit rpn7
983.7570	4	-0.37	SQKALDTLFSAIRDHDLAPLYK	SQK(1429.6725)ALDTLFSAIRDHDLAPLYK	EFIKPSDDDAR	EFIK(2639.3959)PSDDDAR	aleitner_M1012_007_26Syeast	92.7115	9.7	0.6	1.0	5.0	24	7	0.7	406	142	6.8	Q10335	43	1	0	0	decoy	299	1	0	0	46680.8	SCHPO	Probable 26S proteasome regulatory subunit rpn7	43608.7	SCHPO	Probable 26S protease subunit rpt4
869.2291	4	-1.1	AVQVRGKHLASMQVR	1793.9498-AVQVRGKHLASMQVR	LQKYQATVMRGAFK	LQK(1817.0094)YQATVM(Oxidation)RGAFK	aleitner_M1012_007_26Syeast	86.6465	12.9	4.8	0.29	3.0	51	13	1.9	91	49	9.9	decoy	1	1	0	0	Q10335	397	1	0	0	28277.2	SCHPO	Probable proteasome subunit alpha type-4	46680.8	SCHPO	Probable 26S proteasome regulatory subunit rpn7
1158.6327	3	-4.3	LQKYQATVMRGAFK	LQK(1817.0094)YQATVM(Oxidation)RGAFK	AVQVRGKHLASMQVR	1793.9498-AVQVRGKHLASMQVR	aleitner_M1012_007_26Syeast	86.9540	14.8	4.4	0.56	10.4	5.3	1	-2.5	3682	833	4.4	Q10335	397	1	0	0	decoy	1	1	0	0	46680.8	SCHPO	Probable 26S proteasome regulatory subunit rpn7	28277.2	SCHPO	Probable proteasome subunit alpha type-4
521.6949	5	-7.9	YKNRGTGSLIK	YK(1367.7602)NRGTGSLIK	YKVNLYKFR	YK(1373.7667)VNLYKFR	aleitner_M1012_007_26Syeast	50.5290	11.3	4.5	0.29	4.5	22	14	-1.1	741	308	6.8	decoy	216	1	0	0	Q9Y7T8	70	1	0	0	26404.3	SCHPO	Probable proteasome subunit alpha type-2	22661.1	SCHPO	Probable proteasome subunit beta type-3
811.2143	6	-2.0	KMAIDDDINWEELARSTDEYNGAMLK	K(1833.8567)MAIDDDINWEELARSTDEYNGAMLK	ERGLDKTMEFEGER	ERGLDK(3165.4635)TMEFEGER	aleitner_M1012_007_26Syeast	55.7353	7.6	3.5	0.30	1.4	24	23	-1.8	232	268	6.2	O14126	371	1	0	0	decoy	97	1	0	0	48836.2	SCHPO	26S protease regulatory subunit 6A	27573.3	SCHPO	Probable proteasome subunit alpha type-5
1041.5236	3	-5.9	LTHEKSTMLEKIK	LTHEK(1564.7079)STMLEKIK	GLDKTMEFEGER	GLDK(1694.9277)TM(Oxidation)EFEGER	aleitner_M1012_007_26Syeast	72.9603	8.1	2.5	2.6	0.2	326	126	-0.2	416	173	7.9	O14126	64	1	0	0	decoy	97	1	0	0	48836.2	SCHPO	26S protease regulatory subunit 6A	27573.3	SCHPO	Probable proteasome subunit alpha type-5
865.2338	5	10.0	NESIFKGPIQQDPR	Acetyl-NESIFK(2651.2472)GPIQQDPR	QGDTKINHEHFMDGILEVQMR	QGDTK(1807.9105)INHEHFMDGILEVQM(Oxidation)R	aleitner_M1012_007_26Syeast	68.4213	5.1	0.4	4.2	1.9	37	18	-2.7	877	455	3.2	decoy	6	1	0	0	O14126	413	1	0	0	27573.3	SCHPO	Probable proteasome subunit alpha type-5	48836.2	SCHPO	26S protease regulatory subunit 6A
1119.5662	4	-8.2	VKTKEADQLDVTMKPR	VKTK(2616.2741)EADQLDVTMKPR	LPSEYDSRVKAMEVDEKPTER	LPSEYDSRVK(1996.0663)AMEVDEKPTER	aleitner_M1012_007_26Syeast	72.7840	9.4	5.2	0.30	3.2	20	8	-1.8	580	295	6.2	decoy	817	1	0	0	O14126	172	1	0	0	97999.6	SCHPO	26S proteasome regulatory subunit rpn1	48836.2	SCHPO	26S protease regulatory subunit 6A
613.1416	5	3.3	NKQSHILK	NK(2094.1006)QSHILK	LGVKPPKGCLMFGPPGTGK	LGVKPPK(1104.6291)GC(Carbamidomethyl)LM(Oxidation)FGPPGTGK	aleitner_M1012_007_26Syeast	47.3120	6.7	2.2	0.83	-0.2	94	63	-1.1	174	109	6.9	decoy	376	1	0	0	O14126	220	1	0	0	97999.6	SCHPO	26S proteasome regulatory subunit rpn1	48836.2	SCHPO	26S protease regulatory subunit 6A
914.2162	4	0.79	TLDSACKISLGQTGAPTFK	TLDSAC(Carbamidomethyl)K(1658.8185)ISLGQTGAPTFK	VLNKGDSGEMSLQK	VLNK(2132.0824)GDSGEM(Oxidation)SLQK	aleitner_M1012_007_26Syeast	64.6962	12.8	4.4	0.30	6.5	8.9	5	-1.7	725	447	6.3	decoy	149	1	0	0	P41836	390	1	0	0	29337.7	SCHPO	Probable proteasome subunit beta type-2	45069.7	SCHPO	26S protease regulatory subunit 8 homolog
581.9477	5	-4.9	NIEKVAVIR	1864.0822-NIEKVAVIR	GILLYGPPGTGKTLLAR	GILLYGPPGTGK(1178.7023)TLLAR	aleitner_M1012_007_26Syeast	19.7365	9.1	3.3	1.4	3.8	73	25	-0.6	1971	405	5.3	decoy	1	1	0	0	P41836	192	1	0	0	29337.7	SCHPO	Probable proteasome subunit beta type-2	45069.7	SCHPO	26S protease regulatory subunit 8 homolog
485.1247	6	-4.1	NIEKVAVIR	1864.0822-NIEKVAVIR	GILLYGPPGTGKTLLAR	GILLYGPPGTGK(1178.7023)TLLAR	aleitner_M1012_007_26Syeast	23.6575	10.4	3.4	2.0	1.9	398	121	0.5	948	253	8.5	decoy	1	1	0	0	P41836	192	1	0	0	29337.7	SCHPO	Probable proteasome subunit beta type-2	45069.7	SCHPO	26S protease regulatory subunit 8 homolog
643.6153	4	8.2	VLRLGKNPSAEVLMK	VLRLGK(916.4510)NPSAEVLMK	NKMVCK	NK(1792.0281)MVC(Carbamidomethyl)K	aleitner_M1012_007_26Syeast	47.5138	8.2	0.0	0.30	8.2	0.30	1	-2.7	396	165	3.2	decoy	376	1	0	0	Q09682	223	1	0	0	48836.2	SCHPO	26S protease regulatory subunit 6A	27925.7	SCHPO	Probable proteasome subunit alpha type-3
825.0115	5	-6.9	QEYKDDINLDEASAMAVKFLSK	Q(Gln->pyro-Glu)EYK(1622.8450)DDINLDEASAMAVKFLSK	NLAKCPLSVEQAR	NLAK(2635.2727)C(Carbamidomethyl)PLSVEQAR	aleitner_M1012_007_26Syeast	90.1563	9.2	4.6	0.31	4.5	7.6	4	-3.3	1594	652	4.7	Q09682	180	1	0	0	decoy	405	1	0	0	27925.7	SCHPO	Probable proteasome subunit alpha type-3	47341.7	SCHPO	Probable 26S proteasome regulatory subunit rpn6
843.9218	4	-9.0	VSLLNEKFLVPEYSAANDLDK	VSLLNEK(1007.4672)FLVPEYSAANDLDK	MSRSYDSR	2502.2894-M(Met-loss)SRSYDSR	aleitner_M1012_007_26Syeast	59.3300	4.5	0.5	3.9	1.9	23	9	-3.3	832	440	4.7	decoy	27	1	0	0	Q09682	1	1	0	0	47341.7	SCHPO	Probable 26S proteasome regulatory subunit rpn6	27925.7	SCHPO	Probable proteasome subunit alpha type-3
908.9762	4	-0.65	MSRSYDSRTTIFSPEGR	1642.9406-MSRSYDSRTTIFSPEGR	LSVQPLTAKAGHVGK	LSVQPLTAK(2127.0055)AGHVGK	aleitner_M1012_007_26Syeast	85.6747	3.8	0.4	7.4	2.0	25	9	-4.1	1480	612	3.9	Q09682	1	1	0	0	decoy	52	1	0	0	27925.7	SCHPO	Probable proteasome subunit alpha type-3	47341.7	SCHPO	Probable 26S proteasome regulatory subunit rpn6
651.8679	4	2.1	LGVHKAGVHSMHK	LGVHK(1203.6863)AGVHSMHK	KVAQTTYKK	K(1537.8188)VAQTTYKK	aleitner_M1012_007_26Syeast	50.5008	7.7	1.5	0.31	4.5	3.2	3	-4.8	2653	761	3.2	decoy	125	1	0	0	O94579	91	1	0	0	43101.5	HUMAN	Creatine kinase M-type	26404.3	SCHPO	Probable proteasome subunit alpha type-2
925.9763	4	-1.5	NTVATEGEDKRMVFLLHDDYK	NTVATEGEDK(1203.6863)RM(Oxidation)VFLLHDDYK	KVAQTTYKK	K(2634.2636)VAQTTYKK	aleitner_M1012_007_26Syeast	97.6723	10.8	3.4	0.56	4.5	28	11	-1.7	1301	475	6.3	decoy	282	1	0	0	O94579	91	1	0	0	43101.5	HUMAN	Creatine kinase M-type	26404.3	SCHPO	Probable proteasome subunit alpha type-2
778.6522	4	-3.1	KVAQTTYKK	K(2044.9710)VAQTTYKK	LDRIRDDNPMFIDCK	1203.6863-LDRIRDDNPMFIDC(Carbamidomethyl)K	aleitner_M1012_007_26Syeast	68.8753	6.7	2.0	1.5	2.0	29	11	-3.3	838	434	4.7	O94579	91	1	0	0	decoy	1	1	0	0	26404.3	SCHPO	Probable proteasome subunit alpha type-2	43101.5	HUMAN	Creatine kinase M-type
547.2885	5	4.8	GRKGSFGGSGSYK	GRK(1444.7562)GSFGGSGSYK	YKDGVILAADSR	YK(1424.7048)DGVILAADSR	aleitner_M1012_007_26Syeast	29.3952	8.4	3.3	0.32	1.5	35	16	-1.1	204	90	6.9	decoy	16	1	0	0	O43063	33	1	0	0	48836.2	SCHPO	26S protease regulatory subunit 6A	24564.3	SCHPO	Probable proteasome subunit beta type-1
586.2896	5	-0.045	KSNENAKELENMLK	KSNENAK(1263.5871)ELENM(Oxidation)LK	YDKTEDDIK	YDK(1800.8928)TEDDIK	aleitner_M1012_007_26Syeast	42.9988	9.3	2.5	0.32	3.1	17	5	-0.7	195	112	7.3	decoy	836	1	0	0	O74445	41	1	0	0	97999.6	SCHPO	26S proteasome regulatory subunit rpn1	43608.7	SCHPO	Probable 26S protease subunit rpt4
716.6225	4	-8.2	LKDLRFGNR	LK(1744.8488)DLRFGNR	ELENMLKGMNSGLR	ELENM(Oxidation)LK(1255.7037)GMNSGLR	aleitner_M1012_007_26Syeast	69.5328	5.6	2.5	1.6	1.9	18	7	-2.2	274	150	5.8	O74445	26	1	0	0	decoy	843	1	0	0	43608.7	SCHPO	Probable 26S protease subunit rpt4	97999.6	SCHPO	26S proteasome regulatory subunit rpn1
926.2158	4	5.0	KGSFGGSGSYKAEADYK	K(1949.9995)GSFGGSGSYKAEADYK	MPIDFKGFICKVVDK	M(Oxidation)PIDFK(1888.8843)GFIC(Carbamidomethyl)KVVDK	aleitner_M1012_007_26Syeast	67.6823	10.3	3.5	0.33	2.5	42	47	0.9	113	98	8.9	decoy	16	1	0	0	Q09720	177	1	0	0	48836.2	SCHPO	26S protease regulatory subunit 6A	21967.5	SCHPO	Probable proteasome subunit beta type-4
650.5598	5	-3.7	VLRLGKNPSAEVLMK	VLRLGK(1577.8197)NPSAEVLM(Oxidation)K	IMKLCFDELKK	IM(Oxidation)K(1808.0230)LC(Carbamidomethyl)FDELKK	aleitner_M1012_007_26Syeast	35.8777	7.6	1.9	0.66	1.4	41	21	-1.8	344	168	6.2	decoy	376	1	0	0	Q09720	162	1	0	0	48836.2	SCHPO	26S protease regulatory subunit 6A	21967.5	SCHPO	Probable proteasome subunit beta type-4
548.0947	5	2.2	IMKLCFDELK	IMK(1439.7694)LC(Carbamidomethyl)FDELK	LGKNPSAEVLMK	LGK(1433.7298)NPSAEVLM(Oxidation)K	aleitner_M1012_007_26Syeast	24.5365	8.1	1.5	1.6	4.5	13	6	-4.1	1833	661	3.6	Q09720	162	1	0	0	decoy	376	1	0	0	21967.5	SCHPO	Probable proteasome subunit beta type-4	48836.2	SCHPO	26S protease regulatory subunit 6A
925.4688	4	-8.8	EDLTDEEKAASIAVEDEKR	EDLTDEEK(1550.8556)AASIAVEDEKR	SKEPAGVDTVIVAK	SK(2285.0911)EPAGVDTVIVAK	aleitner_M1012_007_26Syeast	66.7355	14.4	4.6	0.33	8.0	11	13	-0.7	1193	535	6.4	Q9UUB6	237	1	0	0	decoy	98	1	0	0	34195.8	SCHPO	Ubiquitin carboxyl-terminal hydrolase 2	25082.6	SCHPO	Probable proteasome subunit beta type-6
884.4467	5	5.9	TGMIYDFSKLLYDTNNCDEITGTSASSFIR	TGM(Oxidation)IYDFSK(982.6063)LLYDTNNC(Carbamidomethyl)DEITGTSASSFIR	EKVLKTK	EK(3572.6327)VLKTK	aleitner_M1012_007_26Syeast	88.8260	8.9	2.8	0.33	5.8	2.6	2	-1.7	399	254	6.3	decoy	357	1	0	0	P36612	432	1	0	0	46680.8	SCHPO	Probable 26S proteasome regulatory subunit rpn7	50060.6	SCHPO	26S protease regulatory subunit 4 homolog
688.3491	4	3.8	DYGKFLSAMHDLPVR	DYGK(985.4903)FLSAM(Oxidation)HDLPVR	GKGGCEIK	GK(1901.9346)GGC(Carbamidomethyl)EIK	aleitner_M1012_007_26Syeast	35.6687	7.3	4.3	0.34	2.6	9.4	2	-2.2	278	172	5.8	O94444	71	1	0	0	decoy	294	1	0	0	27140.1	SCHPO	26S proteasome regulatory subunit rpn10	48965.5	SCHPO	26S protease regulatory subunit 7 homolog
638.8527	6	1.5	NRLKAYQGIYLMSIR	NRLK(2002.0636)AYQGIYLMSIR	ELNKVNPGNIERPWAK	ELNK(1963.0713)VNPGNIERPWAK	aleitner_M1012_007_26Syeast	63.2538	9.9	2.0	0.34	3.0	32	15	-1.1	480	180	6.9	Q10335	192	1	0	0	decoy	249	1	0	0	46680.8	SCHPO	Probable 26S proteasome regulatory subunit rpn7	34195.8	SCHPO	Ubiquitin carboxyl-terminal hydrolase 2
642.5464	5	5.6	SQKALDTLFSAIR	SQK(1758.8788)ALDTLFSAIR	VSNDYKQDGVIDLR	VSNDYK(1586.8668)QDGVIDLR	aleitner_M1012_007_26Syeast	43.7185	4.5	1.5	5.0	-1.7	324	162	-1.8	346	216	6.2	Q10335	43	1	0	0	decoy	55	1	0	0	46680.8	SCHPO	Probable 26S proteasome regulatory subunit rpn7	34195.8	SCHPO	Ubiquitin carboxyl-terminal hydrolase 2
1036.8723	3	7.5	FDSEKAGDREVQR	FDSEK(1571.8388)AGDREVQR	AGLFAYNIKYFK	AGLFAYNIK(1673.8009)YFK	aleitner_M1012_007_26Syeast	88.9855	15.8	4.6	0.35	11.2	2.9	1	-3.3	2468	906	4.6	O14126	299	1	0	0	decoy	125	1	0	0	48836.2	SCHPO	26S protease regulatory subunit 6A	21967.5	SCHPO	Probable proteasome subunit beta type-4
715.9743	5	-0.42	DLEGAEEFEKKAGSELSER	DLEGAEEFEK(1451.8348)KAGSELSER	TKDAVVLGVEKR	TK(2261.0699)DAVVLGVEKR	aleitner_M1012_007_26Syeast	96.8227	9.9	3.0	0.35	3.6	20	6	-1.1	421	130	6.3	decoy	74	1	0	0	Q9UT97	43	1	0	0	30111.1	SCHPO	Probable proteasome subunit alpha type-6	27573.3	SCHPO	Probable proteasome subunit alpha type-5
627.5499	5	0.86	MATTVKDTMNVDINAIK	1399.8075-M(Met-loss)ATTVKDTMNVDINAIK	KPYATQIKSVK	K(1870.9710)PYATQIKSVK	aleitner_M1012_007_26Syeast	40.3643	7.9	1.4	0.35	1.5	34	17	-1.6	305	170	6.4	O43063	1	1	0	0	decoy	206	1	0	0	24564.3	SCHPO	Probable proteasome subunit beta type-1	26539.6	SCHPO	Probable proteasome subunit alpha type-1
705.6389	4	4.1	MATTVKDTMNVDINAIK	1085.6121-M(Met-loss)ATTVKDTMNVDINAIK	KPYATQIK	K(1870.9710)PYATQIK	aleitner_M1012_007_26Syeast	55.7070	8.4	2.4	0.40	2.2	23	10	0.3	78	51	8.3	O43063	1	1	0	0	decoy	206	1	0	0	24564.3	SCHPO	Probable proteasome subunit beta type-1	26539.6	SCHPO	Probable proteasome subunit alpha type-1
747.1818	5	-9.9	MATTVKDTMNVDINAIKK	1722.8763-M(Oxidation)ATTVKDTMNVDINAIKK	SQCIVAFKFDKSR	SQC(Carbamidomethyl)IVAFKFDK(2146.1014)SR	aleitner_M1012_007_26Syeast	76.2805	6.7	2.2	3.1	1.3	102	61	-3.2	1863	669	4.8	O43063	1	1	0	0	decoy	239	1	0	0	24564.3	SCHPO	Probable proteasome subunit beta type-1	26539.6	SCHPO	Probable proteasome subunit alpha type-1
929.7231	4	2.4	SMNWKATLGNEKQR	SM(Oxidation)NWK(2037.0288)ATLGNEKQR	HCLIKMNHGTTTLAFR	HC(Carbamidomethyl)LIK(1815.8938)MNHGTTTLAFR	aleitner_M1012_007_26Syeast	80.1070	10.7	5.1	0.37	1.4	85	51	1.3	90	63	9.3	decoy	103	1	0	0	P30655	57	1	0	0	29220.2	SCHPO	Probable proteasome subunit beta type-7	29987.0	SCHPO	Probable proteasome subunit beta type-5
785.6456	4	-6.0	KVFVPGTSEK	K(2047.9698)VFVPGTSEK	MNSIVSKYTQSTNNDDPK	1228.6703-M(Met-loss)NSIVSKYTQSTNNDDPK	aleitner_M1012_007_26Syeast	33.5932	8.3	0.9	2.6	2.9	76	37	-2.6	2362	637	5.4	decoy	171	1	0	0	P30655	1	1	0	0	29220.2	SCHPO	Probable proteasome subunit beta type-7	29987.0	SCHPO	Probable proteasome subunit beta type-5
932.4474	4	-2.3	MNSIVSKYTQSTNNDDPK	M(Acetyl+Oxidation)NSIVSK(1626.8213)YTQSTNNDDPK	ASQAAATKGAEIDTR	ASQAAATK(2237.0158)GAEIDTR	aleitner_M1012_007_26Syeast	48.2868	7.3	1.3	3.2	3.1	48	17	-2.6	1862	683	4.2	P30655	7	1	0	0	decoy	196	1	0	0	29987.0	SCHPO	Probable proteasome subunit beta type-5	29220.2	SCHPO	Probable proteasome subunit beta type-7
919.2870	5	-2.4	AVAETCQKAIKVSNDYK	AVAETC(Carbamidomethyl)QK(2667.4371)AIKVSNDYK	SLNNLNTIDIDANLEKLLIFEK	SLNNLNTIDIDANLEK(2062.0405)LLIFEK	aleitner_M1012_007_26Syeast	90.3827	7.9	0.6	0.38	2.9	13	7	-2.4	578	418	5.0	decoy	46	1	0	0	Q9UTM3	34	1	0	0	34195.8	SCHPO	Ubiquitin carboxyl-terminal hydrolase 2	51618.9	SCHPO	26S proteasome regulatory subunit rpn5
766.9907	5	-1.1	KGFDFEYYQR	K(2478.3015)GFDFEYYQR	EIPSLMASIFRKSQCIVAFK	EIPSLM(Oxidation)ASIFRK(1489.6878)SQC(Carbamidomethyl)IVAFK	aleitner_M1012_007_26Syeast	83.4257	8.8	2.7	0.39	2.9	20	22	-0.5	198	108	5.9	Q09841	8	1	0	0	decoy	228	1	0	0	29337.7	SCHPO	Probable proteasome subunit beta type-2	26539.6	SCHPO	Probable proteasome subunit alpha type-1
1211.6284	3	1.2	ENMTQEEAVEFLKNAVALAMER	ENMTQEEAVEFLK(1109.6445)NAVALAMER	KGGADVLKGK	K(2660.2826)GGADVLKGK	aleitner_M1012_007_26Syeast	71.0787	11.8	4.7	0.39	7.1	6.6	1	-0.1	497	167	7.9	O43063	181	1	0	0	decoy	42	1	0	0	24564.3	SCHPO	Probable proteasome subunit beta type-1	28031.7	SCHPO	Probable proteasome subunit alpha type-7
1165.9572	3	-1.6	YKDGVILAADSRTTMGAYIANR	YK(1109.6445)DGVILAADSRTTMGAYIANR	KGGADVLKGK	K(2523.2792)GGADVLKGK	aleitner_M1012_007_26Syeast	85.2728	12.7	0.3	0.93	6.5	18	9	-1.8	943	426	6.2	O43063	33	1	0	0	decoy	42	1	0	0	24564.3	SCHPO	Probable proteasome subunit beta type-1	28031.7	SCHPO	Probable proteasome subunit alpha type-7
942.9916	4	-7.7	GKAASARATEVMR	GK(2405.2624)AASARATEVM(Oxidation)R	MGTTITALRYKDGVILAADSR	M(Oxidation)GTTITALRYK(1500.7719)DGVILAADSR	aleitner_M1012_007_26Syeast	92.2702	8.2	1.9	1.4	3.5	34	18	-2.7	2251	547	4.7	decoy	51	1	0	0	O43063	33	1	0	0	28031.7	SCHPO	Probable proteasome subunit alpha type-7	24564.3	SCHPO	Probable proteasome subunit beta type-1
1119.2194	3	-2.3	IKTYDALYVR	IK(2113.9626)TYDALYVR	YPMDAHKSELEGVEEAR	YPM(Oxidation)DAHK(1378.7497)SELEGVEEAR	aleitner_M1012_007_26Syeast	59.7252	13.2	3.6	0.39	5.3	38	15	2.0	257	63	7.9	decoy	94	1	0	0	O42897	465	1	0	0	51618.9	SCHPO	26S proteasome regulatory subunit rpn5	57346.7	SCHPO	Probable 26S proteasome regulatory subunit rpn3
1048.5317	3	-9.6	DISSKSPSGNDALNDK	DISSK(1495.8286)SPSGNDALNDK	GKEELVSKFPPK	GK(1784.8428)EELVSKFPPK	aleitner_M1012_007_26Syeast	93.7677	10.4	2.1	0.40	6.6	4.7	11	-4.2	5367	1035	3.8	P87048	9	1	0	0	decoy	318	1	0	0	97999.6	SCHPO	26S proteasome regulatory subunit rpn1	43101.5	HUMAN	Creatine kinase M-type
708.3542	4	-6.0	MSSKDISSK	1978.9651-M(Met-loss)SSKDISSK	FPPKNMFFGHFESLK	FPPK(988.5077)NM(Oxidation)FFGHFESLK	aleitner_M1012_007_26Syeast	31.0397	8.2	3.1	0.72	4.8	5.6	2	-2.2	389	226	3.4	P87048	1	1	0	0	decoy	328	1	0	0	97999.6	SCHPO	26S proteasome regulatory subunit rpn1	43101.5	HUMAN	Creatine kinase M-type
614.4771	6	-9.6	TKDEGGPAGGLYI	TK(2404.2243)DEGGPAGGLYI	KHCIKVALMSNDINEELPR	KHC(Carbamidomethyl)IK(1414.6980)VALMSNDINEELPR	aleitner_M1012_007_26Syeast	78.0212	10.9	4.2	0.40	2.4	85	46	1.6	141	62	8.5	P36612	437	1	0	0	decoy	206	1	0	0	50060.6	SCHPO	26S protease regulatory subunit 4 homolog	45069.7	SCHPO	26S protease regulatory subunit 8 homolog
904.4699	5	6.0	MGQAQSGNFSNFGDGANGDNKKDQK	2034.1799-M(Met-loss)GQAQSGNFSNFGDGANGDNKKDQK	IPKAAMLGTETLPIKAVK	IPK(2621.1742)AAM(Oxidation)LGTETLPIKAVK	aleitner_M1012_007_26Syeast	84.1785	9.7	1.0	0.87	3.0	46	43	-1.4	621	340	6.7	P36612	1	1	0	0	decoy	373	1	0	0	50060.6	SCHPO	26S protease regulatory subunit 4 homolog	45069.7	SCHPO	26S protease regulatory subunit 8 homolog
667.6138	4	-8.6	KKAQSGPDASAK	KK(1479.8185)AQSGPDASAK	LKVAAEQDELVK	LK(1324.6987)VAAEQDELVK	aleitner_M1012_007_26Syeast	65.0490	6.7	0.1	2.0	2.0	49	29	0.5	139	67	4.7	P36612	45	1	0	0	decoy	143	1	0	0	50060.6	SCHPO	26S protease regulatory subunit 4 homolog	45069.7	SCHPO	26S protease regulatory subunit 8 homolog
940.9106	5	-7.3	KKAQSGPDASAK	K(3512.9204)KAQSGPDASAK	TLYPSDIEEVLRPRKFIVDSGMIELTLIK	TLYPSDIEEVLRPRK(1324.6987)FIVDSGMIELTLIK	aleitner_M1012_007_26Syeast	82.0063	8.8	2.5	2.1	3.5	57	26	-0.2	576	304	5.3	P36612	44	1	0	0	decoy	25	1	0	0	50060.6	SCHPO	26S protease regulatory subunit 4 homolog	45069.7	SCHPO	26S protease regulatory subunit 8 homolog
627.3633	4	4.5	KFIVDSGMIELTLIK	K(783.4491)FIVDSGM(Oxidation)IELTLIK	KDQKK	KDQK(1860.0318)K	aleitner_M1012_007_26Syeast	38.4555	4.7	0.0	2.3	4.7	2.3	1	-4.8	1193	488	3.2	decoy	25	1	0	0	P36612	25	1	0	0	45069.7	SCHPO	26S protease regulatory subunit 8 homolog	50060.6	SCHPO	26S protease regulatory subunit 4 homolog
692.2005	6	2.7	KHCIKVALMSNDINEELPR	K(1864.9968)HC(Carbamidomethyl)IKVALM(Oxidation)SNDINEELPR	KSLPLQIEVANDCIK	K(2420.2192)SLPLQIEVANDC(Carbamidomethyl)IK	aleitner_M1012_007_26Syeast	62.5295	10.1	2.5	0.42	2.2	54	33	1.9	65	40	8.3	decoy	202	1	0	0	Q9P7S2	99	1	0	0	45069.7	SCHPO	26S protease regulatory subunit 8 homolog	47341.7	SCHPO	Probable 26S proteasome regulatory subunit rpn6
801.4113	5	6.8	SVGGNVITER	2971.4523-SVGGNVITER	DEKVANEQEQALTNLSDLYVRENR	DEK(1168.6088)VANEQEQALTNLSDLYVRENR	aleitner_M1012_007_26Syeast	76.8532	6.1	1.9	0.54	1.4	24	13	-3.3	1063	547	4.7	decoy	1	1	0	0	Q9P7S2	39	1	0	0	45069.7	SCHPO	26S protease regulatory subunit 8 homolog	47341.7	SCHPO	Probable 26S proteasome regulatory subunit rpn6
823.4238	4	-3.2	ARITISLDFMK	1995.9650-ARITISLDFMK	MSRSYDSRTTIFSPEGR	1431.7796-M(Met-loss)SRSYDSRTTIFSPEGR	aleitner_M1012_007_26Syeast	28.1085	9.7	3.4	0.43	3.8	54	33	1.5	352	147	5.9	decoy	1	1	0	0	Q09682	1	1	0	0	26539.6	SCHPO	Probable proteasome subunit alpha type-1	27925.7	SCHPO	Probable proteasome subunit alpha type-3
901.4670	5	6.8	MVLVKIYTAIDNTLVDDLGGGFQEK	MVLVK(1763.8479)IYTAIDNTLVDDLGGGFQEK	MSGYDRALSVFSPDGR	2876.4881-M(Met-loss)SGYDRALSVFSPDGR	aleitner_M1012_007_26Syeast	82.6557	9.1	3.0	0.43	1.4	57	40	1.3	61	48	7.7	decoy	164	1	0	0	Q10329	1	1	0	0	34195.8	SCHPO	Ubiquitin carboxyl-terminal hydrolase 2	28277.2	SCHPO	Probable proteasome subunit alpha type-4
620.1521	6	5.9	MSRSYDSRTTIFSPEGR	1709.9148-M(Oxidation)SRSYDSRTTIFSPEGR	LGVHKAGVHSMHKR	LGVHK(2143.0004)AGVHSM(Oxidation)HKR	aleitner_M1012_007_26Syeast	69.6737	7.7	2.7	0.43	1.4	44	40	-1.7	436	211	6.3	Q09682	1	1	0	0	decoy	125	1	0	0	27925.7	SCHPO	Probable proteasome subunit alpha type-3	43101.5	HUMAN	Creatine kinase M-type
563.8896	5	1.2	MSRSYDSRTTIFSPEGR	809.4759-M(Oxidation)SRSYDSRTTIFSPEGR	LDRIR	2143.0004-LDRIR	aleitner_M1012_007_26Syeast	31.4348	6.8	0.0	3.9	1.6	126	63	-3.0	2691	675	4.7	Q09682	1	1	0	0	decoy	1	1	0	0	27925.7	SCHPO	Probable proteasome subunit alpha type-3	43101.5	HUMAN	Creatine kinase M-type
709.5731	5	-4.3	TKDAVVLGVEK	TK(2385.1787)DAVVLGVEK	ARELPFCAFKHSVDLSDQK	ARELPFC(Carbamidomethyl)AFK(1295.7337)HSVDLSDQK	aleitner_M1012_007_26Syeast	69.0418	8.5	2.8	0.43	2.9	19	18	-2.4	675	320	5.6	Q9UT97	43	1	0	0	decoy	293	1	0	0	27573.3	SCHPO	Probable proteasome subunit alpha type-5	46680.8	SCHPO	Probable 26S proteasome regulatory subunit rpn7
761.3878	5	-4.1	NVQLAKVTAEGGFHIYNDEEMADAVAR	NVQLAK(854.5048)VTAEGGFHIYNDEEMADAVAR	VLMKAR	VLMK(3085.4815)AR	aleitner_M1012_007_26Syeast	43.4873	6.0	0.0	2.2	6.0	2.2	1	-3.8	1862	711	4.1	Q9UT97	220	1	0	0	decoy	283	1	0	0	27573.3	SCHPO	Probable proteasome subunit alpha type-5	46680.8	SCHPO	Probable 26S proteasome regulatory subunit rpn7
1066.5343	3	4.1	KHCIKVALMSNDINEELPR	K(914.4168)HC(Carbamidomethyl)IKVALM(Oxidation)SNDINEELPR	MIDDQR	2420.2192-MIDDQR	aleitner_M1012_007_26Syeast	89.1260	9.8	2.3	0.44	3.5	27	12	-0.8	456	177	6.3	decoy	202	1	0	0	O42897	1	1	0	0	45069.7	SCHPO	26S protease regulatory subunit 8 homolog	57346.7	SCHPO	Probable 26S proteasome regulatory subunit rpn3
1213.9838	3	5.6	DIKRDTVLIYGMNNQTEK	DIK(1485.8304)RDTVLIYGM(Oxidation)NNQTEK	KVIARLQSYDR	K(2291.1467)VIARLQSYDR	aleitner_M1012_007_26Syeast	88.5213	11.4	3.2	1.1	4.8	36	17	1.4	216	131	9.3	decoy	343	1	0	0	O42897	152	1	0	0	45069.7	SCHPO	26S protease regulatory subunit 8 homolog	57346.7	SCHPO	Probable 26S proteasome regulatory subunit rpn3
1122.5292	4	-3.6	NESIFKGPIQQDPR	2858.2721-NESIFKGPIQQDPR	IDLYHDNHERKMSAQSCACMVR	IDLYHDNHERK(1765.8999)MSAQSC(Carbamidomethyl)AC(Carbamidomethyl)MVR	aleitner_M1012_007_26Syeast	74.4728	10.9	4.4	0.44	4.2	30	8	-0.5	588	264	6.7	decoy	1	1	0	0	Q9UQY2	86	1	0	0	27573.3	SCHPO	Probable proteasome subunit alpha type-5	25082.6	SCHPO	Probable proteasome subunit beta type-6
891.7036	4	4.5	KALFNGPGAFDYELDDADAK	K(1406.7630)ALFNGPGAFDYELDDADAK	LGDKGPAAARASR	LGDK(2294.0743)GPAAARASR	aleitner_M1012_007_26Syeast	46.7760	7.7	3.3	0.47	1.4	39	32	-1.7	343	167	6.3	decoy	150	1	0	0	O14250	239	1	0	0	47341.7	SCHPO	Probable 26S proteasome regulatory subunit rpn6	30111.1	SCHPO	Probable proteasome subunit alpha type-6
939.7224	4	-8.8	NLAKCPLSVEQAR	NLAK(2270.1166)C(Carbamidomethyl)PLSVEQAR	DQELTEENVSISVIGKDEK	DQELTEENVSISVIGK(1622.8450)DEK	aleitner_M1012_007_26Syeast	89.1595	5.2	0.7	8.0	-0.2	263	133	-2.6	1243	516	5.4	decoy	405	1	0	0	O14250	217	1	0	0	47341.7	SCHPO	Probable 26S proteasome regulatory subunit rpn6	30111.1	SCHPO	Probable proteasome subunit alpha type-6
735.6016	5	-8.4	KLPVALILIAQMYRER	K(1743.8792)LPVALILIAQM(Oxidation)YRER	VAEKAQINTQEYGR	VAEK(2067.1915)AQINTQEYGR	aleitner_M1012_007_26Syeast	92.1532	7.6	0.9	0.47	3.0	13	2	-1.8	389	256	4.6	decoy	210	1	0	0	O14250	115	1	0	0	43553.4	SCHPO	26S protease regulatory subunit 6B homolog	30111.1	SCHPO	Probable proteasome subunit alpha type-6
565.8977	5	8.3	VISMEKGGNMKEVFR	VISMEKGGNMK(1100.5536)EVFR	KATDMEIR	K(1861.9430)ATDMEIR	aleitner_M1012_007_26Syeast	46.3200	7.2	4.3	0.48	0.9	32	10	-0.6	88	45	7.4	P06732	247	1	0	0	decoy	122	1	0	0	43101.5	HUMAN	Creatine kinase M-type	45069.7	SCHPO	26S protease regulatory subunit 8 homolog
923.2410	4	-9.1	KFIVDSGMIELTLIK	K(1967.0047)FIVDSGM(Oxidation)IELTLIK	TGRSIKGYTLPPHCSR	TGRSIK(1860.0318)GYTLPPHC(Carbamidomethyl)SR	aleitner_M1012_007_26Syeast	99.1580	7.6	2.1	1.5	-0.2	165	94	-0.2	165	102	7.8	decoy	25	1	0	0	P06732	138	1	0	0	45069.7	SCHPO	26S protease regulatory subunit 8 homolog	43101.5	HUMAN	Creatine kinase M-type
810.1995	5	-9.4	MSQARGFDRTITVFSPEGR	1875.9400-M(Oxidation)SQARGFDRTITVFSPEGR	LALMLYTKQENQDR	LALM(Oxidation)LYTK(2308.1270)QENQDR	aleitner_M1012_007_26Syeast	79.7805	8.3	1.6	0.49	3.0	22	23	-2.7	1310	489	5.3	O94517	1	1	0	0	decoy	269	1	0	0	26539.6	SCHPO	Probable proteasome subunit alpha type-1	43457.6	SCHPO	Probable 26S proteasome regulatory subunit rpn9
898.6636	5	-5.1	KFTGGVLMLIDR	K(3123.5560)FTGGVLM(Oxidation)LIDR	YSHLKAPLGSHIVYARENMEGQSNLR	YSHLK(1502.8167)APLGSHIVYARENM(Oxidation)EGQSNLR	aleitner_M1012_007_26Syeast	64.6360	9.3	2.3	0.50	3.0	25	13	-1.7	465	263	6.3	O74762	911	1	0	0	decoy	157	1	0	0	107277.4	SCHPO	26S proteasome regulatory subunit rpn2	29987.0	SCHPO	Probable proteasome subunit beta type-5
1150.7980	4	-3.4	EATPMEMDEEKSQDISINGNSKK	EATPM(Oxidation)EMDEEK(2003.0153)SQDISINGNSKK	YQVATSKAFTWHALDK	YQVATSK(2734.2313)AFTWHALDK	aleitner_M1012_007_26Syeast	91.2135	9.0	3.2	4.3	2.1	242	53	-1.1	1568	497	6.9	O74762	864	1	0	0	decoy	78	1	0	0	107277.4	SCHPO	26S proteasome regulatory subunit rpn2	29987.0	SCHPO	Probable proteasome subunit beta type-5
734.0013	5	-6.2	KSYQIAVKQGTNAEEETLVISLEK	KSYQIAVK(987.5753)QGTNAEEETLVISLEK	TLLYGKR	TLLYGK(2815.4855)R	aleitner_M1012_007_26Syeast	74.2592	9.6	0.0	0.50	9.6	0.50	2	-1.7	515	344	6.4	decoy	462	1	0	0	Q9UQY2	103	1	0	0	107277.4	SCHPO	26S proteasome regulatory subunit rpn2	25082.6	SCHPO	Probable proteasome subunit beta type-6
953.7091	4	-4.9	IQGIGPDSSPKDISTDAVSSKK	IQGIGPDSSPK(1581.6772)DISTDAVSSKK	KMSAQSCACMVR	K(2367.2169)MSAQSC(Carbamidomethyl)AC(Carbamidomethyl)M(Oxidation)VR	aleitner_M1012_007_26Syeast	99.4802	9.4	3.1	1.1	6.3	7.6	1	-3.3	2905	788	3.1	decoy	768	1	0	0	Q9UQY2	86	1	0	0	107277.4	SCHPO	26S proteasome regulatory subunit rpn2	25082.6	SCHPO	Probable proteasome subunit beta type-6
940.4677	4	3.1	LKFADFGATKIQGIGPDSSPK	LKFADFGATK(1581.6772)IQGIGPDSSPK	KMSAQSCACMVR	K(2314.2209)MSAQSC(Carbamidomethyl)AC(Carbamidomethyl)M(Oxidation)VR	aleitner_M1012_007_26Syeast	74.5397	6.4	0.3	2.1	1.7	42	17	-3.3	1005	676	4.7	decoy	757	1	0	0	Q9UQY2	86	1	0	0	107277.4	SCHPO	26S proteasome regulatory subunit rpn2	25082.6	SCHPO	Probable proteasome subunit beta type-6
770.0522	6	-1.3	LLYQDESPYGAMPNLSWKPLHLRSDEGR	LLYQDESPYGAM(Oxidation)PNLSWK(1326.6721)PLHLRSDEGR	MPFGNTHNKFK	3425.6714-M(Met-loss)PFGNTHNKFK	aleitner_M1012_007_26Syeast	62.0760	8.7	2.7	0.51	0.5	105	91	0.1	136	107	8.2	decoy	27	1	0	0	P06732	1	1	0	0	30111.1	SCHPO	Probable proteasome subunit alpha type-6	43101.5	HUMAN	Creatine kinase M-type
456.9140	6	10.0	HFEQVINEKHEDALAK	HFEQVINEK(828.4593)HEDALAK	SKTDLK	SK(2045.0218)TDLK	aleitner_M1012_007_26Syeast	24.6138	9.4	3.4	0.52	3.2	36	26	-1.8	1122	412	6.2	O74762	703	1	0	0	decoy	52	1	0	0	107277.4	SCHPO	26S proteasome regulatory subunit rpn2	21967.5	SCHPO	Probable proteasome subunit beta type-4
677.1027	4	-5.0	MSSKDISSK	1722.9152-MSSKDISSK	ANLDGSGLQKELVNK	ANLDGSGLQK(1119.5482)ELVNK	aleitner_M1012_007_26Syeast	73.9928	9.8	1.2	0.52	4.2	11	10	1.9	38	37	5.6	P87048	1	1	0	0	decoy	68	1	0	0	97999.6	SCHPO	26S proteasome regulatory subunit rpn1	47341.7	SCHPO	Probable 26S proteasome regulatory subunit rpn6
556.3005	5	-0.71	KQILLLTKPFNK	K(1334.5660)QILLLTKPFNK	ASKGSNDDEMK	ASK(1579.9702)GSNDDEM(Oxidation)K	aleitner_M1012_007_26Syeast	29.5292	10.2	5.0	0.53	4.0	18	3	0.3	147	83	8.3	decoy	136	1	0	0	O74762	836	1	0	0	107277.4	SCHPO	26S proteasome regulatory subunit rpn2	107277.4	SCHPO	26S proteasome regulatory subunit rpn2
1030.7274	4	-8.3	KQNEPTSPDLEK	K(2734.2313)QNEPTSPDLEK	EATPMEMDEEKSQDISINGNSKK	EATPMEM(Oxidation)DEEK(1522.7515)SQDISINGNSKK	aleitner_M1012_007_26Syeast	43.3903	11.8	3.1	1.3	4.0	79	23	1.4	314	131	7.8	decoy	779	1	0	0	O74762	864	1	0	0	107277.4	SCHPO	26S proteasome regulatory subunit rpn2	107277.4	SCHPO	26S proteasome regulatory subunit rpn2
862.2112	4	6.8	ATIGLLKKVLHYNDLR	ATIGLLKK(1591.7036)VLHYNDLR	EKASKGSNDDEMK	EK(1991.1568)ASKGSNDDEM(Oxidation)K	aleitner_M1012_007_26Syeast	88.4037	8.8	1.5	1.9	3.6	42	10	-2.9	1978	544	5.2	decoy	223	1	0	0	O74762	833	1	0	0	107277.4	SCHPO	26S proteasome regulatory subunit rpn2	107277.4	SCHPO	26S proteasome regulatory subunit rpn2
829.1527	4	-3.3	KFASAMPVKR	K(2162.9599)FASAM(Oxidation)PVKR	KTTEEKEATPMEMDEEK	KTTEEK(1287.7009)EATPMEMDEEK	aleitner_M1012_007_26Syeast	71.7457	5.7	1.1	2.1	1.0	45	18	-2.2	365	179	4.7	decoy	126	1	0	0	O74762	853	1	0	0	107277.4	SCHPO	26S proteasome regulatory subunit rpn2	107277.4	SCHPO	26S proteasome regulatory subunit rpn2
1053.1694	3	-1.7	KTTEEKEATPMEMDEEK	K(1115.6049)TTEEKEATPMEM(Oxidation)DEEK	KFASAMPVK	K(2178.9548)FASAMPVK	aleitner_M1012_007_26Syeast	76.0067	6.5	2.5	3.0	1.9	58	16	-3.3	1650	502	4.6	O74762	848	1	0	0	decoy	126	1	0	0	107277.4	SCHPO	26S proteasome regulatory subunit rpn2	107277.4	SCHPO	26S proteasome regulatory subunit rpn2
644.3189	6	-1.2	AEIVDPSAKQTVEEDAVRGR	AEIVDPSAK(1690.7720)QTVEEDAVRGR	ASKGSNDDEMKIDK	ASK(2307.1707)GSNDDEM(Oxidation)KIDK	aleitner_M1012_007_26Syeast	67.7752	4.7	1.1	4.0	-0.1	93	64	-3.2	719	421	4.8	decoy	443	1	0	0	O74762	836	1	0	0	107277.4	SCHPO	26S proteasome regulatory subunit rpn2	107277.4	SCHPO	26S proteasome regulatory subunit rpn2
1254.6049	3	-3.5	AEIVDPSAKQTVEEDAVRGR	AEIVDPSAK(1591.7036)QTVEEDAVRGR	EKASKGSNDDEMK	EK(2307.1707)ASKGSNDDEM(Oxidation)K	aleitner_M1012_007_26Syeast	53.5923	7.8	0.8	8.6	1.6	253	89	-0.7	888	331	7.3	decoy	443	1	0	0	O74762	833	1	0	0	107277.4	SCHPO	26S proteasome regulatory subunit rpn2	107277.4	SCHPO	26S proteasome regulatory subunit rpn2
764.4148	5	-7.6	PYVNQSGLFAGKHDFSDVEVTSGVKK	PYVNQSGLFAGK(1008.6583)HDFSDVEVTSGVKK	KELLKLK	K(2946.4763)ELLKLK	aleitner_M1012_007_26Syeast	55.4742	7.7	2.5	0.54	3.0	14	5	-3.3	1174	523	4.7	decoy	12	1	0	0	P50524	23	1	0	0	26404.3	SCHPO	Probable proteasome subunit alpha type-2	30899.5	SCHPO	26S proteasome regulatory subunit rpn12
881.9738	4	-6.4	KASIAVTEPLTSAAVR	K(1910.9738)ASIAVTEPLTSAAVR	MSTLDLNHLADLYDRK	1750.9829-M(Met-loss)STLDLNHLADLYDRK	aleitner_M1012_007_26Syeast	73.9202	5.5	1.0	3.0	-0.8	234	115	-1.4	355	188	6.3	decoy	26	1	0	0	P50524	1	1	0	0	26404.3	SCHPO	Probable proteasome subunit alpha type-2	30899.5	SCHPO	26S proteasome regulatory subunit rpn12
1091.5454	4	-7.2	YYKPDLTIDEAVRIMKLCFDELK	YYKPDLTIDEAVRIM(Oxidation)K(1486.7337)LC(Carbamidomethyl)FDELK	DEEDKVLMKAR	DEEDK(3013.5181)VLM(Oxidation)KAR	aleitner_M1012_007_26Syeast	72.2215	12.0	3.3	0.55	5.8	23	15	-0.2	891	369	6.2	Q09720	162	1	0	0	decoy	279	1	0	0	21967.5	SCHPO	Probable proteasome subunit beta type-4	46680.8	SCHPO	Probable 26S proteasome regulatory subunit rpn7
542.9833	6	-6.7	STMLEKIKENQEK	STM(Oxidation)LEKIK(1659.0699)ENQEK	IPLLSVKEIIKIR	IPLLSVK(1730.8761)EIIKIR	aleitner_M1012_007_26Syeast	37.7032	8.3	0.1	0.55	3.6	11	6	-3.3	919	412	4.7	O14126	72	1	0	0	decoy	91	1	0	0	48836.2	SCHPO	26S protease regulatory subunit 6A	50060.6	SCHPO	26S protease regulatory subunit 4 homolog
727.3843	5	-9.9	ATLTGMKIDVLFSKIR	ATLTGMK(1839.8931)IDVLFSKIR	QKVYSPSFLEFDDK	QK(1930.0962)VYSPSFLEFDDK	aleitner_M1012_007_26Syeast	98.6380	9.2	2.6	0.55	2.9	27	18	-1.7	448	251	6.3	Q10335	148	1	0	0	decoy	107	1	0	0	46680.8	SCHPO	Probable 26S proteasome regulatory subunit rpn7	43553.4	SCHPO	26S protease regulatory subunit 6B homolog
604.7543	5	7.4	LQKYQATVMR	LQK(1766.0528)YQATVM(Oxidation)R	KLPVALILIAQMYR	K(1390.7279)LPVALILIAQMYR	aleitner_M1012_007_26Syeast	39.6017	3.5	0.3	8.2	-1.8	249	138	-2.7	444	207	5.3	Q10335	397	1	0	0	decoy	210	1	0	0	46680.8	SCHPO	Probable 26S proteasome regulatory subunit rpn7	43553.4	SCHPO	26S protease regulatory subunit 6B homolog
699.1230	4	-9.5	LMSKVAEKAQINTQEYGR	LM(Oxidation)SK(711.4319)VAEKAQINTQEYGR	KWLK	K(2219.1256)WLK	aleitner_M1012_007_26Syeast	25.6350	7.6	1.0	0.56	4.5	4.6	2	-4.9	2700	905	3.1	O14250	111	1	0	0	decoy	13	1	0	0	30111.1	SCHPO	Probable proteasome subunit alpha type-6	51618.9	SCHPO	26S proteasome regulatory subunit rpn5
705.1594	5	-0.40	VQYDFDQLGKDMLIEER	VQYDFDQLGK(1406.7630)DM(Oxidation)LIEER	LGDKGPAAARASR	LGDK(2252.0671)GPAAARASR	aleitner_M1012_007_26Syeast	90.7312	5.2	0.1	2.9	0.5	76	43	-3.3	1057	429	4.7	decoy	180	1	0	0	O14250	239	1	0	0	51618.9	SCHPO	26S proteasome regulatory subunit rpn5	30111.1	SCHPO	Probable proteasome subunit alpha type-6
564.3171	3	-0.39	KVADLK	K(1017.5131)VADLK	MGTDLVGYR	810.4851-M(Met-loss)GTDLVGYR	aleitner_M1012_007_26Syeast	37.1975	8.7	2.2	0.57	4.0	9.1	4	-2.2	349	102	4.7	O74445	372	1	0	0	decoy	1	1	0	0	43608.7	SCHPO	Probable 26S protease subunit rpt4	30111.1	SCHPO	Probable proteasome subunit alpha type-6
1063.7584	5	-8.2	KIEIPLPNEVGR	K(3950.0169)IEIPLPNEVGR	MLAPLLKSAEQSDINHTIMEIGQDVIQDSFIALR	MLAPLLK(1501.8504)SAEQSDINHTIM(Oxidation)EIGQDVIQDSFIALR	aleitner_M1012_007_26Syeast	90.0400	10.8	3.4	0.57	2.5	129	95	1.7	218	162	8.3	O74445	297	1	0	0	decoy	88	1	0	0	43608.7	SCHPO	Probable 26S protease subunit rpt4	45069.7	SCHPO	26S protease regulatory subunit 8 homolog
634.5981	4	1.1	KQSGVSKTAER	K(1344.7190)QSGVSKTAER	YKSYLLQHR	YK(1327.7096)SYLLQHR	aleitner_M1012_007_26Syeast	34.2497	6.0	2.0	1.2	2.9	8.4	3	-3.3	400	229	3.1	decoy	131	1	0	0	O74445	12	1	0	0	45069.7	SCHPO	26S protease regulatory subunit 8 homolog	43608.7	SCHPO	Probable 26S protease subunit rpt4
1092.7841	5	4.1	SLADFEKALQDYKPELASDPIIR	SLADFEKALQDYK(2840.5028)PELASDPIIR	LVNEEMDGSIEKTLKGMIQLGLIR	LVNEEMDGSIEK(2756.4273)TLKGM(Oxidation)IQLGLIR	aleitner_M1012_007_26Syeast	93.2192	12.2	3.0	0.58	5.4	29	13	1.9	213	141	6.8	Q9P7S2	308	1	0	0	decoy	163	1	0	0	47341.7	SCHPO	Probable 26S proteasome regulatory subunit rpn6	50060.6	SCHPO	26S protease regulatory subunit 4 homolog
902.9716	4	9.6	QKCYILKMDR	Q(Gln->pyro-Glu)K(2271.1594)C(Carbamidomethyl)YILKMDR	MSSKSSLELANNAVKSNDIEK	1474.7312-M(Met-loss)SSKSSLELANNAVKSNDIEK	aleitner_M1012_007_26Syeast	63.0488	10.2	2.6	1.9	2.7	164	64	0.8	506	204	7.5	decoy	395	1	0	0	Q9P7S2	1	1	0	0	50060.6	SCHPO	26S protease regulatory subunit 4 homolog	47341.7	SCHPO	Probable 26S proteasome regulatory subunit rpn6
723.3670	5	4.4	QASKFQDLIPLPFIGMYSK	QASK(1413.6381)FQDLIPLPFIGM(Oxidation)YSK	MCSPSATLTHR	2336.2126-M(Oxidation)C(Carbamidomethyl)SPSATLTHR	aleitner_M1012_007_26Syeast	67.0752	9.8	2.3	0.60	2.0	58	33	1.4	83	53	7.8	decoy	238	1	0	0	Q10335	1	1	0	0	48836.2	SCHPO	26S protease regulatory subunit 6A	46680.8	SCHPO	Probable 26S proteasome regulatory subunit rpn7
544.0774	5	4.1	MCSPSATLTHR	1439.7694-M(Oxidation)C(Carbamidomethyl)SPSATLTHR	LGKNPSAEVLMK	LGK(1413.6381)NPSAEVLM(Oxidation)K	aleitner_M1012_007_26Syeast	66.8772	7.2	2.0	0.80	1.5	47	21	-0.7	230	101	5.7	Q10335	1	1	0	0	decoy	376	1	0	0	46680.8	SCHPO	Probable 26S proteasome regulatory subunit rpn7	48836.2	SCHPO	26S protease regulatory subunit 6A
865.7238	4	0.91	SKVNITTLGKR	SK(2243.1330)VNITTLGKR	MVCKIWKSDEINEVLNK	MVC(Carbamidomethyl)KIWK(1353.7980)SDEINEVLNK	aleitner_M1012_007_26Syeast	92.8095	7.7	3.2	0.60	4.5	5.3	1	-4.8	3044	1021	3.2	decoy	175	1	0	0	Q09682	230	1	0	0	28277.2	SCHPO	Probable proteasome subunit alpha type-4	27925.7	SCHPO	Probable proteasome subunit alpha type-3
573.0839	5	2.9	MPFGNTHNK	1799.8989-M(Oxidation)PFGNTHNK	SMNWKATLGNEKQR	SMNWK(1198.5441)ATLGNEKQR	aleitner_M1012_007_26Syeast	58.4552	9.7	1.5	0.60	4.6	13	7	-3.0	1337	436	5.1	P06732	1	1	0	0	decoy	103	1	0	0	43101.5	HUMAN	Creatine kinase M-type	29220.2	SCHPO	Probable proteasome subunit beta type-7
855.7455	4	9.0	YVLRKGLVMTGEK	YVLRK(1910.0837)GLVM(Oxidation)TGEK	VETAVLSTTVKAQARAK	VETAVLSTTVK(1646.9066)AQARAK	aleitner_M1012_007_26Syeast	61.9407	9.9	1.9	0.61	1.9	110	46	0.1	356	151	8.0	decoy	119	1	0	0	O74762	821	1	0	0	27925.7	SCHPO	Probable proteasome subunit alpha type-3	107277.4	SCHPO	26S proteasome regulatory subunit rpn2
651.9182	5	4.6	EKASKGSNDDEMK	EK(1816.8989)ASKGSNDDEMK	KGLVMTGEKDQSTNR	KGLVM(Oxidation)TGEK(1575.7087)DQSTNR	aleitner_M1012_007_26Syeast	40.5365	4.0	1.3	4.9	-0.2	96	35	-3.9	1315	504	4.2	O74762	833	1	0	0	decoy	127	1	0	0	107277.4	SCHPO	26S proteasome regulatory subunit rpn2	27925.7	SCHPO	Probable proteasome subunit alpha type-3
677.8482	4	-1.1	KYDKTEDDIK	K(1453.7527)YDKTEDDIK	KVDYIMLQYK	K(1391.6820)VDYIM(Oxidation)LQYK	aleitner_M1012_007_26Syeast	30.3982	7.2	2.7	0.61	3.5	7.6	2	-4.3	1517	502	3.7	O74445	38	1	0	0	decoy	664	1	0	0	43608.7	SCHPO	Probable 26S protease subunit rpt4	107277.4	SCHPO	26S proteasome regulatory subunit rpn2
677.8517	4	4.1	KYDKTEDDIK	K(1453.7527)YDKTEDDIK	KVDYIMLQYK	K(1391.6820)VDYIM(Oxidation)LQYK	aleitner_M1012_007_26Syeast	29.8588	6.6	1.4	1.6	2.9	21	9	-4.3	3155	666	3.7	O74445	38	1	0	0	decoy	664	1	0	0	43608.7	SCHPO	Probable 26S protease subunit rpt4	107277.4	SCHPO	26S proteasome regulatory subunit rpn2
1258.0164	3	6.8	KIEIPLPNEVGRMEILK	K(1792.8731)IEIPLPNEVGRMEILK	ESGKAYSTLGQSELSV	ESGK(2116.1966)AYSTLGQSELSV	aleitner_M1012_007_26Syeast	81.8898	8.9	3.2	4.6	4.0	81	11	-2.0	2659	608	4.9	O74445	297	1	0	0	decoy	953	1	0	0	43608.7	SCHPO	Probable 26S protease subunit rpt4	107277.4	SCHPO	26S proteasome regulatory subunit rpn2
926.2189	4	-7.4	LISGKLDEARELLVK	LISGK(2017.8808)LDEARELLVK	IKAGMDNGGHYGMTCPR	IK(1821.0612)AGMDNGGHYGM(Oxidation)TC(Carbamidomethyl)PR	aleitner_M1012_007_26Syeast	73.8068	9.1	4.9	0.63	2.4	52	12	-1.2	558	219	6.7	Q9US13	132	1	0	0	decoy	172	1	0	0	43457.6	SCHPO	Probable 26S proteasome regulatory subunit rpn9	48965.5	SCHPO	26S protease regulatory subunit 7 homolog
770.2149	5	-5.7	KDAVVAWEQTVNEMK	K(2099.1990)DAVVAWEQTVNEMK	QGSATVGLVSKTHAVLVALK	Q(Gln->pyro-Glu)GSATVGLVSK(1884.9291)THAVLVALK	aleitner_M1012_007_26Syeast	58.3262	7.7	3.1	0.63	-0.1	111	82	-0.2	119	88	7.8	decoy	528	1	0	0	O14250	41	1	0	0	97999.6	SCHPO	26S proteasome regulatory subunit rpn1	30111.1	SCHPO	Probable proteasome subunit alpha type-6
492.6796	5	2.9	TLLAKAVANQTSATFLR	TLLAK(654.3337)AVANQTSATFLR	NLDR	1942.0888-NLDR	aleitner_M1012_007_26Syeast	30.6430	10.0	2.8	0.63	7.2	3.6	1	-0.7	463	134	7.0	P36612	243	1	0	0	decoy	1	1	0	0	50060.6	SCHPO	26S protease regulatory subunit 4 homolog	50060.6	SCHPO	26S protease regulatory subunit 4 homolog
603.7263	5	4.4	IQGIGPDSSPKDISTDAVSSKK	IQGIGPDSSPK(784.4331)DISTDAVSSKK	MNSIVSK	2367.2169-M(Met-loss)NSIVSK	aleitner_M1012_007_26Syeast	34.3578	7.8	0.3	0.64	4.0	9.6	9	-1.8	597	339	5.9	decoy	768	1	0	0	P30655	1	1	0	0	107277.4	SCHPO	26S proteasome regulatory subunit rpn2	29987.0	SCHPO	Probable proteasome subunit beta type-5
1073.2915	4	-0.45	SYIDSMLLGYPSKAGMEPQAAPLHPK	SYIDSMLLGYPSK(1472.7511)AGM(Oxidation)EPQAAPLHPK	KIIEEEGFTNR	K(2954.4558)IIEEEGFTNR	aleitner_M1012_007_26Syeast	95.4660	6.7	0.4	1.8	2.0	46	22	-3.3	1703	716	4.7	decoy	695	1	0	0	P30655	19	1	0	0	107277.4	SCHPO	26S proteasome regulatory subunit rpn2	29987.0	SCHPO	Probable proteasome subunit beta type-5
899.4626	4	7.1	MNSIVSKYTQSTNNDDPK	1683.8940-M(Met-loss)NSIVSKYTQSTNNDDPK	LGEASDMLKPVKMK	LGEASDMLK(2047.9698)PVKMK	aleitner_M1012_007_26Syeast	79.2653	6.1	1.0	2.6	3.0	19	11	-4.9	2901	1124	3.1	P30655	1	1	0	0	decoy	849	1	0	0	29987.0	SCHPO	Probable proteasome subunit beta type-5	107277.4	SCHPO	26S proteasome regulatory subunit rpn2
985.8660	3	7.9	FKLNYKPEEEYPDLSK	FKLNYK(955.5590)PEEEYPDLSK	ELTSLKK	ELTSLK(2137.0619)K	aleitner_M1012_007_26Syeast	52.8435	9.8	0.0	0.64	9.8	0.64	2	-4.8	4678	1009	3.2	P06732	15	1	0	0	decoy	149	1	0	0	43101.5	HUMAN	Creatine kinase M-type	47341.7	SCHPO	Probable 26S proteasome regulatory subunit rpn6
573.0823	5	-1.7	KATDMEIRK	K(1769.7996)ATDMEIRK	DEKYTLYDQNDTK	DEK(1228.6486)YTLYDQNDTK	aleitner_M1012_007_26Syeast	51.1788	8.0	2.7	0.66	1.4	49	22	-1.4	309	147	6.6	decoy	122	1	0	0	O14250	220	1	0	0	45069.7	SCHPO	26S protease regulatory subunit 8 homolog	30111.1	SCHPO	Probable proteasome subunit alpha type-6
698.8698	4	6.2	KYDKTEDDIK	K(1537.8188)YDKTEDDIK	LGVHKAGVHSMHK	LGVHK(1391.6820)AGVHSMHK	aleitner_M1012_007_26Syeast	21.8390	10.1	0.3	0.66	5.3	13	6	-1.7	916	366	4.8	O74445	38	1	0	0	decoy	125	1	0	0	43608.7	SCHPO	Probable 26S protease subunit rpt4	43101.5	HUMAN	Creatine kinase M-type
590.0552	4	6.4	MSERDTALEKYK	870.4633-M(Oxidation)SERDTALEKYK	GKMVNGK	GK(1623.7814)MVNGK	aleitner_M1012_007_26Syeast	42.3895	6.0	0.8	1.6	0.8	44	15	-0.7	114	49	7.4	O74445	1	1	0	0	decoy	254	1	0	0	43608.7	SCHPO	Probable 26S protease subunit rpt4	43101.5	HUMAN	Creatine kinase M-type
455.7504	6	-2.2	GQVNDTLEKLLSNKK	GQVNDTLEK(1042.5335)LLSNKK	EWDSKLK	EWDSK(1823.9993)LK	aleitner_M1012_007_26Syeast	22.9290	5.5	0.7	3.5	0.2	161	60	-2.7	1303	385	5.3	decoy	302	1	0	0	O74445	24	1	0	0	43101.5	HUMAN	Creatine kinase M-type	43608.7	SCHPO	Probable 26S protease subunit rpt4
729.7738	5	-3.6	YKPDMADQLLSYLKPGVKGNPSR	YKPDM(Oxidation)ADQLLSYLK(1051.5087)PGVKGNPSR	MPFGNTHNK	2730.4051-M(Met-loss)PFGNTHNK	aleitner_M1012_007_26Syeast	77.5743	7.7	2.6	0.66	3.5	10	4	-0.7	163	110	7.4	decoy	189	1	0	0	P06732	1	1	0	0	50060.6	SCHPO	26S protease regulatory subunit 4 homolog	43101.5	HUMAN	Creatine kinase M-type
1223.6630	3	4.5	HIPFKTPRLAEAGHLR	HIPFK(1825.9132)TPRLAEAGHLR	LEKGQSIDDMIPAQK	LEK(1980.1057)GQSIDDM(Oxidation)IPAQK	aleitner_M1012_007_26Syeast	97.9118	9.3	1.6	2.1	3.0	84	16	-1.7	1305	431	6.3	decoy	114	1	0	0	P06732	369	1	0	0	50060.6	SCHPO	26S protease regulatory subunit 4 homolog	43101.5	HUMAN	Creatine kinase M-type
1004.5103	3	-9.4	TVALPPKLPMFAGPEGYR	TVALPPK(1051.5087)LPM(Oxidation)FAGPEGYR	MPFGNTHNK	2097.0969-M(Met-loss)PFGNTHNK	aleitner_M1012_007_26Syeast	98.5298	7.3	0.1	2.7	2.6	52	24	-1.7	771	280	4.7	decoy	326	1	0	0	P06732	1	1	0	0	50060.6	SCHPO	26S protease regulatory subunit 4 homolog	43101.5	HUMAN	Creatine kinase M-type
508.2575	5	4.8	MPFGNTHNK	1491.7578-MPFGNTHNK	QKCYILKMDR	QK(1182.5492)C(Carbamidomethyl)YILKMDR	aleitner_M1012_007_26Syeast	26.7448	6.0	0.5	2.9	0.4	137	41	-2.4	937	238	5.6	P06732	1	1	0	0	decoy	395	1	0	0	43101.5	HUMAN	Creatine kinase M-type	50060.6	SCHPO	26S protease regulatory subunit 4 homolog
672.6124	4	-8.7	LKAYQGIYLMSIR	LK(1115.5896)AYQGIYLM(Oxidation)SIR	KGLVMTGEK	K(1708.9222)GLVM(Oxidation)TGEK	aleitner_M1012_007_26Syeast	21.7708	8.9	1.4	0.67	6.6	3.0	2	-3.6	2549	650	4.4	Q10335	192	1	0	0	decoy	119	1	0	0	46680.8	SCHPO	Probable 26S proteasome regulatory subunit rpn7	27925.7	SCHPO	Probable proteasome subunit alpha type-3
757.6819	4	6.2	DKKASLLTR	DKK(1996.0663)ASLLTR	VKTKEADQLDVTMKPR	VKTK(1168.6816)EADQLDVTMKPR	aleitner_M1012_007_26Syeast	54.1538	9.8	2.0	0.67	2.9	30	24	-1.1	270	138	6.9	Q9UUB6	223	1	0	0	decoy	817	1	0	0	34195.8	SCHPO	Ubiquitin carboxyl-terminal hydrolase 2	97999.6	SCHPO	26S proteasome regulatory subunit rpn1
584.1192	5	5.8	KDAVVAWEQTVNEMK	K(1168.6816)DAVVAWEQTVNEMK	DKKASLLTR	DK(1884.9291)KASLLTR	aleitner_M1012_007_26Syeast	43.1927	4.8	0.2	4.7	1.8	36	13	-4.9	3414	951	3.0	decoy	528	1	0	0	Q9UUB6	222	1	0	0	97999.6	SCHPO	26S proteasome regulatory subunit rpn1	34195.8	SCHPO	Ubiquitin carboxyl-terminal hydrolase 2
906.4324	5	-7.1	DVCIKLGLDSEESAEYIVAK	DVC(Carbamidomethyl)IK(2289.0486)LGLDSEESAEYIVAK	MFFEYQAKELMWDELR	M(Oxidation)FFEYQAK(2376.1770)ELMWDELR	aleitner_M1012_007_26Syeast	72.9103	8.9	1.7	0.67	3.0	28	23	-2.1	690	539	5.9	O42897	388	1	0	0	decoy	162	1	0	0	57346.7	SCHPO	Probable 26S proteasome regulatory subunit rpn3	22661.1	SCHPO	Probable proteasome subunit beta type-3
902.4833	4	7.5	TLSKESARATIDECMR	TLSK(1722.9893)ESARATIDEC(Carbamidomethyl)M(Oxidation)R	SLKHQILAVVANHR	SLK(2020.9558)HQILAVVANHR	aleitner_M1012_007_26Syeast	90.6868	7.7	2.0	0.67	1.5	55	44	-1.8	574	301	6.2	Q9USQ9	201	1	0	0	decoy	197	1	0	0	29220.2	SCHPO	Probable proteasome subunit beta type-7	47341.7	SCHPO	Probable 26S proteasome regulatory subunit rpn6
478.0987	6	2.2	IPKAAMLGTETLPIK	IPK(1264.6308)AAM(Oxidation)LGTETLPIK	KQMSYMLAR	K(1735.9794)QMSYMLAR	aleitner_M1012_007_26Syeast	33.1093	7.5	3.2	0.68	2.5	30	12	-1.9	846	195	5.0	decoy	373	1	0	0	P87048	294	1	0	0	45069.7	SCHPO	26S protease regulatory subunit 8 homolog	97999.6	SCHPO	26S proteasome regulatory subunit rpn1
730.7794	5	8.4	KATDMEIRK	K(2558.2496)ATDMEIRK	LDDMSLIKEDCEAATDPLLKK	LDDM(Oxidation)SLIK(1228.6486)EDC(Carbamidomethyl)EAATDPLLKK	aleitner_M1012_007_26Syeast	51.0075	5.7	0.1	1.1	-0.2	101	56	-2.1	435	248	5.9	decoy	122	1	0	0	P87048	281	1	0	0	45069.7	SCHPO	26S protease regulatory subunit 8 homolog	97999.6	SCHPO	26S proteasome regulatory subunit rpn1
1477.3728	3	-6.8	MSSKDISSKSPSGNDALNDK	M(Acetyl+Oxidation)SSK(2291.1467)DISSKSPSGNDALNDK	DIKRDTVLIYGMNNQTEK	DIK(2276.0478)RDTVLIYGM(Oxidation)NNQTEK	aleitner_M1012_007_26Syeast	92.2177	9.9	0.1	1.4	4.5	32	21	-1.4	996	478	5.4	P87048	4	1	0	0	decoy	343	1	0	0	97999.6	SCHPO	26S proteasome regulatory subunit rpn1	45069.7	SCHPO	26S protease regulatory subunit 8 homolog
912.8222	3	2.7	MGSKKLELTEVK	MGSKK(1373.6787)LELTEVK	KGTKTSETNDR	K(1499.8269)GTKTSETNDR	aleitner_M1012_007_26Syeast	24.6217	8.0	2.6	2.2	1.8	93	52	-1.8	813	328	6.2	decoy	165	1	0	0	P87048	21	1	0	0	45069.7	SCHPO	26S protease regulatory subunit 8 homolog	97999.6	SCHPO	26S proteasome regulatory subunit rpn1
716.6487	4	8.2	IPKAAMLGTETLPIK	IPK(1264.6308)AAM(Oxidation)LGTETLPIK	KQMSYMLAR	K(1735.9794)QMSYMLAR	aleitner_M1012_007_26Syeast	94.6330	5.3	0.2	4.6	1.5	48	18	-4.2	1568	561	3.8	decoy	373	1	0	0	P87048	294	1	0	0	45069.7	SCHPO	26S protease regulatory subunit 8 homolog	97999.6	SCHPO	26S proteasome regulatory subunit rpn1
882.4748	4	0.38	ARITISLDFMK	2232.1573-ARITISLDFMK	VSGSELVQKYIGEGSRMVR	VSGSELVQK(1431.7796)YIGEGSRMVR	aleitner_M1012_007_26Syeast	41.0402	7.7	2.6	0.69	-0.1	140	82	-0.2	150	97	7.8	decoy	1	1	0	0	P41836	218	1	0	0	26539.6	SCHPO	Probable proteasome subunit alpha type-1	45069.7	SCHPO	26S protease regulatory subunit 8 homolog
548.6859	5	-1.9	SIAEKMNGASGAELK	SIAEK(1217.6478)M(Oxidation)NGASGAELK	KSQCIVAFK	K(1658.8185)SQC(Carbamidomethyl)IVAFK	aleitner_M1012_007_26Syeast	45.8370	7.5	2.2	1.1	2.9	23	16	-1.2	333	175	6.7	P41836	347	1	0	0	decoy	228	1	0	0	45069.7	SCHPO	26S protease regulatory subunit 8 homolog	26539.6	SCHPO	Probable proteasome subunit alpha type-1
1091.7909	4	2.9	DGMERKFFAIDTANPIPVFTH	DGMERK(1957.9381)FFAIDTANPIPVFTH	EFIKPSDDDARGLDSR	EFIK(2543.2519)PSDDDARGLDSR	aleitner_M1012_007_26Syeast	70.8865	10.7	1.5	0.70	1.4	227	112	1.3	242	125	9.3	O43063	211	1	0	0	decoy	299	1	0	0	24564.3	SCHPO	Probable proteasome subunit beta type-1	43608.7	SCHPO	Probable 26S protease subunit rpt4
590.3005	3	-3.9	NYVPADLSAK	691.3363-NYVPADLSAK	MFMTR	1214.6183-M(Met-loss)FMTR	aleitner_M1012_007_26Syeast	52.2467	4.0	2.6	0.70	1.4	5.6	1	-3.8	361	106	4.2	decoy	1	1	0	0	Q9UT97	1	1	0	0	47341.7	SCHPO	Probable 26S proteasome regulatory subunit rpn6	27573.3	SCHPO	Probable proteasome subunit alpha type-5
560.8068	6	9.1	EHQEKNLAKCPLSVEQAR	EHQEK(1222.6921)NLAKC(Carbamidomethyl)PLSVEQAR	DAVVLGVEKR	DAVVLGVEK(2274.1427)R	aleitner_M1012_007_26Syeast	35.4797	5.7	1.5	3.6	0.4	130	56	-2.1	713	279	5.3	decoy	401	1	0	0	Q9UT97	52	1	0	0	47341.7	SCHPO	Probable 26S proteasome regulatory subunit rpn6	27573.3	SCHPO	Probable proteasome subunit alpha type-5
730.1339	4	-7.4	MKDAVKEAAR	MK(1798.9366)DAVKEAAR	IDQLLFYGGSHGRAK	1255.6595-IDQLLFYGGSHGRAK	aleitner_M1012_007_26Syeast	56.5825	7.2	2.0	0.70	0.9	52	26	-2.2	430	214	6.3	O59770	186	1	0	0	decoy	1	1	0	0	28031.7	SCHPO	Probable proteasome subunit alpha type-7	25082.6	SCHPO	Probable proteasome subunit beta type-6
977.2512	4	2.4	YYKPDLTIDEAVRIMK	YYK(1950.9431)PDLTIDEAVRIMK	NKICDMKVTEYEGVK	NK(2092.0915)IC(Carbamidomethyl)DMKVTEYEGVK	aleitner_M1012_007_26Syeast	93.3512	9.3	3.0	0.70	4.6	14	13	-3.3	2122	765	4.7	Q09720	149	1	0	0	decoy	186	1	0	0	21967.5	SCHPO	Probable proteasome subunit beta type-4	34195.8	SCHPO	Ubiquitin carboxyl-terminal hydrolase 2
1171.2839	3	-4.9	SNLFEK	2774.4715-SNLFEK	ARVEAQNHKLNLADPVSIEYLTR	ARVEAQNHK(874.4436)LNLADPVSIEYLTR	aleitner_M1012_007_26Syeast	99.2210	13.4	3.0	0.70	4.5	51	27	4.5	51	28	8.9	decoy	1	1	0	0	Q10329	96	1	0	0	28031.7	SCHPO	Probable proteasome subunit alpha type-7	28277.2	SCHPO	Probable proteasome subunit alpha type-4
878.7164	4	-3.0	SNLFEK	2774.4715-SNLFEK	ARVEAQNHKLNLADPVSIEYLTR	ARVEAQNHK(874.4436)LNLADPVSIEYLTR	aleitner_M1012_007_26Syeast	99.2257	8.5	1.6	3.5	2.5	74	30	2.3	82	33	6.0	decoy	1	1	0	0	Q10329	96	1	0	0	28031.7	SCHPO	Probable proteasome subunit alpha type-7	28277.2	SCHPO	Probable proteasome subunit alpha type-4
952.2380	4	4.3	QKGASNGEEFLGHDRD	Q(Gln->pyro-Glu)K(2063.1411)GASNGEEFLGHDRD	ILPNKVDPLVSLMMVEK	ILPNK(1879.8337)VDPLVSLMMVEK	aleitner_M1012_007_26Syeast	89.2498	9.1	2.3	0.71	1.3	76	59	-0.2	187	109	7.8	decoy	483	1	0	0	P41836	126	1	0	0	57346.7	SCHPO	Probable 26S proteasome regulatory subunit rpn3	45069.7	SCHPO	26S protease regulatory subunit 8 homolog
755.6371	4	-7.9	KVTSKLLEQEESAEK	K(1300.6333)VTSKLLEQEESAEK	EKAVAETCQK	EK(1855.9779)AVAETC(Carbamidomethyl)QK	aleitner_M1012_007_26Syeast	75.0908	6.5	2.0	0.71	0.1	82	30	-1.7	313	104	6.4	Q09682	50	1	0	0	decoy	38	1	0	0	27925.7	SCHPO	Probable proteasome subunit alpha type-3	34195.8	SCHPO	Ubiquitin carboxyl-terminal hydrolase 2
716.6442	4	-1.7	VQAQLMKGYAGVEATGGTK	VQAQLM(Oxidation)K(938.5801)GYAGVEATGGTK	KVADLKK	KVADLK(2062.0405)K	aleitner_M1012_007_26Syeast	33.7903	6.2	0.5	0.72	4.5	2.4	2	-4.1	1106	410	3.8	decoy	85	1	0	0	O74445	377	1	0	0	24409.7	PIG	Trypsin	43608.7	SCHPO	Probable 26S protease subunit rpt4
663.1994	6	-7.3	KIEIPLPNEVGRMEILK	K(1995.0533)IEIPLPNEVGRMEILK	LQIPCLDGKVQAQLMK	LQIPC(Carbamidomethyl)LDGK(2116.1966)VQAQLM(Oxidation)K	aleitner_M1012_007_26Syeast	69.4387	7.8	2.5	1.3	1.4	69	28	-1.6	451	189	6.4	O74445	297	1	0	0	decoy	78	1	0	0	43608.7	SCHPO	Probable 26S protease subunit rpt4	24409.7	PIG	Trypsin
743.9826	5	0.45	ARITISLDFMK	2405.1685-ARITISLDFM(Oxidation)K	MNSTEEIDLYNRWKALER	1447.7745-MNSTEEIDLYNRWKALER	aleitner_M1012_007_26Syeast	80.0812	8.2	2.1	0.72	1.4	66	33	-1.2	370	201	6.8	decoy	1	1	0	0	O74894	1	1	0	0	26539.6	SCHPO	Probable proteasome subunit alpha type-1	43553.4	SCHPO	26S protease regulatory subunit 6B homolog
1101.8525	4	9.6	KSQCIVAFKFDK	K(2933.5685)SQC(Carbamidomethyl)IVAFKFDK	TMLVKAVANSTAANFIRVVGSEFVQK	TM(Oxidation)LVK(1607.8381)AVANSTAANFIRVVGSEFVQK	aleitner_M1012_007_26Syeast	79.8480	6.8	2.0	5.9	2.2	121	36	-1.1	1056	353	4.6	decoy	228	1	0	0	O74894	186	1	0	0	26539.6	SCHPO	Probable proteasome subunit alpha type-1	43553.4	SCHPO	26S protease regulatory subunit 6B homolog
1269.3110	3	2.1	MNSTEEIDLYNR	2321.2420-MNSTEEIDLYNR	RGAPGILATYVKDYGFATGVK	RGAPGILATYVK(1621.7294)DYGFATGVK	aleitner_M1012_007_26Syeast	89.7490	10.5	3.2	0.72	1.4	116	43	1.1	137	51	9.1	O74894	1	1	0	0	decoy	141	1	0	0	43553.4	SCHPO	26S protease regulatory subunit 6B homolog	43553.4	SCHPO	26S protease regulatory subunit 6B homolog
702.3813	5	-8.3	KSGERYFAK	K(2422.3328)SGERYFAK	LMGQINKMPLLQSSVALLGQK	LM(Oxidation)GQINK(1222.6346)MPLLQSSVALLGQK	aleitner_M1012_007_26Syeast	38.0488	8.3	1.8	0.73	1.4	74	30	-1.1	392	166	6.9	decoy	31	1	0	0	Q9US13	262	1	0	0	51618.9	SCHPO	26S proteasome regulatory subunit rpn5	43457.6	SCHPO	Probable 26S proteasome regulatory subunit rpn9
912.9742	4	-6.3	KEEPKSETLENFTR	KEEPK(1941.0432)SETLENFTR	ATLGNEKQRQVGIFSR	ATLGNEK(1844.9156)QRQVGIFSR	aleitner_M1012_007_26Syeast	92.7788	9.3	3.6	0.74	2.0	62	29	-0.1	220	107	7.3	O74762	880	1	0	0	decoy	110	1	0	0	107277.4	SCHPO	26S proteasome regulatory subunit rpn2	29220.2	SCHPO	Probable proteasome subunit beta type-7
833.4514	4	-2.0	KLLGKDVR	K(2402.1965)LLGKDVR	QQEADGIIKELNNDLDPTLR	Q(Gln->pyro-Glu)QEADGIIK(1065.6546)ELNNDLDPTLR	aleitner_M1012_007_26Syeast	81.1910	6.7	0.0	3.9	2.9	36	15	-1.1	376	154	3.8	decoy	206	1	0	0	O74762	551	1	0	0	29220.2	SCHPO	Probable proteasome subunit beta type-7	107277.4	SCHPO	26S proteasome regulatory subunit rpn2
993.5121	4	4.1	MEQKPEVDYSEK	Acetyl-MEQK(2446.3215)PEVDYSEK	KFIVDSGMIELTLIKDIMSR	K(1661.7495)FIVDSGMIELTLIKDIMSR	aleitner_M1012_007_26Syeast	95.2747	9.2	2.9	0.75	1.4	139	87	-0.2	405	211	7.8	Q9UTM3	4	1	0	0	decoy	25	1	0	0	51618.9	SCHPO	26S proteasome regulatory subunit rpn5	45069.7	SCHPO	26S protease regulatory subunit 8 homolog
946.7775	4	0.71	SLNNLNTIDIDANLEKLLIFEKQVR	SLNNLNTIDIDANLEK(870.4811)LLIFEKQVR	KQSGVSK	K(3050.6652)QSGVSK	aleitner_M1012_007_26Syeast	81.8307	7.0	1.9	1.2	4.2	8.0	2	-3.7	1723	787	4.0	Q9UTM3	34	1	0	0	decoy	131	1	0	0	51618.9	SCHPO	26S proteasome regulatory subunit rpn5	45069.7	SCHPO	26S protease regulatory subunit 8 homolog
682.3742	5	5.0	KQFYTLLSAR	K(2181.1358)QFYTLLSAR	VAQTTYKKIYNEYPPTK	VAQTTYKK(1363.7500)IYNEYPPTK	aleitner_M1012_007_26Syeast	64.8338	8.0	1.9	0.75	3.0	18	10	-3.0	837	420	5.0	decoy	146	1	0	0	O94579	99	1	0	0	46680.8	SCHPO	Probable 26S proteasome regulatory subunit rpn7	26404.3	SCHPO	Probable proteasome subunit alpha type-2
1281.6216	3	0.80	SRKVAQTTYK	SRK(2661.1835)VAQTTYK	KDIMEFDYMSCMVAQGVEDKK	K(1318.7245)DIMEFDYMSC(Carbamidomethyl)MVAQGVEDKK	aleitner_M1012_007_26Syeast	72.1042	10.4	3.0	5.8	4.5	91	40	-2.1	1969	842	5.9	O94579	91	1	0	0	decoy	126	1	0	0	26404.3	SCHPO	Probable proteasome subunit alpha type-2	46680.8	SCHPO	Probable 26S proteasome regulatory subunit rpn7
719.7646	5	-3.6	TLTQSERKELNVGIYSGAEHAR	TLTQSERK(1135.5431)ELNVGIYSGAEHAR	MSSKDISSK	2596.3245-M(Oxidation)SSKDISSK	aleitner_M1012_007_26Syeast	68.3372	8.2	3.1	0.76	5.1	5.1	1	-2.8	635	445	5.2	decoy	43	1	0	0	P87048	1	1	0	0	28277.2	SCHPO	Probable proteasome subunit alpha type-4	97999.6	SCHPO	26S proteasome regulatory subunit rpn1
1160.9243	3	-8.0	DISSKSPSGNDALNDK	DISSK(1833.0043)SPSGNDALNDK	AVQVRGKHLASMQVR	1784.8428-AVQVRGKHLASM(Oxidation)QVR	aleitner_M1012_007_26Syeast	87.5493	8.7	1.7	4.1	1.6	232	114	-1.0	1020	324	7.1	P87048	9	1	0	0	decoy	1	1	0	0	97999.6	SCHPO	26S proteasome regulatory subunit rpn1	28277.2	SCHPO	Probable proteasome subunit alpha type-4
1119.5587	4	2.5	MSRSYDSRTTIFSPEGR	2616.2974-M(Met-loss)SRSYDSRTTIFSPEGR	FIFATEYTGHPMYFANTVLLK	1995.9650-FIFATEYTGHPM(Oxidation)YFANTVLLK	aleitner_M1012_007_26Syeast	90.2302	8.6	1.8	0.78	2.0	70	30	-1.4	703	360	6.6	Q09682	1	1	0	0	decoy	1	1	0	0	27925.7	SCHPO	Probable proteasome subunit alpha type-3	107277.4	SCHPO	26S proteasome regulatory subunit rpn2
747.1834	5	-0.80	MSRSYDSR	2730.4440-MSRSYDSR	NLIAIISGRESGKAYSTLGQSELSV	NLIAIISGRESGK(1138.5077)AYSTLGQSELSV	aleitner_M1012_007_26Syeast	75.2465	6.2	1.5	1.2	1.4	35	18	-3.2	883	416	4.8	Q09682	1	1	0	0	decoy	953	1	0	0	27925.7	SCHPO	Probable proteasome subunit alpha type-3	107277.4	SCHPO	26S proteasome regulatory subunit rpn2
909.6974	4	-9.7	IATQFVRIKAGMDNGGHYGMTCPR	IATQFVRIK(939.5178)AGMDNGGHYGM(Oxidation)TC(Carbamidomethyl)PR	WKALER	WK(2833.3462)ALER	aleitner_M1012_007_26Syeast	51.6745	10.4	0.6	0.78	4.2	28	17	0.3	263	180	8.3	decoy	172	1	0	0	O74894	14	1	0	0	48965.5	SCHPO	26S protease regulatory subunit 7 homolog	43553.4	SCHPO	26S protease regulatory subunit 6B homolog
999.8795	3	9.2	IKENQEKISNNK	IK(1552.8209)ENQEKISNNK	TKNSDPLVRETR	TK(1581.8362)NSDPLVRETR	aleitner_M1012_007_26Syeast	53.4577	12.2	0.9	0.78	3.6	88	72	0.6	460	295	8.6	O14126	72	1	0	0	decoy	81	1	0	0	48836.2	SCHPO	26S protease regulatory subunit 6A	43608.7	SCHPO	Probable 26S protease subunit rpt4
847.9257	4	7.6	KLEFPLPNEEAR	K(1945.8914)LEFPLPNEEAR	MVGGKGEGFEGKMHTEV	MVGGKGEGFEGK(1579.8246)M(Oxidation)HTEV	aleitner_M1012_007_26Syeast	87.2790	4.1	1.2	5.3	0.3	72	24	-2.1	380	210	5.9	O14126	350	1	0	0	decoy	383	1	0	0	48836.2	SCHPO	26S protease regulatory subunit 6A	43608.7	SCHPO	Probable 26S protease subunit rpt4
871.1681	3	8.4	ANPIRVATAYK	1407.7834-ANPIRVATAYK	MESLQRLLQGAR	1340.7452-M(Met-loss)ESLQRLLQGAR	aleitner_M1012_007_26Syeast	79.3368	7.2	1.5	0.79	0.9	54	21	-1.2	223	85	5.3	decoy	1	1	0	0	P41878	1	1	0	0	22661.1	SCHPO	Probable proteasome subunit beta type-3	34572.3	SCHPO	26S proteasome regulatory subunit rpn11
1174.0765	4	-3.0	VENTNSYIKGEQMSINTHLYLAQMSR	VENTNSYIK(1665.8322)GEQMSINTHLYLAQMSR	LKPQDERTQEER	LK(3164.5271)PQDERTQEER	aleitner_M1012_007_26Syeast	99.0848	10.8	5.0	0.79	3.9	49	13	-0.8	811	355	6.9	decoy	271	1	0	0	P36612	93	1	0	0	34572.3	SCHPO	26S proteasome regulatory subunit rpn11	50060.6	SCHPO	26S protease regulatory subunit 4 homolog
657.1509	4	-9.4	GKVVIDAFR	GK(1621.0178)VVIDAFR	KIIKLTLLVNSNK	KIIK(1141.6495)LTLLVNSNK	aleitner_M1012_007_26Syeast	35.7607	6.7	2.2	0.80	1.4	34	20	-2.7	629	253	5.3	P41878	153	1	0	0	decoy	426	1	0	0	34572.3	SCHPO	26S proteasome regulatory subunit rpn11	48836.2	SCHPO	26S protease regulatory subunit 6A
643.6068	4	2.2	VLRLGKNPSAEVLMK	VLRLGK(900.4375)NPSAEVLM(Oxidation)K	MESLQR	1808.0230-MESLQR	aleitner_M1012_007_26Syeast	52.5367	4.1	0.0	7.6	-0.6	145	91	-1.2	212	128	6.8	decoy	376	1	0	0	P41878	1	1	0	0	48836.2	SCHPO	26S protease regulatory subunit 6A	34572.3	SCHPO	26S proteasome regulatory subunit rpn11
778.0800	3	-6.0	KYDKTEDDIK	K(1077.6182)YDKTEDDIK	QVKNPVAGK	QVK(1391.6820)NPVAGK	aleitner_M1012_007_26Syeast	29.8422	7.7	0.0	0.81	7.7	0.81	1	-4.8	1694	456	3.2	O74445	38	1	0	0	decoy	69	1	0	0	43608.7	SCHPO	Probable 26S protease subunit rpt4	46680.8	SCHPO	Probable 26S proteasome regulatory subunit rpn7
968.9816	4	-0.79	FDATKIAGYDSK	Acetyl-FDATK(2515.2442)IAGYDSK	QGEIDYEALVKLTDGTNGADLR	QGEIDYEALVK(1494.7242)LTDGTNGADLR	aleitner_M1012_007_26Syeast	66.3775	9.0	2.9	1.4	3.2	45	22	-2.2	1117	473	5.8	decoy	5	1	0	0	O74445	332	1	0	0	46680.8	SCHPO	Probable 26S proteasome regulatory subunit rpn7	43608.7	SCHPO	Probable 26S protease subunit rpt4
794.4484	5	6.9	VVSSAIVDKYIGESARIIR	VVSSAIVDK(1892.0044)YIGESARIIR	FDATKIAGYDSKIAVR	FDATKIAGYDSK(2213.2420)IAVR	aleitner_M1012_007_26Syeast	78.1392	7.6	1.1	3.0	3.3	46	16	-3.1	2591	948	4.3	O74445	205	1	0	0	decoy	12	1	0	0	43608.7	SCHPO	Probable 26S protease subunit rpt4	46680.8	SCHPO	Probable 26S proteasome regulatory subunit rpn7
1163.9674	3	9.4	KIEIPLPNEVGRMEILK	K(1494.7242)IEIPLPNEVGRM(Oxidation)EILK	FDATKIAGYDSK	Acetyl-FDATK(2132.1915)IAGYDSK	aleitner_M1012_007_26Syeast	99.3863	7.8	2.0	3.9	4.3	29	4	-2.4	1414	498	5.7	O74445	297	1	0	0	decoy	5	1	0	0	43608.7	SCHPO	Probable 26S protease subunit rpt4	46680.8	SCHPO	Probable 26S proteasome regulatory subunit rpn7
785.8817	4	3.0	MFFEYQAKELMWDELR	MFFEYQAK(988.5077)ELM(Oxidation)WDELR	MSSKDISSK	2289.0486-M(Met-loss)SSKDISSK	aleitner_M1012_007_26Syeast	49.5682	8.2	2.3	0.81	2.0	37	5	0.3	106	45	8.3	decoy	162	1	0	0	P87048	1	1	0	0	22661.1	SCHPO	Probable proteasome subunit beta type-3	97999.6	SCHPO	26S proteasome regulatory subunit rpn1
781.0187	5	-3.5	GKYYPLKSMTEK	GK(2440.3326)YYPLKSM(Oxidation)TEK	LNLVIFQKAGSDALDSARSLGK	LNLVIFQK(1597.8062)AGSDALDSARSLGK	aleitner_M1012_007_26Syeast	87.5088	9.6	5.1	0.81	2.9	48	7	-1.4	659	248	6.7	P06732	172	1	0	0	decoy	50	1	0	0	43101.5	HUMAN	Creatine kinase M-type	27140.1	SCHPO	26S proteasome regulatory subunit rpn10
696.7107	6	-7.7	AVEKLSVEALNSLTGEFKGK	AVEK(2055.1001)LSVEALNSLTGEFKGK	LNLVIFQKAGSDALDSAR	LNLVIFQK(2257.2206)AGSDALDSAR	aleitner_M1012_007_26Syeast	42.0975	6.0	0.5	5.0	2.9	34	20	-3.3	1577	851	3.1	P06732	156	1	0	0	decoy	50	1	0	0	43101.5	HUMAN	Creatine kinase M-type	27140.1	SCHPO	26S proteasome regulatory subunit rpn10
653.9496	5	-0.67	KQFYTLLSAR	K(2039.0319)QFYTLLSAR	MDDKMLLTEVHLLESK	MDDK(1363.7500)MLLTEVHLLESK	aleitner_M1012_007_26Syeast	33.2240	6.1	1.6	0.81	-0.1	84	26	-1.8	300	136	6.2	decoy	146	1	0	0	Q9P7S2	161	1	0	0	46680.8	SCHPO	Probable 26S proteasome regulatory subunit rpn7	47341.7	SCHPO	Probable 26S proteasome regulatory subunit rpn6
916.8715	5	7.4	KQFYTLLSARR	K(3197.5043)QFYTLLSARR	STDEYNGAMLKSVCVEAGMIALRQGDTK	STDEYNGAM(Oxidation)LK(1519.8511)SVC(Carbamidomethyl)VEAGMIALRQGDTK	aleitner_M1012_007_26Syeast	89.8315	7.7	1.9	0.82	3.0	22	24	-3.3	1807	904	4.7	decoy	146	1	0	0	O14126	396	1	0	0	46680.8	SCHPO	Probable 26S proteasome regulatory subunit rpn7	48836.2	SCHPO	26S protease regulatory subunit 6A
1074.2865	4	-3.0	STMLEKIKENQEK	STMLEK(2716.3167)IKENQEK	DNTESECDLRKIWVVPDLAYR	DNTESEC(Carbamidomethyl)DLRK(1714.8811)IWVVPDLAYR	aleitner_M1012_007_26Syeast	91.9977	7.8	3.0	1.7	2.4	49	14	1.6	80	35	7.5	O14126	70	1	0	0	decoy	102	1	0	0	48836.2	SCHPO	26S protease regulatory subunit 6A	46680.8	SCHPO	Probable 26S proteasome regulatory subunit rpn7
561.4991	5	-7.9	KLGVKPPKGCLMFGPPGTGK	KLGVKPPK(718.3538)GC(Carbamidomethyl)LM(Oxidation)FGPPGTGK	FDATK	2222.1956-FDATK	aleitner_M1012_007_26Syeast	27.6527	8.7	1.3	4.0	4.0	92	19	-2.7	7934	973	4.7	O14126	220	1	0	0	decoy	1	1	0	0	48836.2	SCHPO	26S protease regulatory subunit 6A	46680.8	SCHPO	Probable 26S proteasome regulatory subunit rpn7
1477.3607	3	8.7	KDIMEFDYMSCMVAQGVEDK	K(2018.0064)DIMEFDYMSC(Carbamidomethyl)M(Oxidation)VAQGVEDK	MATTVKDTMNVDINAIK	2549.0834-MATTVKDTM(Oxidation)NVDINAIK	aleitner_M1012_007_26Syeast	89.4812	12.2	1.8	0.82	4.3	71	24	-0.1	860	344	7.9	decoy	126	1	0	0	O43063	1	1	0	0	46680.8	SCHPO	Probable 26S proteasome regulatory subunit rpn7	24564.3	SCHPO	Probable proteasome subunit beta type-1
1477.3591	3	7.6	KDIMEFDYMSCMVAQGVEDK	K(2018.0064)DIM(Oxidation)EFDYMSC(Carbamidomethyl)MVAQGVEDK	MATTVKDTMNVDINAIK	2549.0834-MATTVKDTM(Oxidation)NVDINAIK	aleitner_M1012_007_26Syeast	85.7947	10.3	2.8	3.3	2.1	280	130	0.2	781	357	8.2	decoy	126	1	0	0	O43063	1	1	0	0	46680.8	SCHPO	Probable 26S proteasome regulatory subunit rpn7	24564.3	SCHPO	Probable proteasome subunit beta type-1
761.0081	5	-4.6	YEAKAIGSGSEPAK	YEAK(2393.3175)AIGSGSEPAK	ADVLLMKTTTQQIKLLMHR	ADVLLMK(1544.7722)TTTQQIKLLM(Oxidation)HR	aleitner_M1012_007_26Syeast	58.9913	6.3	0.8	0.83	-0.2	110	108	-1.4	273	180	6.5	Q9UT97	169	1	0	0	decoy	163	1	0	0	27573.3	SCHPO	Probable proteasome subunit alpha type-5	57346.7	SCHPO	Probable 26S proteasome regulatory subunit rpn3
656.0306	6	2.5	QEIRGYKYVYGPNIGGGLSHGR	QEIRGYK(1509.8953)YVYGPNIGGGLSHGR	KPRVVTALTMLK	K(2558.3030)PRVVTALTM(Oxidation)LK	aleitner_M1012_007_26Syeast	60.7037	7.6	0.9	0.83	0.4	93	35	-0.2	137	67	7.2	decoy	186	1	0	0	Q09841	108	1	0	0	45069.7	SCHPO	26S protease regulatory subunit 8 homolog	29337.7	SCHPO	Probable proteasome subunit beta type-2
1188.6027	3	-3.2	VDKRPIMESVHSNAQYK	VDK(1545.7926)RPIM(Oxidation)ESVHSNAQYK	SNDIEKAIDLYK	SNDIEK(2155.0732)AIDLYK	aleitner_M1012_007_26Syeast	47.5488	11.1	3.8	0.83	5.8	21	9	0.1	657	249	7.4	decoy	18	1	0	0	Q9P7S2	21	1	0	0	43101.5	HUMAN	Creatine kinase M-type	47341.7	SCHPO	Probable 26S proteasome regulatory subunit rpn6
994.0227	4	-2.1	VFVPGTSEKILEISLSKASQAAATK	VFVPGTSEK(1397.6432)ILEISLSKASQAAATK	MCSPSATLTHR	2712.4949-MC(Carbamidomethyl)SPSATLTHR	aleitner_M1012_007_26Syeast	82.3252	9.3	0.7	0.84	4.6	17	12	-2.2	1317	654	5.8	decoy	180	1	0	0	Q10335	1	1	0	0	29220.2	SCHPO	Probable proteasome subunit beta type-7	46680.8	SCHPO	Probable 26S proteasome regulatory subunit rpn7
552.0759	5	-4.6	MCSPSATLTHR	1626.8213-M(Met-loss)C(Carbamidomethyl)SPSATLTHR	ASQAAATKGAEIDTR	ASQAAATK(1266.6027)GAEIDTR	aleitner_M1012_007_26Syeast	24.9215	6.3	0.3	1.9	0.0	138	72	-0.6	208	104	6.3	Q10335	1	1	0	0	decoy	196	1	0	0	46680.8	SCHPO	Probable 26S proteasome regulatory subunit rpn7	29220.2	SCHPO	Probable proteasome subunit beta type-7
677.1019	4	8.2	MSSKDISSK	1722.8763-MSSKDISSK	SQCIVAFKFDKSR	SQC(Carbamidomethyl)IVAFK(1119.5482)FDKSR	aleitner_M1012_007_26Syeast	79.1333	8.3	2.2	0.84	5.2	5.0	2	0.9	59	36	3.1	P87048	1	1	0	0	decoy	236	1	0	0	97999.6	SCHPO	26S proteasome regulatory subunit rpn1	26539.6	SCHPO	Probable proteasome subunit alpha type-1
901.0761	5	3.5	VDRKLLDEGANLVK	VDRK(2931.4398)LLDEGANLVK	MVLEATMILIDNSEWMINGDYIPTR	1706.9567-M(Met-loss)VLEATMILIDNSEWMINGDYIPTR	aleitner_M1012_007_26Syeast	64.5068	9.8	1.9	0.85	1.3	111	81	0.5	176	123	8.5	decoy	28	1	0	0	O94444	1	1	0	0	46680.8	SCHPO	Probable 26S proteasome regulatory subunit rpn7	27140.1	SCHPO	26S proteasome regulatory subunit rpn10
787.0350	5	6.5	LVNEEMDGSIEKTLKGMIQLGLIR	LVNEEM(Oxidation)DGSIEKTLK(1227.6785)GMIQLGLIR	LLKLEEAMK	LLK(2840.5028)LEEAM(Oxidation)K	aleitner_M1012_007_26Syeast	57.1855	5.7	2.2	0.85	-0.6	110	92	-1.7	258	168	6.3	decoy	166	1	0	0	Q9UQY2	179	1	0	0	50060.6	SCHPO	26S protease regulatory subunit 4 homolog	25082.6	SCHPO	Probable proteasome subunit beta type-6
826.6379	5	-7.2	DKPKYEPPVPTR	DK(2702.4214)PKYEPPVPTR	LLLSAMQQEYANRVAPSKINYR	LLLSAMQQEYANRVAPSK(1563.8297)INYR	aleitner_M1012_007_26Syeast	84.0298	6.8	2.2	0.86	3.0	12	6	-4.2	1795	718	3.8	P36612	28	1	0	0	decoy	234	1	0	0	50060.6	SCHPO	26S protease regulatory subunit 4 homolog	47341.7	SCHPO	Probable 26S proteasome regulatory subunit rpn6
1044.9297	3	9.5	TLLAKAVANQTSATFLR	TLLAK(1327.7170)AVANQTSATFLR	INKDMSNKIK	INK(1942.0888)DMSNKIK	aleitner_M1012_007_26Syeast	92.8167	8.8	4.0	1.8	2.6	84	20	-1.4	981	341	6.2	P36612	243	1	0	0	decoy	312	1	0	0	50060.6	SCHPO	26S protease regulatory subunit 4 homolog	47341.7	SCHPO	Probable 26S proteasome regulatory subunit rpn6
706.3983	5	-2.8	TIGIYLETIKRSTNLYEFDLR	TIGIYLETIK(982.6063)RSTNLYEFDLR	EKVLKTK	EKVLK(2682.4269)TK	aleitner_M1012_007_26Syeast	47.4658	5.7	0.0	1.9	5.7	1.9	1	-4.8	2670	946	3.2	decoy	96	1	0	0	P36612	435	1	0	0	47341.7	SCHPO	Probable 26S proteasome regulatory subunit rpn6	50060.6	SCHPO	26S protease regulatory subunit 4 homolog
1325.0181	3	-6.1	MSQARGFDRTITVFSPEGR	1817.9927-MSQARGFDRTITVFSPEGR	LNTDLKAGLFAYNIK	LNTDLK(2292.1321)AGLFAYNIK	aleitner_M1012_007_26Syeast	83.8292	8.8	1.3	0.86	2.6	45	19	-1.1	475	236	6.2	O94517	1	1	0	0	decoy	116	1	0	0	26539.6	SCHPO	Probable proteasome subunit alpha type-1	21967.5	SCHPO	Probable proteasome subunit beta type-4
765.0825	6	-3.2	LSPSDISGSVADPKLIKIILCR	LSPSDISGSVADPK(2203.1307)LIKIILC(Carbamidomethyl)R	LMSKVAEKAQINTQEYGR	LMSKVAEK(2519.4033)AQINTQEYGR	aleitner_M1012_007_26Syeast	91.9127	6.7	3.7	0.88	0.4	74	23	-1.7	325	183	6.3	decoy	220	1	0	0	O14250	115	1	0	0	30899.5	SCHPO	26S proteasome regulatory subunit rpn12	30111.1	SCHPO	Probable proteasome subunit alpha type-6
738.7856	5	3.9	VVGSEFVQKYLGEGPRMVR	VVGSEFVQK(1522.7515)YLGEGPRM(Oxidation)VR	KQNEPTSPDLEK	K(2304.1936)QNEPTSPDLEK	aleitner_M1012_007_26Syeast	88.4302	6.8	2.3	0.89	3.6	7.7	4	-2.7	532	367	5.3	O74894	207	1	0	0	decoy	779	1	0	0	43553.4	SCHPO	26S protease regulatory subunit 6B homolog	107277.4	SCHPO	26S proteasome regulatory subunit rpn2
993.5086	3	-1.4	KFASAMPVKR	K(1827.8753)FASAM(Oxidation)PVKR	AVKPTDMEQFAFYK	AVK(1287.7009)PTDM(Oxidation)EQFAFYK	aleitner_M1012_007_26Syeast	88.1295	7.9	0.4	3.5	1.4	214	69	-0.3	630	199	6.5	decoy	126	1	0	0	O74894	378	1	0	0	107277.4	SCHPO	26S proteasome regulatory subunit rpn2	43553.4	SCHPO	26S protease regulatory subunit 6B homolog
754.1608	4	8.4	YAKRLSSCMK	YAK(1753.9727)RLSSC(Carbamidomethyl)M(Oxidation)K	KFDQLTQALNVAIR	K(1396.6843)FDQLTQALNVAIR	aleitner_M1012_007_26Syeast	58.0560	9.2	1.9	0.91	1.4	101	81	-0.2	266	166	7.8	decoy	419	1	0	0	P87048	260	1	0	0	51618.9	SCHPO	26S proteasome regulatory subunit rpn5	97999.6	SCHPO	26S proteasome regulatory subunit rpn1
903.9559	4	-6.9	WLKYRDMIPLIYDGHFR	WLK(1373.6787)YRDM(Oxidation)IPLIYDGHFR	KGTKTSETNDR	K(2376.2089)GTKTSETNDR	aleitner_M1012_007_26Syeast	91.9518	6.7	0.0	3.5	-0.2	224	142	-1.1	386	231	6.9	decoy	16	1	0	0	P87048	21	1	0	0	51618.9	SCHPO	26S proteasome regulatory subunit rpn5	97999.6	SCHPO	26S proteasome regulatory subunit rpn1
840.6843	4	4.4	IGGDALETKKNGDLGVGDAK	IGGDALETKK(1401.6816)NGDLGVGDAK	KYYSFDNSLK	K(2095.0797)YYSFDNSLK	aleitner_M1012_007_26Syeast	40.5037	6.7	2.6	0.93	2.0	22	10	-3.3	773	404	4.7	decoy	56	1	0	0	O42897	84	1	0	0	24564.3	SCHPO	Probable proteasome subunit beta type-1	57346.7	SCHPO	Probable 26S proteasome regulatory subunit rpn3
730.0149	6	1.2	DMQVDSVNQEENVDSGETKQNTVTEVPR	DM(Oxidation)QVDSVNQEENVDSGETK(1210.6194)QNTVTEVPR	KNGDLGVGDAK	K(3301.4892)NGDLGVGDAK	aleitner_M1012_007_26Syeast	66.7910	7.6	2.7	1.9	2.0	74	59	-1.8	874	550	5.6	O42897	25	1	0	0	decoy	56	1	0	0	57346.7	SCHPO	Probable 26S proteasome regulatory subunit rpn3	24564.3	SCHPO	Probable proteasome subunit beta type-1
757.4114	4	-2.2	AVEKLSVEALNSLTGEFK	AVEK(1091.5871)LSVEALNSLTGEFK	FMKMLLR	FM(Oxidation)K(2072.1041)MLLR	aleitner_M1012_007_26Syeast	25.3360	9.3	1.7	0.93	5.6	12	10	-1.1	1351	414	6.9	P06732	156	1	0	0	decoy	194	1	0	0	43101.5	HUMAN	Creatine kinase M-type	30899.5	SCHPO	26S proteasome regulatory subunit rpn12
559.2991	5	8.5	GKYYPLKSMTEK	GK(1347.6922)YYPLKSMTEK	SSDLKAVFESK	SSDLK(1581.8113)AVFESK	aleitner_M1012_007_26Syeast	27.4018	9.9	3.0	1.00	4.8	22	15	-3.0	2597	835	5.1	P06732	172	1	0	0	decoy	85	1	0	0	43101.5	HUMAN	Creatine kinase M-type	30899.5	SCHPO	26S proteasome regulatory subunit rpn12
1197.6176	3	-8.2	NIEKVAVIRGADSYK	Acetyl-NIEK(1885.9397)VAVIRGADSYK	DYGKFLSAMHDLPVR	DYGK(1841.9887)FLSAMHDLPVR	aleitner_M1012_007_26Syeast	88.0520	13.6	2.2	0.93	4.2	105	35	1.8	353	135	9.4	decoy	4	1	0	0	O94444	71	1	0	0	29337.7	SCHPO	Probable proteasome subunit beta type-2	27140.1	SCHPO	26S proteasome regulatory subunit rpn10
974.9637	4	-3.6	FEAQKDTVHMIFNQK	FEAQK(2060.9361)DTVHMIFNQK	GADSYKTMPSHGSTDELK	GADSYK(1972.9717)TMPSHGSTDELK	aleitner_M1012_007_26Syeast	80.6882	9.7	0.5	1.4	1.9	130	61	-0.2	439	205	7.8	O94444	30	1	0	0	decoy	15	1	0	0	27140.1	SCHPO	26S proteasome regulatory subunit rpn10	29337.7	SCHPO	Probable proteasome subunit beta type-2
1205.6407	3	-9.0	DRIDKNTWNSTLETAK	DRIDK(1722.9893)NTWNSTLETAK	SLKHQILAVVANHR	SLK(2029.0116)HQILAVVANHR	aleitner_M1012_007_26Syeast	94.7180	10.5	1.4	0.94	3.5	52	30	0.6	278	119	7.0	Q9UUB6	280	1	0	0	decoy	197	1	0	0	34195.8	SCHPO	Ubiquitin carboxyl-terminal hydrolase 2	47341.7	SCHPO	Probable 26S proteasome regulatory subunit rpn6
622.9829	3	2.0	KAGSELSERR	K(734.3235)AGSELSERR	MSGYDR	1269.6677-M(Met-loss)SGYDR	aleitner_M1012_007_26Syeast	50.2657	6.7	1.0	0.94	5.7	1.8	1	1.4	28	14	7.3	decoy	75	1	0	0	Q10329	1	1	0	0	30111.1	SCHPO	Probable proteasome subunit alpha type-6	28277.2	SCHPO	Probable proteasome subunit alpha type-4
769.0020	5	-6.9	IQFCLALHNDSIKSMRYPMDAHK	IQFC(Carbamidomethyl)LALHNDSIK(1065.6546)SMRYPMDAHK	KLLGKDVR	K(2912.4136)LLGKDVR	aleitner_M1012_007_26Syeast	95.4298	7.2	3.1	0.94	0.9	64	34	0.4	89	40	8.4	O42897	455	1	0	0	decoy	206	1	0	0	57346.7	SCHPO	Probable 26S proteasome regulatory subunit rpn3	29220.2	SCHPO	Probable proteasome subunit beta type-7
903.7254	4	-9.2	INLLKDEEDKVLMK	INLLK(1907.9880)DEEDKVLM(Oxidation)K	EDVQSLKLKYYEQK	EDVQSLK(1840.9856)LKYYEQK	aleitner_M1012_007_26Syeast	79.1737	10.5	1.3	0.95	2.1	127	65	1.6	170	100	8.4	decoy	274	1	0	0	Q9UTM3	211	1	0	0	46680.8	SCHPO	Probable 26S proteasome regulatory subunit rpn7	51618.9	SCHPO	26S proteasome regulatory subunit rpn5
1170.0736	4	-8.1	MNSIVSKYTQSTNNDDPK	Acetyl-MNSIVSK(2593.3502)YTQSTNNDDPK	EKQASKFQDLIPLPFIGMYSK	EKQASK(2221.0209)FQDLIPLPFIGM(Oxidation)YSK	aleitner_M1012_007_26Syeast	99.3625	10.4	3.7	0.96	2.0	169	105	0.4	452	226	8.4	P30655	7	1	0	0	decoy	238	1	0	0	29987.0	SCHPO	Probable proteasome subunit beta type-5	48836.2	SCHPO	26S protease regulatory subunit 6A
809.9095	4	-1.7	GADSYKTMPSHGSTDELK	GADSYK(1296.7514)TM(Oxidation)PSHGSTDELK	KQLATSLRSR	K(2076.9310)QLATSLRSR	aleitner_M1012_007_26Syeast	43.7972	8.0	1.7	0.98	1.8	56	41	-1.2	398	249	6.2	decoy	15	1	0	0	Q09720	86	1	0	0	29337.7	SCHPO	Probable proteasome subunit beta type-2	21967.5	SCHPO	Probable proteasome subunit beta type-4
1053.9122	5	6.3	SNDIEKAIDLYKEVLNK	SNDIEK(3273.4338)AIDLYKEVLNK	DKYSHVQGIEAPCSDETMYMAGALMSTK	DK(2129.1256)YSHVQGIEAPC(Carbamidomethyl)SDETMYMAGALM(Oxidation)STK	aleitner_M1012_007_26Syeast	74.3478	10.9	2.5	0.98	2.1	208	122	0.8	458	260	8.8	Q9P7S2	21	1	0	0	decoy	408	1	0	0	47341.7	SCHPO	Probable 26S proteasome regulatory subunit rpn6	107277.4	SCHPO	26S proteasome regulatory subunit rpn2
827.6769	4	-9.4	RTNGVKLSIVDDDR	RTNGVK(1719.8720)LSIVDDDR	YYKPDLTIDEAVR	YYK(1724.9057)PDLTIDEAVR	aleitner_M1012_007_26Syeast	59.2413	6.2	2.1	0.98	-0.1	92	55	-1.7	293	130	6.3	decoy	242	1	0	0	Q09720	149	1	0	0	43608.7	SCHPO	Probable 26S protease subunit rpt4	21967.5	SCHPO	Probable proteasome subunit beta type-4
911.2006	4	-6.2	QEIRGYKYVYGPNIGGGLSHGR	QEIRGYK(1220.5608)YVYGPNIGGGLSHGR	MSQARGFDR	2558.3030-M(Oxidation)SQARGFDR	aleitner_M1012_007_26Syeast	71.8072	9.2	0.1	0.99	6.1	6.2	2	-3.8	2095	925	4.2	decoy	186	1	0	0	O94517	1	1	0	0	45069.7	SCHPO	26S protease regulatory subunit 8 homolog	26539.6	SCHPO	Probable proteasome subunit alpha type-1
839.1984	4	-3.6	LKVAAEQDELVK	LK(2011.0262)VAAEQDELVK	ATSAGPKQTETINWLEK	ATSAGPK(1479.8185)QTETINWLEK	aleitner_M1012_007_26Syeast	67.5480	6.6	1.5	2.1	3.5	15	8	-2.2	557	320	5.2	decoy	143	1	0	0	O94517	169	1	0	0	45069.7	SCHPO	26S protease regulatory subunit 8 homolog	26539.6	SCHPO	Probable proteasome subunit alpha type-1
838.7947	3	-6.0	KVPDKLIDASTVK	KVPDK(1100.5536)LIDASTVK	KATDMEIR	K(1550.8920)ATDMEIR	aleitner_M1012_007_26Syeast	99.1643	5.7	2.1	3.0	0.0	130	53	-1.2	286	115	6.8	O94517	57	1	0	0	decoy	122	1	0	0	26539.6	SCHPO	Probable proteasome subunit alpha type-1	45069.7	SCHPO	26S protease regulatory subunit 8 homolog
1002.2895	4	3.1	TMLELLNQLDGFEATKNIKVIMATNR	TMLELLNQLDGFEATKNIK(1026.5597)VIM(Oxidation)ATNR	GKEELVSK	GK(3116.6250)EELVSK	aleitner_M1012_007_26Syeast	79.3917	14.2	3.6	1.0	4.5	161	107	3.9	220	142	11.8	P41836	287	1	0	0	decoy	318	1	0	0	45069.7	SCHPO	26S protease regulatory subunit 8 homolog	43101.5	HUMAN	Creatine kinase M-type
916.7554	4	6.9	VHPEGKYVVDISPDIDIKEIKPNIR	VHPEGKYVVDISPDIDIK(789.4021)EIKPNIR	KFDSR	K(3011.6332)FDSR	aleitner_M1012_007_26Syeast	87.1103	7.2	1.1	1.8	2.5	41	19	-2.2	951	433	5.8	P41836	102	1	0	0	decoy	308	1	0	0	45069.7	SCHPO	26S protease regulatory subunit 8 homolog	43101.5	HUMAN	Creatine kinase M-type
788.6165	5	-9.5	RPIMESVHSNAQYKITWTELK	RPIMESVHSNAQYK(1407.7834)ITWTELK	MESLQRLLQGAR	2668.3683-M(Met-loss)ESLQRLLQGAR	aleitner_M1012_007_26Syeast	69.3437	10.4	3.1	1.0	2.6	81	49	-0.2	391	296	7.8	decoy	32	1	0	0	P41878	1	1	0	0	43101.5	HUMAN	Creatine kinase M-type	34572.3	SCHPO	26S proteasome regulatory subunit rpn11
915.5229	4	1.4	ATLTGMKIDVLFSKIR	ATLTGMK(1866.0291)IDVLFSKIR	KVAWAPYLGAEPLVSK	K(1930.0962)VAWAPYLGAEPLVSK	aleitner_M1012_007_26Syeast	97.9040	6.5	2.0	1.0	3.4	8.8	5	-4.8	2695	895	3.1	Q10335	148	1	0	0	decoy	190	1	0	0	46680.8	SCHPO	Probable 26S proteasome regulatory subunit rpn7	97999.6	SCHPO	26S proteasome regulatory subunit rpn1
1201.0830	4	-0.46	AEYPHNSDEVPYKKLGHLDAMSEIK	AEYPHNSDEVPYKK(1913.9193)LGHLDAM(Oxidation)SEIK	MSTLDLNHLADLYDR	3024.4539-MSTLDLNHLADLYDR	aleitner_M1012_007_26Syeast	64.2428	12.2	2.9	1.0	3.6	175	60	1.2	736	263	8.6	decoy	195	1	0	0	P50524	1	1	0	0	43608.7	SCHPO	Probable 26S protease subunit rpt4	30899.5	SCHPO	26S proteasome regulatory subunit rpn12
1076.5076	4	5.2	MVGGKGEGFEGKMHTEV	MVGGK(2510.1507)GEGFEGKMHTEV	SCNFPEFSYFMKIVMSMVR	SC(Carbamidomethyl)NFPEFSYFMK(1929.8965)IVMSMVR	aleitner_M1012_007_26Syeast	88.7478	8.6	0.4	2.6	2.4	111	57	-1.8	1421	600	6.2	decoy	376	1	0	0	P50524	165	1	0	0	43608.7	SCHPO	Probable 26S protease subunit rpt4	30899.5	SCHPO	26S proteasome regulatory subunit rpn12
791.0294	5	7.2	GKMVNGKNPGLEDILLVQVK	GKM(Oxidation)VNGK(1782.8788)NPGLEDILLVQVK	MSTLDLNHLADLYDR	2305.2716-M(Met-loss)STLDLNHLADLYDR	aleitner_M1012_007_26Syeast	69.3008	6.8	0.2	1.0	2.0	33	11	-2.6	914	401	4.8	decoy	259	1	0	0	P50524	1	1	0	0	43101.5	HUMAN	Creatine kinase M-type	30899.5	SCHPO	26S proteasome regulatory subunit rpn12
1362.6840	3	-3.6	KDWNACK	K(3164.6275)DWNAC(Carbamidomethyl)K	MVNGKNPGLEDILLVQVKNTVATEGEDK	M(Oxidation)VNGKNPGLEDILLVQVK(1058.4855)NTVATEGEDK	aleitner_M1012_007_26Syeast	84.9990	8.7	1.7	7.5	1.4	443	131	-0.8	1513	394	7.3	P50524	16	1	0	0	decoy	272	1	0	0	30899.5	SCHPO	26S proteasome regulatory subunit rpn12	43101.5	HUMAN	Creatine kinase M-type
1173.0527	4	4.4	MSIMEYNGGSCVAMAGK	2883.3994-MSIMEYNGGSC(Carbamidomethyl)VAMAGK	TTEEMIGEELCGKGDELLKGNIPGR	TTEEMIGEELC(Carbamidomethyl)GKGDELLK(1942.8297)GNIPGR	aleitner_M1012_007_26Syeast	79.3770	10.2	0.8	1.0	3.7	67	23	-1.1	1474	554	6.5	Q9Y7T8	1	1	0	0	decoy	119	1	0	0	22661.1	SCHPO	Probable proteasome subunit beta type-3	48836.2	SCHPO	26S protease regulatory subunit 6A
908.2075	4	5.9	VLRLGKNPSAEVLMK	VLRLGK(1958.8246)NPSAEVLM(Oxidation)K	MSIMEYNGGSCVAMAGK	1808.0230-MSIMEYNGGSC(Carbamidomethyl)VAM(Oxidation)AGK	aleitner_M1012_007_26Syeast	76.8212	6.2	1.1	3.8	-0.2	198	139	-0.5	238	153	6.4	decoy	376	1	0	0	Q9Y7T8	1	1	0	0	48836.2	SCHPO	26S protease regulatory subunit 6A	22661.1	SCHPO	Probable proteasome subunit beta type-3
966.1652	3	8.1	MEQKPEVDYSEK	1544.8199-M(Met-loss)EQKPEVDYSEK	AVHVIIEGIEDGR	1488.6984-AVHVIIEGIEDGR	aleitner_M1012_007_26Syeast	52.5762	9.8	3.3	1.0	4.5	27	6	-2.7	2263	588	5.3	Q9UTM3	1	1	0	0	decoy	1	1	0	0	51618.9	SCHPO	26S proteasome regulatory subunit rpn5	35595.6	SCHPO	26S proteasome regulatory subunit rpn8
907.2711	5	-9.0	VHPEGKYVVDISPDIDIK	VHPEGK(2508.2973)YVVDISPDIDIK	GTGSLIKLEHVETDARLNDFR	GTGSLIK(2161.1307)LEHVETDARLNDFR	aleitner_M1012_007_26Syeast	84.3000	9.3	3.8	1.0	1.4	98	65	-0.1	232	145	7.9	P41836	90	1	0	0	decoy	225	1	0	0	45069.7	SCHPO	26S protease regulatory subunit 8 homolog	26404.3	SCHPO	Probable proteasome subunit alpha type-2
959.0664	5	0.052	MSIMEYNGGSCVAMAGKNCVAIASDLR	M(Met-loss)SIMEYNGGSC(Carbamidomethyl)VAMAGK(2017.0298)NC(Carbamidomethyl)VAIASDLR	CIIMPSTLQSMTEKLK	C(Carbamidomethyl)IIMPSTLQSMTEK(2911.3337)LK	aleitner_M1012_007_26Syeast	84.4438	7.0	0.6	1.0	2.0	31	32	-3.0	936	640	5.0	Q9Y7T8	17	1	0	0	decoy	99	1	0	0	22661.1	SCHPO	Probable proteasome subunit beta type-3	26539.6	SCHPO	Probable proteasome subunit alpha type-1
1087.5391	4	0.73	MSIMEYNGGSCVAMAGKNCVAIASDLR	Acetyl-MSIMEYNGGSC(Carbamidomethyl)VAMAGK(1399.8075)NC(Carbamidomethyl)VAIASDLR	KPYATQIKSVK	K(3084.3847)PYATQIKSVK	aleitner_M1012_007_26Syeast	95.7333	8.3	3.0	1.5	2.0	81	44	-1.7	846	423	6.3	Q9Y7T8	17	1	0	0	decoy	206	1	0	0	22661.1	SCHPO	Probable proteasome subunit beta type-3	26539.6	SCHPO	Probable proteasome subunit alpha type-1
964.9839	4	-9.6	NSDYKETLIFKCIDMFIHK	NSDYKETLIFK(1454.7625)C(Carbamidomethyl)IDMFIHK	EKILPKMMDGR	EK(2539.2491)ILPKMMDGR	aleitner_M1012_007_26Syeast	67.2497	12.0	2.2	1.0	2.7	144	84	1.3	302	187	9.3	O74762	113	1	0	0	decoy	124	1	0	0	107277.4	SCHPO	26S proteasome regulatory subunit rpn2	43608.7	SCHPO	Probable 26S protease subunit rpt4
1129.0549	4	-4.6	KTTEEKEATPMEMDEEK	KTTEEK(2471.3247)EATPMEM(Oxidation)DEEK	KLGHLDAMSEIKYGGLLLYGR	K(2178.9548)LGHLDAMSEIKYGGLLLYGR	aleitner_M1012_007_26Syeast	37.7518	11.7	2.0	1.2	4.5	113	31	0.1	1849	484	7.2	O74762	853	1	0	0	decoy	195	1	0	0	107277.4	SCHPO	26S proteasome regulatory subunit rpn2	43608.7	SCHPO	Probable 26S protease subunit rpt4
677.6809	6	4.5	IGGDALETKKNGDLGVGDAK	IGGDALETKK(2103.0120)NGDLGVGDAK	SDEINEVLNKYQETQR	SDEINEVLNK(2095.0797)YQETQR	aleitner_M1012_007_26Syeast	60.1958	8.0	4.4	1.1	3.1	21	2	-3.1	956	392	4.9	decoy	56	1	0	0	Q09682	240	1	0	0	24564.3	SCHPO	Probable proteasome subunit beta type-1	27925.7	SCHPO	Probable proteasome subunit alpha type-3
920.6931	4	3.9	YSFKIVEMGSAMLTKEEGDQETAK	YSFKIVEMGSAMLTK(987.4518)EEGDQETAK	MMGINER	2829.3452-MMGINER	aleitner_M1012_007_26Syeast	40.8927	8.2	2.2	1.1	3.5	26	14	0.9	157	88	7.4	decoy	168	1	0	0	Q09841	1	1	0	0	27573.3	SCHPO	Probable proteasome subunit alpha type-5	29337.7	SCHPO	Probable proteasome subunit beta type-2
1303.9681	3	-0.32	LSSNEAVKCADFTIISLSR	LSSNEAVK(1798.8109)C(Carbamidomethyl)ADFTIISLSR	QEVAAQKSSEETEDK	Q(Gln->pyro-Glu)EVAAQK(2248.1409)SSEETEDK	aleitner_M1012_007_26Syeast	73.8600	8.6	3.6	1.1	5.0	9.6	1	-4.5	3236	1030	3.6	decoy	29	1	0	0	O94444	231	1	0	0	107277.4	SCHPO	26S proteasome regulatory subunit rpn2	27140.1	SCHPO	26S proteasome regulatory subunit rpn10
994.2939	4	0.15	QYQEVVKQGDVLLNKLQK	QYQEVVK(1843.9615)QGDVLLNKLQK	EMIPNIAKNSRVYR	EM(Oxidation)IPNIAK(2267.2525)NSRVYR	aleitner_M1012_007_26Syeast	69.3732	6.7	3.2	1.1	1.9	36	8	-3.3	1600	549	4.8	Q10335	386	1	0	0	decoy	201	1	0	0	46680.8	SCHPO	Probable 26S proteasome regulatory subunit rpn7	48965.5	SCHPO	26S protease regulatory subunit 7 homolog
1006.9521	4	-6.8	LIPIEVKGAEDPCAMCDS	LIPIEVK(2003.9115)GAEDPC(Carbamidomethyl)AM(Oxidation)C(Carbamidomethyl)DS	MCSPSATLTHRTMTEK	2157.9632-M(Oxidation)C(Carbamidomethyl)SPSATLTHRTMTEK	aleitner_M1012_007_26Syeast	63.8907	7.8	1.3	1.5	2.5	53	21	-3.3	2631	769	5.3	decoy	427	1	0	0	Q10335	1	1	0	0	48965.5	SCHPO	26S protease regulatory subunit 7 homolog	46680.8	SCHPO	Probable 26S proteasome regulatory subunit rpn7
793.6559	4	-7.3	QKCYILKMDR	Q(Gln->pyro-Glu)K(1833.9546)C(Carbamidomethyl)YILKMDR	NELEKLNFSSLKMK	NELEK(1474.7312)LNFSSLKM(Oxidation)K	aleitner_M1012_007_26Syeast	80.3270	12.0	0.8	1.1	7.3	15	2	-1.2	1661	439	4.7	decoy	395	1	0	0	O59770	177	1	0	0	50060.6	SCHPO	26S protease regulatory subunit 4 homolog	28031.7	SCHPO	Probable proteasome subunit alpha type-7
945.4709	4	-7.2	QKCYILKMDR	QK(2424.1921)C(Carbamidomethyl)YILKMDR	DAVKEAARILYATHDEENNK	DAVK(1491.7578)EAARILYATHDEENNK	aleitner_M1012_007_26Syeast	44.9927	6.6	0.2	4.5	0.4	204	102	-1.1	512	224	6.2	decoy	395	1	0	0	O59770	190	1	0	0	50060.6	SCHPO	26S protease regulatory subunit 4 homolog	28031.7	SCHPO	Probable proteasome subunit alpha type-7
820.9977	5	2.8	MGQAQSGNFSNFGDGANGDNKK	1988.0149-M(Met-loss)GQAQSGNFSNFGDGANGDNKK	SRPMSEAFQQLRKEK	SRPM(Oxidation)SEAFQQLRK(2249.9938)EK	aleitner_M1012_007_26Syeast	77.5867	6.3	2.1	1.1	2.9	12	6	-4.6	2680	906	3.4	P36612	1	1	0	0	decoy	287	1	0	0	50060.6	SCHPO	26S protease regulatory subunit 4 homolog	51618.9	SCHPO	26S proteasome regulatory subunit rpn5
878.2009	4	6.8	KATDMEIR	K(2530.2704)ATDM(Oxidation)EIR	IWKSDEINEVLNKYQETQR	IWK(1116.5485)SDEINEVLNKYQETQR	aleitner_M1012_007_26Syeast	66.5148	6.1	1.5	1.1	-0.2	91	55	-1.7	263	144	6.3	decoy	122	1	0	0	Q09682	230	1	0	0	45069.7	SCHPO	26S protease regulatory subunit 8 homolog	27925.7	SCHPO	Probable proteasome subunit alpha type-3
945.4722	4	-7.6	KLEKGQSIDDMIPAQK	KLEK(1961.9483)GQSIDDM(Oxidation)IPAQK	GDTQFPNGEKGKVYER	GDTQFPNGEKGK(1954.0081)VYER	aleitner_M1012_007_26Syeast	45.5177	7.3	1.4	1.1	3.5	17	11	-4.2	4384	1085	3.8	P06732	369	1	0	0	decoy	303	1	0	0	43101.5	HUMAN	Creatine kinase M-type	34572.3	SCHPO	26S proteasome regulatory subunit rpn11
800.6264	5	-4.6	AVEKLSVEALNSLTGEFKGK	AVEK(1878.9615)LSVEALNSLTGEFKGK	SSFETTPKTEVIQFK	SSFETTPK(2257.2206)TEVIQFK	aleitner_M1012_007_26Syeast	56.7460	5.1	2.1	1.1	-0.2	63	63	-2.7	426	299	5.3	P06732	156	1	0	0	decoy	270	1	0	0	43101.5	HUMAN	Creatine kinase M-type	48836.2	SCHPO	26S protease regulatory subunit 6A
758.9213	4	3.1	GRKGSFGGSGSYK	GRK(1745.0101)GSFGGSGSYK	GGVHVKLAHLSKHPK	GGVHVK(1424.7048)LAHLSKHPK	aleitner_M1012_007_26Syeast	78.4948	5.0	0.4	3.4	1.9	28	13	-2.8	721	305	3.1	decoy	16	1	0	0	P06732	298	1	0	0	48836.2	SCHPO	26S protease regulatory subunit 6A	43101.5	HUMAN	Creatine kinase M-type
727.3841	5	9.9	EDAKIEYDEVAVSHEASVR	EDAK(1485.8304)IEYDEVAVSHEASVR	KVIARLQSYDR	K(2284.0859)VIARLQSYDR	aleitner_M1012_007_26Syeast	70.6458	6.2	1.2	1.1	-0.2	92	63	-1.6	242	114	6.4	decoy	171	1	0	0	O42897	152	1	0	0	107277.4	SCHPO	26S proteasome regulatory subunit rpn2	57346.7	SCHPO	Probable 26S proteasome regulatory subunit rpn3
919.7537	4	-6.9	KVIARLQSYDR	K(2327.2487)VIARLQSYDR	VDYIMLQYKVVQILAYSK	VDYIM(Oxidation)LQYK(1485.8304)VVQILAYSK	aleitner_M1012_007_26Syeast	94.9870	8.2	2.2	1.4	2.9	36	14	-2.8	1145	462	5.3	O42897	152	1	0	0	decoy	673	1	0	0	57346.7	SCHPO	Probable 26S proteasome regulatory subunit rpn3	107277.4	SCHPO	26S proteasome regulatory subunit rpn2
908.9772	4	8.7	KVIARLQSYDR	K(2284.0859)VIARLQSYDR	EDAKIEYDEVAVSHEASVR	EDAK(1485.8304)IEYDEVAVSHEASVR	aleitner_M1012_007_26Syeast	71.4607	7.6	2.5	1.9	1.4	70	35	-1.8	452	295	6.2	O42897	152	1	0	0	decoy	171	1	0	0	57346.7	SCHPO	Probable 26S proteasome regulatory subunit rpn3	107277.4	SCHPO	26S proteasome regulatory subunit rpn2
869.6929	4	-3.8	KGFDFEYYQRNLLLQEK	K(1284.6449)GFDFEYYQRNLLLQEK	KDVTIEDAEK	2328.1790-KDVTIEDAEK	aleitner_M1012_007_26Syeast	82.7795	7.6	1.5	1.1	2.9	21	12	-3.3	1072	547	4.7	Q09841	8	1	0	0	decoy	1	1	0	0	29337.7	SCHPO	Probable proteasome subunit beta type-2	48965.5	SCHPO	26S protease regulatory subunit 7 homolog
716.9617	5	-0.33	PYVNQSGLFAGKHDFSDVEVTSGVK	PYVNQSGLFAGK(899.4600)HDFSDVEVTSGVK	GVSKDEK	GVSK(2818.3814)DEK	aleitner_M1012_007_26Syeast	85.6315	8.9	1.3	1.1	3.3	43	23	-1.8	1183	506	5.6	decoy	12	1	0	0	Q9P7S2	36	1	0	0	26404.3	SCHPO	Probable proteasome subunit alpha type-2	47341.7	SCHPO	Probable 26S proteasome regulatory subunit rpn6
973.2424	4	-7.8	MSWTTIESDAGVFTDLIENLGVK	1494.7752-M(Met-loss)SWTTIESDAGVFTDLIENLGVK	KLGHLDAMSEIK	K(2532.2636)LGHLDAM(Oxidation)SEIK	aleitner_M1012_007_26Syeast	83.3982	8.8	2.0	1.1	3.5	51	32	-2.7	4437	935	5.3	Q9UUB6	1	1	0	0	decoy	195	1	0	0	34195.8	SCHPO	Ubiquitin carboxyl-terminal hydrolase 2	43608.7	SCHPO	Probable 26S protease subunit rpt4
665.7856	5	8.3	INYKKTELEEIMLLNLHK	INYKK(1079.6451)TELEEIM(Oxidation)LLNLHK	KARDIALR	K(2382.2869)ARDIALR	aleitner_M1012_007_26Syeast	48.8835	6.1	3.1	1.1	1.4	29	11	-3.3	731	432	4.7	P41878	208	1	0	0	decoy	198	1	0	0	34572.3	SCHPO	26S proteasome regulatory subunit rpn11	26539.6	SCHPO	Probable proteasome subunit alpha type-1
626.3342	4	1.2	NIKVIMATNR	NIK(1326.6555)VIM(Oxidation)ATNR	KDVTIEDAEK	Acetyl-K(1312.7173)DVTIEDAEK	aleitner_M1012_007_26Syeast	61.9767	4.3	3.4	1.1	0.9	16	1	-3.5	467	203	3.4	P41836	287	1	0	0	decoy	1	1	0	0	45069.7	SCHPO	26S protease regulatory subunit 8 homolog	48965.5	SCHPO	26S protease regulatory subunit 7 homolog
970.4848	4	-1.5	MVFLLHDDYKGQVNDTLEK	M(Oxidation)VFLLHDDYK(1597.8062)GQVNDTLEK	GKYYPLKSMTEK	GK(2418.1777)YYPLKSM(Oxidation)TEK	aleitner_M1012_007_26Syeast	98.9368	8.1	0.9	1.1	3.4	23	22	-3.3	1649	714	4.7	decoy	293	1	0	0	P06732	172	1	0	0	43101.5	HUMAN	Creatine kinase M-type	43101.5	HUMAN	Creatine kinase M-type
1250.3065	3	9.3	VHPEGKYVVDISPDIDIK	VHPEGK(1724.8001)YVVDISPDIDIK	ICDMKVTEYEGVK	IC(Carbamidomethyl)DM(Oxidation)K(2161.1307)VTEYEGVK	aleitner_M1012_007_26Syeast	98.3763	7.3	1.8	1.1	0.5	128	50	-1.2	417	177	6.8	P41836	90	1	0	0	decoy	191	1	0	0	45069.7	SCHPO	26S protease regulatory subunit 8 homolog	34195.8	SCHPO	Ubiquitin carboxyl-terminal hydrolase 2
1216.9680	3	6.7	KIEFPPPSAEARAEILR	K(1724.8001)IEFPPPSAEARAEILR	ICDMKVTEYEGVK	IC(Carbamidomethyl)DM(Oxidation)K(2061.1259)VTEYEGVK	aleitner_M1012_007_26Syeast	65.1413	7.4	0.0	2.4	0.2	329	136	-0.5	532	211	7.2	P41836	311	1	0	0	decoy	191	1	0	0	45069.7	SCHPO	26S protease regulatory subunit 8 homolog	34195.8	SCHPO	Ubiquitin carboxyl-terminal hydrolase 2
917.9597	4	-1.5	MATTVKDTMNVDINAIKK	M(Met-loss+Acetyl)ATTVKDTMNVDINAIK(1764.8067)K	QKGASNGEEFLGHDR	Q(Gln->pyro-Glu)K(2041.0765)GASNGEEFLGHDR	aleitner_M1012_007_26Syeast	66.8955	8.3	0.6	1.1	1.1	99	68	0.4	153	105	7.2	O43063	17	1	0	0	decoy	483	1	0	0	24564.3	SCHPO	Probable proteasome subunit beta type-1	57346.7	SCHPO	Probable 26S proteasome regulatory subunit rpn3
886.7180	4	-4.5	EHQEKNLAKCPLSVEQAR	EHQEKNLAK(1406.7843)C(Carbamidomethyl)PLSVEQAR	MEILKIHLEK	M(Oxidation)EILK(2274.1427)IHLEK	aleitner_M1012_007_26Syeast	69.0773	6.6	0.6	1.1	0.4	80	42	-1.8	361	207	6.2	decoy	405	1	0	0	O74445	313	1	0	0	47341.7	SCHPO	Probable 26S proteasome regulatory subunit rpn6	43608.7	SCHPO	Probable 26S protease subunit rpt4
795.6708	4	4.5	KYDKTEDDIK	K(1925.0258)YDKTEDDIK	SKWDSAELQLIGTALR	SK(1391.6820)WDSAELQLIGTALR	aleitner_M1012_007_26Syeast	48.1615	7.5	1.0	2.1	4.4	12	3	-4.2	1745	710	3.1	O74445	38	1	0	0	decoy	288	1	0	0	43608.7	SCHPO	Probable 26S protease subunit rpt4	47341.7	SCHPO	Probable 26S proteasome regulatory subunit rpn6
781.5945	6	0.49	KRDLLYSQDAYGPGSVSDPELAK	K(2175.2714)RDLLYSQDAYGPGSVSDPELAK	KPRVVTALTMLKQHLFR	K(2646.3177)PRVVTALTMLKQHLFR	aleitner_M1012_007_26Syeast	72.3803	6.1	1.4	1.1	1.4	32	20	-3.3	918	518	4.7	decoy	138	1	0	0	Q09841	108	1	0	0	43608.7	SCHPO	Probable 26S protease subunit rpt4	29337.7	SCHPO	Probable proteasome subunit beta type-2
815.4200	3	-4.4	RTNGVKLSIVDDDR	RTNGVK(856.4113)LSIVDDDR	MMGINER	1724.9057-M(Met-loss)MGINER	aleitner_M1012_007_26Syeast	85.2847	8.3	2.2	3.8	4.7	24	5	2.0	94	36	10.0	decoy	242	1	0	0	Q09841	1	1	0	0	43608.7	SCHPO	Probable 26S protease subunit rpt4	29337.7	SCHPO	Probable proteasome subunit beta type-2
732.8831	4	-7.6	MESLQRLLQGAR	1657.8102-M(Met-loss)ESLQRLLQGAR	ILPKMMDGRCGAR	ILPK(1407.7834)M(Oxidation)MDGRC(Carbamidomethyl)GAR	aleitner_M1012_007_26Syeast	53.2560	5.1	2.1	1.2	-0.2	60	36	-3.3	601	274	4.7	P41878	1	1	0	0	decoy	128	1	0	0	34572.3	SCHPO	26S proteasome regulatory subunit rpn11	43608.7	SCHPO	Probable 26S protease subunit rpt4
1108.2728	4	4.8	MVGGKGEGFEGK	MVGGK(3234.4705)GEGFEGK	HLDAEVQKCIDNNISSMLACMLDSVAF	HLDAEVQK(1332.6384)C(Carbamidomethyl)IDNNISSMLAC(Carbamidomethyl)M(Oxidation)LDSVAF	aleitner_M1012_007_26Syeast	89.0398	7.5	2.0	4.4	1.6	178	100	-1.8	1512	601	5.9	decoy	376	1	0	0	P41878	289	1	0	0	43608.7	SCHPO	Probable 26S protease subunit rpt4	34572.3	SCHPO	26S proteasome regulatory subunit rpn11
662.6079	4	-6.7	NVPKLQNVSNFQK	NVPK(1131.5998)LQNVSNFQK	KFASAMPVK	K(1652.8886)FASAM(Oxidation)PVK	aleitner_M1012_007_26Syeast	25.6508	6.1	1.6	1.2	1.4	33	12	-3.3	917	311	4.7	Q10329	53	1	0	0	decoy	126	1	0	0	28277.2	SCHPO	Probable proteasome subunit alpha type-4	107277.4	SCHPO	26S proteasome regulatory subunit rpn2
672.3693	5	-2.5	LGEASDMLKPVKMKVK	LGEASDM(Oxidation)LK(1567.8345)PVKMKVK	IDTIVKEIQDEK	IDTIVK(1927.0522)EIQDEK	aleitner_M1012_007_26Syeast	72.0392	6.0	1.2	3.3	1.0	95	38	-3.0	1378	512	5.0	decoy	849	1	0	0	Q10329	230	1	0	0	107277.4	SCHPO	26S proteasome regulatory subunit rpn2	28277.2	SCHPO	Probable proteasome subunit alpha type-4
645.0947	4	-9.9	GRKGSFGGSGSYK	GRK(1289.7384)GSFGGSGSYK	KINVKFFEK	K(1424.7048)INVKFFEK	aleitner_M1012_007_26Syeast	74.6860	6.0	0.8	1.2	2.9	11	5	-4.9	2763	673	3.1	decoy	16	1	0	0	Q9UTM3	196	1	0	0	48836.2	SCHPO	26S protease regulatory subunit 6A	51618.9	SCHPO	26S proteasome regulatory subunit rpn5
1134.5780	4	-0.0041	SSFETTPKTEVIQFKAITR	SSFETTPK(2352.1195)TEVIQFKAITR	MEQKPEVDYSEKFAELQK	2320.2315-M(Oxidation)EQKPEVDYSEKFAELQK	aleitner_M1012_007_26Syeast	92.3352	8.4	2.4	1.5	3.4	34	22	0.5	203	100	5.0	decoy	270	1	0	0	Q9UTM3	1	1	0	0	48836.2	SCHPO	26S protease regulatory subunit 6A	51618.9	SCHPO	26S proteasome regulatory subunit rpn5
759.6534	4	2.7	GRKGSFGGSGSYK	GRK(1747.9396)GSFGGSGSYK	FFEKEDVQSLKLK	FFEK(1424.7048)EDVQSLKLK	aleitner_M1012_007_26Syeast	62.2262	6.1	0.1	1.6	-0.2	106	51	-1.7	288	130	6.3	decoy	16	1	0	0	Q9UTM3	204	1	0	0	48836.2	SCHPO	26S protease regulatory subunit 6A	51618.9	SCHPO	26S proteasome regulatory subunit rpn5
810.9534	4	4.3	IDRKVEFGLPDLEGR	IDRK(1496.8391)VEFGLPDLEGR	KIWVVPDLAYR	K(1880.9996)IWVVPDLAYR	aleitner_M1012_007_26Syeast	37.7762	6.0	1.5	1.2	-0.2	115	62	-1.8	378	189	6.2	O42931	344	1	0	0	decoy	102	1	0	0	48965.5	SCHPO	26S protease regulatory subunit 7 homolog	46680.8	SCHPO	Probable 26S proteasome regulatory subunit rpn7
775.9153	6	0.42	GIMLYGPPGTGKTLCARAVANR	GIMLYGPPGTGK(2347.2424)TLC(Carbamidomethyl)ARAVANR	KLLDEGANLVKEYYGTAVAR	KLLDEGANLVK(2440.2719)EYYGTAVAR	aleitner_M1012_007_26Syeast	73.7883	7.0	1.2	2.2	1.6	78	36	-2.6	1220	515	5.4	O42931	226	1	0	0	decoy	38	1	0	0	48965.5	SCHPO	26S protease regulatory subunit 7 homolog	46680.8	SCHPO	Probable 26S proteasome regulatory subunit rpn7
729.9625	5	6.5	EDWEKYQKPVDTEEENDK	EDWEKYQK(1363.7500)PVDTEEENDK	KQFYTLLSAR	K(2419.0703)QFYTLLSAR	aleitner_M1012_007_26Syeast	90.4018	6.5	1.4	3.4	-0.1	167	97	-1.4	358	194	6.6	O42931	12	1	0	0	decoy	146	1	0	0	48965.5	SCHPO	26S protease regulatory subunit 7 homolog	46680.8	SCHPO	Probable 26S proteasome regulatory subunit rpn7
1141.5928	4	5.1	QVKNPVAGKMEQVHFNMLDIIEYSR	QVKNPVAGK(1600.8348)MEQVHFNM(Oxidation)LDIIEYSR	VATEKDFLDAVQK	VATEK(3099.5522)DFLDAVQK	aleitner_M1012_007_26Syeast	94.5353	7.5	0.2	6.5	2.2	137	71	-2.7	2297	932	5.3	decoy	75	1	0	0	O42931	411	1	0	0	46680.8	SCHPO	Probable 26S proteasome regulatory subunit rpn7	48965.5	SCHPO	26S protease regulatory subunit 7 homolog
1164.2966	3	0.74	DRSKNVMQLEIFPLK	DRSK(1672.8784)NVMQLEIFPLK	QDPKKHLDAEVQK	QDPKK(1955.0550)HLDAEVQK	aleitner_M1012_007_26Syeast	88.6702	13.8	1.9	1.2	7.0	30	21	0.5	663	286	6.8	decoy	261	1	0	0	P41878	281	1	0	0	43553.4	SCHPO	26S protease regulatory subunit 6B homolog	34572.3	SCHPO	26S proteasome regulatory subunit rpn11
922.4565	4	9.7	AKHDPMVAMIGFDVLSGAMR	AK(1524.7130)HDPM(Oxidation)VAMIGFDVLSGAMR	MKSLSEQYTER	M(Oxidation)K(2299.1163)SLSEQYTER	aleitner_M1012_007_26Syeast	85.8663	6.1	3.1	1.2	1.4	31	25	-3.3	769	435	4.7	decoy	7	1	0	0	P41878	248	1	0	0	43553.4	SCHPO	26S protease regulatory subunit 6B homolog	34572.3	SCHPO	26S proteasome regulatory subunit rpn11
727.5157	6	-1.3	LLENDIKVMKSEFQR	LLENDIK(2494.0846)VM(Oxidation)KSEFQR	VDEYDNNISSKYSAETSFCK	VDEYDNNISSK(2003.0398)YSAETSFC(Carbamidomethyl)K	aleitner_M1012_007_26Syeast	70.4515	8.6	1.3	1.2	3.6	28	10	-2.4	1236	596	5.0	O14126	51	1	0	0	decoy	54	1	0	0	48836.2	SCHPO	26S protease regulatory subunit 6A	30899.5	SCHPO	26S proteasome regulatory subunit rpn12
797.1446	4	3.5	GKYYPLKSMTEK	GK(1724.8001)YYPLKSM(Oxidation)TEK	ICDMKVTEYEGVK	IC(Carbamidomethyl)DM(Oxidation)K(1597.8062)VTEYEGVK	aleitner_M1012_007_26Syeast	65.2657	7.7	2.5	1.2	1.5	56	24	-1.8	439	308	6.2	P06732	172	1	0	0	decoy	191	1	0	0	43101.5	HUMAN	Creatine kinase M-type	34195.8	SCHPO	Ubiquitin carboxyl-terminal hydrolase 2
1131.2631	3	-5.4	QIAKFVVSLGER	Q(Gln->pyro-Glu)IAK(2062.0405)FVVSLGER	VQAQLMKGYAGVEATGGTK	VQAQLM(Oxidation)K(1466.8133)GYAGVEATGGTK	aleitner_M1012_007_26Syeast	98.9645	16.8	3.5	1.2	5.5	188	54	4.3	322	89	11.3	O42931	124	1	0	0	decoy	85	1	0	0	48965.5	SCHPO	26S protease regulatory subunit 7 homolog	24409.7	PIG	Trypsin
718.3766	5	-6.0	KACIIFFDEIDAIGGAR	K(1691.9069)AC(Carbamidomethyl)IIFFDEIDAIGGAR	HVFKLQIPCLDGK	HVFK(2033.0292)LQIPC(Carbamidomethyl)LDGK	aleitner_M1012_007_26Syeast	45.1838	5.1	1.1	1.2	-1.1	183	92	-1.8	322	166	6.2	O42931	272	1	0	0	decoy	69	1	0	0	48965.5	SCHPO	26S protease regulatory subunit 7 homolog	24409.7	PIG	Trypsin
630.3276	4	-6.3	VQAQLMKGYAGVEATGGTK	VQAQLMK(609.3196)GYAGVEATGGTK	MPPK	2046.0456-MPPK	aleitner_M1012_007_26Syeast	53.9767	4.6	0.0	5.9	4.6	5.9	1	-4.8	2853	697	3.2	decoy	85	1	0	0	O42931	1	1	0	0	24409.7	PIG	Trypsin	48965.5	SCHPO	26S protease regulatory subunit 7 homolog
630.5047	5	3.9	NYVPADLSAKK	1942.8297-NYVPADLSAKK	MSIMEYNGGSCVAMAGK	1342.7133-MSIMEYNGGSC(Carbamidomethyl)VAMAGK	aleitner_M1012_007_26Syeast	49.5352	6.2	3.2	1.2	-0.1	99	46	-1.1	199	97	6.3	decoy	1	1	0	0	Q9Y7T8	1	1	0	0	47341.7	SCHPO	Probable 26S proteasome regulatory subunit rpn6	22661.1	SCHPO	Probable proteasome subunit beta type-3
693.4047	5	9.6	KLAIALTYVK	K(2343.2474)LAIALTYVK	QIQPKTFANLVSSTLYEKR	Q(Gln->pyro-Glu)IQPKTFANLVSSTLYEK(1256.7744)R	aleitner_M1012_007_26Syeast	75.5323	4.3	0.2	5.5	-0.1	116	59	-3.6	1321	566	4.4	decoy	11	1	0	0	Q9Y7T8	98	1	0	0	47341.7	SCHPO	Probable 26S proteasome regulatory subunit rpn6	22661.1	SCHPO	Probable proteasome subunit beta type-3
719.0518	3	-7.3	VTLETKMVDETAPVK	VTLETK(478.2791)M(Oxidation)VDETAPVK	MPPK	1813.9383-M(Met-loss)PPK	aleitner_M1012_007_26Syeast	49.2067	7.1	1.0	1.2	6.1	2.2	1	-3.8	823	244	3.9	decoy	17	1	0	0	O42931	1	1	0	0	26539.6	SCHPO	Probable proteasome subunit alpha type-1	48965.5	SCHPO	26S protease regulatory subunit 7 homolog
784.1810	4	-5.0	ELAAIKEDTEAVLKR	ELAAIK(1447.7745)EDTEAVLKR	ARITISLDFMK	1823.0040-ARITISLDFM(Oxidation)K	aleitner_M1012_007_26Syeast	40.3220	6.1	0.4	6.1	1.4	109	33	-3.3	1945	638	4.7	O42931	51	1	0	0	decoy	1	1	0	0	48965.5	SCHPO	26S protease regulatory subunit 7 homolog	26539.6	SCHPO	Probable proteasome subunit alpha type-1
779.5847	6	1.2	MDDKMLLTEVHLLESKVYHAIR	M(Oxidation)DDKMLLTEVHLLESK(2015.0874)VYHAIR	TTTQQIKLLMHRYTK	TTTQQIK(2794.4398)LLM(Oxidation)HRYTK	aleitner_M1012_007_26Syeast	72.6192	5.7	2.5	1.2	-0.6	102	95	-1.7	221	191	6.3	Q9P7S2	173	1	0	0	decoy	170	1	0	0	47341.7	SCHPO	Probable 26S proteasome regulatory subunit rpn6	57346.7	SCHPO	Probable 26S proteasome regulatory subunit rpn3
545.0963	5	-3.3	MVILNKDGMERK	M(Oxidation)VILNK(1271.7060)DGMERK	KFASAMPVKR	K(1586.8160)FASAMPVKR	aleitner_M1012_007_26Syeast	34.4348	6.7	0.7	1.2	2.0	31	21	-3.3	1137	384	4.7	O43063	205	1	0	0	decoy	126	1	0	0	24564.3	SCHPO	Probable proteasome subunit beta type-1	107277.4	SCHPO	26S proteasome regulatory subunit rpn2
698.3995	4	1.1	KGEIRMGTTITALR	K(1243.6999)GEIRMGTTITALR	KKFASAMPVK	KK(1683.9342)FASAMPVK	aleitner_M1012_007_26Syeast	63.8697	4.6	0.6	7.9	-1.7	300	124	-1.7	300	131	6.3	O43063	18	1	0	0	decoy	126	1	0	0	24564.3	SCHPO	Probable proteasome subunit beta type-1	107277.4	SCHPO	26S proteasome regulatory subunit rpn2
920.7094	4	-3.3	ELKDHIGLYGK	ELK(2407.1334)DHIGLYGK	MNGASGAELKGVCTEAGMFALR	MNGASGAELK(1409.7555)GVC(Carbamidomethyl)TEAGMFALR	aleitner_M1012_007_26Syeast	44.3658	8.2	0.7	1.2	1.4	98	52	-1.1	487	274	6.8	decoy	67	1	0	0	P41836	357	1	0	0	25082.6	SCHPO	Probable proteasome subunit beta type-6	45069.7	SCHPO	26S protease regulatory subunit 8 homolog
1108.2726	4	-3.8	MGQAQSGNFSNFGDGANGDNKKDQK	1798.9366-M(Oxidation)GQAQSGNFSNFGDGANGDNKKDQK	IDQLLFYGGSHGRAK	2768.2096-IDQLLFYGGSHGRAK	aleitner_M1012_007_26Syeast	99.3785	8.9	3.8	1.2	1.1	168	76	-0.2	381	231	7.8	P36612	1	1	0	0	decoy	1	1	0	0	50060.6	SCHPO	26S protease regulatory subunit 4 homolog	25082.6	SCHPO	Probable proteasome subunit beta type-6
1108.2729	4	-3.5	MGQAQSGNFSNFGDGANGDNKKDQK	1798.9366-M(Oxidation)GQAQSGNFSNFGDGANGDNKKDQK	IDQLLFYGGSHGRAK	2768.2096-IDQLLFYGGSHGRAK	aleitner_M1012_007_26Syeast	85.8320	8.8	1.4	1.6	4.8	19	16	-1.8	1121	460	6.2	P36612	1	1	0	0	decoy	1	1	0	0	50060.6	SCHPO	26S protease regulatory subunit 4 homolog	25082.6	SCHPO	Probable proteasome subunit beta type-6
1108.2698	4	-6.3	IDQLLFYGGSHGRAK	2768.2096-IDQLLFYGGSHGRAK	MGQAQSGNFSNFGDGANGDNKKDQK	1798.9366-M(Oxidation)GQAQSGNFSNFGDGANGDNKKDQK	aleitner_M1012_007_26Syeast	89.5498	7.6	2.9	1.9	3.0	39	12	-1.8	890	453	4.6	decoy	1	1	0	0	P36612	1	1	0	0	25082.6	SCHPO	Probable proteasome subunit beta type-6	50060.6	SCHPO	26S protease regulatory subunit 4 homolog
706.6500	4	0.74	NLAKCPLSVEQAR	NLAK(1337.7919)C(Carbamidomethyl)PLSVEQAR	TKINLIETLR	TK(1622.8450)INLIETLR	aleitner_M1012_007_26Syeast	94.5510	10.5	3.3	1.3	4.2	63	30	1.0	456	143	8.4	decoy	405	1	0	0	Q9UTM3	109	1	0	0	47341.7	SCHPO	Probable 26S proteasome regulatory subunit rpn6	51618.9	SCHPO	26S proteasome regulatory subunit rpn5
955.7111	4	-0.32	IYTAIDNTLVDDLGGGFQEKNKICDMK	IYTAIDNTLVDDLGGGFQEK(745.3429)NKIC(Carbamidomethyl)DM(Oxidation)K	MSQAR	3211.5417-M(Oxidation)SQAR	aleitner_M1012_007_26Syeast	92.2770	6.3	0.0	1.3	6.3	1.3	1	-3.8	1762	684	2.6	decoy	184	1	0	0	O94517	1	1	0	0	34195.8	SCHPO	Ubiquitin carboxyl-terminal hydrolase 2	26539.6	SCHPO	Probable proteasome subunit alpha type-1
780.1995	5	-7.6	MFFEYQAKELMWDELR	M(Oxidation)FFEYQAK(1745.0101)ELMWDELR	GGVHVKLAHLSKHPK	GGVHVK(2289.0486)LAHLSKHPK	aleitner_M1012_007_26Syeast	91.4997	4.6	1.5	1.3	-1.6	148	103	-1.8	173	160	6.2	decoy	162	1	0	0	P06732	298	1	0	0	22661.1	SCHPO	Probable proteasome subunit beta type-3	43101.5	HUMAN	Creatine kinase M-type
744.3720	5	7.2	GKYYPLKSMTEK	GK(2273.0537)YYPLKSMTEK	MFFEYQAKELMWDELR	MFFEYQAK(1581.8113)ELMWDELR	aleitner_M1012_007_26Syeast	67.0983	5.6	2.4	1.9	1.9	26	6	-2.2	477	268	3.7	P06732	172	1	0	0	decoy	162	1	0	0	43101.5	HUMAN	Creatine kinase M-type	22661.1	SCHPO	Probable proteasome subunit beta type-3
985.2371	4	-8.5	KSNENAKELENMLK	K(2274.1281)SNENAKELENM(Oxidation)LK	MNSTEEIDLYNRWKALER	1800.8928-M(Met-loss)NSTEEIDLYNRWKALER	aleitner_M1012_007_26Syeast	98.0502	7.3	2.5	1.3	1.1	109	51	0.5	168	82	6.2	decoy	830	1	0	0	O74894	1	1	0	0	97999.6	SCHPO	26S proteasome regulatory subunit rpn1	43553.4	SCHPO	26S protease regulatory subunit 6B homolog
1204.5847	4	7.3	VATAYKSYGDVYGENTIFRK	VATAYK(2533.1366)SYGDVYGENTIFRK	MFMTRSEYDRGVNTFSPEGR	2419.2060-M(Oxidation)FMTRSEYDRGVNTFSPEGR	aleitner_M1012_007_26Syeast	66.2092	10.8	2.2	1.3	5.5	26	20	-2.4	2238	1092	5.3	decoy	11	1	0	0	Q9UT97	1	1	0	0	22661.1	SCHPO	Probable proteasome subunit beta type-3	27573.3	SCHPO	Probable proteasome subunit alpha type-5
834.3869	5	2.3	MFMTRSEYDR	2963.3544-M(Met-loss)FMTRSEYDR	LEGSCKMFFEYQAKELMWDELR	LEGSC(Carbamidomethyl)KMFFEYQAK(1341.6023)ELM(Oxidation)WDELR	aleitner_M1012_007_26Syeast	61.6153	6.7	2.1	1.4	-0.2	159	90	-1.1	295	141	6.9	Q9UT97	1	1	0	0	decoy	162	1	0	0	27573.3	SCHPO	Probable proteasome subunit alpha type-5	22661.1	SCHPO	Probable proteasome subunit beta type-3
849.4199	4	-6.4	MMGINERK	2547.2340-M(Met-loss)MGINERK	QNEPTSPDLEKADSLNALETVR	Q(Gln->pyro-Glu)NEPTSPDLEK(984.5063)ADSLNALETVR	aleitner_M1012_007_26Syeast	83.1052	11.0	1.8	1.3	8.7	4.5	2	-3.0	2675	876	2.3	Q09841	1	1	0	0	decoy	790	1	0	0	29337.7	SCHPO	Probable proteasome subunit beta type-2	107277.4	SCHPO	26S proteasome regulatory subunit rpn2
665.3566	4	-1.00	LQKYQATVMRGAFK	LQK(1017.5131)YQATVMRGAFK	MGTDLVGYR	1777.9549-M(Met-loss)GTDLVGYR	aleitner_M1012_007_26Syeast	70.1523	10.1	1.7	1.3	2.9	91	33	1.3	233	93	9.3	Q10335	397	1	0	0	decoy	1	1	0	0	46680.8	SCHPO	Probable 26S proteasome regulatory subunit rpn7	30111.1	SCHPO	Probable proteasome subunit alpha type-6
1172.9674	3	2.8	LGVKPPKGCLMFGPPGTGK	LGVK(1575.8331)PPKGC(Carbamidomethyl)LMFGPPGTGK	DMSNKIKLAAGYK	DMSNK(2078.1057)IKLAAGYK	aleitner_M1012_007_26Syeast	95.1588	10.2	2.1	1.3	4.8	32	19	-2.7	2697	819	5.4	O14126	217	1	0	0	decoy	317	1	0	0	48836.2	SCHPO	26S protease regulatory subunit 6A	47341.7	SCHPO	Probable 26S proteasome regulatory subunit rpn6
496.8867	5	8.6	VGKSAVIKTSTR	VGK(1233.6354)SAVIKTSTR	EHQEKNLAK	EHQEK(1383.8086)NLAK	aleitner_M1012_007_26Syeast	23.9965	5.3	0.0	1.4	5.3	1.4	1	-5.9	5501	1019	2.1	O14126	119	1	0	0	decoy	401	1	0	0	48836.2	SCHPO	26S protease regulatory subunit 6A	47341.7	SCHPO	Probable 26S proteasome regulatory subunit rpn6
641.3279	4	-1.7	MVGGKGEGFEGKMHTEV	MVGGK(753.4636)GEGFEGKM(Oxidation)HTEV	EKVLK	EK(1945.8914)VLK	aleitner_M1012_007_26Syeast	67.0477	8.4	1.7	1.3	5.2	8.7	4	0.5	139	62	5.3	decoy	376	1	0	0	P36612	432	1	0	0	43608.7	SCHPO	Probable 26S protease subunit rpt4	50060.6	SCHPO	26S protease regulatory subunit 4 homolog
718.7915	5	2.7	TRAMYLKEFIKPSDDDAR	TRAMYLK(1433.8381)EFIKPSDDDAR	EIKEVIELPVK	EIK(2293.1413)EVIELPVK	aleitner_M1012_007_26Syeast	46.7522	6.1	0.8	1.3	2.9	14	11	-4.8	3968	1097	3.2	decoy	295	1	0	0	P41836	158	1	0	0	43608.7	SCHPO	Probable 26S protease subunit rpt4	45069.7	SCHPO	26S protease regulatory subunit 8 homolog
486.8745	5	6.1	NDSYQLIKILPNK	NDSYQLIK(884.4651)ILPNK	CGARKR	C(Carbamidomethyl)GARK(1682.9243)R	aleitner_M1012_007_26Syeast	34.2043	5.8	0.6	5.9	5.2	8.8	1	-0.5	362	87	6.9	P41836	121	1	0	0	decoy	138	1	0	0	45069.7	SCHPO	26S protease regulatory subunit 8 homolog	43608.7	SCHPO	Probable 26S protease subunit rpt4
859.6322	5	3.1	FMQLGTREGDGVTEKK	FMQLGTREGDGVTEK(2498.2177)K	QGEIDYEALVKLTDGTNGADLR	Q(Gln->pyro-Glu)GEIDYEALVK(1932.9615)LTDGTNGADLR	aleitner_M1012_007_26Syeast	92.0485	6.5	1.9	1.3	0.2	86	56	-1.7	300	226	6.3	decoy	209	1	0	0	O74445	332	1	0	0	43553.4	SCHPO	26S protease regulatory subunit 6B homolog	43608.7	SCHPO	Probable 26S protease subunit rpt4
1012.1309	5	9.3	YVVDISPDIDIKEIKPNIR	YVVDISPDIDIK(2829.3452)EIKPNIR	YSFKIVEMGSAMLTKEEGDQETAK	YSFK(2364.2941)IVEMGSAMLTKEEGDQETAK	aleitner_M1012_007_26Syeast	79.3023	9.3	1.2	1.4	3.0	73	70	2.5	100	90	8.4	P41836	102	1	0	0	decoy	157	1	0	0	45069.7	SCHPO	26S protease regulatory subunit 8 homolog	27573.3	SCHPO	Probable proteasome subunit alpha type-5
772.0132	5	-2.2	SVKEIPSLMASIFR	SVK(2278.1733)EIPSLMASIFR	DSYLIIDKLPSEYDSRVK	DSYLIIDK(1714.9328)LPSEYDSRVK	aleitner_M1012_007_26Syeast	66.5658	6.0	0.9	1.4	2.9	10	8	-4.9	1515	938	3.1	decoy	216	1	0	0	O14126	162	1	0	0	26539.6	SCHPO	Probable proteasome subunit alpha type-1	48836.2	SCHPO	26S protease regulatory subunit 6A
875.9905	4	5.9	ARITISLDFMK	2206.2006-ARITISLDFMK	KLGVKPPKGCLMFGPPGTGK	KLGVK(1431.7796)PPKGC(Carbamidomethyl)LMFGPPGTGK	aleitner_M1012_007_26Syeast	77.8002	5.7	2.1	4.4	2.5	31	7	-3.7	1337	694	3.2	decoy	1	1	0	0	O14126	217	1	0	0	26539.6	SCHPO	Probable proteasome subunit alpha type-1	48836.2	SCHPO	26S protease regulatory subunit 6A
724.5955	5	-4.0	INVKFFEKEDVQSLK	INVKFFEK(1794.9727)EDVQSLK	IKEATILTEEGIANR	IK(1961.0510)EATILTEEGIANR	aleitner_M1012_007_26Syeast	42.5517	6.7	1.0	1.4	2.0	46	26	-3.3	2291	710	4.7	Q9UTM3	204	1	0	0	decoy	229	1	0	0	51618.9	SCHPO	26S proteasome regulatory subunit rpn5	27573.3	SCHPO	Probable proteasome subunit alpha type-5
1274.6030	3	4.5	GLDKTMEFEGER	GLDK(2394.1301)TM(Oxidation)EFEGER	MEQKPEVDYSEKFAELQK	M(Acetyl+Oxidation)EQKPEVDYSEK(1564.7079)FAELQK	aleitner_M1012_007_26Syeast	75.0967	7.4	1.7	2.0	0.9	206	90	-0.4	518	201	6.5	decoy	97	1	0	0	Q9UTM3	12	1	0	0	27573.3	SCHPO	Probable proteasome subunit alpha type-5	51618.9	SCHPO	26S proteasome regulatory subunit rpn5
890.9305	4	-1.0	TLDSACKISLGQTGAPTFK	TLDSAC(Carbamidomethyl)K(1565.6823)ISLGQTGAPTFK	KMSAQSCACMVR	K(2132.0824)MSAQSC(Carbamidomethyl)AC(Carbamidomethyl)MVR	aleitner_M1012_007_26Syeast	92.7558	6.1	2.4	1.4	3.0	12	5	-4.9	2698	928	3.1	decoy	149	1	0	0	Q9UQY2	86	1	0	0	29337.7	SCHPO	Probable proteasome subunit beta type-2	25082.6	SCHPO	Probable proteasome subunit beta type-6
673.6452	4	4.2	ARITISLDFMK	1380.8341-ARITISLDFM(Oxidation)K	SAKIVRTLIDK	SAK(1447.7745)IVRTLIDK	aleitner_M1012_007_26Syeast	62.0157	4.7	0.6	1.4	-1.6	206	73	-1.7	223	79	6.3	decoy	1	1	0	0	Q9P7S2	85	1	0	0	26539.6	SCHPO	Probable proteasome subunit alpha type-1	47341.7	SCHPO	Probable 26S proteasome regulatory subunit rpn6
1039.2991	5	0.79	KTTEEKEATPMEMDEEK	K(3150.5682)TTEEKEATPMEM(Oxidation)DEEK	EEGDQETAKLDSSLMYQDFLVGVIVVK	EEGDQETAK(2178.9548)LDSSLMYQDFLVGVIVVK	aleitner_M1012_007_26Syeast	81.1768	10.9	2.9	1.4	3.5	125	82	0.6	716	325	7.4	O74762	848	1	0	0	decoy	177	1	0	0	107277.4	SCHPO	26S proteasome regulatory subunit rpn2	27573.3	SCHPO	Probable proteasome subunit alpha type-5
784.6137	5	5.9	DNNDMEKVVEMGVARIVLR	DNNDMEK(1730.8951)VVEMGVARIVLR	GYSKPNERATKQSK	GYSKPNERATK(2325.1821)QSK	aleitner_M1012_007_26Syeast	42.2147	7.0	1.7	1.4	3.9	13	8	-2.4	1107	432	5.2	decoy	218	1	0	0	Q09841	233	1	0	0	34572.3	SCHPO	26S proteasome regulatory subunit rpn11	29337.7	SCHPO	Probable proteasome subunit beta type-2
889.6952	4	-6.7	GDTQFPNGEKGKVYER	GDTQFPNGEK(1730.8951)GKVYER	GYSKPNERATKQSK	GYSK(1961.9483)PNERATKQSK	aleitner_M1012_007_26Syeast	92.3123	4.8	1.2	1.8	0.1	70	39	-3.3	993	415	4.7	decoy	301	1	0	0	Q09841	226	1	0	0	34572.3	SCHPO	26S proteasome regulatory subunit rpn11	29337.7	SCHPO	Probable proteasome subunit beta type-2
1233.2896	3	-9.2	KTELEEIMLLNLHK	K(1970.9473)TELEEIM(Oxidation)LLNLHK	EPDNTKFEDLLEVER	EPDNTK(1864.0016)FEDLLEVER	aleitner_M1012_007_26Syeast	65.9007	13.0	1.8	1.5	5.1	61	34	-0.1	712	301	7.9	P41878	208	1	0	0	decoy	70	1	0	0	34572.3	SCHPO	26S proteasome regulatory subunit rpn11	27140.1	SCHPO	26S proteasome regulatory subunit rpn10
860.4426	5	-1.4	IYDSWPQSPQKTQLADILSVLGMSYSNTSK	IYDSWPQSPQK(924.5280)TQLADILSVLGM(Oxidation)SYSNTSK	KGGADVLK	K(3510.7229)GGADVLK	aleitner_M1012_007_26Syeast	91.4930	5.1	3.1	1.5	2.0	15	2	-2.8	589	287	5.2	P87048	120	1	0	0	decoy	42	1	0	0	97999.6	SCHPO	26S proteasome regulatory subunit rpn1	28031.7	SCHPO	Probable proteasome subunit alpha type-7
1226.0057	3	-0.49	LAQLLRQLASYYHKESNALFMVR	LAQLLRQLASYYHK(924.5280)ESNALFMVR	KGGADVLK	K(2888.5371)GGADVLK	aleitner_M1012_007_26Syeast	95.1227	8.2	3.0	2.8	2.0	150	42	-1.8	1713	375	6.2	P87048	735	1	0	0	decoy	42	1	0	0	97999.6	SCHPO	26S proteasome regulatory subunit rpn1	28031.7	SCHPO	Probable proteasome subunit alpha type-7
1234.6226	3	-3.8	FDDNWYFEKLVMQLR	FDDNWYFEK(1697.8988)LVMQLR	KILFENPDEATKR	K(2141.0292)ILFENPDEATKR	aleitner_M1012_007_26Syeast	73.8247	7.0	0.9	1.5	-0.2	171	80	-0.8	255	114	7.2	decoy	59	1	0	0	P36612	357	1	0	0	29220.2	SCHPO	Probable proteasome subunit beta type-7	50060.6	SCHPO	26S protease regulatory subunit 4 homolog
716.6246	4	-8.3	YSHLKAPLGSHIVYAR	YSHLK(1051.5087)APLGSHIVYAR	MPFGNTHNK	1949.0523-M(Met-loss)PFGNTHNK	aleitner_M1012_007_26Syeast	68.9487	7.5	2.8	1.5	4.5	9.6	2	-2.8	896	348	5.1	decoy	157	1	0	0	P06732	1	1	0	0	29987.0	SCHPO	Probable proteasome subunit beta type-5	43101.5	HUMAN	Creatine kinase M-type
761.6057	5	5.5	MSFLELTEVWGKPQK	1995.0533-M(Oxidation)SFLELTEVWGKPQK	LQIPCLDGKVQAQLMK	LQIPC(Carbamidomethyl)LDGK(1945.9859)VQAQLM(Oxidation)K	aleitner_M1012_007_26Syeast	53.3935	6.3	0.6	1.5	1.9	26	20	-1.5	243	135	4.4	Q9USQ9	1	1	0	0	decoy	78	1	0	0	29220.2	SCHPO	Probable proteasome subunit beta type-7	24409.7	PIG	Trypsin
732.3394	4	-6.9	ICDMKVTEYEGVK	IC(Carbamidomethyl)DM(Oxidation)K(1338.6166)VTEYEGVK	MPPKEDWEK	Acetyl-MPPK(1724.8001)EDWEK	aleitner_M1012_007_26Syeast	29.5850	7.6	0.1	1.5	4.5	9.8	5	-3.3	1107	450	3.1	decoy	191	1	0	0	O42931	4	1	0	0	34195.8	SCHPO	Ubiquitin carboxyl-terminal hydrolase 2	48965.5	SCHPO	26S protease regulatory subunit 7 homolog
665.9243	5	-2.7	IKAGMDNGGHYGMTCPR	IK(1444.7813)AGM(Oxidation)DNGGHYGMTC(Carbamidomethyl)PR	KLEGTIDYQKL	K(2017.8808)LEGTIDYQKL	aleitner_M1012_007_26Syeast	56.8352	10.4	3.2	1.5	4.1	39	12	-1.7	770	303	6.3	decoy	172	1	0	0	O74445	378	1	0	0	48965.5	SCHPO	26S protease regulatory subunit 7 homolog	43608.7	SCHPO	Probable 26S protease subunit rpt4
989.2260	4	9.1	TLDSACKISLGQTGAPTFK	TLDSAC(Carbamidomethyl)K(1958.8246)ISLGQTGAPTFK	MSIMEYNGGSCVAMAGK	2132.0824-MSIMEYNGGSC(Carbamidomethyl)VAM(Oxidation)AGK	aleitner_M1012_007_26Syeast	71.4828	9.1	2.9	1.5	0.8	295	98	0.2	432	154	8.3	decoy	149	1	0	0	Q9Y7T8	1	1	0	0	29337.7	SCHPO	Probable proteasome subunit beta type-2	22661.1	SCHPO	Probable proteasome subunit beta type-3
950.4521	5	-7.6	MVGGKGEGFEGKMHTEV	MVGGK(2955.4318)GEGFEGKMHTEV	MSEEQPLQVARCTKIIENEQSAEK	MSEEQPLQVARC(Carbamidomethyl)TK(1929.8965)IIENEQSAEK	aleitner_M1012_007_26Syeast	79.7672	8.3	3.5	1.5	3.0	31	24	-2.7	801	492	5.3	decoy	376	1	0	0	O42931	102	1	0	0	43608.7	SCHPO	Probable 26S protease subunit rpt4	48965.5	SCHPO	26S protease regulatory subunit 7 homolog
1477.3621	3	6.3	KRDLLYSQDAYGPGSVSDPELAK	K(1920.7870)RDLLYSQDAYGPGSVSDPELAK	GNQKFSSTADYMNMSS	GNQK(2646.3177)FSSTADYM(Oxidation)NMSS	aleitner_M1012_007_26Syeast	88.3903	10.1	3.4	2.0	5.3	29	9	-2.7	2398	930	4.8	decoy	138	1	0	0	O42931	426	1	0	0	43608.7	SCHPO	Probable 26S protease subunit rpt4	48965.5	SCHPO	26S protease regulatory subunit 7 homolog
950.8680	5	7.4	DEKYTLYDQNDTKEWLDK	DEK(2446.2090)YTLYDQNDTKEWLDK	MEPAGTDYPAGKKVFVPGTSEK	MEPAGTDYPAGK(2441.1275)KVFVPGTSEK	aleitner_M1012_007_26Syeast	98.8972	8.0	1.3	1.5	3.7	25	18	-3.4	2492	1081	4.3	O14250	220	1	0	0	decoy	170	1	0	0	30111.1	SCHPO	Probable proteasome subunit alpha type-6	29220.2	SCHPO	Probable proteasome subunit beta type-7
799.3933	6	4.6	EEPKSETLENFTR	EEPK(3211.5417)SETLENFTR	IYTAIDNTLVDDLGGGFQEKNKICDMK	IYTAIDNTLVDDLGGGFQEK(1716.8206)NKIC(Carbamidomethyl)DM(Oxidation)K	aleitner_M1012_007_26Syeast	95.0023	7.7	0.7	1.5	1.4	75	45	-1.7	502	326	6.3	O74762	880	1	0	0	decoy	184	1	0	0	107277.4	SCHPO	26S proteasome regulatory subunit rpn2	34195.8	SCHPO	Ubiquitin carboxyl-terminal hydrolase 2
933.4565	4	-3.3	NIDAPENGNQCTTGSQLIFR	1495.7705-NIDAPENGNQC(Carbamidomethyl)TTGSQLIFR	ATAGPIIADKNCK	ATAGPIIADK(2372.1067)NC(Carbamidomethyl)K	aleitner_M1012_007_26Syeast	59.1747	8.3	2.1	1.6	4.5	12	11	-4.2	1391	843	3.8	decoy	1	1	0	0	Q09841	64	1	0	0	24409.7	PIG	Trypsin	29337.7	SCHPO	Probable proteasome subunit beta type-2
557.0884	5	7.9	VQAQLMKGYAGVEATGGTK	VQAQLM(Oxidation)K(856.4113)GYAGVEATGGTK	MMGINER	2062.0405-M(Met-loss)MGINER	aleitner_M1012_007_26Syeast	30.7155	5.2	0.1	2.5	-1.1	232	109	-1.7	358	194	6.3	decoy	85	1	0	0	Q09841	1	1	0	0	24409.7	PIG	Trypsin	29337.7	SCHPO	Probable proteasome subunit beta type-2
665.2156	7	-9.2	IYLVAYGKLTGDHLAAGKK	IYLVAYGK(2632.3649)LTGDHLAAGKK	VYQTEPAGIYNAWKATAIGRASK	VYQTEPAGIYNAWK(2155.2041)ATAIGRASK	aleitner_M1012_007_26Syeast	72.6900	8.3	0.1	1.6	1.4	88	56	-1.1	377	271	6.9	decoy	57	1	0	0	Q10329	159	1	0	0	29337.7	SCHPO	Probable proteasome subunit beta type-2	28277.2	SCHPO	Probable proteasome subunit alpha type-4
847.1999	4	7.2	DEKAHADGRNTLLISILGMQDR	DEK(932.4967)AHADGRNTLLISILGMQDR	AKYASQK	AK(2590.3173)YASQK	aleitner_M1012_007_26Syeast	62.6790	6.2	0.0	1.6	6.2	1.6	1	-4.8	2561	1011	3.2	decoy	351	1	0	0	Q9UUB6	293	1	0	0	48836.2	SCHPO	26S protease regulatory subunit 6A	34195.8	SCHPO	Ubiquitin carboxyl-terminal hydrolase 2
913.8147	3	-3.3	INLLKDEEDKVLMK	INLLK(1051.5087)DEEDKVLMK	MPFGNTHNK	1824.9907-M(Met-loss)PFGNTHNK	aleitner_M1012_007_26Syeast	58.0208	8.3	2.0	1.6	5.1	11	4	-4.8	4204	898	3.2	decoy	274	1	0	0	P06732	1	1	0	0	46680.8	SCHPO	Probable 26S proteasome regulatory subunit rpn7	43101.5	HUMAN	Creatine kinase M-type
543.2958	5	2.3	SIKGYTLPPHCSRGER	SIK(854.5048)GYTLPPHC(Carbamidomethyl)SRGER	VLMKAR	VLMK(1994.9996)AR	aleitner_M1012_007_26Syeast	44.1428	3.9	0.0	2.3	3.9	2.3	1	-5.9	4259	1038	2.1	P06732	138	1	0	0	decoy	283	1	0	0	43101.5	HUMAN	Creatine kinase M-type	46680.8	SCHPO	Probable 26S proteasome regulatory subunit rpn7
559.4987	5	2.9	RMQQLPKDVSQGFVR	RM(Oxidation)QQLPK(988.5077)DVSQGFVR	MSSKDISSK	1942.0095-M(Met-loss)SSKDISSK	aleitner_M1012_007_26Syeast	25.5912	6.2	0.2	1.6	2.6	15	8	-4.5	1260	637	3.6	decoy	143	1	0	0	P87048	1	1	0	0	50060.6	SCHPO	26S protease regulatory subunit 4 homolog	97999.6	SCHPO	26S proteasome regulatory subunit rpn1
899.2073	4	-9.3	MSWTTIESDAGVFTDLIENLGVK	1067.5975-MSWTTIESDAGVFTDLIENLGVK	KNGKDGLAK	K(2663.3040)NGKDGLAK	aleitner_M1012_007_26Syeast	66.3567	12.3	1.5	1.6	9.2	6.9	2	-2.5	1672	676	5.1	Q9UUB6	1	1	0	0	decoy	60	1	0	0	34195.8	SCHPO	Ubiquitin carboxyl-terminal hydrolase 2	43101.5	HUMAN	Creatine kinase M-type
769.8967	4	0.55	RMQQLPKDVSQGFVR	RM(Oxidation)QQLPK(1271.6146)DVSQGFVR	KATDDDRWK	K(1942.0095)ATDDDRWK	aleitner_M1012_007_26Syeast	98.9510	6.1	0.8	1.6	-0.2	164	52	-1.7	492	192	6.3	decoy	143	1	0	0	Q9USQ9	189	1	0	0	50060.6	SCHPO	26S protease regulatory subunit 4 homolog	29220.2	SCHPO	Probable proteasome subunit beta type-7
671.8668	4	-7.6	SQKALDTLFSAIR	SQK(1234.6598)ALDTLFSAIR	LKFADFGATK	LK(1586.8668)FADFGATK	aleitner_M1012_007_26Syeast	71.2895	6.5	0.7	1.6	-0.1	122	60	-1.4	284	128	6.6	Q10335	43	1	0	0	decoy	749	1	0	0	46680.8	SCHPO	Probable 26S proteasome regulatory subunit rpn7	107277.4	SCHPO	26S proteasome regulatory subunit rpn2
793.6620	4	-4.3	MCSPSATLTHR	1911.0573-MC(Carbamidomethyl)SPSATLTHR	LGEASDMLKPVKMKVK	LGEASDMLK(1397.6432)PVKMKVK	aleitner_M1012_007_26Syeast	95.7628	4.6	2.0	3.3	1.5	28	11	-4.9	2286	878	3.1	Q10335	1	1	0	0	decoy	849	1	0	0	46680.8	SCHPO	Probable 26S proteasome regulatory subunit rpn7	107277.4	SCHPO	26S proteasome regulatory subunit rpn2
682.5696	5	-9.0	QGDVLLNKLQKYQATVMR	QGDVLLNKLQK(1287.7009)YQATVM(Oxidation)R	KFASAMPVKR	K(2258.2093)FASAM(Oxidation)PVKR	aleitner_M1012_007_26Syeast	49.7933	6.1	0.4	3.5	1.4	49	33	-3.3	682	471	4.7	Q10335	397	1	0	0	decoy	126	1	0	0	46680.8	SCHPO	Probable 26S proteasome regulatory subunit rpn7	107277.4	SCHPO	26S proteasome regulatory subunit rpn2
1006.1384	3	4.1	KNGDLGVGDAK	K(1942.8297)NGDLGVGDAK	MSIMEYNGGSCVAMAGK	1210.6194-MSIMEYNGGSC(Carbamidomethyl)VAMAGK	aleitner_M1012_007_26Syeast	57.0397	9.8	0.6	1.6	2.4	132	31	0.3	460	120	7.4	decoy	56	1	0	0	Q9Y7T8	1	1	0	0	24564.3	SCHPO	Probable proteasome subunit beta type-1	22661.1	SCHPO	Probable proteasome subunit beta type-3
903.4589	4	-6.0	LGKNPSAEVLMK	LGK(2308.1270)NPSAEVLM(Oxidation)K	MSQARGFDRTITVFSPEGR	1439.7694-M(Oxidation)SQARGFDRTITVFSPEGR	aleitner_M1012_007_26Syeast	80.7317	8.2	1.5	1.7	2.0	79	48	-1.4	652	321	6.2	decoy	376	1	0	0	O94517	1	1	0	0	48836.2	SCHPO	26S protease regulatory subunit 6A	26539.6	SCHPO	Probable proteasome subunit alpha type-1
777.9182	4	3.6	VVGSEFVQKYLGEGPR	VVGSEFVQK(1343.7119)YLGEGPR	INKDMSNKIK	INK(1901.9887)DM(Oxidation)SNKIK	aleitner_M1012_007_26Syeast	63.6505	6.0	2.3	1.7	-0.2	113	54	-1.8	335	195	6.2	O74894	207	1	0	0	decoy	312	1	0	0	43553.4	SCHPO	26S protease regulatory subunit 6B homolog	47341.7	SCHPO	Probable 26S proteasome regulatory subunit rpn6
861.0405	5	3.9	AVAETCQKAIKVSNDYK	AVAETC(Carbamidomethyl)QK(2376.1770)AIKVSNDYK	DVCIKLGLDSEESAEYIVAK	DVC(Carbamidomethyl)IK(2062.0405)LGLDSEESAEYIVAK	aleitner_M1012_007_26Syeast	58.9842	8.3	2.3	1.7	0.5	199	105	-0.2	305	187	7.8	decoy	46	1	0	0	O42897	388	1	0	0	34195.8	SCHPO	Ubiquitin carboxyl-terminal hydrolase 2	57346.7	SCHPO	Probable 26S proteasome regulatory subunit rpn3
778.9285	4	-9.3	ILEISLSKASQAAATKGAEIDTR	ILEISLSKASQAAATK(739.4228)GAEIDTR	KGEIR	K(2510.3592)GEIR	aleitner_M1012_007_26Syeast	39.7188	3.6	0.0	1.7	3.6	1.7	1	-3.8	470	273	4.2	decoy	196	1	0	0	O43063	18	1	0	0	29220.2	SCHPO	Probable proteasome subunit beta type-7	24564.3	SCHPO	Probable proteasome subunit beta type-1
465.5824	3	3.1	MFMTR	709.4123-MFMTR	AVQVR	822.3768-AVQVR	aleitner_M1012_007_26Syeast	71.0865	6.3	2.7	1.7	3.6	7.9	1	-0.6	86	17	4.2	Q9UT97	1	1	0	0	decoy	1	1	0	0	27573.3	SCHPO	Probable proteasome subunit alpha type-5	28277.2	SCHPO	Probable proteasome subunit alpha type-4
792.2179	5	-6.6	TVALPPKLPMFAGPEGYR	TVALPPK(1997.0503)LPM(Oxidation)FAGPEGYR	QVMEEKLDSKNVQLAK	QVMEEKLDSK(2097.0969)NVQLAK	aleitner_M1012_007_26Syeast	61.0893	6.2	1.0	1.7	3.0	15	10	-4.8	2828	953	3.2	decoy	326	1	0	0	Q9UT97	214	1	0	0	50060.6	SCHPO	26S protease regulatory subunit 4 homolog	27573.3	SCHPO	Probable proteasome subunit alpha type-5
983.5007	4	4.8	NGYPMPCDVLAKRMANIAQVSTQR	NGYPMPC(Carbamidomethyl)DVLAK(1210.6194)RMANIAQVSTQR	KNGDLGVGDAK	K(2857.4037)NGDLGVGDAK	aleitner_M1012_007_26Syeast	65.9138	8.6	2.8	1.7	0.8	190	106	-0.2	348	186	7.8	O94517	114	1	0	0	decoy	56	1	0	0	26539.6	SCHPO	Probable proteasome subunit alpha type-1	24564.3	SCHPO	Probable proteasome subunit beta type-1
815.4365	4	-8.4	MSTLDLNHLADLYDRK	1353.7980-MSTLDLNHLADLYDRK	SKVNITTLGKR	SK(2042.0143)VNITTLGKR	aleitner_M1012_007_26Syeast	62.5447	7.2	2.8	1.7	3.1	22	11	-2.2	617	307	5.8	P50524	1	1	0	0	decoy	175	1	0	0	30899.5	SCHPO	26S proteasome regulatory subunit rpn12	28277.2	SCHPO	Probable proteasome subunit alpha type-4
904.2170	4	-1.0	QASKFQDLIPLPFIGMYSK	QASK(1414.6980)FQDLIPLPFIGM(Oxidation)YSK	TKDEGGPAGGLYI	TK(2336.2126)DEGGPAGGLYI	aleitner_M1012_007_26Syeast	79.7135	8.3	3.3	1.7	2.1	55	26	0.3	151	88	8.3	decoy	238	1	0	0	P36612	437	1	0	0	48836.2	SCHPO	26S protease regulatory subunit 6A	50060.6	SCHPO	26S protease regulatory subunit 4 homolog
688.5722	5	-0.52	AMSIVGLLLDDTDPMINVMKLDK	AM(Oxidation)SIVGLLLDDTDPMINVMK(890.5266)LDK	WPLPLK	2685.3679-WPLPLK	aleitner_M1012_007_26Syeast	85.7712	8.2	2.2	1.9	2.5	58	20	2.5	58	24	10.0	P36612	181	1	0	0	decoy	1	1	0	0	50060.6	SCHPO	26S protease regulatory subunit 4 homolog	48836.2	SCHPO	26S protease regulatory subunit 6A
580.0753	4	-6.9	DKPKYEPPVPTR	DKPK(890.5266)YEPPVPTR	WPLPLK	1563.8297-WPLPLK	aleitner_M1012_007_26Syeast	20.3782	5.2	0.0	4.0	2.1	32	10	-2.7	818	249	5.3	P36612	30	1	0	0	decoy	1	1	0	0	50060.6	SCHPO	26S protease regulatory subunit 4 homolog	48836.2	SCHPO	26S protease regulatory subunit 6A
862.0358	5	-6.3	YPMDAHKSELEGVEEARR	YPMDAHK(2189.1692)SELEGVEEARR	EHKIKEATILTEEGIANR	EHKIK(2254.0688)EATILTEEGIANR	aleitner_M1012_007_26Syeast	71.2742	8.6	1.4	1.7	1.7	121	59	-1.1	681	286	6.9	O42897	465	1	0	0	decoy	229	1	0	0	57346.7	SCHPO	Probable 26S proteasome regulatory subunit rpn3	27573.3	SCHPO	Probable proteasome subunit alpha type-5
890.4439	4	-7.1	GKELRVAQMTR	GK(2254.0688)ELRVAQM(Oxidation)TR	YPMDAHKSELEGVEEARR	YPMDAHK(1441.7711)SELEGVEEARR	aleitner_M1012_007_26Syeast	95.1023	8.4	3.1	1.7	0.5	197	96	-0.1	283	137	7.9	decoy	287	1	0	0	O42897	465	1	0	0	48836.2	SCHPO	26S protease regulatory subunit 6A	57346.7	SCHPO	Probable 26S proteasome regulatory subunit rpn3
824.7607	3	-1.1	HKTDLNHENLK	HK(1123.5734)TDLNHENLK	RPRSEDAR	1485.7576-RPRSEDAR	aleitner_M1012_007_26Syeast	26.9295	6.7	2.5	1.7	1.6	42	13	-3.0	746	252	5.1	P06732	107	1	0	0	decoy	1	1	0	0	43101.5	HUMAN	Creatine kinase M-type	57346.7	SCHPO	Probable 26S proteasome regulatory subunit rpn3
756.1459	4	-6.5	VADLKKLEGTIDYQK	VADLKK(1300.6333)LEGTIDYQK	EKAVAETCQK	EK(1858.0088)AVAETC(Carbamidomethyl)QK	aleitner_M1012_007_26Syeast	41.9055	5.0	0.3	1.8	0.3	49	14	-1.2	143	55	6.8	O74445	378	1	0	0	decoy	38	1	0	0	43608.7	SCHPO	Probable 26S protease subunit rpt4	34195.8	SCHPO	Ubiquitin carboxyl-terminal hydrolase 2
722.8550	4	8.8	ICDMKVTEYEGVK	IC(Carbamidomethyl)DMK(1316.6282)VTEYEGVK	MSERDTALEK	1708.8052-MSERDTALEK	aleitner_M1012_007_26Syeast	40.7718	5.5	1.0	1.8	1.4	30	14	-4.0	1207	401	4.1	decoy	191	1	0	0	O74445	1	1	0	0	34195.8	SCHPO	Ubiquitin carboxyl-terminal hydrolase 2	43608.7	SCHPO	Probable 26S protease subunit rpt4
1061.2074	3	-7.3	MSERDTALEK	2002.0636-MSERDTALEK	ELNKVNPGNIERPWAK	ELNK(1316.6282)VNPGNIERPWAK	aleitner_M1012_007_26Syeast	99.5185	5.1	1.6	8.9	1.4	93	33	-4.3	3427	956	3.7	O74445	1	1	0	0	decoy	249	1	0	0	43608.7	SCHPO	Probable 26S protease subunit rpt4	34195.8	SCHPO	Ubiquitin carboxyl-terminal hydrolase 2
644.8171	6	3.4	ARQEVAAQKSSEETEDK	ARQEVAAQK(1957.9381)SSEETEDK	EFIKPSDDDARGLDSR	EFIK(2042.9756)PSDDDARGLDSR	aleitner_M1012_007_26Syeast	52.1110	6.6	0.9	1.8	1.9	38	19	-3.3	1096	534	4.7	O94444	231	1	0	0	decoy	299	1	0	0	27140.1	SCHPO	26S proteasome regulatory subunit rpn10	43608.7	SCHPO	Probable 26S protease subunit rpt4
806.4426	4	-2.1	GNAKFGDGIQIAQLALK	GNAK(1478.7803)FGDGIQIAQLALK	KLGHLDAMSEIK	K(1881.0360)LGHLDAMSEIK	aleitner_M1012_007_26Syeast	84.9743	6.0	1.1	2.1	-0.2	138	61	-1.8	409	163	6.2	O94444	86	1	0	0	decoy	195	1	0	0	27140.1	SCHPO	26S proteasome regulatory subunit rpn10	43608.7	SCHPO	Probable 26S protease subunit rpt4
585.4858	6	-4.1	GNAKFGDGIQIAQLALKHR	GNAK(1470.7575)FGDGIQIAQLALKHR	EKILPKMMDGR	EK(2174.1960)ILPKM(Oxidation)MDGR	aleitner_M1012_007_26Syeast	37.5988	5.1	0.4	3.7	-1.2	239	125	-1.7	333	215	6.3	O94444	86	1	0	0	decoy	124	1	0	0	27140.1	SCHPO	26S proteasome regulatory subunit rpn10	43608.7	SCHPO	Probable 26S protease subunit rpt4
830.4379	5	5.9	LKPQDERTQEER	LK(2619.3643)PQDERTQEER	NPGLEDILLVQVKNTVATEGEDK	NPGLEDILLVQVK(1665.8322)NTVATEGEDK	aleitner_M1012_007_26Syeast	62.3588	8.5	2.0	1.8	2.9	51	32	-1.8	861	404	5.6	P36612	93	1	0	0	decoy	272	1	0	0	50060.6	SCHPO	26S protease regulatory subunit 4 homolog	43101.5	HUMAN	Creatine kinase M-type
446.2478	6	-0.039	NGKDGLAKSIK	NGK(1541.7977)DGLAKSIK	KILFENPDEATK	K(1267.7136)ILFENPDEATK	aleitner_M1012_007_26Syeast	21.7493	7.3	1.0	3.4	1.1	232	94	-0.1	523	183	6.2	decoy	63	1	0	0	P36612	357	1	0	0	43101.5	HUMAN	Creatine kinase M-type	50060.6	SCHPO	26S protease regulatory subunit 4 homolog
780.5696	5	4.8	MGQAQSGNFSNFGDGANGDNK	1913.9622-M(Met-loss)GQAQSGNFSNFGDGANGDNK	ITWTELKSQEDEIGK	ITWTELK(2121.8988)SQEDEIGK	aleitner_M1012_007_26Syeast	68.0623	6.5	0.3	4.8	1.8	82	59	-3.2	1677	772	4.7	P36612	1	1	0	0	decoy	39	1	0	0	50060.6	SCHPO	26S protease regulatory subunit 4 homolog	43101.5	HUMAN	Creatine kinase M-type
975.4597	4	4.3	MGQAQSGNFSNFGDGANGDNK	1913.9622-M(Met-loss)GQAQSGNFSNFGDGANGDNK	ITWTELKSQEDEIGK	ITWTELK(2121.8988)SQEDEIGK	aleitner_M1012_007_26Syeast	84.9473	6.7	1.2	6.1	2.0	106	35	-2.7	1839	580	4.7	P36612	1	1	0	0	decoy	39	1	0	0	50060.6	SCHPO	26S protease regulatory subunit 4 homolog	43101.5	HUMAN	Creatine kinase M-type
777.2068	5	9.9	MCSPSATLTHRTMTEK	2162.1511-M(Met-loss)C(Carbamidomethyl)SPSATLTHRTMTEK	SSDLKAVFESKLYPLEAK	SSDLK(1856.8761)AVFESKLYPLEAK	aleitner_M1012_007_26Syeast	56.7203	6.5	0.2	1.8	0.1	103	43	-1.7	324	153	6.4	Q10335	1	1	0	0	decoy	85	1	0	0	46680.8	SCHPO	Probable 26S proteasome regulatory subunit rpn7	30899.5	SCHPO	26S proteasome regulatory subunit rpn12
668.0137	3	-0.41	ASNKPPPMR	ASNK(988.5077)PPPM(Oxidation)R	MSSKDISSK	1150.5805-M(Met-loss)SSKDISSK	aleitner_M1012_007_26Syeast	41.7623	5.1	2.0	1.8	-1.8	162	69	-3.3	430	159	6.9	decoy	218	1	0	0	P87048	1	1	0	0	27140.1	SCHPO	26S proteasome regulatory subunit rpn10	97999.6	SCHPO	26S proteasome regulatory subunit rpn1
876.7155	4	-5.4	LISGKLDEARELLVK	LISGK(1819.8588)LDEARELLVK	YGVAKEDRGNSEETK	YGVAK(1821.0612)EDRGNSEETK	aleitner_M1012_007_26Syeast	89.2077	7.6	1.6	1.8	1.4	70	35	-1.8	463	270	6.2	Q9US13	132	1	0	0	decoy	229	1	0	0	43457.6	SCHPO	Probable 26S proteasome regulatory subunit rpn9	28277.2	SCHPO	Probable proteasome subunit alpha type-4
1234.6207	3	3.1	AMEQQDIKPTVQNGEVSANAEQKA	AMEQQDIK(1115.5896)PTVQNGEVSANAEQKA	KGLVMTGEK	K(2723.3072)GLVM(Oxidation)TGEK	aleitner_M1012_007_26Syeast	67.7128	7.0	0.9	1.8	2.3	44	21	-1.2	469	236	6.8	O74440	308	1	0	0	decoy	119	1	0	0	35595.6	SCHPO	26S proteasome regulatory subunit rpn8	27925.7	SCHPO	Probable proteasome subunit alpha type-3
998.0149	4	0.11	SYIDSMLLGYPSKAGMEPQAAPLHPK	SYIDSMLLGYPSK(1187.6373)AGMEPQAAPLHPK	KRMPIDFK	K(2938.4609)RM(Oxidation)PIDFK	aleitner_M1012_007_26Syeast	84.6277	10.0	0.2	1.8	2.7	128	62	-0.1	656	364	7.3	decoy	695	1	0	0	Q09720	170	1	0	0	107277.4	SCHPO	26S proteasome regulatory subunit rpn2	21967.5	SCHPO	Probable proteasome subunit beta type-4
927.3181	6	-9.4	AAPAEYSMLRVNSSIQKLSEQAFLVLLVA	AAPAEYSMLRVNSSIQK(2410.2169)LSEQAFLVLLVA	NKLDPYWNQLIVAGVDGENK	NK(3285.7683)LDPYWNQLIVAGVDGENK	aleitner_M1012_007_26Syeast	88.5523	7.4	1.1	1.8	1.2	96	102	-1.4	506	476	6.2	decoy	312	1	0	0	Q9USQ9	137	1	0	0	35595.6	SCHPO	26S proteasome regulatory subunit rpn8	29220.2	SCHPO	Probable proteasome subunit beta type-7
629.3321	4	-1.2	MGTDLVGYR	1486.8218-M(Oxidation)GTDLVGYR	KFTGGVLMLIDR	K(1164.5485)FTGGVLMLIDR	aleitner_M1012_007_26Syeast	58.9225	4.5	0.0	1.8	1.4	16	4	-4.9	1298	434	3.1	decoy	1	1	0	0	O74762	911	1	0	0	30111.1	SCHPO	Probable proteasome subunit alpha type-6	107277.4	SCHPO	26S proteasome regulatory subunit rpn2
991.0070	4	-2.5	MSGYDR	3216.7178-M(Oxidation)SGYDR	VITAYLAIIVMKKDAVVAWEQTVNEMK	VITAYLAIIVM(Oxidation)KK(881.3589)DAVVAWEQTVNEMK	aleitner_M1012_007_26Syeast	82.4453	8.5	2.2	1.8	3.2	50	32	0.7	238	175	5.3	Q10329	1	1	0	0	decoy	528	1	0	0	28277.2	SCHPO	Probable proteasome subunit alpha type-4	97999.6	SCHPO	26S proteasome regulatory subunit rpn1
933.1471	3	0.16	MSERDTALEKYK	1326.7006-MSERDTALEKYK	AGFIGQKMPPK	AGFIGQK(1607.7865)M(Oxidation)PPK	aleitner_M1012_007_26Syeast	88.1015	5.5	1.4	1.8	2.9	10	4	-3.8	885	385	3.1	O74445	1	1	0	0	decoy	315	1	0	0	43608.7	SCHPO	Probable 26S protease subunit rpt4	50060.6	SCHPO	26S protease regulatory subunit 4 homolog
785.1462	4	-9.5	GKAASARATEVMR	GK(1773.8819)AASARATEVM(Oxidation)R	MSSKSSLELANNAVK	M(Acetyl+Oxidation)SSK(1500.7719)SSLELANNAVK	aleitner_M1012_007_26Syeast	55.9862	7.7	3.4	1.8	0.8	120	46	-0.5	265	103	6.9	decoy	51	1	0	0	Q9P7S2	4	1	0	0	28031.7	SCHPO	Probable proteasome subunit alpha type-7	47341.7	SCHPO	Probable 26S proteasome regulatory subunit rpn6
877.7238	4	-9.2	DNPSPIEVEYQALIGKEK	DNPSPIEVEYQALIGK(1477.8617)EK	NIPKARASLTAAK	NIPK(2167.1049)ARASLTAAK	aleitner_M1012_007_26Syeast	37.5733	5.5	0.3	9.0	-0.7	497	202	-0.7	497	206	7.3	decoy	104	1	0	0	Q9P7S2	183	1	0	0	28031.7	SCHPO	Probable proteasome subunit alpha type-7	47341.7	SCHPO	Probable 26S proteasome regulatory subunit rpn6
561.8834	5	5.2	YAKRLSSCMK	YAK(1561.7446)RLSSC(Carbamidomethyl)MK	KEDSSPCGYIIR	K(1380.6894)EDSSPC(Carbamidomethyl)GYIIR	aleitner_M1012_007_26Syeast	38.5390	6.5	0.5	1.8	0.1	104	75	-1.7	323	204	6.4	decoy	419	1	0	0	O74762	296	1	0	0	51618.9	SCHPO	26S proteasome regulatory subunit rpn5	107277.4	SCHPO	26S proteasome regulatory subunit rpn2
591.8121	6	3.9	CYAKNEWRHVLGIAIEAHR	C(Carbamidomethyl)YAK(1222.6346)NEWRHVLGIAIEAHR	KSGERYFAK	K(2460.2485)SGERYFAK	aleitner_M1012_007_26Syeast	74.7467	4.5	0.9	3.4	-0.2	79	71	-3.3	634	477	4.7	O74762	152	1	0	0	decoy	31	1	0	0	107277.4	SCHPO	26S proteasome regulatory subunit rpn2	51618.9	SCHPO	26S proteasome regulatory subunit rpn5
1145.8362	4	5.2	NGYPMPCDVLAKRMANIAQVSTQR	NGYPM(Oxidation)PC(Carbamidomethyl)DVLAK(1843.9615)RMANIAQVSTQR	EMIPNIAKNSRVYR	EM(Oxidation)IPNIAK(2873.3986)NSRVYR	aleitner_M1012_007_26Syeast	89.9223	9.8	1.1	1.8	1.8	387	148	0.4	986	311	8.0	O94517	114	1	0	0	decoy	201	1	0	0	26539.6	SCHPO	Probable proteasome subunit alpha type-1	48965.5	SCHPO	26S protease regulatory subunit 7 homolog
764.8087	5	8.5	KIATQFVR	K(2857.4037)IATQFVR	NGYPMPCDVLAKRMANIAQVSTQR	NGYPMPC(Carbamidomethyl)DVLAK(1099.6390)RMANIAQVSTQR	aleitner_M1012_007_26Syeast	88.5265	6.8	1.6	3.7	3.4	28	10	-2.5	925	437	3.4	decoy	163	1	0	0	O94517	114	1	0	0	48965.5	SCHPO	26S protease regulatory subunit 7 homolog	26539.6	SCHPO	Probable proteasome subunit alpha type-1
1050.5087	5	-9.6	GTTYSAPAIATGFAMHLALPMLRKATDDDR	GTTYSAPAIATGFAMHLALPMLRK(2056.9670)ATDDDR	RLSSCMKESNIDTNHK	RLSSC(Carbamidomethyl)MK(3328.6584)ESNIDTNHK	aleitner_M1012_007_26Syeast	71.7683	10.1	0.7	1.9	2.9	180	127	-0.8	1865	701	7.2	Q9USQ9	189	1	0	0	decoy	426	1	0	0	29220.2	SCHPO	Probable proteasome subunit beta type-7	51618.9	SCHPO	26S proteasome regulatory subunit rpn5
632.8572	4	9.4	KVDYIMLQYK	K(1211.6914)VDYIM(Oxidation)LQYK	KIFTIHTSK	K(1453.7527)IFTIHTSK	aleitner_M1012_007_26Syeast	36.3677	5.0	1.6	1.9	3.4	5.7	1	-4.3	1109	334	3.7	decoy	664	1	0	0	P36612	370	1	0	0	107277.4	SCHPO	26S proteasome regulatory subunit rpn2	50060.6	SCHPO	26S protease regulatory subunit 4 homolog
1149.9504	3	-5.8	LGIDPPKGIMLYGPPGTGK	LGIDPPK(1536.8156)GIMLYGPPGTGK	FMKMLLRTSTR	FMK(2048.1016)M(Oxidation)LLRTSTR	aleitner_M1012_007_26Syeast	85.3518	8.5	1.9	1.9	3.5	41	20	2.2	92	35	7.1	O42931	214	1	0	0	decoy	194	1	0	0	48965.5	SCHPO	26S protease regulatory subunit 7 homolog	30899.5	SCHPO	26S proteasome regulatory subunit rpn12
758.9888	5	5.1	EFHKDMTLEEAEVLILK	EFHK(1729.8384)DM(Oxidation)TLEEAEVLILK	QLNQKDEKAHADGR	Q(Gln->pyro-Glu)LNQK(2198.1181)DEKAHADGR	aleitner_M1012_007_26Syeast	44.8380	4.5	0.8	1.9	-0.2	63	39	-3.3	630	450	4.7	Q9UT97	188	1	0	0	decoy	348	1	0	0	27573.3	SCHPO	Probable proteasome subunit alpha type-5	48836.2	SCHPO	26S protease regulatory subunit 6A
574.3086	4	6.1	TKDAVVLGVEK	TK(1135.5258)DAVVLGVEK	DEKAHADGR	DEK(1295.7337)AHADGR	aleitner_M1012_007_26Syeast	35.0318	6.2	0.2	2.3	0.8	67	29	-1.1	218	101	5.4	Q9UT97	43	1	0	0	decoy	351	1	0	0	27573.3	SCHPO	Probable proteasome subunit alpha type-5	48836.2	SCHPO	26S protease regulatory subunit 6A
965.9688	4	-4.0	LNLVIFQKAGSDALDSAR	LNLVIFQK(1942.8297)AGSDALDSAR	MSIMEYNGGSCVAMAGK	2055.1001-MSIMEYNGGSC(Carbamidomethyl)VAMAGK	aleitner_M1012_007_26Syeast	88.5473	8.1	0.4	2.0	0.8	182	138	-0.8	491	300	7.3	decoy	50	1	0	0	Q9Y7T8	1	1	0	0	27140.1	SCHPO	26S proteasome regulatory subunit rpn10	22661.1	SCHPO	Probable proteasome subunit beta type-3
922.7770	4	9.5	YKDAYVYSIVAIARIK	YK(1814.9931)DAYVYSIVAIARIK	YLYGVGAQAPVKLGGGK	YLYGVGAQAPVK(2010.1190)LGGGK	aleitner_M1012_007_26Syeast	89.8370	6.3	1.2	2.0	5.1	4.3	1	-4.7	2712	868	3.3	Q9US13	113	1	0	0	decoy	48	1	0	0	43457.6	SCHPO	Probable 26S proteasome regulatory subunit rpn9	34572.3	SCHPO	26S proteasome regulatory subunit rpn11
926.4981	3	-8.9	KSRGVILQSDIEEAYAR	K(842.4749)SRGVILQSDIEEAYAR	LTEKSK	LTEK(2072.0902)SK	aleitner_M1012_007_26Syeast	21.6702	5.5	0.0	2.0	5.5	2.0	1	-1.3	761	438	2.1	O74894	359	1	0	0	decoy	13	1	0	0	43553.4	SCHPO	26S protease regulatory subunit 6B homolog	43457.6	SCHPO	Probable 26S proteasome regulatory subunit rpn9
868.6997	4	-8.0	VISMEKGGNMKEVFR	VISMEK(1730.9277)GGNM(Oxidation)KEVFR	SVKEIPSLMASIFR	SVK(1877.9379)EIPSLM(Oxidation)ASIFR	aleitner_M1012_007_26Syeast	88.3705	7.3	0.2	2.0	2.6	38	17	-2.2	761	414	4.7	P06732	242	1	0	0	decoy	216	1	0	0	43101.5	HUMAN	Creatine kinase M-type	26539.6	SCHPO	Probable proteasome subunit alpha type-1
963.8703	5	-5.5	GRSSLKYNETQDTHIIER	GRSSLK(2668.2650)YNETQDTHIIER	AMEQQDIKPTVQNGEVSANAEQK	AM(Oxidation)EQQDIK(2284.1448)PTVQNGEVSANAEQK	aleitner_M1012_007_26Syeast	66.1537	11.4	1.7	2.0	6.1	27	18	-1.1	953	559	5.3	decoy	50	1	0	0	O74440	308	1	0	0	25082.6	SCHPO	Probable proteasome subunit beta type-6	35595.6	SCHPO	26S proteasome regulatory subunit rpn8
811.7015	4	9.1	NYVPADLSAKK	2038.1020-NYVPADLSAKK	NMGTVVDLLIENKASALL	NMGTVVDLLIENK(1342.7133)ASALL	aleitner_M1012_007_26Syeast	38.6875	6.2	0.2	2.0	5.0	4.8	3	-4.1	3113	863	3.3	decoy	1	1	0	0	Q9P7S2	416	1	0	0	47341.7	SCHPO	Probable 26S proteasome regulatory subunit rpn6	47341.7	SCHPO	Probable 26S proteasome regulatory subunit rpn6
693.6377	4	-9.8	MESLQRLLQGAR	1353.7980-M(Oxidation)ESLQRLLQGAR	SKVNITTLGKR	SK(1554.8188)VNITTLGKR	aleitner_M1012_007_26Syeast	41.3205	6.1	1.1	2.0	1.4	42	43	-1.7	312	160	4.7	P41878	1	1	0	0	decoy	175	1	0	0	34572.3	SCHPO	26S proteasome regulatory subunit rpn11	28277.2	SCHPO	Probable proteasome subunit alpha type-4
720.1349	5	-3.7	IVEMGSAMLTKEEGDQETAK	IVEM(Oxidation)GSAMLTK(1413.6381)EEGDQETAK	MCSPSATLTHR	2320.0814-M(Oxidation)C(Carbamidomethyl)SPSATLTHR	aleitner_M1012_007_26Syeast	56.6557	5.8	0.6	2.1	-0.5	153	70	-1.7	346	160	6.3	decoy	168	1	0	0	Q10335	1	1	0	0	27573.3	SCHPO	Probable proteasome subunit alpha type-5	46680.8	SCHPO	Probable 26S proteasome regulatory subunit rpn7
788.6169	5	-7.2	IDVLFSKIRLAYVYADMR	IDVLFSK(1765.8999)IRLAYVYADMR	NESIFKGPIQQDPR	2310.2446-NESIFKGPIQQDPR	aleitner_M1012_007_26Syeast	70.4372	8.7	1.5	3.2	3.6	61	10	-2.6	2155	729	5.1	Q10335	155	1	0	0	decoy	1	1	0	0	46680.8	SCHPO	Probable 26S proteasome regulatory subunit rpn7	27573.3	SCHPO	Probable proteasome subunit alpha type-5
583.1507	6	-8.5	IPKAAMLGTETLPIK	IPK(1910.9738)AAMLGTETLPIK	MSTLDLNHLADLYDRK	1719.9845-M(Met-loss)STLDLNHLADLYDRK	aleitner_M1012_007_26Syeast	37.4103	7.7	1.1	2.1	3.0	30	20	1.4	74	45	4.7	decoy	373	1	0	0	P50524	1	1	0	0	45069.7	SCHPO	26S protease regulatory subunit 8 homolog	30899.5	SCHPO	26S proteasome regulatory subunit rpn12
868.1988	4	9.9	KDWNACKK	K(2420.2192)DWNAC(Carbamidomethyl)KK	KHCIKVALMSNDINEELPR	KHC(Carbamidomethyl)IK(1186.5805)VALM(Oxidation)SNDINEELPR	aleitner_M1012_007_26Syeast	85.9960	6.2	1.0	3.9	-0.2	209	91	-1.6	499	190	6.4	P50524	16	1	0	0	decoy	206	1	0	0	30899.5	SCHPO	26S proteasome regulatory subunit rpn12	45069.7	SCHPO	26S protease regulatory subunit 8 homolog
840.6582	4	8.5	MSIMEYNGGSCVAMAGK	1537.8188-M(Oxidation)SIMEYNGGSC(Carbamidomethyl)VAMAGK	LGVHKAGVHSMHK	LGVHK(1958.8246)AGVHSMHK	aleitner_M1012_007_26Syeast	66.3662	7.9	1.6	2.1	4.7	15	5	-3.7	2461	852	3.2	Q9Y7T8	1	1	0	0	decoy	125	1	0	0	22661.1	SCHPO	Probable proteasome subunit beta type-3	43101.5	HUMAN	Creatine kinase M-type
796.0276	5	1.0	LGVHKAGVHSMHKR	LGVHK(2419.2457)AGVHSMHKR	LGVQSISLTNNFPKVFAMGDK	LGVQSISLTNNFPK(1693.9199)VFAM(Oxidation)GDK	aleitner_M1012_007_26Syeast	82.6875	3.6	0.6	6.8	-0.1	95	62	-4.3	1875	706	3.7	decoy	125	1	0	0	Q9Y7T8	41	1	0	0	43101.5	HUMAN	Creatine kinase M-type	22661.1	SCHPO	Probable proteasome subunit beta type-3
807.4373	5	-1.8	MEQKPEVDYSEK	M(Met-loss+Acetyl)EQK(2639.5163)PEVDYSEK	KKVELLVHHVSQTFNIQQLLK	KK(1530.7090)VELLVHHVSQTFNIQQLLK	aleitner_M1012_007_26Syeast	70.0068	8.3	1.8	2.2	0.4	206	137	-0.1	275	165	7.9	Q9UTM3	4	1	0	0	decoy	109	1	0	0	51618.9	SCHPO	26S proteasome regulatory subunit rpn5	51618.9	SCHPO	26S proteasome regulatory subunit rpn5
691.6187	4	-4.8	LLATSKTTAQIK	1488.6984-LLATSKTTAQIK	MEQKPEVDYSEK	1411.8286-M(Met-loss)EQKPEVDYSEK	aleitner_M1012_007_26Syeast	37.0912	6.0	1.9	5.0	1.3	79	24	-3.3	1162	505	4.7	decoy	1	1	0	0	Q9UTM3	1	1	0	0	51618.9	SCHPO	26S proteasome regulatory subunit rpn5	51618.9	SCHPO	26S proteasome regulatory subunit rpn5
1035.5304	3	9.6	YPMDAHKSELEGVEEARR	YPMDAHK(987.5389)SELEGVEEARR	GKVYERV	GK(2254.0688)VYERV	aleitner_M1012_007_26Syeast	71.8857	8.2	2.8	2.2	5.0	16	6	-2.7	2136	547	5.3	O42897	465	1	0	0	decoy	303	1	0	0	57346.7	SCHPO	Probable 26S proteasome regulatory subunit rpn3	34572.3	SCHPO	26S proteasome regulatory subunit rpn11
737.3453	5	0.17	MFFEYQAKELMWDELR	MFFEYQAK(1530.7090)ELM(Oxidation)WDELR	MEQKPEVDYSEK	M(Met-loss+Acetyl)EQK(2289.0486)PEVDYSEK	aleitner_M1012_007_26Syeast	96.1218	5.8	2.2	2.2	1.1	54	47	-3.3	1096	544	4.7	decoy	162	1	0	0	Q9UTM3	4	1	0	0	22661.1	SCHPO	Probable proteasome subunit beta type-3	51618.9	SCHPO	26S proteasome regulatory subunit rpn5
1070.0223	4	-4.8	MPPKEDWEKYQKPVDTEEENDK	Acetyl-MPPKEDWEK(1499.8269)YQKPVDTEEENDK	MGSKKLELTEVK	MGSK(2914.3219)KLELTEVK	aleitner_M1012_007_26Syeast	70.9802	9.0	3.4	2.2	0.8	399	125	0.1	622	216	8.2	O42931	9	1	0	0	decoy	164	1	0	0	48965.5	SCHPO	26S protease regulatory subunit 7 homolog	45069.7	SCHPO	26S protease regulatory subunit 8 homolog
645.9401	5	2.1	KATDMEIR	K(2262.1718)ATDMEIR	TKKACIIFFDEIDAIGGAR	TKK(1100.5536)AC(Carbamidomethyl)IIFFDEIDAIGGAR	aleitner_M1012_007_26Syeast	33.0238	4.8	1.9	2.6	-1.4	243	159	-1.8	325	221	6.2	decoy	122	1	0	0	O42931	272	1	0	0	45069.7	SCHPO	26S protease regulatory subunit 8 homolog	48965.5	SCHPO	26S protease regulatory subunit 7 homolog
855.7143	4	4.2	LILRKATDMEIR	LILRK(1944.9801)ATDM(Oxidation)EIR	GIMLYGPPGTGKTLCAR	GIM(Oxidation)LYGPPGTGK(1611.9018)TLC(Carbamidomethyl)AR	aleitner_M1012_007_26Syeast	59.4700	5.6	0.5	2.8	2.5	22	6	-3.8	1416	632	3.1	decoy	122	1	0	0	O42931	226	1	0	0	45069.7	SCHPO	26S protease regulatory subunit 8 homolog	48965.5	SCHPO	26S protease regulatory subunit 7 homolog
862.0286	5	-0.46	TALHEYLQFMKCHTLQPTQVIEK	TALHEYLQFMK(1490.6889)C(Carbamidomethyl)HTLQPTQVIEK	MNSTEEIDLYNR	2952.4878-M(Met-loss)NSTEEIDLYNR	aleitner_M1012_007_26Syeast	83.7327	5.8	2.2	2.2	-0.5	199	159	-1.7	469	274	6.3	decoy	172	1	0	0	O74894	1	1	0	0	34572.3	SCHPO	26S proteasome regulatory subunit rpn11	43553.4	SCHPO	26S protease regulatory subunit 6B homolog
1066.8583	3	-8.9	MNSTEEIDLYNRWKALER	Acetyl-MNSTEEIDLYNRWK(888.4705)ALER	GKVYER	GK(2447.1791)VYER	aleitner_M1012_007_26Syeast	99.4092	7.4	1.4	3.8	4.3	25	7	-2.0	1136	433	5.2	O74894	14	1	0	0	decoy	303	1	0	0	43553.4	SCHPO	26S protease regulatory subunit 6B homolog	34572.3	SCHPO	26S proteasome regulatory subunit rpn11
732.5777	5	-4.2	SVKEIPSLMASIFR	SVK(2065.0078)EIPSLM(Oxidation)ASIFR	SDYYMASTYTKKINVK	SDYYM(Oxidation)ASTYTK(1730.9277)KINVK	aleitner_M1012_007_26Syeast	80.0440	6.4	0.4	2.2	1.4	59	30	-1.4	370	163	5.0	decoy	216	1	0	0	Q9UTM3	195	1	0	0	26539.6	SCHPO	Probable proteasome subunit alpha type-1	51618.9	SCHPO	26S proteasome regulatory subunit rpn5
765.6309	4	-5.6	IDQLLFYGGSHGRAK	1397.6432-IDQLLFYGGSHGRAK	MCSPSATLTHR	1798.9366-MC(Carbamidomethyl)SPSATLTHR	aleitner_M1012_007_26Syeast	41.7945	4.6	1.7	2.2	1.5	23	7	-4.9	2693	844	3.1	decoy	1	1	0	0	Q10335	1	1	0	0	25082.6	SCHPO	Probable proteasome subunit beta type-6	46680.8	SCHPO	Probable 26S proteasome regulatory subunit rpn7
896.7121	4	7.9	ATAIGKSSTAAKTFLEK	ATAIGK(1859.8393)SSTAAKTFLEK	DNNDMEKVVEMGVAR	DNNDM(Oxidation)EK(1861.0197)VVEMGVAR	aleitner_M1012_007_26Syeast	65.8830	6.6	1.2	2.3	-0.2	148	124	-1.2	274	195	6.8	O94579	165	1	0	0	decoy	218	1	0	0	26404.3	SCHPO	Probable proteasome subunit alpha type-2	34572.3	SCHPO	26S proteasome regulatory subunit rpn11
[truncated: 455 more rows]
