# Supplementary material for: ECL: an exhaustive search tool for the identification of cross-linked peptides using whole database
Source: BMC Bioinformatics. 2016 May 20;17:217. doi: 10.1186/s12859-016-1073-y (PMC4874008; doi:10.1186/s12859-016-1073-y)
Supplement: Additional file 2 — Detailed results of synthetic peptides and 26S Proteasome samples. (ZIP 4432 kb) [file 12859_2016_1073_MOESM2_ESM.zip › Detailed_results/26Syeast_database/xQuest/aleitner_M1012_004.csv]

Rank	Id	Protein1	Protein2	Type	XLType	Spectrum	AbsPos1	AbsPos2	deltaAA	Annotation	Mr	Mz	z	Error_rel[ppm]	nseen	MatchOdds	Xcorrx	Xcorrb	TIC	TicA	TicB	WTIC	intsum	deltaS	ld-Score	FDR	comment
1	FIVKASSGPR-SAVIKTSTR-a4-b5	sp|O74445|PRS10_SCHPO	sp|O14126|PRS6A_SCHPO	xlink	inter-protein xl	aleitner_M1012_004.03647.03647.3_aleitner_M1012_004.03629.03629.3	71	124	53	-	2160.23	721.085	3	1.7	8	11.39	0.5	0.4	0.64	0.29	0.34	0.12	934	0.6	50.46	0
1	ALQDYKPELASDPIIR-K6-155	sp|Q9P7S2|RPN6_SCHPO	-	monolink	monolink	aleitner_M1012_004.07434.07434.3_aleitner_M1012_004.07401.07401.3	308	n/a	-	-	1983.078	662.034	3	4.4	1	11.37	0.21	0.32	0.4	0.4	0	0.13	903	0.18	47.55	0
1	ILPNKVDPLVSLMMVEK-K5-156	sp|P41836|PRS8_SCHPO	-	monolink	monolink	aleitner_M1012_004.12238.12238.3_aleitner_M1012_004.12213.12213.3	126	n/a	-	-	2081.159	694.727	3	3.5	1	11.51	0.31	0.25	0.52	0.52	0	0.15	815	0.23	45.37	0
1	VTSKLLEQEESAEK-TFLEKR-a4-b5	sp|Q09682|PSA4_SCHPO	sp|O94579|PSA2_SCHPO	xlink	inter-protein xl	aleitner_M1012_004.05173.05173.3_aleitner_M1012_004.05141.05141.3	54	176	122	-	2520.336	841.12	3	1.5	1	10.75	0.39	0.3	0.52	0.45	0.06	0.08	875	0.53	45.34	0
1	GGVHVKLAHLSK-K6-156	sp|P06732|KCRM_HUMAN	-	monolink	monolink	aleitner_M1012_004.03639.03639.3_aleitner_M1012_004.03593.03593.3	298	n/a	-	-	1400.813	467.946	3	-0.4	1	11.51	0.28	0.46	0.41	0.41	0	0.17	531	0	44.89	0
1	HFEQVINEKHEDALAK-K9-156	sp|O74762|RPN2_SCHPO	-	monolink	monolink	aleitner_M1012_004.04633.04633.3_aleitner_M1012_004.04519.04519.3	703	n/a	-	-	2063.036	688.686	3	1.6	2	11.51	0.33	0.29	0.45	0.45	0	0.14	735	0.21	44.68	0
1	YKDGVILAADSR-MVILNKDGMER-a2-b6	sp|O43063|PSB6_SCHPO	sp|O43063|PSB6_SCHPO	xlink	intra-protein xl	aleitner_M1012_004.06840.06840.4_aleitner_M1012_004.06808.06808.4	33	205	172	-	2749.422	688.363	4	2.7	1	11.23	0.25	0.42	0.54	0.35	0.19	0.1	650	0.69	44.64	0
1	KYIPNPVLVIIDVKPK-K1-156	sp|O74440|RPN8_SCHPO	-	monolink	monolink	aleitner_M1012_004.11066.11066.3_aleitner_M1012_004.11044.11044.3	121	n/a	-	-	1991.212	664.745	3	2.5	2	11.51	0.27	0.38	0.59	0.59	0	0.19	589	0	44.49	0
1	TMLELLNQLDGFEATKNIK-K16-156	sp|P41836|PRS8_SCHPO	-	monolink	monolink	aleitner_M1012_004.12290.12290.3_aleitner_M1012_004.12272.12272.3	284	n/a	-	-	2333.227	778.75	3	3.3	1	11.51	0.32	0.35	0.51	0.51	0	0.13	631	0.22	44.03	0
1	KPTSELAIGASLEK-ATAIGKSSTAAK-a1-b6	sp|O94579|PSA2_SCHPO	sp|O94579|PSA2_SCHPO	xlink	intra-protein xl	aleitner_M1012_004.04846.04846.3_aleitner_M1012_004.04810.04810.3	50	165	115	-	2685.486	896.17	3	2.2	2	9.38	0.29	0.33	0.4	0.25	0.16	0.07	924	0.45	43.89	0
1	TLADVEVNHLKCDQFLVAHYR-K11-156	sp|Q10335|RPN7_SCHPO	-	monolink	monolink	aleitner_M1012_004.07786.07786.3_aleitner_M1012_004.07773.07773.3	298	n/a	-	-	2683.346	895.457	3	1.3	2	11.51	0.33	0.28	0.59	0.59	0	0.14	694	0.2	43.86	0
1	TVLQDVEANIAALMQATKQR-K18-155	sp|O42897|RPN3_SCHPO	-	monolink	monolink	aleitner_M1012_004.13572.13572.3_aleitner_M1012_004.13571.13571.3	52	n/a	-	-	2354.272	785.765	3	3.1	1	11.18	0.24	0.37	0.39	0.39	0	0.1	619	0.26	42.87	0
1	KVTSKLLEQEESAEK-K1-156	sp|Q09682|PSA4_SCHPO	-	monolink	monolink	aleitner_M1012_004.04188.04188.3_aleitner_M1012_004.04148.04148.3	50	n/a	-	-	1873.991	625.672	3	1.6	1	11.43	0.2	0.39	0.47	0.47	0	0.15	513	0.18	42.6	0
1	EVIELPLKNPELFLR-K8-156	sp|O74445|PRS10_SCHPO	-	monolink	monolink	aleitner_M1012_004.11854.11854.3_aleitner_M1012_004.11835.11835.3	153	n/a	-	-	1965.129	656.051	3	5.4	1	11.5	0.2	0.43	0.45	0.45	0	0.15	417	0.25	41.82	0
1	KIYNEYPPTK-KVAQTTYK-a1-b1	sp|O94579|PSA2_SCHPO	sp|O94579|PSA2_SCHPO	xlink	intra-protein xl	aleitner_M1012_004.03083.03083.3_aleitner_M1012_004.02833.02833.3	99	91	8	-	2327.246	776.756	3	2	72	10.25	0.3	0.44	0.45	0.36	0.09	0.08	515	0.72	40.69	0
1	LEIKEGNYGDGYALQPSYIHEYLSK-K4-156	sp|Q9USQ9|PSB4_SCHPO	-	monolink	monolink	aleitner_M1012_004.08493.08493.3_aleitner_M1012_004.08464.08464.3	108	n/a	-	-	3042.498	1015.174	3	4	1	11.4	0.33	0.33	0.44	0.44	0	0.09	500	0.16	40.54	0
1	CVVHLNDASVAAKLLMKLSSQNDDK-K13-K17	sp|O74762|RPN2_SCHPO	-	intralink	intralink	aleitner_M1012_004.11319.11319.4_aleitner_M1012_004.11315.11315.4	238	n/a	-	-	2893.474	724.376	4	2.1	13	11.41	0.18	0.26	0.39	0.39	0	0.08	607	0.27	40.42	0
1	KAQSGPDASAK-LKPQDER-a1-b2	sp|P36612|PRS4_SCHPO	sp|P36612|PRS4_SCHPO	xlink	intra-protein xl	aleitner_M1012_004.00940.00940.4_aleitner_M1012_004.00910.00910.4	45	93	48	-	2081.077	521.277	4	0.9	2	10.31	0.26	0.49	0.44	0.24	0.19	0.08	411	0.52	39.94	0
1	SIKGYTLPPHCSR-IEEIFKK-a3-b6	sp|P06732|KCRM_HUMAN	sp|P06732|KCRM_HUMAN	xlink	intra-protein xl	aleitner_M1012_004.05069.05069.4_aleitner_M1012_004.05239.05239.4	138	265	127	-	2558.36	640.598	4	1.2	11	9.52	0.2	0.44	0.32	0.2	0.12	0.06	574	0.35	39.82	0
1	VATEKDFLDAVQK-VVKGNQK-a5-b3	sp|O42931|PRS7_SCHPO	sp|O42931|PRS7_SCHPO	xlink	intra-protein xl	aleitner_M1012_004.04812.04812.3_aleitner_M1012_004.04785.04785.3	411	422	11	-	2372.298	791.774	3	1.1	1	10.94	0.41	0.29	0.38	0.3	0.08	0.06	556	0.82	39.57	0
1	TLADVEVNHLKCDQFLVAHYR-K11-155	sp|Q10335|RPN7_SCHPO	-	monolink	monolink	aleitner_M1012_004.07266.07266.3_aleitner_M1012_004.07253.07253.3	298	n/a	-	-	2682.36	895.128	3	-0.3	1	11.45	0.28	0.28	0.45	0.45	0	0.11	484	0.21	39.42	0
1	EGKGEIYSFDPVGSYER-IITKEGVETR-a3-b4	sp|Q9UQY2|PSB1_SCHPO	sp|Q9UQY2|PSB1_SCHPO	xlink	intra-protein xl	aleitner_M1012_004.06879.06879.4_aleitner_M1012_004.06858.06858.4	122	212	90	-	3214.62	804.663	4	5.1	1	9.55	0.16	0.33	0.39	0.21	0.18	0.07	664	0.3	39.17	0
1	QIAKFVVSLGER-SAVIKTSTR-a4-b5	sp|O42931|PRS7_SCHPO	sp|O14126|PRS6A_SCHPO	xlink	inter-protein xl	aleitner_M1012_004.06506.06506.4_aleitner_M1012_004.06514.06514.4	124	124	0	-	2445.403	612.359	4	3	1	10.09	0.2	0.23	0.38	0.16	0.22	0.07	718	0.36	39.13	0
1	SDEINEVLNKYQETQR-MVCKIWK-a10-b4	sp|Q09682|PSA4_SCHPO	sp|Q09682|PSA4_SCHPO	xlink	intra-protein xl	aleitner_M1012_004.07862.07862.4_aleitner_M1012_004.07850.07850.4	240	227	13	-	3066.521	767.638	4	1.8	2	9.24	0.23	0.27	0.45	0.35	0.1	0.08	743	0.37	38.96	0
1	ALQDYKPELASDPIIR-FSGEKK-a6-b5	sp|Q9P7S2|RPN6_SCHPO	sp|Q9P7S2|RPN6_SCHPO	xlink	intra-protein xl	aleitner_M1012_004.06327.06327.4_aleitner_M1012_004.06315.06315.4	308	98	210	-	2660.41	666.11	4	1.6	3	8.23	0.24	0.42	0.55	0.54	0.01	0.07	675	0.36	38.72	0
1	KHLDAEVQK-NHASIDKMK-a1-b7	sp|P41878|RPN11_SCHPO	sp|P41878|RPN11_SCHPO	xlink	intra-protein xl	aleitner_M1012_004.02493.02493.5_aleitner_M1012_004.02453.02453.5	281	246	35	-	2247.167	450.441	5	-0.4	6	11.49	0.22	0.46	0.6	0.13	0.47	0.11	243	0.81	38.7	0
1	HFEQVINEKHEDALAK-TMGKNK-a9-b4	sp|O74762|RPN2_SCHPO	sp|P41836|PRS8_SCHPO	xlink	inter-protein xl	aleitner_M1012_004.03517.03517.4_aleitner_M1012_004.03500.03500.4	703	78	625	-	2722.379	681.603	4	1.6	2	9.4	0.22	0.33	0.39	0.32	0.06	0.06	655	0.42	38.69	0
1	NEADPAMAILSEYLETGSVKLR-K20-155	sp|P87048|RPN1_SCHPO	-	monolink	monolink	aleitner_M1012_004.12778.12778.3_aleitner_M1012_004.12759.12759.3	475	n/a	-	-	2561.307	854.777	3	0.2	1	10.91	0.25	0.26	0.35	0.35	0	0.08	552	0.2	38.63	0
1	KVAQTTYK-VLVDKSR-a1-b5	sp|O94579|PSA2_SCHPO	sp|O94579|PSA2_SCHPO	xlink	intra-protein xl	aleitner_M1012_004.02489.02489.4_aleitner_M1012_004.02462.02462.4	91	88	3	-	1891.079	473.777	4	0.4	2	11.22	0.27	0.54	0.76	0.06	0.7	0.15	132	0.63	38.57	0
1	KIYNEYPPTK-YKVNLYK-a1-b2	sp|O94579|PSA2_SCHPO	sp|Q9Y7T8|PSB3_SCHPO	xlink	inter-protein xl	aleitner_M1012_004.04527.04527.4_aleitner_M1012_004.04639.04639.4	99	70	29	-	2316.244	580.069	4	1.6	45	9.71	0.24	0.36	0.58	0.55	0.03	0.09	534	0.38	38.26	0
1	VHPEGKYVVDISPDIDIK-K6-156	sp|P41836|PRS8_SCHPO	-	monolink	monolink	aleitner_M1012_004.07695.07695.3_aleitner_M1012_004.07663.07663.3	90	n/a	-	-	2179.147	727.39	3	2.5	1	10.35	0.2	0.26	0.36	0.36	0	0.1	584	0.26	38.18	0
1	LTHEKSTMLEK-IKENQEK-a5-b2	sp|O14126|PRS6A_SCHPO	sp|O14126|PRS6A_SCHPO	xlink	intra-protein xl	aleitner_M1012_004.02019.02019.4_aleitner_M1012_004.01994.01994.4	64	72	8	-	2341.22	586.313	4	0.1	3	11.19	0.24	0.29	0.41	0.23	0.18	0.08	461	0.72	38.13	0
1	IHLEKVSK-KLGVKPPK-a5-b5	sp|O74445|PRS10_SCHPO	sp|O14126|PRS6A_SCHPO	xlink	inter-protein xl	aleitner_M1012_004.03054.03054.4_aleitner_M1012_004.03012.03012.4	318	217	101	-	1956.213	490.061	4	-0.4	3	10.89	0.2	0.41	0.49	0.32	0.16	0.09	330	0.47	37.77	0
1	LAAPQLVQMFIGDGAKLVR-K16-156	sp|O14126|PRS6A_SCHPO	-	monolink	monolink	aleitner_M1012_004.13498.13498.3_aleitner_M1012_004.13487.13487.3	265	n/a	-	-	2182.218	728.414	3	-0.2	1	11.12	0.18	0.31	0.49	0.49	0	0.13	393	0.32	37.67	0
1	LQNVSNFQKIAMVDNHVCLAFAGLNADAR-K9-156	sp|Q10329|PSA7_SCHPO	-	monolink	monolink	aleitner_M1012_004.11175.11175.3_aleitner_M1012_004.11152.11152.3	62	n/a	-	-	3371.686	1124.903	3	3.3	3	11.45	0.3	0.26	0.58	0.58	0	0.1	394	0.16	37.17	0
1	EGNYGDGYALQPSYIHEYLSKVLYAR-K21-156	sp|Q9USQ9|PSB4_SCHPO	-	monolink	monolink	aleitner_M1012_004.11528.11528.3_aleitner_M1012_004.11420.11420.3	129	n/a	-	-	3161.546	1054.856	3	3.6	4	11.49	0.38	0.17	0.66	0.66	0	0.13	461	0.14	37.15	0
1	DTALEKYK-VMKSEFQR-a6-b3	sp|O74445|PRS10_SCHPO	sp|O14126|PRS6A_SCHPO	xlink	inter-protein xl	aleitner_M1012_004.04166.04166.3_aleitner_M1012_004.04124.04124.3	10	54	44	-	2128.093	710.372	3	2.4	2	10.73	0.33	0.29	0.36	0.14	0.22	0.06	441	0	37.01	0
1	ELNLMDPKVPEDIFKTHLEVAR-K8-K15	sp|P87048|RPN1_SCHPO	-	intralink	intralink	aleitner_M1012_004.11943.11943.3_aleitner_M1012_004.11856.11856.3	340	n/a	-	-	2731.435	911.486	3	3.5	15	11.51	0.23	0.33	0.8	0.8	0	0.18	236	0.32	36.88	0
1	EGKGEIYSFDPVGSYER-ASAGPLIASQTVKK-a3-b13	sp|Q9UQY2|PSB1_SCHPO	sp|P30655|PSB5_SCHPO	xlink	inter-protein xl	aleitner_M1012_004.07167.07167.4_aleitner_M1012_004.07165.07165.4	122	93	29	-	3439.766	860.949	4	4.2	1	8.86	0.19	0.34	0.47	0.2	0.27	0.09	584	0.27	36.76	0
1	LTHEKSTMLEK-KYDKTEDDIK-a5-b1	sp|O14126|PRS6A_SCHPO	sp|O74445|PRS10_SCHPO	xlink	inter-protein xl	aleitner_M1012_004.02609.02609.4_aleitner_M1012_004.02586.02586.4	64	38	26	-	2707.371	677.85	4	2.9	2	11.05	0.25	0.39	0.53	0.23	0.3	0.1	261	0.68	36.65	0
1	ARSEAAEFEYKNGYPMPCDVLAK-K11-156	sp|O94517|PSA6_SCHPO	-	monolink	monolink	aleitner_M1012_004.07493.07493.3_aleitner_M1012_004.07476.07476.3	102	n/a	-	-	2801.315	934.779	3	3.9	1	11.42	0.23	0.27	0.59	0.59	0	0.13	336	0.12	36.52	0
1	VVGSELIQKYLGDGPR-K9-156	sp|P36612|PRS4_SCHPO	-	monolink	monolink	aleitner_M1012_004.09738.09738.3_aleitner_M1012_004.09709.09709.3	264	n/a	-	-	1886.018	629.681	3	1.9	1	11.01	0.21	0.26	0.54	0.54	0	0.17	358	0.24	36.46	0
1	IITKEGVETR-LLKLEEAMK-a4-b3	sp|Q9UQY2|PSB1_SCHPO	sp|Q9UQY2|PSB1_SCHPO	xlink	intra-protein xl	aleitner_M1012_004.06163.06163.3_aleitner_M1012_004.06133.06133.3	212	179	33	-	2356.328	786.451	3	-0.1	2	11.41	0.4	0.29	0.57	0.33	0.24	0.1	306	0.62	36.44	0
1	SVQPTAKTVQK-KHFEQVINEK-a7-b1	sp|O74762|RPN2_SCHPO	sp|O74762|RPN2_SCHPO	xlink	intra-protein xl	aleitner_M1012_004.03269.03269.5_aleitner_M1012_004.03254.03254.5	806	694	112	-	2594.406	519.889	5	-0.4	3	9.36	0.13	0.4	0.49	0.2	0.29	0.09	438	0.45	36.36	0
1	LLEKLEIK-LMSKVAEK-a4-b4	sp|Q9USQ9|PSB4_SCHPO	sp|O14250|PSA1_SCHPO	xlink	inter-protein xl	aleitner_M1012_004.06134.06134.4_aleitner_M1012_004.06090.06090.4	104	111	7	-	2027.194	507.806	4	-0.7	1	11.45	0.29	0.36	0.54	0.22	0.32	0.1	223	0.82	36.18	0
1	TFANLVSSTLYEKR-KQLATSLR-a13-b1	sp|Q9Y7T8|PSB3_SCHPO	sp|Q09720|PSB2_SCHPO	xlink	inter-protein xl	aleitner_M1012_004.07814.07814.3_aleitner_M1012_004.07801.07801.3	98	86	12	-	2681.485	894.836	3	3.7	3	9.33	0.31	0.35	0.7	0.56	0.14	0.12	449	0.85	36.13	0
1	IHLEKVSK-LGVKPPK-a5-b4	sp|O74445|PRS10_SCHPO	sp|O14126|PRS6A_SCHPO	xlink	inter-protein xl	aleitner_M1012_004.03423.03423.4_aleitner_M1012_004.03397.03397.4	318	217	101	-	1828.123	458.038	4	2.2	3	10.72	0.2	0.39	0.56	0.24	0.33	0.1	271	0.93	36.09	0
1	KSQNVQEQLNEWGSNITELLGK-K1-156	sp|Q9UTM3|RPN5_SCHPO	-	monolink	monolink	aleitner_M1012_004.11683.11683.3_aleitner_M1012_004.11662.11662.3	399	n/a	-	-	2670.359	891.128	3	3.4	1	10.26	0.22	0.17	0.32	0.32	0	0.07	598	0.21	36.04	0
1	KILFENPDEATK-VVKGNQK-a1-b3	sp|P36612|PRS4_SCHPO	sp|O42931|PRS7_SCHPO	xlink	inter-protein xl	aleitner_M1012_004.03932.03932.4_aleitner_M1012_004.03920.03920.4	357	422	65	-	2313.262	579.323	4	1.7	2	8.52	0.19	0.33	0.54	0.5	0.04	0.08	584	0.83	35.94	0
1	FLSKTLDSNSLTHEK-K4-156	sp|Q09682|PSA4_SCHPO	-	monolink	monolink	aleitner_M1012_004.05610.05610.3_aleitner_M1012_004.05586.05586.3	198	n/a	-	-	1874.963	625.995	3	0.2	1	9.96	0.22	0.39	0.46	0.46	0	0.15	293	0.26	35.79	0
1	DNLSWLSKANNWSKFTATAALGVIHR-K8-K14	sp|O74762|RPN2_SCHPO	-	intralink	intralink	aleitner_M1012_004.12673.12673.3_aleitner_M1012_004.12657.12657.3	377	n/a	-	-	3037.585	1013.536	3	2.5	2	11.39	0.17	0.22	0.57	0.57	0	0.11	380	0.3	35.75	0
1	GGVHVKLAHLSKHPK-K6-K12	sp|P06732|KCRM_HUMAN	-	intralink	intralink	aleitner_M1012_004.02966.02966.4_aleitner_M1012_004.02952.02952.4	298	n/a	-	-	1745.01	437.26	4	-0.3	2	11.27	0.2	0.23	0.27	0.27	0	0.09	379	0.58	35.66	0
1	KHLDAEVQK-AQEEVKR-a1-b6	sp|P41878|RPN11_SCHPO	sp|O74894|PRS6B_SCHPO	xlink	inter-protein xl	aleitner_M1012_004.01878.01878.5_aleitner_M1012_004.01851.01851.5	281	49	232	-	2063.103	413.628	5	1	3	9.82	0.22	0.32	0.45	0.37	0.08	0.08	444	0.95	35.64	0
1	GVLLYGPPGTGKTMLVKAVANSTAANFIR-K12-K17	sp|O74894|PRS6B_SCHPO	-	intralink	intralink	aleitner_M1012_004.13078.13078.3_aleitner_M1012_004.13054.13054.3	181	n/a	-	-	3083.697	1028.907	3	4.1	1	10.6	0.18	0.13	0.44	0.44	0	0.08	589	0.23	35.62	0
1	IGLHDDAYLDVCKYYR-YYEQKIR-a13-b5	sp|Q9UTM3|RPN5_SCHPO	sp|Q9UTM3|RPN5_SCHPO	xlink	intra-protein xl	aleitner_M1012_004.06639.06639.4_aleitner_M1012_004.06621.06621.4	233	218	15	-	3136.541	785.143	4	2.6	1	10.06	0.27	0.32	0.56	0.32	0.23	0.11	378	0.48	35.55	0
1	IQYVGKQDPK-AQEEVKR-a6-b6	sp|P41878|RPN11_SCHPO	sp|O74894|PRS6B_SCHPO	xlink	inter-protein xl	aleitner_M1012_004.02474.02474.4_aleitner_M1012_004.02444.02444.4	276	49	227	-	2171.164	543.799	4	2.4	2	9.58	0.24	0.38	0.38	0.24	0.14	0.07	389	0.64	35.38	0
1	DVEFLHSDKIDTIVK-K9-156	sp|Q10329|PSA7_SCHPO	-	monolink	monolink	aleitner_M1012_004.08315.08315.3_aleitner_M1012_004.08293.08293.3	224	n/a	-	-	1914	639.008	3	0.8	4	11.44	0.21	0.27	0.57	0.57	0	0.19	217	0.22	35.11	0
1	ELNLMDPKVPEDIFK-K8-156	sp|P87048|RPN1_SCHPO	-	monolink	monolink	aleitner_M1012_004.10361.10361.3_aleitner_M1012_004.10346.10346.3	340	n/a	-	-	1943.002	648.675	3	3.1	1	8.58	0.15	0.3	0.43	0.43	0	0.14	524	0.3	35.06	0
1	KLEKGQSIDDMIPAQK-K4-156	sp|P06732|KCRM_HUMAN	-	monolink	monolink	aleitner_M1012_004.05773.05773.3_aleitner_M1012_004.05719.05719.3	369	n/a	-	-	1956.026	653.017	3	1.4	1	11.01	0.16	0.26	0.46	0.46	0	0.14	306	0.32	34.91	0
1	AVYDTAVVQEDPEKWK-LKYYEQK-a14-b2	sp|Q9UTM3|RPN5_SCHPO	sp|Q9UTM3|RPN5_SCHPO	xlink	intra-protein xl	aleitner_M1012_004.05757.05757.3_aleitner_M1012_004.05738.05738.3	250	213	37	-	2985.51	996.178	3	2.9	2	7.91	0.41	0.28	0.63	0.59	0.05	0.09	605	0.99	34.71	0
1	DTLSKDQELTEENVSISVIGKDEK-K5-155	sp|O14250|PSA1_SCHPO	-	monolink	monolink	aleitner_M1012_004.06788.06788.3_aleitner_M1012_004.06765.06765.3	201	n/a	-	-	2831.432	944.818	3	0.4	1	10.69	0.16	0.23	0.45	0.45	0	0.09	371	0.29	34.25	0
1	AGDFQGLNEQLVSLFKK-K16-156	sp|Q9UTM3|RPN5_SCHPO	-	monolink	monolink	aleitner_M1012_004.11261.11261.3_aleitner_M1012_004.11225.11225.3	80	n/a	-	-	2049.085	684.036	3	3.1	1	9.04	0.13	0.17	0.35	0.35	0	0.1	607	0.3	34.02	0
1	YLSENPKTSASIDFDSNFLNSMIK-K7-155	sp|Q10335|RPN7_SCHPO	-	monolink	monolink	aleitner_M1012_004.10713.10713.3_aleitner_M1012_004.10671.10671.3	69	n/a	-	-	2875.403	959.475	3	2.1	1	8.56	0.14	0.22	0.22	0.22	0	0.05	636	0.29	33.91	0
1	AMEQQDIKPTVQNGEVSANAEQKA-K23-156	sp|O74440|RPN8_SCHPO	-	monolink	monolink	aleitner_M1012_004.04209.04209.3_aleitner_M1012_004.04179.04179.3	323	n/a	-	-	2741.331	914.785	3	4.8	1	11.51	0.28	0.19	0.44	0.44	0	0.09	298	0.19	33.91	0
1	KYIPNPVLVIIDVKPK-K14-156	sp|O74440|RPN8_SCHPO	-	monolink	monolink	aleitner_M1012_004.11145.11145.3_aleitner_M1012_004.11044.11044.3	134	n/a	-	-	1991.216	664.747	3	4.7	2	9.78	0.19	0.19	0.59	0.59	0	0.18	430	0	33.87	0
1	LSGVVEGIFQKCYAK-NSDYKETLIFK-a11-b5	sp|O74762|RPN2_SCHPO	sp|O74762|RPN2_SCHPO	xlink	intra-protein xl	aleitner_M1012_004.09336.09336.4_aleitner_M1012_004.09314.09314.4	148	107	41	-	3192.641	799.168	4	-0.2	1	9.98	0.19	0.23	0.42	0.27	0.15	0.07	430	0.38	33.81	0
1	GGVHVKLAHLSK-VISMEKGGNMK-a6-b6	sp|P06732|KCRM_HUMAN	sp|P06732|KCRM_HUMAN	xlink	intra-protein xl	aleitner_M1012_004.04194.04194.3_aleitner_M1012_004.04175.04175.3	298	242	56	-	2575.402	859.475	3	1.5	3	8.94	0.45	0.26	0.36	0.22	0.15	0.07	475	0.39	33.75	0
1	LEIKEGNYGDGYALQPSYIHEYLSKVLYAR-K4-K25	sp|Q9USQ9|PSB4_SCHPO	-	intralink	intralink	aleitner_M1012_004.12043.12043.3_aleitner_M1012_004.11967.11967.3	108	n/a	-	-	3626.847	1209.957	3	4.7	3	9.43	0.2	0.16	0.22	0.22	0	0.04	586	0.38	33.52	0
1	EIQDEKEAEAAR-NWKEGLSR-a6-b3	sp|Q10329|PSA7_SCHPO	sp|Q10329|PSA7_SCHPO	xlink	intra-protein xl	aleitner_M1012_004.04293.04293.3_aleitner_M1012_004.04253.04253.3	236	179	57	-	2514.241	839.088	3	2.5	1	10.32	0.37	0.27	0.31	0.2	0.11	0.06	321	0.27	33.5	0
1	VPEDIFKTHLEVAR-K7-156	sp|P87048|RPN1_SCHPO	-	monolink	monolink	aleitner_M1012_004.07199.07199.3_aleitner_M1012_004.07089.07089.3	347	n/a	-	-	1808.965	603.996	3	-1.2	2	10.9	0.22	0.23	0.58	0.58	0	0.21	201	0	33.23	0
1	IHLEKVSK-KLGVKPPK-a5-b1	sp|O74445|PRS10_SCHPO	sp|O14126|PRS6A_SCHPO	xlink	inter-protein xl	aleitner_M1012_004.03233.03233.4_aleitner_M1012_004.03193.03193.4	318	213	105	-	1956.215	490.062	4	0.8	2	9.88	0.18	0.34	0.39	0.27	0.12	0.07	278	0.73	33.19	0
1	ARSEAAEFEYKNGYPMPCDVLAK-K11-155	sp|O94517|PSA6_SCHPO	-	monolink	monolink	aleitner_M1012_004.06925.06925.3_aleitner_M1012_004.06901.06901.3	102	n/a	-	-	2800.321	934.448	3	-0.3	1	9.82	0.16	0.29	0.52	0.52	0	0.11	312	0	32.91	0
1	SIKGYTLPPHCSR-NKPGVYTK-a3-b2	sp|P06732|KCRM_HUMAN	sp|P00761|TRYP_PIG	xlink	inter-protein xl	aleitner_M1012_004.05243.05243.4_aleitner_M1012_004.05239.05239.4	138	210	72	-	2558.346	640.594	4	5.6	1	7.04	0.22	0.33	0.33	0.29	0.04	0.05	596	1	32.81	0
1	KVAQTTYKK-VLVDKSR-a1-b5	sp|O94579|PSA2_SCHPO	sp|O94579|PSA2_SCHPO	xlink	intra-protein xl	aleitner_M1012_004.01960.01960.3_aleitner_M1012_004.01934.01934.3	91	88	3	-	2019.175	674.066	3	1.1	2	9.83	0.3	0.42	0.46	0.13	0.33	0.09	138	0.63	32.8	0
1	VVGQLLEKLKPLIEKGGDWER-K8-K15	sp|Q10335|RPN7_SCHPO	-	intralink	intralink	aleitner_M1012_004.12240.12240.3_aleitner_M1012_004.12202.12202.3	174	n/a	-	-	2544.445	849.156	3	5.1	2	11.34	0.17	0.17	0.36	0.36	0	0.09	291	0.45	32.69	0
1	SLLTGKHAIR-VGIKPPK-a6-b4	sp|Q9P7S2|RPN6_SCHPO	sp|O74445|PRS10_SCHPO	xlink	inter-protein xl	aleitner_M1012_004.04085.04085.3_aleitner_M1012_004.04063.04063.3	272	164	108	-	1970.206	657.743	3	0.8	1	9.22	0.22	0.31	0.35	0.29	0.06	0.06	363	0.98	32.56	0
1	IQYVGKQDPK-NHASIDKMK-a6-b7	sp|P41878|RPN11_SCHPO	sp|P41878|RPN11_SCHPO	xlink	intra-protein xl	aleitner_M1012_004.03070.03070.4_aleitner_M1012_004.03034.03034.4	276	246	30	-	2355.219	589.813	4	-2.6	2	10.5	0.24	0.34	0.5	0.44	0.06	0.09	160	0.38	32.46	0
1	TMLVKAVANSTAANFIR-K5-156	sp|O74894|PRS6B_SCHPO	-	monolink	monolink	aleitner_M1012_004.10061.10061.3_aleitner_M1012_004.10031.10031.3	186	n/a	-	-	1962.065	655.03	3	2.3	1	10.74	0.16	0.3	0.32	0.32	0	0.09	170	0	32.32	0
1	VELAKQNLFVPTSDK-EKASFAR-a5-b2	sp|P50524|RPN12_SCHPO	sp|P50524|RPN12_SCHPO	xlink	intra-protein xl	aleitner_M1012_004.06425.06425.4_aleitner_M1012_004.06358.06358.4	34	46	12	-	2633.411	659.361	4	1.7	1	8.68	0.1	0.31	0.35	0.32	0.03	0.05	415	0.44	32.14	0
1	IITKEGVETR-RLLKLEEAMK-a4-b4	sp|Q9UQY2|PSB1_SCHPO	sp|Q9UQY2|PSB1_SCHPO	xlink	intra-protein xl	aleitner_M1012_004.05533.05533.3_aleitner_M1012_004.05476.05476.3	212	179	33	-	2512.434	838.486	3	1.5	2	8.35	0.36	0.14	0.36	0.17	0.19	0.07	607	0.6	32.13	0
1	TLLAKAVANQTSATFLR-K5-156	sp|P36612|PRS4_SCHPO	-	monolink	monolink	aleitner_M1012_004.09569.09569.3_aleitner_M1012_004.09526.09526.3	243	n/a	-	-	1960.104	654.376	3	2.2	1	10.12	0.21	0.32	0.31	0.31	0	0.09	205	0.35	32.09	0
1	LTQLLSQIKEEQGDIK-K9-156	sp|Q9UTM3|RPN5_SCHPO	-	monolink	monolink	aleitner_M1012_004.08252.08252.3_aleitner_M1012_004.08213.08213.3	141	n/a	-	-	1998.094	667.039	3	2.9	1	11.37	0.18	0.18	0.35	0.35	0	0.11	215	0.28	32.04	0
1	KIEIPLPNEVGR-LGVKPPK-a1-b4	sp|O74445|PRS10_SCHPO	sp|O14126|PRS6A_SCHPO	xlink	inter-protein xl	aleitner_M1012_004.06547.06547.4_aleitner_M1012_004.06529.06529.4	297	217	80	-	2239.333	560.841	4	1.3	1	7.71	0.14	0.41	0.71	0.69	0.02	0.1	350	1	31.89	0
1	EKVAFILDQVR-FFEKEDVQSLK-a2-b4	sp|Q9UTM3|RPN5_SCHPO	sp|Q9UTM3|RPN5_SCHPO	xlink	intra-protein xl	aleitner_M1012_004.08585.08585.3_aleitner_M1012_004.08593.08593.3	170	204	34	-	2823.515	942.18	3	3.4	1	6.24	0.1	0.35	0.34	0.23	0.1	0.06	602	0.74	31.67	0
1	KVTSKLLEQEESAEK-TFLEKR-a5-b5	sp|Q09682|PSA4_SCHPO	sp|O94579|PSA2_SCHPO	xlink	inter-protein xl	aleitner_M1012_004.04851.04851.4_aleitner_M1012_004.04816.04816.4	54	176	122	-	2648.429	663.115	4	0.8	1	9.98	0.31	0.28	0.68	0.09	0.59	0.2	142	0.3	31.49	0
1	KYDKTEDDIK-IKENQEK-a1-b2	sp|O74445|PRS10_SCHPO	sp|O14126|PRS6A_SCHPO	xlink	inter-protein xl	aleitner_M1012_004.01201.01201.4_aleitner_M1012_004.01189.01189.4	38	72	34	-	2279.157	570.797	4	1.7	3	10.23	0.3	0.29	0.49	0.38	0.1	0.08	180	0.95	31.47	0
1	KLEKGQSIDDMIPAQK-K1-156	sp|P06732|KCRM_HUMAN	-	monolink	monolink	aleitner_M1012_004.05773.05773.3_aleitner_M1012_004.05798.05798.3	366	n/a	-	-	1956.026	653.017	3	1.4	1	10.81	0.14	0.21	0.39	0.39	0	0.12	200	0.22	31.4	0
1	IKLISGKLDEAR-ELLVKASK-a7-b5	sp|Q9US13|RPN9_SCHPO	sp|Q9US13|RPN9_SCHPO	xlink	intra-protein xl	aleitner_M1012_004.05526.05526.4_aleitner_M1012_004.05488.05488.4	132	142	10	-	2366.412	592.611	4	-1	1	8.94	0.19	0.37	0.32	0.13	0.19	0.06	255	0.71	31.38	0
1	LTHEKSTMLEK-KYDKTEDDIK-a5-b4	sp|O14126|PRS6A_SCHPO	sp|O74445|PRS10_SCHPO	xlink	inter-protein xl	aleitner_M1012_004.02630.02630.6_aleitner_M1012_004.02600.02600.6	64	41	23	-	2707.362	452.235	6	-0.1	1	9.16	0.22	0.33	0.39	0.17	0.22	0.07	266	0.85	31.26	0
1	IEFATITKDTTK-NKMVCK-a8-b2	sp|Q09682|PSA4_SCHPO	sp|Q09682|PSA4_SCHPO	xlink	intra-protein xl	aleitner_M1012_004.04865.04865.3_aleitner_M1012_004.04814.04814.3	217	223	6	-	2283.191	762.072	3	2.7	1	9.96	0.33	0.27	0.52	0.48	0.04	0.08	224	0.96	31.14	0
1	SEAAEFEYKNGYPMPCDVLAK-KVAQTTYK-a9-b1	sp|O94517|PSA6_SCHPO	sp|O94579|PSA2_SCHPO	xlink	inter-protein xl	aleitner_M1012_004.06322.06322.4_aleitner_M1012_004.06309.06309.4	102	91	11	-	3493.692	874.431	4	3.8	3	8.94	0.16	0.34	0.47	0.41	0.07	0.07	277	0.77	31.11	0
1	MEILKIHLEKVSK-K5-K13	sp|O74445|PRS10_SCHPO	-	intralink	intralink	aleitner_M1012_004.07152.07152.3_aleitner_M1012_004.07127.07127.3	313	n/a	-	-	1704.986	569.337	3	0.9	1	9.21	0.16	0.3	0.6	0.6	0	0.23	182	0	31.08	0
1	SVQPTAKTVQK-LKPQDER-a7-b2	sp|O74762|RPN2_SCHPO	sp|P36612|PRS4_SCHPO	xlink	inter-protein xl	aleitner_M1012_004.01932.01932.4_aleitner_M1012_004.01908.01908.4	806	93	713	-	2208.208	553.06	4	-1.7	2	9.38	0.19	0.34	0.41	0.3	0.11	0.07	219	0.81	31.02	0
1	MDDKMLLTEVHLLESK-K4-156	sp|Q9P7S2|RPN6_SCHPO	-	monolink	monolink	aleitner_M1012_004.09912.09912.3_aleitner_M1012_004.09898.09898.3	161	n/a	-	-	2057.049	686.691	3	3	1	8.5	0.18	0.23	0.23	0.23	0	0.07	441	0.2	30.91	0
1	IKLISGK-IVKSAK-a2-b3	sp|Q9US13|RPN9_SCHPO	decoy_reverse_sp|Q9P7S2|RPN6_SCHPO	xlink	decoy inter-protein xl	aleitner_M1012_004.05046.05046.3_aleitner_M1012_004.05014.05014.3	127	337	210	-	1539.996	514.34	3	-0.4	1	9.35	0.27	0.24	0.3	0.14	0.15	0.05	324	0	30.85	0.045
1	ASKGSNDDEMK-KTTEEK-a3-b1	sp|O74762|RPN2_SCHPO	sp|O74762|RPN2_SCHPO	xlink	intra-protein xl	aleitner_M1012_004.00595.00595.3_aleitner_M1012_004.00578.00578.3	836	848	12	-	2052.951	685.325	3	-0.4	1	8.22	0.16	0.39	0.42	0.32	0.11	0.07	275	0	30.82	0
1	LIDASTVKHVFPITK-NCACVISQKK-a8-b9	sp|O94517|PSA6_SCHPO	sp|O94517|PSA6_SCHPO	xlink	intra-protein xl	aleitner_M1012_004.06948.06948.4_aleitner_M1012_004.06933.06933.4	65	52	13	-	3012.619	754.163	4	1.6	2	9.81	0.33	0.24	0.67	0.12	0.55	0.14	200	0.52	30.72	0
1	VLVKVHPEGKYVVDISPDIDIK-K4-K10	sp|P41836|PRS8_SCHPO	-	intralink	intralink	aleitner_M1012_004.08501.08501.4_aleitner_M1012_004.08440.08440.4	84	n/a	-	-	2600.449	651.12	4	0.8	1	11.35	0.16	0.18	0.22	0.22	0	0.05	183	0.52	30.7	0
1	SPAIIFIDELDAIGTKR-K16-156	sp|O14126|PRS6A_SCHPO	-	monolink	monolink	aleitner_M1012_004.12516.12516.3_aleitner_M1012_004.12494.12494.3	293	n/a	-	-	2014.1	672.374	3	0.6	2	8.32	0.13	0.28	0.32	0.32	0	0.09	375	0.25	30.63	0
1	KVEFGLPDLEGR-SKTLQYFA-a1-b2	sp|O42931|PRS7_SCHPO	sp|O14126|PRS6A_SCHPO	xlink	inter-protein xl	aleitner_M1012_004.09399.09399.3_aleitner_M1012_004.09277.09277.3	344	432	88	-	2453.292	818.772	3	3.3	4	7.38	0.11	0.41	0.47	0.27	0.2	0.09	328	0	30.52	0.045
1	CTKIIENEQSAEK-QIAKFVVSLGER-a3-b4	sp|O42931|PRS7_SCHPO	sp|O42931|PRS7_SCHPO	xlink	intra-protein xl	aleitner_M1012_004.06548.06548.4_aleitner_M1012_004.06543.06543.4	102	124	22	-	3032.584	759.154	4	-0.3	1	7.24	0.11	0.23	0.27	0.14	0.13	0.05	574	0.38	30.4	0
1	KHLDAEVQK-YKEDTALR-a1-b2	sp|P41878|RPN11_SCHPO	decoy_reverse_sp|O74445|PRS10_SCHPO	xlink	decoy inter-protein xl	aleitner_M1012_004.01484.01484.5_aleitner_M1012_004.01466.01466.5	281	379	98	-	2199.163	440.84	5	4.4	3	7.81	0.13	0.29	0.21	0.19	0.02	0.04	440	0.74	30.3	0.087
1	FSFISNVRPKLFAYPPK-K10-156	sp|O74762|RPN2_SCHPO	-	monolink	monolink	aleitner_M1012_004.09557.09557.3_aleitner_M1012_004.09520.09520.3	792	n/a	-	-	2166.187	723.07	3	-0.3	4	9.74	0.23	0.17	0.35	0.35	0	0.1	309	0.29	30.22	0
1	ELLVKASK-IKLISGK-a5-b2	sp|Q9US13|RPN9_SCHPO	sp|Q9US13|RPN9_SCHPO	xlink	intra-protein xl	aleitner_M1012_004.05050.05050.4_aleitner_M1012_004.05009.05009.4	142	127	15	-	1782.126	446.539	4	1.9	2	9.57	0.15	0.37	0.26	0.2	0.07	0.05	136	0.62	30.1	0
1	VVGQLLEKLKPLIEK-K8-156	sp|Q10335|RPN7_SCHPO	-	monolink	monolink	aleitner_M1012_004.10731.10731.3_aleitner_M1012_004.10697.10697.3	174	n/a	-	-	1862.155	621.726	3	3.2	1	9.85	0.18	0.2	0.8	0.8	0	0.27	142	0.19	30.04	0
1	GNQKFSSTADYMNMSS-ASKAAR-a4-b3	sp|O42931|PRS7_SCHPO	sp|Q10329|PSA7_SCHPO	xlink	inter-protein xl	aleitner_M1012_004.04335.04335.3_aleitner_M1012_004.04323.04323.3	426	168	258	-	2507.145	836.723	3	1	1	8.62	0.36	0.17	0.38	0.34	0.03	0.05	431	0	29.98	0.087
1	KLEKGQSIDDMIPAQK-K4-155	sp|P06732|KCRM_HUMAN	-	monolink	monolink	aleitner_M1012_004.04957.04957.3_aleitner_M1012_004.04940.04940.3	369	n/a	-	-	1955.045	652.69	3	2	1	9.01	0.15	0.28	0.5	0.5	0	0.16	211	0.18	29.83	0
1	DNLSWLSKANNWSK-TKDSLEAR-a8-b2	sp|O74762|RPN2_SCHPO	sp|O74762|RPN2_SCHPO	xlink	intra-protein xl	aleitner_M1012_004.07226.07226.4_aleitner_M1012_004.07237.07237.4	377	337	40	-	2718.364	680.599	4	0.9	2	9.25	0.21	0.26	0.47	0.43	0.03	0.07	249	0.36	29.74	0
1	VTSKLLEQEESAEK-TLFRKEK-a4-b5	sp|Q09682|PSA4_SCHPO	decoy_reverse_sp|Q9P7S2|RPN6_SCHPO	xlink	decoy inter-protein xl	aleitner_M1012_004.04845.04845.3_aleitner_M1012_004.04802.04802.3	54	303	249	-	2648.433	883.819	3	2.2	1	6.78	0.18	0.28	0.25	0.21	0.04	0.04	523	0.52	29.73	0.097
1	TQLADILSVLGMSYSNTSKHESLK-K19-156	sp|P87048|RPN1_SCHPO	-	monolink	monolink	aleitner_M1012_004.11758.11758.3_aleitner_M1012_004.11755.11755.3	139	n/a	-	-	2777.432	926.819	3	5.9	1	9.9	0.21	0.15	0.71	0.71	0	0.15	244	0.47	29.55	0
1	HFEQVINEKHEDALAK-K9-155	sp|O74762|RPN2_SCHPO	-	monolink	monolink	aleitner_M1012_004.03887.03887.3_aleitner_M1012_004.03862.03862.3	703	n/a	-	-	2062.06	688.361	3	4.8	1	8.5	0.16	0.25	0.23	0.23	0	0.07	330	0.22	29.35	0
1	NEADPAMAILSEYLETGSVKLR-K20-156	sp|P87048|RPN1_SCHPO	-	monolink	monolink	aleitner_M1012_004.13223.13223.3_aleitner_M1012_004.13198.13198.3	475	n/a	-	-	2562.293	855.105	3	1.5	1	8.03	0.19	0.18	0.3	0.3	0	0.07	460	0.34	29.25	0
1	LHQVEYALEAIKQGSATVGLVSK-K12-155	sp|O14250|PSA1_SCHPO	-	monolink	monolink	aleitner_M1012_004.09859.09859.3_aleitner_M1012_004.09841.09841.3	30	n/a	-	-	2595.433	866.152	3	1.4	1	9.23	0.12	0.16	0.3	0.3	0	0.06	355	0	29.09	0
1	ELLKPSASVALQR-IQYVGKQDPK-a4-b6	sp|O74894|PRS6B_SCHPO	sp|P41878|RPN11_SCHPO	xlink	inter-protein xl	aleitner_M1012_004.05480.05480.3_aleitner_M1012_004.05457.05457.3	94	276	182	-	2723.527	908.85	3	1.6	1	8.42	0.31	0.29	0.36	0.21	0.15	0.07	243	0.58	28.82	0.097
1	EVIELPLKNPELFLR-K8-155	sp|O74445|PRS10_SCHPO	-	monolink	monolink	aleitner_M1012_004.11078.11078.3_aleitner_M1012_004.11056.11056.3	153	n/a	-	-	1964.148	655.724	3	6	1	8.58	0.12	0.21	0.22	0.22	0	0.07	343	0.32	28.75	0
1	FGDGIQIAQLALKHR-ENKIQR-a13-b3	sp|O94444|RPN10_SCHPO	sp|O94444|RPN10_SCHPO	xlink	intra-protein xl	aleitner_M1012_004.06528.06528.5_aleitner_M1012_004.06519.06519.5	99	104	5	-	2590.439	519.096	5	1.7	2	8.13	0.12	0.45	0.21	0.11	0.1	0.05	130	0.85	28.73	0
1	GIWHNDNKSFLVWVNEEDHLR-K8-156	sp|P06732|KCRM_HUMAN	-	monolink	monolink	aleitner_M1012_004.09525.09525.3_aleitner_M1012_004.09472.09472.3	223	n/a	-	-	2763.349	922.124	3	3.2	1	9.03	0.2	0.16	0.2	0.2	0	0.05	352	0.26	28.63	0
1	IEFATITKDTTK-VMCKNK-a8-b4	sp|Q09682|PSA4_SCHPO	decoy_reverse_sp|Q09682|PSA4_SCHPO	xlink	decoy intra-protein xl	aleitner_M1012_004.04853.04853.4_aleitner_M1012_004.04824.04824.4	217	26	191	-	2283.19	571.805	4	2.2	1	8.79	0.19	0.25	0.48	0.36	0.12	0.08	242	0.62	28.53	0
1	SVQPTAKTVQKVETAVLSTTVK-K7-K11	sp|O74762|RPN2_SCHPO	-	intralink	intralink	aleitner_M1012_004.10963.10963.3_aleitner_M1012_004.10954.10954.3	806	n/a	-	-	2452.384	818.469	3	2	1	10.03	0.14	0.22	0.35	0.35	0	0.08	149	0.29	28.46	0
1	NHASIDKMK-AQEEVKR-a7-b6	sp|P41878|RPN11_SCHPO	sp|O74894|PRS6B_SCHPO	xlink	inter-protein xl	aleitner_M1012_004.01821.01821.4_aleitner_M1012_004.01795.01795.4	246	49	197	-	2039.048	510.77	4	0.6	2	9.15	0.19	0.3	0.44	0.03	0.41	0.09	135	0.57	28.41	0.097
1	LKVELAKQNLFVPTSDK-K2-K7	sp|P50524|RPN12_SCHPO	-	intralink	intralink	aleitner_M1012_004.08479.08479.3_aleitner_M1012_004.08443.08443.3	29	n/a	-	-	2067.17	690.065	3	4.1	1	8.03	0.05	0.24	0.3	0.3	0	0.09	301	0	27.72	0
1	LTHEKSTMLEK-IEDTDKYDKK-a5-b6	sp|O14126|PRS6A_SCHPO	decoy_reverse_sp|O74445|PRS10_SCHPO	xlink	decoy inter-protein xl	aleitner_M1012_004.02615.02615.5_aleitner_M1012_004.02591.02591.5	64	348	284	-	2707.37	542.482	5	2.6	1	8.13	0.07	0.45	0.19	0.17	0.02	0.03	74	0.99	27.62	0.097
1	EVIELPLKNPELFLR-FFEKEDVQSLK-a8-b4	sp|O74445|PRS10_SCHPO	sp|Q9UTM3|RPN5_SCHPO	xlink	inter-protein xl	aleitner_M1012_004.10764.10764.3_aleitner_M1012_004.10751.10751.3	153	204	51	-	3315.819	1106.281	3	5.6	2	8.71	0.32	0.21	0.77	0.75	0.02	0.12	193	0.93	27.49	0.097
1	KVAQTTYK-VLVDKSRK-a1-b5	sp|O94579|PSA2_SCHPO	sp|O94579|PSA2_SCHPO	xlink	intra-protein xl	aleitner_M1012_004.02135.02135.4_aleitner_M1012_004.02101.02101.4	91	88	3	-	2019.175	505.802	4	1.1	1	8.65	0.15	0.34	0.23	0.2	0.03	0.04	119	0.66	27.3	0
1	TFANLVSSTLYEKR-YKVNLYK-a13-b2	sp|Q9Y7T8|PSB3_SCHPO	sp|Q9Y7T8|PSB3_SCHPO	xlink	intra-protein xl	aleitner_M1012_004.08120.08120.3_aleitner_M1012_004.08079.08079.3	98	70	28	-	2692.453	898.492	3	2	2	8.24	0.33	0.13	0.64	0.63	0.01	0.09	341	0.37	27.1	0
1	ILSGEQTVKYDR-KEDSSPCGYIIR-a9-b1	sp|O74762|RPN2_SCHPO	sp|O74762|RPN2_SCHPO	xlink	intra-protein xl	aleitner_M1012_004.04813.04813.3_aleitner_M1012_004.04788.04788.3	316	296	20	-	2969.49	990.838	3	3.3	1	7.34	0.27	0.2	0.52	0.42	0.11	0.09	360	0.26	27.06	0
1	IQYVGKQDPK-KHLDAEVQK-a6-b1	sp|P41878|RPN11_SCHPO	sp|P41878|RPN11_SCHPO	xlink	intra-protein xl	aleitner_M1012_004.03040.03040.4_aleitner_M1012_004.03024.03024.4	276	281	5	-	2379.278	595.827	4	-0.6	1	7.98	0.21	0.32	0.61	0.54	0.06	0.11	147	0.84	27.04	0
1	FCVGLQKIEEIFKK-K7-156	sp|P06732|KCRM_HUMAN	-	monolink	monolink	aleitner_M1012_004.11449.11449.3_aleitner_M1012_004.11417.11417.3	259	n/a	-	-	1894.033	632.352	3	2.8	1	7.59	0.11	0.25	0.71	0.71	0	0.25	164	0.32	26.87	0
1	TMLVKAVANSTAANFIR-VGIKPPK-a5-b4	sp|O74894|PRS6B_SCHPO	sp|O74445|PRS10_SCHPO	xlink	inter-protein xl	aleitner_M1012_004.08085.08085.4_aleitner_M1012_004.08068.08068.4	186	164	22	-	2681.543	671.394	4	4.7	2	8.77	0.28	0.23	0.23	0.19	0.04	0.04	167	0.92	26.44	0.097
1	LCFDELKK-LCFDELKK-a7-b7	sp|Q09720|PSB2_SCHPO	sp|Q09720|PSB2_SCHPO	xlink	intra-protein xl	aleitner_M1012_004.07640.07640.4_aleitner_M1012_004.07605.07605.4	169	169	0	-	2241.148	561.295	4	2.3	1	9.25	0.26	0.15	0.48	0.24	0.24	0.09	161	0.67	26.15	0
1	LQKYQATVMR-QKSLEK-a3-b2	sp|Q10335|RPN7_SCHPO	sp|O42897|RPN3_SCHPO	xlink	inter-protein xl	aleitner_M1012_004.03542.03542.4_aleitner_M1012_004.03508.03508.4	397	314	83	-	2106.154	527.546	4	1.7	1	8.04	0.2	0.3	0.21	0.17	0.05	0.04	161	0.52	26.09	0.097
1	RNKLDPYWNQLIVAGVDGENK-K3-156	sp|Q9USQ9|PSB4_SCHPO	-	monolink	monolink	aleitner_M1012_004.09370.09370.3_aleitner_M1012_004.09350.09350.3	137	n/a	-	-	2584.343	862.455	3	5.5	1	7.51	0.1	0.19	0.4	0.4	0	0.09	294	0.33	25.55	0
1	LLIFEKQVR-KHGQLK-a6-b1	sp|Q9UTM3|RPN5_SCHPO	sp|Q9UTM3|RPN5_SCHPO	xlink	intra-protein xl	aleitner_M1012_004.04793.04793.4_aleitner_M1012_004.04777.04777.4	40	81	41	-	1992.191	499.056	4	1.3	1	7.38	0.24	0.27	0.74	0.74	0	0.11	179	0.97	25.49	0
1	SAQEILCNEPVETYGSFDLKEK-LKYYEQK-a20-b2	sp|Q9UTM3|RPN5_SCHPO	sp|Q9UTM3|RPN5_SCHPO	xlink	intra-protein xl	aleitner_M1012_004.07143.07143.4_aleitner_M1012_004.07125.07125.4	168	213	45	-	3664.788	917.205	4	0.7	1	6.16	0.29	0.16	0.55	0.54	0.01	0.07	458	0.92	25.34	0
1	LTHEKSTMLEK-EWDSKLK-a5-b5	sp|O14126|PRS6A_SCHPO	sp|O74445|PRS10_SCHPO	xlink	inter-protein xl	aleitner_M1012_004.04557.04557.3_aleitner_M1012_004.04509.04509.3	64	24	40	-	2358.217	787.08	3	1.2	2	8	0.29	0.25	0.24	0.16	0.08	0.04	162	0.39	25.31	0.097
1	NLNAPKFSFISNVRPK-K6-156	sp|O74762|RPN2_SCHPO	-	monolink	monolink	aleitner_M1012_004.07983.07983.3_aleitner_M1012_004.07957.07957.3	782	n/a	-	-	1987.094	663.372	3	2.4	1	7.76	0.17	0.21	0.47	0.47	0	0.15	163	0.72	25.07	0
1	FEAQKDTVHMIFNQK-K5-156	sp|O94444|RPN10_SCHPO	-	monolink	monolink	aleitner_M1012_004.06847.06847.3_aleitner_M1012_004.06764.06764.3	30	n/a	-	-	1990.988	664.67	3	2.7	1	6.96	0.08	0.31	0.38	0.38	0	0.13	158	0	25	0
1	VMKSEFQR-EWDSKLK-a3-b5	sp|O14126|PRS6A_SCHPO	sp|O74445|PRS10_SCHPO	xlink	inter-protein xl	aleitner_M1012_004.04889.04889.4_aleitner_M1012_004.04854.04854.4	54	24	30	-	2066.052	517.521	4	0.9	2	6.84	0.14	0.28	0.3	0.07	0.24	0.06	232	0.14	24.76	0.097
1	HRENKIQR-SAKGTK-a5-b3	sp|O94444|RPN10_SCHPO	sp|O74440|RPN8_SCHPO	xlink	inter-protein xl	aleitner_M1012_004.00377.00377.4_aleitner_M1012_004.00361.00361.4	104	36	68	-	1808	453.008	4	-1	1	7.6	0.25	0.18	0.29	0.04	0.25	0.06	230	0	24.31	0.097
1	ETEKLAEER-TKVVDR-a4-b2	sp|P50524|RPN12_SCHPO	decoy_reverse_sp|Q10335|RPN7_SCHPO	xlink	decoy inter-protein xl	aleitner_M1012_004.01073.01073.4_aleitner_M1012_004.00993.00993.4	205	162	43	-	1958.034	490.516	4	1.1	6	8.42	0.21	0.18	0.15	0.08	0.07	0.03	139	0.76	23.83	0.129
1	EKSPAIIFIDELDAIGTK-K2-156	sp|O14126|PRS6A_SCHPO	-	monolink	monolink	aleitner_M1012_004.13349.13349.3_aleitner_M1012_004.13366.13366.3	277	n/a	-	-	2115.128	706.05	3	-3.4	2	7.05	0.17	0.1	0.35	0.35	0	0.1	341	0.46	23.72	0
1	SEAAEFEYKNGYPMPCDVLAK-K9-156	sp|O94517|PSA6_SCHPO	-	monolink	monolink	aleitner_M1012_004.08157.08157.3_aleitner_M1012_004.08108.08108.3	102	n/a	-	-	2574.174	859.066	3	3.3	1	7.82	0.14	0.1	0.3	0.3	0	0.07	264	0	23.7	0
1	SSLELANNAVKSNDIEKAIDLYK-K11-K17	sp|Q9P7S2|RPN6_SCHPO	-	intralink	intralink	aleitner_M1012_004.09721.09721.3_aleitner_M1012_004.09700.09700.3	15	n/a	-	-	2672.402	891.808	3	4	1	8.32	0.15	0.16	0.16	0.16	0	0.03	152	0.3	23.38	0
1	SPSGNDALNDKK-GTKTSETNDR-a11-b3	sp|P87048|RPN1_SCHPO	sp|P87048|RPN1_SCHPO	xlink	intra-protein xl	aleitner_M1012_004.01525.01525.4_aleitner_M1012_004.01544.01544.4	20	24	4	-	2490.186	623.554	4	1	1	7.6	0.17	0.25	0.24	0.04	0.2	0.05	112	0.85	23.36	0
1	SEAAEFEYKNGYPMPCDVLAK-K9-155	sp|O94517|PSA6_SCHPO	-	monolink	monolink	aleitner_M1012_004.07510.07510.3_aleitner_M1012_004.07491.07491.3	102	n/a	-	-	2573.187	858.737	3	1.5	1	7.46	0.18	0.09	0.25	0.25	0	0.06	302	0	23.25	0
1	ELLVKASK-KEKWIAK-a5-b3	sp|Q9US13|RPN9_SCHPO	decoy_reverse_sp|Q9P7S2|RPN6_SCHPO	xlink	decoy inter-protein xl	aleitner_M1012_004.02737.02737.4_aleitner_M1012_004.02712.02712.4	142	305	163	-	1926.153	482.546	4	-1.4	1	7.23	0.3	0.15	0.18	0.12	0.07	0.03	247	0.82	23.14	0.161
1	VATEKDFLDAVQK-FLKTSK-a5-b3	sp|O42931|PRS7_SCHPO	decoy_reverse_sp|P87048|RPN1_SCHPO	xlink	decoy inter-protein xl	aleitner_M1012_004.11557.11557.4_aleitner_M1012_004.11531.11531.4	411	794	383	-	2323.262	581.823	4	-2.5	1	7.94	0.16	0.13	0.32	0.16	0.16	0.07	186	0.74	23.08	0.219
1	TLSKWRDATDDK-DQKKDKPK-a4-b4	decoy_reverse_sp|Q9USQ9|PSB4_SCHPO	sp|P36612|PRS4_SCHPO	xlink	decoy inter-protein xl	aleitner_M1012_004.05243.05243.4_aleitner_M1012_004.05090.05090.4	66	26	40	-	2558.346	640.594	4	4.6	1	7.51	0.19	0.15	0.12	0.05	0.07	0.02	232	0.83	23.02	0.219
1	FVKLGIDPPK-VADLKK-a3-b5	sp|O42931|PRS7_SCHPO	sp|O74445|PRS10_SCHPO	xlink	inter-protein xl	aleitner_M1012_004.00613.00613.4_aleitner_M1012_004.00593.00593.4	207	377	170	-	1923.137	481.792	4	-3.7	1	7.79	0.2	0.18	0.13	0.07	0.06	0.02	168	0.86	22.99	0.219
1	KIYNEYPPTK-VLVDKSR-a1-b5	sp|O94579|PSA2_SCHPO	sp|O94579|PSA2_SCHPO	xlink	intra-protein xl	aleitner_M1012_004.03900.03900.4_aleitner_M1012_004.03905.03905.4	99	88	11	-	2205.209	552.31	4	2.1	1	6.78	0.2	0.2	0.25	0.11	0.14	0.05	217	0.79	22.68	0
1	RAVEKLSVEALNSLTGEFK-K5-156	sp|P06732|KCRM_HUMAN	-	monolink	monolink	aleitner_M1012_004.10000.10000.3_aleitner_M1012_004.09987.09987.3	156	n/a	-	-	2246.223	749.749	3	3.4	1	7.96	0.09	0.15	0.18	0.18	0	0.05	165	0.45	22.66	0
1	AEAKDVAKMK-NKMVCK-a4-b2	decoy_reverse_sp|O59770|PSA3_SCHPO	sp|Q09682|PSA4_SCHPO	xlink	decoy inter-protein xl	aleitner_M1012_004.02108.02108.4_aleitner_M1012_004.02084.02084.4	64	223	159	-	2006.041	502.518	4	2.3	1	6.66	0.17	0.31	0.12	0.04	0.08	0.02	107	0.93	22.4	0.219
1	LAAPQLVQMFIGDGAKLVR-SAVIKTSTR-a16-b5	sp|O14126|PRS6A_SCHPO	sp|O14126|PRS6A_SCHPO	xlink	intra-protein xl	aleitner_M1012_004.11551.11551.4_aleitner_M1012_004.11574.11574.4	265	124	141	-	3125.772	782.451	4	2.8	1	5.52	0.29	0.19	0.46	0.45	0.01	0.06	305	0.27	21.96	0
1	IEDTDKYDKK-KEKWIAK-a6-b3	decoy_reverse_sp|O74445|PRS10_SCHPO	decoy_reverse_sp|Q9P7S2|RPN6_SCHPO	xlink	decoy inter-protein xl	aleitner_M1012_004.00987.00987.5_aleitner_M1012_004.00967.00967.5	348	305	43	-	2293.218	459.652	5	-0.9	1	6.26	0.18	0.28	0.09	0.06	0.03	0.02	142	1	21.61	0.222
1	IVKSAK-IVKSAK-a3-b3	decoy_reverse_sp|Q9P7S2|RPN6_SCHPO	decoy_reverse_sp|Q9P7S2|RPN6_SCHPO	xlink	decoy intra-protein xl	aleitner_M1012_004.05047.05047.3_aleitner_M1012_004.05027.05027.3	337	337	0	-	1426.914	476.646	3	1	1	7.91	0.16	0.16	0.12	0.06	0.06	0.02	103	0	21.59	0
1	QLASYYHKESNALFMVR-K8-156	sp|P87048|RPN1_SCHPO	-	monolink	monolink	aleitner_M1012_004.07553.07553.3_aleitner_M1012_004.07533.07533.3	735	n/a	-	-	2212.109	738.377	3	4.6	2	7.08	0.08	0.18	0.17	0.17	0	0.05	156	0.37	21.47	0
1	GITVLKPDDDK-TMGKNK-a6-b4	sp|Q09720|PSB2_SCHPO	sp|P41836|PRS8_SCHPO	xlink	inter-protein xl	aleitner_M1012_004.01161.01161.5_aleitner_M1012_004.01135.01135.5	29	78	49	-	2015.059	404.02	5	-1.1	1	5.98	0.16	0.21	0.21	0.15	0.06	0.04	242	0.69	21.46	0.222
1	IKENQEK-KINANEK-a2-b1	sp|O14126|PRS6A_SCHPO	sp|O74440|RPN8_SCHPO	xlink	inter-protein xl	aleitner_M1012_004.00620.00620.3_aleitner_M1012_004.00606.00606.3	72	91	19	-	1840.99	614.671	3	0.5	1	6.62	0.2	0.2	0.15	0.07	0.08	0.03	174	0.67	21.26	0.222
1	IKLISGK-IKLISGK-a2-b2	sp|Q9US13|RPN9_SCHPO	sp|Q9US13|RPN9_SCHPO	xlink	intra-protein xl	aleitner_M1012_004.05059.05059.3_aleitner_M1012_004.05042.05042.3	127	127	0	-	1653.089	552.038	3	5.4	1	7.78	0.17	0.19	0.13	0.06	0.06	0.02	65	0.6	21.22	0
1	YPGGGPGKTAILPVK-DKKASLLTR-a8-b3	decoy_reverse_sp|P36612|PRS4_SCHPO	sp|Q9UUB6|UBLH2_SCHPO	xlink	decoy inter-protein xl	aleitner_M1012_004.07896.07896.4_aleitner_M1012_004.07892.07892.4	219	223	4	-	2622.518	656.637	4	2.8	1	6.88	0.18	0.22	0.23	0.21	0.02	0.04	113	0.99	21.16	0.222
1	EAEAARKK-WAIKEKR-a7-b6	sp|Q10329|PSA7_SCHPO	sp|Q9P7S2|RPN6_SCHPO	xlink	inter-protein xl	aleitner_M1012_004.04211.04211.4_aleitner_M1012_004.04187.04187.4	243	119	124	-	1969.105	493.284	4	-2.7	1	5.09	0.15	0.23	0.32	0.07	0.25	0.06	276	0.91	21.14	0.222
1	HKTDLNHENLK-VMKSEFQR-a2-b3	sp|P06732|KCRM_HUMAN	sp|O14126|PRS6A_SCHPO	xlink	inter-protein xl	aleitner_M1012_004.02706.02706.4_aleitner_M1012_004.02682.02682.4	107	54	53	-	2509.281	628.328	4	2.5	1	7.2	0.18	0.2	0.1	0.06	0.04	0.02	108	0.49	21.13	0.222
1	LIDASTVKHVFPITK-K8-155	sp|O94517|PSA6_SCHPO	-	monolink	monolink	aleitner_M1012_004.07567.07567.3_aleitner_M1012_004.07562.07562.3	65	n/a	-	-	1823.057	608.693	3	-0.3	1	6.91	0.09	0.13	0.4	0.4	0	0.13	143	0	20.93	0
1	IQYVGKQDPK-YKEDTALR-a6-b2	sp|P41878|RPN11_SCHPO	decoy_reverse_sp|O74445|PRS10_SCHPO	xlink	decoy inter-protein xl	aleitner_M1012_004.01955.01955.5_aleitner_M1012_004.01944.01944.5	276	379	103	-	2307.222	462.452	5	4.7	1	5.83	0.06	0.29	0.11	0.08	0.02	0.02	160	0.65	20.92	0.237
1	FGNRDLVKK-KHLDAEVQK-a8-b1	sp|O74445|PRS10_SCHPO	sp|P41878|RPN11_SCHPO	xlink	inter-protein xl	aleitner_M1012_004.03267.03267.3_aleitner_M1012_004.03252.03252.3	37	281	244	-	2280.25	761.091	3	-3.9	1	6.83	0.2	0.14	0.14	0.04	0.1	0.02	203	0.61	20.83	0.237
1	LVARNIPKEIK-WKTLSKESAR-a8-b6	decoy_reverse_sp|P41836|PRS8_SCHPO	sp|Q9USQ9|PSB4_SCHPO	xlink	decoy inter-protein xl	aleitner_M1012_004.07899.07899.3_aleitner_M1012_004.07893.07893.3	299	201	98	-	2622.517	875.18	3	-1.8	1	6.22	0.29	0.1	0.43	0.24	0.18	0.08	248	0.96	20.67	0.237
1	AMEQQDIKPTVQNGEVSANAEQK-K8-156	sp|O74440|RPN8_SCHPO	-	monolink	monolink	aleitner_M1012_004.04642.04642.3_aleitner_M1012_004.04559.04559.3	308	n/a	-	-	2670.284	891.102	3	1.2	1	6.92	0.06	0.19	0.29	0.29	0	0.06	103	0.47	20.44	0
1	QGDVLLNKLQK-NHASIDKMK-a8-b7	sp|Q10335|RPN7_SCHPO	sp|P41878|RPN11_SCHPO	xlink	inter-protein xl	aleitner_M1012_004.01646.01646.4_aleitner_M1012_004.01623.01623.4	394	246	148	-	2435.322	609.838	4	0.5	1	6.74	0.15	0.14	0.38	0.28	0.11	0.07	158	0.83	20.38	0.237
1	NKLDPYWNQLIVAGVDGENKEPYVAFADLR-K2-155	sp|Q9USQ9|PSB4_SCHPO	-	monolink	monolink	aleitner_M1012_004.11468.11468.3_aleitner_M1012_004.11456.11456.3	137	n/a	-	-	3588.848	1197.29	3	5.8	1	6.57	0.14	0.25	0.33	0.33	0	0.05	56	0.21	20.29	0
1	KYIPNPVLVIIDVKPK-K14-K16	sp|O74440|RPN8_SCHPO	-	intralink	intralink	aleitner_M1012_004.12181.12181.3_aleitner_M1012_004.12167.12167.3	134	n/a	-	-	1973.197	658.74	3	0.2	1	5.72	0.07	0.16	0.18	0.18	0	0.06	261	0.39	20.25	0
1	LNDPEDKYEALSK-EWDSKLK-a7-b5	decoy_reverse_sp|O74762|RPN2_SCHPO	sp|O74445|PRS10_SCHPO	xlink	decoy inter-protein xl	aleitner_M1012_004.03160.03160.4_aleitner_M1012_004.03153.03153.4	839	24	815	-	2563.281	641.828	4	4.6	1	4.96	0.14	0.22	0.22	0.2	0.03	0.03	267	0	20.08	0.256
1	GFPTPKATSTGTTIVGVIAK-FSGEKK-a6-b5	sp|Q09841|PSB7_SCHPO	sp|Q9P7S2|RPN6_SCHPO	xlink	inter-protein xl	aleitner_M1012_004.07355.07355.5_aleitner_M1012_004.07429.07429.5	30	98	68	-	2777.512	556.51	5	-3.5	1	5.88	0.16	0.25	0.14	0.03	0.11	0.05	113	0.86	19.97	0.256
1	HKTPDKGYGHR-TMGKNKVLVK-a2-b4	decoy_reverse_sp|P06732|KCRM_HUMAN	sp|P41836|PRS8_SCHPO	xlink	decoy inter-protein xl	aleitner_M1012_004.07013.07013.3_aleitner_M1012_004.06986.06986.3	277	78	199	-	2549.4	850.808	3	3.7	1	4.9	0.1	0.13	0.15	0.09	0.06	0.03	379	0.58	19.87	0.282
1	ILYVNNAKSQEEAIENIK-TMGKNK-a8-b4	decoy_reverse_sp|O42931|PRS7_SCHPO	sp|P41836|PRS8_SCHPO	xlink	decoy inter-protein xl	aleitner_M1012_004.03080.03080.4_aleitner_M1012_004.03065.03065.4	327	78	249	-	2890.508	723.635	4	-1	1	6.88	0.16	0.06	0.15	0.1	0.05	0.03	224	0.83	19.74	0.308
1	EKTSNNTNR-QIKEIK-a2-b3	decoy_reverse_sp|P87048|RPN1_SCHPO	sp|P41836|PRS8_SCHPO	xlink	decoy inter-protein xl	aleitner_M1012_004.01011.01011.4_aleitner_M1012_004.00993.00993.4	854	155	699	-	1958.036	490.517	4	-3.8	2	5.64	0.23	0.19	0.16	0.06	0.09	0.03	196	0.93	19.71	0.308
1	DKKDQK-VVLKNK-a3-b4	decoy_reverse_sp|P36612|PRS4_SCHPO	decoy_reverse_sp|P41836|PRS8_SCHPO	xlink	decoy inter-protein xl	aleitner_M1012_004.01499.01499.4_aleitner_M1012_004.01468.01468.4	424	324	100	-	1597.942	400.493	4	1	1	6.68	0.2	0.17	0.12	0.07	0.04	0.02	118	0	19.67	0.308
1	GGVHVKLAHLSK-IKILFSDVK-a6-b2	sp|P06732|KCRM_HUMAN	decoy_reverse_sp|Q10335|RPN7_SCHPO	xlink	decoy inter-protein xl	aleitner_M1012_004.03881.03881.5_aleitner_M1012_004.03855.03855.5	298	255	43	-	2444.445	489.897	5	-2.6	1	5.7	0.21	0.24	0.18	0.08	0.1	0.03	118	0.71	19.38	0.351
1	SSCKIVFR-WAIKEK-a4-b4	decoy_reverse_sp|O74445|PRS10_SCHPO	sp|Q9P7S2|RPN6_SCHPO	xlink	decoy inter-protein xl	aleitner_M1012_004.02818.02818.4_aleitner_M1012_004.02791.02791.4	318	117	201	-	1907.036	477.767	4	1.1	1	5.83	0.13	0.28	0.08	0.02	0.06	0.02	75	0.61	19.35	0.351
1	AKWSTAETLTNNK-GSDAAPQASKK-a2-b10	decoy_reverse_sp|Q9UUB6|UBLH2_SCHPO	decoy_reverse_sp|P36612|PRS4_SCHPO	xlink	decoy inter-protein xl	aleitner_M1012_004.01653.01653.6_aleitner_M1012_004.01632.01632.6	10	404	394	-	2659.361	444.235	6	5.9	1	4.94	0.1	0.22	0.35	0.2	0.15	0.06	208	0.99	19.34	0.351
1	YVVDISPDIDIKEIKPNIR-K12-K15	sp|P41836|PRS8_SCHPO	-	intralink	intralink	aleitner_M1012_004.10696.10696.3_aleitner_M1012_004.10667.10667.3	102	n/a	-	-	2364.301	789.108	3	3.1	1	5.51	0.13	0.07	0.37	0.37	0	0.1	292	0.5	19.26	0
1	QSMTSLVQHVMTYLPGIDDLKTK-K21-156	sp|Q9UTM3|RPN5_SCHPO	-	monolink	monolink	aleitner_M1012_004.12744.12744.3_aleitner_M1012_004.12733.12733.3	107	n/a	-	-	2760.42	921.148	3	4.6	1	5.11	0.2	0.11	0.38	0.38	0	0.08	288	0.22	19.23	0
1	YKEDTALR-AQEEVKR-a2-b6	decoy_reverse_sp|O74445|PRS10_SCHPO	sp|O74894|PRS6B_SCHPO	xlink	decoy inter-protein xl	aleitner_M1012_004.00791.00791.4_aleitner_M1012_004.00764.00764.4	379	49	330	-	1991.043	498.768	4	5.2	1	6.13	0.22	0.19	0.27	0.02	0.25	0.05	107	0	19.18	0.351
1	GSNDDEMKIDKK-MQKLLR-a8-b3	sp|O74762|RPN2_SCHPO	decoy_reverse_sp|P36612|PRS4_SCHPO	xlink	decoy inter-protein xl	aleitner_M1012_004.02560.02560.4_aleitner_M1012_004.02537.02537.4	844	378	466	-	2304.189	577.055	4	3.1	1	6.6	0.16	0.2	0.08	0.08	0.01	0.01	69	0.68	19.05	0.351
1	DIKSMIADK-LQMSAMYKK-a3-b8	decoy_reverse_sp|O42931|PRS7_SCHPO	decoy_reverse_sp|P87048|RPN1_SCHPO	xlink	decoy inter-protein xl	aleitner_M1012_004.02697.02697.4_aleitner_M1012_004.02666.02666.4	69	598	529	-	2256.153	565.046	4	-1.4	1	5.54	0.23	0.15	0.12	0.09	0.03	0.02	225	0.76	18.97	0.351
1	SLGSGMDQEKVLNK-TNSTDEKGTK-a10-b7	decoy_reverse_sp|P41836|PRS8_SCHPO	decoy_reverse_sp|P87048|RPN1_SCHPO	xlink	decoy inter-protein xl	aleitner_M1012_004.02654.02654.5_aleitner_M1012_004.02610.02610.5	14	868	854	-	2722.342	545.476	5	3.3	1	4.57	0.12	0.24	0.29	0.25	0.04	0.05	220	0.86	18.96	0.351
1	DAGKDEFSR-QKSLEK-a4-b2	decoy_reverse_sp|O14126|PRS6A_SCHPO	sp|O42897|RPN3_SCHPO	xlink	decoy inter-protein xl	aleitner_M1012_004.02117.02117.3_aleitner_M1012_004.02095.02095.3	140	314	174	-	1892.957	631.993	3	4.6	1	5.97	0.13	0.16	0.13	0.05	0.08	0.03	166	0	18.87	0.351
1	EQVRDAGKDEFSR-DQKKDKPK-a8-b4	decoy_reverse_sp|O14126|PRS6A_SCHPO	sp|P36612|PRS4_SCHPO	xlink	decoy inter-protein xl	aleitner_M1012_004.01633.01633.5_aleitner_M1012_004.01620.01620.5	140	26	114	-	2659.364	532.881	5	2.8	1	6.37	0.1	0.15	0.28	0.26	0.02	0.04	120	0.96	18.76	0.351
1	NEEKLAEFDK-EKWIAK-a4-b2	sp|Q10335|RPN7_SCHPO	decoy_reverse_sp|Q9P7S2|RPN6_SCHPO	xlink	decoy inter-protein xl	aleitner_M1012_004.03641.03641.4_aleitner_M1012_004.03606.03606.4	91	305	214	-	2133.097	534.282	4	-1.1	1	5.46	0.16	0.28	0.12	0.07	0.05	0.02	59	0.81	18.56	0.351
1	NSDYKETLIFK-ENAINKK-a5-b6	sp|O74762|RPN2_SCHPO	decoy_reverse_sp|O74440|RPN8_SCHPO	xlink	decoy inter-protein xl	aleitner_M1012_004.03221.03221.5_aleitner_M1012_004.03202.03202.5	107	234	127	-	2310.213	463.05	5	0.8	1	5.52	0.16	0.22	0.17	0.09	0.08	0.03	116	0.88	18.55	0.351
1	EVLNKGVSKDEK-EPPVYTPPKDK-a9-b9	sp|Q9P7S2|RPN6_SCHPO	decoy_reverse_sp|P36612|PRS4_SCHPO	xlink	decoy inter-protein xl	aleitner_M1012_004.07922.07922.4_aleitner_M1012_004.07900.07900.4	36	421	385	-	2752.453	689.121	4	-0.2	1	4.77	0.1	0.12	0.3	0.28	0.02	0.05	312	0.82	18.46	0.351
1	DNSSDLQKLLMK-LVKERQAR-a8-b3	decoy_reverse_sp|O74762|RPN2_SCHPO	decoy_reverse_sp|P36612|PRS4_SCHPO	xlink	decoy inter-protein xl	aleitner_M1012_004.02629.02629.5_aleitner_M1012_004.02616.02616.5	724	17	707	-	2527.394	506.487	5	5.9	1	5.69	0.14	0.16	0.11	0.02	0.09	0.02	174	0.99	18.4	0.351
1	DIGKVVDK-KVAQTTYK-a4-b1	decoy_reverse_sp|Q09720|PSB2_SCHPO	sp|O94579|PSA2_SCHPO	xlink	decoy inter-protein xl	aleitner_M1012_004.02548.02548.4_aleitner_M1012_004.02613.02613.4	9	91	82	-	1948.099	488.032	4	5.3	2	5.93	0.14	0.27	0.13	0.02	0.11	0.02	15	0.79	18.36	0.351
1	SVGLPTNAYFAIDEIEDDGSKSSR-K21-156	sp|O74440|RPN8_SCHPO	-	monolink	monolink	aleitner_M1012_004.09821.09821.3_aleitner_M1012_004.09832.09832.3	157	n/a	-	-	2726.288	909.771	3	-1.4	1	4.43	0.16	0.13	0.27	0.27	0	0.06	312	0.27	18.25	0
1	EAEAARKK-GVSKDEK-a7-b4	sp|Q10329|PSA7_SCHPO	sp|Q9P7S2|RPN6_SCHPO	xlink	inter-protein xl	aleitner_M1012_004.02458.02458.3_aleitner_M1012_004.02425.02425.3	243	36	207	-	1800.963	601.329	3	2.6	1	5.36	0.22	0.15	0.15	0.04	0.11	0.03	195	0.87	18.24	0.351
1	VVSSAIVDKYIGESAR-LISGKLDEAR-a9-b5	sp|O74445|PRS10_SCHPO	sp|Q9US13|RPN9_SCHPO	xlink	inter-protein xl	aleitner_M1012_004.08565.08565.3_aleitner_M1012_004.08470.08470.3	205	132	73	-	2931.609	978.211	3	5.8	2	5.51	0.29	0.1	0.2	0.08	0.12	0.04	226	0.95	18.24	0.351
1	YQKDEEWPPK-IDKKTTEEK-a3-b3	decoy_reverse_sp|O42931|PRS7_SCHPO	sp|O74762|RPN2_SCHPO	xlink	decoy inter-protein xl	aleitner_M1012_004.02270.02270.4_aleitner_M1012_004.02246.02246.4	430	847	417	-	2547.267	637.825	4	-2.7	1	4.86	0.18	0.17	0.3	0.24	0.06	0.05	210	0.97	18.18	0.351
1	EAEAAKDEQIEK-KINANEK-a6-b1	decoy_reverse_sp|Q10329|PSA7_SCHPO	sp|O74440|RPN8_SCHPO	xlink	decoy inter-protein xl	aleitner_M1012_004.06703.06703.3_aleitner_M1012_004.06649.06649.3	24	91	67	-	2313.176	772.066	3	2.5	1	5.4	0.14	0.16	0.14	0.07	0.07	0.03	187	0.53	18.17	0.351
1	NKLDPYWNQLIVAGVDGENKEPYVAFADLR-K2-156	sp|Q9USQ9|PSB4_SCHPO	-	monolink	monolink	aleitner_M1012_004.11874.11874.4_aleitner_M1012_004.11859.11859.4	137	n/a	-	-	3589.805	898.459	4	-1.2	1	4.36	0.06	0.16	0.2	0.2	0	0.03	305	0.84	18.08	0
1	INADHKLNSLPLLQQLVK-K6-156	sp|Q9UTM3|RPN5_SCHPO	-	monolink	monolink	aleitner_M1012_004.10608.10608.3_aleitner_M1012_004.10568.10568.3	283	n/a	-	-	2199.272	734.099	3	4.4	1	5.11	0.15	0.09	0.3	0.3	0	0.08	253	0	18.07	0
1	GDSGEMSLQKLFK-LYNKFK-a10-b4	sp|P41836|PRS8_SCHPO	decoy_reverse_sp|P06732|KCRM_HUMAN	xlink	decoy inter-protein xl	aleitner_M1012_004.04114.04114.3_aleitner_M1012_004.04090.04090.3	400	371	29	-	2388.251	797.091	3	4.6	1	5.33	0.24	0.09	0.11	0.05	0.06	0.02	253	0.9	17.85	0.351
1	VEFKMGNGK-LYNKFK-a4-b4	decoy_reverse_sp|P06732|KCRM_HUMAN	decoy_reverse_sp|P06732|KCRM_HUMAN	xlink	decoy intra-protein xl	aleitner_M1012_004.01407.01407.5_aleitner_M1012_004.01382.01382.5	135	371	236	-	1958.035	392.615	5	0.8	3	5.05	0.11	0.26	0.07	0.04	0.03	0.01	100	0	17.82	0
1	ANWCDKR-VVKGNQK-a6-b3	decoy_reverse_sp|P50524|RPN12_SCHPO	sp|O42931|PRS7_SCHPO	xlink	decoy inter-protein xl	aleitner_M1012_004.01202.01202.3_aleitner_M1012_004.01178.01178.3	255	422	167	-	1857.956	620.326	3	2.2	1	4.98	0.26	0.19	0.17	0.03	0.14	0.03	154	0.78	17.77	0.351
1	VKAMEVDEKPTER-EDCKSLK-a9-b4	sp|O14126|PRS6A_SCHPO	sp|O74894|PRS6B_SCHPO	xlink	inter-protein xl	aleitner_M1012_004.02268.02268.5_aleitner_M1012_004.02240.02240.5	179	35	144	-	2547.267	510.461	5	4.3	1	5.1	0.18	0.09	0.31	0.03	0.28	0.08	238	0.96	17.75	0.351
1	IEDTDKYDKK-TVQYATKR-a6-b7	decoy_reverse_sp|O74445|PRS10_SCHPO	decoy_reverse_sp|O94579|PSA2_SCHPO	xlink	decoy inter-protein xl	aleitner_M1012_004.01337.01337.4_aleitner_M1012_004.01306.01306.4	348	155	193	-	2357.225	590.314	4	5.8	1	5.07	0.12	0.21	0.11	0.09	0.03	0.02	143	0.94	17.69	0.351
1	IKTLSMEKHTELR-VYATMQKLQK-a2-b7	decoy_reverse_sp|O14126|PRS6A_SCHPO	decoy_reverse_sp|Q10335|RPN7_SCHPO	xlink	decoy inter-protein xl	aleitner_M1012_004.08482.08482.3_aleitner_M1012_004.08470.08470.3	369	13	356	-	2931.606	978.21	3	4.4	1	4.43	0.23	0.02	0.38	0.03	0.35	0.08	391	1	17.69	0.351
1	QVMEEKLDSKNVQLAK-K6-K10	sp|Q9UT97|PSA5_SCHPO	-	intralink	intralink	aleitner_M1012_004.06200.06200.3_aleitner_M1012_004.06169.06169.3	210	n/a	-	-	1997.046	666.69	3	-2	1	6.66	0.15	0.09	0.12	0.12	0	0.04	100	0.54	17.6	0
1	SFEQKVMK-ENKIQR-a5-b3	decoy_reverse_sp|O14126|PRS6A_SCHPO	sp|O94444|RPN10_SCHPO	xlink	decoy inter-protein xl	aleitner_M1012_004.00811.00811.4_aleitner_M1012_004.00766.00766.4	385	104	281	-	1920.008	481.01	4	-3.2	1	5.16	0.14	0.14	0.28	0.15	0.13	0.05	189	0.21	17.59	0.351
1	YLHQSLKYK-KSGFEK-a7-b1	decoy_reverse_sp|O74445|PRS10_SCHPO	decoy_reverse_sp|Q9P7S2|RPN6_SCHPO	xlink	decoy inter-protein xl	aleitner_M1012_004.02446.02446.4_aleitner_M1012_004.02419.02419.4	377	324	53	-	2011.079	503.778	4	0.5	1	6.09	0.16	0.19	0.1	0.07	0.04	0.02	43	0.9	17.5	0.351
1	QEVAAQKSSEETEDKK-K7-156	sp|O94444|RPN10_SCHPO	-	monolink	monolink	aleitner_M1012_004.03406.03406.4_aleitner_M1012_004.03368.03368.4	231	n/a	-	-	1961.938	491.492	4	-2.2	1	5.53	0.1	0.28	0.04	0.04	0	0.01	15	0.53	17.48	0
1	YQKDEEWPPKM-DAGKDEFSRK-a10-b4	decoy_reverse_sp|O42931|PRS7_SCHPO	decoy_reverse_sp|O14126|PRS6A_SCHPO	xlink	decoy inter-protein xl	aleitner_M1012_004.00349.00349.5_aleitner_M1012_004.00338.00338.5	437	140	297	-	2739.285	548.865	5	0.1	1	4.91	0.12	0.24	0.06	0.02	0.04	0.01	124	0.52	17.47	0.351
1	ATAIGKSSTAAK-KQLATSLR-a6-b1	sp|O94579|PSA2_SCHPO	sp|Q09720|PSB2_SCHPO	xlink	inter-protein xl	aleitner_M1012_004.04170.04170.4_aleitner_M1012_004.04152.04152.4	165	86	79	-	2158.24	540.568	4	3.6	1	5.82	0.24	0.08	0.22	0.07	0.15	0.05	171	0.83	17.36	0.351
1	AIEGKIAR-DQKKDKPK-a5-b4	sp|P87048|RPN1_SCHPO	sp|P36612|PRS4_SCHPO	xlink	inter-protein xl	aleitner_M1012_004.04782.04782.3_aleitner_M1012_004.04798.04798.3	585	26	559	-	1980.138	661.054	3	0.4	1	6.2	0.17	0.19	0.04	0.01	0.03	0.01	21	0.47	17.11	0.351
1	LGSTAIGVKTK-QSKATR-a9-b3	sp|Q9UT97|PSA5_SCHPO	decoy_reverse_sp|Q09841|PSB7_SCHPO	xlink	decoy inter-protein xl	aleitner_M1012_004.04899.04899.4_aleitner_M1012_004.04849.04849.4	41	35	6	-	1901.093	476.281	4	-0.9	1	4.95	0.15	0.27	0.08	0.05	0.03	0.01	59	0.97	17.09	0.351
1	FKLNYKPEEEYPDLSK-K2-K16	sp|P06732|KCRM_HUMAN	-	intralink	intralink	aleitner_M1012_004.04395.04395.3_aleitner_M1012_004.04257.04257.3	11	n/a	-	-	2137.07	713.365	3	3.8	2	8.17	0.06	0	0.03	0.03	0	0.01	36	0.23	17.05	0
1	INVKFFEK-NKMVCK-a4-b2	sp|Q9UTM3|RPN5_SCHPO	sp|Q09682|PSA4_SCHPO	xlink	inter-protein xl	aleitner_M1012_004.01030.01030.5_aleitner_M1012_004.01009.01009.5	200	223	23	-	1940.03	389.014	5	1.8	1	5.69	0.13	0.21	0.08	0.04	0.04	0.01	52	0.87	17.02	0.351
1	IVRTLIDKFSGEK-YKDGVILAADSR-a8-b2	sp|Q9P7S2|RPN6_SCHPO	sp|O43063|PSB6_SCHPO	xlink	inter-protein xl	aleitner_M1012_004.06613.06613.3_aleitner_M1012_004.06493.06493.3	93	33	60	-	2949.609	984.211	3	-2.8	1	3.61	0.25	0.11	0.29	0.09	0.2	0.05	343	0.71	16.98	0.351
1	NWKEEYLR-QKSLEK-a3-b2	decoy_reverse_sp|Q10329|PSA7_SCHPO	sp|O42897|RPN3_SCHPO	xlink	decoy inter-protein xl	aleitner_M1012_004.02110.02110.3_aleitner_M1012_004.02082.02082.3	84	314	230	-	2006.041	669.688	3	-3	1	5.74	0.19	0.19	0.1	0.01	0.09	0.02	43	0.95	16.88	0.351
1	AIDLYKEVLNKGVSK-IWKVMCK-a11-b3	sp|Q9P7S2|RPN6_SCHPO	decoy_reverse_sp|Q09682|PSA4_SCHPO	xlink	decoy inter-protein xl	aleitner_M1012_004.07447.07447.5_aleitner_M1012_004.07429.07429.5	32	22	10	-	2777.529	556.514	5	2.5	1	5.52	0.1	0.18	0.15	0.13	0.02	0.02	92	0.99	16.88	0.351
1	KEFEIIKGVLCQFR-VADLKK-a7-b5	decoy_reverse_sp|P06732|KCRM_HUMAN	sp|O74445|PRS10_SCHPO	xlink	decoy inter-protein xl	aleitner_M1012_004.12004.12004.3_aleitner_M1012_004.11984.11984.3	123	377	254	-	2576.431	859.818	3	-3.5	1	4.89	0.29	0.03	0.24	0.21	0.04	0.04	284	0.81	16.69	0.351
1	VPDKLIDASTVK-DEEWPPKM-a4-b7	sp|O94517|PSA6_SCHPO	decoy_reverse_sp|O42931|PRS7_SCHPO	xlink	decoy inter-protein xl	aleitner_M1012_004.02646.02646.4_aleitner_M1012_004.02621.02621.4	57	437	380	-	2453.25	614.32	4	4.3	3	5.4	0.07	0.15	0.11	0.04	0.07	0.02	126	0.66	16.6	0.351
1	YTLYDQNDTKEWLDK-EDCKSLK-a10-b4	sp|O14250|PSA1_SCHPO	sp|O74894|PRS6B_SCHPO	xlink	inter-protein xl	aleitner_M1012_004.11352.11352.4_aleitner_M1012_004.11386.11386.4	230	35	195	-	2947.39	737.855	4	3.4	1	4.46	0.17	0.01	0.23	0.15	0.08	0.04	362	0.51	16.55	0.351
1	KIDKEDMGSNDK-LGVKRFK-a4-b4	decoy_reverse_sp|O74762|RPN2_SCHPO	decoy_reverse_sp|O14126|PRS6A_SCHPO	xlink	decoy inter-protein xl	aleitner_M1012_004.04202.04202.3_aleitner_M1012_004.04181.04181.3	122	226	104	-	2363.248	788.757	3	-1.6	1	3.98	0.21	0.11	0.16	0.08	0.08	0.03	301	0.75	16.45	0.351
1	SAVIKTSTR-KTVQYATK-a5-b1	sp|O14126|PRS6A_SCHPO	decoy_reverse_sp|O94579|PSA2_SCHPO	xlink	decoy inter-protein xl	aleitner_M1012_004.02804.02804.4_aleitner_M1012_004.02783.02783.4	124	148	24	-	2037.144	510.294	4	-1.4	1	4.21	0.13	0.14	0.23	0.22	0.01	0.04	235	0.83	16.44	0.351
1	KLFKSLGSGMDQEK-KHLDAEVQK-a4-b1	decoy_reverse_sp|P41836|PRS8_SCHPO	sp|P41878|RPN11_SCHPO	xlink	decoy inter-protein xl	aleitner_M1012_004.08099.08099.3_aleitner_M1012_004.08069.08069.3	4	281	277	-	2771.448	924.824	3	-1.9	1	3.4	0.14	0.11	0.17	0.11	0.06	0.03	373	0.6	16.43	0.351
1	FQDILLGAGQAIKAGNR-MKDAVK-a13-b2	decoy_reverse_sp|O94444|RPN10_SCHPO	sp|O59770|PSA3_SCHPO	xlink	decoy inter-protein xl	aleitner_M1012_004.05238.05238.3_aleitner_M1012_004.05230.05230.3	158	186	28	-	2599.414	867.479	3	-0.8	1	5.46	0.23	0.07	0.15	0.1	0.05	0.03	177	0.82	16.4	0.351
1	IKENQEKISNNK-KINANEK-a7-b1	sp|O14126|PRS6A_SCHPO	sp|O74440|RPN8_SCHPO	xlink	inter-protein xl	aleitner_M1012_004.01187.01187.4_aleitner_M1012_004.01175.01175.4	77	91	14	-	2397.298	600.332	4	4.9	1	4.01	0.1	0.24	0.14	0.08	0.07	0.03	147	1	16.37	0.351
1	VPEDIFKTHLEVAR-QIKEIK-a7-b3	sp|P87048|RPN1_SCHPO	sp|P41836|PRS8_SCHPO	xlink	inter-protein xl	aleitner_M1012_004.12064.12064.4_aleitner_M1012_004.12104.12104.4	347	155	192	-	2548.43	638.115	4	1.4	3	5.71	0.13	0.1	0.13	0.09	0.04	0.02	127	0.84	16.34	0.351
1	NLTDETKNK-YASQKRP-a7-b5	sp|P30655|PSB5_SCHPO	sp|Q9UUB6|UBLH2_SCHPO	xlink	inter-protein xl	aleitner_M1012_004.04898.04898.4_aleitner_M1012_004.04855.04855.4	50	298	248	-	2048.049	513.02	4	-2.5	1	5.63	0.14	0.17	0.05	0.02	0.03	0.01	58	0	16.34	0.351
1	SRKVAQTTYK-LCFDELKK-a3-b7	sp|O94579|PSA2_SCHPO	sp|Q09720|PSB2_SCHPO	xlink	inter-protein xl	aleitner_M1012_004.03890.03890.3_aleitner_M1012_004.04026.04026.3	91	169	78	-	2370.26	791.095	3	-0.5	2	5.17	0.05	0.21	0.12	0.12	0.01	0.02	69	0.9	16.26	0.351
1	KANWCDKR-KEFEIIK-a7-b1	decoy_reverse_sp|P50524|RPN12_SCHPO	decoy_reverse_sp|P06732|KCRM_HUMAN	xlink	decoy inter-protein xl	aleitner_M1012_004.01904.01904.4_aleitner_M1012_004.01918.01918.4	255	117	138	-	2120.121	531.038	4	5.6	1	4.31	0.09	0.24	0.19	0.17	0.03	0.03	107	0.95	16.19	0.351
1	DVAKMKLSLFSNK-DTTKNK-a4-b4	decoy_reverse_sp|O59770|PSA3_SCHPO	sp|Q09682|PSA4_SCHPO	xlink	decoy inter-protein xl	aleitner_M1012_004.11546.11546.3_aleitner_M1012_004.11533.11533.3	68	221	153	-	2323.258	775.427	3	5.2	1	5.23	0.17	0.14	0.17	0.09	0.08	0.04	106	0.98	16.18	0.351
1	SSKVYISPK-MRKLAR-a3-b3	decoy_reverse_sp|O74440|RPN8_SCHPO	decoy_reverse_sp|O94444|RPN10_SCHPO	xlink	decoy inter-protein xl	aleitner_M1012_004.04875.04875.4_aleitner_M1012_004.04840.04840.4	168	114	54	-	1919.099	480.783	4	-1.7	1	4.01	0.12	0.22	0.1	0.07	0.04	0.02	166	0.99	16.14	0.351
1	HGGYKPTDKHK-KEVQEAR-a5-b1	sp|P06732|KCRM_HUMAN	decoy_reverse_sp|O74894|PRS6B_SCHPO	xlink	decoy inter-protein xl	aleitner_M1012_004.01858.01858.4_aleitner_M1012_004.01829.01829.4	101	341	240	-	2263.163	566.799	4	-3.6	1	4.84	0.12	0.14	0.15	0.12	0.03	0.03	163	0.83	16.14	0.351
1	EVLNKGVSKDEK-IIPLKKD-a5-b6	sp|Q9P7S2|RPN6_SCHPO	sp|Q9UQY2|PSB1_SCHPO	xlink	inter-protein xl	aleitner_M1012_004.04385.04385.4_aleitner_M1012_004.04352.04352.4	32	224	192	-	2308.33	578.09	4	2	1	4.89	0.17	0.08	0.31	0.23	0.08	0.05	205	0.92	16.07	0.351
1	ENAINKK-IKLISGK-a6-b2	decoy_reverse_sp|O74440|RPN8_SCHPO	sp|Q9US13|RPN9_SCHPO	xlink	decoy inter-protein xl	aleitner_M1012_004.01486.01486.3_aleitner_M1012_004.01453.01453.3	234	127	107	-	1711.033	571.352	3	5	1	5.26	0.28	0.14	0.18	0.09	0.09	0.03	85	0.84	16.04	0.351
1	DWNACKKELLK-NSTNNTKER-a7-b7	sp|P50524|RPN12_SCHPO	sp|P87048|RPN1_SCHPO	xlink	inter-protein xl	aleitner_M1012_004.02699.02699.5_aleitner_M1012_004.02667.02667.5	23	38	15	-	2604.287	521.865	5	-3.8	1	4.58	0.13	0.22	0.13	0.11	0.02	0.02	96	0.87	16.02	0.351
1	AVILSDTKPVDK-DEEWPPKM-a8-b7	decoy_reverse_sp|O94517|PSA6_SCHPO	decoy_reverse_sp|O42931|PRS7_SCHPO	xlink	decoy inter-protein xl	aleitner_M1012_004.02646.02646.4_aleitner_M1012_004.02743.02743.4	188	437	249	-	2453.25	614.32	4	4.3	2	5.48	0.19	0.14	0.09	0.06	0.03	0.02	91	0.84	16.01	0.351
1	QVMEEKLDSK-VVKGNQK-a6-b3	sp|Q9UT97|PSA5_SCHPO	sp|O42931|PRS7_SCHPO	xlink	inter-protein xl	aleitner_M1012_004.02700.02700.3_aleitner_M1012_004.02678.02678.3	210	422	212	-	2115.124	706.049	3	0	1	5.45	0.18	0.14	0.15	0.13	0.02	0.02	77	0.63	15.96	0.351
1	IYADLKINEDSK-DIGKVVDK-a6-b4	decoy_reverse_sp|Q9P7S2|RPN6_SCHPO	decoy_reverse_sp|Q09720|PSB2_SCHPO	xlink	decoy inter-protein xl	aleitner_M1012_004.04234.04234.4_aleitner_M1012_004.04221.04221.4	401	9	392	-	2418.302	605.583	4	5.1	1	5.59	0.19	0.08	0.24	0.03	0.21	0.05	111	0.94	15.95	0.351
1	TGPPGPPCGGKFMLK-NHASIDKMK-a11-b7	decoy_reverse_sp|O14126|PRS6A_SCHPO	sp|P41878|RPN11_SCHPO	xlink	decoy inter-protein xl	aleitner_M1012_004.01989.01989.5_aleitner_M1012_004.01966.01966.5	218	246	28	-	2723.361	545.68	5	0.6	1	5.23	0.12	0.08	0.39	0.31	0.08	0.06	152	0.89	15.94	0.351
1	KLPNIEEATFDKR-DIGKVVDK-a1-b4	decoy_reverse_sp|P36612|PRS4_SCHPO	decoy_reverse_sp|Q09720|PSB2_SCHPO	xlink	decoy inter-protein xl	aleitner_M1012_004.05971.05971.4_aleitner_M1012_004.05933.05933.4	81	9	72	-	2570.398	643.607	4	1.1	1	4.06	0.18	0.13	0.64	0.02	0.62	0.15	158	0.75	15.93	0.351
1	ENQEKISNNK-LESKQR-a5-b4	sp|O14126|PRS6A_SCHPO	decoy_reverse_sp|O42897|RPN3_SCHPO	xlink	decoy inter-protein xl	aleitner_M1012_004.01186.01186.3_aleitner_M1012_004.01165.01165.3	77	184	107	-	2100.085	701.036	3	1.8	1	4.39	0.24	0.22	0.08	0.07	0.01	0.01	99	0.65	15.83	0.351
1	SSTAAKTFLEK-DAGKDEFSRK-a6-b4	sp|O94579|PSA2_SCHPO	decoy_reverse_sp|O14126|PRS6A_SCHPO	xlink	decoy inter-protein xl	aleitner_M1012_004.02212.02212.5_aleitner_M1012_004.02182.02182.5	171	140	31	-	2471.259	495.26	5	2	1	5.59	0.16	0.06	0.11	0.07	0.04	0.02	157	0.89	15.81	0.351
1	DAGKDEFSRK-TKVVDR-a4-b2	decoy_reverse_sp|O14126|PRS6A_SCHPO	decoy_reverse_sp|Q10335|RPN7_SCHPO	xlink	decoy inter-protein xl	aleitner_M1012_004.02113.02113.5_aleitner_M1012_004.02086.02086.5	140	162	22	-	2006.044	402.217	5	0.3	1	3.41	0.11	0.34	0.14	0.09	0.05	0.03	65	0.59	15.79	0.351
1	ENQEKISNNK-IHAKSMAIDK-a5-b4	sp|O14126|PRS6A_SCHPO	sp|O42931|PRS7_SCHPO	xlink	inter-protein xl	aleitner_M1012_004.02653.02653.3_aleitner_M1012_004.02627.02627.3	77	364	287	-	2453.249	818.758	3	-3.8	1	5.72	0.25	0.09	0.12	0.08	0.04	0.02	96	0.53	15.79	0.351
1	EKASFAR-ELLKLK-a2-b4	sp|P50524|RPN12_SCHPO	sp|P50524|RPN12_SCHPO	xlink	intra-protein xl	aleitner_M1012_004.02994.02994.4_aleitner_M1012_004.02958.02958.4	46	27	19	-	1687.994	423.006	4	3.7	1	4.69	0.12	0.25	0.07	0.04	0.03	0.01	41	0.78	15.77	0
1	EAEAAKDEQIEK-ASKAAR-a6-b3	decoy_reverse_sp|Q10329|PSA7_SCHPO	sp|Q10329|PSA7_SCHPO	xlink	decoy intra-protein xl	aleitner_M1012_004.01213.01213.4_aleitner_M1012_004.01126.01126.4	24	168	144	-	2100.081	526.028	4	5.4	1	5.15	0.12	0.19	0.09	0.05	0.04	0.02	52	0.97	15.64	0
1	LKESQLVDK-KARQAAK-a2-b1	decoy_reverse_sp|Q9UTM3|RPN5_SCHPO	decoy_reverse_sp|O74762|RPN2_SCHPO	xlink	decoy inter-protein xl	aleitner_M1012_004.03204.03204.3_aleitner_M1012_004.03179.03179.3	233	139	94	-	1968.142	657.055	3	2.5	1	5.9	0.21	0.1	0.08	0.06	0.02	0.01	62	0.7	15.64	0.351
1	LISGKLDEAR-AQEEVKR-a5-b6	sp|Q9US13|RPN9_SCHPO	sp|O74894|PRS6B_SCHPO	xlink	inter-protein xl	aleitner_M1012_004.03810.03810.5_aleitner_M1012_004.03787.03787.5	132	49	83	-	2097.145	420.437	5	0.8	2	4.23	0.12	0.17	0.72	0.72	0	0.11	109	0.9	15.58	0.351
1	VISMEKGGNMK-AKTMTER-a6-b2	sp|P06732|KCRM_HUMAN	decoy_reverse_sp|Q10335|RPN7_SCHPO	xlink	decoy inter-protein xl	aleitner_M1012_004.03465.03465.4_aleitner_M1012_004.03844.03844.4	242	394	152	-	2166.095	542.532	4	4.7	3	5.78	0.1	0.17	0.04	0.03	0.01	0.01	12	0.77	15.52	0.351
1	ENEQKIK-LVRKCIK-a5-b4	decoy_reverse_sp|O14126|PRS6A_SCHPO	decoy_reverse_sp|Q9Y7T8|PSB3_SCHPO	xlink	decoy inter-protein xl	aleitner_M1012_004.06024.06024.3_aleitner_M1012_004.06010.06010.3	367	9	358	-	1941.106	648.043	3	-1.1	1	5.77	0.17	0.11	0.1	0.06	0.04	0.02	68	0.92	15.5	0.351
1	RFDSEKAGDR-NKVLVK-a6-b2	sp|O14126|PRS6A_SCHPO	sp|P41836|PRS8_SCHPO	xlink	inter-protein xl	aleitner_M1012_004.05824.05824.4_aleitner_M1012_004.05794.05794.4	299	80	219	-	2017.107	505.285	4	5.8	1	4.95	0.13	0.16	0.08	0.01	0.06	0.02	92	0.89	15.47	0.351
1	YEVGAEYIKK-EDCKSLKR-a9-b4	sp|O42897|RPN3_SCHPO	sp|O74894|PRS6B_SCHPO	xlink	inter-protein xl	aleitner_M1012_004.02385.02385.4_aleitner_M1012_004.02366.02366.4	151	35	116	-	2371.223	593.813	4	5.6	1	4.19	0.19	0.25	0.12	0.04	0.08	0.02	60	0.87	15.47	0.351
1	GQYSTVGKVAVGQQYR-KEFEIIK-a8-b1	decoy_reverse_sp|Q10329|PSA7_SCHPO	decoy_reverse_sp|P06732|KCRM_HUMAN	xlink	decoy inter-protein xl	aleitner_M1012_004.08833.08833.3_aleitner_M1012_004.08804.08804.3	142	117	25	-	2783.492	928.838	3	2.2	1	3.42	0.17	0.05	0.18	0.06	0.13	0.04	370	0.92	15.43	0.351
1	YEIDKTLAGVTR-KEFEIIK-a5-b1	decoy_reverse_sp|Q09841|PSB7_SCHPO	decoy_reverse_sp|P06732|KCRM_HUMAN	xlink	decoy inter-protein xl	aleitner_M1012_004.03278.03278.3_aleitner_M1012_004.03260.03260.3	20	117	97	-	2408.313	803.779	3	-2.9	1	3.93	0.18	0.23	0.19	0.16	0.03	0.03	113	0.67	15.42	0.351
1	GFICKVVDK-IKILFSDVK-a5-b2	sp|Q09720|PSB2_SCHPO	decoy_reverse_sp|Q10335|RPN7_SCHPO	xlink	decoy inter-protein xl	aleitner_M1012_004.06087.06087.4_aleitner_M1012_004.06075.06075.4	182	255	73	-	2264.277	567.077	4	-3.6	1	4.56	0.09	0.07	0.28	0.18	0.11	0.05	223	0.88	15.39	0.351
1	TNSTDEKGTK-KVGQYIR-a7-b1	decoy_reverse_sp|P87048|RPN1_SCHPO	decoy_reverse_sp|P41878|RPN11_SCHPO	xlink	decoy inter-protein xl	aleitner_M1012_004.03216.03216.4_aleitner_M1012_004.03185.03185.4	868	33	835	-	2080.082	521.028	4	1.2	1	4.02	0.16	0.15	0.28	0.17	0.11	0.05	176	0.62	15.3	0.351
1	FNLMVICKDKK-DKKDQK-a8-b2	sp|Q9UUB6|UBLH2_SCHPO	decoy_reverse_sp|P36612|PRS4_SCHPO	xlink	decoy inter-protein xl	aleitner_M1012_004.00995.00995.3_aleitner_M1012_004.00973.00973.3	220	423	203	-	2293.22	765.414	3	1	1	4.78	0.18	0.19	0.08	0.04	0.04	0.01	61	0.75	15.17	0.351
1	MKSDINAHK-QGLHKK-a2-b5	decoy_reverse_sp|P41878|RPN11_SCHPO	decoy_reverse_sp|Q9UTM3|RPN5_SCHPO	xlink	decoy inter-protein xl	aleitner_M1012_004.03390.03390.4_aleitner_M1012_004.03338.03338.4	63	363	300	-	1890.009	473.51	4	-2.7	1	4.97	0.22	0.15	0.13	0.04	0.08	0.03	77	0.95	15.17	0.351
1	LNYKPEEEYPDLSK-KVAQTTYKK-a4-b8	sp|P06732|KCRM_HUMAN	sp|O94579|PSA2_SCHPO	xlink	inter-protein xl	aleitner_M1012_004.06103.06103.3_aleitner_M1012_004.06078.06078.3	15	98	83	-	2927.515	976.846	3	-0.5	1	4.46	0.16	0.15	0.15	0.11	0.04	0.03	138	0.71	15.14	0.351
1	SKVLDVR-HKTPDK-a2-b2	decoy_reverse_sp|O94579|PSA2_SCHPO	decoy_reverse_sp|P06732|KCRM_HUMAN	xlink	decoy inter-protein xl	aleitner_M1012_004.00316.00316.4_aleitner_M1012_004.00308.00308.4	158	277	119	-	1677.938	420.492	4	-2.3	1	4.83	0.13	0.16	0.08	0.06	0.03	0.01	88	0	15.12	0.351
1	TNSTDEKGTKK-STMLEKIK-a7-b6	decoy_reverse_sp|P87048|RPN1_SCHPO	sp|O14126|PRS6A_SCHPO	xlink	decoy inter-protein xl	aleitner_M1012_004.03215.03215.4_aleitner_M1012_004.03195.03195.4	868	70	798	-	2294.2	574.558	4	-1.8	1	4.29	0.14	0.06	0.3	0.16	0.13	0.05	237	0.92	15.04	0.351
1	EKRTFLR-QYSAKAK-a2-b5	sp|Q9P7S2|RPN6_SCHPO	decoy_reverse_sp|Q9UUB6|UBLH2_SCHPO	xlink	decoy inter-protein xl	aleitner_M1012_004.03060.03060.4_aleitner_M1012_004.03030.03030.4	119	8	111	-	1881.048	471.27	4	0.6	1	3.95	0.08	0.3	0.08	0.07	0.01	0.01	30	0.96	15.03	0.351
1	KIDKEDMGSNDK-VAQTTYKK-a1-b7	decoy_reverse_sp|O74762|RPN2_SCHPO	sp|O94579|PSA2_SCHPO	xlink	decoy inter-protein xl	aleitner_M1012_004.02903.02903.4_aleitner_M1012_004.02751.02751.4	119	98	21	-	2454.233	614.566	4	0.6	1	4.06	0.12	0.09	0.17	0.1	0.07	0.03	248	0.98	15.01	0.351
1	ILFSDVKAMTTGLR-DFLDAVQKVVK-a7-b8	decoy_reverse_sp|Q10335|RPN7_SCHPO	sp|O42931|PRS7_SCHPO	xlink	decoy inter-protein xl	aleitner_M1012_004.06600.06600.4_aleitner_M1012_004.06492.06492.4	262	419	157	-	2949.617	738.412	4	-2.8	1	4.07	0.12	0.13	0.29	0.19	0.1	0.05	170	0.98	14.9	0.351
1	GSNDDEMKIDKK-MRKLAR-a8-b3	sp|O74762|RPN2_SCHPO	decoy_reverse_sp|O94444|RPN10_SCHPO	xlink	decoy inter-protein xl	aleitner_M1012_004.03112.03112.4_aleitner_M1012_004.03091.03091.4	844	114	730	-	2290.171	573.551	4	-2.7	1	4.45	0.16	0.21	0.05	0.05	0.01	0.01	64	0.93	14.83	0.351
1	KLEGTIDYQKL-KDSESTEEK-a1-b1	sp|O74445|PRS10_SCHPO	decoy_reverse_sp|O94444|RPN10_SCHPO	xlink	decoy inter-protein xl	aleitner_M1012_004.06156.06156.4_aleitner_M1012_004.06148.06148.4	378	5	373	-	2496.253	625.071	4	1.8	1	4.41	0.07	0.21	0.06	0.04	0.02	0.01	73	0.7	14.8	0.351
1	DYCAFVQHLKVNADTELVHLR-GVVALVEDKTKSVALGGITK-a10-b9	decoy_reverse_sp|Q10335|RPN7_SCHPO	decoy_reverse_sp|Q9UT97|PSA5_SCHPO	xlink	decoy inter-protein xl	aleitner_M1012_004.09615.09615.5_aleitner_M1012_004.09610.09610.5	112	205	93	-	4649.484	930.905	5	-1	1	4.67	0.12	0.06	0.17	0.11	0.06	0.03	198	0.92	14.78	0.351
1	SSHIITKELK-TLIDKFSGEK-a7-b5	decoy_reverse_sp|P50524|RPN12_SCHPO	sp|Q9P7S2|RPN6_SCHPO	xlink	decoy inter-protein xl	aleitner_M1012_004.03150.03150.5_aleitner_M1012_004.03124.03124.5	21	93	72	-	2429.334	486.875	5	-3.4	1	3.78	0.12	0.14	0.14	0.02	0.12	0.03	208	0.99	14.74	0.351
1	WKTLSKESAR-ASKVLELR-a2-b3	sp|Q9USQ9|PSB4_SCHPO	decoy_reverse_sp|Q9US13|RPN9_SCHPO	xlink	decoy inter-protein xl	aleitner_M1012_004.09409.09409.3_aleitner_M1012_004.09371.09371.3	197	240	43	-	2257.279	753.434	3	-0.2	1	3.93	0.2	0.1	0.15	0.06	0.09	0.03	226	0.7	14.74	0.351
1	HKTPDKGYGHR-KVAQTTYK-a2-b1	decoy_reverse_sp|P06732|KCRM_HUMAN	sp|O94579|PSA2_SCHPO	xlink	decoy inter-protein xl	aleitner_M1012_004.04075.04075.3_aleitner_M1012_004.04026.04026.3	277	91	186	-	2370.248	791.091	3	1.6	5	4.73	0.13	0.17	0.11	0.01	0.1	0.02	58	0.53	14.72	0.351
1	MEILKIHLEK-QVMEEKLDSK-a5-b6	sp|O74445|PRS10_SCHPO	sp|Q9UT97|PSA5_SCHPO	xlink	inter-protein xl	aleitner_M1012_004.04817.04817.4_aleitner_M1012_004.04794.04794.4	313	210	103	-	2596.38	650.103	4	-2.1	3	4.25	0.09	0.12	0.12	0.05	0.07	0.02	173	0.92	14.64	0.351
1	LAHLSKHPK-SAKGTKR-a6-b3	sp|P06732|KCRM_HUMAN	sp|O74440|RPN8_SCHPO	xlink	inter-protein xl	aleitner_M1012_004.07858.07858.4_aleitner_M1012_004.07829.07829.4	304	36	268	-	1914.114	479.536	4	-1	1	5.14	0.11	0.17	0.04	0.01	0.03	0.01	24	0.73	14.61	0.351
1	INVKFFEK-DWNACKK-a4-b6	sp|Q9UTM3|RPN5_SCHPO	sp|P50524|RPN12_SCHPO	xlink	inter-protein xl	aleitner_M1012_004.01192.01192.4_aleitner_M1012_004.01168.01168.4	200	22	178	-	2082.069	521.525	4	3.9	1	3.95	0.12	0.2	0.11	0.05	0.06	0.02	109	0.92	14.53	0.351
1	NPKADPLDER-LKESQLVDK-a3-b2	sp|O74762|RPN2_SCHPO	decoy_reverse_sp|Q9UTM3|RPN5_SCHPO	xlink	decoy inter-protein xl	aleitner_M1012_004.01129.01129.4_aleitner_M1012_004.01142.01142.4	130	233	103	-	2350.242	588.568	4	1.7	1	4.01	0.12	0.14	0.12	0.05	0.06	0.02	176	0.92	14.52	0.351
1	NFGRDLKLK-EIKPNIR-a7-b3	decoy_reverse_sp|O74445|PRS10_SCHPO	sp|P41836|PRS8_SCHPO	xlink	decoy inter-protein xl	aleitner_M1012_004.04128.04128.4_aleitner_M1012_004.04108.04108.4	363	105	258	-	2096.204	525.059	4	-2.9	1	4.52	0.15	0.22	0.05	0.03	0.02	0.01	28	0.76	14.52	0.351
1	KVAQTTYKK-VLVDKSR-a8-b5	sp|O94579|PSA2_SCHPO	sp|O94579|PSA2_SCHPO	xlink	intra-protein xl	aleitner_M1012_004.02136.02136.3_aleitner_M1012_004.02130.02130.3	98	88	10	-	2019.177	674.067	3	1.9	1	3.51	0.15	0.23	0.32	0.3	0.01	0.05	98	0.89	14.51	0
1	AEAKDVAKMK-IEDTDKYDKK-a4-b6	decoy_reverse_sp|O59770|PSA3_SCHPO	decoy_reverse_sp|O74445|PRS10_SCHPO	xlink	decoy inter-protein xl	aleitner_M1012_004.03952.03952.4_aleitner_M1012_004.03915.03915.4	64	348	284	-	2481.281	621.328	4	5.7	1	4.93	0.16	0.06	0.38	0.05	0.33	0.07	126	0.92	14.5	0.351
1	LKKTLEVLYLK-RSKVLDVR-a3-b3	decoy_reverse_sp|P06732|KCRM_HUMAN	decoy_reverse_sp|O94579|PSA2_SCHPO	xlink	decoy inter-protein xl	aleitner_M1012_004.03855.03855.5_aleitner_M1012_004.03829.03829.5	342	158	184	-	2456.514	492.311	5	2	1	4.04	0.12	0.09	0.33	0.31	0.02	0.05	208	0	14.5	0.351
1	LKYYEQK-MVCKIWK-a2-b4	sp|Q9UTM3|RPN5_SCHPO	sp|Q09682|PSA4_SCHPO	xlink	inter-protein xl	aleitner_M1012_004.02145.02145.4_aleitner_M1012_004.01942.01942.4	213	227	14	-	2072.092	519.031	4	4	1	3.97	0.1	0.22	0.07	0.06	0.01	0.01	80	0.96	14.4	0.351
1	GTKTSETNDR-IDKKTTEEK-a3-b3	sp|P87048|RPN1_SCHPO	sp|O74762|RPN2_SCHPO	xlink	inter-protein xl	aleitner_M1012_004.01340.01340.4_aleitner_M1012_004.01225.01225.4	24	847	823	-	2336.178	585.052	4	3.2	1	4.02	0.12	0.28	0.03	0.02	0	0	13	0.98	14.39	0.351
1	QGDTKINHEHFMDGILEVQMR-K5-156	sp|O14126|PRS6A_SCHPO	-	monolink	monolink	aleitner_M1012_004.07758.07758.4_aleitner_M1012_004.07746.07746.4	413	n/a	-	-	2653.271	664.326	4	3.1	1	4.63	0.08	0.12	0.19	0.19	0	0.04	112	0.39	14.39	0
1	EASKTLSK-LKLELKK-a4-b6	decoy_reverse_sp|Q9USQ9|PSB4_SCHPO	decoy_reverse_sp|P50524|RPN12_SCHPO	xlink	decoy inter-protein xl	aleitner_M1012_004.04088.04088.3_aleitner_M1012_004.04069.04069.3	62	248	186	-	1871.139	624.721	3	2.8	1	3.75	0.09	0.14	0.13	0.12	0	0.02	193	0.77	14.38	0.351
1	VMKEDNLILRTR-ENWKYACK-a3-b4	decoy_reverse_sp|O14126|PRS6A_SCHPO	decoy_reverse_sp|O74762|RPN2_SCHPO	xlink	decoy inter-protein xl	aleitner_M1012_004.03523.03523.3_aleitner_M1012_004.03506.03506.3	388	814	426	-	2722.385	908.47	3	-3.1	1	3.37	0.24	0.08	0.14	0.04	0.1	0.03	285	0.67	14.35	0.351
1	THAVLVALKR-RLMSKVAEK-a9-b5	sp|O14250|PSA1_SCHPO	sp|O14250|PSA1_SCHPO	xlink	intra-protein xl	aleitner_M1012_004.09961.09961.4_aleitner_M1012_004.09897.09897.4	50	111	61	-	2305.38	577.353	4	5.8	2	3.33	0.11	0.2	0.48	0.02	0.47	0.09	111	0.84	14.34	0
1	FFEKINVKK-LCFDELKKR-a4-b7	decoy_reverse_sp|Q9UTM3|RPN5_SCHPO	sp|Q09720|PSB2_SCHPO	xlink	decoy inter-protein xl	aleitner_M1012_004.07792.07792.3_aleitner_M1012_004.07787.07787.3	244	169	75	-	2497.392	833.472	3	6	1	4.12	0.16	0.03	0.17	0.08	0.09	0.03	259	0.75	14.33	0.351
1	SIKGYTLPPHCSR-KEEMVMLK-a3-b1	sp|P06732|KCRM_HUMAN	decoy_reverse_sp|P06732|KCRM_HUMAN	xlink	decoy intra-protein xl	aleitner_M1012_004.01635.01635.4_aleitner_M1012_004.01615.01615.4	138	17	121	-	2659.362	665.848	4	3.1	1	3.44	0.13	0.17	0.36	0.02	0.33	0.08	141	1	14.33	0
1	ISYGDSGLRTEPKAVDEEMK-K13-156	decoy_reverse_sp|O14126|PRS6A_SCHPO	-	monolink	decoy monolink	aleitner_M1012_004.02823.02823.4_aleitner_M1012_004.02931.02931.4	260	n/a	-	-	2380.153	596.046	4	2.7	4	5.08	0.05	0.18	0.03	0.03	0	0.01	12	0.37	14.27	0.013
1	NKLTNDETR-AKYASQK-a2-b2	decoy_reverse_sp|P30655|PSB5_SCHPO	sp|Q9UUB6|UBLH2_SCHPO	xlink	decoy inter-protein xl	aleitner_M1012_004.01393.01393.5_aleitner_M1012_004.01375.01375.5	223	293	70	-	2022.037	405.415	5	-0.5	1	3.89	0.06	0.25	0.06	0.05	0.01	0.01	57	0.87	14.24	0.351
1	EALEKTEEK-LAEKWR-a5-b4	decoy_reverse_sp|P50524|RPN12_SCHPO	decoy_reverse_sp|O74894|PRS6B_SCHPO	xlink	decoy inter-protein xl	aleitner_M1012_004.01051.01051.5_aleitner_M1012_004.01135.01135.5	66	376	310	-	2015.05	404.018	5	-3.9	1	5.63	0.11	0.08	0.1	0.06	0.04	0.02	53	0.77	14.23	0.351
1	NKLTNDETR-QYSAKAK-a2-b5	decoy_reverse_sp|P30655|PSB5_SCHPO	decoy_reverse_sp|Q9UUB6|UBLH2_SCHPO	xlink	decoy inter-protein xl	aleitner_M1012_004.01386.01386.4_aleitner_M1012_004.01364.01364.4	223	8	215	-	2022.035	506.517	4	-1.4	1	4.13	0.18	0.17	0.08	0.04	0.04	0.02	103	0	14.23	0.351
1	EDTEAVLKR-EKASFAR-a8-b2	sp|O42931|PRS7_SCHPO	sp|P50524|RPN12_SCHPO	xlink	inter-protein xl	aleitner_M1012_004.03875.03875.4_aleitner_M1012_004.03843.03843.4	59	46	13	-	2005.058	502.272	4	4.8	1	4.67	0.1	0.2	0.06	0.03	0.03	0.01	16	0.9	14.22	0.351
1	NDDQLTYTYKDEK-IDKKTTEEK-a10-b4	decoy_reverse_sp|O14250|PSA1_SCHPO	sp|O74762|RPN2_SCHPO	xlink	decoy inter-protein xl	aleitner_M1012_004.05782.05782.4_aleitner_M1012_004.05775.05775.4	53	848	795	-	2860.381	716.103	4	-2	1	5.44	0.18	0.08	0.13	0.07	0.06	0.02	61	0.78	14.22	0.351
1	KMAIDDDINWEELAR-LNDPEDKYEALSK-a1-b7	sp|O14126|PRS6A_SCHPO	decoy_reverse_sp|O74762|RPN2_SCHPO	xlink	decoy inter-protein xl	aleitner_M1012_004.06817.06817.4_aleitner_M1012_004.06825.06825.4	371	839	468	-	3476.681	870.178	4	4.5	1	3.83	0.12	0.09	0.2	0.19	0.01	0.03	216	0.54	14.15	0.351
1	EAEAAKDEQIEK-AAKASR-a6-b3	decoy_reverse_sp|Q10329|PSA7_SCHPO	decoy_reverse_sp|Q10329|PSA7_SCHPO	xlink	decoy intra-protein xl	aleitner_M1012_004.01209.01209.5_aleitner_M1012_004.01172.01172.5	24	92	68	-	2100.082	421.024	5	5.9	1	4.95	0.1	0.17	0.05	0.03	0.02	0.01	19	0	14.15	0
1	EPPFAPIESAKR-NSTNNTKER-a11-b7	decoy_reverse_sp|P41836|PRS8_SCHPO	sp|P87048|RPN1_SCHPO	xlink	decoy inter-protein xl	aleitner_M1012_004.07599.07599.3_aleitner_M1012_004.08082.08082.3	93	38	55	-	2541.293	848.106	3	4.3	1	4.67	0.14	0.18	0.07	0.06	0.01	0.01	33	0.5	14.1	0.351
1	HGGYKPTDKHK-YVTGPKNK-a9-b6	sp|P06732|KCRM_HUMAN	decoy_reverse_sp|P00761|TRYP_PIG	xlink	decoy inter-protein xl	aleitner_M1012_004.03219.03219.4_aleitner_M1012_004.03201.03201.4	105	22	83	-	2310.209	578.56	4	-1.5	1	5.12	0.1	0.11	0.12	0.03	0.09	0.02	61	0.89	14.09	0.351
1	NEEEPTKK-LESKQR-a7-b4	decoy_reverse_sp|O74762|RPN2_SCHPO	decoy_reverse_sp|O42897|RPN3_SCHPO	xlink	decoy inter-protein xl	aleitner_M1012_004.03791.03791.4_aleitner_M1012_004.03746.03746.4	90	184	94	-	1870.973	468.751	4	5.1	1	3.24	0.14	0.25	0.09	0.06	0.03	0.02	100	0.95	14.09	0.351
1	HHFYAKIDRPAQVISFKK-KEDSSPCGYIIR-a6-b1	sp|Q9UTM3|RPN5_SCHPO	sp|O74762|RPN2_SCHPO	xlink	inter-protein xl	aleitner_M1012_004.11139.11139.4_aleitner_M1012_004.11127.11127.4	387	296	91	-	3745.931	937.49	4	-2.6	1	3.42	0.1	0.06	0.2	0.05	0.15	0.04	295	0.82	14.04	0.351
1	NKADYYTNICDR-TKLVKER-a2-b5	sp|Q10335|RPN7_SCHPO	decoy_reverse_sp|P36612|PRS4_SCHPO	xlink	decoy inter-protein xl	aleitner_M1012_004.04281.04281.4_aleitner_M1012_004.04263.04263.4	118	17	101	-	2542.28	636.578	4	-2	1	3.44	0.12	0.04	0.42	0.14	0.28	0.09	277	0.98	14.03	0.351
1	KIYNEYPPTK-LAEKWR-a1-b4	sp|O94579|PSA2_SCHPO	decoy_reverse_sp|O74894|PRS6B_SCHPO	xlink	decoy inter-protein xl	aleitner_M1012_004.04474.04474.4_aleitner_M1012_004.04030.04030.4	99	376	277	-	2191.161	548.798	4	-3	1	5.44	0.13	0.08	0.07	0.06	0.01	0.01	53	0.88	13.96	0.351
1	GIKGIESEAYESVLDLAK-K3-K18	decoy_reverse_sp|O42897|RPN3_SCHPO	-	intralink	decoy intralink	aleitner_M1012_004.04326.04326.3_aleitner_M1012_004.04307.04307.3	95	n/a	-	-	2059.082	687.369	3	4.7	1	6.85	0.05	0	0.01	0.01	0	0	15	0.53	13.95	0.025
1	HCLIKMNHGTTTLAFR-K5-156	sp|P30655|PSB5_SCHPO	-	monolink	monolink	aleitner_M1012_004.01174.01174.3_aleitner_M1012_004.01146.01146.3	57	n/a	-	-	2055.045	686.023	3	2.7	1	4.61	0.06	0.19	0.03	0.03	0	0.01	26	0	13.9	0.025
1	TNNLDLEHKHK-FKLNVYK-a9-b2	decoy_reverse_sp|P06732|KCRM_HUMAN	decoy_reverse_sp|Q9Y7T8|PSB3_SCHPO	xlink	decoy inter-protein xl	aleitner_M1012_004.07436.07436.4_aleitner_M1012_004.07422.07422.4	275	130	145	-	2396.278	600.077	4	-3.1	1	4.69	0.13	0.18	0.03	0.02	0.01	0.01	24	0.95	13.9	0.351
1	ANWCDKR-KEKWIAK-a6-b3	decoy_reverse_sp|P50524|RPN12_SCHPO	decoy_reverse_sp|Q9P7S2|RPN6_SCHPO	xlink	decoy inter-protein xl	aleitner_M1012_004.02144.02144.4_aleitner_M1012_004.02103.02103.4	255	305	50	-	1988.035	498.017	4	2.3	1	4.33	0.12	0.19	0.05	0.04	0.01	0.01	55	0.74	13.89	0.351
1	LKGYQTIELDKK-ELKKEEMVMLK-a2-b4	decoy_reverse_sp|O74445|PRS10_SCHPO	decoy_reverse_sp|P06732|KCRM_HUMAN	xlink	decoy inter-protein xl	aleitner_M1012_004.06513.06513.4_aleitner_M1012_004.06492.06492.4	2	17	15	-	2949.617	738.412	4	0	1	4.24	0.15	0.14	0.17	0.05	0.11	0.03	102	0.94	13.86	0.351
1	TKSVALGGITK-SMAIDKDIR-a2-b6	decoy_reverse_sp|Q9UT97|PSA5_SCHPO	sp|O42931|PRS7_SCHPO	xlink	decoy inter-protein xl	aleitner_M1012_004.09971.09971.4_aleitner_M1012_004.09973.09973.4	207	370	163	-	2259.264	565.824	4	5.7	1	3.42	0.07	0.29	0.06	0.05	0.01	0.01	41	0.87	13.86	0.351
1	GYQTIELDKKLDVAK-FSGEKK-a9-b5	decoy_reverse_sp|O74445|PRS10_SCHPO	sp|Q9P7S2|RPN6_SCHPO	xlink	decoy inter-protein xl	aleitner_M1012_004.07914.07914.4_aleitner_M1012_004.07926.07926.4	11	98	87	-	2552.383	639.104	4	3.7	1	5.19	0.11	0	0.3	0.04	0.25	0.09	127	0.94	13.86	0.351
1	VGKSAVIK-IIPLKKD-a3-b5	sp|O14126|PRS6A_SCHPO	sp|Q9UQY2|PSB1_SCHPO	xlink	inter-protein xl	aleitner_M1012_004.05051.05051.3_aleitner_M1012_004.05012.05012.3	119	223	104	-	1764.116	589.047	3	2.2	1	4.25	0.19	0.06	0.24	0.09	0.15	0.04	179	0.54	13.84	0.351
1	SKTLQYFA-IIPLKKD-a2-b5	sp|O14126|PRS6A_SCHPO	sp|Q9UQY2|PSB1_SCHPO	xlink	inter-protein xl	aleitner_M1012_004.01983.01983.4_aleitner_M1012_004.01946.01946.4	432	223	209	-	1920.106	481.034	4	4.5	1	4.43	0.11	0.2	0.08	0	0.08	0.02	14	0	13.8	0.351
1	KFRKPIGATWK-VMCKNKTDTK-a4-b6	decoy_reverse_sp|O94517|PSA6_SCHPO	decoy_reverse_sp|Q09682|PSA4_SCHPO	xlink	decoy inter-protein xl	aleitner_M1012_004.08152.08152.5_aleitner_M1012_004.08139.08139.5	66	28	38	-	2692.451	539.498	5	-1.6	1	4.58	0.07	0.2	0.02	0.01	0.01	0	8	0.87	13.68	0.351
1	VGVFKNVSGNVLSEIK-K5-156	decoy_reverse_sp|Q9US13|RPN9_SCHPO	-	monolink	decoy monolink	aleitner_M1012_004.03098.03098.4_aleitner_M1012_004.03062.03062.4	5	n/a	-	-	1845.022	462.263	4	-1.7	1	4.19	0.07	0.21	0.06	0.06	0	0.02	34	0.84	13.65	0.035
1	DTTKNKMVCK-EWDSKLK-a6-b5	sp|Q09682|PSA4_SCHPO	sp|O74445|PRS10_SCHPO	xlink	inter-protein xl	aleitner_M1012_004.01160.01160.4_aleitner_M1012_004.01137.01137.4	223	24	199	-	2266.125	567.539	4	-3.7	1	5.13	0.15	0.09	0.14	0.04	0.09	0.03	43	0.75	13.6	0.351
1	QEVAAQKSSEETEDKK-FAASKEK-a7-b5	sp|O94444|RPN10_SCHPO	decoy_reverse_sp|P50524|RPN12_SCHPO	xlink	decoy inter-protein xl	aleitner_M1012_004.01988.01988.4_aleitner_M1012_004.01953.01953.4	231	225	6	-	2723.36	681.848	4	3.6	1	4.1	0.11	0.19	0.1	0.05	0.05	0.02	46	0.84	13.59	0.351
1	KLGVKPPK-VSKILEHK-a1-b3	sp|O14126|PRS6A_SCHPO	decoy_reverse_sp|O74445|PRS10_SCHPO	xlink	decoy inter-protein xl	aleitner_M1012_004.02954.02954.4_aleitner_M1012_004.03012.03012.4	213	71	142	-	1956.213	490.061	4	-0.1	1	4.63	0.15	0.11	0.11	0.08	0.03	0.02	77	0.7	13.56	0.351
1	CVVHLNDASVAAKLLMK-K13-156	sp|O74762|RPN2_SCHPO	-	monolink	monolink	aleitner_M1012_004.08614.08614.3_aleitner_M1012_004.08511.08511.3	238	n/a	-	-	2024.084	675.703	3	2.3	1	4.07	0.08	0.14	0.16	0.16	0	0.05	98	0.52	13.54	0.035
1	ATKQSKYTYDR-GGNMKEVFR-a6-b5	sp|Q09841|PSB7_SCHPO	sp|P06732|KCRM_HUMAN	xlink	inter-protein xl	aleitner_M1012_004.03686.03686.4_aleitner_M1012_004.03630.03630.4	236	247	11	-	2534.249	634.57	4	-3.9	1	3.62	0.1	0.11	0.14	0.02	0.12	0.03	190	0.7	13.54	0.351
1	SAVIKTSTR-MKDAVK-a5-b2	sp|O14126|PRS6A_SCHPO	sp|O59770|PSA3_SCHPO	xlink	inter-protein xl	aleitner_M1012_004.03587.03587.3_aleitner_M1012_004.03558.03558.3	124	186	62	-	1790.006	597.676	3	4.9	1	4.42	0.15	0.2	0.02	0.02	0	0	13	0	13.52	0.351
1	IEVEVYKITTGDR-DVAKMK-a7-b4	decoy_reverse_sp|Q9UTM3|RPN5_SCHPO	decoy_reverse_sp|O59770|PSA3_SCHPO	xlink	decoy inter-protein xl	aleitner_M1012_004.01139.01139.5_aleitner_M1012_004.01148.01148.5	321	68	253	-	2350.241	471.056	5	-1.9	1	3.49	0.04	0.25	0.06	0.05	0.01	0.01	56	0.92	13.51	0.351
1	DAGKDEFSRK-WAIKEK-a4-b4	decoy_reverse_sp|O14126|PRS6A_SCHPO	sp|Q9P7S2|RPN6_SCHPO	xlink	decoy inter-protein xl	aleitner_M1012_004.02275.02275.3_aleitner_M1012_004.02262.02262.3	140	117	23	-	2063.064	688.696	3	-2.2	1	3.87	0.13	0.15	0.08	0.05	0.04	0.02	117	0.97	13.5	0.351
1	KSGNLPDADNSK-KEVAEADIASK-a1-b1	decoy_reverse_sp|P87048|RPN1_SCHPO	decoy_reverse_sp|Q9UUB6|UBLH2_SCHPO	xlink	decoy inter-protein xl	aleitner_M1012_004.09324.09324.3_aleitner_M1012_004.09299.09299.3	872	54	818	-	2542.279	848.434	3	0.9	1	4.39	0.14	0.15	0.08	0.03	0.05	0.01	64	0.55	13.45	0.351
1	QETQYKIDELVSNNEK-DTTKNK-a6-b4	decoy_reverse_sp|Q09682|PSA4_SCHPO	sp|Q09682|PSA4_SCHPO	xlink	decoy intra-protein xl	aleitner_M1012_004.05994.05994.4_aleitner_M1012_004.05808.05808.4	9	221	212	-	2780.363	696.099	4	-3.1	1	4.4	0.13	0.18	0.04	0.02	0.01	0.01	27	0.68	13.43	0
1	FNLMVICKDK-GKVVIDAFR-a8-b2	sp|Q9UUB6|UBLH2_SCHPO	sp|P41878|RPN11_SCHPO	xlink	inter-protein xl	aleitner_M1012_004.03274.03274.4_aleitner_M1012_004.03268.03268.4	220	153	67	-	2408.31	603.085	4	5.7	1	3.97	0.07	0.23	0.04	0.04	0	0.01	24	0.92	13.42	0.351
1	REDGMKILMVNR-FSGEKK-a6-b5	decoy_reverse_sp|O43063|PSB6_SCHPO	sp|Q9P7S2|RPN6_SCHPO	xlink	decoy inter-protein xl	aleitner_M1012_004.01144.01144.4_aleitner_M1012_004.00966.00966.4	22	98	76	-	2293.198	574.307	4	2.3	1	3.13	0.11	0.3	0.03	0.01	0.02	0.01	24	0.96	13.4	0.351
1	ASPIAGSEGKEAYR-EDMGSNDKASK-a10-b8	decoy_reverse_sp|Q9UT97|PSA5_SCHPO	decoy_reverse_sp|O74762|RPN2_SCHPO	xlink	decoy inter-protein xl	aleitner_M1012_004.01254.01254.5_aleitner_M1012_004.01263.01263.5	79	130	51	-	2753.272	551.662	5	-3.4	1	3.44	0.09	0.23	0.04	0.02	0.02	0.01	78	0.97	13.39	0.351
1	LILTENIKTK-KSGFEK-a8-b1	decoy_reverse_sp|Q9UTM3|RPN5_SCHPO	decoy_reverse_sp|Q9P7S2|RPN6_SCHPO	xlink	decoy inter-protein xl	aleitner_M1012_004.04248.04248.4_aleitner_M1012_004.04222.04222.4	335	324	11	-	2004.148	502.045	4	-1.3	1	4.08	0.12	0.18	0.05	0.04	0.01	0.01	54	0.98	13.34	0.351
1	SLDKQMVEER-DQKKDKPK-a4-b4	decoy_reverse_sp|Q9UT97|PSA5_SCHPO	sp|P36612|PRS4_SCHPO	xlink	decoy inter-protein xl	aleitner_M1012_004.01343.01343.3_aleitner_M1012_004.01313.01313.3	38	26	12	-	2357.221	786.748	3	-2.3	1	5.3	0.22	0.08	0.06	0.01	0.04	0.01	30	0.81	13.34	0.351
1	EALEKTEEK-EKVLKTK-a5-b5	decoy_reverse_sp|P50524|RPN12_SCHPO	sp|P36612|PRS4_SCHPO	xlink	decoy inter-protein xl	aleitner_M1012_004.02416.02416.4_aleitner_M1012_004.02401.02401.4	66	435	369	-	2058.147	515.545	4	0.7	1	5.15	0.06	0.1	0.04	0.02	0.02	0.01	46	0.89	13.32	0.351
1	HHVEIIAAGLRENWKYACK-ASKAAR-a15-b3	decoy_reverse_sp|O74762|RPN2_SCHPO	sp|Q10329|PSA7_SCHPO	xlink	decoy inter-protein xl	aleitner_M1012_004.07639.07639.4_aleitner_M1012_004.07628.07628.4	814	168	646	-	3034.584	759.654	4	-2.8	1	4.11	0.13	0.06	0.17	0.11	0.06	0.03	176	0.7	13.3	0.351
1	IDKEDMGSNDKASK-DSEALKTR-a11-b6	decoy_reverse_sp|O74762|RPN2_SCHPO	decoy_reverse_sp|O74762|RPN2_SCHPO	xlink	decoy intra-protein xl	aleitner_M1012_004.04497.04497.4_aleitner_M1012_004.04470.04470.4	130	629	499	-	2593.258	649.322	4	1.7	1	3.64	0.14	0.14	0.19	0.01	0.17	0.05	120	0.97	13.29	0
1	EQVRDAGKDEFSR-GFICKVVDK-a8-b5	decoy_reverse_sp|O14126|PRS6A_SCHPO	sp|Q09720|PSB2_SCHPO	xlink	decoy inter-protein xl	aleitner_M1012_004.03545.03545.5_aleitner_M1012_004.03512.03512.5	140	182	42	-	2738.36	548.68	5	-3.6	1	4.07	0.05	0.22	0.06	0.03	0.03	0.01	14	0.91	13.29	0.351
1	DNSSDLQKLLMK-KTELFK-a8-b1	decoy_reverse_sp|O74762|RPN2_SCHPO	decoy_reverse_sp|O94579|PSA2_SCHPO	xlink	decoy inter-protein xl	aleitner_M1012_004.00981.00981.4_aleitner_M1012_004.00966.00966.4	724	70	654	-	2293.217	574.312	4	-3	1	4.7	0.07	0.14	0.04	0.03	0.02	0.01	40	0.96	13.24	0.351
1	KDYTMAQPEFFK-LYNKFK-a1-b4	decoy_reverse_sp|O74894|PRS6B_SCHPO	decoy_reverse_sp|P06732|KCRM_HUMAN	xlink	decoy inter-protein xl	aleitner_M1012_004.02725.02725.5_aleitner_M1012_004.02619.02619.5	1	371	370	-	2453.247	491.657	5	5.3	1	4.74	0.09	0.1	0.08	0.05	0.03	0.01	76	0.94	13.19	0.351
1	TMTEKAR-KQYSAK-a5-b1	sp|Q10335|RPN7_SCHPO	decoy_reverse_sp|Q9UUB6|UBLH2_SCHPO	xlink	decoy inter-protein xl	aleitner_M1012_004.01498.01498.3_aleitner_M1012_004.01473.01473.3	16	3	13	-	1696.891	566.638	3	5.2	1	3.94	0.1	0.22	0.05	0	0.05	0.01	25	0.88	13.19	0.351
1	SPSGNDALNDKKGTK-WAIKEKR-a12-b6	sp|P87048|RPN1_SCHPO	sp|Q9P7S2|RPN6_SCHPO	xlink	inter-protein xl	aleitner_M1012_004.13323.13323.3_aleitner_M1012_004.13250.13250.3	21	119	98	-	2598.385	867.136	3	3.1	1	2.61	0.14	0.21	0.3	0.3	0	0.04	151	0.68	13.18	0.351
1	SGNLPDADNSKSDISKSSM-GGLGYPEDAIGKTK-a11-b12	decoy_reverse_sp|P87048|RPN1_SCHPO	decoy_reverse_sp|P36612|PRS4_SCHPO	xlink	decoy inter-protein xl	aleitner_M1012_004.06474.06474.4_aleitner_M1012_004.06468.06468.4	883	12	871	-	3494.669	874.675	4	-0.8	1	3.01	0.13	0.12	0.2	0.02	0.18	0.04	209	0.84	13.17	0.351
1	EEPKSETLENFTR-AKYASQKRP-a4-b7	sp|O74762|RPN2_SCHPO	sp|Q9UUB6|UBLH2_SCHPO	xlink	inter-protein xl	aleitner_M1012_004.02775.02775.4_aleitner_M1012_004.02570.02570.4	880	298	582	-	2764.394	692.106	4	-3.3	1	3	0.11	0.18	0.32	0.29	0.04	0.05	143	0.99	13.16	0.351
1	EVLNKGVSKDEK-KVAQTTYKK-a5-b8	sp|Q9P7S2|RPN6_SCHPO	sp|O94579|PSA2_SCHPO	xlink	inter-protein xl	aleitner_M1012_004.12138.12138.4_aleitner_M1012_004.12022.12022.4	32	98	66	-	2548.424	638.114	4	5.1	1	4.66	0.11	0.13	0.05	0.02	0.03	0.01	39	0.99	13.1	0.351
1	YKEDTALRSEM-YEYQKLK-a2-b5	decoy_reverse_sp|O74445|PRS10_SCHPO	decoy_reverse_sp|Q9UTM3|RPN5_SCHPO	xlink	decoy inter-protein xl	aleitner_M1012_004.02292.02292.4_aleitner_M1012_004.02281.02281.4	379	231	148	-	2450.215	613.562	4	4.5	1	4.46	0.13	0.07	0.16	0.05	0.11	0.03	117	0.87	13.1	0.351
1	FNLMVICKDK-KEVQEAR-a8-b1	sp|Q9UUB6|UBLH2_SCHPO	decoy_reverse_sp|O74894|PRS6B_SCHPO	xlink	decoy inter-protein xl	aleitner_M1012_004.01877.01877.3_aleitner_M1012_004.01842.01842.3	220	341	121	-	2263.164	755.396	3	-2.9	1	4.37	0.1	0.17	0.03	0.02	0.02	0.01	26	0.85	13.1	0.351
1	DYYTKQSK-LLVKDR-a5-b4	decoy_reverse_sp|Q09841|PSB7_SCHPO	sp|Q9UUB6|UBLH2_SCHPO	xlink	decoy inter-protein xl	aleitner_M1012_004.06306.06306.3_aleitner_M1012_004.06275.06275.3	32	275	243	-	1912.031	638.351	3	-0.1	1	4.84	0.18	0.13	0.03	0.03	0.01	0.01	15	0.91	13.09	0.351
1	IEDTDKYDK-IVKSAK-a6-b3	decoy_reverse_sp|O74445|PRS10_SCHPO	decoy_reverse_sp|Q9P7S2|RPN6_SCHPO	xlink	decoy inter-protein xl	aleitner_M1012_004.03383.03383.4_aleitner_M1012_004.03333.03333.4	348	337	11	-	1908.02	478.013	4	5.5	1	4.48	0.04	0.19	0.01	0.01	0	0	4	0.61	13.03	0.351
1	FFEKINVKK-LCFDELKKR-a4-b8	decoy_reverse_sp|Q9UTM3|RPN5_SCHPO	sp|Q09720|PSB2_SCHPO	xlink	decoy inter-protein xl	aleitner_M1012_004.07790.07790.4_aleitner_M1012_004.07765.07765.4	244	170	74	-	2497.389	625.355	4	4.8	1	4.73	0.12	0.11	0.07	0.04	0.03	0.01	47	0.96	13.03	0.351
1	FMLKLGVK-KTTEEK-a4-b1	decoy_reverse_sp|O14126|PRS6A_SCHPO	sp|O74762|RPN2_SCHPO	xlink	decoy inter-protein xl	aleitner_M1012_004.01979.01979.4_aleitner_M1012_004.01943.01943.4	222	848	626	-	1807.02	452.763	4	1.8	1	4.69	0.15	0.13	0.04	0.01	0.03	0.01	24	0.72	13.01	0.351
1	QIAKFVVSLGER-LKDLRFGNR-a4-b2	sp|O42931|PRS7_SCHPO	sp|O74445|PRS10_SCHPO	xlink	inter-protein xl	aleitner_M1012_004.13026.13026.3_aleitner_M1012_004.13000.13000.3	124	26	98	-	2601.478	868.167	3	0.8	1	3.15	0.16	0.03	0.31	0.31	0	0.05	280	0.83	12.95	0.351
1	LISGKLDEAR-VDVKTK-a5-b4	sp|Q9US13|RPN9_SCHPO	sp|Q10335|RPN7_SCHPO	xlink	inter-protein xl	aleitner_M1012_004.07483.07483.3_aleitner_M1012_004.07454.07454.3	132	248	116	-	1927.106	643.376	3	3.6	2	3.84	0.11	0.07	0.31	0.3	0.01	0.05	160	0.76	12.95	0.351
1	ATPYRGYSKPNER-EDCKSLKR-a9-b4	sp|Q09841|PSB7_SCHPO	sp|O74894|PRS6B_SCHPO	xlink	inter-protein xl	aleitner_M1012_004.03857.03857.4_aleitner_M1012_004.03831.03831.4	226	35	191	-	2710.345	678.594	4	-1.7	1	3.53	0.06	0.12	0.07	0.03	0.04	0.01	173	0.82	12.95	0.351
1	FCVGLQKIEEIFK-KVADLKK-a7-b6	sp|P06732|KCRM_HUMAN	sp|O74445|PRS10_SCHPO	xlink	inter-protein xl	aleitner_M1012_004.12145.12145.3_aleitner_M1012_004.12045.12045.3	259	377	118	-	2548.435	850.486	3	0.6	1	3.31	0.13	0.04	0.19	0.04	0.16	0.05	247	0.64	12.8	0.351
1	VYQTEPAGIYNAWKATAIGR-KLDVAKR-a14-b6	sp|Q10329|PSA7_SCHPO	decoy_reverse_sp|O74445|PRS10_SCHPO	xlink	decoy inter-protein xl	aleitner_M1012_004.08166.08166.3_aleitner_M1012_004.08137.08137.3	159	17	142	-	3174.733	1059.252	3	4.5	1	3.83	0.22	-0.03	0.14	0.09	0.05	0.03	276	0.64	12.78	0.351
1	SDYYMASTYTKK-KSGFEKIDLTR-a11-b1	sp|Q9UTM3|RPN5_SCHPO	decoy_reverse_sp|Q9P7S2|RPN6_SCHPO	xlink	decoy inter-protein xl	aleitner_M1012_004.10178.10178.4_aleitner_M1012_004.09727.09727.4	195	324	129	-	2887.432	722.866	4	0.2	1	3.92	0.04	0.21	0.05	0.04	0.01	0.01	15	0.75	12.78	0.351
1	GGLGYPEDAIGKTK-GVSKDEK-a12-b4	decoy_reverse_sp|P36612|PRS4_SCHPO	sp|Q9P7S2|RPN6_SCHPO	xlink	decoy inter-protein xl	aleitner_M1012_004.01496.01496.4_aleitner_M1012_004.01467.01467.4	12	36	24	-	2304.188	577.055	4	1.3	1	4.77	0.13	0.13	0.04	0.03	0.01	0.01	8	0.97	12.78	0.351
1	DAGKDEFSRK-YFATLQKSK-a4-b7	decoy_reverse_sp|O14126|PRS6A_SCHPO	decoy_reverse_sp|O14126|PRS6A_SCHPO	xlink	decoy intra-protein xl	aleitner_M1012_004.03780.03780.4_aleitner_M1012_004.03751.03751.4	140	7	133	-	2374.22	594.563	4	1.2	1	3.67	0.09	0.21	0.07	0.01	0.05	0.01	39	0.81	12.75	0
1	KHFEQVINEK-SSEETEDKK-a1-b8	sp|O74762|RPN2_SCHPO	sp|O94444|RPN10_SCHPO	xlink	inter-protein xl	aleitner_M1012_004.03766.03766.4_aleitner_M1012_004.03726.03726.4	694	239	455	-	2460.215	616.062	4	5.2	1	3.48	0.05	0.24	0.03	0.01	0.01	0	26	0.71	12.66	0.351
1	EDCEAATDPLLKK-SAKGTK-a12-b3	sp|P87048|RPN1_SCHPO	sp|O74440|RPN8_SCHPO	xlink	inter-protein xl	aleitner_M1012_004.02107.02107.4_aleitner_M1012_004.02073.02073.4	293	36	257	-	2217.112	555.286	4	-3.4	1	4.19	0.14	0.16	0.04	0.02	0.01	0.01	32	0.79	12.63	0.351
1	KGVVALVEDK-EKWIAK-a1-b2	decoy_reverse_sp|Q9UT97|PSA5_SCHPO	decoy_reverse_sp|Q9P7S2|RPN6_SCHPO	xlink	decoy inter-protein xl	aleitner_M1012_004.03199.03199.4_aleitner_M1012_004.03180.03180.4	196	305	109	-	1968.138	493.042	4	4.4	1	4.4	0.14	0.12	0.07	0.01	0.06	0.02	44	0.88	12.6	0.351
1	FLHDKNSDYK-LLKMQR-a5-b3	sp|O74762|RPN2_SCHPO	sp|P36612|PRS4_SCHPO	xlink	inter-protein xl	aleitner_M1012_004.03885.03885.4_aleitner_M1012_004.03946.03946.4	102	71	31	-	2191.142	548.793	4	-2	1	4.39	0.12	0.14	0.05	0.03	0.02	0.01	32	0.82	12.57	0.351
1	EPPFAPIESAKR-DREISYPFKR-a11-b9	decoy_reverse_sp|P41836|PRS8_SCHPO	decoy_reverse_sp|O74894|PRS6B_SCHPO	xlink	decoy inter-protein xl	aleitner_M1012_004.11524.11524.3_aleitner_M1012_004.11516.11516.3	93	91	2	-	2788.463	930.496	3	3	1	3.65	0.13	0.05	0.37	0.15	0.23	0.07	172	0.86	12.57	0.351
1	DFLDAVQKVVK-KLEGTIDYQKL-a8-b1	sp|O42931|PRS7_SCHPO	sp|O74445|PRS10_SCHPO	xlink	inter-protein xl	aleitner_M1012_004.04963.04963.3_aleitner_M1012_004.04944.04944.3	419	378	41	-	2705.486	902.836	3	-1.2	2	3.03	0.16	0.19	0.11	0.09	0.02	0.02	96	0.9	12.52	0.351
1	KEVAEADIASK-TKVVDR-a1-b2	decoy_reverse_sp|Q9UUB6|UBLH2_SCHPO	decoy_reverse_sp|Q10335|RPN7_SCHPO	xlink	decoy inter-protein xl	aleitner_M1012_004.04490.04490.4_aleitner_M1012_004.04425.04425.4	54	162	108	-	2014.101	504.533	4	3	1	3.54	0.08	0.2	0.08	0.08	0.01	0.01	55	0.7	12.52	0.351
1	DKLVLK-DKLVLK-a2-b2	decoy_reverse_sp|Q9UUB6|UBLH2_SCHPO	decoy_reverse_sp|Q9UUB6|UBLH2_SCHPO	xlink	decoy intra-protein xl	aleitner_M1012_004.04499.04499.3_aleitner_M1012_004.04435.04435.3	26	26	0	-	1566.999	523.341	3	2.1	1	4.51	0.1	0.08	0.07	0.03	0.03	0.01	81	0	12.51	0
1	NLSNVVEISGKGVFV-TKDSLEAR-a11-b2	sp|Q9US13|RPN9_SCHPO	sp|O74762|RPN2_SCHPO	xlink	inter-protein xl	aleitner_M1012_004.11993.11993.3_aleitner_M1012_004.11950.11950.3	377	337	40	-	2617.387	873.47	3	-3.3	1	3.59	0.25	0.04	0.46	0.36	0.1	0.08	163	0.89	12.51	0.351
1	EQVRDAGKDEFSR-ETTEKKIDK-a8-b6	decoy_reverse_sp|O14126|PRS6A_SCHPO	decoy_reverse_sp|O74762|RPN2_SCHPO	xlink	decoy inter-protein xl	aleitner_M1012_004.02775.02775.4_aleitner_M1012_004.02755.02755.4	140	119	21	-	2764.394	692.106	4	2.2	1	4.44	0.06	0.14	0.07	0.04	0.03	0.01	22	0.92	12.47	0.351
1	DCTAYNIYDKNK-KLARNILK-a10-b1	decoy_reverse_sp|Q10335|RPN7_SCHPO	decoy_reverse_sp|O94444|RPN10_SCHPO	xlink	decoy inter-protein xl	aleitner_M1012_004.04901.04901.4_aleitner_M1012_004.04794.04794.4	292	114	178	-	2596.383	650.104	4	5.9	1	4.15	0.11	0.13	0.06	0.05	0.01	0.01	53	0.98	12.39	0.351
1	FNSNAIAAVATKMVTLK-FDIMPRKK-a12-b7	decoy_reverse_sp|O74894|PRS6B_SCHPO	decoy_reverse_sp|Q09720|PSB2_SCHPO	xlink	decoy inter-protein xl	aleitner_M1012_004.06695.06695.4_aleitner_M1012_004.06492.06492.4	204	25	179	-	2949.621	738.413	4	0.8	2	3.59	0.14	0.13	0.1	0.05	0.05	0.02	102	0.91	12.27	0.351
1	TNNLDLEHKHK-EVLNKGVSK-a9-b5	decoy_reverse_sp|P06732|KCRM_HUMAN	sp|Q9P7S2|RPN6_SCHPO	xlink	decoy inter-protein xl	aleitner_M1012_004.13566.13566.3_aleitner_M1012_004.13410.13410.3	275	32	243	-	2458.318	820.447	3	-0.1	1	3.45	0.25	0.1	0.12	0.11	0.01	0.02	129	0.79	12.25	0.351
1	ELAAIKEDTEAVLKR-KLEETDVAK-a14-b1	sp|O42931|PRS7_SCHPO	decoy_reverse_sp|O42931|PRS7_SCHPO	xlink	decoy intra-protein xl	aleitner_M1012_004.09854.09854.4_aleitner_M1012_004.09803.09803.4	59	380	321	-	2854.564	714.649	4	3.7	1	3.68	0.11	0.06	0.12	0	0.11	0.03	165	0.97	12.23	0
1	ELLKPSASVALQR-TLASLQKR-a4-b7	sp|O74894|PRS6B_SCHPO	decoy_reverse_sp|Q09720|PSB2_SCHPO	xlink	decoy inter-protein xl	aleitner_M1012_004.04050.04050.4_aleitner_M1012_004.04043.04043.4	94	109	15	-	2464.433	617.116	4	-2.1	1	3.5	0.12	0.1	0.38	0.38	0	0.06	124	0.99	12.22	0.351
1	IQKENRHK-ILIDKAR-a3-b5	decoy_reverse_sp|O94444|RPN10_SCHPO	sp|Q10329|PSA7_SCHPO	xlink	decoy inter-protein xl	aleitner_M1012_004.07259.07259.4_aleitner_M1012_004.07229.07229.4	140	87	53	-	2017.183	505.303	4	1.5	1	4.43	0.09	0.14	0.02	0.01	0.01	0	7	0.82	12.14	0.351
1	KTREALMEFR-SRTLASLQKR-a1-b9	decoy_reverse_sp|O42931|PRS7_SCHPO	decoy_reverse_sp|Q09720|PSB2_SCHPO	xlink	decoy inter-protein xl	aleitner_M1012_004.12012.12012.4_aleitner_M1012_004.11999.11999.4	168	109	59	-	2576.427	645.115	4	1.9	1	2.38	0.11	0.2	0.17	0.16	0.01	0.03	140	0.94	12.11	0.351
1	TKSVALGGITK-QSKATR-a2-b3	decoy_reverse_sp|Q9UT97|PSA5_SCHPO	decoy_reverse_sp|Q09841|PSB7_SCHPO	xlink	decoy inter-protein xl	aleitner_M1012_004.04899.04899.4_aleitner_M1012_004.04749.04749.4	207	35	172	-	1901.093	476.281	4	-0.9	1	3.73	0.09	0.18	0.03	0.02	0.02	0.01	27	0.82	12.09	0.359
1	SNPVFAENDEKGEK-AIEGKIAR-a11-b5	sp|Q9UTM3|RPN5_SCHPO	sp|P87048|RPN1_SCHPO	xlink	inter-protein xl	aleitner_M1012_004.11539.11539.3_aleitner_M1012_004.11526.11526.3	328	585	257	-	2557.314	853.446	3	4.4	1	3.16	0.15	0.08	0.17	0	0.16	0.04	177	0.95	12.09	0.359
1	DKPKYEPPVPTR-TNSTDEKGTKK-a4-b7	sp|P36612|PRS4_SCHPO	decoy_reverse_sp|P87048|RPN1_SCHPO	xlink	decoy inter-protein xl	aleitner_M1012_004.08127.08127.4_aleitner_M1012_004.08103.08103.4	30	868	838	-	2771.441	693.868	4	2.6	1	3.9	0.15	0.05	0.1	0.03	0.07	0.02	148	0.98	12.07	0.359
1	SMAIDKDIRWELIAR-VVLKNK-a6-b4	sp|O42931|PRS7_SCHPO	decoy_reverse_sp|P41836|PRS8_SCHPO	xlink	decoy inter-protein xl	aleitner_M1012_004.10203.10203.3_aleitner_M1012_004.10165.10165.3	370	324	46	-	2653.492	885.505	3	-2.8	1	4.68	0.22	0.08	0.06	0.05	0.01	0.01	21	0.8	12.06	0.359
1	EASKTLSK-SKTLQYFA-a4-b2	decoy_reverse_sp|Q9USQ9|PSB4_SCHPO	sp|O14126|PRS6A_SCHPO	xlink	decoy inter-protein xl	aleitner_M1012_004.06910.06910.3_aleitner_M1012_004.06900.06900.3	62	432	370	-	1957.035	653.353	3	-3	1	3.36	0.12	0.1	0.24	0.2	0.04	0.04	130	0.86	12.05	0.359
1	FIKHADATCVHR-TKDSLEAR-a3-b2	decoy_reverse_sp|P41836|PRS8_SCHPO	sp|O74762|RPN2_SCHPO	xlink	decoy inter-protein xl	aleitner_M1012_004.02582.02582.4_aleitner_M1012_004.02938.02938.4	198	337	139	-	2510.275	628.577	4	2	1	3.9	0.09	0.13	0.06	0.04	0.02	0.01	69	0.85	12.05	0.359
1	FSGEKK-NKVLVK-a5-b2	sp|Q9P7S2|RPN6_SCHPO	sp|P41836|PRS8_SCHPO	xlink	inter-protein xl	aleitner_M1012_004.03001.03001.4_aleitner_M1012_004.02967.02967.4	98	80	18	-	1531.899	383.982	4	0.8	2	3.32	0.17	0.19	0.03	0.01	0.02	0.01	43	0	11.97	0.359
1	LDGKDELWK-VKAFGR-a4-b2	decoy_reverse_sp|O14250|PSA1_SCHPO	decoy_reverse_sp|Q10335|RPN7_SCHPO	xlink	decoy inter-protein xl	aleitner_M1012_004.02550.02550.4_aleitner_M1012_004.02554.02554.4	38	2	36	-	1917.046	480.269	4	5.3	1	2.89	0.03	0.27	0.03	0.02	0.01	0	21	0.85	11.89	0.359
1	VYATMQKLQK-DATDDKR-a7-b6	decoy_reverse_sp|Q10335|RPN7_SCHPO	decoy_reverse_sp|Q9USQ9|PSB4_SCHPO	xlink	decoy inter-protein xl	aleitner_M1012_004.03860.03860.3_aleitner_M1012_004.03842.03842.3	13	74	61	-	2166.103	723.042	3	1.8	1	3.99	0.16	0.14	0.05	0.03	0.02	0.01	30	0.99	11.8	0.359
1	MPPKEDWEK-EISYPFKR-a4-b7	sp|O42931|PRS7_SCHPO	decoy_reverse_sp|O74894|PRS6B_SCHPO	xlink	decoy inter-protein xl	aleitner_M1012_004.06708.06708.3_aleitner_M1012_004.06682.06682.3	4	91	87	-	2335.162	779.395	3	2.5	1	2.57	0.11	0.09	0.17	0.15	0.01	0.03	228	0.71	11.79	0.375
1	LCFDELKK-KINANEK-a7-b1	sp|Q09720|PSB2_SCHPO	sp|O74440|RPN8_SCHPO	xlink	inter-protein xl	aleitner_M1012_004.03874.03874.3_aleitner_M1012_004.03836.03836.3	169	91	78	-	2005.059	669.361	3	1.8	1	4.24	0.14	0.11	0.07	0.03	0.04	0.01	27	0.9	11.78	0.375
1	TNSTDEKGTKK-KREAEAAK-a10-b1	decoy_reverse_sp|P87048|RPN1_SCHPO	decoy_reverse_sp|Q10329|PSA7_SCHPO	xlink	decoy inter-protein xl	aleitner_M1012_004.05444.05444.3_aleitner_M1012_004.05415.05415.3	871	17	854	-	2247.172	750.065	3	0.6	1	3.74	0.13	0.09	0.12	0.02	0.1	0.02	104	0.81	11.77	0.375
1	ASKAAREYLEK-GYQTIELDKK-a3-b9	sp|Q10329|PSA7_SCHPO	decoy_reverse_sp|O74445|PRS10_SCHPO	xlink	decoy inter-protein xl	aleitner_M1012_004.04819.04819.3_aleitner_M1012_004.04784.04784.3	168	11	157	-	2596.383	866.469	3	3.1	1	3.96	0.17	0.03	0.09	0.06	0.03	0.02	148	0.86	11.74	0.375
1	IEFATITKDTTKNK-IDKEDMGSNDK-a12-b3	sp|Q09682|PSA4_SCHPO	decoy_reverse_sp|O74762|RPN2_SCHPO	xlink	decoy inter-protein xl	aleitner_M1012_004.05265.05265.3_aleitner_M1012_004.05235.05235.3	221	122	99	-	2997.475	1000.166	3	-3.6	1	3.79	0.14	0.15	0.05	0.02	0.04	0.01	30	0.8	11.74	0.375
1	EGVETRIIPLKK-ENWKYACK-a11-b4	sp|Q9UQY2|PSB1_SCHPO	decoy_reverse_sp|O74762|RPN2_SCHPO	xlink	decoy inter-protein xl	aleitner_M1012_004.11307.11307.4_aleitner_M1012_004.11291.11291.4	223	814	591	-	2617.387	655.355	4	-2.5	1	4.81	0.06	0.07	0.06	0.03	0.03	0.01	22	0.83	11.67	0.375
1	GSNDDEMKIDKK-KASLLTR-a8-b1	sp|O74762|RPN2_SCHPO	sp|Q9UUB6|UBLH2_SCHPO	xlink	inter-protein xl	aleitner_M1012_004.02690.02690.4_aleitner_M1012_004.02537.02537.4	844	223	621	-	2304.191	577.056	4	-3.6	1	2.99	0.11	0.16	0.07	0.07	0	0.01	102	0.98	11.65	0.375
1	ASKGSNDDEMKIDK-LLENDIKVMK-a11-b7	sp|O74762|RPN2_SCHPO	sp|O14126|PRS6A_SCHPO	xlink	inter-protein xl	aleitner_M1012_004.12851.12851.3_aleitner_M1012_004.12845.12845.3	844	51	793	-	2876.442	959.822	3	-3.2	1	4.93	0.29	0.03	0.04	0.02	0.02	0.01	25	0.72	11.62	0.375
1	FDVIVAKGK-KEFEIIK-a7-b1	decoy_reverse_sp|P41878|RPN11_SCHPO	decoy_reverse_sp|P06732|KCRM_HUMAN	xlink	decoy inter-protein xl	aleitner_M1012_004.01960.01960.3_aleitner_M1012_004.02130.02130.3	156	117	39	-	2019.175	674.066	3	4.7	1	4.33	0.12	0.12	0.04	0.02	0.02	0.01	7	0.86	11.54	0.375
1	GSLEKNWK-NWKEGLSR-a5-b3	decoy_reverse_sp|Q10329|PSA7_SCHPO	sp|Q10329|PSA7_SCHPO	xlink	decoy intra-protein xl	aleitner_M1012_004.12388.12388.3_aleitner_M1012_004.12617.12617.3	81	179	98	-	2087.079	696.701	3	-0.4	2	3.47	0.04	0.21	0.01	0	0.01	0	2	0.81	11.53	0
1	LVKERQAR-YYEQKIR-a3-b5	decoy_reverse_sp|P36612|PRS4_SCHPO	sp|Q9UTM3|RPN5_SCHPO	xlink	decoy inter-protein xl	aleitner_M1012_004.07853.07853.3_aleitner_M1012_004.07811.07811.3	17	218	201	-	2135.197	712.74	3	5.4	1	4.33	0.2	0.1	0.04	0.03	0.01	0.01	17	0.85	11.49	0.444
1	AKVAEQNENPTVGSAQK-MKSDINAHK-a2-b2	decoy_reverse_sp|O74440|RPN8_SCHPO	decoy_reverse_sp|P41878|RPN11_SCHPO	xlink	decoy inter-protein xl	aleitner_M1012_004.10044.10044.4_aleitner_M1012_004.10034.10034.4	2	63	61	-	2950.494	738.631	4	4.1	1	3.58	0.06	0.18	0.05	0.04	0.01	0.01	20	0.72	11.49	0.444
1	ATAIGRASKAAR-EKADAAFLR-a9-b2	sp|Q10329|PSA7_SCHPO	decoy_reverse_sp|O14126|PRS6A_SCHPO	xlink	decoy inter-protein xl	aleitner_M1012_004.07183.07183.4_aleitner_M1012_004.07123.07123.4	168	164	4	-	2329.289	583.33	4	1.2	1	4.02	0.13	0.1	0.05	0.03	0.02	0.01	52	0.89	11.48	0.444
1	GTTAVLKEDIYK-TMTEKAR-a7-b5	sp|Q09841|PSB7_SCHPO	sp|Q10335|RPN7_SCHPO	xlink	inter-protein xl	aleitner_M1012_004.03226.03226.3_aleitner_M1012_004.03214.03214.3	248	16	232	-	2310.21	771.078	3	-1.7	1	3.39	0.2	0.05	0.21	0.12	0.09	0.04	152	0.9	11.47	0.444
1	KAQSGPDASAK-KQYSAK-a1-b1	sp|P36612|PRS4_SCHPO	decoy_reverse_sp|Q9UUB6|UBLH2_SCHPO	xlink	decoy inter-protein xl	aleitner_M1012_004.00805.00805.3_aleitner_M1012_004.00772.00772.3	45	3	42	-	1920.007	641.01	3	5.9	1	4.19	0.07	0.1	0.06	0.03	0.03	0.01	43	0	11.47	0.444
1	FFEKINVK-QIKEIK-a4-b3	decoy_reverse_sp|Q9UTM3|RPN5_SCHPO	sp|P41836|PRS8_SCHPO	xlink	decoy inter-protein xl	aleitner_M1012_004.04860.04860.3_aleitner_M1012_004.04829.04829.3	244	155	89	-	1919.111	640.712	3	-1	1	3.42	0.02	0.19	0.02	0.01	0.01	0	26	0.59	11.46	0.444
1	SRKVAQTTYK-KELFDCLK-a3-b1	sp|O94579|PSA2_SCHPO	decoy_reverse_sp|Q09720|PSB2_SCHPO	xlink	decoy inter-protein xl	aleitner_M1012_004.04156.04156.3_aleitner_M1012_004.04026.04026.3	91	26	65	-	2370.255	791.093	3	-2.9	1	3.67	0.07	0.13	0.09	0.09	0	0.02	56	0.93	11.44	0.444
1	LMVEMEKKLEK-IEPLKLK-a7-b5	sp|P06732|KCRM_HUMAN	decoy_reverse_sp|Q10335|RPN7_SCHPO	xlink	decoy inter-protein xl	aleitner_M1012_004.05958.05958.4_aleitner_M1012_004.05526.05526.4	365	234	131	-	2354.351	589.596	4	-2.6	1	3.7	0.06	0.17	0.02	0.01	0.01	0	14	0.85	11.43	0.444
1	MEILKIHLEK-QSKATR-a5-b3	sp|O74445|PRS10_SCHPO	decoy_reverse_sp|Q09841|PSB7_SCHPO	xlink	decoy inter-protein xl	aleitner_M1012_004.11535.11535.3_aleitner_M1012_004.11499.11499.3	313	35	278	-	2080.183	694.402	3	5.7	1	3.38	0.23	0.07	0.06	0.04	0.02	0.01	137	0.84	11.42	0.444
1	KDWNACKK-VVKGNQK-a7-b3	sp|P50524|RPN12_SCHPO	sp|O42931|PRS7_SCHPO	xlink	inter-protein xl	aleitner_M1012_004.01073.01073.4_aleitner_M1012_004.01093.01093.4	22	422	400	-	1958.034	490.516	4	-3.3	1	3.26	0.1	0.18	0.04	0.02	0.02	0.01	41	1	11.42	0.444
1	TDTKTIEAITFK-YYLPKGK-a4-b5	decoy_reverse_sp|Q09682|PSA4_SCHPO	decoy_reverse_sp|P06732|KCRM_HUMAN	xlink	decoy inter-protein xl	aleitner_M1012_004.04807.04807.4_aleitner_M1012_004.04795.04795.4	32	210	178	-	2372.286	594.079	4	-1	1	3.17	0.12	0.19	0.05	0.04	0	0.01	46	0.97	11.42	0.444
1	STELFKNEEEPTKK-EDTEAVLKR-a13-b8	decoy_reverse_sp|O74762|RPN2_SCHPO	sp|O42931|PRS7_SCHPO	xlink	decoy inter-protein xl	aleitner_M1012_004.13058.13058.3_aleitner_M1012_004.12845.12845.3	90	59	31	-	2876.455	959.826	3	-3.8	3	2.64	0.09	0.15	0.2	0.2	0.01	0.03	131	0.88	11.36	0.463
1	EIKPNIRVALR-KNTEDIEMTA-a3-b1	sp|P41836|PRS8_SCHPO	sp|P87048|RPN1_SCHPO	xlink	inter-protein xl	aleitner_M1012_004.04817.04817.4_aleitner_M1012_004.04886.04886.4	105	882	777	-	2596.38	650.103	4	-3.6	1	2.49	0.07	0.17	0.1	0.04	0.06	0.02	134	0.89	11.35	0.463
1	EDGMKILMVNR-MKDAVK-a5-b2	decoy_reverse_sp|O43063|PSB6_SCHPO	sp|O59770|PSA3_SCHPO	xlink	decoy inter-protein xl	aleitner_M1012_004.03631.03631.3_aleitner_M1012_004.03604.03604.3	22	186	164	-	2133.098	712.04	3	-0.8	1	3.21	0.13	0.12	0.1	0.1	0	0.02	102	0.55	11.34	0.463
1	KEEMVMLK-KEFEIIK-a1-b1	decoy_reverse_sp|P06732|KCRM_HUMAN	decoy_reverse_sp|P06732|KCRM_HUMAN	xlink	decoy intra-protein xl	aleitner_M1012_004.04451.04451.3_aleitner_M1012_004.04481.04481.3	17	117	100	-	2050.118	684.381	3	4.3	1	3.75	0.07	0.13	0.08	0.04	0.04	0.01	45	0.96	11.33	0
1	GGDEWKIEPLKLK-KTTEEK-a11-b1	decoy_reverse_sp|Q10335|RPN7_SCHPO	sp|O74762|RPN2_SCHPO	xlink	decoy inter-protein xl	aleitner_M1012_004.02937.02937.3_aleitner_M1012_004.02846.02846.3	234	848	614	-	2384.276	795.766	3	-3.3	4	3.32	0.1	0.16	0.07	0.07	0	0.01	51	0.58	11.28	0.47
1	EGVETRIIPLKK-EKSLLAHK-a11-b2	sp|Q9UQY2|PSB1_SCHPO	decoy_reverse_sp|P06732|KCRM_HUMAN	xlink	decoy inter-protein xl	aleitner_M1012_004.03886.03886.4_aleitner_M1012_004.03848.03848.4	223	78	145	-	2444.44	612.118	4	1.2	1	3.99	0.07	0.05	0.08	0.04	0.04	0.01	105	0	11.26	0.47
1	SAKGTKR-SAKGTK-a3-b3	sp|O74440|RPN8_SCHPO	sp|O74440|RPN8_SCHPO	xlink	intra-protein xl	aleitner_M1012_004.03540.03540.3_aleitner_M1012_004.03490.03490.3	36	36	0	-	1474.851	492.625	3	2.9	1	4.32	0.18	0.09	0.02	0.01	0.01	0	19	0.92	11.25	0
1	YQKDEEWPPK-ETTEKKIDK-a3-b6	decoy_reverse_sp|O42931|PRS7_SCHPO	decoy_reverse_sp|O74762|RPN2_SCHPO	xlink	decoy inter-protein xl	aleitner_M1012_004.02287.02287.3_aleitner_M1012_004.02253.02253.3	430	119	311	-	2547.279	850.101	3	1.9	1	3.13	0.28	0.04	0.22	0.12	0.1	0.04	169	0.77	11.24	0.47
1	LLMKLSSQNDDK-MSSKDISSK-a4-b4	sp|O74762|RPN2_SCHPO	sp|P87048|RPN1_SCHPO	xlink	inter-protein xl	aleitner_M1012_004.02975.02975.4_aleitner_M1012_004.02628.02628.4	242	4	238	-	2510.265	628.574	4	1.5	2	2.84	0.11	0.23	0.03	0.01	0.02	0.01	23	0.65	11.23	0.47
1	IDTVIKLVDHSFDEK-KATDDDR-a6-b1	decoy_reverse_sp|Q10329|PSA7_SCHPO	sp|Q9USQ9|PSB4_SCHPO	xlink	decoy inter-protein xl	aleitner_M1012_004.06113.06113.3_aleitner_M1012_004.06084.06084.3	36	189	153	-	2715.361	906.128	3	0.3	1	2.69	0.11	0.07	0.14	0.14	0	0.02	217	0.63	11.2	0.47
1	MVILNKDGMER-ADYYYQAKAK-a6-b8	sp|O43063|PSB6_SCHPO	decoy_reverse_sp|Q9US13|RPN9_SCHPO	xlink	decoy inter-protein xl	aleitner_M1012_004.02831.02831.5_aleitner_M1012_004.02670.02670.5	205	210	5	-	2662.326	533.473	5	4.6	1	3.74	0.09	0.08	0.14	0.09	0.05	0.02	80	0.98	11.18	0.482
1	LIDASTVKHVFPITK-K15-155	sp|O94517|PSA6_SCHPO	-	monolink	monolink	aleitner_M1012_004.07567.07567.3_aleitner_M1012_004.07681.07681.3	72	n/a	-	-	1823.057	608.693	3	-0.3	1	3.34	0.02	0.2	0.04	0.04	0	0.01	8	0	11.18	0.035
1	SLLAHKGGHVVR-SNNIKENEQKIK-a6-b5	decoy_reverse_sp|P06732|KCRM_HUMAN	decoy_reverse_sp|O14126|PRS6A_SCHPO	xlink	decoy inter-protein xl	aleitner_M1012_004.09834.09834.3_aleitner_M1012_004.09806.09806.3	84	362	278	-	2854.58	952.535	3	0.9	1	3.91	0.15	0.05	0.08	0.01	0.06	0.01	104	0.79	11.16	0.482
1	AAKASRGAATIK-RFDSEKAGDR-a3-b6	decoy_reverse_sp|Q10329|PSA7_SCHPO	sp|O14126|PRS6A_SCHPO	xlink	decoy inter-protein xl	aleitner_M1012_004.12648.12648.3_aleitner_M1012_004.12653.12653.3	92	299	207	-	2461.297	821.44	3	-2.8	1	3.41	0.1	0.15	0.07	0.03	0.04	0.01	49	0.81	11.16	0.482
1	KDWNACKK-GNQKVVK-a7-b4	sp|P50524|RPN12_SCHPO	decoy_reverse_sp|O42931|PRS7_SCHPO	xlink	decoy inter-protein xl	aleitner_M1012_004.01288.01288.4_aleitner_M1012_004.00993.00993.4	22	17	5	-	1958.033	490.516	4	-3.9	1	3.58	0.14	0.13	0.07	0.05	0.02	0.01	47	0.79	11.16	0.482
1	DAGKDEFSR-LAHLSKHPK-a4-b6	decoy_reverse_sp|O14126|PRS6A_SCHPO	sp|P06732|KCRM_HUMAN	xlink	decoy inter-protein xl	aleitner_M1012_004.03885.03885.4_aleitner_M1012_004.04030.04030.4	140	304	164	-	2191.142	548.793	4	1.4	1	3.79	0.15	0.09	0.1	0.04	0.06	0.02	63	0.92	11.15	0.482
1	EPLKEVVQFVGSR-LKGYQTIELDK-a4-b2	decoy_reverse_sp|O74894|PRS6B_SCHPO	decoy_reverse_sp|O74445|PRS10_SCHPO	xlink	decoy inter-protein xl	aleitner_M1012_004.08565.08565.3_aleitner_M1012_004.08399.08399.3	183	2	181	-	2931.609	978.211	3	4.4	1	3.3	0.12	0.06	0.18	0.08	0.1	0.03	141	0.92	11.12	0.482
1	ENKIQRQR-KRWSLER-a3-b1	sp|O94444|RPN10_SCHPO	decoy_reverse_sp|Q9UTM3|RPN5_SCHPO	xlink	decoy inter-protein xl	aleitner_M1012_004.03615.03615.3_aleitner_M1012_004.03564.03564.3	104	106	2	-	2182.21	728.411	3	0.6	1	3.69	0.17	0.09	0.05	0.03	0.02	0.01	78	0.75	11.11	0.482
1	NHASIDKMK-TMGKNK-a7-b4	sp|P41878|RPN11_SCHPO	sp|P41836|PRS8_SCHPO	xlink	inter-protein xl	aleitner_M1012_004.01196.01196.4_aleitner_M1012_004.01173.01173.4	246	78	168	-	1857.954	465.496	4	5.2	1	3.08	0.15	0.16	0.06	0.04	0.02	0.01	59	0.61	11.09	0.482
1	KCLTDLEDEAPAK-SAKGTK-a1-b3	decoy_reverse_sp|P87048|RPN1_SCHPO	sp|O74440|RPN8_SCHPO	xlink	decoy inter-protein xl	aleitner_M1012_004.02097.02097.3_aleitner_M1012_004.02074.02074.3	599	36	563	-	2217.115	740.046	3	-2	1	3.82	0.15	0.08	0.06	0.03	0.03	0.01	74	0.96	11.06	0.482
1	AASIAVEDEKR-GVSKDEK-a10-b4	sp|Q9UUB6|UBLH2_SCHPO	sp|Q9P7S2|RPN6_SCHPO	xlink	inter-protein xl	aleitner_M1012_004.12558.12558.3_aleitner_M1012_004.12692.12692.3	247	36	211	-	2087.083	696.702	3	4	2	3.12	0.1	0.13	0.07	0.03	0.04	0.01	96	0.74	11.04	0.482
1	KSGNLPDADNSK-GTKTSETNDR-a1-b3	decoy_reverse_sp|P87048|RPN1_SCHPO	sp|P87048|RPN1_SCHPO	xlink	decoy intra-protein xl	aleitner_M1012_004.01363.01363.3_aleitner_M1012_004.01292.01292.3	872	24	848	-	2490.187	831.07	3	1.5	1	3.06	0.08	0.11	0.21	0.12	0.09	0.04	111	0.71	10.98	0
1	TEPKAVDEEMKVR-TNSTDEKGTKK-a4-b10	decoy_reverse_sp|O14126|PRS6A_SCHPO	decoy_reverse_sp|P87048|RPN1_SCHPO	xlink	decoy inter-protein xl	aleitner_M1012_004.12987.12987.3_aleitner_M1012_004.12845.12845.3	260	871	611	-	2876.451	959.825	3	2.7	6	3.42	0.1	0.06	0.2	0.17	0.02	0.03	125	0.97	10.93	0.482
1	SLDKQMVEER-KLMELFISK-a4-b1	decoy_reverse_sp|Q9UT97|PSA5_SCHPO	decoy_reverse_sp|Q10335|RPN7_SCHPO	xlink	decoy inter-protein xl	aleitner_M1012_004.04987.04987.3_aleitner_M1012_004.04964.04964.3	38	324	286	-	2479.317	827.447	3	4.4	1	2.85	0.06	0.15	0.07	0.01	0.06	0.01	93	0.88	10.91	0.482
1	EKWIAK-LAKRMK-a2-b3	decoy_reverse_sp|Q9P7S2|RPN6_SCHPO	sp|O94444|RPN10_SCHPO	xlink	decoy inter-protein xl	aleitner_M1012_004.04921.04921.3_aleitner_M1012_004.05075.05075.3	305	130	175	-	1656.977	553.334	3	1.4	1	3.5	0.03	0.17	0.02	0.02	0.01	0	16	0.92	10.88	0.5
1	SQKALDTLFSAIR-DEKSGVKLENVK-a3-b3	sp|Q10335|RPN7_SCHPO	decoy_reverse_sp|Q9P7S2|RPN6_SCHPO	xlink	decoy inter-protein xl	aleitner_M1012_004.07709.07709.3_aleitner_M1012_004.07668.07668.3	43	386	343	-	2931.607	978.21	3	5.1	1	2.87	0.21	0.01	0.14	0.07	0.07	0.03	233	0.89	10.86	0.5
1	EAEAARKK-LMVEMEKK-a7-b7	sp|Q10329|PSA7_SCHPO	sp|P06732|KCRM_HUMAN	xlink	inter-protein xl	aleitner_M1012_004.01880.01880.4_aleitner_M1012_004.01847.01847.4	243	365	122	-	2046.077	512.527	4	-3.9	1	3.02	0.06	0.21	0.02	0.01	0.01	0	13	0	10.84	0.5
1	FKTNHGNPFM-SRKVAQTTYK-a2-b3	decoy_reverse_sp|P06732|KCRM_HUMAN	sp|O94579|PSA2_SCHPO	xlink	decoy inter-protein xl	aleitner_M1012_004.02768.02768.4_aleitner_M1012_004.02736.02736.4	373	91	282	-	2510.271	628.576	4	-1.2	1	3.86	0.16	0.05	0.07	0.03	0.05	0.01	85	0.8	10.79	0.5
1	AASIAVEDEKR-KATDDDR-a10-b1	sp|Q9UUB6|UBLH2_SCHPO	sp|Q9USQ9|PSB4_SCHPO	xlink	inter-protein xl	aleitner_M1012_004.08663.08663.3_aleitner_M1012_004.08287.08287.3	247	189	58	-	2145.06	716.028	3	2.2	1	4.1	0.14	0.09	0.09	0.06	0.03	0.02	16	0	10.77	0.5
1	RFDSEKAGDR-KANWCDKR-a6-b7	sp|O14126|PRS6A_SCHPO	decoy_reverse_sp|P50524|RPN12_SCHPO	xlink	decoy inter-protein xl	aleitner_M1012_004.02040.02040.5_aleitner_M1012_004.02014.02014.5	299	255	44	-	2394.141	479.836	5	-3.6	1	3.07	0.06	0.2	0.02	0.01	0.01	0	19	0	10.75	0.5
1	FVIHQEENKR-FMLKLGVKR-a9-b4	decoy_reverse_sp|O74762|RPN2_SCHPO	decoy_reverse_sp|O14126|PRS6A_SCHPO	xlink	decoy inter-protein xl	aleitner_M1012_004.11002.11002.3_aleitner_M1012_004.10989.10989.3	272	222	50	-	2527.415	843.48	3	2.2	1	4.01	0.13	0.05	0.04	0.02	0.02	0.01	78	0.67	10.73	0.5
1	DYGKFLSAMHDLPVR-LAEKWR-a4-b4	sp|O94444|RPN10_SCHPO	decoy_reverse_sp|O74894|PRS6B_SCHPO	xlink	decoy inter-protein xl	aleitner_M1012_004.05792.05792.5_aleitner_M1012_004.05795.05795.5	71	376	305	-	2687.379	538.484	5	-3.7	1	3.78	0.08	0.12	0.06	0.04	0.02	0.01	19	1	10.72	0.5
1	LEEIGVADQYKVSK-KAQSGPDASAK-a11-b1	decoy_reverse_sp|O74445|PRS10_SCHPO	sp|P36612|PRS4_SCHPO	xlink	decoy inter-protein xl	aleitner_M1012_004.12965.12965.3_aleitner_M1012_004.12961.12961.3	68	45	23	-	2774.429	925.818	3	-1.6	1	3.72	0.12	0.06	0.12	0.01	0.11	0.02	88	0.91	10.72	0.5
1	KVSTTPANSFELK-KLEGTIDYQK-a1-b1	decoy_reverse_sp|Q9Y7T8|PSB3_SCHPO	sp|O74445|PRS10_SCHPO	xlink	decoy inter-protein xl	aleitner_M1012_004.07910.07910.3_aleitner_M1012_004.07901.07901.3	107	378	271	-	2752.453	918.492	3	-0.2	1	3.64	0.18	0.12	0.05	0.04	0.01	0.01	31	0.98	10.72	0.5
1	KVAQTTYKK-RLVKGR-a8-b4	sp|O94579|PSA2_SCHPO	sp|Q9Y7T8|PSB3_SCHPO	xlink	inter-protein xl	aleitner_M1012_004.04840.04840.4_aleitner_M1012_004.04811.04811.4	98	200	102	-	1931.176	483.802	4	4.1	1	3.59	0.15	0.12	0.03	0	0.03	0.01	36	0	10.7	0.5
1	NEEEPTKK-AAKASR-a7-b3	decoy_reverse_sp|O74762|RPN2_SCHPO	decoy_reverse_sp|Q10329|PSA7_SCHPO	xlink	decoy inter-protein xl	aleitner_M1012_004.07942.07942.3_aleitner_M1012_004.07931.07931.3	90	92	2	-	1713.887	572.303	3	-1.8	1	3.91	0.17	0.08	0.04	0.01	0.02	0.01	40	0	10.7	0.5
1	TTSNICHRLNADVLGQLIKK-K19-156	sp|O42897|RPN3_SCHPO	-	monolink	monolink	aleitner_M1012_004.03107.03107.4_aleitner_M1012_004.03068.03068.4	83	n/a	-	-	2436.319	610.087	4	1.1	1	3.4	0.09	0.08	0.06	0.06	0	0.02	100	0.95	10.66	0.035
1	TPNDTQKYSNDK-LDSKNVQLAK-a7-b4	decoy_reverse_sp|P30655|PSB5_SCHPO	sp|Q9UT97|PSA5_SCHPO	xlink	decoy inter-protein xl	aleitner_M1012_004.07080.07080.4_aleitner_M1012_004.07146.07146.4	261	214	47	-	2662.335	666.592	4	-3.7	1	3.74	0.04	0.13	0.08	0.08	0	0.01	17	0.97	10.65	0.5
1	LKGYQTIELDKK-EKADAAFLR-a2-b2	decoy_reverse_sp|O74445|PRS10_SCHPO	decoy_reverse_sp|O14126|PRS6A_SCHPO	xlink	decoy inter-protein xl	aleitner_M1012_004.09571.09571.4_aleitner_M1012_004.09543.09543.4	2	164	162	-	2592.416	649.112	4	0	1	2.76	0.1	0.18	0.06	0.01	0.05	0.01	51	0.96	10.64	0.5
1	FLHDKNSDYK-AVEKLMSR-a5-b4	sp|O74762|RPN2_SCHPO	decoy_reverse_sp|O14250|PSA1_SCHPO	xlink	decoy inter-protein xl	aleitner_M1012_004.01244.01244.4_aleitner_M1012_004.01225.01225.4	102	162	60	-	2336.177	585.052	4	-2.8	1	3.71	0.16	0.11	0.06	0.02	0.04	0.01	21	0.97	10.62	0.5
1	FKTNHGNPFM-KINANEK-a2-b1	decoy_reverse_sp|P06732|KCRM_HUMAN	sp|O74440|RPN8_SCHPO	xlink	decoy inter-protein xl	aleitner_M1012_004.08663.08663.3_aleitner_M1012_004.08208.08208.3	373	91	282	-	2145.06	716.028	3	-3.8	1	3.01	0.21	0.18	0.04	0.01	0.03	0.01	11	0.63	10.55	0.5
1	EAEAAKDEQIEK-TFHILEPKEK-a6-b8	decoy_reverse_sp|Q10329|PSA7_SCHPO	decoy_reverse_sp|P06732|KCRM_HUMAN	xlink	decoy inter-protein xl	aleitner_M1012_004.03210.03210.4_aleitner_M1012_004.03009.03009.4	24	76	52	-	2738.391	685.605	4	-4	1	3.52	0.12	0.12	0.08	0.03	0.05	0.02	33	0.69	10.54	0.5
1	NLQVAKSLDKQMVEER-AVILSDTKPVDKK-a10-b12	decoy_reverse_sp|Q9UT97|PSA5_SCHPO	decoy_reverse_sp|O94517|PSA6_SCHPO	xlink	decoy inter-protein xl	aleitner_M1012_004.12127.12127.4_aleitner_M1012_004.12125.12125.4	38	192	154	-	3437.867	860.474	4	-4	1	1.76	0.05	0.11	0.19	0.02	0.17	0.04	228	0.93	10.54	0.5
1	FDSEKAGDREVQR-VVDKCFGIK-a5-b4	sp|O14126|PRS6A_SCHPO	decoy_reverse_sp|Q09720|PSB2_SCHPO	xlink	decoy inter-protein xl	aleitner_M1012_004.03035.03035.5_aleitner_M1012_004.03010.03010.5	299	13	286	-	2738.37	548.682	5	0	1	3.68	0.08	0.07	0.1	0.04	0.07	0.02	69	0.89	10.53	0.5
1	ASKGSNDDEMKIDK-IYADLKINEDSK-a3-b6	sp|O74762|RPN2_SCHPO	decoy_reverse_sp|Q9P7S2|RPN6_SCHPO	xlink	decoy inter-protein xl	aleitner_M1012_004.09804.09804.4_aleitner_M1012_004.09797.09797.4	836	401	435	-	3082.494	771.631	4	-2.4	1	2.28	0.11	0.09	0.1	0.09	0.01	0.02	199	0.91	10.53	0.5
1	VKAMEVDEKPTER-TFLEKR-a9-b5	sp|O14126|PRS6A_SCHPO	sp|O94579|PSA2_SCHPO	xlink	inter-protein xl	aleitner_M1012_004.12648.12648.3_aleitner_M1012_004.12727.12727.3	179	176	3	-	2461.297	821.44	3	3.3	1	3.55	0.14	0.11	0.04	0.03	0.01	0.01	35	1	10.51	0.5
1	IKYEYQK-IWKVMCK-a2-b3	decoy_reverse_sp|Q9UTM3|RPN5_SCHPO	decoy_reverse_sp|Q09682|PSA4_SCHPO	xlink	decoy inter-protein xl	aleitner_M1012_004.01990.01990.4_aleitner_M1012_004.01942.01942.4	226	22	204	-	2072.087	519.03	4	1.4	1	3.73	0.12	0.04	0.06	0.05	0.01	0.01	102	0.93	10.5	0.5
1	YQATVMRGAFKV-NKTDTK-a11-b2	sp|Q10335|RPN7_SCHPO	decoy_reverse_sp|Q09682|PSA4_SCHPO	xlink	decoy inter-protein xl	aleitner_M1012_004.03588.03588.3_aleitner_M1012_004.03563.03563.3	408	28	380	-	2213.148	738.724	3	-1.6	1	4.15	0.09	0.08	0.02	0.01	0.01	0	12	0.56	10.47	0.545
1	WAIKEKR-HKTPDK-a6-b2	sp|Q9P7S2|RPN6_SCHPO	decoy_reverse_sp|P06732|KCRM_HUMAN	xlink	decoy inter-protein xl	aleitner_M1012_004.02492.02492.3_aleitner_M1012_004.02468.02468.3	119	277	158	-	1792.009	598.344	3	5.3	1	4.49	0.2	0.04	0.03	0.01	0.02	0.01	8	0	10.43	0.545
1	MRKLAR-NKGTMK-a3-b2	decoy_reverse_sp|O94444|RPN10_SCHPO	decoy_reverse_sp|P41836|PRS8_SCHPO	xlink	decoy inter-protein xl	aleitner_M1012_004.02860.02860.3_aleitner_M1012_004.02960.02960.3	114	326	212	-	1588.885	530.636	3	-3.3	1	3.26	0.06	0.17	0.01	0	0.01	0	14	0.81	10.42	0.545
1	MEQKPEVDYSEK-DKKDQK-a4-b2	sp|Q9UTM3|RPN5_SCHPO	decoy_reverse_sp|P36612|PRS4_SCHPO	xlink	decoy inter-protein xl	aleitner_M1012_004.02897.02897.4_aleitner_M1012_004.03128.03128.4	4	423	419	-	2380.156	596.047	4	3.8	4	3.64	0.07	0.1	0.11	0.1	0.01	0.02	38	0.61	10.42	0.545
1	EAVLKLKLELK-KIYNEYPPTK-a7-b1	decoy_reverse_sp|P50524|RPN12_SCHPO	sp|O94579|PSA2_SCHPO	xlink	decoy inter-protein xl	aleitner_M1012_004.11620.11620.4_aleitner_M1012_004.11597.11597.4	244	99	145	-	2672.537	669.142	4	-1.4	2	3.96	0.08	0.11	0.02	0.01	0.01	0	3	0.86	10.41	0.545
1	EVLNKGVSKDEK-DATDDKR-a5-b6	sp|Q9P7S2|RPN6_SCHPO	decoy_reverse_sp|Q9USQ9|PSB4_SCHPO	xlink	decoy inter-protein xl	aleitner_M1012_004.01639.01639.4_aleitner_M1012_004.01618.01618.4	32	74	42	-	2302.162	576.548	4	-1.6	1	3.43	0.1	0.13	0.04	0.02	0.01	0.01	36	0.93	10.4	0.545
1	AIGSGSEPAKSELVK-DEKSGVK-a10-b3	sp|Q9UT97|PSA5_SCHPO	decoy_reverse_sp|Q9P7S2|RPN6_SCHPO	xlink	decoy inter-protein xl	aleitner_M1012_004.12506.12506.3_aleitner_M1012_004.12607.12607.3	179	386	207	-	2371.255	791.426	3	2.7	1	3.46	0.01	0.1	0.07	0.01	0.06	0.02	70	0.88	10.39	0.591
1	DPDDKIVGLTR-DEEWPPKM-a5-b7	decoy_reverse_sp|Q09720|PSB2_SCHPO	decoy_reverse_sp|O42931|PRS7_SCHPO	xlink	decoy inter-protein xl	aleitner_M1012_004.08151.08151.3_aleitner_M1012_004.08122.08122.3	166	437	271	-	2396.154	799.726	3	-1.2	1	2.45	0.06	0.1	0.1	0.1	0	0.02	175	0.64	10.38	0.591
1	SSTAAKTFLEK-EYLEKNWK-a6-b5	sp|O94579|PSA2_SCHPO	sp|Q10329|PSA7_SCHPO	xlink	inter-protein xl	aleitner_M1012_004.10168.10168.3_aleitner_M1012_004.10174.10174.3	171	176	5	-	2428.262	810.429	3	3.9	2	3.87	0.05	0.1	0.04	0.01	0.03	0.01	21	0.99	10.36	0.591
1	KTVQYATKR-KASLLTR-a8-b1	decoy_reverse_sp|O94579|PSA2_SCHPO	sp|Q9UUB6|UBLH2_SCHPO	xlink	decoy inter-protein xl	aleitner_M1012_004.02136.02136.3_aleitner_M1012_004.01934.01934.3	155	223	68	-	2019.177	674.067	3	-3.7	1	3.75	0.17	0.11	0.03	0.01	0.02	0.01	6	0.88	10.36	0.591
1	TFMNHIDVQKEFQAR-VVKGNQK-a10-b3	decoy_reverse_sp|O94444|RPN10_SCHPO	sp|O42931|PRS7_SCHPO	xlink	decoy inter-protein xl	aleitner_M1012_004.08268.08268.3_aleitner_M1012_004.08245.08245.3	214	422	208	-	2772.429	925.151	3	-3.4	1	2.63	0.06	0.13	0.06	0.05	0	0.01	123	0.71	10.33	0.591
1	SAKAKNPMFALSR-SSEETEDKKMQE-a5-b8	decoy_reverse_sp|Q9P7S2|RPN6_SCHPO	sp|O94444|RPN10_SCHPO	xlink	decoy inter-protein xl	aleitner_M1012_004.05264.05264.4_aleitner_M1012_004.05232.05232.4	342	239	103	-	2997.455	750.372	4	4.3	1	3.15	0.13	0.14	0.1	0.1	0	0.02	30	0.47	10.32	0.591
1	VVDKCFGIK-LLSSAKK-a4-b6	decoy_reverse_sp|Q09720|PSB2_SCHPO	decoy_reverse_sp|Q9P7S2|RPN6_SCHPO	xlink	decoy inter-protein xl	aleitner_M1012_004.02655.02655.4_aleitner_M1012_004.02613.02613.4	13	178	165	-	1948.104	488.034	4	-1.6	1	3.67	0.01	0.14	0.01	0.01	0	0	2	1	10.31	0.591
1	SIAEKMNGASGAELK-KSGNLPDADNSK-a5-b1	sp|P41836|PRS8_SCHPO	decoy_reverse_sp|P87048|RPN1_SCHPO	xlink	decoy inter-protein xl	aleitner_M1012_004.10026.10026.4_aleitner_M1012_004.09727.09727.4	347	872	525	-	2887.423	722.864	4	-0.2	1	3.52	0.11	0.12	0.05	0.02	0.03	0.01	24	0.81	10.31	0.591
1	EIQDEKEAEAAR-LVKERQAR-a6-b3	sp|Q10329|PSA7_SCHPO	decoy_reverse_sp|P36612|PRS4_SCHPO	xlink	decoy inter-protein xl	aleitner_M1012_004.07281.07281.4_aleitner_M1012_004.07280.07280.4	236	17	219	-	2524.332	632.091	4	2.9	1	2.81	0.06	0.05	0.16	0.12	0.04	0.03	170	0.93	10.26	0.607
1	LKYYEQKIR-VDVKTK-a7-b4	sp|Q9UTM3|RPN5_SCHPO	sp|Q10335|RPN7_SCHPO	xlink	inter-protein xl	aleitner_M1012_004.04126.04126.3_aleitner_M1012_004.04122.04122.3	218	248	30	-	2066.179	689.734	3	0.6	1	3.15	0.06	0.12	0.05	0.03	0.01	0.01	70	0.79	10.25	0.607
1	KDSESTEEKEAQAVQR-LMSKVAEK-a9-b4	decoy_reverse_sp|O94444|RPN10_SCHPO	sp|O14250|PSA1_SCHPO	xlink	decoy inter-protein xl	aleitner_M1012_004.12920.12920.3_aleitner_M1012_004.12845.12845.3	13	111	98	-	2876.454	959.826	3	3.4	2	2.97	0.15	0.07	0.21	0.2	0.01	0.03	115	0.78	10.22	0.607
1	KELFDCLK-AAKASR-a1-b3	decoy_reverse_sp|Q09720|PSB2_SCHPO	decoy_reverse_sp|Q10329|PSA7_SCHPO	xlink	decoy inter-protein xl	aleitner_M1012_004.00809.00809.3_aleitner_M1012_004.00777.00777.3	26	92	66	-	1791.954	598.326	3	-0.9	1	3.49	0.13	0.07	0.12	0.12	0	0.02	75	0	10.22	0.607
1	SSEETEDKKMQE-WSLERKGEK-a8-b6	sp|O94444|RPN10_SCHPO	decoy_reverse_sp|Q9UTM3|RPN5_SCHPO	xlink	decoy inter-protein xl	aleitner_M1012_004.07225.07225.3_aleitner_M1012_004.07210.07210.3	239	113	126	-	2709.292	904.105	3	4.3	1	2.17	0.2	-0.01	0.55	0	0.55	0.12	234	0.93	10.21	0.607
1	SYLLQHREWDSKLK-K12-155	sp|O74445|PRS10_SCHPO	-	monolink	monolink	aleitner_M1012_004.02438.02438.4_aleitner_M1012_004.02418.02418.4	24	n/a	-	-	1957.054	490.271	4	5	1	2.96	0.05	0.19	0.01	0.01	0	0	3	0.53	10.2	0.035
1	WAFAEKQYGYGTQTV-MKLSLFSNKENELR-a6-b2	sp|Q9USQ9|PSB4_SCHPO	decoy_reverse_sp|O59770|PSA3_SCHPO	xlink	decoy inter-protein xl	aleitner_M1012_004.08652.08652.4_aleitner_M1012_004.08625.08625.4	253	70	183	-	3593.789	899.455	4	0.7	1	2.53	0.15	0.09	0.17	0.01	0.16	0.03	141	0.84	10.19	0.607
1	YQKDEEWPPKM-KQYSAKAK-a10-b1	decoy_reverse_sp|O42931|PRS7_SCHPO	decoy_reverse_sp|Q9UUB6|UBLH2_SCHPO	xlink	decoy inter-protein xl	aleitner_M1012_004.02975.02975.4_aleitner_M1012_004.02736.02736.4	437	3	434	-	2510.265	628.574	4	5.2	1	3.02	0.11	0.08	0.09	0.04	0.05	0.02	106	0.73	10.12	0.607
1	FGDGIQIAQLALKHR-IQKENR-a13-b3	sp|O94444|RPN10_SCHPO	decoy_reverse_sp|O94444|RPN10_SCHPO	xlink	decoy intra-protein xl	aleitner_M1012_004.06523.06523.4_aleitner_M1012_004.07001.07001.4	99	140	41	-	2590.44	648.618	4	2.2	1	2.85	0.1	0.16	0.07	0.07	0	0.01	40	0.83	10.09	0
1	SSTAAKTFLEK-VVDKCFGIK-a6-b4	sp|O94579|PSA2_SCHPO	decoy_reverse_sp|Q09720|PSB2_SCHPO	xlink	decoy inter-protein xl	aleitner_M1012_004.02877.02877.4_aleitner_M1012_004.02747.02747.4	171	13	158	-	2384.27	597.075	4	1.5	1	3.57	0.05	0.13	0.03	0.02	0	0	7	0.87	10.09	0.615
1	IQYVGKQDPKK-KLMELFISK-a10-b1	sp|P41878|RPN11_SCHPO	decoy_reverse_sp|Q10335|RPN7_SCHPO	xlink	decoy inter-protein xl	aleitner_M1012_004.12072.12072.3_aleitner_M1012_004.12045.12045.3	280	324	44	-	2548.434	850.486	3	0.1	1	3.2	0.16	0.06	0.08	0.06	0.03	0.01	108	0	10.07	0.615
1	DAGKDEFSR-AIEGKIAR-a4-b5	decoy_reverse_sp|O14126|PRS6A_SCHPO	sp|P87048|RPN1_SCHPO	xlink	decoy inter-protein xl	aleitner_M1012_004.03897.03897.4_aleitner_M1012_004.04350.04350.4	140	585	445	-	2018.051	505.52	4	3.6	1	3.12	0.08	0.16	0.02	0.01	0.01	0	11	0.97	10.06	0.615
1	GEKVEDAPENNSFR-TSWIYKNK-a3-b6	decoy_reverse_sp|Q9UTM3|RPN5_SCHPO	sp|P87048|RPN1_SCHPO	xlink	decoy inter-protein xl	aleitner_M1012_004.02828.02828.4_aleitner_M1012_004.02702.02702.4	116	400	284	-	2767.359	692.848	4	5.1	1	3.46	0.12	0.1	0.07	0.05	0.02	0.01	38	0.87	10.05	0.615
1	YEAKAIGSGSEPAK-AELDKIGLSK-a4-b5	sp|Q9UT97|PSA5_SCHPO	decoy_reverse_sp|Q9US13|RPN9_SCHPO	xlink	decoy inter-protein xl	aleitner_M1012_004.11914.11914.3_aleitner_M1012_004.11950.11950.3	169	250	81	-	2617.386	873.47	3	0.4	1	3.36	0.16	0.13	0.03	0.02	0.01	0.01	13	0.84	10.02	0.615
1	TPDKGYGHR-INVKFFEK-a4-b4	decoy_reverse_sp|P06732|KCRM_HUMAN	sp|Q9UTM3|RPN5_SCHPO	xlink	decoy inter-protein xl	aleitner_M1012_004.03885.03885.4_aleitner_M1012_004.03863.03863.4	281	200	81	-	2191.142	548.793	4	-0.5	1	3.03	0.04	0.15	0.03	0.02	0.02	0.01	30	0	9.97	0.615
1	GSNDDEMKIDKK-VAQTTYKK-a8-b7	sp|O74762|RPN2_SCHPO	sp|O94579|PSA2_SCHPO	xlink	inter-protein xl	aleitner_M1012_004.02777.02777.4_aleitner_M1012_004.02751.02751.4	844	98	746	-	2454.232	614.566	4	0.3	1	3.22	0.12	0.1	0.07	0.04	0.02	0.01	54	0.87	9.95	0.615
1	KLEGTIDYQK-NHASIDKMK-a1-b7	sp|O74445|PRS10_SCHPO	sp|P41878|RPN11_SCHPO	xlink	inter-protein xl	aleitner_M1012_004.03784.03784.3_aleitner_M1012_004.03756.03756.3	378	246	132	-	2374.217	792.414	3	-1.3	1	4.04	0.21	0.03	0.08	0.03	0.05	0.02	32	0.68	9.95	0.615
1	KQLATSLRSR-VGIKPPK-a1-b4	sp|Q09720|PSB2_SCHPO	sp|O74445|PRS10_SCHPO	xlink	inter-protein xl	aleitner_M1012_004.04203.04203.4_aleitner_M1012_004.04200.04200.4	86	164	78	-	2034.236	509.567	4	2.1	1	2.67	0.05	0.14	0.11	0.09	0.02	0.02	70	1	9.93	0.615
1	FVKLGIDPPK-IVKSAKAK-a3-b3	sp|O42931|PRS7_SCHPO	decoy_reverse_sp|Q9P7S2|RPN6_SCHPO	xlink	decoy inter-protein xl	aleitner_M1012_004.10081.10081.3_aleitner_M1012_004.10073.10073.3	207	337	130	-	2094.279	699.101	3	-1.4	1	2.97	0.18	0.12	0.03	0.02	0.01	0.01	58	0.68	9.92	0.615
1	NEEEPTKK-LALTKPK-a7-b5	decoy_reverse_sp|O74762|RPN2_SCHPO	decoy_reverse_sp|O74445|PRS10_SCHPO	xlink	decoy inter-protein xl	aleitner_M1012_004.03059.03059.3_aleitner_M1012_004.03029.03029.3	90	210	120	-	1881.049	628.024	3	1.8	1	2.92	0.15	0.16	0.03	0.01	0.01	0	14	0	9.91	0.615
1	KIFTIHTSK-EDCKSLKR-a1-b7	sp|P36612|PRS4_SCHPO	sp|O74894|PRS6B_SCHPO	xlink	inter-protein xl	aleitner_M1012_004.10279.10279.3_aleitner_M1012_004.09987.09987.3	370	38	332	-	2246.214	749.746	3	2.3	1	3.34	0.1	0.09	0.06	0.02	0.04	0.01	59	0.71	9.91	0.615
1	EEYLRAAKASR-KEFEIIK-a8-b1	decoy_reverse_sp|Q10329|PSA7_SCHPO	decoy_reverse_sp|P06732|KCRM_HUMAN	xlink	decoy inter-protein xl	aleitner_M1012_004.05184.05184.3_aleitner_M1012_004.05152.05152.3	92	117	25	-	2336.274	779.766	3	0.1	1	2.64	0.14	0.13	0.08	0.08	0	0.01	79	0.91	9.9	0.615
1	SELVKEFHK-KQYSAKAK-a5-b1	sp|Q9UT97|PSA5_SCHPO	decoy_reverse_sp|Q9UUB6|UBLH2_SCHPO	xlink	decoy inter-protein xl	aleitner_M1012_004.10256.10256.3_aleitner_M1012_004.10216.10216.3	184	3	181	-	2176.181	726.401	3	-3.9	1	3.45	0.04	0.11	0.09	0.08	0.01	0.02	29	0.88	9.89	0.615
1	SKTLQYFA-DTTKNK-a2-b4	sp|O14126|PRS6A_SCHPO	sp|Q09682|PSA4_SCHPO	xlink	inter-protein xl	aleitner_M1012_004.01396.01396.4_aleitner_M1012_004.01376.01376.4	432	221	211	-	1799.925	450.989	4	-3.1	1	3.09	0.1	0.13	0.03	0.02	0.01	0	37	0	9.87	0.615
1	LKWSDER-MQKLLR-a2-b3	decoy_reverse_sp|O74445|PRS10_SCHPO	decoy_reverse_sp|P36612|PRS4_SCHPO	xlink	decoy inter-protein xl	aleitner_M1012_004.05589.05589.3_aleitner_M1012_004.05552.05552.3	365	378	13	-	1858.018	620.347	3	2.3	1	3.04	0.06	0.17	0.01	0.01	0	0	3	0.83	9.85	0.615
1	KKELFDCLK-DATDDKR-a2-b6	decoy_reverse_sp|Q09720|PSB2_SCHPO	decoy_reverse_sp|Q9USQ9|PSB4_SCHPO	xlink	decoy inter-protein xl	aleitner_M1012_004.04271.04271.3_aleitner_M1012_004.04358.04358.3	26	74	48	-	2137.078	713.367	3	2.4	2	2.89	0.07	0.12	0.05	0.05	0	0.01	73	0	9.82	0.615
1	SIKGYTLPPHCSR-VMCKNKTDTK-a3-b4	sp|P06732|KCRM_HUMAN	decoy_reverse_sp|Q09682|PSA4_SCHPO	xlink	decoy inter-protein xl	aleitner_M1012_004.12851.12851.3_aleitner_M1012_004.13041.13041.3	138	26	112	-	2876.442	959.822	3	2.5	3	2.81	0.13	0.07	0.18	0.01	0.17	0.04	106	0.79	9.8	0.615
1	GSNDDEMKIDK-KLMELFISK-a8-b1	sp|O74762|RPN2_SCHPO	decoy_reverse_sp|Q10335|RPN7_SCHPO	xlink	decoy inter-protein xl	aleitner_M1012_004.03161.03161.4_aleitner_M1012_004.03136.03136.4	844	324	520	-	2496.254	625.071	4	2.1	1	2.54	0.09	0.2	0.03	0.01	0.03	0.01	16	0.7	9.8	0.615
1	AKVAEQNENPTVGSAQK-KTVQYATK-a2-b1	decoy_reverse_sp|O74440|RPN8_SCHPO	decoy_reverse_sp|O94579|PSA2_SCHPO	xlink	decoy inter-protein xl	aleitner_M1012_004.10054.10054.4_aleitner_M1012_004.10053.10053.4	2	148	146	-	2845.475	712.377	4	-2.6	1	2.22	0.08	0.22	0.05	0.03	0.01	0.01	24	0.99	9.79	0.615
1	KTAGEDAVTLVK-NKHCLIK-a1-b2	decoy_reverse_sp|O94579|PSA2_SCHPO	sp|P30655|PSB5_SCHPO	xlink	decoy inter-protein xl	aleitner_M1012_004.03276.03276.4_aleitner_M1012_004.03261.03261.4	197	52	145	-	2280.249	571.07	4	-0.8	1	2.92	0.02	0.15	0.04	0.01	0.02	0.01	41	0.95	9.79	0.615
1	STELFKNEEEPTK-FAASKEK-a6-b5	decoy_reverse_sp|O74762|RPN2_SCHPO	decoy_reverse_sp|P50524|RPN12_SCHPO	xlink	decoy inter-protein xl	aleitner_M1012_004.02695.02695.4_aleitner_M1012_004.02631.02631.4	83	225	142	-	2468.225	618.064	4	-2.9	1	3.44	0.09	0.06	0.06	0.04	0.02	0.01	77	0.78	9.76	0.615
1	KVADLKK-QPEDKLR-a6-b5	sp|O74445|PRS10_SCHPO	decoy_reverse_sp|P36612|PRS4_SCHPO	xlink	decoy inter-protein xl	aleitner_M1012_004.07567.07567.3_aleitner_M1012_004.07878.07878.3	377	356	21	-	1823.057	608.693	3	2.9	1	3.36	0.05	0.12	0.07	0.07	0	0.01	16	0.89	9.74	0.615
1	LKWSDERYLHQSLK-ATKQSKYTYDR-a2-b3	decoy_reverse_sp|O74445|PRS10_SCHPO	sp|Q09841|PSB7_SCHPO	xlink	decoy inter-protein xl	aleitner_M1012_004.07622.07622.4_aleitner_M1012_004.07611.07611.4	365	233	132	-	3299.699	825.933	4	1.5	1	2.88	0.11	0.06	0.09	0.04	0.05	0.02	122	0.86	9.7	0.615
1	EDALFKNEEKK-ETTEKK-a6-b5	decoy_reverse_sp|Q10335|RPN7_SCHPO	decoy_reverse_sp|O74762|RPN2_SCHPO	xlink	decoy inter-protein xl	aleitner_M1012_004.07024.07024.3_aleitner_M1012_004.07515.07515.3	319	118	201	-	2222.139	741.721	3	3	1	3.29	0.11	0.13	0.02	0.01	0.01	0	9	0.92	9.7	0.615
1	EIINRDIGKVVDK-LKVELAK-a9-b2	decoy_reverse_sp|Q09720|PSB2_SCHPO	sp|P50524|RPN12_SCHPO	xlink	decoy inter-protein xl	aleitner_M1012_004.09946.09946.4_aleitner_M1012_004.09894.09894.4	9	29	20	-	2435.442	609.868	4	2.3	1	3.93	0.05	0.07	0.03	0.02	0.01	0.01	10	0.65	9.67	0.615
1	YSLNSYDFKK-YKSYLLQHR-a9-b2	decoy_reverse_sp|O42897|RPN3_SCHPO	sp|O74445|PRS10_SCHPO	xlink	decoy inter-protein xl	aleitner_M1012_004.04005.04005.4_aleitner_M1012_004.03982.03982.4	414	12	402	-	2608.341	653.093	4	3.1	1	3.41	0.08	0.1	0.04	0.02	0.02	0.01	33	0.88	9.67	0.615
1	MEQKPEVDYSEK-DKKDQK-a4-b3	sp|Q9UTM3|RPN5_SCHPO	decoy_reverse_sp|P36612|PRS4_SCHPO	xlink	decoy inter-protein xl	aleitner_M1012_004.02970.02970.4_aleitner_M1012_004.03055.03055.4	4	424	420	-	2380.157	596.047	4	4.3	2	2.75	0.08	0.18	0.03	0.03	0	0	12	0.93	9.65	0.615
1	GFICKVVDK-DATDDKR-a5-b6	sp|Q09720|PSB2_SCHPO	decoy_reverse_sp|Q9USQ9|PSB4_SCHPO	xlink	decoy inter-protein xl	aleitner_M1012_004.01830.01830.4_aleitner_M1012_004.01805.01805.4	182	74	108	-	2022.021	506.513	4	5.8	1	3.21	0.1	0.13	0.02	0.01	0.01	0	8	0.81	9.64	0.615
1	IHAKSMAIDK-IIPLKKD-a4-b5	sp|O42931|PRS7_SCHPO	sp|Q9UQY2|PSB1_SCHPO	xlink	inter-protein xl	aleitner_M1012_004.02039.02039.3_aleitner_M1012_004.02010.02010.3	364	223	141	-	2076.202	693.075	3	0.3	2	3.85	0.11	0.06	0.03	0.01	0.02	0.01	19	0.8	9.63	0.615
1	DAGKDEFSRK-NKRGGDEWK-a4-b2	decoy_reverse_sp|O14126|PRS6A_SCHPO	decoy_reverse_sp|Q10335|RPN7_SCHPO	xlink	decoy inter-protein xl	aleitner_M1012_004.09563.09563.3_aleitner_M1012_004.09531.09531.3	140	222	82	-	2378.153	793.726	3	-3.4	1	2.68	0.09	0.13	0.06	0.04	0.02	0.01	67	0	9.61	0.615
1	YQKDEEWPPK-VVKGNQK-a3-b3	decoy_reverse_sp|O42931|PRS7_SCHPO	sp|O42931|PRS7_SCHPO	xlink	decoy intra-protein xl	aleitner_M1012_004.02032.02032.3_aleitner_M1012_004.02026.02026.3	430	422	8	-	2228.143	743.722	3	-2	1	3.11	0.14	0.1	0.05	0.02	0.03	0.01	49	0.98	9.58	0
1	VLTLELYKKLR-TLFRKEK-a8-b5	sp|P06732|KCRM_HUMAN	decoy_reverse_sp|Q9P7S2|RPN6_SCHPO	xlink	decoy inter-protein xl	aleitner_M1012_004.08163.08163.4_aleitner_M1012_004.08141.08141.4	40	303	263	-	2433.475	609.377	4	1.1	1	2.98	0.09	0.14	0.02	0.01	0.01	0	30	0	9.56	0.615
1	MSSKDISSKSPSGNDALNDK-TKDEGGPAGGLYI-a4-b2	sp|P87048|RPN1_SCHPO	sp|P36612|PRS4_SCHPO	xlink	inter-protein xl	aleitner_M1012_004.06489.06489.3_aleitner_M1012_004.06478.06478.3	4	437	433	-	3494.681	1165.902	3	2.6	1	2.22	0.15	0.04	0.15	0.14	0.02	0.02	201	0.7	9.55	0.615
1	TKDAVVLGVEK-LALTKPK-a2-b5	sp|Q9UT97|PSA5_SCHPO	decoy_reverse_sp|O74445|PRS10_SCHPO	xlink	decoy inter-protein xl	aleitner_M1012_004.10624.10624.3_aleitner_M1012_004.10774.10774.3	43	210	167	-	2065.252	689.425	3	6	2	3.56	0.22	0.06	0.06	0.04	0.03	0.01	34	0.91	9.54	0.615
1	ERDCTAYNIYDKNK-QRIQKENR-a12-b5	decoy_reverse_sp|Q10335|RPN7_SCHPO	decoy_reverse_sp|O94444|RPN10_SCHPO	xlink	decoy inter-protein xl	aleitner_M1012_004.05272.05272.5_aleitner_M1012_004.05247.05247.5	292	140	152	-	2997.472	600.502	5	-0.1	1	2.74	0.08	0.13	0.05	0.04	0.01	0.01	58	0.98	9.53	0.615
1	EEYLRAAKASR-EALEKTEEK-a8-b5	decoy_reverse_sp|Q10329|PSA7_SCHPO	decoy_reverse_sp|P50524|RPN12_SCHPO	xlink	decoy inter-protein xl	aleitner_M1012_004.10977.10977.4_aleitner_M1012_004.10976.10976.4	92	66	26	-	2506.305	627.584	4	5.5	1	2.8	0.15	0.07	0.1	0.09	0.01	0.02	110	0.84	9.52	0.615
1	DYEQFGYFKRMGNIEM-YFATLQKSK-a9-b7	decoy_reverse_sp|Q09841|PSB7_SCHPO	decoy_reverse_sp|O14126|PRS6A_SCHPO	xlink	decoy inter-protein xl	aleitner_M1012_004.01242.01242.4_aleitner_M1012_004.01349.01349.4	260	7	253	-	3249.541	813.393	4	-3.4	1	3.26	0.08	0.13	0.01	0.01	0	0	10	0	9.52	0.615
1	FRKPIGATWK-EDTEAVLKR-a3-b8	decoy_reverse_sp|O94517|PSA6_SCHPO	sp|O42931|PRS7_SCHPO	xlink	decoy inter-protein xl	aleitner_M1012_004.04868.04868.3_aleitner_M1012_004.04836.04836.3	66	59	7	-	2400.316	801.113	3	-0.3	1	2.87	0.32	0.06	0.1	0.07	0.02	0.02	80	0.91	9.49	0.615
1	LMSKVAEK-KEFEIIK-a4-b1	sp|O14250|PSA1_SCHPO	decoy_reverse_sp|P06732|KCRM_HUMAN	xlink	decoy inter-protein xl	aleitner_M1012_004.02655.02655.4_aleitner_M1012_004.02543.02543.4	111	117	6	-	1948.104	488.034	4	4.2	1	3.03	0.07	0.15	0.02	0.01	0.01	0	4	0.95	9.48	0.615
1	YQKDEEWPPKM-KQYSAKAK-a3-b1	decoy_reverse_sp|O42931|PRS7_SCHPO	decoy_reverse_sp|Q9UUB6|UBLH2_SCHPO	xlink	decoy inter-protein xl	aleitner_M1012_004.02975.02975.4_aleitner_M1012_004.02938.02938.4	430	3	427	-	2510.265	628.574	4	5.2	1	2.97	0.15	0.09	0.05	0.04	0.01	0.01	64	0.93	9.47	0.615
1	GSDAAPQASKKK-EDALFKNEEKK-a10-b6	decoy_reverse_sp|P36612|PRS4_SCHPO	decoy_reverse_sp|Q10335|RPN7_SCHPO	xlink	decoy inter-protein xl	aleitner_M1012_004.02664.02664.4_aleitner_M1012_004.02640.02640.4	404	319	85	-	2674.381	669.603	4	0	1	3.93	0.1	0.06	0.03	0.01	0.02	0.01	10	0.89	9.47	0.615
1	GNQKFSSTADYMNMSS-NLIRLAKR-a4-b7	sp|O42931|PRS7_SCHPO	sp|O94444|RPN10_SCHPO	xlink	inter-protein xl	aleitner_M1012_004.10026.10026.4_aleitner_M1012_004.09813.09813.4	426	130	296	-	2887.423	722.864	4	-3.2	1	3.4	0.04	0.1	0.04	0.03	0.01	0.01	18	0.83	9.44	0.615
1	YEVGAEYIKK-FDIMPRKK-a9-b7	sp|O42897|RPN3_SCHPO	decoy_reverse_sp|Q09720|PSB2_SCHPO	xlink	decoy inter-protein xl	aleitner_M1012_004.03890.03890.3_aleitner_M1012_004.03936.03936.3	151	25	126	-	2370.26	791.095	3	-2.2	1	2.95	0.16	0.13	0.03	0.02	0.01	0.01	15	0.83	9.43	0.615
1	ELKKEEMVMLK-LDGKDELWK-a4-b4	decoy_reverse_sp|P06732|KCRM_HUMAN	decoy_reverse_sp|O14250|PSA1_SCHPO	xlink	decoy inter-protein xl	aleitner_M1012_004.11993.11993.3_aleitner_M1012_004.11876.11876.3	17	38	21	-	2617.387	873.47	3	4.9	1	3.53	0.29	0.05	0.07	0.03	0.03	0.01	27	0.95	9.37	0.615
1	TSNNTNRTNSTDEKGTK-EIDMTCAREASKTLSK-a14-b12	decoy_reverse_sp|P87048|RPN1_SCHPO	decoy_reverse_sp|Q9USQ9|PSB4_SCHPO	xlink	decoy inter-protein xl	aleitner_M1012_004.08551.08551.4_aleitner_M1012_004.08538.08538.4	868	62	806	-	3843.817	961.962	4	-1.3	1	2.7	0.12	0.02	0.21	0.19	0.02	0.04	156	0.76	9.36	0.615
1	IEVEVYKITTGDR-HKTPDK-a7-b2	decoy_reverse_sp|Q9UTM3|RPN5_SCHPO	decoy_reverse_sp|P06732|KCRM_HUMAN	xlink	decoy inter-protein xl	aleitner_M1012_004.02974.02974.4_aleitner_M1012_004.02747.02747.4	321	277	44	-	2384.269	597.075	4	4.3	1	2.97	0.07	0.14	0.05	0.04	0.01	0.01	15	0.97	9.35	0.615
1	IIPLKKD-HKTPDK-a5-b2	sp|Q9UQY2|PSB1_SCHPO	decoy_reverse_sp|P06732|KCRM_HUMAN	xlink	decoy inter-protein xl	aleitner_M1012_004.02999.02999.3_aleitner_M1012_004.02959.02959.3	223	277	54	-	1687.991	563.671	3	2.1	1	3.52	0.13	0.08	0.02	0.02	0.01	0	19	0	9.35	0.615
1	VVLKNKGTMK-IEPLKLK-a6-b5	decoy_reverse_sp|P41836|PRS8_SCHPO	decoy_reverse_sp|Q10335|RPN7_SCHPO	xlink	decoy inter-protein xl	aleitner_M1012_004.10152.10152.3_aleitner_M1012_004.10073.10073.3	326	234	92	-	2094.277	699.1	3	-3.7	1	3.06	0.05	0.12	0.03	0.01	0.01	0	26	0.93	9.33	0.615
1	ATLTGMKIDVLFSKIR-DIKSMIADK-a7-b3	sp|Q10335|RPN7_SCHPO	decoy_reverse_sp|O42931|PRS7_SCHPO	xlink	decoy inter-protein xl	aleitner_M1012_004.06518.06518.3_aleitner_M1012_004.06493.06493.3	148	69	79	-	2949.624	984.216	3	-1.3	1	2.72	0.16	0.09	0.13	0.04	0.09	0.03	71	0.96	9.33	0.615
1	FDIMPRKK-KSGFEK-a7-b1	decoy_reverse_sp|Q09720|PSB2_SCHPO	decoy_reverse_sp|Q9P7S2|RPN6_SCHPO	xlink	decoy inter-protein xl	aleitner_M1012_004.08889.08889.3_aleitner_M1012_004.08874.08874.3	25	324	299	-	1866.005	623.01	3	-1.2	1	3.12	0	0.14	0.01	0	0.01	0	12	0.91	9.32	0.615
1	GGVHVKLAHLSK-TNSTDEKGTKK-a6-b10	sp|P06732|KCRM_HUMAN	decoy_reverse_sp|P87048|RPN1_SCHPO	xlink	decoy inter-protein xl	aleitner_M1012_004.07020.07020.4_aleitner_M1012_004.07001.07001.4	298	871	573	-	2590.413	648.611	4	2	1	2.6	0.09	0.07	0.07	0.06	0.01	0.01	131	0.58	9.3	0.615
1	AMVNIDTIDNKVATTM-QEYALALQKWDLSR-a11-b9	decoy_reverse_sp|O43063|PSB6_SCHPO	decoy_reverse_sp|P30655|PSB5_SCHPO	xlink	decoy inter-protein xl	aleitner_M1012_004.08656.08656.3_aleitner_M1012_004.08631.08631.3	221	63	158	-	3593.803	1198.942	3	-2.3	1	2.91	0.13	0.04	0.17	0.1	0.08	0.03	109	0.88	9.3	0.615
1	LTHEKSTMLEKIK-YKLHSEK-a11-b2	sp|O14126|PRS6A_SCHPO	decoy_reverse_sp|P87048|RPN1_SCHPO	xlink	decoy inter-protein xl	aleitner_M1012_004.10880.10880.3_aleitner_M1012_004.10873.10873.3	70	748	678	-	2598.419	867.147	3	3.7	1	2.66	0.11	0.09	0.07	0.06	0.01	0.01	97	0.75	9.29	0.615
1	GEKVEDAPENNSFR-DYYTKQSK-a3-b5	decoy_reverse_sp|Q9UTM3|RPN5_SCHPO	decoy_reverse_sp|Q09841|PSB7_SCHPO	xlink	decoy inter-protein xl	aleitner_M1012_004.02639.02639.4_aleitner_M1012_004.02598.02598.4	116	32	84	-	2760.28	691.078	4	-2.9	1	2.92	0.16	0.06	0.1	0.02	0.08	0.02	85	0	9.27	0.615
1	YKVNLYKFR-FMLKLGVK-a2-b4	sp|Q9Y7T8|PSB3_SCHPO	decoy_reverse_sp|O14126|PRS6A_SCHPO	xlink	decoy inter-protein xl	aleitner_M1012_004.09790.09790.3_aleitner_M1012_004.09718.09718.3	70	222	152	-	2302.334	768.452	3	2.7	1	2.81	0.16	0.08	0.11	0.08	0.03	0.02	72	1	9.26	0.615
1	CYAKNEWR-KANWCDK-a4-b1	sp|O74762|RPN2_SCHPO	decoy_reverse_sp|P50524|RPN12_SCHPO	xlink	decoy inter-protein xl	aleitner_M1012_004.03430.03430.3_aleitner_M1012_004.03456.03456.3	152	249	97	-	2183.981	729.002	3	-3.1	1	3.01	0.09	0.14	0.02	0.01	0.01	0	8	0.59	9.25	0.615
1	HSTFIITKRK-DEEWPPKM-a8-b7	decoy_reverse_sp|P36612|PRS4_SCHPO	decoy_reverse_sp|O42931|PRS7_SCHPO	xlink	decoy inter-protein xl	aleitner_M1012_004.00996.00996.5_aleitner_M1012_004.00974.00974.5	79	437	358	-	2398.241	480.656	5	2.1	1	3.15	0.1	0.12	0.02	0	0.02	0	5	0	9.24	0.615
1	YDKTEDDIK-IVKSAKAK-a3-b6	sp|O74445|PRS10_SCHPO	decoy_reverse_sp|Q9P7S2|RPN6_SCHPO	xlink	decoy inter-protein xl	aleitner_M1012_004.04838.04838.3_aleitner_M1012_004.04796.04796.3	41	340	299	-	2107.141	703.388	3	-0.3	1	3.67	0.13	0.05	0.05	0.03	0.02	0.01	28	0.98	9.24	0.615
1	LENVKIYADLK-HSTFIITKRK-a5-b8	decoy_reverse_sp|Q9P7S2|RPN6_SCHPO	decoy_reverse_sp|P36612|PRS4_SCHPO	xlink	decoy inter-protein xl	aleitner_M1012_004.11620.11620.4_aleitner_M1012_004.11517.11517.4	395	79	316	-	2672.537	669.142	4	3.8	1	3.3	0.09	0.11	0.02	0.02	0.01	0	3	0.91	9.22	0.615
1	FDVIVAKGK-EDCKSLK-a7-b4	decoy_reverse_sp|P41878|RPN11_SCHPO	sp|O74894|PRS6B_SCHPO	xlink	decoy inter-protein xl	aleitner_M1012_004.01886.01886.3_aleitner_M1012_004.01854.01854.3	156	35	121	-	1992.065	665.029	3	2.3	1	3.56	0.08	0.06	0.04	0.03	0.01	0.01	30	0.95	9.21	0.615
1	MEQKPEVDYSEK-KHGQLK-a4-b1	sp|Q9UTM3|RPN5_SCHPO	sp|Q9UTM3|RPN5_SCHPO	xlink	intra-protein xl	aleitner_M1012_004.09260.09260.3_aleitner_M1012_004.09005.09005.3	4	81	77	-	2329.171	777.398	3	3.7	1	3.11	0.1	0.11	0.03	0.01	0.02	0.01	18	0.56	9.19	0
1	ASRPGAAAKLDGKDELWK-KIDKEDMGSNDK-a13-b4	decoy_reverse_sp|O14250|PSA1_SCHPO	decoy_reverse_sp|O74762|RPN2_SCHPO	xlink	decoy inter-protein xl	aleitner_M1012_004.08835.08835.4_aleitner_M1012_004.08827.08827.4	38	122	84	-	3428.713	858.186	4	-3.4	1	3.69	0.1	0.04	0.1	0.04	0.06	0.02	36	0.99	9.19	0.622
1	GSNDDEMKIDKK-TKLVKER-a11-b5	sp|O74762|RPN2_SCHPO	decoy_reverse_sp|P36612|PRS4_SCHPO	xlink	decoy inter-protein xl	aleitner_M1012_004.05771.05771.3_aleitner_M1012_004.05712.05712.3	847	17	830	-	2389.243	797.422	3	-3.8	1	2.44	0.15	0.11	0.05	0.05	0	0.01	80	0.87	9.18	0.622
1	SPSGNDALNDKKGTK-WAIKEKR-a11-b4	sp|P87048|RPN1_SCHPO	sp|Q9P7S2|RPN6_SCHPO	xlink	inter-protein xl	aleitner_M1012_004.13256.13256.3_aleitner_M1012_004.13250.13250.3	20	117	97	-	2598.389	867.138	3	5	1	2.24	0.1	0.07	0.27	0.26	0	0.04	135	0.8	9.15	0.622
1	YGEKESLAAVLVR-K4-155	decoy_reverse_sp|O74762|RPN2_SCHPO	-	monolink	decoy monolink	aleitner_M1012_004.02860.02860.3_aleitner_M1012_004.02879.02879.3	890	n/a	-	-	1588.885	530.636	3	0.6	2	1.58	0.04	0.25	0.03	0.03	0	0.01	22	0.95	9.14	0.035
1	NAEELSSYQKK-SAKGTKR-a10-b6	sp|O14250|PSA1_SCHPO	sp|O74440|RPN8_SCHPO	xlink	inter-protein xl	aleitner_M1012_004.01007.01007.4_aleitner_M1012_004.00972.00972.4	61	39	22	-	2180.135	546.042	4	-3.9	1	2.14	0.04	0.2	0.02	0.02	0	0	28	0	9.14	0.622
1	KGAVEYEIYK-AKYASQKRP-a1-b2	decoy_reverse_sp|O42897|RPN3_SCHPO	sp|Q9UUB6|UBLH2_SCHPO	xlink	decoy inter-protein xl	aleitner_M1012_004.03092.03092.3_aleitner_M1012_004.02764.02764.3	347	293	54	-	2384.278	795.767	3	1.7	1	2.36	0.07	0.17	0.04	0.02	0.02	0.01	38	0.85	9.13	0.622
1	QEVAAQKSSEETEDK-KTVQYATKR-a7-b8	sp|O94444|RPN10_SCHPO	decoy_reverse_sp|O94579|PSA2_SCHPO	xlink	decoy inter-protein xl	aleitner_M1012_004.10686.10686.3_aleitner_M1012_004.10943.10943.3	231	155	76	-	2909.45	970.825	3	-4	1	2.77	0.07	0.12	0.08	0.08	0	0.01	49	0.85	9.12	0.622
1	WKTLSKESAR-SSKVYISPK-a6-b3	sp|Q9USQ9|PSB4_SCHPO	decoy_reverse_sp|O74440|RPN8_SCHPO	xlink	decoy inter-protein xl	aleitner_M1012_004.07889.07889.3_aleitner_M1012_004.07872.07872.3	201	168	33	-	2350.289	784.437	3	-0.3	1	3.65	0.17	0.01	0.08	0.04	0.03	0.01	55	0.97	9.06	0.643
1	KNCKADAGITIAPR-KSKTLQYFA-a4-b3	decoy_reverse_sp|Q09841|PSB7_SCHPO	sp|O14126|PRS6A_SCHPO	xlink	decoy inter-protein xl	aleitner_M1012_004.08313.08313.4_aleitner_M1012_004.08622.08622.4	204	432	228	-	2736.464	685.124	4	0.4	1	2.61	0.13	0.11	0.11	0.07	0.04	0.02	57	0.91	9.03	0.643
1	ENKIQRQR-SLKDECK-a3-b3	sp|O94444|RPN10_SCHPO	decoy_reverse_sp|O74894|PRS6B_SCHPO	xlink	decoy inter-protein xl	aleitner_M1012_004.12853.12853.3_aleitner_M1012_004.12549.12549.3	104	355	251	-	2087.085	696.703	3	2.7	1	3.18	0.07	0.1	0.02	0.02	0	0	17	0.8	9.03	0.643
1	GITVLKPDDDK-KATDDDRWK-a6-b1	sp|Q09720|PSB2_SCHPO	sp|Q9USQ9|PSB4_SCHPO	xlink	inter-protein xl	aleitner_M1012_004.02214.02214.4_aleitner_M1012_004.02183.02183.4	29	189	160	-	2471.257	618.822	4	1.2	1	1.95	0.09	0.14	0.08	0.04	0.04	0.01	104	0.96	9.02	0.643
1	HKTPDKGYGHR-VNLYKFR-a2-b5	decoy_reverse_sp|P06732|KCRM_HUMAN	sp|Q9Y7T8|PSB3_SCHPO	xlink	decoy inter-protein xl	aleitner_M1012_004.12506.12506.3_aleitner_M1012_004.12491.12491.3	277	75	202	-	2371.255	791.426	3	-0.1	1	2.73	0.08	0.07	0.08	0.03	0.06	0.02	89	0.99	8.98	0.653
1	KDGIQDIMPSQAK-IAKGAIEK-a1-b3	decoy_reverse_sp|P06732|KCRM_HUMAN	decoy_reverse_sp|P87048|RPN1_SCHPO	xlink	decoy inter-protein xl	aleitner_M1012_004.07463.07463.3_aleitner_M1012_004.07433.07433.3	1	307	306	-	2396.293	799.772	3	-2.4	1	2.48	0.07	0.06	0.05	0.01	0.05	0.01	137	0.68	8.98	0.653
1	DSYLIIDKLPSEYDSR-KEVQEAR-a8-b1	sp|O14126|PRS6A_SCHPO	decoy_reverse_sp|O74894|PRS6B_SCHPO	xlink	decoy inter-protein xl	aleitner_M1012_004.10944.10944.3_aleitner_M1012_004.10943.10943.3	162	341	179	-	2909.475	970.833	3	3.2	1	1.97	0.13	0.05	0.19	0.18	0.01	0.03	189	0.89	8.98	0.653
1	GKYYPLKSMTEK-HKTPDKGYGHR-a7-b2	sp|P06732|KCRM_HUMAN	decoy_reverse_sp|P06732|KCRM_HUMAN	xlink	decoy intra-protein xl	aleitner_M1012_004.12920.12920.3_aleitner_M1012_004.13214.13214.3	177	277	100	-	2876.454	959.826	3	-3.7	1	3.25	0.08	0.09	0.04	0.04	0	0.01	20	0.96	8.98	0
1	EDMGSNDKASK-GKLVRK-a8-b2	decoy_reverse_sp|O74762|RPN2_SCHPO	decoy_reverse_sp|Q9Y7T8|PSB3_SCHPO	xlink	decoy inter-protein xl	aleitner_M1012_004.03897.03897.4_aleitner_M1012_004.03872.03872.4	130	5	125	-	2018.051	505.52	4	2	1	2.93	0.12	0.12	0.02	0.01	0.01	0	17	0.93	8.97	0.653
1	ANWCDKR-KHGQLK-a6-b1	decoy_reverse_sp|P50524|RPN12_SCHPO	sp|Q9UTM3|RPN5_SCHPO	xlink	decoy inter-protein xl	aleitner_M1012_004.04138.04138.3_aleitner_M1012_004.04102.04102.3	255	81	174	-	1795.912	599.645	3	-1.7	1	3.28	0.11	0.08	0.03	0.01	0.02	0.01	21	0	8.94	0.653
1	ASKGSNDDEMKIDK-YDKKDLVR-a3-b4	sp|O74762|RPN2_SCHPO	decoy_reverse_sp|O74445|PRS10_SCHPO	xlink	decoy inter-protein xl	aleitner_M1012_004.03869.03869.3_aleitner_M1012_004.03837.03837.3	836	352	484	-	2710.348	904.457	3	-0.2	1	2.65	0.08	0.12	0.03	0.02	0.01	0.01	53	0.74	8.94	0.653
1	TEPKAVDEEMKVR-KANWCDKR-a4-b7	decoy_reverse_sp|O14126|PRS6A_SCHPO	decoy_reverse_sp|P50524|RPN12_SCHPO	xlink	decoy inter-protein xl	aleitner_M1012_004.08142.08142.4_aleitner_M1012_004.08100.08100.4	260	255	5	-	2745.372	687.351	4	5.2	1	2.46	0.08	0.16	0.03	0.02	0.01	0.01	27	1	8.94	0.653
1	ATAGPIIADKNCK-KVGQYIR-a10-b1	sp|Q09841|PSB7_SCHPO	decoy_reverse_sp|P41878|RPN11_SCHPO	xlink	decoy inter-protein xl	aleitner_M1012_004.13109.13109.3_aleitner_M1012_004.13102.13102.3	64	33	31	-	2358.276	787.1	3	1.2	1	2.98	0.15	0.07	0.06	0.06	0	0.01	62	0.97	8.9	0.653
1	DCTAYNIYDKNK-YASQKRP-a10-b5	decoy_reverse_sp|Q10335|RPN7_SCHPO	sp|Q9UUB6|UBLH2_SCHPO	xlink	decoy inter-protein xl	aleitner_M1012_004.01351.01351.4_aleitner_M1012_004.01544.01544.4	292	298	6	-	2490.184	623.554	4	-0.4	1	3.09	0.07	0.11	0.04	0.02	0.02	0.01	5	0.89	8.87	0.66
1	TNSTDEKGTKK-RVEFKMGNGK-a10-b5	decoy_reverse_sp|P87048|RPN1_SCHPO	decoy_reverse_sp|P06732|KCRM_HUMAN	xlink	decoy inter-protein xl	aleitner_M1012_004.02582.02582.4_aleitner_M1012_004.02628.02628.4	871	135	736	-	2510.275	628.577	4	-1.9	1	2.97	0.1	0.08	0.06	0.04	0.01	0.01	51	0.75	8.86	0.66
1	LNFSSLKMK-SKVLDVR-a7-b2	sp|O59770|PSA3_SCHPO	decoy_reverse_sp|O94579|PSA2_SCHPO	xlink	decoy inter-protein xl	aleitner_M1012_004.05470.05470.3_aleitner_M1012_004.05439.05439.3	184	158	26	-	2020.141	674.388	3	1.1	1	2.42	0.17	0.05	0.18	0.17	0	0.03	118	0	8.83	0.66
1	EEYLRAAKASR-TNSTDEKGTK-a8-b7	decoy_reverse_sp|Q10329|PSA7_SCHPO	decoy_reverse_sp|P87048|RPN1_SCHPO	xlink	decoy inter-protein xl	aleitner_M1012_004.02582.02582.4_aleitner_M1012_004.02736.02736.4	92	868	776	-	2510.275	628.577	4	5.5	1	2.94	0.13	0.02	0.09	0.06	0.02	0.02	115	0.73	8.83	0.66
1	DQPKKVGQYIR-K5-155	decoy_reverse_sp|P41878|RPN11_SCHPO	-	monolink	decoy monolink	aleitner_M1012_004.01223.01223.3_aleitner_M1012_004.01180.01180.3	33	n/a	-	-	1485.829	496.284	3	-2.1	1	2.87	0.04	0.11	0.02	0.02	0	0.01	34	0	8.83	0.047
1	VKAMEVDEKPTER-LESKQR-a9-b4	sp|O14126|PRS6A_SCHPO	decoy_reverse_sp|O42897|RPN3_SCHPO	xlink	decoy inter-protein xl	aleitner_M1012_004.09757.09757.3_aleitner_M1012_004.10174.10174.3	179	184	5	-	2428.255	810.426	3	-3.2	1	3.3	0.05	0.08	0.05	0.04	0.01	0.01	19	0.89	8.81	0.66
1	KIEFPPPSAEAR-DYYTKQSK-a1-b5	sp|P41836|PRS8_SCHPO	decoy_reverse_sp|Q09841|PSB7_SCHPO	xlink	decoy inter-protein xl	aleitner_M1012_004.02768.02768.4_aleitner_M1012_004.02938.02938.4	311	32	279	-	2510.271	628.576	4	0.7	1	2.06	0.04	0.18	0.03	0.02	0.01	0.01	39	0.82	8.8	0.66
1	CYAKNEWR-KDWNACK-a4-b1	sp|O74762|RPN2_SCHPO	sp|P50524|RPN12_SCHPO	xlink	inter-protein xl	aleitner_M1012_004.03462.03462.4_aleitner_M1012_004.03468.03468.4	152	16	136	-	2183.982	547.003	4	-2.6	1	2.89	0.08	0.12	0.03	0	0.03	0.01	10	0.73	8.8	0.66
1	KDYTMAQPEFFKAVR-LELKKANWCDK-a12-b5	decoy_reverse_sp|O74894|PRS6B_SCHPO	decoy_reverse_sp|P50524|RPN12_SCHPO	xlink	decoy inter-protein xl	aleitner_M1012_004.11344.11344.3_aleitner_M1012_004.11152.11152.3	12	249	237	-	3371.698	1124.907	3	-2.1	2	3.09	0.19	0.05	0.1	0.02	0.09	0.02	51	0.92	8.79	0.663
1	KAVYMPLCDPGNK-KLDVAKR-a1-b6	decoy_reverse_sp|O94517|PSA6_SCHPO	decoy_reverse_sp|O74445|PRS10_SCHPO	xlink	decoy inter-protein xl	aleitner_M1012_004.13430.13430.3_aleitner_M1012_004.13410.13410.3	131	17	114	-	2458.314	820.446	3	2.8	1	3.16	0.11	0.1	0.01	0	0.01	0	10	0.98	8.78	0.663
1	TPDKGYGHR-YKVNLYK-a4-b2	decoy_reverse_sp|P06732|KCRM_HUMAN	sp|Q9Y7T8|PSB3_SCHPO	xlink	decoy inter-protein xl	aleitner_M1012_004.05269.05269.3_aleitner_M1012_004.05328.05328.3	281	70	211	-	2094.091	699.038	3	0.5	2	2.9	0.1	0.13	0.02	0.01	0.01	0	2	0	8.77	0.663
1	EKVLKTK-HKTPDK-a5-b2	sp|P36612|PRS4_SCHPO	decoy_reverse_sp|P06732|KCRM_HUMAN	xlink	decoy inter-protein xl	aleitner_M1012_004.03079.03079.3_aleitner_M1012_004.03043.03043.3	435	277	158	-	1706.99	570.005	3	-1.8	1	2.81	0	0.14	0.01	0.01	0	0	10	0	8.76	0.663
1	QIAKFVVSLGER-KATDDDRWK-a4-b1	sp|O42931|PRS7_SCHPO	sp|Q9USQ9|PSB4_SCHPO	xlink	inter-protein xl	aleitner_M1012_004.11301.11301.3_aleitner_M1012_004.11274.11274.3	124	189	65	-	2617.388	873.47	3	0.6	1	2.41	0.09	0.09	0.09	0.09	0.01	0.02	94	0.99	8.76	0.663
1	NEEEPTKK-IKENQEK-a7-b2	decoy_reverse_sp|O74762|RPN2_SCHPO	sp|O14126|PRS6A_SCHPO	xlink	decoy inter-protein xl	aleitner_M1012_004.03198.03198.3_aleitner_M1012_004.02810.02810.3	90	72	18	-	1999.008	667.344	3	-1.3	1	3.46	0.16	0.05	0.06	0.03	0.03	0.01	18	0	8.75	0.663
1	ELLVKASK-VGKSAVIK-a5-b3	sp|Q9US13|RPN9_SCHPO	sp|O14126|PRS6A_SCHPO	xlink	inter-protein xl	aleitner_M1012_004.06871.06871.3_aleitner_M1012_004.06818.06818.3	142	119	23	-	1825.131	609.385	3	1	1	3.18	0.04	0.08	0.03	0.02	0.02	0.01	29	0	8.69	0.663
1	EKTSNNTNRTNSTDEK-NKHCLIK-a2-b2	decoy_reverse_sp|P87048|RPN1_SCHPO	sp|P30655|PSB5_SCHPO	xlink	decoy inter-protein xl	aleitner_M1012_004.10262.10262.4_aleitner_M1012_004.09813.09813.4	854	52	802	-	2887.425	722.864	4	5.2	1	2.95	0.15	0.09	0.05	0.03	0.02	0.01	24	0.89	8.69	0.663
1	EKTSNNTNRTNSTDEK-SLALTKK-a2-b6	decoy_reverse_sp|P87048|RPN1_SCHPO	decoy_reverse_sp|Q9UUB6|UBLH2_SCHPO	xlink	decoy inter-protein xl	aleitner_M1012_004.07654.07654.4_aleitner_M1012_004.07647.07647.4	854	78	776	-	2735.388	684.855	4	-2.2	1	3.03	0.07	0.06	0.05	0.04	0.01	0.01	59	0.7	8.68	0.663
1	KLMELFISK-YDKTEDDIK-a1-b3	decoy_reverse_sp|Q10335|RPN7_SCHPO	sp|O74445|PRS10_SCHPO	xlink	decoy inter-protein xl	aleitner_M1012_004.02390.02390.3_aleitner_M1012_004.02376.02376.3	324	41	283	-	2371.221	791.415	3	-0.8	1	2.95	0.19	0.05	0.08	0.02	0.06	0.01	58	0.61	8.67	0.663
1	LNDPEDKYEALSK-LMVEMEKK-a7-b7	decoy_reverse_sp|O74762|RPN2_SCHPO	sp|P06732|KCRM_HUMAN	xlink	decoy inter-protein xl	aleitner_M1012_004.07746.07746.4_aleitner_M1012_004.07710.07710.4	839	365	474	-	2665.329	667.34	4	2.3	1	2.42	0.04	0.16	0.04	0.01	0.03	0.01	8	0.79	8.6	0.663
1	SSCKIVFRSELQDK-LNVYKYR-a4-b5	decoy_reverse_sp|O74445|PRS10_SCHPO	decoy_reverse_sp|Q9Y7T8|PSB3_SCHPO	xlink	decoy inter-protein xl	aleitner_M1012_004.09061.09061.4_aleitner_M1012_004.09051.09051.4	318	135	183	-	2788.449	698.12	4	-3.3	1	3.43	0.12	0.06	0.04	0.04	0.01	0.01	10	0.94	8.55	0.663
1	NSDYKETLIFK-MKDAVKEAAR-a5-b2	sp|O74762|RPN2_SCHPO	sp|O59770|PSA3_SCHPO	xlink	inter-protein xl	aleitner_M1012_004.11032.11032.3_aleitner_M1012_004.10981.10981.3	107	186	79	-	2612.345	871.79	3	-2.5	1	3.05	0.11	0.05	0.08	0.04	0.05	0.02	51	0.41	8.54	0.663
1	GSDAAPQASKKK-EEYLRAAKASR-a10-b8	decoy_reverse_sp|P36612|PRS4_SCHPO	decoy_reverse_sp|Q10329|PSA7_SCHPO	xlink	decoy inter-protein xl	aleitner_M1012_004.11914.11914.3_aleitner_M1012_004.11876.11876.3	404	92	312	-	2617.386	873.47	3	1.4	1	3.55	0.29	0.01	0.07	0.02	0.05	0.01	25	0.98	8.51	0.663
1	NCACVISQKK-IEEIFKK-a9-b6	sp|O94517|PSA6_SCHPO	sp|P06732|KCRM_HUMAN	xlink	inter-protein xl	aleitner_M1012_004.07554.07554.3_aleitner_M1012_004.07761.07761.3	52	265	213	-	2250.183	751.069	3	3.6	1	2.23	0.04	0.18	0.03	0.02	0	0	7	0.75	8.49	0.663
1	IQYVGKQDPKK-KREAEAAK-a6-b1	sp|P41878|RPN11_SCHPO	decoy_reverse_sp|Q10329|PSA7_SCHPO	xlink	decoy inter-protein xl	aleitner_M1012_004.06009.06009.4_aleitner_M1012_004.05958.05958.4	276	17	259	-	2342.287	586.579	4	-3.9	1	2.08	0.06	0.11	0.09	0.09	0	0.01	99	0.96	8.48	0.663
1	SSHIITKELK-AERKAR-a7-b4	decoy_reverse_sp|P50524|RPN12_SCHPO	decoy_reverse_sp|O74762|RPN2_SCHPO	xlink	decoy inter-protein xl	aleitner_M1012_004.04241.04241.4_aleitner_M1012_004.04203.04203.4	21	139	118	-	2022.165	506.549	4	3.4	1	2.59	0.18	0.1	0.04	0.03	0.01	0.01	31	0	8.44	0.663
1	LGVKPPKGCLMFGPPGTGK-NLQVAKSLDK-a4-b6	sp|O14126|PRS6A_SCHPO	decoy_reverse_sp|Q9UT97|PSA5_SCHPO	xlink	decoy inter-protein xl	aleitner_M1012_004.06755.06755.4_aleitner_M1012_004.06719.06719.4	217	34	183	-	3192.74	799.193	4	-0.2	1	2.95	0.09	0.02	0.15	0.07	0.08	0.03	90	0.92	8.43	0.663
1	QPEDKLR-NIPKAR-a5-b4	decoy_reverse_sp|P36612|PRS4_SCHPO	sp|Q9P7S2|RPN6_SCHPO	xlink	decoy inter-protein xl	aleitner_M1012_004.04489.04489.3_aleitner_M1012_004.04420.04420.3	356	183	173	-	1719.958	574.327	3	-2.8	1	2.78	0.14	0.12	0.01	0	0.01	0	6	0	8.42	0.663
1	SGFEKIDLTR-DEEWPPKM-a5-b7	decoy_reverse_sp|Q9P7S2|RPN6_SCHPO	decoy_reverse_sp|O42931|PRS7_SCHPO	xlink	decoy inter-protein xl	aleitner_M1012_004.04949.04949.4_aleitner_M1012_004.04627.04627.4	329	437	108	-	2333.118	584.287	4	-2.9	1	2.88	0.04	0.11	0.02	0.01	0.01	0	8	0.55	8.37	0.663
1	LKWSDERYLHQSLK-K14-156	decoy_reverse_sp|O74445|PRS10_SCHPO	-	monolink	decoy monolink	aleitner_M1012_004.01288.01288.4_aleitner_M1012_004.01093.01093.4	377	n/a	-	-	1958.033	490.516	4	3.5	1	2.41	0.02	0.14	0.04	0.04	0	0.01	28	0	8.36	0.057
1	VATEKDFLDAVQK-VISMEKGGNMK-a5-b6	sp|O42931|PRS7_SCHPO	sp|P06732|KCRM_HUMAN	xlink	inter-protein xl	aleitner_M1012_004.08132.08132.4_aleitner_M1012_004.08109.08109.4	411	242	169	-	2793.428	699.365	4	-0.4	1	2.97	0.08	0.08	0.1	0.04	0.06	0.02	17	0.75	8.35	0.663
1	DNSSDLQKLLMK-YQKDEEWPPKM-a8-b10	decoy_reverse_sp|O74762|RPN2_SCHPO	decoy_reverse_sp|O42931|PRS7_SCHPO	xlink	decoy inter-protein xl	aleitner_M1012_004.06475.06475.3_aleitner_M1012_004.06457.06457.3	724	437	287	-	2978.432	993.819	3	-2.8	1	2.77	0.15	0.03	0.1	0.07	0.03	0.02	82	0.52	8.28	0.663
1	FGDGIQIAQLALKHR-IAYASVVYIADKYK-a13-b12	sp|O94444|RPN10_SCHPO	decoy_reverse_sp|Q9US13|RPN9_SCHPO	xlink	decoy inter-protein xl	aleitner_M1012_004.07644.07644.4_aleitner_M1012_004.07641.07641.4	99	269	170	-	3406.879	852.728	4	4.1	1	1.87	0.07	0.09	0.17	0.17	0	0.03	113	0.75	8.27	0.663
1	LEGTIDYQKL-LQMSAMYKK-a9-b8	sp|O74445|PRS10_SCHPO	decoy_reverse_sp|P87048|RPN1_SCHPO	xlink	decoy inter-protein xl	aleitner_M1012_004.03231.03231.4_aleitner_M1012_004.03213.03213.4	387	598	211	-	2415.234	604.816	4	-3.7	1	2.6	0.11	0.13	0.02	0	0.02	0	5	0.85	8.26	0.663
1	IKYEYQKLK-EDCKSLKR-a2-b7	decoy_reverse_sp|Q9UTM3|RPN5_SCHPO	sp|O74894|PRS6B_SCHPO	xlink	decoy inter-protein xl	aleitner_M1012_004.03092.03092.3_aleitner_M1012_004.02846.02846.3	226	38	188	-	2384.278	795.767	3	0.3	1	3.2	0.13	0.05	0.03	0.01	0.01	0	24	0.81	8.24	0.663
1	NLTDETKNK-ENEQKIK-a7-b5	sp|P30655|PSB5_SCHPO	decoy_reverse_sp|O14126|PRS6A_SCHPO	xlink	decoy inter-protein xl	aleitner_M1012_004.12558.12558.3_aleitner_M1012_004.12549.12549.3	50	367	317	-	2087.083	696.702	3	4	1	2.85	0.02	0.1	0.02	0	0.02	0	17	0.96	8.24	0.663
1	VATEKDFLDAVQKVVK-KALSSLK-a13-b1	sp|O42931|PRS7_SCHPO	sp|Q9P7S2|RPN6_SCHPO	xlink	inter-protein xl	aleitner_M1012_004.11543.11543.4_aleitner_M1012_004.11517.11517.4	419	244	175	-	2672.536	669.142	4	-0.2	1	2.43	0.08	0.14	0.04	0.03	0.01	0.01	7	0.96	8.22	0.663
1	AVDEEMKVR-ASKERAER-a7-b3	decoy_reverse_sp|O14126|PRS6A_SCHPO	decoy_reverse_sp|O74762|RPN2_SCHPO	xlink	decoy inter-protein xl	aleitner_M1012_004.01599.01599.3_aleitner_M1012_004.01589.01589.3	267	133	134	-	2159.102	720.709	3	0.8	1	2.9	0.1	0.08	0.05	0.05	0.01	0.01	21	0.84	8.22	0.663
1	YSLNSYDFKK-AKTMTER-a9-b2	decoy_reverse_sp|O42897|RPN3_SCHPO	decoy_reverse_sp|Q10335|RPN7_SCHPO	xlink	decoy inter-protein xl	aleitner_M1012_004.06597.06597.4_aleitner_M1012_004.06961.06961.4	414	394	20	-	2237.096	560.282	4	-3.7	1	2.41	0.05	0.14	0.04	0.01	0.03	0.01	11	0.86	8.22	0.663
1	IDKEDMGSNDKASK-ATAIGKSSTAAK-a11-b6	decoy_reverse_sp|O74762|RPN2_SCHPO	sp|O94579|PSA2_SCHPO	xlink	decoy inter-protein xl	aleitner_M1012_004.02702.02702.4_aleitner_M1012_004.02307.02307.4	130	165	35	-	2779.403	695.859	4	4.3	1	2.13	0.13	0.11	0.14	0.11	0.03	0.02	55	0.91	8.2	0.663
1	STELFKNEEEPTKK-QSKYTYDR-a13-b3	decoy_reverse_sp|O74762|RPN2_SCHPO	sp|Q09841|PSB7_SCHPO	xlink	decoy inter-protein xl	aleitner_M1012_004.13139.13139.3_aleitner_M1012_004.12916.12916.3	90	236	146	-	2876.421	959.815	3	4.5	1	1.76	0.06	0.06	0.17	0.17	0	0.03	168	0.99	8.18	0.685
1	IMKLCFDELK-YKEDTALR-a3-b2	sp|Q09720|PSB2_SCHPO	decoy_reverse_sp|O74445|PRS10_SCHPO	xlink	decoy inter-protein xl	aleitner_M1012_004.10254.10254.3_aleitner_M1012_004.10174.10174.3	162	379	217	-	2428.253	810.425	3	6	1	3.32	0.08	0.06	0.02	0.01	0.02	0	10	0.8	8.17	0.685
1	TEPKAVDEEMK-DTALEKYK-a4-b6	decoy_reverse_sp|O14126|PRS6A_SCHPO	sp|O74445|PRS10_SCHPO	xlink	decoy inter-protein xl	aleitner_M1012_004.03077.03077.4_aleitner_M1012_004.03055.03055.4	260	10	250	-	2380.175	596.052	4	1.2	2	2.94	0.06	0.08	0.05	0.04	0.01	0.01	27	0.82	8.16	0.685
1	EAEAAKDEQIEK-KGTKTSETNDR-a6-b1	decoy_reverse_sp|Q10329|PSA7_SCHPO	sp|P87048|RPN1_SCHPO	xlink	decoy inter-protein xl	aleitner_M1012_004.09669.09669.3_aleitner_M1012_004.09957.09957.3	24	21	3	-	2733.345	912.123	3	5.2	1	2.25	0.14	0.08	0.07	0.02	0.05	0.01	83	0.34	8.14	0.685
1	ETEKLAEERGWDIR-FSGEKK-a4-b5	sp|P50524|RPN12_SCHPO	sp|Q9P7S2|RPN6_SCHPO	xlink	inter-protein xl	aleitner_M1012_004.03163.03163.3_aleitner_M1012_004.03144.03144.3	205	98	107	-	2563.286	855.437	3	-2.2	1	2.94	0.17	0.05	0.03	0.02	0.01	0.01	38	0	8.12	0.685
1	GGVHVKLAHLSK-K6-K12	sp|P06732|KCRM_HUMAN	-	intralink	intralink	aleitner_M1012_004.03553.03553.3_aleitner_M1012_004.03514.03514.3	298	n/a	-	-	1382.803	461.942	3	-0.2	1	3.19	0.13	0.03	0.03	0.03	0	0.01	39	0	8.11	0.057
1	YKEDTALRSEM-ENKIQR-a2-b3	decoy_reverse_sp|O74445|PRS10_SCHPO	sp|O94444|RPN10_SCHPO	xlink	decoy inter-protein xl	aleitner_M1012_004.01159.01159.3_aleitner_M1012_004.01138.01138.3	379	104	275	-	2266.131	756.385	3	2	1	2.82	0.08	0.06	0.06	0.01	0.05	0.01	49	0.99	8.11	0.685
1	TFMNHIDVQKEFQAR-MQKLLR-a10-b3	decoy_reverse_sp|O94444|RPN10_SCHPO	decoy_reverse_sp|P36612|PRS4_SCHPO	xlink	decoy inter-protein xl	aleitner_M1012_004.09061.09061.4_aleitner_M1012_004.08965.08965.4	214	378	164	-	2788.449	698.12	4	-1	1	2.67	0.06	0.11	0.05	0.03	0.02	0.01	13	0.94	8.11	0.685
1	DNSSDLQKLLMK-TKDSLEAR-a8-b2	decoy_reverse_sp|O74762|RPN2_SCHPO	sp|O74762|RPN2_SCHPO	xlink	decoy intra-protein xl	aleitner_M1012_004.07220.07220.3_aleitner_M1012_004.07283.07283.3	724	337	387	-	2447.251	816.758	3	-2.7	1	2.46	0.04	0.13	0.04	0.03	0	0.01	17	0.76	8.09	0
1	EAEAAKDEQIEK-TKLVKER-a6-b2	decoy_reverse_sp|Q10329|PSA7_SCHPO	decoy_reverse_sp|P36612|PRS4_SCHPO	xlink	decoy inter-protein xl	aleitner_M1012_004.08878.08878.3_aleitner_M1012_004.08923.08923.3	24	14	10	-	2370.264	791.096	3	-0.2	1	3.2	0.14	0.06	0.04	0.02	0.02	0.01	4	0.97	8.09	0.685
1	ATAGPIIADKNCKK-ENWKYACK-a13-b4	sp|Q09841|PSB7_SCHPO	decoy_reverse_sp|O74762|RPN2_SCHPO	xlink	decoy inter-protein xl	aleitner_M1012_004.07210.07210.3_aleitner_M1012_004.07338.07338.3	67	814	747	-	2721.377	908.133	3	5.5	1	3.02	0.14	0.07	0.05	0.04	0	0.01	8	0.81	8.09	0.685
1	YPMDAHKSELEGVEEAR-IHAKSMAIDK-a7-b4	sp|O42897|RPN3_SCHPO	sp|O42931|PRS7_SCHPO	xlink	inter-protein xl	aleitner_M1012_004.08721.08721.4_aleitner_M1012_004.08713.08713.4	465	364	101	-	3210.586	803.654	4	5.4	1	1.83	0.02	0.1	0.07	0.07	0	0.01	118	0.87	8.08	0.685
1	KFRKPIGATWK-DLKLKWSDER-a1-b5	decoy_reverse_sp|O94517|PSA6_SCHPO	decoy_reverse_sp|O74445|PRS10_SCHPO	xlink	decoy inter-protein xl	aleitner_M1012_004.10023.10023.3_aleitner_M1012_004.10002.10002.3	63	365	302	-	2757.523	920.182	3	-3.5	1	2.95	0.16	0.08	0.04	0.01	0.02	0.01	10	0.98	8.07	0.685
1	EDTEAVLKR-FAASKEK-a8-b5	sp|O42931|PRS7_SCHPO	decoy_reverse_sp|P50524|RPN12_SCHPO	xlink	decoy inter-protein xl	aleitner_M1012_004.02941.02941.3_aleitner_M1012_004.02912.02912.3	59	225	166	-	1977.051	660.025	3	4.7	1	3.15	0.17	0.03	0.06	0.01	0.05	0.01	30	0	8.03	0.685
1	ITAFLLADSKSQK-NCACVISQKK-a10-b9	decoy_reverse_sp|Q10335|RPN7_SCHPO	sp|O94517|PSA6_SCHPO	xlink	decoy inter-protein xl	aleitner_M1012_004.08048.08048.3_aleitner_M1012_004.08025.08025.3	367	52	315	-	2765.437	922.82	3	-3.1	1	2.93	0.11	0	0.04	0.02	0.03	0.01	101	0.98	8.01	0.685
1	SYLLQHREWDSKLK-K12-156	sp|O74445|PRS10_SCHPO	-	monolink	monolink	aleitner_M1012_004.01073.01073.4_aleitner_M1012_004.01258.01258.4	24	n/a	-	-	1958.034	490.516	4	4.1	1	2.41	0.06	0.06	0.09	0.09	0	0.03	73	0	7.99	0.057
1	SLDKQMVEER-VEFKMGNGK-a4-b4	decoy_reverse_sp|Q9UT97|PSA5_SCHPO	decoy_reverse_sp|P06732|KCRM_HUMAN	xlink	decoy inter-protein xl	aleitner_M1012_004.03077.03077.4_aleitner_M1012_004.02931.02931.4	38	135	97	-	2380.175	596.052	4	-0.8	2	2.61	0.15	0.07	0.1	0.09	0.01	0.02	45	0.95	7.94	0.685
1	VGKSAVIKTSTR-KGFDFEYYQR-a3-b1	sp|O14126|PRS6A_SCHPO	sp|Q09841|PSB7_SCHPO	xlink	inter-protein xl	aleitner_M1012_004.09852.09852.3_aleitner_M1012_004.09846.09846.3	119	8	111	-	2735.43	912.818	3	0.6	1	2.51	0.06	0.06	0.08	0.02	0.06	0.02	72	0.86	7.88	0.685
1	LGDKGPAAAR-LQMSAMYKK-a4-b8	sp|O14250|PSA1_SCHPO	decoy_reverse_sp|P87048|RPN1_SCHPO	xlink	decoy inter-protein xl	aleitner_M1012_004.03904.03904.3_aleitner_M1012_004.03858.03858.3	239	598	359	-	2191.142	731.388	3	-3.4	1	2.4	0.12	0.11	0.05	0.01	0.04	0.01	18	0	7.86	0.685
1	HGGYKPTDK-SKTLQYFA-a5-b2	sp|P06732|KCRM_HUMAN	sp|O14126|PRS6A_SCHPO	xlink	inter-protein xl	aleitner_M1012_004.00815.00815.4_aleitner_M1012_004.00768.00768.4	101	432	331	-	2096.069	525.025	4	5.2	1	3	0.09	0.08	0.02	0	0.01	0	4	0	7.85	0.685
1	KDYTMAQPEFFK-YASQKRP-a1-b5	decoy_reverse_sp|O74894|PRS6B_SCHPO	sp|Q9UUB6|UBLH2_SCHPO	xlink	decoy inter-protein xl	aleitner_M1012_004.07288.07288.4_aleitner_M1012_004.07715.07715.4	1	298	297	-	2490.238	623.567	4	5	1	2.04	0.02	0.17	0.01	0.01	0	0	3	0.96	7.81	0.685
1	EDALFKNEEK-DTTKNK-a6-b4	decoy_reverse_sp|Q10335|RPN7_SCHPO	sp|Q09682|PSA4_SCHPO	xlink	decoy inter-protein xl	aleitner_M1012_004.06380.06380.3_aleitner_M1012_004.06524.06524.3	319	221	98	-	2065.029	689.351	3	3.5	1	2.72	0.09	0.1	0.02	0.01	0.01	0	6	0	7.8	0.685
1	GSLEKNWKEEYLR-KLIPIR-a8-b1	decoy_reverse_sp|Q10329|PSA7_SCHPO	decoy_reverse_sp|Q9UQY2|PSB1_SCHPO	xlink	decoy inter-protein xl	aleitner_M1012_004.11077.11077.3_aleitner_M1012_004.10989.10989.3	84	3	81	-	2527.423	843.482	3	2.7	1	2.15	0.08	0.12	0.08	0.05	0.03	0.01	35	0.82	7.75	0.694
1	NKRGGDEWK-EIKPNIR-a2-b3	decoy_reverse_sp|Q10335|RPN7_SCHPO	sp|P41836|PRS8_SCHPO	xlink	decoy inter-protein xl	aleitner_M1012_004.10835.10835.3_aleitner_M1012_004.10609.10609.3	222	105	117	-	2095.117	699.38	3	-0.3	2	2.93	0.13	0.07	0.03	0.01	0.02	0.01	9	0.86	7.74	0.694
1	SLALTKKDK-EKASFAR-a7-b2	decoy_reverse_sp|Q9UUB6|UBLH2_SCHPO	sp|P50524|RPN12_SCHPO	xlink	decoy inter-protein xl	aleitner_M1012_004.02542.02542.3_aleitner_M1012_004.02612.02612.3	79	46	33	-	1948.101	650.375	3	0.8	1	2.54	0.11	0.09	0.07	0.05	0.02	0.01	16	0.91	7.68	0.713
1	YYPLKSMTEK-KRWSLER-a5-b1	sp|P06732|KCRM_HUMAN	decoy_reverse_sp|Q9UTM3|RPN5_SCHPO	xlink	decoy inter-protein xl	aleitner_M1012_004.04075.04075.3_aleitner_M1012_004.03850.03850.3	177	106	71	-	2370.248	791.091	3	3.2	1	3.17	0.12	0.03	0.03	0.01	0.02	0.01	17	0	7.67	0.713
1	QEMKKDSESTEEK-AIEGKIAR-a5-b5	decoy_reverse_sp|O94444|RPN10_SCHPO	sp|P87048|RPN1_SCHPO	xlink	decoy inter-protein xl	aleitner_M1012_004.13223.13223.3_aleitner_M1012_004.13385.13385.3	5	585	580	-	2562.293	855.105	3	3.1	1	2.61	0.07	0.07	0.05	0.03	0.02	0.01	36	0.75	7.64	0.713
1	SETMKYYLPK-SLKDECK-a5-b3	decoy_reverse_sp|P06732|KCRM_HUMAN	decoy_reverse_sp|O74894|PRS6B_SCHPO	xlink	decoy inter-protein xl	aleitner_M1012_004.02587.02587.3_aleitner_M1012_004.02556.02556.3	205	355	150	-	2275.123	759.382	3	5.1	1	2.43	0.1	0.05	0.07	0.03	0.04	0.01	71	0	7.62	0.713
1	SLLTGKHAIRYAGR-KYTGLLR-a6-b1	sp|Q9P7S2|RPN6_SCHPO	decoy_reverse_sp|Q9UQY2|PSB1_SCHPO	xlink	decoy inter-protein xl	aleitner_M1012_004.10519.10519.3_aleitner_M1012_004.10481.10481.3	272	123	149	-	2529.446	844.156	3	-3.4	1	2.64	0.11	0.07	0.05	0.01	0.04	0.01	19	0.92	7.55	0.716
1	KDSESTEEK-IQKENRHK-a1-b3	decoy_reverse_sp|O94444|RPN10_SCHPO	decoy_reverse_sp|O94444|RPN10_SCHPO	xlink	decoy intra-protein xl	aleitner_M1012_004.11966.11966.3_aleitner_M1012_004.11669.11669.3	5	140	135	-	2241.128	748.051	3	2.1	2	2.28	0.1	0.11	0.03	0.02	0.01	0	18	0	7.53	0
1	LTHEKSTMLEK-AEREKASK-a5-b5	sp|O14126|PRS6A_SCHPO	sp|O74762|RPN2_SCHPO	xlink	inter-protein xl	aleitner_M1012_004.12659.12659.3_aleitner_M1012_004.12607.12607.3	64	833	769	-	2371.252	791.425	3	4.4	1	2.54	0.1	0.06	0.06	0.03	0.03	0.01	41	0.84	7.49	0.745
1	VSAMMSCACQKR-AIDLYKEVLNK-a11-b6	decoy_reverse_sp|Q9UQY2|PSB1_SCHPO	sp|Q9P7S2|RPN6_SCHPO	xlink	decoy inter-protein xl	aleitner_M1012_004.11235.11235.3_aleitner_M1012_004.11364.11364.3	140	27	113	-	2870.408	957.811	3	-2.8	1	2.02	0.05	0.12	0.05	0.04	0.01	0.01	36	0.74	7.45	0.745
1	QSKYTYDR-LYNKFK-a3-b4	sp|Q09841|PSB7_SCHPO	decoy_reverse_sp|P06732|KCRM_HUMAN	xlink	decoy inter-protein xl	aleitner_M1012_004.10075.10075.3_aleitner_M1012_004.09835.09835.3	236	371	135	-	2009.036	670.687	3	5.1	1	3.29	0.12	0.02	0.04	0.03	0.01	0.01	7	0	7.43	0.745
1	CTKIIENEQSAEK-GSLEKNWK-a3-b5	sp|O42931|PRS7_SCHPO	decoy_reverse_sp|Q10329|PSA7_SCHPO	xlink	decoy inter-protein xl	aleitner_M1012_004.03272.03272.4_aleitner_M1012_004.03256.03256.4	102	81	21	-	2647.317	662.837	4	0.1	1	2.51	0.11	0.08	0.03	0.01	0.02	0.01	23	0.67	7.43	0.745
1	SNPVFAENDEKGEK-GSDAAPQASKKK-a11-b11	sp|Q9UTM3|RPN5_SCHPO	decoy_reverse_sp|P36612|PRS4_SCHPO	xlink	decoy inter-protein xl	aleitner_M1012_004.10178.10178.4_aleitner_M1012_004.09813.09813.4	328	405	77	-	2887.432	722.866	4	4.1	1	2.36	0.1	0.11	0.03	0.01	0.02	0.01	7	0.95	7.4	0.745
1	NEEEPTKK-VAQTTYKK-a7-b7	decoy_reverse_sp|O74762|RPN2_SCHPO	sp|O94579|PSA2_SCHPO	xlink	decoy inter-protein xl	aleitner_M1012_004.07404.07404.3_aleitner_M1012_004.07854.07854.3	90	98	8	-	2049.065	684.03	3	1	1	2.28	0.09	0.1	0.02	0.02	0.01	0	28	0.68	7.36	0.745
1	TTLFKSELAQSKYLMNVSR-K5-156	decoy_reverse_sp|O14250|PSA1_SCHPO	-	monolink	decoy monolink	aleitner_M1012_004.12659.12659.3_aleitner_M1012_004.12491.12491.3	177	n/a	-	-	2371.252	791.425	3	2.7	1	1.42	0.07	0.15	0.06	0.06	0	0.02	56	0.52	7.35	0.069
1	KLIPIRGTEVEK-TNSTDEKGTK-a1-b7	decoy_reverse_sp|Q9UQY2|PSB1_SCHPO	decoy_reverse_sp|P87048|RPN1_SCHPO	xlink	decoy inter-protein xl	aleitner_M1012_004.07481.07481.3_aleitner_M1012_004.07479.07479.3	3	868	865	-	2599.405	867.476	3	-0.9	1	2.63	0.17	0.04	0.06	0.03	0.03	0.01	42	0.89	7.35	0.745
1	ELFDCLKIMR-DTALEKYK-a7-b6	decoy_reverse_sp|Q09720|PSB2_SCHPO	sp|O74445|PRS10_SCHPO	xlink	decoy inter-protein xl	aleitner_M1012_004.09931.09931.3_aleitner_M1012_004.10174.10174.3	33	10	23	-	2428.246	810.423	3	3.4	1	3.07	0.02	0.05	0.01	0	0.01	0	4	0	7.33	0.745
1	KDSESTEEK-KLDVAKR-a1-b6	decoy_reverse_sp|O94444|RPN10_SCHPO	decoy_reverse_sp|O74445|PRS10_SCHPO	xlink	decoy inter-protein xl	aleitner_M1012_004.03921.03921.3_aleitner_M1012_004.04331.04331.3	5	17	12	-	2018.05	673.691	3	-1.4	1	2.35	0.04	0.11	0.03	0.02	0.01	0	15	0	7.32	0.745
1	KLFKSLGSGMDQEK-SDYYMASTYTKK-a4-b11	decoy_reverse_sp|P41836|PRS8_SCHPO	sp|Q9UTM3|RPN5_SCHPO	xlink	decoy inter-protein xl	aleitner_M1012_004.11740.11740.4_aleitner_M1012_004.11460.11460.4	4	195	191	-	3161.519	791.388	4	-3.4	1	2.58	0.11	0.04	0.06	0.03	0.03	0.01	49	0.99	7.31	0.745
1	YSNDKSIVNSM-VVKGNQK-a5-b3	decoy_reverse_sp|P30655|PSB5_SCHPO	sp|O42931|PRS7_SCHPO	xlink	decoy inter-protein xl	aleitner_M1012_004.03870.03870.4_aleitner_M1012_004.03449.03449.4	266	422	156	-	2166.093	542.531	4	-2.6	1	2.63	0.07	0.08	0.02	0.01	0.01	0	10	0.83	7.29	0.748
1	KANWCDKR-LGVKRFK-a7-b4	decoy_reverse_sp|P50524|RPN12_SCHPO	decoy_reverse_sp|O14126|PRS6A_SCHPO	xlink	decoy inter-protein xl	aleitner_M1012_004.07854.07854.3_aleitner_M1012_004.07796.07796.3	255	226	29	-	2061.125	688.05	3	-2.6	1	2.39	0.11	0.1	0.02	0.01	0.01	0	11	0.79	7.28	0.748
1	GNQKFSSTADYMNMSS-HSTFIITKR-a4-b8	sp|O42931|PRS7_SCHPO	decoy_reverse_sp|P36612|PRS4_SCHPO	xlink	decoy inter-protein xl	aleitner_M1012_004.09713.09713.3_aleitner_M1012_004.10065.10065.3	426	79	347	-	3006.425	1003.149	3	1.1	2	2.9	0.06	0.03	0.09	0.07	0.03	0.02	32	0	7.27	0.748
1	YYPLKSMTEK-SSEETEDKK-a5-b8	sp|P06732|KCRM_HUMAN	sp|O94444|RPN10_SCHPO	xlink	inter-protein xl	aleitner_M1012_004.07166.07166.3_aleitner_M1012_004.06982.06982.3	177	239	62	-	2448.172	817.065	3	4.1	1	2.46	0.08	0.03	0.07	0.03	0.04	0.01	72	0.88	7.27	0.748
1	VEFKMGNGKMVEISR-YKVNLYK-a4-b2	decoy_reverse_sp|P06732|KCRM_HUMAN	sp|Q9Y7T8|PSB3_SCHPO	xlink	decoy inter-protein xl	aleitner_M1012_004.08966.08966.3_aleitner_M1012_004.09047.09047.3	135	70	65	-	2788.464	930.496	3	-0.5	1	2.95	0.17	0.04	0.03	0.01	0.02	0.01	8	0.85	7.26	0.748
1	GSDAAPQASKKK-KNEEKLAEFDK-a11-b1	decoy_reverse_sp|P36612|PRS4_SCHPO	sp|Q10335|RPN7_SCHPO	xlink	decoy inter-protein xl	aleitner_M1012_004.02799.02799.4_aleitner_M1012_004.02640.02640.4	405	87	318	-	2674.394	669.606	4	4.9	1	2.97	0.1	0.04	0.04	0.02	0.02	0.01	15	0	7.25	0.748
1	NWKEEYLRAAK-ILIDKAR-a3-b5	decoy_reverse_sp|Q10329|PSA7_SCHPO	sp|Q10329|PSA7_SCHPO	xlink	decoy intra-protein xl	aleitner_M1012_004.05064.05064.3_aleitner_M1012_004.04785.04785.3	84	87	3	-	2372.334	791.786	3	5.3	1	2.76	0.17	0.04	0.04	0.03	0.01	0.01	25	0.91	7.21	0
1	KSKTLQYFA-ANWCDKR-a1-b6	sp|O14126|PRS6A_SCHPO	decoy_reverse_sp|P50524|RPN12_SCHPO	xlink	decoy inter-protein xl	aleitner_M1012_004.01782.01782.3_aleitner_M1012_004.01770.01770.3	430	255	175	-	2171.078	724.7	3	-2.6	1	2.67	0.08	0.07	0.02	0.01	0.01	0	13	0.88	7.2	0.748
1	TEPKAVDEEMKVR-VMCKNKTDTK-a11-b4	decoy_reverse_sp|O14126|PRS6A_SCHPO	decoy_reverse_sp|Q09682|PSA4_SCHPO	xlink	decoy inter-protein xl	aleitner_M1012_004.12538.12538.3_aleitner_M1012_004.12514.12514.3	267	26	241	-	2892.444	965.156	3	1.4	1	2.01	0.04	0.1	0.08	0.01	0.07	0.02	43	0.85	7.17	0.748
1	GIDLKSIAEK-KQYSAK-a5-b1	sp|P41836|PRS8_SCHPO	decoy_reverse_sp|Q9UUB6|UBLH2_SCHPO	xlink	decoy inter-protein xl	aleitner_M1012_004.04079.04079.3_aleitner_M1012_004.03633.03633.3	342	3	339	-	1934.084	645.702	3	5.8	1	2.19	0.02	0.12	0.04	0.03	0	0.01	10	0	7.13	0.748
1	DYTMAQPEFFKAVR-SMAIDKDIR-a11-b6	decoy_reverse_sp|O74894|PRS6B_SCHPO	sp|O42931|PRS7_SCHPO	xlink	decoy inter-protein xl	aleitner_M1012_004.10105.10105.4_aleitner_M1012_004.09813.09813.4	12	370	358	-	2887.43	722.865	4	1.8	1	2.77	0.05	0.05	0.09	0.07	0.01	0.01	21	0.79	7.11	0.748
1	FDIMPRKK-KHGQLK-a7-b1	decoy_reverse_sp|Q09720|PSB2_SCHPO	sp|Q9UTM3|RPN5_SCHPO	xlink	decoy inter-protein xl	aleitner_M1012_004.08360.08360.3_aleitner_M1012_004.08334.08334.3	25	81	56	-	1881.062	628.029	3	-1.9	1	2.26	0.02	0.12	0.01	0.01	0	0	3	0.52	7.09	0.748
1	YQKPVDTEEENDK-IITKEGVETR-a3-b4	sp|O42931|PRS7_SCHPO	sp|Q9UQY2|PSB1_SCHPO	xlink	inter-protein xl	aleitner_M1012_004.12851.12851.3_aleitner_M1012_004.12916.12916.3	12	212	200	-	2876.442	959.822	3	4.4	2	1.92	0.06	0.14	0.01	0.01	0	0	4	0.78	7.08	0.748
1	NELEKLNFSSLKMK-EWDSKLK-a12-b5	sp|O59770|PSA3_SCHPO	sp|O74445|PRS10_SCHPO	xlink	inter-protein xl	aleitner_M1012_004.03837.03837.3_aleitner_M1012_004.03506.03506.3	184	24	160	-	2722.414	908.479	3	-3.9	1	2.58	0.05	0.04	0.05	0.01	0.04	0.01	39	0.78	7	0.748
1	RMPIDFKGFICK-NKLTNDETR-a7-b2	sp|Q09720|PSB2_SCHPO	decoy_reverse_sp|P30655|PSB5_SCHPO	xlink	decoy inter-protein xl	aleitner_M1012_004.03026.03026.4_aleitner_M1012_004.03009.03009.4	177	223	46	-	2738.378	685.602	4	-3.9	1	1.98	0.01	0.12	0.03	0.03	0	0.01	19	0.87	6.97	0.748
1	ASKGSNDDEMK-KVAQTTYKK-a3-b8	sp|O74762|RPN2_SCHPO	sp|O94579|PSA2_SCHPO	xlink	inter-protein xl	aleitner_M1012_004.07313.07313.3_aleitner_M1012_004.07463.07463.3	836	98	738	-	2384.188	795.737	3	-0.6	1	2.67	0.16	0.02	0.07	0.05	0.02	0.01	45	1	6.94	0.748
1	DEEWPPKM-VDKNWSK-a7-b3	decoy_reverse_sp|O42931|PRS7_SCHPO	decoy_reverse_sp|Q9UUB6|UBLH2_SCHPO	xlink	decoy inter-protein xl	aleitner_M1012_004.01053.01053.4_aleitner_M1012_004.00761.00761.4	437	245	192	-	2043.953	511.996	4	-4	1	2.71	0.06	0.06	0.02	0.01	0.01	0	12	0	6.94	0.748
1	EDLTDEEKAASIAVEDEK-DTALEKYK-a8-b6	sp|Q9UUB6|UBLH2_SCHPO	sp|O74445|PRS10_SCHPO	xlink	inter-protein xl	aleitner_M1012_004.07046.07046.3_aleitner_M1012_004.07040.07040.3	237	10	227	-	3095.507	1032.843	3	4.7	1	2.85	0.12	0.03	0.03	0.01	0.02	0.01	18	0.57	6.89	0.748
1	MSSKDISSK-AKRAER-a4-b2	sp|P87048|RPN1_SCHPO	sp|O74762|RPN2_SCHPO	xlink	inter-protein xl	aleitner_M1012_004.03884.03884.3_aleitner_M1012_004.03851.03851.3	4	827	823	-	1848.97	617.331	3	-1.6	1	1.8	0.06	0.14	0.02	0.02	0	0	6	0	6.87	0.748
1	AEQEELLSEKVSTKK-TPDKGYGHR-a14-b4	decoy_reverse_sp|Q09682|PSA4_SCHPO	decoy_reverse_sp|P06732|KCRM_HUMAN	xlink	decoy inter-protein xl	aleitner_M1012_004.12436.12436.3_aleitner_M1012_004.12728.12728.3	199	281	82	-	2885.473	962.832	3	-1.5	1	2.42	0.02	0.08	0.03	0.02	0.01	0	9	0.88	6.8	0.748
1	LKWSDERYLHQSLK-K2-156	decoy_reverse_sp|O74445|PRS10_SCHPO	-	monolink	decoy monolink	aleitner_M1012_004.01074.01074.3_aleitner_M1012_004.00994.00994.3	365	n/a	-	-	1958.036	653.687	3	5.3	1	2.27	0.09	0.03	0.07	0.07	0	0.02	66	0	6.8	0.069
1	LEGTIDYQKL-TVQYATKRSK-a9-b7	sp|O74445|PRS10_SCHPO	decoy_reverse_sp|O94579|PSA2_SCHPO	xlink	decoy inter-protein xl	aleitner_M1012_004.07959.07959.3_aleitner_M1012_004.07787.07787.3	387	155	232	-	2497.349	833.458	3	2.7	1	2.23	0.03	0.1	0.01	0	0.01	0	4	0.9	6.78	0.748
1	MVTANIKNIK-VMKEDNLILR-a7-b3	decoy_reverse_sp|P41836|PRS8_SCHPO	decoy_reverse_sp|O14126|PRS6A_SCHPO	xlink	decoy inter-protein xl	aleitner_M1012_004.11575.11575.3_aleitner_M1012_004.11549.11549.3	117	388	271	-	2498.396	833.807	3	-0.1	1	1.78	0.1	0.03	0.05	0.04	0.01	0.01	131	0.96	6.76	0.748
1	GSLEKNWKEEYLR-IQKENR-a5-b3	decoy_reverse_sp|Q10329|PSA7_SCHPO	decoy_reverse_sp|O94444|RPN10_SCHPO	xlink	decoy inter-protein xl	aleitner_M1012_004.12834.12834.3_aleitner_M1012_004.12829.12829.3	81	140	59	-	2575.338	859.454	3	-0.6	1	2.05	-0.01	0.12	0.01	0.01	0	0	11	0.83	6.75	0.748
1	FDSEKAGDR-AKSAKIVR-a5-b2	sp|O14126|PRS6A_SCHPO	sp|Q9P7S2|RPN6_SCHPO	xlink	inter-protein xl	aleitner_M1012_004.06356.06356.3_aleitner_M1012_004.06332.06332.3	299	82	217	-	2033.09	678.704	3	-0.3	1	2.5	0.12	0.05	0.03	0.03	0	0.01	16	0.99	6.74	0.748
1	AMEVDEKPTERYSDIGGLSK-K7-156	sp|O14126|PRS6A_SCHPO	-	monolink	monolink	aleitner_M1012_004.02970.02970.4_aleitner_M1012_004.02858.02858.4	179	n/a	-	-	2380.157	596.047	4	4.3	4	1.94	-0.01	0.13	0.01	0.01	0	0	3	0.41	6.72	0.08
1	MPFGNTHNKFK-IKTLSMEK-a9-b2	sp|P06732|KCRM_HUMAN	decoy_reverse_sp|O14126|PRS6A_SCHPO	xlink	decoy inter-protein xl	aleitner_M1012_004.07498.07498.3_aleitner_M1012_004.07471.07471.3	9	369	360	-	2406.257	803.094	3	5.5	1	2.55	0.11	0.04	0.03	0.02	0.01	0	27	0.64	6.72	0.748
1	FKTNHGNPFM-SGFEKIDLTR-a2-b5	decoy_reverse_sp|P06732|KCRM_HUMAN	decoy_reverse_sp|Q9P7S2|RPN6_SCHPO	xlink	decoy inter-protein xl	aleitner_M1012_004.08056.08056.3_aleitner_M1012_004.07991.07991.3	373	329	44	-	2494.239	832.421	3	3.2	2	2.6	0.03	0.05	0.04	0.01	0.02	0.01	25	0.89	6.7	0.748
1	GKYYPLKSMTEK-DKMNFVILCR-a2-b2	sp|P06732|KCRM_HUMAN	decoy_reverse_sp|Q9UUB6|UBLH2_SCHPO	xlink	decoy inter-protein xl	aleitner_M1012_004.12920.12920.3_aleitner_M1012_004.13122.13122.3	172	81	91	-	2876.454	959.826	3	-3.6	1	1.87	0.05	0.11	0.05	0.04	0	0.01	20	0.97	6.7	0.748
1	DIKSMIADK-VAQTTYKK-a3-b7	decoy_reverse_sp|O42931|PRS7_SCHPO	sp|O94579|PSA2_SCHPO	xlink	decoy inter-protein xl	aleitner_M1012_004.10835.10835.3_aleitner_M1012_004.11005.11005.3	69	98	29	-	2095.117	699.38	3	-3.1	2	2.49	0.1	0.06	0.02	0.01	0.01	0	8	0.96	6.7	0.748
1	HKFQDILLGAGQAIK-IAKGAIEK-a2-b3	decoy_reverse_sp|O94444|RPN10_SCHPO	decoy_reverse_sp|P87048|RPN1_SCHPO	xlink	decoy inter-protein xl	aleitner_M1012_004.12608.12608.3_aleitner_M1012_004.12592.12592.3	145	307	162	-	2604.514	869.179	3	5.3	1	2.82	0.18	0.03	0.02	0.01	0.01	0	5	0.92	6.7	0.748
1	DAGKDEFSR-HRENKIQR-a4-b5	decoy_reverse_sp|O14126|PRS6A_SCHPO	sp|O94444|RPN10_SCHPO	xlink	decoy inter-protein xl	aleitner_M1012_004.11966.11966.3_aleitner_M1012_004.11756.11756.3	140	104	36	-	2241.128	748.051	3	1.5	1	2.09	0.06	0.1	0.02	0.01	0.01	0	10	0.79	6.69	0.769
1	LGDKGPAAAR-KDWNACK-a4-b1	sp|O14250|PSA1_SCHPO	sp|P50524|RPN12_SCHPO	xlink	inter-protein xl	aleitner_M1012_004.03731.03731.3_aleitner_M1012_004.03332.03332.3	239	16	223	-	2013.021	672.015	3	5.4	1	1.99	0.01	0.12	0.01	0.01	0	0	4	0	6.67	0.769
1	KYYSFDNSLK-ASKVLELR-a1-b3	sp|O42897|RPN3_SCHPO	decoy_reverse_sp|Q9US13|RPN9_SCHPO	xlink	decoy inter-protein xl	aleitner_M1012_004.04442.04442.4_aleitner_M1012_004.04469.04469.4	84	240	156	-	2316.244	580.069	4	3.3	1	2.49	0.1	0.06	0.02	0.01	0.01	0	5	0	6.66	0.769
1	GMALGSANEKIEASK-SPSGNDALNDKK-a10-b11	decoy_reverse_sp|P41836|PRS8_SCHPO	sp|P87048|RPN1_SCHPO	xlink	decoy inter-protein xl	aleitner_M1012_004.10112.10112.3_aleitner_M1012_004.09763.09763.3	57	20	37	-	2887.432	963.485	3	2.9	1	2.65	0.14	0.01	0.06	0.02	0.04	0.01	36	0.94	6.65	0.769
1	QAIVSAVKFEEEAK-K8-K14	decoy_reverse_sp|Q9UUB6|UBLH2_SCHPO	-	intralink	decoy intralink	aleitner_M1012_004.06865.06865.3_aleitner_M1012_004.06444.06444.3	107	n/a	-	-	1685.889	562.971	3	0.9	1	2.36	0.02	0.09	0	0	0	0	3	0	6.64	0.09
1	LLMKLSSQNDDK-YKEDTALRSEM-a4-b2	sp|O74762|RPN2_SCHPO	decoy_reverse_sp|O74445|PRS10_SCHPO	xlink	decoy inter-protein xl	aleitner_M1012_004.11397.11397.3_aleitner_M1012_004.11364.11364.3	242	379	137	-	2870.41	957.811	3	2	1	1.85	0.06	0.11	0.03	0.03	0	0.01	24	0.81	6.64	0.769
1	DTMNVDINAIKKGEIR-K11-156	sp|O43063|PSB6_SCHPO	-	monolink	monolink	aleitner_M1012_004.04112.04112.3_aleitner_M1012_004.04084.04084.3	17	n/a	-	-	1972.023	658.349	3	-3.4	1	1.72	0.06	0.03	0.08	0.08	0	0.03	112	0	6.61	0.09
1	NKADYYTNICDR-VLVDKSR-a2-b5	sp|Q10335|RPN7_SCHPO	sp|O94579|PSA2_SCHPO	xlink	inter-protein xl	aleitner_M1012_004.02675.02675.4_aleitner_M1012_004.02649.02649.4	118	88	30	-	2485.222	622.313	4	-2	1	2.33	0.1	0.04	0.06	0.05	0.01	0.01	46	0.98	6.6	0.769
1	MPPKEDWEK-YASQKRP-a4-b5	sp|O42931|PRS7_SCHPO	sp|Q9UUB6|UBLH2_SCHPO	xlink	inter-protein xl	aleitner_M1012_004.08487.08487.3_aleitner_M1012_004.08208.08208.3	4	298	294	-	2145.06	716.028	3	1.7	3	2.77	0.09	0.04	0.02	0.01	0.01	0	4	0	6.6	0.769
1	AVDEEMKVR-SDISKSSM-a7-b5	decoy_reverse_sp|O14126|PRS6A_SCHPO	decoy_reverse_sp|P87048|RPN1_SCHPO	xlink	decoy inter-protein xl	aleitner_M1012_004.07256.07256.3_aleitner_M1012_004.07231.07231.3	267	888	621	-	2066.983	690.002	3	-1.4	1	2.42	0.11	0.06	0.02	0.01	0.01	0	8	0	6.59	0.769
1	IDKNTWNSTLETAKAK-NKMVCK-a14-b2	sp|Q9UUB6|UBLH2_SCHPO	sp|Q09682|PSA4_SCHPO	xlink	inter-protein xl	aleitner_M1012_004.07659.07659.3_aleitner_M1012_004.07653.07653.3	291	223	68	-	2735.403	912.809	3	1.5	1	2.6	0.06	0.03	0.02	0.01	0.01	0.01	26	0.98	6.57	0.769
1	GGNMKEVFRR-YQKDEEWPPK-a5-b3	sp|P06732|KCRM_HUMAN	decoy_reverse_sp|O42931|PRS7_SCHPO	xlink	decoy inter-protein xl	aleitner_M1012_004.04910.04910.3_aleitner_M1012_004.04870.04870.3	247	430	183	-	2649.296	884.106	3	-2.1	1	2.52	0.16	0.01	0.05	0.02	0.03	0.01	50	0.74	6.54	0.769
1	HKTDLNHENLK-NCACVISQKK-a2-b9	sp|P06732|KCRM_HUMAN	sp|O94517|PSA6_SCHPO	xlink	inter-protein xl	aleitner_M1012_004.10350.10350.3_aleitner_M1012_004.10166.10166.3	107	52	55	-	2692.347	898.457	3	1.6	1	1.95	0.03	0.11	0.02	0.01	0.01	0	11	0.99	6.51	0.769
1	TGQKMLMNMDK-CYAKNEWR-a4-b4	decoy_reverse_sp|P41878|RPN11_SCHPO	sp|O74762|RPN2_SCHPO	xlink	decoy inter-protein xl	aleitner_M1012_004.12397.12397.3_aleitner_M1012_004.12444.12444.3	210	152	58	-	2559.174	854.066	3	-0.1	1	2.4	0.12	0.01	0.07	0.06	0	0.01	57	0	6.49	0.797
1	EEYVSDPKEQM-EKASFAR-a8-b2	decoy_reverse_sp|Q9UTM3|RPN5_SCHPO	sp|P50524|RPN12_SCHPO	xlink	decoy inter-protein xl	aleitner_M1012_004.07142.07142.3_aleitner_M1012_004.06796.06796.3	440	46	394	-	2299.065	767.363	3	-1.1	2	2.35	0.12	0.05	0.04	0.03	0.01	0.01	20	0	6.49	0.797
1	QYTVGQGYTKAAWFEK-KLEGTIDYQKL-a10-b1	decoy_reverse_sp|Q9USQ9|PSB4_SCHPO	sp|O74445|PRS10_SCHPO	xlink	decoy inter-protein xl	aleitner_M1012_004.09599.09599.3_aleitner_M1012_004.09593.09593.3	10	378	368	-	3320.708	1107.911	3	3.4	1	1.96	0.07	0.05	0.04	0.03	0.01	0.01	73	0.85	6.46	0.797
1	KVEFGLPDLEGR-NEEKLAEFDK-a1-b4	sp|O42931|PRS7_SCHPO	sp|Q10335|RPN7_SCHPO	xlink	inter-protein xl	aleitner_M1012_004.09443.09443.3_aleitner_M1012_004.09432.09432.3	344	91	253	-	2718.369	907.131	3	-2.2	1	2.3	0.09	0.07	0.02	0.01	0.01	0	12	0.8	6.44	0.797
1	KNTEDIEMTA-FAASKEK-a1-b5	sp|P87048|RPN1_SCHPO	decoy_reverse_sp|P50524|RPN12_SCHPO	xlink	decoy inter-protein xl	aleitner_M1012_004.06761.06761.3_aleitner_M1012_004.06857.06857.3	882	225	657	-	2068.01	690.345	3	3.3	1	2.1	0.08	0.08	0.02	0.01	0.01	0	13	0	6.42	0.797
1	NTWNSTLETAKAK-IWKVMCKNK-a11-b7	sp|Q9UUB6|UBLH2_SCHPO	decoy_reverse_sp|Q09682|PSA4_SCHPO	xlink	decoy inter-protein xl	aleitner_M1012_004.07819.07819.3_aleitner_M1012_004.07798.07798.3	291	26	265	-	2806.456	936.493	3	1.7	1	2.05	0.18	0.07	0.02	0.01	0.01	0	19	0.95	6.35	0.797
1	QSMTSLVQHVMTYLPGIDDLKTK-K23-156	sp|Q9UTM3|RPN5_SCHPO	-	monolink	monolink	aleitner_M1012_004.12629.12629.3_aleitner_M1012_004.12733.12733.3	109	n/a	-	-	2760.403	921.142	3	-1.8	1	1.59	0.01	0.13	0.04	0.04	0	0.01	12	0.77	6.3	0.09
1	YQKDEEWPPKM-EWDSKLKDLR-a10-b7	decoy_reverse_sp|O42931|PRS7_SCHPO	sp|O74445|PRS10_SCHPO	xlink	decoy inter-protein xl	aleitner_M1012_004.13139.13139.3_aleitner_M1012_004.13214.13214.3	437	26	411	-	2876.421	959.815	3	5.3	2	1.88	0.05	0.04	0.09	0.08	0.01	0.02	74	0.84	6.26	0.814
1	GKYYPLKSMTEK-HKTPDKGYGHR-a7-b6	sp|P06732|KCRM_HUMAN	decoy_reverse_sp|P06732|KCRM_HUMAN	xlink	decoy intra-protein xl	aleitner_M1012_004.12920.12920.3_aleitner_M1012_004.13041.13041.3	177	281	104	-	2876.454	959.826	3	-3.7	1	2.41	0.04	0.04	0.05	0.05	0	0.01	23	0.95	6.25	0
1	WKVETQEAAVVDYPDRYYK-K19-155	decoy_reverse_sp|Q9UTM3|RPN5_SCHPO	-	monolink	decoy monolink	aleitner_M1012_004.04287.04287.4_aleitner_M1012_004.04250.04250.4	211	n/a	-	-	2514.238	629.567	4	-2.6	1	1.86	0.01	0.11	0.02	0.02	0	0	9	0.57	6.24	0.099
1	KCLTDLEDEAPAK-LLKPRVNNR-a1-b3	decoy_reverse_sp|P87048|RPN1_SCHPO	sp|O59770|PSA3_SCHPO	xlink	decoy inter-protein xl	aleitner_M1012_004.09411.09411.3_aleitner_M1012_004.09846.09846.3	599	59	540	-	2735.454	912.826	3	-3.7	1	1.97	0.09	0.08	0.03	0.02	0.01	0.01	18	0.71	6.23	0.814
1	SSCKIVFRSELQDK-LGDKGPAAAR-a4-b4	decoy_reverse_sp|O74445|PRS10_SCHPO	sp|O14250|PSA1_SCHPO	xlink	decoy inter-protein xl	aleitner_M1012_004.09046.09046.3_aleitner_M1012_004.09047.09047.3	318	239	79	-	2788.45	930.491	3	-1.5	2	2.14	0.14	0.07	0.02	0.01	0.01	0	8	0.75	6.19	0.832
1	ELFEMARTKK-TVQYATKRSK-a9-b7	sp|O42931|PRS7_SCHPO	decoy_reverse_sp|O94579|PSA2_SCHPO	xlink	decoy inter-protein xl	aleitner_M1012_004.05993.05993.3_aleitner_M1012_004.05952.05952.3	271	155	116	-	2570.39	857.805	3	0.5	1	2.11	0.07	0.07	0.04	0.04	0	0.01	9	0.81	6.15	0.832
1	FNLMVICKDK-TVQYATKR-a8-b7	sp|Q9UUB6|UBLH2_SCHPO	decoy_reverse_sp|O94579|PSA2_SCHPO	xlink	decoy inter-protein xl	aleitner_M1012_004.04075.04075.3_aleitner_M1012_004.03936.03936.3	220	155	65	-	2370.248	791.091	3	1.8	1	2.4	0.07	0.03	0.04	0.03	0.01	0.01	21	0	6.12	0.832
1	YKEDTALRSEM-DATDDKR-a2-b6	decoy_reverse_sp|O74445|PRS10_SCHPO	decoy_reverse_sp|Q9USQ9|PSB4_SCHPO	xlink	decoy inter-protein xl	aleitner_M1012_004.07057.07057.3_aleitner_M1012_004.06796.06796.3	379	74	305	-	2299.068	767.364	3	1.8	1	2.4	0.07	0.03	0.06	0.04	0.02	0.01	25	0.77	6.11	0.832
1	KQYSAKAK-PRKQYSAK-a1-b3	decoy_reverse_sp|Q9UUB6|UBLH2_SCHPO	decoy_reverse_sp|Q9UUB6|UBLH2_SCHPO	xlink	decoy intra-protein xl	aleitner_M1012_004.02711.02711.3_aleitner_M1012_004.02685.02685.3	3	3	0	-	2037.146	680.056	3	4.1	1	1.79	0.05	0.07	0.02	0.02	0	0	46	0	6.11	0
1	SVMAPLFLHDKYDGR-DEKSGVK-a11-b3	decoy_reverse_sp|O94444|RPN10_SCHPO	decoy_reverse_sp|Q9P7S2|RPN6_SCHPO	xlink	decoy inter-protein xl	aleitner_M1012_004.03281.03281.3_aleitner_M1012_004.03258.03258.3	173	386	213	-	2647.324	883.449	3	-2.7	1	2.11	0.15	0.04	0.03	0.02	0.01	0.01	34	0.92	6.08	0.832
1	KSYDYSATMYTR-EKVLKTK-a1-b2	decoy_reverse_sp|Q9UTM3|RPN5_SCHPO	sp|P36612|PRS4_SCHPO	xlink	decoy inter-protein xl	aleitner_M1012_004.12809.12809.3_aleitner_M1012_004.13014.13014.3	249	432	183	-	2467.262	823.429	3	-1.9	1	2.27	0.04	0.05	0.03	0.02	0.01	0.01	22	0.67	6.07	0.832
1	AKADYAQYYR-YKEDTALR-a2-b2	sp|Q9US13|RPN9_SCHPO	decoy_reverse_sp|O74445|PRS10_SCHPO	xlink	decoy inter-protein xl	aleitner_M1012_004.02943.02943.5_aleitner_M1012_004.02918.02918.5	172	379	207	-	2380.165	477.041	5	-2.1	1	1.62	0.03	0.12	0.01	0.01	0	0	8	0	6.04	0.832
1	VVDKCFGIK-KALSSLK-a4-b1	decoy_reverse_sp|Q09720|PSB2_SCHPO	sp|Q9P7S2|RPN6_SCHPO	xlink	decoy inter-protein xl	aleitner_M1012_004.02648.02648.3_aleitner_M1012_004.02612.02612.3	13	244	231	-	1948.101	650.375	3	-3	1	2.17	0.11	0.07	0.02	0.01	0	0	2	0.97	6.03	0.832
1	KAVYMPLCDPGNK-KQLATSLRSR-a1-b1	decoy_reverse_sp|O94517|PSA6_SCHPO	sp|Q09720|PSB2_SCHPO	xlink	decoy inter-protein xl	aleitner_M1012_004.08966.08966.3_aleitner_M1012_004.08958.08958.3	131	86	45	-	2788.464	930.496	3	-3.1	1	2.16	0.05	0.06	0.04	0.01	0.03	0.01	8	0.73	6.02	0.832
1	EDALFKNEEK-ANWCDKR-a6-b6	decoy_reverse_sp|Q10335|RPN7_SCHPO	decoy_reverse_sp|P50524|RPN12_SCHPO	xlink	decoy inter-protein xl	aleitner_M1012_004.10747.10747.3_aleitner_M1012_004.11062.11062.3	319	255	64	-	2308.087	770.37	3	3.5	1	2.21	0.06	0.03	0.04	0.02	0.02	0.01	42	0	5.96	0.832
1	YQKDEEWPPK-EISYPFKR-a3-b7	decoy_reverse_sp|O42931|PRS7_SCHPO	decoy_reverse_sp|O74894|PRS6B_SCHPO	xlink	decoy inter-protein xl	aleitner_M1012_004.08732.08732.3_aleitner_M1012_004.08265.08265.3	430	91	339	-	2495.245	832.756	3	3.2	1	2.02	0.01	0.07	0.02	0.01	0.02	0	16	0.89	5.96	0.832
1	KCLTDLEDEAPAK-KSGNLPDADNSK-a1-b1	decoy_reverse_sp|P87048|RPN1_SCHPO	decoy_reverse_sp|P87048|RPN1_SCHPO	xlink	decoy intra-protein xl	aleitner_M1012_004.07419.07419.3_aleitner_M1012_004.07418.07418.3	599	872	273	-	2871.388	958.137	3	2.4	1	1.37	0.15	0.07	0.22	0.02	0.2	0.04	49	0.88	5.93	0
1	DISSKSPSGNDALNDK-NEEKLAEFDK-a5-b4	sp|P87048|RPN1_SCHPO	sp|Q10335|RPN7_SCHPO	xlink	inter-protein xl	aleitner_M1012_004.09798.09798.3_aleitner_M1012_004.09958.09958.3	9	91	82	-	3006.434	1003.152	3	1.1	1	2.33	0.08	0.04	0.02	0.01	0.01	0	12	1	5.92	0.832
1	SSEETEDKKMQE-VAQTTYKK-a8-b7	sp|O94444|RPN10_SCHPO	sp|O94579|PSA2_SCHPO	xlink	inter-protein xl	aleitner_M1012_004.12668.12668.3_aleitner_M1012_004.12675.12675.3	239	98	141	-	2515.199	839.407	3	-0.6	1	2.09	0.11	0.05	0.02	0.02	0	0	23	0.88	5.91	0.832
1	ASVVETVTLTKVTQK-KVADLKK-a11-b1	decoy_reverse_sp|O74762|RPN2_SCHPO	sp|O74445|PRS10_SCHPO	xlink	decoy inter-protein xl	aleitner_M1012_004.10481.10481.3_aleitner_M1012_004.10467.10467.3	156	372	216	-	2541.51	848.178	3	4.2	1	2.72	0.13	-0.01	0.04	0.04	0.01	0.01	15	0.78	5.87	0.858
1	MKDAVKEAAR-KLQRLR-a2-b1	sp|O59770|PSA3_SCHPO	decoy_reverse_sp|P06732|KCRM_HUMAN	xlink	decoy inter-protein xl	aleitner_M1012_004.10911.10911.3_aleitner_M1012_004.10900.10900.3	186	63	123	-	2068.201	690.408	3	3.5	1	1.83	0.09	0.08	0.03	0.02	0	0	20	0	5.86	0.858
1	FVIHQEENKR-FDSEKAGDR-a9-b5	decoy_reverse_sp|O74762|RPN2_SCHPO	sp|O14126|PRS6A_SCHPO	xlink	decoy inter-protein xl	aleitner_M1012_004.03763.03763.3_aleitner_M1012_004.03733.03733.3	272	299	27	-	2460.216	821.08	3	5.3	1	2.35	0.08	0.03	0.03	0.02	0.01	0	19	0	5.84	0.858
1	SSKVYISPK-LMSKVAEK-a3-b4	decoy_reverse_sp|O74440|RPN8_SCHPO	sp|O14250|PSA1_SCHPO	xlink	decoy inter-protein xl	aleitner_M1012_004.10302.10302.3_aleitner_M1012_004.10260.10260.3	168	111	57	-	2050.132	684.385	3	-3.2	1	1.94	0.06	0.06	0.02	0	0.02	0	31	0	5.83	0.858
1	AASIAVEDEKR-DATDDKR-a10-b6	sp|Q9UUB6|UBLH2_SCHPO	decoy_reverse_sp|Q9USQ9|PSB4_SCHPO	xlink	decoy inter-protein xl	aleitner_M1012_004.13647.13647.3_aleitner_M1012_004.13606.13606.3	247	74	173	-	2145.067	716.03	3	5.5	2	2.17	0.04	0.05	0.02	0.02	0	0	14	0.92	5.82	0.858
1	LFAYPPKSVQPTAK-KNTEDIEMTA-a7-b1	sp|O74762|RPN2_SCHPO	sp|P87048|RPN1_SCHPO	xlink	inter-protein xl	aleitner_M1012_004.10030.10030.3_aleitner_M1012_004.10032.10032.3	799	882	83	-	2834.446	945.823	3	1.8	1	1.83	0.06	0.09	0.02	0.01	0.01	0	5	0.96	5.81	0.858
1	YTSLSEEQKMK-YASQKRP-a9-b5	decoy_reverse_sp|P41878|RPN11_SCHPO	sp|Q9UUB6|UBLH2_SCHPO	xlink	decoy inter-protein xl	aleitner_M1012_004.09260.09260.3_aleitner_M1012_004.08917.08917.3	61	298	237	-	2329.171	777.398	3	3.7	1	2.57	0.04	0.03	0.01	0.01	0	0	4	0	5.79	0.858
1	DELWKNDDQLTYTYK-AKTMTER-a5-b2	decoy_reverse_sp|O14250|PSA1_SCHPO	decoy_reverse_sp|Q10335|RPN7_SCHPO	xlink	decoy inter-protein xl	aleitner_M1012_004.06860.06860.3_aleitner_M1012_004.06855.06855.3	43	394	351	-	2904.383	969.135	3	-0.7	1	1.62	0.06	0.05	0.09	0.08	0.01	0.01	62	0.63	5.79	0.858
1	FDVIVAKGK-LNVYKYR-a7-b5	decoy_reverse_sp|P41878|RPN11_SCHPO	decoy_reverse_sp|Q9Y7T8|PSB3_SCHPO	xlink	decoy inter-protein xl	aleitner_M1012_004.10471.10471.3_aleitner_M1012_004.10900.10900.3	156	135	21	-	2068.183	690.402	3	5.2	1	2.03	0.02	0.06	0.02	0.02	0	0	15	0	5.7	0.858
1	KGINIDQSSNSK-YTQSTNNDDPKK-a1-b11	decoy_reverse_sp|O74762|RPN2_SCHPO	sp|P30655|PSB5_SCHPO	xlink	decoy inter-protein xl	aleitner_M1012_004.10928.10928.3_aleitner_M1012_004.10898.10898.3	91	18	73	-	2837.367	946.797	3	-0.4	1	2.31	0.06	0.03	0.03	0.01	0.02	0	12	0	5.68	0.858
1	NKRGGDEWK-QKSLEK-a2-b2	decoy_reverse_sp|Q10335|RPN7_SCHPO	sp|O42897|RPN3_SCHPO	xlink	decoy inter-protein xl	aleitner_M1012_004.01597.01597.4_aleitner_M1012_004.01590.01590.4	222	314	92	-	1958.024	490.514	4	1	1	2.34	0.01	0.04	0.01	0	0	0	2	0	5.6	0.858
1	FIKHADATCVHR-MPPKEDWEK-a3-b4	decoy_reverse_sp|P41836|PRS8_SCHPO	sp|O42931|PRS7_SCHPO	xlink	decoy inter-protein xl	aleitner_M1012_004.06304.06304.3_aleitner_M1012_004.06266.06266.3	198	4	194	-	2750.32	917.781	3	-3.9	1	1.89	0.09	0.03	0.05	0.02	0.03	0.01	49	0.9	5.57	0.858
1	VNLYKFREER-KLMELFISK-a5-b1	sp|Q9Y7T8|PSB3_SCHPO	decoy_reverse_sp|Q10335|RPN7_SCHPO	xlink	decoy inter-protein xl	aleitner_M1012_004.10880.10880.3_aleitner_M1012_004.10631.10631.3	75	324	249	-	2598.419	867.147	3	-2.2	1	2.31	0.07	0	0.03	0.01	0.03	0.01	37	0.87	5.56	0.858
1	QEVAAQKSSEETEDK-KATDDDR-a7-b1	sp|O94444|RPN10_SCHPO	sp|Q9USQ9|PSB4_SCHPO	xlink	inter-protein xl	aleitner_M1012_004.03104.03104.4_aleitner_M1012_004.03272.03272.4	231	189	42	-	2635.202	659.808	4	-2.8	1	1.97	0.06	0.06	0.02	0.01	0	0	10	0	5.55	0.858
1	RKIFTIHTSK-YEVGAEYIKK-a2-b9	sp|P36612|PRS4_SCHPO	sp|O42897|RPN3_SCHPO	xlink	inter-protein xl	aleitner_M1012_004.12262.12262.3_aleitner_M1012_004.12254.12254.3	370	151	219	-	2566.425	856.483	3	3.4	1	1.94	0.08	0.05	0.02	0.01	0.01	0	19	0.91	5.55	0.858
1	LLIFEKQVRQASDTSTNTK-K6-K19	sp|Q9UTM3|RPN5_SCHPO	-	intralink	intralink	aleitner_M1012_004.04527.04527.4_aleitner_M1012_004.04469.04469.4	40	n/a	-	-	2316.244	580.069	4	5.1	1	2.19	0.07	0.04	0.02	0.02	0	0.01	3	0	5.51	0.099
1	DIGKVVDK-HKTPDK-a4-b2	decoy_reverse_sp|Q09720|PSB2_SCHPO	decoy_reverse_sp|P06732|KCRM_HUMAN	xlink	decoy inter-protein xl	aleitner_M1012_004.01883.01883.3_aleitner_M1012_004.01863.01863.3	9	277	268	-	1734.955	579.326	3	1.7	1	1.73	0.08	0.05	0.03	0.02	0.02	0.01	43	0	5.49	0.858
1	DEPEETDVNKYQKDEEWPPK-K10-155	decoy_reverse_sp|O42931|PRS7_SCHPO	-	monolink	decoy monolink	aleitner_M1012_004.06109.06109.3_aleitner_M1012_004.06058.06058.3	427	n/a	-	-	2630.214	877.746	3	3.8	1	2.15	0.1	0.02	0.04	0.04	0	0.01	20	0	5.47	0.11
1	GTKTSETNDR-ILIDKAR-a3-b5	sp|P87048|RPN1_SCHPO	sp|Q10329|PSA7_SCHPO	xlink	inter-protein xl	aleitner_M1012_004.07192.07192.3_aleitner_M1012_004.07512.07512.3	24	87	63	-	2073.103	692.042	3	-1.7	1	2.22	0.13	0.02	0.02	0	0.01	0	9	0	5.37	0.858
1	EDCEAATDPLLKK-SAVIKTSTR-a12-b5	sp|P87048|RPN1_SCHPO	sp|O14126|PRS6A_SCHPO	xlink	inter-protein xl	aleitner_M1012_004.11372.11372.3_aleitner_M1012_004.11505.11505.3	293	124	169	-	2588.342	863.789	3	2.2	1	1.88	0.09	0.04	0.03	0.03	0	0	24	0.8	5.37	0.858
1	IDKEDMGSNDKASK-DTTKNK-a11-b4	decoy_reverse_sp|O74762|RPN2_SCHPO	sp|Q09682|PSA4_SCHPO	xlink	decoy inter-protein xl	aleitner_M1012_004.02897.02897.4_aleitner_M1012_004.02858.02858.4	130	221	91	-	2380.156	596.047	4	5.5	1	2.33	0.05	0.02	0.02	0.02	0	0	9	0.93	5.37	0.858
1	DEPEETDVNKYQK-IHAKSMAIDK-a10-b4	decoy_reverse_sp|O42931|PRS7_SCHPO	sp|O42931|PRS7_SCHPO	xlink	decoy intra-protein xl	aleitner_M1012_004.04015.04015.3_aleitner_M1012_004.03589.03589.3	427	364	63	-	2844.387	949.137	3	0.6	2	1.83	0.09	0.04	0.03	0.02	0.01	0.01	31	0.88	5.36	0.022
1	SSTAAKTFLEKR-HKTPDKGYGHR-a11-b2	sp|O94579|PSA2_SCHPO	decoy_reverse_sp|P06732|KCRM_HUMAN	xlink	decoy inter-protein xl	aleitner_M1012_004.12847.12847.3_aleitner_M1012_004.12843.12843.3	176	277	101	-	2770.458	924.494	3	2.2	1	2	0.07	0.05	0.01	0	0	0	3	0.94	5.29	0.858
1	AASIAVEDEKR-LDGKDELWK-a10-b4	sp|Q9UUB6|UBLH2_SCHPO	decoy_reverse_sp|O14250|PSA1_SCHPO	xlink	decoy inter-protein xl	aleitner_M1012_004.10626.10626.3_aleitner_M1012_004.10174.10174.3	247	38	209	-	2428.259	810.427	3	4.1	1	2.29	0.05	0	0.06	0.05	0.01	0.01	34	0	5.28	0.858
1	GSNDDEMKIDKK-IEDTDKYDKK-a11-b9	sp|O74762|RPN2_SCHPO	decoy_reverse_sp|O74445|PRS10_SCHPO	xlink	decoy inter-protein xl	aleitner_M1012_004.12096.12096.3_aleitner_M1012_004.12032.12032.3	847	351	496	-	2770.318	924.447	3	-1.5	1	1.66	0.17	0.04	0.05	0.02	0.03	0.01	34	0	5.27	0.858
1	GYSKPNER-WKTLSK-a4-b2	sp|Q09841|PSB7_SCHPO	sp|Q9USQ9|PSB4_SCHPO	xlink	inter-protein xl	aleitner_M1012_004.03884.03884.3_aleitner_M1012_004.04216.04216.3	226	197	29	-	1848.97	617.331	3	-1.9	1	1.91	0.04	0.06	0.01	0.01	0	0	1	0	5.25	0.858
1	NCACVISQKK-KVADLK-a9-b1	sp|O94517|PSA6_SCHPO	sp|O74445|PRS10_SCHPO	xlink	inter-protein xl	aleitner_M1012_004.07507.07507.3_aleitner_M1012_004.07492.07492.3	52	372	320	-	2017.069	673.364	3	-0.7	1	1.96	0.09	0.03	0.02	0.01	0.01	0	18	0	5.21	0.858
1	YEAKAIGSGSEPAK-GYSKPNER-a4-b4	sp|Q9UT97|PSA5_SCHPO	sp|Q09841|PSB7_SCHPO	xlink	inter-protein xl	aleitner_M1012_004.08514.08514.3_aleitner_M1012_004.08693.08693.3	169	226	57	-	2494.241	832.422	3	2.9	1	2.06	0.1	0.02	0.04	0.03	0	0.01	28	0.94	5.2	0.858
1	GYQTIELDKK-NKISWYTK-a9-b2	decoy_reverse_sp|O74445|PRS10_SCHPO	decoy_reverse_sp|P87048|RPN1_SCHPO	xlink	decoy inter-protein xl	aleitner_M1012_004.03980.03980.3_aleitner_M1012_004.04026.04026.3	11	492	481	-	2370.25	791.091	3	1.1	1	2.14	0.12	0.02	0.02	0.01	0	0	8	0	5.19	0.858
1	TNNLDLEHKHKTPDK-K11-K15	decoy_reverse_sp|P06732|KCRM_HUMAN	-	intralink	decoy intralink	aleitner_M1012_004.02661.02661.3_aleitner_M1012_004.02634.02634.3	277	n/a	-	-	1926.985	643.336	3	2.5	1	1.82	0.04	0.04	0.03	0.03	0	0.01	31	0	5.19	0.121
1	WSDERYLHQSLKYK-ENWKYACK-a12-b4	decoy_reverse_sp|O74445|PRS10_SCHPO	decoy_reverse_sp|O74762|RPN2_SCHPO	xlink	decoy inter-protein xl	aleitner_M1012_004.07657.07657.3_aleitner_M1012_004.07633.07633.3	377	814	437	-	3087.488	1030.17	3	-1.1	1	1.94	0.08	0	0.06	0.03	0.03	0.01	52	0.9	5.18	0.858
1	NSSSDMAYTSMFKGNQK-WSELRKR-a13-b6	decoy_reverse_sp|O42931|PRS7_SCHPO	sp|Q9UTM3|RPN5_SCHPO	xlink	decoy inter-protein xl	aleitner_M1012_004.09713.09713.3_aleitner_M1012_004.09860.09860.3	13	338	325	-	3006.425	1003.149	3	-2.7	1	1.98	0.03	0.03	0.03	0.01	0.02	0.01	23	0	5.18	0.858
1	QEVAAQKSSEETEDKK-NSTNNTKER-a7-b7	sp|O94444|RPN10_SCHPO	sp|P87048|RPN1_SCHPO	xlink	inter-protein xl	aleitner_M1012_004.09798.09798.3_aleitner_M1012_004.09860.09860.3	231	38	193	-	3006.434	1003.152	3	-1.3	1	2.23	0.06	0	0.03	0.03	0	0.01	33	0.85	5.12	0.858
1	EPPVYTPPKDK-KLGVKPPK-a9-b1	decoy_reverse_sp|P36612|PRS4_SCHPO	sp|O14126|PRS6A_SCHPO	xlink	decoy inter-protein xl	aleitner_M1012_004.10319.10319.3_aleitner_M1012_004.10243.10243.3	421	213	208	-	2273.3	758.775	3	-1.4	2	1.64	0.09	0.06	0.02	0.01	0.01	0	16	0.94	5.09	0.881
1	FLLDDFDQQEHIQKSETMK-K14-K19	decoy_reverse_sp|P06732|KCRM_HUMAN	-	intralink	decoy intralink	aleitner_M1012_004.07726.07726.4_aleitner_M1012_004.07546.07546.4	200	n/a	-	-	2489.177	623.302	4	-0.4	1	1.58	0	0.09	0	0	0	0	1	0	5.08	0.13
1	SGNLPDADNSKSDISK-NEEKLAEFDK-a11-b4	decoy_reverse_sp|P87048|RPN1_SCHPO	sp|Q10335|RPN7_SCHPO	xlink	decoy inter-protein xl	aleitner_M1012_004.09798.09798.3_aleitner_M1012_004.10143.10143.3	883	91	792	-	3006.434	1003.152	3	1.1	2	1.47	0	0.08	0.02	0.02	0	0	18	0.8	5.06	0.881
1	GSNDDEMKIDKK-KLEGTIDYQK-a11-b1	sp|O74762|RPN2_SCHPO	sp|O74445|PRS10_SCHPO	xlink	inter-protein xl	aleitner_M1012_004.03869.03869.3_aleitner_M1012_004.03523.03523.3	847	378	469	-	2710.348	904.457	3	3.9	1	1.39	0.05	0.06	0.04	0.02	0.02	0.01	41	0.95	5.05	0.881
1	DPDDKIVGLTR-YDKTEDDIK-a5-b3	decoy_reverse_sp|Q09720|PSB2_SCHPO	sp|O74445|PRS10_SCHPO	xlink	decoy inter-protein xl	aleitner_M1012_004.08003.08003.3_aleitner_M1012_004.07720.07720.3	166	41	125	-	2491.241	831.422	3	3.2	1	1.67	0.09	0.03	0.07	0.03	0.03	0.01	41	0	5.03	0.881
1	ELIRAQEEVKR-KQYSAK-a10-b1	sp|O74894|PRS6B_SCHPO	decoy_reverse_sp|Q9UUB6|UBLH2_SCHPO	xlink	decoy inter-protein xl	aleitner_M1012_004.13361.13361.3_aleitner_M1012_004.13591.13591.3	49	3	46	-	2231.239	744.754	3	5.1	1	1.86	0.04	0.03	0.02	0.02	0	0	30	0.81	5.01	0.881
1	IDKEDMGSNDKASK-LLENDIKVMK-a11-b7	decoy_reverse_sp|O74762|RPN2_SCHPO	sp|O14126|PRS6A_SCHPO	xlink	decoy inter-protein xl	aleitner_M1012_004.12987.12987.3_aleitner_M1012_004.13214.13214.3	130	51	79	-	2876.451	959.825	3	0.1	1	2.11	0.08	0.02	0.02	0.01	0.01	0	9	0.86	4.97	0.881
1	HGGYKPTDKHK-DEEWPPKM-a9-b7	sp|P06732|KCRM_HUMAN	decoy_reverse_sp|O42931|PRS7_SCHPO	xlink	decoy inter-protein xl	aleitner_M1012_004.09856.09856.3_aleitner_M1012_004.09999.09999.3	105	437	332	-	2435.171	812.732	3	5.4	1	1.91	0.09	0.03	0.03	0.01	0.03	0.01	16	0	4.96	0.881
1	DQKKFDSGGGDNGANNQFAGNQSM-LKWSDER-a3-b2	decoy_reverse_sp|P36612|PRS4_SCHPO	decoy_reverse_sp|O74445|PRS10_SCHPO	xlink	decoy inter-protein xl	aleitner_M1012_004.13220.13220.4_aleitner_M1012_004.12926.12926.4	427	365	62	-	3556.582	890.153	4	-2.5	1	1.51	0.02	0.08	0.02	0.02	0	0	6	0	4.96	0.881
1	IYADLKINEDSK-YKEDTALRSEM-a6-b2	decoy_reverse_sp|Q9P7S2|RPN6_SCHPO	decoy_reverse_sp|O74445|PRS10_SCHPO	xlink	decoy inter-protein xl	aleitner_M1012_004.10187.10187.3_aleitner_M1012_004.09763.09763.3	401	379	22	-	2887.426	963.483	3	3.4	1	1.7	0.12	0.04	0.04	0.03	0	0.01	21	0.99	4.96	0.881
1	LLENDIKVMKSEFQR-TKVVDR-a10-b2	sp|O14126|PRS6A_SCHPO	decoy_reverse_sp|Q10335|RPN7_SCHPO	xlink	decoy inter-protein xl	aleitner_M1012_004.07838.07838.3_aleitner_M1012_004.07530.07530.3	54	162	108	-	2703.465	902.163	3	0.8	1	2.08	0.05	0.02	0.02	0.02	0	0	10	0.77	4.78	0.881
1	WRDATDDKR-KATDDDR-a8-b1	decoy_reverse_sp|Q9USQ9|PSB4_SCHPO	sp|Q9USQ9|PSB4_SCHPO	xlink	decoy intra-protein xl	aleitner_M1012_004.07227.07227.3_aleitner_M1012_004.07606.07606.3	74	189	115	-	2118.994	707.339	3	0.6	1	1.33	0.02	0.09	0.01	0	0	0	9	0	4.73	0.044
1	LDPAGFYIGYKATSAGPK-K11-155	sp|O94517|PSA6_SCHPO	-	monolink	monolink	aleitner_M1012_004.05032.05032.3_aleitner_M1012_004.05081.05081.3	162	n/a	-	-	2010.041	671.022	3	-3.4	1	1.32	0.03	0.07	0.03	0.03	0	0.01	20	0	4.68	0.13
1	TSKTPPTAMLSSVR-IEDTDKYDK-a3-b6	decoy_reverse_sp|P87048|RPN1_SCHPO	decoy_reverse_sp|O74445|PRS10_SCHPO	xlink	decoy inter-protein xl	aleitner_M1012_004.03026.03026.4_aleitner_M1012_004.02611.02611.4	797	348	449	-	2738.378	685.602	4	3.4	1	1.84	0.05	0.02	0.03	0.03	0	0.01	17	0.68	4.64	0.881
1	DGIVLAAEKK-QPEDKLR-a9-b5	sp|Q09682|PSA4_SCHPO	decoy_reverse_sp|P36612|PRS4_SCHPO	xlink	decoy inter-protein xl	aleitner_M1012_004.12997.12997.3_aleitner_M1012_004.12958.12958.3	49	356	307	-	2065.146	689.39	3	1.9	1	1.77	0.04	0.01	0.04	0.04	0	0.01	47	0	4.63	0.881
1	YQKDEEWPPKM-DLKLKWSDER-a3-b3	decoy_reverse_sp|O42931|PRS7_SCHPO	decoy_reverse_sp|O74445|PRS10_SCHPO	xlink	decoy inter-protein xl	aleitner_M1012_004.11063.11063.3_aleitner_M1012_004.11298.11298.3	430	363	67	-	2876.41	959.811	3	1.6	1	1.73	0.08	0.03	0.02	0.01	0.01	0	21	0	4.6	0.881
1	HNNHMAKVLTLELYK-K7-K15	sp|P06732|KCRM_HUMAN	-	intralink	intralink	aleitner_M1012_004.04086.04086.3_aleitner_M1012_004.04061.04061.3	32	n/a	-	-	1948.029	650.351	3	2.5	1	2.14	0.02	0	0.01	0.01	0	0	16	0.73	4.6	0.13
1	IDKNTWNSTLETAKAK-K3-156	sp|Q9UUB6|UBLH2_SCHPO	-	monolink	monolink	aleitner_M1012_004.01892.01892.3_aleitner_M1012_004.01848.01848.3	280	n/a	-	-	1975.037	659.354	3	5.5	1	1.56	0	0.07	0	0	0	0	2	0.97	4.55	0.14
1	DEVLFNDKPLPIEMK-KATDDDR-a8-b1	decoy_reverse_sp|P87048|RPN1_SCHPO	sp|Q9USQ9|PSB4_SCHPO	xlink	decoy inter-protein xl	aleitner_M1012_004.11457.11457.3_aleitner_M1012_004.11892.11892.3	553	189	364	-	2744.361	915.795	3	1.1	1	1.72	0.1	0.02	0.03	0.03	0	0	27	0	4.55	0.881
1	LPEANFEPLEKRLDR-K11-156	decoy_reverse_sp|O14126|PRS6A_SCHPO	-	monolink	decoy monolink	aleitner_M1012_004.03211.03211.3_aleitner_M1012_004.03184.03184.3	89	n/a	-	-	1982.058	661.694	3	5.4	1	1.61	0.02	0.04	0.02	0.02	0	0.01	17	0	4.54	0.14
1	YSNDKSIVNSM-NKPDER-a5-b2	decoy_reverse_sp|P30655|PSB5_SCHPO	decoy_reverse_sp|Q10335|RPN7_SCHPO	xlink	decoy inter-protein xl	aleitner_M1012_004.06629.06629.3_aleitner_M1012_004.06197.06197.3	266	33	233	-	2152.008	718.344	3	-1.2	1	1.87	0.08	0.02	0.01	0.01	0	0	6	0	4.54	0.881
1	KAQSGPDASAK-YKVNLYK-a1-b2	sp|P36612|PRS4_SCHPO	sp|Q9Y7T8|PSB3_SCHPO	xlink	inter-protein xl	aleitner_M1012_004.10894.10894.3_aleitner_M1012_004.10884.10884.3	45	70	25	-	2123.129	708.718	3	1.4	1	1.68	0.05	0.04	0.02	0.01	0.01	0	10	0	4.53	0.881
1	KSLPLQIEVANDCIK-K15-156	sp|Q9P7S2|RPN6_SCHPO	-	monolink	monolink	aleitner_M1012_004.06793.06793.3_aleitner_M1012_004.06908.06908.3	113	n/a	-	-	1883.006	628.677	3	-0.6	1	0.99	0.02	0.1	0.03	0.03	0	0.01	15	0	4.46	0.149
1	HSTFIITKRK-KNTEDIEMTA-a8-b1	decoy_reverse_sp|P36612|PRS4_SCHPO	sp|P87048|RPN1_SCHPO	xlink	decoy inter-protein xl	aleitner_M1012_004.07840.07840.3_aleitner_M1012_004.07833.07833.3	79	882	803	-	2518.301	840.441	3	-3.8	1	1.43	0.08	0.05	0.02	0.02	0.01	0	17	0.97	4.45	0.881
1	YTSLSEEQKMKSDINAHK-K11-155	decoy_reverse_sp|P41878|RPN11_SCHPO	-	monolink	decoy monolink	aleitner_M1012_004.07982.07982.3_aleitner_M1012_004.07503.07503.3	63	n/a	-	-	2263.115	755.379	3	-1	1	1.52	0.04	0.04	0.03	0.03	0	0.01	15	0	4.42	0.149
1	AVKPTDMEQFAFYK-AVDEEMKVR-a3-b7	sp|O74894|PRS6B_SCHPO	decoy_reverse_sp|O14126|PRS6A_SCHPO	xlink	decoy inter-protein xl	aleitner_M1012_004.10028.10028.3_aleitner_M1012_004.09763.09763.3	378	267	111	-	2887.425	963.483	3	3.8	1	1.94	0.06	0.01	0.01	0.01	0	0	10	0.98	4.38	0.881
1	DRIDKNTWNSTLETAK-K5-155	sp|Q9UUB6|UBLH2_SCHPO	-	monolink	monolink	aleitner_M1012_004.04394.04394.3_aleitner_M1012_004.04024.04024.3	280	n/a	-	-	2046.04	683.021	3	0	2	1.36	0.05	0.06	0.03	0.03	0	0.01	5	0	4.37	0.158
1	LAAEDHKFVIHQEENK-K7-155	decoy_reverse_sp|O74762|RPN2_SCHPO	-	monolink	decoy monolink	aleitner_M1012_004.03887.03887.3_aleitner_M1012_004.04139.04139.3	263	n/a	-	-	2062.06	688.361	3	4.8	1	1.16	0.03	0.08	0.02	0.02	0	0.01	7	0.93	4.34	0.158
1	EDMGSNDKASKER-YEVGAEYIKK-a8-b9	decoy_reverse_sp|O74762|RPN2_SCHPO	sp|O42897|RPN3_SCHPO	xlink	decoy inter-protein xl	aleitner_M1012_004.12685.12685.3_aleitner_M1012_004.12667.12667.3	130	151	21	-	2802.333	935.119	3	-1.9	1	1.5	0.08	0.05	0	0	0	0	1	0	4.33	0.881
1	CGSPYIIEDSKK-YTSLSEEQKMK-a11-b9	decoy_reverse_sp|O74762|RPN2_SCHPO	decoy_reverse_sp|P41878|RPN11_SCHPO	xlink	decoy inter-protein xl	aleitner_M1012_004.11317.11317.3_aleitner_M1012_004.11298.11298.3	670	61	609	-	2876.398	959.807	3	5.3	1	1.4	0.07	0.02	0.03	0.01	0.02	0.01	56	0.98	4.31	0.881
1	VNLYKFREER-KQMSYMLAR-a5-b1	sp|Q9Y7T8|PSB3_SCHPO	sp|P87048|RPN1_SCHPO	xlink	inter-protein xl	aleitner_M1012_004.11841.11841.3_aleitner_M1012_004.11950.11950.3	75	294	219	-	2617.359	873.461	3	3.2	1	1.83	-0.01	0.03	0.01	0.01	0	0	1	0.93	4.3	0.881
1	AMEVDEKPTER-QSKATREPNK-a7-b3	sp|O14126|PRS6A_SCHPO	decoy_reverse_sp|Q09841|PSB7_SCHPO	xlink	decoy inter-protein xl	aleitner_M1012_004.07096.07096.3_aleitner_M1012_004.07058.07058.3	179	35	144	-	2599.29	867.438	3	-0.5	1	1.29	0.08	0.04	0.02	0.01	0.01	0	33	0.92	4.29	0.881
1	IGLHDDAYLDVCKYYR-KATDDDR-a13-b1	sp|Q9UTM3|RPN5_SCHPO	sp|Q9USQ9|PSB4_SCHPO	xlink	inter-protein xl	aleitner_M1012_004.08937.08937.3_aleitner_M1012_004.09397.09397.3	233	189	44	-	2957.379	986.801	3	-2.5	1	1.56	0.03	0.04	0.02	0.02	0	0	7	0.98	4.25	0.881
1	DELWKNDDQLTYTYK-WKALER-a5-b2	decoy_reverse_sp|O14250|PSA1_SCHPO	sp|O74894|PRS6B_SCHPO	xlink	decoy inter-protein xl	aleitner_M1012_004.11163.11163.3_aleitner_M1012_004.11364.11364.3	43	14	29	-	2870.412	957.812	3	-0.3	1	1.52	0.01	0.04	0.01	0.01	0	0	9	0.88	4.16	0.881
1	NELEKLNFSSLK-KAQSGPDASAK-a5-b1	sp|O59770|PSA3_SCHPO	sp|P36612|PRS4_SCHPO	xlink	inter-protein xl	aleitner_M1012_004.11841.11841.3_aleitner_M1012_004.11876.11876.3	177	45	132	-	2617.359	873.461	3	-0.2	1	1.69	0.1	0	0.1	0.09	0.01	0.02	12	0.93	4.07	0.881
1	FIKHADATCVHR-ETIDNAETMKK-a3-b10	decoy_reverse_sp|P41836|PRS8_SCHPO	decoy_reverse_sp|P87048|RPN1_SCHPO	xlink	decoy inter-protein xl	aleitner_M1012_004.11316.11316.3_aleitner_M1012_004.11364.11364.3	198	10	188	-	2870.399	957.808	3	-2.1	1	1.5	0.04	0.03	0.03	0.01	0.02	0	20	0	4.07	0.881
1	STELFKNEEEPTK-AASIAVEDEKR-a6-b10	decoy_reverse_sp|O74762|RPN2_SCHPO	sp|Q9UUB6|UBLH2_SCHPO	xlink	decoy inter-protein xl	aleitner_M1012_004.13139.13139.3_aleitner_M1012_004.13122.13122.3	83	247	164	-	2876.421	959.815	3	-2.9	1	1.46	0.11	0.02	0.02	0	0.02	0	19	0.92	4.05	0.881
1	TNSTDEKGTK-AKYASQKRP-a7-b2	decoy_reverse_sp|P87048|RPN1_SCHPO	sp|Q9UUB6|UBLH2_SCHPO	xlink	decoy inter-protein xl	aleitner_M1012_004.07808.07808.3_aleitner_M1012_004.07357.07357.3	868	293	575	-	2265.156	756.06	3	-1.9	1	1.44	0.13	0.03	0.03	0.01	0.02	0.01	14	0	4.03	0.881
1	TEPKAVDEEMK-GGDWERKNR-a4-b7	decoy_reverse_sp|O14126|PRS6A_SCHPO	sp|Q10335|RPN7_SCHPO	xlink	decoy inter-protein xl	aleitner_M1012_004.08922.08922.3_aleitner_M1012_004.09324.09324.3	260	188	72	-	2530.22	844.415	3	3.3	1	1.65	0.16	-0.02	0.04	0.04	0.01	0.01	35	0	4.03	0.881
1	KCLTDLEDEAPAK-NPKADPLDER-a1-b3	decoy_reverse_sp|P87048|RPN1_SCHPO	sp|O74762|RPN2_SCHPO	xlink	decoy inter-protein xl	aleitner_M1012_004.12662.12662.3_aleitner_M1012_004.12642.12642.3	599	130	469	-	2780.352	927.792	3	-0.5	1	1.38	0.04	0.02	0.04	0.02	0.01	0.01	41	0	4.03	0.881
1	QEVAAQKSSEETEDK-IEDTDKYDK-a7-b6	sp|O94444|RPN10_SCHPO	decoy_reverse_sp|O74445|PRS10_SCHPO	xlink	decoy inter-protein xl	aleitner_M1012_004.12741.12741.3_aleitner_M1012_004.12539.12539.3	231	348	117	-	2941.371	981.465	3	4.9	1	1.86	0.01	0	0.02	0	0.01	0	10	0.93	3.99	0.881
1	VSTTPANSFELKQYLIQR-K12-156	decoy_reverse_sp|Q9Y7T8|PSB3_SCHPO	-	monolink	decoy monolink	aleitner_M1012_004.07554.07554.3_aleitner_M1012_004.07672.07672.3	119	n/a	-	-	2250.183	751.069	3	-2.8	1	1.59	0.04	0.02	0.02	0.02	0	0.01	6	0	3.75	0.168
1	QLADYKAFEDSLR-IEDTDKYDK-a6-b6	decoy_reverse_sp|Q9P7S2|RPN6_SCHPO	decoy_reverse_sp|O74445|PRS10_SCHPO	xlink	decoy inter-protein xl	aleitner_M1012_004.03618.03618.3_aleitner_M1012_004.03605.03605.3	120	348	228	-	2818.357	940.46	3	0.6	1	1.46	0.1	0.01	0.02	0.01	0	0	20	0.96	3.68	0.881
1	KYDKTEDDIK-EWLDKLGDK-a1-b5	sp|O74445|PRS10_SCHPO	sp|O14250|PSA1_SCHPO	xlink	inter-protein xl	aleitner_M1012_004.08243.08243.3_aleitner_M1012_004.08693.08693.3	38	235	197	-	2494.244	832.422	3	-1.6	1	1.5	0.01	0.02	0.01	0	0	0	6	0	3.63	0.881
1	STELFKNEEEPTK-KPIGATWK-a6-b1	decoy_reverse_sp|O74762|RPN2_SCHPO	decoy_reverse_sp|O94517|PSA6_SCHPO	xlink	decoy inter-protein xl	aleitner_M1012_004.11372.11372.3_aleitner_M1012_004.11391.11391.3	83	66	17	-	2588.342	863.789	3	2	1	1.21	0.01	0.01	0.04	0.04	0	0.01	45	0	3.52	0.881
1	VSGIRKHFEQVINEK-K15-156	sp|O74762|RPN2_SCHPO	-	monolink	monolink	aleitner_M1012_004.02634.02634.3_aleitner_M1012_004.02351.02351.3	703	n/a	-	-	1939.056	647.36	3	1.7	1	0.58	-0.01	0.1	0.01	0.01	0	0	6	0	3.48	0.177
1	LEEIGVADQYKVSK-K11-156	decoy_reverse_sp|O74445|PRS10_SCHPO	-	monolink	decoy monolink	aleitner_M1012_004.01104.01104.4_aleitner_M1012_004.01077.01077.4	68	n/a	-	-	1733.911	434.486	4	1.6	1	1.38	0.04	0.03	0	0	0	0	1	0	3.45	0.177
1	KEDSSPCGYIIR-IEEIFKK-a1-b6	sp|O74762|RPN2_SCHPO	sp|P06732|KCRM_HUMAN	xlink	inter-protein xl	aleitner_M1012_004.12809.12809.3_aleitner_M1012_004.12903.12903.3	296	265	31	-	2467.262	823.429	3	-1.9	1	1.27	0.09	0.03	0	0	0	0	3	0	3.36	0.881
1	EIQDEKEAEAAR-NEEEPTKK-a6-b7	sp|Q10329|PSA7_SCHPO	decoy_reverse_sp|O74762|RPN2_SCHPO	xlink	decoy inter-protein xl	aleitner_M1012_004.06792.06792.3_aleitner_M1012_004.06782.06782.3	236	90	146	-	2499.211	834.078	3	5.4	1	1.16	0.1	0.02	0.02	0.01	0.01	0	13	0.98	3.3	0.881
1	AASIAVEDEKR-EWLDKLGDK-a10-b5	sp|Q9UUB6|UBLH2_SCHPO	sp|O14250|PSA1_SCHPO	xlink	inter-protein xl	aleitner_M1012_004.10340.10340.3_aleitner_M1012_004.10174.10174.3	247	235	12	-	2428.252	810.425	3	1.6	1	1.63	-0.03	0	0.01	0	0	0	3	0	3.27	0.881
1	KIDKEDMGSNDK-SLDKQMVEER-a4-b4	decoy_reverse_sp|O74762|RPN2_SCHPO	decoy_reverse_sp|Q9UT97|PSA5_SCHPO	xlink	decoy inter-protein xl	aleitner_M1012_004.06289.06289.4_aleitner_M1012_004.06264.06264.4	122	38	84	-	2750.32	688.588	4	3.6	1	1.37	0.03	0.01	0.01	0	0.01	0	8	0	3.23	0.881
1	QILDCIVNLSEPAKK-K15-156	decoy_reverse_sp|Q9P7S2|RPN6_SCHPO	-	monolink	decoy monolink	aleitner_M1012_004.06938.06938.3_aleitner_M1012_004.06908.06908.3	324	n/a	-	-	1883.005	628.676	3	-1	1	1.04	0.07	0.04	0.01	0.01	0	0	3	0	3.18	0.198
1	SGNLPDADNSKSDISK-FKTNHGNPFM-a11-b2	decoy_reverse_sp|P87048|RPN1_SCHPO	decoy_reverse_sp|P06732|KCRM_HUMAN	xlink	decoy inter-protein xl	aleitner_M1012_004.06826.06826.3_aleitner_M1012_004.06376.06376.3	883	373	510	-	2976.389	993.138	3	-1	1	1.43	0.04	-0.02	0.03	0.02	0.01	0	15	0.76	2.78	0.881
1	AVAHHTDCKFIR-ETIDNAETMKK-a9-b10	sp|P41836|PRS8_SCHPO	decoy_reverse_sp|P87048|RPN1_SCHPO	xlink	decoy inter-protein xl	aleitner_M1012_004.11491.11491.3_aleitner_M1012_004.11364.11364.3	206	10	196	-	2870.399	957.807	3	-2.4	1	1.33	0.02	-0.01	0.02	0.01	0.01	0	16	0.99	2.73	0.881
1	LTGDTNGALDKLEEIGVADQYK-K22-156	decoy_reverse_sp|O74445|PRS10_SCHPO	-	monolink	decoy monolink	aleitner_M1012_004.11169.11169.3_aleitner_M1012_004.10892.10892.3	68	n/a	-	-	2505.254	836.092	3	2.1	1	0.9	0.05	0.02	0.02	0.02	0	0	12	0	2.57	0.208
1	GDVAASILDKYR-KMSAQSCACMVR-a10-b1	decoy_reverse_sp|O43063|PSB6_SCHPO	sp|Q9UQY2|PSB1_SCHPO	xlink	decoy inter-protein xl	aleitner_M1012_004.12687.12687.3_aleitner_M1012_004.12819.12819.3	194	86	108	-	2872.365	958.463	3	-2.1	1	1.06	-0.01	0.01	0	0	0	0	1	0	2.3	0.881
1	SNQATTSTDRQVKLLFIEK-K13-K19	decoy_reverse_sp|Q9UTM3|RPN5_SCHPO	-	intralink	decoy intralink	aleitner_M1012_004.04864.04864.4_aleitner_M1012_004.04469.04469.4	404	n/a	-	-	2316.244	580.069	4	5.1	1	0.61	0	0.05	0	0	0	0	0	0	2.28	0.229
1	SLPPEEYDEKLYNK-K10-K14	decoy_reverse_sp|P06732|KCRM_HUMAN	-	intralink	decoy intralink	aleitner_M1012_004.05536.05536.3_aleitner_M1012_004.05158.05158.3	367	n/a	-	-	1861.901	621.642	3	1.4	1	1.3	0.03	-0.03	0.01	0.01	0	0	4	0	2.21	0.229
1	SMKDLHISQNFACLIR-K3-155	decoy_reverse_sp|O42897|RPN3_SCHPO	-	monolink	decoy monolink	aleitner_M1012_004.12388.12388.3_aleitner_M1012_004.12549.12549.3	43	n/a	-	-	2087.079	696.701	3	5.6	1	0.52	0.04	0.04	0.01	0.01	0	0	4	0	2.12	0.24
1	MKLSLFSNKENELR-K2-K9	decoy_reverse_sp|O59770|PSA3_SCHPO	-	intralink	decoy intralink	aleitner_M1012_004.05139.05139.3_aleitner_M1012_004.05589.05589.3	70	n/a	-	-	1845.962	616.328	3	-2.3	1	0.83	-0.02	0.01	0	0	0	0	0	0	1.87	0.25
