# Supplementary material for: ECL: an exhaustive search tool for the identification of cross-linked peptides using whole database
Source: BMC Bioinformatics. 2016 May 20;17:217. doi: 10.1186/s12859-016-1073-y (PMC4874008; doi:10.1186/s12859-016-1073-y)
Supplement: Additional file 2 — Detailed results of synthetic peptides and 26S Proteasome samples. (ZIP 4432 kb) [file 12859_2016_1073_MOESM2_ESM.zip › Detailed_results/26Syeast_database/xQuest/aleitner_M1012_005.csv]

Rank	Id	Protein1	Protein2	Type	XLType	Spectrum	AbsPos1	AbsPos2	deltaAA	Annotation	Mr	Mz	z	Error_rel[ppm]	nseen	MatchOdds	Xcorrx	Xcorrb	TIC	TicA	TicB	WTIC	intsum	deltaS	ld-Score	FDR	comment
1	HFEQVINEKHEDALAK-K9-156	sp|O74762|RPN2_SCHPO	-	monolink	monolink	aleitner_M1012_005.04698.04698.3_aleitner_M1012_005.04586.04586.3	703	n/a	-	-	2063.035	688.686	3	1.2	2	11.51	0.25	0.29	0.49	0.49	0	0.15	1018	0.23	49.72	0
1	KPTSELAIGASLEK-ATAIGKSSTAAK-a1-b6	sp|O94579|PSA2_SCHPO	sp|O94579|PSA2_SCHPO	xlink	intra-protein xl	aleitner_M1012_005.04912.04912.3_aleitner_M1012_005.04882.04882.3	50	165	115	-	2685.491	896.171	3	4	2	10.52	0.35	0.37	0.39	0.26	0.13	0.07	1033	0.24	48.91	0
1	FIVKASSGPR-SAVIKTSTR-a4-b5	sp|O74445|PRS10_SCHPO	sp|O14126|PRS6A_SCHPO	xlink	inter-protein xl	aleitner_M1012_005.03676.03676.4_aleitner_M1012_005.03587.03587.4	71	124	53	-	2160.229	541.065	4	1.3	8	11.49	0.39	0.45	0.5	0.2	0.3	0.09	758	0.65	48.11	0
1	KYIPNPVLVIIDVKPK-K1-156	sp|O74440|RPN8_SCHPO	-	monolink	monolink	aleitner_M1012_005.11184.11184.3_aleitner_M1012_005.11156.11156.3	121	n/a	-	-	1991.213	664.745	3	2.9	5	11.51	0.25	0.45	0.57	0.57	0	0.18	558	0	45.3	0
1	ILPNKVDPLVSLMMVEK-K5-156	sp|P41836|PRS8_SCHPO	-	monolink	monolink	aleitner_M1012_005.12355.12355.3_aleitner_M1012_005.12324.12324.3	126	n/a	-	-	2081.157	694.727	3	2.6	1	11.44	0.31	0.29	0.5	0.5	0	0.15	771	0.19	45.2	0
1	GGVHVKLAHLSK-K6-156	sp|P06732|KCRM_HUMAN	-	monolink	monolink	aleitner_M1012_005.03660.03660.3_aleitner_M1012_005.03620.03620.3	298	n/a	-	-	1400.816	467.947	3	1.8	1	11.51	0.21	0.4	0.4	0.4	0	0.17	612	0	44.88	0
1	TMLELLNQLDGFEATKNIK-K16-156	sp|P41836|PRS8_SCHPO	-	monolink	monolink	aleitner_M1012_005.12399.12399.3_aleitner_M1012_005.12380.12380.3	284	n/a	-	-	2333.227	778.75	3	3.7	1	11.49	0.25	0.23	0.51	0.51	0	0.13	826	0.22	44.81	0
1	KMSAQSCACMVR-IITKEGVETR-a1-b4	sp|Q9UQY2|PSB1_SCHPO	sp|Q9UQY2|PSB1_SCHPO	xlink	intra-protein xl	aleitner_M1012_005.03896.03896.4_aleitner_M1012_005.03866.03866.4	86	212	126	-	2710.343	678.594	4	5.6	2	10.85	0.2	0.32	0.33	0.18	0.14	0.06	745	0.29	42.78	0
1	MLLTEVHLLESKVYHAIR-K12-156	sp|Q9P7S2|RPN6_SCHPO	-	monolink	monolink	aleitner_M1012_005.11849.11849.3_aleitner_M1012_005.11835.11835.3	173	n/a	-	-	2307.262	770.095	3	-1.5	1	11.51	0.33	0.36	0.6	0.6	0	0.17	515	0.39	42.65	0
1	VLVKVHPEGKYVVDISPDIDIK-K4-K10	sp|P41836|PRS8_SCHPO	-	intralink	intralink	aleitner_M1012_005.08626.08626.3_aleitner_M1012_005.08542.08542.3	84	n/a	-	-	2600.46	867.828	3	5.3	2	11.44	0.25	0.24	0.55	0.55	0	0.13	679	0.29	42.12	0
1	AGDFQGLNEQLVSLFKK-K16-156	sp|Q9UTM3|RPN5_SCHPO	-	monolink	monolink	aleitner_M1012_005.11385.11385.3_aleitner_M1012_005.11334.11334.3	80	n/a	-	-	2049.083	684.035	3	2.3	1	11.08	0.25	0.28	0.47	0.47	0	0.14	665	0.24	42.09	0
1	YKDGVILAADSR-MVILNKDGMER-a2-b6	sp|O43063|PSB6_SCHPO	sp|O43063|PSB6_SCHPO	xlink	intra-protein xl	aleitner_M1012_005.06911.06911.4_aleitner_M1012_005.06882.06882.4	33	205	172	-	2749.418	688.362	4	1.5	1	10.33	0.22	0.33	0.55	0.4	0.15	0.1	712	0.79	42.01	0
1	SPAIIFIDELDAIGTKR-KLEFPLPNEEAR-a16-b1	sp|O14126|PRS6A_SCHPO	sp|O14126|PRS6A_SCHPO	xlink	intra-protein xl	aleitner_M1012_005.12233.12233.4_aleitner_M1012_005.12214.12214.4	293	350	57	-	3437.86	860.473	4	4.3	1	10.09	0.19	0.29	0.57	0.29	0.28	0.11	786	0.57	41.98	0
1	QIAKFVVSLGER-SAVIKTSTR-a4-b5	sp|O42931|PRS7_SCHPO	sp|O14126|PRS6A_SCHPO	xlink	inter-protein xl	aleitner_M1012_005.06580.06580.4_aleitner_M1012_005.06587.06587.4	124	124	0	-	2445.4	612.358	4	2	2	9.35	0.18	0.34	0.46	0.22	0.24	0.09	824	0.25	41.97	0
1	LQNVSNFQKIAMVDNHVCLAFAGLNADAR-K9-156	sp|Q10329|PSA7_SCHPO	-	monolink	monolink	aleitner_M1012_005.11439.11439.3_aleitner_M1012_005.11267.11267.3	62	n/a	-	-	3371.692	1124.905	3	5	5	11.45	0.31	0.35	0.63	0.63	0	0.11	544	0.21	41.97	0
1	VTSKLLEQEESAEK-TFLEKR-a4-b5	sp|Q09682|PSA4_SCHPO	sp|O94579|PSA2_SCHPO	xlink	inter-protein xl	aleitner_M1012_005.05231.05231.3_aleitner_M1012_005.05205.05205.3	54	176	122	-	2520.337	841.12	3	1.8	2	9.38	0.29	0.32	0.45	0.38	0.06	0.07	832	0.45	41.89	0
1	EVIELPLKNPELFLR-K8-156	sp|O74445|PRS10_SCHPO	-	monolink	monolink	aleitner_M1012_005.11958.11958.3_aleitner_M1012_005.11941.11941.3	153	n/a	-	-	1965.118	656.047	3	-0.2	1	11.45	0.21	0.45	0.41	0.41	0	0.14	407	0.22	41.86	0
1	EGKGEIYSFDPVGSYER-IITKEGVETR-a3-b4	sp|Q9UQY2|PSB1_SCHPO	sp|Q9UQY2|PSB1_SCHPO	xlink	intra-protein xl	aleitner_M1012_005.06952.06952.4_aleitner_M1012_005.06934.06934.4	122	212	90	-	3214.615	804.661	4	3.4	2	8.43	0.12	0.35	0.41	0.2	0.21	0.08	907	0.21	41.67	0
1	NKLDPYWNQLIVAGVDGENKEPYVAFADLR-K2-156	sp|Q9USQ9|PSB4_SCHPO	-	monolink	monolink	aleitner_M1012_005.11996.11996.4_aleitner_M1012_005.11973.11973.4	137	n/a	-	-	3589.822	898.463	4	3.5	1	11.46	0.17	0.25	0.47	0.47	0	0.08	670	0.48	41.41	0
1	KIYNEYPPTK-KVAQTTYK-a1-b1	sp|O94579|PSA2_SCHPO	sp|O94579|PSA2_SCHPO	xlink	intra-protein xl	aleitner_M1012_005.03183.03183.3_aleitner_M1012_005.03167.03167.3	99	91	8	-	2327.248	776.757	3	2.9	72	10	0.25	0.44	0.46	0.36	0.1	0.08	517	0.74	40.08	0
1	VATEKDFLDAVQK-VVKGNQK-a5-b3	sp|O42931|PRS7_SCHPO	sp|O42931|PRS7_SCHPO	xlink	intra-protein xl	aleitner_M1012_005.04878.04878.3_aleitner_M1012_005.04852.04852.3	411	422	11	-	2372.302	791.775	3	3.1	1	10.41	0.34	0.36	0.36	0.29	0.06	0.06	560	0.47	39.79	0
1	DTLSKDQELTEENVSISVIGKDEK-K5-155	sp|O14250|PSA1_SCHPO	-	monolink	monolink	aleitner_M1012_005.06866.06866.3_aleitner_M1012_005.06847.06847.3	201	n/a	-	-	2831.43	944.818	3	-0.3	1	11.44	0.22	0.31	0.52	0.52	0	0.11	486	0.24	39.78	0
1	IDPSVTMMQVEEKPDVTYGDVGGCKEQIER-K25-156	sp|O42931|PRS7_SCHPO	-	monolink	monolink	aleitner_M1012_005.07517.07517.3_aleitner_M1012_005.07493.07493.3	185	n/a	-	-	3565.681	1189.568	3	5.2	1	10.97	0.37	0.24	0.51	0.51	0	0.08	582	0	39.31	0
1	IVAFVGSPIVEDEKNLIR-K14-156	sp|O94444|RPN10_SCHPO	-	monolink	monolink	aleitner_M1012_005.10406.10406.3_aleitner_M1012_005.10331.10331.3	123	n/a	-	-	2154.199	719.074	3	2.7	1	11.51	0.21	0.31	0.62	0.62	0	0.17	379	0.4	38.83	0
1	EIQDEKEAEAAR-NWKEGLSR-a6-b3	sp|Q10329|PSA7_SCHPO	sp|Q10329|PSA7_SCHPO	xlink	intra-protein xl	aleitner_M1012_005.04360.04360.3_aleitner_M1012_005.04329.04329.3	236	179	57	-	2514.242	839.089	3	2.9	2	10.38	0.39	0.33	0.38	0.26	0.12	0.07	522	0.28	38.78	0
1	KIYNEYPPTK-YKVNLYK-a1-b2	sp|O94579|PSA2_SCHPO	sp|Q9Y7T8|PSB3_SCHPO	xlink	inter-protein xl	aleitner_M1012_005.04941.04941.4_aleitner_M1012_005.04871.04871.4	99	70	29	-	2316.244	580.069	4	1.3	36	9.7	0.17	0.36	0.48	0.43	0.05	0.08	569	0.4	38.53	0
1	CVVHLNDASVAAKLLMKLSSQNDDK-K13-K17	sp|O74762|RPN2_SCHPO	-	intralink	intralink	aleitner_M1012_005.11428.11428.4_aleitner_M1012_005.11425.11425.4	238	n/a	-	-	2893.48	724.378	4	4.4	14	11.31	0.15	0.21	0.35	0.35	0	0.07	578	0.38	38.49	0
1	SIKGYTLPPHCSR-IEEIFKK-a3-b6	sp|P06732|KCRM_HUMAN	sp|P06732|KCRM_HUMAN	xlink	intra-protein xl	aleitner_M1012_005.05400.05400.4_aleitner_M1012_005.05311.05311.4	138	265	127	-	2558.359	640.598	4	0.9	19	9.7	0.25	0.37	0.43	0.34	0.08	0.07	550	0.81	38.33	0
1	LTHEKSTMLEK-IKENQEK-a5-b2	sp|O14126|PRS6A_SCHPO	sp|O14126|PRS6A_SCHPO	xlink	intra-protein xl	aleitner_M1012_005.02041.02041.4_aleitner_M1012_005.02013.02013.4	64	72	8	-	2341.221	586.313	4	0.6	3	10.55	0.24	0.36	0.44	0.27	0.18	0.08	458	0.74	38.3	0
1	TLADVEVNHLKCDQFLVAHYR-K11-156	sp|Q10335|RPN7_SCHPO	-	monolink	monolink	aleitner_M1012_005.07858.07858.3_aleitner_M1012_005.07847.07847.3	298	n/a	-	-	2683.347	895.457	3	1.7	2	11.41	0.32	0.25	0.5	0.5	0	0.12	447	0.16	38.27	0
1	DNLSWLSKANNWSK-TKDSLEAR-a8-b2	sp|O74762|RPN2_SCHPO	sp|O74762|RPN2_SCHPO	xlink	intra-protein xl	aleitner_M1012_005.07315.07315.3_aleitner_M1012_005.07286.07286.3	377	337	40	-	2718.372	907.132	3	3.9	2	9.6	0.46	0.24	0.57	0.51	0.06	0.09	658	0.2	38.2	0
1	KVTSKLLEQEESAEK-K5-156	sp|Q09682|PSA4_SCHPO	-	monolink	monolink	aleitner_M1012_005.04236.04236.3_aleitner_M1012_005.04195.04195.3	54	n/a	-	-	1873.988	625.671	3	0	1	11.21	0.17	0.24	0.36	0.36	0	0.12	504	0.25	38.19	0
1	NSTNNTKERDELEDLSEEDLQLK-K7-156	sp|P87048|RPN1_SCHPO	-	monolink	monolink	aleitner_M1012_005.07174.07174.3_aleitner_M1012_005.07128.07128.3	38	n/a	-	-	2875.364	959.463	3	2.4	1	9.88	0.23	0.22	0.35	0.35	0	0.08	680	0	37.87	0
1	ELNLMDPKVPEDIFKTHLEVAR-K8-K15	sp|P87048|RPN1_SCHPO	-	intralink	intralink	aleitner_M1012_005.12018.12018.3_aleitner_M1012_005.12040.12040.3	340	n/a	-	-	2731.434	911.486	3	2.9	18	11.47	0.31	0.31	0.81	0.81	0	0.18	304	0.54	37.82	0
1	IHLEKVSK-KLGVKPPK-a5-b5	sp|O74445|PRS10_SCHPO	sp|O14126|PRS6A_SCHPO	xlink	inter-protein xl	aleitner_M1012_005.03081.03081.4_aleitner_M1012_005.03043.03043.4	318	217	101	-	1956.214	490.061	4	0.3	2	11.16	0.22	0.31	0.51	0.31	0.2	0.09	400	0.33	37.6	0
1	IITKEGVETR-LLKLEEAMK-a4-b3	sp|Q9UQY2|PSB1_SCHPO	sp|Q9UQY2|PSB1_SCHPO	xlink	intra-protein xl	aleitner_M1012_005.06235.06235.3_aleitner_M1012_005.06210.06210.3	212	179	33	-	2356.336	786.453	3	3	2	11.06	0.34	0.29	0.61	0.33	0.28	0.11	391	0.68	37.24	0
1	KHLDAEVQK-NHASIDKMK-a1-b7	sp|P41878|RPN11_SCHPO	sp|P41878|RPN11_SCHPO	xlink	intra-protein xl	aleitner_M1012_005.02513.02513.5_aleitner_M1012_005.02479.02479.5	281	246	35	-	2247.17	450.442	5	0.6	6	11	0.32	0.39	0.58	0.14	0.44	0.11	280	0.95	37.17	0
1	EGKGEIYSFDPVGSYER-ASAGPLIASQTVKK-a3-b13	sp|Q9UQY2|PSB1_SCHPO	sp|P30655|PSB5_SCHPO	xlink	inter-protein xl	aleitner_M1012_005.07246.07246.4_aleitner_M1012_005.07236.07236.4	122	93	29	-	3439.76	860.948	4	2.6	1	7.95	0.24	0.28	0.52	0.23	0.29	0.1	753	0.31	37.06	0
1	SVQPTAKTVQK-KHFEQVINEK-a7-b1	sp|O74762|RPN2_SCHPO	sp|O74762|RPN2_SCHPO	xlink	intra-protein xl	aleitner_M1012_005.03305.03305.5_aleitner_M1012_005.03301.03301.5	806	694	112	-	2594.412	519.89	5	2.1	3	9.83	0.16	0.42	0.49	0.21	0.28	0.09	390	0.49	36.97	0
1	LLKLEEAMKITTDAFTSAGER-K3-K9	sp|Q9UQY2|PSB1_SCHPO	-	intralink	intralink	aleitner_M1012_005.12851.12851.3_aleitner_M1012_005.12774.12774.3	179	n/a	-	-	2461.287	821.437	3	4	1	10.76	0.23	0.27	0.35	0.35	0	0.08	442	0.25	36.65	0
1	LAAPQLVQMFIGDGAKLVR-K16-156	sp|O14126|PRS6A_SCHPO	-	monolink	monolink	aleitner_M1012_005.13613.13613.3_aleitner_M1012_005.13599.13599.3	265	n/a	-	-	2182.219	728.414	3	0.5	1	11.12	0.15	0.24	0.38	0.38	0	0.1	444	0.28	36.62	0
1	ARSEAAEFEYKNGYPMPCDVLAK-K11-156	sp|O94517|PSA6_SCHPO	-	monolink	monolink	aleitner_M1012_005.07571.07571.3_aleitner_M1012_005.07558.07558.3	102	n/a	-	-	2801.311	934.778	3	2.5	1	11.51	0.26	0.28	0.5	0.5	0	0.11	323	0	36.6	0
1	VVGSELIQKYLGDGPR-K9-156	sp|P36612|PRS4_SCHPO	-	monolink	monolink	aleitner_M1012_005.09832.09832.3_aleitner_M1012_005.09809.09809.3	264	n/a	-	-	1886.02	629.681	3	2.9	1	11.49	0.23	0.18	0.42	0.42	0	0.13	432	0.31	36.5	0
1	KSQNVQEQLNEWGSNITELLGK-K1-156	sp|Q9UTM3|RPN5_SCHPO	-	monolink	monolink	aleitner_M1012_005.11793.11793.3_aleitner_M1012_005.11771.11771.3	399	n/a	-	-	2670.365	891.129	3	5.5	1	10.62	0.18	0.26	0.31	0.31	0	0.07	480	0.3	36.4	0
1	RINDTVGIKESDTGLAPISFWDVAADR-K9-156	sp|O42931|PRS7_SCHPO	-	monolink	monolink	aleitner_M1012_005.10719.10719.3_aleitner_M1012_005.10689.10689.3	68	n/a	-	-	3101.584	1034.869	3	5.5	1	11.06	0.21	0.28	0.5	0.5	0	0.09	378	0.24	36.32	0
1	SLLTGKHAIR-VGIKPPK-a6-b4	sp|Q9P7S2|RPN6_SCHPO	sp|O74445|PRS10_SCHPO	xlink	inter-protein xl	aleitner_M1012_005.04127.04127.4_aleitner_M1012_005.04106.04106.4	272	164	108	-	1970.208	493.56	4	2.1	1	11.28	0.27	0.32	0.66	0.13	0.53	0.14	246	0.8	35.88	0
1	VVGQLLEKLKPLIEKGGDWER-K10-K15	sp|Q10335|RPN7_SCHPO	-	intralink	intralink	aleitner_M1012_005.12358.12358.3_aleitner_M1012_005.12309.12309.3	176	n/a	-	-	2544.443	849.156	3	4.7	1	11.23	0.18	0.23	0.45	0.45	0	0.11	382	0.4	35.81	0
1	KHLDAEVQK-AQEEVKR-a1-b6	sp|P41878|RPN11_SCHPO	sp|O74894|PRS6B_SCHPO	xlink	inter-protein xl	aleitner_M1012_005.01899.01899.5_aleitner_M1012_005.01876.01876.5	281	49	232	-	2063.104	413.629	5	1.5	3	10.2	0.21	0.27	0.44	0.36	0.08	0.07	465	0.85	35.79	0
1	KILFENPDEATK-VVKGNQK-a1-b3	sp|P36612|PRS4_SCHPO	sp|O42931|PRS7_SCHPO	xlink	inter-protein xl	aleitner_M1012_005.03955.03955.3_aleitner_M1012_005.03937.03937.3	357	422	65	-	2313.263	772.095	3	2	2	9.33	0.25	0.33	0.37	0.32	0.05	0.06	490	0.74	35.71	0
1	DVEFLHSDKIDTIVK-K9-156	sp|Q10329|PSA7_SCHPO	-	monolink	monolink	aleitner_M1012_005.08507.08507.3_aleitner_M1012_005.08379.08379.3	224	n/a	-	-	1913.999	639.007	3	0.1	3	11.47	0.18	0.29	0.49	0.49	0	0.16	235	0.24	35.51	0
1	DISSKSPSGNDALNDK-KGTKTSETNDR-a5-b4	sp|P87048|RPN1_SCHPO	sp|P87048|RPN1_SCHPO	xlink	intra-protein xl	aleitner_M1012_005.02075.02075.4_aleitner_M1012_005.02059.02059.4	9	24	15	-	3020.461	756.123	4	2.6	1	10.04	0.2	0.31	0.32	0.16	0.17	0.06	435	0.83	35.44	0
1	TQLADILSVLGMSYSNTSKHESLK-K19-156	sp|P87048|RPN1_SCHPO	-	monolink	monolink	aleitner_M1012_005.11865.11865.3_aleitner_M1012_005.11861.11861.3	139	n/a	-	-	2777.424	926.816	3	2.9	1	10.4	0.19	0.19	0.77	0.77	0	0.16	455	0.45	35.37	0
1	TLLAKAVANQTSATFLR-K5-156	sp|P36612|PRS4_SCHPO	-	monolink	monolink	aleitner_M1012_005.09661.09661.3_aleitner_M1012_005.09628.09628.3	243	n/a	-	-	1960.106	654.376	3	3.4	1	11.45	0.24	0.32	0.34	0.34	0	0.1	227	0.29	35.28	0
1	FSFISNVRPKLFAYPPK-K10-156	sp|O74762|RPN2_SCHPO	-	monolink	monolink	aleitner_M1012_005.09793.09793.3_aleitner_M1012_005.09617.09617.3	792	n/a	-	-	2166.196	723.073	3	3.7	4	11.04	0.22	0.21	0.4	0.4	0	0.12	385	0	35.14	0
1	KAQSGPDASAK-LKPQDER-a1-b2	sp|P36612|PRS4_SCHPO	sp|P36612|PRS4_SCHPO	xlink	intra-protein xl	aleitner_M1012_005.00941.00941.4_aleitner_M1012_005.00920.00920.4	45	93	48	-	2081.076	521.277	4	0.4	2	7.35	0.1	0.57	0.44	0.21	0.23	0.08	391	0.76	35.1	0
1	KYIPNPVLVIIDVKPK-K14-156	sp|O74440|RPN8_SCHPO	-	monolink	monolink	aleitner_M1012_005.11262.11262.3_aleitner_M1012_005.11156.11156.3	134	n/a	-	-	1991.217	664.747	3	5.2	1	9.08	0.19	0.21	0.43	0.43	0	0.13	582	0	34.99	0
1	IGLHDDAYLDVCKYYR-YYEQKIR-a13-b5	sp|Q9UTM3|RPN5_SCHPO	sp|Q9UTM3|RPN5_SCHPO	xlink	intra-protein xl	aleitner_M1012_005.06713.06713.4_aleitner_M1012_005.06707.06707.4	233	218	15	-	3136.543	785.143	4	3.1	2	10.89	0.29	0.28	0.63	0.32	0.3	0.13	271	0.59	34.82	0
1	TMLVKAVANSTAANFIR-K5-156	sp|O74894|PRS6B_SCHPO	-	monolink	monolink	aleitner_M1012_005.10168.10168.3_aleitner_M1012_005.10158.10158.3	186	n/a	-	-	1962.065	655.03	3	2.3	1	11.5	0.25	0.32	0.34	0.34	0	0.1	184	0.32	34.77	0
1	IQYVGKQDPK-KHLDAEVQK-a6-b1	sp|P41878|RPN11_SCHPO	sp|P41878|RPN11_SCHPO	xlink	intra-protein xl	aleitner_M1012_005.03074.03074.5_aleitner_M1012_005.03049.03049.5	276	281	5	-	2379.277	476.863	5	-1.1	3	9.61	0.19	0.28	0.31	0.2	0.11	0.06	474	0.66	34.66	0
1	VLNKGDSGEMSLQK-KIEFPSYR-a4-b1	sp|P41836|PRS8_SCHPO	sp|O74894|PRS6B_SCHPO	xlink	inter-protein xl	aleitner_M1012_005.05837.05837.4_aleitner_M1012_005.05813.05813.4	390	299	91	-	2681.381	671.353	4	3	1	9.19	0.17	0.24	0.31	0.18	0.14	0.06	560	0.67	34.53	0
1	KVAQTTYKK-VLVDKSR-a1-b5	sp|O94579|PSA2_SCHPO	sp|O94579|PSA2_SCHPO	xlink	intra-protein xl	aleitner_M1012_005.01995.01995.5_aleitner_M1012_005.01955.01955.5	91	88	3	-	2019.174	404.843	5	0.8	3	9.33	0.14	0.53	0.83	0.01	0.82	0.17	128	0.79	34.48	0
1	EKSPAIIFIDELDAIGTK-K2-156	sp|O14126|PRS6A_SCHPO	-	monolink	monolink	aleitner_M1012_005.13494.13494.3_aleitner_M1012_005.13493.13493.3	277	n/a	-	-	2115.137	706.053	3	0.8	1	10.17	0.21	0.21	0.45	0.45	0	0.12	432	0.22	34.47	0
1	IQYVGKQDPK-NHASIDKMK-a6-b7	sp|P41878|RPN11_SCHPO	sp|P41878|RPN11_SCHPO	xlink	intra-protein xl	aleitner_M1012_005.03108.03108.4_aleitner_M1012_005.03072.03072.4	276	246	30	-	2355.222	589.813	4	-1.7	2	9.64	0.21	0.4	0.57	0.54	0.04	0.1	281	0.5	34.42	0
1	HFEQVINEKHEDALAK-TMGKNK-a9-b4	sp|O74762|RPN2_SCHPO	sp|P41836|PRS8_SCHPO	xlink	inter-protein xl	aleitner_M1012_005.03545.03545.4_aleitner_M1012_005.03527.03527.4	703	78	625	-	2722.383	681.604	4	2.9	2	8.08	0.22	0.27	0.3	0.25	0.05	0.05	637	0.5	34.39	0
1	IHLEKVSK-KLGVKPPK-a5-b1	sp|O74445|PRS10_SCHPO	sp|O14126|PRS6A_SCHPO	xlink	inter-protein xl	aleitner_M1012_005.03262.03262.4_aleitner_M1012_005.03251.03251.4	318	213	105	-	1956.212	490.061	4	-1	2	9.45	0.22	0.37	0.34	0.25	0.1	0.06	346	0.42	34.13	0
1	LTQLLSQIKEEQGDIK-K9-156	sp|Q9UTM3|RPN5_SCHPO	-	monolink	monolink	aleitner_M1012_005.08321.08321.3_aleitner_M1012_005.08284.08284.3	141	n/a	-	-	1998.094	667.039	3	2.6	1	9.69	0.21	0.26	0.36	0.36	0	0.11	410	0.36	34.04	0
1	GGVHVKLAHLSKHPK-K6-K12	sp|P06732|KCRM_HUMAN	-	intralink	intralink	aleitner_M1012_005.02991.02991.4_aleitner_M1012_005.02980.02980.4	298	n/a	-	-	1745.007	437.26	4	-1.5	1	10.61	0.15	0.32	0.23	0.23	0	0.08	268	0.63	33.91	0
1	SEAAEFEYKNGYPMPCDVLAK-KVAQTTYK-a9-b1	sp|O94517|PSA6_SCHPO	sp|O94579|PSA2_SCHPO	xlink	inter-protein xl	aleitner_M1012_005.06409.06409.3_aleitner_M1012_005.06394.06394.3	102	91	11	-	3493.686	1165.57	3	2.1	3	9.71	0.36	0.24	0.52	0.43	0.09	0.08	419	0.72	33.68	0
1	EGNYGDGYALQPSYIHEYLSKVLYAR-K21-156	sp|Q9USQ9|PSB4_SCHPO	-	monolink	monolink	aleitner_M1012_005.11619.11619.3_aleitner_M1012_005.11533.11533.3	129	n/a	-	-	3161.552	1054.858	3	5.4	5	11.35	0.39	0.2	0.65	0.65	0	0.13	248	0.26	33.64	0
1	LTHEKSTMLEK-EWDSKLK-a5-b5	sp|O14126|PRS6A_SCHPO	sp|O74445|PRS10_SCHPO	xlink	inter-protein xl	aleitner_M1012_005.04626.04626.3_aleitner_M1012_005.04580.04580.3	64	24	40	-	2358.215	787.079	3	0.4	2	10.86	0.41	0.32	0.3	0.2	0.1	0.05	201	0.36	33.57	0
1	ELLVKASK-IKLISGK-a5-b2	sp|Q9US13|RPN9_SCHPO	sp|Q9US13|RPN9_SCHPO	xlink	intra-protein xl	aleitner_M1012_005.05092.05092.3_aleitner_M1012_005.05061.05061.3	142	127	15	-	1782.126	595.05	3	1.4	2	10.58	0.32	0.26	0.43	0.33	0.1	0.08	295	0.52	33.52	0
1	LIDASTVKHVFPITK-K8-156	sp|O94517|PSA6_SCHPO	-	monolink	monolink	aleitner_M1012_005.08279.08279.3_aleitner_M1012_005.08240.08240.3	65	n/a	-	-	1824.045	609.023	3	3.1	1	9.96	0.19	0.35	0.82	0.82	0	0.27	129	0.79	33.37	0
1	LTHEKSTMLEK-KYDKTEDDIK-a5-b1	sp|O14126|PRS6A_SCHPO	sp|O74445|PRS10_SCHPO	xlink	inter-protein xl	aleitner_M1012_005.02649.02649.3_aleitner_M1012_005.02623.02623.3	64	38	26	-	2707.371	903.465	3	3.2	4	10.8	0.39	0.29	0.38	0.21	0.17	0.07	215	0.63	33.3	0
1	SDEINEVLNKYQETQR-MVCKIWK-a10-b4	sp|Q09682|PSA4_SCHPO	sp|Q09682|PSA4_SCHPO	xlink	intra-protein xl	aleitner_M1012_005.07936.07936.4_aleitner_M1012_005.07922.07922.4	240	227	13	-	3066.521	767.638	4	1.9	2	8.93	0.21	0.24	0.41	0.34	0.07	0.07	514	0.29	33.28	0
1	NEADPAMAILSEYLETGSVKLR-K20-155	sp|P87048|RPN1_SCHPO	-	monolink	monolink	aleitner_M1012_005.12918.12918.3_aleitner_M1012_005.12914.12914.3	475	n/a	-	-	2561.315	854.779	3	3.3	1	8.85	0.25	0.24	0.32	0.32	0	0.07	474	0.31	32.75	0
1	LEIKEGNYGDGYALQPSYIHEYLSK-K4-156	sp|Q9USQ9|PSB4_SCHPO	-	monolink	monolink	aleitner_M1012_005.08575.08575.3_aleitner_M1012_005.08552.08552.3	108	n/a	-	-	3042.502	1015.175	3	5.1	1	8.66	0.3	0.32	0.35	0.35	0	0.07	398	0.2	32.69	0
1	FEAQKDTVHMIFNQK-VMKSEFQR-a5-b3	sp|O94444|RPN10_SCHPO	sp|O14126|PRS6A_SCHPO	xlink	inter-protein xl	aleitner_M1012_005.06137.06137.3_aleitner_M1012_005.06088.06088.3	30	54	24	-	2996.499	999.841	3	3.5	1	7.67	0.34	0.23	0.35	0.3	0.05	0.05	615	0.37	32.67	0
1	KLEKGQSIDDMIPAQK-K4-156	sp|P06732|KCRM_HUMAN	-	monolink	monolink	aleitner_M1012_005.05847.05847.3_aleitner_M1012_005.05793.05793.3	369	n/a	-	-	1956.029	653.017	3	2.5	2	11.47	0.22	0.2	0.37	0.37	0	0.12	198	0.16	32.43	0
1	IEFATITKDTTK-NKMVCK-a8-b2	sp|Q09682|PSA4_SCHPO	sp|Q09682|PSA4_SCHPO	xlink	intra-protein xl	aleitner_M1012_005.04919.04919.3_aleitner_M1012_005.04879.04879.3	217	223	6	-	2283.189	762.071	3	1.7	2	9.83	0.39	0.2	0.47	0.44	0.03	0.07	381	0.51	32.32	0
1	DTALEKYK-VMKSEFQR-a6-b3	sp|O74445|PRS10_SCHPO	sp|O14126|PRS6A_SCHPO	xlink	inter-protein xl	aleitner_M1012_005.04224.04224.4_aleitner_M1012_005.04185.04185.4	10	54	44	-	2128.086	533.029	4	-0.8	2	9.88	0.19	0.32	0.46	0.4	0.06	0.08	243	0	32.3	0
1	QIQPKTFANLVSSTLYEK-K5-156	sp|Q9Y7T8|PSB3_SCHPO	-	monolink	monolink	aleitner_M1012_005.10832.10832.3_aleitner_M1012_005.10821.10821.3	85	n/a	-	-	2222.19	741.738	3	2.8	1	8.75	0.11	0.26	0.38	0.38	0	0.11	430	0.25	32.21	0
1	ENAPAIIFIDEIDAIATKR-K18-156	sp|O74894|PRS6B_SCHPO	-	monolink	monolink	aleitner_M1012_005.13671.13671.3_aleitner_M1012_005.13670.13670.3	242	n/a	-	-	2255.217	752.747	3	5.4	1	9.66	0.24	0.19	0.47	0.47	0	0.12	381	0.18	32.16	0
1	KVAQTTYK-VLVDKSR-a1-b5	sp|O94579|PSA2_SCHPO	sp|O94579|PSA2_SCHPO	xlink	intra-protein xl	aleitner_M1012_005.02512.02512.3_aleitner_M1012_005.02492.02492.3	91	88	3	-	1891.081	631.368	3	1.7	2	9.18	0.3	0.38	0.81	0.03	0.78	0.16	171	0.78	32.09	0
1	LLEKLEIK-LMSKVAEK-a4-b4	sp|Q9USQ9|PSB4_SCHPO	sp|O14250|PSA1_SCHPO	xlink	inter-protein xl	aleitner_M1012_005.06215.06215.4_aleitner_M1012_005.06161.06161.4	104	111	7	-	2027.199	507.808	4	1.7	1	9.44	0.22	0.39	0.53	0.2	0.33	0.1	191	0.69	32.09	0
1	CTKIIENEQSAEK-QIAKFVVSLGER-a3-b4	sp|O42931|PRS7_SCHPO	sp|O42931|PRS7_SCHPO	xlink	intra-protein xl	aleitner_M1012_005.06624.06624.4_aleitner_M1012_005.06608.06608.4	102	124	22	-	3032.59	759.155	4	1.7	1	7.28	0.1	0.25	0.32	0.15	0.17	0.06	637	0.39	32.08	0
1	ARSEAAEFEYKNGYPMPCDVLAK-K11-155	sp|O94517|PSA6_SCHPO	-	monolink	monolink	aleitner_M1012_005.06992.06992.3_aleitner_M1012_005.06974.06974.3	102	n/a	-	-	2800.329	934.451	3	2.5	1	9.78	0.14	0.24	0.47	0.47	0	0.1	324	0.11	31.89	0
1	INADHKLNSLPLLQQLVK-K6-156	sp|Q9UTM3|RPN5_SCHPO	-	monolink	monolink	aleitner_M1012_005.10711.10711.3_aleitner_M1012_005.10680.10680.3	283	n/a	-	-	2199.273	734.099	3	4.6	1	10.76	0.2	0.17	0.34	0.34	0	0.1	300	0.26	31.88	0
1	KVTSKLLEQEESAEK-TFLEKR-a1-b5	sp|Q09682|PSA4_SCHPO	sp|O94579|PSA2_SCHPO	xlink	inter-protein xl	aleitner_M1012_005.04917.04917.4_aleitner_M1012_005.04864.04864.4	50	176	126	-	2648.43	663.115	4	0.9	1	10.25	0.21	0.28	0.66	0.1	0.56	0.19	145	0.7	31.86	0
1	TFANLVSSTLYEKR-KQLATSLR-a13-b1	sp|Q9Y7T8|PSB3_SCHPO	sp|Q09720|PSB2_SCHPO	xlink	inter-protein xl	aleitner_M1012_005.07881.07881.4_aleitner_M1012_005.07868.07868.4	98	86	12	-	2681.484	671.379	4	3.1	2	8.71	0.3	0.24	0.63	0.47	0.16	0.11	408	0.89	31.82	0
1	LHQVEYALEAIKQGSATVGLVSK-K12-155	sp|O14250|PSA1_SCHPO	-	monolink	monolink	aleitner_M1012_005.09974.09974.3_aleitner_M1012_005.09955.09955.3	30	n/a	-	-	2595.438	866.154	3	3.4	1	8.91	0.12	0.2	0.34	0.34	0	0.07	476	0.27	31.68	0
1	SPAIIFIDELDAIGTKR-K16-156	sp|O14126|PRS6A_SCHPO	-	monolink	monolink	aleitner_M1012_005.12717.12717.3_aleitner_M1012_005.12650.12650.3	293	n/a	-	-	2014.111	672.378	3	6	2	9.01	0.16	0.28	0.23	0.23	0	0.07	366	0.33	31.58	0
1	LAAPQLVQMFIGDGAKLVR-SAVIKTSTR-a16-b5	sp|O14126|PRS6A_SCHPO	sp|O14126|PRS6A_SCHPO	xlink	intra-protein xl	aleitner_M1012_005.11653.11653.4_aleitner_M1012_005.11649.11649.4	265	124	141	-	3125.776	782.452	4	3.9	1	9.41	0.4	0.26	0.61	0.57	0.04	0.09	291	0.21	31.37	0
1	KYDKTEDDIK-IKENQEK-a1-b2	sp|O74445|PRS10_SCHPO	sp|O14126|PRS6A_SCHPO	xlink	inter-protein xl	aleitner_M1012_005.01215.01215.4_aleitner_M1012_005.01197.01197.4	38	72	34	-	2279.159	570.798	4	2.5	2	10.19	0.23	0.3	0.55	0.43	0.12	0.09	177	0.93	31.35	0
1	LEIKEGNYGDGYALQPSYIHEYLSKVLYAR-K4-K25	sp|Q9USQ9|PSB4_SCHPO	-	intralink	intralink	aleitner_M1012_005.12088.12088.3_aleitner_M1012_005.12082.12082.3	108	n/a	-	-	3626.849	1209.957	3	5.2	5	9.35	0.24	0.09	0.24	0.24	0	0.04	542	0.29	31.34	0
1	VPEDIFKTHLEVAR-K7-156	sp|P87048|RPN1_SCHPO	-	monolink	monolink	aleitner_M1012_005.07188.07188.3_aleitner_M1012_005.07165.07165.3	347	n/a	-	-	1808.968	603.997	3	0.3	1	10.21	0.18	0.21	0.61	0.61	0	0.22	184	0.23	31.09	0
1	ALQDYKPELASDPIIR-FSGEKK-a6-b5	sp|Q9P7S2|RPN6_SCHPO	sp|Q9P7S2|RPN6_SCHPO	xlink	intra-protein xl	aleitner_M1012_005.06406.06406.4_aleitner_M1012_005.06382.06382.4	308	98	210	-	2660.412	666.111	4	2.4	3	7.36	0.25	0.25	0.51	0.5	0.01	0.07	544	0.29	31.07	0
1	ARQEVAAQKSSEETEDK-K9-156	sp|O94444|RPN10_SCHPO	-	monolink	monolink	aleitner_M1012_005.01839.01839.3_aleitner_M1012_005.01792.01792.3	231	n/a	-	-	2060.986	688.003	3	-0.3	1	10.18	0.16	0.18	0.28	0.28	0	0.08	305	0	30.88	0
1	AGGSAANFITPFLDNQVNLHNQYVPGSHGKER-K30-156	sp|Q9UQY2|PSB1_SCHPO	-	monolink	monolink	aleitner_M1012_005.08738.08738.3_aleitner_M1012_005.08720.08720.3	170	n/a	-	-	3593.776	1198.933	3	3	1	10.38	0.27	0.15	0.53	0.53	0	0.08	282	0.2	30.46	0
1	VVGQLLEKLKPLIEK-K8-156	sp|Q10335|RPN7_SCHPO	-	monolink	monolink	aleitner_M1012_005.10845.10845.3_aleitner_M1012_005.10807.10807.3	174	n/a	-	-	1862.158	621.727	3	4.4	1	9.93	0.2	0.23	0.71	0.71	0	0.24	135	0	30.42	0
1	LLENDIKVMK-DTALEKYK-a7-b6	sp|O14126|PRS6A_SCHPO	sp|O74445|PRS10_SCHPO	xlink	inter-protein xl	aleitner_M1012_005.05945.05945.3_aleitner_M1012_005.05912.05912.3	51	10	41	-	2306.243	769.756	3	-0.4	1	9.18	0.41	0.2	0.56	0.43	0.13	0.1	323	0.67	30.37	0
1	VHPEGKYVVDISPDIDIK-K6-156	sp|P41836|PRS8_SCHPO	-	monolink	monolink	aleitner_M1012_005.07772.07772.3_aleitner_M1012_005.07727.07727.3	90	n/a	-	-	2179.153	727.392	3	5.3	1	8.16	0.15	0.2	0.31	0.31	0	0.09	467	0.39	30.28	0
1	EVIELPLKNPELFLR-FFEKEDVQSLK-a8-b4	sp|O74445|PRS10_SCHPO	sp|Q9UTM3|RPN5_SCHPO	xlink	inter-protein xl	aleitner_M1012_005.10881.10881.4_aleitner_M1012_005.10891.10891.4	153	204	51	-	3315.807	829.96	4	1.9	2	9.14	0.24	0.28	0.56	0.51	0.04	0.09	235	0.81	30.03	0
1	ELLKPSASVALQR-IQYVGKQDPK-a4-b6	sp|O74894|PRS6B_SCHPO	sp|P41878|RPN11_SCHPO	xlink	inter-protein xl	aleitner_M1012_005.05540.05540.3_aleitner_M1012_005.05530.05530.3	94	276	182	-	2723.531	908.852	3	3.3	1	9.69	0.37	0.21	0.38	0.25	0.13	0.07	254	0.52	30.02	0
1	ALQDYKPELASDPIIR-K6-156	sp|Q9P7S2|RPN6_SCHPO	-	monolink	monolink	aleitner_M1012_005.08263.08263.3_aleitner_M1012_005.08254.08254.3	308	n/a	-	-	1984.054	662.359	3	1	1	7.84	0.13	0.12	0.25	0.25	0	0.08	581	0	29.74	0
1	VELAKQNLFVPTSDK-EKASFAR-a5-b2	sp|P50524|RPN12_SCHPO	sp|P50524|RPN12_SCHPO	xlink	intra-protein xl	aleitner_M1012_005.06488.06488.4_aleitner_M1012_005.06449.06449.4	34	46	12	-	2633.409	659.36	4	0.9	1	7.45	0.11	0.31	0.3	0.27	0.03	0.04	419	0.48	29.73	0
1	FGDGIQIAQLALKHR-ENKIQR-a13-b3	sp|O94444|RPN10_SCHPO	sp|O94444|RPN10_SCHPO	xlink	intra-protein xl	aleitner_M1012_005.06596.06596.4_aleitner_M1012_005.06586.06586.4	99	104	5	-	2590.441	648.618	4	2.7	4	8.88	0.19	0.22	0.32	0.31	0.01	0.04	338	0.86	29.24	0
1	LIDASTVKHVFPITK-NCACVISQKK-a8-b9	sp|O94517|PSA6_SCHPO	sp|O94517|PSA6_SCHPO	xlink	intra-protein xl	aleitner_M1012_005.07017.07017.4_aleitner_M1012_005.06991.06991.4	65	52	13	-	3012.622	754.163	4	2.7	2	9.27	0.23	0.2	0.55	0.11	0.45	0.12	249	0.67	29.11	0
1	SVQPTAKTVQKVETAVLSTTVK-K7-K11	sp|O74762|RPN2_SCHPO	-	intralink	intralink	aleitner_M1012_005.11085.11085.3_aleitner_M1012_005.11075.11075.3	806	n/a	-	-	2452.383	818.469	3	1.9	1	9.88	0.16	0.21	0.35	0.35	0	0.08	191	0.26	28.75	0
1	KVEFGLPDLEGR-SKTLQYFA-a1-b2	sp|O42931|PRS7_SCHPO	sp|O14126|PRS6A_SCHPO	xlink	inter-protein xl	aleitner_M1012_005.09478.09478.3_aleitner_M1012_005.09381.09381.3	344	432	88	-	2453.292	818.772	3	3	1	6.96	0.15	0.34	0.49	0.28	0.21	0.09	343	0.47	28.58	0
1	MEILKIHLEKVSK-K5-K10	sp|O74445|PRS10_SCHPO	-	intralink	intralink	aleitner_M1012_005.07224.07224.3_aleitner_M1012_005.07204.07204.3	313	n/a	-	-	1704.986	569.337	3	0.8	1	8.2	0.14	0.27	0.58	0.58	0	0.22	188	0	28.53	0
1	LCFDELKK-LCFDELKK-a7-b7	sp|Q09720|PSB2_SCHPO	sp|Q09720|PSB2_SCHPO	xlink	intra-protein xl	aleitner_M1012_005.07724.07724.4_aleitner_M1012_005.07699.07699.4	169	169	0	-	2241.146	561.294	4	1.4	1	9.58	0.15	0.24	0.42	0.21	0.21	0.08	165	0.43	28.41	0
1	DNLSWLSKANNWSKFTATAALGVIHR-K8-K14	sp|O74762|RPN2_SCHPO	-	intralink	intralink	aleitner_M1012_005.12825.12825.4_aleitner_M1012_005.12795.12795.4	377	n/a	-	-	3037.578	760.402	4	0.1	2	9.18	0.07	0.15	0.35	0.35	0	0.07	332	0.32	28.4	0
1	GNQKFSSTADYMNMSS-KILFENPDEATK-a4-b1	sp|O42931|PRS7_SCHPO	sp|P36612|PRS4_SCHPO	xlink	inter-protein xl	aleitner_M1012_005.07455.07455.3_aleitner_M1012_005.07432.07432.3	426	357	69	-	3308.518	1103.847	3	-1	1	6.43	0.2	0.19	0.39	0.26	0.13	0.07	552	0.64	28.12	0
1	AMEQQDIKPTVQNGEVSANAEQKA-K23-156	sp|O74440|RPN8_SCHPO	-	monolink	monolink	aleitner_M1012_005.04269.04269.3_aleitner_M1012_005.04264.04264.3	323	n/a	-	-	2741.328	914.784	3	3.6	1	8.84	0.2	0.23	0.39	0.39	0	0.08	232	0.17	28.05	0
1	GGVHVKLAHLSK-VISMEKGGNMK-a6-b6	sp|P06732|KCRM_HUMAN	sp|P06732|KCRM_HUMAN	xlink	intra-protein xl	aleitner_M1012_005.04242.04242.4_aleitner_M1012_005.04222.04222.4	298	242	56	-	2575.404	644.859	4	2.3	1	9.14	0.23	0.26	0.56	0.25	0.31	0.1	137	0.39	27.92	0
1	SVQPTAKTVQK-TKDSLEAR-a7-b2	sp|O74762|RPN2_SCHPO	sp|O74762|RPN2_SCHPO	xlink	intra-protein xl	aleitner_M1012_005.02481.02481.4_aleitner_M1012_005.02455.02455.4	806	337	469	-	2242.222	561.563	4	2.4	1	9.03	0.2	0.25	0.38	0.32	0.06	0.06	184	0.76	27.86	0
1	RAVEKLSVEALNSLTGEFK-K5-156	sp|P06732|KCRM_HUMAN	-	monolink	monolink	aleitner_M1012_005.10105.10105.3_aleitner_M1012_005.10091.10091.3	156	n/a	-	-	2246.22	749.748	3	2	1	8.55	0.14	0.23	0.24	0.24	0	0.06	267	0.36	27.81	0
1	NHASIDKMK-AQEEVKR-a7-b6	sp|P41878|RPN11_SCHPO	sp|O74894|PRS6B_SCHPO	xlink	inter-protein xl	aleitner_M1012_005.01838.01838.3_aleitner_M1012_005.01815.01815.3	246	49	197	-	2039.049	680.691	3	1.1	2	8.11	0.26	0.25	0.38	0.35	0.03	0.06	275	0.85	27.67	0
1	FLSKTLDSNSLTHEK-K4-156	sp|Q09682|PSA4_SCHPO	-	monolink	monolink	aleitner_M1012_005.05678.05678.3_aleitner_M1012_005.05645.05645.3	198	n/a	-	-	1874.963	625.995	3	0.2	1	8.59	0.15	0.25	0.34	0.34	0	0.11	192	0.52	27.64	0
1	SQKALDTLFSAIRDHDLAPLYK-K3-156	sp|Q10335|RPN7_SCHPO	-	monolink	monolink	aleitner_M1012_005.11393.11393.4_aleitner_M1012_005.11349.11349.4	43	n/a	-	-	2657.417	665.362	4	3.9	1	7.86	0.12	0.21	0.23	0.23	0	0.05	359	0.54	27.38	0
1	FCVGLQKIEEIFKK-K7-156	sp|P06732|KCRM_HUMAN	-	monolink	monolink	aleitner_M1012_005.11547.11547.3_aleitner_M1012_005.11518.11518.3	259	n/a	-	-	1894.032	632.352	3	2.5	1	8.6	0.12	0.18	0.61	0.61	0	0.22	185	0	27.2	0
1	SVQPTAKTVQK-LKPQDER-a7-b2	sp|O74762|RPN2_SCHPO	sp|P36612|PRS4_SCHPO	xlink	inter-protein xl	aleitner_M1012_005.01941.01941.4_aleitner_M1012_005.01931.01931.4	806	93	713	-	2208.21	553.06	4	-0.8	2	7.51	0.12	0.31	0.28	0.19	0.09	0.05	250	0.72	26.77	0
1	LTHEKSTMLEK-YKLHSEK-a5-b2	sp|O14126|PRS6A_SCHPO	decoy_reverse_sp|P87048|RPN1_SCHPO	xlink	decoy inter-protein xl	aleitner_M1012_005.01349.01349.4_aleitner_M1012_005.01314.01314.4	64	748	684	-	2357.23	590.315	4	-0.1	2	8.12	0.28	0.14	0.24	0.21	0.03	0.04	358	0.59	26.54	0.034
1	YLSENPKTSASIDFDSNFLNSMIK-K7-155	sp|Q10335|RPN7_SCHPO	-	monolink	monolink	aleitner_M1012_005.10824.10824.3_aleitner_M1012_005.10804.10804.3	69	n/a	-	-	2875.4	959.475	3	1.2	1	7.31	0.16	0.16	0.15	0.15	0	0.03	425	0.29	26.32	0
1	TFANLVSSTLYEKR-YKVNLYK-a13-b2	sp|Q9Y7T8|PSB3_SCHPO	sp|Q9Y7T8|PSB3_SCHPO	xlink	intra-protein xl	aleitner_M1012_005.08199.08199.3_aleitner_M1012_005.08155.08155.3	98	70	28	-	2692.458	898.494	3	3.9	1	6.62	0.33	0.22	0.68	0.68	0	0.09	356	0.34	26.16	0
1	IQYVGKQDPK-AQEEVKR-a6-b6	sp|P41878|RPN11_SCHPO	sp|O74894|PRS6B_SCHPO	xlink	inter-protein xl	aleitner_M1012_005.02487.02487.3_aleitner_M1012_005.02468.02468.3	276	49	227	-	2171.154	724.726	3	-2.2	2	7.88	0.3	0.19	0.45	0.43	0.02	0.07	274	0	26.15	0.034
1	QTTSNLGHINKPSIQALIHGLGR-K11-156	sp|P41878|RPN11_SCHPO	-	monolink	monolink	aleitner_M1012_005.09527.09527.4_aleitner_M1012_005.09467.09467.4	185	n/a	-	-	2610.435	653.617	4	4.1	1	9.14	0.18	0.15	0.21	0.21	0	0.04	210	0.42	26.02	0
1	VVGQLLEKLKPLIEKGGDWER-K10-156	sp|Q10335|RPN7_SCHPO	-	monolink	monolink	aleitner_M1012_005.08243.08243.4_aleitner_M1012_005.08164.08164.4	176	n/a	-	-	2562.448	641.62	4	2.1	1	8.4	0.12	0.22	0.64	0.64	0	0.15	130	0.25	25.92	0
1	LMSKVAEKAQINTQEYGR-K4-K8	sp|O14250|PSA1_SCHPO	-	intralink	intralink	aleitner_M1012_005.06400.06400.3_aleitner_M1012_005.06341.06341.3	111	n/a	-	-	2203.136	735.387	3	2.5	1	9.7	0.13	0.09	0.16	0.16	0	0.05	214	0.25	25.87	0
1	ELNLMDPKVPEDIFK-K8-156	sp|P87048|RPN1_SCHPO	-	monolink	monolink	aleitner_M1012_005.10480.10480.3_aleitner_M1012_005.10454.10454.3	340	n/a	-	-	1942.999	648.674	3	1.6	1	6.95	0.08	0.22	0.24	0.24	0	0.08	344	0.31	25.86	0
1	ALQDYKPELASDPIIR-K6-155	sp|Q9P7S2|RPN6_SCHPO	-	monolink	monolink	aleitner_M1012_005.07525.07525.3_aleitner_M1012_005.07485.07485.3	308	n/a	-	-	1983.079	662.034	3	4.9	1	7.84	0.15	0.14	0.14	0.14	0	0.05	350	0.5	25.63	0
1	LLIFEKQVR-KHGQLK-a6-b1	sp|Q9UTM3|RPN5_SCHPO	sp|Q9UTM3|RPN5_SCHPO	xlink	intra-protein xl	aleitner_M1012_005.04849.04849.4_aleitner_M1012_005.04830.04830.4	40	81	41	-	1992.192	499.056	4	1.9	1	7.22	0.22	0.27	0.69	0.68	0.01	0.11	194	0.7	25.39	0
1	IITKEGVETR-FKLNVYKYR-a4-b7	sp|Q9UQY2|PSB1_SCHPO	decoy_reverse_sp|Q9Y7T8|PSB3_SCHPO	xlink	decoy inter-protein xl	aleitner_M1012_005.05617.05617.3_aleitner_M1012_005.05559.05559.3	212	135	77	-	2512.417	838.48	3	4.8	1	8	0.22	0.12	0.23	0.11	0.11	0.04	325	0.67	25.32	0.034
1	EKTSNNTNR-EIKQIK-a2-b3	decoy_reverse_sp|P87048|RPN1_SCHPO	decoy_reverse_sp|P41836|PRS8_SCHPO	xlink	decoy inter-protein xl	aleitner_M1012_005.01014.01014.4_aleitner_M1012_005.00987.00987.4	854	249	605	-	1958.04	490.518	4	-1.9	1	8.23	0.15	0.25	0.14	0.05	0.08	0.03	162	0.7	25.11	0.034
1	ENQEKISNNK-LESKQR-a5-b4	sp|O14126|PRS6A_SCHPO	decoy_reverse_sp|O42897|RPN3_SCHPO	xlink	decoy inter-protein xl	aleitner_M1012_005.01214.01214.4_aleitner_M1012_005.01169.01169.4	77	184	107	-	2100.083	526.029	4	0.9	2	7.21	0.2	0.25	0.26	0.19	0.07	0.04	241	0.73	25.01	0.067
1	QEYKDDINLDEASAMAVKFLSK-K4-K18	sp|Q09682|PSA4_SCHPO	-	intralink	intralink	aleitner_M1012_005.12833.12833.3_aleitner_M1012_005.12805.12805.3	180	n/a	-	-	2652.309	885.111	3	3.5	1	9.13	0.15	0.13	0.14	0.14	0	0.03	189	0.53	24.9	0
1	SAQEILCNEPVETYGSFDLKEK-LKYYEQK-a20-b2	sp|Q9UTM3|RPN5_SCHPO	sp|Q9UTM3|RPN5_SCHPO	xlink	intra-protein xl	aleitner_M1012_005.07223.07223.4_aleitner_M1012_005.07193.07193.4	168	213	45	-	3664.795	917.206	4	2.4	1	6.09	0.35	0.16	0.66	0.65	0.01	0.08	422	0.93	24.86	0
1	QVMEEKLDSK-VVKGNQK-a6-b3	sp|Q9UT97|PSA5_SCHPO	sp|O42931|PRS7_SCHPO	xlink	inter-protein xl	aleitner_M1012_005.02729.02729.3_aleitner_M1012_005.02711.02711.3	210	422	212	-	2115.125	706.05	3	0.4	1	8.27	0.25	0.2	0.19	0.16	0.03	0.03	172	0.45	24.67	0.067
1	YKEDTALR-AQEEVKR-a2-b6	decoy_reverse_sp|O74445|PRS10_SCHPO	sp|O74894|PRS6B_SCHPO	xlink	decoy inter-protein xl	aleitner_M1012_005.00789.00789.4_aleitner_M1012_005.00765.00765.4	379	49	330	-	1991.044	498.769	4	5.7	1	8.93	0.26	0.18	0.21	0.02	0.19	0.04	104	0.52	24.56	0.1
1	KHLDAEVQK-YKEDTALR-a1-b2	sp|P41878|RPN11_SCHPO	decoy_reverse_sp|O74445|PRS10_SCHPO	xlink	decoy inter-protein xl	aleitner_M1012_005.01497.01497.4_aleitner_M1012_005.01473.01473.4	281	379	98	-	2199.166	550.799	4	5.5	1	7.53	0.1	0.39	0.15	0.12	0.02	0.03	40	0.45	24.45	0.133
1	ASKGSNDDEMK-KTTEEK-a3-b1	sp|O74762|RPN2_SCHPO	sp|O74762|RPN2_SCHPO	xlink	intra-protein xl	aleitner_M1012_005.00591.00591.3_aleitner_M1012_005.00571.00571.3	836	848	12	-	2052.957	685.327	3	2.3	1	6.93	0.17	0.2	0.39	0.37	0.02	0.06	297	0	24.43	0
1	TNSTDEKGTKK-ENQEKISNNK-a7-b5	decoy_reverse_sp|P87048|RPN1_SCHPO	sp|O14126|PRS6A_SCHPO	xlink	decoy inter-protein xl	aleitner_M1012_005.02629.02629.5_aleitner_M1012_005.02611.02611.5	868	77	791	-	2548.252	510.658	5	-3.9	1	6.54	0.11	0.28	0.17	0.03	0.14	0.03	245	0.66	23.86	0.167
1	KVAQTTYK-VLVDKSRK-a1-b5	sp|O94579|PSA2_SCHPO	sp|O94579|PSA2_SCHPO	xlink	intra-protein xl	aleitner_M1012_005.02159.02159.4_aleitner_M1012_005.02129.02129.4	91	88	3	-	2019.177	505.802	4	2.1	1	7.16	0.12	0.31	0.2	0.18	0.02	0.04	114	0.75	23.61	0
1	IKLISGK-IVKSAK-a2-b3	sp|Q9US13|RPN9_SCHPO	decoy_reverse_sp|Q9P7S2|RPN6_SCHPO	xlink	decoy inter-protein xl	aleitner_M1012_005.05110.05110.3_aleitner_M1012_005.05068.05068.3	127	337	210	-	1539.997	514.34	3	0.8	1	7.85	0.19	0.14	0.27	0.16	0.11	0.05	215	0	23.41	0.194
1	VMKSEFQR-EWDSKLK-a3-b5	sp|O14126|PRS6A_SCHPO	sp|O74445|PRS10_SCHPO	xlink	inter-protein xl	aleitner_M1012_005.04953.04953.4_aleitner_M1012_005.04927.04927.4	54	24	30	-	2066.048	517.52	4	-1.3	2	6.12	0.11	0.28	0.33	0.08	0.26	0.06	230	0.53	23.3	0.194
1	CVVHLNDASVAAKLLMK-K13-156	sp|O74762|RPN2_SCHPO	-	monolink	monolink	aleitner_M1012_005.08687.08687.3_aleitner_M1012_005.08589.08589.3	238	n/a	-	-	2024.08	675.701	3	0	1	7.08	0.14	0.14	0.28	0.28	0	0.08	272	0.66	23.19	0
1	DIGKVVDKCFGIK-TMGKNK-a8-b4	decoy_reverse_sp|Q09720|PSB2_SCHPO	sp|P41836|PRS8_SCHPO	xlink	decoy inter-protein xl	aleitner_M1012_005.03280.03280.4_aleitner_M1012_005.03242.03242.4	13	78	65	-	2293.211	574.311	4	-2.7	1	6.92	0.13	0.21	0.19	0.12	0.07	0.04	225	0.87	23.05	0.212
1	IVKSAK-IVKSAK-a3-b3	decoy_reverse_sp|Q9P7S2|RPN6_SCHPO	decoy_reverse_sp|Q9P7S2|RPN6_SCHPO	xlink	decoy intra-protein xl	aleitner_M1012_005.05106.05106.3_aleitner_M1012_005.05091.05091.3	337	337	0	-	1426.913	476.645	3	0.3	1	9.02	0.21	0.1	0.16	0.08	0.08	0.03	122	0	23.03	0
1	AMEQQDIKPTVQNGEVSANAEQK-K8-156	sp|O74440|RPN8_SCHPO	-	monolink	monolink	aleitner_M1012_005.04693.04693.3_aleitner_M1012_005.04629.04629.3	308	n/a	-	-	2670.287	891.104	3	2.5	1	7.87	0.11	0.17	0.35	0.35	0	0.08	137	0.28	22.88	0
1	LNYKPEEEYPDLSK-KVAQTTYKK-a4-b8	sp|P06732|KCRM_HUMAN	sp|O94579|PSA2_SCHPO	xlink	inter-protein xl	aleitner_M1012_005.06186.06186.3_aleitner_M1012_005.06159.06159.3	15	98	83	-	2927.519	976.848	3	0.8	2	7.37	0.19	0.22	0.17	0.13	0.04	0.03	143	0.62	22.55	0.212
1	HRENKIQR-SAKGTK-a5-b3	sp|O94444|RPN10_SCHPO	sp|O74440|RPN8_SCHPO	xlink	inter-protein xl	aleitner_M1012_005.00374.00374.4_aleitner_M1012_005.00355.00355.4	104	36	68	-	1808.004	453.009	4	1.3	1	7.47	0.22	0.1	0.37	0.02	0.35	0.08	218	0	22.38	0.212
1	QSMTSLVQHVMTYLPGIDDLKTK-K21-156	sp|Q9UTM3|RPN5_SCHPO	-	monolink	monolink	aleitner_M1012_005.12871.12871.3_aleitner_M1012_005.12859.12859.3	107	n/a	-	-	2760.424	921.149	3	5.8	1	5.64	0.24	0.17	0.37	0.37	0	0.08	325	0.1	22.27	0
1	KLEKGQSIDDMIPAQK-K1-155	sp|P06732|KCRM_HUMAN	-	monolink	monolink	aleitner_M1012_005.05021.05021.3_aleitner_M1012_005.05011.05011.3	366	n/a	-	-	1955.048	652.691	3	3.4	1	6.07	0.08	0.34	0.29	0.29	0	0.09	89	0.33	22.16	0
1	VATEKDFLDAVQK-FLKTSK-a5-b3	sp|O42931|PRS7_SCHPO	decoy_reverse_sp|P87048|RPN1_SCHPO	xlink	decoy inter-protein xl	aleitner_M1012_005.11674.11674.4_aleitner_M1012_005.11645.11645.4	411	794	383	-	2323.271	581.825	4	1.3	2	6.66	0.16	0.2	0.33	0.13	0.2	0.07	184	0.91	22.06	0.242
1	YVVDISPDIDIKEIKPNIR-K12-K15	sp|P41836|PRS8_SCHPO	-	intralink	intralink	aleitner_M1012_005.10820.10820.3_aleitner_M1012_005.10799.10799.3	102	n/a	-	-	2364.303	789.109	3	3.8	1	6.11	0.08	0.19	0.31	0.31	0	0.08	256	0.61	21.92	0
1	AVAASLGVNFLKVVSSAIVDK-K12-156	sp|O74445|PRS10_SCHPO	-	monolink	monolink	aleitner_M1012_005.13679.13679.3_aleitner_M1012_005.13680.13680.3	196	n/a	-	-	2243.283	748.769	3	2.5	1	6.39	0.16	0.15	0.2	0.2	0	0.05	280	0.39	21.83	0
1	SPSGNDALNDKK-GTKTSETNDR-a11-b3	sp|P87048|RPN1_SCHPO	sp|P87048|RPN1_SCHPO	xlink	intra-protein xl	aleitner_M1012_005.01545.01545.4_aleitner_M1012_005.01295.01295.4	20	24	4	-	2490.189	623.555	4	2.2	1	7.22	0.18	0.17	0.22	0.03	0.2	0.04	164	0.48	21.81	0
1	ENAINKK-IVKSAK-a6-b3	decoy_reverse_sp|O74440|RPN8_SCHPO	decoy_reverse_sp|Q9P7S2|RPN6_SCHPO	xlink	decoy inter-protein xl	aleitner_M1012_005.01523.01523.4_aleitner_M1012_005.01474.01474.4	234	337	103	-	1597.943	400.494	4	1.8	1	6.89	0.19	0.25	0.12	0.07	0.05	0.02	109	0.89	21.69	0.242
1	DIGKVVDK-KVAQTTYK-a4-b1	decoy_reverse_sp|Q09720|PSB2_SCHPO	sp|O94579|PSA2_SCHPO	xlink	decoy inter-protein xl	aleitner_M1012_005.02578.02578.4_aleitner_M1012_005.02640.02640.4	9	91	82	-	1948.1	488.033	4	5.9	3	6.23	0.12	0.39	0.19	0.02	0.17	0.03	22	0.75	21.65	0.242
1	AIDLYKEVLNK-YFATLQKSK-a6-b7	sp|Q9P7S2|RPN6_SCHPO	decoy_reverse_sp|O14126|PRS6A_SCHPO	xlink	decoy inter-protein xl	aleitner_M1012_005.02654.02654.5_aleitner_M1012_005.02634.02634.5	27	7	20	-	2527.393	506.486	5	-0.2	1	5.81	0.1	0.27	0.11	0.02	0.08	0.02	212	0.89	21.53	0.243
1	QLASYYHKESNALFMVR-K8-156	sp|P87048|RPN1_SCHPO	-	monolink	monolink	aleitner_M1012_005.07634.07634.3_aleitner_M1012_005.07611.07611.3	735	n/a	-	-	2212.106	738.377	3	3.4	1	5.48	0.07	0.23	0.25	0.25	0	0.07	228	0.54	21.03	0
1	NWKEEYLR-QKSLEK-a3-b2	decoy_reverse_sp|Q10329|PSA7_SCHPO	sp|O42897|RPN3_SCHPO	xlink	decoy inter-protein xl	aleitner_M1012_005.02130.02130.4_aleitner_M1012_005.02101.02101.4	84	314	230	-	2006.041	502.518	4	-3.4	2	6.09	0.22	0.22	0.16	0.09	0.07	0.03	169	0.79	20.69	0.243
1	SEAAEFEYKNGYPMPCDVLAK-K9-155	sp|O94517|PSA6_SCHPO	-	monolink	monolink	aleitner_M1012_005.07595.07595.3_aleitner_M1012_005.07576.07576.3	102	n/a	-	-	2573.196	858.74	3	4.7	1	5.56	0.18	0.14	0.22	0.22	0	0.05	312	0	20.62	0
1	DYYTKQSKATR-SKTLQYFA-a8-b2	decoy_reverse_sp|Q09841|PSB7_SCHPO	sp|O14126|PRS6A_SCHPO	xlink	decoy inter-protein xl	aleitner_M1012_005.02808.02808.5_aleitner_M1012_005.02777.02777.5	35	432	397	-	2454.236	491.855	5	-2.9	1	5.98	0.23	0.25	0.15	0.07	0.08	0.03	139	0.87	20.56	0.243
1	TEPKAVDEEMK-AKNPMFALSR-a4-b2	decoy_reverse_sp|O14126|PRS6A_SCHPO	decoy_reverse_sp|Q9P7S2|RPN6_SCHPO	xlink	decoy inter-protein xl	aleitner_M1012_005.02306.02306.6_aleitner_M1012_005.02287.02287.6	260	342	82	-	2547.268	425.553	6	-1.2	1	6.11	0.14	0.23	0.19	0.11	0.08	0.03	160	0.81	20.54	0.243
1	FGDGIQIAQLALKHR-K13-156	sp|O94444|RPN10_SCHPO	-	monolink	monolink	aleitner_M1012_005.08151.08151.3_aleitner_M1012_005.08097.08097.3	99	n/a	-	-	1822.015	608.346	3	2.6	1	6.38	0.14	0.1	0.27	0.27	0	0.09	237	0	20.49	0
1	KVAQTTYKK-VLVDKSR-a8-b5	sp|O94579|PSA2_SCHPO	sp|O94579|PSA2_SCHPO	xlink	intra-protein xl	aleitner_M1012_005.02160.02160.3_aleitner_M1012_005.02123.02123.3	98	88	10	-	2019.176	674.067	3	1.6	2	5.21	0.32	0.09	0.47	0.44	0.03	0.08	359	0.79	20.43	0
1	DFLDAVQKVVK-KLEGTIDYQKL-a8-b1	sp|O42931|PRS7_SCHPO	sp|O74445|PRS10_SCHPO	xlink	inter-protein xl	aleitner_M1012_005.05033.05033.3_aleitner_M1012_005.05004.05004.3	419	378	41	-	2705.492	902.839	3	1.1	2	4.78	0.26	0.18	0.21	0.2	0.02	0.04	331	0.82	20.33	0.243
1	NEADPAMAILSEYLETGSVKLR-K20-156	sp|P87048|RPN1_SCHPO	-	monolink	monolink	aleitner_M1012_005.13361.13361.3_aleitner_M1012_005.13339.13339.3	475	n/a	-	-	2562.298	855.107	3	3.7	1	4.96	0.23	0.08	0.26	0.26	0	0.06	413	0.21	20.3	0
1	DFLDAVQKVVK-DIKSMIADK-a8-b3	sp|O42931|PRS7_SCHPO	decoy_reverse_sp|O42931|PRS7_SCHPO	xlink	decoy intra-protein xl	aleitner_M1012_005.04306.04306.5_aleitner_M1012_005.04278.04278.5	419	69	350	-	2418.304	484.669	5	-1.7	1	7.88	0.17	0.12	0.14	0.05	0.09	0.03	73	0.79	20.2	0
1	YEVGAEYIKK-EASKTLSK-a9-b4	sp|O42897|RPN3_SCHPO	decoy_reverse_sp|Q9USQ9|PSB4_SCHPO	xlink	decoy inter-protein xl	aleitner_M1012_005.01512.01512.3_aleitner_M1012_005.01487.01487.3	151	62	89	-	2199.17	734.064	3	1.1	1	6.3	0.25	0.14	0.37	0.11	0.26	0.07	178	0.77	20.14	0.243
1	LSGVVEGIFQKCYAK-NSDYKETLIFK-a11-b5	sp|O74762|RPN2_SCHPO	sp|O74762|RPN2_SCHPO	xlink	intra-protein xl	aleitner_M1012_005.09426.09426.4_aleitner_M1012_005.09395.09395.4	148	107	41	-	3192.649	799.17	4	2.3	1	6.3	0.15	0.11	0.34	0.31	0.03	0.06	230	0.46	20.1	0
1	YQKDEEWPPKM-DAGKDEFSRK-a10-b4	decoy_reverse_sp|O42931|PRS7_SCHPO	decoy_reverse_sp|O14126|PRS6A_SCHPO	xlink	decoy inter-protein xl	aleitner_M1012_005.00349.00349.5_aleitner_M1012_005.00336.00336.5	437	140	297	-	2739.285	548.865	5	-0.2	1	4.61	0.13	0.35	0.09	0.04	0.04	0.02	163	0	20.01	0.243
1	FSGEKK-VVLKNK-a5-b4	sp|Q9P7S2|RPN6_SCHPO	decoy_reverse_sp|P41836|PRS8_SCHPO	xlink	decoy inter-protein xl	aleitner_M1012_005.03023.03023.4_aleitner_M1012_005.02993.02993.4	98	324	226	-	1531.902	383.983	4	3.1	1	5.76	0.13	0.28	0.09	0.05	0.05	0.02	118	0.7	19.93	0.243
1	AKWSTAETLTNNK-GSDAAPQASKK-a2-b10	decoy_reverse_sp|Q9UUB6|UBLH2_SCHPO	decoy_reverse_sp|P36612|PRS4_SCHPO	xlink	decoy inter-protein xl	aleitner_M1012_005.01673.01673.6_aleitner_M1012_005.01654.01654.6	10	404	394	-	2659.361	444.235	6	5.8	1	5.52	0.15	0.19	0.35	0.19	0.17	0.06	197	0.84	19.57	0.243
1	TEDDIKSLQSVGQIIGEVLK-K6-156	sp|O74445|PRS10_SCHPO	-	monolink	monolink	aleitner_M1012_005.13530.13530.3_aleitner_M1012_005.13511.13511.3	47	n/a	-	-	2327.258	776.761	3	4.7	1	6.29	0.11	0.17	0.15	0.15	0	0.04	152	0.69	19.57	0
1	HFEQVINEKHEDALAK-NKVLVK-a9-b2	sp|O74762|RPN2_SCHPO	sp|P41836|PRS8_SCHPO	xlink	inter-protein xl	aleitner_M1012_005.04453.04453.5_aleitner_M1012_005.04410.04410.5	703	80	623	-	2744.495	549.907	5	3.4	1	7.09	0.16	0.1	0.16	0.07	0.09	0.04	141	0.95	19.53	0.243
1	LISGKLDEAR-AQEEVKR-a5-b6	sp|Q9US13|RPN9_SCHPO	sp|O74894|PRS6B_SCHPO	xlink	inter-protein xl	aleitner_M1012_005.03850.03850.5_aleitner_M1012_005.03777.03777.5	132	49	83	-	2097.148	420.438	5	2.6	2	5.63	0.11	0.21	0.75	0.73	0.03	0.12	112	0.59	19.41	0.243
1	ILFSDVKAMTTGLR-DFLDAVQKVVK-a7-b8	decoy_reverse_sp|Q10335|RPN7_SCHPO	sp|O42931|PRS7_SCHPO	xlink	decoy inter-protein xl	aleitner_M1012_005.06590.06590.4_aleitner_M1012_005.06572.06572.4	262	419	157	-	2949.619	738.412	4	-2.1	3	5.47	0.2	0.13	0.3	0.13	0.17	0.06	250	0.68	19.39	0.243
1	NLNAPKFSFISNVRPK-K6-156	sp|O74762|RPN2_SCHPO	-	monolink	monolink	aleitner_M1012_005.08045.08045.3_aleitner_M1012_005.08026.08026.3	782	n/a	-	-	1987.1	663.375	3	5.7	1	6.21	0.08	0.19	0.28	0.28	0	0.09	91	0.58	19.28	0
1	EVLNKGVSKDEK-IIPLKKD-a9-b6	sp|Q9P7S2|RPN6_SCHPO	sp|Q9UQY2|PSB1_SCHPO	xlink	inter-protein xl	aleitner_M1012_005.04439.04439.4_aleitner_M1012_005.04411.04411.4	36	224	188	-	2308.329	578.09	4	1.5	1	5.04	0.21	0.23	0.3	0.23	0.07	0.05	176	0.8	19.15	0.243
1	STELFKNEEEPTK-DEKSGVK-a6-b3	decoy_reverse_sp|O74762|RPN2_SCHPO	decoy_reverse_sp|Q9P7S2|RPN6_SCHPO	xlink	decoy inter-protein xl	aleitner_M1012_005.02311.02311.4_aleitner_M1012_005.02293.02293.4	83	386	303	-	2450.215	613.562	4	3.4	1	5.37	0.08	0.19	0.25	0.08	0.18	0.06	189	0.88	19.01	0.243
1	DAGKDEFSRK-KEVQEAR-a4-b1	decoy_reverse_sp|O14126|PRS6A_SCHPO	decoy_reverse_sp|O74894|PRS6B_SCHPO	xlink	decoy inter-protein xl	aleitner_M1012_005.03929.03929.4_aleitner_M1012_005.03887.03887.4	140	341	201	-	2148.087	538.03	4	2.9	1	4.75	0.09	0.18	0.11	0.09	0.02	0.02	300	0.88	18.98	0.243
1	RNKLDPYWNQLIVAGVDGENK-K3-156	sp|Q9USQ9|PSB4_SCHPO	-	monolink	monolink	aleitner_M1012_005.09456.09456.3_aleitner_M1012_005.09429.09429.3	137	n/a	-	-	2584.336	862.453	3	2.9	1	5.91	0.08	0.11	0.27	0.27	0	0.06	217	0.29	18.89	0
1	QVMEEKLDSKNVQLAK-K6-K10	sp|Q9UT97|PSA5_SCHPO	-	intralink	intralink	aleitner_M1012_005.06296.06296.3_aleitner_M1012_005.06262.06262.3	210	n/a	-	-	1997.052	666.692	3	0.7	1	7.38	0.14	0.08	0.14	0.14	0	0.04	78	0.41	18.66	0
1	KAMVNIDTIDNK-FLHDKNSDYK-a1-b5	decoy_reverse_sp|O43063|PSB6_SCHPO	sp|O74762|RPN2_SCHPO	xlink	decoy inter-protein xl	aleitner_M1012_005.02624.02624.5_aleitner_M1012_005.02601.02601.5	210	102	108	-	2764.39	553.886	5	5.8	1	5.4	0.12	0.15	0.28	0.14	0.13	0.05	195	0.82	18.21	0.263
1	LFAYPPKSVQPTAK-KTVQYATKR-a7-b8	sp|O74762|RPN2_SCHPO	decoy_reverse_sp|O94579|PSA2_SCHPO	xlink	decoy inter-protein xl	aleitner_M1012_005.07501.07501.5_aleitner_M1012_005.07438.07438.5	799	155	644	-	2777.538	556.515	5	-3.7	1	4.79	0.15	0.24	0.19	0.18	0.01	0.03	155	0.92	18.09	0.263
1	HKTPDKGYGHR-KVAQTTYK-a2-b1	decoy_reverse_sp|P06732|KCRM_HUMAN	sp|O94579|PSA2_SCHPO	xlink	decoy inter-protein xl	aleitner_M1012_005.04003.04003.3_aleitner_M1012_005.04083.04083.3	277	91	186	-	2370.256	791.093	3	5.1	7	4.9	0.02	0.32	0.12	0.02	0.11	0.03	53	0.65	17.87	0.263
1	IEDTDKYDKK-KEKWIAK-a6-b3	decoy_reverse_sp|O74445|PRS10_SCHPO	decoy_reverse_sp|Q9P7S2|RPN6_SCHPO	xlink	decoy inter-protein xl	aleitner_M1012_005.00985.00985.4_aleitner_M1012_005.00969.00969.4	348	305	43	-	2293.221	574.313	4	0.4	1	5.09	0.17	0.24	0.1	0.07	0.03	0.02	120	0.78	17.87	0.263
1	EAEAAKDEQIEK-SGFEKIDLTR-a6-b5	decoy_reverse_sp|Q10329|PSA7_SCHPO	decoy_reverse_sp|Q9P7S2|RPN6_SCHPO	xlink	decoy inter-protein xl	aleitner_M1012_005.02858.02858.5_aleitner_M1012_005.02828.02828.5	24	329	305	-	2662.336	533.475	5	0.9	1	5.51	0.13	0.19	0.08	0.04	0.04	0.01	133	0.93	17.74	0.263
1	QGDVLLNKLQK-NHASIDKMK-a8-b7	sp|Q10335|RPN7_SCHPO	sp|P41878|RPN11_SCHPO	xlink	inter-protein xl	aleitner_M1012_005.01661.01661.4_aleitner_M1012_005.01640.01640.4	394	246	148	-	2435.325	609.839	4	1.7	1	5.92	0.17	0.13	0.32	0.29	0.03	0.05	121	0.85	17.71	0.263
1	GVLLYGPPGTGKTMLVKAVANSTAANFIR-K12-K17	sp|O74894|PRS6B_SCHPO	-	intralink	intralink	aleitner_M1012_005.13215.13215.3_aleitner_M1012_005.13186.13186.3	181	n/a	-	-	3083.693	1028.906	3	2.9	1	5.19	0.11	0.06	0.35	0.35	0	0.06	288	0.51	17.68	0
1	VSPTGQITSTSARSGKK-VISMEKGGNMK-a16-b6	decoy_reverse_sp|Q10329|PSA7_SCHPO	sp|P06732|KCRM_HUMAN	xlink	decoy inter-protein xl	aleitner_M1012_005.07707.07707.3_aleitner_M1012_005.07703.07703.3	16	242	226	-	3034.589	1012.538	3	3.4	1	4.39	0.15	0.14	0.15	0.04	0.11	0.03	277	0.89	17.37	0.289
1	LNVYKYR-NKMVCK-a5-b2	decoy_reverse_sp|Q9Y7T8|PSB3_SCHPO	sp|Q09682|PSA4_SCHPO	xlink	decoy inter-protein xl	aleitner_M1012_005.03818.03818.4_aleitner_M1012_005.03772.03772.4	135	223	88	-	1870.976	468.752	4	-1.8	1	5.63	0.26	0.13	0.1	0.05	0.05	0.02	146	0.87	17.37	0.289
1	FFEKINVK-VMCKNK-a4-b4	decoy_reverse_sp|Q9UTM3|RPN5_SCHPO	decoy_reverse_sp|Q09682|PSA4_SCHPO	xlink	decoy inter-protein xl	aleitner_M1012_005.01045.01045.5_aleitner_M1012_005.01005.01005.5	244	26	218	-	1940.028	389.013	5	1	1	5.79	0.21	0.21	0.06	0.04	0.03	0.01	45	0.77	17.33	0.289
1	GKYYPLK-KEVQEAR-a2-b1	sp|P06732|KCRM_HUMAN	decoy_reverse_sp|O74894|PRS6B_SCHPO	xlink	decoy inter-protein xl	aleitner_M1012_005.01892.01892.3_aleitner_M1012_005.01873.01873.3	172	341	169	-	1864.007	622.344	3	-1.1	1	5.81	0.23	0.16	0.06	0.02	0.04	0.01	97	0	17.23	0.316
1	ATAGPIIADKNCKK-DKKDQK-a10-b3	sp|Q09841|PSB7_SCHPO	decoy_reverse_sp|P36612|PRS4_SCHPO	xlink	decoy inter-protein xl	aleitner_M1012_005.03144.03144.4_aleitner_M1012_005.02785.02785.4	64	424	360	-	2384.273	597.076	4	-0.3	1	6.37	0.07	0.18	0.05	0.03	0.02	0.01	19	0.56	17.11	0.341
1	GNAKFGDGIQIAQLALK-K4-K17	sp|O94444|RPN10_SCHPO	-	intralink	intralink	aleitner_M1012_005.03092.03092.4_aleitner_M1012_005.03061.03061.4	86	n/a	-	-	1881.045	471.269	4	5	1	6.22	0.04	0.22	0	0	0	0	0	0.63	17.11	0
1	KGEKVEDAPENNSFR-MKDAVK-a4-b2	decoy_reverse_sp|Q9UTM3|RPN5_SCHPO	sp|O59770|PSA3_SCHPO	xlink	decoy inter-protein xl	aleitner_M1012_005.02292.02292.5_aleitner_M1012_005.02258.02258.5	116	186	70	-	2547.271	510.462	5	2.7	1	5.72	0.13	0.2	0.08	0.05	0.03	0.02	58	0.76	17.06	0.341
1	WRDATDDKR-AEREKASK-a8-b5	decoy_reverse_sp|Q9USQ9|PSB4_SCHPO	sp|O74762|RPN2_SCHPO	xlink	decoy inter-protein xl	aleitner_M1012_005.02131.02131.4_aleitner_M1012_005.02099.02099.4	74	833	759	-	2217.11	555.285	4	-1.6	1	5.13	0.08	0.23	0.08	0.02	0.06	0.01	91	0.75	17.03	0.341
1	LTHEKSTMLEK-QVMEEKLDSK-a5-b6	sp|O14126|PRS6A_SCHPO	sp|Q9UT97|PSA5_SCHPO	xlink	inter-protein xl	aleitner_M1012_005.01656.01656.4_aleitner_M1012_005.01637.01637.4	64	210	146	-	2659.361	665.848	4	6	1	6.28	0.22	0.13	0.11	0.08	0.03	0.02	46	0.91	16.8	0.341
1	YEIDKTLAGVTR-KEFEIIK-a5-b1	decoy_reverse_sp|Q09841|PSB7_SCHPO	decoy_reverse_sp|P06732|KCRM_HUMAN	xlink	decoy inter-protein xl	aleitner_M1012_005.03308.03308.3_aleitner_M1012_005.03292.03292.3	20	117	97	-	2408.313	803.779	3	-3	1	4.22	0.31	0.21	0.21	0.16	0.05	0.04	156	0.72	16.79	0.341
1	VEFKMGNGK-LYNKFK-a4-b4	decoy_reverse_sp|P06732|KCRM_HUMAN	decoy_reverse_sp|P06732|KCRM_HUMAN	xlink	decoy intra-protein xl	aleitner_M1012_005.01014.01014.4_aleitner_M1012_005.01129.01129.4	135	371	236	-	1958.04	490.518	4	3.1	2	4.82	0.07	0.28	0.06	0.02	0.04	0.01	56	0.9	16.74	0
1	MPPKEDWEK-NKLTNDETR-a4-b2	sp|O42931|PRS7_SCHPO	decoy_reverse_sp|P30655|PSB5_SCHPO	xlink	decoy inter-protein xl	aleitner_M1012_005.07998.07998.4_aleitner_M1012_005.07773.07773.4	4	223	219	-	2386.155	597.547	4	3.1	1	4.71	0.15	0.28	0.09	0.03	0.06	0.02	46	0	16.73	0.341
1	HKTPDKGYGHR-TMGKNKVLVK-a2-b6	decoy_reverse_sp|P06732|KCRM_HUMAN	sp|P41836|PRS8_SCHPO	xlink	decoy inter-protein xl	aleitner_M1012_005.07098.07098.3_aleitner_M1012_005.07056.07056.3	277	80	197	-	2549.397	850.807	3	2.7	1	3.77	0.09	0.1	0.17	0.09	0.08	0.03	356	0.85	16.67	0.341
1	CFGIKFDIMPR-EKWIAK-a5-b2	decoy_reverse_sp|Q09720|PSB2_SCHPO	decoy_reverse_sp|Q9P7S2|RPN6_SCHPO	xlink	decoy inter-protein xl	aleitner_M1012_005.03248.03248.4_aleitner_M1012_005.03224.03224.4	18	305	287	-	2294.2	574.558	4	1.8	1	4.43	0.17	0.17	0.3	0.02	0.28	0.07	166	0.94	16.64	0.341
1	FDSEKAGDR-QKSLEK-a5-b2	sp|O14126|PRS6A_SCHPO	sp|O42897|RPN3_SCHPO	xlink	inter-protein xl	aleitner_M1012_005.02149.02149.3_aleitner_M1012_005.02119.02119.3	299	314	15	-	1892.956	631.993	3	4.2	1	5.03	0.06	0.26	0.04	0.02	0.02	0.01	48	0.91	16.59	0.341
1	KDWNACKK-VVKGNQK-a7-b3	sp|P50524|RPN12_SCHPO	sp|O42931|PRS7_SCHPO	xlink	inter-protein xl	aleitner_M1012_005.01077.01077.4_aleitner_M1012_005.01129.01129.4	22	422	400	-	1958.037	490.517	4	-1.8	1	5.49	0.12	0.22	0.03	0.02	0.02	0.01	33	0.8	16.56	0.341
1	SAKAKNPMFALSR-EISYPFKR-a3-b7	decoy_reverse_sp|Q9P7S2|RPN6_SCHPO	decoy_reverse_sp|O74894|PRS6B_SCHPO	xlink	decoy inter-protein xl	aleitner_M1012_005.04961.04961.4_aleitner_M1012_005.04850.04850.4	340	91	249	-	2596.381	650.103	4	-0.8	1	5.02	0.16	0.22	0.07	0.05	0.03	0.01	75	0.92	16.55	0.341
1	LKGYQTIELDKK-AKSAKIVR-a11-b2	decoy_reverse_sp|O74445|PRS10_SCHPO	sp|Q9P7S2|RPN6_SCHPO	xlink	decoy inter-protein xl	aleitner_M1012_005.03920.03920.5_aleitner_M1012_005.03881.03881.5	11	82	71	-	2444.444	489.897	5	2.9	1	4.58	0.17	0.11	0.31	0.29	0.01	0.05	226	0.59	16.47	0.341
1	HFEQVINEKHEDALAK-SVQPTAKTVQK-a9-b7	sp|O74762|RPN2_SCHPO	sp|O74762|RPN2_SCHPO	xlink	intra-protein xl	aleitner_M1012_005.03874.03874.4_aleitner_M1012_005.03853.03853.4	703	806	103	-	3230.713	808.686	4	5.9	1	5.68	0.24	0.04	0.45	0.02	0.43	0.1	135	0.89	16.42	0
1	EWLDKLGDKGPAAAR-DKKDQK-a5-b3	sp|O14250|PSA1_SCHPO	decoy_reverse_sp|P36612|PRS4_SCHPO	xlink	decoy inter-protein xl	aleitner_M1012_005.07503.07503.4_aleitner_M1012_005.07348.07348.4	235	424	189	-	2524.335	632.092	4	2.7	1	4.95	0.16	0.12	0.12	0.11	0.02	0.02	184	0.81	16.31	0.341
1	ANWCDKR-GNQKVVK-a6-b4	decoy_reverse_sp|P50524|RPN12_SCHPO	decoy_reverse_sp|O42931|PRS7_SCHPO	xlink	decoy inter-protein xl	aleitner_M1012_005.01212.01212.4_aleitner_M1012_005.01186.01186.4	255	17	238	-	1857.956	465.497	4	2.2	1	5.71	0.25	0.14	0.07	0.05	0.01	0.01	69	0.88	16.29	0.341
1	EGNYGDGYALQPSYIHEYLSKVLYAR-KYTGLLR-a21-b1	sp|Q9USQ9|PSB4_SCHPO	decoy_reverse_sp|Q9UQY2|PSB1_SCHPO	xlink	decoy inter-protein xl	aleitner_M1012_005.10728.10728.4_aleitner_M1012_005.10708.10708.4	129	123	6	-	3993.045	999.269	4	3.5	1	3.86	0.28	0.05	0.55	0.55	0	0.06	331	0.51	16.21	0.341
1	VLTLAMVKR-LLSSAKK-a8-b6	decoy_reverse_sp|Q09841|PSB7_SCHPO	decoy_reverse_sp|Q9P7S2|RPN6_SCHPO	xlink	decoy inter-protein xl	aleitner_M1012_005.04807.04807.4_aleitner_M1012_005.04885.04885.4	160	178	18	-	1913.168	479.3	4	-3.2	1	4.45	0.18	0.16	0.16	0.13	0.03	0.03	181	0.74	16.16	0.341
1	GYSKPNERATK-KSGFEK-a4-b1	sp|Q09841|PSB7_SCHPO	decoy_reverse_sp|Q9P7S2|RPN6_SCHPO	xlink	decoy inter-protein xl	aleitner_M1012_005.01204.01204.4_aleitner_M1012_005.01175.01175.4	226	324	98	-	2082.075	521.526	4	0	1	4.3	0.11	0.27	0.06	0.04	0.02	0.01	77	0.79	15.98	0.341
1	LAVNENLASSKSSM-FLKTSK-a11-b3	decoy_reverse_sp|Q9P7S2|RPN6_SCHPO	decoy_reverse_sp|P87048|RPN1_SCHPO	xlink	decoy inter-protein xl	aleitner_M1012_005.03254.03254.4_aleitner_M1012_005.03230.03230.4	418	794	376	-	2310.211	578.561	4	-1.3	1	5.7	0.11	0.18	0.05	0.02	0.03	0.01	26	0.92	15.95	0.341
1	AIHKLGSTLK-EDTEAVLKR-a4-b8	decoy_reverse_sp|Q9P7S2|RPN6_SCHPO	sp|O42931|PRS7_SCHPO	xlink	decoy inter-protein xl	aleitner_M1012_005.06171.06171.4_aleitner_M1012_005.06152.06152.4	150	59	91	-	2264.274	567.076	4	-0.1	1	5.15	0.2	0.12	0.18	0.17	0.01	0.03	120	0.78	15.88	0.341
1	QLADYKAFEDSLR-DKKDQK-a6-b3	decoy_reverse_sp|Q9P7S2|RPN6_SCHPO	decoy_reverse_sp|P36612|PRS4_SCHPO	xlink	decoy inter-protein xl	aleitner_M1012_005.02678.02678.5_aleitner_M1012_005.02648.02648.5	120	424	304	-	2453.248	491.657	5	1.7	1	5.89	0.09	0.15	0.05	0.01	0.03	0.01	39	0.87	15.83	0.341
1	QSKATREPNK-EALEKTEEK-a3-b5	decoy_reverse_sp|Q09841|PSB7_SCHPO	decoy_reverse_sp|P50524|RPN12_SCHPO	xlink	decoy inter-protein xl	aleitner_M1012_005.02413.02413.4_aleitner_M1012_005.02384.02384.4	35	66	31	-	2371.227	593.815	4	1.5	1	4.79	0.18	0.23	0.11	0.03	0.08	0.02	44	0.85	15.83	0.341
1	FGNRDLVKK-KHLDAEVQK-a8-b1	sp|O74445|PRS10_SCHPO	sp|P41878|RPN11_SCHPO	xlink	inter-protein xl	aleitner_M1012_005.03303.03303.3_aleitner_M1012_005.03290.03290.3	37	281	244	-	2280.255	761.093	3	-1.8	2	4.42	0.26	0.14	0.12	0.05	0.07	0.02	182	0.72	15.78	0.357
1	FLHDKNSDYK-AERKAR-a5-b4	sp|O74762|RPN2_SCHPO	decoy_reverse_sp|O74762|RPN2_SCHPO	xlink	decoy intra-protein xl	aleitner_M1012_005.03671.03671.4_aleitner_M1012_005.03629.03629.4	102	139	37	-	2133.1	534.283	4	1.5	1	5.37	0.14	0.17	0.1	0.08	0.02	0.02	52	0.78	15.76	0
1	ENAINKK-ENAINKK-a6-b6	decoy_reverse_sp|O74440|RPN8_SCHPO	decoy_reverse_sp|O74440|RPN8_SCHPO	xlink	decoy intra-protein xl	aleitner_M1012_005.01985.01985.3_aleitner_M1012_005.01954.01954.3	234	234	0	-	1768.97	590.664	3	0.7	1	4.77	0.22	0.14	0.17	0.08	0.08	0.03	131	0	15.75	0
1	VYHAIRNIPKAR-ILEFTKYSNDK-a10-b6	sp|Q9P7S2|RPN6_SCHPO	decoy_reverse_sp|O74762|RPN2_SCHPO	xlink	decoy inter-protein xl	aleitner_M1012_005.08566.08566.3_aleitner_M1012_005.08495.08495.3	183	859	676	-	2931.604	978.209	3	2.3	1	4.44	0.25	0.08	0.31	0.22	0.1	0.06	224	0.81	15.75	0.357
1	IYADLKINEDSK-YKSYLLQHR-a6-b2	decoy_reverse_sp|Q9P7S2|RPN6_SCHPO	sp|O74445|PRS10_SCHPO	xlink	decoy inter-protein xl	aleitner_M1012_005.07986.07986.4_aleitner_M1012_005.07985.07985.4	401	12	389	-	2752.454	689.121	4	3.6	1	4.98	0.14	0.18	0.08	0.05	0.03	0.02	81	0.93	15.67	0.386
1	KDWNACKK-GNQKVVK-a7-b4	sp|P50524|RPN12_SCHPO	decoy_reverse_sp|O42931|PRS7_SCHPO	xlink	decoy inter-protein xl	aleitner_M1012_005.01083.01083.5_aleitner_M1012_005.00992.00992.5	22	17	5	-	1958.037	392.615	5	-2.1	1	5.89	0.1	0.15	0.03	0.01	0.02	0.01	32	0	15.62	0.386
1	MPPKEDWEK-TSWIYKNK-a4-b6	sp|O42931|PRS7_SCHPO	sp|P87048|RPN1_SCHPO	xlink	inter-protein xl	aleitner_M1012_005.06799.06799.3_aleitner_M1012_005.06759.06759.3	4	400	396	-	2335.16	779.395	3	1.9	1	4.43	0.15	0.08	0.2	0.14	0.05	0.03	228	0.62	15.46	0.386
1	FDIMPRKK-LLVKDR-a7-b4	decoy_reverse_sp|Q09720|PSB2_SCHPO	sp|Q9UUB6|UBLH2_SCHPO	xlink	decoy inter-protein xl	aleitner_M1012_005.07923.07923.4_aleitner_M1012_005.07901.07901.4	25	275	250	-	1914.116	479.537	4	1.7	1	5.64	0.19	0.08	0.14	0.06	0.08	0.03	90	0.8	15.37	0.386
1	GYSKPNERATKQSK-SAVIKTSTR-a11-b5	sp|Q09841|PSB7_SCHPO	sp|O14126|PRS6A_SCHPO	xlink	inter-protein xl	aleitner_M1012_005.08227.08227.5_aleitner_M1012_005.08190.08190.5	233	124	109	-	2692.45	539.498	5	-0.4	1	3.88	0.08	0.23	0.28	0.28	0	0.04	115	0.91	15.37	0.386
1	EAEAAKDEQIEK-KINANEK-a6-b1	decoy_reverse_sp|Q10329|PSA7_SCHPO	sp|O74440|RPN8_SCHPO	xlink	decoy inter-protein xl	aleitner_M1012_005.06788.06788.3_aleitner_M1012_005.06756.06756.3	24	91	67	-	2313.176	772.066	3	2.4	1	4.58	0.12	0.07	0.16	0.08	0.08	0.03	222	0	15.32	0.386
1	KIDKEDMGSNDK-LGVKRFK-a4-b4	decoy_reverse_sp|O74762|RPN2_SCHPO	decoy_reverse_sp|O14126|PRS6A_SCHPO	xlink	decoy inter-protein xl	aleitner_M1012_005.04258.04258.3_aleitner_M1012_005.04231.04231.3	122	226	104	-	2363.249	788.757	3	-1.4	1	4.29	0.17	0.11	0.1	0.06	0.04	0.02	215	0.92	15.28	0.386
1	EIQDEKEAEAARK-VEFKMGNGK-a6-b4	sp|Q10329|PSA7_SCHPO	decoy_reverse_sp|P06732|KCRM_HUMAN	xlink	decoy inter-protein xl	aleitner_M1012_005.07156.07156.4_aleitner_M1012_005.07226.07226.4	236	135	101	-	2662.335	666.591	4	2.8	1	5.32	0.08	0.19	0.08	0.06	0.02	0.01	21	0.66	15.22	0.386
1	NKLTNDETR-QYSAKAK-a2-b5	decoy_reverse_sp|P30655|PSB5_SCHPO	decoy_reverse_sp|Q9UUB6|UBLH2_SCHPO	xlink	decoy inter-protein xl	aleitner_M1012_005.01406.01406.5_aleitner_M1012_005.01383.01383.5	223	8	215	-	2022.035	405.415	5	-1.5	1	4.92	0.2	0.08	0.17	0.14	0.03	0.03	168	0	15.19	0.386
1	LKKTLEVLYLK-RSKVLDVR-a3-b3	decoy_reverse_sp|P06732|KCRM_HUMAN	decoy_reverse_sp|O94579|PSA2_SCHPO	xlink	decoy inter-protein xl	aleitner_M1012_005.03881.03881.5_aleitner_M1012_005.03861.03861.5	342	158	184	-	2456.516	492.311	5	2.5	1	3.93	0.12	0.15	0.32	0.31	0.01	0.05	185	0.91	15.18	0.386
1	AKNPMFALSR-TSWIYKNK-a2-b6	decoy_reverse_sp|Q9P7S2|RPN6_SCHPO	sp|P87048|RPN1_SCHPO	xlink	decoy inter-protein xl	aleitner_M1012_005.03255.03255.5_aleitner_M1012_005.03232.03232.5	342	400	58	-	2310.215	463.051	5	-2.2	1	4.13	0.11	0.3	0.03	0.02	0	0	16	0.92	15.15	0.386
1	FKLNYKPEEEYPDLSK-K2-K16	sp|P06732|KCRM_HUMAN	-	intralink	intralink	aleitner_M1012_005.04456.04456.3_aleitner_M1012_005.04420.04420.3	11	n/a	-	-	2137.07	713.365	3	4	3	7.08	0.09	0	0.02	0.02	0	0.01	49	0.34	15.15	0
1	YQKDEEWPPKM-DIGKVVDK-a3-b4	decoy_reverse_sp|O42931|PRS7_SCHPO	decoy_reverse_sp|Q09720|PSB2_SCHPO	xlink	decoy inter-protein xl	aleitner_M1012_005.03785.03785.4_aleitner_M1012_005.03745.03745.4	430	9	421	-	2460.218	616.062	4	-2.7	1	4.1	0.18	0.07	0.23	0.08	0.15	0.04	247	0.68	15.14	0.386
1	EIKEVIELPVKHPELFESLGIPQPK-K3-K11	sp|P41836|PRS8_SCHPO	-	intralink	intralink	aleitner_M1012_005.12135.12135.3_aleitner_M1012_005.12141.12141.3	158	n/a	-	-	3006.677	1003.233	3	2.9	1	4.91	0.12	0.06	0.13	0.13	0	0.03	199	0.56	15.11	0
1	VDKNWSK-NKMVCK-a3-b2	decoy_reverse_sp|Q9UUB6|UBLH2_SCHPO	sp|Q09682|PSA4_SCHPO	xlink	decoy inter-protein xl	aleitner_M1012_005.02173.02173.4_aleitner_M1012_005.02126.02126.4	245	223	22	-	1791.904	448.984	4	1.7	1	4.45	0.2	0.22	0.06	0.02	0.05	0.01	56	0.76	15.09	0.386
1	KEPPVYTPPKDK-DIGKVVDK-a10-b4	decoy_reverse_sp|P36612|PRS4_SCHPO	decoy_reverse_sp|Q09720|PSB2_SCHPO	xlink	decoy inter-protein xl	aleitner_M1012_005.03314.03314.4_aleitner_M1012_005.03295.03295.4	421	9	412	-	2408.313	603.086	4	-3.1	1	4.8	0.06	0.24	0.03	0.02	0.01	0.01	12	0.84	15.09	0.386
1	VVSSAIVDKYIGESAR-LISGKLDEAR-a9-b5	sp|O74445|PRS10_SCHPO	sp|Q9US13|RPN9_SCHPO	xlink	inter-protein xl	aleitner_M1012_005.08566.08566.3_aleitner_M1012_005.08585.08585.3	205	132	73	-	2931.604	978.209	3	4.1	1	5.06	0.29	0.01	0.28	0.12	0.16	0.06	190	0.81	14.99	0.388
1	EDALFKNEEKK-NKMVCK-a10-b2	decoy_reverse_sp|Q10335|RPN7_SCHPO	sp|Q09682|PSA4_SCHPO	xlink	decoy inter-protein xl	aleitner_M1012_005.01168.01168.4_aleitner_M1012_005.01145.01145.4	323	223	100	-	2266.128	567.54	4	-2.7	1	4.95	0.1	0.18	0.12	0.11	0.01	0.02	44	0.9	14.94	0.388
1	KGTKTSETNDR-SAKGTKR-a1-b3	sp|P87048|RPN1_SCHPO	sp|O74440|RPN8_SCHPO	xlink	inter-protein xl	aleitner_M1012_005.01928.01928.4_aleitner_M1012_005.01929.01929.4	21	36	15	-	2120.123	531.039	4	2.2	1	5.75	0.07	0.14	0.05	0.02	0.03	0.01	16	0	14.88	0.388
1	AAKASRGAATIK-AELDKIGLSK-a3-b5	decoy_reverse_sp|Q10329|PSA7_SCHPO	decoy_reverse_sp|Q9US13|RPN9_SCHPO	xlink	decoy inter-protein xl	aleitner_M1012_005.06027.06027.4_aleitner_M1012_005.05582.05582.4	92	250	158	-	2354.365	589.599	4	4.7	1	5.21	0.09	0.16	0.06	0.04	0.03	0.01	43	0.92	14.86	0.388
1	GGNMKEVFR-KLQRLR-a5-b1	sp|P06732|KCRM_HUMAN	decoy_reverse_sp|P06732|KCRM_HUMAN	xlink	decoy intra-protein xl	aleitner_M1012_005.11976.11976.3_aleitner_M1012_005.11959.11959.3	247	63	184	-	1987.111	663.378	3	-2.2	1	5.72	0.22	0.07	0.12	0.09	0.04	0.02	72	0.57	14.85	0
1	SDYYMASTYTKKINVK-WSTAETLTNNKIDR-a11-b11	sp|Q9UTM3|RPN5_SCHPO	decoy_reverse_sp|Q9UUB6|UBLH2_SCHPO	xlink	decoy inter-protein xl	aleitner_M1012_005.08272.08272.3_aleitner_M1012_005.08280.08280.3	195	21	174	-	3696.842	1233.288	3	2	1	2.32	0.19	0.05	0.3	0.03	0.27	0.06	446	0.58	14.84	0.388
1	EASKTLSK-KELLKLK-a4-b1	decoy_reverse_sp|Q9USQ9|PSB4_SCHPO	sp|P50524|RPN12_SCHPO	xlink	decoy inter-protein xl	aleitner_M1012_005.04136.04136.3_aleitner_M1012_005.04115.04115.3	62	23	39	-	1871.14	624.721	3	2.9	1	3.55	0.14	0.19	0.13	0.12	0.01	0.02	171	0.78	14.75	0.388
1	FGNRDLVKK-NKMVCK-a8-b2	sp|O74445|PRS10_SCHPO	sp|Q09682|PSA4_SCHPO	xlink	inter-protein xl	aleitner_M1012_005.01900.01900.4_aleitner_M1012_005.01885.01885.4	37	223	186	-	1992.063	499.024	4	-0.9	1	4.15	0.11	0.16	0.1	0.06	0.05	0.02	146	0.88	14.7	0.388
1	ENKIQRQR-EDCKSLK-a3-b4	sp|O94444|RPN10_SCHPO	sp|O74894|PRS6B_SCHPO	xlink	inter-protein xl	aleitner_M1012_005.12558.12558.3_aleitner_M1012_005.12660.12660.3	104	35	69	-	2087.083	696.702	3	1.7	4	4.07	0.15	0.26	0.03	0.01	0.01	0.01	37	0.94	14.7	0.388
1	VLTLELYKKLR-TFLEKR-a9-b5	sp|P06732|KCRM_HUMAN	sp|O94579|PSA2_SCHPO	xlink	inter-protein xl	aleitner_M1012_005.10060.10060.4_aleitner_M1012_005.10089.10089.4	41	176	135	-	2305.383	577.354	4	2.7	1	3.95	0.03	0.31	0.04	0.01	0.02	0.01	9	0.93	14.66	0.388
1	IITKEGVETR-RLLKLEEAMK-a4-b4	sp|Q9UQY2|PSB1_SCHPO	sp|Q9UQY2|PSB1_SCHPO	xlink	intra-protein xl	aleitner_M1012_005.05592.05592.4_aleitner_M1012_005.05533.05533.4	212	179	33	-	2512.44	629.118	4	4.1	1	3.98	0.22	0.12	0.24	0.24	0	0.04	175	0.86	14.65	0
1	EPPFAPIESAKR-AEREKASK-a11-b5	decoy_reverse_sp|P41836|PRS8_SCHPO	sp|O74762|RPN2_SCHPO	xlink	decoy inter-protein xl	aleitner_M1012_005.07499.07499.4_aleitner_M1012_005.07489.07489.4	93	833	740	-	2396.271	600.076	4	0.5	1	3.85	0.12	0.12	0.22	0.05	0.17	0.05	197	0.88	14.63	0.388
1	QGITEAYNQKAVEKLMSR-RSKVLDVR-a10-b3	decoy_reverse_sp|O14250|PSA1_SCHPO	decoy_reverse_sp|O94579|PSA2_SCHPO	xlink	decoy inter-protein xl	aleitner_M1012_005.09804.09804.3_aleitner_M1012_005.09761.09761.3	158	158	0	-	3174.727	1059.25	3	2.7	1	4.49	0.26	-0.02	0.27	0.22	0.05	0.04	280	0.7	14.61	0.388
1	EDVQSLKLK-KARQAAK-a7-b1	sp|Q9UTM3|RPN5_SCHPO	decoy_reverse_sp|O74762|RPN2_SCHPO	xlink	decoy inter-protein xl	aleitner_M1012_005.03240.03240.4_aleitner_M1012_005.03210.03210.4	211	139	72	-	1968.139	493.042	4	0.9	1	4.56	0.14	0.17	0.08	0.06	0.02	0.01	82	0.86	14.56	0.408
1	NEDDIEDIAALWMKR-AQARAKR-a14-b6	decoy_reverse_sp|O14126|PRS6A_SCHPO	sp|O74762|RPN2_SCHPO	xlink	decoy inter-protein xl	aleitner_M1012_005.12043.12043.3_aleitner_M1012_005.12014.12014.3	68	827	759	-	2755.423	919.482	3	5.8	1	4.11	0.26	0.07	0.18	0.16	0.02	0.03	217	0.74	14.49	0.449
1	LNDPEDKYEALSK-EWDSKLK-a7-b5	decoy_reverse_sp|O74762|RPN2_SCHPO	sp|O74445|PRS10_SCHPO	xlink	decoy inter-protein xl	aleitner_M1012_005.03191.03191.4_aleitner_M1012_005.03170.03170.4	839	24	815	-	2563.283	641.828	4	5.2	1	3.6	0.16	0.11	0.19	0.16	0.03	0.03	230	0.64	14.43	0.449
1	SRKVAQTTYK-LCFDELKK-a3-b7	sp|O94579|PSA2_SCHPO	sp|Q09720|PSB2_SCHPO	xlink	inter-protein xl	aleitner_M1012_005.03917.03917.3_aleitner_M1012_005.03893.03893.3	91	169	78	-	2370.257	791.093	3	-2.1	3	4.7	0.06	0.17	0.12	0.1	0.01	0.02	64	0.77	14.36	0.48
1	GITVLKPDDDK-NKGTMK-a6-b2	sp|Q09720|PSB2_SCHPO	decoy_reverse_sp|P41836|PRS8_SCHPO	xlink	decoy inter-protein xl	aleitner_M1012_005.01065.01065.5_aleitner_M1012_005.01140.01140.5	29	326	297	-	2015.058	404.019	5	-1.6	1	4.34	0.15	0.23	0.04	0.01	0.03	0.01	23	0.94	14.34	0.48
1	HHVEIIAAGLRENWKYACK-ASKAAR-a15-b3	decoy_reverse_sp|O74762|RPN2_SCHPO	sp|Q10329|PSA7_SCHPO	xlink	decoy inter-protein xl	aleitner_M1012_005.07731.07731.4_aleitner_M1012_005.07738.07738.4	814	168	646	-	3034.587	759.655	4	-1.8	1	4.09	0.06	0.08	0.22	0.15	0.07	0.04	217	0.77	14.3	0.48
1	EDMGSNDKASKER-VLVDKSRK-a8-b5	decoy_reverse_sp|O74762|RPN2_SCHPO	sp|O94579|PSA2_SCHPO	xlink	decoy inter-protein xl	aleitner_M1012_005.02301.02301.3_aleitner_M1012_005.02277.02277.3	130	88	42	-	2547.298	850.107	3	0.8	1	3.81	0.29	0	0.24	0.16	0.07	0.04	295	0.89	14.18	0.491
1	IMKLCFDELKK-KEVQEARELIR-a3-b1	sp|Q09720|PSB2_SCHPO	decoy_reverse_sp|O74894|PRS6B_SCHPO	xlink	decoy inter-protein xl	aleitner_M1012_005.07786.07786.3_aleitner_M1012_005.07744.07744.3	162	341	179	-	2931.602	978.209	3	3.3	1	3.23	0.21	0.03	0.18	0.11	0.07	0.03	351	0.76	14.18	0.491
1	SKTLQYFA-IIPLKKD-a2-b5	sp|O14126|PRS6A_SCHPO	sp|Q9UQY2|PSB1_SCHPO	xlink	inter-protein xl	aleitner_M1012_005.02003.02003.4_aleitner_M1012_005.01964.01964.4	432	223	209	-	1920.107	481.035	4	5.1	2	4.59	0.22	0.19	0.1	0.01	0.09	0.02	19	0	14.17	0.491
1	MEILKIHLEK-QVMEEKLDSK-a5-b6	sp|O74445|PRS10_SCHPO	sp|Q9UT97|PSA5_SCHPO	xlink	inter-protein xl	aleitner_M1012_005.04889.04889.3_aleitner_M1012_005.04858.04858.3	313	210	103	-	2596.382	866.468	3	-1.5	2	3.97	0.19	0.01	0.19	0.04	0.15	0.03	285	0.78	14.13	0.491
1	RFDSEKAGDR-KDLVRNFGR-a6-b1	sp|O14126|PRS6A_SCHPO	decoy_reverse_sp|O74445|PRS10_SCHPO	xlink	decoy inter-protein xl	aleitner_M1012_005.02353.02353.4_aleitner_M1012_005.02336.02336.4	299	352	53	-	2421.243	606.319	4	-3.4	1	2.77	0.08	0.16	0.19	0.13	0.06	0.03	257	0.83	14.08	0.491
1	SSTAAKTFLEK-DTALEKYK-a6-b6	sp|O94579|PSA2_SCHPO	sp|O74445|PRS10_SCHPO	xlink	inter-protein xl	aleitner_M1012_005.05536.05536.4_aleitner_M1012_005.05511.05511.4	171	10	161	-	2286.194	572.556	4	-2.4	1	5.3	0.13	0.13	0.04	0.03	0.01	0.01	21	0.86	14.03	0.491
1	ATAGPIIADKNCK-DKKDQK-a10-b3	sp|Q09841|PSB7_SCHPO	decoy_reverse_sp|P36612|PRS4_SCHPO	xlink	decoy inter-protein xl	aleitner_M1012_005.01561.01561.4_aleitner_M1012_005.01540.01540.4	64	424	360	-	2256.185	565.054	4	2.8	1	5.06	0.07	0.15	0.07	0.04	0.03	0.01	25	0.95	14.03	0.491
1	NWKEEYLR-YVTGPKNK-a3-b6	decoy_reverse_sp|Q10329|PSA7_SCHPO	decoy_reverse_sp|P00761|TRYP_PIG	xlink	decoy inter-protein xl	aleitner_M1012_005.01000.01000.4_aleitner_M1012_005.00975.00975.4	84	22	62	-	2180.136	546.042	4	4.2	1	4.57	0.14	0.02	0.16	0.04	0.12	0.03	209	0.69	14	0.491
1	ENQEKISNNK-IHAKSMAIDK-a5-b4	sp|O14126|PRS6A_SCHPO	sp|O42931|PRS7_SCHPO	xlink	inter-protein xl	aleitner_M1012_005.02683.02683.3_aleitner_M1012_005.02651.02651.3	77	364	287	-	2453.249	818.757	3	-4	2	4.91	0.23	0.09	0.1	0.06	0.04	0.02	87	0.52	13.94	0.491
1	AASIAVEDEKR-GVSKDEK-a10-b4	sp|Q9UUB6|UBLH2_SCHPO	sp|Q9P7S2|RPN6_SCHPO	xlink	inter-protein xl	aleitner_M1012_005.02021.02021.4_aleitner_M1012_005.01889.01889.4	247	36	211	-	2087.076	522.777	4	0.5	1	4.29	0.16	0.2	0.09	0.04	0.04	0.02	33	0.35	13.91	0.491
1	IQYVGKQDPK-NEEEPTKK-a6-b7	sp|P41878|RPN11_SCHPO	decoy_reverse_sp|O74762|RPN2_SCHPO	xlink	decoy inter-protein xl	aleitner_M1012_005.05683.05683.4_aleitner_M1012_005.05511.05511.4	276	90	186	-	2286.185	572.554	4	4.8	1	4.07	0.06	0.26	0.03	0.02	0.02	0.01	8	0.78	13.89	0.527
1	ENAINKK-IKLISGK-a6-b2	decoy_reverse_sp|O74440|RPN8_SCHPO	sp|Q9US13|RPN9_SCHPO	xlink	decoy inter-protein xl	aleitner_M1012_005.01498.01498.3_aleitner_M1012_005.01461.01461.3	234	127	107	-	1711.033	571.352	3	5.2	1	4.81	0.29	0.08	0.15	0.09	0.07	0.03	86	0	13.85	0.527
1	DIKVIMATNR-FVIHQEENKR-a3-b9	sp|P36612|PRS4_SCHPO	decoy_reverse_sp|O74762|RPN2_SCHPO	xlink	decoy inter-protein xl	aleitner_M1012_005.04877.04877.4_aleitner_M1012_005.04850.04850.4	333	272	61	-	2596.376	650.102	4	-1.4	1	4.35	0.13	0.15	0.07	0.03	0.03	0.01	81	0.86	13.75	0.545
1	GSNDDEMKIDK-LVRKCIK-a8-b4	sp|O74762|RPN2_SCHPO	decoy_reverse_sp|Q9Y7T8|PSB3_SCHPO	xlink	decoy inter-protein xl	aleitner_M1012_005.02583.02583.4_aleitner_M1012_005.02565.02565.4	844	9	835	-	2304.193	577.056	4	5	1	4.33	0.06	0.21	0.03	0.01	0.01	0	29	0.74	13.7	0.545
1	DEEWPPKM-VDKNWSK-a7-b3	decoy_reverse_sp|O42931|PRS7_SCHPO	decoy_reverse_sp|Q9UUB6|UBLH2_SCHPO	xlink	decoy inter-protein xl	aleitner_M1012_005.00807.00807.4_aleitner_M1012_005.00766.00766.4	437	245	192	-	2043.959	511.998	4	-1.1	1	4.27	0.15	0.2	0.06	0.02	0.04	0.01	33	0	13.69	0.582
1	KEPPVYTPPKDK-NWKEGLSR-a1-b3	decoy_reverse_sp|P36612|PRS4_SCHPO	sp|Q10329|PSA7_SCHPO	xlink	decoy inter-protein xl	aleitner_M1012_005.07360.07360.4_aleitner_M1012_005.07348.07348.4	412	179	233	-	2524.33	632.09	4	-1	1	2.77	0.07	0.22	0.15	0.1	0.05	0.03	163	0.92	13.68	0.582
1	LCFDELKK-AAKASR-a7-b3	sp|Q09720|PSB2_SCHPO	decoy_reverse_sp|Q10329|PSA7_SCHPO	xlink	decoy inter-protein xl	aleitner_M1012_005.00812.00812.3_aleitner_M1012_005.00771.00771.3	169	92	77	-	1791.956	598.326	3	0.4	1	4.32	0.18	0.13	0.13	0.12	0.01	0.02	90	0.94	13.61	0.582
1	FRKLGVKPPK-QSKATREPNK-a3-b3	sp|O14126|PRS6A_SCHPO	decoy_reverse_sp|Q09841|PSB7_SCHPO	xlink	decoy inter-protein xl	aleitner_M1012_005.04068.04068.4_aleitner_M1012_005.04065.04065.4	213	35	178	-	2464.427	617.115	4	-0.2	1	4.1	0.13	0.11	0.22	0.05	0.17	0.04	134	0.83	13.6	0.582
1	TPDKGYGHR-TLLYGKR-a4-b6	decoy_reverse_sp|P06732|KCRM_HUMAN	sp|Q9UQY2|PSB1_SCHPO	xlink	decoy inter-protein xl	aleitner_M1012_005.07593.07593.3_aleitner_M1012_005.07575.07575.3	281	103	178	-	2017.067	673.363	3	-3.9	1	5.23	0.1	0.07	0.07	0.01	0.06	0.01	62	0.91	13.44	0.625
1	TEPKAVDEEMKVR-TNSTDEKGTKK-a4-b10	decoy_reverse_sp|O14126|PRS6A_SCHPO	decoy_reverse_sp|P87048|RPN1_SCHPO	xlink	decoy inter-protein xl	aleitner_M1012_005.13124.13124.3_aleitner_M1012_005.13043.13043.3	260	871	611	-	2876.452	959.825	3	2.9	16	3.87	0.25	0.11	0.24	0.21	0.04	0.04	130	0.69	13.42	0.625
1	FNLMVICKDKK-ENQEKISNNK-a8-b5	sp|Q9UUB6|UBLH2_SCHPO	sp|O14126|PRS6A_SCHPO	xlink	inter-protein xl	aleitner_M1012_005.07745.07745.3_aleitner_M1012_005.07714.07714.3	220	77	143	-	2735.391	912.805	3	-2.9	1	5.03	0.26	0.05	0.09	0.01	0.07	0.02	93	0.86	13.41	0.625
1	APESLQQSYILMEDLYERKLWK-ARQAAKASVVETVTLTK-a19-b6	sp|Q9US13|RPN9_SCHPO	decoy_reverse_sp|O74762|RPN2_SCHPO	xlink	decoy inter-protein xl	aleitner_M1012_005.09725.09725.5_aleitner_M1012_005.09688.09688.5	38	145	107	-	4649.482	930.904	5	0.9	1	4.12	0.07	0.03	0.2	0.03	0.17	0.04	224	0.86	13.41	0.625
1	KLGVKPPK-VSKILEHK-a1-b3	sp|O14126|PRS6A_SCHPO	decoy_reverse_sp|O74445|PRS10_SCHPO	xlink	decoy inter-protein xl	aleitner_M1012_005.02977.02977.4_aleitner_M1012_005.03043.03043.4	213	71	142	-	1956.206	490.059	4	-3.8	1	4.21	0.16	0.16	0.11	0.08	0.04	0.02	56	0.66	13.4	0.625
1	DKMNFVILCR-KVAQTTYK-a2-b1	decoy_reverse_sp|Q9UUB6|UBLH2_SCHPO	sp|O94579|PSA2_SCHPO	xlink	decoy inter-protein xl	aleitner_M1012_005.04213.04213.3_aleitner_M1012_005.03980.03980.3	81	91	10	-	2370.248	791.091	3	1.9	1	4.31	0.12	0.16	0.08	0	0.08	0.02	52	0.48	13.37	0.655
1	IEDTDKYDK-IVKSAK-a6-b3	decoy_reverse_sp|O74445|PRS10_SCHPO	decoy_reverse_sp|Q9P7S2|RPN6_SCHPO	xlink	decoy inter-protein xl	aleitner_M1012_005.03489.03489.4_aleitner_M1012_005.03368.03368.4	348	337	11	-	1908.019	478.013	4	5.1	1	4.68	0.09	0.17	0.02	0.01	0.01	0	11	0.92	13.36	0.655
1	EKSLLAHK-SAKGTK-a2-b3	decoy_reverse_sp|P06732|KCRM_HUMAN	sp|O74440|RPN8_SCHPO	xlink	decoy inter-protein xl	aleitner_M1012_005.04836.04836.3_aleitner_M1012_005.04817.04817.3	78	36	42	-	1652.941	551.988	3	-3.2	1	4.31	0.17	0.12	0.1	0.05	0.05	0.02	91	0	13.35	0.655
1	VVDKCFGIK-LVKGRQD-a4-b3	decoy_reverse_sp|Q09720|PSB2_SCHPO	sp|Q9Y7T8|PSB3_SCHPO	xlink	decoy inter-protein xl	aleitner_M1012_005.05894.05894.4_aleitner_M1012_005.05865.05865.4	13	200	187	-	2017.107	505.285	4	1.9	1	4.16	0.15	0.18	0.04	0.02	0.02	0.01	42	0.76	13.33	0.655
1	KREAEAAK-WAIKEKR-a1-b4	decoy_reverse_sp|Q10329|PSA7_SCHPO	sp|Q9P7S2|RPN6_SCHPO	xlink	decoy inter-protein xl	aleitner_M1012_005.04249.04249.4_aleitner_M1012_005.04217.04217.4	17	117	100	-	1969.111	493.286	4	0.1	1	3.94	0.18	0.05	0.22	0.03	0.19	0.04	188	0.92	13.3	0.655
1	HGGYKPTDKHK-EASKTLSK-a9-b4	sp|P06732|KCRM_HUMAN	decoy_reverse_sp|Q9USQ9|PSB4_SCHPO	xlink	decoy inter-protein xl	aleitner_M1012_005.01921.01921.4_aleitner_M1012_005.01894.01894.4	105	62	43	-	2267.195	567.806	4	1.6	1	4.26	0.1	0.18	0.04	0.02	0.02	0.01	41	0.83	13.27	0.655
1	DYYTKQSK-VKAFGR-a5-b2	decoy_reverse_sp|Q09841|PSB7_SCHPO	decoy_reverse_sp|Q10335|RPN7_SCHPO	xlink	decoy inter-protein xl	aleitner_M1012_005.05201.05201.3_aleitner_M1012_005.05656.05656.3	32	2	30	-	1845.96	616.328	3	-1.2	1	5.52	0.2	0.06	0.07	0.06	0.02	0.01	28	0.18	13.23	0.655
1	IDRDKLVLK-MKDAVK-a5-b2	decoy_reverse_sp|Q9UUB6|UBLH2_SCHPO	sp|O59770|PSA3_SCHPO	xlink	decoy inter-protein xl	aleitner_M1012_005.07561.07561.3_aleitner_M1012_005.07537.07537.3	26	186	160	-	1927.111	643.378	3	-3.5	1	5.18	0.18	0.05	0.13	0.03	0.1	0.03	60	0.94	13.17	0.655
1	GAIEKVDDLLTTQAEAK-KQLATSLR-a5-b1	decoy_reverse_sp|P87048|RPN1_SCHPO	sp|Q09720|PSB2_SCHPO	xlink	decoy inter-protein xl	aleitner_M1012_005.09952.09952.4_aleitner_M1012_005.09910.09910.4	312	86	226	-	2854.565	714.649	4	0	1	4.02	0.14	0.14	0.09	0.09	0.01	0.01	99	0.72	13.17	0.655
1	GGDWERKNR-KRVIEHNIR-a7-b1	sp|Q10335|RPN7_SCHPO	sp|Q9UTM3|RPN5_SCHPO	xlink	inter-protein xl	aleitner_M1012_005.04287.04287.4_aleitner_M1012_005.04277.04277.4	188	338	150	-	2418.3	605.583	4	0.3	1	4.18	0.13	0.11	0.16	0.16	0	0.03	108	0.78	13.16	0.655
1	KLEETDVAK-LQMSAMYKK-a1-b8	decoy_reverse_sp|O42931|PRS7_SCHPO	decoy_reverse_sp|P87048|RPN1_SCHPO	xlink	decoy inter-protein xl	aleitner_M1012_005.03185.03185.4_aleitner_M1012_005.03315.03315.4	380	598	218	-	2268.177	568.052	4	1.3	1	4.48	0.16	0.09	0.08	0.04	0.04	0.01	97	0.59	13.16	0.655
1	FDSEKAGDREVQR-YSNDKSIVNSM-a5-b5	sp|O14126|PRS6A_SCHPO	decoy_reverse_sp|P30655|PSB5_SCHPO	xlink	decoy inter-protein xl	aleitner_M1012_005.13010.13010.4_aleitner_M1012_005.13033.13033.4	299	266	33	-	2930.361	733.598	4	-3.5	1	3.7	0.13	0.09	0.11	0.09	0.02	0.02	174	0.73	13.01	0.655
1	FFEKINVKK-EIKPNIR-a4-b3	decoy_reverse_sp|Q9UTM3|RPN5_SCHPO	sp|P41836|PRS8_SCHPO	xlink	decoy inter-protein xl	aleitner_M1012_005.04214.04214.4_aleitner_M1012_005.04200.04200.4	244	105	139	-	2158.244	540.569	4	-3.5	1	4.3	0.13	0.06	0.18	0.04	0.14	0.04	135	0.94	12.98	0.655
1	MKLSLFSNK-KLQRLR-a2-b1	decoy_reverse_sp|O59770|PSA3_SCHPO	decoy_reverse_sp|P06732|KCRM_HUMAN	xlink	decoy inter-protein xl	aleitner_M1012_005.07312.07312.4_aleitner_M1012_005.07300.07300.4	70	63	7	-	2017.182	505.303	4	-2.5	1	4.58	0.05	0.16	0.03	0.03	0	0	19	0.85	12.94	0.655
1	VEFKMGNGK-VDKNWSK-a4-b3	decoy_reverse_sp|P06732|KCRM_HUMAN	decoy_reverse_sp|Q9UUB6|UBLH2_SCHPO	xlink	decoy inter-protein xl	aleitner_M1012_005.01846.01846.4_aleitner_M1012_005.01821.01821.4	135	245	110	-	2022.024	506.514	4	-0.3	1	4.24	0.06	0.16	0.07	0.01	0.06	0.01	42	0	12.93	0.655
1	AKWSTAETLTNNK-VVKGNQK-a2-b3	decoy_reverse_sp|Q9UUB6|UBLH2_SCHPO	sp|O42931|PRS7_SCHPO	xlink	decoy inter-protein xl	aleitner_M1012_005.04865.04865.4_aleitner_M1012_005.04846.04846.4	10	422	412	-	2372.276	594.077	4	2.4	1	3.76	0.12	0.18	0.08	0.04	0.04	0.02	65	0.93	12.87	0.655
1	SPSGNDALNDKKGTK-GTLKVHTIR-a11-b4	sp|P87048|RPN1_SCHPO	decoy_reverse_sp|O42897|RPN3_SCHPO	xlink	decoy inter-protein xl	aleitner_M1012_005.08198.08198.4_aleitner_M1012_005.08150.08150.4	20	131	111	-	2692.455	674.122	4	1.7	1	3.27	0.13	0.16	0.25	0.25	0	0.04	127	0.85	12.86	0.655
1	VSAMMSCACQKR-NIPKEIK-a11-b4	decoy_reverse_sp|Q9UQY2|PSB1_SCHPO	decoy_reverse_sp|P41836|PRS8_SCHPO	xlink	decoy inter-protein xl	aleitner_M1012_005.03204.03204.3_aleitner_M1012_005.03173.03173.3	140	299	159	-	2406.196	803.073	3	2.8	1	3.95	0.15	0.16	0.06	0.03	0.02	0.01	61	0.9	12.84	0.655
1	ATLTGMKIDVLFSKIR-K14-156	sp|Q10335|RPN7_SCHPO	-	monolink	monolink	aleitner_M1012_005.02684.02684.4_aleitner_M1012_005.02567.02567.4	155	n/a	-	-	1948.109	488.035	4	0.9	2	4.44	0.04	0.18	0.02	0.02	0	0.01	4	0.86	12.79	0
1	KGVVALVEDKTK-IDKEDMGSNDK-a10-b3	decoy_reverse_sp|Q9UT97|PSA5_SCHPO	decoy_reverse_sp|O74762|RPN2_SCHPO	xlink	decoy inter-protein xl	aleitner_M1012_005.02685.02685.5_aleitner_M1012_005.02679.02679.5	205	122	83	-	2674.375	535.883	5	0.5	2	3.2	0.13	0.16	0.27	0.25	0.02	0.05	121	0.92	12.78	0.655
1	VGKSAVIK-IIPLKKD-a3-b5	sp|O14126|PRS6A_SCHPO	sp|Q9UQY2|PSB1_SCHPO	xlink	inter-protein xl	aleitner_M1012_005.05111.05111.3_aleitner_M1012_005.05069.05069.3	119	223	104	-	1764.115	589.046	3	1.6	1	3.49	0.14	0.09	0.23	0.06	0.17	0.04	174	0.88	12.78	0.655
1	KSSEQANLYER-FMLKLGVK-a1-b4	decoy_reverse_sp|O14250|PSA1_SCHPO	decoy_reverse_sp|O14126|PRS6A_SCHPO	xlink	decoy inter-protein xl	aleitner_M1012_005.07524.07524.3_aleitner_M1012_005.07496.07496.3	212	222	10	-	2396.289	799.771	3	4.8	1	3.14	0.06	0.11	0.1	0.1	0	0.02	214	0.85	12.78	0.655
1	IKENQEK-QGLHKK-a2-b5	sp|O14126|PRS6A_SCHPO	decoy_reverse_sp|Q9UTM3|RPN5_SCHPO	xlink	decoy inter-protein xl	aleitner_M1012_005.01905.01905.3_aleitner_M1012_005.01870.01870.3	72	363	291	-	1734.958	579.327	3	-2.7	1	4.22	0.13	0.09	0.09	0.05	0.04	0.02	107	0	12.66	0.656
1	GGDWERKNR-QSKATR-a7-b3	sp|Q10335|RPN7_SCHPO	decoy_reverse_sp|Q09841|PSB7_SCHPO	xlink	decoy inter-protein xl	aleitner_M1012_005.02539.02539.4_aleitner_M1012_005.02506.02506.4	188	35	153	-	1943.994	487.006	4	0.8	1	3.83	0.11	0.2	0.02	0	0.02	0.01	22	0	12.65	0.656
1	AKADYAQYYR-DQKKDKPK-a2-b4	sp|Q9US13|RPN9_SCHPO	sp|P36612|PRS4_SCHPO	xlink	inter-protein xl	aleitner_M1012_005.02418.02418.3_aleitner_M1012_005.02396.02396.3	172	26	146	-	2371.224	791.416	3	3	1	4.69	0.11	0.13	0.04	0.01	0.03	0.01	17	0.7	12.64	0.656
1	LEKGQSIDDMIPAQK-KLIPIR-a3-b1	sp|P06732|KCRM_HUMAN	decoy_reverse_sp|Q9UQY2|PSB1_SCHPO	xlink	decoy inter-protein xl	aleitner_M1012_005.12246.12246.3_aleitner_M1012_005.12158.12158.3	369	3	366	-	2548.433	850.486	3	1.4	1	4.51	0.18	0.04	0.13	0.08	0.05	0.03	116	0	12.62	0.656
1	FVKLGIDPPK-IVKSAKAK-a3-b3	sp|O42931|PRS7_SCHPO	decoy_reverse_sp|Q9P7S2|RPN6_SCHPO	xlink	decoy inter-protein xl	aleitner_M1012_005.10185.10185.3_aleitner_M1012_005.10174.10174.3	207	337	130	-	2094.28	699.101	3	-1	2	4.05	0.16	0.12	0.05	0.04	0.02	0.01	87	0.61	12.56	0.656
1	LMSKVAEK-KELLKLK-a4-b5	sp|O14250|PSA1_SCHPO	sp|P50524|RPN12_SCHPO	xlink	inter-protein xl	aleitner_M1012_005.04913.04913.4_aleitner_M1012_005.04885.04885.4	111	27	84	-	1913.17	479.3	4	3.2	1	4.63	0.11	0.09	0.06	0.04	0.03	0.01	60	0.81	12.53	0.656
1	GFPTPKATSTGTTIVGVIAK-FSGEKK-a6-b5	sp|Q09841|PSB7_SCHPO	sp|Q9P7S2|RPN6_SCHPO	xlink	inter-protein xl	aleitner_M1012_005.07565.07565.4_aleitner_M1012_005.07447.07447.4	30	98	68	-	2777.521	695.388	4	-0.4	1	4.1	0.09	0.02	0.2	0.04	0.15	0.07	160	0.85	12.5	0.656
1	LIDASTVKHVFPITK-K8-155	sp|O94517|PSA6_SCHPO	-	monolink	monolink	aleitner_M1012_005.07655.07655.3_aleitner_M1012_005.07734.07734.3	65	n/a	-	-	1823.057	608.694	3	-0.1	2	3.93	0.03	0.19	0.06	0.06	0	0.02	19	0	12.5	0
1	KVEFGLPDLEGR-FSGEKK-a1-b5	sp|O42931|PRS7_SCHPO	sp|Q9P7S2|RPN6_SCHPO	xlink	inter-protein xl	aleitner_M1012_005.03923.03923.4_aleitner_M1012_005.03982.03982.4	344	98	246	-	2191.145	548.794	4	-3.4	1	4.67	0.11	0.12	0.04	0.01	0.03	0.01	23	0.83	12.49	0.656
1	NKRGGDEWK-QKSLEK-a2-b2	decoy_reverse_sp|Q10335|RPN7_SCHPO	sp|O42897|RPN3_SCHPO	xlink	decoy inter-protein xl	aleitner_M1012_005.01298.01298.4_aleitner_M1012_005.00987.00987.4	222	314	92	-	1958.032	490.516	4	5.1	1	3.46	0.03	0.24	0.04	0.04	0	0.01	24	0.82	12.47	0.656
1	DAGKDEFSR-KEKWIAK-a4-b3	decoy_reverse_sp|O14126|PRS6A_SCHPO	decoy_reverse_sp|Q9P7S2|RPN6_SCHPO	xlink	decoy inter-protein xl	aleitner_M1012_005.02312.02312.3_aleitner_M1012_005.02279.02279.3	140	305	165	-	2063.063	688.696	3	-2.6	1	3.79	0.13	0.1	0.11	0.05	0.06	0.02	132	0.87	12.47	0.656
1	IQYVGKQDPKK-KLMELFISK-a6-b1	sp|P41878|RPN11_SCHPO	decoy_reverse_sp|Q10335|RPN7_SCHPO	xlink	decoy inter-protein xl	aleitner_M1012_005.12170.12170.4_aleitner_M1012_005.12143.12143.4	276	324	48	-	2548.431	638.116	4	-1.2	1	4.22	0.08	0.09	0.1	0.07	0.03	0.02	93	0.85	12.42	0.656
1	DYEQFGYFKR-IQKENRHK-a9-b3	decoy_reverse_sp|Q09841|PSB7_SCHPO	decoy_reverse_sp|O94444|RPN10_SCHPO	xlink	decoy inter-protein xl	aleitner_M1012_005.07693.07693.3_aleitner_M1012_005.08152.08152.3	260	140	120	-	2541.278	848.1	3	0.5	1	4.92	0.1	0.1	0.04	0.02	0.02	0.01	18	0.89	12.42	0.656
1	KLGVKPPK-VSKILEHK-a5-b3	sp|O14126|PRS6A_SCHPO	decoy_reverse_sp|O74445|PRS10_SCHPO	xlink	decoy inter-protein xl	aleitner_M1012_005.02977.02977.4_aleitner_M1012_005.03251.03251.4	217	71	146	-	1956.206	490.059	4	-3.8	1	3.96	0.12	0.16	0.07	0.04	0.02	0.01	36	0.94	12.41	0.656
1	ELVSKASPIAGSEGK-LDSKNVQLAK-a5-b4	decoy_reverse_sp|Q9UT97|PSA5_SCHPO	sp|Q9UT97|PSA5_SCHPO	xlink	decoy intra-protein xl	aleitner_M1012_005.10039.10039.3_aleitner_M1012_005.10027.10027.3	69	214	145	-	2724.484	909.169	3	-2.5	1	3.48	0.05	0.21	0.05	0.05	0.01	0.01	41	0.82	12.39	0
1	GNAKFGDGIQIAQLALK-WSELRKR-a4-b6	sp|O94444|RPN10_SCHPO	sp|Q9UTM3|RPN5_SCHPO	xlink	inter-protein xl	aleitner_M1012_005.09942.09942.3_aleitner_M1012_005.09912.09912.3	86	338	252	-	2854.571	952.531	3	-3.9	1	3.68	0.16	0.16	0.08	0.05	0.02	0.01	63	0.77	12.38	0.656
1	IDRDKLVLK-IAKGAIEK-a5-b3	decoy_reverse_sp|Q9UUB6|UBLH2_SCHPO	decoy_reverse_sp|P87048|RPN1_SCHPO	xlink	decoy inter-protein xl	aleitner_M1012_005.10836.10836.3_aleitner_M1012_005.10801.10801.3	26	307	281	-	2065.249	689.424	3	-1	2	4.21	0.09	0.15	0.05	0.04	0	0.01	28	0.49	12.37	0.656
1	GGVHVKLAHLSK-K6-K12	sp|P06732|KCRM_HUMAN	-	intralink	intralink	aleitner_M1012_005.03582.03582.3_aleitner_M1012_005.03537.03537.3	298	n/a	-	-	1382.804	461.943	3	0.6	1	4.96	0.12	0.03	0.05	0.05	0	0.02	76	0	12.34	0
1	EHFKELVSK-GVSKDEK-a4-b4	decoy_reverse_sp|Q9UT97|PSA5_SCHPO	sp|Q9P7S2|RPN6_SCHPO	xlink	decoy inter-protein xl	aleitner_M1012_005.01170.01170.5_aleitner_M1012_005.01140.01140.5	64	36	28	-	2015.061	404.02	5	1.6	1	4.26	0.08	0.15	0.03	0.01	0.01	0.01	31	0	12.32	0.656
1	QNLFVPTSDKEKASFAR-LQKYQATVMR-a10-b3	sp|P50524|RPN12_SCHPO	sp|Q10335|RPN7_SCHPO	xlink	inter-protein xl	aleitner_M1012_005.05026.05026.4_aleitner_M1012_005.04995.04995.4	44	397	353	-	3311.741	828.943	4	2.3	1	4.18	0.1	0.12	0.09	0.04	0.06	0.02	50	0.78	12.31	0.656
1	KTVQYATK-NIPKEIK-a1-b4	decoy_reverse_sp|O94579|PSA2_SCHPO	decoy_reverse_sp|P41836|PRS8_SCHPO	xlink	decoy inter-protein xl	aleitner_M1012_005.04633.04633.4_aleitner_M1012_005.04562.04562.4	148	299	151	-	1916.094	480.031	4	-2.1	1	4.56	0.07	0.13	0.03	0.02	0.01	0	15	0.77	12.3	0.656
1	KYTGLLR-LVKGRQD-a1-b3	decoy_reverse_sp|Q9UQY2|PSB1_SCHPO	sp|Q9Y7T8|PSB3_SCHPO	xlink	decoy inter-protein xl	aleitner_M1012_005.03070.03070.4_aleitner_M1012_005.03045.03045.4	123	200	77	-	1802.035	451.516	4	-3.8	2	4.63	0.15	0.06	0.15	0.02	0.13	0.03	65	0	12.29	0.662
1	GEKVEDAPENNSFRSWIGAYLAK-K3-K23	decoy_reverse_sp|Q9UTM3|RPN5_SCHPO	-	intralink	decoy intralink	aleitner_M1012_005.03165.03165.3_aleitner_M1012_005.03139.03139.3	116	n/a	-	-	2718.319	907.114	3	-3.6	1	6.19	0.02	0	0	0	0	0	0	0.45	12.28	0.011
1	KQYSAKAK-PRKQYSAK-a1-b3	decoy_reverse_sp|Q9UUB6|UBLH2_SCHPO	decoy_reverse_sp|Q9UUB6|UBLH2_SCHPO	xlink	decoy intra-protein xl	aleitner_M1012_005.02830.02830.4_aleitner_M1012_005.02813.02813.4	3	3	0	-	2037.146	510.294	4	4.6	1	3.73	0.05	0.17	0.05	0.05	0	0.01	52	0.87	12.21	0
1	NDDQLTYTYKDEK-IDKKTTEEK-a10-b3	decoy_reverse_sp|O14250|PSA1_SCHPO	sp|O74762|RPN2_SCHPO	xlink	decoy inter-protein xl	aleitner_M1012_005.05861.05861.4_aleitner_M1012_005.05838.05838.4	53	847	794	-	2860.384	716.104	4	-0.9	1	4.92	0.21	0.05	0.1	0.06	0.04	0.02	36	0.89	12.21	0.662
1	EKVAFILDQVR-KTVQYATKR-a2-b8	sp|Q9UTM3|RPN5_SCHPO	decoy_reverse_sp|O94579|PSA2_SCHPO	xlink	decoy inter-protein xl	aleitner_M1012_005.12239.12239.4_aleitner_M1012_005.12143.12143.4	170	155	15	-	2548.432	638.116	4	-2.1	1	3.78	0.1	0.17	0.06	0.03	0.02	0.01	39	0.82	12.18	0.662
1	MKLSLFSNK-SSEETEDKK-a2-b8	decoy_reverse_sp|O59770|PSA3_SCHPO	sp|O94444|RPN10_SCHPO	xlink	decoy inter-protein xl	aleitner_M1012_005.03245.03245.4_aleitner_M1012_005.03185.03185.4	70	239	169	-	2256.117	565.037	4	-1	1	3.36	0.16	0.16	0.06	0.03	0.02	0.01	84	0.69	12.15	0.662
1	KSYDYSATMYTR-KVGQYIR-a1-b1	decoy_reverse_sp|Q9UTM3|RPN5_SCHPO	decoy_reverse_sp|P41878|RPN11_SCHPO	xlink	decoy inter-protein xl	aleitner_M1012_005.02709.02709.4_aleitner_M1012_005.02666.02666.4	249	33	216	-	2485.228	622.315	4	-1.4	1	3.34	0.08	0.15	0.1	0.09	0.01	0.01	105	0.79	12.14	0.662
1	SLLAHKGGHVVR-EEYVSDPKEQM-a6-b8	decoy_reverse_sp|P06732|KCRM_HUMAN	decoy_reverse_sp|Q9UTM3|RPN5_SCHPO	xlink	decoy inter-protein xl	aleitner_M1012_005.01668.01668.5_aleitner_M1012_005.01638.01638.5	84	440	356	-	2764.387	553.885	5	0.5	1	3.48	0.1	0.23	0.03	0.03	0.01	0.01	5	0.5	12.09	0.662
1	AEAKDVAKMK-NSTNNTKER-a4-b7	decoy_reverse_sp|O59770|PSA3_SCHPO	sp|P87048|RPN1_SCHPO	xlink	decoy inter-protein xl	aleitner_M1012_005.03142.03142.4_aleitner_M1012_005.03122.03122.4	64	38	26	-	2290.172	573.551	4	5.9	1	3.77	0.05	0.15	0.05	0.03	0.02	0.01	66	0.85	12.02	0.662
1	ELKKEEMVMLK-YFATLQKSK-a4-b7	decoy_reverse_sp|P06732|KCRM_HUMAN	decoy_reverse_sp|O14126|PRS6A_SCHPO	xlink	decoy inter-protein xl	aleitner_M1012_005.05304.05304.3_aleitner_M1012_005.05281.05281.3	17	7	10	-	2599.415	867.48	3	5.6	1	4.22	0.24	0.03	0.1	0.04	0.06	0.02	120	0.95	12	0.662
1	VYATMQKLQK-FKLNVYKYR-a7-b2	decoy_reverse_sp|Q10335|RPN7_SCHPO	decoy_reverse_sp|Q9Y7T8|PSB3_SCHPO	xlink	decoy inter-protein xl	aleitner_M1012_005.12115.12115.3_aleitner_M1012_005.12098.12098.3	13	130	117	-	2576.429	859.817	3	3.9	1	3.95	0.22	0.08	0.09	0.05	0.04	0.02	93	0.78	11.98	0.662
1	ANWCDKR-VDKNWSK-a6-b3	decoy_reverse_sp|P50524|RPN12_SCHPO	decoy_reverse_sp|Q9UUB6|UBLH2_SCHPO	xlink	decoy inter-protein xl	aleitner_M1012_005.03448.03448.4_aleitner_M1012_005.03381.03381.4	255	245	10	-	1961.941	491.493	4	-0.2	1	3.82	0.13	0.14	0.09	0.05	0.04	0.02	47	0.62	11.96	0.662
1	EKASKGSNDDEMK-FMLKLGVK-a5-b4	sp|O74762|RPN2_SCHPO	decoy_reverse_sp|O14126|PRS6A_SCHPO	xlink	decoy inter-protein xl	aleitner_M1012_005.02613.02613.4_aleitner_M1012_005.02776.02776.4	836	222	614	-	2510.278	628.577	4	0.8	1	4.36	0.19	0.05	0.07	0.04	0.03	0.01	95	0.66	11.96	0.662
1	SKTLQYFA-DTTKNK-a2-b4	sp|O14126|PRS6A_SCHPO	sp|Q09682|PSA4_SCHPO	xlink	inter-protein xl	aleitner_M1012_005.01405.01405.3_aleitner_M1012_005.01388.01388.3	432	221	211	-	1799.929	600.984	3	-0.6	1	2.9	0.14	0.18	0.07	0.01	0.06	0.02	103	0	11.95	0.662
1	YKEDTALRSEM-ENKIQR-a2-b3	decoy_reverse_sp|O74445|PRS10_SCHPO	sp|O94444|RPN10_SCHPO	xlink	decoy inter-protein xl	aleitner_M1012_005.01162.01162.3_aleitner_M1012_005.01146.01146.3	379	104	275	-	2266.129	756.384	3	1.2	1	3.9	0.1	0.08	0.08	0.03	0.05	0.02	110	0	11.83	0.667
1	KIYNEYPPTK-KALSSLK-a1-b1	sp|O94579|PSA2_SCHPO	sp|Q9P7S2|RPN6_SCHPO	xlink	inter-protein xl	aleitner_M1012_005.07905.07905.3_aleitner_M1012_005.07888.07888.3	99	244	145	-	2135.198	712.74	3	4.6	1	2.97	0.1	0.22	0.05	0.03	0.03	0.01	53	0.91	11.8	0.667
1	KLFKSLGSGMDQEK-KHLDAEVQK-a4-b1	decoy_reverse_sp|P41836|PRS8_SCHPO	sp|P41878|RPN11_SCHPO	xlink	decoy inter-protein xl	aleitner_M1012_005.08178.08178.3_aleitner_M1012_005.08235.08235.3	4	281	277	-	2771.442	924.822	3	-3.7	2	2.8	0.13	0.09	0.12	0.11	0.01	0.02	209	0.77	11.78	0.696
1	QEVAAQKSSEETEDKK-QYSAKAK-a15-b5	sp|O94444|RPN10_SCHPO	decoy_reverse_sp|Q9UUB6|UBLH2_SCHPO	xlink	decoy inter-protein xl	aleitner_M1012_005.03066.03066.4_aleitner_M1012_005.03031.03031.4	239	8	231	-	2738.376	685.602	4	5.4	1	4.44	0.12	0.08	0.07	0.04	0.03	0.01	44	0.61	11.76	0.696
1	SKTLQYFA-NKTDTK-a2-b2	sp|O14126|PRS6A_SCHPO	decoy_reverse_sp|Q09682|PSA4_SCHPO	xlink	decoy inter-protein xl	aleitner_M1012_005.01415.01415.4_aleitner_M1012_005.01391.01391.4	432	28	404	-	1799.928	450.99	4	-1.3	1	3.82	0.15	0.13	0.04	0.02	0.02	0.01	49	0	11.74	0.696
1	VPDKLIDASTVK-DEEWPPKM-a4-b7	sp|O94517|PSA6_SCHPO	decoy_reverse_sp|O42931|PRS7_SCHPO	xlink	decoy inter-protein xl	aleitner_M1012_005.02749.02749.4_aleitner_M1012_005.02653.02653.4	57	437	380	-	2453.25	614.32	4	4.3	1	3.6	0.08	0.09	0.1	0.04	0.06	0.02	124	0.73	11.69	0.696
1	KILFENPDEATKR-DIGKVVDK-a12-b4	sp|P36612|PRS4_SCHPO	decoy_reverse_sp|Q09720|PSB2_SCHPO	xlink	decoy inter-protein xl	aleitner_M1012_005.06050.06050.3_aleitner_M1012_005.06010.06010.3	368	9	359	-	2570.4	857.808	3	1.8	1	2.62	0.14	0.12	0.49	0.02	0.48	0.12	110	0.79	11.62	0.696
1	NKADYYTNICDR-TKLVKER-a2-b5	sp|Q10335|RPN7_SCHPO	decoy_reverse_sp|P36612|PRS4_SCHPO	xlink	decoy inter-protein xl	aleitner_M1012_005.04353.04353.3_aleitner_M1012_005.04339.04339.3	118	17	101	-	2542.278	848.434	3	-2.8	1	2.81	0.13	0.02	0.12	0.06	0.06	0.02	280	0.65	11.59	0.696
1	LQKYQATVMRGAFK-K3-155	sp|Q10335|RPN7_SCHPO	-	monolink	monolink	aleitner_M1012_005.01645.01645.4_aleitner_M1012_005.01620.01620.4	397	n/a	-	-	1794.984	449.754	4	0.6	1	4.16	0.04	0.13	0.02	0.02	0	0.01	20	0.68	11.59	0.011
1	FLHDKNSDYK-VKAFGR-a5-b2	sp|O74762|RPN2_SCHPO	decoy_reverse_sp|Q10335|RPN7_SCHPO	xlink	decoy inter-protein xl	aleitner_M1012_005.03250.03250.4_aleitner_M1012_005.03226.03226.4	102	2	100	-	2080.085	521.029	4	5.3	1	3.73	0.12	0.16	0.04	0.04	0	0.01	19	0.75	11.58	0.696
1	KASLLTR-QKSLEK-a1-b2	sp|Q9UUB6|UBLH2_SCHPO	sp|O42897|RPN3_SCHPO	xlink	inter-protein xl	aleitner_M1012_005.04976.04976.3_aleitner_M1012_005.04945.04945.3	223	314	91	-	1656.98	553.334	3	1.4	1	3.41	0.13	0.18	0.03	0.03	0.01	0.01	28	0	11.54	0.696
1	AVILSDTKPVDKK-EKADAAFLR-a12-b2	decoy_reverse_sp|O94517|PSA6_SCHPO	decoy_reverse_sp|O14126|PRS6A_SCHPO	xlink	decoy inter-protein xl	aleitner_M1012_005.05662.05662.4_aleitner_M1012_005.05990.05990.4	192	164	28	-	2570.435	643.617	4	1.2	1	3.7	0.1	0.15	0.06	0.02	0.04	0.01	40	0.88	11.52	0.696
1	EDALFKNEEKK-KREAEAAK-a10-b1	decoy_reverse_sp|Q10335|RPN7_SCHPO	decoy_reverse_sp|Q10329|PSA7_SCHPO	xlink	decoy inter-protein xl	aleitner_M1012_005.05817.05817.3_aleitner_M1012_005.05778.05778.3	323	17	306	-	2389.253	797.426	3	1.8	1	3.65	0.11	0.09	0.06	0.01	0.05	0.01	105	0.51	11.51	0.696
1	DVAKMK-TFLEKR-a4-b5	decoy_reverse_sp|O59770|PSA3_SCHPO	sp|O94579|PSA2_SCHPO	xlink	decoy inter-protein xl	aleitner_M1012_005.04535.04535.3_aleitner_M1012_005.04463.04463.3	68	176	108	-	1620.894	541.306	3	1.8	1	3.78	0.06	0.17	0.01	0	0.01	0	14	0.88	11.46	0.696
1	KTREALMEFR-KANWCDKR-a1-b7	decoy_reverse_sp|O42931|PRS7_SCHPO	decoy_reverse_sp|P50524|RPN12_SCHPO	xlink	decoy inter-protein xl	aleitner_M1012_005.03501.03501.4_aleitner_M1012_005.03498.03498.4	168	255	87	-	2494.267	624.574	4	3.7	1	4.17	0.1	0.11	0.08	0.03	0.05	0.01	25	0.85	11.45	0.696
1	IKYEYQK-IWKVMCK-a2-b3	decoy_reverse_sp|Q9UTM3|RPN5_SCHPO	decoy_reverse_sp|Q09682|PSA4_SCHPO	xlink	decoy inter-protein xl	aleitner_M1012_005.02002.02002.4_aleitner_M1012_005.01960.01960.4	226	22	204	-	2072.088	519.03	4	1.8	1	3.93	0.06	0.1	0.04	0.04	0.01	0.01	73	0.82	11.4	0.696
1	GITVLKPDDDK-KATDDDRWK-a6-b1	sp|Q09720|PSB2_SCHPO	sp|Q9USQ9|PSB4_SCHPO	xlink	inter-protein xl	aleitner_M1012_005.02239.02239.4_aleitner_M1012_005.02207.02207.4	29	189	160	-	2471.258	618.822	4	1.6	1	3.12	0.09	0.12	0.09	0.05	0.04	0.02	129	0.91	11.39	0.696
1	TLLYGKR-LDVAKR-a6-b5	sp|Q9UQY2|PSB1_SCHPO	decoy_reverse_sp|O74445|PRS10_SCHPO	xlink	decoy inter-protein xl	aleitner_M1012_005.03016.03016.4_aleitner_M1012_005.02987.02987.4	103	17	86	-	1687.992	423.006	4	-3.9	1	4.61	0.11	0.06	0.05	0.03	0.03	0.01	27	0.8	11.36	0.696
1	NKYAIQLPLPPK-LLRPRKR-a2-b6	sp|O42931|PRS7_SCHPO	decoy_reverse_sp|Q9UQY2|PSB1_SCHPO	xlink	decoy inter-protein xl	aleitner_M1012_005.03879.03879.4_aleitner_M1012_005.03865.03865.4	150	53	97	-	2456.519	615.138	4	3.5	1	3.11	0.14	0.14	0.08	0.07	0.01	0.01	101	0.93	11.35	0.696
1	HHFYAKIDRPAQVISFKK-KEDSSPCGYIIR-a17-b1	sp|Q9UTM3|RPN5_SCHPO	sp|O74762|RPN2_SCHPO	xlink	inter-protein xl	aleitner_M1012_005.11248.11248.4_aleitner_M1012_005.11226.11226.4	398	296	102	-	3745.936	937.492	4	-1.2	1	2.27	0.12	0.11	0.13	0.01	0.13	0.03	216	0.91	11.34	0.696
1	SETMKYYLPK-DVAKMK-a5-b4	decoy_reverse_sp|P06732|KCRM_HUMAN	decoy_reverse_sp|O59770|PSA3_SCHPO	xlink	decoy inter-protein xl	aleitner_M1012_005.13013.13013.3_aleitner_M1012_005.12660.12660.3	205	68	137	-	2087.077	696.7	3	4.4	1	3.6	0.07	0.18	0.01	0.01	0	0	12	0.7	11.33	0.696
1	YVTGPKNK-SAKGTKR-a6-b6	decoy_reverse_sp|P00761|TRYP_PIG	sp|O74440|RPN8_SCHPO	xlink	decoy inter-protein xl	aleitner_M1012_005.03615.03615.3_aleitner_M1012_005.03584.03584.3	22	39	17	-	1790.004	597.676	3	-0.5	1	2.72	0.15	0.12	0.24	0.24	0	0.04	139	0.4	11.32	0.696
1	KAVYMPLCDPGNK-KLDVAKR-a1-b6	decoy_reverse_sp|O94517|PSA6_SCHPO	decoy_reverse_sp|O74445|PRS10_SCHPO	xlink	decoy inter-protein xl	aleitner_M1012_005.13558.13558.3_aleitner_M1012_005.13544.13544.3	131	17	114	-	2458.313	820.446	3	2.3	1	3.43	0.08	0.19	0.02	0.01	0.01	0	16	0.9	11.31	0.696
1	FRKPIGATWK-QSKATREPNK-a3-b3	decoy_reverse_sp|O94517|PSA6_SCHPO	decoy_reverse_sp|Q09841|PSB7_SCHPO	xlink	decoy inter-protein xl	aleitner_M1012_005.11680.11680.3_aleitner_M1012_005.11656.11656.3	66	35	31	-	2498.384	833.803	3	3.4	1	2.57	0.08	0.12	0.09	0.03	0.06	0.02	186	0.45	11.3	0.696
1	KSGNLPDADNSK-GTKTSETNDR-a1-b3	decoy_reverse_sp|P87048|RPN1_SCHPO	sp|P87048|RPN1_SCHPO	xlink	decoy intra-protein xl	aleitner_M1012_005.01332.01332.4_aleitner_M1012_005.01295.01295.4	872	24	848	-	2490.186	623.554	4	0.9	1	3.53	0.05	0.15	0.06	0.01	0.06	0.01	44	0.65	11.29	0
1	FDSEKAGDR-YDKTEDDIK-a5-b3	sp|O14126|PRS6A_SCHPO	sp|O74445|PRS10_SCHPO	xlink	inter-protein xl	aleitner_M1012_005.02837.02837.3_aleitner_M1012_005.02814.02814.3	299	41	258	-	2287.05	763.358	3	0.4	3	3.8	0.12	0.14	0.03	0.01	0.02	0.01	23	0.56	11.28	0.7
1	SAVIKTSTR-KTVQYATK-a5-b1	sp|O14126|PRS6A_SCHPO	decoy_reverse_sp|O94579|PSA2_SCHPO	xlink	decoy inter-protein xl	aleitner_M1012_005.02747.02747.4_aleitner_M1012_005.02813.02813.4	124	148	24	-	2037.151	510.296	4	2.2	1	2.82	0.07	0.22	0.05	0.04	0.02	0.01	40	0.91	11.22	0.7
1	CYAKNEWR-DWNACKK-a4-b6	sp|O74762|RPN2_SCHPO	sp|P50524|RPN12_SCHPO	xlink	inter-protein xl	aleitner_M1012_005.03464.03464.3_aleitner_M1012_005.03481.03481.3	152	22	130	-	2183.985	729.003	3	-1.5	2	3.58	0.09	0.18	0.03	0	0.02	0.01	4	0	11.2	0.7
1	AVDEEMKVR-TMGKNK-a7-b4	decoy_reverse_sp|O14126|PRS6A_SCHPO	sp|P41836|PRS8_SCHPO	xlink	decoy inter-protein xl	aleitner_M1012_005.05624.05624.3_aleitner_M1012_005.05346.05346.3	267	78	189	-	1890.966	631.33	3	6	1	3.92	0.22	0.11	0.06	0.04	0.02	0.01	22	0.87	11.17	0.707
1	AKWSTAETLTNNK-KNEEKLAEFDK-a2-b1	decoy_reverse_sp|Q9UUB6|UBLH2_SCHPO	sp|Q10335|RPN7_SCHPO	xlink	decoy inter-protein xl	aleitner_M1012_005.10242.10242.4_aleitner_M1012_005.10162.10162.4	10	87	77	-	2950.503	738.634	4	3.6	1	3.39	0.08	0.18	0.04	0.01	0.03	0.01	20	0.8	11.13	0.707
1	LVARNIPKEIK-IEASKGLIDR-a8-b5	decoy_reverse_sp|P41836|PRS8_SCHPO	decoy_reverse_sp|P41836|PRS8_SCHPO	xlink	decoy intra-protein xl	aleitner_M1012_005.03847.03847.4_aleitner_M1012_005.03836.03836.4	299	62	237	-	2518.484	630.629	4	-0.4	1	3.36	0.15	0.03	0.15	0.08	0.06	0.03	180	0.93	11.13	0
1	KVAQTTYKK-RLVKGR-a8-b4	sp|O94579|PSA2_SCHPO	sp|Q9Y7T8|PSB3_SCHPO	xlink	inter-protein xl	aleitner_M1012_005.04892.04892.4_aleitner_M1012_005.04872.04872.4	98	200	102	-	1931.175	483.802	4	3.6	1	3.27	0.09	0.17	0.04	0.01	0.03	0.01	35	0.94	11.1	0.707
1	RVATEKDFLDAVQK-EDCKSLKR-a6-b4	sp|O42931|PRS7_SCHPO	sp|O74894|PRS6B_SCHPO	xlink	inter-protein xl	aleitner_M1012_005.02346.02346.4_aleitner_M1012_005.02322.02322.4	411	35	376	-	2791.464	698.874	4	3.6	1	3.14	0.13	0.02	0.14	0.07	0.07	0.03	216	0.94	11.09	0.707
1	NKLTNDETR-YVTGPKNK-a2-b6	decoy_reverse_sp|P30655|PSB5_SCHPO	decoy_reverse_sp|P00761|TRYP_PIG	xlink	decoy inter-protein xl	aleitner_M1012_005.03655.03655.3_aleitner_M1012_005.03623.03623.3	223	22	201	-	2133.102	712.042	3	-2.1	1	2.75	0.23	0.11	0.19	0.05	0.14	0.04	132	0.85	11.09	0.707
1	GGLGYPEDAIGKTK-EKWIAK-a12-b2	decoy_reverse_sp|P36612|PRS4_SCHPO	decoy_reverse_sp|Q9P7S2|RPN6_SCHPO	xlink	decoy inter-protein xl	aleitner_M1012_005.04769.04769.4_aleitner_M1012_005.04527.04527.4	12	305	293	-	2316.244	580.069	4	3	1	3.59	0.07	0.17	0.05	0.04	0.01	0.01	6	0.62	11.07	0.707
1	TNSTDEKGTKK-KVAQTTYK-a10-b1	decoy_reverse_sp|P87048|RPN1_SCHPO	sp|O94579|PSA2_SCHPO	xlink	decoy inter-protein xl	aleitner_M1012_005.04487.04487.4_aleitner_M1012_005.04890.04890.4	871	91	780	-	2283.207	571.81	4	4.8	1	3.77	0.12	0.14	0.06	0.03	0.03	0.01	14	0.71	11.07	0.707
1	NKMVCKIWK-AKYASQK-a6-b2	sp|Q09682|PSA4_SCHPO	sp|Q9UUB6|UBLH2_SCHPO	xlink	inter-protein xl	aleitner_M1012_005.03080.03080.3_aleitner_M1012_005.03057.03057.3	227	293	66	-	2138.141	713.721	3	1.4	1	3.95	0.18	0.11	0.05	0.03	0.02	0.01	19	0.95	11.05	0.707
1	LKPQDERTQEER-NEEKLAEFDK-a2-b4	sp|P36612|PRS4_SCHPO	sp|Q10335|RPN7_SCHPO	xlink	inter-protein xl	aleitner_M1012_005.10292.10292.4_aleitner_M1012_005.09827.09827.4	93	91	2	-	2887.43	722.865	4	3.4	1	3.45	0.1	0.14	0.11	0.02	0.08	0.02	40	0.91	11.01	0.707
1	KDSESTEEK-IQKENRHK-a1-b3	decoy_reverse_sp|O94444|RPN10_SCHPO	decoy_reverse_sp|O94444|RPN10_SCHPO	xlink	decoy intra-protein xl	aleitner_M1012_005.12076.12076.3_aleitner_M1012_005.11863.11863.3	5	140	135	-	2241.128	748.051	3	2	2	3.6	0.04	0.16	0.03	0.02	0.02	0.01	23	0.34	11.01	0
1	ASKERAER-GVSKDEK-a3-b4	decoy_reverse_sp|O74762|RPN2_SCHPO	sp|Q9P7S2|RPN6_SCHPO	xlink	decoy inter-protein xl	aleitner_M1012_005.01047.01047.3_aleitner_M1012_005.01012.01012.3	133	36	97	-	1844.954	615.992	3	-3	1	3.6	0.09	0.12	0.04	0.03	0.01	0.01	60	0	11.01	0.707
1	QVMEEKLDSK-KSGFEK-a6-b1	sp|Q9UT97|PSA5_SCHPO	decoy_reverse_sp|Q9P7S2|RPN6_SCHPO	xlink	decoy inter-protein xl	aleitner_M1012_005.02153.02153.3_aleitner_M1012_005.02118.02118.3	210	324	114	-	2038.026	680.35	3	-1.4	1	2.6	0.17	0.15	0.06	0.04	0.02	0.01	120	0.79	11	0.707
1	LSLFSNKENELR-AASIAVEDEKR-a7-b10	decoy_reverse_sp|O59770|PSA3_SCHPO	sp|Q9UUB6|UBLH2_SCHPO	xlink	decoy inter-protein xl	aleitner_M1012_005.13164.13164.3_aleitner_M1012_005.13096.13096.3	77	247	170	-	2774.439	925.821	3	-2.3	1	3.23	0.14	0.04	0.28	0.04	0.23	0.05	148	0.94	11	0.707
1	KELFDCLKIMR-MPFGNTHNKFK-a8-b9	decoy_reverse_sp|Q09720|PSB2_SCHPO	sp|P06732|KCRM_HUMAN	xlink	decoy inter-protein xl	aleitner_M1012_005.11061.11061.3_aleitner_M1012_005.11060.11060.3	33	9	24	-	2909.475	970.833	3	-0.1	1	2.12	0.1	0.04	0.27	0.2	0.06	0.05	275	0.95	10.97	0.731
1	EDALFKNEEKK-QDRGKLVR-a6-b5	decoy_reverse_sp|Q10335|RPN7_SCHPO	decoy_reverse_sp|Q9Y7T8|PSB3_SCHPO	xlink	decoy inter-protein xl	aleitner_M1012_005.13558.13558.3_aleitner_M1012_005.13656.13656.3	319	5	314	-	2458.313	820.446	3	-1.9	1	3.29	0.13	0.17	0.04	0.02	0.02	0.01	20	0.72	10.96	0.731
1	GDVAASILDKYR-IEEIFKK-a10-b6	decoy_reverse_sp|O43063|PSB6_SCHPO	sp|P06732|KCRM_HUMAN	xlink	decoy inter-protein xl	aleitner_M1012_005.07953.07953.3_aleitner_M1012_005.07926.07926.3	194	265	71	-	2350.291	784.438	3	5.5	1	3.32	0.19	0.15	0.06	0.05	0.01	0.01	31	0.73	10.94	0.731
1	KEDSSPCGYIIR-IKTLSMEK-a1-b2	sp|O74762|RPN2_SCHPO	decoy_reverse_sp|O14126|PRS6A_SCHPO	xlink	decoy inter-protein xl	aleitner_M1012_005.02996.02996.4_aleitner_M1012_005.02971.02971.4	296	369	73	-	2510.269	628.575	4	-2.6	2	3.53	0.12	0.08	0.08	0.01	0.07	0.02	93	0.67	10.94	0.731
1	SIKGYTLPPHCSR-VMCKNKTDTK-a3-b4	sp|P06732|KCRM_HUMAN	decoy_reverse_sp|Q09682|PSA4_SCHPO	xlink	decoy inter-protein xl	aleitner_M1012_005.12985.12985.3_aleitner_M1012_005.13359.13359.3	138	26	112	-	2876.449	959.824	3	4.9	5	2.51	0.11	0.16	0.16	0.01	0.15	0.03	104	0.88	10.93	0.731
1	EFPDLGVLEGKR-LKGYQTIELDKK-a11-b2	decoy_reverse_sp|O42931|PRS7_SCHPO	decoy_reverse_sp|O74445|PRS10_SCHPO	xlink	decoy inter-protein xl	aleitner_M1012_005.08647.08647.3_aleitner_M1012_005.08585.08585.3	95	2	93	-	2931.607	978.21	3	3.8	1	3.4	0.26	0.06	0.14	0.09	0.05	0.03	104	0.9	10.92	0.731
1	LKPQDERTQEER-SMIADKHAIR-a2-b6	sp|P36612|PRS4_SCHPO	decoy_reverse_sp|O42931|PRS7_SCHPO	xlink	decoy inter-protein xl	aleitner_M1012_005.07893.07893.3_aleitner_M1012_005.07887.07887.3	93	75	18	-	2806.456	936.493	3	5.9	1	3.45	0.23	0.06	0.14	0.08	0.06	0.03	107	0.88	10.91	0.731
1	KLMELFISK-SDISKSSM-a1-b5	decoy_reverse_sp|Q10335|RPN7_SCHPO	decoy_reverse_sp|P87048|RPN1_SCHPO	xlink	decoy inter-protein xl	aleitner_M1012_005.07295.07295.3_aleitner_M1012_005.07250.07250.3	324	888	564	-	2099.086	700.703	3	-1.8	1	3.32	0.1	0.08	0.06	0.04	0.02	0.01	121	0.83	10.9	0.731
1	DAFALAKEK-SAKIVR-a7-b3	sp|O14126|PRS6A_SCHPO	sp|Q9P7S2|RPN6_SCHPO	xlink	inter-protein xl	aleitner_M1012_005.02984.02984.4_aleitner_M1012_005.02968.02968.4	275	85	190	-	1802.032	451.516	4	0.8	1	3.76	0.17	0.06	0.05	0.03	0.03	0.01	86	0	10.88	0.731
1	DTMNVDINAIKK-NEEEPTKK-a11-b7	sp|O43063|PSB6_SCHPO	decoy_reverse_sp|O74762|RPN2_SCHPO	xlink	decoy inter-protein xl	aleitner_M1012_005.02409.02409.5_aleitner_M1012_005.02378.02378.5	17	90	73	-	2472.241	495.456	5	-0.4	1	2.66	0.03	0.2	0.04	0.03	0.01	0.01	64	0.63	10.85	0.731
1	SAVIKTSTR-KVAQTTYK-a5-b1	sp|O14126|PRS6A_SCHPO	sp|O94579|PSA2_SCHPO	xlink	inter-protein xl	aleitner_M1012_005.02832.02832.3_aleitner_M1012_005.02798.02798.3	124	91	33	-	2037.152	680.058	3	2.4	1	3.17	0.14	0.04	0.1	0.04	0.06	0.02	171	0.91	10.82	0.731
1	LDDMSLIKEDCEAATDPLLKK-LCFDELKK-a8-b7	sp|P87048|RPN1_SCHPO	sp|Q09720|PSB2_SCHPO	xlink	inter-protein xl	aleitner_M1012_005.08726.08726.4_aleitner_M1012_005.08693.08693.4	281	169	112	-	3593.791	899.456	4	-0.3	1	2.88	0.14	0.01	0.31	0.3	0.01	0.04	219	0.93	10.81	0.731
1	NKRGGDEWK-WSELRKR-a2-b6	decoy_reverse_sp|Q10335|RPN7_SCHPO	sp|Q9UTM3|RPN5_SCHPO	xlink	decoy inter-protein xl	aleitner_M1012_005.01735.01735.4_aleitner_M1012_005.01722.01722.4	222	338	116	-	2200.155	551.047	4	2.2	1	3.68	0.12	0.13	0.04	0.04	0	0.01	18	0.94	10.81	0.731
1	CFGIKFDIMPR-WKALER-a5-b2	decoy_reverse_sp|Q09720|PSB2_SCHPO	sp|O74894|PRS6B_SCHPO	xlink	decoy inter-protein xl	aleitner_M1012_005.08863.08863.3_aleitner_M1012_005.09158.09158.3	18	14	4	-	2322.211	775.078	3	4.1	1	3.6	0.05	0.11	0.09	0.01	0.08	0.02	50	0.84	10.77	0.735
1	LPNIEEATFDKR-WKALER-a11-b2	decoy_reverse_sp|P36612|PRS4_SCHPO	sp|O74894|PRS6B_SCHPO	xlink	decoy inter-protein xl	aleitner_M1012_005.12633.12633.3_aleitner_M1012_005.12731.12731.3	92	14	78	-	2371.256	791.427	3	1	2	3.61	0.11	0.1	0.07	0.03	0.04	0.02	53	0.86	10.77	0.735
1	LNFSSLKMK-SKVLDVR-a7-b2	sp|O59770|PSA3_SCHPO	decoy_reverse_sp|O94579|PSA2_SCHPO	xlink	decoy inter-protein xl	aleitner_M1012_005.05537.05537.3_aleitner_M1012_005.05507.05507.3	184	158	26	-	2020.142	674.389	3	1.6	1	3.02	0.14	0.13	0.12	0.11	0.01	0.02	79	0.89	10.73	0.735
1	TLIDKFSGEKK-GTKTSETNDR-a5-b3	sp|Q9P7S2|RPN6_SCHPO	sp|P87048|RPN1_SCHPO	xlink	inter-protein xl	aleitner_M1012_005.02613.02613.4_aleitner_M1012_005.02609.02609.4	93	24	69	-	2510.278	628.577	4	-3.3	1	3.49	0.16	0.06	0.08	0.03	0.04	0.01	109	0.94	10.72	0.735
1	TGPPGPPCGGKFMLKLGVK-NLQVAKSLDK-a11-b6	decoy_reverse_sp|O14126|PRS6A_SCHPO	decoy_reverse_sp|Q9UT97|PSA5_SCHPO	xlink	decoy inter-protein xl	aleitner_M1012_005.06835.06835.3_aleitner_M1012_005.06805.06805.3	218	34	184	-	3192.74	1065.255	3	-0.1	1	3.28	0.2	0.04	0.14	0.07	0.07	0.03	141	0.79	10.67	0.735
1	GTKTSETNDR-KALSSLK-a3-b1	sp|P87048|RPN1_SCHPO	sp|Q9P7S2|RPN6_SCHPO	xlink	inter-protein xl	aleitner_M1012_005.00795.00795.3_aleitner_M1012_005.00762.00762.3	24	244	220	-	1991.049	664.691	3	-2.1	1	3.8	0.06	0.12	0.04	0	0.03	0.01	20	0	10.66	0.735
1	EKVAFILDQVR-KELFDCLK-a2-b1	sp|Q9UTM3|RPN5_SCHPO	decoy_reverse_sp|Q09720|PSB2_SCHPO	xlink	decoy inter-protein xl	aleitner_M1012_005.04828.04828.4_aleitner_M1012_005.04761.04761.4	170	26	144	-	2506.365	627.599	4	5.9	1	3.35	0.1	0.1	0.05	0.01	0.04	0.01	86	0.94	10.61	0.735
1	LNDPEDKYEALSK-LKVELAK-a7-b2	decoy_reverse_sp|O74762|RPN2_SCHPO	sp|P50524|RPN12_SCHPO	xlink	decoy inter-protein xl	aleitner_M1012_005.13655.13655.3_aleitner_M1012_005.13544.13544.3	839	29	810	-	2458.315	820.446	3	-2.1	1	3.66	0.17	0.09	0.1	0.01	0.09	0.02	39	0.76	10.61	0.735
1	GSNDDEMKIDK-CIKRLVK-a8-b3	sp|O74762|RPN2_SCHPO	sp|Q9Y7T8|PSB3_SCHPO	xlink	inter-protein xl	aleitner_M1012_005.01509.01509.4_aleitner_M1012_005.01480.01480.4	844	196	648	-	2304.19	577.055	4	3.4	1	3.46	0.12	0.15	0.05	0.04	0.01	0.01	12	0.89	10.59	0.735
1	SSKVYISPK-MRKLAR-a3-b3	decoy_reverse_sp|O74440|RPN8_SCHPO	decoy_reverse_sp|O94444|RPN10_SCHPO	xlink	decoy inter-protein xl	aleitner_M1012_005.04937.04937.3_aleitner_M1012_005.04894.04894.3	168	114	54	-	1919.103	640.709	3	0.2	1	2.9	0.07	0.13	0.07	0.07	0	0.01	98	0.8	10.59	0.735
1	GSNDDEMKIDK-KVAQTTYKK-a8-b1	sp|O74762|RPN2_SCHPO	sp|O94579|PSA2_SCHPO	xlink	inter-protein xl	aleitner_M1012_005.02935.02935.5_aleitner_M1012_005.02777.02777.5	844	91	753	-	2454.231	491.854	5	-0.1	1	2.56	0.07	0.19	0.06	0.03	0.04	0.01	61	0.92	10.59	0.735
1	IQYVGKQDPKK-SDISKSSM-a10-b5	sp|P41878|RPN11_SCHPO	decoy_reverse_sp|P87048|RPN1_SCHPO	xlink	decoy inter-protein xl	aleitner_M1012_005.03257.03257.3_aleitner_M1012_005.03237.03237.3	280	888	608	-	2294.193	765.739	3	4.5	1	3.1	0.17	0.05	0.41	0.4	0.02	0.07	121	0.65	10.56	0.735
1	IDKEDMGSNDK-DIKVIMATNR-a3-b3	decoy_reverse_sp|O74762|RPN2_SCHPO	sp|P36612|PRS4_SCHPO	xlink	decoy inter-protein xl	aleitner_M1012_005.02629.02629.5_aleitner_M1012_005.02784.02784.5	122	333	211	-	2548.252	510.658	5	0.1	1	3.46	0.16	0.08	0.06	0.03	0.03	0.01	85	0	10.55	0.735
1	QTETINWLEKR-KATDDDRWK-a10-b1	sp|O94517|PSA6_SCHPO	sp|Q9USQ9|PSB4_SCHPO	xlink	inter-protein xl	aleitner_M1012_005.11283.11283.3_aleitner_M1012_005.11536.11536.3	179	189	10	-	2688.359	897.128	3	3.2	1	2.85	0.07	0.21	0.02	0.01	0.02	0	13	0.84	10.5	0.735
1	KPIGATWK-KTELFK-a1-b1	decoy_reverse_sp|O94517|PSA6_SCHPO	decoy_reverse_sp|O94579|PSA2_SCHPO	xlink	decoy inter-protein xl	aleitner_M1012_005.02984.02984.4_aleitner_M1012_005.03045.03045.4	66	70	4	-	1802.032	451.516	4	-1.4	1	2.65	0.02	0.24	0.01	0	0.01	0	5	0	10.48	0.735
1	NLNQIVNELDEEKYK-SAKGTKR-a13-b3	sp|Q9US13|RPN9_SCHPO	sp|O74440|RPN8_SCHPO	xlink	inter-protein xl	aleitner_M1012_005.13211.13211.3_aleitner_M1012_005.13324.13324.3	111	36	75	-	2732.426	911.817	3	-3	1	3.21	0.1	0.08	0.05	0.02	0.03	0.01	108	0.74	10.39	0.74
1	KPRVVTALTMLK-EDMGSNDKASK-a1-b8	sp|Q09841|PSB7_SCHPO	decoy_reverse_sp|O74762|RPN2_SCHPO	xlink	decoy inter-protein xl	aleitner_M1012_005.02828.02828.5_aleitner_M1012_005.02679.02679.5	108	130	22	-	2674.395	535.887	5	-3.1	1	3.24	0.07	0.17	0.02	0.02	0	0	12	0.74	10.39	0.74
1	GGDWERKNR-FLKTSK-a7-b3	sp|Q10335|RPN7_SCHPO	decoy_reverse_sp|P87048|RPN1_SCHPO	xlink	decoy inter-protein xl	aleitner_M1012_005.02970.02970.3_aleitner_M1012_005.02943.02943.3	188	794	606	-	1977.054	660.026	3	5.7	1	4.1	0.17	0.05	0.07	0.01	0.05	0.01	36	0	10.38	0.74
1	NSTNNTKER-TVQYATKR-a7-b7	sp|P87048|RPN1_SCHPO	decoy_reverse_sp|O94579|PSA2_SCHPO	xlink	decoy inter-protein xl	aleitner_M1012_005.03487.03487.4_aleitner_M1012_005.03878.03878.4	38	155	117	-	2166.097	542.532	4	-2.7	1	3.1	0.15	0.05	0.38	0.03	0.35	0.07	111	0.68	10.37	0.74
1	GGDEWKIEPLKLK-KTTEEK-a11-b1	decoy_reverse_sp|Q10335|RPN7_SCHPO	sp|O74762|RPN2_SCHPO	xlink	decoy inter-protein xl	aleitner_M1012_005.02962.02962.3_aleitner_M1012_005.02804.02804.3	234	848	614	-	2384.278	795.767	3	-2.3	4	3.35	0.05	0.1	0.07	0.06	0.01	0.01	74	0.83	10.34	0.74
1	SNPVFAENDEKGEK-AAKASR-a11-b3	sp|Q9UTM3|RPN5_SCHPO	decoy_reverse_sp|Q10329|PSA7_SCHPO	xlink	decoy inter-protein xl	aleitner_M1012_005.02326.02326.4_aleitner_M1012_005.02285.02285.4	328	92	236	-	2303.15	576.795	4	4.6	1	3.5	0.09	0.08	0.09	0.05	0.03	0.02	76	0.84	10.33	0.74
1	FKLNVYKYR-FMLKLGVK-a2-b4	decoy_reverse_sp|Q9Y7T8|PSB3_SCHPO	decoy_reverse_sp|O14126|PRS6A_SCHPO	xlink	decoy inter-protein xl	aleitner_M1012_005.09878.09878.3_aleitner_M1012_005.09808.09808.3	130	222	92	-	2302.333	768.452	3	2.5	1	3.43	0.14	0.13	0.03	0.02	0.01	0.01	22	0.9	10.32	0.74
1	AVAHHTDCKFIR-TKDSLEAR-a9-b2	sp|P41836|PRS8_SCHPO	sp|O74762|RPN2_SCHPO	xlink	inter-protein xl	aleitner_M1012_005.02613.02613.4_aleitner_M1012_005.02971.02971.4	206	337	131	-	2510.278	628.577	4	3.2	1	3.1	0.03	0.16	0.03	0.01	0.02	0.01	37	0.83	10.32	0.74
1	MSSKDISSK-KASLLTR-a4-b1	sp|P87048|RPN1_SCHPO	sp|Q9UUB6|UBLH2_SCHPO	xlink	inter-protein xl	aleitner_M1012_005.02846.02846.4_aleitner_M1012_005.02821.02821.4	4	223	219	-	1907.037	477.767	4	-1.4	1	2.54	0.17	0.18	0.06	0.02	0.04	0.01	49	0	10.32	0.74
1	KEEPKSETLENFTR-MKSDINAHK-a5-b2	sp|O74762|RPN2_SCHPO	decoy_reverse_sp|P41878|RPN11_SCHPO	xlink	decoy inter-protein xl	aleitner_M1012_005.10212.10212.4_aleitner_M1012_005.09909.09909.4	880	63	817	-	2887.429	722.865	4	-3.2	2	3.08	0.04	0.17	0.07	0.06	0.01	0.01	14	0.8	10.3	0.74
1	TSWIYKNK-KINANEK-a6-b1	sp|P87048|RPN1_SCHPO	sp|O74440|RPN8_SCHPO	xlink	inter-protein xl	aleitner_M1012_005.01903.01903.3_aleitner_M1012_005.01875.01875.3	400	91	309	-	1992.067	665.03	3	-0.6	1	3.39	0.12	0.11	0.05	0.02	0.03	0.01	46	0.77	10.3	0.74
1	DAGKDEFSR-KEKWIAK-a4-b1	decoy_reverse_sp|O14126|PRS6A_SCHPO	decoy_reverse_sp|Q9P7S2|RPN6_SCHPO	xlink	decoy inter-protein xl	aleitner_M1012_005.02190.02190.3_aleitner_M1012_005.02279.02279.3	140	303	163	-	2063.066	688.697	3	-1.2	1	3.08	0.13	0.12	0.08	0.04	0.04	0.01	67	0.94	10.29	0.74
1	DLKLKWSDER-IMKLCFDELK-a3-b3	decoy_reverse_sp|O74445|PRS10_SCHPO	sp|Q09720|PSB2_SCHPO	xlink	decoy inter-protein xl	aleitner_M1012_005.03866.03866.4_aleitner_M1012_005.03527.03527.4	363	162	201	-	2722.41	681.61	4	0.9	1	3.33	0.09	0.07	0.07	0.01	0.06	0.01	92	0.87	10.2	0.74
1	KGVVALVEDK-YEVGAEYIKK-a1-b9	decoy_reverse_sp|Q9UT97|PSA5_SCHPO	sp|O42897|RPN3_SCHPO	xlink	decoy inter-protein xl	aleitner_M1012_005.05243.05243.3_aleitner_M1012_005.05214.05214.3	196	151	45	-	2393.303	798.775	3	-2.8	1	2.36	0.19	0.08	0.15	0.1	0.05	0.03	172	0.87	10.2	0.74
1	AELDKIGLSKIR-AMEVDEKPTER-a5-b7	decoy_reverse_sp|Q9US13|RPN9_SCHPO	sp|O14126|PRS6A_SCHPO	xlink	decoy inter-protein xl	aleitner_M1012_005.08921.08921.3_aleitner_M1012_005.08890.08890.3	250	179	71	-	2783.488	928.837	3	5.1	1	3.09	0.14	0.05	0.08	0.05	0.03	0.01	137	0.88	10.13	0.74
1	EDLTDEEKAASIAVEDEK-HKTPDK-a8-b2	sp|Q9UUB6|UBLH2_SCHPO	decoy_reverse_sp|P06732|KCRM_HUMAN	xlink	decoy inter-protein xl	aleitner_M1012_005.05611.05611.4_aleitner_M1012_005.05130.05130.4	237	277	40	-	2853.39	714.355	4	4.7	1	3.16	0.05	0.15	0.04	0.02	0.01	0.01	19	0.84	10.07	0.74
1	HKTPDKGYGHR-VNLYKFR-a2-b5	decoy_reverse_sp|P06732|KCRM_HUMAN	sp|Q9Y7T8|PSB3_SCHPO	xlink	decoy inter-protein xl	aleitner_M1012_005.12782.12782.3_aleitner_M1012_005.12614.12614.3	277	75	202	-	2371.252	791.425	3	-1.1	1	2.73	0.09	0.07	0.09	0.02	0.06	0.02	144	0.73	10.03	0.74
1	EAEAAKDEQIEK-KRWSLER-a6-b1	decoy_reverse_sp|Q10329|PSA7_SCHPO	decoy_reverse_sp|Q9UTM3|RPN5_SCHPO	xlink	decoy inter-protein xl	aleitner_M1012_005.02234.02234.5_aleitner_M1012_005.02222.02222.5	24	106	82	-	2471.259	495.26	5	-2.6	1	2.93	0.06	0.11	0.07	0.06	0	0.01	94	0.86	10.02	0.74
1	KIPQVASFRIDK-KVAQTTYKK-a1-b8	decoy_reverse_sp|Q9UTM3|RPN5_SCHPO	sp|O94579|PSA2_SCHPO	xlink	decoy inter-protein xl	aleitner_M1012_005.12726.12726.3_aleitner_M1012_005.12710.12710.3	46	98	52	-	2604.515	869.179	3	5.5	1	2.84	0.13	0.07	0.31	0.3	0.01	0.05	103	0.93	9.98	0.74
1	MNSIVSKYTQSTNNDDPKK-ASKGSNDDEMKIDK-a18-b11	sp|P30655|PSB5_SCHPO	sp|O74762|RPN2_SCHPO	xlink	inter-protein xl	aleitner_M1012_005.08629.08629.4_aleitner_M1012_005.08631.08631.4	18	844	826	-	3843.806	961.959	4	-2.2	1	2.44	0.07	0.15	0.08	0	0.08	0.02	86	0.93	9.98	0.74
1	DEKSGVKLENVK-NCACVISQKK-a3-b9	decoy_reverse_sp|Q9P7S2|RPN6_SCHPO	sp|O94517|PSA6_SCHPO	xlink	decoy inter-protein xl	aleitner_M1012_005.05063.05063.4_aleitner_M1012_005.05344.05344.4	386	52	334	-	2689.367	673.35	4	-4	1	3.18	0.19	0.13	0.04	0.03	0.02	0.01	23	0.72	9.96	0.74
1	MEQKPEVDYSEK-DKKDQK-a4-b2	sp|Q9UTM3|RPN5_SCHPO	decoy_reverse_sp|P36612|PRS4_SCHPO	xlink	decoy inter-protein xl	aleitner_M1012_005.03004.03004.4_aleitner_M1012_005.03118.03118.4	4	423	419	-	2380.154	596.046	4	3	2	3.38	0.11	0.12	0.03	0.03	0.01	0.01	16	0.8	9.96	0.74
1	LGDKGPAAAR-AKSAKIVR-a4-b2	sp|O14250|PSA1_SCHPO	sp|Q9P7S2|RPN6_SCHPO	xlink	inter-protein xl	aleitner_M1012_005.11202.11202.3_aleitner_M1012_005.11171.11171.3	239	82	157	-	1964.15	655.725	3	-1.4	1	3.12	0.06	0.11	0.06	0.04	0.02	0.01	70	0	9.95	0.74
1	KNCKADAGITIAPR-LAHLSKHPK-a1-b6	decoy_reverse_sp|Q09841|PSB7_SCHPO	sp|P06732|KCRM_HUMAN	xlink	decoy inter-protein xl	aleitner_M1012_005.07882.07882.3_aleitner_M1012_005.08131.08131.3	201	304	103	-	2681.488	894.837	3	2.9	1	2.4	0.04	0.21	0.08	0.02	0.06	0.02	20	0.92	9.93	0.74
1	SQKALDTLFSAIR-DEKSGVKLENVK-a3-b7	sp|Q10335|RPN7_SCHPO	decoy_reverse_sp|Q9P7S2|RPN6_SCHPO	xlink	decoy inter-protein xl	aleitner_M1012_005.08647.08647.3_aleitner_M1012_005.08495.08495.3	43	390	347	-	2931.607	978.21	3	5.2	1	3.14	0.27	0.1	0.06	0.03	0.03	0.01	43	0.93	9.92	0.74
1	ILFENPDEATKR-AKYASQKRP-a11-b7	sp|P36612|PRS4_SCHPO	sp|Q9UUB6|UBLH2_SCHPO	xlink	inter-protein xl	aleitner_M1012_005.12120.12120.3_aleitner_M1012_005.11975.11975.3	368	298	70	-	2617.391	873.471	3	1.7	1	2.53	0.18	0.06	0.35	0.33	0.02	0.06	133	0.77	9.92	0.74
1	SYLLQHREWDSKLK-K14-156	sp|O74445|PRS10_SCHPO	-	monolink	monolink	aleitner_M1012_005.01628.01628.5_aleitner_M1012_005.01397.01397.5	26	n/a	-	-	1958.02	392.612	5	-3	1	2.93	0.04	0.15	0.04	0.04	0	0.02	36	0	9.9	0.011
1	KNTEDIEMTA-AKYASQKRP-a1-b2	sp|P87048|RPN1_SCHPO	sp|Q9UUB6|UBLH2_SCHPO	xlink	inter-protein xl	aleitner_M1012_005.01354.01354.4_aleitner_M1012_005.01237.01237.4	882	293	589	-	2336.177	585.052	4	3.7	1	3.36	0.12	0.1	0.05	0.03	0.02	0.01	33	0.93	9.87	0.74
1	DYYTKQSK-LLVKDR-a5-b4	decoy_reverse_sp|Q09841|PSB7_SCHPO	sp|Q9UUB6|UBLH2_SCHPO	xlink	decoy inter-protein xl	aleitner_M1012_005.06374.06374.3_aleitner_M1012_005.06354.06354.3	32	275	243	-	1912.033	638.352	3	1.3	1	3.92	0.23	0.06	0.02	0.02	0.01	0	11	0.57	9.87	0.74
1	SDYYMASTYTKK-KQLATSLR-a11-b1	sp|Q9UTM3|RPN5_SCHPO	sp|Q09720|PSB2_SCHPO	xlink	inter-protein xl	aleitner_M1012_005.02791.02791.4_aleitner_M1012_005.02609.02609.4	195	86	109	-	2510.271	628.576	4	-0.5	1	2.22	0.07	0.19	0.05	0.03	0.02	0.01	59	0.88	9.87	0.74
1	ATAIGKSSTAAK-DATDDKR-a6-b6	sp|O94579|PSA2_SCHPO	decoy_reverse_sp|Q9USQ9|PSB4_SCHPO	xlink	decoy inter-protein xl	aleitner_M1012_005.03922.03922.3_aleitner_M1012_005.03892.03892.3	165	74	91	-	2062.063	688.362	3	4.4	1	2.89	0.1	0.08	0.07	0.03	0.04	0.01	106	0.71	9.86	0.74
1	EPPFAPIESAKR-NKPGVYTK-a11-b2	decoy_reverse_sp|P41836|PRS8_SCHPO	sp|P00761|TRYP_PIG	xlink	decoy inter-protein xl	aleitner_M1012_005.02892.02892.3_aleitner_M1012_005.02804.02804.3	93	210	117	-	2384.283	795.769	3	3.8	1	3.14	0.21	0.09	0.06	0.04	0.01	0.01	66	0.94	9.86	0.74
1	IQKENRHK-AAKASR-a3-b3	decoy_reverse_sp|O94444|RPN10_SCHPO	decoy_reverse_sp|Q10329|PSA7_SCHPO	xlink	decoy inter-protein xl	aleitner_M1012_005.02520.02520.3_aleitner_M1012_005.02494.02494.3	140	92	48	-	1792.011	598.345	3	2.1	1	3.88	0.19	0.06	0.06	0.04	0.02	0.01	21	0	9.84	0.74
1	ILFSDVKAMTTGLR-EAEAARKK-a7-b7	decoy_reverse_sp|Q10335|RPN7_SCHPO	sp|Q10329|PSA7_SCHPO	xlink	decoy inter-protein xl	aleitner_M1012_005.07100.07100.4_aleitner_M1012_005.07060.07060.4	262	243	19	-	2590.409	648.61	4	-2.3	1	2.6	0.1	0.11	0.06	0.05	0.01	0.01	105	0.93	9.8	0.74
1	SSEETEDKK-AIEGKIAR-a8-b5	sp|O94444|RPN10_SCHPO	sp|P87048|RPN1_SCHPO	xlink	inter-protein xl	aleitner_M1012_005.04450.04450.3_aleitner_M1012_005.04050.04050.3	239	585	346	-	2046.041	683.022	3	-3.4	2	3.72	0.11	0.09	0.04	0.03	0.01	0.01	11	0.22	9.8	0.74
1	KEFEIIK-NKPDER-a1-b2	decoy_reverse_sp|P06732|KCRM_HUMAN	decoy_reverse_sp|Q10335|RPN7_SCHPO	xlink	decoy inter-protein xl	aleitner_M1012_005.02474.02474.3_aleitner_M1012_005.02448.02448.3	117	33	84	-	1800.964	601.329	3	0.8	1	2.36	0.09	0.18	0.04	0.03	0.01	0.01	52	0	9.77	0.74
1	GSNDDEMKIDK-KTTEEK-a8-b1	sp|O74762|RPN2_SCHPO	sp|O74762|RPN2_SCHPO	xlink	intra-protein xl	aleitner_M1012_005.01660.01660.3_aleitner_M1012_005.01631.01631.3	844	848	4	-	2122.997	708.673	3	1.4	1	3.85	0.1	0.06	0.09	0.07	0.03	0.02	28	0	9.76	0
1	AVKPTDMEQFAFYK-KILFENPDEATKR-a3-b12	sp|O74894|PRS6B_SCHPO	sp|P36612|PRS4_SCHPO	xlink	inter-protein xl	aleitner_M1012_005.11355.11355.3_aleitner_M1012_005.11267.11267.3	378	368	10	-	3371.707	1124.91	3	-1.2	2	2.7	0.15	0.08	0.17	0.05	0.12	0.03	111	0.72	9.76	0.74
1	SSHIITKELK-AERKAR-a7-b4	decoy_reverse_sp|P50524|RPN12_SCHPO	decoy_reverse_sp|O74762|RPN2_SCHPO	xlink	decoy inter-protein xl	aleitner_M1012_005.04290.04290.4_aleitner_M1012_005.04252.04252.4	21	139	118	-	2022.168	506.55	4	4.6	1	3.38	0.21	0.08	0.05	0.03	0.02	0.01	45	0	9.71	0.74
1	DKLVLK-DKLVLK-a2-b2	decoy_reverse_sp|Q9UUB6|UBLH2_SCHPO	decoy_reverse_sp|Q9UUB6|UBLH2_SCHPO	xlink	decoy intra-protein xl	aleitner_M1012_005.04561.04561.3_aleitner_M1012_005.04494.04494.3	26	26	0	-	1566.996	523.34	3	-0.1	1	3.68	0.11	0.08	0.02	0.01	0.01	0	21	0	9.71	0
1	KIEFPPPSAEAR-DYYTKQSK-a1-b5	sp|P41836|PRS8_SCHPO	decoy_reverse_sp|Q09841|PSB7_SCHPO	xlink	decoy inter-protein xl	aleitner_M1012_005.02791.02791.4_aleitner_M1012_005.02971.02971.4	311	32	279	-	2510.271	628.576	4	0.8	1	3.01	0.03	0.1	0.06	0.04	0.02	0.01	73	0.73	9.7	0.74
1	FCVGLQKIEEIFK-KVADLKK-a7-b6	sp|P06732|KCRM_HUMAN	sp|O74445|PRS10_SCHPO	xlink	inter-protein xl	aleitner_M1012_005.12239.12239.4_aleitner_M1012_005.12225.12225.4	259	377	118	-	2548.432	638.116	4	-0.6	1	3.57	0.09	0.04	0.09	0.05	0.04	0.02	69	0.68	9.66	0.74
1	KEVQEAR-NKHCLIK-a1-b2	decoy_reverse_sp|O74894|PRS6B_SCHPO	sp|P30655|PSB5_SCHPO	xlink	decoy inter-protein xl	aleitner_M1012_005.03408.03408.4_aleitner_M1012_005.03368.03368.4	341	52	289	-	1908.022	478.013	4	-1.5	1	3.14	0.13	0.13	0.03	0.01	0.02	0.01	14	0.95	9.65	0.74
1	TSKTPPTAMLSSVR-ENWKYACK-a3-b4	decoy_reverse_sp|P87048|RPN1_SCHPO	decoy_reverse_sp|O74762|RPN2_SCHPO	xlink	decoy inter-protein xl	aleitner_M1012_005.03928.03928.3_aleitner_M1012_005.03551.03551.3	797	814	17	-	2710.349	904.458	3	1.3	1	3.17	0.13	0.07	0.09	0.05	0.04	0.02	78	0.45	9.61	0.74
1	DLKLKWSDER-KPPVQPLAYK-a5-b1	decoy_reverse_sp|O74445|PRS10_SCHPO	decoy_reverse_sp|O74762|RPN2_SCHPO	xlink	decoy inter-protein xl	aleitner_M1012_005.12371.12371.3_aleitner_M1012_005.12375.12375.3	365	161	204	-	2566.421	856.481	3	1.9	1	3.01	0.08	0.11	0.05	0.03	0.02	0.01	57	0.51	9.58	0.74
1	NKRGGDEWK-HKTPDK-a2-b2	decoy_reverse_sp|Q10335|RPN7_SCHPO	decoy_reverse_sp|P06732|KCRM_HUMAN	xlink	decoy inter-protein xl	aleitner_M1012_005.01857.01857.3_aleitner_M1012_005.01825.01825.3	222	277	55	-	1950.988	651.337	3	-1.8	1	3.73	0.04	0.07	0.05	0.04	0.01	0.01	23	0.89	9.57	0.74
1	SDISKSSM-VLVDKSR-a5-b5	decoy_reverse_sp|P87048|RPN1_SCHPO	sp|O94579|PSA2_SCHPO	xlink	decoy inter-protein xl	aleitner_M1012_005.07003.07003.3_aleitner_M1012_005.06632.06632.3	888	88	800	-	1806.939	603.321	3	-0.2	1	2.93	0.14	0.15	0.02	0.01	0	0	10	0.83	9.53	0.74
1	IKTLSMEK-ILIDKAR-a2-b5	decoy_reverse_sp|O14126|PRS6A_SCHPO	sp|Q10329|PSA7_SCHPO	xlink	decoy inter-protein xl	aleitner_M1012_005.07944.07944.3_aleitner_M1012_005.07910.07910.3	369	87	282	-	1914.116	639.047	3	-3.1	1	3.92	0.18	0.03	0.05	0.04	0.01	0.01	28	0.85	9.49	0.74
1	MVCKIWK-YKLHSEK-a4-b2	sp|Q09682|PSA4_SCHPO	decoy_reverse_sp|P87048|RPN1_SCHPO	xlink	decoy inter-protein xl	aleitner_M1012_005.03908.03908.4_aleitner_M1012_005.03872.03872.4	227	748	521	-	2005.06	502.273	4	3.3	1	3.73	0.07	0.07	0.07	0.01	0.06	0.01	17	0	9.47	0.74
1	SGNLPDADNSKSDISKSSM-GGLGYPEDAIGKTK-a11-b12	decoy_reverse_sp|P87048|RPN1_SCHPO	decoy_reverse_sp|P36612|PRS4_SCHPO	xlink	decoy inter-protein xl	aleitner_M1012_005.06568.06568.3_aleitner_M1012_005.06566.06566.3	883	12	871	-	3494.674	1165.899	3	0.6	1	2.38	0.12	0.05	0.12	0.02	0.09	0.02	166	0.92	9.45	0.74
1	EAEAAKDEQIEK-YQKDEEWPPKM-a6-b3	decoy_reverse_sp|Q10329|PSA7_SCHPO	decoy_reverse_sp|O42931|PRS7_SCHPO	xlink	decoy inter-protein xl	aleitner_M1012_005.11488.11488.5_aleitner_M1012_005.11433.11433.5	24	430	406	-	2947.387	590.485	5	2.4	1	2.85	0.12	0.09	0.11	0.03	0.08	0.02	74	0.92	9.43	0.74
1	GVVALVEDKTK-NKRGGDEWK-a9-b2	decoy_reverse_sp|Q9UT97|PSA5_SCHPO	decoy_reverse_sp|Q10335|RPN7_SCHPO	xlink	decoy inter-protein xl	aleitner_M1012_005.02892.02892.3_aleitner_M1012_005.03172.03172.3	205	222	17	-	2384.283	795.769	3	5.5	3	3.19	0.14	0.08	0.05	0.03	0.02	0.01	51	0.74	9.41	0.74
1	LVKAPALDGALQGVIQFMK-K3-156	decoy_reverse_sp|O14126|PRS6A_SCHPO	-	monolink	decoy monolink	aleitner_M1012_005.10327.10327.3_aleitner_M1012_005.10331.10331.3	174	n/a	-	-	2154.212	719.079	3	0	1	2.7	0.01	0.09	0.06	0.06	0	0.02	110	0	9.39	0.022
1	LKPQDER-VDVKTK-a2-b4	sp|P36612|PRS4_SCHPO	sp|Q10335|RPN7_SCHPO	xlink	inter-protein xl	aleitner_M1012_005.08291.08291.3_aleitner_M1012_005.08264.08264.3	93	248	155	-	1710.955	571.326	3	2	1	3.1	0.15	0.06	0.11	0.09	0.01	0.02	82	0.89	9.38	0.74
1	MKSDINAHK-SMAIDKDIR-a2-b6	decoy_reverse_sp|P41878|RPN11_SCHPO	sp|O42931|PRS7_SCHPO	xlink	decoy inter-protein xl	aleitner_M1012_005.02056.02056.3_aleitner_M1012_005.02027.02027.3	63	370	307	-	2228.142	743.722	3	5.8	1	3.18	0.22	0.07	0.09	0.06	0.03	0.02	50	0.8	9.38	0.74
1	STELFKNEEEPTKK-EDTEAVLKR-a13-b8	decoy_reverse_sp|O74762|RPN2_SCHPO	sp|O42931|PRS7_SCHPO	xlink	decoy inter-protein xl	aleitner_M1012_005.13329.13329.3_aleitner_M1012_005.12975.12975.3	90	59	31	-	2876.454	959.826	3	-4	3	1.91	0.11	0.13	0.23	0.22	0.01	0.03	116	0.69	9.35	0.74
1	AIEGKIAR-DQKKDKPK-a5-b3	sp|P87048|RPN1_SCHPO	sp|P36612|PRS4_SCHPO	xlink	inter-protein xl	aleitner_M1012_005.04851.04851.3_aleitner_M1012_005.04856.04856.3	585	25	560	-	1980.139	661.054	3	1	1	3.09	0.14	0.1	0.05	0.04	0.01	0.01	35	0.77	9.25	0.74
1	LKGYQTIELDKK-ELKKEEMVMLK-a2-b4	decoy_reverse_sp|O74445|PRS10_SCHPO	decoy_reverse_sp|P06732|KCRM_HUMAN	xlink	decoy inter-protein xl	aleitner_M1012_005.06592.06592.3_aleitner_M1012_005.06569.06569.3	2	17	15	-	2949.619	984.214	3	0.6	1	2.28	0.14	0.12	0.15	0.08	0.07	0.03	85	0.95	9.22	0.74
1	AVEKLMSR-VMCKNK-a4-b4	decoy_reverse_sp|O14250|PSA1_SCHPO	decoy_reverse_sp|Q09682|PSA4_SCHPO	xlink	decoy inter-protein xl	aleitner_M1012_005.03919.03919.3_aleitner_M1012_005.03886.03886.3	162	26	136	-	1848.969	617.331	3	3.8	1	3.56	0.12	0.08	0.03	0.01	0.02	0.01	9	0	9.19	0.74
1	QTETINWLEKR-WKTLSK-a10-b2	sp|O94517|PSA6_SCHPO	sp|Q9USQ9|PSB4_SCHPO	xlink	inter-protein xl	aleitner_M1012_005.04596.04596.4_aleitner_M1012_005.04527.04527.4	179	197	18	-	2316.242	580.068	4	-2.5	1	3.55	0.1	0.09	0.02	0.01	0.01	0	3	0.81	9.18	0.74
1	TPDKGYGHR-ANWCDKR-a4-b6	decoy_reverse_sp|P06732|KCRM_HUMAN	decoy_reverse_sp|P50524|RPN12_SCHPO	xlink	decoy inter-protein xl	aleitner_M1012_005.02065.02065.4_aleitner_M1012_005.01874.01874.4	281	255	26	-	2115.992	530.006	4	0.6	1	2.94	0.13	0.11	0.08	0.03	0.05	0.01	27	0	9.16	0.74
1	EKVLKTK-HKTPDK-a5-b2	sp|P36612|PRS4_SCHPO	decoy_reverse_sp|P06732|KCRM_HUMAN	xlink	decoy inter-protein xl	aleitner_M1012_005.03111.03111.3_aleitner_M1012_005.03068.03068.3	435	277	158	-	1706.987	570.003	3	-3.7	1	3.13	0.03	0.11	0.04	0.02	0.01	0.01	31	0	9.14	0.74
1	MVILNKDGMERK-TLSKESAR-a6-b4	sp|O43063|PSB6_SCHPO	sp|Q9USQ9|PSB4_SCHPO	xlink	inter-protein xl	aleitner_M1012_005.12769.12769.3_aleitner_M1012_005.12774.12774.3	205	201	4	-	2461.3	821.441	3	-1.3	1	3	0.1	0.1	0.05	0.05	0.01	0.01	42	0.9	9.14	0.74
1	EDCKSLKR-KQYSAKAK-a7-b1	sp|O74894|PRS6B_SCHPO	decoy_reverse_sp|Q9UUB6|UBLH2_SCHPO	xlink	decoy inter-protein xl	aleitner_M1012_005.10955.10955.3_aleitner_M1012_005.11206.11206.3	38	3	35	-	2095.113	699.379	3	1.8	1	2.52	0.08	0.15	0.11	0.01	0.09	0.02	33	0.71	9.12	0.74
1	KDYTMAQPEFFK-KTVQYATKR-a1-b1	decoy_reverse_sp|O74894|PRS6B_SCHPO	decoy_reverse_sp|O94579|PSA2_SCHPO	xlink	decoy inter-protein xl	aleitner_M1012_005.07732.07732.4_aleitner_M1012_005.07720.07720.4	1	148	147	-	2735.393	684.856	4	-2.4	1	2.76	0.03	0.12	0.04	0.03	0.01	0.01	58	0.65	9.12	0.74
1	DIGKVVDKCFGIK-LRLLKMQR-a8-b5	decoy_reverse_sp|Q09720|PSB2_SCHPO	sp|P36612|PRS4_SCHPO	xlink	decoy inter-protein xl	aleitner_M1012_005.11654.11654.4_aleitner_M1012_005.11608.11608.4	13	71	58	-	2672.533	669.141	4	3.6	1	3.55	0.1	0.06	0.1	0.01	0.09	0.02	18	0.62	9.1	0.74
1	SLDKQMVEER-AAKASR-a4-b3	decoy_reverse_sp|Q9UT97|PSA5_SCHPO	decoy_reverse_sp|Q10329|PSA7_SCHPO	xlink	decoy inter-protein xl	aleitner_M1012_005.00802.00802.4_aleitner_M1012_005.00768.00768.4	38	92	54	-	1974.014	494.511	4	-3	1	2.83	0.16	0.08	0.09	0.02	0.07	0.02	67	0	9.1	0.74
1	YLHQSLKYK-KSGFEK-a7-b1	decoy_reverse_sp|O74445|PRS10_SCHPO	decoy_reverse_sp|Q9P7S2|RPN6_SCHPO	xlink	decoy inter-protein xl	aleitner_M1012_005.02848.02848.3_aleitner_M1012_005.02824.02824.3	377	324	53	-	2011.086	671.37	3	4.1	1	3.34	0.13	0.07	0.07	0.04	0.03	0.01	30	0	9.08	0.74
1	VKAMEVDEKPTER-STMLEKIK-a9-b6	sp|O14126|PRS6A_SCHPO	sp|O14126|PRS6A_SCHPO	xlink	intra-protein xl	aleitner_M1012_005.11408.11408.3_aleitner_M1012_005.11381.11381.3	179	70	109	-	2617.386	873.47	3	5.7	1	2.52	0.08	0.08	0.1	0.04	0.06	0.02	103	0.92	9.08	0
1	AASIAVEDEKRLR-KNTEDIEMTA-a10-b1	sp|Q9UUB6|UBLH2_SCHPO	sp|P87048|RPN1_SCHPO	xlink	inter-protein xl	aleitner_M1012_005.08216.08216.4_aleitner_M1012_005.08211.08211.4	247	882	635	-	2745.375	687.351	4	-3.9	1	2.41	0.07	0.14	0.06	0.01	0.05	0.01	53	0.53	9.08	0.74
1	MEQKPEVDYSEK-DKKDQK-a4-b3	sp|Q9UTM3|RPN5_SCHPO	decoy_reverse_sp|P36612|PRS4_SCHPO	xlink	decoy inter-protein xl	aleitner_M1012_005.02928.02928.4_aleitner_M1012_005.02807.02807.4	4	424	420	-	2380.16	596.048	4	5.4	2	3.05	0.04	0.13	0.02	0.01	0.01	0	6	0.65	9.06	0.74
1	DATDDKR-YEYQKLK-a6-b5	decoy_reverse_sp|Q9USQ9|PSB4_SCHPO	decoy_reverse_sp|Q9UTM3|RPN5_SCHPO	xlink	decoy inter-protein xl	aleitner_M1012_005.08476.08476.3_aleitner_M1012_005.08932.08932.3	74	231	157	-	1927.948	643.657	3	-2.3	1	2.39	0.02	0.19	0.02	0	0.02	0	7	0	9.02	0.74
1	KGAVEYEIYK-AKYASQKRP-a1-b2	decoy_reverse_sp|O42897|RPN3_SCHPO	sp|Q9UUB6|UBLH2_SCHPO	xlink	decoy inter-protein xl	aleitner_M1012_005.02892.02892.3_aleitner_M1012_005.02900.02900.3	347	293	54	-	2384.283	795.769	3	3.8	2	2.82	0.05	0.13	0.03	0.01	0.02	0.01	27	0.93	9	0.74
1	KDSESTEEKEAQAVQR-LMSKVAEK-a9-b4	decoy_reverse_sp|O94444|RPN10_SCHPO	sp|O14250|PSA1_SCHPO	xlink	decoy inter-protein xl	aleitner_M1012_005.13124.13124.3_aleitner_M1012_005.12975.12975.3	13	111	98	-	2876.452	959.825	3	2.9	2	2.12	0.07	0.11	0.19	0.18	0	0.03	111	0.81	8.97	0.74
1	FRKLGVKPPK-WKRENQLR-a7-b2	sp|O14126|PRS6A_SCHPO	sp|Q9UUB6|UBLH2_SCHPO	xlink	inter-protein xl	aleitner_M1012_005.10019.10019.4_aleitner_M1012_005.09996.09996.4	217	252	35	-	2435.44	609.868	4	5.1	1	3.15	0.05	0.11	0.02	0.01	0.02	0	7	0.62	8.97	0.74
1	IDKEDMGSNDKASK-YDKKDLVR-a3-b4	decoy_reverse_sp|O74762|RPN2_SCHPO	decoy_reverse_sp|O74445|PRS10_SCHPO	xlink	decoy inter-protein xl	aleitner_M1012_005.03928.03928.3_aleitner_M1012_005.03873.03873.3	122	352	230	-	2710.349	904.458	3	0.4	1	2.84	0.14	0.04	0.07	0.03	0.03	0.01	104	0.93	8.94	0.74
1	EQVRDAGKDEFSR-AKYASQK-a8-b2	decoy_reverse_sp|O14126|PRS6A_SCHPO	sp|Q9UUB6|UBLH2_SCHPO	xlink	decoy inter-protein xl	aleitner_M1012_005.02726.02726.4_aleitner_M1012_005.02656.02656.4	140	293	153	-	2468.223	618.063	4	-2.8	1	3.04	0.09	0.08	0.05	0.01	0.04	0.01	45	0.8	8.93	0.74
1	TSKTPPTAMLSSVR-LLKMQR-a3-b3	decoy_reverse_sp|P87048|RPN1_SCHPO	sp|P36612|PRS4_SCHPO	xlink	decoy inter-protein xl	aleitner_M1012_005.04934.04934.3_aleitner_M1012_005.04907.04907.3	797	71	726	-	2400.317	801.113	3	-2.7	1	2.67	0.17	0.12	0.05	0.02	0.03	0.01	34	0.82	8.92	0.74
1	QDLADATVETLKAIEGK-ANWCDKR-a12-b6	sp|P87048|RPN1_SCHPO	decoy_reverse_sp|P50524|RPN12_SCHPO	xlink	decoy inter-protein xl	aleitner_M1012_005.10129.10129.4_aleitner_M1012_005.09827.09827.4	580	255	325	-	2887.431	722.866	4	-2.7	2	2.43	0.07	0.14	0.09	0.08	0	0.01	42	0.88	8.9	0.74
1	MSSKDISSK-DSEALKTR-a4-b6	sp|P87048|RPN1_SCHPO	decoy_reverse_sp|O74762|RPN2_SCHPO	xlink	decoy inter-protein xl	aleitner_M1012_005.01189.01189.4_aleitner_M1012_005.01163.01163.4	4	629	625	-	2038.02	510.513	4	-2.7	1	2.81	0.08	0.1	0.05	0.02	0.03	0.01	46	0	8.87	0.74
1	LEEAMKITTDAFTSAGER-ETEKLAEER-a6-b4	sp|Q9UQY2|PSB1_SCHPO	sp|P50524|RPN12_SCHPO	xlink	inter-protein xl	aleitner_M1012_005.08792.08792.4_aleitner_M1012_005.08787.08787.4	185	205	20	-	3210.575	803.652	4	4.7	1	2.44	0.07	0.05	0.07	0.02	0.04	0.02	139	0.88	8.82	0.74
1	TNNLDLEHKHK-LKLELK-a9-b2	decoy_reverse_sp|P06732|KCRM_HUMAN	decoy_reverse_sp|P50524|RPN12_SCHPO	xlink	decoy inter-protein xl	aleitner_M1012_005.04397.04397.4_aleitner_M1012_005.04409.04409.4	275	244	31	-	2228.244	558.069	4	-3.8	1	3.33	0.08	0.04	0.08	0.08	0.01	0.01	51	0.88	8.72	0.74
1	KNLLNPLIEDSR-TMTEKAR-a1-b5	decoy_reverse_sp|O74440|RPN8_SCHPO	sp|Q10335|RPN7_SCHPO	xlink	decoy inter-protein xl	aleitner_M1012_005.03104.03104.3_aleitner_M1012_005.03172.03172.3	205	16	189	-	2384.276	795.767	3	1.3	1	3.15	0.13	0.05	0.05	0.04	0.01	0.01	54	0.81	8.71	0.74
1	AHLDVQEKDQPK-AELDKIGLSK-a8-b5	decoy_reverse_sp|P41878|RPN11_SCHPO	decoy_reverse_sp|Q9US13|RPN9_SCHPO	xlink	decoy inter-protein xl	aleitner_M1012_005.12041.12041.3_aleitner_M1012_005.12137.12137.3	28	250	222	-	2617.389	873.471	3	-2.8	1	3.33	0.15	0.03	0.11	0.1	0.01	0.02	44	0.8	8.7	0.74
1	IHAKSMAIDK-IIPLKKD-a4-b5	sp|O42931|PRS7_SCHPO	sp|Q9UQY2|PSB1_SCHPO	xlink	inter-protein xl	aleitner_M1012_005.02062.02062.3_aleitner_M1012_005.02107.02107.3	364	223	141	-	2076.2	693.075	3	-0.6	1	3.51	0.11	0.04	0.06	0.04	0.02	0.01	32	0.76	8.68	0.74
1	GKSALSTLNGFVEELK-NKVLVK-a2-b2	decoy_reverse_sp|P06732|KCRM_HUMAN	sp|P41836|PRS8_SCHPO	xlink	decoy inter-protein xl	aleitner_M1012_005.10633.10633.3_aleitner_M1012_005.10602.10602.3	212	80	132	-	2529.448	844.157	3	2.5	1	2.89	0.17	0.08	0.09	0.03	0.05	0.02	31	0.9	8.67	0.74
1	TFMNHIDVQKEFQAR-KARQAAK-a10-b1	decoy_reverse_sp|O94444|RPN10_SCHPO	decoy_reverse_sp|O74762|RPN2_SCHPO	xlink	decoy inter-protein xl	aleitner_M1012_005.08354.08354.3_aleitner_M1012_005.08333.08333.3	214	139	75	-	2772.44	925.154	3	-3.4	1	1.59	0.03	0.08	0.09	0.06	0.03	0.02	201	0.85	8.65	0.74
1	AASIAVEDEKR-KATDDDR-a10-b1	sp|Q9UUB6|UBLH2_SCHPO	sp|Q9USQ9|PSB4_SCHPO	xlink	inter-protein xl	aleitner_M1012_005.13487.13487.3_aleitner_M1012_005.13701.13701.3	247	189	58	-	2145.061	716.028	3	3	2	3.14	0.12	0.05	0.05	0.03	0.03	0.01	56	0	8.63	0.74
1	FEAQKDTVHMIFNQK-SKVLDVR-a5-b2	sp|O94444|RPN10_SCHPO	decoy_reverse_sp|O94579|PSA2_SCHPO	xlink	decoy inter-protein xl	aleitner_M1012_005.11631.11631.3_aleitner_M1012_005.11596.11596.3	30	158	128	-	2788.456	930.493	3	-0.7	1	2.53	0.1	0.03	0.22	0.01	0.21	0.06	108	0	8.56	0.759
1	TKDEGGPAGGLYI-EIKPNIR-a2-b3	sp|P36612|PRS4_SCHPO	sp|P41836|PRS8_SCHPO	xlink	inter-protein xl	aleitner_M1012_005.04488.04488.3_aleitner_M1012_005.04879.04879.3	437	105	332	-	2283.203	762.075	3	-3.6	1	2.69	0.14	0.13	0.02	0.01	0.01	0	8	0.75	8.54	0.759
1	SELVKEFHK-KSGFEK-a5-b1	sp|Q9UT97|PSA5_SCHPO	decoy_reverse_sp|Q9P7S2|RPN6_SCHPO	xlink	decoy inter-protein xl	aleitner_M1012_005.04134.04134.3_aleitner_M1012_005.04110.04110.3	184	324	140	-	1948.03	650.351	3	-0.2	1	2.76	0.06	0.04	0.08	0.04	0.04	0.02	109	0.93	8.53	0.759
1	TAALSARPAKNIR-LKVELAK-a10-b2	decoy_reverse_sp|Q9P7S2|RPN6_SCHPO	sp|P50524|RPN12_SCHPO	xlink	decoy inter-protein xl	aleitner_M1012_005.10060.10060.4_aleitner_M1012_005.10001.10001.4	240	29	211	-	2305.383	577.354	4	-0.5	1	3.35	0.09	0.07	0.02	0.02	0	0	5	0.89	8.51	0.759
1	KVSTTPANSFELK-KVADLK-a1-b1	decoy_reverse_sp|Q9Y7T8|PSB3_SCHPO	sp|O74445|PRS10_SCHPO	xlink	decoy inter-protein xl	aleitner_M1012_005.13376.13376.3_aleitner_M1012_005.13679.13679.3	107	372	265	-	2231.239	744.754	3	-0.9	1	3.1	0.08	0.04	0.04	0.03	0.01	0.01	67	0.84	8.51	0.759
1	MKSLSEQYTER-TLASLQKR-a2-b7	sp|P41878|RPN11_SCHPO	decoy_reverse_sp|Q09720|PSB2_SCHPO	xlink	decoy inter-protein xl	aleitner_M1012_005.11363.11363.3_aleitner_M1012_005.11571.11571.3	248	109	139	-	2424.26	809.094	3	-3.5	2	2.94	0.09	0.1	0.04	0.02	0.02	0.01	16	0.59	8.51	0.759
1	NCACVISQKK-AQEEVKR-a9-b6	sp|O94517|PSA6_SCHPO	sp|O74894|PRS6B_SCHPO	xlink	inter-protein xl	aleitner_M1012_005.09794.09794.3_aleitner_M1012_005.09436.09436.3	52	49	3	-	2203.115	735.379	3	2.6	1	2.48	0.08	0.1	0.04	0.03	0.01	0.01	66	0.67	8.5	0.759
1	KDSESTEEK-KLDVAKR-a1-b6	decoy_reverse_sp|O94444|RPN10_SCHPO	decoy_reverse_sp|O74445|PRS10_SCHPO	xlink	decoy inter-protein xl	aleitner_M1012_005.03934.03934.4_aleitner_M1012_005.03899.03899.4	5	17	12	-	2018.049	505.52	4	-2.3	1	2.04	0.05	0.2	0	0	0	0	3	0.9	8.49	0.759
1	IDKEDMGSNDK-DAFALAKEK-a3-b7	decoy_reverse_sp|O74762|RPN2_SCHPO	sp|O14126|PRS6A_SCHPO	xlink	decoy inter-protein xl	aleitner_M1012_005.02852.02852.4_aleitner_M1012_005.02886.02886.4	122	275	153	-	2380.156	596.047	4	3.9	2	2.16	0.08	0.18	0.02	0.01	0.01	0	8	0.93	8.46	0.759
1	QRIQKENR-EDCKSLK-a5-b4	decoy_reverse_sp|O94444|RPN10_SCHPO	sp|O74894|PRS6B_SCHPO	xlink	decoy inter-protein xl	aleitner_M1012_005.12654.12654.3_aleitner_M1012_005.12799.12799.3	140	35	105	-	2087.079	696.701	3	-0.1	1	3.31	0.02	0.08	0.01	0	0.01	0	5	0	8.44	0.759
1	SEAAEFEYKNGYPMPCDVLAK-K9-156	sp|O94517|PSA6_SCHPO	-	monolink	monolink	aleitner_M1012_005.08241.08241.3_aleitner_M1012_005.08195.08195.3	102	n/a	-	-	2574.176	859.067	3	4	1	2.12	0.09	0.02	0.16	0.16	0	0.04	170	0	8.44	0.022
1	LKPLIEKGGDWER-KTTEEK-a2-b1	sp|Q10335|RPN7_SCHPO	sp|O74762|RPN2_SCHPO	xlink	inter-protein xl	aleitner_M1012_005.10047.10047.3_aleitner_M1012_005.10038.10038.3	176	848	672	-	2412.283	805.102	3	-2.9	1	2.63	0.16	0.13	0.02	0.01	0.01	0	3	0.91	8.43	0.759
1	DYYTKQSK-EKSLLAHK-a5-b2	decoy_reverse_sp|Q09841|PSB7_SCHPO	decoy_reverse_sp|P06732|KCRM_HUMAN	xlink	decoy inter-protein xl	aleitner_M1012_005.05145.05145.3_aleitner_M1012_005.05474.05474.3	32	78	46	-	2094.094	699.039	3	-2.7	1	2.49	0.09	0.15	0.02	0.02	0	0	2	0.93	8.39	0.759
1	FCVGLQKIEEIFKK-KLDVAK-a13-b1	sp|P06732|KCRM_HUMAN	decoy_reverse_sp|O74445|PRS10_SCHPO	xlink	decoy inter-protein xl	aleitner_M1012_005.12170.12170.4_aleitner_M1012_005.12225.12225.4	265	12	253	-	2548.431	638.116	4	-1.2	1	3.44	0.12	0.02	0.04	0.02	0.01	0.01	41	0.88	8.38	0.759
1	KMSAQSCACMVR-LVKGRQD-a1-b3	sp|Q9UQY2|PSB1_SCHPO	sp|Q9Y7T8|PSB3_SCHPO	xlink	inter-protein xl	aleitner_M1012_005.03004.03004.4_aleitner_M1012_005.02959.02959.4	86	200	114	-	2380.154	596.046	4	2.4	1	3.08	0.17	0.06	0.04	0.04	0	0.01	20	0.79	8.31	0.759
1	NCKADAGITIAPR-KTVQYATKR-a3-b1	decoy_reverse_sp|Q09841|PSB7_SCHPO	decoy_reverse_sp|O94579|PSA2_SCHPO	xlink	decoy inter-protein xl	aleitner_M1012_005.12120.12120.3_aleitner_M1012_005.12137.12137.3	204	148	56	-	2617.391	873.471	3	-3.9	1	2.94	0.16	0.06	0.08	0.07	0.01	0.01	35	0.71	8.3	0.759
1	AMEVDEKPTERYSDIGGLSK-K20-156	sp|O14126|PRS6A_SCHPO	-	monolink	monolink	aleitner_M1012_005.02852.02852.4_aleitner_M1012_005.02807.02807.4	192	n/a	-	-	2380.156	596.047	4	3.9	3	2.98	0.03	0.09	0.04	0.04	0	0.01	18	0.32	8.3	0.022
1	KVSTTPANSFELK-KLEGTIDYQK-a1-b1	decoy_reverse_sp|Q9Y7T8|PSB3_SCHPO	sp|O74445|PRS10_SCHPO	xlink	decoy inter-protein xl	aleitner_M1012_005.07977.07977.3_aleitner_M1012_005.07975.07975.3	107	378	271	-	2752.456	918.493	3	1.1	1	2.67	0.14	0.06	0.09	0.08	0.01	0.02	71	0.77	8.26	0.778
1	KDWNACKK-LENQRKWR-a1-b6	sp|P50524|RPN12_SCHPO	decoy_reverse_sp|Q9UUB6|UBLH2_SCHPO	xlink	decoy inter-protein xl	aleitner_M1012_005.13620.13620.3_aleitner_M1012_005.13530.13530.3	16	49	33	-	2315.188	772.737	3	-3.3	1	2.57	0.06	0.11	0.03	0.02	0.01	0.01	37	0.62	8.22	0.778
1	KELFDCLKIMR-EDVQSLKLK-a1-b7	decoy_reverse_sp|Q09720|PSB2_SCHPO	sp|Q9UTM3|RPN5_SCHPO	xlink	decoy inter-protein xl	aleitner_M1012_005.04911.04911.3_aleitner_M1012_005.04873.04873.3	26	211	185	-	2648.436	883.82	3	2.9	1	2.22	0.16	0.03	0.09	0.03	0.06	0.02	147	0.86	8.2	0.778
1	TNSTDEKGTK-KVGQYIR-a7-b1	decoy_reverse_sp|P87048|RPN1_SCHPO	decoy_reverse_sp|P41878|RPN11_SCHPO	xlink	decoy inter-protein xl	aleitner_M1012_005.03266.03266.3_aleitner_M1012_005.03246.03246.3	868	33	835	-	2080.087	694.37	3	3.2	1	2.6	0.14	0.1	0.03	0.01	0.02	0.01	26	0	8.19	0.791
1	QSKYTYDR-LYNKFK-a3-b4	sp|Q09841|PSB7_SCHPO	decoy_reverse_sp|P06732|KCRM_HUMAN	xlink	decoy inter-protein xl	aleitner_M1012_005.09911.09911.3_aleitner_M1012_005.09936.09936.3	236	371	135	-	2009.036	670.687	3	5.3	2	2.83	0.06	0.11	0.01	0.01	0	0	1	0	8.18	0.791
1	NEEEPTKK-AAKASR-a7-b3	decoy_reverse_sp|O74762|RPN2_SCHPO	decoy_reverse_sp|Q10329|PSA7_SCHPO	xlink	decoy inter-protein xl	aleitner_M1012_005.08017.08017.3_aleitner_M1012_005.08018.08018.3	90	92	2	-	1713.889	572.304	3	-0.7	1	3.14	0.11	0.05	0.03	0.02	0.02	0.01	29	0	8.16	0.791
1	KIIEEEGFTNR-IITKEGVETR-a1-b4	sp|P30655|PSB5_SCHPO	sp|Q9UQY2|PSB1_SCHPO	xlink	inter-protein xl	aleitner_M1012_005.12120.12120.3_aleitner_M1012_005.12051.12051.3	19	212	193	-	2617.391	873.471	3	-2.1	2	2.24	0.14	-0.01	0.34	0.01	0.33	0.06	157	0.87	8.15	0.791
1	IQYVGKQDPK-FFEKINVK-a6-b4	sp|P41878|RPN11_SCHPO	decoy_reverse_sp|Q9UTM3|RPN5_SCHPO	xlink	decoy inter-protein xl	aleitner_M1012_005.05244.05244.3_aleitner_M1012_005.05219.05219.3	276	244	32	-	2336.269	779.764	3	-3.7	1	3.11	0.11	0.05	0.03	0.01	0.02	0.01	29	0.91	8.14	0.791
1	TEPKAVDEEMK-DTALEKYK-a4-b6	decoy_reverse_sp|O14126|PRS6A_SCHPO	sp|O74445|PRS10_SCHPO	xlink	decoy inter-protein xl	aleitner_M1012_005.03001.03001.5_aleitner_M1012_005.02924.02924.5	260	10	250	-	2380.164	477.041	5	-3.4	1	2.32	0.07	0.1	0.07	0.06	0.01	0.01	61	0.82	8.13	0.791
1	IMKLCFDELK-LEKVRQLIIK-a3-b3	sp|Q09720|PSB2_SCHPO	sp|Q9UTM3|RPN5_SCHPO	xlink	inter-protein xl	aleitner_M1012_005.11654.11654.4_aleitner_M1012_005.11686.11686.4	162	423	261	-	2672.533	669.141	4	-1.6	1	2.74	0.03	0.12	0.01	0	0	0	1	0.86	8.11	0.791
1	TNSTDEKGTKK-MEILKIHLEK-a10-b5	decoy_reverse_sp|P87048|RPN1_SCHPO	sp|O74445|PRS10_SCHPO	xlink	decoy inter-protein xl	aleitner_M1012_005.13390.13390.3_aleitner_M1012_005.13371.13371.3	871	313	558	-	2598.39	867.138	3	-1.6	1	2.8	0.16	0.09	0.02	0.01	0.01	0	10	0.92	8.11	0.791
1	LFAYPPKSVQPTAKTVQK-ASKGSNDDEMK-a14-b3	sp|O74762|RPN2_SCHPO	sp|O74762|RPN2_SCHPO	xlink	intra-protein xl	aleitner_M1012_005.09713.09713.3_aleitner_M1012_005.09689.09689.3	806	836	30	-	3320.708	1107.91	3	3.5	1	2.63	0.07	0.06	0.04	0.02	0.03	0.01	72	0.92	8.1	0
1	KIEIPLPNEVGR-FHQLKPTR-a1-b5	sp|O74445|PRS10_SCHPO	decoy_reverse_sp|Q09841|PSB7_SCHPO	xlink	decoy inter-protein xl	aleitner_M1012_005.11127.11127.3_aleitner_M1012_005.11107.11107.3	297	149	148	-	2527.419	843.481	3	-3.4	1	2.36	0.11	0.1	0.04	0.02	0.01	0.01	46	0.79	8.04	0.818
1	ALTLKTGPPGPPCGGKFMLK-DQKKDKPK-a5-b4	decoy_reverse_sp|O14126|PRS6A_SCHPO	sp|P36612|PRS4_SCHPO	xlink	decoy inter-protein xl	aleitner_M1012_005.06833.06833.4_aleitner_M1012_005.06793.06793.4	207	26	181	-	3192.736	799.192	4	-1.3	1	2.89	0.05	0.06	0.06	0.04	0.02	0.01	37	0.83	8.03	0.818
1	WRDATDDKR-LLKMQR-a8-b3	decoy_reverse_sp|Q9USQ9|PSB4_SCHPO	sp|P36612|PRS4_SCHPO	xlink	decoy inter-protein xl	aleitner_M1012_005.13079.13079.3_aleitner_M1012_005.12799.12799.3	74	71	3	-	2087.091	696.705	3	-1.7	1	2.94	0.02	0.09	0.02	0.02	0	0	10	0	8.02	0.818
1	GEKVEDAPENNSFR-SELVKEFHK-a3-b5	decoy_reverse_sp|Q9UTM3|RPN5_SCHPO	sp|Q9UT97|PSA5_SCHPO	xlink	decoy inter-protein xl	aleitner_M1012_005.03643.03643.3_aleitner_M1012_005.03621.03621.3	116	184	68	-	2844.385	949.136	3	-3	1	2.24	0.09	0.09	0.07	0.04	0.02	0.01	72	0.85	7.98	0.836
1	KASLLTREDLTDEEK-TKLVKER-a1-b5	sp|Q9UUB6|UBLH2_SCHPO	decoy_reverse_sp|P36612|PRS4_SCHPO	xlink	decoy inter-protein xl	aleitner_M1012_005.10130.10130.3_aleitner_M1012_005.10126.10126.3	223	17	206	-	2757.527	920.184	3	5.3	1	3.07	0.13	0.06	0.04	0.01	0.02	0.01	9	0.89	7.92	0.836
1	FIKHADATCVHR-TKDSLEAR-a3-b2	decoy_reverse_sp|P41836|PRS8_SCHPO	sp|O74762|RPN2_SCHPO	xlink	decoy inter-protein xl	aleitner_M1012_005.02791.02791.4_aleitner_M1012_005.02776.02776.4	198	337	139	-	2510.271	628.576	4	0.6	1	2.63	0.15	0.03	0.06	0.05	0.01	0.01	84	0.71	7.89	0.836
1	YQKDEEWPPKM-VLTLAMVKR-a3-b8	decoy_reverse_sp|O42931|PRS7_SCHPO	decoy_reverse_sp|Q09841|PSB7_SCHPO	xlink	decoy inter-protein xl	aleitner_M1012_005.11966.11966.3_aleitner_M1012_005.12051.12051.3	430	160	270	-	2617.363	873.462	3	-0.5	1	2.98	0.13	0.05	0.06	0.05	0.02	0.01	20	0.7	7.86	0.836
1	TNSTDEKGTK-KASLLTR-a7-b1	decoy_reverse_sp|P87048|RPN1_SCHPO	sp|Q9UUB6|UBLH2_SCHPO	xlink	decoy inter-protein xl	aleitner_M1012_005.03909.03909.3_aleitner_M1012_005.03860.03860.3	868	223	645	-	2005.062	669.362	3	-3.7	1	2.67	0.03	0.09	0.06	0.01	0.05	0.01	21	0.93	7.77	0.847
1	KDSESTEEK-FLKTSK-a1-b3	decoy_reverse_sp|O94444|RPN10_SCHPO	decoy_reverse_sp|P87048|RPN1_SCHPO	xlink	decoy inter-protein xl	aleitner_M1012_005.08473.08473.3_aleitner_M1012_005.08307.08307.3	5	794	789	-	1911.979	638.334	3	5.8	1	2.85	0	0.1	0	0	0	0	1	0.74	7.76	0.847
1	LAHLSKHPK-VVDKDGIR-a6-b4	sp|P06732|KCRM_HUMAN	sp|Q09720|PSB2_SCHPO	xlink	inter-protein xl	aleitner_M1012_005.11040.11040.3_aleitner_M1012_005.11024.11024.3	304	186	118	-	2068.188	690.404	3	4.1	1	2.66	0.02	0.11	0.01	0	0	0	5	0.78	7.75	0.847
1	IMKLCFDELK-FAASKEK-a3-b5	sp|Q09720|PSB2_SCHPO	decoy_reverse_sp|P50524|RPN12_SCHPO	xlink	decoy inter-protein xl	aleitner_M1012_005.03630.03630.3_aleitner_M1012_005.03600.03600.3	162	225	63	-	2213.14	738.721	3	-3.3	1	3.19	0.18	0.02	0.03	0.02	0.02	0.01	22	0.46	7.72	0.847
1	TGQKMLMNMDK-MVCKIWK-a4-b4	decoy_reverse_sp|P41878|RPN11_SCHPO	sp|Q09682|PSA4_SCHPO	xlink	decoy inter-protein xl	aleitner_M1012_005.06535.06535.4_aleitner_M1012_005.06272.06272.4	210	227	17	-	2397.186	600.304	4	4.4	1	2.66	0.11	0.07	0.03	0.02	0.01	0.01	35	0.83	7.71	0.847
1	ENEQKIKTLSMEK-EDTEAVLKR-a5-b8	decoy_reverse_sp|O14126|PRS6A_SCHPO	sp|O42931|PRS7_SCHPO	xlink	decoy inter-protein xl	aleitner_M1012_005.13097.13097.3_aleitner_M1012_005.13096.13096.3	367	59	308	-	2774.435	925.819	3	-0.8	1	1.59	0.1	0.1	0.21	0.01	0.2	0.05	91	0.89	7.68	0.866
1	LFKSLGSGMDQEK-DATDDKR-a3-b6	decoy_reverse_sp|P41836|PRS8_SCHPO	decoy_reverse_sp|Q9USQ9|PSB4_SCHPO	xlink	decoy inter-protein xl	aleitner_M1012_005.08236.08236.3_aleitner_M1012_005.08208.08208.3	4	74	70	-	2396.149	799.724	3	-1.5	1	2.26	0.09	0.02	0.07	0.03	0.04	0.01	138	0.91	7.67	0.866
1	QVMEEKLDSK-YFATLQKSK-a6-b7	sp|Q9UT97|PSA5_SCHPO	decoy_reverse_sp|O14126|PRS6A_SCHPO	xlink	decoy inter-protein xl	aleitner_M1012_005.10536.10536.3_aleitner_M1012_005.10276.10276.3	210	7	203	-	2428.253	810.426	3	-1	1	2.65	0.05	0.09	0.03	0.02	0.01	0.01	14	0.35	7.65	0.866
1	VATEKDFLDAVQK-TEPKAVDEEMK-a5-b4	sp|O42931|PRS7_SCHPO	decoy_reverse_sp|O14126|PRS6A_SCHPO	xlink	decoy inter-protein xl	aleitner_M1012_005.12985.12985.3_aleitner_M1012_005.13114.13114.3	411	260	151	-	2876.449	959.824	3	4.3	1	2.81	0.14	0.06	0.03	0.02	0.02	0.01	24	0.88	7.64	0.866
1	QEMKKDSESTEEK-KGTKTSETNDR-a4-b1	decoy_reverse_sp|O94444|RPN10_SCHPO	sp|P87048|RPN1_SCHPO	xlink	decoy inter-protein xl	aleitner_M1012_005.12857.12857.3_aleitner_M1012_005.12556.12556.3	4	21	17	-	2941.373	981.466	3	-3.1	1	2.65	0.04	0.09	0.03	0.02	0.02	0.01	21	0.89	7.63	0.866
1	EGVETRIIPLKK-EKSLLAHK-a11-b2	sp|Q9UQY2|PSB1_SCHPO	decoy_reverse_sp|P06732|KCRM_HUMAN	xlink	decoy inter-protein xl	aleitner_M1012_005.03933.03933.3_aleitner_M1012_005.03891.03891.3	223	78	145	-	2444.444	815.822	3	3	1	1.99	0.14	0.11	0.03	0.02	0.02	0.01	48	0.7	7.61	0.866
1	IEDTDKYDKK-LKPLIEK-a6-b2	decoy_reverse_sp|O74445|PRS10_SCHPO	sp|Q10335|RPN7_SCHPO	xlink	decoy inter-protein xl	aleitner_M1012_005.13500.13500.3_aleitner_M1012_005.13679.13679.3	348	176	172	-	2231.227	744.75	3	-1.3	1	2.48	0.02	0.1	0.01	0.01	0	0	23	0.72	7.6	0.866
1	GGDWERKNR-LCIHKNK-a7-b5	sp|Q10335|RPN7_SCHPO	decoy_reverse_sp|P30655|PSB5_SCHPO	xlink	decoy inter-protein xl	aleitner_M1012_005.03889.03889.3_aleitner_M1012_005.03871.03871.3	188	221	33	-	2166.105	723.043	3	-3.1	1	2.59	0.14	0.07	0.05	0.02	0.03	0.01	32	0	7.59	0.866
1	KTAGEDAVTLVK-NCACVISQKK-a1-b9	decoy_reverse_sp|O94579|PSA2_SCHPO	sp|O94517|PSA6_SCHPO	xlink	decoy inter-protein xl	aleitner_M1012_005.12964.12964.3_aleitner_M1012_005.12963.12963.3	197	52	145	-	2575.33	859.451	3	-1.8	1	2.17	0.13	0.08	0.05	0.03	0.02	0.01	70	0.87	7.58	0.866
1	HGGYKPTDK-TTSKVSIAK-a5-b4	sp|P06732|KCRM_HUMAN	decoy_reverse_sp|O14126|PRS6A_SCHPO	xlink	decoy inter-protein xl	aleitner_M1012_005.07270.07270.3_aleitner_M1012_005.07589.07589.3	101	315	214	-	2073.103	692.042	3	-3.7	1	3.05	0.12	0.04	0.04	0.01	0.03	0.01	22	0.73	7.55	0.866
1	KSGNLPDADNSK-DAFALAKEK-a1-b7	decoy_reverse_sp|P87048|RPN1_SCHPO	sp|O14126|PRS6A_SCHPO	xlink	decoy inter-protein xl	aleitner_M1012_005.03804.03804.4_aleitner_M1012_005.03779.03779.4	872	275	597	-	2374.212	594.561	4	4.3	1	2.54	0.14	0.07	0.05	0.01	0.03	0.01	35	0	7.52	0.866
1	ILFENPDEATKRK-EDCKSLKR-a11-b4	sp|P36612|PRS4_SCHPO	sp|O74894|PRS6B_SCHPO	xlink	inter-protein xl	aleitner_M1012_005.13283.13283.3_aleitner_M1012_005.13324.13324.3	368	35	333	-	2732.43	911.818	3	4.9	1	2.8	-0.01	0.09	0.01	0.01	0	0	2	0.84	7.52	0.866
1	YQKDEEWPPK-ASKVLELR-a3-b3	decoy_reverse_sp|O42931|PRS7_SCHPO	decoy_reverse_sp|Q9US13|RPN9_SCHPO	xlink	decoy inter-protein xl	aleitner_M1012_005.12782.12782.3_aleitner_M1012_005.12731.12731.3	430	240	190	-	2371.252	791.425	3	4.2	1	2.41	0.04	0.11	0.03	0.01	0.02	0.01	17	0.91	7.48	0.866
1	FKTNHGNPFM-SGFEKIDLTR-a2-b5	decoy_reverse_sp|P06732|KCRM_HUMAN	decoy_reverse_sp|Q9P7S2|RPN6_SCHPO	xlink	decoy inter-protein xl	aleitner_M1012_005.08327.08327.3_aleitner_M1012_005.08060.08060.3	373	329	44	-	2494.243	832.422	3	4.7	1	3.11	0.15	0	0.06	0.02	0.04	0.01	39	0.53	7.45	0.866
1	EGKGEIYSFDPVGSYEREWCR-AQEEVKR-a3-b6	sp|Q9UQY2|PSB1_SCHPO	sp|O74894|PRS6B_SCHPO	xlink	inter-protein xl	aleitner_M1012_005.12460.12460.4_aleitner_M1012_005.12510.12510.4	122	49	73	-	3559.679	890.928	4	3.2	1	2.08	0.08	0.06	0.13	0.02	0.12	0.04	64	0.78	7.37	0.866
1	TEPKAVDEEMKVR-TNSTDEKGTKK-a11-b10	decoy_reverse_sp|O14126|PRS6A_SCHPO	decoy_reverse_sp|P87048|RPN1_SCHPO	xlink	decoy inter-protein xl	aleitner_M1012_005.13124.13124.3_aleitner_M1012_005.13278.13278.3	267	871	604	-	2876.452	959.825	3	2.9	2	2.49	0.07	0.09	0.02	0.01	0.02	0	15	0.49	7.35	0.866
1	ENEQKIKTLSMEK-NEEEPTKK-a5-b7	decoy_reverse_sp|O14126|PRS6A_SCHPO	decoy_reverse_sp|O74762|RPN2_SCHPO	xlink	decoy inter-protein xl	aleitner_M1012_005.11283.11283.3_aleitner_M1012_005.11167.11167.3	367	90	277	-	2688.359	897.128	3	2.4	2	2.44	0.02	0.11	0.01	0.01	0.01	0	5	0.76	7.35	0.866
1	KTVQYATK-EKASFAR-a1-b2	decoy_reverse_sp|O94579|PSA2_SCHPO	sp|P50524|RPN12_SCHPO	xlink	decoy inter-protein xl	aleitner_M1012_005.06858.06858.3_aleitner_M1012_005.06979.06979.3	148	46	102	-	1883.009	628.678	3	-3	1	2.48	0.11	0.09	0.02	0.02	0	0	9	0.87	7.35	0.866
1	LGVMYAKNLPNIQR-MRKLAR-a7-b3	decoy_reverse_sp|Q9US13|RPN9_SCHPO	decoy_reverse_sp|O94444|RPN10_SCHPO	xlink	decoy inter-protein xl	aleitner_M1012_005.11127.11127.3_aleitner_M1012_005.11186.11186.3	303	114	189	-	2527.419	843.481	3	-2.2	1	2.62	0.07	0.07	0.02	0.02	0.01	0	25	0.76	7.28	0.866
1	EEYVSDPKEQM-VVDKDGIR-a8-b4	decoy_reverse_sp|Q9UTM3|RPN5_SCHPO	sp|Q09720|PSB2_SCHPO	xlink	decoy inter-protein xl	aleitner_M1012_005.06066.06066.4_aleitner_M1012_005.06436.06436.4	440	186	254	-	2392.151	599.045	4	1.6	1	2.36	0.05	0.11	0.01	0	0	0	8	0	7.28	0.866
1	TPDKGYGHR-YKVNLYK-a4-b2	decoy_reverse_sp|P06732|KCRM_HUMAN	sp|Q9Y7T8|PSB3_SCHPO	xlink	decoy inter-protein xl	aleitner_M1012_005.13122.13122.3_aleitner_M1012_005.12968.12968.3	281	70	211	-	2094.091	699.038	3	0.5	1	2.19	0.08	0.08	0.03	0	0.03	0.01	52	0	7.23	0.866
1	GEKVEDAPENNSFR-DYYTKQSK-a3-b5	decoy_reverse_sp|Q9UTM3|RPN5_SCHPO	decoy_reverse_sp|Q09841|PSB7_SCHPO	xlink	decoy inter-protein xl	aleitner_M1012_005.02687.02687.3_aleitner_M1012_005.02639.02639.3	116	32	84	-	2760.287	921.103	3	-0.4	1	2.99	0.08	0.04	0.03	0.01	0.01	0.01	15	0	7.23	0.866
1	GTTAVLKEDIYK-KIFTIHTSK-a7-b1	sp|Q09841|PSB7_SCHPO	sp|P36612|PRS4_SCHPO	xlink	inter-protein xl	aleitner_M1012_005.12173.12173.3_aleitner_M1012_005.12158.12158.3	248	370	122	-	2548.427	850.483	3	4.6	1	2.55	0.06	0.03	0.06	0.03	0.03	0.01	65	0.87	7.22	0.866
1	KIEFPSYRDR-KDSESTEEK-a1-b1	sp|O74894|PRS6B_SCHPO	decoy_reverse_sp|O94444|RPN10_SCHPO	xlink	decoy inter-protein xl	aleitner_M1012_005.06867.06867.3_aleitner_M1012_005.06848.06848.3	299	5	294	-	2499.204	834.076	3	-3.5	1	2.42	0.09	0.07	0.03	0	0.03	0.01	37	0	7.21	0.866
1	KVIARLQSYDR-KANWCDK-a1-b1	sp|O42897|RPN3_SCHPO	decoy_reverse_sp|P50524|RPN12_SCHPO	xlink	decoy inter-protein xl	aleitner_M1012_005.07572.07572.3_aleitner_M1012_005.07554.07554.3	152	249	97	-	2406.26	803.095	3	5.1	1	2.08	0.01	0.11	0.04	0.01	0.03	0.01	37	0.76	7.21	0.866
1	CYAKNEWR-NWKEGLSR-a4-b3	sp|O74762|RPN2_SCHPO	sp|Q10329|PSA7_SCHPO	xlink	inter-protein xl	aleitner_M1012_005.01510.01510.4_aleitner_M1012_005.01481.01481.4	152	179	27	-	2252.079	564.028	4	-0.2	1	2.53	0.06	0.09	0.01	0	0	0	5	0	7.19	0.866
1	EVLNKGVSKDEK-GYSKPNERATK-a9-b4	sp|Q9P7S2|RPN6_SCHPO	sp|Q09841|PSB7_SCHPO	xlink	inter-protein xl	aleitner_M1012_005.13513.13513.3_aleitner_M1012_005.13324.13324.3	36	226	190	-	2732.424	911.816	3	-3.9	1	1.69	0.09	0.03	0.08	0.02	0.06	0.01	159	0.93	7.16	0.866
1	YYIIMGLQASKLR-MSSKDISSK-a11-b4	decoy_reverse_sp|Q10335|RPN7_SCHPO	sp|P87048|RPN1_SCHPO	xlink	decoy inter-protein xl	aleitner_M1012_005.02820.02820.4_aleitner_M1012_005.02691.02691.4	218	4	214	-	2674.402	669.608	4	-1.9	1	3	0.1	0.04	0.03	0.01	0.01	0	8	0	7.12	0.866
1	TNSTDEKGTK-AKYASQKRP-a7-b7	decoy_reverse_sp|P87048|RPN1_SCHPO	sp|Q9UUB6|UBLH2_SCHPO	xlink	decoy inter-protein xl	aleitner_M1012_005.07616.07616.3_aleitner_M1012_005.07444.07444.3	868	298	570	-	2265.158	756.061	3	-0.8	2	2.48	0.07	0.08	0.02	0.01	0.01	0	12	0.94	7.1	0.866
1	IEDTDKYDKK-EWLDKLGDK-a9-b5	decoy_reverse_sp|O74445|PRS10_SCHPO	sp|O14250|PSA1_SCHPO	xlink	decoy inter-protein xl	aleitner_M1012_005.08234.08234.3_aleitner_M1012_005.08060.08060.3	351	235	116	-	2494.242	832.422	3	-2.3	1	2.24	0.16	0.07	0.05	0.04	0.01	0.01	37	0.83	7.09	0.866
1	DEKSGVKLENVK-ELFDCLKIMR-a3-b7	decoy_reverse_sp|Q9P7S2|RPN6_SCHPO	decoy_reverse_sp|Q09720|PSB2_SCHPO	xlink	decoy inter-protein xl	aleitner_M1012_005.06266.06266.3_aleitner_M1012_005.06255.06255.3	386	33	353	-	2806.459	936.494	3	-0.8	1	2.81	0.14	0.01	0.07	0.02	0.05	0.01	47	0.71	7.07	0.866
1	EDMGSNDKASKER-DYYTKQSK-a8-b5	decoy_reverse_sp|O74762|RPN2_SCHPO	decoy_reverse_sp|Q09841|PSB7_SCHPO	xlink	decoy inter-protein xl	aleitner_M1012_005.03132.03132.4_aleitner_M1012_005.03309.03309.4	130	32	98	-	2635.208	659.81	4	0.4	1	2.11	0.1	0.11	0.02	0.01	0.01	0	13	0.94	7.06	0.866
1	KEVAEADIASKDLEETDER-AAKASR-a11-b3	decoy_reverse_sp|Q9UUB6|UBLH2_SCHPO	decoy_reverse_sp|Q10329|PSA7_SCHPO	xlink	decoy inter-protein xl	aleitner_M1012_005.10292.10292.4_aleitner_M1012_005.09909.09909.4	64	92	28	-	2887.43	722.865	4	-3.9	1	3.1	0.09	0.01	0.06	0.05	0.01	0.01	19	0.74	7.06	0.866
1	LLMKLSSQNDDK-YKEDTALRSEM-a4-b2	sp|O74762|RPN2_SCHPO	decoy_reverse_sp|O74445|PRS10_SCHPO	xlink	decoy inter-protein xl	aleitner_M1012_005.11516.11516.3_aleitner_M1012_005.11476.11476.3	242	379	137	-	2870.412	957.812	3	2.7	3	2.22	0.05	0.09	0.03	0.01	0.03	0.01	27	0.94	7.06	0.866
1	AMEVDEKPTER-WSELRKR-a7-b6	sp|O14126|PRS6A_SCHPO	sp|Q9UTM3|RPN5_SCHPO	xlink	inter-protein xl	aleitner_M1012_005.03256.03256.4_aleitner_M1012_005.03233.03233.4	179	338	159	-	2415.236	604.817	4	6	1	2.13	0.12	0.11	0.03	0.01	0.01	0	8	0.84	6.99	0.866
1	NKHCLIK-NKPDER-a2-b2	sp|P30655|PSB5_SCHPO	decoy_reverse_sp|Q10335|RPN7_SCHPO	xlink	decoy inter-protein xl	aleitner_M1012_005.07089.07089.3_aleitner_M1012_005.06632.06632.3	52	33	19	-	1806.946	603.323	3	2.6	1	2.29	0.06	0.08	0.02	0.02	0.01	0	30	0.92	6.98	0.866
1	DYEQFGYFKRMGNIEM-K9-155	decoy_reverse_sp|Q09841|PSB7_SCHPO	-	monolink	decoy monolink	aleitner_M1012_005.02349.02349.4_aleitner_M1012_005.02704.02704.4	260	n/a	-	-	2181.996	546.507	4	3.5	1	2.02	0.03	0.12	0.04	0.04	0	0.01	14	0	6.97	0.042
1	EDMGSNDKASKER-TELFKASTSAK-a11-b5	decoy_reverse_sp|O74762|RPN2_SCHPO	decoy_reverse_sp|O94579|PSA2_SCHPO	xlink	decoy inter-protein xl	aleitner_M1012_005.12027.12027.4_aleitner_M1012_005.11921.11921.4	133	75	58	-	2785.348	697.345	4	1.5	1	1.73	0.11	0.15	0.01	0.01	0	0	4	0.92	6.94	0.866
1	TIPPLTTVKGSDAAPQASK-K19-155	decoy_reverse_sp|P36612|PRS4_SCHPO	-	monolink	decoy monolink	aleitner_M1012_005.07940.07940.3_aleitner_M1012_005.07883.07883.3	404	n/a	-	-	2036.128	679.717	3	5.2	1	2.23	0.02	0.1	0.02	0.02	0	0.01	19	0	6.93	0.042
1	VETAVLSTTVKAQAR-VKVIAATNR-a11-b2	sp|O74762|RPN2_SCHPO	sp|O14126|PRS6A_SCHPO	xlink	inter-protein xl	aleitner_M1012_005.08153.08153.3_aleitner_M1012_005.08131.08131.3	821	326	495	-	2681.551	894.858	3	2.5	1	2.78	0.08	0.03	0.05	0.02	0.03	0.01	20	0.46	6.92	0.866
1	AKYASQKRP-KATDDDR-a7-b1	sp|Q9UUB6|UBLH2_SCHPO	sp|Q9USQ9|PSB4_SCHPO	xlink	inter-protein xl	aleitner_M1012_005.07544.07544.3_aleitner_M1012_005.07509.07509.3	298	189	109	-	2005.033	669.352	3	5.1	1	2.8	0.19	0.02	0.08	0.02	0.05	0.01	21	0.89	6.9	0.866
1	ELFDCLKIMR-YQKDEEWPPK-a7-b3	decoy_reverse_sp|Q09720|PSB2_SCHPO	decoy_reverse_sp|O42931|PRS7_SCHPO	xlink	decoy inter-protein xl	aleitner_M1012_005.06072.06072.4_aleitner_M1012_005.05876.05876.4	33	430	397	-	2780.359	696.098	4	1.3	1	2.58	0.05	0.06	0.03	0.01	0.01	0	18	0.85	6.89	0.887
1	IWKVMCK-YEYQKLK-a3-b5	decoy_reverse_sp|Q09682|PSA4_SCHPO	decoy_reverse_sp|Q9UTM3|RPN5_SCHPO	xlink	decoy inter-protein xl	aleitner_M1012_005.02007.02007.3_aleitner_M1012_005.02138.02138.3	22	231	209	-	2072.092	691.705	3	3.8	1	2.9	0.16	0.02	0.02	0.01	0.01	0	14	0.8	6.85	0.887
1	KEVAEADIASK-SSEETEDKK-a1-b8	decoy_reverse_sp|Q9UUB6|UBLH2_SCHPO	sp|O94444|RPN10_SCHPO	xlink	decoy inter-protein xl	aleitner_M1012_005.04323.04323.3_aleitner_M1012_005.04717.04717.3	54	239	185	-	2349.154	784.059	3	4.5	1	2.47	0.2	0.03	0.07	0.04	0.03	0.01	42	0.88	6.84	0.887
1	LLVKDRIDK-KLDVAKR-a4-b1	sp|Q9UUB6|UBLH2_SCHPO	decoy_reverse_sp|O74445|PRS10_SCHPO	xlink	decoy inter-protein xl	aleitner_M1012_005.10739.10739.3_aleitner_M1012_005.10886.10886.3	275	12	263	-	2065.254	689.426	3	-3.9	1	2.31	0.13	0.07	0.02	0.01	0.01	0	19	0	6.84	0.887
1	NCACVISQKK-KEVQEAR-a9-b1	sp|O94517|PSA6_SCHPO	decoy_reverse_sp|O74894|PRS6B_SCHPO	xlink	decoy inter-protein xl	aleitner_M1012_005.09794.09794.3_aleitner_M1012_005.09344.09344.3	52	341	289	-	2203.115	735.379	3	2.6	1	2.41	0.07	0.03	0.06	0.05	0.02	0.01	63	0	6.84	0.887
1	YQKDEEWPPKM-EWDSKLKDLR-a10-b7	decoy_reverse_sp|O42931|PRS7_SCHPO	sp|O74445|PRS10_SCHPO	xlink	decoy inter-protein xl	aleitner_M1012_005.13261.13261.3_aleitner_M1012_005.13359.13359.3	437	26	411	-	2876.419	959.814	3	4.8	2	1.5	0	0.11	0.12	0.12	0	0.02	65	0.71	6.83	0.887
1	MSTLDLNHLADLYDRKDWNACK-KTTEEK-a16-b1	sp|P50524|RPN12_SCHPO	sp|O74762|RPN2_SCHPO	xlink	inter-protein xl	aleitner_M1012_005.05148.05148.4_aleitner_M1012_005.05160.05160.4	16	848	832	-	3550.716	888.687	4	2.4	1	2.23	0.1	0.09	0.04	0.02	0.02	0.01	10	0.88	6.83	0.887
1	IDKEDMGSNDK-EDTEAVLKR-a3-b8	decoy_reverse_sp|O74762|RPN2_SCHPO	sp|O42931|PRS7_SCHPO	xlink	decoy inter-protein xl	aleitner_M1012_005.07244.07244.3_aleitner_M1012_005.07088.07088.3	122	59	63	-	2448.169	817.064	3	0.2	1	2.23	0.17	0.02	0.06	0.05	0.01	0.01	83	0.57	6.83	0.887
1	VVDKDGIREINI-ETTEKKIDK-a4-b5	sp|Q09720|PSB2_SCHPO	decoy_reverse_sp|O74762|RPN2_SCHPO	xlink	decoy inter-protein xl	aleitner_M1012_005.10997.10997.3_aleitner_M1012_005.10757.10757.3	186	118	68	-	2598.413	867.146	3	0.7	1	2.33	0.01	0.09	0.01	0	0.01	0	11	0.77	6.82	0.887
1	DAGKDEFSR-DAGKDEFSR-a4-b4	decoy_reverse_sp|O14126|PRS6A_SCHPO	decoy_reverse_sp|O14126|PRS6A_SCHPO	xlink	decoy intra-protein xl	aleitner_M1012_005.08741.08741.3_aleitner_M1012_005.08377.08377.3	140	140	0	-	2185.005	729.343	3	6	1	2.43	0.08	0.07	0.04	0.02	0.02	0.01	14	0	6.81	0
1	FFEKEDVQSLK-GSLEKNWK-a4-b5	sp|Q9UTM3|RPN5_SCHPO	decoy_reverse_sp|Q10329|PSA7_SCHPO	xlink	decoy inter-protein xl	aleitner_M1012_005.12075.12075.3_aleitner_M1012_005.12299.12299.3	204	81	123	-	2467.265	823.429	3	0.6	1	3.16	0.11	-0.01	0.03	0.02	0.01	0.01	17	0.79	6.79	0.887
1	LMVEMEKK-KEFEIIK-a7-b1	sp|P06732|KCRM_HUMAN	decoy_reverse_sp|P06732|KCRM_HUMAN	xlink	decoy intra-protein xl	aleitner_M1012_005.04526.04526.3_aleitner_M1012_005.04455.04455.3	365	117	248	-	2050.117	684.38	3	3.6	1	2.23	0.1	0.07	0.04	0	0.04	0.01	22	0	6.73	0
1	CGSPYIIEDSKK-AMEVDEKPTER-a11-b7	decoy_reverse_sp|O74762|RPN2_SCHPO	sp|O14126|PRS6A_SCHPO	xlink	decoy inter-protein xl	aleitner_M1012_005.11037.11037.3_aleitner_M1012_005.11007.11007.3	670	179	491	-	2837.362	946.795	3	5.4	1	2.2	0.15	0.08	0.03	0.03	0	0.01	19	0.59	6.73	0.887
1	KEDSSPCGYIIR-KVGQYIR-a1-b1	sp|O74762|RPN2_SCHPO	decoy_reverse_sp|P41878|RPN11_SCHPO	xlink	decoy inter-protein xl	aleitner_M1012_005.11286.11286.3_aleitner_M1012_005.11571.11571.3	296	33	263	-	2424.26	809.094	3	5.2	2	2.26	-0.01	0.1	0.01	0.01	0	0	4	0.83	6.73	0.887
1	EPPFAPIESAKR-GYSKPNER-a11-b4	decoy_reverse_sp|P41836|PRS8_SCHPO	sp|Q09841|PSB7_SCHPO	xlink	decoy inter-protein xl	aleitner_M1012_005.09925.09925.3_aleitner_M1012_005.10276.10276.3	93	226	133	-	2428.252	810.425	3	5.6	1	2.37	0.09	0.06	0.06	0.04	0.02	0.01	25	0.95	6.69	0.887
1	AVEKLMSR-VMKSEFQR-a4-b3	decoy_reverse_sp|O14250|PSA1_SCHPO	sp|O14126|PRS6A_SCHPO	xlink	decoy inter-protein xl	aleitner_M1012_005.13122.13122.3_aleitner_M1012_005.13050.13050.3	162	54	108	-	2094.091	699.038	3	-2.8	1	2.37	0.08	0.01	0.04	0.03	0.01	0.01	79	0	6.66	0.887
1	FNLMVICKDK-CYAKNEWR-a8-b4	sp|Q9UUB6|UBLH2_SCHPO	sp|O74762|RPN2_SCHPO	xlink	inter-protein xl	aleitner_M1012_005.09010.09010.3_aleitner_M1012_005.09424.09424.3	220	152	68	-	2530.222	844.415	3	1.7	1	2.39	0.08	0.06	0.03	0.01	0.01	0	23	0.84	6.65	0.887
1	SNNIKENEQKIK-NPKADPLDER-a10-b3	decoy_reverse_sp|O14126|PRS6A_SCHPO	sp|O74762|RPN2_SCHPO	xlink	decoy inter-protein xl	aleitner_M1012_005.10045.10045.3_aleitner_M1012_005.09947.09947.3	367	130	237	-	2735.402	912.809	3	-2.5	1	2.38	0.1	0.04	0.05	0.04	0.01	0.01	40	0.87	6.62	0.887
1	EEPKSETLENFTR-SRKVAQTTYK-a4-b3	sp|O74762|RPN2_SCHPO	sp|O94579|PSA2_SCHPO	xlink	inter-protein xl	aleitner_M1012_005.10594.10594.3_aleitner_M1012_005.10562.10562.3	880	91	789	-	2897.489	966.838	3	4.2	1	2.86	0.04	0.03	0.05	0.01	0.03	0.01	5	0.88	6.55	0.887
1	ELLVKASK-VGKSAVIK-a5-b3	sp|Q9US13|RPN9_SCHPO	sp|O14126|PRS6A_SCHPO	xlink	inter-protein xl	aleitner_M1012_005.06944.06944.3_aleitner_M1012_005.06892.06892.3	142	119	23	-	1825.131	609.385	3	1.4	1	2.2	0.04	0.08	0.02	0.01	0.01	0	17	0.94	6.51	0.887
1	TTSKVSIAK-LKLELK-a4-b2	decoy_reverse_sp|O14126|PRS6A_SCHPO	decoy_reverse_sp|P50524|RPN12_SCHPO	xlink	decoy inter-protein xl	aleitner_M1012_005.05146.05146.3_aleitner_M1012_005.05082.05082.3	315	244	71	-	1814.114	605.713	3	0.9	1	2.35	0.09	0.05	0.03	0.02	0.01	0	27	0	6.49	0.887
1	TKDAVVLGVEKR-DKKLIPIR-a11-b2	sp|Q9UT97|PSA5_SCHPO	decoy_reverse_sp|Q9UQY2|PSB1_SCHPO	xlink	decoy inter-protein xl	aleitner_M1012_005.08289.08289.3_aleitner_M1012_005.08249.08249.3	52	2	50	-	2433.476	812.167	3	3.2	1	2.65	0.08	0.03	0.03	0.02	0.01	0.01	21	0	6.47	0.887
1	SGVKLENVK-KLARNILK-a4-b1	decoy_reverse_sp|Q9P7S2|RPN6_SCHPO	decoy_reverse_sp|O94444|RPN10_SCHPO	xlink	decoy inter-protein xl	aleitner_M1012_005.10739.10739.3_aleitner_M1012_005.10801.10801.3	390	114	276	-	2065.254	689.426	3	-3.9	1	2.11	0.06	0.09	0.01	0.01	0	0	13	0	6.46	0.887
1	VDAQDFLKVAETR-GEKRWSELR-a8-b3	decoy_reverse_sp|O42931|PRS7_SCHPO	sp|Q9UTM3|RPN5_SCHPO	xlink	decoy inter-protein xl	aleitner_M1012_005.09046.09046.3_aleitner_M1012_005.09044.09044.3	28	331	303	-	2788.459	930.494	3	3.1	1	2.34	0.07	0.07	0.02	0.01	0.01	0	3	0.84	6.38	0.887
1	TSWIYKNK-KARQAAK-a6-b1	sp|P87048|RPN1_SCHPO	decoy_reverse_sp|O74762|RPN2_SCHPO	xlink	decoy inter-protein xl	aleitner_M1012_005.02572.02572.3_aleitner_M1012_005.02638.02638.3	400	139	261	-	1948.101	650.375	3	5.9	1	2.43	0.07	0.06	0.02	0.01	0.01	0	7	0.93	6.38	0.887
1	QNTPVLFDSKEAVLK-KLDVAK-a10-b1	decoy_reverse_sp|P50524|RPN12_SCHPO	decoy_reverse_sp|O74445|PRS10_SCHPO	xlink	decoy inter-protein xl	aleitner_M1012_005.11756.11756.3_aleitner_M1012_005.11656.11656.3	237	12	225	-	2498.397	833.807	3	-1.2	1	2.25	0.05	0.07	0.03	0.02	0.01	0.01	11	0.91	6.35	0.887
1	SPSGNDALNDKK-AQEEVKR-a11-b6	sp|P87048|RPN1_SCHPO	sp|O74894|PRS6B_SCHPO	xlink	inter-protein xl	aleitner_M1012_005.12076.12076.3_aleitner_M1012_005.11781.11781.3	20	49	29	-	2241.128	748.051	3	2	1	2.01	0.08	0.07	0.04	0.03	0.01	0.01	26	0.8	6.31	0.887
1	DIGKVVDK-KTVQYATK-a4-b1	decoy_reverse_sp|Q09720|PSB2_SCHPO	decoy_reverse_sp|O94579|PSA2_SCHPO	xlink	decoy inter-protein xl	aleitner_M1012_005.02674.02674.3_aleitner_M1012_005.02546.02546.3	9	148	139	-	1948.098	650.374	3	5	1	2.41	0.11	0.05	0.02	0.01	0.01	0	3	0.87	6.3	0.887
1	TLIDKFSGEKK-KATDDDR-a5-b1	sp|Q9P7S2|RPN6_SCHPO	sp|Q9USQ9|PSB4_SCHPO	xlink	inter-protein xl	aleitner_M1012_005.07104.07104.3_aleitner_M1012_005.07587.07587.3	93	189	96	-	2222.138	741.721	3	-2.1	1	2.22	0.08	0.07	0.03	0.01	0.03	0.01	12	0.89	6.3	0.887
1	KEDSSPCGYIIR-AIDLYKEVLNK-a1-b6	sp|O74762|RPN2_SCHPO	sp|Q9P7S2|RPN6_SCHPO	xlink	inter-protein xl	aleitner_M1012_005.13333.13333.3_aleitner_M1012_005.13607.13607.3	296	27	269	-	2866.493	956.506	3	5.1	1	2.72	0.12	0	0.06	0.01	0.04	0.01	29	0	6.28	0.887
1	SGNLPDADNSKSDISK-NEEKLAEFDK-a11-b4	decoy_reverse_sp|P87048|RPN1_SCHPO	sp|Q10335|RPN7_SCHPO	xlink	decoy inter-protein xl	aleitner_M1012_005.09815.09815.3_aleitner_M1012_005.10210.10210.3	883	91	792	-	3006.43	1003.151	3	-0.3	2	2.01	0.11	0.08	0.02	0.01	0.02	0	10	0	6.23	0.887
1	IWKSDEINEVLNK-DAGKDEFSRK-a3-b4	sp|Q09682|PSA4_SCHPO	decoy_reverse_sp|O14126|PRS6A_SCHPO	xlink	decoy inter-protein xl	aleitner_M1012_005.12985.12985.3_aleitner_M1012_005.12975.12975.3	230	140	90	-	2876.449	959.824	3	-2.4	1	2.56	0.07	0.03	0.03	0.02	0.01	0	17	0.83	6.18	0.887
1	AMEVDEKPTERYSDIGGLSK-K7-156	sp|O14126|PRS6A_SCHPO	-	monolink	monolink	aleitner_M1012_005.03117.03117.4_aleitner_M1012_005.02807.02807.4	179	n/a	-	-	2380.16	596.048	4	5.5	3	1.54	0.04	0.13	0.02	0.02	0	0	8	0.59	6.18	0.042
1	YYKPDLTIDEAVR-KNTEDIEMTA-a3-b1	sp|Q09720|PSB2_SCHPO	sp|P87048|RPN1_SCHPO	xlink	inter-protein xl	aleitner_M1012_005.11675.11675.3_aleitner_M1012_005.11476.11476.3	149	882	733	-	2870.401	957.808	3	4	1	2.45	0.13	-0.01	0.05	0.01	0.05	0.01	54	0.86	6.17	0.887
1	HKTPDKGYGHR-LKYYEQKIR-a2-b2	decoy_reverse_sp|P06732|KCRM_HUMAN	sp|Q9UTM3|RPN5_SCHPO	xlink	decoy inter-protein xl	aleitner_M1012_005.09298.09298.3_aleitner_M1012_005.09041.09041.3	277	213	64	-	2672.413	891.812	3	-2.2	1	1.86	0.06	0.06	0.05	0.04	0.01	0.01	49	0.89	6.15	0.887
1	QSKATREPNK-YQKDEEWPPK-a3-b3	decoy_reverse_sp|Q09841|PSB7_SCHPO	decoy_reverse_sp|O42931|PRS7_SCHPO	xlink	decoy inter-protein xl	aleitner_M1012_005.06200.06200.3_aleitner_M1012_005.06175.06175.3	35	430	395	-	2614.312	872.445	3	3.4	1	1.93	0.14	0.06	0.02	0.01	0.01	0	35	0.35	6.12	0.887
1	SNNIKENEQKIK-NPKADPLDER-a5-b3	decoy_reverse_sp|O14126|PRS6A_SCHPO	sp|O74762|RPN2_SCHPO	xlink	decoy inter-protein xl	aleitner_M1012_005.09954.09954.3_aleitner_M1012_005.09947.09947.3	362	130	232	-	2735.423	912.816	3	5.3	1	2.86	0.1	-0.03	0.05	0.04	0.01	0.01	40	0.85	6.11	0.887
1	ELIRAQEEVKR-KQYSAK-a10-b1	sp|O74894|PRS6B_SCHPO	decoy_reverse_sp|Q9UUB6|UBLH2_SCHPO	xlink	decoy inter-protein xl	aleitner_M1012_005.13301.13301.3_aleitner_M1012_005.13679.13679.3	49	3	46	-	2231.236	744.753	3	3.8	1	2.23	0.11	0.03	0.02	0.01	0.01	0	38	0.9	6.09	0.887
1	KTREALMEFR-YDKKDLVR-a1-b4	decoy_reverse_sp|O42931|PRS7_SCHPO	decoy_reverse_sp|O74445|PRS10_SCHPO	xlink	decoy inter-protein xl	aleitner_M1012_005.09399.09399.3_aleitner_M1012_005.09381.09381.3	168	352	184	-	2453.302	818.775	3	-3.2	1	2.21	0.06	0.06	0.02	0.01	0.01	0	15	0.85	6.08	0.887
1	KYYSFDNSLK-TMTEKAR-a1-b5	sp|O42897|RPN3_SCHPO	sp|Q10335|RPN7_SCHPO	xlink	inter-protein xl	aleitner_M1012_005.06661.06661.4_aleitner_M1012_005.07041.07041.4	84	16	68	-	2237.101	560.283	4	-1.1	1	1.95	0.01	0.1	0.02	0	0.01	0	4	0	6.07	0.887
1	ATAGPIIADKNCK-LKWSDER-a10-b2	sp|Q09841|PSB7_SCHPO	decoy_reverse_sp|O74445|PRS10_SCHPO	xlink	decoy inter-protein xl	aleitner_M1012_005.10280.10280.3_aleitner_M1012_005.10276.10276.3	64	365	301	-	2428.256	810.426	3	5.5	1	2.07	0.06	0.07	0.03	0.02	0.01	0.01	15	0.72	5.98	0.887
1	DTMNVDINAIKKGEIR-K11-156	sp|O43063|PSB6_SCHPO	-	monolink	monolink	aleitner_M1012_005.04160.04160.3_aleitner_M1012_005.04132.04132.3	17	n/a	-	-	1972.025	658.349	3	-2.5	1	1.73	0.06	0.03	0.06	0.06	0	0.02	79	0	5.97	0.042
1	NKRGGDEWK-KDWNACKK-a2-b1	decoy_reverse_sp|Q10335|RPN7_SCHPO	sp|P50524|RPN12_SCHPO	xlink	decoy inter-protein xl	aleitner_M1012_005.02627.02627.3_aleitner_M1012_005.02594.02594.3	222	16	206	-	2275.126	759.383	3	3.9	1	2.1	0.09	0.06	0.02	0.01	0.01	0	19	0	5.95	0.887
1	AKVAEQNENPTVGSAQK-MKSDINAHK-a2-b2	decoy_reverse_sp|O74440|RPN8_SCHPO	decoy_reverse_sp|P41878|RPN11_SCHPO	xlink	decoy inter-protein xl	aleitner_M1012_005.10164.10164.4_aleitner_M1012_005.10162.10162.4	2	63	61	-	2950.487	738.63	4	1.8	1	1.74	0.01	0.1	0.03	0.03	0	0	11	0.93	5.93	0.887
1	KKAQSGPDASAK-KTELFK-a2-b1	sp|P36612|PRS4_SCHPO	decoy_reverse_sp|O94579|PSA2_SCHPO	xlink	decoy inter-protein xl	aleitner_M1012_005.07605.07605.3_aleitner_M1012_005.07500.07500.3	45	70	25	-	2089.154	697.392	3	5.7	1	1.34	0.09	0.14	0	0	0	0	2	0	5.92	0.887
1	HSTFIITKRK-KNTEDIEMTA-a8-b1	decoy_reverse_sp|P36612|PRS4_SCHPO	sp|P87048|RPN1_SCHPO	xlink	decoy inter-protein xl	aleitner_M1012_005.07924.07924.3_aleitner_M1012_005.07904.07904.3	79	882	803	-	2518.309	840.444	3	-0.5	1	1.81	0.03	0.09	0.02	0.01	0.01	0	19	0.89	5.92	0.887
1	LFKSLGSGMDQEKVLNK-NKPDER-a3-b2	decoy_reverse_sp|P41836|PRS8_SCHPO	decoy_reverse_sp|Q10335|RPN7_SCHPO	xlink	decoy inter-protein xl	aleitner_M1012_005.09138.09138.3_aleitner_M1012_005.09044.09044.3	4	33	29	-	2788.455	930.493	3	4.4	1	1.91	0.09	0.08	0.03	0.02	0.01	0.01	9	0.77	5.89	0.887
1	ISYGDSGLRTEPKAVDEEMK-K13-156	decoy_reverse_sp|O14126|PRS6A_SCHPO	-	monolink	decoy monolink	aleitner_M1012_005.03117.03117.4_aleitner_M1012_005.02886.02886.4	260	n/a	-	-	2380.16	596.048	4	5.5	4	1.74	0.07	0.1	0.01	0.01	0	0	7	0.33	5.82	0.053
1	GSNDDEMKIDK-KQMSYMLAR-a8-b1	sp|O74762|RPN2_SCHPO	sp|P87048|RPN1_SCHPO	xlink	inter-protein xl	aleitner_M1012_005.02446.02446.4_aleitner_M1012_005.02745.02745.4	844	294	550	-	2515.188	629.805	4	5.1	1	2.26	0.1	0.02	0.03	0.02	0.01	0.01	35	0.81	5.8	0.887
1	NKRGGDEWK-QPEDKLR-a2-b5	decoy_reverse_sp|Q10335|RPN7_SCHPO	decoy_reverse_sp|P36612|PRS4_SCHPO	xlink	decoy inter-protein xl	aleitner_M1012_005.05083.05083.3_aleitner_M1012_005.05089.05089.3	222	356	134	-	2111.085	704.703	3	4.3	1	2.23	0.06	0.02	0.03	0.01	0.02	0.01	40	0	5.79	0.887
1	VVGSEFVQKYLGEGPR-K9-156	sp|O74894|PRS6B_SCHPO	-	monolink	monolink	aleitner_M1012_005.00801.00801.3_aleitner_M1012_005.00773.00773.3	207	n/a	-	-	1920.009	641.011	3	4.9	1	2.23	0.03	0.05	0.01	0.01	0	0	9	0	5.78	0.061
1	SDYYMASTYTKK-EWLDKLGDK-a11-b5	sp|Q9UTM3|RPN5_SCHPO	sp|O14250|PSA1_SCHPO	xlink	inter-protein xl	aleitner_M1012_005.04944.04944.3_aleitner_M1012_005.04622.04622.3	195	235	40	-	2697.279	900.101	3	-3.3	1	2.3	0.08	0.03	0.03	0.02	0.01	0	15	0.85	5.77	0.887
1	KDSESTEEKEAQAVQR-NKMVCK-a9-b2	decoy_reverse_sp|O94444|RPN10_SCHPO	sp|Q09682|PSA4_SCHPO	xlink	decoy inter-protein xl	aleitner_M1012_005.06369.06369.4_aleitner_M1012_005.06335.06335.4	13	223	210	-	2750.318	688.587	4	-1.2	1	2.09	0.04	0.04	0.04	0.03	0.01	0.01	32	0	5.75	0.887
1	VVDKDGIREINI-KANWCDK-a4-b1	sp|Q09720|PSB2_SCHPO	decoy_reverse_sp|P50524|RPN12_SCHPO	xlink	decoy inter-protein xl	aleitner_M1012_005.10015.10015.3_aleitner_M1012_005.10276.10276.3	186	249	63	-	2428.244	810.422	3	0.6	1	1.46	0.05	0.11	0.03	0.03	0	0	17	0.74	5.75	0.887
1	YLDSQRVAIKK-K10-155	decoy_reverse_sp|O42897|RPN3_SCHPO	-	monolink	decoy monolink	aleitner_M1012_005.03563.03563.3_aleitner_M1012_005.03518.03518.3	346	n/a	-	-	1474.852	492.625	3	-0.3	1	1.65	0.05	0.05	0.05	0.05	0	0.02	61	0	5.74	0.061
1	GNQKVVK-KANWCDK-a4-b1	decoy_reverse_sp|O42931|PRS7_SCHPO	decoy_reverse_sp|P50524|RPN12_SCHPO	xlink	decoy inter-protein xl	aleitner_M1012_005.04746.04746.3_aleitner_M1012_005.05223.05223.3	17	249	232	-	1829.939	610.987	3	-3.7	1	2.6	0.05	0.01	0.03	0.02	0	0	12	0	5.72	0.887
1	TNSTDEKGTKK-KYDKTEDDIK-a10-b4	decoy_reverse_sp|P87048|RPN1_SCHPO	sp|O74445|PRS10_SCHPO	xlink	decoy inter-protein xl	aleitner_M1012_005.07169.07169.3_aleitner_M1012_005.07131.07131.3	871	41	830	-	2599.288	867.437	3	0.5	1	1.83	0.1	0.03	0.04	0.02	0.03	0.01	59	0	5.71	0.887
1	AEAKDVAK-IKTLSMEK-a4-b2	decoy_reverse_sp|O59770|PSA3_SCHPO	decoy_reverse_sp|O14126|PRS6A_SCHPO	xlink	decoy inter-protein xl	aleitner_M1012_005.02597.02597.4_aleitner_M1012_005.02598.02598.4	64	369	305	-	1917.047	480.27	4	-1.1	1	2.05	0.05	0.05	0.01	0	0.01	0	20	0	5.69	0.887
1	KSSEQANLYER-KSSEQANLYER-a1-b1	decoy_reverse_sp|O14250|PSA1_SCHPO	decoy_reverse_sp|O14250|PSA1_SCHPO	xlink	decoy intra-protein xl	aleitner_M1012_005.11938.11938.4_aleitner_M1012_005.11921.11921.4	212	212	0	-	2785.347	697.345	4	-1.8	1	2.39	0.07	0.03	0.01	0	0	0	4	0.62	5.68	0
1	AVAHHTDCKFIR-NAEELSSYQKK-a9-b10	sp|P41836|PRS8_SCHPO	sp|O14250|PSA1_SCHPO	xlink	inter-protein xl	aleitner_M1012_005.10300.10300.3_aleitner_M1012_005.09873.09873.3	206	61	145	-	2887.43	963.484	3	0.3	1	2.06	0.03	0.06	0.02	0.01	0.01	0	13	0.86	5.68	0.887
1	GGNMKEVFR-QPEDKLR-a5-b5	sp|P06732|KCRM_HUMAN	decoy_reverse_sp|P36612|PRS4_SCHPO	xlink	decoy inter-protein xl	aleitner_M1012_005.05270.05270.3_aleitner_M1012_005.04900.04900.3	247	356	109	-	2059.045	687.356	3	-3.6	1	2.36	0.09	0.02	0.02	0.01	0.01	0	15	0	5.62	0.887
1	YYPLKSMTEK-KDSESTEEK-a5-b1	sp|P06732|KCRM_HUMAN	decoy_reverse_sp|O94444|RPN10_SCHPO	xlink	decoy inter-protein xl	aleitner_M1012_005.07244.07244.3_aleitner_M1012_005.06973.06973.3	177	5	172	-	2448.169	817.064	3	3.2	1	1.69	0.08	0.03	0.06	0.03	0.03	0.01	78	0	5.62	0.887
1	QTGQYYGGLKLCVDRR-DATDDKR-a10-b6	decoy_reverse_sp|Q09682|PSA4_SCHPO	decoy_reverse_sp|Q9USQ9|PSB4_SCHPO	xlink	decoy inter-protein xl	aleitner_M1012_005.11268.11268.3_aleitner_M1012_005.11476.11476.3	131	74	57	-	2870.399	957.808	3	0.4	1	1.8	0.05	0.08	0.03	0.02	0	0	17	0.93	5.61	0.887
1	KELFDCLK-NKPGVYTK-a1-b2	decoy_reverse_sp|Q09720|PSB2_SCHPO	sp|P00761|TRYP_PIG	xlink	decoy inter-protein xl	aleitner_M1012_005.10955.10955.3_aleitner_M1012_005.11116.11116.3	26	210	184	-	2095.113	699.379	3	5.3	1	1.72	0.07	0.09	0.02	0.01	0.01	0	5	0.8	5.61	0.887
1	GSDAAPQASKK-KSGFEK-a10-b1	decoy_reverse_sp|P36612|PRS4_SCHPO	decoy_reverse_sp|Q9P7S2|RPN6_SCHPO	xlink	decoy inter-protein xl	aleitner_M1012_005.05624.05624.3_aleitner_M1012_005.05432.05432.3	404	324	80	-	1890.966	631.33	3	-1.6	1	1.8	0.08	0.08	0.01	0.01	0.01	0	5	0.59	5.58	0.887
1	KVAQTTYK-EKASFAR-a1-b2	sp|O94579|PSA2_SCHPO	sp|P50524|RPN12_SCHPO	xlink	inter-protein xl	aleitner_M1012_005.06858.06858.3_aleitner_M1012_005.06830.06830.3	91	46	45	-	1883.009	628.678	3	-3	1	1.49	0.04	0.11	0.01	0.01	0	0	7	0	5.57	0.887
1	HCLIKMNHGTTTLAFR-K5-156	sp|P30655|PSB5_SCHPO	-	monolink	monolink	aleitner_M1012_005.01180.01180.3_aleitner_M1012_005.01151.01151.3	57	n/a	-	-	2055.046	686.023	3	3	1	1.24	0.02	0.09	0.04	0.04	0	0.01	50	0	5.56	0.061
1	YTQSTNNDDPKK-IKENQEK-a11-b2	sp|P30655|PSB5_SCHPO	sp|O14126|PRS6A_SCHPO	xlink	inter-protein xl	aleitner_M1012_005.10055.10055.3_aleitner_M1012_005.10128.10128.3	18	72	54	-	2435.173	812.732	3	-3.5	1	2.18	0.08	0.03	0.02	0.02	0	0	11	0.79	5.47	0.887
1	ATREPNKGSYRPYTAK-QYSAKAK-a7-b5	decoy_reverse_sp|Q09841|PSB7_SCHPO	decoy_reverse_sp|Q9UUB6|UBLH2_SCHPO	xlink	decoy inter-protein xl	aleitner_M1012_005.12982.12982.3_aleitner_M1012_005.12970.12970.3	42	8	34	-	2770.45	924.491	3	3.7	1	2.16	0.08	0.03	0.01	0	0.01	0	7	0.84	5.35	0.895
1	KAMVNIDTIDNKVATTM-ENKIQR-a1-b3	decoy_reverse_sp|O43063|PSB6_SCHPO	sp|O94444|RPN10_SCHPO	xlink	decoy inter-protein xl	aleitner_M1012_005.09138.09138.3_aleitner_M1012_005.09125.09125.3	210	104	106	-	2788.455	930.493	3	3.2	1	2.41	0.13	0	0.02	0.01	0.01	0	7	0.84	5.33	0.895
1	KGFDFEYYQR-KANWCDKR-a1-b7	sp|Q09841|PSB7_SCHPO	decoy_reverse_sp|P50524|RPN12_SCHPO	xlink	decoy inter-protein xl	aleitner_M1012_005.12887.12887.3_aleitner_M1012_005.13089.13089.3	8	255	247	-	2566.211	856.412	3	1.9	1	1.94	0.08	0.03	0.02	0.01	0.01	0	35	0	5.32	0.895
1	LLIFEKQVRQASDTSTNTK-K6-K19	sp|Q9UTM3|RPN5_SCHPO	-	intralink	intralink	aleitner_M1012_005.04855.04855.4_aleitner_M1012_005.04527.04527.4	40	n/a	-	-	2316.244	580.069	4	4.8	2	2.12	0.02	0.04	0.04	0.04	0	0.01	8	0	5.31	0.061
1	LIDASTVKHVFPITK-K15-155	sp|O94517|PSA6_SCHPO	-	monolink	monolink	aleitner_M1012_005.07655.07655.3_aleitner_M1012_005.07822.07822.3	72	n/a	-	-	1823.057	608.694	3	-0.1	1	1.56	-0.03	0.1	0.03	0.03	0	0.01	4	0	5.29	0.061
1	VSKILEHKEIMLR-AKYASQK-a8-b2	decoy_reverse_sp|O74445|PRS10_SCHPO	sp|Q9UUB6|UBLH2_SCHPO	xlink	decoy inter-protein xl	aleitner_M1012_005.11205.11205.3_aleitner_M1012_005.11107.11107.3	76	293	217	-	2527.423	843.482	3	1.5	1	1.97	0.01	0.06	0.01	0.01	0	0	3	0	5.26	0.904
1	NTWNSTLETAKAK-TEPKAVDEEMK-a11-b4	sp|Q9UUB6|UBLH2_SCHPO	decoy_reverse_sp|O14126|PRS6A_SCHPO	xlink	decoy inter-protein xl	aleitner_M1012_005.13261.13261.3_aleitner_M1012_005.13043.13043.3	291	260	31	-	2876.419	959.814	3	2.7	1	1.59	0.1	0.07	0.02	0.01	0.01	0	12	0.92	5.24	0.904
1	IDKEDMGSNDK-KTTEEK-a3-b1	decoy_reverse_sp|O74762|RPN2_SCHPO	sp|O74762|RPN2_SCHPO	xlink	decoy intra-protein xl	aleitner_M1012_005.03449.03449.3_aleitner_M1012_005.03589.03589.3	122	848	726	-	2123.005	708.676	3	5.3	1	1.76	0.04	0.07	0.01	0.01	0	0	3	0	5.22	0
1	KSGNLPDADNSK-KSKTLQYFA-a1-b1	decoy_reverse_sp|P87048|RPN1_SCHPO	sp|O14126|PRS6A_SCHPO	xlink	decoy inter-protein xl	aleitner_M1012_005.12936.12936.3_aleitner_M1012_005.12609.12609.3	872	430	442	-	2467.259	823.427	3	-0.3	1	2.03	0.09	-0.01	0.09	0.06	0.03	0.02	52	0	5.21	0.904
1	EEYLRAAKASR-GGNMKEVFR-a8-b5	decoy_reverse_sp|Q10329|PSA7_SCHPO	sp|P06732|KCRM_HUMAN	xlink	decoy inter-protein xl	aleitner_M1012_005.12936.12936.3_aleitner_M1012_005.13153.13153.3	92	247	155	-	2467.259	823.427	3	-2.2	1	2.14	0.03	0.03	0.02	0.01	0.01	0	11	0.73	5.2	0.904
1	KNTEDIEMTA-YKSYLLQHR-a1-b2	sp|P87048|RPN1_SCHPO	sp|O74445|PRS10_SCHPO	xlink	inter-protein xl	aleitner_M1012_005.08807.08807.3_aleitner_M1012_005.08359.08359.3	882	12	870	-	2495.247	832.757	3	4	1	1.86	0.07	0.03	0.03	0.01	0.01	0	32	0	5.16	0.904
1	CTKIIENEQSAEK-EKASFAR-a3-b2	sp|O42931|PRS7_SCHPO	sp|P50524|RPN12_SCHPO	xlink	inter-protein xl	aleitner_M1012_005.08327.08327.3_aleitner_M1012_005.08782.08782.3	102	46	56	-	2494.243	832.422	3	2.4	1	1.9	0.07	0.04	0.03	0.02	0.01	0.01	16	0.64	5.14	0.904
1	VNLYKFREER-KQMSYMLAR-a5-b1	sp|Q9Y7T8|PSB3_SCHPO	sp|P87048|RPN1_SCHPO	xlink	inter-protein xl	aleitner_M1012_005.11966.11966.3_aleitner_M1012_005.12137.12137.3	75	294	219	-	2617.363	873.462	3	4.8	1	2.09	0.12	0.03	0.02	0	0.02	0	6	0.71	5.12	0.904
1	EIKPNIR-LKWSDER-a3-b2	sp|P41836|PRS8_SCHPO	decoy_reverse_sp|O74445|PRS10_SCHPO	xlink	decoy inter-protein xl	aleitner_M1012_005.02660.02660.3_aleitner_M1012_005.02372.02372.3	105	365	260	-	1939.054	647.359	3	0.4	1	1.85	0.1	0.04	0.02	0.01	0.01	0	16	0	5.1	0.904
1	VYATMQKLQK-KATDDDR-a7-b1	decoy_reverse_sp|Q10335|RPN7_SCHPO	sp|Q9USQ9|PSB4_SCHPO	xlink	decoy inter-protein xl	aleitner_M1012_005.03494.03494.3_aleitner_M1012_005.03871.03871.3	13	189	176	-	2166.102	723.042	3	1.5	1	1.57	-0.01	0.08	0.01	0.01	0	0	12	0	5.02	0.919
1	YGEKESLAAVLVR-K4-155	decoy_reverse_sp|O74762|RPN2_SCHPO	-	monolink	decoy monolink	aleitner_M1012_005.02992.02992.3_aleitner_M1012_005.02904.02904.3	890	n/a	-	-	1588.886	530.637	3	1.2	2	1.48	0.02	0.09	0	0	0	0	7	0	5.01	0.068
1	EATPMEMDEEKSQDISINGNSK-K11-K22	sp|O74762|RPN2_SCHPO	-	intralink	intralink	aleitner_M1012_005.01625.01625.3_aleitner_M1012_005.01936.01936.3	864	n/a	-	-	2590.156	864.393	3	5.5	1	1.56	0.06	-0.04	0.09	0.09	0	0.02	127	0.65	5	0.068
1	DPEEEAEMMTKETTEK-KQYSAKAK-a11-b1	decoy_reverse_sp|O74762|RPN2_SCHPO	decoy_reverse_sp|Q9UUB6|UBLH2_SCHPO	xlink	decoy inter-protein xl	aleitner_M1012_005.09019.09019.3_aleitner_M1012_005.09386.09386.3	113	3	110	-	2957.378	986.801	3	-3.5	1	1.64	0.04	0.06	0.04	0.02	0.02	0.01	14	0.76	4.94	0.919
1	TTEEKEATPMEMDEEK-KQYSAKAK-a5-b1	sp|O74762|RPN2_SCHPO	decoy_reverse_sp|Q9UUB6|UBLH2_SCHPO	xlink	decoy inter-protein xl	aleitner_M1012_005.09019.09019.3_aleitner_M1012_005.09464.09464.3	853	3	850	-	2957.378	986.801	3	-3.5	1	1.69	0.04	0.06	0.02	0.01	0.02	0.01	10	0	4.92	0.919
1	DKPKYEPPVPTR-WRDATDDKR-a4-b8	sp|P36612|PRS4_SCHPO	decoy_reverse_sp|Q9USQ9|PSB4_SCHPO	xlink	decoy inter-protein xl	aleitner_M1012_005.10429.10429.3_aleitner_M1012_005.10793.10793.3	30	74	44	-	2725.375	909.466	3	-2.6	1	1.51	0.07	0.07	0.02	0	0.02	0	14	0.75	4.87	0.926
1	SDYYMASTYTKK-TNSTDEKGTKK-a11-b10	sp|Q9UTM3|RPN5_SCHPO	decoy_reverse_sp|P87048|RPN1_SCHPO	xlink	decoy inter-protein xl	aleitner_M1012_005.12819.12819.3_aleitner_M1012_005.12796.12796.3	195	871	676	-	2802.33	935.118	3	1	1	1.72	0.03	0.06	0.01	0	0	0	2	0	4.86	0.926
1	SQEEAIENIKCTR-FAASKEK-a10-b5	decoy_reverse_sp|O42931|PRS7_SCHPO	decoy_reverse_sp|P50524|RPN12_SCHPO	xlink	decoy inter-protein xl	aleitner_M1012_005.08144.08144.3_aleitner_M1012_005.08060.08060.3	337	225	112	-	2494.242	832.422	3	1.9	1	2.16	0.11	-0.01	0.04	0.04	0	0.01	29	0.93	4.82	0.926
1	AVAHHTDCKFIR-ETIDNAETMKK-a9-b10	sp|P41836|PRS8_SCHPO	decoy_reverse_sp|P87048|RPN1_SCHPO	xlink	decoy inter-protein xl	aleitner_M1012_005.11426.11426.3_aleitner_M1012_005.11476.11476.3	206	10	196	-	2870.407	957.81	3	0.4	1	1.52	0.02	0.08	0.01	0	0.01	0	7	0.9	4.79	0.927
1	YKEDTALRSEM-DATDDKR-a2-b6	decoy_reverse_sp|O74445|PRS10_SCHPO	decoy_reverse_sp|Q9USQ9|PSB4_SCHPO	xlink	decoy inter-protein xl	aleitner_M1012_005.07136.07136.3_aleitner_M1012_005.07441.07441.3	379	74	305	-	2299.062	767.362	3	-0.6	1	2.09	0.06	0.01	0.02	0	0.01	0	11	0	4.67	0.927
1	FDSEKAGDREVQR-KSSEQANLYER-a5-b1	sp|O14126|PRS6A_SCHPO	decoy_reverse_sp|O14250|PSA1_SCHPO	xlink	decoy inter-protein xl	aleitner_M1012_005.05335.05335.4_aleitner_M1012_005.05299.05299.4	299	212	87	-	2997.457	750.372	4	4.8	2	1.31	0.03	0.09	0	0	0	0	2	0.78	4.67	0.927
1	LDPAGFYIGYKATSAGPK-K11-155	sp|O94517|PSA6_SCHPO	-	monolink	monolink	aleitner_M1012_005.05109.05109.3_aleitner_M1012_005.05128.05128.3	162	n/a	-	-	2010.042	671.022	3	-3.2	1	1.32	0.05	0.05	0.03	0.03	0	0.01	32	0	4.58	0.068
1	SSEETEDKKMQE-LDSKNVQLAK-a8-b4	sp|O94444|RPN10_SCHPO	sp|Q9UT97|PSA5_SCHPO	xlink	inter-protein xl	aleitner_M1012_005.10469.10469.3_aleitner_M1012_005.10363.10363.3	239	214	25	-	2692.318	898.447	3	2.4	1	1.72	0.01	0.04	0.02	0.01	0.01	0	11	0	4.51	0.927
1	QEVAAQKSSEETEDK-YDKTEDDIK-a7-b3	sp|O94444|RPN10_SCHPO	sp|O74445|PRS10_SCHPO	xlink	inter-protein xl	aleitner_M1012_005.12551.12551.3_aleitner_M1012_005.12556.12556.3	231	41	190	-	2941.37	981.464	3	4.6	1	1.94	0	0.01	0.01	0.01	0	0	8	0	4.3	0.928
1	ASKGSNDDEMK-LESKQRIFR-a3-b4	sp|O74762|RPN2_SCHPO	decoy_reverse_sp|O42897|RPN3_SCHPO	xlink	decoy inter-protein xl	aleitner_M1012_005.08501.08501.3_aleitner_M1012_005.08060.08060.3	836	184	652	-	2494.239	832.421	3	-3.8	1	1.8	0.11	0	0.02	0.01	0.01	0	24	0	4.3	0.928
1	QEMKKDSESTEEK-KGTKTSETNDR-a5-b4	decoy_reverse_sp|O94444|RPN10_SCHPO	sp|P87048|RPN1_SCHPO	xlink	decoy inter-protein xl	aleitner_M1012_005.12927.12927.3_aleitner_M1012_005.12556.12556.3	5	24	19	-	2941.371	981.465	3	-3.9	1	1.63	0.07	0.03	0.01	0	0.01	0	8	0	4.25	0.928
1	KDGIQDIMPSQAK-MKSDINAHK-a1-b2	decoy_reverse_sp|P06732|KCRM_HUMAN	decoy_reverse_sp|P41878|RPN11_SCHPO	xlink	decoy inter-protein xl	aleitner_M1012_005.12507.12507.3_aleitner_M1012_005.12400.12400.3	1	63	62	-	2610.322	871.115	3	2.9	1	1.57	0.01	0.03	0.03	0.02	0.01	0.01	25	0.91	4.23	0.928
1	YYPLKSMTEK-KRWSLER-a5-b1	sp|P06732|KCRM_HUMAN	decoy_reverse_sp|Q9UTM3|RPN5_SCHPO	xlink	decoy inter-protein xl	aleitner_M1012_005.04213.04213.3_aleitner_M1012_005.04083.04083.3	177	106	71	-	2370.248	791.091	3	3.3	1	1.8	0.05	0.01	0.02	0.01	0	0	10	0	4.16	0.942
1	EKASKGSNDDEMK-KLQRLR-a2-b1	sp|O74762|RPN2_SCHPO	decoy_reverse_sp|P06732|KCRM_HUMAN	xlink	decoy inter-protein xl	aleitner_M1012_005.04165.04165.3_aleitner_M1012_005.04254.04254.3	833	63	770	-	2388.249	797.091	3	2.6	1	1.33	0.03	0	0.07	0.07	0	0.01	67	0.94	4.11	0.942
1	KDYTMAQPEFFK-VVDKDGIR-a1-b4	decoy_reverse_sp|O74894|PRS6B_SCHPO	sp|Q09720|PSB2_SCHPO	xlink	decoy inter-protein xl	aleitner_M1012_005.09424.09424.3_aleitner_M1012_005.09393.09393.3	1	186	185	-	2542.274	848.432	3	-1.5	1	1.74	0.02	0.01	0.02	0.02	0	0	16	0	4.05	0.949
1	LAEFDKAIEDAQELNGEHEILEAMK-K25-155	sp|Q10335|RPN7_SCHPO	-	monolink	monolink	aleitner_M1012_005.05352.05352.3_aleitner_M1012_005.05300.05300.3	116	n/a	-	-	2997.47	1000.165	3	1.4	1	1.3	0.05	0.05	0.02	0.02	0	0	8	0.17	4.04	0.068
1	AKADYAQYYR-KQYSAK-a2-b1	sp|Q9US13|RPN9_SCHPO	decoy_reverse_sp|Q9UUB6|UBLH2_SCHPO	xlink	decoy inter-protein xl	aleitner_M1012_005.05358.05358.3_aleitner_M1012_005.05492.05492.3	172	3	169	-	2109.048	704.024	3	-2.5	1	1.12	0.08	0.07	0.01	0.01	0	0	3	0	3.99	0.95
1	KQMSYMLAR-KTTEEK-a1-b1	sp|P87048|RPN1_SCHPO	sp|O74762|RPN2_SCHPO	xlink	inter-protein xl	aleitner_M1012_005.03222.03222.3_aleitner_M1012_005.02848.02848.3	294	848	554	-	1999.012	667.345	3	-0.1	1	1.31	0.04	0.05	0.02	0.01	0	0	5	0	3.94	0.95
1	SNPVFAENDEKGEKR-AKTMTER-a14-b2	sp|Q9UTM3|RPN5_SCHPO	decoy_reverse_sp|Q10335|RPN7_SCHPO	xlink	decoy inter-protein xl	aleitner_M1012_005.10469.10469.3_aleitner_M1012_005.10235.10235.3	331	394	63	-	2692.318	898.447	3	1.9	1	1.46	0.15	0.02	0.02	0.01	0.01	0	15	0.81	3.94	0.95
1	CGSPYIIEDSKK-SSTAAKTFLEK-a11-b6	decoy_reverse_sp|O74762|RPN2_SCHPO	sp|O94579|PSA2_SCHPO	xlink	decoy inter-protein xl	aleitner_M1012_005.06199.06199.3_aleitner_M1012_005.06169.06169.3	670	171	499	-	2715.364	906.129	3	-1.3	1	1.32	0.08	0.01	0.03	0.01	0.02	0	46	0	3.91	0.95
1	SETMKYYLPK-YKEDTALR-a5-b2	decoy_reverse_sp|P06732|KCRM_HUMAN	decoy_reverse_sp|O74445|PRS10_SCHPO	xlink	decoy inter-protein xl	aleitner_M1012_005.07791.07791.3_aleitner_M1012_005.07828.07828.3	205	379	174	-	2391.213	798.079	3	4.1	1	1.83	0.05	-0.01	0.02	0.01	0.01	0	11	0.85	3.87	0.95
1	EVLNKGVSKDEK-IDKEDMGSNDK-a9-b3	sp|Q9P7S2|RPN6_SCHPO	decoy_reverse_sp|O74762|RPN2_SCHPO	xlink	decoy inter-protein xl	aleitner_M1012_005.09762.09762.3_aleitner_M1012_005.10075.10075.3	36	122	86	-	2733.343	912.122	3	1.9	1	1.52	0.09	0.01	0.02	0.02	0	0	23	0.65	3.85	0.95
1	GTKTSETNDR-LLENDIKVMK-a3-b7	sp|P87048|RPN1_SCHPO	sp|O14126|PRS6A_SCHPO	xlink	inter-protein xl	aleitner_M1012_005.07291.07291.3_aleitner_M1012_005.07367.07367.3	24	51	27	-	2447.25	816.758	3	-3.3	1	1.43	0.05	0.03	0.02	0	0.02	0	12	0	3.74	0.95
1	TGPPGPPCGGKFMLK-KQCVIANSCK-a11-b1	decoy_reverse_sp|O14126|PRS6A_SCHPO	decoy_reverse_sp|O94517|PSA6_SCHPO	xlink	decoy inter-protein xl	aleitner_M1012_005.10132.10132.3_aleitner_M1012_005.09873.09873.3	218	193	25	-	2887.43	963.484	3	2.8	1	1.18	-0.03	0.06	0.02	0	0.01	0	10	0.88	3.71	0.95
1	GFICKVVDKDGIR-ASKGSNDDEMK-a5-b3	sp|Q09720|PSB2_SCHPO	sp|O74762|RPN2_SCHPO	xlink	inter-protein xl	aleitner_M1012_005.08225.08225.4_aleitner_M1012_005.08179.08179.4	182	836	654	-	2824.371	707.101	4	-1	1	1.39	0.05	0.03	0.01	0	0.01	0	4	0.83	3.68	0.95
1	KEVAEADIASKDLEETDER-ASKGSNDDEMK-a1-b3	decoy_reverse_sp|Q9UUB6|UBLH2_SCHPO	sp|O74762|RPN2_SCHPO	xlink	decoy inter-protein xl	aleitner_M1012_005.07757.07757.3_aleitner_M1012_005.07932.07932.3	54	836	782	-	3465.583	1156.202	3	-3.3	1	1.65	0.05	-0.03	0.06	0.02	0.04	0.01	35	0.83	3.63	0.95
1	DCIVLGADTRATAGPIIADKNCK-K23-156	sp|Q09841|PSB7_SCHPO	-	monolink	monolink	aleitner_M1012_005.06100.06100.3_aleitner_M1012_005.06175.06175.3	67	n/a	-	-	2614.317	872.447	3	3	1	0.89	0.01	0.05	0.03	0.03	0	0.01	29	0.52	3.54	0.068
1	GVLLYGPPGTGKTMLVK-KANWCDK-a12-b1	sp|O74894|PRS6B_SCHPO	decoy_reverse_sp|P50524|RPN12_SCHPO	xlink	decoy inter-protein xl	aleitner_M1012_005.09046.09046.3_aleitner_M1012_005.09125.09125.3	181	249	68	-	2788.459	930.494	3	-2.2	1	1.57	0.16	-0.01	0.03	0.03	0	0.01	7	0.8	3.52	0.951
1	NGYPMPCDVLAKR-EDCKSLKR-a12-b7	sp|O94517|PSA6_SCHPO	sp|O74894|PRS6B_SCHPO	xlink	inter-protein xl	aleitner_M1012_005.10469.10469.3_aleitner_M1012_005.10451.10451.3	114	38	76	-	2692.318	898.447	3	1.6	1	1.56	0.09	-0.01	0.02	0.01	0.01	0	20	0	3.46	0.951
1	YTSLSEEQKMKSDINAHK-K9-155	decoy_reverse_sp|P41878|RPN11_SCHPO	-	monolink	decoy monolink	aleitner_M1012_005.08055.08055.3_aleitner_M1012_005.07586.07586.3	61	n/a	-	-	2263.121	755.381	3	1.5	1	1.09	0.01	0.05	0.02	0.02	0	0.01	9	0	3.42	0.078
1	TNNLDLEHKHKTPDK-K9-K15	decoy_reverse_sp|P06732|KCRM_HUMAN	-	intralink	decoy intralink	aleitner_M1012_005.02686.02686.3_aleitner_M1012_005.02660.02660.3	275	n/a	-	-	1926.98	643.334	3	-0.1	1	0.62	0.03	0.09	0.01	0.01	0	0	4	0	3.32	0.087
1	KFTGGVLMLIDR-KSGNLPDADNSK-a1-b1	sp|O74762|RPN2_SCHPO	decoy_reverse_sp|P87048|RPN1_SCHPO	xlink	decoy inter-protein xl	aleitner_M1012_005.11857.11857.3_aleitner_M1012_005.11891.11891.3	911	872	39	-	2731.412	911.478	3	-3.5	1	1.72	0.07	-0.02	0.02	0.01	0.01	0	6	0	3.29	0.958
1	IKLISGKLDEAR-IKILFSDVK-a7-b2	sp|Q9US13|RPN9_SCHPO	decoy_reverse_sp|Q10335|RPN7_SCHPO	xlink	decoy inter-protein xl	aleitner_M1012_005.10602.10602.3_aleitner_M1012_005.10573.10573.3	132	255	123	-	2541.524	848.183	3	3.8	1	1.34	0.13	0	0.04	0.03	0	0.01	13	0	3.27	0.958
1	KNTEDIEMTA-KPPVQPLAYK-a1-b1	sp|P87048|RPN1_SCHPO	decoy_reverse_sp|O74762|RPN2_SCHPO	xlink	decoy inter-protein xl	aleitner_M1012_005.10450.10450.3_aleitner_M1012_005.10276.10276.3	882	161	721	-	2428.254	810.426	3	-0.9	1	0.99	-0.01	0.05	0.01	0	0.01	0	6	0	3.23	0.958
1	TFANLVSSTLYEKR-SQDISINGNSKK-a13-b11	sp|Q9Y7T8|PSB3_SCHPO	sp|O74762|RPN2_SCHPO	xlink	inter-protein xl	aleitner_M1012_005.11722.11722.3_aleitner_M1012_005.11679.11679.3	98	875	777	-	3055.572	1019.532	3	-3.4	1	0.97	0.04	0.03	0.04	0.03	0.01	0.01	24	0.7	3.15	0.958
1	KDGIQDIMPSQAK-GGNMKEVFRR-a1-b5	decoy_reverse_sp|P06732|KCRM_HUMAN	sp|P06732|KCRM_HUMAN	xlink	decoy intra-protein xl	aleitner_M1012_005.12743.12743.3_aleitner_M1012_005.12859.12859.3	1	247	246	-	2760.411	921.145	3	2.2	1	1.15	0.02	0.03	0.01	0.01	0	0	3	0.85	3.09	0
1	DEPEETDVNKYQKDEEWPPK-K20-155	decoy_reverse_sp|O42931|PRS7_SCHPO	-	monolink	decoy monolink	aleitner_M1012_005.06181.06181.3_aleitner_M1012_005.06142.06142.3	437	n/a	-	-	2630.219	877.748	3	5.8	1	0.66	0.04	0.04	0.03	0.03	0	0.01	25	0	2.9	0.087
1	YTSLSEEQKMK-KQCVIANSCK-a9-b1	decoy_reverse_sp|P41878|RPN11_SCHPO	decoy_reverse_sp|O94517|PSA6_SCHPO	xlink	decoy inter-protein xl	aleitner_M1012_005.09669.09669.3_aleitner_M1012_005.09674.09674.3	61	193	132	-	2687.289	896.771	3	-3.1	1	1.29	0.06	-0.01	0.02	0.01	0.01	0	13	0	2.65	0.958
1	QILDCIVNLSEPAKK-K15-156	decoy_reverse_sp|Q9P7S2|RPN6_SCHPO	-	monolink	decoy monolink	aleitner_M1012_005.07006.07006.3_aleitner_M1012_005.06979.06979.3	324	n/a	-	-	1883.007	628.677	3	-0.3	1	0.95	0.01	0.02	0.01	0.01	0	0	1	0	2.42	0.107
1	DPDDKIVGLTR-KIYNEYPPTK-a5-b1	decoy_reverse_sp|Q09720|PSB2_SCHPO	sp|O94579|PSA2_SCHPO	xlink	decoy inter-protein xl	aleitner_M1012_005.11966.11966.3_aleitner_M1012_005.11975.11975.3	166	99	67	-	2617.363	873.462	3	-0.2	1	1.01	0.08	0.01	0.01	0	0.01	0	3	0	2.41	0.965
1	QAIVSAVKFEEEAK-K8-K14	decoy_reverse_sp|Q9UUB6|UBLH2_SCHPO	-	intralink	decoy intralink	aleitner_M1012_005.06931.06931.3_aleitner_M1012_005.06505.06505.3	107	n/a	-	-	1685.887	562.97	3	-0.1	1	0.56	0	0.06	0	0	0	0	0	0	2.31	0.117
1	RQGITEAYNQKAVEK-K11-156	decoy_reverse_sp|O14250|PSA1_SCHPO	-	monolink	decoy monolink	aleitner_M1012_005.08456.08456.3_aleitner_M1012_005.08065.08065.3	158	n/a	-	-	1889.993	631.006	3	4.6	1	1.23	0.02	-0.02	0.01	0.01	0	0	2	0	2.18	0.126
