# Supplementary material for: ECL: an exhaustive search tool for the identification of cross-linked peptides using whole database
Source: BMC Bioinformatics. 2016 May 20;17:217. doi: 10.1186/s12859-016-1073-y (PMC4874008; doi:10.1186/s12859-016-1073-y)
Supplement: Additional file 2 — Detailed results of synthetic peptides and 26S Proteasome samples. (ZIP 4432 kb) [file 12859_2016_1073_MOESM2_ESM.zip › Detailed_results/26Syeast_database/xQuest/aleitner_M1012_006.csv]

Rank	Id	Protein1	Protein2	Type	XLType	Spectrum	AbsPos1	AbsPos2	deltaAA	Annotation	Mr	Mz	z	Error_rel[ppm]	nseen	MatchOdds	Xcorrx	Xcorrb	TIC	TicA	TicB	WTIC	intsum	deltaS	ld-Score	FDR	comment
1	YVAGVQQKYTQSGGVRPFGVSTLIAGFDVGDNTPR-K8-156	sp|Q10329|PSA7_SCHPO	-	monolink	monolink	aleitner_M1012_006.07889.07889.3_aleitner_M1012_006.07879.07879.3	118	n/a	-	-	3839.969	1280.997	3	5.4	1	11.51	0.38	0.36	0.55	0.55	0	0.08	1092	0.21	52.04	0
1	YPMDAHKSELEGVEEAR-KHLDAEVQK-a7-b1	sp|O42897|RPN3_SCHPO	sp|P41878|RPN11_SCHPO	xlink	inter-protein xl	aleitner_M1012_006.02952.02952.4_aleitner_M1012_006.02930.02930.4	465	281	184	-	3164.555	792.147	4	3.3	1	10.2	0.32	0.35	0.42	0.29	0.13	0.07	1257	0.75	52.03	0
1	DDLSGAEIKAIVSEAGLLALR-RKIFTIHTSK-a9-b2	sp|P36612|PRS4_SCHPO	sp|P36612|PRS4_SCHPO	xlink	intra-protein xl	aleitner_M1012_006.08606.08606.5_aleitner_M1012_006.08591.08591.5	403	370	33	-	3507.982	702.604	5	4.4	1	10.24	0.2	0.39	0.48	0.39	0.09	0.08	1144	0.92	50.5	0
1	RLTSPLMESHSVEKLFEIDSHIGCAISGLTADAR-K14-156	sp|Q9UT97|PSA5_SCHPO	-	monolink	monolink	aleitner_M1012_006.09564.09564.4_aleitner_M1012_006.09555.09555.4	66	n/a	-	-	3895.959	974.998	4	3.7	1	11.51	0.26	0.34	0.49	0.49	0	0.07	1020	0.21	50	0
1	DTLSKDQELTEENVSISVIGK-LGDKGPAAAR-a5-b4	sp|O14250|PSA1_SCHPO	sp|O14250|PSA1_SCHPO	xlink	intra-protein xl	aleitner_M1012_006.04820.04820.3_aleitner_M1012_006.04827.04827.3	201	239	38	-	3396.78	1133.268	3	5.3	2	8.65	0.39	0.29	0.5	0.4	0.1	0.08	1325	0.21	49.19	0
1	KPTSELAIGASLEK-ATAIGKSSTAAK-a1-b6	sp|O94579|PSA2_SCHPO	sp|O94579|PSA2_SCHPO	xlink	intra-protein xl	aleitner_M1012_006.03479.03479.4_aleitner_M1012_006.03396.03396.4	50	165	115	-	2685.49	672.38	4	3.5	5	11.01	0.2	0.33	0.44	0.26	0.17	0.08	738	0.58	43.63	0
1	LYQVEYAFKAFNNAGITSVGVTGK-ATSAGPKQTETINWLEK-a9-b7	sp|O94517|PSA6_SCHPO	sp|O94517|PSA6_SCHPO	xlink	intra-protein xl	aleitner_M1012_006.07652.07652.4_aleitner_M1012_006.07648.07648.4	28	169	141	-	4587.377	1147.852	4	5.1	1	9.09	0.17	0.18	0.29	0.21	0.08	0.05	1079	0.45	42.2	0
1	IDPSVTMMQVEEKPDVTYGDVGGCKEQIER-K25-156	sp|O42931|PRS7_SCHPO	-	monolink	monolink	aleitner_M1012_006.05438.05438.3_aleitner_M1012_006.05418.05418.3	185	n/a	-	-	3565.681	1189.568	3	5.1	2	11.36	0.48	0.28	0.62	0.62	0	0.1	603	0.1	41.81	0
1	EKVAFILDQVR-FFEKEDVQSLK-a2-b4	sp|Q9UTM3|RPN5_SCHPO	sp|Q9UTM3|RPN5_SCHPO	xlink	intra-protein xl	aleitner_M1012_006.06392.06392.4_aleitner_M1012_006.06368.06368.4	170	204	34	-	2823.513	706.886	4	2.6	1	9.17	0.18	0.37	0.5	0.38	0.11	0.09	778	0.31	41.66	0
1	DDLSGAEIKAIVSEAGLLALR-KIFTIHTSK-a9-b1	sp|P36612|PRS4_SCHPO	sp|P36612|PRS4_SCHPO	xlink	intra-protein xl	aleitner_M1012_006.09289.09289.5_aleitner_M1012_006.09283.09283.5	403	370	33	-	3351.877	671.383	5	3.4	2	8.23	0.19	0.34	0.55	0.47	0.08	0.09	880	0.91	40.99	0
1	EFHKDMTLEEAEVLILK-TKDAVVLGVEK-a4-b2	sp|Q9UT97|PSA5_SCHPO	sp|Q9UT97|PSA5_SCHPO	xlink	intra-protein xl	aleitner_M1012_006.07272.07272.5_aleitner_M1012_006.07277.07277.5	188	43	145	-	3339.804	668.969	5	4.5	2	9.8	0.23	0.3	0.41	0.25	0.16	0.07	755	0.43	40.8	0
1	SMTEKEQQQLIDDHFLFDKPVSPLLLASGMAR-K19-156	sp|P06732|KCRM_HUMAN	-	monolink	monolink	aleitner_M1012_006.09570.09570.3_aleitner_M1012_006.09552.09552.3	196	n/a	-	-	3799.903	1267.642	3	-3.6	1	11.51	0.38	0.29	0.59	0.59	0	0.09	522	0.09	40.46	0
1	HIGIATTGFIPDGQHIVKR-VAEKAQINTQEYGR-a18-b4	sp|O59770|PSA3_SCHPO	sp|O14250|PSA1_SCHPO	xlink	inter-protein xl	aleitner_M1012_006.04184.04184.4_aleitner_M1012_006.04166.04166.4	89	115	26	-	3803.026	951.764	4	3.8	3	11.24	0.28	0.28	0.52	0.33	0.19	0.09	561	0.5	40.2	0
1	KILFENPDEATK-DFLDAVQKVVK-a1-b8	sp|P36612|PRS4_SCHPO	sp|O42931|PRS7_SCHPO	xlink	inter-protein xl	aleitner_M1012_006.07100.07100.4_aleitner_M1012_006.07084.07084.4	357	419	62	-	2802.502	701.633	4	-1.2	1	11.4	0.29	0.41	0.48	0.18	0.3	0.09	393	0.7	40.14	0
1	NKLDPYWNQLIVAGVDGENKEPYVAFADLR-K2-156	sp|Q9USQ9|PSB4_SCHPO	-	monolink	monolink	aleitner_M1012_006.09054.09054.4_aleitner_M1012_006.09042.09042.4	137	n/a	-	-	3589.812	898.461	4	0.7	3	11.43	0.25	0.21	0.48	0.48	0	0.08	595	0.32	39.32	0
1	VLVKVHPEGKYVVDISPDIDIK-K4-K10	sp|P41836|PRS8_SCHPO	-	intralink	intralink	aleitner_M1012_006.06358.06358.4_aleitner_M1012_006.06339.06339.4	84	n/a	-	-	2600.449	651.12	4	0.8	1	11.47	0.15	0.24	0.46	0.46	0	0.1	543	0.26	39.25	0
1	HFEQVINEKHEDALAK-TMGKNK-a9-b4	sp|O74762|RPN2_SCHPO	sp|P41836|PRS8_SCHPO	xlink	inter-protein xl	aleitner_M1012_006.02417.02417.4_aleitner_M1012_006.02339.02339.4	703	78	625	-	2722.384	681.604	4	3.3	4	8.91	0.23	0.24	0.35	0.25	0.1	0.06	817	0.42	38.7	0
1	KVPDKLIDASTVK-NELEKLNFSSLK-a5-b5	sp|O94517|PSA6_SCHPO	sp|O59770|PSA3_SCHPO	xlink	inter-protein xl	aleitner_M1012_006.05587.05587.4_aleitner_M1012_006.05569.05569.4	57	177	120	-	2971.655	743.922	4	2.2	2	9.93	0.22	0.4	0.55	0.11	0.44	0.1	474	0.76	38.43	0
1	RINDTVGIKESDTGLAPISFWDVAADR-K9-156	sp|O42931|PRS7_SCHPO	-	monolink	monolink	aleitner_M1012_006.07973.07973.3_aleitner_M1012_006.07946.07946.3	68	n/a	-	-	3101.576	1034.867	3	3	1	11.51	0.39	0.26	0.53	0.53	0	0.1	445	0.29	38.38	0
1	LGVLLDMSPSETEQFLCDLIAKHHFYAK-K28-155	sp|Q9UTM3|RPN5_SCHPO	-	monolink	monolink	aleitner_M1012_006.10061.10061.4_aleitner_M1012_006.10072.10072.4	387	n/a	-	-	3416.725	855.189	4	2.5	1	9.85	0.22	0.21	0.61	0.61	0	0.11	686	0.17	38.19	0
1	KLEKGQSIDDMIPAQK-GGVHVKLAHLSK-a4-b6	sp|P06732|KCRM_HUMAN	sp|P06732|KCRM_HUMAN	xlink	intra-protein xl	aleitner_M1012_006.03596.03596.4_aleitner_M1012_006.03582.03582.4	369	298	71	-	3182.759	796.698	4	3.3	1	10.91	0.3	0.19	0.36	0.17	0.19	0.07	613	0.61	38.16	0
1	ILSTLDRELLKPSASVALQR-IQYVGKQDPK-a11-b6	sp|O74894|PRS6B_SCHPO	sp|P41878|RPN11_SCHPO	xlink	inter-protein xl	aleitner_M1012_006.05127.05127.5_aleitner_M1012_006.05116.05116.5	94	276	182	-	3521.998	705.407	5	4.4	1	10.57	0.17	0.32	0.56	0.47	0.08	0.09	453	0.39	37.29	0
1	YQKPVDTEEENDKNPPPLDEGDIELLK-K3-156	sp|O42931|PRS7_SCHPO	-	monolink	monolink	aleitner_M1012_006.05440.05440.3_aleitner_M1012_006.05410.05410.3	12	n/a	-	-	3280.6	1094.541	3	3.7	1	11.21	0.25	0.31	0.56	0.56	0	0.1	372	0.13	37.28	0
1	VVGSELIQKYLGDGPR-VLVKVHPEGK-a9-b4	sp|P36612|PRS4_SCHPO	sp|P41836|PRS8_SCHPO	xlink	inter-protein xl	aleitner_M1012_006.05857.05857.4_aleitner_M1012_006.05849.05849.4	264	84	180	-	2972.673	744.176	4	1.2	1	9.97	0.34	0.26	0.54	0.48	0.07	0.09	547	0.33	36.88	0
1	HFEQVINEKHEDALAK-NKVLVK-a9-b2	sp|O74762|RPN2_SCHPO	sp|P41836|PRS8_SCHPO	xlink	inter-protein xl	aleitner_M1012_006.03091.03091.5_aleitner_M1012_006.03075.03075.5	703	80	623	-	2744.492	549.906	5	2.3	2	10.75	0.15	0.39	0.39	0.1	0.29	0.11	308	0.59	36.84	0
1	LTHEKSTMLEK-KYDKTEDDIK-a5-b1	sp|O14126|PRS6A_SCHPO	sp|O74445|PRS10_SCHPO	xlink	inter-protein xl	aleitner_M1012_006.01656.01656.3_aleitner_M1012_006.01626.01626.3	64	38	26	-	2707.37	903.465	3	2.8	5	10	0.36	0.4	0.46	0.19	0.27	0.08	349	0.7	36.58	0
1	LQNVSNFQKIAMVDNHVCLAFAGLNADAR-K9-156	sp|Q10329|PSA7_SCHPO	-	monolink	monolink	aleitner_M1012_006.08478.08478.3_aleitner_M1012_006.08468.08468.3	62	n/a	-	-	3371.694	1124.906	3	5.6	2	11.28	0.25	0.33	0.48	0.48	0	0.08	296	0.24	36.42	0
1	VSKQGEIDYEALVK-MEILKIHLEK-a3-b5	sp|O74445|PRS10_SCHPO	sp|O74445|PRS10_SCHPO	xlink	intra-protein xl	aleitner_M1012_006.05745.05745.4_aleitner_M1012_006.05742.05742.4	321	313	8	-	2968.637	743.167	4	5.8	2	9.17	0.15	0.27	0.25	0.18	0.07	0.04	641	0.43	36.28	0
1	IITKEGVETR-RLLKLEEAMK-a4-b4	sp|Q9UQY2|PSB1_SCHPO	sp|Q9UQY2|PSB1_SCHPO	xlink	intra-protein xl	aleitner_M1012_006.04032.04032.3_aleitner_M1012_006.03967.03967.3	212	179	33	-	2512.441	838.488	3	4.4	3	9.32	0.36	0.16	0.44	0.2	0.24	0.08	673	0.58	35.87	0
1	SEAAEFEYKNGYPMPCDVLAK-KVAQTTYK-a9-b1	sp|O94517|PSA6_SCHPO	sp|O94579|PSA2_SCHPO	xlink	inter-protein xl	aleitner_M1012_006.04624.04624.3_aleitner_M1012_006.04557.04557.3	102	91	11	-	3493.693	1165.572	3	4.1	2	10.19	0.37	0.31	0.52	0.44	0.09	0.08	394	0.74	35.71	0
1	AFNNAGITSVGVTGKNCACVISQK-LDPAGFYIGYKATSAGPK-a15-b11	sp|O94517|PSA6_SCHPO	sp|O94517|PSA6_SCHPO	xlink	intra-protein xl	aleitner_M1012_006.06072.06072.4_aleitner_M1012_006.05945.05945.4	43	162	119	-	4488.254	1123.071	4	1.8	5	10.49	0.2	0.21	0.52	0.26	0.26	0.1	482	0.61	35.68	0
1	FEAQKDTVHMIFNQK-VMKSEFQR-a5-b3	sp|O94444|RPN10_SCHPO	sp|O14126|PRS6A_SCHPO	xlink	inter-protein xl	aleitner_M1012_006.04350.04350.4_aleitner_M1012_006.04324.04324.4	30	54	24	-	2996.489	750.13	4	0	2	9	0.22	0.34	0.41	0.11	0.3	0.09	485	0.33	35.43	0
1	GGVHVKLAHLSK-VISMEKGGNMK-a6-b6	sp|P06732|KCRM_HUMAN	sp|P06732|KCRM_HUMAN	xlink	intra-protein xl	aleitner_M1012_006.02926.02926.3_aleitner_M1012_006.02906.02906.3	298	242	56	-	2575.396	859.473	3	-0.6	3	9.42	0.24	0.29	0.33	0.17	0.16	0.06	511	0.3	35.32	0
1	LEIKEGNYGDGYALQPSYIHEYLSK-K4-156	sp|Q9USQ9|PSB4_SCHPO	-	monolink	monolink	aleitner_M1012_006.06279.06279.3_aleitner_M1012_006.06253.06253.3	108	n/a	-	-	3042.489	1015.171	3	0.8	1	10.32	0.29	0.19	0.37	0.37	0	0.07	512	0.08	35.29	0
1	CTKIIENEQSAEK-VKAMEVDEKPTER-a3-b2	sp|O42931|PRS7_SCHPO	sp|O14126|PRS6A_SCHPO	xlink	inter-protein xl	aleitner_M1012_006.02200.02200.5_aleitner_M1012_006.02179.02179.5	102	172	70	-	3217.594	644.527	5	2.8	2	7.64	0.09	0.31	0.3	0.26	0.04	0.05	694	0.91	35.14	0
1	LAAPQLVQMFIGDGAKLVR-SAVIKTSTR-a16-b5	sp|O14126|PRS6A_SCHPO	sp|O14126|PRS6A_SCHPO	xlink	intra-protein xl	aleitner_M1012_006.08696.08696.4_aleitner_M1012_006.08716.08716.4	265	124	141	-	3125.773	782.451	4	2.9	1	10.04	0.31	0.4	0.65	0.59	0.06	0.1	250	0.22	34.87	0
1	ELNLMDPKVPEDIFKTHLEVAR-K8-K15	sp|P87048|RPN1_SCHPO	-	intralink	intralink	aleitner_M1012_006.09148.09148.4_aleitner_M1012_006.09095.09095.4	340	n/a	-	-	2731.438	683.867	4	4.6	4	11.46	0.16	0.21	0.58	0.58	0	0.13	316	0.27	34.86	0
1	YLSENPKTSASIDFDSNFLNSMIK-SLEKTLVPYLR-a7-b4	sp|Q10335|RPN7_SCHPO	sp|O42897|RPN3_SCHPO	xlink	inter-protein xl	aleitner_M1012_006.08577.08577.4_aleitner_M1012_006.08582.08582.4	69	318	249	-	4176.158	1045.047	4	5.8	1	8.61	0.14	0.26	0.44	0.21	0.22	0.09	603	0.4	34.85	0
1	LLEKLEIKEGNYGDGYALQPSYIHEYLSK-K4-K8	sp|Q9USQ9|PSB4_SCHPO	-	intralink	intralink	aleitner_M1012_006.07624.07624.3_aleitner_M1012_006.07610.07610.3	104	n/a	-	-	3507.786	1170.27	3	1.4	1	9.54	0.19	0.26	0.51	0.51	0	0.09	462	0.16	34.33	0
1	AGDFQGLNEQLVSLFKK-TITDGKIYVEVER-a16-b6	sp|Q9UTM3|RPN5_SCHPO	sp|Q9UTM3|RPN5_SCHPO	xlink	intra-protein xl	aleitner_M1012_006.07856.07856.4_aleitner_M1012_006.07841.07841.4	80	123	43	-	3552.888	889.23	4	4.7	1	9.56	0.22	0.23	0.43	0.14	0.29	0.08	487	0.61	34.23	0
1	ATSAGPKQTETINWLEK-KIEIPLPNEVGR-a7-b1	sp|O94517|PSA6_SCHPO	sp|O74445|PRS10_SCHPO	xlink	inter-protein xl	aleitner_M1012_006.06142.06142.4_aleitner_M1012_006.06140.06140.4	169	297	128	-	3374.827	844.714	4	5.3	1	8.22	0.17	0.27	0.51	0.07	0.44	0.11	579	0.26	34.16	0
1	LGVLLDMSPSETEQFLCDLIAKHHFYAK-K22-156	sp|Q9UTM3|RPN5_SCHPO	-	monolink	monolink	aleitner_M1012_006.10362.10362.4_aleitner_M1012_006.10369.10369.4	381	n/a	-	-	3417.71	855.435	4	3.4	1	9.25	0.23	0.2	0.57	0.57	0	0.1	523	0.29	33.84	0
1	INDTVGIKESDTGLAPISFWDVAADR-LKPQDER-a8-b2	sp|O42931|PRS7_SCHPO	sp|P36612|PRS4_SCHPO	xlink	inter-protein xl	aleitner_M1012_006.06785.06785.4_aleitner_M1012_006.06782.06782.4	68	93	25	-	3811.925	953.989	4	-0.4	1	7.8	0.23	0.2	0.46	0.37	0.09	0.08	694	0.35	33.82	0
1	VVGQLLEKLKPLIEK-IDVLFSKIR-a8-b7	sp|Q10335|RPN7_SCHPO	sp|Q10335|RPN7_SCHPO	xlink	intra-protein xl	aleitner_M1012_006.08602.08602.5_aleitner_M1012_006.08573.08573.5	174	155	19	-	2933.804	587.769	5	3.6	2	9.25	0.18	0.21	0.55	0.17	0.38	0.12	511	0	33.81	0
1	EGKGEIYSFDPVGSYER-LLKLEEAMK-a3-b3	sp|Q9UQY2|PSB1_SCHPO	sp|Q9UQY2|PSB1_SCHPO	xlink	intra-protein xl	aleitner_M1012_006.06131.06131.4_aleitner_M1012_006.06130.06130.4	122	179	57	-	3143.586	786.904	4	4	1	8.4	0.13	0.38	0.43	0.36	0.07	0.07	443	0.34	33.77	0
1	EGKGEIYSFDPVGSYER-IITKEGVETR-a3-b4	sp|Q9UQY2|PSB1_SCHPO	sp|Q9UQY2|PSB1_SCHPO	xlink	intra-protein xl	aleitner_M1012_006.05000.05000.4_aleitner_M1012_006.04981.04981.4	122	212	90	-	3214.605	804.659	4	0.5	1	7.14	0.11	0.34	0.34	0.15	0.2	0.07	591	0.31	33.23	0
1	ARSEAAEFEYKNGYPMPCDVLAK-KVAQTTYK-a11-b1	sp|O94517|PSA6_SCHPO	sp|O94579|PSA2_SCHPO	xlink	inter-protein xl	aleitner_M1012_006.04224.04224.4_aleitner_M1012_006.04217.04217.4	102	91	11	-	3720.839	931.217	4	5.9	1	8.99	0.27	0.35	0.56	0.51	0.05	0.08	352	0.78	33.21	0
1	EVIELPLKNPELFLR-EKVAFILDQVR-a8-b2	sp|O74445|PRS10_SCHPO	sp|Q9UTM3|RPN5_SCHPO	xlink	inter-protein xl	aleitner_M1012_006.09068.09068.4_aleitner_M1012_006.09063.09063.4	153	170	17	-	3263.869	816.975	4	4.8	1	9.84	0.17	0.32	0.39	0.27	0.12	0.07	312	0.54	33.18	0
1	AVAASLGVNFLKVVSSAIVDK-LGVKPPK-a12-b4	sp|O74445|PRS10_SCHPO	sp|O14126|PRS6A_SCHPO	xlink	inter-protein xl	aleitner_M1012_006.09429.09429.3_aleitner_M1012_006.09423.09423.3	196	217	21	-	2962.754	988.592	3	2.2	1	9.04	0.41	0.25	0.69	0.54	0.15	0.12	409	0.94	33.07	0
1	LEKGQSIDDMIPAQK-GGVHVKLAHLSK-a3-b6	sp|P06732|KCRM_HUMAN	sp|P06732|KCRM_HUMAN	xlink	intra-protein xl	aleitner_M1012_006.03914.03914.4_aleitner_M1012_006.03906.03906.4	369	298	71	-	3054.662	764.673	4	2.6	1	8.89	0.13	0.31	0.5	0.43	0.07	0.08	418	0.4	32.98	0
1	EGKGEIYSFDPVGSYER-ASAGPLIASQTVKK-a3-b13	sp|Q9UQY2|PSB1_SCHPO	sp|P30655|PSB5_SCHPO	xlink	inter-protein xl	aleitner_M1012_006.05255.05255.3_aleitner_M1012_006.05238.05238.3	122	93	29	-	3439.766	1147.596	3	4.3	1	9.04	0.26	0.31	0.41	0.33	0.07	0.07	391	0.28	32.95	0
1	KHLDAEVQK-NHASIDKMK-a1-b7	sp|P41878|RPN11_SCHPO	sp|P41878|RPN11_SCHPO	xlink	intra-protein xl	aleitner_M1012_006.01562.01562.3_aleitner_M1012_006.01540.01540.3	281	246	35	-	2247.178	750.067	3	4.4	3	9.77	0.3	0.35	0.33	0.09	0.24	0.06	248	0.87	32.76	0
1	SPAIIFIDELDAIGTKR-KLEFPLPNEEAR-a16-b1	sp|O14126|PRS6A_SCHPO	sp|O14126|PRS6A_SCHPO	xlink	intra-protein xl	aleitner_M1012_006.09257.09257.3_aleitner_M1012_006.09256.09256.3	293	350	57	-	3437.863	1146.962	3	5.5	1	8.64	0.29	0.24	0.65	0.54	0.1	0.11	456	0.19	32.5	0
1	INANEKLVGWYHTGPQLRPSDLEINNLLK-K6-156	sp|O74440|RPN8_SCHPO	-	monolink	monolink	aleitner_M1012_006.07788.07788.4_aleitner_M1012_006.07766.07766.4	97	n/a	-	-	3487.855	872.972	4	2.5	1	10.36	0.19	0.24	0.4	0.4	0	0.07	294	0.42	32.26	0
1	ELLKPSASVALQR-IQYVGKQDPK-a4-b6	sp|O74894|PRS6B_SCHPO	sp|P41878|RPN11_SCHPO	xlink	inter-protein xl	aleitner_M1012_006.03910.03910.4_aleitner_M1012_006.03859.03859.4	94	276	182	-	2723.531	681.89	4	3.1	2	8.14	0.16	0.37	0.31	0.22	0.09	0.05	398	0.41	32.24	0
1	EVIELPLKNPELFLR-FFEKEDVQSLK-a8-b4	sp|O74445|PRS10_SCHPO	sp|Q9UTM3|RPN5_SCHPO	xlink	inter-protein xl	aleitner_M1012_006.08149.08149.4_aleitner_M1012_006.08066.08066.4	153	204	51	-	3315.813	829.961	4	3.7	3	9.03	0.16	0.4	0.64	0.6	0.03	0.1	232	0.77	32.17	0
1	SIKGYTLPPHCSR-IEEIFKK-a3-b6	sp|P06732|KCRM_HUMAN	sp|P06732|KCRM_HUMAN	xlink	intra-protein xl	aleitner_M1012_006.03765.03765.4_aleitner_M1012_006.03648.03648.4	138	265	127	-	2558.367	640.599	4	3.9	3	7.5	0.16	0.29	0.28	0.18	0.1	0.05	553	0.41	31.97	0
1	ILPNKVDPLVSLMMVEK-VLVKVHPEGK-a5-b4	sp|P41836|PRS8_SCHPO	sp|P41836|PRS8_SCHPO	xlink	intra-protein xl	aleitner_M1012_006.07046.07046.5_aleitner_M1012_006.07030.07030.5	126	84	42	-	3167.801	634.568	5	-1.7	2	9.53	0.21	0.22	0.37	0.33	0.03	0.06	393	0.48	31.72	0
1	ALQDYKPELASDPIIR-FSGEKK-a6-b5	sp|Q9P7S2|RPN6_SCHPO	sp|Q9P7S2|RPN6_SCHPO	xlink	intra-protein xl	aleitner_M1012_006.04575.04575.4_aleitner_M1012_006.04554.04554.4	308	98	210	-	2660.407	666.11	4	0.4	1	7.35	0.25	0.21	0.42	0.42	0.01	0.05	611	0.33	31.32	0
1	NKLDPYWNQLIVAGVDGENKEPYVAFADLR-K2-155	sp|Q9USQ9|PSB4_SCHPO	-	monolink	monolink	aleitner_M1012_006.08669.08669.3_aleitner_M1012_006.08664.08664.3	137	n/a	-	-	3588.838	1197.287	3	3.1	1	11.26	0.23	0.31	0.25	0.25	0	0.04	74	0.09	31.27	0
1	KHFEQVINEKHEDALAK-TMGKNK-a10-b4	sp|O74762|RPN2_SCHPO	sp|P41836|PRS8_SCHPO	xlink	inter-protein xl	aleitner_M1012_006.01950.01950.5_aleitner_M1012_006.01933.01933.5	703	78	625	-	2850.474	571.103	5	1.4	3	9.49	0.19	0.3	0.43	0.2	0.22	0.1	223	0.54	31	0
1	IITKEGVETR-LLKLEEAMK-a4-b3	sp|Q9UQY2|PSB1_SCHPO	sp|Q9UQY2|PSB1_SCHPO	xlink	intra-protein xl	aleitner_M1012_006.04452.04452.4_aleitner_M1012_006.04430.04430.4	212	179	33	-	2356.337	590.092	4	3.3	1	9.04	0.12	0.34	0.39	0.22	0.17	0.07	264	0.41	30.97	0
1	VSGSELVQKYIGEGSR-VLVKVHPEGK-a9-b4	sp|P41836|PRS8_SCHPO	sp|P41836|PRS8_SCHPO	xlink	intra-protein xl	aleitner_M1012_006.04704.04704.5_aleitner_M1012_006.04695.04695.5	218	84	134	-	2950.63	591.134	5	6	1	6.94	0.13	0.31	0.45	0.44	0.01	0.07	524	0.44	30.96	0
1	LTHEKSTMLEK-IKENQEK-a5-b2	sp|O14126|PRS6A_SCHPO	sp|O14126|PRS6A_SCHPO	xlink	intra-protein xl	aleitner_M1012_006.01277.01277.4_aleitner_M1012_006.01256.01256.4	64	72	8	-	2341.223	586.314	4	1.3	2	9.47	0.27	0.17	0.31	0.15	0.16	0.06	391	0.63	30.79	0
1	TFANLVSSTLYEKR-KQLATSLR-a13-b1	sp|Q9Y7T8|PSB3_SCHPO	sp|Q09720|PSB2_SCHPO	xlink	inter-protein xl	aleitner_M1012_006.05854.05854.4_aleitner_M1012_006.05841.05841.4	98	86	12	-	2681.484	671.379	4	3.2	2	7.6	0.28	0.28	0.61	0.47	0.15	0.1	425	0.85	30.6	0
1	AVAASLGVNFLKVVSSAIVDK-KLEFPLPNEEAR-a12-b1	sp|O74445|PRS10_SCHPO	sp|O14126|PRS6A_SCHPO	xlink	inter-protein xl	aleitner_M1012_006.10287.10287.4_aleitner_M1012_006.10286.10286.4	196	350	154	-	3667.042	917.768	4	5.1	1	9.12	0.18	0.23	0.63	0.58	0.05	0.1	339	0.72	30.57	0
1	CVVHLNDASVAAKLLMKLSSQNDDK-K13-K17	sp|O74762|RPN2_SCHPO	-	intralink	intralink	aleitner_M1012_006.08574.08574.4_aleitner_M1012_006.08564.08564.4	238	n/a	-	-	2893.481	724.378	4	4.6	1	9.25	0.1	0.15	0.22	0.22	0	0.04	462	0.43	30.54	0
1	LEIKEGNYGDGYALQPSYIHEYLSK-LMSKVAEK-a4-b4	sp|Q9USQ9|PSB4_SCHPO	sp|O14250|PSA1_SCHPO	xlink	inter-protein xl	aleitner_M1012_006.05497.05497.3_aleitner_M1012_006.05488.05488.3	108	111	3	-	3929.004	1310.676	3	5.9	2	8.39	0.31	0.32	0.44	0.39	0.04	0.06	309	0.32	30.51	0
1	EVIELPLKNPELFLR-INVKFFEK-a8-b4	sp|O74445|PRS10_SCHPO	sp|Q9UTM3|RPN5_SCHPO	xlink	inter-protein xl	aleitner_M1012_006.08399.08399.4_aleitner_M1012_006.08394.08394.4	153	200	47	-	2970.698	743.682	4	4.9	1	8.8	0.17	0.3	0.33	0.29	0.04	0.05	317	0.91	30.5	0
1	YKDGVILAADSR-VYATMQKLQK-a2-b7	sp|O43063|PSB6_SCHPO	decoy_reverse_sp|Q10335|RPN7_SCHPO	xlink	decoy inter-protein xl	aleitner_M1012_006.02908.02908.4_aleitner_M1012_006.02892.02892.4	33	13	20	-	2653.423	664.364	4	3	1	7.13	0.19	0.23	0.33	0.32	0.01	0.06	573	0.42	30.46	0.025
1	VTSKLLEQEESAEK-TFLEKR-a4-b5	sp|Q09682|PSA4_SCHPO	sp|O94579|PSA2_SCHPO	xlink	inter-protein xl	aleitner_M1012_006.03723.03723.4_aleitner_M1012_006.03699.03699.4	54	176	122	-	2520.336	631.092	4	1.5	1	9.42	0.19	0.32	0.4	0.13	0.27	0.1	174	0.47	30.33	0.025
1	EGKGEIYSFDPVGSYER-RLLKLEEAMK-a3-b4	sp|Q9UQY2|PSB1_SCHPO	sp|Q9UQY2|PSB1_SCHPO	xlink	intra-protein xl	aleitner_M1012_006.05631.05631.4_aleitner_M1012_006.05604.05604.4	122	179	57	-	3299.684	825.929	4	2.9	1	8.42	0.23	0.22	0.34	0.31	0.03	0.05	435	0.88	30.3	0
1	ASKIIDHIDYVESLIHSSYYSVSADYYK-K3-156	sp|Q9US13|RPN9_SCHPO	-	monolink	monolink	aleitner_M1012_006.09287.09287.4_aleitner_M1012_006.09209.09209.4	145	n/a	-	-	3421.664	856.424	4	1	1	9.36	0.12	0.11	0.28	0.28	0	0.05	448	0.31	29.93	0
1	VGQAVDVVGQAGRPKVITGWVTHTTPVLLHHNER-K15-156	sp|P87048|RPN1_SCHPO	-	monolink	monolink	aleitner_M1012_006.05792.05792.5_aleitner_M1012_006.05779.05779.5	841	n/a	-	-	3827.074	766.423	5	3.9	2	8.94	0.1	0.4	0.22	0.22	0	0.03	173	0.38	29.91	0
1	AVKPTDMEQFAFYK-KIEIPLPNEVGR-a3-b1	sp|O74894|PRS6B_SCHPO	sp|O74445|PRS10_SCHPO	xlink	inter-protein xl	aleitner_M1012_006.06614.06614.4_aleitner_M1012_006.06618.06618.4	378	297	81	-	3175.672	794.926	4	2.9	1	7.51	0.14	0.15	0.4	0.04	0.37	0.08	571	0.28	29.73	0.025
1	LEIKEGNYGDGYALQPSYIHEYLSKVLYAR-K4-K25	sp|Q9USQ9|PSB4_SCHPO	-	intralink	intralink	aleitner_M1012_006.09253.09253.3_aleitner_M1012_006.09166.09166.3	108	n/a	-	-	3626.833	1209.952	3	0.8	2	9.35	0.16	0.09	0.23	0.23	0	0.04	455	0.28	29.51	0
1	ILSGEQTVKYDREFLYAHNNTDMLILNR-K9-156	sp|O74762|RPN2_SCHPO	-	monolink	monolink	aleitner_M1012_006.06247.06247.4_aleitner_M1012_006.06241.06241.4	316	n/a	-	-	3508.765	878.199	4	-0.3	1	11.05	0.12	0.16	0.58	0.58	0	0.1	150	0.29	29.46	0
1	VHEVGDDLVIGASGFEADALALVKR-TLLYGKR-a24-b6	sp|Q9UQY2|PSB1_SCHPO	sp|Q9UQY2|PSB1_SCHPO	xlink	intra-protein xl	aleitner_M1012_006.08499.08499.5_aleitner_M1012_006.08479.08479.5	70	103	33	-	3567.946	714.597	5	4.6	1	7.93	0.21	0.18	0.62	0.6	0.02	0.08	447	0.79	29.14	0
1	HNDLAQLVQQSRPLMANFSKAK-GVSKDEK-a20-b4	sp|Q9P7S2|RPN6_SCHPO	sp|Q9P7S2|RPN6_SCHPO	xlink	intra-protein xl	aleitner_M1012_006.05202.05202.5_aleitner_M1012_006.05190.05190.5	80	36	44	-	3394.773	679.962	5	1.9	1	8.34	0.2	0.23	0.55	0.5	0.05	0.08	342	0.64	29.09	0
1	VKAMEVDEKPTER-QIAKFVVSLGER-a2-b4	sp|O14126|PRS6A_SCHPO	sp|O42931|PRS7_SCHPO	xlink	inter-protein xl	aleitner_M1012_006.04563.04563.4_aleitner_M1012_006.04541.04541.4	172	124	48	-	3014.624	754.664	4	4.3	2	8.01	0.09	0.3	0.27	0.07	0.2	0.05	333	0.67	28.96	0.025
1	SEAAEFEYKNGYPMPCDVLAK-KVAQTTYKK-a9-b1	sp|O94517|PSA6_SCHPO	sp|O94579|PSA2_SCHPO	xlink	inter-protein xl	aleitner_M1012_006.04195.04195.4_aleitner_M1012_006.04115.04115.4	102	91	11	-	3621.782	906.453	4	2.3	5	8.21	0.22	0.24	0.52	0.49	0.02	0.07	345	0.45	28.95	0.025
1	DISSKSPSGNDALNDK-KGTKTSETNDR-a5-b1	sp|P87048|RPN1_SCHPO	sp|P87048|RPN1_SCHPO	xlink	intra-protein xl	aleitner_M1012_006.01319.01319.5_aleitner_M1012_006.01303.01303.5	9	21	12	-	3020.46	605.1	5	2.2	1	7.23	0.08	0.28	0.26	0.23	0.03	0.04	410	0.52	28.27	0
1	ARSEAAEFEYKNGYPMPCDVLAK-KVAQTTYKK-a11-b8	sp|O94517|PSA6_SCHPO	sp|O94579|PSA2_SCHPO	xlink	inter-protein xl	aleitner_M1012_006.03789.03789.6_aleitner_M1012_006.03776.03776.6	102	98	4	-	3848.926	642.495	6	3.6	1	5.96	0.11	0.18	0.36	0.35	0.01	0.05	637	0.8	27.85	0.025
1	YVVDISPDIDIKEIKPNIR-TMGKNK-a12-b4	sp|P41836|PRS8_SCHPO	sp|P41836|PRS8_SCHPO	xlink	intra-protein xl	aleitner_M1012_006.05412.05412.5_aleitner_M1012_006.05404.05404.5	102	78	24	-	3041.654	609.339	5	2.4	1	7.28	0.23	0.19	0.6	0.47	0.13	0.1	418	0.91	27.79	0
1	LTSPLMESHSVEKLFEIDSHIGCAISGLTADAR-K13-156	sp|Q9UT97|PSA5_SCHPO	-	monolink	monolink	aleitner_M1012_006.10173.10173.4_aleitner_M1012_006.10155.10155.4	66	n/a	-	-	3739.862	935.973	4	5	1	7.82	0.15	0.11	0.35	0.35	0	0.05	475	0.44	27.47	0
1	LDKAPTESYADIGGLESQIQEIK-KAQSGPDASAK-a3-b1	sp|P36612|PRS4_SCHPO	sp|P36612|PRS4_SCHPO	xlink	intra-protein xl	aleitner_M1012_006.05309.05309.4_aleitner_M1012_006.05300.05300.4	184	45	139	-	3700.888	926.23	4	5.3	1	6.64	0.18	0.21	0.56	0.44	0.13	0.09	441	0.85	27.26	0
1	IHLEKVSK-KLGVKPPK-a5-b5	sp|O74445|PRS10_SCHPO	sp|O14126|PRS6A_SCHPO	xlink	inter-protein xl	aleitner_M1012_006.01964.01964.4_aleitner_M1012_006.01935.01935.4	318	217	101	-	1956.214	490.061	4	0.1	1	8.4	0.21	0.25	0.27	0.14	0.13	0.05	231	0.39	27.22	0.025
1	VVGQLLEKLKPLIEK-ATLTGMKIDVLFSK-a8-b7	sp|Q10335|RPN7_SCHPO	sp|Q10335|RPN7_SCHPO	xlink	intra-protein xl	aleitner_M1012_006.09450.09450.4_aleitner_M1012_006.09413.09413.4	174	148	26	-	3366.99	842.755	4	2.6	1	6.83	0.13	0.19	0.45	0.02	0.43	0.08	443	0	26.84	0
1	TQLADILSVLGMSYSNTSKHESLK-K24-156	sp|P87048|RPN1_SCHPO	-	monolink	monolink	aleitner_M1012_006.09031.09031.4_aleitner_M1012_006.09005.09005.4	144	n/a	-	-	2777.423	695.364	4	2.6	1	9.39	0.09	0.23	0.31	0.31	0	0.06	126	0.33	26.72	0
1	KVTSKLLEQEESAEK-TFLEKR-a5-b5	sp|Q09682|PSA4_SCHPO	sp|O94579|PSA2_SCHPO	xlink	inter-protein xl	aleitner_M1012_006.03440.03440.4_aleitner_M1012_006.03413.03413.4	54	176	122	-	2648.433	663.116	4	2.3	2	8.16	0.13	0.23	0.7	0.09	0.61	0.21	142	0.37	26.6	0.025
1	SAELYKNPKADPLDER-FLSKTLDSNSLTHEK-a9-b4	sp|O74762|RPN2_SCHPO	sp|Q09682|PSA4_SCHPO	xlink	inter-protein xl	aleitner_M1012_006.09060.09060.5_aleitner_M1012_006.09059.09059.5	130	198	68	-	3701.898	741.388	5	5.3	1	7.43	0.16	0.21	0.35	0.09	0.27	0.07	330	0.58	26.25	0.025
1	HNDLAQLVQQSRPLMANFSKAK-MRKLAR-a20-b3	sp|Q9P7S2|RPN6_SCHPO	decoy_reverse_sp|O94444|RPN10_SCHPO	xlink	decoy inter-protein xl	aleitner_M1012_006.05993.05993.5_aleitner_M1012_006.06004.06004.5	80	114	34	-	3406.835	682.375	5	-2.6	1	7.14	0.16	0.29	0.4	0.4	0	0.05	274	0.55	26.17	0.025
1	NVPKLQNVSNFQK-DWNACKKELLK-a4-b7	sp|Q10329|PSA7_SCHPO	sp|P50524|RPN12_SCHPO	xlink	inter-protein xl	aleitner_M1012_006.02354.02354.6_aleitner_M1012_006.02317.02317.6	53	23	30	-	3056.624	510.445	6	4	1	7.06	0.17	0.25	0.29	0.1	0.18	0.05	321	0.85	26.14	0.025
1	EGNYGDGYALQPSYIHEYLSKVLYAR-K21-156	sp|Q9USQ9|PSB4_SCHPO	-	monolink	monolink	aleitner_M1012_006.08705.08705.3_aleitner_M1012_006.08678.08678.3	129	n/a	-	-	3161.554	1054.859	3	6	2	10.09	0.25	0.13	0.46	0.46	0	0.09	95	0.2	26.03	0
1	SAQEILCNEPVETYGSFDLKEK-LKYYEQK-a20-b2	sp|Q9UTM3|RPN5_SCHPO	sp|Q9UTM3|RPN5_SCHPO	xlink	intra-protein xl	aleitner_M1012_006.05214.05214.4_aleitner_M1012_006.05200.05200.4	168	213	45	-	3664.801	917.208	4	4.1	1	6.89	0.19	0.21	0.61	0.6	0.01	0.07	355	0.93	25.94	0
1	ELAAIKEDTEAVLK-KAQSGPDASAK-a6-b1	sp|O42931|PRS7_SCHPO	sp|P36612|PRS4_SCHPO	xlink	inter-protein xl	aleitner_M1012_006.04318.04318.4_aleitner_M1012_006.04298.04298.4	51	45	6	-	2725.45	682.37	4	4.3	1	6.67	0.12	0.18	0.36	0.25	0.11	0.06	419	0.8	25.74	0.025
1	ELLKPSASVALQR-IQYVGKQDPKK-a4-b6	sp|O74894|PRS6B_SCHPO	sp|P41878|RPN11_SCHPO	xlink	inter-protein xl	aleitner_M1012_006.03502.03502.4_aleitner_M1012_006.03497.03497.4	94	276	182	-	2851.622	713.913	4	1.8	1	7.25	0.12	0.19	0.22	0.2	0.02	0.04	350	0.39	25.51	0.025
1	LSGVVEGIFQKCYAK-NSDYKETLIFK-a11-b5	sp|O74762|RPN2_SCHPO	sp|O74762|RPN2_SCHPO	xlink	intra-protein xl	aleitner_M1012_006.06921.06921.4_aleitner_M1012_006.06911.06911.4	148	107	41	-	3192.645	799.169	4	1.1	1	8.97	0.19	0.15	0.28	0.18	0.1	0.05	193	0.44	25.45	0
1	VYSEIPLSNATSLLYLENTKETEKLAEER-K20-K24	sp|P50524|RPN12_SCHPO	-	intralink	intralink	aleitner_M1012_006.09302.09302.3_aleitner_M1012_006.09196.09196.3	201	n/a	-	-	3477.793	1160.272	3	4.6	2	7.63	0.16	0.09	0.42	0.42	0	0.07	400	0.35	25.38	0
1	KLEKGQSIDDMIPAQK-GGVHVKLAHLSK-a1-b6	sp|P06732|KCRM_HUMAN	sp|P06732|KCRM_HUMAN	xlink	intra-protein xl	aleitner_M1012_006.03603.03603.5_aleitner_M1012_006.03570.03570.5	366	298	68	-	3182.758	637.559	5	3	2	7.34	0.21	0.16	0.61	0.47	0.13	0.1	309	0.53	25.32	0
1	LIDASTVKHVFPITK-NCACVISQKK-a8-b9	sp|O94517|PSA6_SCHPO	sp|O94517|PSA6_SCHPO	xlink	intra-protein xl	aleitner_M1012_006.05072.05072.5_aleitner_M1012_006.05053.05053.5	65	52	13	-	3012.624	603.533	5	3.2	2	8.91	0.18	0.14	0.53	0.46	0.08	0.09	161	0.77	24.95	0
1	LKKTLEVLYLK-RSKVLDVR-a3-b3	decoy_reverse_sp|P06732|KCRM_HUMAN	decoy_reverse_sp|O94579|PSA2_SCHPO	xlink	decoy inter-protein xl	aleitner_M1012_006.02653.02653.6_aleitner_M1012_006.02645.02645.6	342	158	184	-	2456.516	410.427	6	2.5	3	7.64	0.19	0.23	0.44	0.33	0.11	0.08	187	0.41	24.87	0.025
1	QLASYYHKESNALFMVR-DKPKYEPPVPTR-a8-b4	sp|P87048|RPN1_SCHPO	sp|P36612|PRS4_SCHPO	xlink	inter-protein xl	aleitner_M1012_006.04752.04752.5_aleitner_M1012_006.04738.04738.5	735	30	705	-	3619.868	724.982	5	5.2	1	6.08	0.09	0.25	0.22	0.12	0.1	0.04	361	0.54	24.61	0.025
1	NMLSAGLIVAGYDEKTGGDVYSIPLGGSLHK-K15-156	sp|O43063|PSB6_SCHPO	-	monolink	monolink	aleitner_M1012_006.08232.08232.4_aleitner_M1012_006.08199.08199.4	130	n/a	-	-	3317.701	830.433	4	4.8	1	8.05	0.1	0.06	0.21	0.21	0	0.03	369	0.46	24.57	0
1	QSMTSLVQHVMTYLPGIDDLKTK-LTQLLSQIKEEQGDIK-a21-b9	sp|Q9UTM3|RPN5_SCHPO	sp|Q9UTM3|RPN5_SCHPO	xlink	intra-protein xl	aleitner_M1012_006.09590.09590.4_aleitner_M1012_006.09581.09581.4	107	141	34	-	4584.421	1147.113	4	3	1	8.96	0.3	0.12	0.4	0.2	0.2	0.08	139	0.6	24.35	0
1	VGQAVDVVGQAGRPKVITGWVTHTTPVLLHHNER-LLKMQR-a15-b3	sp|P87048|RPN1_SCHPO	sp|P36612|PRS4_SCHPO	xlink	inter-protein xl	aleitner_M1012_006.05299.05299.7_aleitner_M1012_006.05266.05266.7	841	71	770	-	4596.538	657.656	7	3.3	2	6.07	0.07	0.34	0.54	0.54	0	0.06	233	0.48	24.24	0.025
1	GGVHVKLAHLSK-EKRTFLR-a6-b2	sp|P06732|KCRM_HUMAN	sp|Q9P7S2|RPN6_SCHPO	xlink	inter-protein xl	aleitner_M1012_006.02675.02675.4_aleitner_M1012_006.02652.02652.4	298	119	179	-	2331.361	583.848	4	3.1	1	6.56	0.29	0.2	0.19	0.16	0.03	0.03	330	0.72	24.24	0.025
1	MCSPSATLTHRTMTEKAR-VDVKTK-a16-b4	sp|Q10335|RPN7_SCHPO	sp|Q10335|RPN7_SCHPO	xlink	intra-protein xl	aleitner_M1012_006.03134.03134.5_aleitner_M1012_006.03109.03109.5	16	248	232	-	2903.472	581.702	5	1.7	1	5.71	0.15	0.26	0.27	0.26	0.02	0.04	356	0.45	24.02	0
1	NKLDPYWNQLIVAGVDGENKEPYVAFADLR-KYTGLLR-a2-b1	sp|Q9USQ9|PSB4_SCHPO	decoy_reverse_sp|Q9UQY2|PSB1_SCHPO	xlink	decoy inter-protein xl	aleitner_M1012_006.08122.08122.5_aleitner_M1012_006.08113.08113.5	137	123	14	-	4421.322	885.272	5	3.6	2	7.03	0.15	0.2	0.48	0.47	0.02	0.06	264	0.5	24.01	0.049
1	IQYVGKQDPK-KHLDAEVQK-a6-b1	sp|P41878|RPN11_SCHPO	sp|P41878|RPN11_SCHPO	xlink	intra-protein xl	aleitner_M1012_006.01963.01963.4_aleitner_M1012_006.01938.01938.4	276	281	5	-	2379.281	595.828	4	0.6	1	6.94	0.19	0.28	0.5	0.46	0.04	0.09	152	0.72	24	0
1	ELAAIKEDTEAVLKR-EIKPNIR-a14-b3	sp|O42931|PRS7_SCHPO	sp|P41836|PRS8_SCHPO	xlink	inter-protein xl	aleitner_M1012_006.04379.04379.4_aleitner_M1012_006.04353.04353.4	59	105	46	-	2691.53	673.89	4	4.9	1	6.85	0.13	0.29	0.12	0.04	0.08	0.03	194	0.52	23.87	0.049
1	QTTSNLGHINKPSIQALIHGLGR-GKVVIDAFR-a11-b2	sp|P41878|RPN11_SCHPO	sp|P41878|RPN11_SCHPO	xlink	intra-protein xl	aleitner_M1012_006.06978.06978.5_aleitner_M1012_006.06969.06969.5	185	153	32	-	3596.01	720.21	5	4.2	1	6.03	0.09	0.2	0.25	0.07	0.18	0.07	366	0.41	23.73	0
1	GGVHVKLAHLSKHPK-MRKLAR-a6-b3	sp|P06732|KCRM_HUMAN	decoy_reverse_sp|O94444|RPN10_SCHPO	xlink	decoy inter-protein xl	aleitner_M1012_006.02600.02600.5_aleitner_M1012_006.02575.02575.5	298	114	184	-	2518.481	504.704	5	0.5	2	6.57	0.19	0.28	0.23	0.19	0.04	0.04	209	0.62	23.6	0.073
1	EANALETEDGMLIDEEDELELPPTASKHTISSIR-K27-156	sp|P50524|RPN12_SCHPO	-	monolink	monolink	aleitner_M1012_006.07255.07255.3_aleitner_M1012_006.07251.07251.3	250	n/a	-	-	3908.89	1303.971	3	4.5	1	8.53	0.27	0.14	0.51	0.51	0	0.08	120	0.19	23.53	0
1	HSTFIITKRK-IITKEGVETR-a8-b4	decoy_reverse_sp|P36612|PRS4_SCHPO	sp|Q9UQY2|PSB1_SCHPO	xlink	decoy inter-protein xl	aleitner_M1012_006.04111.04111.4_aleitner_M1012_006.04059.04059.4	79	212	133	-	2512.439	629.118	4	0.5	1	6.73	0.2	0.19	0.22	0.08	0.15	0.04	267	0.87	23.25	0.095
1	IITKEGVETR-KIFTIHTSK-a4-b1	sp|Q9UQY2|PSB1_SCHPO	sp|P36612|PRS4_SCHPO	xlink	inter-protein xl	aleitner_M1012_006.04465.04465.3_aleitner_M1012_006.04435.04435.3	212	370	158	-	2356.343	786.456	3	2.8	1	6.29	0.26	0.16	0.45	0.44	0.01	0.08	318	0.42	23.18	0.095
1	EGNYGDGYALQPSYIHEYLSKVLYAR-KYTGLLR-a21-b1	sp|Q9USQ9|PSB4_SCHPO	decoy_reverse_sp|Q9UQY2|PSB1_SCHPO	xlink	decoy inter-protein xl	aleitner_M1012_006.07976.07976.5_aleitner_M1012_006.07967.07967.5	129	123	6	-	3993.054	799.619	5	5.7	1	7.66	0.14	0.16	0.53	0.52	0.01	0.06	173	0.62	22.77	0.115
1	YVAGVQQKYTQSGGVRPFGVSTLIAGFDVGDNTPR-ILIDKAR-a8-b5	sp|Q10329|PSA7_SCHPO	sp|Q10329|PSA7_SCHPO	xlink	intra-protein xl	aleitner_M1012_006.07104.07104.7_aleitner_M1012_006.07072.07072.7	118	87	31	-	4649.461	665.216	7	0	2	4.9	0.05	0.2	0.21	0.21	0	0.02	469	0.59	22.77	0
1	SEAAEFEYKNGYPMPCDVLAK-KTVQYATK-a9-b1	sp|O94517|PSA6_SCHPO	decoy_reverse_sp|O94579|PSA2_SCHPO	xlink	decoy inter-protein xl	aleitner_M1012_006.04585.04585.5_aleitner_M1012_006.04568.04568.5	102	148	46	-	3493.681	699.744	5	0.7	1	6.8	0.16	0.19	0.31	0.31	0	0.04	250	0.62	22.76	0.115
1	ASKGSNDDEMKIDK-KLEFPLPNEEAR-a11-b1	sp|O74762|RPN2_SCHPO	sp|O14126|PRS6A_SCHPO	xlink	inter-protein xl	aleitner_M1012_006.02128.02128.5_aleitner_M1012_006.02115.02115.5	844	350	494	-	3116.538	624.315	5	1.3	1	4.49	0.16	0.22	0.25	0.14	0.11	0.05	453	0.74	22.74	0.115
1	KHFEQVINEKHEDALAK-SVQPTAKTVQK-a1-b7	sp|O74762|RPN2_SCHPO	sp|O74762|RPN2_SCHPO	xlink	intra-protein xl	aleitner_M1012_006.02203.02203.5_aleitner_M1012_006.02190.02190.5	694	806	112	-	3358.803	672.768	5	4.4	1	7.22	0.11	0.19	0.46	0.05	0.41	0.1	153	0.49	22.73	0
1	GKYYPLKSMTEK-KQLLIDGANVLR-a7-b1	sp|P06732|KCRM_HUMAN	decoy_reverse_sp|O42897|RPN3_SCHPO	xlink	decoy inter-protein xl	aleitner_M1012_006.04612.04612.5_aleitner_M1012_006.04594.04594.5	177	415	238	-	2920.619	585.132	5	3.4	1	6.53	0.1	0.2	0.2	0.16	0.04	0.04	271	0.85	22.65	0.115
1	VYQTEPAGIYNAWKATAIGR-LDSKNVQLAK-a14-b4	sp|Q10329|PSA7_SCHPO	sp|Q9UT97|PSA5_SCHPO	xlink	inter-protein xl	aleitner_M1012_006.05876.05876.4_aleitner_M1012_006.05886.05886.4	159	214	55	-	3460.841	866.218	4	1.7	2	6.61	0.24	0.22	0.6	0.6	0	0.08	181	0.48	22.6	0.115
1	WSTAETLTNNKIDR-DEKSGVK-a11-b3	decoy_reverse_sp|Q9UUB6|UBLH2_SCHPO	decoy_reverse_sp|Q9P7S2|RPN6_SCHPO	xlink	decoy inter-protein xl	aleitner_M1012_006.01443.01443.5_aleitner_M1012_006.01430.01430.5	21	386	365	-	2547.279	510.464	5	-1.1	1	6.92	0.17	0.18	0.21	0.09	0.12	0.04	202	0.79	22.07	0.115
1	SEAAEFEYKNGYPMPCDVLAK-KHLDAEVQK-a9-b1	sp|O94517|PSA6_SCHPO	sp|P41878|RPN11_SCHPO	xlink	inter-protein xl	aleitner_M1012_006.04243.04243.4_aleitner_M1012_006.04311.04311.4	102	281	179	-	3622.719	906.688	4	-3.6	1	5.92	0.15	0.17	0.22	0.2	0.02	0.03	319	0.46	21.89	0.115
1	GGVHVKLAHLSK-IKILFSDVK-a6-b2	sp|P06732|KCRM_HUMAN	decoy_reverse_sp|Q10335|RPN7_SCHPO	xlink	decoy inter-protein xl	aleitner_M1012_006.02669.02669.4_aleitner_M1012_006.02632.02632.4	298	255	43	-	2444.447	612.12	4	-2.1	1	6.23	0.22	0.13	0.29	0.23	0.06	0.05	308	0.46	21.8	0.115
1	EERFKLNVYK-KYDKTEDDIK-a5-b4	decoy_reverse_sp|Q9Y7T8|PSB3_SCHPO	sp|O74445|PRS10_SCHPO	xlink	decoy inter-protein xl	aleitner_M1012_006.01119.01119.5_aleitner_M1012_006.01108.01108.5	130	41	89	-	2716.392	544.286	5	-1.6	1	7.06	0.16	0.18	0.29	0.13	0.16	0.05	167	0.68	21.79	0.115
1	KHFEQVINEKHEDALAK-NKVLVK-a10-b2	sp|O74762|RPN2_SCHPO	sp|P41836|PRS8_SCHPO	xlink	inter-protein xl	aleitner_M1012_006.02677.02677.5_aleitner_M1012_006.02639.02639.5	703	80	623	-	2872.593	575.526	5	4.3	1	6.29	0.16	0.16	0.24	0.13	0.1	0.05	259	0.81	21.53	0.115
1	SALSTLNGFVEELKAEVRR-WSTAETLTNNKIDRDK-a14-b11	decoy_reverse_sp|P06732|KCRM_HUMAN	decoy_reverse_sp|Q9UUB6|UBLH2_SCHPO	xlink	decoy inter-protein xl	aleitner_M1012_006.05703.05703.6_aleitner_M1012_006.05677.05677.6	226	21	205	-	4147.147	692.199	6	-1.9	1	5.43	0.15	0.13	0.56	0.19	0.38	0.11	333	0.75	21.26	0.115
1	VVDKDGIR-LDVAKR-a4-b5	sp|Q09720|PSB2_SCHPO	decoy_reverse_sp|O74445|PRS10_SCHPO	xlink	decoy inter-protein xl	aleitner_M1012_006.05941.05941.3_aleitner_M1012_006.05921.05921.3	186	17	169	-	1738.992	580.672	3	-1.2	1	5.54	0.26	0.25	0.44	0.14	0.3	0.09	181	0.47	21.18	0.115
1	MVILNKDGMERK-EVLNKGVSK-a6-b5	sp|O43063|PSB6_SCHPO	sp|Q9P7S2|RPN6_SCHPO	xlink	inter-protein xl	aleitner_M1012_006.01579.01579.5_aleitner_M1012_006.01544.01544.5	205	32	173	-	2543.392	509.686	5	4	1	6.33	0.15	0.12	0.29	0.13	0.16	0.05	270	0.76	20.95	0.115
1	AVKPTDMEQFAFYK-KSGNLPDADNSK-a3-b1	sp|O74894|PRS6B_SCHPO	decoy_reverse_sp|P87048|RPN1_SCHPO	xlink	decoy inter-protein xl	aleitner_M1012_006.02889.02889.5_aleitner_M1012_006.02881.02881.5	378	872	494	-	3056.487	612.305	5	2.4	1	5.43	0.11	0.22	0.12	0.03	0.09	0.02	273	0.71	20.84	0.115
1	NPELFLRVGIKPPK-IIPLKK-a11-b5	sp|O74445|PRS10_SCHPO	sp|Q9UQY2|PSB1_SCHPO	xlink	inter-protein xl	aleitner_M1012_006.02262.02262.5_aleitner_M1012_006.02242.02242.5	164	223	59	-	2455.531	492.114	5	0.7	1	5.58	0.14	0.18	0.33	0.24	0.09	0.06	274	0	20.82	0.115
1	SVQPTAKTVQK-KHFEQVINEK-a7-b1	sp|O74762|RPN2_SCHPO	sp|O74762|RPN2_SCHPO	xlink	intra-protein xl	aleitner_M1012_006.02182.02182.4_aleitner_M1012_006.02159.02159.4	806	694	112	-	2594.414	649.611	4	2.9	1	6.08	0.15	0.2	0.61	0.61	0	0.11	151	0.56	20.79	0
1	KHLGHVTLETVTHNIPTPWVR-LLKMQR-a1-b3	decoy_reverse_sp|P87048|RPN1_SCHPO	sp|P36612|PRS4_SCHPO	xlink	decoy inter-protein xl	aleitner_M1012_006.04680.04680.6_aleitner_M1012_006.04660.04660.6	33	71	38	-	3359.873	560.987	6	2.3	2	6.22	0.07	0.17	0.42	0.02	0.4	0.17	134	0.64	20.62	0.115
1	LGVLLDMSPSETEQFLCDLIAKHHFYAK-SNPVFAENDEKGEKR-a22-b14	sp|Q9UTM3|RPN5_SCHPO	sp|Q9UTM3|RPN5_SCHPO	xlink	intra-protein xl	aleitner_M1012_006.08863.08863.5_aleitner_M1012_006.08883.08883.5	381	331	50	-	5118.523	1024.712	5	2.4	1	5.44	0.14	0.08	0.65	0.63	0.02	0.09	363	0.47	20.62	0
1	ELEAMKLLRPR-RSKVLDVR-a6-b3	decoy_reverse_sp|Q9UQY2|PSB1_SCHPO	decoy_reverse_sp|O94579|PSA2_SCHPO	xlink	decoy inter-protein xl	aleitner_M1012_006.02776.02776.4_aleitner_M1012_006.02764.02764.4	47	158	111	-	2464.433	617.116	4	0.7	1	6.39	0.15	0.21	0.27	0.23	0.04	0.04	136	0.81	20.57	0.115
1	GSLEKNWKEEYLR-ATAIGKSSTAAK-a8-b6	decoy_reverse_sp|Q10329|PSA7_SCHPO	sp|O94579|PSA2_SCHPO	xlink	decoy inter-protein xl	aleitner_M1012_006.02059.02059.5_aleitner_M1012_006.02042.02042.5	84	165	81	-	2893.536	579.715	5	5.9	1	5.46	0.19	0.2	0.16	0.1	0.06	0.03	266	0.86	20.54	0.115
1	RGGDEWKIEPLK-DAGKDEFSRK-a7-b4	decoy_reverse_sp|Q10335|RPN7_SCHPO	decoy_reverse_sp|O14126|PRS6A_SCHPO	xlink	decoy inter-protein xl	aleitner_M1012_006.01134.01134.6_aleitner_M1012_006.01069.01069.6	229	140	89	-	2716.381	453.738	6	-0.6	2	5	0.04	0.31	0.23	0.19	0.03	0.04	180	0.77	20.42	0.115
1	ENAPAIIFIDEIDAIATKR-EISYPFKR-a18-b7	sp|O74894|PRS6B_SCHPO	decoy_reverse_sp|O74894|PRS6B_SCHPO	xlink	decoy intra-protein xl	aleitner_M1012_006.10289.10289.4_aleitner_M1012_006.10291.10291.4	242	91	151	-	3275.756	819.947	4	3.6	1	5.8	0.32	0.04	0.71	0.67	0.04	0.1	331	0.89	20.39	0
1	KACIIFFDEIDAIGGAR-KSNFFLQLDGLVGQEAR-a1-b1	sp|O42931|PRS7_SCHPO	decoy_reverse_sp|Q9UTM3|RPN5_SCHPO	xlink	decoy inter-protein xl	aleitner_M1012_006.06349.06349.5_aleitner_M1012_006.06123.06123.5	272	364	92	-	3954.028	791.813	5	-1.7	1	6.01	0.13	0.08	0.17	0.11	0.06	0.03	335	0.9	20.32	0.115
1	KMAIDDDINWEELAR-FVKLGIDPPK-a1-b3	sp|O14126|PRS6A_SCHPO	sp|O42931|PRS7_SCHPO	xlink	inter-protein xl	aleitner_M1012_006.06788.06788.4_aleitner_M1012_006.06755.06755.4	371	207	164	-	3068.587	768.155	4	-0.8	1	5.61	0.14	0.16	0.2	0.16	0.05	0.03	287	0.49	20.32	0.115
1	EIINRDIGKVVDK-KLDVAKR-a9-b6	decoy_reverse_sp|Q09720|PSB2_SCHPO	decoy_reverse_sp|O74445|PRS10_SCHPO	xlink	decoy inter-protein xl	aleitner_M1012_006.02837.02837.5_aleitner_M1012_006.02761.02761.5	9	17	8	-	2464.43	493.894	5	-3	1	6.06	0.16	0.25	0.16	0.09	0.07	0.03	116	0.72	20.2	0.115
1	HFEQVINEKHEDALAK-LKPQDER-a9-b2	sp|O74762|RPN2_SCHPO	sp|P36612|PRS4_SCHPO	xlink	inter-protein xl	aleitner_M1012_006.02473.02473.4_aleitner_M1012_006.02450.02450.4	703	93	610	-	2929.506	733.384	4	4.3	1	4.66	0.13	0.2	0.29	0.05	0.24	0.08	284	0.8	19.96	0.115
1	QVKREVGCIGNIVER-SMAIDKDIR-a3-b6	decoy_reverse_sp|Q10329|PSA7_SCHPO	sp|O42931|PRS7_SCHPO	xlink	decoy inter-protein xl	aleitner_M1012_006.02868.02868.5_aleitner_M1012_006.02854.02854.5	211	370	159	-	2941.537	589.315	5	-3.6	1	5.05	0.1	0.22	0.12	0.05	0.06	0.02	269	0.84	19.94	0.115
1	KAMVNIDTIDNKVATTM-VMCKNK-a12-b4	decoy_reverse_sp|O43063|PSB6_SCHPO	decoy_reverse_sp|Q09682|PSA4_SCHPO	xlink	decoy inter-protein xl	aleitner_M1012_006.01284.01284.5_aleitner_M1012_006.01266.01266.5	221	26	195	-	2780.383	557.085	5	-3.9	1	6.29	0.11	0.17	0.28	0.03	0.25	0.09	135	0.95	19.94	0.115
1	TFANLVSSTLYEKR-YKVNLYK-a13-b2	sp|Q9Y7T8|PSB3_SCHPO	sp|Q9Y7T8|PSB3_SCHPO	xlink	intra-protein xl	aleitner_M1012_006.06112.06112.4_aleitner_M1012_006.06080.06080.4	98	70	28	-	2692.454	674.121	4	2.5	1	5.08	0.34	0.08	0.56	0.56	0	0.08	355	0.46	19.86	0
1	VATEKDFLDAVQK-QVMEEKLDSK-a5-b6	sp|O42931|PRS7_SCHPO	sp|Q9UT97|PSA5_SCHPO	xlink	inter-protein xl	aleitner_M1012_006.04767.04767.4_aleitner_M1012_006.04743.04743.4	411	210	201	-	2806.444	702.619	4	4.7	1	5.48	0.09	0.17	0.15	0.08	0.07	0.03	268	0.49	19.85	0.115
1	KVTSKLLEQEESAEK-TFLEKR-a1-b5	sp|Q09682|PSA4_SCHPO	sp|O94579|PSA2_SCHPO	xlink	inter-protein xl	aleitner_M1012_006.03374.03374.4_aleitner_M1012_006.03413.03413.4	50	176	126	-	2648.431	663.116	4	1.4	1	5.92	0.16	0.15	0.47	0.03	0.44	0.14	145	0.93	19.81	0.115
1	GSNDDEMKIDK-ELFDCLKIMR-a8-b7	sp|O74762|RPN2_SCHPO	decoy_reverse_sp|Q09720|PSB2_SCHPO	xlink	decoy inter-protein xl	aleitner_M1012_006.01033.01033.5_aleitner_M1012_006.01008.01008.5	844	33	811	-	2712.279	543.464	5	-0.8	1	5.86	0.16	0.23	0.17	0.14	0.03	0.03	136	0.48	19.72	0.115
1	IRIAYASVVYIADKYK-KSLKDECK-a14-b1	decoy_reverse_sp|Q9US13|RPN9_SCHPO	decoy_reverse_sp|O74894|PRS6B_SCHPO	xlink	decoy inter-protein xl	aleitner_M1012_006.03455.03455.5_aleitner_M1012_006.03424.03424.5	269	352	83	-	3016.63	604.334	5	-0.4	1	5.48	0.07	0.26	0.28	0.01	0.26	0.07	121	0.55	19.7	0.115
1	IAYASVVYIADKYK-DAGKDEFSR-a12-b4	decoy_reverse_sp|Q9US13|RPN9_SCHPO	decoy_reverse_sp|O14126|PRS6A_SCHPO	xlink	decoy inter-protein xl	aleitner_M1012_006.01710.01710.5_aleitner_M1012_006.01768.01768.5	269	140	129	-	2764.388	553.885	5	-2.7	1	6.21	0.18	0.29	0.07	0.02	0.05	0.01	28	0.82	19.56	0.115
1	QAIVSAVKFEEEAK-NKGTMK-a8-b2	decoy_reverse_sp|Q9UUB6|UBLH2_SCHPO	decoy_reverse_sp|P41836|PRS8_SCHPO	xlink	decoy inter-protein xl	aleitner_M1012_006.02931.02931.3_aleitner_M1012_006.02915.02915.3	107	326	219	-	2363.25	788.758	3	4.1	1	5.64	0.2	0.05	0.2	0.14	0.06	0.04	357	0.85	19.52	0.115
1	AEQEELLSEKVSTK-EAVLKLK-a10-b5	decoy_reverse_sp|Q09682|PSA4_SCHPO	decoy_reverse_sp|P50524|RPN12_SCHPO	xlink	decoy inter-protein xl	aleitner_M1012_006.02313.02313.4_aleitner_M1012_006.02304.02304.4	195	242	47	-	2527.391	632.856	4	-3.5	1	6.88	0.17	0.17	0.15	0.08	0.07	0.03	80	0.85	19.38	0.115
1	EIQDEKEAEAARK-ILEFTKYSNDK-a6-b6	sp|Q10329|PSA7_SCHPO	decoy_reverse_sp|O74762|RPN2_SCHPO	xlink	decoy inter-protein xl	aleitner_M1012_006.03482.03482.5_aleitner_M1012_006.03475.03475.5	236	859	623	-	3010.523	603.112	5	3.3	1	4.63	0.1	0.19	0.16	0.08	0.08	0.03	305	0.94	19.26	0.132
1	HFEQVINEKHEDALAK-KAQSGPDASAK-a9-b1	sp|O74762|RPN2_SCHPO	sp|P36612|PRS4_SCHPO	xlink	inter-protein xl	aleitner_M1012_006.02043.02043.5_aleitner_M1012_006.02025.02025.5	703	45	658	-	3103.576	621.723	5	5.9	1	5.02	0.05	0.19	0.24	0.01	0.23	0.05	249	0.75	19.2	0.132
1	FFPYYVYTTVAGIDKEGK-IITKEGVETR-a15-b4	sp|Q9UQY2|PSB1_SCHPO	sp|Q9UQY2|PSB1_SCHPO	xlink	intra-protein xl	aleitner_M1012_006.06980.06980.4_aleitner_M1012_006.06979.06979.4	119	212	93	-	3379.768	845.95	4	2.6	1	6.24	0.22	0.08	0.63	0.62	0	0.09	191	0.49	19.19	0
1	RAVEKLSVEALNSLTGEFK-DEEWPPKM-a5-b7	sp|P06732|KCRM_HUMAN	decoy_reverse_sp|O42931|PRS7_SCHPO	xlink	decoy inter-protein xl	aleitner_M1012_006.06947.06947.4_aleitner_M1012_006.06960.06960.4	156	437	281	-	3258.662	815.673	4	4.2	1	4.55	0.07	0.18	0.17	0.16	0.02	0.03	327	0.53	19.09	0.167
1	VLRQVMEEKLDSK-VLVDKSR-a9-b5	sp|Q9UT97|PSA5_SCHPO	sp|O94579|PSA2_SCHPO	xlink	inter-protein xl	aleitner_M1012_006.02319.02319.5_aleitner_M1012_006.02315.02315.5	210	88	122	-	2527.397	506.487	5	-2.8	1	5.47	0.1	0.27	0.14	0.08	0.06	0.03	105	0.92	19.01	0.167
1	ETTEKKIDK-YKVNLYKFR-a5-b2	decoy_reverse_sp|O74762|RPN2_SCHPO	sp|Q9Y7T8|PSB3_SCHPO	xlink	decoy inter-protein xl	aleitner_M1012_006.01739.01739.5_aleitner_M1012_006.01718.01718.5	118	70	48	-	2458.355	492.679	5	3.1	1	5.65	0.11	0.26	0.13	0.07	0.07	0.02	101	0.79	19	0.167
1	LQNVSNFQKIAMVDNHVCLAFAGLNADARILIDK-K34-156	sp|Q10329|PSA7_SCHPO	-	monolink	monolink	aleitner_M1012_006.06121.06121.4_aleitner_M1012_006.06116.06116.4	87	n/a	-	-	3954.067	989.525	4	4.5	1	5.48	0.12	0.12	0.19	0.19	0	0.03	274	0.53	18.97	0
1	DGAEAEEIFVHYMNAAGTDVKNLQVAKSLDK-LLENDIKVMK-a27-b7	decoy_reverse_sp|Q9UT97|PSA5_SCHPO	sp|O14126|PRS6A_SCHPO	xlink	decoy inter-protein xl	aleitner_M1012_006.07140.07140.5_aleitner_M1012_006.07063.07063.5	34	51	17	-	4702.392	941.486	5	0.9	1	4.49	0.1	0.15	0.14	0.08	0.06	0.03	354	0.93	18.97	0.175
1	ATSAGPKQTETINWLEK-DTTKNK-a7-b4	sp|O94517|PSA6_SCHPO	sp|Q09682|PSA4_SCHPO	xlink	inter-protein xl	aleitner_M1012_006.01083.01083.5_aleitner_M1012_006.00984.00984.5	169	221	52	-	2716.385	544.285	5	-2.5	1	5.29	0.09	0.2	0.39	0.23	0.16	0.08	165	0	18.95	0.175
1	SRKVAQTTYK-LIEKLELR-a3-b4	sp|O94579|PSA2_SCHPO	decoy_reverse_sp|Q9USQ9|PSB4_SCHPO	xlink	decoy inter-protein xl	aleitner_M1012_006.02687.02687.5_aleitner_M1012_006.02659.02659.5	91	159	68	-	2331.349	467.278	5	-1.4	1	5.57	0.15	0.17	0.15	0.1	0.06	0.03	198	0.73	18.92	0.175
1	EIQDEKEAEAAR-GSNDDEMKIDK-a6-b8	sp|Q10329|PSA7_SCHPO	sp|O74762|RPN2_SCHPO	xlink	inter-protein xl	aleitner_M1012_006.01255.01255.5_aleitner_M1012_006.01228.01228.5	236	844	608	-	2776.271	556.262	5	0.1	2	4.81	0.2	0.24	0.16	0.02	0.13	0.03	194	0.51	18.89	0.175
1	EPPVYTPPKDKK-IHAKSMAIDK-a9-b4	decoy_reverse_sp|P36612|PRS4_SCHPO	sp|O42931|PRS7_SCHPO	xlink	decoy inter-protein xl	aleitner_M1012_006.03448.03448.5_aleitner_M1012_006.03360.03360.5	421	364	57	-	2648.425	530.693	5	-0.1	1	5.65	0.11	0.28	0.08	0.05	0.03	0.01	62	0.87	18.79	0.175
1	KPTSELAIGASLEKVCAITPDIGMVYSGMGPDFR-K1-K14	sp|O94579|PSA2_SCHPO	-	intralink	intralink	aleitner_M1012_006.10386.10386.3_aleitner_M1012_006.10381.10381.3	50	n/a	-	-	3747.871	1250.298	3	4	1	4.99	0.08	0.14	0.16	0.16	0	0.02	298	0.31	18.77	0
1	QGITEAYNQKAVEK-ELEAMKLLRPRK-a10-b6	decoy_reverse_sp|O14250|PSA1_SCHPO	decoy_reverse_sp|Q9UQY2|PSB1_SCHPO	xlink	decoy inter-protein xl	aleitner_M1012_006.02838.02838.6_aleitner_M1012_006.02814.02814.6	158	47	111	-	3198.747	534.132	6	1.1	1	4.15	0.13	0.16	0.38	0.01	0.37	0.07	321	0.64	18.74	0.175
1	SNDIEKAIDLYK-LVPYLTKLESK-a6-b7	sp|Q9P7S2|RPN6_SCHPO	decoy_reverse_sp|O42897|RPN3_SCHPO	xlink	decoy inter-protein xl	aleitner_M1012_006.03025.03025.5_aleitner_M1012_006.03011.03011.5	21	180	159	-	2835.549	568.118	5	-1.1	1	5.6	0.18	0.15	0.24	0.04	0.2	0.04	194	0.71	18.68	0.175
1	AVAHHTDCKFIR-VLVKVHPEGK-a9-b4	sp|P41836|PRS8_SCHPO	sp|P41836|PRS8_SCHPO	xlink	intra-protein xl	aleitner_M1012_006.02213.02213.5_aleitner_M1012_006.02194.02194.5	206	84	122	-	2696.465	540.301	5	2.2	1	5.85	0.11	0.14	0.25	0.2	0.05	0.04	178	0.61	18.65	0
1	MNGASGAELKGVCTEAGMFALR-TSWIYKNK-a10-b6	sp|P41836|PRS8_SCHPO	sp|P87048|RPN1_SCHPO	xlink	inter-protein xl	aleitner_M1012_006.03589.03589.4_aleitner_M1012_006.03563.03563.4	357	400	43	-	3445.69	862.43	4	1.9	6	5	0.21	0.1	0.24	0.11	0.14	0.06	302	0.76	18.62	0.175
1	EPNKGSYRPYTAK-VLVDKSRK-a4-b5	decoy_reverse_sp|Q09841|PSB7_SCHPO	sp|O94579|PSA2_SCHPO	xlink	decoy inter-protein xl	aleitner_M1012_006.02121.02121.5_aleitner_M1012_006.02096.02096.5	42	88	46	-	2591.398	519.287	5	-3.5	1	5.56	0.11	0.18	0.41	0.03	0.38	0.1	122	0.76	18.58	0.175
1	HFEQVINEKHEDALAK-SVQPTAKTVQK-a9-b7	sp|O74762|RPN2_SCHPO	sp|O74762|RPN2_SCHPO	xlink	intra-protein xl	aleitner_M1012_006.02603.02603.4_aleitner_M1012_006.02582.02582.4	703	806	103	-	3230.707	808.685	4	4.3	1	6.18	0.21	0.09	0.53	0.04	0.49	0.11	139	0.76	18.53	0
1	ETTEKKIDK-FKLNVYKYR-a6-b7	decoy_reverse_sp|O74762|RPN2_SCHPO	decoy_reverse_sp|Q9Y7T8|PSB3_SCHPO	xlink	decoy inter-protein xl	aleitner_M1012_006.01739.01739.5_aleitner_M1012_006.01513.01513.5	119	135	16	-	2458.355	492.679	5	3.1	1	6.72	0.06	0.22	0.03	0.02	0.01	0.01	19	0.8	18.45	0.175
1	DKMNFVILCRDAIPYEANIR-EKTSNNTNR-a2-b2	decoy_reverse_sp|Q9UUB6|UBLH2_SCHPO	decoy_reverse_sp|P87048|RPN1_SCHPO	xlink	decoy inter-protein xl	aleitner_M1012_006.03743.03743.4_aleitner_M1012_006.03651.03651.4	81	854	773	-	3637.804	910.459	4	1.6	3	4.35	0.11	0.13	0.35	0.33	0.02	0.05	338	0.62	18.42	0.175
1	LVARNIPKEIK-EASKTLSKWR-a8-b8	decoy_reverse_sp|P41836|PRS8_SCHPO	decoy_reverse_sp|Q9USQ9|PSB4_SCHPO	xlink	decoy inter-protein xl	aleitner_M1012_006.05920.05920.4_aleitner_M1012_006.05911.05911.4	299	66	233	-	2622.519	656.638	4	-1	1	5.71	0.1	0.18	0.29	0.26	0.03	0.05	131	0.85	18.42	0.175
1	LYNKFKTNHGNPFM-LYNKFK-a6-b4	decoy_reverse_sp|P06732|KCRM_HUMAN	decoy_reverse_sp|P06732|KCRM_HUMAN	xlink	decoy intra-protein xl	aleitner_M1012_006.01039.01039.6_aleitner_M1012_006.01013.01013.6	373	371	2	-	2659.367	444.236	6	1.8	1	6.85	0.1	0.11	0.18	0.1	0.08	0.04	99	0.93	18.3	0
1	VLNKEHLEADFVTQVAVRR-LPEANFEPLEKR-a4-b11	decoy_reverse_sp|P41836|PRS8_SCHPO	decoy_reverse_sp|O14126|PRS6A_SCHPO	xlink	decoy inter-protein xl	aleitner_M1012_006.04261.04261.5_aleitner_M1012_006.04285.04285.5	18	89	71	-	3803.037	761.615	5	-0.1	2	5.66	0.09	0.12	0.38	0.03	0.35	0.09	164	0.34	18.09	0.175
1	SDYYMASTYTKKINVK-WSTAETLTNNKIDR-a12-b11	sp|Q9UTM3|RPN5_SCHPO	decoy_reverse_sp|Q9UUB6|UBLH2_SCHPO	xlink	decoy inter-protein xl	aleitner_M1012_006.05795.05795.5_aleitner_M1012_006.05836.05836.5	196	21	175	-	3696.844	740.377	5	2.7	3	4.87	0.12	0.15	0.22	0.03	0.19	0.04	242	0.65	18.02	0.175
1	SNDIEKAIDLYKEVLNK-QPEDKLR-a12-b5	sp|Q9P7S2|RPN6_SCHPO	decoy_reverse_sp|P36612|PRS4_SCHPO	xlink	decoy inter-protein xl	aleitner_M1012_006.02068.02068.5_aleitner_M1012_006.02050.02050.5	27	356	329	-	3013.592	603.726	5	-1.7	1	4.85	0.13	0.15	0.17	0.05	0.12	0.04	244	0.92	17.99	0.193
1	ELAAIKEDTEAVLK-KPPVQPLAYK-a6-b1	sp|O42931|PRS7_SCHPO	decoy_reverse_sp|O74762|RPN2_SCHPO	xlink	decoy inter-protein xl	aleitner_M1012_006.03784.03784.5_aleitner_M1012_006.03764.03764.5	51	161	110	-	2806.574	562.323	5	0.4	1	4.79	0.14	0.15	0.15	0.15	0.01	0.02	251	0.87	17.86	0.211
1	ENAPAIIFIDEIDAIATKR-KIEFPSYR-a18-b1	sp|O74894|PRS6B_SCHPO	sp|O74894|PRS6B_SCHPO	xlink	intra-protein xl	aleitner_M1012_006.10350.10350.4_aleitner_M1012_006.10291.10291.4	242	299	57	-	3275.759	819.948	4	4.6	1	4.31	0.36	0.08	0.75	0.74	0	0.1	307	0.63	17.85	0
1	MSSKDISSKSPSGNDALNDK-GGLGYPEDAIGKTK-a4-b12	sp|P87048|RPN1_SCHPO	decoy_reverse_sp|P36612|PRS4_SCHPO	xlink	decoy inter-protein xl	aleitner_M1012_006.04300.04300.4_aleitner_M1012_006.04311.04311.4	4	12	8	-	3622.773	906.701	4	1.7	1	4.25	0.15	0.12	0.27	0.14	0.13	0.05	326	0.92	17.79	0.25
1	FIVKASSGPRYVVGCR-EPPVYTPPKDKK-a4-b9	sp|O74445|PRS10_SCHPO	decoy_reverse_sp|P36612|PRS4_SCHPO	xlink	decoy inter-protein xl	aleitner_M1012_006.03450.03450.4_aleitner_M1012_006.03433.03433.4	71	421	350	-	3330.78	833.703	4	0.1	1	4.23	0.13	0.04	0.2	0.12	0.08	0.04	428	0.94	17.78	0.25
1	ELLKLKVELAK-NWKEGLSR-a6-b3	sp|P50524|RPN12_SCHPO	sp|Q10329|PSA7_SCHPO	xlink	inter-protein xl	aleitner_M1012_006.02701.02701.5_aleitner_M1012_006.02672.02672.5	29	179	150	-	2409.413	482.89	5	5.8	1	4.52	0.15	0.22	0.1	0.08	0.02	0.02	201	0.85	17.73	0.25
1	LFKSLGSGMDQEK-AASIAVEDEKR-a3-b10	decoy_reverse_sp|P41836|PRS8_SCHPO	sp|Q9UUB6|UBLH2_SCHPO	xlink	decoy inter-protein xl	aleitner_M1012_006.01774.01774.5_aleitner_M1012_006.01613.01613.5	4	247	243	-	2764.388	553.885	5	-2.5	1	6.07	0.13	0.2	0.1	0.08	0.02	0.02	48	0.87	17.73	0.25
1	QGDTKINHEHFMDGILEVQMR-FVKLGIDPPK-a5-b3	sp|O14126|PRS6A_SCHPO	sp|O42931|PRS7_SCHPO	xlink	inter-protein xl	aleitner_M1012_006.06117.06117.4_aleitner_M1012_006.06111.06111.4	413	207	206	-	3747.913	937.986	4	0.4	1	5.61	0.09	0.19	0.19	0.09	0.11	0.04	89	0.78	17.49	0.25
1	YDKKDLVR-LLSSAKK-a3-b6	decoy_reverse_sp|O74445|PRS10_SCHPO	decoy_reverse_sp|Q9P7S2|RPN6_SCHPO	xlink	decoy inter-protein xl	aleitner_M1012_006.03513.03513.4_aleitner_M1012_006.03487.03487.4	351	178	173	-	1919.105	480.784	4	-2.2	1	3.99	0.04	0.24	0.1	0.01	0.09	0.02	229	0.69	17.45	0.25
1	GGVHVKLAHLSK-SPSGNDALNDKK-a6-b11	sp|P06732|KCRM_HUMAN	sp|P87048|RPN1_SCHPO	xlink	inter-protein xl	aleitner_M1012_006.03622.03622.3_aleitner_M1012_006.03599.03599.3	298	20	278	-	2627.417	876.814	3	5.4	1	5.17	0.18	0.09	0.16	0.12	0.04	0.03	255	0.81	17.43	0.25
1	GTKKSGNLPDADNSK-SSTAAKTFLEK-a4-b6	decoy_reverse_sp|P87048|RPN1_SCHPO	sp|O94579|PSA2_SCHPO	xlink	decoy inter-protein xl	aleitner_M1012_006.02023.02023.5_aleitner_M1012_006.01995.01995.5	872	171	701	-	2850.473	571.102	5	4.2	1	4.19	0.11	0.2	0.13	0.08	0.05	0.02	244	0.85	17.41	0.25
1	LKGDLFSVGSGSTFAYGVLDSGYR-LDPAGFYIGYKATSAGPK-a2-b11	sp|P30655|PSB5_SCHPO	sp|O94517|PSA6_SCHPO	xlink	inter-protein xl	aleitner_M1012_006.05958.05958.4_aleitner_M1012_006.06084.06084.4	183	162	21	-	4488.274	1123.076	4	4.8	1	4.97	0.12	0.04	0.29	0.02	0.27	0.06	310	0.76	17.36	0.262
1	TGPPGPPCGGKFMLK-NHASIDKMK-a11-b7	decoy_reverse_sp|O14126|PRS6A_SCHPO	sp|P41878|RPN11_SCHPO	xlink	decoy inter-protein xl	aleitner_M1012_006.01251.01251.6_aleitner_M1012_006.01225.01225.6	218	246	28	-	2723.359	454.901	6	-0.4	2	4.65	0.09	0.14	0.36	0.28	0.08	0.06	229	0.9	17.32	0.262
1	QIAKFVVSLGER-YQKDEEWPPK-a4-b3	sp|O42931|PRS7_SCHPO	decoy_reverse_sp|O42931|PRS7_SCHPO	xlink	decoy intra-protein xl	aleitner_M1012_006.01388.01388.5_aleitner_M1012_006.01391.01391.5	124	430	306	-	2802.472	561.502	5	4.4	1	4.7	0.1	0.11	0.29	0.28	0.01	0.05	271	0.78	17.31	0.02
1	GYQTIELDKK-KLEETDVAK-a9-b1	decoy_reverse_sp|O74445|PRS10_SCHPO	decoy_reverse_sp|O42931|PRS7_SCHPO	xlink	decoy inter-protein xl	aleitner_M1012_006.02932.02932.4_aleitner_M1012_006.02907.02907.4	11	380	369	-	2363.253	591.821	4	2.6	1	3.76	0.11	0.21	0.3	0.14	0.16	0.06	243	0.77	17.16	0.262
1	ELAAIKEDTEAVLK-LLRPRKR-a6-b6	sp|O42931|PRS7_SCHPO	decoy_reverse_sp|Q9UQY2|PSB1_SCHPO	xlink	decoy inter-protein xl	aleitner_M1012_006.02341.02341.5_aleitner_M1012_006.02033.02033.5	51	53	2	-	2604.522	521.912	5	-4	1	4.71	0.12	0.23	0.16	0.16	0	0.02	138	0.71	17.15	0.262
1	CFGIKFDIMPRK-SLEKTLVPYLR-a5-b4	decoy_reverse_sp|Q09720|PSB2_SCHPO	sp|O42897|RPN3_SCHPO	xlink	decoy inter-protein xl	aleitner_M1012_006.03384.03384.5_aleitner_M1012_006.03371.03371.5	18	318	300	-	2966.618	594.331	5	1.7	1	4.79	0.15	0.18	0.14	0.07	0.07	0.03	167	0.81	17.08	0.29
1	KGVVALVEDKTK-NLTDETKNK-a1-b7	decoy_reverse_sp|Q9UT97|PSA5_SCHPO	sp|P30655|PSB5_SCHPO	xlink	decoy inter-protein xl	aleitner_M1012_006.02093.02093.5_aleitner_M1012_006.02077.02077.5	196	50	146	-	2485.355	498.079	5	-3.7	1	4.53	0.1	0.17	0.14	0.07	0.06	0.03	217	0.8	17.03	0.29
1	DTMNVDINAIKKGEIR-GGVHVKLAHLSK-a11-b6	sp|O43063|PSB6_SCHPO	sp|P06732|KCRM_HUMAN	xlink	inter-protein xl	aleitner_M1012_006.02824.02824.4_aleitner_M1012_006.02802.02802.4	17	298	281	-	3198.762	800.698	4	2.3	1	5.65	0.17	0.1	0.19	0.03	0.16	0.04	153	0.8	17.01	0.29
1	TKDAVVLGVEKR-KEEMVMLK-a2-b1	sp|Q9UT97|PSA5_SCHPO	decoy_reverse_sp|P06732|KCRM_HUMAN	xlink	decoy inter-protein xl	aleitner_M1012_006.01530.01530.5_aleitner_M1012_006.01513.01513.5	43	17	26	-	2458.359	492.68	5	2	1	5.2	0.09	0.2	0.13	0.1	0.03	0.02	107	0.83	16.95	0.291
1	AIGSGSEPAKSELVKEFHK-ELNLMDPKVPEDIFK-a10-b8	sp|Q9UT97|PSA5_SCHPO	sp|P87048|RPN1_SCHPO	xlink	inter-protein xl	aleitner_M1012_006.06563.06563.4_aleitner_M1012_006.06557.06557.4	179	340	161	-	3938.045	985.519	4	1.6	1	4.45	0.17	0.02	0.23	0.11	0.12	0.04	377	0.87	16.87	0.291
1	ELNLMDPKVPEDIFK-ETTEKK-a8-b5	sp|P87048|RPN1_SCHPO	decoy_reverse_sp|O74762|RPN2_SCHPO	xlink	decoy inter-protein xl	aleitner_M1012_006.01027.01027.5_aleitner_M1012_006.01000.01000.5	340	118	222	-	2659.369	532.882	5	1.1	1	6.17	0.12	0.17	0.08	0.06	0.02	0.01	32	0.92	16.85	0.291
1	VETAVLSTTVKAQAR-RFDSEKAGDR-a11-b6	sp|O74762|RPN2_SCHPO	sp|O14126|PRS6A_SCHPO	xlink	inter-protein xl	aleitner_M1012_006.01997.01997.4_aleitner_M1012_006.01978.01978.4	821	299	522	-	2890.514	723.636	4	-0.4	1	3.72	0.08	0.14	0.18	0.02	0.16	0.04	326	0.87	16.85	0.291
1	VLKTKDEGGPAGGLYI-MRKLAR-a5-b3	sp|P36612|PRS4_SCHPO	decoy_reverse_sp|O94444|RPN10_SCHPO	xlink	decoy inter-protein xl	aleitner_M1012_006.03224.03224.5_aleitner_M1012_006.03203.03203.5	437	114	323	-	2528.428	506.694	5	5.4	1	5	0.09	0.22	0.08	0.02	0.06	0.02	98	0.84	16.83	0.291
1	ATSAGPKQTETINWLEK-EDMGSNDKASKER-a7-b11	sp|O94517|PSA6_SCHPO	decoy_reverse_sp|O74762|RPN2_SCHPO	xlink	decoy inter-protein xl	aleitner_M1012_006.04927.04927.4_aleitner_M1012_006.04944.04944.4	169	133	36	-	3476.67	870.175	4	-1	1	4.69	0.17	0.13	0.18	0.14	0.05	0.03	223	0.94	16.79	0.291
1	YDKTEDDIKSLQSVGQIIGEVLK-IQYVGKQDPK-a9-b6	sp|O74445|PRS10_SCHPO	sp|P41878|RPN11_SCHPO	xlink	inter-protein xl	aleitner_M1012_006.05354.05354.5_aleitner_M1012_006.05343.05343.5	47	276	229	-	3890.048	779.017	5	-2.3	1	4.49	0.12	0.09	0.25	0.14	0.11	0.05	285	0.89	16.75	0.291
1	LKGYQTIELDKK-KELLKLK-a11-b1	decoy_reverse_sp|O74445|PRS10_SCHPO	sp|P50524|RPN12_SCHPO	xlink	decoy inter-protein xl	aleitner_M1012_006.02287.02287.5_aleitner_M1012_006.02262.02262.5	11	23	12	-	2443.46	489.7	5	-2.5	1	5.53	0.11	0.11	0.26	0.22	0.04	0.04	149	0.92	16.66	0.291
1	LEEAMKITTDAFTSAGER-DTTKNK-a6-b4	sp|Q9UQY2|PSB1_SCHPO	sp|Q09682|PSA4_SCHPO	xlink	inter-protein xl	aleitner_M1012_006.02822.02822.5_aleitner_M1012_006.02792.02792.5	185	221	36	-	2812.381	563.484	5	0.3	1	4.69	0.11	0.18	0.12	0.07	0.05	0.03	170	0.7	16.66	0.291
1	MEQKPEVDYSEK-IITKEGVETR-a4-b4	sp|Q9UTM3|RPN5_SCHPO	sp|Q9UQY2|PSB1_SCHPO	xlink	inter-protein xl	aleitner_M1012_006.01710.01710.5_aleitner_M1012_006.01613.01613.5	4	212	208	-	2764.388	553.885	5	1.6	1	5.04	0.13	0.15	0.34	0.3	0.04	0.06	134	0.95	16.58	0.291
1	AVEKLSVEALNSLTGEFKGK-EKASFAR-a4-b2	sp|P06732|KCRM_HUMAN	sp|P50524|RPN12_SCHPO	xlink	inter-protein xl	aleitner_M1012_006.05136.05136.4_aleitner_M1012_006.05137.05137.4	156	46	110	-	3064.633	767.166	4	-3.6	1	4.79	0.15	0.07	0.22	0.1	0.12	0.05	249	0.81	16.56	0.291
1	KTQIAGGHDIIGPFHVITRVIDGSRPVNR-EFPDLGVLEGKR-a1-b11	decoy_reverse_sp|O59770|PSA3_SCHPO	decoy_reverse_sp|O42931|PRS7_SCHPO	xlink	decoy inter-protein xl	aleitner_M1012_006.07416.07416.5_aleitner_M1012_006.07287.07287.5	165	95	70	-	4649.542	930.916	5	4.8	2	5.57	0.05	0.12	0.1	0.02	0.07	0.03	137	0.71	16.52	0.291
1	ALTLKTGPPGPPCGGK-AIGSGSEPAKSELVK-a5-b10	decoy_reverse_sp|O14126|PRS6A_SCHPO	sp|Q9UT97|PSA5_SCHPO	xlink	decoy inter-protein xl	aleitner_M1012_006.01808.01808.5_aleitner_M1012_006.01793.01793.5	207	179	28	-	3159.696	632.947	5	3.4	1	5.39	0.11	0.22	0.1	0.08	0.02	0.02	37	0.92	16.44	0.291
1	KEPPVYTPPKDK-DLVKKYDK-a1-b4	decoy_reverse_sp|P36612|PRS4_SCHPO	sp|O74445|PRS10_SCHPO	xlink	decoy inter-protein xl	aleitner_M1012_006.01420.01420.5_aleitner_M1012_006.01403.01403.5	412	37	375	-	2543.391	509.686	5	0.8	1	4.11	0.11	0.22	0.12	0.07	0.05	0.02	172	0.9	16.41	0.291
1	NKYAIQLPLPPK-TLSKWR-a2-b4	sp|O42931|PRS7_SCHPO	decoy_reverse_sp|Q9USQ9|PSB4_SCHPO	xlink	decoy inter-protein xl	aleitner_M1012_006.03117.03117.4_aleitner_M1012_006.03095.03095.4	150	66	84	-	2308.336	578.092	4	2.2	1	5.23	0.1	0.22	0.07	0.07	0	0.01	54	0.9	16.4	0.291
1	LFKSLGSGMDQEKVLNK-LENQRKWR-a3-b6	decoy_reverse_sp|P41836|PRS8_SCHPO	decoy_reverse_sp|Q9UUB6|UBLH2_SCHPO	xlink	decoy inter-protein xl	aleitner_M1012_006.01942.01942.5_aleitner_M1012_006.01793.01793.5	4	49	45	-	3159.691	632.946	5	1.4	1	5.53	0.05	0.23	0.05	0.05	0	0.01	19	0.86	16.39	0.291
1	TAALSARPAKNIR-HTVIKTGLR-a10-b5	decoy_reverse_sp|Q9P7S2|RPN6_SCHPO	sp|O42897|RPN3_SCHPO	xlink	decoy inter-protein xl	aleitner_M1012_006.02269.02269.5_aleitner_M1012_006.02246.02246.5	240	367	127	-	2529.497	506.907	5	3.9	1	4.5	0.14	0.15	0.11	0.08	0.02	0.02	197	0.87	16.23	0.291
1	DWNACKKELLK-EKWIAK-a7-b2	sp|P50524|RPN12_SCHPO	decoy_reverse_sp|Q9P7S2|RPN6_SCHPO	xlink	decoy inter-protein xl	aleitner_M1012_006.02323.02323.4_aleitner_M1012_006.02306.02306.4	23	305	282	-	2315.244	579.819	4	4	1	4.17	0.04	0.22	0.26	0.03	0.23	0.06	130	0.91	16.2	0.291
1	GIDLKSIAEKMNGASGAELK-TSWIYKNK-a10-b6	sp|P41836|PRS8_SCHPO	sp|P87048|RPN1_SCHPO	xlink	inter-protein xl	aleitner_M1012_006.03177.03177.4_aleitner_M1012_006.03155.03155.4	347	400	53	-	3207.691	802.931	4	1.8	4	5.4	0.16	0.18	0.13	0.07	0.06	0.03	51	0.87	16.12	0.291
1	NRQYQEVVKQGDVLLNK-HTVIKTGLR-a9-b5	sp|Q10335|RPN7_SCHPO	sp|O42897|RPN3_SCHPO	xlink	inter-protein xl	aleitner_M1012_006.02523.02523.6_aleitner_M1012_006.02510.02510.6	386	367	19	-	3191.775	532.97	6	-0.8	1	4.17	0.1	0.21	0.1	0.09	0.02	0.02	161	0.86	16.06	0.291
1	MDDKMLLTEVHLLESKVYHAIR-DMTLEEAEVLILKVLR-a16-b13	sp|Q9P7S2|RPN6_SCHPO	sp|Q9UT97|PSA5_SCHPO	xlink	inter-protein xl	aleitner_M1012_006.07539.07539.5_aleitner_M1012_006.07199.07199.5	173	201	28	-	4649.502	930.908	5	2.9	5	4.84	0.09	0.07	0.16	0.14	0.02	0.03	246	0.81	16.02	0.291
1	VKAFGRVYATMQK-GSLEKNWK-a2-b5	decoy_reverse_sp|Q10335|RPN7_SCHPO	decoy_reverse_sp|Q10329|PSA7_SCHPO	xlink	decoy inter-protein xl	aleitner_M1012_006.03465.03465.3_aleitner_M1012_006.03463.03463.3	2	81	79	-	2596.384	866.469	3	0.2	1	4.48	0.23	0.07	0.13	0.02	0.1	0.03	259	0.6	15.92	0.291
1	KEVAEADIASKDLEETDER-DLKLKWSDER-a11-b5	decoy_reverse_sp|Q9UUB6|UBLH2_SCHPO	decoy_reverse_sp|O74445|PRS10_SCHPO	xlink	decoy inter-protein xl	aleitner_M1012_006.03250.03250.5_aleitner_M1012_006.03254.03254.5	64	365	301	-	3573.772	715.762	5	1	1	5.29	0.13	0.11	0.15	0.1	0.05	0.03	136	0.91	15.89	0.291
1	SLKDECKQDIMFELGLLQER-YEIDKTLAGVTR-a3-b5	decoy_reverse_sp|O74894|PRS6B_SCHPO	decoy_reverse_sp|Q09841|PSB7_SCHPO	xlink	decoy inter-protein xl	aleitner_M1012_006.06110.06110.5_aleitner_M1012_006.06123.06123.5	355	20	335	-	3954.026	791.813	5	3.5	1	4.49	0.13	0.02	0.24	0.17	0.07	0.04	317	0.85	15.89	0.291
1	FLKTSKTPPTAMLSSVR-VLVKVHPEGK-a3-b4	decoy_reverse_sp|P87048|RPN1_SCHPO	sp|P41836|PRS8_SCHPO	xlink	decoy inter-protein xl	aleitner_M1012_006.03546.03546.5_aleitner_M1012_006.03536.03536.5	794	84	710	-	3105.757	622.159	5	-1.7	1	4.76	0.15	0.11	0.52	0.05	0.47	0.12	123	0.91	15.87	0.291
1	GTEVEKITIK-IQYVGKQDPK-a6-b6	decoy_reverse_sp|Q9UQY2|PSB1_SCHPO	sp|P41878|RPN11_SCHPO	xlink	decoy inter-protein xl	aleitner_M1012_006.02053.02053.4_aleitner_M1012_006.02038.02038.4	14	276	262	-	2429.336	608.342	4	-2.4	1	5.59	0.12	0.13	0.09	0.04	0.05	0.02	86	0.87	15.85	0.291
1	EDMGSNDKASKER-FVKLGIDPPK-a8-b3	decoy_reverse_sp|O74762|RPN2_SCHPO	sp|O42931|PRS7_SCHPO	xlink	decoy inter-protein xl	aleitner_M1012_006.01093.01093.6_aleitner_M1012_006.01069.01069.6	130	207	77	-	2716.382	453.738	6	2.9	1	4.26	0.08	0.21	0.1	0.09	0.01	0.02	140	0	15.83	0.291
1	VTQKKPPVQPLAYK-AKYASQK-a5-b2	decoy_reverse_sp|O74762|RPN2_SCHPO	sp|Q9UUB6|UBLH2_SCHPO	xlink	decoy inter-protein xl	aleitner_M1012_006.03224.03224.5_aleitner_M1012_006.03270.03270.5	161	293	132	-	2528.428	506.694	5	-3.2	2	5.1	0.15	0.14	0.14	0.09	0.05	0.02	113	0.87	15.7	0.291
1	DYEQFGYFKR-KEPPVYTPPK-a9-b1	decoy_reverse_sp|Q09841|PSB7_SCHPO	decoy_reverse_sp|P36612|PRS4_SCHPO	xlink	decoy inter-protein xl	aleitner_M1012_006.02118.02118.5_aleitner_M1012_006.02111.02111.5	260	412	152	-	2644.315	529.871	5	-2.2	1	3.37	0.03	0.24	0.1	0.02	0.08	0.02	204	0.8	15.68	0.291
1	TKKACIIFFDEIDAIGGAR-TFANLVSSTLYEKR-a2-b13	sp|O42931|PRS7_SCHPO	sp|Q9Y7T8|PSB3_SCHPO	xlink	inter-protein xl	aleitner_M1012_006.05371.05371.6_aleitner_M1012_006.05352.05352.6	271	98	173	-	3890.034	649.347	6	1.3	1	4.13	0.14	0.15	0.49	0.47	0.03	0.08	159	0.84	15.66	0.291
1	QYQEVVKQGDVLLNK-GGVHVKLAHLSK-a7-b6	sp|Q10335|RPN7_SCHPO	sp|P06732|KCRM_HUMAN	xlink	inter-protein xl	aleitner_M1012_006.02250.02250.5_aleitner_M1012_006.02225.02225.5	386	298	88	-	3142.741	629.556	5	-3	1	5.11	0.14	0.2	0.11	0.06	0.05	0.02	44	0.9	15.65	0.291
1	EIINRDIGKVVDK-KVADLK-a9-b1	decoy_reverse_sp|Q09720|PSB2_SCHPO	sp|O74445|PRS10_SCHPO	xlink	decoy inter-protein xl	aleitner_M1012_006.03135.03135.3_aleitner_M1012_006.03112.03112.3	9	372	363	-	2308.335	770.453	3	-0.9	1	5.14	0.27	0.08	0.19	0.19	0.01	0.03	148	0.93	15.6	0.291
1	FLKTSKTPPTAMLSSVR-EIKQIK-a3-b3	decoy_reverse_sp|P87048|RPN1_SCHPO	decoy_reverse_sp|P41836|PRS8_SCHPO	xlink	decoy inter-protein xl	aleitner_M1012_006.02511.02511.5_aleitner_M1012_006.02488.02488.5	794	249	545	-	2758.564	552.721	5	-1.2	1	4.58	0.14	0.14	0.13	0.07	0.05	0.03	163	0.9	15.58	0.291
1	LFKSLGSGMDQEKVLNK-KMAIDDDINWEELAR-a3-b1	decoy_reverse_sp|P41836|PRS8_SCHPO	sp|O14126|PRS6A_SCHPO	xlink	decoy inter-protein xl	aleitner_M1012_006.03770.03770.5_aleitner_M1012_006.03751.03751.5	4	371	367	-	3848.92	770.792	5	-3.3	1	3.82	0.06	0.13	0.37	0.05	0.31	0.07	230	0.88	15.57	0.291
1	IPDSTYEMVGGLEKQIK-FLSKTLDSNSLTHEK-a14-b4	sp|P41836|PRS8_SCHPO	sp|Q09682|PSA4_SCHPO	xlink	inter-protein xl	aleitner_M1012_006.05668.05668.5_aleitner_M1012_006.05678.05678.5	152	198	46	-	3763.937	753.795	5	3.8	1	4.7	0.14	0.07	0.37	0.34	0.03	0.06	206	0.86	15.55	0.291
1	KGVVALVEDKTK-GSNDDEMKIDK-a10-b8	decoy_reverse_sp|Q9UT97|PSA5_SCHPO	sp|O74762|RPN2_SCHPO	xlink	decoy inter-protein xl	aleitner_M1012_006.01689.01689.4_aleitner_M1012_006.01686.01686.4	205	844	639	-	2674.377	669.602	4	1.2	1	4.33	0.17	0.11	0.54	0.52	0.02	0.09	165	0.69	15.53	0.291
1	QSMTSLVQHVMTYLPGIDDLKTK-HNFVGLFVELSKLLVK-a21-b12	sp|Q9UTM3|RPN5_SCHPO	sp|Q9UUB6|UBLH2_SCHPO	xlink	inter-protein xl	aleitner_M1012_006.09602.09602.5_aleitner_M1012_006.09577.09577.5	107	271	164	-	4584.458	917.899	5	-3.4	1	5.18	0.18	0.06	0.3	0.26	0.04	0.05	158	0.59	15.51	0.291
1	SLKDECKQDIMFELGLLQER-GVMTLGFDLIKR-a3-b11	decoy_reverse_sp|O74894|PRS6B_SCHPO	decoy_reverse_sp|O74762|RPN2_SCHPO	xlink	decoy inter-protein xl	aleitner_M1012_006.06831.06831.5_aleitner_M1012_006.06552.06552.5	355	55	300	-	3938.022	788.612	5	-3.5	1	4.25	0.13	0.08	0.21	0.13	0.09	0.04	253	0.86	15.4	0.291
1	YFATLQKSK-KQYSAKAK-a7-b6	decoy_reverse_sp|O14126|PRS6A_SCHPO	decoy_reverse_sp|Q9UUB6|UBLH2_SCHPO	xlink	decoy inter-protein xl	aleitner_M1012_006.02944.02944.4_aleitner_M1012_006.02922.02922.4	7	8	1	-	2145.182	537.303	4	-0.7	1	4.73	0.12	0.13	0.09	0.03	0.06	0.02	154	0.78	15.39	0.291
1	EPPVYTPPKDKK-DLVKKYDK-a9-b4	decoy_reverse_sp|P36612|PRS4_SCHPO	sp|O74445|PRS10_SCHPO	xlink	decoy inter-protein xl	aleitner_M1012_006.01420.01420.5_aleitner_M1012_006.01544.01544.5	421	37	384	-	2543.391	509.686	5	0.8	1	4.37	0.09	0.2	0.09	0.03	0.06	0.02	110	0.66	15.28	0.291
1	SDEINEVLNKYQETQRQS-LGSTAIGVKTK-a10-b9	sp|Q09682|PSA4_SCHPO	sp|Q9UT97|PSA5_SCHPO	xlink	inter-protein xl	aleitner_M1012_006.03347.03347.4_aleitner_M1012_006.03335.03335.4	240	41	199	-	3391.736	848.942	4	-3.1	1	4.58	0.16	0.06	0.3	0.3	0.01	0.04	225	0.93	15.27	0.291
1	SMNLTRGIDLKSIAEK-FSGEKK-a11-b5	sp|P41836|PRS8_SCHPO	sp|Q9P7S2|RPN6_SCHPO	xlink	inter-protein xl	aleitner_M1012_006.01853.01853.5_aleitner_M1012_006.01834.01834.5	342	98	244	-	2607.393	522.487	5	-0.3	1	5.05	0.06	0.2	0.08	0.07	0.01	0.01	38	0.92	15.26	0.291
1	GGVHVKLAHLSK-K6-K12	sp|P06732|KCRM_HUMAN	-	intralink	intralink	aleitner_M1012_006.04513.04513.3_aleitner_M1012_006.04514.04514.3	298	n/a	-	-	1382.808	461.944	3	3.6	1	5.54	0.07	0.14	0.05	0.05	0	0.02	52	0	15.22	0
1	YSNDKSIVNSM-LVRKCIK-a5-b4	decoy_reverse_sp|P30655|PSB5_SCHPO	decoy_reverse_sp|Q9Y7T8|PSB3_SCHPO	xlink	decoy inter-protein xl	aleitner_M1012_006.02154.02154.4_aleitner_M1012_006.02145.02145.4	266	9	257	-	2310.215	578.562	4	3.3	1	4.3	0.07	0.22	0.14	0.13	0.02	0.02	86	0.72	15.22	0.291
1	TEPKAVDEEMKVR-TELFKASTSAK-a4-b5	decoy_reverse_sp|O14126|PRS6A_SCHPO	decoy_reverse_sp|O94579|PSA2_SCHPO	xlink	decoy inter-protein xl	aleitner_M1012_006.01950.01950.5_aleitner_M1012_006.01995.01995.5	260	75	185	-	2850.474	571.103	5	1.9	1	4.6	0.03	0.16	0.25	0.13	0.12	0.05	116	0.48	15.16	0.291
1	VIPVEELKEIKQIK-RLVKGR-a8-b4	decoy_reverse_sp|P41836|PRS8_SCHPO	sp|Q9Y7T8|PSB3_SCHPO	xlink	decoy inter-protein xl	aleitner_M1012_006.02592.02592.6_aleitner_M1012_006.02568.02568.6	246	200	46	-	2530.553	422.767	6	-1.8	1	4.5	0.07	0.16	0.15	0.13	0.02	0.02	131	0.66	15.06	0.291
1	YKNENLENIEDVQLR-MQKLLRLR-a2-b3	decoy_reverse_sp|Q9US13|RPN9_SCHPO	decoy_reverse_sp|P36612|PRS4_SCHPO	xlink	decoy inter-protein xl	aleitner_M1012_006.03045.03045.5_aleitner_M1012_006.03036.03036.5	271	378	107	-	3070.659	615.14	5	-0.1	1	4.06	0.05	0.12	0.29	0	0.29	0.08	182	0.91	15.03	0.291
1	KNVPKLQNVSNFQK-K5-K14	sp|Q10329|PSA7_SCHPO	-	intralink	intralink	aleitner_M1012_006.06591.06591.3_aleitner_M1012_006.06559.06559.3	53	n/a	-	-	1780.994	594.672	3	5.6	1	4.08	0.12	0.19	0.15	0.15	0	0.06	111	0.76	15.02	0
1	HIGIATTGFIPDGQHIVKRAR-YTQSTNNDDPKK-a18-b11	sp|O59770|PSA3_SCHPO	sp|P30655|PSB5_SCHPO	xlink	inter-protein xl	aleitner_M1012_006.04214.04214.5_aleitner_M1012_006.04176.04176.5	89	18	71	-	3833.997	767.807	5	4.2	1	3.57	0.13	0.13	0.13	0.12	0.01	0.02	255	0.66	14.97	0.291
1	LFKSLGSGMDQEKVLNK-DKKDQK-a3-b3	decoy_reverse_sp|P41836|PRS8_SCHPO	decoy_reverse_sp|P36612|PRS4_SCHPO	xlink	decoy inter-protein xl	aleitner_M1012_006.01694.01694.5_aleitner_M1012_006.01440.01440.5	4	424	420	-	2791.472	559.302	5	-2.4	1	5.46	0.15	0.16	0.06	0.05	0.01	0.01	9	0.86	14.95	0.291
1	KFRKPIGATWK-FDVIVAKGK-a4-b7	decoy_reverse_sp|O94517|PSA6_SCHPO	decoy_reverse_sp|P41878|RPN11_SCHPO	xlink	decoy inter-protein xl	aleitner_M1012_006.02751.02751.4_aleitner_M1012_006.02632.02632.4	66	156	90	-	2444.442	612.118	4	4.7	3	4.98	0.1	0.13	0.07	0.05	0.02	0.01	110	0	14.92	0.291
1	SMNLTRGIDLKSIAEK-AIDLYKEVLNKGVSK-a11-b11	sp|P41836|PRS8_SCHPO	sp|Q9P7S2|RPN6_SCHPO	xlink	inter-protein xl	aleitner_M1012_006.08635.08635.4_aleitner_M1012_006.08616.08616.4	342	32	310	-	3588.995	898.257	4	4.2	1	3.74	0.11	0.03	0.24	0.16	0.08	0.04	337	0.78	14.82	0.291
1	TSNNTNRTNSTDEKGTK-IKLISGKLDEAR-a14-b7	decoy_reverse_sp|P87048|RPN1_SCHPO	sp|Q9US13|RPN9_SCHPO	xlink	decoy inter-protein xl	aleitner_M1012_006.02699.02699.4_aleitner_M1012_006.02676.02676.4	868	132	736	-	3346.72	837.688	4	-3.9	1	3.71	0.19	0.11	0.14	0.09	0.04	0.02	234	0.91	14.75	0.304
1	DSYLIIDKLPSEYDSR-INVKFFEK-a8-b4	sp|O14126|PRS6A_SCHPO	sp|Q9UTM3|RPN5_SCHPO	xlink	inter-protein xl	aleitner_M1012_006.04333.04333.4_aleitner_M1012_006.04332.04332.4	162	200	38	-	3074.593	769.656	4	2.4	1	3.32	0.13	0.07	0.21	0.19	0.02	0.03	326	0.68	14.7	0.304
1	MSERDTALEKYK-MKLSLFSNK-a10-b2	sp|O74445|PRS10_SCHPO	decoy_reverse_sp|O59770|PSA3_SCHPO	xlink	decoy inter-protein xl	aleitner_M1012_006.01692.01692.5_aleitner_M1012_006.01672.01672.5	10	70	60	-	2674.379	535.884	5	2.8	1	4.51	0.11	0.24	0.04	0.02	0.01	0.01	12	0.91	14.66	0.337
1	ASRPGAAAKLDGK-FRKLGVKPPK-a9-b3	decoy_reverse_sp|O14250|PSA1_SCHPO	sp|O14126|PRS6A_SCHPO	xlink	decoy inter-protein xl	aleitner_M1012_006.01981.01981.5_aleitner_M1012_006.02245.02245.5	34	213	179	-	2547.507	510.509	5	2.4	2	5.77	0.17	0.1	0.06	0.03	0.03	0.01	27	0.89	14.61	0.337
1	SVEISALASKNR-KLGVKPPK-a10-b5	decoy_reverse_sp|P30655|PSB5_SCHPO	sp|O14126|PRS6A_SCHPO	xlink	decoy inter-protein xl	aleitner_M1012_006.02615.02615.4_aleitner_M1012_006.02584.02584.4	141	217	76	-	2277.339	570.343	4	-1.4	1	4.28	0.13	0.17	0.09	0.01	0.08	0.02	111	0.9	14.61	0.337
1	DIKVIMATNR-NKLLKVTVSK-a3-b5	sp|P36612|PRS4_SCHPO	decoy_reverse_sp|O59770|PSA3_SCHPO	xlink	decoy inter-protein xl	aleitner_M1012_006.02614.02614.5_aleitner_M1012_006.02579.02579.5	333	198	135	-	2426.435	486.295	5	2.4	1	4.25	0.1	0.1	0.27	0.01	0.27	0.05	179	0.79	14.58	0.337
1	LNCVIDRVNGVVFTNRPDEKNR-AQEEVKR-a20-b6	sp|Q10335|RPN7_SCHPO	sp|O74894|PRS6B_SCHPO	xlink	inter-protein xl	aleitner_M1012_006.10421.10421.5_aleitner_M1012_006.10418.10418.5	377	49	328	-	3610.872	723.182	5	2.1	1	2.81	0.08	0.1	0.29	0.23	0.05	0.05	339	0.82	14.57	0.337
1	LEEAMKITTDAFTSAGER-VVLKNKGTMK-a6-b4	sp|Q9UQY2|PSB1_SCHPO	decoy_reverse_sp|P41836|PRS8_SCHPO	xlink	decoy inter-protein xl	aleitner_M1012_006.02393.02393.5_aleitner_M1012_006.02358.02358.5	185	324	139	-	3223.692	645.746	5	2.7	1	3.39	0.03	0.22	0.24	0.06	0.18	0.05	139	0.93	14.57	0.337
1	KVNQIESQMAMAEK-KEEMVMLK-a1-b1	decoy_reverse_sp|Q9UTM3|RPN5_SCHPO	decoy_reverse_sp|P06732|KCRM_HUMAN	xlink	decoy inter-protein xl	aleitner_M1012_006.03037.03037.4_aleitner_M1012_006.03024.03024.4	1	17	16	-	2750.374	688.601	4	0.7	1	3.81	0.12	0.13	0.24	0.07	0.17	0.05	178	0.64	14.49	0.337
1	YQKDEEWPPK-IDKKTTEEK-a3-b3	decoy_reverse_sp|O42931|PRS7_SCHPO	sp|O74762|RPN2_SCHPO	xlink	decoy inter-protein xl	aleitner_M1012_006.01444.01444.4_aleitner_M1012_006.01427.01427.4	430	847	417	-	2547.28	637.828	4	2.3	1	3.39	0.12	0.16	0.22	0.17	0.04	0.04	201	0.85	14.48	0.337
1	YYPLKSMTEKEQQQLIDDHFLFDKPVSPLLLASGMAR-K5-K24	sp|P06732|KCRM_HUMAN	-	intralink	intralink	aleitner_M1012_006.09811.09811.4_aleitner_M1012_006.09796.09796.4	177	n/a	-	-	4446.284	1112.579	4	4.4	1	5.54	0.06	0.04	0.07	0.07	0	0.01	135	0.61	14.48	0
1	MSSKDISSKSPSGNDALNDK-TKDEGGPAGGLYI-a4-b2	sp|P87048|RPN1_SCHPO	sp|P36612|PRS4_SCHPO	xlink	inter-protein xl	aleitner_M1012_006.04693.04693.4_aleitner_M1012_006.04679.04679.4	4	437	433	-	3494.687	874.68	4	4.2	2	2.38	0.1	0.13	0.25	0.21	0.04	0.04	343	0.72	14.47	0.337
1	MVCKIWKSDEINEVLNK-VATEKDFLDAVQKVVK-a4-b5	sp|Q09682|PSA4_SCHPO	sp|O42931|PRS7_SCHPO	xlink	inter-protein xl	aleitner_M1012_006.06745.06745.5_aleitner_M1012_006.06729.06729.5	227	411	184	-	4032.152	807.438	5	5.1	1	3.69	0.1	0.08	0.17	0.05	0.12	0.03	270	0.94	14.4	0.337
1	KEPPVYTPPKDK-KQYSAKAK-a10-b6	decoy_reverse_sp|P36612|PRS4_SCHPO	decoy_reverse_sp|Q9UUB6|UBLH2_SCHPO	xlink	decoy inter-protein xl	aleitner_M1012_006.01530.01530.5_aleitner_M1012_006.01718.01718.5	421	8	413	-	2458.359	492.68	5	4.8	1	3.95	0.11	0.24	0.08	0.07	0.01	0.01	55	0.88	14.39	0.337
1	CGSPYIIEDSKK-EKVAFILDQVR-a11-b2	decoy_reverse_sp|O74762|RPN2_SCHPO	sp|Q9UTM3|RPN5_SCHPO	xlink	decoy inter-protein xl	aleitner_M1012_006.02031.02031.4_aleitner_M1012_006.02018.02018.4	670	170	500	-	2850.479	713.628	4	-1.7	1	3.88	0.12	0.1	0.11	0.05	0.06	0.02	214	0.9	14.27	0.337
1	AVILSDTKPVDK-DEEWPPKM-a8-b7	decoy_reverse_sp|O94517|PSA6_SCHPO	decoy_reverse_sp|O42931|PRS7_SCHPO	xlink	decoy inter-protein xl	aleitner_M1012_006.01690.01690.4_aleitner_M1012_006.01663.01663.4	188	437	249	-	2453.246	614.319	4	2.6	1	4.3	0.07	0.16	0.08	0.04	0.04	0.02	113	0.72	14.24	0.337
1	SGNLPDADNSKSDISK-SSCKIVFR-a11-b4	decoy_reverse_sp|P87048|RPN1_SCHPO	decoy_reverse_sp|O74445|PRS10_SCHPO	xlink	decoy inter-protein xl	aleitner_M1012_006.01327.01327.5_aleitner_M1012_006.01266.01266.5	883	318	565	-	2780.381	557.084	5	5.5	1	4.28	0.08	0.13	0.25	0.22	0.04	0.04	133	0.76	14.23	0.337
1	TLADVEVNHLKCDQFLVAHYR-GVVALVEDKTKSVALGGITK-a11-b9	sp|Q10335|RPN7_SCHPO	decoy_reverse_sp|Q9UT97|PSA5_SCHPO	xlink	decoy inter-protein xl	aleitner_M1012_006.07065.07065.4_aleitner_M1012_006.07258.07258.4	298	205	93	-	4649.492	1163.381	4	0.5	3	4.33	0.13	0.02	0.23	0.09	0.14	0.04	248	0.7	14.23	0.337
1	RTLDQIAAKLYFYYILFFEK-SSEETEDKK-a9-b8	sp|O42897|RPN3_SCHPO	sp|O94444|RPN10_SCHPO	xlink	inter-protein xl	aleitner_M1012_006.06605.06605.5_aleitner_M1012_006.06593.06593.5	171	239	68	-	3730.916	747.191	5	3.7	1	4.16	0.12	0.12	0.16	0.09	0.07	0.03	154	0.79	14.19	0.357
1	ILEFTKYSNDK-RVEFKMGNGK-a6-b5	decoy_reverse_sp|O74762|RPN2_SCHPO	decoy_reverse_sp|P06732|KCRM_HUMAN	xlink	decoy inter-protein xl	aleitner_M1012_006.01043.01043.7_aleitner_M1012_006.01016.01016.7	859	135	724	-	2659.367	380.917	7	-0.5	1	3	0.05	0.32	0.11	0.06	0.06	0.02	62	0.88	14.18	0.357
1	LAAEDHKFVIHQEENK-DTTKNK-a7-b4	decoy_reverse_sp|O74762|RPN2_SCHPO	sp|Q09682|PSA4_SCHPO	xlink	decoy inter-protein xl	aleitner_M1012_006.02429.02429.4_aleitner_M1012_006.02418.02418.4	263	221	42	-	2750.378	688.602	4	-3.5	1	4.33	0.16	0.14	0.11	0.06	0.05	0.03	110	0.9	14.16	0.357
1	KTELEEIMLLNLHK-IGLSKIR-a1-b5	sp|P41878|RPN11_SCHPO	decoy_reverse_sp|Q9US13|RPN9_SCHPO	xlink	decoy inter-protein xl	aleitner_M1012_006.04158.04158.5_aleitner_M1012_006.04136.04136.5	208	255	47	-	2633.53	527.714	5	4.1	1	4.03	0.05	0.17	0.08	0.06	0.02	0.01	125	0.88	14.13	0.357
1	SPSGNDALNDKK-AEAKDVAKMK-a11-b8	sp|P87048|RPN1_SCHPO	decoy_reverse_sp|O59770|PSA3_SCHPO	xlink	decoy inter-protein xl	aleitner_M1012_006.01489.01489.5_aleitner_M1012_006.01474.01474.5	20	68	48	-	2472.252	495.458	5	-0.4	1	4.2	0.09	0.14	0.11	0.09	0.02	0.02	132	0.85	14.12	0.357
1	EQVRDAGKDEFSR-NWKEGLSR-a8-b3	decoy_reverse_sp|O14126|PRS6A_SCHPO	sp|Q10329|PSA7_SCHPO	xlink	decoy inter-protein xl	aleitner_M1012_006.01822.01822.4_aleitner_M1012_006.01811.01811.4	140	179	39	-	2662.323	666.589	4	5	1	3.7	0.06	0.16	0.09	0.02	0.07	0.02	162	0.73	14.09	0.417
1	MPIDFKGFICK-GSLEKNWK-a6-b5	sp|Q09720|PSB2_SCHPO	decoy_reverse_sp|Q10329|PSA7_SCHPO	xlink	decoy inter-protein xl	aleitner_M1012_006.01693.01693.5_aleitner_M1012_006.01687.01687.5	177	81	96	-	2453.248	491.657	5	-0.4	1	5.48	0.11	0.09	0.06	0.02	0.03	0.01	45	0.94	14.06	0.417
1	DNSSDLQKLLMK-AASIAVEDEKR-a8-b10	decoy_reverse_sp|O74762|RPN2_SCHPO	sp|Q9UUB6|UBLH2_SCHPO	xlink	decoy inter-protein xl	aleitner_M1012_006.01075.01075.4_aleitner_M1012_006.01111.01111.4	724	247	477	-	2716.393	680.106	4	-0.9	1	4.94	0.15	0.08	0.24	0.16	0.08	0.04	93	0.83	14.06	0.417
1	ASRPGAAAKLDGK-FRKLGVKPPK-a9-b7	decoy_reverse_sp|O14250|PSA1_SCHPO	sp|O14126|PRS6A_SCHPO	xlink	decoy inter-protein xl	aleitner_M1012_006.01981.01981.5_aleitner_M1012_006.01961.01961.5	34	217	183	-	2547.507	510.509	5	2.4	2	5.82	0.12	0.08	0.06	0.04	0.03	0.01	28	0.9	14.05	0.417
1	SQDISINGNSKK-ADYYYQAKAK-a11-b8	sp|O74762|RPN2_SCHPO	decoy_reverse_sp|Q9US13|RPN9_SCHPO	xlink	decoy inter-protein xl	aleitner_M1012_006.02206.02206.4_aleitner_M1012_006.02168.02168.4	875	210	665	-	2647.317	662.837	4	1.5	1	3.78	0.14	0.09	0.18	0.12	0.06	0.03	211	0.56	14	0.417
1	QAIVSAVKFEEEAK-KYYSFDNSLK-a8-b1	decoy_reverse_sp|Q9UUB6|UBLH2_SCHPO	sp|O42897|RPN3_SCHPO	xlink	decoy inter-protein xl	aleitner_M1012_006.04380.04380.3_aleitner_M1012_006.04354.04354.3	107	84	23	-	2949.498	984.174	3	-1.1	1	4.53	0.18	0.03	0.21	0.16	0.05	0.04	196	0.89	13.98	0.44
1	WIAKQILDCIVNLSEPAK-ASKAAR-a4-b3	decoy_reverse_sp|Q9P7S2|RPN6_SCHPO	sp|Q10329|PSA7_SCHPO	xlink	decoy inter-protein xl	aleitner_M1012_006.09069.09069.3_aleitner_M1012_006.09043.09043.3	309	168	141	-	2837.558	946.861	3	3.9	1	3.79	0.15	0.05	0.19	0.16	0.03	0.03	260	0.75	13.96	0.44
1	ASPIAGSEGKEAYR-YKVNLYKFR-a10-b7	decoy_reverse_sp|Q9UT97|PSA5_SCHPO	sp|Q9Y7T8|PSB3_SCHPO	xlink	decoy inter-protein xl	aleitner_M1012_006.01462.01462.5_aleitner_M1012_006.01391.01391.5	79	75	4	-	2802.464	561.501	5	-2.3	1	4.4	0.07	0.23	0.02	0.01	0	0	6	0.86	13.81	0.442
1	ENRHKFQDILLGAGQAIK-VDVKTK-a5-b4	decoy_reverse_sp|O94444|RPN10_SCHPO	sp|Q10335|RPN7_SCHPO	xlink	decoy inter-protein xl	aleitner_M1012_006.02507.02507.5_aleitner_M1012_006.02498.02498.5	145	248	103	-	2863.594	573.727	5	0.6	1	4.15	0.08	0.23	0.06	0.05	0.02	0.01	16	0.84	13.79	0.442
1	ATPYRGYSKPNER-IQYVGKQDPK-a9-b6	sp|Q09841|PSB7_SCHPO	sp|P41878|RPN11_SCHPO	xlink	inter-protein xl	aleitner_M1012_006.02074.02074.5_aleitner_M1012_006.01995.01995.5	226	276	50	-	2850.478	571.103	5	4.1	1	4.98	0.05	0.16	0.05	0.01	0.04	0.01	14	0.51	13.72	0.442
1	SQEEAIENIKCTR-FFEKINVK-a10-b4	decoy_reverse_sp|O42931|PRS7_SCHPO	decoy_reverse_sp|Q9UTM3|RPN5_SCHPO	xlink	decoy inter-protein xl	aleitner_M1012_006.03426.03426.4_aleitner_M1012_006.03404.03404.4	337	244	93	-	2738.405	685.609	4	3.5	1	4.36	0.2	0.06	0.11	0.05	0.06	0.02	172	0.87	13.71	0.442
1	HNNHMAKVLTLELYKK-NVVTEAGFIAIKEDR-a15-b12	sp|P06732|KCRM_HUMAN	sp|O74445|PRS10_SCHPO	xlink	inter-protein xl	aleitner_M1012_006.04972.04972.4_aleitner_M1012_006.04966.04966.4	40	355	315	-	3737.009	935.26	4	3.2	1	3.84	0.12	0.09	0.12	0.1	0.02	0.02	208	0.67	13.71	0.442
1	LSFKSIADVADMLEANDK-KEPPVYTPPK-a4-b1	decoy_reverse_sp|Q09682|PSA4_SCHPO	decoy_reverse_sp|P36612|PRS4_SCHPO	xlink	decoy inter-protein xl	aleitner_M1012_006.06924.06924.5_aleitner_M1012_006.06941.06941.5	55	412	357	-	3258.682	652.744	5	2.8	1	2.99	0.07	0.11	0.08	0.04	0.05	0.02	275	0.91	13.69	0.46
1	EGNYGDGYALQPSYIHEYLSKVLYAR-LMSKVAEK-a21-b4	sp|Q9USQ9|PSB4_SCHPO	sp|O14250|PSA1_SCHPO	xlink	inter-protein xl	aleitner_M1012_006.07613.07613.5_aleitner_M1012_006.07595.07595.5	129	111	18	-	4048.047	810.617	5	4.5	1	4.05	0.12	0.1	0.44	0.43	0.01	0.05	142	0.53	13.67	0.46
1	SGNLPDADNSKSDISK-INVKFFEKEDVQSLK-a11-b8	decoy_reverse_sp|P87048|RPN1_SCHPO	sp|Q9UTM3|RPN5_SCHPO	xlink	decoy inter-protein xl	aleitner_M1012_006.05765.05765.5_aleitner_M1012_006.05763.05763.5	883	204	679	-	3607.841	722.576	5	4.2	1	3.75	0.08	0.06	0.17	0.09	0.08	0.03	246	0.89	13.67	0.46
1	EPPVYTPPKDKK-VLVDKSRK-a11-b5	decoy_reverse_sp|P36612|PRS4_SCHPO	sp|O94579|PSA2_SCHPO	xlink	decoy inter-protein xl	aleitner_M1012_006.01189.01189.5_aleitner_M1012_006.01177.01177.5	423	88	335	-	2479.397	496.887	5	-3.1	1	3.69	0.06	0.16	0.33	0.3	0.04	0.05	121	0.85	13.65	0.46
1	DFSKTLPPELK-VLTLAMVKR-a4-b8	sp|Q9UUB6|UBLH2_SCHPO	decoy_reverse_sp|Q09841|PSB7_SCHPO	xlink	decoy inter-protein xl	aleitner_M1012_006.02035.02035.5_aleitner_M1012_006.02028.02028.5	113	160	47	-	2441.407	489.289	5	4.1	1	3.48	0	0.31	0.02	0.02	0.01	0	4	0.94	13.63	0.46
1	CFGIKFDIMPR-FGNRDLVKK-a5-b8	decoy_reverse_sp|Q09720|PSB2_SCHPO	sp|O74445|PRS10_SCHPO	xlink	decoy inter-protein xl	aleitner_M1012_006.03458.03458.4_aleitner_M1012_006.03437.03437.4	18	37	19	-	2596.376	650.102	4	4.1	1	4.51	0.14	0.12	0.06	0.01	0.06	0.01	91	0.87	13.6	0.46
1	IDRKVEFGLPDLEGR-LIQIRVKLEK-a4-b7	sp|O42931|PRS7_SCHPO	decoy_reverse_sp|Q9UTM3|RPN5_SCHPO	xlink	decoy inter-protein xl	aleitner_M1012_006.06052.06052.5_aleitner_M1012_006.06042.06042.5	344	21	323	-	3119.815	624.971	5	2.5	1	3.66	0.07	0.04	0.61	0.02	0.6	0.14	200	0.5	13.56	0.474
1	GGDEWKIEPLK-FLHDKNSDYK-a6-b5	decoy_reverse_sp|Q10335|RPN7_SCHPO	sp|O74762|RPN2_SCHPO	xlink	decoy inter-protein xl	aleitner_M1012_006.01059.01059.4_aleitner_M1012_006.01015.01015.4	229	102	127	-	2674.339	669.593	4	4.1	1	3	0.1	0.13	0.23	0.09	0.14	0.04	232	0.86	13.56	0.474
1	DYGDLGSSVNPLDKTNNLDLEHK-YKSYLLQHR-a14-b2	decoy_reverse_sp|P06732|KCRM_HUMAN	sp|O74445|PRS10_SCHPO	xlink	decoy inter-protein xl	aleitner_M1012_006.09075.09075.6_aleitner_M1012_006.09035.09035.6	266	12	254	-	3887.955	649	6	5.6	1	3.18	0.1	0.14	0.39	0	0.39	0.13	139	0.91	13.54	0.474
1	ISWYTKIVDELDLR-INVKFFEK-a6-b4	decoy_reverse_sp|P87048|RPN1_SCHPO	sp|Q9UTM3|RPN5_SCHPO	xlink	decoy inter-protein xl	aleitner_M1012_006.03928.03928.5_aleitner_M1012_006.03780.03780.5	498	200	298	-	2911.577	583.323	5	1.1	1	5.26	0.15	0.07	0.09	0.07	0.03	0.02	61	0.94	13.48	0.474
1	SIAEKMNGASGAELK-DIKVIMATNR-a5-b3	sp|P41836|PRS8_SCHPO	sp|P36612|PRS4_SCHPO	xlink	inter-protein xl	aleitner_M1012_006.01388.01388.5_aleitner_M1012_006.01472.01472.5	347	333	14	-	2802.472	561.502	5	3.4	1	3.46	0.05	0.28	0.04	0.02	0.01	0.01	27	0.77	13.42	0.474
1	FRKLGVKPPK-TFHILEPKEK-a7-b8	sp|O14126|PRS6A_SCHPO	decoy_reverse_sp|P06732|KCRM_HUMAN	xlink	decoy inter-protein xl	aleitner_M1012_006.02275.02275.5_aleitner_M1012_006.02021.02021.5	217	76	141	-	2547.505	510.509	5	4.3	1	3.66	0.1	0.15	0.22	0.01	0.21	0.04	125	0.78	13.4	0.474
1	NELEKLNFSSLKMK-KDWNACK-a5-b1	sp|O59770|PSA3_SCHPO	sp|P50524|RPN12_SCHPO	xlink	inter-protein xl	aleitner_M1012_006.03429.03429.5_aleitner_M1012_006.03414.03414.5	177	16	161	-	2738.393	548.686	5	5.7	1	2.61	0.09	0.22	0.14	0.14	0	0.02	169	0.77	13.38	0.474
1	VDTILLFMPMDESLKVFQALTTIR-DLGQVLNKYVQVEQR-a15-b8	decoy_reverse_sp|O74894|PRS6B_SCHPO	decoy_reverse_sp|Q10335|RPN7_SCHPO	xlink	decoy inter-protein xl	aleitner_M1012_006.07276.07276.5_aleitner_M1012_006.07191.07191.5	69	24	45	-	4706.503	942.308	5	-0.9	1	3.53	0.11	0.06	0.16	0.04	0.12	0.03	248	0.82	13.37	0.474
1	SNNIKENEQK-VSKILEHK-a5-b3	decoy_reverse_sp|O14126|PRS6A_SCHPO	decoy_reverse_sp|O74445|PRS10_SCHPO	xlink	decoy inter-protein xl	aleitner_M1012_006.00697.00697.5_aleitner_M1012_006.00678.00678.5	362	71	291	-	2293.22	459.652	5	-3.3	1	4.1	0.05	0.19	0.12	0.11	0	0.02	50	0.92	13.36	0.474
1	EFHKDMTLEEAEVLILK-STMLEKIK-a4-b6	sp|Q9UT97|PSA5_SCHPO	sp|O14126|PRS6A_SCHPO	xlink	inter-protein xl	aleitner_M1012_006.02297.02297.5_aleitner_M1012_006.02250.02250.5	188	70	118	-	3130.664	627.141	5	2.9	1	3.83	0.05	0.14	0.18	0.11	0.06	0.03	129	0.83	13.34	0.474
1	AVEKLSVEALNSLTGEFK-IDRDKLVLK-a4-b5	sp|P06732|KCRM_HUMAN	decoy_reverse_sp|Q9UUB6|UBLH2_SCHPO	xlink	decoy inter-protein xl	aleitner_M1012_006.01806.01806.5_aleitner_M1012_006.01775.01775.5	156	26	130	-	3170.772	635.162	5	-2.7	1	4.05	0.14	0.1	0.13	0.1	0.03	0.02	143	0.88	13.34	0.474
1	KFRKPIGATWK-KVGQYIR-a1-b1	decoy_reverse_sp|O94517|PSA6_SCHPO	decoy_reverse_sp|P41878|RPN11_SCHPO	xlink	decoy inter-protein xl	aleitner_M1012_006.02675.02675.4_aleitner_M1012_006.02746.02746.4	63	33	30	-	2331.361	583.848	4	1.3	1	3.11	0.12	0.15	0.12	0.07	0.05	0.02	187	0.88	13.34	0.474
1	NLQVAKSLDKQMVEER-AVILSDTKPVDKK-a10-b12	decoy_reverse_sp|Q9UT97|PSA5_SCHPO	decoy_reverse_sp|O94517|PSA6_SCHPO	xlink	decoy inter-protein xl	aleitner_M1012_006.09324.09324.4_aleitner_M1012_006.09276.09276.4	38	192	154	-	3437.868	860.475	4	-3.7	1	3.16	0.09	0.15	0.17	0.02	0.15	0.03	175	0.79	13.32	0.474
1	LAQFEKEEYVSDPKEQM-SAVIKTSTR-a14-b5	decoy_reverse_sp|Q9UTM3|RPN5_SCHPO	sp|O14126|PRS6A_SCHPO	xlink	decoy inter-protein xl	aleitner_M1012_006.01268.01268.5_aleitner_M1012_006.01235.01235.5	440	124	316	-	3169.586	634.925	5	0.1	1	3.93	0.03	0.12	0.08	0.03	0.04	0.02	151	0.73	13.31	0.474
1	FDQLTQALNVAIRLDDMSLIKEDCEAATDPLLK-LLKMQR-a21-b3	sp|P87048|RPN1_SCHPO	sp|P36612|PRS4_SCHPO	xlink	inter-protein xl	aleitner_M1012_006.07117.07117.6_aleitner_M1012_006.07057.07057.6	281	71	210	-	4671.45	779.583	6	3.7	1	2.95	0.08	0.15	0.28	0.03	0.24	0.15	128	0.9	13.31	0.474
1	AVEKLSVEALNSLTGEFK-KDSESTEEKEAQAVQR-a4-b1	sp|P06732|KCRM_HUMAN	decoy_reverse_sp|O94444|RPN10_SCHPO	xlink	decoy inter-protein xl	aleitner_M1012_006.03001.03001.5_aleitner_M1012_006.02999.02999.5	156	5	151	-	3905.963	782.2	5	-3	1	4.84	0.09	0.13	0.09	0.07	0.03	0.02	26	0.62	13.29	0.474
1	MVTANIKNIK-IKILFSDVK-a7-b2	decoy_reverse_sp|P41836|PRS8_SCHPO	decoy_reverse_sp|Q10335|RPN7_SCHPO	xlink	decoy inter-protein xl	aleitner_M1012_006.02294.02294.4_aleitner_M1012_006.02293.02293.4	117	255	138	-	2330.365	583.599	4	-0.1	1	4.65	0.15	0.08	0.13	0.08	0.04	0.02	93	0.77	13.28	0.474
1	TQLADILSVLGMSYSNTSKHESLKYR-VEFKMGNGKMVEISR-a19-b4	sp|P87048|RPN1_SCHPO	decoy_reverse_sp|P06732|KCRM_HUMAN	xlink	decoy inter-protein xl	aleitner_M1012_006.08829.08829.6_aleitner_M1012_006.08800.08800.6	139	135	4	-	4802.433	801.413	6	-2.5	1	3.63	0.11	0.04	0.2	0.09	0.11	0.04	247	0.94	13.23	0.474
1	KLFKSLGSGMDQEK-KHLDAEVQK-a4-b1	decoy_reverse_sp|P41836|PRS8_SCHPO	sp|P41878|RPN11_SCHPO	xlink	decoy inter-protein xl	aleitner_M1012_006.06029.06029.3_aleitner_M1012_006.06011.06011.3	4	281	277	-	2771.448	924.824	3	-1.6	1	2.64	0.11	0.07	0.17	0.12	0.05	0.03	319	0.8	13.2	0.474
1	TLAGVTRDYYTKQSK-IDKEDMGSNDK-a12-b3	decoy_reverse_sp|Q09841|PSB7_SCHPO	decoy_reverse_sp|O74762|RPN2_SCHPO	xlink	decoy inter-protein xl	aleitner_M1012_006.03200.03200.4_aleitner_M1012_006.03195.03195.4	32	122	90	-	3118.51	780.635	4	-0.9	1	4.62	0.16	0.11	0.07	0.03	0.04	0.01	62	0.8	13.17	0.474
1	LKPLIEKGGDWER-TKDSLEAR-a7-b2	sp|Q10335|RPN7_SCHPO	sp|O74762|RPN2_SCHPO	xlink	inter-protein xl	aleitner_M1012_006.03517.03517.4_aleitner_M1012_006.03437.03437.4	181	337	156	-	2596.383	650.104	4	-1.2	1	3.31	0.06	0.17	0.14	0.01	0.13	0.03	140	0.86	13.16	0.474
1	FVIHQEENKR-EDCKSLKR-a9-b4	decoy_reverse_sp|O74762|RPN2_SCHPO	sp|O74894|PRS6B_SCHPO	xlink	decoy inter-protein xl	aleitner_M1012_006.01401.01401.5_aleitner_M1012_006.01385.01385.5	272	35	237	-	2471.261	495.26	5	0.7	1	4.02	0.06	0.21	0.03	0.02	0.01	0.01	31	0.83	13.11	0.474
1	KAVYMPLCDPGNKAEESAFYER-AHLDVQEKDQPKK-a1-b12	decoy_reverse_sp|O94517|PSA6_SCHPO	decoy_reverse_sp|P41878|RPN11_SCHPO	xlink	decoy inter-protein xl	aleitner_M1012_006.07297.07297.4_aleitner_M1012_006.07323.07323.4	131	32	99	-	4247.075	1062.776	4	1.9	1	2.94	0.06	0.06	0.16	0.06	0.1	0.03	301	0.77	13.1	0.474
1	SLDKQMVEERVLK-SLLTGKHAIR-a4-b6	decoy_reverse_sp|Q9UT97|PSA5_SCHPO	sp|Q9P7S2|RPN6_SCHPO	xlink	decoy inter-protein xl	aleitner_M1012_006.03781.03781.4_aleitner_M1012_006.03771.03771.4	38	272	234	-	2806.57	702.65	4	-1.6	1	3.65	0.09	0.05	0.11	0.09	0.02	0.02	233	0.83	13.01	0.474
1	KNCKADAGITIAPR-EKVAFILDQVR-a1-b2	decoy_reverse_sp|Q09841|PSB7_SCHPO	sp|Q9UTM3|RPN5_SCHPO	xlink	decoy inter-protein xl	aleitner_M1012_006.02512.02512.5_aleitner_M1012_006.02492.02492.5	201	170	31	-	2968.617	594.731	5	0	1	4.32	0.08	0.17	0.06	0.01	0.04	0.01	31	0.82	12.99	0.474
1	FKTNHGNPFM-KTLVAHAVLK-a2-b1	decoy_reverse_sp|P06732|KCRM_HUMAN	decoy_reverse_sp|O14250|PSA1_SCHPO	xlink	decoy inter-protein xl	aleitner_M1012_006.02187.02187.4_aleitner_M1012_006.02176.02176.4	373	223	150	-	2408.312	603.086	4	3.6	1	2.55	0.11	0.26	0.09	0.06	0.03	0.02	113	0.89	12.98	0.474
1	EQVRDAGKDEFSR-VVDKCFGIK-a8-b4	decoy_reverse_sp|O14126|PRS6A_SCHPO	decoy_reverse_sp|Q09720|PSB2_SCHPO	xlink	decoy inter-protein xl	aleitner_M1012_006.01948.01948.4_aleitner_M1012_006.01925.01925.4	140	13	127	-	2738.375	685.602	4	2.1	1	4.56	0.09	0.13	0.08	0.03	0.05	0.02	42	0.75	12.97	0.474
1	IAYASVVYIADKYKNENLENIEDVQLR-IKLISGKLDEAR-a14-b7	decoy_reverse_sp|Q9US13|RPN9_SCHPO	sp|Q9US13|RPN9_SCHPO	xlink	decoy intra-protein xl	aleitner_M1012_006.07134.07134.5_aleitner_M1012_006.07199.07199.5	271	132	139	-	4649.483	930.904	5	-2.7	1	4.36	0.08	0.14	0.06	0.06	0	0.01	65	0.9	12.95	0.02
1	SSLELANNAVKSNDIEKAIDLYK-TPDKGYGHR-a17-b4	sp|Q9P7S2|RPN6_SCHPO	decoy_reverse_sp|P06732|KCRM_HUMAN	xlink	decoy inter-protein xl	aleitner_M1012_006.09088.09088.6_aleitner_M1012_006.09056.09056.6	21	281	260	-	3701.909	617.993	6	5.1	1	3.44	0.08	0.12	0.35	0.35	0	0.05	156	0.91	12.92	0.474
1	LEEAMKITTDAFTSAGER-ASKGSNDDEMKIDK-a6-b11	sp|Q9UQY2|PSB1_SCHPO	sp|O74762|RPN2_SCHPO	xlink	inter-protein xl	aleitner_M1012_006.09070.09070.5_aleitner_M1012_006.09067.09067.5	185	844	659	-	3643.722	729.752	5	-0.4	1	3.91	0.1	0.02	0.15	0.12	0.04	0.03	238	0	12.91	0.474
1	KLIPIRGTEVEK-EKSLLAHK-a1-b2	decoy_reverse_sp|Q9UQY2|PSB1_SCHPO	decoy_reverse_sp|P06732|KCRM_HUMAN	xlink	decoy inter-protein xl	aleitner_M1012_006.02759.02759.5_aleitner_M1012_006.02730.02730.5	3	78	75	-	2444.438	489.895	5	0.7	2	4.15	0.1	0.13	0.1	0.03	0.06	0.02	79	0.93	12.9	0.474
1	DWNACKKELLK-LAHLSKHPK-a6-b6	sp|P50524|RPN12_SCHPO	sp|P06732|KCRM_HUMAN	xlink	inter-protein xl	aleitner_M1012_006.02608.02608.4_aleitner_M1012_006.02593.02593.4	22	304	282	-	2571.395	643.857	4	-1.9	1	3.76	0.08	0.22	0.02	0.01	0.01	0	30	0.84	12.89	0.474
1	IDELVSNNEKIWKVMCK-SLGSGMDQEKVLNK-a13-b10	decoy_reverse_sp|Q09682|PSA4_SCHPO	decoy_reverse_sp|P41836|PRS8_SCHPO	xlink	decoy inter-protein xl	aleitner_M1012_006.06092.06092.5_aleitner_M1012_006.06097.06097.5	22	14	8	-	3747.91	750.59	5	5.7	1	2.68	0.11	0.21	0.1	0.04	0.06	0.02	144	0.91	12.88	0.474
1	VLELRAELDKIGLSK-KLIPIR-a10-b1	decoy_reverse_sp|Q9US13|RPN9_SCHPO	decoy_reverse_sp|Q9UQY2|PSB1_SCHPO	xlink	decoy inter-protein xl	aleitner_M1012_006.02245.02245.5_aleitner_M1012_006.02223.02223.5	250	3	247	-	2559.582	512.924	5	3.7	1	4.6	0.15	0.11	0.07	0.04	0.03	0.02	52	0.93	12.88	0.474
1	ATREPNKGSYRPYTAK-AEAKDVAKMK-a7-b8	decoy_reverse_sp|Q09841|PSB7_SCHPO	decoy_reverse_sp|O59770|PSA3_SCHPO	xlink	decoy inter-protein xl	aleitner_M1012_006.10076.10076.4_aleitner_M1012_006.10097.10097.4	42	68	26	-	3065.614	767.411	4	5.7	1	3.84	0.16	0.05	0.21	0.04	0.17	0.05	181	0.85	12.86	0.474
1	KPPVQPLAYKSATPFR-LNYKPEEEYPDLSK-a10-b4	decoy_reverse_sp|O74762|RPN2_SCHPO	sp|P06732|KCRM_HUMAN	xlink	decoy inter-protein xl	aleitner_M1012_006.09629.09629.4_aleitner_M1012_006.09635.09635.4	170	15	155	-	3660.903	916.234	4	-1.4	1	3.49	0.11	0.06	0.23	0.2	0.04	0.04	210	0.93	12.83	0.474
1	SAQEILCNEPVETYGSFDLKEK-FCVGLQKIEEIFK-a20-b7	sp|Q9UTM3|RPN5_SCHPO	sp|P06732|KCRM_HUMAN	xlink	inter-protein xl	aleitner_M1012_006.05227.05227.5_aleitner_M1012_006.05216.05216.5	168	259	91	-	4304.117	861.831	5	-2.5	1	4.26	0.13	0.05	0.14	0.13	0.02	0.02	155	0.87	12.82	0.474
1	YVQVEQRNKPDER-EWDSKLK-a9-b5	decoy_reverse_sp|Q10335|RPN7_SCHPO	sp|O74445|PRS10_SCHPO	xlink	decoy inter-protein xl	aleitner_M1012_006.01538.01538.4_aleitner_M1012_006.01524.01524.4	33	24	9	-	2702.365	676.599	4	-0.4	2	4.23	0.12	0.04	0.17	0.08	0.1	0.04	154	0.83	12.8	0.474
1	RLLKLEEAMK-ETTEKKIDK-a4-b5	sp|Q9UQY2|PSB1_SCHPO	decoy_reverse_sp|O74762|RPN2_SCHPO	xlink	decoy inter-protein xl	aleitner_M1012_006.01742.01742.4_aleitner_M1012_006.01720.01720.4	179	118	61	-	2458.362	615.598	4	-3.9	1	3.79	0.13	0.11	0.16	0.02	0.15	0.03	119	0.79	12.8	0.474
1	ASKGSNDDEMKIDK-NFGRDLKLK-a3-b7	sp|O74762|RPN2_SCHPO	decoy_reverse_sp|O74445|PRS10_SCHPO	xlink	decoy inter-protein xl	aleitner_M1012_006.01619.01619.4_aleitner_M1012_006.01766.01766.4	836	363	473	-	2764.4	692.108	4	-2.4	2	3.24	0.06	0.15	0.24	0.04	0.19	0.05	135	0.92	12.79	0.484
1	DQPKKVGQYIR-LYNKFK-a5-b4	decoy_reverse_sp|P41878|RPN11_SCHPO	decoy_reverse_sp|P06732|KCRM_HUMAN	xlink	decoy inter-protein xl	aleitner_M1012_006.02180.02180.3_aleitner_M1012_006.02162.02162.3	33	371	338	-	2280.259	761.094	3	-1.8	1	3.87	0.15	0.1	0.08	0.01	0.08	0.02	132	0.9	12.74	0.484
1	IGLHDDAYLDVCKYYR-DSEALKTR-a13-b6	sp|Q9UTM3|RPN5_SCHPO	decoy_reverse_sp|O74762|RPN2_SCHPO	xlink	decoy inter-protein xl	aleitner_M1012_006.02886.02886.4_aleitner_M1012_006.02880.02880.4	233	629	396	-	3056.491	765.131	4	0	1	4.4	0.08	0.02	0.1	0.07	0.03	0.02	181	0.74	12.72	0.484
1	HVFPITKGIGCVMTGSIADAR-TFANLVSSTLYEKR-a7-b13	sp|O94517|PSA6_SCHPO	sp|Q9Y7T8|PSB3_SCHPO	xlink	inter-protein xl	aleitner_M1012_006.05378.05378.6_aleitner_M1012_006.05347.05347.6	72	98	26	-	3995.066	666.852	6	0.3	1	3.87	0.13	0.17	0.1	0.05	0.05	0.02	46	0.88	12.69	0.49
1	VSTKKILGVAAEDK-LTHEKSTMLEK-a5-b5	decoy_reverse_sp|Q09682|PSA4_SCHPO	sp|O14126|PRS6A_SCHPO	xlink	decoy inter-protein xl	aleitner_M1012_006.03798.03798.5_aleitner_M1012_006.03780.03780.5	200	64	136	-	2911.6	583.328	5	1.9	1	4.94	0.13	0.07	0.11	0.06	0.05	0.02	43	0.83	12.67	0.49
1	KFRKPIGATWK-FDVIVAKGK-a1-b7	decoy_reverse_sp|O94517|PSA6_SCHPO	decoy_reverse_sp|P41878|RPN11_SCHPO	xlink	decoy inter-protein xl	aleitner_M1012_006.02759.02759.5_aleitner_M1012_006.02588.02588.5	63	156	93	-	2444.438	489.895	5	3.1	1	4.38	0.12	0.14	0.04	0.02	0.02	0.01	36	0.92	12.66	0.49
1	KILFENPDEATKR-DIGKVVDK-a12-b4	sp|P36612|PRS4_SCHPO	decoy_reverse_sp|Q09720|PSB2_SCHPO	xlink	decoy inter-protein xl	aleitner_M1012_006.04331.04331.4_aleitner_M1012_006.04312.04312.4	368	9	359	-	2570.392	643.606	4	-1.2	2	3.31	0.14	0.05	0.55	0.01	0.54	0.13	171	0.43	12.66	0.49
1	KLEKGQSIDDMIPAQK-SDYYMASTYTKKINVK-a1-b12	sp|P06732|KCRM_HUMAN	sp|Q9UTM3|RPN5_SCHPO	xlink	inter-protein xl	aleitner_M1012_006.03777.03777.4_aleitner_M1012_006.03767.03767.4	366	196	170	-	3848.944	963.244	4	-3.8	1	2.48	0.08	0.13	0.28	0.26	0.02	0.05	228	0.93	12.65	0.49
1	TLIDKFSGEKK-IKILFSDVK-a5-b2	sp|Q9P7S2|RPN6_SCHPO	decoy_reverse_sp|Q10335|RPN7_SCHPO	xlink	decoy inter-protein xl	aleitner_M1012_006.02836.02836.4_aleitner_M1012_006.02764.02764.4	93	255	162	-	2464.431	617.116	4	4.8	1	4.72	0.1	0.11	0.11	0.03	0.08	0.02	29	0.89	12.62	0.49
1	INEDSKLAVNENLASSKSSM-NTWNSTLETAKAK-a6-b11	decoy_reverse_sp|Q9P7S2|RPN6_SCHPO	sp|Q9UUB6|UBLH2_SCHPO	xlink	decoy inter-protein xl	aleitner_M1012_006.03832.03832.4_aleitner_M1012_006.03814.03814.4	407	291	116	-	3736.839	935.217	4	-2.1	2	3.16	0.14	0.07	0.19	0.04	0.15	0.04	229	0.77	12.62	0.49
1	CGSPYIIEDSKK-ETIDNAETMKK-a11-b10	decoy_reverse_sp|O74762|RPN2_SCHPO	decoy_reverse_sp|P87048|RPN1_SCHPO	xlink	decoy inter-protein xl	aleitner_M1012_006.03523.03523.5_aleitner_M1012_006.03494.03494.5	670	10	660	-	2812.368	563.481	5	6	1	3.22	0.08	0.13	0.09	0.01	0.08	0.02	170	0	12.58	0.49
1	ATLTGMKIDVLFSK-LLKVTVSK-a7-b3	sp|Q10335|RPN7_SCHPO	decoy_reverse_sp|O59770|PSA3_SCHPO	xlink	decoy inter-protein xl	aleitner_M1012_006.01983.01983.4_aleitner_M1012_006.01971.01971.4	148	198	50	-	2547.511	637.886	4	5.8	1	4.23	0.16	0.13	0.06	0.03	0.03	0.01	50	0.9	12.58	0.49
1	MATTVKDTMNVDINAIKK-EWDSKLK-a6-b5	sp|O43063|PSB6_SCHPO	sp|O74445|PRS10_SCHPO	xlink	inter-protein xl	aleitner_M1012_006.05629.05629.3_aleitner_M1012_006.05614.05614.3	6	24	18	-	3034.584	1012.536	3	4	1	2.63	0.14	0.03	0.15	0.07	0.09	0.04	326	0.78	12.57	0.49
1	DTMNVDINAIKKGEIR-VIPVEELKEIKQIK-a11-b11	sp|O43063|PSB6_SCHPO	decoy_reverse_sp|P41836|PRS8_SCHPO	xlink	decoy inter-protein xl	aleitner_M1012_006.02976.02976.5_aleitner_M1012_006.02965.02965.5	17	249	232	-	3619.044	724.817	5	4.6	1	4.01	0.08	0.06	0.43	0.01	0.42	0.08	120	0.66	12.53	0.49
1	DGIQDIMPSQAKELK-EFPDLGVLEGKR-a12-b11	decoy_reverse_sp|P06732|KCRM_HUMAN	decoy_reverse_sp|O42931|PRS7_SCHPO	xlink	decoy inter-protein xl	aleitner_M1012_006.10485.10485.4_aleitner_M1012_006.10481.10481.4	13	95	82	-	3168.641	793.168	4	1.1	1	3.09	0.06	0.14	0.13	0.05	0.08	0.02	162	0.74	12.52	0.49
1	VGPGYVARSSCKIVFR-VEFKMGNGK-a12-b4	decoy_reverse_sp|O74445|PRS10_SCHPO	decoy_reverse_sp|P06732|KCRM_HUMAN	xlink	decoy inter-protein xl	aleitner_M1012_006.02862.02862.4_aleitner_M1012_006.02842.02842.4	318	135	183	-	2941.539	736.393	4	2.9	1	3.69	0.1	0.06	0.22	0.11	0.12	0.04	174	0.93	12.51	0.49
1	GMALGSANEKIEASK-DIKVIMATNR-a10-b3	decoy_reverse_sp|P41836|PRS8_SCHPO	sp|P36612|PRS4_SCHPO	xlink	decoy inter-protein xl	aleitner_M1012_006.01462.01462.5_aleitner_M1012_006.01472.01472.5	57	333	276	-	2802.464	561.501	5	0.7	1	4.29	0.09	0.15	0.07	0.04	0.02	0.01	22	0.95	12.46	0.495
1	KDYTMAQPEFFKAVR-YKVNLYKFR-a12-b2	decoy_reverse_sp|O74894|PRS6B_SCHPO	sp|Q9Y7T8|PSB3_SCHPO	xlink	decoy inter-protein xl	aleitner_M1012_006.10090.10090.4_aleitner_M1012_006.10078.10078.4	12	70	58	-	3197.678	800.427	4	1.5	1	3.13	0.07	0.04	0.09	0.03	0.06	0.02	283	0.84	12.45	0.495
1	ASKAAREYLEK-GYQTIELDKK-a3-b9	sp|Q10329|PSA7_SCHPO	decoy_reverse_sp|O74445|PRS10_SCHPO	xlink	decoy inter-protein xl	aleitner_M1012_006.03458.03458.4_aleitner_M1012_006.03501.03501.4	168	11	157	-	2596.376	650.102	4	0.6	1	3.55	0.18	0.09	0.11	0.04	0.06	0.02	161	0.91	12.43	0.495
1	KIEIPLPNEVGR-SSKVYISPK-a1-b3	sp|O74445|PRS10_SCHPO	decoy_reverse_sp|O74440|RPN8_SCHPO	xlink	decoy inter-protein xl	aleitner_M1012_006.02654.02654.4_aleitner_M1012_006.02635.02635.4	297	168	129	-	2509.427	628.365	4	4.4	1	3.56	0.13	0.02	0.14	0.03	0.1	0.03	236	0.78	12.4	0.495
1	TEDDIKSLQSVGQIIGEVLKQLDSER-KILFENPDEATK-a6-b1	sp|O74445|PRS10_SCHPO	sp|P36612|PRS4_SCHPO	xlink	inter-protein xl	aleitner_M1012_006.08359.08359.5_aleitner_M1012_006.08349.08349.5	47	357	310	-	4441.301	889.268	5	-2.3	1	2.95	0.01	0.16	0.1	0.03	0.07	0.02	164	0.87	12.4	0.495
1	LVARNIPKEIK-LISGKLDEAR-a8-b5	decoy_reverse_sp|P41836|PRS8_SCHPO	sp|Q9US13|RPN9_SCHPO	xlink	decoy inter-protein xl	aleitner_M1012_006.02529.02529.4_aleitner_M1012_006.02506.02506.4	299	132	167	-	2518.481	630.628	4	-1.3	3	3.29	0.14	0.18	0.08	0.06	0.01	0.01	86	0.79	12.37	0.495
1	EFEIIKGVLCQFRR-ASKVLELR-a6-b3	decoy_reverse_sp|P06732|KCRM_HUMAN	decoy_reverse_sp|Q9US13|RPN9_SCHPO	xlink	decoy inter-protein xl	aleitner_M1012_006.03615.03615.5_aleitner_M1012_006.03608.03608.5	123	240	117	-	2846.6	570.328	5	5.7	1	3.54	0.06	0.2	0.04	0.02	0.02	0.01	46	0.86	12.36	0.495
1	GEIKKAMVNIDTIDNK-SDISKSSM-a5-b5	decoy_reverse_sp|O43063|PSB6_SCHPO	decoy_reverse_sp|P87048|RPN1_SCHPO	xlink	decoy inter-protein xl	aleitner_M1012_006.02421.02421.4_aleitner_M1012_006.02391.02391.4	210	888	678	-	2779.409	695.86	4	4	1	3.82	0.16	0.15	0.09	0.06	0.03	0.02	53	0.78	12.35	0.495
1	MDDKMLLTEVHLLESKVYHAIR-IQDAELAILQKTQNLR-a16-b11	sp|Q9P7S2|RPN6_SCHPO	sp|P41836|PRS8_SCHPO	xlink	inter-protein xl	aleitner_M1012_006.08556.08556.4_aleitner_M1012_006.08540.08540.4	173	34	139	-	4631.482	1158.878	4	0	1	2.86	0.09	0.03	0.19	0.18	0.01	0.03	308	0.94	12.35	0.495
1	KCLTDLEDEAPAK-AEAKDVAKMK-a1-b4	decoy_reverse_sp|P87048|RPN1_SCHPO	decoy_reverse_sp|O59770|PSA3_SCHPO	xlink	decoy inter-protein xl	aleitner_M1012_006.01134.01134.6_aleitner_M1012_006.01109.01109.6	599	64	535	-	2716.381	453.738	6	5.2	1	4.02	0.1	0.07	0.15	0.03	0.13	0.03	127	0.89	12.34	0.495
1	VLKLTLEAMDLEIVEKEHFK-ETTEKKIDK-a3-b6	decoy_reverse_sp|Q9UT97|PSA5_SCHPO	decoy_reverse_sp|O74762|RPN2_SCHPO	xlink	decoy inter-protein xl	aleitner_M1012_006.06658.06658.5_aleitner_M1012_006.06642.06642.5	47	119	72	-	3612.976	723.603	5	5.1	1	3.99	0.16	0.03	0.34	0.25	0.09	0.06	143	0.77	12.32	0.495
1	HVFPITKGIGCVMTGSIADAR-NPKADPLDER-a7-b3	sp|O94517|PSA6_SCHPO	sp|O74762|RPN2_SCHPO	xlink	inter-protein xl	aleitner_M1012_006.09942.09942.4_aleitner_M1012_006.09947.09947.4	72	130	58	-	3520.791	881.206	4	2.9	1	2.99	0.08	0.15	0.12	0.07	0.05	0.02	155	0.85	12.31	0.495
1	IDKEDMGSNDKASK-DKPKYEPPVPTR-a11-b4	decoy_reverse_sp|O74762|RPN2_SCHPO	sp|P36612|PRS4_SCHPO	xlink	decoy inter-protein xl	aleitner_M1012_006.03259.03259.5_aleitner_M1012_006.03238.03238.5	130	30	100	-	3100.532	621.114	5	-2.3	1	2.13	0.1	0.07	0.46	0.02	0.44	0.09	286	0.94	12.3	0.495
1	HKTDLNHENLK-K2-K11	sp|P06732|KCRM_HUMAN	-	intralink	intralink	aleitner_M1012_006.03762.03762.3_aleitner_M1012_006.03729.03729.3	107	n/a	-	-	1485.755	496.259	3	-1.9	1	6.15	0.06	0	0	0	0	0	0	0	12.28	0
1	AMVNIDTIDNKVATTM-GYSKPNERATKQSK-a11-b4	decoy_reverse_sp|O43063|PSB6_SCHPO	sp|Q09841|PSB7_SCHPO	xlink	decoy inter-protein xl	aleitner_M1012_006.05442.05442.4_aleitner_M1012_006.05419.05419.4	221	226	5	-	3466.749	867.695	4	1.5	1	3.13	0.14	0.05	0.24	0.11	0.13	0.04	225	0.74	12.22	0.505
1	QETQYKIDELVSNNEK-ESDKAPDLIELNR-a6-b4	decoy_reverse_sp|Q09682|PSA4_SCHPO	sp|O74762|RPN2_SCHPO	xlink	decoy inter-protein xl	aleitner_M1012_006.03314.03314.5_aleitner_M1012_006.03254.03254.5	9	926	917	-	3573.784	715.765	5	4.3	2	2.7	0.07	0.11	0.21	0.17	0.04	0.04	214	0.72	12.2	0.505
1	SMRYPMDAHKSELEGVEEAR-LKPQDERTQEER-a10-b2	sp|O42897|RPN3_SCHPO	sp|P36612|PRS4_SCHPO	xlink	inter-protein xl	aleitner_M1012_006.07585.07585.4_aleitner_M1012_006.07551.07551.4	465	93	372	-	3999.89	1000.98	4	-3.8	1	3.88	0.03	0.12	0.17	0.15	0.02	0.03	86	0.89	12.18	0.529
1	EIKPNIRVALR-AELDKIGLSK-a3-b5	sp|P41836|PRS8_SCHPO	decoy_reverse_sp|Q9US13|RPN9_SCHPO	xlink	decoy inter-protein xl	aleitner_M1012_006.02591.02591.4_aleitner_M1012_006.02506.02506.4	105	250	145	-	2518.485	630.629	4	0	1	3.5	0.13	0.08	0.11	0.09	0.02	0.02	161	0.81	12.18	0.529
1	VVTSKLLKPRVNNR-ENKIQR-a8-b3	sp|O59770|PSA3_SCHPO	sp|O94444|RPN10_SCHPO	xlink	inter-protein xl	aleitner_M1012_006.01983.01983.4_aleitner_M1012_006.02244.02244.4	59	104	45	-	2547.511	637.886	4	5.4	1	3.1	0.08	0.22	0.06	0.06	0.01	0.01	55	0.85	12.15	0.529
1	ILSGEQTVKYDR-EEYLRAAKASR-a9-b8	sp|O74762|RPN2_SCHPO	decoy_reverse_sp|Q10329|PSA7_SCHPO	xlink	decoy inter-protein xl	aleitner_M1012_006.03540.03540.5_aleitner_M1012_006.03214.03214.5	316	92	224	-	2838.484	568.705	5	-1.1	1	4.03	0.13	0.1	0.09	0.05	0.04	0.02	83	0.87	12.15	0.529
1	SQNVQEQLNEWGSNITELLGKLEKVR-KLQRLR-a24-b1	sp|Q9UTM3|RPN5_SCHPO	decoy_reverse_sp|P06732|KCRM_HUMAN	xlink	decoy inter-protein xl	aleitner_M1012_006.06521.06521.6_aleitner_M1012_006.06467.06467.6	423	63	360	-	3962.177	661.371	6	1.7	1	2.37	0.04	0.2	0.21	0.2	0.01	0.03	157	0.78	12.15	0.529
1	MSSKDISSKSPSGNDALNDK-TKDEGGPAGGLYI-a9-b2	sp|P87048|RPN1_SCHPO	sp|P36612|PRS4_SCHPO	xlink	inter-protein xl	aleitner_M1012_006.04769.04769.4_aleitner_M1012_006.04679.04679.4	9	437	428	-	3494.681	874.678	4	2.4	1	2.99	0.15	0.04	0.29	0.25	0.05	0.05	239	0.88	12.15	0.529
1	DIGKVVDKCFGIK-GSDAAPQASKK-a8-b10	decoy_reverse_sp|Q09720|PSB2_SCHPO	decoy_reverse_sp|P36612|PRS4_SCHPO	xlink	decoy inter-protein xl	aleitner_M1012_006.01803.01803.5_aleitner_M1012_006.01672.01672.5	13	404	391	-	2674.393	535.886	5	-2.5	1	3.61	0	0.21	0.06	0.05	0.01	0.01	19	0.74	12.09	0.543
1	LTGDTNGALDKLEEIGVADQYK-SKTLQYFA-a11-b2	decoy_reverse_sp|O74445|PRS10_SCHPO	sp|O14126|PRS6A_SCHPO	xlink	decoy inter-protein xl	aleitner_M1012_006.08264.08264.5_aleitner_M1012_006.08247.08247.5	57	432	375	-	3443.737	689.755	5	0.6	1	4.03	0.11	0.07	0.13	0.1	0.04	0.02	118	0.81	12.09	0.543
1	FIKHADATCVHR-TKDSLEAR-a3-b2	decoy_reverse_sp|P41836|PRS8_SCHPO	sp|O74762|RPN2_SCHPO	xlink	decoy inter-protein xl	aleitner_M1012_006.01906.01906.4_aleitner_M1012_006.01893.01893.4	198	337	139	-	2510.275	628.577	4	2.1	1	3.71	0.11	0.13	0.05	0.01	0.04	0.01	85	0.87	12.06	0.543
1	AVANQTSATFLRVVGSELIQKYLGDGPR-TITDGKIYVEVER-a21-b6	sp|P36612|PRS4_SCHPO	sp|Q9UTM3|RPN5_SCHPO	xlink	inter-protein xl	aleitner_M1012_006.07247.07247.4_aleitner_M1012_006.07258.07258.4	264	123	141	-	4649.484	1163.379	4	2.9	1	3.75	0.09	0.05	0.2	0.16	0.04	0.03	158	0.91	12.04	0.543
1	LNFSSLKMKDAVK-SDISKSSM-a7-b5	sp|O59770|PSA3_SCHPO	decoy_reverse_sp|P87048|RPN1_SCHPO	xlink	decoy inter-protein xl	aleitner_M1012_006.01401.01401.5_aleitner_M1012_006.01445.01445.5	184	888	704	-	2471.261	495.26	5	-1.7	1	3.55	0.04	0.17	0.08	0.08	0	0.01	69	0.88	12.02	0.543
1	LGVMYAKNLPNIQR-YKEDTALRSEM-a7-b2	decoy_reverse_sp|Q9US13|RPN9_SCHPO	decoy_reverse_sp|O74445|PRS10_SCHPO	xlink	decoy inter-protein xl	aleitner_M1012_006.05052.05052.4_aleitner_M1012_006.05026.05026.4	303	379	76	-	3095.577	774.902	4	-0.6	1	3.27	0.11	0.11	0.18	0	0.17	0.04	132	0.77	11.99	0.587
1	VSTKKILGVAAEDK-KDKMNFVILCR-a4-b3	decoy_reverse_sp|Q09682|PSA4_SCHPO	decoy_reverse_sp|Q9UUB6|UBLH2_SCHPO	xlink	decoy inter-protein xl	aleitner_M1012_006.03580.03580.5_aleitner_M1012_006.03548.03548.5	199	81	118	-	3018.652	604.738	5	-3	1	3.15	0.1	0.17	0.1	0.1	0	0.02	91	0.89	11.98	0.587
1	QNLFVPTSDKEKASFAR-HESLKYR-a10-b5	sp|P50524|RPN12_SCHPO	sp|P87048|RPN1_SCHPO	xlink	inter-protein xl	aleitner_M1012_006.03533.03533.5_aleitner_M1012_006.03507.03507.5	44	144	100	-	3006.55	602.318	5	-1.9	1	3.62	0.07	0.18	0.05	0.03	0.01	0.01	45	0.89	11.98	0.587
1	KSSEQANLYER-LMVEMEKKLEK-a1-b7	decoy_reverse_sp|O14250|PSA1_SCHPO	sp|P06732|KCRM_HUMAN	xlink	decoy inter-protein xl	aleitner_M1012_006.03227.03227.4_aleitner_M1012_006.03212.03212.4	212	365	153	-	2838.465	710.624	4	5.2	1	3.12	0.09	0.05	0.15	0.04	0.11	0.03	229	0.87	11.97	0.587
1	TLADVEVNHLKCDQFLVAHYR-GVVALVEDKTKSVALGGITK-a11-b11	sp|Q10335|RPN7_SCHPO	decoy_reverse_sp|Q9UT97|PSA5_SCHPO	xlink	decoy inter-protein xl	aleitner_M1012_006.07065.07065.4_aleitner_M1012_006.07167.07167.4	298	207	91	-	4649.492	1163.381	4	0.5	1	3.36	0.11	0	0.23	0.08	0.15	0.04	251	0.87	11.97	0.587
1	SSTAAKTFLEKR-EHFKELVSK-a6-b4	sp|O94579|PSA2_SCHPO	decoy_reverse_sp|Q9UT97|PSA5_SCHPO	xlink	decoy inter-protein xl	aleitner_M1012_006.02129.02129.3_aleitner_M1012_006.02105.02105.3	171	64	107	-	2591.404	864.809	3	3.1	1	4.09	0.22	0.09	0.11	0.07	0.04	0.02	67	0.78	11.95	0.587
1	YYPVRKFTGGVLMLIDR-MKSDINAHK-a6-b2	sp|O74762|RPN2_SCHPO	decoy_reverse_sp|P41878|RPN11_SCHPO	xlink	decoy inter-protein xl	aleitner_M1012_006.03381.03381.5_aleitner_M1012_006.03150.03150.5	911	63	848	-	3207.693	642.546	5	-0.2	1	3.93	0.03	0.17	0.06	0.05	0.02	0.01	17	0.78	11.94	0.587
1	ILFSDVKAMTTGLR-DFLDAVQKVVK-a7-b8	decoy_reverse_sp|Q10335|RPN7_SCHPO	sp|O42931|PRS7_SCHPO	xlink	decoy inter-protein xl	aleitner_M1012_006.04747.04747.3_aleitner_M1012_006.04718.04718.3	262	419	157	-	2949.62	984.215	3	-1.6	1	2.86	0.13	0.03	0.28	0.02	0.27	0.06	254	0.85	11.93	0.587
1	ILFENPDEATKR-VYHAIRNIPKAR-a11-b10	sp|P36612|PRS4_SCHPO	sp|Q9P7S2|RPN6_SCHPO	xlink	inter-protein xl	aleitner_M1012_006.04868.04868.4_aleitner_M1012_006.04844.04844.4	368	183	185	-	3006.646	752.669	4	2	1	2.67	0.1	0.02	0.16	0.06	0.1	0.03	310	0.91	11.91	0.587
1	CTKIIENEQSAEKNAYVINLK-FMLKLGVKR-a3-b8	sp|O42931|PRS7_SCHPO	decoy_reverse_sp|O14126|PRS6A_SCHPO	xlink	decoy inter-protein xl	aleitner_M1012_006.06721.06721.4_aleitner_M1012_006.06704.06704.4	102	226	124	-	3692.997	924.257	4	-0.8	1	3.55	0.06	0.12	0.1	0.06	0.04	0.02	112	0.79	11.91	0.587
1	GTCAGEVFMALKGMALGSANEK-EWDSKLKDLR-a12-b5	decoy_reverse_sp|P41836|PRS8_SCHPO	sp|O74445|PRS10_SCHPO	xlink	decoy inter-protein xl	aleitner_M1012_006.06391.06391.4_aleitner_M1012_006.06312.06312.4	47	24	23	-	3667.818	917.962	4	3.5	1	2.77	0.11	0.09	0.28	0.27	0.01	0.04	213	0.94	11.9	0.587
1	NKYAIQLPLPPK-LLRPRKR-a2-b6	sp|O42931|PRS7_SCHPO	decoy_reverse_sp|Q9UQY2|PSB1_SCHPO	xlink	decoy inter-protein xl	aleitner_M1012_006.02588.02588.5_aleitner_M1012_006.02620.02620.5	150	53	97	-	2456.518	492.311	5	2.8	3	2.99	0.1	0.15	0.14	0.02	0.12	0.03	120	0.91	11.9	0.587
1	LKPLIEKGGDWERK-IHLEKVSK-a7-b5	sp|Q10335|RPN7_SCHPO	sp|O74445|PRS10_SCHPO	xlink	inter-protein xl	aleitner_M1012_006.02516.02516.4_aleitner_M1012_006.02499.02499.4	181	318	137	-	2758.568	690.65	4	-2.3	1	3.68	0.08	0.11	0.05	0.03	0.02	0.01	112	0.91	11.89	0.587
1	ESQLVDKFFEKINVK-MKDAVKEAAR-a11-b2	decoy_reverse_sp|Q9UTM3|RPN5_SCHPO	sp|O59770|PSA3_SCHPO	xlink	decoy inter-protein xl	aleitner_M1012_006.09489.09489.4_aleitner_M1012_006.09484.09484.4	244	186	58	-	3078.641	770.668	4	-0.4	1	3.62	0.04	0.18	0.05	0.03	0.02	0.01	40	0.74	11.88	0.587
1	NEEEPTKKGINIDQSSNSK-KEPPVYTPPKDK-a8-b10	decoy_reverse_sp|O74762|RPN2_SCHPO	decoy_reverse_sp|P36612|PRS4_SCHPO	xlink	decoy inter-protein xl	aleitner_M1012_006.07630.07630.5_aleitner_M1012_006.07309.07309.5	91	421	330	-	3652.865	731.581	5	4.9	1	3.66	0.03	0.15	0.12	0.06	0.06	0.02	56	0.83	11.84	0.587
1	MNGASGAELKGVCTEAGMFALR-KIEFPSYR-a10-b1	sp|P41836|PRS8_SCHPO	sp|O74894|PRS6B_SCHPO	xlink	inter-protein xl	aleitner_M1012_006.03589.03589.4_aleitner_M1012_006.03800.03800.4	357	299	58	-	3445.69	862.43	4	1.9	1	3.43	0.11	0.12	0.1	0.08	0.02	0.02	112	0.88	11.84	0.587
1	HSTFIITKRK-DEEWPPKM-a8-b7	decoy_reverse_sp|P36612|PRS4_SCHPO	decoy_reverse_sp|O42931|PRS7_SCHPO	xlink	decoy inter-protein xl	aleitner_M1012_006.01378.01378.4_aleitner_M1012_006.01366.01366.4	79	437	358	-	2398.235	600.567	4	0	1	3.49	0.13	0.14	0.05	0.04	0.01	0.01	82	0.84	11.81	0.587
1	VSAMMSCACQKR-LLENDIKVMK-a11-b7	decoy_reverse_sp|Q9UQY2|PSB1_SCHPO	sp|O14126|PRS6A_SCHPO	xlink	decoy inter-protein xl	aleitner_M1012_006.01826.01826.5_aleitner_M1012_006.01809.01809.5	140	51	89	-	2767.355	554.479	5	-0.4	2	3.48	0.07	0.2	0.05	0.05	0	0.01	16	0.64	11.8	0.587
1	LENVKIYADLK-TKDAVVLGVEK-a5-b2	decoy_reverse_sp|Q9P7S2|RPN6_SCHPO	sp|Q9UT97|PSA5_SCHPO	xlink	decoy inter-protein xl	aleitner_M1012_006.06346.06346.3_aleitner_M1012_006.06331.06331.3	395	43	352	-	2600.466	867.83	3	-0.6	1	3.66	0.11	0.07	0.14	0.07	0.07	0.03	133	0.81	11.8	0.587
1	IVAFDQLVKEKVEYAPSNEIDTFELQGCSLK-LVKERQAR-a9-b3	decoy_reverse_sp|Q9UTM3|RPN5_SCHPO	decoy_reverse_sp|P36612|PRS4_SCHPO	xlink	decoy inter-protein xl	aleitner_M1012_006.07207.07207.5_aleitner_M1012_006.07191.07191.5	274	17	257	-	4706.451	942.298	5	-2.6	1	3.33	0.06	0.05	0.09	0.04	0.05	0.03	207	0.9	11.79	0.587
1	TGPPGPPCGGKFMLK-MKSDINAHK-a11-b2	decoy_reverse_sp|O14126|PRS6A_SCHPO	decoy_reverse_sp|P41878|RPN11_SCHPO	xlink	decoy inter-protein xl	aleitner_M1012_006.01296.01296.5_aleitner_M1012_006.01222.01222.5	218	63	155	-	2723.352	545.678	5	-2.8	1	3.37	0.11	0.08	0.24	0.24	0	0.03	154	0.94	11.78	0.587
1	DAVKEAARILYATHDEENNK-LPNIEEATFDKR-a4-b11	sp|O59770|PSA3_SCHPO	decoy_reverse_sp|P36612|PRS4_SCHPO	xlink	decoy inter-protein xl	aleitner_M1012_006.04221.04221.6_aleitner_M1012_006.04178.04178.6	190	92	98	-	3855.925	643.662	6	-0.8	1	2.33	0.1	0.12	0.17	0.09	0.08	0.03	217	0.87	11.77	0.587
1	EAEAAKDEQIEK-IDRDKLVLK-a6-b5	decoy_reverse_sp|Q10329|PSA7_SCHPO	decoy_reverse_sp|Q9UUB6|UBLH2_SCHPO	xlink	decoy inter-protein xl	aleitner_M1012_006.03524.03524.3_aleitner_M1012_006.03463.03463.3	24	26	2	-	2596.399	866.474	3	1.1	1	2.78	0.18	0.02	0.13	0.09	0.04	0.02	290	0.84	11.77	0.587
1	NSDYKETLIFKCIDMFIHK-LFKSLGSGMDQEKVLNK-a11-b3	sp|O74762|RPN2_SCHPO	decoy_reverse_sp|P41836|PRS8_SCHPO	xlink	decoy inter-protein xl	aleitner_M1012_006.06126.06126.4_aleitner_M1012_006.06119.06119.4	113	4	109	-	4432.278	1109.077	4	5.9	1	3.21	0.08	0.06	0.09	0.02	0.07	0.02	206	0.9	11.75	0.587
1	SSEETEDKKMQE-LCIHKNK-a8-b5	sp|O94444|RPN10_SCHPO	decoy_reverse_sp|P30655|PSB5_SCHPO	xlink	decoy inter-protein xl	aleitner_M1012_006.01168.01168.4_aleitner_M1012_006.01180.01180.4	239	221	18	-	2489.17	623.3	4	-3.3	1	4.18	0.12	0.1	0.06	0.05	0.01	0.01	56	0	11.75	0.587
1	LDDMSLIKEDCEAATDPLLK-LPEANFEPLEKR-a8-b11	sp|P87048|RPN1_SCHPO	decoy_reverse_sp|O14126|PRS6A_SCHPO	xlink	decoy inter-protein xl	aleitner_M1012_006.04204.04204.5_aleitner_M1012_006.04167.04167.5	281	89	192	-	3855.923	772.192	5	1.7	1	3.05	0.1	0.06	0.36	0.02	0.34	0.08	170	0.92	11.68	0.602
1	VVDASIVSKALGNFVASVLAR-LQKDLGQVLNK-a9-b3	decoy_reverse_sp|O74445|PRS10_SCHPO	decoy_reverse_sp|Q10335|RPN7_SCHPO	xlink	decoy inter-protein xl	aleitner_M1012_006.08604.08604.4_aleitner_M1012_006.08583.08583.4	193	16	177	-	3507.997	878.007	4	-1.6	1	2.91	0.1	0.1	0.17	0.14	0.03	0.03	176	0.9	11.68	0.602
1	MGTTITALRYKDGVILAADSR-SVEISALASKNR-a11-b10	sp|O43063|PSB6_SCHPO	decoy_reverse_sp|P30655|PSB5_SCHPO	xlink	decoy inter-protein xl	aleitner_M1012_006.08986.08986.4_aleitner_M1012_006.08972.08972.4	33	141	108	-	3662.979	916.753	4	3.5	1	2.77	0.08	0.06	0.19	0.17	0.01	0.03	237	0.91	11.67	0.602
1	AVKPTDMEQFAFYK-LAQFEKEEYVSDPK-a3-b6	sp|O74894|PRS6B_SCHPO	decoy_reverse_sp|Q9UTM3|RPN5_SCHPO	xlink	decoy inter-protein xl	aleitner_M1012_006.04546.04546.4_aleitner_M1012_006.04548.04548.4	378	432	54	-	3493.7	874.433	4	-0.1	1	4.16	0.11	0.09	0.06	0.05	0.01	0.01	61	0.6	11.65	0.602
1	IAQGLLYLGKGTMTLNPYHTER-HKFQDILLGAGQAIKAGNR-a10-b2	sp|P87048|RPN1_SCHPO	decoy_reverse_sp|O94444|RPN10_SCHPO	xlink	decoy inter-protein xl	aleitner_M1012_006.07268.07268.5_aleitner_M1012_006.07042.07042.5	754	145	609	-	4649.489	930.906	5	-0.3	1	3.33	0.1	0.05	0.15	0.11	0.04	0.03	190	0.84	11.64	0.602
1	AVILSDTKPVDKK-EDMGSNDKASK-a12-b8	decoy_reverse_sp|O94517|PSA6_SCHPO	decoy_reverse_sp|O74762|RPN2_SCHPO	xlink	decoy inter-protein xl	aleitner_M1012_006.02228.02228.5_aleitner_M1012_006.02191.02191.5	192	130	62	-	2731.396	547.287	5	0.2	1	3.02	0.13	0.21	0.07	0.05	0.02	0.01	36	0.91	11.56	0.602
1	IAQGLLYLGKGTMTLNPYHTER-QYSAKAK-a10-b5	sp|P87048|RPN1_SCHPO	decoy_reverse_sp|Q9UUB6|UBLH2_SCHPO	xlink	decoy inter-protein xl	aleitner_M1012_006.03983.03983.4_aleitner_M1012_006.03956.03956.4	754	8	746	-	3407.796	852.957	4	1.5	1	3.72	0.1	0.14	0.07	0.05	0.01	0.01	44	0.93	11.55	0.602
1	DTTKNKMVCK-LENQRKWR-a6-b6	sp|Q09682|PSA4_SCHPO	decoy_reverse_sp|Q9UUB6|UBLH2_SCHPO	xlink	decoy inter-protein xl	aleitner_M1012_006.02372.02372.4_aleitner_M1012_006.02351.02351.4	223	49	174	-	2490.293	623.581	4	3.7	1	3.05	0.11	0.1	0.07	0.04	0.03	0.01	165	0.94	11.55	0.602
1	IDTIVKEIQDEKEAEAAR-GSNDDEMKIDKK-a6-b8	sp|Q10329|PSA7_SCHPO	sp|O74762|RPN2_SCHPO	xlink	inter-protein xl	aleitner_M1012_006.03314.03314.5_aleitner_M1012_006.03385.03385.5	230	844	614	-	3573.784	715.765	5	3.3	1	3.84	0.1	0.15	0.02	0.02	0.01	0	22	0.9	11.55	0.602
1	IEASKGLIDR-VNLYKFREER-a5-b5	decoy_reverse_sp|P41836|PRS8_SCHPO	sp|Q9Y7T8|PSB3_SCHPO	xlink	decoy inter-protein xl	aleitner_M1012_006.02110.02110.4_aleitner_M1012_006.02100.02100.4	62	75	13	-	2591.405	648.859	4	-0.6	1	4.52	0.1	0.1	0.03	0.01	0.01	0	5	0.88	11.49	0.602
1	QGEIDYEALVKLTDGTNGADLR-QGSATVGLVSKTHAVLVALKR-a11-b11	sp|O74445|PRS10_SCHPO	sp|O14250|PSA1_SCHPO	xlink	inter-protein xl	aleitner_M1012_006.07075.07075.5_aleitner_M1012_006.07287.07287.5	332	41	291	-	4649.491	930.906	5	-2.5	2	1.95	0.08	0.19	0.14	0.04	0.11	0.03	174	0.91	11.48	0.602
1	QEMKKDSESTEEK-TLASLQKR-a5-b7	decoy_reverse_sp|O94444|RPN10_SCHPO	decoy_reverse_sp|Q09720|PSB2_SCHPO	xlink	decoy inter-protein xl	aleitner_M1012_006.02374.02374.4_aleitner_M1012_006.02356.02356.4	5	109	104	-	2621.329	656.34	4	2.9	1	4.17	0.1	0.12	0.04	0.03	0.01	0.01	16	0.88	11.47	0.602
1	EDMGSNDKASKER-LESKQRIFR-a8-b4	decoy_reverse_sp|O74762|RPN2_SCHPO	decoy_reverse_sp|O42897|RPN3_SCHPO	xlink	decoy inter-protein xl	aleitner_M1012_006.01702.01702.5_aleitner_M1012_006.01694.01694.5	130	184	54	-	2779.387	556.885	5	-1.7	1	3.37	0.07	0.21	0.02	0.01	0.01	0	8	0.65	11.44	0.602
1	GEKVEDAPENNSFR-KNVPKLQNVSNFQK-a3-b1	decoy_reverse_sp|Q9UTM3|RPN5_SCHPO	sp|Q10329|PSA7_SCHPO	xlink	decoy inter-protein xl	aleitner_M1012_006.08571.08571.4_aleitner_M1012_006.08454.08454.4	116	49	67	-	3371.699	843.933	4	-3.4	1	2.56	0.08	0.05	0.15	0.14	0.01	0.03	264	0.85	11.43	0.602
1	YEVGAEYIKKVIAR-IMKLCFDELK-a10-b3	sp|O42897|RPN3_SCHPO	sp|Q09720|PSB2_SCHPO	xlink	inter-protein xl	aleitner_M1012_006.03389.03389.4_aleitner_M1012_006.03380.03380.4	152	162	10	-	3071.639	768.918	4	-1.7	1	3.85	0.15	0.15	0.04	0.01	0.03	0.01	10	0.72	11.42	0.602
1	NPPPLDEGDIELLKSYATGPYAR-VPDKLIDASTVK-a14-b4	sp|O42931|PRS7_SCHPO	sp|O94517|PSA6_SCHPO	xlink	inter-protein xl	aleitner_M1012_006.06572.06572.5_aleitner_M1012_006.06633.06633.5	36	57	21	-	3938.048	788.617	5	-2.2	1	3.3	0.04	0.12	0.16	0.11	0.05	0.03	96	0.91	11.35	0.602
1	SLGSGMDQEKVLNK-TLIDKFSGEK-a10-b5	decoy_reverse_sp|P41836|PRS8_SCHPO	sp|Q9P7S2|RPN6_SCHPO	xlink	decoy inter-protein xl	aleitner_M1012_006.01804.01804.4_aleitner_M1012_006.01679.01679.4	14	93	79	-	2779.436	695.867	4	1.8	1	3.69	0.1	0.12	0.19	0.17	0.02	0.03	49	0.87	11.3	0.602
1	GIDWREALEKTEEK-GSLEKNWKEEYLR-a10-b8	decoy_reverse_sp|P50524|RPN12_SCHPO	decoy_reverse_sp|Q10329|PSA7_SCHPO	xlink	decoy inter-protein xl	aleitner_M1012_006.10192.10192.4_aleitner_M1012_006.10188.10188.4	66	84	18	-	3491.755	873.946	4	-0.8	1	3.48	0.19	0.09	0.11	0.07	0.04	0.02	96	0.8	11.28	0.602
1	EKADAAFLRLVK-KELFDCLKIMR-a2-b8	decoy_reverse_sp|O14126|PRS6A_SCHPO	decoy_reverse_sp|Q09720|PSB2_SCHPO	xlink	decoy inter-protein xl	aleitner_M1012_006.04993.04993.4_aleitner_M1012_006.04713.04713.4	164	33	131	-	2949.626	738.414	4	2.7	1	3.76	0.15	0.07	0.05	0.03	0.02	0.01	103	0.84	11.26	0.602
1	NELEKLNFSSLKMK-YKEDTALRSEM-a12-b2	sp|O59770|PSA3_SCHPO	decoy_reverse_sp|O74445|PRS10_SCHPO	xlink	decoy inter-protein xl	aleitner_M1012_006.05530.05530.4_aleitner_M1012_006.05516.05516.4	184	379	195	-	3159.577	790.902	4	-1.9	1	2.2	0.07	0.08	0.16	0.01	0.15	0.03	258	0.6	11.21	0.602
1	GVILYGAPGTGKTLLAK-FLKTSK-a12-b3	sp|P36612|PRS4_SCHPO	decoy_reverse_sp|P87048|RPN1_SCHPO	xlink	decoy inter-protein xl	aleitner_M1012_006.02529.02529.4_aleitner_M1012_006.02643.02643.4	238	794	556	-	2518.481	630.628	4	1.6	1	4.32	0.1	0.03	0.08	0.03	0.05	0.02	78	0.79	11.08	0.623
1	LMVEMEKKLEK-LKPLIEK-a7-b2	sp|P06732|KCRM_HUMAN	sp|Q10335|RPN7_SCHPO	xlink	inter-protein xl	aleitner_M1012_006.04325.04325.4_aleitner_M1012_006.03976.03976.4	365	176	189	-	2354.355	589.597	4	-0.6	1	4.27	0.06	0.1	0.03	0.02	0.02	0.01	16	0.94	11.05	0.623
1	LVPYLTKLESKQR-EDCKSLK-a7-b4	decoy_reverse_sp|O42897|RPN3_SCHPO	sp|O74894|PRS6B_SCHPO	xlink	decoy inter-protein xl	aleitner_M1012_006.05174.05174.5_aleitner_M1012_006.05162.05162.5	180	35	145	-	2590.412	519.09	5	3.1	1	3.14	0.07	0.19	0.02	0.02	0	0	26	0.9	11.04	0.623
1	FIKHADATCVHRLALTK-AVYDTAVVQEDPEKWK-a3-b14	decoy_reverse_sp|P41836|PRS8_SCHPO	sp|Q9UTM3|RPN5_SCHPO	xlink	decoy inter-protein xl	aleitner_M1012_006.05348.05348.5_aleitner_M1012_006.05335.05335.5	198	250	52	-	3995.075	800.023	5	3.4	1	4.03	0.05	0.12	0.05	0.03	0.01	0.01	9	0.83	11.01	0.623
1	EVPAVQVTAAFLYNYKR-YSLNSYDFKK-a16-b9	decoy_reverse_sp|O42897|RPN3_SCHPO	decoy_reverse_sp|O42897|RPN3_SCHPO	xlink	decoy intra-protein xl	aleitner_M1012_006.08119.08119.5_aleitner_M1012_006.08392.08392.5	221	414	193	-	3369.723	674.952	5	-1.7	1	4.12	0.11	0.05	0.07	0.03	0.04	0.01	73	0.95	10.98	0.02
1	VSKQGEIDYEALVKLTDGTNGADLR-SDYYMASTYTKK-a3-b11	sp|O74445|PRS10_SCHPO	sp|Q9UTM3|RPN5_SCHPO	xlink	inter-protein xl	aleitner_M1012_006.05594.05594.5_aleitner_M1012_006.05588.05588.5	321	195	126	-	4286.087	858.225	5	-1.7	1	3.17	0.1	0.13	0.09	0.05	0.04	0.02	81	0.95	10.97	0.638
1	TPNDTQKYSNDKSIVNSM-VVSSAIVDKYIGESAR-a12-b9	decoy_reverse_sp|P30655|PSB5_SCHPO	sp|O74445|PRS10_SCHPO	xlink	decoy inter-protein xl	aleitner_M1012_006.10361.10361.3_aleitner_M1012_006.10347.10347.3	266	205	61	-	3871.934	1291.652	3	4.9	1	2.64	0.22	0.01	0.2	0.08	0.12	0.04	249	0.74	10.94	0.638
1	SSTAAKTFLEKR-SELVKEFHK-a6-b5	sp|O94579|PSA2_SCHPO	sp|Q9UT97|PSA5_SCHPO	xlink	inter-protein xl	aleitner_M1012_006.02959.02959.4_aleitner_M1012_006.02646.02646.4	171	184	13	-	2591.394	648.856	4	-0.5	1	3.94	0.12	0.09	0.08	0.04	0.04	0.01	36	0.91	10.91	0.638
1	CFIVNELMRWPKIAEIYGSALR-EERFKLNVYK-a12-b5	sp|Q9UTM3|RPN5_SCHPO	decoy_reverse_sp|Q9Y7T8|PSB3_SCHPO	xlink	decoy inter-protein xl	aleitner_M1012_006.08578.08578.5_aleitner_M1012_006.08544.08544.5	307	130	177	-	4128.164	826.641	5	-1.3	1	4.05	0.13	0.1	0.06	0.04	0.02	0.01	19	0.78	10.9	0.638
1	GLATMGMGYLGSTGKTYNLISSYIK-MKDAVKEAAR-a15-b6	decoy_reverse_sp|P30655|PSB5_SCHPO	sp|O59770|PSA3_SCHPO	xlink	decoy inter-protein xl	aleitner_M1012_006.04884.04884.5_aleitner_M1012_006.04856.04856.5	121	190	69	-	3880.998	777.207	5	5.3	1	2.57	0.04	0.2	0.05	0.04	0.01	0.01	80	0.78	10.9	0.638
1	VKAFGRVYATMQK-YQKPVDTEEENDK-a2-b3	decoy_reverse_sp|Q10335|RPN7_SCHPO	sp|O42931|PRS7_SCHPO	xlink	decoy inter-protein xl	aleitner_M1012_006.05058.05058.4_aleitner_M1012_006.05042.05042.4	2	12	10	-	3229.608	808.41	4	3.7	1	3.38	0.1	0.04	0.11	0.03	0.09	0.02	158	0.78	10.87	0.661
1	IDPSVTMMQVEEKPDVTYGDVGGCK-LLSSAKK-a13-b6	sp|O42931|PRS7_SCHPO	decoy_reverse_sp|Q9P7S2|RPN6_SCHPO	xlink	decoy inter-protein xl	aleitner_M1012_006.03663.03663.4_aleitner_M1012_006.03746.03746.4	173	178	5	-	3637.784	910.454	4	-2.6	1	3.78	0.11	0.1	0.04	0.03	0.02	0.01	46	0.92	10.84	0.661
1	REDGMKILMVNR-GEKRWSELR-a6-b3	decoy_reverse_sp|O43063|PSB6_SCHPO	sp|Q9UTM3|RPN5_SCHPO	xlink	decoy inter-protein xl	aleitner_M1012_006.02918.02918.4_aleitner_M1012_006.02890.02890.4	22	331	309	-	2758.439	690.617	4	0.6	1	3.9	0.06	0.12	0.06	0.05	0.02	0.01	21	0.88	10.83	0.661
1	DAGKDEFSRK-FRKLGVKPPK-a4-b7	decoy_reverse_sp|O14126|PRS6A_SCHPO	sp|O14126|PRS6A_SCHPO	xlink	decoy intra-protein xl	aleitner_M1012_006.01742.01742.4_aleitner_M1012_006.01527.01527.4	140	217	77	-	2458.362	615.598	4	-3.1	1	4.07	0.08	0.1	0.02	0.01	0.01	0	18	0	10.82	0.02
1	LVARNIPKEIK-IEASKGLIDR-a8-b5	decoy_reverse_sp|P41836|PRS8_SCHPO	decoy_reverse_sp|P41836|PRS8_SCHPO	xlink	decoy intra-protein xl	aleitner_M1012_006.02529.02529.4_aleitner_M1012_006.02571.02571.4	299	62	237	-	2518.481	630.628	4	-1.3	2	3.42	0.13	0.05	0.12	0.07	0.05	0.02	138	0.64	10.82	0.02
1	NELEKLNFSSLK-MGNGKMVEISR-a5-b5	sp|O59770|PSA3_SCHPO	decoy_reverse_sp|P06732|KCRM_HUMAN	xlink	decoy inter-protein xl	aleitner_M1012_006.01809.01809.5_aleitner_M1012_006.01694.01694.5	177	140	37	-	2779.43	556.894	5	1.9	1	2.96	0.04	0.22	0.01	0.01	0.01	0	4	0.87	10.79	0.661
1	EIMLRVEPIPLINGEKR-IDKEDMGSNDK-a16-b3	decoy_reverse_sp|O74445|PRS10_SCHPO	decoy_reverse_sp|O74762|RPN2_SCHPO	xlink	decoy inter-protein xl	aleitner_M1012_006.06178.06178.5_aleitner_M1012_006.05993.05993.5	92	122	30	-	3394.76	679.96	5	3.6	1	3.42	0.11	0.13	0.12	0.02	0.09	0.02	35	0.87	10.76	0.661
1	FRKLGVKPPK-YFATLQKSKR-a3-b7	sp|O14126|PRS6A_SCHPO	decoy_reverse_sp|O14126|PRS6A_SCHPO	xlink	decoy intra-protein xl	aleitner_M1012_006.02265.02265.4_aleitner_M1012_006.02244.02244.4	213	7	206	-	2547.507	637.885	4	0.6	2	3.65	0.08	0.15	0.02	0.01	0.01	0	10	0.86	10.74	0.02
1	YPMDAHKSELEGVEEAR-IHAKSMAIDK-a7-b4	sp|O42897|RPN3_SCHPO	sp|O42931|PRS7_SCHPO	xlink	inter-protein xl	aleitner_M1012_006.06583.06583.4_aleitner_M1012_006.06576.06576.4	465	364	101	-	3210.581	803.653	4	3.7	1	2.52	0.01	0.1	0.14	0.12	0.02	0.02	182	0.77	10.74	0.661
1	GNAKFGDGIQIAQLALKHR-SETMKYYLPKGK-a4-b5	sp|O94444|RPN10_SCHPO	decoy_reverse_sp|P06732|KCRM_HUMAN	xlink	decoy inter-protein xl	aleitner_M1012_006.03233.03233.4_aleitner_M1012_006.03206.03206.4	86	205	119	-	3617.955	905.497	4	4.3	1	3.04	0.12	0.03	0.35	0	0.35	0.08	149	0.84	10.72	0.661
1	MNSIVSKYTQSTNNDDPKK-DTMNVDINAIKK-a7-b11	sp|P30655|PSB5_SCHPO	sp|O43063|PSB6_SCHPO	xlink	inter-protein xl	aleitner_M1012_006.06314.06314.4_aleitner_M1012_006.06312.06312.4	7	17	10	-	3667.815	917.962	4	2.1	1	2.05	0.1	0.08	0.29	0.01	0.28	0.07	220	0.59	10.72	0.661
1	MSAQSCACMVRTLLYGKR-VMCKNKTDTK-a17-b4	sp|Q9UQY2|PSB1_SCHPO	decoy_reverse_sp|Q09682|PSA4_SCHPO	xlink	decoy inter-protein xl	aleitner_M1012_006.05283.05283.5_aleitner_M1012_006.05257.05257.5	103	26	77	-	3492.678	699.544	5	-1.6	1	2.34	0.07	0.05	0.1	0.07	0.03	0.02	254	0.56	10.7	0.661
1	ENMTQEEAVEFLKNAVALAMER-NLTDETKNK-a13-b7	sp|O43063|PSB6_SCHPO	sp|P30655|PSB5_SCHPO	xlink	inter-protein xl	aleitner_M1012_006.04345.04345.4_aleitner_M1012_006.04340.04340.4	181	50	131	-	3721.836	931.467	4	4.8	1	3.19	0.14	0.08	0.1	0.07	0.02	0.02	124	0.81	10.69	0.672
1	GYSKPNERATK-VDKNWSK-a4-b3	sp|Q09841|PSB7_SCHPO	decoy_reverse_sp|Q9UUB6|UBLH2_SCHPO	xlink	decoy inter-protein xl	aleitner_M1012_006.01172.01172.4_aleitner_M1012_006.01158.01158.4	226	245	19	-	2263.162	566.798	4	0.8	1	3.99	0.1	0.08	0.03	0.02	0.02	0.01	44	0.95	10.66	0.672
1	GSDAAPQASKKK-EDALFKNEEKK-a10-b6	decoy_reverse_sp|P36612|PRS4_SCHPO	decoy_reverse_sp|Q10335|RPN7_SCHPO	xlink	decoy inter-protein xl	aleitner_M1012_006.01741.01741.4_aleitner_M1012_006.01686.01686.4	404	319	85	-	2674.381	669.603	4	-0.2	1	3.75	0.14	0.13	0.02	0.01	0.01	0	7	0.86	10.64	0.672
1	KLIPIRGTEVEK-HPKFEEILTR-a1-b3	decoy_reverse_sp|Q9UQY2|PSB1_SCHPO	sp|P06732|KCRM_HUMAN	xlink	decoy inter-protein xl	aleitner_M1012_006.05495.05495.4_aleitner_M1012_006.05485.05485.4	3	307	304	-	2788.59	698.155	4	1.9	1	3.62	0.14	0.1	0.07	0.01	0.06	0.01	44	0.57	10.63	0.672
1	MSSKSSLELANNAVK-KSLKDECK-a4-b1	sp|Q9P7S2|RPN6_SCHPO	decoy_reverse_sp|O74894|PRS6B_SCHPO	xlink	decoy inter-protein xl	aleitner_M1012_006.02369.02369.3_aleitner_M1012_006.02346.02346.3	4	352	348	-	2722.385	908.469	3	-1.2	1	2.95	0.1	0.03	0.15	0.09	0.06	0.03	195	0.9	10.55	0.694
1	TTQLEEANSKLGYIFGADYPK-IITKEGVETR-a10-b4	decoy_reverse_sp|O94517|PSA6_SCHPO	sp|Q9UQY2|PSB1_SCHPO	xlink	decoy inter-protein xl	aleitner_M1012_006.09178.09178.3_aleitner_M1012_006.09166.09166.3	83	212	129	-	3626.859	1209.961	3	-3.7	1	2.81	0.29	0	0.12	0.08	0.05	0.02	219	0.92	10.54	0.694
1	SIKGYTLPPHCSR-IVKSAKAK-a3-b6	sp|P06732|KCRM_HUMAN	decoy_reverse_sp|Q9P7S2|RPN6_SCHPO	xlink	decoy inter-protein xl	aleitner_M1012_006.03601.03601.3_aleitner_M1012_006.03585.03585.3	138	340	202	-	2496.38	833.134	3	-3.6	1	3.04	0.21	0.05	0.1	0.03	0.07	0.02	149	0.48	10.5	0.694
1	LAEKWRDYNLISENTEM-IKLISGK-a4-b2	decoy_reverse_sp|O74894|PRS6B_SCHPO	sp|Q9US13|RPN9_SCHPO	xlink	decoy inter-protein xl	aleitner_M1012_006.03528.03528.4_aleitner_M1012_006.03505.03505.4	376	127	249	-	3006.564	752.649	4	-3.1	1	2.78	0.03	0.1	0.07	0.01	0.05	0.02	146	0.86	10.5	0.694
1	VVTSKLLKPRVNNR-ENKIQR-a5-b3	sp|O59770|PSA3_SCHPO	sp|O94444|RPN10_SCHPO	xlink	inter-protein xl	aleitner_M1012_006.02265.02265.4_aleitner_M1012_006.01971.01971.4	56	104	48	-	2547.507	637.885	4	3.7	1	3.37	0.11	0.13	0.07	0.06	0.01	0.01	41	0.8	10.49	0.694
1	REDGMKILMVNR-FDIMPRKK-a6-b7	decoy_reverse_sp|O43063|PSB6_SCHPO	decoy_reverse_sp|Q09720|PSB2_SCHPO	xlink	decoy inter-protein xl	aleitner_M1012_006.03098.03098.4_aleitner_M1012_006.02963.02963.4	22	25	3	-	2632.417	659.112	4	5.8	1	3.67	0.09	0.1	0.08	0.04	0.04	0.02	32	0.81	10.48	0.694
1	ARIEVEVYKITTGDR-WAIKEK-a9-b4	decoy_reverse_sp|Q9UTM3|RPN5_SCHPO	sp|Q9P7S2|RPN6_SCHPO	xlink	decoy inter-protein xl	aleitner_M1012_006.04277.04277.4_aleitner_M1012_006.04554.04554.4	321	117	204	-	2660.457	666.122	4	1.1	1	3.78	0.1	0.11	0.07	0.07	0	0.01	13	0	10.43	0.694
1	ELKVPLGLDDLADDEFAGEEPTSENIMAIETYPER-SAKGTKR-a3-b3	decoy_reverse_sp|P50524|RPN12_SCHPO	sp|O74440|RPN8_SCHPO	xlink	decoy inter-protein xl	aleitner_M1012_006.08727.08727.6_aleitner_M1012_006.08829.08829.6	24	36	12	-	4790.333	799.397	6	-3.3	1	3.16	0.07	0.11	0.06	0.04	0.01	0.01	88	0.9	10.43	0.694
1	ELAAIKEDTEAVLK-KTELEEIMLLNLHK-a6-b1	sp|O42931|PRS7_SCHPO	sp|P41878|RPN11_SCHPO	xlink	inter-protein xl	aleitner_M1012_006.05141.05141.4_aleitner_M1012_006.05122.05122.4	51	208	157	-	3376.841	845.218	4	0	1	4.29	0.13	0.02	0.13	0.11	0.02	0.02	52	0.9	10.43	0.694
1	ISWYTKIVDELDLR-KEKWIAK-a6-b1	decoy_reverse_sp|P87048|RPN1_SCHPO	decoy_reverse_sp|Q9P7S2|RPN6_SCHPO	xlink	decoy inter-protein xl	aleitner_M1012_006.05882.05882.4_aleitner_M1012_006.05855.05855.4	498	303	195	-	2789.55	698.395	4	4.9	1	2.9	0.05	0.06	0.13	0.04	0.09	0.03	164	0.68	10.42	0.694
1	MVILNKDGMERK-GNQKVVK-a6-b4	sp|O43063|PSB6_SCHPO	decoy_reverse_sp|O42931|PRS7_SCHPO	xlink	decoy inter-protein xl	aleitner_M1012_006.04338.04338.4_aleitner_M1012_006.04325.04325.4	205	17	188	-	2342.28	586.578	4	-0.6	1	3.03	0.07	0.16	0.04	0.02	0.01	0.01	40	0.86	10.37	0.722
1	LKGYQTIELDKK-AKSAKIVR-a11-b2	decoy_reverse_sp|O74445|PRS10_SCHPO	sp|Q9P7S2|RPN6_SCHPO	xlink	decoy inter-protein xl	aleitner_M1012_006.02669.02669.4_aleitner_M1012_006.02744.02744.4	11	82	71	-	2444.447	612.12	4	4.1	1	3.04	0.19	0.07	0.11	0.1	0.01	0.02	121	0	10.37	0.722
1	ASRGAATIKGAIWYGIDFTAAR-MSERDTALEKYK-a9-b10	decoy_reverse_sp|Q10329|PSA7_SCHPO	sp|O74445|PRS10_SCHPO	xlink	decoy inter-protein xl	aleitner_M1012_006.08910.08910.4_aleitner_M1012_006.08917.08917.4	101	10	91	-	3902.988	976.755	4	-2.9	1	2.43	0.08	0.07	0.09	0.05	0.04	0.02	200	0.83	10.34	0.722
1	ENWKYACKILGVVEGQFSRPAK-K4-156	decoy_reverse_sp|O74762|RPN2_SCHPO	-	monolink	decoy monolink	aleitner_M1012_006.05729.05729.4_aleitner_M1012_006.05696.05696.4	814	n/a	-	-	2735.4	684.858	4	-3.8	1	3.76	0.04	0.07	0.03	0.03	0	0.01	65	0.78	10.32	0.03
1	DSESTEEKEAQAVQRAR-QDPKKHLDAEVQK-a8-b5	decoy_reverse_sp|O94444|RPN10_SCHPO	sp|P41878|RPN11_SCHPO	xlink	decoy inter-protein xl	aleitner_M1012_006.07886.07886.5_aleitner_M1012_006.07872.07872.5	13	281	268	-	3605.791	722.166	5	-0.4	1	2.54	0.03	0.15	0.07	0.04	0.03	0.01	101	0.94	10.3	0.722
1	KDSESTEEKEAQAVQR-EYLEKNWKEGLSR-a1-b8	decoy_reverse_sp|O94444|RPN10_SCHPO	sp|Q10329|PSA7_SCHPO	xlink	decoy inter-protein xl	aleitner_M1012_006.04291.04291.5_aleitner_M1012_006.04269.04269.5	5	179	174	-	3622.771	725.562	5	-1	1	2.86	0.1	0.15	0.09	0.07	0.02	0.01	62	0.94	10.3	0.722
1	HKTDLNHENLK-KLEGTIDYQKL-a2-b1	sp|P06732|KCRM_HUMAN	sp|O74445|PRS10_SCHPO	xlink	inter-protein xl	aleitner_M1012_006.04205.04205.3_aleitner_M1012_006.04174.04174.3	107	378	271	-	2792.462	931.829	3	-3	1	2.71	0.12	0.09	0.12	0.09	0.04	0.02	131	0.85	10.3	0.722
1	KFTGGVLMLIDR-EKVLKTK-a1-b2	sp|O74762|RPN2_SCHPO	sp|P36612|PRS4_SCHPO	xlink	inter-protein xl	aleitner_M1012_006.02675.02675.4_aleitner_M1012_006.02589.02589.4	911	432	479	-	2331.361	583.848	4	0.5	1	3.52	0.08	0.08	0.04	0.02	0.02	0.01	71	0.92	10.29	0.722
1	GMALGSANEKIEASK-HRENKIQR-a10-b5	decoy_reverse_sp|P41836|PRS8_SCHPO	sp|O94444|RPN10_SCHPO	xlink	decoy inter-protein xl	aleitner_M1012_006.02628.02628.4_aleitner_M1012_006.02339.02339.4	57	104	47	-	2722.412	681.611	4	-2.3	1	3.89	0.12	0.04	0.11	0.04	0.07	0.02	66	0.81	10.28	0.722
1	MVCKIWKSDEINEVLNK-MGNGKMVEISR-a4-b5	sp|Q09682|PSA4_SCHPO	decoy_reverse_sp|P06732|KCRM_HUMAN	xlink	decoy inter-protein xl	aleitner_M1012_006.09820.09820.4_aleitner_M1012_006.10191.10191.4	227	140	87	-	3463.746	866.944	4	3.7	1	3	0.08	0.18	0.03	0.02	0.01	0	16	0.73	10.25	0.722
1	TDLNHENLKGGDDLDPNYVLSSRVR-DKKASLLTR-a9-b3	sp|P06732|KCRM_HUMAN	sp|Q9UUB6|UBLH2_SCHPO	xlink	inter-protein xl	aleitner_M1012_006.05416.05416.5_aleitner_M1012_006.05403.05403.5	116	223	107	-	3995.068	800.021	5	-0.9	1	3.47	0.08	0.14	0.04	0.02	0.01	0.01	10	0.61	10.22	0.722
1	VNGVVFTNRPDEKNR-LEFIKVIPVEELK-a13-b5	sp|Q10335|RPN7_SCHPO	decoy_reverse_sp|P41836|PRS8_SCHPO	xlink	decoy inter-protein xl	aleitner_M1012_006.09252.09252.4_aleitner_M1012_006.09276.09276.4	377	238	139	-	3437.88	860.478	4	-3.5	1	2.11	0.11	0.15	0.11	0.01	0.1	0.02	131	0.83	10.2	0.722
1	KEEMVMLKGDEVVSLLGVSEQVQVR-ANWCDKR-a1-b6	decoy_reverse_sp|P06732|KCRM_HUMAN	decoy_reverse_sp|P50524|RPN12_SCHPO	xlink	decoy inter-protein xl	aleitner_M1012_006.09030.09030.5_aleitner_M1012_006.09048.09048.5	17	255	238	-	3887.963	778.6	5	1.2	1	3.41	0.1	0.08	0.11	0.08	0.03	0.02	74	0.93	10.19	0.722
1	ATAGPIIADKNCK-ELFDCLKIMR-a10-b7	sp|Q09841|PSB7_SCHPO	decoy_reverse_sp|Q09720|PSB2_SCHPO	xlink	decoy inter-protein xl	aleitner_M1012_006.03791.03791.4_aleitner_M1012_006.03774.03774.4	64	33	31	-	2819.428	705.865	4	-3.8	1	2.82	0.11	0.07	0.08	0.03	0.04	0.01	147	0.92	10.17	0.722
1	DAVKEAARILYATHDEENNK-EAVLKLK-a4-b5	sp|O59770|PSA3_SCHPO	decoy_reverse_sp|P50524|RPN12_SCHPO	xlink	decoy inter-protein xl	aleitner_M1012_006.02147.02147.5_aleitner_M1012_006.02358.02358.5	190	242	52	-	3223.696	645.747	5	-3.9	1	3.28	0.08	0.11	0.14	0.08	0.06	0.03	42	0.95	10.15	0.722
1	MNSIVSKYTQSTNNDDPKK-ASKGSNDDEMKIDK-a7-b11	sp|P30655|PSB5_SCHPO	sp|O74762|RPN2_SCHPO	xlink	inter-protein xl	aleitner_M1012_006.06364.06364.4_aleitner_M1012_006.06362.06362.4	7	844	837	-	3843.818	961.962	4	1.1	1	3.59	0.09	0.07	0.1	0.03	0.08	0.02	61	0.8	10.12	0.722
1	DEPEETDVNKYQKDEEWPPK-LVPYLTKLESK-a10-b7	decoy_reverse_sp|O42931|PRS7_SCHPO	decoy_reverse_sp|O42897|RPN3_SCHPO	xlink	decoy inter-protein xl	aleitner_M1012_006.08257.08257.4_aleitner_M1012_006.08261.08261.4	427	180	247	-	3902.957	976.747	4	5.5	1	3.47	0.1	0.08	0.05	0.03	0.02	0.01	61	0.79	10.1	0.722
1	VVSSAIVDKYIGESAR-DKKDQK-a9-b3	sp|O74445|PRS10_SCHPO	decoy_reverse_sp|P36612|PRS4_SCHPO	xlink	decoy inter-protein xl	aleitner_M1012_006.02664.02664.4_aleitner_M1012_006.02646.02646.4	205	424	219	-	2591.394	648.856	4	5.2	1	4.1	0.18	0.04	0.07	0.03	0.04	0.02	26	0.94	10.1	0.722
1	SMRYPMDAHKSELEGVEEAR-YKDGVILAADSR-a10-b2	sp|O42897|RPN3_SCHPO	sp|O43063|PSB6_SCHPO	xlink	inter-protein xl	aleitner_M1012_006.03444.03444.5_aleitner_M1012_006.03431.03431.5	465	33	432	-	3778.834	756.775	5	1.2	1	3.25	0.07	0.13	0.07	0.05	0.02	0.01	35	0.71	10.07	0.722
1	EDCEAATDPLLKK-LKYYEQKIR-a12-b7	sp|P87048|RPN1_SCHPO	sp|Q9UTM3|RPN5_SCHPO	xlink	inter-protein xl	aleitner_M1012_006.01602.01602.4_aleitner_M1012_006.01591.01591.4	293	218	75	-	2866.475	717.627	4	-1.3	1	2.03	0.04	0.15	0.22	0.2	0.02	0.03	130	0.89	10.03	0.722
1	LQDGSTDMQLTLMSIVHVPYKQGLHKK-KALSSLK-a26-b1	decoy_reverse_sp|Q9UTM3|RPN5_SCHPO	sp|Q9P7S2|RPN6_SCHPO	xlink	decoy inter-protein xl	aleitner_M1012_006.06552.06552.5_aleitner_M1012_006.06504.06504.5	363	244	119	-	3950.124	791.033	5	-3.3	2	3.14	0.04	0.14	0.06	0.04	0.03	0.02	26	0.84	10.03	0.722
1	AKWSTAETLTNNKIDR-VLTLELYKKLR-a13-b8	decoy_reverse_sp|Q9UUB6|UBLH2_SCHPO	sp|P06732|KCRM_HUMAN	xlink	decoy inter-protein xl	aleitner_M1012_006.04685.04685.4_aleitner_M1012_006.04681.04681.4	21	40	19	-	3359.891	840.981	4	2.9	1	2.86	0.1	0	0.08	0.05	0.03	0.01	215	0.64	9.95	0.722
1	HKFQDILLGAGQAIK-KCLTDLEDEAPAK-a2-b1	decoy_reverse_sp|O94444|RPN10_SCHPO	decoy_reverse_sp|P87048|RPN1_SCHPO	xlink	decoy inter-protein xl	aleitner_M1012_006.01943.01943.5_aleitner_M1012_006.01787.01787.5	145	599	454	-	3264.719	653.952	5	3.8	1	3.18	0.11	0.15	0.03	0.02	0.01	0.01	5	0	9.92	0.722
1	ANNWSKFTATAALGVIHR-KEFEIIKGVLCQFR-a6-b1	sp|O74762|RPN2_SCHPO	decoy_reverse_sp|P06732|KCRM_HUMAN	xlink	decoy inter-protein xl	aleitner_M1012_006.04487.04487.5_aleitner_M1012_006.04238.04238.5	383	117	266	-	3860.048	773.018	5	-1.9	1	3.56	0.06	0.09	0.13	0.08	0.05	0.02	32	0.87	9.89	0.722
1	SDEINEVLNKYQETQRQS-DTMNVDINAIKK-a10-b11	sp|Q09682|PSA4_SCHPO	sp|O43063|PSB6_SCHPO	xlink	inter-protein xl	aleitner_M1012_006.03245.03245.5_aleitner_M1012_006.03298.03298.5	240	17	223	-	3678.811	736.77	5	1.6	1	3.04	0.11	0.02	0.66	0.63	0.03	0.1	107	0.58	9.86	0.722
1	GKVVIDAFRLINPSTLMMGQEPR-KAPNTVYAVQFLEAVYK-a2-b1	sp|P41878|RPN11_SCHPO	sp|O42897|RPN3_SCHPO	xlink	inter-protein xl	aleitner_M1012_006.07201.07201.5_aleitner_M1012_006.07287.07287.5	153	277	124	-	4649.486	930.905	5	2.4	1	1.71	0.04	0.09	0.17	0.16	0	0.03	234	0.8	9.84	0.722
1	SDYYMASTYTKKINVK-WSTAETLTNNKIDR-a11-b11	sp|Q9UTM3|RPN5_SCHPO	decoy_reverse_sp|Q9UUB6|UBLH2_SCHPO	xlink	decoy inter-protein xl	aleitner_M1012_006.05789.05789.4_aleitner_M1012_006.05806.05806.4	195	21	174	-	3696.841	925.218	4	1.8	1	2.88	0.14	0.06	0.14	0.05	0.09	0.03	118	0.95	9.83	0.722
1	EDLTDEEKAASIAVEDEKR-RNAEELSSYQKK-a8-b11	sp|Q9UUB6|UBLH2_SCHPO	sp|O14250|PSA1_SCHPO	xlink	inter-protein xl	aleitner_M1012_006.03860.03860.5_aleitner_M1012_006.03811.03811.5	237	61	176	-	3736.827	748.373	5	-0.2	2	1.73	0.05	0.06	0.18	0.16	0.02	0.03	260	0.94	9.81	0.722
1	EKQNTPVLFDSK-NFGRDLKLK-a2-b7	decoy_reverse_sp|P50524|RPN12_SCHPO	decoy_reverse_sp|O74445|PRS10_SCHPO	xlink	decoy inter-protein xl	aleitner_M1012_006.01668.01668.4_aleitner_M1012_006.01658.01658.4	227	363	136	-	2632.428	659.115	4	2.2	1	3.8	0.17	0.08	0.04	0.01	0.03	0.01	6	0.88	9.81	0.722
1	SSGSSYPSLLQCLKAPVLSDSSCK-KGAVEYEIYK-a14-b1	sp|P00761|TRYP_PIG	decoy_reverse_sp|O42897|RPN3_SCHPO	xlink	decoy inter-protein xl	aleitner_M1012_006.03110.03110.5_aleitner_M1012_006.03160.03160.5	147	347	200	-	3906.937	782.395	5	2.4	1	3.15	0.09	0.03	0.42	0.41	0.01	0.06	109	0.89	9.78	0.722
1	SAPVSDCLSKYPLLSSSCGSQSLK-LQKYQATVMR-a10-b3	decoy_reverse_sp|P00761|TRYP_PIG	sp|Q10335|RPN7_SCHPO	xlink	decoy inter-protein xl	aleitner_M1012_006.05236.05236.4_aleitner_M1012_006.05222.05222.4	85	397	312	-	3944.99	987.255	4	5.5	1	2.4	0.16	0.07	0.13	0.07	0.06	0.03	156	0.83	9.78	0.722
1	SLPPEEYDEKLYNKFK-SLKDECK-a14-b3	decoy_reverse_sp|P06732|KCRM_HUMAN	decoy_reverse_sp|O74894|PRS6B_SCHPO	xlink	decoy inter-protein xl	aleitner_M1012_006.03741.03741.5_aleitner_M1012_006.03708.03708.5	371	355	16	-	3015.474	604.103	5	-1.7	1	3.53	0.1	0.09	0.04	0.03	0.01	0.01	26	0.83	9.75	0.722
1	DEKVSEVLNSEDITGIQEK-IDTIVKEIQDEK-a3-b6	decoy_reverse_sp|O14250|PSA1_SCHPO	sp|Q10329|PSA7_SCHPO	xlink	decoy inter-protein xl	aleitner_M1012_006.05191.05191.4_aleitner_M1012_006.05181.05181.4	56	230	174	-	3699.891	925.981	4	2.2	1	2.98	0.11	0.01	0.34	0.01	0.33	0.08	130	0.95	9.74	0.722
1	QEYKDDINLDEASAMAVK-AKSAKIVR-a4-b2	sp|Q09682|PSA4_SCHPO	sp|Q9P7S2|RPN6_SCHPO	xlink	inter-protein xl	aleitner_M1012_006.03637.03637.5_aleitner_M1012_006.03631.03631.5	180	82	98	-	3048.584	610.725	5	1.4	1	3.14	0.16	0.07	0.08	0.08	0	0.01	88	0.89	9.73	0.722
1	EPPVYTPPKDK-DREISYPFKR-a9-b9	decoy_reverse_sp|P36612|PRS4_SCHPO	decoy_reverse_sp|O74894|PRS6B_SCHPO	xlink	decoy inter-protein xl	aleitner_M1012_006.03296.03296.4_aleitner_M1012_006.03278.03278.4	421	91	330	-	2717.416	680.362	4	3.6	1	3	0.06	0.05	0.08	0.05	0.04	0.01	135	0.91	9.72	0.722
1	GNECIVIGVERKNVPK-THAVLVALKR-a12-b9	sp|Q10329|PSA7_SCHPO	sp|O14250|PSA1_SCHPO	xlink	inter-protein xl	aleitner_M1012_006.09214.09214.3_aleitner_M1012_006.09191.09191.3	49	50	1	-	3055.73	1019.584	3	-0.9	1	2.07	0.12	0.08	0.12	0.01	0.11	0.03	183	0.54	9.66	0.722
1	NKADYYTNICDR-DAVVLGVEKR-a2-b9	sp|Q10335|RPN7_SCHPO	sp|Q9UT97|PSA5_SCHPO	xlink	inter-protein xl	aleitner_M1012_006.02380.02380.4_aleitner_M1012_006.02357.02357.4	118	52	66	-	2754.357	689.597	4	-2.7	1	3.23	0.01	0.11	0.04	0.01	0.03	0.01	47	0.89	9.64	0.722
1	SRTLASLQKR-FMLKLGVKR-a9-b4	decoy_reverse_sp|Q09720|PSB2_SCHPO	decoy_reverse_sp|O14126|PRS6A_SCHPO	xlink	decoy inter-protein xl	aleitner_M1012_006.02688.02688.5_aleitner_M1012_006.02648.02648.5	109	222	113	-	2387.42	478.492	5	0.2	1	3.23	0.02	0.11	0.03	0.01	0.02	0.01	35	0	9.59	0.737
1	EAIEAGIFNDLGSGSNCDLVVIDEEKATPYR-GGDEWKIEPLK-a26-b6	sp|Q09841|PSB7_SCHPO	decoy_reverse_sp|Q10335|RPN7_SCHPO	xlink	decoy inter-protein xl	aleitner_M1012_006.08655.08655.6_aleitner_M1012_006.08829.08829.6	217	229	12	-	4790.31	799.393	6	-3.7	1	2.97	0.04	0.12	0.04	0.04	0.01	0.01	50	0.89	9.56	0.737
1	SDEINEVLNKYQETQRQS-KAMVNIDTIDNK-a10-b1	sp|Q09682|PSA4_SCHPO	decoy_reverse_sp|O43063|PSB6_SCHPO	xlink	decoy inter-protein xl	aleitner_M1012_006.03323.03323.5_aleitner_M1012_006.03236.03236.5	240	210	30	-	3678.817	736.771	5	3.4	1	2.99	0.13	0	0.68	0.67	0.02	0.1	109	0.52	9.56	0.737
1	VETAVLSTTVKAQARAK-TEEQRQPEDKLR-a11-b10	sp|O74762|RPN2_SCHPO	decoy_reverse_sp|P36612|PRS4_SCHPO	xlink	decoy inter-protein xl	aleitner_M1012_006.08941.08941.4_aleitner_M1012_006.09276.09276.4	821	356	465	-	3437.837	860.467	4	-3	1	3.32	0.16	0.06	0.16	0.11	0.05	0.03	55	0.86	9.5	0.737
1	QGEIDYEALVKLTDGTNGADLR-KGINIDQSSNSK-a11-b1	sp|O74445|PRS10_SCHPO	decoy_reverse_sp|O74762|RPN2_SCHPO	xlink	decoy inter-protein xl	aleitner_M1012_006.09273.09273.4_aleitner_M1012_006.09264.09264.4	332	91	241	-	3804.902	952.233	4	-0.1	1	2.37	0.07	0.03	0.1	0.09	0.01	0.02	206	0.75	9.48	0.752
1	DELWKNDDQLTYTYK-LQKDLGQVLNK-a5-b3	decoy_reverse_sp|O14250|PSA1_SCHPO	decoy_reverse_sp|Q10335|RPN7_SCHPO	xlink	decoy inter-protein xl	aleitner_M1012_006.06599.06599.4_aleitner_M1012_006.06574.06574.4	43	16	27	-	3323.693	831.931	4	0.2	1	3.17	0.13	0.03	0.13	0.07	0.06	0.02	105	0.93	9.47	0.752
1	YLDSQRVAIKK-K11-155	decoy_reverse_sp|O42897|RPN3_SCHPO	-	monolink	decoy monolink	aleitner_M1012_006.02431.02431.3_aleitner_M1012_006.02397.02397.3	347	n/a	-	-	1474.852	492.625	3	-0.2	1	2.98	0.05	0.14	0.02	0.02	0	0.01	19	0	9.47	0.056
1	NKYAIQLPLPPK-AVDEEMKVR-a2-b7	sp|O42931|PRS7_SCHPO	decoy_reverse_sp|O14126|PRS6A_SCHPO	xlink	decoy inter-protein xl	aleitner_M1012_006.02182.02182.4_aleitner_M1012_006.02403.02403.4	150	267	117	-	2594.414	649.611	4	0	1	2.68	0.06	0.18	0.03	0	0.03	0.01	2	0.9	9.42	0.752
1	NDGTIVIRKLEETDVAK-LLENDIKVMK-a9-b7	decoy_reverse_sp|O42931|PRS7_SCHPO	sp|O14126|PRS6A_SCHPO	xlink	decoy inter-protein xl	aleitner_M1012_006.02483.02483.5_aleitner_M1012_006.02475.02475.5	380	51	329	-	3239.773	648.963	5	1.5	1	3.27	0.11	0.11	0.05	0.01	0.03	0.01	13	0.8	9.41	0.752
1	NSDYKETLIFK-HSTFIITKR-a5-b8	sp|O74762|RPN2_SCHPO	decoy_reverse_sp|P36612|PRS4_SCHPO	xlink	decoy inter-protein xl	aleitner_M1012_006.03517.03517.4_aleitner_M1012_006.03365.03365.4	107	79	28	-	2596.383	650.104	4	-2.7	1	3.12	0.08	0.12	0.03	0.02	0	0	21	0.8	9.37	0.782
1	YTLYDQNDTKEWLDK-YPLVTHFRFLKTSK-a10-b11	sp|O14250|PSA1_SCHPO	decoy_reverse_sp|P87048|RPN1_SCHPO	xlink	decoy inter-protein xl	aleitner_M1012_006.04733.04733.5_aleitner_M1012_006.04737.04737.5	230	794	564	-	3804.935	761.995	5	-1.5	1	2.66	0.03	0.16	0.02	0.01	0.01	0	31	0.94	9.36	0.782
1	EPPVYTPPKDK-NCACVISQKK-a9-b9	decoy_reverse_sp|P36612|PRS4_SCHPO	sp|O94517|PSA6_SCHPO	xlink	decoy inter-protein xl	aleitner_M1012_006.01171.01171.5_aleitner_M1012_006.01157.01157.5	421	52	369	-	2614.327	523.873	5	5.2	1	2.71	0.06	0.1	0.09	0.07	0.02	0.02	90	0	9.36	0.782
1	LKVLVQGLER-KINVKFFEK-a2-b5	decoy_reverse_sp|Q10335|RPN7_SCHPO	sp|Q9UTM3|RPN5_SCHPO	xlink	decoy inter-protein xl	aleitner_M1012_006.02292.02292.4_aleitner_M1012_006.02266.02266.4	236	200	36	-	2443.459	611.873	4	1.1	1	2.72	0.14	0.08	0.07	0.03	0.04	0.01	94	0.62	9.35	0.782
1	TEPKAVDEEMKVR-TNSTDEKGTKK-a4-b10	decoy_reverse_sp|O14126|PRS6A_SCHPO	decoy_reverse_sp|P87048|RPN1_SCHPO	xlink	decoy inter-protein xl	aleitner_M1012_006.10013.10013.3_aleitner_M1012_006.10055.10055.3	260	871	611	-	2876.44	959.821	3	-1.3	1	2.48	0.04	0.08	0.24	0.23	0.01	0.04	115	0.53	9.26	0.783
1	LDVAKRVDMYASDLAQISR-SVMIMVKMYSPSENCFFFR-a5-b7	decoy_reverse_sp|O74445|PRS10_SCHPO	decoy_reverse_sp|P50524|RPN12_SCHPO	xlink	decoy inter-protein xl	aleitner_M1012_006.04728.04728.5_aleitner_M1012_006.04710.04710.5	17	106	89	-	4660.265	933.061	5	-0.3	1	2.42	0.1	0.02	0.59	0.57	0.02	0.11	140	0.93	9.25	0.783
1	GEKVEDAPENNSFR-TSWIYKNK-a3-b6	decoy_reverse_sp|Q9UTM3|RPN5_SCHPO	sp|P87048|RPN1_SCHPO	xlink	decoy inter-protein xl	aleitner_M1012_006.01835.01835.4_aleitner_M1012_006.01701.01701.4	116	400	284	-	2767.348	692.845	4	0.9	1	2.9	0.15	0.14	0.03	0.03	0	0	7	0.86	9.24	0.783
1	KIDKEDMGSNDK-GVVALVEDKTK-a4-b9	decoy_reverse_sp|O74762|RPN2_SCHPO	decoy_reverse_sp|Q9UT97|PSA5_SCHPO	xlink	decoy inter-protein xl	aleitner_M1012_006.01746.01746.5_aleitner_M1012_006.01672.01672.5	122	205	83	-	2674.376	535.883	5	1.1	1	3.06	0.04	0.13	0.04	0.01	0.02	0.01	12	0.95	9.24	0.783
1	EDLTDEEKAASIAVEDEKR-TNSTDEKGTKK-a18-b10	sp|Q9UUB6|UBLH2_SCHPO	decoy_reverse_sp|P87048|RPN1_SCHPO	xlink	decoy inter-protein xl	aleitner_M1012_006.04858.04858.4_aleitner_M1012_006.04837.04837.4	247	871	624	-	3492.699	874.183	4	1	1	2.61	0.11	0.07	0.09	0.07	0.02	0.02	115	0.63	9.23	0.783
1	ILFSDVKAMTTGLR-LDRKIEFPSYR-a7-b4	decoy_reverse_sp|Q10335|RPN7_SCHPO	sp|O74894|PRS6B_SCHPO	xlink	decoy inter-protein xl	aleitner_M1012_006.02706.02706.4_aleitner_M1012_006.02703.02703.4	262	299	37	-	3111.682	778.928	4	0.9	1	2.92	-0.01	0.16	0.01	0	0.01	0	2	0.78	9.23	0.783
1	FAELQKSLNNLNTIDIDANLEK-KTELFKASTSAK-a6-b1	sp|Q9UTM3|RPN5_SCHPO	decoy_reverse_sp|O94579|PSA2_SCHPO	xlink	decoy inter-protein xl	aleitner_M1012_006.06557.06557.4_aleitner_M1012_006.06511.06511.4	18	70	52	-	3950.109	988.535	4	5.1	1	3.48	0.1	0.06	0.08	0.03	0.05	0.02	38	0.67	9.22	0.783
1	ATAGPIIADKNCKK-YDKTEDDIK-a13-b3	sp|Q09841|PSB7_SCHPO	sp|O74445|PRS10_SCHPO	xlink	inter-protein xl	aleitner_M1012_006.04748.04748.4_aleitner_M1012_006.04720.04720.4	67	41	26	-	2749.398	688.357	4	5	1	2.33	0.03	0.06	0.1	0.04	0.06	0.02	169	0.9	9.2	0.783
1	TSASIDFDSNFLNSMIKKNEEK-DGSSGGTIRMVILNKDGMER-a17-b15	sp|Q10335|RPN7_SCHPO	sp|O43063|PSB6_SCHPO	xlink	inter-protein xl	aleitner_M1012_006.08587.08587.6_aleitner_M1012_006.08829.08829.6	86	205	119	-	4790.304	799.392	6	-3.3	1	2.58	0	0.14	0.04	0.03	0.02	0.01	55	0.94	9.18	0.783
1	SNPVFAENDEKGEK-SLDKQMVEERVLK-a11-b4	sp|Q9UTM3|RPN5_SCHPO	decoy_reverse_sp|Q9UT97|PSA5_SCHPO	xlink	decoy inter-protein xl	aleitner_M1012_006.08724.08724.4_aleitner_M1012_006.08908.08908.4	328	38	290	-	3274.648	819.67	4	2.8	1	2.47	0.14	0.08	0.05	0.03	0.02	0.01	113	0.95	9.15	0.783
1	EAVLKLKLELK-DAGKDEFSR-a5-b4	decoy_reverse_sp|P50524|RPN12_SCHPO	decoy_reverse_sp|O14126|PRS6A_SCHPO	xlink	decoy inter-protein xl	aleitner_M1012_006.03031.03031.3_aleitner_M1012_006.03014.03014.3	242	140	102	-	2444.355	815.793	3	0.8	1	2.68	0.07	0.1	0.04	0.04	0	0.01	85	0.71	9.13	0.783
1	VSKILEHKEIMLR-EKRTFLR-a8-b2	decoy_reverse_sp|O74445|PRS10_SCHPO	sp|Q9P7S2|RPN6_SCHPO	xlink	decoy inter-protein xl	aleitner_M1012_006.06077.06077.4_aleitner_M1012_006.06051.06051.4	76	119	43	-	2681.547	671.394	4	1.9	1	3.49	0	0.08	0.02	0	0.01	0	20	0.86	9.12	0.783
1	NGYPMPCDVLAKR-DEKSGVKLENVK-a12-b7	sp|O94517|PSA6_SCHPO	decoy_reverse_sp|Q9P7S2|RPN6_SCHPO	xlink	decoy inter-protein xl	aleitner_M1012_006.04761.04761.5_aleitner_M1012_006.04559.04559.5	114	390	276	-	3002.538	601.515	5	5.7	1	3.83	0.13	0.03	0.09	0.04	0.05	0.02	25	0.69	9.11	0.783
1	IDPSVTMMQVEEKPDVTYGDVGGCK-IAKGAIEK-a13-b3	sp|O42931|PRS7_SCHPO	decoy_reverse_sp|P87048|RPN1_SCHPO	xlink	decoy inter-protein xl	aleitner_M1012_006.04220.04220.5_aleitner_M1012_006.04185.04185.5	173	307	134	-	3720.832	745.174	5	0.6	1	3.2	0.13	0.08	0.07	0.04	0.02	0.01	29	0.81	9.09	0.783
1	IDRKVEFGLPDLEGR-IDKKTTEEK-a4-b4	sp|O42931|PRS7_SCHPO	sp|O74762|RPN2_SCHPO	xlink	inter-protein xl	aleitner_M1012_006.03336.03336.3_aleitner_M1012_006.03309.03309.3	344	848	504	-	2971.581	991.535	3	-1.9	1	2.64	0.13	0.02	0.15	0.03	0.12	0.03	148	0.85	9.08	0.783
1	SNDIEKAIDLYK-NLIRLAKR-a6-b7	sp|Q9P7S2|RPN6_SCHPO	sp|O94444|RPN10_SCHPO	xlink	inter-protein xl	aleitner_M1012_006.03272.03272.4_aleitner_M1012_006.03198.03198.4	21	130	109	-	2528.427	633.115	4	-2.3	1	2.45	0.05	0.11	0.09	0.01	0.08	0.02	88	0.89	9.07	0.783
1	MMGINERKGFDFEYYQR-KLMELFISK-a8-b1	sp|Q09841|PSB7_SCHPO	decoy_reverse_sp|Q10335|RPN7_SCHPO	xlink	decoy inter-protein xl	aleitner_M1012_006.06589.06589.4_aleitner_M1012_006.06570.06570.4	8	324	316	-	3428.711	858.185	4	3.9	1	3.22	0.06	0.09	0.06	0.03	0.03	0.01	21	0.45	9.02	0.783
1	DLKLKWSDER-TNAIVMKDIR-a3-b7	decoy_reverse_sp|O74445|PRS10_SCHPO	decoy_reverse_sp|P36612|PRS4_SCHPO	xlink	decoy inter-protein xl	aleitner_M1012_006.04464.04464.4_aleitner_M1012_006.04482.04482.4	363	116	247	-	2586.394	647.606	4	3.8	1	2.87	0.08	0.1	0.08	0.04	0.04	0.02	43	0.88	8.98	0.783
1	EIQDEKEAEAARK-KQMSYMLAR-a6-b1	sp|Q10329|PSA7_SCHPO	sp|P87048|RPN1_SCHPO	xlink	inter-protein xl	aleitner_M1012_006.01283.01283.4_aleitner_M1012_006.01318.01318.4	236	294	58	-	2780.389	696.105	4	1.9	2	2.9	0.09	0.12	0.02	0.01	0.02	0.01	16	0	8.93	0.783
1	TEPKAVDEEMKVR-TNSTDEKGTKK-a11-b10	decoy_reverse_sp|O14126|PRS6A_SCHPO	decoy_reverse_sp|P87048|RPN1_SCHPO	xlink	decoy inter-protein xl	aleitner_M1012_006.10013.10013.3_aleitner_M1012_006.09983.09983.3	267	871	604	-	2876.44	959.821	3	-1.3	1	2.62	0.05	0.16	0.02	0.01	0.02	0	13	0.77	8.91	0.783
1	INVKKSYDYSATMYTR-NCACVISQKK-a4-b9	decoy_reverse_sp|Q9UTM3|RPN5_SCHPO	sp|O94517|PSA6_SCHPO	xlink	decoy inter-protein xl	aleitner_M1012_006.02625.02625.4_aleitner_M1012_006.02606.02606.4	248	52	196	-	3283.613	821.911	4	2.8	1	2.74	0.08	0.13	0.03	0.03	0	0.01	25	0.86	8.91	0.783
1	KNVPKLQNVSNFQK-SLDKQMVEER-a5-b4	sp|Q10329|PSA7_SCHPO	decoy_reverse_sp|Q9UT97|PSA5_SCHPO	xlink	decoy inter-protein xl	aleitner_M1012_006.04744.04744.5_aleitner_M1012_006.04542.04542.5	53	38	15	-	3014.599	603.928	5	4.5	1	3.26	0.06	0.1	0.02	0.01	0.01	0	5	0.9	8.89	0.791
1	TKDEGGPAGGLYI-NKISWYTK-a2-b2	sp|P36612|PRS4_SCHPO	decoy_reverse_sp|P87048|RPN1_SCHPO	xlink	decoy inter-protein xl	aleitner_M1012_006.01697.01697.3_aleitner_M1012_006.01684.01684.3	437	492	55	-	2453.254	818.759	3	2.5	1	3.17	0.08	0.04	0.08	0.01	0.07	0.02	72	0.59	8.88	0.791
1	IEFATITKDTTK-NKLLKVTVSK-a8-b2	sp|Q09682|PSA4_SCHPO	decoy_reverse_sp|O59770|PSA3_SCHPO	xlink	decoy inter-protein xl	aleitner_M1012_006.04139.04139.4_aleitner_M1012_006.04124.04124.4	217	195	22	-	2633.531	659.391	4	2.2	1	2.7	0.13	0.13	0.04	0.03	0.01	0.01	20	0.69	8.86	0.791
1	KYTGLLRVSAMMSCACQK-LENQRKWR-a1-b6	decoy_reverse_sp|Q9UQY2|PSB1_SCHPO	decoy_reverse_sp|Q9UUB6|UBLH2_SCHPO	xlink	decoy inter-protein xl	aleitner_M1012_006.08406.08406.5_aleitner_M1012_006.08392.08392.5	123	49	74	-	3369.706	674.949	5	3.8	1	2.09	0.04	0.08	0.12	0.08	0.04	0.02	147	0.86	8.84	0.791
1	GITVLKPDDDK-KATDDDRWK-a6-b1	sp|Q09720|PSB2_SCHPO	sp|Q9USQ9|PSB4_SCHPO	xlink	inter-protein xl	aleitner_M1012_006.01399.01399.4_aleitner_M1012_006.01484.01484.4	29	189	160	-	2471.261	618.823	4	2.7	1	3.11	0.06	0.09	0.04	0.03	0.01	0.01	33	0	8.83	0.791
1	DDFDAFYGIDTMSPNMKVDKNWSK-QVMEEKLDSK-a20-b6	decoy_reverse_sp|Q9UUB6|UBLH2_SCHPO	sp|Q9UT97|PSA5_SCHPO	xlink	decoy inter-protein xl	aleitner_M1012_006.05552.05552.5_aleitner_M1012_006.05203.05203.5	245	210	35	-	4166.911	834.39	5	-1.3	1	3.23	0.06	0.04	0.08	0.03	0.05	0.02	61	0.86	8.79	0.796
1	KGVVALVEDKTK-VLGVFSEKAQIK-a10-b8	decoy_reverse_sp|Q9UT97|PSA5_SCHPO	decoy_reverse_sp|O42931|PRS7_SCHPO	xlink	decoy inter-protein xl	aleitner_M1012_006.09877.09877.4_aleitner_M1012_006.09864.09864.4	205	315	110	-	2741.592	686.406	4	-0.8	1	2.62	0.15	0.14	0.02	0	0.02	0	9	0.87	8.79	0.796
1	ANNWSKFTATAALGVIHR-KSGFEK-a6-b1	sp|O74762|RPN2_SCHPO	decoy_reverse_sp|Q9P7S2|RPN6_SCHPO	xlink	decoy inter-protein xl	aleitner_M1012_006.06904.06904.4_aleitner_M1012_006.06889.06889.4	383	324	59	-	2788.463	698.124	4	-1.1	1	2.69	0.09	0.14	0.04	0.03	0	0.01	7	0.78	8.76	0.796
1	VNLYKFREER-YEYQKLK-a5-b5	sp|Q9Y7T8|PSB3_SCHPO	decoy_reverse_sp|Q9UTM3|RPN5_SCHPO	xlink	decoy inter-protein xl	aleitner_M1012_006.09783.09783.3_aleitner_M1012_006.09782.09782.3	75	231	156	-	2461.296	821.44	3	-1.6	1	3.19	0.08	0.05	0.06	0.06	0	0.01	59	0.93	8.72	0.796
1	ASDCINLVAKCYMAVEISGASGNMGM-NIPKAR-a10-b4	decoy_reverse_sp|Q9Y7T8|PSB3_SCHPO	sp|Q9P7S2|RPN6_SCHPO	xlink	decoy inter-protein xl	aleitner_M1012_006.06660.06660.5_aleitner_M1012_006.06423.06423.5	188	183	5	-	3583.703	717.748	5	1.7	2	2.85	0.07	0.11	0.07	0.05	0.02	0.02	22	0.69	8.7	0.796
1	KEVAEADIASKDLEETDER-FLHDKNSDYK-a11-b5	decoy_reverse_sp|Q9UUB6|UBLH2_SCHPO	sp|O74762|RPN2_SCHPO	xlink	decoy inter-protein xl	aleitner_M1012_006.03588.03588.5_aleitner_M1012_006.03812.03812.5	64	102	38	-	3550.716	711.151	5	5.8	1	3.02	0.11	0.11	0.02	0.01	0.01	0	3	0.79	8.68	0.796
1	YDKTEDDIKSLQSVGQIIGEVLK-SNDIEKAIDLYKEVLNK-a9-b12	sp|O74445|PRS10_SCHPO	sp|Q9P7S2|RPN6_SCHPO	xlink	inter-protein xl	aleitner_M1012_006.07280.07280.4_aleitner_M1012_006.07282.07282.4	47	27	20	-	4706.506	1177.634	4	5.6	1	1.78	0.07	0.04	0.16	0.07	0.09	0.03	204	0.93	8.67	0.796
1	LDDMSLIKEDCEAATDPLLK-VFHPITKAVILSDTKPVDKK-a8-b7	sp|P87048|RPN1_SCHPO	decoy_reverse_sp|O94517|PSA6_SCHPO	xlink	decoy inter-protein xl	aleitner_M1012_006.07092.07092.3_aleitner_M1012_006.07058.07058.3	281	180	101	-	4649.483	1550.835	3	5.1	1	2.24	0.16	0.04	0.35	0.34	0.01	0.06	114	0.62	8.63	0.796
1	GFICKVVDKDGIR-KPIGATWK-a5-b1	sp|Q09720|PSB2_SCHPO	decoy_reverse_sp|O94517|PSA6_SCHPO	xlink	decoy inter-protein xl	aleitner_M1012_006.01586.01586.4_aleitner_M1012_006.01412.01412.4	182	66	116	-	2543.397	636.857	4	1.6	1	2.64	0.04	0.13	0.05	0.01	0.04	0.01	13	0.91	8.56	0.796
1	KEEPKSETLENFTR-MKSDINAHK-a5-b2	sp|O74762|RPN2_SCHPO	decoy_reverse_sp|P41878|RPN11_SCHPO	xlink	decoy inter-protein xl	aleitner_M1012_006.07582.07582.4_aleitner_M1012_006.07298.07298.4	880	63	817	-	2887.432	722.866	4	-2.4	1	3.09	0.03	0.07	0.06	0.05	0.01	0.01	44	0.92	8.56	0.796
1	IDELVSNNEKIWK-NKVLVK-a10-b2	decoy_reverse_sp|Q09682|PSA4_SCHPO	sp|P41836|PRS8_SCHPO	xlink	decoy inter-protein xl	aleitner_M1012_006.09155.09155.3_aleitner_M1012_006.09118.09118.3	19	80	61	-	2424.377	809.134	3	6	1	2.68	0.04	0.09	0.04	0.04	0	0.01	67	0.78	8.55	0.796
1	TGQKMLMNMDK-HPKFEEILTR-a4-b3	decoy_reverse_sp|P41878|RPN11_SCHPO	sp|P06732|KCRM_HUMAN	xlink	decoy inter-protein xl	aleitner_M1012_006.01538.01538.4_aleitner_M1012_006.01799.01799.4	210	307	97	-	2702.365	676.599	4	2.1	1	2.39	0.05	0.16	0.02	0.02	0.01	0	17	0.8	8.51	0.796
1	GDYNGIQDIVAQGTVGISDQKLTR-MGNGKMVEISR-a21-b5	decoy_reverse_sp|Q9USQ9|PSB4_SCHPO	decoy_reverse_sp|P06732|KCRM_HUMAN	xlink	decoy inter-protein xl	aleitner_M1012_006.03001.03001.5_aleitner_M1012_006.03089.03089.5	184	140	44	-	3905.963	782.2	5	0.3	1	2.65	0.07	0.1	0.13	0.07	0.06	0.03	38	0.86	8.47	0.796
1	RLTSPLMESHSVEKLFEIDSHIGCAISGLTADAR-K14-155	sp|Q9UT97|PSA5_SCHPO	-	monolink	monolink	aleitner_M1012_006.09112.09112.5_aleitner_M1012_006.09102.09102.5	66	n/a	-	-	3894.969	780.002	5	1.6	1	2.19	0.02	0.09	0.06	0.06	0	0.01	117	0.95	8.45	0.056
1	GTMKVELYEIQLISEGQPVEGR-MGNGKMVEISR-a4-b5	decoy_reverse_sp|P41836|PRS8_SCHPO	decoy_reverse_sp|P06732|KCRM_HUMAN	xlink	decoy inter-protein xl	aleitner_M1012_006.04429.04429.5_aleitner_M1012_006.04742.04742.5	330	140	190	-	3833.923	767.792	5	-3.6	1	2.77	0.13	0.08	0.09	0.06	0.03	0.02	42	0.75	8.44	0.796
1	ILYVNNAKSQEEAIENIKCTR-VYATMQKLQKDLGQVLNK-a18-b7	decoy_reverse_sp|O42931|PRS7_SCHPO	decoy_reverse_sp|Q10335|RPN7_SCHPO	xlink	decoy inter-protein xl	aleitner_M1012_006.07213.07213.4_aleitner_M1012_006.07282.07282.4	337	13	324	-	4706.493	1177.631	4	3.2	1	2.29	0.09	0.06	0.11	0.03	0.08	0.02	118	0.86	8.42	0.796
1	DEKSGVKLENVK-SLDKQMVEER-a7-b4	decoy_reverse_sp|Q9P7S2|RPN6_SCHPO	decoy_reverse_sp|Q9UT97|PSA5_SCHPO	xlink	decoy inter-protein xl	aleitner_M1012_006.01083.01083.5_aleitner_M1012_006.01108.01108.5	390	38	352	-	2716.385	544.285	5	-3.7	1	2.68	0.11	0.1	0.06	0.04	0.02	0.01	27	0.92	8.41	0.796
1	LDKAPTESYADIGGLESQIQEIK-K3-155	sp|P36612|PRS4_SCHPO	-	monolink	monolink	aleitner_M1012_006.01081.01081.5_aleitner_M1012_006.01000.01000.5	184	n/a	-	-	2659.361	532.88	5	0.2	1	2.53	0.09	0.13	0.04	0.04	0	0.01	22	0.88	8.39	0.056
1	DNLSWLSKANNWSK-NAEELSSYQKK-a8-b10	sp|O74762|RPN2_SCHPO	sp|O14250|PSA1_SCHPO	xlink	inter-protein xl	aleitner_M1012_006.05177.05177.4_aleitner_M1012_006.05145.05145.4	377	61	316	-	3095.509	774.885	4	-3.6	1	1.99	0.07	0.06	0.1	0.07	0.02	0.02	158	0.78	8.37	0.796
1	HYYSLRINYKK-EVLNKGVSK-a10-b5	sp|P41878|RPN11_SCHPO	sp|Q9P7S2|RPN6_SCHPO	xlink	inter-protein xl	aleitner_M1012_006.02183.02183.3_aleitner_M1012_006.02167.02167.3	207	32	175	-	2594.423	865.816	3	0.5	1	3.22	0.07	0.07	0.04	0.01	0.03	0.01	14	0	8.37	0.796
1	KTAGEDAVTLVK-SETMKYYLPK-a1-b5	decoy_reverse_sp|O94579|PSA2_SCHPO	decoy_reverse_sp|P06732|KCRM_HUMAN	xlink	decoy inter-protein xl	aleitner_M1012_006.05186.05186.4_aleitner_M1012_006.05151.05151.4	197	205	8	-	2627.381	657.853	4	1.7	1	2.84	0.08	0.09	0.05	0.02	0.03	0.01	28	0.8	8.36	0.796
1	YTSLSEEQKMKSDINAHK-KYYSFDNSLK-a11-b1	decoy_reverse_sp|P41878|RPN11_SCHPO	sp|O42897|RPN3_SCHPO	xlink	decoy inter-protein xl	aleitner_M1012_006.04123.04123.4_aleitner_M1012_006.04190.04190.4	63	84	21	-	3509.689	878.43	4	-3.8	3	3.27	0.12	0.03	0.07	0.04	0.03	0.01	46	0.79	8.29	0.796
1	MELLEQYNVIHDHQEERMQKLLR-IEEIFKK-a20-b6	decoy_reverse_sp|P36612|PRS4_SCHPO	sp|P06732|KCRM_HUMAN	xlink	decoy inter-protein xl	aleitner_M1012_006.05416.05416.5_aleitner_M1012_006.05335.05335.5	378	265	113	-	3995.068	800.021	5	0.7	1	3.07	0.09	0.06	0.08	0.07	0.02	0.01	31	0.93	8.29	0.796
1	CLDQLTNWCTIKTVDR-LPEANFEPLEKRLDR-a12-b11	decoy_reverse_sp|O43063|PSB6_SCHPO	decoy_reverse_sp|O14126|PRS6A_SCHPO	xlink	decoy inter-protein xl	aleitner_M1012_006.04886.04886.5_aleitner_M1012_006.04894.04894.5	170	89	81	-	3986.027	798.213	5	6	1	3.31	0.09	-0.01	0.08	0.05	0.03	0.01	92	0.9	8.28	0.796
1	YGLQGPTWLVHKENAINKK-KATDDDRWK-a18-b1	decoy_reverse_sp|O74440|RPN8_SCHPO	sp|Q9USQ9|PSB4_SCHPO	xlink	decoy inter-protein xl	aleitner_M1012_006.05252.05252.4_aleitner_M1012_006.05551.05551.4	234	189	45	-	3466.818	867.712	4	5.4	1	2.48	0.09	0.07	0.07	0.04	0.03	0.01	81	0.87	8.27	0.796
1	TQLADILSVLGMSYSNTSKHESLK-ATPYRGYSKPNER-a19-b9	sp|P87048|RPN1_SCHPO	sp|Q09841|PSB7_SCHPO	xlink	inter-protein xl	aleitner_M1012_006.09496.09496.5_aleitner_M1012_006.09830.09830.5	139	226	87	-	4297.173	860.442	5	1.1	1	1.71	0.04	0.18	0.07	0.07	0	0.01	43	0.9	8.23	0.796
1	MNGASGAELKGVCTEAGMFALR-SLDKQMVEER-a10-b4	sp|P41836|PRS8_SCHPO	decoy_reverse_sp|Q9UT97|PSA5_SCHPO	xlink	decoy inter-protein xl	aleitner_M1012_006.06983.06983.4_aleitner_M1012_006.06959.06959.4	357	38	319	-	3640.745	911.194	4	2.6	1	2.26	0.06	0.01	0.09	0.04	0.05	0.02	170	0.87	8.15	0.796
1	SDEINEVLNKYQETQRQS-SLDKQMVEER-a10-b4	sp|Q09682|PSA4_SCHPO	decoy_reverse_sp|Q9UT97|PSA5_SCHPO	xlink	decoy inter-protein xl	aleitner_M1012_006.03704.03704.5_aleitner_M1012_006.03732.03732.5	240	38	202	-	3551.698	711.348	5	-1.8	2	1.87	0.06	0.05	0.71	0.7	0.01	0.1	103	0.54	8.15	0.796
1	QTGQYYGGLKLCVDRR-YKSYLLQHREWDSK-a10-b2	decoy_reverse_sp|Q09682|PSA4_SCHPO	sp|O74445|PRS10_SCHPO	xlink	decoy inter-protein xl	aleitner_M1012_006.08923.08923.3_aleitner_M1012_006.08925.08925.3	131	12	119	-	3902.975	1302	3	5.7	1	2.46	0.08	0.06	0.07	0.05	0.02	0.01	87	0.63	8.13	0.796
1	ERDCTAYNIYDKNK-QRIQKENR-a12-b5	decoy_reverse_sp|Q10335|RPN7_SCHPO	decoy_reverse_sp|O94444|RPN10_SCHPO	xlink	decoy inter-protein xl	aleitner_M1012_006.03715.03715.4_aleitner_M1012_006.03702.03702.4	292	140	152	-	2997.47	750.375	4	-0.8	1	2.52	0	0.14	0.03	0.03	0	0	9	0.91	8.12	0.796
1	HKTDLNHENLK-VLVDKSRK-a2-b5	sp|P06732|KCRM_HUMAN	sp|O94579|PSA2_SCHPO	xlink	inter-protein xl	aleitner_M1012_006.02051.02051.5_aleitner_M1012_006.02035.02035.5	107	88	19	-	2429.333	486.874	5	-2.6	1	2.62	0.02	0.13	0.01	0	0.01	0	5	0.83	8.05	0.796
1	VSAMMSCACQKR-TKDAVVLGVEK-a11-b2	decoy_reverse_sp|Q9UQY2|PSB1_SCHPO	sp|Q9UT97|PSA5_SCHPO	xlink	decoy inter-protein xl	aleitner_M1012_006.01680.01680.3_aleitner_M1012_006.01647.01647.3	140	43	97	-	2723.352	908.792	3	1.6	1	2.11	0.12	0.04	0.11	0.01	0.09	0.02	140	0.64	8.05	0.796
1	DCISGWGCVVYVITADKCIKR-EDTEAVLKR-a17-b8	sp|Q9Y7T8|PSB3_SCHPO	sp|O42931|PRS7_SCHPO	xlink	inter-protein xl	aleitner_M1012_006.06150.06150.4_aleitner_M1012_006.05806.05806.4	193	59	134	-	3696.833	925.216	4	0.6	1	2.13	0.07	0.12	0.08	0.03	0.05	0.02	47	0.84	8.03	0.796
1	GTKKSGNLPDADNSK-LAVNENLASSKSSM-a4-b11	decoy_reverse_sp|P87048|RPN1_SCHPO	decoy_reverse_sp|Q9P7S2|RPN6_SCHPO	xlink	decoy inter-protein xl	aleitner_M1012_006.03264.03264.4_aleitner_M1012_006.03195.03195.4	872	418	454	-	3118.536	780.642	4	-2.9	1	2.29	0.01	0.15	0.04	0.01	0.02	0.01	6	0.83	8.03	0.796
1	CNKFFYILYFELYK-AHLDVQEKDQPK-a3-b8	decoy_reverse_sp|O42897|RPN3_SCHPO	decoy_reverse_sp|P41878|RPN11_SCHPO	xlink	decoy inter-protein xl	aleitner_M1012_006.10192.10192.4_aleitner_M1012_006.10001.10001.4	316	28	288	-	3491.755	873.946	4	2	1	2.89	0.01	0.1	0.02	0.01	0.01	0	10	0.88	8.02	0.796
1	NSSSDMAYTSMFKGNQK-AEQEELLSEKVSTK-a13-b10	decoy_reverse_sp|O42931|PRS7_SCHPO	decoy_reverse_sp|Q09682|PSA4_SCHPO	xlink	decoy inter-protein xl	aleitner_M1012_006.04497.04497.4_aleitner_M1012_006.04477.04477.4	13	195	182	-	3622.705	906.684	4	0.8	1	2.4	0.12	0	0.09	0.01	0.09	0.02	149	0.85	8.02	0.796
1	LDPPILPENGDLEKDEPEETDVNKYQK-EKVAFILDQVR-a24-b2	decoy_reverse_sp|O42931|PRS7_SCHPO	sp|Q9UTM3|RPN5_SCHPO	xlink	decoy inter-protein xl	aleitner_M1012_006.09345.09345.5_aleitner_M1012_006.09411.09411.5	427	170	257	-	4579.322	916.872	5	0.1	1	2.2	0.07	0.14	0.04	0.04	0.01	0.01	25	0.87	8	0.796
1	YQKPVDTEEENDKNPPPLDEGDIELLK-LKPQDERTQEER-a3-b2	sp|O42931|PRS7_SCHPO	sp|P36612|PRS4_SCHPO	xlink	inter-protein xl	aleitner_M1012_006.08701.08701.5_aleitner_M1012_006.08813.08813.5	12	93	81	-	4790.323	959.072	5	-3.9	1	2.64	0.02	0.1	0.05	0.03	0.02	0.01	25	0.72	7.97	0.796
1	AVEKLMSRRPPVIR-IVKSAK-a4-b3	decoy_reverse_sp|O14250|PSA1_SCHPO	decoy_reverse_sp|Q9P7S2|RPN6_SCHPO	xlink	decoy inter-protein xl	aleitner_M1012_006.06208.06208.4_aleitner_M1012_006.06203.06203.4	162	337	175	-	2433.472	609.376	4	4.2	1	2.89	0.08	0.09	0.01	0.01	0	0	9	0.88	7.97	0.796
1	DEPEETDVNKYQKDEEWPPK-KVAQTTYK-a10-b1	decoy_reverse_sp|O42931|PRS7_SCHPO	sp|O94579|PSA2_SCHPO	xlink	decoy inter-protein xl	aleitner_M1012_006.03660.03660.5_aleitner_M1012_006.03554.03554.5	427	91	336	-	3550.715	711.151	5	4.4	2	3.07	0.08	0.06	0.07	0.04	0.02	0.01	10	0.95	7.95	0.796
1	EFPDLGVLEGKRIDRPGR-MEQKPEVDYSEK-a11-b4	decoy_reverse_sp|O42931|PRS7_SCHPO	sp|Q9UTM3|RPN5_SCHPO	xlink	decoy inter-protein xl	aleitner_M1012_006.03350.03350.5_aleitner_M1012_006.03340.03340.5	95	4	91	-	3672.833	735.574	5	-3.5	1	2.76	0.09	0.09	0.05	0.04	0.01	0.01	13	0.72	7.92	0.796
1	NEEGIIEFTKTPNDTQK-IDKNTWNSTLETAK-a10-b3	decoy_reverse_sp|P30655|PSB5_SCHPO	sp|Q9UUB6|UBLH2_SCHPO	xlink	decoy inter-protein xl	aleitner_M1012_006.04240.04240.3_aleitner_M1012_006.04227.04227.3	254	280	26	-	3720.843	1241.289	3	1.7	1	1.97	0.03	0.02	0.09	0.06	0.04	0.02	177	0.81	7.88	0.796
1	YTSLSEEQKMKSDINAHK-YSLNSYDFKK-a9-b9	decoy_reverse_sp|P41878|RPN11_SCHPO	decoy_reverse_sp|O42897|RPN3_SCHPO	xlink	decoy inter-protein xl	aleitner_M1012_006.04203.04203.4_aleitner_M1012_006.04047.04047.4	61	414	353	-	3509.689	878.43	4	-3.9	2	2.57	0.06	0.09	0.05	0.04	0.01	0.01	38	0.87	7.88	0.796
1	EIQDEKEAEAARK-NLTDETKNK-a6-b7	sp|Q10329|PSA7_SCHPO	sp|P30655|PSB5_SCHPO	xlink	inter-protein xl	aleitner_M1012_006.04377.04377.3_aleitner_M1012_006.04357.04357.3	236	50	186	-	2715.354	906.126	3	-0.7	1	1.89	0.17	0.03	0.09	0.01	0.08	0.02	152	0.91	7.87	0.796
1	ETEKLAEERGWDIR-SQEEAIENIKCTR-a4-b10	sp|P50524|RPN12_SCHPO	decoy_reverse_sp|O42931|PRS7_SCHPO	xlink	decoy inter-protein xl	aleitner_M1012_006.03662.03662.4_aleitner_M1012_006.03800.03800.4	205	337	132	-	3445.684	862.429	4	1.6	1	1.64	0.08	0.09	0.17	0.04	0.13	0.03	111	0.91	7.87	0.796
1	AQSGPDASAKLPTVIPTTR-NKTDTK-a10-b2	sp|P36612|PRS4_SCHPO	decoy_reverse_sp|Q09682|PSA4_SCHPO	xlink	decoy inter-protein xl	aleitner_M1012_006.05990.05990.4_aleitner_M1012_006.05983.05983.4	55	28	27	-	2752.454	689.121	4	-2.6	1	2.59	0.03	0.03	0.06	0.04	0.01	0.01	106	0.95	7.86	0.796
1	DGIQDIMPSQAKELK-SRTLASLQKR-a12-b9	decoy_reverse_sp|P06732|KCRM_HUMAN	decoy_reverse_sp|Q09720|PSB2_SCHPO	xlink	decoy inter-protein xl	aleitner_M1012_006.02502.02502.4_aleitner_M1012_006.02480.02480.4	13	109	96	-	2968.615	743.162	4	4.5	1	2.23	0.1	0.13	0.03	0.01	0.02	0.01	15	0.83	7.85	0.796
1	IEFATITKDTTKNK-IDKEDMGSNDK-a8-b3	sp|Q09682|PSA4_SCHPO	decoy_reverse_sp|O74762|RPN2_SCHPO	xlink	decoy inter-protein xl	aleitner_M1012_006.03722.03722.3_aleitner_M1012_006.03700.03700.3	217	122	95	-	2997.476	1000.167	3	-2.9	1	2.47	0.14	0.1	0.04	0.02	0.01	0.01	22	0.82	7.82	0.796
1	KSYDYSATMYTR-NKLTNDETR-a1-b2	decoy_reverse_sp|Q9UTM3|RPN5_SCHPO	decoy_reverse_sp|P30655|PSB5_SCHPO	xlink	decoy inter-protein xl	aleitner_M1012_006.01034.01034.4_aleitner_M1012_006.01014.01014.4	249	223	26	-	2712.274	679.076	4	1.6	1	2.73	0.05	0.1	0.01	0	0.01	0	4	0.5	7.81	0.796
1	EEIQKGDGGTDYVCVPK-TVQYATKR-a5-b7	decoy_reverse_sp|O42931|PRS7_SCHPO	decoy_reverse_sp|O94579|PSA2_SCHPO	xlink	decoy inter-protein xl	aleitner_M1012_006.03737.03737.5_aleitner_M1012_006.03705.03705.5	254	155	99	-	2997.468	600.501	5	-2.6	1	2.31	0.05	0.12	0.03	0.01	0.02	0.01	24	0.93	7.79	0.796
1	DEQIEKIDTVIK-YKEDTALRSEM-a6-b2	decoy_reverse_sp|Q10329|PSA7_SCHPO	decoy_reverse_sp|O74445|PRS10_SCHPO	xlink	decoy inter-protein xl	aleitner_M1012_006.08308.08308.3_aleitner_M1012_006.08307.08307.3	30	379	349	-	2909.475	970.833	3	5.8	1	1.85	0.11	0	0.15	0.01	0.14	0.03	188	0.67	7.75	0.796
1	FNLMVICKDK-VMCKNKTDTK-a8-b6	sp|Q9UUB6|UBLH2_SCHPO	decoy_reverse_sp|Q09682|PSA4_SCHPO	xlink	decoy inter-protein xl	aleitner_M1012_006.02947.02947.4_aleitner_M1012_006.02925.02925.4	220	28	192	-	2628.323	658.088	4	2.9	1	3.08	0.11	-0.01	0.09	0.01	0.08	0.02	77	0.93	7.65	0.803
1	DEKSGVKLENVK-DKKASLLTR-a3-b2	decoy_reverse_sp|Q9P7S2|RPN6_SCHPO	sp|Q9UUB6|UBLH2_SCHPO	xlink	decoy inter-protein xl	aleitner_M1012_006.03441.03441.3_aleitner_M1012_006.03408.03408.3	386	222	164	-	2513.403	838.809	3	-1.6	1	1.57	0.05	0.05	0.08	0.03	0.05	0.02	175	0.91	7.59	0.805
1	GIDWREALEKTEEK-TEPKAVDEEMKVR-a10-b4	decoy_reverse_sp|P50524|RPN12_SCHPO	decoy_reverse_sp|O14126|PRS6A_SCHPO	xlink	decoy inter-protein xl	aleitner_M1012_006.08467.08467.4_aleitner_M1012_006.08454.08454.4	66	260	194	-	3371.698	843.932	4	1.9	1	2.26	0.07	0.09	0.06	0.02	0.04	0.01	46	0.89	7.58	0.805
1	NAEELSSYQKK-TFHILEPKEK-a10-b8	sp|O14250|PSA1_SCHPO	decoy_reverse_sp|P06732|KCRM_HUMAN	xlink	decoy inter-protein xl	aleitner_M1012_006.01692.01692.5_aleitner_M1012_006.01763.01763.5	61	76	15	-	2674.379	535.884	5	-2.5	1	2.76	0.05	0.08	0.04	0.02	0.03	0.01	13	0	7.58	0.805
1	GNIKVLFATNRPNTLDEALMRPGR-K4-156	sp|O42931|PRS7_SCHPO	-	monolink	monolink	aleitner_M1012_006.06404.06404.4_aleitner_M1012_006.06373.06373.4	320	n/a	-	-	2838.516	710.637	4	-0.4	1	1.03	0.01	0.16	0.14	0.14	0	0.03	100	0.9	7.56	0.056
1	SMRYPMDAHKSELEGVEEAR-NKISWYTK-a10-b2	sp|O42897|RPN3_SCHPO	decoy_reverse_sp|P87048|RPN1_SCHPO	xlink	decoy inter-protein xl	aleitner_M1012_006.03592.03592.5_aleitner_M1012_006.03916.03916.5	465	492	27	-	3510.69	703.146	5	-0.4	2	2.5	0.07	0.04	0.09	0.06	0.03	0.02	81	0.84	7.56	0.805
1	YTSLSEEQKMKSDINAHK-KYYSFDNSLK-a9-b1	decoy_reverse_sp|P41878|RPN11_SCHPO	sp|O42897|RPN3_SCHPO	xlink	decoy inter-protein xl	aleitner_M1012_006.04053.04053.4_aleitner_M1012_006.04190.04190.4	61	84	23	-	3509.694	878.431	4	-2.5	1	2.26	0.09	0.09	0.06	0.04	0.01	0.01	49	0.8	7.52	0.805
1	VVTALTMLKQHLFR-LALTKPK-a9-b5	sp|Q09841|PSB7_SCHPO	decoy_reverse_sp|O74445|PRS10_SCHPO	xlink	decoy inter-protein xl	aleitner_M1012_006.06195.06195.4_aleitner_M1012_006.06159.06159.4	119	210	91	-	2563.543	641.894	4	5.7	1	2.68	0.1	0.07	0.02	0.02	0	0	23	0	7.5	0.805
1	LEEAMKITTDAFTSAGER-KIEFPSYR-a6-b1	sp|Q9UQY2|PSB1_SCHPO	sp|O74894|PRS6B_SCHPO	xlink	inter-protein xl	aleitner_M1012_006.05826.05826.3_aleitner_M1012_006.05818.05818.3	185	299	114	-	3145.569	1049.531	3	1.5	1	2.55	0.08	0.07	0.04	0.02	0.02	0.01	33	0.86	7.48	0.805
1	KVSTTPANSFELK-LLKLEEAMK-a1-b3	decoy_reverse_sp|Q9Y7T8|PSB3_SCHPO	sp|Q9UQY2|PSB1_SCHPO	xlink	decoy inter-protein xl	aleitner_M1012_006.02327.02327.4_aleitner_M1012_006.02322.02322.4	107	179	72	-	2632.432	659.116	4	-3	1	2.31	0.06	0.12	0.02	0.02	0	0	7	0.8	7.46	0.805
1	AMEVDEKPTERYSDIGGLSK-IHAKSMAIDK-a7-b4	sp|O14126|PRS6A_SCHPO	sp|O42931|PRS7_SCHPO	xlink	inter-protein xl	aleitner_M1012_006.08398.08398.5_aleitner_M1012_006.08381.08381.5	179	364	185	-	3474.746	695.957	5	2.5	1	2.47	0.06	0.1	0.03	0.02	0.01	0.01	6	0.91	7.39	0.805
1	EAGFIDDILIITPASKEK-VSAMMSCACQKR-a16-b11	decoy_reverse_sp|O14126|PRS6A_SCHPO	decoy_reverse_sp|Q9UQY2|PSB1_SCHPO	xlink	decoy inter-protein xl	aleitner_M1012_006.08717.08717.4_aleitner_M1012_006.08711.08711.4	162	140	22	-	3524.74	882.193	4	0.3	1	2.16	0.09	0.04	0.07	0.05	0.03	0.01	98	0.89	7.31	0.805
1	SLYFATPGNTSFKTDM-KTREALMEFR-a13-b1	decoy_reverse_sp|O94579|PSA2_SCHPO	decoy_reverse_sp|O42931|PRS7_SCHPO	xlink	decoy inter-protein xl	aleitner_M1012_006.09274.09274.4_aleitner_M1012_006.09211.09211.4	242	168	74	-	3196.574	800.151	4	5.3	1	2.44	0.11	0.01	0.08	0.06	0.01	0.01	96	0.86	7.26	0.805
1	AVKPTDMEQFAFYK-KLPNIEEATFDKR-a3-b12	sp|O74894|PRS6B_SCHPO	decoy_reverse_sp|P36612|PRS4_SCHPO	xlink	decoy inter-protein xl	aleitner_M1012_006.08414.08414.3_aleitner_M1012_006.08387.08387.3	378	92	286	-	3371.699	1124.908	3	-3.5	1	2.27	0.16	0.02	0.15	0.05	0.1	0.03	86	0.76	7.24	0.805
1	YPHGMTETLNTKLGLGIAYQLRLAEFVNMSK-TKSVALGGITK-a12-b2	decoy_reverse_sp|P87048|RPN1_SCHPO	decoy_reverse_sp|Q9UT97|PSA5_SCHPO	xlink	decoy inter-protein xl	aleitner_M1012_006.07280.07280.4_aleitner_M1012_006.07204.07204.4	138	207	69	-	4706.506	1177.634	4	-2.6	1	1.95	0.04	0.04	0.11	0.03	0.07	0.03	116	0.91	7.18	0.805
1	QEYALALQKWDLSR-KLIPIRGTEVEK-a9-b1	decoy_reverse_sp|P30655|PSB5_SCHPO	decoy_reverse_sp|Q9UQY2|PSB1_SCHPO	xlink	decoy inter-protein xl	aleitner_M1012_006.02482.02482.4_aleitner_M1012_006.02468.02468.4	63	3	60	-	3239.786	810.954	4	-1.8	1	2.73	0.13	0.06	0.03	0.01	0.02	0.01	4	0	7.12	0.805
1	MPLLQSSVALLGQKIR-EKSLLAHK-a14-b2	sp|Q9US13|RPN9_SCHPO	decoy_reverse_sp|P06732|KCRM_HUMAN	xlink	decoy inter-protein xl	aleitner_M1012_006.09719.09719.3_aleitner_M1012_006.09705.09705.3	276	78	198	-	2815.637	939.553	3	0.3	1	2.14	0.14	0.07	0.07	0.06	0.01	0.01	45	0.83	7.09	0.812
1	NIKAMDLGELETFQLLNTR-CGSPYIIEDSKK-a3-b11	decoy_reverse_sp|P41836|PRS8_SCHPO	decoy_reverse_sp|O74762|RPN2_SCHPO	xlink	decoy inter-protein xl	aleitner_M1012_006.09760.09760.4_aleitner_M1012_006.09756.09756.4	120	670	550	-	3738.889	935.73	4	1.2	1	2.08	0.06	0.06	0.05	0.03	0.02	0.01	75	0.71	7.07	0.812
1	TASQVNMQIARKAVYMPLCDPGNK-VGIKPPKGVLLYGPPGTGK-a12-b4	decoy_reverse_sp|O94517|PSA6_SCHPO	sp|O74445|PRS10_SCHPO	xlink	decoy inter-protein xl	aleitner_M1012_006.07213.07213.4_aleitner_M1012_006.07204.07204.4	131	164	33	-	4706.493	1177.631	4	-4	1	2.75	0.14	-0.01	0.08	0.05	0.03	0.01	75	0.81	7.03	0.812
1	KHFEQVINEKHEDALAK-DYEQFGYFKR-a1-b9	sp|O74762|RPN2_SCHPO	decoy_reverse_sp|Q09841|PSB7_SCHPO	xlink	decoy inter-protein xl	aleitner_M1012_006.08717.08717.4_aleitner_M1012_006.09037.09037.4	694	260	434	-	3524.74	882.193	4	0.9	1	2.5	0.02	0.05	0.04	0.02	0.01	0.01	41	0.91	6.99	0.813
1	KASLLTREDLTDEEK-KMAIDDDINWEELAR-a1-b1	sp|Q9UUB6|UBLH2_SCHPO	sp|O14126|PRS6A_SCHPO	xlink	inter-protein xl	aleitner_M1012_006.08274.08274.4_aleitner_M1012_006.08053.08053.4	223	371	148	-	3702.821	926.713	4	-2.4	1	1.81	0.07	0.12	0.04	0.03	0.01	0.01	33	0.71	6.96	0.813
1	YKNENLENIEDVQLR-IDKEDMGSNDKASK-a2-b11	decoy_reverse_sp|Q9US13|RPN9_SCHPO	decoy_reverse_sp|O74762|RPN2_SCHPO	xlink	decoy inter-protein xl	aleitner_M1012_006.03588.03588.5_aleitner_M1012_006.03554.03554.5	271	130	141	-	3550.716	711.151	5	1.6	1	2.52	0.05	0.08	0.03	0.03	0.01	0.01	5	0.69	6.88	0.814
1	DEKSGVKLENVK-NKADYYTNICDR-a3-b2	decoy_reverse_sp|Q9P7S2|RPN6_SCHPO	sp|Q10335|RPN7_SCHPO	xlink	decoy inter-protein xl	aleitner_M1012_006.03302.03302.4_aleitner_M1012_006.03290.03290.4	386	118	268	-	3014.478	754.627	4	4.2	1	2	0.09	0.1	0.06	0.01	0.05	0.01	18	0.83	6.82	0.814
1	DTLSKDQELTEENVSISVIGK-EPNKGSYRPYTAK-a5-b4	sp|O14250|PSA1_SCHPO	decoy_reverse_sp|Q09841|PSB7_SCHPO	xlink	decoy inter-protein xl	aleitner_M1012_006.08184.08184.3_aleitner_M1012_006.08178.08178.3	201	42	159	-	3951.991	1318.338	3	-1.1	1	1.41	0.05	0.03	0.09	0.09	0	0.01	178	0.82	6.82	0.814
1	AEQEELLSEKVSTK-LCFDELKK-a10-b7	decoy_reverse_sp|Q09682|PSA4_SCHPO	sp|Q09720|PSB2_SCHPO	xlink	decoy inter-protein xl	aleitner_M1012_006.02421.02421.4_aleitner_M1012_006.02231.02231.4	195	169	26	-	2779.409	695.86	4	-3.9	1	2.61	0.08	0.03	0.07	0.05	0.02	0.01	37	0.85	6.77	0.814
1	DSESTEEKEAQAVQR-FLSKTLDSNSLTHEK-a8-b4	decoy_reverse_sp|O94444|RPN10_SCHPO	sp|Q09682|PSA4_SCHPO	xlink	decoy inter-protein xl	aleitner_M1012_006.09882.09882.4_aleitner_M1012_006.10214.10214.4	13	198	185	-	3562.744	891.694	4	4.6	1	2.01	0.03	0.11	0.04	0.03	0.01	0.01	12	0.67	6.76	0.814
1	DVCIKLGLDSEESAEYIVAKGIR-LKVELAKQNLFVPTSDK-a5-b7	sp|O42897|RPN3_SCHPO	sp|P50524|RPN12_SCHPO	xlink	inter-protein xl	aleitner_M1012_006.08556.08556.4_aleitner_M1012_006.08670.08670.4	388	34	354	-	4631.482	1158.878	4	1	1	2.11	0.11	0.06	0.07	0.03	0.04	0.01	47	0.92	6.76	0.814
1	AVYMPLCDPGNKAEESAFYER-YKVNLYK-a12-b2	decoy_reverse_sp|O94517|PSA6_SCHPO	sp|Q9Y7T8|PSB3_SCHPO	xlink	decoy inter-protein xl	aleitner_M1012_006.04343.04343.4_aleitner_M1012_006.04303.04303.4	143	70	73	-	3510.673	878.676	4	-3.2	1	1.45	0.04	0.05	0.09	0.09	0	0.01	147	0.71	6.76	0.814
1	KGEIRMGTTITALR-LKLELK-a1-b2	sp|O43063|PSB6_SCHPO	decoy_reverse_sp|P50524|RPN12_SCHPO	xlink	decoy inter-protein xl	aleitner_M1012_006.02616.02616.6_aleitner_M1012_006.02597.02597.6	18	244	226	-	2426.431	405.413	6	0.7	1	1.81	0.05	0.14	0.02	0.02	0	0	6	0	6.73	0.814
1	KDGIQDIMPSQAKELK-YQKDEEWPPKM-a1-b3	decoy_reverse_sp|P06732|KCRM_HUMAN	decoy_reverse_sp|O42931|PRS7_SCHPO	xlink	decoy inter-protein xl	aleitner_M1012_006.07890.07890.3_aleitner_M1012_006.07924.07924.3	1	430	429	-	3387.684	1130.236	3	3.1	1	2.08	0.13	0.04	0.09	0.05	0.04	0.02	73	0.83	6.72	0.814
1	GMALGSANEKIEASKGLIDR-MEQKPEVDYSEK-a15-b4	decoy_reverse_sp|P41836|PRS8_SCHPO	sp|Q9UTM3|RPN5_SCHPO	xlink	decoy inter-protein xl	aleitner_M1012_006.03245.03245.5_aleitner_M1012_006.03236.03236.5	62	4	58	-	3678.811	736.77	5	-0.4	1	2.69	0.09	0.04	0.06	0.03	0.04	0.01	11	0.86	6.72	0.814
1	NKPDERFNTGVVNVRVLIDCNK-QIKVMDSLEPTGEIYGK-a2-b3	decoy_reverse_sp|Q10335|RPN7_SCHPO	decoy_reverse_sp|P41836|PRS8_SCHPO	xlink	decoy inter-protein xl	aleitner_M1012_006.09698.09698.4_aleitner_M1012_006.09697.09697.4	33	252	219	-	4631.384	1158.854	4	2.4	1	1.64	0.1	0.01	0.08	0.03	0.06	0.02	158	0.94	6.71	0.814
1	WAFAEKQYGYGTQTV-AVILSDTKPVDK-a6-b8	sp|Q9USQ9|PSB4_SCHPO	decoy_reverse_sp|O94517|PSA6_SCHPO	xlink	decoy inter-protein xl	aleitner_M1012_006.10089.10089.4_aleitner_M1012_006.10088.10088.4	253	188	65	-	3170.624	793.664	4	2	1	2.24	0.06	0.05	0.05	0.02	0.03	0.01	55	0.93	6.71	0.814
1	YAGMFATALAYCGTSNSKIVR-SSKVYISPK-a18-b3	sp|O74762|RPN2_SCHPO	decoy_reverse_sp|O74440|RPN8_SCHPO	xlink	decoy inter-protein xl	aleitner_M1012_006.09002.09002.3_aleitner_M1012_006.08819.08819.3	580	168	412	-	3425.732	1142.918	3	-1.3	1	2.24	0	0.06	0.04	0.01	0.03	0.01	43	0.35	6.64	0.814
1	YKSYLLQHREWDSK-TITDGKIYVEVER-a2-b6	sp|O74445|PRS10_SCHPO	sp|Q9UTM3|RPN5_SCHPO	xlink	inter-protein xl	aleitner_M1012_006.07250.07250.4_aleitner_M1012_006.07233.07233.4	12	123	111	-	3511.806	878.959	4	2	1	2.71	0.08	0.03	0.07	0	0.07	0.01	15	0.75	6.61	0.814
1	HYYSLRINYKK-KLGVKPPK-a10-b5	sp|P41878|RPN11_SCHPO	sp|O14126|PRS6A_SCHPO	xlink	inter-protein xl	aleitner_M1012_006.03422.03422.4_aleitner_M1012_006.03387.03387.4	207	217	10	-	2487.446	622.869	4	3.8	1	2.59	0.06	0.03	0.03	0	0.03	0.01	41	0.88	6.6	0.814
1	HGQLKQSMTSLVQHVMTYLPGIDDLK-MGNGKMVEISR-a5-b5	sp|Q9UTM3|RPN5_SCHPO	decoy_reverse_sp|P06732|KCRM_HUMAN	xlink	decoy inter-protein xl	aleitner_M1012_006.09568.09568.5_aleitner_M1012_006.09830.09830.5	86	140	54	-	4297.183	860.444	5	2.3	1	2.24	0.04	0.08	0.03	0.03	0.01	0.01	20	0.92	6.58	0.814
1	IDPSVTMMQVEEKPDVTYGDVGGCK-GKVVIDAFR-a13-b2	sp|O42931|PRS7_SCHPO	sp|P41878|RPN11_SCHPO	xlink	inter-protein xl	aleitner_M1012_006.09317.09317.4_aleitner_M1012_006.09555.09555.4	173	153	20	-	3895.909	974.985	4	1.2	1	2.01	0.12	0.01	0.08	0.02	0.06	0.02	101	0.81	6.53	0.814
1	TSTSSMTAVPKPLK-AKYASQKRP-a11-b7	sp|P87048|RPN1_SCHPO	sp|Q9UUB6|UBLH2_SCHPO	xlink	inter-protein xl	aleitner_M1012_006.02974.02974.4_aleitner_M1012_006.02963.02963.4	95	298	203	-	2632.431	659.116	4	2.1	1	2.15	0.05	0.07	0.06	0.02	0.03	0.01	24	0.92	6.53	0.814
1	EPPFAPIESAKR-TEPKAVDEEMK-a11-b4	decoy_reverse_sp|P41836|PRS8_SCHPO	decoy_reverse_sp|O14126|PRS6A_SCHPO	xlink	decoy inter-protein xl	aleitner_M1012_006.02384.02384.5_aleitner_M1012_006.02362.02362.5	93	260	167	-	2754.368	551.881	5	-3.8	1	1.55	0.06	0.1	0.06	0.02	0.03	0.01	55	0.74	6.52	0.814
1	LGVMYAKNLPNIQRNVTYPLFFLSNR-IKENQEKISNNK-a7-b7	decoy_reverse_sp|Q9US13|RPN9_SCHPO	sp|O14126|PRS6A_SCHPO	xlink	decoy inter-protein xl	aleitner_M1012_006.07247.07247.4_aleitner_M1012_006.07167.07167.4	303	77	226	-	4649.484	1163.379	4	1	1	2.39	0.03	0.04	0.06	0.03	0.02	0.01	35	0.8	6.48	0.814
1	KGFDFEYYQRNLLLQEK-FFEKEDVQSLKLK-a1-b4	sp|Q09841|PSB7_SCHPO	sp|Q9UTM3|RPN5_SCHPO	xlink	inter-protein xl	aleitner_M1012_006.06564.06564.3_aleitner_M1012_006.06558.06558.3	8	204	196	-	3938.062	1313.695	3	2.9	1	2.48	0.1	-0.01	0.08	0.03	0.05	0.02	72	0.72	6.47	0.814
1	TIEAITFKTDNHLSSTLEK-SSEETEDKKMQE-a8-b8	decoy_reverse_sp|Q09682|PSA4_SCHPO	sp|O94444|RPN10_SCHPO	xlink	decoy inter-protein xl	aleitner_M1012_006.03503.03503.4_aleitner_M1012_006.03832.03832.4	40	239	199	-	3724.798	932.207	4	2.8	1	1.81	0.11	0.11	0.04	0.03	0.01	0.01	12	0.71	6.46	0.814
1	SLKDECKQDIMFELGLLQER-NEEEPTKK-a7-b7	decoy_reverse_sp|O74894|PRS6B_SCHPO	decoy_reverse_sp|O74762|RPN2_SCHPO	xlink	decoy inter-protein xl	aleitner_M1012_006.09882.09882.4_aleitner_M1012_006.10149.10149.4	359	90	269	-	3562.744	891.694	4	-2.7	1	2.4	0.05	0.06	0.05	0.05	0	0.01	8	0.55	6.43	0.814
1	KGFDFEYYQRNLLLQEK-DEEWPPKM-a1-b7	sp|Q09841|PSB7_SCHPO	decoy_reverse_sp|O42931|PRS7_SCHPO	xlink	decoy inter-protein xl	aleitner_M1012_006.10058.10058.4_aleitner_M1012_006.09695.09695.4	8	437	429	-	3358.631	840.665	4	2.5	1	1.87	0.04	0.07	0.04	0.03	0.02	0.01	59	0.77	6.42	0.814
1	AMVNIDTIDNKVATTM-GYSKPNERATKQSK-a11-b11	decoy_reverse_sp|O43063|PSB6_SCHPO	sp|Q09841|PSB7_SCHPO	xlink	decoy inter-protein xl	aleitner_M1012_006.05442.05442.4_aleitner_M1012_006.05551.05551.4	221	233	12	-	3466.749	867.695	4	1.5	1	1.77	0.11	0.09	0.05	0.04	0.01	0.01	25	0.91	6.36	0.814
1	VATEKDFLDAVQKVVK-LNFSSLKMKDAVK-a13-b9	sp|O42931|PRS7_SCHPO	sp|O59770|PSA3_SCHPO	xlink	inter-protein xl	aleitner_M1012_006.05619.05619.4_aleitner_M1012_006.05607.05607.4	419	186	233	-	3406.886	852.729	4	2.3	1	2.18	0.12	0.07	0.03	0	0.02	0	15	0.9	6.31	0.814
1	EIDMTCAREASKTLSK-REAEAAKDEQIEK-a12-b7	decoy_reverse_sp|Q9USQ9|PSB4_SCHPO	decoy_reverse_sp|Q10329|PSA7_SCHPO	xlink	decoy inter-protein xl	aleitner_M1012_006.04858.04858.4_aleitner_M1012_006.05259.05259.4	62	24	38	-	3492.699	874.183	4	-2.4	1	2.38	0.07	0.01	0.07	0.05	0.02	0.01	54	0.94	6.29	0.814
1	IDKEDMGSNDK-EDTEAVLKR-a3-b8	decoy_reverse_sp|O74762|RPN2_SCHPO	sp|O42931|PRS7_SCHPO	xlink	decoy inter-protein xl	aleitner_M1012_006.01675.01675.3_aleitner_M1012_006.01649.01649.3	122	59	63	-	2448.172	817.065	3	1.4	1	2.34	0.14	0	0.04	0.01	0.03	0.01	64	0.77	6.27	0.814
1	LQLNLERDYEQFGYFKR-SDISKSSM-a16-b5	decoy_reverse_sp|Q09841|PSB7_SCHPO	decoy_reverse_sp|P87048|RPN1_SCHPO	xlink	decoy inter-protein xl	aleitner_M1012_006.05996.05996.4_aleitner_M1012_006.06254.06254.4	260	888	628	-	3209.578	803.402	4	2.5	1	2.01	0.03	0.04	0.08	0.06	0.01	0.01	69	0.83	6.24	0.814
1	KDYTMAQPEFFKAVR-LELKKANWCDK-a12-b4	decoy_reverse_sp|O74894|PRS6B_SCHPO	decoy_reverse_sp|P50524|RPN12_SCHPO	xlink	decoy inter-protein xl	aleitner_M1012_006.08414.08414.3_aleitner_M1012_006.08468.08468.3	12	248	236	-	3371.699	1124.908	3	-1.6	1	2.14	0.09	0.05	0.06	0.03	0.03	0.01	34	0.9	6.19	0.814
1	TSNNTNRTNSTDEKGTK-KNEEKLAEFDK-a14-b5	decoy_reverse_sp|P87048|RPN1_SCHPO	sp|Q10335|RPN7_SCHPO	xlink	decoy inter-protein xl	aleitner_M1012_006.05292.05292.3_aleitner_M1012_006.05293.05293.3	868	91	777	-	3354.634	1119.219	3	4.9	1	1.68	0.14	0.03	0.09	0.08	0.01	0.02	92	0.91	6.15	0.814
1	KYDKTEDDIK-TKINLIETLR-a4-b2	sp|O74445|PRS10_SCHPO	sp|Q9UTM3|RPN5_SCHPO	xlink	inter-protein xl	aleitner_M1012_006.02678.02678.3_aleitner_M1012_006.02660.02660.3	41	109	68	-	2591.402	864.809	3	-1.4	1	2.4	0.08	0.03	0.04	0.04	0	0.01	22	0.91	6.14	0.814
1	KSKTLQYFA-KQYSAKAK-a1-b1	sp|O14126|PRS6A_SCHPO	decoy_reverse_sp|Q9UUB6|UBLH2_SCHPO	xlink	decoy inter-protein xl	aleitner_M1012_006.02935.02935.3_aleitner_M1012_006.02917.02917.3	430	3	427	-	2145.18	716.068	3	-1.6	1	2.02	0.07	0.05	0.04	0	0.04	0.01	39	0	6.12	0.814
1	EEIQKGDGGTDYVCVPK-VDAQDFLKVAETRR-a5-b8	decoy_reverse_sp|O42931|PRS7_SCHPO	decoy_reverse_sp|O42931|PRS7_SCHPO	xlink	decoy intra-protein xl	aleitner_M1012_006.03275.03275.6_aleitner_M1012_006.03240.03240.6	254	28	226	-	3678.807	614.142	6	-3.6	1	1.52	0.06	0.13	0.04	0.04	0	0.01	10	0.89	6.12	0.02
1	SNPVFAENDEKGEKR-NELEKLNFSSLKMK-a11-b12	sp|Q9UTM3|RPN5_SCHPO	sp|O59770|PSA3_SCHPO	xlink	inter-protein xl	aleitner_M1012_006.09037.09037.4_aleitner_M1012_006.08792.08792.4	328	184	144	-	3536.77	885.2	4	-3.5	1	1.83	0.05	0.08	0.04	0.03	0.01	0.01	35	0.64	6.1	0.814
1	VTQKKPPVQPLAYK-DLVKKYDK-a5-b4	decoy_reverse_sp|O74762|RPN2_SCHPO	sp|O74445|PRS10_SCHPO	xlink	decoy inter-protein xl	aleitner_M1012_006.09920.09920.3_aleitner_M1012_006.09842.09842.3	161	37	124	-	2741.588	914.87	3	5.3	1	1.91	0.05	0.06	0.1	0.09	0.01	0.01	42	0.64	6.05	0.814
1	MCSPSATLTHRTMTEKAR-TKVVDR-a16-b2	sp|Q10335|RPN7_SCHPO	decoy_reverse_sp|Q10335|RPN7_SCHPO	xlink	decoy intra-protein xl	aleitner_M1012_006.10469.10469.4_aleitner_M1012_006.10177.10177.4	16	162	146	-	2931.469	733.875	4	-1.3	1	2.27	0.09	0.04	0.03	0.02	0.01	0.01	22	0.85	6.04	0.04
1	LFAYPPKSVQPTAKTVQK-AHLDVQEKDQPKK-a14-b12	sp|O74762|RPN2_SCHPO	decoy_reverse_sp|P41878|RPN11_SCHPO	xlink	decoy inter-protein xl	aleitner_M1012_006.10012.10012.3_aleitner_M1012_006.09910.09910.3	806	32	774	-	3674.999	1226.007	3	-1.4	1	1.49	0.05	0.05	0.1	0.09	0.02	0.02	96	0.83	6.01	0.814
1	DSESTEEKEAQAVQRAR-KMSAQSCACMVR-a8-b1	decoy_reverse_sp|O94444|RPN10_SCHPO	sp|Q9UQY2|PSB1_SCHPO	xlink	decoy inter-protein xl	aleitner_M1012_006.03605.03605.5_aleitner_M1012_006.03592.03592.5	13	86	73	-	3498.582	700.724	5	-4	1	1.81	0.04	0.04	0.04	0.02	0.02	0.01	78	0.84	5.96	0.814
1	MNGASGAELKGVCTEAGMFALR-EWLDKLGDK-a10-b5	sp|P41836|PRS8_SCHPO	sp|O14250|PSA1_SCHPO	xlink	inter-protein xl	aleitner_M1012_006.04123.04123.4_aleitner_M1012_006.04351.04351.4	357	235	122	-	3509.689	878.43	4	-2.9	1	1.9	0.05	0.08	0.03	0.01	0.02	0.01	19	0.8	5.95	0.814
1	EEEDLDDEQLLLSREKTSNNTNR-K16-156	decoy_reverse_sp|P87048|RPN1_SCHPO	-	monolink	decoy monolink	aleitner_M1012_006.01965.01965.4_aleitner_M1012_006.01940.01940.4	854	n/a	-	-	2903.38	726.853	4	5.8	1	2.12	0.05	0.03	0.05	0.05	0	0.01	39	0	5.85	0.079
1	DQIGEEKTILQSLLQR-SRTLASLQKR-a7-b9	decoy_reverse_sp|Q9UTM3|RPN5_SCHPO	decoy_reverse_sp|Q09720|PSB2_SCHPO	xlink	decoy inter-protein xl	aleitner_M1012_006.09686.09686.3_aleitner_M1012_006.09668.09668.3	303	109	194	-	3166.768	1056.597	3	0.1	1	2.11	0.09	0.02	0.08	0.04	0.04	0.01	43	0.74	5.83	0.814
1	LKWSDERYLHQSLK-YASQKRP-a2-b5	decoy_reverse_sp|O74445|PRS10_SCHPO	sp|Q9UUB6|UBLH2_SCHPO	xlink	decoy inter-protein xl	aleitner_M1012_006.06852.06852.3_aleitner_M1012_006.06820.06820.3	365	298	67	-	2788.465	930.496	3	-0.3	1	1.93	0.05	0.06	0.04	0.03	0	0.01	26	0.8	5.75	0.814
1	TSNNTNRTNSTDEKGTK-SIAEKMNGASGAELK-a14-b5	decoy_reverse_sp|P87048|RPN1_SCHPO	sp|P41836|PRS8_SCHPO	xlink	decoy inter-protein xl	aleitner_M1012_006.04053.04053.4_aleitner_M1012_006.04351.04351.4	868	347	521	-	3509.694	878.431	4	0.9	1	1.71	0.04	0.03	0.09	0.07	0.02	0.02	80	0.92	5.67	0.814
1	IKENQEKISNNK-DYEQFGYFKR-a7-b9	sp|O14126|PRS6A_SCHPO	decoy_reverse_sp|Q09841|PSB7_SCHPO	xlink	decoy inter-protein xl	aleitner_M1012_006.08994.08994.3_aleitner_M1012_006.08991.08991.3	77	260	183	-	2933.473	978.832	3	5.9	1	2.56	0.04	0.02	0.01	0	0.01	0	2	0	5.64	0.814
1	MDKEMAEADLDDDEPDLGEF-LISGKLDEAR-a3-b5	sp|O42897|RPN3_SCHPO	sp|Q9US13|RPN9_SCHPO	xlink	inter-protein xl	aleitner_M1012_006.05075.05075.5_aleitner_M1012_006.04878.04878.5	480	132	348	-	3522.579	705.524	5	-3.2	1	1.39	0.06	0.09	0.04	0.04	0	0.01	33	0	5.53	0.814
1	HFEQVINEKHEDALAK-K9-156	sp|O74762|RPN2_SCHPO	-	monolink	monolink	aleitner_M1012_006.03252.03252.3_aleitner_M1012_006.03228.03228.3	703	n/a	-	-	2063.04	688.688	3	3.6	1	1.79	0.03	0.06	0.03	0.03	0	0.01	28	0	5.44	0.079
1	KGFDFEYYQRNLLLQEK-EDMGSNDKASKER-a1-b11	sp|Q09841|PSB7_SCHPO	decoy_reverse_sp|O74762|RPN2_SCHPO	xlink	decoy inter-protein xl	aleitner_M1012_006.05417.05417.4_aleitner_M1012_006.05810.05810.4	8	133	125	-	3793.817	949.462	4	-2.3	1	2.04	0.09	0.05	0.04	0.03	0.01	0.01	2	0	5.38	0.814
1	KFDSGGGDNGANNQFAGNQSM-TELFKASTSAK-a1-b5	decoy_reverse_sp|P36612|PRS4_SCHPO	decoy_reverse_sp|O94579|PSA2_SCHPO	xlink	decoy inter-protein xl	aleitner_M1012_006.04089.04089.5_aleitner_M1012_006.03714.03714.5	428	75	353	-	3434.557	687.919	5	-3.2	1	1.91	0.05	0.05	0.03	0.01	0.02	0.01	13	0	5.34	0.814
1	NEEGIIEFTKTPNDTQK-LAVNENLASSKSSM-a10-b11	decoy_reverse_sp|P30655|PSB5_SCHPO	decoy_reverse_sp|Q9P7S2|RPN6_SCHPO	xlink	decoy inter-protein xl	aleitner_M1012_006.03557.03557.4_aleitner_M1012_006.03790.03790.4	254	418	164	-	3550.722	888.688	4	-3.6	1	1.72	0.06	0.08	0.02	0.01	0.01	0	6	0.94	5.28	0.814
1	VVGSEFVQKYLGEGPR-YQKPVDTEEENDK-a9-b3	sp|O74894|PRS6B_SCHPO	sp|O42931|PRS7_SCHPO	xlink	inter-protein xl	aleitner_M1012_006.09052.09052.4_aleitner_M1012_006.09026.09026.4	207	12	195	-	3495.718	874.937	4	3.7	1	1.55	0.08	-0.01	0.06	0.02	0.05	0.01	108	0.76	5.24	0.814
1	NKADYYTNICDR-QYSAKAK-a2-b5	sp|Q10335|RPN7_SCHPO	decoy_reverse_sp|Q9UUB6|UBLH2_SCHPO	xlink	decoy inter-protein xl	aleitner_M1012_006.04576.04576.3_aleitner_M1012_006.04564.04564.3	118	8	110	-	2464.181	822.401	3	4.6	1	2.13	0.09	0	0.03	0.01	0.02	0.01	40	0	5.22	0.814
1	MCSPSATLTHRTMTEKAR-TNNLDLEHKHK-a16-b9	sp|Q10335|RPN7_SCHPO	decoy_reverse_sp|P06732|KCRM_HUMAN	xlink	decoy inter-protein xl	aleitner_M1012_006.09882.09882.4_aleitner_M1012_006.10085.10085.4	16	275	259	-	3562.744	891.694	4	-0.1	1	1.92	0.07	0.04	0.03	0.02	0.01	0.01	12	0.79	5.2	0.814
1	ASPIAGSEGKEAYR-NSDYKETLIFK-a10-b5	decoy_reverse_sp|Q9UT97|PSA5_SCHPO	sp|O74762|RPN2_SCHPO	xlink	decoy inter-protein xl	aleitner_M1012_006.02798.02798.4_aleitner_M1012_006.02862.02862.4	79	107	28	-	2929.482	733.378	4	3.7	1	1.8	0.08	0.06	0.03	0.02	0	0	6	0.92	5.12	0.814
1	MNGASGAELKGVCTEAGMFALR-SQKALDTLFSAIR-a10-b3	sp|P41836|PRS8_SCHPO	sp|Q10335|RPN7_SCHPO	xlink	inter-protein xl	aleitner_M1012_006.04210.04210.4_aleitner_M1012_006.04175.04175.4	357	43	314	-	3855.936	964.992	4	1.1	1	1.95	0.08	-0.01	0.09	0.02	0.07	0.02	59	0.84	5.1	0.814
1	TDTKTIEAITFKTDNHLSSTLEK-ANWCDKR-a12-b6	decoy_reverse_sp|Q09682|PSA4_SCHPO	decoy_reverse_sp|P50524|RPN12_SCHPO	xlink	decoy inter-protein xl	aleitner_M1012_006.03323.03323.5_aleitner_M1012_006.03298.03298.5	40	255	215	-	3678.817	736.771	5	-0.8	1	2.04	0.11	0.03	0.02	0.01	0	0	3	0.93	5.05	0.814
1	DHDLAPLYKYLSENPK-KSYDYSATMYTR-a9-b1	sp|Q10335|RPN7_SCHPO	decoy_reverse_sp|Q9UTM3|RPN5_SCHPO	xlink	decoy inter-protein xl	aleitner_M1012_006.10334.10334.3_aleitner_M1012_006.10299.10299.3	62	249	187	-	3524.673	1175.899	3	-2.3	1	2.15	0.05	0.02	0.03	0.03	0	0.01	11	0.19	5.03	0.814
1	QETQYKIDELVSNNEK-ATDDDRWKTLSK-a6-b8	decoy_reverse_sp|Q09682|PSA4_SCHPO	sp|Q9USQ9|PSB4_SCHPO	xlink	decoy inter-protein xl	aleitner_M1012_006.04098.04098.3_aleitner_M1012_006.04068.04068.3	9	197	188	-	3509.707	1170.91	3	-2.6	1	1.62	0.03	0.02	0.08	0.07	0	0.01	66	0.49	5.03	0.814
1	YQKDEEWPPKM-FLHDKNSDYK-a3-b5	decoy_reverse_sp|O42931|PRS7_SCHPO	sp|O74762|RPN2_SCHPO	xlink	decoy inter-protein xl	aleitner_M1012_006.05486.05486.3_aleitner_M1012_006.05465.05465.3	430	102	328	-	2853.326	952.117	3	-2	1	1.38	0.04	0.07	0.06	0	0.06	0.01	27	0	5.01	0.814
1	HFEQVINEKHEDALAK-VMKSEFQRLTHEK-a9-b3	sp|O74762|RPN2_SCHPO	sp|O14126|PRS6A_SCHPO	xlink	inter-protein xl	aleitner_M1012_006.05209.05209.3_aleitner_M1012_006.05556.05556.3	703	54	649	-	3676.886	1226.637	3	5.2	1	2.17	0.06	0.02	0.04	0	0.03	0.01	3	0.84	4.99	0.814
1	VSAMMSCACQKR-LENVKIYADLK-a11-b5	decoy_reverse_sp|Q9UQY2|PSB1_SCHPO	decoy_reverse_sp|Q9P7S2|RPN6_SCHPO	xlink	decoy inter-protein xl	aleitner_M1012_006.08492.08492.3_aleitner_M1012_006.08599.08599.3	140	395	255	-	2870.407	957.81	3	-3.2	1	1.64	0.06	0.02	0.06	0.05	0.01	0.01	52	0.93	4.98	0.814
1	VSGSELVQKYIGEGSR-FFEKEDVQSLK-a9-b4	sp|P41836|PRS8_SCHPO	sp|Q9UTM3|RPN5_SCHPO	xlink	inter-protein xl	aleitner_M1012_006.05008.05008.3_aleitner_M1012_006.04996.04996.3	218	204	14	-	3214.628	1072.551	3	-3.5	1	1.88	0.19	0	0.04	0.04	0.01	0.01	41	0.87	4.92	0.814
1	DYEQFGYFKRMGNIEM-DEKSGVKLENVK-a9-b7	decoy_reverse_sp|Q09841|PSB7_SCHPO	decoy_reverse_sp|Q9P7S2|RPN6_SCHPO	xlink	decoy inter-protein xl	aleitner_M1012_006.04053.04053.4_aleitner_M1012_006.04047.04047.4	260	390	130	-	3509.694	878.431	4	2.5	1	1.81	0.08	0.02	0.04	0.02	0.01	0.01	32	0.92	4.88	0.814
1	RQTLNKIALDEQIQALK-IVKSAKAK-a6-b6	decoy_reverse_sp|P41836|PRS8_SCHPO	decoy_reverse_sp|Q9P7S2|RPN6_SCHPO	xlink	decoy inter-protein xl	aleitner_M1012_006.09404.09404.4_aleitner_M1012_006.09397.09397.4	370	340	30	-	2962.766	741.699	4	4.1	1	1.48	0	0.09	0.01	0	0.01	0	4	0.93	4.88	0.814
1	INEDSKLAVNENLASSKSSM-TKDEGGPAGGLYI-a6-b2	decoy_reverse_sp|Q9P7S2|RPN6_SCHPO	sp|P36612|PRS4_SCHPO	xlink	decoy inter-protein xl	aleitner_M1012_006.03557.03557.4_aleitner_M1012_006.03553.03553.4	407	437	30	-	3550.722	888.688	4	-3.6	1	1.83	0.04	0.03	0.05	0.02	0.03	0.01	15	0.93	4.85	0.814
1	QGDVLLNKLQKYQATVMR-DEKYTLYDQNDTK-a8-b3	sp|Q10335|RPN7_SCHPO	sp|O14250|PSA1_SCHPO	xlink	inter-protein xl	aleitner_M1012_006.09301.09301.4_aleitner_M1012_006.09293.09293.4	394	220	174	-	3873.936	969.492	4	-2.7	1	1.82	0.02	-0.02	0.04	0.04	0.01	0.01	85	0	4.82	0.814
1	ASAGPLIASQTVKK-GTLKVHTIRLR-a13-b4	sp|P30655|PSB5_SCHPO	decoy_reverse_sp|O42897|RPN3_SCHPO	xlink	decoy inter-protein xl	aleitner_M1012_006.05485.05485.4_aleitner_M1012_006.05479.05479.4	93	131	38	-	2800.661	701.173	4	-1.4	1	1.61	0.05	0.01	0.04	0.04	0	0.01	57	0	4.71	0.814
1	MGQAQSGNFSNFGDGANGDNKKDQK-EIKQIK-a22-b3	sp|P36612|PRS4_SCHPO	decoy_reverse_sp|P41836|PRS8_SCHPO	xlink	decoy inter-protein xl	aleitner_M1012_006.04235.04235.3_aleitner_M1012_006.04164.04164.3	22	249	227	-	3509.681	1170.901	3	-1.1	1	1.65	-0.02	0.07	0	0	0	0	2	0.83	4.7	0.814
1	KFDSGGGDNGANNQFAGNQSM-ASAGPLIASQTVKK-a1-b13	decoy_reverse_sp|P36612|PRS4_SCHPO	sp|P30655|PSB5_SCHPO	xlink	decoy inter-protein xl	aleitner_M1012_006.04243.04243.4_aleitner_M1012_006.04225.04225.4	428	93	335	-	3622.719	906.688	4	-3.6	1	1.2	0.09	0.02	0.06	0.03	0.03	0.01	83	0.73	4.67	0.814
1	SEFQRLTHEKSTMLEK-QKSLEKTLVPYLR-a10-b6	sp|O14126|PRS6A_SCHPO	sp|O42897|RPN3_SCHPO	xlink	inter-protein xl	aleitner_M1012_006.09948.09948.3_aleitner_M1012_006.09910.09910.3	64	318	254	-	3674.986	1226.003	3	4.2	1	1.59	0.01	0.04	0.03	0.02	0.01	0	31	0.88	4.66	0.814
1	SVQPTAKTVQK-NFGRDLKLK-a7-b7	sp|O74762|RPN2_SCHPO	decoy_reverse_sp|O74445|PRS10_SCHPO	xlink	decoy inter-protein xl	aleitner_M1012_006.03136.03136.3_aleitner_M1012_006.03125.03125.3	806	363	443	-	2413.361	805.461	3	-3.5	1	1.97	0.07	0.02	0.01	0	0.01	0	8	0.95	4.59	0.814
1	VKAMEVDEKPTERYSDIGGLSK-LRLLKMQR-a2-b5	sp|O14126|PRS6A_SCHPO	sp|P36612|PRS4_SCHPO	xlink	inter-protein xl	aleitner_M1012_006.10445.10445.3_aleitner_M1012_006.10297.10297.3	172	71	101	-	3645.954	1216.326	3	-1.4	1	1.84	0.03	0.02	0.03	0.02	0.01	0	17	0.92	4.57	0.814
1	MEQKPEVDYSEKFAELQK-VMKSEFQRLTHEK-a4-b3	sp|Q9UTM3|RPN5_SCHPO	sp|O14126|PRS6A_SCHPO	xlink	inter-protein xl	aleitner_M1012_006.07884.07884.4_aleitner_M1012_006.07867.07867.4	4	54	50	-	3967.99	993.005	4	5.2	1	1.51	0.14	0.03	0.02	0.01	0.01	0	31	0	4.55	0.814
1	KHLDAEVQKCIDNNISSMLACMLDSVAF-LKESQLVDK-a1-b2	sp|P41878|RPN11_SCHPO	decoy_reverse_sp|Q9UTM3|RPN5_SCHPO	xlink	decoy inter-protein xl	aleitner_M1012_006.09266.09266.4_aleitner_M1012_006.09352.09352.4	281	233	48	-	4405.174	1102.301	4	1.4	1	1.63	0.02	0.05	0.04	0.03	0	0.01	4	0.92	4.52	0.814
1	GNQKFSSTADYMNMSS-FGNRDLVKK-a4-b8	sp|O42931|PRS7_SCHPO	sp|O74445|PRS10_SCHPO	xlink	inter-protein xl	aleitner_M1012_006.04372.04372.5_aleitner_M1012_006.04381.04381.5	426	37	389	-	2980.418	597.091	5	4.2	1	1.8	0.03	0.03	0.02	0.02	0	0	13	0	4.51	0.814
1	HCLIKMNHGTTTLAFR-DEKYTLYDQNDTK-a5-b3	sp|P30655|PSB5_SCHPO	sp|O14250|PSA1_SCHPO	xlink	inter-protein xl	aleitner_M1012_006.04946.04946.3_aleitner_M1012_006.04937.04937.3	57	220	163	-	3668.75	1223.924	3	-2.9	1	0.96	0.06	-0.01	0.28	0.02	0.26	0.06	111	0.51	4.49	0.814
1	MGQAQSGNFSNFGDGANGDNKK-KFTGGVLMLIDR-a21-b1	sp|P36612|PRS4_SCHPO	sp|O74762|RPN2_SCHPO	xlink	inter-protein xl	aleitner_M1012_006.05211.05211.4_aleitner_M1012_006.05557.05557.4	21	911	890	-	3729.786	933.454	4	-0.4	1	0.93	0.04	0.07	0.04	0.03	0.01	0.01	45	0.62	4.4	0.814
1	YYRAVYDTAVVQEDPEKWK-CYAKNEWR-a17-b4	sp|Q9UTM3|RPN5_SCHPO	sp|O74762|RPN2_SCHPO	xlink	inter-protein xl	aleitner_M1012_006.04497.04497.4_aleitner_M1012_006.04225.04225.4	250	152	98	-	3622.705	906.684	4	-4	1	1.42	0.02	0.02	0.03	0.02	0.01	0.01	51	0	4.33	0.814
1	QEYKDDINLDEASAMAVK-YKSYLLQHR-a4-b2	sp|Q09682|PSA4_SCHPO	sp|O74445|PRS10_SCHPO	xlink	inter-protein xl	aleitner_M1012_006.04891.04891.3_aleitner_M1012_006.04862.04862.3	180	12	168	-	3383.686	1128.903	3	4.6	1	1.73	0.11	-0.02	0.04	0.01	0.04	0.01	51	0.9	4.28	0.814
1	KCLTDLEDEAPAKDILLDMSR-FEAQKDTVHMIFNQK-a1-b5	decoy_reverse_sp|P87048|RPN1_SCHPO	sp|O94444|RPN10_SCHPO	xlink	decoy inter-protein xl	aleitner_M1012_006.09266.09266.4_aleitner_M1012_006.09294.09294.4	599	30	569	-	4405.174	1102.301	4	2.1	1	1.45	0.03	0.04	0.11	0.06	0.06	0.02	13	0.88	4.24	0.814
1	RMDKEMAEADLDDDEPDLGEF-IKENQEK-a4-b2	sp|O42897|RPN3_SCHPO	sp|O14126|PRS6A_SCHPO	xlink	inter-protein xl	aleitner_M1012_006.05780.05780.4_aleitner_M1012_006.05842.05842.4	480	72	408	-	3465.556	867.397	4	3.4	1	1.41	0.02	0.06	0.03	0.03	0	0	8	0.9	4.21	0.814
1	RMDKEMAEADLDDDEPDLGEF-EWDSKLK-a4-b5	sp|O42897|RPN3_SCHPO	sp|O74445|PRS10_SCHPO	xlink	inter-protein xl	aleitner_M1012_006.05154.05154.4_aleitner_M1012_006.04769.04769.4	480	24	456	-	3482.558	871.647	4	5.8	1	1.65	0.02	0.03	0.01	0	0.01	0	4	0.82	4.14	0.814
1	GTKTSETNDRNSTNNTK-VLNKGDSGEMSLQK-a3-b4	sp|P87048|RPN1_SCHPO	sp|P41836|PRS8_SCHPO	xlink	inter-protein xl	aleitner_M1012_006.04053.04053.4_aleitner_M1012_006.04114.04114.4	24	390	366	-	3509.694	878.431	4	0.9	1	1.4	0.02	0.05	0.01	0.01	0.01	0	12	0.95	4.13	0.814
1	RNKLDPYWNQLIVAGVDGENK-KKELFDCLK-a3-b1	sp|Q9USQ9|PSB4_SCHPO	decoy_reverse_sp|Q09720|PSB2_SCHPO	xlink	decoy inter-protein xl	aleitner_M1012_006.08391.08391.3_aleitner_M1012_006.08375.08375.3	137	25	112	-	3745.941	1249.655	3	-2.6	1	1.08	0	0.07	0.04	0.01	0.03	0.01	21	0.93	4.04	0.819
1	LVSKTSFLTNASNNLAIR-RKLPNIEEATFDK-a4-b2	sp|O42897|RPN3_SCHPO	decoy_reverse_sp|P36612|PRS4_SCHPO	xlink	decoy inter-protein xl	aleitner_M1012_006.10317.10317.3_aleitner_M1012_006.10232.10232.3	235	81	154	-	3645.983	1216.336	3	2.8	1	1.74	0.04	0	0.02	0.01	0.01	0	11	0	3.77	0.825
1	LFQVEYAIEAIKLGSTAIGVKTK-TPDKGYGHR-a12-b4	sp|Q9UT97|PSA5_SCHPO	decoy_reverse_sp|P06732|KCRM_HUMAN	xlink	decoy inter-protein xl	aleitner_M1012_006.10317.10317.3_aleitner_M1012_006.10297.10297.3	32	281	249	-	3645.983	1216.336	3	1.7	1	1.91	-0.01	-0.01	0.01	0	0	0	3	0	3.66	0.826
1	QEVAAQKSSEETEDKK-NEEEPTKK-a15-b7	sp|O94444|RPN10_SCHPO	decoy_reverse_sp|O74762|RPN2_SCHPO	xlink	decoy inter-protein xl	aleitner_M1012_006.02828.02828.4_aleitner_M1012_006.02798.02798.4	239	90	149	-	2917.406	730.359	4	0.7	1	1.31	0.02	0.05	0	0	0	0	0	0	3.66	0.826
1	VNENIGDELLLEQCMKHSTFIITK-KQYSAK-a16-b1	decoy_reverse_sp|P36612|PRS4_SCHPO	decoy_reverse_sp|Q9UUB6|UBLH2_SCHPO	xlink	decoy inter-protein xl	aleitner_M1012_006.08532.08532.3_aleitner_M1012_006.08558.08558.3	71	3	68	-	3692.901	1231.975	3	5.9	1	1.73	0.06	-0.02	0.04	0	0.04	0.02	13	0.89	3.63	0.826
1	SLQSVGQIIGEVLKQLDSER-KIEFPSYRDR-a14-b1	sp|O74445|PRS10_SCHPO	sp|O74894|PRS6B_SCHPO	xlink	inter-protein xl	aleitner_M1012_006.10445.10445.3_aleitner_M1012_006.10232.10232.3	61	299	238	-	3645.954	1216.326	3	4.6	1	1.39	0.07	0.02	0.02	0.01	0.01	0	15	0.92	3.58	0.826
1	KYIPNPVLVIIDVKPK-DYTMAQPEFFKAVR-a14-b11	sp|O74440|RPN8_SCHPO	decoy_reverse_sp|O74894|PRS6B_SCHPO	xlink	decoy inter-protein xl	aleitner_M1012_006.09354.09354.3_aleitner_M1012_006.09356.09356.3	134	12	122	-	3675.028	1226.017	3	3.5	1	1.22	0.07	0.02	0.01	0.01	0	0	19	0.75	3.49	0.831
1	ELEAMKLLRPRK-KPRRLLK-a6-b1	decoy_reverse_sp|Q9UQY2|PSB1_SCHPO	sp|Q9UQY2|PSB1_SCHPO	xlink	decoy intra-protein xl	aleitner_M1012_006.02506.02506.4_aleitner_M1012_006.02557.02557.4	47	173	126	-	2530.558	633.647	4	-1.6	1	1.07	0.03	0.03	0.01	0.01	0.01	0	13	0	3.08	0.04
1	KFTGGVLMLIDRESDK-KAVYMPLCDPGNK-a1-b1	sp|O74762|RPN2_SCHPO	decoy_reverse_sp|O94517|PSA6_SCHPO	xlink	decoy inter-protein xl	aleitner_M1012_006.10183.10183.3_aleitner_M1012_006.10156.10156.3	911	131	780	-	3437.729	1146.917	3	-3.2	1	1.33	0.05	0.01	0.01	0.01	0.01	0	2	0	2.98	0.837
1	SGNLPDADNSKSDISKSSM-SDYYMASTYTKK-a11-b11	decoy_reverse_sp|P87048|RPN1_SCHPO	sp|Q9UTM3|RPN5_SCHPO	xlink	decoy inter-protein xl	aleitner_M1012_006.04602.04602.3_aleitner_M1012_006.04571.04571.3	883	195	688	-	3546.619	1183.214	3	4.9	1	0.99	0.1	-0.01	0.03	0.01	0.02	0.01	32	0	2.56	0.848
1	CAEAENSSDLFKLGVMYAK-YTQSTNNDDPKK-a12-b11	decoy_reverse_sp|Q9US13|RPN9_SCHPO	sp|P30655|PSB5_SCHPO	xlink	decoy inter-protein xl	aleitner_M1012_006.03232.03232.5_aleitner_M1012_006.03218.03218.5	296	18	278	-	3679.72	736.952	5	4.8	1	1.2	0.03	-0.02	0.04	0.03	0.02	0.01	16	0	2.52	0.848
1	GTKTSETNDRNSTNNTK-IWKVMCKNK-a3-b7	sp|P87048|RPN1_SCHPO	decoy_reverse_sp|Q09682|PSA4_SCHPO	xlink	decoy inter-protein xl	aleitner_M1012_006.06590.06590.3_aleitner_M1012_006.06573.06573.3	24	26	2	-	3210.584	1071.202	3	2.4	1	0.97	0	0.02	0.01	0.01	0	0	12	0	2.48	0.854
1	WKVETQEAAVVDYPDRYYK-KSYDYSATMYTR-a2-b1	decoy_reverse_sp|Q9UTM3|RPN5_SCHPO	decoy_reverse_sp|Q9UTM3|RPN5_SCHPO	xlink	decoy intra-protein xl	aleitner_M1012_006.05519.05519.5_aleitner_M1012_006.05510.05510.5	194	249	55	-	3981.9	797.388	5	5.7	1	1.04	0	-0.01	0.03	0.03	0	0.01	28	0.86	2.41	0.04
1	DECKQDIMFELGLLQER-GSNDDEMKIDKK-a4-b11	decoy_reverse_sp|O74894|PRS6B_SCHPO	sp|O74762|RPN2_SCHPO	xlink	decoy inter-protein xl	aleitner_M1012_006.05302.05302.3_aleitner_M1012_006.05280.05280.3	359	847	488	-	3639.725	1214.249	3	3.9	1	0.85	0.01	0	0.02	0.02	0	0	22	0	2.21	0.86
1	TDLNHENLKGGDDLDPNYVLSSR-K9-156	sp|P06732|KCRM_HUMAN	-	monolink	monolink	aleitner_M1012_006.01721.01721.4_aleitner_M1012_006.01673.01673.4	116	n/a	-	-	2727.292	682.831	4	-2.4	1	1.01	0.03	-0.01	0.01	0.01	0	0	3	0	1.86	0.079
1	GTKTSETNDRNSTNNTK-GMALGSANEKIEASK-a3-b10	sp|P87048|RPN1_SCHPO	decoy_reverse_sp|P41836|PRS8_SCHPO	xlink	decoy inter-protein xl	aleitner_M1012_006.04235.04235.3_aleitner_M1012_006.04068.04068.3	24	57	33	-	3509.681	1170.901	3	-2.8	1	0.83	0.05	-0.03	0.02	0.01	0.01	0	17	0.68	1.57	0.871
1	SITEFGDTATAKELEAMK-SNPVFAENDEKGEK-a12-b11	decoy_reverse_sp|Q9UQY2|PSB1_SCHPO	sp|Q9UTM3|RPN5_SCHPO	xlink	decoy inter-protein xl	aleitner_M1012_006.08683.08683.4_aleitner_M1012_006.08854.08854.4	41	328	287	-	3641.729	911.44	4	0	1	0.74	0.02	-0.04	0.02	0.01	0.01	0	52	0	1.54	0.871
