# Supplementary material for: ECL: an exhaustive search tool for the identification of cross-linked peptides using whole database
Source: BMC Bioinformatics. 2016 May 20;17:217. doi: 10.1186/s12859-016-1073-y (PMC4874008; doi:10.1186/s12859-016-1073-y)
Supplement: Additional file 2 — Detailed results of synthetic peptides and 26S Proteasome samples. (ZIP 4432 kb) [file 12859_2016_1073_MOESM2_ESM.zip › Detailed_results/26Syeast_database/xQuest/aleitner_M1012_007.csv]

Rank	Id	Protein1	Protein2	Type	XLType	Spectrum	AbsPos1	AbsPos2	deltaAA	Annotation	Mr	Mz	z	Error_rel[ppm]	nseen	MatchOdds	Xcorrx	Xcorrb	TIC	TicA	TicB	WTIC	intsum	deltaS	ld-Score	FDR	comment
1	YPMDAHKSELEGVEEAR-KHLDAEVQK-a7-b1	sp|O42897|RPN3_SCHPO	sp|P41878|RPN11_SCHPO	xlink	inter-protein xl	aleitner_M1012_007.02963.02963.5_aleitner_M1012_007.02957.02957.5	465	281	184	-	3164.545	633.917	5	0	1	9.3	0.17	0.4	0.32	0.25	0.07	0.05	1236	0.81	50.24	0
1	KPTSELAIGASLEK-ATAIGKSSTAAK-a1-b6	sp|O94579|PSA2_SCHPO	sp|O94579|PSA2_SCHPO	xlink	intra-protein xl	aleitner_M1012_007.03450.03450.3_aleitner_M1012_007.03432.03432.3	50	165	115	-	2685.484	896.169	3	1.5	5	11.45	0.39	0.37	0.41	0.25	0.16	0.07	934	0.46	49.1	0
1	HIGIATTGFIPDGQHIVKR-VAEKAQINTQEYGR-a18-b4	sp|O59770|PSA3_SCHPO	sp|O14250|PSA1_SCHPO	xlink	inter-protein xl	aleitner_M1012_007.04205.04205.4_aleitner_M1012_007.04182.04182.4	89	115	26	-	3803.028	951.765	4	4.2	7	11.51	0.26	0.35	0.51	0.28	0.23	0.09	897	0.57	48.11	0
1	HFEQVINEKHEDALAK-NKVLVK-a9-b2	sp|O74762|RPN2_SCHPO	sp|P41836|PRS8_SCHPO	xlink	inter-protein xl	aleitner_M1012_007.03123.03123.4_aleitner_M1012_007.03102.03102.4	703	80	623	-	2744.492	687.131	4	2.1	3	10.98	0.23	0.32	0.49	0.34	0.15	0.09	952	0.79	47.29	0
1	DDLSGAEIKAIVSEAGLLALR-RKIFTIHTSK-a9-b2	sp|P36612|PRS4_SCHPO	sp|P36612|PRS4_SCHPO	xlink	intra-protein xl	aleitner_M1012_007.08684.08684.5_aleitner_M1012_007.08655.08655.5	403	370	33	-	3507.984	702.605	5	4.9	1	9.68	0.18	0.34	0.47	0.39	0.08	0.08	1045	0.9	46.63	0
1	DDLSGAEIKAIVSEAGLLALR-KIFTIHTSK-a9-b1	sp|P36612|PRS4_SCHPO	sp|P36612|PRS4_SCHPO	xlink	intra-protein xl	aleitner_M1012_007.09352.09352.5_aleitner_M1012_007.09334.09334.5	403	370	33	-	3351.875	671.383	5	2.8	2	9.43	0.19	0.39	0.55	0.45	0.09	0.09	792	0.88	42.66	0
1	KVPDKLIDASTVK-NELEKLNFSSLK-a5-b5	sp|O94517|PSA6_SCHPO	sp|O59770|PSA3_SCHPO	xlink	inter-protein xl	aleitner_M1012_007.05640.05640.4_aleitner_M1012_007.05635.05635.4	57	177	120	-	2971.651	743.921	4	0.9	2	10.55	0.21	0.41	0.55	0.13	0.42	0.1	614	0.7	42.52	0
1	EGKGEIYSFDPVGSYER-IITKEGVETR-a3-b4	sp|Q9UQY2|PSB1_SCHPO	sp|Q9UQY2|PSB1_SCHPO	xlink	intra-protein xl	aleitner_M1012_007.05049.05049.4_aleitner_M1012_007.05021.05021.4	122	212	90	-	3214.614	804.661	4	3.3	1	8.81	0.16	0.39	0.33	0.15	0.18	0.07	863	0.28	42.5	0
1	KILFENPDEATK-DFLDAVQKVVK-a1-b8	sp|P36612|PRS4_SCHPO	sp|O42931|PRS7_SCHPO	xlink	inter-protein xl	aleitner_M1012_007.07188.07188.4_aleitner_M1012_007.07178.07178.4	357	419	62	-	2802.503	701.634	4	-0.9	1	11.41	0.22	0.46	0.49	0.18	0.31	0.09	409	0.53	41.34	0
1	SMTEKEQQQLIDDHFLFDKPVSPLLLASGMAR-K19-156	sp|P06732|KCRM_HUMAN	-	monolink	monolink	aleitner_M1012_007.09651.09651.3_aleitner_M1012_007.09635.09635.3	196	n/a	-	-	3799.904	1267.642	3	-3.3	2	11.49	0.44	0.21	0.6	0.6	0	0.09	613	0.14	40.41	0
1	LEIKEGNYGDGYALQPSYIHEYLSK-K4-156	sp|Q9USQ9|PSB4_SCHPO	-	monolink	monolink	aleitner_M1012_007.06363.06363.3_aleitner_M1012_007.06306.06306.3	108	n/a	-	-	3042.494	1015.172	3	2.5	1	11.48	0.26	0.3	0.44	0.44	0	0.09	515	0.26	40.16	0
1	EGKGEIYSFDPVGSYER-ASAGPLIASQTVKK-a3-b13	sp|Q9UQY2|PSB1_SCHPO	sp|P30655|PSB5_SCHPO	xlink	inter-protein xl	aleitner_M1012_007.05308.05308.4_aleitner_M1012_007.05294.05294.4	122	93	29	-	3439.765	860.949	4	4	2	9.59	0.22	0.25	0.52	0.22	0.3	0.1	714	0.31	38.94	0
1	VHPEGKYVVDISPDIDIK-KAQSGPDASAK-a6-b1	sp|P41836|PRS8_SCHPO	sp|P36612|PRS4_SCHPO	xlink	inter-protein xl	aleitner_M1012_007.04084.04084.4_aleitner_M1012_007.04064.04064.4	90	45	45	-	3219.677	805.927	4	3.2	1	9.13	0.15	0.26	0.42	0.25	0.17	0.08	759	0.59	38.66	0
1	VGQAVDVVGQAGRPKVITGWVTHTTPVLLHHNER-K15-156	sp|P87048|RPN1_SCHPO	-	monolink	monolink	aleitner_M1012_007.05841.05841.4_aleitner_M1012_007.05840.05840.4	841	n/a	-	-	3827.072	957.776	4	3.2	2	11.5	0.2	0.3	0.61	0.61	0	0.09	420	0.31	38.34	0
1	EGKGEIYSFDPVGSYER-LLKLEEAMK-a3-b3	sp|Q9UQY2|PSB1_SCHPO	sp|Q9UQY2|PSB1_SCHPO	xlink	intra-protein xl	aleitner_M1012_007.06183.06183.4_aleitner_M1012_007.06192.06192.4	122	179	57	-	3143.586	786.904	4	4	1	9.21	0.21	0.42	0.52	0.45	0.07	0.08	519	0.36	38.1	0
1	AFNNAGITSVGVTGKNCACVISQK-LDPAGFYIGYKATSAGPK-a15-b11	sp|O94517|PSA6_SCHPO	sp|O94517|PSA6_SCHPO	xlink	intra-protein xl	aleitner_M1012_007.06128.06128.4_aleitner_M1012_007.05999.05999.4	43	162	119	-	4488.266	1123.074	4	4.4	4	10.63	0.21	0.19	0.53	0.3	0.23	0.1	610	0.54	37.8	0
1	EGKGEIYSFDPVGSYER-RLLKLEEAMK-a3-b4	sp|Q9UQY2|PSB1_SCHPO	sp|Q9UQY2|PSB1_SCHPO	xlink	intra-protein xl	aleitner_M1012_007.05684.05684.4_aleitner_M1012_007.05659.05659.4	122	179	57	-	3299.689	825.93	4	4.4	1	9.56	0.21	0.39	0.43	0.4	0.03	0.07	516	0.86	37.78	0
1	VLVKVHPEGKYVVDISPDIDIK-K4-K10	sp|P41836|PRS8_SCHPO	-	intralink	intralink	aleitner_M1012_007.06428.06428.4_aleitner_M1012_007.06401.06401.4	84	n/a	-	-	2600.448	651.12	4	0.5	1	11.47	0.12	0.26	0.43	0.43	0	0.1	442	0.44	37.74	0
1	YQKPVDTEEENDKNPPPLDEGDIELLK-K3-156	sp|O42931|PRS7_SCHPO	-	monolink	monolink	aleitner_M1012_007.05494.05494.3_aleitner_M1012_007.05501.05501.3	12	n/a	-	-	3280.599	1094.541	3	3.5	1	11.28	0.23	0.29	0.52	0.52	0	0.1	403	0.15	37.53	0
1	ILSTLDRELLKPSASVALQR-IQYVGKQDPK-a11-b6	sp|O74894|PRS6B_SCHPO	sp|P41878|RPN11_SCHPO	xlink	inter-protein xl	aleitner_M1012_007.05177.05177.5_aleitner_M1012_007.05164.05164.5	94	276	182	-	3521.996	705.407	5	4	1	9.65	0.17	0.35	0.59	0.52	0.07	0.09	496	0.34	36.98	0
1	LEIKEGNYGDGYALQPSYIHEYLSK-RLMSKVAEK-a4-b5	sp|Q9USQ9|PSB4_SCHPO	sp|O14250|PSA1_SCHPO	xlink	inter-protein xl	aleitner_M1012_007.05288.05288.5_aleitner_M1012_007.05277.05277.5	108	111	3	-	4085.087	818.025	5	1.2	1	9.05	0.11	0.28	0.38	0.36	0.02	0.05	672	0.29	36.93	0
1	VVGSELIQKYLGDGPR-VLVKVHPEGK-a9-b4	sp|P36612|PRS4_SCHPO	sp|P41836|PRS8_SCHPO	xlink	inter-protein xl	aleitner_M1012_007.05918.05918.5_aleitner_M1012_007.05899.05899.5	264	84	180	-	2972.672	595.542	5	0.8	2	8.14	0.14	0.28	0.57	0.56	0.01	0.09	740	0.66	36.67	0
1	HFEQVINEKHEDALAK-TMGKNK-a9-b4	sp|O74762|RPN2_SCHPO	sp|P41836|PRS8_SCHPO	xlink	inter-protein xl	aleitner_M1012_007.02394.02394.4_aleitner_M1012_007.02372.02372.4	703	78	625	-	2722.383	681.604	4	3.2	5	7.92	0.28	0.29	0.37	0.31	0.06	0.06	735	0.37	36.55	0
1	GGVHVKLAHLSK-VISMEKGGNMK-a6-b6	sp|P06732|KCRM_HUMAN	sp|P06732|KCRM_HUMAN	xlink	intra-protein xl	aleitner_M1012_007.02960.02960.3_aleitner_M1012_007.02937.02937.3	298	242	56	-	2575.409	859.477	3	4.2	3	10.09	0.45	0.22	0.4	0.23	0.18	0.07	552	0.31	36.51	0
1	IITKEGVETR-LLKLEEAMK-a4-b3	sp|Q9UQY2|PSB1_SCHPO	sp|Q9UQY2|PSB1_SCHPO	xlink	intra-protein xl	aleitner_M1012_007.04481.04481.4_aleitner_M1012_007.04460.04460.4	212	179	33	-	2356.333	590.091	4	1.9	2	10.42	0.21	0.45	0.45	0.25	0.2	0.08	248	0.66	36.24	0
1	ELNLMDPKVPEDIFKTHLEVAR-K8-K15	sp|P87048|RPN1_SCHPO	-	intralink	intralink	aleitner_M1012_007.09208.09208.4_aleitner_M1012_007.09153.09153.4	340	n/a	-	-	2731.436	683.867	4	3.8	4	11.51	0.2	0.24	0.63	0.63	0	0.14	338	0.35	36.19	0
1	RINDTVGIKESDTGLAPISFWDVAADR-K9-156	sp|O42931|PRS7_SCHPO	-	monolink	monolink	aleitner_M1012_007.08064.08064.3_aleitner_M1012_007.08041.08041.3	68	n/a	-	-	3101.564	1034.863	3	-0.9	1	11.48	0.2	0.22	0.47	0.47	0	0.09	390	0.19	35.9	0
1	IDPSVTMMQVEEKPDVTYGDVGGCKEQIER-K25-155	sp|O42931|PRS7_SCHPO	-	monolink	monolink	aleitner_M1012_007.05102.05102.3_aleitner_M1012_007.05068.05068.3	185	n/a	-	-	3564.696	1189.24	3	4.4	1	8.89	0.42	0.18	0.59	0.59	0	0.1	678	0.18	35.88	0
1	QEYKDDINLDEASAMAVK-FLSKTLDSNSLTHEK-a4-b4	sp|Q09682|PSA4_SCHPO	sp|Q09682|PSA4_SCHPO	xlink	intra-protein xl	aleitner_M1012_007.05278.05278.4_aleitner_M1012_007.05254.05254.4	180	198	18	-	3895.922	974.988	4	4.7	1	7.82	0.11	0.27	0.35	0.29	0.06	0.06	738	0.22	35.5	0
1	LQNVSNFQKIAMVDNHVCLAFAGLNADAR-K9-156	sp|Q10329|PSA7_SCHPO	-	monolink	monolink	aleitner_M1012_007.08569.08569.3_aleitner_M1012_007.08554.08554.3	62	n/a	-	-	3371.691	1124.905	3	4.5	2	10.87	0.22	0.22	0.63	0.63	0	0.11	396	0.12	35.16	0
1	KVTSKLLEQEESAEK-TFLEKR-a5-b5	sp|Q09682|PSA4_SCHPO	sp|O94579|PSA2_SCHPO	xlink	inter-protein xl	aleitner_M1012_007.03471.03471.3_aleitner_M1012_007.03447.03447.3	54	176	122	-	2648.433	883.819	3	2.2	4	8.37	0.38	0.19	0.41	0.38	0.04	0.06	716	0.29	35.12	0
1	LGVLLDMSPSETEQFLCDLIAKHHFYAK-K22-155	sp|Q9UTM3|RPN5_SCHPO	-	monolink	monolink	aleitner_M1012_007.10143.10143.4_aleitner_M1012_007.10147.10147.4	381	n/a	-	-	3416.737	855.192	4	5.9	1	8.55	0.2	0.22	0.61	0.61	0	0.11	614	0.34	34.39	0
1	AGDFQGLNEQLVSLFKK-TITDGKIYVEVER-a16-b6	sp|Q9UTM3|RPN5_SCHPO	sp|Q9UTM3|RPN5_SCHPO	xlink	intra-protein xl	aleitner_M1012_007.07961.07961.4_aleitner_M1012_007.07956.07956.4	80	123	43	-	3552.89	889.23	4	5.1	1	8.87	0.17	0.25	0.45	0.16	0.29	0.09	534	0.61	33.94	0
1	KLEKGQSIDDMIPAQK-GGVHVKLAHLSK-a4-b6	sp|P06732|KCRM_HUMAN	sp|P06732|KCRM_HUMAN	xlink	intra-protein xl	aleitner_M1012_007.03618.03618.4_aleitner_M1012_007.03607.03607.4	369	298	71	-	3182.751	796.696	4	0.7	3	9.45	0.27	0.15	0.36	0.17	0.19	0.07	579	0.6	33.89	0
1	SEAAEFEYKNGYPMPCDVLAK-KVAQTTYK-a9-b1	sp|O94517|PSA6_SCHPO	sp|O94579|PSA2_SCHPO	xlink	inter-protein xl	aleitner_M1012_007.04599.04599.3_aleitner_M1012_007.04592.04592.3	102	91	11	-	3493.691	1165.571	3	3.5	6	10.18	0.28	0.25	0.6	0.49	0.11	0.1	354	0.73	33.7	0
1	INDTVGIKESDTGLAPISFWDVAADR-LKPQDER-a8-b2	sp|O42931|PRS7_SCHPO	sp|P36612|PRS4_SCHPO	xlink	inter-protein xl	aleitner_M1012_007.06847.06847.4_aleitner_M1012_007.06877.06877.4	68	93	25	-	3811.929	953.99	4	0.5	1	7.98	0.13	0.22	0.5	0.39	0.11	0.09	658	0.79	33.68	0
1	VHEVGDDLVIGASGFEADALALVKR-TLLYGKR-a24-b6	sp|Q9UQY2|PSB1_SCHPO	sp|Q9UQY2|PSB1_SCHPO	xlink	intra-protein xl	aleitner_M1012_007.08576.08576.4_aleitner_M1012_007.08588.08588.4	70	103	33	-	3567.949	892.995	4	5.4	1	8.28	0.21	0.22	0.55	0.53	0.03	0.07	619	0.22	33.67	0
1	LTHEKSTMLEK-IKENQEK-a5-b2	sp|O14126|PRS6A_SCHPO	sp|O14126|PRS6A_SCHPO	xlink	intra-protein xl	aleitner_M1012_007.01292.01292.4_aleitner_M1012_007.01271.01271.4	64	72	8	-	2341.224	586.314	4	1.7	1	8.3	0.16	0.28	0.35	0.23	0.12	0.06	561	0.92	33.58	0
1	EKVAFILDQVR-FFEKEDVQSLK-a2-b4	sp|Q9UTM3|RPN5_SCHPO	sp|Q9UTM3|RPN5_SCHPO	xlink	intra-protein xl	aleitner_M1012_007.06448.06448.4_aleitner_M1012_007.06419.06419.4	170	204	34	-	2823.517	706.887	4	4	1	7.53	0.2	0.23	0.45	0.38	0.06	0.08	673	0.81	33.44	0
1	LGVLLDMSPSETEQFLCDLIAKHHFYAK-K22-156	sp|Q9UTM3|RPN5_SCHPO	-	monolink	monolink	aleitner_M1012_007.10439.10439.4_aleitner_M1012_007.10441.10441.4	381	n/a	-	-	3417.716	855.437	4	4.9	1	9.25	0.21	0.22	0.53	0.53	0	0.09	490	0.28	33.39	0
1	KHFEQVINEKHEDALAK-TMGKNK-a10-b4	sp|O74762|RPN2_SCHPO	sp|P41836|PRS8_SCHPO	xlink	inter-protein xl	aleitner_M1012_007.02006.02006.5_aleitner_M1012_007.01993.01993.5	703	78	625	-	2850.47	571.102	5	0	6	10.06	0.21	0.37	0.45	0.19	0.26	0.11	207	0.47	33.39	0
1	ELLKPSASVALQR-IQYVGKQDPK-a4-b6	sp|O74894|PRS6B_SCHPO	sp|P41878|RPN11_SCHPO	xlink	inter-protein xl	aleitner_M1012_007.03924.03924.4_aleitner_M1012_007.03909.03909.4	94	276	182	-	2723.527	681.889	4	1.6	1	8.59	0.14	0.39	0.33	0.23	0.11	0.06	384	0.42	33.34	0
1	ATSAGPKQTETINWLEK-KIEIPLPNEVGR-a7-b1	sp|O94517|PSA6_SCHPO	sp|O74445|PRS10_SCHPO	xlink	inter-protein xl	aleitner_M1012_007.06208.06208.4_aleitner_M1012_007.06227.06227.4	169	297	128	-	3374.811	844.711	4	0.8	1	8.74	0.13	0.27	0.52	0.04	0.48	0.11	472	0.24	33.21	0
1	DTLSKDQELTEENVSISVIGKDEK-LGDKGPAAAR-a5-b4	sp|O14250|PSA1_SCHPO	sp|O14250|PSA1_SCHPO	xlink	intra-protein xl	aleitner_M1012_007.04471.04471.3_aleitner_M1012_007.04456.04456.3	201	239	38	-	3768.935	1257.32	3	2.2	1	8.22	0.34	0.28	0.4	0.3	0.1	0.07	513	0.38	33.19	0
1	LTHEKSTMLEK-KYDKTEDDIK-a5-b1	sp|O14126|PRS6A_SCHPO	sp|O74445|PRS10_SCHPO	xlink	inter-protein xl	aleitner_M1012_007.01696.01696.5_aleitner_M1012_007.01665.01665.5	64	38	26	-	2707.369	542.482	5	2.5	4	10.79	0.19	0.32	0.58	0.17	0.41	0.11	177	0.7	33.13	0
1	CTKIIENEQSAEK-VKAMEVDEKPTER-a3-b2	sp|O42931|PRS7_SCHPO	sp|O14126|PRS6A_SCHPO	xlink	inter-protein xl	aleitner_M1012_007.02238.02238.4_aleitner_M1012_007.02224.02224.4	102	172	70	-	3217.584	805.404	4	-0.2	2	8.38	0.1	0.26	0.39	0.38	0.01	0.07	539	0.95	33.03	0
1	LEKGQSIDDMIPAQK-GGVHVKLAHLSK-a3-b6	sp|P06732|KCRM_HUMAN	sp|P06732|KCRM_HUMAN	xlink	intra-protein xl	aleitner_M1012_007.03929.03929.4_aleitner_M1012_007.03915.03915.4	369	298	71	-	3054.662	764.673	4	2.9	1	9.26	0.25	0.24	0.48	0.42	0.06	0.08	440	0.33	32.97	0
1	GTKKSGNLPDADNSK-SAVIKTSTR-a4-b5	decoy_reverse_sp|P87048|RPN1_SCHPO	sp|O14126|PRS6A_SCHPO	xlink	decoy inter-protein xl	aleitner_M1012_007.01952.01952.5_aleitner_M1012_007.01935.01935.5	872	124	748	-	2630.393	527.086	5	2.2	1	8.51	0.1	0.33	0.28	0.08	0.2	0.06	442	0.49	32.88	0.034
1	CVVHLNDASVAAKLLMKLSSQNDDK-K13-K17	sp|O74762|RPN2_SCHPO	-	intralink	intralink	aleitner_M1012_007.08663.08663.4_aleitner_M1012_007.08650.08650.4	238	n/a	-	-	2893.47	724.375	4	0.9	2	10.08	0.13	0.16	0.3	0.3	0	0.06	463	0.32	32.78	0
1	SEAAEFEYKNGYPMPCDVLAK-KVAQTTYKK-a9-b1	sp|O94517|PSA6_SCHPO	sp|O94579|PSA2_SCHPO	xlink	inter-protein xl	aleitner_M1012_007.04167.04167.5_aleitner_M1012_007.04142.04142.5	102	91	11	-	3621.778	725.363	5	1.3	4	6.57	0.17	0.27	0.57	0.56	0.01	0.08	706	0.37	32.78	0.034
1	SPAIIFIDELDAIGTKR-KLEFPLPNEEAR-a16-b1	sp|O14126|PRS6A_SCHPO	sp|O14126|PRS6A_SCHPO	xlink	intra-protein xl	aleitner_M1012_007.09329.09329.3_aleitner_M1012_007.09328.09328.3	293	350	57	-	3437.854	1146.959	3	2.7	1	7.64	0.28	0.27	0.68	0.58	0.1	0.11	539	0.18	32.63	0
1	VVGQLLEKLKPLIEK-IDVLFSKIR-a8-b7	sp|Q10335|RPN7_SCHPO	sp|Q10335|RPN7_SCHPO	xlink	intra-protein xl	aleitner_M1012_007.08691.08691.5_aleitner_M1012_007.08660.08660.5	174	155	19	-	2933.802	587.768	5	2.8	2	9.07	0.13	0.19	0.51	0.15	0.36	0.11	476	0	32.23	0
1	LEIKEGNYGDGYALQPSYIHEYLSKVLYAR-K4-K25	sp|Q9USQ9|PSB4_SCHPO	-	intralink	intralink	aleitner_M1012_007.09302.09302.3_aleitner_M1012_007.09240.09240.3	108	n/a	-	-	3626.84	1209.954	3	2.7	5	9.34	0.24	0.16	0.27	0.27	0	0.04	505	0.38	32.1	0
1	DISSKSPSGNDALNDK-KGTKTSETNDR-a5-b4	sp|P87048|RPN1_SCHPO	sp|P87048|RPN1_SCHPO	xlink	intra-protein xl	aleitner_M1012_007.01325.01325.4_aleitner_M1012_007.01315.01315.4	9	24	15	-	3020.46	756.123	4	2.1	1	7.77	0.14	0.35	0.35	0.33	0.02	0.06	454	0.5	32.07	0
1	KILFENPDEATKR-KIFTIHTSK-a1-b1	sp|P36612|PRS4_SCHPO	sp|P36612|PRS4_SCHPO	xlink	intra-protein xl	aleitner_M1012_007.04035.04035.5_aleitner_M1012_007.04003.04003.5	357	370	13	-	2771.531	555.314	5	3.1	1	9.11	0.13	0.35	0.36	0.27	0.09	0.06	299	0.7	31.99	0
1	FEAQKDTVHMIFNQK-VMKSEFQR-a5-b3	sp|O94444|RPN10_SCHPO	sp|O14126|PRS6A_SCHPO	xlink	inter-protein xl	aleitner_M1012_007.04374.04374.4_aleitner_M1012_007.04343.04343.4	30	54	24	-	2996.484	750.129	4	-1.7	2	8.05	0.15	0.27	0.4	0.08	0.32	0.09	488	0.27	31.94	0.034
1	VVGQLLEKLKPLIEK-ATLTGMKIDVLFSK-a8-b7	sp|Q10335|RPN7_SCHPO	sp|Q10335|RPN7_SCHPO	xlink	intra-protein xl	aleitner_M1012_007.09527.09527.4_aleitner_M1012_007.09487.09487.4	174	148	26	-	3366.987	842.755	4	1.5	1	7.41	0.27	0.22	0.6	0.04	0.56	0.11	576	0	31.78	0
1	LLKLEEAMKITTDAFTSAGER-K3-K9	sp|Q9UQY2|PSB1_SCHPO	-	intralink	intralink	aleitner_M1012_007.09868.09868.3_aleitner_M1012_007.09860.09860.3	179	n/a	-	-	2461.291	821.438	3	5.7	1	11.2	0.18	0.22	0.23	0.23	0	0.05	215	0.3	31.68	0
1	ILPNKVDPLVSLMMVEK-VLVKVHPEGK-a5-b4	sp|P41836|PRS8_SCHPO	sp|P41836|PRS8_SCHPO	xlink	intra-protein xl	aleitner_M1012_007.07129.07129.5_aleitner_M1012_007.07104.07104.5	126	84	42	-	3167.803	634.568	5	-1	2	8.52	0.22	0.28	0.4	0.38	0.02	0.06	418	0.57	31.65	0
1	EVIELPLKNPELFLR-EKVAFILDQVR-a8-b2	sp|O74445|PRS10_SCHPO	sp|Q9UTM3|RPN5_SCHPO	xlink	inter-protein xl	aleitner_M1012_007.09140.09140.4_aleitner_M1012_007.09128.09128.4	153	170	17	-	3263.865	816.974	4	3.6	1	8.16	0.17	0.32	0.45	0.33	0.12	0.08	400	0.49	31.56	0.034
1	IITKEGVETR-RLLKLEEAMK-a4-b4	sp|Q9UQY2|PSB1_SCHPO	sp|Q9UQY2|PSB1_SCHPO	xlink	intra-protein xl	aleitner_M1012_007.04013.04013.4_aleitner_M1012_007.03997.03997.4	212	179	33	-	2512.429	629.115	4	-0.4	3	9.32	0.15	0.29	0.49	0.27	0.22	0.09	296	0.74	31.51	0
1	VGQAVDVVGQAGRPKVITGWVTHTTPVLLHHNER-LLKMQR-a15-b3	sp|P87048|RPN1_SCHPO	sp|P36612|PRS4_SCHPO	xlink	inter-protein xl	aleitner_M1012_007.05352.05352.6_aleitner_M1012_007.05339.05339.6	841	71	770	-	4596.55	767.099	6	5.9	2	8.01	0.13	0.29	0.68	0.65	0.03	0.09	440	0.51	31.35	0.034
1	VKAMEVDEKPTER-QIAKFVVSLGER-a2-b4	sp|O14126|PRS6A_SCHPO	sp|O42931|PRS7_SCHPO	xlink	inter-protein xl	aleitner_M1012_007.04595.04595.4_aleitner_M1012_007.04577.04577.4	172	124	48	-	3014.617	754.662	4	2	2	7.43	0.09	0.28	0.29	0.04	0.25	0.05	547	0.9	31.31	0.034
1	SIKGYTLPPHCSR-IEEIFKK-a3-b6	sp|P06732|KCRM_HUMAN	sp|P06732|KCRM_HUMAN	xlink	intra-protein xl	aleitner_M1012_007.03693.03693.5_aleitner_M1012_007.03714.03714.5	138	265	127	-	2558.366	512.681	5	3.8	5	8.99	0.15	0.31	0.49	0.42	0.07	0.08	287	0.81	30.89	0
1	ALQDYKPELASDPIIR-KSLPLQIEVANDCIK-a6-b1	sp|Q9P7S2|RPN6_SCHPO	sp|Q9P7S2|RPN6_SCHPO	xlink	intra-protein xl	aleitner_M1012_007.06786.06786.4_aleitner_M1012_007.06773.06773.4	308	99	209	-	3692.985	924.254	4	4.2	1	7.12	0.11	0.3	0.42	0.17	0.25	0.08	506	0.57	30.88	0
1	LSGVVEGIFQKCYAK-NSDYKETLIFK-a11-b5	sp|O74762|RPN2_SCHPO	sp|O74762|RPN2_SCHPO	xlink	intra-protein xl	aleitner_M1012_007.07006.07006.4_aleitner_M1012_007.06991.06991.4	148	107	41	-	3192.653	799.171	4	3.7	1	9.89	0.22	0.23	0.47	0.36	0.11	0.08	258	0.37	30.7	0
1	VSGSELVQKYIGEGSR-AVAHHTDCKFIR-a9-b9	sp|P41836|PRS8_SCHPO	sp|P41836|PRS8_SCHPO	xlink	intra-protein xl	aleitner_M1012_007.04635.04635.4_aleitner_M1012_007.04608.04608.4	218	206	12	-	3299.69	825.93	4	5.5	1	8.15	0.21	0.13	0.52	0.42	0.09	0.09	568	0.89	30.68	0
1	NKLDPYWNQLIVAGVDGENKEPYVAFADLR-K2-155	sp|Q9USQ9|PSB4_SCHPO	-	monolink	monolink	aleitner_M1012_007.08761.08761.3_aleitner_M1012_007.08749.08749.3	137	n/a	-	-	3588.846	1197.29	3	5.2	1	11.09	0.28	0.25	0.39	0.39	0	0.06	95	0.14	30.41	0
1	ARSEAAEFEYKNGYPMPCDVLAK-KVAQTTYK-a11-b1	sp|O94517|PSA6_SCHPO	sp|O94579|PSA2_SCHPO	xlink	inter-protein xl	aleitner_M1012_007.04250.04250.4_aleitner_M1012_007.04228.04228.4	102	91	11	-	3720.838	931.217	4	5.7	2	8.07	0.12	0.35	0.46	0.4	0.06	0.07	323	0.77	30.37	0.034
1	DTLSKDQELTEENVSISVIGKDEK-K5-156	sp|O14250|PSA1_SCHPO	-	monolink	monolink	aleitner_M1012_007.05461.05461.3_aleitner_M1012_007.05429.05429.3	201	n/a	-	-	2832.41	945.145	3	-0.8	1	8.84	0.17	0.22	0.45	0.45	0	0.09	365	0.35	30.23	0
1	AVAASLGVNFLKVVSSAIVDK-KLEFPLPNEEAR-a12-b1	sp|O74445|PRS10_SCHPO	sp|O14126|PRS6A_SCHPO	xlink	inter-protein xl	aleitner_M1012_007.10368.10368.5_aleitner_M1012_007.10361.10361.5	196	350	154	-	3667.042	734.416	5	4.9	2	6.27	0.11	0.2	0.28	0.11	0.17	0.06	682	0.36	29.95	0.034
1	EVIELPLKNPELFLR-FFEKEDVQSLK-a8-b4	sp|O74445|PRS10_SCHPO	sp|Q9UTM3|RPN5_SCHPO	xlink	inter-protein xl	aleitner_M1012_007.08197.08197.3_aleitner_M1012_007.08187.08187.3	153	204	51	-	3315.812	1106.278	3	3.4	1	9.39	0.38	0.23	0.78	0.76	0.03	0.13	200	0.72	29.54	0.034
1	DDLSGAEIKAIVSEAGLLALR-LGVKPPK-a9-b4	sp|P36612|PRS4_SCHPO	sp|O14126|PRS6A_SCHPO	xlink	inter-protein xl	aleitner_M1012_007.09484.09484.4_aleitner_M1012_007.09477.09477.4	403	217	186	-	3015.735	754.941	4	4.2	1	6.97	0.2	0.22	0.4	0.31	0.1	0.07	528	0.91	29.41	0.034
1	QTTSNLGHINKPSIQALIHGLGR-GKVVIDAFR-a11-b2	sp|P41878|RPN11_SCHPO	sp|P41878|RPN11_SCHPO	xlink	intra-protein xl	aleitner_M1012_007.07051.07051.5_aleitner_M1012_007.07045.07045.5	185	153	32	-	3595.998	720.207	5	0.8	1	7.4	0.15	0.13	0.31	0.1	0.21	0.08	580	0.61	29.21	0
1	NMLSAGLIVAGYDEKTGGDVYSIPLGGSLHK-K15-156	sp|O43063|PSB6_SCHPO	-	monolink	monolink	aleitner_M1012_007.08314.08314.4_aleitner_M1012_007.08292.08292.4	130	n/a	-	-	3317.69	830.43	4	1.4	1	7.82	0.11	0.14	0.26	0.26	0	0.04	554	0.3	29.14	0
1	EVIELPVKHPELFESLGIPQPK-K8-155	sp|P41836|PRS8_SCHPO	-	monolink	monolink	aleitner_M1012_007.07724.07724.3_aleitner_M1012_007.07721.07721.3	166	n/a	-	-	2653.485	885.503	3	4	1	10.86	0.18	0.16	0.4	0.4	0	0.09	154	0.26	29.12	0
1	AGGSAANFITPFLDNQVNLHNQYVPGSHGKER-K30-156	sp|Q9UQY2|PSB1_SCHPO	-	monolink	monolink	aleitner_M1012_007.06574.06574.5_aleitner_M1012_007.06550.06550.5	170	n/a	-	-	3593.784	719.765	5	5.2	1	9.65	0.14	0.19	0.3	0.3	0	0.05	280	0.36	29.07	0
1	LEIKEGNYGDGYALQPSYIHEYLSK-LMSKVAEK-a4-b4	sp|Q9USQ9|PSB4_SCHPO	sp|O14250|PSA1_SCHPO	xlink	inter-protein xl	aleitner_M1012_007.05557.05557.3_aleitner_M1012_007.05543.05543.3	108	111	3	-	3928.988	1310.67	3	1.8	2	8.39	0.31	0.29	0.38	0.34	0.03	0.05	261	0.3	28.94	0.034
1	KHLDAEVQK-NHASIDKMK-a1-b7	sp|P41878|RPN11_SCHPO	sp|P41878|RPN11_SCHPO	xlink	intra-protein xl	aleitner_M1012_007.01580.01580.4_aleitner_M1012_007.01557.01557.4	281	246	35	-	2247.171	562.801	4	1.4	2	7.57	0.12	0.37	0.32	0.12	0.2	0.06	276	0.79	28.9	0
1	LIDASTVKHVFPITK-NCACVISQKK-a8-b9	sp|O94517|PSA6_SCHPO	sp|O94517|PSA6_SCHPO	xlink	intra-protein xl	aleitner_M1012_007.05126.05126.5_aleitner_M1012_007.05111.05111.5	65	52	13	-	3012.622	603.532	5	2.5	2	9.75	0.24	0.22	0.68	0.57	0.11	0.11	162	0.54	28.8	0
1	TEPKAVDEEMKVR-SAVIKTSTR-a4-b5	decoy_reverse_sp|O14126|PRS6A_SCHPO	sp|O14126|PRS6A_SCHPO	xlink	decoy intra-protein xl	aleitner_M1012_007.01943.01943.4_aleitner_M1012_007.01948.01948.4	260	124	136	-	2630.403	658.608	4	2.9	1	7.04	0.21	0.3	0.31	0.03	0.27	0.07	390	0.89	28.58	0.031
1	YKDGVILAADSR-VYATMQKLQK-a2-b7	sp|O43063|PSB6_SCHPO	decoy_reverse_sp|Q10335|RPN7_SCHPO	xlink	decoy inter-protein xl	aleitner_M1012_007.02941.02941.4_aleitner_M1012_007.02925.02925.4	33	13	20	-	2653.413	664.361	4	-0.8	1	6.96	0.18	0.25	0.42	0.39	0.03	0.07	439	0.4	28.32	0.071
1	RAVEKLSVEALNSLTGEFK-DEEWPPKM-a5-b7	sp|P06732|KCRM_HUMAN	decoy_reverse_sp|O42931|PRS7_SCHPO	xlink	decoy inter-protein xl	aleitner_M1012_007.07160.07160.5_aleitner_M1012_007.07002.07002.5	156	437	281	-	3258.645	652.737	5	-0.9	3	6.57	0.14	0.24	0.25	0.25	0	0.03	526	0.54	28.31	0.071
1	ELAAIKEDTEAVLK-KAQSGPDASAK-a6-b1	sp|O42931|PRS7_SCHPO	sp|P36612|PRS4_SCHPO	xlink	inter-protein xl	aleitner_M1012_007.04340.04340.4_aleitner_M1012_007.04325.04325.4	51	45	6	-	2725.453	682.371	4	5.4	1	7.15	0.13	0.27	0.36	0.24	0.12	0.06	341	0.74	27.11	0.071
1	VTSKLLEQEESAEK-TFLEKR-a4-b5	sp|Q09682|PSA4_SCHPO	sp|O94579|PSA2_SCHPO	xlink	inter-protein xl	aleitner_M1012_007.03749.03749.4_aleitner_M1012_007.03723.03723.4	54	176	122	-	2520.336	631.092	4	1.5	1	7.75	0.13	0.32	0.42	0.12	0.3	0.11	175	0.6	27.02	0.071
1	ARSEAAEFEYKNGYPMPCDVLAK-KVAQTTYKK-a11-b8	sp|O94517|PSA6_SCHPO	sp|O94579|PSA2_SCHPO	xlink	inter-protein xl	aleitner_M1012_007.03806.03806.6_aleitner_M1012_007.03797.03797.6	102	98	4	-	3848.913	642.493	6	0.3	1	5.3	0.13	0.18	0.36	0.36	0	0.05	652	0.58	26.85	0.071
1	LAAPQLVQMFIGDGAKLVR-SAVIKTSTR-a16-b5	sp|O14126|PRS6A_SCHPO	sp|O14126|PRS6A_SCHPO	xlink	intra-protein xl	aleitner_M1012_007.08778.08778.4_aleitner_M1012_007.08777.08777.4	265	124	141	-	3125.769	782.45	4	1.9	1	8.28	0.36	0.22	0.68	0.63	0.05	0.1	208	0.24	26.8	0.031
1	QGDTKINHEHFMDGILEVQMR-FVKLGIDPPK-a5-b3	sp|O14126|PRS6A_SCHPO	sp|O42931|PRS7_SCHPO	xlink	inter-protein xl	aleitner_M1012_007.06163.06163.5_aleitner_M1012_007.06158.06158.5	413	207	206	-	3747.915	750.591	5	0.8	3	7.37	0.11	0.22	0.33	0.15	0.19	0.07	355	0.65	26.8	0.071
1	QEYKDDINLDEASAMAVK-TDNHLSSTLEKLSFK-a4-b11	sp|Q09682|PSA4_SCHPO	decoy_reverse_sp|Q09682|PSA4_SCHPO	xlink	decoy intra-protein xl	aleitner_M1012_007.05291.05291.5_aleitner_M1012_007.05265.05265.5	180	51	129	-	3895.904	780.189	5	0	1	5.23	0.15	0.14	0.25	0.2	0.04	0.04	699	0.93	26.73	0.059
1	EVIELPLKNPELFLR-INVKFFEK-a8-b4	sp|O74445|PRS10_SCHPO	sp|Q9UTM3|RPN5_SCHPO	xlink	inter-protein xl	aleitner_M1012_007.08491.08491.4_aleitner_M1012_007.08470.08470.4	153	200	47	-	2970.697	743.682	4	4.5	1	7.27	0.11	0.26	0.34	0.33	0.01	0.05	329	0.44	26.72	0.071
1	TLADVEVNHLKCDQFLVAHYR-K11-156	sp|Q10335|RPN7_SCHPO	-	monolink	monolink	aleitner_M1012_007.05878.05878.4_aleitner_M1012_007.05874.05874.4	298	n/a	-	-	2683.352	671.846	4	3.3	1	9.4	0.14	0.16	0.57	0.57	0	0.14	142	0.34	26.61	0
1	SAQEILCNEPVETYGSFDLKEK-LKYYEQK-a20-b2	sp|Q9UTM3|RPN5_SCHPO	sp|Q9UTM3|RPN5_SCHPO	xlink	intra-protein xl	aleitner_M1012_007.05273.05273.4_aleitner_M1012_007.05256.05256.4	168	213	45	-	3664.789	917.205	4	0.8	1	6.58	0.19	0.2	0.53	0.53	0.01	0.07	446	0.94	26.54	0.059
1	LTHEKSTMLEK-KYDKTEDDIK-a5-b4	sp|O14126|PRS6A_SCHPO	sp|O74445|PRS10_SCHPO	xlink	inter-protein xl	aleitner_M1012_007.01685.01685.4_aleitner_M1012_007.01664.01664.4	64	41	23	-	2707.376	677.852	4	4.8	3	7.87	0.22	0.28	0.44	0.13	0.31	0.08	187	0.72	26.53	0.071
1	EIKEVIELPVKHPELFESLGIPQPK-K3-K11	sp|P41836|PRS8_SCHPO	-	intralink	intralink	aleitner_M1012_007.09264.09264.3_aleitner_M1012_007.09279.09279.3	158	n/a	-	-	3006.681	1003.235	3	4.2	1	8.01	0.17	0.13	0.28	0.28	0	0.06	380	0.35	26.53	0
1	INANEKLVGWYHTGPQLRPSDLEINNLLK-K6-156	sp|O74440|RPN8_SCHPO	-	monolink	monolink	aleitner_M1012_007.07879.07879.4_aleitner_M1012_007.07861.07861.4	97	n/a	-	-	3487.845	872.969	4	-0.3	1	8.46	0.1	0.22	0.4	0.4	0	0.07	222	0.38	26.45	0
1	EGNYGDGYALQPSYIHEYLSKVLYAR-K21-156	sp|Q9USQ9|PSB4_SCHPO	-	monolink	monolink	aleitner_M1012_007.08786.08786.3_aleitner_M1012_007.08768.08768.3	129	n/a	-	-	3161.546	1054.856	3	3.6	1	8.72	0.31	0.11	0.64	0.64	0	0.12	233	0.21	26.14	0
1	TFANLVSSTLYEKR-YKVNLYK-a13-b2	sp|Q9Y7T8|PSB3_SCHPO	sp|Q9Y7T8|PSB3_SCHPO	xlink	intra-protein xl	aleitner_M1012_007.06170.06170.4_aleitner_M1012_007.06149.06149.4	98	70	28	-	2692.458	674.122	4	3.8	1	6.78	0.37	0.09	0.58	0.57	0.01	0.08	462	0.41	25.63	0.059
1	VHEVGDDLVIGASGFEADALALVKR-KYTGLLR-a24-b1	sp|Q9UQY2|PSB1_SCHPO	decoy_reverse_sp|Q9UQY2|PSB1_SCHPO	xlink	decoy intra-protein xl	aleitner_M1012_007.08578.08578.5_aleitner_M1012_007.08559.08559.5	70	123	53	-	3567.947	714.597	5	4.8	1	6.52	0.16	0.15	0.54	0.54	0	0.06	459	0.39	25.5	0.083
1	IHLEKVSK-KLGVKPPK-a5-b5	sp|O74445|PRS10_SCHPO	sp|O14126|PRS6A_SCHPO	xlink	inter-protein xl	aleitner_M1012_007.02014.02014.4_aleitner_M1012_007.02146.02146.4	318	217	101	-	1956.218	490.062	4	2.4	2	7.69	0.16	0.3	0.31	0.18	0.13	0.06	135	0.47	25.02	0.071
1	EKSPAIIFIDELDAIGTK-AMEVDEKPTER-a2-b7	sp|O14126|PRS6A_SCHPO	sp|O14126|PRS6A_SCHPO	xlink	intra-protein xl	aleitner_M1012_007.08799.08799.4_aleitner_M1012_007.08802.08802.4	277	179	98	-	3400.74	851.193	4	2.3	1	5.94	0.13	0.09	0.25	0.18	0.06	0.04	584	0.56	25.01	0.083
1	ARSEAAEFEYKNGYPMPCDVLAK-KVAQTTYKK-a11-b1	sp|O94517|PSA6_SCHPO	sp|O94579|PSA2_SCHPO	xlink	inter-protein xl	aleitner_M1012_007.03802.03802.4_aleitner_M1012_007.03788.03788.4	102	91	11	-	3848.93	963.24	4	4.7	1	6.67	0.18	0.22	0.45	0.44	0.01	0.06	325	0.63	24.92	0.071
1	KLEKGQSIDDMIPAQK-GGVHVKLAHLSK-a1-b6	sp|P06732|KCRM_HUMAN	sp|P06732|KCRM_HUMAN	xlink	intra-protein xl	aleitner_M1012_007.03656.03656.6_aleitner_M1012_007.03642.03642.6	366	298	68	-	3182.754	531.467	6	1.8	1	6.13	0.16	0.27	0.5	0.42	0.09	0.08	309	0.68	24.85	0.083
1	NKLDPYWNQLIVAGVDGENKEPYVAFADLR-K20-156	sp|Q9USQ9|PSB4_SCHPO	-	monolink	monolink	aleitner_M1012_007.09132.09132.4_aleitner_M1012_007.09097.09097.4	155	n/a	-	-	3589.817	898.462	4	2.2	1	6.74	0.11	0.14	0.42	0.42	0	0.07	406	0.5	24.81	0
1	KLEGTIDYQKL-ELLVKASK-a10-b5	sp|O74445|PRS10_SCHPO	sp|Q9US13|RPN9_SCHPO	xlink	inter-protein xl	aleitner_M1012_007.02714.02714.5_aleitner_M1012_007.02674.02674.5	387	142	245	-	2331.344	467.277	5	5.9	1	7.77	0.21	0.14	0.24	0.13	0.11	0.04	286	0.83	24.57	0.071
1	AVAASLGVNFLKVVSSAIVDK-LGVKPPK-a12-b4	sp|O74445|PRS10_SCHPO	sp|O14126|PRS6A_SCHPO	xlink	inter-protein xl	aleitner_M1012_007.09473.09473.4_aleitner_M1012_007.09469.09469.4	196	217	21	-	2962.756	741.697	4	3.2	2	7.49	0.2	0.2	0.61	0.38	0.24	0.13	172	0.91	24.4	0.071
1	SEAAEFEYKNGYPMPCDVLAKR-KVGQYIR-a9-b1	sp|O94517|PSA6_SCHPO	decoy_reverse_sp|P41878|RPN11_SCHPO	xlink	decoy inter-protein xl	aleitner_M1012_007.03384.03384.5_aleitner_M1012_007.03378.03378.5	102	33	69	-	3574.768	715.961	5	2.5	1	6.56	0.14	0.18	0.39	0.34	0.05	0.06	355	0.41	24.3	0.071
1	LKGDLFSVGSGSTFAYGVLDSGYR-GITVLKPDDDK-a2-b6	sp|P30655|PSB5_SCHPO	sp|Q09720|PSB2_SCHPO	xlink	inter-protein xl	aleitner_M1012_007.07556.07556.4_aleitner_M1012_007.07553.07553.4	183	29	154	-	3832.954	959.246	4	3.5	1	5.85	0.11	0.16	0.27	0.23	0.04	0.04	474	0.41	24.2	0.071
1	IDPSVTMMQVEEKPDVTYGDVGGCKEQIER-K25-156	sp|O42931|PRS7_SCHPO	-	monolink	monolink	aleitner_M1012_007.05512.05512.4_aleitner_M1012_007.05489.05489.4	185	n/a	-	-	3565.683	892.429	4	5.7	1	7.47	0.14	0.15	0.19	0.19	0	0.03	290	0.17	23.99	0
1	YEVGAEYIKKVIAR-ELLKLK-a9-b4	sp|O42897|RPN3_SCHPO	sp|P50524|RPN12_SCHPO	xlink	inter-protein xl	aleitner_M1012_007.02646.02646.6_aleitner_M1012_007.02620.02620.6	151	27	124	-	2518.477	420.754	6	-0.1	1	6	0.18	0.32	0.24	0.04	0.2	0.07	222	0.76	23.84	0.071
1	LAAEDHKFVIHQEENK-SVQPTAKTVQK-a7-b7	decoy_reverse_sp|O74762|RPN2_SCHPO	sp|O74762|RPN2_SCHPO	xlink	decoy intra-protein xl	aleitner_M1012_007.02638.02638.5_aleitner_M1012_007.02624.02624.5	263	806	543	-	3230.707	647.149	5	4.3	1	7.41	0.13	0.24	0.48	0.08	0.41	0.1	140	0.92	23.81	0.095
1	IEFATITKDTTK-GSNDDEMKIDK-a8-b8	sp|Q09682|PSA4_SCHPO	sp|O74762|RPN2_SCHPO	xlink	inter-protein xl	aleitner_M1012_007.01276.01276.5_aleitner_M1012_007.01256.01256.5	217	844	627	-	2755.34	552.076	5	-2.6	1	5.85	0.15	0.31	0.21	0.02	0.19	0.04	269	0.89	23.77	0.071
1	TTEEKEATPMEMDEEK-GSNDDEMKIDKK-a5-b8	sp|O74762|RPN2_SCHPO	sp|O74762|RPN2_SCHPO	xlink	intra-protein xl	aleitner_M1012_007.02473.02473.4_aleitner_M1012_007.02454.02454.4	853	844	9	-	3413.519	854.388	4	4.2	1	5.07	0.19	0.25	0.28	0.27	0.01	0.05	411	0.94	23.76	0.095
1	RGGDEWKIEPLK-DAGKDEFSRK-a7-b4	decoy_reverse_sp|Q10335|RPN7_SCHPO	decoy_reverse_sp|O14126|PRS6A_SCHPO	xlink	decoy inter-protein xl	aleitner_M1012_007.01081.01081.5_aleitner_M1012_007.01070.01070.5	229	140	89	-	2716.38	544.284	5	-0.8	3	5.66	0.07	0.43	0.27	0.25	0.02	0.05	147	0.59	23.72	0.071
1	LYQVEYAFKAFNNAGITSVGVTGK-ATSAGPKQTETINWLEK-a9-b7	sp|O94517|PSA6_SCHPO	sp|O94517|PSA6_SCHPO	xlink	intra-protein xl	aleitner_M1012_007.07743.07743.4_aleitner_M1012_007.07731.07731.4	28	169	141	-	4587.366	1147.849	4	2.7	1	6.63	0.18	0.06	0.29	0.22	0.07	0.05	457	0.44	23.7	0.095
1	VYSEIPLSNATSLLYLENTKETEKLAEER-K20-K24	sp|P50524|RPN12_SCHPO	-	intralink	intralink	aleitner_M1012_007.09284.09284.3_aleitner_M1012_007.09262.09262.3	201	n/a	-	-	3477.788	1160.27	3	3.2	1	7.02	0.21	0.14	0.44	0.44	0	0.08	298	0.27	23.7	0
1	EERFKLNVYK-KYDKTEDDIK-a5-b1	decoy_reverse_sp|Q9Y7T8|PSB3_SCHPO	sp|O74445|PRS10_SCHPO	xlink	decoy inter-protein xl	aleitner_M1012_007.01133.01133.4_aleitner_M1012_007.01126.01126.4	130	38	92	-	2716.385	680.104	4	-4	2	6.75	0.16	0.3	0.32	0.14	0.17	0.06	154	0.47	23.61	0.095
1	LDRKIEIPLPNEVGR-KQYSAKAK-a4-b1	sp|O74445|PRS10_SCHPO	decoy_reverse_sp|Q9UUB6|UBLH2_SCHPO	xlink	decoy inter-protein xl	aleitner_M1012_007.06041.06041.4_aleitner_M1012_007.06026.06026.4	297	3	294	-	2808.581	703.153	4	-1.8	1	5.73	0.09	0.17	0.41	0.41	0	0.06	425	0.59	23.47	0.111
1	QIEELFEAIVLPMQQADKFR-KLGVKPPK-a18-b1	sp|O14126|PRS6A_SCHPO	sp|O14126|PRS6A_SCHPO	xlink	intra-protein xl	aleitner_M1012_007.08517.08517.5_aleitner_M1012_007.08502.08502.5	210	213	3	-	3407.899	682.588	5	2.9	1	6.86	0.16	0.21	0.62	0.61	0.01	0.08	215	0.47	23.26	0.095
1	GSDAAPQASKKK-AEAKDVAKMK-a11-b8	decoy_reverse_sp|P36612|PRS4_SCHPO	decoy_reverse_sp|O59770|PSA3_SCHPO	xlink	decoy inter-protein xl	aleitner_M1012_007.03455.03455.5_aleitner_M1012_007.03446.03446.5	405	68	337	-	2414.289	483.866	5	2.3	1	6.36	0.18	0.2	0.21	0.14	0.07	0.04	295	0.75	23.06	0.111
1	DFTPGADLDEIENSAGKPVYIILVPDINVK-GDSGEMSLQKLFK-a17-b10	decoy_reverse_sp|O74440|RPN8_SCHPO	sp|P41836|PRS8_SCHPO	xlink	decoy inter-protein xl	aleitner_M1012_007.08632.08632.5_aleitner_M1012_007.08604.08604.5	191	400	209	-	4818.439	964.696	5	-3.6	1	6.63	0.1	0.08	0.23	0.14	0.09	0.05	417	0.62	23.04	0.111
1	VHPEGKYVVDISPDIDIK-VVGSELIQKYLGDGPR-a6-b9	sp|P41836|PRS8_SCHPO	sp|P36612|PRS4_SCHPO	xlink	inter-protein xl	aleitner_M1012_007.07434.07434.4_aleitner_M1012_007.07411.07411.4	90	264	174	-	3891.079	973.778	4	3.2	1	5.09	0.13	0.14	0.3	0.11	0.18	0.06	486	0.67	22.71	0.111
1	ENQEKISNNK-KYDKTEDDIK-a5-b4	sp|O14126|PRS6A_SCHPO	sp|O74445|PRS10_SCHPO	xlink	inter-protein xl	aleitner_M1012_007.01715.01715.4_aleitner_M1012_007.01679.01679.4	77	41	36	-	2594.277	649.577	4	2.2	1	7.95	0.19	0.2	0.2	0.08	0.12	0.04	93	0.82	22.64	0.111
1	TFANLVSSTLYEKR-KQLATSLR-a13-b1	sp|Q9Y7T8|PSB3_SCHPO	sp|Q09720|PSB2_SCHPO	xlink	inter-protein xl	aleitner_M1012_007.05935.05935.3_aleitner_M1012_007.05898.05898.3	98	86	12	-	2681.481	894.835	3	2.2	1	6.14	0.33	0.1	0.67	0.54	0.13	0.11	326	0.94	22.44	0.111
1	EAEAAKDEQIEK-FNLMVICKDK-a6-b8	decoy_reverse_sp|Q10329|PSA7_SCHPO	sp|Q9UUB6|UBLH2_SCHPO	xlink	decoy inter-protein xl	aleitner_M1012_007.02219.02219.5_aleitner_M1012_007.02196.02196.5	24	220	196	-	2764.364	553.881	5	-0.7	1	7.42	0.15	0.24	0.14	0.09	0.05	0.02	103	0.81	22.27	0.152
1	SDYYMASTYTKKINVK-WSTAETLTNNKIDR-a11-b11	sp|Q9UTM3|RPN5_SCHPO	decoy_reverse_sp|Q9UUB6|UBLH2_SCHPO	xlink	decoy inter-protein xl	aleitner_M1012_007.05868.05868.6_aleitner_M1012_007.05871.05871.6	195	21	174	-	3696.822	617.145	6	-3.4	1	5.72	0.12	0.18	0.4	0.03	0.37	0.08	323	0.61	22.26	0.152
1	SVQPTAKTVQK-KHFEQVINEK-a7-b1	sp|O74762|RPN2_SCHPO	sp|O74762|RPN2_SCHPO	xlink	intra-protein xl	aleitner_M1012_007.02223.02223.4_aleitner_M1012_007.02199.02199.4	806	694	112	-	2594.413	649.611	4	2.4	2	6.97	0.17	0.21	0.53	0.51	0.01	0.09	136	0.45	22.16	0.095
1	KHFEQVINEKHEDALAK-SVQPTAKTVQK-a10-b7	sp|O74762|RPN2_SCHPO	sp|O74762|RPN2_SCHPO	xlink	intra-protein xl	aleitner_M1012_007.02244.02244.5_aleitner_M1012_007.02230.02230.5	703	806	103	-	3358.796	672.767	5	2.3	1	6.81	0.15	0.21	0.48	0.02	0.45	0.11	139	0.64	22.09	0.095
1	YAVISGAISLDRVDVKTK-DTTKNK-a16-b4	sp|Q10335|RPN7_SCHPO	sp|Q09682|PSA4_SCHPO	xlink	inter-protein xl	aleitner_M1012_007.05578.05578.5_aleitner_M1012_007.05510.05510.5	248	221	27	-	2777.516	556.511	5	-0.4	2	7.13	0.1	0.26	0.2	0.17	0.03	0.03	92	0.75	21.93	0.152
1	MATTVKDTMNVDINAIK-VMCKNK-a6-b4	sp|O43063|PSB6_SCHPO	decoy_reverse_sp|Q09682|PSA4_SCHPO	xlink	decoy inter-protein xl	aleitner_M1012_007.01344.01344.5_aleitner_M1012_007.01288.01288.5	6	26	20	-	2780.386	557.085	5	-3.2	3	7.1	0.13	0.17	0.25	0.14	0.11	0.06	181	0.54	21.88	0.167
1	IKENQEKISNNK-YDKTEDDIK-a7-b3	sp|O14126|PRS6A_SCHPO	sp|O74445|PRS10_SCHPO	xlink	inter-protein xl	aleitner_M1012_007.01807.01807.4_aleitner_M1012_007.01664.01664.4	77	41	36	-	2707.365	677.849	4	3.8	1	6.54	0.14	0.22	0.29	0.02	0.27	0.06	158	0.8	21.57	0.167
1	IHLEKVSK-KLGVKPPK-a5-b1	sp|O74445|PRS10_SCHPO	sp|O14126|PRS6A_SCHPO	xlink	inter-protein xl	aleitner_M1012_007.02184.02184.4_aleitner_M1012_007.01983.01983.4	318	213	105	-	1956.211	490.06	4	-1.5	2	5.86	0.12	0.34	0.17	0.16	0.01	0.03	109	0.8	21.53	0.167
1	HFEQVINEKHEDALAK-LKPQDER-a9-b2	sp|O74762|RPN2_SCHPO	sp|P36612|PRS4_SCHPO	xlink	inter-protein xl	aleitner_M1012_007.02499.02499.4_aleitner_M1012_007.02475.02475.4	703	93	610	-	2929.507	733.385	4	4.6	1	5.44	0.13	0.15	0.27	0.06	0.21	0.07	347	0.79	21.48	0.18
1	EGNYGDGYALQPSYIHEYLSKVLYAR-KYTGLLR-a21-b1	sp|Q9USQ9|PSB4_SCHPO	decoy_reverse_sp|Q9UQY2|PSB1_SCHPO	xlink	decoy inter-protein xl	aleitner_M1012_007.08077.08077.4_aleitner_M1012_007.08073.08073.4	129	123	6	-	3993.043	999.268	4	2.9	1	6.03	0.29	0.11	0.63	0.63	0	0.07	313	0.42	21.45	0.18
1	LNYKPEEEYPDLSK-KVAQTTYKK-a4-b8	sp|P06732|KCRM_HUMAN	sp|O94579|PSA2_SCHPO	xlink	inter-protein xl	aleitner_M1012_007.04387.04387.3_aleitner_M1012_007.04364.04364.3	15	98	83	-	2927.517	976.847	3	0.2	2	6.75	0.26	0.15	0.21	0.17	0.04	0.03	213	0.7	21.35	0.18
1	LDPAGFYIGYKATSAGPK-KEEPKSETLENFTR-a11-b5	sp|O94517|PSA6_SCHPO	sp|O74762|RPN2_SCHPO	xlink	inter-protein xl	aleitner_M1012_007.05252.05252.4_aleitner_M1012_007.05227.05227.4	162	880	718	-	3699.877	925.977	4	2.7	1	6.33	0.12	0.17	0.57	0.56	0.01	0.09	192	0.48	21.13	0.196
1	HGGYKPTDKHKTDLNHENLK-ITAFLLADSKSQK-a9-b10	sp|P06732|KCRM_HUMAN	decoy_reverse_sp|Q10335|RPN7_SCHPO	xlink	decoy inter-protein xl	aleitner_M1012_007.05434.05434.6_aleitner_M1012_007.05420.05420.6	105	367	262	-	3890.042	649.348	6	2.5	1	5.94	0.17	0.2	0.52	0.01	0.5	0.12	177	0.75	21.12	0.196
1	ELLKPSASVALQR-IQYVGKQDPKK-a4-b6	sp|O74894|PRS6B_SCHPO	sp|P41878|RPN11_SCHPO	xlink	inter-protein xl	aleitner_M1012_007.03543.03543.4_aleitner_M1012_007.03519.03519.4	94	276	182	-	2851.628	713.915	4	3.9	1	6.55	0.1	0.12	0.16	0.14	0.02	0.03	267	0.35	20.87	0.212
1	FRKLGVKPPK-TFHILEPKEK-a3-b8	sp|O14126|PRS6A_SCHPO	decoy_reverse_sp|P06732|KCRM_HUMAN	xlink	decoy inter-protein xl	aleitner_M1012_007.02032.02032.5_aleitner_M1012_007.02277.02277.5	213	76	137	-	2547.506	510.509	5	4.5	3	6.44	0.22	0.19	0.29	0.04	0.25	0.05	153	0.67	20.83	0.212
1	MSSKSSLELANNAVK-ELEAMKLLRPRK-a4-b6	sp|Q9P7S2|RPN6_SCHPO	decoy_reverse_sp|Q9UQY2|PSB1_SCHPO	xlink	decoy inter-protein xl	aleitner_M1012_007.02872.02872.6_aleitner_M1012_007.02855.02855.6	4	47	43	-	3198.747	534.132	6	0	1	4.86	0.13	0.15	0.44	0.01	0.42	0.09	365	0.61	20.79	0.25
1	ITTGDRLILTENIKTK-SSTAAKTFLEK-a14-b6	decoy_reverse_sp|Q9UTM3|RPN5_SCHPO	sp|O94579|PSA2_SCHPO	xlink	decoy inter-protein xl	aleitner_M1012_007.02564.02564.5_aleitner_M1012_007.02496.02496.5	335	171	164	-	3134.748	627.957	5	1.2	2	5.48	0.11	0.14	0.18	0.1	0.07	0.03	346	0.83	20.74	0.25
1	ENAPAIIFIDEIDAIATKR-KIEFPSYR-a18-b1	sp|O74894|PRS6B_SCHPO	sp|O74894|PRS6B_SCHPO	xlink	intra-protein xl	aleitner_M1012_007.10354.10354.4_aleitner_M1012_007.10409.10409.4	242	299	57	-	3275.752	819.946	4	2.3	3	5.36	0.25	0.1	0.6	0.57	0.03	0.08	346	0.49	20.62	0.095
1	VLSNYMKQEALSSK-DIGKVVDK-a7-b4	sp|O14250|PSA1_SCHPO	decoy_reverse_sp|Q09720|PSB2_SCHPO	xlink	decoy inter-protein xl	aleitner_M1012_007.01898.01898.5_aleitner_M1012_007.01888.01888.5	89	9	80	-	2607.381	522.484	5	-0.5	2	4.98	0.15	0.32	0.27	0.23	0.04	0.04	168	0.68	20.49	0.269
1	LNFSSLKMKDAVK-LGVKRFK-a7-b4	sp|O59770|PSA3_SCHPO	decoy_reverse_sp|O14126|PRS6A_SCHPO	xlink	decoy inter-protein xl	aleitner_M1012_007.02865.02865.5_aleitner_M1012_007.02851.02851.5	184	226	42	-	2464.427	493.893	5	1.1	1	5.77	0.17	0.17	0.15	0.14	0.01	0.02	257	0.78	20.34	0.271
1	ATREPNKGSYRPYTAK-EDCKSLKR-a7-b4	decoy_reverse_sp|Q09841|PSB7_SCHPO	sp|O74894|PRS6B_SCHPO	xlink	decoy inter-protein xl	aleitner_M1012_007.03508.03508.5_aleitner_M1012_007.03501.03501.5	42	35	7	-	3010.521	603.112	5	-2.8	1	5.55	0.12	0.14	0.18	0.13	0.05	0.03	322	0.88	20.32	0.271
1	LDEARELLVKASK-KEPPVYTPPKDK-a10-b10	sp|Q9US13|RPN9_SCHPO	decoy_reverse_sp|P36612|PRS4_SCHPO	xlink	decoy inter-protein xl	aleitner_M1012_007.02736.02736.5_aleitner_M1012_007.02724.02724.5	142	421	279	-	3006.658	602.339	5	-2.2	1	7.15	0.17	0.19	0.1	0.03	0.07	0.02	81	0.83	20.31	0.271
1	SLLAHKGGHVVR-EEYVSDPKEQM-a6-b8	decoy_reverse_sp|P06732|KCRM_HUMAN	decoy_reverse_sp|Q9UTM3|RPN5_SCHPO	xlink	decoy inter-protein xl	aleitner_M1012_007.01659.01659.5_aleitner_M1012_007.01813.01813.5	84	440	356	-	2764.385	553.885	5	-0.3	2	5.6	0.16	0.24	0.36	0.02	0.33	0.07	154	0.67	20.24	0.271
1	AASIAVEDEKRLR-IKYEYQKLK-a10-b2	sp|Q9UUB6|UBLH2_SCHPO	decoy_reverse_sp|Q9UTM3|RPN5_SCHPO	xlink	decoy inter-protein xl	aleitner_M1012_007.03810.03810.5_aleitner_M1012_007.03798.03798.5	247	226	21	-	2806.558	562.319	5	-0.5	1	6.73	0.09	0.14	0.16	0.07	0.09	0.03	177	0.78	20.14	0.271
1	INVKKSYDYSATMYTR-EKWIAK-a5-b2	decoy_reverse_sp|Q9UTM3|RPN5_SCHPO	decoy_reverse_sp|Q9P7S2|RPN6_SCHPO	xlink	decoy inter-protein xl	aleitner_M1012_007.02069.02069.5_aleitner_M1012_007.02072.02072.5	249	305	56	-	2850.469	571.102	5	2.3	1	6	0.08	0.22	0.11	0	0.11	0.04	163	0.76	20.14	0.271
1	MPFGNTHNKFK-MPIDFKGFICK-a9-b6	sp|P06732|KCRM_HUMAN	sp|Q09720|PSB2_SCHPO	xlink	inter-protein xl	aleitner_M1012_007.02850.02850.5_aleitner_M1012_007.02845.02845.5	9	177	168	-	2812.38	563.484	5	-3.6	1	5.9	0.11	0.17	0.15	0.07	0.08	0.03	232	0.53	20.08	0.271
1	AMEQQDIKPTVQNGEVSANAEQKA-KHFEQVINEK-a23-b1	sp|O74440|RPN8_SCHPO	sp|O74762|RPN2_SCHPO	xlink	inter-protein xl	aleitner_M1012_007.03129.03129.5_aleitner_M1012_007.03103.03103.5	323	694	371	-	3993.992	799.806	5	4.5	1	5.41	0.13	0.25	0.37	0.36	0	0.05	178	0.55	20.05	0.271
1	KIYNEYPPTK-KTVQYATK-a1-b1	sp|O94579|PSA2_SCHPO	decoy_reverse_sp|O94579|PSA2_SCHPO	xlink	decoy intra-protein xl	aleitner_M1012_007.01930.01930.4_aleitner_M1012_007.01919.01919.4	99	148	49	-	2327.243	582.819	4	0.7	1	5.31	0.08	0.31	0.16	0.16	0	0.03	125	0.87	19.94	0.111
1	SEAAEFEYKNGYPMPCDVLAK-SRKVAQTTYK-a9-b3	sp|O94517|PSA6_SCHPO	sp|O94579|PSA2_SCHPO	xlink	inter-protein xl	aleitner_M1012_007.03848.03848.4_aleitner_M1012_007.03839.03839.4	102	91	11	-	3736.829	935.215	4	4.7	4	6.98	0.11	0.12	0.14	0.08	0.06	0.03	159	0.49	19.87	0.271
1	RLTSPLMESHSVEKLFEIDSHIGCAISGLTADAR-K14-155	sp|Q9UT97|PSA5_SCHPO	-	monolink	monolink	aleitner_M1012_007.09180.09180.5_aleitner_M1012_007.09171.09171.5	66	n/a	-	-	3894.968	780.001	5	1.4	1	5.56	0.08	0.11	0.15	0.15	0	0.02	331	0.66	19.83	0
1	ASAGPLIASQTVKK-EPPVYTPPKDK-a13-b9	sp|P30655|PSB5_SCHPO	decoy_reverse_sp|P36612|PRS4_SCHPO	xlink	decoy inter-protein xl	aleitner_M1012_007.05514.05514.5_aleitner_M1012_007.05510.05510.5	93	421	328	-	2777.519	556.512	5	-0.8	1	6.26	0.17	0.24	0.12	0.09	0.03	0.02	98	0.86	19.81	0.271
1	IQYVGKQDPKK-ELIRKSLK-a6-b5	sp|P41878|RPN11_SCHPO	decoy_reverse_sp|O74894|PRS6B_SCHPO	xlink	decoy inter-protein xl	aleitner_M1012_007.02640.02640.5_aleitner_M1012_007.02683.02683.5	276	352	76	-	2426.431	486.294	5	2.1	2	4.88	0.16	0.18	0.37	0.24	0.12	0.06	279	0.77	19.8	0.271
1	NIPKARASLTAAK-KLGVKPPK-a4-b5	sp|Q9P7S2|RPN6_SCHPO	sp|O14126|PRS6A_SCHPO	xlink	inter-protein xl	aleitner_M1012_007.02674.02674.5_aleitner_M1012_007.02656.02656.5	183	217	34	-	2343.433	469.694	5	-1.6	2	5.4	0.1	0.27	0.09	0.06	0.04	0.02	155	0	19.75	0.271
1	TNNLDLEHKHKTPDK-NKHCLIK-a11-b2	decoy_reverse_sp|P06732|KCRM_HUMAN	sp|P30655|PSB5_SCHPO	xlink	decoy inter-protein xl	aleitner_M1012_007.03548.03548.5_aleitner_M1012_007.03259.03259.5	277	52	225	-	2838.479	568.704	5	-0.8	1	6.92	0.14	0.07	0.15	0.1	0.05	0.03	219	0.95	19.75	0.271
1	TEDDIKSLQSVGQIIGEVLK-KVGQYIR-a6-b1	sp|O74445|PRS10_SCHPO	decoy_reverse_sp|P41878|RPN11_SCHPO	xlink	decoy inter-protein xl	aleitner_M1012_007.01845.01845.6_aleitner_M1012_007.01966.01966.6	47	33	14	-	3171.754	529.633	6	4.7	1	4.96	0.09	0.38	0.15	0.11	0.04	0.03	67	0.74	19.68	0.271
1	TSASIDFDSNFLNSMIKK-DHDLAPLYKYLSENPK-a17-b9	sp|Q10335|RPN7_SCHPO	sp|Q10335|RPN7_SCHPO	xlink	intra-protein xl	aleitner_M1012_007.08244.08244.5_aleitner_M1012_007.08245.08245.5	86	62	24	-	4057.024	812.413	5	5.1	1	4.86	0.12	0.05	0.16	0.1	0.06	0.03	457	0.46	19.62	0.111
1	HFEQVINEKHEDALAK-KAQSGPDASAK-a9-b1	sp|O74762|RPN2_SCHPO	sp|P36612|PRS4_SCHPO	xlink	inter-protein xl	aleitner_M1012_007.02088.02088.5_aleitner_M1012_007.02074.02074.5	703	45	658	-	3103.555	621.719	5	-0.9	1	4.77	0.05	0.27	0.23	0.02	0.21	0.05	199	0.88	19.6	0.271
1	IEEIFKKAGHPFMWNQHLGYVLTCPSNLGTGLR-K6-155	sp|P06732|KCRM_HUMAN	-	monolink	monolink	aleitner_M1012_007.07966.07966.4_aleitner_M1012_007.07965.07965.4	265	n/a	-	-	3968.01	993.01	4	-3.7	1	6.44	0.12	0.04	0.17	0.17	0	0.03	305	0.35	19.58	0
1	EPPFAPIESAKR-IHAKSMAIDK-a11-b4	decoy_reverse_sp|P41836|PRS8_SCHPO	sp|O42931|PRS7_SCHPO	xlink	decoy inter-protein xl	aleitner_M1012_007.02695.02695.5_aleitner_M1012_007.02673.02673.5	93	364	271	-	2591.388	519.285	5	3.6	1	5.26	0.14	0.36	0.05	0.03	0.02	0.01	34	0.78	19.19	0.271
1	EFPDLGVLEGKRIDRPGR-VLVDKSRK-a11-b5	decoy_reverse_sp|O42931|PRS7_SCHPO	sp|O94579|PSA2_SCHPO	xlink	decoy inter-protein xl	aleitner_M1012_007.02520.02520.6_aleitner_M1012_007.02485.02485.6	95	88	7	-	3134.753	523.467	6	-1.2	1	4.73	0.11	0.19	0.2	0.14	0.06	0.04	281	0.81	19.15	0.271
1	YTQSTNNDDPKKIIEEEGFTNR-KVAQTTYK-a11-b1	sp|P30655|PSB5_SCHPO	sp|O94579|PSA2_SCHPO	xlink	inter-protein xl	aleitner_M1012_007.03467.03467.5_aleitner_M1012_007.03490.03490.5	18	91	73	-	3673.806	735.769	5	-1.4	1	5.37	0.06	0.2	0.12	0.04	0.08	0.03	212	0.67	19.14	0.271
1	AQSGPDASAKLPTVIPTTR-EDTEAVLKR-a10-b8	sp|P36612|PRS4_SCHPO	sp|O42931|PRS7_SCHPO	xlink	inter-protein xl	aleitner_M1012_007.04565.04565.4_aleitner_M1012_007.04551.04551.4	55	59	4	-	3106.667	777.674	4	5.1	1	4.13	0.1	0.08	0.15	0.11	0.04	0.03	485	0.79	19.07	0.271
1	NPELFLRVGIKPPK-IIPLKK-a11-b5	sp|O74445|PRS10_SCHPO	sp|Q9UQY2|PSB1_SCHPO	xlink	inter-protein xl	aleitner_M1012_007.02299.02299.5_aleitner_M1012_007.02281.02281.5	164	223	59	-	2455.532	492.114	5	1	1	5.69	0.15	0.2	0.24	0.12	0.12	0.05	142	0	19.03	0.271
1	HFEQVINEKHEDALAK-SVQPTAKTVQK-a9-b7	sp|O74762|RPN2_SCHPO	sp|O74762|RPN2_SCHPO	xlink	intra-protein xl	aleitner_M1012_007.02648.02648.3_aleitner_M1012_007.02634.02634.3	703	806	103	-	3230.707	1077.91	3	4.2	2	5.41	0.21	0.13	0.22	0.14	0.08	0.04	249	0.58	19.03	0.111
1	LKGYQTIELDKK-LKLELKK-a2-b6	decoy_reverse_sp|O74445|PRS10_SCHPO	decoy_reverse_sp|P50524|RPN12_SCHPO	xlink	decoy inter-protein xl	aleitner_M1012_007.02323.02323.5_aleitner_M1012_007.02299.02299.5	2	248	246	-	2443.46	489.7	5	-2.7	1	5.67	0.13	0.14	0.31	0.11	0.21	0.07	207	0.78	19.02	0.271
1	AVAHHTDCKFIR-VLVKVHPEGK-a9-b4	sp|P41836|PRS8_SCHPO	sp|P41836|PRS8_SCHPO	xlink	intra-protein xl	aleitner_M1012_007.02246.02246.5_aleitner_M1012_007.02234.02234.5	206	84	122	-	2696.462	540.3	5	1.4	1	5.95	0.13	0.15	0.3	0.23	0.07	0.05	171	0.81	19	0.111
1	AKWSTAETLTNNK-IVKSAKAK-a2-b3	decoy_reverse_sp|Q9UUB6|UBLH2_SCHPO	decoy_reverse_sp|Q9P7S2|RPN6_SCHPO	xlink	decoy inter-protein xl	aleitner_M1012_007.03055.03055.4_aleitner_M1012_007.03035.03035.4	10	337	327	-	2444.365	612.099	4	0.6	1	5.94	0.18	0.09	0.25	0.18	0.07	0.04	245	0.65	18.94	0.271
1	VLGVFSEKAQIK-DAGKDEFSRK-a8-b4	decoy_reverse_sp|O42931|PRS7_SCHPO	decoy_reverse_sp|O14126|PRS6A_SCHPO	xlink	decoy inter-protein xl	aleitner_M1012_007.01908.01908.4_aleitner_M1012_007.01883.01883.4	315	140	175	-	2607.391	652.855	4	-0.1	2	5.95	0.21	0.16	0.37	0.33	0.03	0.06	132	0.94	18.9	0.271
1	EEPKSETLENFTR-AKYASQKRP-a4-b7	sp|O74762|RPN2_SCHPO	sp|Q9UUB6|UBLH2_SCHPO	xlink	inter-protein xl	aleitner_M1012_007.01739.01739.5_aleitner_M1012_007.01813.01813.5	880	298	582	-	2764.394	553.887	5	-3.5	2	5.3	0.13	0.23	0.24	0.22	0.02	0.04	148	0.93	18.87	0.271
1	GEIKKAMVNIDTIDNK-VGKSAVIKTSTR-a5-b3	decoy_reverse_sp|O43063|PSB6_SCHPO	sp|O14126|PRS6A_SCHPO	xlink	decoy inter-protein xl	aleitner_M1012_007.01986.01986.6_aleitner_M1012_007.01966.01966.6	210	119	91	-	3171.758	529.634	6	1.2	1	5.4	0.09	0.2	0.39	0.09	0.3	0.08	133	0.89	18.63	0.271
1	IPDSTYEMVGGLEKQIK-FLSKTLDSNSLTHEK-a14-b4	sp|P41836|PRS8_SCHPO	sp|Q09682|PSA4_SCHPO	xlink	inter-protein xl	aleitner_M1012_007.05710.05710.5_aleitner_M1012_007.05707.05707.5	152	198	46	-	3763.926	753.793	5	0.9	1	5.74	0.1	0.2	0.26	0.25	0.01	0.05	124	0.56	18.57	0.271
1	MSSKSSLELANNAVKSNDIEK-EIKQIK-a15-b3	sp|Q9P7S2|RPN6_SCHPO	decoy_reverse_sp|P41836|PRS8_SCHPO	xlink	decoy inter-protein xl	aleitner_M1012_007.02011.02011.5_aleitner_M1012_007.01976.01976.5	15	249	234	-	3159.688	632.946	5	5.9	1	5.33	0.1	0.17	0.37	0.24	0.13	0.08	172	0.83	18.51	0.271
1	MNGASGAELKGVCTEAGMFALR-TSWIYKNK-a10-b6	sp|P41836|PRS8_SCHPO	sp|P87048|RPN1_SCHPO	xlink	inter-protein xl	aleitner_M1012_007.03611.03611.5_aleitner_M1012_007.03598.03598.5	357	400	43	-	3445.682	690.144	5	-0.4	8	4.96	0.1	0.17	0.25	0.08	0.17	0.07	217	0.67	18.39	0.271
1	EVLNKGVSKDEK-IIPLKKD-a5-b5	sp|Q9P7S2|RPN6_SCHPO	sp|Q9UQY2|PSB1_SCHPO	xlink	inter-protein xl	aleitner_M1012_007.03149.03149.4_aleitner_M1012_007.03132.03132.4	32	223	191	-	2308.334	578.091	4	3.8	1	6.43	0.22	0.08	0.29	0.23	0.06	0.05	157	0.91	18.35	0.271
1	VLRQVMEEKLDSK-SAKGTKR-a9-b6	sp|Q9UT97|PSA5_SCHPO	sp|O74440|RPN8_SCHPO	xlink	inter-protein xl	aleitner_M1012_007.01558.01558.5_aleitner_M1012_007.01555.01555.5	210	39	171	-	2458.367	492.681	5	3.6	1	5.74	0.1	0.25	0.08	0.04	0.04	0.02	72	0.78	18.3	0.271
1	KSGFEKIDLTR-DAGKDEFSR-a6-b4	decoy_reverse_sp|Q9P7S2|RPN6_SCHPO	decoy_reverse_sp|O14126|PRS6A_SCHPO	xlink	decoy inter-protein xl	aleitner_M1012_007.01829.01829.5_aleitner_M1012_007.01816.01816.5	329	140	189	-	2454.23	491.854	5	-3.7	1	6.68	0.12	0.16	0.06	0.02	0.04	0.01	63	0.87	18.16	0.271
1	GKYYPLKSMTEK-KQLLIDGANVLR-a7-b1	sp|P06732|KCRM_HUMAN	decoy_reverse_sp|O42897|RPN3_SCHPO	xlink	decoy inter-protein xl	aleitner_M1012_007.04650.04650.5_aleitner_M1012_007.04641.04641.5	177	415	238	-	2920.623	585.132	5	4.6	1	4.89	0.08	0.16	0.15	0.12	0.03	0.03	245	0.8	18.05	0.271
1	ELNLMDPKVPEDIFKTHLEVAR-NCACVISQKK-a15-b9	sp|P87048|RPN1_SCHPO	sp|O94517|PSA6_SCHPO	xlink	inter-protein xl	aleitner_M1012_007.06957.06957.5_aleitner_M1012_007.06613.06613.5	347	52	295	-	3938.022	788.612	5	3	1	4.96	0.13	0.21	0.17	0.15	0.02	0.03	164	0.8	17.97	0.271
1	RKIFTIHTSK-NLTDETKNK-a2-b7	sp|P36612|PRS4_SCHPO	sp|P30655|PSB5_SCHPO	xlink	inter-protein xl	aleitner_M1012_007.02108.02108.4_aleitner_M1012_007.02087.02087.4	370	50	320	-	2429.331	608.341	4	1.5	1	5.22	0.14	0.26	0.09	0.06	0.03	0.02	92	0.8	17.95	0.271
1	ATSAGPKQTETINWLEK-DTTKNK-a7-b4	sp|O94517|PSA6_SCHPO	sp|Q09682|PSA4_SCHPO	xlink	inter-protein xl	aleitner_M1012_007.01088.01088.6_aleitner_M1012_007.01123.01123.6	169	221	52	-	2716.383	453.738	6	-3.3	1	4.4	0.07	0.22	0.3	0.29	0.01	0.04	223	0.93	17.94	0.271
1	NLQVAKSLDK-IWKVMCKNK-a6-b3	decoy_reverse_sp|Q9UT97|PSA5_SCHPO	decoy_reverse_sp|Q09682|PSA4_SCHPO	xlink	decoy inter-protein xl	aleitner_M1012_007.01780.01780.5_aleitner_M1012_007.01555.01555.5	34	22	12	-	2458.359	492.68	5	6	1	4.98	0.13	0.27	0.09	0.06	0.03	0.02	87	0.78	17.76	0.271
1	VATEKDFLDAVQK-QVMEEKLDSK-a5-b6	sp|O42931|PRS7_SCHPO	sp|Q9UT97|PSA5_SCHPO	xlink	inter-protein xl	aleitner_M1012_007.04815.04815.4_aleitner_M1012_007.04795.04795.4	411	210	201	-	2806.443	702.619	4	4.3	1	4.61	0.07	0.17	0.14	0.07	0.07	0.03	251	0.44	17.75	0.271
1	IIYSDIDVDPVKPEHVGKVVLK-LESKQR-a18-b4	decoy_reverse_sp|P41836|PRS8_SCHPO	decoy_reverse_sp|O42897|RPN3_SCHPO	xlink	decoy inter-protein xl	aleitner_M1012_007.04714.04714.5_aleitner_M1012_007.04681.04681.5	320	184	136	-	3359.87	672.982	5	-0.1	1	4.2	0.14	0.07	0.13	0.08	0.05	0.03	404	0.89	17.74	0.271
1	ATAGPIIADKNCK-GVMTLGFDLIKR-a10-b11	sp|Q09841|PSB7_SCHPO	decoy_reverse_sp|O74762|RPN2_SCHPO	xlink	decoy inter-protein xl	aleitner_M1012_007.04259.04259.5_aleitner_M1012_007.04245.04245.5	64	55	9	-	2844.537	569.915	5	4.6	1	5.76	0.14	0.11	0.23	0.18	0.04	0.04	173	0.91	17.65	0.271
1	LQNVSNFQKIAMVDNHVCLAFAGLNADARILIDK-K9-156	sp|Q10329|PSA7_SCHPO	-	monolink	monolink	aleitner_M1012_007.06207.06207.4_aleitner_M1012_007.06173.06173.4	62	n/a	-	-	3954.058	989.522	4	2.1	1	5.18	0.11	0.09	0.16	0.16	0	0.02	269	0.7	17.6	0
1	YLHQSLKYKEDTALR-QSKATREPNK-a7-b3	decoy_reverse_sp|O74445|PRS10_SCHPO	decoy_reverse_sp|Q09841|PSB7_SCHPO	xlink	decoy inter-protein xl	aleitner_M1012_007.02000.02000.6_aleitner_M1012_007.01986.01986.6	377	35	342	-	3159.678	527.621	6	3.4	1	4.1	0.14	0.29	0.29	0.26	0.03	0.05	124	0.92	17.46	0.271
1	LGVQSISLTNNFPKVFAMGDK-SVQPTAKTVQK-a14-b7	sp|Q9Y7T8|PSB3_SCHPO	sp|O74762|RPN2_SCHPO	xlink	inter-protein xl	aleitner_M1012_007.03572.03572.5_aleitner_M1012_007.03557.03557.5	41	806	765	-	3588.918	718.792	5	-1.2	1	5.76	0.07	0.1	0.33	0.01	0.32	0.09	144	0.66	17.42	0.271
1	MPIDFKGFICKVVDK-ASPIAGSEGKEAYR-a11-b10	sp|Q09720|PSB2_SCHPO	decoy_reverse_sp|Q9UT97|PSA5_SCHPO	xlink	decoy inter-protein xl	aleitner_M1012_007.08199.08199.5_aleitner_M1012_007.08179.08179.5	182	79	103	-	3368.705	674.749	5	-2.8	1	4.46	0.1	0.11	0.13	0.03	0.1	0.02	307	0.83	17.27	0.278
1	EGNYGDGYALQPSYIHEYLSKVLYAR-LMSKVAEK-a21-b4	sp|Q9USQ9|PSB4_SCHPO	sp|O14250|PSA1_SCHPO	xlink	inter-protein xl	aleitner_M1012_007.07691.07691.5_aleitner_M1012_007.07704.07704.5	129	111	18	-	4048.033	810.615	5	1	1	5.51	0.1	0.1	0.43	0.42	0	0.05	185	0.4	17.27	0.278
1	ELAAIKEDTEAVLKR-EIKPNIR-a14-b3	sp|O42931|PRS7_SCHPO	sp|P41836|PRS8_SCHPO	xlink	inter-protein xl	aleitner_M1012_007.04396.04396.4_aleitner_M1012_007.04370.04370.4	59	105	46	-	2691.518	673.887	4	0.3	1	5.41	0.06	0.2	0.1	0.06	0.05	0.02	104	0.77	17.24	0.278
1	KSGNLPDADNSKSDISK-NKLLKVTVSK-a1-b5	decoy_reverse_sp|P87048|RPN1_SCHPO	decoy_reverse_sp|O59770|PSA3_SCHPO	xlink	decoy inter-protein xl	aleitner_M1012_007.05477.05477.5_aleitner_M1012_007.05457.05457.5	872	198	674	-	3041.662	609.34	5	0.3	1	4.92	0.09	0.13	0.32	0.27	0.05	0.05	214	0.87	17.23	0.278
1	NKYAIQLPLPPK-VEFKMGNGK-a2-b4	sp|O42931|PRS7_SCHPO	decoy_reverse_sp|P06732|KCRM_HUMAN	xlink	decoy inter-protein xl	aleitner_M1012_007.01698.01698.4_aleitner_M1012_007.01673.01673.4	150	135	15	-	2527.4	632.858	4	4.9	1	4.74	0.15	0.16	0.2	0.04	0.16	0.04	204	0.73	17.23	0.278
1	VPDKLIDASTVK-YDKKDLVR-a4-b4	sp|O94517|PSA6_SCHPO	decoy_reverse_sp|O74445|PRS10_SCHPO	xlink	decoy inter-protein xl	aleitner_M1012_007.01780.01780.5_aleitner_M1012_007.01776.01776.5	57	352	295	-	2458.359	492.68	5	-3.9	1	4.62	0.05	0.3	0.07	0.04	0.03	0.01	81	0.87	17.19	0.284
1	MDDKMLLTEVHLLESKVYHAIR-DMTLEEAEVLILKVLR-a16-b13	sp|Q9P7S2|RPN6_SCHPO	sp|Q9UT97|PSA5_SCHPO	xlink	inter-protein xl	aleitner_M1012_007.07147.07147.4_aleitner_M1012_007.07296.07296.4	173	201	28	-	4649.484	1163.379	4	-1	5	4.26	0.08	0.06	0.28	0.26	0.02	0.04	365	0.82	17.11	0.284
1	MEQKPEVDYSEK-IITKEGVETR-a4-b4	sp|Q9UTM3|RPN5_SCHPO	sp|Q9UQY2|PSB1_SCHPO	xlink	inter-protein xl	aleitner_M1012_007.01827.01827.5_aleitner_M1012_007.01649.01649.5	4	212	208	-	2764.387	553.885	5	0.9	2	5.3	0.08	0.17	0.31	0.31	0.01	0.05	125	0.81	17.1	0.284
1	LMSKVAEKAQINTQEYGR-EASKTLSKWR-a8-b8	sp|O14250|PSA1_SCHPO	decoy_reverse_sp|Q9USQ9|PSB4_SCHPO	xlink	decoy inter-protein xl	aleitner_M1012_007.03998.03998.6_aleitner_M1012_007.03958.03958.6	115	66	49	-	3407.797	568.974	6	2.8	1	4.68	0.12	0.16	0.15	0.11	0.04	0.03	212	0.95	17.09	0.297
1	QETQYKIDELVSNNEK-QSKATR-a6-b3	decoy_reverse_sp|Q09682|PSA4_SCHPO	decoy_reverse_sp|Q09841|PSB7_SCHPO	xlink	decoy inter-protein xl	aleitner_M1012_007.01827.01827.5_aleitner_M1012_007.01813.01813.5	9	35	26	-	2764.387	553.885	5	-0.5	3	4.74	0.11	0.21	0.3	0.25	0.05	0.05	133	0.81	17.07	0.297
1	LFKSLGSGMDQEK-VVDKCFGIK-a3-b4	decoy_reverse_sp|P41836|PRS8_SCHPO	decoy_reverse_sp|Q09720|PSB2_SCHPO	xlink	decoy inter-protein xl	aleitner_M1012_007.01050.01050.5_aleitner_M1012_007.01009.01009.5	4	13	9	-	2641.356	529.279	5	2.3	1	5.06	0.13	0.15	0.31	0.09	0.23	0.06	159	0.8	17.07	0.297
1	SDYYMASTYTKKINVK-WSTAETLTNNKIDR-a12-b11	sp|Q9UTM3|RPN5_SCHPO	decoy_reverse_sp|Q9UUB6|UBLH2_SCHPO	xlink	decoy inter-protein xl	aleitner_M1012_007.06223.06223.5_aleitner_M1012_007.06247.06247.5	196	21	175	-	3696.834	740.375	5	-0.1	2	4.58	0.13	0.14	0.3	0.06	0.24	0.06	224	0.38	17.04	0.297
1	LKGYQTIELDKK-AKSAKIVR-a11-b2	decoy_reverse_sp|O74445|PRS10_SCHPO	sp|Q9P7S2|RPN6_SCHPO	xlink	decoy inter-protein xl	aleitner_M1012_007.02785.02785.5_aleitner_M1012_007.02542.02542.5	11	82	71	-	2444.441	489.896	5	1.6	2	4.09	0.17	0.22	0.25	0.25	0	0.04	192	0.71	17.03	0.297
1	FKLNYKPEEEYPDLSK-TMGKNK-a6-b4	sp|P06732|KCRM_HUMAN	sp|P41836|PRS8_SCHPO	xlink	inter-protein xl	aleitner_M1012_007.01853.01853.5_aleitner_M1012_007.01831.01831.5	15	78	63	-	2814.409	563.89	5	-2.2	1	4.92	0.16	0.16	0.19	0.04	0.15	0.06	148	0.88	16.97	0.303
1	NLNQIVNELDEEKYK-VMCKNK-a13-b4	sp|Q9US13|RPN9_SCHPO	decoy_reverse_sp|Q09682|PSA4_SCHPO	xlink	decoy inter-protein xl	aleitner_M1012_007.01739.01739.5_aleitner_M1012_007.01649.01649.5	111	26	85	-	2764.394	553.887	5	5.8	1	4.73	0.09	0.21	0.2	0.02	0.18	0.06	121	0.91	16.93	0.303
1	LLMKLSSQNDDK-LVKERQAR-a4-b3	sp|O74762|RPN2_SCHPO	decoy_reverse_sp|P36612|PRS4_SCHPO	xlink	decoy inter-protein xl	aleitner_M1012_007.01708.01708.6_aleitner_M1012_007.01682.01682.6	242	17	225	-	2527.393	422.24	6	5.3	2	4.77	0.13	0.28	0.09	0.04	0.05	0.02	55	0.92	16.89	0.303
1	DEKSGVKLENVK-KIPQVASFR-a3-b1	decoy_reverse_sp|Q9P7S2|RPN6_SCHPO	decoy_reverse_sp|Q9UTM3|RPN5_SCHPO	xlink	decoy inter-protein xl	aleitner_M1012_007.01697.01697.5_aleitner_M1012_007.01672.01672.5	386	46	340	-	2527.398	506.487	5	-1.4	1	4.49	0.14	0.18	0.17	0.15	0.02	0.03	186	0.93	16.82	0.303
1	DVAKMKLSLFSNK-KDKPKYEPPVPTR-a4-b3	decoy_reverse_sp|O59770|PSA3_SCHPO	sp|P36612|PRS4_SCHPO	xlink	decoy inter-protein xl	aleitner_M1012_007.01845.01845.6_aleitner_M1012_007.01825.01825.6	68	28	40	-	3171.754	529.633	6	5.5	1	3.35	0.1	0.25	0.31	0.15	0.16	0.06	220	0.91	16.81	0.303
1	TQLADILSVLGMSYSNTSKHESLK-K19-156	sp|P87048|RPN1_SCHPO	-	monolink	monolink	aleitner_M1012_007.09093.09093.4_aleitner_M1012_007.09071.09071.4	139	n/a	-	-	2777.427	695.364	4	3.9	1	5.58	0.09	0.14	0.28	0.28	0	0.06	105	0.38	16.79	0
1	HIGIATTGFIPDGQHIVKRAR-TPNDTQKYSNDK-a18-b7	sp|O59770|PSA3_SCHPO	decoy_reverse_sp|P30655|PSB5_SCHPO	xlink	decoy inter-protein xl	aleitner_M1012_007.04237.04237.5_aleitner_M1012_007.04199.04199.5	89	261	172	-	3833.992	767.806	5	2.8	1	3.8	0.11	0.11	0.18	0.16	0.02	0.03	352	0.69	16.74	0.303
1	SAELYKNPKADPLDER-ATPYRGYSKPNER-a9-b9	sp|O74762|RPN2_SCHPO	sp|Q09841|PSB7_SCHPO	xlink	inter-protein xl	aleitner_M1012_007.09544.09544.5_aleitner_M1012_007.09515.09515.5	130	226	96	-	3520.758	705.159	5	-0.2	1	5.46	0.15	0.14	0.1	0.06	0.04	0.02	131	0.82	16.68	0.303
1	GGDEWKIEPLKLK-KLARNILK-a6-b1	decoy_reverse_sp|Q10335|RPN7_SCHPO	decoy_reverse_sp|O94444|RPN10_SCHPO	xlink	decoy inter-protein xl	aleitner_M1012_007.02380.02380.5_aleitner_M1012_007.02342.02342.5	229	114	115	-	2604.529	521.914	5	-2.8	1	5.2	0.08	0.17	0.11	0.06	0.05	0.02	128	0.75	16.67	0.303
1	DKMNFVILCRDAIPYEANIR-EKTSNNTNR-a2-b2	decoy_reverse_sp|Q9UUB6|UBLH2_SCHPO	decoy_reverse_sp|P87048|RPN1_SCHPO	xlink	decoy inter-protein xl	aleitner_M1012_007.03768.03768.4_aleitner_M1012_007.03752.03752.4	81	854	773	-	3637.802	910.458	4	1.1	1	3.3	0.1	0.13	0.3	0.29	0.01	0.04	360	0.5	16.6	0.303
1	LGDKGPAAAR-DKKASLLTR-a4-b3	sp|O14250|PSA1_SCHPO	sp|Q9UUB6|UBLH2_SCHPO	xlink	inter-protein xl	aleitner_M1012_007.08524.08524.3_aleitner_M1012_007.08514.08514.3	239	223	16	-	2123.203	708.742	3	-1.5	1	3.26	0.22	0.07	0.17	0.15	0.01	0.03	423	0.77	16.56	0.308
1	LGDKGPAAARASR-STMLEKIK-a4-b6	sp|O14250|PSA1_SCHPO	sp|O14126|PRS6A_SCHPO	xlink	inter-protein xl	aleitner_M1012_007.02172.02172.4_aleitner_M1012_007.02150.02150.4	239	70	169	-	2355.299	589.833	4	2	1	4.39	0.15	0.24	0.1	0.05	0.06	0.02	121	0.92	16.55	0.308
1	KLFKSLGSGMDQEK-KHLDAEVQK-a4-b1	decoy_reverse_sp|P41836|PRS8_SCHPO	sp|P41878|RPN11_SCHPO	xlink	decoy inter-protein xl	aleitner_M1012_007.06082.06082.3_aleitner_M1012_007.06071.06071.3	4	281	277	-	2771.447	924.823	3	-2.1	1	3.69	0.12	0.11	0.2	0.16	0.04	0.03	347	0.55	16.55	0.308
1	GVILQSDIEEAYARAVKPTDMEQFAFYK-GTLKVHTIRLR-a17-b4	sp|O74894|PRS6B_SCHPO	decoy_reverse_sp|O42897|RPN3_SCHPO	xlink	decoy inter-protein xl	aleitner_M1012_007.07497.07497.5_aleitner_M1012_007.07361.07361.5	378	131	247	-	4649.459	930.9	5	-2	2	5.21	0.14	0.02	0.18	0.11	0.07	0.04	284	0.87	16.55	0.308
1	KAMVNIDTIDNKVATTM-VMCKNK-a1-b4	decoy_reverse_sp|O43063|PSB6_SCHPO	decoy_reverse_sp|Q09682|PSA4_SCHPO	xlink	decoy inter-protein xl	aleitner_M1012_007.01296.01296.5_aleitner_M1012_007.01328.01328.5	210	26	184	-	2780.393	557.086	5	-0.6	2	4.96	0.04	0.16	0.2	0.02	0.18	0.07	126	0.71	16.51	0.308
1	IVRTLIDKFSGEK-ELLVKASK-a8-b5	sp|Q9P7S2|RPN6_SCHPO	sp|Q9US13|RPN9_SCHPO	xlink	inter-protein xl	aleitner_M1012_007.02327.02327.6_aleitner_M1012_007.02293.02293.6	93	142	49	-	2529.491	422.59	6	5	1	4.76	0.15	0.16	0.26	0.17	0.09	0.05	153	0.91	16.45	0.316
1	IANYDPAEIRFNLMVICKDK-IEDTDKYDKK-a18-b9	sp|Q9UUB6|UBLH2_SCHPO	decoy_reverse_sp|O74445|PRS10_SCHPO	xlink	decoy inter-protein xl	aleitner_M1012_007.03052.03052.5_aleitner_M1012_007.03155.03155.5	220	351	131	-	3800.916	761.191	5	4.2	2	4.23	0.07	0.18	0.13	0.03	0.1	0.03	197	0.75	16.41	0.316
1	VAIKKGAVEYEIYK-QKSLEK-a5-b2	decoy_reverse_sp|O42897|RPN3_SCHPO	sp|O42897|RPN3_SCHPO	xlink	decoy intra-protein xl	aleitner_M1012_007.01234.01234.5_aleitner_M1012_007.01188.01188.5	347	314	33	-	2479.39	496.886	5	-1.3	1	3.74	0.04	0.25	0.37	0.06	0.31	0.1	130	0.9	16.39	0.156
1	YEAKAIGSGSEPAKSELVK-EDVQSLKLK-a14-b7	sp|Q9UT97|PSA5_SCHPO	sp|Q9UTM3|RPN5_SCHPO	xlink	inter-protein xl	aleitner_M1012_007.01864.01864.5_aleitner_M1012_007.01976.01976.5	179	211	32	-	3159.701	632.948	5	2.9	1	6.01	0.1	0.16	0.07	0.04	0.02	0.01	35	0.9	16.36	0.346
1	LYNKFKTNHGNPFM-LVRDAFALAKEK-a6-b10	decoy_reverse_sp|P06732|KCRM_HUMAN	sp|O14126|PRS6A_SCHPO	xlink	decoy inter-protein xl	aleitner_M1012_007.03408.03408.4_aleitner_M1012_007.03388.03388.4	373	275	98	-	3207.688	802.93	4	-0.6	1	5.29	0.23	0.04	0.35	0.19	0.16	0.06	199	0.65	16.36	0.346
1	FRKLGVKPPK-YFATLQKSKR-a3-b7	sp|O14126|PRS6A_SCHPO	decoy_reverse_sp|O14126|PRS6A_SCHPO	xlink	decoy intra-protein xl	aleitner_M1012_007.02294.02294.4_aleitner_M1012_007.02019.02019.4	213	7	206	-	2547.508	637.885	4	0.9	1	5.15	0.12	0.23	0.06	0.06	0.01	0.01	49	0.92	16.35	0.156
1	AMVNIDTIDNKVATTM-ETLIFKCIDMFIHK-a11-b6	decoy_reverse_sp|O43063|PSB6_SCHPO	sp|O74762|RPN2_SCHPO	xlink	decoy inter-protein xl	aleitner_M1012_007.06441.06441.4_aleitner_M1012_007.06368.06368.4	221	113	108	-	3667.824	917.964	4	-3.6	1	3.55	0.11	0.14	0.4	0.08	0.32	0.08	283	0.83	16.34	0.346
1	MATTVKDTMNVDINAIKK-EWDSKLK-a6-b5	sp|O43063|PSB6_SCHPO	sp|O74445|PRS10_SCHPO	xlink	inter-protein xl	aleitner_M1012_007.05683.05683.3_aleitner_M1012_007.05670.05670.3	6	24	18	-	3034.588	1012.537	3	5.3	1	3.69	0.11	0.03	0.19	0.07	0.12	0.05	413	0.93	16.32	0.346
1	SWIGAYLAKIPER-IDTIVKEIQDEK-a9-b6	decoy_reverse_sp|Q9UTM3|RPN5_SCHPO	sp|Q10329|PSA7_SCHPO	xlink	decoy inter-protein xl	aleitner_M1012_007.03104.03104.5_aleitner_M1012_007.03070.03070.5	136	230	94	-	3070.658	615.139	5	-0.3	1	4.81	0.07	0.2	0.17	0.07	0.1	0.03	106	0.94	16.3	0.346
1	DAGKDEFSRK-LIQIRVKLEK-a4-b7	decoy_reverse_sp|O14126|PRS6A_SCHPO	decoy_reverse_sp|Q9UTM3|RPN5_SCHPO	xlink	decoy inter-protein xl	aleitner_M1012_007.03242.03242.4_aleitner_M1012_007.03224.03224.4	140	21	119	-	2528.431	633.116	4	-0.6	2	4.39	0.19	0.08	0.17	0.06	0.11	0.03	285	0.9	16.28	0.354
1	QEMKKDSESTEEK-EDVQSLKLK-a4-b7	decoy_reverse_sp|O94444|RPN10_SCHPO	sp|Q9UTM3|RPN5_SCHPO	xlink	decoy inter-protein xl	aleitner_M1012_007.01659.01659.5_aleitner_M1012_007.01649.01649.5	4	211	207	-	2764.385	553.885	5	5.7	1	4.76	0.07	0.18	0.29	0.14	0.15	0.06	120	0.89	16.27	0.354
1	LFKSLGSGMDQEKVLNK-KMAIDDDINWEELAR-a3-b1	decoy_reverse_sp|P41836|PRS8_SCHPO	sp|O14126|PRS6A_SCHPO	xlink	decoy inter-protein xl	aleitner_M1012_007.03805.03805.5_aleitner_M1012_007.03784.03784.5	4	371	367	-	3848.919	770.792	5	-3.7	1	3.74	0.07	0.13	0.36	0.04	0.32	0.07	275	0.94	16.26	0.354
1	INEDSKLAVNENLASSK-DVAKMK-a6-b4	decoy_reverse_sp|Q9P7S2|RPN6_SCHPO	decoy_reverse_sp|O59770|PSA3_SCHPO	xlink	decoy inter-protein xl	aleitner_M1012_007.01044.01044.6_aleitner_M1012_007.01017.01017.6	407	68	339	-	2659.364	444.235	6	-3.7	1	4.89	0.17	0.14	0.23	0.07	0.16	0.06	138	0.82	16.25	0.354
1	VLGVFSEKAQIK-GYSKPNERATK-a8-b4	decoy_reverse_sp|O42931|PRS7_SCHPO	sp|Q09841|PSB7_SCHPO	xlink	decoy inter-protein xl	aleitner_M1012_007.03534.03534.4_aleitner_M1012_007.03511.03511.4	315	226	89	-	2705.485	677.379	4	3.8	1	5.19	0.18	0.11	0.23	0.06	0.17	0.04	147	0.75	16.2	0.354
1	LGVMYAKNLPNIQR-KDWNACKK-a7-b7	decoy_reverse_sp|Q9US13|RPN9_SCHPO	sp|P50524|RPN12_SCHPO	xlink	decoy inter-protein xl	aleitner_M1012_007.01413.01413.5_aleitner_M1012_007.01397.01397.5	303	22	281	-	2802.469	561.502	5	0.8	1	4.59	0.11	0.15	0.24	0.07	0.17	0.05	169	0.91	16.2	0.354
1	EFHKDMTLEEAEVLILKVLR-LFLLRSDYYMASTYTKK-a17-b16	sp|Q9UT97|PSA5_SCHPO	sp|Q9UTM3|RPN5_SCHPO	xlink	inter-protein xl	aleitner_M1012_007.07497.07497.5_aleitner_M1012_007.07495.07495.5	201	195	6	-	4649.459	930.9	5	1.3	2	4.19	0.11	0.1	0.18	0.11	0.07	0.03	279	0.72	16.16	0.354
1	SETMKYYLPK-GSLEKNWK-a5-b5	decoy_reverse_sp|P06732|KCRM_HUMAN	decoy_reverse_sp|Q10329|PSA7_SCHPO	xlink	decoy inter-protein xl	aleitner_M1012_007.00874.00874.5_aleitner_M1012_007.00858.00858.5	205	81	124	-	2357.208	472.449	5	4.3	1	4.9	0.03	0.27	0.04	0.02	0.02	0.01	35	0.62	16.13	0.354
1	CGSPYIIEDSKK-EKVAFILDQVR-a11-b2	decoy_reverse_sp|O74762|RPN2_SCHPO	sp|Q9UTM3|RPN5_SCHPO	xlink	decoy inter-protein xl	aleitner_M1012_007.02010.02010.4_aleitner_M1012_007.01989.01989.4	670	170	500	-	2850.475	713.627	4	-3	1	4.98	0.16	0.12	0.36	0.06	0.31	0.07	132	0.94	16.06	0.369
1	AQSGPDASAKLPTVIPTTR-EIKPNIR-a10-b3	sp|P36612|PRS4_SCHPO	sp|P41836|PRS8_SCHPO	xlink	inter-protein xl	aleitner_M1012_007.04524.04524.4_aleitner_M1012_007.04512.04512.4	55	105	50	-	2915.617	729.912	4	3	1	3.94	0.1	0.11	0.19	0.16	0.03	0.03	292	0.61	16.06	0.369
1	MEQKPEVDYSEK-MVTANIKNIK-a4-b7	sp|Q9UTM3|RPN5_SCHPO	decoy_reverse_sp|P41836|PRS8_SCHPO	xlink	decoy inter-protein xl	aleitner_M1012_007.03067.03067.4_aleitner_M1012_007.03046.03046.4	4	117	113	-	2750.379	688.603	4	-3	1	4.9	0.13	0.13	0.2	0.1	0.1	0.04	154	0.89	16.04	0.369
1	KGVVALVEDKTK-GSNDDEMKIDK-a10-b8	decoy_reverse_sp|Q9UT97|PSA5_SCHPO	sp|O74762|RPN2_SCHPO	xlink	decoy inter-protein xl	aleitner_M1012_007.01732.01732.4_aleitner_M1012_007.01709.01709.4	205	844	639	-	2674.376	669.602	4	0.8	1	3.91	0.15	0.18	0.51	0.51	0.01	0.09	164	0.51	16	0.369
1	LVARNIPKEIK-DKKLIPIR-a8-b3	decoy_reverse_sp|P41836|PRS8_SCHPO	decoy_reverse_sp|Q9UQY2|PSB1_SCHPO	xlink	decoy inter-protein xl	aleitner_M1012_007.02684.02684.5_aleitner_M1012_007.02658.02658.5	299	3	296	-	2399.498	480.907	5	-0.7	1	3.85	0.12	0.17	0.27	0.11	0.16	0.05	211	0	15.98	0.369
1	LAQFEKEEYVSDPK-QYSAKAK-a6-b5	decoy_reverse_sp|Q9UTM3|RPN5_SCHPO	decoy_reverse_sp|Q9UUB6|UBLH2_SCHPO	xlink	decoy inter-protein xl	aleitner_M1012_007.01184.01184.5_aleitner_M1012_007.01171.01171.5	432	8	424	-	2614.322	523.872	5	2.1	1	4.69	0.07	0.18	0.12	0.1	0.02	0.02	143	0.89	15.97	0.369
1	RQTLNKIALDEQIQALK-GGNMKEVFRR-a6-b5	decoy_reverse_sp|P41836|PRS8_SCHPO	sp|P06732|KCRM_HUMAN	xlink	decoy inter-protein xl	aleitner_M1012_007.03877.03877.5_aleitner_M1012_007.03856.03856.5	370	247	123	-	3311.829	663.374	5	4.5	1	4.73	0.11	0.09	0.14	0.08	0.06	0.03	223	0.83	15.93	0.369
1	NELEKLNFSSLKMK-KDWNACK-a12-b1	sp|O59770|PSA3_SCHPO	sp|P50524|RPN12_SCHPO	xlink	inter-protein xl	aleitner_M1012_007.03461.03461.5_aleitner_M1012_007.03434.03434.5	184	16	168	-	2738.39	548.686	5	4.7	1	3.74	0.09	0.16	0.16	0.16	0	0.02	257	0.93	15.9	0.369
1	EIQDEKEAEAAR-GSNDDEMKIDK-a6-b8	sp|Q10329|PSA7_SCHPO	sp|O74762|RPN2_SCHPO	xlink	inter-protein xl	aleitner_M1012_007.01266.01266.5_aleitner_M1012_007.01246.01246.5	236	844	608	-	2776.261	556.26	5	-3.5	1	4.38	0.12	0.2	0.09	0.02	0.07	0.02	130	0.77	15.86	0.372
1	EQVRDAGKDEFSR-ETTEKKIDK-a8-b6	decoy_reverse_sp|O14126|PRS6A_SCHPO	decoy_reverse_sp|O74762|RPN2_SCHPO	xlink	decoy inter-protein xl	aleitner_M1012_007.01743.01743.4_aleitner_M1012_007.01815.01815.4	140	119	21	-	2764.401	692.108	4	4.8	1	5.86	0.13	0.14	0.09	0.04	0.04	0.02	37	0.91	15.85	0.372
1	ELAAIKEDTEAVLK-ENWKYACK-a6-b4	sp|O42931|PRS7_SCHPO	decoy_reverse_sp|O74762|RPN2_SCHPO	xlink	decoy inter-protein xl	aleitner_M1012_007.01661.01661.4_aleitner_M1012_007.01815.01815.4	51	814	763	-	2764.396	692.107	4	-1.3	2	4.27	0.1	0.22	0.27	0.27	0	0.04	114	0.83	15.84	0.372
1	NKYAIQLPLPPK-LLRPRKR-a2-b6	sp|O42931|PRS7_SCHPO	decoy_reverse_sp|Q9UQY2|PSB1_SCHPO	xlink	decoy inter-protein xl	aleitner_M1012_007.02660.02660.4_aleitner_M1012_007.02651.02651.4	150	53	97	-	2456.522	615.138	4	4.7	5	5	0.14	0.16	0.1	0.08	0.02	0.02	115	0	15.82	0.372
1	HGGYKPTDKHKTDLNHENLK-ITAFLLADSKSQK-a5-b10	sp|P06732|KCRM_HUMAN	decoy_reverse_sp|Q10335|RPN7_SCHPO	xlink	decoy inter-protein xl	aleitner_M1012_007.05413.05413.5_aleitner_M1012_007.05405.05405.5	101	367	266	-	3890.041	779.016	5	2.2	1	4.73	0.07	0.1	0.19	0.01	0.19	0.04	190	0.8	15.7	0.372
1	AIGSGSEPAKSELVKEFHK-ELNLMDPKVPEDIFK-a10-b8	sp|Q9UT97|PSA5_SCHPO	sp|P87048|RPN1_SCHPO	xlink	inter-protein xl	aleitner_M1012_007.06621.06621.4_aleitner_M1012_007.06616.06616.4	179	340	161	-	3938.053	985.521	4	3.6	1	3.9	0.23	0.03	0.23	0.13	0.1	0.04	348	0.93	15.69	0.372
1	ELNLMDPKVPEDIFK-ETTEKK-a8-b5	sp|P87048|RPN1_SCHPO	decoy_reverse_sp|O74762|RPN2_SCHPO	xlink	decoy inter-protein xl	aleitner_M1012_007.01033.01033.5_aleitner_M1012_007.01004.01004.5	340	118	222	-	2659.367	532.881	5	0.1	1	5.26	0.06	0.22	0.06	0.04	0.02	0.01	21	0.87	15.68	0.372
1	GTLKVHTIRLR-GTEVEKITIK-a4-b6	decoy_reverse_sp|O42897|RPN3_SCHPO	decoy_reverse_sp|Q9UQY2|PSB1_SCHPO	xlink	decoy inter-protein xl	aleitner_M1012_007.02308.02308.5_aleitner_M1012_007.02277.02277.5	131	14	117	-	2547.506	510.509	5	-1.9	1	4.84	0.06	0.21	0.09	0.01	0.09	0.02	74	0.92	15.68	0.372
1	SLDKQMVEERVLK-QPEDKLR-a4-b5	decoy_reverse_sp|Q9UT97|PSA5_SCHPO	decoy_reverse_sp|P36612|PRS4_SCHPO	xlink	decoy inter-protein xl	aleitner_M1012_007.03495.03495.3_aleitner_M1012_007.03483.03483.3	38	356	318	-	2596.379	866.468	3	-4	1	3.76	0.15	0.15	0.11	0.1	0.01	0.02	250	0.86	15.57	0.372
1	ELEAMKLLRPR-RSKVLDVR-a6-b3	decoy_reverse_sp|Q9UQY2|PSB1_SCHPO	decoy_reverse_sp|O94579|PSA2_SCHPO	xlink	decoy inter-protein xl	aleitner_M1012_007.02807.02807.4_aleitner_M1012_007.02793.02793.4	47	158	111	-	2464.434	617.116	4	1.4	2	5.14	0.22	0.19	0.09	0.04	0.05	0.02	31	0.82	15.56	0.372
1	TGPPGPPCGGKFMLK-NHASIDKMK-a11-b7	decoy_reverse_sp|O14126|PRS6A_SCHPO	sp|P41878|RPN11_SCHPO	xlink	decoy inter-protein xl	aleitner_M1012_007.01270.01270.6_aleitner_M1012_007.01242.01242.6	218	246	28	-	2723.359	454.901	6	-0.2	3	4.12	0.07	0.15	0.37	0.28	0.09	0.06	179	0.92	15.52	0.372
1	QVKREVGCIGNIVER-SMAIDKDIR-a3-b6	decoy_reverse_sp|Q10329|PSA7_SCHPO	sp|O42931|PRS7_SCHPO	xlink	decoy inter-protein xl	aleitner_M1012_007.02898.02898.5_aleitner_M1012_007.02882.02882.5	211	370	159	-	2941.539	589.316	5	-3	1	3.61	0.13	0.16	0.12	0.06	0.06	0.02	236	0.84	15.46	0.391
1	TSASIDFDSNFLNSMIKK-FVIHQEENKRSVGIK-a17-b9	sp|Q10335|RPN7_SCHPO	decoy_reverse_sp|O74762|RPN2_SCHPO	xlink	decoy inter-protein xl	aleitner_M1012_007.06705.06705.5_aleitner_M1012_007.06697.06697.5	86	272	186	-	3938.044	788.617	5	4.7	2	4.18	0.14	0.06	0.19	0.05	0.15	0.04	285	0.62	15.46	0.391
1	GGVHVKLAHLSK-IKILFSDVK-a6-b2	sp|P06732|KCRM_HUMAN	decoy_reverse_sp|Q10335|RPN7_SCHPO	xlink	decoy inter-protein xl	aleitner_M1012_007.02783.02783.4_aleitner_M1012_007.02660.02660.4	298	255	43	-	2444.444	612.119	4	-3.3	3	3.11	0.14	0.17	0.18	0.17	0.01	0.03	271	0.75	15.41	0.391
1	VAIKKGAVEYEIYK-EAVLKLK-a5-b5	decoy_reverse_sp|O42897|RPN3_SCHPO	decoy_reverse_sp|P50524|RPN12_SCHPO	xlink	decoy inter-protein xl	aleitner_M1012_007.02028.02028.4_aleitner_M1012_007.02019.02019.4	347	242	105	-	2547.495	637.882	4	0.9	1	5.45	0.14	0.17	0.03	0.01	0.02	0.01	29	0.86	15.38	0.391
1	ELAAIKEDTEAVLK-IVRTLIDKFSGEK-a6-b8	sp|O42931|PRS7_SCHPO	sp|Q9P7S2|RPN6_SCHPO	xlink	inter-protein xl	aleitner_M1012_007.01986.01986.6_aleitner_M1012_007.01825.01825.6	51	93	42	-	3171.758	529.634	6	-2.1	1	3.24	0.04	0.27	0.39	0.05	0.33	0.07	120	0.77	15.29	0.391
1	DAGKDEFSRK-KRWSLER-a4-b1	decoy_reverse_sp|O14126|PRS6A_SCHPO	decoy_reverse_sp|Q9UTM3|RPN5_SCHPO	xlink	decoy inter-protein xl	aleitner_M1012_007.01183.01183.4_aleitner_M1012_007.01166.01166.4	140	106	34	-	2263.164	566.799	4	-3.1	1	5.19	0.14	0.16	0.06	0.04	0.02	0.01	59	0.7	15.29	0.391
1	GKVAVFDSQTQPPVLWFR-SFEQKVMK-a2-b5	decoy_reverse_sp|P41878|RPN11_SCHPO	decoy_reverse_sp|O14126|PRS6A_SCHPO	xlink	decoy inter-protein xl	aleitner_M1012_007.03409.03409.5_aleitner_M1012_007.03391.03391.5	158	385	227	-	3207.693	642.546	5	4.2	1	4.32	0.12	0.13	0.29	0.03	0.25	0.08	145	0.85	15.26	0.391
1	NLTDETKNKHCLIK-ETTEKKIDK-a7-b5	sp|P30655|PSB5_SCHPO	decoy_reverse_sp|O74762|RPN2_SCHPO	xlink	decoy inter-protein xl	aleitner_M1012_007.02888.02888.4_aleitner_M1012_007.02878.02878.4	50	118	68	-	2941.532	736.391	4	-3.9	1	4.16	0.07	0.09	0.27	0.09	0.18	0.05	231	0.92	15.22	0.391
1	EAEAAKDEQIEK-AIDLYKEVLNK-a6-b6	decoy_reverse_sp|Q10329|PSA7_SCHPO	sp|Q9P7S2|RPN6_SCHPO	xlink	decoy inter-protein xl	aleitner_M1012_007.01413.01413.5_aleitner_M1012_007.01473.01473.5	24	27	3	-	2802.469	561.502	5	5.5	2	5.22	0.1	0.08	0.26	0.03	0.22	0.05	125	0.93	15.21	0.391
1	DKPKYEPPVPTR-KQLATSLR-a4-b1	sp|P36612|PRS4_SCHPO	sp|Q09720|PSB2_SCHPO	xlink	inter-protein xl	aleitner_M1012_007.01234.01234.5_aleitner_M1012_007.01229.01229.5	30	86	56	-	2479.39	496.886	5	4.3	1	4.92	0.08	0.19	0.13	0.1	0.03	0.02	50	0	15.1	0.391
1	GGDEWKIEPLKLK-AHLDVQEKDQPK-a6-b8	decoy_reverse_sp|Q10335|RPN7_SCHPO	decoy_reverse_sp|P41878|RPN11_SCHPO	xlink	decoy inter-protein xl	aleitner_M1012_007.02379.02379.5_aleitner_M1012_007.02360.02360.5	229	28	201	-	3056.628	612.333	5	3.1	1	4.04	0.12	0.18	0.3	0.27	0.03	0.05	130	0.88	15.01	0.398
1	IKILFSDVKAMTTGLR-TSWIYKNK-a9-b6	decoy_reverse_sp|Q10335|RPN7_SCHPO	sp|P87048|RPN1_SCHPO	xlink	decoy inter-protein xl	aleitner_M1012_007.05803.05803.4_aleitner_M1012_007.05798.05798.4	262	400	138	-	2968.641	743.168	4	-1.8	1	4.28	0.11	0.11	0.09	0.02	0.07	0.02	207	0.86	15	0.398
1	AVYDTAVVQEDPEKWK-NFGRDLKLK-a14-b7	sp|Q9UTM3|RPN5_SCHPO	decoy_reverse_sp|O74445|PRS10_SCHPO	xlink	decoy inter-protein xl	aleitner_M1012_007.03866.03866.4_aleitner_M1012_007.03843.03843.4	250	363	113	-	3104.627	777.165	4	2.8	1	4.84	0.07	0.09	0.22	0.03	0.19	0.05	148	0.84	15	0.398
1	MSSKDISSKSPSGNDALNDK-GGLGYPEDAIGKTK-a4-b12	sp|P87048|RPN1_SCHPO	decoy_reverse_sp|P36612|PRS4_SCHPO	xlink	decoy inter-protein xl	aleitner_M1012_007.04312.04312.5_aleitner_M1012_007.04289.04289.5	4	12	8	-	3622.777	725.563	5	2.8	2	4.48	0.12	0.09	0.17	0.09	0.08	0.03	194	0.78	14.99	0.427
1	FNLMVICKDK-VMCKNKTDTK-a8-b4	sp|Q9UUB6|UBLH2_SCHPO	decoy_reverse_sp|Q09682|PSA4_SCHPO	xlink	decoy inter-protein xl	aleitner_M1012_007.02974.02974.4_aleitner_M1012_007.02947.02947.4	220	26	194	-	2628.328	658.09	4	5	1	5.23	0.19	0.05	0.16	0.06	0.1	0.03	151	0.81	14.93	0.427
1	KIEIPLPNEVGR-SSKVYISPK-a1-b3	sp|O74445|PRS10_SCHPO	decoy_reverse_sp|O74440|RPN8_SCHPO	xlink	decoy inter-protein xl	aleitner_M1012_007.02678.02678.4_aleitner_M1012_007.02663.02663.4	297	168	129	-	2509.43	628.365	4	5.6	1	4.26	0.15	0	0.13	0.03	0.1	0.03	318	0	14.92	0.427
1	ASKAAREYLEK-KLEGTIDYQK-a3-b1	sp|Q10329|PSA7_SCHPO	sp|O74445|PRS10_SCHPO	xlink	inter-protein xl	aleitner_M1012_007.03550.03550.4_aleitner_M1012_007.03476.03476.4	168	378	210	-	2596.385	650.104	4	3.8	1	4.85	0.14	0.16	0.08	0.06	0.02	0.01	81	0.82	14.91	0.427
1	EFEIIKGVLCQFR-LVKGRQD-a6-b3	decoy_reverse_sp|P06732|KCRM_HUMAN	sp|Q9Y7T8|PSB3_SCHPO	xlink	decoy inter-protein xl	aleitner_M1012_007.05241.05241.5_aleitner_M1012_007.05201.05201.5	123	200	77	-	2590.408	519.089	5	5.2	1	4.43	0.11	0.23	0.05	0.02	0.03	0.01	44	0.86	14.87	0.449
1	YVQVEQRNKPDER-EWDSKLK-a9-b5	decoy_reverse_sp|Q10335|RPN7_SCHPO	sp|O74445|PRS10_SCHPO	xlink	decoy inter-protein xl	aleitner_M1012_007.01884.01884.4_aleitner_M1012_007.01861.01861.4	33	24	9	-	2702.367	676.599	4	0.1	1	4.39	0.14	0.08	0.2	0.06	0.14	0.04	199	0.68	14.8	0.449
1	RQGITEAYNQKAVEK-EDCKSLK-a11-b4	decoy_reverse_sp|O14250|PSA1_SCHPO	sp|O74894|PRS6B_SCHPO	xlink	decoy inter-protein xl	aleitner_M1012_007.02450.02450.4_aleitner_M1012_007.02437.02437.4	158	35	123	-	2750.38	688.603	4	-3.8	1	4.43	0.08	0.08	0.2	0.08	0.12	0.04	197	0.89	14.68	0.449
1	AEQEELLSEKVSTK-EAVLKLK-a10-b5	decoy_reverse_sp|Q09682|PSA4_SCHPO	decoy_reverse_sp|P50524|RPN12_SCHPO	xlink	decoy inter-protein xl	aleitner_M1012_007.02350.02350.4_aleitner_M1012_007.02339.02339.4	195	242	47	-	2527.398	632.857	4	-0.8	1	4.15	0.11	0.13	0.33	0.07	0.26	0.08	134	0.89	14.65	0.449
1	QGEIDYEALVKLTDGTNGADLR-QGSATVGLVSKTHAVLVALKR-a11-b11	sp|O74445|PRS10_SCHPO	sp|O14250|PSA1_SCHPO	xlink	inter-protein xl	aleitner_M1012_007.07159.07159.5_aleitner_M1012_007.07495.07495.5	332	41	291	-	4649.49	930.906	5	-2.8	2	3.77	0.07	0.1	0.25	0.07	0.18	0.05	233	0.85	14.6	0.449
1	YYKDGIYDLLHACVDRIK-KINANEK-a3-b1	decoy_reverse_sp|Q9UTM3|RPN5_SCHPO	sp|O74440|RPN8_SCHPO	xlink	decoy inter-protein xl	aleitner_M1012_007.02749.02749.5_aleitner_M1012_007.02725.02725.5	211	91	120	-	3194.649	639.938	5	1.7	1	4.08	0.09	0.12	0.17	0.07	0.1	0.04	181	0.91	14.57	0.457
1	LRTFHILEPKEK-YASQKRP-a10-b5	decoy_reverse_sp|P06732|KCRM_HUMAN	sp|Q9UUB6|UBLH2_SCHPO	xlink	decoy inter-protein xl	aleitner_M1012_007.03636.03636.3_aleitner_M1012_007.03623.03623.3	76	298	222	-	2496.376	833.133	3	-3.7	1	3.54	0.27	0.05	0.17	0.07	0.1	0.03	303	0.86	14.56	0.457
1	RLTSPLMESHSVEKLFEIDSHIGCAISGLTADAR-K14-156	sp|Q9UT97|PSA5_SCHPO	-	monolink	monolink	aleitner_M1012_007.09664.09664.4_aleitner_M1012_007.09359.09359.4	66	n/a	-	-	3895.959	974.997	4	3.6	1	4.63	0.11	0.1	0.12	0.12	0	0.02	157	0.52	14.54	0
1	GIDLKSIAEKMNGASGAELK-TSWIYKNK-a5-b6	sp|P41836|PRS8_SCHPO	sp|P87048|RPN1_SCHPO	xlink	inter-protein xl	aleitner_M1012_007.03204.03204.5_aleitner_M1012_007.03188.03188.5	342	400	58	-	3207.693	642.546	5	2.4	1	3.36	0.07	0.14	0.27	0.15	0.12	0.06	227	0.92	14.54	0.457
1	YIPNPVLVIIDVKPK-DKLVLK-a13-b2	sp|O74440|RPN8_SCHPO	decoy_reverse_sp|Q9UUB6|UBLH2_SCHPO	xlink	decoy inter-protein xl	aleitner_M1012_007.02012.02012.5_aleitner_M1012_007.01998.01998.5	134	26	108	-	2559.579	512.924	5	5.2	1	5.38	0.12	0.11	0.12	0.05	0.06	0.03	52	0.92	14.53	0.457
1	NVPKLQNVSNFQK-KLGVKPPK-a4-b1	sp|Q10329|PSA7_SCHPO	sp|O14126|PRS6A_SCHPO	xlink	inter-protein xl	aleitner_M1012_007.02621.02621.4_aleitner_M1012_007.02594.02594.4	53	213	160	-	2518.477	630.627	4	5.3	1	4.08	0.1	0.06	0.16	0.11	0.05	0.03	257	0.77	14.53	0.457
1	LFKSLGSGMDQEK-KTELFK-a3-b1	decoy_reverse_sp|P41836|PRS8_SCHPO	decoy_reverse_sp|O94579|PSA2_SCHPO	xlink	decoy inter-protein xl	aleitner_M1012_007.01301.01301.5_aleitner_M1012_007.01287.01287.5	4	70	66	-	2341.222	469.252	5	-0.8	1	4.17	0.18	0.13	0.13	0.12	0.01	0.02	159	0.84	14.5	0.457
1	SQDISINGNSKKEEPK-ISWYTKIVDELDLR-a11-b6	sp|O74762|RPN2_SCHPO	decoy_reverse_sp|P87048|RPN1_SCHPO	xlink	decoy inter-protein xl	aleitner_M1012_007.09718.09718.4_aleitner_M1012_007.09717.09717.4	875	498	377	-	3660.899	916.233	4	2.8	1	3.79	0.1	0.18	0.13	0.03	0.1	0.02	146	0.88	14.43	0.467
1	GNIKVLFATNRPNTLDEALMRPGR-K4-156	sp|O42931|PRS7_SCHPO	-	monolink	monolink	aleitner_M1012_007.06467.06467.4_aleitner_M1012_007.06423.06423.4	320	n/a	-	-	2838.518	710.637	4	0.1	1	3.35	0.04	0.2	0.22	0.22	0	0.05	158	0.39	14.42	0
1	SGNLPDADNSKSDISK-KVAQTTYKK-a11-b1	decoy_reverse_sp|P87048|RPN1_SCHPO	sp|O94579|PSA2_SCHPO	xlink	decoy inter-protein xl	aleitner_M1012_007.02131.02131.4_aleitner_M1012_007.02121.02121.4	883	91	792	-	2850.477	713.627	4	5.6	1	4.22	0.18	0.05	0.15	0.07	0.08	0.03	236	0.83	14.37	0.478
1	FRKLGVKPPK-YFATLQKSKR-a3-b9	sp|O14126|PRS6A_SCHPO	decoy_reverse_sp|O14126|PRS6A_SCHPO	xlink	decoy intra-protein xl	aleitner_M1012_007.02294.02294.4_aleitner_M1012_007.02272.02272.4	213	9	204	-	2547.508	637.885	4	0.9	1	4.64	0.08	0.18	0.06	0.06	0	0.01	45	0.92	14.18	0.178
1	YTENIYPPKKTVQYATK-LKPQDER-a9-b2	decoy_reverse_sp|O94579|PSA2_SCHPO	sp|P36612|PRS4_SCHPO	xlink	decoy inter-protein xl	aleitner_M1012_007.10145.10145.4_aleitner_M1012_007.10176.10176.4	147	93	54	-	3065.598	767.407	4	-2.9	1	3.61	0.08	0.26	0.05	0	0.05	0.02	58	0.84	14.16	0.5
1	HIGIATTGFIPDGQHIVKRAR-KIDKEDMGSNDK-a18-b4	sp|O59770|PSA3_SCHPO	decoy_reverse_sp|O74762|RPN2_SCHPO	xlink	decoy inter-protein xl	aleitner_M1012_007.04467.04467.5_aleitner_M1012_007.04178.04178.5	89	122	33	-	3802.989	761.606	5	2.8	1	3.47	0.08	0.2	0.13	0.12	0.01	0.02	149	0.75	14.16	0.5
1	KEDSSPCGYIIR-VLTLAMVKR-a1-b8	sp|O74762|RPN2_SCHPO	decoy_reverse_sp|Q09841|PSB7_SCHPO	xlink	decoy inter-protein xl	aleitner_M1012_007.02693.02693.4_aleitner_M1012_007.02677.02677.4	296	160	136	-	2591.394	648.856	4	5	1	3.32	0.07	0.21	0.32	0	0.32	0.07	109	0.74	14.08	0.543
1	IQYVGKQDPKK-VLTLAMVKR-a10-b8	sp|P41878|RPN11_SCHPO	decoy_reverse_sp|Q09841|PSB7_SCHPO	xlink	decoy inter-protein xl	aleitner_M1012_007.01555.01555.5_aleitner_M1012_007.01737.01737.5	280	160	120	-	2470.434	495.095	5	-0.1	1	3.79	0.08	0.27	0.04	0.04	0	0.01	26	0.82	14.07	0.543
1	MDDKMLLTEVHLLESKVYHAIR-KEVAEADIASK-a16-b1	sp|Q9P7S2|RPN6_SCHPO	decoy_reverse_sp|Q9UUB6|UBLH2_SCHPO	xlink	decoy inter-protein xl	aleitner_M1012_007.06705.06705.5_aleitner_M1012_007.06613.06613.5	173	54	119	-	3938.044	788.617	5	-2.5	2	3.64	0.12	0.11	0.2	0.19	0.01	0.03	220	0.91	14.07	0.543
1	ELAAIKEDTEAVLK-LLRPRKR-a6-b6	sp|O42931|PRS7_SCHPO	decoy_reverse_sp|Q9UQY2|PSB1_SCHPO	xlink	decoy inter-protein xl	aleitner_M1012_007.02380.02380.5_aleitner_M1012_007.02266.02266.5	51	53	2	-	2604.529	521.914	5	-1.3	1	4.01	0.08	0.18	0.09	0.08	0.01	0.01	102	0.83	14.02	0.543
1	QEVAAQKSSEETEDKK-MQKLLR-a15-b3	sp|O94444|RPN10_SCHPO	decoy_reverse_sp|P36612|PRS4_SCHPO	xlink	decoy inter-protein xl	aleitner_M1012_007.01637.01637.5_aleitner_M1012_007.01797.01797.5	239	378	139	-	2731.403	547.289	5	-1	1	4.71	0.15	0.15	0.12	0.07	0.05	0.02	49	0.85	13.99	0.543
1	GSNDDEMKIDK-ELFDCLKIMR-a8-b7	sp|O74762|RPN2_SCHPO	decoy_reverse_sp|Q09720|PSB2_SCHPO	xlink	decoy inter-protein xl	aleitner_M1012_007.01039.01039.5_aleitner_M1012_007.01012.01012.5	844	33	811	-	2712.273	543.463	5	-2.7	1	3.92	0.11	0.21	0.11	0.07	0.04	0.02	72	0.8	13.99	0.543
1	TVLQDVEANIAALMQATKQRDPR-KGINIDQSSNSK-a18-b1	sp|O42897|RPN3_SCHPO	decoy_reverse_sp|O74762|RPN2_SCHPO	xlink	decoy inter-protein xl	aleitner_M1012_007.05432.05432.6_aleitner_M1012_007.05404.05404.6	52	91	39	-	3995.066	666.852	6	-2	1	4.17	0.12	0.08	0.33	0.01	0.31	0.08	144	0.76	13.97	0.543
1	EPPVYTPPKDK-HGGYKPTDKHK-a9-b9	decoy_reverse_sp|P36612|PRS4_SCHPO	sp|P06732|KCRM_HUMAN	xlink	decoy inter-protein xl	aleitner_M1012_007.01730.01730.5_aleitner_M1012_007.01707.01707.5	421	105	316	-	2674.376	535.883	5	0.4	1	4.15	0.05	0.24	0.05	0.03	0.03	0.01	18	0.94	13.97	0.543
1	EHIMDNLEAQAIEELEGAKEDALFK-KQYSAKAK-a19-b6	decoy_reverse_sp|Q10335|RPN7_SCHPO	decoy_reverse_sp|Q9UUB6|UBLH2_SCHPO	xlink	decoy inter-protein xl	aleitner_M1012_007.08998.08998.4_aleitner_M1012_007.08980.08980.4	313	8	305	-	3902.966	976.749	4	1.3	1	3.71	0.12	0.02	0.14	0.08	0.06	0.03	301	0.64	13.95	0.543
1	KPTSELAIGASLEK-LISGKLDEAR-a1-b5	sp|O94579|PSA2_SCHPO	sp|Q9US13|RPN9_SCHPO	xlink	inter-protein xl	aleitner_M1012_007.05912.05912.4_aleitner_M1012_007.05895.05895.4	50	132	82	-	2681.494	671.381	4	3.2	1	4.4	0.1	0.09	0.21	0.19	0.01	0.03	145	0.84	13.92	0.543
1	QAIVSAVKFEEEAK-NKGTMK-a8-b2	decoy_reverse_sp|Q9UUB6|UBLH2_SCHPO	decoy_reverse_sp|P41836|PRS8_SCHPO	xlink	decoy inter-protein xl	aleitner_M1012_007.02959.02959.3_aleitner_M1012_007.02940.02940.3	107	326	219	-	2363.249	788.758	3	3.6	1	4.05	0.12	0.07	0.13	0.08	0.05	0.03	212	0.95	13.87	0.543
1	IEDTDKYDK-VLTLAMVKR-a6-b8	decoy_reverse_sp|O74445|PRS10_SCHPO	decoy_reverse_sp|Q09841|PSB7_SCHPO	xlink	decoy inter-protein xl	aleitner_M1012_007.00708.00708.5_aleitner_M1012_007.00691.00691.5	348	160	188	-	2293.217	459.651	5	-2.8	1	3.53	0.11	0.28	0.07	0.04	0.03	0.01	33	0.87	13.86	0.543
1	RLLKLEEAMK-VMCKNKTDTK-a4-b4	sp|Q9UQY2|PSB1_SCHPO	decoy_reverse_sp|Q09682|PSA4_SCHPO	xlink	decoy inter-protein xl	aleitner_M1012_007.02167.02167.5_aleitner_M1012_007.02140.02140.5	179	26	153	-	2591.396	519.287	5	4.2	1	4.98	0.15	0.12	0.15	0.03	0.12	0.03	46	0.91	13.86	0.543
1	LILTENIKTK-NKLLKVTVSK-a8-b5	decoy_reverse_sp|Q9UTM3|RPN5_SCHPO	decoy_reverse_sp|O59770|PSA3_SCHPO	xlink	decoy inter-protein xl	aleitner_M1012_007.02683.02683.5_aleitner_M1012_007.02597.02597.5	335	198	137	-	2438.504	488.709	5	-1.8	1	2.92	0.13	0.21	0.2	0.07	0.13	0.04	159	0	13.84	0.543
1	NVPKLQNVSNFQK-KLGVKPPK-a4-b5	sp|Q10329|PSA7_SCHPO	sp|O14126|PRS6A_SCHPO	xlink	inter-protein xl	aleitner_M1012_007.02621.02621.4_aleitner_M1012_007.02534.02534.4	53	217	164	-	2518.477	630.627	4	5.3	1	3.99	0.12	0.02	0.19	0.09	0.1	0.04	262	0.89	13.82	0.543
1	LNYKPEEEYPDLSK-DSEALKTR-a4-b6	sp|P06732|KCRM_HUMAN	decoy_reverse_sp|O74762|RPN2_SCHPO	xlink	decoy inter-protein xl	aleitner_M1012_007.01227.01227.5_aleitner_M1012_007.01224.01224.5	15	629	614	-	2780.377	557.083	5	0.7	1	4.24	0.13	0.19	0.08	0.05	0.03	0.01	48	0.81	13.78	0.574
1	GTCAGEVFMALKGMALGSANEKIEASK-NWKEGLSR-a22-b3	decoy_reverse_sp|P41836|PRS8_SCHPO	sp|Q10329|PSA7_SCHPO	xlink	decoy inter-protein xl	aleitner_M1012_007.09377.09377.4_aleitner_M1012_007.09359.09359.4	57	179	122	-	3895.927	974.989	4	-0.2	1	3.47	0.13	0.08	0.1	0.06	0.03	0.02	258	0.78	13.75	0.574
1	DEPEETDVNKYQK-VLVDKSR-a10-b5	decoy_reverse_sp|O42931|PRS7_SCHPO	sp|O94579|PSA2_SCHPO	xlink	decoy inter-protein xl	aleitner_M1012_007.01468.01468.4_aleitner_M1012_007.01454.01454.4	427	88	339	-	2547.284	637.829	4	5.5	1	4.07	0.1	0.08	0.21	0.17	0.05	0.04	179	0.89	13.72	0.574
1	DFLDAVQKVVK-LKGYQTIELDK-a8-b2	sp|O42931|PRS7_SCHPO	decoy_reverse_sp|O74445|PRS10_SCHPO	xlink	decoy inter-protein xl	aleitner_M1012_007.03534.03534.4_aleitner_M1012_007.03435.03435.4	419	2	417	-	2705.485	677.379	4	-1.3	1	4.7	0.14	0.12	0.13	0.07	0.06	0.02	70	0.87	13.69	0.579
1	NLLLQEKGFPTPKATSTGTTIVGVIAK-EDALFKNEEKK-a13-b10	sp|Q09841|PSB7_SCHPO	decoy_reverse_sp|Q10335|RPN7_SCHPO	xlink	decoy inter-protein xl	aleitner_M1012_007.10103.10103.5_aleitner_M1012_007.10089.10089.5	30	323	293	-	4271.321	855.272	5	-2.3	1	2.89	0.05	0.15	0.13	0.09	0.04	0.02	244	0.93	13.67	0.579
1	NDDQLTYTYKDEK-IDKKTTEEK-a10-b4	decoy_reverse_sp|O14250|PSA1_SCHPO	sp|O74762|RPN2_SCHPO	xlink	decoy inter-protein xl	aleitner_M1012_007.04160.04160.4_aleitner_M1012_007.04147.04147.4	53	848	795	-	2860.388	716.105	4	0.4	1	4.9	0.15	0.12	0.11	0.06	0.04	0.02	49	0.88	13.67	0.579
1	GYQTIELDKK-SMAIDKDIR-a9-b6	decoy_reverse_sp|O74445|PRS10_SCHPO	sp|O42931|PRS7_SCHPO	xlink	decoy inter-protein xl	aleitner_M1012_007.02704.02704.4_aleitner_M1012_007.02688.02688.4	11	370	359	-	2379.243	595.819	4	3.3	1	4.17	0.16	0.13	0.1	0.01	0.09	0.02	111	0.84	13.65	0.579
1	GGVHVKLAHLSK-TNSTDEKGTKK-a6-b7	sp|P06732|KCRM_HUMAN	decoy_reverse_sp|P87048|RPN1_SCHPO	xlink	decoy inter-protein xl	aleitner_M1012_007.05217.05217.4_aleitner_M1012_007.05192.05192.4	298	868	570	-	2590.405	648.609	4	-1.2	1	3.61	0.12	0.11	0.07	0.05	0.02	0.01	212	0.89	13.63	0.579
1	TLADVEVNHLKCDQFLVAHYR-GVVALVEDKTKSVALGGITK-a11-b9	sp|Q10335|RPN7_SCHPO	decoy_reverse_sp|Q9UT97|PSA5_SCHPO	xlink	decoy inter-protein xl	aleitner_M1012_007.07207.07207.4_aleitner_M1012_007.07296.07296.4	298	205	93	-	4649.484	1163.379	4	-1	5	4.24	0.08	0.05	0.21	0.06	0.15	0.04	188	0.82	13.59	0.579
1	YGLQGPTWLVHKENAINK-EPPVYTPPKDK-a12-b9	decoy_reverse_sp|O74440|RPN8_SCHPO	decoy_reverse_sp|P36612|PRS4_SCHPO	xlink	decoy inter-protein xl	aleitner_M1012_007.06197.06197.5_aleitner_M1012_007.06187.06187.5	228	421	193	-	3474.837	695.975	5	5.3	1	4.02	0.09	0.09	0.39	0.02	0.37	0.09	131	0.79	13.53	0.579
1	DISSKSPSGNDALNDK-KVAQTTYKK-a5-b8	sp|P87048|RPN1_SCHPO	sp|O94579|PSA2_SCHPO	xlink	inter-protein xl	aleitner_M1012_007.02080.02080.4_aleitner_M1012_007.02067.02067.4	9	98	89	-	2850.467	713.625	4	2.1	1	3.43	0.12	0.14	0.12	0.05	0.08	0.03	177	0.88	13.51	0.579
1	VVSSAIVDKYIGESAR-LESKQRIFR-a9-b4	sp|O74445|PRS10_SCHPO	decoy_reverse_sp|O42897|RPN3_SCHPO	xlink	decoy inter-protein xl	aleitner_M1012_007.04906.04906.4_aleitner_M1012_007.04888.04888.4	205	184	21	-	3006.641	752.668	4	-3.1	1	3.34	0.1	0.09	0.12	0.06	0.06	0.02	241	0.9	13.47	0.579
1	LEEIGVADQYKVSK-MEILKIHLEK-a11-b5	decoy_reverse_sp|O74445|PRS10_SCHPO	sp|O74445|PRS10_SCHPO	xlink	decoy intra-protein xl	aleitner_M1012_007.02532.02532.5_aleitner_M1012_007.02503.02503.5	68	313	245	-	2968.626	594.733	5	2.2	1	3.02	0.14	0.31	0.05	0.05	0	0.01	30	0.83	13.46	0.2
1	QAAKASVVETVTLTK-LGVKRFK-a4-b4	decoy_reverse_sp|O74762|RPN2_SCHPO	decoy_reverse_sp|O14126|PRS6A_SCHPO	xlink	decoy inter-protein xl	aleitner_M1012_007.02303.02303.5_aleitner_M1012_007.02283.02283.5	145	226	81	-	2529.497	506.907	5	3	1	3.95	0.09	0.07	0.12	0.04	0.07	0.03	197	0.75	13.4	0.579
1	VKLEKSLLELNETQSNIQEQGVNWGK-K2-K26	decoy_reverse_sp|Q9UTM3|RPN5_SCHPO	-	intralink	decoy intralink	aleitner_M1012_007.03487.03487.5_aleitner_M1012_007.03323.03323.5	21	n/a	-	-	3121.638	625.335	5	2.7	1	6.79	-0.01	0	0	0	0	0	0	0.7	13.39	0.03
1	VYATMQKLQK-YDKTEDDIK-a7-b3	decoy_reverse_sp|Q10335|RPN7_SCHPO	sp|O74445|PRS10_SCHPO	xlink	decoy inter-protein xl	aleitner_M1012_007.01516.01516.5_aleitner_M1012_007.01498.01498.5	13	41	28	-	2472.24	495.456	5	-2.2	1	3.44	0.11	0.21	0.09	0.04	0.05	0.02	93	0.91	13.39	0.579
1	EAVELPLTHPELYEEMGIKPPKGVILYGAPGTGK-K19-K22	sp|P36612|PRS4_SCHPO	-	intralink	intralink	aleitner_M1012_007.08425.08425.4_aleitner_M1012_007.08376.08376.4	223	n/a	-	-	3771.003	943.759	4	4.9	1	3.36	0.1	0.04	0.12	0.12	0	0.02	298	0.78	13.38	0.03
1	CAEAENSSDLFKLGVMYAK-VDVKTK-a12-b4	decoy_reverse_sp|Q9US13|RPN9_SCHPO	sp|Q10335|RPN7_SCHPO	xlink	decoy inter-protein xl	aleitner_M1012_007.04413.04413.4_aleitner_M1012_007.04383.04383.4	296	248	48	-	2958.479	740.627	4	2.2	1	4.94	0.15	0.01	0.12	0.05	0.07	0.03	145	0.72	13.32	0.579
1	AVAVVVDPIQSVKGK-DYYTKQSKATR-a13-b8	sp|P41878|RPN11_SCHPO	decoy_reverse_sp|Q09841|PSB7_SCHPO	xlink	decoy inter-protein xl	aleitner_M1012_007.02740.02740.4_aleitner_M1012_007.02731.02731.4	151	35	116	-	3006.653	752.671	4	4.7	1	2.61	0.13	0.06	0.17	0.12	0.05	0.03	349	0.93	13.32	0.579
1	IDRDKLVLK-KTVQYATKR-a5-b8	decoy_reverse_sp|Q9UUB6|UBLH2_SCHPO	decoy_reverse_sp|O94579|PSA2_SCHPO	xlink	decoy inter-protein xl	aleitner_M1012_007.02332.02332.4_aleitner_M1012_007.02309.02309.4	26	155	129	-	2330.365	583.599	4	-1.6	1	3.89	0.16	0.16	0.17	0.06	0.11	0.03	80	0.93	13.3	0.579
1	CSEVRCNKFFYILYFELYK-FKLNVYK-a8-b2	decoy_reverse_sp|O42897|RPN3_SCHPO	decoy_reverse_sp|Q9Y7T8|PSB3_SCHPO	xlink	decoy inter-protein xl	aleitner_M1012_007.09233.09233.4_aleitner_M1012_007.09248.09248.4	316	130	186	-	3626.856	907.722	4	5.9	1	5.04	0.07	0.1	0.05	0.01	0.04	0.01	47	0.77	13.28	0.579
1	SEAAEFEYKNGYPMPCDVLAK-NKVLVKVHPEGK-a9-b2	sp|O94517|PSA6_SCHPO	sp|P41836|PRS8_SCHPO	xlink	inter-protein xl	aleitner_M1012_007.08357.08357.4_aleitner_M1012_007.08350.08350.4	102	80	22	-	3902.966	976.749	4	1.9	1	2.96	0.11	0.04	0.2	0.19	0	0.03	325	0.73	13.24	0.579
1	KEDSSPCGYIIR-SMIADKHAIR-a1-b6	sp|O74762|RPN2_SCHPO	decoy_reverse_sp|O42931|PRS7_SCHPO	xlink	decoy inter-protein xl	aleitner_M1012_007.01565.01565.5_aleitner_M1012_007.01547.01547.5	296	75	221	-	2702.355	541.479	5	1.2	1	3.24	0.04	0.28	0.04	0.04	0.01	0.01	29	0.79	13.17	0.579
1	MSSKDISSKSPSGNDALNDK-TKDEGGPAGGLYI-a9-b2	sp|P87048|RPN1_SCHPO	sp|P36612|PRS4_SCHPO	xlink	inter-protein xl	aleitner_M1012_007.04803.04803.4_aleitner_M1012_007.04718.04718.4	9	437	428	-	3494.677	874.677	4	1.4	1	2.82	0.09	0.11	0.3	0.27	0.04	0.05	243	0.94	13.17	0.579
1	VVTSKLLKPRVNNR-LALTKPK-a8-b5	sp|O59770|PSA3_SCHPO	decoy_reverse_sp|O74445|PRS10_SCHPO	xlink	decoy inter-protein xl	aleitner_M1012_007.02527.02527.5_aleitner_M1012_007.02587.02587.5	59	210	151	-	2530.567	507.121	5	-0.5	2	4.3	0.06	0.11	0.09	0.01	0.08	0.02	105	0	13.16	0.579
1	EKASKGSNDDEMK-DAGKDEFSRK-a5-b4	sp|O74762|RPN2_SCHPO	decoy_reverse_sp|O14126|PRS6A_SCHPO	xlink	decoy inter-protein xl	aleitner_M1012_007.01757.01757.4_aleitner_M1012_007.01731.01731.4	836	140	696	-	2727.273	682.826	4	2.6	1	4.63	0.09	0.17	0.02	0.02	0	0	6	0	13.13	0.579
1	TLADVEVNHLKCDQFLVAHYR-VALRNDSYQLIKILPNK-a11-b12	sp|Q10335|RPN7_SCHPO	sp|P41836|PRS8_SCHPO	xlink	inter-protein xl	aleitner_M1012_007.07344.07344.5_aleitner_M1012_007.07271.07271.5	298	121	177	-	4649.483	930.904	5	0.7	1	4.7	0.11	0.05	0.11	0.08	0.04	0.02	126	0.93	13.07	0.579
1	HNDLAQLVQQSRPLMANFSKAKSAK-VVGSELIQKYLGDGPR-a20-b9	sp|Q9P7S2|RPN6_SCHPO	sp|P36612|PRS4_SCHPO	xlink	inter-protein xl	aleitner_M1012_007.07428.07428.5_aleitner_M1012_007.07495.07495.5	80	264	184	-	4649.477	930.903	5	0.4	1	3.41	0.13	0.07	0.18	0.13	0.05	0.03	230	0.89	13.06	0.579
1	DTMNVDINAIKKGEIR-VIPVEELKEIKQIK-a11-b8	sp|O43063|PSB6_SCHPO	decoy_reverse_sp|P41836|PRS8_SCHPO	xlink	decoy inter-protein xl	aleitner_M1012_007.03005.03005.5_aleitner_M1012_007.03001.03001.5	17	246	229	-	3619.036	724.815	5	2.4	1	4.41	0.13	0.02	0.47	0.04	0.43	0.09	138	0.91	13.05	0.579
1	GGVHVKLAHLSKHPK-SPSGNDALNDKKGTK-a6-b12	sp|P06732|KCRM_HUMAN	sp|P87048|RPN1_SCHPO	xlink	inter-protein xl	aleitner_M1012_007.10417.10417.4_aleitner_M1012_007.10347.10347.4	298	21	277	-	3275.761	819.948	4	-3.8	1	3.89	0.18	0.01	0.47	0.4	0.07	0.08	201	0.55	13.04	0.579
1	SLLAHKGGHVVR-SNNIKENEQKIK-a6-b5	decoy_reverse_sp|P06732|KCRM_HUMAN	decoy_reverse_sp|O14126|PRS6A_SCHPO	xlink	decoy inter-protein xl	aleitner_M1012_007.07390.07390.4_aleitner_M1012_007.07384.07384.4	84	362	278	-	2854.577	714.652	4	-0.3	1	3.61	0.06	0.1	0.1	0	0.1	0.02	182	0.92	13.01	0.579
1	VNGVVFTNRPDEKNRQYQEVVK-TELFKASTSAK-a13-b5	sp|Q10335|RPN7_SCHPO	decoy_reverse_sp|O94579|PSA2_SCHPO	xlink	decoy inter-protein xl	aleitner_M1012_007.06627.06627.5_aleitner_M1012_007.06697.06697.5	377	75	302	-	3938.051	788.618	5	-0.7	1	4.04	0.04	0.15	0.07	0.05	0.02	0.01	85	0.81	13.01	0.579
1	VVKGNQKFSSTADYMNMSS-LVPYLTKLESK-a7-b7	sp|O42931|PRS7_SCHPO	decoy_reverse_sp|O42897|RPN3_SCHPO	xlink	decoy inter-protein xl	aleitner_M1012_007.10028.10028.4_aleitner_M1012_007.10027.10027.4	426	180	246	-	3520.775	881.201	4	-2.5	1	3.68	0.1	0.12	0.13	0.13	0	0.02	149	0.95	13	0.579
1	LVARNIPKEIK-FHQLKPTR-a8-b5	decoy_reverse_sp|P41836|PRS8_SCHPO	decoy_reverse_sp|Q09841|PSB7_SCHPO	xlink	decoy inter-protein xl	aleitner_M1012_007.02322.02322.4_aleitner_M1012_007.02297.02297.4	299	149	150	-	2443.454	611.871	4	4.6	1	3.89	0.14	0.02	0.17	0.16	0.01	0.03	239	0	13	0.579
1	VVGQLLEKLKPLIEK-NIPKAR-a8-b4	sp|Q10335|RPN7_SCHPO	sp|Q9P7S2|RPN6_SCHPO	xlink	inter-protein xl	aleitner_M1012_007.02283.02283.5_aleitner_M1012_007.02269.02269.5	174	183	9	-	2541.57	509.322	5	3	1	3	0.09	0.19	0.09	0.06	0.03	0.02	144	0	12.96	0.579
1	CFGIKFDIMPR-ENQEKISNNK-a5-b5	decoy_reverse_sp|Q09720|PSB2_SCHPO	sp|O14126|PRS6A_SCHPO	xlink	decoy inter-protein xl	aleitner_M1012_007.01309.01309.5_aleitner_M1012_007.01236.01236.5	18	77	59	-	2723.357	545.679	5	5.8	1	3.97	0.07	0.21	0.03	0.02	0.01	0.01	21	0.87	12.93	0.579
1	KPTSELAIGASLEKVCAITPDIGMVYSGMGPDFR-ENKIQR-a14-b3	sp|O94579|PSA2_SCHPO	sp|O94444|RPN10_SCHPO	xlink	inter-protein xl	aleitner_M1012_007.09728.09728.5_aleitner_M1012_007.09723.09723.5	63	104	41	-	4534.274	907.863	5	-3.8	1	4.84	0.11	0.06	0.12	0.1	0.02	0.02	75	0.78	12.88	0.579
1	KTLEVLYLK-ENKIQRQR-a1-b3	decoy_reverse_sp|P06732|KCRM_HUMAN	sp|O94444|RPN10_SCHPO	xlink	decoy inter-protein xl	aleitner_M1012_007.02719.02719.4_aleitner_M1012_007.02679.02679.4	342	104	238	-	2314.339	579.593	4	0.7	1	3.28	0.07	0.13	0.09	0.04	0.05	0.02	182	0.88	12.79	0.579
1	DIKSMIADKHAIR-KDGIQDIMPSQAK-a9-b1	decoy_reverse_sp|O42931|PRS7_SCHPO	decoy_reverse_sp|P06732|KCRM_HUMAN	xlink	decoy inter-protein xl	aleitner_M1012_007.05191.05191.5_aleitner_M1012_007.05180.05180.5	75	1	74	-	3064.623	613.932	5	5.9	1	3.45	0.13	0.14	0.17	0.02	0.15	0.03	128	0.85	12.76	0.579
1	MSAQSCACMVRTLLYGKR-SAKIVRTLIDK-a17-b3	sp|Q9UQY2|PSB1_SCHPO	sp|Q9P7S2|RPN6_SCHPO	xlink	inter-protein xl	aleitner_M1012_007.08354.08354.4_aleitner_M1012_007.08345.08345.4	103	85	18	-	3511.848	878.97	4	-0.6	1	3.18	0.08	0.04	0.1	0.03	0.07	0.02	284	0.85	12.75	0.579
1	FDVIVAKGK-KDWNACK-a7-b1	decoy_reverse_sp|P41878|RPN11_SCHPO	sp|P50524|RPN12_SCHPO	xlink	decoy inter-protein xl	aleitner_M1012_007.01751.01751.4_aleitner_M1012_007.01741.01741.4	156	16	140	-	2034.073	509.526	4	5.8	1	4.01	0.07	0.21	0.02	0.02	0	0	13	0.46	12.73	0.579
1	YTLYDQNDTKEWLDK-LISGKLDEAR-a10-b5	sp|O14250|PSA1_SCHPO	sp|Q9US13|RPN9_SCHPO	xlink	inter-protein xl	aleitner_M1012_007.01272.01272.5_aleitner_M1012_007.01254.01254.5	230	132	98	-	3169.587	634.925	5	1.7	1	4.01	0.12	0.09	0.06	0.04	0.02	0.01	137	0.88	12.72	0.579
1	TLSKWRDATDDK-IEDTDKYDKK-a4-b6	decoy_reverse_sp|Q9USQ9|PSB4_SCHPO	decoy_reverse_sp|O74445|PRS10_SCHPO	xlink	decoy inter-protein xl	aleitner_M1012_007.03569.03569.5_aleitner_M1012_007.03548.03548.5	66	348	282	-	2826.396	566.287	5	1.4	1	2.87	0.05	0.2	0.09	0.03	0.06	0.02	133	0.93	12.69	0.579
1	ERDCTAYNIYDKNK-KPIGATWK-a12-b1	decoy_reverse_sp|Q10335|RPN7_SCHPO	decoy_reverse_sp|O94517|PSA6_SCHPO	xlink	decoy inter-protein xl	aleitner_M1012_007.03580.03580.4_aleitner_M1012_007.03554.03554.4	292	66	226	-	2826.407	707.61	4	2	1	2.64	0.07	0.08	0.14	0.03	0.11	0.03	291	0.89	12.69	0.579
1	EDLTDEEKAASIAVEDEKR-NFGRDLKLK-a18-b7	sp|Q9UUB6|UBLH2_SCHPO	decoy_reverse_sp|O74445|PRS10_SCHPO	xlink	decoy inter-protein xl	aleitner_M1012_007.06698.06698.4_aleitner_M1012_007.06672.06672.4	247	363	116	-	3374.714	844.686	4	-2	1	3.04	0.1	0.04	0.12	0.09	0.03	0.02	298	0.87	12.67	0.579
1	VGVFKNVSGNVLSEIK-FDSEKAGDR-a5-b5	decoy_reverse_sp|Q9US13|RPN9_SCHPO	sp|O14126|PRS6A_SCHPO	xlink	decoy inter-protein xl	aleitner_M1012_007.02080.02080.4_aleitner_M1012_007.02121.02121.4	5	299	294	-	2850.467	713.625	4	-3.3	1	4.25	0.14	0.08	0.07	0.03	0.03	0.01	113	0.84	12.65	0.579
1	GMALGSANEKIEASKGLIDR-LLKPRVNNR-a15-b3	decoy_reverse_sp|P41836|PRS8_SCHPO	sp|O59770|PSA3_SCHPO	xlink	decoy inter-protein xl	aleitner_M1012_007.05551.05551.5_aleitner_M1012_007.05533.05533.5	62	59	3	-	3305.823	662.172	5	-0.4	1	4.3	0.11	0.12	0.08	0.07	0.01	0.01	60	0.86	12.61	0.579
1	VMKSEFQRLTHEK-KVAQTTYKK-a3-b1	sp|O14126|PRS6A_SCHPO	sp|O94579|PSA2_SCHPO	xlink	inter-protein xl	aleitner_M1012_007.03053.03053.5_aleitner_M1012_007.03033.03033.5	54	91	37	-	2835.544	568.117	5	4.2	1	3.44	0.09	0.2	0.08	0.05	0.02	0.01	58	0.79	12.57	0.579
1	STMLEKIKENQEK-IAKGAIEK-a8-b3	sp|O14126|PRS6A_SCHPO	decoy_reverse_sp|P87048|RPN1_SCHPO	xlink	decoy inter-protein xl	aleitner_M1012_007.01616.01616.4_aleitner_M1012_007.01428.01428.4	72	307	235	-	2543.397	636.857	4	3.7	1	4.52	0.1	0.14	0.05	0.04	0.02	0.01	17	0.81	12.53	0.579
1	ASKGSNDDEMKIDK-ATAIGKSSTAAK-a11-b6	sp|O74762|RPN2_SCHPO	sp|O94579|PSA2_SCHPO	xlink	inter-protein xl	aleitner_M1012_007.02260.02260.4_aleitner_M1012_007.02275.02275.4	844	165	679	-	2779.394	695.856	4	0.9	1	3.58	0.16	0.08	0.18	0.15	0.03	0.03	162	0.79	12.47	0.579
1	QTTSNLGHINKPSIQALIHGLGR-RMDDKMLLTEVHLLESK-a11-b5	sp|P41878|RPN11_SCHPO	sp|Q9P7S2|RPN6_SCHPO	xlink	inter-protein xl	aleitner_M1012_007.07283.07283.5_aleitner_M1012_007.07495.07495.5	185	161	24	-	4649.485	930.905	5	1.4	1	3.58	0.07	0.05	0.2	0.16	0.04	0.03	208	0.92	12.46	0.579
1	LSLFSNKENELR-EDMGSNDKASK-a7-b8	decoy_reverse_sp|O59770|PSA3_SCHPO	decoy_reverse_sp|O74762|RPN2_SCHPO	xlink	decoy inter-protein xl	aleitner_M1012_007.01885.01885.5_aleitner_M1012_007.01748.01748.5	77	130	53	-	2767.34	554.476	5	2.3	1	3.43	0.04	0.25	0.02	0.01	0.01	0	9	0.86	12.46	0.579
1	EDLTDEEKAASIAVEDEKR-VLSVEEIEAHLQSIAEKD-a18-b17	sp|Q9UUB6|UBLH2_SCHPO	sp|O94517|PSA6_SCHPO	xlink	inter-protein xl	aleitner_M1012_007.08585.08585.5_aleitner_M1012_007.08541.08541.5	247	243	4	-	4294.138	859.835	5	3.5	1	2.95	0.08	0.07	0.41	0.3	0.11	0.07	222	0.9	12.46	0.579
1	HKFQDILLGAGQAIK-ELLKLK-a2-b4	decoy_reverse_sp|O94444|RPN10_SCHPO	sp|P50524|RPN12_SCHPO	xlink	decoy inter-protein xl	aleitner_M1012_007.02557.02557.4_aleitner_M1012_007.02594.02594.4	145	27	118	-	2518.487	630.63	4	-0.6	1	4.66	0.1	0.05	0.08	0.03	0.05	0.02	95	0.85	12.43	0.579
1	EGVETRIIPLKK-HPKFEEILTR-a11-b3	sp|Q9UQY2|PSB1_SCHPO	sp|P06732|KCRM_HUMAN	xlink	inter-protein xl	aleitner_M1012_007.05569.05569.4_aleitner_M1012_007.05544.05544.4	223	307	84	-	2788.583	698.154	4	-0.9	1	4.2	0.11	0.13	0.08	0.03	0.05	0.01	50	0.56	12.39	0.579
1	ENEQKIKTLSMEK-KLDVAKR-a7-b6	decoy_reverse_sp|O14126|PRS6A_SCHPO	decoy_reverse_sp|O74445|PRS10_SCHPO	xlink	decoy inter-protein xl	aleitner_M1012_007.01603.01603.5_aleitner_M1012_007.01568.01568.5	369	17	352	-	2543.393	509.686	5	-2.5	1	2.82	0.06	0.15	0.22	0.11	0.11	0.04	161	0	12.39	0.579
1	GAIESYKVVDASIVSK-QNLFVPTSDKEK-a7-b10	decoy_reverse_sp|O74445|PRS10_SCHPO	sp|P50524|RPN12_SCHPO	xlink	decoy inter-protein xl	aleitner_M1012_007.03204.03204.5_aleitner_M1012_007.03391.03391.5	184	44	140	-	3207.693	642.546	5	0.4	1	3.67	0.11	0.14	0.15	0.07	0.08	0.03	79	0.89	12.35	0.579
1	QETQYKIDELVSNNEK-DTTKNK-a6-b4	decoy_reverse_sp|Q09682|PSA4_SCHPO	sp|Q09682|PSA4_SCHPO	xlink	decoy intra-protein xl	aleitner_M1012_007.01227.01227.5_aleitner_M1012_007.01288.01288.5	9	221	212	-	2780.377	557.083	5	2.1	1	3.33	0.1	0.14	0.21	0.2	0.01	0.03	126	0.61	12.34	0.222
1	GTCAGEVFMALKGMALGSANEKIEASK-FIVKASSGPRYVVGCR-a12-b4	decoy_reverse_sp|P41836|PRS8_SCHPO	sp|O74445|PRS10_SCHPO	xlink	decoy inter-protein xl	aleitner_M1012_007.07248.07248.5_aleitner_M1012_007.07230.07230.5	47	71	24	-	4702.389	941.486	5	3.1	1	2.88	0.11	0.04	0.14	0.04	0.1	0.03	285	0.89	12.34	0.579
1	FTGGVLMLIDRESDKAPDLIELNR-TFMNHIDVQKEFQAR-a15-b10	sp|O74762|RPN2_SCHPO	decoy_reverse_sp|O94444|RPN10_SCHPO	xlink	decoy inter-protein xl	aleitner_M1012_007.07248.07248.5_aleitner_M1012_007.07133.07133.5	926	214	712	-	4702.389	941.486	5	0	1	3.46	0.07	0.05	0.11	0.05	0.06	0.02	215	0.87	12.28	0.579
1	QEVAAQKSSEETEDKK-NEEEPTKK-a7-b7	sp|O94444|RPN10_SCHPO	decoy_reverse_sp|O74762|RPN2_SCHPO	xlink	decoy inter-protein xl	aleitner_M1012_007.02866.02866.5_aleitner_M1012_007.02836.02836.5	231	90	141	-	2917.401	584.488	5	-1	1	3.72	0.04	0.21	0.05	0.05	0	0.01	18	0.84	12.26	0.579
1	KELFDCLKIMR-KGAVEYEIYK-a8-b1	decoy_reverse_sp|Q09720|PSB2_SCHPO	decoy_reverse_sp|O42897|RPN3_SCHPO	xlink	decoy inter-protein xl	aleitner_M1012_007.06916.06916.4_aleitner_M1012_007.06896.06896.4	33	347	314	-	2788.452	698.121	4	-1	1	3.27	0.03	0.26	0.03	0.02	0.02	0.01	4	0.93	12.25	0.579
1	DELWKNDDQLTYTYK-LQKDLGQVLNK-a5-b3	decoy_reverse_sp|O14250|PSA1_SCHPO	decoy_reverse_sp|Q10335|RPN7_SCHPO	xlink	decoy inter-protein xl	aleitner_M1012_007.06666.06666.4_aleitner_M1012_007.06667.06667.4	43	16	27	-	3323.692	831.931	4	-0.2	1	3.73	0.18	0.05	0.26	0.05	0.21	0.05	148	0.85	12.19	0.579
1	TLSKWRDATDDK-DQKKDKPK-a4-b4	decoy_reverse_sp|Q9USQ9|PSB4_SCHPO	sp|P36612|PRS4_SCHPO	xlink	decoy inter-protein xl	aleitner_M1012_007.03903.03903.4_aleitner_M1012_007.03676.03676.4	66	26	40	-	2558.326	640.589	4	-3.3	1	3.63	0.09	0.13	0.09	0.05	0.04	0.02	101	0.93	12.18	0.579
1	WCERISPGYDVYEGSFEKEGK-MRKLAR-a18-b3	decoy_reverse_sp|Q9UQY2|PSB1_SCHPO	decoy_reverse_sp|O94444|RPN10_SCHPO	xlink	decoy inter-protein xl	aleitner_M1012_007.03870.03870.5_aleitner_M1012_007.03808.03808.5	104	114	10	-	3446.669	690.342	5	-1.8	2	4.16	0.09	0.11	0.06	0.01	0.05	0.02	59	0.74	12.17	0.579
1	GDVAASILDKYRTGIATMLTR-AMEVDEKPTER-a10-b7	decoy_reverse_sp|O43063|PSB6_SCHPO	sp|O14126|PRS6A_SCHPO	xlink	decoy inter-protein xl	aleitner_M1012_007.08097.08097.4_aleitner_M1012_007.08086.08086.4	194	179	15	-	3692.879	924.227	4	0.9	1	2.7	0.07	0.1	0.1	0.08	0.01	0.02	234	0.77	12.12	0.579
1	NLQVAKSLDKQMVEER-AVILSDTKPVDKK-a10-b12	decoy_reverse_sp|Q9UT97|PSA5_SCHPO	decoy_reverse_sp|O94517|PSA6_SCHPO	xlink	decoy inter-protein xl	aleitner_M1012_007.09316.09316.4_aleitner_M1012_007.09303.09303.4	38	192	154	-	3437.875	860.477	4	-1.4	2	2.28	0.07	0.09	0.25	0.05	0.21	0.05	265	0.93	12.08	0.579
1	KEFEIIKGVLCQFR-EQVRDAGKDEFSR-a1-b8	decoy_reverse_sp|P06732|KCRM_HUMAN	decoy_reverse_sp|O14126|PRS6A_SCHPO	xlink	decoy inter-protein xl	aleitner_M1012_007.05315.05315.3_aleitner_M1012_007.05304.05304.3	117	140	23	-	3439.775	1147.6	3	5.7	1	2.91	0.16	0.08	0.19	0.06	0.12	0.03	203	0.91	12.04	0.579
1	KTREALMEFR-YLHQSLKYK-a1-b7	decoy_reverse_sp|O42931|PRS7_SCHPO	decoy_reverse_sp|O74445|PRS10_SCHPO	xlink	decoy inter-protein xl	aleitner_M1012_007.03491.03491.4_aleitner_M1012_007.03476.03476.4	168	377	209	-	2596.381	650.103	4	-0.9	1	3.7	0.11	0.14	0.06	0.02	0.03	0.01	76	0.94	12.01	0.579
1	SNPVFAENDEKGEKR-IITKEGVETR-a11-b4	sp|Q9UTM3|RPN5_SCHPO	sp|Q9UQY2|PSB1_SCHPO	xlink	inter-protein xl	aleitner_M1012_007.03258.03258.4_aleitner_M1012_007.03233.03233.4	328	212	116	-	3001.542	751.393	4	2	1	3.48	0.13	0.08	0.19	0.16	0.03	0.03	147	0.78	11.99	0.579
1	SAPVSDCLSKYPLLSSSCGSQSLK-KLEETDVAK-a10-b1	decoy_reverse_sp|P00761|TRYP_PIG	decoy_reverse_sp|O42931|PRS7_SCHPO	xlink	decoy inter-protein xl	aleitner_M1012_007.10254.10254.4_aleitner_M1012_007.10241.10241.4	85	380	295	-	3739.867	935.975	4	3.7	1	3.12	0.07	0.05	0.16	0	0.16	0.05	208	0.53	11.93	0.579
1	LHQLRNKELISVSAASK-IIPLKK-a7-b5	sp|P30655|PSB5_SCHPO	sp|Q9UQY2|PSB1_SCHPO	xlink	inter-protein xl	aleitner_M1012_007.06449.06449.5_aleitner_M1012_007.06443.06443.5	132	223	91	-	2741.654	549.339	5	0.4	1	4.95	0.04	0.07	0.03	0.01	0.02	0.01	24	0.89	11.92	0.579
1	ELAALVVSKVYYYLGEYDEALLFALSSGPK-DFLDAVQKVVK-a9-b8	sp|O74762|RPN2_SCHPO	sp|O42931|PRS7_SCHPO	xlink	inter-protein xl	aleitner_M1012_007.07295.07295.5_aleitner_M1012_007.07280.07280.5	76	419	343	-	4706.493	942.306	5	-2	1	3.1	0.1	0.04	0.11	0.03	0.09	0.03	232	0.89	11.9	0.579
1	EEMVMLKGDEVVSLLGVSEQVQVR-KQMSYMLAR-a7-b1	decoy_reverse_sp|P06732|KCRM_HUMAN	sp|P87048|RPN1_SCHPO	xlink	decoy inter-protein xl	aleitner_M1012_007.06957.06957.5_aleitner_M1012_007.06697.06697.5	24	294	270	-	3938.022	788.612	5	5	1	2.89	0.08	0.11	0.12	0.06	0.06	0.03	187	0.94	11.89	0.579
1	FLSKTLDSNSLTHEK-HESLKYR-a4-b5	sp|Q09682|PSA4_SCHPO	sp|P87048|RPN1_SCHPO	xlink	inter-protein xl	aleitner_M1012_007.06916.06916.4_aleitner_M1012_007.06982.06982.4	198	144	54	-	2788.452	698.121	4	4.3	1	4.23	0.1	0.14	0.07	0.07	0	0.01	10	0.84	11.85	0.579
1	KLIPIRGTEVEK-EKSLLAHK-a1-b2	decoy_reverse_sp|Q9UQY2|PSB1_SCHPO	decoy_reverse_sp|P06732|KCRM_HUMAN	xlink	decoy inter-protein xl	aleitner_M1012_007.02692.02692.4_aleitner_M1012_007.02660.02660.4	3	78	75	-	2444.443	612.118	4	2.4	2	3.93	0.09	0.08	0.08	0.02	0.05	0.02	114	0.86	11.84	0.579
1	SPSGNDALNDKKGTK-NVPKLQNVSNFQK-a12-b4	sp|P87048|RPN1_SCHPO	sp|Q10329|PSA7_SCHPO	xlink	inter-protein xl	aleitner_M1012_007.09646.09646.4_aleitner_M1012_007.09550.09550.4	21	53	32	-	3183.665	796.924	4	4	1	3.9	0.17	0.03	0.19	0.05	0.14	0.04	139	0.77	11.8	0.579
1	AKTMTERLCPHTTSASM-FLSKTLDSNSLTHEK-a2-b4	decoy_reverse_sp|Q10335|RPN7_SCHPO	sp|Q09682|PSA4_SCHPO	xlink	decoy inter-protein xl	aleitner_M1012_007.03360.03360.5_aleitner_M1012_007.03394.03394.5	394	198	196	-	3777.843	756.576	5	1.3	2	3.8	0.08	0.11	0.12	0.07	0.05	0.02	81	0.87	11.77	0.6
1	AKWSTAETLTNNK-KINVKFFEK-a2-b5	decoy_reverse_sp|Q9UUB6|UBLH2_SCHPO	sp|Q9UTM3|RPN5_SCHPO	xlink	decoy inter-protein xl	aleitner_M1012_007.06035.06035.4_aleitner_M1012_007.06039.06039.4	10	200	190	-	2752.475	689.127	4	-1.9	1	3.96	0.05	0.04	0.09	0.06	0.03	0.02	151	0.8	11.75	0.6
1	KEVAEADIASKDLEETDER-YKSYLLQHR-a11-b2	decoy_reverse_sp|Q9UUB6|UBLH2_SCHPO	sp|O74445|PRS10_SCHPO	xlink	decoy inter-protein xl	aleitner_M1012_007.10273.10273.4_aleitner_M1012_007.10267.10267.4	64	12	52	-	3491.755	873.947	4	3.7	1	3.66	0.15	0.08	0.14	0.04	0.1	0.03	109	0.75	11.71	0.6
1	WIEALRDIKSMIADK-KTTEEK-a9-b1	decoy_reverse_sp|O42931|PRS7_SCHPO	sp|O74762|RPN2_SCHPO	xlink	decoy inter-protein xl	aleitner_M1012_007.04610.04610.4_aleitner_M1012_007.04598.04598.4	69	848	779	-	2660.414	666.111	4	1.9	1	2.7	0.14	0.18	0.09	0.09	0	0.01	116	0.91	11.66	0.6
1	LILTENIKTK-NKLLKVTVSK-a8-b2	decoy_reverse_sp|Q9UTM3|RPN5_SCHPO	decoy_reverse_sp|O59770|PSA3_SCHPO	xlink	decoy inter-protein xl	aleitner_M1012_007.02310.02310.5_aleitner_M1012_007.02597.02597.5	335	195	140	-	2438.509	488.71	5	0.2	1	3.55	0.11	0.16	0.1	0.05	0.05	0.02	36	0	11.65	0.6
1	DISSKSPSGNDALNDKK-QVMEEKLDSK-a16-b6	sp|P87048|RPN1_SCHPO	sp|Q9UT97|PSA5_SCHPO	xlink	inter-protein xl	aleitner_M1012_007.03022.03022.5_aleitner_M1012_007.03267.03267.5	20	210	190	-	3118.538	624.715	5	1.3	2	4.41	0.06	0.12	0.04	0.02	0.02	0.01	8	0.93	11.61	0.6
1	AVAHHTDCKFIR-DSEALKTR-a9-b6	sp|P41836|PRS8_SCHPO	decoy_reverse_sp|O74762|RPN2_SCHPO	xlink	decoy inter-protein xl	aleitner_M1012_007.01962.01962.4_aleitner_M1012_007.01946.01946.4	206	629	423	-	2510.266	628.574	4	-1.7	1	3.55	0.1	0.06	0.09	0.07	0.02	0.02	160	0.77	11.6	0.6
1	FQDILLGAGQAIKAGNR-ENWKYACK-a13-b4	decoy_reverse_sp|O94444|RPN10_SCHPO	decoy_reverse_sp|O74762|RPN2_SCHPO	xlink	decoy inter-protein xl	aleitner_M1012_007.03555.03555.5_aleitner_M1012_007.03578.03578.5	158	814	656	-	3006.551	602.318	5	4.2	1	4.47	0.07	0.1	0.04	0.02	0.02	0.01	20	0.75	11.59	0.6
1	CGSPYIIEDSKK-WKTLSKESAR-a11-b6	decoy_reverse_sp|O74762|RPN2_SCHPO	sp|Q9USQ9|PSB4_SCHPO	xlink	decoy inter-protein xl	aleitner_M1012_007.03457.03457.4_aleitner_M1012_007.03354.03354.4	670	201	469	-	2738.391	685.605	4	-1.6	1	3.37	0.14	0.1	0.1	0.05	0.04	0.02	127	0.89	11.58	0.6
1	SAKAKNPMFALSR-NKISWYTK-a3-b2	decoy_reverse_sp|Q9P7S2|RPN6_SCHPO	decoy_reverse_sp|P87048|RPN1_SCHPO	xlink	decoy inter-protein xl	aleitner_M1012_007.03491.03491.4_aleitner_M1012_007.03547.03547.4	340	492	152	-	2596.381	650.103	4	-0.9	1	3.49	0.11	0.12	0.07	0.05	0.02	0.01	89	0.86	11.56	0.6
1	LDKLPVIIGSMDVDNALDLMTMK-EDLTDEEKAASIAVEDEK-a3-b8	decoy_reverse_sp|P36612|PRS4_SCHPO	sp|Q9UUB6|UBLH2_SCHPO	xlink	decoy inter-protein xl	aleitner_M1012_007.04775.04775.5_aleitner_M1012_007.04748.04748.5	268	237	31	-	4660.28	933.064	5	-3.1	1	3.75	0.06	-0.02	0.77	0.73	0.04	0.13	151	0.73	11.51	0.6
1	LQKDLGQVLNKYVQVEQR-LIKKSSEQANLYER-a11-b3	decoy_reverse_sp|Q10335|RPN7_SCHPO	decoy_reverse_sp|O14250|PSA1_SCHPO	xlink	decoy inter-protein xl	aleitner_M1012_007.06707.06707.5_aleitner_M1012_007.06692.06692.5	24	211	187	-	3973.158	795.639	5	-1.5	1	2.65	0.04	0.11	0.18	0.17	0.01	0.03	190	0.78	11.47	0.6
1	TGQKMLMNMDK-YKEDTALRSEM-a4-b2	decoy_reverse_sp|P41878|RPN11_SCHPO	decoy_reverse_sp|O74445|PRS10_SCHPO	xlink	decoy inter-protein xl	aleitner_M1012_007.02404.02404.5_aleitner_M1012_007.02385.02385.5	210	379	169	-	2775.287	556.065	5	-3.1	1	4.23	0.2	0.08	0.11	0.1	0.01	0.02	35	0	11.46	0.6
1	KTELFKASTSAK-MEQKPEVDYSEK-a6-b4	decoy_reverse_sp|O94579|PSA2_SCHPO	sp|Q9UTM3|RPN5_SCHPO	xlink	decoy inter-protein xl	aleitner_M1012_007.02836.02836.5_aleitner_M1012_007.02898.02898.5	75	4	71	-	2929.476	586.903	5	4.5	1	3.64	0.06	0.12	0.23	0.19	0.04	0.04	54	0.58	11.42	0.6
1	AVYMPLCDPGNKAEESAFYER-KIEFPSYR-a12-b1	decoy_reverse_sp|O94517|PSA6_SCHPO	sp|O74894|PRS6B_SCHPO	xlink	decoy inter-protein xl	aleitner_M1012_007.04272.04272.4_aleitner_M1012_007.04517.04517.4	143	299	156	-	3622.697	906.682	4	-3.9	1	3.94	0.12	0.04	0.16	0.11	0.04	0.03	115	0.62	11.35	0.615
1	IEDTDKYDKK-VLTLELYKK-a6-b8	decoy_reverse_sp|O74445|PRS10_SCHPO	sp|P06732|KCRM_HUMAN	xlink	decoy inter-protein xl	aleitner_M1012_007.02707.02707.4_aleitner_M1012_007.02678.02678.4	348	40	308	-	2497.348	625.345	4	-3.5	1	3.64	0.12	0.06	0.11	0.05	0.06	0.02	132	0.93	11.34	0.615
1	KVEFGLPDLEGR-LKLELKK-a1-b6	sp|O42931|PRS7_SCHPO	decoy_reverse_sp|P50524|RPN12_SCHPO	xlink	decoy inter-protein xl	aleitner_M1012_007.02150.02150.4_aleitner_M1012_007.02132.02132.4	344	248	96	-	2367.375	592.852	4	-1.2	1	3.38	0.1	0.08	0.12	0.08	0.04	0.02	134	0.86	11.32	0.615
1	EKQNTPVLFDSK-NFGRDLKLK-a2-b7	decoy_reverse_sp|P50524|RPN12_SCHPO	decoy_reverse_sp|O74445|PRS10_SCHPO	xlink	decoy inter-protein xl	aleitner_M1012_007.01699.01699.4_aleitner_M1012_007.01686.01686.4	227	363	136	-	2632.436	659.117	4	5.3	1	4.34	0.18	0.09	0.05	0.02	0.03	0.01	8	0.78	11.3	0.615
1	NSDYKETLIFK-KKELFDCLK-a5-b2	sp|O74762|RPN2_SCHPO	decoy_reverse_sp|Q09720|PSB2_SCHPO	xlink	decoy inter-protein xl	aleitner_M1012_007.01852.01852.5_aleitner_M1012_007.01707.01707.5	107	26	81	-	2674.385	535.885	5	-2.9	1	3.44	0.04	0.18	0.05	0.03	0.03	0.01	24	0.93	11.29	0.615
1	KSAAAIGTSQLPVR-MKDAVKEAAR-a1-b2	decoy_reverse_sp|P30655|PSB5_SCHPO	sp|O59770|PSA3_SCHPO	xlink	decoy inter-protein xl	aleitner_M1012_007.02669.02669.5_aleitner_M1012_007.02930.02930.5	180	186	6	-	2653.468	531.701	5	3.7	1	3.43	0.1	0.14	0.09	0.03	0.06	0.02	60	0.85	11.27	0.615
1	GGVHVKLAHLSK-IMKLCFDELKK-a6-b3	sp|P06732|KCRM_HUMAN	sp|Q09720|PSB2_SCHPO	xlink	inter-protein xl	aleitner_M1012_007.03809.03809.4_aleitner_M1012_007.03793.03793.4	298	162	136	-	2806.576	702.652	4	5.8	1	3.17	0.11	0.15	0.06	0.04	0.02	0.01	80	0.74	11.25	0.615
1	IKILFSDVKAMTTGLR-QEVAAQKSSEETEDK-a9-b7	decoy_reverse_sp|Q10335|RPN7_SCHPO	sp|O94444|RPN10_SCHPO	xlink	decoy inter-protein xl	aleitner_M1012_007.05817.05817.4_aleitner_M1012_007.05810.05810.4	262	231	31	-	3607.855	902.972	4	-2.9	1	3.43	0.13	0.04	0.3	0.24	0.07	0.05	138	0.74	11.23	0.615
1	EDGMKILMVNRGDTGSSGIR-TTLFKSELAQSKYLMNVSR-a5-b5	decoy_reverse_sp|O43063|PSB6_SCHPO	decoy_reverse_sp|O14250|PSA1_SCHPO	xlink	decoy inter-protein xl	aleitner_M1012_007.06028.06028.5_aleitner_M1012_007.06006.06006.5	22	177	155	-	4488.279	898.664	5	-0.5	1	2.86	0.11	0.02	0.2	0.11	0.09	0.04	247	0.76	11.22	0.615
1	IDKNTWNSTLETAKAK-ATDDDRWKTLSK-a3-b8	sp|Q9UUB6|UBLH2_SCHPO	sp|Q9USQ9|PSB4_SCHPO	xlink	inter-protein xl	aleitner_M1012_007.03379.03379.4_aleitner_M1012_007.03374.03374.4	280	197	83	-	3391.731	848.94	4	1.4	1	2.79	0.12	0.04	0.24	0.15	0.09	0.04	217	0.84	11.22	0.615
1	LILTENIKTK-SLDKQMVEER-a8-b4	decoy_reverse_sp|Q9UTM3|RPN5_SCHPO	decoy_reverse_sp|Q9UT97|PSA5_SCHPO	xlink	decoy inter-protein xl	aleitner_M1012_007.01442.01442.4_aleitner_M1012_007.01428.01428.4	335	38	297	-	2543.395	636.857	4	2.6	1	2.65	0.14	0.1	0.12	0.1	0.01	0.02	182	0.68	11.21	0.615
1	GTTAVLKEDIYKFVTVQDLDEMQVDV-KEVQEAR-a12-b1	sp|Q09841|PSB7_SCHPO	decoy_reverse_sp|O74894|PRS6B_SCHPO	xlink	decoy inter-protein xl	aleitner_M1012_007.08288.08288.3_aleitner_M1012_007.08283.08283.3	253	341	88	-	3951.997	1318.34	3	-1.3	1	2.63	0.16	0.04	0.11	0.09	0.02	0.02	251	0.58	11.2	0.615
1	EGNYGDGYALQPSYIHEYLSKVLYARR-IAKGAIEK-a21-b3	sp|Q9USQ9|PSB4_SCHPO	decoy_reverse_sp|P87048|RPN1_SCHPO	xlink	decoy inter-protein xl	aleitner_M1012_007.08659.08659.5_aleitner_M1012_007.08652.08652.5	129	307	178	-	4128.15	826.638	5	4.4	1	3.78	0.15	-0.01	0.5	0.5	0	0.06	158	0.9	11.17	0.615
1	YHDDLPALRITAFLLADSKSQK-EFPDLGVLEGKRIDRPGR-a19-b11	decoy_reverse_sp|Q10335|RPN7_SCHPO	decoy_reverse_sp|O42931|PRS7_SCHPO	xlink	decoy inter-protein xl	aleitner_M1012_007.08454.08454.4_aleitner_M1012_007.08449.08449.4	367	95	272	-	4692.493	1174.131	4	-2.2	1	2.09	0.06	0.04	0.17	0.01	0.16	0.03	309	0.87	11.17	0.615
1	IMKLCFDELK-ASKERAER-a3-b3	sp|Q09720|PSB2_SCHPO	decoy_reverse_sp|O74762|RPN2_SCHPO	xlink	decoy inter-protein xl	aleitner_M1012_007.02169.02169.4_aleitner_M1012_007.02152.02152.4	162	133	29	-	2379.242	595.818	4	5.3	1	3.87	0.15	0.06	0.08	0.04	0.04	0.01	91	0.91	11.13	0.615
1	NYPLILYLVEGNGQTAKRSR-VMCKNK-a17-b4	decoy_reverse_sp|Q09720|PSB2_SCHPO	decoy_reverse_sp|Q09682|PSA4_SCHPO	xlink	decoy inter-protein xl	aleitner_M1012_007.03408.03408.4_aleitner_M1012_007.03193.03193.4	99	26	73	-	3207.688	802.93	4	-0.4	1	2.79	0.16	0.13	0.25	0.24	0.01	0.03	118	0.89	11.13	0.615
1	WSDERYLHQSLKYK-LKESQLVDK-a12-b2	decoy_reverse_sp|O74445|PRS10_SCHPO	decoy_reverse_sp|Q9UTM3|RPN5_SCHPO	xlink	decoy inter-protein xl	aleitner_M1012_007.03659.03659.4_aleitner_M1012_007.03647.03647.4	377	233	144	-	3048.582	763.153	4	-3.1	1	3.45	0.1	0.16	0.06	0.04	0.02	0.01	28	0.95	11.12	0.615
1	APESLQQSYILMEDLYERKLWK-ARQAAKASVVETVTLTK-a19-b6	sp|Q9US13|RPN9_SCHPO	decoy_reverse_sp|O74762|RPN2_SCHPO	xlink	decoy inter-protein xl	aleitner_M1012_007.07428.07428.5_aleitner_M1012_007.07361.07361.5	38	145	107	-	4649.477	930.903	5	-0.2	1	3.38	0.14	0.05	0.14	0.04	0.1	0.03	148	0.91	11.1	0.615
1	FRKLGVKPPK-QSKATREPNK-a7-b3	sp|O14126|PRS6A_SCHPO	decoy_reverse_sp|Q09841|PSB7_SCHPO	xlink	decoy inter-protein xl	aleitner_M1012_007.02865.02865.5_aleitner_M1012_007.02786.02786.5	217	35	182	-	2464.427	493.893	5	-0.5	1	3.24	0.07	0.15	0.09	0.02	0.07	0.02	65	0	11.09	0.65
1	DFSKTLPPELKGEALGNSEHIR-KSYDYSATMYTRLFLLR-a11-b1	sp|Q9UUB6|UBLH2_SCHPO	decoy_reverse_sp|Q9UTM3|RPN5_SCHPO	xlink	decoy inter-protein xl	aleitner_M1012_007.07236.07236.6_aleitner_M1012_007.07140.07140.6	120	249	129	-	4702.396	784.74	6	-3.1	1	3.22	0.09	0.14	0.13	0.09	0.03	0.02	63	0.88	11.07	0.65
1	KELFDCLKIMR-DGIVLAAEKK-a1-b9	decoy_reverse_sp|Q09720|PSB2_SCHPO	sp|Q09682|PSA4_SCHPO	xlink	decoy inter-protein xl	aleitner_M1012_007.02997.02997.5_aleitner_M1012_007.02986.02986.5	26	49	23	-	2632.431	527.494	5	-1	1	3.68	0.05	0.13	0.06	0.05	0.01	0.01	35	0.94	11.01	0.65
1	DYCAFVQHLKVNADTELVHLR-GVVALVEDKTKSVALGGITK-a10-b9	decoy_reverse_sp|Q10335|RPN7_SCHPO	decoy_reverse_sp|Q9UT97|PSA5_SCHPO	xlink	decoy inter-protein xl	aleitner_M1012_007.07147.07147.4_aleitner_M1012_007.07126.07126.4	112	205	93	-	4649.484	1163.379	4	-1.1	3	2.7	0.04	0.08	0.19	0.07	0.12	0.03	192	0.81	10.98	0.65
1	YIPNPVLVIIDVKPK-LESKQR-a13-b4	sp|O74440|RPN8_SCHPO	decoy_reverse_sp|O42897|RPN3_SCHPO	xlink	decoy inter-protein xl	aleitner_M1012_007.02380.02380.5_aleitner_M1012_007.02061.02061.5	134	184	50	-	2604.529	521.914	5	1.5	1	3.6	0.05	0.15	0.02	0.01	0.01	0	23	0.93	10.96	0.65
1	KLPNIEEATFDKR-KIFTIHTSK-a1-b1	decoy_reverse_sp|P36612|PRS4_SCHPO	sp|P36612|PRS4_SCHPO	xlink	decoy intra-protein xl	aleitner_M1012_007.04035.04035.5_aleitner_M1012_007.03864.03864.5	81	370	289	-	2771.531	555.314	5	3.1	1	3.54	0.06	0.14	0.07	0.03	0.05	0.01	30	0.94	10.95	0.244
1	VVTSKLLKPRVNNR-LALTKPK-a5-b5	sp|O59770|PSA3_SCHPO	decoy_reverse_sp|O74445|PRS10_SCHPO	xlink	decoy inter-protein xl	aleitner_M1012_007.02527.02527.5_aleitner_M1012_007.02531.02531.5	56	210	154	-	2530.567	507.121	5	-0.5	1	3.67	0.09	0.08	0.07	0	0.07	0.02	80	0	10.95	0.65
1	FDSEKAGDREVQR-GFICKVVDK-a5-b5	sp|O14126|PRS6A_SCHPO	sp|Q09720|PSB2_SCHPO	xlink	inter-protein xl	aleitner_M1012_007.02005.02005.5_aleitner_M1012_007.01982.01982.5	299	182	117	-	2738.372	548.682	5	0.8	1	3.01	0.09	0.19	0.06	0.04	0.02	0.01	31	0.85	10.93	0.65
1	YEIDKTLAGVTR-YDKTEDDIK-a5-b3	decoy_reverse_sp|Q09841|PSB7_SCHPO	sp|O74445|PRS10_SCHPO	xlink	decoy inter-protein xl	aleitner_M1012_007.02974.02974.4_aleitner_M1012_007.03141.03141.4	20	41	21	-	2628.328	658.09	4	4.1	1	3.89	0.08	0.1	0.05	0.02	0.03	0.01	40	0.94	10.88	0.65
1	HNNHMAKVLTLELYK-HTVIKTGLR-a7-b5	sp|P06732|KCRM_HUMAN	sp|O42897|RPN3_SCHPO	xlink	inter-protein xl	aleitner_M1012_007.05395.05395.5_aleitner_M1012_007.05633.05633.5	32	367	335	-	2971.653	595.338	5	3.4	1	4.19	0.08	0.08	0.06	0.03	0.04	0.01	30	0.94	10.87	0.65
1	SGFEKIDLTRIVK-YKDGVILAADSR-a5-b2	decoy_reverse_sp|Q9P7S2|RPN6_SCHPO	sp|O43063|PSB6_SCHPO	xlink	decoy inter-protein xl	aleitner_M1012_007.04794.04794.3_aleitner_M1012_007.04764.04764.3	329	33	296	-	2949.614	984.212	3	-1.2	1	2.56	0.17	0.03	0.32	0.03	0.29	0.06	218	0.94	10.85	0.65
1	ITAFLLADSKSQK-LGVKRFK-a10-b4	decoy_reverse_sp|Q10335|RPN7_SCHPO	decoy_reverse_sp|O14126|PRS6A_SCHPO	xlink	decoy inter-protein xl	aleitner_M1012_007.02628.02628.4_aleitner_M1012_007.02607.02607.4	367	226	141	-	2405.397	602.357	4	-3.2	2	3.08	0.12	0.11	0.07	0.03	0.04	0.01	99	0.69	10.78	0.65
1	VLNKGDSGEMSLQK-WKRENQLR-a4-b2	sp|P41836|PRS8_SCHPO	sp|Q9UUB6|UBLH2_SCHPO	xlink	inter-protein xl	aleitner_M1012_007.06090.06090.4_aleitner_M1012_007.06083.06083.4	390	252	138	-	2771.44	693.868	4	0.5	1	3.12	0.07	0.14	0.04	0	0.03	0.01	70	0.89	10.76	0.65
1	KPIGATWKTTQLEEANSK-QEVAAQKSSEETEDKK-a8-b7	decoy_reverse_sp|O94517|PSA6_SCHPO	sp|O94444|RPN10_SCHPO	xlink	decoy inter-protein xl	aleitner_M1012_007.05298.05298.4_aleitner_M1012_007.05295.05295.4	73	231	158	-	3945.006	987.259	4	5.1	1	3.82	0.1	0.02	0.11	0.04	0.07	0.02	121	0.9	10.69	0.661
1	KAMVNIDTIDNKVATTM-IEFATITKDTTKNK-a12-b12	decoy_reverse_sp|O43063|PSB6_SCHPO	sp|Q09682|PSA4_SCHPO	xlink	decoy inter-protein xl	aleitner_M1012_007.10482.10482.4_aleitner_M1012_007.10471.10471.4	221	221	0	-	3610.875	903.727	4	-2.4	1	3.28	0.1	0.04	0.24	0.22	0.02	0.04	143	0.89	10.67	0.661
1	EDLTDEEKAASIAVEDEK-MHNNHAKSLPPEEYDEK-a8-b7	sp|Q9UUB6|UBLH2_SCHPO	decoy_reverse_sp|P06732|KCRM_HUMAN	xlink	decoy inter-protein xl	aleitner_M1012_007.05615.05615.5_aleitner_M1012_007.05266.05266.5	237	357	120	-	4166.895	834.387	5	-3.8	1	3.78	0.11	0.02	0.13	0.07	0.06	0.02	116	0.56	10.67	0.661
1	SEAAEFEYKNGYPMPCDVLAK-KTVQYATK-a9-b1	sp|O94517|PSA6_SCHPO	decoy_reverse_sp|O94579|PSA2_SCHPO	xlink	decoy inter-protein xl	aleitner_M1012_007.04612.04612.5_aleitner_M1012_007.04611.04611.5	102	148	46	-	3493.694	699.747	5	4.4	1	2.95	0.08	0.11	0.14	0.14	0	0.02	108	0.82	10.62	0.661
1	AAREYLEKNWK-LVKERQAR-a8-b3	sp|Q10329|PSA7_SCHPO	decoy_reverse_sp|P36612|PRS4_SCHPO	xlink	decoy inter-protein xl	aleitner_M1012_007.01603.01603.5_aleitner_M1012_007.01422.01422.5	176	17	159	-	2543.393	509.686	5	-1.7	1	3.95	0.09	0.09	0.07	0.03	0.04	0.01	27	0.79	10.61	0.661
1	KAVYMPLCDPGNK-ENWKYACK-a1-b4	decoy_reverse_sp|O94517|PSA6_SCHPO	decoy_reverse_sp|O74762|RPN2_SCHPO	xlink	decoy inter-protein xl	aleitner_M1012_007.01768.01768.5_aleitner_M1012_007.01719.01719.5	131	814	683	-	2727.28	546.464	5	-2	1	3.64	0.03	0.14	0.04	0.04	0	0.01	15	0	10.53	0.661
1	GIKGIESEAYESVLDLAKICDVR-SAKIVRTLIDK-a3-b3	decoy_reverse_sp|O42897|RPN3_SCHPO	sp|Q9P7S2|RPN6_SCHPO	xlink	decoy inter-protein xl	aleitner_M1012_007.07568.07568.5_aleitner_M1012_007.07555.07555.5	95	85	10	-	3945.149	790.038	5	-0.1	1	3.4	0.08	0.13	0.08	0.07	0.02	0.01	37	0.89	10.51	0.661
1	DVCIKLGLDSEESAEYIVAK-QLADYKAFEDSLR-a5-b6	sp|O42897|RPN3_SCHPO	decoy_reverse_sp|Q9P7S2|RPN6_SCHPO	xlink	decoy inter-protein xl	aleitner_M1012_007.08019.08019.4_aleitner_M1012_007.08003.08003.4	388	120	268	-	3930.948	983.745	4	0.8	1	2.87	0.05	0.12	0.06	0.06	0	0.01	120	0.85	10.5	0.661
1	KSRGVILQSDIEEAYAR-GEIKKAMVNIDTIDNK-a1-b5	sp|O74894|PRS6B_SCHPO	decoy_reverse_sp|O43063|PSB6_SCHPO	xlink	decoy inter-protein xl	aleitner_M1012_007.04266.04266.5_aleitner_M1012_007.04261.04261.5	359	210	149	-	3860.044	773.017	5	2.2	1	2.9	0.09	0.15	0.08	0.01	0.07	0.01	70	0.91	10.49	0.661
1	LDSKNVQLAK-DQKKDKPK-a4-b6	sp|Q9UT97|PSA5_SCHPO	sp|P36612|PRS4_SCHPO	xlink	inter-protein xl	aleitner_M1012_007.02818.02818.4_aleitner_M1012_007.02798.02798.4	214	28	186	-	2238.264	560.574	4	2.7	1	3.82	0.14	0.05	0.13	0.09	0.04	0.02	69	0.86	10.48	0.661
1	KVIARLQSYDR-EKVLKTK-a1-b5	sp|O42897|RPN3_SCHPO	sp|P36612|PRS4_SCHPO	xlink	inter-protein xl	aleitner_M1012_007.02332.02332.4_aleitner_M1012_007.02414.02414.4	152	435	283	-	2330.365	583.599	4	-1.6	1	3.65	0.07	0.12	0.06	0.02	0.04	0.01	25	0.81	10.48	0.661
1	EKADAAFLR-IWKVMCKNK-a2-b7	decoy_reverse_sp|O14126|PRS6A_SCHPO	decoy_reverse_sp|Q09682|PSA4_SCHPO	xlink	decoy inter-protein xl	aleitner_M1012_007.02958.02958.4_aleitner_M1012_007.02934.02934.4	164	26	138	-	2363.245	591.819	4	-2	1	2.5	0.1	0.15	0.12	0.11	0.01	0.02	96	0.94	10.43	0.661
1	YEIDKTLAGVTRDYYTK-KAVYMPLCDPGNK-a5-b1	decoy_reverse_sp|Q09841|PSB7_SCHPO	decoy_reverse_sp|O94517|PSA6_SCHPO	xlink	decoy inter-protein xl	aleitner_M1012_007.05290.05290.3_aleitner_M1012_007.05270.05270.3	20	131	111	-	3664.812	1222.612	3	-1	1	3.43	0.15	0.03	0.16	0.07	0.08	0.03	122	0.86	10.39	0.661
1	KYTGLLRVSAMMSCACQK-IITKEGVETRIIPLK-a1-b4	decoy_reverse_sp|Q9UQY2|PSB1_SCHPO	sp|Q9UQY2|PSB1_SCHPO	xlink	decoy intra-protein xl	aleitner_M1012_007.06697.06697.5_aleitner_M1012_007.06576.06576.5	123	212	89	-	3950.108	791.029	5	-3.9	1	3.4	0.08	0.1	0.08	0.05	0.02	0.01	59	0.76	10.34	0.261
1	QEVAAQKSSEETEDKK-QYSAKAK-a7-b5	sp|O94444|RPN10_SCHPO	decoy_reverse_sp|Q9UUB6|UBLH2_SCHPO	xlink	decoy inter-protein xl	aleitner_M1012_007.02004.02004.4_aleitner_M1012_007.01979.01979.4	231	8	223	-	2738.375	685.602	4	5.2	1	3.09	0.06	0.15	0.06	0.03	0.04	0.01	38	0.85	10.32	0.661
1	KFRKPIGATWK-FDVIVAKGK-a4-b7	decoy_reverse_sp|O94517|PSA6_SCHPO	decoy_reverse_sp|P41878|RPN11_SCHPO	xlink	decoy inter-protein xl	aleitner_M1012_007.02785.02785.5_aleitner_M1012_007.02744.02744.5	66	156	90	-	2444.441	489.896	5	4	1	2.39	0.06	0.23	0.04	0.03	0.01	0.01	25	0.83	10.28	0.661
1	WDLSKQEALYLAQR-LESKQR-a5-b4	sp|P30655|PSB5_SCHPO	decoy_reverse_sp|O42897|RPN3_SCHPO	xlink	decoy inter-protein xl	aleitner_M1012_007.08646.08646.3_aleitner_M1012_007.08622.08622.3	210	184	26	-	2617.385	873.47	3	-0.5	1	2.74	0.03	0.21	0.02	0.01	0.01	0	19	0.91	10.28	0.661
1	GGNMKEVFRR-VVTSKLLKPR-a5-b5	sp|P06732|KCRM_HUMAN	sp|O59770|PSA3_SCHPO	xlink	inter-protein xl	aleitner_M1012_007.01776.01776.5_aleitner_M1012_007.01737.01737.5	247	56	191	-	2470.434	495.095	5	5.3	1	3.26	0.13	0.13	0.05	0.02	0.03	0.01	37	0.94	10.26	0.661
1	KTLEVLYLKMHNNHAK-HKFQDILLGAGQAIK-a1-b2	decoy_reverse_sp|P06732|KCRM_HUMAN	decoy_reverse_sp|O94444|RPN10_SCHPO	xlink	decoy inter-protein xl	aleitner_M1012_007.08147.08147.5_aleitner_M1012_007.08115.08115.5	342	145	197	-	3714.055	743.819	5	3	1	2.45	0.1	0.09	0.18	0.04	0.14	0.03	157	0.94	10.21	0.661
1	DISSKSPSGNDALNDK-LYNKFKTNHGNPFM-a5-b4	sp|P87048|RPN1_SCHPO	decoy_reverse_sp|P06732|KCRM_HUMAN	xlink	decoy inter-protein xl	aleitner_M1012_007.04731.04731.4_aleitner_M1012_007.04718.04718.4	9	371	362	-	3494.682	874.678	4	1.3	1	1.87	0.09	0.06	0.25	0.24	0.01	0.04	240	0.94	10.14	0.661
1	YEAKAIGSGSEPAKSELVK-ASKGSNDDEMKIDK-a14-b3	sp|Q9UT97|PSA5_SCHPO	sp|O74762|RPN2_SCHPO	xlink	inter-protein xl	aleitner_M1012_007.03699.03699.4_aleitner_M1012_007.03752.03752.4	179	836	657	-	3637.794	910.456	4	-2.6	1	4.08	0.12	0.02	0.08	0.05	0.03	0.01	68	0.88	10.12	0.661
1	EKSLLAHKGGHVVR-TKSVALGGITK-a8-b2	decoy_reverse_sp|P06732|KCRM_HUMAN	decoy_reverse_sp|Q9UT97|PSA5_SCHPO	xlink	decoy inter-protein xl	aleitner_M1012_007.09957.09957.4_aleitner_M1012_007.09947.09947.4	84	207	123	-	2741.587	686.405	4	-1.5	1	3.34	0.07	0.15	0.03	0.02	0.01	0.01	9	0.89	10.12	0.661
1	TSKTPPTAMLSSVR-EFPDLGVLEGKR-a3-b11	decoy_reverse_sp|P87048|RPN1_SCHPO	decoy_reverse_sp|O42931|PRS7_SCHPO	xlink	decoy inter-protein xl	aleitner_M1012_007.03358.03358.3_aleitner_M1012_007.03339.03339.3	797	95	702	-	2971.58	991.534	3	3.7	1	2.54	0.17	0.04	0.14	0.06	0.08	0.03	189	0.77	10.11	0.661
1	SWIGAYLAKIPER-LGVKRFK-a9-b4	decoy_reverse_sp|Q9UTM3|RPN5_SCHPO	decoy_reverse_sp|O14126|PRS6A_SCHPO	xlink	decoy inter-protein xl	aleitner_M1012_007.03454.03454.4_aleitner_M1012_007.03429.03429.4	136	226	90	-	2487.439	622.868	4	1.1	1	2.86	0.1	0.11	0.08	0.06	0.02	0.01	88	0.83	10.1	0.661
1	DGIQDIMPSQAKELKK-ASKGSNDDEMK-a15-b3	decoy_reverse_sp|P06732|KCRM_HUMAN	sp|O74762|RPN2_SCHPO	xlink	decoy inter-protein xl	aleitner_M1012_007.03288.03288.5_aleitner_M1012_007.03267.03267.5	16	836	820	-	3118.534	624.715	5	5.6	1	3.53	0.11	0.09	0.13	0.12	0.01	0.02	38	0.92	10.05	0.661
1	VVTSKLLKPR-KVAQTTYKK-a5-b8	sp|O59770|PSA3_SCHPO	sp|O94579|PSA2_SCHPO	xlink	inter-protein xl	aleitner_M1012_007.02764.02764.4_aleitner_M1012_007.02654.02654.4	56	98	42	-	2343.439	586.868	4	6	1	3.26	0.13	0.08	0.05	0.04	0.02	0.01	79	0	9.99	0.69
1	KPRVVTALTMLK-SSKVYISPK-a1-b3	sp|Q09841|PSB7_SCHPO	decoy_reverse_sp|O74440|RPN8_SCHPO	xlink	decoy inter-protein xl	aleitner_M1012_007.02762.02762.4_aleitner_M1012_007.02733.02733.4	108	168	60	-	2501.465	626.374	4	-0.2	1	3.14	0.15	0.07	0.12	0.06	0.07	0.02	87	0.82	9.98	0.69
1	VDAQDFLKVAETR-YDKTEDDIK-a8-b3	decoy_reverse_sp|O42931|PRS7_SCHPO	sp|O74445|PRS10_SCHPO	xlink	decoy inter-protein xl	aleitner_M1012_007.02413.02413.4_aleitner_M1012_007.02386.02386.4	28	41	13	-	2754.359	689.598	4	-0.2	1	3.78	0.18	0.01	0.09	0.03	0.06	0.02	88	0.79	9.96	0.69
1	SLEKTLVPYLRISQAVR-GYSKPNERATK-a4-b4	sp|O42897|RPN3_SCHPO	sp|Q09841|PSB7_SCHPO	xlink	inter-protein xl	aleitner_M1012_007.04732.04732.4_aleitner_M1012_007.04704.04704.4	318	226	92	-	3359.876	840.977	4	5.8	1	2.01	0.06	0.12	0.08	0.07	0.01	0.01	174	0.89	9.95	0.69
1	VVDKDGIR-LDVAKR-a4-b5	sp|Q09720|PSB2_SCHPO	decoy_reverse_sp|O74445|PRS10_SCHPO	xlink	decoy inter-protein xl	aleitner_M1012_007.05985.05985.3_aleitner_M1012_007.05974.05974.3	186	17	169	-	1739.002	580.675	3	4.3	1	3.54	0.19	0.07	0.11	0.03	0.07	0.02	40	0.64	9.93	0.69
1	LNCVIDRVNGVVFTNRPDEKNR-KLMELFISK-a20-b1	sp|Q10335|RPN7_SCHPO	decoy_reverse_sp|Q10335|RPN7_SCHPO	xlink	decoy intra-protein xl	aleitner_M1012_007.04520.04520.5_aleitner_M1012_007.04502.04502.5	377	324	53	-	3860.041	773.016	5	-0.8	2	3.17	0.06	0.1	0.14	0.07	0.07	0.03	52	0.8	9.93	0.261
1	LFLLRIVAFDQLVKEK-KVADLK-a14-b1	decoy_reverse_sp|Q9UTM3|RPN5_SCHPO	sp|O74445|PRS10_SCHPO	xlink	decoy inter-protein xl	aleitner_M1012_007.06454.06454.4_aleitner_M1012_007.06442.06442.4	274	372	98	-	2741.66	686.423	4	5	1	2.58	0.09	0.17	0.06	0.01	0.05	0.02	45	0.54	9.91	0.69
1	GKSALSTLNGFVEELKAEVR-KVTSKLLEQEESAEK-a16-b5	decoy_reverse_sp|P06732|KCRM_HUMAN	sp|Q09682|PSA4_SCHPO	xlink	decoy inter-protein xl	aleitner_M1012_007.05336.05336.5_aleitner_M1012_007.05306.05306.5	226	54	172	-	4003.122	801.632	5	-3.5	1	4.21	0.08	0.04	0.09	0.02	0.08	0.02	19	0.91	9.9	0.69
1	SGNLPDADNSKSDISKSSM-KPPVQPLAYK-a11-b1	decoy_reverse_sp|P87048|RPN1_SCHPO	decoy_reverse_sp|O74762|RPN2_SCHPO	xlink	decoy inter-protein xl	aleitner_M1012_007.05114.05114.4_aleitner_M1012_007.05099.05099.4	883	161	722	-	3229.606	808.409	4	-3.5	1	3.08	0.1	0.05	0.11	0.07	0.04	0.02	125	0.93	9.88	0.69
1	YFATLQKSK-KQYSAKAK-a7-b1	decoy_reverse_sp|O14126|PRS6A_SCHPO	decoy_reverse_sp|Q9UUB6|UBLH2_SCHPO	xlink	decoy inter-protein xl	aleitner_M1012_007.02967.02967.3_aleitner_M1012_007.02949.02949.3	7	3	4	-	2145.18	716.068	3	-1.5	1	3.17	0.15	0.06	0.11	0.08	0.03	0.02	92	0.71	9.86	0.69
1	CFGIKFDIMPR-FGNRDLVKK-a5-b8	decoy_reverse_sp|Q09720|PSB2_SCHPO	sp|O74445|PRS10_SCHPO	xlink	decoy inter-protein xl	aleitner_M1012_007.03491.03491.4_aleitner_M1012_007.03399.03399.4	18	37	19	-	2596.381	650.103	4	6	1	3.05	0.12	0.1	0.07	0.02	0.05	0.01	67	0.92	9.86	0.69
1	LDPAGFYIGYKATSAGPK-EKQNTPVLFDSKEAVLK-a11-b12	sp|O94517|PSA6_SCHPO	decoy_reverse_sp|P50524|RPN12_SCHPO	xlink	decoy inter-protein xl	aleitner_M1012_007.06623.06623.3_aleitner_M1012_007.06619.06619.3	162	237	75	-	3938.064	1313.696	3	-1.9	1	1.95	0.19	-0.02	0.21	0.16	0.05	0.04	302	0.93	9.86	0.69
1	VRSEDYLPSKYLDIDISK-KNTEDIEMTA-a10-b1	decoy_reverse_sp|O14126|PRS6A_SCHPO	sp|P87048|RPN1_SCHPO	xlink	decoy inter-protein xl	aleitner_M1012_007.06644.06644.4_aleitner_M1012_007.06629.06629.4	277	882	605	-	3428.711	858.186	4	6	1	3.87	0.14	0.05	0.08	0.05	0.03	0.01	22	0.8	9.74	0.707
1	LTHEKSTMLEKIK-KEFEIIK-a11-b1	sp|O14126|PRS6A_SCHPO	decoy_reverse_sp|P06732|KCRM_HUMAN	xlink	decoy inter-protein xl	aleitner_M1012_007.06410.06410.3_aleitner_M1012_007.06399.06399.3	70	117	47	-	2600.462	867.829	3	4.8	1	3.46	0.1	0.1	0.03	0.02	0.01	0.01	31	0.81	9.74	0.707
1	NGYPMPCDVLAKRMANIAQVSTQR-DSESTEEKEAQAVQRAR-a12-b8	sp|O94517|PSA6_SCHPO	decoy_reverse_sp|O94444|RPN10_SCHPO	xlink	decoy inter-protein xl	aleitner_M1012_007.08794.08794.6_aleitner_M1012_007.08921.08921.6	114	13	101	-	4790.305	799.392	6	-2.6	1	2.02	0.1	0.08	0.17	0.08	0.1	0.03	185	0.77	9.73	0.707
1	GAATIKGAIWYGIDFTAAR-IDKNTWNSTLETAKAK-a6-b14	decoy_reverse_sp|Q10329|PSA7_SCHPO	sp|Q9UUB6|UBLH2_SCHPO	xlink	decoy inter-protein xl	aleitner_M1012_007.06882.06882.5_aleitner_M1012_007.06697.06697.5	101	291	190	-	3938.045	788.617	5	-3.2	1	2.72	0.07	0.07	0.09	0.04	0.05	0.02	130	0.91	9.7	0.707
1	AGNRSVMAPLFLHDKYDGR-EKADAAFLR-a15-b2	decoy_reverse_sp|O94444|RPN10_SCHPO	decoy_reverse_sp|O14126|PRS6A_SCHPO	xlink	decoy inter-protein xl	aleitner_M1012_007.05230.05230.5_aleitner_M1012_007.05223.05223.5	173	164	9	-	3303.68	661.744	5	-0.8	1	2.77	0.11	0.03	0.14	0.06	0.08	0.03	164	0.88	9.67	0.707
1	NSSSDMAYTSMFKGNQKVVK-KLMELFISK-a17-b1	decoy_reverse_sp|O42931|PRS7_SCHPO	decoy_reverse_sp|Q10335|RPN7_SCHPO	xlink	decoy inter-protein xl	aleitner_M1012_007.05506.05506.4_aleitner_M1012_007.05481.05481.4	17	324	307	-	3466.741	867.693	4	-4	1	2.7	0.07	0.07	0.11	0.01	0.1	0.03	126	0.82	9.67	0.707
1	VVGQLLEKLKPLIEKGGDWER-EKWIAK-a15-b2	sp|Q10335|RPN7_SCHPO	decoy_reverse_sp|Q9P7S2|RPN6_SCHPO	xlink	decoy inter-protein xl	aleitner_M1012_007.05533.05533.5_aleitner_M1012_007.05186.05186.5	181	305	124	-	3317.882	664.584	5	2.2	1	3.58	0.08	0.08	0.08	0.08	0	0.01	35	0.78	9.65	0.707
1	KSGRSAPGVSTTSTIQ-GKLVRK-a1-b2	sp|Q10329|PSA7_SCHPO	decoy_reverse_sp|Q9Y7T8|PSB3_SCHPO	xlink	decoy inter-protein xl	aleitner_M1012_007.03164.03164.4_aleitner_M1012_007.03134.03134.4	244	5	239	-	2413.359	604.348	4	-2.5	1	3.19	0.05	0.12	0.04	0.03	0.01	0.01	29	0.79	9.64	0.707
1	VELAKQNLFVPTSDKEK-NWKEGLSR-a15-b3	sp|P50524|RPN12_SCHPO	sp|Q10329|PSA7_SCHPO	xlink	inter-protein xl	aleitner_M1012_007.03421.03421.5_aleitner_M1012_007.03395.03395.5	44	179	135	-	3071.643	615.336	5	4.5	1	3.2	0.08	0.14	0.03	0.02	0.01	0.01	5	0.76	9.63	0.707
1	ATAGPIIADKNCK-KEPPVYTPPKDK-a10-b1	sp|Q09841|PSB7_SCHPO	decoy_reverse_sp|P36612|PRS4_SCHPO	xlink	decoy inter-protein xl	aleitner_M1012_007.02101.02101.4_aleitner_M1012_007.02090.02090.4	64	412	348	-	2893.538	724.392	4	4.3	1	3.2	0.06	0.11	0.11	0.1	0.01	0.02	32	0.94	9.62	0.707
1	FLLDDFDQQEHIQKSETMK-SQDISINGNSKK-a14-b11	decoy_reverse_sp|P06732|KCRM_HUMAN	sp|O74762|RPN2_SCHPO	xlink	decoy inter-protein xl	aleitner_M1012_007.03525.03525.5_aleitner_M1012_007.03497.03497.5	200	875	675	-	3778.835	756.775	5	-0.3	1	3.63	0.08	0.08	0.06	0.01	0.05	0.01	21	0.93	9.61	0.707
1	MNSIVSKYTQSTNNDDPKK-DTMNVDINAIKK-a7-b11	sp|P30655|PSB5_SCHPO	sp|O43063|PSB6_SCHPO	xlink	inter-protein xl	aleitner_M1012_007.06361.06361.4_aleitner_M1012_007.06368.06368.4	7	17	10	-	3667.808	917.96	4	0.1	1	2.79	0.05	0.03	0.15	0.02	0.13	0.03	156	0.81	9.6	0.707
1	ERDCTAYNIYDKNK-QRIQKENR-a12-b5	decoy_reverse_sp|Q10335|RPN7_SCHPO	decoy_reverse_sp|O94444|RPN10_SCHPO	xlink	decoy inter-protein xl	aleitner_M1012_007.03746.03746.4_aleitner_M1012_007.03730.03730.4	292	140	152	-	2997.469	750.375	4	-1.3	1	3.87	0.08	0.07	0.06	0.05	0.01	0.01	9	0.55	9.55	0.707
1	DAFALAKEKSPAIIFIDELDAIGTK-DIKVIMATNR-a9-b3	sp|O14126|PRS6A_SCHPO	sp|P36612|PRS4_SCHPO	xlink	inter-protein xl	aleitner_M1012_007.06721.06721.6_aleitner_M1012_007.06696.06696.6	277	333	56	-	3973.149	663.199	6	0.2	1	2.42	0.01	0.18	0.07	0.07	0	0.01	44	0.79	9.54	0.707
1	ELLKPSASVALQR-LVKERQAR-a4-b3	sp|O74894|PRS6B_SCHPO	decoy_reverse_sp|P36612|PRS4_SCHPO	xlink	decoy inter-protein xl	aleitner_M1012_007.02028.02028.4_aleitner_M1012_007.02272.02272.4	94	17	77	-	2547.495	637.882	4	3.5	1	3.04	0.13	0.12	0.04	0.02	0.01	0.01	34	0.94	9.51	0.707
1	NPELFLRVGIKPPK-EKWIAK-a11-b2	sp|O74445|PRS10_SCHPO	decoy_reverse_sp|Q9P7S2|RPN6_SCHPO	xlink	decoy inter-protein xl	aleitner_M1012_007.02625.02625.5_aleitner_M1012_007.02527.02527.5	164	305	141	-	2518.48	504.704	5	4.9	1	2.18	0.06	0.12	0.1	0.09	0.01	0.02	130	0.91	9.49	0.707
1	KTTEEKEATPMEMDEEK-GFICKVVDKDGIR-a6-b5	sp|O74762|RPN2_SCHPO	sp|Q09720|PSB2_SCHPO	xlink	inter-protein xl	aleitner_M1012_007.04695.04695.4_aleitner_M1012_007.04675.04675.4	853	182	671	-	3668.748	918.195	4	-4	1	2.39	0.08	0.05	0.59	0.58	0.01	0.1	125	0	9.44	0.707
1	VHEVGDDLVIGASGFEADALALVKRIQQR-LSLFSNKENELR-a24-b7	sp|Q9UQY2|PSB1_SCHPO	decoy_reverse_sp|O59770|PSA3_SCHPO	xlink	decoy inter-protein xl	aleitner_M1012_007.08251.08251.4_aleitner_M1012_007.08449.08449.4	70	77	7	-	4692.48	1174.128	4	-1.6	1	2.39	0.06	0.04	0.13	0.1	0.04	0.02	185	0.94	9.4	0.707
1	AASLLKVNMENLIVTDLGK-IKLISGKLDEAR-a6-b7	decoy_reverse_sp|Q9P7S2|RPN6_SCHPO	sp|Q9US13|RPN9_SCHPO	xlink	decoy inter-protein xl	aleitner_M1012_007.08752.08752.5_aleitner_M1012_007.08655.08655.5	6	132	126	-	3507.986	702.605	5	-2.6	1	3.05	0.14	0.04	0.12	0.07	0.05	0.02	107	0.89	9.36	0.707
1	TGRSIKGYTLPPHCSR-LDEARELLVKASK-a6-b10	sp|P06732|KCRM_HUMAN	sp|Q9US13|RPN9_SCHPO	xlink	inter-protein xl	aleitner_M1012_007.09038.09038.4_aleitner_M1012_007.09382.09382.4	138	142	4	-	3437.849	860.47	4	1	1	2.52	0.14	0.16	0.06	0.02	0.04	0.01	26	0.85	9.35	0.707
1	MPLLQSSVALLGQKIR-KSSEQANLYERK-a14-b1	sp|Q9US13|RPN9_SCHPO	decoy_reverse_sp|O14250|PSA1_SCHPO	xlink	decoy inter-protein xl	aleitner_M1012_007.06959.06959.4_aleitner_M1012_007.06923.06923.4	276	212	64	-	3342.821	836.713	4	-3.8	1	3.43	0.03	0.11	0.03	0	0.03	0.01	7	0.78	9.33	0.707
1	MPIDFKGFICKVVDK-YQKDEEWPPKM-a6-b3	sp|Q09720|PSB2_SCHPO	decoy_reverse_sp|O42931|PRS7_SCHPO	xlink	decoy inter-protein xl	aleitner_M1012_007.04926.04926.3_aleitner_M1012_007.04942.04942.3	177	430	253	-	3383.674	1128.899	3	2.7	1	3.34	0.14	0.04	0.08	0.02	0.06	0.02	74	0.89	9.32	0.707
1	AVYMPLCDPGNKAEESAFYER-TKLVKER-a12-b2	decoy_reverse_sp|O94517|PSA6_SCHPO	decoy_reverse_sp|P36612|PRS4_SCHPO	xlink	decoy inter-protein xl	aleitner_M1012_007.09216.09216.4_aleitner_M1012_007.08928.08928.4	143	14	129	-	3456.723	865.189	4	5	1	3.46	0.04	0.09	0.06	0.05	0.01	0.01	18	0.68	9.32	0.707
1	FAASKEKQNTPVLFDSK-LKLELK-a5-b2	decoy_reverse_sp|P50524|RPN12_SCHPO	decoy_reverse_sp|P50524|RPN12_SCHPO	xlink	decoy intra-protein xl	aleitner_M1012_007.05930.05930.4_aleitner_M1012_007.05913.05913.4	225	244	19	-	2789.567	698.399	4	3.1	1	3.67	0.09	0.02	0.06	0.03	0.03	0.01	71	0.68	9.3	0.261
1	KSGNLPDADNSKSDISK-DELWKNDDQLTYTYK-a12-b5	decoy_reverse_sp|P87048|RPN1_SCHPO	decoy_reverse_sp|O14250|PSA1_SCHPO	xlink	decoy inter-protein xl	aleitner_M1012_007.06421.06421.4_aleitner_M1012_007.06415.06415.4	883	43	840	-	3843.838	961.967	4	1.3	1	2.35	0.13	0.01	0.25	0.02	0.23	0.05	189	0.44	9.3	0.707
1	TGPPGPPCGGKFMLKLGVK-NLQVAKSLDK-a15-b6	decoy_reverse_sp|O14126|PRS6A_SCHPO	decoy_reverse_sp|Q9UT97|PSA5_SCHPO	xlink	decoy inter-protein xl	aleitner_M1012_007.04895.04895.3_aleitner_M1012_007.04885.04885.3	222	34	188	-	3192.736	1065.253	3	-1.4	1	2.68	0.21	-0.01	0.15	0.07	0.07	0.03	188	0.82	9.3	0.707
1	NSSSDMAYTSMFKGNQKVVK-SSTAAKTFLEKR-a17-b6	decoy_reverse_sp|O42931|PRS7_SCHPO	sp|O94579|PSA2_SCHPO	xlink	decoy inter-protein xl	aleitner_M1012_007.06201.06201.4_aleitner_M1012_007.05890.05890.4	17	171	154	-	3696.835	925.216	4	-3.9	1	2.81	0.05	0.09	0.14	0.04	0.1	0.03	76	0.6	9.29	0.707
1	NKISWYTKIVDELDLR-MEQKPEVDYSEK-a8-b4	decoy_reverse_sp|P87048|RPN1_SCHPO	sp|Q9UTM3|RPN5_SCHPO	xlink	decoy inter-protein xl	aleitner_M1012_007.09144.09144.4_aleitner_M1012_007.09138.09138.4	498	4	494	-	3611.798	903.957	4	-2.5	1	2.26	0.06	0.1	0.1	0.08	0.01	0.02	129	0.81	9.28	0.707
1	QTGQYYGGLKLCVDR-QPEDKLR-a10-b5	decoy_reverse_sp|Q09682|PSA4_SCHPO	decoy_reverse_sp|P36612|PRS4_SCHPO	xlink	decoy inter-protein xl	aleitner_M1012_007.02446.02446.4_aleitner_M1012_007.02424.02424.4	131	356	225	-	2779.406	695.859	4	3.4	1	3.04	0.12	0.11	0.05	0.03	0.02	0.01	30	0.9	9.26	0.707
1	KDGIQDIMPSQAKELK-ASKGSNDDEMK-a1-b3	decoy_reverse_sp|P06732|KCRM_HUMAN	sp|O74762|RPN2_SCHPO	xlink	decoy inter-protein xl	aleitner_M1012_007.03235.03235.4_aleitner_M1012_007.03229.03229.4	1	836	835	-	3118.512	780.636	4	-1.2	1	3.14	0.12	0.04	0.09	0.03	0.06	0.02	85	0.89	9.23	0.707
1	KIEFPPPSAEAR-DYYTKQSKATR-a1-b8	sp|P41836|PRS8_SCHPO	decoy_reverse_sp|Q09841|PSB7_SCHPO	xlink	decoy inter-protein xl	aleitner_M1012_007.03554.03554.4_aleitner_M1012_007.03246.03246.4	311	35	276	-	2838.471	710.626	4	5.6	1	2.46	0.08	0.06	0.08	0.03	0.06	0.02	146	0.71	9.2	0.707
1	MSSKDISSKSPSGNDALNDK-SEDYLPSKYLDIDISK-a4-b8	sp|P87048|RPN1_SCHPO	decoy_reverse_sp|O14126|PRS6A_SCHPO	xlink	decoy inter-protein xl	aleitner_M1012_007.07044.07044.4_aleitner_M1012_007.07030.07030.4	4	277	273	-	4102.982	1026.753	4	0.9	1	2.42	0.09	0.03	0.18	0.17	0.01	0.03	174	0.64	9.13	0.707
1	NTWNSTLETAKAK-QSKATREPNK-a11-b3	sp|Q9UUB6|UBLH2_SCHPO	decoy_reverse_sp|Q09841|PSB7_SCHPO	xlink	decoy inter-protein xl	aleitner_M1012_007.02946.02946.4_aleitner_M1012_007.02915.02915.4	291	35	256	-	2758.438	690.617	4	4.8	1	3.22	0.11	0.1	0.04	0.02	0.02	0.01	11	0.79	9.09	0.707
1	LGITFAHVTAAKNNSWAKSWSNLDLR-TVQYATKR-a12-b7	decoy_reverse_sp|O74762|RPN2_SCHPO	decoy_reverse_sp|O94579|PSA2_SCHPO	xlink	decoy inter-protein xl	aleitner_M1012_007.05261.05261.5_aleitner_M1012_007.05306.05306.5	583	155	428	-	4003.114	801.631	5	1.9	1	3.38	0.09	0.07	0.07	0.04	0.04	0.02	26	0.91	9.02	0.707
1	NLNQIVNELDEEKYK-ENKIQR-a13-b3	sp|Q9US13|RPN9_SCHPO	sp|O94444|RPN10_SCHPO	xlink	inter-protein xl	aleitner_M1012_007.06130.06130.3_aleitner_M1012_007.06114.06114.3	111	104	7	-	2772.433	925.152	3	1.2	1	2.02	0.09	0.08	0.09	0.01	0.08	0.03	146	0.44	9.01	0.707
1	QNLFVPTSDKEK-ELLVKASK-a10-b5	sp|P50524|RPN12_SCHPO	sp|Q9US13|RPN9_SCHPO	xlink	inter-protein xl	aleitner_M1012_007.02105.02105.5_aleitner_M1012_007.02084.02084.5	44	142	98	-	2429.333	486.874	5	-3.5	1	3.03	0.11	0.1	0.05	0.02	0.03	0.01	27	0	9.01	0.707
1	SLLTGKHAIRYAGR-LKESQLVDK-a6-b2	sp|Q9P7S2|RPN6_SCHPO	decoy_reverse_sp|Q9UTM3|RPN5_SCHPO	xlink	decoy inter-protein xl	aleitner_M1012_007.04191.04191.4_aleitner_M1012_007.04162.04162.4	272	233	39	-	2738.557	685.647	4	4.8	1	3.37	0.11	-0.01	0.09	0.07	0.02	0.02	117	0.8	8.97	0.707
1	KELFDCLKIMR-DYYTKQSK-a1-b5	decoy_reverse_sp|Q09720|PSB2_SCHPO	decoy_reverse_sp|Q09841|PSB7_SCHPO	xlink	decoy inter-protein xl	aleitner_M1012_007.02403.02403.4_aleitner_M1012_007.02390.02390.4	26	32	6	-	2621.329	656.34	4	2	1	3.34	0.09	0.07	0.05	0	0.04	0.01	21	0.92	8.89	0.707
1	YTLYDQNDTKEWLDKLGDK-NAEELSSYQKK-a15-b10	sp|O14250|PSA1_SCHPO	sp|O14250|PSA1_SCHPO	xlink	intra-protein xl	aleitner_M1012_007.03360.03360.5_aleitner_M1012_007.03337.03337.5	235	61	174	-	3777.843	756.576	5	4.4	1	2.99	0.07	0.07	0.08	0.03	0.05	0.02	60	0.81	8.88	0.261
1	TLDSNSLTHEKIEFATITK-NGYPMPCDVLAKR-a11-b12	sp|Q09682|PSA4_SCHPO	sp|O94517|PSA6_SCHPO	xlink	inter-protein xl	aleitner_M1012_007.04792.04792.5_aleitner_M1012_007.04760.04760.5	209	114	95	-	3804.929	761.994	5	5.8	1	2.48	0.1	0.13	0.09	0.06	0.04	0.02	41	0.87	8.83	0.707
1	KAQSGPDASAKLPTVIPTTR-SSKVYISPK-a1-b3	sp|P36612|PRS4_SCHPO	decoy_reverse_sp|O74440|RPN8_SCHPO	xlink	decoy inter-protein xl	aleitner_M1012_007.03526.03526.4_aleitner_M1012_007.03607.03607.4	45	168	123	-	3182.757	796.697	4	0.6	1	2.11	0.04	0.09	0.11	0.02	0.09	0.03	127	0.83	8.83	0.707
1	QLASYYHKESNALFMVR-LRLQKR-a8-b5	sp|P87048|RPN1_SCHPO	sp|P06732|KCRM_HUMAN	xlink	inter-protein xl	aleitner_M1012_007.05080.05080.4_aleitner_M1012_007.04888.04888.4	735	319	416	-	3006.61	752.66	4	-4	1	2.91	0.1	0.09	0.05	0.04	0.01	0.01	43	0.85	8.83	0.707
1	EPNKGSYRPYTAK-KEPPVYTPPK-a4-b1	decoy_reverse_sp|Q09841|PSB7_SCHPO	decoy_reverse_sp|P36612|PRS4_SCHPO	xlink	decoy inter-protein xl	aleitner_M1012_007.01492.01492.5_aleitner_M1012_007.01473.01473.5	42	412	370	-	2802.457	561.499	5	-0.9	1	3.43	0.03	0.08	0.04	0.03	0.01	0.01	13	0.87	8.82	0.707
1	FLLDDFDQQEHIQKSETMK-IEVNIHRKR-a14-b8	decoy_reverse_sp|P06732|KCRM_HUMAN	decoy_reverse_sp|Q9UTM3|RPN5_SCHPO	xlink	decoy inter-protein xl	aleitner_M1012_007.07703.07703.5_aleitner_M1012_007.07385.07385.5	200	106	94	-	3652.855	731.579	5	-3.4	1	2.98	0.04	0.1	0.05	0.03	0.03	0.01	29	0.86	8.8	0.707
1	VDKNWSKIYDFPLFQGIFIR-KQLLIDGANVLR-a7-b1	decoy_reverse_sp|Q9UUB6|UBLH2_SCHPO	decoy_reverse_sp|O42897|RPN3_SCHPO	xlink	decoy inter-protein xl	aleitner_M1012_007.06576.06576.5_aleitner_M1012_007.06513.06513.5	249	415	166	-	3962.185	793.445	5	0.8	1	2.78	0.01	0.1	0.08	0.02	0.06	0.02	48	0.9	8.78	0.707
1	QPWAHGLLLENFNSAAEKNHASIDK-KAQSGPDASAK-a18-b1	sp|P41878|RPN11_SCHPO	sp|P36612|PRS4_SCHPO	xlink	inter-protein xl	aleitner_M1012_007.04936.04936.5_aleitner_M1012_007.04933.04933.5	239	45	194	-	3986.015	798.211	5	5.7	1	1.82	0.06	0.05	0.11	0.08	0.03	0.02	210	0.93	8.75	0.707
1	FIKHADATCVHR-AASIAVEDEKR-a3-b10	decoy_reverse_sp|P41836|PRS8_SCHPO	sp|Q9UUB6|UBLH2_SCHPO	xlink	decoy inter-protein xl	aleitner_M1012_007.02446.02446.4_aleitner_M1012_007.02275.02275.4	198	247	49	-	2779.406	695.859	4	-0.7	1	2.37	0.04	0.17	0.03	0.02	0.01	0.01	19	0.88	8.73	0.707
1	KSSEQANLYER-DAFALAKEK-a1-b7	decoy_reverse_sp|O14250|PSA1_SCHPO	sp|O14126|PRS6A_SCHPO	xlink	decoy inter-protein xl	aleitner_M1012_007.01724.01724.4_aleitner_M1012_007.01703.01703.4	212	275	63	-	2453.256	614.322	4	5.2	1	2.49	0.09	0.1	0.05	0	0.04	0.01	69	0.61	8.72	0.707
1	VTSKLLEQEESAEK-KLMELFISK-a4-b1	sp|Q09682|PSA4_SCHPO	decoy_reverse_sp|Q10335|RPN7_SCHPO	xlink	decoy inter-protein xl	aleitner_M1012_007.03062.03062.4_aleitner_M1012_007.03036.03036.4	54	324	270	-	2835.532	709.891	4	4.4	1	2.85	0.08	0.08	0.06	0.04	0.02	0.01	54	0.92	8.66	0.707
1	AELDKIGLSKIR-IWKVMCKNK-a5-b3	decoy_reverse_sp|Q9US13|RPN9_SCHPO	decoy_reverse_sp|Q09682|PSA4_SCHPO	xlink	decoy inter-protein xl	aleitner_M1012_007.03522.03522.3_aleitner_M1012_007.03432.03432.3	250	22	228	-	2685.501	896.175	3	-2.5	1	2.93	0.1	0.07	0.05	0.01	0.04	0.01	52	0.83	8.63	0.707
1	YPMDAHKSELEGVEEAR-AEREKASK-a7-b5	sp|O42897|RPN3_SCHPO	sp|O74762|RPN2_SCHPO	xlink	inter-protein xl	aleitner_M1012_007.03766.03766.5_aleitner_M1012_007.03736.03736.5	465	833	368	-	3015.476	604.103	5	5.2	1	2.64	0.01	0.15	0.01	0.01	0	0	4	0.89	8.59	0.707
1	EIDMTCAREASKTLSK-SSKVYISPK-a12-b3	decoy_reverse_sp|Q9USQ9|PSB4_SCHPO	decoy_reverse_sp|O74440|RPN8_SCHPO	xlink	decoy inter-protein xl	aleitner_M1012_007.04462.04462.3_aleitner_M1012_007.04477.04477.3	62	168	106	-	2984.535	995.853	3	4.9	1	3.01	0.11	0.09	0.04	0.03	0.01	0.01	26	0.83	8.59	0.707
1	ASAGPLIASQTVKK-EEFAEKAVSVIQAR-a13-b6	sp|P30655|PSB5_SCHPO	sp|Q9UUB6|UBLH2_SCHPO	xlink	inter-protein xl	aleitner_M1012_007.10283.10283.3_aleitner_M1012_007.10276.10276.3	93	194	101	-	3083.703	1028.909	3	5.4	1	1.56	0.04	0.05	0.13	0.06	0.07	0.02	224	0.83	8.58	0.707
1	TKDAVVLGVEKR-AIHKLGSTLK-a11-b4	sp|Q9UT97|PSA5_SCHPO	decoy_reverse_sp|Q9P7S2|RPN6_SCHPO	xlink	decoy inter-protein xl	aleitner_M1012_007.02557.02557.4_aleitner_M1012_007.02534.02534.4	52	150	98	-	2518.487	630.63	4	1	1	2.43	0.15	0.03	0.11	0.07	0.04	0.02	141	0.94	8.57	0.707
1	ARLTQLLSQIKEEQGDIK-QVKNRDCVGR-a11-b3	sp|Q9UTM3|RPN5_SCHPO	decoy_reverse_sp|O42931|PRS7_SCHPO	xlink	decoy inter-protein xl	aleitner_M1012_007.09038.09038.4_aleitner_M1012_007.09303.09303.4	141	289	148	-	3437.849	860.47	4	2.2	1	3.19	0.07	0.05	0.1	0.04	0.05	0.02	40	0.8	8.56	0.707
1	FKLNYKPEEEYPDLSK-MSFLELTEVWGKPQK-a6-b12	sp|P06732|KCRM_HUMAN	sp|Q9USQ9|PSB4_SCHPO	xlink	inter-protein xl	aleitner_M1012_007.05549.05549.4_aleitner_M1012_007.05538.05538.4	15	12	3	-	3929.006	983.259	4	5.5	1	2.75	0.11	-0.03	0.17	0.03	0.14	0.03	171	0.83	8.56	0.707
1	SVQPTAKTVQKVETAVLSTTVK-DEKVSEVLNSEDITGIQEK-a11-b3	sp|O74762|RPN2_SCHPO	decoy_reverse_sp|O14250|PSA1_SCHPO	xlink	decoy inter-protein xl	aleitner_M1012_007.09683.09683.4_aleitner_M1012_007.09679.09679.4	810	56	754	-	4584.44	1147.118	4	2.7	1	2.94	0.09	0.08	0.08	0.06	0.03	0.01	40	0.84	8.56	0.707
1	ILYVNNAKSQEEAIENIKCTR-TEPKAVDEEMK-a18-b4	decoy_reverse_sp|O42931|PRS7_SCHPO	decoy_reverse_sp|O14126|PRS6A_SCHPO	xlink	decoy inter-protein xl	aleitner_M1012_007.03032.03032.5_aleitner_M1012_007.03079.03079.5	337	260	77	-	3905.932	782.194	5	-1.9	1	2.95	0.11	0.1	0.05	0.03	0.02	0.01	14	0.89	8.55	0.707
1	TFMNHIDVQKEFQAR-KAVYMPLCDPGNK-a10-b1	decoy_reverse_sp|O94444|RPN10_SCHPO	decoy_reverse_sp|O94517|PSA6_SCHPO	xlink	decoy inter-protein xl	aleitner_M1012_007.04900.04900.4_aleitner_M1012_007.05317.05317.4	214	131	83	-	3492.699	874.183	4	-0.1	2	2.94	0.1	0.03	0.1	0.04	0.06	0.02	86	0.63	8.53	0.707
1	SKVLDVRIYVTGGVSDFCPIAGMDMPK-DKPKYEPPVPTR-a2-b4	decoy_reverse_sp|O94579|PSA2_SCHPO	sp|P36612|PRS4_SCHPO	xlink	decoy inter-protein xl	aleitner_M1012_007.08183.08183.5_aleitner_M1012_007.08512.08512.5	158	30	128	-	4518.298	904.667	5	-0.4	1	2.61	0.09	0.07	0.1	0.05	0.04	0.02	80	0.84	8.52	0.707
1	KLFKSLGSGMDQEK-DNSSDLQKLLMK-a4-b8	decoy_reverse_sp|P41836|PRS8_SCHPO	decoy_reverse_sp|O74762|RPN2_SCHPO	xlink	decoy inter-protein xl	aleitner_M1012_007.05092.05092.4_aleitner_M1012_007.05100.05100.4	4	724	720	-	3095.576	774.902	4	-3.9	1	3.07	0.1	0.06	0.05	0.03	0.02	0.01	46	0.77	8.51	0.707
1	LLIFEKQVRQASDTSTNTK-SSEETEDKKMQE-a6-b8	sp|Q9UTM3|RPN5_SCHPO	sp|O94444|RPN10_SCHPO	xlink	inter-protein xl	aleitner_M1012_007.09746.09746.4_aleitner_M1012_007.09736.09736.4	40	239	199	-	3755.847	939.97	4	1.7	1	2.32	0.11	-0.01	0.1	0.04	0.06	0.02	204	0.86	8.51	0.707
1	NNSWAKSWSNLDLR-KEVQEARELIR-a6-b1	decoy_reverse_sp|O74762|RPN2_SCHPO	decoy_reverse_sp|O74894|PRS6B_SCHPO	xlink	decoy inter-protein xl	aleitner_M1012_007.10173.10173.4_aleitner_M1012_007.10164.10164.4	589	341	248	-	3197.666	800.424	4	2.6	1	1.81	0.07	0.05	0.11	0.01	0.1	0.02	193	0.81	8.49	0.73
1	LEEAMKITTDAFTSAGER-ASKAAREYLEK-a6-b3	sp|Q9UQY2|PSB1_SCHPO	sp|Q10329|PSA7_SCHPO	xlink	inter-protein xl	aleitner_M1012_007.08548.08548.4_aleitner_M1012_007.08531.08531.4	185	168	17	-	3371.692	843.931	4	-0.1	1	2.96	0.09	0.08	0.06	0.04	0.02	0.01	30	0.62	8.49	0.73
1	LGIDPPKGIMLYGPPGTGK-DQPKKVGQYIR-a7-b5	sp|O42931|PRS7_SCHPO	decoy_reverse_sp|P41878|RPN11_SCHPO	xlink	decoy inter-protein xl	aleitner_M1012_007.06951.06951.4_aleitner_M1012_007.06922.06922.4	214	33	181	-	3378.827	845.715	4	-3	1	2.11	0.04	0.01	0.14	0.01	0.13	0.03	195	0.93	8.48	0.73
1	GFICKVVDKDGIR-KPIGATWK-a9-b1	sp|Q09720|PSB2_SCHPO	decoy_reverse_sp|O94517|PSA6_SCHPO	xlink	decoy inter-protein xl	aleitner_M1012_007.01442.01442.4_aleitner_M1012_007.01575.01575.4	186	66	120	-	2543.395	636.857	4	0.5	1	2.29	0.05	0.13	0.06	0.02	0.04	0.01	48	0.72	8.47	0.73
1	KVSTTPANSFELKQYLIQR-SMAIDKDIR-a13-b6	decoy_reverse_sp|Q9Y7T8|PSB3_SCHPO	sp|O42931|PRS7_SCHPO	xlink	decoy inter-protein xl	aleitner_M1012_007.03981.03981.5_aleitner_M1012_007.03967.03967.5	119	370	251	-	3407.809	682.57	5	-0.9	1	3.3	0.1	0.07	0.03	0.01	0.01	0.01	7	0.86	8.47	0.73
1	QAAKASVVETVTLTKVTQK-GNQKFSSTADYMNMSS-a15-b4	decoy_reverse_sp|O74762|RPN2_SCHPO	sp|O42931|PRS7_SCHPO	xlink	decoy inter-protein xl	aleitner_M1012_007.03096.03096.5_aleitner_M1012_007.03079.03079.5	156	426	270	-	3905.924	782.193	5	-3.8	1	2.04	0.12	0.06	0.29	0.01	0.28	0.06	120	0.89	8.43	0.73
1	QYSAKAKWSTAETLTNNK-KATDDDR-a7-b1	decoy_reverse_sp|Q9UUB6|UBLH2_SCHPO	sp|Q9USQ9|PSB4_SCHPO	xlink	decoy inter-protein xl	aleitner_M1012_007.03747.03747.5_aleitner_M1012_007.03716.03716.5	10	189	179	-	2997.463	600.5	5	-1.8	1	3.27	0.12	0.03	0.04	0.03	0.02	0.01	47	0.93	8.42	0.73
1	DSESTEEKEAQAVQRAR-KVSTTPANSFELK-a8-b1	decoy_reverse_sp|O94444|RPN10_SCHPO	decoy_reverse_sp|Q9Y7T8|PSB3_SCHPO	xlink	decoy inter-protein xl	aleitner_M1012_007.10273.10273.4_aleitner_M1012_007.10093.10093.4	13	107	94	-	3491.755	873.947	4	4.8	1	2.57	0.07	0.09	0.12	0.1	0.02	0.02	51	0.87	8.41	0.73
1	DPEEEAEMMTKETTEKK-NWKEGLSR-a11-b3	decoy_reverse_sp|O74762|RPN2_SCHPO	sp|Q10329|PSA7_SCHPO	xlink	decoy inter-protein xl	aleitner_M1012_007.02154.02154.5_aleitner_M1012_007.02137.02137.5	113	179	66	-	3151.466	631.301	5	-0.8	1	2.78	0.06	0.12	0.03	0.02	0	0	11	0.63	8.41	0.73
1	KEITPDIFAAIAIINEADR-GEKRWSELR-a1-b3	decoy_reverse_sp|O74894|PRS6B_SCHPO	sp|Q9UTM3|RPN5_SCHPO	xlink	decoy inter-protein xl	aleitner_M1012_007.04859.04859.3_aleitner_M1012_007.04856.04856.3	148	331	183	-	3396.791	1133.271	3	-3.9	1	2.05	0.03	0.11	0.04	0.02	0.03	0.01	105	0.87	8.36	0.736
1	ANNWSKFTATAALGVIHR-GSLEKNWKEEYLR-a6-b5	sp|O74762|RPN2_SCHPO	decoy_reverse_sp|Q10329|PSA7_SCHPO	xlink	decoy inter-protein xl	aleitner_M1012_007.08173.08173.4_aleitner_M1012_007.08159.08159.4	383	81	302	-	3744.957	937.247	4	5.1	1	2.52	0.1	-0.01	0.1	0.07	0.03	0.02	172	0.93	8.33	0.736
1	KTAGEDAVTLVK-TPDKGYGHR-a1-b4	decoy_reverse_sp|O94579|PSA2_SCHPO	decoy_reverse_sp|P06732|KCRM_HUMAN	xlink	decoy inter-protein xl	aleitner_M1012_007.01394.01394.4_aleitner_M1012_007.01380.01380.4	197	281	84	-	2398.243	600.569	4	-2.6	1	2.58	0.05	0.1	0.04	0.02	0.02	0.01	48	0.81	8.33	0.736
1	EDLTDEEKAASIAVEDEK-ALTLKTGPPGPPCGGK-a8-b5	sp|Q9UUB6|UBLH2_SCHPO	decoy_reverse_sp|O14126|PRS6A_SCHPO	xlink	decoy inter-protein xl	aleitner_M1012_007.03285.03285.5_aleitner_M1012_007.03268.03268.5	237	207	30	-	3678.807	736.769	5	-3.1	1	3.14	0.1	0.08	0.03	0.01	0.01	0	4	0.63	8.33	0.736
1	FVIHQEENKR-EDCKSLKR-a9-b4	decoy_reverse_sp|O74762|RPN2_SCHPO	sp|O74894|PRS6B_SCHPO	xlink	decoy inter-protein xl	aleitner_M1012_007.01427.01427.5_aleitner_M1012_007.01402.01402.5	272	35	237	-	2471.26	495.26	5	0.2	1	2.83	0.02	0.1	0.02	0.01	0.01	0	24	0.88	8.33	0.736
1	SDEINEVLNKYQETQR-IDKEDMGSNDKASK-a10-b11	sp|Q09682|PSA4_SCHPO	decoy_reverse_sp|O74762|RPN2_SCHPO	xlink	decoy inter-protein xl	aleitner_M1012_007.05381.05381.3_aleitner_M1012_007.05349.05349.3	240	130	110	-	3639.727	1214.25	3	1.6	1	2.34	0.15	-0.01	0.15	0.03	0.13	0.03	179	0.84	8.33	0.736
1	QEYKDDINLDEASAMAVKFLSK-KYDKTEDDIK-a18-b4	sp|Q09682|PSA4_SCHPO	sp|O74445|PRS10_SCHPO	xlink	inter-protein xl	aleitner_M1012_007.03076.03076.6_aleitner_M1012_007.03157.03157.6	194	41	153	-	3905.925	651.995	6	3	1	2.75	0.08	0.08	0.08	0.05	0.03	0.02	39	0.94	8.32	0.736
1	AVDEEMKVRSEDYLPSK-GTKTSETNDRNSTNNTK-a7-b3	decoy_reverse_sp|O14126|PRS6A_SCHPO	sp|P87048|RPN1_SCHPO	xlink	decoy inter-protein xl	aleitner_M1012_007.07673.07673.4_aleitner_M1012_007.07636.07636.4	267	24	243	-	3999.909	1000.985	4	3.2	1	1.97	0.06	0.04	0.22	0.2	0.02	0.04	163	0.87	8.32	0.736
1	AVKPTDMEQFAFYK-KILFENPDEATKR-a3-b12	sp|O74894|PRS6B_SCHPO	sp|P36612|PRS4_SCHPO	xlink	inter-protein xl	aleitner_M1012_007.08500.08500.3_aleitner_M1012_007.08554.08554.3	378	368	10	-	3371.704	1124.909	3	-2.1	1	2.58	0.1	0.09	0.08	0.04	0.04	0.01	46	0.67	8.29	0.736
1	IQDAELAILQKTQNLR-TSTSSMTAVPKPLK-a11-b11	sp|P41836|PRS8_SCHPO	sp|P87048|RPN1_SCHPO	xlink	inter-protein xl	aleitner_M1012_007.09316.09316.4_aleitner_M1012_007.09453.09453.4	34	95	61	-	3437.875	860.477	4	-1.4	1	2.75	0.06	0.09	0.04	0	0.03	0.01	42	0.9	8.26	0.736
1	ELEAMKLLRPRK-KPRRLLK-a6-b1	decoy_reverse_sp|Q9UQY2|PSB1_SCHPO	sp|Q9UQY2|PSB1_SCHPO	xlink	decoy intra-protein xl	aleitner_M1012_007.02602.02602.5_aleitner_M1012_007.02587.02587.5	47	173	126	-	2530.556	507.119	5	-2.4	1	2.59	0.09	0.03	0.16	0.16	0	0.02	110	0	8.25	0.283
1	ILYVNNAKSQEEAIENIK-TEPKAVDEEMKVR-a8-b4	decoy_reverse_sp|O42931|PRS7_SCHPO	decoy_reverse_sp|O14126|PRS6A_SCHPO	xlink	decoy inter-protein xl	aleitner_M1012_007.09580.09580.4_aleitner_M1012_007.09571.09571.4	327	260	67	-	3743.948	936.995	4	4.9	1	2.21	0.08	0	0.22	0.09	0.14	0.04	176	0.91	8.23	0.736
1	AEQEELLSEKVSTK-NELEKLNFSSLKMK-a10-b12	decoy_reverse_sp|Q09682|PSA4_SCHPO	sp|O59770|PSA3_SCHPO	xlink	decoy inter-protein xl	aleitner_M1012_007.03993.03993.4_aleitner_M1012_007.03971.03971.4	195	184	11	-	3407.794	852.956	4	5.7	1	2.82	0.03	0.07	0.05	0.03	0.03	0.01	52	0.92	8.19	0.736
1	KQCVIANSCKTAINTGGGSVAVFNK-K10-156	decoy_reverse_sp|O94517|PSA6_SCHPO	-	monolink	decoy monolink	aleitner_M1012_007.02260.02260.4_aleitner_M1012_007.02424.02424.4	202	n/a	-	-	2779.394	695.856	4	-2.2	1	2.64	0.09	0.09	0.05	0.05	0	0.01	44	0.93	8.17	0.061
1	EDLTDEEKAASIAVEDEKR-IDELVSNNEKIWK-a18-b10	sp|Q9UUB6|UBLH2_SCHPO	decoy_reverse_sp|Q09682|PSA4_SCHPO	xlink	decoy inter-protein xl	aleitner_M1012_007.10430.10430.3_aleitner_M1012_007.10403.10403.3	247	19	228	-	3871.923	1291.649	3	0.3	1	1.9	0.07	0.06	0.15	0.03	0.12	0.03	144	0.88	8.14	0.736
1	GNAKFGDGIQIAQLALK-IIPLKKD-a4-b5	sp|O94444|RPN10_SCHPO	sp|Q9UQY2|PSB1_SCHPO	xlink	inter-protein xl	aleitner_M1012_007.02759.02759.4_aleitner_M1012_007.02747.02747.4	86	223	137	-	2706.563	677.649	4	-1.9	1	3.07	0.09	0.07	0.03	0.02	0.01	0.01	13	0.54	8.14	0.736
1	GFDFEYYQRNLLLQEKGFPTPK-KFTGGVLMLIDR-a16-b1	sp|Q09841|PSB7_SCHPO	sp|O74762|RPN2_SCHPO	xlink	inter-protein xl	aleitner_M1012_007.08658.08658.4_aleitner_M1012_007.08654.08654.4	24	911	887	-	4176.175	1045.052	4	-0.1	1	1.93	0.09	0.02	0.14	0.05	0.1	0.03	189	0.9	8.14	0.736
1	KFRKPIGATWK-KVGQYIR-a1-b1	decoy_reverse_sp|O94517|PSA6_SCHPO	decoy_reverse_sp|P41878|RPN11_SCHPO	xlink	decoy inter-protein xl	aleitner_M1012_007.02700.02700.4_aleitner_M1012_007.02667.02667.4	63	33	30	-	2331.354	583.846	4	-1.9	1	2.15	0.05	0.12	0.04	0.03	0.01	0.01	65	0.8	8.11	0.736
1	SLPPEEYDEKLYNKFK-SLKDECK-a10-b3	decoy_reverse_sp|P06732|KCRM_HUMAN	decoy_reverse_sp|O74894|PRS6B_SCHPO	xlink	decoy inter-protein xl	aleitner_M1012_007.03781.03781.4_aleitner_M1012_007.03722.03722.4	367	355	12	-	3015.475	754.877	4	-1.1	1	2.74	0.02	0.1	0.05	0.01	0.05	0.01	15	0.9	8.08	0.736
1	TSTGGPKLQLNLER-KEDSSPCGYIIR-a7-b1	decoy_reverse_sp|Q09841|PSB7_SCHPO	sp|O74762|RPN2_SCHPO	xlink	decoy inter-protein xl	aleitner_M1012_007.04360.04360.4_aleitner_M1012_007.04346.04346.4	244	296	52	-	3074.579	769.653	4	2.8	1	2	0.09	0.06	0.11	0.01	0.09	0.02	131	0.92	8.07	0.736
1	FEAQKDTVHMIFNQK-IDKEDMGSNDK-a5-b3	sp|O94444|RPN10_SCHPO	decoy_reverse_sp|O74762|RPN2_SCHPO	xlink	decoy inter-protein xl	aleitner_M1012_007.03228.03228.4_aleitner_M1012_007.03214.03214.4	30	122	92	-	3223.532	806.891	4	4.8	1	3.16	0.12	0.05	0.04	0.01	0.03	0.01	15	0	8.04	0.736
1	TLLAKAVANQTSATFLRVVGSELIQK-AEAKDVAKMK-a5-b4	sp|P36612|PRS4_SCHPO	decoy_reverse_sp|O59770|PSA3_SCHPO	xlink	decoy inter-protein xl	aleitner_M1012_007.06692.06692.5_aleitner_M1012_007.06702.06702.5	243	64	179	-	3985.241	798.056	5	3.1	1	2.56	0.1	0.07	0.08	0.06	0.02	0.01	60	0.95	8.03	0.736
1	HFEQVINEKHEDALAK-YQKDEEWPPKM-a9-b3	sp|O74762|RPN2_SCHPO	decoy_reverse_sp|O42931|PRS7_SCHPO	xlink	decoy inter-protein xl	aleitner_M1012_007.04744.04744.3_aleitner_M1012_007.04755.04755.3	703	430	273	-	3494.681	1165.901	3	-0.2	1	2.9	0.14	0.01	0.08	0.03	0.05	0.02	82	0.85	8.03	0.736
1	KEPPVYTPPKDK-LKESQLVDK-a10-b2	decoy_reverse_sp|P36612|PRS4_SCHPO	decoy_reverse_sp|Q9UTM3|RPN5_SCHPO	xlink	decoy inter-protein xl	aleitner_M1012_007.02223.02223.4_aleitner_M1012_007.02429.02429.4	421	233	188	-	2594.413	649.611	4	-3	1	2.02	0.11	0.16	0.07	0.04	0.03	0.01	6	0.92	8.02	0.736
1	FRKPIGATWKTTQLEEANSK-LFKSLGSGMDQEK-a10-b3	decoy_reverse_sp|O94517|PSA6_SCHPO	decoy_reverse_sp|P41836|PRS8_SCHPO	xlink	decoy inter-protein xl	aleitner_M1012_007.04929.04929.5_aleitner_M1012_007.04901.04901.5	73	4	69	-	3880.995	777.207	5	-2.1	1	2.91	0.07	0.05	0.03	0.02	0.01	0.01	51	0.94	8	0.736
1	QLDSERFIVKASSGPR-SDISKSSM-a10-b5	sp|O74445|PRS10_SCHPO	decoy_reverse_sp|P87048|RPN1_SCHPO	xlink	decoy inter-protein xl	aleitner_M1012_007.01300.01300.4_aleitner_M1012_007.01332.01332.4	71	888	817	-	2780.395	696.107	4	-2.2	1	2.74	0.06	0.09	0.03	0.03	0.01	0.01	17	0.89	7.96	0.736
1	GIMLYGPPGTGKTLCAR-LNADVLGQLIKK-a12-b11	sp|O42931|PRS7_SCHPO	sp|O42897|RPN3_SCHPO	xlink	inter-protein xl	aleitner_M1012_007.02512.02512.5_aleitner_M1012_007.02497.02497.5	226	83	143	-	3239.773	648.962	5	-1.4	1	2.44	0.12	0.12	0.06	0.03	0.03	0.01	12	0.95	7.93	0.736
1	ILFSDVKAMTTGLR-MKSDINAHK-a7-b2	decoy_reverse_sp|Q10335|RPN7_SCHPO	decoy_reverse_sp|P41878|RPN11_SCHPO	xlink	decoy inter-protein xl	aleitner_M1012_007.09164.09164.3_aleitner_M1012_007.09149.09149.3	262	63	199	-	2731.442	911.488	3	0.7	1	1.99	0.16	0.17	0.01	0	0	0	3	0.75	7.91	0.736
1	EWNQNIKNLSNVVEISGK-TSWIYKNK-a7-b6	sp|Q9US13|RPN9_SCHPO	sp|P87048|RPN1_SCHPO	xlink	inter-protein xl	aleitner_M1012_007.09768.09768.4_aleitner_M1012_007.09773.09773.4	366	400	34	-	3247.683	812.929	4	-1.4	1	2.59	0.14	0.04	0.07	0.04	0.03	0.01	82	0.79	7.91	0.736
1	IEASKGLIDRMSTNLR-HKTPDKGYGHR-a5-b2	decoy_reverse_sp|P41836|PRS8_SCHPO	decoy_reverse_sp|P06732|KCRM_HUMAN	xlink	decoy inter-protein xl	aleitner_M1012_007.02314.02314.5_aleitner_M1012_007.02289.02289.5	62	277	215	-	3235.7	648.148	5	3.7	1	2.54	0.05	0.12	0.01	0.01	0.01	0	2	0.89	7.84	0.736
1	KDYTMAQPEFFKAVR-ESDKAPDLIELNR-a12-b4	decoy_reverse_sp|O74894|PRS6B_SCHPO	sp|O74762|RPN2_SCHPO	xlink	decoy inter-protein xl	aleitner_M1012_007.05506.05506.4_aleitner_M1012_007.05625.05625.4	12	926	914	-	3466.741	867.693	4	-0.9	1	2.59	0.07	0.07	0.07	0.05	0.03	0.01	55	0.76	7.82	0.736
1	NEDDIEDIAALWMKR-LPNIEEATFDKR-a14-b11	decoy_reverse_sp|O14126|PRS6A_SCHPO	decoy_reverse_sp|P36612|PRS4_SCHPO	xlink	decoy inter-protein xl	aleitner_M1012_007.08034.08034.3_aleitner_M1012_007.08014.08014.3	68	92	24	-	3387.683	1130.236	3	5.2	1	2.39	0.1	0.04	0.1	0.09	0.01	0.02	98	0.77	7.79	0.745
1	YEAKAIGSGSEPAK-MSERDTALEKYK-a4-b10	sp|Q9UT97|PSA5_SCHPO	sp|O74445|PRS10_SCHPO	xlink	inter-protein xl	aleitner_M1012_007.03331.03331.5_aleitner_M1012_007.03326.03326.5	169	10	159	-	3014.49	603.906	5	-0.1	1	2.49	0.06	0.11	0.04	0.03	0.01	0.01	21	0.88	7.79	0.745
1	ESQDYLNLVQALAETNVKDEK-SQDISINGNSKK-a18-b11	decoy_reverse_sp|Q9P7S2|RPN6_SCHPO	sp|O74762|RPN2_SCHPO	xlink	decoy inter-protein xl	aleitner_M1012_007.04454.04454.5_aleitner_M1012_007.04785.04785.5	383	875	492	-	3833.92	767.792	5	0.8	1	2.26	0.09	0.09	0.09	0.06	0.03	0.02	59	0.79	7.78	0.745
1	DGAEAEEIFVHYMNAAGTDVKNLQVAK-YASQKRP-a21-b5	decoy_reverse_sp|Q9UT97|PSA5_SCHPO	sp|Q9UUB6|UBLH2_SCHPO	xlink	decoy inter-protein xl	aleitner_M1012_007.03032.03032.5_aleitner_M1012_007.03020.03020.5	28	298	270	-	3905.932	782.194	5	1.5	1	3.13	0.08	0.05	0.04	0.03	0.01	0.01	12	0.9	7.75	0.745
1	LNDPEDKYEALSK-NPKADPLDER-a7-b3	decoy_reverse_sp|O74762|RPN2_SCHPO	sp|O74762|RPN2_SCHPO	xlink	decoy intra-protein xl	aleitner_M1012_007.03535.03535.5_aleitner_M1012_007.03521.03521.5	839	130	709	-	2812.373	563.482	5	-1.2	1	2.07	0.09	0.08	0.08	0.05	0.03	0.02	86	0	7.74	0.283
1	GTLKVHTIRLR-YSLNSYDFKK-a4-b9	decoy_reverse_sp|O42897|RPN3_SCHPO	decoy_reverse_sp|O42897|RPN3_SCHPO	xlink	decoy intra-protein xl	aleitner_M1012_007.02784.02784.4_aleitner_M1012_007.02759.02759.4	131	414	283	-	2694.49	674.63	4	1.7	1	1.25	0.15	0.07	0.28	0.01	0.27	0.05	151	0.87	7.73	0.283
1	AVYMGLKAFESCSNDEALR-SVMAPLFLHDKYDGR-a7-b11	sp|Q9US13|RPN9_SCHPO	decoy_reverse_sp|O94444|RPN10_SCHPO	xlink	decoy inter-protein xl	aleitner_M1012_007.08123.08123.5_aleitner_M1012_007.08098.08098.5	86	173	87	-	4045.959	810.2	5	5.2	1	1.98	0.1	0.01	0.12	0.01	0.11	0.03	171	0.82	7.72	0.745
1	DREISYPFKR-VMKSEFQR-a9-b3	decoy_reverse_sp|O74894|PRS6B_SCHPO	sp|O14126|PRS6A_SCHPO	xlink	decoy inter-protein xl	aleitner_M1012_007.01424.01424.4_aleitner_M1012_007.01405.01405.4	91	54	37	-	2471.26	618.823	4	-1.3	1	2.32	0.05	0.09	0.05	0.03	0.02	0.01	54	0.95	7.65	0.76
1	KTAGEDAVTLVK-NKHCLIK-a1-b2	decoy_reverse_sp|O94579|PSA2_SCHPO	sp|P30655|PSB5_SCHPO	xlink	decoy inter-protein xl	aleitner_M1012_007.02227.02227.3_aleitner_M1012_007.02210.02210.3	197	52	145	-	2280.242	761.089	3	-3.9	1	2.27	0.03	0.08	0.04	0.02	0.02	0.01	66	0.88	7.63	0.76
1	LEIKEGNYGDGYALQPSYIHEYLSK-YYIIMGLQASKLR-a4-b11	sp|Q9USQ9|PSB4_SCHPO	decoy_reverse_sp|Q10335|RPN7_SCHPO	xlink	decoy inter-protein xl	aleitner_M1012_007.09507.09507.5_aleitner_M1012_007.09493.09493.5	108	218	110	-	4579.325	916.873	5	-2.1	1	2.6	0.1	0.05	0.08	0.05	0.04	0.02	49	0.82	7.63	0.76
1	IDTIVKEIQDEKEAEAAR-LKWSDER-a12-b2	sp|Q10329|PSA7_SCHPO	decoy_reverse_sp|O74445|PRS10_SCHPO	xlink	decoy inter-protein xl	aleitner_M1012_007.06378.06378.3_aleitner_M1012_007.06375.06375.3	236	365	129	-	3127.596	1043.54	3	-2.5	1	1.7	0.1	0.04	0.14	0.12	0.02	0.02	160	0.7	7.61	0.76
1	EEIQKGDGGTDYVCVPK-GEKVEDAPENNSFR-a5-b3	decoy_reverse_sp|O42931|PRS7_SCHPO	decoy_reverse_sp|Q9UTM3|RPN5_SCHPO	xlink	decoy inter-protein xl	aleitner_M1012_007.04531.04531.4_aleitner_M1012_007.04251.04251.4	254	116	138	-	3622.687	906.68	4	3.8	1	2.2	0.09	0.05	0.08	0.01	0.08	0.02	96	0.66	7.54	0.76
1	FSFISNVRPKLFAYPPK-YQKDEEWPPK-a10-b3	sp|O74762|RPN2_SCHPO	decoy_reverse_sp|O42931|PRS7_SCHPO	xlink	decoy inter-protein xl	aleitner_M1012_007.05312.05312.4_aleitner_M1012_007.05625.05625.4	792	430	362	-	3466.812	867.711	4	4.4	1	2.82	0.06	0.04	0.04	0.02	0.02	0.01	52	0.93	7.54	0.76
1	DSYLIIDKLPSEYDSRVK-NIPKARASLTAAK-a8-b4	sp|O14126|PRS6A_SCHPO	sp|Q9P7S2|RPN6_SCHPO	xlink	inter-protein xl	aleitner_M1012_007.03263.03263.4_aleitner_M1012_007.03240.03240.4	162	183	21	-	3617.963	905.499	4	-1.1	1	2.82	0.1	-0.01	0.23	0.21	0.02	0.04	83	0.92	7.53	0.76
1	AELDKIGLSKIR-AEAKDVAKMK-a10-b8	decoy_reverse_sp|Q9US13|RPN9_SCHPO	decoy_reverse_sp|O59770|PSA3_SCHPO	xlink	decoy inter-protein xl	aleitner_M1012_007.02820.02820.4_aleitner_M1012_007.02814.02814.4	255	68	187	-	2569.46	643.373	4	3.5	1	3.2	0.12	0.03	0.03	0.01	0.03	0.01	11	0.94	7.52	0.76
1	VKAFGRVYATMQK-GSLEKNWK-a2-b5	decoy_reverse_sp|Q10335|RPN7_SCHPO	decoy_reverse_sp|Q10329|PSA7_SCHPO	xlink	decoy inter-protein xl	aleitner_M1012_007.03550.03550.4_aleitner_M1012_007.03399.03399.4	2	81	79	-	2596.385	650.104	4	0.4	2	2.27	0.15	0.09	0.04	0.02	0.02	0.01	33	0.86	7.44	0.76
1	MDDKMLLTEVHLLESK-TNSTDEKGTK-a4-b7	sp|Q9P7S2|RPN6_SCHPO	decoy_reverse_sp|P87048|RPN1_SCHPO	xlink	decoy inter-protein xl	aleitner_M1012_007.03297.03297.4_aleitner_M1012_007.03229.03229.4	161	868	707	-	3118.535	780.642	4	-2	1	2.18	0.05	0.13	0.02	0.01	0.01	0	4	0.86	7.41	0.76
1	DIKSMIADKHAIR-NPKADPLDER-a3-b3	decoy_reverse_sp|O42931|PRS7_SCHPO	sp|O74762|RPN2_SCHPO	xlink	decoy inter-protein xl	aleitner_M1012_007.06989.06989.4_aleitner_M1012_007.06982.06982.4	69	130	61	-	2788.457	698.122	4	0.9	1	2.21	0.15	0.1	0.05	0.04	0.01	0.01	20	0.83	7.39	0.767
1	KFDSGGGDNGANNQFAGNQSM-HKTPDKGYGHR-a1-b2	decoy_reverse_sp|P36612|PRS4_SCHPO	decoy_reverse_sp|P06732|KCRM_HUMAN	xlink	decoy inter-protein xl	aleitner_M1012_007.04818.04818.5_aleitner_M1012_007.04739.04739.5	428	277	151	-	3547.601	710.528	5	2.4	1	2.09	0.05	0.07	0.06	0.03	0.04	0.01	86	0	7.38	0.767
1	NKPDERFNTGVVNVRVLIDCNK-QIKVMDSLEPTGEIYGK-a2-b3	decoy_reverse_sp|Q10335|RPN7_SCHPO	decoy_reverse_sp|P41836|PRS8_SCHPO	xlink	decoy inter-protein xl	aleitner_M1012_007.09783.09783.4_aleitner_M1012_007.09777.09777.4	33	252	219	-	4631.375	1158.852	4	0.6	1	1.93	0.1	-0.05	0.15	0.04	0.11	0.03	221	0.91	7.36	0.767
1	EVAEADIASKDLEETDER-TITDGKIYVEVER-a10-b6	decoy_reverse_sp|Q9UUB6|UBLH2_SCHPO	sp|Q9UTM3|RPN5_SCHPO	xlink	decoy inter-protein xl	aleitner_M1012_007.03347.03347.5_aleitner_M1012_007.03330.03330.5	64	123	59	-	3678.812	736.77	5	3.2	2	2.77	0.11	0.06	0.05	0.01	0.03	0.01	8	0.65	7.36	0.767
1	AKWSTAETLTNNKIDR-CIDMFIHKSAELYK-a2-b8	decoy_reverse_sp|Q9UUB6|UBLH2_SCHPO	sp|O74762|RPN2_SCHPO	xlink	decoy inter-protein xl	aleitner_M1012_007.09845.09845.4_aleitner_M1012_007.09850.09850.4	10	121	111	-	3738.888	935.73	4	3.5	1	2.09	0.07	0.07	0.06	0.05	0.01	0.01	80	0.95	7.35	0.767
1	GNAKFGDGIQIAQLALKHR-MGNGKMVEISR-a4-b5	sp|O94444|RPN10_SCHPO	decoy_reverse_sp|P06732|KCRM_HUMAN	xlink	decoy inter-protein xl	aleitner_M1012_007.05272.05272.4_aleitner_M1012_007.05673.05673.4	86	140	54	-	3394.787	849.705	4	-2.7	1	2.53	0.02	0.06	0.07	0.06	0.01	0.01	44	0.78	7.32	0.767
1	EDMGSNDKASKER-LESKQRIFR-a8-b4	decoy_reverse_sp|O74762|RPN2_SCHPO	decoy_reverse_sp|O42897|RPN3_SCHPO	xlink	decoy inter-protein xl	aleitner_M1012_007.01744.01744.4_aleitner_M1012_007.01716.01716.4	130	184	54	-	2779.386	695.854	4	-2.2	1	2.25	-0.01	0.13	0.01	0	0	0	1	0	7.31	0.767
1	LGVKPPKGCLMFGPPGTGK-TSNNTNRTNSTDEKGTK-a7-b14	sp|O14126|PRS6A_SCHPO	decoy_reverse_sp|P87048|RPN1_SCHPO	xlink	decoy inter-protein xl	aleitner_M1012_007.05303.05303.5_aleitner_M1012_007.05324.05324.5	220	868	648	-	3944.994	790.007	5	5.6	1	2.04	0.03	0.1	0.05	0.02	0.04	0.01	53	0.95	7.3	0.767
1	DYTMAQPEFFKAVR-AEAKDVAKMK-a11-b8	decoy_reverse_sp|O74894|PRS6B_SCHPO	decoy_reverse_sp|O59770|PSA3_SCHPO	xlink	decoy inter-protein xl	aleitner_M1012_007.02824.02824.4_aleitner_M1012_007.02888.02888.4	12	68	56	-	2929.481	733.378	4	3.3	1	2.85	0.12	0.04	0.13	0.05	0.07	0.02	14	0.87	7.28	0.773
1	MNGASGAELKGVCTEAGMFALR-SLDKQMVEER-a10-b4	sp|P41836|PRS8_SCHPO	decoy_reverse_sp|Q9UT97|PSA5_SCHPO	xlink	decoy inter-protein xl	aleitner_M1012_007.07493.07493.3_aleitner_M1012_007.07470.07470.3	357	38	319	-	3640.756	1214.593	3	5.4	1	1.82	0.1	0.03	0.11	0.09	0.02	0.02	136	0.44	7.22	0.773
1	LGVLLDMSPSETEQFLCDLIAKHHFYAK-IQYVGKQDPKK-a22-b6	sp|Q9UTM3|RPN5_SCHPO	sp|P41878|RPN11_SCHPO	xlink	inter-protein xl	aleitner_M1012_007.07173.07173.4_aleitner_M1012_007.07137.07137.4	381	276	105	-	4702.399	1176.608	4	-3.9	1	3.2	0.12	-0.02	0.06	0.03	0.03	0.01	48	0.91	7.18	0.788
1	ERDCTAYNIYDKNK-KLGVKPPK-a12-b5	decoy_reverse_sp|Q10335|RPN7_SCHPO	sp|O14126|PRS6A_SCHPO	xlink	decoy inter-protein xl	aleitner_M1012_007.04224.04224.3_aleitner_M1012_007.04190.04190.3	292	217	75	-	2792.456	931.827	3	1.1	1	2.72	0.16	0.01	0.04	0.01	0.03	0.01	62	0.71	7.18	0.788
1	DELWKNDDQLTYTYKDEK-KIEIPLPNEVGR-a15-b1	decoy_reverse_sp|O14250|PSA1_SCHPO	sp|O74445|PRS10_SCHPO	xlink	decoy inter-protein xl	aleitner_M1012_007.09343.09343.4_aleitner_M1012_007.09379.09379.4	53	297	244	-	3804.921	952.238	4	2.9	1	2.32	0.08	0.03	0.07	0.04	0.02	0.01	88	0.87	7.17	0.788
1	TSNNTNRTNSTDEKGTK-IMKLCFDELKK-a14-b3	decoy_reverse_sp|P87048|RPN1_SCHPO	sp|Q09720|PSB2_SCHPO	xlink	decoy inter-protein xl	aleitner_M1012_007.06717.06717.4_aleitner_M1012_007.06629.06629.4	868	162	706	-	3428.702	858.183	4	3.1	1	2.84	0.1	0.05	0.03	0.01	0.01	0.01	7	0.83	7.11	0.788
1	IIENEQSAEKNAYVINLK-EDMGSNDKASKER-a10-b11	sp|O42931|PRS7_SCHPO	decoy_reverse_sp|O74762|RPN2_SCHPO	xlink	decoy inter-protein xl	aleitner_M1012_007.03347.03347.5_aleitner_M1012_007.03268.03268.5	112	133	21	-	3678.812	736.77	5	1.9	1	2.27	0.1	0.1	0.02	0.01	0.01	0	3	0.62	7.05	0.795
1	NKTDTKTIEAITFK-LLKVTVSK-a6-b3	decoy_reverse_sp|Q09682|PSA4_SCHPO	decoy_reverse_sp|O59770|PSA3_SCHPO	xlink	decoy inter-protein xl	aleitner_M1012_007.04169.04169.4_aleitner_M1012_007.04149.04149.4	32	198	166	-	2633.535	659.392	4	3.7	1	2.27	0.04	0.08	0.05	0.05	0	0.01	40	0.91	7.05	0.795
1	KSGRSAPGVSTTSTIQ-KSAAAIGTSQLPVR-a1-b1	sp|Q10329|PSA7_SCHPO	decoy_reverse_sp|P30655|PSB5_SCHPO	xlink	decoy inter-protein xl	aleitner_M1012_007.02739.02739.4_aleitner_M1012_007.02730.02730.4	244	180	64	-	3111.683	778.929	4	-1.9	1	2.43	0.04	0.1	0.01	0.01	0	0	2	0.91	7.02	0.795
1	MSSKSSLELANNAVKSNDIEK-KDYTMAQPEFFK-a4-b1	sp|Q9P7S2|RPN6_SCHPO	decoy_reverse_sp|O74894|PRS6B_SCHPO	xlink	decoy inter-protein xl	aleitner_M1012_007.03096.03096.5_aleitner_M1012_007.03020.03020.5	4	1	3	-	3905.924	782.193	5	4.5	1	2.5	0.11	0.07	0.04	0.03	0.01	0.01	14	0.92	7.01	0.795
1	TGRSIKGYTLPPHCSR-YFATLQKSKR-a6-b9	sp|P06732|KCRM_HUMAN	decoy_reverse_sp|O14126|PRS6A_SCHPO	xlink	decoy inter-protein xl	aleitner_M1012_007.03215.03215.4_aleitner_M1012_007.03388.03388.4	138	9	129	-	3207.694	802.931	4	-1.2	1	2.87	0.16	-0.01	0.12	0.06	0.06	0.02	48	0.93	7.01	0.795
1	VAMLYAYDRIKILFSDVK-EDMGSNDKASKER-a11-b11	decoy_reverse_sp|Q10335|RPN7_SCHPO	decoy_reverse_sp|O74762|RPN2_SCHPO	xlink	decoy inter-protein xl	aleitner_M1012_007.10474.10474.3_aleitner_M1012_007.10462.10462.3	255	133	122	-	3747.896	1250.307	3	2.9	1	2.14	0.08	0.03	0.05	0.02	0.03	0.01	100	0	7	0.795
1	EIINRDIGKVVDK-VLTLELYKK-a9-b8	decoy_reverse_sp|Q09720|PSB2_SCHPO	sp|P06732|KCRM_HUMAN	xlink	decoy inter-protein xl	aleitner_M1012_007.09944.09944.3_aleitner_M1012_007.09928.09928.3	9	40	31	-	2741.593	914.872	3	-0.4	1	2.33	0.09	0.05	0.1	0	0.1	0.02	52	0.87	6.98	0.795
1	YEAFEKADSCILDLTGAFR-TNSTDEKGTKK-a6-b10	decoy_reverse_sp|O42897|RPN3_SCHPO	decoy_reverse_sp|P87048|RPN1_SCHPO	xlink	decoy inter-protein xl	aleitner_M1012_007.03610.03610.5_aleitner_M1012_007.03661.03661.5	154	871	717	-	3550.707	711.149	5	-1.8	1	3.01	0.14	0.02	0.04	0.03	0.01	0.01	8	0.7	6.98	0.795
1	SITEFGDTATAKELEAMKLLRPR-ETIDNAETMKK-a18-b10	decoy_reverse_sp|Q9UQY2|PSB1_SCHPO	decoy_reverse_sp|P87048|RPN1_SCHPO	xlink	decoy inter-protein xl	aleitner_M1012_007.08090.08090.3_aleitner_M1012_007.08083.08083.3	47	10	37	-	3993.067	1332.03	3	5.8	1	2.12	0.14	0.08	0.11	0.11	0.01	0.02	27	0.88	6.95	0.795
1	TTMTNGFLAHKLCIHK-EDCKSLK-a11-b4	decoy_reverse_sp|P30655|PSB5_SCHPO	sp|O74894|PRS6B_SCHPO	xlink	decoy inter-protein xl	aleitner_M1012_007.07668.07668.4_aleitner_M1012_007.07371.07371.4	216	35	181	-	2887.431	722.866	4	-3	1	1.85	0.04	0.14	0.02	0.02	0	0	10	0.89	6.87	0.815
1	DEPEETDVNKYQKDEEWPPK-KVAQTTYK-a10-b1	decoy_reverse_sp|O42931|PRS7_SCHPO	sp|O94579|PSA2_SCHPO	xlink	decoy inter-protein xl	aleitner_M1012_007.03593.03593.4_aleitner_M1012_007.03801.03801.4	427	91	336	-	3550.704	888.684	4	1.4	1	2.54	0.08	0.07	0.02	0.01	0.01	0	5	0.72	6.82	0.815
1	DISSKSPSGNDALNDKK-CLDQLTNWCTIKTVDR-a5-b12	sp|P87048|RPN1_SCHPO	decoy_reverse_sp|O43063|PSB6_SCHPO	xlink	decoy inter-protein xl	aleitner_M1012_007.08623.08623.5_aleitner_M1012_007.08639.08639.5	9	170	161	-	3934.925	787.993	5	5.4	1	2.67	0.1	0.04	0.04	0.02	0.02	0.01	16	0.89	6.81	0.815
1	YEAKAIGSGSEPAK-VMKEDNLILR-a4-b3	sp|Q9UT97|PSA5_SCHPO	decoy_reverse_sp|O14126|PRS6A_SCHPO	xlink	decoy inter-protein xl	aleitner_M1012_007.10202.10202.3_aleitner_M1012_007.10203.10203.3	169	388	219	-	2774.454	925.826	3	0.7	1	1.75	0.06	0.09	0.08	0.01	0.07	0.02	61	0	6.79	0.828
1	NKADYYTNICDRER-DYYTKQSKATR-a2-b5	sp|Q10335|RPN7_SCHPO	decoy_reverse_sp|Q09841|PSB7_SCHPO	xlink	decoy inter-protein xl	aleitner_M1012_007.05908.05908.4_aleitner_M1012_007.05546.05546.4	118	32	86	-	3314.567	829.649	4	1.2	1	2.12	0.05	0.06	0.07	0.02	0.05	0.01	53	0	6.78	0.828
1	GKYYPLKSMTEK-KATDDDRWK-a2-b1	sp|P06732|KCRM_HUMAN	sp|Q9USQ9|PSB4_SCHPO	xlink	inter-protein xl	aleitner_M1012_007.04394.04394.3_aleitner_M1012_007.04376.04376.3	172	189	17	-	2715.354	906.126	3	-1.2	1	1.64	0.06	0.04	0.07	0.06	0.01	0.01	129	0.67	6.78	0.828
1	KCIKIACWVVGSGDTIYDCVR-LQKYQATVMR-a1-b3	decoy_reverse_sp|Q9Y7T8|PSB3_SCHPO	sp|Q10335|RPN7_SCHPO	xlink	decoy inter-protein xl	aleitner_M1012_007.09353.09353.3_aleitner_M1012_007.09341.09341.3	9	397	388	-	3873.952	1292.325	3	3.2	1	2.11	0.08	0.05	0.05	0.02	0.03	0.01	66	0.8	6.75	0.828
1	MGQAQSGNFSNFGDGANGDNKK-KEVAEADIASK-a21-b1	sp|P36612|PRS4_SCHPO	decoy_reverse_sp|Q9UUB6|UBLH2_SCHPO	xlink	decoy inter-protein xl	aleitner_M1012_007.10307.10307.4_aleitner_M1012_007.10140.10140.4	21	54	33	-	3540.635	886.167	4	-2.3	1	1.77	0.06	0.07	0.09	0.07	0.02	0.01	82	0.93	6.73	0.828
1	LYAVKYELYSNQYYHGAGEPSLIGDKLIEK-ELIRKSLK-a26-b5	decoy_reverse_sp|Q9USQ9|PSB4_SCHPO	decoy_reverse_sp|O74894|PRS6B_SCHPO	xlink	decoy inter-protein xl	aleitner_M1012_007.09690.09690.5_aleitner_M1012_007.09666.09666.5	155	352	197	-	4584.455	917.899	5	0.6	1	2.2	0.05	0.07	0.08	0.07	0.01	0.01	32	0.88	6.72	0.828
1	KNCKADAGITIAPR-K1-155	decoy_reverse_sp|Q09841|PSB7_SCHPO	-	monolink	decoy monolink	aleitner_M1012_007.01051.01051.4_aleitner_M1012_007.01025.01025.4	201	n/a	-	-	1668.91	418.235	4	5.8	1	1.71	0.06	0.11	0.04	0.04	0	0.01	38	0	6.72	0.091
1	YGEKESLAAVLVR-DAFALAKEK-a4-b7	decoy_reverse_sp|O74762|RPN2_SCHPO	sp|O14126|PRS6A_SCHPO	xlink	decoy inter-protein xl	aleitner_M1012_007.01790.01790.4_aleitner_M1012_007.01766.01766.4	890	275	615	-	2563.389	641.855	4	-0.3	1	2.69	0.09	0.05	0.02	0.01	0.01	0	4	0.76	6.7	0.828
1	MPPKEDWEKYQKPVDTEEENDK-KVADLKK-a4-b1	sp|O42931|PRS7_SCHPO	sp|O74445|PRS10_SCHPO	xlink	inter-protein xl	aleitner_M1012_007.03373.03373.5_aleitner_M1012_007.03377.03377.5	4	372	368	-	3672.829	735.574	5	1.4	1	1.97	0.02	0.11	0.05	0.05	0	0.01	15	0.9	6.69	0.828
1	VLGVFSEKAQIK-LLKLEEAMK-a8-b3	decoy_reverse_sp|O42931|PRS7_SCHPO	sp|Q9UQY2|PSB1_SCHPO	xlink	decoy inter-protein xl	aleitner_M1012_007.08015.08015.3_aleitner_M1012_007.07999.07999.3	315	179	136	-	2529.447	844.157	3	-0.7	1	2.3	0.2	0.06	0.04	0.02	0.02	0.01	13	0.74	6.69	0.828
1	KMSAQSCACMVR-LLENDIKVMK-a1-b7	sp|Q9UQY2|PSB1_SCHPO	sp|O14126|PRS6A_SCHPO	xlink	inter-protein xl	aleitner_M1012_007.01874.01874.4_aleitner_M1012_007.01855.01855.4	86	51	35	-	2767.356	692.847	4	-0.1	1	2.48	0.06	0.07	0.01	0.01	0	0	2	0.93	6.67	0.828
1	VSKQGEIDYEALVKLTDGTNGADLR-ATSAGPKQTETINWLEK-a3-b7	sp|O74445|PRS10_SCHPO	sp|O94517|PSA6_SCHPO	xlink	inter-protein xl	aleitner_M1012_007.07173.07173.4_aleitner_M1012_007.07201.07201.4	321	169	152	-	4702.399	1176.608	4	0.3	1	2.41	0.18	0.03	0.05	0.02	0.03	0.01	43	0.89	6.65	0.828
1	FNLMVICKDKK-LKESQLVDK-a10-b2	sp|Q9UUB6|UBLH2_SCHPO	decoy_reverse_sp|Q9UTM3|RPN5_SCHPO	xlink	decoy inter-protein xl	aleitner_M1012_007.02178.02178.3_aleitner_M1012_007.02155.02155.3	222	233	11	-	2591.401	864.808	3	-2.2	1	2.39	0.05	0.08	0.01	0.01	0	0	5	0.89	6.61	0.828
1	LVSKTSFLTNASNNLAIR-TTLFKSELAQSK-a4-b5	sp|O42897|RPN3_SCHPO	decoy_reverse_sp|O14250|PSA1_SCHPO	xlink	decoy inter-protein xl	aleitner_M1012_007.09387.09387.4_aleitner_M1012_007.09303.09303.4	235	177	58	-	3437.866	860.474	4	-3.3	1	1.69	0.05	0.08	0.06	0.03	0.03	0.01	73	0.9	6.61	0.828
1	FEAQKDTVHMIFNQK-ASKGSNDDEMKIDK-a5-b11	sp|O94444|RPN10_SCHPO	sp|O74762|RPN2_SCHPO	xlink	inter-protein xl	aleitner_M1012_007.04233.04233.4_aleitner_M1012_007.04158.04158.4	30	844	814	-	3509.688	878.43	4	2.2	1	2.03	0.08	0.09	0.02	0	0.02	0	19	0.83	6.54	0.828
1	YTLYDQNDTKEWLDK-YASQKRP-a10-b5	sp|O14250|PSA1_SCHPO	sp|Q9UUB6|UBLH2_SCHPO	xlink	inter-protein xl	aleitner_M1012_007.02856.02856.4_aleitner_M1012_007.02824.02824.4	230	298	68	-	2917.405	730.359	4	-3.1	1	2.08	0.04	0.1	0.03	0.03	0	0	7	0	6.54	0.828
1	GDSGEMSLQKLFK-SSHIITKELK-a10-b7	sp|P41836|PRS8_SCHPO	decoy_reverse_sp|P50524|RPN12_SCHPO	xlink	decoy inter-protein xl	aleitner_M1012_007.09164.09164.3_aleitner_M1012_007.09211.09211.3	400	21	379	-	2731.442	911.488	3	-1.7	1	2.2	0.04	0.09	0.01	0.01	0	0	2	0.76	6.5	0.828
1	NEDDIEDIAALWMKR-KQMSYMLAR-a14-b1	decoy_reverse_sp|O14126|PRS6A_SCHPO	sp|P87048|RPN1_SCHPO	xlink	decoy inter-protein xl	aleitner_M1012_007.07379.07379.4_aleitner_M1012_007.07377.07377.4	68	294	226	-	3082.481	771.628	4	-3.6	1	1.72	0.04	0.04	0.05	0.05	0.01	0.01	107	0.67	6.49	0.828
1	EGKVTFFYTDYIGVYAPR-GGLGYPEDAIGKTK-a3-b12	decoy_reverse_sp|Q9UQY2|PSB1_SCHPO	decoy_reverse_sp|P36612|PRS4_SCHPO	xlink	decoy inter-protein xl	aleitner_M1012_007.06418.06418.3_aleitner_M1012_007.06412.06412.3	107	12	95	-	3667.832	1223.619	3	-3.5	1	1.88	0.16	-0.03	0.25	0.02	0.23	0.05	138	0.88	6.49	0.828
1	TDNHLSSTLEKLSFKSIADVADMLEANDK-EALEKTEEK-a15-b5	decoy_reverse_sp|Q09682|PSA4_SCHPO	decoy_reverse_sp|P50524|RPN12_SCHPO	xlink	decoy inter-protein xl	aleitner_M1012_007.09336.09336.4_aleitner_M1012_007.09520.09520.4	55	66	11	-	4405.166	1102.299	4	-1.8	1	2.75	0.07	0.02	0.07	0.06	0.02	0.01	12	0.91	6.49	0.828
1	KASLLTREDLTDEEK-SDISKSSM-a1-b5	sp|Q9UUB6|UBLH2_SCHPO	decoy_reverse_sp|P87048|RPN1_SCHPO	xlink	decoy inter-protein xl	aleitner_M1012_007.02423.02423.4_aleitner_M1012_007.02389.02389.4	223	888	665	-	2738.35	685.595	4	-1.1	1	1.66	0.07	0.09	0.04	0.02	0.02	0.01	49	0	6.39	0.847
1	ESQLVDKFFEK-MPFGNTHNKFK-a7-b9	decoy_reverse_sp|Q9UTM3|RPN5_SCHPO	sp|P06732|KCRM_HUMAN	xlink	decoy inter-protein xl	aleitner_M1012_007.03580.03580.4_aleitner_M1012_007.03271.03271.4	240	9	231	-	2826.407	707.61	4	0.6	1	2.07	0.06	0.05	0.04	0.02	0.02	0.01	49	0.93	6.36	0.847
1	EKQNTPVLFDSKEAVLK-NWKEGLSR-a2-b3	decoy_reverse_sp|P50524|RPN12_SCHPO	sp|Q10329|PSA7_SCHPO	xlink	decoy inter-protein xl	aleitner_M1012_007.03417.03417.4_aleitner_M1012_007.03402.03402.4	227	179	48	-	3071.635	768.917	4	2	1	2.03	0.11	0.09	0.02	0.01	0.01	0	4	0.92	6.31	0.847
1	TTEEKEATPMEMDEEK-TNSTDEKGTKK-a5-b7	sp|O74762|RPN2_SCHPO	decoy_reverse_sp|P87048|RPN1_SCHPO	xlink	decoy inter-protein xl	aleitner_M1012_007.02846.02846.4_aleitner_M1012_007.02817.02817.4	853	868	15	-	3242.486	811.629	4	5.1	1	2.53	0.06	0.04	0.04	0.03	0.01	0.01	12	0.91	6.29	0.855
1	DSYLIIDKLPSEYDSR-KEVQEAR-a8-b1	sp|O14126|PRS6A_SCHPO	decoy_reverse_sp|O74894|PRS6B_SCHPO	xlink	decoy inter-protein xl	aleitner_M1012_007.08399.08399.3_aleitner_M1012_007.08392.08392.3	162	341	179	-	2909.482	970.835	3	5.5	1	2.05	0.07	0.05	0.05	0.05	0.01	0.01	55	0.83	6.27	0.855
1	DDFDAFYGIDTMSPNMKVDK-ATAIGKSSTAAK-a17-b6	decoy_reverse_sp|Q9UUB6|UBLH2_SCHPO	sp|O94579|PSA2_SCHPO	xlink	decoy inter-protein xl	aleitner_M1012_007.03593.03593.4_aleitner_M1012_007.03575.03575.4	242	165	77	-	3550.704	888.684	4	5.4	1	1.83	0.08	0.08	0.07	0.02	0.05	0.01	26	0.76	6.25	0.855
1	QEYKDDINLDEASAMAVK-YKSYLLQHR-a4-b2	sp|Q09682|PSA4_SCHPO	sp|O74445|PRS10_SCHPO	xlink	inter-protein xl	aleitner_M1012_007.05003.05003.3_aleitner_M1012_007.04942.04942.3	180	12	168	-	3383.678	1128.901	3	2.2	1	2.37	0.17	-0.01	0.05	0	0.04	0.01	55	0.8	6.12	0.855
1	FEAQKDTVHMIFNQK-ASKGSNDDEMKIDK-a5-b3	sp|O94444|RPN10_SCHPO	sp|O74762|RPN2_SCHPO	xlink	inter-protein xl	aleitner_M1012_007.04187.04187.3_aleitner_M1012_007.04100.04100.3	30	836	806	-	3509.69	1170.904	3	2.6	1	2.23	0.17	-0.02	0.09	0.03	0.06	0.02	90	0.92	6.12	0.855
1	NIPKEIKIIYSDIDVDPVKPEHVGK-DTALEKYK-a4-b6	decoy_reverse_sp|P41836|PRS8_SCHPO	sp|O74445|PRS10_SCHPO	xlink	decoy inter-protein xl	aleitner_M1012_007.06613.06613.5_aleitner_M1012_007.06576.06576.5	299	10	289	-	3950.122	791.032	5	-1.9	1	2.11	0	0.08	0.02	0.02	0	0	6	0.95	6.1	0.855
1	AVYMPLCDPGNKAEESAFYERAR-SAELYKNPK-a12-b6	decoy_reverse_sp|O94517|PSA6_SCHPO	sp|O74762|RPN2_SCHPO	xlink	decoy inter-protein xl	aleitner_M1012_007.10351.10351.4_aleitner_M1012_007.10458.10458.4	143	127	16	-	3859.865	965.974	4	2.5	1	2.38	0.06	0.01	0.1	0.06	0.04	0.02	41	0.61	6.07	0.869
1	DISSKSPSGNDALNDK-EKTSNNTNRTNSTDEK-a5-b2	sp|P87048|RPN1_SCHPO	decoy_reverse_sp|P87048|RPN1_SCHPO	xlink	decoy intra-protein xl	aleitner_M1012_007.04272.04272.4_aleitner_M1012_007.04251.04251.4	9	854	845	-	3622.697	906.682	4	3.8	1	1.95	0.1	0.02	0.1	0.07	0.03	0.02	77	0.76	6.06	0.304
1	NKELISVSAASKILSNITYSYK-QGITEAYNQKAVEKLMSR-a12-b10	sp|P30655|PSB5_SCHPO	decoy_reverse_sp|O14250|PSA1_SCHPO	xlink	decoy inter-protein xl	aleitner_M1012_007.08638.08638.4_aleitner_M1012_007.08775.08775.4	142	158	16	-	4631.47	1158.875	4	3.8	1	2.47	0.05	0	0.05	0	0.05	0.01	55	0.88	6.06	0.869
1	MDKEMAEADLDDDEPDLGEF-MKDAVKEAAR-a3-b2	sp|O42897|RPN3_SCHPO	sp|O59770|PSA3_SCHPO	xlink	inter-protein xl	aleitner_M1012_007.04125.04125.5_aleitner_M1012_007.03792.03792.5	480	186	294	-	3539.579	708.924	5	4.6	1	1.82	0.08	0.08	0.04	0.02	0.02	0.01	20	0	5.91	0.869
1	SIMLYLMVQSVNSELKLLSSAK-KDWNACK-a16-b1	decoy_reverse_sp|Q9P7S2|RPN6_SCHPO	sp|P50524|RPN12_SCHPO	xlink	decoy inter-protein xl	aleitner_M1012_007.07323.07323.4_aleitner_M1012_007.07339.07339.4	172	16	156	-	3511.821	878.963	4	2.3	1	2.1	0.07	0.05	0.08	0.04	0.04	0.02	16	0.87	5.85	0.871
1	DDGLEDDMPALADEEFEKMDRR-EDTEAVLKR-a18-b8	decoy_reverse_sp|O42897|RPN3_SCHPO	sp|O42931|PRS7_SCHPO	xlink	decoy inter-protein xl	aleitner_M1012_007.06101.06101.4_aleitner_M1012_007.05860.05860.4	18	59	41	-	3793.727	949.439	4	-0.9	1	1.98	0.05	0.04	0.03	0.03	0.01	0.01	43	0	5.79	0.871
1	RLAEGESEEVKAYMDPHR-VAEKAQINTQEYGR-a11-b4	decoy_reverse_sp|O42897|RPN3_SCHPO	sp|O14250|PSA1_SCHPO	xlink	decoy inter-protein xl	aleitner_M1012_007.06677.06677.4_aleitner_M1012_007.06284.06284.4	33	115	82	-	3859.877	965.977	4	-0.7	1	2.12	0.03	0.04	0.06	0.03	0.02	0.01	27	0.88	5.76	0.871
1	TTLFKSELAQSK-KLARNILK-a5-b1	decoy_reverse_sp|O14250|PSA1_SCHPO	decoy_reverse_sp|O94444|RPN10_SCHPO	xlink	decoy inter-protein xl	aleitner_M1012_007.02783.02783.4_aleitner_M1012_007.02758.02758.4	177	114	63	-	2444.444	612.119	4	2.9	1	1.69	0.05	0.09	0.01	0	0.01	0	16	0	5.75	0.871
1	VHPEGKYVVDISPDIDIK-DCTAYNIYDKNK-a6-b10	sp|P41836|PRS8_SCHPO	decoy_reverse_sp|Q10335|RPN7_SCHPO	xlink	decoy inter-protein xl	aleitner_M1012_007.04960.04960.4_aleitner_M1012_007.05256.05256.4	90	292	202	-	3664.789	917.205	4	-2.2	1	2.11	0.04	0.03	0.07	0.05	0.02	0.01	41	0.86	5.75	0.871
1	DKPKYEPPVPTRTGR-KLQRLR-a4-b1	sp|P36612|PRS4_SCHPO	decoy_reverse_sp|P06732|KCRM_HUMAN	xlink	decoy inter-protein xl	aleitner_M1012_007.05667.05667.4_aleitner_M1012_007.05645.05645.4	30	63	33	-	2690.55	673.645	4	5.6	1	2.47	0.04	0.02	0.03	0.03	0.01	0.01	11	0.92	5.72	0.871
1	AVYMGLKAFESCSNDEALR-NIKVIMATNR-a7-b3	sp|Q9US13|RPN9_SCHPO	sp|P41836|PRS8_SCHPO	xlink	inter-protein xl	aleitner_M1012_007.09216.09216.4_aleitner_M1012_007.08992.08992.4	86	287	201	-	3456.723	865.189	4	0.8	1	2.01	0.08	0.06	0.03	0.03	0.01	0.01	14	0.95	5.72	0.871
1	LDPPILPENGDLEKDEPEETDVNK-AKTMTER-a14-b2	decoy_reverse_sp|O42931|PRS7_SCHPO	decoy_reverse_sp|Q10335|RPN7_SCHPO	xlink	decoy inter-protein xl	aleitner_M1012_007.03307.03307.6_aleitner_M1012_007.03282.03282.6	417	394	23	-	3678.8	614.141	6	5	1	1.75	0.01	0.09	0.02	0.02	0.01	0	6	0.94	5.63	0.871
1	KLIRIDDHIGIAIAGLAPDAR-KIEFPSYRDR-a1-b1	sp|O14250|PSA1_SCHPO	sp|O74894|PRS6B_SCHPO	xlink	inter-protein xl	aleitner_M1012_007.09417.09417.3_aleitner_M1012_007.09409.09409.3	62	299	237	-	3675.021	1226.015	3	-1.3	1	1.11	-0.01	0.06	0.11	0.11	0	0.02	105	0.69	5.63	0.871
1	KCLTDLEDEAPAKDILLDMSR-FEAQKDTVHMIFNQK-a13-b5	decoy_reverse_sp|P87048|RPN1_SCHPO	sp|O94444|RPN10_SCHPO	xlink	decoy inter-protein xl	aleitner_M1012_007.09336.09336.4_aleitner_M1012_007.09283.09283.4	611	30	581	-	4405.166	1102.299	4	0.2	1	2.01	0.04	0.04	0.12	0.04	0.08	0.02	25	0	5.6	0.871
1	SMIADKHAIRILAHR-TKLVKER-a6-b5	decoy_reverse_sp|O42931|PRS7_SCHPO	decoy_reverse_sp|P36612|PRS4_SCHPO	xlink	decoy inter-protein xl	aleitner_M1012_007.10002.10002.3_aleitner_M1012_007.09928.09928.3	75	17	58	-	2741.594	914.873	3	3.3	1	2.25	0.12	0	0.04	0	0.04	0.01	44	0	5.6	0.871
1	QLEMLDLQEGFIKEDCK-TKDEGGPAGGLYI-a13-b2	sp|O74894|PRS6B_SCHPO	sp|P36612|PRS4_SCHPO	xlink	inter-protein xl	aleitner_M1012_007.04078.04078.4_aleitner_M1012_007.04234.04234.4	31	437	406	-	3509.689	878.43	4	-1.5	2	1.42	0.07	0.09	0.03	0.01	0.02	0.01	29	0.74	5.53	0.871
1	AVYDTAVVQEDPEKWK-FDSEKAGDREVQR-a14-b5	sp|Q9UTM3|RPN5_SCHPO	sp|O14126|PRS6A_SCHPO	xlink	inter-protein xl	aleitner_M1012_007.04678.04678.4_aleitner_M1012_007.04666.04666.4	250	299	49	-	3550.728	888.69	4	1.9	1	1.51	0.09	0.07	0.05	0.02	0.03	0.01	42	0.81	5.47	0.873
1	FEAQKDTVHMIFNQK-IDKEDMGSNDKASK-a5-b11	sp|O94444|RPN10_SCHPO	decoy_reverse_sp|O74762|RPN2_SCHPO	xlink	decoy inter-protein xl	aleitner_M1012_007.04156.04156.4_aleitner_M1012_007.04158.04158.4	30	130	100	-	3509.688	878.43	4	2	1	2.17	0.1	0.02	0.03	0.01	0.02	0.01	21	0.93	5.46	0.873
1	GQYSTVGKVAVGQQYR-DEKYTLYDQNDTK-a8-b3	decoy_reverse_sp|Q10329|PSA7_SCHPO	sp|O14250|PSA1_SCHPO	xlink	decoy inter-protein xl	aleitner_M1012_007.04103.04103.3_aleitner_M1012_007.04100.04100.3	142	220	78	-	3509.686	1170.903	3	-2.7	1	1.84	0.08	0.03	0.05	0.01	0.04	0.01	42	0.85	5.42	0.873
1	DKPKYEPPVPTR-NKADYYTNICDR-a4-b2	sp|P36612|PRS4_SCHPO	sp|Q10335|RPN7_SCHPO	xlink	inter-protein xl	aleitner_M1012_007.05229.05229.4_aleitner_M1012_007.05204.05204.4	30	118	88	-	3095.505	774.884	4	0.8	1	1.79	0	0.06	0.03	0.02	0	0.01	30	0.67	5.4	0.873
1	TDELKDANIIYDLEILR-IDRPAQVISFKK-a5-b11	decoy_reverse_sp|O74762|RPN2_SCHPO	sp|Q9UTM3|RPN5_SCHPO	xlink	decoy inter-protein xl	aleitner_M1012_007.10541.10541.3_aleitner_M1012_007.10531.10531.3	787	398	389	-	3571.936	1191.653	3	-3.8	1	1.96	0.1	0.02	0.06	0.04	0.01	0.01	35	0.74	5.32	0.877
1	QTGQYYGGLKLCVDRR-YKSYLLQHREWDSK-a10-b2	decoy_reverse_sp|Q09682|PSA4_SCHPO	sp|O74445|PRS10_SCHPO	xlink	decoy inter-protein xl	aleitner_M1012_007.09000.09000.3_aleitner_M1012_007.08988.08988.3	131	12	119	-	3902.976	1302	3	5.9	1	1.91	0.03	0.02	0.05	0.04	0.02	0.01	48	0.92	5.31	0.877
1	YPMDAHKSELEGVEEAR-KEPPVYTPPKDK-a7-b10	sp|O42897|RPN3_SCHPO	decoy_reverse_sp|P36612|PRS4_SCHPO	xlink	decoy inter-protein xl	aleitner_M1012_007.09111.09111.4_aleitner_M1012_007.09090.09090.4	465	421	44	-	3495.711	874.936	4	-3.5	1	1.1	0.01	0.08	0.03	0.03	0	0	71	0.81	5.24	0.877
1	YTSLSEEQKMKSDINAHK-KYYSFDNSLK-a9-b1	decoy_reverse_sp|P41878|RPN11_SCHPO	sp|O42897|RPN3_SCHPO	xlink	decoy inter-protein xl	aleitner_M1012_007.04233.04233.4_aleitner_M1012_007.04069.04069.4	61	84	23	-	3509.688	878.43	4	-4	3	1.87	0.11	0.03	0.04	0.02	0.02	0.01	32	0.87	5.19	0.877
1	CAEAENSSDLFKLGVMYAK-VTSKLLEQEESAEK-a12-b4	decoy_reverse_sp|Q9US13|RPN9_SCHPO	sp|Q09682|PSA4_SCHPO	xlink	decoy inter-protein xl	aleitner_M1012_007.10672.10672.4_aleitner_M1012_007.10458.10458.4	296	54	242	-	3859.879	965.978	4	1.1	1	1.85	0.07	0.03	0.09	0.05	0.04	0.02	31	0.91	5.16	0.877
1	SAKAKNPMFALSR-SDYYMASTYTKK-a5-b11	decoy_reverse_sp|Q9P7S2|RPN6_SCHPO	sp|Q9UTM3|RPN5_SCHPO	xlink	decoy inter-protein xl	aleitner_M1012_007.03334.03334.4_aleitner_M1012_007.03311.03311.4	342	195	147	-	3014.486	754.629	4	-0.5	1	2.02	0.11	0.01	0.06	0.05	0.01	0.01	26	0.89	5.15	0.877
1	DISSKSPSGNDALNDKK-DELWKNDDQLTYTYK-a5-b5	sp|P87048|RPN1_SCHPO	decoy_reverse_sp|O14250|PSA1_SCHPO	xlink	decoy inter-protein xl	aleitner_M1012_007.06452.06452.3_aleitner_M1012_007.06436.06436.3	9	43	34	-	3843.84	1282.288	3	2	1	0.8	0.16	-0.01	0.22	0	0.22	0.04	155	0	5.14	0.877
1	YTSLSEEQKMKSDINAHK-KYYSFDNSLK-a11-b1	decoy_reverse_sp|P41878|RPN11_SCHPO	sp|O42897|RPN3_SCHPO	xlink	decoy inter-protein xl	aleitner_M1012_007.04233.04233.4_aleitner_M1012_007.04234.04234.4	63	84	21	-	3509.688	878.43	4	-4	1	1.2	0.04	0.1	0.03	0.02	0.02	0.01	26	0.88	5.14	0.877
1	LEEAMKITTDAFTSAGER-ETEKLAEER-a6-b4	sp|Q9UQY2|PSB1_SCHPO	sp|P50524|RPN12_SCHPO	xlink	inter-protein xl	aleitner_M1012_007.06646.06646.3_aleitner_M1012_007.06639.06639.3	185	205	20	-	3210.575	1071.199	3	4.6	1	1.78	0.05	0.04	0.03	0.01	0.02	0.01	33	0.84	5.09	0.877
1	LAEKWRDYNLISENTEM-EKTSNNTNR-a4-b2	decoy_reverse_sp|O74894|PRS6B_SCHPO	decoy_reverse_sp|P87048|RPN1_SCHPO	xlink	decoy inter-protein xl	aleitner_M1012_007.06745.06745.4_aleitner_M1012_007.06666.06666.4	376	854	478	-	3311.582	828.903	4	2.7	1	1.62	0.03	0.07	0.03	0	0.02	0.01	14	0.88	5.08	0.877
1	LAQLLRQLASYYHKESNALFMVR-ENKIQR-a14-b3	sp|P87048|RPN1_SCHPO	sp|O94444|RPN10_SCHPO	xlink	inter-protein xl	aleitner_M1012_007.10071.10071.4_aleitner_M1012_007.10055.10055.4	735	104	631	-	3674.984	919.754	4	3.2	1	1.77	0.04	0.04	0.05	0	0.05	0.02	18	0.94	5.07	0.877
1	TLLARAVAHHTDCKFIR-KTVQYATKR-a14-b8	sp|P41836|PRS8_SCHPO	decoy_reverse_sp|O94579|PSA2_SCHPO	xlink	decoy inter-protein xl	aleitner_M1012_007.02511.02511.4_aleitner_M1012_007.02491.02491.4	206	155	51	-	3239.782	810.953	4	3.3	1	2.04	0.02	0.04	0.01	0.01	0.01	0	2	0	5.02	0.877
1	YPGGGPGKTAILPVK-KLIPIR-a8-b1	decoy_reverse_sp|P36612|PRS4_SCHPO	decoy_reverse_sp|Q9UQY2|PSB1_SCHPO	xlink	decoy inter-protein xl	aleitner_M1012_007.02434.02434.4_aleitner_M1012_007.02309.02309.4	219	3	216	-	2330.406	583.609	4	-1.4	1	1.54	0.06	0.06	0.03	0.03	0.01	0.01	29	0	5.01	0.877
1	LQLNLERDYEQFGYFKR-DCTAYNIYDKNK-a16-b10	decoy_reverse_sp|Q09841|PSB7_SCHPO	decoy_reverse_sp|Q10335|RPN7_SCHPO	xlink	decoy inter-protein xl	aleitner_M1012_007.10446.10446.4_aleitner_M1012_007.10458.10458.4	260	292	32	-	3859.847	965.97	4	-1.2	1	1.97	0.04	0.01	0.04	0.01	0.04	0.01	29	0.74	4.86	0.877
1	DILLDMSRAVNIAFTQDQLLKR-IKTLSMEK-a21-b2	decoy_reverse_sp|P87048|RPN1_SCHPO	decoy_reverse_sp|O14126|PRS6A_SCHPO	xlink	decoy inter-protein xl	aleitner_M1012_007.10401.10401.3_aleitner_M1012_007.10346.10346.3	632	369	263	-	3645.971	1216.331	3	-3.6	1	1.95	0.06	0.02	0.03	0.02	0.01	0.01	17	0.87	4.86	0.877
1	GTKTSETNDRNSTNNTK-GMALGSANEKIEASK-a3-b10	sp|P87048|RPN1_SCHPO	decoy_reverse_sp|P41836|PRS8_SCHPO	xlink	decoy inter-protein xl	aleitner_M1012_007.04156.04156.4_aleitner_M1012_007.04234.04234.4	24	57	33	-	3509.688	878.43	4	-0.8	1	1.88	0.08	0.02	0.04	0.01	0.02	0.01	28	0.92	4.85	0.877
1	ESQDYLNLVQALAETNVKDEKSGVK-K25-156	decoy_reverse_sp|Q9P7S2|RPN6_SCHPO	-	monolink	decoy monolink	aleitner_M1012_007.09065.09065.3_aleitner_M1012_007.09048.09048.3	390	n/a	-	-	2933.478	978.834	3	-3.2	1	0.93	-0.01	0.14	0	0	0	0	0	0	4.76	0.118
1	AVYMPLCDPGNKAEESAFYER-KSKTLQYFA-a12-b3	decoy_reverse_sp|O94517|PSA6_SCHPO	sp|O14126|PRS6A_SCHPO	xlink	decoy inter-protein xl	aleitner_M1012_007.05000.05000.3_aleitner_M1012_007.04994.04994.3	143	432	289	-	3668.746	1223.923	3	-1.9	1	1.75	0.16	0.02	0.04	0.04	0	0	16	0.88	4.71	0.877
1	RNKLDPYWNQLIVAGVDGENK-KQMSYMLAR-a3-b1	sp|Q9USQ9|PSB4_SCHPO	sp|P87048|RPN1_SCHPO	xlink	inter-protein xl	aleitner_M1012_007.08608.08608.3_aleitner_M1012_007.08606.08606.3	137	294	157	-	3692.882	1231.968	3	0.3	1	1.39	0.05	0.08	0.01	0	0	0	3	0.94	4.69	0.877
1	ALTCKMPGTLLPGPGKGYIGDPIK-KDGIQDIMPSQAKELK-a16-b1	decoy_reverse_sp|O42931|PRS7_SCHPO	decoy_reverse_sp|P06732|KCRM_HUMAN	xlink	decoy inter-protein xl	aleitner_M1012_007.08255.08255.3_aleitner_M1012_007.08236.08236.3	224	1	223	-	4421.343	1474.789	3	0.5	1	1.6	0.04	0.05	0.03	0.01	0.02	0.01	11	0.86	4.65	0.877
1	TIPPLTTVKGSDAAPQASKK-TKVVDR-a19-b2	decoy_reverse_sp|P36612|PRS4_SCHPO	decoy_reverse_sp|Q10335|RPN7_SCHPO	xlink	decoy inter-protein xl	aleitner_M1012_007.02540.02540.4_aleitner_M1012_007.02525.02525.4	404	162	242	-	2863.596	716.907	4	-2.1	1	2.03	0.04	0.02	0.01	0.01	0.01	0	3	0.66	4.51	0.877
1	CLTDLEDEAPAKDILLDMSR-ASKGSNDDEMK-a12-b3	decoy_reverse_sp|P87048|RPN1_SCHPO	sp|O74762|RPN2_SCHPO	xlink	decoy inter-protein xl	aleitner_M1012_007.04531.04531.4_aleitner_M1012_007.04517.04517.4	611	836	225	-	3622.687	906.68	4	5	1	1.45	0.08	0.01	0.05	0.02	0.03	0.01	57	0.79	4.43	0.877
1	FIKHADATCVHRLALTK-LTHEKSTMLEKIK-a3-b11	decoy_reverse_sp|P41836|PRS8_SCHPO	sp|O14126|PRS6A_SCHPO	xlink	decoy inter-protein xl	aleitner_M1012_007.10020.10020.3_aleitner_M1012_007.10034.10034.3	198	70	128	-	3675.017	1226.013	3	4.5	1	1.37	0.07	0.03	0.04	0.01	0.02	0.01	40	0.61	4.25	0.877
1	DPEEEAEMMTKETTEK-ESDKAPDLIELNR-a11-b4	decoy_reverse_sp|O74762|RPN2_SCHPO	sp|O74762|RPN2_SCHPO	xlink	decoy intra-protein xl	aleitner_M1012_007.03637.03637.4_aleitner_M1012_007.03931.03931.4	113	926	813	-	3533.628	884.415	4	0	1	1.57	0.1	0.02	0.06	0.04	0.02	0.01	20	0.57	4.22	0.326
1	CAEAENSSDLFKLGVMYAK-AEQEELLSEKVSTK-a12-b10	decoy_reverse_sp|Q9US13|RPN9_SCHPO	decoy_reverse_sp|Q09682|PSA4_SCHPO	xlink	decoy inter-protein xl	aleitner_M1012_007.10621.10621.4_aleitner_M1012_007.10458.10458.4	296	195	101	-	3859.87	965.975	4	-1.1	1	1.56	0.03	0.04	0.03	0.02	0.02	0.01	14	0.84	4.21	0.877
1	EDCEAATDPLLKK-KATDDDRWK-a12-b1	sp|P87048|RPN1_SCHPO	sp|Q9USQ9|PSB4_SCHPO	xlink	inter-protein xl	aleitner_M1012_007.05858.05858.3_aleitner_M1012_007.06130.06130.3	293	189	104	-	2760.329	921.118	3	0.6	1	1.55	0.01	0.02	0.03	0.02	0.01	0.01	31	0	4.11	0.877
1	GEIKKAMVNIDTIDNK-VADLKKLEGTIDYQK-a5-b6	decoy_reverse_sp|O43063|PSB6_SCHPO	sp|O74445|PRS10_SCHPO	xlink	decoy inter-protein xl	aleitner_M1012_007.10401.10401.3_aleitner_M1012_007.10419.10419.3	210	378	168	-	3645.971	1216.331	3	4.6	1	1.37	0.02	0.06	0.01	0	0.01	0	4	0	4.02	0.877
1	RMDKEMAEADLDDDEPDLGEF-IKENQEK-a4-b2	sp|O42897|RPN3_SCHPO	sp|O14126|PRS6A_SCHPO	xlink	inter-protein xl	aleitner_M1012_007.06389.06389.4_aleitner_M1012_007.06072.06072.4	480	72	408	-	3465.544	867.394	4	0	1	1.76	0.05	0	0.08	0.08	0	0.01	8	0	3.86	0.877
1	SLKDECKQDIMFELGLLQER-KANWCDK-a3-b1	decoy_reverse_sp|O74894|PRS6B_SCHPO	decoy_reverse_sp|P50524|RPN12_SCHPO	xlink	decoy inter-protein xl	aleitner_M1012_007.04103.04103.3_aleitner_M1012_007.04210.04210.3	355	249	106	-	3509.686	1170.903	3	-3.9	1	1.11	0.03	0.04	0.03	0	0.02	0.01	29	0.84	3.76	0.877
1	LFAYPPKSVQPTAKTVQK-QDPKKHLDAEVQK-a14-b5	sp|O74762|RPN2_SCHPO	sp|P41878|RPN11_SCHPO	xlink	inter-protein xl	aleitner_M1012_007.10087.10087.3_aleitner_M1012_007.10034.10034.3	806	281	525	-	3674.994	1226.006	3	-2.7	1	1.13	0.08	0.02	0.04	0.02	0.02	0.01	31	0.89	3.59	0.877
1	LAEFDKAIEDAQELNGEHEILEAMK-K6-155	sp|Q10335|RPN7_SCHPO	-	monolink	monolink	aleitner_M1012_007.03744.03744.3_aleitner_M1012_007.03731.03731.3	97	n/a	-	-	2997.472	1000.165	3	2	1	0.96	0.05	0.06	0.02	0.02	0	0	9	0.86	3.56	0.118
1	MNSIVSKYTQSTNNDDPKK-VKAFGRVYATMQK-a18-b2	sp|P30655|PSB5_SCHPO	decoy_reverse_sp|Q10335|RPN7_SCHPO	xlink	decoy inter-protein xl	aleitner_M1012_007.09344.09344.3_aleitner_M1012_007.09338.09338.3	18	2	16	-	3804.91	1269.311	3	-2.2	1	1.69	0.09	-0.01	0.01	0.01	0	0	1	0	3.34	0.877
1	SGNLPDADNSKSDISKSSM-TLSKWRDATDDK-a16-b4	decoy_reverse_sp|P87048|RPN1_SCHPO	decoy_reverse_sp|Q9USQ9|PSB4_SCHPO	xlink	decoy inter-protein xl	aleitner_M1012_007.10421.10421.3_aleitner_M1012_007.10374.10374.3	888	66	822	-	3524.664	1175.896	3	1.9	1	1.46	0.06	-0.04	0.1	0.1	0	0.02	40	0.54	3.1	0.877
1	GNQKFSSTADYMNMSS-EDKEGVVNTIAFAIR-a4-b3	sp|O42931|PRS7_SCHPO	decoy_reverse_sp|O74445|PRS10_SCHPO	xlink	decoy inter-protein xl	aleitner_M1012_007.05507.05507.3_aleitner_M1012_007.05484.05484.3	426	34	392	-	3565.687	1189.57	3	4.7	1	1.11	0.06	-0.03	0.06	0	0.06	0.01	55	0	2.85	0.878
1	MNSIVSKYTQSTNNDDPK-MPIDFKGFICK-a7-b6	sp|P30655|PSB5_SCHPO	sp|Q09720|PSB2_SCHPO	xlink	inter-protein xl	aleitner_M1012_007.03927.03927.4_aleitner_M1012_007.03931.03931.4	7	177	170	-	3533.678	884.427	4	-2.9	1	1.5	0.03	-0.02	0.02	0.01	0	0	6	0.85	2.79	0.878
