# Supplementary material for: ECL: an exhaustive search tool for the identification of cross-linked peptides using whole database
Source: BMC Bioinformatics. 2016 May 20;17:217. doi: 10.1186/s12859-016-1073-y (PMC4874008; doi:10.1186/s12859-016-1073-y)
Supplement: Additional file 2 — Detailed results of synthetic peptides and 26S Proteasome samples. (ZIP 4432 kb) [file 12859_2016_1073_MOESM2_ESM.zip › Detailed_results/Schizosaccharomyces-pombe-database/ECL/aleitner_M1012_004.mzXML.inter.csv]

scan_num	spectrum_precursor_mz	charge	score	delta_score	abs_ppm	peptide_1	site_1	mod_1	protein_1	protein_annotation_1	peptide_2	site_2	mod_2	protein_2	protein_annotation_2	q_value
2202	534.5103	4	0.3913	0.83	-4.12	MSLEEQR	1		sp|Q10477|MED27_SCHPO	Mediator of RNA polymerase II transcription subunit 27 OS=Schizosaccharomyces pombe (strain 972 / ATCC 24843) GN=med27 PE=1 SV=1	ESLSEQKER	7		sp|O43087|KMS2_SCHPO	Karyogamy meiotic segregation protein 2 OS=Schizosaccharomyces pombe (strain 972 / ATCC 24843) GN=kms2 PE=1 SV=1	0.0000
7646	748.0577	3	0.3625	0.70	4.14	LCFDELKK	7	57.02146@C;	sp|Q09720|PSB4_SCHPO	Probable proteasome subunit beta type-4 OS=Schizosaccharomyces pombe (strain 972 / ATCC 24843) GN=SPAC31A2.04c PE=3 SV=1	LCFDELKK	7	57.02146@C;	sp|Q09720|PSB4_SCHPO	Probable proteasome subunit beta type-4 OS=Schizosaccharomyces pombe (strain 972 / ATCC 24843) GN=SPAC31A2.04c PE=3 SV=1	0.3333
5296	528.2693	4	0.3454	0.89	-10.42	MMGINERK	1		sp|Q09841|PSB2_SCHPO	Probable proteasome subunit beta type-2 OS=Schizosaccharomyces pombe (strain 972 / ATCC 24843) GN=pup1 PE=2 SV=1	SAFKEAVSR	4		sp|Q1MTN8|YGC1_SCHPO	UPF0661 TPR repeat-containing protein C16D10.01c OS=Schizosaccharomyces pombe (strain 972 / ATCC 24843) GN=SPBC16D10.01c PE=3 SV=2	0.3333
3932	579.3233	4	0.3323	0.99	-7.81	VVGKEIK	4		sp|Q10412|RSC58_SCHPO	Chromatin structure-remodeling complex subunit rsc58 OS=Schizosaccharomyces pombe (strain 972 / ATCC 24843) GN=rsc58 PE=1 SV=1	KILFENPDEATK	1		sp|P36612|PRS4_SCHPO	26S protease regulatory subunit 4 homolog OS=Schizosaccharomyces pombe (strain 972 / ATCC 24843) GN=mts2 PE=2 SV=1	0.3333
10764	1106.2809	3	0.3282	0.96	6.63	FFEKEDVQSLK	4		sp|Q9UTM3|RPN5_SCHPO	26S proteasome regulatory subunit rpn5 OS=Schizosaccharomyces pombe (strain 972 / ATCC 24843) GN=rpn5a PE=1 SV=1	EVIELPLKNPELFLR	8		sp|O74445|PRS10_SCHPO	Probable 26S protease subunit rpt4 OS=Schizosaccharomyces pombe (strain 972 / ATCC 24843) GN=rpt4 PE=3 SV=2	0.3333
8778	703.39453	3	0.3222	0.90	4.63	MAGVSVK	1		sp|P58234|RS19A_SCHPO&sp|P79016|RS19B_SCHPO	40S ribosomal protein S19-A OS=Schizosaccharomyces pombe (strain 972 / ATCC 24843) GN=rps19a PE=2 SV=1	MGIASSLRLFGK	1		sp|Q9HDW5|YFW6_SCHPO	UPF0644 protein PB2B4.06 OS=Schizosaccharomyces pombe (strain 972 / ATCC 24843) GN=SPAPB2B4.06 PE=3 SV=2	0.3333
6547	560.8411	4	0.3160	1.00	-2.51	IPKRPK	3		sp|O94723|RM20_SCHPO	54S ribosomal protein L20; mitochondrial OS=Schizosaccharomyces pombe (strain 972 / ATCC 24843) GN=mrpl20 PE=3 SV=1	KIEIPLPNEVGR	1		sp|O74445|PRS10_SCHPO	Probable 26S protease subunit rpt4 OS=Schizosaccharomyces pombe (strain 972 / ATCC 24843) GN=rpt4 PE=3 SV=2	0.3333
11125	568.3164	3	0.3159	0.99	-2.80	MGNTIGK	1		sp|O74775|SIP5_SCHPO	Protein sip5 OS=Schizosaccharomyces pombe (strain 972 / ATCC 24843) GN=sip5 PE=1 SV=1	KIDALASK	1		sp|O74940|NADE_SCHPO	Putative glutamine-dependent NAD(+) synthetase OS=Schizosaccharomyces pombe (strain 972 / ATCC 24843) GN=SPCC553.02 PE=3 SV=1	0.3333
5996	553.3287	4	0.3120	0.99	11.05	MALKR	1		sp|Q9UTL9|YIV5_SCHPO&sp|O13757|YF27_SCHPO&sp|P46595|UBC4_SCHPO	Uncharacterized ATP-dependent helicase C144.05 OS=Schizosaccharomyces pombe (strain 972 / ATCC 24843) GN=SPAC144.05 PE=3 SV=1	ILSQSTPIKSPQR	9		sp|Q10059|CDC12_SCHPO	Cell division control protein 12 OS=Schizosaccharomyces pombe (strain 972 / ATCC 24843) GN=cdc12 PE=1 SV=1	0.3333
5173	841.1199	3	0.3114	0.92	2.71	TFLEKR	5		sp|O94579|PSA2_SCHPO	Probable proteasome subunit alpha type-2 OS=Schizosaccharomyces pombe (strain 972 / ATCC 24843) GN=pre8 PE=3 SV=1	VTSKLLEQEESAEK	4		sp|Q09682|PSA3_SCHPO	Probable proteasome subunit alpha type-3 OS=Schizosaccharomyces pombe (strain 972 / ATCC 24843) GN=SPAC13C5.01c PE=3 SV=1	0.3333
3665	728.347	3	0.3092	0.89	9.29	MDQER	1		sp|O94306|YCGJ_SCHPO	Uncharacterized protein C16C4.19 OS=Schizosaccharomyces pombe (strain 972 / ATCC 24843) GN=SPCC16C4.19 PE=4 SV=1	WEDALSAYEKR	10		sp|Q9Y7K2|TOR2_SCHPO	Phosphatidylinositol 3-kinase tor2 OS=Schizosaccharomyces pombe (strain 972 / ATCC 24843) GN=tor2 PE=1 SV=2	0.3333
9414	575.555	4	0.3084	0.99	-10.09	KLEGVWR	1		sp|Q9P6J9|YHD1_SCHPO	Putative inorganic phosphate transporter C1683.01 OS=Schizosaccharomyces pombe (strain 972 / ATCC 24843) GN=SPBC1683.01 PE=3 SV=1	KLLENCINDR	1	57.02146@C;	sp|O74927|MTHR2_SCHPO	Methylenetetrahydrofolate reductase 2 OS=Schizosaccharomyces pombe (strain 972 / ATCC 24843) GN=met11 PE=1 SV=2	0.3333
7086	459.02603	4	0.3081	0.97	-9.33	LDLFKR	5		sp|P27584|GPA1_SCHPO	Guanine nucleotide-binding protein alpha-1 subunit OS=Schizosaccharomyces pombe (strain 972 / ATCC 24843) GN=gpa1 PE=3 SV=4	EVLIKFR	5		sp|Q9UTL9|YIV5_SCHPO	Uncharacterized ATP-dependent helicase C144.05 OS=Schizosaccharomyces pombe (strain 972 / ATCC 24843) GN=SPAC144.05 PE=3 SV=1	0.3333
8006	476.53036	4	0.3080	1.00	-1.93	SKMLSR	2		sp|Q10428|2AD1_SCHPO	Serine/threonine-protein phosphatase 2A 56 kDa regulatory subunit delta 1 isoform OS=Schizosaccharomyces pombe (strain 972 / ATCC 24843) GN=par1 PE=1 SV=1	KLIEALTTR	1		sp|O14017|YDPE_SCHPO	Uncharacterized protein C29A4.14c OS=Schizosaccharomyces pombe (strain 972 / ATCC 24843) GN=SPAC29A4.14c PE=4 SV=3	0.3333
1590	493.53244	4	0.3072	0.92	-0.19	KDILEQR	1		sp|Q03319|PRH1_SCHPO	Probable ATP-dependent RNA helicase prh1 OS=Schizosaccharomyces pombe (strain 972 / ATCC 24843) GN=prh1 PE=3 SV=2	YHIMIKK	6		sp|O60106|YOXA_SCHPO	LON peptidase N-terminal domain and RING finger protein C14F5.10c OS=Schizosaccharomyces pombe (strain 972 / ATCC 24843) GN=SPBC14F5.10c PE=3 SV=1	0.3333
9256	575.5552	4	0.3071	0.91	-9.77	KLEGVWR	1		sp|Q9P6J9|YHD1_SCHPO	Putative inorganic phosphate transporter C1683.01 OS=Schizosaccharomyces pombe (strain 972 / ATCC 24843) GN=SPBC1683.01 PE=3 SV=1	KLLENCINDR	1	57.02146@C;	sp|O74927|MTHR2_SCHPO	Methylenetetrahydrofolate reductase 2 OS=Schizosaccharomyces pombe (strain 972 / ATCC 24843) GN=met11 PE=1 SV=2	0.3333
7900	692.1394	4	0.3068	0.99	7.77	MGILK	1		sp|O43033|YGU4_SCHPO	Uncharacterized methyltransferase C3B9.04; mitochondrial OS=Schizosaccharomyces pombe (strain 972 / ATCC 24843) GN=SPBC3B9.04 PE=3 SV=1	QIQPKTFANLVSSTLYEK	5		sp|Q9Y7T8|PSB3_SCHPO	Probable proteasome subunit beta type-3 OS=Schizosaccharomyces pombe (strain 972 / ATCC 24843) GN=pup3 PE=3 SV=1	0.3333
7692	459.79053	4	0.3053	0.88	-8.78	LVSKAK	4		sp|O94487|PPK35_SCHPO	Serine/threonine-protein kinase ppk35 OS=Schizosaccharomyces pombe (strain 972 / ATCC 24843) GN=ppk35 PE=1 SV=1	KIIIDQVPK	1		sp|Q09748|DNM1_SCHPO	Dynamin-related protein dnm1 OS=Schizosaccharomyces pombe (strain 972 / ATCC 24843) GN=dnm1 PE=3 SV=1	0.3333
4777	502.07397	4	0.3052	0.99	-7.13	ILGKLGGR	4		sp|Q10064|YAMB_SCHPO	Uncharacterized PI3/PI4-kinase family protein C1F5.11c OS=Schizosaccharomyces pombe (strain 972 / ATCC 24843) GN=SPAC1F5.11c PE=3 SV=1	ILIGKELLR	5		sp|O13834|PTR1_SCHPO	E3 ubiquitin-protein ligase ptr1 OS=Schizosaccharomyces pombe (strain 972 / ATCC 24843) GN=ptr1 PE=1 SV=1	0.3333
3744	728.34796	3	0.3044	0.96	10.63	MDQER	1		sp|O94306|YCGJ_SCHPO	Uncharacterized protein C16C4.19 OS=Schizosaccharomyces pombe (strain 972 / ATCC 24843) GN=SPCC16C4.19 PE=4 SV=1	WEDALSAYEKR	10		sp|Q9Y7K2|TOR2_SCHPO	Phosphatidylinositol 3-kinase tor2 OS=Schizosaccharomyces pombe (strain 972 / ATCC 24843) GN=tor2 PE=1 SV=2	0.3333
2277	534.51013	4	0.3042	0.87	-4.46	MSLEEQR	1		sp|Q10477|MED27_SCHPO	Mediator of RNA polymerase II transcription subunit 27 OS=Schizosaccharomyces pombe (strain 972 / ATCC 24843) GN=med27 PE=1 SV=1	ESLSEQKER	7		sp|O43087|KMS2_SCHPO	Karyogamy meiotic segregation protein 2 OS=Schizosaccharomyces pombe (strain 972 / ATCC 24843) GN=kms2 PE=1 SV=1	0.3333
8282	561.7695	4	0.3014	0.98	-2.83	KYCTVGR	1	57.02146@C;	sp|O42848|RL16A_SCHPO&sp|O42991|RL16B_SCHPO	60S ribosomal protein L16-A OS=Schizosaccharomyces pombe (strain 972 / ATCC 24843) GN=rpl16a PE=1 SV=1	DDKLDMETTR	3		sp|P79051|RHP16_SCHPO	ATP-dependent helicase rhp16 OS=Schizosaccharomyces pombe (strain 972 / ATCC 24843) GN=rhp16 PE=3 SV=2	0.3333
5738	1000.201	3	0.2998	0.98	11.08	YFVLKGTR	5		sp|O74653|POB1_SCHPO	Protein pob1 OS=Schizosaccharomyces pombe (strain 972 / ATCC 24843) GN=pob1 PE=1 SV=1	AVYDTAVVQEDPEKWK	14		sp|Q9UTM3|RPN5_SCHPO	26S proteasome regulatory subunit rpn5 OS=Schizosaccharomyces pombe (strain 972 / ATCC 24843) GN=rpn5a PE=1 SV=1	0.3333
9449	703.39435	3	0.2994	0.97	4.40	MAGVSVK	1		sp|P58234|RS19A_SCHPO&sp|P79016|RS19B_SCHPO	40S ribosomal protein S19-A OS=Schizosaccharomyces pombe (strain 972 / ATCC 24843) GN=rps19a PE=2 SV=1	MGIASSLRLFGK	1		sp|Q9HDW5|YFW6_SCHPO	UPF0644 protein PB2B4.06 OS=Schizosaccharomyces pombe (strain 972 / ATCC 24843) GN=SPAPB2B4.06 PE=3 SV=2	0.3333
2000	427.7501	4	0.2966	0.98	2.43	KHLSR	1		sp|O94248|MDN1_SCHPO	Midasin OS=Schizosaccharomyces pombe (strain 972 / ATCC 24843) GN=mdn1 PE=1 SV=1	KLDGIEQK	1		sp|O13687|VATE_SCHPO	V-type proton ATPase subunit E OS=Schizosaccharomyces pombe (strain 972 / ATCC 24843) GN=vma4 PE=3 SV=1	0.3333
8475	745.05493	3	0.2957	0.95	-6.34	MSSPR	1		sp|Q9P7R4|UBC8_SCHPO	Ubiquitin-conjugating enzyme E2 8 OS=Schizosaccharomyces pombe (strain 972 / ATCC 24843) GN=ubc8 PE=3 SV=1	VGQFKDGIDISALR	5		sp|Q12126|CRK1_SCHPO	Serine/threonine-protein kinase crk1 OS=Schizosaccharomyces pombe (strain 972 / ATCC 24843) GN=crk1 PE=1 SV=1	0.3333
3059	628.02423	3	0.2955	1.00	3.05	KVTSK	1		sp|Q09682|PSA3_SCHPO	Probable proteasome subunit alpha type-3 OS=Schizosaccharomyces pombe (strain 972 / ATCC 24843) GN=SPAC13C5.01c PE=3 SV=1	SSTAAKTFLEK	6		sp|O94579|PSA2_SCHPO	Probable proteasome subunit alpha type-2 OS=Schizosaccharomyces pombe (strain 972 / ATCC 24843) GN=pre8 PE=3 SV=1	0.3333
9981	617.06866	4	0.2946	0.98	-2.67	MSKDLISR	1		sp|O13785|USE1_SCHPO	Protein transport protein use1 OS=Schizosaccharomyces pombe (strain 972 / ATCC 24843) GN=use1 PE=3 SV=1	MPFIESMAPLSR	1		sp|Q9Y7U8|RM37_SCHPO	54S ribosomal protein L37; mitochondrial OS=Schizosaccharomyces pombe (strain 972 / ATCC 24843) GN=mrpl37 PE=3 SV=1	0.3333
3403	562.2627	4	0.2932	0.74	-2.39	MNPER	1		sp|Q9URV8|YBL3_SCHPO	UPF0744 protein C106.03 OS=Schizosaccharomyces pombe (strain 972 / ATCC 24843) GN=SPBC106.03 PE=1 SV=1	QAAETTNDQNKDK	11		sp|O13816|SCC3_SCHPO	Cohesin subunit psc3 OS=Schizosaccharomyces pombe (strain 972 / ATCC 24843) GN=psc3 PE=1 SV=3	0.3333
5445	569.2892	4	0.2927	0.95	0.64	NNDKTK	4		sp|Q09721|YA4A_SCHPO	Uncharacterized protein C31A2.10 OS=Schizosaccharomyces pombe (strain 972 / ATCC 24843) GN=SPAC31A2.10 PE=4 SV=2	EVDEEADKLLEK	8		sp|Q9Y7Z6|YP02_SCHPO	Meiotic chromosome segregation protein C1539.02 OS=Schizosaccharomyces pombe (strain 972 / ATCC 24843) GN=SPBC1539.02 PE=4 SV=1	0.3333
6544	600.54376	4	0.2922	0.98	1.22	MSDMINIR	1		sp|P36621|CAP_SCHPO	Adenylyl cyclase-associated protein OS=Schizosaccharomyces pombe (strain 972 / ATCC 24843) GN=cap1 PE=1 SV=1	CGSPLSKSYQR	7	57.02146@C;	sp|Q12704|DPOG_SCHPO	DNA polymerase gamma OS=Schizosaccharomyces pombe (strain 972 / ATCC 24843) GN=mip1 PE=3 SV=2	0.3333
4469	583.0882	4	0.2912	0.99	-3.98	VLKELLPK	3		sp|O74842|FFT2_SCHPO	ATP-dependent helicase fft2 OS=Schizosaccharomyces pombe (strain 972 / ATCC 24843) GN=fft2 PE=1 SV=1	KIYNEYPPTK	1		sp|O94579|PSA2_SCHPO	Probable proteasome subunit alpha type-2 OS=Schizosaccharomyces pombe (strain 972 / ATCC 24843) GN=pre8 PE=3 SV=1	0.3333
9369	681.341	3	0.2892	0.93	7.36	KACFVGDR	1	57.02146@C;	sp|Q00472|PNPP_SCHPO	4-nitrophenylphosphatase OS=Schizosaccharomyces pombe (strain 972 / ATCC 24843) GN=pho2 PE=4 SV=2	KACFVGDR	1	57.02146@C;	sp|Q00472|PNPP_SCHPO	4-nitrophenylphosphatase OS=Schizosaccharomyces pombe (strain 972 / ATCC 24843) GN=pho2 PE=4 SV=2	0.3333
10072	617.0682	4	0.2880	0.98	-0.59	MSLDLLSR	1		sp|O94679|CND1_SCHPO	Condensin complex subunit 1 OS=Schizosaccharomyces pombe (strain 972 / ATCC 24843) GN=cnd1 PE=1 SV=1	TKFGNKPEGEMR	2		sp|Q9USH9|YJQ1_SCHPO	Uncharacterized ABC transporter ATP-binding protein C825.01 OS=Schizosaccharomyces pombe (strain 972 / ATCC 24843) GN=SPCC825.01 PE=1 SV=1	0.3333
8559	702.00903	3	0.2867	0.98	-7.89	FNWASKK	6		sp|O94613|NDOR1_SCHPO	NADPH-dependent diflavin oxidoreductase 1 OS=Schizosaccharomyces pombe (strain 972 / ATCC 24843) GN=tah18 PE=3 SV=2	SSSSSSKSSSR	7		sp|O74947|YJBA_SCHPO	Uncharacterized protein C553.10 OS=Schizosaccharomyces pombe (strain 972 / ATCC 24843) GN=SPCC553.10 PE=3 SV=1	0.3333
9872	703.3952	3	0.2860	0.90	5.56	MAGVSVK	1		sp|P58234|RS19A_SCHPO&sp|P79016|RS19B_SCHPO	40S ribosomal protein S19-A OS=Schizosaccharomyces pombe (strain 972 / ATCC 24843) GN=rps19a PE=2 SV=1	MGIASSLRLFGK	1		sp|Q9HDW5|YFW6_SCHPO	UPF0644 protein PB2B4.06 OS=Schizosaccharomyces pombe (strain 972 / ATCC 24843) GN=SPAPB2B4.06 PE=3 SV=2	0.3333
6327	666.1104	4	0.2857	0.99	9.18	YKCPK	2	57.02146@C;	sp|O36031|YEKJ_SCHPO	Uncharacterized zinc-finger protein C4F10.19c OS=Schizosaccharomyces pombe (strain 972 / ATCC 24843) GN=SPAC4F10.19c PE=3 SV=1	ALQDYKPELASDPIIR	6		sp|Q9P7S2|RPN6_SCHPO	Probable 26S proteasome regulatory subunit rpn6 OS=Schizosaccharomyces pombe (strain 972 / ATCC 24843) GN=rpn6 PE=3 SV=1	0.3333
2972	375.49313	4	0.2846	0.99	-3.75	KGLLSK	1		sp|O74339|TAM41_SCHPO	Phosphatidate cytidylyltransferase; mitochondrial OS=Schizosaccharomyces pombe (strain 972 / ATCC 24843) GN=tam41 PE=1 SV=3	QKLSIK	2		sp|P36607|RAD5_SCHPO	DNA repair protein rad5 OS=Schizosaccharomyces pombe (strain 972 / ATCC 24843) GN=rad8 PE=1 SV=1	0.3333
8528	564.5617	4	0.2845	1.00	-4.12	MREDLLR	1		sp|O60065|PEX14_SCHPO	Peroxisomal membrane protein pex14 OS=Schizosaccharomyces pombe (strain 972 / ATCC 24843) GN=pex14 PE=3 SV=1	NPKACTILLR	3	57.02146@C;	sp|O74341|TCPG_SCHPO	T-complex protein 1 subunit gamma OS=Schizosaccharomyces pombe (strain 972 / ATCC 24843) GN=cct3 PE=1 SV=1	0.3333
7640	561.29474	4	0.2841	0.83	3.49	LCFDELKK	7	57.02146@C;	sp|Q09720|PSB4_SCHPO	Probable proteasome subunit beta type-4 OS=Schizosaccharomyces pombe (strain 972 / ATCC 24843) GN=SPAC31A2.04c PE=3 SV=1	LCFDELKK	7	57.02146@C;	sp|Q09720|PSB4_SCHPO	Probable proteasome subunit beta type-4 OS=Schizosaccharomyces pombe (strain 972 / ATCC 24843) GN=SPAC31A2.04c PE=3 SV=1	0.3333
4611	580.0686	4	0.2839	0.90	2.74	YKVNLYK	2		sp|Q9Y7T8|PSB3_SCHPO	Probable proteasome subunit beta type-3 OS=Schizosaccharomyces pombe (strain 972 / ATCC 24843) GN=pup3 PE=3 SV=1	KIYNEYPPTK	1		sp|O94579|PSA2_SCHPO	Probable proteasome subunit alpha type-2 OS=Schizosaccharomyces pombe (strain 972 / ATCC 24843) GN=pre8 PE=3 SV=1	0.3333
8487	716.02783	3	0.2814	0.92	-4.32	KYTWVK	1		sp|O14006|RT09_SCHPO	37S ribosomal protein S9; mitochondrial OS=Schizosaccharomyces pombe (strain 972 / ATCC 24843) GN=mrps9 PE=1 SV=2	KYNDMWTAR	1		sp|Q9Y7Q3|YQ6A_SCHPO	Uncharacterized protein C191.10 OS=Schizosaccharomyces pombe (strain 972 / ATCC 24843) GN=SPCC191.10 PE=4 SV=1	0.3333
9744	575.55676	4	0.2799	0.97	-0.53	KNLEVER	1		sp|G2TRK1|YE9J_SCHPO	Uncharacterized protein C17A5.19 OS=Schizosaccharomyces pombe (strain 972 / ATCC 24843) GN=SPAC17A5.19 PE=4 SV=1	KLLENCINDR	1	57.02146@C;	sp|O74927|MTHR2_SCHPO	Methylenetetrahydrofolate reductase 2 OS=Schizosaccharomyces pombe (strain 972 / ATCC 24843) GN=met11 PE=1 SV=2	0.3333
4149	459.6006	3	0.2797	1.00	2.04	SSLKR	4		sp|O74113|CDC45_SCHPO&sp|O94441|YPP1_SCHPO	Cell division control protein 45 homolog OS=Schizosaccharomyces pombe (strain 972 / ATCC 24843) GN=sna41 PE=1 SV=1	SSKATR	3		sp|O74363|YND2_SCHPO	G-patch and R3H domain-containing protein C30B4.02c OS=Schizosaccharomyces pombe (strain 972 / ATCC 24843) GN=SPBC30B4.02c PE=3 SV=1	0.3333
8415	716.0273	3	0.2792	0.97	-5.12	KYTWVK	1		sp|O14006|RT09_SCHPO	37S ribosomal protein S9; mitochondrial OS=Schizosaccharomyces pombe (strain 972 / ATCC 24843) GN=mrps9 PE=1 SV=2	KYNDMWTAR	1		sp|Q9Y7Q3|YQ6A_SCHPO	Uncharacterized protein C191.10 OS=Schizosaccharomyces pombe (strain 972 / ATCC 24843) GN=SPCC191.10 PE=4 SV=1	0.3333
8278	725.71466	3	0.2791	0.93	-7.75	NLDSKR	5		sp|O59783|YCN6_SCHPO	Uncharacterized protein C320.06 OS=Schizosaccharomyces pombe (strain 972 / ATCC 24843) GN=SPCC320.06 PE=4 SV=1	INMYPKISDPK	6		sp|Q9P6L2|RKM4_SCHPO	Ribosomal lysine N-methyltransferase 4 OS=Schizosaccharomyces pombe (strain 972 / ATCC 24843) GN=set13 PE=3 SV=2	0.3333
6134	507.80627	4	0.2784	0.98	0.96	LMSKVAEK	4		sp|O14250|PSA6_SCHPO	Probable proteasome subunit alpha type-6 OS=Schizosaccharomyces pombe (strain 972 / ATCC 24843) GN=SPAC6G10.04c PE=3 SV=1	LLEKLEIK	4		sp|Q9USQ9|PSB7_SCHPO	Probable proteasome subunit beta type-7 OS=Schizosaccharomyces pombe (strain 972 / ATCC 24843) GN=SPBC577.10 PE=3 SV=1	0.3333
6466	425.50455	4	0.2780	1.00	-1.15	KLLIR	1		sp|Q9UTG2|PUB2_SCHPO	E3 ubiquitin-protein ligase pub2 OS=Schizosaccharomyces pombe (strain 972 / ATCC 24843) GN=pub2 PE=1 SV=1	EALSKDEK	5		sp|Q10340|YBLJ_SCHPO	Uncharacterized protein C106.19 OS=Schizosaccharomyces pombe (strain 972 / ATCC 24843) GN=SPBC106.19 PE=4 SV=1	0.3333
6577	552.80084	4	0.2776	0.95	-2.21	KNLHSNK	1		sp|O94494|SIM4_SCHPO	Centromere protein sim4 OS=Schizosaccharomyces pombe (strain 972 / ATCC 24843) GN=sim4 PE=1 SV=1	ELEINDELKK	9		sp|Q9P6N3|SHE9_SCHPO	Sensitive to high expression protein 9 homolog; mitochondrial OS=Schizosaccharomyces pombe (strain 972 / ATCC 24843) GN=she9 PE=3 SV=1	0.3333
769	703.0539	3	0.2771	0.90	-3.83	KSIHPR	1		tr|O13659|O13659_SCHPM	Pi068 protein OS=Schizosaccharomyces pombe GN=pi068 PE=4 SV=1	FEGKVVHGFGR	4		sp|O74866|RIFK_SCHPO	Riboflavin kinase OS=Schizosaccharomyces pombe (strain 972 / ATCC 24843) GN=fmn1 PE=1 SV=1	0.3333
8385	666.6158	4	0.2761	0.92	10.09	KIIEVLK	1		sp|Q9UUA2|PIF1_SCHPO	ATP-dependent DNA helicase pfh1 OS=Schizosaccharomyces pombe (strain 972 / ATCC 24843) GN=pfh1 PE=1 SV=1	GCYYGLEYLFKDR	11	57.02146@C;	sp|Q8TFG7|TRM5_SCHPO	tRNA (guanine(37)-N1)-methyltransferase OS=Schizosaccharomyces pombe (strain 972 / ATCC 24843) GN=trm5 PE=3 SV=2	0.3333
2432	484.98944	4	0.2760	0.99	0.32	KSMENR	1		sp|Q9P7V9|UBP9_SCHPO	Probable ubiquitin carboxyl-terminal hydrolase 9 OS=Schizosaccharomyces pombe (strain 972 / ATCC 24843) GN=ubp9 PE=1 SV=1	KFPNVDCR	1	57.02146@C;	sp|Q9UTA8|YL8A_SCHPO&sp|Q9UTA9|YL89_SCHPO	Uncharacterized methyltransferase-like C25B8.10 OS=Schizosaccharomyces pombe (strain 972 / ATCC 24843) GN=SPAC25B8.10 PE=3 SV=1	0.3333
13663	850.4725	3	0.2751	0.98	-0.57	QKAMAPALEK	2		sp|P41004|SMC4_SCHPO	Structural maintenance of chromosomes protein 4 OS=Schizosaccharomyces pombe (strain 972 / ATCC 24843) GN=cut3 PE=1 SV=2	FQPLPPKEIEK	7		sp|O14003|RFC3_SCHPO	Replication factor C subunit 3 OS=Schizosaccharomyces pombe (strain 972 / ATCC 24843) GN=rfc3 PE=1 SV=2	0.3333
5142	403.8901	3	0.2734	0.73	1.11	KSLSV	1		sp|Q9P6Q3|BCS1_SCHPO	Probable mitochondrial chaperone bcs1 OS=Schizosaccharomyces pombe (strain 972 / ATCC 24843) GN=SPAC644.07 PE=2 SV=1	MGFGK	1		sp|O59702|CLR6_SCHPO	Histone deacetylase clr6 OS=Schizosaccharomyces pombe (strain 972 / ATCC 24843) GN=clr6 PE=1 SV=1	0.3333
10945	840.78973	3	0.2728	0.83	0.87	YYLLKR	5		sp|O14000|SYMM_SCHPO	Probable methionine--tRNA ligase; mitochondrial OS=Schizosaccharomyces pombe (strain 972 / ATCC 24843) GN=SPAC27E2.06c PE=3 SV=1	EYFLKEVQASWK	5		sp|O14251|TR120_SCHPO	Transport protein particle subunit trs120 OS=Schizosaccharomyces pombe (strain 972 / ATCC 24843) GN=trs120 PE=3 SV=1	0.3333
9983	639.1015	4	0.2725	0.93	-4.40	KFGGIPISFK	1		sp|Q09773|MUG62_SCHPO	Meiotically up-regulated gene 62 protein OS=Schizosaccharomyces pombe (strain 972 / ATCC 24843) GN=mug62 PE=1 SV=1	NYELAIEQSKK	10		sp|O94474|SKI3_SCHPO	Superkiller protein 3 OS=Schizosaccharomyces pombe (strain 972 / ATCC 24843) GN=ski3 PE=3 SV=1	0.3333
9530	703.39386	3	0.2713	0.90	3.71	MAGVSVK	1		sp|P58234|RS19A_SCHPO&sp|P79016|RS19B_SCHPO	40S ribosomal protein S19-A OS=Schizosaccharomyces pombe (strain 972 / ATCC 24843) GN=rps19a PE=2 SV=1	MGIASSLRLFGK	1		sp|Q9HDW5|YFW6_SCHPO	UPF0644 protein PB2B4.06 OS=Schizosaccharomyces pombe (strain 972 / ATCC 24843) GN=SPAPB2B4.06 PE=3 SV=2	0.3600
9578	575.5552	4	0.2710	0.97	-9.77	KLEGVWR	1		sp|Q9P6J9|YHD1_SCHPO	Putative inorganic phosphate transporter C1683.01 OS=Schizosaccharomyces pombe (strain 972 / ATCC 24843) GN=SPBC1683.01 PE=3 SV=1	KLLENCINDR	1	57.02146@C;	sp|O74927|MTHR2_SCHPO	Methylenetetrahydrofolate reductase 2 OS=Schizosaccharomyces pombe (strain 972 / ATCC 24843) GN=met11 PE=1 SV=2	0.3846
9399	818.7719	3	0.2707	0.79	4.38	SKTLQYFA	2		sp|O14126|PRS6A_SCHPO	26S protease regulatory subunit 6A OS=Schizosaccharomyces pombe (strain 972 / ATCC 24843) GN=tbp1 PE=3 SV=1	KVEFGLPDLEGR	1		sp|O42931|PRS7_SCHPO	26S protease regulatory subunit 7 homolog OS=Schizosaccharomyces pombe (strain 972 / ATCC 24843) GN=rpt1 PE=1 SV=2	0.3846
12971	611.3421	4	0.2704	0.95	-8.10	MIPNEK	1		sp|O13883|PIGU_SCHPO	GPI transamidase component GAB1 homolog OS=Schizosaccharomyces pombe (strain 972 / ATCC 24843) GN=SPAC1952.01 PE=3 SV=2	LGGSTAIPYVKQLVK	11		sp|O74796|ORC6_SCHPO	Origin recognition complex subunit 6 OS=Schizosaccharomyces pombe (strain 972 / ATCC 24843) GN=orc6 PE=1 SV=1	0.3846
9132	681.34033	3	0.2703	0.92	6.40	KACFVGDR	1	57.02146@C;	sp|Q00472|PNPP_SCHPO	4-nitrophenylphosphatase OS=Schizosaccharomyces pombe (strain 972 / ATCC 24843) GN=pho2 PE=4 SV=2	KACFVGDR	1	57.02146@C;	sp|Q00472|PNPP_SCHPO	4-nitrophenylphosphatase OS=Schizosaccharomyces pombe (strain 972 / ATCC 24843) GN=pho2 PE=4 SV=2	0.3976
6559	747.45264	3	0.2699	1.00	2.73	LGVKPPK	4		sp|O14126|PRS6A_SCHPO	26S protease regulatory subunit 6A OS=Schizosaccharomyces pombe (strain 972 / ATCC 24843) GN=tbp1 PE=3 SV=1	KIEIPLPNEVGR	1		sp|O74445|PRS10_SCHPO	Probable 26S protease subunit rpt4 OS=Schizosaccharomyces pombe (strain 972 / ATCC 24843) GN=rpt4 PE=3 SV=2	0.3976
8611	703.39386	3	0.2698	0.99	3.71	MAGVSVK	1		sp|P58234|RS19A_SCHPO&sp|P79016|RS19B_SCHPO	40S ribosomal protein S19-A OS=Schizosaccharomyces pombe (strain 972 / ATCC 24843) GN=rps19a PE=2 SV=1	MGIASSLRLFGK	1		sp|Q9HDW5|YFW6_SCHPO	UPF0644 protein PB2B4.06 OS=Schizosaccharomyces pombe (strain 972 / ATCC 24843) GN=SPAPB2B4.06 PE=3 SV=2	0.3976
11593	568.3018	4	0.2697	0.96	3.98	MAYNYLK	1		sp|Q09836|ATP10_SCHPO	Probable mitochondrial ATPase complex subunit atp10 OS=Schizosaccharomyces pombe (strain 972 / ATCC 24843) GN=atp10 PE=3 SV=1	DGSIPEPFKIK	9		sp|O59805|YJV7_SCHPO	Putative amidase C550.07 OS=Schizosaccharomyces pombe (strain 972 / ATCC 24843) GN=SPCC550.07 PE=3 SV=1	0.3976
11717	567.8003	4	0.2696	0.98	9.69	KDGSGVLEPK	1		sp|O74415|YJL2_SCHPO	Uncharacterized protein C14G10.02 OS=Schizosaccharomyces pombe (strain 972 / ATCC 24843) GN=SPCC14G10.02 PE=4 SV=1	YKGIGECFK	2	57.02146@C;	sp|Q09188|ADT_SCHPO	ADP;ATP carrier protein OS=Schizosaccharomyces pombe (strain 972 / ATCC 24843) GN=anc1 PE=2 SV=1	0.3976
7390	574.55066	4	0.2686	0.97	5.85	KVLSGSWDK	1		sp|O60097|SPT8_SCHPO	Transcription factor spt8 OS=Schizosaccharomyces pombe (strain 972 / ATCC 24843) GN=spt8 PE=3 SV=1	LPKMESYDR	3		sp|O74533|QCR7_SCHPO	Cytochrome b-c1 complex subunit 7 OS=Schizosaccharomyces pombe (strain 972 / ATCC 24843) GN=qcr7 PE=3 SV=1	0.3976
4695	580.06793	4	0.2679	0.94	1.58	YKVNLYK	2		sp|Q9Y7T8|PSB3_SCHPO	Probable proteasome subunit beta type-3 OS=Schizosaccharomyces pombe (strain 972 / ATCC 24843) GN=pup3 PE=3 SV=1	KIYNEYPPTK	1		sp|O94579|PSA2_SCHPO	Probable proteasome subunit alpha type-2 OS=Schizosaccharomyces pombe (strain 972 / ATCC 24843) GN=pre8 PE=3 SV=1	0.3976
9287	681.3398	3	0.2679	1.00	5.56	KACFVGDR	1	57.02146@C;	sp|Q00472|PNPP_SCHPO	4-nitrophenylphosphatase OS=Schizosaccharomyces pombe (strain 972 / ATCC 24843) GN=pho2 PE=4 SV=2	KACFVGDR	1	57.02146@C;	sp|Q00472|PNPP_SCHPO	4-nitrophenylphosphatase OS=Schizosaccharomyces pombe (strain 972 / ATCC 24843) GN=pho2 PE=4 SV=2	0.3976
7813	671.3795	4	0.2678	0.96	5.55	KQLATSLR	1		sp|Q09720|PSB4_SCHPO	Probable proteasome subunit beta type-4 OS=Schizosaccharomyces pombe (strain 972 / ATCC 24843) GN=SPAC31A2.04c PE=3 SV=1	TFANLVSSTLYEKR	13		sp|Q9Y7T8|PSB3_SCHPO	Probable proteasome subunit beta type-3 OS=Schizosaccharomyces pombe (strain 972 / ATCC 24843) GN=pup3 PE=3 SV=1	0.3976
10236	617.0683	4	0.2677	1.00	8.52	MFCKISR	1	57.02146@C;	sp|O13966|ACON_SCHPO	Aconitate hydratase; mitochondrial OS=Schizosaccharomyces pombe (strain 972 / ATCC 24843) GN=SPAC24C9.06c PE=3 SV=2	SNQKYYDILSR	4		sp|Q9UUE0|YNZC_SCHPO	UPF0655 protein C17G9.12c OS=Schizosaccharomyces pombe (strain 972 / ATCC 24843) GN=SPBC17G9.12c PE=3 SV=1	0.3976
6411	413.23172	4	0.2667	1.00	4.07	KDYEK	1		sp|O74424|NU211_SCHPO	Nucleoporin nup211 OS=Schizosaccharomyces pombe (strain 972 / ATCC 24843) GN=nup211 PE=1 SV=1	KLAEELK	1		sp|O74760|EIF3A_SCHPO	Eukaryotic translation initiation factor 3 subunit A OS=Schizosaccharomyces pombe (strain 972 / ATCC 24843) GN=tif32 PE=1 SV=1	0.3976
7783	459.7903	4	0.2665	0.98	-9.25	LVSKAK	4		sp|O94487|PPK35_SCHPO	Serine/threonine-protein kinase ppk35 OS=Schizosaccharomyces pombe (strain 972 / ATCC 24843) GN=ppk35 PE=1 SV=1	KIIIDQVPK	1		sp|Q09748|DNM1_SCHPO	Dynamin-related protein dnm1 OS=Schizosaccharomyces pombe (strain 972 / ATCC 24843) GN=dnm1 PE=3 SV=1	0.3976
13103	486.75372	4	0.2657	0.97	-9.42	MHSSRR	1		sp|Q9Y7Q3|YQ6A_SCHPO	Uncharacterized protein C191.10 OS=Schizosaccharomyces pombe (strain 972 / ATCC 24843) GN=SPCC191.10 PE=4 SV=1	EKSALWATK	2		sp|O13826|RFP1_SCHPO	E3 ubiquitin-protein ligase complex slx8-rfp subunit rfp1 OS=Schizosaccharomyces pombe (strain 972 / ATCC 24843) GN=rfp1 PE=1 SV=1	0.3976
9209	703.39325	3	0.2655	0.91	2.78	MAGVSVK	1		sp|P58234|RS19A_SCHPO&sp|P79016|RS19B_SCHPO	40S ribosomal protein S19-A OS=Schizosaccharomyces pombe (strain 972 / ATCC 24843) GN=rps19a PE=2 SV=1	MGIASSLRLFGK	1		sp|Q9HDW5|YFW6_SCHPO	UPF0644 protein PB2B4.06 OS=Schizosaccharomyces pombe (strain 972 / ATCC 24843) GN=SPAPB2B4.06 PE=3 SV=2	0.3976
8297	666.61475	4	0.2654	0.93	8.53	KIIEVLK	1		sp|Q9UUA2|PIF1_SCHPO	ATP-dependent DNA helicase pfh1 OS=Schizosaccharomyces pombe (strain 972 / ATCC 24843) GN=pfh1 PE=1 SV=1	GCYYGLEYLFKDR	11	57.02146@C;	sp|Q8TFG7|TRM5_SCHPO	tRNA (guanine(37)-N1)-methyltransferase OS=Schizosaccharomyces pombe (strain 972 / ATCC 24843) GN=trm5 PE=3 SV=2	0.3976
7894	846.1241	3	0.2649	0.98	6.07	CKELATSLK	2	57.02146@C;	sp|O13961|NDC1_SCHPO	Nuclear envelope protein ndc1 OS=Schizosaccharomyces pombe (strain 972 / ATCC 24843) GN=cut11 PE=2 SV=2	KALNAGYLTENR	1		sp|P05511|YMC6_SCHPO	Uncharacterized 91 kDa protein in cob intron OS=Schizosaccharomyces pombe (strain 972 / ATCC 24843) GN=SPMIT.06 PE=3 SV=4	0.3976
1857	452.9836	4	0.2645	1.00	-10.33	QYQSKK	5		sp|O74360|RGA4_SCHPO	Probable Rho-type GTPase-activating protein 4 OS=Schizosaccharomyces pombe (strain 972 / ATCC 24843) GN=rga4 PE=1 SV=2	MQKDVNR	3		sp|O14205|VPS74_SCHPO	Vacuolar protein sorting-associated protein 74 OS=Schizosaccharomyces pombe (strain 972 / ATCC 24843) GN=vps74 PE=1 SV=2	0.3976
8331	716.0252	3	0.2641	0.98	-7.97	KYTWVK	1		sp|O14006|RT09_SCHPO	37S ribosomal protein S9; mitochondrial OS=Schizosaccharomyces pombe (strain 972 / ATCC 24843) GN=mrps9 PE=1 SV=2	KYNDMWTAR	1		sp|Q9Y7Q3|YQ6A_SCHPO	Uncharacterized protein C191.10 OS=Schizosaccharomyces pombe (strain 972 / ATCC 24843) GN=SPCC191.10 PE=4 SV=1	0.3976
8526	703.39386	3	0.2641	0.94	3.71	MAGVSVK	1		sp|P58234|RS19A_SCHPO&sp|P79016|RS19B_SCHPO	40S ribosomal protein S19-A OS=Schizosaccharomyces pombe (strain 972 / ATCC 24843) GN=rps19a PE=2 SV=1	MGIASSLRLFGK	1		sp|Q9HDW5|YFW6_SCHPO	UPF0644 protein PB2B4.06 OS=Schizosaccharomyces pombe (strain 972 / ATCC 24843) GN=SPAPB2B4.06 PE=3 SV=2	0.3976
3231	604.81635	4	0.2639	0.92	8.39	NEVEKGPK	5		sp|Q10475|IF4G_SCHPO	Eukaryotic translation initiation factor 4 gamma OS=Schizosaccharomyces pombe (strain 972 / ATCC 24843) GN=tif471 PE=1 SV=1	NEKSFIASEEPK	3		sp|O13995|DAP1_SCHPO	Cytochrome P450 regulator dap1 OS=Schizosaccharomyces pombe (strain 972 / ATCC 24843) GN=dap1 PE=1 SV=1	0.3976
6208	600.29877	4	0.2633	1.00	-10.90	MFANINIR	1		sp|Q9UT27|PVG1_SCHPO	Pyruvyl transferase 1 OS=Schizosaccharomyces pombe (strain 972 / ATCC 24843) GN=pvg1 PE=3 SV=1	CGSPLSKSYQR	7	57.02146@C;	sp|Q12704|DPOG_SCHPO	DNA polymerase gamma OS=Schizosaccharomyces pombe (strain 972 / ATCC 24843) GN=mip1 PE=3 SV=2	0.3976
4346	747.7741	3	0.2625	1.00	5.56	SKILK	2		sp|O94713|MEU27_SCHPO&sp|Q8TFH5|YIK9_SCHPO&sp|Q9UT52|MOD21_SCHPO	Meiotic expression up-regulated protein 27 OS=Schizosaccharomyces pombe (strain 972 / ATCC 24843) GN=meu27 PE=2 SV=1	NVPKLQNVSNFQK	4		sp|Q10329|PSA4_SCHPO	Probable proteasome subunit alpha type-4 OS=Schizosaccharomyces pombe (strain 972 / ATCC 24843) GN=pre6 PE=3 SV=1	0.3976
11987	560.7866	4	0.2621	0.86	-7.41	KPLPELTR	1		sp|O94441|YPP1_SCHPO	Putative cargo-transport protein ypp1 OS=Schizosaccharomyces pombe (strain 972 / ATCC 24843) GN=ypp1 PE=1 SV=1	MGYEEAFFR	1		sp|Q9P6R3|YOH7_SCHPO	Uncharacterized protein C13E7.07 OS=Schizosaccharomyces pombe (strain 972 / ATCC 24843) GN=SPBC13E7.07 PE=4 SV=1	0.3976
7814	894.83624	3	0.2621	0.93	4.83	KQLATSLR	1		sp|Q09720|PSB4_SCHPO	Probable proteasome subunit beta type-4 OS=Schizosaccharomyces pombe (strain 972 / ATCC 24843) GN=SPAC31A2.04c PE=3 SV=1	TFANLVSSTLYEKR	13		sp|Q9Y7T8|PSB3_SCHPO	Probable proteasome subunit beta type-3 OS=Schizosaccharomyces pombe (strain 972 / ATCC 24843) GN=pup3 PE=3 SV=1	0.3976
12617	700.71906	3	0.2619	0.97	-9.30	SRPKAAPK	4		sp|O74394|RM39_SCHPO	54S ribosomal protein L39; mitochondrial OS=Schizosaccharomyces pombe (strain 972 / ATCC 24843) GN=mrpl39 PE=3 SV=1	YTMLSKTHK	6		sp|O74363|YND2_SCHPO	G-patch and R3H domain-containing protein C30B4.02c OS=Schizosaccharomyces pombe (strain 972 / ATCC 24843) GN=SPBC30B4.02c PE=3 SV=1	0.3976
9937	808.4568	3	0.2618	0.85	8.47	FITGQKIMR	6		sp|P28189|RS13_SCHPO	40S ribosomal protein S13 OS=Schizosaccharomyces pombe (strain 972 / ATCC 24843) GN=rps13 PE=1 SV=2	LLEKEYLER	4		sp|O14122|CUL4_SCHPO	Cullin-4 OS=Schizosaccharomyces pombe (strain 972 / ATCC 24843) GN=cul4 PE=1 SV=1	0.3976
1126	529.04626	4	0.2610	0.93	7.98	KLAEEAAR	1		sp|Q9UT59|YKJ7_SCHPO	Putative uncharacterized oxidoreductase C513.07 OS=Schizosaccharomyces pombe (strain 972 / ATCC 24843) GN=SPAC513.07 PE=3 SV=1	WKQSIAMPK	2		sp|P78780|DHAS_SCHPO	Probable aspartate-semialdehyde dehydrogenase OS=Schizosaccharomyces pombe (strain 972 / ATCC 24843) GN=SPCC1827.06c PE=1 SV=2	0.3976
10780	620.02136	3	0.2601	0.99	9.73	MSSRR	1		sp|Q9UUI2|SHF1_SCHPO	Small histone ubiquitination factor 1 OS=Schizosaccharomyces pombe (strain 972 / ATCC 24843) GN=shf1 PE=1 SV=1	QKPLLTTQR	2		sp|Q9P6P3|PPK15_SCHPO	Serine/threonine-protein kinase ppk15 OS=Schizosaccharomyces pombe (strain 972 / ATCC 24843) GN=ppk15 PE=1 SV=1	0.3976
4864	580.0689	4	0.2595	0.98	3.27	YKVNLYK	2		sp|Q9Y7T8|PSB3_SCHPO	Probable proteasome subunit beta type-3 OS=Schizosaccharomyces pombe (strain 972 / ATCC 24843) GN=pup3 PE=3 SV=1	KIYNEYPPTK	1		sp|O94579|PSA2_SCHPO	Probable proteasome subunit alpha type-2 OS=Schizosaccharomyces pombe (strain 972 / ATCC 24843) GN=pre8 PE=3 SV=1	0.3976
9694	703.3946	3	0.2594	0.90	4.75	MAGVSVK	1		sp|P58234|RS19A_SCHPO&sp|P79016|RS19B_SCHPO	40S ribosomal protein S19-A OS=Schizosaccharomyces pombe (strain 972 / ATCC 24843) GN=rps19a PE=2 SV=1	MGIASSLRLFGK	1		sp|Q9HDW5|YFW6_SCHPO	UPF0644 protein PB2B4.06 OS=Schizosaccharomyces pombe (strain 972 / ATCC 24843) GN=SPAPB2B4.06 PE=3 SV=2	0.3976
9128	703.3921	3	0.2583	0.90	1.16	MAGVSVK	1		sp|P58234|RS19A_SCHPO&sp|P79016|RS19B_SCHPO	40S ribosomal protein S19-A OS=Schizosaccharomyces pombe (strain 972 / ATCC 24843) GN=rps19a PE=2 SV=1	MGIASSLRLFGK	1		sp|Q9HDW5|YFW6_SCHPO	UPF0644 protein PB2B4.06 OS=Schizosaccharomyces pombe (strain 972 / ATCC 24843) GN=SPAPB2B4.06 PE=3 SV=2	0.3976
9328	575.555	4	0.2580	0.98	-10.09	KLEGVWR	1		sp|Q9P6J9|YHD1_SCHPO	Putative inorganic phosphate transporter C1683.01 OS=Schizosaccharomyces pombe (strain 972 / ATCC 24843) GN=SPBC1683.01 PE=3 SV=1	KLLENCINDR	1	57.02146@C;	sp|O74927|MTHR2_SCHPO	Methylenetetrahydrofolate reductase 2 OS=Schizosaccharomyces pombe (strain 972 / ATCC 24843) GN=met11 PE=1 SV=2	0.3976
7893	879.2048	3	0.2579	0.94	-3.61	VIFGKK	5		sp|G2TRP5|COX7_SCHPO	Cytochrome c oxidase subunit 7 OS=Schizosaccharomyces pombe (strain 972 / ATCC 24843) GN=cox7 PE=3 SV=1	AIVVFVPQPLLKAFHK	12		sp|Q10101|RS7_SCHPO	40S ribosomal protein S7 OS=Schizosaccharomyces pombe (strain 972 / ATCC 24843) GN=rps7 PE=1 SV=2	0.3976
2554	483.28717	4	0.2579	1.00	0.76	KLLPK	1		sp|P87126|CWC2_SCHPO	Pre-mRNA-splicing factor cwf2 OS=Schizosaccharomyces pombe (strain 972 / ATCC 24843) GN=cwf2 PE=1 SV=2	KLEGTIDYQK	1		sp|O74445|PRS10_SCHPO	Probable 26S protease subunit rpt4 OS=Schizosaccharomyces pombe (strain 972 / ATCC 24843) GN=rpt4 PE=3 SV=2	0.3976
10298	719.0743	3	0.2578	0.91	5.67	AKISGELLR	2		sp|Q9US34|YFZ7_SCHPO	Uncharacterized aminotransferase C1039.07c OS=Schizosaccharomyces pombe (strain 972 / ATCC 24843) GN=SPAC1039.07c PE=3 SV=1	KEDEEIIR	1		sp|Q10428|2AD1_SCHPO	Serine/threonine-protein phosphatase 2A 56 kDa regulatory subunit delta 1 isoform OS=Schizosaccharomyces pombe (strain 972 / ATCC 24843) GN=par1 PE=1 SV=1	0.3976
4442	580.06885	4	0.2573	0.97	-10.65	ITLPEKAR	6		sp|Q9P7P6|PDC3_SCHPO	Probable pyruvate decarboxylase C186.09 OS=Schizosaccharomyces pombe (strain 972 / ATCC 24843) GN=SPAC186.09 PE=3 SV=1	KIYNEYPPTK	1		sp|O94579|PSA2_SCHPO	Probable proteasome subunit alpha type-2 OS=Schizosaccharomyces pombe (strain 972 / ATCC 24843) GN=pre8 PE=3 SV=1	0.3976
2456	710.70087	3	0.2557	0.97	-6.65	ENLTDKR	6		sp|O42649|SMC3_SCHPO	Structural maintenance of chromosomes protein 3 OS=Schizosaccharomyces pombe (strain 972 / ATCC 24843) GN=psm3 PE=1 SV=1	DELEKSIQR	5		sp|O42657|YF82_SCHPO	GRIP and coiled-coil domain-containing protein C27D7.02c OS=Schizosaccharomyces pombe (strain 972 / ATCC 24843) GN=SPAC27D7.02c PE=3 SV=1	0.3976
9050	681.3402	3	0.2557	0.96	6.22	KACFVGDR	1	57.02146@C;	sp|Q00472|PNPP_SCHPO	4-nitrophenylphosphatase OS=Schizosaccharomyces pombe (strain 972 / ATCC 24843) GN=pho2 PE=4 SV=2	KACFVGDR	1	57.02146@C;	sp|Q00472|PNPP_SCHPO	4-nitrophenylphosphatase OS=Schizosaccharomyces pombe (strain 972 / ATCC 24843) GN=pho2 PE=4 SV=2	0.3976
4616	773.08954	3	0.2557	0.87	3.37	YKVNLYK	2		sp|Q9Y7T8|PSB3_SCHPO	Probable proteasome subunit beta type-3 OS=Schizosaccharomyces pombe (strain 972 / ATCC 24843) GN=pup3 PE=3 SV=1	KIYNEYPPTK	1		sp|O94579|PSA2_SCHPO	Probable proteasome subunit alpha type-2 OS=Schizosaccharomyces pombe (strain 972 / ATCC 24843) GN=pre8 PE=3 SV=1	0.3976
4775	580.06866	4	0.2553	0.93	2.85	YKVNLYK	2		sp|Q9Y7T8|PSB3_SCHPO	Probable proteasome subunit beta type-3 OS=Schizosaccharomyces pombe (strain 972 / ATCC 24843) GN=pup3 PE=3 SV=1	KIYNEYPPTK	1		sp|O94579|PSA2_SCHPO	Probable proteasome subunit alpha type-2 OS=Schizosaccharomyces pombe (strain 972 / ATCC 24843) GN=pre8 PE=3 SV=1	0.3976
4781	773.09033	3	0.2551	0.90	4.43	YKVNLYK	2		sp|Q9Y7T8|PSB3_SCHPO	Probable proteasome subunit beta type-3 OS=Schizosaccharomyces pombe (strain 972 / ATCC 24843) GN=pup3 PE=3 SV=1	KIYNEYPPTK	1		sp|O94579|PSA2_SCHPO	Probable proteasome subunit alpha type-2 OS=Schizosaccharomyces pombe (strain 972 / ATCC 24843) GN=pre8 PE=3 SV=1	0.3976
5281	711.695	3	0.2551	0.99	-3.21	MPLEK	1		sp|Q7Z9I0|YHA8_SCHPO	Uncharacterized MFS-type transporter C409.08 OS=Schizosaccharomyces pombe (strain 972 / ATCC 24843) GN=SPBC409.08 PE=3 SV=1	NEKSFIASEEPK	3		sp|O13995|DAP1_SCHPO	Cytochrome P450 regulator dap1 OS=Schizosaccharomyces pombe (strain 972 / ATCC 24843) GN=dap1 PE=1 SV=1	0.3976
5726	742.68195	3	0.2548	0.98	-4.06	MSLEEKR	1		sp|P62505|DAD3_SCHPO	DASH complex subunit dad3 OS=Schizosaccharomyces pombe (strain 972 / ATCC 24843) GN=dad3 PE=3 SV=1	MNFEEIEER	1		sp|O74873|SC231_SCHPO	Protein transport protein sec23-1 OS=Schizosaccharomyces pombe (strain 972 / ATCC 24843) GN=sec231 PE=3 SV=1	0.3976
11577	744.75397	3	0.2547	0.96	-5.80	MVRLTPR	1		sp|Q9HGM7|NPRL3_SCHPO	Nitrogen permease regulator 3-like protein OS=Schizosaccharomyces pombe (strain 972 / ATCC 24843) GN=SPBC543.04 PE=3 SV=1	QMIDSFKIIK	7		sp|O42889|YBN5_SCHPO	Uncharacterized protein C8E4.05c OS=Schizosaccharomyces pombe (strain 972 / ATCC 24843) GN=SPBC8E4.05c PE=3 SV=1	0.3976
9362	703.3935	3	0.2545	0.95	3.13	MAGVSVK	1		sp|P58234|RS19A_SCHPO&sp|P79016|RS19B_SCHPO	40S ribosomal protein S19-A OS=Schizosaccharomyces pombe (strain 972 / ATCC 24843) GN=rps19a PE=2 SV=1	MGIASSLRLFGK	1		sp|Q9HDW5|YFW6_SCHPO	UPF0644 protein PB2B4.06 OS=Schizosaccharomyces pombe (strain 972 / ATCC 24843) GN=SPAPB2B4.06 PE=3 SV=2	0.3976
7681	612.71893	3	0.2543	0.99	6.39	QLKTR	3		sp|O74805|MYO51_SCHPO	Myosin-51 OS=Schizosaccharomyces pombe (strain 972 / ATCC 24843) GN=myo51 PE=3 SV=1	KIIIDQVPK	1		sp|Q09748|DNM1_SCHPO	Dynamin-related protein dnm1 OS=Schizosaccharomyces pombe (strain 972 / ATCC 24843) GN=dnm1 PE=3 SV=1	0.3976
9034	716.028	3	0.2541	0.92	-4.10	KYTWVK	1		sp|O14006|RT09_SCHPO	37S ribosomal protein S9; mitochondrial OS=Schizosaccharomyces pombe (strain 972 / ATCC 24843) GN=mrps9 PE=1 SV=2	KYNDMWTAR	1		sp|Q9Y7Q3|YQ6A_SCHPO	Uncharacterized protein C191.10 OS=Schizosaccharomyces pombe (strain 972 / ATCC 24843) GN=SPCC191.10 PE=4 SV=1	0.3976
6332	682.7292	3	0.2539	0.98	-10.50	NSEVSIKR	7		sp|P78794|CWC15_SCHPO	Pre-mRNA-splicing factor cwf15 OS=Schizosaccharomyces pombe (strain 972 / ATCC 24843) GN=cwf15 PE=1 SV=2	KTGFIVALK	1		sp|O59790|ARK1_SCHPO	Serine/threonine-protein kinase ark1 OS=Schizosaccharomyces pombe (strain 972 / ATCC 24843) GN=ark1 PE=1 SV=2	0.3976
4364	556.5565	4	0.2537	0.91	-3.63	DPFPKNVST	5		sp|O13873|CSN12_SCHPO	Protein CSN12 homolog OS=Schizosaccharomyces pombe (strain 972 / ATCC 24843) GN=csn12 PE=3 SV=1	KAGPIAIAQGR	1		tr|C5IGP5|C5IGP5_SCHPM&tr|C5IGP8|C5IGP8_SCHPM&sp|Q10366|PIK1_SCHPO&tr|C5IGP7|C5IGP7_SCHPM&tr|C5IGP6|C5IGP6_SCHPM	Pik1 OS=Schizosaccharomyces pombe GN=pik1 PE=2 SV=1	0.3976
3959	494.76016	4	0.2531	0.99	-5.81	NKWGGK	2		sp|Q8NKC2|ENO12_SCHPO	Enolase 1-2 OS=Schizosaccharomyces pombe (strain 972 / ATCC 24843) GN=eno102 PE=3 SV=2	MSEVPKFSPK	6		sp|O60130|YH7G_SCHPO	Putative transcriptional regulatory protein C16G5.16 OS=Schizosaccharomyces pombe (strain 972 / ATCC 24843) GN=SPBC16G5.16 PE=1 SV=1	0.3976
9088	522.6357	3	0.2529	0.85	-2.57	MSITQK	1		sp|O94300|YOOH_SCHPO	Putative xanthine/uracil permease C887.17 OS=Schizosaccharomyces pombe (strain 972 / ATCC 24843) GN=SPBC887.17 PE=3 SV=1	VLYKAK	4		sp|P87121|TAF2_SCHPO	Transcription initiation factor TFIID subunit 2 OS=Schizosaccharomyces pombe (strain 972 / ATCC 24843) GN=taf2 PE=3 SV=3	0.3976
6296	600.2979	4	0.2528	1.00	-10.18	DEEKR	4		sp|Q09779|THO2_SCHPO	THO complex subunit 2 OS=Schizosaccharomyces pombe (strain 972 / ATCC 24843) GN=tho2 PE=1 SV=3	SNSILKSSNIDHNR	6		sp|O42905|RTI1_SCHPO	DNA repair and recombination protein rti1 OS=Schizosaccharomyces pombe (strain 972 / ATCC 24843) GN=rti1 PE=1 SV=1	0.3976
6897	480.5287	4	0.2524	1.00	4.45	SKFLK	2		sp|G2TRQ9|TAM10_SCHPO	Uncharacterized protein tam10 OS=Schizosaccharomyces pombe (strain 972 / ATCC 24843) GN=tam10 PE=1 SV=1	KDIITQNAEK	1		sp|O60186|RT10_SCHPO	37S ribosomal protein S10; mitochondrial OS=Schizosaccharomyces pombe (strain 972 / ATCC 24843) GN=rsm10 PE=3 SV=5	0.3976
12018	564.50903	4	0.2524	0.99	-7.58	MENKELR	1		sp|Q9UUF4|AIM19_SCHPO	Altered inheritance of mitochondria protein 19 homolog OS=Schizosaccharomyces pombe (strain 972 / ATCC 24843) GN=aim19 PE=3 SV=1	MDQDYEELR	1		sp|Q9Y7Y8|SYQ_SCHPO	Probable glutamine--tRNA ligase OS=Schizosaccharomyces pombe (strain 972 / ATCC 24843) GN=qrs1 PE=3 SV=1	0.3976
13538	620.05914	4	0.2518	0.90	-1.08	MSDSKEDIR	1		sp|Q9P6R2|YOH8_SCHPO	Uncharacterized protein C13E7.08c OS=Schizosaccharomyces pombe (strain 972 / ATCC 24843) GN=SPBC13E7.08c PE=3 SV=1	AESDLVNDKIR	9		sp|O74746|SPF31_SCHPO	J domain-containing protein spf31 OS=Schizosaccharomyces pombe (strain 972 / ATCC 24843) GN=spf31 PE=3 SV=1	0.3976
1636	692.1054	4	0.2517	0.99	-8.92	EDSCFHKIK	7	57.02146@C;	sp|O94334|POF13_SCHPO	F-box protein pof13 OS=Schizosaccharomyces pombe (strain 972 / ATCC 24843) GN=pof13 PE=1 SV=1	MQFDDIITKILK	9		sp|O60092|YO2B_SCHPO	Uncharacterized protein C14C8.11c OS=Schizosaccharomyces pombe (strain 972 / ATCC 24843) GN=SPBC14C8.11c PE=4 SV=2	0.3976
11435	873.1333	3	0.2514	0.96	-9.89	DTPNYKSIFK	6		sp|O94676|UTP22_SCHPO	U3 small nucleolar RNA-associated protein 22 OS=Schizosaccharomyces pombe (strain 972 / ATCC 24843) GN=utp22 PE=3 SV=1	ALPKPLGVDTEK	4		sp|O13735|FAT1_SCHPO	Actin-interacting protein 3 homolog OS=Schizosaccharomyces pombe (strain 972 / ATCC 24843) GN=fat1 PE=1 SV=2	0.3976
11327	965.50226	3	0.2510	0.94	-10.04	KPYKYDPVLDK	1		sp|P15398|RPA1_SCHPO	DNA-directed RNA polymerase I subunit rpa1 OS=Schizosaccharomyces pombe (strain 972 / ATCC 24843) GN=rpa1 PE=1 SV=2	LLMKLSSQNDDK	4		sp|O74762|RPN2_SCHPO	26S proteasome regulatory subunit rpn2 OS=Schizosaccharomyces pombe (strain 972 / ATCC 24843) GN=rpn2 PE=1 SV=1	0.3976
8084	894.8557	3	0.2510	0.99	5.74	LGVKPPK	4		sp|O14126|PRS6A_SCHPO	26S protease regulatory subunit 6A OS=Schizosaccharomyces pombe (strain 972 / ATCC 24843) GN=tbp1 PE=3 SV=1	TMLVKAVANSTAANFIR	5		sp|O74894|PRS6B_SCHPO	26S protease regulatory subunit 6B homolog OS=Schizosaccharomyces pombe (strain 972 / ATCC 24843) GN=rpt3 PE=3 SV=1	0.3976
7922	689.12103	4	0.2504	0.97	3.28	MGSVR	1		sp|P79081|ATS1_SCHPO	N-acetyltransferase ats1 OS=Schizosaccharomyces pombe (strain 972 / ATCC 24843) GN=ats1 PE=2 SV=1	QIQPKTFANLVSSTLYEK	5		sp|Q9Y7T8|PSB3_SCHPO	Probable proteasome subunit beta type-3 OS=Schizosaccharomyces pombe (strain 972 / ATCC 24843) GN=pup3 PE=3 SV=1	0.3976
6323	1165.5734	3	0.2480	0.89	5.80	KVAQTTYK	1		sp|O94579|PSA2_SCHPO	Probable proteasome subunit alpha type-2 OS=Schizosaccharomyces pombe (strain 972 / ATCC 24843) GN=pre8 PE=3 SV=1	SEAAEFEYKNGYPMPCDVLAK	9	57.02146@C;	sp|O94517|PSA1_SCHPO	Probable proteasome subunit alpha type-1 OS=Schizosaccharomyces pombe (strain 972 / ATCC 24843) GN=SPBC646.16 PE=3 SV=1	0.3976
12289	651.10187	4	0.2476	0.99	-3.76	KFGGIPISFK	1		sp|Q09773|MUG62_SCHPO	Meiotically up-regulated gene 62 protein OS=Schizosaccharomyces pombe (strain 972 / ATCC 24843) GN=mug62 PE=1 SV=1	FGSLLKNDSDFK	6		sp|Q92338|ABCI_SCHPO	Protein ABC1 homolog; mitochondrial OS=Schizosaccharomyces pombe (strain 972 / ATCC 24843) GN=abc1 PE=2 SV=1	0.3976
2405	647.3185	4	0.2476	0.95	-7.46	SGVACKMQAK	6	57.02146@C;	sp|O14227|RDR1_SCHPO	RNA-dependent RNA polymerase 1 OS=Schizosaccharomyces pombe (strain 972 / ATCC 24843) GN=rdr1 PE=1 SV=1	KLTNMESNFSAK	1		sp|Q10411|SPO15_SCHPO	Sporulation-specific protein 15 OS=Schizosaccharomyces pombe (strain 972 / ATCC 24843) GN=spo15 PE=1 SV=1	0.3976
329	398.5057	4	0.2470	0.99	4.84	KLLLK	1		sp|O13756|VPS8_SCHPO&sp|Q10097|YAOI_SCHPO&sp|O14084|IMT1_SCHPO&sp|O13894|MU103_SCHPO	Vacuolar protein sorting-associated protein 8 OS=Schizosaccharomyces pombe (strain 972 / ATCC 24843) GN=vps8 PE=3 SV=1	HLEAKNK	5		sp|Q9UUD1|SREBP_SCHPO	Sterol regulatory element-binding protein 1 OS=Schizosaccharomyces pombe (strain 972 / ATCC 24843) GN=sre1 PE=1 SV=1	0.3976
6506	612.3585	4	0.2468	0.97	4.49	SAVIKTSTR	5		sp|O14126|PRS6A_SCHPO	26S protease regulatory subunit 6A OS=Schizosaccharomyces pombe (strain 972 / ATCC 24843) GN=tbp1 PE=3 SV=1	QIAKFVVSLGER	4		sp|O42931|PRS7_SCHPO	26S protease regulatory subunit 7 homolog OS=Schizosaccharomyces pombe (strain 972 / ATCC 24843) GN=rpt1 PE=1 SV=2	0.3976
7801	898.8606	3	0.2467	1.00	9.25	NLKLLSLK	3		sp|Q09924|EI2BD_SCHPO	Probable translation initiation factor eIF-2B subunit delta OS=Schizosaccharomyces pombe (strain 972 / ATCC 24843) GN=tif224 PE=1 SV=1	TFANLVSSTLYEKR	13		sp|Q9Y7T8|PSB3_SCHPO	Probable proteasome subunit beta type-3 OS=Schizosaccharomyces pombe (strain 972 / ATCC 24843) GN=pup3 PE=3 SV=1	0.3976
9960	838.376	3	0.2467	0.86	-2.33	TYASKK	5		sp|O13666|ERG32_SCHPO	C-5 sterol desaturase erg32 OS=Schizosaccharomyces pombe (strain 972 / ATCC 24843) GN=erg32 PE=3 SV=1	KVDYAESGNEYSDSD	1		sp|Q9Y7K9|YGI7_SCHPO	PARP-type zinc finger-containing protein C2A9.07c OS=Schizosaccharomyces pombe (strain 972 / ATCC 24843) GN=SPBC2A9.07c PE=1 SV=3	0.3976
8400	514.00806	4	0.2466	0.93	-9.64	NKEEEIR	2		sp|Q9UTR8|YLP3_SCHPO	Protein red1 OS=Schizosaccharomyces pombe (strain 972 / ATCC 24843) GN=red1 PE=1 SV=2	KDESHGGIR	1		sp|P87311|MUB1_SCHPO	MYND-type zinc finger protein C31F10.10c OS=Schizosaccharomyces pombe (strain 972 / ATCC 24843) GN=SPBC31F10.10c PE=3 SV=1	0.3976
11046	546.76874	4	0.2464	0.99	-11.07	IIEKMTR	4		sp|O74539|MAK3_SCHPO	Peroxide stress-activated histidine kinase mak3 OS=Schizosaccharomyces pombe (strain 972 / ATCC 24843) GN=mak3 PE=1 SV=1	METNGSFSGAR	1		sp|Q9USW8|YHY1_SCHPO	Uncharacterized protein C19C7.01 OS=Schizosaccharomyces pombe (strain 972 / ATCC 24843) GN=SPBC19C7.01 PE=4 SV=2	0.3976
7089	608.02277	3	0.2464	0.87	-0.87	VPEIKEK	5		sp|Q1MTS0|YBH9_SCHPO	Uncharacterized protein C3B8.09 OS=Schizosaccharomyces pombe (strain 972 / ATCC 24843) GN=SPBC3B8.09 PE=1 SV=1	VPEIKEK	5		sp|Q1MTS0|YBH9_SCHPO	Uncharacterized protein C3B8.09 OS=Schizosaccharomyces pombe (strain 972 / ATCC 24843) GN=SPBC3B8.09 PE=1 SV=1	0.3976
10974	546.76697	4	0.2460	0.99	-8.83	SEKETSSDK	3		sp|Q9UUE2|CSX2_SCHPO	Protein csx2 OS=Schizosaccharomyces pombe (strain 972 / ATCC 24843) GN=csx2 PE=1 SV=1	IKEEFSQR	2		sp|O36029|YEKH_SCHPO	Uncharacterized protein C4F10.17 OS=Schizosaccharomyces pombe (strain 972 / ATCC 24843) GN=SPAC4F10.17 PE=4 SV=1	0.3976
6990	595.9931	3	0.2459	0.99	8.55	SKGVDGAR	2		sp|O13972|GLYD_SCHPO	Probable serine hydroxymethyltransferase; cytosolic OS=Schizosaccharomyces pombe (strain 972 / ATCC 24843) GN=SPAC24C9.12c PE=3 SV=1	KDVSPWK	1		sp|O14337|RM07_SCHPO	Probable 54S ribosomal protein L7; mitochondrial OS=Schizosaccharomyces pombe (strain 972 / ATCC 24843) GN=mrpl7 PE=3 SV=1	0.3976
3225	459.44864	5	0.2457	1.00	-9.27	EYVEKLK	5		sp|Q9USJ4|NTE1_SCHPO	Lysophospholipase NTE1 OS=Schizosaccharomyces pombe (strain 972 / ATCC 24843) GN=nte1 PE=3 SV=1	LPSSDCSKILK	8	57.02146@C;	sp|Q9HE06|YK99_SCHPO	Putative pre-mRNA-splicing factor ATP-dependent RNA helicase C20H4.09 OS=Schizosaccharomyces pombe (strain 972 / ATCC 24843) GN=SPAC20H4.09 PE=3 SV=1	0.3976
5148	741.01654	3	0.2457	0.92	2.53	MNDQNER	1		sp|Q09730|SFT1_SCHPO	Protein transport protein sft1 OS=Schizosaccharomyces pombe (strain 972 / ATCC 24843) GN=sft1 PE=3 SV=1	IKNFENQER	2		sp|Q9UUE2|CSX2_SCHPO	Protein csx2 OS=Schizosaccharomyces pombe (strain 972 / ATCC 24843) GN=csx2 PE=1 SV=1	0.3976
6143	510.74307	4	0.2454	1.00	-7.78	MGNEER	1		sp|Q9UU88|KAD6_SCHPO	Adenylate kinase isoenzyme 6 homolog OS=Schizosaccharomyces pombe (strain 972 / ATCC 24843) GN=SPCC830.11c PE=3 SV=1	DPFFKMLNR	5		sp|O42908|CYM1_SCHPO	Mitochondrial presequence protease OS=Schizosaccharomyces pombe (strain 972 / ATCC 24843) GN=cym1 PE=3 SV=1	0.3976
1490	428.76443	4	0.2444	1.00	-6.06	KAAKPK	4		sp|O74173|EF1B_SCHPO	Elongation factor 1-beta OS=Schizosaccharomyces pombe (strain 972 / ATCC 24843) GN=tef5 PE=2 SV=1	KPYTKAPK	5		sp|Q9C0Z7|RS6B_SCHPO&sp|P05752|RS6A_SCHPO	40S ribosomal protein S6-B OS=Schizosaccharomyces pombe (strain 972 / ATCC 24843) GN=rps6b PE=1 SV=1	0.3976
5084	818.7598	3	0.2439	0.81	-7.07	EKSNEVDHK	2		sp|Q9UTC8|OS9_SCHPO	Protein OS-9 homolog OS=Schizosaccharomyces pombe (strain 972 / ATCC 24843) GN=yos9 PE=3 SV=3	VLATTIDKASGR	8		sp|Q9Y7P3|TLG3_SCHPO	Probable triacylglycerol lipase C1450.16c OS=Schizosaccharomyces pombe (strain 972 / ATCC 24843) GN=SPCC1450.16c PE=3 SV=2	0.3976
4527	580.0689	4	0.2437	0.99	3.27	YKVNLYK	2		sp|Q9Y7T8|PSB3_SCHPO	Probable proteasome subunit beta type-3 OS=Schizosaccharomyces pombe (strain 972 / ATCC 24843) GN=pup3 PE=3 SV=1	KIYNEYPPTK	1		sp|O94579|PSA2_SCHPO	Probable proteasome subunit alpha type-2 OS=Schizosaccharomyces pombe (strain 972 / ATCC 24843) GN=pre8 PE=3 SV=1	0.3976
1616	695.12286	4	0.2436	0.98	-7.83	LKFAFK	2		sp|Q9UU93|CANB_SCHPO	Calcineurin subunit B OS=Schizosaccharomyces pombe (strain 972 / ATCC 24843) GN=cnb1 PE=3 SV=1	INHSYSAFYRPFTKR	14		sp|O74317|MUG98_SCHPO	Meiotically up-regulated gene 98 protein; mitochondrial OS=Schizosaccharomyces pombe (strain 972 / ATCC 24843) GN=mug98 PE=1 SV=1	0.3976
4459	513.5365	4	0.2432	1.00	-9.76	MKGLK	2		sp|Q9UUG1|RPF2_SCHPO	Ribosome production factor 2 homolog OS=Schizosaccharomyces pombe (strain 972 / ATCC 24843) GN=SPAC926.08c PE=1 SV=1	GTTAVLKEDIYK	7		sp|Q09841|PSB2_SCHPO	Probable proteasome subunit beta type-2 OS=Schizosaccharomyces pombe (strain 972 / ATCC 24843) GN=pup1 PE=2 SV=1	0.3976
13083	643.34875	3	0.2427	0.99	-0.89	STLVVKK	6		sp|Q10093|YAOE_SCHPO	Uncharacterized protein C11D3.14c OS=Schizosaccharomyces pombe (strain 972 / ATCC 24843) GN=SPAC11D3.14c PE=3 SV=1	ENEKDPER	4		sp|O14249|CLD1_SCHPO	probable cardiolipin-specific deacylase; mitochondrial OS=Schizosaccharomyces pombe (strain 972 / ATCC 24843) GN=SPAC6G10.03c PE=3 SV=1	0.3976
3276	571.0701	4	0.2425	0.96	2.36	IKQLENK	2		sp|Q9UU80|CWF18_SCHPO	Pre-mRNA-splicing factor cwf18 OS=Schizosaccharomyces pombe (strain 972 / ATCC 24843) GN=cwf18 PE=1 SV=1	KHFEQVINEK	1		sp|O74762|RPN2_SCHPO	26S proteasome regulatory subunit rpn2 OS=Schizosaccharomyces pombe (strain 972 / ATCC 24843) GN=rpn2 PE=1 SV=1	0.3976
12942	720.07544	3	0.2421	0.99	10.41	MSTVSGLK	1		sp|P37202|DIS3_SCHPO	Exosome complex exonuclease dis3 OS=Schizosaccharomyces pombe (strain 972 / ATCC 24843) GN=dis3 PE=1 SV=1	NVKPRTGEGLK	3		sp|O94424|T2FB_SCHPO	Transcription initiation factor IIF subunit beta OS=Schizosaccharomyces pombe (strain 972 / ATCC 24843) GN=tfg2 PE=1 SV=1	0.3976
4792	736.03204	3	0.2416	0.99	-6.64	KSFQR	1		sp|Q9P6R9|CWC22_SCHPO	Pre-mRNA-splicing factor cwf22 OS=Schizosaccharomyces pombe (strain 972 / ATCC 24843) GN=cwf22 PE=1 SV=3	MFHQQWDKQR	8		sp|Q9USY7|FZO1_SCHPO	Transmembrane GTPase fzo1 OS=Schizosaccharomyces pombe (strain 972 / ATCC 24843) GN=fzo1 PE=3 SV=1	0.3976
6922	539.64374	3	0.2416	1.00	-6.04	KFHLR	1		sp|O74135|CKI3_SCHPO	Casein kinase I homolog 3 OS=Schizosaccharomyces pombe (strain 972 / ATCC 24843) GN=cki3 PE=3 SV=1	KEYAIR	1		sp|O13986|YEG4_SCHPO	Uncharacterized protein C26H5.04 OS=Schizosaccharomyces pombe (strain 972 / ATCC 24843) GN=SPAC26H5.04 PE=4 SV=3	0.3976
6769	657.088	4	0.2412	0.97	2.23	MTENEKSR	6		sp|O60158|BQT4_SCHPO	Bouquet formation protein 4 OS=Schizosaccharomyces pombe (strain 972 / ATCC 24843) GN=bqt4 PE=1 SV=2	METLLALFDAKNK	11		sp|Q9Y7P6|MUG72_SCHPO	Meiotically up-regulated gene 72 protein OS=Schizosaccharomyces pombe (strain 972 / ATCC 24843) GN=mug72 PE=1 SV=1	0.3976
11241	873.133	3	0.2411	0.86	-10.26	DTPNYKSIFK	6		sp|O94676|UTP22_SCHPO	U3 small nucleolar RNA-associated protein 22 OS=Schizosaccharomyces pombe (strain 972 / ATCC 24843) GN=utp22 PE=3 SV=1	ALPKPLGVDTEK	4		sp|O13735|FAT1_SCHPO	Actin-interacting protein 3 homolog OS=Schizosaccharomyces pombe (strain 972 / ATCC 24843) GN=fat1 PE=1 SV=2	0.3976
7997	886.4085	3	0.2411	0.92	-0.09	FNKNSFEK	3		sp|Q10361|ETP1_SCHPO	Electron transfer protein 1; mitochondrial OS=Schizosaccharomyces pombe (strain 972 / ATCC 24843) GN=etp1 PE=1 SV=2	CDFQGCTKSFTR	8	57.02146@C;	sp|Q9US36|KLF1_SCHPO	Zinc finger protein klf1 OS=Schizosaccharomyces pombe (strain 972 / ATCC 24843) GN=klf1 PE=2 SV=1	0.3976
13019	490.74756	4	0.2409	0.89	-4.55	MGIFCKR	6	57.02146@C;	sp|O14026|SET2_SCHPO	Histone-lysine N-methyltransferase; H3 lysine-36 specific OS=Schizosaccharomyces pombe (strain 972 / ATCC 24843) GN=set2 PE=1 SV=1	MGIFCKR	6	57.02146@C;	sp|O14026|SET2_SCHPO	Histone-lysine N-methyltransferase; H3 lysine-36 specific OS=Schizosaccharomyces pombe (strain 972 / ATCC 24843) GN=set2 PE=1 SV=1	0.3976
8871	638.85034	4	0.2406	0.95	4.78	KFGGIPISFK	1		sp|Q09773|MUG62_SCHPO	Meiotically up-regulated gene 62 protein OS=Schizosaccharomyces pombe (strain 972 / ATCC 24843) GN=mug62 PE=1 SV=1	IMDETIQKSEK	8		sp|O42649|SMC3_SCHPO	Structural maintenance of chromosomes protein 3 OS=Schizosaccharomyces pombe (strain 972 / ATCC 24843) GN=psm3 PE=1 SV=1	0.3976
3638	479.24158	4	0.2402	1.00	5.81	MVSKSFK	1		sp|O42839|APC4_SCHPO	Anaphase-promoting complex subunit 4 OS=Schizosaccharomyces pombe (strain 972 / ATCC 24843) GN=cut20 PE=1 SV=2	MEENTAQK	1		sp|Q9P6L9|YKQ7_SCHPO	Uncharacterized protein C688.07c OS=Schizosaccharomyces pombe (strain 972 / ATCC 24843) GN=SPAC688.07c PE=1 SV=1	0.3976
2445	728.7536	3	0.2400	0.99	-7.38	IQILEKK	6		sp|O13898|PMT1_SCHPO	Dolichyl-phosphate-mannose--protein mannosyltransferase 1 OS=Schizosaccharomyces pombe (strain 972 / ATCC 24843) GN=ogm1 PE=1 SV=1	IQYVGKQDPK	6		sp|P41878|RPN11_SCHPO	26S proteasome regulatory subunit rpn11 OS=Schizosaccharomyces pombe (strain 972 / ATCC 24843) GN=rpn11 PE=1 SV=2	0.3976
1874	622.3442	3	0.2400	0.91	2.95	KEQQK	1		sp|O74777|KRR1_SCHPO	KRR1 small subunit processome component homolog OS=Schizosaccharomyces pombe (strain 972 / ATCC 24843) GN=mis3 PE=3 SV=1	KHLDAEVQK	1		sp|P41878|RPN11_SCHPO	26S proteasome regulatory subunit rpn11 OS=Schizosaccharomyces pombe (strain 972 / ATCC 24843) GN=rpn11 PE=1 SV=2	0.3976
5135	486.25256	4	0.2399	0.88	6.73	FTDQTKK	6		sp|P87245|KMS1_SCHPO	Karyogamy meiotic segregation protein 1 OS=Schizosaccharomyces pombe (strain 972 / ATCC 24843) GN=kms1 PE=1 SV=1	KDTTSTER	1		sp|P0CY17|MTMC3_SCHPO&sp|C7U331|MATMC_SCHPM&sp|P0CY16|MATMC_SCHPO	Silenced mating-type M-specific polypeptide Mc OS=Schizosaccharomyces pombe (strain 972 / ATCC 24843) GN=matmc_2 PE=3 SV=1	0.3976
12531	554.0375	4	0.2396	0.96	-9.60	MDNQQR	1		sp|Q9USY0|MU131_SCHPO	Meiotically up-regulated gene 131 protein OS=Schizosaccharomyces pombe (strain 972 / ATCC 24843) GN=mug131 PE=1 SV=1	NVPKNFTVPIR	4		sp|O43007|C1TM_SCHPO	C-1-tetrahydrofolate synthase; mitochondrial OS=Schizosaccharomyces pombe (strain 972 / ATCC 24843) GN=ade9 PE=3 SV=3	0.3976
9241	767.072	3	0.2395	0.97	-8.60	KPEALK	1		sp|O60173|DBP7_SCHPO	ATP-dependent RNA helicase dbp7 OS=Schizosaccharomyces pombe (strain 972 / ATCC 24843) GN=dbp7 PE=3 SV=1	QMAEQLKVSEGEK	7		sp|Q92371|NACB_SCHPO	Nascent polypeptide-associated complex subunit beta OS=Schizosaccharomyces pombe (strain 972 / ATCC 24843) GN=btf3 PE=2 SV=2	0.3976
11653	744.7536	3	0.2392	0.94	-6.35	MVRLTPR	1		sp|Q9HGM7|NPRL3_SCHPO	Nitrogen permease regulator 3-like protein OS=Schizosaccharomyces pombe (strain 972 / ATCC 24843) GN=SPBC543.04 PE=3 SV=1	QMIDSFKIIK	7		sp|O42889|YBN5_SCHPO	Uncharacterized protein C8E4.05c OS=Schizosaccharomyces pombe (strain 972 / ATCC 24843) GN=SPBC8E4.05c PE=3 SV=1	0.3976
10368	663.7163	3	0.2392	0.99	-10.56	KITEK	1		sp|O94600|TTI1_SCHPO&sp|Q9Y7U7|SND1_SCHPO	TEL2-interacting protein 1 OS=Schizosaccharomyces pombe (strain 972 / ATCC 24843) GN=tti1 PE=1 SV=1	CSFVRPKVIK	7	57.02146@C;	sp|P30666|MCM3_SCHPO	DNA replication licensing factor mcm3 OS=Schizosaccharomyces pombe (strain 972 / ATCC 24843) GN=mcm3 PE=1 SV=2	0.3976
5506	490.80185	4	0.2391	0.94	-0.93	KGILLK	1		sp|O14214|TRM10_SCHPO	tRNA (guanine(9)-N1)-methyltransferase OS=Schizosaccharomyces pombe (strain 972 / ATCC 24843) GN=trm10 PE=1 SV=1	WSVKDYLLK	4		sp|Q9P4X4|SEC17_SCHPO	Probable vesicular-fusion protein sec17 homolog OS=Schizosaccharomyces pombe (strain 972 / ATCC 24843) GN=sec17 PE=1 SV=1	0.3976
10954	822.49274	3	0.2389	0.99	-2.28	KPVPKR	1		sp|O74968|RU1A_SCHPO	U1 small nuclear ribonucleoprotein usp102 OS=Schizosaccharomyces pombe (strain 972 / ATCC 24843) GN=usp102 PE=1 SV=1	TVQKVETAVLSTTVK	4		sp|O74762|RPN2_SCHPO	26S proteasome regulatory subunit rpn2 OS=Schizosaccharomyces pombe (strain 972 / ATCC 24843) GN=rpn2 PE=1 SV=1	0.3976
8374	672.3583	3	0.2385	0.93	-4.55	MSFTFTK	1		sp|Q96TL7|RAP1_SCHPO	DNA-binding protein rap1 OS=Schizosaccharomyces pombe (strain 972 / ATCC 24843) GN=rap1 PE=1 SV=1	MLEVRAAVK	1		sp|O14254|IDHP_SCHPO	Probable isocitrate dehydrogenase [NADP]; mitochondrial OS=Schizosaccharomyces pombe (strain 972 / ATCC 24843) GN=idp1 PE=3 SV=2	0.3976
7953	563.77704	4	0.2385	0.95	-8.03	KFNTTR	1		sp|O94723|RM20_SCHPO	54S ribosomal protein L20; mitochondrial OS=Schizosaccharomyces pombe (strain 972 / ATCC 24843) GN=mrpl20 PE=3 SV=1	EEHKHHSTSEK	4		sp|Q92376|KLP1_SCHPO	Kinesin-like protein 1 OS=Schizosaccharomyces pombe (strain 972 / ATCC 24843) GN=klp1 PE=2 SV=2	0.3976
7856	1027.2086	3	0.2384	0.96	5.87	KALFALADK	1		sp|O43091|DPS1_SCHPO	Decaprenyl-diphosphate synthase subunit 1 OS=Schizosaccharomyces pombe (strain 972 / ATCC 24843) GN=dps1 PE=1 SV=1	SDEINEVLNKYQETQR	10		sp|Q09682|PSA3_SCHPO	Probable proteasome subunit alpha type-3 OS=Schizosaccharomyces pombe (strain 972 / ATCC 24843) GN=SPAC13C5.01c PE=3 SV=1	0.3976
3761	600.3205	3	0.2384	0.92	-0.27	MSQHAK	1		sp|Q02099|RAD3_SCHPO	Protein kinase rad3 OS=Schizosaccharomyces pombe (strain 972 / ATCC 24843) GN=rad3 PE=1 SV=2	TAQSGKAVAK	6		sp|P36595|RPAB2_SCHPO	DNA-directed RNA polymerases I; II; and III subunit RPABC2 OS=Schizosaccharomyces pombe (strain 972 / ATCC 24843) GN=rpb6 PE=1 SV=1	0.3976
10537	720.075	3	0.2384	0.98	9.85	MSTVSGLK	1		sp|P37202|DIS3_SCHPO	Exosome complex exonuclease dis3 OS=Schizosaccharomyces pombe (strain 972 / ATCC 24843) GN=dis3 PE=1 SV=1	NVKPRTGEGLK	3		sp|O94424|T2FB_SCHPO	Transcription initiation factor IIF subunit beta OS=Schizosaccharomyces pombe (strain 972 / ATCC 24843) GN=tfg2 PE=1 SV=1	0.3976
6909	595.99164	3	0.2382	0.93	6.09	SKGVDGAR	2		sp|O13972|GLYD_SCHPO	Probable serine hydroxymethyltransferase; cytosolic OS=Schizosaccharomyces pombe (strain 972 / ATCC 24843) GN=SPAC24C9.12c PE=3 SV=1	KDVSPWK	1		sp|O14337|RM07_SCHPO	Probable 54S ribosomal protein L7; mitochondrial OS=Schizosaccharomyces pombe (strain 972 / ATCC 24843) GN=mrpl7 PE=3 SV=1	0.3976
10222	719.0756	3	0.2380	0.94	-0.91	KVDELIR	1		sp|O13290|DYHC_SCHPO	Dynein heavy chain; cytoplasmic OS=Schizosaccharomyces pombe (strain 972 / ATCC 24843) GN=dhc1 PE=1 SV=1	LVKCDLELR	3	57.02146@C;	sp|Q10484|YDFC_SCHPO	Uncharacterized protein C17C9.12 OS=Schizosaccharomyces pombe (strain 972 / ATCC 24843) GN=SPAC17C9.12 PE=1 SV=2	0.3976
3570	541.0649	4	0.2378	0.87	2.49	SAVIKTSTR	5		sp|O14126|PRS6A_SCHPO	26S protease regulatory subunit 6A OS=Schizosaccharomyces pombe (strain 972 / ATCC 24843) GN=tbp1 PE=3 SV=1	FIVKASSGPR	4		sp|O74445|PRS10_SCHPO	Probable 26S protease subunit rpt4 OS=Schizosaccharomyces pombe (strain 972 / ATCC 24843) GN=rpt4 PE=3 SV=2	0.3976
11315	727.39594	4	0.2377	1.00	8.15	TLKNSSEVLTASK	3		sp|Q92360|YDHF_SCHPO	Uncharacterized protein C6G9.15c OS=Schizosaccharomyces pombe (strain 972 / ATCC 24843) GN=SPAC6G9.15c PE=4 SV=1	LLMKLSSQNDDK	4		sp|O74762|RPN2_SCHPO	26S proteasome regulatory subunit rpn2 OS=Schizosaccharomyces pombe (strain 972 / ATCC 24843) GN=rpn2 PE=1 SV=1	0.3976
4793	498.80475	4	0.2376	0.99	6.93	LLLLKR	5		sp|Q9URU2|DNA2_SCHPO	DNA replication ATP-dependent helicase/nuclease dna2 OS=Schizosaccharomyces pombe (strain 972 / ATCC 24843) GN=dna2 PE=1 SV=2	LEENKDPVR	5		sp|Q8TFG7|TRM5_SCHPO	tRNA (guanine(37)-N1)-methyltransferase OS=Schizosaccharomyces pombe (strain 972 / ATCC 24843) GN=trm5 PE=3 SV=2	0.3976
3823	546.5112	4	0.2376	0.99	-5.59	DKEFER	2		sp|Q09694|LYS1_SCHPO	Saccharopine dehydrogenase [NAD(+); L-lysine-forming] OS=Schizosaccharomyces pombe (strain 972 / ATCC 24843) GN=lys3 PE=1 SV=2	MCASVTESLPK	1	57.02146@C;	sp|Q9USL1|YJKA_SCHPO	Uncharacterized WD repeat-containing protein C18B5.10c OS=Schizosaccharomyces pombe (strain 972 / ATCC 24843) GN=SPCC18B5.10c PE=3 SV=1	0.3976
9215	681.3404	3	0.2372	0.98	6.52	KACFVGDR	1	57.02146@C;	sp|Q00472|PNPP_SCHPO	4-nitrophenylphosphatase OS=Schizosaccharomyces pombe (strain 972 / ATCC 24843) GN=pho2 PE=4 SV=2	KACFVGDR	1	57.02146@C;	sp|Q00472|PNPP_SCHPO	4-nitrophenylphosphatase OS=Schizosaccharomyces pombe (strain 972 / ATCC 24843) GN=pho2 PE=4 SV=2	0.3976
11807	683.8662	4	0.2372	0.95	4.29	KINNYR	1		sp|O14202|MU116_SCHPO	Meiotically up-regulated gene 116 protein OS=Schizosaccharomyces pombe (strain 972 / ATCC 24843) GN=mug116 PE=1 SV=1	ELNLMDPKVPEDIFK	8		sp|P87048|RPN1_SCHPO	26S proteasome regulatory subunit rpn1 OS=Schizosaccharomyces pombe (strain 972 / ATCC 24843) GN=rpn1 PE=1 SV=2	0.3976
3060	471.2699	4	0.2368	0.93	2.86	SSKLK	3		sp|Q9UTI0|PYRC_SCHPO&sp|Q9P7S7|NOP58_SCHPO&sp|O74844|FTA7_SCHPO	Probable dihydroorotase OS=Schizosaccharomyces pombe (strain 972 / ATCC 24843) GN=ura2 PE=3 SV=1	SSTAAKTFLEK	6		sp|O94579|PSA2_SCHPO	Probable proteasome subunit alpha type-2 OS=Schizosaccharomyces pombe (strain 972 / ATCC 24843) GN=pre8 PE=3 SV=1	0.3976
4838	703.388	3	0.2367	0.99	-7.88	NMLKK	4		sp|Q09807|PALA_SCHPO	pH-response regulator protein palA/rim20 OS=Schizosaccharomyces pombe (strain 972 / ATCC 24843) GN=rim20 PE=3 SV=1	GTTAVLKEDIYK	7		sp|Q09841|PSB2_SCHPO	Probable proteasome subunit beta type-2 OS=Schizosaccharomyces pombe (strain 972 / ATCC 24843) GN=pup1 PE=2 SV=1	0.3976
7701	429.2512	4	0.2366	0.98	3.28	KVYGTK	1		sp|O13874|YE19_SCHPO	Uncharacterized NOC2 family protein C1B3.09c OS=Schizosaccharomyces pombe (strain 972 / ATCC 24843) GN=SPAC1B3.09c PE=3 SV=1	KVSVASYK	1		sp|O42854|YFHH_SCHPO	SH3 domain-containing protein C23A1.17 OS=Schizosaccharomyces pombe (strain 972 / ATCC 24843) GN=SPAC23A1.17 PE=1 SV=1	0.3976
13463	598.0476	4	0.2360	0.92	-7.87	LKSYEQSMK	2		sp|O42916|ALE1_SCHPO	Lysophospholipid acyltransferase OS=Schizosaccharomyces pombe (strain 972 / ATCC 24843) GN=ale1 PE=1 SV=1	ICKDNSFVR	3	57.02146@C;	sp|O94277|PABS_SCHPO	Putative aminodeoxychorismate synthase OS=Schizosaccharomyces pombe (strain 972 / ATCC 24843) GN=SPBP8B7.29 PE=3 SV=1	0.3976
11150	713.3525	3	0.2358	1.00	11.08	KQTEENK	1		sp|O13920|MDM28_SCHPO	LETM1 domain-containing protein mdm28; mitochondrial OS=Schizosaccharomyces pombe (strain 972 / ATCC 24843) GN=mdm28 PE=2 SV=3	SSTNTEKDSR	7		sp|O14256|YE6A_SCHPO	Uncharacterized protein C6G10.10c OS=Schizosaccharomyces pombe (strain 972 / ATCC 24843) GN=SPAC6G10.10c PE=4 SV=1	0.3976
5144	461.25757	4	0.2353	0.91	-9.75	MFVVK	1		sp|O13980|MEU29_SCHPO	Meiotic expression up-regulated protein 29 OS=Schizosaccharomyces pombe (strain 972 / ATCC 24843) GN=meu29 PE=3 SV=1	MNFSKTLLK	1		sp|O42860|BUB3_SCHPO	Mitotic checkpoint protein bub3 OS=Schizosaccharomyces pombe (strain 972 / ATCC 24843) GN=bub3 PE=1 SV=1	0.3976
9367	516.74774	4	0.2352	0.89	-10.30	KLGDDR	1		sp|P87214|HEM4_SCHPO	Uroporphyrinogen-III synthase OS=Schizosaccharomyces pombe (strain 972 / ATCC 24843) GN=ups1 PE=3 SV=1	MSSLDEVAESR	1		sp|Q9UU80|CWF18_SCHPO	Pre-mRNA-splicing factor cwf18 OS=Schizosaccharomyces pombe (strain 972 / ATCC 24843) GN=cwf18 PE=1 SV=1	0.3976
7859	567.9975	3	0.2345	1.00	6.24	ALKNK	3		sp|Q9UTR5|RGF2_SCHPO	Rho1 guanine nucleotide exchange factor 2 OS=Schizosaccharomyces pombe (strain 972 / ATCC 24843) GN=rgf2 PE=1 SV=1	WYPLEKR	6		sp|O74755|PST3_SCHPO	Paired amphipathic helix protein pst3 OS=Schizosaccharomyces pombe (strain 972 / ATCC 24843) GN=pst3 PE=3 SV=1	0.3976
6022	732.0358	3	0.2344	0.91	0.67	KEQSSSAAAK	1		sp|Q9P7S4|TAF4_SCHPO	Transcription initiation factor TFIID subunit 4 OS=Schizosaccharomyces pombe (strain 972 / ATCC 24843) GN=taf4 PE=3 SV=1	MQGAFLNNR	1		sp|O94626|ORN_SCHPO	Probable oligoribonuclease OS=Schizosaccharomyces pombe (strain 972 / ATCC 24843) GN=rex2 PE=3 SV=2	0.3976
3927	772.09595	3	0.2343	0.95	3.90	VVKGNQK	3		sp|O42931|PRS7_SCHPO	26S protease regulatory subunit 7 homolog OS=Schizosaccharomyces pombe (strain 972 / ATCC 24843) GN=rpt1 PE=1 SV=2	KILFENPDEATK	1		sp|P36612|PRS4_SCHPO	26S protease regulatory subunit 4 homolog OS=Schizosaccharomyces pombe (strain 972 / ATCC 24843) GN=mts2 PE=2 SV=1	0.3976
5449	528.0181	4	0.2342	0.99	9.15	MEEWR	1		sp|P30261|DPOD3_SCHPO	DNA polymerase delta subunit 3 OS=Schizosaccharomyces pombe (strain 972 / ATCC 24843) GN=cdc27 PE=1 SV=1	DTFIKAGENVK	5		sp|O74552|VPS35_SCHPO	Vacuolar protein sorting-associated protein 35 OS=Schizosaccharomyces pombe (strain 972 / ATCC 24843) GN=vps35 PE=1 SV=2	0.3976
12845	963.8483	3	0.2340	1.00	1.44	YLQKLLDENPK	4		sp|Q09829|YAD3_SCHPO	Pumilio domain-containing protein C4G8.03c OS=Schizosaccharomyces pombe (strain 972 / ATCC 24843) GN=SPAC4G8.03c PE=3 SV=1	LLMKLSSQNDDK	4		sp|O74762|RPN2_SCHPO	26S proteasome regulatory subunit rpn2 OS=Schizosaccharomyces pombe (strain 972 / ATCC 24843) GN=rpn2 PE=1 SV=1	0.3976
9455	520.7816	4	0.2339	0.97	1.17	MDSPSHSR	1		sp|O59733|SYF2_SCHPO	Pre-mRNA-splicing factor syf2 OS=Schizosaccharomyces pombe (strain 972 / ATCC 24843) GN=syf2 PE=1 SV=1	KIMPAIVVR	1		sp|O42867|RL23_SCHPO	60S ribosomal protein L23 OS=Schizosaccharomyces pombe (strain 972 / ATCC 24843) GN=rpl23a PE=3 SV=1	0.3976
8419	504.51956	4	0.2336	0.98	-8.42	DKGIIR	2		sp|Q9UUM2|SWI1_SCHPO	Mating-type switching protein swi1 OS=Schizosaccharomyces pombe (strain 972 / ATCC 24843) GN=swi1 PE=1 SV=1	MEKYEHALR	3		sp|O74349|LTN1_SCHPO	E3 ubiquitin-protein ligase listerin OS=Schizosaccharomyces pombe (strain 972 / ATCC 24843) GN=SPBC21D10.09c PE=3 SV=1	0.3976
9043	703.3934	3	0.2335	0.88	3.01	MAGVSVK	1		sp|P58234|RS19A_SCHPO&sp|P79016|RS19B_SCHPO	40S ribosomal protein S19-A OS=Schizosaccharomyces pombe (strain 972 / ATCC 24843) GN=rps19a PE=2 SV=1	MGIASSLRLFGK	1		sp|Q9HDW5|YFW6_SCHPO	UPF0644 protein PB2B4.06 OS=Schizosaccharomyces pombe (strain 972 / ATCC 24843) GN=SPAPB2B4.06 PE=3 SV=2	0.3976
11868	911.4865	3	0.2331	0.99	5.01	KINNYR	1		sp|O14202|MU116_SCHPO	Meiotically up-regulated gene 116 protein OS=Schizosaccharomyces pombe (strain 972 / ATCC 24843) GN=mug116 PE=1 SV=1	ELNLMDPKVPEDIFK	8		sp|P87048|RPN1_SCHPO	26S proteasome regulatory subunit rpn1 OS=Schizosaccharomyces pombe (strain 972 / ATCC 24843) GN=rpn1 PE=1 SV=2	0.3976
9140	574.0392	4	0.2330	0.97	2.02	KLDNSR	1		sp|O60093|SRR1L_SCHPO	SRR1-like protein OS=Schizosaccharomyces pombe (strain 972 / ATCC 24843) GN=SPBC14C8.13 PE=3 SV=1	MVKCWDLETNK	3	57.02146@C;	sp|O13615|PRP46_SCHPO	Pre-mRNA-splicing factor prp5 OS=Schizosaccharomyces pombe (strain 972 / ATCC 24843) GN=prp5 PE=1 SV=1	0.3976
5172	631.0925	4	0.2329	0.95	3.97	TFLEKR	5		sp|O94579|PSA2_SCHPO	Probable proteasome subunit alpha type-2 OS=Schizosaccharomyces pombe (strain 972 / ATCC 24843) GN=pre8 PE=3 SV=1	VTSKLLEQEESAEK	4		sp|Q09682|PSA3_SCHPO	Probable proteasome subunit alpha type-3 OS=Schizosaccharomyces pombe (strain 972 / ATCC 24843) GN=SPAC13C5.01c PE=3 SV=1	0.3976
13535	821.087	3	0.2324	1.00	-8.93	KIYGAFC	1	57.02146@C;	sp|B5BP45|YP51_SCHPO	Uncharacterized amino-acid permease C460.01c OS=Schizosaccharomyces pombe (strain 972 / ATCC 24843) GN=SPBC460.01c PE=3 SV=1	AGYSHTLAVPGKHK	12		sp|Q09764|YA7B_SCHPO	Uncharacterized protein C24H6.11c OS=Schizosaccharomyces pombe (strain 972 / ATCC 24843) GN=SPAC24H6.11c PE=3 SV=1	0.3976
11247	720.0757	3	0.2323	0.94	10.75	MSTVSGLK	1		sp|P37202|DIS3_SCHPO	Exosome complex exonuclease dis3 OS=Schizosaccharomyces pombe (strain 972 / ATCC 24843) GN=dis3 PE=1 SV=1	NVKPRTGEGLK	3		sp|O94424|T2FB_SCHPO	Transcription initiation factor IIF subunit beta OS=Schizosaccharomyces pombe (strain 972 / ATCC 24843) GN=tfg2 PE=1 SV=1	0.3976
3995	396.00842	5	0.2323	0.99	9.95	KIQENQK	1		sp|O94387|YGSA_SCHPO	Uncharacterized ATP-dependent helicase C29A10.10c OS=Schizosaccharomyces pombe (strain 972 / ATCC 24843) GN=SPBC29A10.10c PE=3 SV=1	EMEQMKR	6		sp|O14097|YERE_SCHPO	WW domain-containing protein C2F3.14c OS=Schizosaccharomyces pombe (strain 972 / ATCC 24843) GN=SPAC2F3.14c PE=1 SV=1	0.3976
4701	773.08954	3	0.2319	0.89	3.37	YKVNLYK	2		sp|Q9Y7T8|PSB3_SCHPO	Probable proteasome subunit beta type-3 OS=Schizosaccharomyces pombe (strain 972 / ATCC 24843) GN=pup3 PE=3 SV=1	KIYNEYPPTK	1		sp|O94579|PSA2_SCHPO	Probable proteasome subunit alpha type-2 OS=Schizosaccharomyces pombe (strain 972 / ATCC 24843) GN=pre8 PE=3 SV=1	0.3976
11943	911.48615	3	0.2317	0.91	4.65	KINNYR	1		sp|O14202|MU116_SCHPO	Meiotically up-regulated gene 116 protein OS=Schizosaccharomyces pombe (strain 972 / ATCC 24843) GN=mug116 PE=1 SV=1	ELNLMDPKVPEDIFK	8		sp|P87048|RPN1_SCHPO	26S proteasome regulatory subunit rpn1 OS=Schizosaccharomyces pombe (strain 972 / ATCC 24843) GN=rpn1 PE=1 SV=2	0.3976
3663	460.97894	4	0.2317	0.98	0.86	CEKCNK	3	57.02146@C;	sp|Q92372|RFA1_SCHPO	Replication factor A protein 1 OS=Schizosaccharomyces pombe (strain 972 / ATCC 24843) GN=ssb1 PE=1 SV=1	YQEKLGK	4		sp|O14026|SET2_SCHPO	Histone-lysine N-methyltransferase; H3 lysine-36 specific OS=Schizosaccharomyces pombe (strain 972 / ATCC 24843) GN=set2 PE=1 SV=1	0.3976
11730	580.8439	4	0.2316	0.97	8.32	MLIKVK	4		sp|O14399|UBL1_SCHPO	Ubiquitin-like protein 1 OS=Schizosaccharomyces pombe (strain 972 / ATCC 24843) GN=ubl1 PE=3 SV=1	EDLTPVFSFKIR	10		sp|O94634|THDH_SCHPO	Threonine dehydratase; mitochondrial OS=Schizosaccharomyces pombe (strain 972 / ATCC 24843) GN=SPBC1677.03c PE=3 SV=1	0.3976
4887	563.05096	4	0.2315	0.96	-4.13	KGIQFEK	1		sp|Q9P7B0|STB3_SCHPO	Protein STB3 homolog OS=Schizosaccharomyces pombe (strain 972 / ATCC 24843) GN=stb3 PE=1 SV=2	KNEVNAPTYAR	1		sp|Q10367|GLO3_SCHPO	ADP-ribosylation factor GTPase-activating protein glo3 OS=Schizosaccharomyces pombe (strain 972 / ATCC 24843) GN=glo3 PE=3 SV=2	0.3976
11044	668.7698	3	0.2314	0.97	6.15	KVVNLLK	1		sp|Q9Y7U9|CCA2_SCHPO	Putative CCA tRNA nucleotidyltransferase 2 OS=Schizosaccharomyces pombe (strain 972 / ATCC 24843) GN=SPCC645.10 PE=3 SV=1	KIIIDQVPK	1		sp|Q09748|DNM1_SCHPO	Dynamin-related protein dnm1 OS=Schizosaccharomyces pombe (strain 972 / ATCC 24843) GN=dnm1 PE=3 SV=1	0.3976
2501	665.5711	4	0.2312	0.86	1.19	MPDLYKR	6		sp|O59829|YCU9_SCHPO	Probable nitrilase C965.09 OS=Schizosaccharomyces pombe (strain 972 / ATCC 24843) GN=SPCC965.09 PE=3 SV=1	LDCCKSIESTMAGK	5	57.02146@C;	sp|P31397|MAP3_SCHPO	Pheromone M-factor receptor OS=Schizosaccharomyces pombe (strain 972 / ATCC 24843) GN=map3 PE=2 SV=1	0.3976
8442	536.7697	4	0.2311	0.99	-0.11	KYTWVK	1		sp|O14006|RT09_SCHPO	37S ribosomal protein S9; mitochondrial OS=Schizosaccharomyces pombe (strain 972 / ATCC 24843) GN=mrps9 PE=1 SV=2	MSTAASDSGVEK	1		sp|O14350|SWI3_SCHPO	Swi1-interacting protein swi3 OS=Schizosaccharomyces pombe (strain 972 / ATCC 24843) GN=swi3 PE=1 SV=2	0.3976
13146	553.5378	4	0.2310	0.95	-9.50	HKVDNTVR	2		sp|Q9P6R2|YOH8_SCHPO	Uncharacterized protein C13E7.08c OS=Schizosaccharomyces pombe (strain 972 / ATCC 24843) GN=SPBC13E7.08c PE=3 SV=1	EKFPENSVR	2		sp|O60147|YNSH_SCHPO	Uncharacterized protein C18H10.17c OS=Schizosaccharomyces pombe (strain 972 / ATCC 24843) GN=SPBC18H10.17c PE=4 SV=1	0.3976
5624	512.2887	3	0.2308	1.00	3.34	DDLKR	4		sp|O14302|CYK3_SCHPO	cytokinesis protein 3 OS=Schizosaccharomyces pombe (strain 972 / ATCC 24843) GN=cyk3 PE=1 SV=1	TEVFKK	5		sp|O14207|MMS22_SCHPO	Protein mms22 OS=Schizosaccharomyces pombe (strain 972 / ATCC 24843) GN=mus7 PE=3 SV=1	0.3976
9136	624.3614	3	0.2305	0.85	-4.11	KPSDTK	1		sp|Q9P7Y9|SIN1_SCHPO	Stress-activated map kinase-interacting protein 1 OS=Schizosaccharomyces pombe (strain 972 / ATCC 24843) GN=sin1 PE=1 SV=1	KFVPWILR	1		sp|Q9UUG9|TSC2_SCHPO	Tuberous sclerosis 2 protein homolog OS=Schizosaccharomyces pombe (strain 972 / ATCC 24843) GN=tsc2 PE=1 SV=1	0.3976
6668	1046.5209	3	0.2305	0.98	-3.97	KHLLSHQH	1		sp|Q9P781|TVP38_SCHPO	Golgi apparatus membrane protein tvp38 OS=Schizosaccharomyces pombe (strain 972 / ATCC 24843) GN=tvp38 PE=3 SV=2	IGLHDDAYLDVCKYYR	13	57.02146@C;	sp|Q9UTM3|RPN5_SCHPO	26S proteasome regulatory subunit rpn5 OS=Schizosaccharomyces pombe (strain 972 / ATCC 24843) GN=rpn5a PE=1 SV=1	0.3976
12809	823.4285	3	0.2304	0.99	-10.98	FKEDLEK	2		sp|Q10411|SPO15_SCHPO	Sporulation-specific protein 15 OS=Schizosaccharomyces pombe (strain 972 / ATCC 24843) GN=spo15 PE=1 SV=1	MVSFIKQEALEK	6		sp|O13687|VATE_SCHPO	V-type proton ATPase subunit E OS=Schizosaccharomyces pombe (strain 972 / ATCC 24843) GN=vma4 PE=3 SV=1	0.3976
1974	581.0488	4	0.2303	0.99	-8.52	EIDGEDEKK	8		sp|O14325|YB7A_SCHPO	Uncharacterized AAA domain-containing protein C16E9.10c OS=Schizosaccharomyces pombe (strain 972 / ATCC 24843) GN=SPBC16E9.10c PE=1 SV=1	EMIKFIVNK	4		sp|O13683|YDY2_SCHPO	Uncharacterized protein C11E3.02c OS=Schizosaccharomyces pombe (strain 972 / ATCC 24843) GN=SPAC11E3.02c PE=3 SV=1	0.3976
5074	563.29614	4	0.2300	0.92	-4.23	KYYVR	1		sp|Q9Y719|MOK13_SCHPO	Cell wall alpha-1;3-glucan synthase mok13 OS=Schizosaccharomyces pombe (strain 972 / ATCC 24843) GN=mok13 PE=3 SV=2	KFIGFLQDCTR	1	57.02146@C;	sp|O42653|YF9E_SCHPO	ABC1 family protein C10F6.14c OS=Schizosaccharomyces pombe (strain 972 / ATCC 24843) GN=SPAC10F6.14c PE=3 SV=1	0.3976
3392	459.2879	4	0.2299	0.95	8.46	LELVK	1		tr|Q8X1T1|Q8X1T1_SCHPM	Sty1-interacting protein (Fragment) OS=Schizosaccharomyces pombe GN=sin1+ PE=4 SV=1	SLLTGKHAIR	6		sp|Q9P7S2|RPN6_SCHPO	Probable 26S proteasome regulatory subunit rpn6 OS=Schizosaccharomyces pombe (strain 972 / ATCC 24843) GN=rpn6 PE=3 SV=1	0.3976
2213	538.00494	4	0.2297	0.98	-10.91	MSSSYSSR	1		sp|Q9HGN8|SVF2_SCHPO	Survival factor 2 OS=Schizosaccharomyces pombe (strain 972 / ATCC 24843) GN=svf2 PE=3 SV=1	QVTFKAEER	5		sp|O94417|CWC26_SCHPO	Pre-mRNA-splicing factor cwf26 OS=Schizosaccharomyces pombe (strain 972 / ATCC 24843) GN=cwf26 PE=1 SV=2	0.3976
9528	716.02826	3	0.2293	0.98	-3.76	KYTWVK	1		sp|O14006|RT09_SCHPO	37S ribosomal protein S9; mitochondrial OS=Schizosaccharomyces pombe (strain 972 / ATCC 24843) GN=mrps9 PE=1 SV=2	KYNDMWTAR	1		sp|Q9Y7Q3|YQ6A_SCHPO	Uncharacterized protein C191.10 OS=Schizosaccharomyces pombe (strain 972 / ATCC 24843) GN=SPCC191.10 PE=4 SV=1	0.3976
9861	729.3832	4	0.2291	1.00	1.59	VWSKIINHPR	4		sp|Q01663|AP1_SCHPO	AP-1-like transcription factor OS=Schizosaccharomyces pombe (strain 972 / ATCC 24843) GN=pap1 PE=1 SV=2	VFEFLTNMHDKF	11		sp|Q9P6R4|MU172_SCHPO	Meiotically up-regulated gene 172 protein OS=Schizosaccharomyces pombe (strain 972 / ATCC 24843) GN=mug172 PE=1 SV=1	0.4096
7992	686.6724	3	0.2289	0.91	-10.44	KACFVGDR	1	57.02146@C;	sp|Q00472|PNPP_SCHPO	4-nitrophenylphosphatase OS=Schizosaccharomyces pombe (strain 972 / ATCC 24843) GN=pho2 PE=4 SV=2	QMSVYGKR	7		sp|P28040|DPOA_SCHPO	DNA polymerase alpha catalytic subunit OS=Schizosaccharomyces pombe (strain 972 / ATCC 24843) GN=pol1 PE=1 SV=1	0.4167
2468	602.3697	3	0.2288	0.96	11.16	LVSKSR	4		sp|O74944|POLK_SCHPO	DNA polymerase kappa OS=Schizosaccharomyces pombe (strain 972 / ATCC 24843) GN=mug40 PE=1 SV=3	LPKNLHTR	3		sp|O60173|DBP7_SCHPO	ATP-dependent RNA helicase dbp7 OS=Schizosaccharomyces pombe (strain 972 / ATCC 24843) GN=dbp7 PE=3 SV=1	0.4167
9854	714.6489	4	0.2287	1.00	0.51	KQQLK	1		sp|O13873|CSN12_SCHPO	Protein CSN12 homolog OS=Schizosaccharomyces pombe (strain 972 / ATCC 24843) GN=csn12 PE=3 SV=1	QLIIKEEMMNSIQQAVAK	5		sp|Q9UTM3|RPN5_SCHPO	26S proteasome regulatory subunit rpn5 OS=Schizosaccharomyces pombe (strain 972 / ATCC 24843) GN=rpn5a PE=1 SV=1	0.4167
7125	920.2245	4	0.2283	0.98	1.00	KPVDQKIR	1		sp|Q7LKV1|YK98_SCHPO	Uncharacterized protein C20H4.08 OS=Schizosaccharomyces pombe (strain 972 / ATCC 24843) GN=SPAC20H4.08 PE=4 SV=1	SAQEILCNEPVETYGSFDLKEK	20	57.02146@C;	sp|Q9UTM3|RPN5_SCHPO	26S proteasome regulatory subunit rpn5 OS=Schizosaccharomyces pombe (strain 972 / ATCC 24843) GN=rpn5a PE=1 SV=1	0.4167
13504	814.7878	3	0.2283	0.99	10.40	GKDEEK	2		sp|O74563|BRL2_SCHPO	E3 ubiquitin-protein ligase brl2 OS=Schizosaccharomyces pombe (strain 972 / ATCC 24843) GN=brl2 PE=1 SV=1	LYKQIPGKPATQQK	8		sp|P87125|URED_SCHPO	Uncharacterized urease accessory protein ureD-like OS=Schizosaccharomyces pombe (strain 972 / ATCC 24843) GN=SPAC3A12.09c PE=3 SV=1	0.4167
2043	529.7559	4	0.2281	1.00	9.70	MSLEEQR	1		sp|Q10477|MED27_SCHPO	Mediator of RNA polymerase II transcription subunit 27 OS=Schizosaccharomyces pombe (strain 972 / ATCC 24843) GN=med27 PE=1 SV=1	SSSSSSKSSSR	7		sp|O74947|YJBA_SCHPO	Uncharacterized protein C553.10 OS=Schizosaccharomyces pombe (strain 972 / ATCC 24843) GN=SPCC553.10 PE=3 SV=1	0.4167
1011	490.51678	4	0.2276	0.97	-9.73	EQKSVDK	3		sp|O14234|CCH1_SCHPO	Calcium-channel protein cch1 OS=Schizosaccharomyces pombe (strain 972 / ATCC 24843) GN=cch1 PE=3 SV=1	LTKVADVDK	3		sp|O42998|SIP1_SCHPO	Pof6 interactor protein 1 OS=Schizosaccharomyces pombe (strain 972 / ATCC 24843) GN=sip1 PE=1 SV=1	0.4235
1462	385.7525	4	0.2274	0.93	-5.95	IYKPR	3		sp|O14114|YEJJ_SCHPO	Uncharacterized AAA domain-containing protein C31G5.19 OS=Schizosaccharomyces pombe (strain 972 / ATCC 24843) GN=SPAC31G5.19 PE=3 SV=1	IIKKPK	4		sp|O13658|YBCB_SCHPO	Uncharacterized transcriptional regulatory protein C27B12.11c OS=Schizosaccharomyces pombe (strain 972 / ATCC 24843) GN=pi067 PE=1 SV=1	0.4235
2514	532.65796	5	0.2272	0.96	-2.11	KVEDEQK	1		sp|O42832|SPB1_SCHPO	AdoMet-dependent rRNA methyltransferase spb1 OS=Schizosaccharomyces pombe (strain 972 / ATCC 24843) GN=spb1 PE=1 SV=2	IDGWFFSFKNDDR	9		sp|Q10951|BYR4_SCHPO	Protein byr4 OS=Schizosaccharomyces pombe (strain 972 / ATCC 24843) GN=byr4 PE=1 SV=1	0.4235
2732	439.4467	4	0.2268	0.93	-2.51	KHHCR	1	57.02146@C;	sp|O59722|FAB1_SCHPO&sp|O13821|VPS27_SCHPO	1-phosphatidylinositol 3-phosphate 5-kinase fab1 OS=Schizosaccharomyces pombe (strain 972 / ATCC 24843) GN=fab1 PE=3 SV=2	MSEEDNR	1		sp|O74876|MU135_SCHPO	Meiotically up-regulated gene 135 protein OS=Schizosaccharomyces pombe (strain 972 / ATCC 24843) GN=mug135 PE=1 SV=1	0.4270
7791	528.2893	3	0.2265	1.00	-1.93	TETTKK	5		sp|O14157|MYO3_SCHPO	Myosin type-2 heavy chain 2 OS=Schizosaccharomyces pombe (strain 972 / ATCC 24843) GN=myo3 PE=1 SV=1	TETFKL	5		sp|Q9UT93|ULA1_SCHPO	NEDD8-activating enzyme E1 regulatory subunit OS=Schizosaccharomyces pombe (strain 972 / ATCC 24843) GN=uba5 PE=3 SV=2	0.4270
10751	1110.305	3	0.2261	0.95	-7.78	NKYAIQLPLPPK	2		sp|O42931|PRS7_SCHPO	26S protease regulatory subunit 7 homolog OS=Schizosaccharomyces pombe (strain 972 / ATCC 24843) GN=rpt1 PE=1 SV=2	EVIELPLKNPELFLR	8		sp|O74445|PRS10_SCHPO	Probable 26S protease subunit rpt4 OS=Schizosaccharomyces pombe (strain 972 / ATCC 24843) GN=rpt4 PE=3 SV=2	0.4270
11272	654.85034	4	0.2260	1.00	-6.44	KFGGIPISFK	1		sp|Q09773|MUG62_SCHPO	Meiotically up-regulated gene 62 protein OS=Schizosaccharomyces pombe (strain 972 / ATCC 24843) GN=mug62 PE=1 SV=1	MASEQSNPRLPR	1		sp|O14319|CUE5_SCHPO	CUE domain-containing protein 5 OS=Schizosaccharomyces pombe (strain 972 / ATCC 24843) GN=SPBC16E9.02c PE=3 SV=1	0.4270
6840	688.3632	4	0.2260	1.00	10.83	NGEMSIIDNKGK	10		sp|Q9USZ0|WDR6_SCHPO	Uncharacterized WD repeat-containing protein C1306.02 OS=Schizosaccharomyces pombe (strain 972 / ATCC 24843) GN=SPBC1306.02 PE=3 SV=1	YKDGVILAADSR	2		sp|O43063|PSB1_SCHPO	Probable proteasome subunit beta type-1 OS=Schizosaccharomyces pombe (strain 972 / ATCC 24843) GN=pre3 PE=3 SV=1	0.4270
1676	490.73758	4	0.2260	0.98	-5.55	MVASNNMK	1		sp|Q9C0W7|AP2A_SCHPO	AP-2 complex subunit alpha OS=Schizosaccharomyces pombe (strain 972 / ATCC 24843) GN=apl3 PE=3 SV=1	DYKMMLK	3		sp|Q9USH9|YJQ1_SCHPO	Uncharacterized ABC transporter ATP-binding protein C825.01 OS=Schizosaccharomyces pombe (strain 972 / ATCC 24843) GN=SPCC825.01 PE=1 SV=1	0.4270
11764	572.04535	4	0.2258	1.00	-7.80	KNYSASHIK	1		sp|O59811|REI1_SCHPO	Cytoplasmic 60S subunit biogenesis factor SPCC550.15c OS=Schizosaccharomyces pombe (strain 972 / ATCC 24843) GN=SPCC550.15c PE=1 SV=1	EHFGNGGKVR	8		sp|Q09797|YAA3_SCHPO	Uncharacterized protein C22G7.03 OS=Schizosaccharomyces pombe (strain 972 / ATCC 24843) GN=SPAC22G7.03 PE=4 SV=1	0.4270
6523	648.61786	4	0.2258	0.99	-1.79	DVVKDLV	4		tr|O14393|O14393_SCHPM	Putative uncharacterized protein (Fragment) OS=Schizosaccharomyces pombe PE=2 SV=1	FGDGIQIAQLALKHR	13		sp|O94444|RPN10_SCHPO	26S proteasome regulatory subunit rpn10 OS=Schizosaccharomyces pombe (strain 972 / ATCC 24843) GN=rpn10 PE=1 SV=1	0.4270
11693	676.6853	3	0.2256	0.93	10.84	KTSTSK	1		sp|O14207|MMS22_SCHPO	Protein mms22 OS=Schizosaccharomyces pombe (strain 972 / ATCC 24843) GN=mus7 PE=3 SV=1	KPIDMEEYSK	1		sp|O94481|TFC5_SCHPO	Transcription factor TFIIIB component B'' OS=Schizosaccharomyces pombe (strain 972 / ATCC 24843) GN=bdp1 PE=3 SV=2	0.4270
11640	969.52563	3	0.2253	0.96	9.33	SGPEKLYLIMAR	5		sp|O60111|MCP2L_SCHPO	ABC1 family protein MCP2 homolog OS=Schizosaccharomyces pombe (strain 972 / ATCC 24843) GN=SPBC15C4.02 PE=3 SV=2	LLMKLSSQNDDK	4		sp|O74762|RPN2_SCHPO	26S proteasome regulatory subunit rpn2 OS=Schizosaccharomyces pombe (strain 972 / ATCC 24843) GN=rpn2 PE=1 SV=1	0.4270
7674	630.3329	4	0.2253	0.97	-9.02	MDLNNPPSK	1		sp|Q9P7S4|TAF4_SCHPO	Transcription initiation factor TFIID subunit 4 OS=Schizosaccharomyces pombe (strain 972 / ATCC 24843) GN=taf4 PE=3 SV=1	NNLVVHTLAKEK	10		sp|P40382|CDT1_SCHPO	Cell division cycle protein cdt1 OS=Schizosaccharomyces pombe (strain 972 / ATCC 24843) GN=cdt1 PE=1 SV=2	0.4270
2283	712.345	3	0.2252	0.90	-9.27	KQQELER	1		sp|Q09863|NST1_SCHPO	Stress response protein nst1 OS=Schizosaccharomyces pombe (strain 972 / ATCC 24843) GN=nst1 PE=1 SV=1	MYKYCFR	1	57.02146@C;	sp|O74523|ATIF_SCHPO	Putative ATPase inhibitor; mitochondrial OS=Schizosaccharomyces pombe (strain 972 / ATCC 24843) GN=inh1 PE=3 SV=1	0.4270
12188	615.01166	3	0.2252	0.99	5.96	KDELLR	1		sp|Q10423|CCE1_SCHPO	Cruciform cutting endonuclease 1; mitochondrial OS=Schizosaccharomyces pombe (strain 972 / ATCC 24843) GN=cce1 PE=1 SV=1	MREDLLR	1		sp|O60065|PEX14_SCHPO	Peroxisomal membrane protein pex14 OS=Schizosaccharomyces pombe (strain 972 / ATCC 24843) GN=pex14 PE=3 SV=1	0.4270
4794	653.12146	4	0.2252	1.00	3.74	KPIIK	1		sp|O14013|RRN5_SCHPO&sp|Q09853|MON2_SCHPO	RNA polymerase I-specific transcription initiation factor rrn5 OS=Schizosaccharomyces pombe (strain 972 / ATCC 24843) GN=rrn5 PE=1 SV=1	ATSAGPKQTETINWLEK	7		sp|O94517|PSA1_SCHPO	Probable proteasome subunit alpha type-1 OS=Schizosaccharomyces pombe (strain 972 / ATCC 24843) GN=SPBC646.16 PE=3 SV=1	0.4270
4161	728.3476	3	0.2251	0.99	-7.83	TKEDYER	2		sp|O42917|ESO1_SCHPO	N-acetyltransferase eso1 OS=Schizosaccharomyces pombe (strain 972 / ATCC 24843) GN=eso1 PE=1 SV=1	ESLSEQKER	7		sp|O43087|KMS2_SCHPO	Karyogamy meiotic segregation protein 2 OS=Schizosaccharomyces pombe (strain 972 / ATCC 24843) GN=kms2 PE=1 SV=1	0.4270
10274	503.53036	4	0.2251	0.93	3.16	MLANALR	1		sp|Q9P7X5|PPK32_SCHPO	Protein kinase domain-containing protein ppk32 OS=Schizosaccharomyces pombe (strain 972 / ATCC 24843) GN=ppk32 PE=1 SV=1	MGKPAGLNAAR	3		sp|P79057|RS23_SCHPO	40S ribosomal protein S23 OS=Schizosaccharomyces pombe (strain 972 / ATCC 24843) GN=rps23a PE=1 SV=2	0.4270
2538	521.2861	4	0.2250	0.99	-9.97	NPEMPPKR	7		sp|O94397|SGF73_SCHPO	SAGA-associated factor 73 OS=Schizosaccharomyces pombe (strain 972 / ATCC 24843) GN=sgf73 PE=3 SV=1	MSSLGKLLK	1		sp|O74480|YQJ7_SCHPO	Uncharacterized protein C1840.07c OS=Schizosaccharomyces pombe (strain 972 / ATCC 24843) GN=SPCC1840.07c PE=3 SV=1	0.4270
3495	728.6729	3	0.2248	0.98	1.34	SSDAWKER	6		sp|O43082|RR14C_SCHPO	Ribosomal RNA-processing protein 14-C OS=Schizosaccharomyces pombe (strain 972 / ATCC 24843) GN=rrp14c PE=1 SV=1	MAFTEANER	1		sp|Q10496|GYP51_SCHPO	GTPase activating protein Gyp51 OS=Schizosaccharomyces pombe (strain 972 / ATCC 24843) GN=gyp51 PE=3 SV=1	0.4270
3338	476.5301	4	0.2247	0.99	5.39	ANKFTIK	3		sp|O74391|RL25B_SCHPO&sp|Q10330|RL25A_SCHPO	60S ribosomal protein L25-B OS=Schizosaccharomyces pombe (strain 972 / ATCC 24843) GN=rpl25b PE=3 SV=1	QLEGLKEK	6		sp|Q9P7G0|YKY4_SCHPO	Uncharacterized NOC2 family protein C1142.04 OS=Schizosaccharomyces pombe (strain 972 / ATCC 24843) GN=SPAC1142.04 PE=1 SV=1	0.4270
12478	635.3499	3	0.2240	0.99	-1.15	LIKENR	3		sp|Q9P7D7|LCF2_SCHPO	Long-chain-fatty-acid--CoA ligase 2 OS=Schizosaccharomyces pombe (strain 972 / ATCC 24843) GN=lcf2 PE=3 SV=1	MSSAISRSR	1		sp|Q96WV4|YHU5_SCHPO	UPF0641 membrane protein PJ4664.05 OS=Schizosaccharomyces pombe (strain 972 / ATCC 24843) GN=SPBPJ4664.05 PE=3 SV=2	0.4607
7176	955.5275	3	0.2238	0.96	6.14	SAVIKTSTR	5		sp|O14126|PRS6A_SCHPO	26S protease regulatory subunit 6A OS=Schizosaccharomyces pombe (strain 972 / ATCC 24843) GN=tbp1 PE=3 SV=1	VVGSEFVQKYLGEGPR	9		sp|O74894|PRS6B_SCHPO	26S protease regulatory subunit 6B homolog OS=Schizosaccharomyces pombe (strain 972 / ATCC 24843) GN=rpt3 PE=3 SV=1	0.4607
12608	869.1792	3	0.2238	1.00	7.22	MQLNR	1		sp|O13901|YF3A_SCHPO&sp|G2TRT9|YCTG_SCHPO	Uncharacterized CDP-alcohol phosphatidyltransferase class-I family protein C22A12.10 OS=Schizosaccharomyces pombe (strain 972 / ATCC 24843) GN=SPAC22A12.10 PE=3 SV=1	AIVVFVPQPLLKAFHK	12		sp|Q10101|RS7_SCHPO	40S ribosomal protein S7 OS=Schizosaccharomyces pombe (strain 972 / ATCC 24843) GN=rps7 PE=1 SV=2	0.4615
8663	716.02765	3	0.2237	0.94	-4.55	KYTWVK	1		sp|O14006|RT09_SCHPO	37S ribosomal protein S9; mitochondrial OS=Schizosaccharomyces pombe (strain 972 / ATCC 24843) GN=mrps9 PE=1 SV=2	KYNDMWTAR	1		sp|Q9Y7Q3|YQ6A_SCHPO	Uncharacterized protein C191.10 OS=Schizosaccharomyces pombe (strain 972 / ATCC 24843) GN=SPCC191.10 PE=4 SV=1	0.4615
5123	476.76624	4	0.2236	0.94	10.90	YKIIHR	2		sp|O94597|YC87_SCHPO	Putative uncharacterized membrane protein C622.07 OS=Schizosaccharomyces pombe (strain 972 / ATCC 24843) GN=SPCC622.07 PE=4 SV=1	KDTTSTER	1		sp|P0CY17|MTMC3_SCHPO&sp|C7U331|MATMC_SCHPM&sp|P0CY16|MATMC_SCHPO	Silenced mating-type M-specific polypeptide Mc OS=Schizosaccharomyces pombe (strain 972 / ATCC 24843) GN=matmc_2 PE=3 SV=1	0.4615
8987	514.0259	4	0.2235	0.98	5.12	MHPDQIR	1		sp|O74497|YCRA_SCHPO	SPRY domain-containing protein C285.10c OS=Schizosaccharomyces pombe (strain 972 / ATCC 24843) GN=SPCC285.10c PE=3 SV=1	MKFPDLLR	1		sp|O43006|MU178_SCHPO	Meiotically up-regulated gene 178 protein OS=Schizosaccharomyces pombe (strain 972 / ATCC 24843) GN=mug178 PE=1 SV=1	0.4615
11962	823.4289	3	0.2231	0.98	-9.40	MQITR	1		sp|O94440|YFE3_SCHPO	Uncharacterized protein C637.03 OS=Schizosaccharomyces pombe (strain 972 / ATCC 24843) GN=SPAC637.03 PE=4 SV=1	AHNPPSSSKFILEQK	9		sp|O74941|PEX1_SCHPO	Peroxisomal ATPase pex1 OS=Schizosaccharomyces pombe (strain 972 / ATCC 24843) GN=pex1 PE=3 SV=1	0.4700
8099	924.82367	3	0.2228	0.98	1.50	KPILEK	1		sp|O14325|YB7A_SCHPO	Uncharacterized AAA domain-containing protein C16E9.10c OS=Schizosaccharomyces pombe (strain 972 / ATCC 24843) GN=SPBC16E9.10c PE=1 SV=1	MTDKYAFSLTTFSPNGK	4		sp|O94579|PSA2_SCHPO	Probable proteasome subunit alpha type-2 OS=Schizosaccharomyces pombe (strain 972 / ATCC 24843) GN=pre8 PE=3 SV=1	0.4700
8501	651.12	4	0.2225	0.98	-6.57	KAPFFNLSR	1		sp|O13834|PTR1_SCHPO	E3 ubiquitin-protein ligase ptr1 OS=Schizosaccharomyces pombe (strain 972 / ATCC 24843) GN=ptr1 PE=1 SV=1	KIENLSTVQKPK	1		sp|Q9Y808|YN91_SCHPO	Uncharacterized protein C146.01 OS=Schizosaccharomyces pombe (strain 972 / ATCC 24843) GN=SPBC146.01 PE=1 SV=2	0.4700
3553	461.94223	3	0.2222	0.94	6.97	MVLSK	1		sp|Q9C469|GRT1_SCHPO	Zinc finger protein grt1 OS=Schizosaccharomyces pombe (strain 972 / ATCC 24843) GN=grt1 PE=1 SV=1	KGHLSK	1		sp|O94658|RL36B_SCHPO	60S ribosomal protein L36-B OS=Schizosaccharomyces pombe (strain 972 / ATCC 24843) GN=rpl36b PE=3 SV=1	0.4700
3980	791.09106	3	0.2220	1.00	9.89	MQGKINYK	4		sp|Q9UUN3|YQ86_SCHPO	Uncharacterized protein C297.06c OS=Schizosaccharomyces pombe (strain 972 / ATCC 24843) GN=SPCC297.06c PE=4 SV=2	KIYNEYPPTK	1		sp|O94579|PSA2_SCHPO	Probable proteasome subunit alpha type-2 OS=Schizosaccharomyces pombe (strain 972 / ATCC 24843) GN=pre8 PE=3 SV=1	0.4700
4537	485.2612	3	0.2219	1.00	-3.70	SSKSR	3		sp|O14367|GTI1_SCHPO&sp|Q09725|MIS4_SCHPO	Gluconate transport inducer 1 OS=Schizosaccharomyces pombe (strain 972 / ATCC 24843) GN=gti1 PE=4 SV=1	FKQSSR	2		sp|O13719|LAF1_SCHPO	SWIRM domain-containing protein laf1 OS=Schizosaccharomyces pombe (strain 972 / ATCC 24843) GN=laf1 PE=1 SV=1	0.4700
9143	765.0498	3	0.2217	0.99	-5.43	VYDDLYKK	7		sp|Q09746|BZZ1_SCHPO	Protein BZZ1 OS=Schizosaccharomyces pombe (strain 972 / ATCC 24843) GN=bzz1 PE=3 SV=1	DEESLKTYK	6		sp|Q10169|DSK2_SCHPO	Deubiquitination-protection protein dph1 OS=Schizosaccharomyces pombe (strain 972 / ATCC 24843) GN=dph1 PE=3 SV=1	0.4700
8214	544.7878	4	0.2217	0.98	2.36	WKESIAR	2		sp|Q9P7S1|YIFC_SCHPO	PDZ domain-containing protein C23G3.12c OS=Schizosaccharomyces pombe (strain 972 / ATCC 24843) GN=SPAC23G3.12c PE=2 SV=1	GYGGQKNQAAR	6		sp|O60055|UTP20_SCHPO	U3 small nucleolar RNA-associated protein 20 OS=Schizosaccharomyces pombe (strain 972 / ATCC 24843) GN=utp20 PE=3 SV=1	0.4700
8446	703.3953	3	0.2217	0.91	5.79	MAGVSVK	1		sp|P58234|RS19A_SCHPO&sp|P79016|RS19B_SCHPO	40S ribosomal protein S19-A OS=Schizosaccharomyces pombe (strain 972 / ATCC 24843) GN=rps19a PE=2 SV=1	MGIASSLRLFGK	1		sp|Q9HDW5|YFW6_SCHPO	UPF0644 protein PB2B4.06 OS=Schizosaccharomyces pombe (strain 972 / ATCC 24843) GN=SPAPB2B4.06 PE=3 SV=2	0.4700
3540	492.62485	3	0.2216	0.82	-6.37	KGHLSK	1		sp|O94658|RL36B_SCHPO	60S ribosomal protein L36-B OS=Schizosaccharomyces pombe (strain 972 / ATCC 24843) GN=rpl36b PE=3 SV=1	KGHLSK	1		sp|O94658|RL36B_SCHPO	60S ribosomal protein L36-B OS=Schizosaccharomyces pombe (strain 972 / ATCC 24843) GN=rpl36b PE=3 SV=1	0.4700
8869	589.81177	4	0.2215	0.97	-7.67	DLHKYIR	4		sp|O94709|ODPX_SCHPO	Probable pyruvate dehydrogenase protein X component; mitochondrial OS=Schizosaccharomyces pombe (strain 972 / ATCC 24843) GN=SPCC1259.09c PE=2 SV=1	KLLENCINDR	1	57.02146@C;	sp|O74927|MTHR2_SCHPO	Methylenetetrahydrofolate reductase 2 OS=Schizosaccharomyces pombe (strain 972 / ATCC 24843) GN=met11 PE=1 SV=2	0.4700
11559	720.07587	3	0.2213	0.99	10.98	MSTVSGLK	1		sp|P37202|DIS3_SCHPO	Exosome complex exonuclease dis3 OS=Schizosaccharomyces pombe (strain 972 / ATCC 24843) GN=dis3 PE=1 SV=1	NVKPRTGEGLK	3		sp|O94424|T2FB_SCHPO	Transcription initiation factor IIF subunit beta OS=Schizosaccharomyces pombe (strain 972 / ATCC 24843) GN=tfg2 PE=1 SV=1	0.4700
3647	721.08466	3	0.2212	0.89	3.28	SAVIKTSTR	5		sp|O14126|PRS6A_SCHPO	26S protease regulatory subunit 6A OS=Schizosaccharomyces pombe (strain 972 / ATCC 24843) GN=tbp1 PE=3 SV=1	FIVKASSGPR	4		sp|O74445|PRS10_SCHPO	Probable 26S protease subunit rpt4 OS=Schizosaccharomyces pombe (strain 972 / ATCC 24843) GN=rpt4 PE=3 SV=2	0.4700
1387	437.93027	3	0.2212	0.95	2.14	KRPGK	1		sp|O94385|PO152_SCHPO&sp|O13802|EBP2_SCHPO	Nucleoporin pom152 OS=Schizosaccharomyces pombe (strain 972 / ATCC 24843) GN=pom152 PE=3 SV=3	EKQGK	2		sp|Q9UTH3|PPK6_SCHPO	Serine/threonine-protein kinase ppk6 OS=Schizosaccharomyces pombe (strain 972 / ATCC 24843) GN=ppk6 PE=1 SV=2	0.4700
11832	744.7546	3	0.2211	0.96	7.11	QMTKIK	4		sp|O74304|WIN1_SCHPO	MAP kinase kinase kinase win1 OS=Schizosaccharomyces pombe (strain 972 / ATCC 24843) GN=win1 PE=1 SV=1	NEEKCTVLLLK	4	57.02146@C;	sp|O94670|YBWC_SCHPO	Uncharacterized protein C651.12c OS=Schizosaccharomyces pombe (strain 972 / ATCC 24843) GN=SPBC651.12c PE=1 SV=1	0.4700
6408	626.69836	3	0.2211	1.00	5.40	IIKFEH	3		sp|Q10488|ETR1_SCHPO	Probable trans-2-enoyl-CoA reductase; mitochondrial OS=Schizosaccharomyces pombe (strain 972 / ATCC 24843) GN=etr1 PE=3 SV=1	IIKFMFR	3		sp|O94248|MDN1_SCHPO	Midasin OS=Schizosaccharomyces pombe (strain 972 / ATCC 24843) GN=mdn1 PE=1 SV=1	0.4700
7562	612.7183	3	0.2210	0.96	11.51	IIDPKR	5		sp|O94432|YHKF_SCHPO	Uncharacterized RNA-binding protein C660.15 OS=Schizosaccharomyces pombe (strain 972 / ATCC 24843) GN=SPBC660.15 PE=3 SV=1	ILVEDLKK	7		sp|O13921|MSH1_SCHPO	MutS protein homolog 1 OS=Schizosaccharomyces pombe (strain 972 / ATCC 24843) GN=msh1 PE=3 SV=2	0.4700
5317	515.09424	5	0.2210	0.99	2.18	TVLGKGK	5		sp|P78968|PPZ_SCHPO	Serine/threonine-protein phosphatase PP-Z OS=Schizosaccharomyces pombe (strain 972 / ATCC 24843) GN=pzh1 PE=1 SV=1	TIVYFEKFPWFVR	7		sp|O94380|GPI16_SCHPO	GPI transamidase component PIG-T homolog OS=Schizosaccharomyces pombe (strain 972 / ATCC 24843) GN=gpi16 PE=3 SV=1	0.4700
2548	487.53076	4	0.2208	0.95	-3.64	MALDLR	1		sp|P40235|HHP1_SCHPO	Casein kinase I homolog hhp1 OS=Schizosaccharomyces pombe (strain 972 / ATCC 24843) GN=hhp1 PE=2 SV=1	VLLSYNVKR	8		sp|O74759|NTO1_SCHPO	Mst2 complex subunit nto1 OS=Schizosaccharomyces pombe (strain 972 / ATCC 24843) GN=nto1 PE=1 SV=1	0.4700
3015	349.81085	5	0.2207	0.95	3.29	KVFEK	1		sp|O13811|PDI2_SCHPO&sp|B5BP49|YP55_SCHPO	Protein disulfide-isomerase C17H9.14c OS=Schizosaccharomyces pombe (strain 972 / ATCC 24843) GN=SPAC17H9.14c PE=3 SV=1	KGAIEKPSK	6		sp|P41891|GAR2_SCHPO	Protein gar2 OS=Schizosaccharomyces pombe (strain 972 / ATCC 24843) GN=gar2 PE=1 SV=2	0.4700
12012	645.11456	4	0.2207	0.95	10.14	GKGQFDSGLR	2		sp|O94415|SUCB_SCHPO	Probable succinyl-CoA ligase [GDP-forming] subunit beta; mitochondrial OS=Schizosaccharomyces pombe (strain 972 / ATCC 24843) GN=SPCC1620.08 PE=3 SV=1	LQPLEIYIMKK	10		sp|P48010|SPN5_SCHPO	Septin homolog spn5 OS=Schizosaccharomyces pombe (strain 972 / ATCC 24843) GN=spn5 PE=1 SV=2	0.4700
5728	601.3336	4	0.2206	0.96	8.44	MLNSR	1		sp|O74555|BBP_SCHPO	Branchpoint-bridging protein OS=Schizosaccharomyces pombe (strain 972 / ATCC 24843) GN=bpb1 PE=1 SV=1	IWEEKILMILNSR	5		sp|Q9USQ6|SYJ2_SCHPO	Inositol-1;4;5-trisphosphate 5-phosphatase 2 OS=Schizosaccharomyces pombe (strain 972 / ATCC 24843) GN=syj2 PE=2 SV=1	0.4700
2937	795.7664	3	0.2205	0.95	11.57	EKEVSLYK	2		sp|O14226|EXO84_SCHPO	Exocyst complex component exo84 OS=Schizosaccharomyces pombe (strain 972 / ATCC 24843) GN=exo84 PE=3 SV=2	KIYNEYPPTK	1		sp|O94579|PSA2_SCHPO	Probable proteasome subunit alpha type-2 OS=Schizosaccharomyces pombe (strain 972 / ATCC 24843) GN=pre8 PE=3 SV=1	0.4700
7474	707.36176	3	0.2205	0.99	1.15	KVLELVR	1		sp|Q09872|YAG9_SCHPO	Uncharacterized protein C12G12.09 OS=Schizosaccharomyces pombe (strain 972 / ATCC 24843) GN=SPAC12G12.09 PE=1 SV=1	MENDEAFDR	1		sp|O94387|YGSA_SCHPO	Uncharacterized ATP-dependent helicase C29A10.10c OS=Schizosaccharomyces pombe (strain 972 / ATCC 24843) GN=SPBC29A10.10c PE=3 SV=1	0.4700
9611	702.7249	3	0.2205	0.99	2.90	KLLNVEGK	1		sp|O13733|PPK3_SCHPO	Protein kinase domain-containing protein ppk3 OS=Schizosaccharomyces pombe (strain 972 / ATCC 24843) GN=ppk3 PE=3 SV=1	KEEHLQER	1		sp|Q09911|YAJE_SCHPO	Uncharacterized protein C30D11.14c OS=Schizosaccharomyces pombe (strain 972 / ATCC 24843) GN=SPAC30D11.14c PE=4 SV=1	0.4700
10020	445.2585	3	0.2204	0.96	-3.30	AVLKR	4		sp|O94694|YG1A_SCHPO	UPF0620 protein C83.10 OS=Schizosaccharomyces pombe (strain 972 / ATCC 24843) GN=SPBC83.10 PE=3 SV=1	MQGFK	1		sp|Q9Y7J0|NPY1_SCHPO	Probable NADH pyrophosphatase OS=Schizosaccharomyces pombe (strain 972 / ATCC 24843) GN=SPBC1778.03c PE=3 SV=1	0.4700
4079	645.7024	3	0.2203	0.82	6.82	AALSDKYK	6		sp|Q9C0Z8|YKTB_SCHPO	Uncharacterized protein PB1E7.11c OS=Schizosaccharomyces pombe (strain 972 / ATCC 24843) GN=SPAPB1E7.11c PE=4 SV=1	AAIVEGSKK	8		sp|Q9P6K3|YLF8_SCHPO	UPF0662 protein C30C2.08 OS=Schizosaccharomyces pombe (strain 972 / ATCC 24843) GN=SPAC30C2.08 PE=3 SV=1	0.4700
377	452.757	4	0.2202	0.98	0.41	FLAKER	4		sp|Q9P6P2|RRP36_SCHPO	rRNA biogenesis protein rrp36 OS=Schizosaccharomyces pombe (strain 972 / ATCC 24843) GN=rrp36 PE=1 SV=3	IFSEKQR	5		sp|O94652|GLE1_SCHPO	Nucleoporin gle1 OS=Schizosaccharomyces pombe (strain 972 / ATCC 24843) GN=gle1 PE=3 SV=1	0.4700
4533	773.0898	3	0.2200	0.90	3.69	YKVNLYK	2		sp|Q9Y7T8|PSB3_SCHPO	Probable proteasome subunit beta type-3 OS=Schizosaccharomyces pombe (strain 972 / ATCC 24843) GN=pup3 PE=3 SV=1	KIYNEYPPTK	1		sp|O94579|PSA2_SCHPO	Probable proteasome subunit alpha type-2 OS=Schizosaccharomyces pombe (strain 972 / ATCC 24843) GN=pre8 PE=3 SV=1	0.4700
6444	567.00305	3	0.2195	0.99	-3.45	LHLHKK	5		sp|O94480|BMT5_SCHPO	25S rRNA (uridine-N(3))-methyltransferase OS=Schizosaccharomyces pombe (strain 972 / ATCC 24843) GN=bmt5 PE=3 SV=1	EKRPEK	2		sp|O14182|RT12_SCHPO	Probable 37S ribosomal protein S12; mitochondrial OS=Schizosaccharomyces pombe (strain 972 / ATCC 24843) GN=mrps12 PE=3 SV=3	0.4851
893	406.46835	4	0.2193	0.98	-6.62	EKEYK	2		sp|O59722|FAB1_SCHPO	1-phosphatidylinositol 3-phosphate 5-kinase fab1 OS=Schizosaccharomyces pombe (strain 972 / ATCC 24843) GN=fab1 PE=3 SV=2	QESVAKK	6		sp|O94589|YC93_SCHPO	RanBD1 domain-containing protein C584.03c OS=Schizosaccharomyces pombe (strain 972 / ATCC 24843) GN=SPCC584.03c PE=1 SV=1	0.4851
12081	739.6939	3	0.2193	0.86	-9.03	MITANK	1		sp|Q9P5N0|ABC3_SCHPO	ATP-binding cassette transporter abc3 OS=Schizosaccharomyces pombe (strain 972 / ATCC 24843) GN=abc3 PE=2 SV=1	SCENPNIDPKTK	10	57.02146@C;	sp|O14130|YF54_SCHPO	Uncharacterized transcriptional regulatory protein C3C7.04 OS=Schizosaccharomyces pombe (strain 972 / ATCC 24843) GN=SPAC3C7.04 PE=3 SV=1	0.4851
6517	651.63684	4	0.2187	1.00	8.91	KPKIEGK	3		sp|Q9P802|MIS18_SCHPO	Kinetochore protein mis18 OS=Schizosaccharomyces pombe (strain 972 / ATCC 24843) GN=mis18 PE=1 SV=2	FGDGIQIAQLALKHR	13		sp|O94444|RPN10_SCHPO	26S proteasome regulatory subunit rpn10 OS=Schizosaccharomyces pombe (strain 972 / ATCC 24843) GN=rpn10 PE=1 SV=1	0.4854
4636	497.96408	3	0.2186	0.95	9.58	SSYKR	4		sp|O14009|NSRP1_SCHPO	Nuclear speckle splicing regulatory protein 1 homolog OS=Schizosaccharomyces pombe (strain 972 / ATCC 24843) GN=SPAC29A4.06c PE=3 SV=1	AKVAGLR	2		sp|Q09175|KRP1_SCHPO	Dibasic-processing endoprotease OS=Schizosaccharomyces pombe (strain 972 / ATCC 24843) GN=krp1 PE=1 SV=1	0.4854
5480	908.85004	3	0.2186	0.76	2.69	IQYVGKQDPK	6		sp|P41878|RPN11_SCHPO	26S proteasome regulatory subunit rpn11 OS=Schizosaccharomyces pombe (strain 972 / ATCC 24843) GN=rpn11 PE=1 SV=2	ELLKPSASVALQR	4		sp|O74894|PRS6B_SCHPO	26S protease regulatory subunit 6B homolog OS=Schizosaccharomyces pombe (strain 972 / ATCC 24843) GN=rpt3 PE=3 SV=1	0.4854
12149	703.3948	3	0.2185	1.00	4.98	MAGVSVK	1		sp|P58234|RS19A_SCHPO&sp|P79016|RS19B_SCHPO	40S ribosomal protein S19-A OS=Schizosaccharomyces pombe (strain 972 / ATCC 24843) GN=rps19a PE=2 SV=1	MGIASSLRLFGK	1		sp|Q9HDW5|YFW6_SCHPO	UPF0644 protein PB2B4.06 OS=Schizosaccharomyces pombe (strain 972 / ATCC 24843) GN=SPAPB2B4.06 PE=3 SV=2	0.4854
4881	736.03143	3	0.2185	1.00	-7.53	KSFQR	1		sp|Q9P6R9|CWC22_SCHPO	Pre-mRNA-splicing factor cwf22 OS=Schizosaccharomyces pombe (strain 972 / ATCC 24843) GN=cwf22 PE=1 SV=3	MFHQQWDKQR	8		sp|Q9USY7|FZO1_SCHPO	Transmembrane GTPase fzo1 OS=Schizosaccharomyces pombe (strain 972 / ATCC 24843) GN=fzo1 PE=3 SV=1	0.4854
4050	617.11597	4	0.2184	1.00	-6.64	IITKEGVETR	4		sp|Q9UQY2|PSB6_SCHPO	Probable proteasome subunit beta type-6 OS=Schizosaccharomyces pombe (strain 972 / ATCC 24843) GN=pam1 PE=3 SV=1	KPILEKVVEK	6		sp|O14325|YB7A_SCHPO	Uncharacterized AAA domain-containing protein C16E9.10c OS=Schizosaccharomyces pombe (strain 972 / ATCC 24843) GN=SPBC16E9.10c PE=1 SV=1	0.4854
8116	674.12115	4	0.2184	0.99	3.54	FTASVFKK	7		sp|Q96WW6|ALG2_SCHPO	Alpha-1;3/1;6-mannosyltransferase alg2 OS=Schizosaccharomyces pombe (strain 972 / ATCC 24843) GN=alg2 PE=3 SV=2	TFANLVSSTLYEKR	13		sp|Q9Y7T8|PSB3_SCHPO	Probable proteasome subunit beta type-3 OS=Schizosaccharomyces pombe (strain 972 / ATCC 24843) GN=pup3 PE=3 SV=1	0.4854
12551	720.4108	3	0.2183	0.98	-0.11	AAVSKYGK	5		sp|P39964|CEF1_SCHPO	Pre-mRNA-splicing factor cdc5 OS=Schizosaccharomyces pombe (strain 972 / ATCC 24843) GN=cdc5 PE=1 SV=1	NVKPRTGEGLK	3		sp|O94424|T2FB_SCHPO	Transcription initiation factor IIF subunit beta OS=Schizosaccharomyces pombe (strain 972 / ATCC 24843) GN=tfg2 PE=1 SV=1	0.4854
9994	626.3045	4	0.2183	1.00	-6.83	MSLDLLSR	1		sp|O94679|CND1_SCHPO	Condensin complex subunit 1 OS=Schizosaccharomyces pombe (strain 972 / ATCC 24843) GN=cnd1 PE=1 SV=1	QTHDVEKESSDR	7		sp|O13817|SEC7C_SCHPO	Protein transport protein sec73 OS=Schizosaccharomyces pombe (strain 972 / ATCC 24843) GN=sec73 PE=3 SV=2	0.4959
6182	936.49274	3	0.2183	0.96	8.35	NSLPDPVKIQR	8		sp|O94476|IF6_SCHPO	Eukaryotic translation initiation factor 6 OS=Schizosaccharomyces pombe (strain 972 / ATCC 24843) GN=tif6 PE=3 SV=1	MFHQQWDKQR	8		sp|Q9USY7|FZO1_SCHPO	Transmembrane GTPase fzo1 OS=Schizosaccharomyces pombe (strain 972 / ATCC 24843) GN=fzo1 PE=3 SV=1	0.4959
12192	827.45905	3	0.2182	0.97	-6.30	VQSKAISKPK	8		sp|O60135|LCF1_SCHPO	Long-chain-fatty-acid--CoA ligase 1 OS=Schizosaccharomyces pombe (strain 972 / ATCC 24843) GN=lcf1 PE=3 SV=1	MEAAPSEKVPAK	1		sp|O59831|YCUB_SCHPO	Uncharacterized amino-acid permease C965.11c OS=Schizosaccharomyces pombe (strain 972 / ATCC 24843) GN=SPCC965.11c PE=3 SV=1	0.4959
1207	456.83896	5	0.2182	0.99	-6.86	EMEEKDIK	5		sp|O13944|YEH1_SCHPO	Oxysterol-binding protein homolog C23H4.01c OS=Schizosaccharomyces pombe (strain 972 / ATCC 24843) GN=SPAC23H4.01c PE=1 SV=2	MASTRTTIIK	1		sp|Q9UTK2|RM19_SCHPO	54S ribosomal protein L19; mitochondrial OS=Schizosaccharomyces pombe (strain 972 / ATCC 24843) GN=mrpl19 PE=3 SV=1	0.4959
10464	720.0743	3	0.2181	0.98	8.83	MSTVSGLK	1		sp|P37202|DIS3_SCHPO	Exosome complex exonuclease dis3 OS=Schizosaccharomyces pombe (strain 972 / ATCC 24843) GN=dis3 PE=1 SV=1	NVKPRTGEGLK	3		sp|O94424|T2FB_SCHPO	Transcription initiation factor IIF subunit beta OS=Schizosaccharomyces pombe (strain 972 / ATCC 24843) GN=tfg2 PE=1 SV=1	0.4959
7844	762.06244	3	0.2180	0.94	-8.55	MHSLK	1		sp|Q10156|LKH1_SCHPO	Dual specificity protein kinase lkh1 OS=Schizosaccharomyces pombe (strain 972 / ATCC 24843) GN=lkh1 PE=1 SV=3	KMPTLESILQDEK	1		sp|O60152|UBR1_SCHPO	E3 ubiquitin-protein ligase ubr1 OS=Schizosaccharomyces pombe (strain 972 / ATCC 24843) GN=ubr1 PE=3 SV=1	0.4959
7256	690.00226	3	0.2180	0.95	5.32	MDIEKSDK	5		sp|Q12126|CRK1_SCHPO	Serine/threonine-protein kinase crk1 OS=Schizosaccharomyces pombe (strain 972 / ATCC 24843) GN=crk1 PE=1 SV=1	MDIEKSDK	5		sp|Q12126|CRK1_SCHPO	Serine/threonine-protein kinase crk1 OS=Schizosaccharomyces pombe (strain 972 / ATCC 24843) GN=crk1 PE=1 SV=1	0.4959
7797	619.3417	4	0.2179	0.96	0.99	MLLHGLGR	1		sp|O13948|YEH5_SCHPO	Uncharacterized protein C23H4.05c OS=Schizosaccharomyces pombe (strain 972 / ATCC 24843) GN=SPAC23H4.05c PE=3 SV=1	EAIAPVADIEKER	11		sp|Q10169|DSK2_SCHPO	Deubiquitination-protection protein dph1 OS=Schizosaccharomyces pombe (strain 972 / ATCC 24843) GN=dph1 PE=3 SV=1	0.4959
8562	527.7969	4	0.2179	0.98	-2.20	DPKTNLGK	3		sp|O13741|NOP12_SCHPO	Nucleolar protein 12 OS=Schizosaccharomyces pombe (strain 972 / ATCC 24843) GN=nop12 PE=1 SV=1	IKPEAEQRK	2		sp|Q9USI0|YCTF_SCHPO	Uncharacterized protein C794.15 OS=Schizosaccharomyces pombe (strain 972 / ATCC 24843) GN=SPCC794.15 PE=4 SV=1	0.4959
13401	598.0467	4	0.2178	0.90	-9.41	LKSYEQSMK	2		sp|O42916|ALE1_SCHPO	Lysophospholipid acyltransferase OS=Schizosaccharomyces pombe (strain 972 / ATCC 24843) GN=ale1 PE=1 SV=1	ICKDNSFVR	3	57.02146@C;	sp|O94277|PABS_SCHPO	Putative aminodeoxychorismate synthase OS=Schizosaccharomyces pombe (strain 972 / ATCC 24843) GN=SPBP8B7.29 PE=3 SV=1	0.4959
11580	572.29395	4	0.2176	0.96	8.12	SMKEAILK	3		sp|P87112|NOT1_SCHPO	General negative regulator of transcription subunit 1 OS=Schizosaccharomyces pombe (strain 972 / ATCC 24843) GN=not1 PE=1 SV=1	CVLVCQCKY	8	57.02146@C;	sp|O14202|MU116_SCHPO	Meiotically up-regulated gene 116 protein OS=Schizosaccharomyces pombe (strain 972 / ATCC 24843) GN=mug116 PE=1 SV=1	0.4959
13015	620.8297	4	0.2174	0.99	-0.98	FTEKAIR	4		sp|P40375|MAOX_SCHPO&tr|Q9P3E3|Q9P3E3_SCHPO	NAD-dependent malic enzyme OS=Schizosaccharomyces pombe (strain 972 / ATCC 24843) GN=mae2 PE=1 SV=1	GKNPLAAENHASGGR	2		sp|O14367|GTI1_SCHPO	Gluconate transport inducer 1 OS=Schizosaccharomyces pombe (strain 972 / ATCC 24843) GN=gti1 PE=4 SV=1	0.4959
10395	686.8524	4	0.2172	0.95	-4.89	KIDALASK	1		sp|O74940|NADE_SCHPO	Putative glutamine-dependent NAD(+) synthetase OS=Schizosaccharomyces pombe (strain 972 / ATCC 24843) GN=SPCC553.02 PE=3 SV=1	SKGYGYVDFETPEAAK	2		sp|P41891|GAR2_SCHPO	Protein gar2 OS=Schizosaccharomyces pombe (strain 972 / ATCC 24843) GN=gar2 PE=1 SV=2	0.4959
8295	544.78754	4	0.2171	0.97	-9.20	KLSPSR	1		sp|Q9P7W8|RSC9_SCHPO	Chromatin structure-remodeling complex subunit rsc9 OS=Schizosaccharomyces pombe (strain 972 / ATCC 24843) GN=rsc9 PE=1 SV=1	EDDQALEKIYK	8		sp|Q9HGQ2|TRM4A_SCHPO	Multisite-specific tRNA:(cytosine-C(5))-methyltransferase trm4a OS=Schizosaccharomyces pombe (strain 972 / ATCC 24843) GN=trm4a PE=1 SV=3	0.4959
751	551.9668	3	0.2169	0.97	6.28	SSSSKSR	5		sp|Q9HGM7|NPRL3_SCHPO	Nitrogen permease regulator 3-like protein OS=Schizosaccharomyces pombe (strain 972 / ATCC 24843) GN=SPBC543.04 PE=3 SV=1	SISKTSR	4		sp|O74755|PST3_SCHPO	Paired amphipathic helix protein pst3 OS=Schizosaccharomyces pombe (strain 972 / ATCC 24843) GN=pst3 PE=3 SV=1	0.4959
822	522.6145	3	0.2169	0.97	3.51	KGGEK	1		sp|Q10310|MUG68_SCHPO	Meiotically up-regulated gene 68 protein OS=Schizosaccharomyces pombe (strain 972 / ATCC 24843) GN=mug68 PE=1 SV=1	MKFDLEK	1		sp|G2TRU9|WTF6_SCHPO	Uncharacterized protein wtf6 OS=Schizosaccharomyces pombe (strain 972 / ATCC 24843) GN=wtf6 PE=3 SV=1	0.4959
3558	601.70166	3	0.2168	0.99	9.42	SLKQNK	3		sp|Q09725|MIS4_SCHPO	Sister chromatid cohesion protein mis4 OS=Schizosaccharomyces pombe (strain 972 / ATCC 24843) GN=mis4 PE=1 SV=2	FLKTVVNK	3		sp|P14068|XPO1_SCHPO	Exportin-1 OS=Schizosaccharomyces pombe (strain 972 / ATCC 24843) GN=xpo1 PE=1 SV=3	0.4959
11050	568.3179	3	0.2167	0.99	10.40	QDDSKK	5		sp|Q9US07|ARP8_SCHPO	Probable actin-related protein 8 OS=Schizosaccharomyces pombe (strain 972 / ATCC 24843) GN=SPAC664.02c PE=1 SV=2	KIDALASK	1		sp|O74940|NADE_SCHPO	Putative glutamine-dependent NAD(+) synthetase OS=Schizosaccharomyces pombe (strain 972 / ATCC 24843) GN=SPCC553.02 PE=3 SV=1	0.4959
6921	482.784	4	0.2166	0.98	-8.42	LIDKAK	4		sp|Q92342|YDI4_SCHPO	Uncharacterized protein C1F8.04c OS=Schizosaccharomyces pombe (strain 972 / ATCC 24843) GN=SPAC1F8.04c PE=3 SV=1	IIDTLEGSKK	9		sp|Q09909|CWF19_SCHPO	Pre-mRNA-splicing factor cwf19 OS=Schizosaccharomyces pombe (strain 972 / ATCC 24843) GN=cwf19 PE=1 SV=1	0.4959
3648	541.0649	4	0.2166	0.93	2.49	SAVIKTSTR	5		sp|O14126|PRS6A_SCHPO	26S protease regulatory subunit 6A OS=Schizosaccharomyces pombe (strain 972 / ATCC 24843) GN=tbp1 PE=3 SV=1	FIVKASSGPR	4		sp|O74445|PRS10_SCHPO	Probable 26S protease subunit rpt4 OS=Schizosaccharomyces pombe (strain 972 / ATCC 24843) GN=rpt4 PE=3 SV=2	0.4959
4373	503.5178	4	0.2164	0.90	-6.98	YSWKTAK	4		sp|Q10236|RNH2A_SCHPO	Ribonuclease H2 subunit A OS=Schizosaccharomyces pombe (strain 972 / ATCC 24843) GN=rnh201 PE=3 SV=1	FAGTGNPKAK	8		sp|Q9URV2|APC1_SCHPO	Anaphase-promoting complex subunit 1 OS=Schizosaccharomyces pombe (strain 972 / ATCC 24843) GN=cut4 PE=1 SV=1	0.4959
5469	681.8905	4	0.2163	0.82	4.39	IQYVGKQDPK	6		sp|P41878|RPN11_SCHPO	26S proteasome regulatory subunit rpn11 OS=Schizosaccharomyces pombe (strain 972 / ATCC 24843) GN=rpn11 PE=1 SV=2	ELLKPSASVALQR	4		sp|O74894|PRS6B_SCHPO	26S protease regulatory subunit 6B homolog OS=Schizosaccharomyces pombe (strain 972 / ATCC 24843) GN=rpt3 PE=3 SV=1	0.4959
9612	716.02765	3	0.2163	0.93	-4.55	KYTWVK	1		sp|O14006|RT09_SCHPO	37S ribosomal protein S9; mitochondrial OS=Schizosaccharomyces pombe (strain 972 / ATCC 24843) GN=mrps9 PE=1 SV=2	KYNDMWTAR	1		sp|Q9Y7Q3|YQ6A_SCHPO	Uncharacterized protein C191.10 OS=Schizosaccharomyces pombe (strain 972 / ATCC 24843) GN=SPCC191.10 PE=4 SV=1	0.4959
7076	567.5838	4	0.2162	0.99	10.56	AACIKR	5	57.02146@C;	sp|Q09763|GEF1_SCHPO	Rho guanine nucleotide exchange factor gef1 OS=Schizosaccharomyces pombe (strain 972 / ATCC 24843) GN=gef1 PE=1 SV=1	ELLKPSASVALQR	4		sp|O74894|PRS6B_SCHPO	26S protease regulatory subunit 6B homolog OS=Schizosaccharomyces pombe (strain 972 / ATCC 24843) GN=rpt3 PE=3 SV=1	0.4959
12238	694.7275	3	0.2162	0.97	-2.11	KSYPEK	1		sp|O42890|CAO2_SCHPO	Copper amine oxidase-like protein cao2 OS=Schizosaccharomyces pombe (strain 972 / ATCC 24843) GN=cao2 PE=3 SV=1	KEVLTYLISK	1		sp|Q09683|RAD32_SCHPO	DNA repair protein rad32 OS=Schizosaccharomyces pombe (strain 972 / ATCC 24843) GN=rad32 PE=1 SV=1	0.4959
3606	537.3009	4	0.2161	1.00	10.47	KTAVVK	1		sp|P07799|TOP1_SCHPO	DNA topoisomerase 1 OS=Schizosaccharomyces pombe (strain 972 / ATCC 24843) GN=top1 PE=1 SV=2	QKEGEQTSLSEK	2		sp|O74500|NUP60_SCHPO	Nucleoporin nup60 OS=Schizosaccharomyces pombe (strain 972 / ATCC 24843) GN=nup60 PE=1 SV=1	0.4959
8648	527.7963	4	0.2161	0.85	1.97	MAGVSVK	1		sp|P58234|RS19A_SCHPO&sp|P79016|RS19B_SCHPO	40S ribosomal protein S19-A OS=Schizosaccharomyces pombe (strain 972 / ATCC 24843) GN=rps19a PE=2 SV=1	MGIASSLRLFGK	1		sp|Q9HDW5|YFW6_SCHPO	UPF0644 protein PB2B4.06 OS=Schizosaccharomyces pombe (strain 972 / ATCC 24843) GN=SPAPB2B4.06 PE=3 SV=2	0.4959
2206	712.3442	3	0.2160	0.92	-10.41	KQQELER	1		sp|Q09863|NST1_SCHPO	Stress response protein nst1 OS=Schizosaccharomyces pombe (strain 972 / ATCC 24843) GN=nst1 PE=1 SV=1	MYKYCFR	1	57.02146@C;	sp|O74523|ATIF_SCHPO	Putative ATPase inhibitor; mitochondrial OS=Schizosaccharomyces pombe (strain 972 / ATCC 24843) GN=inh1 PE=3 SV=1	0.4959
6721	499.25507	4	0.2160	0.99	-6.98	KFGYYAR	1		sp|Q10447|PPK2_SCHPO	Protein kinase domain-containing protein ppk2 OS=Schizosaccharomyces pombe (strain 972 / ATCC 24843) GN=ppk2 PE=1 SV=2	KASQFDTR	1		sp|Q9Y7S5|YQO6_SCHPO	Uncharacterized membrane protein C569.06 OS=Schizosaccharomyces pombe (strain 972 / ATCC 24843) GN=SPCC569.06 PE=3 SV=1	0.4959
11005	703.3972	3	0.2158	0.92	8.46	MAGVSVK	1		sp|P58234|RS19A_SCHPO&sp|P79016|RS19B_SCHPO	40S ribosomal protein S19-A OS=Schizosaccharomyces pombe (strain 972 / ATCC 24843) GN=rps19a PE=2 SV=1	MGIASSLRLFGK	1		sp|Q9HDW5|YFW6_SCHPO	UPF0644 protein PB2B4.06 OS=Schizosaccharomyces pombe (strain 972 / ATCC 24843) GN=SPAPB2B4.06 PE=3 SV=2	0.4959
11654	720.0755	3	0.2158	1.00	4.07	MSQIQDLK	1		sp|Q9USY2|YOW4_SCHPO	Uncharacterized RNA-binding protein C1861.04c OS=Schizosaccharomyces pombe (strain 972 / ATCC 24843) GN=SPBC1861.04c PE=3 SV=1	KILLETVDK	1		sp|P0CS92|YKV6_SCHPO	Uncharacterized protein C959.06c OS=Schizosaccharomyces pombe (strain 972 / ATCC 24843) GN=SPAC959.06c PE=4 SV=1	0.4959
4824	574.8214	4	0.2158	0.98	9.36	YEPVKR	5		sp|O94378|YG0C_SCHPO	Uncharacterized protein C1604.12 OS=Schizosaccharomyces pombe (strain 972 / ATCC 24843) GN=SPBC1604.12 PE=1 SV=1	IEFATITKDTTK	8		sp|Q09682|PSA3_SCHPO	Probable proteasome subunit alpha type-3 OS=Schizosaccharomyces pombe (strain 972 / ATCC 24843) GN=SPAC13C5.01c PE=3 SV=1	0.4959
4564	480.0305	4	0.2157	0.99	10.83	SAKIVR	3		sp|Q9P7S2|RPN6_SCHPO	Probable 26S proteasome regulatory subunit rpn6 OS=Schizosaccharomyces pombe (strain 972 / ATCC 24843) GN=rpn6 PE=3 SV=1	IPYEDSKVR	7		sp|Q9UTC7|YIDC_SCHPO	Uncharacterized WD repeat-containing protein C227.12 OS=Schizosaccharomyces pombe (strain 972 / ATCC 24843) GN=SPAC227.12 PE=3 SV=1	0.4959
3568	721.08466	3	0.2157	0.91	3.28	SAVIKTSTR	5		sp|O14126|PRS6A_SCHPO	26S protease regulatory subunit 6A OS=Schizosaccharomyces pombe (strain 972 / ATCC 24843) GN=tbp1 PE=3 SV=1	FIVKASSGPR	4		sp|O74445|PRS10_SCHPO	Probable 26S protease subunit rpt4 OS=Schizosaccharomyces pombe (strain 972 / ATCC 24843) GN=rpt4 PE=3 SV=2	0.4959
1882	498.5217	4	0.2155	0.94	10.37	EQLDYKK	6		sp|O60129|FKH2_SCHPO	Fork head protein homolog 2 OS=Schizosaccharomyces pombe (strain 972 / ATCC 24843) GN=fkh2 PE=1 SV=1	KLVNADDR	1		sp|Q9USG8|MU190_SCHPO	Meiotically up-regulated gene 190 protein OS=Schizosaccharomyces pombe (strain 972 / ATCC 24843) GN=mug190 PE=1 SV=1	0.4959
6020	722.36035	3	0.2154	0.98	-6.32	KGNSNADR	1		sp|Q10429|CND3_SCHPO	Condensin complex subunit 3 OS=Schizosaccharomyces pombe (strain 972 / ATCC 24843) GN=cnd3 PE=1 SV=1	AHVNKNAAADR	5		sp|O74309|SLM9_SCHPO	Histone transcription regulator slm9 OS=Schizosaccharomyces pombe (strain 972 / ATCC 24843) GN=slm9 PE=1 SV=1	0.4959
9357	822.12555	3	0.2153	0.96	2.78	SVDKHLIR	4		sp|O14234|CCH1_SCHPO	Calcium-channel protein cch1 OS=Schizosaccharomyces pombe (strain 972 / ATCC 24843) GN=cch1 PE=3 SV=1	KVEFGLPDLEGR	1		sp|O42931|PRS7_SCHPO	26S protease regulatory subunit 7 homolog OS=Schizosaccharomyces pombe (strain 972 / ATCC 24843) GN=rpt1 PE=1 SV=2	0.4959
3698	382.20523	4	0.2153	0.96	-10.65	KGNAR	1		sp|Q9P377|BGS3_SCHPO	1;3-beta-glucan synthase component bgs3 OS=Schizosaccharomyces pombe (strain 972 / ATCC 24843) GN=bgs3 PE=1 SV=1	MSEIHVK	1		sp|Q9USQ2|ALP6_SCHPO	Spindle pole body component alp6 OS=Schizosaccharomyces pombe (strain 972 / ATCC 24843) GN=alp6 PE=1 SV=2	0.4959
3013	496.29712	3	0.2150	0.92	-3.78	KGQLSK	1		sp|Q92365|RL36A_SCHPO	60S ribosomal protein L36-A OS=Schizosaccharomyces pombe (strain 972 / ATCC 24843) GN=rpl36a PE=3 SV=2	VLKDSK	3		sp|Q10284|HSP75_SCHPO	Heat shock protein sks2 OS=Schizosaccharomyces pombe (strain 972 / ATCC 24843) GN=sks2 PE=1 SV=2	0.4959
8970	729.0268	3	0.2150	0.96	6.71	KSGDYER	1		sp|O74839|YC1B_SCHPO	Uncharacterized MscS family protein C1183.11 OS=Schizosaccharomyces pombe (strain 972 / ATCC 24843) GN=SPCC1183.11 PE=1 SV=1	KQQAEAAYER	1		sp|O74760|EIF3A_SCHPO	Eukaryotic translation initiation factor 3 subunit A OS=Schizosaccharomyces pombe (strain 972 / ATCC 24843) GN=tif32 PE=1 SV=1	0.4959
12005	739.69434	3	0.2150	0.94	-8.48	MITANK	1		sp|Q9P5N0|ABC3_SCHPO	ATP-binding cassette transporter abc3 OS=Schizosaccharomyces pombe (strain 972 / ATCC 24843) GN=abc3 PE=2 SV=1	SCENPNIDPKTK	10	57.02146@C;	sp|O14130|YF54_SCHPO	Uncharacterized transcriptional regulatory protein C3C7.04 OS=Schizosaccharomyces pombe (strain 972 / ATCC 24843) GN=SPAC3C7.04 PE=3 SV=1	0.4959
5675	594.8227	4	0.2149	0.98	7.81	MQKAMAK	3		sp|O13855|YEX1_SCHPO	Uncharacterized protein C1A6.01c OS=Schizosaccharomyces pombe (strain 972 / ATCC 24843) GN=SPAC1A6.01c PE=1 SV=3	KVDQAVVLSSEEK	1		sp|O14002|MAK2_SCHPO	Peroxide stress-activated histidine kinase mak2 OS=Schizosaccharomyces pombe (strain 972 / ATCC 24843) GN=mak2 PE=3 SV=1	0.4959
9986	829.74854	3	0.2148	0.92	-3.34	FCKLSR	3	57.02146@C;	sp|Q9P6R9|CWC22_SCHPO	Pre-mRNA-splicing factor cwf22 OS=Schizosaccharomyces pombe (strain 972 / ATCC 24843) GN=cwf22 PE=1 SV=3	FCSKDWDLILDK	4	57.02146@C;	sp|Q9P7Z3|SEE1_SCHPO	Protein-lysine N-methyltransferase see1 OS=Schizosaccharomyces pombe (strain 972 / ATCC 24843) GN=SPBC839.14c PE=2 SV=1	0.4959
8742	970.14557	3	0.2147	0.98	8.23	MNVNSSAFER	1		sp|Q9HGQ3|CIS4_SCHPO	Probable zinc transporter cis4 OS=Schizosaccharomyces pombe (strain 972 / ATCC 24843) GN=cis4 PE=1 SV=1	KTGVTDGPSILEDER	1		sp|O74879|NOL10_SCHPO	Ribosome biogenesis protein enp2 homolog OS=Schizosaccharomyces pombe (strain 972 / ATCC 24843) GN=enp2 PE=1 SV=1	0.4959
4866	838.81195	3	0.2147	0.99	-8.35	IFEGIKVK	6		sp|Q9UTF6|COX6_SCHPO	Cytochrome c oxidase subunit 6; mitochondrial OS=Schizosaccharomyces pombe (strain 972 / ATCC 24843) GN=cox6 PE=3 SV=1	KPTSELAIGASLEK	1		sp|O94579|PSA2_SCHPO	Probable proteasome subunit alpha type-2 OS=Schizosaccharomyces pombe (strain 972 / ATCC 24843) GN=pre8 PE=3 SV=1	0.4959
1894	479.49048	4	0.2146	0.97	-5.87	DTLKDR	4		sp|P31318|ARG56_SCHPO	Protein arg11; mitochondrial OS=Schizosaccharomyces pombe (strain 972 / ATCC 24843) GN=arg11 PE=3 SV=2	GMKECHIR	3	57.02146@C;	sp|Q09795|YAA1_SCHPO	Uncharacterized peptidase C22G7.01c OS=Schizosaccharomyces pombe (strain 972 / ATCC 24843) GN=SPAC22G7.01c PE=3 SV=4	0.4959
8219	487.70264	5	0.2146	0.99	4.01	VLSISLSGKK	9		sp|O13855|YEX1_SCHPO	Uncharacterized protein C1A6.01c OS=Schizosaccharomyces pombe (strain 972 / ATCC 24843) GN=SPAC1A6.01c PE=1 SV=3	KLVLLSTGAAHR	1		sp|O94271|YORN_SCHPO	Uncharacterized RING finger protein P8B7.23 OS=Schizosaccharomyces pombe (strain 972 / ATCC 24843) GN=SPBP8B7.23 PE=3 SV=1	0.4959
1971	608.0102	3	0.2145	1.00	-5.76	HVKSR	3		sp|O13894|MU103_SCHPO	Meiotically up-regulated gene 103 protein OS=Schizosaccharomyces pombe (strain 972 / ATCC 24843) GN=mug103 PE=1 SV=1	HVAGFLKMR	7		sp|Q9USJ6|FMNR_SCHPO	NAD(P)H-dependent FMN reductase C4B3.06c OS=Schizosaccharomyces pombe (strain 972 / ATCC 24843) GN=SPCC4B3.06c PE=3 SV=1	0.4959
8696	762.7456	3	0.2145	0.97	6.52	ENLTDKR	6		sp|O42649|SMC3_SCHPO	Structural maintenance of chromosomes protein 3 OS=Schizosaccharomyces pombe (strain 972 / ATCC 24843) GN=psm3 PE=1 SV=1	VPDSVWLSSKR	10		sp|O14066|IRS4_SCHPO	Increased rDNA silencing protein 4 homolog OS=Schizosaccharomyces pombe (strain 972 / ATCC 24843) GN=SPAC1687.09 PE=3 SV=2	0.4959
5059	552.0376	3	0.2144	0.96	6.57	ILLGKK	5		sp|Q9HDU4|YHEB_SCHPO	Uncharacterized protein PB2B2.11 OS=Schizosaccharomyces pombe (strain 972 / ATCC 24843) GN=SPBPB2B2.11 PE=3 SV=1	LLKSISGK	3		sp|Q09811|HUS2_SCHPO	ATP-dependent DNA helicase hus2/rqh1 OS=Schizosaccharomyces pombe (strain 972 / ATCC 24843) GN=rqh1 PE=1 SV=1	0.4959
2471	724.72876	3	0.2144	1.00	-3.94	LQEWKR	5		sp|O59836|HIM1_SCHPO	Hsk1-interacting molecule 1 OS=Schizosaccharomyces pombe (strain 972 / ATCC 24843) GN=him1 PE=1 SV=1	IQYVGKQDPK	6		sp|P41878|RPN11_SCHPO	26S proteasome regulatory subunit rpn11 OS=Schizosaccharomyces pombe (strain 972 / ATCC 24843) GN=rpn11 PE=1 SV=2	0.4959
11752	613.0557	4	0.2143	0.94	-4.19	MTSQLEK	1		sp|O14185|STG1_SCHPO	Transgelin OS=Schizosaccharomyces pombe (strain 972 / ATCC 24843) GN=stg1 PE=3 SV=1	ENESGQVKEAGSLK	8		sp|Q92348|MU183_SCHPO	Meiotically up-regulated gene 183 protein OS=Schizosaccharomyces pombe (strain 972 / ATCC 24843) GN=mug183 PE=1 SV=2	0.4959
1908	556.07965	4	0.2143	0.99	-2.09	DAIKVVR	4		sp|O13674|MUG24_SCHPO	Meiotically up-regulated gene 24 protein OS=Schizosaccharomyces pombe (strain 972 / ATCC 24843) GN=mug24 PE=1 SV=1	ANKIGVGIGTTPR	3		sp|O94465|CMS1_SCHPO	Protein cms1 OS=Schizosaccharomyces pombe (strain 972 / ATCC 24843) GN=cms1 PE=3 SV=1	0.4959
8568	582.80457	4	0.2142	0.94	5.67	KSVTCIHK	1	57.02146@C;	sp|O13696|IDH1_SCHPO	Isocitrate dehydrogenase [NAD] subunit 1; mitochondrial OS=Schizosaccharomyces pombe (strain 972 / ATCC 24843) GN=idh1 PE=1 SV=1	MASATTHFQPK	1		sp|O59826|KCAB_SCHPO	Putative voltage-gated potassium channel subunit beta OS=Schizosaccharomyces pombe (strain 972 / ATCC 24843) GN=SPCC965.06 PE=3 SV=1	0.4959
8254	943.8278	3	0.2142	1.00	-1.55	EAVKPIK	4		sp|O74889|SAC31_SCHPO	SAC3 family protein 1 OS=Schizosaccharomyces pombe (strain 972 / ATCC 24843) GN=SPCC576.05 PE=1 SV=1	MTDKYAFSLTTFSPNGK	1		sp|O94579|PSA2_SCHPO	Probable proteasome subunit alpha type-2 OS=Schizosaccharomyces pombe (strain 972 / ATCC 24843) GN=pre8 PE=3 SV=1	0.4959
7452	521.75604	4	0.2141	0.93	4.34	MEKEYVR	1		sp|Q9USX9|ELOC_SCHPO	Elongin-C OS=Schizosaccharomyces pombe (strain 972 / ATCC 24843) GN=elc1 PE=3 SV=1	MAAATGWER	1		sp|P41389|MCM5_SCHPO	DNA replication licensing factor mcm5 OS=Schizosaccharomyces pombe (strain 972 / ATCC 24843) GN=mcm5 PE=1 SV=2	0.4959
6560	858.7789	3	0.2138	0.92	1.14	KASFLEQK	1		sp|O59795|CASP_SCHPO	Protein CASP OS=Schizosaccharomyces pombe (strain 972 / ATCC 24843) GN=coy1 PE=3 SV=1	HINGVDDGKEFQK	9		sp|O14157|MYO3_SCHPO	Myosin type-2 heavy chain 2 OS=Schizosaccharomyces pombe (strain 972 / ATCC 24843) GN=myo3 PE=1 SV=1	0.5164
12862	620.8291	4	0.2137	0.99	-1.97	MGKPAGLNAAR	1		sp|P79057|RS23_SCHPO	40S ribosomal protein S23 OS=Schizosaccharomyces pombe (strain 972 / ATCC 24843) GN=rps23a PE=1 SV=2	MEAAPSEKVPAK	1		sp|O59831|YCUB_SCHPO	Uncharacterized amino-acid permease C965.11c OS=Schizosaccharomyces pombe (strain 972 / ATCC 24843) GN=SPCC965.11c PE=3 SV=1	0.5164
3483	705.5797	4	0.2136	0.95	-1.21	GKCTYFDK	2	57.02146@C;	sp|P87139|YDM9_SCHPO	Uncharacterized RING finger protein C57A7.09 OS=Schizosaccharomyces pombe (strain 972 / ATCC 24843) GN=SPAC57A7.09 PE=1 SV=1	YVESCLKTGIHNQD	7	57.02146@C;	sp|Q9UST5|RRN7_SCHPO	RNA polymerase I-specific transcription initiation factor rrn7 OS=Schizosaccharomyces pombe (strain 972 / ATCC 24843) GN=rrn7 PE=1 SV=1	0.5242
9311	767.07227	3	0.2136	0.97	9.14	MFNIK	1		sp|O13693|YDYE_SCHPO	Uncharacterized protein C11E3.14 OS=Schizosaccharomyces pombe (strain 972 / ATCC 24843) GN=SPAC11E3.14 PE=2 SV=1	MQQTYKPNTSALK	6		sp|Q9P7I2|KCC1_SCHPO	Calcium/calmodulin-dependent protein kinase type I OS=Schizosaccharomyces pombe (strain 972 / ATCC 24843) GN=cmk1 PE=1 SV=1	0.5242
5984	737.1018	3	0.2134	0.99	-8.29	LLMKR	4		sp|O42941|CYP7_SCHPO&sp|Q10308|MUG43_SCHPO	Peptidylprolyl isomerase cyp7 OS=Schizosaccharomyces pombe (strain 972 / ATCC 24843) GN=cyp7 PE=1 SV=1	ELLKPSASVALQR	4		sp|O74894|PRS6B_SCHPO	26S protease regulatory subunit 6B homolog OS=Schizosaccharomyces pombe (strain 972 / ATCC 24843) GN=rpt3 PE=3 SV=1	0.5242
6808	691.3823	4	0.2132	0.98	0.80	KAVLCALR	1	57.02146@C;	sp|Q9UU81|AP1G1_SCHPO	AP-1 complex subunit gamma-1 OS=Schizosaccharomyces pombe (strain 972 / ATCC 24843) GN=apl4 PE=3 SV=1	MKVEEHVPLIQESR	2		sp|Q9UR39|HST4_SCHPO	NAD-dependent protein deacetylase hst4 OS=Schizosaccharomyces pombe (strain 972 / ATCC 24843) GN=hst4 PE=2 SV=1	0.5242
13373	814.7888	3	0.2131	0.90	1.50	KSEPFIK	1		sp|Q10369|YDBJ_SCHPO	Uncharacterized protein C22E12.19 OS=Schizosaccharomyces pombe (strain 972 / ATCC 24843) GN=SPAC22E12.19 PE=3 SV=2	SSTELKIPPVETR	6		sp|O94473|YC64_SCHPO	Uncharacterized membrane protein C1919.04 OS=Schizosaccharomyces pombe (strain 972 / ATCC 24843) GN=SPCC1919.04 PE=1 SV=1	0.5242
3328	566.5123	4	0.2130	0.97	-10.15	MEDEK	1		sp|O60156|SEN34_SCHPO	Probable tRNA-splicing endonuclease subunit sen34 OS=Schizosaccharomyces pombe (strain 972 / ATCC 24843) GN=sen34 PE=3 SV=1	VTAEYITFCDKK	11	57.02146@C;	sp|Q10313|TRNL_SCHPO	tRNA ligase 1 OS=Schizosaccharomyces pombe (strain 972 / ATCC 24843) GN=trl1 PE=3 SV=2	0.5242
4534	528.53436	4	0.2129	0.93	5.32	ADEAPAKM	7		sp|G2TRQ6|TAM11_SCHPO	Uncharacterized protein tam11 OS=Schizosaccharomyces pombe (strain 972 / ATCC 24843) GN=tam11 PE=1 SV=1	DAGTIPAIQKK	10		sp|Q09733|GEF2_SCHPO	Rho guanine nucleotide exchange factor gef2 OS=Schizosaccharomyces pombe (strain 972 / ATCC 24843) GN=gef2 PE=1 SV=1	0.5242
1964	477.74646	4	0.2128	0.99	-9.60	MAAEQR	1		sp|Q9USM4|LUC7_SCHPO	U1 snRNP-associated protein usp106 OS=Schizosaccharomyces pombe (strain 972 / ATCC 24843) GN=usp106 PE=1 SV=1	GSVVCLFKR	8	57.02146@C;	sp|Q9UTG2|PUB2_SCHPO	E3 ubiquitin-protein ligase pub2 OS=Schizosaccharomyces pombe (strain 972 / ATCC 24843) GN=pub2 PE=1 SV=1	0.5397
9745	982.88434	3	0.2125	0.98	-4.97	DPLEEIKR	7		sp|O74435|CDC31_SCHPO	Cell division control protein 31 OS=Schizosaccharomyces pombe (strain 972 / ATCC 24843) GN=cdc31 PE=1 SV=1	EVIELPLKNPELFLR	8		sp|O74445|PRS10_SCHPO	Probable 26S protease subunit rpt4 OS=Schizosaccharomyces pombe (strain 972 / ATCC 24843) GN=rpt4 PE=3 SV=2	0.5397
5275	575.96967	3	0.2124	0.92	-2.34	NNYKK	4		sp|Q9UTN3|CID14_SCHPO	Poly(A) RNA polymerase cid14 OS=Schizosaccharomyces pombe (strain 972 / ATCC 24843) GN=cid14 PE=1 SV=2	MPDLYKR	6		sp|O59829|YCU9_SCHPO	Probable nitrilase C965.09 OS=Schizosaccharomyces pombe (strain 972 / ATCC 24843) GN=SPCC965.09 PE=3 SV=1	0.5397
8856	647.6881	3	0.2123	0.99	-3.96	SLKVYK	3		sp|O74991|POF3_SCHPO	F-box/TPR repeat protein pof3 OS=Schizosaccharomyces pombe (strain 972 / ATCC 24843) GN=pof3 PE=1 SV=1	KSESPVEYK	1		sp|Q9C1W3|ERG1_SCHPO	Probable squalene monooxygenase OS=Schizosaccharomyces pombe (strain 972 / ATCC 24843) GN=erg1 PE=3 SV=1	0.5397
5227	519.7613	4	0.2122	0.97	2.94	MSASR	1		sp|O94671|DHOM_SCHPO	Probable homoserine dehydrogenase OS=Schizosaccharomyces pombe (strain 972 / ATCC 24843) GN=SPBC776.03 PE=1 SV=1	EHDYIGKLQER	7		sp|Q1MTQ0|BRL1_SCHPO	E3 ubiquitin-protein ligase brl1 OS=Schizosaccharomyces pombe (strain 972 / ATCC 24843) GN=brl1 PE=1 SV=1	0.5397
1960	674.06616	3	0.2122	0.96	-0.24	VLKKPHR	4		sp|Q10233|RPC2_SCHPO	DNA-directed RNA polymerase III subunit RPC2 OS=Schizosaccharomyces pombe (strain 972 / ATCC 24843) GN=rpc2 PE=2 SV=1	NFKPPFQK	3		sp|O42934|CHP2_SCHPO	Chromo domain-containing protein 2 OS=Schizosaccharomyces pombe (strain 972 / ATCC 24843) GN=chp2 PE=3 SV=1	0.5397
13009	695.67706	3	0.2122	0.96	5.97	LKENDSR	2		sp|O94708|YC58_SCHPO	Uncharacterized protein C1259.08 OS=Schizosaccharomyces pombe (strain 972 / ATCC 24843) GN=SPCC1259.08 PE=1 SV=1	SSSSSSKSSSR	7		sp|O74947|YJBA_SCHPO	Uncharacterized protein C553.10 OS=Schizosaccharomyces pombe (strain 972 / ATCC 24843) GN=SPCC553.10 PE=3 SV=1	0.5397
9301	665.8192	4	0.2122	0.95	-8.35	SGEEKSAPSSEK	5		sp|O59816|ODP2_SCHPO	Dihydrolipoyllysine-residue acetyltransferase component of pyruvate dehydrogenase complex; mitochondrial OS=Schizosaccharomyces pombe (strain 972 / ATCC 24843) GN=lat1 PE=3 SV=1	KEEAPDELTQK	1		sp|Q9P3A8|CAND1_SCHPO	Cullin-associated NEDD8-dissociated protein 1 OS=Schizosaccharomyces pombe (strain 972 / ATCC 24843) GN=knd1 PE=3 SV=1	0.5397
1845	626.3679	3	0.2121	1.00	2.02	KLGLNK	1		sp|O60135|LCF1_SCHPO	Long-chain-fatty-acid--CoA ligase 1 OS=Schizosaccharomyces pombe (strain 972 / ATCC 24843) GN=lcf1 PE=3 SV=1	KHLDAEVQK	1		sp|P41878|RPN11_SCHPO	26S proteasome regulatory subunit rpn11 OS=Schizosaccharomyces pombe (strain 972 / ATCC 24843) GN=rpn11 PE=1 SV=2	0.5476
4621	777.11395	3	0.2120	0.98	5.14	TTHVLKLK	6		sp|O74387|RAV2_SCHPO	Regulator of V-ATPase in vacuolar membrane protein 2 OS=Schizosaccharomyces pombe (strain 972 / ATCC 24843) GN=rav2 PE=1 SV=1	KIYNEYPPTK	1		sp|O94579|PSA2_SCHPO	Probable proteasome subunit alpha type-2 OS=Schizosaccharomyces pombe (strain 972 / ATCC 24843) GN=pre8 PE=3 SV=1	0.5476
13237	814.7895	3	0.2119	1.00	-5.10	MIPNEK	1		sp|O13883|PIGU_SCHPO	GPI transamidase component GAB1 homolog OS=Schizosaccharomyces pombe (strain 972 / ATCC 24843) GN=SPAC1952.01 PE=3 SV=2	LGGSTAIPYVKQLVK	11		sp|O74796|ORC6_SCHPO	Origin recognition complex subunit 6 OS=Schizosaccharomyces pombe (strain 972 / ATCC 24843) GN=orc6 PE=1 SV=1	0.5476
7682	774.0843	3	0.2119	0.96	-2.11	DLIPKNK	5		sp|O60112|YG63_SCHPO	Uncharacterized Rab geranylgeranyltransferase C15C4.03 OS=Schizosaccharomyces pombe (strain 972 / ATCC 24843) GN=SPBC15C4.03 PE=3 SV=1	MPIDFKGFICK	6	57.02146@C;	sp|Q09720|PSB4_SCHPO	Probable proteasome subunit beta type-4 OS=Schizosaccharomyces pombe (strain 972 / ATCC 24843) GN=SPAC31A2.04c PE=3 SV=1	0.5476
10486	692.0293	3	0.2119	0.96	-7.18	KNPSSDLR	1		sp|Q09809|CSC1_SCHPO	Calcium permeable stress-gated cation channel 1 OS=Schizosaccharomyces pombe (strain 972 / ATCC 24843) GN=SPAC2G11.09 PE=3 SV=2	MTCRIAIR	1	57.02146@C;	sp|O94361|YHOE_SCHPO	Uncharacterized acyltransferase C428.14 OS=Schizosaccharomyces pombe (strain 972 / ATCC 24843) GN=SPBC428.14 PE=3 SV=1	0.5476
2099	437.92834	3	0.2116	0.99	6.15	KSADK	1		sp|Q9UTP9|DBP4_SCHPO	ATP-dependent RNA helicase dbp4 OS=Schizosaccharomyces pombe (strain 972 / ATCC 24843) GN=dbp4 PE=1 SV=1	LTKHK	3		sp|Q9P381|CDSH_SCHPO	Putative phosphatidate cytidylyltransferase OS=Schizosaccharomyces pombe (strain 972 / ATCC 24843) GN=SPBC13A2.03 PE=1 SV=1	0.5639
1027	486.01453	4	0.2114	0.96	-7.24	YAKAMK	3		sp|P87027|SPG1_SCHPO	Septum-promoting GTP-binding protein 1 OS=Schizosaccharomyces pombe (strain 972 / ATCC 24843) GN=spg1 PE=1 SV=1	FNLKSQLDK	4		sp|O14227|RDR1_SCHPO	RNA-dependent RNA polymerase 1 OS=Schizosaccharomyces pombe (strain 972 / ATCC 24843) GN=rdr1 PE=1 SV=1	0.5639
4270	669.34314	3	0.2113	0.97	0.24	MTAVPK	1		sp|Q9C0Z8|YKTB_SCHPO	Uncharacterized protein PB1E7.11c OS=Schizosaccharomyces pombe (strain 972 / ATCC 24843) GN=SPAPB1E7.11c PE=4 SV=1	NEEKLAEFDK	4		sp|Q10335|RPN7_SCHPO	Probable 26S proteasome regulatory subunit rpn7 OS=Schizosaccharomyces pombe (strain 972 / ATCC 24843) GN=rpn7 PE=2 SV=1	0.5639
4628	782.73676	3	0.2113	0.96	-5.00	SSKATR	3		sp|O74363|YND2_SCHPO	G-patch and R3H domain-containing protein C30B4.02c OS=Schizosaccharomyces pombe (strain 972 / ATCC 24843) GN=SPBC30B4.02c PE=3 SV=1	MKTNETIIDHTTR	2		sp|Q9UUM2|SWI1_SCHPO	Mating-type switching protein swi1 OS=Schizosaccharomyces pombe (strain 972 / ATCC 24843) GN=swi1 PE=1 SV=1	0.5639
13455	593.80566	4	0.2112	1.00	-3.60	MSIFKK	1		sp|Q09887|YC9D_SCHPO	Uncharacterized amino-acid permease C584.13 OS=Schizosaccharomyces pombe (strain 972 / ATCC 24843) GN=SPCC584.13 PE=3 SV=1	AYGGCLSANAVKDR	12	57.02146@C;	sp|O42846|RL34A_SCHPO&sp|Q9URT8|RL34B_SCHPO	60S ribosomal protein L34-A OS=Schizosaccharomyces pombe (strain 972 / ATCC 24843) GN=rpl34a PE=3 SV=1	0.5639
10553	745.383	3	0.2112	0.91	-0.87	KEDEEIIR	1		sp|Q10428|2AD1_SCHPO	Serine/threonine-protein phosphatase 2A 56 kDa regulatory subunit delta 1 isoform OS=Schizosaccharomyces pombe (strain 972 / ATCC 24843) GN=par1 PE=1 SV=1	MEQFEIIR	1		sp|O13894|MU103_SCHPO	Meiotically up-regulated gene 103 protein OS=Schizosaccharomyces pombe (strain 972 / ATCC 24843) GN=mug103 PE=1 SV=1	0.5639
12544	703.39716	3	0.2112	0.89	8.34	MAGVSVK	1		sp|P58234|RS19A_SCHPO&sp|P79016|RS19B_SCHPO	40S ribosomal protein S19-A OS=Schizosaccharomyces pombe (strain 972 / ATCC 24843) GN=rps19a PE=2 SV=1	MGIASSLRLFGK	1		sp|Q9HDW5|YFW6_SCHPO	UPF0644 protein PB2B4.06 OS=Schizosaccharomyces pombe (strain 972 / ATCC 24843) GN=SPAPB2B4.06 PE=3 SV=2	0.5639
3261	574.0887	4	0.2112	0.95	2.88	NAKILVVK	3		sp|O14002|MAK2_SCHPO	Peroxide stress-activated histidine kinase mak2 OS=Schizosaccharomyces pombe (strain 972 / ATCC 24843) GN=mak2 PE=3 SV=1	KHFEQVINEK	1		sp|O74762|RPN2_SCHPO	26S proteasome regulatory subunit rpn2 OS=Schizosaccharomyces pombe (strain 972 / ATCC 24843) GN=rpn2 PE=1 SV=1	0.5639
1208	539.2565	4	0.2112	0.93	-3.86	FDKEASGR	3		sp|O94378|YG0C_SCHPO	Uncharacterized protein C1604.12 OS=Schizosaccharomyces pombe (strain 972 / ATCC 24843) GN=SPBC1604.12 PE=1 SV=1	MTGLNETDAR	1		sp|O94459|SCC4_SCHPO	MAU2 chromatid cohesion factor homolog OS=Schizosaccharomyces pombe (strain 972 / ATCC 24843) GN=ssl3 PE=1 SV=1	0.5639
13128	620.83167	4	0.2111	0.97	2.17	FTEKAIR	4		sp|P40375|MAOX_SCHPO&tr|Q9P3E3|Q9P3E3_SCHPO	NAD-dependent malic enzyme OS=Schizosaccharomyces pombe (strain 972 / ATCC 24843) GN=mae2 PE=1 SV=1	GKNPLAAENHASGGR	2		sp|O14367|GTI1_SCHPO	Gluconate transport inducer 1 OS=Schizosaccharomyces pombe (strain 972 / ATCC 24843) GN=gti1 PE=4 SV=1	0.5639
10125	779.74396	3	0.2110	1.00	-6.79	MWILK	1		sp|Q9UT40|YIQ3_SCHPO	Uncharacterized protein C824.03c; mitochondrial OS=Schizosaccharomyces pombe (strain 972 / ATCC 24843) GN=SPAC824.03c PE=4 SV=1	MQQTYKPNTSALK	6		sp|Q9P7I2|KCC1_SCHPO	Calcium/calmodulin-dependent protein kinase type I OS=Schizosaccharomyces pombe (strain 972 / ATCC 24843) GN=cmk1 PE=1 SV=1	0.5639
7175	1122.8694	3	0.2109	0.99	1.02	KVDGYTK	1		sp|O14147|CHL1_SCHPO	ATP-dependent RNA helicase chl1 OS=Schizosaccharomyces pombe (strain 972 / ATCC 24843) GN=chl1 PE=3 SV=1	SEAAEFEYKNGYPMPCDVLAK	9	57.02146@C;	sp|O94517|PSA1_SCHPO	Probable proteasome subunit alpha type-1 OS=Schizosaccharomyces pombe (strain 972 / ATCC 24843) GN=SPBC646.16 PE=3 SV=1	0.5639
2015	540.9887	3	0.2109	0.96	8.06	MVSLKK	1		sp|O74791|GRN1_SCHPO	GTPase grn1 OS=Schizosaccharomyces pombe (strain 972 / ATCC 24843) GN=grn1 PE=1 SV=1	KFEVQK	1		sp|P0CS87|YP41_SCHPO&sp|Q9HGQ1|YM01_SCHPO&sp|Q9P3E5|YLZ6_SCHPO&sp|P0CS86|YI41_SCHPO	UPF0494 membrane protein CPT2R1.01c OS=Schizosaccharomyces pombe (strain 972 / ATCC 24843) GN=SPBCPT2R1.01c PE=3 SV=1	0.5639
6284	573.3126	3	0.2108	0.98	-8.25	KPDAR	1		sp|P12000|DNLI1_SCHPO	DNA ligase 1 OS=Schizosaccharomyces pombe (strain 972 / ATCC 24843) GN=cdc17 PE=3 SV=1	VAWTKAYR	5		sp|Q10353|RLP24_SCHPO	Ribosome biogenesis protein rlp24 OS=Schizosaccharomyces pombe (strain 972 / ATCC 24843) GN=rlp24 PE=3 SV=1	0.5639
5885	486.51675	4	0.2108	0.98	0.44	NDKAR	3		sp|O74347|COXM1_SCHPO	COX assembly mitochondrial protein 1 OS=Schizosaccharomyces pombe (strain 972 / ATCC 24843) GN=cmc1 PE=3 SV=1	LIQKFSHSSR	4		sp|Q9HDX9|SYEM_SCHPO	Glutamate--tRNA ligase; mitochondrial OS=Schizosaccharomyces pombe (strain 972 / ATCC 24843) GN=mse1 PE=3 SV=1	0.5639
2550	480.26935	4	0.2107	0.93	1.66	KVPDK	1		sp|O94517|PSA1_SCHPO	Probable proteasome subunit alpha type-1 OS=Schizosaccharomyces pombe (strain 972 / ATCC 24843) GN=SPBC646.16 PE=3 SV=1	KLEGTIDYQK	1		sp|O74445|PRS10_SCHPO	Probable 26S protease subunit rpt4 OS=Schizosaccharomyces pombe (strain 972 / ATCC 24843) GN=rpt4 PE=3 SV=2	0.5639
10976	630.1011	4	0.2107	0.96	-7.47	KAESDVK	1		sp|O42832|SPB1_SCHPO	AdoMet-dependent rRNA methyltransferase spb1 OS=Schizosaccharomyces pombe (strain 972 / ATCC 24843) GN=spb1 PE=1 SV=2	TVQKVETAVLSTTVK	4		sp|O74762|RPN2_SCHPO	26S proteasome regulatory subunit rpn2 OS=Schizosaccharomyces pombe (strain 972 / ATCC 24843) GN=rpn2 PE=1 SV=1	0.5639
5414	499.02057	4	0.2107	0.99	-7.48	MAKLSR	3		sp|Q10199|IMP2_SCHPO	Septation protein imp2 OS=Schizosaccharomyces pombe (strain 972 / ATCC 24843) GN=imp2 PE=1 SV=1	EAERQHKPR	7		sp|O74517|SAF1_SCHPO	Protein saf1 OS=Schizosaccharomyces pombe (strain 972 / ATCC 24843) GN=saf1 PE=1 SV=1	0.5639
6988	432.55472	3	0.2105	0.99	-9.15	MSSSR	1		sp|O74418|SNUT3_SCHPO	U4/U6.U5 tri-snRNP-associated protein 3-like protein C162.01c OS=Schizosaccharomyces pombe (strain 972 / ATCC 24843) GN=SPCC162.01c PE=1 SV=1	QTSKK	4		sp|Q9UUA0|ECM1_SCHPO	Shuttling pre-60S factor C23B6.02c OS=Schizosaccharomyces pombe (strain 972 / ATCC 24843) GN=SPCC23B6.02c PE=3 SV=2	0.5639
10217	681.3558	3	0.2104	0.98	-8.19	AASESEKK	7		sp|Q92354|RL24A_SCHPO&sp|O74884|RL24B_SCHPO	60S ribosomal protein L24-A OS=Schizosaccharomyces pombe (strain 972 / ATCC 24843) GN=rpl24a PE=3 SV=1	MGKVHGSLAR	3		sp|O42952|RS30_SCHPO	40S ribosomal protein S30 OS=Schizosaccharomyces pombe (strain 972 / ATCC 24843) GN=rps30a PE=3 SV=2	0.5639
1902	380.45358	4	0.2104	1.00	6.68	QDGKVK	4		sp|O74340|DCA13_SCHPO	Protein sof1 OS=Schizosaccharomyces pombe (strain 972 / ATCC 24843) GN=sof1 PE=3 SV=1	MAGDSVK	1		sp|O94642|TAD2_SCHPO	tRNA-specific adenosine deaminase subunit tad2 OS=Schizosaccharomyces pombe (strain 972 / ATCC 24843) GN=tad2 PE=3 SV=2	0.5639
1976	443.83405	5	0.2103	0.98	9.37	KYFSNK	1		sp|O74505|YJD2_SCHPO	Uncharacterized protein C594.02c OS=Schizosaccharomyces pombe (strain 972 / ATCC 24843) GN=SPCC594.02c PE=1 SV=1	TKEDCWIAIR	2	57.02146@C;	sp|Q10352|YDAA_SCHPO	Uncharacterized protein C1F12.10c OS=Schizosaccharomyces pombe (strain 972 / ATCC 24843) GN=SPAC1F12.10c PE=3 SV=1	0.5639
1466	442.85394	5	0.2103	0.92	-2.54	KPFLFDK	1		sp|O14234|CCH1_SCHPO	Calcium-channel protein cch1 OS=Schizosaccharomyces pombe (strain 972 / ATCC 24843) GN=cch1 PE=3 SV=1	ALISDFGLSKK	10		sp|O94537|PPK4_SCHPO	Serine/threonine-protein kinase ppk4 OS=Schizosaccharomyces pombe (strain 972 / ATCC 24843) GN=ppk4 PE=3 SV=1	0.5639
2401	518.3124	4	0.2103	0.96	0.71	TKIAVVVR	2		sp|O94312|PDP2_SCHPO	PWWP domain-containing protein2 OS=Schizosaccharomyces pombe (strain 972 / ATCC 24843) GN=pdp2 PE=1 SV=1	SSTLENLKR	8		sp|Q9P6L8|SRB8_SCHPO	Mediator of RNA polymerase II transcription subunit 12 OS=Schizosaccharomyces pombe (strain 972 / ATCC 24843) GN=srb8 PE=1 SV=2	0.5639
3897	505.26965	4	0.2101	0.95	-2.24	KIESMK	1		sp|Q09898|SID2_SCHPO	Serine/threonine-protein kinase sid2 OS=Schizosaccharomyces pombe (strain 972 / ATCC 24843) GN=sid2 PE=1 SV=1	YHQELEAKK	8		sp|Q09776|SNU23_SCHPO	U4/U6.U5 small nuclear ribonucleoprotein component snu23 OS=Schizosaccharomyces pombe (strain 972 / ATCC 24843) GN=snu23 PE=3 SV=4	0.5639
9642	767.07196	3	0.2101	0.89	-8.71	KPEALK	1		sp|O60173|DBP7_SCHPO	ATP-dependent RNA helicase dbp7 OS=Schizosaccharomyces pombe (strain 972 / ATCC 24843) GN=dbp7 PE=3 SV=1	QMAEQLKVSEGEK	7		sp|Q92371|NACB_SCHPO	Nascent polypeptide-associated complex subunit beta OS=Schizosaccharomyces pombe (strain 972 / ATCC 24843) GN=btf3 PE=2 SV=2	0.5639
5993	857.8045	3	0.2096	0.97	5.70	FVGKK	4		sp|O59713|DPH1_SCHPO	Diphthamide biosynthesis protein 1 OS=Schizosaccharomyces pombe (strain 972 / ATCC 24843) GN=dph1 PE=3 SV=1	LDPAGFYIGYKATSAGPK	11		sp|O94517|PSA1_SCHPO	Probable proteasome subunit alpha type-1 OS=Schizosaccharomyces pombe (strain 972 / ATCC 24843) GN=SPBC646.16 PE=3 SV=1	0.5639
817	484.25052	3	0.2096	0.98	-7.83	TSEKR	4		sp|Q92355|SEN1_SCHPO	Helicase sen1 OS=Schizosaccharomyces pombe (strain 972 / ATCC 24843) GN=sen1 PE=1 SV=1	KSTDSR	1		sp|Q10264|PSO2_SCHPO	DNA cross-link repair protein pso2/snm1 OS=Schizosaccharomyces pombe (strain 972 / ATCC 24843) GN=pso2 PE=3 SV=3	0.5639
11891	720.4099	3	0.2094	1.00	2.71	SKDIK	2		sp|O59672|YB89_SCHPO	Uncharacterized ABC transporter ATP-binding protein C29A3.09c OS=Schizosaccharomyces pombe (strain 972 / ATCC 24843) GN=SPBC29A3.09c PE=3 SV=1	GSTQVKAGLAQMLK	6		sp|O14027|PDX1_SCHPO	Probable pyridoxine biosynthesis PDX1-like protein OS=Schizosaccharomyces pombe (strain 972 / ATCC 24843) GN=snz1 PE=1 SV=1	0.5639
9768	640.69183	3	0.2093	0.90	7.00	MPPAHKR	1		sp|P87176|SLX8_SCHPO	E3 ubiquitin-protein ligase complex slx8-rfp subunit slx8 OS=Schizosaccharomyces pombe (strain 972 / ATCC 24843) GN=slx8 PE=1 SV=1	KDQISSLR	1		sp|O42997|YBC7_SCHPO	Uncharacterized protein C27B12.07 OS=Schizosaccharomyces pombe (strain 972 / ATCC 24843) GN=pi071 PE=4 SV=1	0.5643
1468	403.01022	4	0.2093	0.95	9.19	KDKPK	3		sp|P36612|PRS4_SCHPO	26S protease regulatory subunit 4 homolog OS=Schizosaccharomyces pombe (strain 972 / ATCC 24843) GN=mts2 PE=2 SV=1	QIKILNK	3		sp|Q04665|GPA2_SCHPO	Guanine nucleotide-binding protein alpha-2 subunit OS=Schizosaccharomyces pombe (strain 972 / ATCC 24843) GN=gpa2 PE=1 SV=1	0.5643
9781	703.3962	3	0.2093	0.95	6.95	MAGVSVK	1		sp|P58234|RS19A_SCHPO&sp|P79016|RS19B_SCHPO	40S ribosomal protein S19-A OS=Schizosaccharomyces pombe (strain 972 / ATCC 24843) GN=rps19a PE=2 SV=1	MGIASSLRLFGK	1		sp|Q9HDW5|YFW6_SCHPO	UPF0644 protein PB2B4.06 OS=Schizosaccharomyces pombe (strain 972 / ATCC 24843) GN=SPAPB2B4.06 PE=3 SV=2	0.5643
4974	416.24112	4	0.2092	0.99	-2.20	KEIIAR	1		sp|O13665|FAR11_SCHPO	Factor arrest protein 11 OS=Schizosaccharomyces pombe (strain 972 / ATCC 24843) GN=far11 PE=1 SV=1	ELDKYK	4		sp|O59795|CASP_SCHPO	Protein CASP OS=Schizosaccharomyces pombe (strain 972 / ATCC 24843) GN=coy1 PE=3 SV=1	0.5643
3635	465.23438	4	0.2091	1.00	-7.36	EYYKK	4		sp|Q9UT24|BRR2_SCHPO	Pre-mRNA-splicing factor brr2 OS=Schizosaccharomyces pombe (strain 972 / ATCC 24843) GN=brr2 PE=1 SV=1	MLENDLQK	1		sp|Q9C104|GDE1_SCHPO	Glycerophosphodiester phosphodiesterase gde1 OS=Schizosaccharomyces pombe (strain 972 / ATCC 24843) GN=gde1 PE=1 SV=1	0.5643
11675	572.0446	4	0.2091	0.98	-8.23	KYGSQNK	1		sp|O13911|PNK1_SCHPO	Bifunctional polynucleotide phosphatase/kinase OS=Schizosaccharomyces pombe (strain 972 / ATCC 24843) GN=pnk1 PE=1 SV=2	EATVALGYEKSR	10		sp|O74557|NCB5R_SCHPO	NADH-cytochrome b5 reductase 1 OS=Schizosaccharomyces pombe (strain 972 / ATCC 24843) GN=cbr1 PE=3 SV=1	0.5643
12592	873.20245	3	0.2090	1.00	3.27	VIADKK	5		sp|O36032|GLRX1_SCHPO	Glutaredoxin-1 OS=Schizosaccharomyces pombe (strain 972 / ATCC 24843) GN=grx1 PE=3 SV=1	AIVVFVPQPLLKAFHK	12		sp|Q10101|RS7_SCHPO	40S ribosomal protein S7 OS=Schizosaccharomyces pombe (strain 972 / ATCC 24843) GN=rps7 PE=1 SV=2	0.5643
3619	554.54425	4	0.2086	0.96	-5.51	SAVIKTSTR	5		sp|O14126|PRS6A_SCHPO	26S protease regulatory subunit 6A OS=Schizosaccharomyces pombe (strain 972 / ATCC 24843) GN=tbp1 PE=3 SV=1	HCLKICER	4	57.02146@C;	sp|O74365|SOL1_SCHPO	SWI/SNF chromatin-remodeling complex subunit sol1 OS=Schizosaccharomyces pombe (strain 972 / ATCC 24843) GN=sol1 PE=1 SV=1	0.5643
10308	732.73834	3	0.2086	0.98	4.67	KGFLNK	1		sp|Q9P6S4|MEU25_SCHPO	Meiotic expression up-regulated protein 25 OS=Schizosaccharomyces pombe (strain 972 / ATCC 24843) GN=meu25 PE=2 SV=1	KQTIEEYSINK	1		sp|O60055|UTP20_SCHPO	U3 small nucleolar RNA-associated protein 20 OS=Schizosaccharomyces pombe (strain 972 / ATCC 24843) GN=utp20 PE=3 SV=1	0.5643
4447	773.09015	3	0.2085	0.95	4.22	YKVNLYK	2		sp|Q9Y7T8|PSB3_SCHPO	Probable proteasome subunit beta type-3 OS=Schizosaccharomyces pombe (strain 972 / ATCC 24843) GN=pup3 PE=3 SV=1	KIYNEYPPTK	1		sp|O94579|PSA2_SCHPO	Probable proteasome subunit alpha type-2 OS=Schizosaccharomyces pombe (strain 972 / ATCC 24843) GN=pre8 PE=3 SV=1	0.5643
1351	623.55383	4	0.2085	0.98	8.92	NCEKR	4	57.02146@C;	sp|O94713|MEU27_SCHPO	Meiotic expression up-regulated protein 27 OS=Schizosaccharomyces pombe (strain 972 / ATCC 24843) GN=meu27 PE=2 SV=1	DISSKSPSGNDALNDK	5		sp|P87048|RPN1_SCHPO	26S proteasome regulatory subunit rpn1 OS=Schizosaccharomyces pombe (strain 972 / ATCC 24843) GN=rpn1 PE=1 SV=2	0.5643
8883	851.8022	3	0.2083	0.94	-1.34	KFGGIPISFK	1		sp|Q09773|MUG62_SCHPO	Meiotically up-regulated gene 62 protein OS=Schizosaccharomyces pombe (strain 972 / ATCC 24843) GN=mug62 PE=1 SV=1	NYELAIEQSKK	10		sp|O94474|SKI3_SCHPO	Superkiller protein 3 OS=Schizosaccharomyces pombe (strain 972 / ATCC 24843) GN=ski3 PE=3 SV=1	0.5643
7707	433.93387	3	0.2083	0.98	-8.74	KGTTK	1		sp|Q9HFF5|PDS5_SCHPO	Sister chromatid cohesion protein pds5 OS=Schizosaccharomyces pombe (strain 972 / ATCC 24843) GN=pds5 PE=1 SV=1	QKKPK	3		sp|P79011|T2EB_SCHPO	Transcription initiation factor IIE subunit beta OS=Schizosaccharomyces pombe (strain 972 / ATCC 24843) GN=tfa2 PE=1 SV=2	0.5643
2437	565.8186	4	0.2082	0.96	4.54	KVVQSLEK	1		sp|P58234|RS19A_SCHPO&sp|P79016|RS19B_SCHPO	40S ribosomal protein S19-A OS=Schizosaccharomyces pombe (strain 972 / ATCC 24843) GN=rps19a PE=2 SV=1	KFDLADENLK	1		sp|O74630|ATM_SCHPO	Serine/threonine-protein kinase tel1 OS=Schizosaccharomyces pombe (strain 972 / ATCC 24843) GN=tel1 PE=1 SV=1	0.5643
10862	809.0955	3	0.2082	1.00	2.01	MNINQQPKK	8		sp|P50527|STE20_SCHPO	Serine/threonine-protein kinase shk1/pak1 OS=Schizosaccharomyces pombe (strain 972 / ATCC 24843) GN=shk1 PE=1 SV=2	KEALNLCPSR	1	57.02146@C;	sp|O14215|PRI1_SCHPO	DNA primase small subunit OS=Schizosaccharomyces pombe (strain 972 / ATCC 24843) GN=pri1 PE=1 SV=1	0.5643
990	395.0299	5	0.2082	0.98	5.08	KIQTIK	1		sp|O14158|YE76_SCHPO	AB hydrolase superfamily protein C4A8.06c OS=Schizosaccharomyces pombe (strain 972 / ATCC 24843) GN=SPAC4A8.06c PE=3 SV=1	EEKDLQVSR	3		sp|Q9UTR7|MCP3_SCHPO	Meiotic coiled-coil protein 3 OS=Schizosaccharomyces pombe (strain 972 / ATCC 24843) GN=mcp3 PE=1 SV=1	0.5643
7991	836.43677	3	0.2081	1.00	3.41	MSYKLEK	4		sp|Q9UTL4|GWT1_SCHPO	GPI-anchored wall transfer protein 1 OS=Schizosaccharomyces pombe (strain 972 / ATCC 24843) GN=gwt1 PE=1 SV=1	KEHWLPEYIEK	1		sp|Q9P6L2|RKM4_SCHPO	Ribosomal lysine N-methyltransferase 4 OS=Schizosaccharomyces pombe (strain 972 / ATCC 24843) GN=set13 PE=3 SV=2	0.5643
7343	467.71652	4	0.2081	0.87	-2.16	MDDEGAR	1		sp|O94684|TFB3_SCHPO	RNA polymerase II transcription factor B subunit 3 OS=Schizosaccharomyces pombe (strain 972 / ATCC 24843) GN=pmh1 PE=1 SV=1	DVYEKQR	5		sp|O94487|PPK35_SCHPO	Serine/threonine-protein kinase ppk35 OS=Schizosaccharomyces pombe (strain 972 / ATCC 24843) GN=ppk35 PE=1 SV=1	0.5643
11835	660.07245	3	0.2081	1.00	4.20	IVEEIKK	6		sp|O60114|YG65_SCHPO	Uncharacterized helicase C15C4.05 OS=Schizosaccharomyces pombe (strain 972 / ATCC 24843) GN=SPBC15C4.05 PE=3 SV=1	EPLINKLR	6		sp|O94590|SEC1_SCHPO	Protein transport protein sec1 OS=Schizosaccharomyces pombe (strain 972 / ATCC 24843) GN=sec1 PE=3 SV=1	0.5643
8402	518.0005	4	0.2081	0.98	-9.21	DMDKNR	4		sp|Q9UTR7|MCP3_SCHPO	Meiotic coiled-coil protein 3 OS=Schizosaccharomyces pombe (strain 972 / ATCC 24843) GN=mcp3 PE=1 SV=1	WTLKFESDK	4		sp|O94560|YGD1_SCHPO	Uncharacterized WD repeat-containing protein C1773.01 OS=Schizosaccharomyces pombe (strain 972 / ATCC 24843) GN=SPBC1773.01 PE=3 SV=1	0.5643
10364	646.0974	4	0.2081	0.93	4.07	KEINAFNEK	1		sp|O13735|FAT1_SCHPO	Actin-interacting protein 3 homolog OS=Schizosaccharomyces pombe (strain 972 / ATCC 24843) GN=fat1 PE=1 SV=2	MLLSNEEFLKK	10		sp|Q9P372|SRP14_SCHPO	Signal recognition particle subunit srp14 OS=Schizosaccharomyces pombe (strain 972 / ATCC 24843) GN=srp14 PE=1 SV=1	0.5643
3992	728.34467	3	0.2080	0.95	6.04	MDQER	1		sp|O94306|YCGJ_SCHPO	Uncharacterized protein C16C4.19 OS=Schizosaccharomyces pombe (strain 972 / ATCC 24843) GN=SPCC16C4.19 PE=4 SV=1	WEDALSAYEKR	10		sp|Q9Y7K2|TOR2_SCHPO	Phosphatidylinositol 3-kinase tor2 OS=Schizosaccharomyces pombe (strain 972 / ATCC 24843) GN=tor2 PE=1 SV=2	0.5643
3908	728.3443	3	0.2080	0.95	5.59	MDQER	1		sp|O94306|YCGJ_SCHPO	Uncharacterized protein C16C4.19 OS=Schizosaccharomyces pombe (strain 972 / ATCC 24843) GN=SPCC16C4.19 PE=4 SV=1	WEDALSAYEKR	10		sp|Q9Y7K2|TOR2_SCHPO	Phosphatidylinositol 3-kinase tor2 OS=Schizosaccharomyces pombe (strain 972 / ATCC 24843) GN=tor2 PE=1 SV=2	0.5643
5610	625.6611	3	0.2079	0.95	9.18	EMKNK	3		sp|Q9P6L5|SLA2_SCHPO	Endocytosis protein end4 OS=Schizosaccharomyces pombe (strain 972 / ATCC 24843) GN=end4 PE=1 SV=2	KSEGDTPLNK	1		sp|O13898|PMT1_SCHPO	Dolichyl-phosphate-mannose--protein mannosyltransferase 1 OS=Schizosaccharomyces pombe (strain 972 / ATCC 24843) GN=ogm1 PE=1 SV=1	0.5643
3506	912.49335	3	0.2079	0.99	10.98	QKSISK	2		sp|Q9UUH2|BMT2_SCHPO	25S rRNA adenine-N(1) methyltransferase OS=Schizosaccharomyces pombe (strain 972 / ATCC 24843) GN=SPAC630.10 PE=3 SV=1	HFEQVINEKHEDALAK	9		sp|O74762|RPN2_SCHPO	26S proteasome regulatory subunit rpn2 OS=Schizosaccharomyces pombe (strain 972 / ATCC 24843) GN=rpn2 PE=1 SV=1	0.5643
6754	713.34247	3	0.2076	1.00	-10.51	SGDSKVGR	5		sp|Q9P7V2|ABC4_SCHPO	ATP-binding cassette transporter abc4 OS=Schizosaccharomyces pombe (strain 972 / ATCC 24843) GN=abc4 PE=3 SV=1	KDYDEEQLR	1		sp|Q10132|IDI1_SCHPO	Isopentenyl-diphosphate Delta-isomerase OS=Schizosaccharomyces pombe (strain 972 / ATCC 24843) GN=idi1 PE=2 SV=2	0.5816
2027	469.25253	5	0.2075	0.96	3.13	KENQEIK	1		sp|P32372|RAD4_SCHPO	S-M checkpoint control protein rad4 OS=Schizosaccharomyces pombe (strain 972 / ATCC 24843) GN=rad4 PE=1 SV=2	LTHEKSTMLEK	5		sp|O14126|PRS6A_SCHPO	26S protease regulatory subunit 6A OS=Schizosaccharomyces pombe (strain 972 / ATCC 24843) GN=tbp1 PE=3 SV=1	0.5816
4193	529.2832	4	0.2074	0.98	-3.00	RSEKPR	4		sp|P87154|DPOE_SCHPO	DNA polymerase epsilon catalytic subunit A OS=Schizosaccharomyces pombe (strain 972 / ATCC 24843) GN=pol2 PE=2 SV=1	KFWTSGFFGK	1		sp|Q8TFH7|SEN2_SCHPO	Probable tRNA-splicing endonuclease subunit sen2 OS=Schizosaccharomyces pombe (strain 972 / ATCC 24843) GN=sen2 PE=3 SV=1	0.5816
4869	773.091	3	0.2074	0.89	5.27	YKVNLYK	2		sp|Q9Y7T8|PSB3_SCHPO	Probable proteasome subunit beta type-3 OS=Schizosaccharomyces pombe (strain 972 / ATCC 24843) GN=pup3 PE=3 SV=1	KIYNEYPPTK	1		sp|O94579|PSA2_SCHPO	Probable proteasome subunit alpha type-2 OS=Schizosaccharomyces pombe (strain 972 / ATCC 24843) GN=pre8 PE=3 SV=1	0.5816
6228	741.02155	3	0.2072	0.96	9.35	MNDQNER	1		sp|Q09730|SFT1_SCHPO	Protein transport protein sft1 OS=Schizosaccharomyces pombe (strain 972 / ATCC 24843) GN=sft1 PE=3 SV=1	IKNFENQER	2		sp|Q9UUE2|CSX2_SCHPO	Protein csx2 OS=Schizosaccharomyces pombe (strain 972 / ATCC 24843) GN=csx2 PE=1 SV=1	0.5915
11154	846.9489	4	0.2072	0.99	10.46	ETLGEGSFGKVK	10		tr|Q6LEP6|Q6LEP6_SCHPM&sp|O74536|SNF1_SCHPO	Protein kinase OS=Schizosaccharomyces pombe GN=ssp2+ PE=4 SV=1	MNEEIGFLKNQLFADVK	9		sp|P36598|THI1_SCHPO	Thiamine repressible genes regulatory protein thi1 OS=Schizosaccharomyces pombe (strain 972 / ATCC 24843) GN=thi1 PE=1 SV=2	0.5915
12790	624.82166	4	0.2071	0.99	-9.00	EKIQALR	2		sp|Q96WV1|TRMB_SCHPO	tRNA (guanine-N(7)-)-methyltransferase OS=Schizosaccharomyces pombe (strain 972 / ATCC 24843) GN=trm8 PE=3 SV=1	IYQYSDENWKR	10		sp|Q10290|MAL2_SCHPO	Chromosome segregation protein mal2 OS=Schizosaccharomyces pombe (strain 972 / ATCC 24843) GN=mal2 PE=1 SV=1	0.5915
3238	500.00363	4	0.2071	0.99	-5.32	DSLSKSR	5		sp|Q9P793|MIT1_SCHPO	Chromatin remodeling factor mit1 OS=Schizosaccharomyces pombe (strain 972 / ATCC 24843) GN=mit1 PE=1 SV=1	NFSSNKSQR	6		sp|Q9Y7Z6|YP02_SCHPO	Meiotic chromosome segregation protein C1539.02 OS=Schizosaccharomyces pombe (strain 972 / ATCC 24843) GN=SPBC1539.02 PE=4 SV=1	0.5915
11179	809.09467	3	0.2071	0.99	10.78	KEDDLVK	1		sp|Q9HDV6|MOR2_SCHPO	Cell polarity protein mor2 OS=Schizosaccharomyces pombe (strain 972 / ATCC 24843) GN=mor2 PE=4 SV=1	YHEIWQFYKK	9		sp|P36603|RIR2_SCHPO	Ribonucleoside-diphosphate reductase small chain OS=Schizosaccharomyces pombe (strain 972 / ATCC 24843) GN=suc22 PE=3 SV=2	0.5915
2496	691.32446	4	0.2070	0.97	4.60	TACLKDAQ	5	57.02146@C;	sp|P87172|GPI3_SCHPO	Phosphatidylinositol N-acetylglucosaminyltransferase gpi3 subunit OS=Schizosaccharomyces pombe (strain 972 / ATCC 24843) GN=gpi3 PE=3 SV=1	QSFFDNISCESKEK	12	57.02146@C;	sp|Q9HGL3|SUM2_SCHPO	Protein sum2 OS=Schizosaccharomyces pombe (strain 972 / ATCC 24843) GN=sum2 PE=1 SV=1	0.5915
8230	688.034	3	0.2069	0.95	-5.69	LDTFQKK	6		sp|O14064|BIR1_SCHPO	Protein bir1 OS=Schizosaccharomyces pombe (strain 972 / ATCC 24843) GN=bir1 PE=1 SV=1	LDGGMTPKAR	8		sp|P79051|RHP16_SCHPO	ATP-dependent helicase rhp16 OS=Schizosaccharomyces pombe (strain 972 / ATCC 24843) GN=rhp16 PE=3 SV=2	0.5915
9186	516.24475	4	0.2067	0.83	0.00	MTETGR	1		sp|O14311|SPT3_SCHPO	SAGA complex subunit spt3 OS=Schizosaccharomyces pombe (strain 972 / ATCC 24843) GN=spt3 PE=1 SV=2	FWQTDKYDK	6		sp|O59746|YN2B_SCHPO	Uncharacterized transcriptional regulatory protein C530.11c OS=Schizosaccharomyces pombe (strain 972 / ATCC 24843) GN=SPBC530.11c PE=1 SV=1	0.5915
2418	493.0383	4	0.2066	0.99	-3.04	WLGKR	4		sp|O14162|YE7A_SCHPO	Putative lipase C4A8.10 OS=Schizosaccharomyces pombe (strain 972 / ATCC 24843) GN=SPAC4A8.10 PE=3 SV=2	YIQLKPPGTR	5		sp|Q9USV3|SPF27_SCHPO	Pre-mRNA-splicing factor cwf7 OS=Schizosaccharomyces pombe (strain 972 / ATCC 24843) GN=cwf7 PE=1 SV=1	0.5944
1946	484.05252	4	0.2065	0.97	-3.16	VINVGKK	6		sp|Q8TFH0|YIKE_SCHPO	Probable 6-phosphofructo-2-kinase PB17E12.14c OS=Schizosaccharomyces pombe (strain 972 / ATCC 24843) GN=SPAPB17E12.14c PE=1 SV=2	ALANKLPGVR	5		sp|O42859|RT02_SCHPO	Probable 37S ribosomal protein mrp2; mitochondrial OS=Schizosaccharomyces pombe (strain 972 / ATCC 24843) GN=mrp2 PE=3 SV=2	0.5944
12916	963.8499	3	0.2065	0.96	-9.72	DNAKIFLLEAVK	4		sp|Q09816|MTAP_SCHPO	S-methyl-5'-thioadenosine phosphorylase OS=Schizosaccharomyces pombe (strain 972 / ATCC 24843) GN=SPAC16C9.02c PE=3 SV=1	LLMKLSSQNDDK	4		sp|O74762|RPN2_SCHPO	26S proteasome regulatory subunit rpn2 OS=Schizosaccharomyces pombe (strain 972 / ATCC 24843) GN=rpn2 PE=1 SV=1	0.5944
4076	545.93976	3	0.2064	0.96	-8.36	MSGGLSR	1		sp|O14205|VPS74_SCHPO	Vacuolar protein sorting-associated protein 74 OS=Schizosaccharomyces pombe (strain 972 / ATCC 24843) GN=vps74 PE=1 SV=2	DMLKER	4		sp|O13894|MU103_SCHPO	Meiotically up-regulated gene 103 protein OS=Schizosaccharomyces pombe (strain 972 / ATCC 24843) GN=mug103 PE=1 SV=1	0.5944
5350	527.2913	4	0.2064	0.97	10.09	WGKYTPK	3		sp|P87170|DGK1_SCHPO	CTP-dependent diacylglycerol kinase 1 OS=Schizosaccharomyces pombe (strain 972 / ATCC 24843) GN=ptp4 PE=3 SV=1	TDVAISAEKR	9		sp|Q9USW1|YHZ3_SCHPO	Uncharacterized protein C21B10.03c OS=Schizosaccharomyces pombe (strain 972 / ATCC 24843) GN=SPBC21B10.03c PE=4 SV=1	0.5944
6489	1165.9016	3	0.2064	0.98	-7.48	KELTHLAK	1		sp|Q10432|CCQ1_SCHPO	Coiled-coil quantitatively-enriched protein 1 OS=Schizosaccharomyces pombe (strain 972 / ATCC 24843) GN=ccq1 PE=1 SV=1	SEAAEFEYKNGYPMPCDVLAK	9	57.02146@C;	sp|O94517|PSA1_SCHPO	Probable proteasome subunit alpha type-1 OS=Schizosaccharomyces pombe (strain 972 / ATCC 24843) GN=SPBC646.16 PE=3 SV=1	0.5944
12148	786.7364	3	0.2060	0.92	-1.14	QMSKHCLK	4	57.02146@C;	sp|O74829|YN2F_SCHPO	Uncharacterized MFS-type transporter C530.15c OS=Schizosaccharomyces pombe (strain 972 / ATCC 24843) GN=SPBC530.15c PE=1 SV=2	MQGAALDDKIK	9		sp|O59784|MDE7_SCHPO	RNA-binding protein mde7 OS=Schizosaccharomyces pombe (strain 972 / ATCC 24843) GN=mde7 PE=3 SV=1	0.5944
5325	597.33234	3	0.2059	1.00	0.55	KAVGAHR	1		sp|O94708|YC58_SCHPO	Uncharacterized protein C1259.08 OS=Schizosaccharomyces pombe (strain 972 / ATCC 24843) GN=SPCC1259.08 PE=1 SV=1	HKSGPFNK	2		sp|Q9P7M0|YOS3_SCHPO	ABC1 family protein C21C3.03; mitochondrial OS=Schizosaccharomyces pombe (strain 972 / ATCC 24843) GN=SPBC21C3.03 PE=3 SV=2	0.5944
11261	684.03595	3	0.2057	0.97	5.96	KLGFSQVK	1		sp|Q9USR6|NAT9_SCHPO	N-acetyltransferase 9-like protein OS=Schizosaccharomyces pombe (strain 972 / ATCC 24843) GN=SPBC577.03c PE=3 SV=1	MPSIDCKR	1	57.02146@C;	sp|P36618|CDC16_SCHPO	Cell division control protein 16 OS=Schizosaccharomyces pombe (strain 972 / ATCC 24843) GN=cdc16 PE=1 SV=1	0.5944
10997	542.77246	4	0.2057	1.00	-8.45	LNYSEQKK	7		sp|O74969|GHT2_SCHPO	High-affinity glucose transporter ght2 OS=Schizosaccharomyces pombe (strain 972 / ATCC 24843) GN=ght2 PE=1 SV=1	EPYEEKAR	6		sp|P87057|NHP6_SCHPO	Non-histone chromosomal protein 6 OS=Schizosaccharomyces pombe (strain 972 / ATCC 24843) GN=nhp6 PE=3 SV=1	0.5944
6908	632.70233	3	0.2054	0.86	-6.38	VPEKSNK	4		sp|Q9P792|YN8B_SCHPO	ZZ-type zinc finger-containing protein P35G2.11c OS=Schizosaccharomyces pombe (strain 972 / ATCC 24843) GN=SPBP35G2.11c PE=3 SV=1	ILVEDLKK	7		sp|O13921|MSH1_SCHPO	MutS protein homolog 1 OS=Schizosaccharomyces pombe (strain 972 / ATCC 24843) GN=msh1 PE=3 SV=2	0.6000
2107	555.2859	4	0.2053	0.99	6.06	NNFKR	4		sp|Q9P7D1|YOFI_SCHPO	Uncharacterized protein P4H10.18c OS=Schizosaccharomyces pombe (strain 972 / ATCC 24843) GN=SPBP4H10.18c PE=4 SV=1	RTEEEEEQKPK	9		sp|O94666|RPC1_SCHPO	DNA-directed RNA polymerase III subunit rpc1 OS=Schizosaccharomyces pombe (strain 972 / ATCC 24843) GN=rpc1 PE=2 SV=1	0.6000
5552	624.376	3	0.2053	1.00	6.92	LVKGR	3		sp|Q9Y7T8|PSB3_SCHPO	Probable proteasome subunit beta type-3 OS=Schizosaccharomyces pombe (strain 972 / ATCC 24843) GN=pup3 PE=3 SV=1	FSKLNIHFR	3		sp|O13834|PTR1_SCHPO	E3 ubiquitin-protein ligase ptr1 OS=Schizosaccharomyces pombe (strain 972 / ATCC 24843) GN=ptr1 PE=1 SV=1	0.6000
4350	508.03952	4	0.2053	0.98	-3.01	KASLETLK	1		sp|O94262|VAC7_SCHPO	Vacuolar segregation protein 7 OS=Schizosaccharomyces pombe (strain 972 / ATCC 24843) GN=vac7 PE=3 SV=1	EQEKVLEK	4		sp|Q92351|PCP1_SCHPO	Spindle pole body protein pcp1 OS=Schizosaccharomyces pombe (strain 972 / ATCC 24843) GN=pcp1 PE=1 SV=1	0.6000
6061	578.2907	4	0.2053	0.99	-0.53	MAYNYLK	1		sp|Q09836|ATP10_SCHPO	Probable mitochondrial ATPase complex subunit atp10 OS=Schizosaccharomyces pombe (strain 972 / ATCC 24843) GN=atp10 PE=3 SV=1	LKELSHADDSR	2		sp|O94756|MEU14_SCHPO	Meiotic expression up-regulated protein 14 OS=Schizosaccharomyces pombe (strain 972 / ATCC 24843) GN=meu14 PE=4 SV=1	0.6000
3557	639.39667	3	0.2053	0.94	9.37	GAKITVGGK	3		sp|Q9UTM8|SSDH2_SCHPO	Putative succinate-semialdehyde dehydrogenase C139.05 [NADP(+)] OS=Schizosaccharomyces pombe (strain 972 / ATCC 24843) GN=SPAC139.05 PE=3 SV=1	FLKTVVNK	3		sp|P14068|XPO1_SCHPO	Exportin-1 OS=Schizosaccharomyces pombe (strain 972 / ATCC 24843) GN=xpo1 PE=1 SV=3	0.6000
13097	720.07587	3	0.2052	0.98	10.98	MSTVSGLK	1		sp|P37202|DIS3_SCHPO	Exosome complex exonuclease dis3 OS=Schizosaccharomyces pombe (strain 972 / ATCC 24843) GN=dis3 PE=1 SV=1	NVKPRTGEGLK	3		sp|O94424|T2FB_SCHPO	Transcription initiation factor IIF subunit beta OS=Schizosaccharomyces pombe (strain 972 / ATCC 24843) GN=tfg2 PE=1 SV=1	0.6000
12838	617.824	4	0.2052	0.98	11.28	MSKIEK	1		sp|P78763|YG1D_SCHPO	Uncharacterized mitochondrial carrier C83.13 OS=Schizosaccharomyces pombe (strain 972 / ATCC 24843) GN=SPBC83.13 PE=2 SV=2	DIYDKDSEILGEAK	5		sp|Q9UTR4|ETD1_SCHPO	Septation protein etd1 OS=Schizosaccharomyces pombe (strain 972 / ATCC 24843) GN=etd1 PE=4 SV=1	0.6000
3660	478.46344	4	0.2049	0.98	-9.65	EYSEKSK	5		sp|Q9Y7Z6|YP02_SCHPO	Meiotic chromosome segregation protein C1539.02 OS=Schizosaccharomyces pombe (strain 972 / ATCC 24843) GN=SPBC1539.02 PE=4 SV=1	MSSCFGSK	1	57.02146@C;	sp|O13928|RHO3_SCHPO	GTP-binding protein rho3 OS=Schizosaccharomyces pombe (strain 972 / ATCC 24843) GN=rho3 PE=1 SV=2	0.6000
12719	624.8223	4	0.2048	0.89	-9.59	YEHLQKSFK	6		sp|O42657|YF82_SCHPO	GRIP and coiled-coil domain-containing protein C27D7.02c OS=Schizosaccharomyces pombe (strain 972 / ATCC 24843) GN=SPAC27D7.02c PE=3 SV=1	YEHLQKSFK	6		sp|O42657|YF82_SCHPO	GRIP and coiled-coil domain-containing protein C27D7.02c OS=Schizosaccharomyces pombe (strain 972 / ATCC 24843) GN=SPAC27D7.02c PE=3 SV=1	0.6000
5847	580.3361	4	0.2048	0.98	7.06	LLKPNGR	3		sp|O94628|YGE9_SCHPO	Uncharacterized methyltransferase C1347.09 OS=Schizosaccharomyces pombe (strain 972 / ATCC 24843) GN=SPBC1347.09 PE=3 SV=1	EKPSEKSEKPPK	9		sp|O59740|MOD5P_SCHPO	Cell polarity protein mod5 OS=Schizosaccharomyces pombe (strain 972 / ATCC 24843) GN=mod5 PE=1 SV=1	0.6000
11561	969.52435	3	0.2048	0.95	10.42	VYNLSKRPTGDK	6		sp|Q10215|RDL_SCHPO	Putative thiosulfate sulfurtransferase; mitochondrial OS=Schizosaccharomyces pombe (strain 972 / ATCC 24843) GN=SPAC4H3.07c PE=3 SV=2	LLMKLSSQNDDK	4		sp|O74762|RPN2_SCHPO	26S proteasome regulatory subunit rpn2 OS=Schizosaccharomyces pombe (strain 972 / ATCC 24843) GN=rpn2 PE=1 SV=1	0.6000
11306	713.3523	3	0.2047	0.94	10.85	KQTEENK	1		sp|O13920|MDM28_SCHPO	LETM1 domain-containing protein mdm28; mitochondrial OS=Schizosaccharomyces pombe (strain 972 / ATCC 24843) GN=mdm28 PE=2 SV=3	SSTNTEKDSR	7		sp|O14256|YE6A_SCHPO	Uncharacterized protein C6G10.10c OS=Schizosaccharomyces pombe (strain 972 / ATCC 24843) GN=SPAC6G10.10c PE=4 SV=1	0.6000
4805	583.0882	4	0.2047	0.99	-3.98	VILPKLEK	5		sp|Q9UTK6|YKR3_SCHPO	G-patch domain-containing protein C1486.03 OS=Schizosaccharomyces pombe (strain 972 / ATCC 24843) GN=SPAC1486.03c PE=3 SV=1	KIYNEYPPTK	1		sp|O94579|PSA2_SCHPO	Probable proteasome subunit alpha type-2 OS=Schizosaccharomyces pombe (strain 972 / ATCC 24843) GN=pre8 PE=3 SV=1	0.6000
8868	681.62897	4	0.2046	0.98	-6.37	KQLATSLR	1		sp|Q09720|PSB4_SCHPO	Probable proteasome subunit beta type-4 OS=Schizosaccharomyces pombe (strain 972 / ATCC 24843) GN=SPAC31A2.04c PE=3 SV=1	MAEVNEPLQIELRK	1		sp|Q9C0X8|RRP12_SCHPO	Putative ribosomal RNA-processing protein 12 OS=Schizosaccharomyces pombe (strain 972 / ATCC 24843) GN=SPAPB8E5.07c PE=3 SV=1	0.6000
7503	759.4045	3	0.2045	1.00	11.70	TEKNEVR	3		sp|Q10427|YQ29_SCHPO	Uncharacterized glycosyl hydrolase C11E10.09c OS=Schizosaccharomyces pombe (strain 972 / ATCC 24843) GN=SPCC11E10.09c PE=3 SV=1	NESKIMCLIR	4	57.02146@C;	sp|O94580|YQ77_SCHPO	Ubiquitin and WLM domain-containing metalloprotease SPCC1442.07c OS=Schizosaccharomyces pombe (strain 972 / ATCC 24843) GN=SPCC1442.07c PE=3 SV=1	0.6000
6659	675.3414	4	0.2044	0.98	-3.98	ECYMLKR	6	57.02146@C;	sp|Q9HDZ9|YKP5_SCHPO	UPF0553 protein C589.05c OS=Schizosaccharomyces pombe (strain 972 / ATCC 24843) GN=SPAC589.05c PE=3 SV=1	ILANHQSGKDSHVR	9		sp|O42971|APC10_SCHPO	Anaphase-promoting complex subunit 10 OS=Schizosaccharomyces pombe (strain 972 / ATCC 24843) GN=apc10 PE=1 SV=1	0.6000
8851	786.0778	3	0.2043	0.97	-4.46	QMSKHCLK	4	57.02146@C;	sp|O74829|YN2F_SCHPO	Uncharacterized MFS-type transporter C530.15c OS=Schizosaccharomyces pombe (strain 972 / ATCC 24843) GN=SPBC530.15c PE=1 SV=2	MAQIRQEALK	1		sp|O42971|APC10_SCHPO	Anaphase-promoting complex subunit 10 OS=Schizosaccharomyces pombe (strain 972 / ATCC 24843) GN=apc10 PE=1 SV=1	0.6000
3875	502.27225	4	0.2042	0.97	7.91	MVRTR	1		sp|P79058|IGO1_SCHPO	mRNA stability protein mug134 OS=Schizosaccharomyces pombe (strain 972 / ATCC 24843) GN=mug134 PE=2 SV=4	VMEASKVADTR	6		sp|O74512|WTF14_SCHPO	Uncharacterized protein wtf14 OS=Schizosaccharomyces pombe (strain 972 / ATCC 24843) GN=wtf14 PE=3 SV=2	0.6000
2791	480.53522	4	0.2041	0.99	4.52	MGMFIQK	1		sp|Q9UST4|IF5A2_SCHPO	Eukaryotic translation initiation factor 5A-2 OS=Schizosaccharomyces pombe (strain 972 / ATCC 24843) GN=tif51b PE=3 SV=2	KLLELLAK	1		sp|Q9USN6|YJY3_SCHPO	Uncharacterized protein C132.03 OS=Schizosaccharomyces pombe (strain 972 / ATCC 24843) GN=SPCC132.03 PE=4 SV=1	0.6000
10005	743.8437	4	0.2041	0.93	-9.86	SFSFSKK	6		sp|Q874R1|RHO4_SCHPO	GTP-binding protein rho4 OS=Schizosaccharomyces pombe (strain 972 / ATCC 24843) GN=rho4 PE=1 SV=2	SFSEEKDDAGDFYLPER	6		sp|O13827|YEEB_SCHPO	Uncharacterized protein C19A8.11c OS=Schizosaccharomyces pombe (strain 972 / ATCC 24843) GN=SPAC19A8.11c PE=1 SV=1	0.6000
7829	482.05325	4	0.2040	0.97	-5.27	KFTLVK	1		sp|Q10201|YBX7_SCHPO	Uncharacterized protein C17D1.07c OS=Schizosaccharomyces pombe (strain 972 / ATCC 24843) GN=SPBC17D1.07c PE=3 SV=2	MPLPVLRVK	1		sp|O13951|IWR1_SCHPO	RNA polymerase II nuclear localization protein iwr1 OS=Schizosaccharomyces pombe (strain 972 / ATCC 24843) GN=iwr1 PE=3 SV=1	0.6000
11016	809.09564	3	0.2039	0.98	-9.87	WQDEKGK	5		sp|Q9P791|YN8C_SCHPO	Uncharacterized Nudix hydrolase P35G2.12 OS=Schizosaccharomyces pombe (strain 972 / ATCC 24843) GN=SPBP35G2.12 PE=3 SV=1	SSSPKPLPSSAIVK	5		sp|Q9P7L2|UBX4_SCHPO	UBX domain-containing protein 4 OS=Schizosaccharomyces pombe (strain 972 / ATCC 24843) GN=ubx4 PE=1 SV=1	0.6000
7209	697.3499	3	0.2038	0.91	-10.52	ENTKSMPK	4		sp|O42877|FCF2_SCHPO	rRNA-processing protein fcf2 OS=Schizosaccharomyces pombe (strain 972 / ATCC 24843) GN=fcf2 PE=3 SV=1	ASSGTKGWPK	6		sp|Q9HFE6|YNW6_SCHPO	Uncharacterized RNA-binding protein P16F5.06 OS=Schizosaccharomyces pombe (strain 972 / ATCC 24843) GN=SPBP16F5.06 PE=1 SV=1	0.6000
11877	689.4055	3	0.2038	0.98	0.83	YVLQLKR	6		sp|Q10325|MST2_SCHPO	Histone acetyltransferase mst2 OS=Schizosaccharomyces pombe (strain 972 / ATCC 24843) GN=mst2 PE=1 SV=1	VYETTLKR	7		sp|Q9USY2|YOW4_SCHPO	Uncharacterized RNA-binding protein C1861.04c OS=Schizosaccharomyces pombe (strain 972 / ATCC 24843) GN=SPBC1861.04c PE=3 SV=1	0.6000
10050	555.5146	4	0.2037	0.95	-0.33	KDICPK	1	57.02146@C;	sp|O74409|URIC_SCHPO	Uricase OS=Schizosaccharomyces pombe (strain 972 / ATCC 24843) GN=SPCC1223.09 PE=1 SV=1	KSEESEDGESPK	1		sp|Q9P7S7|NOP58_SCHPO	Nucleolar protein 58 OS=Schizosaccharomyces pombe (strain 972 / ATCC 24843) GN=nop58 PE=1 SV=1	0.6000
7956	597.0458	4	0.2036	0.99	5.02	MEPSQR	1		sp|Q12519|YJ87_SCHPO	Uncharacterized MFS-type transporter C330.07c OS=Schizosaccharomyces pombe (strain 972 / ATCC 24843) GN=SPCC330.07c PE=1 SV=1	FTDASNNTKFISR	9		sp|P87319|VP13A_SCHPO	Vacuolar protein sorting-associated protein 13a OS=Schizosaccharomyces pombe (strain 972 / ATCC 24843) GN=vps13a PE=3 SV=2	0.6000
1137	570.5584	4	0.2036	0.98	-9.43	KDESSK	1		sp|O42649|SMC3_SCHPO	Structural maintenance of chromosomes protein 3 OS=Schizosaccharomyces pombe (strain 972 / ATCC 24843) GN=psm3 PE=1 SV=1	KLAQSTVSSILSSK	1		sp|O60108|CBH2_SCHPO	CENP-B homolog protein 2 OS=Schizosaccharomyces pombe (strain 972 / ATCC 24843) GN=cbh2 PE=3 SV=1	0.6000
4680	661.3139	4	0.2036	0.98	0.55	TKSLFHER	2		sp|P36632|RAD26_SCHPO	DNA repair protein rad26 OS=Schizosaccharomyces pombe (strain 972 / ATCC 24843) GN=rad26 PE=1 SV=2	MDTYMEEREAGR	1		sp|Q09710|YA33_SCHPO	Uncharacterized protein C18B11.03c OS=Schizosaccharomyces pombe (strain 972 / ATCC 24843) GN=SPAC18B11.03c PE=4 SV=2	0.6000
9719	789.45917	3	0.2036	0.97	-0.62	INLLKR	5		sp|O13802|EBP2_SCHPO	Probable rRNA-processing protein ebp2 OS=Schizosaccharomyces pombe (strain 972 / ATCC 24843) GN=ebp2 PE=1 SV=1	NILPKTTNLEDSK	5		sp|P32586|PYP2_SCHPO	Tyrosine-protein phosphatase 2 OS=Schizosaccharomyces pombe (strain 972 / ATCC 24843) GN=pyp2 PE=1 SV=1	0.6000
1382	395.02942	5	0.2034	0.95	5.39	EKPLDEK	2		sp|Q9Y7X7|YGRB_SCHPO	GRIP and coiled-coil domain-containing protein C365.11 OS=Schizosaccharomyces pombe (strain 972 / ATCC 24843) GN=SPBC365.11 PE=1 SV=1	EMKTLLLK	3		sp|O94589|YC93_SCHPO	RanBD1 domain-containing protein C584.03c OS=Schizosaccharomyces pombe (strain 972 / ATCC 24843) GN=SPCC584.03c PE=1 SV=1	0.6104
11626	563.05194	4	0.2033	1.00	-7.28	MALPK	1		sp|O13685|UBC13_SCHPO	Ubiquitin-conjugating enzyme E2 13 OS=Schizosaccharomyces pombe (strain 972 / ATCC 24843) GN=ubc13 PE=1 SV=1	QLVDASKQMTIYR	7		sp|O74442|UBP16_SCHPO	Probable ubiquitin carboxyl-terminal hydrolase 16 OS=Schizosaccharomyces pombe (strain 972 / ATCC 24843) GN=ubp16 PE=1 SV=1	0.6104
1357	643.8106	4	0.2031	0.99	3.99	MGMFIQK	1		sp|Q9UST4|IF5A2_SCHPO	Eukaryotic translation initiation factor 5A-2 OS=Schizosaccharomyces pombe (strain 972 / ATCC 24843) GN=tif51b PE=3 SV=2	KNQMSNNSTTYHR	1		sp|O14147|CHL1_SCHPO	ATP-dependent RNA helicase chl1 OS=Schizosaccharomyces pombe (strain 972 / ATCC 24843) GN=chl1 PE=3 SV=1	0.6104
3363	422.75433	4	0.2031	0.98	-10.56	KIVPAK	1		sp|O14086|RPA49_SCHPO	DNA-directed RNA polymerase I subunit rpa49 OS=Schizosaccharomyces pombe (strain 972 / ATCC 24843) GN=rpa49 PE=2 SV=1	SFVTKWK	5		sp|O94248|MDN1_SCHPO	Midasin OS=Schizosaccharomyces pombe (strain 972 / ATCC 24843) GN=mdn1 PE=1 SV=1	0.6104
4577	704.3759	3	0.2027	1.00	4.74	LCLAKR	5	57.02146@C;	sp|O14349|ISN1_SCHPO	IMP-specific 5'-nucleotidase 1 OS=Schizosaccharomyces pombe (strain 972 / ATCC 24843) GN=isn1 PE=3 SV=1	MFSRFSWPR	1		sp|O60111|MCP2L_SCHPO	ABC1 family protein MCP2 homolog OS=Schizosaccharomyces pombe (strain 972 / ATCC 24843) GN=SPBC15C4.02 PE=3 SV=2	0.6104
2434	510.74512	4	0.2026	0.96	-5.27	KYPTR	1		sp|Q9USK8|AGS1_SCHPO	Cell wall alpha-1;3-glucan synthase ags1 OS=Schizosaccharomyces pombe (strain 972 / ATCC 24843) GN=ags1 PE=1 SV=3	MASDASEEKDR	9		sp|Q9Y7K9|YGI7_SCHPO	PARP-type zinc finger-containing protein C2A9.07c OS=Schizosaccharomyces pombe (strain 972 / ATCC 24843) GN=SPBC2A9.07c PE=1 SV=3	0.6104
3643	510.9131	3	0.2024	0.90	-0.48	MSFFR	1		sp|O59856|RM33_SCHPO	Probable 54S ribosomal protein L33; mitochondrial OS=Schizosaccharomyces pombe (strain 972 / ATCC 24843) GN=mrpl33 PE=3 SV=4	NDDSKK	5		sp|Q9HGM3|YTA12_SCHPO	Mitochondrial respiratory chain complexes assembly protein rca1 OS=Schizosaccharomyces pombe (strain 972 / ATCC 24843) GN=yta12 PE=3 SV=1	0.6104
12459	703.39777	3	0.2023	0.98	9.73	KYINEGK	1		sp|O13983|HRQ1_SCHPO	Putative ATP-dependent helicase hrq1 OS=Schizosaccharomyces pombe (strain 972 / ATCC 24843) GN=hrq1 PE=3 SV=4	GSTSVKTSKPK	9		sp|Q9UT00|YKH3_SCHPO	Uncharacterized protein PYUK71.03c OS=Schizosaccharomyces pombe (strain 972 / ATCC 24843) GN=SPAPYUK71.03c PE=1 SV=1	0.6104
11314	1009.4533	3	0.2023	0.99	10.89	KNEEDESNDSDK	1		sp|Q9UTR8|YLP3_SCHPO	Protein red1 OS=Schizosaccharomyces pombe (strain 972 / ATCC 24843) GN=red1 PE=1 SV=2	MDQNKSTQATGNGK	5		sp|U3H042|SOS7_SCHPO	Kinetochore protein Sos7 OS=Schizosaccharomyces pombe (strain 972 / ATCC 24843) GN=sos7 PE=1 SV=1	0.6104
5644	532.0777	5	0.2023	0.95	-9.10	KQGVLSIDSR	1		sp|O13745|TFB1_SCHPO	RNA polymerase II transcription factor B subunit 1 OS=Schizosaccharomyces pombe (strain 972 / ATCC 24843) GN=tfb1 PE=1 SV=2	ELEKGYMMLFR	4		sp|Q9URV2|APC1_SCHPO	Anaphase-promoting complex subunit 1 OS=Schizosaccharomyces pombe (strain 972 / ATCC 24843) GN=cut4 PE=1 SV=1	0.6104
10438	864.80756	3	0.2023	0.97	7.63	MLLHGLGR	1		sp|O13948|YEH5_SCHPO	Uncharacterized protein C23H4.05c OS=Schizosaccharomyces pombe (strain 972 / ATCC 24843) GN=SPAC23H4.05c PE=3 SV=1	KPEKEAMNELELK	1		sp|O74749|HSE1_SCHPO	Class E vacuolar protein-sorting machinery protein hse1 OS=Schizosaccharomyces pombe (strain 972 / ATCC 24843) GN=hse1 PE=3 SV=1	0.6104
7964	633.7029	3	0.2022	0.94	-1.74	ILDDLKK	6		sp|P53692|SMC6_SCHPO	Structural maintenance of chromosomes protein 6 OS=Schizosaccharomyces pombe (strain 972 / ATCC 24843) GN=smc6 PE=1 SV=1	LLDLCKR	6	57.02146@C;	sp|O60098|C14F5_SCHPO	Uncharacterized protein C14F5.01 OS=Schizosaccharomyces pombe (strain 972 / ATCC 24843) GN=SPBC14F5.01 PE=4 SV=2	0.6104
6267	739.41034	3	0.2021	0.96	5.07	TVLLKGR	5		sp|O59801|SKI2_SCHPO	Putative ATP-dependent RNA helicase C550.03c OS=Schizosaccharomyces pombe (strain 972 / ATCC 24843) GN=SPCC550.03c PE=3 SV=1	IAKLESCNDSR	3	57.02146@C;	sp|Q92349|MUG79_SCHPO	Meiotically up-regulated gene 79 protein OS=Schizosaccharomyces pombe (strain 972 / ATCC 24843) GN=mug79 PE=1 SV=1	0.6104
13460	703.3947	3	0.2021	0.96	4.87	MAGVSVK	1		sp|P58234|RS19A_SCHPO&sp|P79016|RS19B_SCHPO	40S ribosomal protein S19-A OS=Schizosaccharomyces pombe (strain 972 / ATCC 24843) GN=rps19a PE=2 SV=1	MGIASSLRLFGK	1		sp|Q9HDW5|YFW6_SCHPO	UPF0644 protein PB2B4.06 OS=Schizosaccharomyces pombe (strain 972 / ATCC 24843) GN=SPAPB2B4.06 PE=3 SV=2	0.6104
12624	691.10876	4	0.2020	0.99	4.33	NTVFDAKR	7		sp|Q10284|HSP75_SCHPO	Heat shock protein sks2 OS=Schizosaccharomyces pombe (strain 972 / ATCC 24843) GN=sks2 PE=1 SV=2	SQLFNHSLNESKNR	12		sp|O59722|FAB1_SCHPO	1-phosphatidylinositol 3-phosphate 5-kinase fab1 OS=Schizosaccharomyces pombe (strain 972 / ATCC 24843) GN=fab1 PE=3 SV=2	0.6104
9826	548.9779	3	0.2020	0.99	5.94	MSTTAR	1		sp|P23566|UBC2_SCHPO	Ubiquitin-conjugating enzyme E2 2 OS=Schizosaccharomyces pombe (strain 972 / ATCC 24843) GN=rhp6 PE=1 SV=3	KLLPSQR	1		sp|Q10369|YDBJ_SCHPO	Uncharacterized protein C22E12.19 OS=Schizosaccharomyces pombe (strain 972 / ATCC 24843) GN=SPAC22E12.19 PE=3 SV=2	0.6104
2613	491.05112	4	0.2020	1.00	-3.43	QLKLR	3		sp|Q9UUE5|NUP85_SCHPO	Nucleoporin nup85 OS=Schizosaccharomyces pombe (strain 972 / ATCC 24843) GN=nup85 PE=1 SV=1	SNKVHEVILK	3		sp|Q9UTH3|PPK6_SCHPO	Serine/threonine-protein kinase ppk6 OS=Schizosaccharomyces pombe (strain 972 / ATCC 24843) GN=ppk6 PE=1 SV=2	0.6104
12022	641.13574	4	0.2020	0.97	-3.62	LDGKIIDSFK	4		sp|Q92355|SEN1_SCHPO	Helicase sen1 OS=Schizosaccharomyces pombe (strain 972 / ATCC 24843) GN=sen1 PE=1 SV=1	KLIVILDPHIK	1		sp|Q9US55|GLU2A_SCHPO	Glucosidase 2 subunit alpha OS=Schizosaccharomyces pombe (strain 972 / ATCC 24843) GN=gls2 PE=3 SV=1	0.6104
11003	543.2726	4	0.2019	0.94	-3.60	HDLQKDQK	5		sp|O94619|ADN2_SCHPO	Adhesion defective protein 2 OS=Schizosaccharomyces pombe (strain 972 / ATCC 24843) GN=adn2 PE=1 SV=1	EPYEEKAR	6		sp|P87057|NHP6_SCHPO	Non-histone chromosomal protein 6 OS=Schizosaccharomyces pombe (strain 972 / ATCC 24843) GN=nhp6 PE=3 SV=1	0.6104
3128	598.815	4	0.2019	0.97	8.68	DFKYNFPK	3		sp|Q9USW8|YHY1_SCHPO	Uncharacterized protein C19C7.01 OS=Schizosaccharomyces pombe (strain 972 / ATCC 24843) GN=SPBC19C7.01 PE=4 SV=2	KPELPNQENK	1		sp|P36582|PCK1_SCHPO	Protein kinase C-like 1 OS=Schizosaccharomyces pombe (strain 972 / ATCC 24843) GN=pck1 PE=3 SV=2	0.6104
7268	677.03876	3	0.2019	0.99	8.01	GKVHK	2		sp|Q9P370|BUD20_SCHPO	Zinc finger protein bud20 OS=Schizosaccharomyces pombe (strain 972 / ATCC 24843) GN=bud20 PE=3 SV=1	AFLYSNTDKHK	9		sp|O74733|CFT1_SCHPO	Protein cft1 OS=Schizosaccharomyces pombe (strain 972 / ATCC 24843) GN=cft1 PE=3 SV=1	0.6494
6621	788.1627	4	0.2018	0.97	-4.57	AVASLPKGIR	7		sp|P47946|TRK1_SCHPO	Potassium transport protein 1 OS=Schizosaccharomyces pombe (strain 972 / ATCC 24843) GN=trk1 PE=3 SV=2	IGLHDDAYLDVCKYYR	13	57.02146@C;	sp|Q9UTM3|RPN5_SCHPO	26S proteasome regulatory subunit rpn5 OS=Schizosaccharomyces pombe (strain 972 / ATCC 24843) GN=rpn5a PE=1 SV=1	0.6494
7772	674.6127	4	0.2018	0.95	2.81	VDVEEQKR	7		sp|O94655|YPT7_SCHPO	GTP-binding protein ypt7 OS=Schizosaccharomyces pombe (strain 972 / ATCC 24843) GN=ypt7 PE=3 SV=1	TLLFSATMTSKVEK	11		sp|Q9P6N8|RRP3_SCHPO	ATP-dependent rRNA helicase rrp3 OS=Schizosaccharomyces pombe (strain 972 / ATCC 24843) GN=rrp3 PE=3 SV=1	0.6494
10266	667.38153	3	0.2017	0.98	9.28	FDKAFQR	3		sp|O74944|POLK_SCHPO	DNA polymerase kappa OS=Schizosaccharomyces pombe (strain 972 / ATCC 24843) GN=mug40 PE=1 SV=3	KPFYLKR	1		sp|Q9P6P2|RRP36_SCHPO	rRNA biogenesis protein rrp36 OS=Schizosaccharomyces pombe (strain 972 / ATCC 24843) GN=rrp36 PE=1 SV=3	0.6494
1070	452.748	4	0.2017	0.98	4.86	FKMER	2		sp|Q10233|RPC2_SCHPO	DNA-directed RNA polymerase III subunit RPC2 OS=Schizosaccharomyces pombe (strain 972 / ATCC 24843) GN=rpc2 PE=2 SV=1	ETIVEKNK	6		sp|O14202|MU116_SCHPO	Meiotically up-regulated gene 116 protein OS=Schizosaccharomyces pombe (strain 972 / ATCC 24843) GN=mug116 PE=1 SV=1	0.6494
11363	655.1013	4	0.2016	0.97	0.00	DLKAAVEIAMK	3		sp|Q9HGN3|TLG1_SCHPO	t-SNARE affecting a late Golgi compartment protein 1 OS=Schizosaccharomyces pombe (strain 972 / ATCC 24843) GN=tlg1 PE=3 SV=1	FHDFKHVSFK	5		sp|Q09746|BZZ1_SCHPO	Protein BZZ1 OS=Schizosaccharomyces pombe (strain 972 / ATCC 24843) GN=bzz1 PE=3 SV=1	0.6494
1173	468.5155	4	0.2016	0.99	3.66	TFKLADK	3		sp|Q7LL04|YQK1_SCHPO	UPF0676 protein C1494.01 OS=Schizosaccharomyces pombe (strain 972 / ATCC 24843) GN=SPCC1494.01 PE=3 SV=2	YLCSLKK	6	57.02146@C;	sp|Q10201|YBX7_SCHPO	Uncharacterized protein C17D1.07c OS=Schizosaccharomyces pombe (strain 972 / ATCC 24843) GN=SPBC17D1.07c PE=3 SV=2	0.6494
7120	875.4284	3	0.2015	0.99	8.47	MACMKCIR	5	57.02146@C;	sp|Q09728|CUF1_SCHPO	Metal-binding regulatory protein cuf1 OS=Schizosaccharomyces pombe (strain 972 / ATCC 24843) GN=cuf1 PE=1 SV=1	KELFDYYQGVR	1		sp|Q9P371|SST2_SCHPO	AMSH-like protease sst2 OS=Schizosaccharomyces pombe (strain 972 / ATCC 24843) GN=sst2 PE=1 SV=1	0.6494
1840	657.01227	3	0.2013	1.00	3.54	KQVEER	1		sp|Q09856|PRP3_SCHPO	U4/U5/U6 small nuclear ribonucleoprotein prp3 OS=Schizosaccharomyces pombe (strain 972 / ATCC 24843) GN=prp3 PE=1 SV=1	NHASIDKMK	7		sp|P41878|RPN11_SCHPO	26S proteasome regulatory subunit rpn11 OS=Schizosaccharomyces pombe (strain 972 / ATCC 24843) GN=rpn11 PE=1 SV=2	0.6581
4040	747.3542	3	0.2013	0.98	9.27	MGNEER	1		sp|Q9UU88|KAD6_SCHPO	Adenylate kinase isoenzyme 6 homolog OS=Schizosaccharomyces pombe (strain 972 / ATCC 24843) GN=SPCC830.11c PE=3 SV=1	WEDALSAYEKR	10		sp|Q9Y7K2|TOR2_SCHPO	Phosphatidylinositol 3-kinase tor2 OS=Schizosaccharomyces pombe (strain 972 / ATCC 24843) GN=tor2 PE=1 SV=2	0.6581
9317	818.7732	3	0.2012	0.92	5.97	SKTLQYFA	2		sp|O14126|PRS6A_SCHPO	26S protease regulatory subunit 6A OS=Schizosaccharomyces pombe (strain 972 / ATCC 24843) GN=tbp1 PE=3 SV=1	KVEFGLPDLEGR	1		sp|O42931|PRS7_SCHPO	26S protease regulatory subunit 7 homolog OS=Schizosaccharomyces pombe (strain 972 / ATCC 24843) GN=rpt1 PE=1 SV=2	0.6581
7396	688.3554	3	0.2012	0.96	5.56	KYYVR	1		sp|Q9Y719|MOK13_SCHPO	Cell wall alpha-1;3-glucan synthase mok13 OS=Schizosaccharomyces pombe (strain 972 / ATCC 24843) GN=mok13 PE=3 SV=2	SSVVKTCCTR	5	57.02146@C;	sp|O13987|YEG5_SCHPO	Ankyrin and IPT/TIG repeat-containing protein C26H5.05 OS=Schizosaccharomyces pombe (strain 972 / ATCC 24843) GN=SPAC26H5.05 PE=3 SV=1	0.6581
6480	841.1114	3	0.2011	0.89	9.69	KSTDGSLGSR	1		sp|P50528|PLO1_SCHPO	Serine/threonine-protein kinase plo1 OS=Schizosaccharomyces pombe (strain 972 / ATCC 24843) GN=plo1 PE=1 SV=1	MDFNNIPLATIK	1		sp|P87110|ITR2_SCHPO	Myo-inositol transporter 2 OS=Schizosaccharomyces pombe (strain 972 / ATCC 24843) GN=itr2 PE=2 SV=1	0.6618
9283	516.2461	4	0.2008	0.99	2.61	MTETGR	1		sp|O14311|SPT3_SCHPO	SAGA complex subunit spt3 OS=Schizosaccharomyces pombe (strain 972 / ATCC 24843) GN=spt3 PE=1 SV=2	FWQTDKYDK	6		sp|O59746|YN2B_SCHPO	Uncharacterized transcriptional regulatory protein C530.11c OS=Schizosaccharomyces pombe (strain 972 / ATCC 24843) GN=SPBC530.11c PE=1 SV=1	0.6618
12327	797.41754	3	0.2008	0.99	5.01	KADIDMSK	1		sp|O94754|RS18_SCHPO	40S ribosomal protein S18 OS=Schizosaccharomyces pombe (strain 972 / ATCC 24843) GN=rps18a PE=1 SV=1	HLATSAKEDFVK	7		sp|Q9UTJ3|MEU1_SCHPO	Meiotic expression up-regulated protein 1/2 OS=Schizosaccharomyces pombe (strain 972 / ATCC 24843) GN=meu1 PE=2 SV=1	0.6618
672	546.012	4	0.2007	0.97	-10.08	KEEETNR	1		sp|Q9US25|HRP1_SCHPO	Chromodomain helicase hrp1 OS=Schizosaccharomyces pombe (strain 972 / ATCC 24843) GN=hrp1 PE=1 SV=1	MEEFKAVER	5		sp|O13870|NOT3_SCHPO	General negative regulator of transcription subunit 3 OS=Schizosaccharomyces pombe (strain 972 / ATCC 24843) GN=not3 PE=1 SV=2	0.6618
3642	747.35376	3	0.2006	0.97	8.72	MGNEER	1		sp|Q9UU88|KAD6_SCHPO	Adenylate kinase isoenzyme 6 homolog OS=Schizosaccharomyces pombe (strain 972 / ATCC 24843) GN=SPCC830.11c PE=3 SV=1	WEDALSAYEKR	10		sp|Q9Y7K2|TOR2_SCHPO	Phosphatidylinositol 3-kinase tor2 OS=Schizosaccharomyces pombe (strain 972 / ATCC 24843) GN=tor2 PE=1 SV=2	0.6618
13432	742.7363	3	0.2004	0.99	-4.83	KNIAYSR	1		sp|O74805|MYO51_SCHPO	Myosin-51 OS=Schizosaccharomyces pombe (strain 972 / ATCC 24843) GN=myo51 PE=3 SV=1	LQKYQATVMR	3		sp|Q10335|RPN7_SCHPO	Probable 26S proteasome regulatory subunit rpn7 OS=Schizosaccharomyces pombe (strain 972 / ATCC 24843) GN=rpn7 PE=2 SV=1	0.6618
4497	649.32245	4	0.2002	0.93	-4.42	SNGKDIPLR	4		sp|Q10079|YANE_SCHPO	Uncharacterized protein C3H1.14 OS=Schizosaccharomyces pombe (strain 972 / ATCC 24843) GN=SPAC3H1.14 PE=4 SV=2	SDYYMASTYTKK	11		sp|Q9UTM3|RPN5_SCHPO	26S proteasome regulatory subunit rpn5 OS=Schizosaccharomyces pombe (strain 972 / ATCC 24843) GN=rpn5a PE=1 SV=1	0.6618
10138	822.42377	3	0.2000	0.96	10.70	MFCKISR	1	57.02146@C;	sp|O13966|ACON_SCHPO	Aconitate hydratase; mitochondrial OS=Schizosaccharomyces pombe (strain 972 / ATCC 24843) GN=SPAC24C9.06c PE=3 SV=2	SNQKYYDILSR	4		sp|Q9UUE0|YNZC_SCHPO	UPF0655 protein C17G9.12c OS=Schizosaccharomyces pombe (strain 972 / ATCC 24843) GN=SPBC17G9.12c PE=3 SV=1	0.6618
11656	684.01166	3	0.2000	1.00	1.07	NDKYR	3		sp|Q09746|BZZ1_SCHPO	Protein BZZ1 OS=Schizosaccharomyces pombe (strain 972 / ATCC 24843) GN=bzz1 PE=3 SV=1	DNIELNSKER	8		sp|O14207|MMS22_SCHPO	Protein mms22 OS=Schizosaccharomyces pombe (strain 972 / ATCC 24843) GN=mus7 PE=3 SV=1	0.6618
12377	589.3545	3	0.2000	0.96	-2.01	KPTLR	1		sp|O60167|YHC3_SCHPO	ENTH domain-containing protein C19F8.03c OS=Schizosaccharomyces pombe (strain 972 / ATCC 24843) GN=SPBC19F8.03c PE=1 SV=1	TPKAVETLR	3		sp|O74994|RNG3_SCHPO	Ring assembly protein 3 OS=Schizosaccharomyces pombe (strain 972 / ATCC 24843) GN=rng3 PE=4 SV=1	0.6618
8127	693.86816	4	0.2000	0.97	-0.53	KPILEK	1		sp|O14325|YB7A_SCHPO	Uncharacterized AAA domain-containing protein C16E9.10c OS=Schizosaccharomyces pombe (strain 972 / ATCC 24843) GN=SPBC16E9.10c PE=1 SV=1	MTDKYAFSLTTFSPNGK	4		sp|O94579|PSA2_SCHPO	Probable proteasome subunit alpha type-2 OS=Schizosaccharomyces pombe (strain 972 / ATCC 24843) GN=pre8 PE=3 SV=1	0.6618
9834	952.5345	3	0.1999	0.94	5.82	KQQLK	1		sp|O13873|CSN12_SCHPO	Protein CSN12 homolog OS=Schizosaccharomyces pombe (strain 972 / ATCC 24843) GN=csn12 PE=3 SV=1	QLIIKEEMMNSIQQAVAK	5		sp|Q9UTM3|RPN5_SCHPO	26S proteasome regulatory subunit rpn5 OS=Schizosaccharomyces pombe (strain 972 / ATCC 24843) GN=rpn5a PE=1 SV=1	0.6618
6604	474.98532	4	0.1998	1.00	-5.22	MPPEAKR	1		sp|O14122|CUL4_SCHPO	Cullin-4 OS=Schizosaccharomyces pombe (strain 972 / ATCC 24843) GN=cul4 PE=1 SV=1	MENPSPTR	1		sp|Q9Y7J5|YOI9_SCHPO	TBC domain-containing protein C1778.09 OS=Schizosaccharomyces pombe (strain 972 / ATCC 24843) GN=SPBC1778.09 PE=3 SV=1	0.6618
7561	686.03595	3	0.1997	0.96	-8.20	EPLEEKR	6		sp|Q9URY3|YLOH_SCHPO	TBC domain-containing protein C1952.17c OS=Schizosaccharomyces pombe (strain 972 / ATCC 24843) GN=SPAC1952.17c PE=3 SV=4	LLNSGKMQK	6		sp|Q92360|YDHF_SCHPO	Uncharacterized protein C6G9.15c OS=Schizosaccharomyces pombe (strain 972 / ATCC 24843) GN=SPAC6G9.15c PE=4 SV=1	0.6618
6567	665.3402	3	0.1996	0.98	5.88	KFGYYAR	1		sp|Q10447|PPK2_SCHPO	Protein kinase domain-containing protein ppk2 OS=Schizosaccharomyces pombe (strain 972 / ATCC 24843) GN=ppk2 PE=1 SV=2	KACFVGDR	1	57.02146@C;	sp|Q00472|PNPP_SCHPO	4-nitrophenylphosphatase OS=Schizosaccharomyces pombe (strain 972 / ATCC 24843) GN=pho2 PE=4 SV=2	0.6618
12646	638.0501	4	0.1995	0.97	-1.82	KSLAK	1		sp|Q09903|DRS1_SCHPO	ATP-dependent RNA helicase drs1 OS=Schizosaccharomyces pombe (strain 972 / ATCC 24843) GN=drs1 PE=3 SV=1	SDEEGSNNEQEEKQDK	13		sp|O13765|DBR1_SCHPO	Lariat debranching enzyme OS=Schizosaccharomyces pombe (strain 972 / ATCC 24843) GN=dbr1 PE=3 SV=2	0.6618
13552	988.1748	3	0.1995	0.95	-3.54	VWSKIINHPR	4		sp|Q01663|AP1_SCHPO	AP-1-like transcription factor OS=Schizosaccharomyces pombe (strain 972 / ATCC 24843) GN=pap1 PE=1 SV=2	ETKDGIDFYFGQR	3		sp|Q09817|NMD3_SCHPO	60S ribosomal export protein nmd3 OS=Schizosaccharomyces pombe (strain 972 / ATCC 24843) GN=nmd3 PE=3 SV=1	0.6618
272	400.60986	5	0.1995	0.96	-7.09	KLEDAQR	1		sp|Q9HGM3|YTA12_SCHPO	Mitochondrial respiratory chain complexes assembly protein rca1 OS=Schizosaccharomyces pombe (strain 972 / ATCC 24843) GN=yta12 PE=3 SV=1	DEEEKPKK	5		sp|Q9USZ4|RPA34_SCHPO	DNA-directed RNA polymerase I subunit rpa34 OS=Schizosaccharomyces pombe (strain 972 / ATCC 24843) GN=rpa34 PE=1 SV=1	0.6618
9976	630.29816	4	0.1995	1.00	-7.76	MEQKR	4		sp|Q9UTJ4|CGR1_SCHPO	rRNA-processing protein cgr1 OS=Schizosaccharomyces pombe (strain 972 / ATCC 24843) GN=cgr1 PE=3 SV=1	MENLKSASPEEDSPR	5		sp|O59741|YN25_SCHPO	Uncharacterized transcriptional regulatory protein C530.05 OS=Schizosaccharomyces pombe (strain 972 / ATCC 24843) GN=SPBC530.05 PE=3 SV=2	0.6618
13212	696.6995	3	0.1994	0.90	9.94	KDESVLR	1		sp|O60080|DBP9_SCHPO	ATP-dependent RNA helicase dbp9 OS=Schizosaccharomyces pombe (strain 972 / ATCC 24843) GN=dbp9 PE=3 SV=1	MDEELQAIR	1		sp|O13929|YF69_SCHPO	Uncharacterized protein C23C4.09c OS=Schizosaccharomyces pombe (strain 972 / ATCC 24843) GN=SPAC23C4.09c PE=3 SV=1	0.6618
5668	456.62274	5	0.1994	0.84	4.07	MSSGDVSRR	1		sp|O60130|YH7G_SCHPO	Putative transcriptional regulatory protein C16G5.16 OS=Schizosaccharomyces pombe (strain 972 / ATCC 24843) GN=SPBC16G5.16 PE=1 SV=1	GYKYNPDYK	3		sp|O13984|WRIP1_SCHPO	ATPase WRNIP1 homolog C26H5.02c OS=Schizosaccharomyces pombe (strain 972 / ATCC 24843) GN=SPAC26H5.02c PE=3 SV=2	0.6618
9956	703.3947	3	0.1994	0.96	4.87	MAGVSVK	1		sp|P58234|RS19A_SCHPO&sp|P79016|RS19B_SCHPO	40S ribosomal protein S19-A OS=Schizosaccharomyces pombe (strain 972 / ATCC 24843) GN=rps19a PE=2 SV=1	MGIASSLRLFGK	1		sp|Q9HDW5|YFW6_SCHPO	UPF0644 protein PB2B4.06 OS=Schizosaccharomyces pombe (strain 972 / ATCC 24843) GN=SPAPB2B4.06 PE=3 SV=2	0.6618
5543	464.52963	4	0.1993	0.99	-7.90	KLIVGR	1		sp|O14145|TPS2_SCHPO	Trehalose-phosphatase OS=Schizosaccharomyces pombe (strain 972 / ATCC 24843) GN=tps2 PE=3 SV=1	KTLGAASATGR	1		sp|Q8WZJ8|RPC7_SCHPO	DNA-directed RNA polymerase III subunit rpc31 OS=Schizosaccharomyces pombe (strain 972 / ATCC 24843) GN=rpc31 PE=1 SV=1	0.6618
10133	718.36505	4	0.1993	0.92	-6.98	QVQLAKQEER	6		sp|O13802|EBP2_SCHPO	Probable rRNA-processing protein ebp2 OS=Schizosaccharomyces pombe (strain 972 / ATCC 24843) GN=ebp2 PE=1 SV=1	YNDFWEKPHLR	7		sp|Q9UTN0|YII3_SCHPO	Uncharacterized transcriptional regulatory protein C139.03 OS=Schizosaccharomyces pombe (strain 972 / ATCC 24843) GN=SPAC139.03 PE=3 SV=1	0.6618
9732	677.1021	4	0.1992	0.97	7.13	MMKLENK	1		sp|Q9P7C2|MU109_SCHPO	Meiotically up-regulated gene 109 protein OS=Schizosaccharomyces pombe (strain 972 / ATCC 24843) GN=mug109 PE=1 SV=1	EVSAFTFSIENFKR	13		sp|O14171|YE54_SCHPO	Dehydrodolichyl diphosphate syntase complex subunit SPAC4D7.04c OS=Schizosaccharomyces pombe (strain 972 / ATCC 24843) GN=SPAC4D7.04c PE=1 SV=2	0.6618
1383	493.28333	4	0.1991	0.98	3.60	KQDEEK	1		sp|O94389|CC124_SCHPO	Coiled-coil domain-containing protein 124 homolog OS=Schizosaccharomyces pombe (strain 972 / ATCC 24843) GN=SPBC29A10.12 PE=3 SV=1	ILKVVEVEK	3		sp|P05732|RL20_SCHPO	60S ribosomal protein L20 OS=Schizosaccharomyces pombe (strain 972 / ATCC 24843) GN=rpl20a PE=1 SV=3	0.6618
13164	703.3936	3	0.1989	0.89	3.36	MAGVSVK	1		sp|P58234|RS19A_SCHPO&sp|P79016|RS19B_SCHPO	40S ribosomal protein S19-A OS=Schizosaccharomyces pombe (strain 972 / ATCC 24843) GN=rps19a PE=2 SV=1	MGIASSLRLFGK	1		sp|Q9HDW5|YFW6_SCHPO	UPF0644 protein PB2B4.06 OS=Schizosaccharomyces pombe (strain 972 / ATCC 24843) GN=SPAPB2B4.06 PE=3 SV=2	0.6618
7023	641.99585	3	0.1989	0.99	-3.87	EAEAKR	5		sp|O94567|SYNC_SCHPO	Probable asparagine--tRNA ligase; cytoplasmic OS=Schizosaccharomyces pombe (strain 972 / ATCC 24843) GN=nrs1 PE=3 SV=1	AEEFAFKNK	7		sp|Q10407|MKH1_SCHPO	MAP kinase kinase kinase mkh1 OS=Schizosaccharomyces pombe (strain 972 / ATCC 24843) GN=mkh1 PE=3 SV=1	0.6618
9692	494.2759	3	0.1989	1.00	-1.48	DKVNR	2		sp|O14014|RGA3_SCHPO	Probable Rho-type GTPase-activating protein 3 OS=Schizosaccharomyces pombe (strain 972 / ATCC 24843) GN=rga3 PE=1 SV=1	MLHRR	1		sp|O59819|UGPA2_SCHPO	Probable UTP--glucose-1-phosphate uridylyltransferase OS=Schizosaccharomyces pombe (strain 972 / ATCC 24843) GN=SPCC794.10 PE=3 SV=1	0.6618
8934	728.0595	3	0.1989	1.00	-6.60	YTYYIKR	6		sp|O13670|MTO1_SCHPO	Protein MTO1 homolog; mitochondrial OS=Schizosaccharomyces pombe (strain 972 / ATCC 24843) GN=mto1 PE=1 SV=1	LKSESFSLK	2		sp|O42862|ATG14_SCHPO	Autophagy-related protein 14 OS=Schizosaccharomyces pombe (strain 972 / ATCC 24843) GN=atg14 PE=1 SV=1	0.6618
2003	471.4664	5	0.1988	0.94	-5.29	LVSKEELTR	4		sp|O14061|AST1_SCHPO	Asteroid homolog 1 OS=Schizosaccharomyces pombe (strain 972 / ATCC 24843) GN=ast1 PE=3 SV=3	LKPEPGMTLR	2		tr|I7A0C5|I7A0C5_SCHPM&sp|P36594|RPB1_SCHPO	DNA-directed RNA polymerase (Fragment) OS=Schizosaccharomyces pombe PE=3 SV=1	0.6618
2566	640.02277	3	0.1987	0.93	0.70	KVPDK	1		sp|O94517|PSA1_SCHPO	Probable proteasome subunit alpha type-1 OS=Schizosaccharomyces pombe (strain 972 / ATCC 24843) GN=SPBC646.16 PE=3 SV=1	KLEGTIDYQK	1		sp|O74445|PRS10_SCHPO	Probable 26S protease subunit rpt4 OS=Schizosaccharomyces pombe (strain 972 / ATCC 24843) GN=rpt4 PE=3 SV=2	0.6618
677	455.78104	4	0.1986	0.98	-11.01	VPGSAKR	6		sp|P28745|RCC1_SCHPO	Protein pim1 OS=Schizosaccharomyces pombe (strain 972 / ATCC 24843) GN=pim1 PE=1 SV=2	VLRLKPSR	5		sp|O43004|RL16C_SCHPO	60S ribosomal protein L16-C OS=Schizosaccharomyces pombe (strain 972 / ATCC 24843) GN=rpl16c PE=3 SV=1	0.6618
9165	591.6579	3	0.1986	1.00	-6.96	LAKHR	3		sp|P87050|CDR2_SCHPO&sp|O13722|TAF12_SCHPO	Mitosis inducer protein kinase cdr2 OS=Schizosaccharomyces pombe (strain 972 / ATCC 24843) GN=cdr2 PE=1 SV=1	MEKEAIYK	1		sp|Q10434|CAPZA_SCHPO	F-actin-capping protein subunit alpha OS=Schizosaccharomyces pombe (strain 972 / ATCC 24843) GN=acp1 PE=1 SV=1	0.6618
3223	806.0859	3	0.1985	1.00	-5.46	MSAQKR	1		sp|Q9HDY0|YPT71_SCHPO	GTP-binding protein ypt71 OS=Schizosaccharomyces pombe (strain 972 / ATCC 24843) GN=ypt71 PE=3 SV=1	KPEKEAMNELELK	1		sp|O74749|HSE1_SCHPO	Class E vacuolar protein-sorting machinery protein hse1 OS=Schizosaccharomyces pombe (strain 972 / ATCC 24843) GN=hse1 PE=3 SV=1	0.6618
8423	550.7512	4	0.1985	0.99	-6.99	EDSKTDK	4		sp|Q10251|IF2P_SCHPO	Eukaryotic translation initiation factor 5B OS=Schizosaccharomyces pombe (strain 972 / ATCC 24843) GN=SPAC56F8.03 PE=1 SV=1	METETKEMNK	6		sp|Q10336|MCP6_SCHPO	Meiotic coiled-coil protein 6 OS=Schizosaccharomyces pombe (strain 972 / ATCC 24843) GN=mcp6 PE=1 SV=1	0.6618
4612	500.013	4	0.1985	0.99	-10.58	TENTKR	5		sp|Q9USI6|MYO2_SCHPO	Myosin type-2 heavy chain 1 OS=Schizosaccharomyces pombe (strain 972 / ATCC 24843) GN=myo2 PE=1 SV=1	INQSTKHQR	6		sp|O59697|PPK25_SCHPO	Serine/threonine-protein kinase ppk25 OS=Schizosaccharomyces pombe (strain 972 / ATCC 24843) GN=ppk25 PE=1 SV=1	0.6618
2074	744.0715	3	0.1982	1.00	4.71	DLSKK	4		sp|G2TRJ9|COA3_SCHPO	Cytochrome c oxidase assembly factor 3; mitochondrial OS=Schizosaccharomyces pombe (strain 972 / ATCC 24843) GN=coa3 PE=2 SV=1	FDFSFWISVAKR	11		sp|O14260|YFP3_SCHPO	UPF0592 membrane protein C7D4.03c OS=Schizosaccharomyces pombe (strain 972 / ATCC 24843) GN=SPAC7D4.03c PE=3 SV=1	0.6618
8344	625.1021	4	0.1982	0.99	5.67	QQIVLKIK	6		sp|Q9Y8G3|MEX67_SCHPO	mRNA export factor mex67 OS=Schizosaccharomyces pombe (strain 972 / ATCC 24843) GN=mex67 PE=1 SV=1	TTTPYMTKYER	8		sp|P36595|RPAB2_SCHPO	DNA-directed RNA polymerases I; II; and III subunit RPABC2 OS=Schizosaccharomyces pombe (strain 972 / ATCC 24843) GN=rpb6 PE=1 SV=1	0.6618
3394	614.40625	3	0.1981	0.99	3.12	LGVKPPK	4		sp|O14126|PRS6A_SCHPO	26S protease regulatory subunit 6A OS=Schizosaccharomyces pombe (strain 972 / ATCC 24843) GN=tbp1 PE=3 SV=1	LHLKTIIK	4		sp|Q9USR5|THOC5_SCHPO	Uncharacterized THOC5 family protein OS=Schizosaccharomyces pombe (strain 972 / ATCC 24843) GN=SPBC577.04 PE=3 SV=1	0.6618
3890	791.09467	3	0.1979	1.00	-3.71	EKLSTYLK	2		sp|O13620|MRD1_SCHPO	Multiple RNA-binding domain-containing protein 1 OS=Schizosaccharomyces pombe (strain 972 / ATCC 24843) GN=mrd1 PE=3 SV=1	KIYNEYPPTK	1		sp|O94579|PSA2_SCHPO	Probable proteasome subunit alpha type-2 OS=Schizosaccharomyces pombe (strain 972 / ATCC 24843) GN=pre8 PE=3 SV=1	0.6618
10790	474.75372	4	0.1979	1.00	-4.38	NQKFANR	3		sp|Q92366|RL29_SCHPO	60S ribosomal protein L29 OS=Schizosaccharomyces pombe (strain 972 / ATCC 24843) GN=rpl29 PE=3 SV=3	CLPKHAR	4	57.02146@C;	sp|Q9P6P9|PDK_SCHPO	[Pyruvate dehydrogenase (acetyl-transferring)] kinase; mitochondrial OS=Schizosaccharomyces pombe (strain 972 / ATCC 24843) GN=pkp1 PE=3 SV=1	0.6618
3641	534.03125	4	0.1978	0.97	0.46	ETKVK	3		sp|O13734|SGO2_SCHPO	Shugoshin-2 OS=Schizosaccharomyces pombe (strain 972 / ATCC 24843) GN=sgo2 PE=1 SV=1	SASSTSKHDSTGVK	7		sp|O13953|EAF3_SCHPO	Chromatin modification-related protein eaf3 OS=Schizosaccharomyces pombe (strain 972 / ATCC 24843) GN=alp13 PE=1 SV=1	0.6618
12055	702.7298	3	0.1977	0.96	-10.55	LFVKATTK	4		sp|Q09804|URB2_SCHPO	Probable nucleolar pre-ribosomal-associated protein 2 OS=Schizosaccharomyces pombe (strain 972 / ATCC 24843) GN=urb2 PE=3 SV=2	MNVNSQKLK	7		sp|O13706|YEU7_SCHPO	PARP-type zinc finger-containing protein C13F5.07c OS=Schizosaccharomyces pombe (strain 972 / ATCC 24843) GN=SPAC13F5.07c PE=3 SV=2	0.6618
7890	888.8155	3	0.1974	1.00	11.55	KNLLK	1		sp|Q9URZ1|PIMT_SCHPO	Probable protein-L-isoaspartate O-methyltransferase OS=Schizosaccharomyces pombe (strain 972 / ATCC 24843) GN=pcm2 PE=3 SV=1	MSYLSKNGSNDNNNIIK	6		sp|O14157|MYO3_SCHPO	Myosin type-2 heavy chain 2 OS=Schizosaccharomyces pombe (strain 972 / ATCC 24843) GN=myo3 PE=1 SV=1	0.6618
2542	650.3748	3	0.1973	0.96	-10.53	VLKLPADK	3		sp|Q00472|PNPP_SCHPO	4-nitrophenylphosphatase OS=Schizosaccharomyces pombe (strain 972 / ATCC 24843) GN=pho2 PE=4 SV=2	VIPDKNDK	5		sp|O42651|ATG17_SCHPO	Autophagy-related protein 17 OS=Schizosaccharomyces pombe (strain 972 / ATCC 24843) GN=atg17 PE=3 SV=2	0.6618
11173	720.07526	3	0.1972	1.00	10.19	MSTVSGLK	1		sp|P37202|DIS3_SCHPO	Exosome complex exonuclease dis3 OS=Schizosaccharomyces pombe (strain 972 / ATCC 24843) GN=dis3 PE=1 SV=1	NVKPRTGEGLK	3		sp|O94424|T2FB_SCHPO	Transcription initiation factor IIF subunit beta OS=Schizosaccharomyces pombe (strain 972 / ATCC 24843) GN=tfg2 PE=1 SV=1	0.6618
9454	718.6823	3	0.1971	0.93	-0.91	MSTKDK	1		sp|Q09877|SIF3_SCHPO	Sad1-interacting factor 3 OS=Schizosaccharomyces pombe (strain 972 / ATCC 24843) GN=sif3 PE=1 SV=2	SVQDMKQAGGMR	6		sp|Q10074|AVT3_SCHPO	Vacuolar amino acid transporter 3 OS=Schizosaccharomyces pombe (strain 972 / ATCC 24843) GN=avt3 PE=1 SV=1	0.6618
308	423.2606	4	0.1971	0.96	5.42	SSAPKR	5		sp|O74561|YCZ8_SCHPO	Uncharacterized inositol polyphosphate kinase C970.08 OS=Schizosaccharomyces pombe (strain 972 / ATCC 24843) GN=SPCC970.08 PE=1 SV=1	LKLIHAGR	2		sp|O42967|YB92_SCHPO	Uncharacterized ubiquitin-like protein C1E8.02 OS=Schizosaccharomyces pombe (strain 972 / ATCC 24843) GN=SPBC1E8.02 PE=1 SV=1	0.6618
2233	448.81476	5	0.1970	0.98	11.23	KEEEER	1		sp|Q9Y7I8|ZUO1_SCHPO&sp|Q9Y7Z6|YP02_SCHPO	Zuotin OS=Schizosaccharomyces pombe (strain 972 / ATCC 24843) GN=zuo1 PE=1 SV=2	SKFEETEEER	2		sp|Q10429|CND3_SCHPO	Condensin complex subunit 3 OS=Schizosaccharomyces pombe (strain 972 / ATCC 24843) GN=cnd3 PE=1 SV=1	0.6618
7511	952.71716	4	0.1970	0.97	6.16	AQMQEKR	6		sp|O13831|TRP_SCHPO	Tryptophan synthase OS=Schizosaccharomyces pombe (strain 972 / ATCC 24843) GN=trp2 PE=2 SV=1	DGNTIKYDIEDVPCNICITDIPSK	6	57.02146@C;	sp|Q10159|MYH1_SCHPO	A/G-specific adenine DNA glycosylase OS=Schizosaccharomyces pombe (strain 972 / ATCC 24843) GN=myh1 PE=1 SV=1	0.6618
1002	506.7642	4	0.1970	0.99	-6.15	KDALFEK	1		sp|O13992|MUG56_SCHPO	Meiotically up-regulated gene 56 protein OS=Schizosaccharomyces pombe (strain 972 / ATCC 24843) GN=mug56 PE=1 SV=1	MSASVRGNSK	1		sp|O14330|YB7F_SCHPO	Uncharacterized protein C16E9.15 OS=Schizosaccharomyces pombe (strain 972 / ATCC 24843) GN=SPBC16E9.15 PE=3 SV=1	0.6618
9479	767.071	3	0.1970	1.00	3.08	SAKLEICEK	3	57.02146@C;	sp|O14014|RGA3_SCHPO	Probable Rho-type GTPase-activating protein 3 OS=Schizosaccharomyces pombe (strain 972 / ATCC 24843) GN=rga3 PE=1 SV=1	MSTSSLAFLK	1		sp|O14023|ELP3_SCHPO	Probable elongator complex protein 3 OS=Schizosaccharomyces pombe (strain 972 / ATCC 24843) GN=elp3 PE=3 SV=1	0.6618
1470	617.8031	4	0.1969	0.96	-2.77	SSFTKDR	5		sp|O74976|FAT2_SCHPO	Putative peroxisomal-coenzyme A synthetase OS=Schizosaccharomyces pombe (strain 972 / ATCC 24843) GN=SPCC1827.03c PE=1 SV=1	HYKSEVGQNCLR	3	57.02146@C;	sp|Q09838|PRZ1_SCHPO	Transcriptional regulator prz1 OS=Schizosaccharomyces pombe (strain 972 / ATCC 24843) GN=prz1 PE=1 SV=1	0.6618
4114	797.0915	3	0.1968	0.99	1.12	KPICR	1	57.02146@C;	sp|O94334|POF13_SCHPO	F-box protein pof13 OS=Schizosaccharomyces pombe (strain 972 / ATCC 24843) GN=pof13 PE=1 SV=1	MSSKSSLELANNAVK	1		sp|Q9P7S2|RPN6_SCHPO	Probable 26S proteasome regulatory subunit rpn6 OS=Schizosaccharomyces pombe (strain 972 / ATCC 24843) GN=rpn6 PE=3 SV=1	0.6618
11225	688.0616	3	0.1968	0.98	-0.95	KTSSSVPK	1		sp|O43083|HPC2_SCHPO	Histone promoter control protein 2 OS=Schizosaccharomyces pombe (strain 972 / ATCC 24843) GN=hpc2 PE=1 SV=1	MAVLRQFVK	1		sp|Q10104|GLYM_SCHPO	Serine hydroxymethyltransferase; mitochondrial OS=Schizosaccharomyces pombe (strain 972 / ATCC 24843) GN=shm2 PE=3 SV=2	0.6618
4759	558.26556	4	0.1967	0.93	-1.31	DVKDSFYR	3		sp|Q09689|IF5_SCHPO	Probable eukaryotic translation initiation factor 5 OS=Schizosaccharomyces pombe (strain 972 / ATCC 24843) GN=SPAC2F7.05c PE=3 SV=1	KEEMQDGAR	1		sp|O59825|TDG_SCHPO	G/U mismatch-specific uracil DNA glycosylase OS=Schizosaccharomyces pombe (strain 972 / ATCC 24843) GN=thp1 PE=3 SV=1	0.6618
4120	455.59903	3	0.1966	1.00	3.76	KLESK	1		sp|O60183|SAT1_SCHPO	Protein sat1 OS=Schizosaccharomyces pombe (strain 972 / ATCC 24843) GN=sat1 PE=4 SV=1	FNKSK	3		sp|P56286|IF2A_SCHPO	Eukaryotic translation initiation factor 2 subunit alpha OS=Schizosaccharomyces pombe (strain 972 / ATCC 24843) GN=tif211 PE=1 SV=1	0.6618
4018	435.2517	5	0.1965	0.99	-7.31	KILGR	1		sp|O94544|LKHA4_SCHPO	Leukotriene A-4 hydrolase homolog OS=Schizosaccharomyces pombe (strain 972 / ATCC 24843) GN=SPCC1322.05c PE=3 SV=1	MPLIIVSGYPSSGK	1		sp|Q9P7V4|KTI12_SCHPO	Protein kti12 OS=Schizosaccharomyces pombe (strain 972 / ATCC 24843) GN=kti12 PE=3 SV=1	0.6618
4489	573.99286	3	0.1964	0.92	8.45	VLKNSAR	3		sp|O74974|UTP25_SCHPO	U3 small nucleolar RNA-associated protein 25 OS=Schizosaccharomyces pombe (strain 972 / ATCC 24843) GN=utp25 PE=3 SV=1	KNNTYR	1		sp|Q10267|UPF3_SCHPO	Nonsense-mediated mRNA decay protein 3 OS=Schizosaccharomyces pombe (strain 972 / ATCC 24843) GN=upf3 PE=3 SV=1	0.6618
1009	391.2276	5	0.1964	1.00	6.88	KVHPNK	1		sp|P87176|SLX8_SCHPO	E3 ubiquitin-protein ligase complex slx8-rfp subunit slx8 OS=Schizosaccharomyces pombe (strain 972 / ATCC 24843) GN=slx8 PE=1 SV=1	FNLKSQLDK	4		sp|O14227|RDR1_SCHPO	RNA-dependent RNA polymerase 1 OS=Schizosaccharomyces pombe (strain 972 / ATCC 24843) GN=rdr1 PE=1 SV=1	0.6618
1403	481.26263	4	0.1963	1.00	-6.55	KIQENQK	1		sp|O94387|YGSA_SCHPO	Uncharacterized ATP-dependent helicase C29A10.10c OS=Schizosaccharomyces pombe (strain 972 / ATCC 24843) GN=SPBC29A10.10c PE=3 SV=1	MLQYSKK	6		sp|Q9URY9|YI06_SCHPO	Uncharacterized hemerythrin-like protein C869.06c OS=Schizosaccharomyces pombe (strain 972 / ATCC 24843) GN=SPAC869.06c PE=3 SV=1	0.6618
13106	814.78973	3	0.1963	0.96	2.60	KSEPFIK	1		sp|Q10369|YDBJ_SCHPO	Uncharacterized protein C22E12.19 OS=Schizosaccharomyces pombe (strain 972 / ATCC 24843) GN=SPAC22E12.19 PE=3 SV=2	SSTELKIPPVETR	6		sp|O94473|YC64_SCHPO	Uncharacterized membrane protein C1919.04 OS=Schizosaccharomyces pombe (strain 972 / ATCC 24843) GN=SPCC1919.04 PE=1 SV=1	0.6618
8044	658.35693	4	0.1963	1.00	1.39	VKEIR	2		sp|Q10179|SYG_SCHPO	Putative glycine--tRNA ligase OS=Schizosaccharomyces pombe (strain 972 / ATCC 24843) GN=grs1 PE=3 SV=1	NLNQIVNELDEEKYK	13		sp|Q9US13|RPN9_SCHPO	Probable 26S proteasome regulatory subunit rpn9 OS=Schizosaccharomyces pombe (strain 972 / ATCC 24843) GN=rpn9 PE=3 SV=1	0.6618
12487	571.25964	4	0.1962	0.98	2.78	KLSDMMC	1	57.02146@C;	sp|Q9HDV2|YHE1_SCHPO	Uncharacterized amino-acid permease PB2B2.01 OS=Schizosaccharomyces pombe (strain 972 / ATCC 24843) GN=SPBPB2B2.01 PE=3 SV=1	MCSPSATLTHR	1	57.02146@C;	sp|Q10335|RPN7_SCHPO	Probable 26S proteasome regulatory subunit rpn7 OS=Schizosaccharomyces pombe (strain 972 / ATCC 24843) GN=rpn7 PE=2 SV=1	0.6618
1396	450.48737	4	0.1961	0.98	-10.93	KPSSAAR	1		sp|Q9HDX1|YKN4_SCHPO	Uncharacterized transcriptional regulatory protein PB1A11.04c OS=Schizosaccharomyces pombe (strain 972 / ATCC 24843) GN=SPAPB1A11.04c PE=3 SV=1	MPISSPGTR	1		sp|O14244|YELD_SCHPO	Uncharacterized membrane protein C6F6.13c OS=Schizosaccharomyces pombe (strain 972 / ATCC 24843) GN=SPAC6F6.13c PE=3 SV=1	0.6618
12190	909.79126	3	0.1961	0.99	4.75	KIDALASK	1		sp|O74940|NADE_SCHPO	Putative glutamine-dependent NAD(+) synthetase OS=Schizosaccharomyces pombe (strain 972 / ATCC 24843) GN=SPCC553.02 PE=3 SV=1	YHEIKEMSFSSCAR	5	57.02146@C;	sp|Q10240|MU133_SCHPO	Meiotically up-regulated gene 133 protein OS=Schizosaccharomyces pombe (strain 972 / ATCC 24843) GN=mug133 PE=1 SV=1	0.6618
4041	580.6445	3	0.1960	0.94	-7.16	MEMLTK	1		sp|Q96WV5|COPA_SCHPO	Putative coatomer subunit alpha OS=Schizosaccharomyces pombe (strain 972 / ATCC 24843) GN=SPBPJ4664.04 PE=1 SV=1	KETVFVK	1		sp|O94478|MU137_SCHPO	Meiotically up-regulated gene 137 protein OS=Schizosaccharomyces pombe (strain 972 / ATCC 24843) GN=mug137 PE=1 SV=1	0.6618
8617	636.80597	4	0.1960	0.97	3.46	NEEDADKAIR	7		sp|O13620|MRD1_SCHPO	Multiple RNA-binding domain-containing protein 1 OS=Schizosaccharomyces pombe (strain 972 / ATCC 24843) GN=mrd1 PE=3 SV=1	TEEEEEQKPK	8		sp|O94666|RPC1_SCHPO	DNA-directed RNA polymerase III subunit rpc1 OS=Schizosaccharomyces pombe (strain 972 / ATCC 24843) GN=rpc1 PE=2 SV=1	0.6618
9749	786.0793	3	0.1960	0.99	-6.43	EKLEKPAYK	2		sp|G2TRU4|YC5G_SCHPO	Uncharacterized protein SPCC1259.16 OS=Schizosaccharomyces pombe (strain 972 / ATCC 24843) GN=SPCC1259.16 PE=4 SV=1	HKLESENEK	2		sp|Q9USM9|COQ10_SCHPO	Coenzyme Q-binding protein coq10; mitochondrial OS=Schizosaccharomyces pombe (strain 972 / ATCC 24843) GN=coq10 PE=3 SV=1	0.6618
3269	519.889	5	0.1960	1.00	-1.79	GKILSLNTR	2		sp|Q9P7H2|REXO3_SCHPO	RNA exonuclease 3 OS=Schizosaccharomyces pombe (strain 972 / ATCC 24843) GN=rex3 PE=3 SV=1	SNDNKPAVQSIQR	5		sp|O14176|PRP40_SCHPO	Pre-mRNA-processing protein prp40 OS=Schizosaccharomyces pombe (strain 972 / ATCC 24843) GN=prp40 PE=1 SV=1	0.6618
4081	728.34467	3	0.1959	0.99	6.04	MDQER	1		sp|O94306|YCGJ_SCHPO	Uncharacterized protein C16C4.19 OS=Schizosaccharomyces pombe (strain 972 / ATCC 24843) GN=SPCC16C4.19 PE=4 SV=1	WEDALSAYEKR	10		sp|Q9Y7K2|TOR2_SCHPO	Phosphatidylinositol 3-kinase tor2 OS=Schizosaccharomyces pombe (strain 972 / ATCC 24843) GN=tor2 PE=1 SV=2	0.6618
9828	575.3051	4	0.1959	0.98	7.12	IKNQMSR	2		sp|O75005|SYV_SCHPO	Valine--tRNA ligase OS=Schizosaccharomyces pombe (strain 972 / ATCC 24843) GN=vas2 PE=3 SV=1	DLSFSTLKDMK	8		sp|P87074|RHP9_SCHPO	DNA repair protein rhp9 OS=Schizosaccharomyces pombe (strain 972 / ATCC 24843) GN=rhp9 PE=1 SV=1	0.6618
5203	472.01227	4	0.1959	0.99	8.94	MSNPRTK	1		sp|O59726|FNX2_SCHPO	Vacuolar membrane amino acid uptake transporter fnx2 OS=Schizosaccharomyces pombe (strain 972 / ATCC 24843) GN=fnx2 PE=3 SV=1	WTPIKNR	5		sp|O59680|CY1_SCHPO	Cytochrome c1; heme protein; mitochondrial OS=Schizosaccharomyces pombe (strain 972 / ATCC 24843) GN=cyt1 PE=3 SV=1	0.6618
12425	867.80145	3	0.1959	0.99	-0.56	AKGISNWGK	2		sp|Q09919|FIP1_SCHPO&tr|S6BME7|S6BME7_SCHPM	Plasma membrane iron permease OS=Schizosaccharomyces pombe (strain 972 / ATCC 24843) GN=fip1 PE=1 SV=1	KTPQLEESSPIFK	1		sp|P87129|VPS53_SCHPO	Vacuolar protein sorting-associated protein 53 OS=Schizosaccharomyces pombe (strain 972 / ATCC 24843) GN=vps53 PE=1 SV=1	0.6618
4464	869.44946	3	0.1958	0.99	9.46	SIFFEKLK	6		sp|P28706|RAD13_SCHPO	DNA repair protein rad13 OS=Schizosaccharomyces pombe (strain 972 / ATCC 24843) GN=rad13 PE=2 SV=2	SDYYMASTYTKK	11		sp|Q9UTM3|RPN5_SCHPO	26S proteasome regulatory subunit rpn5 OS=Schizosaccharomyces pombe (strain 972 / ATCC 24843) GN=rpn5a PE=1 SV=1	0.6618
4312	580.6459	3	0.1956	0.99	-4.77	MEMLTK	1		sp|Q96WV5|COPA_SCHPO	Putative coatomer subunit alpha OS=Schizosaccharomyces pombe (strain 972 / ATCC 24843) GN=SPBPJ4664.04 PE=1 SV=1	KETVFVK	1		sp|O94478|MU137_SCHPO	Meiotically up-regulated gene 137 protein OS=Schizosaccharomyces pombe (strain 972 / ATCC 24843) GN=mug137 PE=1 SV=1	0.6618
6478	1169.9277	3	0.1955	0.97	-9.05	KRPVKPVK	1		tr|S6BDF9|S6BDF9_SCHPM&sp|Q9HFF2|YL92_SCHPO	Zf-CCHC type zinc finger protein OS=Schizosaccharomyces pombe PE=4 SV=1	SEAAEFEYKNGYPMPCDVLAK	9	57.02146@C;	sp|O94517|PSA1_SCHPO	Probable proteasome subunit alpha type-1 OS=Schizosaccharomyces pombe (strain 972 / ATCC 24843) GN=SPBC646.16 PE=3 SV=1	0.6618
9853	671.01685	3	0.1955	0.94	7.77	MPSLLSSR	1		sp|Q9UUJ9|ACH1_SCHPO	Acetyl-CoA hydrolase OS=Schizosaccharomyces pombe (strain 972 / ATCC 24843) GN=ach1 PE=2 SV=1	DPSFFKDK	6		sp|Q10064|YAMB_SCHPO	Uncharacterized PI3/PI4-kinase family protein C1F5.11c OS=Schizosaccharomyces pombe (strain 972 / ATCC 24843) GN=SPAC1F5.11c PE=3 SV=1	0.6618
12037	909.7913	3	0.1954	0.99	4.84	KIDALASK	1		sp|O74940|NADE_SCHPO	Putative glutamine-dependent NAD(+) synthetase OS=Schizosaccharomyces pombe (strain 972 / ATCC 24843) GN=SPCC553.02 PE=3 SV=1	YHEIKEMSFSSCAR	5	57.02146@C;	sp|Q10240|MU133_SCHPO	Meiotically up-regulated gene 133 protein OS=Schizosaccharomyces pombe (strain 972 / ATCC 24843) GN=mug133 PE=1 SV=1	0.6618
12048	747.0197	3	0.1954	0.98	-1.20	CSKCDNK	3	57.02146@C;	sp|Q9UUC7|CTU2_SCHPO	Cytoplasmic tRNA 2-thiolation protein 2 OS=Schizosaccharomyces pombe (strain 972 / ATCC 24843) GN=ctu2 PE=1 SV=1	TPFKEINGER	4		sp|O42874|STU1_SCHPO	Protein peg1 OS=Schizosaccharomyces pombe (strain 972 / ATCC 24843) GN=peg1 PE=1 SV=1	0.6618
3854	580.64484	3	0.1953	0.97	-6.60	MEMLTK	1		sp|Q96WV5|COPA_SCHPO	Putative coatomer subunit alpha OS=Schizosaccharomyces pombe (strain 972 / ATCC 24843) GN=SPBPJ4664.04 PE=1 SV=1	KETVFVK	1		sp|O94478|MU137_SCHPO	Meiotically up-regulated gene 137 protein OS=Schizosaccharomyces pombe (strain 972 / ATCC 24843) GN=mug137 PE=1 SV=1	0.6618
6442	677.06946	4	0.1953	0.95	-7.49	MEYFSDLKNK	8		sp|O14356|TOR1_SCHPO	Phosphatidylinositol 3-kinase tor1 OS=Schizosaccharomyces pombe (strain 972 / ATCC 24843) GN=tor1 PE=1 SV=1	MNACHKEYIK	6	57.02146@C;	sp|O14043|YEYA_SCHPO	Uncharacterized protein C2C4.10c OS=Schizosaccharomyces pombe (strain 972 / ATCC 24843) GN=SPAC2C4.10c PE=4 SV=1	0.6618
4566	531.647	3	0.1953	0.94	4.98	LTKFK	3		sp|Q10223|POF14_SCHPO	F-box protein pof14 OS=Schizosaccharomyces pombe (strain 972 / ATCC 24843) GN=pof14 PE=1 SV=1	ITNMGKR	6		tr|S6BDF9|S6BDF9_SCHPM&sp|Q9HFF2|YL92_SCHPO	Zf-CCHC type zinc finger protein OS=Schizosaccharomyces pombe PE=4 SV=1	0.6618
10264	590.3395	4	0.1951	0.91	6.63	KYAEMHAK	1		sp|Q6LA55|YF49_SCHPO	UPF0648 protein C3H5.09c OS=Schizosaccharomyces pombe (strain 972 / ATCC 24843) GN=SPAC3H5.09c PE=3 SV=2	SILSKNLSLLR	5		sp|Q9P793|MIT1_SCHPO	Chromatin remodeling factor mit1 OS=Schizosaccharomyces pombe (strain 972 / ATCC 24843) GN=mit1 PE=1 SV=1	0.6618
5698	543.28827	4	0.1951	0.99	-4.61	ETTKLNK	4		sp|O94243|MUG9_SCHPO	Meiotically up-regulated gene 9 protein OS=Schizosaccharomyces pombe (strain 972 / ATCC 24843) GN=mug9 PE=1 SV=1	MVSFLSSSVSR	1		sp|Q09864|HSP60_SCHPO	Heat shock protein 60; mitochondrial OS=Schizosaccharomyces pombe (strain 972 / ATCC 24843) GN=hsp60 PE=1 SV=1	0.6618
1883	579.326	3	0.1950	0.99	10.98	GGNKR	4		sp|O94356|MEU6_SCHPO	Meiotic expression up-regulated protein 6 OS=Schizosaccharomyces pombe (strain 972 / ATCC 24843) GN=meu6 PE=2 SV=1	KHLDAEVQK	1		sp|P41878|RPN11_SCHPO	26S proteasome regulatory subunit rpn11 OS=Schizosaccharomyces pombe (strain 972 / ATCC 24843) GN=rpn11 PE=1 SV=2	0.6618
9763	967.5036	3	0.1950	0.91	-4.21	EKVVEALNSLK	2		sp|O74343|YH2X_SCHPO	Putative pseudouridine synthase C1A4.09 OS=Schizosaccharomyces pombe (strain 972 / ATCC 24843) GN=SPBC1A4.09 PE=3 SV=1	SENNELSIQDEKK	12		sp|Q09820|RENT1_SCHPO	ATP-dependent helicase upf1 OS=Schizosaccharomyces pombe (strain 972 / ATCC 24843) GN=upf1 PE=3 SV=2	0.6618
7774	810.4471	3	0.1950	0.95	-3.52	KNTDNIIR	1		sp|Q92347|NOP9_SCHPO	Nucleolar protein 9 OS=Schizosaccharomyces pombe (strain 972 / ATCC 24843) GN=nop9 PE=3 SV=1	ELASSKSNITIR	6		sp|O74304|WIN1_SCHPO	MAP kinase kinase kinase win1 OS=Schizosaccharomyces pombe (strain 972 / ATCC 24843) GN=win1 PE=1 SV=1	0.6618
2631	621.0835	4	0.1950	0.98	10.43	KELPHLTR	1		sp|B5BP46|YP52_SCHPO&sp|O74830|YC12_SCHPO	Putative glutathione S-transferase C1183.02 OS=Schizosaccharomyces pombe (strain 972 / ATCC 24843) GN=SPBC460.02c PE=3 SV=1	SSTIHSCTSSKR	11	57.02146@C;	sp|O43086|ELG1_SCHPO	Telomere length regulation protein elg1 OS=Schizosaccharomyces pombe (strain 972 / ATCC 24843) GN=elg1 PE=1 SV=1	0.6618
5157	923.7561	3	0.1948	0.96	-10.32	LNKMSFK	3		sp|P41004|SMC4_SCHPO	Structural maintenance of chromosomes protein 4 OS=Schizosaccharomyces pombe (strain 972 / ATCC 24843) GN=cut3 PE=1 SV=2	MDSGEMHHPYQAFSK	1		sp|Q9UT74|LYS4_SCHPO	Homoaconitase; mitochondrial OS=Schizosaccharomyces pombe (strain 972 / ATCC 24843) GN=lys2 PE=3 SV=1	0.6618
7916	733.3929	3	0.1948	0.98	5.89	MAPSVATSLK	1		sp|Q09744|YB63_SCHPO	Uncharacterized FAD-binding protein C12C2.03c OS=Schizosaccharomyces pombe (strain 972 / ATCC 24843) GN=SPBC12C2.03c PE=3 SV=1	KQLAYYDR	1		sp|O74467|SET5_SCHPO	SET domain-containing protein 5 OS=Schizosaccharomyces pombe (strain 972 / ATCC 24843) GN=set5 PE=1 SV=1	0.6618
6158	596.85486	4	0.1947	0.98	-5.74	ISDLKVR	5		sp|Q9P3A8|CAND1_SCHPO	Cullin-associated NEDD8-dissociated protein 1 OS=Schizosaccharomyces pombe (strain 972 / ATCC 24843) GN=knd1 PE=3 SV=1	ILGIILSTKDSTR	9		sp|Q9P7H8|ECM29_SCHPO	Proteasome component ecm29 OS=Schizosaccharomyces pombe (strain 972 / ATCC 24843) GN=ecm29 PE=1 SV=1	0.6618
10154	718.36475	4	0.1947	0.95	-7.40	QVQLAKQEER	6		sp|O13802|EBP2_SCHPO	Probable rRNA-processing protein ebp2 OS=Schizosaccharomyces pombe (strain 972 / ATCC 24843) GN=ebp2 PE=1 SV=1	YNDFWEKPHLR	7		sp|Q9UTN0|YII3_SCHPO	Uncharacterized transcriptional regulatory protein C139.03 OS=Schizosaccharomyces pombe (strain 972 / ATCC 24843) GN=SPAC139.03 PE=3 SV=1	0.6618
3489	809.0705	3	0.1947	0.96	3.52	WGKYTPK	3		sp|P87170|DGK1_SCHPO	CTP-dependent diacylglycerol kinase 1 OS=Schizosaccharomyces pombe (strain 972 / ATCC 24843) GN=ptp4 PE=3 SV=1	NESSCLTKPMNK	8	57.02146@C;	sp|Q92337|ABC1_SCHPO	ATP-binding cassette transporter abc1 OS=Schizosaccharomyces pombe (strain 972 / ATCC 24843) GN=abc1 PE=3 SV=1	0.6618
9347	585.0398	4	0.1946	0.97	1.25	MANAAQK	1		sp|O14193|MUG69_SCHPO	Meiotically up-regulated gene 69 protein OS=Schizosaccharomyces pombe (strain 972 / ATCC 24843) GN=mug69 PE=1 SV=4	LGICSTCQKNASK	9	57.02146@C;	sp|O74906|BCD1_SCHPO	Putative box C/D snoRNA protein SPCC613.07 OS=Schizosaccharomyces pombe (strain 972 / ATCC 24843) GN=SPCC613.07 PE=1 SV=1	0.6618
5736	677.06866	4	0.1946	0.97	-4.24	IFSGFCKR	7	57.02146@C;	sp|O94383|SMC1_SCHPO	Structural maintenance of chromosomes protein 1 OS=Schizosaccharomyces pombe (strain 972 / ATCC 24843) GN=psm1 PE=1 SV=2	NKENCTDAVSSSNK	2	57.02146@C;	sp|O94518|DIC1_SCHPO	Dynein intermediate chain 1 OS=Schizosaccharomyces pombe (strain 972 / ATCC 24843) GN=dic1 PE=1 SV=2	0.6618
7795	674.3966	4	0.1943	0.95	8.25	AISLKLVGK	5		sp|Q09729|YA4C_SCHPO	Arrestin domain-containing protein C31A2.12 OS=Schizosaccharomyces pombe (strain 972 / ATCC 24843) GN=SPAC31A2.12 PE=1 SV=1	TFANLVSSTLYEKR	13		sp|Q9Y7T8|PSB3_SCHPO	Probable proteasome subunit beta type-3 OS=Schizosaccharomyces pombe (strain 972 / ATCC 24843) GN=pup3 PE=3 SV=1	0.6618
8074	746.86926	4	0.1943	1.00	8.67	DDGEKYFR	5		sp|Q02099|RAD3_SCHPO	Protein kinase rad3 OS=Schizosaccharomyces pombe (strain 972 / ATCC 24843) GN=rad3 PE=1 SV=2	MLEEKLQESNIEAQR	5		sp|Q9P7Q7|MAK1_SCHPO	Peroxide stress-activated histidine kinase mak1 OS=Schizosaccharomyces pombe (strain 972 / ATCC 24843) GN=mak1 PE=3 SV=1	0.6618
10531	546.01666	4	0.1943	1.00	-2.91	MSVVNESR	1		sp|Q1MTQ0|BRL1_SCHPO	E3 ubiquitin-protein ligase brl1 OS=Schizosaccharomyces pombe (strain 972 / ATCC 24843) GN=brl1 PE=1 SV=1	DQSGTDKLMK	7		sp|O94488|MBO1_SCHPO	Microtubule organizer protein 1 OS=Schizosaccharomyces pombe (strain 972 / ATCC 24843) GN=mbo1 PE=1 SV=1	0.6618
1304	617.5579	4	0.1943	0.99	9.11	NCEALEKEK	7	57.02146@C;	sp|O74424|NU211_SCHPO	Nucleoporin nup211 OS=Schizosaccharomyces pombe (strain 972 / ATCC 24843) GN=nup211 PE=1 SV=1	MIMSSQQEKK	1		sp|Q10132|IDI1_SCHPO	Isopentenyl-diphosphate Delta-isomerase OS=Schizosaccharomyces pombe (strain 972 / ATCC 24843) GN=idi1 PE=2 SV=2	0.6618
6306	637.68243	3	0.1942	0.96	-9.78	LLVSKAR	5		sp|O14356|TOR1_SCHPO	Phosphatidylinositol 3-kinase tor1 OS=Schizosaccharomyces pombe (strain 972 / ATCC 24843) GN=tor1 PE=1 SV=1	GTMKIDHW	4		sp|Q9UUJ9|ACH1_SCHPO	Acetyl-CoA hydrolase OS=Schizosaccharomyces pombe (strain 972 / ATCC 24843) GN=ach1 PE=2 SV=1	0.6618
1959	505.55118	4	0.1942	0.96	-6.17	DPSKK	4		sp|O59736|LEU1_SCHPO	2-isopropylmalate synthase OS=Schizosaccharomyces pombe (strain 972 / ATCC 24843) GN=leu3 PE=3 SV=2	NPQKPLIITKR	10		sp|Q9USK1|YJ2B_SCHPO	Uncharacterized bolA-like protein C4B3.11c OS=Schizosaccharomyces pombe (strain 972 / ATCC 24843) GN=SPCC4B3.11c PE=3 SV=1	0.6618
2967	386.75064	4	0.1941	1.00	6.09	FKVFR	2		sp|O60114|YG65_SCHPO	Uncharacterized helicase C15C4.05 OS=Schizosaccharomyces pombe (strain 972 / ATCC 24843) GN=SPBC15C4.05 PE=3 SV=1	KKPIPK	2		sp|O43024|YGVA_SCHPO	CUE domain-containing protein C354.10 OS=Schizosaccharomyces pombe (strain 972 / ATCC 24843) GN=SPBC354.10 PE=1 SV=1	0.6618
5934	532.898	5	0.1941	0.85	0.92	WGLGPQSMKK	9		sp|O14007|CBF5_SCHPO	H/ACA ribonucleoprotein complex subunit 4 OS=Schizosaccharomyces pombe (strain 972 / ATCC 24843) GN=cbf5 PE=3 SV=1	LAVQQVSSYIKR	11		sp|O94589|YC93_SCHPO	RanBD1 domain-containing protein C584.03c OS=Schizosaccharomyces pombe (strain 972 / ATCC 24843) GN=SPCC584.03c PE=1 SV=1	0.6618
12151	681.3376	3	0.1940	0.93	2.33	KACFVGDR	1	57.02146@C;	sp|Q00472|PNPP_SCHPO	4-nitrophenylphosphatase OS=Schizosaccharomyces pombe (strain 972 / ATCC 24843) GN=pho2 PE=4 SV=2	KACFVGDR	1	57.02146@C;	sp|Q00472|PNPP_SCHPO	4-nitrophenylphosphatase OS=Schizosaccharomyces pombe (strain 972 / ATCC 24843) GN=pho2 PE=4 SV=2	0.6618
3924	508.26154	4	0.1938	1.00	-7.40	SSTTASKR	7		sp|O42651|ATG17_SCHPO	Autophagy-related protein 17 OS=Schizosaccharomyces pombe (strain 972 / ATCC 24843) GN=atg17 PE=3 SV=2	ASTSKEAFSK	5		sp|Q9UUG9|TSC2_SCHPO	Tuberous sclerosis 2 protein homolog OS=Schizosaccharomyces pombe (strain 972 / ATCC 24843) GN=tsc2 PE=1 SV=1	0.6618
8360	627.3597	3	0.1938	0.96	5.85	KADHK	1		sp|G2TRQ6|TAM11_SCHPO	Uncharacterized protein tam11 OS=Schizosaccharomyces pombe (strain 972 / ATCC 24843) GN=tam11 PE=1 SV=1	WLPNFKALR	6		sp|Q09891|ATCX_SCHPO	Putative phospholipid-transporting ATPase C24B11.12c OS=Schizosaccharomyces pombe (strain 972 / ATCC 24843) GN=SPAC24B11.12c PE=3 SV=1	0.6618
10193	757.4267	3	0.1938	1.00	-4.30	ALLLLDKR	7		sp|O42656|RIC1_SCHPO	Guanine nucleotide exchange factor subunit ric1 OS=Schizosaccharomyces pombe (strain 972 / ATCC 24843) GN=ric1 PE=1 SV=2	AAHKFNSNFR	4		sp|Q9UT61|MAN1_SCHPO	Alpha-mannosidase OS=Schizosaccharomyces pombe (strain 972 / ATCC 24843) GN=ams1 PE=3 SV=1	0.6618
10105	722.3637	4	0.1937	0.90	10.66	MTSVEKASK	1		sp|Q9C0Z1|YKM1_SCHPO	Uncharacterized transcriptional regulatory protein PB24D3.01 OS=Schizosaccharomyces pombe (strain 972 / ATCC 24843) GN=SPAPB24D3.01 PE=3 SV=2	TENETTAVNGFENSKK	15		sp|Q96UP3|RIF1_SCHPO	Telomere length regulator protein rif1 OS=Schizosaccharomyces pombe (strain 972 / ATCC 24843) GN=rif1 PE=1 SV=1	0.6618
565	385.502	4	0.1937	0.98	8.41	LQVKR	4		sp|Q9Y7Z9|COQ6_SCHPO	Probable ubiquinone biosynthesis monooxygenase coq6 OS=Schizosaccharomyces pombe (strain 972 / ATCC 24843) GN=coq6 PE=3 SV=2	QLTKIR	4		sp|Q09743|STE16_SCHPO	Protein ste16 OS=Schizosaccharomyces pombe (strain 972 / ATCC 24843) GN=ste16 PE=3 SV=1	0.6618
11637	936.7932	3	0.1936	0.93	-10.44	KVEIANDEGNNK	1		sp|O14269|YFPE_SCHPO	Uncharacterized protein C7D4.14c OS=Schizosaccharomyces pombe (strain 972 / ATCC 24843) GN=SPAC7D4.14c PE=1 SV=1	HFTKEHEWVK	4		sp|Q9HDV9|GCSH_SCHPO	Putative glycine cleavage system H protein; mitochondrial OS=Schizosaccharomyces pombe (strain 972 / ATCC 24843) GN=gcv3 PE=1 SV=1	0.6618
5057	736.03217	3	0.1936	0.97	-6.53	FKSGAR	2		sp|Q9P6N8|RRP3_SCHPO	ATP-dependent rRNA helicase rrp3 OS=Schizosaccharomyces pombe (strain 972 / ATCC 24843) GN=rrp3 PE=3 SV=1	MFHQQWDKQR	8		sp|Q9USY7|FZO1_SCHPO	Transmembrane GTPase fzo1 OS=Schizosaccharomyces pombe (strain 972 / ATCC 24843) GN=fzo1 PE=3 SV=1	0.6618
10313	728.3647	3	0.1935	0.98	-4.03	TKADVK	2		sp|P78811|UGPA1_SCHPO	Probable UTP--glucose-1-phosphate uridylyltransferase OS=Schizosaccharomyces pombe (strain 972 / ATCC 24843) GN=fuy1 PE=1 SV=2	MSSTFEQAAADVK	1		sp|Q9Y7Z3|ACBP_SCHPO	Putative acyl-CoA-binding protein OS=Schizosaccharomyces pombe (strain 972 / ATCC 24843) GN=SPBC1539.06 PE=3 SV=1	0.6618
4336	821.08563	3	0.1935	0.97	9.33	KDAEDHTPSK	1		tr|E0WDE3|E0WDE3_SCHPM&sp|Q09706|PLD1_SCHPO	Phospholipase D1 OS=Schizosaccharomyces pombe GN=pld1 PE=4 SV=1	DPIDDQIPKR	9		sp|O94666|RPC1_SCHPO	DNA-directed RNA polymerase III subunit rpc1 OS=Schizosaccharomyces pombe (strain 972 / ATCC 24843) GN=rpc1 PE=2 SV=1	0.6618
11746	701.3699	3	0.1935	1.00	-6.74	SHKHR	3		sp|Q09761|SLD3_SCHPO	DNA replication regulator sld3 OS=Schizosaccharomyces pombe (strain 972 / ATCC 24843) GN=sld3 PE=1 SV=3	KIELQQEQER	1		sp|O74372|DUO1_SCHPO	DASH complex subunit duo1 OS=Schizosaccharomyces pombe (strain 972 / ATCC 24843) GN=duo1 PE=3 SV=2	0.6618
2582	628.07495	4	0.1934	1.00	4.28	KMQEYEIDK	1		sp|Q9P6N8|RRP3_SCHPO	ATP-dependent rRNA helicase rrp3 OS=Schizosaccharomyces pombe (strain 972 / ATCC 24843) GN=rrp3 PE=3 SV=1	DCKSPLVLTR	3	57.02146@C;	sp|Q9UUJ4|REC24_SCHPO	Meiotic recombination protein rec24 OS=Schizosaccharomyces pombe (strain 972 / ATCC 24843) GN=rec24 PE=1 SV=1	0.6618
4916	589.30707	4	0.1934	0.99	-10.17	TRKPENK	3		sp|Q10310|MUG68_SCHPO	Meiotically up-regulated gene 68 protein OS=Schizosaccharomyces pombe (strain 972 / ATCC 24843) GN=mug68 PE=1 SV=1	QETQDDKQKPK	7		sp|O36020|MU126_SCHPO	Meiotically up-regulated gene 126 protein OS=Schizosaccharomyces pombe (strain 972 / ATCC 24843) GN=mug126 PE=1 SV=2	0.6618
4385	578.09033	4	0.1933	0.99	3.07	IIVEAEPKK	8		sp|Q10233|RPC2_SCHPO	DNA-directed RNA polymerase III subunit RPC2 OS=Schizosaccharomyces pombe (strain 972 / ATCC 24843) GN=rpc2 PE=2 SV=1	IITKEGVETR	4		sp|Q9UQY2|PSB6_SCHPO	Probable proteasome subunit beta type-6 OS=Schizosaccharomyces pombe (strain 972 / ATCC 24843) GN=pam1 PE=3 SV=1	0.6618
6189	536.9997	4	0.1932	0.96	-4.78	METGMNR	1		sp|O74399|ERB1_SCHPO	Ribosome biogenesis protein erb1 OS=Schizosaccharomyces pombe (strain 972 / ATCC 24843) GN=erb1 PE=1 SV=2	NSSLAKCFSR	6	57.02146@C;	sp|Q9UT29|YKGC_SCHPO	Uncharacterized protein C8F11.08c OS=Schizosaccharomyces pombe (strain 972 / ATCC 24843) GN=SPAC8F11.08c PE=4 SV=1	0.6618
13346	992.8344	3	0.1931	0.79	3.12	SIDFCKEFNAR	6	57.02146@C;	sp|Q9UTK2|RM19_SCHPO	54S ribosomal protein L19; mitochondrial OS=Schizosaccharomyces pombe (strain 972 / ATCC 24843) GN=mrpl19 PE=3 SV=1	IKPSYDDLINFK	2		sp|O42907|YBAG_SCHPO	Uncharacterized protein C119.16c OS=Schizosaccharomyces pombe (strain 972 / ATCC 24843) GN=SPBC119.16c PE=4 SV=1	0.6618
7581	610.9813	3	0.1931	0.99	-9.81	NQSCKR	5	57.02146@C;	sp|Q9UR27|RM31_SCHPO	54S ribosomal protein L31; mitochondrial OS=Schizosaccharomyces pombe (strain 972 / ATCC 24843) GN=mrpl31 PE=3 SV=1	LEELNKR	6		sp|P78875|TPP1_SCHPO	Trehalose-phosphatase OS=Schizosaccharomyces pombe (strain 972 / ATCC 24843) GN=tpp1 PE=1 SV=2	0.6618
8078	886.4085	3	0.1931	0.99	-0.09	FNKNSFEK	3		sp|Q10361|ETP1_SCHPO	Electron transfer protein 1; mitochondrial OS=Schizosaccharomyces pombe (strain 972 / ATCC 24843) GN=etp1 PE=1 SV=2	CDFQGCTKSFTR	8	57.02146@C;	sp|Q9US36|KLF1_SCHPO	Zinc finger protein klf1 OS=Schizosaccharomyces pombe (strain 972 / ATCC 24843) GN=klf1 PE=2 SV=1	0.6618
7567	608.6935	3	0.1930	1.00	-9.64	IIDPKTR	5		sp|Q9UTL2|KLP8_SCHPO	Kinesin-like protein 8 OS=Schizosaccharomyces pombe (strain 972 / ATCC 24843) GN=klp8 PE=1 SV=1	ILDDLKK	6		sp|P53692|SMC6_SCHPO	Structural maintenance of chromosomes protein 6 OS=Schizosaccharomyces pombe (strain 972 / ATCC 24843) GN=smc6 PE=1 SV=1	0.6618
3491	752.6873	3	0.1930	1.00	10.72	MNDQNER	1		sp|Q09730|SFT1_SCHPO	Protein transport protein sft1 OS=Schizosaccharomyces pombe (strain 972 / ATCC 24843) GN=sft1 PE=3 SV=1	KYYEPLDER	1		sp|Q9UTE1|YFMD_SCHPO	Probable 6-phosphofructo-2-kinase C222.13c OS=Schizosaccharomyces pombe (strain 972 / ATCC 24843) GN=SPAC222.13c PE=3 SV=1	0.6618
11546	775.42706	3	0.1930	0.97	-6.73	MGGNK	1		sp|Q9UST8|RNH1_SCHPO	Ribonuclease H OS=Schizosaccharomyces pombe (strain 972 / ATCC 24843) GN=rnh1 PE=1 SV=1	FLKYPLLLNQLYR	3		sp|O59679|GEF3_SCHPO	Rho guanine nucleotide exchange factor gef3 OS=Schizosaccharomyces pombe (strain 972 / ATCC 24843) GN=gef3 PE=3 SV=1	0.6618
5233	552.0879	4	0.1930	0.98	10.19	SRPKAAPK	4		sp|O74394|RM39_SCHPO	54S ribosomal protein L39; mitochondrial OS=Schizosaccharomyces pombe (strain 972 / ATCC 24843) GN=mrpl39 PE=3 SV=1	SSLKPVLSNLR	4		sp|Q10139|IMG2_SCHPO	54S ribosomal protein img2; mitochondrial OS=Schizosaccharomyces pombe (strain 972 / ATCC 24843) GN=img2 PE=3 SV=1	0.6618
4800	563.05164	4	0.1929	1.00	-2.93	KGIQFEK	1		sp|Q9P7B0|STB3_SCHPO	Protein STB3 homolog OS=Schizosaccharomyces pombe (strain 972 / ATCC 24843) GN=stb3 PE=1 SV=2	KNEVNAPTYAR	1		sp|Q10367|GLO3_SCHPO	ADP-ribosylation factor GTPase-activating protein glo3 OS=Schizosaccharomyces pombe (strain 972 / ATCC 24843) GN=glo3 PE=3 SV=2	0.6618
967	462.06592	5	0.1929	1.00	-4.34	LTYKVLEK	4		sp|P87056|YDJ8_SCHPO	Abhydrolase domain-containing protein C57A10.08c OS=Schizosaccharomyces pombe (strain 972 / ATCC 24843) GN=SPAC57A10.08c PE=3 SV=2	KYIRPEDVR	1		sp|Q9P7N3|VPS41_SCHPO	Vacuolar protein sorting-associated protein 41 OS=Schizosaccharomyces pombe (strain 972 / ATCC 24843) GN=vps41 PE=3 SV=2	0.6618
3649	522.93756	3	0.1928	0.98	-0.78	DPKDPK	3		sp|O60184|CYC8_SCHPO	General transcriptional corepressor ssn6 OS=Schizosaccharomyces pombe (strain 972 / ATCC 24843) GN=ssn6 PE=1 SV=1	DPENKK	5		sp|Q02099|RAD3_SCHPO	Protein kinase rad3 OS=Schizosaccharomyces pombe (strain 972 / ATCC 24843) GN=rad3 PE=1 SV=2	0.6618
3791	468.7511	4	0.1928	1.00	-7.89	GKDSQVR	2		sp|Q10327|YD72_SCHPO	Uncharacterized protein C32A11.02c OS=Schizosaccharomyces pombe (strain 972 / ATCC 24843) GN=SPAC32A11.02c PE=4 SV=1	KVNDGVWK	1		sp|O42895|YBQ2_SCHPO	Uncharacterized protein C115.02c OS=Schizosaccharomyces pombe (strain 972 / ATCC 24843) GN=SPBC115.02c PE=3 SV=1	0.6618
12196	792.7399	3	0.1928	0.95	8.84	NTTETPIKR	8		sp|O94296|YOOC_SCHPO	Probable phospholipid-transporting ATPase C887.12 OS=Schizosaccharomyces pombe (strain 972 / ATCC 24843) GN=SPBC887.12 PE=3 SV=1	KGMTNAWDEK	1		sp|Q9P6P6|RM09_SCHPO	54S ribosomal protein L9; mitochondrial OS=Schizosaccharomyces pombe (strain 972 / ATCC 24843) GN=mrpl9 PE=3 SV=1	0.6618
9849	554.9818	3	0.1927	0.97	-2.72	MALKR	1		sp|Q9UTL9|YIV5_SCHPO&sp|O13757|YF27_SCHPO&sp|P46595|UBC4_SCHPO	Uncharacterized ATP-dependent helicase C144.05 OS=Schizosaccharomyces pombe (strain 972 / ATCC 24843) GN=SPAC144.05 PE=3 SV=1	YKELAQR	2		sp|Q02787|PURA_SCHPO	Adenylosuccinate synthetase OS=Schizosaccharomyces pombe (strain 972 / ATCC 24843) GN=ade2 PE=1 SV=2	0.6618
657	548.52924	4	0.1927	0.99	4.01	KNPEFTTR	1		sp|O74984|HSP15_SCHPO	Heat shock protein homolog C338.06c OS=Schizosaccharomyces pombe (strain 972 / ATCC 24843) GN=SPCC338.06c PE=3 SV=1	DADLEKNEK	6		sp|O13827|YEEB_SCHPO	Uncharacterized protein C19A8.11c OS=Schizosaccharomyces pombe (strain 972 / ATCC 24843) GN=SPAC19A8.11c PE=1 SV=1	0.6618
6863	916.75946	3	0.1927	0.95	-3.47	KEEEFK	1		sp|O74174|VATG_SCHPO	V-type proton ATPase subunit G OS=Schizosaccharomyces pombe (strain 972 / ATCC 24843) GN=vma10 PE=3 SV=2	SKVDEATLDMFMDGSR	2		sp|Q09692|SYWC_SCHPO	Tryptophan--tRNA ligase; cytoplasmic OS=Schizosaccharomyces pombe (strain 972 / ATCC 24843) GN=wrs1 PE=1 SV=1	0.6618
2399	839.4077	3	0.1927	0.86	-3.49	EAMKEQK	4		sp|Q09795|YAA1_SCHPO	Uncharacterized peptidase C22G7.01c OS=Schizosaccharomyces pombe (strain 972 / ATCC 24843) GN=SPAC22G7.01c PE=3 SV=4	QENEKSPEGIEQK	5		sp|Q9P7V5|SEC7B_SCHPO	Protein transport protein sec72 OS=Schizosaccharomyces pombe (strain 972 / ATCC 24843) GN=sec72 PE=1 SV=1	0.6618
10815	901.1616	3	0.1926	0.94	-7.77	SKLENNILK	2		sp|O74356|YH16_SCHPO	Putative ATP-dependent RNA helicase C25D12.06 OS=Schizosaccharomyces pombe (strain 972 / ATCC 24843) GN=SPBC25D12.06 PE=3 SV=2	KFELSNWNNLLK	1		sp|O94248|MDN1_SCHPO	Midasin OS=Schizosaccharomyces pombe (strain 972 / ATCC 24843) GN=mdn1 PE=1 SV=1	0.6618
3385	588.5186	4	0.1926	0.92	-10.49	KDMDMR	1		sp|Q9UTT1|UBP21_SCHPO	Ubiquitin carboxyl-terminal hydrolase 21 OS=Schizosaccharomyces pombe (strain 972 / ATCC 24843) GN=ubp21 PE=3 SV=2	AELEANAADCKAR	11	57.02146@C;	sp|Q9UT19|METE_SCHPO	Probable 5-methyltetrahydropteroyltriglutamate--homocysteine methyltransferase OS=Schizosaccharomyces pombe (strain 972 / ATCC 24843) GN=met26 PE=1 SV=1	0.6618
12404	943.8195	3	0.1926	0.94	10.10	ACKNCTCGLR	3	57.02146@C;	sp|O74821|DRE2_SCHPO	Fe-S cluster assembly protein dre2 OS=Schizosaccharomyces pombe (strain 972 / ATCC 24843) GN=dre2 PE=3 SV=1	KIAAHAAAITAASEK	1		sp|O14066|IRS4_SCHPO	Increased rDNA silencing protein 4 homolog OS=Schizosaccharomyces pombe (strain 972 / ATCC 24843) GN=SPAC1687.09 PE=3 SV=2	0.6618
381	407.01163	5	0.1925	0.98	6.19	MFLLQR	1		sp|Q9UT11|YLW3_SCHPO	Uncharacterized zinc transporter P8A3.03 OS=Schizosaccharomyces pombe (strain 972 / ATCC 24843) GN=SPAP8A3.03 PE=3 SV=1	SSSSSSKSSSR	7		sp|O74947|YJBA_SCHPO	Uncharacterized protein C553.10 OS=Schizosaccharomyces pombe (strain 972 / ATCC 24843) GN=SPCC553.10 PE=3 SV=1	0.6618
4760	792.1036	3	0.1925	0.99	2.88	EPKTAITPK	3		sp|P50528|PLO1_SCHPO	Serine/threonine-protein kinase plo1 OS=Schizosaccharomyces pombe (strain 972 / ATCC 24843) GN=plo1 PE=1 SV=1	KIYNEYPPTK	1		sp|O94579|PSA2_SCHPO	Probable proteasome subunit alpha type-2 OS=Schizosaccharomyces pombe (strain 972 / ATCC 24843) GN=pre8 PE=3 SV=1	0.6618
9718	772.47516	3	0.1925	0.97	-2.32	MVLVK	1		sp|Q9Y7L9|YGJ8_SCHPO	Uncharacterized protein C685.08 OS=Schizosaccharomyces pombe (strain 972 / ATCC 24843) GN=SPBC685.08 PE=4 SV=1	VFKIYGPLAQIVLK	3		sp|Q10145|YAS9_SCHPO	Uncharacterized RNA-binding protein C3H8.09c OS=Schizosaccharomyces pombe (strain 972 / ATCC 24843) GN=SPAC3H8.09c PE=3 SV=1	0.6618
3101	484.4985	4	0.1924	0.96	-4.73	MSYFAR	1		sp|O13765|DBR1_SCHPO	Lariat debranching enzyme OS=Schizosaccharomyces pombe (strain 972 / ATCC 24843) GN=dbr1 PE=3 SV=2	QSWSLFKK	7		sp|O14189|PP2C5_SCHPO	Protein phosphatase 2C homolog C10F6.17c OS=Schizosaccharomyces pombe (strain 972 / ATCC 24843) GN=SPAC10F6.17c PE=3 SV=4	0.6618
12981	580.6756	3	0.1924	0.95	9.13	MSVAIK	1		sp|O60058|AFG2_SCHPO	ATPase family gene 2 protein OS=Schizosaccharomyces pombe (strain 972 / ATCC 24843) GN=afg2 PE=3 SV=1	KLVPASPDK	1		sp|O94488|MBO1_SCHPO	Microtubule organizer protein 1 OS=Schizosaccharomyces pombe (strain 972 / ATCC 24843) GN=mbo1 PE=1 SV=1	0.6618
12922	809.0953	3	0.1924	0.99	4.93	QFKLK	3		sp|O13785|USE1_SCHPO	Protein transport protein use1 OS=Schizosaccharomyces pombe (strain 972 / ATCC 24843) GN=use1 PE=3 SV=1	KYGETEEASEAAIAR	1		sp|Q9UUB5|MIS13_SCHPO	Kinetochore protein mis13 OS=Schizosaccharomyces pombe (strain 972 / ATCC 24843) GN=mis13 PE=1 SV=1	0.6618
8479	690.0645	3	0.1923	1.00	-7.32	LQKLLR	3		sp|P87117|BECN1_SCHPO	Vacuolar protein sorting-associated protein atg6 OS=Schizosaccharomyces pombe (strain 972 / ATCC 24843) GN=atg6 PE=3 SV=4	FKIAEAYYR	2		sp|O94474|SKI3_SCHPO	Superkiller protein 3 OS=Schizosaccharomyces pombe (strain 972 / ATCC 24843) GN=ski3 PE=3 SV=1	0.6618
5878	692.6927	3	0.1923	0.97	-2.24	MVRLTPR	1		sp|Q9HGM7|NPRL3_SCHPO	Nitrogen permease regulator 3-like protein OS=Schizosaccharomyces pombe (strain 972 / ATCC 24843) GN=SPBC543.04 PE=3 SV=1	DKNNDFWK	2		sp|Q10092|YAOD_SCHPO	Uncharacterized protein C11D3.13 OS=Schizosaccharomyces pombe (strain 972 / ATCC 24843) GN=SPAC11D3.13 PE=3 SV=1	0.6618
8394	643.3227	3	0.1923	0.99	7.79	KYLYR	1		sp|Q9UUJ1|ARP2_SCHPO	Actin-related protein 2 OS=Schizosaccharomyces pombe (strain 972 / ATCC 24843) GN=arp2 PE=1 SV=1	DQKDENGDK	3		sp|P28745|RCC1_SCHPO	Protein pim1 OS=Schizosaccharomyces pombe (strain 972 / ATCC 24843) GN=pim1 PE=1 SV=2	0.6618
661	696.6978	3	0.1923	1.00	4.21	KQDEEK	1		sp|O94389|CC124_SCHPO	Coiled-coil domain-containing protein 124 homolog OS=Schizosaccharomyces pombe (strain 972 / ATCC 24843) GN=SPBC29A10.12 PE=3 SV=1	SVAEVKVADEK	6		sp|Q9USW1|YHZ3_SCHPO	Uncharacterized protein C21B10.03c OS=Schizosaccharomyces pombe (strain 972 / ATCC 24843) GN=SPBC21B10.03c PE=4 SV=1	0.6618
1442	702.6916	3	0.1923	0.88	-6.73	KSGSYK	1		sp|Q9HFE8|TRA1_SCHPO	Transcription-associated protein 1 OS=Schizosaccharomyces pombe (strain 972 / ATCC 24843) GN=tra1 PE=3 SV=1	YFELVNSDGKK	10		sp|Q9UTE2|HEM6_SCHPO	Probable oxygen-dependent coproporphyrinogen-III oxidase OS=Schizosaccharomyces pombe (strain 972 / ATCC 24843) GN=hem13 PE=3 SV=1	0.6618
5072	614.0732	4	0.1922	0.96	0.60	DPGVEMSLKK	9		sp|O14136|PEX13_SCHPO	Peroxisomal membrane protein pex13 OS=Schizosaccharomyces pombe (strain 972 / ATCC 24843) GN=pex13 PE=3 SV=1	KSNENTVVHGK	1		sp|Q92462|PUB1_SCHPO	E3 ubiquitin-protein ligase pub1 OS=Schizosaccharomyces pombe (strain 972 / ATCC 24843) GN=pub1 PE=1 SV=2	0.6618
11549	837.8317	3	0.1922	0.87	-9.43	FPSILTWKR	8		sp|P0CAN9|YK1G_SCHPO	Uncharacterized protein PB1A10.16; mitochondrial OS=Schizosaccharomyces pombe (strain 972 / ATCC 24843) GN=SPAPB1A10.16 PE=4 SV=1	VASVIKALLANK	6		sp|Q9P7R0|ARO1_SCHPO	Pentafunctional AROM polypeptide OS=Schizosaccharomyces pombe (strain 972 / ATCC 24843) GN=aro1 PE=3 SV=1	0.6618
12673	1013.5362	3	0.1922	0.91	6.83	KSHASQMR	1		sp|Q9Y7X8|ARP5_SCHPO	Actin-like protein arp5 OS=Schizosaccharomyces pombe (strain 972 / ATCC 24843) GN=arp5 PE=1 SV=1	ANNWSKFTATAALGVIHR	6		sp|O74762|RPN2_SCHPO	26S proteasome regulatory subunit rpn2 OS=Schizosaccharomyces pombe (strain 972 / ATCC 24843) GN=rpn2 PE=1 SV=1	0.6618
2863	795.43335	3	0.1921	0.89	5.12	SIYLQKDK	6		sp|Q9UTP9|DBP4_SCHPO	ATP-dependent RNA helicase dbp4 OS=Schizosaccharomyces pombe (strain 972 / ATCC 24843) GN=dbp4 PE=1 SV=1	KIYNEYPPTK	1		sp|O94579|PSA2_SCHPO	Probable proteasome subunit alpha type-2 OS=Schizosaccharomyces pombe (strain 972 / ATCC 24843) GN=pre8 PE=3 SV=1	0.6618
12503	632.55585	4	0.1921	0.96	1.26	METMQSR	1		sp|P87159|NIF1_SCHPO	Mitosis inhibitor nif1 OS=Schizosaccharomyces pombe (strain 972 / ATCC 24843) GN=nif1 PE=1 SV=1	LNAKEGCQTNIFI	4	57.02146@C;	sp|Q09733|GEF2_SCHPO	Rho guanine nucleotide exchange factor gef2 OS=Schizosaccharomyces pombe (strain 972 / ATCC 24843) GN=gef2 PE=1 SV=1	0.6618
5192	711.0223	3	0.1919	0.99	9.40	NEELEKK	6		sp|Q9Y7Y3|YGR4_SCHPO	Uncharacterized RNA-binding protein C365.04c OS=Schizosaccharomyces pombe (strain 972 / ATCC 24843) GN=SPBC365.04c PE=3 SV=1	MGNDGGSLPTR	1		tr|C1M2W1|C1M2W1_SCHPM&sp|Q10154|RTF2_SCHPO	Rtf2 factor OS=Schizosaccharomyces pombe GN=rtf2 PE=4 SV=1	0.6618
5452	564.7973	4	0.1919	0.99	2.71	LEALKEAR	5		sp|O94294|SOG2_SCHPO	Leucine-rich repeat-containing protein sog2 OS=Schizosaccharomyces pombe (strain 972 / ATCC 24843) GN=sog2 PE=1 SV=1	DHKQLDYDR	3		sp|O74352|HOB1_SCHPO	Protein hob1 OS=Schizosaccharomyces pombe (strain 972 / ATCC 24843) GN=hob1 PE=1 SV=1	0.6618
6868	787.7497	3	0.1918	0.98	-7.96	KPSDEQIK	1		sp|Q09884|DCR1_SCHPO	Protein Dicer OS=Schizosaccharomyces pombe (strain 972 / ATCC 24843) GN=dcr1 PE=1 SV=1	YKALTADEIQK	2		sp|Q10241|CMB1_SCHPO	Mismatch-binding protein cmb1 OS=Schizosaccharomyces pombe (strain 972 / ATCC 24843) GN=cmb1 PE=1 SV=1	0.6618
5398	665.36	3	0.1917	0.98	-6.00	GKGTLHR	2		sp|O13651|SYIC_SCHPO	Isoleucine--tRNA ligase; cytoplasmic OS=Schizosaccharomyces pombe (strain 972 / ATCC 24843) GN=irs1 PE=3 SV=1	VISQNDEKR	8		sp|O74945|RIA1_SCHPO	Ribosome assembly protein 1 OS=Schizosaccharomyces pombe (strain 972 / ATCC 24843) GN=ria1 PE=3 SV=1	0.6618
7334	529.2833	3	0.1915	0.94	4.39	KQDQR	1		sp|O42973|YGZ3_SCHPO&sp|O59733|SYF2_SCHPO	Uncharacterized protein C20F10.03 OS=Schizosaccharomyces pombe (strain 972 / ATCC 24843) GN=SPBC20F10.03 PE=1 SV=1	LDKDQR	3		sp|O74772|CWF14_SCHPO	Pre-mRNA-splicing factor cwf14 OS=Schizosaccharomyces pombe (strain 972 / ATCC 24843) GN=cwf14 PE=1 SV=1	0.6618
11509	644.6764	3	0.1914	0.99	-6.64	KAATK	1		sp|O94267|SPT16_SCHPO	FACT complex subunit spt16 OS=Schizosaccharomyces pombe (strain 972 / ATCC 24843) GN=spt16 PE=1 SV=1	VDGKVGGSVDDTK	4		sp|Q9UTM4|TCPE_SCHPO	T-complex protein 1 subunit epsilon OS=Schizosaccharomyces pombe (strain 972 / ATCC 24843) GN=cct5 PE=3 SV=1	0.6618
13565	935.16284	3	0.1914	0.96	0.96	MEDLDTKIK	1		sp|Q10187|UCP6_SCHPO	UBA domain-containing protein 6 OS=Schizosaccharomyces pombe (strain 972 / ATCC 24843) GN=ucp6 PE=1 SV=1	MDELLEKLLNDLK	7		sp|Q9P3W4|DIL1_SCHPO	Dynein intermediate light chain dil1 OS=Schizosaccharomyces pombe (strain 972 / ATCC 24843) GN=dil1 PE=1 SV=2	0.6618
11037	739.0837	3	0.1914	0.91	-8.05	KFDVGGR	1		sp|O43051|NOP14_SCHPO	Probable nucleolar complex protein 14 OS=Schizosaccharomyces pombe (strain 972 / ATCC 24843) GN=nop14 PE=1 SV=1	ILKNQVTAISGR	3		sp|O14301|YE85_SCHPO	Uncharacterized WD repeat-containing protein C9G1.05 OS=Schizosaccharomyces pombe (strain 972 / ATCC 24843) GN=SPAC9G1.05 PE=3 SV=1	0.6618
11972	804.4168	3	0.1912	0.96	-9.72	FNKNSFEK	3		sp|Q10361|ETP1_SCHPO	Electron transfer protein 1; mitochondrial OS=Schizosaccharomyces pombe (strain 972 / ATCC 24843) GN=etp1 PE=1 SV=2	KGPNFSLQIEK	1		sp|O42870|SYFA_SCHPO	Phenylalanine--tRNA ligase alpha subunit OS=Schizosaccharomyces pombe (strain 972 / ATCC 24843) GN=frs2 PE=3 SV=3	0.6618
5560	653.3318	3	0.1912	0.96	3.24	QIQLNKR	6		sp|O13956|TSR1_SCHPO	Ribosome biogenesis protein tsr1 homolog OS=Schizosaccharomyces pombe (strain 972 / ATCC 24843) GN=SPAC23H4.15 PE=3 SV=1	MNQDDNGK	1		sp|Q09855|POF11_SCHPO	F-box/WD repeat-containing protein pof11 OS=Schizosaccharomyces pombe (strain 972 / ATCC 24843) GN=pof11 PE=1 SV=2	0.6618
13409	652.58435	4	0.1912	0.95	-4.12	KMGTEFAIR	1		sp|Q10302|YD49_SCHPO	Uncharacterized protein C22H10.09 OS=Schizosaccharomyces pombe (strain 972 / ATCC 24843) GN=SPAC22H10.09 PE=4 SV=1	MPSSNSGNELLLR	1		tr|C5IGP5|C5IGP5_SCHPM&tr|C5IGP8|C5IGP8_SCHPM&sp|Q10366|PIK1_SCHPO&tr|C5IGP7|C5IGP7_SCHPM&tr|C5IGP6|C5IGP6_SCHPM	Pik1 OS=Schizosaccharomyces pombe GN=pik1 PE=2 SV=1	0.6618
3124	489.08844	5	0.1912	0.95	4.00	LLAAIAGAKIK	9		sp|O94248|MDN1_SCHPO	Midasin OS=Schizosaccharomyces pombe (strain 972 / ATCC 24843) GN=mdn1 PE=1 SV=1	MTPQLSSSVASK	1		sp|Q9P6I5|KGUA_SCHPO	Guanylate kinase OS=Schizosaccharomyces pombe (strain 972 / ATCC 24843) GN=SPBC1198.05 PE=3 SV=1	0.6618
13303	733.62305	4	0.1911	0.94	-7.16	KQNPEFFDGK	1		sp|O13788|SSR1_SCHPO	SWI/SNF and RSC complexes subunit ssr1 OS=Schizosaccharomyces pombe (strain 972 / ATCC 24843) GN=ssr1 PE=1 SV=1	DFIEKLYYQPLR	5		sp|O94380|GPI16_SCHPO	GPI transamidase component PIG-T homolog OS=Schizosaccharomyces pombe (strain 972 / ATCC 24843) GN=gpi16 PE=3 SV=1	0.6618
6645	585.9627	3	0.1911	0.98	0.70	MSDPAR	1		sp|P50519|HSP9_SCHPO	Heat shock protein hsp9 OS=Schizosaccharomyces pombe (strain 972 / ATCC 24843) GN=hsp9 PE=2 SV=1	KYYLEAR	1		sp|Q12704|DPOG_SCHPO	DNA polymerase gamma OS=Schizosaccharomyces pombe (strain 972 / ATCC 24843) GN=mip1 PE=3 SV=2	0.6618
255	510.24088	4	0.1910	0.88	-2.76	KHSCEEK	1	57.02146@C;	sp|O74815|PPK27_SCHPO	Serine/threonine-protein kinase ppk27 OS=Schizosaccharomyces pombe (strain 972 / ATCC 24843) GN=ppk27 PE=3 SV=1	MAFRDSTR	1		sp|O14342|YB3C_SCHPO	Uncharacterized protein C2F12.12c OS=Schizosaccharomyces pombe (strain 972 / ATCC 24843) GN=SPBC2F12.12c PE=4 SV=1	0.6618
4480	777.1199	3	0.1910	0.99	2.10	KIIIDPLK	1		sp|Q9P7M8|NU184_SCHPO	Nucleoporin nup184 OS=Schizosaccharomyces pombe (strain 972 / ATCC 24843) GN=nup184 PE=4 SV=1	KIYNEYPPTK	1		sp|O94579|PSA2_SCHPO	Probable proteasome subunit alpha type-2 OS=Schizosaccharomyces pombe (strain 972 / ATCC 24843) GN=pre8 PE=3 SV=1	0.6618
6484	644.6835	3	0.1909	0.97	1.77	MFGYKK	5		sp|Q09188|ADT_SCHPO	ADP;ATP carrier protein OS=Schizosaccharomyces pombe (strain 972 / ATCC 24843) GN=anc1 PE=2 SV=1	KLSTSLNMK	1		sp|Q10096|YAOH_SCHPO	Zinc finger protein C11D3.17 OS=Schizosaccharomyces pombe (strain 972 / ATCC 24843) GN=SPAC11D3.17 PE=1 SV=1	0.6618
4017	724.7474	3	0.1909	0.95	9.90	LENKLHR	4		sp|Q9P7C2|MU109_SCHPO	Meiotically up-regulated gene 109 protein OS=Schizosaccharomyces pombe (strain 972 / ATCC 24843) GN=mug109 PE=1 SV=1	MDLAPRPLGR	1		sp|P78811|UGPA1_SCHPO	Probable UTP--glucose-1-phosphate uridylyltransferase OS=Schizosaccharomyces pombe (strain 972 / ATCC 24843) GN=fuy1 PE=1 SV=2	0.6618
8276	640.828	4	0.1908	0.96	-4.39	GAKEAEEPPK	3		tr|O14395|O14395_SCHPM	Putative uncharacterized protein (Fragment) OS=Schizosaccharomyces pombe PE=2 SV=1	SKELIEAYEASK	2		sp|O59676|PDP1_SCHPO	PWWP domain-containing protein 1 OS=Schizosaccharomyces pombe (strain 972 / ATCC 24843) GN=pdp1 PE=1 SV=1	0.6618
3911	515.5189	4	0.1906	0.98	-7.95	AFTKYAK	4		sp|P36584|RL3B_SCHPO&sp|P40372|RL3A_SCHPO	60S ribosomal protein L3-B OS=Schizosaccharomyces pombe (strain 972 / ATCC 24843) GN=rpl3b PE=3 SV=2	KNDQISSSSK	1		sp|O14100|ZDS1_SCHPO	Protein zds1 OS=Schizosaccharomyces pombe (strain 972 / ATCC 24843) GN=zds1 PE=1 SV=2	0.6618
5907	761.6132	5	0.1906	0.88	4.88	VAEKAQINTQEYGR	4		sp|O14250|PSA6_SCHPO	Probable proteasome subunit alpha type-6 OS=Schizosaccharomyces pombe (strain 972 / ATCC 24843) GN=SPAC6G10.04c PE=3 SV=1	HIGIATTGFIPDGQHIVKR	18		sp|O59770|PSA7_SCHPO	Probable proteasome subunit alpha type-7 OS=Schizosaccharomyces pombe (strain 972 / ATCC 24843) GN=pre10 PE=1 SV=1	0.6618
4668	592.7961	4	0.1905	0.98	-10.11	STSEPSAKSK	8		sp|O74851|ADG3_SCHPO	Probable secreted beta-glucosidase adg3 OS=Schizosaccharomyces pombe (strain 972 / ATCC 24843) GN=adg3 PE=2 SV=1	EESKLFDSVR	4		sp|O14243|SNX4_SCHPO	Sorting nexin-4 OS=Schizosaccharomyces pombe (strain 972 / ATCC 24843) GN=snx4 PE=1 SV=3	0.6618
7091	611.69507	3	0.1905	0.99	-5.86	MPKFIR	3		sp|O74495|WTF18_SCHPO&sp|Q9Y7N5|WTF16_SCHPO&sp|G2TRV0|WTF8_SCHPO&sp|O74564|WTF9_SCHPO	Uncharacterized protein wtf18 OS=Schizosaccharomyces pombe (strain 972 / ATCC 24843) GN=wtf18 PE=3 SV=2	EVLIKFR	5		sp|Q9UTL9|YIV5_SCHPO	Uncharacterized ATP-dependent helicase C144.05 OS=Schizosaccharomyces pombe (strain 972 / ATCC 24843) GN=SPAC144.05 PE=3 SV=1	0.6618
3150	486.47324	5	0.1905	0.95	-7.14	ILESEKSR	6		sp|Q10104|GLYM_SCHPO	Serine hydroxymethyltransferase; mitochondrial OS=Schizosaccharomyces pombe (strain 972 / ATCC 24843) GN=shm2 PE=3 SV=2	TLDLGEAEKLLK	9		sp|Q9P7M4|YIOE_SCHPO	Uncharacterized protein SPAP27G11.14c OS=Schizosaccharomyces pombe (strain 972 / ATCC 24843) GN=SPAP27G11.14c PE=4 SV=1	0.6618
8354	644.0922	4	0.1904	1.00	-6.36	VEGAKR	5		sp|Q8TFH3|OST3_SCHPO	Dolichyl-diphosphooligosaccharide--protein glycosyltransferase subunit 3 OS=Schizosaccharomyces pombe (strain 972 / ATCC 24843) GN=ost3 PE=3 SV=1	CVLIPTSYNKEDLPK	10	57.02146@C;	sp|Q09832|TYW2_SCHPO	tRNA wybutosine-synthesizing protein 2 OS=Schizosaccharomyces pombe (strain 972 / ATCC 24843) GN=trm12 PE=3 SV=1	0.6618
4318	489.27686	5	0.1903	0.99	6.90	KVAEDIR	1		sp|Q09826|SDS23_SCHPO	Protein sds23/moc1 OS=Schizosaccharomyces pombe (strain 972 / ATCC 24843) GN=sds23 PE=1 SV=1	FLTKIYHPNVDK	4		sp|O13685|UBC13_SCHPO	Ubiquitin-conjugating enzyme E2 13 OS=Schizosaccharomyces pombe (strain 972 / ATCC 24843) GN=ubc13 PE=1 SV=1	0.6618
4383	466.25092	5	0.1903	0.98	8.19	KCAFK	1	57.02146@C;	sp|Q9Y813|RPR2_SCHPO	Ribonuclease P protein subunit rpr2 OS=Schizosaccharomyces pombe (strain 972 / ATCC 24843) GN=rpr2 PE=3 SV=1	AIEFLQMLCQKR	11	57.02146@C;	sp|O42925|YBD1_SCHPO	Uncharacterized protein C16C6.01c OS=Schizosaccharomyces pombe (strain 972 / ATCC 24843) GN=SPBC16C6.01c PE=3 SV=2	0.6618
6403	792.6359	4	0.1903	0.96	-9.33	NEGAEKSGIR	6		sp|O59726|FNX2_SCHPO	Vacuolar membrane amino acid uptake transporter fnx2 OS=Schizosaccharomyces pombe (strain 972 / ATCC 24843) GN=fnx2 PE=3 SV=1	LEEAMKITTDAFTSAGER	6		sp|Q9UQY2|PSB6_SCHPO	Probable proteasome subunit beta type-6 OS=Schizosaccharomyces pombe (strain 972 / ATCC 24843) GN=pam1 PE=3 SV=1	0.6618
5326	537.7563	4	0.1903	0.97	-7.85	KPANVK	1		sp|O74853|FAP1H_SCHPO	FKBP12-associated protein 1 homolog OS=Schizosaccharomyces pombe (strain 972 / ATCC 24843) GN=fap1 PE=1 SV=1	MTENYGSMEHR	1		sp|O94607|STR2_SCHPO	Siderophore iron transporter 2 OS=Schizosaccharomyces pombe (strain 972 / ATCC 24843) GN=str2 PE=1 SV=1	0.6618
4389	507.24823	4	0.1901	0.98	10.25	KSCCSSK	1	57.02146@C;	sp|Q10357|CCS1_SCHPO	Superoxide dismutase 1 copper chaperone OS=Schizosaccharomyces pombe (strain 972 / ATCC 24843) GN=ccs1 PE=3 SV=1	GPDFFGKHK	7		sp|O74397|ASND1_SCHPO	Asparagine synthetase domain-containing protein C4F6.11c OS=Schizosaccharomyces pombe (strain 972 / ATCC 24843) GN=SPBC4F6.11c PE=3 SV=1	0.6618
4688	724.3421	3	0.1901	0.97	6.75	KIDDDEK	1		sp|O59793|BIS1_SCHPO	Stress response protein bis1 OS=Schizosaccharomyces pombe (strain 972 / ATCC 24843) GN=bis1 PE=1 SV=1	QDEEHEKEK	7		sp|O74563|BRL2_SCHPO	E3 ubiquitin-protein ligase brl2 OS=Schizosaccharomyces pombe (strain 972 / ATCC 24843) GN=brl2 PE=1 SV=1	0.6618
3458	665.06744	4	0.1899	0.90	-8.46	TDTTDIGKIEK	8		sp|O59667|HIS2_SCHPO	Histidine biosynthesis bifunctional protein his7 OS=Schizosaccharomyces pombe (strain 972 / ATCC 24843) GN=his7 PE=3 SV=1	KCMEDSAISMK	1	57.02146@C;	sp|Q10155|RNZ1_SCHPO	Ribonuclease Z 1 OS=Schizosaccharomyces pombe (strain 972 / ATCC 24843) GN=trz1 PE=3 SV=1	0.6618
5712	801.4465	3	0.1897	0.97	3.15	KGDIIQVER	1		sp|O13775|SYEC_SCHPO	Probable glutamate--tRNA ligase; cytoplasmic OS=Schizosaccharomyces pombe (strain 972 / ATCC 24843) GN=gus1 PE=1 SV=1	YKSYLLQHR	2		sp|O74445|PRS10_SCHPO	Probable 26S protease subunit rpt4 OS=Schizosaccharomyces pombe (strain 972 / ATCC 24843) GN=rpt4 PE=3 SV=2	0.6618
1216	542.52496	4	0.1896	0.99	-2.93	KDWYDIK	1		sp|Q09781|RS3A1_SCHPO	40S ribosomal protein S1-A OS=Schizosaccharomyces pombe (strain 972 / ATCC 24843) GN=rps101 PE=3 SV=2	QMNSVKAER	6		sp|P41004|SMC4_SCHPO	Structural maintenance of chromosomes protein 4 OS=Schizosaccharomyces pombe (strain 972 / ATCC 24843) GN=cut3 PE=1 SV=2	0.6618
8943	720.0428	3	0.1896	0.90	3.06	MAQGEFK	1		sp|Q9P7I8|U390_SCHPO	UPF0390 protein C24B10.18 OS=Schizosaccharomyces pombe (strain 972 / ATCC 24843) GN=SPCC24B10.18 PE=3 SV=1	KTVLYWLCK	1	57.02146@C;	sp|Q9HE02|SSN2_SCHPO	Mediator of RNA polymerase II transcription subunit 13 OS=Schizosaccharomyces pombe (strain 972 / ATCC 24843) GN=srb9 PE=1 SV=2	0.6618
1934	678.0914	3	0.1896	0.97	4.03	VIHIKK	5		sp|O14121|NDH1_SCHPO	Probable NADH-ubiquinone oxidoreductase C3A11.07; mitochondrial OS=Schizosaccharomyces pombe (strain 972 / ATCC 24843) GN=SPAC3A11.07 PE=3 SV=1	VLVDDILKSR	8		sp|O42939|UBA2_SCHPO	Ubiquitin-activating enzyme E1-like OS=Schizosaccharomyces pombe (strain 972 / ATCC 24843) GN=uba2 PE=1 SV=1	0.6618
3183	595.3164	4	0.1896	0.99	7.81	MEKSISSISK	3		sp|Q9US37|YFZ4_SCHPO	Uncharacterized transporter C1039.04 OS=Schizosaccharomyces pombe (strain 972 / ATCC 24843) GN=SPAC1039.04 PE=3 SV=1	KTIDHFDAGK	1		sp|Q9USN5|GDH2_SCHPO	Probable NAD-specific glutamate dehydrogenase OS=Schizosaccharomyces pombe (strain 972 / ATCC 24843) GN=gdh2 PE=3 SV=1	0.6618
7304	568.63165	3	0.1896	0.94	-6.45	MQSLR	1		sp|O74831|FRDA_SCHPO	Frataxin homolog; mitochondrial OS=Schizosaccharomyces pombe (strain 972 / ATCC 24843) GN=SPCC1183.03c PE=3 SV=1	MREDLLR	1		sp|O60065|PEX14_SCHPO	Peroxisomal membrane protein pex14 OS=Schizosaccharomyces pombe (strain 972 / ATCC 24843) GN=pex14 PE=3 SV=1	0.6618
13054	1032.9279	3	0.1894	0.97	11.28	KISVHVVSQR	1		sp|O14077|MU138_SCHPO	Putative zinc protease mug138 OS=Schizosaccharomyces pombe (strain 972 / ATCC 24843) GN=mug138 PE=1 SV=1	TMLVKAVANSTAANFIR	5		sp|O74894|PRS6B_SCHPO	26S protease regulatory subunit 6B homolog OS=Schizosaccharomyces pombe (strain 972 / ATCC 24843) GN=rpt3 PE=3 SV=1	0.6618
3199	493.04236	4	0.1893	0.98	-5.46	IHPDIKR	6		sp|Q9Y813|RPR2_SCHPO	Ribonuclease P protein subunit rpr2 OS=Schizosaccharomyces pombe (strain 972 / ATCC 24843) GN=rpr2 PE=3 SV=1	IHLEKVSK	5		sp|O74445|PRS10_SCHPO	Probable 26S protease subunit rpt4 OS=Schizosaccharomyces pombe (strain 972 / ATCC 24843) GN=rpt4 PE=3 SV=2	0.6618
2008	421.92728	3	0.1893	0.99	3.09	KVAAR	1		sp|O74885|YQE1_SCHPO	Putative dioxygenase C576.01c OS=Schizosaccharomyces pombe (strain 972 / ATCC 24843) GN=SPCC576.01c PE=3 SV=2	KHAAR	1		sp|Q9USN8|YJY1_SCHPO	Uncharacterized protein C132.01c OS=Schizosaccharomyces pombe (strain 972 / ATCC 24843) GN=SPCC132.01c PE=1 SV=2	0.6618
11763	710.0417	3	0.1892	0.90	1.95	KVLDR	1		sp|O74985|NAT1_SCHPO	N-terminal acetyltransferase A complex subunit nat1 OS=Schizosaccharomyces pombe (strain 972 / ATCC 24843) GN=nat1 PE=1 SV=1	MGDTQQPTVLDR	1		sp|Q11120|OFD1_SCHPO	Prolyl 3;4-dihydroxylase ofd1 OS=Schizosaccharomyces pombe (strain 972 / ATCC 24843) GN=ofd1 PE=1 SV=1	0.6618
10388	716.0268	3	0.1892	0.99	-5.80	KYTWVK	1		sp|O14006|RT09_SCHPO	37S ribosomal protein S9; mitochondrial OS=Schizosaccharomyces pombe (strain 972 / ATCC 24843) GN=mrps9 PE=1 SV=2	KYNDMWTAR	1		sp|Q9Y7Q3|YQ6A_SCHPO	Uncharacterized protein C191.10 OS=Schizosaccharomyces pombe (strain 972 / ATCC 24843) GN=SPCC191.10 PE=4 SV=1	0.6618
7395	605.9811	3	0.1891	0.95	-2.62	DDLLKGK	5		sp|Q9HGL3|SUM2_SCHPO	Protein sum2 OS=Schizosaccharomyces pombe (strain 972 / ATCC 24843) GN=sum2 PE=1 SV=1	EVDDEKR	6		sp|Q09926|PCR1_SCHPO	Transcription factor pcr1 OS=Schizosaccharomyces pombe (strain 972 / ATCC 24843) GN=pcr1 PE=1 SV=1	0.6618
13243	642.681	3	0.1891	0.87	3.17	KLLGNFK	1		sp|O14338|YB33_SCHPO	Uncharacterized serine-rich protein C2F12.03c OS=Schizosaccharomyces pombe (strain 972 / ATCC 24843) GN=SPBC2F12.03c PE=1 SV=1	MFSPCTVK	1	57.02146@C;	sp|O94332|RRN11_SCHPO	RNA polymerase I-specific transcription initiation factor rrn11 OS=Schizosaccharomyces pombe (strain 972 / ATCC 24843) GN=rrn11 PE=4 SV=1	0.6618
8272	666.8603	4	0.1890	0.96	8.98	GKPVDLVIVR	2		sp|O14104|LYS12_SCHPO	Homoisocitrate dehydrogenase OS=Schizosaccharomyces pombe (strain 972 / ATCC 24843) GN=lys12 PE=1 SV=1	MPSSDVCKAGSHR	1	57.02146@C;	sp|Q09765|UBA3_SCHPO	NEDD8-activating enzyme E1 catalytic subunit OS=Schizosaccharomyces pombe (strain 972 / ATCC 24843) GN=uba3 PE=1 SV=1	0.6618
2381	442.52518	4	0.1890	1.00	-0.83	APKKPEK	4		sp|O74749|HSE1_SCHPO	Class E vacuolar protein-sorting machinery protein hse1 OS=Schizosaccharomyces pombe (strain 972 / ATCC 24843) GN=hse1 PE=3 SV=1	MISKLLK	1		sp|O60123|KEX1_SCHPO	Pheromone-processing carboxypeptidase kex1 OS=Schizosaccharomyces pombe (strain 972 / ATCC 24843) GN=kex1 PE=3 SV=1	0.6618
10227	787.45123	3	0.1889	0.99	-2.17	EALAKLPK	5		sp|O43076|SHQ1_SCHPO	Protein shq1 OS=Schizosaccharomyces pombe (strain 972 / ATCC 24843) GN=shq1 PE=3 SV=1	NNSLHGFAKIPR	9		sp|Q4LB35|FOL1_SCHPO	Folic acid synthesis protein fol1 OS=Schizosaccharomyces pombe (strain 972 / ATCC 24843) GN=fol1 PE=1 SV=2	0.6618
13295	785.076	3	0.1889	0.91	4.77	TPESPLSKR	8		sp|O74398|YOCC_SCHPO	LIM domain-containing protein C4F6.12 OS=Schizosaccharomyces pombe (strain 972 / ATCC 24843) GN=SPBC4F6.12 PE=1 SV=1	FYNSIKTQSN	6		sp|O74985|NAT1_SCHPO	N-terminal acetyltransferase A complex subunit nat1 OS=Schizosaccharomyces pombe (strain 972 / ATCC 24843) GN=nat1 PE=1 SV=1	0.6618
9671	771.0695	3	0.1889	0.94	5.50	YGFNKSTLK	5		sp|Q10071|STE24_SCHPO	Probable CAAX prenyl protease 1 OS=Schizosaccharomyces pombe (strain 972 / ATCC 24843) GN=SPAC3H1.05 PE=3 SV=1	MDLTGAHMLK	1		sp|Q9UTF7|ELOH1_SCHPO	Putative elongation of fatty acids protein 1 OS=Schizosaccharomyces pombe (strain 972 / ATCC 24843) GN=SPAC1B2.03c PE=1 SV=1	0.6618
918	459.7204	4	0.1889	0.99	10.58	SKDFYR	2		sp|P78860|MRM2_SCHPO	rRNA methyltransferase 2; mitochondrial OS=Schizosaccharomyces pombe (strain 972 / ATCC 24843) GN=mrm2 PE=2 SV=2	CSGKGCSK	4	57.02146@C;	sp|O94686|RL43B_SCHPO	60S ribosomal protein L43-B OS=Schizosaccharomyces pombe (strain 972 / ATCC 24843) GN=rpl43b PE=3 SV=1	0.6618
1863	583.35364	3	0.1889	1.00	8.52	LGKLL	3		sp|O13973|MRP10_SCHPO	37S ribosomal protein mrp10; mitochondrial OS=Schizosaccharomyces pombe (strain 972 / ATCC 24843) GN=mrp10 PE=3 SV=1	KHLDAEVQK	1		sp|P41878|RPN11_SCHPO	26S proteasome regulatory subunit rpn11 OS=Schizosaccharomyces pombe (strain 972 / ATCC 24843) GN=rpn11 PE=1 SV=2	0.6618
10140	681.34375	3	0.1888	0.94	11.42	KACFVGDR	1	57.02146@C;	sp|Q00472|PNPP_SCHPO	4-nitrophenylphosphatase OS=Schizosaccharomyces pombe (strain 972 / ATCC 24843) GN=pho2 PE=4 SV=2	KACFVGDR	1	57.02146@C;	sp|Q00472|PNPP_SCHPO	4-nitrophenylphosphatase OS=Schizosaccharomyces pombe (strain 972 / ATCC 24843) GN=pho2 PE=4 SV=2	0.6618
2492	598.3442	3	0.1887	0.98	-4.77	LAKNSR	3		sp|Q09170|CDS1_SCHPO&tr|Q683Z9|Q683Z9_SCHPM	Serine/threonine-protein kinase cds1 OS=Schizosaccharomyces pombe (strain 972 / ATCC 24843) GN=cds1 PE=1 SV=2	LKHLVDDK	2		sp|Q02061|RPB2_SCHPO	DNA-directed RNA polymerase II subunit RPB2 OS=Schizosaccharomyces pombe (strain 972 / ATCC 24843) GN=rpb2 PE=1 SV=2	0.6618
581	382.48343	4	0.1887	0.99	-1.60	KEVPK	1		sp|O60135|LCF1_SCHPO	Long-chain-fatty-acid--CoA ligase 1 OS=Schizosaccharomyces pombe (strain 972 / ATCC 24843) GN=lcf1 PE=3 SV=1	SLSLKNK	5		sp|Q9UTP5|MU162_SCHPO	Meiotically up-regulated gene 162 protein OS=Schizosaccharomyces pombe (strain 972 / ATCC 24843) GN=mug162 PE=1 SV=1	0.6618
5161	614.6779	3	0.1886	0.98	-7.16	DVQLKR	5		sp|O60149|VPS38_SCHPO	Vacuolar protein sorting-associated protein 38 OS=Schizosaccharomyces pombe (strain 972 / ATCC 24843) GN=vps38 PE=3 SV=2	KEELSVNK	1		sp|Q09752|FNX1_SCHPO	Multidrug resistance protein fnx1 OS=Schizosaccharomyces pombe (strain 972 / ATCC 24843) GN=fnx1 PE=2 SV=2	0.6618
4324	532.6974	5	0.1885	0.99	-1.29	MAVLRQFVK	1		sp|Q10104|GLYM_SCHPO	Serine hydroxymethyltransferase; mitochondrial OS=Schizosaccharomyces pombe (strain 972 / ATCC 24843) GN=shm2 PE=3 SV=2	MPNEIFPWKIR	1		sp|O42923|CIP1_SCHPO	RNA-binding post-transcriptional regulator cip1 OS=Schizosaccharomyces pombe (strain 972 / ATCC 24843) GN=cip1 PE=1 SV=1	0.6763
12944	608.0143	3	0.1885	0.97	3.75	SVVGDGKK	7		sp|O94666|RPC1_SCHPO	DNA-directed RNA polymerase III subunit rpc1 OS=Schizosaccharomyces pombe (strain 972 / ATCC 24843) GN=rpc1 PE=2 SV=1	KLFQGFR	1		sp|G2TRK6|YE8E_SCHPO	Putative uncharacterized protein C9G1.14 OS=Schizosaccharomyces pombe (strain 972 / ATCC 24843) GN=SPAC9G1.14 PE=4 SV=1	0.6763
5781	909.4736	4	0.1885	0.99	5.51	LPPEKILLR	5		sp|O59945|FIMB_SCHPO	Fimbrin OS=Schizosaccharomyces pombe (strain 972 / ATCC 24843) GN=fim1 PE=1 SV=1	SEAAEFEYKNGYPMPCDVLAK	9	57.02146@C;	sp|O94517|PSA1_SCHPO	Probable proteasome subunit alpha type-1 OS=Schizosaccharomyces pombe (strain 972 / ATCC 24843) GN=SPBC646.16 PE=3 SV=1	0.6763
9859	866.15204	3	0.1885	1.00	-4.89	KLTVQDLK	1		sp|Q10308|MUG43_SCHPO	Meiotically up-regulated gene 43 protein OS=Schizosaccharomyces pombe (strain 972 / ATCC 24843) GN=mug43 PE=1 SV=1	LKNEDNTQKPISK	2		sp|Q9UUB3|MEU18_SCHPO	Meiotic expression up-regulated protein 18 OS=Schizosaccharomyces pombe (strain 972 / ATCC 24843) GN=meu18 PE=2 SV=1	0.6763
10010	767.0706	3	0.1884	0.98	-10.41	KPEALK	1		sp|O60173|DBP7_SCHPO	ATP-dependent RNA helicase dbp7 OS=Schizosaccharomyces pombe (strain 972 / ATCC 24843) GN=dbp7 PE=3 SV=1	QMAEQLKVSEGEK	7		sp|Q92371|NACB_SCHPO	Nascent polypeptide-associated complex subunit beta OS=Schizosaccharomyces pombe (strain 972 / ATCC 24843) GN=btf3 PE=2 SV=2	0.6763
1030	388.61246	5	0.1884	1.00	-8.38	KSISVDK	1		sp|O94439|FSC1_SCHPO	FAS1 domain-containing protein fsc1 OS=Schizosaccharomyces pombe (strain 972 / ATCC 24843) GN=fsc1 PE=3 SV=1	EQHKGAIDK	4		sp|O13870|NOT3_SCHPO	General negative regulator of transcription subunit 3 OS=Schizosaccharomyces pombe (strain 972 / ATCC 24843) GN=not3 PE=1 SV=2	0.6763
4335	836.7227	3	0.1884	1.00	1.75	ASKAAR	3		sp|Q10329|PSA4_SCHPO&sp|O94720|YCF8_SCHPO	Probable proteasome subunit alpha type-4 OS=Schizosaccharomyces pombe (strain 972 / ATCC 24843) GN=pre6 PE=3 SV=1	GNQKFSSTADYMNMSS	4		sp|O42931|PRS7_SCHPO	26S protease regulatory subunit 7 homolog OS=Schizosaccharomyces pombe (strain 972 / ATCC 24843) GN=rpt1 PE=1 SV=2	0.6763
10740	554.03955	4	0.1883	0.98	-1.77	MATHSCK	1	57.02146@C;	sp|Q9USR4|REC27_SCHPO	Meiotic recombination protein rec27 OS=Schizosaccharomyces pombe (strain 972 / ATCC 24843) GN=rec27 PE=1 SV=1	LSGSASTIKHLK	9		sp|Q10164|RGA2_SCHPO	Probable Rho-type GTPase-activating protein 2 OS=Schizosaccharomyces pombe (strain 972 / ATCC 24843) GN=rga2 PE=1 SV=1	0.6763
3524	656.3401	4	0.1882	0.98	-4.84	KSTGGK	1		sp|P09988|H31_SCHPO&sp|P10651|H33_SCHPO	Histone H3.1/H3.2 OS=Schizosaccharomyces pombe (strain 972 / ATCC 24843) GN=hht1 PE=1 SV=2	HFEQVINEKHEDALAK	9		sp|O74762|RPN2_SCHPO	26S proteasome regulatory subunit rpn2 OS=Schizosaccharomyces pombe (strain 972 / ATCC 24843) GN=rpn2 PE=1 SV=1	0.6763
4696	596.8174	4	0.1882	0.98	0.10	KQMDVDTDR	1		sp|O60129|FKH2_SCHPO	Fork head protein homolog 2 OS=Schizosaccharomyces pombe (strain 972 / ATCC 24843) GN=fkh2 PE=1 SV=1	KPINAVLDAAK	1		sp|Q1MTN3|PIC1_SCHPO	Inner centromere protein-related protein pic1 OS=Schizosaccharomyces pombe (strain 972 / ATCC 24843) GN=pic1 PE=1 SV=2	0.6842
6344	819.1253	3	0.1882	0.96	4.18	MLLHGLGR	1		sp|O13948|YEH5_SCHPO	Uncharacterized protein C23H4.05c OS=Schizosaccharomyces pombe (strain 972 / ATCC 24843) GN=SPAC23H4.05c PE=3 SV=1	TGSGKSTMGLTLLR	5		sp|Q92337|ABC1_SCHPO	ATP-binding cassette transporter abc1 OS=Schizosaccharomyces pombe (strain 972 / ATCC 24843) GN=abc1 PE=3 SV=1	0.6842
3233	490.0616	4	0.1880	0.95	2.68	KLGVKPPK	1		sp|O14126|PRS6A_SCHPO	26S protease regulatory subunit 6A OS=Schizosaccharomyces pombe (strain 972 / ATCC 24843) GN=tbp1 PE=3 SV=1	IHLEKVSK	5		sp|O74445|PRS10_SCHPO	Probable 26S protease subunit rpt4 OS=Schizosaccharomyces pombe (strain 972 / ATCC 24843) GN=rpt4 PE=3 SV=2	0.6842
10390	915.46796	3	0.1879	0.98	2.58	KIDALASK	1		sp|O74940|NADE_SCHPO	Putative glutamine-dependent NAD(+) synthetase OS=Schizosaccharomyces pombe (strain 972 / ATCC 24843) GN=SPCC553.02 PE=3 SV=1	IISKPSDTENQDDGDK	4		sp|O60103|DOA10_SCHPO	ERAD-associated E3 ubiquitin-protein ligase doa10 OS=Schizosaccharomyces pombe (strain 972 / ATCC 24843) GN=doa10 PE=1 SV=1	0.6842
8121	667.6134	4	0.1879	0.88	-8.06	LVQYPDFPKK	9		sp|O42842|APT_SCHPO	Adenine phosphoribosyltransferase OS=Schizosaccharomyces pombe (strain 972 / ATCC 24843) GN=apt1 PE=3 SV=1	IVKQINDFYR	3		sp|Q9P6R8|CWC24_SCHPO	Pre-mRNA-splicing factor cwf24 OS=Schizosaccharomyces pombe (strain 972 / ATCC 24843) GN=cwf24 PE=1 SV=1	0.6842
11759	609.05774	4	0.1878	1.00	4.42	KSGDNSEK	1		sp|O43070|NBS1_SCHPO	DNA repair and telomere maintenance protein nbs1 OS=Schizosaccharomyces pombe (strain 972 / ATCC 24843) GN=nbs1 PE=1 SV=3	LSGPSIEAEDAKSK	12		sp|O74760|EIF3A_SCHPO	Eukaryotic translation initiation factor 3 subunit A OS=Schizosaccharomyces pombe (strain 972 / ATCC 24843) GN=tif32 PE=1 SV=1	0.6857
12443	715.36066	3	0.1878	0.85	4.78	KYTWVK	1		sp|O14006|RT09_SCHPO	37S ribosomal protein S9; mitochondrial OS=Schizosaccharomyces pombe (strain 972 / ATCC 24843) GN=mrps9 PE=1 SV=2	MSTAASDSGVEK	1		sp|O14350|SWI3_SCHPO	Swi1-interacting protein swi3 OS=Schizosaccharomyces pombe (strain 972 / ATCC 24843) GN=swi3 PE=1 SV=2	0.6857
9361	715.6927	3	0.1877	0.98	-3.53	MEEKR	1		sp|O13663|GPI13_SCHPO	GPI ethanolamine phosphate transferase 3 OS=Schizosaccharomyces pombe (strain 972 / ATCC 24843) GN=gpi13 PE=3 SV=1	KYLGNMSEFVK	1		sp|O94489|EF3_SCHPO	Elongation factor 3 OS=Schizosaccharomyces pombe (strain 972 / ATCC 24843) GN=tef3 PE=1 SV=1	0.6857
10310	915.4693	3	0.1877	0.96	4.09	KIDALASK	1		sp|O74940|NADE_SCHPO	Putative glutamine-dependent NAD(+) synthetase OS=Schizosaccharomyces pombe (strain 972 / ATCC 24843) GN=SPCC553.02 PE=3 SV=1	IISKPSDTENQDDGDK	4		sp|O60103|DOA10_SCHPO	ERAD-associated E3 ubiquitin-protein ligase doa10 OS=Schizosaccharomyces pombe (strain 972 / ATCC 24843) GN=doa10 PE=1 SV=1	0.6857
5814	615.37604	3	0.1877	0.97	2.25	SLSLKNK	5		sp|Q9UTP5|MU162_SCHPO	Meiotically up-regulated gene 162 protein OS=Schizosaccharomyces pombe (strain 972 / ATCC 24843) GN=mug162 PE=1 SV=1	SISLEKLK	6		sp|O94709|ODPX_SCHPO	Probable pyruvate dehydrogenase protein X component; mitochondrial OS=Schizosaccharomyces pombe (strain 972 / ATCC 24843) GN=SPCC1259.09c PE=2 SV=1	0.6857
9308	531.9406	3	0.1876	0.98	-9.43	AEEKAR	4		sp|Q10475|IF4G_SCHPO	Eukaryotic translation initiation factor 4 gamma OS=Schizosaccharomyces pombe (strain 972 / ATCC 24843) GN=tif471 PE=1 SV=1	SEAKYR	4		sp|O74539|MAK3_SCHPO	Peroxide stress-activated histidine kinase mak3 OS=Schizosaccharomyces pombe (strain 972 / ATCC 24843) GN=mak3 PE=1 SV=1	0.6857
5444	750.0651	3	0.1876	0.98	-6.52	KSVPETDK	1		sp|O74485|CUE3_SCHPO	CUE domain-containing protein 3 OS=Schizosaccharomyces pombe (strain 972 / ATCC 24843) GN=SPCC1906.02c PE=1 SV=1	YKSYLLQHR	2		sp|O74445|PRS10_SCHPO	Probable 26S protease subunit rpt4 OS=Schizosaccharomyces pombe (strain 972 / ATCC 24843) GN=rpt4 PE=3 SV=2	0.6857
6353	532.0554	4	0.1875	0.99	-10.57	RILPKPGR	5		sp|Q10101|RS7_SCHPO	40S ribosomal protein S7 OS=Schizosaccharomyces pombe (strain 972 / ATCC 24843) GN=rps7 PE=1 SV=2	NSYSSIPKR	8		sp|Q10104|GLYM_SCHPO	Serine hydroxymethyltransferase; mitochondrial OS=Schizosaccharomyces pombe (strain 972 / ATCC 24843) GN=shm2 PE=3 SV=2	0.6857
5890	594.37775	3	0.1874	0.96	10.83	QIVKSK	4		sp|Q9USL5|DOM34_SCHPO	Protein dom34 OS=Schizosaccharomyces pombe (strain 972 / ATCC 24843) GN=dom34 PE=1 SV=1	VAAVNLAKR	8		sp|Q03319|PRH1_SCHPO	Probable ATP-dependent RNA helicase prh1 OS=Schizosaccharomyces pombe (strain 972 / ATCC 24843) GN=prh1 PE=3 SV=2	0.7143
4946	515.91766	3	0.1873	0.96	-7.82	DKEFR	2		sp|Q9UUA2|PIF1_SCHPO	ATP-dependent DNA helicase pfh1 OS=Schizosaccharomyces pombe (strain 972 / ATCC 24843) GN=pfh1 PE=1 SV=1	MFNFR	1		sp|O13640|YGWH_SCHPO	Uncharacterized alpha-1;2-galactosyltransferase C8D2.17 OS=Schizosaccharomyces pombe (strain 972 / ATCC 24843) GN=pi048 PE=3 SV=2	0.7143
8489	541.27655	4	0.1873	0.97	1.02	KSNVVEGK	1		sp|O74863|TRM82_SCHPO	tRNA (guanine-N(7)-)-methyltransferase non-catalytic subunit trm82 OS=Schizosaccharomyces pombe (strain 972 / ATCC 24843) GN=trm82 PE=1 SV=1	NNKYSDNGPR	3		sp|Q09884|DCR1_SCHPO	Protein Dicer OS=Schizosaccharomyces pombe (strain 972 / ATCC 24843) GN=dcr1 PE=1 SV=1	0.7143
12364	651.10254	4	0.1872	0.99	-2.72	KFGGIPISFK	1		sp|Q09773|MUG62_SCHPO	Meiotically up-regulated gene 62 protein OS=Schizosaccharomyces pombe (strain 972 / ATCC 24843) GN=mug62 PE=1 SV=1	FGSLLKNDSDFK	6		sp|Q92338|ABCI_SCHPO	Protein ABC1 homolog; mitochondrial OS=Schizosaccharomyces pombe (strain 972 / ATCC 24843) GN=abc1 PE=2 SV=1	0.7143
1347	472.04932	5	0.1872	1.00	4.66	MSIREDR	1		sp|O14102|SAP49_SCHPO	Spliceosome-associated protein 49 OS=Schizosaccharomyces pombe (strain 972 / ATCC 24843) GN=sap49 PE=3 SV=2	KNYLNYQTLR	1		sp|Q9HE06|YK99_SCHPO	Putative pre-mRNA-splicing factor ATP-dependent RNA helicase C20H4.09 OS=Schizosaccharomyces pombe (strain 972 / ATCC 24843) GN=SPAC20H4.09 PE=3 SV=1	0.7143
8476	735.0363	3	0.1872	0.98	-3.10	EVNEKAR	5		sp|Q9C0X8|RRP12_SCHPO	Putative ribosomal RNA-processing protein 12 OS=Schizosaccharomyces pombe (strain 972 / ATCC 24843) GN=SPAPB8E5.07c PE=3 SV=1	KNSTSPNMDVK	1		sp|O59780|YCN3_SCHPO	Uncharacterized transcriptional regulatory protein C320.03 OS=Schizosaccharomyces pombe (strain 972 / ATCC 24843) GN=SPCC320.03 PE=3 SV=1	0.7143
13625	809.0954	3	0.1872	0.99	-8.16	NSGKTIVK	4		sp|Q9C0Y6|YKM8_SCHPO	Zinc-type alcohol dehydrogenase-like protein PB24D3.08c OS=Schizosaccharomyces pombe (strain 972 / ATCC 24843) GN=SPAPB24D3.08c PE=3 SV=1	YHEIWQFYKK	9		sp|P36603|RIR2_SCHPO	Ribonucleoside-diphosphate reductase small chain OS=Schizosaccharomyces pombe (strain 972 / ATCC 24843) GN=suc22 PE=3 SV=2	0.7143
2797	597.0472	4	0.1872	0.99	-4.81	MFDDPSKR	1		sp|Q9UUA9|TSR2_SCHPO	Pre-rRNA-processing protein tsr2 OS=Schizosaccharomyces pombe (strain 972 / ATCC 24843) GN=tsr2 PE=3 SV=1	KIYNEYPPTK	1		sp|O94579|PSA2_SCHPO	Probable proteasome subunit alpha type-2 OS=Schizosaccharomyces pombe (strain 972 / ATCC 24843) GN=pre8 PE=3 SV=1	0.7143
9726	767.07135	3	0.1871	0.98	6.69	KPEPSK	1		sp|P36617|RAD16_SCHPO	DNA repair protein rad16 OS=Schizosaccharomyces pombe (strain 972 / ATCC 24843) GN=rad16 PE=1 SV=2	QMAEQLKVSEGEK	7		sp|Q92371|NACB_SCHPO	Nascent polypeptide-associated complex subunit beta OS=Schizosaccharomyces pombe (strain 972 / ATCC 24843) GN=btf3 PE=2 SV=2	0.7143
4657	572.0427	4	0.1871	0.99	4.28	KYILENK	1		sp|O42908|CYM1_SCHPO	Mitochondrial presequence protease OS=Schizosaccharomyces pombe (strain 972 / ATCC 24843) GN=cym1 PE=3 SV=1	METETKEMNK	6		sp|Q10336|MCP6_SCHPO	Meiotic coiled-coil protein 6 OS=Schizosaccharomyces pombe (strain 972 / ATCC 24843) GN=mcp6 PE=1 SV=1	0.7143
6375	484.87213	5	0.1870	1.00	5.45	MLLHGLGR	1		sp|O13948|YEH5_SCHPO	Uncharacterized protein C23H4.05c OS=Schizosaccharomyces pombe (strain 972 / ATCC 24843) GN=SPAC23H4.05c PE=3 SV=1	MPLAFTNPGTPLK	1		sp|Q9Y817|RAV1_SCHPO	Regulator of V-ATPase in vacuolar membrane protein 1 OS=Schizosaccharomyces pombe (strain 972 / ATCC 24843) GN=rav1 PE=1 SV=1	0.7143
5581	586.98126	3	0.1870	0.98	-6.87	KYNYR	1		sp|Q9P6P3|PPK15_SCHPO	Serine/threonine-protein kinase ppk15 OS=Schizosaccharomyces pombe (strain 972 / ATCC 24843) GN=ppk15 PE=1 SV=1	DVEIFKK	6		sp|Q9Y7Y7|GAS4_SCHPO	1;3-beta-glucanosyltransferase gas4 OS=Schizosaccharomyces pombe (strain 972 / ATCC 24843) GN=gas4 PE=1 SV=1	0.7207
10640	744.68896	3	0.1870	0.98	4.05	MATSGIQTK	1		sp|O59701|CYSK1_SCHPO	Cysteine synthase 1 OS=Schizosaccharomyces pombe (strain 972 / ATCC 24843) GN=cys11 PE=3 SV=1	KSHEEDGDNK	1		sp|P36632|RAD26_SCHPO	DNA repair protein rad26 OS=Schizosaccharomyces pombe (strain 972 / ATCC 24843) GN=rad26 PE=1 SV=2	0.7207
3910	669.9834	3	0.1869	0.86	-3.35	MAGNK	1		sp|O74835|RRP5_SCHPO	rRNA biogenesis protein rrp5 OS=Schizosaccharomyces pombe (strain 972 / ATCC 24843) GN=rrp5 PE=1 SV=1	MEPEEMTVKEK	9		sp|O13964|YE44_SCHPO	Uncharacterized protein C24C9.04 OS=Schizosaccharomyces pombe (strain 972 / ATCC 24843) GN=SPAC24C9.04 PE=4 SV=1	0.7207
3068	613.104	4	0.1869	0.97	10.17	AWKSQPK	3		sp|Q09911|YAJE_SCHPO	Uncharacterized protein C30D11.14c OS=Schizosaccharomyces pombe (strain 972 / ATCC 24843) GN=SPAC30D11.14c PE=4 SV=1	LQEILKPLSSDPK	6		sp|Q9USS4|YOA2_SCHPO	Uncharacterized protein C557.02c OS=Schizosaccharomyces pombe (strain 972 / ATCC 24843) GN=SPBC557.02c PE=4 SV=1	0.7207
13643	703.39764	3	0.1868	0.99	4.29	KASINLEGK	1		sp|Q09746|BZZ1_SCHPO	Protein BZZ1 OS=Schizosaccharomyces pombe (strain 972 / ATCC 24843) GN=bzz1 PE=3 SV=1	TQAKIHEGK	4		sp|Q10094|YAOF_SCHPO	Uncharacterized protein C11D3.15 OS=Schizosaccharomyces pombe (strain 972 / ATCC 24843) GN=SPAC11D3.15 PE=3 SV=1	0.7207
3288	700.7277	3	0.1868	0.97	11.17	MQFIKR	5		sp|O60142|PPR2_SCHPO	Pentatricopeptide repeat-containing protein 2; mitochondrial OS=Schizosaccharomyces pombe (strain 972 / ATCC 24843) GN=ppr2 PE=3 SV=1	MPNPNQAIKK	9		sp|O94512|OBP1_SCHPO	Oxysterol-binding protein-like protein 1 OS=Schizosaccharomyces pombe (strain 972 / ATCC 24843) GN=obp1 PE=1 SV=1	0.7207
4470	652.3399	4	0.1867	0.99	4.78	MITPK	1		sp|O43076|SHQ1_SCHPO	Protein shq1 OS=Schizosaccharomyces pombe (strain 972 / ATCC 24843) GN=shq1 PE=3 SV=1	DSYLVSGIDAKPSSSEPK	11		sp|Q10312|YD59_SCHPO	Uncharacterized protein C6C3.09 OS=Schizosaccharomyces pombe (strain 972 / ATCC 24843) GN=SPAC6C3.09 PE=4 SV=2	0.7207
10356	874.79376	3	0.1867	1.00	0.56	KSLHR	1		sp|O42854|YFHH_SCHPO	SH3 domain-containing protein C23A1.17 OS=Schizosaccharomyces pombe (strain 972 / ATCC 24843) GN=SPAC23A1.17 PE=1 SV=1	MGSVNNEEKTLIEPQR	1		sp|P50526|SSP1_SCHPO	Serine/threonine-protein kinase ssp1 OS=Schizosaccharomyces pombe (strain 972 / ATCC 24843) GN=ssp1 PE=1 SV=1	0.7207
10584	604.0023	3	0.1867	0.99	7.76	APLWKR	5		sp|O43089|CBP6_SCHPO	Cytochrome B pre-mRNA-processing protein 6 OS=Schizosaccharomyces pombe (strain 972 / ATCC 24843) GN=cbp6 PE=3 SV=1	SPPASCKR	7	57.02146@C;	sp|O94402|ZIP2_SCHPO	Probable zinc transporter zip2 OS=Schizosaccharomyces pombe (strain 972 / ATCC 24843) GN=zip2 PE=3 SV=2	0.7207
9192	612.984	3	0.1866	0.88	-3.79	LENKH	4		sp|Q9P7I2|KCC1_SCHPO	Calcium/calmodulin-dependent protein kinase type I OS=Schizosaccharomyces pombe (strain 972 / ATCC 24843) GN=cmk1 PE=1 SV=1	LEAEENAKR	8		sp|Q10475|IF4G_SCHPO	Eukaryotic translation initiation factor 4 gamma OS=Schizosaccharomyces pombe (strain 972 / ATCC 24843) GN=tif471 PE=1 SV=1	0.7207
13570	952.47064	3	0.1865	1.00	7.70	DEHQSISKDFK	8		sp|P41003|SMC2_SCHPO	Structural maintenance of chromosomes protein 2 OS=Schizosaccharomyces pombe (strain 972 / ATCC 24843) GN=cut14 PE=1 SV=2	MVKQVSDSSEFK	3		sp|O14463|TRX1_SCHPO	Thioredoxin-1 OS=Schizosaccharomyces pombe (strain 972 / ATCC 24843) GN=trx1 PE=3 SV=3	0.7207
13257	500.24442	4	0.1865	0.94	8.25	MADVAK	1		sp|O74746|SPF31_SCHPO	J domain-containing protein spf31 OS=Schizosaccharomyces pombe (strain 972 / ATCC 24843) GN=spf31 PE=3 SV=1	MSSSTEPSTATK	1		sp|Q9P7Z7|COX17_SCHPO	Cytochrome c oxidase copper chaperone OS=Schizosaccharomyces pombe (strain 972 / ATCC 24843) GN=cox17 PE=3 SV=1	0.7207
1620	534.89636	5	0.1864	1.00	-4.76	NFLNILKR	7		sp|O36020|MU126_SCHPO	Meiotically up-regulated gene 126 protein OS=Schizosaccharomyces pombe (strain 972 / ATCC 24843) GN=mug126 PE=1 SV=2	EKYGEFFQNLLK	2		sp|Q9P7K5|GIT1_SCHPO	Adenylate cyclase activation protein git1 OS=Schizosaccharomyces pombe (strain 972 / ATCC 24843) GN=git1 PE=1 SV=1	0.7207
1638	553.4839	5	0.1864	1.00	10.87	KPSYLK	1		sp|O42877|FCF2_SCHPO	rRNA-processing protein fcf2 OS=Schizosaccharomyces pombe (strain 972 / ATCC 24843) GN=fcf2 PE=3 SV=1	DCDELFAEYKSCLLK	10	57.02146@C;	sp|Q96VG1|YBAI_SCHPO	Uncharacterized protein C119.18 OS=Schizosaccharomyces pombe (strain 972 / ATCC 24843) GN=SPBC119.18 PE=3 SV=1	0.7207
12625	703.397	3	0.1864	0.90	8.11	MAGVSVK	1		sp|P58234|RS19A_SCHPO&sp|P79016|RS19B_SCHPO	40S ribosomal protein S19-A OS=Schizosaccharomyces pombe (strain 972 / ATCC 24843) GN=rps19a PE=2 SV=1	MGIASSLRLFGK	1		sp|Q9HDW5|YFW6_SCHPO	UPF0644 protein PB2B4.06 OS=Schizosaccharomyces pombe (strain 972 / ATCC 24843) GN=SPAPB2B4.06 PE=3 SV=2	0.7207
5402	491.26187	5	0.1864	0.92	8.07	KDNGVECR	1	57.02146@C;	sp|Q9Y7U7|SND1_SCHPO	Staphylococcal nuclease domain-containing protein 1 OS=Schizosaccharomyces pombe (strain 972 / ATCC 24843) GN=snd1 PE=1 SV=1	DLQKSLIEHVR	4		sp|O59751|KLP6_SCHPO	Kinesin-like protein 6 OS=Schizosaccharomyces pombe (strain 972 / ATCC 24843) GN=klp6 PE=1 SV=1	0.7207
2132	433.90366	3	0.1863	0.98	-9.31	HKGTK	2		sp|O14229|SFC1_SCHPO	Transcription factor tau subunit sfc1 OS=Schizosaccharomyces pombe (strain 972 / ATCC 24843) GN=sfc1 PE=1 SV=2	MAKDK	1		sp|Q9P7H0|NHP2_SCHPO	H/ACA ribonucleoprotein complex subunit 2 OS=Schizosaccharomyces pombe (strain 972 / ATCC 24843) GN=nhp2 PE=1 SV=1	0.7207
10017	833.43384	3	0.1863	0.98	-0.49	MTSISKR	1		sp|O94295|PUS2_SCHPO	tRNA pseudouridine synthase 2 OS=Schizosaccharomyces pombe (strain 972 / ATCC 24843) GN=pus2 PE=3 SV=1	LNMVNFEPSFKGR	11		sp|P87136|YDM5_SCHPO	Uncharacterized protein C57A7.05 OS=Schizosaccharomyces pombe (strain 972 / ATCC 24843) GN=SPAC57A7.05 PE=4 SV=1	0.7207
4211	493.0334	4	0.1863	0.99	-4.90	KDLQK	1		sp|P36596|FDFT_SCHPO	Squalene synthase OS=Schizosaccharomyces pombe (strain 972 / ATCC 24843) GN=erg9 PE=1 SV=1	KLEEAIGAIEK	1		sp|P56286|IF2A_SCHPO	Eukaryotic translation initiation factor 2 subunit alpha OS=Schizosaccharomyces pombe (strain 972 / ATCC 24843) GN=tif211 PE=1 SV=1	0.7207
4717	456.4502	5	0.1863	0.91	-0.21	IAGVKNMPPK	5		sp|P17937|RL7A_SCHPO	60S ribosomal protein L7-A OS=Schizosaccharomyces pombe (strain 972 / ATCC 24843) GN=rpl7a PE=3 SV=1	IMHECIKR	7	57.02146@C;	sp|Q10475|IF4G_SCHPO	Eukaryotic translation initiation factor 4 gamma OS=Schizosaccharomyces pombe (strain 972 / ATCC 24843) GN=tif471 PE=1 SV=1	0.7207
2924	494.28622	3	0.1863	0.97	2.47	KSPPK	1		sp|Q09775|ROK1_SCHPO	ATP-dependent RNA helicase rok1 OS=Schizosaccharomyces pombe (strain 972 / ATCC 24843) GN=rok1 PE=3 SV=1	YVYSKK	5		sp|O42668|TPR1_SCHPO	Tetratricopeptide repeat protein 1 OS=Schizosaccharomyces pombe (strain 972 / ATCC 24843) GN=tpr1 PE=1 SV=1	0.7207
5136	524.2809	4	0.1862	0.92	9.33	QLAFNSKK	7		sp|O14039|RCM1_SCHPO	25S rRNA (cytosine-C(5))-methyltransferase rcm1 OS=Schizosaccharomyces pombe (strain 972 / ATCC 24843) GN=rcm1 PE=3 SV=3	LAQCKNCK	5	57.02146@C;	sp|Q9HDX5|ARV1_SCHPO	Protein arv1 OS=Schizosaccharomyces pombe (strain 972 / ATCC 24843) GN=arv1 PE=3 SV=3	0.7207
10880	867.1474	3	0.1862	1.00	4.70	GAFKV	4		sp|Q10335|RPN7_SCHPO	Probable 26S proteasome regulatory subunit rpn7 OS=Schizosaccharomyces pombe (strain 972 / ATCC 24843) GN=rpn7 PE=2 SV=1	KAPNTVYAVQFLEAVYK	1		sp|O42897|RPN3_SCHPO	Probable 26S proteasome regulatory subunit rpn3 OS=Schizosaccharomyces pombe (strain 972 / ATCC 24843) GN=rpn3 PE=3 SV=2	0.7207
1097	573.0317	4	0.1862	0.96	-2.35	SFNKQLSR	4		sp|P36598|THI1_SCHPO	Thiamine repressible genes regulatory protein thi1 OS=Schizosaccharomyces pombe (strain 972 / ATCC 24843) GN=thi1 PE=1 SV=2	MSGSCQFLSR	1	57.02146@C;	sp|Q9HDZ0|YK01_SCHPO	Uncharacterized protein P11E10.01 OS=Schizosaccharomyces pombe (strain 972 / ATCC 24843) GN=SPAP11E10.01 PE=3 SV=1	0.7207
4451	684.38055	3	0.1862	0.99	0.83	SKDVK	2		sp|Q9P7K5|GIT1_SCHPO	Adenylate cyclase activation protein git1 OS=Schizosaccharomyces pombe (strain 972 / ATCC 24843) GN=git1 PE=1 SV=1	GTTAVLKEDIYK	7		sp|Q09841|PSB2_SCHPO	Probable proteasome subunit beta type-2 OS=Schizosaccharomyces pombe (strain 972 / ATCC 24843) GN=pup1 PE=2 SV=1	0.7207
7036	452.5837	3	0.1861	0.89	-3.60	MTAKK	1		sp|Q09926|PCR1_SCHPO	Transcription factor pcr1 OS=Schizosaccharomyces pombe (strain 972 / ATCC 24843) GN=pcr1 PE=1 SV=1	MSFKK	1		sp|P31317|OTC_SCHPO&sp|P41004|SMC4_SCHPO	Ornithine carbamoyltransferase; mitochondrial OS=Schizosaccharomyces pombe (strain 972 / ATCC 24843) GN=arg3 PE=1 SV=1	0.7207
2641	574.7712	4	0.1860	1.00	-3.72	MGNSNSKSVK	1		sp|O74426|PPK33_SCHPO	Serine/threonine-protein kinase ppk33 OS=Schizosaccharomyces pombe (strain 972 / ATCC 24843) GN=ppk33 PE=3 SV=1	MPKTDACER	3	57.02146@C;	sp|Q9Y824|YON1_SCHPO	Uncharacterized protein C1105.01 OS=Schizosaccharomyces pombe (strain 972 / ATCC 24843) GN=SPBC1105.01 PE=1 SV=2	0.7207
435	442.20236	4	0.1859	0.92	-7.75	KSEATGR	1		sp|P87152|SPT7_SCHPO	Transcriptional activator spt7 OS=Schizosaccharomyces pombe (strain 972 / ATCC 24843) GN=spt7 PE=1 SV=2	MSEEDNR	1		sp|O74876|MU135_SCHPO	Meiotically up-regulated gene 135 protein OS=Schizosaccharomyces pombe (strain 972 / ATCC 24843) GN=mug135 PE=1 SV=1	0.7207
11127	940.0082	4	0.1859	0.97	7.61	GYLENDETEKIR	10		sp|P87145|VAC14_SCHPO	Protein VAC14 homolog OS=Schizosaccharomyces pombe (strain 972 / ATCC 24843) GN=SPBC25H2.03 PE=3 SV=1	KVVQNSNPEILVLCISALR	1	57.02146@C;	sp|O94465|CMS1_SCHPO	Protein cms1 OS=Schizosaccharomyces pombe (strain 972 / ATCC 24843) GN=cms1 PE=3 SV=1	0.7207
5284	537.9408	3	0.1859	0.96	6.44	FMTKR	4		tr|O14389|O14389_SCHPM	40S ribosomal protein S24 homolog (Fragment) OS=Schizosaccharomyces pombe PE=2 SV=1	MTNSSPR	1		sp|O74910|RAF1_SCHPO	Rik1-associated factor 1 OS=Schizosaccharomyces pombe (strain 972 / ATCC 24843) GN=raf1 PE=1 SV=1	0.7207
8484	546.50745	4	0.1859	0.99	-8.84	KDNER	1		sp|O94713|MEU27_SCHPO&sp|O42649|SMC3_SCHPO	Meiotic expression up-regulated protein 27 OS=Schizosaccharomyces pombe (strain 972 / ATCC 24843) GN=meu27 PE=2 SV=1	MSSTFEQAAADVK	1		sp|Q9Y7Z3|ACBP_SCHPO	Putative acyl-CoA-binding protein OS=Schizosaccharomyces pombe (strain 972 / ATCC 24843) GN=SPBC1539.06 PE=3 SV=1	0.7207
5854	722.3588	3	0.1858	0.94	-8.46	KGNSNADR	1		sp|Q10429|CND3_SCHPO	Condensin complex subunit 3 OS=Schizosaccharomyces pombe (strain 972 / ATCC 24843) GN=cnd3 PE=1 SV=1	AHVNKNAAADR	5		sp|O74309|SLM9_SCHPO	Histone transcription regulator slm9 OS=Schizosaccharomyces pombe (strain 972 / ATCC 24843) GN=slm9 PE=1 SV=1	0.7207
12123	792.74	3	0.1858	0.94	-2.47	MDLTGAHMLK	1		sp|Q9UTF7|ELOH1_SCHPO	Putative elongation of fatty acids protein 1 OS=Schizosaccharomyces pombe (strain 972 / ATCC 24843) GN=SPAC1B2.03c PE=1 SV=1	QLFCKEGLK	5	57.02146@C;	sp|O13712|MUG61_SCHPO	Meiotically up-regulated gene 61 protein OS=Schizosaccharomyces pombe (strain 972 / ATCC 24843) GN=mug61 PE=1 SV=1	0.7207
6041	592.27344	4	0.1857	0.98	-0.21	MSEEPKK	1		sp|Q10239|CHZ1_SCHPO	Histone H2A.Z-specific chaperone chz1 OS=Schizosaccharomyces pombe (strain 972 / ATCC 24843) GN=chz1 PE=3 SV=1	MSDQDALDTQEK	1		sp|O14327|PAB2_SCHPO	Polyadenylate-binding protein 2 OS=Schizosaccharomyces pombe (strain 972 / ATCC 24843) GN=pab2 PE=1 SV=1	0.7207
10609	702.7283	3	0.1857	0.97	5.68	KGSVGEK	1		sp|O94398|RM17_SCHPO	54S ribosomal protein L17; mitochondrial OS=Schizosaccharomyces pombe (strain 972 / ATCC 24843) GN=mrpl17 PE=3 SV=1	KLGSGSFGVVWK	1		sp|O14305|SID1_SCHPO	Serine/threonine-protein kinase sid1 OS=Schizosaccharomyces pombe (strain 972 / ATCC 24843) GN=sid1 PE=1 SV=1	0.7207
1929	508.81955	4	0.1857	0.95	-8.83	SPIVQKVR	6		sp|Q9P7L5|OAT_SCHPO	Ornithine aminotransferase car2 OS=Schizosaccharomyces pombe (strain 972 / ATCC 24843) GN=car2 PE=2 SV=1	VLRLKPSR	5		sp|O43004|RL16C_SCHPO	60S ribosomal protein L16-C OS=Schizosaccharomyces pombe (strain 972 / ATCC 24843) GN=rpl16c PE=3 SV=1	0.7207
3527	790.39777	3	0.1856	1.00	9.48	YEKSSAR	3		sp|O74371|YG87_SCHPO	Uncharacterized RING finger protein C32F12.07c OS=Schizosaccharomyces pombe (strain 972 / ATCC 24843) GN=SPBC32F12.07c PE=3 SV=1	SASSTSKHDSTGVK	7		sp|O13953|EAF3_SCHPO	Chromatin modification-related protein eaf3 OS=Schizosaccharomyces pombe (strain 972 / ATCC 24843) GN=alp13 PE=1 SV=1	0.7207
5046	514.3397	3	0.1856	1.00	0.79	LIKGK	3		sp|O60080|DBP9_SCHPO	ATP-dependent RNA helicase dbp9 OS=Schizosaccharomyces pombe (strain 972 / ATCC 24843) GN=dbp9 PE=3 SV=1	LLKSISGK	3		sp|Q09811|HUS2_SCHPO	ATP-dependent DNA helicase hus2/rqh1 OS=Schizosaccharomyces pombe (strain 972 / ATCC 24843) GN=rqh1 PE=1 SV=1	0.7207
5211	459.74002	4	0.1855	0.98	-7.65	MLKCR	3	57.02146@C;	sp|O14249|CLD1_SCHPO	probable cardiolipin-specific deacylase; mitochondrial OS=Schizosaccharomyces pombe (strain 972 / ATCC 24843) GN=SPAC6G10.03c PE=3 SV=1	MSDLEKIR	1		sp|Q9HE05|UFD2_SCHPO	Ubiquitin conjugation factor E4 OS=Schizosaccharomyces pombe (strain 972 / ATCC 24843) GN=ufd2 PE=2 SV=1	0.7207
10585	511.5178	4	0.1854	0.95	-7.35	MPTSPR	1		sp|O59757|SPC7_SCHPO	Kinetochore protein spc7 OS=Schizosaccharomyces pombe (strain 972 / ATCC 24843) GN=spc7 PE=1 SV=1	VTQTNVASNKR	10		sp|O59722|FAB1_SCHPO	1-phosphatidylinositol 3-phosphate 5-kinase fab1 OS=Schizosaccharomyces pombe (strain 972 / ATCC 24843) GN=fab1 PE=3 SV=2	0.7389
9905	670.6872	3	0.1854	0.97	-3.22	KISGLESR	1		sp|O94488|MBO1_SCHPO	Microtubule organizer protein 1 OS=Schizosaccharomyces pombe (strain 972 / ATCC 24843) GN=mbo1 PE=1 SV=1	DPSFFKDK	6		sp|Q10064|YAMB_SCHPO	Uncharacterized PI3/PI4-kinase family protein C1F5.11c OS=Schizosaccharomyces pombe (strain 972 / ATCC 24843) GN=SPAC1F5.11c PE=3 SV=1	0.7389
1871	635.5646	4	0.1854	0.99	-4.33	MGFSAEQAK	1		sp|Q09924|EI2BD_SCHPO	Probable translation initiation factor eIF-2B subunit delta OS=Schizosaccharomyces pombe (strain 972 / ATCC 24843) GN=tif224 PE=1 SV=1	ELTSEELDELKK	11		sp|Q9Y7Z1|NOP16_SCHPO	Nucleolar protein 16 OS=Schizosaccharomyces pombe (strain 972 / ATCC 24843) GN=nop16 PE=3 SV=1	0.7389
2097	740.0463	3	0.1852	0.99	-0.88	DIDDKR	5		sp|Q9USI6|MYO2_SCHPO	Myosin type-2 heavy chain 1 OS=Schizosaccharomyces pombe (strain 972 / ATCC 24843) GN=myo2 PE=1 SV=1	MSASVELKPTEK	1		sp|O94399|TWF1_SCHPO	Twinfilin OS=Schizosaccharomyces pombe (strain 972 / ATCC 24843) GN=twf1 PE=1 SV=1	0.7389
5805	578.79987	4	0.1852	0.99	-4.23	KVLSGSWDK	1		sp|O60097|SPT8_SCHPO	Transcription factor spt8 OS=Schizosaccharomyces pombe (strain 972 / ATCC 24843) GN=spt8 PE=3 SV=1	KHQSGNEEVK	1		sp|Q09916|HAS1_SCHPO&tr|S6CCW7|S6CCW7_SCHPM	ATP-dependent RNA helicase has1 OS=Schizosaccharomyces pombe (strain 972 / ATCC 24843) GN=has1 PE=1 SV=1	0.7389
13198	859.1347	3	0.1852	0.95	11.00	MAQQLPIR	1		sp|Q10161|CLH_SCHPO	Probable clathrin heavy chain OS=Schizosaccharomyces pombe (strain 972 / ATCC 24843) GN=chc1 PE=1 SV=1	MSYLSVGDEVLIR	1		sp|O42667|SSM4_SCHPO	Microtubule-associated protein ssm4 OS=Schizosaccharomyces pombe (strain 972 / ATCC 24843) GN=ssm4 PE=1 SV=1	0.7389
13388	792.7488	3	0.1852	0.99	-6.58	MTTIQK	1		sp|Q8NKC2|ENO12_SCHPO	Enolase 1-2 OS=Schizosaccharomyces pombe (strain 972 / ATCC 24843) GN=eno102 PE=3 SV=2	KVDWLTEQLTER	1		sp|P47943|IF4A_SCHPO	ATP-dependent RNA helicase eIF4A OS=Schizosaccharomyces pombe (strain 972 / ATCC 24843) GN=tif1 PE=1 SV=2	0.7389
2806	636.68713	3	0.1852	0.95	-7.62	MPSHK	1		sp|P05767|RL39_SCHPO	60S ribosomal protein L39 OS=Schizosaccharomyces pombe (strain 972 / ATCC 24843) GN=rpl39 PE=3 SV=3	EIISLNVKQK	8		sp|Q09773|MUG62_SCHPO	Meiotically up-regulated gene 62 protein OS=Schizosaccharomyces pombe (strain 972 / ATCC 24843) GN=mug62 PE=1 SV=1	0.7389
10280	524.7485	4	0.1851	0.91	2.33	MEKSAR	3		sp|Q9USY7|FZO1_SCHPO	Transmembrane GTPase fzo1 OS=Schizosaccharomyces pombe (strain 972 / ATCC 24843) GN=fzo1 PE=3 SV=1	NNYGKCYYR	5	57.02146@C;	sp|O14085|SEC72_SCHPO	Translocation protein sec72 OS=Schizosaccharomyces pombe (strain 972 / ATCC 24843) GN=sec72 PE=3 SV=1	0.7389
2183	621.84045	4	0.1851	0.99	5.51	MKIMK	1		sp|G2TRS5|YN5D_SCHPO	Putative uncharacterized transmembrane protein C713.13 OS=Schizosaccharomyces pombe (strain 972 / ATCC 24843) GN=SPBC713.13 PE=4 SV=1	MNIQKYGLSSDISIK	1		sp|U3H0A9|YJ61_SCHPO	Uncharacterized protein SPCC1884.01 OS=Schizosaccharomyces pombe (strain 972 / ATCC 24843) GN=SPCC1884.01 PE=4 SV=1	0.7389
1053	511.74527	4	0.1850	0.99	2.39	MYETR	1		sp|O13842|CDA1_SCHPO	Chitin deacetylase 1 OS=Schizosaccharomyces pombe (strain 972 / ATCC 24843) GN=cda1 PE=1 SV=1	KNNQWSSTSR	1		sp|Q7Z9H9|FIG4_SCHPO	Polyphosphoinositide phosphatase OS=Schizosaccharomyces pombe (strain 972 / ATCC 24843) GN=SPAC1093.03 PE=3 SV=3	0.7389
6380	688.6819	3	0.1850	0.94	-1.54	FSSQVPKR	7		sp|O59671|POF4_SCHPO	Elongin-A OS=Schizosaccharomyces pombe (strain 972 / ATCC 24843) GN=pof4 PE=1 SV=3	QSDSEKER	6		sp|O74849|GHT6_SCHPO	High-affinity fructose transporter ght6 OS=Schizosaccharomyces pombe (strain 972 / ATCC 24843) GN=ght6 PE=1 SV=1	0.7389
2154	592.7061	3	0.1849	0.96	-3.16	KTKPK	1		sp|P87137|YDM6_SCHPO	Uncharacterized protein C57A7.06 OS=Schizosaccharomyces pombe (strain 972 / ATCC 24843) GN=SPAC57A7.06 PE=1 SV=1	HIAQLISKK	8		sp|A6X977|YEID_SCHPO	Putative uncharacterized protein C27E2.13 OS=Schizosaccharomyces pombe (strain 972 / ATCC 24843) GN=SPAC27E2.13 PE=4 SV=1	0.7389
10477	767.0732	3	0.1849	0.98	-0.11	KYAEAIK	1		sp|Q9HGM9|DNJC7_SCHPO	DnaJ homolog subfamily C member 7 homolog OS=Schizosaccharomyces pombe (strain 972 / ATCC 24843) GN=SPBC543.02c PE=3 SV=1	ASATEETKDFIK	8		sp|O13602|RT28_SCHPO	Probable 37S ribosomal protein S28; mitochondrial OS=Schizosaccharomyces pombe (strain 972 / ATCC 24843) GN=mrps28 PE=3 SV=1	0.7389
5265	1000.166	3	0.1848	0.99	9.45	MISSR	1		sp|P22774|HSP7M_SCHPO	Heat shock 70 kDa protein; mitochondrial OS=Schizosaccharomyces pombe (strain 972 / ATCC 24843) GN=ssp1 PE=2 SV=2	IEELSEEEINDSTKNINYK	14		sp|O74953|YJC7_SCHPO	Uncharacterized protein C736.07c OS=Schizosaccharomyces pombe (strain 972 / ATCC 24843) GN=SPCC736.07c PE=4 SV=1	0.7389
4897	749.71356	3	0.1847	0.98	-0.54	EKSSTTASK	2		sp|O42651|ATG17_SCHPO	Autophagy-related protein 17 OS=Schizosaccharomyces pombe (strain 972 / ATCC 24843) GN=atg17 PE=3 SV=2	HAEKNLMNSK	4		sp|O14014|RGA3_SCHPO	Probable Rho-type GTPase-activating protein 3 OS=Schizosaccharomyces pombe (strain 972 / ATCC 24843) GN=rga3 PE=1 SV=1	0.7522
2943	476.6395	5	0.1846	0.93	9.65	KAFNSTSR	1		sp|Q10283|HMDH_SCHPO	3-hydroxy-3-methylglutaryl-coenzyme A reductase OS=Schizosaccharomyces pombe (strain 972 / ATCC 24843) GN=hmg1 PE=1 SV=2	SKEYENPSSYK	2		sp|O60174|SFC6_SCHPO	Transcription factor tau subunit sfc6 OS=Schizosaccharomyces pombe (strain 972 / ATCC 24843) GN=sfc6 PE=1 SV=1	0.7522
5336	640.0962	4	0.1846	0.98	2.20	LTSSLEKK	7		sp|O42953|YGM4_SCHPO	HMG box-containing protein C19G7.04 OS=Schizosaccharomyces pombe (strain 972 / ATCC 24843) GN=SPBC19G7.04 PE=4 SV=2	FYEYVAKNVPVW	7		sp|Q9URY4|YI01_SCHPO	Putative amidase C869.01 OS=Schizosaccharomyces pombe (strain 972 / ATCC 24843) GN=SPAC869.01 PE=3 SV=1	0.7522
4842	495.2649	4	0.1846	0.99	10.31	NEKSK	3		sp|Q09803|VPS4_SCHPO	Suppressor protein of bem1/bed5 double mutants OS=Schizosaccharomyces pombe (strain 972 / ATCC 24843) GN=vps4 PE=3 SV=1	IHNKHEQAMK	4		sp|Q10161|CLH_SCHPO	Probable clathrin heavy chain OS=Schizosaccharomyces pombe (strain 972 / ATCC 24843) GN=chc1 PE=1 SV=1	0.7522
10992	664.7493	3	0.1845	0.92	-6.01	KPKSITK	3		sp|Q9P6P6|RM09_SCHPO	54S ribosomal protein L9; mitochondrial OS=Schizosaccharomyces pombe (strain 972 / ATCC 24843) GN=mrpl9 PE=3 SV=1	KIIIDQVPK	1		sp|Q09748|DNM1_SCHPO	Dynamin-related protein dnm1 OS=Schizosaccharomyces pombe (strain 972 / ATCC 24843) GN=dnm1 PE=3 SV=1	0.7522
2177	629.5594	4	0.1845	0.98	-6.99	MSDSKEDIR	1		sp|Q9P6R2|YOH8_SCHPO	Uncharacterized protein C13E7.08c OS=Schizosaccharomyces pombe (strain 972 / ATCC 24843) GN=SPBC13E7.08c PE=3 SV=1	EASILEHKNEK	8		sp|O94687|TAS3_SCHPO	RNA-induced transcriptional silencing complex protein tas3 OS=Schizosaccharomyces pombe (strain 972 / ATCC 24843) GN=tas3 PE=1 SV=1	0.7522
8358	617.8366	4	0.1845	0.95	-2.28	MEEGILLKK	8		sp|Q9P3A8|CAND1_SCHPO	Cullin-associated NEDD8-dissociated protein 1 OS=Schizosaccharomyces pombe (strain 972 / ATCC 24843) GN=knd1 PE=3 SV=1	SSTSKPPVPENK	5		sp|O14100|ZDS1_SCHPO	Protein zds1 OS=Schizosaccharomyces pombe (strain 972 / ATCC 24843) GN=zds1 PE=1 SV=2	0.7522
6435	742.08673	3	0.1845	0.99	-2.53	MLLHGLGR	1		sp|O13948|YEH5_SCHPO	Uncharacterized protein C23H4.05c OS=Schizosaccharomyces pombe (strain 972 / ATCC 24843) GN=SPAC23H4.05c PE=3 SV=1	TQEKVYVPVK	4		sp|O74555|BBP_SCHPO	Branchpoint-bridging protein OS=Schizosaccharomyces pombe (strain 972 / ATCC 24843) GN=bpb1 PE=1 SV=1	0.7522
2823	595.5445	4	0.1845	0.94	7.08	KAAEHER	1		sp|O94653|BMS1_SCHPO	Ribosome biogenesis protein bms1 OS=Schizosaccharomyces pombe (strain 972 / ATCC 24843) GN=bms1 PE=1 SV=2	SCYTQAKTWEK	7	57.02146@C;	sp|O43087|KMS2_SCHPO	Karyogamy meiotic segregation protein 2 OS=Schizosaccharomyces pombe (strain 972 / ATCC 24843) GN=kms2 PE=1 SV=1	0.7522
1942	521.54645	4	0.1843	0.97	3.17	AIPSAVKK	7		sp|Q92367|AAP1_SCHPO	Amino-acid permease 1 OS=Schizosaccharomyces pombe (strain 972 / ATCC 24843) GN=aap1 PE=3 SV=1	EAKGMQIAER	3		sp|O74561|YCZ8_SCHPO	Uncharacterized inositol polyphosphate kinase C970.08 OS=Schizosaccharomyces pombe (strain 972 / ATCC 24843) GN=SPCC970.08 PE=1 SV=1	0.7522
10819	885.8294	3	0.1843	0.95	0.92	YCFIYIIKK	8	57.02146@C;	sp|Q96VG0|YH7J_SCHPO	Uncharacterized protein C16G5.19 OS=Schizosaccharomyces pombe (strain 972 / ATCC 24843) GN=SPBC16G5.19 PE=4 SV=1	IIEDLPDSKLK	9		sp|Q9UTC4|YIDF_SCHPO	Uncharacterized protein C227.15 OS=Schizosaccharomyces pombe (strain 972 / ATCC 24843) GN=SPAC227.15 PE=4 SV=1	0.7522
2087	486.22794	4	0.1843	0.98	-3.33	MCHSK	1	57.02146@C;	sp|O14147|CHL1_SCHPO	ATP-dependent RNA helicase chl1 OS=Schizosaccharomyces pombe (strain 972 / ATCC 24843) GN=chl1 PE=3 SV=1	TGKCPIDHSK	3	57.02146@C;	sp|O74794|CCHL_SCHPO	Putative cytochrome c heme lyase OS=Schizosaccharomyces pombe (strain 972 / ATCC 24843) GN=SPBC26H8.12 PE=3 SV=1	0.7522
6871	609.3847	3	0.1842	0.99	-3.81	ATIKGTGR	4		sp|Q10185|ABC2_SCHPO	ATP-binding cassette transporter abc2 OS=Schizosaccharomyces pombe (strain 972 / ATCC 24843) GN=abc2 PE=1 SV=1	LTALLKVK	6		sp|Q9Y817|RAV1_SCHPO	Regulator of V-ATPase in vacuolar membrane protein 1 OS=Schizosaccharomyces pombe (strain 972 / ATCC 24843) GN=rav1 PE=1 SV=1	0.7522
5244	495.50378	4	0.1841	0.98	-7.10	ALGDYKDK	6		sp|O13907|ACL2_SCHPO	Probable ATP-citrate synthase subunit 2 OS=Schizosaccharomyces pombe (strain 972 / ATCC 24843) GN=SPAC22A12.16 PE=1 SV=1	KSGEENIR	1		sp|Q9URY3|YLOH_SCHPO	TBC domain-containing protein C1952.17c OS=Schizosaccharomyces pombe (strain 972 / ATCC 24843) GN=SPAC1952.17c PE=3 SV=4	0.7522
9425	824.1263	3	0.1841	0.99	-7.71	KSFCIK	1	57.02146@C;	sp|Q09761|SLD3_SCHPO	DNA replication regulator sld3 OS=Schizosaccharomyces pombe (strain 972 / ATCC 24843) GN=sld3 PE=1 SV=3	KQIEITINHLVSR	1		sp|Q10105|GCN1_SCHPO	Translational activator gcn1 OS=Schizosaccharomyces pombe (strain 972 / ATCC 24843) GN=gcn1 PE=3 SV=1	0.7522
12065	691.5811	4	0.1841	0.97	-6.01	KIDALASK	1		sp|O74940|NADE_SCHPO	Putative glutamine-dependent NAD(+) synthetase OS=Schizosaccharomyces pombe (strain 972 / ATCC 24843) GN=SPCC553.02 PE=3 SV=1	TYEYEETKDSSDTGR	8		sp|Q9P5N2|AAT1_SCHPO	Amino acid transporter 1 OS=Schizosaccharomyces pombe (strain 972 / ATCC 24843) GN=aat1 PE=3 SV=1	0.7522
9621	745.86487	4	0.1840	0.96	7.13	LNAIDYTTLKK	10		sp|Q10071|STE24_SCHPO	Probable CAAX prenyl protease 1 OS=Schizosaccharomyces pombe (strain 972 / ATCC 24843) GN=SPAC3H1.05 PE=3 SV=1	MDEEFENDFPYK	1		sp|O74454|STS5_SCHPO	Protein sts5 OS=Schizosaccharomyces pombe (strain 972 / ATCC 24843) GN=sts5 PE=1 SV=1	0.7522
4955	828.4391	4	0.1840	0.97	1.25	KQLETNNFNIK	1		sp|G2TRP9|COX20_SCHPO	Cytochrome c oxidase protein 20; mitochondrial OS=Schizosaccharomyces pombe (strain 972 / ATCC 24843) GN=cox20 PE=3 SV=1	YENSNTPFLNKGTVIK	11		sp|O36014|DNPEP_SCHPO	Aspartyl aminopeptidase 1 OS=Schizosaccharomyces pombe (strain 972 / ATCC 24843) GN=aap1 PE=1 SV=1	0.7522
1230	410.46878	4	0.1840	0.97	6.11	KAEASR	1		sp|O14076|YEAB_SCHPO	Uncharacterized protein UNK4.11c OS=Schizosaccharomyces pombe (strain 972 / ATCC 24843) GN=SPAC2E11.11c PE=1 SV=1	SSFTKDR	5		sp|O74976|FAT2_SCHPO	Putative peroxisomal-coenzyme A synthetase OS=Schizosaccharomyces pombe (strain 972 / ATCC 24843) GN=SPCC1827.03c PE=1 SV=1	0.7522
2711	680.05634	3	0.1838	0.98	-9.35	QFLKQ	4		sp|Q10423|CCE1_SCHPO	Cruciform cutting endonuclease 1; mitochondrial OS=Schizosaccharomyces pombe (strain 972 / ATCC 24843) GN=cce1 PE=1 SV=1	QFIQFKVSLK	6		sp|Q92337|ABC1_SCHPO	ATP-binding cassette transporter abc1 OS=Schizosaccharomyces pombe (strain 972 / ATCC 24843) GN=abc1 PE=3 SV=1	0.7597
5733	1014.81665	3	0.1838	0.95	5.94	MNSMSEYVKPR	9		sp|O74869|NIC1_SCHPO	High-affinity nickel transport protein nic1 OS=Schizosaccharomyces pombe (strain 972 / ATCC 24843) GN=nic1 PE=3 SV=3	SNPVFAENDEKGEK	11		sp|Q9UTM3|RPN5_SCHPO	26S proteasome regulatory subunit rpn5 OS=Schizosaccharomyces pombe (strain 972 / ATCC 24843) GN=rpn5a PE=1 SV=1	0.7597
6747	670.32825	3	0.1837	0.95	-2.13	KSNLTDR	1		sp|Q9UUJ3|RGA9_SCHPO	Probable Rho-GTPase-activating protein 9 OS=Schizosaccharomyces pombe (strain 972 / ATCC 24843) GN=rga9 PE=1 SV=2	CEFSKPRD	5	57.02146@C;	sp|P78795|EIF3G_SCHPO	Eukaryotic translation initiation factor 3 subunit G OS=Schizosaccharomyces pombe (strain 972 / ATCC 24843) GN=tif35 PE=1 SV=2	0.7597
1930	580.5822	4	0.1836	0.94	-10.53	QLYLKK	5		sp|P87241|RIB2_SCHPO	Diaminohydroxyphosphoribosylamino-pyrimidine deaminase OS=Schizosaccharomyces pombe (strain 972 / ATCC 24843) GN=rib2 PE=3 SV=1	QLQVFDLEAKAK	10		sp|Q10161|CLH_SCHPO	Probable clathrin heavy chain OS=Schizosaccharomyces pombe (strain 972 / ATCC 24843) GN=chc1 PE=1 SV=1	0.7597
4653	728.3488	3	0.1836	1.00	-6.15	TKEDYER	2		sp|O42917|ESO1_SCHPO	N-acetyltransferase eso1 OS=Schizosaccharomyces pombe (strain 972 / ATCC 24843) GN=eso1 PE=1 SV=1	ESLSEQKER	7		sp|O43087|KMS2_SCHPO	Karyogamy meiotic segregation protein 2 OS=Schizosaccharomyces pombe (strain 972 / ATCC 24843) GN=kms2 PE=1 SV=1	0.7597
6462	805.76935	3	0.1836	0.96	-5.26	KVPFSYLHK	1		sp|Q9USZ1|EFGM_SCHPO	Elongation factor G; mitochondrial OS=Schizosaccharomyces pombe (strain 972 / ATCC 24843) GN=mef1 PE=3 SV=2	KQDWEAALAK	1		sp|O74432|GET4_SCHPO	Golgi to ER traffic protein 4 OS=Schizosaccharomyces pombe (strain 972 / ATCC 24843) GN=get4 PE=3 SV=1	0.7597
12101	744.7546	3	0.1836	0.97	-5.03	MVRLTPR	1		sp|Q9HGM7|NPRL3_SCHPO	Nitrogen permease regulator 3-like protein OS=Schizosaccharomyces pombe (strain 972 / ATCC 24843) GN=SPBC543.04 PE=3 SV=1	QMIDSFKIIK	7		sp|O42889|YBN5_SCHPO	Uncharacterized protein C8E4.05c OS=Schizosaccharomyces pombe (strain 972 / ATCC 24843) GN=SPBC8E4.05c PE=3 SV=1	0.7597
7185	553.75006	4	0.1835	0.99	-1.33	MSEEDNR	1		sp|O74876|MU135_SCHPO	Meiotically up-regulated gene 135 protein OS=Schizosaccharomyces pombe (strain 972 / ATCC 24843) GN=mug135 PE=1 SV=1	KNLYEDADAR	1		sp|O74742|FOLE_SCHPO	Probable folylpolyglutamate synthase OS=Schizosaccharomyces pombe (strain 972 / ATCC 24843) GN=met7 PE=2 SV=1	0.7597
3958	431.24957	5	0.1835	0.98	-6.81	VELAKTGR	5		sp|Q9Y7K9|YGI7_SCHPO	PARP-type zinc finger-containing protein C2A9.07c OS=Schizosaccharomyces pombe (strain 972 / ATCC 24843) GN=SPBC2A9.07c PE=1 SV=3	ALSIVPEEKR	9		sp|O43047|GRPE_SCHPO	GrpE protein homolog; mitochondrial OS=Schizosaccharomyces pombe (strain 972 / ATCC 24843) GN=mge1 PE=3 SV=1	0.7635
5702	655.362	4	0.1835	0.97	-9.23	ENEKNLR	4		sp|O74526|KJ45_SCHPO	Probable serine/threonine-protein kinase C70.05c OS=Schizosaccharomyces pombe (strain 972 / ATCC 24843) GN=SPCC70.05c PE=1 SV=1	LLELDIGKPPISQR	8		sp|P87121|TAF2_SCHPO	Transcription initiation factor TFIID subunit 2 OS=Schizosaccharomyces pombe (strain 972 / ATCC 24843) GN=taf2 PE=3 SV=3	0.7635
4036	818.0931	3	0.1835	0.99	-10.06	KHLADIQK	1		sp|O59668|YB83_SCHPO	LisH domain-containing protein C29A3.03c OS=Schizosaccharomyces pombe (strain 972 / ATCC 24843) GN=SPBC29A3.03c PE=3 SV=1	MTGTSFYTSVLR	1		sp|O94634|THDH_SCHPO	Threonine dehydratase; mitochondrial OS=Schizosaccharomyces pombe (strain 972 / ATCC 24843) GN=SPBC1677.03c PE=3 SV=1	0.7635
4677	543.8133	4	0.1834	0.95	0.45	LLEMKSEK	5		sp|Q86ZU7|CO112_SCHPO&sp|Q9UTM2|CO111_SCHPO	Rsm22-cox11 tandem protein 2; mitochondrial OS=Schizosaccharomyces pombe (strain 972 / ATCC 24843) GN=cos1102 PE=1 SV=2	ILEGAKVATR	6		sp|O59744|YN28_SCHPO	Uncharacterized transcriptional regulatory protein C530.08 OS=Schizosaccharomyces pombe (strain 972 / ATCC 24843) GN=SPBC530.08 PE=3 SV=1	0.7635
2016	651.56396	4	0.1833	0.98	2.16	MGFSAEQAK	1		sp|Q09924|EI2BD_SCHPO	Probable translation initiation factor eIF-2B subunit delta OS=Schizosaccharomyces pombe (strain 972 / ATCC 24843) GN=tif224 PE=1 SV=1	SYENSKALNSAEGK	6		sp|O42885|YBN1_SCHPO	Putative inorganic phosphate transporter C8E4.01c OS=Schizosaccharomyces pombe (strain 972 / ATCC 24843) GN=SPBC8E4.01c PE=1 SV=2	0.7635
5690	562.31433	4	0.1833	0.98	-1.74	DVWAKR	5		sp|O13992|MUG56_SCHPO	Meiotically up-regulated gene 56 protein OS=Schizosaccharomyces pombe (strain 972 / ATCC 24843) GN=mug56 PE=1 SV=1	QSIAKPSPHTLR	5		sp|O14066|IRS4_SCHPO	Increased rDNA silencing protein 4 homolog OS=Schizosaccharomyces pombe (strain 972 / ATCC 24843) GN=SPAC1687.09 PE=3 SV=2	0.7635
8623	669.81616	4	0.1833	0.90	-10.68	YKADTEQIK	2		sp|Q9Y7I8|ZUO1_SCHPO	Zuotin OS=Schizosaccharomyces pombe (strain 972 / ATCC 24843) GN=zuo1 PE=1 SV=2	KEHCTHEAEFR	1	57.02146@C;	sp|Q9USI4|SAC32_SCHPO	SAC3 family protein 2 OS=Schizosaccharomyces pombe (strain 972 / ATCC 24843) GN=SPCC70.06 PE=3 SV=1	0.7635
12613	744.7496	3	0.1833	1.00	10.29	DPMQFLKK	7		sp|O94532|FOR3_SCHPO	Formin-3 OS=Schizosaccharomyces pombe (strain 972 / ATCC 24843) GN=for3 PE=1 SV=1	MVSNNAVIIK	1		sp|Q9C0Y6|YKM8_SCHPO	Zinc-type alcohol dehydrogenase-like protein PB24D3.08c OS=Schizosaccharomyces pombe (strain 972 / ATCC 24843) GN=SPAPB24D3.08c PE=3 SV=1	0.7635
11956	489.23788	5	0.1831	0.96	-0.40	KNPDER	1		sp|O74539|MAK3_SCHPO	Peroxide stress-activated histidine kinase mak3 OS=Schizosaccharomyces pombe (strain 972 / ATCC 24843) GN=mak3 PE=1 SV=1	EGLENEENELKDK	11		sp|Q9Y719|MOK13_SCHPO	Cell wall alpha-1;3-glucan synthase mok13 OS=Schizosaccharomyces pombe (strain 972 / ATCC 24843) GN=mok13 PE=3 SV=2	0.7635
2945	495.01813	4	0.1831	1.00	-6.92	IQETEKK	6		sp|Q10173|NUF2_SCHPO	Kinetochore protein nuf2 OS=Schizosaccharomyces pombe (strain 972 / ATCC 24843) GN=nuf2 PE=1 SV=1	LAKEQGYR	3		sp|O42832|SPB1_SCHPO	AdoMet-dependent rRNA methyltransferase spb1 OS=Schizosaccharomyces pombe (strain 972 / ATCC 24843) GN=spb1 PE=1 SV=2	0.7635
7377	1016.1512	3	0.1831	0.90	-2.08	KATSPAASATPEK	1		sp|O13787|SEC62_SCHPO	Translocation protein sec62 OS=Schizosaccharomyces pombe (strain 972 / ATCC 24843) GN=sec62 PE=3 SV=1	KFDSYEAAQEFCR	1	57.02146@C;	sp|Q9UST8|RNH1_SCHPO	Ribonuclease H OS=Schizosaccharomyces pombe (strain 972 / ATCC 24843) GN=rnh1 PE=1 SV=1	0.7635
10062	681.34064	3	0.1831	0.99	6.88	KACFVGDR	1	57.02146@C;	sp|Q00472|PNPP_SCHPO	4-nitrophenylphosphatase OS=Schizosaccharomyces pombe (strain 972 / ATCC 24843) GN=pho2 PE=4 SV=2	KACFVGDR	1	57.02146@C;	sp|Q00472|PNPP_SCHPO	4-nitrophenylphosphatase OS=Schizosaccharomyces pombe (strain 972 / ATCC 24843) GN=pho2 PE=4 SV=2	0.7635
4049	703.32715	4	0.1830	0.92	-7.30	TMTSKR	5		tr|S6BSJ4|S6BSJ4_SCHPM&sp|Q9P7T8|YIW2_SCHPO	DEAD/DEAH box helicase OS=Schizosaccharomyces pombe PE=4 SV=1	DAHEMQESKNEETFVR	9		sp|Q9C0W2|YHI5_SCHPO	Uncharacterized AAA domain-containing protein P22H7.05c OS=Schizosaccharomyces pombe (strain 972 / ATCC 24843) GN=pi026 PE=3 SV=1	0.7635
4310	479.2455	4	0.1830	0.94	-7.40	MAEEANK	1		sp|P87306|MED17_SCHPO	Mediator of RNA polymerase II transcription subunit 17 OS=Schizosaccharomyces pombe (strain 972 / ATCC 24843) GN=med17 PE=1 SV=1	EEKPIGRR	3		sp|O43086|ELG1_SCHPO	Telomere length regulation protein elg1 OS=Schizosaccharomyces pombe (strain 972 / ATCC 24843) GN=elg1 PE=1 SV=1	0.7635
2780	491.6535	5	0.1830	0.99	5.77	ARNGKPSK	5		sp|P23880|PP12_SCHPO	Serine/threonine-protein phosphatase PP1-2 OS=Schizosaccharomyces pombe (strain 972 / ATCC 24843) GN=sds21 PE=3 SV=1	EKQATFDNYSEK	2		sp|Q10411|SPO15_SCHPO	Sporulation-specific protein 15 OS=Schizosaccharomyces pombe (strain 972 / ATCC 24843) GN=spo15 PE=1 SV=1	0.7635
11307	655.10376	4	0.1830	0.98	4.57	TLVKDFESIR	4		sp|Q9Y7R3|CND2_SCHPO	Condensin complex subunit 2 OS=Schizosaccharomyces pombe (strain 972 / ATCC 24843) GN=cnd2 PE=1 SV=1	LNKIGGAEEADR	3		sp|O13735|FAT1_SCHPO	Actin-interacting protein 3 homolog OS=Schizosaccharomyces pombe (strain 972 / ATCC 24843) GN=fat1 PE=1 SV=2	0.7635
8619	650.0351	4	0.1829	0.98	2.82	MEANEER	1		sp|Q09732|DCC1_SCHPO	Sister chromatid cohesion protein dcc1 OS=Schizosaccharomyces pombe (strain 972 / ATCC 24843) GN=dcc1 PE=3 SV=2	MNFEDIEDQDGIR	1		sp|O94672|SC232_SCHPO	Protein transport protein sec23-2 OS=Schizosaccharomyces pombe (strain 972 / ATCC 24843) GN=sec232 PE=1 SV=1	0.7635
5307	554.2743	4	0.1829	0.96	-4.08	MEDISTEK	1		sp|O94646|MED8_SCHPO	Mediator of RNA polymerase II transcription subunit 8 OS=Schizosaccharomyces pombe (strain 972 / ATCC 24843) GN=med8 PE=1 SV=1	MSMLIFNIR	1		sp|Q9C0W3|YHI4_SCHPO	Uncharacterized membrane protein P22H7.04 OS=Schizosaccharomyces pombe (strain 972 / ATCC 24843) GN=pi027 PE=4 SV=1	0.7635
13211	686.3652	3	0.1829	0.99	8.07	KNWTGK	1		sp|P36587|NCPR_SCHPO	NADPH--cytochrome P450 reductase OS=Schizosaccharomyces pombe (strain 972 / ATCC 24843) GN=ccr1 PE=2 SV=1	KPNKDAQEEK	1		sp|P39964|CEF1_SCHPO	Pre-mRNA-splicing factor cdc5 OS=Schizosaccharomyces pombe (strain 972 / ATCC 24843) GN=cdc5 PE=1 SV=1	0.7635
4928	498.05768	4	0.1829	1.00	10.31	RSVFKPK	5		sp|O74493|NUP_SCHPO	Probable purine nucleoside permease C285.05 OS=Schizosaccharomyces pombe (strain 972 / ATCC 24843) GN=SPCC285.05 PE=3 SV=1	KSSFPALLK	1		sp|O74788|IML1_SCHPO	Vacuolar membrane-associated protein iml1 OS=Schizosaccharomyces pombe (strain 972 / ATCC 24843) GN=iml1 PE=1 SV=1	0.7635
3309	568.28064	4	0.1829	0.99	-10.44	MTSVEKASK	1		sp|Q9C0Z1|YKM1_SCHPO	Uncharacterized transcriptional regulatory protein PB24D3.01 OS=Schizosaccharomyces pombe (strain 972 / ATCC 24843) GN=SPAPB24D3.01 PE=3 SV=2	MTATKEESQK	1		sp|Q10367|GLO3_SCHPO	ADP-ribosylation factor GTPase-activating protein glo3 OS=Schizosaccharomyces pombe (strain 972 / ATCC 24843) GN=glo3 PE=3 SV=2	0.7635
10881	854.78156	3	0.1827	1.00	-8.67	MLQYLKMR	6		sp|P87320|MSP1_SCHPO	Protein msp1; mitochondrial OS=Schizosaccharomyces pombe (strain 972 / ATCC 24843) GN=msp1 PE=3 SV=2	MIGPRLCAATPR	1	57.02146@C;	sp|O13702|GLD1_SCHPO	Glycerol dehydrogenase 1 OS=Schizosaccharomyces pombe (strain 972 / ATCC 24843) GN=gld1 PE=1 SV=1	0.7635
5363	568.54004	4	0.1827	0.88	-8.39	KVETFY	1		sp|O74889|SAC31_SCHPO	SAC3 family protein 1 OS=Schizosaccharomyces pombe (strain 972 / ATCC 24843) GN=SPCC576.05 PE=1 SV=1	KLPQPPEGSTFF	1		sp|O74983|MMS2_SCHPO	Ubiquitin-conjugating enzyme spm2 OS=Schizosaccharomyces pombe (strain 972 / ATCC 24843) GN=spm2 PE=1 SV=1	0.7635
4448	485.26135	3	0.1827	0.97	8.32	KVVER	1		sp|Q9C102|GLT1_SCHPO	Putative glutamate synthase [NADPH] OS=Schizosaccharomyces pombe (strain 972 / ATCC 24843) GN=glt1 PE=2 SV=1	MNEHR	1		sp|O14050|YEYH_SCHPO	Uncharacterized MscS family protein C2C4.17c OS=Schizosaccharomyces pombe (strain 972 / ATCC 24843) GN=SPAC2C4.17c PE=3 SV=1	0.7635
11316	957.8076	3	0.1826	0.97	4.85	FNSNFEPKER	8		sp|P87129|VPS53_SCHPO	Vacuolar protein sorting-associated protein 53 OS=Schizosaccharomyces pombe (strain 972 / ATCC 24843) GN=vps53 PE=1 SV=1	KSSFYPEADAPVR	1		sp|Q9UU84|MU170_SCHPO	Meiotically up-regulated gene 170 protein OS=Schizosaccharomyces pombe (strain 972 / ATCC 24843) GN=mug170 PE=1 SV=1	0.7635
3496	547.8979	5	0.1826	0.98	10.27	KNLYEDADAR	1		sp|O74742|FOLE_SCHPO	Probable folylpolyglutamate synthase OS=Schizosaccharomyces pombe (strain 972 / ATCC 24843) GN=met7 PE=2 SV=1	FLIKLLFCHGR	4	57.02146@C;	sp|Q9UT43|YFRD_SCHPO	Putative phospholipid-transporting ATPase C821.13c OS=Schizosaccharomyces pombe (strain 972 / ATCC 24843) GN=SPAC821.13c PE=1 SV=2	0.7635
11377	621.8321	4	0.1826	0.99	-2.75	MFMNSMLR	1		sp|P79010|COX4_SCHPO	Cytochrome c oxidase subunit 4; mitochondrial OS=Schizosaccharomyces pombe (strain 972 / ATCC 24843) GN=cox4 PE=2 SV=1	HGKPIIRANGVR	3		sp|O42912|TAD1_SCHPO	tRNA-specific adenosine deaminase 1 OS=Schizosaccharomyces pombe (strain 972 / ATCC 24843) GN=SPBC16A3.06 PE=3 SV=1	0.7635
10150	670.68695	3	0.1826	1.00	-3.58	KISGLESR	1		sp|O94488|MBO1_SCHPO	Microtubule organizer protein 1 OS=Schizosaccharomyces pombe (strain 972 / ATCC 24843) GN=mbo1 PE=1 SV=1	DPSFFKDK	6		sp|Q10064|YAMB_SCHPO	Uncharacterized PI3/PI4-kinase family protein C1F5.11c OS=Schizosaccharomyces pombe (strain 972 / ATCC 24843) GN=SPAC1F5.11c PE=3 SV=1	0.7635
8427	723.3532	3	0.1826	0.97	-1.46	MTENEKSR	1		sp|O60158|BQT4_SCHPO	Bouquet formation protein 4 OS=Schizosaccharomyces pombe (strain 972 / ATCC 24843) GN=bqt4 PE=1 SV=2	SASVSKSENK	6		sp|Q96TL7|RAP1_SCHPO	DNA-binding protein rap1 OS=Schizosaccharomyces pombe (strain 972 / ATCC 24843) GN=rap1 PE=1 SV=1	0.7635
9482	902.46857	3	0.1825	1.00	-0.36	AWKFYR	3		sp|Q9Y7Y4|COX10_SCHPO	Protoheme IX farnesyltransferase; mitochondrial OS=Schizosaccharomyces pombe (strain 972 / ATCC 24843) GN=cox10 PE=3 SV=1	EEIIITSDKDEHIR	9		sp|O74863|TRM82_SCHPO	tRNA (guanine-N(7)-)-methyltransferase non-catalytic subunit trm82 OS=Schizosaccharomyces pombe (strain 972 / ATCC 24843) GN=trm82 PE=1 SV=1	0.7635
2344	731.3527	3	0.1825	0.96	-7.69	SSEKR	4		sp|O74309|SLM9_SCHPO	Histone transcription regulator slm9 OS=Schizosaccharomyces pombe (strain 972 / ATCC 24843) GN=slm9 PE=1 SV=1	MNQDDNGKNVVSK	1		sp|Q09855|POF11_SCHPO	F-box/WD repeat-containing protein pof11 OS=Schizosaccharomyces pombe (strain 972 / ATCC 24843) GN=pof11 PE=1 SV=2	0.7635
11374	703.39844	3	0.1825	1.00	10.20	MAGVSVK	1		sp|P58234|RS19A_SCHPO&sp|P79016|RS19B_SCHPO	40S ribosomal protein S19-A OS=Schizosaccharomyces pombe (strain 972 / ATCC 24843) GN=rps19a PE=2 SV=1	MGIASSLRLFGK	1		sp|Q9HDW5|YFW6_SCHPO	UPF0644 protein PB2B4.06 OS=Schizosaccharomyces pombe (strain 972 / ATCC 24843) GN=SPAPB2B4.06 PE=3 SV=2	0.7635
4845	883.81885	3	0.1825	0.96	7.47	QLYKLEK	4		sp|Q09847|NU146_SCHPO	Nucleoporin nup146 OS=Schizosaccharomyces pombe (strain 972 / ATCC 24843) GN=nup146 PE=1 SV=1	VTSKLLEQEESAEK	4		sp|Q09682|PSA3_SCHPO	Probable proteasome subunit alpha type-3 OS=Schizosaccharomyces pombe (strain 972 / ATCC 24843) GN=SPAC13C5.01c PE=3 SV=1	0.7635
12228	773.75854	3	0.1824	0.98	-10.00	MSHTKNLK	1		sp|Q9USX2|YO74_SCHPO	Uncharacterized protein C1921.04c OS=Schizosaccharomyces pombe (strain 972 / ATCC 24843) GN=SPBC1921.04c PE=4 SV=1	KLHNTIQELK	1		sp|Q9US03|KLP2_SCHPO	Kinesin-like protein 2 OS=Schizosaccharomyces pombe (strain 972 / ATCC 24843) GN=klp2 PE=3 SV=1	0.7635
10664	572.50195	4	0.1824	0.96	-10.25	MASVEDATK	1		sp|Q09715|TUP11_SCHPO	Transcriptional repressor tup11 OS=Schizosaccharomyces pombe (strain 972 / ATCC 24843) GN=tup11 PE=1 SV=1	MDQDYEELR	1		sp|Q9Y7Y8|SYQ_SCHPO	Probable glutamine--tRNA ligase OS=Schizosaccharomyces pombe (strain 972 / ATCC 24843) GN=qrs1 PE=3 SV=1	0.7635
7847	826.43164	3	0.1824	0.94	2.46	GKPFYEK	2		sp|P49740|NDK_SCHPO	Nucleoside diphosphate kinase OS=Schizosaccharomyces pombe (strain 972 / ATCC 24843) GN=ndk1 PE=3 SV=1	KEHWLPEYIEK	1		sp|Q9P6L2|RKM4_SCHPO	Ribosomal lysine N-methyltransferase 4 OS=Schizosaccharomyces pombe (strain 972 / ATCC 24843) GN=set13 PE=3 SV=2	0.7635
9278	512.25165	4	0.1823	0.99	-6.21	KAEEEGK	1		sp|Q10475|IF4G_SCHPO	Eukaryotic translation initiation factor 4 gamma OS=Schizosaccharomyces pombe (strain 972 / ATCC 24843) GN=tif471 PE=1 SV=1	EAQKNAESNK	4		sp|O14213|MU185_SCHPO	Meiotically up-regulated gene 185 protein OS=Schizosaccharomyces pombe (strain 972 / ATCC 24843) GN=mug185 PE=1 SV=1	0.7635
3905	555.32806	4	0.1823	1.00	-1.76	DLKLLR	3		sp|Q09811|HUS2_SCHPO	ATP-dependent DNA helicase hus2/rqh1 OS=Schizosaccharomyces pombe (strain 972 / ATCC 24843) GN=rqh1 PE=1 SV=1	SPKLVYQGIYR	3		sp|O74787|CHO2_SCHPO	Phosphatidylethanolamine N-methyltransferase OS=Schizosaccharomyces pombe (strain 972 / ATCC 24843) GN=cho2 PE=1 SV=1	0.7635
3813	560.76624	4	0.1823	0.93	-10.79	MTTELRR	1		sp|Q9HE04|RHO5_SCHPO	GTP-binding protein rho5 OS=Schizosaccharomyces pombe (strain 972 / ATCC 24843) GN=rho5 PE=3 SV=1	MNFEEIEER	1		sp|O74873|SC231_SCHPO	Protein transport protein sec23-1 OS=Schizosaccharomyces pombe (strain 972 / ATCC 24843) GN=sec231 PE=3 SV=1	0.7635
9557	722.73566	3	0.1822	0.96	5.64	HPFIKR	5		sp|Q1RKN3|TLH2_SCHPO&sp|P0CT33|TLH1_SCHPO	ATP-dependent DNA helicase tlh2 OS=Schizosaccharomyces pombe (strain 972 / ATCC 24843) GN=tlh2 PE=2 SV=1	KPENFNGQAVK	1		sp|O74902|YCS2_SCHPO	Uncharacterized MFS-type transporter C613.02 OS=Schizosaccharomyces pombe (strain 972 / ATCC 24843) GN=SPCC613.02 PE=3 SV=1	0.7635
7495	664.65765	3	0.1822	0.99	6.01	DEDEAAKK	7		sp|O14007|CBF5_SCHPO	H/ACA ribonucleoprotein complex subunit 4 OS=Schizosaccharomyces pombe (strain 972 / ATCC 24843) GN=cbf5 PE=3 SV=1	MSLEENVK	1		sp|Q9UT44|PROA_SCHPO	Probable gamma-glutamyl phosphate reductase OS=Schizosaccharomyces pombe (strain 972 / ATCC 24843) GN=pro1 PE=3 SV=1	0.7635
8907	732.60626	4	0.1822	0.99	-0.42	MEDEMQIDK	1		sp|O13959|RBX1_SCHPO	RING-box protein pip1 OS=Schizosaccharomyces pombe (strain 972 / ATCC 24843) GN=pip1 PE=1 SV=2	GVTSLWDKVYTGTPK	8		sp|Q9UTR1|MMS19_SCHPO	DNA repair/transcription protein mms19 OS=Schizosaccharomyces pombe (strain 972 / ATCC 24843) GN=mms19 PE=3 SV=1	0.7635
13471	779.07587	3	0.1822	0.99	-9.94	MSAPYK	1		sp|G2TRU3|YJO7_SCHPO	Uncharacterized protein PB16A4.07 OS=Schizosaccharomyces pombe (strain 972 / ATCC 24843) GN=SPCPB16A4.07 PE=4 SV=1	ELGVLVWDSSLKR	12		sp|P87303|TFB2_SCHPO	RNA polymerase II transcription factor B subunit 2 OS=Schizosaccharomyces pombe (strain 972 / ATCC 24843) GN=tfb2 PE=1 SV=2	0.7635
854	405.7177	4	0.1821	0.97	4.75	MDGKR	1		sp|O42861|FFT3_SCHPO	ATP-dependent helicase fft3 OS=Schizosaccharomyces pombe (strain 972 / ATCC 24843) GN=fft3 PE=1 SV=1	NIGTSEKK	7		sp|O14320|COA1_SCHPO	Cytochrome c oxidase assembly factor 1 OS=Schizosaccharomyces pombe (strain 972 / ATCC 24843) GN=coa1 PE=3 SV=1	0.7635
8713	806.67053	4	0.1821	0.98	-4.39	KSFLSK	1		sp|Q9UTJ3|MEU1_SCHPO&sp|Q10199|IMP2_SCHPO	Meiotic expression up-regulated protein 1/2 OS=Schizosaccharomyces pombe (strain 972 / ATCC 24843) GN=meu1 PE=2 SV=1	CPMLILWGGKDTLINMEVMR	10	57.02146@C;	sp|P78898|TGCE2_SCHPO	Probable lipase C16A3.12c OS=Schizosaccharomyces pombe (strain 972 / ATCC 24843) GN=SPBC16A3.12c PE=3 SV=2	0.7635
11705	685.0218	3	0.1820	0.91	-5.59	TKNSAPFK	2		sp|Q9Y7N0|BDF1_SCHPO	SWR1 complex bromodomain subunit bdf1 OS=Schizosaccharomyces pombe (strain 972 / ATCC 24843) GN=bdf1 PE=1 SV=1	MTESIISSR	1		sp|Q9C0U9|YQD3_SCHPO	Uncharacterized transporter PB1C11.03 OS=Schizosaccharomyces pombe (strain 972 / ATCC 24843) GN=SPCPB1C11.03 PE=1 SV=1	0.7635
5364	563.3076	4	0.1820	0.96	-6.08	KQYLQNK	1		sp|O60167|YHC3_SCHPO	ENTH domain-containing protein C19F8.03c OS=Schizosaccharomyces pombe (strain 972 / ATCC 24843) GN=SPBC19F8.03c PE=1 SV=1	KPSSKNEFVR	1		sp|O59801|SKI2_SCHPO	Putative ATP-dependent RNA helicase C550.03c OS=Schizosaccharomyces pombe (strain 972 / ATCC 24843) GN=SPCC550.03c PE=3 SV=1	0.7635
1220	491.92404	3	0.1818	0.99	-10.11	QNKIK	3		sp|Q9P6J0|YHDC_SCHPO	Uncharacterized transporter C1683.12 OS=Schizosaccharomyces pombe (strain 972 / ATCC 24843) GN=SPBC1683.12 PE=3 SV=1	MAENNK	1		sp|G2TRR1|GEMI7_SCHPO	Gem-associated protein 7 homolog OS=Schizosaccharomyces pombe (strain 972 / ATCC 24843) GN=new17 PE=2 SV=1	0.7655
2786	767.04755	3	0.1817	0.99	5.95	ETDEEIKK	7		sp|O42975|NRDE2_SCHPO	Protein NRDE2 homolog OS=Schizosaccharomyces pombe (strain 972 / ATCC 24843) GN=SPBC20F10.05 PE=1 SV=1	KWMSYQEAK	1		sp|Q09790|APS1_SCHPO	Diphosphoinositol polyphosphate phosphohydrolase aps1 OS=Schizosaccharomyces pombe (strain 972 / ATCC 24843) GN=aps1 PE=1 SV=1	0.7655
9300	832.08636	3	0.1817	0.96	-7.54	KAMGYR	1		sp|O60135|LCF1_SCHPO	Long-chain-fatty-acid--CoA ligase 1 OS=Schizosaccharomyces pombe (strain 972 / ATCC 24843) GN=lcf1 PE=3 SV=1	VVVPSHKETYTDEK	7		sp|Q10337|BRC1_SCHPO	BRCT-containing protein 1 OS=Schizosaccharomyces pombe (strain 972 / ATCC 24843) GN=brc1 PE=1 SV=1	0.7655
2420	525.64764	5	0.1817	0.95	-5.77	KQGASTASSSR	1		sp|O94481|TFC5_SCHPO	Transcription factor TFIIIB component B'' OS=Schizosaccharomyces pombe (strain 972 / ATCC 24843) GN=bdp1 PE=3 SV=2	DTQEMYYSSKR	10		sp|O13768|ERCC3_SCHPO	Probable DNA repair helicase ercc3 OS=Schizosaccharomyces pombe (strain 972 / ATCC 24843) GN=ercc3 PE=1 SV=1	0.7655
3818	529.5246	4	0.1817	0.98	-0.35	ENQKR	4		sp|O14120|MVP1_SCHPO	Sorting nexin mvp1 OS=Schizosaccharomyces pombe (strain 972 / ATCC 24843) GN=mvp1 PE=3 SV=3	QVDENTNSIKR	10		sp|O14207|MMS22_SCHPO	Protein mms22 OS=Schizosaccharomyces pombe (strain 972 / ATCC 24843) GN=mus7 PE=3 SV=1	0.7655
2187	471.9719	4	0.1816	0.99	-8.81	MSSYR	1		sp|O14253|NCBP1_SCHPO	Nuclear cap-binding protein subunit 1 OS=Schizosaccharomyces pombe (strain 972 / ATCC 24843) GN=cbc1 PE=1 SV=1	MDEELQAIR	1		sp|O13929|YF69_SCHPO	Uncharacterized protein C23C4.09c OS=Schizosaccharomyces pombe (strain 972 / ATCC 24843) GN=SPAC23C4.09c PE=3 SV=1	0.7655
4166	710.372	3	0.1816	0.95	3.33	DTALEKYK	6		sp|O74445|PRS10_SCHPO	Probable 26S protease subunit rpt4 OS=Schizosaccharomyces pombe (strain 972 / ATCC 24843) GN=rpt4 PE=3 SV=2	VMKSEFQR	3		sp|O14126|PRS6A_SCHPO	26S protease regulatory subunit 6A OS=Schizosaccharomyces pombe (strain 972 / ATCC 24843) GN=tbp1 PE=3 SV=1	0.7655
4558	709.7781	3	0.1815	0.95	10.10	LIKALISK	3		sp|Q9US60|KLP3_SCHPO	Kinesin-like protein 3 OS=Schizosaccharomyces pombe (strain 972 / ATCC 24843) GN=klp3 PE=2 SV=1	ITAKDGATSLK	4		sp|Q9USI6|MYO2_SCHPO	Myosin type-2 heavy chain 1 OS=Schizosaccharomyces pombe (strain 972 / ATCC 24843) GN=myo2 PE=1 SV=1	0.7655
5577	488.24094	3	0.1815	0.99	-7.68	MSQNK	1		sp|Q10086|YAO7_SCHPO	Uncharacterized transcriptional regulatory protein C11D3.07c OS=Schizosaccharomyces pombe (strain 972 / ATCC 24843) GN=SPAC11D3.07c PE=3 SV=3	AKEENK	2		sp|O13831|TRP_SCHPO	Tryptophan synthase OS=Schizosaccharomyces pombe (strain 972 / ATCC 24843) GN=trp2 PE=2 SV=1	0.7655
2912	664.0496	3	0.1815	1.00	6.51	DKAEK	2		sp|Q9UUI4|YIY9_SCHPO	Uncharacterized protein C22F8.09 OS=Schizosaccharomyces pombe (strain 972 / ATCC 24843) GN=SPAC22F8.09 PE=1 SV=1	QFASKLLQSLK	5		sp|Q9P7H8|ECM29_SCHPO	Proteasome component ecm29 OS=Schizosaccharomyces pombe (strain 972 / ATCC 24843) GN=ecm29 PE=1 SV=1	0.7655
5945	562.8155	4	0.1815	1.00	-3.26	MALKR	1		sp|Q9UTL9|YIV5_SCHPO&sp|O13757|YF27_SCHPO&sp|P46595|UBC4_SCHPO	Uncharacterized ATP-dependent helicase C144.05 OS=Schizosaccharomyces pombe (strain 972 / ATCC 24843) GN=SPAC144.05 PE=3 SV=1	IITYNANKSVDVR	8		sp|O13857|PLB2_SCHPO	Putative lysophospholipase C1A6.03c OS=Schizosaccharomyces pombe (strain 972 / ATCC 24843) GN=SPAC1A6.03c PE=3 SV=3	0.7655
8041	688.03656	3	0.1814	0.95	-10.31	DIKDLR	3		sp|O94752|EDC3_SCHPO	Enhancer of mRNA-decapping protein 3 OS=Schizosaccharomyces pombe (strain 972 / ATCC 24843) GN=edc3 PE=1 SV=1	TVEFDKSALR	6		sp|O74415|YJL2_SCHPO	Uncharacterized protein C14G10.02 OS=Schizosaccharomyces pombe (strain 972 / ATCC 24843) GN=SPCC14G10.02 PE=4 SV=1	0.7655
1372	497.759	4	0.1812	0.95	-5.10	KHYHGK	1		sp|Q9Y7X6|ISH1_SCHPO	Stress response protein ish1 OS=Schizosaccharomyces pombe (strain 972 / ATCC 24843) GN=ish1 PE=1 SV=1	GHYAKHSGPK	5		sp|O94653|BMS1_SCHPO	Ribosome biogenesis protein bms1 OS=Schizosaccharomyces pombe (strain 972 / ATCC 24843) GN=bms1 PE=1 SV=2	0.7655
9467	547.03687	4	0.1812	0.99	-8.50	LTAKENDR	4		sp|O60079|UBP12_SCHPO	Probable ubiquitin carboxyl-terminal hydrolase 12 OS=Schizosaccharomyces pombe (strain 972 / ATCC 24843) GN=ubp12 PE=1 SV=1	LLVKDENDR	4		sp|Q09831|PPK14_SCHPO	Serine/threonine-protein kinase ppk14 OS=Schizosaccharomyces pombe (strain 972 / ATCC 24843) GN=ppk14 PE=1 SV=1	0.7655
6028	541.09186	4	0.1811	0.99	7.12	KPKGK	1		sp|Q9UUJ4|REC24_SCHPO	Meiotic recombination protein rec24 OS=Schizosaccharomyces pombe (strain 972 / ATCC 24843) GN=rec24 PE=1 SV=1	AELLANKLGISLPK	7		sp|O14132|PIT1_SCHPO	Sporulation protein kinase pit1 OS=Schizosaccharomyces pombe (strain 972 / ATCC 24843) GN=pit1 PE=1 SV=1	0.7655
12307	744.0859	3	0.1811	0.98	-3.29	AYKGLDPLK	3		sp|Q9US25|HRP1_SCHPO	Chromodomain helicase hrp1 OS=Schizosaccharomyces pombe (strain 972 / ATCC 24843) GN=hrp1 PE=1 SV=1	MVSNNAVIIK	1		sp|Q9C0Y6|YKM8_SCHPO	Zinc-type alcohol dehydrogenase-like protein PB24D3.08c OS=Schizosaccharomyces pombe (strain 972 / ATCC 24843) GN=SPAPB24D3.08c PE=3 SV=1	0.7655
7799	627.367	3	0.1811	1.00	6.43	VKPKPR	2		sp|O43011|SYH_SCHPO	Histidine--tRNA ligase; mitochondrial OS=Schizosaccharomyces pombe (strain 972 / ATCC 24843) GN=hts1 PE=1 SV=2	KPDFNELR	1		sp|O13771|YE99_SCHPO	Uncharacterized protein C17A5.09c OS=Schizosaccharomyces pombe (strain 972 / ATCC 24843) GN=SPAC17A5.09c PE=1 SV=1	0.7655
7845	507.29263	3	0.1811	0.98	-3.94	MAAKR	1		sp|O59806|YJV8_SCHPO	Uncharacterized N-acetyltransferase C550.08 OS=Schizosaccharomyces pombe (strain 972 / ATCC 24843) GN=SPCC550.08 PE=3 SV=1	KLSSLMK	1		sp|Q9Y7J2|YOI5_SCHPO	Uncharacterized protein C1778.05c OS=Schizosaccharomyces pombe (strain 972 / ATCC 24843) GN=SPBC1778.05c PE=4 SV=2	0.7655
7237	683.61786	4	0.1811	0.99	7.42	LLVKDESK	4		sp|Q9USX7|PPK22_SCHPO	Serine/threonine-protein kinase ppk22 OS=Schizosaccharomyces pombe (strain 972 / ATCC 24843) GN=ppk22 PE=1 SV=1	DNLSWLSKANNWSK	8		sp|O74762|RPN2_SCHPO	26S proteasome regulatory subunit rpn2 OS=Schizosaccharomyces pombe (strain 972 / ATCC 24843) GN=rpn2 PE=1 SV=1	0.7655
12038	568.50085	4	0.1811	0.97	-10.43	MNDQNER	1		sp|Q09730|SFT1_SCHPO	Protein transport protein sft1 OS=Schizosaccharomyces pombe (strain 972 / ATCC 24843) GN=sft1 PE=3 SV=1	YAVVEFCPKD	9	57.02146@C;	sp|O94725|YCFD_SCHPO	UPF0364 protein C1393.13 OS=Schizosaccharomyces pombe (strain 972 / ATCC 24843) GN=SPCC1393.13 PE=3 SV=1	0.7655
11728	774.1232	3	0.1810	1.00	7.26	MLIKLCQK	4	57.02146@C;	sp|O74873|SC231_SCHPO	Protein transport protein sec23-1 OS=Schizosaccharomyces pombe (strain 972 / ATCC 24843) GN=sec231 PE=3 SV=1	FPLPAKLAHR	6		sp|O59737|GYP1_SCHPO	GTPase-activating protein gyp1 OS=Schizosaccharomyces pombe (strain 972 / ATCC 24843) GN=gyp1 PE=3 SV=1	0.7655
4084	662.03937	3	0.1810	0.99	3.57	HHPDKK	5		sp|Q9Y7I8|ZUO1_SCHPO	Zuotin OS=Schizosaccharomyces pombe (strain 972 / ATCC 24843) GN=zuo1 PE=1 SV=2	EALEKNILR	5		sp|G2TRS9|YBJ2_SCHPO	UPF0612 protein C337.02c OS=Schizosaccharomyces pombe (strain 972 / ATCC 24843) GN=SPBC337.02c PE=3 SV=1	0.7655
13612	824.1203	3	0.1810	0.95	-3.26	NKNDEVSQAK	2		sp|Q9UTK6|YKR3_SCHPO	G-patch domain-containing protein C1486.03 OS=Schizosaccharomyces pombe (strain 972 / ATCC 24843) GN=SPAC1486.03c PE=3 SV=1	FPIKIAVDVAK	4		sp|O60163|AK_SCHPO	Probable aspartokinase OS=Schizosaccharomyces pombe (strain 972 / ATCC 24843) GN=SPBC19F5.04 PE=1 SV=1	0.7655
9485	886.7676	3	0.1809	0.99	-1.93	MLFFFFSSK	1		sp|Q9HDT9|YHEI_SCHPO	UPF0768 protein PB2B2.18 OS=Schizosaccharomyces pombe (strain 972 / ATCC 24843) GN=SPBPB2B2.18 PE=3 SV=2	WEDALSAYEKR	10		sp|Q9Y7K2|TOR2_SCHPO	Phosphatidylinositol 3-kinase tor2 OS=Schizosaccharomyces pombe (strain 972 / ATCC 24843) GN=tor2 PE=1 SV=2	0.7655
11931	915.5102	3	0.1809	0.90	-4.89	KSAINQVVTR	1		sp|Q9URX6|RL31_SCHPO	60S ribosomal protein L31 OS=Schizosaccharomyces pombe (strain 972 / ATCC 24843) GN=rpl31 PE=3 SV=1	NSVTKADVKPTFGK	9		sp|O42948|YBPD_SCHPO	Uncharacterized WD repeat-containing protein C16H5.13 OS=Schizosaccharomyces pombe (strain 972 / ATCC 24843) GN=SPBC16H5.13 PE=4 SV=1	0.7655
357	914.1047	3	0.1807	0.98	0.80	SSKLSEEER	3		sp|O13845|RSD1_SCHPO	RNA-binding protein rsd1 OS=Schizosaccharomyces pombe (strain 972 / ATCC 24843) GN=rsd1 PE=1 SV=2	KDAEAGDEMANFLK	1		sp|O13993|RPOM_SCHPO	DNA-directed RNA polymerase; mitochondrial OS=Schizosaccharomyces pombe (strain 972 / ATCC 24843) GN=rpo41 PE=3 SV=2	0.7655
1529	422.19287	5	0.1807	0.91	-1.97	MGSCLR	1	57.02146@C;	sp|Q9C109|YIOG_SCHPO	Uncharacterized protein P27G11.16 OS=Schizosaccharomyces pombe (strain 972 / ATCC 24843) GN=SPAP27G11.16 PE=4 SV=1	YCTFEDQKR	8	57.02146@C;	sp|O74178|KES1_SCHPO	Protein kes1 OS=Schizosaccharomyces pombe (strain 972 / ATCC 24843) GN=kes1 PE=2 SV=2	0.7655
5370	551.55896	4	0.1807	1.00	-7.43	SPPLKR	5		sp|O13935|TRM4B_SCHPO	Multisite-specific tRNA:(cytosine-C(5))-methyltransferase trm4b OS=Schizosaccharomyces pombe (strain 972 / ATCC 24843) GN=trm4b PE=3 SV=2	IIEKFFGNICK	4	57.02146@C;	sp|Q09829|YAD3_SCHPO	Pumilio domain-containing protein C4G8.03c OS=Schizosaccharomyces pombe (strain 972 / ATCC 24843) GN=SPAC4G8.03c PE=3 SV=1	0.7655
1209	421.02432	5	0.1806	1.00	1.05	MAHHHR	1		sp|O13956|TSR1_SCHPO	Ribosome biogenesis protein tsr1 homolog OS=Schizosaccharomyces pombe (strain 972 / ATCC 24843) GN=SPAC23H4.15 PE=3 SV=1	MNSINVKTLR	1		sp|Q9URV6|ATPJ_SCHPO	ATP synthase subunit e; mitochondrial OS=Schizosaccharomyces pombe (strain 972 / ATCC 24843) GN=tim11 PE=3 SV=3	0.7655
2165	839.07666	3	0.1806	0.94	-7.09	EAMQQKK	6		sp|Q9UUN3|YQ86_SCHPO	Uncharacterized protein C297.06c OS=Schizosaccharomyces pombe (strain 972 / ATCC 24843) GN=SPCC297.06c PE=4 SV=2	QENEKSPEGIEQK	5		sp|Q9P7V5|SEC7B_SCHPO	Protein transport protein sec72 OS=Schizosaccharomyces pombe (strain 972 / ATCC 24843) GN=sec72 PE=1 SV=1	0.7655
4143	571.0611	4	0.1806	1.00	-1.18	LNDGVSDKR	8		sp|P15398|RPA1_SCHPO	DNA-directed RNA polymerase I subunit rpa1 OS=Schizosaccharomyces pombe (strain 972 / ATCC 24843) GN=rpa1 PE=1 SV=2	VNREEIKPR	7		sp|O74770|PHK_SCHPO	Probable phosphoketolase OS=Schizosaccharomyces pombe (strain 972 / ATCC 24843) GN=SPBC24C6.09c PE=3 SV=1	0.7655
5792	538.283	5	0.1805	0.98	5.82	MNSENASLFR	1		sp|O94494|SIM4_SCHPO	Centromere protein sim4 OS=Schizosaccharomyces pombe (strain 972 / ATCC 24843) GN=sim4 PE=1 SV=1	LKSFSTTLDTLR	2		sp|O74395|STR1_SCHPO	Siderophore iron transporter 1 OS=Schizosaccharomyces pombe (strain 972 / ATCC 24843) GN=str1 PE=1 SV=1	0.7655
9170	599.96783	3	0.1805	0.98	1.97	ADEEKK	5		sp|O14148|INO80_SCHPO	Putative DNA helicase ino80 OS=Schizosaccharomyces pombe (strain 972 / ATCC 24843) GN=ino80 PE=1 SV=4	DATKYTSR	4		sp|O74377|SULH1_SCHPO	Probable sulfate permease C3H7.02 OS=Schizosaccharomyces pombe (strain 972 / ATCC 24843) GN=SPBC3H7.02 PE=3 SV=1	0.7655
12514	969.18243	3	0.1805	1.00	3.95	YNPELAAETLKK	11		sp|Q9USY2|YOW4_SCHPO	Uncharacterized RNA-binding protein C1861.04c OS=Schizosaccharomyces pombe (strain 972 / ATCC 24843) GN=SPBC1861.04c PE=3 SV=1	LLMKLSSQNDDK	4		sp|O74762|RPN2_SCHPO	26S proteasome regulatory subunit rpn2 OS=Schizosaccharomyces pombe (strain 972 / ATCC 24843) GN=rpn2 PE=1 SV=1	0.7655
3136	627.8397	4	0.1804	0.96	-8.47	ATATPTPKSK	8		sp|Q9P7B2|RS8B_SCHPO	40S ribosomal protein S8-B OS=Schizosaccharomyces pombe (strain 972 / ATCC 24843) GN=rps8b PE=1 SV=1	FQDTYVILKDK	9		sp|O74516|TRM44_SCHPO	tRNA (uracil-O(2)-)-methyltransferase OS=Schizosaccharomyces pombe (strain 972 / ATCC 24843) GN=trm44 PE=3 SV=1	0.7655
8147	716.39764	3	0.1804	0.93	-1.37	FKEEQAR	2		tr|E0WDE3|E0WDE3_SCHPM&sp|Q09706|PLD1_SCHPO	Phospholipase D1 OS=Schizosaccharomyces pombe GN=pld1 PE=4 SV=1	VSSTLKQIAR	6		sp|Q9Y7J3|YOI7_SCHPO	UPF0586 protein C1778.07 OS=Schizosaccharomyces pombe (strain 972 / ATCC 24843) GN=SPBC1778.07 PE=3 SV=1	0.7655
3287	803.36554	3	0.1804	0.99	5.38	MQKDK	1		sp|Q8TFH2|YIKC_SCHPO	Uncharacterized mitochondrial carrier PB17E12.12c OS=Schizosaccharomyces pombe (strain 972 / ATCC 24843) GN=SPAPB17E12.12c PE=3 SV=1	CENDHTTKETDGSK	8	57.02146@C;	sp|O94256|SET6_SCHPO	SET domain and MYND-type zinc finger protein 6 OS=Schizosaccharomyces pombe (strain 972 / ATCC 24843) GN=set6 PE=3 SV=1	0.7655
10777	509.2278	4	0.1804	0.99	-9.31	MSNTGSAR	1		sp|Q9UTE1|YFMD_SCHPO	Probable 6-phosphofructo-2-kinase C222.13c OS=Schizosaccharomyces pombe (strain 972 / ATCC 24843) GN=SPAC222.13c PE=3 SV=1	TKECTFCK	2	57.02146@C;	sp|Q76PD2|HEL2_SCHPO	E3 ubiquitin-protein ligase hel2 OS=Schizosaccharomyces pombe (strain 972 / ATCC 24843) GN=SPCC1223.01 PE=1 SV=2	0.7655
6737	784.71735	3	0.1804	0.99	-10.49	MQVVDEK	1		sp|O36016|PTPA1_SCHPO	Serine/threonine-protein phosphatase 2A activator 1 OS=Schizosaccharomyces pombe (strain 972 / ATCC 24843) GN=rrd1 PE=3 SV=1	SAETANEKFIEK	8		sp|Q8TFH4|YIKA_SCHPO	Putative ribosomal RNA methyltransferase PB17E12.10c OS=Schizosaccharomyces pombe (strain 972 / ATCC 24843) GN=SPAPB17E12.10c PE=3 SV=1	0.7655
11220	540.50604	4	0.1803	0.97	-10.63	KDAEMQGR	1		sp|Q9UUA2|PIF1_SCHPO	ATP-dependent DNA helicase pfh1 OS=Schizosaccharomyces pombe (strain 972 / ATCC 24843) GN=pfh1 PE=1 SV=1	MHSLQCRR	1	57.02146@C;	sp|Q9C1X2|YN53_SCHPO	Putative D-lactate dehydrogenase C713.03; mitochondrial OS=Schizosaccharomyces pombe (strain 972 / ATCC 24843) GN=SPBC713.03 PE=3 SV=1	0.7655
7312	605.3132	3	0.1803	0.93	-7.95	MFVGK	1		sp|O43069|ATG7_SCHPO	Ubiquitin-like modifier-activating enzyme atg7 OS=Schizosaccharomyces pombe (strain 972 / ATCC 24843) GN=atg7 PE=3 SV=2	KSADLSAFEK	1		sp|P56329|IF2B_SCHPO	Probable eukaryotic translation initiation factor 2 subunit beta OS=Schizosaccharomyces pombe (strain 972 / ATCC 24843) GN=tif212 PE=1 SV=2	0.7655
5881	551.00684	4	0.1803	1.00	-8.99	MASADHTR	1		sp|P87130|TIM17_SCHPO	Mitochondrial import inner membrane translocase subunit tim17 OS=Schizosaccharomyces pombe (strain 972 / ATCC 24843) GN=tim17 PE=3 SV=1	YKSLYCWR	2	57.02146@C;	sp|O14212|YDT7_SCHPO	Uncharacterized RING finger protein C6B12.07c OS=Schizosaccharomyces pombe (strain 972 / ATCC 24843) GN=SPAC6B12.07c PE=3 SV=2	0.7655
3697	642.0609	4	0.1802	1.00	-5.24	KNESTEGNQR	1		sp|O14368|HSP16_SCHPO	Heat shock protein 16 OS=Schizosaccharomyces pombe (strain 972 / ATCC 24843) GN=hsp16 PE=1 SV=1	YAHFPPYDKK	9		sp|Q9P7J1|SWT1_SCHPO	Transcriptional protein swt1 OS=Schizosaccharomyces pombe (strain 972 / ATCC 24843) GN=swt1 PE=3 SV=2	0.7655
5900	736.7654	3	0.1802	0.99	8.30	LLSLNPAKR	8		sp|O60145|PPK23_SCHPO	Serine/threonine-protein kinase ppk23 OS=Schizosaccharomyces pombe (strain 972 / ATCC 24843) GN=ppk23 PE=3 SV=1	MDGLRPSKR	1		sp|O13710|SMC5_SCHPO	Structural maintenance of chromosomes protein 5 OS=Schizosaccharomyces pombe (strain 972 / ATCC 24843) GN=smc5 PE=1 SV=3	0.7655
7031	707.7039	3	0.1802	0.99	6.10	TICEKSDK	5	57.02146@C;	sp|Q9UUB3|MEU18_SCHPO	Meiotic expression up-regulated protein 18 OS=Schizosaccharomyces pombe (strain 972 / ATCC 24843) GN=meu18 PE=2 SV=1	KENIGLSSR	1		sp|Q9C0Z8|YKTB_SCHPO	Uncharacterized protein PB1E7.11c OS=Schizosaccharomyces pombe (strain 972 / ATCC 24843) GN=SPAPB1E7.11c PE=4 SV=1	0.7655
9411	912.82587	3	0.1801	0.97	-6.34	KLNVPVEAT	1		sp|O60142|PPR2_SCHPO	Pentatricopeptide repeat-containing protein 2; mitochondrial OS=Schizosaccharomyces pombe (strain 972 / ATCC 24843) GN=ppr2 PE=3 SV=1	TFANLVSSTLYEKR	13		sp|Q9Y7T8|PSB3_SCHPO	Probable proteasome subunit beta type-3 OS=Schizosaccharomyces pombe (strain 972 / ATCC 24843) GN=pup3 PE=3 SV=1	0.7655
6726	580.6407	3	0.1801	0.97	-5.05	MSDPAR	1		sp|P50519|HSP9_SCHPO	Heat shock protein hsp9 OS=Schizosaccharomyces pombe (strain 972 / ATCC 24843) GN=hsp9 PE=2 SV=1	MISHVLVK	1		sp|Q9US28|YKA1_SCHPO	Uncharacterized FAD-binding protein C1783.01 OS=Schizosaccharomyces pombe (strain 972 / ATCC 24843) GN=SPAC1783.01 PE=3 SV=1	0.7655
6937	800.4392	3	0.1800	0.90	-4.28	KLQNSIEEK	1		sp|O94376|MED21_SCHPO	Mediator of RNA polymerase II transcription subunit 21 OS=Schizosaccharomyces pombe (strain 972 / ATCC 24843) GN=med21 PE=1 SV=1	KALSGESVVQR	1		sp|O42911|RT25_SCHPO	37S ribosomal protein S25; mitochondrial OS=Schizosaccharomyces pombe (strain 972 / ATCC 24843) GN=rsm25 PE=3 SV=1	0.7655
10156	677.1035	4	0.1800	0.99	6.59	YPKADK	3		sp|Q9UUL2|RAD57_SCHPO	DNA repair protein rhp57 OS=Schizosaccharomyces pombe (strain 972 / ATCC 24843) GN=rhp57 PE=1 SV=1	TFPIKDYYIEDFAPK	5		sp|O94536|UCP12_SCHPO	Putative ATP-dependent RNA helicase ucp12 OS=Schizosaccharomyces pombe (strain 972 / ATCC 24843) GN=ucp12 PE=3 SV=1	0.7655
9695	716.0286	3	0.1800	0.99	-3.19	KYTWVK	1		sp|O14006|RT09_SCHPO	37S ribosomal protein S9; mitochondrial OS=Schizosaccharomyces pombe (strain 972 / ATCC 24843) GN=mrps9 PE=1 SV=2	KYNDMWTAR	1		sp|Q9Y7Q3|YQ6A_SCHPO	Uncharacterized protein C191.10 OS=Schizosaccharomyces pombe (strain 972 / ATCC 24843) GN=SPCC191.10 PE=4 SV=1	0.7655
5903	677.06866	4	0.1800	0.98	-0.18	KYCDYVR	1	57.02146@C;	sp|Q09768|GSH1_SCHPO	Glutamate--cysteine ligase OS=Schizosaccharomyces pombe (strain 972 / ATCC 24843) GN=gcs1 PE=3 SV=1	EMKNDSTLQDVER	3		sp|O74852|YQ92_SCHPO	Uncharacterized MFS-type transporter C18.02 OS=Schizosaccharomyces pombe (strain 972 / ATCC 24843) GN=SPCC18.02 PE=3 SV=1	0.7655
3534	623.57996	4	0.1800	0.95	2.25	GKGGK	2		sp|P09322|H4_SCHPO&sp|P55877|IF1A_SCHPO&sp|O74453|SKB15_SCHPO	Histone H4 OS=Schizosaccharomyces pombe (strain 972 / ATCC 24843) GN=hhf1 PE=1 SV=2	HFEQVINEKHEDALAK	9		sp|O74762|RPN2_SCHPO	26S proteasome regulatory subunit rpn2 OS=Schizosaccharomyces pombe (strain 972 / ATCC 24843) GN=rpn2 PE=1 SV=1	0.7655
6415	874.42786	4	0.1799	0.85	1.19	KVAQTTYK	1		sp|O94579|PSA2_SCHPO	Probable proteasome subunit alpha type-2 OS=Schizosaccharomyces pombe (strain 972 / ATCC 24843) GN=pre8 PE=3 SV=1	SEAAEFEYKNGYPMPCDVLAK	9	57.02146@C;	sp|O94517|PSA1_SCHPO	Probable proteasome subunit alpha type-1 OS=Schizosaccharomyces pombe (strain 972 / ATCC 24843) GN=SPBC646.16 PE=3 SV=1	0.7655
2637	731.3503	3	0.1799	0.99	-5.01	MSFFR	1		sp|O59856|RM33_SCHPO	Probable 54S ribosomal protein L33; mitochondrial OS=Schizosaccharomyces pombe (strain 972 / ATCC 24843) GN=mrpl33 PE=3 SV=4	WEDALSAYEKR	10		sp|Q9Y7K2|TOR2_SCHPO	Phosphatidylinositol 3-kinase tor2 OS=Schizosaccharomyces pombe (strain 972 / ATCC 24843) GN=tor2 PE=1 SV=2	0.7655
3671	542.2563	4	0.1799	0.99	-8.34	KSTDER	1		sp|O74876|MU135_SCHPO	Meiotically up-regulated gene 135 protein OS=Schizosaccharomyces pombe (strain 972 / ATCC 24843) GN=mug135 PE=1 SV=1	MNEDETSILNK	1		sp|O94602|YC8F_SCHPO	Uncharacterized protein C622.15c OS=Schizosaccharomyces pombe (strain 972 / ATCC 24843) GN=SPCC622.15c PE=4 SV=1	0.7655
6457	997.50714	3	0.1799	0.97	-9.15	EFEIQKANQIK	6		sp|Q9USR4|REC27_SCHPO	Meiotic recombination protein rec27 OS=Schizosaccharomyces pombe (strain 972 / ATCC 24843) GN=rec27 PE=1 SV=1	NIYEPKENLEEK	6		sp|O14354|MG101_SCHPO	Mitochondrial genome maintenance protein mgm101 OS=Schizosaccharomyces pombe (strain 972 / ATCC 24843) GN=mgm101 PE=3 SV=2	0.7655
4658	645.0691	4	0.1799	0.97	-4.93	KYGDEDQLK	1		sp|O74781|SYRC_SCHPO	Probable arginine--tRNA ligase; cytoplasmic OS=Schizosaccharomyces pombe (strain 972 / ATCC 24843) GN=mrs1 PE=2 SV=1	QETQDDKQKPK	9		sp|O36020|MU126_SCHPO	Meiotically up-regulated gene 126 protein OS=Schizosaccharomyces pombe (strain 972 / ATCC 24843) GN=mug126 PE=1 SV=2	0.7655
1276	726.386	3	0.1798	0.91	7.85	YKSLPAPK	2		sp|O13899|YF38_SCHPO	Uncharacterized CDP-alcohol phosphatidyltransferase class-I family protein C22A12.08c OS=Schizosaccharomyces pombe (strain 972 / ATCC 24843) GN=SPAC22A12.08c PE=3 SV=1	YDANWKPDK	6		sp|Q9Y7S6|AATR3_SCHPO	Aromatic amino acid aminotransferase C569.07 OS=Schizosaccharomyces pombe (strain 972 / ATCC 24843) GN=SPCC569.07 PE=3 SV=1	0.7655
5190	612.3139	3	0.1798	0.99	4.79	KNDPR	1		sp|O60188|UTP6_SCHPO	U3 small nucleolar RNA-associated protein 6 OS=Schizosaccharomyces pombe (strain 972 / ATCC 24843) GN=utp6 PE=3 SV=1	KSGHGTYYR	1		tr|S6BDH3|S6BDH3_SCHPM&sp|Q09917|PKD2_SCHPO	TRP-like ion channel Pkd2 OS=Schizosaccharomyces pombe GN=pkd2 PE=4 SV=1	0.7655
7197	778.7197	3	0.1797	0.99	8.69	METDPILK	1		sp|Q10354|YDB1_SCHPO	Uncharacterized transporter C22E12.01 OS=Schizosaccharomyces pombe (strain 972 / ATCC 24843) GN=SPAC22E12.01 PE=3 SV=2	MKICFTYCK	2	57.02146@C;	sp|Q9UUJ4|REC24_SCHPO	Meiotic recombination protein rec24 OS=Schizosaccharomyces pombe (strain 972 / ATCC 24843) GN=rec24 PE=1 SV=1	0.7655
7798	940.511	3	0.1796	0.98	-9.18	SSKHSEK	3		sp|O74853|FAP1H_SCHPO	FKBP12-associated protein 1 homolog OS=Schizosaccharomyces pombe (strain 972 / ATCC 24843) GN=fap1 PE=1 SV=1	KAIPLALGLLSASNPQMR	1		sp|P87048|RPN1_SCHPO	26S proteasome regulatory subunit rpn1 OS=Schizosaccharomyces pombe (strain 972 / ATCC 24843) GN=rpn1 PE=1 SV=2	0.7655
3344	566.01025	4	0.1796	0.97	-6.27	SECKK	4	57.02146@C;	sp|Q9URW6|YIE2_SCHPO	SH3 domain-containing protein PJ696.02 OS=Schizosaccharomyces pombe (strain 972 / ATCC 24843) GN=SPAPJ696.02 PE=1 SV=1	SLHGKQSENDDDK	5		sp|P87303|TFB2_SCHPO	RNA polymerase II transcription factor B subunit 2 OS=Schizosaccharomyces pombe (strain 972 / ATCC 24843) GN=tfb2 PE=1 SV=2	0.7655
6255	902.4238	3	0.1796	0.99	-3.79	EFMKEYVDR	4		sp|O14259|SFP47_SCHPO	Ubp4-interactor sfp47 OS=Schizosaccharomyces pombe (strain 972 / ATCC 24843) GN=sfp47 PE=1 SV=2	MSTEEQKEEIK	1		sp|P87058|LAH1_SCHPO	La protein homolog OS=Schizosaccharomyces pombe (strain 972 / ATCC 24843) GN=sla1 PE=1 SV=1	0.7655
11138	792.7497	3	0.1795	0.97	-1.23	MSAPSPFIKK	1		sp|Q9Y7M6|RRP1_SCHPO	Ribosomal RNA-processing protein 1 homolog OS=Schizosaccharomyces pombe (strain 972 / ATCC 24843) GN=SPBC9B6.07 PE=3 SV=1	EPYQNAQKR	8		sp|O14081|TPSX_SCHPO	Putative alpha;alpha-trehalose-phosphate synthase [UDP-forming] 106 kDa subunit OS=Schizosaccharomyces pombe (strain 972 / ATCC 24843) GN=SPAC2E11.16c PE=1 SV=1	0.7655
13534	813.4277	3	0.1795	0.94	-6.11	KYILENK	1		sp|O42908|CYM1_SCHPO	Mitochondrial presequence protease OS=Schizosaccharomyces pombe (strain 972 / ATCC 24843) GN=cym1 PE=3 SV=1	KDVISCSTIENK	1	57.02146@C;	sp|Q10075|PCS_SCHPO	Glutathione gamma-glutamylcysteinyltransferase OS=Schizosaccharomyces pombe (strain 972 / ATCC 24843) GN=SPAC3H1.10 PE=2 SV=1	0.7655
5271	766.3694	4	0.1795	0.99	0.16	SNAHKHDPSDK	5		sp|Q04800|FRP1_SCHPO	Ferric reductase transmembrane component 1 OS=Schizosaccharomyces pombe (strain 972 / ATCC 24843) GN=frp1 PE=1 SV=1	FLKLDDMEEFQFK	3		sp|O14260|YFP3_SCHPO	UPF0592 membrane protein C7D4.03c OS=Schizosaccharomyces pombe (strain 972 / ATCC 24843) GN=SPAC7D4.03c PE=3 SV=1	0.7655
10834	594.81213	4	0.1794	0.99	-8.22	FMNKAL	4		sp|Q9Y7J4|ARPC3_SCHPO	Actin-related protein 2/3 complex subunit 3 OS=Schizosaccharomyces pombe (strain 972 / ATCC 24843) GN=arc3 PE=1 SV=1	AKELVELLNDSER	2		sp|P78813|YCTB_SCHPO	ENTH domain-containing protein C794.11c OS=Schizosaccharomyces pombe (strain 972 / ATCC 24843) GN=SPCC794.11c PE=1 SV=2	0.7655
5342	623.6552	3	0.1794	0.87	-9.28	MFPHR	1		sp|O74952|SYFM_SCHPO	Phenylalanine--tRNA ligase; mitochondrial OS=Schizosaccharomyces pombe (strain 972 / ATCC 24843) GN=mfs1 PE=3 SV=1	LAIEEEGKR	8		sp|Q10495|YDG8_SCHPO	Uncharacterized protein C26F1.08c OS=Schizosaccharomyces pombe (strain 972 / ATCC 24843) GN=SPAC26F1.08c PE=4 SV=1	0.7655
9054	729.02277	3	0.1794	1.00	1.23	KSGDYER	1		sp|O74839|YC1B_SCHPO	Uncharacterized MscS family protein C1183.11 OS=Schizosaccharomyces pombe (strain 972 / ATCC 24843) GN=SPCC1183.11 PE=1 SV=1	KQQAEAAYER	1		sp|O74760|EIF3A_SCHPO	Eukaryotic translation initiation factor 3 subunit A OS=Schizosaccharomyces pombe (strain 972 / ATCC 24843) GN=tif32 PE=1 SV=1	0.7655
12793	525.9806	3	0.1794	0.93	11.32	NQALKK	5		sp|O60164|PESC_SCHPO&tr|S6BDH3|S6BDH3_SCHPM&sp|Q09917|PKD2_SCHPO	Pescadillo homolog OS=Schizosaccharomyces pombe (strain 972 / ATCC 24843) GN=ppp1 PE=3 SV=1	ELGKYK	4		sp|Q09779|THO2_SCHPO	THO complex subunit 2 OS=Schizosaccharomyces pombe (strain 972 / ATCC 24843) GN=tho2 PE=1 SV=3	0.7655
11798	686.38184	4	0.1793	0.99	9.89	EINLKTL	5		sp|Q9UTM8|SSDH2_SCHPO	Putative succinate-semialdehyde dehydrogenase C139.05 [NADP(+)] OS=Schizosaccharomyces pombe (strain 972 / ATCC 24843) GN=SPAC139.05 PE=3 SV=1	QIPVCQNCHIKIHK	11	57.02146@C;	tr|Q9T654|Q9T654_SCHPM	Cox1I1a maturase (Fragment) OS=Schizosaccharomyces pombe GN=cox1I1a PE=4 SV=1	0.7655
4298	511.69244	5	0.1793	1.00	6.50	KNQVTAVR	1		sp|O60155|PRS1_SCHPO	Putative proline--tRNA ligase C19C7.06 OS=Schizosaccharomyces pombe (strain 972 / ATCC 24843) GN=prs1 PE=3 SV=1	ILPEKFRPVCDK	5	57.02146@C;	sp|Q9UT23|MFH1_SCHPO	ATP-dependent DNA helicase mfh1 OS=Schizosaccharomyces pombe (strain 972 / ATCC 24843) GN=mfh1 PE=3 SV=2	0.7655
5376	618.58154	4	0.1793	0.97	-4.84	YYTLKK	5		sp|Q09697|RGA8_SCHPO	Rho-GTPase-activating protein 8 OS=Schizosaccharomyces pombe (strain 972 / ATCC 24843) GN=rga8 PE=1 SV=1	NQPSLNFENISKK	12		sp|O94494|SIM4_SCHPO	Centromere protein sim4 OS=Schizosaccharomyces pombe (strain 972 / ATCC 24843) GN=sim4 PE=1 SV=1	0.7655
3838	585.3261	4	0.1792	0.99	4.80	QLPESEKR	7		sp|Q9UUL4|MOK12_SCHPO	Cell wall alpha-1;3-glucan synthase mok12 OS=Schizosaccharomyces pombe (strain 972 / ATCC 24843) GN=mok12 PE=3 SV=1	DKPLTSAAAGKR	11		sp|O94667|RTF1_SCHPO	RNA polymerase-associated protein C651.09c OS=Schizosaccharomyces pombe (strain 972 / ATCC 24843) GN=SPBC651.09c PE=1 SV=1	0.7655
2640	672.37054	4	0.1792	0.99	-5.91	SQNLNFLKSK	8		sp|O94387|YGSA_SCHPO	Uncharacterized ATP-dependent helicase C29A10.10c OS=Schizosaccharomyces pombe (strain 972 / ATCC 24843) GN=SPBC29A10.10c PE=3 SV=1	AEAGTPKAISNALK	7		sp|Q9Y7X9|KIN17_SCHPO	KIN17-like protein OS=Schizosaccharomyces pombe (strain 972 / ATCC 24843) GN=SPBC365.09c PE=3 SV=1	0.7655
9051	701.1384	4	0.1791	0.95	7.67	KIDLNPLELK	1		sp|O43007|C1TM_SCHPO	C-1-tetrahydrofolate synthase; mitochondrial OS=Schizosaccharomyces pombe (strain 972 / ATCC 24843) GN=ade9 PE=3 SV=3	TPSTPPKECSHLK	7	57.02146@C;	sp|Q9P7S5|UBP7_SCHPO	Probable ubiquitin carboxyl-terminal hydrolase 7 OS=Schizosaccharomyces pombe (strain 972 / ATCC 24843) GN=ubp7 PE=1 SV=1	0.7655
3267	761.0911	3	0.1791	0.98	2.46	IKQLENK	2		sp|Q9UU80|CWF18_SCHPO	Pre-mRNA-splicing factor cwf18 OS=Schizosaccharomyces pombe (strain 972 / ATCC 24843) GN=cwf18 PE=1 SV=1	KHFEQVINEK	1		sp|O74762|RPN2_SCHPO	26S proteasome regulatory subunit rpn2 OS=Schizosaccharomyces pombe (strain 972 / ATCC 24843) GN=rpn2 PE=1 SV=1	0.7655
11690	639.0051	3	0.1791	0.96	10.65	KYMIEGK	1		sp|O14220|MEU26_SCHPO	Meiotic expression up-regulated protein 26 OS=Schizosaccharomyces pombe (strain 972 / ATCC 24843) GN=meu26 PE=2 SV=1	MASANFIR	1		sp|P01129|CDC10_SCHPO	Start control protein cdc10 OS=Schizosaccharomyces pombe (strain 972 / ATCC 24843) GN=cdc10 PE=1 SV=1	0.7655
8531	917.95715	4	0.1790	0.96	-1.00	ADKIAMDSPR	3		sp|Q10287|BGS1_SCHPO	1;3-beta-glucan synthase component bgs1 OS=Schizosaccharomyces pombe (strain 972 / ATCC 24843) GN=bgs1 PE=1 SV=1	NEETSINIPNETAVKEFHDLK	15		sp|O13799|YE02_SCHPO	Uncharacterized helicase C17H9.02 OS=Schizosaccharomyces pombe (strain 972 / ATCC 24843) GN=SPAC17H9.02 PE=1 SV=1	0.7655
4283	473.83612	5	0.1789	0.98	-8.78	MATINIR	1		sp|Q09689|IF5_SCHPO	Probable eukaryotic translation initiation factor 5 OS=Schizosaccharomyces pombe (strain 972 / ATCC 24843) GN=SPAC2F7.05c PE=3 SV=1	ETNVKSCEDLSK	5	57.02146@C;	sp|O74363|YND2_SCHPO	G-patch and R3H domain-containing protein C30B4.02c OS=Schizosaccharomyces pombe (strain 972 / ATCC 24843) GN=SPBC30B4.02c PE=3 SV=1	0.7655
9889	682.8268	4	0.1789	1.00	-0.72	GKEMILSVAEK	2		sp|O59801|SKI2_SCHPO	Putative ATP-dependent RNA helicase C550.03c OS=Schizosaccharomyces pombe (strain 972 / ATCC 24843) GN=SPCC550.03c PE=3 SV=1	KMCADFDEDGAK	1	57.02146@C;	sp|Q9Y7R3|CND2_SCHPO	Condensin complex subunit 2 OS=Schizosaccharomyces pombe (strain 972 / ATCC 24843) GN=cnd2 PE=1 SV=1	0.7655
10930	744.71533	3	0.1789	0.98	0.98	MHDESRTK	1		sp|O14216|SLD2_SCHPO	DNA replication regulator sld2 OS=Schizosaccharomyces pombe (strain 972 / ATCC 24843) GN=drc1 PE=1 SV=1	MSRLLACLK	1	57.02146@C;	sp|O74890|SYYM_SCHPO	Tyrosine--tRNA ligase; mitochondrial OS=Schizosaccharomyces pombe (strain 972 / ATCC 24843) GN=msy1 PE=3 SV=1	0.7655
12707	833.7986	3	0.1788	0.96	0.00	KANEFPIK	1		sp|O42896|YBQ3_SCHPO	Uncharacterized oxidoreductase C115.03 OS=Schizosaccharomyces pombe (strain 972 / ATCC 24843) GN=SPBC115.03 PE=3 SV=1	TNLSAGEKANLGLK	8		sp|Q9P7E3|DCAM_SCHPO	S-adenosylmethionine decarboxylase proenzyme OS=Schizosaccharomyces pombe (strain 972 / ATCC 24843) GN=spe2 PE=2 SV=1	0.7655
4127	546.2613	4	0.1788	0.99	7.39	FKYDSSR	2		sp|O94263|DPB2_SCHPO	DNA polymerase epsilon subunit B OS=Schizosaccharomyces pombe (strain 972 / ATCC 24843) GN=dpb2 PE=1 SV=1	GFDEKDFER	5		sp|Q10104|GLYM_SCHPO	Serine hydroxymethyltransferase; mitochondrial OS=Schizosaccharomyces pombe (strain 972 / ATCC 24843) GN=shm2 PE=3 SV=2	0.7655
3162	500.25626	5	0.1788	0.96	3.91	KNQASFGFSM	1		sp|O74764|SPB4_SCHPO	ATP-dependent rRNA helicase spb4 OS=Schizosaccharomyces pombe (strain 972 / ATCC 24843) GN=spb4 PE=3 SV=1	WAPEGVTVEKK	10		sp|O14018|SYSC_SCHPO	Serine--tRNA ligase; cytoplasmic OS=Schizosaccharomyces pombe (strain 972 / ATCC 24843) GN=SPAC29A4.15 PE=3 SV=1	0.7655
9705	745.8648	4	0.1787	1.00	-4.02	MEKEAIYK	3		sp|Q10434|CAPZA_SCHPO	F-actin-capping protein subunit alpha OS=Schizosaccharomyces pombe (strain 972 / ATCC 24843) GN=acp1 PE=1 SV=1	THAYGWEAEKAVENAR	10		sp|O74351|NFS1_SCHPO	Probable cysteine desulfurase; mitochondrial OS=Schizosaccharomyces pombe (strain 972 / ATCC 24843) GN=SPBC21D10.11c PE=3 SV=2	0.7655
11925	797.08594	3	0.1787	0.93	-3.78	KMASDASEEK	1		sp|Q9Y7K9|YGI7_SCHPO	PARP-type zinc finger-containing protein C2A9.07c OS=Schizosaccharomyces pombe (strain 972 / ATCC 24843) GN=SPBC2A9.07c PE=1 SV=3	KNEVLVDVLK	1		sp|O74903|YCS3_SCHPO	Uncharacterized calcium-binding protein C613.03 OS=Schizosaccharomyces pombe (strain 972 / ATCC 24843) GN=SPCC613.03 PE=3 SV=1	0.7655
6049	855.4433	3	0.1786	0.98	-5.05	MSNTGSAR	1		sp|Q9UTE1|YFMD_SCHPO	Probable 6-phosphofructo-2-kinase C222.13c OS=Schizosaccharomyces pombe (strain 972 / ATCC 24843) GN=SPAC222.13c PE=3 SV=1	YPNFPIVLATGKQR	12		sp|Q9UTA6|YL8C_SCHPO	Uncharacterized hydrolase C25B8.12c OS=Schizosaccharomyces pombe (strain 972 / ATCC 24843) GN=SPAC25B8.12c PE=1 SV=1	0.7655
10492	677.1006	4	0.1786	1.00	3.79	YPSFKK	5		sp|Q9Y7Q3|YQ6A_SCHPO	Uncharacterized protein C191.10 OS=Schizosaccharomyces pombe (strain 972 / ATCC 24843) GN=SPCC191.10 PE=4 SV=1	LEKLGFEYDDSLQNK	3		sp|O14275|PPR4_SCHPO	Pentatricopeptide repeat-containing protein 4; mitochondrial OS=Schizosaccharomyces pombe (strain 972 / ATCC 24843) GN=ppr4 PE=4 SV=1	0.7655
3053	730.0983	4	0.1786	0.97	-1.00	KMGDWCISR	1	57.02146@C;	sp|O14160|SYVM_SCHPO	Valine--tRNA ligase; mitochondrial OS=Schizosaccharomyces pombe (strain 972 / ATCC 24843) GN=vas1 PE=3 SV=2	KHAYDLGEYGVGYR	1		sp|O42890|CAO2_SCHPO	Copper amine oxidase-like protein cao2 OS=Schizosaccharomyces pombe (strain 972 / ATCC 24843) GN=cao2 PE=3 SV=1	0.7655
11826	617.0472	4	0.1785	0.95	-5.85	YPQQKSFLT	5		sp|Q76PD3|DBP6_SCHPO	ATP-dependent RNA helicase dbp6 OS=Schizosaccharomyces pombe (strain 972 / ATCC 24843) GN=dbp6 PE=2 SV=1	EHSEDNTKEK	8		sp|P24339|CUT7_SCHPO	Kinesin-like protein cut7 OS=Schizosaccharomyces pombe (strain 972 / ATCC 24843) GN=cut7 PE=3 SV=3	0.7655
13041	963.84937	3	0.1785	0.99	-1.61	KLLAIPHDK	1		sp|O13665|FAR11_SCHPO	Factor arrest protein 11 OS=Schizosaccharomyces pombe (strain 972 / ATCC 24843) GN=far11 PE=1 SV=1	FSELNDSLDQFFKK	13		sp|Q10064|YAMB_SCHPO	Uncharacterized PI3/PI4-kinase family protein C1F5.11c OS=Schizosaccharomyces pombe (strain 972 / ATCC 24843) GN=SPAC1F5.11c PE=3 SV=1	0.7655
13149	643.3489	3	0.1783	0.97	-10.01	MNPKK	4		sp|O94593|YC83_SCHPO	Putative uncharacterized membrane protein C622.03c OS=Schizosaccharomyces pombe (strain 972 / ATCC 24843) GN=SPCC622.03c PE=4 SV=1	GMLVGCALKPK	9	57.02146@C;	sp|O14105|RPE_SCHPO	Ribulose-phosphate 3-epimerase OS=Schizosaccharomyces pombe (strain 972 / ATCC 24843) GN=SPAC31G5.05c PE=3 SV=1	0.7655
681	692.6728	3	0.1783	0.94	-5.53	SKPIDK	2		sp|O14342|YB3C_SCHPO	Uncharacterized protein C2F12.12c OS=Schizosaccharomyces pombe (strain 972 / ATCC 24843) GN=SPBC2F12.12c PE=4 SV=1	GSNDDEMKIDK	8		sp|O74762|RPN2_SCHPO	26S proteasome regulatory subunit rpn2 OS=Schizosaccharomyces pombe (strain 972 / ATCC 24843) GN=rpn2 PE=1 SV=1	0.7655
13229	703.3968	3	0.1781	0.97	7.88	MAGVSVK	1		sp|P58234|RS19A_SCHPO&sp|P79016|RS19B_SCHPO	40S ribosomal protein S19-A OS=Schizosaccharomyces pombe (strain 972 / ATCC 24843) GN=rps19a PE=2 SV=1	MGIASSLRLFGK	1		sp|Q9HDW5|YFW6_SCHPO	UPF0644 protein PB2B4.06 OS=Schizosaccharomyces pombe (strain 972 / ATCC 24843) GN=SPAPB2B4.06 PE=3 SV=2	0.7655
5209	586.65405	3	0.1781	0.97	5.21	QLDKR	4		sp|G2TRS2|NEW20_SCHPO	Uncharacterized protein new20 OS=Schizosaccharomyces pombe (strain 972 / ATCC 24843) GN=new20 PE=2 SV=1	LGADDTKNK	7		sp|Q9US25|HRP1_SCHPO	Chromodomain helicase hrp1 OS=Schizosaccharomyces pombe (strain 972 / ATCC 24843) GN=hrp1 PE=1 SV=1	0.7655
7401	666.0559	3	0.1781	0.99	5.38	ILLDKK	5		sp|O60071|YBB9_SCHPO	Uncharacterized protein C13G1.09 OS=Schizosaccharomyces pombe (strain 972 / ATCC 24843) GN=SPBC13G1.09 PE=1 SV=1	KDQELNNLR	1		sp|Q10411|SPO15_SCHPO	Sporulation-specific protein 15 OS=Schizosaccharomyces pombe (strain 972 / ATCC 24843) GN=spo15 PE=1 SV=1	0.7655
11354	713.39813	3	0.1781	1.00	11.54	KGLPR	1		sp|O94248|MDN1_SCHPO	Midasin OS=Schizosaccharomyces pombe (strain 972 / ATCC 24843) GN=mdn1 PE=1 SV=1	DEQELANIKGASR	9		sp|O94267|SPT16_SCHPO	FACT complex subunit spt16 OS=Schizosaccharomyces pombe (strain 972 / ATCC 24843) GN=spt16 PE=1 SV=1	0.7655
8709	727.36664	3	0.1781	0.98	6.50	MTLEKFDK	5		sp|Q10475|IF4G_SCHPO	Eukaryotic translation initiation factor 4 gamma OS=Schizosaccharomyces pombe (strain 972 / ATCC 24843) GN=tif471 PE=1 SV=1	CSHDSIGKK	8	57.02146@C;	sp|Q09819|YAC5_SCHPO	Uncharacterized protein C16C9.05 OS=Schizosaccharomyces pombe (strain 972 / ATCC 24843) GN=SPAC16C9.05 PE=1 SV=1	0.7655
4352	581.10876	4	0.1780	0.97	3.79	LILLKK	5		sp|O74630|ATM_SCHPO	Serine/threonine-protein kinase tel1 OS=Schizosaccharomyces pombe (strain 972 / ATCC 24843) GN=tel1 PE=1 SV=1	SSTELKIPPVETR	6		sp|O94473|YC64_SCHPO	Uncharacterized membrane protein C1919.04 OS=Schizosaccharomyces pombe (strain 972 / ATCC 24843) GN=SPCC1919.04 PE=1 SV=1	0.7655
4487	542.0477	4	0.1780	0.97	2.26	KENHLR	1		sp|Q9UUM2|SWI1_SCHPO	Mating-type switching protein swi1 OS=Schizosaccharomyces pombe (strain 972 / ATCC 24843) GN=swi1 PE=1 SV=1	MTEIFGKLHR	1		sp|P50530|SCK1_SCHPO	Serine/threonine-protein kinase sck1 OS=Schizosaccharomyces pombe (strain 972 / ATCC 24843) GN=sck1 PE=1 SV=2	0.7655
11603	652.005	3	0.1780	0.92	-2.56	SIQLQLKA	7		sp|O94676|UTP22_SCHPO	U3 small nucleolar RNA-associated protein 22 OS=Schizosaccharomyces pombe (strain 972 / ATCC 24843) GN=utp22 PE=3 SV=1	MNNDHASK	1		sp|Q09761|SLD3_SCHPO	DNA replication regulator sld3 OS=Schizosaccharomyces pombe (strain 972 / ATCC 24843) GN=sld3 PE=1 SV=3	0.7655
3500	684.6202	4	0.1780	0.91	-5.98	KLFGII	1		sp|Q10251|IF2P_SCHPO	Eukaryotic translation initiation factor 5B OS=Schizosaccharomyces pombe (strain 972 / ATCC 24843) GN=SPAC56F8.03 PE=1 SV=1	HFEQVINEKHEDALAK	9		sp|O74762|RPN2_SCHPO	26S proteasome regulatory subunit rpn2 OS=Schizosaccharomyces pombe (strain 972 / ATCC 24843) GN=rpn2 PE=1 SV=1	0.7655
7351	610.3379	4	0.1779	1.00	-6.81	MLLHGLGR	1		sp|O13948|YEH5_SCHPO	Uncharacterized protein C23H4.05c OS=Schizosaccharomyces pombe (strain 972 / ATCC 24843) GN=SPAC23H4.05c PE=3 SV=1	AKIASPVAEYVEK	2		sp|O75005|SYV_SCHPO	Valine--tRNA ligase OS=Schizosaccharomyces pombe (strain 972 / ATCC 24843) GN=vas2 PE=3 SV=1	0.7655
10255	766.73737	3	0.1779	0.99	-2.87	KYSSFLALK	1		sp|O74563|BRL2_SCHPO	E3 ubiquitin-protein ligase brl2 OS=Schizosaccharomyces pombe (strain 972 / ATCC 24843) GN=brl2 PE=1 SV=1	MEESPRVEK	1		sp|G2TRU2|YC4E_SCHPO	Uncharacterized transmembrane protein C1672.14 OS=Schizosaccharomyces pombe (strain 972 / ATCC 24843) GN=SPCC1672.14 PE=4 SV=1	0.7655
11135	804.7459	3	0.1778	0.98	-5.87	NMKHTEK	3		sp|Q9P6P2|RRP36_SCHPO	rRNA biogenesis protein rrp36 OS=Schizosaccharomyces pombe (strain 972 / ATCC 24843) GN=rrp36 PE=1 SV=3	FNYIKPSIYSR	5		sp|O60067|TAPT1_SCHPO	Protein TAPT1 homolog OS=Schizosaccharomyces pombe (strain 972 / ATCC 24843) GN=SPBC13G1.05 PE=1 SV=1	0.7655
11853	700.1143	4	0.1777	0.95	2.53	MPATNSDEPLVK	1		sp|Q7Z9H9|FIG4_SCHPO	Polyphosphoinositide phosphatase OS=Schizosaccharomyces pombe (strain 972 / ATCC 24843) GN=SPAC1093.03 PE=3 SV=3	NIEILNSQGKDK	10		sp|P87295|PEP5L_SCHPO	Pep5-like zinc finger protein C16A10.03c OS=Schizosaccharomyces pombe (strain 972 / ATCC 24843) GN=SPAC16A10.03c PE=3 SV=2	0.7655
6329	604.6596	3	0.1777	0.92	-1.75	KHESEK	1		sp|Q09100|RNP24_SCHPO	RNA-binding protein rnp24 OS=Schizosaccharomyces pombe (strain 972 / ATCC 24843) GN=rnp24 PE=3 SV=2	LLDLCKR	6	57.02146@C;	sp|O60098|C14F5_SCHPO	Uncharacterized protein C14F5.01 OS=Schizosaccharomyces pombe (strain 972 / ATCC 24843) GN=SPBC14F5.01 PE=4 SV=2	0.7655
167	662.3002	3	0.1777	0.97	2.28	MDNSR	1		sp|O94535|YCA8_SCHPO	Uncharacterized protein C895.08c OS=Schizosaccharomyces pombe (strain 972 / ATCC 24843) GN=SPCC895.08c PE=4 SV=1	KENNYWESR	1		sp|O13944|YEH1_SCHPO	Oxysterol-binding protein homolog C23H4.01c OS=Schizosaccharomyces pombe (strain 972 / ATCC 24843) GN=SPAC23H4.01c PE=1 SV=2	0.7655
10909	727.73724	3	0.1777	0.96	10.08	TKPPK	2		sp|Q9UT06|YLWB_SCHPO	Uncharacterized GTP-binding protein P8A3.11c; mitochondrial OS=Schizosaccharomyces pombe (strain 972 / ATCC 24843) GN=SPAP8A3.11c PE=3 SV=1	EPNLESQSSNKIK	11		sp|O94289|LUB1_SCHPO	Ubiquitin homeostasis protein lub1 OS=Schizosaccharomyces pombe (strain 972 / ATCC 24843) GN=lub1 PE=1 SV=2	0.7655
5146	384.88297	3	0.1777	0.86	8.69	GKGGK	2		sp|P09322|H4_SCHPO&sp|P55877|IF1A_SCHPO&sp|O74453|SKB15_SCHPO	Histone H4 OS=Schizosaccharomyces pombe (strain 972 / ATCC 24843) GN=hhf1 PE=1 SV=2	SKYAT	2		sp|Q10487|MFS1_SCHPO	Transporter mfs1 OS=Schizosaccharomyces pombe (strain 972 / ATCC 24843) GN=mfs1 PE=3 SV=1	0.7655
4110	496.80447	4	0.1776	0.99	0.86	SSAPKR	5		sp|O74561|YCZ8_SCHPO	Uncharacterized inositol polyphosphate kinase C970.08 OS=Schizosaccharomyces pombe (strain 972 / ATCC 24843) GN=SPCC970.08 PE=1 SV=1	QVIKLFKPTK	7		sp|Q9Y7J9|MCP5_SCHPO	Meiotic coiled-coil protein 5 OS=Schizosaccharomyces pombe (strain 972 / ATCC 24843) GN=mcp5 PE=1 SV=1	0.7655
6253	573.0036	3	0.1776	0.99	-2.49	KVATFR	1		sp|O60152|UBR1_SCHPO	E3 ubiquitin-protein ligase ubr1 OS=Schizosaccharomyces pombe (strain 972 / ATCC 24843) GN=ubr1 PE=3 SV=1	ALELEKR	6		sp|Q9US46|ITT1_SCHPO	E3 ubiquitin-protein ligase itt1 OS=Schizosaccharomyces pombe (strain 972 / ATCC 24843) GN=itt1 PE=3 SV=1	0.7655
5771	797.0877	3	0.1776	0.99	-1.94	KTYDYVAGK	1		sp|O74835|RRP5_SCHPO	rRNA biogenesis protein rrp5 OS=Schizosaccharomyces pombe (strain 972 / ATCC 24843) GN=rrp5 PE=1 SV=1	YKSYLLQHR	2		sp|O74445|PRS10_SCHPO	Probable 26S protease subunit rpt4 OS=Schizosaccharomyces pombe (strain 972 / ATCC 24843) GN=rpt4 PE=3 SV=2	0.7655
4859	488.94064	3	0.1775	0.99	6.09	KQLAR	1		sp|O13874|YE19_SCHPO	Uncharacterized NOC2 family protein C1B3.09c OS=Schizosaccharomyces pombe (strain 972 / ATCC 24843) GN=SPAC1B3.09c PE=3 SV=1	YDKMR	3		sp|O94459|SCC4_SCHPO	MAU2 chromatid cohesion factor homolog OS=Schizosaccharomyces pombe (strain 972 / ATCC 24843) GN=ssl3 PE=1 SV=1	0.7655
4581	618.66815	3	0.1775	0.99	-10.01	VTGKR	4		sp|O13796|YKY1_SCHPO	Uncharacterized protein C1142.01 OS=Schizosaccharomyces pombe (strain 972 / ATCC 24843) GN=SPAC1142.01 PE=1 SV=2	NNADRPKWR	7		sp|Q7LKZ7|BPH1_SCHPO	Beige protein homolog 1 OS=Schizosaccharomyces pombe (strain 972 / ATCC 24843) GN=lvs1 PE=1 SV=2	0.7655
6283	803.73346	3	0.1775	0.98	-8.52	MSDSKEDIR	1		sp|Q9P6R2|YOH8_SCHPO	Uncharacterized protein C13E7.08c OS=Schizosaccharomyces pombe (strain 972 / ATCC 24843) GN=SPBC13E7.08c PE=3 SV=1	NKVTFEAINR	2		sp|O74482|YQJ9_SCHPO	Uncharacterized protein C1840.09 OS=Schizosaccharomyces pombe (strain 972 / ATCC 24843) GN=SPCC1840.09 PE=3 SV=1	0.7655
2655	488.03372	4	0.1774	0.99	3.45	QPVKGR	4		sp|Q9P7X8|RPA2_SCHPO	Probable DNA-directed RNA polymerase I subunit RPA2 OS=Schizosaccharomyces pombe (strain 972 / ATCC 24843) GN=rpa2 PE=3 SV=2	HFIELANKR	8		sp|O74760|EIF3A_SCHPO	Eukaryotic translation initiation factor 3 subunit A OS=Schizosaccharomyces pombe (strain 972 / ATCC 24843) GN=tif32 PE=1 SV=1	0.7655
8529	530.0166	4	0.1774	1.00	-0.81	MDRLNVK	1		sp|Q9P7K0|TIM9_SCHPO	Mitochondrial import inner membrane translocase subunit tim9 OS=Schizosaccharomyces pombe (strain 972 / ATCC 24843) GN=tim9 PE=3 SV=1	MGNDGGSLPTR	1		tr|C1M2W1|C1M2W1_SCHPM&sp|Q10154|RTF2_SCHPO	Rtf2 factor OS=Schizosaccharomyces pombe GN=rtf2 PE=4 SV=1	0.7655
7355	556.5102	5	0.1774	1.00	-1.93	YLAEFAVGEKR	10		sp|P42656|RAD24_SCHPO	DNA damage checkpoint protein rad24 OS=Schizosaccharomyces pombe (strain 972 / ATCC 24843) GN=rad24 PE=1 SV=2	VLAEQEILTKSK	10		sp|Q9USX7|PPK22_SCHPO	Serine/threonine-protein kinase ppk22 OS=Schizosaccharomyces pombe (strain 972 / ATCC 24843) GN=ppk22 PE=1 SV=1	0.7655
3545	548.4791	5	0.1773	0.99	-5.08	MEKASK	3		sp|Q10332|YBMA_SCHPO	Uncharacterized ATP-dependent helicase C582.10c OS=Schizosaccharomyces pombe (strain 972 / ATCC 24843) GN=SPBC582.10c PE=1 SV=1	HFEQVINEKHEDALAK	9		sp|O74762|RPN2_SCHPO	26S proteasome regulatory subunit rpn2 OS=Schizosaccharomyces pombe (strain 972 / ATCC 24843) GN=rpn2 PE=1 SV=1	0.7655
2212	495.05902	5	0.1773	0.95	-4.15	KLSLSEYR	1		sp|Q10362|SET3_SCHPO	SET domain-containing protein 3 OS=Schizosaccharomyces pombe (strain 972 / ATCC 24843) GN=set3 PE=1 SV=1	KSQQFELDTSR	1		sp|O94288|NOC3_SCHPO	Nucleolar complex-associated protein 3 OS=Schizosaccharomyces pombe (strain 972 / ATCC 24843) GN=noc3 PE=1 SV=1	0.7655
7974	746.8653	4	0.1773	1.00	-0.33	DNSWKHDK	5		sp|Q9P7C7|PRP11_SCHPO	Pre-mRNA-processing ATP-dependent RNA helicase prp11 OS=Schizosaccharomyces pombe (strain 972 / ATCC 24843) GN=prp11 PE=3 SV=1	MLEEKLQESNIEAQR	5		sp|Q9P7Q7|MAK1_SCHPO	Peroxide stress-activated histidine kinase mak1 OS=Schizosaccharomyces pombe (strain 972 / ATCC 24843) GN=mak1 PE=3 SV=1	0.7655
4222	505.06357	4	0.1773	1.00	-3.94	ENKKPK	3		sp|P41411|CDC18_SCHPO	Cell division control protein 18 OS=Schizosaccharomyces pombe (strain 972 / ATCC 24843) GN=cdc18 PE=1 SV=1	ELLAKLPKPK	8		sp|P39964|CEF1_SCHPO	Pre-mRNA-splicing factor cdc5 OS=Schizosaccharomyces pombe (strain 972 / ATCC 24843) GN=cdc5 PE=1 SV=1	0.7655
4560	467.41895	5	0.1773	0.93	0.94	MDPEK	1		sp|O13748|NTM1_SCHPO	Alpha N-terminal protein methyltransferase 1 OS=Schizosaccharomyces pombe (strain 972 / ATCC 24843) GN=tae1 PE=3 SV=1	NAEANAEAKGLDMDK	9		sp|O59794|RL17B_SCHPO&sp|O14339|RL17A_SCHPO	60S ribosomal protein L17-B OS=Schizosaccharomyces pombe (strain 972 / ATCC 24843) GN=rpl17b PE=3 SV=1	0.7655
1679	514.7685	4	0.1771	1.00	5.82	IGLKCK	4	57.02146@C;	sp|Q9UTH1|TRM13_SCHPO	tRNA:m(4)X modification enzyme TRM13 OS=Schizosaccharomyces pombe (strain 972 / ATCC 24843) GN=trm13 PE=3 SV=2	EEYFKNQDK	5		sp|Q9P6S6|PGA2_SCHPO	PGA2-homolog C27.01c OS=Schizosaccharomyces pombe (strain 972 / ATCC 24843) GN=SPBC27.01c PE=1 SV=1	0.7655
10769	832.9764	4	0.1771	0.97	1.32	TTKYTPVSFIPK	3		sp|O36028|ATCZ_SCHPO	Putative phospholipid-transporting ATPase C4F10.16c OS=Schizosaccharomyces pombe (strain 972 / ATCC 24843) GN=SPAC4F10.16c PE=3 SV=1	EVIELPLKNPELFLR	8		sp|O74445|PRS10_SCHPO	Probable 26S protease subunit rpt4 OS=Schizosaccharomyces pombe (strain 972 / ATCC 24843) GN=rpt4 PE=3 SV=2	0.7655
7969	599.2878	4	0.1771	0.96	-9.18	KQMDVDTDR	1		sp|O60129|FKH2_SCHPO	Fork head protein homolog 2 OS=Schizosaccharomyces pombe (strain 972 / ATCC 24843) GN=fkh2 PE=1 SV=1	MALTPDTVSSK	1		sp|O74814|YJ03_SCHPO	UPF0400 protein C337.03 OS=Schizosaccharomyces pombe (strain 972 / ATCC 24843) GN=SPBC337.03 PE=1 SV=1	0.7655
4380	519.7973	4	0.1770	0.96	9.18	KGAVPYEK	1		sp|O74340|DCA13_SCHPO	Protein sof1 OS=Schizosaccharomyces pombe (strain 972 / ATCC 24843) GN=sof1 PE=3 SV=1	KSALSSLWR	1		sp|O60100|IMB4_SCHPO	Probable importin subunit beta-4 OS=Schizosaccharomyces pombe (strain 972 / ATCC 24843) GN=kap123 PE=3 SV=1	0.7655
9442	653.3657	4	0.1770	0.97	2.15	YLVYNKR	6		sp|Q9US41|URG1_SCHPO	Uracil-regulated protein 1 OS=Schizosaccharomyces pombe (strain 972 / ATCC 24843) GN=urg1 PE=2 SV=1	DPKIIIDLMQFGK	3		sp|Q09804|URB2_SCHPO	Probable nucleolar pre-ribosomal-associated protein 2 OS=Schizosaccharomyces pombe (strain 972 / ATCC 24843) GN=urb2 PE=3 SV=2	0.7655
4030	551.55835	4	0.1770	0.96	-9.42	KNSSANK	1		sp|Q9P7I8|U390_SCHPO	UPF0390 protein C24B10.18 OS=Schizosaccharomyces pombe (strain 972 / ATCC 24843) GN=SPCC24B10.18 PE=3 SV=1	LEVPSGKFSLLK	7		sp|O42926|VP13B_SCHPO	Vacuolar protein sorting-associated protein 13b OS=Schizosaccharomyces pombe (strain 972 / ATCC 24843) GN=vps13b PE=2 SV=1	0.7655
2085	397.45398	4	0.1770	1.00	1.77	MPTYSK	1		sp|Q10107|NEP1_SCHPO	Ribosomal RNA small subunit methyltransferase mra1 OS=Schizosaccharomyces pombe (strain 972 / ATCC 24843) GN=mra1 PE=1 SV=2	KFDWK	1		sp|O13824|NMD2_SCHPO	Nonsense-mediated mRNA decay protein 2 OS=Schizosaccharomyces pombe (strain 972 / ATCC 24843) GN=upf2 PE=1 SV=1	0.7655
9483	694.03656	3	0.1770	0.99	-7.28	KPLKPK	4		sp|P30597|CHS1_SCHPO	Chitin synthase 1 OS=Schizosaccharomyces pombe (strain 972 / ATCC 24843) GN=chs1 PE=3 SV=2	MSSSYSSRAEK	1		sp|Q9HGN8|SVF2_SCHPO	Survival factor 2 OS=Schizosaccharomyces pombe (strain 972 / ATCC 24843) GN=svf2 PE=3 SV=1	0.7655
11312	663.3813	3	0.1769	0.94	-8.05	SASMKETK	5		sp|P36611|HAP3_SCHPO	Transcriptional activator hap3 OS=Schizosaccharomyces pombe (strain 972 / ATCC 24843) GN=hap3 PE=3 SV=1	KLVQIGALK	1		sp|O74994|RNG3_SCHPO	Ring assembly protein 3 OS=Schizosaccharomyces pombe (strain 972 / ATCC 24843) GN=rng3 PE=4 SV=1	0.7655
12482	677.10425	4	0.1768	0.98	-4.15	KTETDYMK	1		sp|O43087|KMS2_SCHPO	Karyogamy meiotic segregation protein 2 OS=Schizosaccharomyces pombe (strain 972 / ATCC 24843) GN=kms2 PE=1 SV=1	KLAEETGVQVHTLK	1		sp|O74470|YQC8_SCHPO	Uncharacterized oxidoreductase C1739.08c OS=Schizosaccharomyces pombe (strain 972 / ATCC 24843) GN=SPCC1739.08c PE=3 SV=1	0.7655
7221	653.1047	4	0.1768	0.96	-7.86	ESISSSQFSKK	10		sp|O74473|CDC11_SCHPO	Septation initiation network scaffold protein cdc11 OS=Schizosaccharomyces pombe (strain 972 / ATCC 24843) GN=cdc11 PE=1 SV=1	KLLQYLQNPK	1		sp|Q92337|ABC1_SCHPO	ATP-binding cassette transporter abc1 OS=Schizosaccharomyces pombe (strain 972 / ATCC 24843) GN=abc1 PE=3 SV=1	0.7655
4855	515.53455	4	0.1767	0.99	-9.73	MSQTPIK	1		sp|O13983|HRQ1_SCHPO	Putative ATP-dependent helicase hrq1 OS=Schizosaccharomyces pombe (strain 972 / ATCC 24843) GN=hrq1 PE=3 SV=4	KPFSVRDLR	1		sp|O75001|MCM7_SCHPO	DNA replication licensing factor mcm7 OS=Schizosaccharomyces pombe (strain 972 / ATCC 24843) GN=mcm7 PE=1 SV=1	0.7655
2048	755.8716	4	0.1767	0.95	-6.23	GTKTSETNDR	3		sp|P87048|RPN1_SCHPO	26S proteasome regulatory subunit rpn1 OS=Schizosaccharomyces pombe (strain 972 / ATCC 24843) GN=rpn1 PE=1 SV=2	LSLMNGKGNDEELVQK	7		sp|O43079|AP1B1_SCHPO	AP-1 complex subunit beta-1 OS=Schizosaccharomyces pombe (strain 972 / ATCC 24843) GN=apl2 PE=1 SV=1	0.7655
7476	938.8049	3	0.1767	0.95	-1.91	KLEVSLNEAIR	1		sp|Q9HGP5|CAPZB_SCHPO	F-actin-capping protein subunit beta OS=Schizosaccharomyces pombe (strain 972 / ATCC 24843) GN=acp2 PE=1 SV=1	KCSNCGQVGHMK	1	57.02146@C;	sp|Q09813|T111_SCHPO	Putative transcription initiation factor TFIID 111 kDa subunit OS=Schizosaccharomyces pombe (strain 972 / ATCC 24843) GN=SPAC2G11.14 PE=1 SV=1	0.7655
9413	1087.5597	3	0.1767	1.00	9.29	FEEASQISNKLEK	10		sp|O94325|PEX5_SCHPO	Peroxisomal targeting signal receptor OS=Schizosaccharomyces pombe (strain 972 / ATCC 24843) GN=pex5 PE=1 SV=1	EKHSLNSTPESIMK	2		sp|Q7LL22|NSK1_SCHPO	Kinetochore protein nsk1 OS=Schizosaccharomyces pombe (strain 972 / ATCC 24843) GN=nsk1 PE=1 SV=1	0.7655
13383	608.31476	4	0.1767	0.99	-9.95	KIYGAFC	1	57.02146@C;	sp|B5BP45|YP51_SCHPO	Uncharacterized amino-acid permease C460.01c OS=Schizosaccharomyces pombe (strain 972 / ATCC 24843) GN=SPBC460.01c PE=3 SV=1	ILGLKPDTSSFEK	5		sp|O74339|TAM41_SCHPO	Phosphatidate cytidylyltransferase; mitochondrial OS=Schizosaccharomyces pombe (strain 972 / ATCC 24843) GN=tam41 PE=1 SV=3	0.7655
1547	540.92566	3	0.1766	0.86	-9.27	SVDKK	4		sp|Q09750|PST1_SCHPO	Paired amphipathic helix protein pst1 OS=Schizosaccharomyces pombe (strain 972 / ATCC 24843) GN=pst1 PE=1 SV=1	MDAEGEQK	1		sp|Q9UT68|YJ53_SCHPO	Uncharacterized protein C4F11.03c OS=Schizosaccharomyces pombe (strain 972 / ATCC 24843) GN=SPCC4F11.03c PE=1 SV=1	0.7655
8303	850.7889	3	0.1766	0.97	-1.24	MSKTSCFLK	1	57.02146@C;	sp|P87122|YDL6_SCHPO	Putative cation exchanger C3A12.06c OS=Schizosaccharomyces pombe (strain 972 / ATCC 24843) GN=SPAC3A12.06c PE=3 SV=1	NFKHAINGGILK	3		sp|Q9C102|GLT1_SCHPO	Putative glutamate synthase [NADPH] OS=Schizosaccharomyces pombe (strain 972 / ATCC 24843) GN=glt1 PE=2 SV=1	0.7655
3837	908.4793	3	0.1766	0.90	9.60	KPVIEFRIR	1		sp|O43059|SYP1_SCHPO	Cytoskeletal protein syp1 OS=Schizosaccharomyces pombe (strain 972 / ATCC 24843) GN=syp1 PE=1 SV=1	KMSAQSCACMVR	1	57.02146@C;	sp|Q9UQY2|PSB6_SCHPO	Probable proteasome subunit beta type-6 OS=Schizosaccharomyces pombe (strain 972 / ATCC 24843) GN=pam1 PE=3 SV=1	0.7655
10572	766.73804	3	0.1766	0.97	-9.88	KELAIK	1		sp|O59757|SPC7_SCHPO	Kinetochore protein spc7 OS=Schizosaccharomyces pombe (strain 972 / ATCC 24843) GN=spc7 PE=1 SV=1	VTGDGIWDEPKDK	11		sp|O94315|YH5B_SCHPO	Uncharacterized oxidoreductase C215.11c OS=Schizosaccharomyces pombe (strain 972 / ATCC 24843) GN=SPBC215.11c PE=3 SV=1	0.7655
8840	682.09576	4	0.1765	0.97	3.67	EEIGKSDR	5		sp|P78768|VTI1_SCHPO	Vesicle transport v-SNARE protein vti1 OS=Schizosaccharomyces pombe (strain 972 / ATCC 24843) GN=vti1 PE=2 SV=2	SDSSSVFLDKVLSDR	10		sp|O13640|YGWH_SCHPO	Uncharacterized alpha-1;2-galactosyltransferase C8D2.17 OS=Schizosaccharomyces pombe (strain 972 / ATCC 24843) GN=pi048 PE=3 SV=2	0.7655
6579	865.80347	3	0.1765	0.99	-10.54	TPESPLSKR	8		sp|O74398|YOCC_SCHPO	LIM domain-containing protein C4F6.12 OS=Schizosaccharomyces pombe (strain 972 / ATCC 24843) GN=SPBC4F6.12 PE=1 SV=1	KPTSELAIGASLEK	1		sp|O94579|PSA2_SCHPO	Probable proteasome subunit alpha type-2 OS=Schizosaccharomyces pombe (strain 972 / ATCC 24843) GN=pre8 PE=3 SV=1	0.7655
11020	795.7342	3	0.1764	0.98	-2.15	MNLLQLGK	1		sp|Q9P3E7|YLZ3_SCHPO	Uncharacterized methyltransferase C750.03c OS=Schizosaccharomyces pombe (strain 972 / ATCC 24843) GN=SPAC750.03c PE=3 SV=1	CYFESEVNKR	9	57.02146@C;	sp|O94474|SKI3_SCHPO	Superkiller protein 3 OS=Schizosaccharomyces pombe (strain 972 / ATCC 24843) GN=ski3 PE=3 SV=1	0.7655
12825	955.19086	3	0.1763	0.87	-7.76	EVNHYLKK	7		sp|O13693|YDYE_SCHPO	Uncharacterized protein C11E3.14 OS=Schizosaccharomyces pombe (strain 972 / ATCC 24843) GN=SPAC11E3.14 PE=2 SV=1	EVAEVPKINLLDVEK	7		sp|O42915|UFD1_SCHPO	Ubiquitin fusion degradation protein 1 OS=Schizosaccharomyces pombe (strain 972 / ATCC 24843) GN=ufd1 PE=2 SV=4	0.7655
3067	653.07904	3	0.1763	0.92	1.56	KLGVKPPK	5		sp|O14126|PRS6A_SCHPO	26S protease regulatory subunit 6A OS=Schizosaccharomyces pombe (strain 972 / ATCC 24843) GN=tbp1 PE=3 SV=1	IHLEKVSK	5		sp|O74445|PRS10_SCHPO	Probable 26S protease subunit rpt4 OS=Schizosaccharomyces pombe (strain 972 / ATCC 24843) GN=rpt4 PE=3 SV=2	0.7655
7622	825.93256	4	0.1763	1.00	6.66	KLALETIDLSK	1		sp|Q9P7L8|SAP62_SCHPO	Pre-mRNA-splicing factor sap62 OS=Schizosaccharomyces pombe (strain 972 / ATCC 24843) GN=sap62 PE=1 SV=1	EGKGEIYSFDPVGSYER	3		sp|Q9UQY2|PSB6_SCHPO	Probable proteasome subunit beta type-6 OS=Schizosaccharomyces pombe (strain 972 / ATCC 24843) GN=pam1 PE=3 SV=1	0.7655
2424	629.8042	4	0.1763	0.98	-9.32	AEYKLNCSGK	4	57.02146@C;	sp|Q9UR39|HST4_SCHPO	NAD-dependent protein deacetylase hst4 OS=Schizosaccharomyces pombe (strain 972 / ATCC 24843) GN=hst4 PE=2 SV=1	MIMSSQQEKK	1		sp|Q10132|IDI1_SCHPO	Isopentenyl-diphosphate Delta-isomerase OS=Schizosaccharomyces pombe (strain 972 / ATCC 24843) GN=idi1 PE=2 SV=2	0.7655
8566	730.1537	4	0.1762	1.00	-9.38	MKPLVSPGLAK	1		sp|Q8NIQ1|YERI_SCHPO	Uncharacterized membrane protein C2F3.18c OS=Schizosaccharomyces pombe (strain 972 / ATCC 24843) GN=SPAC2F3.18c PE=4 SV=3	LVGAGSFSSVFKAVDR	12		sp|Q9UQY9|SPO4_SCHPO	Cell cycle protein kinase spo4 OS=Schizosaccharomyces pombe (strain 972 / ATCC 24843) GN=spo4 PE=1 SV=1	0.7655
10404	692.0969	4	0.1762	0.99	0.18	QFKIDGLR	3		sp|O14154|MDE5_SCHPO	Alpha-amylase mde5 OS=Schizosaccharomyces pombe (strain 972 / ATCC 24843) GN=mde5 PE=2 SV=1	DLLDDSNAAKDTMDK	10		sp|O74429|VIP1_SCHPO	Inositol hexakisphosphate and diphosphoinositol-pentakisphosphate kinase OS=Schizosaccharomyces pombe (strain 972 / ATCC 24843) GN=asp1 PE=1 SV=1	0.7655
872	557.0234	4	0.1762	0.97	5.05	KCDSYAR	1	57.02146@C;	sp|Q9UT00|YKH3_SCHPO	Uncharacterized protein PYUK71.03c OS=Schizosaccharomyces pombe (strain 972 / ATCC 24843) GN=SPAPYUK71.03c PE=1 SV=1	KDSQELAQNR	1		sp|O42903|YBAC_SCHPO	GRIP domain-containing protein C119.12 OS=Schizosaccharomyces pombe (strain 972 / ATCC 24843) GN=SPBC119.12 PE=2 SV=1	0.7655
1826	614.3254	3	0.1762	0.98	2.26	EEVKR	4		sp|O13636|TIM50_SCHPO	Mitochondrial import inner membrane translocase subunit tim50 OS=Schizosaccharomyces pombe (strain 972 / ATCC 24843) GN=tim50 PE=3 SV=1	NHASIDKMK	7		sp|P41878|RPN11_SCHPO	26S proteasome regulatory subunit rpn11 OS=Schizosaccharomyces pombe (strain 972 / ATCC 24843) GN=rpn11 PE=1 SV=2	0.7655
5145	800.38837	4	0.1762	0.98	-7.10	MFCYFLSK	1	57.02146@C;	sp|A6X970|YF64_SCHPO	Putative uncharacterized protein C23C4.04c OS=Schizosaccharomyces pombe (strain 972 / ATCC 24843) GN=SPAC23C4.04c PE=4 SV=2	MTENLQSESIPHEILPK	1		sp|Q9P7M1|DEP1_SCHPO	Transcriptional regulatory protein dep1 OS=Schizosaccharomyces pombe (strain 972 / ATCC 24843) GN=dep1 PE=1 SV=1	0.7655
318	527.2731	4	0.1761	0.90	8.12	MTEVYSK	1		sp|O43066|PPK30_SCHPO	Serine/threonine-protein kinase ppk30 OS=Schizosaccharomyces pombe (strain 972 / ATCC 24843) GN=ppk30 PE=1 SV=1	KEVVQEHSR	1		sp|O59733|SYF2_SCHPO	Pre-mRNA-splicing factor syf2 OS=Schizosaccharomyces pombe (strain 972 / ATCC 24843) GN=syf2 PE=1 SV=1	0.7655
2194	647.03546	4	0.1760	0.91	-5.20	MSSSSPSSQSR	1		sp|Q09702|NRD1_SCHPO	Negative regulator of differentiation 1 OS=Schizosaccharomyces pombe (strain 972 / ATCC 24843) GN=nrd1 PE=1 SV=1	MESNVNDEIEK	1		sp|Q92348|MU183_SCHPO	Meiotically up-regulated gene 183 protein OS=Schizosaccharomyces pombe (strain 972 / ATCC 24843) GN=mug183 PE=1 SV=2	0.7655
12017	1047.178	3	0.1760	0.98	-4.43	MDFFWER	1		sp|Q7Z995|YGMI_SCHPO	Uncharacterized protein C19G7.18c OS=Schizosaccharomyces pombe (strain 972 / ATCC 24843) GN=SPBC19G7.18c PE=4 SV=1	HEAGNEGIYFILEVPKR	16		sp|O13938|YEP4_SCHPO	UPF0658 Golgi apparatus membrane protein C23H3.04 OS=Schizosaccharomyces pombe (strain 972 / ATCC 24843) GN=SPAC23H3.04 PE=3 SV=3	0.7655
12980	554.03876	4	0.1759	0.99	4.41	TCFNGKR	6	57.02146@C;	sp|O14079|MDB1_SCHPO	Uncharacterized protein mdb1 OS=Schizosaccharomyces pombe (strain 972 / ATCC 24843) GN=mdb1 PE=1 SV=2	DIHHTVSKTR	8		sp|Q09895|YAI8_SCHPO	Uncharacterized protein C24B11.08c OS=Schizosaccharomyces pombe (strain 972 / ATCC 24843) GN=SPAC24B11.08c PE=3 SV=1	0.7655
2419	506.54617	4	0.1759	0.94	2.72	KVAIPNK	1		sp|Q09924|EI2BD_SCHPO	Probable translation initiation factor eIF-2B subunit delta OS=Schizosaccharomyces pombe (strain 972 / ATCC 24843) GN=tif224 PE=1 SV=1	TEIVFDKHK	7		sp|O59682|LCB1_SCHPO	Serine palmitoyltransferase 1 OS=Schizosaccharomyces pombe (strain 972 / ATCC 24843) GN=lcb1 PE=3 SV=1	0.7655
7069	635.9797	3	0.1758	0.98	-1.03	KMSDAMR	1		sp|Q09828|SYLM_SCHPO	Putative leucine--tRNA ligase; mitochondrial OS=Schizosaccharomyces pombe (strain 972 / ATCC 24843) GN=SPAC4G8.09 PE=3 SV=1	YKFDVMK	2		sp|Q10223|POF14_SCHPO	F-box protein pof14 OS=Schizosaccharomyces pombe (strain 972 / ATCC 24843) GN=pof14 PE=1 SV=1	0.7655
652	573.0046	3	0.1757	0.98	9.82	KPDGFR	1		sp|Q9UT18|THI9_SCHPO	Thiamine transporter thi9 OS=Schizosaccharomyces pombe (strain 972 / ATCC 24843) GN=thi9 PE=1 SV=1	KIMSLLR	1		sp|Q9USS2|PPK29_SCHPO	Serine/threonine-protein kinase ppk29 OS=Schizosaccharomyces pombe (strain 972 / ATCC 24843) GN=ppk29 PE=1 SV=1	0.7655
10460	678.7298	3	0.1757	0.94	-4.20	LLKSLR	3		sp|O13798|CID16_SCHPO	Caffeine-induced protein 16 OS=Schizosaccharomyces pombe (strain 972 / ATCC 24843) GN=cid16 PE=4 SV=1	TADEKYTIVK	5		sp|O13714|YDZ7_SCHPO	Uncharacterized membrane protein C14C4.07 OS=Schizosaccharomyces pombe (strain 972 / ATCC 24843) GN=SPAC14C4.07 PE=1 SV=1	0.7655
5322	740.74896	3	0.1757	0.95	-2.31	QISLTKPK	6		sp|P41003|SMC2_SCHPO	Structural maintenance of chromosomes protein 2 OS=Schizosaccharomyces pombe (strain 972 / ATCC 24843) GN=cut14 PE=1 SV=2	MASLFIIMDK	1		sp|O94546|MU150_SCHPO	Meiotically up-regulated gene 150 protein OS=Schizosaccharomyces pombe (strain 972 / ATCC 24843) GN=mug150 PE=1 SV=1	0.7655
5496	676.5665	4	0.1757	0.98	7.41	IFSGFCKR	7	57.02146@C;	sp|O94383|SMC1_SCHPO	Structural maintenance of chromosomes protein 1 OS=Schizosaccharomyces pombe (strain 972 / ATCC 24843) GN=psm1 PE=1 SV=2	CDDFSSASFMKEK	11	57.02146@C;	sp|O94566|MU184_SCHPO	Meiotically up-regulated gene 184 protein OS=Schizosaccharomyces pombe (strain 972 / ATCC 24843) GN=mug184 PE=1 SV=2	0.7655
6014	582.312	4	0.1756	0.96	-5.25	QLYLKK	5		sp|P87241|RIB2_SCHPO	Diaminohydroxyphosphoribosylamino-pyrimidine deaminase OS=Schizosaccharomyces pombe (strain 972 / ATCC 24843) GN=rib2 PE=3 SV=1	SIKSTAELECMK	3	57.02146@C;	sp|Q10439|ICP55_SCHPO	Intermediate cleaving peptidase 55 OS=Schizosaccharomyces pombe (strain 972 / ATCC 24843) GN=icp55 PE=3 SV=2	0.7655
10079	677.1016	4	0.1756	0.96	-1.35	KENVLSDLPPK	1		sp|P87114|FFT1_SCHPO	ATP-dependent helicase fft1 OS=Schizosaccharomyces pombe (strain 972 / ATCC 24843) GN=fft1 PE=3 SV=1	KSDSQQSFHHK	1		sp|Q9P6K0|YLA3_SCHPO	Uncharacterized HTH La-type RNA-binding protein C1527.03 OS=Schizosaccharomyces pombe (strain 972 / ATCC 24843) GN=SPAC1527.03 PE=1 SV=1	0.7655
6827	559.92523	5	0.1756	1.00	-2.97	KVLFLFLR	1		sp|O60188|UTP6_SCHPO	U3 small nucleolar RNA-associated protein 6 OS=Schizosaccharomyces pombe (strain 972 / ATCC 24843) GN=utp6 PE=3 SV=1	LISSNKTFETVVER	6		sp|O94694|YG1A_SCHPO	UPF0620 protein C83.10 OS=Schizosaccharomyces pombe (strain 972 / ATCC 24843) GN=SPBC83.10 PE=3 SV=1	0.7655
5263	617.9874	3	0.1755	0.96	5.54	MDQEIR	1		sp|O13909|YDW1_SCHPO	Uncharacterized protein C23C11.01 OS=Schizosaccharomyces pombe (strain 972 / ATCC 24843) GN=SPAC23C11.01 PE=4 SV=1	KHGPLSER	1		sp|P07334|CDR1_SCHPO	Mitosis inducer protein kinase cdr1 OS=Schizosaccharomyces pombe (strain 972 / ATCC 24843) GN=cdr1 PE=1 SV=3	0.7655
4790	459.9506	3	0.1755	0.96	4.26	KAGVR	1		sp|O74178|KES1_SCHPO	Protein kes1 OS=Schizosaccharomyces pombe (strain 972 / ATCC 24843) GN=kes1 PE=2 SV=2	KHGQLK	1		sp|Q9UTM3|RPN5_SCHPO	26S proteasome regulatory subunit rpn5 OS=Schizosaccharomyces pombe (strain 972 / ATCC 24843) GN=rpn5a PE=1 SV=1	0.7655
3198	667.34393	3	0.1754	0.96	-1.10	KNENNR	1		sp|Q9USM3|SFH1_SCHPO	Chromatin structure-remodeling complex subunit sfh1 OS=Schizosaccharomyces pombe (strain 972 / ATCC 24843) GN=sfh1 PE=1 SV=1	HLTGEFEKK	8		sp|P28748|SPI1_SCHPO	GTP-binding nuclear protein spi1 OS=Schizosaccharomyces pombe (strain 972 / ATCC 24843) GN=spi1 PE=1 SV=1	0.7655
2198	500.06674	5	0.1754	0.98	-5.48	KPVPK	1		sp|O74968|RU1A_SCHPO	U1 small nuclear ribonucleoprotein usp102 OS=Schizosaccharomyces pombe (strain 972 / ATCC 24843) GN=usp102 PE=1 SV=1	SSSYVVSSETSSLKSSR	14		sp|O94378|YG0C_SCHPO	Uncharacterized protein C1604.12 OS=Schizosaccharomyces pombe (strain 972 / ATCC 24843) GN=SPBC1604.12 PE=1 SV=1	0.7655
2225	709.00446	3	0.1754	0.97	2.64	MDQER	1		sp|O94306|YCGJ_SCHPO	Uncharacterized protein C16C4.19 OS=Schizosaccharomyces pombe (strain 972 / ATCC 24843) GN=SPCC16C4.19 PE=4 SV=1	MDFLKEEIER	5		sp|O94406|PRP18_SCHPO	Pre-mRNA-splicing factor 18 OS=Schizosaccharomyces pombe (strain 972 / ATCC 24843) GN=prp18 PE=3 SV=1	0.7655
2989	511.6398	3	0.1753	0.93	-6.85	HVVKK	4		sp|Q9UUE5|NUP85_SCHPO	Nucleoporin nup85 OS=Schizosaccharomyces pombe (strain 972 / ATCC 24843) GN=nup85 PE=1 SV=1	ENAKVPK	4		sp|O43083|HPC2_SCHPO	Histone promoter control protein 2 OS=Schizosaccharomyces pombe (strain 972 / ATCC 24843) GN=hpc2 PE=1 SV=1	0.7655
8270	852.13885	3	0.1752	1.00	4.59	KNAQIR	1		sp|Q10209|YAY1_SCHPO	Uncharacterized J domain-containing protein C4H3.01 OS=Schizosaccharomyces pombe (strain 972 / ATCC 24843) GN=SPAC4H3.01 PE=1 SV=1	IELEDKLAEIDMLR	6		sp|Q92376|KLP1_SCHPO	Kinesin-like protein 1 OS=Schizosaccharomyces pombe (strain 972 / ATCC 24843) GN=klp1 PE=2 SV=2	0.7655
5170	537.53546	4	0.1752	0.99	3.19	MSVVFR	1		sp|O13727|YDO7_SCHPO	Uncharacterized protein C15A10.07 OS=Schizosaccharomyces pombe (strain 972 / ATCC 24843) GN=SPAC15A10.07 PE=4 SV=2	WFGFKSVSWK	5		sp|Q9P7F3|AMT3_SCHPO	Ammonium transporter 3 OS=Schizosaccharomyces pombe (strain 972 / ATCC 24843) GN=amt3 PE=3 SV=1	0.7655
3026	685.60223	4	0.1751	0.99	10.52	MEMKR	4		sp|O74844|FTA7_SCHPO	Kinetochore protein fta7 OS=Schizosaccharomyces pombe (strain 972 / ATCC 24843) GN=fta7 PE=1 SV=1	HFEQVINEKHEDALAK	9		sp|O74762|RPN2_SCHPO	26S proteasome regulatory subunit rpn2 OS=Schizosaccharomyces pombe (strain 972 / ATCC 24843) GN=rpn2 PE=1 SV=1	0.7655
6358	662.3802	4	0.1751	0.98	-4.34	VLKSFVK	3		sp|Q09828|SYLM_SCHPO	Putative leucine--tRNA ligase; mitochondrial OS=Schizosaccharomyces pombe (strain 972 / ATCC 24843) GN=SPAC4G8.09 PE=3 SV=1	VELAKQNLFVPTSDK	5		sp|P50524|RPN12_SCHPO	26S proteasome regulatory subunit rpn12 OS=Schizosaccharomyces pombe (strain 972 / ATCC 24843) GN=rpn12 PE=1 SV=1	0.7655
3593	471.97128	3	0.1751	0.99	-2.94	VKLSK	2		sp|P41892|CDC7_SCHPO	Cell division control protein 7 OS=Schizosaccharomyces pombe (strain 972 / ATCC 24843) GN=cdc7 PE=1 SV=1	NLIKSK	4		sp|Q9P6L6|DPOZ_SCHPO	DNA polymerase zeta catalytic subunit OS=Schizosaccharomyces pombe (strain 972 / ATCC 24843) GN=rev3 PE=3 SV=1	0.7655
4342	552.3204	5	0.1750	1.00	-0.97	HKLTGVIVK	2		sp|Q09689|IF5_SCHPO	Probable eukaryotic translation initiation factor 5 OS=Schizosaccharomyces pombe (strain 972 / ATCC 24843) GN=SPAC2F7.05c PE=3 SV=1	SQIEIPDDQKLIVQ	10		sp|O13727|YDO7_SCHPO	Uncharacterized protein C15A10.07 OS=Schizosaccharomyces pombe (strain 972 / ATCC 24843) GN=SPAC15A10.07 PE=4 SV=2	0.7655
5857	724.36597	3	0.1750	1.00	1.91	LKIDSSNPK	2		tr|G9JY47|G9JY47_SCHPM&sp|P36594|RPB1_SCHPO	DNA-directed RNA polymerase (Fragment) OS=Schizosaccharomyces pombe GN=RPB1 PE=3 SV=1	MTSYGNGFR	1		sp|O94681|ODO2_SCHPO	Probable dihydrolipoyllysine-residue succinyltransferase component of 2-oxoglutarate dehydrogenase complex; mitochondrial OS=Schizosaccharomyces pombe (strain 972 / ATCC 24843) GN=kgd2 PE=3 SV=1	0.7655
9107	620.34	3	0.1749	0.94	-3.15	DAEIKK	5		sp|O13648|ANM3_SCHPO	Ribosomal protein arginine N-methyltransferase rmt3 OS=Schizosaccharomyces pombe (strain 972 / ATCC 24843) GN=rmt3 PE=1 SV=3	VSELSKNNK	6		sp|O74313|YOG8_SCHPO	Putative uncharacterized protein C15D4.08c OS=Schizosaccharomyces pombe (strain 972 / ATCC 24843) GN=SPBC15D4.08c PE=4 SV=1	0.7655
5232	753.3896	4	0.1749	0.97	-4.30	MFFFSTHLILK	1		sp|Q10063|EHS1_SCHPO	Calcium influx-promoting protein ehs1 OS=Schizosaccharomyces pombe (strain 972 / ATCC 24843) GN=ehs1 PE=3 SV=1	EAHDASLYAQKTR	11		sp|Q9UU79|NSA2_SCHPO	Ribosome biogenesis protein nsa2 OS=Schizosaccharomyces pombe (strain 972 / ATCC 24843) GN=nsa2 PE=1 SV=1	0.7655
6643	580.64014	3	0.1749	0.98	-6.04	MSDPAR	1		sp|P50519|HSP9_SCHPO	Heat shock protein hsp9 OS=Schizosaccharomyces pombe (strain 972 / ATCC 24843) GN=hsp9 PE=2 SV=1	MISHVLVK	1		sp|Q9US28|YKA1_SCHPO	Uncharacterized FAD-binding protein C1783.01 OS=Schizosaccharomyces pombe (strain 972 / ATCC 24843) GN=SPAC1783.01 PE=3 SV=1	0.7655
2352	795.03107	3	0.1748	0.83	-9.02	MSNNNNK	1		sp|Q8TFH0|YIKE_SCHPO	Probable 6-phosphofructo-2-kinase PB17E12.14c OS=Schizosaccharomyces pombe (strain 972 / ATCC 24843) GN=SPAPB17E12.14c PE=1 SV=2	KEDSSPCGYIIR	1	57.02146@C;	sp|O74762|RPN2_SCHPO	26S proteasome regulatory subunit rpn2 OS=Schizosaccharomyces pombe (strain 972 / ATCC 24843) GN=rpn2 PE=1 SV=1	0.7655
9022	832.75323	3	0.1748	0.94	-6.46	KPGCCLTKK	1	57.02146@C;	sp|Q9UTL4|GWT1_SCHPO	GPI-anchored wall transfer protein 1 OS=Schizosaccharomyces pombe (strain 972 / ATCC 24843) GN=gwt1 PE=1 SV=1	YEKHLSAYEK	3		sp|O14286|ATM1_SCHPO	Iron-sulfur clusters transporter atm1; mitochondrial OS=Schizosaccharomyces pombe (strain 972 / ATCC 24843) GN=atm1 PE=3 SV=2	0.7655
10462	660.6813	3	0.1747	0.99	0.93	ASAEKHK	5		sp|O14273|YET4_SCHPO	Meiotically up-regulated protein C8C9.04 OS=Schizosaccharomyces pombe (strain 972 / ATCC 24843) GN=SPAC8C9.04 PE=1 SV=1	DVEKELPDK	4		sp|O94421|SNF22_SCHPO	SWI/SNF chromatin-remodeling complex subunit snf22 OS=Schizosaccharomyces pombe (strain 972 / ATCC 24843) GN=snf22 PE=1 SV=2	0.7655
4604	487.94266	3	0.1747	0.93	10.28	MAAKR	4		sp|O59806|YJV8_SCHPO	Uncharacterized N-acetyltransferase C550.08 OS=Schizosaccharomyces pombe (strain 972 / ATCC 24843) GN=SPCC550.08 PE=3 SV=1	NSFPKR	5		sp|O14026|SET2_SCHPO	Histone-lysine N-methyltransferase; H3 lysine-36 specific OS=Schizosaccharomyces pombe (strain 972 / ATCC 24843) GN=set2 PE=1 SV=1	0.7655
11822	490.64532	5	0.1747	0.99	4.49	MSNSAQSR	1		sp|Q92462|PUB1_SCHPO	E3 ubiquitin-protein ligase pub1 OS=Schizosaccharomyces pombe (strain 972 / ATCC 24843) GN=pub1 PE=1 SV=2	LSGPSIEAEDAKSK	12		sp|O74760|EIF3A_SCHPO	Eukaryotic translation initiation factor 3 subunit A OS=Schizosaccharomyces pombe (strain 972 / ATCC 24843) GN=tif32 PE=1 SV=1	0.7655
3072	943.4346	3	0.1746	0.96	-2.85	MHSLQCR	1	57.02146@C;	sp|Q9C1X2|YN53_SCHPO	Putative D-lactate dehydrogenase C713.03; mitochondrial OS=Schizosaccharomyces pombe (strain 972 / ATCC 24843) GN=SPBC713.03 PE=3 SV=1	MSNEFKDIAELFCR	6	57.02146@C;	sp|O59819|UGPA2_SCHPO	Probable UTP--glucose-1-phosphate uridylyltransferase OS=Schizosaccharomyces pombe (strain 972 / ATCC 24843) GN=SPCC794.10 PE=3 SV=1	0.7655
7826	539.7191	5	0.1745	0.94	0.45	LLTLLQSPKR	9		sp|O74476|IMB3_SCHPO	Importin subunit beta-3 OS=Schizosaccharomyces pombe (strain 972 / ATCC 24843) GN=sal3 PE=3 SV=1	KLNAASASFQPVR	1		sp|Q9UST1|PAN3_SCHPO	PAB-dependent poly(A)-specific ribonuclease subunit pan3 OS=Schizosaccharomyces pombe (strain 972 / ATCC 24843) GN=ppk26 PE=3 SV=1	0.7655
6018	1003.8667	3	0.1745	0.99	-1.22	IKFFEKPK	6		sp|O94477|MYO52_SCHPO	Myosin-52 OS=Schizosaccharomyces pombe (strain 972 / ATCC 24843) GN=myo52 PE=1 SV=1	FEAQKDTVHMIFNQK	5		sp|O94444|RPN10_SCHPO	26S proteasome regulatory subunit rpn10 OS=Schizosaccharomyces pombe (strain 972 / ATCC 24843) GN=rpn10 PE=1 SV=1	0.7655
6299	845.4384	3	0.1744	0.95	8.87	DPSLEKF	6		sp|Q9Y7S5|YQO6_SCHPO	Uncharacterized membrane protein C569.06 OS=Schizosaccharomyces pombe (strain 972 / ATCC 24843) GN=SPCC569.06 PE=3 SV=1	NPAQSHWGVPKGQR	11		sp|Q09860|SYC_SCHPO	Probable cysteine--tRNA ligase OS=Schizosaccharomyces pombe (strain 972 / ATCC 24843) GN=SPAC29E6.06c PE=3 SV=1	0.7655
8701	636.806	4	0.1744	0.99	-9.89	MSEIR	1		sp|Q65ZA6|CTF8_SCHPO	Chromosome transmission fidelity protein 8 OS=Schizosaccharomyces pombe (strain 972 / ATCC 24843) GN=ctf8 PE=1 SV=1	KSSFSPEYVENLESR	1		sp|O59744|YN28_SCHPO	Uncharacterized transcriptional regulatory protein C530.08 OS=Schizosaccharomyces pombe (strain 972 / ATCC 24843) GN=SPBC530.08 PE=3 SV=1	0.7655
13464	648.6848	3	0.1744	0.98	0.25	EGQKK	4		sp|P87137|YDM6_SCHPO	Uncharacterized protein C57A7.06 OS=Schizosaccharomyces pombe (strain 972 / ATCC 24843) GN=SPAC57A7.06 PE=1 SV=1	KNGSLTNEQVK	1		tr|Q9T654|Q9T654_SCHPM	Cox1I1a maturase (Fragment) OS=Schizosaccharomyces pombe GN=cox1I1a PE=4 SV=1	0.7655
2660	737.6799	3	0.1744	0.97	0.33	ESESKK	5		sp|Q9UST7|SFC3_SCHPO	Transcription factor tau subunit sfc3 OS=Schizosaccharomyces pombe (strain 972 / ATCC 24843) GN=sfc3 PE=1 SV=1	ESKQDVSDTSDR	3		sp|Q09847|NU146_SCHPO	Nucleoporin nup146 OS=Schizosaccharomyces pombe (strain 972 / ATCC 24843) GN=nup146 PE=1 SV=1	0.7655
2044	788.7431	3	0.1743	0.98	9.92	DDSVKQNEK	5		sp|O94481|TFC5_SCHPO	Transcription factor TFIIIB component B'' OS=Schizosaccharomyces pombe (strain 972 / ATCC 24843) GN=bdp1 PE=3 SV=2	KYLIQDQEK	1		sp|O59672|YB89_SCHPO	Uncharacterized ABC transporter ATP-binding protein C29A3.09c OS=Schizosaccharomyces pombe (strain 972 / ATCC 24843) GN=SPBC29A3.09c PE=3 SV=1	0.7655
12324	660.5878	4	0.1743	1.00	7.68	MAYRDR	1		sp|Q9P6P1|TLG2_SCHPO	t-SNARE affecting a late Golgi compartment protein 2 OS=Schizosaccharomyces pombe (strain 972 / ATCC 24843) GN=tlg2 PE=3 SV=1	VTGKSMGYAFVVFER	4		sp|O13829|RU17_SCHPO	U1 small nuclear ribonucleoprotein 70 kDa homolog OS=Schizosaccharomyces pombe (strain 972 / ATCC 24843) GN=usp101 PE=1 SV=1	0.7655
13037	833.4659	3	0.1743	0.98	-5.67	FEGNANKR	7		sp|O74794|CCHL_SCHPO	Putative cytochrome c heme lyase OS=Schizosaccharomyces pombe (strain 972 / ATCC 24843) GN=SPBC26H8.12 PE=3 SV=1	KLVADIKPVSVEK	1		sp|O42667|SSM4_SCHPO	Microtubule-associated protein ssm4 OS=Schizosaccharomyces pombe (strain 972 / ATCC 24843) GN=ssm4 PE=1 SV=1	0.7655
6424	602.0563	4	0.1742	0.97	-0.41	MTVVDIK	1		sp|P40236|HHP2_SCHPO	Casein kinase I homolog hhp2 OS=Schizosaccharomyces pombe (strain 972 / ATCC 24843) GN=hhp2 PE=2 SV=2	MNGINTANEEITR	1		sp|O74552|VPS35_SCHPO	Vacuolar protein sorting-associated protein 35 OS=Schizosaccharomyces pombe (strain 972 / ATCC 24843) GN=vps35 PE=1 SV=2	0.7655
12060	611.2956	4	0.1741	0.88	-1.10	MELDDFNSR	1		sp|Q09933|DIS1_SCHPO	Phosphoprotein p93 OS=Schizosaccharomyces pombe (strain 972 / ATCC 24843) GN=dis1 PE=1 SV=1	MTVLNTTDKR	1		sp|O74834|UNG_SCHPO	Uracil-DNA glycosylase OS=Schizosaccharomyces pombe (strain 972 / ATCC 24843) GN=ung1 PE=3 SV=1	0.7655
11194	541.2577	4	0.1741	0.97	-8.47	SKNAPK	2		sp|Q9Y7V2|BYE1_SCHPO&sp|Q10097|YAOI_SCHPO	Transcription factor bye1 OS=Schizosaccharomyces pombe (strain 972 / ATCC 24843) GN=bye1 PE=3 SV=3	MSDQDALDTQEK	1		sp|O14327|PAB2_SCHPO	Polyadenylate-binding protein 2 OS=Schizosaccharomyces pombe (strain 972 / ATCC 24843) GN=pab2 PE=1 SV=1	0.7655
5393	455.23364	5	0.1741	0.99	10.43	TSKFK	3		sp|Q9UUJ5|RM25_SCHPO	54S ribosomal protein L25; mitochondrial OS=Schizosaccharomyces pombe (strain 972 / ATCC 24843) GN=mrpl25 PE=4 SV=2	MSPKQEEYEVER	1		sp|O60016|CLR4_SCHPO	Histone-lysine N-methyltransferase; H3 lysine-9 specific OS=Schizosaccharomyces pombe (strain 972 / ATCC 24843) GN=clr4 PE=1 SV=2	0.7655
2449	754.0898	3	0.1741	0.90	11.24	HISKSNLEK	4		sp|Q9P6L9|YKQ7_SCHPO	Uncharacterized protein C688.07c OS=Schizosaccharomyces pombe (strain 972 / ATCC 24843) GN=SPAC688.07c PE=1 SV=1	KHLDAEVQK	1		sp|P41878|RPN11_SCHPO	26S proteasome regulatory subunit rpn11 OS=Schizosaccharomyces pombe (strain 972 / ATCC 24843) GN=rpn11 PE=1 SV=2	0.7655
8227	649.6705	3	0.1741	0.92	-0.82	MDLSVIK	1		sp|O60081|YQK7_SCHPO	Uncharacterized protein C1494.07 OS=Schizosaccharomyces pombe (strain 972 / ATCC 24843) GN=SPCC1494.07 PE=3 SV=1	AKDDEGLEK	2		sp|Q9HGN2|YO48_SCHPO	Putative nucleosome assembly protein C36B7.08c OS=Schizosaccharomyces pombe (strain 972 / ATCC 24843) GN=SPBC36B7.08c PE=1 SV=1	0.7655
4766	680.66	3	0.1740	0.98	-5.87	KENEENK	1		sp|O94488|MBO1_SCHPO	Microtubule organizer protein 1 OS=Schizosaccharomyces pombe (strain 972 / ATCC 24843) GN=mbo1 PE=1 SV=1	MQFSVLCK	1	57.02146@C;	sp|Q9HDV8|YOE2_SCHPO	Uncharacterized protein P19A11.02c OS=Schizosaccharomyces pombe (strain 972 / ATCC 24843) GN=SPBP19A11.02c PE=3 SV=1	0.7655
4978	623.6337	3	0.1740	0.98	11.31	MSPCK	1	57.02146@C;	sp|Q10351|PIGS_SCHPO	GPI transamidase component PIG-S homolog OS=Schizosaccharomyces pombe (strain 972 / ATCC 24843) GN=gpi17 PE=3 SV=1	MSSSKANQTR	1		sp|Q9P7K6|SDO1L_SCHPO	SDO1-like protein C21C3.19 OS=Schizosaccharomyces pombe (strain 972 / ATCC 24843) GN=SPBC21C3.19 PE=3 SV=1	0.7655
3880	552.0601	4	0.1740	0.98	-8.97	YIQHVKR	6		sp|Q9UTK4|NU189_SCHPO	Nucleoporin nup189 OS=Schizosaccharomyces pombe (strain 972 / ATCC 24843) GN=nup189 PE=1 SV=1	LLKVEEHEK	3		sp|Q9C1W6|YN59_SCHPO	Uncharacterized protein C713.09 OS=Schizosaccharomyces pombe (strain 972 / ATCC 24843) GN=SPBC713.09 PE=4 SV=1	0.7655
12243	946.1458	3	0.1738	0.85	-9.30	KEPISEYNIEK	1		sp|P39750|FEN1_SCHPO	Flap endonuclease 1 OS=Schizosaccharomyces pombe (strain 972 / ATCC 24843) GN=rad2 PE=1 SV=1	KEPISEYNIEK	1		sp|P39750|FEN1_SCHPO	Flap endonuclease 1 OS=Schizosaccharomyces pombe (strain 972 / ATCC 24843) GN=rad2 PE=1 SV=1	0.7655
10123	664.0751	3	0.1738	0.94	0.61	WKIQPK	2		sp|Q9UUH4|MSMO_SCHPO	Methylsterol monooxygenase OS=Schizosaccharomyces pombe (strain 972 / ATCC 24843) GN=erg25 PE=3 SV=1	KIIIDQVPK	1		sp|Q09748|DNM1_SCHPO	Dynamin-related protein dnm1 OS=Schizosaccharomyces pombe (strain 972 / ATCC 24843) GN=dnm1 PE=3 SV=1	0.7655
1079	368.1785	5	0.1738	0.98	-10.37	MASNVDK	1		sp|Q9US35|DSD1_SCHPO	D-serine dehydratase OS=Schizosaccharomyces pombe (strain 972 / ATCC 24843) GN=SPAC1039.06 PE=3 SV=1	ADIDMSKR	7		sp|O94754|RS18_SCHPO	40S ribosomal protein S18 OS=Schizosaccharomyces pombe (strain 972 / ATCC 24843) GN=rps18a PE=1 SV=1	0.7655
7101	595.9941	3	0.1738	0.99	-7.73	MNRVVK	1		sp|Q9USV6|CBP4_SCHPO	Assembly factor cbp4 OS=Schizosaccharomyces pombe (strain 972 / ATCC 24843) GN=cbp4 PE=3 SV=1	CVKPDRK	3	57.02146@C;	sp|Q09827|SC61G_SCHPO	Probable protein transport protein Sec61 subunit gamma OS=Schizosaccharomyces pombe (strain 972 / ATCC 24843) GN=sss1 PE=3 SV=1	0.7655
12935	525.9785	3	0.1738	0.94	7.36	NQALKK	5		sp|O60164|PESC_SCHPO&tr|S6BDH3|S6BDH3_SCHPM&sp|Q09917|PKD2_SCHPO	Pescadillo homolog OS=Schizosaccharomyces pombe (strain 972 / ATCC 24843) GN=ppp1 PE=3 SV=1	ELGKYK	4		sp|Q09779|THO2_SCHPO	THO complex subunit 2 OS=Schizosaccharomyces pombe (strain 972 / ATCC 24843) GN=tho2 PE=1 SV=3	0.7655
5462	632.1343	4	0.1738	0.94	8.32	LIAFLAKR	7		sp|Q9UTL3|RPIA_SCHPO	Ribose-5-phosphate isomerase OS=Schizosaccharomyces pombe (strain 972 / ATCC 24843) GN=rki1 PE=3 SV=1	ILKLEEELNDLK	3		sp|Q8TFH5|YIK9_SCHPO	Meiotically up-regulated protein PB17E12.09 OS=Schizosaccharomyces pombe (strain 972 / ATCC 24843) GN=SPAPB17E12.09 PE=4 SV=1	0.7655
7348	617.79535	4	0.1737	0.97	2.57	MIDDQR	1		sp|O42897|RPN3_SCHPO	Probable 26S proteasome regulatory subunit rpn3 OS=Schizosaccharomyces pombe (strain 972 / ATCC 24843) GN=rpn3 PE=3 SV=2	DSAISKNFCEQVR	6	57.02146@C;	sp|Q10253|MUG64_SCHPO	Meiotically up-regulated gene 64 protein OS=Schizosaccharomyces pombe (strain 972 / ATCC 24843) GN=mug64 PE=1 SV=3	0.7655
4664	693.5714	4	0.1736	0.97	5.20	KSPLDSSSAQK	1		sp|O74897|SWC5_SCHPO	SWR1-complex protein 5 OS=Schizosaccharomyces pombe (strain 972 / ATCC 24843) GN=swc5 PE=3 SV=1	MDNCVNSFEDQK	1	57.02146@C;	sp|O59762|GNR1_SCHPO	Guanine nucleotide-binding protein negative regulator 1 OS=Schizosaccharomyces pombe (strain 972 / ATCC 24843) GN=gnr1 PE=1 SV=1	0.7655
10919	830.09766	3	0.1735	1.00	-3.93	DKGVMMASR	2		sp|Q10342|SDA1_SCHPO	Protein sda1 OS=Schizosaccharomyces pombe (strain 972 / ATCC 24843) GN=sda1 PE=3 SV=2	QPLVVQSTDKNK	10		sp|Q09847|NU146_SCHPO	Nucleoporin nup146 OS=Schizosaccharomyces pombe (strain 972 / ATCC 24843) GN=nup146 PE=1 SV=1	0.7655
5938	758.06934	3	0.1735	1.00	-6.13	SSGKR	4		sp|O94751|BUB1_SCHPO	Checkpoint serine/threonine-protein kinase bub1 OS=Schizosaccharomyces pombe (strain 972 / ATCC 24843) GN=bub1 PE=1 SV=1	KELAELNIQNCLR	1	57.02146@C;	sp|Q9HGQ2|TRM4A_SCHPO	Multisite-specific tRNA:(cytosine-C(5))-methyltransferase trm4a OS=Schizosaccharomyces pombe (strain 972 / ATCC 24843) GN=trm4a PE=1 SV=3	0.7655
714	461.5876	5	0.1735	0.98	2.86	IEEAPKFXK	6		tr|A8DNH7|A8DNH7_SCHPM&tr|A9QAE1|A9QAE1_SCHPM&tr|A9QGZ7|A9QGZ7_SCHPM	Translation elongation factor 1-alpha (Fragment) OS=Schizosaccharomyces pombe PE=4 SV=1	SSSSSSKSSSR	7		sp|O74947|YJBA_SCHPO	Uncharacterized protein C553.10 OS=Schizosaccharomyces pombe (strain 972 / ATCC 24843) GN=SPCC553.10 PE=3 SV=1	0.7655
12659	791.42523	3	0.1735	0.97	-9.78	LSKEVAQR	3		sp|O94288|NOC3_SCHPO	Nucleolar complex-associated protein 3 OS=Schizosaccharomyces pombe (strain 972 / ATCC 24843) GN=noc3 PE=1 SV=1	MSVLSLSDLPSR	1		sp|Q9P3B0|YIL3_SCHPO	Uncharacterized protein C1565.03 OS=Schizosaccharomyces pombe (strain 972 / ATCC 24843) GN=SPAC1565.03 PE=4 SV=1	0.7655
4187	496.05252	4	0.1734	1.00	10.05	KIISK	1		sp|O14106|RGG8_SCHPO	Protein rgg8 OS=Schizosaccharomyces pombe (strain 972 / ATCC 24843) GN=rgg8 PE=4 SV=2	ALAKAGNDPAISK	4		sp|Q11004|PPID_SCHPO	40 kDa peptidyl-prolyl cis-trans isomerase OS=Schizosaccharomyces pombe (strain 972 / ATCC 24843) GN=wis2 PE=2 SV=1	0.7655
1558	483.58044	3	0.1734	0.94	5.06	MSGRR	1		sp|O74345|UCP3_SCHPO&sp|Q9US26|FTA2_SCHPO	UBA domain-containing protein 3 OS=Schizosaccharomyces pombe (strain 972 / ATCC 24843) GN=ucp3 PE=3 SV=1	MENRR	1		sp|Q9US06|PAF1_SCHPO	RNA polymerase II-associated protein 1 homolog OS=Schizosaccharomyces pombe (strain 972 / ATCC 24843) GN=SPAC664.03 PE=1 SV=2	0.7655
5499	584.00415	4	0.1734	1.00	-8.79	SSSKER	4		sp|O43065|MOT1_SCHPO	Probable helicase mot1 OS=Schizosaccharomyces pombe (strain 972 / ATCC 24843) GN=mot1 PE=1 SV=4	SSAVDNCKCSSCK	8	57.02146@C;	sp|Q9UTC0|ZYM1_SCHPO	Metallothionein zym1 OS=Schizosaccharomyces pombe (strain 972 / ATCC 24843) GN=zym1 PE=1 SV=1	0.7655
851	474.22647	4	0.1733	1.00	-4.39	MDSAEK	1		sp|Q9UTL3|RPIA_SCHPO	Ribose-5-phosphate isomerase OS=Schizosaccharomyces pombe (strain 972 / ATCC 24843) GN=rki1 PE=3 SV=1	MSEEKPTVR	1		sp|O94424|T2FB_SCHPO	Transcription initiation factor IIF subunit beta OS=Schizosaccharomyces pombe (strain 972 / ATCC 24843) GN=tfg2 PE=1 SV=1	0.7766
2273	557.6237	3	0.1733	0.99	2.49	KPKTR	3		sp|P79011|T2EB_SCHPO	Transcription initiation factor IIE subunit beta OS=Schizosaccharomyces pombe (strain 972 / ATCC 24843) GN=tfa2 PE=1 SV=2	MSSSYSSR	1		sp|Q9HGN8|SVF2_SCHPO	Survival factor 2 OS=Schizosaccharomyces pombe (strain 972 / ATCC 24843) GN=svf2 PE=3 SV=1	0.7766
2689	553.48535	5	0.1732	1.00	10.61	MQFSVLCK	1	57.02146@C;	sp|Q9HDV8|YOE2_SCHPO	Uncharacterized protein P19A11.02c OS=Schizosaccharomyces pombe (strain 972 / ATCC 24843) GN=SPBP19A11.02c PE=3 SV=1	VQEKAPQNEADGSLK	4		sp|Q9UTK4|NU189_SCHPO	Nucleoporin nup189 OS=Schizosaccharomyces pombe (strain 972 / ATCC 24843) GN=nup189 PE=1 SV=1	0.7766
6597	560.28174	4	0.1732	1.00	-6.77	EFYKGVR	4		sp|O14300|OXA11_SCHPO	Mitochondrial inner membrane protein oxa1-1 OS=Schizosaccharomyces pombe (strain 972 / ATCC 24843) GN=oxa101 PE=2 SV=1	MDSETHITIR	1		sp|P37382|RPB3_SCHPO	DNA-directed RNA polymerase II subunit RPB3 OS=Schizosaccharomyces pombe (strain 972 / ATCC 24843) GN=rpb3 PE=1 SV=2	0.7766
4198	518.50244	5	0.1731	0.99	-0.09	LVKMSR	3		sp|Q10356|YDB3_SCHPO	Uncharacterized protein C22E12.03c OS=Schizosaccharomyces pombe (strain 972 / ATCC 24843) GN=SPAC22E12.03c PE=1 SV=1	ELAIQTFETLVKIGR	12		sp|Q9UTP9|DBP4_SCHPO	ATP-dependent RNA helicase dbp4 OS=Schizosaccharomyces pombe (strain 972 / ATCC 24843) GN=dbp4 PE=1 SV=1	0.7766
8485	604.5839	4	0.1731	0.97	-5.56	KMYITK	1		sp|O74379|RT26B_SCHPO	Putative 37S ribosomal protein S26B; mitochondrial OS=Schizosaccharomyces pombe (strain 972 / ATCC 24843) GN=SPBC3H7.04 PE=3 SV=1	TFLETVIMKEGVK	9		sp|O13816|SCC3_SCHPO	Cohesin subunit psc3 OS=Schizosaccharomyces pombe (strain 972 / ATCC 24843) GN=psc3 PE=1 SV=3	0.7766
7226	680.59875	4	0.1730	0.96	-0.81	MPSTDLKK	7		sp|P31209|PABP_SCHPO	Polyadenylate-binding protein; cytoplasmic and nuclear OS=Schizosaccharomyces pombe (strain 972 / ATCC 24843) GN=pab1 PE=1 SV=2	DNLSWLSKANNWSK	8		sp|O74762|RPN2_SCHPO	26S proteasome regulatory subunit rpn2 OS=Schizosaccharomyces pombe (strain 972 / ATCC 24843) GN=rpn2 PE=1 SV=1	0.7766
6530	868.51544	3	0.1730	0.98	7.13	GKLLNVR	2		sp|P08096|TOP2_SCHPO	DNA topoisomerase 2 OS=Schizosaccharomyces pombe (strain 972 / ATCC 24843) GN=top2 PE=1 SV=2	FGDGIQIAQLALKHR	13		sp|O94444|RPN10_SCHPO	26S proteasome regulatory subunit rpn10 OS=Schizosaccharomyces pombe (strain 972 / ATCC 24843) GN=rpn10 PE=1 SV=1	0.7766
7077	564.6451	3	0.1730	0.95	-9.31	NPEVKR	5		sp|P36582|PCK1_SCHPO	Protein kinase C-like 1 OS=Schizosaccharomyces pombe (strain 972 / ATCC 24843) GN=pck1 PE=3 SV=2	MQRIHK	1		sp|O94633|DPM3_SCHPO	Dolichol-phosphate mannosyltransferase subunit 3 OS=Schizosaccharomyces pombe (strain 972 / ATCC 24843) GN=dpm3 PE=1 SV=1	0.7766
11423	989.212	3	0.1730	0.96	-10.38	GPIKTTER	4		sp|P24487|ATPA_SCHPO	ATP synthase subunit alpha; mitochondrial OS=Schizosaccharomyces pombe (strain 972 / ATCC 24843) GN=atp1 PE=3 SV=1	MDPHVKLSTSLVIIAFR	1		sp|O74436|SRP68_SCHPO	Signal recognition particle subunit srp68 OS=Schizosaccharomyces pombe (strain 972 / ATCC 24843) GN=srp68 PE=3 SV=1	0.7766
9030	613.07477	4	0.1730	0.98	-6.58	VCKGMHLK	3	57.02146@C;	sp|P37202|DIS3_SCHPO	Exosome complex exonuclease dis3 OS=Schizosaccharomyces pombe (strain 972 / ATCC 24843) GN=dis3 PE=1 SV=1	LQLSEKEDLHK	6		sp|Q9Y7J9|MCP5_SCHPO	Meiotic coiled-coil protein 5 OS=Schizosaccharomyces pombe (strain 972 / ATCC 24843) GN=mcp5 PE=1 SV=1	0.7766
10701	609.0512	4	0.1729	0.97	0.70	SFNSSNGKR	8		sp|Q9USW1|YHZ3_SCHPO	Uncharacterized protein C21B10.03c OS=Schizosaccharomyces pombe (strain 972 / ATCC 24843) GN=SPBC21B10.03c PE=4 SV=1	FSMISDAASKSR	10		sp|O36019|ATG13_SCHPO	Autophagy protein 13 OS=Schizosaccharomyces pombe (strain 972 / ATCC 24843) GN=atg13 PE=1 SV=1	0.7781
8122	803.41547	3	0.1729	0.99	-1.83	KSETSELQK	1		sp|O43079|AP1B1_SCHPO	AP-1 complex subunit beta-1 OS=Schizosaccharomyces pombe (strain 972 / ATCC 24843) GN=apl2 PE=1 SV=1	AIMNEPQYKK	9		sp|O42861|FFT3_SCHPO	ATP-dependent helicase fft3 OS=Schizosaccharomyces pombe (strain 972 / ATCC 24843) GN=fft3 PE=1 SV=1	0.7781
3928	539.01984	4	0.1729	0.97	-6.35	DLGYKCK	5	57.02146@C;	sp|O94407|SEC65_SCHPO	Signal recognition particle sec65 subunit OS=Schizosaccharomyces pombe (strain 972 / ATCC 24843) GN=sec65 PE=3 SV=2	EAKGMQIAER	3		sp|O74561|YCZ8_SCHPO	Uncharacterized inositol polyphosphate kinase C970.08 OS=Schizosaccharomyces pombe (strain 972 / ATCC 24843) GN=SPCC970.08 PE=1 SV=1	0.7781
10709	741.73944	3	0.1728	0.98	9.67	QLQLKK	5		sp|Q9HFF5|PDS5_SCHPO	Sister chromatid cohesion protein pds5 OS=Schizosaccharomyces pombe (strain 972 / ATCC 24843) GN=pds5 PE=1 SV=1	YYENCPVQKK	9	57.02146@C;	sp|Q10231|ERG7_SCHPO	Lanosterol synthase OS=Schizosaccharomyces pombe (strain 972 / ATCC 24843) GN=erg7 PE=2 SV=1	0.7781
10634	911.8046	3	0.1728	0.95	-9.20	MSSYLR	1		sp|Q9UT45|ENG1_SCHPO	Endo-1;3(4)-beta-glucanase 1 OS=Schizosaccharomyces pombe (strain 972 / ATCC 24843) GN=eng1 PE=3 SV=1	MIFGKTHFLSYNILR	1		sp|O74339|TAM41_SCHPO	Phosphatidate cytidylyltransferase; mitochondrial OS=Schizosaccharomyces pombe (strain 972 / ATCC 24843) GN=tam41 PE=1 SV=3	0.7781
11623	804.74536	3	0.1728	1.00	10.02	EKLDK	2		sp|Q09863|NST1_SCHPO	Stress response protein nst1 OS=Schizosaccharomyces pombe (strain 972 / ATCC 24843) GN=nst1 PE=1 SV=1	TWHLDHHYKDYK	9		sp|O13846|SCS7_SCHPO	Ceramide very long chain fatty acid hydroxylase-like protein C19G12.08 OS=Schizosaccharomyces pombe (strain 972 / ATCC 24843) GN=SPAC19G12.08 PE=3 SV=1	0.7781
4975	716.0938	4	0.1727	0.94	-9.73	IFGGKNGAPK	5		sp|O13956|TSR1_SCHPO	Ribosome biogenesis protein tsr1 homolog OS=Schizosaccharomyces pombe (strain 972 / ATCC 24843) GN=SPAC23H4.15 PE=3 SV=1	ICKFQEDFEYDNK	3	57.02146@C;	sp|O74733|CFT1_SCHPO	Protein cft1 OS=Schizosaccharomyces pombe (strain 972 / ATCC 24843) GN=cft1 PE=3 SV=1	0.7781
4252	728.3497	3	0.1726	0.99	-4.92	KSEEYER	1		sp|Q9UTJ3|MEU1_SCHPO	Meiotic expression up-regulated protein 1/2 OS=Schizosaccharomyces pombe (strain 972 / ATCC 24843) GN=meu1 PE=2 SV=1	ESLSEQKER	7		sp|O43087|KMS2_SCHPO	Karyogamy meiotic segregation protein 2 OS=Schizosaccharomyces pombe (strain 972 / ATCC 24843) GN=kms2 PE=1 SV=1	0.7781
6452	559.5508	4	0.1726	0.99	-1.86	LLLTNKR	6		sp|Q09778|TSC1_SCHPO	Tuberous sclerosis 1 protein homolog OS=Schizosaccharomyces pombe (strain 972 / ATCC 24843) GN=tsc1 PE=1 SV=1	EPKDADSTYSK	3		sp|O13686|WDR59_SCHPO	Uncharacterized RWD; RING finger and WD repeat-containing protein C11E3.05 OS=Schizosaccharomyces pombe (strain 972 / ATCC 24843) GN=SPAC11E3.05 PE=1 SV=1	0.7781
5409	645.089	4	0.1726	0.92	-3.98	AEQSAKPK	6		sp|O59806|YJV8_SCHPO	Uncharacterized N-acetyltransferase C550.08 OS=Schizosaccharomyces pombe (strain 972 / ATCC 24843) GN=SPCC550.08 PE=3 SV=1	CAPSSPTLSLQKHR	12	57.02146@C;	sp|O13606|MEI4_SCHPO	Meiosis-specific transcription factor mei4 OS=Schizosaccharomyces pombe (strain 972 / ATCC 24843) GN=mei4 PE=3 SV=1	0.7781
2121	462.91232	3	0.1725	0.99	-4.32	KPTPK	1		sp|O59787|SRP72_SCHPO	Signal recognition particle subunit srp72 OS=Schizosaccharomyces pombe (strain 972 / ATCC 24843) GN=srp72 PE=3 SV=1	KEDCK	1	57.02146@C;	sp|Q10302|YD49_SCHPO	Uncharacterized protein C22H10.09 OS=Schizosaccharomyces pombe (strain 972 / ATCC 24843) GN=SPAC22H10.09 PE=4 SV=1	0.7781
6831	579.08093	4	0.1725	0.96	-0.63	LFYLIKTK	6		sp|O74560|RAF2_SCHPO	Rik1-associated factor 2 OS=Schizosaccharomyces pombe (strain 972 / ATCC 24843) GN=raf2 PE=1 SV=1	KLDLFQCAR	1	57.02146@C;	sp|O94521|PLR2_SCHPO&sp|O14295|PLR1_SCHPO	Probable pyridoxal reductase 2 OS=Schizosaccharomyces pombe (strain 972 / ATCC 24843) GN=SPCC1281.04 PE=3 SV=1	0.7781
4996	524.4928	5	0.1724	1.00	-0.93	MENSSIVK	1		sp|O59753|RAD14_SCHPO	DNA repair protein rad14 OS=Schizosaccharomyces pombe (strain 972 / ATCC 24843) GN=rhp14 PE=3 SV=1	LLPIPWKNQSHLK	7		sp|Q8TFF9|YP23_SCHPO	Putative amidase PB8B6.03 OS=Schizosaccharomyces pombe (strain 972 / ATCC 24843) GN=SPBPB8B6.03 PE=3 SV=1	0.7781
2817	498.74448	4	0.1724	0.97	-10.18	MSPCK	1	57.02146@C;	sp|Q10351|PIGS_SCHPO	GPI transamidase component PIG-S homolog OS=Schizosaccharomyces pombe (strain 972 / ATCC 24843) GN=gpi17 PE=3 SV=1	ALNGTTAEEKAK	10		sp|P40921|EF1G_SCHPO	Elongation factor 1-gamma OS=Schizosaccharomyces pombe (strain 972 / ATCC 24843) GN=tef3 PE=1 SV=1	0.7781
1833	492.5095	4	0.1724	1.00	0.43	SFIKER	4		sp|O42953|YGM4_SCHPO	HMG box-containing protein C19G7.04 OS=Schizosaccharomyces pombe (strain 972 / ATCC 24843) GN=SPBC19G7.04 PE=4 SV=2	MQGAFLNNR	1		sp|O94626|ORN_SCHPO	Probable oligoribonuclease OS=Schizosaccharomyces pombe (strain 972 / ATCC 24843) GN=rex2 PE=3 SV=2	0.7781
10002	923.5427	3	0.1724	0.96	6.97	NIQLISETKR	9		sp|O13620|MRD1_SCHPO	Multiple RNA-binding domain-containing protein 1 OS=Schizosaccharomyces pombe (strain 972 / ATCC 24843) GN=mrd1 PE=3 SV=1	QVQIMEVLLTKK	11		sp|O94474|SKI3_SCHPO	Superkiller protein 3 OS=Schizosaccharomyces pombe (strain 972 / ATCC 24843) GN=ski3 PE=3 SV=1	0.7781
6030	771.38947	3	0.1724	0.97	-6.23	YMMECKGK	6	57.02146@C;	sp|Q07538|PRP4_SCHPO	Serine/threonine-protein kinase prp4 OS=Schizosaccharomyces pombe (strain 972 / ATCC 24843) GN=prp4 PE=1 SV=2	QEILAELKGK	8		sp|P32747|PYRD_SCHPO	Dihydroorotate dehydrogenase (quinone); mitochondrial OS=Schizosaccharomyces pombe (strain 972 / ATCC 24843) GN=ura3 PE=1 SV=1	0.7781
2076	838.7326	3	0.1723	0.99	-10.39	MSNPESLKK	1		sp|P0CS87|YP41_SCHPO&sp|Q9HGQ1|YM01_SCHPO&sp|Q9HGP8|YM04_SCHPO&sp|Q9P3E5|YLZ6_SCHPO&sp|P0CS86|YI41_SCHPO	UPF0494 membrane protein CPT2R1.01c OS=Schizosaccharomyces pombe (strain 972 / ATCC 24843) GN=SPBCPT2R1.01c PE=3 SV=1	DKLSSNEMYEK	2		sp|O13773|UCP7_SCHPO	UBA domain-containing protein 7 OS=Schizosaccharomyces pombe (strain 972 / ATCC 24843) GN=ucp7 PE=3 SV=1	0.7781
7712	515.65015	5	0.1722	0.94	-6.93	MEGSFQSR	1		sp|Q9P6K1|SFT2_SCHPO	Protein transport protein sft2 OS=Schizosaccharomyces pombe (strain 972 / ATCC 24843) GN=sft2 PE=3 SV=1	SPPKNQYSQPPPR	4		sp|O13834|PTR1_SCHPO	E3 ubiquitin-protein ligase ptr1 OS=Schizosaccharomyces pombe (strain 972 / ATCC 24843) GN=ptr1 PE=1 SV=1	0.7781
4430	723.3855	3	0.1722	1.00	-5.63	LNDDVKR	6		sp|O13818|YEE2_SCHPO	Uncharacterized PH domain-containing protein C19A8.02 OS=Schizosaccharomyces pombe (strain 972 / ATCC 24843) GN=SPAC19A8.02 PE=3 SV=1	LTPEEVKAER	7		sp|O14041|YEY8_SCHPO	Uncharacterized nucleolar protein C2C4.08 OS=Schizosaccharomyces pombe (strain 972 / ATCC 24843) GN=SPAC2C4.08 PE=4 SV=1	0.7781
6297	695.3416	3	0.1722	0.96	-5.27	KSMNTGSIK	1		sp|O42844|KCC2_SCHPO	Calcium/calmodulin-dependent protein kinase type II OS=Schizosaccharomyces pombe (strain 972 / ATCC 24843) GN=cmk2 PE=1 SV=1	DFLESEKN	7		sp|Q9UU89|ITPA_SCHPO	Inosine triphosphate pyrophosphatase OS=Schizosaccharomyces pombe (strain 972 / ATCC 24843) GN=SPCC830.10 PE=3 SV=1	0.7781
13588	942.19507	3	0.1722	0.99	5.10	IAGVKNMPPK	5		sp|P17937|RL7A_SCHPO	60S ribosomal protein L7-A OS=Schizosaccharomyces pombe (strain 972 / ATCC 24843) GN=rpl7a PE=3 SV=1	ASNSLVKWCLSVIR	7	57.02146@C;	sp|Q9URV2|APC1_SCHPO	Anaphase-promoting complex subunit 1 OS=Schizosaccharomyces pombe (strain 972 / ATCC 24843) GN=cut4 PE=1 SV=1	0.7781
4764	933.76935	3	0.1721	0.97	-7.07	MNEEEHNK	1		sp|O74986|COM1_SCHPO	DNA endonuclease ctp1 OS=Schizosaccharomyces pombe (strain 972 / ATCC 24843) GN=ctp1 PE=1 SV=2	VVVPSHKETYTDEK	7		sp|Q10337|BRC1_SCHPO	BRCT-containing protein 1 OS=Schizosaccharomyces pombe (strain 972 / ATCC 24843) GN=brc1 PE=1 SV=1	0.7781
7647	687.62445	4	0.1721	0.97	0.98	LQKSLHK	3		sp|C6Y4D2|RM49_SCHPO	Probable 54S ribosomal protein MRP49; mitochondrial OS=Schizosaccharomyces pombe (strain 972 / ATCC 24843) GN=mrp49 PE=3 SV=1	WIANKAGNMDAMLPKP	15		sp|O13749|TF2B_SCHPO	Transcription initiation factor IIB OS=Schizosaccharomyces pombe (strain 972 / ATCC 24843) GN=sua7 PE=3 SV=1	0.7781
10202	779.7444	3	0.1721	1.00	-10.55	TIEKHEALK	4		sp|O94257|LCMT1_SCHPO	Leucine carboxyl methyltransferase 1 OS=Schizosaccharomyces pombe (strain 972 / ATCC 24843) GN=ppm1 PE=3 SV=1	EQKDWNALK	3		sp|O14115|PLPL_SCHPO	Patatin-like phospholipase domain-containing protein SPAC1786.01c OS=Schizosaccharomyces pombe (strain 972 / ATCC 24843) GN=SPAC1786.01c PE=3 SV=2	0.7781
2009	751.04297	3	0.1721	1.00	3.15	IKNDPDAQK	2		sp|Q10327|YD72_SCHPO	Uncharacterized protein C32A11.02c OS=Schizosaccharomyces pombe (strain 972 / ATCC 24843) GN=SPAC32A11.02c PE=4 SV=1	ESKSYEQSK	3		sp|Q09852|YAEC_SCHPO	Putative inorganic phosphate transporter C23D3.12 OS=Schizosaccharomyces pombe (strain 972 / ATCC 24843) GN=SPAC23D3.12 PE=1 SV=1	0.7781
4575	651.1009	4	0.1721	1.00	-0.66	ATASESFKALK	8		sp|P78761|QCR2_SCHPO	Cytochrome b-c1 complex subunit 2; mitochondrial OS=Schizosaccharomyces pombe (strain 972 / ATCC 24843) GN=qcr2 PE=2 SV=2	VSVTMATKFAEK	8		sp|O13601|RSP1_SCHPO	DnaJ-related protein rsp1 OS=Schizosaccharomyces pombe (strain 972 / ATCC 24843) GN=rsp1 PE=1 SV=1	0.7781
7687	455.5336	4	0.1720	0.98	4.50	KAGQPK	1		sp|O74175|RL13_SCHPO	60S ribosomal protein L13 OS=Schizosaccharomyces pombe (strain 972 / ATCC 24843) GN=rpl13 PE=1 SV=1	KIIIDQVPK	1		sp|Q09748|DNM1_SCHPO	Dynamin-related protein dnm1 OS=Schizosaccharomyces pombe (strain 972 / ATCC 24843) GN=dnm1 PE=3 SV=1	0.7781
7627	1012.2028	3	0.1720	0.99	10.70	SNDIEKAIDLYK	6		sp|Q9P7S2|RPN6_SCHPO	Probable 26S proteasome regulatory subunit rpn6 OS=Schizosaccharomyces pombe (strain 972 / ATCC 24843) GN=rpn6 PE=3 SV=1	KGLDFDPNNEVLK	1		sp|O13797|SGT2_SCHPO	Small glutamine-rich tetratricopeptide repeat-containing protein 2 OS=Schizosaccharomyces pombe (strain 972 / ATCC 24843) GN=sgt2 PE=3 SV=1	0.7781
11497	822.42303	3	0.1719	0.94	-1.98	MSKDLISR	1		sp|O13785|USE1_SCHPO	Protein transport protein use1 OS=Schizosaccharomyces pombe (strain 972 / ATCC 24843) GN=use1 PE=3 SV=1	MPFIESMAPLSR	1		sp|Q9Y7U8|RM37_SCHPO	54S ribosomal protein L37; mitochondrial OS=Schizosaccharomyces pombe (strain 972 / ATCC 24843) GN=mrpl37 PE=3 SV=1	0.7781
4743	859.7578	3	0.1719	0.91	5.31	NASNQEQGTKK	10		sp|O14232|MTR4_SCHPO	ATP-dependent RNA helicase mtr4 OS=Schizosaccharomyces pombe (strain 972 / ATCC 24843) GN=mtr4 PE=1 SV=1	NIGTEEEMKGK	9		sp|O74858|SYKM_SCHPO	Lysine--tRNA ligase; mitochondrial OS=Schizosaccharomyces pombe (strain 972 / ATCC 24843) GN=msk1 PE=3 SV=1	0.7781
2652	553.51154	4	0.1719	0.96	-10.38	TDEQSNKK	7		sp|O13833|CID1_SCHPO	Poly(A) RNA polymerase protein cid1 OS=Schizosaccharomyces pombe (strain 972 / ATCC 24843) GN=cid1 PE=1 SV=2	SEEEKFPMK	5		sp|O42709|MCM10_SCHPO	DNA replication licensing factor mcm10 OS=Schizosaccharomyces pombe (strain 972 / ATCC 24843) GN=mcm10 PE=1 SV=1	0.7781
12432	809.0954	3	0.1719	0.97	1.81	MNINQQPKK	8		sp|P50527|STE20_SCHPO	Serine/threonine-protein kinase shk1/pak1 OS=Schizosaccharomyces pombe (strain 972 / ATCC 24843) GN=shk1 PE=1 SV=2	KEALNLCPSR	1	57.02146@C;	sp|O14215|PRI1_SCHPO	DNA primase small subunit OS=Schizosaccharomyces pombe (strain 972 / ATCC 24843) GN=pri1 PE=1 SV=1	0.7781
6705	512.48474	4	0.1719	0.99	9.19	MNYAK	1		sp|O42908|CYM1_SCHPO	Mitochondrial presequence protease OS=Schizosaccharomyces pombe (strain 972 / ATCC 24843) GN=cym1 PE=3 SV=1	DSMASSSQDLKD	11		sp|P50998|AMPD_SCHPO	AMP deaminase OS=Schizosaccharomyces pombe (strain 972 / ATCC 24843) GN=ada1 PE=1 SV=3	0.7781
4802	887.8411	3	0.1718	0.99	5.51	TKIAFLLK	2		sp|O94676|UTP22_SCHPO	U3 small nucleolar RNA-associated protein 22 OS=Schizosaccharomyces pombe (strain 972 / ATCC 24843) GN=utp22 PE=3 SV=1	VTSKLLEQEESAEK	4		sp|Q09682|PSA3_SCHPO	Probable proteasome subunit alpha type-3 OS=Schizosaccharomyces pombe (strain 972 / ATCC 24843) GN=SPAC13C5.01c PE=3 SV=1	0.7781
6034	563.01904	4	0.1718	0.99	-3.58	DDGEKSQGR	5		sp|Q09883|SPN6_SCHPO	Septin homolog spn6 OS=Schizosaccharomyces pombe (strain 972 / ATCC 24843) GN=spn6 PE=1 SV=1	KNSSLTDAER	1		sp|Q09804|URB2_SCHPO	Probable nucleolar pre-ribosomal-associated protein 2 OS=Schizosaccharomyces pombe (strain 972 / ATCC 24843) GN=urb2 PE=3 SV=2	0.7781
12229	706.08026	3	0.1717	0.99	-4.73	LLKQLANK	3		sp|P26674|STE6_SCHPO	Protein ste6 OS=Schizosaccharomyces pombe (strain 972 / ATCC 24843) GN=ste6 PE=3 SV=1	LLSNDFSKK	8		sp|Q9Y817|RAV1_SCHPO	Regulator of V-ATPase in vacuolar membrane protein 1 OS=Schizosaccharomyces pombe (strain 972 / ATCC 24843) GN=rav1 PE=1 SV=1	0.7781
11232	812.8255	3	0.1717	0.97	8.12	KQEELALNK	1		sp|P87137|YDM6_SCHPO	Uncharacterized protein C57A7.06 OS=Schizosaccharomyces pombe (strain 972 / ATCC 24843) GN=SPAC57A7.06 PE=1 SV=1	VASVIKALLANK	6		sp|Q9P7R0|ARO1_SCHPO	Pentafunctional AROM polypeptide OS=Schizosaccharomyces pombe (strain 972 / ATCC 24843) GN=aro1 PE=3 SV=1	0.7781
4886	653.1213	4	0.1717	1.00	3.46	LKPLK	2		sp|O14028|MTQ1_SCHPO	Probable mitochondrial N(5)-glutamine methyltransferase mtq1 OS=Schizosaccharomyces pombe (strain 972 / ATCC 24843) GN=mtq1 PE=3 SV=1	ATSAGPKQTETINWLEK	7		sp|O94517|PSA1_SCHPO	Probable proteasome subunit alpha type-1 OS=Schizosaccharomyces pombe (strain 972 / ATCC 24843) GN=SPBC646.16 PE=3 SV=1	0.7781
8880	655.0194	3	0.1716	0.97	6.22	IGKTFR	3		sp|O43048|YH51_SCHPO	TBC domain-containing protein C215.01 OS=Schizosaccharomyces pombe (strain 972 / ATCC 24843) GN=SPBC215.01 PE=3 SV=4	MDEELQAIR	1		sp|O13929|YF69_SCHPO	Uncharacterized protein C23C4.09c OS=Schizosaccharomyces pombe (strain 972 / ATCC 24843) GN=SPAC23C4.09c PE=3 SV=1	0.7781
5344	730.0793	3	0.1716	0.97	9.15	KPVPK	1		sp|O74968|RU1A_SCHPO	U1 small nuclear ribonucleoprotein usp102 OS=Schizosaccharomyces pombe (strain 972 / ATCC 24843) GN=usp102 PE=1 SV=1	KNFITGTLGMSEGK	1		sp|P36607|RAD5_SCHPO	DNA repair protein rad5 OS=Schizosaccharomyces pombe (strain 972 / ATCC 24843) GN=rad8 PE=1 SV=1	0.7781
5863	793.41626	3	0.1715	0.92	-4.62	NKGNEGSNAR	2		sp|Q6LA55|YF49_SCHPO	UPF0648 protein C3H5.09c OS=Schizosaccharomyces pombe (strain 972 / ATCC 24843) GN=SPAC3H5.09c PE=3 SV=2	KAFIFLDNVK	1		sp|O59794|RL17B_SCHPO&sp|O14339|RL17A_SCHPO	60S ribosomal protein L17-B OS=Schizosaccharomyces pombe (strain 972 / ATCC 24843) GN=rpl17b PE=3 SV=1	0.7781
9969	822.42334	3	0.1715	1.00	10.20	MFCKISR	1	57.02146@C;	sp|O13966|ACON_SCHPO	Aconitate hydratase; mitochondrial OS=Schizosaccharomyces pombe (strain 972 / ATCC 24843) GN=SPAC24C9.06c PE=3 SV=2	SNQKYYDILSR	4		sp|Q9UUE0|YNZC_SCHPO	UPF0655 protein C17G9.12c OS=Schizosaccharomyces pombe (strain 972 / ATCC 24843) GN=SPBC17G9.12c PE=3 SV=1	0.7781
5612	672.8155	4	0.1715	0.99	-4.91	MMKLENK	1		sp|Q9P7C2|MU109_SCHPO	Meiotically up-regulated gene 109 protein OS=Schizosaccharomyces pombe (strain 972 / ATCC 24843) GN=mug109 PE=1 SV=1	CPETHSNEGASQGKR	14	57.02146@C;	sp|G2TRS0|YH0H_SCHPO	Putative uncharacterized protein C1685.17 OS=Schizosaccharomyces pombe (strain 972 / ATCC 24843) GN=SPBC1685.17 PE=4 SV=1	0.7781
1096	474.22598	4	0.1714	0.98	-2.77	MSDSK	1		sp|O59790|ARK1_SCHPO&sp|Q9P6R2|YOH8_SCHPO	Serine/threonine-protein kinase ark1 OS=Schizosaccharomyces pombe (strain 972 / ATCC 24843) GN=ark1 PE=1 SV=2	FAGGKEFFMR	5		sp|Q9HFE5|AP1M1_SCHPO	AP-1 complex subunit mu-1 OS=Schizosaccharomyces pombe (strain 972 / ATCC 24843) GN=apm1 PE=1 SV=1	0.7781
8517	639.0076	3	0.1714	0.97	7.84	DVSKLVL	4		sp|O74361|YNU4_SCHPO	Uncharacterized protein C28E12.04 OS=Schizosaccharomyces pombe (strain 972 / ATCC 24843) GN=SPBC28E12.04 PE=4 SV=1	DVKSTYEY	3		sp|Q09708|YAGG_SCHPO	Uncharacterized protein C12G12.16c OS=Schizosaccharomyces pombe (strain 972 / ATCC 24843) GN=SPAC12G12.16c PE=3 SV=1	0.7781
12285	708.3412	4	0.1713	0.97	-8.63	MNNQLENVFR	1		sp|O94454|CSN5_SCHPO	COP9 signalosome complex subunit 5 OS=Schizosaccharomyces pombe (strain 972 / ATCC 24843) GN=csn5 PE=1 SV=1	FWKTDCSLPFK	3	57.02146@C;	sp|Q09873|WDR21_SCHPO	WD repeat-containing protein 21 OS=Schizosaccharomyces pombe (strain 972 / ATCC 24843) GN=wdr21 PE=1 SV=1	0.7781
9777	608.7946	4	0.1713	0.97	-2.71	MRAWGWVR	1		sp|Q9URY8|SULH2_SCHPO	Probable sulfate permease C869.05c OS=Schizosaccharomyces pombe (strain 972 / ATCC 24843) GN=SPAC869.05c PE=1 SV=1	MSENYSFSLR	1		sp|P17608|RYH1_SCHPO	GTP-binding protein ryh1 OS=Schizosaccharomyces pombe (strain 972 / ATCC 24843) GN=ryh1 PE=1 SV=1	0.7781
12399	797.08374	3	0.1712	0.94	3.48	KSSANNSMR	1		sp|O14009|NSRP1_SCHPO	Nuclear speckle splicing regulatory protein 1 homolog OS=Schizosaccharomyces pombe (strain 972 / ATCC 24843) GN=SPAC29A4.06c PE=3 SV=1	NLHGISYTPKK	10		sp|P78761|QCR2_SCHPO	Cytochrome b-c1 complex subunit 2; mitochondrial OS=Schizosaccharomyces pombe (strain 972 / ATCC 24843) GN=qcr2 PE=2 SV=2	0.7781
11386	740.8777	4	0.1712	0.99	-9.98	KCAMTTSR	1	57.02146@C;	sp|O74561|YCZ8_SCHPO	Uncharacterized inositol polyphosphate kinase C970.08 OS=Schizosaccharomyces pombe (strain 972 / ATCC 24843) GN=SPCC970.08 PE=1 SV=1	CVVHLNDASVAAKLLMK	13	57.02146@C;	sp|O74762|RPN2_SCHPO	26S proteasome regulatory subunit rpn2 OS=Schizosaccharomyces pombe (strain 972 / ATCC 24843) GN=rpn2 PE=1 SV=1	0.7781
6459	593.5449	5	0.1711	0.94	9.48	LLHVLPAKAR	8		sp|O13620|MRD1_SCHPO	Multiple RNA-binding domain-containing protein 1 OS=Schizosaccharomyces pombe (strain 972 / ATCC 24843) GN=mrd1 PE=3 SV=1	VSGSELVQKYIGEGSR	9		sp|P41836|PRS8_SCHPO	26S protease regulatory subunit 8 homolog OS=Schizosaccharomyces pombe (strain 972 / ATCC 24843) GN=let1 PE=3 SV=1	0.7781
6209	634.83167	4	0.1710	1.00	0.58	AASKWYR	4		sp|Q10338|YBM4_SCHPO	Uncharacterized protein C582.04c OS=Schizosaccharomyces pombe (strain 972 / ATCC 24843) GN=SPBC582.04c PE=4 SV=2	DALQLEDSETIKR	12		sp|O14114|YEJJ_SCHPO	Uncharacterized AAA domain-containing protein C31G5.19 OS=Schizosaccharomyces pombe (strain 972 / ATCC 24843) GN=SPAC31G5.19 PE=3 SV=1	0.7781
2243	420.80035	5	0.1710	0.97	-6.98	MNVLR	1		sp|Q10275|YD3B_SCHPO	Uncharacterized protein C13G7.11 OS=Schizosaccharomyces pombe (strain 972 / ATCC 24843) GN=SPAC13G7.11 PE=4 SV=2	WDKDYETMSR	3		sp|O94361|YHOE_SCHPO	Uncharacterized acyltransferase C428.14 OS=Schizosaccharomyces pombe (strain 972 / ATCC 24843) GN=SPBC428.14 PE=3 SV=1	0.7781
12280	792.07056	3	0.1709	0.94	10.49	KSCCSSK	1	57.02146@C;	sp|Q10357|CCS1_SCHPO	Superoxide dismutase 1 copper chaperone OS=Schizosaccharomyces pombe (strain 972 / ATCC 24843) GN=ccs1 PE=3 SV=1	YASSLTGAKGGQLK	9		tr|S6BSJ4|S6BSJ4_SCHPM&sp|Q9P7T8|YIW2_SCHPO	DEAD/DEAH box helicase OS=Schizosaccharomyces pombe PE=4 SV=1	0.7781
11788	833.12036	3	0.1709	0.95	6.94	ISSTLSKVR	7		sp|O94666|RPC1_SCHPO	DNA-directed RNA polymerase III subunit rpc1 OS=Schizosaccharomyces pombe (strain 972 / ATCC 24843) GN=rpc1 PE=2 SV=1	FFNLSKEDDVR	6		sp|Q9C0Z7|RS6B_SCHPO&sp|P05752|RS6A_SCHPO	40S ribosomal protein S6-B OS=Schizosaccharomyces pombe (strain 972 / ATCC 24843) GN=rps6b PE=1 SV=1	0.7781
4749	478.79782	4	0.1709	0.97	-4.15	VGFFKPK	5		sp|O94466|RGA7_SCHPO	Probable Rho-GTPase-activating protein 7 OS=Schizosaccharomyces pombe (strain 972 / ATCC 24843) GN=rga7 PE=1 SV=1	NKKPLKPK	6		sp|P30597|CHS1_SCHPO	Chitin synthase 1 OS=Schizosaccharomyces pombe (strain 972 / ATCC 24843) GN=chs1 PE=3 SV=2	0.7781
13607	732.7045	3	0.1709	0.87	-2.00	MSVPLR	1		sp|Q9P7T9|YI7H_SCHPO	Uncharacterized membrane protein C977.17 OS=Schizosaccharomyces pombe (strain 972 / ATCC 24843) GN=SPAC977.17 PE=3 SV=1	ASEYMDTNLGKK	11		sp|Q09772|RDH54_SCHPO	Meiotic recombination protein rdh54 OS=Schizosaccharomyces pombe (strain 972 / ATCC 24843) GN=rdh54 PE=1 SV=3	0.7781
11602	861.76263	3	0.1709	0.97	0.76	KYPDENEYR	1		sp|O14077|MU138_SCHPO	Putative zinc protease mug138 OS=Schizosaccharomyces pombe (strain 972 / ATCC 24843) GN=mug138 PE=1 SV=1	KLLSDDLSWR	1		sp|Q9P7W4|POF10_SCHPO	F-box/WD repeat-containing protein pof10 OS=Schizosaccharomyces pombe (strain 972 / ATCC 24843) GN=pof10 PE=1 SV=1	0.7781
[truncated: 1,841 more rows]
