# Supplementary material for: ECL: an exhaustive search tool for the identification of cross-linked peptides using whole database
Source: BMC Bioinformatics. 2016 May 20;17:217. doi: 10.1186/s12859-016-1073-y (PMC4874008; doi:10.1186/s12859-016-1073-y)
Supplement: Additional file 2 — Detailed results of synthetic peptides and 26S Proteasome samples. (ZIP 4432 kb) [file 12859_2016_1073_MOESM2_ESM.zip › Detailed_results/Schizosaccharomyces-pombe-database/ECL/aleitner_M1012_004.mzXML.intra.csv]

scan_num	spectrum_precursor_mz	charge	score	delta_score	abs_ppm	peptide_1	site_1	mod_1	protein_1	protein_annotation_1	peptide_2	site_2	mod_2	protein_2	protein_annotation_2	q_value
3266	865.8118	3	0.3269	0.78	3.39	SVQPTAKTVQK	7		sp|O74762|RPN2_SCHPO	26S proteasome regulatory subunit rpn2 OS=Schizosaccharomyces pombe (strain 972 / ATCC 24843) GN=rpn2 PE=1 SV=1	KHFEQVINEK	1		sp|O74762|RPN2_SCHPO	26S proteasome regulatory subunit rpn2 OS=Schizosaccharomyces pombe (strain 972 / ATCC 24843) GN=rpn2 PE=1 SV=1	0.0000
2851	582.81915	4	0.3206	0.89	3.15	KVAQTTYK	1		sp|O94579|PSA2_SCHPO	Probable proteasome subunit alpha type-2 OS=Schizosaccharomyces pombe (strain 972 / ATCC 24843) GN=pre8 PE=3 SV=1	KIYNEYPPTK	1		sp|O94579|PSA2_SCHPO	Probable proteasome subunit alpha type-2 OS=Schizosaccharomyces pombe (strain 972 / ATCC 24843) GN=pre8 PE=3 SV=1	0.0000
3869	904.4571	3	0.2930	0.73	8.29	IITKEGVETR	4		sp|Q9UQY2|PSB6_SCHPO	Probable proteasome subunit beta type-6 OS=Schizosaccharomyces pombe (strain 972 / ATCC 24843) GN=pam1 PE=3 SV=1	KMSAQSCACMVR	1	57.02146@C;	sp|Q9UQY2|PSB6_SCHPO	Probable proteasome subunit beta type-6 OS=Schizosaccharomyces pombe (strain 972 / ATCC 24843) GN=pam1 PE=3 SV=1	0.0000
2927	582.81915	4	0.2913	0.97	3.15	KVAQTTYK	1		sp|O94579|PSA2_SCHPO	Probable proteasome subunit alpha type-2 OS=Schizosaccharomyces pombe (strain 972 / ATCC 24843) GN=pre8 PE=3 SV=1	KIYNEYPPTK	1		sp|O94579|PSA2_SCHPO	Probable proteasome subunit alpha type-2 OS=Schizosaccharomyces pombe (strain 972 / ATCC 24843) GN=pre8 PE=3 SV=1	0.0000
2030	781.4152	3	0.2833	0.98	2.09	IKENQEK	2		sp|O14126|PRS6A_SCHPO	26S protease regulatory subunit 6A OS=Schizosaccharomyces pombe (strain 972 / ATCC 24843) GN=tbp1 PE=3 SV=1	LTHEKSTMLEK	5		sp|O14126|PRS6A_SCHPO	26S protease regulatory subunit 6A OS=Schizosaccharomyces pombe (strain 972 / ATCC 24843) GN=tbp1 PE=3 SV=1	0.0000
1644	708.6729	3	0.2770	0.97	1.84	KTTEEK	1		sp|O74762|RPN2_SCHPO	26S proteasome regulatory subunit rpn2 OS=Schizosaccharomyces pombe (strain 972 / ATCC 24843) GN=rpn2 PE=1 SV=1	GSNDDEMKIDK	8		sp|O74762|RPN2_SCHPO	26S proteasome regulatory subunit rpn2 OS=Schizosaccharomyces pombe (strain 972 / ATCC 24843) GN=rpn2 PE=1 SV=1	0.0000
2776	582.8181	4	0.2749	0.99	1.36	KVAQTTYK	1		sp|O94579|PSA2_SCHPO	Probable proteasome subunit alpha type-2 OS=Schizosaccharomyces pombe (strain 972 / ATCC 24843) GN=pre8 PE=3 SV=1	KIYNEYPPTK	1		sp|O94579|PSA2_SCHPO	Probable proteasome subunit alpha type-2 OS=Schizosaccharomyces pombe (strain 972 / ATCC 24843) GN=pre8 PE=3 SV=1	0.0000
940	521.2771	4	0.2736	0.89	2.58	LKPQDER	2		sp|P36612|PRS4_SCHPO	26S protease regulatory subunit 4 homolog OS=Schizosaccharomyces pombe (strain 972 / ATCC 24843) GN=mts2 PE=2 SV=1	KAQSGPDASAK	1		sp|P36612|PRS4_SCHPO	26S protease regulatory subunit 4 homolog OS=Schizosaccharomyces pombe (strain 972 / ATCC 24843) GN=mts2 PE=2 SV=1	0.0000
3154	582.81946	4	0.2642	0.99	3.67	KVAQTTYK	1		sp|O94579|PSA2_SCHPO	Probable proteasome subunit alpha type-2 OS=Schizosaccharomyces pombe (strain 972 / ATCC 24843) GN=pre8 PE=3 SV=1	KIYNEYPPTK	1		sp|O94579|PSA2_SCHPO	Probable proteasome subunit alpha type-2 OS=Schizosaccharomyces pombe (strain 972 / ATCC 24843) GN=pre8 PE=3 SV=1	0.0000
6639	785.14307	4	0.2595	0.91	3.89	YYEQKIR	5		sp|Q9UTM3|RPN5_SCHPO	26S proteasome regulatory subunit rpn5 OS=Schizosaccharomyces pombe (strain 972 / ATCC 24843) GN=rpn5a PE=1 SV=1	IGLHDDAYLDVCKYYR	13	57.02146@C;	sp|Q9UTM3|RPN5_SCHPO	26S proteasome regulatory subunit rpn5 OS=Schizosaccharomyces pombe (strain 972 / ATCC 24843) GN=rpn5a PE=1 SV=1	0.0000
5757	996.17773	3	0.2560	0.96	3.84	LKYYEQK	2		sp|Q9UTM3|RPN5_SCHPO	26S proteasome regulatory subunit rpn5 OS=Schizosaccharomyces pombe (strain 972 / ATCC 24843) GN=rpn5a PE=1 SV=1	AVYDTAVVQEDPEKWK	14		sp|Q9UTM3|RPN5_SCHPO	26S proteasome regulatory subunit rpn5 OS=Schizosaccharomyces pombe (strain 972 / ATCC 24843) GN=rpn5a PE=1 SV=1	0.0000
4901	650.1037	4	0.2560	0.97	4.51	KVPDK	1		sp|O94517|PSA1_SCHPO	Probable proteasome subunit alpha type-1 OS=Schizosaccharomyces pombe (strain 972 / ATCC 24843) GN=SPBC646.16 PE=3 SV=1	ATSAGPKQTETINWLEK	7		sp|O94517|PSA1_SCHPO	Probable proteasome subunit alpha type-1 OS=Schizosaccharomyces pombe (strain 972 / ATCC 24843) GN=SPBC646.16 PE=3 SV=1	0.0000
3004	776.75665	3	0.2553	0.85	3.46	KVAQTTYK	1		sp|O94579|PSA2_SCHPO	Probable proteasome subunit alpha type-2 OS=Schizosaccharomyces pombe (strain 972 / ATCC 24843) GN=pre8 PE=3 SV=1	KIYNEYPPTK	1		sp|O94579|PSA2_SCHPO	Probable proteasome subunit alpha type-2 OS=Schizosaccharomyces pombe (strain 972 / ATCC 24843) GN=pre8 PE=3 SV=1	0.0000
3003	582.8189	4	0.2498	0.98	2.73	KVAQTTYK	1		sp|O94579|PSA2_SCHPO	Probable proteasome subunit alpha type-2 OS=Schizosaccharomyces pombe (strain 972 / ATCC 24843) GN=pre8 PE=3 SV=1	KIYNEYPPTK	1		sp|O94579|PSA2_SCHPO	Probable proteasome subunit alpha type-2 OS=Schizosaccharomyces pombe (strain 972 / ATCC 24843) GN=pre8 PE=3 SV=1	0.0000
4862	672.379	4	0.2495	0.92	3.00	ATAIGKSSTAAK	6		sp|O94579|PSA2_SCHPO	Probable proteasome subunit alpha type-2 OS=Schizosaccharomyces pombe (strain 972 / ATCC 24843) GN=pre8 PE=3 SV=1	KPTSELAIGASLEK	1		sp|O94579|PSA2_SCHPO	Probable proteasome subunit alpha type-2 OS=Schizosaccharomyces pombe (strain 972 / ATCC 24843) GN=pre8 PE=3 SV=1	0.0000
2779	776.7574	3	0.2459	0.87	4.41	KVAQTTYK	1		sp|O94579|PSA2_SCHPO	Probable proteasome subunit alpha type-2 OS=Schizosaccharomyces pombe (strain 972 / ATCC 24843) GN=pre8 PE=3 SV=1	KIYNEYPPTK	1		sp|O94579|PSA2_SCHPO	Probable proteasome subunit alpha type-2 OS=Schizosaccharomyces pombe (strain 972 / ATCC 24843) GN=pre8 PE=3 SV=1	0.0000
2928	776.7569	3	0.2443	0.94	3.78	KVAQTTYK	1		sp|O94579|PSA2_SCHPO	Probable proteasome subunit alpha type-2 OS=Schizosaccharomyces pombe (strain 972 / ATCC 24843) GN=pre8 PE=3 SV=1	KIYNEYPPTK	1		sp|O94579|PSA2_SCHPO	Probable proteasome subunit alpha type-2 OS=Schizosaccharomyces pombe (strain 972 / ATCC 24843) GN=pre8 PE=3 SV=1	0.0000
3082	582.819	4	0.2435	0.93	2.83	KVAQTTYK	1		sp|O94579|PSA2_SCHPO	Probable proteasome subunit alpha type-2 OS=Schizosaccharomyces pombe (strain 972 / ATCC 24843) GN=pre8 PE=3 SV=1	KIYNEYPPTK	1		sp|O94579|PSA2_SCHPO	Probable proteasome subunit alpha type-2 OS=Schizosaccharomyces pombe (strain 972 / ATCC 24843) GN=pre8 PE=3 SV=1	0.0000
3083	776.75653	3	0.2370	0.89	3.25	KVAQTTYK	1		sp|O94579|PSA2_SCHPO	Probable proteasome subunit alpha type-2 OS=Schizosaccharomyces pombe (strain 972 / ATCC 24843) GN=pre8 PE=3 SV=1	KIYNEYPPTK	1		sp|O94579|PSA2_SCHPO	Probable proteasome subunit alpha type-2 OS=Schizosaccharomyces pombe (strain 972 / ATCC 24843) GN=pre8 PE=3 SV=1	0.0000
3857	678.5941	4	0.2369	0.91	7.48	IITKEGVETR	4		sp|Q9UQY2|PSB6_SCHPO	Probable proteasome subunit beta type-6 OS=Schizosaccharomyces pombe (strain 972 / ATCC 24843) GN=pam1 PE=3 SV=1	KMSAQSCACMVR	1	57.02146@C;	sp|Q9UQY2|PSB6_SCHPO	Probable proteasome subunit beta type-6 OS=Schizosaccharomyces pombe (strain 972 / ATCC 24843) GN=pam1 PE=3 SV=1	0.0000
7865	1023.1814	3	0.2331	0.98	2.71	MVCKIWK	4	57.02146@C;	sp|Q09682|PSA3_SCHPO	Probable proteasome subunit alpha type-3 OS=Schizosaccharomyces pombe (strain 972 / ATCC 24843) GN=SPAC13C5.01c PE=3 SV=1	SDEINEVLNKYQETQR	10		sp|Q09682|PSA3_SCHPO	Probable proteasome subunit alpha type-3 OS=Schizosaccharomyces pombe (strain 972 / ATCC 24843) GN=SPAC13C5.01c PE=3 SV=1	0.0000
3155	776.75714	3	0.2326	0.87	4.09	KVAQTTYK	1		sp|O94579|PSA2_SCHPO	Probable proteasome subunit alpha type-2 OS=Schizosaccharomyces pombe (strain 972 / ATCC 24843) GN=pre8 PE=3 SV=1	KIYNEYPPTK	1		sp|O94579|PSA2_SCHPO	Probable proteasome subunit alpha type-2 OS=Schizosaccharomyces pombe (strain 972 / ATCC 24843) GN=pre8 PE=3 SV=1	0.0000
2857	776.75665	3	0.2305	0.98	3.46	KVAQTTYK	1		sp|O94579|PSA2_SCHPO	Probable proteasome subunit alpha type-2 OS=Schizosaccharomyces pombe (strain 972 / ATCC 24843) GN=pre8 PE=3 SV=1	KIYNEYPPTK	1		sp|O94579|PSA2_SCHPO	Probable proteasome subunit alpha type-2 OS=Schizosaccharomyces pombe (strain 972 / ATCC 24843) GN=pre8 PE=3 SV=1	0.0000
8190	1048.8718	3	0.2257	0.90	6.91	LLKLEEAMK	3		sp|Q9UQY2|PSB6_SCHPO	Probable proteasome subunit beta type-6 OS=Schizosaccharomyces pombe (strain 972 / ATCC 24843) GN=pam1 PE=3 SV=1	EGKGEIYSFDPVGSYER	3		sp|Q9UQY2|PSB6_SCHPO	Probable proteasome subunit beta type-6 OS=Schizosaccharomyces pombe (strain 972 / ATCC 24843) GN=pam1 PE=3 SV=1	0.0000
7236	907.13153	3	0.2248	0.90	4.31	TKDSLEAR	2		sp|O74762|RPN2_SCHPO	26S proteasome regulatory subunit rpn2 OS=Schizosaccharomyces pombe (strain 972 / ATCC 24843) GN=rpn2 PE=1 SV=1	DNLSWLSKANNWSK	8		sp|O74762|RPN2_SCHPO	26S proteasome regulatory subunit rpn2 OS=Schizosaccharomyces pombe (strain 972 / ATCC 24843) GN=rpn2 PE=1 SV=1	0.0000
939	694.70166	3	0.2243	0.91	4.46	LKPQDER	2		sp|P36612|PRS4_SCHPO	26S protease regulatory subunit 4 homolog OS=Schizosaccharomyces pombe (strain 972 / ATCC 24843) GN=mts2 PE=2 SV=1	KAQSGPDASAK	1		sp|P36612|PRS4_SCHPO	26S protease regulatory subunit 4 homolog OS=Schizosaccharomyces pombe (strain 972 / ATCC 24843) GN=mts2 PE=2 SV=1	0.0000
3040	595.8274	4	0.2219	0.91	0.62	KHLDAEVQK	1		sp|P41878|RPN11_SCHPO	26S proteasome regulatory subunit rpn11 OS=Schizosaccharomyces pombe (strain 972 / ATCC 24843) GN=rpn11 PE=1 SV=2	IQYVGKQDPK	6		sp|P41878|RPN11_SCHPO	26S proteasome regulatory subunit rpn11 OS=Schizosaccharomyces pombe (strain 972 / ATCC 24843) GN=rpn11 PE=1 SV=2	0.0000
2493	450.4413	5	0.2214	0.97	1.30	NHASIDKMK	7		sp|P41878|RPN11_SCHPO	26S proteasome regulatory subunit rpn11 OS=Schizosaccharomyces pombe (strain 972 / ATCC 24843) GN=rpn11 PE=1 SV=2	KHLDAEVQK	1		sp|P41878|RPN11_SCHPO	26S proteasome regulatory subunit rpn11 OS=Schizosaccharomyces pombe (strain 972 / ATCC 24843) GN=rpn11 PE=1 SV=2	0.0000
12127	860.4745	4	0.2170	0.86	7.24	KLEFPLPNEEAR	1		sp|O14126|PRS6A_SCHPO	26S protease regulatory subunit 6A OS=Schizosaccharomyces pombe (strain 972 / ATCC 24843) GN=tbp1 PE=3 SV=1	SPAIIFIDELDAIGTKR	16		sp|O14126|PRS6A_SCHPO	26S protease regulatory subunit 6A OS=Schizosaccharomyces pombe (strain 972 / ATCC 24843) GN=tbp1 PE=3 SV=1	0.0000
2486	750.06464	3	0.2161	0.75	2.17	NHASIDKMK	7		sp|P41878|RPN11_SCHPO	26S proteasome regulatory subunit rpn11 OS=Schizosaccharomyces pombe (strain 972 / ATCC 24843) GN=rpn11 PE=1 SV=2	KHLDAEVQK	1		sp|P41878|RPN11_SCHPO	26S proteasome regulatory subunit rpn11 OS=Schizosaccharomyces pombe (strain 972 / ATCC 24843) GN=rpn11 PE=1 SV=2	0.0000
4817	650.10284	4	0.2154	0.98	3.20	KVPDK	1		sp|O94517|PSA1_SCHPO	Probable proteasome subunit alpha type-1 OS=Schizosaccharomyces pombe (strain 972 / ATCC 24843) GN=SPBC646.16 PE=3 SV=1	ATSAGPKQTETINWLEK	7		sp|O94517|PSA1_SCHPO	Probable proteasome subunit alpha type-1 OS=Schizosaccharomyces pombe (strain 972 / ATCC 24843) GN=SPBC646.16 PE=3 SV=1	0.0000
9344	1065.2297	3	0.2107	0.97	8.26	NSDYKETLIFK	5		sp|O74762|RPN2_SCHPO	26S proteasome regulatory subunit rpn2 OS=Schizosaccharomyces pombe (strain 972 / ATCC 24843) GN=rpn2 PE=1 SV=1	LSGVVEGIFQKCYAK	11	57.02146@C;	sp|O74762|RPN2_SCHPO	26S proteasome regulatory subunit rpn2 OS=Schizosaccharomyces pombe (strain 972 / ATCC 24843) GN=rpn2 PE=1 SV=1	0.0000
4846	896.16974	3	0.2094	0.97	3.18	ATAIGKSSTAAK	6		sp|O94579|PSA2_SCHPO	Probable proteasome subunit alpha type-2 OS=Schizosaccharomyces pombe (strain 972 / ATCC 24843) GN=pre8 PE=3 SV=1	KPTSELAIGASLEK	1		sp|O94579|PSA2_SCHPO	Probable proteasome subunit alpha type-2 OS=Schizosaccharomyces pombe (strain 972 / ATCC 24843) GN=pre8 PE=3 SV=1	0.0000
4812	791.77374	3	0.2079	0.93	2.26	VVKGNQK	3		sp|O42931|PRS7_SCHPO	26S protease regulatory subunit 7 homolog OS=Schizosaccharomyces pombe (strain 972 / ATCC 24843) GN=rpt1 PE=1 SV=2	VATEKDFLDAVQK	5		sp|O42931|PRS7_SCHPO	26S protease regulatory subunit 7 homolog OS=Schizosaccharomyces pombe (strain 972 / ATCC 24843) GN=rpt1 PE=1 SV=2	0.0000
2495	562.80035	4	0.2064	0.96	2.28	NHASIDKMK	7		sp|P41878|RPN11_SCHPO	26S proteasome regulatory subunit rpn11 OS=Schizosaccharomyces pombe (strain 972 / ATCC 24843) GN=rpn11 PE=1 SV=2	KHLDAEVQK	1		sp|P41878|RPN11_SCHPO	26S proteasome regulatory subunit rpn11 OS=Schizosaccharomyces pombe (strain 972 / ATCC 24843) GN=rpn11 PE=1 SV=2	0.0000
5759	747.38385	4	0.2052	0.99	2.13	LKYYEQK	2		sp|Q9UTM3|RPN5_SCHPO	26S proteasome regulatory subunit rpn5 OS=Schizosaccharomyces pombe (strain 972 / ATCC 24843) GN=rpn5a PE=1 SV=1	AVYDTAVVQEDPEKWK	14		sp|Q9UTM3|RPN5_SCHPO	26S proteasome regulatory subunit rpn5 OS=Schizosaccharomyces pombe (strain 972 / ATCC 24843) GN=rpn5a PE=1 SV=1	0.0000
4902	866.46893	3	0.2048	0.94	4.23	KVPDK	1		sp|O94517|PSA1_SCHPO	Probable proteasome subunit alpha type-1 OS=Schizosaccharomyces pombe (strain 972 / ATCC 24843) GN=SPBC646.16 PE=3 SV=1	ATSAGPKQTETINWLEK	7		sp|O94517|PSA1_SCHPO	Probable proteasome subunit alpha type-1 OS=Schizosaccharomyces pombe (strain 972 / ATCC 24843) GN=SPBC646.16 PE=3 SV=1	0.0000
6420	887.812	3	0.2026	0.96	3.12	FSGEKK	5		sp|Q9P7S2|RPN6_SCHPO	Probable 26S proteasome regulatory subunit rpn6 OS=Schizosaccharomyces pombe (strain 972 / ATCC 24843) GN=rpn6 PE=3 SV=1	ALQDYKPELASDPIIR	6		sp|Q9P7S2|RPN6_SCHPO	Probable 26S proteasome regulatory subunit rpn6 OS=Schizosaccharomyces pombe (strain 972 / ATCC 24843) GN=rpn6 PE=3 SV=1	0.0000
8743	742.74603	3	0.2009	0.84	3.73	MIDDQR	1		sp|O42897|RPN3_SCHPO	Probable 26S proteasome regulatory subunit rpn3 OS=Schizosaccharomyces pombe (strain 972 / ATCC 24843) GN=rpn3 PE=3 SV=2	LNADVLGQLIKK	11		sp|O42897|RPN3_SCHPO	Probable 26S proteasome regulatory subunit rpn3 OS=Schizosaccharomyces pombe (strain 972 / ATCC 24843) GN=rpn3 PE=3 SV=2	0.0000
6528	519.0956	5	0.2007	1.00	3.30	ENKIQR	3		sp|O94444|RPN10_SCHPO	26S proteasome regulatory subunit rpn10 OS=Schizosaccharomyces pombe (strain 972 / ATCC 24843) GN=rpn10 PE=1 SV=1	FGDGIQIAQLALKHR	13		sp|O94444|RPN10_SCHPO	26S proteasome regulatory subunit rpn10 OS=Schizosaccharomyces pombe (strain 972 / ATCC 24843) GN=rpn10 PE=1 SV=1	0.0000
8185	786.90216	4	0.1957	0.97	2.41	LLKLEEAMK	3		sp|Q9UQY2|PSB6_SCHPO	Probable proteasome subunit beta type-6 OS=Schizosaccharomyces pombe (strain 972 / ATCC 24843) GN=pam1 PE=3 SV=1	EGKGEIYSFDPVGSYER	3		sp|Q9UQY2|PSB6_SCHPO	Probable proteasome subunit beta type-6 OS=Schizosaccharomyces pombe (strain 972 / ATCC 24843) GN=pam1 PE=3 SV=1	0.0000
4813	990.83795	3	0.1955	0.82	4.44	ILSGEQTVKYDR	9		sp|O74762|RPN2_SCHPO	26S proteasome regulatory subunit rpn2 OS=Schizosaccharomyces pombe (strain 972 / ATCC 24843) GN=rpn2 PE=1 SV=1	KEDSSPCGYIIR	1	57.02146@C;	sp|O74762|RPN2_SCHPO	26S proteasome regulatory subunit rpn2 OS=Schizosaccharomyces pombe (strain 972 / ATCC 24843) GN=rpn2 PE=1 SV=1	0.0000
1526	831.0706	3	0.1945	0.82	3.24	GTKTSETNDR	3		sp|P87048|RPN1_SCHPO	26S proteasome regulatory subunit rpn1 OS=Schizosaccharomyces pombe (strain 972 / ATCC 24843) GN=rpn1 PE=1 SV=2	SPSGNDALNDKK	11		sp|P87048|RPN1_SCHPO	26S proteasome regulatory subunit rpn1 OS=Schizosaccharomyces pombe (strain 972 / ATCC 24843) GN=rpn1 PE=1 SV=2	0.0000
3076	786.08136	3	0.1903	0.96	-0.73	NHASIDKMK	7		sp|P41878|RPN11_SCHPO	26S proteasome regulatory subunit rpn11 OS=Schizosaccharomyces pombe (strain 972 / ATCC 24843) GN=rpn11 PE=1 SV=2	IQYVGKQDPK	6		sp|P41878|RPN11_SCHPO	26S proteasome regulatory subunit rpn11 OS=Schizosaccharomyces pombe (strain 972 / ATCC 24843) GN=rpn11 PE=1 SV=2	0.0000
2019	586.31287	4	0.1876	0.96	1.46	IKENQEK	2		sp|O14126|PRS6A_SCHPO	26S protease regulatory subunit 6A OS=Schizosaccharomyces pombe (strain 972 / ATCC 24843) GN=tbp1 PE=3 SV=1	LTHEKSTMLEK	5		sp|O14126|PRS6A_SCHPO	26S protease regulatory subunit 6A OS=Schizosaccharomyces pombe (strain 972 / ATCC 24843) GN=tbp1 PE=3 SV=1	0.0000
4858	594.07965	4	0.1845	0.98	-1.96	VVKGNQK	3		sp|O42931|PRS7_SCHPO	26S protease regulatory subunit 7 homolog OS=Schizosaccharomyces pombe (strain 972 / ATCC 24843) GN=rpt1 PE=1 SV=2	VATEKDFLDAVQK	5		sp|O42931|PRS7_SCHPO	26S protease regulatory subunit 7 homolog OS=Schizosaccharomyces pombe (strain 972 / ATCC 24843) GN=rpt1 PE=1 SV=2	0.0000
6163	786.4506	3	0.1836	0.88	0.83	LLKLEEAMK	3		sp|Q9UQY2|PSB6_SCHPO	Probable proteasome subunit beta type-6 OS=Schizosaccharomyces pombe (strain 972 / ATCC 24843) GN=pam1 PE=3 SV=1	IITKEGVETR	4		sp|Q9UQY2|PSB6_SCHPO	Probable proteasome subunit beta type-6 OS=Schizosaccharomyces pombe (strain 972 / ATCC 24843) GN=pam1 PE=3 SV=1	0.0000
5038	595.05005	3	0.1829	0.82	3.49	IKLISGK	2		sp|Q9US13|RPN9_SCHPO	Probable 26S proteasome regulatory subunit rpn9 OS=Schizosaccharomyces pombe (strain 972 / ATCC 24843) GN=rpn9 PE=3 SV=1	ELLVKASK	5		sp|Q9US13|RPN9_SCHPO	Probable 26S proteasome regulatory subunit rpn9 OS=Schizosaccharomyces pombe (strain 972 / ATCC 24843) GN=rpn9 PE=3 SV=1	0.0000
6893	1072.5485	3	0.1708	0.92	6.76	IITKEGVETR	4		sp|Q9UQY2|PSB6_SCHPO	Probable proteasome subunit beta type-6 OS=Schizosaccharomyces pombe (strain 972 / ATCC 24843) GN=pam1 PE=3 SV=1	EGKGEIYSFDPVGSYER	3		sp|Q9UQY2|PSB6_SCHPO	Probable proteasome subunit beta type-6 OS=Schizosaccharomyces pombe (strain 972 / ATCC 24843) GN=pam1 PE=3 SV=1	0.0000
10485	889.22614	4	0.1696	0.97	1.51	TITDGKIYVEVER	6		sp|Q9UTM3|RPN5_SCHPO	26S proteasome regulatory subunit rpn5 OS=Schizosaccharomyces pombe (strain 972 / ATCC 24843) GN=rpn5a PE=1 SV=1	AGDFQGLNEQLVSLFKK	16		sp|Q9UTM3|RPN5_SCHPO	26S proteasome regulatory subunit rpn5 OS=Schizosaccharomyces pombe (strain 972 / ATCC 24843) GN=rpn5a PE=1 SV=1	0.0000
8585	942.1796	3	0.1687	0.87	4.24	EKVAFILDQVR	2		sp|Q9UTM3|RPN5_SCHPO	26S proteasome regulatory subunit rpn5 OS=Schizosaccharomyces pombe (strain 972 / ATCC 24843) GN=rpn5a PE=1 SV=1	FFEKEDVQSLK	4		sp|Q9UTM3|RPN5_SCHPO	26S proteasome regulatory subunit rpn5 OS=Schizosaccharomyces pombe (strain 972 / ATCC 24843) GN=rpn5a PE=1 SV=1	0.0000
4807	594.0792	4	0.1683	0.93	-2.68	VVKGNQK	3		sp|O42931|PRS7_SCHPO	26S protease regulatory subunit 7 homolog OS=Schizosaccharomyces pombe (strain 972 / ATCC 24843) GN=rpt1 PE=1 SV=2	VATEKDFLDAVQK	5		sp|O42931|PRS7_SCHPO	26S protease regulatory subunit 7 homolog OS=Schizosaccharomyces pombe (strain 972 / ATCC 24843) GN=rpt1 PE=1 SV=2	0.0000
4293	839.0882	3	0.1615	0.85	3.50	NWKEGLSR	3		sp|Q10329|PSA4_SCHPO	Probable proteasome subunit alpha type-4 OS=Schizosaccharomyces pombe (strain 972 / ATCC 24843) GN=pre6 PE=3 SV=1	EIQDEKEAEAAR	6		sp|Q10329|PSA4_SCHPO	Probable proteasome subunit alpha type-4 OS=Schizosaccharomyces pombe (strain 972 / ATCC 24843) GN=pre6 PE=3 SV=1	0.0000
6548	759.15393	4	0.1615	1.00	0.81	QIAKFVVSLGER	4		sp|O42931|PRS7_SCHPO	26S protease regulatory subunit 7 homolog OS=Schizosaccharomyces pombe (strain 972 / ATCC 24843) GN=rpt1 PE=1 SV=2	CTKIIENEQSAEK	3	57.02146@C;	sp|O42931|PRS7_SCHPO	26S protease regulatory subunit 7 homolog OS=Schizosaccharomyces pombe (strain 972 / ATCC 24843) GN=rpt1 PE=1 SV=2	0.0000
8717	894.5018	3	0.1613	0.91	5.83	LEGTIDYQKL	9		sp|O74445|PRS10_SCHPO	Probable 26S protease subunit rpt4 OS=Schizosaccharomyces pombe (strain 972 / ATCC 24843) GN=rpt4 PE=3 SV=2	KIEIPLPNEVGR	1		sp|O74445|PRS10_SCHPO	Probable 26S protease subunit rpt4 OS=Schizosaccharomyces pombe (strain 972 / ATCC 24843) GN=rpt4 PE=3 SV=2	0.0000
7143	917.2049	4	0.1572	0.95	1.47	LKYYEQK	2		sp|Q9UTM3|RPN5_SCHPO	26S proteasome regulatory subunit rpn5 OS=Schizosaccharomyces pombe (strain 972 / ATCC 24843) GN=rpn5a PE=1 SV=1	SAQEILCNEPVETYGSFDLKEK	20	57.02146@C;	sp|Q9UTM3|RPN5_SCHPO	26S proteasome regulatory subunit rpn5 OS=Schizosaccharomyces pombe (strain 972 / ATCC 24843) GN=rpn5a PE=1 SV=1	0.0000
11685	822.4236	3	0.1474	0.99	1.59	KSDIYPSR	1		sp|Q10077|SNT2_SCHPO	Lid2 complex component snt2 OS=Schizosaccharomyces pombe (strain 972 / ATCC 24843) GN=snt2 PE=3 SV=1	LKSWMPGFGDPK	2		sp|Q10077|SNT2_SCHPO	Lid2 complex component snt2 OS=Schizosaccharomyces pombe (strain 972 / ATCC 24843) GN=snt2 PE=3 SV=1	0.0000
3529	669.0435	3	0.1453	0.95	-2.68	KVADLK	1		sp|O74445|PRS10_SCHPO	Probable 26S protease subunit rpt4 OS=Schizosaccharomyces pombe (strain 972 / ATCC 24843) GN=rpt4 PE=3 SV=2	KLEGTIDYQK	1		sp|O74445|PRS10_SCHPO	Probable 26S protease subunit rpt4 OS=Schizosaccharomyces pombe (strain 972 / ATCC 24843) GN=rpt4 PE=3 SV=2	0.0000
