# Supplementary material for: ECL: an exhaustive search tool for the identification of cross-linked peptides using whole database
Source: BMC Bioinformatics. 2016 May 20;17:217. doi: 10.1186/s12859-016-1073-y (PMC4874008; doi:10.1186/s12859-016-1073-y)
Supplement: Additional file 2 — Detailed results of synthetic peptides and 26S Proteasome samples. (ZIP 4432 kb) [file 12859_2016_1073_MOESM2_ESM.zip › Detailed_results/Schizosaccharomyces-pombe-database/ECL/aleitner_M1012_005.mzXML.inter.csv]

scan_num	spectrum_precursor_mz	charge	score	delta_score	abs_ppm	peptide_1	site_1	mod_1	protein_1	protein_annotation_1	peptide_2	site_2	mod_2	protein_2	protein_annotation_2	q_value
4191	460.27115	3	0.3653	1.00	7.62	SSLKR	4		sp|O74113|CDC45_SCHPO&sp|O94441|YPP1_SCHPO	Cell division control protein 45 homolog OS=Schizosaccharomyces pombe (strain 972 / ATCC 24843) GN=sna41 PE=1 SV=1	SSKTTK	3		sp|O13855|YEX1_SCHPO	Uncharacterized protein C1A6.01c OS=Schizosaccharomyces pombe (strain 972 / ATCC 24843) GN=SPAC1A6.01c PE=1 SV=3	NaN
8870	703.3942	3	0.3499	0.88	4.17	MAGVSVK	1		sp|P58234|RS19A_SCHPO&sp|P79016|RS19B_SCHPO	40S ribosomal protein S19-A OS=Schizosaccharomyces pombe (strain 972 / ATCC 24843) GN=rps19a PE=2 SV=1	MGIASSLRLFGK	1		sp|Q9HDW5|YFW6_SCHPO	UPF0644 protein PB2B4.06 OS=Schizosaccharomyces pombe (strain 972 / ATCC 24843) GN=SPAPB2B4.06 PE=3 SV=2	0.0000
5355	528.27014	4	0.3459	0.97	-8.80	MMGINERK	1		sp|Q09841|PSB2_SCHPO	Probable proteasome subunit beta type-2 OS=Schizosaccharomyces pombe (strain 972 / ATCC 24843) GN=pup1 PE=2 SV=1	SAFKEAVSR	4		sp|Q1MTN8|YGC1_SCHPO	UPF0661 TPR repeat-containing protein C16D10.01c OS=Schizosaccharomyces pombe (strain 972 / ATCC 24843) GN=SPBC16D10.01c PE=3 SV=2	0.0000
8459	666.6162	4	0.3417	0.95	5.50	ELEINDELKK	9		sp|Q9P6N3|SHE9_SCHPO	Sensitive to high expression protein 9 homolog; mitochondrial OS=Schizosaccharomyces pombe (strain 972 / ATCC 24843) GN=she9 PE=3 SV=1	IVKQINDFYR	3		sp|Q9P6R8|CWC24_SCHPO	Pre-mRNA-splicing factor cwf24 OS=Schizosaccharomyces pombe (strain 972 / ATCC 24843) GN=cwf24 PE=1 SV=1	0.0000
4375	460.26956	3	0.3387	1.00	10.72	SSLKR	4		sp|O74113|CDC45_SCHPO&sp|O94441|YPP1_SCHPO	Cell division control protein 45 homolog OS=Schizosaccharomyces pombe (strain 972 / ATCC 24843) GN=sna41 PE=1 SV=1	SNFKR	4		sp|Q09175|KRP1_SCHPO	Dibasic-processing endoprotease OS=Schizosaccharomyces pombe (strain 972 / ATCC 24843) GN=krp1 PE=1 SV=1	0.0000
9785	703.39404	3	0.3281	0.97	3.94	MAGVSVK	1		sp|P58234|RS19A_SCHPO&sp|P79016|RS19B_SCHPO	40S ribosomal protein S19-A OS=Schizosaccharomyces pombe (strain 972 / ATCC 24843) GN=rps19a PE=2 SV=1	MGIASSLRLFGK	1		sp|Q9HDW5|YFW6_SCHPO	UPF0644 protein PB2B4.06 OS=Schizosaccharomyces pombe (strain 972 / ATCC 24843) GN=SPAPB2B4.06 PE=3 SV=2	0.0000
9258	575.55493	4	0.3231	0.92	-10.20	KLEGVWR	1		sp|Q9P6J9|YHD1_SCHPO	Putative inorganic phosphate transporter C1683.01 OS=Schizosaccharomyces pombe (strain 972 / ATCC 24843) GN=SPBC1683.01 PE=3 SV=1	KLLENCINDR	1	57.02146@C;	sp|O74927|MTHR2_SCHPO	Methylenetetrahydrofolate reductase 2 OS=Schizosaccharomyces pombe (strain 972 / ATCC 24843) GN=met11 PE=1 SV=2	0.0000
3961	579.32306	4	0.3218	0.99	2.64	VVKGNQK	3		sp|O42931|PRS7_SCHPO	26S protease regulatory subunit 7 homolog OS=Schizosaccharomyces pombe (strain 972 / ATCC 24843) GN=rpt1 PE=1 SV=2	KILFENPDEATK	1		sp|P36612|PRS4_SCHPO	26S protease regulatory subunit 4 homolog OS=Schizosaccharomyces pombe (strain 972 / ATCC 24843) GN=mts2 PE=2 SV=1	0.0000
8080	476.52988	4	0.3167	0.99	-2.95	SKMLSR	2		sp|Q10428|2AD1_SCHPO	Serine/threonine-protein phosphatase 2A 56 kDa regulatory subunit delta 1 isoform OS=Schizosaccharomyces pombe (strain 972 / ATCC 24843) GN=par1 PE=1 SV=1	KLIEALTTR	1		sp|O14017|YDPE_SCHPO	Uncharacterized protein C29A4.14c OS=Schizosaccharomyces pombe (strain 972 / ATCC 24843) GN=SPAC29A4.14c PE=4 SV=3	0.2500
8605	564.5608	4	0.3139	0.93	-5.74	MREDLLR	1		sp|O60065|PEX14_SCHPO	Peroxisomal membrane protein pex14 OS=Schizosaccharomyces pombe (strain 972 / ATCC 24843) GN=pex14 PE=3 SV=1	NPKACTILLR	3	57.02146@C;	sp|O74341|TCPG_SCHPO	T-complex protein 1 subunit gamma OS=Schizosaccharomyces pombe (strain 972 / ATCC 24843) GN=cct3 PE=1 SV=1	0.2500
9610	703.3941	3	0.3136	1.00	4.52	KYINEGK	1		sp|O13983|HRQ1_SCHPO	Putative ATP-dependent helicase hrq1 OS=Schizosaccharomyces pombe (strain 972 / ATCC 24843) GN=hrq1 PE=3 SV=4	GSTSVKTSKPK	6		sp|Q9UT00|YKH3_SCHPO	Uncharacterized protein PYUK71.03c OS=Schizosaccharomyces pombe (strain 972 / ATCC 24843) GN=SPAPYUK71.03c PE=1 SV=1	0.2500
2512	630.6993	3	0.3129	0.88	-8.01	VLKIHR	3		sp|Q09684|KAR5_SCHPO	Nuclear fusion protein tht1 OS=Schizosaccharomyces pombe (strain 972 / ATCC 24843) GN=tht1 PE=1 SV=2	DPVLMEKR	7		sp|O74881|BTB1_SCHPO	BTB/POZ domain-containing protein 1 OS=Schizosaccharomyces pombe (strain 972 / ATCC 24843) GN=btb1 PE=1 SV=1	0.2500
9333	575.5547	4	0.3079	0.89	-10.62	KLEGVWR	1		sp|Q9P6J9|YHD1_SCHPO	Putative inorganic phosphate transporter C1683.01 OS=Schizosaccharomyces pombe (strain 972 / ATCC 24843) GN=SPBC1683.01 PE=3 SV=1	KLLENCINDR	1	57.02146@C;	sp|O74927|MTHR2_SCHPO	Methylenetetrahydrofolate reductase 2 OS=Schizosaccharomyces pombe (strain 972 / ATCC 24843) GN=met11 PE=1 SV=2	0.2500
2597	480.26962	4	0.3069	0.93	2.23	KVPDK	1		sp|O94517|PSA1_SCHPO	Probable proteasome subunit alpha type-1 OS=Schizosaccharomyces pombe (strain 972 / ATCC 24843) GN=SPBC646.16 PE=3 SV=1	KLEGTIDYQK	1		sp|O74445|PRS10_SCHPO	Probable 26S protease subunit rpt4 OS=Schizosaccharomyces pombe (strain 972 / ATCC 24843) GN=rpt4 PE=3 SV=2	0.2500
7840	459.7902	4	0.3044	0.88	-9.51	LVSKAK	4		sp|O94487|PPK35_SCHPO	Serine/threonine-protein kinase ppk35 OS=Schizosaccharomyces pombe (strain 972 / ATCC 24843) GN=ppk35 PE=1 SV=1	KIIIDQVPK	1		sp|Q09748|DNM1_SCHPO	Dynamin-related protein dnm1 OS=Schizosaccharomyces pombe (strain 972 / ATCC 24843) GN=dnm1 PE=3 SV=1	0.2500
10187	617.0684	4	0.3014	0.98	8.72	MFCKISR	1	57.02146@C;	sp|O13966|ACON_SCHPO	Aconitate hydratase; mitochondrial OS=Schizosaccharomyces pombe (strain 972 / ATCC 24843) GN=SPAC24C9.06c PE=3 SV=2	SNQKYYDILSR	4		sp|Q9UUE0|YNZC_SCHPO	UPF0655 protein C17G9.12c OS=Schizosaccharomyces pombe (strain 972 / ATCC 24843) GN=SPBC17G9.12c PE=3 SV=1	0.3333
6621	560.8412	4	0.2996	0.95	-2.40	IPKRPK	3		sp|O94723|RM20_SCHPO	54S ribosomal protein L20; mitochondrial OS=Schizosaccharomyces pombe (strain 972 / ATCC 24843) GN=mrpl20 PE=3 SV=1	KIEIPLPNEVGR	1		sp|O74445|PRS10_SCHPO	Probable 26S protease subunit rpt4 OS=Schizosaccharomyces pombe (strain 972 / ATCC 24843) GN=rpt4 PE=3 SV=2	0.3333
7217	470.2754	4	0.2995	0.94	-2.99	LLPCKR	5	57.02146@C;	sp|O94380|GPI16_SCHPO	GPI transamidase component PIG-T homolog OS=Schizosaccharomyces pombe (strain 972 / ATCC 24843) GN=gpi16 PE=3 SV=1	IIKFMFR	3		sp|O94248|MDN1_SCHPO	Midasin OS=Schizosaccharomyces pombe (strain 972 / ATCC 24843) GN=mdn1 PE=1 SV=1	0.3333
9147	681.3403	3	0.2972	0.95	6.28	KACFVGDR	1	57.02146@C;	sp|Q00472|PNPP_SCHPO	4-nitrophenylphosphatase OS=Schizosaccharomyces pombe (strain 972 / ATCC 24843) GN=pho2 PE=4 SV=2	KACFVGDR	1	57.02146@C;	sp|Q00472|PNPP_SCHPO	4-nitrophenylphosphatase OS=Schizosaccharomyces pombe (strain 972 / ATCC 24843) GN=pho2 PE=4 SV=2	0.3333
11794	568.30365	4	0.2971	0.95	2.37	SIAEAEKK	7		sp|P36583|PCK2_SCHPO	Protein kinase C-like 2 OS=Schizosaccharomyces pombe (strain 972 / ATCC 24843) GN=pck2 PE=1 SV=2	EAELQATDPKR	10		sp|Q9US25|HRP1_SCHPO	Chromodomain helicase hrp1 OS=Schizosaccharomyces pombe (strain 972 / ATCC 24843) GN=hrp1 PE=1 SV=1	0.3333
11684	701.3687	3	0.2966	0.99	2.56	MSVEVDK	1		sp|Q76PD3|DBP6_SCHPO	ATP-dependent RNA helicase dbp6 OS=Schizosaccharomyces pombe (strain 972 / ATCC 24843) GN=dbp6 PE=2 SV=1	KVIAVEMDPR	1		sp|Q9USU2|DIM1_SCHPO	Dimethyladenosine transferase OS=Schizosaccharomyces pombe (strain 972 / ATCC 24843) GN=dim1 PE=3 SV=1	0.3333
4855	580.0687	4	0.2958	0.97	2.95	YKVNLYK	2		sp|Q9Y7T8|PSB3_SCHPO	Probable proteasome subunit beta type-3 OS=Schizosaccharomyces pombe (strain 972 / ATCC 24843) GN=pup3 PE=3 SV=1	KIYNEYPPTK	1		sp|O94579|PSA2_SCHPO	Probable proteasome subunit alpha type-2 OS=Schizosaccharomyces pombe (strain 972 / ATCC 24843) GN=pre8 PE=3 SV=1	0.3333
10266	617.0688	4	0.2941	1.00	-2.48	MSKDLISR	1		sp|O13785|USE1_SCHPO	Protein transport protein use1 OS=Schizosaccharomyces pombe (strain 972 / ATCC 24843) GN=use1 PE=3 SV=1	MPFIESMAPLSR	1		sp|Q9Y7U8|RM37_SCHPO	54S ribosomal protein L37; mitochondrial OS=Schizosaccharomyces pombe (strain 972 / ATCC 24843) GN=mrpl37 PE=3 SV=1	0.3333
8328	550.77783	4	0.2914	0.86	-7.66	DENSAKR	6		sp|O14040|DI3L2_SCHPO	DIS3-like exonuclease 2 OS=Schizosaccharomyces pombe (strain 972 / ATCC 24843) GN=dis32 PE=1 SV=1	LKMYDFSAIR	2		sp|Q9USG9|TYDP1_SCHPO	Probable tyrosyl-DNA phosphodiesterase OS=Schizosaccharomyces pombe (strain 972 / ATCC 24843) GN=SPCP31B10.05 PE=3 SV=1	0.3333
11238	568.31586	3	0.2883	0.99	-3.80	MGNTIGK	1		sp|O74775|SIP5_SCHPO	Protein sip5 OS=Schizosaccharomyces pombe (strain 972 / ATCC 24843) GN=sip5 PE=1 SV=1	KIDALASK	1		sp|O74940|NADE_SCHPO	Putative glutamine-dependent NAD(+) synthetase OS=Schizosaccharomyces pombe (strain 972 / ATCC 24843) GN=SPCC553.02 PE=3 SV=1	0.3333
4431	503.5179	4	0.2858	0.98	-6.74	YSWKTAK	4		sp|Q10236|RNH2A_SCHPO	Ribonuclease H2 subunit A OS=Schizosaccharomyces pombe (strain 972 / ATCC 24843) GN=rnh201 PE=3 SV=1	FAGTGNPKAK	8		sp|Q9URV2|APC1_SCHPO	Anaphase-promoting complex subunit 1 OS=Schizosaccharomyces pombe (strain 972 / ATCC 24843) GN=cut4 PE=1 SV=1	0.3333
8491	716.028	3	0.2832	0.97	-4.10	KYTWVK	1		sp|O14006|RT09_SCHPO	37S ribosomal protein S9; mitochondrial OS=Schizosaccharomyces pombe (strain 972 / ATCC 24843) GN=mrps9 PE=1 SV=2	KYNDMWTAR	1		sp|Q9Y7Q3|YQ6A_SCHPO	Uncharacterized protein C191.10 OS=Schizosaccharomyces pombe (strain 972 / ATCC 24843) GN=SPCC191.10 PE=4 SV=1	0.3333
8453	672.3584	3	0.2817	0.97	-4.36	DPKLR	3		sp|O13601|RSP1_SCHPO&sp|O74977|VMS1_SCHPO	DnaJ-related protein rsp1 OS=Schizosaccharomyces pombe (strain 972 / ATCC 24843) GN=rsp1 PE=1 SV=1	MSTASEQARLR	1		sp|O74843|SIF1_SCHPO	Sad1-interacting factor 1 OS=Schizosaccharomyces pombe (strain 972 / ATCC 24843) GN=sif1 PE=1 SV=1	0.3333
7335	690.0037	3	0.2814	0.80	7.44	MDIEKSDK	5		sp|Q12126|CRK1_SCHPO	Serine/threonine-protein kinase crk1 OS=Schizosaccharomyces pombe (strain 972 / ATCC 24843) GN=crk1 PE=1 SV=1	MDIEKSDK	5		sp|Q12126|CRK1_SCHPO	Serine/threonine-protein kinase crk1 OS=Schizosaccharomyces pombe (strain 972 / ATCC 24843) GN=crk1 PE=1 SV=1	0.3333
4355	496.7864	4	0.2799	0.99	2.77	DQATAKR	6		sp|P21911|SDHB_SCHPO	Succinate dehydrogenase [ubiquinone] iron-sulfur subunit; mitochondrial OS=Schizosaccharomyces pombe (strain 972 / ATCC 24843) GN=sdh2 PE=3 SV=3	KGIELTLQR	1		sp|C6Y4A5|YELS_SCHPO	Uncharacterized protein C6F6.19 OS=Schizosaccharomyces pombe (strain 972 / ATCC 24843) GN=SPAC6F6.19 PE=2 SV=1	0.3333
11701	568.30286	4	0.2797	0.98	-3.87	KCVPEK	1	57.02146@C;	sp|O00091|G6PD_SCHPO	Glucose-6-phosphate 1-dehydrogenase OS=Schizosaccharomyces pombe (strain 972 / ATCC 24843) GN=zwf1 PE=3 SV=2	WWATPKQSQIK	6		sp|Q9P6J1|ACEB_SCHPO	Mitochondrial 2-methylisocitrate lyase OS=Schizosaccharomyces pombe (strain 972 / ATCC 24843) GN=icl2 PE=3 SV=1	0.3333
9223	574.0387	4	0.2794	1.00	-9.80	KLENTK	1		sp|Q9HGM9|DNJC7_SCHPO	DnaJ homolog subfamily C member 7 homolog OS=Schizosaccharomyces pombe (strain 972 / ATCC 24843) GN=SPBC543.02c PE=3 SV=1	MVKCWDLETNK	3	57.02146@C;	sp|O13615|PRP46_SCHPO	Pre-mRNA-splicing factor prp5 OS=Schizosaccharomyces pombe (strain 972 / ATCC 24843) GN=prp5 PE=1 SV=1	0.3333
8638	702.0092	3	0.2788	0.95	9.87	STCAKASR	5	57.02146@C;	sp|O59773|EAF_SCHPO	Chromatin modification-related protein vid21 OS=Schizosaccharomyces pombe (strain 972 / ATCC 24843) GN=vid21 PE=1 SV=2	SSSSSSKSSSR	7		sp|O74947|YJBA_SCHPO	Uncharacterized protein C553.10 OS=Schizosaccharomyces pombe (strain 972 / ATCC 24843) GN=SPCC553.10 PE=3 SV=1	0.3333
6310	435.87686	3	0.2786	0.97	9.73	MASSR	1		sp|O74741|DIOXL_SCHPO	4;5-DOPA dioxygenase extradiol-like protein OS=Schizosaccharomyces pombe (strain 972 / ATCC 24843) GN=SPBC1709.16c PE=3 SV=2	MHSSR	1		sp|Q9Y7Q3|YQ6A_SCHPO	Uncharacterized protein C191.10 OS=Schizosaccharomyces pombe (strain 972 / ATCC 24843) GN=SPCC191.10 PE=4 SV=1	0.3333
4769	580.0687	4	0.2775	1.00	2.95	YKVNLYK	2		sp|Q9Y7T8|PSB3_SCHPO	Probable proteasome subunit beta type-3 OS=Schizosaccharomyces pombe (strain 972 / ATCC 24843) GN=pup3 PE=3 SV=1	KIYNEYPPTK	1		sp|O94579|PSA2_SCHPO	Probable proteasome subunit alpha type-2 OS=Schizosaccharomyces pombe (strain 972 / ATCC 24843) GN=pre8 PE=3 SV=1	0.3333
1643	695.1235	4	0.2772	0.84	-6.95	LKFAFK	2		sp|Q9UU93|CANB_SCHPO	Calcineurin subunit B OS=Schizosaccharomyces pombe (strain 972 / ATCC 24843) GN=cnb1 PE=3 SV=1	INHSYSAFYRPFTKR	14		sp|O74317|MUG98_SCHPO	Meiotically up-regulated gene 98 protein; mitochondrial OS=Schizosaccharomyces pombe (strain 972 / ATCC 24843) GN=mug98 PE=1 SV=1	0.3333
7988	607.0293	4	0.2755	0.85	-9.47	KNSENLSSSK	1		sp|P87227|MIS6_SCHPO	Inner centromere protein mis6 OS=Schizosaccharomyces pombe (strain 972 / ATCC 24843) GN=mis6 PE=1 SV=1	MSEDPQSWSK	1		sp|Q1MTR0|ATP23_SCHPO	Mitochondrial inner membrane protease atp23 OS=Schizosaccharomyces pombe (strain 972 / ATCC 24843) GN=atp23 PE=3 SV=1	0.3333
7161	567.5835	4	0.2754	0.96	10.02	AACIKR	5	57.02146@C;	sp|Q09763|GEF1_SCHPO	Rho guanine nucleotide exchange factor gef1 OS=Schizosaccharomyces pombe (strain 972 / ATCC 24843) GN=gef1 PE=1 SV=1	ELLKPSASVALQR	4		sp|O74894|PRS6B_SCHPO	26S protease regulatory subunit 6B homolog OS=Schizosaccharomyces pombe (strain 972 / ATCC 24843) GN=rpt3 PE=3 SV=1	0.3333
4230	499.77295	4	0.2749	0.97	-5.69	EKGEINR	2		sp|O13848|I3ACR_SCHPO	NAD/NADP-dependent indole-3-acetaldehyde reductase OS=Schizosaccharomyces pombe (strain 972 / ATCC 24843) GN=SPAC19G12.09 PE=1 SV=1	KGSPIGDALR	1		sp|O74855|NLE1_SCHPO	Ribosome assembly protein 4 OS=Schizosaccharomyces pombe (strain 972 / ATCC 24843) GN=SPCC18.05c PE=3 SV=1	0.3333
13665	960.1275	3	0.2747	0.99	-5.68	ASEYMDTNLGKK	11		sp|Q09772|RDH54_SCHPO	Meiotic recombination protein rdh54 OS=Schizosaccharomyces pombe (strain 972 / ATCC 24843) GN=rdh54 PE=1 SV=3	MVKQVSDSSEFK	1		sp|O14463|TRX1_SCHPO	Thioredoxin-1 OS=Schizosaccharomyces pombe (strain 972 / ATCC 24843) GN=trx1 PE=3 SV=3	0.3333
4676	773.0899	3	0.2729	0.87	3.90	YKVNLYK	2		sp|Q9Y7T8|PSB3_SCHPO	Probable proteasome subunit beta type-3 OS=Schizosaccharomyces pombe (strain 972 / ATCC 24843) GN=pup3 PE=3 SV=1	KIYNEYPPTK	1		sp|O94579|PSA2_SCHPO	Probable proteasome subunit alpha type-2 OS=Schizosaccharomyces pombe (strain 972 / ATCC 24843) GN=pre8 PE=3 SV=1	0.4182
8621	703.393	3	0.2725	0.97	2.43	MAGVSVK	1		sp|P58234|RS19A_SCHPO&sp|P79016|RS19B_SCHPO	40S ribosomal protein S19-A OS=Schizosaccharomyces pombe (strain 972 / ATCC 24843) GN=rps19a PE=2 SV=1	MGIASSLRLFGK	1		sp|Q9HDW5|YFW6_SCHPO	UPF0644 protein PB2B4.06 OS=Schizosaccharomyces pombe (strain 972 / ATCC 24843) GN=SPAPB2B4.06 PE=3 SV=2	0.4182
13305	708.3942	3	0.2724	0.99	5.52	CLKIVR	3	57.02146@C;	sp|Q9UTL1|COG1_SCHPO	Conserved oligomeric Golgi complex subunit 1 OS=Schizosaccharomyces pombe (strain 972 / ATCC 24843) GN=cog1 PE=3 SV=1	KHQADACIVR	1	57.02146@C;	sp|Q09760|CUL3_SCHPO	Cullin-3 OS=Schizosaccharomyces pombe (strain 972 / ATCC 24843) GN=cul3 PE=1 SV=2	0.4182
4682	580.0692	4	0.2723	1.00	3.79	YKVNLYK	2		sp|Q9Y7T8|PSB3_SCHPO	Probable proteasome subunit beta type-3 OS=Schizosaccharomyces pombe (strain 972 / ATCC 24843) GN=pup3 PE=3 SV=1	KIYNEYPPTK	1		sp|O94579|PSA2_SCHPO	Probable proteasome subunit alpha type-2 OS=Schizosaccharomyces pombe (strain 972 / ATCC 24843) GN=pre8 PE=3 SV=1	0.4182
9380	681.34076	3	0.2723	0.99	7.00	KACFVGDR	1	57.02146@C;	sp|Q00472|PNPP_SCHPO	4-nitrophenylphosphatase OS=Schizosaccharomyces pombe (strain 972 / ATCC 24843) GN=pho2 PE=4 SV=2	KACFVGDR	1	57.02146@C;	sp|Q00472|PNPP_SCHPO	4-nitrophenylphosphatase OS=Schizosaccharomyces pombe (strain 972 / ATCC 24843) GN=pho2 PE=4 SV=2	0.4182
6988	595.9925	3	0.2717	0.90	7.59	SKGVDGAR	2		sp|O13972|GLYD_SCHPO	Probable serine hydroxymethyltransferase; cytosolic OS=Schizosaccharomyces pombe (strain 972 / ATCC 24843) GN=SPAC24C9.12c PE=3 SV=1	KDVSPWK	1		sp|O14337|RM07_SCHPO	Probable 54S ribosomal protein L7; mitochondrial OS=Schizosaccharomyces pombe (strain 972 / ATCC 24843) GN=mrpl7 PE=3 SV=1	0.4182
3092	471.26917	4	0.2715	0.95	2.92	MRAEK	1		sp|Q9UTN6|SNF21_SCHPO	Chromatin structure-remodeling complex subunit snf21 OS=Schizosaccharomyces pombe (strain 972 / ATCC 24843) GN=snf21 PE=1 SV=1	FIKLFDSLK	3		sp|Q02099|RAD3_SCHPO	Protein kinase rad3 OS=Schizosaccharomyces pombe (strain 972 / ATCC 24843) GN=rad3 PE=1 SV=2	0.4182
3298	742.68304	3	0.2705	0.85	-2.63	MSLEEKR	1		sp|P62505|DAD3_SCHPO	DASH complex subunit dad3 OS=Schizosaccharomyces pombe (strain 972 / ATCC 24843) GN=dad3 PE=3 SV=1	MNFEEIEER	1		sp|O74873|SC231_SCHPO	Protein transport protein sec23-1 OS=Schizosaccharomyces pombe (strain 972 / ATCC 24843) GN=sec231 PE=3 SV=1	0.4182
3841	728.347	3	0.2704	0.90	9.29	MDQER	1		sp|O94306|YCGJ_SCHPO	Uncharacterized protein C16C4.19 OS=Schizosaccharomyces pombe (strain 972 / ATCC 24843) GN=SPCC16C4.19 PE=4 SV=1	WEDALSAYEKR	10		sp|Q9Y7K2|TOR2_SCHPO	Phosphatidylinositol 3-kinase tor2 OS=Schizosaccharomyces pombe (strain 972 / ATCC 24843) GN=tor2 PE=1 SV=2	0.4182
3054	598.8464	4	0.2696	0.99	2.25	LEKHISKPK	3		sp|Q10275|YD3B_SCHPO	Uncharacterized protein C13G7.11 OS=Schizosaccharomyces pombe (strain 972 / ATCC 24843) GN=SPAC13G7.11 PE=4 SV=2	IQYVGKQDPK	6		sp|P41878|RPN11_SCHPO	26S proteasome regulatory subunit rpn11 OS=Schizosaccharomyces pombe (strain 972 / ATCC 24843) GN=rpn11 PE=1 SV=2	0.4182
5106	476.64542	3	0.2696	1.00	1.63	KLSGK	1		sp|O94303|HIS5_SCHPO	Imidazole glycerol phosphate synthase hisHF OS=Schizosaccharomyces pombe (strain 972 / ATCC 24843) GN=his4 PE=3 SV=3	IKLISGK	2		sp|Q9US13|RPN9_SCHPO	Probable 26S proteasome regulatory subunit rpn9 OS=Schizosaccharomyces pombe (strain 972 / ATCC 24843) GN=rpn9 PE=3 SV=1	0.4182
4177	519.5466	4	0.2688	0.87	-7.65	SSSSKSR	5		sp|Q9HGM7|NPRL3_SCHPO	Nitrogen permease regulator 3-like protein OS=Schizosaccharomyces pombe (strain 972 / ATCC 24843) GN=SPBC543.04 PE=3 SV=1	SSNLKVIALVR	5		sp|P40976|LYS2_SCHPO	L-aminoadipate-semialdehyde dehydrogenase OS=Schizosaccharomyces pombe (strain 972 / ATCC 24843) GN=lys1 PE=1 SV=3	0.4182
6405	874.4298	4	0.2678	0.92	3.42	KVAQTTYK	1		sp|O94579|PSA2_SCHPO	Probable proteasome subunit alpha type-2 OS=Schizosaccharomyces pombe (strain 972 / ATCC 24843) GN=pre8 PE=3 SV=1	SEAAEFEYKNGYPMPCDVLAK	9	57.02146@C;	sp|O94517|PSA1_SCHPO	Probable proteasome subunit alpha type-1 OS=Schizosaccharomyces pombe (strain 972 / ATCC 24843) GN=SPBC646.16 PE=3 SV=1	0.4182
7750	459.79062	4	0.2670	0.99	-8.58	LVSKAK	4		sp|O94487|PPK35_SCHPO	Serine/threonine-protein kinase ppk35 OS=Schizosaccharomyces pombe (strain 972 / ATCC 24843) GN=ppk35 PE=1 SV=1	KIIIDQVPK	1		sp|Q09748|DNM1_SCHPO	Dynamin-related protein dnm1 OS=Schizosaccharomyces pombe (strain 972 / ATCC 24843) GN=dnm1 PE=3 SV=1	0.4182
9578	575.5552	4	0.2666	0.94	-9.77	KLEGVWR	1		sp|Q9P6J9|YHD1_SCHPO	Putative inorganic phosphate transporter C1683.01 OS=Schizosaccharomyces pombe (strain 972 / ATCC 24843) GN=SPBC1683.01 PE=3 SV=1	KLLENCINDR	1	57.02146@C;	sp|O74927|MTHR2_SCHPO	Methylenetetrahydrofolate reductase 2 OS=Schizosaccharomyces pombe (strain 972 / ATCC 24843) GN=met11 PE=1 SV=2	0.4182
1987	430.76877	4	0.2657	0.99	4.05	KILAPR	1		sp|O60055|UTP20_SCHPO	U3 small nucleolar RNA-associated protein 20 OS=Schizosaccharomyces pombe (strain 972 / ATCC 24843) GN=utp20 PE=3 SV=1	TAKLEAPR	3		sp|Q9Y7Z6|YP02_SCHPO	Meiotic chromosome segregation protein C1539.02 OS=Schizosaccharomyces pombe (strain 972 / ATCC 24843) GN=SPBC1539.02 PE=4 SV=1	0.4182
2225	534.5108	4	0.2657	0.96	-3.20	MSLEEQR	1		sp|Q10477|MED27_SCHPO	Mediator of RNA polymerase II transcription subunit 27 OS=Schizosaccharomyces pombe (strain 972 / ATCC 24843) GN=med27 PE=1 SV=1	ESLSEQKER	7		sp|O43087|KMS2_SCHPO	Karyogamy meiotic segregation protein 2 OS=Schizosaccharomyces pombe (strain 972 / ATCC 24843) GN=kms2 PE=1 SV=1	0.4182
3188	733.67865	3	0.2644	0.99	-2.22	HKENEQR	2		sp|O94652|GLE1_SCHPO	Nucleoporin gle1 OS=Schizosaccharomyces pombe (strain 972 / ATCC 24843) GN=gle1 PE=3 SV=1	ESSDEAAKER	8		sp|O74419|YQ52_SCHPO	Uncharacterized protein C162.02c OS=Schizosaccharomyces pombe (strain 972 / ATCC 24843) GN=SPCC162.02c PE=2 SV=1	0.4182
11856	571.7953	4	0.2642	0.92	-9.20	AEKFSNK	3		sp|Q9UUI4|YIY9_SCHPO	Uncharacterized protein C22F8.09 OS=Schizosaccharomyces pombe (strain 972 / ATCC 24843) GN=SPAC22F8.09 PE=1 SV=1	EATVALGYEKSR	10		sp|O74557|NCB5R_SCHPO	NADH-cytochrome b5 reductase 1 OS=Schizosaccharomyces pombe (strain 972 / ATCC 24843) GN=cbr1 PE=3 SV=1	0.4182
8570	716.0278	3	0.2641	0.98	-4.44	KYTWVK	1		sp|O14006|RT09_SCHPO	37S ribosomal protein S9; mitochondrial OS=Schizosaccharomyces pombe (strain 972 / ATCC 24843) GN=mrps9 PE=1 SV=2	KYNDMWTAR	1		sp|Q9Y7Q3|YQ6A_SCHPO	Uncharacterized protein C191.10 OS=Schizosaccharomyces pombe (strain 972 / ATCC 24843) GN=SPCC191.10 PE=4 SV=1	0.4182
3937	776.1194	3	0.2639	0.99	2.73	KLLALAR	1		sp|O94570|AATR2_SCHPO	Aromatic amino acid aminotransferase C1773.13 OS=Schizosaccharomyces pombe (strain 972 / ATCC 24843) GN=SPBC1773.13 PE=3 SV=1	KILFENPDEATK	1		sp|P36612|PRS4_SCHPO	26S protease regulatory subunit 4 homolog OS=Schizosaccharomyces pombe (strain 972 / ATCC 24843) GN=mts2 PE=2 SV=1	0.4182
2519	473.27628	4	0.2631	0.99	-7.95	VLKIHR	3		sp|Q09684|KAR5_SCHPO	Nuclear fusion protein tht1 OS=Schizosaccharomyces pombe (strain 972 / ATCC 24843) GN=tht1 PE=1 SV=2	DPVLMEKR	7		sp|O74881|BTB1_SCHPO	BTB/POZ domain-containing protein 1 OS=Schizosaccharomyces pombe (strain 972 / ATCC 24843) GN=btb1 PE=1 SV=1	0.4182
11060	974.1884	3	0.2627	0.99	6.27	LLMKLSSQNDDK	4		sp|O74762|RPN2_SCHPO	26S proteasome regulatory subunit rpn2 OS=Schizosaccharomyces pombe (strain 972 / ATCC 24843) GN=rpn2 PE=1 SV=1	DKLNSVFVNDIK	2		sp|O94301|HFI1_SCHPO	Transcriptional coactivator hfi1 OS=Schizosaccharomyces pombe (strain 972 / ATCC 24843) GN=hfi1 PE=3 SV=1	0.4182
4941	580.0687	4	0.2618	0.95	2.95	YKVNLYK	2		sp|Q9Y7T8|PSB3_SCHPO	Probable proteasome subunit beta type-3 OS=Schizosaccharomyces pombe (strain 972 / ATCC 24843) GN=pup3 PE=3 SV=1	KIYNEYPPTK	1		sp|O94579|PSA2_SCHPO	Probable proteasome subunit alpha type-2 OS=Schizosaccharomyces pombe (strain 972 / ATCC 24843) GN=pre8 PE=3 SV=1	0.4182
9169	522.63605	3	0.2617	0.88	-1.79	MSITQK	1		sp|O94300|YOOH_SCHPO	Putative xanthine/uracil permease C887.17 OS=Schizosaccharomyces pombe (strain 972 / ATCC 24843) GN=SPBC887.17 PE=3 SV=1	VLYKAK	4		sp|P87121|TAF2_SCHPO	Transcription initiation factor TFIID subunit 2 OS=Schizosaccharomyces pombe (strain 972 / ATCC 24843) GN=taf2 PE=3 SV=3	0.4182
10044	703.3945	3	0.2612	0.92	4.52	MAGVSVK	1		sp|P58234|RS19A_SCHPO&sp|P79016|RS19B_SCHPO	40S ribosomal protein S19-A OS=Schizosaccharomyces pombe (strain 972 / ATCC 24843) GN=rps19a PE=2 SV=1	MGIASSLRLFGK	1		sp|Q9HDW5|YFW6_SCHPO	UPF0644 protein PB2B4.06 OS=Schizosaccharomyces pombe (strain 972 / ATCC 24843) GN=SPAPB2B4.06 PE=3 SV=2	0.4182
6493	666.1109	4	0.2592	0.99	-2.48	KSFWK	1		sp|O42874|STU1_SCHPO	Protein peg1 OS=Schizosaccharomyces pombe (strain 972 / ATCC 24843) GN=peg1 PE=1 SV=1	ALQDYKPELASDPIIR	6		sp|Q9P7S2|RPN6_SCHPO	Probable 26S proteasome regulatory subunit rpn6 OS=Schizosaccharomyces pombe (strain 972 / ATCC 24843) GN=rpn6 PE=3 SV=1	0.4182
6576	425.50458	4	0.2589	1.00	-1.08	KLLIR	1		sp|Q9UTG2|PUB2_SCHPO	E3 ubiquitin-protein ligase pub2 OS=Schizosaccharomyces pombe (strain 972 / ATCC 24843) GN=pub2 PE=1 SV=1	EALSKDEK	5		sp|Q10340|YBLJ_SCHPO	Uncharacterized protein C106.19 OS=Schizosaccharomyces pombe (strain 972 / ATCC 24843) GN=SPBC106.19 PE=4 SV=1	0.4182
8662	527.7964	4	0.2573	1.00	2.55	KYINEGK	1		sp|O13983|HRQ1_SCHPO	Putative ATP-dependent helicase hrq1 OS=Schizosaccharomyces pombe (strain 972 / ATCC 24843) GN=hrq1 PE=3 SV=4	GSTSVKTSKPK	6		sp|Q9UT00|YKH3_SCHPO	Uncharacterized protein PYUK71.03c OS=Schizosaccharomyces pombe (strain 972 / ATCC 24843) GN=SPAPYUK71.03c PE=1 SV=1	0.4182
10370	617.0686	4	0.2564	0.99	-2.38	FNLKSQLDK	4		sp|O14227|RDR1_SCHPO	RNA-dependent RNA polymerase 1 OS=Schizosaccharomyces pombe (strain 972 / ATCC 24843) GN=rdr1 PE=1 SV=1	MDTNSPKSIDK	1		sp|O13936|SPT5_SCHPO	Transcription elongation factor spt5 OS=Schizosaccharomyces pombe (strain 972 / ATCC 24843) GN=spt5 PE=1 SV=1	0.4182
6631	747.4527	3	0.2562	1.00	2.83	LGVKPPK	4		sp|O14126|PRS6A_SCHPO	26S protease regulatory subunit 6A OS=Schizosaccharomyces pombe (strain 972 / ATCC 24843) GN=tbp1 PE=3 SV=1	KIEIPLPNEVGR	1		sp|O74445|PRS10_SCHPO	Probable 26S protease subunit rpt4 OS=Schizosaccharomyces pombe (strain 972 / ATCC 24843) GN=rpt4 PE=3 SV=2	0.4182
9211	703.39166	3	0.2561	0.95	0.58	MAGVSVK	1		sp|P58234|RS19A_SCHPO&sp|P79016|RS19B_SCHPO	40S ribosomal protein S19-A OS=Schizosaccharomyces pombe (strain 972 / ATCC 24843) GN=rps19a PE=2 SV=1	MGIASSLRLFGK	1		sp|Q9HDW5|YFW6_SCHPO	UPF0644 protein PB2B4.06 OS=Schizosaccharomyces pombe (strain 972 / ATCC 24843) GN=SPAPB2B4.06 PE=3 SV=2	0.4182
2854	699.6667	3	0.2559	1.00	6.29	KLEYYEK	1		sp|Q09874|YAGB_SCHPO	Uncharacterized protein C12G12.11c OS=Schizosaccharomyces pombe (strain 972 / ATCC 24843) GN=SPAC12G12.11c PE=1 SV=1	MSDQSEYK	1		sp|Q10097|YAOI_SCHPO	Uncharacterized transporter C11D3.18C OS=Schizosaccharomyces pombe (strain 972 / ATCC 24843) GN=SPAC11D3.18c PE=3 SV=1	0.4182
1145	570.5584	4	0.2553	0.90	6.32	EEIKDISSK	4		sp|P87058|LAH1_SCHPO	La protein homolog OS=Schizosaccharomyces pombe (strain 972 / ATCC 24843) GN=sla1 PE=1 SV=1	MTSIKVVCR	5	57.02146@C;	sp|Q9US60|KLP3_SCHPO	Kinesin-like protein 3 OS=Schizosaccharomyces pombe (strain 972 / ATCC 24843) GN=klp3 PE=2 SV=1	0.4182
6911	688.3624	4	0.2548	0.99	9.68	YKDGVILAADSR	2		sp|O43063|PSB1_SCHPO	Probable proteasome subunit beta type-1 OS=Schizosaccharomyces pombe (strain 972 / ATCC 24843) GN=pre3 PE=3 SV=1	NGEMSIIDNKGK	10		sp|Q9USZ0|WDR6_SCHPO	Uncharacterized WD repeat-containing protein C1306.02 OS=Schizosaccharomyces pombe (strain 972 / ATCC 24843) GN=SPBC1306.02 PE=3 SV=1	0.4182
4830	502.0742	4	0.2547	0.97	-8.71	LLLLKR	5		sp|Q9URU2|DNA2_SCHPO	DNA replication ATP-dependent helicase/nuclease dna2 OS=Schizosaccharomyces pombe (strain 972 / ATCC 24843) GN=dna2 PE=1 SV=2	EPLIPFLKR	8		sp|O42955|CCM1_SCHPO	Pentatricopeptide repeat-containing protein 3; mitochondrial OS=Schizosaccharomyces pombe (strain 972 / ATCC 24843) GN=ppr3 PE=3 SV=1	0.4182
8016	637.72614	3	0.2547	0.92	6.52	ILDLKK	5		sp|Q9UTC2|YIDH_SCHPO	Uncharacterized protein C227.17c OS=Schizosaccharomyces pombe (strain 972 / ATCC 24843) GN=SPAC227.17c PE=4 SV=1	LIDIAESKR	8		sp|Q92370|TRPG_SCHPO	Multifunctional tryptophan biosynthesis protein OS=Schizosaccharomyces pombe (strain 972 / ATCC 24843) GN=trp1 PE=2 SV=2	0.4182
11836	580.8448	4	0.2547	1.00	6.84	EDILKLR	5		sp|P87320|MSP1_SCHPO	Protein msp1; mitochondrial OS=Schizosaccharomyces pombe (strain 972 / ATCC 24843) GN=msp1 PE=3 SV=2	IMLNSGAPPLKR	11		sp|Q09891|ATCX_SCHPO	Putative phospholipid-transporting ATPase C24B11.12c OS=Schizosaccharomyces pombe (strain 972 / ATCC 24843) GN=SPAC24B11.12c PE=3 SV=1	0.4182
4590	773.08954	3	0.2544	0.90	3.37	YKVNLYK	2		sp|Q9Y7T8|PSB3_SCHPO	Probable proteasome subunit beta type-3 OS=Schizosaccharomyces pombe (strain 972 / ATCC 24843) GN=pup3 PE=3 SV=1	KIYNEYPPTK	1		sp|O94579|PSA2_SCHPO	Probable proteasome subunit alpha type-2 OS=Schizosaccharomyces pombe (strain 972 / ATCC 24843) GN=pre8 PE=3 SV=1	0.4182
13213	490.74762	4	0.2542	0.82	-4.42	MGIFCKR	6	57.02146@C;	sp|O14026|SET2_SCHPO	Histone-lysine N-methyltransferase; H3 lysine-36 specific OS=Schizosaccharomyces pombe (strain 972 / ATCC 24843) GN=set2 PE=1 SV=1	MGIFCKR	6	57.02146@C;	sp|O14026|SET2_SCHPO	Histone-lysine N-methyltransferase; H3 lysine-36 specific OS=Schizosaccharomyces pombe (strain 972 / ATCC 24843) GN=set2 PE=1 SV=1	0.4182
11000	487.93655	3	0.2542	0.95	-6.35	MASVK	1		sp|O94704|IEC3_SCHPO	INO80 complex subunit 3 OS=Schizosaccharomyces pombe (strain 972 / ATCC 24843) GN=iec3 PE=1 SV=1	MDLLGLK	1		sp|O94487|PPK35_SCHPO	Serine/threonine-protein kinase ppk35 OS=Schizosaccharomyces pombe (strain 972 / ATCC 24843) GN=ppk35 PE=1 SV=1	0.4182
7963	705.04596	3	0.2536	0.98	-8.90	EAKSVYSK	3		sp|Q10195|YBY6_SCHPO	Uncharacterized protein C11C11.06c OS=Schizosaccharomyces pombe (strain 972 / ATCC 24843) GN=SPBC11C11.06c PE=4 SV=1	EALVTEFKK	8		sp|Q09769|LONM_SCHPO	Lon protease homolog; mitochondrial OS=Schizosaccharomyces pombe (strain 972 / ATCC 24843) GN=pim1 PE=3 SV=1	0.4182
13095	611.34247	4	0.2533	0.92	-7.50	MIPNEK	1		sp|O13883|PIGU_SCHPO	GPI transamidase component GAB1 homolog OS=Schizosaccharomyces pombe (strain 972 / ATCC 24843) GN=SPAC1952.01 PE=3 SV=2	LGGSTAIPYVKQLVK	11		sp|O74796|ORC6_SCHPO	Origin recognition complex subunit 6 OS=Schizosaccharomyces pombe (strain 972 / ATCC 24843) GN=orc6 PE=1 SV=1	0.4182
9478	818.7717	3	0.2530	0.80	4.18	SKTLQYFA	2		sp|O14126|PRS6A_SCHPO	26S protease regulatory subunit 6A OS=Schizosaccharomyces pombe (strain 972 / ATCC 24843) GN=tbp1 PE=3 SV=1	KVEFGLPDLEGR	1		sp|O42931|PRS7_SCHPO	26S protease regulatory subunit 7 homolog OS=Schizosaccharomyces pombe (strain 972 / ATCC 24843) GN=rpt1 PE=1 SV=2	0.4182
11086	546.7675	4	0.2529	0.99	8.28	MVNDFNEK	1		sp|O59703|GGPPS_SCHPO	Geranylgeranyl pyrophosphate synthase OS=Schizosaccharomyces pombe (strain 972 / ATCC 24843) GN=spo9 PE=1 SV=1	SVDACKSVGK	6	57.02146@C;	sp|O14078|YEAD_SCHPO	Obg-like ATPase homolog OS=Schizosaccharomyces pombe (strain 972 / ATCC 24843) GN=SPAC2E11.13c PE=3 SV=1	0.4182
3899	508.53845	4	0.2529	0.98	2.77	VTDAFKQK	6		sp|O59731|YHXB_SCHPO	Uncharacterized J domain-containing protein C3E7.11c OS=Schizosaccharomyces pombe (strain 972 / ATCC 24843) GN=SPBC3E7.11c PE=3 SV=1	KHTFPSLK	1		sp|Q10173|NUF2_SCHPO	Kinetochore protein nuf2 OS=Schizosaccharomyces pombe (strain 972 / ATCC 24843) GN=nuf2 PE=1 SV=1	0.4182
3475	610.3815	3	0.2523	0.84	2.40	LGVKPPK	4		sp|O14126|PRS6A_SCHPO	26S protease regulatory subunit 6A OS=Schizosaccharomyces pombe (strain 972 / ATCC 24843) GN=tbp1 PE=3 SV=1	IHLEKVSK	5		sp|O74445|PRS10_SCHPO	Probable 26S protease subunit rpt4 OS=Schizosaccharomyces pombe (strain 972 / ATCC 24843) GN=rpt4 PE=3 SV=2	0.4182
8529	672.35913	3	0.2520	1.00	-3.27	DPKLR	3		sp|O13601|RSP1_SCHPO&sp|O74977|VMS1_SCHPO	DnaJ-related protein rsp1 OS=Schizosaccharomyces pombe (strain 972 / ATCC 24843) GN=rsp1 PE=1 SV=1	MSTASEQARLR	1		sp|O74843|SIF1_SCHPO	Sad1-interacting factor 1 OS=Schizosaccharomyces pombe (strain 972 / ATCC 24843) GN=sif1 PE=1 SV=1	0.4182
4081	747.3542	3	0.2516	0.97	-8.61	MTTELRR	1		sp|Q9HE04|RHO5_SCHPO	GTP-binding protein rho5 OS=Schizosaccharomyces pombe (strain 972 / ATCC 24843) GN=rho5 PE=3 SV=1	MNFEEIEER	1		sp|O74873|SC231_SCHPO	Protein transport protein sec23-1 OS=Schizosaccharomyces pombe (strain 972 / ATCC 24843) GN=sec231 PE=3 SV=1	0.4182
1991	581.04895	4	0.2513	1.00	-4.42	ECNHFKK	6	57.02146@C;	sp|Q1MTN7|RPM1_SCHPO	Exoribonuclease II; mitochondrial OS=Schizosaccharomyces pombe (strain 972 / ATCC 24843) GN=rpm1 PE=2 SV=2	EIIDFLEKSK	8		sp|O60079|UBP12_SCHPO	Probable ubiquitin carboxyl-terminal hydrolase 12 OS=Schizosaccharomyces pombe (strain 972 / ATCC 24843) GN=ubp12 PE=1 SV=1	0.4182
4526	684.38007	3	0.2510	1.00	0.12	SKDVK	2		sp|Q9P7K5|GIT1_SCHPO	Adenylate cyclase activation protein git1 OS=Schizosaccharomyces pombe (strain 972 / ATCC 24843) GN=git1 PE=1 SV=1	GTTAVLKEDIYK	7		sp|Q09841|PSB2_SCHPO	Probable proteasome subunit beta type-2 OS=Schizosaccharomyces pombe (strain 972 / ATCC 24843) GN=pup1 PE=2 SV=1	0.4182
10664	720.0752	3	0.2507	0.99	10.07	MSTVSGLK	1		sp|P37202|DIS3_SCHPO	Exosome complex exonuclease dis3 OS=Schizosaccharomyces pombe (strain 972 / ATCC 24843) GN=dis3 PE=1 SV=1	NVKPRTGEGLK	3		sp|O94424|T2FB_SCHPO	Transcription initiation factor IIF subunit beta OS=Schizosaccharomyces pombe (strain 972 / ATCC 24843) GN=tfg2 PE=1 SV=1	0.4182
4849	499.05588	4	0.2507	0.94	-7.35	LLLSSKGR	6		sp|O43086|ELG1_SCHPO	Telomere length regulation protein elg1 OS=Schizosaccharomyces pombe (strain 972 / ATCC 24843) GN=elg1 PE=1 SV=1	EPLINKLR	6		sp|O94590|SEC1_SCHPO	Protein transport protein sec1 OS=Schizosaccharomyces pombe (strain 972 / ATCC 24843) GN=sec1 PE=3 SV=1	0.4182
9744	575.5554	4	0.2502	0.97	-9.35	KLEGVWR	1		sp|Q9P6J9|YHD1_SCHPO	Putative inorganic phosphate transporter C1683.01 OS=Schizosaccharomyces pombe (strain 972 / ATCC 24843) GN=SPBC1683.01 PE=3 SV=1	KLLENCINDR	1	57.02146@C;	sp|O74927|MTHR2_SCHPO	Methylenetetrahydrofolate reductase 2 OS=Schizosaccharomyces pombe (strain 972 / ATCC 24843) GN=met11 PE=1 SV=2	0.4182
8945	589.8113	4	0.2486	0.98	2.90	EKSDIQPK	2		sp|O94358|YHOA_SCHPO	Uncharacterized protein C428.10 OS=Schizosaccharomyces pombe (strain 972 / ATCC 24843) GN=SPBC428.10 PE=1 SV=2	KLLENCINDR	1	57.02146@C;	sp|O74927|MTHR2_SCHPO	Methylenetetrahydrofolate reductase 2 OS=Schizosaccharomyces pombe (strain 972 / ATCC 24843) GN=met11 PE=1 SV=2	0.4182
8290	544.78815	4	0.2477	0.95	-8.08	KLSPSR	1		sp|Q9P7W8|RSC9_SCHPO	Chromatin structure-remodeling complex subunit rsc9 OS=Schizosaccharomyces pombe (strain 972 / ATCC 24843) GN=rsc9 PE=1 SV=1	EDDQALEKIYK	8		sp|Q9HGQ2|TRM4A_SCHPO	Multisite-specific tRNA:(cytosine-C(5))-methyltransferase trm4a OS=Schizosaccharomyces pombe (strain 972 / ATCC 24843) GN=trm4a PE=1 SV=3	0.4182
7881	671.3787	4	0.2465	0.97	-4.92	LKQLLSSK	2		sp|O13733|PPK3_SCHPO	Protein kinase domain-containing protein ppk3 OS=Schizosaccharomyces pombe (strain 972 / ATCC 24843) GN=ppk3 PE=3 SV=1	TFANLVSSTLYEKR	13		sp|Q9Y7T8|PSB3_SCHPO	Probable proteasome subunit beta type-3 OS=Schizosaccharomyces pombe (strain 972 / ATCC 24843) GN=pup3 PE=3 SV=1	0.4182
6150	594.98425	3	0.2463	0.99	1.58	MRSQFK	1		sp|O94272|ATG8_SCHPO	Autophagy-related protein 8 OS=Schizosaccharomyces pombe (strain 972 / ATCC 24843) GN=atg8 PE=3 SV=1	KGWAYPK	1		sp|O42650|RIO1_SCHPO	Serine/threonine-protein kinase rio1 OS=Schizosaccharomyces pombe (strain 972 / ATCC 24843) GN=rio1 PE=3 SV=2	0.4182
3761	728.3483	3	0.2457	0.97	11.08	MDQER	1		sp|O94306|YCGJ_SCHPO	Uncharacterized protein C16C4.19 OS=Schizosaccharomyces pombe (strain 972 / ATCC 24843) GN=SPCC16C4.19 PE=4 SV=1	WEDALSAYEKR	10		sp|Q9Y7K2|TOR2_SCHPO	Phosphatidylinositol 3-kinase tor2 OS=Schizosaccharomyces pombe (strain 972 / ATCC 24843) GN=tor2 PE=1 SV=2	0.4182
4508	580.06775	4	0.2456	1.00	1.26	YKVNLYK	2		sp|Q9Y7T8|PSB3_SCHPO	Probable proteasome subunit beta type-3 OS=Schizosaccharomyces pombe (strain 972 / ATCC 24843) GN=pup3 PE=3 SV=1	KIYNEYPPTK	1		sp|O94579|PSA2_SCHPO	Probable proteasome subunit alpha type-2 OS=Schizosaccharomyces pombe (strain 972 / ATCC 24843) GN=pre8 PE=3 SV=1	0.4182
10882	609.0464	4	0.2451	0.96	-1.10	MDDFLK	1		sp|Q9HE08|MTNB_SCHPO	Methylthioribulose-1-phosphate dehydratase OS=Schizosaccharomyces pombe (strain 972 / ATCC 24843) GN=mde1 PE=3 SV=2	ALMYSADKSNQTAK	8		sp|O94477|MYO52_SCHPO	Myosin-52 OS=Schizosaccharomyces pombe (strain 972 / ATCC 24843) GN=myo52 PE=1 SV=1	0.4182
12596	703.3974	3	0.2444	0.96	9.15	KYINEGK	1		sp|O13983|HRQ1_SCHPO	Putative ATP-dependent helicase hrq1 OS=Schizosaccharomyces pombe (strain 972 / ATCC 24843) GN=hrq1 PE=3 SV=4	GSTSVKTSKPK	9		sp|Q9UT00|YKH3_SCHPO	Uncharacterized protein PYUK71.03c OS=Schizosaccharomyces pombe (strain 972 / ATCC 24843) GN=SPAPYUK71.03c PE=1 SV=1	0.4182
2025	471.66757	5	0.2444	0.97	-4.98	KGILEK	1		sp|Q9Y7X6|ISH1_SCHPO	Stress response protein ish1 OS=Schizosaccharomyces pombe (strain 972 / ATCC 24843) GN=ish1 PE=1 SV=1	EIIYELHKDLEK	8		sp|Q10164|RGA2_SCHPO	Probable Rho-type GTPase-activating protein 2 OS=Schizosaccharomyces pombe (strain 972 / ATCC 24843) GN=rga2 PE=1 SV=1	0.4182
11500	724.3774	4	0.2440	0.98	-5.06	MNAKLSSSGMVLK	4		sp|O74870|MUG73_SCHPO	Meiotically up-regulated gene 73 protein OS=Schizosaccharomyces pombe (strain 972 / ATCC 24843) GN=mug73 PE=1 SV=1	LLMKLSSQNDDK	4		sp|O74762|RPN2_SCHPO	26S proteasome regulatory subunit rpn2 OS=Schizosaccharomyces pombe (strain 972 / ATCC 24843) GN=rpn2 PE=1 SV=1	0.4182
820	484.92148	3	0.2440	0.92	-2.44	SSSKK	4		sp|P40381|SWI6_SCHPO&sp|Q9URV0|YBLC_SCHPO&sp|Q9UUE6|SYKC_SCHPO&sp|O43070|NBS1_SCHPO&sp|P07334|CDR1_SCHPO	Chromatin-associated protein swi6 OS=Schizosaccharomyces pombe (strain 972 / ATCC 24843) GN=swi6 PE=1 SV=1	STNSDKK	6		sp|O14109|MAF1_SCHPO	Repressor of RNA polymerase III transcription maf1 OS=Schizosaccharomyces pombe (strain 972 / ATCC 24843) GN=maf1 PE=1 SV=5	0.4182
3658	563.2901	4	0.2436	1.00	6.73	KSGNK	1		sp|O74953|YJC7_SCHPO	Uncharacterized protein C736.07c OS=Schizosaccharomyces pombe (strain 972 / ATCC 24843) GN=SPCC736.07c PE=4 SV=1	EEPKSETLENFTR	4		sp|O74762|RPN2_SCHPO	26S proteasome regulatory subunit rpn2 OS=Schizosaccharomyces pombe (strain 972 / ATCC 24843) GN=rpn2 PE=1 SV=1	0.4182
11425	727.397	4	0.2430	0.99	8.15	GIDLSLFEEKVK	10		sp|O94751|BUB1_SCHPO	Checkpoint serine/threonine-protein kinase bub1 OS=Schizosaccharomyces pombe (strain 972 / ATCC 24843) GN=bub1 PE=1 SV=1	LLMKLSSQNDDK	4		sp|O74762|RPN2_SCHPO	26S proteasome regulatory subunit rpn2 OS=Schizosaccharomyces pombe (strain 972 / ATCC 24843) GN=rpn2 PE=1 SV=1	0.4182
6438	678.7045	3	0.2430	0.91	8.65	MPPSK	1		sp|P56287|EI2BE_SCHPO	Probable translation initiation factor eIF-2B subunit epsilon OS=Schizosaccharomyces pombe (strain 972 / ATCC 24843) GN=tif225 PE=1 SV=1	GTTAVLKEDIYK	7		sp|Q09841|PSB2_SCHPO	Probable proteasome subunit beta type-2 OS=Schizosaccharomyces pombe (strain 972 / ATCC 24843) GN=pup1 PE=2 SV=1	0.4182
8167	886.4092	3	0.2427	0.93	0.64	FNKNSFEK	3		sp|Q10361|ETP1_SCHPO	Electron transfer protein 1; mitochondrial OS=Schizosaccharomyces pombe (strain 972 / ATCC 24843) GN=etp1 PE=1 SV=2	CDFQGCTKSFTR	8	57.02146@C;	sp|Q9US36|KLF1_SCHPO	Zinc finger protein klf1 OS=Schizosaccharomyces pombe (strain 972 / ATCC 24843) GN=klf1 PE=2 SV=1	0.4182
9226	716.0266	3	0.2427	0.85	-6.03	KYTWVK	1		sp|O14006|RT09_SCHPO	37S ribosomal protein S9; mitochondrial OS=Schizosaccharomyces pombe (strain 972 / ATCC 24843) GN=mrps9 PE=1 SV=2	KYNDMWTAR	1		sp|Q9Y7Q3|YQ6A_SCHPO	Uncharacterized protein C191.10 OS=Schizosaccharomyces pombe (strain 972 / ATCC 24843) GN=SPCC191.10 PE=4 SV=1	0.4182
1208	458.85278	5	0.2423	0.99	8.96	QMDKILK	4		sp|P50999|TCPD_SCHPO	T-complex protein 1 subunit delta OS=Schizosaccharomyces pombe (strain 972 / ATCC 24843) GN=cct4 PE=2 SV=2	SPEWEKNFLK	6		sp|G2TRL9|ACPS_SCHPO	Putative holo-[acyl-carrier-protein] synthase OS=Schizosaccharomyces pombe (strain 972 / ATCC 24843) GN=new8 PE=2 SV=1	0.4182
9306	681.34	3	0.2417	0.94	-2.93	KASQFDTR	1		sp|Q9Y7S5|YQO6_SCHPO	Uncharacterized membrane protein C569.06 OS=Schizosaccharomyces pombe (strain 972 / ATCC 24843) GN=SPCC569.06 PE=3 SV=1	KACFVGDR	1	57.02146@C;	sp|Q00472|PNPP_SCHPO	4-nitrophenylphosphatase OS=Schizosaccharomyces pombe (strain 972 / ATCC 24843) GN=pho2 PE=4 SV=2	0.4182
898	406.4684	4	0.2417	0.99	-2.18	EYKGK	3		sp|P31209|PABP_SCHPO	Polyadenylate-binding protein; cytoplasmic and nuclear OS=Schizosaccharomyces pombe (strain 972 / ATCC 24843) GN=pab1 PE=1 SV=2	MSKSGVPR	1		sp|P08463|CKS1_SCHPO	Cyclin-dependent kinases regulatory subunit OS=Schizosaccharomyces pombe (strain 972 / ATCC 24843) GN=suc1 PE=1 SV=3	0.4182
3955	772.0954	3	0.2416	1.00	3.17	VVKGNQK	3		sp|O42931|PRS7_SCHPO	26S protease regulatory subunit 7 homolog OS=Schizosaccharomyces pombe (strain 972 / ATCC 24843) GN=rpt1 PE=1 SV=2	KILFENPDEATK	1		sp|P36612|PRS4_SCHPO	26S protease regulatory subunit 4 homolog OS=Schizosaccharomyces pombe (strain 972 / ATCC 24843) GN=mts2 PE=2 SV=1	0.4182
9324	767.0716	3	0.2414	0.99	-9.14	KPEALK	1		sp|O60173|DBP7_SCHPO	ATP-dependent RNA helicase dbp7 OS=Schizosaccharomyces pombe (strain 972 / ATCC 24843) GN=dbp7 PE=3 SV=1	QMAEQLKVSEGEK	7		sp|Q92371|NACB_SCHPO	Nascent polypeptide-associated complex subunit beta OS=Schizosaccharomyces pombe (strain 972 / ATCC 24843) GN=btf3 PE=2 SV=2	0.4182
9121	716.0278	3	0.2413	0.87	-4.44	KYTWVK	1		sp|O14006|RT09_SCHPO	37S ribosomal protein S9; mitochondrial OS=Schizosaccharomyces pombe (strain 972 / ATCC 24843) GN=mrps9 PE=1 SV=2	KYNDMWTAR	1		sp|Q9Y7Q3|YQ6A_SCHPO	Uncharacterized protein C191.10 OS=Schizosaccharomyces pombe (strain 972 / ATCC 24843) GN=SPCC191.10 PE=4 SV=1	0.4182
7986	689.1212	4	0.2410	1.00	3.55	MGSVR	1		sp|P79081|ATS1_SCHPO	N-acetyltransferase ats1 OS=Schizosaccharomyces pombe (strain 972 / ATCC 24843) GN=ats1 PE=2 SV=1	QIQPKTFANLVSSTLYEK	5		sp|Q9Y7T8|PSB3_SCHPO	Probable proteasome subunit beta type-3 OS=Schizosaccharomyces pombe (strain 972 / ATCC 24843) GN=pup3 PE=3 SV=1	0.4182
7497	464.77014	4	0.2409	0.93	-7.90	MAAINIVK	1		sp|O42935|RL32B_SCHPO	60S ribosomal protein L32-B OS=Schizosaccharomyces pombe (strain 972 / ATCC 24843) GN=rpl32b PE=3 SV=1	MAAINIVK	1		sp|O42935|RL32B_SCHPO	60S ribosomal protein L32-B OS=Schizosaccharomyces pombe (strain 972 / ATCC 24843) GN=rpl32b PE=3 SV=1	0.4182
9837	575.5552	4	0.2408	0.94	-9.77	KLEGVWR	1		sp|Q9P6J9|YHD1_SCHPO	Putative inorganic phosphate transporter C1683.01 OS=Schizosaccharomyces pombe (strain 972 / ATCC 24843) GN=SPBC1683.01 PE=3 SV=1	KLLENCINDR	1	57.02146@C;	sp|O74927|MTHR2_SCHPO	Methylenetetrahydrofolate reductase 2 OS=Schizosaccharomyces pombe (strain 972 / ATCC 24843) GN=met11 PE=1 SV=2	0.4182
9968	729.38116	4	0.2404	1.00	-8.71	MASAPR	1		sp|Q9P7S8|RAX1_SCHPO	Protein rax1 OS=Schizosaccharomyces pombe (strain 972 / ATCC 24843) GN=rax1 PE=3 SV=1	QETFFNFLKLIQNLYAR	9		sp|O14118|EFM3_SCHPO	Protein-lysine N-methyltransferase efm3 OS=Schizosaccharomyces pombe (strain 972 / ATCC 24843) GN=SPAC3A11.03 PE=3 SV=3	0.4182
5254	711.6911	3	0.2404	0.96	-10.53	ENKAR	3		sp|Q9HDU2|GAL1_SCHPO	Galactokinase OS=Schizosaccharomyces pombe (strain 972 / ATCC 24843) GN=gal1 PE=3 SV=1	NEKSFIASEEPK	3		sp|O13995|DAP1_SCHPO	Cytochrome P450 regulator dap1 OS=Schizosaccharomyces pombe (strain 972 / ATCC 24843) GN=dap1 PE=1 SV=1	0.4182
10571	663.716	3	0.2398	1.00	2.03	KNSVMK	1		sp|O13290|DYHC_SCHPO	Dynein heavy chain; cytoplasmic OS=Schizosaccharomyces pombe (strain 972 / ATCC 24843) GN=dhc1 PE=1 SV=1	KIDLSILSEK	1		sp|O14235|POF5_SCHPO	Protein pof5 OS=Schizosaccharomyces pombe (strain 972 / ATCC 24843) GN=pof5 PE=1 SV=1	0.4182
6609	563.358	4	0.2394	0.96	2.50	KPLRLGLGR	1		sp|Q9Y7M5|RM10_SCHPO	54S ribosomal protein L10; mitochondrial OS=Schizosaccharomyces pombe (strain 972 / ATCC 24843) GN=mrpl10 PE=3 SV=2	LLLSAYPKAK	8		sp|O94530|SUA5_SCHPO	Threonylcarbamoyl-AMP synthase OS=Schizosaccharomyces pombe (strain 972 / ATCC 24843) GN=sua5 PE=3 SV=1	0.4182
9849	982.8835	3	0.2388	0.99	1.24	YYEQKIR	5		sp|Q9UTM3|RPN5_SCHPO	26S proteasome regulatory subunit rpn5 OS=Schizosaccharomyces pombe (strain 972 / ATCC 24843) GN=rpn5a PE=1 SV=1	EVIELPLKNPELFLR	8		sp|O74445|PRS10_SCHPO	Probable 26S protease subunit rpt4 OS=Schizosaccharomyces pombe (strain 972 / ATCC 24843) GN=rpt4 PE=3 SV=2	0.4182
3049	479.27863	5	0.2382	0.96	8.58	KTAEDIINK	1		sp|Q2L4W6|SPO5_SCHPO	Sporulation-specific protein 5 OS=Schizosaccharomyces pombe (strain 972 / ATCC 24843) GN=spo5 PE=1 SV=1	HKTLQEILNK	2		sp|Q10168|NSP1_SCHPO	Nucleoporin nsp1 OS=Schizosaccharomyces pombe (strain 972 / ATCC 24843) GN=nsp1 PE=1 SV=1	0.4182
4935	773.0876	3	0.2380	0.86	0.84	YKVNLYK	2		sp|Q9Y7T8|PSB3_SCHPO	Probable proteasome subunit beta type-3 OS=Schizosaccharomyces pombe (strain 972 / ATCC 24843) GN=pup3 PE=3 SV=1	KIYNEYPPTK	1		sp|O94579|PSA2_SCHPO	Probable proteasome subunit alpha type-2 OS=Schizosaccharomyces pombe (strain 972 / ATCC 24843) GN=pre8 PE=3 SV=1	0.4182
11935	911.48755	3	0.2380	0.90	6.17	KINNYR	1		sp|O14202|MU116_SCHPO	Meiotically up-regulated gene 116 protein OS=Schizosaccharomyces pombe (strain 972 / ATCC 24843) GN=mug116 PE=1 SV=1	ELNLMDPKVPEDIFK	8		sp|P87048|RPN1_SCHPO	26S proteasome regulatory subunit rpn1 OS=Schizosaccharomyces pombe (strain 972 / ATCC 24843) GN=rpn1 PE=1 SV=2	0.4182
1391	453.75778	4	0.2377	0.98	2.76	VQPKMGK	4		sp|Q9UUI3|SA145_SCHPO	Pre-mRNA-splicing factor sap145 OS=Schizosaccharomyces pombe (strain 972 / ATCC 24843) GN=sap145 PE=1 SV=1	KLAEEAAR	1		sp|Q9UT59|YKJ7_SCHPO	Putative uncharacterized oxidoreductase C513.07 OS=Schizosaccharomyces pombe (strain 972 / ATCC 24843) GN=SPAC513.07 PE=3 SV=1	0.4182
4628	531.64734	3	0.2371	0.99	10.74	KYQSR	1		sp|Q10159|MYH1_SCHPO	A/G-specific adenine DNA glycosylase OS=Schizosaccharomyces pombe (strain 972 / ATCC 24843) GN=myh1 PE=1 SV=1	SVKSVVR	3		sp|Q1MTQ1|TEA2_SCHPO	Kinesin-like protein tea2 OS=Schizosaccharomyces pombe (strain 972 / ATCC 24843) GN=tea2 PE=1 SV=1	0.4182
13564	703.3938	3	0.2370	0.95	3.59	MAGVSVK	1		sp|P58234|RS19A_SCHPO&sp|P79016|RS19B_SCHPO	40S ribosomal protein S19-A OS=Schizosaccharomyces pombe (strain 972 / ATCC 24843) GN=rps19a PE=2 SV=1	MGIASSLRLFGK	1		sp|Q9HDW5|YFW6_SCHPO	UPF0644 protein PB2B4.06 OS=Schizosaccharomyces pombe (strain 972 / ATCC 24843) GN=SPAPB2B4.06 PE=3 SV=2	0.4182
7074	595.99274	3	0.2368	0.92	8.00	SKGVDGAR	2		sp|O13972|GLYD_SCHPO	Probable serine hydroxymethyltransferase; cytosolic OS=Schizosaccharomyces pombe (strain 972 / ATCC 24843) GN=SPAC24C9.12c PE=3 SV=1	KDVSPWK	1		sp|O14337|RM07_SCHPO	Probable 54S ribosomal protein L7; mitochondrial OS=Schizosaccharomyces pombe (strain 972 / ATCC 24843) GN=mrpl7 PE=3 SV=1	0.4182
1158	517.7876	4	0.2365	0.99	6.97	QAANQKR	6		sp|O13855|YEX1_SCHPO	Uncharacterized protein C1A6.01c OS=Schizosaccharomyces pombe (strain 972 / ATCC 24843) GN=SPAC1A6.01c PE=1 SV=3	QAEIEKEIR	6		sp|O74977|VMS1_SCHPO	VMS1 homolog C1827.04 OS=Schizosaccharomyces pombe (strain 972 / ATCC 24843) GN=SPCC1827.04 PE=1 SV=1	0.4182
12068	683.8659	4	0.2360	0.98	7.15	EKYDALLER	2		sp|O14260|YFP3_SCHPO	UPF0592 membrane protein C7D4.03c OS=Schizosaccharomyces pombe (strain 972 / ATCC 24843) GN=SPAC7D4.03c PE=3 SV=1	ILNQMNKFHWK	7		sp|Q9C1W3|ERG1_SCHPO	Probable squalene monooxygenase OS=Schizosaccharomyces pombe (strain 972 / ATCC 24843) GN=erg1 PE=3 SV=1	0.4182
5815	1000.20416	3	0.2356	0.96	3.58	KPVDQKIR	6		sp|Q7LKV1|YK98_SCHPO	Uncharacterized protein C20H4.08 OS=Schizosaccharomyces pombe (strain 972 / ATCC 24843) GN=SPAC20H4.08 PE=4 SV=1	AVYDTAVVQEDPEKWK	14		sp|Q9UTM3|RPN5_SCHPO	26S proteasome regulatory subunit rpn5 OS=Schizosaccharomyces pombe (strain 972 / ATCC 24843) GN=rpn5a PE=1 SV=1	0.4182
3460	458.03854	4	0.2356	0.92	3.81	LGVKPPK	4		sp|O14126|PRS6A_SCHPO	26S protease regulatory subunit 6A OS=Schizosaccharomyces pombe (strain 972 / ATCC 24843) GN=tbp1 PE=3 SV=1	IHLEKVSK	5		sp|O74445|PRS10_SCHPO	Probable 26S protease subunit rpt4 OS=Schizosaccharomyces pombe (strain 972 / ATCC 24843) GN=rpt4 PE=3 SV=2	0.4182
9290	703.39325	3	0.2355	0.94	2.78	MAGVSVK	1		sp|P58234|RS19A_SCHPO&sp|P79016|RS19B_SCHPO	40S ribosomal protein S19-A OS=Schizosaccharomyces pombe (strain 972 / ATCC 24843) GN=rps19a PE=2 SV=1	MGIASSLRLFGK	1		sp|Q9HDW5|YFW6_SCHPO	UPF0644 protein PB2B4.06 OS=Schizosaccharomyces pombe (strain 972 / ATCC 24843) GN=SPAPB2B4.06 PE=3 SV=2	0.4182
10070	706.701	3	0.2354	0.94	-1.73	MSEEPK	1		sp|Q10239|CHZ1_SCHPO	Histone H2A.Z-specific chaperone chz1 OS=Schizosaccharomyces pombe (strain 972 / ATCC 24843) GN=chz1 PE=3 SV=1	KSVIALQCVSR	1	57.02146@C;	sp|O74805|MYO51_SCHPO	Myosin-51 OS=Schizosaccharomyces pombe (strain 972 / ATCC 24843) GN=myo51 PE=3 SV=1	0.4182
3414	562.26324	4	0.2353	0.93	-1.41	MNPER	1		sp|Q9URV8|YBL3_SCHPO	UPF0744 protein C106.03 OS=Schizosaccharomyces pombe (strain 972 / ATCC 24843) GN=SPBC106.03 PE=1 SV=1	QAAETTNDQNKDK	11		sp|O13816|SCC3_SCHPO	Cohesin subunit psc3 OS=Schizosaccharomyces pombe (strain 972 / ATCC 24843) GN=psc3 PE=1 SV=3	0.4182
7388	575.0526	4	0.2352	0.98	-9.04	KSNWLK	1		sp|Q9P7P2|HOP1_SCHPO	Meiosis-specific protein hop1 OS=Schizosaccharomyces pombe (strain 972 / ATCC 24843) GN=hop1 PE=2 SV=1	KFIGFLQDCTR	1	57.02146@C;	sp|O42653|YF9E_SCHPO	ABC1 family protein C10F6.14c OS=Schizosaccharomyces pombe (strain 972 / ATCC 24843) GN=SPAC10F6.14c PE=3 SV=1	0.4182
7155	853.445	3	0.2351	1.00	-9.74	LSKLASTSK	3		sp|Q9UT55|YI94_SCHPO	UPF0364 protein C806.04c OS=Schizosaccharomyces pombe (strain 972 / ATCC 24843) GN=SPAC806.04c PE=3 SV=2	HINGVDDGKEFQK	9		sp|O14157|MYO3_SCHPO	Myosin type-2 heavy chain 2 OS=Schizosaccharomyces pombe (strain 972 / ATCC 24843) GN=myo3 PE=1 SV=1	0.4182
7871	582.80493	4	0.2350	0.97	6.29	KSVTCIHK	1	57.02146@C;	sp|O13696|IDH1_SCHPO	Isocitrate dehydrogenase [NAD] subunit 1; mitochondrial OS=Schizosaccharomyces pombe (strain 972 / ATCC 24843) GN=idh1 PE=1 SV=1	MASATTHFQPK	1		sp|O59826|KCAB_SCHPO	Putative voltage-gated potassium channel subunit beta OS=Schizosaccharomyces pombe (strain 972 / ATCC 24843) GN=SPCC965.06 PE=3 SV=1	0.4182
5934	722.3598	3	0.2350	0.96	-7.11	KGNSNADR	1		sp|Q10429|CND3_SCHPO	Condensin complex subunit 3 OS=Schizosaccharomyces pombe (strain 972 / ATCC 24843) GN=cnd3 PE=1 SV=1	AHVNKNAAADR	5		sp|O74309|SLM9_SCHPO	Histone transcription regulator slm9 OS=Schizosaccharomyces pombe (strain 972 / ATCC 24843) GN=slm9 PE=1 SV=1	0.4182
11357	873.133	3	0.2347	0.94	-10.26	DTPNYKSIFK	6		sp|O94676|UTP22_SCHPO	U3 small nucleolar RNA-associated protein 22 OS=Schizosaccharomyces pombe (strain 972 / ATCC 24843) GN=utp22 PE=3 SV=1	ALPKPLGVDTEK	4		sp|O13735|FAT1_SCHPO	Actin-interacting protein 3 homolog OS=Schizosaccharomyces pombe (strain 972 / ATCC 24843) GN=fat1 PE=1 SV=2	0.4182
11936	744.7542	3	0.2347	0.97	6.67	QMTKIK	4		sp|O74304|WIN1_SCHPO	MAP kinase kinase kinase win1 OS=Schizosaccharomyces pombe (strain 972 / ATCC 24843) GN=win1 PE=1 SV=1	NEEKCTVLLLK	4	57.02146@C;	sp|O94670|YBWC_SCHPO	Uncharacterized protein C651.12c OS=Schizosaccharomyces pombe (strain 972 / ATCC 24843) GN=SPBC651.12c PE=1 SV=1	0.4182
9653	767.0721	3	0.2345	0.94	-8.50	KPEALK	1		sp|O60173|DBP7_SCHPO	ATP-dependent RNA helicase dbp7 OS=Schizosaccharomyces pombe (strain 972 / ATCC 24843) GN=dbp7 PE=3 SV=1	QMAEQLKVSEGEK	7		sp|Q92371|NACB_SCHPO	Nascent polypeptide-associated complex subunit beta OS=Schizosaccharomyces pombe (strain 972 / ATCC 24843) GN=btf3 PE=2 SV=2	0.4182
13602	881.4646	3	0.2344	0.93	-4.53	SDKFSDDPIR	3		sp|O13902|DAK1_SCHPO	Dihydroxyacetone kinase 1 OS=Schizosaccharomyces pombe (strain 972 / ATCC 24843) GN=dak1 PE=3 SV=1	KEIDEVLALAPK	1		sp|Q9Y7R4|SET1_SCHPO	Histone-lysine N-methyltransferase; H3 lysine-4 specific OS=Schizosaccharomyces pombe (strain 972 / ATCC 24843) GN=set1 PE=1 SV=1	0.4182
784	387.71143	4	0.2343	0.99	-6.79	MSVEK	1		sp|O74369|CSS1_SCHPO	Inositol phosphosphingolipids phospholipase C OS=Schizosaccharomyces pombe (strain 972 / ATCC 24843) GN=css1 PE=1 SV=2	KTSKPEK	4		sp|O94730|YG0I_SCHPO	Uncharacterized protein C1604.18c OS=Schizosaccharomyces pombe (strain 972 / ATCC 24843) GN=SPBC1604.18c PE=3 SV=1	0.4182
7477	688.3552	3	0.2343	0.98	-6.39	KEYVR	1		sp|P23566|UBC2_SCHPO	Ubiquitin-conjugating enzyme E2 2 OS=Schizosaccharomyces pombe (strain 972 / ATCC 24843) GN=rhp6 PE=1 SV=3	DKDLELEDVR	2		sp|Q9Y7J0|NPY1_SCHPO	Probable NADH pyrophosphatase OS=Schizosaccharomyces pombe (strain 972 / ATCC 24843) GN=SPBC1778.03c PE=3 SV=1	0.4182
11514	669.3645	3	0.2342	0.98	-0.24	KEDQTR	1		sp|Q9P780|NPL4_SCHPO	Nuclear protein localization protein 4 OS=Schizosaccharomyces pombe (strain 972 / ATCC 24843) GN=npl4 PE=3 SV=2	IDIIEYAKK	8		sp|O94287|YOO2_SCHPO	Uncharacterized chloride channel protein C887.02 OS=Schizosaccharomyces pombe (strain 972 / ATCC 24843) GN=SPBC887.02 PE=3 SV=2	0.4182
4950	563.0514	4	0.2340	0.95	-0.22	HTSVKR	5		sp|O74780|YGB8_SCHPO	Uncharacterized protein C25B2.08 OS=Schizosaccharomyces pombe (strain 972 / ATCC 24843) GN=SPBC25B2.08 PE=4 SV=1	KFIGFLQDCTR	1	57.02146@C;	sp|O42653|YF9E_SCHPO	ABC1 family protein C10F6.14c OS=Schizosaccharomyces pombe (strain 972 / ATCC 24843) GN=SPAC10F6.14c PE=3 SV=1	0.4182
12019	720.07495	3	0.2340	0.98	9.73	MSTVSGLK	1		sp|P37202|DIS3_SCHPO	Exosome complex exonuclease dis3 OS=Schizosaccharomyces pombe (strain 972 / ATCC 24843) GN=dis3 PE=1 SV=1	NVKPRTGEGLK	3		sp|O94424|T2FB_SCHPO	Transcription initiation factor IIF subunit beta OS=Schizosaccharomyces pombe (strain 972 / ATCC 24843) GN=tfg2 PE=1 SV=1	0.4182
7934	762.0618	3	0.2339	0.90	-9.30	MHSLK	1		sp|Q10156|LKH1_SCHPO	Dual specificity protein kinase lkh1 OS=Schizosaccharomyces pombe (strain 972 / ATCC 24843) GN=lkh1 PE=1 SV=3	KMPTLESILQDEK	1		sp|O60152|UBR1_SCHPO	E3 ubiquitin-protein ligase ubr1 OS=Schizosaccharomyces pombe (strain 972 / ATCC 24843) GN=ubr1 PE=3 SV=1	0.4182
12254	703.3943	3	0.2335	0.87	4.29	MAGVSVK	1		sp|P58234|RS19A_SCHPO&sp|P79016|RS19B_SCHPO	40S ribosomal protein S19-A OS=Schizosaccharomyces pombe (strain 972 / ATCC 24843) GN=rps19a PE=2 SV=1	MGIASSLRLFGK	1		sp|Q9HDW5|YFW6_SCHPO	UPF0644 protein PB2B4.06 OS=Schizosaccharomyces pombe (strain 972 / ATCC 24843) GN=SPAPB2B4.06 PE=3 SV=2	0.4286
2053	781.41595	3	0.2334	1.00	-7.72	ELEKLEK	4		sp|Q1MTN9|RLF2_SCHPO	Chromatin assembly factor 1 subunit rlf2 OS=Schizosaccharomyces pombe (strain 972 / ATCC 24843) GN=rlf2 PE=3 SV=2	LTHEKSTMLEK	5		sp|O14126|PRS6A_SCHPO	26S protease regulatory subunit 6A OS=Schizosaccharomyces pombe (strain 972 / ATCC 24843) GN=tbp1 PE=3 SV=1	0.4286
4587	499.76193	4	0.2330	0.99	4.77	TSKSAKPK	3		sp|O74444|MU122_SCHPO	Meiotically up-regulated gene 122 protein OS=Schizosaccharomyces pombe (strain 972 / ATCC 24843) GN=mug122 PE=1 SV=1	KDYCEAAR	1	57.02146@C;	sp|O94619|ADN2_SCHPO	Adhesion defective protein 2 OS=Schizosaccharomyces pombe (strain 972 / ATCC 24843) GN=adn2 PE=1 SV=1	0.4643
12364	494.74646	4	0.2330	0.98	5.38	MNSNNKR	1		sp|O14332|REM1_SCHPO	Meiosis-specific cyclin rem1 OS=Schizosaccharomyces pombe (strain 972 / ATCC 24843) GN=rem1 PE=3 SV=1	KNNAMQNR	1		sp|O74953|YJC7_SCHPO	Uncharacterized protein C736.07c OS=Schizosaccharomyces pombe (strain 972 / ATCC 24843) GN=SPCC736.07c PE=4 SV=1	0.4643
3408	478.01337	4	0.2329	0.98	-8.25	MSHASK	1		sp|O13858|SEL1_SCHPO	Eisosome protein sle1 OS=Schizosaccharomyces pombe (strain 972 / ATCC 24843) GN=sle1 PE=1 SV=1	LKVQWGKPR	7		sp|O59800|SLT11_SCHPO	Pre-mRNA-splicing factor cwf5 OS=Schizosaccharomyces pombe (strain 972 / ATCC 24843) GN=cwf5 PE=1 SV=1	0.4643
1415	450.4882	4	0.2329	0.98	1.43	KENEVR	1		sp|Q9HGM8|KU80_SCHPO	ATP-dependent DNA helicase II subunit 2 OS=Schizosaccharomyces pombe (strain 972 / ATCC 24843) GN=pku80 PE=1 SV=1	EKPSEAAR	2		sp|Q9P4X4|SEC17_SCHPO	Probable vesicular-fusion protein sec17 homolog OS=Schizosaccharomyces pombe (strain 972 / ATCC 24843) GN=sec17 PE=1 SV=1	0.4643
7964	879.20483	3	0.2326	0.99	-3.52	VIFGKK	5		sp|G2TRP5|COX7_SCHPO	Cytochrome c oxidase subunit 7 OS=Schizosaccharomyces pombe (strain 972 / ATCC 24843) GN=cox7 PE=3 SV=1	AIVVFVPQPLLKAFHK	12		sp|Q10101|RS7_SCHPO	40S ribosomal protein S7 OS=Schizosaccharomyces pombe (strain 972 / ATCC 24843) GN=rps7 PE=1 SV=2	0.4821
9701	702.7256	3	0.2325	0.99	3.83	KLLNVEGK	1		sp|O13733|PPK3_SCHPO	Protein kinase domain-containing protein ppk3 OS=Schizosaccharomyces pombe (strain 972 / ATCC 24843) GN=ppk3 PE=3 SV=1	KEEHLQER	1		sp|Q09911|YAJE_SCHPO	Uncharacterized protein C30D11.14c OS=Schizosaccharomyces pombe (strain 972 / ATCC 24843) GN=SPAC30D11.14c PE=4 SV=1	0.4821
10808	649.6061	4	0.2324	0.99	-5.74	FKAAK	2		sp|Q9Y7X8|ARP5_SCHPO	Actin-like protein arp5 OS=Schizosaccharomyces pombe (strain 972 / ATCC 24843) GN=arp5 PE=1 SV=1	AGDFQGLNEQLVSLFKK	16		sp|Q9UTM3|RPN5_SCHPO	26S proteasome regulatory subunit rpn5 OS=Schizosaccharomyces pombe (strain 972 / ATCC 24843) GN=rpn5a PE=1 SV=1	0.4821
8373	666.61487	4	0.2318	1.00	8.71	KILDLLK	1		sp|O74630|ATM_SCHPO	Serine/threonine-protein kinase tel1 OS=Schizosaccharomyces pombe (strain 972 / ATCC 24843) GN=tel1 PE=1 SV=1	GCYYGLEYLFKDR	11	57.02146@C;	sp|Q8TFG7|TRM5_SCHPO	tRNA (guanine(37)-N1)-methyltransferase OS=Schizosaccharomyces pombe (strain 972 / ATCC 24843) GN=trm5 PE=3 SV=2	0.4912
13575	814.78613	3	0.2317	0.99	-1.80	KSEPFIK	1		sp|Q10369|YDBJ_SCHPO	Uncharacterized protein C22E12.19 OS=Schizosaccharomyces pombe (strain 972 / ATCC 24843) GN=SPAC22E12.19 PE=3 SV=2	SSTELKIPPVETR	6		sp|O94473|YC64_SCHPO	Uncharacterized membrane protein C1919.04 OS=Schizosaccharomyces pombe (strain 972 / ATCC 24843) GN=SPCC1919.04 PE=1 SV=1	0.4912
6882	691.1304	4	0.2317	0.94	10.26	YKDGVILAADSR	2		sp|O43063|PSB1_SCHPO	Probable proteasome subunit beta type-1 OS=Schizosaccharomyces pombe (strain 972 / ATCC 24843) GN=pre3 PE=3 SV=1	DDTKLQLQISR	4		sp|Q10441|TILS_SCHPO	Probable tRNA(Ile)-lysidine synthase OS=Schizosaccharomyces pombe (strain 972 / ATCC 24843) GN=SPAC12B10.08c PE=3 SV=1	0.4912
3182	582.8193	4	0.2315	0.95	-3.04	KIQQFFK	1		sp|O94245|YJ14_SCHPO	UPF0300 protein C737.04 OS=Schizosaccharomyces pombe (strain 972 / ATCC 24843) GN=SPCC737.04 PE=3 SV=1	KIYNEYPPTK	1		sp|O94579|PSA2_SCHPO	Probable proteasome subunit alpha type-2 OS=Schizosaccharomyces pombe (strain 972 / ATCC 24843) GN=pre8 PE=3 SV=1	0.5077
9942	952.53143	3	0.2313	0.97	2.57	KQQLK	1		sp|O13873|CSN12_SCHPO	Protein CSN12 homolog OS=Schizosaccharomyces pombe (strain 972 / ATCC 24843) GN=csn12 PE=3 SV=1	QLIIKEEMMNSIQQAVAK	5		sp|Q9UTM3|RPN5_SCHPO	26S proteasome regulatory subunit rpn5 OS=Schizosaccharomyces pombe (strain 972 / ATCC 24843) GN=rpn5a PE=1 SV=1	0.5077
5231	841.1201	3	0.2311	0.89	3.00	TFLEKR	5		sp|O94579|PSA2_SCHPO	Probable proteasome subunit alpha type-2 OS=Schizosaccharomyces pombe (strain 972 / ATCC 24843) GN=pre8 PE=3 SV=1	VTSKLLEQEESAEK	4		sp|Q09682|PSA3_SCHPO	Probable proteasome subunit alpha type-3 OS=Schizosaccharomyces pombe (strain 972 / ATCC 24843) GN=SPAC13C5.01c PE=3 SV=1	0.5077
3781	528.31384	4	0.2309	0.94	-5.09	KIAIEMR	1		sp|P05511|YMC6_SCHPO	Uncharacterized 91 kDa protein in cob intron OS=Schizosaccharomyces pombe (strain 972 / ATCC 24843) GN=SPMIT.06 PE=3 SV=4	EPLIPFLKR	8		sp|O42955|CCM1_SCHPO	Pentatricopeptide repeat-containing protein 3; mitochondrial OS=Schizosaccharomyces pombe (strain 972 / ATCC 24843) GN=ppr3 PE=3 SV=1	0.5077
2598	483.28836	4	0.2308	0.97	3.23	LLKPK	3		sp|Q09844|YAE3_SCHPO&sp|Q9UT09|AROG_SCHPO	TBC domain-containing protein C23D3.03c OS=Schizosaccharomyces pombe (strain 972 / ATCC 24843) GN=SPAC23D3.03c PE=3 SV=1	KLEGTIDYQK	1		sp|O74445|PRS10_SCHPO	Probable 26S protease subunit rpt4 OS=Schizosaccharomyces pombe (strain 972 / ATCC 24843) GN=rpt4 PE=3 SV=2	0.5077
1869	663.3801	3	0.2302	0.96	-6.82	VQRPKR	5		sp|O60086|ILV6_SCHPO	Probable acetolactate synthase small subunit OS=Schizosaccharomyces pombe (strain 972 / ATCC 24843) GN=SPBC14C8.04 PE=1 SV=2	KHLDAEVQK	1		sp|P41878|RPN11_SCHPO	26S proteasome regulatory subunit rpn11 OS=Schizosaccharomyces pombe (strain 972 / ATCC 24843) GN=rpn11 PE=1 SV=2	0.5077
6502	887.8135	3	0.2301	0.98	-8.81	LKSGYK	2		sp|P30261|DPOD3_SCHPO	DNA polymerase delta subunit 3 OS=Schizosaccharomyces pombe (strain 972 / ATCC 24843) GN=cdc27 PE=1 SV=1	ALQDYKPELASDPIIR	6		sp|Q9P7S2|RPN6_SCHPO	Probable 26S proteasome regulatory subunit rpn6 OS=Schizosaccharomyces pombe (strain 972 / ATCC 24843) GN=rpn6 PE=3 SV=1	0.5077
8456	631.0056	3	0.2300	0.99	-3.75	HKVPLTK	2		sp|O94342|YHM9_SCHPO	Probable metabolite transport protein C1271.09 OS=Schizosaccharomyces pombe (strain 972 / ATCC 24843) GN=SPBC1271.09 PE=3 SV=1	MENPSPTR	1		sp|Q9Y7J5|YOI9_SCHPO	TBC domain-containing protein C1778.09 OS=Schizosaccharomyces pombe (strain 972 / ATCC 24843) GN=SPBC1778.09 PE=3 SV=1	0.5077
3210	495.81024	4	0.2295	0.94	-3.15	KTAVVK	1		sp|P07799|TOP1_SCHPO	DNA topoisomerase 1 OS=Schizosaccharomyces pombe (strain 972 / ATCC 24843) GN=top1 PE=1 SV=2	HLVLKELFAK	5		sp|P78917|G6PI_SCHPO	Glucose-6-phosphate isomerase OS=Schizosaccharomyces pombe (strain 972 / ATCC 24843) GN=pgi1 PE=1 SV=2	0.5077
11622	563.0159	4	0.2294	0.92	-3.37	MSETAEK	1		sp|P79063|ERF1_SCHPO	Eukaryotic peptide chain release factor subunit 1 OS=Schizosaccharomyces pombe (strain 972 / ATCC 24843) GN=sup45 PE=1 SV=1	MDEVCAAPAPKK	11	57.02146@C;	sp|O59802|GPI2_SCHPO	Phosphatidylinositol N-acetylglucosaminyltransferase GPI2 subunit OS=Schizosaccharomyces pombe (strain 972 / ATCC 24843) GN=gpi2 PE=3 SV=1	0.5077
10527	727.7371	3	0.2294	0.98	-8.40	LIDKDR	4		sp|P14605|CYAA_SCHPO	Adenylate cyclase OS=Schizosaccharomyces pombe (strain 972 / ATCC 24843) GN=cyr1 PE=1 SV=1	LVLQEYYTKK	9		sp|P36605|HIS8_SCHPO	Histidinol-phosphate aminotransferase OS=Schizosaccharomyces pombe (strain 972 / ATCC 24843) GN=his3 PE=3 SV=1	0.5077
12985	959.82404	3	0.2290	0.97	-6.45	FLYEKIYMNK	5		sp|Q9Y7R4|SET1_SCHPO	Histone-lysine N-methyltransferase; H3 lysine-4 specific OS=Schizosaccharomyces pombe (strain 972 / ATCC 24843) GN=set1 PE=1 SV=1	LLMKLSSQNDDK	4		sp|O74762|RPN2_SCHPO	26S proteasome regulatory subunit rpn2 OS=Schizosaccharomyces pombe (strain 972 / ATCC 24843) GN=rpn2 PE=1 SV=1	0.5077
6409	1165.5698	3	0.2290	0.83	2.73	KVAQTTYK	1		sp|O94579|PSA2_SCHPO	Probable proteasome subunit alpha type-2 OS=Schizosaccharomyces pombe (strain 972 / ATCC 24843) GN=pre8 PE=3 SV=1	SEAAEFEYKNGYPMPCDVLAK	9	57.02146@C;	sp|O94517|PSA1_SCHPO	Probable proteasome subunit alpha type-1 OS=Schizosaccharomyces pombe (strain 972 / ATCC 24843) GN=SPBC646.16 PE=3 SV=1	0.5077
13217	486.2535	4	0.2290	0.99	-5.22	KYSENR	1		sp|P24865|CG21_SCHPO	G2/mitotic-specific cyclin cig1 OS=Schizosaccharomyces pombe (strain 972 / ATCC 24843) GN=cig1 PE=1 SV=2	DIYLSKNR	6		sp|O14093|VPS54_SCHPO	Vacuolar protein sorting-associated protein 54 OS=Schizosaccharomyces pombe (strain 972 / ATCC 24843) GN=vps54 PE=1 SV=1	0.5077
10172	630.54803	4	0.2288	0.95	0.00	EQDKLSR	4		sp|O13967|BGS2_SCHPO	1;3-beta-glucan synthase component bgs2 OS=Schizosaccharomyces pombe (strain 972 / ATCC 24843) GN=bgs2 PE=2 SV=2	FQVHCDEEVSKE	11	57.02146@C;	sp|O59767|MAD3_SCHPO	Mitotic spindle checkpoint component mad3 OS=Schizosaccharomyces pombe (strain 972 / ATCC 24843) GN=mad3 PE=1 SV=2	0.5077
1034	436.98447	4	0.2287	0.99	7.84	MTIPDK	1		sp|P00332|ADH_SCHPO	Alcohol dehydrogenase OS=Schizosaccharomyces pombe (strain 972 / ATCC 24843) GN=adh1 PE=1 SV=2	SSDKPIEK	4		sp|Q9Y7R7|RL1DA_SCHPO	Putative ribosome biogenesis protein C306.07c OS=Schizosaccharomyces pombe (strain 972 / ATCC 24843) GN=SPCC306.07c PE=3 SV=1	0.5077
3527	684.62115	4	0.2282	0.98	-4.55	KLFGII	1		sp|Q10251|IF2P_SCHPO	Eukaryotic translation initiation factor 5B OS=Schizosaccharomyces pombe (strain 972 / ATCC 24843) GN=SPAC56F8.03 PE=1 SV=1	HFEQVINEKHEDALAK	9		sp|O74762|RPN2_SCHPO	26S proteasome regulatory subunit rpn2 OS=Schizosaccharomyces pombe (strain 972 / ATCC 24843) GN=rpn2 PE=1 SV=1	0.5077
5968	594.378	3	0.2280	0.97	11.25	QIVKSK	4		sp|Q9USL5|DOM34_SCHPO	Protein dom34 OS=Schizosaccharomyces pombe (strain 972 / ATCC 24843) GN=dom34 PE=1 SV=1	VAAVNLAKR	8		sp|Q03319|PRH1_SCHPO	Probable ATP-dependent RNA helicase prh1 OS=Schizosaccharomyces pombe (strain 972 / ATCC 24843) GN=prh1 PE=3 SV=2	0.5077
12710	873.2005	3	0.2277	0.99	1.03	VIADKK	5		sp|O36032|GLRX1_SCHPO	Glutaredoxin-1 OS=Schizosaccharomyces pombe (strain 972 / ATCC 24843) GN=grx1 PE=3 SV=1	AIVVFVPQPLLKAFHK	12		sp|Q10101|RS7_SCHPO	40S ribosomal protein S7 OS=Schizosaccharomyces pombe (strain 972 / ATCC 24843) GN=rps7 PE=1 SV=2	0.5077
7180	739.0322	3	0.2277	0.99	10.81	YCKAWR	3	57.02146@C;	sp|O74526|KJ45_SCHPO	Probable serine/threonine-protein kinase C70.05c OS=Schizosaccharomyces pombe (strain 972 / ATCC 24843) GN=SPCC70.05c PE=1 SV=1	KNLYEDADAR	1		sp|O74742|FOLE_SCHPO	Probable folylpolyglutamate synthase OS=Schizosaccharomyces pombe (strain 972 / ATCC 24843) GN=met7 PE=2 SV=1	0.5077
5207	403.88965	3	0.2276	0.78	0.00	KSLSV	1		sp|Q9P6Q3|BCS1_SCHPO	Probable mitochondrial chaperone bcs1 OS=Schizosaccharomyces pombe (strain 972 / ATCC 24843) GN=SPAC644.07 PE=2 SV=1	MGFGK	1		sp|O59702|CLR6_SCHPO	Histone deacetylase clr6 OS=Schizosaccharomyces pombe (strain 972 / ATCC 24843) GN=clr6 PE=1 SV=1	0.5077
12464	720.0754	3	0.2275	1.00	10.30	MSTVSGLK	1		sp|P37202|DIS3_SCHPO	Exosome complex exonuclease dis3 OS=Schizosaccharomyces pombe (strain 972 / ATCC 24843) GN=dis3 PE=1 SV=1	NVKPRTGEGLK	3		sp|O94424|T2FB_SCHPO	Transcription initiation factor IIF subunit beta OS=Schizosaccharomyces pombe (strain 972 / ATCC 24843) GN=tfg2 PE=1 SV=1	0.5077
3529	912.493	3	0.2275	0.99	10.62	LTSKNK	4		sp|Q9HE11|UTP5_SCHPO	U3 small nucleolar RNA-associated protein 5 OS=Schizosaccharomyces pombe (strain 972 / ATCC 24843) GN=utp5 PE=3 SV=2	HFEQVINEKHEDALAK	9		sp|O74762|RPN2_SCHPO	26S proteasome regulatory subunit rpn2 OS=Schizosaccharomyces pombe (strain 972 / ATCC 24843) GN=rpn2 PE=1 SV=1	0.5077
4850	653.1215	4	0.2274	1.00	3.84	KPIIK	1		sp|O14013|RRN5_SCHPO&sp|Q09853|MON2_SCHPO	RNA polymerase I-specific transcription initiation factor rrn5 OS=Schizosaccharomyces pombe (strain 972 / ATCC 24843) GN=rrn5 PE=1 SV=1	ATSAGPKQTETINWLEK	7		sp|O94517|PSA1_SCHPO	Probable proteasome subunit alpha type-1 OS=Schizosaccharomyces pombe (strain 972 / ATCC 24843) GN=SPBC646.16 PE=3 SV=1	0.5077
9659	575.5555	4	0.2273	0.99	-7.54	VSNVGQKR	7		sp|P40848|XRN2_SCHPO	5'-3' exoribonuclease 2 OS=Schizosaccharomyces pombe (strain 972 / ATCC 24843) GN=dhp1 PE=1 SV=1	KLLENCINDR	1	57.02146@C;	sp|O74927|MTHR2_SCHPO	Methylenetetrahydrofolate reductase 2 OS=Schizosaccharomyces pombe (strain 972 / ATCC 24843) GN=met11 PE=1 SV=2	0.5077
4677	777.11395	3	0.2272	0.92	5.14	TTHVLKLK	6		sp|O74387|RAV2_SCHPO	Regulator of V-ATPase in vacuolar membrane protein 2 OS=Schizosaccharomyces pombe (strain 972 / ATCC 24843) GN=rav2 PE=1 SV=1	KIYNEYPPTK	1		sp|O94579|PSA2_SCHPO	Probable proteasome subunit alpha type-2 OS=Schizosaccharomyces pombe (strain 972 / ATCC 24843) GN=pre8 PE=3 SV=1	0.5077
7965	888.8137	3	0.2269	1.00	-2.84	KYDDINLIK	1		sp|Q9P3B1|YIL2_SCHPO	Putative Rho GTPase-activating protein C1565.02c OS=Schizosaccharomyces pombe (strain 972 / ATCC 24843) GN=SPAC1565.02c PE=3 SV=1	MQLNLLEKGTMK	8		sp|Q9UUJ9|ACH1_SCHPO	Acetyl-CoA hydrolase OS=Schizosaccharomyces pombe (strain 972 / ATCC 24843) GN=ach1 PE=2 SV=1	0.5077
10060	577.3537	4	0.2268	0.99	-4.98	KLLVLDPK	1		sp|Q12701|KSG1_SCHPO	Serine/threonine-protein kinase ksg1 OS=Schizosaccharomyces pombe (strain 972 / ATCC 24843) GN=ksg1 PE=1 SV=2	QTILDIIGSKR	10		sp|O13762|YF2C_SCHPO	Uncharacterized ATP-dependent helicase C17A2.12 OS=Schizosaccharomyces pombe (strain 972 / ATCC 24843) GN=SPAC17A2.12 PE=3 SV=1	0.5077
6382	669.13	4	0.2267	1.00	10.05	GHPIKR	5		sp|Q10295|PAP_SCHPO	Poly(A) polymerase pla1 OS=Schizosaccharomyces pombe (strain 972 / ATCC 24843) GN=pla1 PE=1 SV=1	ALQDYKPELASDPIIR	6		sp|Q9P7S2|RPN6_SCHPO	Probable 26S proteasome regulatory subunit rpn6 OS=Schizosaccharomyces pombe (strain 972 / ATCC 24843) GN=rpn6 PE=3 SV=1	0.5077
12276	703.3943	3	0.2262	0.92	4.29	MAGVSVK	1		sp|P58234|RS19A_SCHPO&sp|P79016|RS19B_SCHPO	40S ribosomal protein S19-A OS=Schizosaccharomyces pombe (strain 972 / ATCC 24843) GN=rps19a PE=2 SV=1	MGIASSLRLFGK	1		sp|Q9HDW5|YFW6_SCHPO	UPF0644 protein PB2B4.06 OS=Schizosaccharomyces pombe (strain 972 / ATCC 24843) GN=SPAPB2B4.06 PE=3 SV=2	0.5077
3582	461.94254	3	0.2261	0.97	7.68	MVLSK	1		sp|Q9C469|GRT1_SCHPO	Zinc finger protein grt1 OS=Schizosaccharomyces pombe (strain 972 / ATCC 24843) GN=grt1 PE=1 SV=1	KGHLSK	1		sp|O94658|RL36B_SCHPO	60S ribosomal protein L36-B OS=Schizosaccharomyces pombe (strain 972 / ATCC 24843) GN=rpl36b PE=3 SV=1	0.5077
11835	774.1243	3	0.2257	0.98	7.37	EDILKLR	5		sp|P87320|MSP1_SCHPO	Protein msp1; mitochondrial OS=Schizosaccharomyces pombe (strain 972 / ATCC 24843) GN=msp1 PE=3 SV=2	IMLNSGAPPLKR	11		sp|Q09891|ATCX_SCHPO	Putative phospholipid-transporting ATPase C24B11.12c OS=Schizosaccharomyces pombe (strain 972 / ATCC 24843) GN=SPAC24B11.12c PE=3 SV=1	0.5385
6040	561.8045	4	0.2255	0.98	-0.98	WMVGDKLR	6		sp|O14026|SET2_SCHPO	Histone-lysine N-methyltransferase; H3 lysine-36 specific OS=Schizosaccharomyces pombe (strain 972 / ATCC 24843) GN=set2 PE=1 SV=1	NIAKMQEIR	4		sp|P87152|SPT7_SCHPO	Transcriptional activator spt7 OS=Schizosaccharomyces pombe (strain 972 / ATCC 24843) GN=spt7 PE=1 SV=2	0.5385
9403	767.0718	3	0.2253	0.94	-8.92	KPEALK	1		sp|O60173|DBP7_SCHPO	ATP-dependent RNA helicase dbp7 OS=Schizosaccharomyces pombe (strain 972 / ATCC 24843) GN=dbp7 PE=3 SV=1	QMAEQLKVSEGEK	7		sp|Q92371|NACB_SCHPO	Nascent polypeptide-associated complex subunit beta OS=Schizosaccharomyces pombe (strain 972 / ATCC 24843) GN=btf3 PE=2 SV=2	0.5455
2492	635.05914	3	0.2250	0.97	11.23	MLQHLR	1		sp|O74765|SYPM_SCHPO	Probable proline--tRNA ligase; mitochondrial OS=Schizosaccharomyces pombe (strain 972 / ATCC 24843) GN=SPBC24C6.03 PE=3 SV=1	VLRLKPSR	5		sp|O43004|RL16C_SCHPO	60S ribosomal protein L16-C OS=Schizosaccharomyces pombe (strain 972 / ATCC 24843) GN=rpl16c PE=3 SV=1	0.5455
1900	499.0236	4	0.2249	0.96	1.59	MKLVR	1		sp|O42661|SMD1_SCHPO	Small nuclear ribonucleoprotein Sm D1 OS=Schizosaccharomyces pombe (strain 972 / ATCC 24843) GN=smd1 PE=1 SV=1	KFNFHHHSR	1		sp|O14267|YFPC_SCHPO	Uncharacterized UPF0442 protein C7D4.12c OS=Schizosaccharomyces pombe (strain 972 / ATCC 24843) GN=SPAC7D4.12c PE=3 SV=1	0.5455
7469	575.052	4	0.2246	0.98	-10.10	KSNWLK	1		sp|Q9P7P2|HOP1_SCHPO	Meiosis-specific protein hop1 OS=Schizosaccharomyces pombe (strain 972 / ATCC 24843) GN=hop1 PE=2 SV=1	KFIGFLQDCTR	1	57.02146@C;	sp|O42653|YF9E_SCHPO	ABC1 family protein C10F6.14c OS=Schizosaccharomyces pombe (strain 972 / ATCC 24843) GN=SPAC10F6.14c PE=3 SV=1	0.5455
3670	721.0848	3	0.2243	0.95	3.50	SAVIKTSTR	5		sp|O14126|PRS6A_SCHPO	26S protease regulatory subunit 6A OS=Schizosaccharomyces pombe (strain 972 / ATCC 24843) GN=tbp1 PE=3 SV=1	FIVKASSGPR	4		sp|O74445|PRS10_SCHPO	Probable 26S protease subunit rpt4 OS=Schizosaccharomyces pombe (strain 972 / ATCC 24843) GN=rpt4 PE=3 SV=2	0.5507
4634	445.5028	4	0.2242	0.99	7.90	GNKLIR	3		sp|Q9UUH2|BMT2_SCHPO	25S rRNA adenine-N(1) methyltransferase OS=Schizosaccharomyces pombe (strain 972 / ATCC 24843) GN=SPAC630.10 PE=3 SV=1	DATKYTSR	4		sp|O74377|SULH1_SCHPO	Probable sulfate permease C3H7.02 OS=Schizosaccharomyces pombe (strain 972 / ATCC 24843) GN=SPBC3H7.02 PE=3 SV=1	0.5507
11661	775.43066	3	0.2239	0.94	9.14	FLKQLNK	3		sp|O14132|PIT1_SCHPO	Sporulation protein kinase pit1 OS=Schizosaccharomyces pombe (strain 972 / ATCC 24843) GN=pit1 PE=1 SV=1	MEIDDIFASKK	10		sp|Q92346|YDH1_SCHPO	Uncharacterized protein C6G9.01c OS=Schizosaccharomyces pombe (strain 972 / ATCC 24843) GN=SPAC6G9.01c PE=4 SV=2	0.5507
6674	474.98468	4	0.2238	0.91	2.90	KYEGR	1		sp|O94295|PUS2_SCHPO	tRNA pseudouridine synthase 2 OS=Schizosaccharomyces pombe (strain 972 / ATCC 24843) GN=pus2 PE=3 SV=1	MTGLNETDAR	1		sp|O94459|SCC4_SCHPO	MAU2 chromatid cohesion factor homolog OS=Schizosaccharomyces pombe (strain 972 / ATCC 24843) GN=ssl3 PE=1 SV=1	0.5507
10836	689.42413	3	0.2238	0.97	6.15	TKTVEK	2		sp|O74828|ESF1_SCHPO	Pre-rRNA-processing protein esf1 OS=Schizosaccharomyces pombe (strain 972 / ATCC 24843) GN=esf1 PE=1 SV=1	AKIAILEQLPK	2		sp|Q9UT91|RMP1_SCHPO	Ribonuclease MRP protein subunit rmp1 OS=Schizosaccharomyces pombe (strain 972 / ATCC 24843) GN=SPAC323.08 PE=1 SV=1	0.5507
11313	720.41	3	0.2236	1.00	7.01	KWSAVAAR	1		sp|Q9USW1|YHZ3_SCHPO	Uncharacterized protein C21B10.03c OS=Schizosaccharomyces pombe (strain 972 / ATCC 24843) GN=SPBC21B10.03c PE=4 SV=1	AKFFGIEPPK	2		sp|Q9HFE4|FMO1_SCHPO	Thiol-specific monooxygenase OS=Schizosaccharomyces pombe (strain 972 / ATCC 24843) GN=fmo1 PE=1 SV=1	0.5507
11775	644.67804	3	0.2236	0.97	-9.74	KPSREK	1		sp|O59817|EFR3_SCHPO	Protein efr3 OS=Schizosaccharomyces pombe (strain 972 / ATCC 24843) GN=efr3 PE=1 SV=1	SGKASTSPSTK	3		sp|Q9URY2|ALP7_SCHPO	Microtubule protein alp7 OS=Schizosaccharomyces pombe (strain 972 / ATCC 24843) GN=alp7 PE=1 SV=1	0.5507
5257	635.35205	3	0.2235	0.98	-4.11	MASAPR	1		sp|Q9P7S8|RAX1_SCHPO	Protein rax1 OS=Schizosaccharomyces pombe (strain 972 / ATCC 24843) GN=rax1 PE=3 SV=1	KICYVKPVK	1	57.02146@C;	sp|O14077|MU138_SCHPO	Putative zinc protease mug138 OS=Schizosaccharomyces pombe (strain 972 / ATCC 24843) GN=mug138 PE=1 SV=1	0.5571
8422	670.10864	4	0.2235	0.94	-4.74	KAFQPVK	1		sp|O74939|YJB1_SCHPO	Uncharacterized protein C553.01c OS=Schizosaccharomyces pombe (strain 972 / ATCC 24843) GN=SPCC553.01c PE=4 SV=3	VIEQMLESNEQKFK	12		sp|O14248|TEA3_SCHPO	Tip elongation aberrant protein 3 OS=Schizosaccharomyces pombe (strain 972 / ATCC 24843) GN=tea3 PE=1 SV=1	0.5571
11260	1064.8759	3	0.2234	0.97	-3.60	MLSREEQNR	1		sp|Q9P7H4|PTPA2_SCHPO	Serine/threonine-protein phosphatase 2A activator 2 OS=Schizosaccharomyces pombe (strain 972 / ATCC 24843) GN=rrd2 PE=3 SV=1	RKPTPPPSDGLYYVFR	2		sp|P40380|RUM1_SCHPO	Cyclin-dependent kinase inhibitor rum1 OS=Schizosaccharomyces pombe (strain 972 / ATCC 24843) GN=rum1 PE=1 SV=2	0.5571
10856	554.0397	4	0.2232	0.93	6.51	MSTVSGLK	1		sp|P37202|DIS3_SCHPO	Exosome complex exonuclease dis3 OS=Schizosaccharomyces pombe (strain 972 / ATCC 24843) GN=dis3 PE=1 SV=1	KPIPDYDFMK	1		sp|O14246|TPZ1_SCHPO	Protection of telomeres protein tpz1 OS=Schizosaccharomyces pombe (strain 972 / ATCC 24843) GN=tpz1 PE=1 SV=2	0.5694
12251	587.3233	3	0.2232	0.87	-3.40	MALGTK	1		sp|O43060|EIF3F_SCHPO	Eukaryotic translation initiation factor 3 subunit F OS=Schizosaccharomyces pombe (strain 972 / ATCC 24843) GN=eif3f PE=1 SV=1	LQDVKNASK	5		sp|Q9P3T7|ODC_SCHPO	Probable mitochondrial 2-oxodicarboxylate carrier OS=Schizosaccharomyces pombe (strain 972 / ATCC 24843) GN=SPAC328.09 PE=3 SV=1	0.5694
6586	651.636	4	0.2230	0.98	-6.19	IVQALKK	6		sp|Q09769|LONM_SCHPO	Lon protease homolog; mitochondrial OS=Schizosaccharomyces pombe (strain 972 / ATCC 24843) GN=pim1 PE=3 SV=1	FGDGIQIAQLALKHR	13		sp|O94444|RPN10_SCHPO	26S proteasome regulatory subunit rpn10 OS=Schizosaccharomyces pombe (strain 972 / ATCC 24843) GN=rpn10 PE=1 SV=1	0.5694
12849	500.05927	5	0.2229	0.98	-9.69	MDEELQAIR	1		sp|O13929|YF69_SCHPO	Uncharacterized protein C23C4.09c OS=Schizosaccharomyces pombe (strain 972 / ATCC 24843) GN=SPAC23C4.09c PE=3 SV=1	KPYHEGLLAAR	1		sp|O42648|YF98_SCHPO	HMG box-containing protein C10F6.08c OS=Schizosaccharomyces pombe (strain 972 / ATCC 24843) GN=SPAC10F6.08c PE=1 SV=1	0.5694
3386	476.52924	4	0.2229	1.00	3.02	QIEKQK	4		sp|O13633|YNF5_SCHPO	Uncharacterized J domain-containing protein C17A3.05c OS=Schizosaccharomyces pombe (strain 972 / ATCC 24843) GN=pi041 PE=1 SV=1	GIAEKALYK	5		sp|Q9UT35|GDA1_SCHPO	Guanosine-diphosphatase OS=Schizosaccharomyces pombe (strain 972 / ATCC 24843) GN=gdp1 PE=3 SV=1	0.5694
6024	548.57513	4	0.2226	1.00	-5.80	KPNRK	1		sp|O94627|RNH2B_SCHPO	Ribonuclease H2 subunit B OS=Schizosaccharomyces pombe (strain 972 / ATCC 24843) GN=rnh202 PE=3 SV=1	ELLKPSASVALQR	4		sp|O74894|PRS6B_SCHPO	26S protease regulatory subunit 6B homolog OS=Schizosaccharomyces pombe (strain 972 / ATCC 24843) GN=rpt3 PE=3 SV=1	0.5833
10890	620.02136	3	0.2226	0.95	9.73	MSSRR	1		sp|Q9UUI2|SHF1_SCHPO	Small histone ubiquitination factor 1 OS=Schizosaccharomyces pombe (strain 972 / ATCC 24843) GN=shf1 PE=1 SV=1	QKPLLTTQR	2		sp|Q9P6P3|PPK15_SCHPO	Serine/threonine-protein kinase ppk15 OS=Schizosaccharomyces pombe (strain 972 / ATCC 24843) GN=ppk15 PE=1 SV=1	0.5833
11983	689.40546	3	0.2225	0.96	3.19	KVNILESR	1		sp|O14232|MTR4_SCHPO	ATP-dependent RNA helicase mtr4 OS=Schizosaccharomyces pombe (strain 972 / ATCC 24843) GN=mtr4 PE=1 SV=1	QKPLKNDK	2		sp|Q09916|HAS1_SCHPO&tr|S6CCW7|S6CCW7_SCHPM	ATP-dependent RNA helicase has1 OS=Schizosaccharomyces pombe (strain 972 / ATCC 24843) GN=has1 PE=1 SV=1	0.5833
10343	511.51764	4	0.2223	0.96	8.01	MWNPK	1		sp|P78817|YFE6_SCHPO	Uncharacterized alpha-1;2-galactosyltransferase C637.06 OS=Schizosaccharomyces pombe (strain 972 / ATCC 24843) GN=SPAC637.06 PE=2 SV=2	ENENGLSKIAR	8		sp|Q9UU96|GRC3_SCHPO	Polynucleotide 5'-hydroxyl-kinase grc3 OS=Schizosaccharomyces pombe (strain 972 / ATCC 24843) GN=grc3 PE=1 SV=1	0.5833
2242	487.9061	3	0.2222	0.95	-4.60	MDPSR	1		sp|O14148|INO80_SCHPO	Putative DNA helicase ino80 OS=Schizosaccharomyces pombe (strain 972 / ATCC 24843) GN=ino80 PE=1 SV=4	KQNSSR	1		sp|O59725|MIC60_SCHPO	MICOS complex subunit mic60 OS=Schizosaccharomyces pombe (strain 972 / ATCC 24843) GN=mic60 PE=3 SV=1	0.5833
4299	703.07825	4	0.2222	0.88	3.13	AFKDFDAWK	3		sp|O74447|YCG2_SCHPO	Uncharacterized protein C16C4.02c OS=Schizosaccharomyces pombe (strain 972 / ATCC 24843) GN=SPCC16C4.02c PE=1 SV=1	LDSNSFDDSSSDKK	13		sp|O59813|YCT3_SCHPO	Uncharacterized amino-acid permease C794.03 OS=Schizosaccharomyces pombe (strain 972 / ATCC 24843) GN=SPCC794.03 PE=2 SV=1	0.5833
12597	635.35095	3	0.2221	0.95	0.45	LIKENR	3		sp|Q9P7D7|LCF2_SCHPO	Long-chain-fatty-acid--CoA ligase 2 OS=Schizosaccharomyces pombe (strain 972 / ATCC 24843) GN=lcf2 PE=3 SV=1	MSSAISRSR	1		sp|Q96WV4|YHU5_SCHPO	UPF0641 membrane protein PJ4664.05 OS=Schizosaccharomyces pombe (strain 972 / ATCC 24843) GN=SPBPJ4664.05 PE=3 SV=2	0.5833
4208	523.2876	4	0.2220	0.96	-4.67	TIGKR	4		sp|O74852|YQ92_SCHPO	Uncharacterized MFS-type transporter C18.02 OS=Schizosaccharomyces pombe (strain 972 / ATCC 24843) GN=SPCC18.02 PE=3 SV=1	KFPNEVIGGFDR	1		sp|O94268|NOP2_SCHPO	25S rRNA (cytosine-C(5))-methyltransferase nop2 OS=Schizosaccharomyces pombe (strain 972 / ATCC 24843) GN=SPBP8B7.20c PE=1 SV=1	0.5833
11780	720.076	3	0.2218	0.99	11.20	MSTVSGLK	1		sp|P37202|DIS3_SCHPO	Exosome complex exonuclease dis3 OS=Schizosaccharomyces pombe (strain 972 / ATCC 24843) GN=dis3 PE=1 SV=1	NVKPRTGEGLK	3		sp|O94424|T2FB_SCHPO	Transcription initiation factor IIF subunit beta OS=Schizosaccharomyces pombe (strain 972 / ATCC 24843) GN=tfg2 PE=1 SV=1	0.5833
7094	641.9953	3	0.2217	0.99	-4.76	AEEKAR	4		sp|Q10475|IF4G_SCHPO	Eukaryotic translation initiation factor 4 gamma OS=Schizosaccharomyces pombe (strain 972 / ATCC 24843) GN=tif471 PE=1 SV=1	AEEFAFKNK	7		sp|Q10407|MKH1_SCHPO	MAP kinase kinase kinase mkh1 OS=Schizosaccharomyces pombe (strain 972 / ATCC 24843) GN=mkh1 PE=3 SV=1	0.5833
374	453.00882	4	0.2216	1.00	11.14	MSFIK	1		sp|O74377|SULH1_SCHPO	Probable sulfate permease C3H7.02 OS=Schizosaccharomyces pombe (strain 972 / ATCC 24843) GN=SPBC3H7.02 PE=3 SV=1	SAGSLSIKQR	8		sp|Q9HDV2|YHE1_SCHPO	Uncharacterized amino-acid permease PB2B2.01 OS=Schizosaccharomyces pombe (strain 972 / ATCC 24843) GN=SPBPB2B2.01 PE=3 SV=1	0.5833
6596	648.61816	4	0.2215	0.97	-7.16	LIKEVW	3		sp|Q9US28|YKA1_SCHPO	Uncharacterized FAD-binding protein C1783.01 OS=Schizosaccharomyces pombe (strain 972 / ATCC 24843) GN=SPAC1783.01 PE=3 SV=1	FGDGIQIAQLALKHR	13		sp|O94444|RPN10_SCHPO	26S proteasome regulatory subunit rpn10 OS=Schizosaccharomyces pombe (strain 972 / ATCC 24843) GN=rpn10 PE=1 SV=1	0.5833
6337	614.05	4	0.2214	0.95	-7.47	MEDENILR	1		sp|Q9P805|DCP1_SCHPO	mRNA-decapping enzyme subunit 1 OS=Schizosaccharomyces pombe (strain 972 / ATCC 24843) GN=dcp1 PE=1 SV=1	KYAESTQSINR	1		sp|P36584|RL3B_SCHPO&sp|P40372|RL3A_SCHPO	60S ribosomal protein L3-B OS=Schizosaccharomyces pombe (strain 972 / ATCC 24843) GN=rpl3b PE=3 SV=2	0.5833
7822	612.719	3	0.2208	0.99	-7.65	LVSKAK	4		sp|O94487|PPK35_SCHPO	Serine/threonine-protein kinase ppk35 OS=Schizosaccharomyces pombe (strain 972 / ATCC 24843) GN=ppk35 PE=1 SV=1	KIIIDQVPK	1		sp|Q09748|DNM1_SCHPO	Dynamin-related protein dnm1 OS=Schizosaccharomyces pombe (strain 972 / ATCC 24843) GN=dnm1 PE=3 SV=1	0.5833
10332	703.3938	3	0.2208	0.92	3.59	MAGVSVK	1		sp|P58234|RS19A_SCHPO&sp|P79016|RS19B_SCHPO	40S ribosomal protein S19-A OS=Schizosaccharomyces pombe (strain 972 / ATCC 24843) GN=rps19a PE=2 SV=1	MGIASSLRLFGK	1		sp|Q9HDW5|YFW6_SCHPO	UPF0644 protein PB2B4.06 OS=Schizosaccharomyces pombe (strain 972 / ATCC 24843) GN=SPAPB2B4.06 PE=3 SV=2	0.5833
5958	637.3579	3	0.2204	0.97	0.90	SKQNLIPS	2		sp|Q9UT66|YQA5_SCHPO	Uncharacterized protein C4F11.05 OS=Schizosaccharomyces pombe (strain 972 / ATCC 24843) GN=SPCC4F11.05 PE=4 SV=1	SKQNLIPS	2		sp|Q9UT66|YQA5_SCHPO	Uncharacterized protein C4F11.05 OS=Schizosaccharomyces pombe (strain 972 / ATCC 24843) GN=SPCC4F11.05 PE=4 SV=1	0.5833
5693	384.4679	4	0.2204	0.97	-4.93	GKNTK	2		tr|S6BSJ4|S6BSJ4_SCHPM&sp|Q9P7T8|YIW2_SCHPO	DEAD/DEAH box helicase OS=Schizosaccharomyces pombe PE=4 SV=1	TLFKEGR	4		sp|P78827|ILV5_SCHPO	Probable ketol-acid reductoisomerase; mitochondrial OS=Schizosaccharomyces pombe (strain 972 / ATCC 24843) GN=ilv5 PE=1 SV=2	0.5833
9988	716.0293	3	0.2202	0.95	-2.28	KYTWVK	1		sp|O14006|RT09_SCHPO	37S ribosomal protein S9; mitochondrial OS=Schizosaccharomyces pombe (strain 972 / ATCC 24843) GN=mrps9 PE=1 SV=2	KYNDMWTAR	1		sp|Q9Y7Q3|YQ6A_SCHPO	Uncharacterized protein C191.10 OS=Schizosaccharomyces pombe (strain 972 / ATCC 24843) GN=SPCC191.10 PE=4 SV=1	0.5833
6413	887.81226	3	0.2202	0.98	5.96	MFKNR	3		sp|Q09837|SMP3_SCHPO	GPI mannosyltransferase 4 OS=Schizosaccharomyces pombe (strain 972 / ATCC 24843) GN=smp3 PE=3 SV=1	ALQDYKPELASDPIIR	6		sp|Q9P7S2|RPN6_SCHPO	Probable 26S proteasome regulatory subunit rpn6 OS=Schizosaccharomyces pombe (strain 972 / ATCC 24843) GN=rpn6 PE=3 SV=1	0.5833
12715	634.05585	4	0.2202	0.96	5.98	AKDWDSLAK	2		sp|O59709|GIT7_SCHPO	Glucose-insensitive transcription protein 7 OS=Schizosaccharomyces pombe (strain 972 / ATCC 24843) GN=git7 PE=3 SV=2	MSNPTIEGDENR	1		sp|Q10485|YDFE_SCHPO	Uncharacterized protein C17C9.14 OS=Schizosaccharomyces pombe (strain 972 / ATCC 24843) GN=SPAC17C9.14 PE=4 SV=1	0.5833
11002	720.075	3	0.2201	0.98	9.85	MSTVSGLK	1		sp|P37202|DIS3_SCHPO	Exosome complex exonuclease dis3 OS=Schizosaccharomyces pombe (strain 972 / ATCC 24843) GN=dis3 PE=1 SV=1	NVKPRTGEGLK	3		sp|O94424|T2FB_SCHPO	Transcription initiation factor IIF subunit beta OS=Schizosaccharomyces pombe (strain 972 / ATCC 24843) GN=tfg2 PE=1 SV=1	0.5833
10993	616.5591	4	0.2198	0.96	-1.19	MVQFEANEK	1		sp|O60162|YG23_SCHPO	Uncharacterized protein C19F5.03 OS=Schizosaccharomyces pombe (strain 972 / ATCC 24843) GN=SPBC19F5.03 PE=1 SV=1	SASSPANKNQVK	8		sp|O60114|YG65_SCHPO	Uncharacterized helicase C15C4.05 OS=Schizosaccharomyces pombe (strain 972 / ATCC 24843) GN=SPBC15C4.05 PE=3 SV=1	0.5833
5550	439.98596	4	0.2198	0.97	-5.28	KENVK	1		sp|Q9Y7K2|TOR2_SCHPO	Phosphatidylinositol 3-kinase tor2 OS=Schizosaccharomyces pombe (strain 972 / ATCC 24843) GN=tor2 PE=1 SV=2	EGKTPDLDK	3		sp|O13648|ANM3_SCHPO	Ribosomal protein arginine N-methyltransferase rmt3 OS=Schizosaccharomyces pombe (strain 972 / ATCC 24843) GN=rmt3 PE=1 SV=3	0.5833
4411	580.8579	4	0.2198	0.92	10.95	IIKKPK	4		sp|O13658|YBCB_SCHPO	Uncharacterized transcriptional regulatory protein C27B12.11c OS=Schizosaccharomyces pombe (strain 972 / ATCC 24843) GN=pi067 PE=1 SV=1	SSTELKIPPVETR	6		sp|O94473|YC64_SCHPO	Uncharacterized membrane protein C1919.04 OS=Schizosaccharomyces pombe (strain 972 / ATCC 24843) GN=SPCC1919.04 PE=1 SV=1	0.5833
8474	486.98633	4	0.2197	0.99	1.63	DEEKEVK	4		sp|O43076|SHQ1_SCHPO	Protein shq1 OS=Schizosaccharomyces pombe (strain 972 / ATCC 24843) GN=shq1 PE=3 SV=1	MENPSPTR	1		sp|Q9Y7J5|YOI9_SCHPO	TBC domain-containing protein C1778.09 OS=Schizosaccharomyces pombe (strain 972 / ATCC 24843) GN=SPBC1778.09 PE=3 SV=1	0.5833
13196	643.3491	3	0.2197	0.94	-10.20	MAVAPKAR	6		sp|O60161|UTP4_SCHPO	U3 small nucleolar RNA-associated protein 4 OS=Schizosaccharomyces pombe (strain 972 / ATCC 24843) GN=utp4 PE=3 SV=1	MGMVVKPVS	6		sp|O42927|YBD3_SCHPO	Uncharacterized protein C16C6.03c OS=Schizosaccharomyces pombe (strain 972 / ATCC 24843) GN=SPBC16C6.03c PE=4 SV=4	0.5833
1186	468.5155	4	0.2196	0.94	-0.59	SGVKNK	4		sp|Q10659|SPO14_SCHPO	Membrane glycoprotein spo14 OS=Schizosaccharomyces pombe (strain 972 / ATCC 24843) GN=spo14 PE=2 SV=1	SQIKQICPK	4	57.02146@C;	sp|O42953|YGM4_SCHPO	HMG box-containing protein C19G7.04 OS=Schizosaccharomyces pombe (strain 972 / ATCC 24843) GN=SPBC19G7.04 PE=4 SV=2	0.5833
13742	814.7902	3	0.2195	0.96	3.20	KSEPFIK	1		sp|Q10369|YDBJ_SCHPO	Uncharacterized protein C22E12.19 OS=Schizosaccharomyces pombe (strain 972 / ATCC 24843) GN=SPAC22E12.19 PE=3 SV=2	SSTELKIPPVETR	6		sp|O94473|YC64_SCHPO	Uncharacterized membrane protein C1919.04 OS=Schizosaccharomyces pombe (strain 972 / ATCC 24843) GN=SPCC1919.04 PE=1 SV=1	0.5833
7940	679.7171	3	0.2194	0.98	7.55	KDYSLEK	1		sp|Q7LKZ5|FAM50_SCHPO	FAM50 family protein C1020.12c OS=Schizosaccharomyces pombe (strain 972 / ATCC 24843) GN=xap5 PE=3 SV=2	STKPKSITR	3		sp|O13741|NOP12_SCHPO	Nucleolar protein 12 OS=Schizosaccharomyces pombe (strain 972 / ATCC 24843) GN=nop12 PE=1 SV=1	0.5833
13316	620.8314	4	0.2193	0.98	1.77	FTEKAIR	4		sp|P40375|MAOX_SCHPO&tr|Q9P3E3|Q9P3E3_SCHPO	NAD-dependent malic enzyme OS=Schizosaccharomyces pombe (strain 972 / ATCC 24843) GN=mae2 PE=1 SV=1	GKNPLAAENHASGGR	2		sp|O14367|GTI1_SCHPO	Gluconate transport inducer 1 OS=Schizosaccharomyces pombe (strain 972 / ATCC 24843) GN=gti1 PE=4 SV=1	0.5833
11375	655.10144	4	0.2193	0.94	-10.45	DTPNYKSIFK	6		sp|O94676|UTP22_SCHPO	U3 small nucleolar RNA-associated protein 22 OS=Schizosaccharomyces pombe (strain 972 / ATCC 24843) GN=utp22 PE=3 SV=1	ALPKPLGVDTEK	4		sp|O13735|FAT1_SCHPO	Actin-interacting protein 3 homolog OS=Schizosaccharomyces pombe (strain 972 / ATCC 24843) GN=fat1 PE=1 SV=2	0.5833
8082	886.4082	3	0.2191	0.92	-0.46	FNKNSFEK	3		sp|Q10361|ETP1_SCHPO	Electron transfer protein 1; mitochondrial OS=Schizosaccharomyces pombe (strain 972 / ATCC 24843) GN=etp1 PE=1 SV=2	CDFQGCTKSFTR	8	57.02146@C;	sp|Q9US36|KLF1_SCHPO	Zinc finger protein klf1 OS=Schizosaccharomyces pombe (strain 972 / ATCC 24843) GN=klf1 PE=2 SV=1	0.5833
2954	597.0756	4	0.2191	0.99	-4.51	QVGIHGTKR	8		sp|Q10439|ICP55_SCHPO	Intermediate cleaving peptidase 55 OS=Schizosaccharomyces pombe (strain 972 / ATCC 24843) GN=icp55 PE=3 SV=2	KIYNEYPPTK	1		sp|O94579|PSA2_SCHPO	Probable proteasome subunit alpha type-2 OS=Schizosaccharomyces pombe (strain 972 / ATCC 24843) GN=pre8 PE=3 SV=1	0.5833
13573	579.80524	4	0.2190	0.96	-8.33	SSEDVKR	6		sp|Q10411|SPO15_SCHPO	Sporulation-specific protein 15 OS=Schizosaccharomyces pombe (strain 972 / ATCC 24843) GN=spo15 PE=1 SV=1	KIINEVTGHGYK	1		sp|Q9UTL5|TF3A_SCHPO	Transcription factor IIIA OS=Schizosaccharomyces pombe (strain 972 / ATCC 24843) GN=sfc2 PE=2 SV=1	0.5833
4235	500.76047	4	0.2189	0.98	-3.18	FTFSKR	5		sp|Q9Y810|SHY1_SCHPO	Cytochrome oxidase assembly protein shy1 OS=Schizosaccharomyces pombe (strain 972 / ATCC 24843) GN=shy1 PE=3 SV=1	SMQGELKER	7		sp|Q10103|CHP1_SCHPO	Chromo domain-containing protein 1 OS=Schizosaccharomyces pombe (strain 972 / ATCC 24843) GN=chp1 PE=1 SV=1	0.5833
1579	408.21423	4	0.2188	0.96	-5.70	MCHSK	1	57.02146@C;	sp|O14147|CHL1_SCHPO	ATP-dependent RNA helicase chl1 OS=Schizosaccharomyces pombe (strain 972 / ATCC 24843) GN=chl1 PE=3 SV=1	KGNALSLK	1		sp|Q09718|AP2M_SCHPO	AP-2 complex subunit mu OS=Schizosaccharomyces pombe (strain 972 / ATCC 24843) GN=apm4 PE=1 SV=1	0.5833
2494	602.369	3	0.2188	0.99	9.47	DPSKPR	4		sp|O13773|UCP7_SCHPO	UBA domain-containing protein 7 OS=Schizosaccharomyces pombe (strain 972 / ATCC 24843) GN=ucp7 PE=3 SV=1	VLRLKPSR	5		sp|O43004|RL16C_SCHPO	60S ribosomal protein L16-C OS=Schizosaccharomyces pombe (strain 972 / ATCC 24843) GN=rpl16c PE=3 SV=1	0.5833
8379	642.69916	3	0.2188	0.95	-7.55	LTEKVK	4		sp|Q9UTM8|SSDH2_SCHPO	Putative succinate-semialdehyde dehydrogenase C139.05 [NADP(+)] OS=Schizosaccharomyces pombe (strain 972 / ATCC 24843) GN=SPAC139.05 PE=3 SV=1	KPEPCITVK	1	57.02146@C;	sp|O14258|ACE2_SCHPO	Metallothionein expression activator OS=Schizosaccharomyces pombe (strain 972 / ATCC 24843) GN=ace2 PE=3 SV=1	0.5833
979	666.05225	4	0.2187	0.98	-4.96	AEQEKK	5		sp|Q09860|SYC_SCHPO	Probable cysteine--tRNA ligase OS=Schizosaccharomyces pombe (strain 972 / ATCC 24843) GN=SPAC29E6.06c PE=3 SV=1	KPTSNNEEEDDADEAK	1		sp|O74521|YCPF_SCHPO	Uncharacterized protein C663.15c OS=Schizosaccharomyces pombe (strain 972 / ATCC 24843) GN=SPCC663.15c PE=4 SV=2	0.5833
9550	681.34015	3	0.2187	0.97	6.16	KACFVGDR	1	57.02146@C;	sp|Q00472|PNPP_SCHPO	4-nitrophenylphosphatase OS=Schizosaccharomyces pombe (strain 972 / ATCC 24843) GN=pho2 PE=4 SV=2	KACFVGDR	1	57.02146@C;	sp|Q00472|PNPP_SCHPO	4-nitrophenylphosphatase OS=Schizosaccharomyces pombe (strain 972 / ATCC 24843) GN=pho2 PE=4 SV=2	0.5833
4175	937.76874	3	0.2186	0.99	-10.25	MDIYEHKK	7		sp|O94716|FTA4_SCHPO	Kinetochore protein fta4 OS=Schizosaccharomyces pombe (strain 972 / ATCC 24843) GN=fta4 PE=1 SV=1	DPKTASFVNEDEMK	3		sp|O59727|YHX7_SCHPO	Protein PBDC1 homolog OS=Schizosaccharomyces pombe (strain 972 / ATCC 24843) GN=SPBC3E7.07c PE=3 SV=1	0.5833
10406	719.0743	3	0.2185	0.98	-2.72	KVDELIR	1		sp|O13290|DYHC_SCHPO	Dynein heavy chain; cytoplasmic OS=Schizosaccharomyces pombe (strain 972 / ATCC 24843) GN=dhc1 PE=1 SV=1	LVKCDLELR	3	57.02146@C;	sp|Q10484|YDFC_SCHPO	Uncharacterized protein C17C9.12 OS=Schizosaccharomyces pombe (strain 972 / ATCC 24843) GN=SPAC17C9.12 PE=1 SV=2	0.5833
8060	836.4378	3	0.2185	0.98	4.68	MSYKLEK	1		sp|Q9UTL4|GWT1_SCHPO	GPI-anchored wall transfer protein 1 OS=Schizosaccharomyces pombe (strain 972 / ATCC 24843) GN=gwt1 PE=1 SV=1	KEHWLPEYIEK	1		sp|Q9P6L2|RKM4_SCHPO	Ribosomal lysine N-methyltransferase 4 OS=Schizosaccharomyces pombe (strain 972 / ATCC 24843) GN=set13 PE=3 SV=2	0.5833
8153	894.8581	3	0.2183	0.99	8.38	VGIKPPK	4		sp|O74445|PRS10_SCHPO	Probable 26S protease subunit rpt4 OS=Schizosaccharomyces pombe (strain 972 / ATCC 24843) GN=rpt4 PE=3 SV=2	TMLVKAVANSTAANFIR	5		sp|O74894|PRS6B_SCHPO	26S protease regulatory subunit 6B homolog OS=Schizosaccharomyces pombe (strain 972 / ATCC 24843) GN=rpt3 PE=3 SV=1	0.5833
9888	493.60583	3	0.2183	0.88	4.46	MPPVR	1		sp|O74560|RAF2_SCHPO	Rik1-associated factor 2 OS=Schizosaccharomyces pombe (strain 972 / ATCC 24843) GN=raf2 PE=1 SV=1	LGHCKK	5	57.02146@C;	sp|Q10147|TCPB_SCHPO	Probable T-complex protein 1 subunit beta OS=Schizosaccharomyces pombe (strain 972 / ATCC 24843) GN=cct2 PE=3 SV=1	0.5833
6130	566.26013	4	0.2180	0.84	-8.21	MSEEDNR	1		sp|O74876|MU135_SCHPO	Meiotically up-regulated gene 135 protein OS=Schizosaccharomyces pombe (strain 972 / ATCC 24843) GN=mug135 PE=1 SV=1	KLQSQIPACAE	1	57.02146@C;	sp|O94282|CTU1_SCHPO	Cytoplasmic tRNA 2-thiolation protein 1 OS=Schizosaccharomyces pombe (strain 972 / ATCC 24843) GN=ncs6 PE=1 SV=1	0.5833
6220	510.7438	4	0.2180	0.99	7.84	DQNDKPR	5		sp|P31209|PABP_SCHPO	Polyadenylate-binding protein; cytoplasmic and nuclear OS=Schizosaccharomyces pombe (strain 972 / ATCC 24843) GN=pab1 PE=1 SV=2	MDNHMLNR	1		sp|Q9UTK8|GMT_SCHPO	GDP-mannose transporter OS=Schizosaccharomyces pombe (strain 972 / ATCC 24843) GN=vrg4 PE=3 SV=1	0.5833
7418	512.79224	4	0.2178	0.98	-9.90	SASKNVFR	4		sp|O74879|NOL10_SCHPO	Ribosome biogenesis protein enp2 homolog OS=Schizosaccharomyces pombe (strain 972 / ATCC 24843) GN=enp2 PE=1 SV=1	KMIVLTAAR	1		sp|Q9HGM8|KU80_SCHPO	ATP-dependent DNA helicase II subunit 2 OS=Schizosaccharomyces pombe (strain 972 / ATCC 24843) GN=pku80 PE=1 SV=1	0.5833
1011	376.23074	4	0.2178	1.00	9.19	SSKAVR	3		sp|Q9USG6|RL33B_SCHPO	60S ribosomal protein L33-B OS=Schizosaccharomyces pombe (strain 972 / ATCC 24843) GN=rpl33b PE=1 SV=1	MLKIGR	1		sp|O13642|LIPA_SCHPO	Lipoyl synthase; mitochondrial OS=Schizosaccharomyces pombe (strain 972 / ATCC 24843) GN=lip5 PE=3 SV=2	0.5833
10944	702.37213	3	0.2178	0.96	11.26	MSLEENVK	1		sp|Q9UT44|PROA_SCHPO	Probable gamma-glutamyl phosphate reductase OS=Schizosaccharomyces pombe (strain 972 / ATCC 24843) GN=pro1 PE=3 SV=1	TNSGAKLAEK	6		sp|Q9UUI3|SA145_SCHPO	Pre-mRNA-splicing factor sap145 OS=Schizosaccharomyces pombe (strain 972 / ATCC 24843) GN=sap145 PE=1 SV=1	0.5833
1931	556.0801	4	0.2178	0.94	-3.08	SVKNPTR	3		sp|O94553|RPC6_SCHPO	Probable DNA-directed RNA polymerase III subunit rpc6 OS=Schizosaccharomyces pombe (strain 972 / ATCC 24843) GN=rpc6 PE=2 SV=1	WKGIPIIISAGK	2		sp|O59812|G6PD2_SCHPO	Probable glucose-6-phosphate 1-dehydrogenase C794.01c OS=Schizosaccharomyces pombe (strain 972 / ATCC 24843) GN=SPCC794.01c PE=3 SV=1	0.5833
6157	481.7888	4	0.2176	0.96	-5.71	ILKFLEK	3		sp|Q9UUH3|MUG58_SCHPO	Uncharacterized kinase mug58 OS=Schizosaccharomyces pombe (strain 972 / ATCC 24843) GN=mug58 PE=1 SV=1	MLLHGLGR	1		sp|O13948|YEH5_SCHPO	Uncharacterized protein C23H4.05c OS=Schizosaccharomyces pombe (strain 972 / ATCC 24843) GN=SPAC23H4.05c PE=3 SV=1	0.5833
9569	767.071	3	0.2176	0.98	-9.99	KPEALK	1		sp|O60173|DBP7_SCHPO	ATP-dependent RNA helicase dbp7 OS=Schizosaccharomyces pombe (strain 972 / ATCC 24843) GN=dbp7 PE=3 SV=1	QMAEQLKVSEGEK	7		sp|Q92371|NACB_SCHPO	Nascent polypeptide-associated complex subunit beta OS=Schizosaccharomyces pombe (strain 972 / ATCC 24843) GN=btf3 PE=2 SV=2	0.5833
8411	716.0259	3	0.2175	0.97	-7.06	KYTWVK	1		sp|O14006|RT09_SCHPO	37S ribosomal protein S9; mitochondrial OS=Schizosaccharomyces pombe (strain 972 / ATCC 24843) GN=mrps9 PE=1 SV=2	KYNDMWTAR	1		sp|Q9Y7Q3|YQ6A_SCHPO	Uncharacterized protein C191.10 OS=Schizosaccharomyces pombe (strain 972 / ATCC 24843) GN=SPCC191.10 PE=4 SV=1	0.5833
8199	898.49384	3	0.2174	0.99	-6.80	ITLPEKAR	6		sp|Q9P7P6|PDC3_SCHPO	Probable pyruvate decarboxylase C186.09 OS=Schizosaccharomyces pombe (strain 972 / ATCC 24843) GN=SPAC186.09 PE=3 SV=1	TFANLVSSTLYEKR	13		sp|Q9Y7T8|PSB3_SCHPO	Probable proteasome subunit beta type-3 OS=Schizosaccharomyces pombe (strain 972 / ATCC 24843) GN=pup3 PE=3 SV=1	0.5833
2006	651.317	4	0.2172	0.95	-2.35	WQKHAK	3		sp|O14267|YFPC_SCHPO	Uncharacterized UPF0442 protein C7D4.12c OS=Schizosaccharomyces pombe (strain 972 / ATCC 24843) GN=SPAC7D4.12c PE=3 SV=1	ESEENAAEGDSKFVR	12		sp|O74407|SYDC_SCHPO	Aspartate--tRNA ligase; cytoplasmic OS=Schizosaccharomyces pombe (strain 972 / ATCC 24843) GN=dps1 PE=1 SV=1	0.5833
10058	838.37555	3	0.2172	0.84	-2.82	TYASKK	5		sp|O13666|ERG32_SCHPO	C-5 sterol desaturase erg32 OS=Schizosaccharomyces pombe (strain 972 / ATCC 24843) GN=erg32 PE=3 SV=1	KVDYAESGNEYSDSD	1		sp|Q9Y7K9|YGI7_SCHPO	PARP-type zinc finger-containing protein C2A9.07c OS=Schizosaccharomyces pombe (strain 972 / ATCC 24843) GN=SPBC2A9.07c PE=1 SV=3	0.5833
3980	795.1175	3	0.2171	0.98	9.94	LTYKVLEK	4		sp|P87056|YDJ8_SCHPO	Abhydrolase domain-containing protein C57A10.08c OS=Schizosaccharomyces pombe (strain 972 / ATCC 24843) GN=SPAC57A10.08c PE=3 SV=2	KIYNEYPPTK	1		sp|O94579|PSA2_SCHPO	Probable proteasome subunit alpha type-2 OS=Schizosaccharomyces pombe (strain 972 / ATCC 24843) GN=pre8 PE=3 SV=1	0.5833
5632	436.2587	4	0.2168	0.99	-9.40	MKPVRR	1		sp|Q09743|STE16_SCHPO	Protein ste16 OS=Schizosaccharomyces pombe (strain 972 / ATCC 24843) GN=ste16 PE=3 SV=1	KLPFWK	1		sp|O42933|PMT4_SCHPO	Dolichyl-phosphate-mannose--protein mannosyltransferase 4 OS=Schizosaccharomyces pombe (strain 972 / ATCC 24843) GN=ogm4 PE=3 SV=1	0.5833
9431	541.30835	3	0.2168	0.97	-4.90	KTYWK	1		sp|Q09891|ATCX_SCHPO	Putative phospholipid-transporting ATPase C24B11.12c OS=Schizosaccharomyces pombe (strain 972 / ATCC 24843) GN=SPAC24B11.12c PE=3 SV=1	LEIEKK	5		sp|O14276|FYV7_SCHPO	rRNA-processing protein fyv7 OS=Schizosaccharomyces pombe (strain 972 / ATCC 24843) GN=fyv7 PE=3 SV=1	0.5833
10299	767.4025	3	0.2168	0.97	4.25	DGFKSMK	4		sp|O74551|YCVC_SCHPO	Uncharacterized protein C777.12c OS=Schizosaccharomyces pombe (strain 972 / ATCC 24843) GN=SPCC777.12c PE=3 SV=1	KADFISLDLSNK	1		sp|Q92342|YDI4_SCHPO	Uncharacterized protein C1F8.04c OS=Schizosaccharomyces pombe (strain 972 / ATCC 24843) GN=SPAC1F8.04c PE=3 SV=1	0.5833
12413	493.9469	3	0.2168	0.99	1.82	VMKQK	3		sp|O14122|CUL4_SCHPO&sp|O94720|YCF8_SCHPO	Cullin-4 OS=Schizosaccharomyces pombe (strain 972 / ATCC 24843) GN=cul4 PE=1 SV=1	KGETFK	1		sp|Q09759|YA72_SCHPO	Uncharacterized protein C24H6.02c OS=Schizosaccharomyces pombe (strain 972 / ATCC 24843) GN=SPAC24H6.02c PE=3 SV=1	0.5833
4142	513.0389	4	0.2168	1.00	8.94	MYLKR	1		sp|O94398|RM17_SCHPO	54S ribosomal protein L17; mitochondrial OS=Schizosaccharomyces pombe (strain 972 / ATCC 24843) GN=mrpl17 PE=3 SV=1	NESLPGTSLKR	10		sp|O60138|YNS7_SCHPO	Uncharacterized protein C18H10.07 OS=Schizosaccharomyces pombe (strain 972 / ATCC 24843) GN=SPBC18H10.07 PE=3 SV=1	0.5833
10503	686.85156	4	0.2168	0.93	-6.14	KIDALASK	1		sp|O74940|NADE_SCHPO	Putative glutamine-dependent NAD(+) synthetase OS=Schizosaccharomyces pombe (strain 972 / ATCC 24843) GN=SPCC553.02 PE=3 SV=1	SKGYGYVDFETPEAAK	2		sp|P41891|GAR2_SCHPO	Protein gar2 OS=Schizosaccharomyces pombe (strain 972 / ATCC 24843) GN=gar2 PE=1 SV=2	0.5833
4386	522.2767	5	0.2167	0.96	7.96	KFAELNDR	1		sp|Q9HFF5|PDS5_SCHPO	Sister chromatid cohesion protein pds5 OS=Schizosaccharomyces pombe (strain 972 / ATCC 24843) GN=pds5 PE=1 SV=1	MEKNLELNPHPR	3		sp|Q92349|MUG79_SCHPO	Meiotically up-regulated gene 79 protein OS=Schizosaccharomyces pombe (strain 972 / ATCC 24843) GN=mug79 PE=1 SV=1	0.5833
6593	521.5102	5	0.2167	0.98	11.35	FASQKILQR	5		sp|Q9Y7Z9|COQ6_SCHPO	Probable ubiquinone biosynthesis monooxygenase coq6 OS=Schizosaccharomyces pombe (strain 972 / ATCC 24843) GN=coq6 PE=3 SV=2	THPKLHVFLQR	4		sp|P50998|AMPD_SCHPO	AMP deaminase OS=Schizosaccharomyces pombe (strain 972 / ATCC 24843) GN=ada1 PE=1 SV=3	0.5833
9461	681.3409	3	0.2167	0.97	7.24	KACFVGDR	1	57.02146@C;	sp|Q00472|PNPP_SCHPO	4-nitrophenylphosphatase OS=Schizosaccharomyces pombe (strain 972 / ATCC 24843) GN=pho2 PE=4 SV=2	KACFVGDR	1	57.02146@C;	sp|Q00472|PNPP_SCHPO	4-nitrophenylphosphatase OS=Schizosaccharomyces pombe (strain 972 / ATCC 24843) GN=pho2 PE=4 SV=2	0.5833
3877	580.6452	3	0.2165	0.97	-5.90	MEMLTK	1		sp|Q96WV5|COPA_SCHPO	Putative coatomer subunit alpha OS=Schizosaccharomyces pombe (strain 972 / ATCC 24843) GN=SPBPJ4664.04 PE=1 SV=1	KETVFVK	1		sp|O94478|MU137_SCHPO	Meiotically up-regulated gene 137 protein OS=Schizosaccharomyces pombe (strain 972 / ATCC 24843) GN=mug137 PE=1 SV=1	0.5833
13503	814.789	3	0.2164	0.99	1.70	KSEPFIK	1		sp|Q10369|YDBJ_SCHPO	Uncharacterized protein C22E12.19 OS=Schizosaccharomyces pombe (strain 972 / ATCC 24843) GN=SPAC22E12.19 PE=3 SV=2	SSTELKIPPVETR	6		sp|O94473|YC64_SCHPO	Uncharacterized membrane protein C1919.04 OS=Schizosaccharomyces pombe (strain 972 / ATCC 24843) GN=SPCC1919.04 PE=1 SV=1	0.5833
4014	728.34564	3	0.2164	0.95	7.38	MDQER	1		sp|O94306|YCGJ_SCHPO	Uncharacterized protein C16C4.19 OS=Schizosaccharomyces pombe (strain 972 / ATCC 24843) GN=SPCC16C4.19 PE=4 SV=1	WEDALSAYEKR	10		sp|Q9Y7K2|TOR2_SCHPO	Phosphatidylinositol 3-kinase tor2 OS=Schizosaccharomyces pombe (strain 972 / ATCC 24843) GN=tor2 PE=1 SV=2	0.5833
8592	752.41406	3	0.2162	0.86	-2.92	MREDLLR	1		sp|O60065|PEX14_SCHPO	Peroxisomal membrane protein pex14 OS=Schizosaccharomyces pombe (strain 972 / ATCC 24843) GN=pex14 PE=3 SV=1	NPKACTILLR	3	57.02146@C;	sp|O74341|TCPG_SCHPO	T-complex protein 1 subunit gamma OS=Schizosaccharomyces pombe (strain 972 / ATCC 24843) GN=cct3 PE=1 SV=1	0.5833
1000	546.04175	4	0.2161	0.97	0.90	YKELEK	2		sp|O14157|MYO3_SCHPO	Myosin type-2 heavy chain 2 OS=Schizosaccharomyces pombe (strain 972 / ATCC 24843) GN=myo3 PE=1 SV=1	QFLGNSSPKEK	9		sp|P53692|SMC6_SCHPO	Structural maintenance of chromosomes protein 6 OS=Schizosaccharomyces pombe (strain 972 / ATCC 24843) GN=smc6 PE=1 SV=1	0.5833
4598	485.2615	3	0.2161	1.00	8.65	KLVDR	1		sp|Q42598|THRC_SCHPO&sp|Q9USK2|SET9_SCHPO	Threonine synthase OS=Schizosaccharomyces pombe (strain 972 / ATCC 24843) GN=thrc PE=1 SV=1	MNEHR	1		sp|O14050|YEYH_SCHPO	Uncharacterized MscS family protein C2C4.17c OS=Schizosaccharomyces pombe (strain 972 / ATCC 24843) GN=SPAC2C4.17c PE=3 SV=1	0.5833
6036	872.0881	3	0.2158	0.98	2.06	YKMFPYIEK	2		sp|O74740|CFT2_SCHPO	Cleavage factor two protein 2 OS=Schizosaccharomyces pombe (strain 972 / ATCC 24843) GN=cft2 PE=1 SV=1	MTYEESEKNK	1		sp|O13682|SWR1_SCHPO	Helicase swr1 OS=Schizosaccharomyces pombe (strain 972 / ATCC 24843) GN=swr1 PE=3 SV=1	0.5833
5837	671.3532	4	0.2156	0.91	4.37	KIEFPSYR	1		sp|O74894|PRS6B_SCHPO	26S protease regulatory subunit 6B homolog OS=Schizosaccharomyces pombe (strain 972 / ATCC 24843) GN=rpt3 PE=3 SV=1	VLNKGDSGEMSLQK	4		sp|P41836|PRS8_SCHPO	26S protease regulatory subunit 8 homolog OS=Schizosaccharomyces pombe (strain 972 / ATCC 24843) GN=let1 PE=3 SV=1	0.5833
4541	456.49054	4	0.2155	0.98	-3.82	KQMQK	1		sp|P87305|CHAC_SCHPO	Cation transport regulator-like protein OS=Schizosaccharomyces pombe (strain 972 / ATCC 24843) GN=SPBC31F10.03 PE=3 SV=1	KEGGFVGSSR	1		sp|O14110|GCST_SCHPO	Probable aminomethyltransferase; mitochondrial OS=Schizosaccharomyces pombe (strain 972 / ATCC 24843) GN=gcv1 PE=3 SV=1	0.5833
6354	641.70844	3	0.2154	0.95	10.61	LEPLKAR	5		sp|P40236|HHP2_SCHPO	Casein kinase I homolog hhp2 OS=Schizosaccharomyces pombe (strain 972 / ATCC 24843) GN=hhp2 PE=2 SV=2	KLDEEVAR	1		sp|O13639|SAHH_SCHPO	Adenosylhomocysteinase OS=Schizosaccharomyces pombe (strain 972 / ATCC 24843) GN=pi047 PE=3 SV=1	0.5833
1630	588.309	3	0.2154	0.97	0.55	FATKTR	4		sp|Q9USM3|SFH1_SCHPO	Chromatin structure-remodeling complex subunit sfh1 OS=Schizosaccharomyces pombe (strain 972 / ATCC 24843) GN=sfh1 PE=1 SV=1	FKYDSSR	2		sp|O94263|DPB2_SCHPO	DNA polymerase epsilon subunit B OS=Schizosaccharomyces pombe (strain 972 / ATCC 24843) GN=dpb2 PE=1 SV=1	0.5833
5340	575.97	3	0.2152	0.96	-1.77	NNYKK	4		sp|Q9UTN3|CID14_SCHPO	Poly(A) RNA polymerase cid14 OS=Schizosaccharomyces pombe (strain 972 / ATCC 24843) GN=cid14 PE=1 SV=2	MPDLYKR	6		sp|O59829|YCU9_SCHPO	Probable nitrilase C965.09 OS=Schizosaccharomyces pombe (strain 972 / ATCC 24843) GN=SPCC965.09 PE=3 SV=1	0.5833
868	405.96902	4	0.2152	0.95	-3.17	MSYPK	1		sp|G2TRL2|NEW1_SCHPO	Histone-fold domain-containing protein new1 OS=Schizosaccharomyces pombe (strain 972 / ATCC 24843) GN=new1 PE=2 SV=1	MPSLVRR	1		sp|Q10347|YDA5_SCHPO	Uncharacterized protein C1F12.05 OS=Schizosaccharomyces pombe (strain 972 / ATCC 24843) GN=SPAC1F12.05 PE=4 SV=1	0.5833
1474	403.51242	4	0.2152	0.99	11.52	KPAKR	4		sp|O74503|UAF30_SCHPO	Upstream activation factor subunit spp27 OS=Schizosaccharomyces pombe (strain 972 / ATCC 24843) GN=spp27 PE=1 SV=1	LFNKKPK	5		sp|O94423|MFR1_SCHPO	Meiotic fizzy-related protein 1 OS=Schizosaccharomyces pombe (strain 972 / ATCC 24843) GN=mfr1 PE=1 SV=1	0.5833
1066	452.9997	4	0.2151	0.97	-7.43	EFGKLR	4		sp|O74113|CDC45_SCHPO	Cell division control protein 45 homolog OS=Schizosaccharomyces pombe (strain 972 / ATCC 24843) GN=sna41 PE=1 SV=1	EFKTELR	3		sp|O94488|MBO1_SCHPO	Microtubule organizer protein 1 OS=Schizosaccharomyces pombe (strain 972 / ATCC 24843) GN=mbo1 PE=1 SV=1	0.5833
2024	569.9978	3	0.2151	0.97	-5.58	MVVKK	1		sp|Q8TFI0|YIB4_SCHPO	Uncharacterized protein C1751.04 OS=Schizosaccharomyces pombe (strain 972 / ATCC 24843) GN=SPAC1751.04 PE=4 SV=2	KGMYLVAGK	1		sp|O59683|IF2M_SCHPO	Translation initiation factor IF-2; mitochondrial OS=Schizosaccharomyces pombe (strain 972 / ATCC 24843) GN=SPBC1271.15c PE=3 SV=1	0.5833
11151	709.6941	3	0.2150	0.98	7.23	EKMAR	2		sp|Q09863|NST1_SCHPO	Stress response protein nst1 OS=Schizosaccharomyces pombe (strain 972 / ATCC 24843) GN=nst1 PE=1 SV=1	KYSEDSTLAWR	1		sp|Q10302|YD49_SCHPO	Uncharacterized protein C22H10.09 OS=Schizosaccharomyces pombe (strain 972 / ATCC 24843) GN=SPAC22H10.09 PE=4 SV=1	0.5833
11155	720.07587	3	0.2145	0.99	10.98	MSTVSGLK	1		sp|P37202|DIS3_SCHPO	Exosome complex exonuclease dis3 OS=Schizosaccharomyces pombe (strain 972 / ATCC 24843) GN=dis3 PE=1 SV=1	NVKPRTGEGLK	3		sp|O94424|T2FB_SCHPO	Transcription initiation factor IIF subunit beta OS=Schizosaccharomyces pombe (strain 972 / ATCC 24843) GN=tfg2 PE=1 SV=1	0.5833
829	451.23752	3	0.2143	1.00	-1.08	ESKSR	3		sp|Q9Y8G3|MEX67_SCHPO	mRNA export factor mex67 OS=Schizosaccharomyces pombe (strain 972 / ATCC 24843) GN=mex67 PE=1 SV=1	MSSKR	1		sp|O14146|VPS51_SCHPO	Vacuolar protein sorting-associated protein 51 OS=Schizosaccharomyces pombe (strain 972 / ATCC 24843) GN=vps51 PE=1 SV=1	0.5833
4276	728.3476	3	0.2141	0.99	1.34	MMGINERK	1		sp|Q09841|PSB2_SCHPO	Probable proteasome subunit beta type-2 OS=Schizosaccharomyces pombe (strain 972 / ATCC 24843) GN=pup1 PE=2 SV=1	MYKYCFR	1	57.02146@C;	sp|O74523|ATIF_SCHPO	Putative ATPase inhibitor; mitochondrial OS=Schizosaccharomyces pombe (strain 972 / ATCC 24843) GN=inh1 PE=3 SV=1	0.5833
12367	561.76013	4	0.2141	0.97	-5.66	MEPSTPPMR	1		sp|P40380|RUM1_SCHPO	Cyclin-dependent kinase inhibitor rum1 OS=Schizosaccharomyces pombe (strain 972 / ATCC 24843) GN=rum1 PE=1 SV=2	MFDSFMKR	1		sp|Q09785|GCSP_SCHPO	Putative glycine dehydrogenase (decarboxylating); mitochondrial OS=Schizosaccharomyces pombe (strain 972 / ATCC 24843) GN=gcv2 PE=3 SV=2	0.5833
2943	664.05084	3	0.2140	0.97	8.35	KKPSVTK	2		sp|P40997|MCE1_SCHPO	mRNA-capping enzyme subunit alpha OS=Schizosaccharomyces pombe (strain 972 / ATCC 24843) GN=ceg1 PE=1 SV=1	QKEVFSAEK	2		sp|Q9HDY1|ASE1_SCHPO	Anaphase spindle elongation protein 1 OS=Schizosaccharomyces pombe (strain 972 / ATCC 24843) GN=ase1 PE=1 SV=1	0.5833
5540	908.85156	3	0.2139	0.82	4.39	IQYVGKQDPK	6		sp|P41878|RPN11_SCHPO	26S proteasome regulatory subunit rpn11 OS=Schizosaccharomyces pombe (strain 972 / ATCC 24843) GN=rpn11 PE=1 SV=2	ELLKPSASVALQR	4		sp|O74894|PRS6B_SCHPO	26S protease regulatory subunit 6B homolog OS=Schizosaccharomyces pombe (strain 972 / ATCC 24843) GN=rpt3 PE=3 SV=1	0.5833
2088	534.756	4	0.2138	1.00	-9.49	MTDIER	1		sp|Q9P6J8|YHD2_SCHPO	Uncharacterized deaminase C1683.02 OS=Schizosaccharomyces pombe (strain 972 / ATCC 24843) GN=SPBC1683.02 PE=3 SV=1	DASENSAVKASR	9		sp|Q9Y7Y2|SLU7_SCHPO	Pre-mRNA-splicing factor slu7 OS=Schizosaccharomyces pombe (strain 972 / ATCC 24843) GN=slu7 PE=1 SV=1	0.5833
4547	489.256	4	0.2137	0.97	10.19	EKTDFMK	2		sp|P87061|TEA1_SCHPO	Tip elongation aberrant protein 1 OS=Schizosaccharomyces pombe (strain 972 / ATCC 24843) GN=tea1 PE=1 SV=1	ASLEDKQK	6		sp|O94600|TTI1_SCHPO	TEL2-interacting protein 1 OS=Schizosaccharomyces pombe (strain 972 / ATCC 24843) GN=tti1 PE=1 SV=1	0.5833
6720	585.9633	3	0.2137	0.99	1.67	MSDPAR	1		sp|P50519|HSP9_SCHPO	Heat shock protein hsp9 OS=Schizosaccharomyces pombe (strain 972 / ATCC 24843) GN=hsp9 PE=2 SV=1	KYYLEAR	1		sp|Q12704|DPOG_SCHPO	DNA polymerase gamma OS=Schizosaccharomyces pombe (strain 972 / ATCC 24843) GN=mip1 PE=3 SV=2	0.5833
10157	693.3525	3	0.2135	1.00	-10.34	DEELIKK	6		sp|O14362|SMI1_SCHPO	Cell wall biosynthesis/cell cycle regulator smi1 OS=Schizosaccharomyces pombe (strain 972 / ATCC 24843) GN=smi1 PE=1 SV=1	EENAYGQKK	8		sp|Q9HFF4|PPK1_SCHPO	Serine/threonine-protein kinase ppk1 OS=Schizosaccharomyces pombe (strain 972 / ATCC 24843) GN=ppk1 PE=1 SV=2	0.5833
6994	601.08154	4	0.2135	0.89	-2.54	SPLIKK	5		sp|O36025|MPD2_SCHPO	GYF domain-containing protein mpd2 OS=Schizosaccharomyces pombe (strain 972 / ATCC 24843) GN=mpd2 PE=1 SV=1	SPEYLEELIKDDK	10		sp|O74867|YQ9H_SCHPO	Uncharacterized protein C18.17c OS=Schizosaccharomyces pombe (strain 972 / ATCC 24843) GN=SPCC18.17c PE=4 SV=1	0.5833
13493	710.0784	3	0.2135	1.00	-0.23	KIDALASK	1		sp|O74940|NADE_SCHPO	Putative glutamine-dependent NAD(+) synthetase OS=Schizosaccharomyces pombe (strain 972 / ATCC 24843) GN=SPCC553.02 PE=3 SV=1	VKNDTIGLGTK	2		sp|O94728|YG0G_SCHPO	Uncharacterized protein C1604.16c OS=Schizosaccharomyces pombe (strain 972 / ATCC 24843) GN=SPBC1604.16c PE=3 SV=1	0.5833
11645	584.84326	4	0.2133	0.97	-7.74	KLETVLNK	1		sp|O74368|MMM1_SCHPO	Maintenance of mitochondrial morphology protein 1 OS=Schizosaccharomyces pombe (strain 972 / ATCC 24843) GN=mmm1 PE=3 SV=3	KNQHLLFQVK	1		sp|P87169|MAD1_SCHPO	Spindle assembly checkpoint component mad1 OS=Schizosaccharomyces pombe (strain 972 / ATCC 24843) GN=mad1 PE=3 SV=1	0.5833
12536	720.4104	3	0.2131	1.00	-3.51	MSTVSGLK	1		sp|P37202|DIS3_SCHPO	Exosome complex exonuclease dis3 OS=Schizosaccharomyces pombe (strain 972 / ATCC 24843) GN=dis3 PE=1 SV=1	KPNFPIRSIK	1		sp|O13602|RT28_SCHPO	Probable 37S ribosomal protein S28; mitochondrial OS=Schizosaccharomyces pombe (strain 972 / ATCC 24843) GN=mrps28 PE=3 SV=1	0.5833
10423	686.85406	4	0.2130	0.96	9.17	MALGTK	1		sp|O43060|EIF3F_SCHPO	Eukaryotic translation initiation factor 3 subunit F OS=Schizosaccharomyces pombe (strain 972 / ATCC 24843) GN=eif3f PE=1 SV=1	SGIAISSTEMDHQQKQAR	15		sp|O13910|MPP10_SCHPO	U3 small nucleolar ribonucleoprotein protein mpp10 OS=Schizosaccharomyces pombe (strain 972 / ATCC 24843) GN=mpp10 PE=1 SV=1	0.5833
13642	988.17285	3	0.2130	0.99	-5.52	VWSKIINHPR	4		sp|Q01663|AP1_SCHPO	AP-1-like transcription factor OS=Schizosaccharomyces pombe (strain 972 / ATCC 24843) GN=pap1 PE=1 SV=2	ETKDGIDFYFGQR	3		sp|Q09817|NMD3_SCHPO	60S ribosomal export protein nmd3 OS=Schizosaccharomyces pombe (strain 972 / ATCC 24843) GN=nmd3 PE=3 SV=1	0.5833
13186	1032.9298	3	0.2129	0.95	5.05	LLEPNVKLAR	7		sp|O14194|GGT2_SCHPO	Gamma-glutamyltranspeptidase 2 OS=Schizosaccharomyces pombe (strain 972 / ATCC 24843) GN=ggt2 PE=2 SV=1	TMLVKAVANSTAANFIR	5		sp|O74894|PRS6B_SCHPO	26S protease regulatory subunit 6B homolog OS=Schizosaccharomyces pombe (strain 972 / ATCC 24843) GN=rpt3 PE=3 SV=1	0.5833
8374	544.7878	4	0.2129	0.99	1.35	MTNSSPR	1		sp|O74910|RAF1_SCHPO	Rik1-associated factor 1 OS=Schizosaccharomyces pombe (strain 972 / ATCC 24843) GN=raf1 PE=1 SV=1	LSKSNASIAEVK	3		sp|Q7LKX0|ELOH2_SCHPO	Putative elongation of fatty acids protein 2 OS=Schizosaccharomyces pombe (strain 972 / ATCC 24843) GN=SPAC1639.01c PE=3 SV=3	0.5833
9129	702.7249	3	0.2127	0.99	-0.93	KDVSVK	1		sp|O14220|MEU26_SCHPO	Meiotic expression up-regulated protein 26 OS=Schizosaccharomyces pombe (strain 972 / ATCC 24843) GN=meu26 PE=2 SV=1	MALKEYQVVGR	1		sp|P05732|RL20_SCHPO	60S ribosomal protein L20 OS=Schizosaccharomyces pombe (strain 972 / ATCC 24843) GN=rpl20a PE=1 SV=3	0.5833
2572	650.3748	3	0.2127	0.95	-10.53	VLKLPADK	3		sp|Q00472|PNPP_SCHPO	4-nitrophenylphosphatase OS=Schizosaccharomyces pombe (strain 972 / ATCC 24843) GN=pho2 PE=4 SV=2	VIPDKNDK	5		sp|O42651|ATG17_SCHPO	Autophagy-related protein 17 OS=Schizosaccharomyces pombe (strain 972 / ATCC 24843) GN=atg17 PE=3 SV=2	0.5833
3051	917.825	3	0.2126	0.98	5.50	ANVFKK	5		sp|P79064|RAD31_SCHPO	DNA damage tolerance protein rad31 OS=Schizosaccharomyces pombe (strain 972 / ATCC 24843) GN=rad31 PE=4 SV=1	HFEQVINEKHEDALAK	9		sp|O74762|RPN2_SCHPO	26S proteasome regulatory subunit rpn2 OS=Schizosaccharomyces pombe (strain 972 / ATCC 24843) GN=rpn2 PE=1 SV=1	0.5833
6275	722.35956	3	0.2123	0.99	8.24	KGNSNADR	1		sp|Q10429|CND3_SCHPO	Condensin complex subunit 3 OS=Schizosaccharomyces pombe (strain 972 / ATCC 24843) GN=cnd3 PE=1 SV=1	DKFLTEEER	2		sp|P40383|XRN1_SCHPO	5'-3' exoribonuclease 1 OS=Schizosaccharomyces pombe (strain 972 / ATCC 24843) GN=exo2 PE=1 SV=1	0.5833
13261	959.8142	3	0.2120	0.95	9.00	KNELEGDDATEK	1		sp|O14009|NSRP1_SCHPO	Nuclear speckle splicing regulatory protein 1 homolog OS=Schizosaccharomyces pombe (strain 972 / ATCC 24843) GN=SPAC29A4.06c PE=3 SV=1	LLMKLSSQNDDK	4		sp|O74762|RPN2_SCHPO	26S proteasome regulatory subunit rpn2 OS=Schizosaccharomyces pombe (strain 972 / ATCC 24843) GN=rpn2 PE=1 SV=1	0.5833
4088	484.02744	4	0.2120	0.90	1.33	EPKGPR	3		sp|O13701|TAF7_SCHPO	Transcription initiation factor TFIID subunit 7 OS=Schizosaccharomyces pombe (strain 972 / ATCC 24843) GN=taf7 PE=1 SV=1	IPSAPSLSKGR	9		sp|Q09894|YAI7_SCHPO	Uncharacterized protein C24B11.07c OS=Schizosaccharomyces pombe (strain 972 / ATCC 24843) GN=SPAC24B11.07c PE=1 SV=1	0.5833
6370	500.75888	4	0.2117	1.00	-3.85	MNSNNKR	6		sp|O14332|REM1_SCHPO	Meiosis-specific cyclin rem1 OS=Schizosaccharomyces pombe (strain 972 / ATCC 24843) GN=rem1 PE=3 SV=1	DPLEEIKR	7		sp|O74435|CDC31_SCHPO	Cell division control protein 31 OS=Schizosaccharomyces pombe (strain 972 / ATCC 24843) GN=cdc31 PE=1 SV=1	0.5833
7699	564.0624	4	0.2116	0.96	4.99	KSFSGNNR	1		tr|P79052|P79052_SCHPM	Schizosaccharomyces pombe mRNA encoding 42 a.a. protein; complete cds OS=Schizosaccharomyces pombe PE=2 SV=1	SLAFLKLCVR	6	57.02146@C;	sp|Q9Y7M7|MDL1_SCHPO	ATP-dependent permease MDL1; mitochondrial OS=Schizosaccharomyces pombe (strain 972 / ATCC 24843) GN=mdl1 PE=3 SV=1	0.5833
12521	813.41656	3	0.2116	0.99	-7.41	WKIQPK	2		sp|Q9UUH4|MSMO_SCHPO	Methylsterol monooxygenase OS=Schizosaccharomyces pombe (strain 972 / ATCC 24843) GN=erg25 PE=3 SV=1	CTYFDKALEAQR	6	57.02146@C;	sp|P87139|YDM9_SCHPO	Uncharacterized RING finger protein C57A7.09 OS=Schizosaccharomyces pombe (strain 972 / ATCC 24843) GN=SPAC57A7.09 PE=1 SV=1	0.5833
1952	678.0908	3	0.2115	0.93	3.19	VIHIKK	5		sp|O14121|NDH1_SCHPO	Probable NADH-ubiquinone oxidoreductase C3A11.07; mitochondrial OS=Schizosaccharomyces pombe (strain 972 / ATCC 24843) GN=SPAC3A11.07 PE=3 SV=1	VLVDDILKSR	8		sp|O42939|UBA2_SCHPO	Ubiquitin-activating enzyme E1-like OS=Schizosaccharomyces pombe (strain 972 / ATCC 24843) GN=uba2 PE=1 SV=1	0.5833
2848	671.3699	3	0.2115	0.99	-3.16	MAPAELK	1		sp|Q09714|YA38_SCHPO	Uncharacterized protein C18B11.08c OS=Schizosaccharomyces pombe (strain 972 / ATCC 24843) GN=SPAC18B11.08c PE=4 SV=2	QMRPKNTLK	5		sp|Q9P7T9|YI7H_SCHPO	Uncharacterized membrane protein C977.17 OS=Schizosaccharomyces pombe (strain 972 / ATCC 24843) GN=SPAC977.17 PE=3 SV=1	0.5833
6902	740.0511	3	0.2114	1.00	3.85	KDQETALR	1		sp|Q9P7I0|YIT2_SCHPO	Ankyrin repeat-containing protein C105.02c OS=Schizosaccharomyces pombe (strain 972 / ATCC 24843) GN=SPAC105.02c PE=3 SV=1	SSAISQDKER	8		sp|Q09916|HAS1_SCHPO&tr|S6CCW7|S6CCW7_SCHPM	ATP-dependent RNA helicase has1 OS=Schizosaccharomyces pombe (strain 972 / ATCC 24843) GN=has1 PE=1 SV=1	0.5833
4999	515.91785	3	0.2111	0.88	-7.43	DKEFR	2		sp|Q9UUA2|PIF1_SCHPO	ATP-dependent DNA helicase pfh1 OS=Schizosaccharomyces pombe (strain 972 / ATCC 24843) GN=pfh1 PE=1 SV=1	MFNFR	1		sp|O13640|YGWH_SCHPO	Uncharacterized alpha-1;2-galactosyltransferase C8D2.17 OS=Schizosaccharomyces pombe (strain 972 / ATCC 24843) GN=pi048 PE=3 SV=2	0.5833
12148	568.50104	4	0.2111	0.88	-10.11	MNDQNER	1		sp|Q09730|SFT1_SCHPO	Protein transport protein sft1 OS=Schizosaccharomyces pombe (strain 972 / ATCC 24843) GN=sft1 PE=3 SV=1	YAVVEFCPKD	9	57.02146@C;	sp|O94725|YCFD_SCHPO	UPF0364 protein C1393.13 OS=Schizosaccharomyces pombe (strain 972 / ATCC 24843) GN=SPCC1393.13 PE=3 SV=1	0.5833
11598	567.00946	4	0.2108	1.00	-8.95	MSETAEK	1		sp|P79063|ERF1_SCHPO	Eukaryotic peptide chain release factor subunit 1 OS=Schizosaccharomyces pombe (strain 972 / ATCC 24843) GN=sup45 PE=1 SV=1	GKIDPMNDSNNK	2		sp|O74788|IML1_SCHPO	Vacuolar membrane-associated protein iml1 OS=Schizosaccharomyces pombe (strain 972 / ATCC 24843) GN=iml1 PE=1 SV=1	0.5833
9878	768.45233	3	0.2107	1.00	-2.12	MAVLK	1		sp|O94595|YC85_SCHPO	Putative uncharacterized membrane protein C622.05 OS=Schizosaccharomyces pombe (strain 972 / ATCC 24843) GN=SPCC622.05 PE=4 SV=1	KPLKSLVMFTDVVK	1		sp|U3H0A9|YJ61_SCHPO	Uncharacterized protein SPCC1884.01 OS=Schizosaccharomyces pombe (strain 972 / ATCC 24843) GN=SPCC1884.01 PE=4 SV=1	0.5833
5937	724.7009	3	0.2107	1.00	-9.67	MTVTK	1		sp|Q09811|HUS2_SCHPO	ATP-dependent DNA helicase hus2/rqh1 OS=Schizosaccharomyces pombe (strain 972 / ATCC 24843) GN=rqh1 PE=1 SV=1	KTESSYLDAISNK	1		sp|Q9Y7X6|ISH1_SCHPO	Stress response protein ish1 OS=Schizosaccharomyces pombe (strain 972 / ATCC 24843) GN=ish1 PE=1 SV=1	0.5833
10532	511.51807	4	0.2106	0.99	-2.87	KGLSYFK	1		sp|O94532|FOR3_SCHPO	Formin-3 OS=Schizosaccharomyces pombe (strain 972 / ATCC 24843) GN=for3 PE=1 SV=1	MNVDTQLSR	1		sp|Q9USW2|INP2_SCHPO	Inheritance of peroxisomes protein 2 OS=Schizosaccharomyces pombe (strain 972 / ATCC 24843) GN=inp2 PE=3 SV=1	0.5833
7334	610.3409	4	0.2105	0.93	-9.72	MLLHGLGR	1		sp|O13948|YEH5_SCHPO	Uncharacterized protein C23H4.05c OS=Schizosaccharomyces pombe (strain 972 / ATCC 24843) GN=SPAC23H4.05c PE=3 SV=1	KVFECSVPVVLK	1	57.02146@C;	sp|O60099|YOX2_SCHPO	Uncharacterized protein C14F5.02 OS=Schizosaccharomyces pombe (strain 972 / ATCC 24843) GN=SPBC14F5.02 PE=4 SV=1	0.5833
4457	516.55707	4	0.2105	0.94	6.39	SAKALVALK	3		sp|O13754|CNS1_SCHPO	Hsp70/Hsp90 co-chaperone cns1 OS=Schizosaccharomyces pombe (strain 972 / ATCC 24843) GN=cns1 PE=3 SV=1	MVFKAHHR	1		sp|Q9USW4|YHZ9_SCHPO	Uncharacterized protein C21B10.09 OS=Schizosaccharomyces pombe (strain 972 / ATCC 24843) GN=SPBC21B10.09 PE=4 SV=1	0.5833
12572	641.3565	3	0.2102	0.99	7.63	KAQAK	1		sp|Q09860|SYC_SCHPO	Probable cysteine--tRNA ligase OS=Schizosaccharomyces pombe (strain 972 / ATCC 24843) GN=SPAC29E6.06c PE=3 SV=1	CEQSLKSLFK	6	57.02146@C;	sp|O13748|NTM1_SCHPO	Alpha N-terminal protein methyltransferase 1 OS=Schizosaccharomyces pombe (strain 972 / ATCC 24843) GN=tae1 PE=3 SV=1	0.5833
9734	972.22296	3	0.2101	0.87	-2.01	KIEIPLPNEVGR	1		sp|O74445|PRS10_SCHPO	Probable 26S protease subunit rpt4 OS=Schizosaccharomyces pombe (strain 972 / ATCC 24843) GN=rpt4 PE=3 SV=2	QVSDAKIADKPLK	6		sp|Q10221|YAYE_SCHPO	Uncharacterized protein C4H3.14c OS=Schizosaccharomyces pombe (strain 972 / ATCC 24843) GN=SPAC4H3.14c PE=4 SV=1	0.5833
2468	728.7544	3	0.2100	0.89	10.29	LSGKELPK	4		sp|Q9HGL2|YHLA_SCHPO	Uncharacterized calcium-binding protein C800.10c OS=Schizosaccharomyces pombe (strain 972 / ATCC 24843) GN=SPBC800.10c PE=3 SV=1	IQYVGKQDPK	6		sp|P41878|RPN11_SCHPO	26S proteasome regulatory subunit rpn11 OS=Schizosaccharomyces pombe (strain 972 / ATCC 24843) GN=rpn11 PE=1 SV=2	0.5833
7287	557.9849	3	0.2100	0.99	-9.64	QKELR	2		sp|Q09847|NU146_SCHPO	Nucleoporin nup146 OS=Schizosaccharomyces pombe (strain 972 / ATCC 24843) GN=nup146 PE=1 SV=1	VGMISKAR	6		sp|Q10451|PPR5_SCHPO	Pentatricopeptide repeat-containing protein 5; mitochondrial OS=Schizosaccharomyces pombe (strain 972 / ATCC 24843) GN=ppr5 PE=3 SV=2	0.5833
7421	529.28406	3	0.2098	0.94	5.78	KQDQR	1		sp|O42973|YGZ3_SCHPO&sp|O59733|SYF2_SCHPO	Uncharacterized protein C20F10.03 OS=Schizosaccharomyces pombe (strain 972 / ATCC 24843) GN=SPBC20F10.03 PE=1 SV=1	LDKDQR	3		sp|O74772|CWF14_SCHPO	Pre-mRNA-splicing factor cwf14 OS=Schizosaccharomyces pombe (strain 972 / ATCC 24843) GN=cwf14 PE=1 SV=1	0.5833
7007	619.6418	3	0.2098	1.00	2.30	MSMENR	1		sp|O60076|TAF13_SCHPO	Transcription initiation factor TFIID subunit 13 OS=Schizosaccharomyces pombe (strain 972 / ATCC 24843) GN=taf13 PE=3 SV=3	LYKICQK	3	57.02146@C;	sp|Q9UT04|YLWD_SCHPO	Uncharacterized protein P8A3.13c OS=Schizosaccharomyces pombe (strain 972 / ATCC 24843) GN=SPAP8A3.13c PE=4 SV=1	0.5833
7555	913.4637	3	0.2096	0.94	-5.71	FNLKSQLDK	4		sp|O14227|RDR1_SCHPO	RNA-dependent RNA polymerase 1 OS=Schizosaccharomyces pombe (strain 972 / ATCC 24843) GN=rdr1 PE=1 SV=1	KHYYNNDWQIK	1		sp|O94275|MUG30_SCHPO	Probable E3 ubiquitin-protein ligase mug30 OS=Schizosaccharomyces pombe (strain 972 / ATCC 24843) GN=mug30 PE=1 SV=1	0.5833
1467	431.2814	4	0.2095	0.98	9.01	KDKPK	3		sp|P36612|PRS4_SCHPO	26S protease regulatory subunit 4 homolog OS=Schizosaccharomyces pombe (strain 972 / ATCC 24843) GN=mts2 PE=2 SV=1	VLQQLLKK	7		sp|O94295|PUS2_SCHPO	tRNA pseudouridine synthase 2 OS=Schizosaccharomyces pombe (strain 972 / ATCC 24843) GN=pus2 PE=3 SV=1	0.5833
13224	483.25955	4	0.2093	0.96	1.58	KEYQR	1		sp|O74805|MYO51_SCHPO	Myosin-51 OS=Schizosaccharomyces pombe (strain 972 / ATCC 24843) GN=myo51 PE=3 SV=1	AESLKHTQR	5		sp|P52822|RL5A_SCHPO	60S ribosomal protein L5-A OS=Schizosaccharomyces pombe (strain 972 / ATCC 24843) GN=rpl5a PE=1 SV=2	0.5833
2836	429.93082	3	0.2092	0.95	6.64	KMVAK	1		sp|O59802|GPI2_SCHPO	Phosphatidylinositol N-acetylglucosaminyltransferase GPI2 subunit OS=Schizosaccharomyces pombe (strain 972 / ATCC 24843) GN=gpi2 PE=3 SV=1	KVEAK	1		sp|Q9USV1|SFR1_SCHPO	Swi5-dependent recombination DNA repair protein 1 OS=Schizosaccharomyces pombe (strain 972 / ATCC 24843) GN=sfr1 PE=1 SV=1	0.5833
4763	773.08936	3	0.2092	0.88	3.16	YKVNLYK	2		sp|Q9Y7T8|PSB3_SCHPO	Probable proteasome subunit beta type-3 OS=Schizosaccharomyces pombe (strain 972 / ATCC 24843) GN=pup3 PE=3 SV=1	KIYNEYPPTK	1		sp|O94579|PSA2_SCHPO	Probable proteasome subunit alpha type-2 OS=Schizosaccharomyces pombe (strain 972 / ATCC 24843) GN=pre8 PE=3 SV=1	0.5833
2673	497.26996	5	0.2092	0.96	-7.48	KLDEGQDLK	1		sp|O74970|PRP39_SCHPO	Pre-mRNA-processing factor 39 OS=Schizosaccharomyces pombe (strain 972 / ATCC 24843) GN=prp39 PE=3 SV=1	LENAIVAAGKGEK	10		sp|Q9USV3|SPF27_SCHPO	Pre-mRNA-splicing factor cwf7 OS=Schizosaccharomyces pombe (strain 972 / ATCC 24843) GN=cwf7 PE=1 SV=1	0.5833
10301	676.03937	3	0.2091	0.98	-5.30	LAIGKAK	5		sp|Q9URY6|DUR33_SCHPO	Probable urea active transporter 3 OS=Schizosaccharomyces pombe (strain 972 / ATCC 24843) GN=dur3-3 PE=3 SV=1	CHSLEKTWK	6	57.02146@C;	sp|Q9UTR7|MCP3_SCHPO	Meiotic coiled-coil protein 3 OS=Schizosaccharomyces pombe (strain 972 / ATCC 24843) GN=mcp3 PE=1 SV=1	0.5833
9351	1180.6433	3	0.2089	0.99	5.93	IIPLKIDR	5		sp|O60168|LCL3_SCHPO	Probable endonuclease C19F8.04c OS=Schizosaccharomyces pombe (strain 972 / ATCC 24843) GN=SPBC19F8.04c PE=3 SV=1	DEKVANEQEQALTNLSDLYVR	3		sp|Q9P7S2|RPN6_SCHPO	Probable 26S proteasome regulatory subunit rpn6 OS=Schizosaccharomyces pombe (strain 972 / ATCC 24843) GN=rpn6 PE=3 SV=1	0.5833
6193	722.36115	3	0.2089	0.93	-5.19	KGNSNADR	1		sp|Q10429|CND3_SCHPO	Condensin complex subunit 3 OS=Schizosaccharomyces pombe (strain 972 / ATCC 24843) GN=cnd3 PE=1 SV=1	AHVNKNAAADR	5		sp|O74309|SLM9_SCHPO	Histone transcription regulator slm9 OS=Schizosaccharomyces pombe (strain 972 / ATCC 24843) GN=slm9 PE=1 SV=1	0.5833
4533	869.4482	3	0.2088	0.97	5.25	KSLQVPPSR	1		sp|O60187|SID4_SCHPO	Septation initiation protein sid4 OS=Schizosaccharomyces pombe (strain 972 / ATCC 24843) GN=sid4 PE=1 SV=1	SDYYMASTYTKK	11		sp|Q9UTM3|RPN5_SCHPO	26S proteasome regulatory subunit rpn5 OS=Schizosaccharomyces pombe (strain 972 / ATCC 24843) GN=rpn5a PE=1 SV=1	0.5833
4123	791.0892	3	0.2088	0.96	7.52	MQGKINYK	1		sp|Q9UUN3|YQ86_SCHPO	Uncharacterized protein C297.06c OS=Schizosaccharomyces pombe (strain 972 / ATCC 24843) GN=SPCC297.06c PE=4 SV=2	KIYNEYPPTK	1		sp|O94579|PSA2_SCHPO	Probable proteasome subunit alpha type-2 OS=Schizosaccharomyces pombe (strain 972 / ATCC 24843) GN=pre8 PE=3 SV=1	0.5833
13137	624.8223	4	0.2086	0.99	-9.59	MDEELQAIR	1		sp|O13929|YF69_SCHPO	Uncharacterized protein C23C4.09c OS=Schizosaccharomyces pombe (strain 972 / ATCC 24843) GN=SPAC23C4.09c PE=3 SV=1	KPYHEGLLAAR	1		sp|O42648|YF98_SCHPO	HMG box-containing protein C10F6.08c OS=Schizosaccharomyces pombe (strain 972 / ATCC 24843) GN=SPAC10F6.08c PE=1 SV=1	0.5833
11666	744.04816	3	0.2086	0.99	-10.40	MFDFGIVR	1		sp|G2TRS8|YI4D_SCHPO	Cox1 intron-like protein C1348.13 OS=Schizosaccharomyces pombe (strain 972 / ATCC 24843) GN=SPBC1348.13 PE=5 SV=1	EKWMFVLR	2		sp|O43069|ATG7_SCHPO	Ubiquitin-like modifier-activating enzyme atg7 OS=Schizosaccharomyces pombe (strain 972 / ATCC 24843) GN=atg7 PE=3 SV=2	0.5833
7727	731.41486	3	0.2086	0.94	-7.35	MPKAPK	1		sp|O60071|YBB9_SCHPO	Uncharacterized protein C13G1.09 OS=Schizosaccharomyces pombe (strain 972 / ATCC 24843) GN=SPBC13G1.09 PE=1 SV=1	KLNQIIQGNDIK	1		sp|Q9Y7U5|RGF3_SCHPO	Rho1 guanine nucleotide exchange factor 3 OS=Schizosaccharomyces pombe (strain 972 / ATCC 24843) GN=rgf3 PE=1 SV=1	0.5833
7834	567.99725	3	0.2086	1.00	-0.14	SPSKK	4		sp|O74808|CLR1_SCHPO	Cryptic loci regulator protein 1 OS=Schizosaccharomyces pombe (strain 972 / ATCC 24843) GN=clr1 PE=1 SV=1	IAYTKTPPK	5		sp|O13961|NDC1_SCHPO	Nuclear envelope protein ndc1 OS=Schizosaccharomyces pombe (strain 972 / ATCC 24843) GN=cut11 PE=2 SV=2	0.5833
2647	542.4818	5	0.2084	1.00	5.77	QMSKHCLK	4	57.02146@C;	sp|O74829|YN2F_SCHPO	Uncharacterized MFS-type transporter C530.15c OS=Schizosaccharomyces pombe (strain 972 / ATCC 24843) GN=SPBC530.15c PE=1 SV=2	KPYHHGLSTDGSLK	1		sp|Q10294|PAC2_SCHPO	cAMP-independent regulatory protein pac2 OS=Schizosaccharomyces pombe (strain 972 / ATCC 24843) GN=pac2 PE=2 SV=1	0.5833
8677	533.2917	4	0.2083	0.98	7.34	KSWQAR	1		sp|Q10178|SF3B1_SCHPO	U2 snRNP component prp10 OS=Schizosaccharomyces pombe (strain 972 / ATCC 24843) GN=prp10 PE=1 SV=3	ASLEKELNSAR	5		sp|G2TRN5|YL8K_SCHPO	Uncharacterized protein C25B8.20 OS=Schizosaccharomyces pombe (strain 972 / ATCC 24843) GN=SPAC25B8.20 PE=4 SV=1	0.5833
5625	940.5114	3	0.2082	0.95	-1.99	SSQKENNDILR	4		sp|Q10310|MUG68_SCHPO	Meiotically up-regulated gene 68 protein OS=Schizosaccharomyces pombe (strain 972 / ATCC 24843) GN=mug68 PE=1 SV=1	SSLSVTFKILQR	8		sp|P36599|PDE1_SCHPO	3';5'-cyclic-nucleotide phosphodiesterase OS=Schizosaccharomyces pombe (strain 972 / ATCC 24843) GN=cgs2 PE=3 SV=1	0.5833
11157	828.10736	3	0.2081	0.94	-5.61	KMHENELVK	1		sp|Q9P7F7|SNF7_SCHPO	Vacuolar-sorting protein snf7 OS=Schizosaccharomyces pombe (strain 972 / ATCC 24843) GN=snf7 PE=3 SV=1	VGGSVDDTKLVK	9		sp|Q9UTM4|TCPE_SCHPO	T-complex protein 1 subunit epsilon OS=Schizosaccharomyces pombe (strain 972 / ATCC 24843) GN=cct5 PE=3 SV=1	0.5833
13535	598.04584	4	0.2078	1.00	-10.84	LKSYEQSMK	2		sp|O42916|ALE1_SCHPO	Lysophospholipid acyltransferase OS=Schizosaccharomyces pombe (strain 972 / ATCC 24843) GN=ale1 PE=1 SV=1	ICKDNSFVR	3	57.02146@C;	sp|O94277|PABS_SCHPO	Putative aminodeoxychorismate synthase OS=Schizosaccharomyces pombe (strain 972 / ATCC 24843) GN=SPBP8B7.29 PE=3 SV=1	0.5833
9886	681.34204	3	0.2078	0.92	8.91	KACFVGDR	1	57.02146@C;	sp|Q00472|PNPP_SCHPO	4-nitrophenylphosphatase OS=Schizosaccharomyces pombe (strain 972 / ATCC 24843) GN=pho2 PE=4 SV=2	KACFVGDR	1	57.02146@C;	sp|Q00472|PNPP_SCHPO	4-nitrophenylphosphatase OS=Schizosaccharomyces pombe (strain 972 / ATCC 24843) GN=pho2 PE=4 SV=2	0.5833
3272	687.6306	4	0.2078	0.92	6.67	YPVKAVNILK	4		sp|O94501|TCPA_SCHPO	T-complex protein 1 subunit alpha OS=Schizosaccharomyces pombe (strain 972 / ATCC 24843) GN=cct1 PE=3 SV=1	CTVCTPASLSKNK	11	57.02146@C;	sp|O59773|EAF_SCHPO	Chromatin modification-related protein vid21 OS=Schizosaccharomyces pombe (strain 972 / ATCC 24843) GN=vid21 PE=1 SV=2	0.5833
4673	499.76218	4	0.2077	0.97	-8.75	KSNTPK	1		sp|Q9P6R1|VRP1_SCHPO	Verprolin OS=Schizosaccharomyces pombe (strain 972 / ATCC 24843) GN=vrp1 PE=1 SV=1	EADGNGGPALKR	11		sp|Q9P5N2|AAT1_SCHPO	Amino acid transporter 1 OS=Schizosaccharomyces pombe (strain 972 / ATCC 24843) GN=aat1 PE=3 SV=1	0.5833
10413	703.39435	3	0.2076	1.00	4.40	MAGVSVK	1		sp|P58234|RS19A_SCHPO&sp|P79016|RS19B_SCHPO	40S ribosomal protein S19-A OS=Schizosaccharomyces pombe (strain 972 / ATCC 24843) GN=rps19a PE=2 SV=1	MGIASSLRLFGK	1		sp|Q9HDW5|YFW6_SCHPO	UPF0644 protein PB2B4.06 OS=Schizosaccharomyces pombe (strain 972 / ATCC 24843) GN=SPAPB2B4.06 PE=3 SV=2	0.5833
11939	613.0544	4	0.2075	0.99	-9.67	LKEMEMEK	2		sp|Q9USH6|YJQ4_SCHPO	Uncharacterized N-acetyltransferase C825.04c OS=Schizosaccharomyces pombe (strain 972 / ATCC 24843) GN=SPCC825.04c PE=3 SV=1	ASNDEIVEAAKK	11		sp|O14286|ATM1_SCHPO	Iron-sulfur clusters transporter atm1; mitochondrial OS=Schizosaccharomyces pombe (strain 972 / ATCC 24843) GN=atm1 PE=3 SV=2	0.5833
6789	580.64075	3	0.2073	0.88	-4.98	MSDPAR	1		sp|P50519|HSP9_SCHPO	Heat shock protein hsp9 OS=Schizosaccharomyces pombe (strain 972 / ATCC 24843) GN=hsp9 PE=2 SV=1	MISHVLVK	1		sp|Q9US28|YKA1_SCHPO	Uncharacterized FAD-binding protein C1783.01 OS=Schizosaccharomyces pombe (strain 972 / ATCC 24843) GN=SPAC1783.01 PE=3 SV=1	0.5833
8319	688.03326	3	0.2073	0.93	-6.75	LDTFQKK	6		sp|O14064|BIR1_SCHPO	Protein bir1 OS=Schizosaccharomyces pombe (strain 972 / ATCC 24843) GN=bir1 PE=1 SV=1	LDGGMTPKAR	8		sp|P79051|RHP16_SCHPO	ATP-dependent helicase rhp16 OS=Schizosaccharomyces pombe (strain 972 / ATCC 24843) GN=rhp16 PE=3 SV=2	0.5833
8878	668.61383	4	0.2072	0.97	-1.10	QGKITEK	3		sp|O74511|EKC1_SCHPO	Extragenic suppressor of kinetochore protein 1 OS=Schizosaccharomyces pombe (strain 972 / ATCC 24843) GN=ekc1 PE=1 SV=2	MLVYYGGSALSVQSKK	1		sp|O14228|PUR4_SCHPO	Probable phosphoribosylformylglycinamidine synthase OS=Schizosaccharomyces pombe (strain 972 / ATCC 24843) GN=ade3 PE=3 SV=1	0.5833
8537	703.39764	3	0.2072	0.85	9.04	MAGVSVK	1		sp|P58234|RS19A_SCHPO&sp|P79016|RS19B_SCHPO	40S ribosomal protein S19-A OS=Schizosaccharomyces pombe (strain 972 / ATCC 24843) GN=rps19a PE=2 SV=1	MGIASSLRLFGK	1		sp|Q9HDW5|YFW6_SCHPO	UPF0644 protein PB2B4.06 OS=Schizosaccharomyces pombe (strain 972 / ATCC 24843) GN=SPAPB2B4.06 PE=3 SV=2	0.5833
11538	873.13306	3	0.2071	0.97	-10.17	DTPNYKSIFK	6		sp|O94676|UTP22_SCHPO	U3 small nucleolar RNA-associated protein 22 OS=Schizosaccharomyces pombe (strain 972 / ATCC 24843) GN=utp22 PE=3 SV=1	ALPKPLGVDTEK	4		sp|O13735|FAT1_SCHPO	Actin-interacting protein 3 homolog OS=Schizosaccharomyces pombe (strain 972 / ATCC 24843) GN=fat1 PE=1 SV=2	0.5833
1129	493.53668	4	0.2071	1.00	-0.74	KEVELLR	1		sp|P50525|APN1_SCHPO	DNA-(apurinic or apyrimidinic site) lyase 1 OS=Schizosaccharomyces pombe (strain 972 / ATCC 24843) GN=apn1 PE=5 SV=3	AWASVAKSK	7		sp|O43024|YGVA_SCHPO	CUE domain-containing protein C354.10 OS=Schizosaccharomyces pombe (strain 972 / ATCC 24843) GN=SPBC354.10 PE=1 SV=1	0.5833
11076	550.7605	4	0.2070	0.99	-6.00	MFSVGK	1		sp|Q9USJ1|THTM_SCHPO	Probable 3-mercaptopyruvate sulfurtransferase OS=Schizosaccharomyces pombe (strain 972 / ATCC 24843) GN=tum1 PE=1 SV=2	SDGSSEWKQGSAR	8		sp|O42894|RRP46_SCHPO	Exosome complex component rrp46 OS=Schizosaccharomyces pombe (strain 972 / ATCC 24843) GN=rrp46 PE=3 SV=1	0.5833
2096	744.0703	3	0.2070	1.00	3.18	DLSKK	4		sp|G2TRJ9|COA3_SCHPO	Cytochrome c oxidase assembly factor 3; mitochondrial OS=Schizosaccharomyces pombe (strain 972 / ATCC 24843) GN=coa3 PE=2 SV=1	FDFSFWISVAKR	11		sp|O14260|YFP3_SCHPO	UPF0592 membrane protein C7D4.03c OS=Schizosaccharomyces pombe (strain 972 / ATCC 24843) GN=SPAC7D4.03c PE=3 SV=1	0.5833
4497	500.26376	4	0.2069	0.90	-5.07	TDQPTKR	6		sp|Q9US25|HRP1_SCHPO	Chromodomain helicase hrp1 OS=Schizosaccharomyces pombe (strain 972 / ATCC 24843) GN=hrp1 PE=1 SV=1	MTEKHTLR	1		sp|Q9USZ8|FIS1_SCHPO	Mitochondria fission 1 protein OS=Schizosaccharomyces pombe (strain 972 / ATCC 24843) GN=fis1 PE=3 SV=1	0.5833
1040	498.5135	4	0.2069	0.99	-7.67	AKEDK	2		sp|Q9Y7I8|ZUO1_SCHPO	Zuotin OS=Schizosaccharomyces pombe (strain 972 / ATCC 24843) GN=zuo1 PE=1 SV=2	AKPGPVFGFTDK	2		sp|O94401|YQF8_SCHPO	L-type lectin-like domain-containing protein C126.08c OS=Schizosaccharomyces pombe (strain 972 / ATCC 24843) GN=SPCC126.08c PE=3 SV=1	0.5833
6366	634.58136	4	0.2068	0.90	-10.50	LANEIVKMR	7		sp|O74778|BTB2_SCHPO	BTB/POZ domain-containing protein 2 OS=Schizosaccharomyces pombe (strain 972 / ATCC 24843) GN=btb2 PE=1 SV=1	NNEVMYKEGLK	7		sp|Q07538|PRP4_SCHPO	Serine/threonine-protein kinase prp4 OS=Schizosaccharomyces pombe (strain 972 / ATCC 24843) GN=prp4 PE=1 SV=2	0.5833
5268	467.76053	4	0.2068	1.00	-1.63	KQHSK	1		sp|Q9UUD1|SREBP_SCHPO&sp|O42656|RIC1_SCHPO	Sterol regulatory element-binding protein 1 OS=Schizosaccharomyces pombe (strain 972 / ATCC 24843) GN=sre1 PE=1 SV=1	KENNTISAVK	1		sp|Q10497|YDGB_SCHPO	Uncharacterized protein C26F1.11 OS=Schizosaccharomyces pombe (strain 972 / ATCC 24843) GN=SPAC26F1.11 PE=4 SV=1	0.5833
5534	681.89026	4	0.2065	0.82	4.03	IQYVGKQDPK	6		sp|P41878|RPN11_SCHPO	26S proteasome regulatory subunit rpn11 OS=Schizosaccharomyces pombe (strain 972 / ATCC 24843) GN=rpn11 PE=1 SV=2	ELLKPSASVALQR	4		sp|O74894|PRS6B_SCHPO	26S protease regulatory subunit 6B homolog OS=Schizosaccharomyces pombe (strain 972 / ATCC 24843) GN=rpt3 PE=3 SV=1	0.5833
1614	613.0533	4	0.2065	0.93	-7.38	DALSKK	5		sp|Q7LKZ5|FAM50_SCHPO	FAM50 family protein C1020.12c OS=Schizosaccharomyces pombe (strain 972 / ATCC 24843) GN=xap5 PE=3 SV=2	QQDHKWDAATHADK	5		sp|Q09749|ADRL_SCHPO	ADIPOR-like receptor SPBC12C2.09c OS=Schizosaccharomyces pombe (strain 972 / ATCC 24843) GN=SPBC12C2.09c PE=3 SV=1	0.5833
1028	469.5896	3	0.2065	0.98	-0.87	SSGKK	4		sp|P40903|ISP6_SCHPO	Sexual differentiation process putative subtilase-type proteinase isp6 OS=Schizosaccharomyces pombe (strain 972 / ATCC 24843) GN=isp6 PE=2 SV=1	LMEDKK	5		sp|Q9UT43|YFRD_SCHPO	Putative phospholipid-transporting ATPase C821.13c OS=Schizosaccharomyces pombe (strain 972 / ATCC 24843) GN=SPAC821.13c PE=1 SV=2	0.5833
5599	464.52853	4	0.2064	0.96	-10.27	KLIVGR	1		sp|O14145|TPS2_SCHPO	Trehalose-phosphatase OS=Schizosaccharomyces pombe (strain 972 / ATCC 24843) GN=tps2 PE=3 SV=1	KTLGAASATGR	1		sp|Q8WZJ8|RPC7_SCHPO	DNA-directed RNA polymerase III subunit rpc31 OS=Schizosaccharomyces pombe (strain 972 / ATCC 24843) GN=rpc31 PE=1 SV=1	0.5833
10417	620.3492	3	0.2063	0.98	-2.37	SKAHNK	2		sp|O59706|SAP61_SCHPO	Pre-mRNA-splicing factor sap61 OS=Schizosaccharomyces pombe (strain 972 / ATCC 24843) GN=sap61 PE=1 SV=1	SPSPIPSPKK	9		sp|Q09842|PDP3_SCHPO	PWWP domain-containing protein 3 OS=Schizosaccharomyces pombe (strain 972 / ATCC 24843) GN=pdp3 PE=1 SV=1	0.5833
1406	405.41486	5	0.2061	0.98	-5.07	DKSDR	2		sp|O42650|RIO1_SCHPO	Serine/threonine-protein kinase rio1 OS=Schizosaccharomyces pombe (strain 972 / ATCC 24843) GN=rio1 PE=3 SV=2	SANNLHSKIPGK	8		sp|Q9UT00|YKH3_SCHPO	Uncharacterized protein PYUK71.03c OS=Schizosaccharomyces pombe (strain 972 / ATCC 24843) GN=SPAPYUK71.03c PE=1 SV=1	0.5833
5110	514.34033	3	0.2061	0.98	1.98	LKLSGK	2		sp|Q9HGL2|YHLA_SCHPO	Uncharacterized calcium-binding protein C800.10c OS=Schizosaccharomyces pombe (strain 972 / ATCC 24843) GN=SPBC800.10c PE=3 SV=1	IKLISGK	2		sp|Q9US13|RPN9_SCHPO	Probable 26S proteasome regulatory subunit rpn9 OS=Schizosaccharomyces pombe (strain 972 / ATCC 24843) GN=rpn9 PE=3 SV=1	0.5833
3144	597.076	4	0.2061	0.96	4.10	KVFVYDPK	1		sp|Q10156|LKH1_SCHPO	Dual specificity protein kinase lkh1 OS=Schizosaccharomyces pombe (strain 972 / ATCC 24843) GN=lkh1 PE=1 SV=3	KIYNEYPPTK	1		sp|O94579|PSA2_SCHPO	Probable proteasome subunit alpha type-2 OS=Schizosaccharomyces pombe (strain 972 / ATCC 24843) GN=pre8 PE=3 SV=1	0.5833
1182	423.23907	5	0.2060	0.97	1.85	MSAKSIR	1		sp|O13907|ACL2_SCHPO	Probable ATP-citrate synthase subunit 2 OS=Schizosaccharomyces pombe (strain 972 / ATCC 24843) GN=SPAC22A12.16 PE=1 SV=1	NFLFKASSLR	5		sp|O74951|YJC2_SCHPO	Uncharacterized protein C736.02 OS=Schizosaccharomyces pombe (strain 972 / ATCC 24843) GN=SPCC736.02 PE=4 SV=1	0.5833
11363	809.0944	3	0.2060	0.98	0.60	MNINQQPKK	8		sp|P50527|STE20_SCHPO	Serine/threonine-protein kinase shk1/pak1 OS=Schizosaccharomyces pombe (strain 972 / ATCC 24843) GN=shk1 PE=1 SV=2	KEALNLCPSR	1	57.02146@C;	sp|O14215|PRI1_SCHPO	DNA primase small subunit OS=Schizosaccharomyces pombe (strain 972 / ATCC 24843) GN=pri1 PE=1 SV=1	0.5833
13241	620.82996	4	0.2059	0.95	-0.59	FTEKAIR	4		sp|P40375|MAOX_SCHPO&tr|Q9P3E3|Q9P3E3_SCHPO	NAD-dependent malic enzyme OS=Schizosaccharomyces pombe (strain 972 / ATCC 24843) GN=mae2 PE=1 SV=1	GKNPLAAENHASGGR	2		sp|O14367|GTI1_SCHPO	Gluconate transport inducer 1 OS=Schizosaccharomyces pombe (strain 972 / ATCC 24843) GN=gti1 PE=4 SV=1	0.5833
9626	681.3418	3	0.2059	0.96	8.55	KACFVGDR	1	57.02146@C;	sp|Q00472|PNPP_SCHPO	4-nitrophenylphosphatase OS=Schizosaccharomyces pombe (strain 972 / ATCC 24843) GN=pho2 PE=4 SV=2	KACFVGDR	1	57.02146@C;	sp|Q00472|PNPP_SCHPO	4-nitrophenylphosphatase OS=Schizosaccharomyces pombe (strain 972 / ATCC 24843) GN=pho2 PE=4 SV=2	0.5833
8031	597.0457	4	0.2058	0.95	-7.27	KNDTNR	1		sp|P50530|SCK1_SCHPO	Serine/threonine-protein kinase sck1 OS=Schizosaccharomyces pombe (strain 972 / ATCC 24843) GN=sck1 PE=1 SV=2	FTDASNNTKFISR	9		sp|P87319|VP13A_SCHPO	Vacuolar protein sorting-associated protein 13a OS=Schizosaccharomyces pombe (strain 972 / ATCC 24843) GN=vps13a PE=3 SV=2	0.5833
9835	786.0799	3	0.2056	0.98	-10.26	SEKQLYAIK	3		sp|P36583|PCK2_SCHPO	Protein kinase C-like 2 OS=Schizosaccharomyces pombe (strain 972 / ATCC 24843) GN=pck2 PE=1 SV=2	NKVHGDNDLK	2		sp|O59868|ATC1_SCHPO	Calcium-transporting ATPase 1 OS=Schizosaccharomyces pombe (strain 972 / ATCC 24843) GN=pmr1 PE=1 SV=1	0.5833
9789	531.9709	3	0.2056	0.99	-2.76	LAKLR	3		sp|O13952|CNL2_SCHPO&sp|P32235|GTP1_SCHPO	Centromere-localized protein 2 OS=Schizosaccharomyces pombe (strain 972 / ATCC 24843) GN=cnl2 PE=4 SV=1	MEKTYGK	3		sp|C6Y4D0|YCGV_SCHPO	Putative transcription factor C16C4.22 OS=Schizosaccharomyces pombe (strain 972 / ATCC 24843) GN=SPCC16C4.22 PE=3 SV=1	0.5833
6292	714.0154	3	0.2056	0.99	-7.30	LAEDAKK	6		sp|O74352|HOB1_SCHPO	Protein hob1 OS=Schizosaccharomyces pombe (strain 972 / ATCC 24843) GN=hob1 PE=1 SV=1	ADSEDYLCKK	9	57.02146@C;	sp|O74769|BHD1_SCHPO	Folliculin-like protein bhd1 OS=Schizosaccharomyces pombe (strain 972 / ATCC 24843) GN=bhd1 PE=3 SV=1	0.5833
7598	761.7338	3	0.2054	1.00	-9.41	KHAMK	1		sp|O13914|SYA_SCHPO	Alanine--tRNA ligase OS=Schizosaccharomyces pombe (strain 972 / ATCC 24843) GN=ala1 PE=1 SV=1	KMPTLESILQDEK	1		sp|O60152|UBR1_SCHPO	E3 ubiquitin-protein ligase ubr1 OS=Schizosaccharomyces pombe (strain 972 / ATCC 24843) GN=ubr1 PE=3 SV=1	0.5833
4511	475.00256	4	0.2052	1.00	0.58	ENQKR	4		sp|O14120|MVP1_SCHPO	Sorting nexin mvp1 OS=Schizosaccharomyces pombe (strain 972 / ATCC 24843) GN=mvp1 PE=3 SV=3	GAPNGEGTVKR	10		sp|O59821|CSL4_SCHPO	Exosome complex component csl4 OS=Schizosaccharomyces pombe (strain 972 / ATCC 24843) GN=csl4 PE=3 SV=2	0.5833
13269	809.09503	3	0.2051	0.84	5.94	KHDALVK	1		sp|Q10057|PDI1_SCHPO	Putative protein disulfide-isomerase C1F5.02 OS=Schizosaccharomyces pombe (strain 972 / ATCC 24843) GN=SPAC1F5.02 PE=3 SV=1	EKPCLSCDGKGVK	2	57.02146@C;	sp|O94657|XDJ1_SCHPO	DnaJ protein homolog xdj1 OS=Schizosaccharomyces pombe (strain 972 / ATCC 24843) GN=xdj1 PE=3 SV=1	0.5833
2159	505.8021	4	0.2051	0.99	9.01	KVAQTTYK	1		sp|O94579|PSA2_SCHPO	Probable proteasome subunit alpha type-2 OS=Schizosaccharomyces pombe (strain 972 / ATCC 24843) GN=pre8 PE=3 SV=1	GIGLSEKLK	7		sp|Q9P7M9|RIB1_SCHPO	Probable GTP cyclohydrolase-2 OS=Schizosaccharomyces pombe (strain 972 / ATCC 24843) GN=rib1 PE=3 SV=1	0.5833
11709	609.0465	4	0.2049	0.96	8.13	TCSDHASKR	8	57.02146@C;	tr|Q1L858|Q1L858_SCHPM&sp|O14108|ETA2_SCHPO	Uncharacterized protein OS=Schizosaccharomyces pombe PE=4 SV=1	SGKPIFAEDDR	3		sp|O94395|KU70_SCHPO	ATP-dependent DNA helicase II subunit 1 OS=Schizosaccharomyces pombe (strain 972 / ATCC 24843) GN=pku70 PE=1 SV=1	0.5833
9900	761.69977	3	0.2049	0.98	-3.32	KAQEMR	1		sp|O94271|YORN_SCHPO	Uncharacterized RING finger protein P8B7.23 OS=Schizosaccharomyces pombe (strain 972 / ATCC 24843) GN=SPBP8B7.23 PE=3 SV=1	TDCSLPFKEMR	8	57.02146@C;	sp|Q09873|WDR21_SCHPO	WD repeat-containing protein 21 OS=Schizosaccharomyces pombe (strain 972 / ATCC 24843) GN=wdr21 PE=1 SV=1	0.5833
2934	512.75055	4	0.2046	0.96	-5.90	MPLEK	1		sp|Q7Z9I0|YHA8_SCHPO	Uncharacterized MFS-type transporter C409.08 OS=Schizosaccharomyces pombe (strain 972 / ATCC 24843) GN=SPBC409.08 PE=3 SV=1	YKDAEEFYTK	2		sp|O13754|CNS1_SCHPO	Hsp70/Hsp90 co-chaperone cns1 OS=Schizosaccharomyces pombe (strain 972 / ATCC 24843) GN=cns1 PE=3 SV=1	0.5833
7922	770.65643	4	0.2046	0.96	-8.25	KTGFIVALK	1		sp|O59790|ARK1_SCHPO	Serine/threonine-protein kinase ark1 OS=Schizosaccharomyces pombe (strain 972 / ATCC 24843) GN=ark1 PE=1 SV=2	SDEINEVLNKYQETQR	10		sp|Q09682|PSA3_SCHPO	Probable proteasome subunit alpha type-3 OS=Schizosaccharomyces pombe (strain 972 / ATCC 24843) GN=SPAC13C5.01c PE=3 SV=1	0.5833
8584	745.0547	3	0.2046	0.93	-6.67	MSSPR	1		sp|Q9P7R4|UBC8_SCHPO	Ubiquitin-conjugating enzyme E2 8 OS=Schizosaccharomyces pombe (strain 972 / ATCC 24843) GN=ubc8 PE=3 SV=1	VGQFKDGIDISALR	5		sp|Q12126|CRK1_SCHPO	Serine/threonine-protein kinase crk1 OS=Schizosaccharomyces pombe (strain 972 / ATCC 24843) GN=crk1 PE=1 SV=1	0.5833
4740	543.81274	4	0.2046	0.91	-0.56	LLEMKSEK	5		sp|Q86ZU7|CO112_SCHPO&sp|Q9UTM2|CO111_SCHPO	Rsm22-cox11 tandem protein 2; mitochondrial OS=Schizosaccharomyces pombe (strain 972 / ATCC 24843) GN=cos1102 PE=1 SV=2	ILEGAKVATR	6		sp|O59744|YN28_SCHPO	Uncharacterized transcriptional regulatory protein C530.08 OS=Schizosaccharomyces pombe (strain 972 / ATCC 24843) GN=SPBC530.08 PE=3 SV=1	0.5833
7376	823.7249	3	0.2045	0.99	-10.19	MSTANVR	1		sp|Q9UTL2|KLP8_SCHPO	Kinesin-like protein 8 OS=Schizosaccharomyces pombe (strain 972 / ATCC 24843) GN=klp8 PE=1 SV=1	DSAISKNFCEQVR	6	57.02146@C;	sp|Q10253|MUG64_SCHPO	Meiotically up-regulated gene 64 protein OS=Schizosaccharomyces pombe (strain 972 / ATCC 24843) GN=mug64 PE=1 SV=3	0.5833
10784	781.4079	3	0.2045	0.99	-6.47	NEMKYAIK	4		sp|Q10102|YAQ1_SCHPO	Uncharacterized protein C18G6.01c OS=Schizosaccharomyces pombe (strain 972 / ATCC 24843) GN=SPAC18G6.01c PE=4 SV=1	MNNYQVKAIK	1		sp|O74991|POF3_SCHPO	F-box/TPR repeat protein pof3 OS=Schizosaccharomyces pombe (strain 972 / ATCC 24843) GN=pof3 PE=1 SV=1	0.5833
4314	470.83823	5	0.2045	0.99	10.08	MSFFGLKR	7		sp|O13931|ATP18_SCHPO	ATP synthase subunit J; mitochondrial OS=Schizosaccharomyces pombe (strain 972 / ATCC 24843) GN=atp18 PE=4 SV=1	MSLADFMEQR	1		sp|O74483|LSM8_SCHPO	U6 snRNA-associated Sm-like protein LSm8 OS=Schizosaccharomyces pombe (strain 972 / ATCC 24843) GN=lsm8 PE=3 SV=1	0.5833
1740	635.56726	4	0.2044	0.95	-7.50	KFLAQK	1		sp|Q9URX9|PXR1_SCHPO	Protein pxr1 OS=Schizosaccharomyces pombe (strain 972 / ATCC 24843) GN=pxr1 PE=1 SV=1	ESEENAAEGDSKFVR	12		sp|O74407|SYDC_SCHPO	Aspartate--tRNA ligase; cytoplasmic OS=Schizosaccharomyces pombe (strain 972 / ATCC 24843) GN=dps1 PE=1 SV=1	0.5833
9715	681.3424	3	0.2043	0.93	9.45	KACFVGDR	1	57.02146@C;	sp|Q00472|PNPP_SCHPO	4-nitrophenylphosphatase OS=Schizosaccharomyces pombe (strain 972 / ATCC 24843) GN=pho2 PE=4 SV=2	KACFVGDR	1	57.02146@C;	sp|Q00472|PNPP_SCHPO	4-nitrophenylphosphatase OS=Schizosaccharomyces pombe (strain 972 / ATCC 24843) GN=pho2 PE=4 SV=2	0.5833
860	379.58273	5	0.2041	0.95	-4.13	MDSAEK	1		sp|Q9UTL3|RPIA_SCHPO	Ribose-5-phosphate isomerase OS=Schizosaccharomyces pombe (strain 972 / ATCC 24843) GN=rki1 PE=3 SV=1	MSEEKPTVR	1		sp|O94424|T2FB_SCHPO	Transcription initiation factor IIF subunit beta OS=Schizosaccharomyces pombe (strain 972 / ATCC 24843) GN=tfg2 PE=1 SV=1	0.5833
9153	677.10266	4	0.2040	0.99	0.18	KENVLSDLPPK	1		sp|P87114|FFT1_SCHPO	ATP-dependent helicase fft1 OS=Schizosaccharomyces pombe (strain 972 / ATCC 24843) GN=fft1 PE=3 SV=1	KSDSQQSFHHK	1		sp|Q9P6K0|YLA3_SCHPO	Uncharacterized HTH La-type RNA-binding protein C1527.03 OS=Schizosaccharomyces pombe (strain 972 / ATCC 24843) GN=SPAC1527.03 PE=1 SV=1	0.5833
9805	695.0466	3	0.2039	0.96	8.56	SYAKVR	4		sp|O94308|CSN1_SCHPO	COP9 signalosome complex subunit 1 OS=Schizosaccharomyces pombe (strain 972 / ATCC 24843) GN=csn1 PE=1 SV=1	YSANSFKLHR	7		sp|O60102|RLI1_SCHPO	Translation initiation factor rli1 OS=Schizosaccharomyces pombe (strain 972 / ATCC 24843) GN=rli1 PE=3 SV=1	0.5833
11738	669.14166	4	0.2038	1.00	5.76	SKIHK	2		sp|O36019|ATG13_SCHPO	Autophagy protein 13 OS=Schizosaccharomyces pombe (strain 972 / ATCC 24843) GN=atg13 PE=1 SV=1	TPLANISKPVVQAQKDSK	15		sp|Q9P7E8|APP1_SCHPO	Protein app1 OS=Schizosaccharomyces pombe (strain 972 / ATCC 24843) GN=app1 PE=2 SV=1	0.5833
10316	672.061	3	0.2037	1.00	-0.06	KNNLK	1		sp|O74746|SPF31_SCHPO	J domain-containing protein spf31 OS=Schizosaccharomyces pombe (strain 972 / ATCC 24843) GN=spf31 PE=3 SV=1	NKLFAEALNIK	2		sp|O74853|FAP1H_SCHPO	FKBP12-associated protein 1 homolog OS=Schizosaccharomyces pombe (strain 972 / ATCC 24843) GN=fap1 PE=1 SV=1	0.5833
5809	750.4039	4	0.2036	0.99	2.12	KPVDQKIR	1		sp|Q7LKV1|YK98_SCHPO	Uncharacterized protein C20H4.08 OS=Schizosaccharomyces pombe (strain 972 / ATCC 24843) GN=SPAC20H4.08 PE=4 SV=1	AVYDTAVVQEDPEKWK	14		sp|Q9UTM3|RPN5_SCHPO	26S proteasome regulatory subunit rpn5 OS=Schizosaccharomyces pombe (strain 972 / ATCC 24843) GN=rpn5a PE=1 SV=1	0.5833
4805	820.7465	3	0.2035	0.93	0.30	KDDINVQK	1		sp|O42874|STU1_SCHPO	Protein peg1 OS=Schizosaccharomyces pombe (strain 972 / ATCC 24843) GN=peg1 PE=1 SV=1	KDTDYESIHQK	1		sp|O74428|YQ5C_SCHPO	Uncharacterized protein C162.12 OS=Schizosaccharomyces pombe (strain 972 / ATCC 24843) GN=SPCC162.12 PE=4 SV=2	0.5833
6721	499.00497	4	0.2034	0.98	10.91	MSVYQTR	1		sp|O94426|YHK6_SCHPO	WW domain-containing protein C660.06 OS=Schizosaccharomyces pombe (strain 972 / ATCC 24843) GN=SPBC660.06 PE=4 SV=1	MSDYKSLK	1		sp|O74871|YCW3_SCHPO	Uncharacterized protein C31H12.03c OS=Schizosaccharomyces pombe (strain 972 / ATCC 24843) GN=SPCC31H12.03c PE=1 SV=1	0.5833
2443	493.28915	4	0.2033	0.94	-2.79	KSLLEEK	1		sp|Q9HDY4|YK16_SCHPO	Putative ATP-dependent RNA helicase PB1A10.06c OS=Schizosaccharomyces pombe (strain 972 / ATCC 24843) GN=SPAPB1A10.06c PE=3 SV=1	KLQVEIEK	1		sp|O13870|NOT3_SCHPO	General negative regulator of transcription subunit 3 OS=Schizosaccharomyces pombe (strain 972 / ATCC 24843) GN=not3 PE=1 SV=2	0.5833
3540	688.6164	4	0.2033	0.98	7.01	FHFKK	4		sp|Q9URV2|APC1_SCHPO	Anaphase-promoting complex subunit 1 OS=Schizosaccharomyces pombe (strain 972 / ATCC 24843) GN=cut4 PE=1 SV=1	HFEQVINEKHEDALAK	9		sp|O74762|RPN2_SCHPO	26S proteasome regulatory subunit rpn2 OS=Schizosaccharomyces pombe (strain 972 / ATCC 24843) GN=rpn2 PE=1 SV=1	0.5833
12119	739.6938	3	0.2032	0.99	-9.25	MITANK	1		sp|Q9P5N0|ABC3_SCHPO	ATP-binding cassette transporter abc3 OS=Schizosaccharomyces pombe (strain 972 / ATCC 24843) GN=abc3 PE=2 SV=1	SCENPNIDPKTK	10	57.02146@C;	sp|O14130|YF54_SCHPO	Uncharacterized transcriptional regulatory protein C3C7.04 OS=Schizosaccharomyces pombe (strain 972 / ATCC 24843) GN=SPAC3C7.04 PE=3 SV=1	0.5833
9408	516.7473	4	0.2031	0.96	1.07	MTDNNSK	1		sp|Q9P7I3|MDV1_SCHPO	Mitochondrial division protein 1 OS=Schizosaccharomyces pombe (strain 972 / ATCC 24843) GN=mdv1 PE=3 SV=1	NNGIKEAESR	5		sp|O94343|YHMA_SCHPO	Uncharacterized MFS-type transporter C1271.10c OS=Schizosaccharomyces pombe (strain 972 / ATCC 24843) GN=SPBC1271.10c PE=1 SV=1	0.5833
7887	940.5139	3	0.2031	0.97	-9.96	KAENANR	1		sp|Q9UT48|EIF3H_SCHPO	Eukaryotic translation initiation factor 3 subunit H OS=Schizosaccharomyces pombe (strain 972 / ATCC 24843) GN=eif3h PE=1 SV=1	KAIPLALGLLSASNPQMR	1		sp|P87048|RPN1_SCHPO	26S proteasome regulatory subunit rpn1 OS=Schizosaccharomyces pombe (strain 972 / ATCC 24843) GN=rpn1 PE=1 SV=2	0.5833
9388	677.10126	4	0.2031	0.97	-10.38	VMNKFVR	4		sp|O94424|T2FB_SCHPO	Transcription initiation factor IIF subunit beta OS=Schizosaccharomyces pombe (strain 972 / ATCC 24843) GN=tfg2 PE=1 SV=1	EVSAFTFSIENFKR	13		sp|O14171|YE54_SCHPO	Dehydrodolichyl diphosphate syntase complex subunit SPAC4D7.04c OS=Schizosaccharomyces pombe (strain 972 / ATCC 24843) GN=SPAC4D7.04c PE=1 SV=2	0.5833
2226	712.34454	3	0.2028	0.87	-9.84	KQQELER	1		sp|Q09863|NST1_SCHPO	Stress response protein nst1 OS=Schizosaccharomyces pombe (strain 972 / ATCC 24843) GN=nst1 PE=1 SV=1	MYKYCFR	1	57.02146@C;	sp|O74523|ATIF_SCHPO	Putative ATPase inhibitor; mitochondrial OS=Schizosaccharomyces pombe (strain 972 / ATCC 24843) GN=inh1 PE=3 SV=1	0.5833
11165	676.1238	4	0.2028	0.94	7.41	ELEINDELKK	9		sp|Q9P6N3|SHE9_SCHPO	Sensitive to high expression protein 9 homolog; mitochondrial OS=Schizosaccharomyces pombe (strain 972 / ATCC 24843) GN=she9 PE=3 SV=1	NLLYPLSEKEK	9		sp|Q09733|GEF2_SCHPO	Rho guanine nucleotide exchange factor gef2 OS=Schizosaccharomyces pombe (strain 972 / ATCC 24843) GN=gef2 PE=1 SV=1	0.5833
8477	514.0077	4	0.2027	0.96	-8.92	HSDKYR	4		sp|Q9UST8|RNH1_SCHPO	Ribonuclease H OS=Schizosaccharomyces pombe (strain 972 / ATCC 24843) GN=rnh1 PE=1 SV=1	KMNLGAGTYR	1		sp|O94320|AATM_SCHPO	Aspartate aminotransferase; mitochondrial OS=Schizosaccharomyces pombe (strain 972 / ATCC 24843) GN=SPBC725.01 PE=3 SV=1	0.5833
7775	451.27795	4	0.2026	0.96	10.91	LLKLLR	3		sp|O13875|YE1A_SCHPO	Uncharacterized Sel1-like repeat-containing protein C1B3.10c OS=Schizosaccharomyces pombe (strain 972 / ATCC 24843) GN=SPAC1B3.10c PE=3 SV=4	MASANFIR	1		sp|P01129|CDC10_SCHPO	Start control protein cdc10 OS=Schizosaccharomyces pombe (strain 972 / ATCC 24843) GN=cdc10 PE=1 SV=1	0.5833
3226	523.79675	4	0.2025	0.96	5.72	DTALEKYK	6		sp|O74445|PRS10_SCHPO	Probable 26S protease subunit rpt4 OS=Schizosaccharomyces pombe (strain 972 / ATCC 24843) GN=rpt4 PE=3 SV=2	SQALEAIKK	8		sp|O14179|SDO1_SCHPO	Ribosome maturation protein sdo1 OS=Schizosaccharomyces pombe (strain 972 / ATCC 24843) GN=sdo1 PE=3 SV=1	0.5833
4848	773.0905	3	0.2023	0.88	4.64	YKVNLYK	2		sp|Q9Y7T8|PSB3_SCHPO	Probable proteasome subunit beta type-3 OS=Schizosaccharomyces pombe (strain 972 / ATCC 24843) GN=pup3 PE=3 SV=1	KIYNEYPPTK	1		sp|O94579|PSA2_SCHPO	Probable proteasome subunit alpha type-2 OS=Schizosaccharomyces pombe (strain 972 / ATCC 24843) GN=pre8 PE=3 SV=1	0.5833
3233	607.58716	4	0.2023	0.97	-7.24	ENKNSSVK	3		sp|Q10483|YDFB_SCHPO	Uncharacterized protein C17C9.11c OS=Schizosaccharomyces pombe (strain 972 / ATCC 24843) GN=SPAC17C9.11c PE=4 SV=2	KIENLSTVQKPK	10		sp|Q9Y808|YN91_SCHPO	Uncharacterized protein C146.01 OS=Schizosaccharomyces pombe (strain 972 / ATCC 24843) GN=SPBC146.01 PE=1 SV=2	0.5833
6381	722.3637	3	0.2021	0.95	-1.69	KGNSNADR	1		sp|Q10429|CND3_SCHPO	Condensin complex subunit 3 OS=Schizosaccharomyces pombe (strain 972 / ATCC 24843) GN=cnd3 PE=1 SV=1	AHVNKNAAADR	5		sp|O74309|SLM9_SCHPO	Histone transcription regulator slm9 OS=Schizosaccharomyces pombe (strain 972 / ATCC 24843) GN=slm9 PE=1 SV=1	0.5833
10454	652.6983	3	0.2021	0.97	9.74	MSAFK	1		sp|Q874R1|RHO4_SCHPO	GTP-binding protein rho4 OS=Schizosaccharomyces pombe (strain 972 / ATCC 24843) GN=rho4 PE=1 SV=2	IIPHATDVNKK	10		sp|P40976|LYS2_SCHPO	L-aminoadipate-semialdehyde dehydrogenase OS=Schizosaccharomyces pombe (strain 972 / ATCC 24843) GN=lys1 PE=1 SV=3	0.5833
2624	553.88586	5	0.2021	0.97	-2.30	KSFEQIK	1		sp|Q9USY2|YOW4_SCHPO	Uncharacterized RNA-binding protein C1861.04c OS=Schizosaccharomyces pombe (strain 972 / ATCC 24843) GN=SPBC1861.04c PE=3 SV=1	VSSSPEEEGWICKIK	13	57.02146@C;	sp|Q9HDV9|GCSH_SCHPO	Putative glycine cleavage system H protein; mitochondrial OS=Schizosaccharomyces pombe (strain 972 / ATCC 24843) GN=gcv3 PE=1 SV=1	0.5833
1232	467.22104	5	0.2020	0.84	-0.94	MEPCEDK	1	57.02146@C;	sp|O14323|MCP4_SCHPO	Meiotic coiled-coil protein 4 OS=Schizosaccharomyces pombe (strain 972 / ATCC 24843) GN=mcp4 PE=1 SV=1	NKTPAQSGNLEK	2		sp|O14187|SPP42_SCHPO	Pre-mRNA-splicing factor spp42 OS=Schizosaccharomyces pombe (strain 972 / ATCC 24843) GN=spp42 PE=1 SV=1	0.5833
10253	681.3415	3	0.2020	0.98	-9.57	KASQFDTR	1		sp|Q9Y7S5|YQO6_SCHPO	Uncharacterized membrane protein C569.06 OS=Schizosaccharomyces pombe (strain 972 / ATCC 24843) GN=SPCC569.06 PE=3 SV=1	KASQFDTR	1		sp|Q9Y7S5|YQO6_SCHPO	Uncharacterized membrane protein C569.06 OS=Schizosaccharomyces pombe (strain 972 / ATCC 24843) GN=SPCC569.06 PE=3 SV=1	0.5833
9802	745.86505	4	0.2019	1.00	-3.69	MEKEAIYK	1		sp|Q10434|CAPZA_SCHPO	F-actin-capping protein subunit alpha OS=Schizosaccharomyces pombe (strain 972 / ATCC 24843) GN=acp1 PE=1 SV=1	THAYGWEAEKAVENAR	10		sp|O74351|NFS1_SCHPO	Probable cysteine desulfurase; mitochondrial OS=Schizosaccharomyces pombe (strain 972 / ATCC 24843) GN=SPBC21D10.11c PE=3 SV=2	0.5833
1928	530.537	4	0.2019	0.95	7.95	KGSYDEVR	1		sp|O59945|FIMB_SCHPO	Fimbrin OS=Schizosaccharomyces pombe (strain 972 / ATCC 24843) GN=fim1 PE=1 SV=1	KPMDPLLSK	1		sp|O14084|IMT1_SCHPO	Inositol phosphoceramide mannosyltransferase 1 OS=Schizosaccharomyces pombe (strain 972 / ATCC 24843) GN=imt1 PE=3 SV=2	0.5833
10426	671.046	3	0.2018	0.94	6.01	LPFDYKK	6		sp|Q9HGL2|YHLA_SCHPO	Uncharacterized calcium-binding protein C800.10c OS=Schizosaccharomyces pombe (strain 972 / ATCC 24843) GN=SPBC800.10c PE=3 SV=1	HHVVKTSR	5		sp|O94303|HIS5_SCHPO	Imidazole glycerol phosphate synthase hisHF OS=Schizosaccharomyces pombe (strain 972 / ATCC 24843) GN=his4 PE=3 SV=3	0.5833
8948	681.63165	4	0.2018	0.98	-2.42	KQLATSLR	1		sp|Q09720|PSB4_SCHPO	Probable proteasome subunit beta type-4 OS=Schizosaccharomyces pombe (strain 972 / ATCC 24843) GN=SPAC31A2.04c PE=3 SV=1	MAEVNEPLQIELRK	1		sp|Q9C0X8|RRP12_SCHPO	Putative ribosomal RNA-processing protein 12 OS=Schizosaccharomyces pombe (strain 972 / ATCC 24843) GN=SPAPB8E5.07c PE=3 SV=1	0.5833
4927	520.03796	4	0.2017	0.99	-2.59	MAIIAEKR	7		sp|Q96WV5|COPA_SCHPO	Putative coatomer subunit alpha OS=Schizosaccharomyces pombe (strain 972 / ATCC 24843) GN=SPBPJ4664.04 PE=1 SV=1	KVDAVGYEK	1		tr|S6BSJ4|S6BSJ4_SCHPM&sp|Q9P7T8|YIW2_SCHPO	DEAD/DEAH box helicase OS=Schizosaccharomyces pombe PE=4 SV=1	0.5833
4584	442.4419	5	0.2015	0.98	-3.21	QGQKVR	4		sp|O14333|PSD1_SCHPO	Phosphatidylserine decarboxylase proenzyme 1; mitochondrial OS=Schizosaccharomyces pombe (strain 972 / ATCC 24843) GN=psd1 PE=3 SV=4	KIYEIGDAPGHR	1		sp|O74774|HBS1_SCHPO	Elongation factor 1 alpha-like protein OS=Schizosaccharomyces pombe (strain 972 / ATCC 24843) GN=hbs1 PE=1 SV=4	0.5833
9141	609.83386	4	0.2014	0.98	9.52	KGSTR	1		sp|Q10280|GAF1_SCHPO	Transcription factor gaf1 OS=Schizosaccharomyces pombe (strain 972 / ATCC 24843) GN=gaf1 PE=1 SV=2	NIMSVSASSLVPKDFR	13		sp|Q10166|YAUB_SCHPO	Hydrolase C26A3.11 OS=Schizosaccharomyces pombe (strain 972 / ATCC 24843) GN=SPAC26A3.11 PE=3 SV=1	0.5833
2212	486.22772	4	0.2014	0.91	-7.36	MSGYDR	1		sp|Q10329|PSA4_SCHPO	Probable proteasome subunit alpha type-4 OS=Schizosaccharomyces pombe (strain 972 / ATCC 24843) GN=pre6 PE=3 SV=1	MSEEKPTVR	1		sp|O94424|T2FB_SCHPO	Transcription initiation factor IIF subunit beta OS=Schizosaccharomyces pombe (strain 972 / ATCC 24843) GN=tfg2 PE=1 SV=1	0.5833
5384	597.99994	3	0.2013	0.98	-6.27	KAVGAHR	1		sp|O94708|YC58_SCHPO	Uncharacterized protein C1259.08 OS=Schizosaccharomyces pombe (strain 972 / ATCC 24843) GN=SPCC1259.08 PE=1 SV=1	HFSKIER	4		sp|Q9HDY1|ASE1_SCHPO	Anaphase spindle elongation protein 1 OS=Schizosaccharomyces pombe (strain 972 / ATCC 24843) GN=ase1 PE=1 SV=1	0.5833
6715	814.0989	3	0.2013	0.96	-4.20	KLENATR	1		sp|G2TRS9|YBJ2_SCHPO	UPF0612 protein C337.02c OS=Schizosaccharomyces pombe (strain 972 / ATCC 24843) GN=SPBC337.02c PE=3 SV=1	KSNILDDPIEAEK	1		sp|O74871|YCW3_SCHPO	Uncharacterized protein C31H12.03c OS=Schizosaccharomyces pombe (strain 972 / ATCC 24843) GN=SPCC31H12.03c PE=1 SV=1	0.5833
7639	806.73114	3	0.2012	0.95	-5.56	SSLSQKIR	6		sp|Q8TFG6|PPK18_SCHPO	Serine/threonine-protein kinase ppk18 OS=Schizosaccharomyces pombe (strain 972 / ATCC 24843) GN=ppk18 PE=3 SV=2	MTSSETTTDHPR	1		sp|O74794|CCHL_SCHPO	Putative cytochrome c heme lyase OS=Schizosaccharomyces pombe (strain 972 / ATCC 24843) GN=SPBC26H8.12 PE=3 SV=1	0.5833
4136	624.72107	3	0.2009	0.96	9.72	AELKIR	4		sp|O94560|YGD1_SCHPO	Uncharacterized WD repeat-containing protein C1773.01 OS=Schizosaccharomyces pombe (strain 972 / ATCC 24843) GN=SPBC1773.01 PE=3 SV=1	EAIYKLIR	5		sp|Q10434|CAPZA_SCHPO	F-actin-capping protein subunit alpha OS=Schizosaccharomyces pombe (strain 972 / ATCC 24843) GN=acp1 PE=1 SV=1	0.5833
9937	593.34406	3	0.2009	0.99	1.31	LEPPKR	5		sp|Q9P7N3|VPS41_SCHPO	Vacuolar protein sorting-associated protein 41 OS=Schizosaccharomyces pombe (strain 972 / ATCC 24843) GN=vps41 PE=3 SV=2	LEELNKR	6		sp|P78875|TPP1_SCHPO	Trehalose-phosphatase OS=Schizosaccharomyces pombe (strain 972 / ATCC 24843) GN=tpp1 PE=1 SV=2	0.5833
2696	482.75513	4	0.2009	0.98	6.90	KPLDNLK	1		sp|Q09784|YA95_SCHPO	Uncharacterized protein C13G6.05c OS=Schizosaccharomyces pombe (strain 972 / ATCC 24843) GN=SPAC13G6.05c PE=1 SV=3	KDAEEDEK	1		sp|O94389|CC124_SCHPO	Coiled-coil domain-containing protein 124 homolog OS=Schizosaccharomyces pombe (strain 972 / ATCC 24843) GN=SPBC29A10.12 PE=3 SV=1	0.5833
9780	716.0284	3	0.2007	0.93	-3.53	KYTWVK	1		sp|O14006|RT09_SCHPO	37S ribosomal protein S9; mitochondrial OS=Schizosaccharomyces pombe (strain 972 / ATCC 24843) GN=mrps9 PE=1 SV=2	KYNDMWTAR	1		sp|Q9Y7Q3|YQ6A_SCHPO	Uncharacterized protein C191.10 OS=Schizosaccharomyces pombe (strain 972 / ATCC 24843) GN=SPCC191.10 PE=4 SV=1	0.5833
2479	452.6561	5	0.2007	0.94	6.16	KYQLLFDK	1		sp|Q9P7M1|DEP1_SCHPO	Transcriptional regulatory protein dep1 OS=Schizosaccharomyces pombe (strain 972 / ATCC 24843) GN=dep1 PE=1 SV=1	KHLDAEVQK	1		sp|P41878|RPN11_SCHPO	26S proteasome regulatory subunit rpn11 OS=Schizosaccharomyces pombe (strain 972 / ATCC 24843) GN=rpn11 PE=1 SV=2	0.5833
1355	786.74896	3	0.2007	0.96	7.66	ELKYYELK	3		sp|Q7Z992|SST6_SCHPO	ESCRT-I complex subunit vps23 OS=Schizosaccharomyces pombe (strain 972 / ATCC 24843) GN=sst6 PE=3 SV=2	DCIKTIEEK	4	57.02146@C;	sp|O94620|CWF17_SCHPO	Pre-mRNA-splicing factor cwf17 OS=Schizosaccharomyces pombe (strain 972 / ATCC 24843) GN=cwf17 PE=1 SV=1	0.5833
9738	767.07104	3	0.2005	0.97	-9.88	KPEALK	1		sp|O60173|DBP7_SCHPO	ATP-dependent RNA helicase dbp7 OS=Schizosaccharomyces pombe (strain 972 / ATCC 24843) GN=dbp7 PE=3 SV=1	QMAEQLKVSEGEK	7		sp|Q92371|NACB_SCHPO	Nascent polypeptide-associated complex subunit beta OS=Schizosaccharomyces pombe (strain 972 / ATCC 24843) GN=btf3 PE=2 SV=2	0.5833
3398	657.3275	3	0.2005	0.99	10.97	KALDICR	1	57.02146@C;	sp|P41411|CDC18_SCHPO	Cell division control protein 18 OS=Schizosaccharomyces pombe (strain 972 / ATCC 24843) GN=cdc18 PE=1 SV=1	KDSYECR	1	57.02146@C;	sp|Q02061|RPB2_SCHPO	DNA-directed RNA polymerase II subunit RPB2 OS=Schizosaccharomyces pombe (strain 972 / ATCC 24843) GN=rpb2 PE=1 SV=2	0.5833
6029	741.0339	3	0.2005	0.96	5.72	KGNSNADR	1		sp|Q10429|CND3_SCHPO	Condensin complex subunit 3 OS=Schizosaccharomyces pombe (strain 972 / ATCC 24843) GN=cnd3 PE=1 SV=1	VYEKGGNWNR	4		sp|P22987|KIN1_SCHPO	Protein kinase kin1 OS=Schizosaccharomyces pombe (strain 972 / ATCC 24843) GN=kin1 PE=1 SV=3	0.5833
13639	619.55725	4	0.2004	0.99	4.34	MSFAQILR	1		sp|O42855|RT51_SCHPO	37S ribosomal protein mrp51; mitochondrial OS=Schizosaccharomyces pombe (strain 972 / ATCC 24843) GN=mrp51 PE=3 SV=2	EAHKQDYSPPSN	4		sp|C6Y4D2|RM49_SCHPO	Probable 54S ribosomal protein MRP49; mitochondrial OS=Schizosaccharomyces pombe (strain 972 / ATCC 24843) GN=mrp49 PE=3 SV=1	0.5833
4100	728.3472	3	0.2003	0.84	9.62	MDQER	1		sp|O94306|YCGJ_SCHPO	Uncharacterized protein C16C4.19 OS=Schizosaccharomyces pombe (strain 972 / ATCC 24843) GN=SPCC16C4.19 PE=4 SV=1	WEDALSAYEKR	10		sp|Q9Y7K2|TOR2_SCHPO	Phosphatidylinositol 3-kinase tor2 OS=Schizosaccharomyces pombe (strain 972 / ATCC 24843) GN=tor2 PE=1 SV=2	0.5833
8556	598.68005	3	0.2002	0.98	-9.94	MNILPK	1		sp|O74402|HSP78_SCHPO	Heat shock protein 78; mitochondrial OS=Schizosaccharomyces pombe (strain 972 / ATCC 24843) GN=hsp78 PE=3 SV=1	KELLPDVK	1		sp|O74562|SEC8_SCHPO	Exocyst complex component sec8 OS=Schizosaccharomyces pombe (strain 972 / ATCC 24843) GN=sec8 PE=1 SV=2	0.5833
10997	867.1457	3	0.2002	0.99	2.72	GAFKV	4		sp|Q10335|RPN7_SCHPO	Probable 26S proteasome regulatory subunit rpn7 OS=Schizosaccharomyces pombe (strain 972 / ATCC 24843) GN=rpn7 PE=2 SV=1	KAPNTVYAVQFLEAVYK	1		sp|O42897|RPN3_SCHPO	Probable 26S proteasome regulatory subunit rpn3 OS=Schizosaccharomyces pombe (strain 972 / ATCC 24843) GN=rpn3 PE=3 SV=2	0.5833
10262	829.74976	3	0.2002	0.99	-7.86	KTSISR	1		sp|P78970|LAG1_SCHPO	Sphingosine N-acyltransferase lag1 OS=Schizosaccharomyces pombe (strain 972 / ATCC 24843) GN=lag1 PE=1 SV=2	MNDFSFEDKGLISR	1		sp|O14073|YEA8_SCHPO	Putative dipeptidyl aminopeptidase C2E11.08 OS=Schizosaccharomyces pombe (strain 972 / ATCC 24843) GN=SPAC2E11.08 PE=3 SV=1	0.5833
5010	498.239	4	0.2001	0.95	-10.62	MAGMFR	1		sp|O74800|IMP1_SCHPO	Mitochondrial inner membrane protease subunit 1 OS=Schizosaccharomyces pombe (strain 972 / ATCC 24843) GN=imp1 PE=3 SV=1	KATEAYWSGK	1		sp|Q9UT19|METE_SCHPO	Probable 5-methyltetrahydropteroyltriglutamate--homocysteine methyltransferase OS=Schizosaccharomyces pombe (strain 972 / ATCC 24843) GN=met26 PE=1 SV=1	0.5833
9030	785.7452	3	0.2001	0.96	-9.44	LKGDTALK	2		sp|O94358|YHOA_SCHPO	Uncharacterized protein C428.10 OS=Schizosaccharomyces pombe (strain 972 / ATCC 24843) GN=SPBC428.10 PE=1 SV=2	GSDGKDYQYVLK	5		sp|Q9Y7K2|TOR2_SCHPO	Phosphatidylinositol 3-kinase tor2 OS=Schizosaccharomyces pombe (strain 972 / ATCC 24843) GN=tor2 PE=1 SV=2	0.5833
2012	545.68036	5	0.2001	1.00	-7.98	LEEFKNLK	5		sp|O74481|YQJ8_SCHPO	Uncharacterized protein C1840.08c OS=Schizosaccharomyces pombe (strain 972 / ATCC 24843) GN=SPCC1840.08c PE=3 SV=1	DKDSFEAHVFMIK	2		sp|Q09671|OYEB_SCHPO	Putative NADPH dehydrogenase C5H10.10 OS=Schizosaccharomyces pombe (strain 972 / ATCC 24843) GN=SPAC5H10.10 PE=3 SV=1	0.5833
10232	716.03107	3	0.2000	1.00	0.23	KYTWVK	1		sp|O14006|RT09_SCHPO	37S ribosomal protein S9; mitochondrial OS=Schizosaccharomyces pombe (strain 972 / ATCC 24843) GN=mrps9 PE=1 SV=2	KYNDMWTAR	1		sp|Q9Y7Q3|YQ6A_SCHPO	Uncharacterized protein C191.10 OS=Schizosaccharomyces pombe (strain 972 / ATCC 24843) GN=SPCC191.10 PE=4 SV=1	0.5833
7638	776.7292	3	0.2000	0.99	8.50	VVDGEKK	6		sp|O60135|LCF1_SCHPO	Long-chain-fatty-acid--CoA ligase 1 OS=Schizosaccharomyces pombe (strain 972 / ATCC 24843) GN=lcf1 PE=3 SV=1	YWKYFEESHK	3		sp|O60142|PPR2_SCHPO	Pentatricopeptide repeat-containing protein 2; mitochondrial OS=Schizosaccharomyces pombe (strain 972 / ATCC 24843) GN=ppr2 PE=3 SV=1	0.5833
12138	865.75977	3	0.1998	0.83	-5.18	FNGNYNGKSK	8		sp|P87154|DPOE_SCHPO	DNA polymerase epsilon catalytic subunit A OS=Schizosaccharomyces pombe (strain 972 / ATCC 24843) GN=pol2 PE=2 SV=1	RPVENEKDSQK	7		sp|O14279|RR14N_SCHPO	Ribosomal RNA-processing protein 14-N OS=Schizosaccharomyces pombe (strain 972 / ATCC 24843) GN=rrp14n PE=1 SV=1	0.5833
1903	665.0301	3	0.1997	0.93	2.70	GKDNVGAK	2		sp|Q9USZ1|EFGM_SCHPO	Elongation factor G; mitochondrial OS=Schizosaccharomyces pombe (strain 972 / ATCC 24843) GN=mef1 PE=3 SV=2	KHLDAEVQK	1		sp|P41878|RPN11_SCHPO	26S proteasome regulatory subunit rpn11 OS=Schizosaccharomyces pombe (strain 972 / ATCC 24843) GN=rpn11 PE=1 SV=2	0.5833
11797	662.31647	3	0.1997	0.91	-3.32	MAETK	1		sp|O94548|MTC1_SCHPO	Maintenance of telomere capping protein 1 OS=Schizosaccharomyces pombe (strain 972 / ATCC 24843) GN=SPCC1322.09 PE=3 SV=1	ESDEFVADKTK	9		sp|P07669|TPIS_SCHPO	Triosephosphate isomerase OS=Schizosaccharomyces pombe (strain 972 / ATCC 24843) GN=tpi1 PE=1 SV=4	0.5833
11777	517.2533	4	0.1996	0.94	-1.89	MNYQR	1		sp|O74456|PEF1_SCHPO	Serine/threonine-protein kinase pef1 OS=Schizosaccharomyces pombe (strain 972 / ATCC 24843) GN=pef1 PE=3 SV=2	DNIELNSKER	8		sp|O14207|MMS22_SCHPO	Protein mms22 OS=Schizosaccharomyces pombe (strain 972 / ATCC 24843) GN=mus7 PE=3 SV=1	0.5833
5299	753.39026	4	0.1995	0.97	5.60	TNAVDESQLKAR	10		sp|Q9UTE4|YFM8_SCHPO	Uncharacterized glutamine amidotransferase C222.08c OS=Schizosaccharomyces pombe (strain 972 / ATCC 24843) GN=SPAC222.08c PE=3 SV=1	LNKNNAYYIGESR	3		sp|Q9UTL9|YIV5_SCHPO	Uncharacterized ATP-dependent helicase C144.05 OS=Schizosaccharomyces pombe (strain 972 / ATCC 24843) GN=SPAC144.05 PE=3 SV=1	0.5833
12282	744.7537	3	0.1995	0.98	-6.13	MVRLTPR	1		sp|Q9HGM7|NPRL3_SCHPO	Nitrogen permease regulator 3-like protein OS=Schizosaccharomyces pombe (strain 972 / ATCC 24843) GN=SPBC543.04 PE=3 SV=1	QMIDSFKIIK	7		sp|O42889|YBN5_SCHPO	Uncharacterized protein C8E4.05c OS=Schizosaccharomyces pombe (strain 972 / ATCC 24843) GN=SPBC8E4.05c PE=3 SV=1	0.5833
13546	514.2767	3	0.1995	1.00	-6.42	MNPER	1		sp|Q9URV8|YBL3_SCHPO	UPF0744 protein C106.03 OS=Schizosaccharomyces pombe (strain 972 / ATCC 24843) GN=SPBC106.03 PE=1 SV=1	NNILKR	5		sp|Q9USR2|UBP10_SCHPO	Probable mRNA-splicing protein ubp10 OS=Schizosaccharomyces pombe (strain 972 / ATCC 24843) GN=ubp10 PE=3 SV=1	0.5833
2027	747.7461	3	0.1994	0.96	4.25	NVAKVEK	4		sp|Q92377|MDM12_SCHPO	Mitochondrial distribution and morphology protein 12 OS=Schizosaccharomyces pombe (strain 972 / ATCC 24843) GN=mdm12 PE=3 SV=1	LTHEKSTMLEK	5		sp|O14126|PRS6A_SCHPO	26S protease regulatory subunit 6A OS=Schizosaccharomyces pombe (strain 972 / ATCC 24843) GN=tbp1 PE=3 SV=1	0.5833
7691	821.05206	3	0.1993	0.88	-0.69	FKEDEDAK	2		sp|Q10313|TRNL_SCHPO	tRNA ligase 1 OS=Schizosaccharomyces pombe (strain 972 / ATCC 24843) GN=trl1 PE=3 SV=2	MSNAVSSSVFGEK	1		sp|O94449|RFC4_SCHPO	Replication factor C subunit 4 OS=Schizosaccharomyces pombe (strain 972 / ATCC 24843) GN=rfc4 PE=1 SV=1	0.5833
4871	583.0879	4	0.1993	0.99	-4.51	VLKELLPK	3		sp|O74842|FFT2_SCHPO	ATP-dependent helicase fft2 OS=Schizosaccharomyces pombe (strain 972 / ATCC 24843) GN=fft2 PE=1 SV=1	KIYNEYPPTK	1		sp|O94579|PSA2_SCHPO	Probable proteasome subunit alpha type-2 OS=Schizosaccharomyces pombe (strain 972 / ATCC 24843) GN=pre8 PE=3 SV=1	0.5833
271	400.60968	5	0.1993	0.98	8.49	EFQKNK	4		sp|O13651|SYIC_SCHPO	Isoleucine--tRNA ligase; cytoplasmic OS=Schizosaccharomyces pombe (strain 972 / ATCC 24843) GN=irs1 PE=3 SV=1	KSGHGTYYR	1		tr|S6BDH3|S6BDH3_SCHPM&sp|Q09917|PKD2_SCHPO	TRP-like ion channel Pkd2 OS=Schizosaccharomyces pombe GN=pkd2 PE=4 SV=1	0.5833
10181	829.74835	3	0.1992	0.93	-3.54	FCKLSR	3	57.02146@C;	sp|Q9P6R9|CWC22_SCHPO	Pre-mRNA-splicing factor cwf22 OS=Schizosaccharomyces pombe (strain 972 / ATCC 24843) GN=cwf22 PE=1 SV=3	FCSKDWDLILDK	4	57.02146@C;	sp|Q9P7Z3|SEE1_SCHPO	Protein-lysine N-methyltransferase see1 OS=Schizosaccharomyces pombe (strain 972 / ATCC 24843) GN=SPBC839.14c PE=2 SV=1	0.5833
12726	869.1794	3	0.1992	0.99	-2.25	MIQAAK	1		sp|P21537|ATP9_SCHPO	ATP synthase subunit 9; mitochondrial OS=Schizosaccharomyces pombe (strain 972 / ATCC 24843) GN=atp9 PE=3 SV=3	AIVVFVPQPLLKAFHK	12		sp|Q10101|RS7_SCHPO	40S ribosomal protein S7 OS=Schizosaccharomyces pombe (strain 972 / ATCC 24843) GN=rps7 PE=1 SV=2	0.5833
8960	851.8045	3	0.1992	0.94	-7.56	KFGGIPISFK	1		sp|Q09773|MUG62_SCHPO	Meiotically up-regulated gene 62 protein OS=Schizosaccharomyces pombe (strain 972 / ATCC 24843) GN=mug62 PE=1 SV=1	MAIVFPFQLEK	1		sp|Q9UUF3|YNF3_SCHPO	Probable tyrosine-protein phosphatase C17A3.03c OS=Schizosaccharomyces pombe (strain 972 / ATCC 24843) GN=pi043 PE=1 SV=3	0.5833
2568	477.77493	4	0.1990	1.00	4.48	TLPIKR	5		sp|Q76PD3|DBP6_SCHPO	ATP-dependent RNA helicase dbp6 OS=Schizosaccharomyces pombe (strain 972 / ATCC 24843) GN=dbp6 PE=2 SV=1	NKNVYYSR	2		sp|P87227|MIS6_SCHPO	Inner centromere protein mis6 OS=Schizosaccharomyces pombe (strain 972 / ATCC 24843) GN=mis6 PE=1 SV=1	0.5833
12269	615.01306	3	0.1990	0.99	8.28	KDELLR	1		sp|Q10423|CCE1_SCHPO	Cruciform cutting endonuclease 1; mitochondrial OS=Schizosaccharomyces pombe (strain 972 / ATCC 24843) GN=cce1 PE=1 SV=1	MREDLLR	1		sp|O60065|PEX14_SCHPO	Peroxisomal membrane protein pex14 OS=Schizosaccharomyces pombe (strain 972 / ATCC 24843) GN=pex14 PE=3 SV=1	0.5833
5615	782.13617	4	0.1990	0.96	3.36	KISQAEGYDAQTR	1		sp|P36630|CG22_SCHPO	G2/mitotic-specific cyclin cig2 OS=Schizosaccharomyces pombe (strain 972 / ATCC 24843) GN=cig2 PE=1 SV=2	MDMIDEAITEVVR	1		sp|P36583|PCK2_SCHPO	Protein kinase C-like 2 OS=Schizosaccharomyces pombe (strain 972 / ATCC 24843) GN=pck2 PE=1 SV=2	0.5833
10119	686.6951	3	0.1989	0.90	3.20	NKSGNLLR	2		sp|Q10407|MKH1_SCHPO	MAP kinase kinase kinase mkh1 OS=Schizosaccharomyces pombe (strain 972 / ATCC 24843) GN=mkh1 PE=3 SV=1	MEDENILR	1		sp|Q9P805|DCP1_SCHPO	mRNA-decapping enzyme subunit 1 OS=Schizosaccharomyces pombe (strain 972 / ATCC 24843) GN=dcp1 PE=1 SV=1	0.5833
12324	698.752	3	0.1988	0.98	10.15	KYLLSR	1		sp|Q10475|IF4G_SCHPO	Eukaryotic translation initiation factor 4 gamma OS=Schizosaccharomyces pombe (strain 972 / ATCC 24843) GN=tif471 PE=1 SV=1	TKLLLDAFEK	2		sp|O94632|MU158_SCHPO	Meiotically up-regulated gene 158 protein OS=Schizosaccharomyces pombe (strain 972 / ATCC 24843) GN=mug158 PE=1 SV=4	0.5833
12815	523.49915	4	0.1987	0.99	2.10	MPQFFR	1		sp|O14080|YEAF_SCHPO	Uncharacterized protein UNK4;15 OS=Schizosaccharomyces pombe (strain 972 / ATCC 24843) GN=SPAC2E11.15 PE=4 SV=1	MSIDFDWSK	1		sp|Q92377|MDM12_SCHPO	Mitochondrial distribution and morphology protein 12 OS=Schizosaccharomyces pombe (strain 972 / ATCC 24843) GN=mdm12 PE=3 SV=1	0.5833
10462	655.8396	4	0.1984	0.93	-9.04	AASIAVEDEKR	10		sp|Q9UUB6|UBLH2_SCHPO	Ubiquitin carboxyl-terminal hydrolase 2 OS=Schizosaccharomyces pombe (strain 972 / ATCC 24843) GN=uch2 PE=1 SV=1	KENVWTGLYGK	1		tr|H2FH13|H2FH13_SCHPM&sp|Q10668|SWI2_SCHPO&tr|H2FH12|H2FH12_SCHPM	Swi2S OS=Schizosaccharomyces pombe GN=swi2 PE=2 SV=1	0.5833
5520	548.2474	4	0.1984	0.83	-8.48	MGEISMKSK	1		sp|Q9P785|YNY5_SCHPO	LisH domain-containing protein C1711.05 OS=Schizosaccharomyces pombe (strain 972 / ATCC 24843) GN=SPBC1711.05 PE=3 SV=1	GKYDCDER	2	57.02146@C;	sp|Q9USQ5|OAZ_SCHPO	Ornithine decarboxylase antizyme OS=Schizosaccharomyces pombe (strain 972 / ATCC 24843) GN=spa1 PE=1 SV=2	0.5833
882	551.2757	3	0.1984	0.89	4.36	SSCGKR	5	57.02146@C;	sp|Q9UTB5|PSD2_SCHPO	Phosphatidylserine decarboxylase proenzyme 2; mitochondrial OS=Schizosaccharomyces pombe (strain 972 / ATCC 24843) GN=psd2 PE=3 SV=1	SSEDVKR	6		sp|Q10411|SPO15_SCHPO	Sporulation-specific protein 15 OS=Schizosaccharomyces pombe (strain 972 / ATCC 24843) GN=spo15 PE=1 SV=1	0.5833
1060	395.4118	5	0.1981	0.99	-3.34	KSLTDK	1		sp|P54874|HMCS_SCHPO	Hydroxymethylglutaryl-CoA synthase OS=Schizosaccharomyces pombe (strain 972 / ATCC 24843) GN=hcs1 PE=1 SV=1	MPTVQTPSQR	1		sp|G2TRT3|TAM14_SCHPO	Protein tam14 OS=Schizosaccharomyces pombe (strain 972 / ATCC 24843) GN=tam14 PE=2 SV=1	0.5833
1555	488.587	3	0.1981	0.91	-3.42	NNVKR	4		sp|Q9C1X5|YKW2_SCHPO	Uncharacterized oxidoreductase P32A8.02 OS=Schizosaccharomyces pombe (strain 972 / ATCC 24843) GN=SPAP32A8.02 PE=3 SV=1	MSETTK	1		sp|Q9UTN0|YII3_SCHPO	Uncharacterized transcriptional regulatory protein C139.03 OS=Schizosaccharomyces pombe (strain 972 / ATCC 24843) GN=SPAC139.03 PE=3 SV=1	0.5833
1979	674.066	3	0.1981	0.95	4.96	VLKIHR	3		sp|Q09684|KAR5_SCHPO	Nuclear fusion protein tht1 OS=Schizosaccharomyces pombe (strain 972 / ATCC 24843) GN=tht1 PE=1 SV=2	VLEQVDMKR	8		sp|Q09727|MRP20_SCHPO	54S ribosomal protein L23; mitochondrial OS=Schizosaccharomyces pombe (strain 972 / ATCC 24843) GN=mrp20 PE=3 SV=1	0.5833
5576	574.2639	4	0.1980	0.84	1.49	MAENAGNETK	1		sp|O42903|YBAC_SCHPO	GRIP domain-containing protein C119.12 OS=Schizosaccharomyces pombe (strain 972 / ATCC 24843) GN=SPBC119.12 PE=2 SV=1	QDGNSSGSGKR	10		sp|O94653|BMS1_SCHPO	Ribosome biogenesis protein bms1 OS=Schizosaccharomyces pombe (strain 972 / ATCC 24843) GN=bms1 PE=1 SV=2	0.5833
10372	626.5569	4	0.1979	0.98	-5.46	KDISR	1		sp|O94679|CND1_SCHPO	Condensin complex subunit 1 OS=Schizosaccharomyces pombe (strain 972 / ATCC 24843) GN=cnd1 PE=1 SV=1	MKECLNFDSFTLDK	2	57.02146@C;	sp|O13848|I3ACR_SCHPO	NAD/NADP-dependent indole-3-acetaldehyde reductase OS=Schizosaccharomyces pombe (strain 972 / ATCC 24843) GN=SPAC19G12.09 PE=1 SV=1	0.5833
4480	453.84683	5	0.1978	0.97	5.18	TKHGR	2		sp|Q9UUG8|TUP12_SCHPO	Transcriptional repressor tup12 OS=Schizosaccharomyces pombe (strain 972 / ATCC 24843) GN=tup12 PE=1 SV=2	ASLPGLNASSEKEAR	12		sp|O60072|MUG81_SCHPO	Putative helicase mug81 OS=Schizosaccharomyces pombe (strain 972 / ATCC 24843) GN=mug81 PE=1 SV=1	0.5833
7661	724.3562	3	0.1977	0.94	-9.79	KLPELK	1		sp|O14155|YE72_SCHPO	UPF0047 protein C4A8.02c OS=Schizosaccharomyces pombe (strain 972 / ATCC 24843) GN=SPAC4A8.02c PE=3 SV=1	NGGCNHMTCKK	10	57.02146@C;	sp|Q9P3U4|HEL1_SCHPO	E3 ubiquitin-protein ligase dbl4 OS=Schizosaccharomyces pombe (strain 972 / ATCC 24843) GN=dbl4 PE=3 SV=1	0.5833
11890	676.68365	3	0.1977	1.00	-2.95	KVQNSK	1		sp|Q9USH0|YJH4_SCHPO	Uncharacterized membrane protein P31B10.04 OS=Schizosaccharomyces pombe (strain 972 / ATCC 24843) GN=SPCP31B10.04 PE=3 SV=1	CKSLYSSNTK	2	57.02146@C;	sp|Q10336|MCP6_SCHPO	Meiotic coiled-coil protein 6 OS=Schizosaccharomyces pombe (strain 972 / ATCC 24843) GN=mcp6 PE=1 SV=1	0.5833
5172	635.35376	3	0.1977	0.97	-4.55	MKILK	1		tr|Q35901|Q35901_SCHPM&sp|P05501|CYB_SCHPO	Cytochrome b (Fragment) OS=Schizosaccharomyces pombe PE=3 SV=2	LKDPYDDIR	2		sp|O60081|YQK7_SCHPO	Uncharacterized protein C1494.07 OS=Schizosaccharomyces pombe (strain 972 / ATCC 24843) GN=SPCC1494.07 PE=3 SV=1	0.5833
7449	792.07367	3	0.1975	0.89	-8.85	EAAAAAQKK	8		sp|Q9Y7I8|ZUO1_SCHPO	Zuotin OS=Schizosaccharomyces pombe (strain 972 / ATCC 24843) GN=zuo1 PE=1 SV=2	SIVNASNMKEEK	9		sp|O74630|ATM_SCHPO	Serine/threonine-protein kinase tel1 OS=Schizosaccharomyces pombe (strain 972 / ATCC 24843) GN=tel1 PE=1 SV=1	0.5833
5649	541.6575	5	0.1975	0.98	-4.15	NQKGNSSR	3		sp|P30261|DPOD3_SCHPO	DNA polymerase delta subunit 3 OS=Schizosaccharomyces pombe (strain 972 / ATCC 24843) GN=cdc27 PE=1 SV=1	SVCTKTNHPESSSSR	5	57.02146@C;	sp|Q9P7V9|UBP9_SCHPO	Probable ubiquitin carboxyl-terminal hydrolase 9 OS=Schizosaccharomyces pombe (strain 972 / ATCC 24843) GN=ubp9 PE=1 SV=1	0.5833
2447	515.0426	4	0.1974	0.99	-10.57	GVTKTR	4		sp|O14064|BIR1_SCHPO	Protein bir1 OS=Schizosaccharomyces pombe (strain 972 / ATCC 24843) GN=bir1 PE=1 SV=1	IAGESQASLVKR	11		sp|O13615|PRP46_SCHPO	Pre-mRNA-splicing factor prp5 OS=Schizosaccharomyces pombe (strain 972 / ATCC 24843) GN=prp5 PE=1 SV=1	0.5833
12180	809.0949	3	0.1974	0.97	5.74	KHDALVK	1		sp|Q10057|PDI1_SCHPO	Putative protein disulfide-isomerase C1F5.02 OS=Schizosaccharomyces pombe (strain 972 / ATCC 24843) GN=SPAC1F5.02 PE=3 SV=1	EKPCLSCDGKGVK	2	57.02146@C;	sp|O94657|XDJ1_SCHPO	DnaJ protein homolog xdj1 OS=Schizosaccharomyces pombe (strain 972 / ATCC 24843) GN=xdj1 PE=3 SV=1	0.5833
201	533.03687	4	0.1973	0.97	-0.34	KSLVQK	1		sp|Q9C0Z4|DOP1_SCHPO	Protein dopey OS=Schizosaccharomyces pombe (strain 972 / ATCC 24843) GN=SPAPB21F2.02 PE=1 SV=1	YFEFGNEKQK	8		sp|O94462|PUF3_SCHPO	mRNA-binding protein puf3 OS=Schizosaccharomyces pombe (strain 972 / ATCC 24843) GN=puf3 PE=2 SV=4	0.5833
6429	649.688	3	0.1973	1.00	-6.71	KPYHK	1		sp|Q10103|CHP1_SCHPO	Chromo domain-containing protein 1 OS=Schizosaccharomyces pombe (strain 972 / ATCC 24843) GN=chp1 PE=1 SV=1	MLRYSLQAR	1		sp|Q9P4W1|COX8_SCHPO	Cytochrome c oxidase polypeptide VIII; mitochondrial OS=Schizosaccharomyces pombe (strain 972 / ATCC 24843) GN=cox8 PE=3 SV=1	0.5833
1881	506.9362	3	0.1973	0.98	10.29	DPEKK	4		sp|O14180|YDS4_SCHPO	Brix domain-containing protein C4F8.04 OS=Schizosaccharomyces pombe (strain 972 / ATCC 24843) GN=SPAC4F8.04 PE=3 SV=1	DPKSYR	3		sp|Q10342|SDA1_SCHPO	Protein sda1 OS=Schizosaccharomyces pombe (strain 972 / ATCC 24843) GN=sda1 PE=3 SV=2	0.5833
9776	470.5972	3	0.1972	0.97	1.91	TSKNK	3		sp|O94387|YGSA_SCHPO	Uncharacterized ATP-dependent helicase C29A10.10c OS=Schizosaccharomyces pombe (strain 972 / ATCC 24843) GN=SPBC29A10.10c PE=3 SV=1	TGFSKR	5		sp|Q9P7T1|SIB1_SCHPO	Hydroxamate-type ferrichrome siderophore peptide synthetase OS=Schizosaccharomyces pombe (strain 972 / ATCC 24843) GN=sib1 PE=1 SV=1	0.5833
1086	653.6874	3	0.1972	0.96	1.12	LKDGELK	2		sp|O74881|BTB1_SCHPO	BTB/POZ domain-containing protein 1 OS=Schizosaccharomyces pombe (strain 972 / ATCC 24843) GN=btb1 PE=1 SV=1	CEDINKLK	6	57.02146@C;	sp|O74429|VIP1_SCHPO	Inositol hexakisphosphate and diphosphoinositol-pentakisphosphate kinase OS=Schizosaccharomyces pombe (strain 972 / ATCC 24843) GN=asp1 PE=1 SV=1	0.5833
1892	622.3436	3	0.1971	0.95	2.10	KEQQK	1		sp|O74777|KRR1_SCHPO	KRR1 small subunit processome component homolog OS=Schizosaccharomyces pombe (strain 972 / ATCC 24843) GN=mis3 PE=3 SV=1	KHLDAEVQK	1		sp|P41878|RPN11_SCHPO	26S proteasome regulatory subunit rpn11 OS=Schizosaccharomyces pombe (strain 972 / ATCC 24843) GN=rpn11 PE=1 SV=2	0.5833
7619	571.55255	4	0.1971	1.00	-10.06	MWILK	1		sp|Q9UT40|YIQ3_SCHPO	Uncharacterized protein C824.03c; mitochondrial OS=Schizosaccharomyces pombe (strain 972 / ATCC 24843) GN=SPAC824.03c PE=4 SV=1	EKMHAELDEIIK	2		sp|Q9UTA9|YL89_SCHPO	Uncharacterized methyltransferase C25B8.09 OS=Schizosaccharomyces pombe (strain 972 / ATCC 24843) GN=SPAC25B8.09 PE=3 SV=1	0.5833
2814	767.3836	3	0.1969	1.00	-7.33	ESEKK	4		sp|O13754|CNS1_SCHPO&sp|Q9C0X4|YB6E_SCHPO	Hsp70/Hsp90 co-chaperone cns1 OS=Schizosaccharomyces pombe (strain 972 / ATCC 24843) GN=cns1 PE=3 SV=1	SEEEYIDFKALAK	9		sp|O59700|YN43_SCHPO	Uncharacterized transporter C36.03c OS=Schizosaccharomyces pombe (strain 972 / ATCC 24843) GN=SPBC36.03c PE=3 SV=1	0.5833
6555	588.8106	4	0.1969	0.97	-0.73	KICCTQPR	1	57.02146@C;	sp|Q10752|CDC28_SCHPO	Pre-mRNA-splicing factor ATP-dependent RNA helicase-like protein cdc28 OS=Schizosaccharomyces pombe (strain 972 / ATCC 24843) GN=cdc28 PE=3 SV=2	MSYKLELLR	1		sp|O94331|PYRE_SCHPO	Orotate phosphoribosyltransferase OS=Schizosaccharomyces pombe (strain 972 / ATCC 24843) GN=ura5 PE=3 SV=1	0.5833
10955	699.37897	3	0.1969	0.97	-0.35	YKSTILR	2		sp|Q10237|YD14_SCHPO	Uncharacterized protein C4G9.04c OS=Schizosaccharomyces pombe (strain 972 / ATCC 24843) GN=SPAC4G9.04c PE=3 SV=1	MTSPCTLIR	1	57.02146@C;	sp|O42956|ART1_SCHPO	Arrestin family protein 1 OS=Schizosaccharomyces pombe (strain 972 / ATCC 24843) GN=art1 PE=3 SV=1	0.5833
8834	603.3532	3	0.1968	0.99	-10.20	DPKNR	3		tr|G9JY47|G9JY47_SCHPM&sp|P36594|RPB1_SCHPO	DNA-directed RNA polymerase (Fragment) OS=Schizosaccharomyces pombe GN=RPB1 PE=3 SV=1	LLELLAKNK	7		sp|Q9USN6|YJY3_SCHPO	Uncharacterized protein C132.03 OS=Schizosaccharomyces pombe (strain 972 / ATCC 24843) GN=SPCC132.03 PE=4 SV=1	0.5833
6852	657.08795	4	0.1967	0.97	-6.98	WKTCLK	2	57.02146@C;	sp|O94248|MDN1_SCHPO	Midasin OS=Schizosaccharomyces pombe (strain 972 / ATCC 24843) GN=mdn1 PE=1 SV=1	KFDEPNGSPVLHANK	1		sp|O13682|SWR1_SCHPO	Helicase swr1 OS=Schizosaccharomyces pombe (strain 972 / ATCC 24843) GN=swr1 PE=3 SV=1	0.5833
2945	550.77747	4	0.1967	0.94	-2.00	KAVESIDSK	1		sp|Q9UUB5|MIS13_SCHPO	Kinetochore protein mis13 OS=Schizosaccharomyces pombe (strain 972 / ATCC 24843) GN=mis13 PE=1 SV=1	SSSSSSKSSSR	7		sp|O74947|YJBA_SCHPO	Uncharacterized protein C553.10 OS=Schizosaccharomyces pombe (strain 972 / ATCC 24843) GN=SPCC553.10 PE=3 SV=1	0.5833
8921	928.83716	3	0.1966	0.98	-0.88	ILLKPR	4		sp|O14466|DPM1_SCHPO	Dolichol-phosphate mannosyltransferase OS=Schizosaccharomyces pombe (strain 972 / ATCC 24843) GN=dpm1 PE=2 SV=1	MTDKYAFSLTTFSPNGK	1		sp|O94579|PSA2_SCHPO	Probable proteasome subunit alpha type-2 OS=Schizosaccharomyces pombe (strain 972 / ATCC 24843) GN=pre8 PE=3 SV=1	0.5833
11700	720.07635	3	0.1966	0.96	5.21	MSQIQDLK	1		sp|Q9USY2|YOW4_SCHPO	Uncharacterized RNA-binding protein C1861.04c OS=Schizosaccharomyces pombe (strain 972 / ATCC 24843) GN=SPBC1861.04c PE=3 SV=1	KILLETVDK	1		sp|P0CS92|YKV6_SCHPO	Uncharacterized protein C959.06c OS=Schizosaccharomyces pombe (strain 972 / ATCC 24843) GN=SPAC959.06c PE=4 SV=1	0.5833
3250	521.0291	4	0.1965	0.94	0.12	MKSMLLR	1		sp|Q09835|GOS1_SCHPO	Protein transport protein gos1 OS=Schizosaccharomyces pombe (strain 972 / ATCC 24843) GN=gos1 PE=3 SV=1	MEQFEIIR	1		sp|O13894|MU103_SCHPO	Meiotically up-regulated gene 103 protein OS=Schizosaccharomyces pombe (strain 972 / ATCC 24843) GN=mug103 PE=1 SV=1	0.5833
3438	660.0239	3	0.1965	0.99	2.96	SASTSAKK	7		sp|O60067|TAPT1_SCHPO	Protein TAPT1 homolog OS=Schizosaccharomyces pombe (strain 972 / ATCC 24843) GN=SPBC13G1.05 PE=1 SV=1	GAKLEEGMVK	3		sp|Q9P6R8|CWC24_SCHPO	Pre-mRNA-splicing factor cwf24 OS=Schizosaccharomyces pombe (strain 972 / ATCC 24843) GN=cwf24 PE=1 SV=1	0.5833
6979	632.7015	3	0.1965	0.98	-7.67	VPEKSNK	4		sp|Q9P792|YN8B_SCHPO	ZZ-type zinc finger-containing protein P35G2.11c OS=Schizosaccharomyces pombe (strain 972 / ATCC 24843) GN=SPBP35G2.11c PE=3 SV=1	ILVEDLKK	7		sp|O13921|MSH1_SCHPO	MutS protein homolog 1 OS=Schizosaccharomyces pombe (strain 972 / ATCC 24843) GN=msh1 PE=3 SV=2	0.5833
1045	388.61212	5	0.1965	0.99	-8.69	SKANTDIK	2		sp|O74755|PST3_SCHPO	Paired amphipathic helix protein pst3 OS=Schizosaccharomyces pombe (strain 972 / ATCC 24843) GN=pst3 PE=3 SV=1	KHVSTPEK	1		sp|O74504|YJD1_SCHPO	UPF0590 protein C594.01 OS=Schizosaccharomyces pombe (strain 972 / ATCC 24843) GN=SPCC594.01 PE=1 SV=2	0.5833
1610	435.2431	5	0.1965	0.92	8.32	MVASLIKR	1		sp|Q9P7D1|YOFI_SCHPO	Uncharacterized protein P4H10.18c OS=Schizosaccharomyces pombe (strain 972 / ATCC 24843) GN=SPBP4H10.18c PE=4 SV=1	KEDEVNEVR	1		sp|Q9US10|YK68_SCHPO	Uncharacterized membrane protein C6F6.13c OS=Schizosaccharomyces pombe (strain 972 / ATCC 24843) GN=SPAC607.08c PE=3 SV=1	0.5833
10327	719.07855	3	0.1964	0.95	3.17	KVDELIR	1		sp|O13290|DYHC_SCHPO	Dynein heavy chain; cytoplasmic OS=Schizosaccharomyces pombe (strain 972 / ATCC 24843) GN=dhc1 PE=1 SV=1	LVKCDLELR	3	57.02146@C;	sp|Q10484|YDFC_SCHPO	Uncharacterized protein C17C9.12 OS=Schizosaccharomyces pombe (strain 972 / ATCC 24843) GN=SPAC17C9.12 PE=1 SV=2	0.5833
11420	713.3521	3	0.1963	0.97	10.62	KDENGSVK	1		sp|O74853|FAP1H_SCHPO	FKBP12-associated protein 1 homolog OS=Schizosaccharomyces pombe (strain 972 / ATCC 24843) GN=fap1 PE=1 SV=1	SSTNTEKDSR	7		sp|O14256|YE6A_SCHPO	Uncharacterized protein C6G10.10c OS=Schizosaccharomyces pombe (strain 972 / ATCC 24843) GN=SPAC6G10.10c PE=4 SV=1	0.5833
12097	804.4173	3	0.1962	0.94	-9.12	FNKNSFEK	3		sp|Q10361|ETP1_SCHPO	Electron transfer protein 1; mitochondrial OS=Schizosaccharomyces pombe (strain 972 / ATCC 24843) GN=etp1 PE=1 SV=2	KGPNFSLQIEK	1		sp|O42870|SYFA_SCHPO	Phenylalanine--tRNA ligase alpha subunit OS=Schizosaccharomyces pombe (strain 972 / ATCC 24843) GN=frs2 PE=3 SV=3	0.5833
3872	505.28955	4	0.1962	0.96	2.00	MVRTR	1		sp|P79058|IGO1_SCHPO	mRNA stability protein mug134 OS=Schizosaccharomyces pombe (strain 972 / ATCC 24843) GN=mug134 PE=2 SV=4	RPSIFDVKTR	8		sp|O43079|AP1B1_SCHPO	AP-1 complex subunit beta-1 OS=Schizosaccharomyces pombe (strain 972 / ATCC 24843) GN=apl2 PE=1 SV=1	0.5833
9783	640.35724	3	0.1961	0.94	-6.94	MPPAHKR	1		sp|P87176|SLX8_SCHPO	E3 ubiquitin-protein ligase complex slx8-rfp subunit slx8 OS=Schizosaccharomyces pombe (strain 972 / ATCC 24843) GN=slx8 PE=1 SV=1	MSILNVIR	1		sp|O59833|YCUD_SCHPO	Uncharacterized transporter C965.13 OS=Schizosaccharomyces pombe (strain 972 / ATCC 24843) GN=SPCC965.13 PE=3 SV=1	0.5833
6500	818.4565	3	0.1961	0.93	5.97	MLLHGLGR	1		sp|O13948|YEH5_SCHPO	Uncharacterized protein C23H4.05c OS=Schizosaccharomyces pombe (strain 972 / ATCC 24843) GN=SPAC23H4.05c PE=3 SV=1	KVEYQFFLAFK	1		sp|G2TRR5|YORW_SCHPO	Putative uncharacterized protein P8B7.32 OS=Schizosaccharomyces pombe (strain 972 / ATCC 24843) GN=SPBP8B7.32 PE=4 SV=1	0.5833
12177	716.0323	3	0.1961	0.93	1.93	KYTWVK	1		sp|O14006|RT09_SCHPO	37S ribosomal protein S9; mitochondrial OS=Schizosaccharomyces pombe (strain 972 / ATCC 24843) GN=mrps9 PE=1 SV=2	KYNDMWTAR	1		sp|Q9Y7Q3|YQ6A_SCHPO	Uncharacterized protein C191.10 OS=Schizosaccharomyces pombe (strain 972 / ATCC 24843) GN=SPCC191.10 PE=4 SV=1	0.5833
13625	806.1006	3	0.1961	0.95	-3.34	DKFLSILEK	2		sp|Q09710|YA33_SCHPO	Uncharacterized protein C18B11.03c OS=Schizosaccharomyces pombe (strain 972 / ATCC 24843) GN=SPAC18B11.03c PE=4 SV=2	QKIDISDDPR	2		sp|Q10284|HSP75_SCHPO	Heat shock protein sks2 OS=Schizosaccharomyces pombe (strain 972 / ATCC 24843) GN=sks2 PE=1 SV=2	0.5833
1964	484.0526	4	0.1960	0.96	9.98	LAAAKQR	5		sp|Q9C1W6|YN59_SCHPO	Uncharacterized protein C713.09 OS=Schizosaccharomyces pombe (strain 972 / ATCC 24843) GN=SPBC713.09 PE=4 SV=1	ALANKLPGVR	5		sp|O42859|RT02_SCHPO	Probable 37S ribosomal protein mrp2; mitochondrial OS=Schizosaccharomyces pombe (strain 972 / ATCC 24843) GN=mrp2 PE=3 SV=2	0.5833
8906	662.3584	4	0.1959	0.95	2.40	MTSFTESK	1		sp|Q92367|AAP1_SCHPO	Amino-acid permease 1 OS=Schizosaccharomyces pombe (strain 972 / ATCC 24843) GN=aap1 PE=3 SV=1	LLELDIGKPPISQR	8		sp|P87121|TAF2_SCHPO	Transcription initiation factor TFIID subunit 2 OS=Schizosaccharomyces pombe (strain 972 / ATCC 24843) GN=taf2 PE=3 SV=3	0.5833
13178	703.39453	3	0.1959	0.94	10.31	KSASLEGK	1		sp|Q8TFH1|RL18B_SCHPO	60S ribosomal protein L18-B OS=Schizosaccharomyces pombe (strain 972 / ATCC 24843) GN=rpl18b PE=1 SV=1	TFELEGKTVK	7		sp|P11620|YPT1_SCHPO	GTP-binding protein ypt1 OS=Schizosaccharomyces pombe (strain 972 / ATCC 24843) GN=ypt1 PE=1 SV=2	0.5833
11518	636.37787	3	0.1958	0.98	-2.82	KLIPYK	1		sp|Q9UT32|RL1DB_SCHPO	Putative ribosome biogenesis protein C8F11.04 OS=Schizosaccharomyces pombe (strain 972 / ATCC 24843) GN=SPAC8F11.04 PE=3 SV=1	KIGESSIFK	1		sp|O94519|SPF30_SCHPO	Splicing factor spf30 OS=Schizosaccharomyces pombe (strain 972 / ATCC 24843) GN=spf30 PE=1 SV=1	0.5833
8000	603.0346	4	0.1958	0.92	-5.68	MAVASSTVPSK	1		sp|O60143|RL7C_SCHPO	60S ribosomal protein L7-C OS=Schizosaccharomyces pombe (strain 972 / ATCC 24843) GN=rpl7c PE=1 SV=1	MSEDPQSWSK	1		sp|Q1MTR0|ATP23_SCHPO	Mitochondrial inner membrane protease atp23 OS=Schizosaccharomyces pombe (strain 972 / ATCC 24843) GN=atp23 PE=3 SV=1	0.5833
7734	612.72217	3	0.1958	0.96	11.71	QLKTR	3		sp|O74805|MYO51_SCHPO	Myosin-51 OS=Schizosaccharomyces pombe (strain 972 / ATCC 24843) GN=myo51 PE=3 SV=1	KIIIDQVPK	1		sp|Q09748|DNM1_SCHPO	Dynamin-related protein dnm1 OS=Schizosaccharomyces pombe (strain 972 / ATCC 24843) GN=dnm1 PE=3 SV=1	0.5833
3997	659.34534	3	0.1958	0.97	-8.59	FKSWANK	2		sp|Q9HDY4|YK16_SCHPO	Putative ATP-dependent RNA helicase PB1A10.06c OS=Schizosaccharomyces pombe (strain 972 / ATCC 24843) GN=SPAPB1A10.06c PE=3 SV=1	GPKASAHYK	3		sp|Q9US40|YFZ1_SCHPO	Uncharacterized amino-acid permease C1039.01 OS=Schizosaccharomyces pombe (strain 972 / ATCC 24843) GN=SPAC1039.01 PE=3 SV=1	0.5833
12902	576.7114	5	0.1957	1.00	-8.14	KPIIKNR	1		sp|O14013|RRN5_SCHPO	RNA polymerase I-specific transcription initiation factor rrn5 OS=Schizosaccharomyces pombe (strain 972 / ATCC 24843) GN=rrn5 PE=1 SV=1	EEASLKVIYCLFCNK	6	57.02146@C;	sp|Q09796|KA111_SCHPO	Importin beta-like protein kap111 OS=Schizosaccharomyces pombe (strain 972 / ATCC 24843) GN=kap111 PE=3 SV=1	0.5833
4084	546.512	4	0.1956	0.97	9.17	MSSSR	1		sp|O74418|SNUT3_SCHPO	U4/U6.U5 tri-snRNP-associated protein 3-like protein C162.01c OS=Schizosaccharomyces pombe (strain 972 / ATCC 24843) GN=SPCC162.01c PE=1 SV=1	SSEFSKQFFSER	6		sp|O43048|YH51_SCHPO	TBC domain-containing protein C215.01 OS=Schizosaccharomyces pombe (strain 972 / ATCC 24843) GN=SPBC215.01 PE=3 SV=4	0.5833
13050	702.7277	3	0.1956	0.93	-10.79	SDKLVR	3		sp|P87109|YDK2_SCHPO	Probable phospholipase C20G8.02; mitochondrial OS=Schizosaccharomyces pombe (strain 972 / ATCC 24843) GN=SPAC20G8.02 PE=3 SV=1	EEHDLLKIVR	7		sp|Q9C0W2|YHI5_SCHPO	Uncharacterized AAA domain-containing protein P22H7.05c OS=Schizosaccharomyces pombe (strain 972 / ATCC 24843) GN=pi026 PE=3 SV=1	0.5833
11344	957.8106	3	0.1954	0.97	-8.00	KIDAVYLR	1		sp|O13652|SFI1_SCHPO	Protein sfi1 OS=Schizosaccharomyces pombe (strain 972 / ATCC 24843) GN=sfi1 PE=3 SV=3	MSSSSNTSSHRSYGLR	1		sp|P07527|WEE1_SCHPO	Mitosis inhibitor protein kinase wee1 OS=Schizosaccharomyces pombe (strain 972 / ATCC 24843) GN=wee1 PE=1 SV=1	0.5833
7268	684.0131	3	0.1954	0.97	-0.71	KASQFDTR	1		sp|Q9Y7S5|YQO6_SCHPO	Uncharacterized membrane protein C569.06 OS=Schizosaccharomyces pombe (strain 972 / ATCC 24843) GN=SPCC569.06 PE=3 SV=1	MTNPEQLK	1		sp|O94324|PPK31_SCHPO	Serine/threonine-protein kinase ppk31 OS=Schizosaccharomyces pombe (strain 972 / ATCC 24843) GN=ppk31 PE=1 SV=1	0.5833
6497	721.6879	3	0.1954	0.97	7.34	KLAANDR	1		sp|Q9Y7M6|RRP1_SCHPO	Ribosomal RNA-processing protein 1 homolog OS=Schizosaccharomyces pombe (strain 972 / ATCC 24843) GN=SPBC9B6.07 PE=3 SV=1	MASDASEEKDR	9		sp|Q9Y7K9|YGI7_SCHPO	PARP-type zinc finger-containing protein C2A9.07c OS=Schizosaccharomyces pombe (strain 972 / ATCC 24843) GN=SPBC2A9.07c PE=1 SV=3	0.5833
13389	1035.5131	3	0.1952	0.93	11.01	AKLIEDSK	2		sp|Q10171|UBLH1_SCHPO	Probable ubiquitin carboxyl-terminal hydrolase 1 OS=Schizosaccharomyces pombe (strain 972 / ATCC 24843) GN=uch1 PE=3 SV=1	EYKHVNEDTEDVDDTVR	3		sp|O74562|SEC8_SCHPO	Exocyst complex component sec8 OS=Schizosaccharomyces pombe (strain 972 / ATCC 24843) GN=sec8 PE=1 SV=2	0.5833
1898	512.5277	4	0.1951	1.00	3.76	MNCRR	1	57.02146@C;	sp|O13683|YDY2_SCHPO	Uncharacterized protein C11E3.02c OS=Schizosaccharomyces pombe (strain 972 / ATCC 24843) GN=SPAC11E3.02c PE=3 SV=1	KPEILDLFAK	1		sp|Q7Z9I3|YCP8_SCHPO	Uncharacterized oxidoreductase C663.08c OS=Schizosaccharomyces pombe (strain 972 / ATCC 24843) GN=SPCC663.08c PE=3 SV=1	0.5833
4694	514.51746	4	0.1951	0.99	1.31	MSITLSSR	1		sp|O94511|YN67_SCHPO	Putative enoyl reductase C646.07c OS=Schizosaccharomyces pombe (strain 972 / ATCC 24843) GN=SPBC646.07c PE=3 SV=1	MTESIISSR	1		sp|Q9C0U9|YQD3_SCHPO	Uncharacterized transporter PB1C11.03 OS=Schizosaccharomyces pombe (strain 972 / ATCC 24843) GN=SPCPB1C11.03 PE=1 SV=1	0.5833
5727	676.8179	4	0.1951	0.99	-3.25	DKEHDTTLEK	2		sp|Q9UT95|YL44_SCHPO	Uncharacterized ABC transporter ATP-binding protein C323.04 OS=Schizosaccharomyces pombe (strain 972 / ATCC 24843) GN=SPAC323.04 PE=3 SV=1	CPVPNCDKAYK	8	57.02146@C;	sp|Q9UTH8|SFP1_SCHPO	Zinc finger protein sfp1 OS=Schizosaccharomyces pombe (strain 972 / ATCC 24843) GN=sfp1 PE=3 SV=1	0.5833
9299	564.652	3	0.1951	1.00	-5.34	MSASK	1		sp|O14361|PHA2_SCHPO	Putative prephenate dehydratase OS=Schizosaccharomyces pombe (strain 972 / ATCC 24843) GN=pha2 PE=3 SV=2	KVIQQIFR	1		sp|O94360|MOB1_SCHPO	Maintenance of ploidy protein mob1 OS=Schizosaccharomyces pombe (strain 972 / ATCC 24843) GN=mob1 PE=1 SV=1	0.5833
9011	812.44806	3	0.1950	0.98	2.21	GDFKVSVLK	4		sp|O94259|UTP16_SCHPO	Probable U3 small nucleolar RNA-associated protein 16 OS=Schizosaccharomyces pombe (strain 972 / ATCC 24843) GN=utp16 PE=1 SV=2	INMYPKISDPK	6		sp|Q9P6L2|RKM4_SCHPO	Ribosomal lysine N-methyltransferase 4 OS=Schizosaccharomyces pombe (strain 972 / ATCC 24843) GN=set13 PE=3 SV=2	0.5833
4912	896.1714	3	0.1949	0.91	-1.00	QKPVYTNKK	8		sp|Q10251|IF2P_SCHPO	Eukaryotic translation initiation factor 5B OS=Schizosaccharomyces pombe (strain 972 / ATCC 24843) GN=SPAC56F8.03 PE=1 SV=1	KPTSELAIGASLEK	1		sp|O94579|PSA2_SCHPO	Probable proteasome subunit alpha type-2 OS=Schizosaccharomyces pombe (strain 972 / ATCC 24843) GN=pre8 PE=3 SV=1	0.5833
7738	762.67145	4	0.1949	0.93	-7.69	VVYIAPMKALVK	8		sp|O60072|MUG81_SCHPO	Putative helicase mug81 OS=Schizosaccharomyces pombe (strain 972 / ATCC 24843) GN=mug81 PE=1 SV=1	MSSKSSLELANNAVK	1		sp|Q9P7S2|RPN6_SCHPO	Probable 26S proteasome regulatory subunit rpn6 OS=Schizosaccharomyces pombe (strain 972 / ATCC 24843) GN=rpn6 PE=3 SV=1	0.5833
6399	891.8376	3	0.1949	1.00	10.05	GHPIKR	5		sp|Q10295|PAP_SCHPO	Poly(A) polymerase pla1 OS=Schizosaccharomyces pombe (strain 972 / ATCC 24843) GN=pla1 PE=1 SV=1	ALQDYKPELASDPIIR	6		sp|Q9P7S2|RPN6_SCHPO	Probable 26S proteasome regulatory subunit rpn6 OS=Schizosaccharomyces pombe (strain 972 / ATCC 24843) GN=rpn6 PE=3 SV=1	0.5833
5522	555.814	4	0.1949	0.97	3.63	LLEPKFER	5		sp|Q10495|YDG8_SCHPO	Uncharacterized protein C26F1.08c OS=Schizosaccharomyces pombe (strain 972 / ATCC 24843) GN=SPAC26F1.08c PE=4 SV=1	LLSNDFSKK	8		sp|Q9Y817|RAV1_SCHPO	Regulator of V-ATPase in vacuolar membrane protein 1 OS=Schizosaccharomyces pombe (strain 972 / ATCC 24843) GN=rav1 PE=1 SV=1	0.5833
8586	651.1204	4	0.1949	0.99	10.23	ALGEEISSKIK	9		sp|O94586|HNT1_SCHPO	Hit family protein 1 OS=Schizosaccharomyces pombe (strain 972 / ATCC 24843) GN=hnt1 PE=3 SV=1	EGLIDTAVKTSR	9		sp|P15398|RPA1_SCHPO	DNA-directed RNA polymerase I subunit rpa1 OS=Schizosaccharomyces pombe (strain 972 / ATCC 24843) GN=rpa1 PE=1 SV=2	0.5833
2026	440.42975	5	0.1948	0.99	5.56	KSGDTINSK	1		sp|Q9UTP0|RL30B_SCHPO	60S ribosomal protein L30-2 OS=Schizosaccharomyces pombe (strain 972 / ATCC 24843) GN=rpl30b PE=3 SV=1	DFPKFQSSR	4		sp|Q9UTB4|MSS51_SCHPO	Protein mss51 OS=Schizosaccharomyces pombe (strain 972 / ATCC 24843) GN=mss51 PE=3 SV=1	0.5833
5047	412.237	4	0.1948	0.97	-6.16	EAKTTK	3		sp|O43083|HPC2_SCHPO	Histone promoter control protein 2 OS=Schizosaccharomyces pombe (strain 972 / ATCC 24843) GN=hpc2 PE=1 SV=1	ETKAGVVK	3		sp|P50522|EF1A1_SCHPO&tr|A8DNH7|A8DNH7_SCHPM&sp|Q10119|EF1A2_SCHPO&tr|A9QAE1|A9QAE1_SCHPM&tr|A9QGZ7|A9QGZ7_SCHPM	Elongation factor 1-alpha-A OS=Schizosaccharomyces pombe (strain 972 / ATCC 24843) GN=tef1a PE=1 SV=2	0.5833
12075	823.4295	3	0.1948	0.92	-8.61	MQITR	1		sp|O94440|YFE3_SCHPO	Uncharacterized protein C637.03 OS=Schizosaccharomyces pombe (strain 972 / ATCC 24843) GN=SPAC637.03 PE=4 SV=1	AHNPPSSSKFILEQK	9		sp|O74941|PEX1_SCHPO	Peroxisomal ATPase pex1 OS=Schizosaccharomyces pombe (strain 972 / ATCC 24843) GN=pex1 PE=3 SV=1	0.5833
7015	502.79343	4	0.1947	0.99	-0.73	ITLPEKAR	6		sp|Q9P7P6|PDC3_SCHPO	Probable pyruvate decarboxylase C186.09 OS=Schizosaccharomyces pombe (strain 972 / ATCC 24843) GN=SPAC186.09 PE=3 SV=1	SVSPKQAAR	5		sp|O60184|CYC8_SCHPO	General transcriptional corepressor ssn6 OS=Schizosaccharomyces pombe (strain 972 / ATCC 24843) GN=ssn6 PE=1 SV=1	0.5833
13115	620.8325	4	0.1947	0.98	-8.07	KSPLNIK	1		sp|O14080|YEAF_SCHPO	Uncharacterized protein UNK4;15 OS=Schizosaccharomyces pombe (strain 972 / ATCC 24843) GN=SPAC2E11.15 PE=4 SV=1	LFCQFMAKEIEK	8	57.02146@C;	sp|O14252|YE66_SCHPO	Putative oxidoreductase C6G10.06 OS=Schizosaccharomyces pombe (strain 972 / ATCC 24843) GN=SPAC6G10.06 PE=2 SV=1	0.5833
7862	985.4802	3	0.1947	0.99	7.36	MKSLK	1		sp|O94537|PPK4_SCHPO	Serine/threonine-protein kinase ppk4 OS=Schizosaccharomyces pombe (strain 972 / ATCC 24843) GN=ppk4 PE=3 SV=1	MSEEEKAELENMQVESEAK	1		sp|O42964|IWS1_SCHPO	Transcription factor iws1 OS=Schizosaccharomyces pombe (strain 972 / ATCC 24843) GN=iws1 PE=3 SV=1	0.5833
2592	473.52707	4	0.1947	0.97	6.39	EEKAIR	3		sp|Q09933|DIS1_SCHPO	Phosphoprotein p93 OS=Schizosaccharomyces pombe (strain 972 / ATCC 24843) GN=dis1 PE=1 SV=1	LPGTSKLHR	6		sp|Q09763|GEF1_SCHPO	Rho guanine nucleotide exchange factor gef1 OS=Schizosaccharomyces pombe (strain 972 / ATCC 24843) GN=gef1 PE=1 SV=1	0.5833
12113	645.1142	4	0.1947	0.96	-9.85	LKESYPSLK	2		sp|O13818|YEE2_SCHPO	Uncharacterized PH domain-containing protein C19A8.02 OS=Schizosaccharomyces pombe (strain 972 / ATCC 24843) GN=SPAC19A8.02 PE=3 SV=1	LQPLEIYIMKK	10		sp|P48010|SPN5_SCHPO	Septin homolog spn5 OS=Schizosaccharomyces pombe (strain 972 / ATCC 24843) GN=spn5 PE=1 SV=2	0.5833
6478	626.69824	3	0.1946	1.00	5.20	IIKFEH	3		sp|Q10488|ETR1_SCHPO	Probable trans-2-enoyl-CoA reductase; mitochondrial OS=Schizosaccharomyces pombe (strain 972 / ATCC 24843) GN=etr1 PE=3 SV=1	IIKFMFR	3		sp|O94248|MDN1_SCHPO	Midasin OS=Schizosaccharomyces pombe (strain 972 / ATCC 24843) GN=mdn1 PE=1 SV=1	0.5833
6053	736.7674	3	0.1946	1.00	7.85	QLDKR	4		sp|G2TRS2|NEW20_SCHPO	Uncharacterized protein new20 OS=Schizosaccharomyces pombe (strain 972 / ATCC 24843) GN=new20 PE=2 SV=1	ELLKPSASVALQR	4		sp|O74894|PRS6B_SCHPO	26S protease regulatory subunit 6B homolog OS=Schizosaccharomyces pombe (strain 972 / ATCC 24843) GN=rpt3 PE=3 SV=1	0.5833
7961	659.656	4	0.1946	1.00	-3.43	KIIELR	1		sp|Q9P3A8|CAND1_SCHPO	Cullin-associated NEDD8-dissociated protein 1 OS=Schizosaccharomyces pombe (strain 972 / ATCC 24843) GN=knd1 PE=3 SV=1	LVLLGDSAVGKSSLVLR	11		sp|P36586|YPT5_SCHPO	GTP-binding protein ypt5 OS=Schizosaccharomyces pombe (strain 972 / ATCC 24843) GN=ypt5 PE=1 SV=1	0.5833
313	527.2734	4	0.1945	0.92	-10.21	SSSHPKSK	6		sp|Q10304|YD4B_SCHPO	Uncharacterized protein C22H10.11c OS=Schizosaccharomyces pombe (strain 972 / ATCC 24843) GN=SPAC22H10.11c PE=1 SV=1	KEVVQEHSR	1		sp|O59733|SYF2_SCHPO	Pre-mRNA-splicing factor syf2 OS=Schizosaccharomyces pombe (strain 972 / ATCC 24843) GN=syf2 PE=1 SV=1	0.5833
13789	703.39484	3	0.1945	0.98	0.35	KASINLEGK	1		sp|Q09746|BZZ1_SCHPO	Protein BZZ1 OS=Schizosaccharomyces pombe (strain 972 / ATCC 24843) GN=bzz1 PE=3 SV=1	TQAKIHEGK	4		sp|Q10094|YAOF_SCHPO	Uncharacterized protein C11D3.15 OS=Schizosaccharomyces pombe (strain 972 / ATCC 24843) GN=SPAC11D3.15 PE=3 SV=1	0.5833
9217	624.362	3	0.1944	0.91	-3.20	KPSDTK	1		sp|Q9P7Y9|SIN1_SCHPO	Stress-activated map kinase-interacting protein 1 OS=Schizosaccharomyces pombe (strain 972 / ATCC 24843) GN=sin1 PE=1 SV=1	KFVPWILR	1		sp|Q9UUG9|TSC2_SCHPO	Tuberous sclerosis 2 protein homolog OS=Schizosaccharomyces pombe (strain 972 / ATCC 24843) GN=tsc2 PE=1 SV=1	0.5833
6830	632.70215	3	0.1943	0.94	-6.63	VPEKSNK	4		sp|Q9P792|YN8B_SCHPO	ZZ-type zinc finger-containing protein P35G2.11c OS=Schizosaccharomyces pombe (strain 972 / ATCC 24843) GN=SPBP35G2.11c PE=3 SV=1	ILVEDLKK	7		sp|O13921|MSH1_SCHPO	MutS protein homolog 1 OS=Schizosaccharomyces pombe (strain 972 / ATCC 24843) GN=msh1 PE=3 SV=2	0.5833
7617	664.6845	3	0.1943	0.99	6.81	MGLNK	1		sp|O74799|EXG3_SCHPO	Glucan 1;3-beta-glucosidase 3 OS=Schizosaccharomyces pombe (strain 972 / ATCC 24843) GN=exg3 PE=3 SV=1	IFVEDWKNNK	7		sp|Q09884|DCR1_SCHPO	Protein Dicer OS=Schizosaccharomyces pombe (strain 972 / ATCC 24843) GN=dcr1 PE=1 SV=1	0.5833
9220	764.7146	3	0.1943	0.99	-10.44	VYDDLYKK	7		sp|Q09746|BZZ1_SCHPO	Protein BZZ1 OS=Schizosaccharomyces pombe (strain 972 / ATCC 24843) GN=bzz1 PE=3 SV=1	DFPKFQSSR	4		sp|Q9UTB4|MSS51_SCHPO	Protein mss51 OS=Schizosaccharomyces pombe (strain 972 / ATCC 24843) GN=mss51 PE=3 SV=1	0.5833
12834	620.5789	4	0.1942	0.99	-5.42	MENYQK	1		sp|P04551|CDK1_SCHPO	Cyclin-dependent kinase 1 OS=Schizosaccharomyces pombe (strain 972 / ATCC 24843) GN=cdc2 PE=1 SV=1	KPYMLAVGKLNPAK	1		sp|Q10206|DPH2_SCHPO	Diphthamide biosynthesis protein 2 OS=Schizosaccharomyces pombe (strain 972 / ATCC 24843) GN=dph2 PE=3 SV=1	0.5833
10387	553.0374	4	0.1942	0.99	-7.52	KEYSLR	1		sp|O60052|FNTA_SCHPO	Protein farnesyltransferase/geranylgeranyltransferase type-1 subunit alpha OS=Schizosaccharomyces pombe (strain 972 / ATCC 24843) GN=cwp1 PE=1 SV=1	DDSGSLAQKSLR	9		sp|Q9P376|FCP1_SCHPO	RNA polymerase II subunit A C-terminal domain phosphatase OS=Schizosaccharomyces pombe (strain 972 / ATCC 24843) GN=fcp1 PE=1 SV=1	0.5833
10795	671.05084	3	0.1942	0.96	-6.68	MLANALR	1		sp|Q9P7X5|PPK32_SCHPO	Protein kinase domain-containing protein ppk32 OS=Schizosaccharomyces pombe (strain 972 / ATCC 24843) GN=ppk32 PE=1 SV=1	LHKYAKPTK	3		sp|O94356|MEU6_SCHPO	Meiotic expression up-regulated protein 6 OS=Schizosaccharomyces pombe (strain 972 / ATCC 24843) GN=meu6 PE=2 SV=1	0.5833
1523	400.49362	4	0.1942	0.99	-6.03	VKEPK	2		sp|Q7LKV1|YK98_SCHPO	Uncharacterized protein C20H4.08 OS=Schizosaccharomyces pombe (strain 972 / ATCC 24843) GN=SPAC20H4.08 PE=4 SV=1	RSVFKPK	5		sp|O74493|NUP_SCHPO	Probable purine nucleoside permease C285.05 OS=Schizosaccharomyces pombe (strain 972 / ATCC 24843) GN=SPCC285.05 PE=3 SV=1	0.5833
2810	692.108	4	0.1941	0.96	7.86	MQIFVKTLTGK	6		sp|P0CH06|RL401_SCHPO&sp|P0C016|RS27A_SCHPO&sp|P0CH07|RL402_SCHPO&sp|P0C8R3|RS27B_SCHPO&tr|O74819|O74819_SCHPM&sp|P0CG72|UBI4P_SCHPO	Ubiquitin-60S ribosomal protein L40 OS=Schizosaccharomyces pombe (strain 972 / ATCC 24843) GN=ubi1 PE=1 SV=1	MEPEHSNYDLK	1		sp|Q9US25|HRP1_SCHPO	Chromodomain helicase hrp1 OS=Schizosaccharomyces pombe (strain 972 / ATCC 24843) GN=hrp1 PE=1 SV=1	0.5833
2844	706.04346	3	0.1941	0.99	6.46	LKNNPGNR	2		sp|Q10274|MU152_SCHPO	Meiotically up-regulated gene 152 protein OS=Schizosaccharomyces pombe (strain 972 / ATCC 24843) GN=mug152 PE=1 SV=1	KYDAELAEK	1		sp|Q9UUK7|PUR3_SCHPO	Phosphoribosylglycinamide formyltransferase OS=Schizosaccharomyces pombe (strain 972 / ATCC 24843) GN=ade5 PE=2 SV=1	0.5833
2402	424.00775	5	0.1940	1.00	11.08	KSGEENIR	1		sp|Q9URY3|YLOH_SCHPO	TBC domain-containing protein C1952.17c OS=Schizosaccharomyces pombe (strain 972 / ATCC 24843) GN=SPAC1952.17c PE=3 SV=4	YMMECKGK	6	57.02146@C;	sp|Q07538|PRP4_SCHPO	Serine/threonine-protein kinase prp4 OS=Schizosaccharomyces pombe (strain 972 / ATCC 24843) GN=prp4 PE=1 SV=2	0.5833
447	463.9689	4	0.1938	0.87	-5.14	SNCMKR	5	57.02146@C;	sp|O43012|DCTD_SCHPO	Deoxycytidylate deaminase OS=Schizosaccharomyces pombe (strain 972 / ATCC 24843) GN=SPBC2G2.13c PE=3 SV=2	SNSNDKQK	6		sp|P87320|MSP1_SCHPO	Protein msp1; mitochondrial OS=Schizosaccharomyces pombe (strain 972 / ATCC 24843) GN=msp1 PE=3 SV=2	0.5833
12886	523.2493	4	0.1937	1.00	1.05	MPSHK	1		sp|P05767|RL39_SCHPO	60S ribosomal protein L39 OS=Schizosaccharomyces pombe (strain 972 / ATCC 24843) GN=rpl39 PE=3 SV=3	NKDAEDIYEEK	2		sp|P87235|RHP42_SCHPO	DNA repair protein rhp42 OS=Schizosaccharomyces pombe (strain 972 / ATCC 24843) GN=rhp42 PE=3 SV=1	0.5833
5925	695.0693	4	0.1937	0.95	-9.41	MSSYR	1		sp|O14253|NCBP1_SCHPO	Nuclear cap-binding protein subunit 1 OS=Schizosaccharomyces pombe (strain 972 / ATCC 24843) GN=cbc1 PE=1 SV=1	LDIDTGLKTYDNQDEEK	8		sp|Q9P5N4|YH81_SCHPO	Uncharacterized amino-acid permease C359.01 OS=Schizosaccharomyces pombe (strain 972 / ATCC 24843) GN=SPBC359.01 PE=3 SV=2	0.5833
4332	452.71732	4	0.1936	0.97	1.15	MPSNTSR	1		sp|O13779|YF2E_SCHPO	Putative metal ion transporter C17A12.14 OS=Schizosaccharomyces pombe (strain 972 / ATCC 24843) GN=SPAC17A2.14 PE=1 SV=4	WKEEMR	2		sp|Q9Y7Y3|YGR4_SCHPO	Uncharacterized RNA-binding protein C365.04c OS=Schizosaccharomyces pombe (strain 972 / ATCC 24843) GN=SPBC365.04c PE=3 SV=1	0.5833
6161	510.3237	4	0.1934	0.92	-1.68	ILKDVSLK	3		sp|O59792|CIF1_SCHPO	Calnexin-independence factor 1 OS=Schizosaccharomyces pombe (strain 972 / ATCC 24843) GN=cif1 PE=4 SV=1	LLEKLEIK	4		sp|Q9USQ9|PSB7_SCHPO	Probable proteasome subunit beta type-7 OS=Schizosaccharomyces pombe (strain 972 / ATCC 24843) GN=SPBC577.10 PE=3 SV=1	0.5833
6616	608.0557	4	0.1933	0.94	-3.02	KGGFFYER	1		sp|O42944|OMH2_SCHPO	O-glycoside alpha-1;2-mannosyltransferase homolog 2 OS=Schizosaccharomyces pombe (strain 972 / ATCC 24843) GN=omh2 PE=3 SV=1	EANIEAAKTGER	8		sp|G2TRL2|NEW1_SCHPO	Histone-fold domain-containing protein new1 OS=Schizosaccharomyces pombe (strain 972 / ATCC 24843) GN=new1 PE=2 SV=1	0.5833
3154	489.2896	5	0.1933	0.99	9.60	KASSSVDHLK	1		sp|O74733|CFT1_SCHPO	Protein cft1 OS=Schizosaccharomyces pombe (strain 972 / ATCC 24843) GN=cft1 PE=3 SV=1	KFASQSIVLLK	1		sp|Q9P6J6|BGLS_SCHPO	Putative beta-glucosidase OS=Schizosaccharomyces pombe (strain 972 / ATCC 24843) GN=SPBC1683.04 PE=3 SV=1	0.5833
4333	457.77448	4	0.1933	0.91	5.88	MKAVIQR	1		sp|O14274|DTD_SCHPO	D-tyrosyl-tRNA(Tyr) deacylase OS=Schizosaccharomyces pombe (strain 972 / ATCC 24843) GN=dtd1 PE=3 SV=1	MKAVIQR	1		sp|O14274|DTD_SCHPO	D-tyrosyl-tRNA(Tyr) deacylase OS=Schizosaccharomyces pombe (strain 972 / ATCC 24843) GN=dtd1 PE=3 SV=1	0.5870
4313	937.771	3	0.1932	0.95	-3.13	EKDLWVYR	2		sp|Q10243|VPS26_SCHPO	Vacuolar protein sorting-associated protein 26 OS=Schizosaccharomyces pombe (strain 972 / ATCC 24843) GN=vps26 PE=3 SV=1	MDNWEDPNFELR	1		sp|Q10109|LEM2_SCHPO	Lap-Emerin-Man domain protein 2 OS=Schizosaccharomyces pombe (strain 972 / ATCC 24843) GN=lem2 PE=1 SV=1	0.5870
9331	612.98334	3	0.1932	0.84	-4.92	LENKH	4		sp|Q9P7I2|KCC1_SCHPO	Calcium/calmodulin-dependent protein kinase type I OS=Schizosaccharomyces pombe (strain 972 / ATCC 24843) GN=cmk1 PE=1 SV=1	LEAEENAKR	8		sp|Q10475|IF4G_SCHPO	Eukaryotic translation initiation factor 4 gamma OS=Schizosaccharomyces pombe (strain 972 / ATCC 24843) GN=tif471 PE=1 SV=1	0.5870
7259	1147.6022	3	0.1932	0.92	10.43	ASAGPLIASQTVKK	13		sp|P30655|PSB5_SCHPO	Probable proteasome subunit beta type-5 OS=Schizosaccharomyces pombe (strain 972 / ATCC 24843) GN=pts1 PE=3 SV=3	EGKGEIYSFDPVGSYER	3		sp|Q9UQY2|PSB6_SCHPO	Probable proteasome subunit beta type-6 OS=Schizosaccharomyces pombe (strain 972 / ATCC 24843) GN=pam1 PE=3 SV=1	0.5870
11066	542.0188	4	0.1932	0.96	-3.61	MLFLKSSR	1		sp|O14087|RIM1_SCHPO	Single-stranded DNA-binding protein rim1; mitochondrial OS=Schizosaccharomyces pombe (strain 972 / ATCC 24843) GN=rim1 PE=2 SV=2	YMMECKGK	6	57.02146@C;	sp|Q07538|PRP4_SCHPO	Serine/threonine-protein kinase prp4 OS=Schizosaccharomyces pombe (strain 972 / ATCC 24843) GN=prp4 PE=1 SV=2	0.5870
1202	701.0358	3	0.1931	0.98	8.37	KQATK	1		sp|O94627|RNH2B_SCHPO	Ribonuclease H2 subunit B OS=Schizosaccharomyces pombe (strain 972 / ATCC 24843) GN=rnh202 PE=3 SV=1	EIQDEKEAEAAR	6		sp|Q10329|PSA4_SCHPO	Probable proteasome subunit alpha type-4 OS=Schizosaccharomyces pombe (strain 972 / ATCC 24843) GN=pre6 PE=3 SV=1	0.5870
8365	652.3155	3	0.1930	0.97	-9.43	MEKER	3		sp|Q53EK2|NSE1_SCHPO	Non-structural maintenance of chromosomes element 1 OS=Schizosaccharomyces pombe (strain 972 / ATCC 24843) GN=nse1 PE=1 SV=1	MENYVWKR	7		sp|Q9P546|RSSA2_SCHPO	40S ribosomal protein S0-B OS=Schizosaccharomyces pombe (strain 972 / ATCC 24843) GN=rps0b PE=1 SV=1	0.5870
7195	875.429	3	0.1930	0.92	11.17	MHISTGMVR	1		sp|Q10303|ALP21_SCHPO	Cell polarity protein alp21 OS=Schizosaccharomyces pombe (strain 972 / ATCC 24843) GN=alp21 PE=1 SV=2	ANKLEPQSTSHED	3		sp|O74402|HSP78_SCHPO	Heat shock protein 78; mitochondrial OS=Schizosaccharomyces pombe (strain 972 / ATCC 24843) GN=hsp78 PE=3 SV=1	0.5870
8410	765.3836	3	0.1930	0.96	-8.73	MAGNRLVPR	1		sp|Q9C107|MCL1_SCHPO	Minichromosome loss protein 1 OS=Schizosaccharomyces pombe (strain 972 / ATCC 24843) GN=mcl1 PE=1 SV=1	MTLHCQEPK	1	57.02146@C;	sp|Q9P6L7|YKQ9_SCHPO	Uncharacterized mitochondrial carrier C688.09 OS=Schizosaccharomyces pombe (strain 972 / ATCC 24843) GN=SPAC688.09 PE=3 SV=1	0.5870
7559	707.36115	3	0.1930	0.99	0.35	KVLELVR	1		sp|Q09872|YAG9_SCHPO	Uncharacterized protein C12G12.09 OS=Schizosaccharomyces pombe (strain 972 / ATCC 24843) GN=SPAC12G12.09 PE=1 SV=1	MENDEAFDR	1		sp|O94387|YGSA_SCHPO	Uncharacterized ATP-dependent helicase C29A10.10c OS=Schizosaccharomyces pombe (strain 972 / ATCC 24843) GN=SPBC29A10.10c PE=3 SV=1	0.5870
11945	608.8079	4	0.1929	0.98	-9.64	MLEKNK	1		sp|O60147|YNSH_SCHPO	Uncharacterized protein C18H10.17c OS=Schizosaccharomyces pombe (strain 972 / ATCC 24843) GN=SPBC18H10.17c PE=4 SV=1	ALLNEPSNCKVCK	10	57.02146@C;	sp|Q10077|SNT2_SCHPO	Lid2 complex component snt2 OS=Schizosaccharomyces pombe (strain 972 / ATCC 24843) GN=snt2 PE=3 SV=1	0.5924
5950	551.5081	4	0.1927	0.98	3.33	MAEEANK	1		sp|P87306|MED17_SCHPO	Mediator of RNA polymerase II transcription subunit 17 OS=Schizosaccharomyces pombe (strain 972 / ATCC 24843) GN=med17 PE=1 SV=1	MQKQDDFSFK	1		sp|Q9USK5|TIP41_SCHPO	Type 2A phosphatase activator tip41 OS=Schizosaccharomyces pombe (strain 972 / ATCC 24843) GN=tip41 PE=2 SV=1	0.5924
3016	423.0058	4	0.1927	1.00	-1.74	QPKPK	3		sp|Q9USH2|YJH2_SCHPO	UPF0651 protein P31B10.02; mitochondrial OS=Schizosaccharomyces pombe (strain 972 / ATCC 24843) GN=SPCP31B10.02 PE=3 SV=1	KPASKAPAGK	5		sp|P04913|H2B1_SCHPO	Histone H2B-alpha OS=Schizosaccharomyces pombe (strain 972 / ATCC 24843) GN=htb1 PE=1 SV=3	0.5924
11818	684.6868	3	0.1927	0.98	11.07	TKESR	2		sp|Q09856|PRP3_SCHPO	U4/U5/U6 small nuclear ribonucleoprotein prp3 OS=Schizosaccharomyces pombe (strain 972 / ATCC 24843) GN=prp3 PE=1 SV=1	DDLDYSPSVKR	10		sp|Q09698|YA27_SCHPO	Uncharacterized protein C2F7.07c OS=Schizosaccharomyces pombe (strain 972 / ATCC 24843) GN=SPAC2F7.07c PE=3 SV=1	0.5924
10105	749.74786	3	0.1925	0.93	-3.70	KLDHGEFK	1		sp|Q9UT41|BST1_SCHPO	GPI inositol-deacylase OS=Schizosaccharomyces pombe (strain 972 / ATCC 24843) GN=bst1 PE=3 SV=1	LSSKNLLSFK	4		sp|Q9UT16|ATP12_SCHPO	Protein atp12; mitochondrial OS=Schizosaccharomyces pombe (strain 972 / ATCC 24843) GN=atp12 PE=3 SV=2	0.5936
3873	908.48016	3	0.1924	0.93	10.49	KPVIEFRIR	1		sp|O43059|SYP1_SCHPO	Cytoskeletal protein syp1 OS=Schizosaccharomyces pombe (strain 972 / ATCC 24843) GN=syp1 PE=1 SV=1	KMSAQSCACMVR	1	57.02146@C;	sp|Q9UQY2|PSB6_SCHPO	Probable proteasome subunit beta type-6 OS=Schizosaccharomyces pombe (strain 972 / ATCC 24843) GN=pam1 PE=3 SV=1	0.5936
12200	703.39746	3	0.1924	0.98	8.81	MAGVSVK	1		sp|P58234|RS19A_SCHPO&sp|P79016|RS19B_SCHPO	40S ribosomal protein S19-A OS=Schizosaccharomyces pombe (strain 972 / ATCC 24843) GN=rps19a PE=2 SV=1	MGIASSLRLFGK	1		sp|Q9HDW5|YFW6_SCHPO	UPF0644 protein PB2B4.06 OS=Schizosaccharomyces pombe (strain 972 / ATCC 24843) GN=SPAPB2B4.06 PE=3 SV=2	0.5936
1318	617.5586	4	0.1923	1.00	8.22	AHQWYCKK	7	57.02146@C;	sp|Q9UT20|YFY8_SCHPO	Uncharacterized protein C9.08c OS=Schizosaccharomyces pombe (strain 972 / ATCC 24843) GN=SPAC9.08c PE=3 SV=1	MIMSSQQEKK	1		sp|Q10132|IDI1_SCHPO	Isopentenyl-diphosphate Delta-isomerase OS=Schizosaccharomyces pombe (strain 972 / ATCC 24843) GN=idi1 PE=2 SV=2	0.5936
1533	763.68536	3	0.1923	0.85	-2.03	GKNENENEK	2		sp|P55877|IF1A_SCHPO	Eukaryotic translation initiation factor 1A OS=Schizosaccharomyces pombe (strain 972 / ATCC 24843) GN=tif11 PE=2 SV=2	KGEAADENEK	1		sp|O59797|YCO6_SCHPO	Putative nucleosome assembly protein C364.06 OS=Schizosaccharomyces pombe (strain 972 / ATCC 24843) GN=SPCC364.06 PE=1 SV=1	0.5936
5563	691.3262	4	0.1921	0.96	-6.37	MEECKLDINK	5	57.02146@C;	sp|Q10240|MU133_SCHPO	Meiotically up-regulated gene 133 protein OS=Schizosaccharomyces pombe (strain 972 / ATCC 24843) GN=mug133 PE=1 SV=1	YQKFSTSNENK	3		sp|Q08I43|ERI1_SCHPO	3'-5' exonuclease eri1 OS=Schizosaccharomyces pombe (strain 972 / ATCC 24843) GN=eri1 PE=1 SV=1	0.5961
3866	681.6103	4	0.1919	1.00	11.03	ILNNLALMKK	9		sp|Q10415|PMIP_SCHPO	Mitochondrial intermediate peptidase OS=Schizosaccharomyces pombe (strain 972 / ATCC 24843) GN=oct1 PE=3 SV=1	KMSAQSCACMVR	1	57.02146@C;	sp|Q9UQY2|PSB6_SCHPO	Probable proteasome subunit beta type-6 OS=Schizosaccharomyces pombe (strain 972 / ATCC 24843) GN=pam1 PE=3 SV=1	0.5961
12356	637.11743	4	0.1919	1.00	9.21	LSKHNLR	3		sp|P40977|PLC1_SCHPO	1-phosphatidylinositol 4;5-bisphosphate phosphodiesterase 1 OS=Schizosaccharomyces pombe (strain 972 / ATCC 24843) GN=plc1 PE=1 SV=1	LKPLIEKGGDWER	7		sp|Q10335|RPN7_SCHPO	Probable 26S proteasome regulatory subunit rpn7 OS=Schizosaccharomyces pombe (strain 972 / ATCC 24843) GN=rpn7 PE=2 SV=1	0.5961
10667	656.6929	3	0.1918	0.95	2.85	MPPAHKR	1		sp|P87176|SLX8_SCHPO	E3 ubiquitin-protein ligase complex slx8-rfp subunit slx8 OS=Schizosaccharomyces pombe (strain 972 / ATCC 24843) GN=slx8 PE=1 SV=1	SKPIEQHR	2		sp|Q9USY2|YOW4_SCHPO	Uncharacterized RNA-binding protein C1861.04c OS=Schizosaccharomyces pombe (strain 972 / ATCC 24843) GN=SPBC1861.04c PE=3 SV=1	0.5961
7838	515.30066	3	0.1918	0.98	5.22	KTEGIR	1		sp|O59819|UGPA2_SCHPO	Probable UTP--glucose-1-phosphate uridylyltransferase OS=Schizosaccharomyces pombe (strain 972 / ATCC 24843) GN=SPCC794.10 PE=3 SV=1	KTEGIR	1		sp|O59819|UGPA2_SCHPO	Probable UTP--glucose-1-phosphate uridylyltransferase OS=Schizosaccharomyces pombe (strain 972 / ATCC 24843) GN=SPCC794.10 PE=3 SV=1	0.5961
12272	658.7452	3	0.1918	0.96	8.91	KVYFVK	1		sp|O94452|MCP1_SCHPO	Meiotic coiled-coil protein 1 OS=Schizosaccharomyces pombe (strain 972 / ATCC 24843) GN=mcp1 PE=4 SV=1	KIIIDQVPK	1		sp|Q09748|DNM1_SCHPO	Dynamin-related protein dnm1 OS=Schizosaccharomyces pombe (strain 972 / ATCC 24843) GN=dnm1 PE=3 SV=1	0.5961
9466	921.4777	3	0.1917	0.99	-3.54	ESDYQKQR	6		sp|Q10178|SF3B1_SCHPO	U2 snRNP component prp10 OS=Schizosaccharomyces pombe (strain 972 / ATCC 24843) GN=prp10 PE=1 SV=3	KIYLGIDNIHVMR	1		sp|O13819|YMR1_SCHPO	Phosphoinositide 3-phosphatase OS=Schizosaccharomyces pombe (strain 972 / ATCC 24843) GN=SPAC19A8.03 PE=3 SV=1	0.5961
1939	457.03815	4	0.1917	0.97	-1.41	KLLCR	1	57.02146@C;	sp|Q09879|UBP5_SCHPO	Probable ubiquitin carboxyl-terminal hydrolase 5 OS=Schizosaccharomyces pombe (strain 972 / ATCC 24843) GN=ubp5 PE=3 SV=3	KGDLLLVLK	1		sp|Q9UUD0|YNQA_SCHPO	Uncharacterized protein C19C2.10 OS=Schizosaccharomyces pombe (strain 972 / ATCC 24843) GN=SPBC19C2.10 PE=1 SV=1	0.5961
2487	724.72577	3	0.1917	0.99	-8.10	LQEWKR	5		sp|O59836|HIM1_SCHPO	Hsk1-interacting molecule 1 OS=Schizosaccharomyces pombe (strain 972 / ATCC 24843) GN=him1 PE=1 SV=1	IQYVGKQDPK	6		sp|P41878|RPN11_SCHPO	26S proteasome regulatory subunit rpn11 OS=Schizosaccharomyces pombe (strain 972 / ATCC 24843) GN=rpn11 PE=1 SV=2	0.5961
12005	639.03033	3	0.1916	1.00	4.78	MSILR	1		sp|Q09669|ADH4_SCHPO	Alcohol dehydrogenase 4 OS=Schizosaccharomyces pombe (strain 972 / ATCC 24843) GN=adh4 PE=2 SV=1	ADLLKLSENR	5		sp|O14261|ATG11_SCHPO	Taz1-interacting factor 1 OS=Schizosaccharomyces pombe (strain 972 / ATCC 24843) GN=taf1 PE=1 SV=2	0.5961
9703	530.7535	4	0.1915	0.97	-2.88	MADPGLR	1		sp|O94619|ADN2_SCHPO	Adhesion defective protein 2 OS=Schizosaccharomyces pombe (strain 972 / ATCC 24843) GN=adn2 PE=1 SV=1	MSSLDEVAESR	1		sp|Q9UU80|CWF18_SCHPO	Pre-mRNA-splicing factor cwf18 OS=Schizosaccharomyces pombe (strain 972 / ATCC 24843) GN=cwf18 PE=1 SV=1	0.5961
3696	739.0085	3	0.1915	1.00	8.38	MDQER	1		sp|O94306|YCGJ_SCHPO	Uncharacterized protein C16C4.19 OS=Schizosaccharomyces pombe (strain 972 / ATCC 24843) GN=SPCC16C4.19 PE=4 SV=1	NEEHKSIEEER	5		sp|O14355|YB49_SCHPO	Uncharacterized membrane protein C30D10.09c OS=Schizosaccharomyces pombe (strain 972 / ATCC 24843) GN=SPBC30D10.09c PE=3 SV=1	0.5961
5098	818.05884	3	0.1915	0.97	-5.48	MTEIKDSSVK	1		sp|O94312|PDP2_SCHPO	PWWP domain-containing protein2 OS=Schizosaccharomyces pombe (strain 972 / ATCC 24843) GN=pdp2 PE=1 SV=1	MQMNSLNDPK	1		sp|O14074|YEA9_SCHPO	Uncharacterized protein UNK4.09 OS=Schizosaccharomyces pombe (strain 972 / ATCC 24843) GN=SPAC2E11.09 PE=3 SV=1	0.5961
6713	785.1435	4	0.1914	0.92	-2.26	DPLEEIKR	7		sp|O74435|CDC31_SCHPO	Cell division control protein 31 OS=Schizosaccharomyces pombe (strain 972 / ATCC 24843) GN=cdc31 PE=1 SV=1	IGLHDDAYLDVCKYYR	13	57.02146@C;	sp|Q9UTM3|RPN5_SCHPO	26S proteasome regulatory subunit rpn5 OS=Schizosaccharomyces pombe (strain 972 / ATCC 24843) GN=rpn5a PE=1 SV=1	0.5961
12950	814.78937	3	0.1913	1.00	-5.20	MIPNEK	1		sp|O13883|PIGU_SCHPO	GPI transamidase component GAB1 homolog OS=Schizosaccharomyces pombe (strain 972 / ATCC 24843) GN=SPAC1952.01 PE=3 SV=2	LGGSTAIPYVKQLVK	11		sp|O74796|ORC6_SCHPO	Origin recognition complex subunit 6 OS=Schizosaccharomyces pombe (strain 972 / ATCC 24843) GN=orc6 PE=1 SV=1	0.5961
5629	653.33234	3	0.1913	0.98	-9.17	QLQEKR	5		sp|Q9P7Q7|MAK1_SCHPO	Peroxide stress-activated histidine kinase mak1 OS=Schizosaccharomyces pombe (strain 972 / ATCC 24843) GN=mak1 PE=3 SV=1	MEDENILR	1		sp|Q9P805|DCP1_SCHPO	mRNA-decapping enzyme subunit 1 OS=Schizosaccharomyces pombe (strain 972 / ATCC 24843) GN=dcp1 PE=1 SV=1	0.5961
972	803.78	3	0.1912	0.92	7.20	NDLLVTIKK	8		sp|O14229|SFC1_SCHPO	Transcription factor tau subunit sfc1 OS=Schizosaccharomyces pombe (strain 972 / ATCC 24843) GN=sfc1 PE=1 SV=2	MPKYNVSDFK	1		sp|Q9UTQ9|SPC2_SCHPO	Signal peptidase complex subunit spc2 OS=Schizosaccharomyces pombe (strain 972 / ATCC 24843) GN=spc2 PE=3 SV=1	0.5961
2827	695.6138	4	0.1911	0.99	-4.74	FIEKINK	4		sp|Q8TFH4|YIKA_SCHPO	Putative ribosomal RNA methyltransferase PB17E12.10c OS=Schizosaccharomyces pombe (strain 972 / ATCC 24843) GN=SPAPB17E12.10c PE=3 SV=1	VPDMEDEKEYLAAIK	8		sp|O94493|YC7C_SCHPO	Uncharacterized esterase/lipase C417.12 OS=Schizosaccharomyces pombe (strain 972 / ATCC 24843) GN=SPCC417.12 PE=3 SV=2	0.5961
8749	604.019	3	0.1911	0.95	9.92	MPLKTAR	4		sp|P87154|DPOE_SCHPO	DNA polymerase epsilon catalytic subunit A OS=Schizosaccharomyces pombe (strain 972 / ATCC 24843) GN=pol2 PE=2 SV=1	IDLDKPR	5		sp|P34208|CHK1_SCHPO	Serine/threonine-protein kinase chk1 OS=Schizosaccharomyces pombe (strain 972 / ATCC 24843) GN=chk1 PE=1 SV=2	0.5961
10390	779.74457	3	0.1910	1.00	-7.84	KFNSDLK	1		sp|Q10233|RPC2_SCHPO	DNA-directed RNA polymerase III subunit RPC2 OS=Schizosaccharomyces pombe (strain 972 / ATCC 24843) GN=rpc2 PE=2 SV=1	SKPHLQTHCIK	2	57.02146@C;	sp|Q10152|YAT7_SCHPO	Uncharacterized protein C1D4.07c OS=Schizosaccharomyces pombe (strain 972 / ATCC 24843) GN=SPAC1D4.07c PE=4 SV=1	0.5961
8724	689.3676	4	0.1910	0.98	-8.25	MAERLSVGALR	1		sp|Q92372|RFA1_SCHPO	Replication factor A protein 1 OS=Schizosaccharomyces pombe (strain 972 / ATCC 24843) GN=ssb1 PE=1 SV=1	NLQTDAPSVKWR	10		sp|Q9UTD6|YID3_SCHPO	Uncharacterized mitochondrial carrier C227.03c OS=Schizosaccharomyces pombe (strain 972 / ATCC 24843) GN=SPAC227.03c PE=3 SV=1	0.5961
6375	510.2971	4	0.1910	0.93	11.39	EPIQAKHK	6		sp|Q9UT10|YLW5_SCHPO	Uncharacterized GTP-binding protein P8A3.05 OS=Schizosaccharomyces pombe (strain 972 / ATCC 24843) GN=SPAP8A3.05 PE=3 SV=1	EPIQAKHK	6		sp|Q9UT10|YLW5_SCHPO	Uncharacterized GTP-binding protein P8A3.05 OS=Schizosaccharomyces pombe (strain 972 / ATCC 24843) GN=SPAP8A3.05 PE=3 SV=1	0.5961
12239	638.1159	4	0.1909	0.98	3.74	KQIIDSNFK	1		sp|O14014|RGA3_SCHPO	Probable Rho-type GTPase-activating protein 3 OS=Schizosaccharomyces pombe (strain 972 / ATCC 24843) GN=rga3 PE=1 SV=1	IKSIIVQFSER	2		sp|P26674|STE6_SCHPO	Protein ste6 OS=Schizosaccharomyces pombe (strain 972 / ATCC 24843) GN=ste6 PE=3 SV=1	0.5961
13706	824.1193	3	0.1909	0.99	1.68	NKNDEVSQAK	2		sp|Q9UTK6|YKR3_SCHPO	G-patch domain-containing protein C1486.03 OS=Schizosaccharomyces pombe (strain 972 / ATCC 24843) GN=SPAC1486.03c PE=3 SV=1	ETLEKINLLK	5		sp|O13802|EBP2_SCHPO	Probable rRNA-processing protein ebp2 OS=Schizosaccharomyces pombe (strain 972 / ATCC 24843) GN=ebp2 PE=1 SV=1	0.5961
11611	644.67773	3	0.1908	0.99	-4.55	QLKSLTK	3		sp|Q9USN1|SNX12_SCHPO	Sorting nexin-12 OS=Schizosaccharomyces pombe (strain 972 / ATCC 24843) GN=snx12 PE=3 SV=1	KQEGGDDTK	1		sp|O59797|YCO6_SCHPO	Putative nucleosome assembly protein C364.06 OS=Schizosaccharomyces pombe (strain 972 / ATCC 24843) GN=SPCC364.06 PE=1 SV=1	0.5961
8547	517.749	4	0.1908	0.96	-8.27	FKNCGFK	2	57.02146@C;	sp|Q9UTK9|YIVH_SCHPO	Putative 6-phosphofructo-2-kinase/fructose-2;6-bisphosphatase C144.17c OS=Schizosaccharomyces pombe (strain 972 / ATCC 24843) GN=SPAC144.17c PE=1 SV=2	GMKECHIR	3	57.02146@C;	sp|Q09795|YAA1_SCHPO	Uncharacterized peptidase C22G7.01c OS=Schizosaccharomyces pombe (strain 972 / ATCC 24843) GN=SPAC22G7.01c PE=3 SV=4	0.5961
3202	508.9043	3	0.1907	0.96	-9.85	MEQLR	1		sp|O94433|YHKH_SCHPO	Uncharacterized membrane protein C660.17c OS=Schizosaccharomyces pombe (strain 972 / ATCC 24843) GN=SPBC660.17c PE=4 SV=1	MGSSSSR	1		sp|O42901|YBA9_SCHPO	Uncharacterized protein C119.09c OS=Schizosaccharomyces pombe (strain 972 / ATCC 24843) GN=SPBC119.09c PE=2 SV=3	0.5961
1941	553.06024	4	0.1907	1.00	8.51	KSFGQTPR	1		sp|Q10304|YD4B_SCHPO	Uncharacterized protein C22H10.11c OS=Schizosaccharomyces pombe (strain 972 / ATCC 24843) GN=SPAC22H10.11c PE=1 SV=1	WSVKDYLLK	4		sp|Q9P4X4|SEC17_SCHPO	Probable vesicular-fusion protein sec17 homolog OS=Schizosaccharomyces pombe (strain 972 / ATCC 24843) GN=sec17 PE=1 SV=1	0.5961
2824	675.3943	3	0.1907	0.97	-10.44	KPYTKAPK	1		sp|Q9C0Z7|RS6B_SCHPO&sp|P05752|RS6A_SCHPO	40S ribosomal protein S6-B OS=Schizosaccharomyces pombe (strain 972 / ATCC 24843) GN=rps6b PE=1 SV=1	KPASKAPAGK	5		sp|P04913|H2B1_SCHPO	Histone H2B-alpha OS=Schizosaccharomyces pombe (strain 972 / ATCC 24843) GN=htb1 PE=1 SV=3	0.5961
5402	784.7222	3	0.1907	0.93	-6.44	CPDGKIR	5	57.02146@C;	sp|O94296|YOOC_SCHPO	Probable phospholipid-transporting ATPase C887.12 OS=Schizosaccharomyces pombe (strain 972 / ATCC 24843) GN=SPBC887.12 PE=3 SV=1	LSSNEMYEKLR	9		sp|O13773|UCP7_SCHPO	UBA domain-containing protein 7 OS=Schizosaccharomyces pombe (strain 972 / ATCC 24843) GN=ucp7 PE=3 SV=1	0.5961
2777	494.27017	5	0.1905	1.00	7.03	FSKYLPDVR	3		sp|O13792|SUB2_SCHPO	ATP-dependent RNA helicase uap56 OS=Schizosaccharomyces pombe (strain 972 / ATCC 24843) GN=uap56 PE=1 SV=3	MSFNPAAGLLGK	1		sp|O43013|YBOE_SCHPO	Uncharacterized protein C2G2.14 OS=Schizosaccharomyces pombe (strain 972 / ATCC 24843) GN=SPBC2G2.14 PE=1 SV=1	0.5961
9936	674.7023	3	0.1905	1.00	5.38	DELMKK	5		sp|O13845|RSD1_SCHPO	RNA-binding protein rsd1 OS=Schizosaccharomyces pombe (strain 972 / ATCC 24843) GN=rsd1 PE=1 SV=2	KYDDINLIK	1		sp|Q9P3B1|YIL2_SCHPO	Putative Rho GTPase-activating protein C1565.02c OS=Schizosaccharomyces pombe (strain 972 / ATCC 24843) GN=SPAC1565.02c PE=3 SV=1	0.5961
2750	485.56516	4	0.1904	0.99	3.84	ILVGVKR	6		sp|Q9UTH2|ETFB_SCHPO	Probable electron transfer flavoprotein subunit beta OS=Schizosaccharomyces pombe (strain 972 / ATCC 24843) GN=SPAC1805.02c PE=3 SV=1	LQSKTILSK	4		sp|O14300|OXA11_SCHPO	Mitochondrial inner membrane protein oxa1-1 OS=Schizosaccharomyces pombe (strain 972 / ATCC 24843) GN=oxa101 PE=2 SV=1	0.5961
5656	620.3485	3	0.1904	0.99	-5.06	SNSSKK	5		sp|Q9P7M8|NU184_SCHPO	Nucleoporin nup184 OS=Schizosaccharomyces pombe (strain 972 / ATCC 24843) GN=nup184 PE=4 SV=1	KSGIILMGPR	1		sp|O13940|GLY1_SCHPO	Probable low-specificity L-threonine aldolase OS=Schizosaccharomyces pombe (strain 972 / ATCC 24843) GN=gly1 PE=3 SV=1	0.5961
12883	617.0848	4	0.1903	0.94	-2.48	DKANPENK	2		sp|Q92347|NOP9_SCHPO	Nucleolar protein 9 OS=Schizosaccharomyces pombe (strain 972 / ATCC 24843) GN=nop9 PE=3 SV=1	QVSDAKIADKPLK	6		sp|Q10221|YAYE_SCHPO	Uncharacterized protein C4H3.14c OS=Schizosaccharomyces pombe (strain 972 / ATCC 24843) GN=SPAC4H3.14c PE=4 SV=1	0.5961
10866	765.0478	3	0.1902	0.96	-5.43	KAENANR	1		sp|Q9UT48|EIF3H_SCHPO	Eukaryotic translation initiation factor 3 subunit H OS=Schizosaccharomyces pombe (strain 972 / ATCC 24843) GN=eif3h PE=1 SV=1	DSASLSKNAFADK	7		sp|O42926|VP13B_SCHPO	Vacuolar protein sorting-associated protein 13b OS=Schizosaccharomyces pombe (strain 972 / ATCC 24843) GN=vps13b PE=2 SV=1	0.5961
1420	465.28552	4	0.1902	0.94	2.63	KDKPK	1		sp|P36612|PRS4_SCHPO	26S protease regulatory subunit 4 homolog OS=Schizosaccharomyces pombe (strain 972 / ATCC 24843) GN=mts2 PE=2 SV=1	VLVKVHPEGK	4		sp|P41836|PRS8_SCHPO	26S protease regulatory subunit 8 homolog OS=Schizosaccharomyces pombe (strain 972 / ATCC 24843) GN=let1 PE=3 SV=1	0.5961
9811	788.79156	3	0.1902	0.88	-10.64	LINIDEKLR	7		sp|Q9UTE4|YFM8_SCHPO	Uncharacterized glutamine amidotransferase C222.08c OS=Schizosaccharomyces pombe (strain 972 / ATCC 24843) GN=SPAC222.08c PE=3 SV=1	LINIDEKLR	7		sp|Q9UTE4|YFM8_SCHPO	Uncharacterized glutamine amidotransferase C222.08c OS=Schizosaccharomyces pombe (strain 972 / ATCC 24843) GN=SPAC222.08c PE=3 SV=1	0.5961
5689	512.28827	3	0.1901	1.00	2.47	DDLKR	4		sp|O14302|CYK3_SCHPO	cytokinesis protein 3 OS=Schizosaccharomyces pombe (strain 972 / ATCC 24843) GN=cyk3 PE=1 SV=1	TEVFKK	5		sp|O14207|MMS22_SCHPO	Protein mms22 OS=Schizosaccharomyces pombe (strain 972 / ATCC 24843) GN=mus7 PE=3 SV=1	0.5961
11965	915.17676	3	0.1901	0.95	-7.12	KDGPYHK	1		sp|Q10302|YD49_SCHPO	Uncharacterized protein C22H10.09 OS=Schizosaccharomyces pombe (strain 972 / ATCC 24843) GN=SPAC22H10.09 PE=4 SV=1	ILMYRLLQKPYVPK	9		sp|O13612|NEP2_SCHPO	NEDD8-specific protease 2 OS=Schizosaccharomyces pombe (strain 972 / ATCC 24843) GN=nep2 PE=1 SV=1	0.5961
1978	505.80228	4	0.1901	0.98	6.89	VLKIHR	3		sp|Q09684|KAR5_SCHPO	Nuclear fusion protein tht1 OS=Schizosaccharomyces pombe (strain 972 / ATCC 24843) GN=tht1 PE=1 SV=2	VLEQVDMKR	8		sp|Q09727|MRP20_SCHPO	54S ribosomal protein L23; mitochondrial OS=Schizosaccharomyces pombe (strain 972 / ATCC 24843) GN=mrp20 PE=3 SV=1	0.5961
10608	915.46625	3	0.1901	0.94	-6.23	MEDLDTKIK	1		sp|Q10187|UCP6_SCHPO	UBA domain-containing protein 6 OS=Schizosaccharomyces pombe (strain 972 / ATCC 24843) GN=ucp6 PE=1 SV=1	EKANGASAPVGIDASK	2		tr|U3PYE6|U3PYE6_SCHPM&sp|P78946|RL26_SCHPO	Ribosomal protein L26 OS=Schizosaccharomyces pombe GN=rpl26 PE=3 SV=1	0.5961
6711	579.97284	3	0.1901	1.00	-8.93	MSDPAR	1		sp|P50519|HSP9_SCHPO	Heat shock protein hsp9 OS=Schizosaccharomyces pombe (strain 972 / ATCC 24843) GN=hsp9 PE=2 SV=1	DKLNLPPK	2		sp|Q09877|SIF3_SCHPO	Sad1-interacting factor 3 OS=Schizosaccharomyces pombe (strain 972 / ATCC 24843) GN=sif3 PE=1 SV=2	0.5961
6777	700.3501	3	0.1900	0.99	5.00	MNVVK	1		sp|Q9P7Q2|YLY1_SCHPO	Putative cell agglutination protein C186.01 OS=Schizosaccharomyces pombe (strain 972 / ATCC 24843) GN=SPAC186.01 PE=2 SV=1	EEEYNKWFAR	6		sp|O94538|SNU66_SCHPO	U4/U6.U5 tri-snRNP-associated protein snu66 OS=Schizosaccharomyces pombe (strain 972 / ATCC 24843) GN=snu66 PE=1 SV=1	0.5961
3283	707.82715	4	0.1899	1.00	-7.25	GNNEKYFK	5		sp|Q9USL3|SYIM_SCHPO	Isoleucine--tRNA ligase; mitochondrial OS=Schizosaccharomyces pombe (strain 972 / ATCC 24843) GN=ism1 PE=3 SV=1	MSDSQDKNYISFEK	7		sp|O74648|IAH1_SCHPO	Isoamyl acetate-hydrolyzing esterase OS=Schizosaccharomyces pombe (strain 972 / ATCC 24843) GN=iah1 PE=2 SV=1	0.5961
4821	859.7576	3	0.1899	0.84	5.12	NASNQEQGTKK	10		sp|O14232|MTR4_SCHPO	ATP-dependent RNA helicase mtr4 OS=Schizosaccharomyces pombe (strain 972 / ATCC 24843) GN=mtr4 PE=1 SV=1	NIGTEEEMKGK	9		sp|O74858|SYKM_SCHPO	Lysine--tRNA ligase; mitochondrial OS=Schizosaccharomyces pombe (strain 972 / ATCC 24843) GN=msk1 PE=3 SV=1	0.5961
3315	571.0709	4	0.1899	0.99	-1.50	AVSKPSRK	4		sp|O74956|RT08_SCHPO	37S ribosomal protein subunit S8; mitochondrial OS=Schizosaccharomyces pombe (strain 972 / ATCC 24843) GN=mrps8 PE=3 SV=1	KHFEQVINEK	1		sp|O74762|RPN2_SCHPO	26S proteasome regulatory subunit rpn2 OS=Schizosaccharomyces pombe (strain 972 / ATCC 24843) GN=rpn2 PE=1 SV=1	0.5961
4214	540.5688	4	0.1899	0.91	5.09	KNLNEVSR	1		sp|Q10302|YD49_SCHPO	Uncharacterized protein C22H10.09 OS=Schizosaccharomyces pombe (strain 972 / ATCC 24843) GN=SPAC22H10.09 PE=4 SV=1	IVLDYLAKK	8		sp|O13282|TAF5_SCHPO	Transcription initiation factor TFIID subunit 5 OS=Schizosaccharomyces pombe (strain 972 / ATCC 24843) GN=taf5 PE=1 SV=1	0.5961
2785	600.09235	4	0.1899	1.00	7.23	YLETLLKK	7		sp|O59744|YN28_SCHPO	Uncharacterized transcriptional regulatory protein C530.08 OS=Schizosaccharomyces pombe (strain 972 / ATCC 24843) GN=SPBC530.08 PE=3 SV=1	KIYNEYPPTK	1		sp|O94579|PSA2_SCHPO	Probable proteasome subunit alpha type-2 OS=Schizosaccharomyces pombe (strain 972 / ATCC 24843) GN=pre8 PE=3 SV=1	0.5961
4200	543.58685	4	0.1898	0.99	-6.75	ITALKGLQK	5		sp|P78920|YGNB_SCHPO	Putative nucleosome assembly protein C2D10.11C OS=Schizosaccharomyces pombe (strain 972 / ATCC 24843) GN=SPBC2D10.11c PE=2 SV=2	IVLDYLAKK	8		sp|O13282|TAF5_SCHPO	Transcription initiation factor TFIID subunit 5 OS=Schizosaccharomyces pombe (strain 972 / ATCC 24843) GN=taf5 PE=1 SV=1	0.5961
9358	584.53937	4	0.1898	0.94	3.97	DKLDGANFR	2		sp|Q10257|RRP8_SCHPO	25S rRNA (adenine(645)-N(1))-methyltransferase OS=Schizosaccharomyces pombe (strain 972 / ATCC 24843) GN=rrp8 PE=3 SV=1	KNESTEGNQR	1		sp|O14368|HSP16_SCHPO	Heat shock protein 16 OS=Schizosaccharomyces pombe (strain 972 / ATCC 24843) GN=hsp16 PE=1 SV=1	0.5961
11273	726.00165	3	0.1898	0.96	10.66	SKENDDAPK	2		sp|Q9USH9|YJQ1_SCHPO	Uncharacterized ABC transporter ATP-binding protein C825.01 OS=Schizosaccharomyces pombe (strain 972 / ATCC 24843) GN=SPCC825.01 PE=1 SV=1	YYCNKCK	5	57.02146@C;	sp|O14099|YERG_SCHPO	Uncharacterized RING finger protein C2F3.16 OS=Schizosaccharomyces pombe (strain 972 / ATCC 24843) GN=SPAC2F3.16 PE=3 SV=1	0.5961
4703	620.6603	3	0.1898	0.97	-5.98	MAEEK	1		sp|O13724|ZPR1_SCHPO	Zinc finger protein zpr1 OS=Schizosaccharomyces pombe (strain 972 / ATCC 24843) GN=zpr1 PE=3 SV=1	QELDLLKTR	7		sp|O13290|DYHC_SCHPO	Dynein heavy chain; cytoplasmic OS=Schizosaccharomyces pombe (strain 972 / ATCC 24843) GN=dhc1 PE=1 SV=1	0.5961
11229	709.6932	3	0.1897	0.99	5.97	MASLGR	1		sp|O94690|RTC6_SCHPO	54S ribosomal protein c83.06c; mitochondrial OS=Schizosaccharomyces pombe (strain 972 / ATCC 24843) GN=SPBC83.06c PE=3 SV=2	KYSEDSTLAWR	1		sp|Q10302|YD49_SCHPO	Uncharacterized protein C22H10.09 OS=Schizosaccharomyces pombe (strain 972 / ATCC 24843) GN=SPAC22H10.09 PE=4 SV=1	0.5961
11485	880.45953	3	0.1897	0.99	2.96	KSHAELFK	1		sp|O94248|MDN1_SCHPO	Midasin OS=Schizosaccharomyces pombe (strain 972 / ATCC 24843) GN=mdn1 PE=1 SV=1	KTEAEYWPMIFK	1		sp|O42656|RIC1_SCHPO	Guanine nucleotide exchange factor subunit ric1 OS=Schizosaccharomyces pombe (strain 972 / ATCC 24843) GN=ric1 PE=1 SV=2	0.5961
8489	542.51697	4	0.1897	1.00	-6.99	KQESVAK	1		sp|O94589|YC93_SCHPO	RanBD1 domain-containing protein C584.03c OS=Schizosaccharomyces pombe (strain 972 / ATCC 24843) GN=SPCC584.03c PE=1 SV=1	METETKEMNK	6		sp|Q10336|MCP6_SCHPO	Meiotic coiled-coil protein 6 OS=Schizosaccharomyces pombe (strain 972 / ATCC 24843) GN=mcp6 PE=1 SV=1	0.5961
7667	840.77594	3	0.1897	0.92	-3.59	DPSLEKF	6		sp|Q9Y7S5|YQO6_SCHPO	Uncharacterized membrane protein C569.06 OS=Schizosaccharomyces pombe (strain 972 / ATCC 24843) GN=SPCC569.06 PE=3 SV=1	LDAELKLAGEYGLR	6		sp|O59675|RS9B_SCHPO&sp|Q09757|RS9A_SCHPO	40S ribosomal protein S9-B OS=Schizosaccharomyces pombe (strain 972 / ATCC 24843) GN=rps9b PE=1 SV=3	0.5961
4630	433.83945	5	0.1896	0.98	-6.09	LAQGKR	5		sp|Q9UTI8|RL44_SCHPO	60S ribosomal protein L42 OS=Schizosaccharomyces pombe (strain 972 / ATCC 24843) GN=rpl42 PE=1 SV=3	KIYEIGDAPGHR	1		sp|O74774|HBS1_SCHPO	Elongation factor 1 alpha-like protein OS=Schizosaccharomyces pombe (strain 972 / ATCC 24843) GN=hbs1 PE=1 SV=4	0.5961
4325	669.3427	3	0.1896	0.92	3.53	NEQKK	4		sp|Q9P6P2|RRP36_SCHPO&sp|O13933|ALG1_SCHPO	rRNA biogenesis protein rrp36 OS=Schizosaccharomyces pombe (strain 972 / ATCC 24843) GN=rrp36 PE=1 SV=3	NEEKLAEFDK	4		sp|Q10335|RPN7_SCHPO	Probable 26S proteasome regulatory subunit rpn7 OS=Schizosaccharomyces pombe (strain 972 / ATCC 24843) GN=rpn7 PE=2 SV=1	0.5961
5346	635.3529	3	0.1894	0.99	-10.13	KGNWK	1		sp|O13991|YEG9_SCHPO	Uncharacterized oxidoreductase C26H5.09c OS=Schizosaccharomyces pombe (strain 972 / ATCC 24843) GN=SPAC26H5.09c PE=2 SV=3	KLTSTIGTWK	1		sp|O13663|GPI13_SCHPO	GPI ethanolamine phosphate transferase 3 OS=Schizosaccharomyces pombe (strain 972 / ATCC 24843) GN=gpi13 PE=3 SV=1	0.5961
6345	676.56714	4	0.1894	0.97	8.31	IFSGFCKR	7	57.02146@C;	sp|O94383|SMC1_SCHPO	Structural maintenance of chromosomes protein 1 OS=Schizosaccharomyces pombe (strain 972 / ATCC 24843) GN=psm1 PE=1 SV=2	CDDFSSASFMKEK	11	57.02146@C;	sp|O94566|MU184_SCHPO	Meiotically up-regulated gene 184 protein OS=Schizosaccharomyces pombe (strain 972 / ATCC 24843) GN=mug184 PE=1 SV=2	0.5961
8403	604.0842	4	0.1893	1.00	-1.32	KGIALTK	1		sp|Q9P7M4|YIOE_SCHPO	Uncharacterized protein SPAP27G11.14c OS=Schizosaccharomyces pombe (strain 972 / ATCC 24843) GN=SPAP27G11.14c PE=4 SV=1	NMLKFEGPTSFFK	4		sp|O74439|YJE9_SCHPO	Uncharacterized mitochondrial carrier C1682.09c OS=Schizosaccharomyces pombe (strain 972 / ATCC 24843) GN=SPCC1682.09c PE=3 SV=1	0.5961
6733	970.45825	3	0.1893	0.94	3.44	NQIDEIEKGQK	8		sp|O42648|YF98_SCHPO	HMG box-containing protein C10F6.08c OS=Schizosaccharomyces pombe (strain 972 / ATCC 24843) GN=SPAC10F6.08c PE=1 SV=1	MFNNGDNMSRER	1		sp|O13735|FAT1_SCHPO	Actin-interacting protein 3 homolog OS=Schizosaccharomyces pombe (strain 972 / ATCC 24843) GN=fat1 PE=1 SV=2	0.5961
6919	664.6697	3	0.1893	1.00	-10.48	EEAEKEK	5		sp|O13900|SA114_SCHPO	Pre-mRNA-splicing factor sap114 OS=Schizosaccharomyces pombe (strain 972 / ATCC 24843) GN=sap114 PE=1 SV=1	FEQAELKK	7		sp|Q9C106|RPC3_SCHPO	DNA-directed RNA polymerase III subunit rpc3 OS=Schizosaccharomyces pombe (strain 972 / ATCC 24843) GN=rpc82 PE=1 SV=1	0.5961
5916	580.58966	4	0.1893	0.99	-6.74	ILKAPK	3		sp|O94438|RS3A2_SCHPO&sp|Q09781|RS3A1_SCHPO	40S ribosomal protein S1-B OS=Schizosaccharomyces pombe (strain 972 / ATCC 24843) GN=rps102 PE=1 SV=3	ESLAASVKTPSTPPK	8		sp|Q9P7S5|UBP7_SCHPO	Probable ubiquitin carboxyl-terminal hydrolase 7 OS=Schizosaccharomyces pombe (strain 972 / ATCC 24843) GN=ubp7 PE=1 SV=1	0.5961
2185	523.07526	4	0.1892	0.98	2.81	KVPALPSK	1		sp|Q7Z992|SST6_SCHPO	ESCRT-I complex subunit vps23 OS=Schizosaccharomyces pombe (strain 972 / ATCC 24843) GN=sst6 PE=3 SV=2	VLEQIQVKR	8		sp|O13882|RT18_SCHPO	Putative 37S ribosomal protein S18; mitochondrial OS=Schizosaccharomyces pombe (strain 972 / ATCC 24843) GN=mrps18 PE=3 SV=1	0.6049
13785	677.0993	4	0.1892	0.99	-1.08	FGKPLYCTR	3	57.02146@C;	sp|Q9USG8|MU190_SCHPO	Meiotically up-regulated gene 190 protein OS=Schizosaccharomyces pombe (strain 972 / ATCC 24843) GN=mug190 PE=1 SV=1	MALELTEHQLNK	1		sp|O60083|YQK9_SCHPO	Uncharacterized protein C1494.09c OS=Schizosaccharomyces pombe (strain 972 / ATCC 24843) GN=SPCC1494.09c PE=4 SV=1	0.6049
5348	586.9949	3	0.1892	0.90	6.04	MASLGRK	1		sp|O94690|RTC6_SCHPO	54S ribosomal protein c83.06c; mitochondrial OS=Schizosaccharomyces pombe (strain 972 / ATCC 24843) GN=SPBC83.06c PE=3 SV=2	MDKQIPK	3		sp|G2TRM6|NEW4_SCHPO	Uncharacterized protein new4 OS=Schizosaccharomyces pombe (strain 972 / ATCC 24843) GN=new4 PE=1 SV=1	0.6049
7260	955.5283	3	0.1891	0.99	6.99	SAVIKTSTR	5		sp|O14126|PRS6A_SCHPO	26S protease regulatory subunit 6A OS=Schizosaccharomyces pombe (strain 972 / ATCC 24843) GN=tbp1 PE=3 SV=1	VVGSEFVQKYLGEGPR	9		sp|O74894|PRS6B_SCHPO	26S protease regulatory subunit 6B homolog OS=Schizosaccharomyces pombe (strain 972 / ATCC 24843) GN=rpt3 PE=3 SV=1	0.6049
10739	689.42596	3	0.1889	0.94	-9.22	LDLKQIVK	4		sp|Q9USL5|DOM34_SCHPO	Protein dom34 OS=Schizosaccharomyces pombe (strain 972 / ATCC 24843) GN=dom34 PE=1 SV=1	QTLELLKK	7		sp|Q1MTP1|THP3_SCHPO	THP3 homolog C2A9.11c OS=Schizosaccharomyces pombe (strain 972 / ATCC 24843) GN=SPBC2A9.11c PE=3 SV=1	0.6049
11186	847.17065	3	0.1889	0.95	11.06	TLDDIKESVR	6		sp|Q9P7H8|ECM29_SCHPO	Proteasome component ecm29 OS=Schizosaccharomyces pombe (strain 972 / ATCC 24843) GN=ecm29 PE=1 SV=1	VASVIKALLANK	6		sp|Q9P7R0|ARO1_SCHPO	Pentafunctional AROM polypeptide OS=Schizosaccharomyces pombe (strain 972 / ATCC 24843) GN=aro1 PE=3 SV=1	0.6049
4354	431.56357	3	0.1888	0.99	-3.31	MASSR	1		sp|O74741|DIOXL_SCHPO	4;5-DOPA dioxygenase extradiol-like protein OS=Schizosaccharomyces pombe (strain 972 / ATCC 24843) GN=SPBC1709.16c PE=3 SV=2	MGKIR	1		sp|Q9USU2|DIM1_SCHPO	Dimethyladenosine transferase OS=Schizosaccharomyces pombe (strain 972 / ATCC 24843) GN=dim1 PE=3 SV=1	0.6049
9664	786.0817	3	0.1887	0.99	-6.63	MSVSVALK	1		sp|O13775|SYEC_SCHPO	Probable glutamate--tRNA ligase; cytoplasmic OS=Schizosaccharomyces pombe (strain 972 / ATCC 24843) GN=gus1 PE=1 SV=1	YLNAGEYDKALK	9		sp|O13633|YNF5_SCHPO	Uncharacterized J domain-containing protein C17A3.05c OS=Schizosaccharomyces pombe (strain 972 / ATCC 24843) GN=pi041 PE=1 SV=1	0.6049
2983	495.01855	4	0.1887	0.98	-6.05	KAAEIEK	1		sp|O94383|SMC1_SCHPO	Structural maintenance of chromosomes protein 1 OS=Schizosaccharomyces pombe (strain 972 / ATCC 24843) GN=psm1 PE=1 SV=2	IDGKSNVYR	4		sp|O60173|DBP7_SCHPO	ATP-dependent RNA helicase dbp7 OS=Schizosaccharomyces pombe (strain 972 / ATCC 24843) GN=dbp7 PE=3 SV=1	0.6049
12418	804.7532	3	0.1884	0.96	-3.85	KLNQLEK	1		sp|Q10425|EIF3B_SCHPO	Eukaryotic translation initiation factor 3 subunit B OS=Schizosaccharomyces pombe (strain 972 / ATCC 24843) GN=SPAC25G10.08 PE=1 SV=1	KHNWGDFEIEK	1		sp|Q10070|MDM31_SCHPO	Mitochondrial distribution and morphology protein 31 OS=Schizosaccharomyces pombe (strain 972 / ATCC 24843) GN=mdm31 PE=3 SV=1	0.6089
12060	607.30066	4	0.1883	0.98	10.07	KNEYEMK	1		sp|O43032|SRPR_SCHPO	Signal recognition particle receptor subunit alpha homolog OS=Schizosaccharomyces pombe (strain 972 / ATCC 24843) GN=srp101 PE=3 SV=1	MNSEDAALDLLR	1		sp|Q9HGP5|CAPZB_SCHPO	F-actin-capping protein subunit beta OS=Schizosaccharomyces pombe (strain 972 / ATCC 24843) GN=acp2 PE=1 SV=1	0.6089
7001	800.43866	3	0.1883	0.93	-4.99	KLQNSIEEK	1		sp|O94376|MED21_SCHPO	Mediator of RNA polymerase II transcription subunit 21 OS=Schizosaccharomyces pombe (strain 972 / ATCC 24843) GN=med21 PE=1 SV=1	KVVTDLQSQR	1		sp|P41004|SMC4_SCHPO	Structural maintenance of chromosomes protein 4 OS=Schizosaccharomyces pombe (strain 972 / ATCC 24843) GN=cut3 PE=1 SV=2	0.6089
6258	565.7309	4	0.1883	0.96	6.81	MSDDYFDR	1		sp|O60139|UBP4_SCHPO	Probable ubiquitin carboxyl-terminal hydrolase 4 OS=Schizosaccharomyces pombe (strain 972 / ATCC 24843) GN=ubp4 PE=1 SV=2	MDTYMEER	1		sp|Q09710|YA33_SCHPO	Uncharacterized protein C18B11.03c OS=Schizosaccharomyces pombe (strain 972 / ATCC 24843) GN=SPAC18B11.03c PE=4 SV=2	0.6089
10435	728.69794	3	0.1881	0.98	-7.38	MSNTGSAR	1		sp|Q9UTE1|YFMD_SCHPO	Probable 6-phosphofructo-2-kinase C222.13c OS=Schizosaccharomyces pombe (strain 972 / ATCC 24843) GN=SPAC222.13c PE=3 SV=1	KTGFSDLQISK	1		sp|O94313|CARB_SCHPO	Carbamoyl-phosphate synthase arginine-specific large chain OS=Schizosaccharomyces pombe (strain 972 / ATCC 24843) GN=arg4 PE=3 SV=1	0.6089
8702	636.8036	4	0.1881	0.98	-0.29	NEEDADKAIR	7		sp|O13620|MRD1_SCHPO	Multiple RNA-binding domain-containing protein 1 OS=Schizosaccharomyces pombe (strain 972 / ATCC 24843) GN=mrd1 PE=3 SV=1	TEEEEEQKPK	8		sp|O94666|RPC1_SCHPO	DNA-directed RNA polymerase III subunit rpc1 OS=Schizosaccharomyces pombe (strain 972 / ATCC 24843) GN=rpc1 PE=2 SV=1	0.6089
12491	688.6924	3	0.1881	0.99	4.97	MDTTAVASK	1		sp|P40376|KAPB_SCHPO	cAMP-dependent protein kinase catalytic subunit OS=Schizosaccharomyces pombe (strain 972 / ATCC 24843) GN=pka1 PE=1 SV=1	KNEGLDLSK	1		sp|P22774|HSP7M_SCHPO	Heat shock 70 kDa protein; mitochondrial OS=Schizosaccharomyces pombe (strain 972 / ATCC 24843) GN=ssp1 PE=2 SV=2	0.6089
4038	546.8063	4	0.1880	0.98	7.83	KGDQSVDVK	1		sp|Q9P7S3|SSR3_SCHPO	SWI/SNF and RSC complexes subunit ssr3 OS=Schizosaccharomyces pombe (strain 972 / ATCC 24843) GN=ssr3 PE=1 SV=1	IIAVGEGKER	8		sp|O14301|YE85_SCHPO	Uncharacterized WD repeat-containing protein C9G1.05 OS=Schizosaccharomyces pombe (strain 972 / ATCC 24843) GN=SPAC9G1.05 PE=3 SV=1	0.6089
9013	604.09216	4	0.1880	0.98	10.93	NKAIQHLLK	2		sp|Q9P7H8|ECM29_SCHPO	Proteasome component ecm29 OS=Schizosaccharomyces pombe (strain 972 / ATCC 24843) GN=ecm29 PE=1 SV=1	MICYRNNLK	1	57.02146@C;	sp|G2TRU8|WTF17_SCHPO	Uncharacterized protein wtf17 OS=Schizosaccharomyces pombe (strain 972 / ATCC 24843) GN=wtf17 PE=3 SV=1	0.6089
10228	779.74615	3	0.1879	0.94	-2.30	MNSLRVLK	1		sp|O94675|MAM33_SCHPO	Mitochondrial acidic protein mam33 OS=Schizosaccharomyces pombe (strain 972 / ATCC 24843) GN=SPBC776.07 PE=3 SV=1	MDFGLTNNSIK	1		sp|O14159|LCB4_SCHPO	Sphingoid long chain base kinase 4 OS=Schizosaccharomyces pombe (strain 972 / ATCC 24843) GN=lcb4 PE=3 SV=1	0.6089
4387	661.1174	4	0.1879	0.93	-8.23	FKQVNQYIR	2		sp|P12000|DNLI1_SCHPO	DNA ligase 1 OS=Schizosaccharomyces pombe (strain 972 / ATCC 24843) GN=cdc17 PE=3 SV=1	EHVLVDLEKVK	9		sp|P87157|YB0G_SCHPO	Probable ADP-ribosylation factor-binding protein C25H2.16c OS=Schizosaccharomyces pombe (strain 972 / ATCC 24843) GN=SPBC25H2.16c PE=1 SV=1	0.6089
3060	880.054	3	0.1878	0.98	-8.98	MSDYKSLK	1		sp|O74871|YCW3_SCHPO	Uncharacterized protein C31H12.03c OS=Schizosaccharomyces pombe (strain 972 / ATCC 24843) GN=SPCC31H12.03c PE=1 SV=1	CAKEFEEACEEK	3	57.02146@C;	sp|O14064|BIR1_SCHPO	Protein bir1 OS=Schizosaccharomyces pombe (strain 972 / ATCC 24843) GN=bir1 PE=1 SV=1	0.6089
12374	813.41595	3	0.1877	0.98	5.71	KEDEVNEVR	1		sp|Q9US10|YK68_SCHPO	Uncharacterized membrane protein C6F6.13c OS=Schizosaccharomyces pombe (strain 972 / ATCC 24843) GN=SPAC607.08c PE=3 SV=1	FYEKPSEKR	4		sp|Q8WZK1|RT21_SCHPO	37S ribosomal protein mrp21; mitochondrial OS=Schizosaccharomyces pombe (strain 972 / ATCC 24843) GN=mrp21 PE=3 SV=1	0.6089
13660	719.38745	3	0.1877	0.91	-0.23	MLLVSR	1		sp|O42883|YFQ6_SCHPO	Uncharacterized protein C8E11.06 OS=Schizosaccharomyces pombe (strain 972 / ATCC 24843) GN=SPAC8E11.06 PE=4 SV=2	NAQQALGKEGER	8		sp|Q9Y802|LSD1_SCHPO	Lysine-specific histone demethylase 1 OS=Schizosaccharomyces pombe (strain 972 / ATCC 24843) GN=lsd1 PE=1 SV=1	0.6089
2135	740.0459	3	0.1877	0.98	-4.62	MAPDISK	1		sp|Q10267|UPF3_SCHPO	Nonsense-mediated mRNA decay protein 3 OS=Schizosaccharomyces pombe (strain 972 / ATCC 24843) GN=upf3 PE=3 SV=1	MSASVELKPTEK	1		sp|O94399|TWF1_SCHPO	Twinfilin OS=Schizosaccharomyces pombe (strain 972 / ATCC 24843) GN=twf1 PE=1 SV=1	0.6089
7726	720.0256	3	0.1877	1.00	-10.75	WKKPDAR	3		sp|P12000|DNLI1_SCHPO	DNA ligase 1 OS=Schizosaccharomyces pombe (strain 972 / ATCC 24843) GN=cdc17 PE=3 SV=1	MAKDWQDAR	3		sp|Q09750|PST1_SCHPO	Paired amphipathic helix protein pst1 OS=Schizosaccharomyces pombe (strain 972 / ATCC 24843) GN=pst1 PE=1 SV=1	0.6089
7875	776.73663	3	0.1876	1.00	-8.08	KSSIK	1		sp|O14065|YC31_SCHPO	Uncharacterized protein C962.01 OS=Schizosaccharomyces pombe (strain 972 / ATCC 24843) GN=SPCC962.01 PE=2 SV=3	QKCLSEFFVDDIK	2	57.02146@C;	sp|Q9UT52|MOD21_SCHPO	Gamma-tubulin complex subunit mod21 OS=Schizosaccharomyces pombe (strain 972 / ATCC 24843) GN=mod21 PE=1 SV=2	0.6089
6984	875.8083	3	0.1875	0.99	-0.74	KPTWDLER	1		sp|Q9UU80|CWF18_SCHPO	Pre-mRNA-splicing factor cwf18 OS=Schizosaccharomyces pombe (strain 972 / ATCC 24843) GN=cwf18 PE=1 SV=1	KPTSELAIGASLEK	1		sp|O94579|PSA2_SCHPO	Probable proteasome subunit alpha type-2 OS=Schizosaccharomyces pombe (strain 972 / ATCC 24843) GN=pre8 PE=3 SV=1	0.6089
2762	482.54694	4	0.1875	1.00	6.02	LEKSLK	3		sp|Q9HDY4|YK16_SCHPO	Putative ATP-dependent RNA helicase PB1A10.06c OS=Schizosaccharomyces pombe (strain 972 / ATCC 24843) GN=SPAPB1A10.06c PE=3 SV=1	MTLPEKLLK	1		sp|Q9USJ6|FMNR_SCHPO	NAD(P)H-dependent FMN reductase C4B3.06c OS=Schizosaccharomyces pombe (strain 972 / ATCC 24843) GN=SPCC4B3.06c PE=3 SV=1	0.6089
7057	589.3284	3	0.1875	0.96	0.69	QKSDK	2		sp|Q9Y7Y1|SGM1_SCHPO	Protein sgm1 OS=Schizosaccharomyces pombe (strain 972 / ATCC 24843) GN=sgm1 PE=3 SV=1	LTKLYETR	3		sp|Q10292|MEK1_SCHPO	Meiosis-specific serine/threonine-protein kinase mek1 OS=Schizosaccharomyces pombe (strain 972 / ATCC 24843) GN=mek1 PE=3 SV=1	0.6089
3464	728.3339	3	0.1874	0.97	-10.07	ESEEKER	5		sp|Q09863|NST1_SCHPO	Stress response protein nst1 OS=Schizosaccharomyces pombe (strain 972 / ATCC 24843) GN=nst1 PE=1 SV=1	DTESFEKQR	7		sp|Q9P3W5|TEL2_SCHPO	DNA replication checkpoint protein tel2 OS=Schizosaccharomyces pombe (strain 972 / ATCC 24843) GN=tel2 PE=1 SV=1	0.6089
5715	665.35547	3	0.1874	0.99	-5.33	LAEKKPR	4		sp|O14185|STG1_SCHPO	Transgelin OS=Schizosaccharomyces pombe (strain 972 / ATCC 24843) GN=stg1 PE=3 SV=1	KTETDYMK	1		sp|O43087|KMS2_SCHPO	Karyogamy meiotic segregation protein 2 OS=Schizosaccharomyces pombe (strain 972 / ATCC 24843) GN=kms2 PE=1 SV=1	0.6089
8818	589.8107	4	0.1872	0.97	-9.43	KSGQNTNIR	1		sp|O59835|DPOD4_SCHPO	DNA polymerase delta subunit 4 OS=Schizosaccharomyces pombe (strain 972 / ATCC 24843) GN=cdm1 PE=2 SV=1	GLKTGMYYLR	3		sp|P36602|RIR1_SCHPO&tr|S6BSK3|S6BSK3_SCHPM	Ribonucleoside-diphosphate reductase large chain OS=Schizosaccharomyces pombe (strain 972 / ATCC 24843) GN=cdc22 PE=1 SV=2	0.6089
10322	841.4343	3	0.1872	0.98	0.48	FNLKSQLDK	4		sp|O14227|RDR1_SCHPO	RNA-dependent RNA polymerase 1 OS=Schizosaccharomyces pombe (strain 972 / ATCC 24843) GN=rdr1 PE=1 SV=1	NFLQEDQDKR	9		sp|O74955|TSNAX_SCHPO	Translin-associated protein X homolog OS=Schizosaccharomyces pombe (strain 972 / ATCC 24843) GN=SPCC736.09c PE=3 SV=1	0.6089
6982	746.6155	4	0.1872	0.98	-6.79	MSYQVCFK	1	57.02146@C;	sp|Q9HE02|SSN2_SCHPO	Mediator of RNA polymerase II transcription subunit 13 OS=Schizosaccharomyces pombe (strain 972 / ATCC 24843) GN=srb9 PE=1 SV=2	EIKDSTLLSYMQISR	3		sp|O94545|KA113_SCHPO	Importin beta-like protein kap113 OS=Schizosaccharomyces pombe (strain 972 / ATCC 24843) GN=kap113 PE=3 SV=1	0.6089
2474	601.32904	3	0.1871	0.98	1.69	SKHLEK	2		sp|O94687|TAS3_SCHPO	RNA-induced transcriptional silencing complex protein tas3 OS=Schizosaccharomyces pombe (strain 972 / ATCC 24843) GN=tas3 PE=1 SV=1	NIYEKEK	5		sp|O14136|PEX13_SCHPO	Peroxisomal membrane protein pex13 OS=Schizosaccharomyces pombe (strain 972 / ATCC 24843) GN=pex13 PE=3 SV=1	0.6089
3677	557.3001	4	0.1871	0.99	-5.27	VITAKK	5		sp|Q9USN8|YJY1_SCHPO	Uncharacterized protein C132.01c OS=Schizosaccharomyces pombe (strain 972 / ATCC 24843) GN=SPCC132.01c PE=1 SV=2	DPKVFWHEESR	3		sp|O42878|INVX_SCHPO	Putative invertase OS=Schizosaccharomyces pombe (strain 972 / ATCC 24843) GN=SPAC8E11.01c PE=3 SV=3	0.6089
11867	609.55994	4	0.1870	1.00	-5.12	IKCSFGNK	2	57.02146@C;	sp|Q10078|PPK13_SCHPO	Serine/threonine-protein kinase ppk13 OS=Schizosaccharomyces pombe (strain 972 / ATCC 24843) GN=ppk13 PE=3 SV=2	VCEAPVLDGEKK	11	57.02146@C;	sp|P41389|MCM5_SCHPO	DNA replication licensing factor mcm5 OS=Schizosaccharomyces pombe (strain 972 / ATCC 24843) GN=mcm5 PE=1 SV=2	0.6089
6788	772.06635	3	0.1870	0.98	-5.17	MVSRWEK	1		sp|O42940|PHO88_SCHPO	Inorganic phosphate transport protein pho88 OS=Schizosaccharomyces pombe (strain 972 / ATCC 24843) GN=pho88 PE=3 SV=2	QNKRPVENEK	3		sp|O14279|RR14N_SCHPO	Ribosomal RNA-processing protein 14-N OS=Schizosaccharomyces pombe (strain 972 / ATCC 24843) GN=rrp14n PE=1 SV=1	0.6089
3513	939.7675	3	0.1870	0.91	-6.85	MSNQGKDSFK	1		sp|G2TRS2|NEW20_SCHPO	Uncharacterized protein new20 OS=Schizosaccharomyces pombe (strain 972 / ATCC 24843) GN=new20 PE=2 SV=1	MLSNSTFHEHHAK	1		sp|Q10447|PPK2_SCHPO	Protein kinase domain-containing protein ppk2 OS=Schizosaccharomyces pombe (strain 972 / ATCC 24843) GN=ppk2 PE=1 SV=2	0.6089
5115	442.03616	4	0.1870	0.97	2.01	LPTKILK	4		tr|O14376|O14376_SCHPM&sp|O74893|RS20_SCHPO	40S ribosomal protein S20 homolog (Fragment) OS=Schizosaccharomyces pombe PE=2 SV=1	IPKTATGK	3		sp|O74976|FAT2_SCHPO	Putative peroxisomal-coenzyme A synthetase OS=Schizosaccharomyces pombe (strain 972 / ATCC 24843) GN=SPCC1827.03c PE=1 SV=1	0.6089
6048	603.9792	3	0.1870	0.99	4.18	VLAEKR	5		sp|P41892|CDC7_SCHPO	Cell division control protein 7 OS=Schizosaccharomyces pombe (strain 972 / ATCC 24843) GN=cdc7 PE=1 SV=1	KDSYECR	1	57.02146@C;	sp|Q02061|RPB2_SCHPO	DNA-directed RNA polymerase II subunit RPB2 OS=Schizosaccharomyces pombe (strain 972 / ATCC 24843) GN=rpb2 PE=1 SV=2	0.6089
12147	747.01984	3	0.1869	0.95	-4.15	TLENKDGNK	5		sp|Q10145|YAS9_SCHPO	Uncharacterized RNA-binding protein C3H8.09c OS=Schizosaccharomyces pombe (strain 972 / ATCC 24843) GN=SPAC3H8.09c PE=3 SV=1	MSGGIFDDNK	1		sp|Q10339|EXO70_SCHPO	Exocyst complex component exo70 OS=Schizosaccharomyces pombe (strain 972 / ATCC 24843) GN=exo70 PE=1 SV=1	0.6089
2629	510.45746	5	0.1869	0.99	-4.79	HKEMSSDDR	2		sp|Q09716|YA3B_SCHPO	Uncharacterized protein C18B11.11 OS=Schizosaccharomyces pombe (strain 972 / ATCC 24843) GN=SPAC18B11.11 PE=4 SV=1	VYDLNSKINLK	7		sp|Q10324|YD6C_SCHPO	Uncharacterized protein C17G8.12 OS=Schizosaccharomyces pombe (strain 972 / ATCC 24843) GN=SPAC17G8.12 PE=4 SV=1	0.6089
12198	739.6944	3	0.1868	0.99	-8.37	MITANK	1		sp|Q9P5N0|ABC3_SCHPO	ATP-binding cassette transporter abc3 OS=Schizosaccharomyces pombe (strain 972 / ATCC 24843) GN=abc3 PE=2 SV=1	SCENPNIDPKTK	10	57.02146@C;	sp|O14130|YF54_SCHPO	Uncharacterized transcriptional regulatory protein C3C7.04 OS=Schizosaccharomyces pombe (strain 972 / ATCC 24843) GN=SPAC3C7.04 PE=3 SV=1	0.6089
13043	963.8503	3	0.1867	0.99	6.17	LIMEDEKLIEK	7		sp|O94396|PUS1_SCHPO	tRNA pseudouridine synthase 1 OS=Schizosaccharomyces pombe (strain 972 / ATCC 24843) GN=pus1 PE=1 SV=1	LLMKLSSQNDDK	4		sp|O74762|RPN2_SCHPO	26S proteasome regulatory subunit rpn2 OS=Schizosaccharomyces pombe (strain 972 / ATCC 24843) GN=rpn2 PE=1 SV=1	0.6089
13479	809.0947	3	0.1865	0.98	6.75	MNINQQPKK	8		sp|P50527|STE20_SCHPO	Serine/threonine-protein kinase shk1/pak1 OS=Schizosaccharomyces pombe (strain 972 / ATCC 24843) GN=shk1 PE=1 SV=2	KLSDFEPHSK	1		sp|O74401|ERO11_SCHPO	ERO1-like protein 1 OS=Schizosaccharomyces pombe (strain 972 / ATCC 24843) GN=ero11 PE=1 SV=1	0.6089
8989	747.6932	3	0.1865	0.94	-8.61	IEFMVKAK	6		sp|Q9HFE5|AP1M1_SCHPO	AP-1 complex subunit mu-1 OS=Schizosaccharomyces pombe (strain 972 / ATCC 24843) GN=apm1 PE=1 SV=1	MEDEMQIDK	1		sp|O13959|RBX1_SCHPO	RING-box protein pip1 OS=Schizosaccharomyces pombe (strain 972 / ATCC 24843) GN=pip1 PE=1 SV=2	0.6089
10687	575.556	4	0.1865	0.97	6.06	YLYKR	4		sp|Q9UUE2|CSX2_SCHPO	Protein csx2 OS=Schizosaccharomyces pombe (strain 972 / ATCC 24843) GN=csx2 PE=1 SV=1	LEKEEMESLPSK	3		sp|O94389|CC124_SCHPO	Coiled-coil domain-containing protein 124 homolog OS=Schizosaccharomyces pombe (strain 972 / ATCC 24843) GN=SPBC29A10.12 PE=3 SV=1	0.6089
8775	763.08	3	0.1864	0.99	9.72	DQATAKR	6		sp|P21911|SDHB_SCHPO	Succinate dehydrogenase [ubiquinone] iron-sulfur subunit; mitochondrial OS=Schizosaccharomyces pombe (strain 972 / ATCC 24843) GN=sdh2 PE=3 SV=3	KDFPSQEAALVR	1		sp|Q10338|YBM4_SCHPO	Uncharacterized protein C582.04c OS=Schizosaccharomyces pombe (strain 972 / ATCC 24843) GN=SPBC582.04c PE=4 SV=2	0.6089
6050	857.8079	3	0.1864	1.00	9.69	FVGKK	4		sp|O59713|DPH1_SCHPO	Diphthamide biosynthesis protein 1 OS=Schizosaccharomyces pombe (strain 972 / ATCC 24843) GN=dph1 PE=3 SV=1	LDPAGFYIGYKATSAGPK	11		sp|O94517|PSA1_SCHPO	Probable proteasome subunit alpha type-1 OS=Schizosaccharomyces pombe (strain 972 / ATCC 24843) GN=SPBC646.16 PE=3 SV=1	0.6089
6572	741.4308	4	0.1864	0.99	3.05	ILLEVLKQHK	7		sp|O74801|RL4P_SCHPO	54S ribosomal protein yml6; mitochondrial OS=Schizosaccharomyces pombe (strain 972 / ATCC 24843) GN=yml6 PE=3 SV=1	ATKILNSASSIEQSR	3		sp|O94477|MYO52_SCHPO	Myosin-52 OS=Schizosaccharomyces pombe (strain 972 / ATCC 24843) GN=myo52 PE=1 SV=1	0.6089
3028	497.64136	3	0.1863	1.00	-1.97	MALLK	1		sp|Q9P332|YLZ4_SCHPO&sp|Q9UUB4|PUR7_SCHPO&sp|Q9P3V7|YI43_SCHPO&sp|Q9HDU0|YHEH_SCHPO&sp|P87052|MUG10_SCHPO	UPF0742 protein C750.04c/C977.02 OS=Schizosaccharomyces pombe (strain 972 / ATCC 24843) GN=SPAC750.04c PE=3 SV=1	KHAPVVK	1		sp|O42917|ESO1_SCHPO	N-acetyltransferase eso1 OS=Schizosaccharomyces pombe (strain 972 / ATCC 24843) GN=eso1 PE=1 SV=1	0.6089
7657	630.8345	4	0.1863	0.92	-5.23	NELALLSKR	8		sp|Q9USQ2|ALP6_SCHPO	Spindle pole body component alp6 OS=Schizosaccharomyces pombe (strain 972 / ATCC 24843) GN=alp6 PE=1 SV=2	INASFSNSEDKK	11		sp|P41820|BFR1_SCHPO	Brefeldin A resistance protein OS=Schizosaccharomyces pombe (strain 972 / ATCC 24843) GN=bfr1 PE=1 SV=1	0.6089
1497	550.79926	4	0.1863	0.98	-8.66	MGIPKFFR	1		sp|P40383|XRN1_SCHPO	5'-3' exoribonuclease 1 OS=Schizosaccharomyces pombe (strain 972 / ATCC 24843) GN=exo2 PE=1 SV=1	KHLDAEVQK	1		sp|P41878|RPN11_SCHPO	26S proteasome regulatory subunit rpn11 OS=Schizosaccharomyces pombe (strain 972 / ATCC 24843) GN=rpn11 PE=1 SV=2	0.6089
6494	874.4302	4	0.1863	0.94	3.84	KVAQTTYK	1		sp|O94579|PSA2_SCHPO	Probable proteasome subunit alpha type-2 OS=Schizosaccharomyces pombe (strain 972 / ATCC 24843) GN=pre8 PE=3 SV=1	SEAAEFEYKNGYPMPCDVLAK	9	57.02146@C;	sp|O94517|PSA1_SCHPO	Probable proteasome subunit alpha type-1 OS=Schizosaccharomyces pombe (strain 972 / ATCC 24843) GN=SPBC646.16 PE=3 SV=1	0.6089
9515	512.7517	4	0.1862	0.98	-10.44	MTSADIR	1		sp|O14308|SWC4_SCHPO	SWR1-complex protein 4 OS=Schizosaccharomyces pombe (strain 972 / ATCC 24843) GN=swc4 PE=3 SV=2	NNGIKEAESR	5		sp|O94343|YHMA_SCHPO	Uncharacterized MFS-type transporter C1271.10c OS=Schizosaccharomyces pombe (strain 972 / ATCC 24843) GN=SPBC1271.10c PE=1 SV=1	0.6089
5438	618.581	4	0.1862	0.87	-7.81	MPLKNYTK	4		sp|Q9USK0|IPK1_SCHPO	Inositol-pentakisphosphate 2-kinase OS=Schizosaccharomyces pombe (strain 972 / ATCC 24843) GN=ipk1 PE=1 SV=1	GSHKTSVFIAHR	4		sp|O14286|ATM1_SCHPO	Iron-sulfur clusters transporter atm1; mitochondrial OS=Schizosaccharomyces pombe (strain 972 / ATCC 24843) GN=atm1 PE=3 SV=2	0.6089
8092	874.7784	3	0.1862	0.88	0.93	KHQADACIVR	1	57.02146@C;	sp|Q09760|CUL3_SCHPO	Cullin-3 OS=Schizosaccharomyces pombe (strain 972 / ATCC 24843) GN=cul3 PE=1 SV=2	KEEAPDELTQK	1		sp|Q9P3A8|CAND1_SCHPO	Cullin-associated NEDD8-dissociated protein 1 OS=Schizosaccharomyces pombe (strain 972 / ATCC 24843) GN=knd1 PE=3 SV=1	0.6089
8258	721.35944	3	0.1860	0.99	-2.94	KDGDVK	1		sp|O94320|AATM_SCHPO	Aspartate aminotransferase; mitochondrial OS=Schizosaccharomyces pombe (strain 972 / ATCC 24843) GN=SPBC725.01 PE=3 SV=1	VEETESKEADVK	7		sp|O14319|CUE5_SCHPO	CUE domain-containing protein 5 OS=Schizosaccharomyces pombe (strain 972 / ATCC 24843) GN=SPBC16E9.02c PE=3 SV=1	0.6089
6393	682.731	3	0.1860	1.00	-2.39	KAKPK	1		sp|Q9UUG6|YFT2_SCHPO&sp|O13758|YF28_SCHPO	UPF0656 protein C926.02 OS=Schizosaccharomyces pombe (strain 972 / ATCC 24843) GN=SPAC926.02 PE=3 SV=1	GTTAVLKEDIYK	7		sp|Q09841|PSB2_SCHPO	Probable proteasome subunit beta type-2 OS=Schizosaccharomyces pombe (strain 972 / ATCC 24843) GN=pup1 PE=2 SV=1	0.6089
10764	734.0485	3	0.1860	0.99	-5.11	KSGSK	1		sp|O14264|YFP9_SCHPO&sp|Q874R1|RHO4_SCHPO	Uncharacterized protein C7D4.09c OS=Schizosaccharomyces pombe (strain 972 / ATCC 24843) GN=SPAC7D4.09c PE=3 SV=3	KEHLPIFLEDCR	1	57.02146@C;	sp|Q9HDY1|ASE1_SCHPO	Anaphase spindle elongation protein 1 OS=Schizosaccharomyces pombe (strain 972 / ATCC 24843) GN=ase1 PE=1 SV=1	0.6089
2065	529.755	4	0.1859	1.00	0.46	MNDQNER	1		sp|Q09730|SFT1_SCHPO	Protein transport protein sft1 OS=Schizosaccharomyces pombe (strain 972 / ATCC 24843) GN=sft1 PE=3 SV=1	AETKPLEER	4		sp|Q09694|LYS1_SCHPO	Saccharopine dehydrogenase [NAD(+); L-lysine-forming] OS=Schizosaccharomyces pombe (strain 972 / ATCC 24843) GN=lys3 PE=1 SV=2	0.6089
9047	937.1433	3	0.1859	0.99	6.78	SKFDNLIK	2		sp|P87154|DPOE_SCHPO	DNA polymerase epsilon catalytic subunit A OS=Schizosaccharomyces pombe (strain 972 / ATCC 24843) GN=pol2 PE=2 SV=1	GEWNKVSSGCWEIR	5	57.02146@C;	sp|P87228|SERA_SCHPO	Putative D-3-phosphoglycerate dehydrogenase OS=Schizosaccharomyces pombe (strain 972 / ATCC 24843) GN=SPCC364.07 PE=1 SV=1	0.6089
4826	587.838	4	0.1859	0.94	-0.94	QLISIFKR	7		sp|O74858|SYKM_SCHPO	Lysine--tRNA ligase; mitochondrial OS=Schizosaccharomyces pombe (strain 972 / ATCC 24843) GN=msk1 PE=3 SV=1	QVTLFEEGKR	9		sp|O94335|STT3_SCHPO	Dolichyl-diphosphooligosaccharide--protein glycosyltransferase subunit stt3 OS=Schizosaccharomyces pombe (strain 972 / ATCC 24843) GN=stt3 PE=3 SV=1	0.6089
12976	624.8217	4	0.1858	0.97	-10.57	MDEELQAIR	1		sp|O13929|YF69_SCHPO	Uncharacterized protein C23C4.09c OS=Schizosaccharomyces pombe (strain 972 / ATCC 24843) GN=SPAC23C4.09c PE=3 SV=1	KPYHEGLLAAR	1		sp|O42648|YF98_SCHPO	HMG box-containing protein C10F6.08c OS=Schizosaccharomyces pombe (strain 972 / ATCC 24843) GN=SPAC10F6.08c PE=1 SV=1	0.6089
1867	659.32416	3	0.1858	1.00	0.25	KCAFK	1	57.02146@C;	sp|Q9Y813|RPR2_SCHPO	Ribonuclease P protein subunit rpr2 OS=Schizosaccharomyces pombe (strain 972 / ATCC 24843) GN=rpr2 PE=3 SV=1	NSKEEEFFR	3		sp|Q9UUK0|PDXH_SCHPO	Pyridoxamine 5'-phosphate oxidase C1952.08c homolog OS=Schizosaccharomyces pombe (strain 972 / ATCC 24843) GN=SPAC1952.08c PE=3 SV=1	0.6089
2575	521.0353	4	0.1858	1.00	-7.16	MSAAFTISK	1		sp|O60128|RS3_SCHPO	40S ribosomal protein S3 OS=Schizosaccharomyces pombe (strain 972 / ATCC 24843) GN=rps3 PE=1 SV=1	FQPDKLIK	5		sp|O14188|RNG2_SCHPO	Ras GTPase-activating-like protein rng2 OS=Schizosaccharomyces pombe (strain 972 / ATCC 24843) GN=rng2 PE=1 SV=1	0.6089
4998	558.0307	4	0.1858	0.97	7.45	METDPILK	1		sp|Q10354|YDB1_SCHPO	Uncharacterized transporter C22E12.01 OS=Schizosaccharomyces pombe (strain 972 / ATCC 24843) GN=SPAC22E12.01 PE=3 SV=2	MSSASMFGSLK	1		sp|Q9UTE4|YFM8_SCHPO	Uncharacterized glutamine amidotransferase C222.08c OS=Schizosaccharomyces pombe (strain 972 / ATCC 24843) GN=SPAC222.08c PE=3 SV=1	0.6089
4381	852.14935	3	0.1858	0.99	8.70	KNVTR	1		sp|Q1MTQ1|TEA2_SCHPO	Kinesin-like protein tea2 OS=Schizosaccharomyces pombe (strain 972 / ATCC 24843) GN=tea2 PE=1 SV=1	LKYTVDTLGVSTFVEK	2		sp|Q1K9C2|MET5_SCHPO	Sulfite reductase [NADPH] subunit beta OS=Schizosaccharomyces pombe (strain 972 / ATCC 24843) GN=sir1 PE=3 SV=1	0.6089
6535	600.30426	4	0.1857	1.00	-0.10	GQKIGQPDR	3		sp|O74517|SAF1_SCHPO	Protein saf1 OS=Schizosaccharomyces pombe (strain 972 / ATCC 24843) GN=saf1 PE=1 SV=1	MNDGPITKCAR	8	57.02146@C;	sp|Q10310|MUG68_SCHPO	Meiotically up-regulated gene 68 protein OS=Schizosaccharomyces pombe (strain 972 / ATCC 24843) GN=mug68 PE=1 SV=1	0.6089
2991	437.00888	4	0.1856	0.97	3.08	LEILKK	5		sp|Q07538|PRP4_SCHPO	Serine/threonine-protein kinase prp4 OS=Schizosaccharomyces pombe (strain 972 / ATCC 24843) GN=prp4 PE=1 SV=2	KSPEFEK	1		sp|Q10361|ETP1_SCHPO	Electron transfer protein 1; mitochondrial OS=Schizosaccharomyces pombe (strain 972 / ATCC 24843) GN=etp1 PE=1 SV=2	0.6089
7360	632.09033	4	0.1855	0.93	2.80	MLLHGLGR	1		sp|O13948|YEH5_SCHPO	Uncharacterized protein C23H4.05c OS=Schizosaccharomyces pombe (strain 972 / ATCC 24843) GN=SPAC23H4.05c PE=3 SV=1	KQNITECTTIQR	1	57.02146@C;	sp|Q09775|ROK1_SCHPO	ATP-dependent RNA helicase rok1 OS=Schizosaccharomyces pombe (strain 972 / ATCC 24843) GN=rok1 PE=3 SV=1	0.6089
4046	561.044	4	0.1854	0.96	-6.32	LKLIHAGR	2		sp|O42967|YB92_SCHPO	Uncharacterized ubiquitin-like protein C1E8.02 OS=Schizosaccharomyces pombe (strain 972 / ATCC 24843) GN=SPBC1E8.02 PE=1 SV=1	MNFEEIEER	1		sp|O74873|SC231_SCHPO	Protein transport protein sec23-1 OS=Schizosaccharomyces pombe (strain 972 / ATCC 24843) GN=sec231 PE=3 SV=1	0.6089
8019	533.6193	3	0.1854	0.96	5.65	LAEKAR	4		sp|O74341|TCPG_SCHPO	T-complex protein 1 subunit gamma OS=Schizosaccharomyces pombe (strain 972 / ATCC 24843) GN=cct3 PE=1 SV=1	MSYFAR	1		sp|O13765|DBR1_SCHPO	Lariat debranching enzyme OS=Schizosaccharomyces pombe (strain 972 / ATCC 24843) GN=dbr1 PE=3 SV=2	0.6089
10822	630.0888	4	0.1854	0.99	9.99	GTTKYFNSR	4		sp|Q9UUB3|MEU18_SCHPO	Meiotic expression up-regulated protein 18 OS=Schizosaccharomyces pombe (strain 972 / ATCC 24843) GN=meu18 PE=2 SV=1	KQSDVNLFLSR	1		sp|O74895|RL15A_SCHPO&sp|Q9US22|RL15B_SCHPO	60S ribosomal protein L15-A OS=Schizosaccharomyces pombe (strain 972 / ATCC 24843) GN=rpl15a PE=3 SV=1	0.6089
4455	688.4053	3	0.1854	1.00	1.42	LKSIK	2		sp|O74754|ATPG_SCHPO	ATP synthase subunit gamma; mitochondrial OS=Schizosaccharomyces pombe (strain 972 / ATCC 24843) GN=atp3 PE=3 SV=1	GTTAVLKEDIYK	7		sp|Q09841|PSB2_SCHPO	Probable proteasome subunit beta type-2 OS=Schizosaccharomyces pombe (strain 972 / ATCC 24843) GN=pup1 PE=2 SV=1	0.6089
3275	733.6801	3	0.1852	0.99	-5.22	FSAQKER	5		sp|O36022|MNN9_SCHPO	Mannan polymerase complex subunit mnn9 OS=Schizosaccharomyces pombe (strain 972 / ATCC 24843) GN=mnn9 PE=3 SV=1	MNFEEIEER	1		sp|O74873|SC231_SCHPO	Protein transport protein sec23-1 OS=Schizosaccharomyces pombe (strain 972 / ATCC 24843) GN=sec231 PE=3 SV=1	0.6089
9143	546.31287	3	0.1852	1.00	-5.75	MSFIK	1		sp|O74377|SULH1_SCHPO	Probable sulfate permease C3H7.02 OS=Schizosaccharomyces pombe (strain 972 / ATCC 24843) GN=SPBC3H7.02 PE=3 SV=1	IGKSIASAK	3		sp|Q9UT00|YKH3_SCHPO	Uncharacterized protein PYUK71.03c OS=Schizosaccharomyces pombe (strain 972 / ATCC 24843) GN=SPAPYUK71.03c PE=1 SV=1	0.6089
5484	881.09015	3	0.1852	0.98	-3.88	GYSKPNER	4		sp|Q09841|PSB2_SCHPO	Probable proteasome subunit beta type-2 OS=Schizosaccharomyces pombe (strain 972 / ATCC 24843) GN=pup1 PE=2 SV=1	DSAISKNFCEQVR	6	57.02146@C;	sp|Q10253|MUG64_SCHPO	Meiotically up-regulated gene 64 protein OS=Schizosaccharomyces pombe (strain 972 / ATCC 24843) GN=mug64 PE=1 SV=3	0.6089
5046	623.6329	3	0.1851	0.90	0.91	SNDSSKK	6		sp|Q9UR39|HST4_SCHPO	NAD-dependent protein deacetylase hst4 OS=Schizosaccharomyces pombe (strain 972 / ATCC 24843) GN=hst4 PE=2 SV=1	SNDSSSKNK	7		sp|Q9HDW7|ATC2_SCHPO	Calcium-transporting ATPase 2 OS=Schizosaccharomyces pombe (strain 972 / ATCC 24843) GN=pmc1 PE=3 SV=1	0.6089
8997	612.0706	4	0.1850	0.99	-1.50	KVEQEVSDK	1		sp|P36583|PCK2_SCHPO	Protein kinase C-like 2 OS=Schizosaccharomyces pombe (strain 972 / ATCC 24843) GN=pck2 PE=1 SV=2	KHFEQYGPLK	1		sp|O59800|SLT11_SCHPO	Pre-mRNA-splicing factor cwf5 OS=Schizosaccharomyces pombe (strain 972 / ATCC 24843) GN=cwf5 PE=1 SV=1	0.6089
11280	873.1336	3	0.1850	0.95	-9.52	DTPNYKSIFK	6		sp|O94676|UTP22_SCHPO	U3 small nucleolar RNA-associated protein 22 OS=Schizosaccharomyces pombe (strain 972 / ATCC 24843) GN=utp22 PE=3 SV=1	ALPKPLGVDTEK	4		sp|O13735|FAT1_SCHPO	Actin-interacting protein 3 homolog OS=Schizosaccharomyces pombe (strain 972 / ATCC 24843) GN=fat1 PE=1 SV=2	0.6089
1501	617.80457	4	0.1850	0.95	-7.62	MENYQK	1		sp|P04551|CDK1_SCHPO	Cyclin-dependent kinase 1 OS=Schizosaccharomyces pombe (strain 972 / ATCC 24843) GN=cdc2 PE=1 SV=1	DWKNETLIPFQK	3		sp|P24782|DBP2_SCHPO	ATP-dependent RNA helicase dbp2 OS=Schizosaccharomyces pombe (strain 972 / ATCC 24843) GN=dbp2 PE=2 SV=2	0.6089
10269	575.0541	4	0.1850	0.95	-7.76	KLIQMDK	1		sp|Q9P6P2|RRP36_SCHPO	rRNA biogenesis protein rrp36 OS=Schizosaccharomyces pombe (strain 972 / ATCC 24843) GN=rrp36 PE=1 SV=3	DLSFSTLKDMK	8		sp|P87074|RHP9_SCHPO	DNA repair protein rhp9 OS=Schizosaccharomyces pombe (strain 972 / ATCC 24843) GN=rhp9 PE=1 SV=1	0.6089
1344	603.2995	3	0.1849	1.00	-4.73	MSSNLIK	1		sp|Q10480|PNU1_SCHPO	Nuclease 1; mitochondrial OS=Schizosaccharomyces pombe (strain 972 / ATCC 24843) GN=pnu1 PE=2 SV=2	MNDIETR	1		sp|O59825|TDG_SCHPO	G/U mismatch-specific uracil DNA glycosylase OS=Schizosaccharomyces pombe (strain 972 / ATCC 24843) GN=thp1 PE=3 SV=1	0.6089
5437	555.8139	4	0.1848	0.92	0.22	KPKAA	3		sp|O14182|RT12_SCHPO	Probable 37S ribosomal protein S12; mitochondrial OS=Schizosaccharomyces pombe (strain 972 / ATCC 24843) GN=mrps12 PE=3 SV=3	LLSDKDNSAHISLR	5		sp|Q09804|URB2_SCHPO	Probable nucleolar pre-ribosomal-associated protein 2 OS=Schizosaccharomyces pombe (strain 972 / ATCC 24843) GN=urb2 PE=3 SV=2	0.6089
1636	540.7827	4	0.1848	0.97	0.79	MSNSDIR	1		sp|O60182|RFC1_SCHPO	Replication factor C subunit 1 OS=Schizosaccharomyces pombe (strain 972 / ATCC 24843) GN=rfc1 PE=1 SV=1	NSKQIQVVER	3		tr|H2FH13|H2FH13_SCHPM&sp|Q10668|SWI2_SCHPO&tr|H2FH12|H2FH12_SCHPM	Swi2S OS=Schizosaccharomyces pombe GN=swi2 PE=2 SV=1	0.6089
8178	924.82196	3	0.1848	0.98	-0.35	KPILEK	1		sp|O14325|YB7A_SCHPO	Uncharacterized AAA domain-containing protein C16E9.10c OS=Schizosaccharomyces pombe (strain 972 / ATCC 24843) GN=SPBC16E9.10c PE=1 SV=1	MTDKYAFSLTTFSPNGK	1		sp|O94579|PSA2_SCHPO	Probable proteasome subunit alpha type-2 OS=Schizosaccharomyces pombe (strain 972 / ATCC 24843) GN=pre8 PE=3 SV=1	0.6089
4012	497.54318	4	0.1847	0.94	-5.78	MLANALR	1		sp|Q9P7X5|PPK32_SCHPO	Protein kinase domain-containing protein ppk32 OS=Schizosaccharomyces pombe (strain 972 / ATCC 24843) GN=ppk32 PE=1 SV=1	LLPHKNAIR	5		sp|O94676|UTP22_SCHPO	U3 small nucleolar RNA-associated protein 22 OS=Schizosaccharomyces pombe (strain 972 / ATCC 24843) GN=utp22 PE=3 SV=1	0.6089
10831	660.32776	3	0.1847	0.99	-1.36	MAKSQR	3		sp|Q9UTD7|RRP15_SCHPO	Ribosomal RNA-processing protein 15 OS=Schizosaccharomyces pombe (strain 972 / ATCC 24843) GN=rrp15 PE=3 SV=1	DDMEKIGWK	5		sp|Q10067|ORC3_SCHPO	Origin recognition complex subunit 3 OS=Schizosaccharomyces pombe (strain 972 / ATCC 24843) GN=orc3 PE=1 SV=2	0.6089
9337	541.31146	3	0.1845	0.97	10.09	ELKYK	3		sp|Q9USP5|GPI8_SCHPO	GPI-anchor transamidase OS=Schizosaccharomyces pombe (strain 972 / ATCC 24843) GN=gpi8 PE=2 SV=1	LEEGTKK	6		sp|Q9UTH1|TRM13_SCHPO	tRNA:m(4)X modification enzyme TRM13 OS=Schizosaccharomyces pombe (strain 972 / ATCC 24843) GN=trm13 PE=3 SV=2	0.6089
6722	510.28052	4	0.1845	0.97	-10.85	KPVDLR	1		sp|P78972|SLP1_SCHPO	WD repeat-containing protein slp1 OS=Schizosaccharomyces pombe (strain 972 / ATCC 24843) GN=slp1 PE=1 SV=1	KHINWQYGK	1		sp|O42907|YBAG_SCHPO	Uncharacterized protein C119.16c OS=Schizosaccharomyces pombe (strain 972 / ATCC 24843) GN=SPBC119.16c PE=4 SV=1	0.6089
9301	716.0271	3	0.1845	0.97	-5.35	KYTWVK	1		sp|O14006|RT09_SCHPO	37S ribosomal protein S9; mitochondrial OS=Schizosaccharomyces pombe (strain 972 / ATCC 24843) GN=mrps9 PE=1 SV=2	KYNDMWTAR	1		sp|Q9Y7Q3|YQ6A_SCHPO	Uncharacterized protein C191.10 OS=Schizosaccharomyces pombe (strain 972 / ATCC 24843) GN=SPCC191.10 PE=4 SV=1	0.6089
12214	863.2397	4	0.1845	0.94	6.51	KLEFPLPNEEAR	1		sp|O14126|PRS6A_SCHPO	26S protease regulatory subunit 6A OS=Schizosaccharomyces pombe (strain 972 / ATCC 24843) GN=tbp1 PE=3 SV=1	DQGYTRPKVLILLPTR	8		sp|O74974|UTP25_SCHPO	U3 small nucleolar RNA-associated protein 25 OS=Schizosaccharomyces pombe (strain 972 / ATCC 24843) GN=utp25 PE=3 SV=1	0.6089
5009	732.0147	3	0.1844	0.99	0.67	KTICEK	1	57.02146@C;	sp|Q9UUB3|MEU18_SCHPO	Meiotic expression up-regulated protein 18 OS=Schizosaccharomyces pombe (strain 972 / ATCC 24843) GN=meu18 PE=2 SV=1	SESEDEQKNGR	8		sp|O74995|TFH47_SCHPO	TFIIH basal transcription factor complex p47 subunit OS=Schizosaccharomyces pombe (strain 972 / ATCC 24843) GN=tfh47 PE=1 SV=1	0.6089
3373	676.0484	3	0.1843	0.88	11.51	QKENER	2		sp|Q9P7C6|CWC23_SCHPO	Pre-mRNA-splicing factor cwf23 OS=Schizosaccharomyces pombe (strain 972 / ATCC 24843) GN=cwf23 PE=1 SV=2	QVGNWIIKK	8		sp|O59697|PPK25_SCHPO	Serine/threonine-protein kinase ppk25 OS=Schizosaccharomyces pombe (strain 972 / ATCC 24843) GN=ppk25 PE=1 SV=1	0.6089
1298	490.51587	4	0.1843	0.98	-1.87	MTSEAPR	1		sp|P87312|CLF1_SCHPO	Pre-mRNA-splicing factor cwf4 OS=Schizosaccharomyces pombe (strain 972 / ATCC 24843) GN=cwf4 PE=1 SV=1	KLESEAIIK	1		sp|Q10173|NUF2_SCHPO	Kinetochore protein nuf2 OS=Schizosaccharomyces pombe (strain 972 / ATCC 24843) GN=nuf2 PE=1 SV=1	0.6089
7870	619.84204	4	0.1843	0.97	1.18	GGKPDLSSLIR	3		sp|O42934|CHP2_SCHPO	Chromo domain-containing protein 2 OS=Schizosaccharomyces pombe (strain 972 / ATCC 24843) GN=chp2 PE=3 SV=1	FDEFLEKIR	7		sp|Q09691|RF1M_SCHPO	Putative peptide chain release factor 1; mitochondrial OS=Schizosaccharomyces pombe (strain 972 / ATCC 24843) GN=SPAC2F7.17 PE=3 SV=1	0.6089
6976	1081.569	3	0.1843	0.97	-3.01	KVAQTTYK	1		sp|O94579|PSA2_SCHPO	Probable proteasome subunit alpha type-2 OS=Schizosaccharomyces pombe (strain 972 / ATCC 24843) GN=pre8 PE=3 SV=1	FIHNGGFGVVFCTIDKISR	16	57.02146@C;	sp|O74737|RID1_SCHPO	GTPase-binding protein rid1 OS=Schizosaccharomyces pombe (strain 972 / ATCC 24843) GN=rid1 PE=4 SV=2	0.6089
2693	457.24365	3	0.1843	0.97	-1.43	MMVAR	1		sp|Q09842|PDP3_SCHPO	PWWP domain-containing protein 3 OS=Schizosaccharomyces pombe (strain 972 / ATCC 24843) GN=pdp3 PE=1 SV=1	KQGHR	1		sp|Q9UR24|RHP26_SCHPO	DNA repair protein rhp26 OS=Schizosaccharomyces pombe (strain 972 / ATCC 24843) GN=rhp26 PE=3 SV=1	0.6089
8299	733.37384	3	0.1843	0.98	11.22	MNPTTK	1		sp|Q9P7J5|YJNA_SCHPO	Uncharacterized AAA domain-containing protein C24B10.10c OS=Schizosaccharomyces pombe (strain 972 / ATCC 24843) GN=SPCC24B10.10c PE=3 SV=1	LSSNEMYEKLR	9		sp|O13773|UCP7_SCHPO	UBA domain-containing protein 7 OS=Schizosaccharomyces pombe (strain 972 / ATCC 24843) GN=ucp7 PE=3 SV=1	0.6089
1736	668.0373	3	0.1842	0.97	11.41	SKNAPK	2		sp|Q9Y7V2|BYE1_SCHPO&sp|Q10097|YAOI_SCHPO	Transcription factor bye1 OS=Schizosaccharomyces pombe (strain 972 / ATCC 24843) GN=bye1 PE=3 SV=3	WQDLKDLFR	5		sp|Q9P3U1|YKX5_SCHPO	Uncharacterized RNA-binding protein C328.05 OS=Schizosaccharomyces pombe (strain 972 / ATCC 24843) GN=SPAC328.05 PE=3 SV=3	0.6089
2741	529.5393	4	0.1842	0.95	6.70	ARNGKPSK	5		sp|P23880|PP12_SCHPO	Serine/threonine-protein phosphatase PP1-2 OS=Schizosaccharomyces pombe (strain 972 / ATCC 24843) GN=sds21 PE=3 SV=1	KTGAEIGDAMK	1		sp|O14009|NSRP1_SCHPO	Nuclear speckle splicing regulatory protein 1 homolog OS=Schizosaccharomyces pombe (strain 972 / ATCC 24843) GN=SPAC29A4.06c PE=3 SV=1	0.6089
7971	818.0969	3	0.1842	0.98	-8.57	YQPKEAILR	4		sp|Q9Y7Y8|SYQ_SCHPO	Probable glutamine--tRNA ligase OS=Schizosaccharomyces pombe (strain 972 / ATCC 24843) GN=qrs1 PE=3 SV=1	QDGSVGGFFKR	10		sp|P87239|MDJ1_SCHPO	DnaJ homolog 1; mitochondrial OS=Schizosaccharomyces pombe (strain 972 / ATCC 24843) GN=mdj1 PE=3 SV=1	0.6089
7943	685.63684	4	0.1841	0.97	-7.58	KLIMSLLR	1		sp|O13779|YF2E_SCHPO	Putative metal ion transporter C17A12.14 OS=Schizosaccharomyces pombe (strain 972 / ATCC 24843) GN=SPAC17A2.14 PE=1 SV=4	TFANLVSSTLYEKR	13		sp|Q9Y7T8|PSB3_SCHPO	Probable proteasome subunit beta type-3 OS=Schizosaccharomyces pombe (strain 972 / ATCC 24843) GN=pup3 PE=3 SV=1	0.6089
7236	863.9688	4	0.1840	0.97	7.00	IKNLQGLLGVSIK	2		sp|Q9P6S3|UDS1_SCHPO	Up-regulated during septation protein 1 OS=Schizosaccharomyces pombe (strain 972 / ATCC 24843) GN=uds1 PE=1 SV=1	EGKGEIYSFDPVGSYER	3		sp|Q9UQY2|PSB6_SCHPO	Probable proteasome subunit beta type-6 OS=Schizosaccharomyces pombe (strain 972 / ATCC 24843) GN=pam1 PE=3 SV=1	0.6157
2297	712.34564	3	0.1840	0.95	-2.75	MSLEEQR	1		sp|Q10477|MED27_SCHPO	Mediator of RNA polymerase II transcription subunit 27 OS=Schizosaccharomyces pombe (strain 972 / ATCC 24843) GN=med27 PE=1 SV=1	ESLSEQKER	7		sp|O43087|KMS2_SCHPO	Karyogamy meiotic segregation protein 2 OS=Schizosaccharomyces pombe (strain 972 / ATCC 24843) GN=kms2 PE=1 SV=1	0.6157
1078	368.17883	5	0.1840	1.00	-1.26	YEDEKR	5		sp|Q9P7B7|YK24_SCHPO	Uncharacterized protein C140.04 OS=Schizosaccharomyces pombe (strain 972 / ATCC 24843) GN=SPAC140.04 PE=1 SV=1	MEPLDAGK	1		sp|O59767|MAD3_SCHPO	Mitotic spindle checkpoint component mad3 OS=Schizosaccharomyces pombe (strain 972 / ATCC 24843) GN=mad3 PE=1 SV=2	0.6157
7640	626.3315	4	0.1840	0.92	-6.54	HADSLEKSK	7		sp|Q9P7N9|TRS31_SCHPO	Transport protein particle subunit trs31 OS=Schizosaccharomyces pombe (strain 972 / ATCC 24843) GN=trs31 PE=3 SV=1	NKAQTFHLVHR	2		sp|Q10191|LTV1_SCHPO	Protein LTV1 OS=Schizosaccharomyces pombe (strain 972 / ATCC 24843) GN=ltv1 PE=1 SV=1	0.6157
8710	666.3584	4	0.1840	1.00	1.28	EKSEAQFIAR	2		sp|O94492|YC7B_SCHPO	Uncharacterized aminotransferase C417.11c OS=Schizosaccharomyces pombe (strain 972 / ATCC 24843) GN=SPCC417.11c PE=3 SV=2	VWKTDVAISAEK	3		sp|Q9USW1|YHZ3_SCHPO	Uncharacterized protein C21B10.03c OS=Schizosaccharomyces pombe (strain 972 / ATCC 24843) GN=SPBC21B10.03c PE=4 SV=1	0.6157
5260	537.9393	3	0.1839	0.94	3.56	FMTKR	4		tr|O14389|O14389_SCHPM	40S ribosomal protein S24 homolog (Fragment) OS=Schizosaccharomyces pombe PE=2 SV=1	MTNSSPR	1		sp|O74910|RAF1_SCHPO	Rik1-associated factor 1 OS=Schizosaccharomyces pombe (strain 972 / ATCC 24843) GN=raf1 PE=1 SV=1	0.6157
4750	563.3077	4	0.1839	1.00	-6.40	ILGKR	4		sp|Q10752|CDC28_SCHPO	Pre-mRNA-splicing factor ATP-dependent RNA helicase-like protein cdc28 OS=Schizosaccharomyces pombe (strain 972 / ATCC 24843) GN=cdc28 PE=3 SV=2	ILSSPEESKMFMK	9		sp|Q10259|SPC3_SCHPO	Probable microsomal signal peptidase subunit 3 OS=Schizosaccharomyces pombe (strain 972 / ATCC 24843) GN=spc3 PE=3 SV=1	0.6157
8389	558.0162	4	0.1839	1.00	-0.66	MRSTYLR	1		sp|P08647|RAS_SCHPO	Ras-like protein 1 OS=Schizosaccharomyces pombe (strain 972 / ATCC 24843) GN=ras1 PE=3 SV=2	EDSNDTKNDK	7		sp|O94624|TIM54_SCHPO	Mitochondrial import inner membrane translocase subunit tim54 OS=Schizosaccharomyces pombe (strain 972 / ATCC 24843) GN=tim54 PE=3 SV=1	0.6157
2667	574.52014	4	0.1839	1.00	-7.66	DSFKG	4		sp|O14234|CCH1_SCHPO	Calcium-channel protein cch1 OS=Schizosaccharomyces pombe (strain 972 / ATCC 24843) GN=cch1 PE=3 SV=1	WDEENLSKAEQQK	8		sp|O13771|YE99_SCHPO	Uncharacterized protein C17A5.09c OS=Schizosaccharomyces pombe (strain 972 / ATCC 24843) GN=SPAC17A5.09c PE=1 SV=1	0.6157
544	396.99994	5	0.1839	0.95	-6.97	MNHGTK	1		sp|Q10452|GSK3_SCHPO	Protein kinase gsk3 OS=Schizosaccharomyces pombe (strain 972 / ATCC 24843) GN=gsk3 PE=1 SV=3	DYFIDLSKR	8		sp|O14130|YF54_SCHPO	Uncharacterized transcriptional regulatory protein C3C7.04 OS=Schizosaccharomyces pombe (strain 972 / ATCC 24843) GN=SPAC3C7.04 PE=3 SV=1	0.6157
12634	969.1872	3	0.1838	0.96	4.71	GEKQNLLYGINK	3		sp|O42975|NRDE2_SCHPO	Protein NRDE2 homolog OS=Schizosaccharomyces pombe (strain 972 / ATCC 24843) GN=SPBC20F10.05 PE=1 SV=1	LLMKLSSQNDDK	4		sp|O74762|RPN2_SCHPO	26S proteasome regulatory subunit rpn2 OS=Schizosaccharomyces pombe (strain 972 / ATCC 24843) GN=rpn2 PE=1 SV=1	0.6157
556	463.97018	4	0.1838	0.96	11.67	EKNDHK	2		sp|Q9USW8|YHY1_SCHPO	Uncharacterized protein C19C7.01 OS=Schizosaccharomyces pombe (strain 972 / ATCC 24843) GN=SPBC19C7.01 PE=4 SV=2	MSCIFCK	1	57.02146@C;	sp|O94586|HNT1_SCHPO	Hit family protein 1 OS=Schizosaccharomyces pombe (strain 972 / ATCC 24843) GN=hnt1 PE=3 SV=1	0.6157
7408	602.9956	3	0.1838	0.82	-8.92	FFTKVK	4		sp|Q9P376|FCP1_SCHPO	RNA polymerase II subunit A C-terminal domain phosphatase OS=Schizosaccharomyces pombe (strain 972 / ATCC 24843) GN=fcp1 PE=1 SV=1	MYIMSKK	6		sp|Q9Y7T6|SEC59_SCHPO	Dolichol kinase sec59 OS=Schizosaccharomyces pombe (strain 972 / ATCC 24843) GN=sec59 PE=3 SV=3	0.6157
5810	598.3219	4	0.1837	1.00	9.40	DQKSLLNDK	3		sp|Q9P7J2|XLF1_SCHPO	Xrcc4-like factor 1 OS=Schizosaccharomyces pombe (strain 972 / ATCC 24843) GN=xlf1 PE=1 SV=1	IFLDEAKNDK	7		sp|Q9US25|HRP1_SCHPO	Chromodomain helicase hrp1 OS=Schizosaccharomyces pombe (strain 972 / ATCC 24843) GN=hrp1 PE=1 SV=1	0.6223
4845	851.95715	4	0.1836	0.96	1.29	KAAALGIK	1		sp|Q09857|USO1_SCHPO	Intracellular protein transport protein uso1 OS=Schizosaccharomyces pombe (strain 972 / ATCC 24843) GN=uso1 PE=3 SV=3	AFNNAGITSVGVTGKNCACVISQK	15	57.02146@C;	sp|O94517|PSA1_SCHPO	Probable proteasome subunit alpha type-1 OS=Schizosaccharomyces pombe (strain 972 / ATCC 24843) GN=SPBC646.16 PE=3 SV=1	0.6223
4277	608.3497	4	0.1836	0.96	-0.20	VLAGKK	5		sp|Q09802|YAAB_SCHPO	UPF0654 protein C22G7.11c OS=Schizosaccharomyces pombe (strain 972 / ATCC 24843) GN=SPAC22G7.11c PE=3 SV=2	YLKQLINICNSPSK	3	57.02146@C;	sp|Q7LL22|NSK1_SCHPO	Kinetochore protein nsk1 OS=Schizosaccharomyces pombe (strain 972 / ATCC 24843) GN=nsk1 PE=1 SV=1	0.6223
5511	575.32416	4	0.1836	0.94	-4.14	KVIGNR	1		sp|Q10415|PMIP_SCHPO	Mitochondrial intermediate peptidase OS=Schizosaccharomyces pombe (strain 972 / ATCC 24843) GN=oct1 PE=3 SV=1	MEQKVSADVLLNK	4		sp|Q9C108|YKT1_SCHPO	Uncharacterized protein PB1E7.01c OS=Schizosaccharomyces pombe (strain 972 / ATCC 24843) GN=SPAPB1E7.01c PE=1 SV=1	0.6223
2384	596.5814	4	0.1835	0.96	10.76	LLFIAKDK	6		sp|Q10282|GBB_SCHPO	Guanine nucleotide-binding protein subunit beta OS=Schizosaccharomyces pombe (strain 972 / ATCC 24843) GN=git5 PE=3 SV=2	KYELENDYPK	1		sp|Q9P7Q7|MAK1_SCHPO	Peroxide stress-activated histidine kinase mak1 OS=Schizosaccharomyces pombe (strain 972 / ATCC 24843) GN=mak1 PE=3 SV=1	0.6223
4029	600.3187	3	0.1835	0.96	2.92	MFLSRK	1		sp|O60084|TIM44_SCHPO	Mitochondrial import inner membrane translocase subunit tim44 OS=Schizosaccharomyces pombe (strain 972 / ATCC 24843) GN=tim44 PE=3 SV=1	MVKSCQK	1	57.02146@C;	sp|Q9P7I7|YJNJ_SCHPO	Uncharacterized protein C24B10.19c OS=Schizosaccharomyces pombe (strain 972 / ATCC 24843) GN=SPCC24B10.19c PE=1 SV=2	0.6223
5672	687.0223	3	0.1834	0.95	-8.19	KAINPGR	1		sp|Q9C0V5|YOM1_SCHPO	Uncharacterized protein PB7E8.01 OS=Schizosaccharomyces pombe (strain 972 / ATCC 24843) GN=SPBPB7E8.01 PE=3 SV=1	MFWDFKHR	6		sp|O13938|YEP4_SCHPO	UPF0658 Golgi apparatus membrane protein C23H3.04 OS=Schizosaccharomyces pombe (strain 972 / ATCC 24843) GN=SPAC23H3.04 PE=3 SV=3	0.6223
7589	696.062	3	0.1834	0.94	-3.75	KVAQR	1		sp|O74881|BTB1_SCHPO&sp|Q9UU99|YJX4_SCHPO	BTB/POZ domain-containing protein 1 OS=Schizosaccharomyces pombe (strain 972 / ATCC 24843) GN=btb1 PE=1 SV=1	AHTPLVQKYYK	8		sp|O74990|COG4_SCHPO	Conserved oligomeric Golgi complex subunit 4 OS=Schizosaccharomyces pombe (strain 972 / ATCC 24843) GN=cog4 PE=3 SV=1	0.6223
9797	681.34204	3	0.1834	0.91	8.91	KACFVGDR	1	57.02146@C;	sp|Q00472|PNPP_SCHPO	4-nitrophenylphosphatase OS=Schizosaccharomyces pombe (strain 972 / ATCC 24843) GN=pho2 PE=4 SV=2	KACFVGDR	1	57.02146@C;	sp|Q00472|PNPP_SCHPO	4-nitrophenylphosphatase OS=Schizosaccharomyces pombe (strain 972 / ATCC 24843) GN=pho2 PE=4 SV=2	0.6223
9023	608.0697	4	0.1834	0.98	4.83	GKGQFDSGLR	2		sp|O94415|SUCB_SCHPO	Probable succinyl-CoA ligase [GDP-forming] subunit beta; mitochondrial OS=Schizosaccharomyces pombe (strain 972 / ATCC 24843) GN=SPCC1620.08 PE=3 SV=1	KESFYDLAVR	1		sp|Q9UTK9|YIVH_SCHPO	Putative 6-phosphofructo-2-kinase/fructose-2;6-bisphosphatase C144.17c OS=Schizosaccharomyces pombe (strain 972 / ATCC 24843) GN=SPAC144.17c PE=1 SV=2	0.6250
3080	713.7215	3	0.1834	0.96	-1.48	DEEEKPK	5		sp|Q9USZ4|RPA34_SCHPO	DNA-directed RNA polymerase I subunit rpa34 OS=Schizosaccharomyces pombe (strain 972 / ATCC 24843) GN=rpa34 PE=1 SV=1	LQKAAEIVQK	3		sp|O59792|CIF1_SCHPO	Calnexin-independence factor 1 OS=Schizosaccharomyces pombe (strain 972 / ATCC 24843) GN=cif1 PE=4 SV=1	0.6250
8121	648.0326	3	0.1833	0.99	-3.21	KPKTR	3		sp|P79011|T2EB_SCHPO	Transcription initiation factor IIE subunit beta OS=Schizosaccharomyces pombe (strain 972 / ATCC 24843) GN=tfa2 PE=1 SV=2	GKIGALNDMTR	2		sp|Q9P7Q7|MAK1_SCHPO	Peroxide stress-activated histidine kinase mak1 OS=Schizosaccharomyces pombe (strain 972 / ATCC 24843) GN=mak1 PE=3 SV=1	0.6250
10334	681.68933	3	0.1833	0.99	-9.27	NAKNSPR	3		sp|O14130|YF54_SCHPO	Uncharacterized transcriptional regulatory protein C3C7.04 OS=Schizosaccharomyces pombe (strain 972 / ATCC 24843) GN=SPAC3C7.04 PE=3 SV=1	ALSSSKNWAR	6		sp|Q9USJ9|MNP1_SCHPO	54S ribosomal protein L12; mitochondrial OS=Schizosaccharomyces pombe (strain 972 / ATCC 24843) GN=mnp1 PE=3 SV=2	0.6250
7677	528.50854	4	0.1833	0.96	-9.03	EDGKK	4		sp|Q9Y7R4|SET1_SCHPO	Histone-lysine N-methyltransferase; H3 lysine-4 specific OS=Schizosaccharomyces pombe (strain 972 / ATCC 24843) GN=set1 PE=1 SV=1	KCSSDFLEANVK	1	57.02146@C;	sp|Q9P7A0|SGO1_SCHPO	Shugoshin-1 OS=Schizosaccharomyces pombe (strain 972 / ATCC 24843) GN=sgo1 PE=1 SV=1	0.6250
4260	600.83655	4	0.1831	0.99	9.16	EPPKHGNSK	4		sp|Q9UT24|BRR2_SCHPO	Pre-mRNA-splicing factor brr2 OS=Schizosaccharomyces pombe (strain 972 / ATCC 24843) GN=brr2 PE=1 SV=1	KVIPSFGGLSHK	1		sp|O13807|DDB1_SCHPO	DNA damage-binding protein 1 OS=Schizosaccharomyces pombe (strain 972 / ATCC 24843) GN=ddb1 PE=1 SV=1	0.6250
7678	512.25616	5	0.1831	0.95	-10.03	MNNSKQFLK	1		sp|O42925|YBD1_SCHPO	Uncharacterized protein C16C6.01c OS=Schizosaccharomyces pombe (strain 972 / ATCC 24843) GN=SPBC16C6.01c PE=3 SV=2	TKEMIQDFGGGK	2		sp|Q9USJ5|DCUP_SCHPO	Uroporphyrinogen decarboxylase OS=Schizosaccharomyces pombe (strain 972 / ATCC 24843) GN=hem12 PE=3 SV=2	0.6250
8067	784.89294	4	0.1831	0.96	-4.59	ITEANPTCEKR	10	57.02146@C;	sp|Q09904|NU124_SCHPO	Nucleoporin nup124 OS=Schizosaccharomyces pombe (strain 972 / ATCC 24843) GN=nup124 PE=1 SV=1	FQVSIVTDEDKMLR	11		sp|Q8TFG6|PPK18_SCHPO	Serine/threonine-protein kinase ppk18 OS=Schizosaccharomyces pombe (strain 972 / ATCC 24843) GN=ppk18 PE=3 SV=2	0.6250
4857	589.6826	3	0.1831	1.00	6.15	KNLQVR	1		sp|O13670|MTO1_SCHPO	Protein MTO1 homolog; mitochondrial OS=Schizosaccharomyces pombe (strain 972 / ATCC 24843) GN=mto1 PE=1 SV=1	TRKPENK	3		sp|Q10310|MUG68_SCHPO	Meiotically up-regulated gene 68 protein OS=Schizosaccharomyces pombe (strain 972 / ATCC 24843) GN=mug68 PE=1 SV=1	0.6250
10544	560.295	3	0.1829	0.93	-7.20	IAAQKNK	5		sp|Q1MTN3|PIC1_SCHPO	Inner centromere protein-related protein pic1 OS=Schizosaccharomyces pombe (strain 972 / ATCC 24843) GN=pic1 PE=1 SV=2	MSFEQK	1		sp|P36592|RAD22_SCHPO	DNA repair and recombination protein rad22 OS=Schizosaccharomyces pombe (strain 972 / ATCC 24843) GN=rad22 PE=1 SV=2	0.6250
4646	487.60776	3	0.1829	1.00	1.59	MALKR	4		sp|Q9UTL9|YIV5_SCHPO&sp|O13757|YF27_SCHPO&sp|P46595|UBC4_SCHPO	Uncharacterized ATP-dependent helicase C144.05 OS=Schizosaccharomyces pombe (strain 972 / ATCC 24843) GN=SPAC144.05 PE=3 SV=1	MSQAIR	1		sp|Q10212|YAY4_SCHPO	MEMO1 family protein C4H3.04c OS=Schizosaccharomyces pombe (strain 972 / ATCC 24843) GN=SPAC4H3.04c PE=3 SV=1	0.6250
12803	562.013	4	0.1829	0.99	-0.54	TTDSSQMKK	8		sp|P87125|URED_SCHPO	Uncharacterized urease accessory protein ureD-like OS=Schizosaccharomyces pombe (strain 972 / ATCC 24843) GN=SPAC3A12.09c PE=3 SV=1	SSMEKDETR	5		sp|Q9UTD4|PFD4_SCHPO	Probable prefoldin subunit 4 OS=Schizosaccharomyces pombe (strain 972 / ATCC 24843) GN=SPAC227.05 PE=3 SV=1	0.6250
7455	1103.8473	3	0.1829	0.70	-0.22	KILFENPDEATK	1		sp|P36612|PRS4_SCHPO	26S protease regulatory subunit 4 homolog OS=Schizosaccharomyces pombe (strain 972 / ATCC 24843) GN=mts2 PE=2 SV=1	GNQKFSSTADYMNMSS	4		sp|O42931|PRS7_SCHPO	26S protease regulatory subunit 7 homolog OS=Schizosaccharomyces pombe (strain 972 / ATCC 24843) GN=rpt1 PE=1 SV=2	0.6250
1933	498.4401	5	0.1829	0.96	-5.69	MENPSPTR	1		sp|Q9Y7J5|YOI9_SCHPO	TBC domain-containing protein C1778.09 OS=Schizosaccharomyces pombe (strain 972 / ATCC 24843) GN=SPBC1778.09 PE=3 SV=1	SNEATKPSVTEEK	6		sp|O59807|PEX32_SCHPO	Peroxisomal membrane protein pex32 OS=Schizosaccharomyces pombe (strain 972 / ATCC 24843) GN=pex32 PE=3 SV=1	0.6250
8476	642.98834	3	0.1828	0.99	3.61	KTEFR	1		sp|O74760|EIF3A_SCHPO&sp|P87293|YDN1_SCHPO	Eukaryotic translation initiation factor 3 subunit A OS=Schizosaccharomyces pombe (strain 972 / ATCC 24843) GN=tif32 PE=1 SV=1	QNLEDKEFS	6		sp|O94266|THI22_SCHPO	Putative hydroxymethylpyrimidine/phosphomethylpyrimidine kinase 2 OS=Schizosaccharomyces pombe (strain 972 / ATCC 24843) GN=SPBP8B7.18c PE=3 SV=1	0.6250
13658	952.46826	3	0.1828	1.00	5.22	DEHQSISKDFK	8		sp|P41003|SMC2_SCHPO	Structural maintenance of chromosomes protein 2 OS=Schizosaccharomyces pombe (strain 972 / ATCC 24843) GN=cut14 PE=1 SV=2	MVKQVSDSSEFK	3		sp|O14463|TRX1_SCHPO	Thioredoxin-1 OS=Schizosaccharomyces pombe (strain 972 / ATCC 24843) GN=trx1 PE=3 SV=3	0.6250
7000	675.34607	3	0.1827	0.94	6.52	MSAAEK	1		sp|P04913|H2B1_SCHPO	Histone H2B-alpha OS=Schizosaccharomyces pombe (strain 972 / ATCC 24843) GN=htb1 PE=1 SV=3	KQNHVPSPSEK	1		sp|O42980|NESP1_SCHPO	NEDD8-specific protease 1 OS=Schizosaccharomyces pombe (strain 972 / ATCC 24843) GN=nep1 PE=1 SV=2	0.6250
10104	832.7548	3	0.1827	0.99	5.48	MLKELR	3		sp|O74920|VPH2_SCHPO	Vacuolar ATPase assembly integral membrane protein vph2 OS=Schizosaccharomyces pombe (strain 972 / ATCC 24843) GN=vph2 PE=3 SV=2	DYCLVKHGDSGYR	6	57.02146@C;	sp|P87132|YFK5_SCHPO	Uncharacterized protein C167.05 OS=Schizosaccharomyces pombe (strain 972 / ATCC 24843) GN=SPAC167.05 PE=1 SV=2	0.6250
1026	459.97134	4	0.1826	0.98	-3.72	MDSAEK	1		sp|Q9UTL3|RPIA_SCHPO	Ribose-5-phosphate isomerase OS=Schizosaccharomyces pombe (strain 972 / ATCC 24843) GN=rki1 PE=3 SV=1	MDREDILK	1		sp|Q9UT81|UBX3_SCHPO	UBX domain-containing protein 3 OS=Schizosaccharomyces pombe (strain 972 / ATCC 24843) GN=ubx3 PE=1 SV=1	0.6250
1181	542.02454	4	0.1826	1.00	-7.78	KPSSAAR	1		sp|Q9HDX1|YKN4_SCHPO	Uncharacterized transcriptional regulatory protein PB1A11.04c OS=Schizosaccharomyces pombe (strain 972 / ATCC 24843) GN=SPAPB1A11.04c PE=3 SV=1	YNAAKSSEAQSR	5		sp|O59672|YB89_SCHPO	Uncharacterized ABC transporter ATP-binding protein C29A3.09c OS=Schizosaccharomyces pombe (strain 972 / ATCC 24843) GN=SPBC29A3.09c PE=3 SV=1	0.6250
2860	494.2436	4	0.1825	0.94	-4.95	MSFYK	1		sp|Q09872|YAG9_SCHPO	Uncharacterized protein C12G12.09 OS=Schizosaccharomyces pombe (strain 972 / ATCC 24843) GN=SPAC12G12.09 PE=1 SV=1	SDQNLAETKR	9		sp|O14207|MMS22_SCHPO	Protein mms22 OS=Schizosaccharomyces pombe (strain 972 / ATCC 24843) GN=mus7 PE=3 SV=1	0.6250
7715	558.91187	5	0.1825	0.93	-8.66	LAKLYHAR	3		sp|O94474|SKI3_SCHPO	Superkiller protein 3 OS=Schizosaccharomyces pombe (strain 972 / ATCC 24843) GN=ski3 PE=3 SV=1	AIISKADEVIFANYK	5		sp|Q9P7M4|YIOE_SCHPO	Uncharacterized protein SPAP27G11.14c OS=Schizosaccharomyces pombe (strain 972 / ATCC 24843) GN=SPAP27G11.14c PE=4 SV=1	0.6250
6995	605.54553	5	0.1825	0.97	-3.88	IGLLKAYPNR	5		sp|Q9HDV1|MU180_SCHPO	Putative steryl acetyl hydrolase mug81 OS=Schizosaccharomyces pombe (strain 972 / ATCC 24843) GN=mug180 PE=1 SV=1	VVKPEWIVDCIKQK	12	57.02146@C;	sp|O94623|REV1_SCHPO	DNA repair protein rev1 OS=Schizosaccharomyces pombe (strain 972 / ATCC 24843) GN=rev1 PE=3 SV=3	0.6250
6336	754.66345	4	0.1825	0.99	2.51	QIAKFVVSLGER	4		sp|O42931|PRS7_SCHPO	26S protease regulatory subunit 7 homolog OS=Schizosaccharomyces pombe (strain 972 / ATCC 24843) GN=rpt1 PE=1 SV=2	VKSLFGSHDESGLR	2		sp|Q10061|LHS1_SCHPO	Heat shock protein 70 homolog lhs1 OS=Schizosaccharomyces pombe (strain 972 / ATCC 24843) GN=SPAC1F5.06 PE=3 SV=1	0.6250
11410	822.0843	3	0.1824	0.99	4.06	DQWKR	4		sp|Q10448|YDEF_SCHPO	Uncharacterized protein C12B10.15c OS=Schizosaccharomyces pombe (strain 972 / ATCC 24843) GN=SPAC12B10.15c PE=4 SV=1	DQWAIDYLEWKK	11		sp|B8Y7Y5|IEC5_SCHPO	INO80 complex subunit 5 OS=Schizosaccharomyces pombe (strain 972 / ATCC 24843) GN=iec5 PE=1 SV=1	0.6250
4184	692.39014	3	0.1824	0.96	0.82	KHPFFVR	1		sp|P87239|MDJ1_SCHPO	DnaJ homolog 1; mitochondrial OS=Schizosaccharomyces pombe (strain 972 / ATCC 24843) GN=mdj1 PE=3 SV=1	SNTKVGFVR	4		sp|P87154|DPOE_SCHPO	DNA polymerase epsilon catalytic subunit A OS=Schizosaccharomyces pombe (strain 972 / ATCC 24843) GN=pol2 PE=2 SV=1	0.6250
7854	671.844	4	0.1823	1.00	-4.55	VDKSEMTHK	3		sp|P36621|CAP_SCHPO	Adenylyl cyclase-associated protein OS=Schizosaccharomyces pombe (strain 972 / ATCC 24843) GN=cap1 PE=1 SV=1	LTYDYAKNILMK	7		sp|O13899|YF38_SCHPO	Uncharacterized CDP-alcohol phosphatidyltransferase class-I family protein C22A12.08c OS=Schizosaccharomyces pombe (strain 972 / ATCC 24843) GN=SPAC22A12.08c PE=3 SV=1	0.6250
3111	569.669	3	0.1823	0.96	8.23	KQTSK	1		sp|Q9UUA0|ECM1_SCHPO	Shuttling pre-60S factor C23B6.02c OS=Schizosaccharomyces pombe (strain 972 / ATCC 24843) GN=SPCC23B6.02c PE=3 SV=2	GIYTKAGLR	5		sp|Q10248|YD1K_SCHPO	Uncharacterized mitochondrial carrier C4G9.20c OS=Schizosaccharomyces pombe (strain 972 / ATCC 24843) GN=SPAC4G9.20c PE=3 SV=2	0.6250
4493	723.38525	3	0.1823	1.00	-5.97	LNDDVKR	6		sp|O13818|YEE2_SCHPO	Uncharacterized PH domain-containing protein C19A8.02 OS=Schizosaccharomyces pombe (strain 972 / ATCC 24843) GN=SPAC19A8.02 PE=3 SV=1	LTPEEVKAER	7		sp|O14041|YEY8_SCHPO	Uncharacterized nucleolar protein C2C4.08 OS=Schizosaccharomyces pombe (strain 972 / ATCC 24843) GN=SPAC2C4.08 PE=4 SV=1	0.6250
5104	613.79486	4	0.1821	0.99	4.18	STGKSGK	4		sp|Q09769|LONM_SCHPO	Lon protease homolog; mitochondrial OS=Schizosaccharomyces pombe (strain 972 / ATCC 24843) GN=pim1 PE=3 SV=1	MSAIDSCEHTVSWK	1	57.02146@C;	sp|O14338|YB33_SCHPO	Uncharacterized serine-rich protein C2F12.03c OS=Schizosaccharomyces pombe (strain 972 / ATCC 24843) GN=SPBC2F12.03c PE=1 SV=1	0.6250
5258	523.0011	4	0.1820	0.93	0.12	KWDPK	1		sp|O94523|ACO1_SCHPO	Probable acyl-CoA desaturase OS=Schizosaccharomyces pombe (strain 972 / ATCC 24843) GN=SPCC1281.06c PE=3 SV=1	GSPSSENKDSDR	8		tr|S6B6U0|S6B6U0_SCHPM&sp|Q9P7T4|MRC1_SCHPO	Mediator of replication checkpoint 1 OS=Schizosaccharomyces pombe GN=mrc1 PE=4 SV=1	0.6250
1162	756.3842	3	0.1820	0.98	-7.22	KELSSK	1		sp|O59795|CASP_SCHPO	Protein CASP OS=Schizosaccharomyces pombe (strain 972 / ATCC 24843) GN=coy1 PE=3 SV=1	FSHTSFDPKASSK	9		sp|Q10407|MKH1_SCHPO	MAP kinase kinase kinase mkh1 OS=Schizosaccharomyces pombe (strain 972 / ATCC 24843) GN=mkh1 PE=3 SV=1	0.6250
8507	639.00745	3	0.1820	0.95	7.02	MEVVEGR	1		sp|Q9P6R7|VTS1_SCHPO	Protein vts1 OS=Schizosaccharomyces pombe (strain 972 / ATCC 24843) GN=SPBC13E7.03c PE=1 SV=1	EDIAQVKR	7		sp|Q9HFE8|TRA1_SCHPO	Transcription-associated protein 1 OS=Schizosaccharomyces pombe (strain 972 / ATCC 24843) GN=tra1 PE=3 SV=1	0.6250
7616	756.06055	3	0.1819	0.99	9.59	MSFGR	1		sp|Q9UT77|GATB_SCHPO	Glutamyl-tRNA(Gln) amidotransferase subunit B; mitochondrial OS=Schizosaccharomyces pombe (strain 972 / ATCC 24843) GN=SPAC343.13 PE=3 SV=1	KMPTLESILQDEK	1		sp|O60152|UBR1_SCHPO	E3 ubiquitin-protein ligase ubr1 OS=Schizosaccharomyces pombe (strain 972 / ATCC 24843) GN=ubr1 PE=3 SV=1	0.6250
9649	642.68317	3	0.1819	0.98	3.42	AEEKAR	4		sp|Q10475|IF4G_SCHPO	Eukaryotic translation initiation factor 4 gamma OS=Schizosaccharomyces pombe (strain 972 / ATCC 24843) GN=tif471 PE=1 SV=1	AELSTPPSKR	9		sp|P40379|REC16_SCHPO	Transcriptional activator protein rec16 OS=Schizosaccharomyces pombe (strain 972 / ATCC 24843) GN=rec16 PE=4 SV=1	0.6250
7893	936.4932	3	0.1818	0.99	2.78	IPPSKR	5		sp|O94490|YC79_SCHPO	Uncharacterized transcriptional regulatory protein C417.09c OS=Schizosaccharomyces pombe (strain 972 / ATCC 24843) GN=SPCC417.09c PE=3 SV=1	MICKNTFVDYPTTQVR	1	57.02146@C;	sp|O74848|MU146_SCHPO	Meiotically up-regulated gene 146 protein OS=Schizosaccharomyces pombe (strain 972 / ATCC 24843) GN=mug146 PE=1 SV=1	0.6250
6934	807.67944	4	0.1818	1.00	9.76	ILNNLALMKK	9		sp|Q10415|PMIP_SCHPO	Mitochondrial intermediate peptidase OS=Schizosaccharomyces pombe (strain 972 / ATCC 24843) GN=oct1 PE=3 SV=1	EGKGEIYSFDPVGSYER	3		sp|Q9UQY2|PSB6_SCHPO	Probable proteasome subunit beta type-6 OS=Schizosaccharomyces pombe (strain 972 / ATCC 24843) GN=pam1 PE=3 SV=1	0.6250
5386	498.77014	4	0.1818	1.00	4.23	SNFKR	4		sp|Q09175|KRP1_SCHPO	Dibasic-processing endoprotease OS=Schizosaccharomyces pombe (strain 972 / ATCC 24843) GN=krp1 PE=1 SV=1	QSLENSIKER	8		sp|O94248|MDN1_SCHPO	Midasin OS=Schizosaccharomyces pombe (strain 972 / ATCC 24843) GN=mdn1 PE=1 SV=1	0.6250
12640	733.0578	3	0.1818	0.98	4.34	QLTKIR	4		sp|Q09743|STE16_SCHPO	Protein ste16 OS=Schizosaccharomyces pombe (strain 972 / ATCC 24843) GN=ste16 PE=3 SV=1	EFYENAGTKDK	9		sp|O94305|MGLL_SCHPO	Putative monoglyceride lipase OS=Schizosaccharomyces pombe (strain 972 / ATCC 24843) GN=SPCC5E4.05c PE=1 SV=1	0.6250
1444	737.0319	3	0.1818	0.87	-2.76	KEQDENVR	1		sp|O14206|YDD3_SCHPO	Brix domain-containing protein C1B9.03c OS=Schizosaccharomyces pombe (strain 972 / ATCC 24843) GN=SPAC1B9.03c PE=1 SV=2	FFEAEQKR	7		sp|O74944|POLK_SCHPO	DNA polymerase kappa OS=Schizosaccharomyces pombe (strain 972 / ATCC 24843) GN=mug40 PE=1 SV=3	0.6250
2928	595.7969	4	0.1817	0.99	-9.54	NSKEK	3		sp|O14040|DI3L2_SCHPO	DIS3-like exonuclease 2 OS=Schizosaccharomyces pombe (strain 972 / ATCC 24843) GN=dis32 PE=1 SV=1	CIQKPYSLPSMEGK	4	57.02146@C;	sp|P40383|XRN1_SCHPO	5'-3' exoribonuclease 1 OS=Schizosaccharomyces pombe (strain 972 / ATCC 24843) GN=exo2 PE=1 SV=1	0.6250
3303	761.0928	3	0.1817	0.99	-0.64	AVSKPSRK	4		sp|O74956|RT08_SCHPO	37S ribosomal protein subunit S8; mitochondrial OS=Schizosaccharomyces pombe (strain 972 / ATCC 24843) GN=mrps8 PE=3 SV=1	KHFEQVINEK	1		sp|O74762|RPN2_SCHPO	26S proteasome regulatory subunit rpn2 OS=Schizosaccharomyces pombe (strain 972 / ATCC 24843) GN=rpn2 PE=1 SV=1	0.6250
5404	487.0173	4	0.1817	0.99	-8.73	ANGSKNGAK	5		sp|P07799|TOP1_SCHPO	DNA topoisomerase 1 OS=Schizosaccharomyces pombe (strain 972 / ATCC 24843) GN=top1 PE=1 SV=2	AKHIAFFK	2		sp|P32434|PGTB1_SCHPO	Geranylgeranyl transferase type-1 subunit beta OS=Schizosaccharomyces pombe (strain 972 / ATCC 24843) GN=cwg2 PE=3 SV=1	0.6250
13114	963.85126	3	0.1816	0.95	5.83	IETSQAKLLSDR	7		sp|O14308|SWC4_SCHPO	SWR1-complex protein 4 OS=Schizosaccharomyces pombe (strain 972 / ATCC 24843) GN=swc4 PE=3 SV=2	LLMKLSSQNDDK	4		sp|O74762|RPN2_SCHPO	26S proteasome regulatory subunit rpn2 OS=Schizosaccharomyces pombe (strain 972 / ATCC 24843) GN=rpn2 PE=1 SV=1	0.6250
6443	816.14374	3	0.1816	0.99	6.29	SAVIKTSTR	5		sp|O14126|PRS6A_SCHPO	26S protease regulatory subunit 6A OS=Schizosaccharomyces pombe (strain 972 / ATCC 24843) GN=tbp1 PE=3 SV=1	QIAKFVVSLGER	4		sp|O42931|PRS7_SCHPO	26S protease regulatory subunit 7 homolog OS=Schizosaccharomyces pombe (strain 972 / ATCC 24843) GN=rpt1 PE=1 SV=2	0.6250
2201	689.38214	3	0.1815	0.98	4.26	EIKPNIR	3		sp|P41836|PRS8_SCHPO	26S protease regulatory subunit 8 homolog OS=Schizosaccharomyces pombe (strain 972 / ATCC 24843) GN=let1 PE=3 SV=1	KAQSGPDASAK	1		sp|P36612|PRS4_SCHPO	26S protease regulatory subunit 4 homolog OS=Schizosaccharomyces pombe (strain 972 / ATCC 24843) GN=mts2 PE=2 SV=1	0.6250
9628	658.4012	3	0.1815	0.99	5.38	TAAIKIIR	5		sp|O94313|CARB_SCHPO	Carbamoyl-phosphate synthase arginine-specific large chain OS=Schizosaccharomyces pombe (strain 972 / ATCC 24843) GN=arg4 PE=3 SV=1	TVKNYTPK	3		sp|P34068|MFM1_SCHPO&sp|P40849|MFM3_SCHPO	M-factor OS=Schizosaccharomyces pombe (strain 972 / ATCC 24843) GN=mfm1 PE=1 SV=1	0.6250
10366	668.44183	3	0.1814	0.96	11.71	LLTKIPK	4		sp|O42877|FCF2_SCHPO	rRNA-processing protein fcf2 OS=Schizosaccharomyces pombe (strain 972 / ATCC 24843) GN=fcf2 PE=3 SV=1	KIIIDQVPK	1		sp|Q09748|DNM1_SCHPO	Dynamin-related protein dnm1 OS=Schizosaccharomyces pombe (strain 972 / ATCC 24843) GN=dnm1 PE=3 SV=1	0.6250
7311	536.4924	4	0.1813	0.98	1.14	MSNTGSAR	1		sp|Q9UTE1|YFMD_SCHPO	Probable 6-phosphofructo-2-kinase C222.13c OS=Schizosaccharomyces pombe (strain 972 / ATCC 24843) GN=SPAC222.13c PE=3 SV=1	IKGDTDMCDK	2	57.02146@C;	sp|Q10262|MU115_SCHPO	Meiotically up-regulated gene 115 protein OS=Schizosaccharomyces pombe (strain 972 / ATCC 24843) GN=mug115 PE=1 SV=1	0.6250
9914	886.762	3	0.1812	0.97	7.99	EELENLSKDI	8		sp|Q9USM8|ATG20_SCHPO	Autophagy-related protein 20 OS=Schizosaccharomyces pombe (strain 972 / ATCC 24843) GN=atg20 PE=3 SV=1	FDKSTTDESSSK	3		sp|Q10280|GAF1_SCHPO	Transcription factor gaf1 OS=Schizosaccharomyces pombe (strain 972 / ATCC 24843) GN=gaf1 PE=1 SV=2	0.6250
3523	576.7705	4	0.1812	0.96	-10.49	DGKWNNR	3		sp|Q10313|TRNL_SCHPO	tRNA ligase 1 OS=Schizosaccharomyces pombe (strain 972 / ATCC 24843) GN=trl1 PE=3 SV=2	VTEADTKNDER	7		sp|O94398|RM17_SCHPO	54S ribosomal protein L17; mitochondrial OS=Schizosaccharomyces pombe (strain 972 / ATCC 24843) GN=mrpl17 PE=3 SV=1	0.6250
2179	527.9461	3	0.1812	0.97	-10.50	KVPDK	1		sp|O94517|PSA1_SCHPO	Probable proteasome subunit alpha type-1 OS=Schizosaccharomyces pombe (strain 972 / ATCC 24843) GN=SPBC646.16 PE=3 SV=1	MLSSQHR	1		sp|O14129|RAD55_SCHPO	DNA repair protein rhp55 OS=Schizosaccharomyces pombe (strain 972 / ATCC 24843) GN=rhp55 PE=1 SV=1	0.6250
8169	671.3936	4	0.1812	0.99	1.64	IPKRPK	3		sp|O94723|RM20_SCHPO	54S ribosomal protein L20; mitochondrial OS=Schizosaccharomyces pombe (strain 972 / ATCC 24843) GN=mrpl20 PE=3 SV=1	TMLVKAVANSTAANFIR	5		sp|O74894|PRS6B_SCHPO	26S protease regulatory subunit 6B homolog OS=Schizosaccharomyces pombe (strain 972 / ATCC 24843) GN=rpt3 PE=3 SV=1	0.6250
11837	524.5871	3	0.1812	0.93	3.34	MSASSR	1		sp|O14063|IMA1_SCHPO	Importin subunit alpha-1 OS=Schizosaccharomyces pombe (strain 972 / ATCC 24843) GN=cut15 PE=1 SV=1	MPAQGHR	1		sp|Q9USG6|RL33B_SCHPO&sp|Q9USX4|RL33A_SCHPO	60S ribosomal protein L33-B OS=Schizosaccharomyces pombe (strain 972 / ATCC 24843) GN=rpl33b PE=1 SV=1	0.6250
2611	512.67194	5	0.1811	0.94	7.83	KLTPEEMALR	1		sp|O14210|IES2_SCHPO	INO80 complex subunit 2 OS=Schizosaccharomyces pombe (strain 972 / ATCC 24843) GN=ies2 PE=1 SV=1	FNKDLSPEER	3		sp|O43090|NDH2_SCHPO	Probable NADH-ubiquinone oxidoreductase C947.15c; mitochondrial OS=Schizosaccharomyces pombe (strain 972 / ATCC 24843) GN=SPBC947.15c PE=3 SV=1	0.6250
1442	526.7683	4	0.1811	0.97	3.37	FKGCK	2	57.02146@C;	sp|Q9C103|EME1_SCHPO	Crossover junction endonuclease eme1 OS=Schizosaccharomyces pombe (strain 972 / ATCC 24843) GN=eme1 PE=1 SV=2	EKESVTSFLCK	2	57.02146@C;	sp|O14116|YKX1_SCHPO	Uncharacterized protein C328.01c OS=Schizosaccharomyces pombe (strain 972 / ATCC 24843) GN=SPAC328.01c PE=4 SV=2	0.6250
4471	529.28094	3	0.1811	0.95	-8.93	KVPSAK	1		sp|O94489|EF3_SCHPO	Elongation factor 3 OS=Schizosaccharomyces pombe (strain 972 / ATCC 24843) GN=tef3 PE=1 SV=1	EEEEKR	5		sp|Q09863|NST1_SCHPO	Stress response protein nst1 OS=Schizosaccharomyces pombe (strain 972 / ATCC 24843) GN=nst1 PE=1 SV=1	0.6250
11683	807.6613	4	0.1810	0.99	-3.71	DWKNSQPNEQGR	3		sp|Q9P7K2|YJN3_SCHPO	Uncharacterized protein C24B10.03 OS=Schizosaccharomyces pombe (strain 972 / ATCC 24843) GN=SPCC24B10.03 PE=4 SV=1	MAIPILDALTSSSGKK	15		sp|O74537|YCQ4_SCHPO	Uncharacterized amino-acid permease C74.04 OS=Schizosaccharomyces pombe (strain 972 / ATCC 24843) GN=SPCC74.04 PE=3 SV=1	0.6250
11757	684.012	3	0.1810	1.00	8.94	NDKGR	3		sp|P36604|GRP78_SCHPO	78 kDa glucose-regulated protein homolog OS=Schizosaccharomyces pombe (strain 972 / ATCC 24843) GN=bip1 PE=3 SV=2	TQLSNSDKSSEK	8		sp|O59761|TYW1_SCHPO	S-adenosyl-L-methionine-dependent tRNA 4-demethylwyosine synthase OS=Schizosaccharomyces pombe (strain 972 / ATCC 24843) GN=tyw1 PE=3 SV=1	0.6250
7323	738.7127	3	0.1809	0.93	-0.33	DVDKQHQR	4		sp|O42643|PRP22_SCHPO	Pre-mRNA-splicing factor ATP-dependent RNA helicase prp22 OS=Schizosaccharomyces pombe (strain 972 / ATCC 24843) GN=prp22 PE=1 SV=1	KLYNESAAR	1		sp|O74493|NUP_SCHPO	Probable purine nucleoside permease C285.05 OS=Schizosaccharomyces pombe (strain 972 / ATCC 24843) GN=SPCC285.05 PE=3 SV=1	0.6250
8325	748.3558	3	0.1809	0.87	-5.12	DDELVGKR	7		sp|Q9Y7Q3|YQ6A_SCHPO	Uncharacterized protein C191.10 OS=Schizosaccharomyces pombe (strain 972 / ATCC 24843) GN=SPCC191.10 PE=4 SV=1	MSAQQFYGDK	1		sp|P40388|UVI15_SCHPO	UV-induced protein uvi15 OS=Schizosaccharomyces pombe (strain 972 / ATCC 24843) GN=uvi15 PE=1 SV=2	0.6250
12228	727.73773	3	0.1809	0.92	-6.27	LVQLSPKR	7		sp|O14135|SET8_SCHPO	SET domain-containing protein 8 OS=Schizosaccharomyces pombe (strain 972 / ATCC 24843) GN=set8 PE=3 SV=1	KHSFLDNSR	1		sp|O13665|FAR11_SCHPO	Factor arrest protein 11 OS=Schizosaccharomyces pombe (strain 972 / ATCC 24843) GN=far11 PE=1 SV=1	0.6250
10355	607.077	4	0.1809	0.93	10.68	MYIMSK	1		sp|Q9Y7T6|SEC59_SCHPO	Dolichol kinase sec59 OS=Schizosaccharomyces pombe (strain 972 / ATCC 24843) GN=sec59 PE=3 SV=3	HKLGQGASGSVYLAK	2		sp|Q10056|SHK2_SCHPO	Serine/threonine-protein kinase shk2 OS=Schizosaccharomyces pombe (strain 972 / ATCC 24843) GN=shk2 PE=3 SV=1	0.6250
12775	944.4959	3	0.1809	0.99	-5.35	QKTYHLNK	2		sp|Q9P6R9|CWC22_SCHPO	Pre-mRNA-splicing factor cwf22 OS=Schizosaccharomyces pombe (strain 972 / ATCC 24843) GN=cwf22 PE=1 SV=3	SSLSSVSDKDAAVLQR	9		sp|O43065|MOT1_SCHPO	Probable helicase mot1 OS=Schizosaccharomyces pombe (strain 972 / ATCC 24843) GN=mot1 PE=1 SV=4	0.6250
7387	618.33954	4	0.1808	0.96	-4.84	KYSTSQK	1		sp|Q09811|HUS2_SCHPO	ATP-dependent DNA helicase hus2/rqh1 OS=Schizosaccharomyces pombe (strain 972 / ATCC 24843) GN=rqh1 PE=1 SV=1	DPIHKCIILGLGR	5	57.02146@C;	sp|O60093|SRR1L_SCHPO	SRR1-like protein OS=Schizosaccharomyces pombe (strain 972 / ATCC 24843) GN=SPBC14C8.13 PE=3 SV=1	0.6250
5682	464.52942	4	0.1808	1.00	-1.91	LKEQR	2		sp|Q9P6L4|YKQC_SCHPO	Uncharacterized protein C688.12c OS=Schizosaccharomyces pombe (strain 972 / ATCC 24843) GN=SPAC688.12c PE=4 SV=1	KLIEALTTR	1		sp|O14017|YDPE_SCHPO	Uncharacterized protein C29A4.14c OS=Schizosaccharomyces pombe (strain 972 / ATCC 24843) GN=SPAC29A4.14c PE=4 SV=3	0.6250
4872	486.31866	4	0.1808	1.00	-1.82	ILLKPR	4		sp|O14466|DPM1_SCHPO	Dolichol-phosphate mannosyltransferase OS=Schizosaccharomyces pombe (strain 972 / ATCC 24843) GN=dpm1 PE=2 SV=1	KLILSLHNK	1		sp|Q10346|YDA4_SCHPO	Uncharacterized protein C1F12.04c OS=Schizosaccharomyces pombe (strain 972 / ATCC 24843) GN=SPAC1F12.04c PE=4 SV=1	0.6250
12334	664.5668	4	0.1808	0.97	3.77	MEDGFEK	1		sp|Q10064|YAMB_SCHPO	Uncharacterized PI3/PI4-kinase family protein C1F5.11c OS=Schizosaccharomyces pombe (strain 972 / ATCC 24843) GN=SPAC1F5.11c PE=3 SV=1	MPIDPSEKLGFWDK	8		sp|Q6LA55|YF49_SCHPO	UPF0648 protein C3H5.09c OS=Schizosaccharomyces pombe (strain 972 / ATCC 24843) GN=SPAC3H5.09c PE=3 SV=2	0.6250
8698	707.36884	3	0.1807	0.96	-9.56	KSHAELFK	1		sp|O94248|MDN1_SCHPO	Midasin OS=Schizosaccharomyces pombe (strain 972 / ATCC 24843) GN=mdn1 PE=1 SV=1	KEGGFVGSSR	1		sp|O14110|GCST_SCHPO	Probable aminomethyltransferase; mitochondrial OS=Schizosaccharomyces pombe (strain 972 / ATCC 24843) GN=gcv1 PE=3 SV=1	0.6250
6956	614.3454	4	0.1807	1.00	0.20	DLPYKVTPR	5		sp|Q9Y7X5|UGE1_SCHPO	UDP-glucose 4-epimerase uge1 OS=Schizosaccharomyces pombe (strain 972 / ATCC 24843) GN=uge1 PE=1 SV=1	IIQQLLSKGND	8		sp|Q9UTS5|ZAS1_SCHPO	Zinc finger protein zas1 OS=Schizosaccharomyces pombe (strain 972 / ATCC 24843) GN=zas1 PE=2 SV=1	0.6250
6630	858.77716	3	0.1807	0.97	-0.85	KASFLEQK	1		sp|O59795|CASP_SCHPO	Protein CASP OS=Schizosaccharomyces pombe (strain 972 / ATCC 24843) GN=coy1 PE=3 SV=1	HINGVDDGKEFQK	9		sp|O14157|MYO3_SCHPO	Myosin type-2 heavy chain 2 OS=Schizosaccharomyces pombe (strain 972 / ATCC 24843) GN=myo3 PE=1 SV=1	0.6250
5652	808.07306	3	0.1806	1.00	-1.92	KDVITVDHSK	1		sp|Q9P7C7|PRP11_SCHPO	Pre-mRNA-processing ATP-dependent RNA helicase prp11 OS=Schizosaccharomyces pombe (strain 972 / ATCC 24843) GN=prp11 PE=3 SV=1	MTLHCQEPK	1	57.02146@C;	sp|Q9P6L7|YKQ9_SCHPO	Uncharacterized mitochondrial carrier C688.09 OS=Schizosaccharomyces pombe (strain 972 / ATCC 24843) GN=SPAC688.09 PE=3 SV=1	0.6250
4349	512.0941	5	0.1806	0.94	-3.06	KEQLR	1		sp|Q9UT03|SLS1_SCHPO	Protein sls1 OS=Schizosaccharomyces pombe (strain 972 / ATCC 24843) GN=sls1 PE=3 SV=1	DIPPNTLAVGSPAKPIR	14		sp|Q09707|YA39_SCHPO	Putative acetyltransferase C18B11.09c OS=Schizosaccharomyces pombe (strain 972 / ATCC 24843) GN=SPAC18B11.09c PE=3 SV=2	0.6250
10911	744.68823	3	0.1805	0.90	3.06	MATSGIQTK	1		sp|O59701|CYSK1_SCHPO	Cysteine synthase 1 OS=Schizosaccharomyces pombe (strain 972 / ATCC 24843) GN=cys11 PE=3 SV=1	KSHEEDGDNK	1		sp|P36632|RAD26_SCHPO	DNA repair protein rad26 OS=Schizosaccharomyces pombe (strain 972 / ATCC 24843) GN=rad26 PE=1 SV=2	0.6250
9736	642.68427	3	0.1805	0.94	-6.85	GANGQKNR	6		sp|Q09195|ERG24_SCHPO	Delta(14)-sterol reductase OS=Schizosaccharomyces pombe (strain 972 / ATCC 24843) GN=erg24 PE=2 SV=1	SLVGQNAKK	8		sp|P87127|ATP11_SCHPO	Protein atp11; mitochondrial OS=Schizosaccharomyces pombe (strain 972 / ATCC 24843) GN=atp11 PE=3 SV=1	0.6250
10250	718.36566	4	0.1803	1.00	-10.64	HPKYK	3		sp|P47979|ZFS1_SCHPO	Zinc finger protein zfs1 OS=Schizosaccharomyces pombe (strain 972 / ATCC 24843) GN=zfs1 PE=1 SV=1	VDPIEDNSFIFGEHKSVK	15		sp|O74504|YJD1_SCHPO	UPF0590 protein C594.01 OS=Schizosaccharomyces pombe (strain 972 / ATCC 24843) GN=SPCC594.01 PE=1 SV=2	0.6250
13205	716.0274	3	0.1803	0.93	-4.89	KYTWVK	1		sp|O14006|RT09_SCHPO	37S ribosomal protein S9; mitochondrial OS=Schizosaccharomyces pombe (strain 972 / ATCC 24843) GN=mrps9 PE=1 SV=2	KYNDMWTAR	1		sp|Q9Y7Q3|YQ6A_SCHPO	Uncharacterized protein C191.10 OS=Schizosaccharomyces pombe (strain 972 / ATCC 24843) GN=SPCC191.10 PE=4 SV=1	0.6250
13146	580.6793	3	0.1803	1.00	8.07	AKWALR	2		sp|P36603|RIR2_SCHPO	Ribonucleoside-diphosphate reductase small chain OS=Schizosaccharomyces pombe (strain 972 / ATCC 24843) GN=suc22 PE=3 SV=2	MPSLVRR	1		sp|Q10347|YDA5_SCHPO	Uncharacterized protein C1F12.05 OS=Schizosaccharomyces pombe (strain 972 / ATCC 24843) GN=SPAC1F12.05 PE=4 SV=1	0.6250
11417	804.7482	3	0.1803	0.93	-6.28	FDHAKNR	5		sp|O14222|FSV1_SCHPO	Syntaxin-like protein fsv1 OS=Schizosaccharomyces pombe (strain 972 / ATCC 24843) GN=fsv1 PE=2 SV=3	FNYIKPSIYSR	5		sp|O60067|TAPT1_SCHPO	Protein TAPT1 homolog OS=Schizosaccharomyces pombe (strain 972 / ATCC 24843) GN=SPBC13G1.05 PE=1 SV=1	0.6250
8462	618.08795	4	0.1803	0.99	-7.42	QSLLDKQSR	6		sp|O42649|SMC3_SCHPO	Structural maintenance of chromosomes protein 3 OS=Schizosaccharomyces pombe (strain 972 / ATCC 24843) GN=psm3 PE=1 SV=1	FAVYQFLKNK	8		sp|O60157|TYW4_SCHPO	tRNA wybutosine-synthesizing protein 4 OS=Schizosaccharomyces pombe (strain 972 / ATCC 24843) GN=ppm2 PE=3 SV=1	0.6250
4423	741.7402	3	0.1803	0.97	10.22	MNKGPR	3		sp|O60165|SPN7_SCHPO	Septin homolog spn7 OS=Schizosaccharomyces pombe (strain 972 / ATCC 24843) GN=spn7 PE=1 SV=2	NTLYFIELDKK	10		sp|Q9P778|DPP5_SCHPO	Dipeptidyl-peptidase 5 OS=Schizosaccharomyces pombe (strain 972 / ATCC 24843) GN=SPBC1711.12 PE=3 SV=1	0.6250
3314	603.086	4	0.1803	0.95	2.43	GNKTTIYK	3		sp|P10841|MATPC_SCHPM	Mating-type P-specific polypeptide Pc OS=Schizosaccharomyces pombe GN=matPc PE=2 SV=1	AHTPLVQKYYK	8		sp|O74990|COG4_SCHPO	Conserved oligomeric Golgi complex subunit 4 OS=Schizosaccharomyces pombe (strain 972 / ATCC 24843) GN=cog4 PE=3 SV=1	0.6250
9637	718.68304	3	0.1803	0.93	0.11	MSTKDK	1		sp|Q09877|SIF3_SCHPO	Sad1-interacting factor 3 OS=Schizosaccharomyces pombe (strain 972 / ATCC 24843) GN=sif3 PE=1 SV=2	SVQDMKQAGGMR	6		sp|Q10074|AVT3_SCHPO	Vacuolar amino acid transporter 3 OS=Schizosaccharomyces pombe (strain 972 / ATCC 24843) GN=avt3 PE=1 SV=1	0.6250
10439	696.33734	4	0.1803	0.93	1.49	ETEEKTGK	5		sp|Q9URZ5|VPS1_SCHPO	Vacuolar protein sorting-associated protein 1 OS=Schizosaccharomyces pombe (strain 972 / ATCC 24843) GN=vps1 PE=3 SV=2	MRPTSGCSKDDTIQK	9	57.02146@C;	sp|O13999|MU155_SCHPO	Meiotically up-regulated gene 155 protein OS=Schizosaccharomyces pombe (strain 972 / ATCC 24843) GN=mug155 PE=1 SV=1	0.6250
9065	696.6579	3	0.1802	0.99	0.35	GSSGEGKGNK	7		sp|Q9Y7R7|RL1DA_SCHPO	Putative ribosome biogenesis protein C306.07c OS=Schizosaccharomyces pombe (strain 972 / ATCC 24843) GN=SPCC306.07c PE=3 SV=1	MDNHMLNR	1		sp|Q9UTK8|GMT_SCHPO	GDP-mannose transporter OS=Schizosaccharomyces pombe (strain 972 / ATCC 24843) GN=vrg4 PE=3 SV=1	0.6250
2563	418.26163	3	0.1802	0.94	-1.66	AGKGK	3		sp|P35679|RL4A_SCHPO&sp|Q9P784|RL4B_SCHPO	60S ribosomal protein L4-A OS=Schizosaccharomyces pombe (strain 972 / ATCC 24843) GN=rpl4a PE=1 SV=2	AAKPIR	3		sp|Q874R3|APC2_SCHPO	Anaphase-promoting complex subunit 2 OS=Schizosaccharomyces pombe (strain 972 / ATCC 24843) GN=apc2 PE=1 SV=1	0.6250
2446	629.80493	4	0.1802	0.86	-0.58	MSDSKEDIR	1		sp|Q9P6R2|YOH8_SCHPO	Uncharacterized protein C13E7.08c OS=Schizosaccharomyces pombe (strain 972 / ATCC 24843) GN=SPBC13E7.08c PE=3 SV=1	MFSSKENSLGAK	1		sp|Q9UUG5|MLR1_SCHPO	Myosin regulatory light chain 1 OS=Schizosaccharomyces pombe (strain 972 / ATCC 24843) GN=rlc1 PE=1 SV=1	0.6250
6967	559.79736	4	0.1801	1.00	-2.51	EYATADGKK	8		sp|O14176|PRP40_SCHPO	Pre-mRNA-processing protein prp40 OS=Schizosaccharomyces pombe (strain 972 / ATCC 24843) GN=prp40 PE=1 SV=1	LSTYLKTYK	6		sp|O42706|RL21B_SCHPO&sp|Q9UUC1|RL21A_SCHPO	60S ribosomal protein L21-B OS=Schizosaccharomyces pombe (strain 972 / ATCC 24843) GN=rpl21b PE=2 SV=2	0.6250
1600	603.3009	3	0.1801	0.97	1.49	KDSNEPK	1		sp|O42904|PRP31_SCHPO	Pre-mRNA-processing factor 31 OS=Schizosaccharomyces pombe (strain 972 / ATCC 24843) GN=prp31 PE=3 SV=1	WNKDYK	3		sp|Q9UST2|IMP2L_SCHPO	Mitochondrial inner membrane protease subunit 2 OS=Schizosaccharomyces pombe (strain 972 / ATCC 24843) GN=SPBC336.13c PE=3 SV=1	0.6250
7888	716.7662	3	0.1801	0.98	2.73	ENKILSIR	3		sp|P41887|HSP90_SCHPO	Heat shock protein 90 homolog OS=Schizosaccharomyces pombe (strain 972 / ATCC 24843) GN=swo1 PE=1 SV=2	NFIIYLKK	7		sp|P87227|MIS6_SCHPO	Inner centromere protein mis6 OS=Schizosaccharomyces pombe (strain 972 / ATCC 24843) GN=mis6 PE=1 SV=1	0.6250
12757	832.42303	3	0.1800	0.98	-7.54	MATELRR	1		sp|Q09914|RHO1_SCHPO&tr|S6BDG7|S6BDG7_SCHPM	GTP-binding protein rho1 OS=Schizosaccharomyces pombe (strain 972 / ATCC 24843) GN=rho1 PE=2 SV=1	MAESGAGYRVELAK	1		sp|Q9Y7K9|YGI7_SCHPO	PARP-type zinc finger-containing protein C2A9.07c OS=Schizosaccharomyces pombe (strain 972 / ATCC 24843) GN=SPBC2A9.07c PE=1 SV=3	0.6250
2583	577.05615	4	0.1800	0.96	-2.86	MSVSK	1		sp|O60068|ISD11_SCHPO&sp|O43090|NDH2_SCHPO	Protein isd11 OS=Schizosaccharomyces pombe (strain 972 / ATCC 24843) GN=isd11 PE=3 SV=1	YGTLVPPTKQNSSPK	9		sp|Q09701|AKR1_SCHPO	Palmitoyltransferase akr1 OS=Schizosaccharomyces pombe (strain 972 / ATCC 24843) GN=akr1 PE=3 SV=1	0.6250
3002	391.25504	3	0.1799	0.98	8.65	KGLGK	1		sp|Q10262|MU115_SCHPO	Meiotically up-regulated gene 115 protein OS=Schizosaccharomyces pombe (strain 972 / ATCC 24843) GN=mug115 PE=1 SV=1	SKIGK	2		sp|Q9Y7K9|YGI7_SCHPO&sp|O13993|RPOM_SCHPO	PARP-type zinc finger-containing protein C2A9.07c OS=Schizosaccharomyces pombe (strain 972 / ATCC 24843) GN=SPBC2A9.07c PE=1 SV=3	0.6250
4049	569.5674	4	0.1799	0.98	-7.30	ILKPISK	3		sp|P38938|CEK1_SCHPO	Serine/threonine-protein kinase cek1 OS=Schizosaccharomyces pombe (strain 972 / ATCC 24843) GN=cek1 PE=1 SV=3	AGGKHNDLEDVGK	4		sp|O13914|SYA_SCHPO	Alanine--tRNA ligase OS=Schizosaccharomyces pombe (strain 972 / ATCC 24843) GN=ala1 PE=1 SV=1	0.6250
9250	779.09247	3	0.1799	0.99	-8.79	KTNCDK	1	57.02146@C;	sp|O59814|YCT4_SCHPO	Uncharacterized transporter C794.04c OS=Schizosaccharomyces pombe (strain 972 / ATCC 24843) GN=SPCC794.04c PE=3 SV=1	LPGLYKLIVNFR	6		sp|Q10346|YDA4_SCHPO	Uncharacterized protein C1F12.04c OS=Schizosaccharomyces pombe (strain 972 / ATCC 24843) GN=SPAC1F12.04c PE=4 SV=1	0.6250
5323	602.514	5	0.1799	0.99	-6.90	KEASER	1		sp|O74981|MU112_SCHPO	Meiotically up-regulated gene 112 protein OS=Schizosaccharomyces pombe (strain 972 / ATCC 24843) GN=mug112 PE=1 SV=1	SSLSAGWPANMHVIGKDIIR	16		sp|O14000|SYMM_SCHPO	Probable methionine--tRNA ligase; mitochondrial OS=Schizosaccharomyces pombe (strain 972 / ATCC 24843) GN=SPAC27E2.06c PE=3 SV=1	0.6250
10150	607.07544	4	0.1799	1.00	7.65	LKNDLNATR	2		sp|P24339|CUT7_SCHPO	Kinesin-like protein cut7 OS=Schizosaccharomyces pombe (strain 972 / ATCC 24843) GN=cut7 PE=3 SV=3	KYWYNVNTR	1		sp|O14176|PRP40_SCHPO	Pre-mRNA-processing protein prp40 OS=Schizosaccharomyces pombe (strain 972 / ATCC 24843) GN=prp40 PE=1 SV=1	0.6250
2465	490.27094	4	0.1798	1.00	1.31	IKFANK	2		sp|O13683|YDY2_SCHPO	Uncharacterized protein C11E3.02c OS=Schizosaccharomyces pombe (strain 972 / ATCC 24843) GN=SPAC11E3.02c PE=3 SV=1	IHMPMSKEK	7		sp|Q09100|RNP24_SCHPO	RNA-binding protein rnp24 OS=Schizosaccharomyces pombe (strain 972 / ATCC 24843) GN=rnp24 PE=3 SV=2	0.6250
8523	536.7703	4	0.1798	0.95	1.03	KYTWVK	1		sp|O14006|RT09_SCHPO	37S ribosomal protein S9; mitochondrial OS=Schizosaccharomyces pombe (strain 972 / ATCC 24843) GN=mrps9 PE=1 SV=2	MSTAASDSGVEK	1		sp|O14350|SWI3_SCHPO	Swi1-interacting protein swi3 OS=Schizosaccharomyces pombe (strain 972 / ATCC 24843) GN=swi3 PE=1 SV=2	0.6250
10478	511.0189	4	0.1798	0.97	-3.23	MLANALR	1		sp|Q9P7X5|PPK32_SCHPO	Protein kinase domain-containing protein ppk32 OS=Schizosaccharomyces pombe (strain 972 / ATCC 24843) GN=ppk32 PE=1 SV=1	FKGCFVTEK	2	57.02146@C;	sp|A6X977|YEID_SCHPO	Putative uncharacterized protein C27E2.13 OS=Schizosaccharomyces pombe (strain 972 / ATCC 24843) GN=SPAC27E2.13 PE=4 SV=1	0.6250
7168	570.3185	3	0.1798	0.99	0.29	MNLIHK	1		sp|O14345|PFA3_SCHPO	Palmitoyltransferase pfa3 OS=Schizosaccharomyces pombe (strain 972 / ATCC 24843) GN=pfa3 PE=3 SV=1	KAELEAR	1		sp|O94389|CC124_SCHPO	Coiled-coil domain-containing protein 124 homolog OS=Schizosaccharomyces pombe (strain 972 / ATCC 24843) GN=SPBC29A10.12 PE=3 SV=1	0.6250
6171	566.82544	4	0.1797	0.99	-6.36	MFRTLK	1		sp|G2TRM8|COA2_SCHPO	Cytochrome c oxidase assembly factor 2 OS=Schizosaccharomyces pombe (strain 972 / ATCC 24843) GN=coa2 PE=1 SV=1	KSNLILFINNR	1		sp|Q9P7W6|MLH1_SCHPO	Putative MutL protein homolog 1 OS=Schizosaccharomyces pombe (strain 972 / ATCC 24843) GN=mlh1 PE=2 SV=1	0.6250
549	563.9561	3	0.1796	0.96	-6.94	MVIEKR	1		sp|O43022|YGV8_SCHPO	Uncharacterized protein C354.08c OS=Schizosaccharomyces pombe (strain 972 / ATCC 24843) GN=SPBC354.08c PE=3 SV=1	MIDDQR	1		sp|O42897|RPN3_SCHPO	Probable 26S proteasome regulatory subunit rpn3 OS=Schizosaccharomyces pombe (strain 972 / ATCC 24843) GN=rpn3 PE=3 SV=2	0.6250
8190	541.9122	5	0.1796	0.99	0.45	KQFLEAVSK	1		sp|O42643|PRP22_SCHPO	Pre-mRNA-splicing factor ATP-dependent RNA helicase prp22 OS=Schizosaccharomyces pombe (strain 972 / ATCC 24843) GN=prp22 PE=1 SV=1	IIPDFFPKIFGPK	8		sp|Q10093|YAOE_SCHPO	Uncharacterized protein C11D3.14c OS=Schizosaccharomyces pombe (strain 972 / ATCC 24843) GN=SPAC11D3.14c PE=3 SV=1	0.6250
4076	493.89542	5	0.1796	0.98	8.72	WIPKR	4		sp|O59787|SRP72_SCHPO	Signal recognition particle subunit srp72 OS=Schizosaccharomyces pombe (strain 972 / ATCC 24843) GN=srp72 PE=3 SV=1	SVIPYEKSQIPVLR	7		sp|Q9Y7N9|YCKC_SCHPO	PX domain-containing protein C1450.12 OS=Schizosaccharomyces pombe (strain 972 / ATCC 24843) GN=SPCC1450.12 PE=1 SV=1	0.6250
12433	820.7398	3	0.1796	0.87	-3.38	MSLEEQRTR	1		sp|Q10477|MED27_SCHPO	Mediator of RNA polymerase II transcription subunit 27 OS=Schizosaccharomyces pombe (strain 972 / ATCC 24843) GN=med27 PE=1 SV=1	KQNNADASNLV	1		sp|Q96WS6|MEU15_SCHPO	Meiotic expression up-regulated protein 15 OS=Schizosaccharomyces pombe (strain 972 / ATCC 24843) GN=meu15 PE=2 SV=1	0.6250
3317	592.5521	4	0.1796	0.99	-2.79	QEQSASKK	7		sp|P40234|CKI2_SCHPO	Casein kinase I homolog 2 OS=Schizosaccharomyces pombe (strain 972 / ATCC 24843) GN=cki2 PE=1 SV=2	QTKDPNPYPHK	3		sp|Q9UUE6|SYKC_SCHPO	Lysine--tRNA ligase; cytoplasmic OS=Schizosaccharomyces pombe (strain 972 / ATCC 24843) GN=krs1 PE=3 SV=1	0.6250
7501	556.3147	5	0.1796	0.99	-7.56	KSLLVSPR	1		sp|O43068|MDE4_SCHPO	Monopolin complex subunit mde4 OS=Schizosaccharomyces pombe (strain 972 / ATCC 24843) GN=mde4 PE=1 SV=1	ILEPIIASPKDNTSDK	10		sp|Q09904|NU124_SCHPO	Nucleoporin nup124 OS=Schizosaccharomyces pombe (strain 972 / ATCC 24843) GN=nup124 PE=1 SV=1	0.6250
7950	642.1221	4	0.1796	0.97	-8.95	IIQLSDSLKK	9		sp|O94684|TFB3_SCHPO	RNA polymerase II transcription factor B subunit 3 OS=Schizosaccharomyces pombe (strain 972 / ATCC 24843) GN=pmh1 PE=1 SV=1	FSKLNSLFLSK	3		sp|O74783|POF2_SCHPO	SCF E3 ubiquitin ligase complex F-box protein pof2 OS=Schizosaccharomyces pombe (strain 972 / ATCC 24843) GN=pof2 PE=1 SV=1	0.6250
1463	494.0051	4	0.1795	0.95	8.23	MSTTAR	1		sp|P23566|UBC2_SCHPO	Ubiquitin-conjugating enzyme E2 2 OS=Schizosaccharomyces pombe (strain 972 / ATCC 24843) GN=rhp6 PE=1 SV=3	MASSYLSLAAR	1		sp|Q9P771|PRM1_SCHPO	Plasma membrane fusion protein prm1 OS=Schizosaccharomyces pombe (strain 972 / ATCC 24843) GN=prm1 PE=3 SV=1	0.6250
3420	459.03656	4	0.1795	0.98	6.60	MGKLVK	1		sp|Q09902|MU144_SCHPO	Meiotically up-regulated gene 144 protein OS=Schizosaccharomyces pombe (strain 972 / ATCC 24843) GN=mug144 PE=1 SV=2	KISAHPVLR	1		sp|Q9C0U7|VPS5_SCHPO	Vacuolar protein sorting-associated protein vps5 OS=Schizosaccharomyces pombe (strain 972 / ATCC 24843) GN=vps5 PE=1 SV=1	0.6250
2660	647.359	3	0.1795	0.96	-9.25	QKLLNK	2		sp|O13869|GUF1_SCHPO	Translation factor guf1; mitochondrial OS=Schizosaccharomyces pombe (strain 972 / ATCC 24843) GN=guf1 PE=3 SV=2	QANKDENIK	4		sp|Q92341|STR3_SCHPO	Siderophore iron transporter 3 OS=Schizosaccharomyces pombe (strain 972 / ATCC 24843) GN=str3 PE=1 SV=1	0.6250
2234	495.25967	5	0.1795	0.94	-4.15	KHQMPK	1		sp|O14092|HEM1_SCHPO	5-aminolevulinate synthase; mitochondrial OS=Schizosaccharomyces pombe (strain 972 / ATCC 24843) GN=hem1 PE=3 SV=1	ETLDKLLNGSSDFK	5		sp|P87061|TEA1_SCHPO	Tip elongation aberrant protein 1 OS=Schizosaccharomyces pombe (strain 972 / ATCC 24843) GN=tea1 PE=1 SV=1	0.6250
3676	541.0652	4	0.1794	0.95	3.05	SAVIKTSTR	5		sp|O14126|PRS6A_SCHPO	26S protease regulatory subunit 6A OS=Schizosaccharomyces pombe (strain 972 / ATCC 24843) GN=tbp1 PE=3 SV=1	FIVKASSGPR	4		sp|O74445|PRS10_SCHPO	Probable 26S protease subunit rpt4 OS=Schizosaccharomyces pombe (strain 972 / ATCC 24843) GN=rpt4 PE=3 SV=2	0.6250
10367	590.8409	4	0.1794	0.99	-4.97	KLAEVILGR	1		sp|O94375|REXO4_SCHPO	RNA exonuclease 4 OS=Schizosaccharomyces pombe (strain 972 / ATCC 24843) GN=rex4 PE=3 SV=1	KDAEHEAVVVK	1		sp|O14207|MMS22_SCHPO	Protein mms22 OS=Schizosaccharomyces pombe (strain 972 / ATCC 24843) GN=mus7 PE=3 SV=1	0.6250
4786	736.0281	3	0.1793	0.97	-1.66	KAYAEAER	1		sp|Q10349|SERC_SCHPO	Putative phosphoserine aminotransferase OS=Schizosaccharomyces pombe (strain 972 / ATCC 24843) GN=SPAC1F12.07 PE=3 SV=1	MTHNTMLQR	1		sp|O74758|YBE3_SCHPO	Uncharacterized protein C17D11.03c OS=Schizosaccharomyces pombe (strain 972 / ATCC 24843) GN=SPBC17D11.03c PE=4 SV=1	0.6250
7356	948.9634	4	0.1793	1.00	-8.63	MNDQNERR	1		sp|Q09730|SFT1_SCHPO	Protein transport protein sft1 OS=Schizosaccharomyces pombe (strain 972 / ATCC 24843) GN=sft1 PE=3 SV=1	NPVEKFVTIEEFADAAYPQLVGR	5		sp|Q09851|AYR1_SCHPO	NADPH-dependent 1-acyldihydroxyacetone phosphate reductase OS=Schizosaccharomyces pombe (strain 972 / ATCC 24843) GN=ayr1 PE=3 SV=2	0.6250
4963	749.7129	3	0.1793	0.99	-1.85	KDYAYR	1		sp|Q9UTE1|YFMD_SCHPO	Probable 6-phosphofructo-2-kinase C222.13c OS=Schizosaccharomyces pombe (strain 972 / ATCC 24843) GN=SPAC222.13c PE=3 SV=1	YSPPSSSKLNSK	8		sp|Q09140|UGGG_SCHPO	UDP-glucose:glycoprotein glucosyltransferase OS=Schizosaccharomyces pombe (strain 972 / ATCC 24843) GN=gpt1 PE=1 SV=2	0.6250
5536	572.3055	4	0.1792	0.94	0.32	MENPSPTR	1		sp|Q9Y7J5|YOI9_SCHPO	TBC domain-containing protein C1778.09 OS=Schizosaccharomyces pombe (strain 972 / ATCC 24843) GN=SPBC1778.09 PE=3 SV=1	SSLSLEAVVGKK	11		sp|O59737|GYP1_SCHPO	GTPase-activating protein gyp1 OS=Schizosaccharomyces pombe (strain 972 / ATCC 24843) GN=gyp1 PE=3 SV=1	0.6250
13140	760.7358	3	0.1792	0.97	6.32	KTSFSIVK	1		sp|Q09769|LONM_SCHPO	Lon protease homolog; mitochondrial OS=Schizosaccharomyces pombe (strain 972 / ATCC 24843) GN=pim1 PE=3 SV=1	ISMPKETNAQD	5		sp|O43000|LIZ1_SCHPO	Pantothenate transporter liz1 OS=Schizosaccharomyces pombe (strain 972 / ATCC 24843) GN=liz1 PE=2 SV=2	0.6250
12144	713.3452	3	0.1792	0.87	0.91	KDENGSVK	1		sp|O74853|FAP1H_SCHPO	FKBP12-associated protein 1 homolog OS=Schizosaccharomyces pombe (strain 972 / ATCC 24843) GN=fap1 PE=1 SV=1	SSTNTEKDSR	7		sp|O14256|YE6A_SCHPO	Uncharacterized protein C6G10.10c OS=Schizosaccharomyces pombe (strain 972 / ATCC 24843) GN=SPAC6G10.10c PE=4 SV=1	0.6250
5548	625.911	5	0.1792	0.92	0.55	KSVMYAFILK	1		sp|O13808|GMF1_SCHPO	Actin-depolymerizing factor gmf1 OS=Schizosaccharomyces pombe (strain 972 / ATCC 24843) GN=gmf1 PE=3 SV=1	MVSFCCEVCQDIIK	1	57.02146@C;	sp|O94311|YH56_SCHPO	UPF0743 protein C215.06c OS=Schizosaccharomyces pombe (strain 972 / ATCC 24843) GN=SPBC215.06c PE=1 SV=2	0.6250
9377	652.086	4	0.1792	0.98	3.75	KLSHSSASSTR	1		sp|O14066|IRS4_SCHPO	Increased rDNA silencing protein 4 homolog OS=Schizosaccharomyces pombe (strain 972 / ATCC 24843) GN=SPAC1687.09 PE=3 SV=2	MSEKVDVGESVK	1		sp|Q92370|TRPG_SCHPO	Multifunctional tryptophan biosynthesis protein OS=Schizosaccharomyces pombe (strain 972 / ATCC 24843) GN=trp1 PE=2 SV=2	0.6250
2277	854.1219	3	0.1791	0.94	5.06	VKTTAPK	2		sp|Q10484|YDFC_SCHPO&sp|O60119|YH75_SCHPO	Uncharacterized protein C17C9.12 OS=Schizosaccharomyces pombe (strain 972 / ATCC 24843) GN=SPAC17C9.12 PE=1 SV=2	DQYVPEVSELEKDK	12		sp|Q9P7J6|RS17B_SCHPO	40S ribosomal protein S17-B OS=Schizosaccharomyces pombe (strain 972 / ATCC 24843) GN=rps17b PE=1 SV=1	0.6250
3100	439.93008	3	0.1791	0.99	-0.56	KTLPK	1		sp|Q9Y7M6|RRP1_SCHPO	Ribosomal RNA-processing protein 1 homolog OS=Schizosaccharomyces pombe (strain 972 / ATCC 24843) GN=SPBC9B6.07 PE=3 SV=1	DKGFK	2		sp|Q10072|YAN6_SCHPO&sp|Q9HE13|YI32_SCHPO	Uncharacterized transporter C3H1.06c OS=Schizosaccharomyces pombe (strain 972 / ATCC 24843) GN=SPAC3H1.06c PE=3 SV=1	0.6250
5195	478.73535	4	0.1791	0.99	2.75	MSTTSR	1		sp|P42656|RAD24_SCHPO	DNA damage checkpoint protein rad24 OS=Schizosaccharomyces pombe (strain 972 / ATCC 24843) GN=rad24 PE=1 SV=2	KQCELDTAK	1	57.02146@C;	sp|Q09733|GEF2_SCHPO	Rho guanine nucleotide exchange factor gef2 OS=Schizosaccharomyces pombe (strain 972 / ATCC 24843) GN=gef2 PE=1 SV=1	0.6250
1792	692.0291	3	0.1790	1.00	-8.36	KEEDEK	1		sp|O14009|NSRP1_SCHPO	Nuclear speckle splicing regulatory protein 1 homolog OS=Schizosaccharomyces pombe (strain 972 / ATCC 24843) GN=SPAC29A4.06c PE=3 SV=1	LLQDSLGGKTK	9		sp|P24339|CUT7_SCHPO	Kinesin-like protein cut7 OS=Schizosaccharomyces pombe (strain 972 / ATCC 24843) GN=cut7 PE=3 SV=3	0.6250
12195	600.544	4	0.1790	0.92	2.04	GKHTETNR	2		sp|Q9Y7T4|ATG1_SCHPO	Serine/threonine-protein kinase atg1 OS=Schizosaccharomyces pombe (strain 972 / ATCC 24843) GN=atg1 PE=1 SV=1	MPPSSSITQEDK	1		sp|O36027|WSP1_SCHPO	Wiskott-Aldrich syndrome protein homolog 1 OS=Schizosaccharomyces pombe (strain 972 / ATCC 24843) GN=wsp1 PE=1 SV=3	0.6250
2167	380.978	5	0.1789	0.96	-6.55	SKDFYR	2		sp|P78860|MRM2_SCHPO	rRNA methyltransferase 2; mitochondrial OS=Schizosaccharomyces pombe (strain 972 / ATCC 24843) GN=mrm2 PE=2 SV=2	MDSHTTEK	1		sp|G2TRK8|NEW12_SCHPO	Uncharacterized protein new12 OS=Schizosaccharomyces pombe (strain 972 / ATCC 24843) GN=new12 PE=2 SV=1	0.6250
7993	744.07745	3	0.1789	0.98	11.50	MALLNRLAK	1		sp|O43000|LIZ1_SCHPO	Pantothenate transporter liz1 OS=Schizosaccharomyces pombe (strain 972 / ATCC 24843) GN=liz1 PE=2 SV=2	MSSIDTPANK	1		sp|Q10270|MET16_SCHPO	Probable phosphoadenosine phosphosulfate reductase OS=Schizosaccharomyces pombe (strain 972 / ATCC 24843) GN=met16 PE=3 SV=1	0.6250
4057	507.7566	4	0.1789	0.98	-11.26	LDSKSR	4		sp|Q9US55|GLU2A_SCHPO	Glucosidase 2 subunit alpha OS=Schizosaccharomyces pombe (strain 972 / ATCC 24843) GN=gls2 PE=3 SV=1	VEFEKNYEK	5		tr|E0WDE3|E0WDE3_SCHPM&sp|Q09706|PLD1_SCHPO	Phospholipase D1 OS=Schizosaccharomyces pombe GN=pld1 PE=4 SV=1	0.6250
9231	681.3401	3	0.1789	0.98	6.04	KACFVGDR	1	57.02146@C;	sp|Q00472|PNPP_SCHPO	4-nitrophenylphosphatase OS=Schizosaccharomyces pombe (strain 972 / ATCC 24843) GN=pho2 PE=4 SV=2	KACFVGDR	1	57.02146@C;	sp|Q00472|PNPP_SCHPO	4-nitrophenylphosphatase OS=Schizosaccharomyces pombe (strain 972 / ATCC 24843) GN=pho2 PE=4 SV=2	0.6250
9277	516.7461	4	0.1789	0.98	-10.06	KELSSR	1		sp|O13839|FIN1_SCHPO	G2-specific protein kinase fin1 OS=Schizosaccharomyces pombe (strain 972 / ATCC 24843) GN=fin1 PE=3 SV=1	SNGETEKDDGR	7		sp|Q9UUF7|COPB_SCHPO	Coatomer subunit beta OS=Schizosaccharomyces pombe (strain 972 / ATCC 24843) GN=sec26 PE=3 SV=1	0.6250
12255	733.35913	3	0.1789	0.93	11.22	MSEYTTR	1		sp|P19117|IPYR_SCHPO	Inorganic pyrophosphatase OS=Schizosaccharomyces pombe (strain 972 / ATCC 24843) GN=ppa1 PE=3 SV=2	KQNNADASNLV	1		sp|Q96WS6|MEU15_SCHPO	Meiotic expression up-regulated protein 15 OS=Schizosaccharomyces pombe (strain 972 / ATCC 24843) GN=meu15 PE=2 SV=1	0.6250
6707	788.1614	4	0.1788	0.98	-6.28	KPSLNIALR	1		sp|A6X970|YF64_SCHPO	Putative uncharacterized protein C23C4.04c OS=Schizosaccharomyces pombe (strain 972 / ATCC 24843) GN=SPAC23C4.04c PE=4 SV=2	IGLHDDAYLDVCKYYR	13	57.02146@C;	sp|Q9UTM3|RPN5_SCHPO	26S proteasome regulatory subunit rpn5 OS=Schizosaccharomyces pombe (strain 972 / ATCC 24843) GN=rpn5a PE=1 SV=1	0.6250
13452	499.99374	4	0.1787	0.97	3.91	MTDTAK	1		sp|O74371|YG87_SCHPO	Uncharacterized RING finger protein C32F12.07c OS=Schizosaccharomyces pombe (strain 972 / ATCC 24843) GN=SPBC32F12.07c PE=3 SV=1	NSDWKMLGSR	5		sp|Q9US07|ARP8_SCHPO	Probable actin-related protein 8 OS=Schizosaccharomyces pombe (strain 972 / ATCC 24843) GN=SPAC664.02c PE=1 SV=2	0.6250
10543	649.69104	3	0.1787	0.98	0.56	MSVLGK	1		sp|Q9P6P9|PDK_SCHPO	[Pyruvate dehydrogenase (acetyl-transferring)] kinase; mitochondrial OS=Schizosaccharomyces pombe (strain 972 / ATCC 24843) GN=pkp1 PE=3 SV=1	MVALVNNMRK	1		sp|O14237|YEL4_SCHPO	Uncharacterized membrane protein C6F6.04c OS=Schizosaccharomyces pombe (strain 972 / ATCC 24843) GN=SPAC6F6.04c PE=4 SV=1	0.6250
10881	829.95953	4	0.1786	0.98	-3.61	ESVHIPEFQKR	10		sp|Q9C0Y5|PDR1_SCHPO	ATP-binding cassette transporter pdr1 OS=Schizosaccharomyces pombe (strain 972 / ATCC 24843) GN=pdr1 PE=3 SV=1	EVIELPLKNPELFLR	8		sp|O74445|PRS10_SCHPO	Probable 26S protease subunit rpt4 OS=Schizosaccharomyces pombe (strain 972 / ATCC 24843) GN=rpt4 PE=3 SV=2	0.6250
8050	746.86224	4	0.1786	0.93	-4.75	MNVDTQLSR	1		sp|Q9USW2|INP2_SCHPO	Inheritance of peroxisomes protein 2 OS=Schizosaccharomyces pombe (strain 972 / ATCC 24843) GN=inp2 PE=3 SV=1	SFLMQCFQKDPNLR	9	57.02146@C;	sp|P41892|CDC7_SCHPO	Cell division control protein 7 OS=Schizosaccharomyces pombe (strain 972 / ATCC 24843) GN=cdc7 PE=1 SV=1	0.6250
5780	581.28357	4	0.1785	0.90	5.68	DPSFFKDK	6		sp|Q10064|YAMB_SCHPO	Uncharacterized PI3/PI4-kinase family protein C1F5.11c OS=Schizosaccharomyces pombe (strain 972 / ATCC 24843) GN=SPAC1F5.11c PE=3 SV=1	MEELQYNFK	1		sp|Q9C0X4|YB6E_SCHPO	Putative uncharacterized protein C12C2.14c OS=Schizosaccharomyces pombe (strain 972 / ATCC 24843) GN=SPBC12C2.14c PE=4 SV=1	0.6250
4498	528.0333	4	0.1785	1.00	-8.45	SHESNKIR	6		sp|Q9P7C7|PRP11_SCHPO	Pre-mRNA-processing ATP-dependent RNA helicase prp11 OS=Schizosaccharomyces pombe (strain 972 / ATCC 24843) GN=prp11 PE=3 SV=1	DQEAVAIKK	8		sp|Q92398|SPM1_SCHPO	Mitogen-activated protein kinase spm1 OS=Schizosaccharomyces pombe (strain 972 / ATCC 24843) GN=spm1 PE=1 SV=1	0.6250
2397	534.50934	4	0.1785	0.99	-7.44	KDNSSR	1		sp|Q9UR24|RHP26_SCHPO	DNA repair protein rhp26 OS=Schizosaccharomyces pombe (strain 972 / ATCC 24843) GN=rhp26 PE=3 SV=1	NTSENSVEQKR	10		sp|Q10492|PNN1_SCHPO	Pinin homolog 1 OS=Schizosaccharomyces pombe (strain 972 / ATCC 24843) GN=pnn1 PE=3 SV=1	0.6250
7041	563.0526	4	0.1784	0.98	10.32	EGKNSGYR	3		sp|O94602|YC8F_SCHPO	Uncharacterized protein C622.15c OS=Schizosaccharomyces pombe (strain 972 / ATCC 24843) GN=SPCC622.15c PE=4 SV=1	EIEEIEALKK	9		sp|Q10439|ICP55_SCHPO	Intermediate cleaving peptidase 55 OS=Schizosaccharomyces pombe (strain 972 / ATCC 24843) GN=icp55 PE=3 SV=2	0.6250
4487	571.30786	4	0.1784	0.96	9.74	VLKEAIGDR	3		sp|Q9P772|GUAA_SCHPO	GMP synthase [glutamine-hydrolyzing] OS=Schizosaccharomyces pombe (strain 972 / ATCC 24843) GN=gua1 PE=3 SV=1	AGNMDAMLPKP	10		sp|O13749|TF2B_SCHPO	Transcription initiation factor IIB OS=Schizosaccharomyces pombe (strain 972 / ATCC 24843) GN=sua7 PE=3 SV=1	0.6250
3776	722.6766	3	0.1784	0.97	-2.82	KSTDER	1		sp|O74876|MU135_SCHPO	Meiotically up-regulated gene 135 protein OS=Schizosaccharomyces pombe (strain 972 / ATCC 24843) GN=mug135 PE=1 SV=1	MNEDETSILNK	1		sp|O94602|YC8F_SCHPO	Uncharacterized protein C622.15c OS=Schizosaccharomyces pombe (strain 972 / ATCC 24843) GN=SPCC622.15c PE=4 SV=1	0.6250
5699	623.0947	4	0.1784	1.00	1.47	YLASASKDK	7		sp|Q9UT85|YIPC_SCHPO	Uncharacterized WD repeat-containing protein C343.04c OS=Schizosaccharomyces pombe (strain 972 / ATCC 24843) GN=SPAC343.04c PE=3 SV=1	TTGDYFAIKILK	9		sp|P38938|CEK1_SCHPO	Serine/threonine-protein kinase cek1 OS=Schizosaccharomyces pombe (strain 972 / ATCC 24843) GN=cek1 PE=1 SV=3	0.6250
360	511.27942	4	0.1784	0.96	-4.19	KPARETR	1		sp|Q10305|GDI1_SCHPO	Probable secretory pathway GDP dissociation inhibitor 1 OS=Schizosaccharomyces pombe (strain 972 / ATCC 24843) GN=gdi1 PE=3 SV=1	DACAKLLEK	5	57.02146@C;	sp|Q09179|GLNA_SCHPO	Glutamine synthetase OS=Schizosaccharomyces pombe (strain 972 / ATCC 24843) GN=gln1 PE=1 SV=2	0.6250
4846	597.0992	4	0.1783	1.00	0.20	VVGILKR	6		sp|P37202|DIS3_SCHPO	Exosome complex exonuclease dis3 OS=Schizosaccharomyces pombe (strain 972 / ATCC 24843) GN=dis3 PE=1 SV=1	VATEKDFLDAVQK	5		sp|O42931|PRS7_SCHPO	26S protease regulatory subunit 7 homolog OS=Schizosaccharomyces pombe (strain 972 / ATCC 24843) GN=rpt1 PE=1 SV=2	0.6250
5027	676.87933	4	0.1783	0.97	-2.53	LIKEISYQAR	3		sp|O94609|UBA1_SCHPO	Ubiquitin-activating enzyme E1 1 OS=Schizosaccharomyces pombe (strain 972 / ATCC 24843) GN=ptr3 PE=1 SV=1	KPFGAENQSKLK	1		sp|Q10172|PAN1_SCHPO	Actin cytoskeleton-regulatory complex protein pan1 OS=Schizosaccharomyces pombe (strain 972 / ATCC 24843) GN=pan1 PE=1 SV=1	0.6250
3237	769.09644	3	0.1783	0.98	2.33	DAPKPGGLR	4		sp|P32586|PYP2_SCHPO	Tyrosine-protein phosphatase 2 OS=Schizosaccharomyces pombe (strain 972 / ATCC 24843) GN=pyp2 PE=1 SV=1	MNGIITPQKQK	1		sp|Q2L4W6|SPO5_SCHPO	Sporulation-specific protein 5 OS=Schizosaccharomyces pombe (strain 972 / ATCC 24843) GN=spo5 PE=1 SV=1	0.6250
5817	797.09106	3	0.1783	0.98	-8.69	KNGCPISLR	1	57.02146@C;	sp|O13764|PEX6_SCHPO	Peroxisomal ATPase pex6 OS=Schizosaccharomyces pombe (strain 972 / ATCC 24843) GN=pex6 PE=3 SV=1	YKSYLLQHR	2		sp|O74445|PRS10_SCHPO	Probable 26S protease subunit rpt4 OS=Schizosaccharomyces pombe (strain 972 / ATCC 24843) GN=rpt4 PE=3 SV=2	0.6250
4362	728.3488	3	0.1782	0.97	11.75	MDQER	1		sp|O94306|YCGJ_SCHPO	Uncharacterized protein C16C4.19 OS=Schizosaccharomyces pombe (strain 972 / ATCC 24843) GN=SPCC16C4.19 PE=4 SV=1	WEDALSAYEKR	10		sp|Q9Y7K2|TOR2_SCHPO	Phosphatidylinositol 3-kinase tor2 OS=Schizosaccharomyces pombe (strain 972 / ATCC 24843) GN=tor2 PE=1 SV=2	0.6250
3988	563.6484	3	0.1782	0.97	-7.59	VNGKR	4		sp|O74756|CHS2_SCHPO	Chitin synthase-like protein 2 OS=Schizosaccharomyces pombe (strain 972 / ATCC 24843) GN=chs2 PE=3 SV=1	NFSQQKVK	6		sp|O42917|ESO1_SCHPO	N-acetyltransferase eso1 OS=Schizosaccharomyces pombe (strain 972 / ATCC 24843) GN=eso1 PE=1 SV=1	0.6250
5554	709.0525	3	0.1781	0.91	-8.62	HLGLAKR	6		sp|Q9UTI3|ARD1_SCHPO	N-terminal acetyltransferase A complex catalytic subunit ard1 OS=Schizosaccharomyces pombe (strain 972 / ATCC 24843) GN=ard1 PE=1 SV=1	DTLNGMMVGKK	10		sp|Q9P6M8|PABPX_SCHPO	mRNA export factor crp79 OS=Schizosaccharomyces pombe (strain 972 / ATCC 24843) GN=crp79 PE=2 SV=2	0.6250
5592	629.11786	4	0.1781	0.98	-3.50	IITKEGVETR	4		sp|Q9UQY2|PSB6_SCHPO	Probable proteasome subunit beta type-6 OS=Schizosaccharomyces pombe (strain 972 / ATCC 24843) GN=pam1 PE=3 SV=1	KLPVLFLSGEK	1		sp|P54069|BEM46_SCHPO	Protein bem46 OS=Schizosaccharomyces pombe (strain 972 / ATCC 24843) GN=bem46 PE=2 SV=3	0.6250
9622	745.0251	3	0.1780	0.99	-10.17	KGHATSTK	1		sp|Q96WV2|YJO2_SCHPO	Uncharacterized PH domain-containing protein PB16A4.02c OS=Schizosaccharomyces pombe (strain 972 / ATCC 24843) GN=SPCPB16A4.02c PE=3 SV=2	MEDEMQIDKK	9		sp|O13959|RBX1_SCHPO	RING-box protein pip1 OS=Schizosaccharomyces pombe (strain 972 / ATCC 24843) GN=pip1 PE=1 SV=2	0.6250
10502	915.4677	3	0.1779	1.00	3.03	MEDLDTKIK	1		sp|Q10187|UCP6_SCHPO	UBA domain-containing protein 6 OS=Schizosaccharomyces pombe (strain 972 / ATCC 24843) GN=ucp6 PE=1 SV=1	DPKSNAHEAFIASK	3		sp|Q9Y7Y8|SYQ_SCHPO	Probable glutamine--tRNA ligase OS=Schizosaccharomyces pombe (strain 972 / ATCC 24843) GN=qrs1 PE=3 SV=1	0.6250
7373	641.3764	3	0.1779	0.95	5.91	KPVIEFR	1		sp|O43059|SYP1_SCHPO	Cytoskeletal protein syp1 OS=Schizosaccharomyces pombe (strain 972 / ATCC 24843) GN=syp1 PE=1 SV=1	MLLHGLGR	1		sp|O13948|YEH5_SCHPO	Uncharacterized protein C23H4.05c OS=Schizosaccharomyces pombe (strain 972 / ATCC 24843) GN=SPAC23H4.05c PE=3 SV=1	0.6250
7856	528.2891	3	0.1779	1.00	-9.80	ETLKK	4		sp|O14125|YEZB_SCHPO&sp|O94752|EDC3_SCHPO&sp|Q10348|YDA6_SCHPO	Uncharacterized oxidoreductase C3A11.11c OS=Schizosaccharomyces pombe (strain 972 / ATCC 24843) GN=SPAC3A11.11c PE=3 SV=1	VMYKMR	4		sp|P48011|RPAB4_SCHPO	DNA-directed RNA polymerases I; II; and III subunit RPABC4 OS=Schizosaccharomyces pombe (strain 972 / ATCC 24843) GN=rpc10 PE=1 SV=2	0.6250
2349	546.5068	4	0.1779	0.95	-7.38	MDQER	1		sp|O94306|YCGJ_SCHPO	Uncharacterized protein C16C4.19 OS=Schizosaccharomyces pombe (strain 972 / ATCC 24843) GN=SPCC16C4.19 PE=4 SV=1	ATNNFEKMLGSR	7		sp|O13710|SMC5_SCHPO	Structural maintenance of chromosomes protein 5 OS=Schizosaccharomyces pombe (strain 972 / ATCC 24843) GN=smc5 PE=1 SV=3	0.6250
8877	902.13385	3	0.1779	0.90	-3.43	AKHGIMLPDLR	2		sp|Q09699|SNF5_SCHPO	SWI/SNF chromatin-remodeling complex subunit snf5 OS=Schizosaccharomyces pombe (strain 972 / ATCC 24843) GN=snf5 PE=1 SV=1	EGPEEEKETLR	7		sp|Q1MTR4|CTI6_SCHPO	Putative histone deacetylase complex subunit cti6 OS=Schizosaccharomyces pombe (strain 972 / ATCC 24843) GN=cti6 PE=1 SV=1	0.6250
3700	722.3413	3	0.1778	0.98	-8.24	MDAEALR	1		sp|Q10301|YD48_SCHPO	UPF0652 protein C22H10.08 OS=Schizosaccharomyces pombe (strain 972 / ATCC 24843) GN=SPAC22H10.08 PE=3 SV=1	MCASVTESLPK	1	57.02146@C;	sp|Q9USL1|YJKA_SCHPO	Uncharacterized WD repeat-containing protein C18B5.10c OS=Schizosaccharomyces pombe (strain 972 / ATCC 24843) GN=SPCC18B5.10c PE=3 SV=1	0.6250
5886	576.52606	4	0.1778	0.92	0.42	KTETDYMK	1		sp|O43087|KMS2_SCHPO	Karyogamy meiotic segregation protein 2 OS=Schizosaccharomyces pombe (strain 972 / ATCC 24843) GN=kms2 PE=1 SV=1	KTDSATNNSGR	1		sp|Q9UUL2|RAD57_SCHPO	DNA repair protein rhp57 OS=Schizosaccharomyces pombe (strain 972 / ATCC 24843) GN=rhp57 PE=1 SV=1	0.6250
10292	722.36365	4	0.1777	0.93	10.58	MTSVEKASK	1		sp|Q9C0Z1|YKM1_SCHPO	Uncharacterized transcriptional regulatory protein PB24D3.01 OS=Schizosaccharomyces pombe (strain 972 / ATCC 24843) GN=SPAPB24D3.01 PE=3 SV=2	TENETTAVNGFENSKK	15		sp|Q96UP3|RIF1_SCHPO	Telomere length regulator protein rif1 OS=Schizosaccharomyces pombe (strain 972 / ATCC 24843) GN=rif1 PE=1 SV=1	0.6250
10855	594.81256	4	0.1777	0.99	-0.41	KCAKPILDE	1	57.02146@C;	sp|O59821|CSL4_SCHPO	Exosome complex component csl4 OS=Schizosaccharomyces pombe (strain 972 / ATCC 24843) GN=csl4 PE=3 SV=2	EPCKYLTVR	4	57.02146@C;	sp|P87175|APN2_SCHPO	DNA-(apurinic or apyrimidinic site) lyase 2 OS=Schizosaccharomyces pombe (strain 972 / ATCC 24843) GN=apn2 PE=1 SV=1	0.6250
1268	422.88443	3	0.1777	0.94	-6.08	SATKR	4		sp|Q9UUB0|RT17_SCHPO	37S ribosomal protein S17; mitochondrial OS=Schizosaccharomyces pombe (strain 972 / ATCC 24843) GN=mrps17 PE=3 SV=1	MSSSR	1		sp|O74418|SNUT3_SCHPO	U4/U6.U5 tri-snRNP-associated protein 3-like protein C162.01c OS=Schizosaccharomyces pombe (strain 972 / ATCC 24843) GN=SPCC162.01c PE=1 SV=1	0.6250
6896	869.9203	4	0.1777	0.98	-4.64	KLEVSLNEAIR	1		sp|Q9HGP5|CAPZB_SCHPO	F-actin-capping protein subunit beta OS=Schizosaccharomyces pombe (strain 972 / ATCC 24843) GN=acp2 PE=1 SV=1	MEGNWFEGPPCSVRNCK	1	57.02146@C;	sp|Q9UST5|RRN7_SCHPO	RNA polymerase I-specific transcription initiation factor rrn7 OS=Schizosaccharomyces pombe (strain 972 / ATCC 24843) GN=rrn7 PE=1 SV=1	0.6250
11112	781.4133	3	0.1776	0.92	-0.31	MSSLALK	1		sp|Q9P7W0|OPA3_SCHPO	OPA3-like protein OS=Schizosaccharomyces pombe (strain 972 / ATCC 24843) GN=SPBC1703.11 PE=3 SV=1	KLHGESEVDISNK	1		sp|Q09858|NNF1_SCHPO	Kinetochore protein nnf1 OS=Schizosaccharomyces pombe (strain 972 / ATCC 24843) GN=nnf1 PE=1 SV=1	0.6250
3555	623.5814	4	0.1776	0.96	4.61	GKGGK	2		sp|P09322|H4_SCHPO&sp|P55877|IF1A_SCHPO&sp|O74453|SKB15_SCHPO	Histone H4 OS=Schizosaccharomyces pombe (strain 972 / ATCC 24843) GN=hhf1 PE=1 SV=2	HFEQVINEKHEDALAK	9		sp|O74762|RPN2_SCHPO	26S proteasome regulatory subunit rpn2 OS=Schizosaccharomyces pombe (strain 972 / ATCC 24843) GN=rpn2 PE=1 SV=1	0.6250
2319	487.57153	3	0.1774	0.98	1.84	MCHSK	1	57.02146@C;	sp|O14147|CHL1_SCHPO	ATP-dependent RNA helicase chl1 OS=Schizosaccharomyces pombe (strain 972 / ATCC 24843) GN=chl1 PE=3 SV=1	SSSPKR	5		sp|O13744|RT07_SCHPO	37S ribosomal protein S7; mitochondrial OS=Schizosaccharomyces pombe (strain 972 / ATCC 24843) GN=SPAC16E8.10c PE=1 SV=2	0.6250
12229	663.7153	3	0.1774	0.98	-8.66	LHLHKK	5		sp|O94480|BMT5_SCHPO	25S rRNA (uridine-N(3))-methyltransferase OS=Schizosaccharomyces pombe (strain 972 / ATCC 24843) GN=bmt5 PE=3 SV=1	SKGSQVITEK	2		sp|O74964|RSC1_SCHPO	Chromatin structure-remodeling complex subunit rsc1 OS=Schizosaccharomyces pombe (strain 972 / ATCC 24843) GN=rsc1 PE=1 SV=1	0.6250
2813	513.3135	4	0.1774	0.99	9.65	GKMIFVGK	2		sp|Q10496|GYP51_SCHPO	GTPase activating protein Gyp51 OS=Schizosaccharomyces pombe (strain 972 / ATCC 24843) GN=gyp51 PE=3 SV=1	YIKVINVGK	3		sp|Q8TFH0|YIKE_SCHPO	Probable 6-phosphofructo-2-kinase PB17E12.14c OS=Schizosaccharomyces pombe (strain 972 / ATCC 24843) GN=SPAPB17E12.14c PE=1 SV=2	0.6250
10690	604.002	3	0.1774	0.94	7.29	APLWKR	5		sp|O43089|CBP6_SCHPO	Cytochrome B pre-mRNA-processing protein 6 OS=Schizosaccharomyces pombe (strain 972 / ATCC 24843) GN=cbp6 PE=3 SV=1	SPPASCKR	7	57.02146@C;	sp|O94402|ZIP2_SCHPO	Probable zinc transporter zip2 OS=Schizosaccharomyces pombe (strain 972 / ATCC 24843) GN=zip2 PE=3 SV=2	0.6250
7377	697.3497	3	0.1772	0.99	3.04	KVDSFSPK	1		sp|Q9UU76|PUF6_SCHPO	Pumilio homology domain family member 6 OS=Schizosaccharomyces pombe (strain 972 / ATCC 24843) GN=puf6 PE=1 SV=1	NEEDDKAPK	6		sp|P41887|HSP90_SCHPO	Heat shock protein 90 homolog OS=Schizosaccharomyces pombe (strain 972 / ATCC 24843) GN=swo1 PE=1 SV=2	0.6250
11504	620.30084	4	0.1772	0.97	-5.62	MVQFEANEK	1		sp|O60162|YG23_SCHPO	Uncharacterized protein C19F5.03 OS=Schizosaccharomyces pombe (strain 972 / ATCC 24843) GN=SPBC19F5.03 PE=1 SV=1	KEEAEGAVWAR	1		sp|O43021|YGV7_SCHPO	Oxysterol-binding protein homolog C354.07c OS=Schizosaccharomyces pombe (strain 972 / ATCC 24843) GN=SPBC354.07c PE=3 SV=4	0.6250
9256	512.7535	4	0.1772	0.98	4.29	KAMSIDK	1		sp|Q09748|DNM1_SCHPO	Dynamin-related protein dnm1 OS=Schizosaccharomyces pombe (strain 972 / ATCC 24843) GN=dnm1 PE=3 SV=1	MMFMQQFR	1		sp|Q9P7L9|RM34_SCHPO	Probable 54S ribosomal protein L34; mitochondrial OS=Schizosaccharomyces pombe (strain 972 / ATCC 24843) GN=SPBC21C3.04c PE=3 SV=1	0.6250
12085	905.50073	4	0.1772	0.97	7.96	TGEKYFSIDILR	4		sp|Q9P7C5|CWF16_SCHPO	Pre-mRNA-splicing factor cwf16 OS=Schizosaccharomyces pombe (strain 972 / ATCC 24843) GN=cwf16 PE=1 SV=2	AIDHEGLLPAHEKLIDLR	13		sp|O13710|SMC5_SCHPO	Structural maintenance of chromosomes protein 5 OS=Schizosaccharomyces pombe (strain 972 / ATCC 24843) GN=smc5 PE=1 SV=3	0.6250
3600	742.74725	3	0.1771	0.97	10.31	MDQVLSK	1		sp|Q09721|YA4A_SCHPO	Uncharacterized protein C31A2.10 OS=Schizosaccharomyces pombe (strain 972 / ATCC 24843) GN=SPAC31A2.10 PE=4 SV=2	EQLPVKAQVEK	6		sp|O14356|TOR1_SCHPO	Phosphatidylinositol 3-kinase tor1 OS=Schizosaccharomyces pombe (strain 972 / ATCC 24843) GN=tor1 PE=1 SV=1	0.6250
10959	621.5461	4	0.1771	0.99	-1.57	KTDSATNNSGR	1		sp|Q9UUL2|RAD57_SCHPO	DNA repair protein rhp57 OS=Schizosaccharomyces pombe (strain 972 / ATCC 24843) GN=rhp57 PE=1 SV=1	MSEEDTSKLR	1		sp|Q9Y7P6|MUG72_SCHPO	Meiotically up-regulated gene 72 protein OS=Schizosaccharomyces pombe (strain 972 / ATCC 24843) GN=mug72 PE=1 SV=1	0.6250
7816	736.6088	4	0.1771	0.98	-8.80	DEKTEIR	3		sp|Q92350|YDH5_SCHPO	Probable nudix hydrolase C6G9.05 OS=Schizosaccharomyces pombe (strain 972 / ATCC 24843) GN=SPAC6G9.05 PE=3 SV=1	KFVASFSGSLEMEQEAR	1		sp|O94536|UCP12_SCHPO	Putative ATP-dependent RNA helicase ucp12 OS=Schizosaccharomyces pombe (strain 972 / ATCC 24843) GN=ucp12 PE=3 SV=1	0.6250
10000	670.6878	3	0.1771	0.96	-2.25	KISGLESR	1		sp|O94488|MBO1_SCHPO	Microtubule organizer protein 1 OS=Schizosaccharomyces pombe (strain 972 / ATCC 24843) GN=mbo1 PE=1 SV=1	DPSFFKDK	6		sp|Q10064|YAMB_SCHPO	Uncharacterized PI3/PI4-kinase family protein C1F5.11c OS=Schizosaccharomyces pombe (strain 972 / ATCC 24843) GN=SPAC1F5.11c PE=3 SV=1	0.6250
1863	495.24686	4	0.1770	0.97	1.67	YAMHSKR	6		sp|O60067|TAPT1_SCHPO	Protein TAPT1 homolog OS=Schizosaccharomyces pombe (strain 972 / ATCC 24843) GN=SPBC13G1.05 PE=1 SV=1	MARDVDNK	1		sp|O94296|YOOC_SCHPO	Probable phospholipid-transporting ATPase C887.12 OS=Schizosaccharomyces pombe (strain 972 / ATCC 24843) GN=SPBC887.12 PE=3 SV=1	0.6250
7898	792.7817	3	0.1770	0.98	-5.45	KQLQR	1		sp|Q9USG8|MU190_SCHPO&sp|O59731|YHXB_SCHPO	Meiotically up-regulated gene 190 protein OS=Schizosaccharomyces pombe (strain 972 / ATCC 24843) GN=mug190 PE=1 SV=1	KHHVPHLLIACNK	1	57.02146@C;	sp|O13950|SRPB_SCHPO	Signal recognition particle receptor subunit beta OS=Schizosaccharomyces pombe (strain 972 / ATCC 24843) GN=srp102 PE=3 SV=1	0.6250
10427	896.13306	3	0.1770	0.93	3.45	MTDTPR	1		sp|Q10269|AREH1_SCHPO	Probable sterol O-acyltransferase 1 OS=Schizosaccharomyces pombe (strain 972 / ATCC 24843) GN=are1 PE=3 SV=1	ALQDYKPELASDPIIR	6		sp|Q9P7S2|RPN6_SCHPO	Probable 26S proteasome regulatory subunit rpn6 OS=Schizosaccharomyces pombe (strain 972 / ATCC 24843) GN=rpn6 PE=3 SV=1	0.6250
4760	552.8031	4	0.1770	1.00	-11.17	DLFKVYK	4		sp|Q9C0V4|YOM2_SCHPO	Uncharacterized protein PB7E8.02 OS=Schizosaccharomyces pombe (strain 972 / ATCC 24843) GN=SPBPB7E8.02 PE=3 SV=1	LAEAEKAGIEK	6		sp|P30821|P25_SCHPO	P25 protein OS=Schizosaccharomyces pombe (strain 972 / ATCC 24843) GN=obr1 PE=1 SV=1	0.6250
11871	990.8337	3	0.1770	0.93	7.15	NQIINDKAEHAE	7		sp|P87151|YB0A_SCHPO	Uncharacterized protein C25H2.10c OS=Schizosaccharomyces pombe (strain 972 / ATCC 24843) GN=SPBC25H2.10c PE=3 SV=2	DSFEAHVFMIKK	11		sp|Q09671|OYEB_SCHPO	Putative NADPH dehydrogenase C5H10.10 OS=Schizosaccharomyces pombe (strain 972 / ATCC 24843) GN=SPAC5H10.10 PE=3 SV=1	0.6250
5882	579.05084	4	0.1770	1.00	-8.13	KVLSGSWDK	1		sp|O60097|SPT8_SCHPO	Transcription factor spt8 OS=Schizosaccharomyces pombe (strain 972 / ATCC 24843) GN=spt8 PE=3 SV=1	KGNATAVAHCK	1	57.02146@C;	sp|O60144|RS16_SCHPO	40S ribosomal protein S16 OS=Schizosaccharomyces pombe (strain 972 / ATCC 24843) GN=rps16a PE=2 SV=1	0.6250
5798	586.80066	4	0.1769	0.99	-6.25	MYNVR	1		sp|O13789|YEOB_SCHPO	Uncharacterized beta-glucan synthesis-associated protein C17G6.11c OS=Schizosaccharomyces pombe (strain 972 / ATCC 24843) GN=SPAC17G6.11c PE=3 SV=1	SIAGSLSDISKSFGR	11		sp|Q9USQ6|SYJ2_SCHPO	Inositol-1;4;5-trisphosphate 5-phosphatase 2 OS=Schizosaccharomyces pombe (strain 972 / ATCC 24843) GN=syj2 PE=2 SV=1	0.6250
1967	560.5135	4	0.1769	0.94	1.75	GKYDCDER	2	57.02146@C;	sp|Q9USQ5|OAZ_SCHPO	Ornithine decarboxylase antizyme OS=Schizosaccharomyces pombe (strain 972 / ATCC 24843) GN=spa1 PE=1 SV=2	KAQSGPDASAK	1		sp|P36612|PRS4_SCHPO	26S protease regulatory subunit 4 homolog OS=Schizosaccharomyces pombe (strain 972 / ATCC 24843) GN=mts2 PE=2 SV=1	0.6250
5952	765.68536	3	0.1768	0.91	-9.90	QDTASKDK	6		sp|O94532|FOR3_SCHPO	Formin-3 OS=Schizosaccharomyces pombe (strain 972 / ATCC 24843) GN=for3 PE=1 SV=1	MSESSVNADTPK	1		sp|O59698|YN41_SCHPO	Uncharacterized transporter C36.01c OS=Schizosaccharomyces pombe (strain 972 / ATCC 24843) GN=SPBC36.01c PE=1 SV=1	0.6250
1750	851.7358	3	0.1768	0.85	8.04	MDSAEKK	1		sp|Q9UTL3|RPIA_SCHPO	Ribose-5-phosphate isomerase OS=Schizosaccharomyces pombe (strain 972 / ATCC 24843) GN=rki1 PE=3 SV=1	EESKNSQNSQNSQK	4		sp|O14232|MTR4_SCHPO	ATP-dependent RNA helicase mtr4 OS=Schizosaccharomyces pombe (strain 972 / ATCC 24843) GN=mtr4 PE=1 SV=1	0.6250
3492	784.69214	3	0.1768	0.96	-2.70	MNEEK	1		sp|O74982|CID2_SCHPO	Caffeine-induced death protein 2 OS=Schizosaccharomyces pombe (strain 972 / ATCC 24843) GN=cid2 PE=2 SV=1	EMKNDSTLQDVER	3		sp|O74852|YQ92_SCHPO	Uncharacterized MFS-type transporter C18.02 OS=Schizosaccharomyces pombe (strain 972 / ATCC 24843) GN=SPCC18.02 PE=3 SV=1	0.6250
2594	763.4069	3	0.1768	0.97	4.27	ITKESISK	3		sp|O74348|YO88_SCHPO	Uncharacterized protein C21D10.08c OS=Schizosaccharomyces pombe (strain 972 / ATCC 24843) GN=SPBC21D10.08c PE=4 SV=1	SPSGNDALNDKK	11		sp|P87048|RPN1_SCHPO	26S proteasome regulatory subunit rpn1 OS=Schizosaccharomyces pombe (strain 972 / ATCC 24843) GN=rpn1 PE=1 SV=2	0.6250
4882	900.1949	3	0.1766	1.00	2.53	TVKTLLPAFK	3		sp|Q9Y7N9|YCKC_SCHPO	PX domain-containing protein C1450.12 OS=Schizosaccharomyces pombe (strain 972 / ATCC 24843) GN=SPCC1450.12 PE=1 SV=1	KPTSELAIGASLEK	1		sp|O94579|PSA2_SCHPO	Probable proteasome subunit alpha type-2 OS=Schizosaccharomyces pombe (strain 972 / ATCC 24843) GN=pre8 PE=3 SV=1	0.6250
8843	616.56964	4	0.1766	0.99	9.52	MFYLR	1		sp|G2TRM1|YI7I_SCHPO	UPF0768 protein C977.18 OS=Schizosaccharomyces pombe (strain 972 / ATCC 24843) GN=SPAC977.18 PE=3 SV=1	QISQDKSSSFSINR	6		sp|O13710|SMC5_SCHPO	Structural maintenance of chromosomes protein 5 OS=Schizosaccharomyces pombe (strain 972 / ATCC 24843) GN=smc5 PE=1 SV=3	0.6250
1910	631.06055	4	0.1766	0.96	-10.75	KEQAK	1		sp|Q9Y7U0|YCJE_SCHPO	Uncharacterized protein C63.14 OS=Schizosaccharomyces pombe (strain 972 / ATCC 24843) GN=SPCC63.14 PE=1 SV=1	AESKGMDPFEVENLSK	4		sp|Q09724|RM11_SCHPO	54S ribosomal protein L11; mitochondrial OS=Schizosaccharomyces pombe (strain 972 / ATCC 24843) GN=mrpl11 PE=3 SV=1	0.6250
10628	686.852	4	0.1765	1.00	-9.52	SSSHSVEKLK	8		sp|Q10197|ALP1_SCHPO	Tubulin-folding cofactor D OS=Schizosaccharomyces pombe (strain 972 / ATCC 24843) GN=alp1 PE=1 SV=3	SIAEKMNGASGAELK	5		sp|P41836|PRS8_SCHPO	26S protease regulatory subunit 8 homolog OS=Schizosaccharomyces pombe (strain 972 / ATCC 24843) GN=let1 PE=3 SV=1	0.6250
9128	767.4096	3	0.1765	0.97	8.71	LSEKENPK	4		sp|O60079|UBP12_SCHPO	Probable ubiquitin carboxyl-terminal hydrolase 12 OS=Schizosaccharomyces pombe (strain 972 / ATCC 24843) GN=ubp12 PE=1 SV=1	MNHYSVLNLK	1		sp|Q9UUG3|DPH4_SCHPO	Diphthamide biosynthesis protein 4 OS=Schizosaccharomyces pombe (strain 972 / ATCC 24843) GN=dph4 PE=3 SV=1	0.6250
11214	561.64557	3	0.1765	0.97	-1.96	MSEHTR	1		sp|Q9HGM5|DBP8_SCHPO	ATP-dependent RNA helicase dbp8 OS=Schizosaccharomyces pombe (strain 972 / ATCC 24843) GN=dbp8 PE=3 SV=1	KIVAINK	1		sp|Q9C0Z8|YKTB_SCHPO	Uncharacterized protein PB1E7.11c OS=Schizosaccharomyces pombe (strain 972 / ATCC 24843) GN=SPAPB1E7.11c PE=4 SV=1	0.6250
3859	585.3255	4	0.1764	0.98	3.76	NLIDKVNER	5		sp|O94386|YGS9_SCHPO	Uncharacterized protein C29A10.09c OS=Schizosaccharomyces pombe (strain 972 / ATCC 24843) GN=SPBC29A10.09c PE=3 SV=1	NLIDKVNER	5		sp|O94386|YGS9_SCHPO	Uncharacterized protein C29A10.09c OS=Schizosaccharomyces pombe (strain 972 / ATCC 24843) GN=SPBC29A10.09c PE=3 SV=1	0.6250
6075	677.0701	4	0.1764	0.95	-2.08	IFSGFCKR	7	57.02146@C;	sp|O94383|SMC1_SCHPO	Structural maintenance of chromosomes protein 1 OS=Schizosaccharomyces pombe (strain 972 / ATCC 24843) GN=psm1 PE=1 SV=2	NKENCTDAVSSSNK	2	57.02146@C;	sp|O94518|DIC1_SCHPO	Dynein intermediate chain 1 OS=Schizosaccharomyces pombe (strain 972 / ATCC 24843) GN=dic1 PE=1 SV=2	0.6250
11767	521.24493	4	0.1763	0.92	-7.39	NDSKCR	4	57.02146@C;	sp|O94719|MUG4_SCHPO	Meiotically up-regulated gene 4 protein OS=Schizosaccharomyces pombe (strain 972 / ATCC 24843) GN=mug4 PE=1 SV=1	MEANFQQAVK	1		sp|P50521|HXK2_SCHPO	Hexokinase-2 OS=Schizosaccharomyces pombe (strain 972 / ATCC 24843) GN=hxk2 PE=2 SV=1	0.6250
8428	694.99835	3	0.1763	0.97	-7.50	KEDHLK	1		sp|Q01663|AP1_SCHPO	AP-1-like transcription factor OS=Schizosaccharomyces pombe (strain 972 / ATCC 24843) GN=pap1 PE=1 SV=2	KSEDEYYSR	1		sp|O14019|HAL4_SCHPO	Serine/threonine-protein kinase hal4 OS=Schizosaccharomyces pombe (strain 972 / ATCC 24843) GN=hal4 PE=1 SV=1	0.6250
7270	692.0422	3	0.1763	0.95	-7.89	KMVAK	1		sp|O59802|GPI2_SCHPO	Phosphatidylinositol N-acetylglucosaminyltransferase GPI2 subunit OS=Schizosaccharomyces pombe (strain 972 / ATCC 24843) GN=gpi2 PE=3 SV=1	EKYYPSYIVAK	2		sp|P40383|XRN1_SCHPO	5'-3' exoribonuclease 1 OS=Schizosaccharomyces pombe (strain 972 / ATCC 24843) GN=exo2 PE=1 SV=1	0.6250
4094	457.76404	4	0.1763	0.93	3.27	VKTTVVR	2		sp|Q10355|YDB2_SCHPO	Uncharacterized RNA-binding protein C22E12.02 OS=Schizosaccharomyces pombe (strain 972 / ATCC 24843) GN=SPAC22E12.02 PE=3 SV=1	QGKADDVR	3		sp|Q42598|THRC_SCHPO	Threonine synthase OS=Schizosaccharomyces pombe (strain 972 / ATCC 24843) GN=thrc PE=1 SV=1	0.6250
2408	624.5426	4	0.1763	0.98	3.72	MDCIDK	1	57.02146@C;	sp|Q9USR3|STT4_SCHPO	Phosphatidylinositol 4-kinase stt4 OS=Schizosaccharomyces pombe (strain 972 / ATCC 24843) GN=stt4 PE=3 SV=1	ANDNASINNKNHHK	10		sp|Q9Y7U6|RGF1_SCHPO	Rho1 guanine nucleotide exchange factor 1 OS=Schizosaccharomyces pombe (strain 972 / ATCC 24843) GN=rgf1 PE=1 SV=1	0.6250
11314	828.1047	3	0.1762	0.98	-8.86	KMHENELVK	1		sp|Q9P7F7|SNF7_SCHPO	Vacuolar-sorting protein snf7 OS=Schizosaccharomyces pombe (strain 972 / ATCC 24843) GN=snf7 PE=3 SV=1	VGGSVDDTKLVK	9		sp|Q9UTM4|TCPE_SCHPO	T-complex protein 1 subunit epsilon OS=Schizosaccharomyces pombe (strain 972 / ATCC 24843) GN=cct5 PE=3 SV=1	0.6250
8844	740.0716	3	0.1762	0.99	9.91	MSEEPK	1		sp|Q10239|CHZ1_SCHPO	Histone H2A.Z-specific chaperone chz1 OS=Schizosaccharomyces pombe (strain 972 / ATCC 24843) GN=chz1 PE=3 SV=1	LQLLFKQQSQK	6		sp|O94656|ATG16_SCHPO	Autophagy protein 16 OS=Schizosaccharomyces pombe (strain 972 / ATCC 24843) GN=atg16 PE=1 SV=1	0.6250
12307	727.06976	3	0.1760	0.94	3.92	ENPLEKLK	6		sp|O60097|SPT8_SCHPO	Transcription factor spt8 OS=Schizosaccharomyces pombe (strain 972 / ATCC 24843) GN=spt8 PE=3 SV=1	KGHPLSNYR	1		sp|Q09897|CHR3_SCHPO	Chitin synthase regulatory factor 3 OS=Schizosaccharomyces pombe (strain 972 / ATCC 24843) GN=chr3 PE=1 SV=1	0.6250
13543	583.80853	4	0.1760	0.99	-3.46	MNPER	1		sp|Q9URV8|YBL3_SCHPO	UPF0744 protein C106.03 OS=Schizosaccharomyces pombe (strain 972 / ATCC 24843) GN=SPBC106.03 PE=1 SV=1	IGEIELLLSDYKR	12		sp|O94388|VPS92_SCHPO	Vacuolar protein sorting-associated protein 9b OS=Schizosaccharomyces pombe (strain 972 / ATCC 24843) GN=vps902 PE=1 SV=1	0.6250
7214	551.3089	3	0.1760	0.97	8.95	MSFISR	1		sp|O43042|RM03_SCHPO	54S ribosomal protein L3; mitochondrial OS=Schizosaccharomyces pombe (strain 972 / ATCC 24843) GN=mrpl3 PE=3 SV=1	KGAPVFR	1		sp|Q10181|YAW6_SCHPO	Uncharacterized protein C3F10.06c OS=Schizosaccharomyces pombe (strain 972 / ATCC 24843) GN=SPAC3F10.06c PE=4 SV=1	0.6250
6496	776.10846	3	0.1759	0.94	-8.29	MLLHGLGR	1		sp|O13948|YEH5_SCHPO	Uncharacterized protein C23H4.05c OS=Schizosaccharomyces pombe (strain 972 / ATCC 24843) GN=SPAC23H4.05c PE=3 SV=1	KITLIATGGGAYK	1		sp|O74962|PANK_SCHPO	Pantothenate kinase OS=Schizosaccharomyces pombe (strain 972 / ATCC 24843) GN=SPBC4B4.01c PE=1 SV=1	0.6250
4678	567.3081	4	0.1759	0.98	3.66	LVGKNPAEK	4		sp|Q9P6R3|YOH7_SCHPO	Uncharacterized protein C13E7.07 OS=Schizosaccharomyces pombe (strain 972 / ATCC 24843) GN=SPBC13E7.07 PE=4 SV=1	QGAEGLDEAKR	10		sp|O14275|PPR4_SCHPO	Pentatricopeptide repeat-containing protein 4; mitochondrial OS=Schizosaccharomyces pombe (strain 972 / ATCC 24843) GN=ppr4 PE=4 SV=1	0.6250
1473	553.3163	4	0.1759	0.96	-1.33	YKENLK	2		sp|Q9URY5|FHP_SCHPO	Flavohemoprotein OS=Schizosaccharomyces pombe (strain 972 / ATCC 24843) GN=SPAC869.02c PE=3 SV=1	YLPEFIKLQK	7		sp|O14466|DPM1_SCHPO	Dolichol-phosphate mannosyltransferase OS=Schizosaccharomyces pombe (strain 972 / ATCC 24843) GN=dpm1 PE=2 SV=1	0.6250
2293	616.07874	4	0.1758	0.94	10.92	EEIESQKR	7		sp|O74881|BTB1_SCHPO	BTB/POZ domain-containing protein 1 OS=Schizosaccharomyces pombe (strain 972 / ATCC 24843) GN=btb1 PE=1 SV=1	EESTKTAVIEAK	5		sp|Q9UU81|AP1G1_SCHPO	AP-1 complex subunit gamma-1 OS=Schizosaccharomyces pombe (strain 972 / ATCC 24843) GN=apl4 PE=3 SV=1	0.6250
10122	833.4341	3	0.1758	0.99	-4.20	KTDAQR	1		sp|O13719|LAF1_SCHPO&sp|O74443|LAF2_SCHPO	SWIRM domain-containing protein laf1 OS=Schizosaccharomyces pombe (strain 972 / ATCC 24843) GN=laf1 PE=1 SV=1	FTAYNSIKQSLQSR	8		sp|O13844|YFG5_SCHPO	Uncharacterized mitochondrial carrier C19G12.05 OS=Schizosaccharomyces pombe (strain 972 / ATCC 24843) GN=SPAC19G12.05 PE=3 SV=1	0.6250
3289	652.63007	4	0.1758	0.94	10.40	NVTSKLSQK	5		sp|O14002|MAK2_SCHPO	Peroxide stress-activated histidine kinase mak2 OS=Schizosaccharomyces pombe (strain 972 / ATCC 24843) GN=mak2 PE=3 SV=1	LQSSIVHSPEKLK	11		sp|Q10173|NUF2_SCHPO	Kinetochore protein nuf2 OS=Schizosaccharomyces pombe (strain 972 / ATCC 24843) GN=nuf2 PE=1 SV=1	0.6250
13778	993.5058	3	0.1758	0.96	-3.85	MSLADFMEQR	1		sp|O74483|LSM8_SCHPO	U6 snRNA-associated Sm-like protein LSm8 OS=Schizosaccharomyces pombe (strain 972 / ATCC 24843) GN=lsm8 PE=3 SV=1	LKNPWPELINYVK	2		sp|Q9UT93|ULA1_SCHPO	NEDD8-activating enzyme E1 regulatory subunit OS=Schizosaccharomyces pombe (strain 972 / ATCC 24843) GN=uba5 PE=3 SV=2	0.6250
6960	520.4924	4	0.1757	0.99	5.52	MKECHDK	2	57.02146@C;	sp|O59771|KCY_SCHPO	Uridylate kinase OS=Schizosaccharomyces pombe (strain 972 / ATCC 24843) GN=SPCC1795.05c PE=3 SV=1	TDSKETADK	4		sp|O14319|CUE5_SCHPO	CUE domain-containing protein 5 OS=Schizosaccharomyces pombe (strain 972 / ATCC 24843) GN=SPBC16E9.02c PE=3 SV=1	0.6250
11295	710.0418	3	0.1757	0.99	2.18	KVQQK	1		sp|Q9Y7Y3|YGR4_SCHPO	Uncharacterized RNA-binding protein C365.04c OS=Schizosaccharomyces pombe (strain 972 / ATCC 24843) GN=SPBC365.04c PE=3 SV=1	MGDTQQPTVLDR	1		sp|Q11120|OFD1_SCHPO	Prolyl 3;4-dihydroxylase ofd1 OS=Schizosaccharomyces pombe (strain 972 / ATCC 24843) GN=ofd1 PE=1 SV=1	0.6250
9069	703.60895	4	0.1757	0.99	-1.91	LGTTYQKR	7		sp|Q9USI5|STI1_SCHPO	Heat shock protein sti1 homolog OS=Schizosaccharomyces pombe (strain 972 / ATCC 24843) GN=sti1 PE=3 SV=1	VKMCQMGDVQDVLGK	2	57.02146@C;	sp|O60114|YG65_SCHPO	Uncharacterized helicase C15C4.05 OS=Schizosaccharomyces pombe (strain 972 / ATCC 24843) GN=SPBC15C4.05 PE=3 SV=1	0.6267
12716	767.0632	3	0.1757	0.93	-9.35	LKPEFR	2		sp|Q9UTG5|YKEA_SCHPO	Uncharacterized protein C1805.10 OS=Schizosaccharomyces pombe (strain 972 / ATCC 24843) GN=SPAC1805.10 PE=4 SV=1	LYTEKSEAEFR	5		sp|Q1K9C2|MET5_SCHPO	Sulfite reductase [NADPH] subunit beta OS=Schizosaccharomyces pombe (strain 972 / ATCC 24843) GN=sir1 PE=3 SV=1	0.6267
5435	483.51495	4	0.1757	0.97	-1.71	MAGGHK	1		sp|Q9HGL9|WHI5_SCHPO	Cell cycle transcriptional repressor whi5 OS=Schizosaccharomyces pombe (strain 972 / ATCC 24843) GN=whi5 PE=1 SV=1	LLDLVKSSYR	6		tr|Q1L858|Q1L858_SCHPM&sp|O14108|ETA2_SCHPO	Uncharacterized protein OS=Schizosaccharomyces pombe PE=4 SV=1	0.6267
8295	606.3258	3	0.1757	1.00	3.02	MERQR	1		sp|Q09838|PRZ1_SCHPO	Transcriptional regulator prz1 OS=Schizosaccharomyces pombe (strain 972 / ATCC 24843) GN=prz1 PE=1 SV=1	DELTKQVK	5		sp|O74766|PUT2_SCHPO	Probable delta-1-pyrroline-5-carboxylate dehydrogenase OS=Schizosaccharomyces pombe (strain 972 / ATCC 24843) GN=SPBC24C6.04 PE=1 SV=1	0.6267
12759	703.39453	3	0.1757	0.97	4.17	KPSSAAR	1		sp|Q9HDX1|YKN4_SCHPO	Uncharacterized transcriptional regulatory protein PB1A11.04c OS=Schizosaccharomyces pombe (strain 972 / ATCC 24843) GN=SPAPB1A11.04c PE=3 SV=1	KPYHEGLLAAR	1		sp|O42648|YF98_SCHPO	HMG box-containing protein C10F6.08c OS=Schizosaccharomyces pombe (strain 972 / ATCC 24843) GN=SPAC10F6.08c PE=1 SV=1	0.6267
4252	509.06598	4	0.1757	0.99	2.82	LLKSSPK	3		sp|O14269|YFPE_SCHPO	Uncharacterized protein C7D4.14c OS=Schizosaccharomyces pombe (strain 972 / ATCC 24843) GN=SPAC7D4.14c PE=1 SV=1	TLTSHKIVPK	6		sp|Q9UT24|BRR2_SCHPO	Pre-mRNA-splicing factor brr2 OS=Schizosaccharomyces pombe (strain 972 / ATCC 24843) GN=brr2 PE=1 SV=1	0.6267
6806	784.71783	3	0.1756	0.88	11.32	YNAKDDVR	4		sp|Q10283|HMDH_SCHPO	3-hydroxy-3-methylglutaryl-coenzyme A reductase OS=Schizosaccharomyces pombe (strain 972 / ATCC 24843) GN=hmg1 PE=1 SV=2	NCNDKDVLEK	5	57.02146@C;	sp|O74743|IF4E2_SCHPO	Eukaryotic translation initiation factor 4E-2 OS=Schizosaccharomyces pombe (strain 972 / ATCC 24843) GN=tif452 PE=3 SV=1	0.6267
10798	865.472	3	0.1756	0.93	8.94	MKIMK	1		sp|G2TRS5|YN5D_SCHPO	Putative uncharacterized transmembrane protein C713.13 OS=Schizosaccharomyces pombe (strain 972 / ATCC 24843) GN=SPBC713.13 PE=4 SV=1	SGVGLPSQQGQKHDLQK	12		sp|O94619|ADN2_SCHPO	Adhesion defective protein 2 OS=Schizosaccharomyces pombe (strain 972 / ATCC 24843) GN=adn2 PE=1 SV=1	0.6267
8939	665.35956	4	0.1756	0.99	-9.37	NLQKLQLLFK	4		sp|O94656|ATG16_SCHPO	Autophagy protein 16 OS=Schizosaccharomyces pombe (strain 972 / ATCC 24843) GN=atg16 PE=1 SV=1	MSIPEESEINK	1		sp|O14115|PLPL_SCHPO	Patatin-like phospholipase domain-containing protein SPAC1786.01c OS=Schizosaccharomyces pombe (strain 972 / ATCC 24843) GN=SPAC1786.01c PE=3 SV=2	0.6267
8810	938.7896	3	0.1756	0.99	-9.55	AGEKLTDSSK	4		sp|O13791|SLT1_SCHPO	Protein slt1 OS=Schizosaccharomyces pombe (strain 972 / ATCC 24843) GN=slt1 PE=1 SV=3	KLFHTSATSTSCSSK	1	57.02146@C;	sp|Q9USK2|SET9_SCHPO	Histone-lysine N-methyltransferase set9 OS=Schizosaccharomyces pombe (strain 972 / ATCC 24843) GN=set9 PE=1 SV=1	0.6267
2246	723.008	3	0.1755	0.95	2.82	MGIDIER	1		sp|Q8TFH1|RL18B_SCHPO&sp|Q10192|RL18A_SCHPO	60S ribosomal protein L18-B OS=Schizosaccharomyces pombe (strain 972 / ATCC 24843) GN=rpl18b PE=1 SV=1	MNFEEIEER	1		sp|O74873|SC231_SCHPO	Protein transport protein sec23-1 OS=Schizosaccharomyces pombe (strain 972 / ATCC 24843) GN=sec231 PE=3 SV=1	0.6267
12625	546.5214	4	0.1755	1.00	-0.67	DHCDYKR	6	57.02146@C;	sp|Q9UTM7|HAT1_SCHPO	Histone acetyltransferase type B catalytic subunit OS=Schizosaccharomyces pombe (strain 972 / ATCC 24843) GN=hat1 PE=3 SV=2	VSKHTDPLR	3		sp|O13834|PTR1_SCHPO	E3 ubiquitin-protein ligase ptr1 OS=Schizosaccharomyces pombe (strain 972 / ATCC 24843) GN=ptr1 PE=1 SV=1	0.6267
4453	549.5056	5	0.1755	0.99	-8.19	AIFTKAR	5		sp|O14233|RNA14_SCHPO	mRNA 3'-end-processing protein rna14 OS=Schizosaccharomyces pombe (strain 972 / ATCC 24843) GN=rna14 PE=3 SV=1	MAILPEFISQTPPVTR	1		sp|O94458|YFFH_SCHPO	Uncharacterized derlin-like protein C1687.17c OS=Schizosaccharomyces pombe (strain 972 / ATCC 24843) GN=SPAC1687.17c PE=3 SV=2	0.6267
9184	659.0168	3	0.1755	0.96	9.77	QSKTYK	3		sp|O59675|RS9B_SCHPO&sp|Q09757|RS9A_SCHPO	40S ribosomal protein S9-B OS=Schizosaccharomyces pombe (strain 972 / ATCC 24843) GN=rps9b PE=1 SV=3	AEEFAFKNK	7		sp|Q10407|MKH1_SCHPO	MAP kinase kinase kinase mkh1 OS=Schizosaccharomyces pombe (strain 972 / ATCC 24843) GN=mkh1 PE=3 SV=1	0.6267
1668	553.6845	5	0.1753	0.98	-10.78	EDKDGSLEVGK	3		sp|O74418|SNUT3_SCHPO	U4/U6.U5 tri-snRNP-associated protein 3-like protein C162.01c OS=Schizosaccharomyces pombe (strain 972 / ATCC 24843) GN=SPCC162.01c PE=1 SV=1	ATSTSSKAALSWLK	7		sp|Q8WZK4|DCN1_SCHPO	Defective in cullin neddylation protein 1 OS=Schizosaccharomyces pombe (strain 972 / ATCC 24843) GN=dcn1 PE=3 SV=1	0.6348
4254	801.1141	3	0.1753	1.00	5.19	KVAFFEK	1		sp|O13741|NOP12_SCHPO	Nucleolar protein 12 OS=Schizosaccharomyces pombe (strain 972 / ATCC 24843) GN=nop12 PE=1 SV=1	LIDNSFNVFAKK	11		sp|Q10327|YD72_SCHPO	Uncharacterized protein C32A11.02c OS=Schizosaccharomyces pombe (strain 972 / ATCC 24843) GN=SPAC32A11.02c PE=4 SV=1	0.6348
4320	592.29407	4	0.1752	0.98	-0.41	QCLKMNR	4	57.02146@C;	sp|P87074|RHP9_SCHPO	DNA repair protein rhp9 OS=Schizosaccharomyces pombe (strain 972 / ATCC 24843) GN=rhp9 PE=1 SV=1	TFKGIPDCWR	3	57.02146@C;	sp|Q9Y7J5|YOI9_SCHPO	TBC domain-containing protein C1778.09 OS=Schizosaccharomyces pombe (strain 972 / ATCC 24843) GN=SPBC1778.09 PE=3 SV=1	0.6348
4605	561.2964	4	0.1752	0.99	-4.25	MSSSYSSR	1		sp|Q9HGN8|SVF2_SCHPO	Survival factor 2 OS=Schizosaccharomyces pombe (strain 972 / ATCC 24843) GN=svf2 PE=3 SV=1	LAKNVSSLLQK	3		sp|O60142|PPR2_SCHPO	Pentatricopeptide repeat-containing protein 2; mitochondrial OS=Schizosaccharomyces pombe (strain 972 / ATCC 24843) GN=ppr2 PE=3 SV=1	0.6348
6716	1046.523	3	0.1752	0.96	5.14	EKQLYYR	2		sp|O60187|SID4_SCHPO	Septation initiation protein sid4 OS=Schizosaccharomyces pombe (strain 972 / ATCC 24843) GN=sid4 PE=1 SV=1	IGLHDDAYLDVCKYYR	13	57.02146@C;	sp|Q9UTM3|RPN5_SCHPO	26S proteasome regulatory subunit rpn5 OS=Schizosaccharomyces pombe (strain 972 / ATCC 24843) GN=rpn5a PE=1 SV=1	0.6348
5281	871.5007	3	0.1751	0.99	7.29	KPLAVLQK	1		sp|Q65ZA6|CTF8_SCHPO	Chromosome transmission fidelity protein 8 OS=Schizosaccharomyces pombe (strain 972 / ATCC 24843) GN=ctf8 PE=1 SV=1	MSSKSSLELANNAVK	1		sp|Q9P7S2|RPN6_SCHPO	Probable 26S proteasome regulatory subunit rpn6 OS=Schizosaccharomyces pombe (strain 972 / ATCC 24843) GN=rpn6 PE=3 SV=1	0.6348
7100	648.61017	4	0.1751	0.98	7.54	KSLYDEAVIK	1		sp|Q10326|MUG8_SCHPO	Meiotically up-regulated gene 8 protein OS=Schizosaccharomyces pombe (strain 972 / ATCC 24843) GN=mug8 PE=1 SV=1	SFFSKFGVLEK	5		sp|Q9USP9|YHP4_SCHPO	Uncharacterized RNA-binding protein C902.04 OS=Schizosaccharomyces pombe (strain 972 / ATCC 24843) GN=SPBC902.04 PE=1 SV=1	0.6348
4447	603.2915	3	0.1750	0.93	1.96	MSYQQR	1		sp|P78890|YEPF_SCHPO	Uncharacterized protein C23H3.15c OS=Schizosaccharomyces pombe (strain 972 / ATCC 24843) GN=SPAC23H3.15c PE=2 SV=4	MLSSQHR	1		sp|O14129|RAD55_SCHPO	DNA repair protein rhp55 OS=Schizosaccharomyces pombe (strain 972 / ATCC 24843) GN=rhp55 PE=1 SV=1	0.6348
10593	902.8178	3	0.1750	0.98	-10.20	FKSDR	2		sp|O42872|RRP41_SCHPO	Exosome complex component ski6 OS=Schizosaccharomyces pombe (strain 972 / ATCC 24843) GN=ski6 PE=2 SV=1	QKLSSTLSVEASVGELIR	2		sp|O74630|ATM_SCHPO	Serine/threonine-protein kinase tel1 OS=Schizosaccharomyces pombe (strain 972 / ATCC 24843) GN=tel1 PE=1 SV=1	0.6348
8320	649.6683	3	0.1750	0.98	-4.20	MDLSVIK	1		sp|O60081|YQK7_SCHPO	Uncharacterized protein C1494.07 OS=Schizosaccharomyces pombe (strain 972 / ATCC 24843) GN=SPCC1494.07 PE=3 SV=1	AKDDEGLEK	2		sp|Q9HGN2|YO48_SCHPO	Putative nucleosome assembly protein C36B7.08c OS=Schizosaccharomyces pombe (strain 972 / ATCC 24843) GN=SPBC36B7.08c PE=1 SV=1	0.6397
10227	783.38153	3	0.1750	0.97	-3.12	KPADSQIFR	1		sp|Q09705|RT24_SCHPO	37S ribosomal protein S24; mitochondrial OS=Schizosaccharomyces pombe (strain 972 / ATCC 24843) GN=rsm24 PE=3 SV=1	MGYEEAFFR	1		sp|Q9P6R3|YOH7_SCHPO	Uncharacterized protein C13E7.07 OS=Schizosaccharomyces pombe (strain 972 / ATCC 24843) GN=SPBC13E7.07 PE=4 SV=1	0.6397
5750	687.02313	3	0.1749	0.91	-7.00	KAINPGR	1		sp|Q9C0V5|YOM1_SCHPO	Uncharacterized protein PB7E8.01 OS=Schizosaccharomyces pombe (strain 972 / ATCC 24843) GN=SPBPB7E8.01 PE=3 SV=1	MFWDFKHR	6		sp|O13938|YEP4_SCHPO	UPF0658 Golgi apparatus membrane protein C23H3.04 OS=Schizosaccharomyces pombe (strain 972 / ATCC 24843) GN=SPAC23H3.04 PE=3 SV=3	0.6397
12988	703.0596	3	0.1749	0.97	-3.83	MNIQK	1		sp|U3H0A9|YJ61_SCHPO	Uncharacterized protein SPCC1884.01 OS=Schizosaccharomyces pombe (strain 972 / ATCC 24843) GN=SPCC1884.01 PE=4 SV=1	KPVPAGDWVIVR	1		sp|P87124|YDL8_SCHPO	Uncharacterized protein C3A12.08 OS=Schizosaccharomyces pombe (strain 972 / ATCC 24843) GN=SPAC3A12.08 PE=4 SV=1	0.6397
11233	828.10565	3	0.1749	0.93	-10.04	KLEVLDLNVK	1		sp|P24339|CUT7_SCHPO	Kinesin-like protein cut7 OS=Schizosaccharomyces pombe (strain 972 / ATCC 24843) GN=cut7 PE=3 SV=3	GDSDEKPAEKV	10		sp|O42922|YBIH_SCHPO	Uncharacterized MFS-type transporter C16A3.17c OS=Schizosaccharomyces pombe (strain 972 / ATCC 24843) GN=SPBC16A3.17c PE=3 SV=1	0.6397
13257	686.3691	4	0.1748	0.93	-8.37	KLLPSQR	1		sp|Q10369|YDBJ_SCHPO	Uncharacterized protein C22E12.19 OS=Schizosaccharomyces pombe (strain 972 / ATCC 24843) GN=SPAC22E12.19 PE=3 SV=2	LSKPLMECSLEELSK	3	57.02146@C;	sp|O94531|UFE1_SCHPO	Syntaxin ufe1 OS=Schizosaccharomyces pombe (strain 972 / ATCC 24843) GN=ufe1 PE=1 SV=1	0.6397
10457	740.5541	5	0.1748	0.89	-6.73	QFTGGTDINNDAKAR	13		sp|Q9P7B8|ARB1_SCHPO	Argonaute-binding protein 1 OS=Schizosaccharomyces pombe (strain 972 / ATCC 24843) GN=arb1 PE=1 SV=1	DNFGSDISATTKHELYR	12		sp|P41820|BFR1_SCHPO	Brefeldin A resistance protein OS=Schizosaccharomyces pombe (strain 972 / ATCC 24843) GN=bfr1 PE=1 SV=1	0.6397
12204	826.3631	3	0.1748	0.99	-4.63	DSKDDSEK	3		sp|Q10251|IF2P_SCHPO	Eukaryotic translation initiation factor 5B OS=Schizosaccharomyces pombe (strain 972 / ATCC 24843) GN=SPAC56F8.03 PE=1 SV=1	CLKESESSDAYK	3	57.02146@C;	sp|O13874|YE19_SCHPO	Uncharacterized NOC2 family protein C1B3.09c OS=Schizosaccharomyces pombe (strain 972 / ATCC 24843) GN=SPAC1B3.09c PE=3 SV=1	0.6397
6099	732.0373	3	0.1747	0.96	-3.67	KNAAK	1		sp|P30290|MIK1_SCHPO	Mitosis inhibitor protein kinase mik1 OS=Schizosaccharomyces pombe (strain 972 / ATCC 24843) GN=mik1 PE=3 SV=1	AQEEYEVEMKAAK	10		sp|Q9UTB6|SDS3_SCHPO	Transcriptional regulatory protein sds3 OS=Schizosaccharomyces pombe (strain 972 / ATCC 24843) GN=sds3 PE=1 SV=1	0.6397
1237	588.07336	4	0.1747	0.98	-7.07	KSFEQIK	1		sp|Q9USY2|YOW4_SCHPO	Uncharacterized RNA-binding protein C1861.04c OS=Schizosaccharomyces pombe (strain 972 / ATCC 24843) GN=SPBC1861.04c PE=3 SV=1	MSLAWKNELLK	1		sp|O94322|YGK3_SCHPO	Uncharacterized protein C725.03 OS=Schizosaccharomyces pombe (strain 972 / ATCC 24843) GN=SPBC725.03 PE=4 SV=1	0.6397
3505	705.0805	4	0.1747	1.00	1.73	MKLAIGR	2		sp|Q9USK1|YJ2B_SCHPO	Uncharacterized bolA-like protein C4B3.11c OS=Schizosaccharomyces pombe (strain 972 / ATCC 24843) GN=SPCC4B3.11c PE=3 SV=1	MDFFEDNNPFSGSDNR	1		sp|O60107|SNX41_SCHPO	Sorting nexin-41 OS=Schizosaccharomyces pombe (strain 972 / ATCC 24843) GN=snx41 PE=1 SV=1	0.6397
1390	522.7635	4	0.1747	1.00	4.68	EMSTLKR	6		sp|P40995|SCD1_SCHPO	Rho guanine nucleotide exchange factor scd1 OS=Schizosaccharomyces pombe (strain 972 / ATCC 24843) GN=scd1 PE=1 SV=2	SSSSSSKSSSR	7		sp|O74947|YJBA_SCHPO	Uncharacterized protein C553.10 OS=Schizosaccharomyces pombe (strain 972 / ATCC 24843) GN=SPCC553.10 PE=3 SV=1	0.6397
7573	688.9039	4	0.1747	0.99	0.44	KIRPIIR	1		sp|Q9P7I1|KHA1_SCHPO	K(+)/H(+) antiporter 1 OS=Schizosaccharomyces pombe (strain 972 / ATCC 24843) GN=kha1 PE=3 SV=2	MMEKSLNTVTSLPLR	1		sp|Q9URT4|AMS2_SCHPO	CENP-A multicopy suppressor protein 2 OS=Schizosaccharomyces pombe (strain 972 / ATCC 24843) GN=ams2 PE=1 SV=2	0.6397
2830	510.29443	4	0.1747	0.97	-8.09	MVVKR	1		sp|P41889|CUT9_SCHPO	Anaphase-promoting complex subunit cut9 OS=Schizosaccharomyces pombe (strain 972 / ATCC 24843) GN=cut9 PE=1 SV=2	SSKPPAPKLESK	8		sp|P40233|CKI1_SCHPO	Casein kinase I homolog 1 OS=Schizosaccharomyces pombe (strain 972 / ATCC 24843) GN=cki1 PE=1 SV=2	0.6397
655	731.3708	3	0.1746	0.97	8.47	MSMENRR	1		sp|O60076|TAF13_SCHPO	Transcription initiation factor TFIID subunit 13 OS=Schizosaccharomyces pombe (strain 972 / ATCC 24843) GN=taf13 PE=3 SV=3	SNENVKDVVK	6		tr|O14393|O14393_SCHPM	Putative uncharacterized protein (Fragment) OS=Schizosaccharomyces pombe PE=2 SV=1	0.6397
11171	659.74634	3	0.1746	0.96	-0.49	KPEFLLR	1		sp|O14002|MAK2_SCHPO	Peroxide stress-activated histidine kinase mak2 OS=Schizosaccharomyces pombe (strain 972 / ATCC 24843) GN=mak2 PE=3 SV=1	KPKIVQPK	3		sp|O94585|YQ7D_SCHPO	Meiotically up-regulated protein C1442.13c OS=Schizosaccharomyces pombe (strain 972 / ATCC 24843) GN=SPCC1442.13c PE=1 SV=3	0.6397
7146	585.26373	4	0.1746	0.96	-8.67	MDCIDK	1	57.02146@C;	sp|Q9USR3|STT4_SCHPO	Phosphatidylinositol 4-kinase stt4 OS=Schizosaccharomyces pombe (strain 972 / ATCC 24843) GN=stt4 PE=3 SV=1	MDRSMEPLTPSR	1		sp|O42913|NRM1_SCHPO	Transcription factor nrm1 OS=Schizosaccharomyces pombe (strain 972 / ATCC 24843) GN=nrm1 PE=1 SV=1	0.6397
346	462.6025	3	0.1746	0.99	-5.38	KGGQR	1		sp|Q09719|DBP10_SCHPO	ATP-dependent RNA helicase dbp10 OS=Schizosaccharomyces pombe (strain 972 / ATCC 24843) GN=dbp10 PE=1 SV=1	KGVPFR	1		sp|P50514|ARLZ_SCHPO	Probable argininosuccinate lyase OS=Schizosaccharomyces pombe (strain 972 / ATCC 24843) GN=argx PE=3 SV=1	0.6424
12642	672.3747	3	0.1746	0.98	-4.91	MSQRDAK	1		sp|O43052|RGA1_SCHPO	Rho-type GTPase-activating protein 1 OS=Schizosaccharomyces pombe (strain 972 / ATCC 24843) GN=rga1 PE=1 SV=1	KLALLEEVK	1		sp|O14232|MTR4_SCHPO	ATP-dependent RNA helicase mtr4 OS=Schizosaccharomyces pombe (strain 972 / ATCC 24843) GN=mtr4 PE=1 SV=1	0.6424
3242	576.82526	4	0.1745	1.00	-5.30	AKDHTK	2		sp|O36033|YLM1_SCHPO	TPR repeat-containing protein C19B12.01 OS=Schizosaccharomyces pombe (strain 972 / ATCC 24843) GN=SPAC19B12.01 PE=3 SV=2	LDKSALAVVVSHTK	3		sp|Q9P7Q7|MAK1_SCHPO	Peroxide stress-activated histidine kinase mak1 OS=Schizosaccharomyces pombe (strain 972 / ATCC 24843) GN=mak1 PE=3 SV=1	0.6424
1206	538.75586	4	0.1745	0.98	-7.72	MSSSQQSGR	1		sp|P29458|MCM4_SCHPO	DNA replication licensing factor mcm4 OS=Schizosaccharomyces pombe (strain 972 / ATCC 24843) GN=mcm4 PE=1 SV=2	TPAKSSEEAK	4		sp|O42854|YFHH_SCHPO	SH3 domain-containing protein C23A1.17 OS=Schizosaccharomyces pombe (strain 972 / ATCC 24843) GN=SPAC23A1.17 PE=1 SV=1	0.6424
3344	568.2799	4	0.1744	1.00	3.77	KDNGVECR	1	57.02146@C;	sp|Q9Y7U7|SND1_SCHPO	Staphylococcal nuclease domain-containing protein 1 OS=Schizosaccharomyces pombe (strain 972 / ATCC 24843) GN=snd1 PE=1 SV=1	MNSLQKGSYK	1		sp|A0ZWU1|EAF1_SCHPO	Ell1-associated factor 1 OS=Schizosaccharomyces pombe (strain 972 / ATCC 24843) GN=eaf1 PE=1 SV=1	0.6424
4754	664.3753	3	0.1744	0.98	6.56	KINANEK	1		sp|O74440|RPN8_SCHPO	26S proteasome regulatory subunit rpn8 OS=Schizosaccharomyces pombe (strain 972 / ATCC 24843) GN=rpn8 PE=3 SV=1	FLIKMGSNK	4		sp|O13339|TERT_SCHPO	Telomerase reverse transcriptase OS=Schizosaccharomyces pombe (strain 972 / ATCC 24843) GN=trt1 PE=1 SV=1	0.6424
8321	666.70465	3	0.1744	0.97	-4.03	YYELKR	5		sp|Q7Z992|SST6_SCHPO	ESCRT-I complex subunit vps23 OS=Schizosaccharomyces pombe (strain 972 / ATCC 24843) GN=sst6 PE=3 SV=2	ATKAVCVLK	1	57.02146@C;	tr|Q12728|Q12728_SCHPM	Superoxide dismutase [Cu-Zn] (Fragment) OS=Schizosaccharomyces pombe PE=2 SV=1	0.6424
5325	841.1192	3	0.1743	0.94	1.94	TFLEKR	5		sp|O94579|PSA2_SCHPO	Probable proteasome subunit alpha type-2 OS=Schizosaccharomyces pombe (strain 972 / ATCC 24843) GN=pre8 PE=3 SV=1	VTSKLLEQEESAEK	4		sp|Q09682|PSA3_SCHPO	Probable proteasome subunit alpha type-3 OS=Schizosaccharomyces pombe (strain 972 / ATCC 24843) GN=SPAC13C5.01c PE=3 SV=1	0.6424
2162	479.9695	4	0.1743	0.98	8.79	MPQEVK	1		sp|O94354|ASSY_SCHPO	Argininosuccinate synthase OS=Schizosaccharomyces pombe (strain 972 / ATCC 24843) GN=arg12 PE=3 SV=1	MSDDYFDR	1		sp|O60139|UBP4_SCHPO	Probable ubiquitin carboxyl-terminal hydrolase 4 OS=Schizosaccharomyces pombe (strain 972 / ATCC 24843) GN=ubp4 PE=1 SV=2	0.6424
13041	570.26117	4	0.1743	0.93	-10.29	MSENKK	1		sp|O43024|YGVA_SCHPO	CUE domain-containing protein C354.10 OS=Schizosaccharomyces pombe (strain 972 / ATCC 24843) GN=SPBC354.10 PE=1 SV=1	QNNCSFYSKEK	9	57.02146@C;	sp|Q9UT54|YI95_SCHPO	UPF0593 mitochondrial protein C806.05 OS=Schizosaccharomyces pombe (strain 972 / ATCC 24843) GN=SPAC806.05 PE=3 SV=1	0.6424
3591	662.6959	3	0.1742	0.90	0.43	AKAAFPGK	2		sp|O75005|SYV_SCHPO	Valine--tRNA ligase OS=Schizosaccharomyces pombe (strain 972 / ATCC 24843) GN=vas2 PE=3 SV=1	KILDECGPK	1	57.02146@C;	sp|O74502|MSH6_SCHPO	DNA mismatch repair protein msh6 OS=Schizosaccharomyces pombe (strain 972 / ATCC 24843) GN=msh6 PE=1 SV=1	0.6424
13734	820.74225	3	0.1742	0.94	0.79	KVQDAWR	1		sp|O74913|YJ72_SCHPO	Uncharacterized protein C757.02c OS=Schizosaccharomyces pombe (strain 972 / ATCC 24843) GN=SPCC757.02c PE=4 SV=1	KNEAGTESGDASVR	1		sp|O36028|ATCZ_SCHPO	Putative phospholipid-transporting ATPase C4F10.16c OS=Schizosaccharomyces pombe (strain 972 / ATCC 24843) GN=SPAC4F10.16c PE=3 SV=1	0.6424
12860	515.5139	4	0.1742	0.99	-5.10	EEGKFK	4		sp|O94512|OBP1_SCHPO	Oxysterol-binding protein-like protein 1 OS=Schizosaccharomyces pombe (strain 972 / ATCC 24843) GN=obp1 PE=1 SV=1	EADGNGGPALKR	11		sp|Q9P5N2|AAT1_SCHPO	Amino acid transporter 1 OS=Schizosaccharomyces pombe (strain 972 / ATCC 24843) GN=aat1 PE=3 SV=1	0.6424
10500	677.1014	4	0.1741	0.99	-8.40	FLFSKK	5		sp|O43075|YGWC_SCHPO	Probable transcriptional regulatory protein C8D2.12c OS=Schizosaccharomyces pombe (strain 972 / ATCC 24843) GN=pi053 PE=3 SV=2	LEKLGFEYDDSLQNK	3		sp|O14275|PPR4_SCHPO	Pentatricopeptide repeat-containing protein 4; mitochondrial OS=Schizosaccharomyces pombe (strain 972 / ATCC 24843) GN=ppr4 PE=4 SV=1	0.6424
7216	661.03796	3	0.1741	1.00	10.54	KFCVK	1	57.02146@C;	sp|O14207|MMS22_SCHPO	Protein mms22 OS=Schizosaccharomyces pombe (strain 972 / ATCC 24843) GN=mus7 PE=3 SV=1	GTSSSLQQKVK	9		sp|O94534|ALP14_SCHPO	Spindle pole body component alp14 OS=Schizosaccharomyces pombe (strain 972 / ATCC 24843) GN=alp14 PE=1 SV=1	0.6424
1905	579.3272	3	0.1741	1.00	-1.34	KNAAK	1		sp|P30290|MIK1_SCHPO	Mitosis inhibitor protein kinase mik1 OS=Schizosaccharomyces pombe (strain 972 / ATCC 24843) GN=mik1 PE=3 SV=1	KHLDAEVQK	1		sp|P41878|RPN11_SCHPO	26S proteasome regulatory subunit rpn11 OS=Schizosaccharomyces pombe (strain 972 / ATCC 24843) GN=rpn11 PE=1 SV=2	0.6424
6449	662.3809	4	0.1740	0.97	6.28	SFIKAVR	4		sp|Q9UU81|AP1G1_SCHPO	AP-1 complex subunit gamma-1 OS=Schizosaccharomyces pombe (strain 972 / ATCC 24843) GN=apl4 PE=3 SV=1	VELAKQNLFVPTSDK	5		sp|P50524|RPN12_SCHPO	26S proteasome regulatory subunit rpn12 OS=Schizosaccharomyces pombe (strain 972 / ATCC 24843) GN=rpn12 PE=1 SV=1	0.6424
2617	544.49713	5	0.1739	1.00	7.37	MPATILK	1		sp|Q10325|MST2_SCHPO	Histone acetyltransferase mst2 OS=Schizosaccharomyces pombe (strain 972 / ATCC 24843) GN=mst2 PE=1 SV=1	EKAGLLEFQSSVSEQR	2		sp|Q9UTR7|MCP3_SCHPO	Meiotic coiled-coil protein 3 OS=Schizosaccharomyces pombe (strain 972 / ATCC 24843) GN=mcp3 PE=1 SV=1	0.6424
8636	640.82947	4	0.1739	0.99	3.43	MSKAGAPDLK	1		sp|O74966|RUXG_SCHPO	Small nuclear ribonucleoprotein G OS=Schizosaccharomyces pombe (strain 972 / ATCC 24843) GN=smg1 PE=1 SV=1	MSSSPTESEILPK	1		sp|O60176|YG41_SCHPO	Uncharacterized RNA-binding protein C23E6.01c OS=Schizosaccharomyces pombe (strain 972 / ATCC 24843) GN=SPBC23E6.01c PE=1 SV=2	0.6424
2605	461.64536	5	0.1739	0.96	1.48	MAEVKK	1		sp|O59713|DPH1_SCHPO	Diphthamide biosynthesis protein 1 OS=Schizosaccharomyces pombe (strain 972 / ATCC 24843) GN=dph1 PE=3 SV=1	MKANIACVQMAPK	2	57.02146@C;	sp|O59829|YCU9_SCHPO	Probable nitrilase C965.09 OS=Schizosaccharomyces pombe (strain 972 / ATCC 24843) GN=SPCC965.09 PE=3 SV=1	0.6424
11342	812.82404	3	0.1739	0.94	6.32	KQEELALNK	1		sp|P87137|YDM6_SCHPO	Uncharacterized protein C57A7.06 OS=Schizosaccharomyces pombe (strain 972 / ATCC 24843) GN=SPAC57A7.06 PE=1 SV=1	VASVIKALLANK	6		sp|Q9P7R0|ARO1_SCHPO	Pentafunctional AROM polypeptide OS=Schizosaccharomyces pombe (strain 972 / ATCC 24843) GN=aro1 PE=3 SV=1	0.6424
2031	790.43427	3	0.1738	0.93	3.30	KELEEK	1		sp|Q09799|KRI1_SCHPO	Protein kri1 OS=Schizosaccharomyces pombe (strain 972 / ATCC 24843) GN=kri1 PE=1 SV=1	SSTELKIPPVETR	6		sp|O94473|YC64_SCHPO	Uncharacterized membrane protein C1919.04 OS=Schizosaccharomyces pombe (strain 972 / ATCC 24843) GN=SPCC1919.04 PE=1 SV=1	0.6424
4626	787.0794	3	0.1738	0.99	1.45	EWDSKLK	5		sp|O74445|PRS10_SCHPO	Probable 26S protease subunit rpt4 OS=Schizosaccharomyces pombe (strain 972 / ATCC 24843) GN=rpt4 PE=3 SV=2	LTHEKSTMLEK	5		sp|O14126|PRS6A_SCHPO	26S protease regulatory subunit 6A OS=Schizosaccharomyces pombe (strain 972 / ATCC 24843) GN=tbp1 PE=3 SV=1	0.6424
9298	891.8122	3	0.1737	1.00	3.65	KIQELK	1		sp|O60084|TIM44_SCHPO	Mitochondrial import inner membrane translocase subunit tim44 OS=Schizosaccharomyces pombe (strain 972 / ATCC 24843) GN=tim44 PE=3 SV=1	TDWNVGFPGKSAEELK	10		sp|Q9Y7T0|YCJ3_SCHPO	Uncharacterized J domain-containing protein C63.03 OS=Schizosaccharomyces pombe (strain 972 / ATCC 24843) GN=SPCC63.03 PE=3 SV=2	0.6424
2059	759.14154	4	0.1737	0.92	0.32	MSTPLIPPAPPK	1		sp|Q9P7V8|MPCP_SCHPO	Probable mitochondrial phosphate carrier protein OS=Schizosaccharomyces pombe (strain 972 / ATCC 24843) GN=SPBC1703.13c PE=3 SV=1	DISSKSPSGNDALNDK	5		sp|P87048|RPN1_SCHPO	26S proteasome regulatory subunit rpn1 OS=Schizosaccharomyces pombe (strain 972 / ATCC 24843) GN=rpn1 PE=1 SV=2	0.6424
9462	934.81494	3	0.1737	0.98	1.39	METNILAWTK	1		sp|G2TRJ6|YLE7_SCHPO	Putative uncharacterized protein C1093.07 OS=Schizosaccharomyces pombe (strain 972 / ATCC 24843) GN=SPAC1093.07 PE=4 SV=1	TKYLDTIAQDYK	2		sp|O74867|YQ9H_SCHPO	Uncharacterized protein C18.17c OS=Schizosaccharomyces pombe (strain 972 / ATCC 24843) GN=SPCC18.17c PE=4 SV=1	0.6424
10968	853.4194	3	0.1736	0.99	7.16	IDGKSNVYR	4		sp|O60173|DBP7_SCHPO	ATP-dependent RNA helicase dbp7 OS=Schizosaccharomyces pombe (strain 972 / ATCC 24843) GN=dbp7 PE=3 SV=1	DFPSNNKDGGYR	7		sp|Q10422|YDC1_SCHPO	Uncharacterized RNA-binding protein C25G10.01 OS=Schizosaccharomyces pombe (strain 972 / ATCC 24843) GN=SPAC25G10.01 PE=1 SV=1	0.6424
4934	801.11346	3	0.1736	0.96	-6.92	VKVTVK	2		sp|Q9P6M9|RM01_SCHPO	54S ribosomal protein L1; mitochondrial OS=Schizosaccharomyces pombe (strain 972 / ATCC 24843) GN=mrpl1 PE=3 SV=1	VTSKLLEQEESAEK	4		sp|Q09682|PSA3_SCHPO	Probable proteasome subunit alpha type-3 OS=Schizosaccharomyces pombe (strain 972 / ATCC 24843) GN=SPAC13C5.01c PE=3 SV=1	0.6424
5150	670.0916	4	0.1736	0.96	3.47	MAISSLSSPSGAR	1		sp|O14096|TGTL_SCHPO	Queuine tRNA-ribosyltransferase-like protein OS=Schizosaccharomyces pombe (strain 972 / ATCC 24843) GN=SPAC2F3.13c PE=3 SV=4	MDLKFSNFFK	1		sp|Q10280|GAF1_SCHPO	Transcription factor gaf1 OS=Schizosaccharomyces pombe (strain 972 / ATCC 24843) GN=gaf1 PE=1 SV=2	0.6424
4194	728.34644	3	0.1735	0.97	8.50	MDQER	1		sp|O94306|YCGJ_SCHPO	Uncharacterized protein C16C4.19 OS=Schizosaccharomyces pombe (strain 972 / ATCC 24843) GN=SPCC16C4.19 PE=4 SV=1	WEDALSAYEKR	10		sp|Q9Y7K2|TOR2_SCHPO	Phosphatidylinositol 3-kinase tor2 OS=Schizosaccharomyces pombe (strain 972 / ATCC 24843) GN=tor2 PE=1 SV=2	0.6424
12081	611.7963	4	0.1735	0.99	-4.90	YKADFGEFK	2		sp|Q9HDU9|YHE6_SCHPO&sp|Q9US39|YFZ2_SCHPO	Uncharacterized protein PB2B2.06c OS=Schizosaccharomyces pombe (strain 972 / ATCC 24843) GN=SPBPB2B2.06c PE=3 SV=1	FEHADVNDKK	9		sp|O42908|CYM1_SCHPO	Mitochondrial presequence protease OS=Schizosaccharomyces pombe (strain 972 / ATCC 24843) GN=cym1 PE=3 SV=1	0.6424
13773	981.46606	3	0.1735	0.93	1.49	DSEDYKSNVK	6		sp|O60055|UTP20_SCHPO	U3 small nucleolar RNA-associated protein 20 OS=Schizosaccharomyces pombe (strain 972 / ATCC 24843) GN=utp20 PE=3 SV=1	WSPNEDKFAVGSGAR	7		sp|P78774|ARPC1_SCHPO	Actin-related protein 2/3 complex subunit 1 OS=Schizosaccharomyces pombe (strain 972 / ATCC 24843) GN=arc1 PE=1 SV=3	0.6424
1703	486.23526	4	0.1735	0.98	-1.07	DGFKGSNK	4		sp|Q10409|TSR3_SCHPO	Ribosome biogenesis protein tsr3 OS=Schizosaccharomyces pombe (strain 972 / ATCC 24843) GN=tsr3 PE=3 SV=1	EMSKSDQK	4		sp|Q9HDY4|YK16_SCHPO	Putative ATP-dependent RNA helicase PB1A10.06c OS=Schizosaccharomyces pombe (strain 972 / ATCC 24843) GN=SPAPB1A10.06c PE=3 SV=1	0.6424
10905	889.467	3	0.1734	0.90	3.39	QVQDLEKK	7		sp|Q9UTK5|ALM1_SCHPO	Abnormal long morphology protein 1 OS=Schizosaccharomyces pombe (strain 972 / ATCC 24843) GN=alm1 PE=1 SV=1	VLTLEDKCCYLK	7	57.02146@C;	sp|O94647|PPK24_SCHPO	Serine/threonine-protein kinase ppk24; mitochondrial OS=Schizosaccharomyces pombe (strain 972 / ATCC 24843) GN=ppk24 PE=1 SV=1	0.6424
907	425.4548	4	0.1734	0.98	-2.95	MSTTSR	1		sp|P42656|RAD24_SCHPO	DNA damage checkpoint protein rad24 OS=Schizosaccharomyces pombe (strain 972 / ATCC 24843) GN=rad24 PE=1 SV=2	EMKETNK	3		sp|P87313|TMA20_SCHPO	Translation machinery-associated protein 20 OS=Schizosaccharomyces pombe (strain 972 / ATCC 24843) GN=tma20 PE=3 SV=5	0.6424
8044	677.0691	4	0.1734	0.99	-8.76	MEYFSDLKNK	8		sp|O14356|TOR1_SCHPO	Phosphatidylinositol 3-kinase tor1 OS=Schizosaccharomyces pombe (strain 972 / ATCC 24843) GN=tor1 PE=1 SV=1	METTEGKNDLR	7		sp|O43082|RR14C_SCHPO	Ribosomal RNA-processing protein 14-C OS=Schizosaccharomyces pombe (strain 972 / ATCC 24843) GN=rrp14c PE=1 SV=1	0.6424
11308	642.6773	3	0.1733	0.97	-5.71	AEEKAR	4		sp|Q10475|IF4G_SCHPO	Eukaryotic translation initiation factor 4 gamma OS=Schizosaccharomyces pombe (strain 972 / ATCC 24843) GN=tif471 PE=1 SV=1	AELSTPPSKR	9		sp|P40379|REC16_SCHPO	Transcriptional activator protein rec16 OS=Schizosaccharomyces pombe (strain 972 / ATCC 24843) GN=rec16 PE=4 SV=1	0.6424
2055	554.54175	4	0.1733	0.97	9.81	KTNSTPFR	1		sp|Q9URU2|DNA2_SCHPO	DNA replication ATP-dependent helicase/nuclease dna2 OS=Schizosaccharomyces pombe (strain 972 / ATCC 24843) GN=dna2 PE=1 SV=2	KSVYAESESK	1		sp|O13934|ATG15_SCHPO	Putative lipase atg15 OS=Schizosaccharomyces pombe (strain 972 / ATCC 24843) GN=atg15 PE=3 SV=1	0.6424
13652	927.8388	3	0.1732	1.00	7.73	LFIDKFCK	5	57.02146@C;	sp|O94259|UTP16_SCHPO	Probable U3 small nucleolar RNA-associated protein 16 OS=Schizosaccharomyces pombe (strain 972 / ATCC 24843) GN=utp16 PE=1 SV=2	MDELLEKLLNDLK	7		sp|Q9P3W4|DIL1_SCHPO	Dynein intermediate light chain dil1 OS=Schizosaccharomyces pombe (strain 972 / ATCC 24843) GN=dil1 PE=1 SV=2	0.6424
3650	452.96387	3	0.1732	0.97	-3.96	AKVSK	2		sp|O74776|MTG1_SCHPO	Mitochondrial GTPase 1 OS=Schizosaccharomyces pombe (strain 972 / ATCC 24843) GN=mtg1 PE=3 SV=1	LLKVSK	3		sp|O13798|CID16_SCHPO	Caffeine-induced protein 16 OS=Schizosaccharomyces pombe (strain 972 / ATCC 24843) GN=cid16 PE=4 SV=1	0.6424
1634	548.27924	4	0.1731	0.94	-10.15	KIFDTIDR	1		sp|P36619|PMD1_SCHPO	Leptomycin B resistance protein pmd1 OS=Schizosaccharomyces pombe (strain 972 / ATCC 24843) GN=pmd1 PE=3 SV=2	KYGSSFNSR	1		sp|O14244|YELD_SCHPO	Uncharacterized membrane protein C6F6.13c OS=Schizosaccharomyces pombe (strain 972 / ATCC 24843) GN=SPAC6F6.13c PE=3 SV=1	0.6424
9031	682.7229	3	0.1731	0.96	-5.43	KPVGKLEK	1		sp|O60158|BQT4_SCHPO	Bouquet formation protein 4 OS=Schizosaccharomyces pombe (strain 972 / ATCC 24843) GN=bqt4 PE=1 SV=2	KLLFSCDK	1	57.02146@C;	sp|Q10141|YAS5_SCHPO	Uncharacterized protein C3H8.05c OS=Schizosaccharomyces pombe (strain 972 / ATCC 24843) GN=SPAC3H8.05c PE=3 SV=1	0.6424
6673	656.56866	4	0.1730	0.99	-10.52	EKQSR	2		sp|O14362|SMI1_SCHPO	Cell wall biosynthesis/cell cycle regulator smi1 OS=Schizosaccharomyces pombe (strain 972 / ATCC 24843) GN=smi1 PE=1 SV=1	MDFYNHAANILSDLSK	1		sp|O14039|RCM1_SCHPO	25S rRNA (cytosine-C(5))-methyltransferase rcm1 OS=Schizosaccharomyces pombe (strain 972 / ATCC 24843) GN=rcm1 PE=3 SV=3	0.6424
4505	773.09186	3	0.1729	0.89	6.43	YKVNLYK	2		sp|Q9Y7T8|PSB3_SCHPO	Probable proteasome subunit beta type-3 OS=Schizosaccharomyces pombe (strain 972 / ATCC 24843) GN=pup3 PE=3 SV=1	KIYNEYPPTK	1		sp|O94579|PSA2_SCHPO	Probable proteasome subunit alpha type-2 OS=Schizosaccharomyces pombe (strain 972 / ATCC 24843) GN=pre8 PE=3 SV=1	0.6424
5133	736.03326	3	0.1729	0.96	9.96	MSGSRK	1		sp|O74498|UCP10_SCHPO	UBX domain-containing protein 10 OS=Schizosaccharomyces pombe (strain 972 / ATCC 24843) GN=ucp10 PE=3 SV=1	MFHQQWDKQR	8		sp|Q9USY7|FZO1_SCHPO	Transmembrane GTPase fzo1 OS=Schizosaccharomyces pombe (strain 972 / ATCC 24843) GN=fzo1 PE=3 SV=1	0.6424
4974	658.0987	4	0.1729	0.94	-9.29	KGTSGGQATR	1		sp|P06652|MPIP_SCHPO	M-phase inducer phosphatase OS=Schizosaccharomyces pombe (strain 972 / ATCC 24843) GN=cdc25 PE=1 SV=2	MSAAPTTAPVAAVSKK	1		sp|Q9UTP0|RL30B_SCHPO	60S ribosomal protein L30-2 OS=Schizosaccharomyces pombe (strain 972 / ATCC 24843) GN=rpl30b PE=3 SV=1	0.6424
8807	832.75665	3	0.1729	0.95	-2.35	KPGCCLTKK	1	57.02146@C;	sp|Q9UTL4|GWT1_SCHPO	GPI-anchored wall transfer protein 1 OS=Schizosaccharomyces pombe (strain 972 / ATCC 24843) GN=gwt1 PE=1 SV=1	YEKHLSAYEK	3		sp|O14286|ATM1_SCHPO	Iron-sulfur clusters transporter atm1; mitochondrial OS=Schizosaccharomyces pombe (strain 972 / ATCC 24843) GN=atm1 PE=3 SV=2	0.6424
5308	924.09296	3	0.1728	0.99	-9.08	LKSNEER	2		sp|Q1MTN3|PIC1_SCHPO	Inner centromere protein-related protein pic1 OS=Schizosaccharomyces pombe (strain 972 / ATCC 24843) GN=pic1 PE=1 SV=2	TEMASPYSQQEMEKV	14		sp|O74331|RLP1_SCHPO	DNA repair protein rlp1 OS=Schizosaccharomyces pombe (strain 972 / ATCC 24843) GN=rlp1 PE=1 SV=1	0.6424
4213	790.75616	3	0.1728	0.96	-1.34	KYSAIAEAK	1		sp|Q9P4X1|YKV5_SCHPO	Thioredoxin domain-containing protein C959.05c OS=Schizosaccharomyces pombe (strain 972 / ATCC 24843) GN=SPAC959.05c PE=3 SV=4	KIYNEYPPTK	1		sp|O94579|PSA2_SCHPO	Probable proteasome subunit alpha type-2 OS=Schizosaccharomyces pombe (strain 972 / ATCC 24843) GN=pre8 PE=3 SV=1	0.6424
3685	668.9991	3	0.1728	0.93	7.19	HFEKNK	4		sp|Q9P7S5|UBP7_SCHPO	Probable ubiquitin carboxyl-terminal hydrolase 7 OS=Schizosaccharomyces pombe (strain 972 / ATCC 24843) GN=ubp7 PE=1 SV=1	MGSDGSSLSPK	1		sp|P36616|DSK1_SCHPO	Protein kinase dsk1 OS=Schizosaccharomyces pombe (strain 972 / ATCC 24843) GN=dsk1 PE=3 SV=2	0.6424
885	455.21817	4	0.1728	0.96	-6.32	EKNDHK	2		sp|Q9USW8|YHY1_SCHPO	Uncharacterized protein C19C7.01 OS=Schizosaccharomyces pombe (strain 972 / ATCC 24843) GN=SPBC19C7.01 PE=4 SV=2	MFAYNHK	1		sp|Q9UR21|YAIE_SCHPO	Uncharacterized protein C24B11.14 OS=Schizosaccharomyces pombe (strain 972 / ATCC 24843) GN=SPAC24B11.14 PE=4 SV=1	0.6424
2003	480.5329	4	0.1728	1.00	-1.85	LQKNPK	3		sp|O14206|YDD3_SCHPO	Brix domain-containing protein C1B9.03c OS=Schizosaccharomyces pombe (strain 972 / ATCC 24843) GN=SPAC1B9.03c PE=1 SV=2	IAGVKNMPPK	5		sp|P17937|RL7A_SCHPO	60S ribosomal protein L7-A OS=Schizosaccharomyces pombe (strain 972 / ATCC 24843) GN=rpl7a PE=3 SV=1	0.6424
11649	785.4695	4	0.1726	0.97	7.86	VLKSLSSLK	3		sp|Q9P3W5|TEL2_SCHPO	DNA replication checkpoint protein tel2 OS=Schizosaccharomyces pombe (strain 972 / ATCC 24843) GN=tel2 PE=1 SV=1	LAAPQLVQMFIGDGAKLVR	16		sp|O14126|PRS6A_SCHPO	26S protease regulatory subunit 6A OS=Schizosaccharomyces pombe (strain 972 / ATCC 24843) GN=tbp1 PE=3 SV=1	0.6424
5422	561.309	4	0.1726	0.98	5.77	ILAQFKG	6		sp|G2TRL2|NEW1_SCHPO	Histone-fold domain-containing protein new1 OS=Schizosaccharomyces pombe (strain 972 / ATCC 24843) GN=new1 PE=2 SV=1	SSKFGIGGFWSR	3		sp|Q10209|YAY1_SCHPO	Uncharacterized J domain-containing protein C4H3.01 OS=Schizosaccharomyces pombe (strain 972 / ATCC 24843) GN=SPAC4H3.01 PE=1 SV=1	0.6424
1706	516.9933	4	0.1726	1.00	-9.23	KLDNSR	1		sp|O60093|SRR1L_SCHPO	SRR1-like protein OS=Schizosaccharomyces pombe (strain 972 / ATCC 24843) GN=SPBC14C8.13 PE=3 SV=1	EKEGSPAAEDY	2		sp|P12000|DNLI1_SCHPO	DNA ligase 1 OS=Schizosaccharomyces pombe (strain 972 / ATCC 24843) GN=cdc17 PE=3 SV=1	0.6424
9467	656.6357	4	0.1726	1.00	10.89	KAVGAHR	1		sp|O94708|YC58_SCHPO	Uncharacterized protein C1259.08 OS=Schizosaccharomyces pombe (strain 972 / ATCC 24843) GN=SPCC1259.08 PE=1 SV=1	ISKGFLVPSSTIGLNSK	3		sp|O74464|RM22_SCHPO	54S ribosomal protein L22; mitochondrial OS=Schizosaccharomyces pombe (strain 972 / ATCC 24843) GN=mrpl22 PE=3 SV=1	0.6424
7797	902.42596	3	0.1726	0.95	-1.44	EFMKEYVDR	4		sp|O14259|SFP47_SCHPO	Ubp4-interactor sfp47 OS=Schizosaccharomyces pombe (strain 972 / ATCC 24843) GN=sfp47 PE=1 SV=2	MSTEEQKEEIK	1		sp|P87058|LAH1_SCHPO	La protein homolog OS=Schizosaccharomyces pombe (strain 972 / ATCC 24843) GN=sla1 PE=1 SV=1	0.6424
10101	598.3153	3	0.1725	1.00	-2.79	MLDKK	4		sp|P36594|RPB1_SCHPO	DNA-directed RNA polymerase II subunit rpb1 OS=Schizosaccharomyces pombe (strain 972 / ATCC 24843) GN=rpb1 PE=1 SV=1	VEMVEMKR	7		sp|G2TRS9|YBJ2_SCHPO&sp|Q9HDT8|YJ51_SCHPO&sp|Q9Y7S0|YQO1_SCHPO	UPF0612 protein C337.02c OS=Schizosaccharomyces pombe (strain 972 / ATCC 24843) GN=SPBC337.02c PE=3 SV=1	0.6424
6293	771.39044	3	0.1725	0.97	-8.45	MVFADLGRR	1		sp|P21565|SRP54_SCHPO	Signal recognition particle 54 kDa protein homolog OS=Schizosaccharomyces pombe (strain 972 / ATCC 24843) GN=srp54 PE=1 SV=1	MQFDDIITK	1		sp|O60092|YO2B_SCHPO	Uncharacterized protein C14C8.11c OS=Schizosaccharomyces pombe (strain 972 / ATCC 24843) GN=SPBC14C8.11c PE=4 SV=2	0.6424
10205	677.1025	4	0.1725	0.95	1.35	NLGLFSTFKD	9		sp|O13709|YDZ1_SCHPO	Uncharacterized protein C14C4.01c OS=Schizosaccharomyces pombe (strain 972 / ATCC 24843) GN=SPAC14C4.01c PE=4 SV=2	MALELTEHQLNK	1		sp|O60083|YQK9_SCHPO	Uncharacterized protein C1494.09c OS=Schizosaccharomyces pombe (strain 972 / ATCC 24843) GN=SPCC1494.09c PE=4 SV=1	0.6424
2993	386.49915	4	0.1724	1.00	1.58	VHPSKK	5		sp|O13762|YF2C_SCHPO	Uncharacterized ATP-dependent helicase C17A2.12 OS=Schizosaccharomyces pombe (strain 972 / ATCC 24843) GN=SPAC17A2.12 PE=3 SV=1	KPLKPK	4		sp|P30597|CHS1_SCHPO	Chitin synthase 1 OS=Schizosaccharomyces pombe (strain 972 / ATCC 24843) GN=chs1 PE=3 SV=2	0.6424
8766	888.4786	3	0.1723	0.97	-7.15	MDGLRPSKR	1		sp|O13710|SMC5_SCHPO	Structural maintenance of chromosomes protein 5 OS=Schizosaccharomyces pombe (strain 972 / ATCC 24843) GN=smc5 PE=1 SV=3	INPQKGNNNNLLK	5		sp|Q09698|YA27_SCHPO	Uncharacterized protein C2F7.07c OS=Schizosaccharomyces pombe (strain 972 / ATCC 24843) GN=SPAC2F7.07c PE=3 SV=1	0.6424
8986	902.46906	3	0.1723	0.95	6.77	MSEYRIR	1		sp|O42967|YB92_SCHPO	Uncharacterized ubiquitin-like protein C1E8.02 OS=Schizosaccharomyces pombe (strain 972 / ATCC 24843) GN=SPBC1E8.02 PE=1 SV=1	FVFQEDGIDFLKR	12		sp|O94623|REV1_SCHPO	DNA repair protein rev1 OS=Schizosaccharomyces pombe (strain 972 / ATCC 24843) GN=rev1 PE=3 SV=3	0.6424
5428	551.8088	4	0.1723	1.00	-6.43	ILDKK	4		sp|O59786|HEMH_SCHPO	Ferrochelatase; mitochondrial OS=Schizosaccharomyces pombe (strain 972 / ATCC 24843) GN=hem15 PE=3 SV=1	LIDLSDKPEAHGR	7		sp|Q9USP6|CLC1_SCHPO	Clathrin light chain OS=Schizosaccharomyces pombe (strain 972 / ATCC 24843) GN=clc1 PE=1 SV=1	0.6424
936	367.7775	5	0.1722	0.99	-3.86	SSKMDNR	3		sp|Q9URW6|YIE2_SCHPO	SH3 domain-containing protein PJ696.02 OS=Schizosaccharomyces pombe (strain 972 / ATCC 24843) GN=SPAPJ696.02 PE=1 SV=1	MEPLDAGK	1		sp|O59767|MAD3_SCHPO	Mitotic spindle checkpoint component mad3 OS=Schizosaccharomyces pombe (strain 972 / ATCC 24843) GN=mad3 PE=1 SV=2	0.6424
1669	613.3005	4	0.1721	0.99	2.29	MSDSKEDIR	1		sp|Q9P6R2|YOH8_SCHPO	Uncharacterized protein C13E7.08c OS=Schizosaccharomyces pombe (strain 972 / ATCC 24843) GN=SPBC13E7.08c PE=3 SV=1	IEDKFHTLTE	4		sp|P31406|VATA_SCHPO	V-type proton ATPase catalytic subunit A OS=Schizosaccharomyces pombe (strain 972 / ATCC 24843) GN=vma1 PE=3 SV=1	0.6424
13495	676.5994	4	0.1721	0.92	-3.88	KLMNECSTK	1	57.02146@C;	sp|O74822|YBJB_SCHPO	Zinc-type alcohol dehydrogenase-like protein C337.11 OS=Schizosaccharomyces pombe (strain 972 / ATCC 24843) GN=SPBC337.11 PE=3 SV=1	DNQKVPLEIMIR	4		sp|O59806|YJV8_SCHPO	Uncharacterized N-acetyltransferase C550.08 OS=Schizosaccharomyces pombe (strain 972 / ATCC 24843) GN=SPCC550.08 PE=3 SV=1	0.6424
9002	585.8134	4	0.1721	0.95	-9.60	ATSYNKSIK	6		tr|S6BDH3|S6BDH3_SCHPM&sp|Q09917|PKD2_SCHPO	TRP-like ion channel Pkd2 OS=Schizosaccharomyces pombe GN=pkd2 PE=4 SV=1	KPSSKNEFVR	5		sp|O59801|SKI2_SCHPO	Putative ATP-dependent RNA helicase C550.03c OS=Schizosaccharomyces pombe (strain 972 / ATCC 24843) GN=SPCC550.03c PE=3 SV=1	0.6424
11675	957.13934	3	0.1721	0.95	-5.19	SSKNEIPGFMR	3		sp|Q9UTN3|CID14_SCHPO	Poly(A) RNA polymerase cid14 OS=Schizosaccharomyces pombe (strain 972 / ATCC 24843) GN=cid14 PE=1 SV=2	KSSFYPEADAPVR	1		sp|Q9UU84|MU170_SCHPO	Meiotically up-regulated gene 170 protein OS=Schizosaccharomyces pombe (strain 972 / ATCC 24843) GN=mug170 PE=1 SV=1	0.6424
9688	933.3202	5	0.1721	0.77	1.68	KLLLLLK	1		sp|Q9HDX9|SYEM_SCHPO	Glutamate--tRNA ligase; mitochondrial OS=Schizosaccharomyces pombe (strain 972 / ATCC 24843) GN=mse1 PE=3 SV=1	YVAGVQQKYTQSGGVRPFGVSTLIAGFDVGDNTPR	8		sp|Q10329|PSA4_SCHPO	Probable proteasome subunit alpha type-4 OS=Schizosaccharomyces pombe (strain 972 / ATCC 24843) GN=pre6 PE=3 SV=1	0.6424
9003	781.419	3	0.1721	0.94	-10.11	QLYSKK	5		sp|P40848|XRN2_SCHPO	5'-3' exoribonuclease 2 OS=Schizosaccharomyces pombe (strain 972 / ATCC 24843) GN=dhp1 PE=1 SV=1	MKDSVLALASFEK	2		sp|O94666|RPC1_SCHPO	DNA-directed RNA polymerase III subunit rpc1 OS=Schizosaccharomyces pombe (strain 972 / ATCC 24843) GN=rpc1 PE=2 SV=1	0.6424
7062	803.7098	3	0.1721	0.96	-7.20	FQKSQK	3		sp|O74853|FAP1H_SCHPO	FKBP12-associated protein 1 homolog OS=Schizosaccharomyces pombe (strain 972 / ATCC 24843) GN=fap1 PE=1 SV=1	CDFQGCTKSFTR	8	57.02146@C;	sp|Q9US36|KLF1_SCHPO	Zinc finger protein klf1 OS=Schizosaccharomyces pombe (strain 972 / ATCC 24843) GN=klf1 PE=2 SV=1	0.6424
10605	681.6899	3	0.1721	1.00	-4.60	MNIVK	1		sp|Q10075|PCS_SCHPO	Glutathione gamma-glutamylcysteinyltransferase OS=Schizosaccharomyces pombe (strain 972 / ATCC 24843) GN=SPAC3H1.10 PE=2 SV=1	MPPKFDPNEVK	4		sp|O75000|RL12_SCHPO	60S ribosomal protein L12 OS=Schizosaccharomyces pombe (strain 972 / ATCC 24843) GN=rpl1201 PE=1 SV=1	0.6480
8517	723.3536	3	0.1720	0.99	-10.59	MMKLENK	1		sp|Q9P7C2|MU109_SCHPO	Meiotically up-regulated gene 109 protein OS=Schizosaccharomyces pombe (strain 972 / ATCC 24843) GN=mug109 PE=1 SV=1	TKCNIMSGAR	2	57.02146@C;	sp|O59782|SULH3_SCHPO	Probable sulfate permease C320.05 OS=Schizosaccharomyces pombe (strain 972 / ATCC 24843) GN=SPCC320.05 PE=3 SV=1	0.6480
10276	814.4468	3	0.1719	1.00	1.00	KVVLR	1		sp|Q9UTI8|RL44_SCHPO	60S ribosomal protein L42 OS=Schizosaccharomyces pombe (strain 972 / ATCC 24843) GN=rpl42 PE=1 SV=3	SSSQTAPPVSKGDATEK	11		sp|Q9USW1|YHZ3_SCHPO	Uncharacterized protein C21B10.03c OS=Schizosaccharomyces pombe (strain 972 / ATCC 24843) GN=SPBC21B10.03c PE=4 SV=1	0.6480
10308	779.74396	3	0.1719	0.96	0.94	MSRLLACLK	1	57.02146@C;	sp|O74890|SYYM_SCHPO	Tyrosine--tRNA ligase; mitochondrial OS=Schizosaccharomyces pombe (strain 972 / ATCC 24843) GN=msy1 PE=3 SV=1	CLKTEGCLK	3	57.02146@C;	sp|O74485|CUE3_SCHPO	CUE domain-containing protein 3 OS=Schizosaccharomyces pombe (strain 972 / ATCC 24843) GN=SPCC1906.02c PE=1 SV=1	0.6480
8022	833.4607	3	0.1719	0.95	-8.70	KEPLLR	1		sp|O94545|KA113_SCHPO	Importin beta-like protein kap113 OS=Schizosaccharomyces pombe (strain 972 / ATCC 24843) GN=kap113 PE=3 SV=1	SEKTSSMSVSIKPPK	3		sp|P87132|YFK5_SCHPO	Uncharacterized protein C167.05 OS=Schizosaccharomyces pombe (strain 972 / ATCC 24843) GN=SPAC167.05 PE=1 SV=2	0.6480
2204	856.04565	3	0.1718	0.87	-4.66	MAEQK	1		sp|Q9US10|YK68_SCHPO	Uncharacterized membrane protein C6F6.13c OS=Schizosaccharomyces pombe (strain 972 / ATCC 24843) GN=SPAC607.08c PE=3 SV=1	EQELAAETDSEKDDDK	12		sp|Q10322|DMA1_SCHPO	Probable E3 ubiquitin-protein ligase dma1 OS=Schizosaccharomyces pombe (strain 972 / ATCC 24843) GN=dma1 PE=1 SV=1	0.6480
3551	908.4695	3	0.1718	1.00	-1.61	SGTASKK	6		sp|Q9UT81|UBX3_SCHPO	UBX domain-containing protein 3 OS=Schizosaccharomyces pombe (strain 972 / ATCC 24843) GN=ubx3 PE=1 SV=1	HFEQVINEKHEDALAK	9		sp|O74762|RPN2_SCHPO	26S proteasome regulatory subunit rpn2 OS=Schizosaccharomyces pombe (strain 972 / ATCC 24843) GN=rpn2 PE=1 SV=1	0.6480
7571	934.77814	3	0.1718	0.92	9.85	MPNEIFPWK	1		sp|O42923|CIP1_SCHPO	RNA-binding post-transcriptional regulator cip1 OS=Schizosaccharomyces pombe (strain 972 / ATCC 24843) GN=cip1 PE=1 SV=1	MSTSYLCDENRK	1	57.02146@C;	sp|Q9Y7S3|YQO4_SCHPO	Uncharacterized protein C569.04 OS=Schizosaccharomyces pombe (strain 972 / ATCC 24843) GN=SPCC569.04 PE=4 SV=1	0.6480
13753	716.029	3	0.1718	0.99	-2.73	KYTWVK	1		sp|O14006|RT09_SCHPO	37S ribosomal protein S9; mitochondrial OS=Schizosaccharomyces pombe (strain 972 / ATCC 24843) GN=mrps9 PE=1 SV=2	KYNDMWTAR	1		sp|Q9Y7Q3|YQ6A_SCHPO	Uncharacterized protein C191.10 OS=Schizosaccharomyces pombe (strain 972 / ATCC 24843) GN=SPCC191.10 PE=4 SV=1	0.6480
9296	571.0522	4	0.1718	1.00	8.99	KAGIGH	1		sp|O94745|MPPA_SCHPO	Probable mitochondrial-processing peptidase subunit alpha OS=Schizosaccharomyces pombe (strain 972 / ATCC 24843) GN=mas2 PE=3 SV=2	SLKPDTENQESSVK	3		sp|Q09823|REC10_SCHPO	Meiotic recombination protein rec10 OS=Schizosaccharomyces pombe (strain 972 / ATCC 24843) GN=rec10 PE=2 SV=2	0.6480
11443	677.10114	4	0.1717	0.95	1.62	MLFYR	1		sp|Q9UTK1|COX16_SCHPO	Cytochrome c oxidase assembly protein cox16; mitochondrial OS=Schizosaccharomyces pombe (strain 972 / ATCC 24843) GN=cox16 PE=3 SV=1	CSSKHQLSVTPEIQPK	4	57.02146@C;	sp|O74939|YJB1_SCHPO	Uncharacterized protein C553.01c OS=Schizosaccharomyces pombe (strain 972 / ATCC 24843) GN=SPCC553.01c PE=4 SV=3	0.6480
1509	576.8044	4	0.1717	0.98	-3.71	KSSTFSK	1		sp|O60179|UTP10_SCHPO	U3 small nucleolar RNA-associated protein 10 OS=Schizosaccharomyces pombe (strain 972 / ATCC 24843) GN=utp10 PE=3 SV=1	MVFLNSSPFKGR	10		sp|P87179|WSC1_SCHPO	Cell wall integrity and stress response component 1 OS=Schizosaccharomyces pombe (strain 972 / ATCC 24843) GN=wsc1 PE=1 SV=3	0.6480
4291	512.3354	4	0.1717	0.99	11.40	KGYDVLIK	1		sp|O42900|PPK19_SCHPO	Serine/threonine-protein kinase ppk19 OS=Schizosaccharomyces pombe (strain 972 / ATCC 24843) GN=ppk19 PE=1 SV=1	FLIKLIVK	4		sp|O74917|YJ76_SCHPO	Uncharacterized protein C757.06 OS=Schizosaccharomyces pombe (strain 972 / ATCC 24843) GN=SPCC757.06 PE=4 SV=1	0.6480
182	497.7698	4	0.1716	0.96	-8.05	MVVHTGNR	1		sp|Q09795|YAA1_SCHPO	Uncharacterized peptidase C22G7.01c OS=Schizosaccharomyces pombe (strain 972 / ATCC 24843) GN=SPAC22G7.01c PE=3 SV=4	SSALYLKR	7		sp|P36613|CGM2_SCHPO	Cyclin mcs2 OS=Schizosaccharomyces pombe (strain 972 / ATCC 24843) GN=mcs2 PE=1 SV=1	0.6480
11695	752.08075	3	0.1716	0.99	1.08	MQFRSPLR	1		sp|Q09895|YAI8_SCHPO	Uncharacterized protein C24B11.08c OS=Schizosaccharomyces pombe (strain 972 / ATCC 24843) GN=SPAC24B11.08c PE=3 SV=1	ISALKPDPIE	5		sp|O94410|MU163_SCHPO	Meiotically up-regulated gene 163 protein OS=Schizosaccharomyces pombe (strain 972 / ATCC 24843) GN=mug163 PE=1 SV=1	0.6480
9321	581.04407	4	0.1715	0.99	-0.42	MTNYPFFR	1		sp|O94647|PPK24_SCHPO	Serine/threonine-protein kinase ppk24; mitochondrial OS=Schizosaccharomyces pombe (strain 972 / ATCC 24843) GN=ppk24 PE=1 SV=1	MVNSIFKNR	7		sp|O60055|UTP20_SCHPO	U3 small nucleolar RNA-associated protein 20 OS=Schizosaccharomyces pombe (strain 972 / ATCC 24843) GN=utp20 PE=3 SV=1	0.6480
2075	756.12317	4	0.1715	1.00	-9.46	KLQSDYQNIK	1		sp|Q9URY9|YI06_SCHPO	Uncharacterized hemerythrin-like protein C869.06c OS=Schizosaccharomyces pombe (strain 972 / ATCC 24843) GN=SPAC869.06c PE=3 SV=1	DISSKSPSGNDALNDK	5		sp|P87048|RPN1_SCHPO	26S proteasome regulatory subunit rpn1 OS=Schizosaccharomyces pombe (strain 972 / ATCC 24843) GN=rpn1 PE=1 SV=2	0.6480
8198	674.12164	4	0.1715	0.99	9.43	GVHFPKSR	6		sp|O74874|CCR4_SCHPO	Glucose-repressible alcohol dehydrogenase transcriptional effector OS=Schizosaccharomyces pombe (strain 972 / ATCC 24843) GN=ccr4 PE=3 SV=1	TFANLVSSTLYEKR	13		sp|Q9Y7T8|PSB3_SCHPO	Probable proteasome subunit beta type-3 OS=Schizosaccharomyces pombe (strain 972 / ATCC 24843) GN=pup3 PE=3 SV=1	0.6480
1997	569.6571	3	0.1715	0.99	10.73	SSSSKSR	5		sp|Q9HGM7|NPRL3_SCHPO	Nitrogen permease regulator 3-like protein OS=Schizosaccharomyces pombe (strain 972 / ATCC 24843) GN=SPBC543.04 PE=3 SV=1	KLLGSASR	1		sp|O43065|MOT1_SCHPO	Probable helicase mot1 OS=Schizosaccharomyces pombe (strain 972 / ATCC 24843) GN=mot1 PE=1 SV=4	0.6480
1374	613.30334	4	0.1715	0.94	6.98	MSDSKEDIR	1		sp|Q9P6R2|YOH8_SCHPO	Uncharacterized protein C13E7.08c OS=Schizosaccharomyces pombe (strain 972 / ATCC 24843) GN=SPBC13E7.08c PE=3 SV=1	IEDKFHTLTE	4		sp|P31406|VATA_SCHPO	V-type proton ATPase catalytic subunit A OS=Schizosaccharomyces pombe (strain 972 / ATCC 24843) GN=vma1 PE=3 SV=1	0.6480
2224	635.05066	4	0.1714	0.97	-5.78	EKNSGK	2		sp|O13758|YF28_SCHPO	Uncharacterized protein C17A2.08c OS=Schizosaccharomyces pombe (strain 972 / ATCC 24843) GN=SPAC17A2.08c PE=4 SV=2	SDSQNQSGDNKTTDLK	11		sp|Q9USS6|PPA4_SCHPO	Probable acid phosphatase SPBC4.06 OS=Schizosaccharomyces pombe (strain 972 / ATCC 24843) GN=SPBC4.06 PE=3 SV=1	0.6480
5309	784.72296	3	0.1714	0.98	-6.75	ETKTAEAASK	3		sp|Q9USN8|YJY1_SCHPO	Uncharacterized protein C132.01c OS=Schizosaccharomyces pombe (strain 972 / ATCC 24843) GN=SPCC132.01c PE=1 SV=2	KYHFVDDQK	1		sp|Q9C107|MCL1_SCHPO	Minichromosome loss protein 1 OS=Schizosaccharomyces pombe (strain 972 / ATCC 24843) GN=mcl1 PE=1 SV=1	0.6480
13278	963.85724	3	0.1713	0.98	6.93	QFLGGTGIQKPSK	10		sp|O94695|YG1B_SCHPO	Putative transporter C83.11 OS=Schizosaccharomyces pombe (strain 972 / ATCC 24843) GN=SPBC83.11 PE=1 SV=2	LLMKLSSQNDDK	4		sp|O74762|RPN2_SCHPO	26S proteasome regulatory subunit rpn2 OS=Schizosaccharomyces pombe (strain 972 / ATCC 24843) GN=rpn2 PE=1 SV=1	0.6480
3567	475.3127	4	0.1712	0.96	5.08	NILILKK	6		sp|Q9UT98|POS5_SCHPO	NADH kinase pos5; mitochondrial OS=Schizosaccharomyces pombe (strain 972 / ATCC 24843) GN=pos5 PE=3 SV=2	QVLYKLR	5		sp|Q9UTH0|NU132_SCHPO	Nucleoporin nup132 OS=Schizosaccharomyces pombe (strain 972 / ATCC 24843) GN=nup132 PE=1 SV=1	0.6480
4549	777.11816	3	0.1712	0.96	10.59	TTHVLKLK	6		sp|O74387|RAV2_SCHPO	Regulator of V-ATPase in vacuolar membrane protein 2 OS=Schizosaccharomyces pombe (strain 972 / ATCC 24843) GN=rav2 PE=1 SV=1	KIYNEYPPTK	1		sp|O94579|PSA2_SCHPO	Probable proteasome subunit alpha type-2 OS=Schizosaccharomyces pombe (strain 972 / ATCC 24843) GN=pre8 PE=3 SV=1	0.6480
2326	576.7953	4	0.1712	0.98	-9.96	KLHEPNGPK	1		sp|O74356|YH16_SCHPO	Putative ATP-dependent RNA helicase C25D12.06 OS=Schizosaccharomyces pombe (strain 972 / ATCC 24843) GN=SPBC25D12.06 PE=3 SV=2	ESSEKSEVPR	5		sp|P14605|CYAA_SCHPO	Adenylate cyclase OS=Schizosaccharomyces pombe (strain 972 / ATCC 24843) GN=cyr1 PE=1 SV=1	0.6480
7174	959.4626	3	0.1712	0.94	-3.14	KSSLEELDNVR	1		sp|Q10191|LTV1_SCHPO	Protein LTV1 OS=Schizosaccharomyces pombe (strain 972 / ATCC 24843) GN=ltv1 PE=1 SV=1	MEEKTPENEQSK	1		sp|O94707|RXT3_SCHPO	Transcriptional regulatory protein rxt3 OS=Schizosaccharomyces pombe (strain 972 / ATCC 24843) GN=rxt3 PE=1 SV=1	0.6480
2886	598.8151	4	0.1711	0.93	-10.72	KATATPTPK	1		sp|Q9P7B2|RS8B_SCHPO	40S ribosomal protein S8-B OS=Schizosaccharomyces pombe (strain 972 / ATCC 24843) GN=rps8b PE=1 SV=1	QSKVTPQMHER	3		sp|Q9UT19|METE_SCHPO	Probable 5-methyltetrahydropteroyltriglutamate--homocysteine methyltransferase OS=Schizosaccharomyces pombe (strain 972 / ATCC 24843) GN=met26 PE=1 SV=1	0.6480
2450	487.04672	5	0.1711	1.00	-0.30	KENNLDGSNR	1		sp|O59713|DPH1_SCHPO	Diphthamide biosynthesis protein 1 OS=Schizosaccharomyces pombe (strain 972 / ATCC 24843) GN=dph1 PE=3 SV=1	ASSAQEAIDKK	10		sp|Q9P6L5|SLA2_SCHPO	Endocytosis protein end4 OS=Schizosaccharomyces pombe (strain 972 / ATCC 24843) GN=end4 PE=1 SV=2	0.6480
13030	827.45996	3	0.1710	0.99	-5.22	VQSKAISKPK	8		sp|O60135|LCF1_SCHPO	Long-chain-fatty-acid--CoA ligase 1 OS=Schizosaccharomyces pombe (strain 972 / ATCC 24843) GN=lcf1 PE=3 SV=1	MEAAPSEKVPAK	1		sp|O59831|YCUB_SCHPO	Uncharacterized amino-acid permease C965.11c OS=Schizosaccharomyces pombe (strain 972 / ATCC 24843) GN=SPCC965.11c PE=3 SV=1	0.6480
11202	655.7246	3	0.1709	0.99	5.53	NTIQKLR	5		sp|P38938|CEK1_SCHPO	Serine/threonine-protein kinase cek1 OS=Schizosaccharomyces pombe (strain 972 / ATCC 24843) GN=cek1 PE=1 SV=3	EVQNIKPK	6		sp|O13741|NOP12_SCHPO	Nucleolar protein 12 OS=Schizosaccharomyces pombe (strain 972 / ATCC 24843) GN=nop12 PE=1 SV=1	0.6553
8974	722.97864	5	0.1708	0.99	-2.03	FFQNWVSDLIKR	11		sp|Q10427|YQ29_SCHPO	Uncharacterized glycosyl hydrolase C11E10.09c OS=Schizosaccharomyces pombe (strain 972 / ATCC 24843) GN=SPCC11E10.09c PE=3 SV=1	EVQGKELIVCNNVFGSK	5	57.02146@C;	sp|Q92347|NOP9_SCHPO	Nucleolar protein 9 OS=Schizosaccharomyces pombe (strain 972 / ATCC 24843) GN=nop9 PE=3 SV=1	0.6553
9720	902.47076	3	0.1708	0.99	8.67	MSEYRIR	1		sp|O42967|YB92_SCHPO	Uncharacterized ubiquitin-like protein C1E8.02 OS=Schizosaccharomyces pombe (strain 972 / ATCC 24843) GN=SPBC1E8.02 PE=1 SV=1	FVFQEDGIDFLKR	12		sp|O94623|REV1_SCHPO	DNA repair protein rev1 OS=Schizosaccharomyces pombe (strain 972 / ATCC 24843) GN=rev1 PE=3 SV=3	0.6553
5751	549.76984	4	0.1708	0.98	5.56	KLHDMGFK	1		sp|Q9URZ0|AGAL_SCHPO	Alpha-galactosidase mel1 OS=Schizosaccharomyces pombe (strain 972 / ATCC 24843) GN=mel1 PE=3 SV=1	MSGGIFDDNK	1		sp|Q10339|EXO70_SCHPO	Exocyst complex component exo70 OS=Schizosaccharomyces pombe (strain 972 / ATCC 24843) GN=exo70 PE=1 SV=1	0.6553
9341	726.0461	3	0.1708	0.99	-5.39	QVDESSAKR	8		sp|P48010|SPN5_SCHPO	Septin homolog spn5 OS=Schizosaccharomyces pombe (strain 972 / ATCC 24843) GN=spn5 PE=1 SV=2	FTPVNTGKR	8		sp|O14159|LCB4_SCHPO	Sphingoid long chain base kinase 4 OS=Schizosaccharomyces pombe (strain 972 / ATCC 24843) GN=lcb4 PE=3 SV=1	0.6553
6066	599.0455	4	0.1708	0.95	0.71	KQLVPGQK	1		sp|O74407|SYDC_SCHPO	Aspartate--tRNA ligase; cytoplasmic OS=Schizosaccharomyces pombe (strain 972 / ATCC 24843) GN=dps1 PE=1 SV=1	MRMDGSDFEDR	1		sp|O94428|MU168_SCHPO	Meiotically up-regulated gene 168 protein OS=Schizosaccharomyces pombe (strain 972 / ATCC 24843) GN=mug168 PE=1 SV=1	0.6553
7379	992.4737	3	0.1705	1.00	-10.67	DKTNDQITVDAAK	2		sp|O14254|IDHP_SCHPO	Probable isocitrate dehydrogenase [NADP]; mitochondrial OS=Schizosaccharomyces pombe (strain 972 / ATCC 24843) GN=idp1 PE=3 SV=2	MDTASPEEIDALK	1		sp|Q9Y7N9|YCKC_SCHPO	PX domain-containing protein C1450.12 OS=Schizosaccharomyces pombe (strain 972 / ATCC 24843) GN=SPCC1450.12 PE=1 SV=1	0.6577
7299	626.84906	4	0.1705	0.95	4.00	KFGGIPISFK	1		sp|Q09773|MUG62_SCHPO	Meiotically up-regulated gene 62 protein OS=Schizosaccharomyces pombe (strain 972 / ATCC 24843) GN=mug62 PE=1 SV=1	DILKEQPTDSK	4		sp|Q9UTG5|YKEA_SCHPO	Uncharacterized protein C1805.10 OS=Schizosaccharomyces pombe (strain 972 / ATCC 24843) GN=SPAC1805.10 PE=4 SV=1	0.6577
799	699.02826	3	0.1705	1.00	0.47	QKTSK	2		sp|Q9UT10|YLW5_SCHPO	Uncharacterized GTP-binding protein P8A3.05 OS=Schizosaccharomyces pombe (strain 972 / ATCC 24843) GN=SPAP8A3.05 PE=3 SV=1	KDEAFFAENAPK	1		sp|P79071|RL6_SCHPO	60S ribosomal protein L6 OS=Schizosaccharomyces pombe (strain 972 / ATCC 24843) GN=rpl6 PE=1 SV=2	0.6577
5163	618.06573	4	0.1705	0.99	-7.81	DVKDSFYR	3		sp|Q09689|IF5_SCHPO	Probable eukaryotic translation initiation factor 5 OS=Schizosaccharomyces pombe (strain 972 / ATCC 24843) GN=SPAC2F7.05c PE=3 SV=1	KNNSTLELEVR	1		sp|Q9URU9|FYV10_SCHPO	Protein fyv10 OS=Schizosaccharomyces pombe (strain 972 / ATCC 24843) GN=fyv10 PE=3 SV=1	0.6577
4041	449.0375	5	0.1705	0.93	-10.68	MIDFVK	1		sp|Q9P3V8|YI71_SCHPO&sp|Q9P3E6|YLZ5_SCHPO	Uncharacterized membrane protein C977.01/C1348.02/PB2B2.19c OS=Schizosaccharomyces pombe (strain 972 / ATCC 24843) GN=SPAC977.01 PE=4 SV=1	EIIDKSASYVAR	5		sp|O13900|SA114_SCHPO	Pre-mRNA-splicing factor sap114 OS=Schizosaccharomyces pombe (strain 972 / ATCC 24843) GN=sap114 PE=1 SV=1	0.6577
3528	547.8982	5	0.1704	0.98	9.29	KLHHR	1		sp|O14342|YB3C_SCHPO	Uncharacterized protein C2F12.12c OS=Schizosaccharomyces pombe (strain 972 / ATCC 24843) GN=SPBC2F12.12c PE=4 SV=1	HFEQVINEKHEDALAK	9		sp|O74762|RPN2_SCHPO	26S proteasome regulatory subunit rpn2 OS=Schizosaccharomyces pombe (strain 972 / ATCC 24843) GN=rpn2 PE=1 SV=1	0.6577
9636	902.13654	3	0.1704	0.98	-10.39	KNLHSNK	1		sp|O94494|SIM4_SCHPO	Centromere protein sim4 OS=Schizosaccharomyces pombe (strain 972 / ATCC 24843) GN=sim4 PE=1 SV=1	EAMEHVGPSIYPKLR	13		sp|O74758|YBE3_SCHPO	Uncharacterized protein C17D11.03c OS=Schizosaccharomyces pombe (strain 972 / ATCC 24843) GN=SPBC17D11.03c PE=4 SV=1	0.6577
12380	782.77606	3	0.1703	1.00	-9.68	FLLNKEK	5		sp|P41004|SMC4_SCHPO	Structural maintenance of chromosomes protein 4 OS=Schizosaccharomyces pombe (strain 972 / ATCC 24843) GN=cut3 PE=1 SV=2	FLLPPKFHYR	6		sp|Q9P7D8|YOFA_SCHPO	Uncharacterized rhomboid protein P4H10.10; mitochondrial OS=Schizosaccharomyces pombe (strain 972 / ATCC 24843) GN=SPBP4H10.10 PE=3 SV=1	0.6577
[truncated: 1,813 more rows]
