# Supplementary material for: ECL: an exhaustive search tool for the identification of cross-linked peptides using whole database
Source: BMC Bioinformatics. 2016 May 20;17:217. doi: 10.1186/s12859-016-1073-y (PMC4874008; doi:10.1186/s12859-016-1073-y)
Supplement: Additional file 2 — Detailed results of synthetic peptides and 26S Proteasome samples. (ZIP 4432 kb) [file 12859_2016_1073_MOESM2_ESM.zip › Detailed_results/Schizosaccharomyces-pombe-database/ECL/aleitner_M1012_006.mzXML.inter.csv]

scan_num	spectrum_precursor_mz	charge	score	delta_score	abs_ppm	peptide_1	site_1	mod_1	protein_1	protein_annotation_1	peptide_2	site_2	mod_2	protein_2	protein_annotation_2	q_value
3054	460.26987	3	0.3783	1.00	11.34	SSLKR	4		sp|O74113|CDC45_SCHPO&sp|O94441|YPP1_SCHPO	Cell division control protein 45 homolog OS=Schizosaccharomyces pombe (strain 972 / ATCC 24843) GN=sna41 PE=1 SV=1	SNFKR	4		sp|Q09175|KRP1_SCHPO	Dibasic-processing endoprotease OS=Schizosaccharomyces pombe (strain 972 / ATCC 24843) GN=krp1 PE=1 SV=1	NaN
6700	639.1012	4	0.3449	0.91	-4.88	KFGGIPISFK	1		sp|Q09773|MUG62_SCHPO	Meiotically up-regulated gene 62 protein OS=Schizosaccharomyces pombe (strain 972 / ATCC 24843) GN=mug62 PE=1 SV=1	NYELAIEQSKK	10		sp|O94474|SKI3_SCHPO	Superkiller protein 3 OS=Schizosaccharomyces pombe (strain 972 / ATCC 24843) GN=ski3 PE=3 SV=1	0.0000
5870	894.8347	3	0.3129	0.99	-6.19	LKQLLSSK	2		sp|O13733|PPK3_SCHPO	Protein kinase domain-containing protein ppk3 OS=Schizosaccharomyces pombe (strain 972 / ATCC 24843) GN=ppk3 PE=3 SV=1	TFANLVSSTLYEKR	13		sp|Q9Y7T8|PSB3_SCHPO	Probable proteasome subunit beta type-3 OS=Schizosaccharomyces pombe (strain 972 / ATCC 24843) GN=pup3 PE=3 SV=1	0.0000
7511	639.101	4	0.2996	0.93	-5.17	KFGGIPISFK	1		sp|Q09773|MUG62_SCHPO	Meiotically up-regulated gene 62 protein OS=Schizosaccharomyces pombe (strain 972 / ATCC 24843) GN=mug62 PE=1 SV=1	NYELAIEQSKK	10		sp|O94474|SKI3_SCHPO	Superkiller protein 3 OS=Schizosaccharomyces pombe (strain 972 / ATCC 24843) GN=ski3 PE=3 SV=1	0.0000
5941	580.6718	3	0.2935	0.96	-10.67	MNILR	1		sp|O94526|PTEN_SCHPO	Phosphatidylinositol 3;4;5-trisphosphate 3-phosphatase ptn1 OS=Schizosaccharomyces pombe (strain 972 / ATCC 24843) GN=ptn1 PE=3 SV=1	ALKENIIR	3		sp|Q9P7K9|YOSF_SCHPO	Putative aldehyde dehydrogenase-like protein C21C3 OS=Schizosaccharomyces pombe (strain 972 / ATCC 24843) GN=SPBC21C3.15c PE=3 SV=1	0.0000
3603	637.55945	5	0.2846	0.96	11.28	LLTDLCKSPAQK	7	57.02146@C;	sp|Q9P6K4|YLF7_SCHPO	Uncharacterized protein C30C2.07 OS=Schizosaccharomyces pombe (strain 972 / ATCC 24843) GN=SPAC30C2.07 PE=1 SV=1	LLSEAFVEKIQNGPK	9		sp|O74941|PEX1_SCHPO	Peroxisomal ATPase pex1 OS=Schizosaccharomyces pombe (strain 972 / ATCC 24843) GN=pex1 PE=3 SV=1	0.0000
6856	639.1013	4	0.2763	0.98	-4.69	KFGGIPISFK	1		sp|Q09773|MUG62_SCHPO	Meiotically up-regulated gene 62 protein OS=Schizosaccharomyces pombe (strain 972 / ATCC 24843) GN=mug62 PE=1 SV=1	NYELAIEQSKK	10		sp|O94474|SKI3_SCHPO	Superkiller protein 3 OS=Schizosaccharomyces pombe (strain 972 / ATCC 24843) GN=ski3 PE=3 SV=1	0.0000
5887	1154.6233	3	0.2735	0.99	6.07	QMRPKNTLK	5		sp|Q9P7T9|YI7H_SCHPO	Uncharacterized membrane protein C977.17 OS=Schizosaccharomyces pombe (strain 972 / ATCC 24843) GN=SPAC977.17 PE=3 SV=1	VYQTEPAGIYNAWKATAIGR	14		sp|Q10329|PSA4_SCHPO	Probable proteasome subunit alpha type-4 OS=Schizosaccharomyces pombe (strain 972 / ATCC 24843) GN=pre6 PE=3 SV=1	0.0000
6018	597.04565	4	0.2723	0.94	4.81	MEPSQR	1		sp|Q12519|YJ87_SCHPO	Uncharacterized MFS-type transporter C330.07c OS=Schizosaccharomyces pombe (strain 972 / ATCC 24843) GN=SPCC330.07c PE=1 SV=1	FTDASNNTKFISR	9		sp|P87319|VP13A_SCHPO	Vacuolar protein sorting-associated protein 13a OS=Schizosaccharomyces pombe (strain 972 / ATCC 24843) GN=vps13a PE=3 SV=2	0.0000
5127	705.40735	5	0.2705	0.92	5.41	IQYVGKQDPK	6		sp|P41878|RPN11_SCHPO	26S proteasome regulatory subunit rpn11 OS=Schizosaccharomyces pombe (strain 972 / ATCC 24843) GN=rpn11 PE=1 SV=2	ILSTLDRELLKPSASVALQR	11		sp|O74894|PRS6B_SCHPO	26S protease regulatory subunit 6B homolog OS=Schizosaccharomyces pombe (strain 972 / ATCC 24843) GN=rpt3 PE=3 SV=1	0.1429
5684	558.91144	5	0.2686	1.00	-3.68	EILVDANSNGKK	11		sp|Q9HDX8|ALO_SCHPO	D-arabinono-1;4-lactone oxidase OS=Schizosaccharomyces pombe (strain 972 / ATCC 24843) GN=alo1 PE=3 SV=1	LAPSKLFYLASR	5		sp|Q9UTB0|YL88_SCHPO	Dilute domain-containing protein C25B8.08 OS=Schizosaccharomyces pombe (strain 972 / ATCC 24843) GN=SPAC25B8.08 PE=3 SV=1	0.1429
4184	951.7644	4	0.2639	0.74	4.56	VAEKAQINTQEYGR	4		sp|O14250|PSA6_SCHPO	Probable proteasome subunit alpha type-6 OS=Schizosaccharomyces pombe (strain 972 / ATCC 24843) GN=SPAC6G10.04c PE=3 SV=1	HIGIATTGFIPDGQHIVKR	18		sp|O59770|PSA7_SCHPO	Probable proteasome subunit alpha type-7 OS=Schizosaccharomyces pombe (strain 972 / ATCC 24843) GN=pre10 PE=1 SV=1	0.1429
8512	873.1343	3	0.2633	0.86	-8.77	DTPNYKSIFK	6		sp|O94676|UTP22_SCHPO	U3 small nucleolar RNA-associated protein 22 OS=Schizosaccharomyces pombe (strain 972 / ATCC 24843) GN=utp22 PE=3 SV=1	ALPKPLGVDTEK	4		sp|O13735|FAT1_SCHPO	Actin-interacting protein 3 homolog OS=Schizosaccharomyces pombe (strain 972 / ATCC 24843) GN=fat1 PE=1 SV=2	0.1429
4624	1165.5721	3	0.2608	0.86	4.68	KVAQTTYK	1		sp|O94579|PSA2_SCHPO	Probable proteasome subunit alpha type-2 OS=Schizosaccharomyces pombe (strain 972 / ATCC 24843) GN=pre8 PE=3 SV=1	SEAAEFEYKNGYPMPCDVLAK	9	57.02146@C;	sp|O94517|PSA1_SCHPO	Probable proteasome subunit alpha type-1 OS=Schizosaccharomyces pombe (strain 972 / ATCC 24843) GN=SPBC646.16 PE=3 SV=1	0.1429
3324	743.90265	4	0.2567	1.00	-6.24	KLRPTSALNEK	1		sp|O14147|CHL1_SCHPO	ATP-dependent RNA helicase chl1 OS=Schizosaccharomyces pombe (strain 972 / ATCC 24843) GN=chl1 PE=3 SV=1	MSSKSSLELANNAVK	1		sp|Q9P7S2|RPN6_SCHPO	Probable 26S proteasome regulatory subunit rpn6 OS=Schizosaccharomyces pombe (strain 972 / ATCC 24843) GN=rpn6 PE=3 SV=1	0.1429
7046	634.56805	5	0.2541	0.97	11.02	KQKPVYTNK	1		sp|Q10251|IF2P_SCHPO	Eukaryotic translation initiation factor 5B OS=Schizosaccharomyces pombe (strain 972 / ATCC 24843) GN=SPAC56F8.03 PE=1 SV=1	ILPNKVDPLVSLMMVEK	5		sp|P41836|PRS8_SCHPO	26S protease regulatory subunit 8 homolog OS=Schizosaccharomyces pombe (strain 972 / ATCC 24843) GN=let1 PE=3 SV=1	0.3333
6079	894.85626	3	0.2530	0.98	6.37	VGIKPPK	4		sp|O74445|PRS10_SCHPO	Probable 26S protease subunit rpt4 OS=Schizosaccharomyces pombe (strain 972 / ATCC 24843) GN=rpt4 PE=3 SV=2	TMLVKAVANSTAANFIR	5		sp|O74894|PRS6B_SCHPO	26S protease regulatory subunit 6B homolog OS=Schizosaccharomyces pombe (strain 972 / ATCC 24843) GN=rpt3 PE=3 SV=1	0.3333
5808	1182.6215	3	0.2521	0.99	-9.78	YLLLKPAR	5		sp|O60112|YG63_SCHPO	Uncharacterized Rab geranylgeranyltransferase C15C4.03 OS=Schizosaccharomyces pombe (strain 972 / ATCC 24843) GN=SPBC15C4.03 PE=3 SV=1	DEKVANEQEQALTNLSDLYVR	3		sp|Q9P7S2|RPN6_SCHPO	Probable 26S proteasome regulatory subunit rpn6 OS=Schizosaccharomyces pombe (strain 972 / ATCC 24843) GN=rpn6 PE=3 SV=1	0.3333
9429	988.59247	3	0.2510	0.96	3.21	LGVKPPK	4		sp|O14126|PRS6A_SCHPO	26S protease regulatory subunit 6A OS=Schizosaccharomyces pombe (strain 972 / ATCC 24843) GN=tbp1 PE=3 SV=1	AVAASLGVNFLKVVSSAIVDK	12		sp|O74445|PRS10_SCHPO	Probable 26S protease subunit rpt4 OS=Schizosaccharomyces pombe (strain 972 / ATCC 24843) GN=rpt4 PE=3 SV=2	0.3333
7603	646.09845	4	0.2509	0.96	-9.08	KMGVPYAIVK	1		sp|O13672|RL8_SCHPO	60S ribosomal protein L8 OS=Schizosaccharomyces pombe (strain 972 / ATCC 24843) GN=rpl8 PE=1 SV=3	FNDNHHKSIVK	7		sp|O59783|YCN6_SCHPO	Uncharacterized protein C320.06 OS=Schizosaccharomyces pombe (strain 972 / ATCC 24843) GN=SPCC320.06 PE=4 SV=1	0.3333
5345	730.14215	4	0.2493	0.96	6.70	KLHNTIQELK	1		sp|Q9US03|KLP2_SCHPO	Kinesin-like protein 2 OS=Schizosaccharomyces pombe (strain 972 / ATCC 24843) GN=klp2 PE=3 SV=1	HTDTHHSSKHELK	9		sp|P78759|2AD2_SCHPO	Serine/threonine-protein phosphatase 2A 56 kDa regulatory subunit delta 2 isoform OS=Schizosaccharomyces pombe (strain 972 / ATCC 24843) GN=par2 PE=1 SV=2	0.3333
7438	639.10223	4	0.2491	0.91	-3.25	KFGGIPISFK	1		sp|Q09773|MUG62_SCHPO	Meiotically up-regulated gene 62 protein OS=Schizosaccharomyces pombe (strain 972 / ATCC 24843) GN=mug62 PE=1 SV=1	NYELAIEQSKK	10		sp|O94474|SKI3_SCHPO	Superkiller protein 3 OS=Schizosaccharomyces pombe (strain 972 / ATCC 24843) GN=ski3 PE=3 SV=1	0.3333
5985	703.14966	4	0.2482	0.99	0.87	MKPLVSPGLAK	2		sp|Q8NIQ1|YERI_SCHPO	Uncharacterized membrane protein C2F3.18c OS=Schizosaccharomyces pombe (strain 972 / ATCC 24843) GN=SPAC2F3.18c PE=4 SV=3	DNQLISPPKINHR	9		sp|Q7LL22|NSK1_SCHPO	Kinetochore protein nsk1 OS=Schizosaccharomyces pombe (strain 972 / ATCC 24843) GN=nsk1 PE=1 SV=1	0.3333
6029	924.824	3	0.2473	1.00	11.19	KPVDLR	1		sp|P78972|SLP1_SCHPO	WD repeat-containing protein slp1 OS=Schizosaccharomyces pombe (strain 972 / ATCC 24843) GN=slp1 PE=1 SV=1	MTDKYAFSLTTFSPNGK	4		sp|O94579|PSA2_SCHPO	Probable proteasome subunit alpha type-2 OS=Schizosaccharomyces pombe (strain 972 / ATCC 24843) GN=pre8 PE=3 SV=1	0.3333
8091	1106.2788	3	0.2473	0.95	4.71	FFEKEDVQSLK	4		sp|Q9UTM3|RPN5_SCHPO	26S proteasome regulatory subunit rpn5 OS=Schizosaccharomyces pombe (strain 972 / ATCC 24843) GN=rpn5a PE=1 SV=1	EVIELPLKNPELFLR	8		sp|O74445|PRS10_SCHPO	Probable 26S protease subunit rpt4 OS=Schizosaccharomyces pombe (strain 972 / ATCC 24843) GN=rpt4 PE=3 SV=2	0.3333
4884	777.20746	5	0.2469	0.98	3.33	QIAKLER	4		sp|P10841|MATPC_SCHPM	Mating-type P-specific polypeptide Pc OS=Schizosaccharomyces pombe GN=matPc PE=2 SV=1	LEIKEGNYGDGYALQPSYIHEYLSK	4		sp|Q9USQ9|PSB7_SCHPO	Probable proteasome subunit beta type-7 OS=Schizosaccharomyces pombe (strain 972 / ATCC 24843) GN=SPBC577.10 PE=3 SV=1	0.3333
9982	814.78925	3	0.2444	1.00	2.00	KSEPFIK	1		sp|Q10369|YDBJ_SCHPO	Uncharacterized protein C22E12.19 OS=Schizosaccharomyces pombe (strain 972 / ATCC 24843) GN=SPAC22E12.19 PE=3 SV=2	SSTELKIPPVETR	6		sp|O94473|YC64_SCHPO	Uncharacterized membrane protein C1919.04 OS=Schizosaccharomyces pombe (strain 972 / ATCC 24843) GN=SPCC1919.04 PE=1 SV=1	0.3333
2477	500.59702	3	0.2415	0.95	-9.94	KDGNR	1		sp|Q09673|PANC_SCHPO	Pantoate--beta-alanine ligase OS=Schizosaccharomyces pombe (strain 972 / ATCC 24843) GN=pan6 PE=3 SV=1	NKELNR	2		sp|Q9UTK4|NU189_SCHPO	Nucleoporin nup189 OS=Schizosaccharomyces pombe (strain 972 / ATCC 24843) GN=nup189 PE=1 SV=1	0.3333
4378	677.33014	4	0.2412	0.96	-1.35	MEDLLNNAK	1		sp|P36589|CDC14_SCHPO	Cell division control protein 14 OS=Schizosaccharomyces pombe (strain 972 / ATCC 24843) GN=cdc14 PE=1 SV=1	MDMIDEAITEVVR	1		sp|P36583|PCK2_SCHPO	Protein kinase C-like 2 OS=Schizosaccharomyces pombe (strain 972 / ATCC 24843) GN=pck2 PE=1 SV=2	0.3333
5301	627.1002	4	0.2404	0.98	3.12	KFGGIPISFK	1		sp|Q09773|MUG62_SCHPO	Meiotically up-regulated gene 62 protein OS=Schizosaccharomyces pombe (strain 972 / ATCC 24843) GN=mug62 PE=1 SV=1	NTSIHHAPNKR	10		sp|O94484|YC73_SCHPO	Uncharacterized protein C417.03 OS=Schizosaccharomyces pombe (strain 972 / ATCC 24843) GN=SPCC417.03 PE=4 SV=1	0.3333
2374	656.3402	4	0.2373	1.00	-4.66	KQSSK	1		sp|O60174|SFC6_SCHPO	Transcription factor tau subunit sfc6 OS=Schizosaccharomyces pombe (strain 972 / ATCC 24843) GN=sfc6 PE=1 SV=1	HFEQVINEKHEDALAK	9		sp|O74762|RPN2_SCHPO	26S proteasome regulatory subunit rpn2 OS=Schizosaccharomyces pombe (strain 972 / ATCC 24843) GN=rpn2 PE=1 SV=1	0.4348
5374	627.09924	4	0.2364	0.98	1.56	KFGGIPISFK	1		sp|Q09773|MUG62_SCHPO	Meiotically up-regulated gene 62 protein OS=Schizosaccharomyces pombe (strain 972 / ATCC 24843) GN=mug62 PE=1 SV=1	NTSIHHAPNKR	10		sp|O94484|YC73_SCHPO	Uncharacterized protein C417.03 OS=Schizosaccharomyces pombe (strain 972 / ATCC 24843) GN=SPCC417.03 PE=4 SV=1	0.4348
7682	686.8516	4	0.2354	0.92	-6.05	KIDALASK	1		sp|O74940|NADE_SCHPO	Putative glutamine-dependent NAD(+) synthetase OS=Schizosaccharomyces pombe (strain 972 / ATCC 24843) GN=SPCC553.02 PE=3 SV=1	SKGYGYVDFETPEAAK	2		sp|P41891|GAR2_SCHPO	Protein gar2 OS=Schizosaccharomyces pombe (strain 972 / ATCC 24843) GN=gar2 PE=1 SV=2	0.4348
6564	1313.6952	3	0.2346	1.00	6.26	KPRGK	1		sp|P08096|TOP2_SCHPO	DNA topoisomerase 2 OS=Schizosaccharomyces pombe (strain 972 / ATCC 24843) GN=top2 PE=1 SV=2	LQNVSNFQKIAMVDNHVCLAFAGLNADAR	9	57.02146@C;	sp|Q10329|PSA4_SCHPO	Probable proteasome subunit alpha type-4 OS=Schizosaccharomyces pombe (strain 972 / ATCC 24843) GN=pre6 PE=3 SV=1	0.4348
6638	668.6154	4	0.2339	0.96	1.28	QGKITEK	3		sp|O74511|EKC1_SCHPO	Extragenic suppressor of kinetochore protein 1 OS=Schizosaccharomyces pombe (strain 972 / ATCC 24843) GN=ekc1 PE=1 SV=2	MLVYYGGSALSVQSKK	1		sp|O14228|PUR4_SCHPO	Probable phosphoribosylformylglycinamidine synthase OS=Schizosaccharomyces pombe (strain 972 / ATCC 24843) GN=ade3 PE=3 SV=1	0.4348
5046	446.53247	3	0.2338	1.00	-7.12	MDGNR	1		sp|O14267|YFPC_SCHPO	Uncharacterized UPF0442 protein C7D4.12c OS=Schizosaccharomyces pombe (strain 972 / ATCC 24843) GN=SPAC7D4.12c PE=3 SV=1	MQSSR	1		sp|O94259|UTP16_SCHPO	Probable U3 small nucleolar RNA-associated protein 16 OS=Schizosaccharomyces pombe (strain 972 / ATCC 24843) GN=utp16 PE=1 SV=2	0.4348
6038	667.6145	4	0.2332	0.84	-6.41	LVQYPDFPKK	9		sp|O42842|APT_SCHPO	Adenine phosphoribosyltransferase OS=Schizosaccharomyces pombe (strain 972 / ATCC 24843) GN=apt1 PE=3 SV=1	IVKQINDFYR	3		sp|Q9P6R8|CWC24_SCHPO	Pre-mRNA-splicing factor cwf24 OS=Schizosaccharomyces pombe (strain 972 / ATCC 24843) GN=cwf24 PE=1 SV=1	0.4348
4797	864.24493	5	0.2327	0.97	-2.94	VKIMLPEPK	2		sp|O60128|RS3_SCHPO	40S ribosomal protein S3 OS=Schizosaccharomyces pombe (strain 972 / ATCC 24843) GN=rps3 PE=1 SV=1	YQKPVDTEEENDKNPPPLDEGDIELLK	3		sp|O42931|PRS7_SCHPO	26S protease regulatory subunit 7 homolog OS=Schizosaccharomyces pombe (strain 972 / ATCC 24843) GN=rpt1 PE=1 SV=2	0.4348
10048	814.78925	3	0.2324	0.95	8.90	LYQEWKK	6		sp|O74732|ERG27_SCHPO	3-keto-steroid reductase OS=Schizosaccharomyces pombe (strain 972 / ATCC 24843) GN=erg27 PE=2 SV=1	EFQIIIYEKK	9		sp|P36582|PCK1_SCHPO	Protein kinase C-like 1 OS=Schizosaccharomyces pombe (strain 972 / ATCC 24843) GN=pck1 PE=3 SV=2	0.4348
5118	881.50726	4	0.2322	0.98	-5.96	MSLDLLSRLK	1		sp|O94679|CND1_SCHPO	Condensin complex subunit 1 OS=Schizosaccharomyces pombe (strain 972 / ATCC 24843) GN=cnd1 PE=1 SV=1	ILSTLDRELLKPSASVALQR	11		sp|O74894|PRS6B_SCHPO	26S protease regulatory subunit 6B homolog OS=Schizosaccharomyces pombe (strain 972 / ATCC 24843) GN=rpt3 PE=3 SV=1	0.4348
3440	663.11615	4	0.2319	0.98	-5.90	FVSKVITK	4		sp|O13725|NNRE_SCHPO	NAD(P)H-hydrate epimerase OS=Schizosaccharomyces pombe (strain 972 / ATCC 24843) GN=mug182 PE=1 SV=1	VTSKLLEQEESAEK	4		sp|Q09682|PSA3_SCHPO	Probable proteasome subunit alpha type-3 OS=Schizosaccharomyces pombe (strain 972 / ATCC 24843) GN=SPAC13C5.01c PE=3 SV=1	0.4348
1140	585.2591	5	0.2318	0.80	-2.42	DYFSNKSDDK	6		sp|O59742|CLU_SCHPO	Clustered mitochondria protein homolog OS=Schizosaccharomyces pombe (strain 972 / ATCC 24843) GN=clu1 PE=3 SV=3	CTENKHYEQETK	5	57.02146@C;	sp|O74424|NU211_SCHPO	Nucleoporin nup211 OS=Schizosaccharomyces pombe (strain 972 / ATCC 24843) GN=nup211 PE=1 SV=1	0.4348
10418	725.59717	5	0.2301	0.97	5.05	MTQPDIEIVIK	1		sp|O94594|YC84_SCHPO	Putative uncharacterized membrane protein C622.04 OS=Schizosaccharomyces pombe (strain 972 / ATCC 24843) GN=SPCC622.04 PE=4 SV=1	TVLQDVEANIAALMQATKQR	18		sp|O42897|RPN3_SCHPO	Probable 26S proteasome regulatory subunit rpn3 OS=Schizosaccharomyces pombe (strain 972 / ATCC 24843) GN=rpn3 PE=3 SV=2	0.4348
9983	963.8506	3	0.2293	0.97	3.80	YLQKLLDENPK	4		sp|Q09829|YAD3_SCHPO	Pumilio domain-containing protein C4G8.03c OS=Schizosaccharomyces pombe (strain 972 / ATCC 24843) GN=SPAC4G8.03c PE=3 SV=1	LLMKLSSQNDDK	4		sp|O74762|RPN2_SCHPO	26S proteasome regulatory subunit rpn2 OS=Schizosaccharomyces pombe (strain 972 / ATCC 24843) GN=rpn2 PE=1 SV=1	0.4348
8654	873.13434	3	0.2285	0.89	-8.68	DTPNYKSIFK	6		sp|O94676|UTP22_SCHPO	U3 small nucleolar RNA-associated protein 22 OS=Schizosaccharomyces pombe (strain 972 / ATCC 24843) GN=utp22 PE=3 SV=1	ALPKPLGVDTEK	4		sp|O13735|FAT1_SCHPO	Actin-interacting protein 3 homolog OS=Schizosaccharomyces pombe (strain 972 / ATCC 24843) GN=fat1 PE=1 SV=2	0.4348
7100	701.63336	4	0.2278	0.91	0.09	DFLDAVQKVVK	8		sp|O42931|PRS7_SCHPO	26S protease regulatory subunit 7 homolog OS=Schizosaccharomyces pombe (strain 972 / ATCC 24843) GN=rpt1 PE=1 SV=2	KILFENPDEATK	1		sp|P36612|PRS4_SCHPO	26S protease regulatory subunit 4 homolog OS=Schizosaccharomyces pombe (strain 972 / ATCC 24843) GN=mts2 PE=2 SV=1	0.4348
10421	723.1821	5	0.2278	0.99	-6.63	KSNLQVTDDVR	1		sp|O13651|SYIC_SCHPO	Isoleucine--tRNA ligase; cytoplasmic OS=Schizosaccharomyces pombe (strain 972 / ATCC 24843) GN=irs1 PE=3 SV=1	TVLQDVEANIAALMQATKQR	18		sp|O42897|RPN3_SCHPO	Probable 26S proteasome regulatory subunit rpn3 OS=Schizosaccharomyces pombe (strain 972 / ATCC 24843) GN=rpn3 PE=3 SV=2	0.4348
6563	985.5191	4	0.2272	0.99	2.11	KRPGK	1		sp|O94385|PO152_SCHPO&sp|O13802|EBP2_SCHPO	Nucleoporin pom152 OS=Schizosaccharomyces pombe (strain 972 / ATCC 24843) GN=pom152 PE=3 SV=3	LQNVSNFQKIAMVDNHVCLAFAGLNADAR	9	57.02146@C;	sp|Q10329|PSA4_SCHPO	Probable proteasome subunit alpha type-4 OS=Schizosaccharomyces pombe (strain 972 / ATCC 24843) GN=pre6 PE=3 SV=1	0.4348
3335	851.96136	4	0.2271	1.00	6.24	GKIVNLK	2		sp|Q9P7N0|MUG11_SCHPO	Meiotically up-regulated gene 11 protein OS=Schizosaccharomyces pombe (strain 972 / ATCC 24843) GN=mug11 PE=1 SV=1	AFNNAGITSVGVTGKNCACVISQK	15	57.02146@C;	sp|O94517|PSA1_SCHPO	Probable proteasome subunit alpha type-1 OS=Schizosaccharomyces pombe (strain 972 / ATCC 24843) GN=SPBC646.16 PE=3 SV=1	0.4348
4105	996.1811	3	0.2257	1.00	-7.61	SISNKLGPR	5		tr|S6B6T0|S6B6T0_SCHPM&sp|Q9P7T7|POF1L_SCHPO	Conserved fungal protein OS=Schizosaccharomyces pombe PE=4 SV=1	AVYDTAVVQEDPEKWK	14		sp|Q9UTM3|RPN5_SCHPO	26S proteasome regulatory subunit rpn5 OS=Schizosaccharomyces pombe (strain 972 / ATCC 24843) GN=rpn5a PE=1 SV=1	0.4348
4513	461.94394	3	0.2251	0.96	-1.59	QKGPK	2		sp|O59706|SAP61_SCHPO	Pre-mRNA-splicing factor sap61 OS=Schizosaccharomyces pombe (strain 972 / ATCC 24843) GN=sap61 PE=1 SV=1	VLKDSK	3		sp|Q10284|HSP75_SCHPO	Heat shock protein sks2 OS=Schizosaccharomyces pombe (strain 972 / ATCC 24843) GN=sks2 PE=1 SV=2	0.4348
6842	612.98346	3	0.2246	0.86	-4.65	LENKH	4		sp|Q9P7I2|KCC1_SCHPO	Calcium/calmodulin-dependent protein kinase type I OS=Schizosaccharomyces pombe (strain 972 / ATCC 24843) GN=cmk1 PE=1 SV=1	LEAEENAKR	8		sp|Q10475|IF4G_SCHPO	Eukaryotic translation initiation factor 4 gamma OS=Schizosaccharomyces pombe (strain 972 / ATCC 24843) GN=tif471 PE=1 SV=1	0.4348
4614	874.4335	4	0.2231	0.86	7.62	KVAQTTYK	1		sp|O94579|PSA2_SCHPO	Probable proteasome subunit alpha type-2 OS=Schizosaccharomyces pombe (strain 972 / ATCC 24843) GN=pre8 PE=3 SV=1	SEAAEFEYKNGYPMPCDVLAK	9	57.02146@C;	sp|O94517|PSA1_SCHPO	Probable proteasome subunit alpha type-1 OS=Schizosaccharomyces pombe (strain 972 / ATCC 24843) GN=SPBC646.16 PE=3 SV=1	0.4348
5227	861.8312	5	0.2221	1.00	-5.79	LYFCKLAK	5	57.02146@C;	sp|Q92349|MUG79_SCHPO	Meiotically up-regulated gene 79 protein OS=Schizosaccharomyces pombe (strain 972 / ATCC 24843) GN=mug79 PE=1 SV=1	YQKPVDTEEENDKNPPPLDEGDIELLK	3		sp|O42931|PRS7_SCHPO	26S protease regulatory subunit 7 homolog OS=Schizosaccharomyces pombe (strain 972 / ATCC 24843) GN=rpt1 PE=1 SV=2	0.4348
6358	651.12	4	0.2221	0.96	-6.57	MVNLNIK	1		sp|Q9P7W5|RIO2_SCHPO	Serine/threonine-protein kinase rio2 OS=Schizosaccharomyces pombe (strain 972 / ATCC 24843) GN=rio2 PE=3 SV=2	FLPVKTCSDLLLVK	5	57.02146@C;	sp|P78811|UGPA1_SCHPO	Probable UTP--glucose-1-phosphate uridylyltransferase OS=Schizosaccharomyces pombe (strain 972 / ATCC 24843) GN=fuy1 PE=1 SV=2	0.4348
5415	927.07	5	0.2217	0.83	6.01	VAEKAQINTQEYGR	4		sp|O14250|PSA6_SCHPO	Probable proteasome subunit alpha type-6 OS=Schizosaccharomyces pombe (strain 972 / ATCC 24843) GN=SPAC6G10.04c PE=3 SV=1	LEIKEGNYGDGYALQPSYIHEYLSK	4		sp|Q9USQ9|PSB7_SCHPO	Probable proteasome subunit beta type-7 OS=Schizosaccharomyces pombe (strain 972 / ATCC 24843) GN=SPBC577.10 PE=3 SV=1	0.4348
5528	1054.1981	3	0.2216	0.94	-8.73	KLVYDALAVV	1		sp|O74740|CFT2_SCHPO	Cleavage factor two protein 2 OS=Schizosaccharomyces pombe (strain 972 / ATCC 24843) GN=cft2 PE=1 SV=1	EGKGEIYSFDPVGSYER	3		sp|Q9UQY2|PSB6_SCHPO	Probable proteasome subunit beta type-6 OS=Schizosaccharomyces pombe (strain 972 / ATCC 24843) GN=pam1 PE=3 SV=1	0.4348
9821	620.829	4	0.2209	0.99	6.79	EIESPDKDR	7		sp|O74354|DNT1_SCHPO	Nucleolar protein dnt1 OS=Schizosaccharomyces pombe (strain 972 / ATCC 24843) GN=dnt1 PE=1 SV=1	KPYHEGLLAAR	1		sp|O42648|YF98_SCHPO	HMG box-containing protein C10F6.08c OS=Schizosaccharomyces pombe (strain 972 / ATCC 24843) GN=SPAC10F6.08c PE=1 SV=1	0.4348
3091	549.9063	5	0.2200	0.92	-9.07	SKTVDPK	2		sp|Q09685|DRE4_SCHPO	Pre-mRNA-splicing factor dre4 OS=Schizosaccharomyces pombe (strain 972 / ATCC 24843) GN=dre4 PE=1 SV=1	ENLTIKNSLEAYVVIK	6		sp|Q9USL3|SYIM_SCHPO	Isoleucine--tRNA ligase; mitochondrial OS=Schizosaccharomyces pombe (strain 972 / ATCC 24843) GN=ism1 PE=3 SV=1	0.4348
8598	655.1016	4	0.2198	0.98	-10.17	DTPNYKSIFK	6		sp|O94676|UTP22_SCHPO	U3 small nucleolar RNA-associated protein 22 OS=Schizosaccharomyces pombe (strain 972 / ATCC 24843) GN=utp22 PE=3 SV=1	ALPKPLGVDTEK	4		sp|O13735|FAT1_SCHPO	Actin-interacting protein 3 homolog OS=Schizosaccharomyces pombe (strain 972 / ATCC 24843) GN=fat1 PE=1 SV=2	0.4348
7258	1166.3989	4	0.2191	0.70	2.09	KLLLLLK	1		sp|Q9HDX9|SYEM_SCHPO	Glutamate--tRNA ligase; mitochondrial OS=Schizosaccharomyces pombe (strain 972 / ATCC 24843) GN=mse1 PE=3 SV=1	YVAGVQQKYTQSGGVRPFGVSTLIAGFDVGDNTPR	8		sp|Q10329|PSA4_SCHPO	Probable proteasome subunit alpha type-4 OS=Schizosaccharomyces pombe (strain 972 / ATCC 24843) GN=pre6 PE=3 SV=1	0.4348
3910	681.8905	4	0.2191	0.82	4.39	IQYVGKQDPK	6		sp|P41878|RPN11_SCHPO	26S proteasome regulatory subunit rpn11 OS=Schizosaccharomyces pombe (strain 972 / ATCC 24843) GN=rpn11 PE=1 SV=2	ELLKPSASVALQR	4		sp|O74894|PRS6B_SCHPO	26S protease regulatory subunit 6B homolog OS=Schizosaccharomyces pombe (strain 972 / ATCC 24843) GN=rpt3 PE=3 SV=1	0.4348
4349	735.6552	4	0.2187	0.98	-8.31	VIQKHIR	4		sp|O60105|PUR8_SCHPO	Adenylosuccinate lyase OS=Schizosaccharomyces pombe (strain 972 / ATCC 24843) GN=ade8 PE=3 SV=1	DPEFKQLAETITEIFK	5		sp|P0CAN9|YK1G_SCHPO	Uncharacterized protein PB1A10.16; mitochondrial OS=Schizosaccharomyces pombe (strain 972 / ATCC 24843) GN=SPAPB1A10.16 PE=4 SV=1	0.4348
5209	1226.6366	3	0.2183	0.96	9.23	LKTATPPQK	2		sp|Q9P324|YI78_SCHPO	Uncharacterized oxidoreductase C977.08/C1348.09 OS=Schizosaccharomyces pombe (strain 972 / ATCC 24843) GN=SPAC977.08 PE=3 SV=1	SAQEILCNEPVETYGSFDLKEK	20	57.02146@C;	sp|Q9UTM3|RPN5_SCHPO	26S proteasome regulatory subunit rpn5 OS=Schizosaccharomyces pombe (strain 972 / ATCC 24843) GN=rpn5a PE=1 SV=1	0.4348
3371	596.74603	5	0.2181	0.98	3.28	QIAKFVVSLGER	4		sp|O42931|PRS7_SCHPO	26S protease regulatory subunit 7 homolog OS=Schizosaccharomyces pombe (strain 972 / ATCC 24843) GN=rpt1 PE=1 SV=2	HTGWILKPVFAAR	7		sp|P78810|VTC4_SCHPO	Vacuolar transporter chaperone 4 OS=Schizosaccharomyces pombe (strain 972 / ATCC 24843) GN=vtc4 PE=1 SV=2	0.4348
9317	974.9851	4	0.2173	0.86	5.45	SFLPFGKGNGGLDEGTANV	7		sp|Q92344|FTA5_SCHPO	Kinetochore protein fta5 OS=Schizosaccharomyces pombe (strain 972 / ATCC 24843) GN=fta5 PE=1 SV=1	SFLPFGKGNGGLDEGTANV	7		sp|Q92344|FTA5_SCHPO	Kinetochore protein fta5 OS=Schizosaccharomyces pombe (strain 972 / ATCC 24843) GN=fta5 PE=1 SV=1	0.4348
8964	1022.555	4	0.2170	0.98	-6.39	MNRIGILSR	1		sp|O42894|RRP46_SCHPO	Exosome complex component rrp46 OS=Schizosaccharomyces pombe (strain 972 / ATCC 24843) GN=rrp46 PE=3 SV=1	LPYVALGSGSLAAISVLETKYQPDLER	20		sp|Q09841|PSB2_SCHPO	Probable proteasome subunit beta type-2 OS=Schizosaccharomyces pombe (strain 972 / ATCC 24843) GN=pup1 PE=2 SV=1	0.4348
1108	546.699	5	0.2169	1.00	-5.73	LGKMLK	3		sp|O14019|HAL4_SCHPO	Serine/threonine-protein kinase hal4 OS=Schizosaccharomyces pombe (strain 972 / ATCC 24843) GN=hal4 PE=1 SV=1	CVIELSKSELKPNEEK	7	57.02146@C;	sp|Q9UTN7|MUG95_SCHPO	Meiotically up-regulated gene 95 protein OS=Schizosaccharomyces pombe (strain 972 / ATCC 24843) GN=mug95 PE=1 SV=1	0.4348
10407	903.72614	4	0.2164	1.00	-2.37	ICSAYYLKTR	8	57.02146@C;	sp|Q7LKZ7|BPH1_SCHPO	Beige protein homolog 1 OS=Schizosaccharomyces pombe (strain 972 / ATCC 24843) GN=lvs1 PE=1 SV=2	TVLQDVEANIAALMQATKQR	18		sp|O42897|RPN3_SCHPO	Probable 26S proteasome regulatory subunit rpn3 OS=Schizosaccharomyces pombe (strain 972 / ATCC 24843) GN=rpn3 PE=3 SV=2	0.4348
3517	650.1036	4	0.2159	0.99	0.09	KVSPR	1		sp|O94297|OXSM_SCHPO	Putative 3-oxoacyl-[acyl-carrier-protein] synthase; mitochondrial OS=Schizosaccharomyces pombe (strain 972 / ATCC 24843) GN=SPBC887.13c PE=3 SV=1	ATSAGPKQTETINWLEK	7		sp|O94517|PSA1_SCHPO	Probable proteasome subunit alpha type-1 OS=Schizosaccharomyces pombe (strain 972 / ATCC 24843) GN=SPBC646.16 PE=3 SV=1	0.4348
1967	913.79987	3	0.2149	0.97	-8.83	GSFQKK	5		sp|Q92360|YDHF_SCHPO	Uncharacterized protein C6G9.15c OS=Schizosaccharomyces pombe (strain 972 / ATCC 24843) GN=SPAC6G9.15c PE=4 SV=1	HFEQVINEKHEDALAK	9		sp|O74762|RPN2_SCHPO	26S proteasome regulatory subunit rpn2 OS=Schizosaccharomyces pombe (strain 972 / ATCC 24843) GN=rpn2 PE=1 SV=1	0.4583
9865	573.51605	5	0.2149	0.94	9.72	EQKWHLIIER	3		sp|P53692|SMC6_SCHPO	Structural maintenance of chromosomes protein 6 OS=Schizosaccharomyces pombe (strain 972 / ATCC 24843) GN=smc6 PE=1 SV=1	MDITDRILQNR	1		sp|Q9USJ4|NTE1_SCHPO	Lysophospholipase NTE1 OS=Schizosaccharomyces pombe (strain 972 / ATCC 24843) GN=nte1 PE=3 SV=1	0.4583
5504	1049.2162	3	0.2147	0.99	4.35	VGIKPPK	4		sp|O74445|PRS10_SCHPO	Probable 26S protease subunit rpt4 OS=Schizosaccharomyces pombe (strain 972 / ATCC 24843) GN=rpt4 PE=3 SV=2	MNGASGAELKGVCTEAGMFALR	10	57.02146@C;	sp|P41836|PRS8_SCHPO	26S protease regulatory subunit 8 homolog OS=Schizosaccharomyces pombe (strain 972 / ATCC 24843) GN=let1 PE=3 SV=1	0.4583
10499	904.2434	4	0.2145	0.98	3.45	MSRLSQLLNSK	1		sp|Q9UT10|YLW5_SCHPO	Uncharacterized GTP-binding protein P8A3.05 OS=Schizosaccharomyces pombe (strain 972 / ATCC 24843) GN=SPAP8A3.05 PE=3 SV=1	TVLQDVEANIAALMQATKQR	18		sp|O42897|RPN3_SCHPO	Probable 26S proteasome regulatory subunit rpn3 OS=Schizosaccharomyces pombe (strain 972 / ATCC 24843) GN=rpn3 PE=3 SV=2	0.4583
5488	1314.6991	3	0.2144	0.98	5.95	MKTALLLK	1		sp|P87214|HEM4_SCHPO	Uroporphyrinogen-III synthase OS=Schizosaccharomyces pombe (strain 972 / ATCC 24843) GN=ups1 PE=3 SV=1	LEIKEGNYGDGYALQPSYIHEYLSK	4		sp|Q9USQ9|PSB7_SCHPO	Probable proteasome subunit beta type-7 OS=Schizosaccharomyces pombe (strain 972 / ATCC 24843) GN=SPBC577.10 PE=3 SV=1	0.4583
4554	669.13153	4	0.2137	0.96	7.13	FLTAKK	5		sp|Q09708|YAGG_SCHPO	Uncharacterized protein C12G12.16c OS=Schizosaccharomyces pombe (strain 972 / ATCC 24843) GN=SPAC12G12.16c PE=3 SV=1	ALQDYKPELASDPIIR	6		sp|Q9P7S2|RPN6_SCHPO	Probable 26S proteasome regulatory subunit rpn6 OS=Schizosaccharomyces pombe (strain 972 / ATCC 24843) GN=rpn6 PE=3 SV=1	0.4800
4560	1165.5696	3	0.2134	0.84	2.52	KVAQTTYK	1		sp|O94579|PSA2_SCHPO	Probable proteasome subunit alpha type-2 OS=Schizosaccharomyces pombe (strain 972 / ATCC 24843) GN=pre8 PE=3 SV=1	SEAAEFEYKNGYPMPCDVLAK	9	57.02146@C;	sp|O94517|PSA1_SCHPO	Probable proteasome subunit alpha type-1 OS=Schizosaccharomyces pombe (strain 972 / ATCC 24843) GN=SPBC646.16 PE=3 SV=1	0.4800
3410	672.129	4	0.2133	0.95	-10.09	KLIASGITR	1		sp|Q10258|MTHR1_SCHPO	Methylenetetrahydrofolate reductase 1 OS=Schizosaccharomyces pombe (strain 972 / ATCC 24843) GN=met9 PE=1 SV=1	ELCIAKASSQEILK	6	57.02146@C;	sp|Q09860|SYC_SCHPO	Probable cysteine--tRNA ligase OS=Schizosaccharomyces pombe (strain 972 / ATCC 24843) GN=SPAC29E6.06c PE=3 SV=1	0.5000
2140	469.91458	3	0.2132	0.98	-5.12	SSSKGR	4		sp|Q9Y7U4|NSE3_SCHPO	Non-structural maintenance of chromosome element 3 OS=Schizosaccharomyces pombe (strain 972 / ATCC 24843) GN=nse3 PE=1 SV=1	MKQSR	1		sp|O94574|YGDH_SCHPO	Putative 2-hydroxyacid dehydrogenase C1773.17c OS=Schizosaccharomyces pombe (strain 972 / ATCC 24843) GN=SPBC1773.17c PE=3 SV=3	0.5000
1125	679.8538	4	0.2130	0.99	-9.17	EEAKPAGLK	4		sp|O14164|EIF3C_SCHPO	Eukaryotic translation initiation factor 3 subunit C OS=Schizosaccharomyces pombe (strain 972 / ATCC 24843) GN=nip1 PE=1 SV=2	QEFWQEKSNSLLK	7		sp|Q9P6N4|PEP5_SCHPO	E3 ubiquitin-protein ligase pep5 OS=Schizosaccharomyces pombe (strain 972 / ATCC 24843) GN=vps11 PE=3 SV=1	0.5000
6142	844.7145	4	0.2130	0.91	6.15	KIEIPLPNEVGR	1		sp|O74445|PRS10_SCHPO	Probable 26S protease subunit rpt4 OS=Schizosaccharomyces pombe (strain 972 / ATCC 24843) GN=rpt4 PE=3 SV=2	ATSAGPKQTETINWLEK	7		sp|O94517|PSA1_SCHPO	Probable proteasome subunit alpha type-1 OS=Schizosaccharomyces pombe (strain 972 / ATCC 24843) GN=SPBC646.16 PE=3 SV=1	0.5152
7253	737.4164	4	0.2129	0.98	3.90	YYEQKIR	5		sp|Q9UTM3|RPN5_SCHPO	26S proteasome regulatory subunit rpn5 OS=Schizosaccharomyces pombe (strain 972 / ATCC 24843) GN=rpn5a PE=1 SV=1	EVIELPLKNPELFLR	8		sp|O74445|PRS10_SCHPO	Probable 26S protease subunit rpt4 OS=Schizosaccharomyces pombe (strain 972 / ATCC 24843) GN=rpt4 PE=3 SV=2	0.5152
3375	696.7827	5	0.2128	0.98	-8.28	IIEHFIAAPKK	10		sp|O74562|SEC8_SCHPO	Exocyst complex component sec8 OS=Schizosaccharomyces pombe (strain 972 / ATCC 24843) GN=sec8 PE=1 SV=2	IIENEQSAEKNAYVINLK	10		sp|O42931|PRS7_SCHPO	26S protease regulatory subunit 7 homolog OS=Schizosaccharomyces pombe (strain 972 / ATCC 24843) GN=rpt1 PE=1 SV=2	0.5152
4981	807.681	4	0.2124	0.98	9.91	TELLKILEAK	5		sp|Q1MTS0|YBH9_SCHPO	Uncharacterized protein C3B8.09 OS=Schizosaccharomyces pombe (strain 972 / ATCC 24843) GN=SPBC3B8.09 PE=1 SV=1	EGKGEIYSFDPVGSYER	3		sp|Q9UQY2|PSB6_SCHPO	Probable proteasome subunit beta type-6 OS=Schizosaccharomyces pombe (strain 972 / ATCC 24843) GN=pam1 PE=3 SV=1	0.5152
9848	576.5114	5	0.2120	1.00	-6.02	KIIELR	1		sp|Q9P3A8|CAND1_SCHPO	Cullin-associated NEDD8-dissociated protein 1 OS=Schizosaccharomyces pombe (strain 972 / ATCC 24843) GN=knd1 PE=3 SV=1	EKDHVEGFAPEVAWVTR	2		sp|O60155|PRS1_SCHPO	Putative proline--tRNA ligase C19C7.06 OS=Schizosaccharomyces pombe (strain 972 / ATCC 24843) GN=prs1 PE=3 SV=1	0.5152
10291	822.9664	4	0.2120	0.98	-4.75	LLKVIFYR	3		sp|O74755|PST3_SCHPO	Paired amphipathic helix protein pst3 OS=Schizosaccharomyces pombe (strain 972 / ATCC 24843) GN=pst3 PE=3 SV=1	ENAPAIIFIDEIDAIATKR	18		sp|O74894|PRS6B_SCHPO	26S protease regulatory subunit 6B homolog OS=Schizosaccharomyces pombe (strain 972 / ATCC 24843) GN=rpt3 PE=3 SV=1	0.5152
4280	553.07837	4	0.2117	1.00	-10.72	KVATSLQR	1		sp|P87143|YDMD_SCHPO	Uncharacterized RNA-binding protein C57A7.13 OS=Schizosaccharomyces pombe (strain 972 / ATCC 24843) GN=SPAC57A7.13 PE=3 SV=1	KPLLLDELTK	1		sp|Q9USY2|YOW4_SCHPO	Uncharacterized RNA-binding protein C1861.04c OS=Schizosaccharomyces pombe (strain 972 / ATCC 24843) GN=SPBC1861.04c PE=3 SV=1	0.5152
1766	695.1237	4	0.2113	0.97	-4.75	KEWYDIK	1		sp|O94438|RS3A2_SCHPO	40S ribosomal protein S1-B OS=Schizosaccharomyces pombe (strain 972 / ATCC 24843) GN=rps102 PE=1 SV=3	IKTLFEEIFMFLK	2		sp|Q9UUJ4|REC24_SCHPO	Meiotic recombination protein rec24 OS=Schizosaccharomyces pombe (strain 972 / ATCC 24843) GN=rec24 PE=1 SV=1	0.5152
2346	912.4946	3	0.2109	1.00	9.91	MSLLVK	1		sp|Q9C0V5|YOM1_SCHPO	Uncharacterized protein PB7E8.01 OS=Schizosaccharomyces pombe (strain 972 / ATCC 24843) GN=SPBPB7E8.01 PE=3 SV=1	HFEQVINEKHEDALAK	9		sp|O74762|RPN2_SCHPO	26S proteasome regulatory subunit rpn2 OS=Schizosaccharomyces pombe (strain 972 / ATCC 24843) GN=rpn2 PE=1 SV=1	0.5152
7048	767.0715	3	0.2105	0.90	-9.35	KPEALK	1		sp|O60173|DBP7_SCHPO	ATP-dependent RNA helicase dbp7 OS=Schizosaccharomyces pombe (strain 972 / ATCC 24843) GN=dbp7 PE=3 SV=1	QMAEQLKVSEGEK	7		sp|Q92371|NACB_SCHPO	Nascent polypeptide-associated complex subunit beta OS=Schizosaccharomyces pombe (strain 972 / ATCC 24843) GN=btf3 PE=2 SV=2	0.5152
7209	982.88434	3	0.2103	0.99	2.15	YYEQKIR	5		sp|Q9UTM3|RPN5_SCHPO	26S proteasome regulatory subunit rpn5 OS=Schizosaccharomyces pombe (strain 972 / ATCC 24843) GN=rpn5a PE=1 SV=1	EVIELPLKNPELFLR	8		sp|O74445|PRS10_SCHPO	Probable 26S protease subunit rpt4 OS=Schizosaccharomyces pombe (strain 972 / ATCC 24843) GN=rpt4 PE=3 SV=2	0.5152
5382	538.96564	3	0.2102	0.99	-8.09	TEVAKR	5		sp|O94421|SNF22_SCHPO	SWI/SNF chromatin-remodeling complex subunit snf22 OS=Schizosaccharomyces pombe (strain 972 / ATCC 24843) GN=snf22 PE=1 SV=2	DVWAKR	5		sp|O13992|MUG56_SCHPO	Meiotically up-regulated gene 56 protein OS=Schizosaccharomyces pombe (strain 972 / ATCC 24843) GN=mug56 PE=1 SV=1	0.5152
1701	695.35504	4	0.2101	0.99	9.76	TCISGKSFI	6	57.02146@C;	sp|Q8NIL3|AES1_SCHPO	Antisense-enhancing sequence 1 OS=Schizosaccharomyces pombe (strain 972 / ATCC 24843) GN=aes1 PE=3 SV=1	QKCLSEFFVDDIK	2	57.02146@C;	sp|Q9UT52|MOD21_SCHPO	Gamma-tubulin complex subunit mod21 OS=Schizosaccharomyces pombe (strain 972 / ATCC 24843) GN=mod21 PE=1 SV=2	0.5152
8229	630.33997	4	0.2099	0.95	-7.66	YLKIVQAAK	3		sp|Q09745|YB64_SCHPO	Uncharacterized protein C12C2.04 OS=Schizosaccharomyces pombe (strain 972 / ATCC 24843) GN=SPBC12C2.04 PE=4 SV=1	MNSEDAALDLLR	1		sp|Q9HGP5|CAPZB_SCHPO	F-actin-capping protein subunit beta OS=Schizosaccharomyces pombe (strain 972 / ATCC 24843) GN=acp2 PE=1 SV=1	0.5152
5865	722.6432	4	0.2086	1.00	2.28	LFITGADDKSLK	9		sp|O74942|CYP9_SCHPO	Peptidyl-prolyl cis-trans isomerase 9 OS=Schizosaccharomyces pombe (strain 972 / ATCC 24843) GN=cyp9 PE=1 SV=1	KLEFPLPNEEAR	1		sp|O14126|PRS6A_SCHPO	26S protease regulatory subunit 6A OS=Schizosaccharomyces pombe (strain 972 / ATCC 24843) GN=tbp1 PE=3 SV=1	0.5152
2952	792.1466	4	0.2083	0.86	4.17	KHLDAEVQK	1		sp|P41878|RPN11_SCHPO	26S proteasome regulatory subunit rpn11 OS=Schizosaccharomyces pombe (strain 972 / ATCC 24843) GN=rpn11 PE=1 SV=2	YPMDAHKSELEGVEEAR	7		sp|O42897|RPN3_SCHPO	Probable 26S proteasome regulatory subunit rpn3 OS=Schizosaccharomyces pombe (strain 972 / ATCC 24843) GN=rpn3 PE=3 SV=2	0.5152
8201	607.0737	4	0.2082	0.99	-0.50	MPTYSK	1		sp|Q10107|NEP1_SCHPO	Ribosomal RNA small subunit methyltransferase mra1 OS=Schizosaccharomyces pombe (strain 972 / ATCC 24843) GN=mra1 PE=1 SV=2	ICFLDSDILPIKK	12	57.02146@C;	sp|O43061|MU136_SCHPO	Meiotically up-regulated gene 136 protein OS=Schizosaccharomyces pombe (strain 972 / ATCC 24843) GN=mug136 PE=1 SV=1	0.5152
6614	794.9258	4	0.2076	0.94	3.77	KIEIPLPNEVGR	1		sp|O74445|PRS10_SCHPO	Probable 26S protease subunit rpt4 OS=Schizosaccharomyces pombe (strain 972 / ATCC 24843) GN=rpt4 PE=3 SV=2	AVKPTDMEQFAFYK	3		sp|O74894|PRS6B_SCHPO	26S protease regulatory subunit 6B homolog OS=Schizosaccharomyces pombe (strain 972 / ATCC 24843) GN=rpt3 PE=3 SV=1	0.5152
5234	900.1877	3	0.2075	0.99	-7.33	LLGKPVK	4		sp|O60101|PGK_SCHPO	Phosphoglycerate kinase OS=Schizosaccharomyces pombe (strain 972 / ATCC 24843) GN=pgk1 PE=1 SV=1	TMLVKAVANSTAANFIR	5		sp|O74894|PRS6B_SCHPO	26S protease regulatory subunit 6B homolog OS=Schizosaccharomyces pombe (strain 972 / ATCC 24843) GN=rpt3 PE=3 SV=1	0.5152
1213	421.92703	3	0.2071	0.97	11.21	SKAPR	2		sp|Q9UTC4|YIDF_SCHPO	Uncharacterized protein C227.15 OS=Schizosaccharomyces pombe (strain 972 / ATCC 24843) GN=SPAC227.15 PE=4 SV=1	AKPPR	2		sp|Q9P774|PRP16_SCHPO	Pre-mRNA-splicing factor ATP-dependent RNA helicase prp16 OS=Schizosaccharomyces pombe (strain 972 / ATCC 24843) GN=prp16 PE=3 SV=2	0.5152
3708	606.5205	5	0.2069	0.95	5.32	KDNLVSGVLEK	1		sp|O14064|BIR1_SCHPO	Protein bir1 OS=Schizosaccharomyces pombe (strain 972 / ATCC 24843) GN=bir1 PE=1 SV=1	FLKLDDMEEFQFK	3		sp|O14260|YFP3_SCHPO	UPF0592 membrane protein C7D4.03c OS=Schizosaccharomyces pombe (strain 972 / ATCC 24843) GN=SPAC7D4.03c PE=3 SV=1	0.5152
8078	1110.3068	3	0.2069	0.91	8.00	TTKYTPVSFIPK	3		sp|O36028|ATCZ_SCHPO	Putative phospholipid-transporting ATPase C4F10.16c OS=Schizosaccharomyces pombe (strain 972 / ATCC 24843) GN=SPAC4F10.16c PE=3 SV=1	EVIELPLKNPELFLR	8		sp|O74445|PRS10_SCHPO	Probable 26S protease subunit rpt4 OS=Schizosaccharomyces pombe (strain 972 / ATCC 24843) GN=rpt4 PE=3 SV=2	0.5152
3170	703.3273	4	0.2066	0.87	-7.13	TMTSKR	5		tr|S6BSJ4|S6BSJ4_SCHPM&sp|Q9P7T8|YIW2_SCHPO	DEAD/DEAH box helicase OS=Schizosaccharomyces pombe PE=4 SV=1	DAHEMQESKNEETFVR	9		sp|Q9C0W2|YHI5_SCHPO	Uncharacterized AAA domain-containing protein P22H7.05c OS=Schizosaccharomyces pombe (strain 972 / ATCC 24843) GN=pi026 PE=3 SV=1	0.5152
7208	745.8628	4	0.2066	0.97	-6.72	MEKEAIYK	1		sp|Q10434|CAPZA_SCHPO	F-actin-capping protein subunit alpha OS=Schizosaccharomyces pombe (strain 972 / ATCC 24843) GN=acp1 PE=1 SV=1	THAYGWEAEKAVENAR	10		sp|O74351|NFS1_SCHPO	Probable cysteine desulfurase; mitochondrial OS=Schizosaccharomyces pombe (strain 972 / ATCC 24843) GN=SPBC21D10.11c PE=3 SV=2	0.5152
7476	554.6317	3	0.2065	0.97	7.94	TEVAKR	5		sp|O94421|SNF22_SCHPO	SWI/SNF chromatin-remodeling complex subunit snf22 OS=Schizosaccharomyces pombe (strain 972 / ATCC 24843) GN=snf22 PE=1 SV=2	MTIDWR	1		sp|O59805|YJV7_SCHPO	Putative amidase C550.07 OS=Schizosaccharomyces pombe (strain 972 / ATCC 24843) GN=SPCC550.07 PE=3 SV=1	0.5152
2731	435.0516	5	0.2063	0.99	5.85	KAFNSTSR	1		sp|Q10283|HMDH_SCHPO	3-hydroxy-3-methylglutaryl-coenzyme A reductase OS=Schizosaccharomyces pombe (strain 972 / ATCC 24843) GN=hmg1 PE=1 SV=2	KTIAAEHIIK	1		sp|O14348|NC2B_SCHPO	Negative cofactor 2 complex subunit beta OS=Schizosaccharomyces pombe (strain 972 / ATCC 24843) GN=ncb2 PE=3 SV=1	0.5152
5458	698.40936	4	0.2063	0.96	3.33	KAAKPK	1		sp|O74173|EF1B_SCHPO	Elongation factor 1-beta OS=Schizosaccharomyces pombe (strain 972 / ATCC 24843) GN=tef5 PE=2 SV=1	FSFISNVRPKLFAYPPK	10		sp|O74762|RPN2_SCHPO	26S proteasome regulatory subunit rpn2 OS=Schizosaccharomyces pombe (strain 972 / ATCC 24843) GN=rpn2 PE=1 SV=1	0.5152
8394	746.4491	4	0.2062	0.89	-0.90	KVLFLFLR	1		sp|O60188|UTP6_SCHPO	U3 small nucleolar RNA-associated protein 6 OS=Schizosaccharomyces pombe (strain 972 / ATCC 24843) GN=utp6 PE=3 SV=1	EVIELPLKNPELFLR	8		sp|O74445|PRS10_SCHPO	Probable 26S protease subunit rpt4 OS=Schizosaccharomyces pombe (strain 972 / ATCC 24843) GN=rpt4 PE=3 SV=2	0.5152
3078	497.9623	3	0.2062	0.97	6.06	SSKNR	3		sp|Q10176|OST1_SCHPO	Dolichyl-diphosphooligosaccharide--protein glycosyltransferase subunit 1 OS=Schizosaccharomyces pombe (strain 972 / ATCC 24843) GN=ost1 PE=3 SV=1	TFLVKR	5		sp|G2TRQ2|TAM8_SCHPO	Uncharacterized protein tam8 OS=Schizosaccharomyces pombe (strain 972 / ATCC 24843) GN=tam8 PE=2 SV=1	0.5152
10540	864.70123	4	0.2060	0.99	1.06	EAQKNAESNK	4		sp|O14213|MU185_SCHPO	Meiotically up-regulated gene 185 protein OS=Schizosaccharomyces pombe (strain 972 / ATCC 24843) GN=mug185 PE=1 SV=1	TVLQDVEANIAALMQATKQR	18		sp|O42897|RPN3_SCHPO	Probable 26S proteasome regulatory subunit rpn3 OS=Schizosaccharomyces pombe (strain 972 / ATCC 24843) GN=rpn3 PE=3 SV=2	0.5152
8365	1174.1252	4	0.2060	0.97	-7.28	KAWILLK	1		sp|Q96WW0|YNH9_SCHPO	Uncharacterized WD repeat-containing protein C32H8.09 OS=Schizosaccharomyces pombe (strain 972 / ATCC 24843) GN=pi015 PE=3 SV=1	YVAGVQQKYTQSGGVRPFGVSTLIAGFDVGDNTPR	8		sp|Q10329|PSA4_SCHPO	Probable proteasome subunit alpha type-4 OS=Schizosaccharomyces pombe (strain 972 / ATCC 24843) GN=pre6 PE=3 SV=1	0.5152
6331	871.8532	3	0.2055	0.95	-5.05	LFNIVISNKK	9		sp|Q9UTB0|YL88_SCHPO	Dilute domain-containing protein C25B8.08 OS=Schizosaccharomyces pombe (strain 972 / ATCC 24843) GN=SPAC25B8.08 PE=3 SV=1	TAIGTLKIQDLK	7		sp|Q9UUD1|SREBP_SCHPO	Sterol regulatory element-binding protein 1 OS=Schizosaccharomyces pombe (strain 972 / ATCC 24843) GN=sre1 PE=1 SV=1	0.5455
1019	375.9813	4	0.2054	0.98	-9.36	QKVLK	2		sp|Q9P376|FCP1_SCHPO	RNA polymerase II subunit A C-terminal domain phosphatase OS=Schizosaccharomyces pombe (strain 972 / ATCC 24843) GN=fcp1 PE=1 SV=1	QMTKIK	4		sp|O74304|WIN1_SCHPO	MAP kinase kinase kinase win1 OS=Schizosaccharomyces pombe (strain 972 / ATCC 24843) GN=win1 PE=1 SV=1	0.5455
4559	603.9319	5	0.2054	0.96	4.29	QIAKFVVSLGER	4		sp|O42931|PRS7_SCHPO	26S protease regulatory subunit 7 homolog OS=Schizosaccharomyces pombe (strain 972 / ATCC 24843) GN=rpt1 PE=1 SV=2	VKAMEVDEKPTER	2		sp|O14126|PRS6A_SCHPO	26S protease regulatory subunit 6A OS=Schizosaccharomyces pombe (strain 972 / ATCC 24843) GN=tbp1 PE=3 SV=1	0.5455
6483	541.94543	3	0.2053	0.98	-9.03	NKNLS	2		sp|O59799|YJV1_SCHPO	Coiled-coil-helix-coiled-coil-helix domain-containing protein C550.01c OS=Schizosaccharomyces pombe (strain 972 / ATCC 24843) GN=SPCC550.01c PE=4 SV=1	SEAKYWK	4		sp|Q09832|TYW2_SCHPO	tRNA wybutosine-synthesizing protein 2 OS=Schizosaccharomyces pombe (strain 972 / ATCC 24843) GN=trm12 PE=3 SV=1	0.5455
4589	795.65735	4	0.2050	0.98	1.31	ENLVKQWR	5		sp|Q9USM3|SFH1_SCHPO	Chromatin structure-remodeling complex subunit sfh1 OS=Schizosaccharomyces pombe (strain 972 / ATCC 24843) GN=sfh1 PE=1 SV=1	LEEAMKITTDAFTSAGER	6		sp|Q9UQY2|PSB6_SCHPO	Probable proteasome subunit beta type-6 OS=Schizosaccharomyces pombe (strain 972 / ATCC 24843) GN=pam1 PE=3 SV=1	0.5588
4199	1268.6881	3	0.2048	0.84	8.28	VAEKAQINTQEYGR	4		sp|O14250|PSA6_SCHPO	Probable proteasome subunit alpha type-6 OS=Schizosaccharomyces pombe (strain 972 / ATCC 24843) GN=SPAC6G10.04c PE=3 SV=1	HIGIATTGFIPDGQHIVKR	18		sp|O59770|PSA7_SCHPO	Probable proteasome subunit alpha type-7 OS=Schizosaccharomyces pombe (strain 972 / ATCC 24843) GN=pre10 PE=1 SV=1	0.5588
4172	1272.7107	3	0.2048	0.99	6.08	DLIKNLFGPEGFLR	4		sp|Q9P5N0|ABC3_SCHPO	ATP-binding cassette transporter abc3 OS=Schizosaccharomyces pombe (strain 972 / ATCC 24843) GN=abc3 PE=2 SV=1	HIGIATTGFIPDGQHIVKR	18		sp|O59770|PSA7_SCHPO	Probable proteasome subunit alpha type-7 OS=Schizosaccharomyces pombe (strain 972 / ATCC 24843) GN=pre10 PE=1 SV=1	0.5588
6189	643.0995	4	0.2041	0.96	8.46	KLGLHHGK	1		sp|O59763|OCA2_SCHPO	Serine/threonine-protein kinase oca2 OS=Schizosaccharomyces pombe (strain 972 / ATCC 24843) GN=oca2 PE=1 SV=1	AKHGGVDAMSVDDLK	2		sp|O14363|RL1A_SCHPO&sp|O74836|RL1B_SCHPO	60S ribosomal protein L1-A OS=Schizosaccharomyces pombe (strain 972 / ATCC 24843) GN=rpl1a PE=1 SV=1	0.5714
4291	725.56213	5	0.2039	0.96	-2.49	NHLPIKFAK	6		sp|Q9C0Y2|YKL1_SCHPO	Putative cell agglutination protein PB2C8.01 OS=Schizosaccharomyces pombe (strain 972 / ATCC 24843) GN=SPAPB2C8.01 PE=3 SV=1	SEAAEFEYKNGYPMPCDVLAK	9	57.02146@C;	sp|O94517|PSA1_SCHPO	Probable proteasome subunit alpha type-1 OS=Schizosaccharomyces pombe (strain 972 / ATCC 24843) GN=SPBC646.16 PE=3 SV=1	0.5714
10502	721.1829	5	0.2037	0.98	-8.34	SYSKHGIGFLR	4		sp|Q92355|SEN1_SCHPO	Helicase sen1 OS=Schizosaccharomyces pombe (strain 972 / ATCC 24843) GN=sen1 PE=1 SV=1	TVLQDVEANIAALMQATKQR	18		sp|O42897|RPN3_SCHPO	Probable 26S proteasome regulatory subunit rpn3 OS=Schizosaccharomyces pombe (strain 972 / ATCC 24843) GN=rpn3 PE=3 SV=2	0.5714
4217	934.2342	4	0.2035	0.93	3.92	LFFLIQKLR	7		sp|O60159|YHYB_SCHPO	Putative anion/proton exchange transporter C19C7.11 OS=Schizosaccharomyces pombe (strain 972 / ATCC 24843) GN=SPBC19C7.11 PE=3 SV=2	SEAAEFEYKNGYPMPCDVLAK	9	57.02146@C;	sp|O94517|PSA1_SCHPO	Probable proteasome subunit alpha type-1 OS=Schizosaccharomyces pombe (strain 972 / ATCC 24843) GN=SPBC646.16 PE=3 SV=1	0.5714
10363	636.8493	4	0.2034	0.99	11.04	KENMDIEFR	1		sp|Q9P6N4|PEP5_SCHPO	E3 ubiquitin-protein ligase pep5 OS=Schizosaccharomyces pombe (strain 972 / ATCC 24843) GN=vps11 PE=3 SV=1	SSALLKERPPK	6		sp|O14217|TOM70_SCHPO	Probable mitochondrial import receptor subunit tom70 OS=Schizosaccharomyces pombe (strain 972 / ATCC 24843) GN=tom70 PE=1 SV=1	0.5714
5151	660.3717	4	0.2031	1.00	5.18	LDLAKR	5		sp|Q9Y7J2|YOI5_SCHPO	Uncharacterized protein C1778.05c OS=Schizosaccharomyces pombe (strain 972 / ATCC 24843) GN=SPBC1778.05c PE=4 SV=2	APATVGQVKLSNNGTSNK	9		sp|O43066|PPK30_SCHPO	Serine/threonine-protein kinase ppk30 OS=Schizosaccharomyces pombe (strain 972 / ATCC 24843) GN=ppk30 PE=1 SV=1	0.6286
7381	782.1412	4	0.2028	0.98	-0.78	DVKLLASSEATSK	3		sp|Q9UUE7|CDC73_SCHPO	Cell division control protein 73 OS=Schizosaccharomyces pombe (strain 972 / ATCC 24843) GN=cdc73 PE=3 SV=1	NDDFWTNLNNMKK	12		sp|Q09675|YA02_SCHPO	Uncharacterized protein C5H10.02c OS=Schizosaccharomyces pombe (strain 972 / ATCC 24843) GN=SPAC5H10.02c PE=3 SV=1	0.6286
7786	732.5799	5	0.2027	0.97	7.34	MDSIPNEDDLEK	1		sp|Q9USQ1|CTF18_SCHPO	Chromosome transmission fidelity protein 18 OS=Schizosaccharomyces pombe (strain 972 / ATCC 24843) GN=ctf18 PE=1 SV=1	IAVNTNSCVILDLDLKTVK	16	57.02146@C;	sp|Q9URX7|ANM1_SCHPO	Protein arginine N-methyltransferase 1 OS=Schizosaccharomyces pombe (strain 972 / ATCC 24843) GN=rmt1 PE=1 SV=2	0.6286
10061	855.18915	4	0.2026	1.00	2.14	RPELGDKFSSR	7		sp|Q10233|RPC2_SCHPO	DNA-directed RNA polymerase III subunit RPC2 OS=Schizosaccharomyces pombe (strain 972 / ATCC 24843) GN=rpc2 PE=2 SV=1	IDKDDEGFAITNISSVHK	3		sp|Q09766|YA7D_SCHPO	Uncharacterized membrane protein C24H6.13 OS=Schizosaccharomyces pombe (strain 972 / ATCC 24843) GN=SPAC24H6.13 PE=1 SV=1	0.6286
3983	852.95685	4	0.2025	0.98	1.22	ATHTQDVLGEKGR	11		sp|O60128|RS3_SCHPO	40S ribosomal protein S3 OS=Schizosaccharomyces pombe (strain 972 / ATCC 24843) GN=rps3 PE=1 SV=1	EYLHLPAEVVPATHKR	15		sp|O13614|RS10B_SCHPO&sp|O14112|RS10A_SCHPO	40S ribosomal protein S10-B OS=Schizosaccharomyces pombe (strain 972 / ATCC 24843) GN=rps10b PE=3 SV=1	0.6286
4115	909.47266	4	0.2022	1.00	4.50	LPPEKILLR	5		sp|O59945|FIMB_SCHPO	Fimbrin OS=Schizosaccharomyces pombe (strain 972 / ATCC 24843) GN=fim1 PE=1 SV=1	SEAAEFEYKNGYPMPCDVLAK	9	57.02146@C;	sp|O94517|PSA1_SCHPO	Probable proteasome subunit alpha type-1 OS=Schizosaccharomyces pombe (strain 972 / ATCC 24843) GN=SPBC646.16 PE=3 SV=1	0.6389
4952	650.1366	4	0.2021	0.88	-5.27	GKPVDLVIVR	2		sp|O14104|LYS12_SCHPO	Homoisocitrate dehydrogenase OS=Schizosaccharomyces pombe (strain 972 / ATCC 24843) GN=lys12 PE=1 SV=1	KIEIPLPNEVGR	1		sp|O74445|PRS10_SCHPO	Probable 26S protease subunit rpt4 OS=Schizosaccharomyces pombe (strain 972 / ATCC 24843) GN=rpt4 PE=3 SV=2	0.6389
8737	750.0888	3	0.2016	1.00	-2.93	KPDLKK	5		sp|Q9HE05|UFD2_SCHPO	Ubiquitin conjugation factor E4 OS=Schizosaccharomyces pombe (strain 972 / ATCC 24843) GN=ufd2 PE=2 SV=1	MNLLSHQLRDR	1		sp|Q9P7M4|YIOE_SCHPO	Uncharacterized protein SPAP27G11.14c OS=Schizosaccharomyces pombe (strain 972 / ATCC 24843) GN=SPAP27G11.14c PE=4 SV=1	0.6481
3095	581.10925	4	0.2015	0.98	8.94	LIVKHQFK	4		sp|Q09836|ATP10_SCHPO	Probable mitochondrial ATPase complex subunit atp10 OS=Schizosaccharomyces pombe (strain 972 / ATCC 24843) GN=atp10 PE=3 SV=1	LLQLATKQEK	7		sp|Q9UTH0|NU132_SCHPO	Nucleoporin nup132 OS=Schizosaccharomyces pombe (strain 972 / ATCC 24843) GN=nup132 PE=1 SV=1	0.6481
4970	520.3082	5	0.2014	0.99	-7.15	GSVSNLLKK	8		sp|Q09700|YA29_SCHPO	Uncharacterized protein C2F7.09c OS=Schizosaccharomyces pombe (strain 972 / ATCC 24843) GN=SPAC2F7.09c PE=4 SV=1	MAKLSSLLNPIISK	1		sp|O14200|PXA1_SCHPO	PXA domain protein 1 OS=Schizosaccharomyces pombe (strain 972 / ATCC 24843) GN=pxa1 PE=2 SV=1	0.6481
2450	736.40216	4	0.2012	0.96	4.90	NGNKPEDER	4		sp|Q42598|THRC_SCHPO	Threonine synthase OS=Schizosaccharomyces pombe (strain 972 / ATCC 24843) GN=thrc PE=1 SV=1	NHVVPPLFAKLLSSPK	10		sp|Q09140|UGGG_SCHPO	UDP-glucose:glycoprotein glucosyltransferase OS=Schizosaccharomyces pombe (strain 972 / ATCC 24843) GN=gpt1 PE=1 SV=2	0.6481
4704	591.1339	5	0.2011	0.99	7.12	IATFLKGISR	6		sp|O13730|MDE6_SCHPO	Mei4-dependent protein 6 OS=Schizosaccharomyces pombe (strain 972 / ATCC 24843) GN=mde6 PE=4 SV=2	VSGSELVQKYIGEGSR	9		sp|P41836|PRS8_SCHPO	26S protease regulatory subunit 8 homolog OS=Schizosaccharomyces pombe (strain 972 / ATCC 24843) GN=let1 PE=3 SV=1	0.6481
7854	732.5792	5	0.2007	1.00	0.67	KPSDKSWAEYFR	5		sp|Q02592|HMT1_SCHPO	Heavy metal tolerance protein OS=Schizosaccharomyces pombe (strain 972 / ATCC 24843) GN=hmt1 PE=2 SV=3	TTSKYNQIINNIFAQPR	4		sp|G2TRS8|YI4D_SCHPO	Cox1 intron-like protein C1348.13 OS=Schizosaccharomyces pombe (strain 972 / ATCC 24843) GN=SPBC1348.13 PE=5 SV=1	0.6481
7755	854.44	4	0.2006	0.90	-0.36	IYFPCFLLAKK	10	57.02146@C;	sp|Q9P6L6|DPOZ_SCHPO	DNA polymerase zeta catalytic subunit OS=Schizosaccharomyces pombe (strain 972 / ATCC 24843) GN=rev3 PE=3 SV=1	QDELDNLGSFNLDNKR	15		sp|O42997|YBC7_SCHPO	Uncharacterized protein C27B12.07 OS=Schizosaccharomyces pombe (strain 972 / ATCC 24843) GN=pi071 PE=4 SV=1	0.6481
6291	850.78986	3	0.2005	0.87	-7.57	KSALHEIFVK	1		sp|O75006|SEC15_SCHPO	Exocyst complex component sec15 OS=Schizosaccharomyces pombe (strain 972 / ATCC 24843) GN=sec15 PE=3 SV=2	MRPLTHEETK	1		sp|Q1MTQ9|NIP7_SCHPO	60S ribosome subunit biogenesis protein nip7 OS=Schizosaccharomyces pombe (strain 972 / ATCC 24843) GN=nip7 PE=3 SV=1	0.6481
4072	623.0955	4	0.2004	0.94	10.79	KVAETDSESR	1		sp|O59740|MOD5P_SCHPO	Cell polarity protein mod5 OS=Schizosaccharomyces pombe (strain 972 / ATCC 24843) GN=mod5 PE=1 SV=1	ESVDLLVSKIK	9		sp|Q9UUA2|PIF1_SCHPO	ATP-dependent DNA helicase pfh1 OS=Schizosaccharomyces pombe (strain 972 / ATCC 24843) GN=pfh1 PE=1 SV=1	0.6481
1371	538.616	3	0.2004	0.96	-4.84	KSMPK	1		sp|P07799|TOP1_SCHPO	DNA topoisomerase 1 OS=Schizosaccharomyces pombe (strain 972 / ATCC 24843) GN=top1 PE=1 SV=2	MSFLFNK	1		sp|Q9P7Q8|PMO25_SCHPO	Mo25-like protein OS=Schizosaccharomyces pombe (strain 972 / ATCC 24843) GN=pmo25 PE=3 SV=1	0.6481
5236	987.25543	4	0.2003	0.98	-3.90	QYLEKLK	5		sp|Q10367|GLO3_SCHPO	ADP-ribosylation factor GTPase-activating protein glo3 OS=Schizosaccharomyces pombe (strain 972 / ATCC 24843) GN=glo3 PE=3 SV=2	LEIKEGNYGDGYALQPSYIHEYLSK	4		sp|Q9USQ9|PSB7_SCHPO	Probable proteasome subunit beta type-7 OS=Schizosaccharomyces pombe (strain 972 / ATCC 24843) GN=SPBC577.10 PE=3 SV=1	0.6481
8153	1174.1288	4	0.2002	0.98	-0.83	SSPVKLLK	5		sp|Q7LL22|NSK1_SCHPO	Kinetochore protein nsk1 OS=Schizosaccharomyces pombe (strain 972 / ATCC 24843) GN=nsk1 PE=1 SV=1	YVAGVQQKYTQSGGVRPFGVSTLIAGFDVGDNTPR	8		sp|Q10329|PSA4_SCHPO	Probable proteasome subunit alpha type-4 OS=Schizosaccharomyces pombe (strain 972 / ATCC 24843) GN=pre6 PE=3 SV=1	0.6481
3058	583.0735	4	0.1997	0.99	9.75	KELPHLTR	1		sp|B5BP46|YP52_SCHPO&sp|O74830|YC12_SCHPO	Putative glutathione S-transferase C1183.02 OS=Schizosaccharomyces pombe (strain 972 / ATCC 24843) GN=SPBC460.02c PE=3 SV=1	SSLQEKYSTR	6		sp|Q09743|STE16_SCHPO	Protein ste16 OS=Schizosaccharomyces pombe (strain 972 / ATCC 24843) GN=ste16 PE=3 SV=1	0.6481
3903	908.8537	3	0.1994	0.87	6.72	IQYVGKQDPK	6		sp|P41878|RPN11_SCHPO	26S proteasome regulatory subunit rpn11 OS=Schizosaccharomyces pombe (strain 972 / ATCC 24843) GN=rpn11 PE=1 SV=2	ELLKPSASVALQR	4		sp|O74894|PRS6B_SCHPO	26S protease regulatory subunit 6B homolog OS=Schizosaccharomyces pombe (strain 972 / ATCC 24843) GN=rpt3 PE=3 SV=1	0.6481
2930	795.1656	4	0.1994	0.95	1.61	NRKPPLNIK	3		sp|O94387|YGSA_SCHPO	Uncharacterized ATP-dependent helicase C29A10.10c OS=Schizosaccharomyces pombe (strain 972 / ATCC 24843) GN=SPBC29A10.10c PE=3 SV=1	YPMDAHKSELEGVEEAR	7		sp|O42897|RPN3_SCHPO	Probable 26S proteasome regulatory subunit rpn3 OS=Schizosaccharomyces pombe (strain 972 / ATCC 24843) GN=rpn3 PE=3 SV=2	0.6481
4908	691.3825	4	0.1992	0.98	1.06	KAVLCALR	1	57.02146@C;	sp|Q9UU81|AP1G1_SCHPO	AP-1 complex subunit gamma-1 OS=Schizosaccharomyces pombe (strain 972 / ATCC 24843) GN=apl4 PE=3 SV=1	MKVEEHVPLIQESR	2		sp|Q9UR39|HST4_SCHPO	NAD-dependent protein deacetylase hst4 OS=Schizosaccharomyces pombe (strain 972 / ATCC 24843) GN=hst4 PE=2 SV=1	0.6481
2197	805.40533	4	0.1991	0.85	2.50	VKAMEVDEKPTER	2		sp|O14126|PRS6A_SCHPO	26S protease regulatory subunit 6A OS=Schizosaccharomyces pombe (strain 972 / ATCC 24843) GN=tbp1 PE=3 SV=1	CTKIIENEQSAEK	3	57.02146@C;	sp|O42931|PRS7_SCHPO	26S protease regulatory subunit 7 homolog OS=Schizosaccharomyces pombe (strain 972 / ATCC 24843) GN=rpt1 PE=1 SV=2	0.6481
8749	684.1773	5	0.1991	0.93	3.22	KSVYPMLMFLR	1		sp|Q9Y7P3|TLG3_SCHPO	Probable triacylglycerol lipase C1450.16c OS=Schizosaccharomyces pombe (strain 972 / ATCC 24843) GN=SPCC1450.16c PE=3 SV=2	DLKPENFLIDQKGHIK	12		sp|O94487|PPK35_SCHPO	Serine/threonine-protein kinase ppk35 OS=Schizosaccharomyces pombe (strain 972 / ATCC 24843) GN=ppk35 PE=1 SV=1	0.6481
10643	814.78973	3	0.1990	0.99	2.60	KSEPFIK	1		sp|Q10369|YDBJ_SCHPO	Uncharacterized protein C22E12.19 OS=Schizosaccharomyces pombe (strain 972 / ATCC 24843) GN=SPAC22E12.19 PE=3 SV=2	SSTELKIPPVETR	6		sp|O94473|YC64_SCHPO	Uncharacterized membrane protein C1919.04 OS=Schizosaccharomyces pombe (strain 972 / ATCC 24843) GN=SPCC1919.04 PE=1 SV=1	0.6481
5967	670.61395	4	0.1988	0.98	-2.73	MISFLVQK	1		sp|Q09832|TYW2_SCHPO	tRNA wybutosine-synthesizing protein 2 OS=Schizosaccharomyces pombe (strain 972 / ATCC 24843) GN=trm12 PE=3 SV=1	EEFAEKAVSVIQAR	6		sp|Q9UUB6|UBLH2_SCHPO	Ubiquitin carboxyl-terminal hydrolase 2 OS=Schizosaccharomyces pombe (strain 972 / ATCC 24843) GN=uch2 PE=1 SV=1	0.6481
10659	809.09467	3	0.1984	0.99	5.44	KHDALVK	1		sp|Q10057|PDI1_SCHPO	Putative protein disulfide-isomerase C1F5.02 OS=Schizosaccharomyces pombe (strain 972 / ATCC 24843) GN=SPAC1F5.02 PE=3 SV=1	EKPCLSCDGKGVK	2	57.02146@C;	sp|O94657|XDJ1_SCHPO	DnaJ protein homolog xdj1 OS=Schizosaccharomyces pombe (strain 972 / ATCC 24843) GN=xdj1 PE=3 SV=1	0.6481
3511	558.02997	4	0.1983	1.00	-8.22	MASADHTR	1		sp|P87130|TIM17_SCHPO	Mitochondrial import inner membrane translocase subunit tim17 OS=Schizosaccharomyces pombe (strain 972 / ATCC 24843) GN=tim17 PE=3 SV=1	LAAVTTEAGDKK	11		sp|Q10499|AIF1_SCHPO	Apoptosis-inducing factor 1 OS=Schizosaccharomyces pombe (strain 972 / ATCC 24843) GN=aif1 PE=3 SV=3	0.6481
4542	606.34595	5	0.1983	1.00	-7.50	QIAKFVVSLGER	4		sp|O42931|PRS7_SCHPO	26S protease regulatory subunit 7 homolog OS=Schizosaccharomyces pombe (strain 972 / ATCC 24843) GN=rpt1 PE=1 SV=2	TPKPVVYEGAKLNK	3		sp|Q9USJ1|THTM_SCHPO	Probable 3-mercaptopyruvate sulfurtransferase OS=Schizosaccharomyces pombe (strain 972 / ATCC 24843) GN=tum1 PE=1 SV=2	0.6481
2445	694.6006	4	0.1975	0.98	-9.68	MLQDESSR	1		sp|O60152|UBR1_SCHPO	E3 ubiquitin-protein ligase ubr1 OS=Schizosaccharomyces pombe (strain 972 / ATCC 24843) GN=ubr1 PE=3 SV=1	EQLESSLQDALAKLK	13		sp|Q9UUB7|SWI5_SCHPO	Mating-type switching protein swi5 OS=Schizosaccharomyces pombe (strain 972 / ATCC 24843) GN=swi5 PE=1 SV=1	0.6481
8401	809.0949	3	0.1972	0.96	-0.50	KYQDAIR	1		sp|Q9C0Z4|DOP1_SCHPO	Protein dopey OS=Schizosaccharomyces pombe (strain 972 / ATCC 24843) GN=SPAPB21F2.02 PE=1 SV=1	ISASATNFNDKVK	11		sp|O94313|CARB_SCHPO	Carbamoyl-phosphate synthase arginine-specific large chain OS=Schizosaccharomyces pombe (strain 972 / ATCC 24843) GN=arg4 PE=3 SV=1	0.6481
10024	738.6396	4	0.1971	0.90	7.20	MLLRDGR	1		sp|P78963|SKB1_SCHPO	Protein arginine N-methyltransferase skb1 OS=Schizosaccharomyces pombe (strain 972 / ATCC 24843) GN=skb1 PE=1 SV=2	DLHHILGKFGCCIVER	8	57.02146@C;	sp|Q9UT53|NMAH_SCHPO	Putative nicotinamide-nucleotide adenylyltransferase C806.06c OS=Schizosaccharomyces pombe (strain 972 / ATCC 24843) GN=SPAC806.06c PE=1 SV=2	0.6481
5081	829.9271	4	0.1965	0.93	8.54	ITLHGDGLHKR	10		sp|Q9HDU4|YHEB_SCHPO	Uncharacterized protein PB2B2.11 OS=Schizosaccharomyces pombe (strain 972 / ATCC 24843) GN=SPBPB2B2.11 PE=3 SV=1	EGKGEIYSFDPVGSYER	3		sp|Q9UQY2|PSB6_SCHPO	Probable proteasome subunit beta type-6 OS=Schizosaccharomyces pombe (strain 972 / ATCC 24843) GN=pam1 PE=3 SV=1	0.6481
6130	789.92834	4	0.1965	0.98	6.42	HKVLVIIHK	2		sp|Q10276|KICH_SCHPO	Putative choline kinase OS=Schizosaccharomyces pombe (strain 972 / ATCC 24843) GN=SPAC13G7.12c PE=3 SV=1	EGKGEIYSFDPVGSYER	3		sp|Q9UQY2|PSB6_SCHPO	Probable proteasome subunit beta type-6 OS=Schizosaccharomyces pombe (strain 972 / ATCC 24843) GN=pam1 PE=3 SV=1	0.6481
3384	594.33136	5	0.1961	0.99	-1.56	QIAKFVVSLGER	4		sp|O42931|PRS7_SCHPO	26S protease regulatory subunit 7 homolog OS=Schizosaccharomyces pombe (strain 972 / ATCC 24843) GN=rpt1 PE=1 SV=2	YFKGPELLVDFR	3		sp|P40231|CSK2A_SCHPO	Casein kinase II subunit alpha OS=Schizosaccharomyces pombe (strain 972 / ATCC 24843) GN=cka1 PE=2 SV=2	0.6481
4944	873.19	4	0.1960	0.90	7.14	MPFIKAVK	1		sp|P52822|RL5A_SCHPO&sp|O74306|RL5B_SCHPO	60S ribosomal protein L5-A OS=Schizosaccharomyces pombe (strain 972 / ATCC 24843) GN=rpl5a PE=1 SV=2	SEAAEFEYKNGYPMPCDVLAK	9	57.02146@C;	sp|O94517|PSA1_SCHPO	Probable proteasome subunit alpha type-1 OS=Schizosaccharomyces pombe (strain 972 / ATCC 24843) GN=SPBC646.16 PE=3 SV=1	0.6481
1028	553.6851	5	0.1959	0.96	-5.39	HFLHSKTLK	6		sp|Q9P774|PRP16_SCHPO	Pre-mRNA-splicing factor ATP-dependent RNA helicase prp16 OS=Schizosaccharomyces pombe (strain 972 / ATCC 24843) GN=prp16 PE=3 SV=2	FEKNNSFMDSGLK	3		sp|Q09773|MUG62_SCHPO	Meiotically up-regulated gene 62 protein OS=Schizosaccharomyces pombe (strain 972 / ATCC 24843) GN=mug62 PE=1 SV=1	0.6481
4118	906.4544	4	0.1958	0.99	-5.66	KILTVHVEK	1		sp|O74752|MAS5_SCHPO	Mitochondrial protein import protein mas5 OS=Schizosaccharomyces pombe (strain 972 / ATCC 24843) GN=mas5 PE=3 SV=1	SEAAEFEYKNGYPMPCDVLAK	9	57.02146@C;	sp|O94517|PSA1_SCHPO	Probable proteasome subunit alpha type-1 OS=Schizosaccharomyces pombe (strain 972 / ATCC 24843) GN=SPBC646.16 PE=3 SV=1	0.6481
4350	750.13007	4	0.1957	0.99	1.06	VMKSEFQR	3		sp|O14126|PRS6A_SCHPO	26S protease regulatory subunit 6A OS=Schizosaccharomyces pombe (strain 972 / ATCC 24843) GN=tbp1 PE=3 SV=1	FEAQKDTVHMIFNQK	5		sp|O94444|RPN10_SCHPO	26S proteasome regulatory subunit rpn10 OS=Schizosaccharomyces pombe (strain 972 / ATCC 24843) GN=rpn10 PE=1 SV=1	0.6481
5631	825.9289	4	0.1956	0.97	2.22	KLALETIDLSK	1		sp|Q9P7L8|SAP62_SCHPO	Pre-mRNA-splicing factor sap62 OS=Schizosaccharomyces pombe (strain 972 / ATCC 24843) GN=sap62 PE=1 SV=1	EGKGEIYSFDPVGSYER	3		sp|Q9UQY2|PSB6_SCHPO	Probable proteasome subunit beta type-6 OS=Schizosaccharomyces pombe (strain 972 / ATCC 24843) GN=pam1 PE=3 SV=1	0.6481
9276	863.24066	4	0.1955	0.99	7.65	KLEFPLPNEEAR	1		sp|O14126|PRS6A_SCHPO	26S protease regulatory subunit 6A OS=Schizosaccharomyces pombe (strain 972 / ATCC 24843) GN=tbp1 PE=3 SV=1	DQGYTRPKVLILLPTR	8		sp|O74974|UTP25_SCHPO	U3 small nucleolar RNA-associated protein 25 OS=Schizosaccharomyces pombe (strain 972 / ATCC 24843) GN=utp25 PE=3 SV=1	0.6481
6112	674.1214	4	0.1954	0.98	5.35	LAQGDPKAK	7		sp|O14123|NAH2_SCHPO	Probable Na(+)/H(+) antiporter C3A11.09 OS=Schizosaccharomyces pombe (strain 972 / ATCC 24843) GN=sod22 PE=1 SV=1	TFANLVSSTLYEKR	13		sp|Q9Y7T8|PSB3_SCHPO	Probable proteasome subunit beta type-3 OS=Schizosaccharomyces pombe (strain 972 / ATCC 24843) GN=pup3 PE=3 SV=1	0.6481
7630	731.3801	5	0.1952	0.97	9.36	LKPVATSTPKSCMR	2	57.02146@C;	sp|Q9UTI4|MOA1_SCHPO	Monopolar attachment protein 1 OS=Schizosaccharomyces pombe (strain 972 / ATCC 24843) GN=moa1 PE=1 SV=1	MAATTGNIIKFEENADSK	1		sp|Q9Y7N1|YCK3_SCHPO	Uncharacterized protein C1450.03 OS=Schizosaccharomyces pombe (strain 972 / ATCC 24843) GN=SPCC1450.03 PE=1 SV=1	0.6481
4140	594.82434	4	0.1948	0.97	0.93	KIDAVYLR	1		sp|O13652|SFI1_SCHPO	Protein sfi1 OS=Schizosaccharomyces pombe (strain 972 / ATCC 24843) GN=sfi1 PE=3 SV=3	MGWRQLDIDK	1		sp|P36606|NAH_SCHPO	Na(+)/H(+) antiporter OS=Schizosaccharomyces pombe (strain 972 / ATCC 24843) GN=sod2 PE=1 SV=1	0.6481
3061	466.86206	5	0.1948	1.00	2.93	KYDSIIK	1		sp|O94387|YGSA_SCHPO	Uncharacterized ATP-dependent helicase C29A10.10c OS=Schizosaccharomyces pombe (strain 972 / ATCC 24843) GN=SPBC29A10.10c PE=3 SV=1	KLAQLFNYSSR	1		sp|Q9USR3|STT4_SCHPO	Phosphatidylinositol 4-kinase stt4 OS=Schizosaccharomyces pombe (strain 972 / ATCC 24843) GN=stt4 PE=3 SV=1	0.6481
8252	869.5047	4	0.1947	0.89	8.78	ELLKPSASVALQR	4		sp|O74894|PRS6B_SCHPO	26S protease regulatory subunit 6B homolog OS=Schizosaccharomyces pombe (strain 972 / ATCC 24843) GN=rpt3 PE=3 SV=1	ILPNKVDPLVSLMMVEK	5		sp|P41836|PRS8_SCHPO	26S protease regulatory subunit 8 homolog OS=Schizosaccharomyces pombe (strain 972 / ATCC 24843) GN=let1 PE=3 SV=1	0.6481
4300	906.7012	4	0.1947	0.99	0.94	FLKLDYLR	3		sp|O60103|DOA10_SCHPO	ERAD-associated E3 ubiquitin-protein ligase doa10 OS=Schizosaccharomyces pombe (strain 972 / ATCC 24843) GN=doa10 PE=1 SV=1	SEAAEFEYKNGYPMPCDVLAK	9	57.02146@C;	sp|O94517|PSA1_SCHPO	Probable proteasome subunit alpha type-1 OS=Schizosaccharomyces pombe (strain 972 / ATCC 24843) GN=SPBC646.16 PE=3 SV=1	0.6481
9068	816.9751	4	0.1944	0.83	5.91	EKVAFILDQVR	2		sp|Q9UTM3|RPN5_SCHPO	26S proteasome regulatory subunit rpn5 OS=Schizosaccharomyces pombe (strain 972 / ATCC 24843) GN=rpn5a PE=1 SV=1	EVIELPLKNPELFLR	8		sp|O74445|PRS10_SCHPO	Probable 26S protease subunit rpt4 OS=Schizosaccharomyces pombe (strain 972 / ATCC 24843) GN=rpt4 PE=3 SV=2	0.6481
5862	595.5435	5	0.1942	1.00	4.02	LTQYLLKAR	7		sp|Q9UTE6|MAK16_SCHPO	Protein mak16 OS=Schizosaccharomyces pombe (strain 972 / ATCC 24843) GN=mak16 PE=3 SV=1	VVGSELIQKYLGDGPR	9		sp|P36612|PRS4_SCHPO	26S protease regulatory subunit 4 homolog OS=Schizosaccharomyces pombe (strain 972 / ATCC 24843) GN=mts2 PE=2 SV=1	0.6481
5255	1147.5964	3	0.1936	0.93	5.39	ASAGPLIASQTVKK	13		sp|P30655|PSB5_SCHPO	Probable proteasome subunit beta type-5 OS=Schizosaccharomyces pombe (strain 972 / ATCC 24843) GN=pts1 PE=3 SV=3	EGKGEIYSFDPVGSYER	3		sp|Q9UQY2|PSB6_SCHPO	Probable proteasome subunit beta type-6 OS=Schizosaccharomyces pombe (strain 972 / ATCC 24843) GN=pam1 PE=3 SV=1	0.6481
5749	459.6535	5	0.1933	0.98	-2.13	MDPRLR	1		sp|P10841|MATPC_SCHPM	Mating-type P-specific polypeptide Pc OS=Schizosaccharomyces pombe GN=matPc PE=2 SV=1	GTHTALKSIAGWK	7		tr|Q9T654|Q9T654_SCHPM	Cox1I1a maturase (Fragment) OS=Schizosaccharomyces pombe GN=cox1I1a PE=4 SV=1	0.6481
3692	512.4817	5	0.1933	0.96	-8.21	KLELLASCAR	1	57.02146@C;	sp|Q9Y809|NAA25_SCHPO	N-terminal acetyltransferase B complex subunit arm1 OS=Schizosaccharomyces pombe (strain 972 / ATCC 24843) GN=arm1 PE=3 SV=1	SITKFSVPPER	4		sp|Q9UUA5|MTXL_SCHPO	Metaxin-like protein C409.19c OS=Schizosaccharomyces pombe (strain 972 / ATCC 24843) GN=SPBC409.19c PE=3 SV=1	0.6481
2962	583.0532	4	0.1932	0.97	-1.89	KNVNDIAGAR	1		sp|Q12381|PRP1_SCHPO	Pre-mRNA-splicing factor prp1 OS=Schizosaccharomyces pombe (strain 972 / ATCC 24843) GN=prp1 PE=1 SV=1	KTMDFVEHK	1		sp|P48010|SPN5_SCHPO	Septin homolog spn5 OS=Schizosaccharomyces pombe (strain 972 / ATCC 24843) GN=spn5 PE=1 SV=2	0.6481
6785	953.9892	4	0.1929	0.97	0.45	LKPQDER	2		sp|P36612|PRS4_SCHPO	26S protease regulatory subunit 4 homolog OS=Schizosaccharomyces pombe (strain 972 / ATCC 24843) GN=mts2 PE=2 SV=1	INDTVGIKESDTGLAPISFWDVAADR	8		sp|O42931|PRS7_SCHPO	26S protease regulatory subunit 7 homolog OS=Schizosaccharomyces pombe (strain 972 / ATCC 24843) GN=rpt1 PE=1 SV=2	0.6481
3101	511.89423	5	0.1929	0.95	1.43	KSFAR	1		sp|Q09838|PRZ1_SCHPO	Transcriptional regulator prz1 OS=Schizosaccharomyces pombe (strain 972 / ATCC 24843) GN=prz1 PE=1 SV=1	KMHTFNRPLVLGQLR	1		sp|Q9USI6|MYO2_SCHPO	Myosin type-2 heavy chain 1 OS=Schizosaccharomyces pombe (strain 972 / ATCC 24843) GN=myo2 PE=1 SV=1	0.6481
5591	595.3394	5	0.1926	0.97	10.60	MILKDSLEAK	4		sp|O13859|MU125_SCHPO	Meiotically up-regulated gene 125 protein OS=Schizosaccharomyces pombe (strain 972 / ATCC 24843) GN=mug125 PE=1 SV=1	WLNKAINDLVSSLSK	4		sp|Q09818|YAC4_SCHPO	Putative general negative regulator of transcription C16C9.04c OS=Schizosaccharomyces pombe (strain 972 / ATCC 24843) GN=SPAC16C9.04c PE=3 SV=1	0.6481
1805	543.8963	5	0.1925	0.98	4.05	YIQKILK	4		sp|O42905|RTI1_SCHPO	DNA repair and recombination protein rti1 OS=Schizosaccharomyces pombe (strain 972 / ATCC 24843) GN=rti1 PE=1 SV=1	FEQNNFAMSTKIDK	11		sp|Q09738|UBP8_SCHPO	Probable ubiquitin carboxyl-terminal hydrolase 8 OS=Schizosaccharomyces pombe (strain 972 / ATCC 24843) GN=ubp8 PE=3 SV=1	0.6481
8585	1009.45245	3	0.1924	0.96	10.09	KNEEDESNDSDK	1		sp|Q9UTR8|YLP3_SCHPO	Protein red1 OS=Schizosaccharomyces pombe (strain 972 / ATCC 24843) GN=red1 PE=1 SV=2	MDQNKSTQATGNGK	1		sp|U3H042|SOS7_SCHPO	Kinetochore protein Sos7 OS=Schizosaccharomyces pombe (strain 972 / ATCC 24843) GN=sos7 PE=1 SV=1	0.6481
9332	909.1238	3	0.1924	0.98	-10.48	KLWNER	1		sp|Q1MTR5|YG66_SCHPO	Uncharacterized RING finger membrane protein C15C4.06c OS=Schizosaccharomyces pombe (strain 972 / ATCC 24843) GN=SPBC15C4.06c PE=3 SV=1	MSSTELSEKDLAYLR	1		sp|O59834|FCYS_SCHPO	Probable cytosine deaminase OS=Schizosaccharomyces pombe (strain 972 / ATCC 24843) GN=SPCC965.14c PE=3 SV=1	0.6481
1643	522.27875	5	0.1924	1.00	7.03	MTEIK	1		sp|O94312|PDP2_SCHPO	PWWP domain-containing protein2 OS=Schizosaccharomyces pombe (strain 972 / ATCC 24843) GN=pdp2 PE=1 SV=1	FEIEDTGIGLKEEQLK	11		sp|O14002|MAK2_SCHPO	Peroxide stress-activated histidine kinase mak2 OS=Schizosaccharomyces pombe (strain 972 / ATCC 24843) GN=mak2 PE=3 SV=1	0.6481
6630	1059.5691	3	0.1922	0.83	7.38	KIEIPLPNEVGR	1		sp|O74445|PRS10_SCHPO	Probable 26S protease subunit rpt4 OS=Schizosaccharomyces pombe (strain 972 / ATCC 24843) GN=rpt4 PE=3 SV=2	AVKPTDMEQFAFYK	3		sp|O74894|PRS6B_SCHPO	26S protease regulatory subunit 6B homolog OS=Schizosaccharomyces pombe (strain 972 / ATCC 24843) GN=rpt3 PE=3 SV=1	0.6481
7318	952.5332	3	0.1918	0.96	4.45	KQQLK	1		sp|O13873|CSN12_SCHPO	Protein CSN12 homolog OS=Schizosaccharomyces pombe (strain 972 / ATCC 24843) GN=csn12 PE=3 SV=1	QLIIKEEMMNSIQQAVAK	5		sp|Q9UTM3|RPN5_SCHPO	26S proteasome regulatory subunit rpn5 OS=Schizosaccharomyces pombe (strain 972 / ATCC 24843) GN=rpn5a PE=1 SV=1	0.6481
10630	611.3423	4	0.1918	0.98	-7.80	MIPNEK	1		sp|O13883|PIGU_SCHPO	GPI transamidase component GAB1 homolog OS=Schizosaccharomyces pombe (strain 972 / ATCC 24843) GN=SPAC1952.01 PE=3 SV=2	LGGSTAIPYVKQLVK	11		sp|O74796|ORC6_SCHPO	Origin recognition complex subunit 6 OS=Schizosaccharomyces pombe (strain 972 / ATCC 24843) GN=orc6 PE=1 SV=1	0.6481
1286	469.05167	5	0.1916	0.98	-2.19	VCEEEFKK	7	57.02146@C;	sp|O13972|GLYD_SCHPO	Probable serine hydroxymethyltransferase; cytosolic OS=Schizosaccharomyces pombe (strain 972 / ATCC 24843) GN=SPAC24C9.12c PE=3 SV=1	LQLYETKLK	7		sp|Q09778|TSC1_SCHPO	Tuberous sclerosis 1 protein homolog OS=Schizosaccharomyces pombe (strain 972 / ATCC 24843) GN=tsc1 PE=1 SV=1	0.6481
3347	848.94196	4	0.1916	1.00	4.89	NKELQK	2		sp|Q9UUD1|SREBP_SCHPO	Sterol regulatory element-binding protein 1 OS=Schizosaccharomyces pombe (strain 972 / ATCC 24843) GN=sre1 PE=1 SV=1	AFNNAGITSVGVTGKNCACVISQK	15	57.02146@C;	sp|O94517|PSA1_SCHPO	Probable proteasome subunit alpha type-1 OS=Schizosaccharomyces pombe (strain 972 / ATCC 24843) GN=SPBC646.16 PE=3 SV=1	0.6481
5499	786.808	5	0.1915	0.97	11.31	MPIVNGFK	1		sp|O94521|PLR2_SCHPO	Probable pyridoxal reductase 2 OS=Schizosaccharomyces pombe (strain 972 / ATCC 24843) GN=SPCC1281.04 PE=3 SV=1	LEIKEGNYGDGYALQPSYIHEYLSK	4		sp|Q9USQ9|PSB7_SCHPO	Probable proteasome subunit beta type-7 OS=Schizosaccharomyces pombe (strain 972 / ATCC 24843) GN=SPBC577.10 PE=3 SV=1	0.6481
6383	549.34186	5	0.1914	1.00	7.57	ILKPR	3		sp|Q9P3W6|YLI2_SCHPO&sp|Q10326|MUG8_SCHPO	Uncharacterized protein C458.02c OS=Schizosaccharomyces pombe (strain 972 / ATCC 24843) GN=SPAC458.02c PE=1 SV=1	QGSATVGLVSKTHAVLVALK	11		sp|O14250|PSA6_SCHPO	Probable proteasome subunit alpha type-6 OS=Schizosaccharomyces pombe (strain 972 / ATCC 24843) GN=SPAC6G10.04c PE=3 SV=1	0.6481
6080	677.13995	4	0.1913	1.00	5.78	VLNQPKLK	6		sp|Q10059|CDC12_SCHPO	Cell division control protein 12 OS=Schizosaccharomyces pombe (strain 972 / ATCC 24843) GN=cdc12 PE=1 SV=1	TFANLVSSTLYEKR	13		sp|Q9Y7T8|PSB3_SCHPO	Probable proteasome subunit beta type-3 OS=Schizosaccharomyces pombe (strain 972 / ATCC 24843) GN=pup3 PE=3 SV=1	0.6481
4073	562.066	4	0.1912	1.00	10.55	SNFKR	4		sp|Q09175|KRP1_SCHPO	Dibasic-processing endoprotease OS=Schizosaccharomyces pombe (strain 972 / ATCC 24843) GN=krp1 PE=1 SV=1	SSTELKIPPVETR	6		sp|O94473|YC64_SCHPO	Uncharacterized membrane protein C1919.04 OS=Schizosaccharomyces pombe (strain 972 / ATCC 24843) GN=SPCC1919.04 PE=1 SV=1	0.6481
6406	703.3938	3	0.1912	0.99	3.59	MAGVSVK	1		sp|P58234|RS19A_SCHPO&sp|P79016|RS19B_SCHPO	40S ribosomal protein S19-A OS=Schizosaccharomyces pombe (strain 972 / ATCC 24843) GN=rps19a PE=2 SV=1	MGIASSLRLFGK	1		sp|Q9HDW5|YFW6_SCHPO	UPF0644 protein PB2B4.06 OS=Schizosaccharomyces pombe (strain 972 / ATCC 24843) GN=SPAPB2B4.06 PE=3 SV=2	0.6481
6587	778.6549	4	0.1912	0.99	5.65	NMSAMIQILKTVK	10		sp|O74562|SEC8_SCHPO	Exocyst complex component sec8 OS=Schizosaccharomyces pombe (strain 972 / ATCC 24843) GN=sec8 PE=1 SV=2	MSSDNLDISMEKK	1		sp|Q9URX1|YLX5_SCHPO	UNC93-like protein C922.05c OS=Schizosaccharomyces pombe (strain 972 / ATCC 24843) GN=SPAC922.05c PE=3 SV=1	0.6481
2369	908.4695	3	0.1910	1.00	2.06	HKHEK	2		sp|O74851|ADG3_SCHPO	Probable secreted beta-glucosidase adg3 OS=Schizosaccharomyces pombe (strain 972 / ATCC 24843) GN=adg3 PE=2 SV=1	HFEQVINEKHEDALAK	9		sp|O74762|RPN2_SCHPO	26S proteasome regulatory subunit rpn2 OS=Schizosaccharomyces pombe (strain 972 / ATCC 24843) GN=rpn2 PE=1 SV=1	0.6481
8632	535.0653	5	0.1907	0.95	-10.06	AITKTPEK	4		sp|O74468|SUMT_SCHPO	Probable uroporphyrinogen-III C-methyltransferase OS=Schizosaccharomyces pombe (strain 972 / ATCC 24843) GN=SPCC1739.06c PE=2 SV=1	AIDDFYENFNDKR	12		sp|Q9USP6|CLC1_SCHPO	Clathrin light chain OS=Schizosaccharomyces pombe (strain 972 / ATCC 24843) GN=clc1 PE=1 SV=1	0.6481
3540	568.7047	5	0.1906	0.97	3.87	KYAEEVVR	1		sp|P19117|IPYR_SCHPO	Inorganic pyrophosphatase OS=Schizosaccharomyces pombe (strain 972 / ATCC 24843) GN=ppa1 PE=3 SV=2	VSGSELVQKYIGEGSR	9		sp|P41836|PRS8_SCHPO	26S protease regulatory subunit 8 homolog OS=Schizosaccharomyces pombe (strain 972 / ATCC 24843) GN=let1 PE=3 SV=1	0.6481
3628	891.7044	4	0.1906	0.96	-3.77	MSWVQLRGHR	1		sp|Q9P7J2|XLF1_SCHPO	Xrcc4-like factor 1 OS=Schizosaccharomyces pombe (strain 972 / ATCC 24843) GN=xlf1 PE=1 SV=1	MSLFGQATTSTVSNATGDLKK	20		sp|P41838|RAE1_SCHPO	Poly(A)+ RNA export protein OS=Schizosaccharomyces pombe (strain 972 / ATCC 24843) GN=rae1 PE=1 SV=1	0.6481
4795	1080.0525	4	0.1906	0.99	-8.82	VLLDKLPEK	5		sp|Q9P6N4|PEP5_SCHPO	E3 ubiquitin-protein ligase pep5 OS=Schizosaccharomyces pombe (strain 972 / ATCC 24843) GN=vps11 PE=3 SV=1	YQKPVDTEEENDKNPPPLDEGDIELLK	3		sp|O42931|PRS7_SCHPO	26S protease regulatory subunit 7 homolog OS=Schizosaccharomyces pombe (strain 972 / ATCC 24843) GN=rpt1 PE=1 SV=2	0.6481
8350	650.1118	5	0.1906	0.93	6.62	AVMTMSKNR	7		sp|Q9P7H9|YIT3_SCHPO	Uncharacterized transcriptional regulatory protein C105.03c OS=Schizosaccharomyces pombe (strain 972 / ATCC 24843) GN=SPAC105.03c PE=3 SV=1	KDYDCVFEPEPMSWLR	1	57.02146@C;	sp|O42843|YFH5_SCHPO	Uncharacterized membrane protein C23A1.05 OS=Schizosaccharomyces pombe (strain 972 / ATCC 24843) GN=SPAC23A1.05 PE=4 SV=1	0.6481
8360	620.5539	4	0.1904	1.00	-10.74	MFCYFLSK	1	57.02146@C;	sp|A6X970|YF64_SCHPO	Putative uncharacterized protein C23C4.04c OS=Schizosaccharomyces pombe (strain 972 / ATCC 24843) GN=SPAC23C4.04c PE=4 SV=2	GKPWMDSAKVK	2		sp|P87114|FFT1_SCHPO	ATP-dependent helicase fft1 OS=Schizosaccharomyces pombe (strain 972 / ATCC 24843) GN=fft1 PE=3 SV=1	0.6481
3723	631.09186	4	0.1904	0.89	2.91	TFLEKR	5		sp|O94579|PSA2_SCHPO	Probable proteasome subunit alpha type-2 OS=Schizosaccharomyces pombe (strain 972 / ATCC 24843) GN=pre8 PE=3 SV=1	VTSKLLEQEESAEK	4		sp|Q09682|PSA3_SCHPO	Probable proteasome subunit alpha type-3 OS=Schizosaccharomyces pombe (strain 972 / ATCC 24843) GN=SPAC13C5.01c PE=3 SV=1	0.6481
8741	1076.8855	3	0.1903	0.96	-9.68	NEGLDLSKDR	8		sp|P22774|HSP7M_SCHPO	Heat shock 70 kDa protein; mitochondrial OS=Schizosaccharomyces pombe (strain 972 / ATCC 24843) GN=ssp1 PE=2 SV=2	AEASLGIIPKYAGEEIQR	10		sp|O42889|YBN5_SCHPO	Uncharacterized protein C8E4.05c OS=Schizosaccharomyces pombe (strain 972 / ATCC 24843) GN=SPBC8E4.05c PE=3 SV=1	0.6481
4617	731.16614	4	0.1901	0.97	9.03	MGVHGLLPIIR	1		sp|Q09708|YAGG_SCHPO	Uncharacterized protein C12G12.16c OS=Schizosaccharomyces pombe (strain 972 / ATCC 24843) GN=SPAC12G12.16c PE=3 SV=1	VSKQGEIDYEALVK	3		sp|O74445|PRS10_SCHPO	Probable 26S protease subunit rpt4 OS=Schizosaccharomyces pombe (strain 972 / ATCC 24843) GN=rpt4 PE=3 SV=2	0.6481
3200	780.6353	4	0.1898	0.97	3.21	MQFSVLCK	1	57.02146@C;	sp|Q9HDV8|YOE2_SCHPO	Uncharacterized protein P19A11.02c OS=Schizosaccharomyces pombe (strain 972 / ATCC 24843) GN=SPBP19A11.02c PE=3 SV=1	LEEAMKITTDAFTSAGER	6		sp|Q9UQY2|PSB6_SCHPO	Probable proteasome subunit beta type-6 OS=Schizosaccharomyces pombe (strain 972 / ATCC 24843) GN=pam1 PE=3 SV=1	0.6481
10155	938.9933	4	0.1897	0.99	-8.00	LLEKSAILSAAEVWK	4		sp|O13993|RPOM_SCHPO	DNA-directed RNA polymerase; mitochondrial OS=Schizosaccharomyces pombe (strain 972 / ATCC 24843) GN=rpo41 PE=3 SV=2	MSNLSFFQTLSGLAENAK	1		sp|O13939|AP3B_SCHPO	AP-3 complex subunit beta OS=Schizosaccharomyces pombe (strain 972 / ATCC 24843) GN=apl6 PE=1 SV=1	0.6481
2527	400.58176	3	0.1896	1.00	-3.97	AGKIK	3		sp|O74892|RS2_SCHPO	40S ribosomal protein S2 OS=Schizosaccharomyces pombe (strain 972 / ATCC 24843) GN=rps2 PE=1 SV=1	VDGKK	4		sp|O60101|PGK_SCHPO	Phosphoglycerate kinase OS=Schizosaccharomyces pombe (strain 972 / ATCC 24843) GN=pgk1 PE=1 SV=1	0.6481
10223	725.8834	4	0.1896	0.99	-8.08	KAANEK	1		sp|O94643|MIS17_SCHPO	Kinetochore protein mis17 OS=Schizosaccharomyces pombe (strain 972 / ATCC 24843) GN=mis17 PE=1 SV=2	HQLGIPDNALPETVVKDEK	16		sp|P28745|RCC1_SCHPO	Protein pim1 OS=Schizosaccharomyces pombe (strain 972 / ATCC 24843) GN=pim1 PE=1 SV=2	0.6481
5181	928.9941	4	0.1894	0.92	-0.79	SSAPSKPAETAPVKPPR	6		sp|P36621|CAP_SCHPO	Adenylyl cyclase-associated protein OS=Schizosaccharomyces pombe (strain 972 / ATCC 24843) GN=cap1 PE=1 SV=1	LDPAGFYIGYKATSAGPK	11		sp|O94517|PSA1_SCHPO	Probable proteasome subunit alpha type-1 OS=Schizosaccharomyces pombe (strain 972 / ATCC 24843) GN=SPBC646.16 PE=3 SV=1	0.6481
1447	534.25916	4	0.1892	0.95	6.30	TCFNGKR	6	57.02146@C;	sp|O14079|MDB1_SCHPO	Uncharacterized protein mdb1 OS=Schizosaccharomyces pombe (strain 972 / ATCC 24843) GN=mdb1 PE=1 SV=2	FSPDDKYSR	6		sp|Q9P7M5|NOP10_SCHPO	H/ACA ribonucleoprotein complex subunit 3 OS=Schizosaccharomyces pombe (strain 972 / ATCC 24843) GN=nop10 PE=3 SV=1	0.6481
4487	773.0175	5	0.1891	0.95	-2.28	FQTFDTSQLVVLAKSR	14		sp|O36033|YLM1_SCHPO	TPR repeat-containing protein C19B12.01 OS=Schizosaccharomyces pombe (strain 972 / ATCC 24843) GN=SPAC19B12.01 PE=3 SV=2	QKLEEITSFLSFNSLK	2		sp|O94508|CWF11_SCHPO	Pre-mRNA-splicing factor cwf11 OS=Schizosaccharomyces pombe (strain 972 / ATCC 24843) GN=cwf11 PE=1 SV=1	0.6545
3408	842.83325	3	0.1889	0.99	8.70	ITTLKELK	5		sp|Q1MTR1|IRC3_SCHPO	Putative mitochondrial ATP-dependent helicase irc3 OS=Schizosaccharomyces pombe (strain 972 / ATCC 24843) GN=irc3 PE=3 SV=2	KPTSELAIGASLEK	1		sp|O94579|PSA2_SCHPO	Probable proteasome subunit alpha type-2 OS=Schizosaccharomyces pombe (strain 972 / ATCC 24843) GN=pre8 PE=3 SV=1	0.6545
4192	761.61414	5	0.1889	0.83	6.10	VAEKAQINTQEYGR	4		sp|O14250|PSA6_SCHPO	Probable proteasome subunit alpha type-6 OS=Schizosaccharomyces pombe (strain 972 / ATCC 24843) GN=SPAC6G10.04c PE=3 SV=1	HIGIATTGFIPDGQHIVKR	18		sp|O59770|PSA7_SCHPO	Probable proteasome subunit alpha type-7 OS=Schizosaccharomyces pombe (strain 972 / ATCC 24843) GN=pre10 PE=1 SV=1	0.6545
3709	798.6938	4	0.1889	0.99	1.53	KLCVDDIK	1	57.02146@C;	sp|P40977|PLC1_SCHPO	1-phosphatidylinositol 4;5-bisphosphate phosphodiesterase 1 OS=Schizosaccharomyces pombe (strain 972 / ATCC 24843) GN=plc1 PE=1 SV=1	MYGQVLESLAMIGLKGILK	15		sp|O94292|RM38_SCHPO	54S ribosomal protein L38; mitochondrial OS=Schizosaccharomyces pombe (strain 972 / ATCC 24843) GN=mrpl38 PE=3 SV=2	0.6545
4263	776.43713	4	0.1882	0.98	9.13	YVKWPGR	3		sp|O74742|FOLE_SCHPO	Probable folylpolyglutamate synthase OS=Schizosaccharomyces pombe (strain 972 / ATCC 24843) GN=met7 PE=2 SV=1	HIGIATTGFIPDGQHIVKR	18		sp|O59770|PSA7_SCHPO	Probable proteasome subunit alpha type-7 OS=Schizosaccharomyces pombe (strain 972 / ATCC 24843) GN=pre10 PE=1 SV=1	0.6765
1235	637.3409	5	0.1881	0.97	9.05	TPVVFYVKQMVGK	8		sp|Q09761|SLD3_SCHPO	DNA replication regulator sld3 OS=Schizosaccharomyces pombe (strain 972 / ATCC 24843) GN=sld3 PE=1 SV=3	CTKIIENEQSAEK	3	57.02146@C;	sp|O42931|PRS7_SCHPO	26S protease regulatory subunit 7 homolog OS=Schizosaccharomyces pombe (strain 972 / ATCC 24843) GN=rpt1 PE=1 SV=2	0.6765
4331	643.60596	4	0.1880	0.98	8.45	LDKLLVELK	3		sp|O14148|INO80_SCHPO	Putative DNA helicase ino80 OS=Schizosaccharomyces pombe (strain 972 / ATCC 24843) GN=ino80 PE=1 SV=4	EVKCDMPPYPK	3	57.02146@C;	sp|O13993|RPOM_SCHPO	DNA-directed RNA polymerase; mitochondrial OS=Schizosaccharomyces pombe (strain 972 / ATCC 24843) GN=rpo41 PE=3 SV=2	0.6765
6077	671.3945	4	0.1880	1.00	7.01	LGVKPPK	4		sp|O14126|PRS6A_SCHPO	26S protease regulatory subunit 6A OS=Schizosaccharomyces pombe (strain 972 / ATCC 24843) GN=tbp1 PE=3 SV=1	TMLVKAVANSTAANFIR	5		sp|O74894|PRS6B_SCHPO	26S protease regulatory subunit 6B homolog OS=Schizosaccharomyces pombe (strain 972 / ATCC 24843) GN=rpt3 PE=3 SV=1	0.6765
9824	722.73944	3	0.1878	0.99	6.20	NIEEKIR	5		sp|O74968|RU1A_SCHPO	U1 small nuclear ribonucleoprotein usp102 OS=Schizosaccharomyces pombe (strain 972 / ATCC 24843) GN=usp102 PE=1 SV=1	VQEYVHPKK	8		sp|O13642|LIPA_SCHPO	Lipoyl synthase; mitochondrial OS=Schizosaccharomyces pombe (strain 972 / ATCC 24843) GN=lip5 PE=3 SV=2	0.6765
5717	1075.5507	4	0.1877	0.99	1.93	MKGFVVISR	1		sp|Q09688|MU121_SCHPO	Meiotically up-regulated gene 121 protein OS=Schizosaccharomyces pombe (strain 972 / ATCC 24843) GN=mug121 PE=1 SV=1	YQKPVDTEEENDKNPPPLDEGDIELLK	3		sp|O42931|PRS7_SCHPO	26S protease regulatory subunit 7 homolog OS=Schizosaccharomyces pombe (strain 972 / ATCC 24843) GN=rpt1 PE=1 SV=2	0.6765
6662	744.63696	5	0.1874	0.97	2.76	LISVKPLRSK	5		sp|Q09704|RRP4_SCHPO	Exosome complex component rrp4 OS=Schizosaccharomyces pombe (strain 972 / ATCC 24843) GN=rrp4 PE=3 SV=1	LHQVEYALEAIKQGSATVGLVSK	12		sp|O14250|PSA6_SCHPO	Probable proteasome subunit alpha type-6 OS=Schizosaccharomyces pombe (strain 972 / ATCC 24843) GN=SPAC6G10.04c PE=3 SV=1	0.6765
6033	684.6245	4	0.1871	0.90	0.36	LVGKTNYK	4		sp|O74315|AMO1_SCHPO	Nucleoporin-like protein amo1 OS=Schizosaccharomyces pombe (strain 972 / ATCC 24843) GN=amo1 PE=3 SV=1	DPTLTPKFLHTSYR	7		sp|Q9Y7N7|NAR1_SCHPO	Cytosolic Fe-S cluster assembly factor NAR1 homolog OS=Schizosaccharomyces pombe (strain 972 / ATCC 24843) GN=SPCC1450.10c PE=3 SV=1	0.6765
7155	677.10254	4	0.1869	1.00	0.00	KENVLSDLPPK	1		sp|P87114|FFT1_SCHPO	ATP-dependent helicase fft1 OS=Schizosaccharomyces pombe (strain 972 / ATCC 24843) GN=fft1 PE=3 SV=1	KSDSQQSFHHK	1		sp|Q9P6K0|YLA3_SCHPO	Uncharacterized HTH La-type RNA-binding protein C1527.03 OS=Schizosaccharomyces pombe (strain 972 / ATCC 24843) GN=SPAC1527.03 PE=1 SV=1	0.6765
8334	804.40466	4	0.1869	1.00	-2.36	KPEIPLR	1		sp|O13718|VTC2_SCHPO	Vacuolar transporter chaperone 2 OS=Schizosaccharomyces pombe (strain 972 / ATCC 24843) GN=vtc2 PE=1 SV=1	MQLQSPFGDGISCECLNIR	1	57.02146@C;	sp|Q9HDW0|YO53_SCHPO	Uncharacterized protein P18G5.03 OS=Schizosaccharomyces pombe (strain 972 / ATCC 24843) GN=SPBP18G5.03 PE=1 SV=1	0.6765
5594	858.2252	5	0.1868	1.00	3.65	KENYDISR	1		sp|O94565|OMH4_SCHPO	O-glycoside alpha-1;2-mannosyltransferase homolog 4 OS=Schizosaccharomyces pombe (strain 972 / ATCC 24843) GN=omh4 PE=3 SV=2	YQKPVDTEEENDKNPPPLDEGDIELLK	3		sp|O42931|PRS7_SCHPO	26S protease regulatory subunit 7 homolog OS=Schizosaccharomyces pombe (strain 972 / ATCC 24843) GN=rpt1 PE=1 SV=2	0.6765
2035	489.08847	5	0.1867	0.99	11.00	KQSGNLSQK	1		sp|Q9HDW6|VATC_SCHPO	V-type proton ATPase subunit C OS=Schizosaccharomyces pombe (strain 972 / ATCC 24843) GN=vma5 PE=1 SV=1	LEKLSIHHPLK	3		sp|Q9C104|GDE1_SCHPO	Glycerophosphodiester phosphodiesterase gde1 OS=Schizosaccharomyces pombe (strain 972 / ATCC 24843) GN=gde1 PE=1 SV=1	0.6765
1777	692.1073	4	0.1867	0.98	-8.65	NYEISSGKLK	8		sp|Q9UTJ8|RAD50_SCHPO	DNA repair protein rad50 OS=Schizosaccharomyces pombe (strain 972 / ATCC 24843) GN=rad50 PE=1 SV=3	MKHNEVFGWTLK	1		sp|O14154|MDE5_SCHPO	Alpha-amylase mde5 OS=Schizosaccharomyces pombe (strain 972 / ATCC 24843) GN=mde5 PE=2 SV=1	0.6765
5646	759.6495	4	0.1866	1.00	-10.30	SKHDDIILGPPK	2		sp|O74417|YJL4_SCHPO	Uncharacterized protein C14G10.04 OS=Schizosaccharomyces pombe (strain 972 / ATCC 24843) GN=SPCC14G10.04 PE=1 SV=1	MSSKSSLELANNAVK	1		sp|Q9P7S2|RPN6_SCHPO	Probable 26S proteasome regulatory subunit rpn6 OS=Schizosaccharomyces pombe (strain 972 / ATCC 24843) GN=rpn6 PE=3 SV=1	0.6765
8207	646.8282	4	0.1865	0.97	-4.44	HVSTKALR	5		sp|O14053|UTP21_SCHPO	U3 small nucleolar RNA-associated protein 21 homolog OS=Schizosaccharomyces pombe (strain 972 / ATCC 24843) GN=SPCC1672.07 PE=3 SV=1	IDKDESDVDCAIR	3	57.02146@C;	sp|O13828|DCP2_SCHPO	mRNA decapping complex subunit 2 OS=Schizosaccharomyces pombe (strain 972 / ATCC 24843) GN=dcp2 PE=1 SV=1	0.6765
7466	522.0657	5	0.1864	0.99	9.18	GSDSPKEVMK	6		sp|O60062|MET2_SCHPO	Homoserine O-acetyltransferase OS=Schizosaccharomyces pombe (strain 972 / ATCC 24843) GN=met6 PE=3 SV=1	HSAFEKTLESSR	6		sp|O94294|SOG2_SCHPO	Leucine-rich repeat-containing protein sog2 OS=Schizosaccharomyces pombe (strain 972 / ATCC 24843) GN=sog2 PE=1 SV=1	0.6765
4612	585.1317	5	0.1863	0.97	11.03	FLSKNSVAAIR	4		tr|D7UTC9|D7UTC9_SCHPM&sp|Q9UQX0|SODM_SCHPO	Superoxide dismutase OS=Schizosaccharomyces pombe GN=SOD2 PE=2 SV=1	VSKQGEIDYEALVK	3		sp|O74445|PRS10_SCHPO	Probable 26S protease subunit rpt4 OS=Schizosaccharomyces pombe (strain 972 / ATCC 24843) GN=rpt4 PE=3 SV=2	0.6765
9515	821.7673	3	0.1861	0.97	-6.54	MDSDDSFVK	1		sp|O14291|YF15_SCHPO	Uncharacterized protein C9E9.05 OS=Schizosaccharomyces pombe (strain 972 / ATCC 24843) GN=SPAC9E9.05 PE=4 SV=1	LVNGEKVLALVK	6		sp|P87140|COPG_SCHPO	Probable coatomer subunit gamma OS=Schizosaccharomyces pombe (strain 972 / ATCC 24843) GN=sec21 PE=1 SV=1	0.6765
10220	611.3428	4	0.1859	0.97	10.20	QHYKYMK	4		sp|Q96TL7|RAP1_SCHPO	DNA-binding protein rap1 OS=Schizosaccharomyces pombe (strain 972 / ATCC 24843) GN=rap1 PE=1 SV=1	IIPYIASQFKK	10		sp|O94248|MDN1_SCHPO	Midasin OS=Schizosaccharomyces pombe (strain 972 / ATCC 24843) GN=mdn1 PE=1 SV=1	0.6765
4927	870.17523	4	0.1858	0.99	5.97	ADEFKALK	5		sp|O94474|SKI3_SCHPO	Superkiller protein 3 OS=Schizosaccharomyces pombe (strain 972 / ATCC 24843) GN=ski3 PE=3 SV=1	SEAAEFEYKNGYPMPCDVLAK	9	57.02146@C;	sp|O94517|PSA1_SCHPO	Probable proteasome subunit alpha type-1 OS=Schizosaccharomyces pombe (strain 972 / ATCC 24843) GN=SPBC646.16 PE=3 SV=1	0.6765
8251	793.1523	4	0.1858	1.00	-9.48	KQTPK	1		sp|O42917|ESO1_SCHPO	N-acetyltransferase eso1 OS=Schizosaccharomyces pombe (strain 972 / ATCC 24843) GN=eso1 PE=1 SV=1	MEKDEKPDLDGAEIQEETLIK	3		sp|O74424|NU211_SCHPO	Nucleoporin nup211 OS=Schizosaccharomyces pombe (strain 972 / ATCC 24843) GN=nup211 PE=1 SV=1	0.6765
5777	736.60767	4	0.1855	0.97	-4.56	MDITDRILQNR	1		sp|Q9USJ4|NTE1_SCHPO	Lysophospholipase NTE1 OS=Schizosaccharomyces pombe (strain 972 / ATCC 24843) GN=nte1 PE=3 SV=1	MPSSDVCKAGSHR	1	57.02146@C;	sp|Q09765|UBA3_SCHPO	NEDD8-activating enzyme E1 catalytic subunit OS=Schizosaccharomyces pombe (strain 972 / ATCC 24843) GN=uba3 PE=1 SV=1	0.6765
1700	691.85693	4	0.1853	0.94	-5.57	KLCVDDIK	1	57.02146@C;	sp|P40977|PLC1_SCHPO	1-phosphatidylinositol 4;5-bisphosphate phosphodiesterase 1 OS=Schizosaccharomyces pombe (strain 972 / ATCC 24843) GN=plc1 PE=1 SV=1	QEFWQEKSNSLLK	7		sp|Q9P6N4|PEP5_SCHPO	E3 ubiquitin-protein ligase pep5 OS=Schizosaccharomyces pombe (strain 972 / ATCC 24843) GN=vps11 PE=3 SV=1	0.6765
4531	845.43915	3	0.1853	0.96	1.35	DPSLEKF	6		sp|Q9Y7S5|YQO6_SCHPO	Uncharacterized membrane protein C569.06 OS=Schizosaccharomyces pombe (strain 972 / ATCC 24843) GN=SPCC569.06 PE=3 SV=1	ILANHQSGKDSHVR	9		sp|O42971|APC10_SCHPO	Anaphase-promoting complex subunit 10 OS=Schizosaccharomyces pombe (strain 972 / ATCC 24843) GN=apc10 PE=1 SV=1	0.6765
3260	755.4252	4	0.1852	0.98	-2.83	FSNKVVK	4		sp|O94702|YC52_SCHPO&tr|H6WS79|H6WS79_SCHPM	Uncharacterized zinc metalloprotease C1259.02c OS=Schizosaccharomyces pombe (strain 972 / ATCC 24843) GN=SPCC1259.02c PE=3 SV=1	HIGIATTGFIPDGQHIVKR	18		sp|O59770|PSA7_SCHPO	Probable proteasome subunit alpha type-7 OS=Schizosaccharomyces pombe (strain 972 / ATCC 24843) GN=pre10 PE=1 SV=1	0.6765
8119	674.9524	5	0.1852	0.96	1.01	KELMENIHFTEK	1		sp|Q11120|OFD1_SCHPO	Prolyl 3;4-dihydroxylase ofd1 OS=Schizosaccharomyces pombe (strain 972 / ATCC 24843) GN=ofd1 PE=1 SV=1	INKITSVANNLEEGGR	3		sp|Q09746|BZZ1_SCHPO	Protein BZZ1 OS=Schizosaccharomyces pombe (strain 972 / ATCC 24843) GN=bzz1 PE=3 SV=1	0.6765
2042	581.9268	5	0.1852	0.94	-5.63	IYASVKPTEAK	6		sp|O43005|AP2B_SCHPO	AP-2 complex subunit beta OS=Schizosaccharomyces pombe (strain 972 / ATCC 24843) GN=apl1 PE=3 SV=1	MQSRFLISPTLIR	1		sp|Q9P6P6|RM09_SCHPO	54S ribosomal protein L9; mitochondrial OS=Schizosaccharomyces pombe (strain 972 / ATCC 24843) GN=mrpl9 PE=3 SV=1	0.6765
6004	684.7911	5	0.1849	1.00	2.29	KLTALLK	1		sp|Q9Y817|RAV1_SCHPO	Regulator of V-ATPase in vacuolar membrane protein 1 OS=Schizosaccharomyces pombe (strain 972 / ATCC 24843) GN=rav1 PE=1 SV=1	HNDLAQLVQQSRPLMANFSKAK	20		sp|Q9P7S2|RPN6_SCHPO	Probable 26S proteasome regulatory subunit rpn6 OS=Schizosaccharomyces pombe (strain 972 / ATCC 24843) GN=rpn6 PE=3 SV=1	0.6765
1524	679.61884	4	0.1849	0.99	-10.25	MSIPVMQLK	1		sp|O74317|MUG98_SCHPO	Meiotically up-regulated gene 98 protein; mitochondrial OS=Schizosaccharomyces pombe (strain 972 / ATCC 24843) GN=mug98 PE=1 SV=1	GKGIYVDGEKPQLK	10		sp|Q09865|RM06_SCHPO	Putative 54S ribosomal protein L6; mitochondrial OS=Schizosaccharomyces pombe (strain 972 / ATCC 24843) GN=mrpl6 PE=3 SV=1	0.6765
10546	1215.6635	3	0.1848	0.99	-8.64	ISATNYLYTIKVVR	11		sp|O13683|YDY2_SCHPO	Uncharacterized protein C11E3.02c OS=Schizosaccharomyces pombe (strain 972 / ATCC 24843) GN=SPAC11E3.02c PE=3 SV=1	SNKLAPSFAGPFYVLQK	3		sp|P0CT42|TF27_SCHPO&sp|P0CT39|TF26_SCHPO&sp|P0CT37|TF24_SCHPO&sp|P0CT35|TF22_SCHPO&sp|P0CT40|TF29_SCHPO&sp|P0CT41|TF212_SCHPO&sp|P0CT43|TF28_SCHPO&sp|Q9UR07|TF211_SCHPO&sp|P0CT38|TF25_SCHPO&sp|P0CT36|TF23_SCHPO&sp|P0CT34|TF21_SCHPO&tr|Q01910|Q01910_SCHPM	Transposon Tf2-7 polyprotein OS=Schizosaccharomyces pombe (strain 972 / ATCC 24843) GN=Tf2-7 PE=3 SV=1	0.6765
7175	719.96924	5	0.1844	0.95	-5.91	TIADKFLQGDVR	5		sp|Q1RKN3|TLH2_SCHPO&sp|P0CT33|TLH1_SCHPO	ATP-dependent DNA helicase tlh2 OS=Schizosaccharomyces pombe (strain 972 / ATCC 24843) GN=tlh2 PE=2 SV=1	ETKNSIASYDWNLTGVAAR	3		sp|O94727|FRP2_SCHPO	Ferric/cupric reductase transmembrane component 2 OS=Schizosaccharomyces pombe (strain 972 / ATCC 24843) GN=frp2 PE=3 SV=1	0.6765
8787	794.44806	4	0.1842	0.95	-5.62	AKLICALR	2	57.02146@C;	sp|O94452|MCP1_SCHPO	Meiotic coiled-coil protein 1 OS=Schizosaccharomyces pombe (strain 972 / ATCC 24843) GN=mcp1 PE=4 SV=1	CIKKPAYTFLQEVNILR	4	57.02146@C;	sp|O14328|KSP1_SCHPO	Serine/threonine-protein kinase ksp1 OS=Schizosaccharomyces pombe (strain 972 / ATCC 24843) GN=ksp1 PE=1 SV=1	0.6765
5252	867.7124	4	0.1842	0.98	-4.79	KIKPFPISVLQK	1		sp|Q9Y7R7|RL1DA_SCHPO	Putative ribosome biogenesis protein C306.07c OS=Schizosaccharomyces pombe (strain 972 / ATCC 24843) GN=SPCC306.07c PE=3 SV=1	EGKGEIYSFDPVGSYER	3		sp|Q9UQY2|PSB6_SCHPO	Probable proteasome subunit beta type-6 OS=Schizosaccharomyces pombe (strain 972 / ATCC 24843) GN=pam1 PE=3 SV=1	0.6765
3198	635.8842	4	0.1841	0.98	10.86	VVNITQKPK	7		sp|O60126|TOP3_SCHPO	DNA topoisomerase 3 OS=Schizosaccharomyces pombe (strain 972 / ATCC 24843) GN=top3 PE=1 SV=2	MSTPLIPPAPPKK	1		sp|Q9P7V8|MPCP_SCHPO	Probable mitochondrial phosphate carrier protein OS=Schizosaccharomyces pombe (strain 972 / ATCC 24843) GN=SPBC1703.13c PE=3 SV=1	0.6765
5513	531.4887	5	0.1841	0.96	-0.74	QCIPSALKGR	8	57.02146@C;	sp|Q9UTP9|DBP4_SCHPO	ATP-dependent RNA helicase dbp4 OS=Schizosaccharomyces pombe (strain 972 / ATCC 24843) GN=dbp4 PE=1 SV=1	YGEFFQNLLKK	10		sp|Q9P7K5|GIT1_SCHPO	Adenylate cyclase activation protein git1 OS=Schizosaccharomyces pombe (strain 972 / ATCC 24843) GN=git1 PE=1 SV=1	0.6765
7662	732.57825	5	0.1841	1.00	-4.20	KDELLR	1		sp|Q10423|CCE1_SCHPO	Cruciform cutting endonuclease 1; mitochondrial OS=Schizosaccharomyces pombe (strain 972 / ATCC 24843) GN=cce1 PE=1 SV=1	ELSNFFKELIEVNIPTSNTMHER	7		sp|Q9UTN0|YII3_SCHPO	Uncharacterized transcriptional regulatory protein C139.03 OS=Schizosaccharomyces pombe (strain 972 / ATCC 24843) GN=SPAC139.03 PE=3 SV=1	0.6765
3293	528.2853	4	0.1840	0.98	-4.28	RSEKPR	4		sp|P87154|DPOE_SCHPO	DNA polymerase epsilon catalytic subunit A OS=Schizosaccharomyces pombe (strain 972 / ATCC 24843) GN=pol2 PE=2 SV=1	KDLYTELYR	1		sp|Q09811|HUS2_SCHPO	ATP-dependent DNA helicase hus2/rqh1 OS=Schizosaccharomyces pombe (strain 972 / ATCC 24843) GN=rqh1 PE=1 SV=1	0.6765
1486	474.89832	3	0.1840	0.98	-0.69	MNGIR	1		sp|Q9Y807|YN92_SCHPO	Uncharacterized protein C146.02 OS=Schizosaccharomyces pombe (strain 972 / ATCC 24843) GN=SPBC146.02 PE=4 SV=1	MNTSSR	1		sp|G2TRL1|YLY4_SCHPO	Uncharacterized protein C186.04c OS=Schizosaccharomyces pombe (strain 972 / ATCC 24843) GN=SPAC186.04c PE=4 SV=1	0.6765
1944	917.82495	3	0.1840	1.00	5.41	ANVFKK	5		sp|P79064|RAD31_SCHPO	DNA damage tolerance protein rad31 OS=Schizosaccharomyces pombe (strain 972 / ATCC 24843) GN=rad31 PE=4 SV=1	HFEQVINEKHEDALAK	9		sp|O74762|RPN2_SCHPO	26S proteasome regulatory subunit rpn2 OS=Schizosaccharomyces pombe (strain 972 / ATCC 24843) GN=rpn2 PE=1 SV=1	0.6765
5406	602.3768	3	0.1839	0.97	2.98	KVQLR	1		sp|Q9UT23|MFH1_SCHPO	ATP-dependent DNA helicase mfh1 OS=Schizosaccharomyces pombe (strain 972 / ATCC 24843) GN=mfh1 PE=3 SV=2	HTVIKTGLR	5		sp|O42897|RPN3_SCHPO	Probable 26S proteasome regulatory subunit rpn3 OS=Schizosaccharomyces pombe (strain 972 / ATCC 24843) GN=rpn3 PE=3 SV=2	0.6765
10655	751.6691	4	0.1839	0.93	-6.18	KHLILYTGDVTK	1		sp|O94246|GSH0_SCHPO	Putative glutamate--cysteine ligase regulatory subunit OS=Schizosaccharomyces pombe (strain 972 / ATCC 24843) GN=SPCC737.06c PE=3 SV=1	LPMLKLADFGFAR	5		sp|Q9Y7T4|ATG1_SCHPO	Serine/threonine-protein kinase atg1 OS=Schizosaccharomyces pombe (strain 972 / ATCC 24843) GN=atg1 PE=1 SV=1	0.6765
3702	753.3936	4	0.1839	0.98	10.06	TNAVDESQLKAR	10		sp|Q9UTE4|YFM8_SCHPO	Uncharacterized glutamine amidotransferase C222.08c OS=Schizosaccharomyces pombe (strain 972 / ATCC 24843) GN=SPAC222.08c PE=3 SV=1	LNKNNAYYIGESR	3		sp|Q9UTL9|YIV5_SCHPO	Uncharacterized ATP-dependent helicase C144.05 OS=Schizosaccharomyces pombe (strain 972 / ATCC 24843) GN=SPAC144.05 PE=3 SV=1	0.6765
6764	575.2897	3	0.1839	0.96	-9.85	AKEHR	2		sp|P87320|MSP1_SCHPO	Protein msp1; mitochondrial OS=Schizosaccharomyces pombe (strain 972 / ATCC 24843) GN=msp1 PE=3 SV=2	EAEENAKR	7		sp|Q10475|IF4G_SCHPO	Eukaryotic translation initiation factor 4 gamma OS=Schizosaccharomyces pombe (strain 972 / ATCC 24843) GN=tif471 PE=1 SV=1	0.6765
4058	521.2938	5	0.1836	0.95	-3.28	VVSKDIPK	4		sp|P10815|CG23_SCHPO	G2/mitotic-specific cyclin cdc13 OS=Schizosaccharomyces pombe (strain 972 / ATCC 24843) GN=cdc13 PE=1 SV=1	KLEQYSPDVFVVR	1		sp|P87293|YDN1_SCHPO	Uncharacterized UPF0442 protein C16A10.01 OS=Schizosaccharomyces pombe (strain 972 / ATCC 24843) GN=SPAC16A10.01 PE=3 SV=1	0.6765
3627	888.1861	4	0.1836	0.99	4.88	FQGKALDGQK	4		sp|O13651|SYIC_SCHPO	Isoleucine--tRNA ligase; cytoplasmic OS=Schizosaccharomyces pombe (strain 972 / ATCC 24843) GN=irs1 PE=3 SV=1	LDDFYYFDDEEEPVAVAKR	18		sp|O13956|TSR1_SCHPO	Ribosome biogenesis protein tsr1 homolog OS=Schizosaccharomyces pombe (strain 972 / ATCC 24843) GN=SPAC23H4.15 PE=3 SV=1	0.6765
8577	1045.0474	4	0.1835	0.85	6.55	SLEKTLVPYLR	4		sp|O42897|RPN3_SCHPO	Probable 26S proteasome regulatory subunit rpn3 OS=Schizosaccharomyces pombe (strain 972 / ATCC 24843) GN=rpn3 PE=3 SV=2	YLSENPKTSASIDFDSNFLNSMIK	7		sp|Q10335|RPN7_SCHPO	Probable 26S proteasome regulatory subunit rpn7 OS=Schizosaccharomyces pombe (strain 972 / ATCC 24843) GN=rpn7 PE=2 SV=1	0.6765
7233	881.973	4	0.1835	0.94	-9.35	KHPLLDGYYVYR	1		sp|O74788|IML1_SCHPO	Vacuolar membrane-associated protein iml1 OS=Schizosaccharomyces pombe (strain 972 / ATCC 24843) GN=iml1 PE=1 SV=1	SSTKIEALVEELYLLR	4		sp|P79051|RHP16_SCHPO	ATP-dependent helicase rhp16 OS=Schizosaccharomyces pombe (strain 972 / ATCC 24843) GN=rhp16 PE=3 SV=2	0.6765
10581	942.1922	3	0.1833	0.95	-9.94	KETGLGTLVLNK	1		sp|P41892|CDC7_SCHPO	Cell division control protein 7 OS=Schizosaccharomyces pombe (strain 972 / ATCC 24843) GN=cdc7 PE=1 SV=1	EIDDLGIDGIVKK	12		sp|Q9C0Y9|SPEB3_SCHPO	Putative agmatinase 3 OS=Schizosaccharomyces pombe (strain 972 / ATCC 24843) GN=SPAPB24D3.03 PE=3 SV=2	0.6765
5057	913.8145	3	0.1833	0.98	-0.45	KFTLK	1		sp|P40236|HHP2_SCHPO	Casein kinase I homolog hhp2 OS=Schizosaccharomyces pombe (strain 972 / ATCC 24843) GN=hhp2 PE=2 SV=2	NNPSSGESTTLPQPSHGKK	18		sp|O14131|MU191_SCHPO	Meiotically up-regulated gene 191 protein OS=Schizosaccharomyces pombe (strain 972 / ATCC 24843) GN=mug191 PE=1 SV=1	0.6765
5471	788.8219	5	0.1832	0.98	4.52	ILKDVSLK	3		sp|O59792|CIF1_SCHPO	Calnexin-independence factor 1 OS=Schizosaccharomyces pombe (strain 972 / ATCC 24843) GN=cif1 PE=4 SV=1	LEIKEGNYGDGYALQPSYIHEYLSK	4		sp|Q9USQ9|PSB7_SCHPO	Probable proteasome subunit beta type-7 OS=Schizosaccharomyces pombe (strain 972 / ATCC 24843) GN=SPBC577.10 PE=3 SV=1	0.6765
5202	679.96246	5	0.1832	0.96	-11.00	TSKVATR	3		sp|Q9HE05|UFD2_SCHPO	Ubiquitin conjugation factor E4 OS=Schizosaccharomyces pombe (strain 972 / ATCC 24843) GN=ufd2 PE=2 SV=1	HNDLAQLVQQSRPLMANFSKAK	20		sp|Q9P7S2|RPN6_SCHPO	Probable 26S proteasome regulatory subunit rpn6 OS=Schizosaccharomyces pombe (strain 972 / ATCC 24843) GN=rpn6 PE=3 SV=1	0.6765
3502	713.9134	4	0.1830	0.98	3.25	ELEGKALLK	5		sp|O14460|EF2_SCHPO	Elongation factor 2 OS=Schizosaccharomyces pombe (strain 972 / ATCC 24843) GN=eft201 PE=1 SV=2	DLLSGLESLSLKTNPK	12		sp|Q10475|IF4G_SCHPO	Eukaryotic translation initiation factor 4 gamma OS=Schizosaccharomyces pombe (strain 972 / ATCC 24843) GN=tif471 PE=1 SV=1	0.6765
2342	424.57935	3	0.1830	0.98	-6.24	GGNKK	4		sp|Q9P7B2|RS8B_SCHPO&sp|O14049|RS8A_SCHPO	40S ribosomal protein S8-B OS=Schizosaccharomyces pombe (strain 972 / ATCC 24843) GN=rps8b PE=1 SV=1	QDLKK	4		sp|O14179|SDO1_SCHPO	Ribosome maturation protein sdo1 OS=Schizosaccharomyces pombe (strain 972 / ATCC 24843) GN=sdo1 PE=3 SV=1	0.6765
5072	603.33185	5	0.1828	0.94	1.54	LLTDLCKSPAQK	7	57.02146@C;	sp|Q9P6K4|YLF7_SCHPO	Uncharacterized protein C30C2.07 OS=Schizosaccharomyces pombe (strain 972 / ATCC 24843) GN=SPAC30C2.07 PE=1 SV=1	ILPEKFRPVCDK	5	57.02146@C;	sp|Q9UT23|MFH1_SCHPO	ATP-dependent DNA helicase mfh1 OS=Schizosaccharomyces pombe (strain 972 / ATCC 24843) GN=mfh1 PE=3 SV=2	0.6765
1018	665.84845	4	0.1827	0.95	-6.52	MQKNNLK	3		sp|P21547|RT03_SCHPO	Ribosomal protein S3; mitochondrial OS=Schizosaccharomyces pombe (strain 972 / ATCC 24843) GN=rps3 PE=3 SV=3	CVHSKLQFTDATLK	5	57.02146@C;	sp|O74630|ATM_SCHPO	Serine/threonine-protein kinase tel1 OS=Schizosaccharomyces pombe (strain 972 / ATCC 24843) GN=tel1 PE=1 SV=1	0.6765
3296	680.3619	4	0.1826	0.98	-3.95	DLKDGIEMKPK	3		sp|Q9USK0|IPK1_SCHPO	Inositol-pentakisphosphate 2-kinase OS=Schizosaccharomyces pombe (strain 972 / ATCC 24843) GN=ipk1 PE=1 SV=1	YKDGVILAADSR	2		sp|O43063|PSB1_SCHPO	Probable proteasome subunit beta type-1 OS=Schizosaccharomyces pombe (strain 972 / ATCC 24843) GN=pre3 PE=3 SV=1	0.6765
7014	915.9599	4	0.1825	0.91	6.40	TKLHSESSK	2		sp|Q9UU96|GRC3_SCHPO	Polynucleotide 5'-hydroxyl-kinase grc3 OS=Schizosaccharomyces pombe (strain 972 / ATCC 24843) GN=grc3 PE=1 SV=1	HHSGSKSASAISNIAPSHSNSTSSR	6		sp|Q9UTR5|RGF2_SCHPO	Rho1 guanine nucleotide exchange factor 2 OS=Schizosaccharomyces pombe (strain 972 / ATCC 24843) GN=rgf2 PE=1 SV=1	0.6765
2441	854.3859	4	0.1821	0.98	-4.22	LTEEKCIETEK	5	57.02146@C;	sp|O74359|MUG60_SCHPO	Meiotically up-regulated gene 60 protein OS=Schizosaccharomyces pombe (strain 972 / ATCC 24843) GN=mug60 PE=1 SV=1	TTEEKEATPMEMDEEK	5		sp|O74762|RPN2_SCHPO	26S proteasome regulatory subunit rpn2 OS=Schizosaccharomyces pombe (strain 972 / ATCC 24843) GN=rpn2 PE=1 SV=1	0.6765
6342	1062.8625	3	0.1820	0.94	5.90	MYEANMLRLSQR	1		sp|Q9P804|TRM1_SCHPO	tRNA (guanine(26)-N(2))-dimethyltransferase OS=Schizosaccharomyces pombe (strain 972 / ATCC 24843) GN=trm1 PE=1 SV=1	EDQYDTKLEQIR	7		sp|P87112|NOT1_SCHPO	General negative regulator of transcription subunit 1 OS=Schizosaccharomyces pombe (strain 972 / ATCC 24843) GN=not1 PE=1 SV=1	0.6765
7551	1004.0064	4	0.1820	0.96	-7.36	ATIGADFLTKDVVVDDK	10		sp|Q9HDY0|YPT71_SCHPO	GTP-binding protein ypt71 OS=Schizosaccharomyces pombe (strain 972 / ATCC 24843) GN=ypt71 PE=3 SV=1	TSTTPSTSQLKHSHESNVK	11		sp|P87061|TEA1_SCHPO	Tip elongation aberrant protein 1 OS=Schizosaccharomyces pombe (strain 972 / ATCC 24843) GN=tea1 PE=1 SV=1	0.6765
7199	933.31775	5	0.1820	0.77	-0.94	KLLLLLK	1		sp|Q9HDX9|SYEM_SCHPO	Glutamate--tRNA ligase; mitochondrial OS=Schizosaccharomyces pombe (strain 972 / ATCC 24843) GN=mse1 PE=3 SV=1	YVAGVQQKYTQSGGVRPFGVSTLIAGFDVGDNTPR	8		sp|Q10329|PSA4_SCHPO	Probable proteasome subunit alpha type-4 OS=Schizosaccharomyces pombe (strain 972 / ATCC 24843) GN=pre6 PE=3 SV=1	0.6765
5174	519.0902	5	0.1819	1.00	6.79	EGESNPVVKR	9		sp|Q9USR9|CENPC_SCHPO	Centromere protein 3 OS=Schizosaccharomyces pombe (strain 972 / ATCC 24843) GN=cnp3 PE=4 SV=2	KPPLTSTHRFR	1		sp|O14207|MMS22_SCHPO	Protein mms22 OS=Schizosaccharomyces pombe (strain 972 / ATCC 24843) GN=mus7 PE=3 SV=1	0.6765
7699	692.5983	4	0.1819	0.99	6.88	GWKLEHNPVR	3		sp|Q9UUG0|FAS1_SCHPO	Fatty acid synthase subunit beta OS=Schizosaccharomyces pombe (strain 972 / ATCC 24843) GN=fas1 PE=1 SV=1	MPASKEQTDEMK	1		sp|O14008|CAM2_SCHPO	Myosin 1 light chain cam2 OS=Schizosaccharomyces pombe (strain 972 / ATCC 24843) GN=cam2 PE=1 SV=1	0.6765
9510	898.46826	4	0.1818	0.98	-1.97	LSQEHGILKSK	9		sp|Q9US35|DSD1_SCHPO	D-serine dehydratase OS=Schizosaccharomyces pombe (strain 972 / ATCC 24843) GN=SPAC1039.06 PE=3 SV=1	KQYEETTSASLSAPGAFDALK	1		sp|O13735|FAT1_SCHPO	Actin-interacting protein 3 homolog OS=Schizosaccharomyces pombe (strain 972 / ATCC 24843) GN=fat1 PE=1 SV=2	0.6765
550	492.90005	3	0.1816	0.96	5.54	MSDSK	1		sp|O59790|ARK1_SCHPO&sp|Q9P6R2|YOH8_SCHPO	Serine/threonine-protein kinase ark1 OS=Schizosaccharomyces pombe (strain 972 / ATCC 24843) GN=ark1 PE=1 SV=2	MYIMSK	1		sp|Q9Y7T6|SEC59_SCHPO	Dolichol kinase sec59 OS=Schizosaccharomyces pombe (strain 972 / ATCC 24843) GN=sec59 PE=3 SV=3	0.6765
8479	717.00977	5	0.1816	0.99	6.21	VLVYKLK	5		sp|O43062|YGT9_SCHPO	Uncharacterized protein C4C3.09 OS=Schizosaccharomyces pombe (strain 972 / ATCC 24843) GN=SPBC4C3.09 PE=4 SV=1	VHEVGDDLVIGASGFEADALALVKR	24		sp|Q9UQY2|PSB6_SCHPO	Probable proteasome subunit beta type-6 OS=Schizosaccharomyces pombe (strain 972 / ATCC 24843) GN=pam1 PE=3 SV=1	0.6765
4562	890.6761	4	0.1816	1.00	-2.20	MAPNTRVSK	1		sp|Q10319|AF9_SCHPO	Protein AF-9 homolog OS=Schizosaccharomyces pombe (strain 972 / ATCC 24843) GN=yaf9 PE=3 SV=1	SEAAEFEYKNGYPMPCDVLAK	9	57.02146@C;	sp|O94517|PSA1_SCHPO	Probable proteasome subunit alpha type-1 OS=Schizosaccharomyces pombe (strain 972 / ATCC 24843) GN=SPBC646.16 PE=3 SV=1	0.6765
9708	874.85956	3	0.1816	0.95	0.65	AKFFGIEPPK	2		sp|Q9HFE4|FMO1_SCHPO	Thiol-specific monooxygenase OS=Schizosaccharomyces pombe (strain 972 / ATCC 24843) GN=fmo1 PE=1 SV=1	ILEIIERPLKK	10		sp|O13757|YF27_SCHPO	Meiotic chromosome segregation protein C17A2.07c OS=Schizosaccharomyces pombe (strain 972 / ATCC 24843) GN=SPAC17A2.07c PE=4 SV=1	0.6765
1646	677.59845	4	0.1815	0.99	6.13	KEPSAFETLEK	1		sp|O74500|NUP60_SCHPO	Nucleoporin nup60 OS=Schizosaccharomyces pombe (strain 972 / ATCC 24843) GN=nup60 PE=1 SV=1	KSLESENEDLK	1		sp|O94376|MED21_SCHPO	Mediator of RNA polymerase II transcription subunit 21 OS=Schizosaccharomyces pombe (strain 972 / ATCC 24843) GN=med21 PE=1 SV=1	0.6765
7311	714.6513	4	0.1815	0.99	3.85	KIEVR	1		sp|P22190|YMC2_SCHPO	Uncharacterized cox1 intron-2 37.2 kDa protein OS=Schizosaccharomyces pombe (strain 972 / ATCC 24843) GN=SPMIT.03 PE=4 SV=1	QLIIKEEMMNSIQQAVAK	5		sp|Q9UTM3|RPN5_SCHPO	26S proteasome regulatory subunit rpn5 OS=Schizosaccharomyces pombe (strain 972 / ATCC 24843) GN=rpn5a PE=1 SV=1	0.6765
5874	612.71564	3	0.1815	0.91	-1.06	KPFIPK	1		sp|O74517|SAF1_SCHPO	Protein saf1 OS=Schizosaccharomyces pombe (strain 972 / ATCC 24843) GN=saf1 PE=1 SV=1	KPTKSALPK	4		sp|O94397|SGF73_SCHPO	SAGA-associated factor 73 OS=Schizosaccharomyces pombe (strain 972 / ATCC 24843) GN=sgf73 PE=3 SV=1	0.6765
5222	990.2784	4	0.1813	0.99	1.11	TKIAFLLK	2		sp|O94676|UTP22_SCHPO	U3 small nucleolar RNA-associated protein 22 OS=Schizosaccharomyces pombe (strain 972 / ATCC 24843) GN=utp22 PE=3 SV=1	LEIKEGNYGDGYALQPSYIHEYLSK	4		sp|Q9USQ9|PSB7_SCHPO	Probable proteasome subunit beta type-7 OS=Schizosaccharomyces pombe (strain 972 / ATCC 24843) GN=SPBC577.10 PE=3 SV=1	0.6765
5857	744.1762	4	0.1813	1.00	-1.48	KVPSAVHLVR	1		sp|O14139|HRP3_SCHPO	Chromodomain helicase hrp3 OS=Schizosaccharomyces pombe (strain 972 / ATCC 24843) GN=hrp3 PE=1 SV=1	VVGSELIQKYLGDGPR	9		sp|P36612|PRS4_SCHPO	26S protease regulatory subunit 4 homolog OS=Schizosaccharomyces pombe (strain 972 / ATCC 24843) GN=mts2 PE=2 SV=1	0.6765
4701	1165.9023	3	0.1813	0.99	10.62	HAAKNSPSK	4		sp|P36632|RAD26_SCHPO	DNA repair protein rad26 OS=Schizosaccharomyces pombe (strain 972 / ATCC 24843) GN=rad26 PE=1 SV=2	SEAAEFEYKNGYPMPCDVLAK	9	57.02146@C;	sp|O94517|PSA1_SCHPO	Probable proteasome subunit alpha type-1 OS=Schizosaccharomyces pombe (strain 972 / ATCC 24843) GN=SPBC646.16 PE=3 SV=1	0.6765
2016	496.98294	4	0.1809	1.00	-2.71	NEEKK	4		sp|Q10485|YDFE_SCHPO&sp|Q9UUK3|OTU2_SCHPO&sp|O74740|CFT2_SCHPO	Uncharacterized protein C17C9.14 OS=Schizosaccharomyces pombe (strain 972 / ATCC 24843) GN=SPAC17C9.14 PE=4 SV=1	MDIESDHEPK	1		sp|O14029|SEC16_SCHPO	COPII coat assembly protein sec16 OS=Schizosaccharomyces pombe (strain 972 / ATCC 24843) GN=sec16 PE=1 SV=2	0.6892
10591	1061.2382	3	0.1808	0.92	5.22	QSKGSTVAVEEVVK	3		sp|P87144|SYTC_SCHPO	Threonine--tRNA ligase; cytoplasmic OS=Schizosaccharomyces pombe (strain 972 / ATCC 24843) GN=ths1 PE=3 SV=1	EDEVVPKSPLSLDR	7		sp|O14303|YE87_SCHPO	Uncharacterized protein C9G1.07 OS=Schizosaccharomyces pombe (strain 972 / ATCC 24843) GN=SPAC9G1.07 PE=4 SV=1	0.6892
1067	400.88846	3	0.1808	0.90	-4.68	EGKGN	3		sp|Q10262|MU115_SCHPO	Meiotically up-regulated gene 115 protein OS=Schizosaccharomyces pombe (strain 972 / ATCC 24843) GN=mug115 PE=1 SV=1	LGNKK	4		sp|Q10058|YAM3_SCHPO	Putative oxidoreductase C1F5.03c OS=Schizosaccharomyces pombe (strain 972 / ATCC 24843) GN=SPAC1F5.03c PE=3 SV=1	0.6892
7668	911.96136	4	0.1807	0.90	3.35	KDGTDAFANELNLFAK	1		sp|Q9HE01|YKP3_SCHPO	Uncharacterized protein C589.03c OS=Schizosaccharomyces pombe (strain 972 / ATCC 24843) GN=SPAC589.03c PE=4 SV=1	KDGTDAFANELNLFAK	1		sp|Q9HE01|YKP3_SCHPO	Uncharacterized protein C589.03c OS=Schizosaccharomyces pombe (strain 972 / ATCC 24843) GN=SPAC589.03c PE=4 SV=1	0.6892
3715	750.1245	4	0.1807	0.90	-7.74	SFNSSNGKR	8		sp|Q9USW1|YHZ3_SCHPO	Uncharacterized protein C21B10.03c OS=Schizosaccharomyces pombe (strain 972 / ATCC 24843) GN=SPBC21B10.03c PE=4 SV=1	FSVDLQHIMNFTKQR	13		sp|O13290|DYHC_SCHPO	Dynein heavy chain; cytoplasmic OS=Schizosaccharomyces pombe (strain 972 / ATCC 24843) GN=dhc1 PE=1 SV=1	0.6892
3741	604.10254	5	0.1807	0.98	-8.58	SSGLTFYDSKR	10		sp|Q9P6N4|PEP5_SCHPO	E3 ubiquitin-protein ligase pep5 OS=Schizosaccharomyces pombe (strain 972 / ATCC 24843) GN=vps11 PE=3 SV=1	SVDSTLLEIDENKR	13		sp|G2TRS9|YBJ2_SCHPO&sp|Q9HDT8|YJ51_SCHPO&sp|Q9Y7S0|YQO1_SCHPO	UPF0612 protein C337.02c OS=Schizosaccharomyces pombe (strain 972 / ATCC 24843) GN=SPBC337.02c PE=3 SV=1	0.6892
8480	660.5971	4	0.1806	0.97	-10.92	DVEKSDLWIK	4		sp|Q9UTJ8|RAD50_SCHPO	DNA repair protein rad50 OS=Schizosaccharomyces pombe (strain 972 / ATCC 24843) GN=rad50 PE=1 SV=3	DQQYILSKFK	8		sp|O14268|YFPD_SCHPO	Uncharacterized protein C7D4.13c OS=Schizosaccharomyces pombe (strain 972 / ATCC 24843) GN=SPAC7D4.13c PE=4 SV=2	0.6892
1921	820.2063	4	0.1806	0.97	6.41	NQHLLFQVKEK	9		sp|P87169|MAD1_SCHPO	Spindle assembly checkpoint component mad1 OS=Schizosaccharomyces pombe (strain 972 / ATCC 24843) GN=mad1 PE=3 SV=1	DTFEKIPVPLNNLEK	5		sp|O60155|PRS1_SCHPO	Putative proline--tRNA ligase C19C7.06 OS=Schizosaccharomyces pombe (strain 972 / ATCC 24843) GN=prs1 PE=3 SV=1	0.6892
3258	636.13306	4	0.1805	0.98	-7.50	LLILSEIKEK	8		sp|O94474|SKI3_SCHPO	Superkiller protein 3 OS=Schizosaccharomyces pombe (strain 972 / ATCC 24843) GN=ski3 PE=3 SV=1	FGLVKLWVEK	5		sp|Q9UTL8|AP3D_SCHPO	AP-3 complex subunit delta OS=Schizosaccharomyces pombe (strain 972 / ATCC 24843) GN=apl5 PE=3 SV=2	0.6892
3771	705.6693	4	0.1805	0.98	-1.39	QLLLIKGISEAK	6		sp|P36601|RAD51_SCHPO	DNA repair protein rhp51 OS=Schizosaccharomyces pombe (strain 972 / ATCC 24843) GN=rhp51 PE=1 SV=1	LQLKENVEGIAR	4		sp|Q9Y7S5|YQO6_SCHPO	Uncharacterized membrane protein C569.06 OS=Schizosaccharomyces pombe (strain 972 / ATCC 24843) GN=SPCC569.06 PE=3 SV=1	0.6892
3803	690.34106	5	0.1805	0.94	-6.45	VNQSYIIFR	1		tr|O14398|O14398_SCHPM	Putative uncharacterized protein (Fragment) OS=Schizosaccharomyces pombe PE=2 SV=1	MSEINDFTNSIIINESDTK	1		sp|Q10432|CCQ1_SCHPO	Coiled-coil quantitatively-enriched protein 1 OS=Schizosaccharomyces pombe (strain 972 / ATCC 24843) GN=ccq1 PE=1 SV=1	0.6892
10072	857.70685	4	0.1805	0.94	9.12	GINNNQTSPQNKPSK	12		sp|Q10059|CDC12_SCHPO	Cell division control protein 12 OS=Schizosaccharomyces pombe (strain 972 / ATCC 24843) GN=cdc12 PE=1 SV=1	KSLMAEPGDPIPRPR	1		sp|Q9Y812|CENPA_SCHPO	Histone H3-like centromeric protein cnp1 OS=Schizosaccharomyces pombe (strain 972 / ATCC 24843) GN=cnp1 PE=1 SV=1	0.6892
9042	901.23303	4	0.1803	0.94	7.80	MESSQAYFPPSANKK	1		sp|Q9P7L3|RIB7_SCHPO	2;5-diamino-6-ribosylamino-4(3H)-pyrimidinone 5'-phosphate reductase OS=Schizosaccharomyces pombe (strain 972 / ATCC 24843) GN=SPBC21C3.10c PE=3 SV=1	IAKPHGSFLGKIQAANK	3		sp|Q9URY8|SULH2_SCHPO	Probable sulfate permease C869.05c OS=Schizosaccharomyces pombe (strain 972 / ATCC 24843) GN=SPAC869.05c PE=1 SV=1	0.7067
5911	659.65594	4	0.1803	0.99	-3.52	KIIELR	1		sp|Q9P3A8|CAND1_SCHPO	Cullin-associated NEDD8-dissociated protein 1 OS=Schizosaccharomyces pombe (strain 972 / ATCC 24843) GN=knd1 PE=3 SV=1	LVLLGDSAVGKSSLVLR	11		sp|P36586|YPT5_SCHPO	GTP-binding protein ypt5 OS=Schizosaccharomyces pombe (strain 972 / ATCC 24843) GN=ypt5 PE=1 SV=1	0.7067
3273	1034.5555	3	0.1800	1.00	0.55	LYPDPKR	6		sp|Q9Y7Z1|NOP16_SCHPO	Nucleolar protein 16 OS=Schizosaccharomyces pombe (strain 972 / ATCC 24843) GN=nop16 PE=3 SV=1	IIENEQSAEKNAYVINLK	10		sp|O42931|PRS7_SCHPO	26S protease regulatory subunit 7 homolog OS=Schizosaccharomyces pombe (strain 972 / ATCC 24843) GN=rpt1 PE=1 SV=2	0.7200
10551	730.00146	5	0.1799	1.00	1.34	MILYIVLPFYVR	1		sp|P87109|YDK2_SCHPO	Probable phospholipase C20G8.02; mitochondrial OS=Schizosaccharomyces pombe (strain 972 / ATCC 24843) GN=SPAC20G8.02 PE=3 SV=1	ILISSDPHVGYGEKDPVR	14		sp|Q09683|RAD32_SCHPO	DNA repair protein rad32 OS=Schizosaccharomyces pombe (strain 972 / ATCC 24843) GN=rad32 PE=1 SV=1	0.7200
3407	742.6627	4	0.1798	0.96	11.36	QIAKFVVSLGER	4		sp|O42931|PRS7_SCHPO	26S protease regulatory subunit 7 homolog OS=Schizosaccharomyces pombe (strain 972 / ATCC 24843) GN=rpt1 PE=1 SV=2	MEELIHAVEKER	10		sp|O43087|KMS2_SCHPO	Karyogamy meiotic segregation protein 2 OS=Schizosaccharomyces pombe (strain 972 / ATCC 24843) GN=kms2 PE=1 SV=1	0.7200
8586	873.1346	3	0.1797	0.98	1.12	DKDGNDFK	2		sp|O13966|ACON_SCHPO	Aconitate hydratase; mitochondrial OS=Schizosaccharomyces pombe (strain 972 / ATCC 24843) GN=SPAC24C9.06c PE=3 SV=2	HSLDSKLLLQLFK	6		sp|Q10317|MED20_SCHPO	Mediator of RNA polymerase II transcription subunit 20 OS=Schizosaccharomyces pombe (strain 972 / ATCC 24843) GN=med20 PE=1 SV=2	0.7200
5854	671.3788	4	0.1797	1.00	-4.83	KNLSTLLK	1		sp|Q9P7X5|PPK32_SCHPO	Protein kinase domain-containing protein ppk32 OS=Schizosaccharomyces pombe (strain 972 / ATCC 24843) GN=ppk32 PE=1 SV=1	TFANLVSSTLYEKR	13		sp|Q9Y7T8|PSB3_SCHPO	Probable proteasome subunit beta type-3 OS=Schizosaccharomyces pombe (strain 972 / ATCC 24843) GN=pup3 PE=3 SV=1	0.7200
1850	695.6196	4	0.1797	0.99	3.34	QMSKHCLK	4	57.02146@C;	sp|O74829|YN2F_SCHPO	Uncharacterized MFS-type transporter C530.15c OS=Schizosaccharomyces pombe (strain 972 / ATCC 24843) GN=SPBC530.15c PE=1 SV=2	DKLLENNPALGGEIK	2		sp|B5BP49|YP55_SCHPO	Uncharacterized transporter C460.05 OS=Schizosaccharomyces pombe (strain 972 / ATCC 24843) GN=SPBC460.05 PE=3 SV=1	0.7237
3636	547.11536	5	0.1796	0.99	-10.19	KLLLQK	1		sp|O74881|BTB1_SCHPO	BTB/POZ domain-containing protein 1 OS=Schizosaccharomyces pombe (strain 972 / ATCC 24843) GN=btb1 PE=1 SV=1	YLYLQMATMHKVVVR	11		sp|P36605|HIS8_SCHPO	Histidinol-phosphate aminotransferase OS=Schizosaccharomyces pombe (strain 972 / ATCC 24843) GN=his3 PE=3 SV=1	0.7237
3472	486.3205	4	0.1795	0.97	7.61	LLGKPVK	4		sp|O60101|PGK_SCHPO	Phosphoglycerate kinase OS=Schizosaccharomyces pombe (strain 972 / ATCC 24843) GN=pgk1 PE=1 SV=1	QKPVLLAGPK	2		sp|Q9P7P6|PDC3_SCHPO	Probable pyruvate decarboxylase C186.09 OS=Schizosaccharomyces pombe (strain 972 / ATCC 24843) GN=SPAC186.09 PE=3 SV=1	0.7237
4482	650.6155	4	0.1795	0.99	-1.60	LKISNITLR	2		sp|O74954|CBF11_SCHPO	Transcription factor cbf11 OS=Schizosaccharomyces pombe (strain 972 / ATCC 24843) GN=cbf11 PE=1 SV=1	WTEKETNDLLR	4		sp|Q10274|MU152_SCHPO	Meiotically up-regulated gene 152 protein OS=Schizosaccharomyces pombe (strain 972 / ATCC 24843) GN=mug152 PE=1 SV=1	0.7237
9426	809.0948	3	0.1792	0.96	-5.14	KEAIAR	1		sp|Q9UTK6|YKR3_SCHPO	G-patch domain-containing protein C1486.03 OS=Schizosaccharomyces pombe (strain 972 / ATCC 24843) GN=SPAC1486.03c PE=3 SV=1	VDEFKHGNDSLLAR	5		sp|Q9Y811|YONI_SCHPO	Uncharacterized peptide chain release factor-like protein C1105.18c; mitochondrial OS=Schizosaccharomyces pombe (strain 972 / ATCC 24843) GN=SPBC1105.18c PE=3 SV=2	0.7237
7576	676.85114	4	0.1791	0.98	9.75	KLMNECSTK	1	57.02146@C;	sp|O74822|YBJB_SCHPO	Zinc-type alcohol dehydrogenase-like protein C337.11 OS=Schizosaccharomyces pombe (strain 972 / ATCC 24843) GN=SPBC337.11 PE=3 SV=1	EYKATIGADFLTK	3		sp|Q9HDY0|YPT71_SCHPO	GTP-binding protein ypt71 OS=Schizosaccharomyces pombe (strain 972 / ATCC 24843) GN=ypt71 PE=3 SV=1	0.7237
2669	611.86865	4	0.1791	0.97	-5.99	WGKYTPK	3		sp|P87170|DGK1_SCHPO	CTP-dependent diacylglycerol kinase 1 OS=Schizosaccharomyces pombe (strain 972 / ATCC 24843) GN=ptp4 PE=3 SV=1	NFKLLILVQVIK	3		sp|P87151|YB0A_SCHPO	Uncharacterized protein C25H2.10c OS=Schizosaccharomyces pombe (strain 972 / ATCC 24843) GN=SPBC25H2.10c PE=3 SV=2	0.7237
9742	875.2073	4	0.1791	0.93	-6.28	SAKTYIDNLVGVMR	3		sp|O14065|YC31_SCHPO	Uncharacterized protein C962.01 OS=Schizosaccharomyces pombe (strain 972 / ATCC 24843) GN=SPCC962.01 PE=2 SV=3	QKESIALIASENFTSR	2		sp|Q10104|GLYM_SCHPO	Serine hydroxymethyltransferase; mitochondrial OS=Schizosaccharomyces pombe (strain 972 / ATCC 24843) GN=shm2 PE=3 SV=2	0.7237
2233	681.3531	4	0.1787	0.99	-10.23	IDYFKAVK	5		sp|O94324|PPK31_SCHPO	Serine/threonine-protein kinase ppk31 OS=Schizosaccharomyces pombe (strain 972 / ATCC 24843) GN=ppk31 PE=1 SV=1	MPAGTKEQIECPLK	6	57.02146@C;	sp|P40375|MAOX_SCHPO	NAD-dependent malic enzyme OS=Schizosaccharomyces pombe (strain 972 / ATCC 24843) GN=mae2 PE=1 SV=1	0.7245
1320	492.5903	3	0.1787	0.97	-4.14	VQPKR	4		sp|O60186|RT10_SCHPO&sp|Q9US44|YIZG_SCHPO	37S ribosomal protein S10; mitochondrial OS=Schizosaccharomyces pombe (strain 972 / ATCC 24843) GN=rsm10 PE=3 SV=5	MGSSSSR	1		sp|O42901|YBA9_SCHPO	Uncharacterized protein C119.09c OS=Schizosaccharomyces pombe (strain 972 / ATCC 24843) GN=SPBC119.09c PE=2 SV=3	0.7245
6203	612.39545	4	0.1786	0.99	9.68	TLLAIKK	6		sp|Q9UT24|BRR2_SCHPO	Pre-mRNA-splicing factor brr2 OS=Schizosaccharomyces pombe (strain 972 / ATCC 24843) GN=brr2 PE=1 SV=1	VIPLVSQSTVVPKR	13		sp|O13339|TERT_SCHPO	Telomerase reverse transcriptase OS=Schizosaccharomyces pombe (strain 972 / ATCC 24843) GN=trt1 PE=1 SV=1	0.7245
3727	841.1202	3	0.1782	0.98	3.10	TFLEKR	5		sp|O94579|PSA2_SCHPO	Probable proteasome subunit alpha type-2 OS=Schizosaccharomyces pombe (strain 972 / ATCC 24843) GN=pre8 PE=3 SV=1	VTSKLLEQEESAEK	4		sp|Q09682|PSA3_SCHPO	Probable proteasome subunit alpha type-3 OS=Schizosaccharomyces pombe (strain 972 / ATCC 24843) GN=SPAC13C5.01c PE=3 SV=1	0.7245
6103	1016.5013	4	0.1782	0.93	-2.95	MNFHHGWTFHKLR	1		sp|Q10495|YDG8_SCHPO	Uncharacterized protein C26F1.08c OS=Schizosaccharomyces pombe (strain 972 / ATCC 24843) GN=SPAC26F1.08c PE=4 SV=1	KNNILPFEDASSLEFFSEK	1		sp|Q9UUG1|RPF2_SCHPO	Ribosome production factor 2 homolog OS=Schizosaccharomyces pombe (strain 972 / ATCC 24843) GN=SPAC926.08c PE=1 SV=1	0.7245
8399	743.6823	4	0.1781	1.00	7.40	LIEEQKHK	6		sp|O94652|GLE1_SCHPO	Nucleoporin gle1 OS=Schizosaccharomyces pombe (strain 972 / ATCC 24843) GN=gle1 PE=3 SV=1	EVIELPLKNPELFLR	8		sp|O74445|PRS10_SCHPO	Probable 26S protease subunit rpt4 OS=Schizosaccharomyces pombe (strain 972 / ATCC 24843) GN=rpt4 PE=3 SV=2	0.7245
5250	1126.9043	3	0.1780	0.98	10.41	FSLLSKK	6		sp|Q9P6L8|SRB8_SCHPO	Mediator of RNA polymerase II transcription subunit 12 OS=Schizosaccharomyces pombe (strain 972 / ATCC 24843) GN=srb8 PE=1 SV=2	SEAAEFEYKNGYPMPCDVLAK	9	57.02146@C;	sp|O94517|PSA1_SCHPO	Probable proteasome subunit alpha type-1 OS=Schizosaccharomyces pombe (strain 972 / ATCC 24843) GN=SPBC646.16 PE=3 SV=1	0.7245
2149	555.89233	5	0.1779	0.99	-11.09	KVDNYIK	1		sp|Q9US25|HRP1_SCHPO	Chromodomain helicase hrp1 OS=Schizosaccharomyces pombe (strain 972 / ATCC 24843) GN=hrp1 PE=1 SV=1	MSSEKVLVGEYLFTR	1		sp|O42873|PDC4_SCHPO	Putative pyruvate decarboxylase C3G9.11c OS=Schizosaccharomyces pombe (strain 972 / ATCC 24843) GN=SPAC3G9.11c PE=3 SV=1	0.7245
3421	607.34814	4	0.1779	0.98	-4.73	IKCTR	2	57.02146@C;	sp|O74879|NOL10_SCHPO	Ribosome biogenesis protein enp2 homolog OS=Schizosaccharomyces pombe (strain 972 / ATCC 24843) GN=enp2 PE=1 SV=1	SSYFKVVSVILTLR	5		sp|G2TRT7|YCYH_SCHPO	Putative uncharacterized transmembrane protein C1235.17 OS=Schizosaccharomyces pombe (strain 972 / ATCC 24843) GN=SPCC1235.17 PE=4 SV=1	0.7245
8870	750.0882	3	0.1779	0.96	-4.13	ITKFALYR	3		sp|O14028|MTQ1_SCHPO	Probable mitochondrial N(5)-glutamine methyltransferase mtq1 OS=Schizosaccharomyces pombe (strain 972 / ATCC 24843) GN=mtq1 PE=3 SV=1	FLKGDLHNR	3		sp|Q96VG1|YBAI_SCHPO	Uncharacterized protein C119.18 OS=Schizosaccharomyces pombe (strain 972 / ATCC 24843) GN=SPBC119.18 PE=3 SV=1	0.7245
3651	913.4768	4	0.1778	0.97	-5.48	MDPEK	1		sp|O13748|NTM1_SCHPO	Alpha N-terminal protein methyltransferase 1 OS=Schizosaccharomyces pombe (strain 972 / ATCC 24843) GN=tae1 PE=3 SV=1	QKGYLAAVQSFKPDTDVLMLTTNLLK	12		sp|Q9UTL8|AP3D_SCHPO	AP-3 complex subunit delta OS=Schizosaccharomyces pombe (strain 972 / ATCC 24843) GN=apl5 PE=3 SV=2	0.7245
2929	515.88776	5	0.1778	0.96	3.60	KLSTSLNMK	1		sp|Q10096|YAOH_SCHPO	Zinc finger protein C11D3.17 OS=Schizosaccharomyces pombe (strain 972 / ATCC 24843) GN=SPAC11D3.17 PE=1 SV=1	NKDLVVEAVTGSGK	2		sp|O74764|SPB4_SCHPO	ATP-dependent rRNA helicase spb4 OS=Schizosaccharomyces pombe (strain 972 / ATCC 24843) GN=spb4 PE=3 SV=1	0.7245
4292	661.37946	3	0.1777	0.97	-3.88	KAVIAQR	1		sp|O74760|EIF3A_SCHPO	Eukaryotic translation initiation factor 3 subunit A OS=Schizosaccharomyces pombe (strain 972 / ATCC 24843) GN=tif32 PE=1 SV=1	MDGLRPSKR	1		sp|O13710|SMC5_SCHPO	Structural maintenance of chromosomes protein 5 OS=Schizosaccharomyces pombe (strain 972 / ATCC 24843) GN=smc5 PE=1 SV=3	0.7245
9825	616.83435	4	0.1776	0.96	3.37	KALDFYDR	1		sp|P10505|APC3_SCHPO	Anaphase-promoting complex subunit 3 OS=Schizosaccharomyces pombe (strain 972 / ATCC 24843) GN=nuc2 PE=1 SV=3	DVNEKNLIVQK	5		sp|O43090|NDH2_SCHPO	Probable NADH-ubiquinone oxidoreductase C947.15c; mitochondrial OS=Schizosaccharomyces pombe (strain 972 / ATCC 24843) GN=SPBC947.15c PE=3 SV=1	0.7245
3609	625.1019	4	0.1775	0.97	-10.17	LDKLLVELK	3		sp|O14148|INO80_SCHPO	Putative DNA helicase ino80 OS=Schizosaccharomyces pombe (strain 972 / ATCC 24843) GN=ino80 PE=1 SV=4	IDESELNSVKR	10		sp|O42649|SMC3_SCHPO	Structural maintenance of chromosomes protein 3 OS=Schizosaccharomyces pombe (strain 972 / ATCC 24843) GN=psm3 PE=1 SV=1	0.7245
7280	1177.6343	4	0.1775	0.98	-7.26	LIKALISK	3		sp|Q9US60|KLP3_SCHPO	Kinesin-like protein 3 OS=Schizosaccharomyces pombe (strain 972 / ATCC 24843) GN=klp3 PE=2 SV=1	YVAGVQQKYTQSGGVRPFGVSTLIAGFDVGDNTPR	8		sp|Q10329|PSA4_SCHPO	Probable proteasome subunit alpha type-4 OS=Schizosaccharomyces pombe (strain 972 / ATCC 24843) GN=pre6 PE=3 SV=1	0.7245
3428	533.11066	5	0.1771	0.97	2.57	KFINITSPR	1		sp|O74356|YH16_SCHPO	Putative ATP-dependent RNA helicase C25D12.06 OS=Schizosaccharomyces pombe (strain 972 / ATCC 24843) GN=SPBC25D12.06 PE=3 SV=2	KLAQSTVSSILSSK	1		sp|O60108|CBH2_SCHPO	CENP-B homolog protein 2 OS=Schizosaccharomyces pombe (strain 972 / ATCC 24843) GN=cbh2 PE=3 SV=1	0.7245
9541	922.46545	4	0.1771	0.96	3.71	NLIHCFAMLLKNE	11	57.02146@C;	sp|Q9US14|YK64_SCHPO	Uncharacterized inositol polyphosphate kinase C607.04 OS=Schizosaccharomyces pombe (strain 972 / ATCC 24843) GN=SPAC607.04 PE=3 SV=1	YPIFWTEIYDQSEKK	14		sp|P87235|RHP42_SCHPO	DNA repair protein rhp42 OS=Schizosaccharomyces pombe (strain 972 / ATCC 24843) GN=rhp42 PE=3 SV=1	0.7245
984	546.7007	5	0.1768	0.99	1.07	VCLFKGSDLR	5	57.02146@C;	sp|Q09786|YA98_SCHPO	Uncharacterized WD repeat-containing protein C13G6.08 OS=Schizosaccharomyces pombe (strain 972 / ATCC 24843) GN=SPAC13G6.08 PE=3 SV=1	KVVEPNTPCLIK	1	57.02146@C;	sp|O74414|YJL1_SCHPO	Uncharacterized protein C14G10.01 OS=Schizosaccharomyces pombe (strain 972 / ATCC 24843) GN=SPCC14G10.01 PE=1 SV=1	0.7245
3814	938.23456	4	0.1767	0.95	2.93	VVGAVVDYGWTFPKPK	14		sp|O14173|YE57_SCHPO	Uncharacterized protein C4D7.07c OS=Schizosaccharomyces pombe (strain 972 / ATCC 24843) GN=SPAC4D7.07c PE=4 SV=2	IANKFDDDENSIDVVR	4		sp|O74377|SULH1_SCHPO	Probable sulfate permease C3H7.02 OS=Schizosaccharomyces pombe (strain 972 / ATCC 24843) GN=SPBC3H7.02 PE=3 SV=1	0.7245
3278	683.3788	4	0.1766	1.00	10.29	SATSPDKILPTR	7		sp|P87159|NIF1_SCHPO	Mitosis inhibitor nif1 OS=Schizosaccharomyces pombe (strain 972 / ATCC 24843) GN=nif1 PE=1 SV=1	YKDGVILAADSR	2		sp|O43063|PSB1_SCHPO	Probable proteasome subunit beta type-1 OS=Schizosaccharomyces pombe (strain 972 / ATCC 24843) GN=pre3 PE=3 SV=1	0.7245
5243	1022.27545	4	0.1766	0.97	9.68	CEGVDLLKK	8	57.02146@C;	sp|P87241|RIB2_SCHPO	Diaminohydroxyphosphoribosylamino-pyrimidine deaminase OS=Schizosaccharomyces pombe (strain 972 / ATCC 24843) GN=rib2 PE=3 SV=1	LEIKEGNYGDGYALQPSYIHEYLSK	4		sp|Q9USQ9|PSB7_SCHPO	Probable proteasome subunit beta type-7 OS=Schizosaccharomyces pombe (strain 972 / ATCC 24843) GN=SPBC577.10 PE=3 SV=1	0.7245
10428	695.5318	5	0.1765	0.87	-1.05	IVQNSKTADEVNPDK	6		sp|O43084|YHS9_SCHPO	Uncharacterized protein C947.09 OS=Schizosaccharomyces pombe (strain 972 / ATCC 24843) GN=SPBC947.09 PE=3 SV=1	NFKNLSYEDDDYR	3		sp|Q9UTP5|MU162_SCHPO	Meiotically up-regulated gene 162 protein OS=Schizosaccharomyces pombe (strain 972 / ATCC 24843) GN=mug162 PE=1 SV=1	0.7245
7043	761.1872	4	0.1764	0.96	7.79	KGFAIDVR	1		sp|Q9P791|YN8C_SCHPO	Uncharacterized Nudix hydrolase P35G2.12 OS=Schizosaccharomyces pombe (strain 972 / ATCC 24843) GN=SPBP35G2.12 PE=3 SV=1	IVAFVGSPIVEDEKNLIR	14		sp|O94444|RPN10_SCHPO	26S proteasome regulatory subunit rpn10 OS=Schizosaccharomyces pombe (strain 972 / ATCC 24843) GN=rpn10 PE=1 SV=1	0.7245
3535	655.61566	4	0.1763	0.93	-2.89	KPTGAPAIPK	1		sp|Q10324|YD6C_SCHPO	Uncharacterized protein C17G8.12 OS=Schizosaccharomyces pombe (strain 972 / ATCC 24843) GN=SPAC17G8.12 PE=4 SV=1	EKLTAEVDLLDEK	2		sp|Q9P7V3|TSN1_SCHPO	Translin-1 OS=Schizosaccharomyces pombe (strain 972 / ATCC 24843) GN=tsn1 PE=1 SV=2	0.7245
2265	637.63367	4	0.1762	0.89	5.27	KATVSSTNVPK	1		sp|P10815|CG23_SCHPO	G2/mitotic-specific cyclin cdc13 OS=Schizosaccharomyces pombe (strain 972 / ATCC 24843) GN=cdc13 PE=1 SV=1	TFTTLKTLLLK	6		sp|O94477|MYO52_SCHPO	Myosin-52 OS=Schizosaccharomyces pombe (strain 972 / ATCC 24843) GN=myo52 PE=1 SV=1	0.7245
7450	421.2461	3	0.1762	0.94	-3.68	AKATK	2		sp|Q9UT02|SEC7A_SCHPO	Protein transport protein sec71 OS=Schizosaccharomyces pombe (strain 972 / ATCC 24843) GN=sec71 PE=1 SV=1	MARTK	1		sp|P09988|H31_SCHPO&sp|P10651|H33_SCHPO	Histone H3.1/H3.2 OS=Schizosaccharomyces pombe (strain 972 / ATCC 24843) GN=hht1 PE=1 SV=2	0.7245
1401	495.05933	5	0.1762	0.98	-9.69	KSTYSEK	1		sp|Q9USK4|CWF20_SCHPO	Pre-mRNA-splicing factor cwf20 OS=Schizosaccharomyces pombe (strain 972 / ATCC 24843) GN=cwf20 PE=1 SV=1	AYKDLTLSPQDLK	3		sp|O14055|SYYC_SCHPO	Tyrosine--tRNA ligase; cytoplasmic OS=Schizosaccharomyces pombe (strain 972 / ATCC 24843) GN=tys1 PE=3 SV=1	0.7245
4706	890.92236	4	0.1761	0.97	-8.92	MAPSVATSLK	1		sp|Q09744|YB63_SCHPO	Uncharacterized FAD-binding protein C12C2.03c OS=Schizosaccharomyces pombe (strain 972 / ATCC 24843) GN=SPBC12C2.03c PE=3 SV=1	SEAAEFEYKNGYPMPCDVLAK	9	57.02146@C;	sp|O94517|PSA1_SCHPO	Probable proteasome subunit alpha type-1 OS=Schizosaccharomyces pombe (strain 972 / ATCC 24843) GN=SPBC646.16 PE=3 SV=1	0.7245
965	543.9472	3	0.1760	0.96	-5.77	YEEKK	4		sp|O94406|PRP18_SCHPO	Pre-mRNA-splicing factor 18 OS=Schizosaccharomyces pombe (strain 972 / ATCC 24843) GN=prp18 PE=3 SV=1	KEYQTK	1		sp|O94443|YFE9_SCHPO	Uncharacterized exonuclease C637.09 OS=Schizosaccharomyces pombe (strain 972 / ATCC 24843) GN=SPAC637.09 PE=3 SV=2	0.7245
3833	614.07886	4	0.1760	0.97	-9.26	KDLPYLTK	1		sp|O94288|NOC3_SCHPO	Nucleolar complex-associated protein 3 OS=Schizosaccharomyces pombe (strain 972 / ATCC 24843) GN=noc3 PE=1 SV=1	GKDEQTTGLVYK	2		sp|Q9USU8|NGG1_SCHPO	Chromatin-remodeling complexes subunit ngg1 OS=Schizosaccharomyces pombe (strain 972 / ATCC 24843) GN=ngg1 PE=1 SV=1	0.7245
1081	532.8801	5	0.1759	0.97	-6.33	MFSGIK	1		sp|Q9UUB1|RIB4_SCHPO	6;7-dimethyl-8-ribityllumazine synthase OS=Schizosaccharomyces pombe (strain 972 / ATCC 24843) GN=rib4 PE=1 SV=1	STFGQYAELDKILDLK	11		sp|Q9UTC2|YIDH_SCHPO	Uncharacterized protein C227.17c OS=Schizosaccharomyces pombe (strain 972 / ATCC 24843) GN=SPAC227.17c PE=4 SV=1	0.7245
3979	785.8817	4	0.1759	0.97	-2.33	KFCPSCGGNTLIK	1	57.02146@C;	sp|Q9UTK0|NOB1_SCHPO	20S-pre-rRNA D-site endonuclease nob1 OS=Schizosaccharomyces pombe (strain 972 / ATCC 24843) GN=nob1 PE=3 SV=1	MDMIDEAITEVVR	1		sp|P36583|PCK2_SCHPO	Protein kinase C-like 2 OS=Schizosaccharomyces pombe (strain 972 / ATCC 24843) GN=pck2 PE=1 SV=2	0.7245
5295	615.1058	5	0.1759	0.96	-4.45	FKEDGVR	2		sp|O13651|SYIC_SCHPO	Isoleucine--tRNA ligase; cytoplasmic OS=Schizosaccharomyces pombe (strain 972 / ATCC 24843) GN=irs1 PE=3 SV=1	TQVAGYMYGKSPSDNPQIK	10		sp|O14187|SPP42_SCHPO	Pre-mRNA-splicing factor spp42 OS=Schizosaccharomyces pombe (strain 972 / ATCC 24843) GN=spp42 PE=1 SV=1	0.7245
1662	632.6067	4	0.1757	0.98	10.15	ALDAELKSK	7		sp|P07799|TOP1_SCHPO	DNA topoisomerase 1 OS=Schizosaccharomyces pombe (strain 972 / ATCC 24843) GN=top1 PE=1 SV=2	IAIVSEDKCRPK	8	57.02146@C;	sp|O60102|RLI1_SCHPO	Translation initiation factor rli1 OS=Schizosaccharomyces pombe (strain 972 / ATCC 24843) GN=rli1 PE=3 SV=1	0.7245
5147	638.3381	4	0.1756	0.96	0.48	KEDEEIIR	1		sp|Q10428|2AD1_SCHPO	Serine/threonine-protein phosphatase 2A 56 kDa regulatory subunit delta 1 isoform OS=Schizosaccharomyces pombe (strain 972 / ATCC 24843) GN=par1 PE=1 SV=1	LINYTSSPSGSKK	12		sp|O13983|HRQ1_SCHPO	Putative ATP-dependent helicase hrq1 OS=Schizosaccharomyces pombe (strain 972 / ATCC 24843) GN=hrq1 PE=3 SV=4	0.7245
3600	524.89484	5	0.1755	1.00	-2.80	FLKAIR	3		sp|O74362|ESF2_SCHPO	Pre-rRNA-processing protein esf2 OS=Schizosaccharomyces pombe (strain 972 / ATCC 24843) GN=esf2 PE=1 SV=1	LLSSCEGAEPKYLIR	11	57.02146@C;	sp|P12000|DNLI1_SCHPO	DNA ligase 1 OS=Schizosaccharomyces pombe (strain 972 / ATCC 24843) GN=cdc17 PE=3 SV=1	0.7245
4174	935.85626	3	0.1755	0.98	6.44	KPLPPPTRR	1		sp|Q9Y7U6|RGF1_SCHPO	Rho1 guanine nucleotide exchange factor 1 OS=Schizosaccharomyces pombe (strain 972 / ATCC 24843) GN=rgf1 PE=1 SV=1	VAEKAQINTQEYGR	4		sp|O14250|PSA6_SCHPO	Probable proteasome subunit alpha type-6 OS=Schizosaccharomyces pombe (strain 972 / ATCC 24843) GN=SPAC6G10.04c PE=3 SV=1	0.7245
4741	738.41266	4	0.1754	0.95	-4.22	EKSGITITK	2		sp|Q09907|NTH_SCHPO	Endonuclease III homolog OS=Schizosaccharomyces pombe (strain 972 / ATCC 24843) GN=nth1 PE=1 SV=1	IGFTDISLSSKLTPMVK	11		sp|Q10093|YAOE_SCHPO	Uncharacterized protein C11D3.14c OS=Schizosaccharomyces pombe (strain 972 / ATCC 24843) GN=SPAC11D3.14c PE=3 SV=1	0.7245
1457	559.09937	5	0.1754	1.00	-4.55	QELTNKNK	6		sp|O74424|NU211_SCHPO	Nucleoporin nup211 OS=Schizosaccharomyces pombe (strain 972 / ATCC 24843) GN=nup211 PE=1 SV=1	VCTLTIADGKIWFR	10	57.02146@C;	sp|Q9HGL6|BRX1_SCHPO	Ribosome biogenesis protein brx1 OS=Schizosaccharomyces pombe (strain 972 / ATCC 24843) GN=brx1 PE=3 SV=1	0.7245
1417	532.9054	5	0.1753	0.95	11.02	AKSNSLFSMK	2		sp|O94535|YCA8_SCHPO	Uncharacterized protein C895.08c OS=Schizosaccharomyces pombe (strain 972 / ATCC 24843) GN=SPCC895.08c PE=4 SV=1	TVVSHTGKLLVEK	8		sp|Q6LA55|YF49_SCHPO	UPF0648 protein C3H5.09c OS=Schizosaccharomyces pombe (strain 972 / ATCC 24843) GN=SPAC3H5.09c PE=3 SV=2	0.7245
8646	908.2267	4	0.1753	0.96	-2.62	EKPGAITSDFRLSR	2		sp|O13731|UBR11_SCHPO	E3 ubiquitin-protein ligase ubr11 OS=Schizosaccharomyces pombe (strain 972 / ATCC 24843) GN=ubr11 PE=3 SV=1	KLESELSHLPPYSPYR	1		sp|O94535|YCA8_SCHPO	Uncharacterized protein C895.08c OS=Schizosaccharomyces pombe (strain 972 / ATCC 24843) GN=SPCC895.08c PE=4 SV=1	0.7245
1978	726.6549	4	0.1753	1.00	5.30	SKAVVK	2		sp|Q09140|UGGG_SCHPO	UDP-glucose:glycoprotein glucosyltransferase OS=Schizosaccharomyces pombe (strain 972 / ATCC 24843) GN=gpt1 PE=1 SV=2	SNTLIQLNSNSKDSTIFPR	12		sp|P32372|RAD4_SCHPO	S-M checkpoint control protein rad4 OS=Schizosaccharomyces pombe (strain 972 / ATCC 24843) GN=rad4 PE=1 SV=2	0.7245
5523	737.3595	4	0.1753	0.98	-5.47	EEKSHGENESGGK	3		sp|O43059|SYP1_SCHPO	Cytoskeletal protein syp1 OS=Schizosaccharomyces pombe (strain 972 / ATCC 24843) GN=syp1 PE=1 SV=1	NELEKLNFSSLK	5		sp|O59770|PSA7_SCHPO	Probable proteasome subunit alpha type-7 OS=Schizosaccharomyces pombe (strain 972 / ATCC 24843) GN=pre10 PE=1 SV=1	0.7245
8709	806.4433	4	0.1753	0.94	-0.91	QRYMGIKPPVVK	7		sp|Q9Y7T7|PRP28_SCHPO	Pre-mRNA-splicing ATP-dependent RNA helicase prp28 OS=Schizosaccharomyces pombe (strain 972 / ATCC 24843) GN=prp28 PE=3 SV=1	FSLSSSSSQITKEIR	12		sp|Q9P7V6|VPS33_SCHPO	Vacuolar protein sorting-associated protein 33 OS=Schizosaccharomyces pombe (strain 972 / ATCC 24843) GN=vps33 PE=3 SV=1	0.7245
3016	616.3111	4	0.1752	1.00	-2.78	LALKYHPDK	4		sp|Q09912|PSI1_SCHPO&sp|O74752|MAS5_SCHPO	Protein psi1 OS=Schizosaccharomyces pombe (strain 972 / ATCC 24843) GN=psi1 PE=2 SV=2	METETKEMNK	6		sp|Q10336|MCP6_SCHPO	Meiotic coiled-coil protein 6 OS=Schizosaccharomyces pombe (strain 972 / ATCC 24843) GN=mcp6 PE=1 SV=1	0.7245
6121	989.52466	4	0.1752	0.99	2.66	KTKPK	1		sp|P87137|YDM6_SCHPO	Uncharacterized protein C57A7.06 OS=Schizosaccharomyces pombe (strain 972 / ATCC 24843) GN=SPAC57A7.06 PE=1 SV=1	LQNVSNFQKIAMVDNHVCLAFAGLNADAR	9	57.02146@C;	sp|Q10329|PSA4_SCHPO	Probable proteasome subunit alpha type-4 OS=Schizosaccharomyces pombe (strain 972 / ATCC 24843) GN=pre6 PE=3 SV=1	0.7245
6900	671.8667	4	0.1751	0.99	-8.73	NPQKPLIITK	4		sp|Q9USK1|YJ2B_SCHPO	Uncharacterized bolA-like protein C4B3.11c OS=Schizosaccharomyces pombe (strain 972 / ATCC 24843) GN=SPCC4B3.11c PE=3 SV=1	MQKELDLSFER	3		sp|O14043|YEYA_SCHPO	Uncharacterized protein C2C4.10c OS=Schizosaccharomyces pombe (strain 972 / ATCC 24843) GN=SPAC2C4.10c PE=4 SV=1	0.7245
5330	512.4658	5	0.1750	0.99	-3.63	MSYFAR	1		sp|O13765|DBR1_SCHPO	Lariat debranching enzyme OS=Schizosaccharomyces pombe (strain 972 / ATCC 24843) GN=dbr1 PE=3 SV=2	YQDPFVAVVLDPKR	13		sp|O94454|CSN5_SCHPO	COP9 signalosome complex subunit 5 OS=Schizosaccharomyces pombe (strain 972 / ATCC 24843) GN=csn5 PE=1 SV=1	0.7245
3414	550.9031	5	0.1749	0.95	9.41	CEMKLENK	4	57.02146@C;	sp|O94293|YOO8_SCHPO	Uncharacterized protein C887.08 OS=Schizosaccharomyces pombe (strain 972 / ATCC 24843) GN=SPBC887.08 PE=4 SV=1	NTFQLIKWASLLK	7		sp|O74481|YQJ8_SCHPO	Uncharacterized protein C1840.08c OS=Schizosaccharomyces pombe (strain 972 / ATCC 24843) GN=SPCC1840.08c PE=3 SV=1	0.7245
4427	561.9388	3	0.1746	0.98	-0.94	KSDSQ	1		sp|O74316|YOGB_SCHPO	Uncharacterized protein C15D4.11c OS=Schizosaccharomyces pombe (strain 972 / ATCC 24843) GN=SPBC15D4.11c PE=4 SV=2	MSSLCKTR	1	57.02146@C;	sp|P40984|UBC9_SCHPO	SUMO-conjugating enzyme ubc9 OS=Schizosaccharomyces pombe (strain 972 / ATCC 24843) GN=hus5 PE=1 SV=1	0.7245
4925	561.2743	3	0.1744	0.96	5.88	EVKEGK	3		sp|P50531|RAD17_SCHPO	Checkpoint protein rad17 OS=Schizosaccharomyces pombe (strain 972 / ATCC 24843) GN=rad17 PE=1 SV=1	MEDGFEK	1		sp|Q10064|YAMB_SCHPO	Uncharacterized PI3/PI4-kinase family protein C1F5.11c OS=Schizosaccharomyces pombe (strain 972 / ATCC 24843) GN=SPAC1F5.11c PE=3 SV=1	0.7245
3547	565.88525	5	0.1742	0.97	-0.43	MTEDAEKR	1		sp|O94645|YBV3_SCHPO	Uncharacterized protein C21.03c OS=Schizosaccharomyces pombe (strain 972 / ATCC 24843) GN=SPBC21.03c PE=4 SV=3	VSGSELVQKYIGEGSR	9		sp|P41836|PRS8_SCHPO	26S protease regulatory subunit 8 homolog OS=Schizosaccharomyces pombe (strain 972 / ATCC 24843) GN=let1 PE=3 SV=1	0.7245
3272	632.86365	4	0.1741	0.95	6.86	IITKEGVETR	4		sp|Q9UQY2|PSB6_SCHPO	Probable proteasome subunit beta type-6 OS=Schizosaccharomyces pombe (strain 972 / ATCC 24843) GN=pam1 PE=3 SV=1	ILTEKVMHFK	5		sp|Q9P7K5|GIT1_SCHPO	Adenylate cyclase activation protein git1 OS=Schizosaccharomyces pombe (strain 972 / ATCC 24843) GN=git1 PE=1 SV=1	0.7245
2333	568.2889	5	0.1740	1.00	-10.67	NFEWKTR	5		sp|Q9UTK0|NOB1_SCHPO	20S-pre-rRNA D-site endonuclease nob1 OS=Schizosaccharomyces pombe (strain 972 / ATCC 24843) GN=nob1 PE=3 SV=1	FLSKTLDSNSLTHEK	4		sp|Q09682|PSA3_SCHPO	Probable proteasome subunit alpha type-3 OS=Schizosaccharomyces pombe (strain 972 / ATCC 24843) GN=SPAC13C5.01c PE=3 SV=1	0.7245
3969	505.7084	5	0.1739	1.00	0.97	KLGIFVER	1		sp|Q1MTR8|SVP26_SCHPO	Protein svp26 OS=Schizosaccharomyces pombe (strain 972 / ATCC 24843) GN=svp26 PE=3 SV=1	KLVADIKPVSVEK	1		sp|O42667|SSM4_SCHPO	Microtubule-associated protein ssm4 OS=Schizosaccharomyces pombe (strain 972 / ATCC 24843) GN=ssm4 PE=1 SV=1	0.7245
4242	772.81573	5	0.1739	0.99	8.60	KASHMPLEHWNANK	1		sp|O94241|ARP6_SCHPO	Actin-like protein arp6 OS=Schizosaccharomyces pombe (strain 972 / ATCC 24843) GN=arp6 PE=3 SV=1	HIGIATTGFIPDGQHIVKR	18		sp|O59770|PSA7_SCHPO	Probable proteasome subunit alpha type-7 OS=Schizosaccharomyces pombe (strain 972 / ATCC 24843) GN=pre10 PE=1 SV=1	0.7245
4514	465.96835	3	0.1737	0.96	8.66	VIGKR	4		sp|O74760|EIF3A_SCHPO&sp|O14079|MDB1_SCHPO	Eukaryotic translation initiation factor 3 subunit A OS=Schizosaccharomyces pombe (strain 972 / ATCC 24843) GN=tif32 PE=1 SV=1	KGINVR	1		sp|Q10334|ALAT_SCHPO	Putative alanine aminotransferase OS=Schizosaccharomyces pombe (strain 972 / ATCC 24843) GN=SPBC582.08 PE=3 SV=1	0.7245
3286	559.565	4	0.1737	0.97	1.75	LVMTCHKK	7	57.02146@C;	sp|Q9UTE9|TIM10_SCHPO	Mitochondrial import inner membrane translocase subunit tim10 OS=Schizosaccharomyces pombe (strain 972 / ATCC 24843) GN=tim10 PE=3 SV=1	VNLIETHKK	8		sp|Q09724|RM11_SCHPO	54S ribosomal protein L11; mitochondrial OS=Schizosaccharomyces pombe (strain 972 / ATCC 24843) GN=mrpl11 PE=3 SV=1	0.7245
9320	924.97784	4	0.1737	0.95	-7.00	KASVEILGLMSYMAPK	1		sp|Q10105|GCN1_SCHPO	Translational activator gcn1 OS=Schizosaccharomyces pombe (strain 972 / ATCC 24843) GN=gcn1 PE=3 SV=1	KDPHQNIALPDSMLSR	1		sp|P30666|MCM3_SCHPO	DNA replication licensing factor mcm3 OS=Schizosaccharomyces pombe (strain 972 / ATCC 24843) GN=mcm3 PE=1 SV=2	0.7245
3210	542.89166	5	0.1737	0.98	-2.34	QALEATKR	7		sp|Q10148|YAT1_SCHPO	Uncharacterized protein C1D4.01 OS=Schizosaccharomyces pombe (strain 972 / ATCC 24843) GN=SPAC1D4.01 PE=4 SV=2	KSNETIATPVPDAASR	1		sp|Q9P7V5|SEC7B_SCHPO	Protein transport protein sec72 OS=Schizosaccharomyces pombe (strain 972 / ATCC 24843) GN=sec72 PE=1 SV=1	0.7245
7167	1166.3975	4	0.1737	0.81	0.84	KLLLLLK	1		sp|Q9HDX9|SYEM_SCHPO	Glutamate--tRNA ligase; mitochondrial OS=Schizosaccharomyces pombe (strain 972 / ATCC 24843) GN=mse1 PE=3 SV=1	YVAGVQQKYTQSGGVRPFGVSTLIAGFDVGDNTPR	8		sp|Q10329|PSA4_SCHPO	Probable proteasome subunit alpha type-4 OS=Schizosaccharomyces pombe (strain 972 / ATCC 24843) GN=pre6 PE=3 SV=1	0.7245
2244	640.6529	4	0.1736	0.94	3.24	LFAMKILNK	5		sp|Q9USX7|PPK22_SCHPO	Serine/threonine-protein kinase ppk22 OS=Schizosaccharomyces pombe (strain 972 / ATCC 24843) GN=ppk22 PE=1 SV=1	ALGLVVIPGKHIK	10		sp|O43080|NAA38_SCHPO	N-alpha-acetyltransferase 38; NatC auxiliary subunit OS=Schizosaccharomyces pombe (strain 972 / ATCC 24843) GN=naa38 PE=3 SV=2	0.7245
3448	530.29144	5	0.1734	0.93	7.10	VKELTAMK	2		sp|Q9P3W6|YLI2_SCHPO	Uncharacterized protein C458.02c OS=Schizosaccharomyces pombe (strain 972 / ATCC 24843) GN=SPAC458.02c PE=1 SV=1	VTSKLLEQEESAEK	4		sp|Q09682|PSA3_SCHPO	Probable proteasome subunit alpha type-3 OS=Schizosaccharomyces pombe (strain 972 / ATCC 24843) GN=SPAC13C5.01c PE=3 SV=1	0.7245
6915	531.94183	3	0.1734	0.97	-7.20	EAEAKR	5		sp|O94567|SYNC_SCHPO	Probable asparagine--tRNA ligase; cytoplasmic OS=Schizosaccharomyces pombe (strain 972 / ATCC 24843) GN=nrs1 PE=3 SV=1	KEGYTR	1		sp|Q9P804|TRM1_SCHPO	tRNA (guanine(26)-N(2))-dimethyltransferase OS=Schizosaccharomyces pombe (strain 972 / ATCC 24843) GN=trm1 PE=1 SV=1	0.7245
6278	888.48895	3	0.1733	0.95	3.03	DKHPLIVDVR	2		sp|Q9US34|YFZ7_SCHPO	Uncharacterized aminotransferase C1039.07c OS=Schizosaccharomyces pombe (strain 972 / ATCC 24843) GN=SPAC1039.07c PE=3 SV=1	MGIDIERHHVK	1		sp|Q10192|RL18A_SCHPO	60S ribosomal protein L18-A OS=Schizosaccharomyces pombe (strain 972 / ATCC 24843) GN=rpl18a PE=1 SV=1	0.7245
5758	569.4925	5	0.1733	0.95	-5.33	MSAASSAIPK	1		sp|O74463|YQC1_SCHPO	Uncharacterized protein C1739.01 OS=Schizosaccharomyces pombe (strain 972 / ATCC 24843) GN=SPCC1739.01 PE=1 SV=2	ENIPDGIEKFVETPR	9		sp|P41892|CDC7_SCHPO	Cell division control protein 7 OS=Schizosaccharomyces pombe (strain 972 / ATCC 24843) GN=cdc7 PE=1 SV=1	0.7245
4353	676.4062	4	0.1732	0.93	2.44	HPIAAK	1		tr|Q06Y82|Q06Y82_SCHPM	Cytochrome c oxidase subunit 2 (Fragment) OS=Schizosaccharomyces pombe GN=COXII PE=3 SV=1	ISQGILVPTVKYLQTIR	11		sp|O14275|PPR4_SCHPO	Pentatricopeptide repeat-containing protein 4; mitochondrial OS=Schizosaccharomyces pombe (strain 972 / ATCC 24843) GN=ppr4 PE=4 SV=1	0.7245
8976	490.5718	3	0.1732	1.00	-10.56	KDNER	1		sp|O94713|MEU27_SCHPO&sp|O42649|SMC3_SCHPO	Meiotic expression up-regulated protein 27 OS=Schizosaccharomyces pombe (strain 972 / ATCC 24843) GN=meu27 PE=2 SV=1	MDIHR	1		sp|O60161|UTP4_SCHPO	U3 small nucleolar RNA-associated protein 4 OS=Schizosaccharomyces pombe (strain 972 / ATCC 24843) GN=utp4 PE=3 SV=1	0.7245
7822	853.93854	4	0.1731	0.94	-8.80	SKASMSTNDLPSHPR	2		sp|O13690|YDYB_SCHPO	PH and SEC7 domain-containing protein C11E3.11c OS=Schizosaccharomyces pombe (strain 972 / ATCC 24843) GN=SPAC11E3.11c PE=3 SV=1	IGGLGVMAELMSKTLK	13		sp|Q9Y704|MOK14_SCHPO	Cell wall alpha-1;3-glucan synthase mok14 OS=Schizosaccharomyces pombe (strain 972 / ATCC 24843) GN=mok14 PE=1 SV=1	0.7245
2417	681.60376	4	0.1730	0.95	-7.80	FDLKR	4		sp|O74957|AGO1_SCHPO	Protein argonaute OS=Schizosaccharomyces pombe (strain 972 / ATCC 24843) GN=ago1 PE=1 SV=1	HFEQVINEKHEDALAK	9		sp|O74762|RPN2_SCHPO	26S proteasome regulatory subunit rpn2 OS=Schizosaccharomyces pombe (strain 972 / ATCC 24843) GN=rpn2 PE=1 SV=1	0.7245
2910	518.30255	5	0.1729	0.98	5.47	ALKFLVPSR	3		sp|P49740|NDK_SCHPO	Nucleoside diphosphate kinase OS=Schizosaccharomyces pombe (strain 972 / ATCC 24843) GN=ndk1 PE=3 SV=1	IESTSTTSQIKPK	11		sp|O14261|ATG11_SCHPO	Taz1-interacting factor 1 OS=Schizosaccharomyces pombe (strain 972 / ATCC 24843) GN=taf1 PE=1 SV=2	0.7245
2303	532.25555	5	0.1729	0.92	-5.88	KGDEETAAADN	1		sp|G2TRQ2|TAM8_SCHPO	Uncharacterized protein tam8 OS=Schizosaccharomyces pombe (strain 972 / ATCC 24843) GN=tam8 PE=2 SV=1	MGISWFLSRFR	1		sp|P87320|MSP1_SCHPO	Protein msp1; mitochondrial OS=Schizosaccharomyces pombe (strain 972 / ATCC 24843) GN=msp1 PE=3 SV=2	0.7245
2921	644.8585	4	0.1728	0.97	-2.37	NWFGLSKK	7		sp|Q10364|SCK2_SCHPO	Serine/threonine-protein kinase sck2 OS=Schizosaccharomyces pombe (strain 972 / ATCC 24843) GN=sck2 PE=3 SV=1	KPRAIAGSSSSTAVK	1		sp|P08096|TOP2_SCHPO	DNA topoisomerase 2 OS=Schizosaccharomyces pombe (strain 972 / ATCC 24843) GN=top2 PE=1 SV=2	0.7245
8415	793.657	4	0.1728	0.94	5.01	KANLIPPTR	1		sp|O43038|VPS36_SCHPO	Vacuolar protein-sorting-associated protein 36 OS=Schizosaccharomyces pombe (strain 972 / ATCC 24843) GN=vps36 PE=3 SV=1	MQLMEQDDSIESDDKLK	15		sp|Q9UTQ8|HPM1_SCHPO	Histidine protein methyltransferase 1 OS=Schizosaccharomyces pombe (strain 972 / ATCC 24843) GN=SPAC1071.05 PE=1 SV=1	0.7245
8241	871.1713	3	0.1727	0.95	7.29	KTVYK	1		sp|Q9UTT1|UBP21_SCHPO	Ubiquitin carboxyl-terminal hydrolase 21 OS=Schizosaccharomyces pombe (strain 972 / ATCC 24843) GN=ubp21 PE=3 SV=2	KIFVMAEEVLPVLGYK	1		sp|O14055|SYYC_SCHPO	Tyrosine--tRNA ligase; cytoplasmic OS=Schizosaccharomyces pombe (strain 972 / ATCC 24843) GN=tys1 PE=3 SV=1	0.7245
10391	777.63495	4	0.1726	0.97	4.09	MNSENASLFR	1		sp|O94494|SIM4_SCHPO	Centromere protein sim4 OS=Schizosaccharomyces pombe (strain 972 / ATCC 24843) GN=sim4 PE=1 SV=1	TTGFALIYDDVEAMKK	15		sp|O13784|RS24A_SCHPO	40S ribosomal protein S24-A OS=Schizosaccharomyces pombe (strain 972 / ATCC 24843) GN=rps24a PE=3 SV=3	0.7245
4318	682.37036	4	0.1725	1.00	9.32	KAQSGPDASAK	1		sp|P36612|PRS4_SCHPO	26S protease regulatory subunit 4 homolog OS=Schizosaccharomyces pombe (strain 972 / ATCC 24843) GN=mts2 PE=2 SV=1	IKLQIWDTAGQEK	2		sp|O13876|YPT4_SCHPO	GTP-binding protein ypt4 OS=Schizosaccharomyces pombe (strain 972 / ATCC 24843) GN=ypt4 PE=3 SV=1	0.7245
5549	896.9743	4	0.1725	0.98	-6.68	LESKWLFSLTESQK	4		sp|O14266|SEC39_SCHPO	Protein transport protein sec39 OS=Schizosaccharomyces pombe (strain 972 / ATCC 24843) GN=sec39 PE=3 SV=1	IFDEPNLHIGLKAER	12		sp|P87125|URED_SCHPO	Uncharacterized urease accessory protein ureD-like OS=Schizosaccharomyces pombe (strain 972 / ATCC 24843) GN=SPAC3A12.09c PE=3 SV=1	0.7245
2968	983.175	3	0.1724	0.98	1.74	KESESATNGHLVK	1		sp|O94620|CWF17_SCHPO	Pre-mRNA-splicing factor cwf17 OS=Schizosaccharomyces pombe (strain 972 / ATCC 24843) GN=cwf17 PE=1 SV=1	KGSWNLQQFFR	1		sp|Q10165|CNT6_SCHPO	Probable ribosylation factor GTPase-activating protein cnt6 OS=Schizosaccharomyces pombe (strain 972 / ATCC 24843) GN=cnt6 PE=1 SV=1	0.7245
2829	747.09454	3	0.1723	0.97	7.09	KLQEK	1		sp|O14179|SDO1_SCHPO&sp|Q9UTJ8|RAD50_SCHPO&sp|O74352|HOB1_SCHPO&sp|O13710|SMC5_SCHPO	Ribosome maturation protein sdo1 OS=Schizosaccharomyces pombe (strain 972 / ATCC 24843) GN=sdo1 PE=3 SV=1	SSTELKIPPVETR	6		sp|O94473|YC64_SCHPO	Uncharacterized membrane protein C1919.04 OS=Schizosaccharomyces pombe (strain 972 / ATCC 24843) GN=SPCC1919.04 PE=1 SV=1	0.7245
3711	613.0974	5	0.1723	0.96	3.11	KNTLTALLGENK	1		sp|Q9C0Y5|PDR1_SCHPO	ATP-binding cassette transporter pdr1 OS=Schizosaccharomyces pombe (strain 972 / ATCC 24843) GN=pdr1 PE=3 SV=1	MSSNSNTDHSTGDNR	1		sp|Q9Y7I1|YE1K_SCHPO	Uncharacterized protein C1B3.20 OS=Schizosaccharomyces pombe (strain 972 / ATCC 24843) GN=SPAC1B3.20 PE=4 SV=1	0.7245
1904	527.0874	5	0.1722	0.94	-8.54	SAVIKTSTR	5		sp|O14126|PRS6A_SCHPO	26S protease regulatory subunit 6A OS=Schizosaccharomyces pombe (strain 972 / ATCC 24843) GN=tbp1 PE=3 SV=1	DGKPSVADSAIKSTR	3		sp|Q10105|GCN1_SCHPO	Translational activator gcn1 OS=Schizosaccharomyces pombe (strain 972 / ATCC 24843) GN=gcn1 PE=3 SV=1	0.7245
8767	744.75684	3	0.1720	0.99	-0.11	KHSHPMLK	1		sp|P87319|VP13A_SCHPO	Vacuolar protein sorting-associated protein 13a OS=Schizosaccharomyces pombe (strain 972 / ATCC 24843) GN=vps13a PE=3 SV=2	AIYVPKEGIK	6		sp|Q9C0V7|YHJ2_SCHPO	Uncharacterized sulfatase PB10D8.02c OS=Schizosaccharomyces pombe (strain 972 / ATCC 24843) GN=SPBPB10D8.02c PE=3 SV=1	0.7245
8940	854.9734	4	0.1720	0.98	4.50	ATHTQDVLGEKGR	11		sp|O60128|RS3_SCHPO	40S ribosomal protein S3 OS=Schizosaccharomyces pombe (strain 972 / ATCC 24843) GN=rps3 PE=1 SV=1	LSIVQLLCDKAPELIR	10	57.02146@C;	sp|Q10311|YD58_SCHPO	Ankyrin repeat-containing protein C6C3.08 OS=Schizosaccharomyces pombe (strain 972 / ATCC 24843) GN=SPAC6C3.08 PE=3 SV=1	0.7245
7600	974.9665	4	0.1720	0.93	4.07	YYKPDLTIDEAVR	3		sp|Q09720|PSB4_SCHPO	Probable proteasome subunit beta type-4 OS=Schizosaccharomyces pombe (strain 972 / ATCC 24843) GN=SPAC31A2.04c PE=3 SV=1	MKEQTYHMNIYFDWDR	2		sp|Q09828|SYLM_SCHPO	Putative leucine--tRNA ligase; mitochondrial OS=Schizosaccharomyces pombe (strain 972 / ATCC 24843) GN=SPAC4G8.09 PE=3 SV=1	0.7245
3624	590.3066	5	0.1720	0.98	-6.30	ELQKESIK	4		sp|P87306|MED17_SCHPO	Mediator of RNA polymerase II transcription subunit 17 OS=Schizosaccharomyces pombe (strain 972 / ATCC 24843) GN=med17 PE=1 SV=1	FEAQKDTVHMIFNQK	5		sp|O94444|RPN10_SCHPO	26S proteasome regulatory subunit rpn10 OS=Schizosaccharomyces pombe (strain 972 / ATCC 24843) GN=rpn10 PE=1 SV=1	0.7245
2336	463.6538	5	0.1719	0.97	2.43	SSTAAEQKR	8		sp|O42924|EAF7_SCHPO	Probable chromatin modification-related protein eaf7 OS=Schizosaccharomyces pombe (strain 972 / ATCC 24843) GN=eaf7 PE=1 SV=1	QVINNAIKDGK	8		sp|Q9UTQ5|YL39_SCHPO	Uncharacterized J domain-containing protein C1071.09c OS=Schizosaccharomyces pombe (strain 972 / ATCC 24843) GN=SPAC1071.09c PE=3 SV=1	0.7245
7769	887.19696	4	0.1718	0.99	7.51	MEKHQYR	1		sp|O14047|PPK11_SCHPO	Serine/threonine-protein kinase ppk11 OS=Schizosaccharomyces pombe (strain 972 / ATCC 24843) GN=ppk11 PE=3 SV=1	KVNEAGMQFVGPSPEVIDSLGDK	1		sp|Q9UUE1|PYC_SCHPO	Pyruvate carboxylase OS=Schizosaccharomyces pombe (strain 972 / ATCC 24843) GN=pyr1 PE=3 SV=1	0.7245
7025	720.39404	3	0.1718	0.94	2.94	MQSIIIR	1		sp|O42869|YF75_SCHPO	Uncharacterized protein C3G9.05 OS=Schizosaccharomyces pombe (strain 972 / ATCC 24843) GN=SPAC3G9.05 PE=1 SV=1	IDTAEEEKVK	8		sp|O13774|GCH1_SCHPO	GTP cyclohydrolase 1 OS=Schizosaccharomyces pombe (strain 972 / ATCC 24843) GN=SPAC17A5.13 PE=1 SV=1	0.7245
8066	832.98126	4	0.1717	0.87	-6.97	NKYAIQLPLPPK	2		sp|O42931|PRS7_SCHPO	26S protease regulatory subunit 7 homolog OS=Schizosaccharomyces pombe (strain 972 / ATCC 24843) GN=rpt1 PE=1 SV=2	EVIELPLKNPELFLR	8		sp|O74445|PRS10_SCHPO	Probable 26S protease subunit rpt4 OS=Schizosaccharomyces pombe (strain 972 / ATCC 24843) GN=rpt4 PE=3 SV=2	0.7245
2395	685.5961	4	0.1714	0.96	8.56	MGQGSSK	1		sp|P78968|PPZ_SCHPO	Serine/threonine-protein phosphatase PP-Z OS=Schizosaccharomyces pombe (strain 972 / ATCC 24843) GN=pzh1 PE=1 SV=1	HFEQVINEKHEDALAK	9		sp|O74762|RPN2_SCHPO	26S proteasome regulatory subunit rpn2 OS=Schizosaccharomyces pombe (strain 972 / ATCC 24843) GN=rpn2 PE=1 SV=1	0.7245
4062	777.3788	4	0.1714	0.99	11.24	MDSQLSENLLK	1		sp|C6Y4A8|YAEP_SCHPO	Uncharacterized protein C23D3.16 OS=Schizosaccharomyces pombe (strain 972 / ATCC 24843) GN=SPAC23D3.16 PE=2 SV=2	MSDSQDKNYISFEK	1		sp|O74648|IAH1_SCHPO	Isoamyl acetate-hydrolyzing esterase OS=Schizosaccharomyces pombe (strain 972 / ATCC 24843) GN=iah1 PE=2 SV=1	0.7245
2896	455.59976	3	0.1714	1.00	5.37	KNIQS	1		sp|Q7LL22|NSK1_SCHPO	Kinetochore protein nsk1 OS=Schizosaccharomyces pombe (strain 972 / ATCC 24843) GN=nsk1 PE=1 SV=1	KLYSK	1		sp|O60164|PESC_SCHPO	Pescadillo homolog OS=Schizosaccharomyces pombe (strain 972 / ATCC 24843) GN=ppp1 PE=3 SV=1	0.7245
2729	543.81335	4	0.1712	0.97	3.82	LQSKIR	4		sp|O14306|YE8A_SCHPO	Probable inositol polyphosphate 5-phosphatase C9G1.10c OS=Schizosaccharomyces pombe (strain 972 / ATCC 24843) GN=SPAC9G1.10c PE=1 SV=2	LVKAMEDVMVR	3		tr|I7A0C5|I7A0C5_SCHPM&sp|P36594|RPB1_SCHPO	DNA-directed RNA polymerase (Fragment) OS=Schizosaccharomyces pombe PE=3 SV=1	0.7245
7295	708.1123	4	0.1712	0.95	8.55	MLGAFNSTLAR	1		sp|Q9UR27|RM31_SCHPO	54S ribosomal protein L31; mitochondrial OS=Schizosaccharomyces pombe (strain 972 / ATCC 24843) GN=mrpl31 PE=3 SV=1	MEYDEEEVKVLK	1		sp|Q9Y7J3|YOI7_SCHPO	UPF0586 protein C1778.07 OS=Schizosaccharomyces pombe (strain 972 / ATCC 24843) GN=SPBC1778.07 PE=3 SV=1	0.7245
1397	578.2794	3	0.1711	0.96	-3.31	LDKEE	3		sp|O42870|SYFA_SCHPO	Phenylalanine--tRNA ligase alpha subunit OS=Schizosaccharomyces pombe (strain 972 / ATCC 24843) GN=frs2 PE=3 SV=3	MKPSENEK	1		sp|Q09773|MUG62_SCHPO	Meiotically up-regulated gene 62 protein OS=Schizosaccharomyces pombe (strain 972 / ATCC 24843) GN=mug62 PE=1 SV=1	0.7245
9046	811.75055	3	0.1710	0.93	-3.31	AKQSTTNK	2		sp|O74747|RAD18_SCHPO	Postreplication repair E3 ubiquitin-protein ligase rad18 OS=Schizosaccharomyces pombe (strain 972 / ATCC 24843) GN=rhp18 PE=3 SV=1	NVTAEDEKAVTNK	8		sp|Q9P6I6|YHG3_SCHPO	Uncharacterized protein C1198.03c OS=Schizosaccharomyces pombe (strain 972 / ATCC 24843) GN=SPBC1198.03c PE=4 SV=1	0.7245
3075	552.12006	5	0.1710	0.96	8.68	KLSNFLSHSK	1		sp|P87175|APN2_SCHPO	DNA-(apurinic or apyrimidinic site) lyase 2 OS=Schizosaccharomyces pombe (strain 972 / ATCC 24843) GN=apn2 PE=1 SV=1	AITATAMANLVVKR	13		sp|O60070|ASH2_SCHPO	Set1 complex component ash2 OS=Schizosaccharomyces pombe (strain 972 / ATCC 24843) GN=ash2 PE=3 SV=1	0.7250
2283	607.61597	4	0.1710	0.99	4.02	VGKLIK	3		sp|O94699|YG1G_SCHPO	Mitochondrial outer membrane protein C83.16c OS=Schizosaccharomyces pombe (strain 972 / ATCC 24843) GN=SPBC83.16c PE=3 SV=1	QKILHLLNEGNEPK	2		sp|O13828|DCP2_SCHPO	mRNA decapping complex subunit 2 OS=Schizosaccharomyces pombe (strain 972 / ATCC 24843) GN=dcp2 PE=1 SV=1	0.7250
7029	1066.193	3	0.1709	0.99	-5.88	SSEKSSTNNKPWR	4		sp|Q10475|IF4G_SCHPO	Eukaryotic translation initiation factor 4 gamma OS=Schizosaccharomyces pombe (strain 972 / ATCC 24843) GN=tif471 PE=1 SV=1	LNMVNFEPSFKGR	11		sp|P87136|YDM5_SCHPO	Uncharacterized protein C57A7.05 OS=Schizosaccharomyces pombe (strain 972 / ATCC 24843) GN=SPAC57A7.05 PE=4 SV=1	0.7250
4255	966.01984	4	0.1709	0.97	-9.55	KSLMAEPGDPIPRPR	1		sp|Q9Y812|CENPA_SCHPO	Histone H3-like centromeric protein cnp1 OS=Schizosaccharomyces pombe (strain 972 / ATCC 24843) GN=cnp1 PE=1 SV=1	HIGIATTGFIPDGQHIVKR	18		sp|O59770|PSA7_SCHPO	Probable proteasome subunit alpha type-7 OS=Schizosaccharomyces pombe (strain 972 / ATCC 24843) GN=pre10 PE=1 SV=1	0.7250
6704	927.02026	4	0.1707	0.96	6.46	KSLPLQIEVANDCIK	1	57.02146@C;	sp|Q9P7S2|RPN6_SCHPO	Probable 26S proteasome regulatory subunit rpn6 OS=Schizosaccharomyces pombe (strain 972 / ATCC 24843) GN=rpn6 PE=3 SV=1	IAILTCPFEPPKPKTK	12	57.02146@C;	sp|Q9UTM4|TCPE_SCHPO	T-complex protein 1 subunit epsilon OS=Schizosaccharomyces pombe (strain 972 / ATCC 24843) GN=cct5 PE=3 SV=1	0.7250
10619	988.1794	3	0.1707	0.98	1.07	VWSKIINHPR	4		sp|Q01663|AP1_SCHPO	AP-1-like transcription factor OS=Schizosaccharomyces pombe (strain 972 / ATCC 24843) GN=pap1 PE=1 SV=2	ETKDGIDFYFGQR	3		sp|Q09817|NMD3_SCHPO	60S ribosomal export protein nmd3 OS=Schizosaccharomyces pombe (strain 972 / ATCC 24843) GN=nmd3 PE=3 SV=1	0.7250
9489	770.6681	4	0.1706	0.97	-5.79	CPLCTKAFYR	6	57.02146@C;	sp|O14335|SCR1_SCHPO	DNA-binding protein scr1 OS=Schizosaccharomyces pombe (strain 972 / ATCC 24843) GN=scr1 PE=3 SV=1	MGIKGLLGLLKPMQK	1		sp|P53695|EXO1_SCHPO	Exodeoxyribonuclease 1 OS=Schizosaccharomyces pombe (strain 972 / ATCC 24843) GN=exo1 PE=1 SV=1	0.7250
5551	870.46765	4	0.1705	0.90	0.42	DNWWVIAEKN	9		sp|Q10224|TRM9_SCHPO	tRNA (carboxymethyluridine(34)-5-O)-methyltransferase OS=Schizosaccharomyces pombe (strain 972 / ATCC 24843) GN=trm9 PE=3 SV=1	KSTAVVFPNAIQITTLHAR	1		sp|O42976|YGZ7_SCHPO	Uncharacterized membrane protein C20F10.07 OS=Schizosaccharomyces pombe (strain 972 / ATCC 24843) GN=SPBC20F10.07 PE=1 SV=1	0.7250
7042	933.3148	5	0.1704	0.99	-4.09	KLLLLLK	1		sp|Q9HDX9|SYEM_SCHPO	Glutamate--tRNA ligase; mitochondrial OS=Schizosaccharomyces pombe (strain 972 / ATCC 24843) GN=mse1 PE=3 SV=1	YVAGVQQKYTQSGGVRPFGVSTLIAGFDVGDNTPR	8		sp|Q10329|PSA4_SCHPO	Probable proteasome subunit alpha type-4 OS=Schizosaccharomyces pombe (strain 972 / ATCC 24843) GN=pre6 PE=3 SV=1	0.7250
3641	572.05554	4	0.1704	0.98	-7.48	IVKCGHR	3	57.02146@C;	sp|O94271|YORN_SCHPO	Uncharacterized RING finger protein P8B7.23 OS=Schizosaccharomyces pombe (strain 972 / ATCC 24843) GN=SPBP8B7.23 PE=3 SV=1	DGKVTTYKPNR	3		sp|P78825|ADK_SCHPO	Adenosine kinase OS=Schizosaccharomyces pombe (strain 972 / ATCC 24843) GN=ado1 PE=2 SV=2	0.7250
7460	445.259	3	0.1704	0.99	-2.20	AVLKR	4		sp|O94694|YG1A_SCHPO	UPF0620 protein C83.10 OS=Schizosaccharomyces pombe (strain 972 / ATCC 24843) GN=SPBC83.10 PE=3 SV=1	MQGFK	1		sp|Q9Y7J0|NPY1_SCHPO	Probable NADH pyrophosphatase OS=Schizosaccharomyces pombe (strain 972 / ATCC 24843) GN=SPBC1778.03c PE=3 SV=1	0.7250
3390	945.2211	4	0.1703	0.98	4.59	GYASTTTLDDKCGTVR	11	57.02146@C;	sp|Q9UT88|ERG8_SCHPO	Probable phosphomevalonate kinase OS=Schizosaccharomyces pombe (strain 972 / ATCC 24843) GN=erg8 PE=3 SV=1	MSIAQLFNQSWVEKSK	14		sp|Q9USN2|YCL3_SCHPO	UPF0652 protein C16A11.03c OS=Schizosaccharomyces pombe (strain 972 / ATCC 24843) GN=SPCC16A11.03c PE=3 SV=1	0.7250
2159	652.3787	4	0.1703	0.98	-7.03	VKLPTSILSK	2		sp|Q7LL22|NSK1_SCHPO	Kinetochore protein nsk1 OS=Schizosaccharomyces pombe (strain 972 / ATCC 24843) GN=nsk1 PE=1 SV=1	SLNNTKSNPLPAK	6		sp|O94289|LUB1_SCHPO	Ubiquitin homeostasis protein lub1 OS=Schizosaccharomyces pombe (strain 972 / ATCC 24843) GN=lub1 PE=1 SV=2	0.7250
6890	612.32275	4	0.1702	0.99	5.29	GAVEGYQKR	8		sp|O74516|TRM44_SCHPO	tRNA (uracil-O(2)-)-methyltransferase OS=Schizosaccharomyces pombe (strain 972 / ATCC 24843) GN=trm44 PE=3 SV=1	NQIDEIEKGQK	8		sp|O42648|YF98_SCHPO	HMG box-containing protein C10F6.08c OS=Schizosaccharomyces pombe (strain 972 / ATCC 24843) GN=SPAC10F6.08c PE=1 SV=1	0.7250
9538	707.61584	4	0.1701	0.99	5.36	EMCNHFHIKK	9	57.02146@C;	sp|Q9P4X1|YKV5_SCHPO	Thioredoxin domain-containing protein C959.05c OS=Schizosaccharomyces pombe (strain 972 / ATCC 24843) GN=SPAC959.05c PE=3 SV=4	VWKTDVAISAEK	3		sp|Q9USW1|YHZ3_SCHPO	Uncharacterized protein C21B10.03c OS=Schizosaccharomyces pombe (strain 972 / ATCC 24843) GN=SPBC21B10.03c PE=4 SV=1	0.7250
3891	782.13446	4	0.1700	0.98	-4.61	MEAPKMELK	1		sp|P40847|SAP1_SCHPO	Switch-activating protein 1 OS=Schizosaccharomyces pombe (strain 972 / ATCC 24843) GN=sap1 PE=1 SV=2	MSYLSKNGSNDNNNIIK	1		sp|O14157|MYO3_SCHPO	Myosin type-2 heavy chain 2 OS=Schizosaccharomyces pombe (strain 972 / ATCC 24843) GN=myo3 PE=1 SV=1	0.7250
3360	532.7054	5	0.1699	1.00	9.92	WGKYTPK	3		sp|P87170|DGK1_SCHPO	CTP-dependent diacylglycerol kinase 1 OS=Schizosaccharomyces pombe (strain 972 / ATCC 24843) GN=ptp4 PE=3 SV=1	GHVVLVKAPHVTETR	7		sp|Q9Y7N4|OXDA_SCHPO	D-amino-acid oxidase OS=Schizosaccharomyces pombe (strain 972 / ATCC 24843) GN=dao1 PE=3 SV=1	0.7250
2948	677.32544	4	0.1699	0.97	-3.52	MSEDPQSWSK	1		sp|Q1MTR0|ATP23_SCHPO	Mitochondrial inner membrane protease atp23 OS=Schizosaccharomyces pombe (strain 972 / ATCC 24843) GN=atp23 PE=3 SV=1	HCLKQFSVEVK	4	57.02146@C;	sp|O74521|YCPF_SCHPO	Uncharacterized protein C663.15c OS=Schizosaccharomyces pombe (strain 972 / ATCC 24843) GN=SPCC663.15c PE=4 SV=2	0.7250
9007	990.8357	3	0.1699	0.95	-3.95	ELLEKEHLR	5		sp|Q9P790|VPS72_SCHPO	SWR complex protein 2 OS=Schizosaccharomyces pombe (strain 972 / ATCC 24843) GN=swc2 PE=1 SV=1	GSIVDGEEKGIDYER	9		sp|Q09692|SYWC_SCHPO	Tryptophan--tRNA ligase; cytoplasmic OS=Schizosaccharomyces pombe (strain 972 / ATCC 24843) GN=wrs1 PE=1 SV=1	0.7250
8826	768.06366	3	0.1699	0.98	-3.93	MEQGGSGYR	1		sp|O13706|YEU7_SCHPO	PARP-type zinc finger-containing protein C13F5.07c OS=Schizosaccharomyces pombe (strain 972 / ATCC 24843) GN=SPAC13F5.07c PE=3 SV=2	KPKTQEPKPK	8		sp|Q9UUG1|RPF2_SCHPO	Ribosome production factor 2 homolog OS=Schizosaccharomyces pombe (strain 972 / ATCC 24843) GN=SPAC926.08c PE=1 SV=1	0.7250
2339	684.621	4	0.1699	1.00	-4.82	KLFGII	1		sp|Q10251|IF2P_SCHPO	Eukaryotic translation initiation factor 5B OS=Schizosaccharomyces pombe (strain 972 / ATCC 24843) GN=SPAC56F8.03 PE=1 SV=1	HFEQVINEKHEDALAK	9		sp|O74762|RPN2_SCHPO	26S proteasome regulatory subunit rpn2 OS=Schizosaccharomyces pombe (strain 972 / ATCC 24843) GN=rpn2 PE=1 SV=1	0.7250
7277	671.38306	5	0.1699	0.98	2.04	TPSYSLPAPVAQKK	13		sp|O13773|UCP7_SCHPO	UBA domain-containing protein 7 OS=Schizosaccharomyces pombe (strain 972 / ATCC 24843) GN=ucp7 PE=3 SV=1	KLLINDTEGCLVIIK	1	57.02146@C;	sp|O42975|NRDE2_SCHPO	Protein NRDE2 homolog OS=Schizosaccharomyces pombe (strain 972 / ATCC 24843) GN=SPBC20F10.05 PE=1 SV=1	0.7250
10448	914.4683	4	0.1699	0.98	11.23	KENETELANISGPHK	1		sp|Q10988|UVE1_SCHPO	UV-damage endonuclease OS=Schizosaccharomyces pombe (strain 972 / ATCC 24843) GN=uve1 PE=2 SV=1	MIVDTFTNRGSTFFSK	1		sp|Q10259|SPC3_SCHPO	Probable microsomal signal peptidase subunit 3 OS=Schizosaccharomyces pombe (strain 972 / ATCC 24843) GN=spc3 PE=3 SV=1	0.7250
7157	1550.8304	3	0.1699	0.98	8.51	MPLNLLK	1		sp|Q9P7Z6|YJIA_SCHPO	Uncharacterized protein C5E4.10c OS=Schizosaccharomyces pombe (strain 972 / ATCC 24843) GN=SPCC5E4.10c PE=4 SV=2	YVAGVQQKYTQSGGVRPFGVSTLIAGFDVGDNTPR	8		sp|Q10329|PSA4_SCHPO	Probable proteasome subunit alpha type-4 OS=Schizosaccharomyces pombe (strain 972 / ATCC 24843) GN=pre6 PE=3 SV=1	0.7250
6254	806.4312	4	0.1699	0.99	5.15	LYNATKFALGR	6		sp|O75005|SYV_SCHPO	Valine--tRNA ligase OS=Schizosaccharomyces pombe (strain 972 / ATCC 24843) GN=vas2 PE=3 SV=1	MASATTHFQPKNVPFR	11		sp|O59826|KCAB_SCHPO	Putative voltage-gated potassium channel subunit beta OS=Schizosaccharomyces pombe (strain 972 / ATCC 24843) GN=SPCC965.06 PE=3 SV=1	0.7250
9383	729.9611	5	0.1698	0.97	5.29	EVCKISLANGGYGAR	4	57.02146@C;	sp|Q9HDU2|GAL1_SCHPO	Galactokinase OS=Schizosaccharomyces pombe (strain 972 / ATCC 24843) GN=gal1 PE=3 SV=1	FNVCVYDEGHYLKNR	13	57.02146@C;	sp|O42861|FFT3_SCHPO	ATP-dependent helicase fft3 OS=Schizosaccharomyces pombe (strain 972 / ATCC 24843) GN=fft3 PE=1 SV=1	0.7250
8149	829.96106	4	0.1698	1.00	4.86	FFEKEDVQSLK	4		sp|Q9UTM3|RPN5_SCHPO	26S proteasome regulatory subunit rpn5 OS=Schizosaccharomyces pombe (strain 972 / ATCC 24843) GN=rpn5a PE=1 SV=1	EVIELPLKNPELFLR	8		sp|O74445|PRS10_SCHPO	Probable 26S protease subunit rpt4 OS=Schizosaccharomyces pombe (strain 972 / ATCC 24843) GN=rpt4 PE=3 SV=2	0.7250
3577	687.1396	4	0.1697	0.98	3.02	KLEGTIDYQK	1		sp|O74445|PRS10_SCHPO	Probable 26S protease subunit rpt4 OS=Schizosaccharomyces pombe (strain 972 / ATCC 24843) GN=rpt4 PE=3 SV=2	VIVAKGQEDITIK	5		sp|Q9P6P9|PDK_SCHPO	[Pyruvate dehydrogenase (acetyl-transferring)] kinase; mitochondrial OS=Schizosaccharomyces pombe (strain 972 / ATCC 24843) GN=pkp1 PE=3 SV=1	0.7250
3397	615.1352	5	0.1697	0.92	5.41	WSKLWR	3		sp|O60159|YHYB_SCHPO	Putative anion/proton exchange transporter C19C7.11 OS=Schizosaccharomyces pombe (strain 972 / ATCC 24843) GN=SPBC19C7.11 PE=3 SV=2	VYTTEVIGNIISEEAHKR	17		sp|O42938|PFKA_SCHPO	ATP-dependent 6-phosphofructokinase OS=Schizosaccharomyces pombe (strain 972 / ATCC 24843) GN=pfk1 PE=1 SV=1	0.7250
5062	1009.2442	3	0.1696	0.98	-0.40	LLKEHNNPVR	3		sp|Q10719|FUS1_SCHPO	Cell fusion protein fus1 OS=Schizosaccharomyces pombe (strain 972 / ATCC 24843) GN=fus1 PE=2 SV=1	LIDASTVKHVFPITK	8		sp|O94517|PSA1_SCHPO	Probable proteasome subunit alpha type-1 OS=Schizosaccharomyces pombe (strain 972 / ATCC 24843) GN=SPBC646.16 PE=3 SV=1	0.7250
1078	705.85925	4	0.1696	0.97	-3.64	DISINTGYKR	9		sp|Q92376|KLP1_SCHPO	Kinesin-like protein 1 OS=Schizosaccharomyces pombe (strain 972 / ATCC 24843) GN=klp1 PE=2 SV=2	KLDETSNDDAPAIK	1		sp|P40997|MCE1_SCHPO	mRNA-capping enzyme subunit alpha OS=Schizosaccharomyces pombe (strain 972 / ATCC 24843) GN=ceg1 PE=1 SV=1	0.7250
4261	761.6152	5	0.1695	0.90	7.45	VAEKAQINTQEYGR	4		sp|O14250|PSA6_SCHPO	Probable proteasome subunit alpha type-6 OS=Schizosaccharomyces pombe (strain 972 / ATCC 24843) GN=SPAC6G10.04c PE=3 SV=1	HIGIATTGFIPDGQHIVKR	18		sp|O59770|PSA7_SCHPO	Probable proteasome subunit alpha type-7 OS=Schizosaccharomyces pombe (strain 972 / ATCC 24843) GN=pre10 PE=1 SV=1	0.7250
4748	688.35736	4	0.1694	0.97	-3.55	MFYLR	1		sp|G2TRM1|YI7I_SCHPO	UPF0768 protein C977.18 OS=Schizosaccharomyces pombe (strain 972 / ATCC 24843) GN=SPAC977.18 PE=3 SV=1	DQQALVDAQLDAEAKIR	15		sp|Q10105|GCN1_SCHPO	Translational activator gcn1 OS=Schizosaccharomyces pombe (strain 972 / ATCC 24843) GN=gcn1 PE=3 SV=1	0.7250
2093	497.8781	5	0.1694	0.96	6.88	KPEALKSSR	1		sp|O60173|DBP7_SCHPO	ATP-dependent RNA helicase dbp7 OS=Schizosaccharomyces pombe (strain 972 / ATCC 24843) GN=dbp7 PE=3 SV=1	AKEWLTPSSWK	2		sp|O74500|NUP60_SCHPO	Nucleoporin nup60 OS=Schizosaccharomyces pombe (strain 972 / ATCC 24843) GN=nup60 PE=1 SV=1	0.7250
1355	543.9469	3	0.1693	0.95	0.45	KSTDER	1		sp|O74876|MU135_SCHPO	Meiotically up-regulated gene 135 protein OS=Schizosaccharomyces pombe (strain 972 / ATCC 24843) GN=mug135 PE=1 SV=1	KMDVHK	1		sp|Q9Y7Z4|COG3_SCHPO	Conserved oligomeric Golgi complex subunit 3 OS=Schizosaccharomyces pombe (strain 972 / ATCC 24843) GN=cog3 PE=3 SV=1	0.7250
1057	887.4622	3	0.1693	0.97	-4.96	LSKGIMDIK	3		sp|O94713|MEU27_SCHPO	Meiotic expression up-regulated protein 27 OS=Schizosaccharomyces pombe (strain 972 / ATCC 24843) GN=meu27 PE=2 SV=1	FKYPCYWVDLK	2	57.02146@C;	sp|Q10075|PCS_SCHPO	Glutathione gamma-glutamylcysteinyltransferase OS=Schizosaccharomyces pombe (strain 972 / ATCC 24843) GN=SPAC3H1.10 PE=2 SV=1	0.7250
1640	555.2767	5	0.1692	1.00	3.17	KTEENK	1		sp|O94397|SGF73_SCHPO	SAGA-associated factor 73 OS=Schizosaccharomyces pombe (strain 972 / ATCC 24843) GN=sgf73 PE=3 SV=1	KADFSENDLVYSELEK	1		sp|P49776|APH1_SCHPO	Bis(5'-nucleosyl)-tetraphosphatase [asymmetrical] OS=Schizosaccharomyces pombe (strain 972 / ATCC 24843) GN=aph1 PE=1 SV=2	0.7250
7032	795.9788	4	0.1692	0.97	10.44	LLHVLPAKAR	8		sp|O13620|MRD1_SCHPO	Multiple RNA-binding domain-containing protein 1 OS=Schizosaccharomyces pombe (strain 972 / ATCC 24843) GN=mrd1 PE=3 SV=1	ILPNKVDPLVSLMMVEK	5		sp|P41836|PRS8_SCHPO	26S protease regulatory subunit 8 homolog OS=Schizosaccharomyces pombe (strain 972 / ATCC 24843) GN=let1 PE=3 SV=1	0.7250
1424	663.1136	4	0.1692	1.00	7.65	LSQVAPYGKFK	9		sp|Q02099|RAD3_SCHPO	Protein kinase rad3 OS=Schizosaccharomyces pombe (strain 972 / ATCC 24843) GN=rad3 PE=1 SV=2	DAKTLDLANGEK	3		sp|O94628|YGE9_SCHPO	Uncharacterized methyltransferase C1347.09 OS=Schizosaccharomyces pombe (strain 972 / ATCC 24843) GN=SPBC1347.09 PE=3 SV=1	0.7250
1808	632.54565	5	0.1692	0.97	-5.49	IEYLEKTIEDLK	6		sp|Q92351|PCP1_SCHPO	Spindle pole body protein pcp1 OS=Schizosaccharomyces pombe (strain 972 / ATCC 24843) GN=pcp1 PE=1 SV=1	QYLKIFNFLWR	4		sp|Q9USQ2|ALP6_SCHPO	Spindle pole body component alp6 OS=Schizosaccharomyces pombe (strain 972 / ATCC 24843) GN=alp6 PE=1 SV=2	0.7250
4149	1208.2708	3	0.1692	1.00	-5.12	KSVEHLILK	1		sp|Q9UT54|YI95_SCHPO	UPF0593 mitochondrial protein C806.05 OS=Schizosaccharomyces pombe (strain 972 / ATCC 24843) GN=SPAC806.05 PE=3 SV=1	SEAAEFEYKNGYPMPCDVLAK	9	57.02146@C;	sp|O94517|PSA1_SCHPO	Probable proteasome subunit alpha type-1 OS=Schizosaccharomyces pombe (strain 972 / ATCC 24843) GN=SPBC646.16 PE=3 SV=1	0.7250
1537	541.48096	5	0.1691	0.97	-6.60	GTKLFNDIK	3		sp|O74560|RAF2_SCHPO	Rik1-associated factor 2 OS=Schizosaccharomyces pombe (strain 972 / ATCC 24843) GN=raf2 PE=1 SV=1	ENNSIADGNNNKLK	12		sp|O13795|POF8_SCHPO	Protein pof8 OS=Schizosaccharomyces pombe (strain 972 / ATCC 24843) GN=pof8 PE=1 SV=1	0.7250
5519	797.3878	5	0.1691	0.97	-9.69	KWPDEQR	1		sp|O13912|YDW6_SCHPO	Uncharacterized protein C23C11.06c OS=Schizosaccharomyces pombe (strain 972 / ATCC 24843) GN=SPAC23C11.06c PE=4 SV=1	LEIKEGNYGDGYALQPSYIHEYLSK	4		sp|Q9USQ9|PSB7_SCHPO	Probable proteasome subunit beta type-7 OS=Schizosaccharomyces pombe (strain 972 / ATCC 24843) GN=SPBC577.10 PE=3 SV=1	0.7250
4129	1212.2961	3	0.1690	1.00	5.91	LPPEKILLR	5		sp|O59945|FIMB_SCHPO	Fimbrin OS=Schizosaccharomyces pombe (strain 972 / ATCC 24843) GN=fim1 PE=1 SV=1	SEAAEFEYKNGYPMPCDVLAK	9	57.02146@C;	sp|O94517|PSA1_SCHPO	Probable proteasome subunit alpha type-1 OS=Schizosaccharomyces pombe (strain 972 / ATCC 24843) GN=SPBC646.16 PE=3 SV=1	0.7250
2382	555.86536	5	0.1690	0.95	10.12	MSSCFGSKK	8	57.02146@C;	sp|O13928|RHO3_SCHPO	GTP-binding protein rho3 OS=Schizosaccharomyces pombe (strain 972 / ATCC 24843) GN=rho3 PE=1 SV=2	MEGPNSMEVGSLEVK	1		sp|O13878|UTP17_SCHPO	U3 small nucleolar RNA-associated protein 17 OS=Schizosaccharomyces pombe (strain 972 / ATCC 24843) GN=utp17 PE=3 SV=3	0.7250
4645	1051.8512	3	0.1689	0.96	-9.91	MNTTDSKR	7		sp|Q09743|STE16_SCHPO	Protein ste16 OS=Schizosaccharomyces pombe (strain 972 / ATCC 24843) GN=ste16 PE=3 SV=1	SVISIFPDGSVVHYGCAKK	18	57.02146@C;	sp|O13955|VAM6_SCHPO	Vacuolar morphogenesis protein 6 OS=Schizosaccharomyces pombe (strain 972 / ATCC 24843) GN=vam6 PE=3 SV=1	0.7250
6116	992.54224	4	0.1689	1.00	11.02	IKPKK	4		sp|P40383|XRN1_SCHPO	5'-3' exoribonuclease 1 OS=Schizosaccharomyces pombe (strain 972 / ATCC 24843) GN=exo2 PE=1 SV=1	LQNVSNFQKIAMVDNHVCLAFAGLNADAR	9	57.02146@C;	sp|Q10329|PSA4_SCHPO	Probable proteasome subunit alpha type-4 OS=Schizosaccharomyces pombe (strain 972 / ATCC 24843) GN=pre6 PE=3 SV=1	0.7250
4048	805.9262	4	0.1688	0.94	3.34	KAQSGPDASAK	1		sp|P36612|PRS4_SCHPO	26S protease regulatory subunit 4 homolog OS=Schizosaccharomyces pombe (strain 972 / ATCC 24843) GN=mts2 PE=2 SV=1	VHPEGKYVVDISPDIDIK	6		sp|P41836|PRS8_SCHPO	26S protease regulatory subunit 8 homolog OS=Schizosaccharomyces pombe (strain 972 / ATCC 24843) GN=let1 PE=3 SV=1	0.7250
4324	753.15137	4	0.1687	0.97	11.36	DLAKSEAGFR	4		sp|O59732|CHR1_SCHPO	Chitin synthase regulatory factor 1 OS=Schizosaccharomyces pombe (strain 972 / ATCC 24843) GN=chr1 PE=1 SV=1	DGKYAMATGVYKPHIK	12		sp|O74879|NOL10_SCHPO	Ribosome biogenesis protein enp2 homolog OS=Schizosaccharomyces pombe (strain 972 / ATCC 24843) GN=enp2 PE=1 SV=1	0.7250
2200	644.52655	5	0.1685	0.96	3.79	VKAMEVDEKPTER	2		sp|O14126|PRS6A_SCHPO	26S protease regulatory subunit 6A OS=Schizosaccharomyces pombe (strain 972 / ATCC 24843) GN=tbp1 PE=3 SV=1	CTKIIENEQSAEK	3	57.02146@C;	sp|O42931|PRS7_SCHPO	26S protease regulatory subunit 7 homolog OS=Schizosaccharomyces pombe (strain 972 / ATCC 24843) GN=rpt1 PE=1 SV=2	0.7250
5575	798.2131	5	0.1685	0.99	-1.29	KPFIDKSK	6		sp|Q10241|CMB1_SCHPO	Mismatch-binding protein cmb1 OS=Schizosaccharomyces pombe (strain 972 / ATCC 24843) GN=cmb1 PE=1 SV=1	LEIKEGNYGDGYALQPSYIHEYLSK	4		sp|Q9USQ9|PSB7_SCHPO	Probable proteasome subunit beta type-7 OS=Schizosaccharomyces pombe (strain 972 / ATCC 24843) GN=SPBC577.10 PE=3 SV=1	0.7250
7472	959.25476	4	0.1683	1.00	3.38	TEVVAPISEKK	10		sp|O94652|GLE1_SCHPO	Nucleoporin gle1 OS=Schizosaccharomyces pombe (strain 972 / ATCC 24843) GN=gle1 PE=3 SV=1	LKGDLFSVGSGSTFAYGVLDSGYR	2		sp|P30655|PSB5_SCHPO	Probable proteasome subunit beta type-5 OS=Schizosaccharomyces pombe (strain 972 / ATCC 24843) GN=pts1 PE=3 SV=3	0.7250
5937	661.6297	4	0.1682	0.99	2.86	IVMSLSYKDR	8		sp|O94301|HFI1_SCHPO	Transcriptional coactivator hfi1 OS=Schizosaccharomyces pombe (strain 972 / ATCC 24843) GN=hfi1 PE=3 SV=1	KVLNIPLNDLR	1		sp|Q9USY7|FZO1_SCHPO	Transmembrane GTPase fzo1 OS=Schizosaccharomyces pombe (strain 972 / ATCC 24843) GN=fzo1 PE=3 SV=1	0.7250
3556	716.0951	4	0.1680	1.00	0.43	MIPNEK	1		sp|O13883|PIGU_SCHPO	GPI transamidase component GAB1 homolog OS=Schizosaccharomyces pombe (strain 972 / ATCC 24843) GN=SPAC1952.01 PE=3 SV=2	MEFPIDDEELLDERNK	1		sp|O74946|DPOA2_SCHPO	DNA polymerase alpha subunit B OS=Schizosaccharomyces pombe (strain 972 / ATCC 24843) GN=pol12 PE=1 SV=1	0.7250
6690	764.0247	3	0.1680	0.94	-3.73	MAPSEKK	6		sp|Q9P6N8|RRP3_SCHPO	ATP-dependent rRNA helicase rrp3 OS=Schizosaccharomyces pombe (strain 972 / ATCC 24843) GN=rrp3 PE=3 SV=1	MTSSETTTDHPR	1		sp|O74794|CCHL_SCHPO	Putative cytochrome c heme lyase OS=Schizosaccharomyces pombe (strain 972 / ATCC 24843) GN=SPBC26H8.12 PE=3 SV=1	0.7250
1770	926.4963	3	0.1680	0.91	-4.31	QMIDSFKIIK	7		sp|O42889|YBN5_SCHPO	Uncharacterized protein C8E4.05c OS=Schizosaccharomyces pombe (strain 972 / ATCC 24843) GN=SPBC8E4.05c PE=3 SV=1	MWIIEAEGDILK	1		sp|O43070|NBS1_SCHPO	DNA repair and telomere maintenance protein nbs1 OS=Schizosaccharomyces pombe (strain 972 / ATCC 24843) GN=nbs1 PE=1 SV=3	0.7250
9380	903.9632	4	0.1679	0.98	-5.61	MKFGCVQFFPK	1	57.02146@C;	sp|O60178|NTA1_SCHPO	Protein N-terminal amidase OS=Schizosaccharomyces pombe (strain 972 / ATCC 24843) GN=nta1 PE=3 SV=1	LAKFIYDTTPGVDFTSLAK	3		sp|Q09740|GFA1_SCHPO	Probable glutamine--fructose-6-phosphate aminotransferase [isomerizing] OS=Schizosaccharomyces pombe (strain 972 / ATCC 24843) GN=SPBC12C2.11 PE=3 SV=2	0.7250
9069	946.8606	3	0.1677	0.99	-9.21	KPRVK	1		sp|Q10274|MU152_SCHPO	Meiotically up-regulated gene 152 protein OS=Schizosaccharomyces pombe (strain 972 / ATCC 24843) GN=mug152 PE=1 SV=1	QLIIKEEMMNSIQQAVAK	5		sp|Q9UTM3|RPN5_SCHPO	26S proteasome regulatory subunit rpn5 OS=Schizosaccharomyces pombe (strain 972 / ATCC 24843) GN=rpn5a PE=1 SV=1	0.7250
6726	677.10144	4	0.1676	0.98	-8.31	QNAFKR	5		sp|O94416|T2FA_SCHPO	Transcription initiation factor IIF subunit alpha OS=Schizosaccharomyces pombe (strain 972 / ATCC 24843) GN=tfg1 PE=1 SV=2	NLNVSLDLIKSWCDK	10	57.02146@C;	sp|Q9P6M0|SLX4_SCHPO	Structure-specific endonuclease subunit slx4 OS=Schizosaccharomyces pombe (strain 972 / ATCC 24843) GN=slx4 PE=1 SV=1	0.7250
7444	598.31635	3	0.1676	0.99	-1.09	MLDKK	4		sp|P36594|RPB1_SCHPO	DNA-directed RNA polymerase II subunit rpb1 OS=Schizosaccharomyces pombe (strain 972 / ATCC 24843) GN=rpb1 PE=1 SV=1	VEMVEMKR	7		sp|G2TRS9|YBJ2_SCHPO&sp|Q9HDT8|YJ51_SCHPO&sp|Q9Y7S0|YQO1_SCHPO	UPF0612 protein C337.02c OS=Schizosaccharomyces pombe (strain 972 / ATCC 24843) GN=SPBC337.02c PE=3 SV=1	0.7250
5042	811.4274	4	0.1675	0.99	2.64	KPEVYEYLDK	1		sp|O94305|MGLL_SCHPO	Putative monoglyceride lipase OS=Schizosaccharomyces pombe (strain 972 / ATCC 24843) GN=SPCC5E4.05c PE=1 SV=1	HSKLQGCLYTIFNLK	3	57.02146@C;	sp|Q10067|ORC3_SCHPO	Origin recognition complex subunit 3 OS=Schizosaccharomyces pombe (strain 972 / ATCC 24843) GN=orc3 PE=1 SV=2	0.7250
6409	657.99695	3	0.1675	0.98	-7.18	MDAEALR	1		sp|Q10301|YD48_SCHPO	UPF0652 protein C22H10.08 OS=Schizosaccharomyces pombe (strain 972 / ATCC 24843) GN=SPAC22H10.08 PE=3 SV=1	KAGEGAGAAAAR	1		sp|Q9P7V8|MPCP_SCHPO	Probable mitochondrial phosphate carrier protein OS=Schizosaccharomyces pombe (strain 972 / ATCC 24843) GN=SPBC1703.13c PE=3 SV=1	0.7250
5602	764.634	4	0.1674	0.99	7.43	GFDADKEASVAR	6		sp|Q9P6R2|YOH8_SCHPO	Uncharacterized protein C13E7.08c OS=Schizosaccharomyces pombe (strain 972 / ATCC 24843) GN=SPBC13E7.08c PE=3 SV=1	KNEYLMEELNELK	1		sp|Q9UTR7|MCP3_SCHPO	Meiotic coiled-coil protein 3 OS=Schizosaccharomyces pombe (strain 972 / ATCC 24843) GN=mcp3 PE=1 SV=1	0.7250
10524	1302.3352	3	0.1674	0.97	-5.44	KNFYNVKPNTIQFMK	7		sp|Q10093|YAOE_SCHPO	Uncharacterized protein C11D3.14c OS=Schizosaccharomyces pombe (strain 972 / ATCC 24843) GN=SPAC11D3.14c PE=3 SV=1	MSIAQLFNQSWVEKSK	1		sp|Q9USN2|YCL3_SCHPO	UPF0652 protein C16A11.03c OS=Schizosaccharomyces pombe (strain 972 / ATCC 24843) GN=SPCC16A11.03c PE=3 SV=1	0.7250
8143	639.5214	5	0.1671	0.99	-8.26	MLEINPEKR	8		sp|Q09170|CDS1_SCHPO	Serine/threonine-protein kinase cds1 OS=Schizosaccharomyces pombe (strain 972 / ATCC 24843) GN=cds1 PE=1 SV=2	MLLEVAKNVNTYCESR	7	57.02146@C;	sp|Q9C0Z4|DOP1_SCHPO	Protein dopey OS=Schizosaccharomyces pombe (strain 972 / ATCC 24843) GN=SPAPB21F2.02 PE=1 SV=1	0.7250
5934	674.361	4	0.1671	1.00	-7.43	MNNLTPENIR	1		sp|Q10256|MUD1_SCHPO	UBA domain-containing protein mud1 OS=Schizosaccharomyces pombe (strain 972 / ATCC 24843) GN=mud1 PE=1 SV=1	YFAFVKAQLLR	6		sp|Q9Y808|YN91_SCHPO	Uncharacterized protein C146.01 OS=Schizosaccharomyces pombe (strain 972 / ATCC 24843) GN=SPBC146.01 PE=1 SV=2	0.7250
3137	462.67365	5	0.1670	0.98	-1.90	KVTVLR	1		sp|O74805|MYO51_SCHPO	Myosin-51 OS=Schizosaccharomyces pombe (strain 972 / ATCC 24843) GN=myo51 PE=3 SV=1	SSTELKIPPVETR	6		sp|O94473|YC64_SCHPO	Uncharacterized membrane protein C1919.04 OS=Schizosaccharomyces pombe (strain 972 / ATCC 24843) GN=SPCC1919.04 PE=1 SV=1	0.7250
5493	665.94055	5	0.1670	0.91	-0.81	MFYNQDVLTKEK	1		sp|P36626|REC8_SCHPO	Meiotic recombination protein rec8 OS=Schizosaccharomyces pombe (strain 972 / ATCC 24843) GN=rec8 PE=1 SV=2	KFVNVDHVSELETR	1		sp|O36021|YEK9_SCHPO	Uncharacterized protein C4F10.09c OS=Schizosaccharomyces pombe (strain 972 / ATCC 24843) GN=SPAC4F10.09c PE=1 SV=1	0.7250
4966	938.2773	4	0.1669	0.99	9.31	NPQKPLIITKR	10		sp|Q9USK1|YJ2B_SCHPO	Uncharacterized bolA-like protein C4B3.11c OS=Schizosaccharomyces pombe (strain 972 / ATCC 24843) GN=SPCC4B3.11c PE=3 SV=1	DTLSKDQELTEENVSISVIGK	5		sp|O14250|PSA6_SCHPO	Probable proteasome subunit alpha type-6 OS=Schizosaccharomyces pombe (strain 972 / ATCC 24843) GN=SPAC6G10.04c PE=3 SV=1	0.7250
3093	999.5064	4	0.1668	1.00	-3.36	GKLSIDHFLNK	2		sp|Q9Y704|MOK14_SCHPO	Cell wall alpha-1;3-glucan synthase mok14 OS=Schizosaccharomyces pombe (strain 972 / ATCC 24843) GN=mok14 PE=1 SV=1	AMEQQDIKPTVQNGEVSANAEQKA	23		sp|O74440|RPN8_SCHPO	26S proteasome regulatory subunit rpn8 OS=Schizosaccharomyces pombe (strain 972 / ATCC 24843) GN=rpn8 PE=3 SV=1	0.7250
10029	961.0024	4	0.1668	0.97	7.63	KNYEIPILK	1		sp|P41410|RAD54_SCHPO	DNA repair protein rhp54 OS=Schizosaccharomyces pombe (strain 972 / ATCC 24843) GN=rhp54 PE=1 SV=2	IMNNMPYIEITSKHNYDIDFK	13		sp|O42953|YGM4_SCHPO	HMG box-containing protein C19G7.04 OS=Schizosaccharomyces pombe (strain 972 / ATCC 24843) GN=SPBC19G7.04 PE=4 SV=2	0.7250
2890	693.1334	4	0.1668	1.00	2.38	YKDGVILAADSR	2		sp|O43063|PSB1_SCHPO	Probable proteasome subunit beta type-1 OS=Schizosaccharomyces pombe (strain 972 / ATCC 24843) GN=pre3 PE=3 SV=1	FLDVYDIIKAK	9		sp|P36581|CALX_SCHPO	Calnexin homolog OS=Schizosaccharomyces pombe (strain 972 / ATCC 24843) GN=cal1 PE=1 SV=1	0.7250
10319	656.15753	5	0.1667	0.94	2.46	KFGQGFDIK	1		sp|P87140|COPG_SCHPO	Probable coatomer subunit gamma OS=Schizosaccharomyces pombe (strain 972 / ATCC 24843) GN=sec21 PE=1 SV=1	ENAPAIIFIDEIDAIATKR	18		sp|O74894|PRS6B_SCHPO	26S protease regulatory subunit 6B homolog OS=Schizosaccharomyces pombe (strain 972 / ATCC 24843) GN=rpt3 PE=3 SV=1	0.7250
3791	705.6139	4	0.1667	0.98	-9.10	FNKEK	3		sp|O74834|UNG_SCHPO	Uracil-DNA glycosylase OS=Schizosaccharomyces pombe (strain 972 / ATCC 24843) GN=ung1 PE=3 SV=1	QNLSMDIPSVQNVSTKQK	16		sp|O43066|PPK30_SCHPO	Serine/threonine-protein kinase ppk30 OS=Schizosaccharomyces pombe (strain 972 / ATCC 24843) GN=ppk30 PE=1 SV=1	0.7250
5204	666.34357	4	0.1667	0.99	-1.47	IKGTHTAMK	2		sp|P87111|ETFD_SCHPO	Probable electron transfer flavoprotein-ubiquinone oxidoreductase; mitochondrial OS=Schizosaccharomyces pombe (strain 972 / ATCC 24843) GN=SPAC20G8.04c PE=3 SV=1	VMQSKAVDAYPDSK	5		sp|Q9USQ4|SIM3_SCHPO	NASP-related protein sim3 OS=Schizosaccharomyces pombe (strain 972 / ATCC 24843) GN=sim3 PE=1 SV=1	0.7250
1037	492.067	5	0.1666	1.00	9.94	GSNKIK	4		sp|Q10240|MU133_SCHPO	Meiotically up-regulated gene 133 protein OS=Schizosaccharomyces pombe (strain 972 / ATCC 24843) GN=mug133 PE=1 SV=1	VFVHDEKWIDEQK	7		sp|Q09735|YA55_SCHPO&tr|A0A075WJH4|A0A075WJH4_SCHPM	Putative aminopeptidase C13A11.05 OS=Schizosaccharomyces pombe (strain 972 / ATCC 24843) GN=SPAC13A11.05 PE=3 SV=1	0.7250
3638	743.65027	4	0.1666	0.98	-1.40	AGKPGTAMSFVVPK	3		sp|O60080|DBP9_SCHPO	ATP-dependent RNA helicase dbp9 OS=Schizosaccharomyces pombe (strain 972 / ATCC 24843) GN=dbp9 PE=3 SV=1	YLTKEDPSAPVPK	4		sp|O13831|TRP_SCHPO	Tryptophan synthase OS=Schizosaccharomyces pombe (strain 972 / ATCC 24843) GN=trp2 PE=2 SV=1	0.7250
2328	710.3628	4	0.1666	0.97	-8.78	ISSNSKAFLK	6		sp|P41890|SCN1_SCHPO	Cut9-interacting protein scn1 OS=Schizosaccharomyces pombe (strain 972 / ATCC 24843) GN=scn1 PE=4 SV=2	QCSLVKDSNEEGLK	6	57.02146@C;	sp|Q76PC4|YQ72_SCHPO	UPF0649 protein C1442.02 OS=Schizosaccharomyces pombe (strain 972 / ATCC 24843) GN=SPCC1442.02 PE=1 SV=1	0.7250
2079	525.96814	3	0.1665	0.97	1.55	KTSSR	1		sp|P87152|SPT7_SCHPO&sp|P40995|SCD1_SCHPO	Transcriptional activator spt7 OS=Schizosaccharomyces pombe (strain 972 / ATCC 24843) GN=spt7 PE=1 SV=2	MQSIIIR	1		sp|O42869|YF75_SCHPO	Uncharacterized protein C3G9.05 OS=Schizosaccharomyces pombe (strain 972 / ATCC 24843) GN=SPAC3G9.05 PE=1 SV=1	0.7250
6591	594.67236	3	0.1665	0.96	11.31	ENAKVPK	4		sp|O43083|HPC2_SCHPO	Histone promoter control protein 2 OS=Schizosaccharomyces pombe (strain 972 / ATCC 24843) GN=hpc2 PE=1 SV=1	MDKQIPK	1		sp|G2TRM6|NEW4_SCHPO	Uncharacterized protein new4 OS=Schizosaccharomyces pombe (strain 972 / ATCC 24843) GN=new4 PE=1 SV=1	0.7250
2306	582.8389	4	0.1665	0.97	-6.19	KPGKVQTVK	4		sp|Q9Y7Z8|MYO1_SCHPO	Myosin-1 OS=Schizosaccharomyces pombe (strain 972 / ATCC 24843) GN=myo1 PE=1 SV=1	AIAGSSSSTAVKK	12		sp|P08096|TOP2_SCHPO	DNA topoisomerase 2 OS=Schizosaccharomyces pombe (strain 972 / ATCC 24843) GN=top2 PE=1 SV=2	0.7250
9284	838.97687	4	0.1665	0.98	3.93	YPVILDAKR	8		sp|O42849|SYFB_SCHPO	Phenylalanine--tRNA ligase beta subunit OS=Schizosaccharomyces pombe (strain 972 / ATCC 24843) GN=frs1 PE=3 SV=1	DDLSGAEIKAIVSEAGLLALR	9		sp|P36612|PRS4_SCHPO	26S protease regulatory subunit 4 homolog OS=Schizosaccharomyces pombe (strain 972 / ATCC 24843) GN=mts2 PE=2 SV=1	0.7250
1040	528.87756	5	0.1664	1.00	-6.38	QINYETDKLK	8		sp|O94673|YG75_SCHPO	Uncharacterized membrane protein C776.05 OS=Schizosaccharomyces pombe (strain 972 / ATCC 24843) GN=SPBC776.05 PE=4 SV=2	QINYETDKLK	8		sp|O94673|YG75_SCHPO	Uncharacterized membrane protein C776.05 OS=Schizosaccharomyces pombe (strain 972 / ATCC 24843) GN=SPBC776.05 PE=4 SV=2	0.7250
7486	652.58356	4	0.1664	1.00	-2.25	EKLGGGDWEK	2		sp|O74747|RAD18_SCHPO	Postreplication repair E3 ubiquitin-protein ligase rad18 OS=Schizosaccharomyces pombe (strain 972 / ATCC 24843) GN=rhp18 PE=3 SV=1	YQLKDLSDLEK	4		sp|Q6LA55|YF49_SCHPO	UPF0648 protein C3H5.09c OS=Schizosaccharomyces pombe (strain 972 / ATCC 24843) GN=SPAC3H5.09c PE=3 SV=2	0.7250
9168	717.78345	5	0.1664	0.99	4.97	MENSKWGGFLK	5		sp|Q9Y7Y1|SGM1_SCHPO	Protein sgm1 OS=Schizosaccharomyces pombe (strain 972 / ATCC 24843) GN=sgm1 PE=3 SV=1	IEFVIVKDVSASNAFDGVLK	7		sp|Q9UT59|YKJ7_SCHPO	Putative uncharacterized oxidoreductase C513.07 OS=Schizosaccharomyces pombe (strain 972 / ATCC 24843) GN=SPAC513.07 PE=3 SV=1	0.7250
2433	699.57965	5	0.1664	1.00	-0.98	HKLEYIK	2		sp|O14243|SNX4_SCHPO	Sorting nexin-4 OS=Schizosaccharomyces pombe (strain 972 / ATCC 24843) GN=snx4 PE=1 SV=3	QDDQVISNYLKPVRSYPYIK	11		sp|Q09792|PPK8_SCHPO	Serine/threonine-protein kinase ppk8 OS=Schizosaccharomyces pombe (strain 972 / ATCC 24843) GN=ppk8 PE=3 SV=1	0.7250
3381	642.14514	5	0.1662	1.00	11.27	KLIDGVDESTGLK	1		sp|O14230|FPPS_SCHPO	Farnesyl pyrophosphate synthase OS=Schizosaccharomyces pombe (strain 972 / ATCC 24843) GN=fps1 PE=1 SV=1	KACSQESGVLLFAER	1	57.02146@C;	sp|P40996|SCD2_SCHPO	Protein scd2/ral3 OS=Schizosaccharomyces pombe (strain 972 / ATCC 24843) GN=scd2 PE=3 SV=1	0.7250
4841	971.13214	3	0.1662	0.92	-5.62	SKLQDIPK	2		sp|O74368|MMM1_SCHPO	Maintenance of mitochondrial morphology protein 1 OS=Schizosaccharomyces pombe (strain 972 / ATCC 24843) GN=mmm1 PE=3 SV=3	DEDWNKDETDYLFR	6		sp|O14308|SWC4_SCHPO	SWR1-complex protein 4 OS=Schizosaccharomyces pombe (strain 972 / ATCC 24843) GN=swc4 PE=3 SV=2	0.7250
8825	783.11053	3	0.1662	0.99	-8.64	AVESLKK	6		sp|Q9URX8|NG06_SCHPO	Probable nucleoporin C890.06 OS=Schizosaccharomyces pombe (strain 972 / ATCC 24843) GN=SPAC890.06 PE=3 SV=3	KVALIGFPDHPNK	1		sp|Q9UT27|PVG1_SCHPO	Pyruvyl transferase 1 OS=Schizosaccharomyces pombe (strain 972 / ATCC 24843) GN=pvg1 PE=3 SV=1	0.7250
4500	859.6464	4	0.1661	0.96	-2.77	NKADYYTNICDR	2	57.02146@C;	sp|Q10335|RPN7_SCHPO	Probable 26S proteasome regulatory subunit rpn7 OS=Schizosaccharomyces pombe (strain 972 / ATCC 24843) GN=rpn7 PE=2 SV=1	FHKEWEPYTPFER	3		sp|O13908|YF3H_SCHPO	Uncharacterized oxidoreductase C22A12.17c OS=Schizosaccharomyces pombe (strain 972 / ATCC 24843) GN=SPAC22A12.17c PE=3 SV=1	0.7250
2400	548.67993	5	0.1660	0.93	-3.21	SAAKVCSESK	4	57.02146@C;	sp|Q9UT38|VPS16_SCHPO	Probable vacuolar protein sorting-associated protein 16 homolog OS=Schizosaccharomyces pombe (strain 972 / ATCC 24843) GN=vps16 PE=3 SV=1	MFSGAGRPSKEQIK	1		sp|G2TRP7|TOM5_SCHPO	Mitochondrial import receptor subunit tom5 OS=Schizosaccharomyces pombe (strain 972 / ATCC 24843) GN=tom5 PE=3 SV=1	0.7250
8624	809.09784	3	0.1660	0.98	-4.33	KNGYIVPDK	1		sp|P28040|DPOA_SCHPO	DNA polymerase alpha catalytic subunit OS=Schizosaccharomyces pombe (strain 972 / ATCC 24843) GN=pol1 PE=1 SV=1	MSYLSRSALAR	1		sp|P87111|ETFD_SCHPO	Probable electron transfer flavoprotein-ubiquinone oxidoreductase; mitochondrial OS=Schizosaccharomyces pombe (strain 972 / ATCC 24843) GN=SPAC20G8.04c PE=3 SV=1	0.7250
1056	695.8485	4	0.1659	0.97	-7.99	MEKQNENLK	3		sp|O36025|MPD2_SCHPO	GYF domain-containing protein mpd2 OS=Schizosaccharomyces pombe (strain 972 / ATCC 24843) GN=mpd2 PE=1 SV=1	MQQTYKPNTSALK	6		sp|Q9P7I2|KCC1_SCHPO	Calcium/calmodulin-dependent protein kinase type I OS=Schizosaccharomyces pombe (strain 972 / ATCC 24843) GN=cmk1 PE=1 SV=1	0.7250
8261	979.26544	4	0.1659	0.92	4.24	KNLIEQETAK	1		sp|O14018|SYSC_SCHPO	Serine--tRNA ligase; cytoplasmic OS=Schizosaccharomyces pombe (strain 972 / ATCC 24843) GN=SPAC29A4.15 PE=3 SV=1	QSTALTTNDTSIILDDSLHTNSKK	23		sp|O60016|CLR4_SCHPO	Histone-lysine N-methyltransferase; H3 lysine-9 specific OS=Schizosaccharomyces pombe (strain 972 / ATCC 24843) GN=clr4 PE=1 SV=2	0.7250
7886	722.16595	5	0.1659	0.97	-7.38	DQQGEVSVSENQKK	13		sp|Q09779|THO2_SCHPO	THO complex subunit 2 OS=Schizosaccharomyces pombe (strain 972 / ATCC 24843) GN=tho2 PE=1 SV=3	AGDFQGLNEQLVSLFKK	16		sp|Q9UTM3|RPN5_SCHPO	26S proteasome regulatory subunit rpn5 OS=Schizosaccharomyces pombe (strain 972 / ATCC 24843) GN=rpn5a PE=1 SV=1	0.7250
5424	613.5245	5	0.1659	1.00	-5.58	VKFVHGGVR	2		sp|O13935|TRM4B_SCHPO	Multisite-specific tRNA:(cytosine-C(5))-methyltransferase trm4b OS=Schizosaccharomyces pombe (strain 972 / ATCC 24843) GN=trm4b PE=3 SV=2	QPSNDAESPSDILADIKK	17		sp|O59763|OCA2_SCHPO	Serine/threonine-protein kinase oca2 OS=Schizosaccharomyces pombe (strain 972 / ATCC 24843) GN=oca2 PE=1 SV=1	0.7250
10200	1028.9122	3	0.1658	0.97	-0.32	KLSPEQLVAR	1		sp|O13970|RT04_SCHPO	37S ribosomal protein mrp4; mitochondrial OS=Schizosaccharomyces pombe (strain 972 / ATCC 24843) GN=mrp4 PE=3 SV=2	TMLVKAVANSTAANFIR	5		sp|O74894|PRS6B_SCHPO	26S protease regulatory subunit 6B homolog OS=Schizosaccharomyces pombe (strain 972 / ATCC 24843) GN=rpt3 PE=3 SV=1	0.7250
7650	1534.162	3	0.1658	0.98	4.99	FFVSSSFTLAVNVIAKR	16		sp|Q9UQW9|DCOR_SCHPO	Ornithine decarboxylase OS=Schizosaccharomyces pombe (strain 972 / ATCC 24843) GN=spe1 PE=2 SV=1	LYQVEYAFKAFNNAGITSVGVTGK	9		sp|O94517|PSA1_SCHPO	Probable proteasome subunit alpha type-1 OS=Schizosaccharomyces pombe (strain 972 / ATCC 24843) GN=SPBC646.16 PE=3 SV=1	0.7250
9120	557.6765	5	0.1657	0.97	-8.25	DHCDYKR	6	57.02146@C;	sp|Q9UTM7|HAT1_SCHPO	Histone acetyltransferase type B catalytic subunit OS=Schizosaccharomyces pombe (strain 972 / ATCC 24843) GN=hat1 PE=3 SV=2	VPEDIFKTHLEVAR	7		sp|P87048|RPN1_SCHPO	26S proteasome regulatory subunit rpn1 OS=Schizosaccharomyces pombe (strain 972 / ATCC 24843) GN=rpn1 PE=1 SV=2	0.7250
7338	709.79065	5	0.1656	0.94	-0.41	GNQELLSKYEVIR	8		sp|O42648|YF98_SCHPO	HMG box-containing protein C10F6.08c OS=Schizosaccharomyces pombe (strain 972 / ATCC 24843) GN=SPAC10F6.08c PE=1 SV=1	SPAIIFIDELDAIGTKR	16		sp|O14126|PRS6A_SCHPO	26S protease regulatory subunit 6A OS=Schizosaccharomyces pombe (strain 972 / ATCC 24843) GN=tbp1 PE=3 SV=1	0.7250
7844	887.1962	4	0.1656	0.98	-8.54	DNQGFSKSK	7		sp|Q10304|YD4B_SCHPO	Uncharacterized protein C22H10.11c OS=Schizosaccharomyces pombe (strain 972 / ATCC 24843) GN=SPAC22H10.11c PE=1 SV=1	MSNLSFFQTLSGLAENAKQIAK	18		sp|O13939|AP3B_SCHPO	AP-3 complex subunit beta OS=Schizosaccharomyces pombe (strain 972 / ATCC 24843) GN=apl6 PE=1 SV=1	0.7250
1563	450.44107	5	0.1654	0.99	-2.72	MQKLSFR	1		sp|O74323|SEC11_SCHPO	Signal peptidase complex catalytic subunit sec11 OS=Schizosaccharomyces pombe (strain 972 / ATCC 24843) GN=sec11 PE=3 SV=1	EHVETKMVTK	6		sp|O60135|LCF1_SCHPO	Long-chain-fatty-acid--CoA ligase 1 OS=Schizosaccharomyces pombe (strain 972 / ATCC 24843) GN=lcf1 PE=3 SV=1	0.7250
8635	898.25665	4	0.1654	1.00	7.07	AVSAKPPNKSELK	5		sp|O74458|SFC4_SCHPO	Transcription factor tau subunit sfc4 OS=Schizosaccharomyces pombe (strain 972 / ATCC 24843) GN=sfc4 PE=1 SV=1	VKASTPLNSGALNETVQNLK	2		sp|O94534|ALP14_SCHPO	Spindle pole body component alp14 OS=Schizosaccharomyces pombe (strain 972 / ATCC 24843) GN=alp14 PE=1 SV=1	0.7250
3167	512.09247	5	0.1653	0.99	-0.38	SSVLDNILKR	9		sp|P18296|CUT1_SCHPO	Separin OS=Schizosaccharomyces pombe (strain 972 / ATCC 24843) GN=cut1 PE=1 SV=3	DVQAAVTSIKSR	10		sp|P04688|TBA1_SCHPO	Tubulin alpha-1 chain OS=Schizosaccharomyces pombe (strain 972 / ATCC 24843) GN=nda2 PE=3 SV=2	0.7250
1872	513.8098	4	0.1653	0.92	3.93	FAPNEKK	6		sp|Q9UTQ5|YL39_SCHPO	Uncharacterized J domain-containing protein C1071.09c OS=Schizosaccharomyces pombe (strain 972 / ATCC 24843) GN=SPAC1071.09c PE=3 SV=1	GVKLVLIDPK	3		sp|Q09878|MET10_SCHPO	Probable sulfite reductase [NADPH] flavoprotein component OS=Schizosaccharomyces pombe (strain 972 / ATCC 24843) GN=SPCC584.01c PE=3 SV=2	0.7250
2759	489.49414	5	0.1652	0.98	4.20	KPSPEVPK	1		sp|P40381|SWI6_SCHPO	Chromatin-associated protein swi6 OS=Schizosaccharomyces pombe (strain 972 / ATCC 24843) GN=swi6 PE=1 SV=1	KGLVILAWGTPAAK	1		sp|O74834|UNG_SCHPO	Uracil-DNA glycosylase OS=Schizosaccharomyces pombe (strain 972 / ATCC 24843) GN=ung1 PE=3 SV=1	0.7250
4573	712.5435	5	0.1652	0.98	-5.08	MVQRVVDR	1		sp|O59731|YHXB_SCHPO	Uncharacterized J domain-containing protein C3E7.11c OS=Schizosaccharomyces pombe (strain 972 / ATCC 24843) GN=SPBC3E7.11c PE=3 SV=1	SEAAEFEYKNGYPMPCDVLAK	9	57.02146@C;	sp|O94517|PSA1_SCHPO	Probable proteasome subunit alpha type-1 OS=Schizosaccharomyces pombe (strain 972 / ATCC 24843) GN=SPBC646.16 PE=3 SV=1	0.7250
1160	510.51724	4	0.1652	1.00	-9.40	SNKDHK	3		sp|P87137|YDM6_SCHPO	Uncharacterized protein C57A7.06 OS=Schizosaccharomyces pombe (strain 972 / ATCC 24843) GN=SPAC57A7.06 PE=1 SV=1	SFKIESHGLR	3		sp|P87235|RHP42_SCHPO	DNA repair protein rhp42 OS=Schizosaccharomyces pombe (strain 972 / ATCC 24843) GN=rhp42 PE=3 SV=1	0.7250
2753	674.3806	4	0.1651	0.97	7.52	DNEQLLKK	7		sp|O43082|RR14C_SCHPO	Ribosomal RNA-processing protein 14-C OS=Schizosaccharomyces pombe (strain 972 / ATCC 24843) GN=rrp14c PE=1 SV=1	EEIDITLPDGKVIK	11		sp|P87144|SYTC_SCHPO	Threonine--tRNA ligase; cytoplasmic OS=Schizosaccharomyces pombe (strain 972 / ATCC 24843) GN=ths1 PE=3 SV=1	0.7250
7098	860.19104	4	0.1651	0.94	9.87	SLDSQCVYFKAR	10	57.02146@C;	sp|O13919|PST2_SCHPO	Paired amphipathic helix protein pst2 OS=Schizosaccharomyces pombe (strain 972 / ATCC 24843) GN=pst2 PE=1 SV=1	SPPSSVHMKPSAFNGRK	9		sp|O14098|CTK1_SCHPO	CTD kinase subunit alpha OS=Schizosaccharomyces pombe (strain 972 / ATCC 24843) GN=lsk1 PE=1 SV=1	0.7250
3824	624.3498	5	0.1650	0.97	-6.58	TSKALPSTGITK	3		sp|Q09847|NU146_SCHPO	Nucleoporin nup146 OS=Schizosaccharomyces pombe (strain 972 / ATCC 24843) GN=nup146 PE=1 SV=1	GIKHGVELTADEPGLLK	3		sp|Q9Y7M5|RM10_SCHPO	54S ribosomal protein L10; mitochondrial OS=Schizosaccharomyces pombe (strain 972 / ATCC 24843) GN=mrpl10 PE=3 SV=2	0.7250
3570	639.9726	5	0.1650	0.99	8.02	AKVIKPIPATVLK	2		sp|Q9P7N5|CD123_SCHPO	Cell division cycle protein 123 OS=Schizosaccharomyces pombe (strain 972 / ATCC 24843) GN=cdc123 PE=3 SV=1	ASGINDPKHDLDAATR	8		sp|Q9Y7U0|YCJE_SCHPO	Uncharacterized protein C63.14 OS=Schizosaccharomyces pombe (strain 972 / ATCC 24843) GN=SPCC63.14 PE=1 SV=1	0.7250
6583	803.15137	4	0.1650	0.91	-6.77	EIIDKSASYVAR	5		sp|O13900|SA114_SCHPO	Pre-mRNA-splicing factor sap114 OS=Schizosaccharomyces pombe (strain 972 / ATCC 24843) GN=sap114 PE=1 SV=1	NEDIEPSEASTSVSKK	15		sp|Q10146|RRP6_SCHPO	Exosome complex exonuclease rrp6 OS=Schizosaccharomyces pombe (strain 972 / ATCC 24843) GN=rrp6 PE=3 SV=2	0.7250
5194	651.91077	5	0.1649	0.99	-0.53	EQFFADEEAKR	10		sp|O74401|ERO11_SCHPO	ERO1-like protein 1 OS=Schizosaccharomyces pombe (strain 972 / ATCC 24843) GN=ero11 PE=1 SV=1	WAFAEKQYGYGTQTV	6		sp|Q9USQ9|PSB7_SCHPO	Probable proteasome subunit beta type-7 OS=Schizosaccharomyces pombe (strain 972 / ATCC 24843) GN=SPBC577.10 PE=3 SV=1	0.7250
5183	628.82556	4	0.1649	0.90	-1.94	TKNPESDR	2		sp|Q9P7Z6|YJIA_SCHPO	Uncharacterized protein C5E4.10c OS=Schizosaccharomyces pombe (strain 972 / ATCC 24843) GN=SPCC5E4.10c PE=4 SV=2	QPCVSWKVSPLK	7	57.02146@C;	sp|Q9Y7S8|YCX5_SCHPO	Uncharacterized protein C2H8.05c OS=Schizosaccharomyces pombe (strain 972 / ATCC 24843) GN=SPCC2H8.05c PE=1 SV=2	0.7250
990	598.3036	3	0.1648	0.92	0.48	QDDSKVK	5		sp|O74881|BTB1_SCHPO	BTB/POZ domain-containing protein 1 OS=Schizosaccharomyces pombe (strain 972 / ATCC 24843) GN=btb1 PE=1 SV=1	KSDFDPK	1		sp|O42962|COG5_SCHPO	Conserved oligomeric Golgi complex subunit 5 OS=Schizosaccharomyces pombe (strain 972 / ATCC 24843) GN=cog5 PE=3 SV=1	0.7250
8915	777.4301	5	0.1647	0.93	7.48	QTHTVLKR	7		sp|P87074|RHP9_SCHPO	DNA repair protein rhp9 OS=Schizosaccharomyces pombe (strain 972 / ATCC 24843) GN=rhp9 PE=1 SV=1	VFEENGGIYIKIGQHLSAMGYVIPK	11		sp|O60111|MCP2L_SCHPO	ABC1 family protein MCP2 homolog OS=Schizosaccharomyces pombe (strain 972 / ATCC 24843) GN=SPBC15C4.02 PE=3 SV=2	0.7250
2100	651.8765	4	0.1647	0.96	-5.81	YLDNATKR	7		sp|Q9HDY4|YK16_SCHPO	Putative ATP-dependent RNA helicase PB1A10.06c OS=Schizosaccharomyces pombe (strain 972 / ATCC 24843) GN=SPAPB1A10.06c PE=3 SV=1	LVYETALKLPVIK	8		sp|O94254|MUG45_SCHPO	Meiotically up-regulated gene 45 protein OS=Schizosaccharomyces pombe (strain 972 / ATCC 24843) GN=mug45 PE=1 SV=1	0.7250
2334	705.0776	4	0.1646	0.94	-4.94	FENETFIAKK	9		sp|Q9P7D0|YOFJ_SCHPO	Uncharacterized protein P4H10.19c OS=Schizosaccharomyces pombe (strain 972 / ATCC 24843) GN=SPBP4H10.19c PE=3 SV=1	MLPQDDMTDEMK	1		sp|P87310|MED10_SCHPO	Mediator of RNA polymerase II transcription subunit 10 OS=Schizosaccharomyces pombe (strain 972 / ATCC 24843) GN=med10 PE=1 SV=2	0.7250
2784	560.0733	4	0.1645	0.96	-6.22	KNSSAIPK	1		sp|O74361|YNU4_SCHPO	Uncharacterized protein C28E12.04 OS=Schizosaccharomyces pombe (strain 972 / ATCC 24843) GN=SPBC28E12.04 PE=4 SV=1	KALLDIIGQER	1		sp|Q10105|GCN1_SCHPO	Translational activator gcn1 OS=Schizosaccharomyces pombe (strain 972 / ATCC 24843) GN=gcn1 PE=3 SV=1	0.7273
4114	881.19666	4	0.1644	0.94	-8.39	NMLAQMIEIQKFK	11		sp|Q10491|SEC74_SCHPO	Arf guanine nucleotide exchange factor sec74 OS=Schizosaccharomyces pombe (strain 972 / ATCC 24843) GN=sec74 PE=1 SV=2	MLAHGSNDYGVSLKGNK	14		sp|O60070|ASH2_SCHPO	Set1 complex component ash2 OS=Schizosaccharomyces pombe (strain 972 / ATCC 24843) GN=ash2 PE=3 SV=1	0.7273
8482	798.7863	3	0.1644	1.00	7.14	KAAEIEK	1		sp|O94383|SMC1_SCHPO	Structural maintenance of chromosomes protein 1 OS=Schizosaccharomyces pombe (strain 972 / ATCC 24843) GN=psm1 PE=1 SV=2	LKEFYNSLVSIR	2		sp|Q10441|TILS_SCHPO	Probable tRNA(Ile)-lysidine synthase OS=Schizosaccharomyces pombe (strain 972 / ATCC 24843) GN=SPAC12B10.08c PE=3 SV=1	0.7273
5229	780.18835	5	0.1643	1.00	-3.26	ASKPEDPFANLFQKK	14		sp|O13773|UCP7_SCHPO	UBA domain-containing protein 7 OS=Schizosaccharomyces pombe (strain 972 / ATCC 24843) GN=ucp7 PE=3 SV=1	QEYKDDINLDEASAMAVK	4		sp|Q09682|PSA3_SCHPO	Probable proteasome subunit alpha type-3 OS=Schizosaccharomyces pombe (strain 972 / ATCC 24843) GN=SPAC13C5.01c PE=3 SV=1	0.7273
8043	634.79974	4	0.1643	0.95	-4.82	KNFFTGEDIK	1		sp|Q09772|RDH54_SCHPO	Meiotic recombination protein rdh54 OS=Schizosaccharomyces pombe (strain 972 / ATCC 24843) GN=rdh54 PE=1 SV=3	MDIESDHEPK	1		sp|O14029|SEC16_SCHPO	COPII coat assembly protein sec16 OS=Schizosaccharomyces pombe (strain 972 / ATCC 24843) GN=sec16 PE=1 SV=2	0.7273
5695	764.98566	5	0.1643	0.97	6.46	TFKNPPK	3		sp|Q9P7X8|RPA2_SCHPO	Probable DNA-directed RNA polymerase I subunit RPA2 OS=Schizosaccharomyces pombe (strain 972 / ATCC 24843) GN=rpa2 PE=3 SV=2	DAFDVLYEEGLEGAPKMMTIGLHCR	16	57.02146@C;	sp|O13842|CDA1_SCHPO	Chitin deacetylase 1 OS=Schizosaccharomyces pombe (strain 972 / ATCC 24843) GN=cda1 PE=1 SV=1	0.7273
3604	895.4579	4	0.1643	0.99	-10.78	YGKDPLPISVK	3		sp|O14165|YDX1_SCHPO	Uncharacterized protein C4C5.01 OS=Schizosaccharomyces pombe (strain 972 / ATCC 24843) GN=SPAC4C5.01 PE=3 SV=2	GTAEPLSFDHKPNNDVEKAR	11		sp|Q09172|PP2C2_SCHPO	Protein phosphatase 2C homolog 2 OS=Schizosaccharomyces pombe (strain 972 / ATCC 24843) GN=ptc2 PE=3 SV=1	0.7273
9807	1155.5879	3	0.1642	0.95	0.85	NVFSKPTYMGDK	5		sp|Q9HE09|MFH2_SCHPO	Putative ATP-dependent RNA helicase mfh2 OS=Schizosaccharomyces pombe (strain 972 / ATCC 24843) GN=mfh2 PE=3 SV=1	VAPSVAISYLVYENCKK	16	57.02146@C;	sp|O94502|YBT5_SCHPO	Uncharacterized mitochondrial carrier C12D12.05c OS=Schizosaccharomyces pombe (strain 972 / ATCC 24843) GN=SPBC12D12.05c PE=3 SV=2	0.7398
3445	883.81903	3	0.1639	0.99	7.65	LKSVFAEK	2		sp|Q9UT38|VPS16_SCHPO	Probable vacuolar protein sorting-associated protein 16 homolog OS=Schizosaccharomyces pombe (strain 972 / ATCC 24843) GN=vps16 PE=3 SV=1	VTSKLLEQEESAEK	4		sp|Q09682|PSA3_SCHPO	Probable proteasome subunit alpha type-3 OS=Schizosaccharomyces pombe (strain 972 / ATCC 24843) GN=SPAC13C5.01c PE=3 SV=1	0.7398
9778	1213.8618	4	0.1639	0.91	-4.13	TVLQDVEANIAALMQATKQR	18		sp|O42897|RPN3_SCHPO	Probable 26S proteasome regulatory subunit rpn3 OS=Schizosaccharomyces pombe (strain 972 / ATCC 24843) GN=rpn3 PE=3 SV=2	AMEQQDIKPTVQNGEVSANAEQK	8		sp|O74440|RPN8_SCHPO	26S proteasome regulatory subunit rpn8 OS=Schizosaccharomyces pombe (strain 972 / ATCC 24843) GN=rpn8 PE=3 SV=1	0.7398
7259	612.5716	4	0.1639	0.93	8.68	KTDLDDDER	1		sp|Q9UU82|AREH2_SCHPO	Probable sterol O-acyltransferase 2 OS=Schizosaccharomyces pombe (strain 972 / ATCC 24843) GN=are2 PE=1 SV=1	LLGSGGTAKMIR	9		sp|O74928|PUR9_SCHPO	Bifunctional purine biosynthesis protein ade10 OS=Schizosaccharomyces pombe (strain 972 / ATCC 24843) GN=ade10 PE=2 SV=1	0.7398
3290	757.1481	4	0.1639	0.97	0.73	KVELLSILDER	1		sp|O42839|APC4_SCHPO	Anaphase-promoting complex subunit 4 OS=Schizosaccharomyces pombe (strain 972 / ATCC 24843) GN=cut20 PE=1 SV=2	KSSNNSISHEDLDK	1		sp|Q9URV0|YBLC_SCHPO	Uncharacterized RNA-binding protein C106.12c OS=Schizosaccharomyces pombe (strain 972 / ATCC 24843) GN=SPBC106.12c PE=3 SV=1	0.7398
6073	746.3628	4	0.1638	1.00	-2.37	KPGCCLTK	1	57.02146@C;	sp|Q9UTL4|GWT1_SCHPO	GPI-anchored wall transfer protein 1 OS=Schizosaccharomyces pombe (strain 972 / ATCC 24843) GN=gwt1 PE=1 SV=1	NFYKQFEGDISDPPPK	4		sp|Q9UTL6|JAC1_SCHPO	J-type co-chaperone jac1; mitochondrial OS=Schizosaccharomyces pombe (strain 972 / ATCC 24843) GN=jac1 PE=3 SV=1	0.7398
9146	959.2113	4	0.1638	0.95	1.59	KMMDSIDDSIR	1		sp|Q10475|IF4G_SCHPO	Eukaryotic translation initiation factor 4 gamma OS=Schizosaccharomyces pombe (strain 972 / ATCC 24843) GN=tif471 PE=1 SV=1	KEEHGAFQDSLHFMIPAAETK	1		sp|Q8WZK1|RT21_SCHPO	37S ribosomal protein mrp21; mitochondrial OS=Schizosaccharomyces pombe (strain 972 / ATCC 24843) GN=mrp21 PE=3 SV=1	0.7398
9589	825.1005	3	0.1638	0.99	-7.80	VIKTITASSR	3		sp|Q9Y824|YON1_SCHPO	Uncharacterized protein C1105.01 OS=Schizosaccharomyces pombe (strain 972 / ATCC 24843) GN=SPBC1105.01 PE=1 SV=2	GLPSQKEACDR	6	57.02146@C;	sp|A9ZLL8|LSD90_SCHPO	Protein lsd90 OS=Schizosaccharomyces pombe (strain 972 / ATCC 24843) GN=lsd90 PE=1 SV=1	0.7398
9404	741.6994	4	0.1638	0.99	7.58	LGVKPPK	4		sp|O14126|PRS6A_SCHPO	26S protease regulatory subunit 6A OS=Schizosaccharomyces pombe (strain 972 / ATCC 24843) GN=tbp1 PE=3 SV=1	AVAASLGVNFLKVVSSAIVDK	12		sp|O74445|PRS10_SCHPO	Probable 26S protease subunit rpt4 OS=Schizosaccharomyces pombe (strain 972 / ATCC 24843) GN=rpt4 PE=3 SV=2	0.7805
3359	805.95184	4	0.1637	0.97	3.18	KQLETNNFNIK	1		sp|G2TRP9|COX20_SCHPO	Cytochrome c oxidase protein 20; mitochondrial OS=Schizosaccharomyces pombe (strain 972 / ATCC 24843) GN=cox20 PE=3 SV=1	CVVHVASGVLPLDKLK	14	57.02146@C;	sp|O60080|DBP9_SCHPO	ATP-dependent RNA helicase dbp9 OS=Schizosaccharomyces pombe (strain 972 / ATCC 24843) GN=dbp9 PE=3 SV=1	0.7805
849	617.5577	4	0.1636	0.99	-3.46	KWTNYK	1		sp|O14340|YB35_SCHPO	Oxysterol-binding protein homolog C2F12.05c OS=Schizosaccharomyces pombe (strain 972 / ATCC 24843) GN=SPBC2F12.05c PE=1 SV=2	HYKSEVGQNCLR	3	57.02146@C;	sp|Q09838|PRZ1_SCHPO	Transcriptional regulator prz1 OS=Schizosaccharomyces pombe (strain 972 / ATCC 24843) GN=prz1 PE=1 SV=1	0.7805
7181	1163.3776	4	0.1636	1.00	-0.84	LLKDVLK	3		sp|Q09750|PST1_SCHPO	Paired amphipathic helix protein pst1 OS=Schizosaccharomyces pombe (strain 972 / ATCC 24843) GN=pst1 PE=1 SV=1	YVAGVQQKYTQSGGVRPFGVSTLIAGFDVGDNTPR	8		sp|Q10329|PSA4_SCHPO	Probable proteasome subunit alpha type-4 OS=Schizosaccharomyces pombe (strain 972 / ATCC 24843) GN=pre6 PE=3 SV=1	0.7805
10058	840.66547	4	0.1635	0.96	1.38	QAWGDALKPR	8		sp|Q9Y7P9|YQ65_SCHPO	Uncharacterized protein C191.05c OS=Schizosaccharomyces pombe (strain 972 / ATCC 24843) GN=SPCC191.05c PE=3 SV=1	MAQTFLFTSESVGEGHPDK	1		sp|O60198|METK_SCHPO	S-adenosylmethionine synthase OS=Schizosaccharomyces pombe (strain 972 / ATCC 24843) GN=sam1 PE=3 SV=1	0.7805
6541	768.8196	5	0.1635	0.97	-0.95	KHQADACIVR	1	57.02146@C;	sp|Q09760|CUL3_SCHPO	Cullin-3 OS=Schizosaccharomyces pombe (strain 972 / ATCC 24843) GN=cul3 PE=1 SV=2	VEFTIPKQFTPAILSQGTSSLLK	7		sp|Q10491|SEC74_SCHPO	Arf guanine nucleotide exchange factor sec74 OS=Schizosaccharomyces pombe (strain 972 / ATCC 24843) GN=sec74 PE=1 SV=2	0.7805
6485	899.7055	4	0.1635	0.99	-7.00	TTDLLIAASKK	10		sp|Q9P6R7|VTS1_SCHPO	Protein vts1 OS=Schizosaccharomyces pombe (strain 972 / ATCC 24843) GN=SPBC13E7.03c PE=1 SV=1	ETIEWLDSNTTAAKDEFEAK	14		sp|O59855|HSP72_SCHPO	Probable heat shock protein ssa2 OS=Schizosaccharomyces pombe (strain 972 / ATCC 24843) GN=ssa2 PE=1 SV=3	0.7805
8269	809.0966	3	0.1634	0.99	-3.73	KASPR	1		sp|O43027|RGA6_SCHPO	Probable Rho-GTPase-activating protein 6 OS=Schizosaccharomyces pombe (strain 972 / ATCC 24843) GN=rga6 PE=1 SV=1	MHFLKQYLFYSPR	1		sp|Q9USH6|YJQ4_SCHPO	Uncharacterized N-acetyltransferase C825.04c OS=Schizosaccharomyces pombe (strain 972 / ATCC 24843) GN=SPCC825.04c PE=3 SV=1	0.7805
1613	556.0994	5	0.1634	1.00	6.69	EEFIAKTR	6		sp|O60129|FKH2_SCHPO	Fork head protein homolog 2 OS=Schizosaccharomyces pombe (strain 972 / ATCC 24843) GN=fkh2 PE=1 SV=1	KIADLETLEEDELK	1		sp|Q09884|DCR1_SCHPO	Protein Dicer OS=Schizosaccharomyces pombe (strain 972 / ATCC 24843) GN=dcr1 PE=1 SV=1	0.7805
4107	655.61334	4	0.1634	0.98	6.99	ILKDPK	3		sp|Q9UR24|RHP26_SCHPO	DNA repair protein rhp26 OS=Schizosaccharomyces pombe (strain 972 / ATCC 24843) GN=rhp26 PE=3 SV=1	NFVKIGQGASGDVYSAR	4		sp|P50527|STE20_SCHPO	Serine/threonine-protein kinase shk1/pak1 OS=Schizosaccharomyces pombe (strain 972 / ATCC 24843) GN=shk1 PE=1 SV=2	0.7829
8431	880.125	3	0.1634	0.96	-8.70	MRSQFK	1		sp|O94272|ATG8_SCHPO	Autophagy-related protein 8 OS=Schizosaccharomyces pombe (strain 972 / ATCC 24843) GN=atg8 PE=3 SV=1	MVSKAFQVLSDPNLR	4		sp|O13633|YNF5_SCHPO	Uncharacterized J domain-containing protein C17A3.05c OS=Schizosaccharomyces pombe (strain 972 / ATCC 24843) GN=pi041 PE=1 SV=1	0.7829
3867	777.16187	4	0.1632	0.98	10.69	MEEWRNFLDIK	1		sp|P30261|DPOD3_SCHPO	DNA polymerase delta subunit 3 OS=Schizosaccharomyces pombe (strain 972 / ATCC 24843) GN=cdc27 PE=1 SV=1	LLSSINENKDNLK	9		sp|O14248|TEA3_SCHPO	Tip elongation aberrant protein 3 OS=Schizosaccharomyces pombe (strain 972 / ATCC 24843) GN=tea3 PE=1 SV=1	0.7829
8571	843.9327	4	0.1632	0.97	-4.56	MELYQK	1		sp|O74963|NCA2_SCHPO	Nuclear control of ATPase protein 2 OS=Schizosaccharomyces pombe (strain 972 / ATCC 24843) GN=nca2 PE=3 SV=1	FMSISEQMGQVLQKTAVSVNVK	14		sp|Q10093|YAOE_SCHPO	Uncharacterized protein C11D3.14c OS=Schizosaccharomyces pombe (strain 972 / ATCC 24843) GN=SPAC11D3.14c PE=3 SV=1	0.7829
2771	556.791	4	0.1631	1.00	-3.62	VEHFKR	5		sp|O94387|YGSA_SCHPO	Uncharacterized ATP-dependent helicase C29A10.10c OS=Schizosaccharomyces pombe (strain 972 / ATCC 24843) GN=SPBC29A10.10c PE=3 SV=1	FKDTAYSGNIR	2		sp|O94365|UTP15_SCHPO	U3 small nucleolar RNA-associated protein 15 OS=Schizosaccharomyces pombe (strain 972 / ATCC 24843) GN=utp15 PE=3 SV=1	0.7829
8970	524.25165	3	0.1631	0.92	-1.24	KQDHR	1		sp|Q9C102|GLT1_SCHPO	Putative glutamate synthase [NADPH] OS=Schizosaccharomyces pombe (strain 972 / ATCC 24843) GN=glt1 PE=2 SV=1	MEEWR	1		sp|P30261|DPOD3_SCHPO	DNA polymerase delta subunit 3 OS=Schizosaccharomyces pombe (strain 972 / ATCC 24843) GN=cdc27 PE=1 SV=1	0.7829
5170	597.29254	5	0.1631	0.96	-5.00	MNDIETRDTGTK	1		sp|O59825|TDG_SCHPO	G/U mismatch-specific uracil DNA glycosylase OS=Schizosaccharomyces pombe (strain 972 / ATCC 24843) GN=thp1 PE=3 SV=1	INNKTPSHHNFR	4		sp|O94636|TRM11_SCHPO	tRNA (guanine(10)-N2)-methyltransferase OS=Schizosaccharomyces pombe (strain 972 / ATCC 24843) GN=trm11 PE=3 SV=2	0.7829
4344	600.1056	5	0.1631	0.98	-5.22	KLEDFVMQLQR	1		sp|P28876|PMA2_SCHPO	Plasma membrane ATPase 2 OS=Schizosaccharomyces pombe (strain 972 / ATCC 24843) GN=pma2 PE=3 SV=1	MASSRLLDWMSR	1		sp|O74741|DIOXL_SCHPO	4;5-DOPA dioxygenase extradiol-like protein OS=Schizosaccharomyces pombe (strain 972 / ATCC 24843) GN=SPBC1709.16c PE=3 SV=2	0.7829
2940	633.91833	5	0.1631	1.00	3.55	KHLDAEVQK	1		sp|P41878|RPN11_SCHPO	26S proteasome regulatory subunit rpn11 OS=Schizosaccharomyces pombe (strain 972 / ATCC 24843) GN=rpn11 PE=1 SV=2	YPMDAHKSELEGVEEAR	7		sp|O42897|RPN3_SCHPO	Probable 26S proteasome regulatory subunit rpn3 OS=Schizosaccharomyces pombe (strain 972 / ATCC 24843) GN=rpn3 PE=3 SV=2	0.7829
6159	644.4079	4	0.1630	0.99	4.46	INKVK	3		sp|Q9C103|EME1_SCHPO	Crossover junction endonuclease eme1 OS=Schizosaccharomyces pombe (strain 972 / ATCC 24843) GN=eme1 PE=1 SV=2	KYIPNPVLVIIDVKPK	14		sp|O74440|RPN8_SCHPO	26S proteasome regulatory subunit rpn8 OS=Schizosaccharomyces pombe (strain 972 / ATCC 24843) GN=rpn8 PE=3 SV=1	0.7829
8832	706.37775	5	0.1627	0.99	-3.05	KKPLK	1		sp|Q9UTK6|YKR3_SCHPO&sp|Q92363|YEJL_SCHPO	G-patch domain-containing protein C1486.03 OS=Schizosaccharomyces pombe (strain 972 / ATCC 24843) GN=SPAC1486.03c PE=3 SV=1	VKGDFEYVYAALYYAAFTQESTLK	2		sp|Q9US08|SPO3_SCHPO	Sporulation-specific protein 3 OS=Schizosaccharomyces pombe (strain 972 / ATCC 24843) GN=spo3 PE=4 SV=1	0.7829
3648	643.6165	4	0.1627	0.99	3.42	EIQKNHIAPR	4		sp|O74430|TGCE1_SCHPO	Probable lipase C1672.09 OS=Schizosaccharomyces pombe (strain 972 / ATCC 24843) GN=SPCC1672.09 PE=1 SV=1	GGKPTVNVNSKK	11		sp|P87128|EIF3J_SCHPO	Probable eukaryotic translation initiation factor 3 subunit J OS=Schizosaccharomyces pombe (strain 972 / ATCC 24843) GN=SPAC3A12.13c PE=1 SV=2	0.7829
3084	669.36884	4	0.1626	0.93	11.32	YWAKR	4		sp|Q9UT49|CID13_SCHPO	Poly(A) RNA polymerase cid13 OS=Schizosaccharomyces pombe (strain 972 / ATCC 24843) GN=cid13 PE=1 SV=1	KQEFGVSLPPSLASPEK	1		sp|O13900|SA114_SCHPO	Pre-mRNA-splicing factor sap114 OS=Schizosaccharomyces pombe (strain 972 / ATCC 24843) GN=sap114 PE=1 SV=1	0.7829
1835	692.34314	4	0.1626	0.99	-6.36	KQNEIK	1		sp|Q9HEQ9|TCG1_SCHPO	Single-stranded TG1-3 DNA-binding protein OS=Schizosaccharomyces pombe (strain 972 / ATCC 24843) GN=tcg1 PE=1 SV=3	EFTKFCYEVYNEIK	4	57.02146@C;	sp|O13833|CID1_SCHPO	Poly(A) RNA polymerase protein cid1 OS=Schizosaccharomyces pombe (strain 972 / ATCC 24843) GN=cid1 PE=1 SV=2	0.7829
1997	723.6362	4	0.1625	0.99	9.29	AKQAATGQEVK	2		sp|P78763|YG1D_SCHPO	Uncharacterized mitochondrial carrier C83.13 OS=Schizosaccharomyces pombe (strain 972 / ATCC 24843) GN=SPBC83.13 PE=2 SV=2	MFDLDEWIATVRK	1		sp|P36614|PPE1_SCHPO	Serine/threonine-protein phosphatase ppe1 OS=Schizosaccharomyces pombe (strain 972 / ATCC 24843) GN=ppe1 PE=1 SV=1	0.7829
9961	947.53564	3	0.1625	1.00	-5.93	IPKGFVFPVPK	3		sp|P87232|RM04_SCHPO	54S ribosomal protein L4; mitochondrial OS=Schizosaccharomyces pombe (strain 972 / ATCC 24843) GN=mrpl4 PE=3 SV=1	NLNMIGSKISELR	8		sp|Q10198|NDC80_SCHPO	Kinetochore protein ndc80 OS=Schizosaccharomyces pombe (strain 972 / ATCC 24843) GN=ndc80 PE=1 SV=1	0.7829
2424	556.88763	5	0.1625	0.98	-9.49	ECHDKGIDK	5	57.02146@C;	sp|O59771|KCY_SCHPO	Uridylate kinase OS=Schizosaccharomyces pombe (strain 972 / ATCC 24843) GN=SPCC1795.05c PE=3 SV=1	ALFLMGKEKPLTPP	9		sp|Q09771|ATF31_SCHPO	Transcription factor atf31 OS=Schizosaccharomyces pombe (strain 972 / ATCC 24843) GN=atf31 PE=3 SV=1	0.7829
10352	788.3943	5	0.1625	0.96	-5.09	DKDYCLSLETNSR	2	57.02146@C;	sp|O14073|YEA8_SCHPO	Putative dipeptidyl aminopeptidase C2E11.08 OS=Schizosaccharomyces pombe (strain 972 / ATCC 24843) GN=SPAC2E11.08 PE=3 SV=1	TVLQDVEANIAALMQATKQR	18		sp|O42897|RPN3_SCHPO	Probable 26S proteasome regulatory subunit rpn3 OS=Schizosaccharomyces pombe (strain 972 / ATCC 24843) GN=rpn3 PE=3 SV=2	0.7829
10389	1035.511	3	0.1624	0.97	8.10	KLDFLIDVSDR	1		sp|O94537|PPK4_SCHPO	Serine/threonine-protein kinase ppk4 OS=Schizosaccharomyces pombe (strain 972 / ATCC 24843) GN=ppk4 PE=3 SV=1	KYYTDSEAPNDSEK	1		sp|Q9Y7Y5|RT109_SCHPO	Histone acetyltransferase rtt109 OS=Schizosaccharomyces pombe (strain 972 / ATCC 24843) GN=rtt109 PE=3 SV=1	0.7829
10521	983.76	4	0.1622	0.96	-6.15	QESLPSQQTTETKHLR	13		sp|O14340|YB35_SCHPO	Oxysterol-binding protein homolog C2F12.05c OS=Schizosaccharomyces pombe (strain 972 / ATCC 24843) GN=SPBC2F12.05c PE=1 SV=2	KELEIAENEMPGLIAVR	1		sp|O13639|SAHH_SCHPO	Adenosylhomocysteinase OS=Schizosaccharomyces pombe (strain 972 / ATCC 24843) GN=pi047 PE=3 SV=1	0.7829
2972	777.06854	3	0.1621	1.00	-9.12	QEDKK	4		sp|P87235|RHP42_SCHPO	DNA repair protein rhp42 OS=Schizosaccharomyces pombe (strain 972 / ATCC 24843) GN=rhp42 PE=3 SV=1	LPLSSSDDEKVNIK	10		sp|P87061|TEA1_SCHPO	Tip elongation aberrant protein 1 OS=Schizosaccharomyces pombe (strain 972 / ATCC 24843) GN=tea1 PE=1 SV=1	0.7829
3469	679.087	4	0.1620	0.99	-10.08	MSLVSYPR	1		sp|Q9USK4|CWF20_SCHPO	Pre-mRNA-splicing factor cwf20 OS=Schizosaccharomyces pombe (strain 972 / ATCC 24843) GN=cwf20 PE=1 SV=1	KYEEGPVSSYIHSK	1		sp|O13809|YE0C_SCHPO	Uncharacterized FAD-binding protein C17H9.12c OS=Schizosaccharomyces pombe (strain 972 / ATCC 24843) GN=SPAC17H9.12c PE=3 SV=1	0.7829
3908	581.3174	5	0.1620	0.93	-0.50	LSLYKYTSYK	5		sp|O13705|SEC10_SCHPO	Exocyst complex component sec10 OS=Schizosaccharomyces pombe (strain 972 / ATCC 24843) GN=sec10 PE=1 SV=2	KATLSFDAPTVPPR	1		sp|Q10107|NEP1_SCHPO	Ribosomal RNA small subunit methyltransferase mra1 OS=Schizosaccharomyces pombe (strain 972 / ATCC 24843) GN=mra1 PE=1 SV=2	0.7829
8467	843.4307	4	0.1619	0.99	3.19	QCEQLGGKIQR	8	57.02146@C;	sp|O42861|FFT3_SCHPO	ATP-dependent helicase fft3 OS=Schizosaccharomyces pombe (strain 972 / ATCC 24843) GN=fft3 PE=1 SV=1	TELMPCSHSKQISTIGK	10	57.02146@C;	sp|Q10333|PEX11_SCHPO	Peroxisomal biogenesis factor 11 OS=Schizosaccharomyces pombe (strain 972 / ATCC 24843) GN=pex11 PE=3 SV=2	0.7829
1783	705.33405	4	0.1619	0.92	-7.45	FNLFEGCPKAK	9	57.02146@C;	sp|P87153|TCPH_SCHPO	Probable T-complex protein 1 subunit eta OS=Schizosaccharomyces pombe (strain 972 / ATCC 24843) GN=cct7 PE=1 SV=1	MPGDVEGCQHLK	1	57.02146@C;	sp|Q09738|UBP8_SCHPO	Probable ubiquitin carboxyl-terminal hydrolase 8 OS=Schizosaccharomyces pombe (strain 972 / ATCC 24843) GN=ubp8 PE=3 SV=1	0.7829
5801	861.2033	4	0.1619	0.97	-1.42	LDYTFGVVKPPK	9		sp|O14303|YE87_SCHPO	Uncharacterized protein C9G1.07 OS=Schizosaccharomyces pombe (strain 972 / ATCC 24843) GN=SPAC9G1.07 PE=4 SV=1	MDSPLSSLSFTNTLSGKR	1		sp|P06652|MPIP_SCHPO	M-phase inducer phosphatase OS=Schizosaccharomyces pombe (strain 972 / ATCC 24843) GN=cdc25 PE=1 SV=2	0.7829
3183	707.57605	4	0.1619	0.91	5.36	MDESELFK	1		sp|Q10146|RRP6_SCHPO	Exosome complex exonuclease rrp6 OS=Schizosaccharomyces pombe (strain 972 / ATCC 24843) GN=rrp6 PE=3 SV=2	MSDSQDKNYISFEK	7		sp|O74648|IAH1_SCHPO	Isoamyl acetate-hydrolyzing esterase OS=Schizosaccharomyces pombe (strain 972 / ATCC 24843) GN=iah1 PE=2 SV=1	0.7829
6045	693.87195	4	0.1618	0.99	4.93	KPILEK	1		sp|O14325|YB7A_SCHPO	Uncharacterized AAA domain-containing protein C16E9.10c OS=Schizosaccharomyces pombe (strain 972 / ATCC 24843) GN=SPBC16E9.10c PE=1 SV=1	MTDKYAFSLTTFSPNGK	1		sp|O94579|PSA2_SCHPO	Probable proteasome subunit alpha type-2 OS=Schizosaccharomyces pombe (strain 972 / ATCC 24843) GN=pre8 PE=3 SV=1	0.7829
1177	499.30136	5	0.1618	0.98	9.02	KNVIPITR	1		sp|O60067|TAPT1_SCHPO	Protein TAPT1 homolog OS=Schizosaccharomyces pombe (strain 972 / ATCC 24843) GN=SPBC13G1.05 PE=1 SV=1	GVKNINAETVTLR	3		sp|Q9US25|HRP1_SCHPO	Chromodomain helicase hrp1 OS=Schizosaccharomyces pombe (strain 972 / ATCC 24843) GN=hrp1 PE=1 SV=1	0.7829
4167	774.6076	5	0.1617	0.99	9.97	SLYEDSAENKVDSSK	10		sp|Q9US56|MUG31_SCHPO	Meiotically up-regulated gene 31 protein OS=Schizosaccharomyces pombe (strain 972 / ATCC 24843) GN=mug31 PE=1 SV=1	HIGIATTGFIPDGQHIVKR	18		sp|O59770|PSA7_SCHPO	Probable proteasome subunit alpha type-7 OS=Schizosaccharomyces pombe (strain 972 / ATCC 24843) GN=pre10 PE=1 SV=1	0.7829
3748	669.6228	4	0.1617	0.99	-9.31	KTSFWNR	1		sp|O59831|YCUB_SCHPO	Uncharacterized amino-acid permease C965.11c OS=Schizosaccharomyces pombe (strain 972 / ATCC 24843) GN=SPCC965.11c PE=3 SV=1	MTLSGKPAALLVGTLK	1		sp|O14075|YEAA_SCHPO	Putative 2-hydroxyacid dehydrogenase UNK4.10 OS=Schizosaccharomyces pombe (strain 972 / ATCC 24843) GN=SPAC2E11.10 PE=2 SV=1	0.7829
8711	884.70856	4	0.1616	0.94	-0.55	GKVEVNLPPEK	2		sp|O43075|YGWC_SCHPO	Probable transcriptional regulatory protein C8D2.12c OS=Schizosaccharomyces pombe (strain 972 / ATCC 24843) GN=pi053 PE=3 SV=2	MHPHLDVNNQKQCADLIR	1	57.02146@C;	sp|O74347|COXM1_SCHPO	COX assembly mitochondrial protein 1 OS=Schizosaccharomyces pombe (strain 972 / ATCC 24843) GN=cmc1 PE=3 SV=1	0.7829
2852	681.0673	4	0.1614	0.94	-8.08	MGQGSSKHADSK	1		sp|P78968|PPZ_SCHPO	Serine/threonine-protein phosphatase PP-Z OS=Schizosaccharomyces pombe (strain 972 / ATCC 24843) GN=pzh1 PE=1 SV=1	MSTEEQKEEIK	7		sp|P87058|LAH1_SCHPO	La protein homolog OS=Schizosaccharomyces pombe (strain 972 / ATCC 24843) GN=sla1 PE=1 SV=1	0.7923
2601	602.3574	4	0.1613	0.98	9.74	KTSTGSALDPK	1		sp|Q9URX9|PXR1_SCHPO	Protein pxr1 OS=Schizosaccharomyces pombe (strain 972 / ATCC 24843) GN=pxr1 PE=1 SV=1	EPILIKNIPK	6		sp|O14254|IDHP_SCHPO	Probable isocitrate dehydrogenase [NADP]; mitochondrial OS=Schizosaccharomyces pombe (strain 972 / ATCC 24843) GN=idp1 PE=3 SV=2	0.7923
4540	674.5151	5	0.1613	1.00	-7.47	EKIEEAADLQNSGK	2		sp|O14319|CUE5_SCHPO	CUE domain-containing protein 5 OS=Schizosaccharomyces pombe (strain 972 / ATCC 24843) GN=SPBC16E9.02c PE=3 SV=1	SYSEKNSSNAEPSGSR	5		sp|O13853|ITS3_SCHPO	Phosphatidylinositol 4-phosphate 5-kinase its3 OS=Schizosaccharomyces pombe (strain 972 / ATCC 24843) GN=its3 PE=1 SV=3	0.7923
10353	725.36365	4	0.1612	0.97	-1.26	FNAKLYLESLR	4		sp|O13601|RSP1_SCHPO	DnaJ-related protein rsp1 OS=Schizosaccharomyces pombe (strain 972 / ATCC 24843) GN=rsp1 PE=1 SV=1	DKDQEQDTVSDK	2		sp|O42648|YF98_SCHPO	HMG box-containing protein C10F6.08c OS=Schizosaccharomyces pombe (strain 972 / ATCC 24843) GN=SPAC10F6.08c PE=1 SV=1	0.7923
8685	868.9739	4	0.1612	0.98	0.70	IKLSPYNLNEFK	2		sp|Q10322|DMA1_SCHPO	Probable E3 ubiquitin-protein ligase dma1 OS=Schizosaccharomyces pombe (strain 972 / ATCC 24843) GN=dma1 PE=1 SV=1	KSTGLTNIQSEIFLYR	1		sp|O14072|ATC4_SCHPO	Manganese-transporting ATPase 4 OS=Schizosaccharomyces pombe (strain 972 / ATCC 24843) GN=cta4 PE=3 SV=1	0.7923
10055	963.8476	3	0.1612	0.98	6.51	TAMVTALKWPDK	8		sp|O94437|YFI3_SCHPO	Abhydrolase domain-containing protein C22H12.03 OS=Schizosaccharomyces pombe (strain 972 / ATCC 24843) GN=SPAC22H12.03 PE=3 SV=1	LLMKLSSQNDDK	4		sp|O74762|RPN2_SCHPO	26S proteasome regulatory subunit rpn2 OS=Schizosaccharomyces pombe (strain 972 / ATCC 24843) GN=rpn2 PE=1 SV=1	0.8000
5155	697.321	5	0.1611	0.97	-11.08	FPVCIWKQK	7	57.02146@C;	sp|Q9UUL4|MOK12_SCHPO	Cell wall alpha-1;3-glucan synthase mok12 OS=Schizosaccharomyces pombe (strain 972 / ATCC 24843) GN=mok12 PE=3 SV=1	CLNDGVKSYFCGQECFR	7	57.02146@C;	sp|O59730|MAP1_SCHPO	Methionine aminopeptidase 1 OS=Schizosaccharomyces pombe (strain 972 / ATCC 24843) GN=fma1 PE=1 SV=1	0.8000
8671	923.5251	4	0.1611	0.98	7.34	NGQKDSVVAAAK	4		sp|O13970|RT04_SCHPO	37S ribosomal protein mrp4; mitochondrial OS=Schizosaccharomyces pombe (strain 972 / ATCC 24843) GN=mrp4 PE=3 SV=2	KLGGIIDDTELIPGLALTQTAVK	1		sp|P50999|TCPD_SCHPO	T-complex protein 1 subunit delta OS=Schizosaccharomyces pombe (strain 972 / ATCC 24843) GN=cct4 PE=2 SV=2	0.8000
8680	647.84247	4	0.1611	0.97	-3.59	KSVLESR	1		sp|O14196|MU165_SCHPO	Meiotically up-regulated gene 165 protein OS=Schizosaccharomyces pombe (strain 972 / ATCC 24843) GN=mug165 PE=1 SV=1	LLGFKDSYFMFHK	5		sp|O74792|SNF59_SCHPO	SWI/SNF global transcription activator complex subunit snf59 OS=Schizosaccharomyces pombe (strain 972 / ATCC 24843) GN=snf59 PE=1 SV=1	0.8000
5936	866.2188	4	0.1609	1.00	3.46	LDSKNVQLAK	4		sp|Q9UT97|PSA5_SCHPO	Probable proteasome subunit alpha type-5 OS=Schizosaccharomyces pombe (strain 972 / ATCC 24843) GN=pup2 PE=1 SV=1	VYQTEPAGIYNAWKATAIGR	14		sp|Q10329|PSA4_SCHPO	Probable proteasome subunit alpha type-4 OS=Schizosaccharomyces pombe (strain 972 / ATCC 24843) GN=pre6 PE=3 SV=1	0.8000
4037	1042.5157	3	0.1609	0.99	-0.78	KYANTLNDLR	1		sp|O43052|RGA1_SCHPO	Rho-type GTPase-activating protein 1 OS=Schizosaccharomyces pombe (strain 972 / ATCC 24843) GN=rga1 PE=1 SV=1	KGEQCDFLHEYNLK	1	57.02146@C;	sp|Q9UTD1|YTH1_SCHPO	mRNA 3'-end-processing protein yth1 OS=Schizosaccharomyces pombe (strain 972 / ATCC 24843) GN=yth1 PE=3 SV=1	0.8000
1652	551.09064	5	0.1609	1.00	7.10	KLLENCINDR	1	57.02146@C;	sp|O74927|MTHR2_SCHPO	Methylenetetrahydrofolate reductase 2 OS=Schizosaccharomyces pombe (strain 972 / ATCC 24843) GN=met11 PE=1 SV=2	KMTDDLNYVLK	1		sp|O94508|CWF11_SCHPO	Pre-mRNA-splicing factor cwf11 OS=Schizosaccharomyces pombe (strain 972 / ATCC 24843) GN=cwf11 PE=1 SV=1	0.8000
5261	628.82825	4	0.1608	0.99	-3.31	KGLSYFK	1		sp|O94532|FOR3_SCHPO	Formin-3 OS=Schizosaccharomyces pombe (strain 972 / ATCC 24843) GN=for3 PE=1 SV=1	MSSPGISDESIKGPK	1		sp|Q09869|TAF9_SCHPO	Transcription initiation factor TFIID subunit 9 OS=Schizosaccharomyces pombe (strain 972 / ATCC 24843) GN=taf9 PE=1 SV=1	0.8000
4426	906.2103	4	0.1608	0.98	-1.35	KSNILDDPIEAEK	1		sp|O74871|YCW3_SCHPO	Uncharacterized protein C31H12.03c OS=Schizosaccharomyces pombe (strain 972 / ATCC 24843) GN=SPCC31H12.03c PE=1 SV=1	YVHQECLVEWLGHSKK	15	57.02146@C;	sp|O60103|DOA10_SCHPO	ERAD-associated E3 ubiquitin-protein ligase doa10 OS=Schizosaccharomyces pombe (strain 972 / ATCC 24843) GN=doa10 PE=1 SV=1	0.8169
9307	936.212	4	0.1606	0.97	-2.22	MASATSTPTIADGNSNK	1		sp|P27638|SPK1_SCHPO	Mitogen-activated protein kinase spk1 OS=Schizosaccharomyces pombe (strain 972 / ATCC 24843) GN=spk1 PE=2 SV=1	NQQKVMDLFLDFEIAK	4		sp|Q9HFE7|YNW5_SCHPO	Ankyrin repeat-containing protein P16F5.05c OS=Schizosaccharomyces pombe (strain 972 / ATCC 24843) GN=SPBP16F5.05c PE=3 SV=1	0.8169
8672	634.804	4	0.1606	0.97	1.93	KNFFTGEDIK	1		sp|Q09772|RDH54_SCHPO	Meiotic recombination protein rdh54 OS=Schizosaccharomyces pombe (strain 972 / ATCC 24843) GN=rdh54 PE=1 SV=3	MDIESDHEPK	1		sp|O14029|SEC16_SCHPO	COPII coat assembly protein sec16 OS=Schizosaccharomyces pombe (strain 972 / ATCC 24843) GN=sec16 PE=1 SV=2	0.8169
9298	985.7377	4	0.1606	0.99	-0.87	MLQCATNSEYSKPVR	12	57.02146@C;	sp|P87308|LSB5_SCHPO	Protein lsb5 OS=Schizosaccharomyces pombe (strain 972 / ATCC 24843) GN=lsb5 PE=3 SV=1	GGYVGSAIEQFLKYDMIK	13		sp|O14115|PLPL_SCHPO	Patatin-like phospholipase domain-containing protein SPAC1786.01c OS=Schizosaccharomyces pombe (strain 972 / ATCC 24843) GN=SPAC1786.01c PE=3 SV=2	0.8169
10185	1476.6929	3	0.1606	0.99	-9.26	MDNENNKNTK	1		sp|O43010|NMT_SCHPO	Glycylpeptide N-tetradecanoyltransferase OS=Schizosaccharomyces pombe (strain 972 / ATCC 24843) GN=nmt1 PE=1 SV=1	DENVEMDIDPQEQNEKKPLLLDELTK	17		sp|Q9USY2|YOW4_SCHPO	Uncharacterized RNA-binding protein C1861.04c OS=Schizosaccharomyces pombe (strain 972 / ATCC 24843) GN=SPBC1861.04c PE=3 SV=1	0.8169
9846	860.4367	5	0.1605	0.98	-3.18	GSASHPHGSGSSNGVAPNGKR	20		sp|P47979|ZFS1_SCHPO	Zinc finger protein zfs1 OS=Schizosaccharomyces pombe (strain 972 / ATCC 24843) GN=zfs1 PE=1 SV=1	TVLQDVEANIAALMQATKQR	18		sp|O42897|RPN3_SCHPO	Probable 26S proteasome regulatory subunit rpn3 OS=Schizosaccharomyces pombe (strain 972 / ATCC 24843) GN=rpn3 PE=3 SV=2	0.8169
6761	667.95874	5	0.1605	0.98	-6.81	KGFFSSPR	1		sp|Q9USJ1|THTM_SCHPO	Probable 3-mercaptopyruvate sulfurtransferase OS=Schizosaccharomyces pombe (strain 972 / ATCC 24843) GN=tum1 PE=1 SV=2	IVAPEGFKNAVSLVSAVDITDK	8		sp|Q9UT74|LYS4_SCHPO	Homoaconitase; mitochondrial OS=Schizosaccharomyces pombe (strain 972 / ATCC 24843) GN=lys2 PE=3 SV=1	0.8169
2719	553.71185	5	0.1604	0.93	3.89	SKVQDILLR	2		sp|O42977|YGZ8_SCHPO	Uncharacterized protein C20F10.08c OS=Schizosaccharomyces pombe (strain 972 / ATCC 24843) GN=SPBC20F10.08c PE=4 SV=1	EKHQLDISINSGSK	2		sp|O94479|M28P1_SCHPO	Probable zinc metallopeptidase C1919.12c OS=Schizosaccharomyces pombe (strain 972 / ATCC 24843) GN=SPCC1919.12c PE=3 SV=1	0.8169
5429	688.1023	4	0.1603	1.00	4.00	SKTDGPK	2		sp|Q8TFG6|PPK18_SCHPO	Serine/threonine-protein kinase ppk18 OS=Schizosaccharomyces pombe (strain 972 / ATCC 24843) GN=ppk18 PE=3 SV=2	DSYLVSGIDAKPSSSEPK	11		sp|Q10312|YD59_SCHPO	Uncharacterized protein C6C3.09 OS=Schizosaccharomyces pombe (strain 972 / ATCC 24843) GN=SPAC6C3.09 PE=4 SV=2	0.8169
2880	768.1496	4	0.1603	0.98	-6.44	AKQAGEFVSDK	2		sp|Q9Y7X6|ISH1_SCHPO	Stress response protein ish1 OS=Schizosaccharomyces pombe (strain 972 / ATCC 24843) GN=ish1 PE=1 SV=1	MNLFVYIAQNPTLTK	1		sp|Q9UTN7|MUG95_SCHPO	Meiotically up-regulated gene 95 protein OS=Schizosaccharomyces pombe (strain 972 / ATCC 24843) GN=mug95 PE=1 SV=1	0.8169
2483	648.56116	5	0.1601	0.96	7.84	ENELINKIR	7		sp|Q9HGM8|KU80_SCHPO	ATP-dependent DNA helicase II subunit 2 OS=Schizosaccharomyces pombe (strain 972 / ATCC 24843) GN=pku80 PE=1 SV=1	EENLENSTLVQLKQLSK	13		sp|Q10435|YDE1_SCHPO	Probable ubiquitin fusion degradation protein C12B10.01c OS=Schizosaccharomyces pombe (strain 972 / ATCC 24843) GN=SPAC12B10.01c PE=3 SV=2	0.8169
9425	948.55786	3	0.1601	0.90	6.27	KDVLNYESR	1		sp|O43033|YGU4_SCHPO	Uncharacterized methyltransferase C3B9.04; mitochondrial OS=Schizosaccharomyces pombe (strain 972 / ATCC 24843) GN=SPBC3B9.04 PE=3 SV=1	VKPLKLIIMSATLR	5		sp|Q9HDY4|YK16_SCHPO	Putative ATP-dependent RNA helicase PB1A10.06c OS=Schizosaccharomyces pombe (strain 972 / ATCC 24843) GN=SPAPB1A10.06c PE=3 SV=1	0.8169
3505	755.6665	4	0.1601	1.00	-9.62	TKPKSNTLGSMFK	2		sp|O94477|MYO52_SCHPO	Myosin-52 OS=Schizosaccharomyces pombe (strain 972 / ATCC 24843) GN=myo52 PE=1 SV=1	IENILISKTGDIK	8		sp|P22987|KIN1_SCHPO	Protein kinase kin1 OS=Schizosaccharomyces pombe (strain 972 / ATCC 24843) GN=kin1 PE=1 SV=3	0.8169
10323	972.00946	4	0.1601	0.96	-10.62	GKGYGSYLLSYLAR	2		sp|P79081|ATS1_SCHPO	N-acetyltransferase ats1 OS=Schizosaccharomyces pombe (strain 972 / ATCC 24843) GN=ats1 PE=2 SV=1	TVLQDVEANIAALMQATKQR	18		sp|O42897|RPN3_SCHPO	Probable 26S proteasome regulatory subunit rpn3 OS=Schizosaccharomyces pombe (strain 972 / ATCC 24843) GN=rpn3 PE=3 SV=2	0.8169
6677	815.6744	4	0.1600	1.00	2.25	LEAVLKEELHQIK	6		sp|O94494|SIM4_SCHPO	Centromere protein sim4 OS=Schizosaccharomyces pombe (strain 972 / ATCC 24843) GN=sim4 PE=1 SV=1	KSSESLADSQDYSR	1		sp|P87179|WSC1_SCHPO	Cell wall integrity and stress response component 1 OS=Schizosaccharomyces pombe (strain 972 / ATCC 24843) GN=wsc1 PE=1 SV=3	0.8169
2613	730.14386	4	0.1599	1.00	-8.12	KLSGLVQK	1		sp|O94356|MEU6_SCHPO	Meiotic expression up-regulated protein 6 OS=Schizosaccharomyces pombe (strain 972 / ATCC 24843) GN=meu6 PE=2 SV=1	HFEQVINEKHEDALAK	9		sp|O74762|RPN2_SCHPO	26S proteasome regulatory subunit rpn2 OS=Schizosaccharomyces pombe (strain 972 / ATCC 24843) GN=rpn2 PE=1 SV=1	0.8169
7652	1147.852	4	0.1598	0.99	-6.28	TVVAEYAIALAQKHMTK	13		sp|O59801|SKI2_SCHPO	Putative ATP-dependent RNA helicase C550.03c OS=Schizosaccharomyces pombe (strain 972 / ATCC 24843) GN=SPCC550.03c PE=3 SV=1	LYQVEYAFKAFNNAGITSVGVTGK	9		sp|O94517|PSA1_SCHPO	Probable proteasome subunit alpha type-1 OS=Schizosaccharomyces pombe (strain 972 / ATCC 24843) GN=SPBC646.16 PE=3 SV=1	0.8169
1035	566.67847	5	0.1597	0.93	10.53	MSFFR	1		sp|O59856|RM33_SCHPO	Probable 54S ribosomal protein L33; mitochondrial OS=Schizosaccharomyces pombe (strain 972 / ATCC 24843) GN=mrpl33 PE=3 SV=4	HNYEEEKSMNENLLVR	7		sp|O13747|EPT1_SCHPO	RING finger protein ETP1 homolog OS=Schizosaccharomyces pombe (strain 972 / ATCC 24843) GN=SPAC16E8.13 PE=3 SV=1	0.8169
6241	881.21857	4	0.1597	0.98	8.81	LQCIIQTKQAVEAK	8	57.02146@C;	sp|O13290|DYHC_SCHPO	Dynein heavy chain; cytoplasmic OS=Schizosaccharomyces pombe (strain 972 / ATCC 24843) GN=dhc1 PE=1 SV=1	MSSTFEQAAADVKELK	1		sp|Q9Y7Z3|ACBP_SCHPO	Putative acyl-CoA-binding protein OS=Schizosaccharomyces pombe (strain 972 / ATCC 24843) GN=SPBC1539.06 PE=3 SV=1	0.8169
841	565.29266	5	0.1597	0.99	-5.02	DFSSMDKLK	7		sp|O94358|YHOA_SCHPO	Uncharacterized protein C428.10 OS=Schizosaccharomyces pombe (strain 972 / ATCC 24843) GN=SPBC428.10 PE=1 SV=2	LVDAINEVAVSNKDK	13		sp|O59801|SKI2_SCHPO	Putative ATP-dependent RNA helicase C550.03c OS=Schizosaccharomyces pombe (strain 972 / ATCC 24843) GN=SPCC550.03c PE=3 SV=1	0.8169
4401	660.0589	4	0.1596	0.95	-3.61	MPSENSSKSK	8		sp|Q9Y7J5|YOI9_SCHPO	TBC domain-containing protein C1778.09 OS=Schizosaccharomyces pombe (strain 972 / ATCC 24843) GN=SPBC1778.09 PE=3 SV=1	KEMDGSLQNNGGR	1		sp|O13862|RDP1_SCHPO	Transcriptional activator protein rdp1 OS=Schizosaccharomyces pombe (strain 972 / ATCC 24843) GN=rdp1 PE=3 SV=1	0.8169
10439	868.9113	4	0.1596	0.94	-10.90	DPELLKR	6		sp|Q9P6R2|YOH8_SCHPO	Uncharacterized protein C13E7.08c OS=Schizosaccharomyces pombe (strain 972 / ATCC 24843) GN=SPBC13E7.08c PE=3 SV=1	NGANPDVFDDTHDKYTDNLSAR	14		sp|Q9P7I3|MDV1_SCHPO	Mitochondrial division protein 1 OS=Schizosaccharomyces pombe (strain 972 / ATCC 24843) GN=mdv1 PE=3 SV=1	0.8169
2360	681.6034	4	0.1596	0.99	-8.34	EVFKR	4		sp|Q09915|SPT6_SCHPO&tr|S6BSK0|S6BSK0_SCHPM&tr|S6BMF4|S6BMF4_SCHPM	Transcription elongation factor spt6 OS=Schizosaccharomyces pombe (strain 972 / ATCC 24843) GN=spt6 PE=1 SV=2	HFEQVINEKHEDALAK	9		sp|O74762|RPN2_SCHPO	26S proteasome regulatory subunit rpn2 OS=Schizosaccharomyces pombe (strain 972 / ATCC 24843) GN=rpn2 PE=1 SV=1	0.8169
1386	621.34015	4	0.1595	1.00	-5.02	SSKSGLK	3		sp|Q9UUK4|YLO2_SCHPO	Uncharacterized protein C1952.02 OS=Schizosaccharomyces pombe (strain 972 / ATCC 24843) GN=SPAC1952.02 PE=1 SV=2	AHEKGMLVGCALKPK	13	57.02146@C;	sp|O14105|RPE_SCHPO	Ribulose-phosphate 3-epimerase OS=Schizosaccharomyces pombe (strain 972 / ATCC 24843) GN=SPAC31G5.05c PE=3 SV=1	0.8169
6727	652.0791	4	0.1595	0.94	10.03	AKHIAFFK	2		sp|P32434|PGTB1_SCHPO	Geranylgeranyl transferase type-1 subunit beta OS=Schizosaccharomyces pombe (strain 972 / ATCC 24843) GN=cwg2 PE=3 SV=1	CDFQGCTKSFTR	8	57.02146@C;	sp|Q9US36|KLF1_SCHPO	Zinc finger protein klf1 OS=Schizosaccharomyces pombe (strain 972 / ATCC 24843) GN=klf1 PE=2 SV=1	0.8169
1928	551.09753	5	0.1594	0.97	4.79	KGFLNK	1		sp|Q9P6S4|MEU25_SCHPO	Meiotic expression up-regulated protein 25 OS=Schizosaccharomyces pombe (strain 972 / ATCC 24843) GN=meu25 PE=2 SV=1	HFEQVINEKHEDALAK	9		sp|O74762|RPN2_SCHPO	26S proteasome regulatory subunit rpn2 OS=Schizosaccharomyces pombe (strain 972 / ATCC 24843) GN=rpn2 PE=1 SV=1	0.8169
3088	643.6121	4	0.1594	1.00	-6.46	RPQSEKR	6		sp|Q09727|MRP20_SCHPO	54S ribosomal protein L23; mitochondrial OS=Schizosaccharomyces pombe (strain 972 / ATCC 24843) GN=mrp20 PE=3 SV=1	YKPWPVVEKFLK	9		sp|Q10224|TRM9_SCHPO	tRNA (carboxymethyluridine(34)-5-O)-methyltransferase OS=Schizosaccharomyces pombe (strain 972 / ATCC 24843) GN=trm9 PE=3 SV=1	0.8169
2372	623.581	4	0.1594	0.98	3.92	GKGGK	2		sp|P09322|H4_SCHPO&sp|P55877|IF1A_SCHPO&sp|O74453|SKB15_SCHPO	Histone H4 OS=Schizosaccharomyces pombe (strain 972 / ATCC 24843) GN=hhf1 PE=1 SV=2	HFEQVINEKHEDALAK	9		sp|O74762|RPN2_SCHPO	26S proteasome regulatory subunit rpn2 OS=Schizosaccharomyces pombe (strain 972 / ATCC 24843) GN=rpn2 PE=1 SV=1	0.8169
9179	764.60785	5	0.1593	0.99	-1.34	TLLTSASTSTFDSLKK	15		sp|O74398|YOCC_SCHPO	LIM domain-containing protein C4F6.12 OS=Schizosaccharomyces pombe (strain 972 / ATCC 24843) GN=SPBC4F6.12 PE=1 SV=1	LAAEDPKSVLPESELEVR	7		sp|P07799|TOP1_SCHPO	DNA topoisomerase 1 OS=Schizosaccharomyces pombe (strain 972 / ATCC 24843) GN=top1 PE=1 SV=2	0.8169
7626	755.13385	4	0.1593	1.00	-4.53	VEKSLDK	3		sp|O59751|KLP6_SCHPO	Kinesin-like protein 6 OS=Schizosaccharomyces pombe (strain 972 / ATCC 24843) GN=klp6 PE=1 SV=1	EENSNMQLQLMKALEQR	12		sp|P87061|TEA1_SCHPO	Tip elongation aberrant protein 1 OS=Schizosaccharomyces pombe (strain 972 / ATCC 24843) GN=tea1 PE=1 SV=1	0.8169
1135	547.4823	5	0.1592	0.99	4.11	EQLKTAR	4		sp|O42667|SSM4_SCHPO	Microtubule-associated protein ssm4 OS=Schizosaccharomyces pombe (strain 972 / ATCC 24843) GN=ssm4 PE=1 SV=1	KTNEWLEEQYGPEK	1		sp|O74834|UNG_SCHPO	Uracil-DNA glycosylase OS=Schizosaccharomyces pombe (strain 972 / ATCC 24843) GN=ung1 PE=3 SV=1	0.8169
5954	710.5688	5	0.1592	0.97	-10.60	INKTSIVAQVK	3		sp|Q9Y811|YONI_SCHPO	Uncharacterized peptide chain release factor-like protein C1105.18c; mitochondrial OS=Schizosaccharomyces pombe (strain 972 / ATCC 24843) GN=SPBC1105.18c PE=3 SV=2	SIFNKNACFDGDNAIQQIR	5	57.02146@C;	sp|O74846|SEC6_SCHPO	Exocyst complex component sec6 OS=Schizosaccharomyces pombe (strain 972 / ATCC 24843) GN=sec6 PE=1 SV=2	0.8169
6775	686.58777	4	0.1591	1.00	9.79	SKLISFER	2		sp|O14081|TPSX_SCHPO	Putative alpha;alpha-trehalose-phosphate synthase [UDP-forming] 106 kDa subunit OS=Schizosaccharomyces pombe (strain 972 / ATCC 24843) GN=SPAC2E11.16c PE=1 SV=1	GKNDNDCLIMCMR	2	57.02146@C;	sp|O94276|YORS_SCHPO	Meiotic chromosome segregation protein P8B7.28c OS=Schizosaccharomyces pombe (strain 972 / ATCC 24843) GN=SPBP8B7.28c PE=1 SV=1	0.8169
1033	543.46356	5	0.1591	0.94	0.18	MSPGLCFLK	1	57.02146@C;	sp|Q10071|STE24_SCHPO	Probable CAAX prenyl protease 1 OS=Schizosaccharomyces pombe (strain 972 / ATCC 24843) GN=SPAC3H1.05 PE=3 SV=1	VCMVKGDAELDMR	5	57.02146@C;	sp|Q9UTJ8|RAD50_SCHPO	DNA repair protein rad50 OS=Schizosaccharomyces pombe (strain 972 / ATCC 24843) GN=rad50 PE=1 SV=3	0.8169
490	470.58273	3	0.1591	0.94	10.83	KMMVK	1		sp|Q09909|CWF19_SCHPO	Pre-mRNA-splicing factor cwf19 OS=Schizosaccharomyces pombe (strain 972 / ATCC 24843) GN=cwf19 PE=1 SV=1	MKDDK	1		sp|Q9UT41|BST1_SCHPO	GPI inositol-deacylase OS=Schizosaccharomyces pombe (strain 972 / ATCC 24843) GN=bst1 PE=3 SV=1	0.8169
4205	931.8286	3	0.1591	0.95	9.70	VSSKMLEAGK	4		sp|Q10105|GCN1_SCHPO	Translational activator gcn1 OS=Schizosaccharomyces pombe (strain 972 / ATCC 24843) GN=gcn1 PE=3 SV=1	VAEKAQINTQEYGR	4		sp|O14250|PSA6_SCHPO	Probable proteasome subunit alpha type-6 OS=Schizosaccharomyces pombe (strain 972 / ATCC 24843) GN=SPAC6G10.04c PE=3 SV=1	0.8169
9427	660.3409	4	0.1591	0.98	-8.98	KFEFVR	1		sp|O94324|PPK31_SCHPO	Serine/threonine-protein kinase ppk31 OS=Schizosaccharomyces pombe (strain 972 / ATCC 24843) GN=ppk31 PE=1 SV=1	DVVLNFAWEPKSDR	11		sp|Q10425|EIF3B_SCHPO	Eukaryotic translation initiation factor 3 subunit B OS=Schizosaccharomyces pombe (strain 972 / ATCC 24843) GN=SPAC25G10.08 PE=1 SV=1	0.8169
7383	803.1736	4	0.1591	0.99	-7.46	MAPVQLKNK	1		sp|O74439|YJE9_SCHPO	Uncharacterized mitochondrial carrier C1682.09c OS=Schizosaccharomyces pombe (strain 972 / ATCC 24843) GN=SPCC1682.09c PE=3 SV=1	DEQELLNLKTLDEEINK	9		sp|O74840|YCY3_SCHPO	Smr domain-containing protein C1235.03 OS=Schizosaccharomyces pombe (strain 972 / ATCC 24843) GN=SPCC1235.03 PE=2 SV=2	0.8169
5125	594.5336	4	0.1590	0.93	3.91	SHDKSYTK	4		sp|Q9HDX9|SYEM_SCHPO	Glutamate--tRNA ligase; mitochondrial OS=Schizosaccharomyces pombe (strain 972 / ATCC 24843) GN=mse1 PE=3 SV=1	MDSPSHSREAR	1		sp|O59733|SYF2_SCHPO	Pre-mRNA-splicing factor syf2 OS=Schizosaccharomyces pombe (strain 972 / ATCC 24843) GN=syf2 PE=1 SV=1	0.8169
2926	859.4733	3	0.1589	0.91	-2.28	AKAHLSK	2		sp|O94631|MRM1_SCHPO	rRNA methyltransferase 1; mitochondrial OS=Schizosaccharomyces pombe (strain 972 / ATCC 24843) GN=mrm1 PE=3 SV=1	TVEEFWGIFKTISK	10		sp|O74743|IF4E2_SCHPO	Eukaryotic translation initiation factor 4E-2 OS=Schizosaccharomyces pombe (strain 972 / ATCC 24843) GN=tif452 PE=3 SV=1	0.8169
6770	689.8287	4	0.1588	0.93	-5.58	MLERCPWK	1	57.02146@C;	sp|O14286|ATM1_SCHPO	Iron-sulfur clusters transporter atm1; mitochondrial OS=Schizosaccharomyces pombe (strain 972 / ATCC 24843) GN=atm1 PE=3 SV=2	DAFTCLDSVESKK	12	57.02146@C;	sp|Q9P7C3|MNS1_SCHPO	Endoplasmic reticulum mannosyl-oligosaccharide 1;2-alpha-mannosidase OS=Schizosaccharomyces pombe (strain 972 / ATCC 24843) GN=SPAC2E1P5.01c PE=1 SV=2	0.8169
8279	815.7554	3	0.1587	0.99	-8.49	MFSVGKK	6		sp|Q9USJ1|THTM_SCHPO	Probable 3-mercaptopyruvate sulfurtransferase OS=Schizosaccharomyces pombe (strain 972 / ATCC 24843) GN=tum1 PE=1 SV=2	KFQLEFDPSSVSK	1		sp|Q10499|AIF1_SCHPO	Apoptosis-inducing factor 1 OS=Schizosaccharomyces pombe (strain 972 / ATCC 24843) GN=aif1 PE=3 SV=3	0.8169
4585	699.744	5	0.1587	0.99	4.47	KNQFFVR	1		sp|Q9HGQ2|TRM4A_SCHPO	Multisite-specific tRNA:(cytosine-C(5))-methyltransferase trm4a OS=Schizosaccharomyces pombe (strain 972 / ATCC 24843) GN=trm4a PE=1 SV=3	SEAAEFEYKNGYPMPCDVLAK	9	57.02146@C;	sp|O94517|PSA1_SCHPO	Probable proteasome subunit alpha type-1 OS=Schizosaccharomyces pombe (strain 972 / ATCC 24843) GN=SPBC646.16 PE=3 SV=1	0.8169
2323	579.81885	4	0.1586	1.00	3.16	VKAEK	2		sp|O94642|TAD2_SCHPO	tRNA-specific adenosine deaminase subunit tad2 OS=Schizosaccharomyces pombe (strain 972 / ATCC 24843) GN=tad2 PE=3 SV=2	QSEILETIKDCLR	9	57.02146@C;	sp|Q9UTE7|MSS1_SCHPO	tRNA modification GTPase mss1; mitochondrial OS=Schizosaccharomyces pombe (strain 972 / ATCC 24843) GN=mss1 PE=3 SV=1	0.8169
9463	437.91513	3	0.1586	0.88	-7.36	AAQKV	4		sp|O13927|THT2_SCHPO	Twin horsetail protein 2 OS=Schizosaccharomyces pombe (strain 972 / ATCC 24843) GN=tht2 PE=1 SV=1	FHGIKG	5		sp|Q9C0V2|YQEJ_SCHPO	Putative uncharacterized protein C576.19c OS=Schizosaccharomyces pombe (strain 972 / ATCC 24843) GN=SPCC576.19c PE=4 SV=1	0.8169
2511	552.7205	5	0.1586	0.98	0.00	KSSTSQLVR	1		sp|O74558|MOB2_SCHPO	Maintenance of ploidy protein mob2 OS=Schizosaccharomyces pombe (strain 972 / ATCC 24843) GN=mob2 PE=1 SV=1	EILEKPMLFQLKK	5		sp|O60103|DOA10_SCHPO	ERAD-associated E3 ubiquitin-protein ligase doa10 OS=Schizosaccharomyces pombe (strain 972 / ATCC 24843) GN=doa10 PE=1 SV=1	0.8169
6666	836.41656	4	0.1586	0.97	-9.86	MSPHKISDNHR	1		sp|Q10066|ARGI2_SCHPO	Arginase OS=Schizosaccharomyces pombe (strain 972 / ATCC 24843) GN=aru1 PE=3 SV=1	IQKDQFSESFIVDSLK	3		sp|O13915|USB1_SCHPO	U6 snRNA phosphodiesterase OS=Schizosaccharomyces pombe (strain 972 / ATCC 24843) GN=usb1 PE=3 SV=2	0.8169
5053	605.5457	5	0.1585	0.99	-3.63	IGLLKAYPNR	5		sp|Q9HDV1|MU180_SCHPO	Putative steryl acetyl hydrolase mug81 OS=Schizosaccharomyces pombe (strain 972 / ATCC 24843) GN=mug180 PE=1 SV=1	VVKPEWIVDCIKQK	12	57.02146@C;	sp|O94623|REV1_SCHPO	DNA repair protein rev1 OS=Schizosaccharomyces pombe (strain 972 / ATCC 24843) GN=rev1 PE=3 SV=3	0.8182
3146	717.05646	4	0.1585	0.94	-10.23	KFYAGDEK	1		sp|Q9UUG0|FAS1_SCHPO	Fatty acid synthase subunit beta OS=Schizosaccharomyces pombe (strain 972 / ATCC 24843) GN=fas1 PE=1 SV=1	CDTTHDFEKNCSEK	9	57.02146@C;	sp|Q9P804|TRM1_SCHPO	tRNA (guanine(26)-N(2))-dimethyltransferase OS=Schizosaccharomyces pombe (strain 972 / ATCC 24843) GN=trm1 PE=1 SV=1	0.8182
1647	912.8218	3	0.1584	0.97	2.41	FQKPSKIQEK	3		sp|Q09747|DBP5_SCHPO	ATP-dependent RNA helicase dbp5 OS=Schizosaccharomyces pombe (strain 972 / ATCC 24843) GN=dbp5 PE=1 SV=1	SAETANEKFIEK	8		sp|Q8TFH4|YIKA_SCHPO	Putative ribosomal RNA methyltransferase PB17E12.10c OS=Schizosaccharomyces pombe (strain 972 / ATCC 24843) GN=SPAPB17E12.10c PE=3 SV=1	0.8182
1925	688.3699	4	0.1583	0.97	-10.39	HKPKVKPSSGTK	4		sp|Q09914|RHO1_SCHPO&tr|S6BDG7|S6BDG7_SCHPM	GTP-binding protein rho1 OS=Schizosaccharomyces pombe (strain 972 / ATCC 24843) GN=rho1 PE=2 SV=1	NVEKDTCAAAIK	4	57.02146@C;	sp|O13719|LAF1_SCHPO	SWIRM domain-containing protein laf1 OS=Schizosaccharomyces pombe (strain 972 / ATCC 24843) GN=laf1 PE=1 SV=1	0.8182
7213	1177.631	4	0.1583	0.98	-10.06	LIKALISK	3		sp|Q9US60|KLP3_SCHPO	Kinesin-like protein 3 OS=Schizosaccharomyces pombe (strain 972 / ATCC 24843) GN=klp3 PE=2 SV=1	YVAGVQQKYTQSGGVRPFGVSTLIAGFDVGDNTPR	8		sp|Q10329|PSA4_SCHPO	Probable proteasome subunit alpha type-4 OS=Schizosaccharomyces pombe (strain 972 / ATCC 24843) GN=pre6 PE=3 SV=1	0.8182
8579	740.1229	4	0.1583	0.99	-2.56	MKNNCTSLK	1	57.02146@C;	sp|O74838|WTF10_SCHPO	Uncharacterized protein wtf10 OS=Schizosaccharomyces pombe (strain 972 / ATCC 24843) GN=wtf10 PE=3 SV=1	LYESCVNVLKGSDIK	10	57.02146@C;	sp|P40373|HIS1_SCHPO	ATP phosphoribosyltransferase OS=Schizosaccharomyces pombe (strain 972 / ATCC 24843) GN=his1 PE=2 SV=1	0.8182
3777	963.2437	4	0.1583	1.00	-6.60	ELAGKYGSLPEDK	5		sp|Q10349|SERC_SCHPO	Putative phosphoserine aminotransferase OS=Schizosaccharomyces pombe (strain 972 / ATCC 24843) GN=SPAC1F12.07 PE=3 SV=1	EFLHLSDSTYLDLEKQVLR	15		sp|Q09708|YAGG_SCHPO	Uncharacterized protein C12G12.16c OS=Schizosaccharomyces pombe (strain 972 / ATCC 24843) GN=SPAC12G12.16c PE=3 SV=1	0.8182
3718	639.15497	5	0.1582	0.98	-2.37	MSTLYQVNKIK	1		sp|Q09786|YA98_SCHPO	Uncharacterized WD repeat-containing protein C13G6.08 OS=Schizosaccharomyces pombe (strain 972 / ATCC 24843) GN=SPAC13G6.08 PE=3 SV=1	IVHLWKEFASTGTLK	6		sp|Q09693|DPO4_SCHPO	DNA polymerase type-X family protein pol4 OS=Schizosaccharomyces pombe (strain 972 / ATCC 24843) GN=pol4 PE=3 SV=1	0.8182
2603	808.6847	4	0.1581	0.98	7.63	QGESKMTVQR	5		sp|Q10491|SEC74_SCHPO	Arf guanine nucleotide exchange factor sec74 OS=Schizosaccharomyces pombe (strain 972 / ATCC 24843) GN=sec74 PE=1 SV=2	NSEVSKALEPGDILIAFK	6		sp|O74325|YH05_SCHPO	PDZ domain-containing protein C1685.05 OS=Schizosaccharomyces pombe (strain 972 / ATCC 24843) GN=SPBC1685.05 PE=4 SV=1	0.8182
2060	634.3458	4	0.1581	0.99	2.02	KEIEYCIK	1	57.02146@C;	sp|Q9HE06|YK99_SCHPO	Putative pre-mRNA-splicing factor ATP-dependent RNA helicase C20H4.09 OS=Schizosaccharomyces pombe (strain 972 / ATCC 24843) GN=SPAC20H4.09 PE=3 SV=1	KPTYSLDHIIK	1		sp|O60164|PESC_SCHPO	Pescadillo homolog OS=Schizosaccharomyces pombe (strain 972 / ATCC 24843) GN=ppp1 PE=3 SV=1	0.8322
8520	993.7671	4	0.1580	0.96	6.58	YLLADSKINATIR	7		sp|O60082|YQK8_SCHPO	Uncharacterized protein C1494.08c OS=Schizosaccharomyces pombe (strain 972 / ATCC 24843) GN=SPCC1494.08c PE=4 SV=1	MDTSSNVFHYQVLWTSDKAK	1		sp|O74939|YJB1_SCHPO	Uncharacterized protein C553.01c OS=Schizosaccharomyces pombe (strain 972 / ATCC 24843) GN=SPCC553.01c PE=4 SV=3	0.8322
7440	776.3922	4	0.1579	0.98	-7.16	KAADATFGLK	1		sp|Q9USV4|MEP33_SCHPO	mRNA export protein 33 OS=Schizosaccharomyces pombe (strain 972 / ATCC 24843) GN=mep33 PE=2 SV=1	EEGAMQVFSLFSIKDDK	14		sp|O74737|RID1_SCHPO	GTPase-binding protein rid1 OS=Schizosaccharomyces pombe (strain 972 / ATCC 24843) GN=rid1 PE=4 SV=2	0.8322
3345	590.507	5	0.1579	1.00	7.04	MASSFPALQFK	1		sp|O94460|TGT_SCHPO	Probable queuine tRNA-ribosyltransferase OS=Schizosaccharomyces pombe (strain 972 / ATCC 24843) GN=SPAC1687.19c PE=3 SV=1	SEHPKPENKLDYK	5		sp|Q8NKC2|ENO12_SCHPO	Enolase 1-2 OS=Schizosaccharomyces pombe (strain 972 / ATCC 24843) GN=eno102 PE=3 SV=2	0.8322
1988	563.0745	5	0.1578	1.00	0.69	KQMDVDTDR	1		sp|O60129|FKH2_SCHPO	Fork head protein homolog 2 OS=Schizosaccharomyces pombe (strain 972 / ATCC 24843) GN=fkh2 PE=1 SV=1	KTSGSTATLASGSQDR	1		sp|O94533|ELP2_SCHPO	Elongator complex protein 2 OS=Schizosaccharomyces pombe (strain 972 / ATCC 24843) GN=elp2 PE=3 SV=1	0.8322
1933	573.3171	5	0.1578	0.98	2.82	WKTYDVDEDK	2		sp|Q9UU88|KAD6_SCHPO	Adenylate kinase isoenzyme 6 homolog OS=Schizosaccharomyces pombe (strain 972 / ATCC 24843) GN=SPCC830.11c PE=3 SV=1	LLISQITILEKR	11		sp|Q10144|YAS8_SCHPO	Uncharacterized transcriptional regulatory protein C3H8.08c OS=Schizosaccharomyces pombe (strain 972 / ATCC 24843) GN=SPAC3H8.08c PE=3 SV=1	0.8322
2992	646.8671	4	0.1577	0.99	3.59	KNFILPK	1		sp|Q9UU94|EPL1_SCHPO	Enhancer of polycomb-like protein 1 OS=Schizosaccharomyces pombe (strain 972 / ATCC 24843) GN=epl1 PE=3 SV=1	DPTIPPDSIKVYSR	10		sp|Q9UTE3|SEB1_SCHPO	Rpb7-binding protein seb1 OS=Schizosaccharomyces pombe (strain 972 / ATCC 24843) GN=seb1 PE=1 SV=3	0.8322
2106	788.87494	4	0.1577	1.00	-0.46	MVTGETLVDSQK	1		sp|Q09879|UBP5_SCHPO	Probable ubiquitin carboxyl-terminal hydrolase 5 OS=Schizosaccharomyces pombe (strain 972 / ATCC 24843) GN=ubp5 PE=3 SV=3	EEKNYAYICDQFK	3	57.02146@C;	sp|Q1MTP1|THP3_SCHPO	THP3 homolog C2A9.11c OS=Schizosaccharomyces pombe (strain 972 / ATCC 24843) GN=SPBC2A9.11c PE=3 SV=1	0.8322
10135	913.6937	4	0.1577	0.98	-3.88	GEASLIDYASKFEK	11		sp|Q9P777|HISX_SCHPO	Histidinol dehydrogenase OS=Schizosaccharomyces pombe (strain 972 / ATCC 24843) GN=his2 PE=3 SV=1	MRFSDSIEAGIYEPWR	1		sp|O13718|VTC2_SCHPO	Vacuolar transporter chaperone 2 OS=Schizosaccharomyces pombe (strain 972 / ATCC 24843) GN=vtc2 PE=1 SV=1	0.8322
4939	495.99384	4	0.1577	0.99	-9.49	KYEPLGK	1		sp|Q8TFH0|YIKE_SCHPO	Probable 6-phosphofructo-2-kinase PB17E12.14c OS=Schizosaccharomyces pombe (strain 972 / ATCC 24843) GN=SPAPB17E12.14c PE=1 SV=2	GTKDWCDK	3	57.02146@C;	sp|O43011|SYH_SCHPO	Histidine--tRNA ligase; mitochondrial OS=Schizosaccharomyces pombe (strain 972 / ATCC 24843) GN=hts1 PE=1 SV=2	0.8322
6385	686.4242	4	0.1576	1.00	9.71	KITPR	1		sp|O94652|GLE1_SCHPO	Nucleoporin gle1 OS=Schizosaccharomyces pombe (strain 972 / ATCC 24843) GN=gle1 PE=3 SV=1	ENVSLGLHTLVLLDIKVK	16		sp|O74898|DPH5_SCHPO	Diphthine synthase OS=Schizosaccharomyces pombe (strain 972 / ATCC 24843) GN=dph5 PE=3 SV=1	0.8322
8609	904.0724	5	0.1576	1.00	0.54	RVSGFVQDSETQVKPK	14		sp|Q9P6P0|TAF3_SCHPO	Transcription initiation factor TFIID subunit 3 OS=Schizosaccharomyces pombe (strain 972 / ATCC 24843) GN=taf3 PE=3 SV=1	RPSSSPPPIPSIPHETTSSDTQKK	23		sp|O14098|CTK1_SCHPO	CTD kinase subunit alpha OS=Schizosaccharomyces pombe (strain 972 / ATCC 24843) GN=lsk1 PE=1 SV=1	0.8322
5708	1037.2986	4	0.1576	1.00	2.24	TKSLSFESQNLEQSLAK	2		sp|O94513|EIF3E_SCHPO	Eukaryotic translation initiation factor 3 subunit E OS=Schizosaccharomyces pombe (strain 972 / ATCC 24843) GN=int6 PE=1 SV=1	GDINICLTGDPGVAKSQLLK	15	57.02146@C;	sp|O75001|MCM7_SCHPO	DNA replication licensing factor mcm7 OS=Schizosaccharomyces pombe (strain 972 / ATCC 24843) GN=mcm7 PE=1 SV=1	0.8322
5372	652.8563	4	0.1576	1.00	1.22	KLDHGEFK	1		sp|Q9UT41|BST1_SCHPO	GPI inositol-deacylase OS=Schizosaccharomyces pombe (strain 972 / ATCC 24843) GN=bst1 PE=3 SV=1	SKGFYIITNDLVK	2		sp|O14155|YE72_SCHPO	UPF0047 protein C4A8.02c OS=Schizosaccharomyces pombe (strain 972 / ATCC 24843) GN=SPAC4A8.02c PE=3 SV=1	0.8322
6839	546.6767	5	0.1576	0.99	2.24	KSQAIMQFSR	1		sp|P53695|EXO1_SCHPO	Exodeoxyribonuclease 1 OS=Schizosaccharomyces pombe (strain 972 / ATCC 24843) GN=exo1 PE=1 SV=1	NKSSQNGDMFLR	2		sp|Q9Y7Z8|MYO1_SCHPO	Myosin-1 OS=Schizosaccharomyces pombe (strain 972 / ATCC 24843) GN=myo1 PE=1 SV=1	0.8322
3034	602.7806	4	0.1576	0.95	5.48	DDKDAR	3		sp|Q9US44|YIZG_SCHPO	Uncharacterized transporter C1002.16c OS=Schizosaccharomyces pombe (strain 972 / ATCC 24843) GN=SPAC1002.16c PE=3 SV=1	DINKSSEDCDLQK	4	57.02146@C;	sp|Q9UTJ8|RAD50_SCHPO	DNA repair protein rad50 OS=Schizosaccharomyces pombe (strain 972 / ATCC 24843) GN=rad50 PE=1 SV=3	0.8322
4358	739.65063	4	0.1575	0.99	-0.25	KVVESGFDK	1		sp|Q10067|ORC3_SCHPO	Origin recognition complex subunit 3 OS=Schizosaccharomyces pombe (strain 972 / ATCC 24843) GN=orc3 PE=1 SV=2	QFSVPKPIKGHEDISK	6		sp|P41410|RAD54_SCHPO	DNA repair protein rhp54 OS=Schizosaccharomyces pombe (strain 972 / ATCC 24843) GN=rhp54 PE=1 SV=2	0.8322
9043	950.88696	3	0.1575	0.95	2.14	SSVAGNKQLQK	7		sp|Q10145|YAS9_SCHPO	Uncharacterized RNA-binding protein C3H8.09c OS=Schizosaccharomyces pombe (strain 972 / ATCC 24843) GN=SPAC3H8.09c PE=3 SV=1	LRSVLSTSPKPQLK	10		sp|Q9HDV4|LID2_SCHPO	Lid2 complex component lid2 OS=Schizosaccharomyces pombe (strain 972 / ATCC 24843) GN=lid2 PE=1 SV=1	0.8322
8836	882.21594	4	0.1575	0.98	-4.36	LVISKEGLLEMFR	5		sp|P87144|SYTC_SCHPO	Threonine--tRNA ligase; cytoplasmic OS=Schizosaccharomyces pombe (strain 972 / ATCC 24843) GN=ths1 PE=3 SV=1	KYGIAEIEPFFPAEDK	1		sp|Q9C0X8|RRP12_SCHPO	Putative ribosomal RNA-processing protein 12 OS=Schizosaccharomyces pombe (strain 972 / ATCC 24843) GN=SPAPB8E5.07c PE=3 SV=1	0.8322
3265	624.3142	5	0.1574	0.99	4.70	MTMNETSAIPAR	1		sp|Q9USR9|CENPC_SCHPO	Centromere protein 3 OS=Schizosaccharomyces pombe (strain 972 / ATCC 24843) GN=cnp3 PE=4 SV=2	MSFLWAKEFCVLK	1	57.02146@C;	sp|Q9P6K7|ARC1_SCHPO	tRNA-aminoacylation cofactor arc1 OS=Schizosaccharomyces pombe (strain 972 / ATCC 24843) GN=SPAC30C2.04 PE=3 SV=1	0.8322
2240	532.2553	5	0.1574	1.00	-9.37	MADLYTK	1		sp|O94305|MGLL_SCHPO	Putative monoglyceride lipase OS=Schizosaccharomyces pombe (strain 972 / ATCC 24843) GN=SPCC5E4.05c PE=1 SV=1	SCLLSSESFKEYTK	10	57.02146@C;	sp|O59801|SKI2_SCHPO	Putative ATP-dependent RNA helicase C550.03c OS=Schizosaccharomyces pombe (strain 972 / ATCC 24843) GN=SPCC550.03c PE=3 SV=1	0.8542
1405	625.3372	4	0.1573	1.00	1.08	LEEASQKR	7		sp|Q09799|KRI1_SCHPO	Protein kri1 OS=Schizosaccharomyces pombe (strain 972 / ATCC 24843) GN=kri1 PE=1 SV=1	KPTWDLERDLK	1		sp|Q9UU80|CWF18_SCHPO	Pre-mRNA-splicing factor cwf18 OS=Schizosaccharomyces pombe (strain 972 / ATCC 24843) GN=cwf18 PE=1 SV=1	0.8542
5241	879.22095	4	0.1573	0.99	3.06	AKFFGIEPPK	2		sp|Q9HFE4|FMO1_SCHPO	Thiol-specific monooxygenase OS=Schizosaccharomyces pombe (strain 972 / ATCC 24843) GN=fmo1 PE=1 SV=1	LLENNPALGGEIKNEEFLDK	13		sp|B5BP49|YP55_SCHPO	Uncharacterized transporter C460.05 OS=Schizosaccharomyces pombe (strain 972 / ATCC 24843) GN=SPBC460.05 PE=3 SV=1	0.8542
4395	736.62964	4	0.1573	0.98	-5.31	LVDAEKHCNAVK	6	57.02146@C;	sp|O14157|MYO3_SCHPO	Myosin type-2 heavy chain 2 OS=Schizosaccharomyces pombe (strain 972 / ATCC 24843) GN=myo3 PE=1 SV=1	LAEKEEAYQTLK	4		sp|O42903|YBAC_SCHPO	GRIP domain-containing protein C119.12 OS=Schizosaccharomyces pombe (strain 972 / ATCC 24843) GN=SPBC119.12 PE=2 SV=1	0.8542
5472	633.14166	5	0.1572	0.96	5.02	KLSSFLSQR	1		sp|Q9UT41|BST1_SCHPO	GPI inositol-deacylase OS=Schizosaccharomyces pombe (strain 972 / ATCC 24843) GN=bst1 PE=3 SV=1	DHHYIASLHAWKPDLR	12		sp|Q09847|NU146_SCHPO	Nucleoporin nup146 OS=Schizosaccharomyces pombe (strain 972 / ATCC 24843) GN=nup146 PE=1 SV=1	0.8542
1868	463.94894	3	0.1572	0.98	8.53	KFASK	1		sp|Q9HDZ2|CWH43_SCHPO	Protein cwh43 OS=Schizosaccharomyces pombe (strain 972 / ATCC 24843) GN=cwh43 PE=2 SV=2	KQLQR	1		sp|Q9USG8|MU190_SCHPO&sp|O59731|YHXB_SCHPO	Meiotically up-regulated gene 190 protein OS=Schizosaccharomyces pombe (strain 972 / ATCC 24843) GN=mug190 PE=1 SV=1	0.8542
2021	512.52563	5	0.1572	0.97	4.20	VHTLKLQLIK	5		sp|O60150|YNSK_SCHPO	Uncharacterized protein C18H10.20c OS=Schizosaccharomyces pombe (strain 972 / ATCC 24843) GN=SPBC18H10.20c PE=1 SV=1	IPIIKLTSDTK	5		sp|O13833|CID1_SCHPO	Poly(A) RNA polymerase protein cid1 OS=Schizosaccharomyces pombe (strain 972 / ATCC 24843) GN=cid1 PE=1 SV=2	0.8542
10423	894.9211	4	0.1572	0.99	-0.20	MELTQENTEENEK	1		sp|O74508|SPP1_SCHPO	Set1 complex component spp1 OS=Schizosaccharomyces pombe (strain 972 / ATCC 24843) GN=spp1 PE=3 SV=1	KILPDEAAETPCEMIK	1	57.02146@C;	sp|Q9HDU6|PANE_SCHPO	Probable 2-dehydropantoate 2-reductase OS=Schizosaccharomyces pombe (strain 972 / ATCC 24843) GN=SPBPB2B2.09c PE=3 SV=1	0.8542
2963	662.1366	4	0.1572	1.00	-1.85	MGDVIPLK	1		sp|Q9P7R9|SYF1_SCHPO	Pre-mRNA-splicing factor cwf3 OS=Schizosaccharomyces pombe (strain 972 / ATCC 24843) GN=cwf3 PE=1 SV=1	TSVNVNVNKLIPIPK	9		sp|O13761|YF2B_SCHPO	Uncharacterized protein C17A2.11; mitochondrial OS=Schizosaccharomyces pombe (strain 972 / ATCC 24843) GN=SPAC17A2.11 PE=4 SV=2	0.8542
6881	680.59485	4	0.1571	0.93	-0.99	NENGIYDKK	8		sp|O94487|PPK35_SCHPO	Serine/threonine-protein kinase ppk35 OS=Schizosaccharomyces pombe (strain 972 / ATCC 24843) GN=ppk35 PE=1 SV=1	KFDIDYATIPYR	1		sp|O74764|SPB4_SCHPO	ATP-dependent rRNA helicase spb4 OS=Schizosaccharomyces pombe (strain 972 / ATCC 24843) GN=spb4 PE=3 SV=1	0.8542
8792	888.2102	4	0.1571	0.96	0.48	EEIDITLPDGKVIK	11		sp|P87144|SYTC_SCHPO	Threonine--tRNA ligase; cytoplasmic OS=Schizosaccharomyces pombe (strain 972 / ATCC 24843) GN=ths1 PE=3 SV=1	EQKVGMWHDYVPPEK	3		sp|Q9Y7U7|SND1_SCHPO	Staphylococcal nuclease domain-containing protein 1 OS=Schizosaccharomyces pombe (strain 972 / ATCC 24843) GN=snd1 PE=1 SV=1	0.8542
4298	685.3892	4	0.1571	0.99	-6.69	LSLDLKNLR	6		sp|Q10411|SPO15_SCHPO	Sporulation-specific protein 15 OS=Schizosaccharomyces pombe (strain 972 / ATCC 24843) GN=spo15 PE=1 SV=1	ELAAIKEDTEAVLK	6		sp|O42931|PRS7_SCHPO	26S protease regulatory subunit 7 homolog OS=Schizosaccharomyces pombe (strain 972 / ATCC 24843) GN=rpt1 PE=1 SV=2	0.8542
2167	869.50366	3	0.1570	0.98	-0.75	GLSGTSKK	7		sp|O43065|MOT1_SCHPO	Probable helicase mot1 OS=Schizosaccharomyces pombe (strain 972 / ATCC 24843) GN=mot1 PE=1 SV=4	GLSGTVLVHKIAGAAAAR	10		sp|O13902|DAK1_SCHPO	Dihydroxyacetone kinase 1 OS=Schizosaccharomyces pombe (strain 972 / ATCC 24843) GN=dak1 PE=3 SV=1	0.8542
5990	689.1212	4	0.1570	1.00	8.60	KSESPVEYK	1		sp|Q9C1W3|ERG1_SCHPO	Probable squalene monooxygenase OS=Schizosaccharomyces pombe (strain 972 / ATCC 24843) GN=erg1 PE=3 SV=1	NLPNQIFAVKDYK	10		sp|O13981|EMC1_SCHPO	ER membrane protein complex subunit 1 OS=Schizosaccharomyces pombe (strain 972 / ATCC 24843) GN=emc1 PE=3 SV=1	0.8542
3855	658.0668	4	0.1569	0.97	-2.69	MKMLQNK	1		sp|Q10201|YBX7_SCHPO	Uncharacterized protein C17D1.07c OS=Schizosaccharomyces pombe (strain 972 / ATCC 24843) GN=SPBC17D1.07c PE=3 SV=2	LDCCKSIESTMAGK	5	57.02146@C;	sp|P31397|MAP3_SCHPO	Pheromone M-factor receptor OS=Schizosaccharomyces pombe (strain 972 / ATCC 24843) GN=map3 PE=2 SV=1	0.8639
2353	612.133	5	0.1569	0.97	-1.44	LSKQISFILK	3		sp|O60055|UTP20_SCHPO	U3 small nucleolar RNA-associated protein 20 OS=Schizosaccharomyces pombe (strain 972 / ATCC 24843) GN=utp20 PE=3 SV=1	IQENQKHPSFEGSNK	6		sp|O94387|YGSA_SCHPO	Uncharacterized ATP-dependent helicase C29A10.10c OS=Schizosaccharomyces pombe (strain 972 / ATCC 24843) GN=SPBC29A10.10c PE=3 SV=1	0.8639
5040	1081.5687	3	0.1569	1.00	-4.90	NQGQSTLNSLKDR	11		sp|O13710|SMC5_SCHPO	Structural maintenance of chromosomes protein 5 OS=Schizosaccharomyces pombe (strain 972 / ATCC 24843) GN=smc5 PE=1 SV=3	KLFVSTTTQVMVYK	1		sp|P87295|PEP5L_SCHPO	Pep5-like zinc finger protein C16A10.03c OS=Schizosaccharomyces pombe (strain 972 / ATCC 24843) GN=SPAC16A10.03c PE=3 SV=2	0.8639
4442	754.59576	5	0.1569	0.97	-9.46	TVVNQLTNELMELKK	14		sp|Q10218|PPC89_SCHPO	Spindle pole body protein ppc89 OS=Schizosaccharomyces pombe (strain 972 / ATCC 24843) GN=ppc89 PE=1 SV=1	MRVPSIYNFPPFFTR	1		sp|O74967|VPS25_SCHPO	Vacuolar protein-sorting-associated protein 25 OS=Schizosaccharomyces pombe (strain 972 / ATCC 24843) GN=vps25 PE=3 SV=1	0.8639
8002	898.7227	4	0.1569	0.99	-0.61	MFYLIGLGLFDEK	1		sp|O74898|DPH5_SCHPO	Diphthine synthase OS=Schizosaccharomyces pombe (strain 972 / ATCC 24843) GN=dph5 PE=3 SV=1	FQGGKVDDTTITCLLIK	5	57.02146@C;	sp|Q09189|AZR1_SCHPO	5-azacytidine resistance protein azr1 OS=Schizosaccharomyces pombe (strain 972 / ATCC 24843) GN=azr1 PE=4 SV=3	0.8639
9791	943.8283	3	0.1568	0.93	7.77	KNLSLWR	1		sp|O13935|TRM4B_SCHPO	Multisite-specific tRNA:(cytosine-C(5))-methyltransferase trm4b OS=Schizosaccharomyces pombe (strain 972 / ATCC 24843) GN=trm4b PE=3 SV=2	TANSQATENNNTPSKAK	15		sp|O14148|INO80_SCHPO	Putative DNA helicase ino80 OS=Schizosaccharomyces pombe (strain 972 / ATCC 24843) GN=ino80 PE=1 SV=4	0.8639
7907	925.96655	4	0.1568	0.99	7.85	MTESIISSRTASISSK	1		sp|Q9C0U9|YQD3_SCHPO	Uncharacterized transporter PB1C11.03 OS=Schizosaccharomyces pombe (strain 972 / ATCC 24843) GN=SPCPB1C11.03 PE=1 SV=1	EYEGIEKGHDIFSWR	7		sp|P41820|BFR1_SCHPO	Brefeldin A resistance protein OS=Schizosaccharomyces pombe (strain 972 / ATCC 24843) GN=bfr1 PE=1 SV=1	0.8639
6894	665.82166	4	0.1568	0.97	-1.38	ESCFKCR	5	57.02146@C;	sp|P87143|YDMD_SCHPO	Uncharacterized RNA-binding protein C57A7.13 OS=Schizosaccharomyces pombe (strain 972 / ATCC 24843) GN=SPAC57A7.13 PE=3 SV=1	EFKATAGVDATDIAK	3		sp|Q09785|GCSP_SCHPO	Putative glycine dehydrogenase (decarboxylating); mitochondrial OS=Schizosaccharomyces pombe (strain 972 / ATCC 24843) GN=gcv2 PE=3 SV=2	0.8639
1439	701.6428	4	0.1567	0.98	6.45	NLKYIHSSSR	3		sp|O14186|YDSB_SCHPO	Uncharacterized WD repeat-containing protein C4F8.11 OS=Schizosaccharomyces pombe (strain 972 / ATCC 24843) GN=SPAC4F8.11 PE=3 SV=1	GKSGASHIISHLVR	2		sp|Q09820|RENT1_SCHPO	ATP-dependent helicase upf1 OS=Schizosaccharomyces pombe (strain 972 / ATCC 24843) GN=upf1 PE=3 SV=2	0.8639
7615	929.72784	4	0.1567	0.97	-0.46	MNNKSLLDLSSEPAIK	1		sp|Q9UUG9|TSC2_SCHPO	Tuberous sclerosis 2 protein homolog OS=Schizosaccharomyces pombe (strain 972 / ATCC 24843) GN=tsc2 PE=1 SV=1	FIHSSSASPSPSIDMKK	16		sp|O13733|PPK3_SCHPO	Protein kinase domain-containing protein ppk3 OS=Schizosaccharomyces pombe (strain 972 / ATCC 24843) GN=ppk3 PE=3 SV=1	0.8639
6870	908.97577	4	0.1566	0.98	-0.60	GKFPK	2		sp|O60093|SRR1L_SCHPO	SRR1-like protein OS=Schizosaccharomyces pombe (strain 972 / ATCC 24843) GN=SPBC14C8.13 PE=3 SV=1	IHTINPELLKENPIDPQNVADEYEK	10		sp|O74455|6PGL_SCHPO	Probable 6-phosphogluconolactonase OS=Schizosaccharomyces pombe (strain 972 / ATCC 24843) GN=SPCC16C4.10 PE=3 SV=1	0.8639
3637	610.52405	5	0.1566	0.98	6.41	KAIPDSMPLFYR	1		sp|O94467|OYEC_SCHPO	Putative NADPH dehydrogenase C23G7.10c OS=Schizosaccharomyces pombe (strain 972 / ATCC 24843) GN=SPBC23G7.10c PE=3 SV=1	MFGSKTLFSWAAK	1		sp|P78860|MRM2_SCHPO	rRNA methyltransferase 2; mitochondrial OS=Schizosaccharomyces pombe (strain 972 / ATCC 24843) GN=mrm2 PE=2 SV=2	0.8639
9768	913.4527	4	0.1565	0.94	5.62	KNSTSPNMDVK	1		sp|O59780|YCN3_SCHPO	Uncharacterized transcriptional regulatory protein C320.03 OS=Schizosaccharomyces pombe (strain 972 / ATCC 24843) GN=SPCC320.03 PE=3 SV=1	LGWMHEYGVGVPVDFEMAKK	19		sp|Q9USV0|HRD3_SCHPO	Putative ERAD-associated E3 ubiquitin-protein ligase component OS=Schizosaccharomyces pombe (strain 972 / ATCC 24843) GN=SPBC28F2.08c PE=3 SV=1	0.8639
8449	852.7362	4	0.1565	0.93	9.32	QDPLKSQVK	5		sp|P87126|CWC2_SCHPO	Pre-mRNA-splicing factor cwf2 OS=Schizosaccharomyces pombe (strain 972 / ATCC 24843) GN=cwf2 PE=1 SV=2	GNSSLAALALAEGQTKMVLVVR	16		sp|O13830|PTH2_SCHPO	Probable peptidyl-tRNA hydrolase 2 OS=Schizosaccharomyces pombe (strain 972 / ATCC 24843) GN=SPAC19A8.14 PE=1 SV=1	0.8639
7982	927.2505	4	0.1565	0.99	-10.02	LMEFNNLICKILR	10	57.02146@C;	sp|Q02099|RAD3_SCHPO	Protein kinase rad3 OS=Schizosaccharomyces pombe (strain 972 / ATCC 24843) GN=rad3 PE=1 SV=2	TEAPLNEKPATVKTHLR	13		sp|O94715|RS15A_SCHPO	40S ribosomal protein S15-A OS=Schizosaccharomyces pombe (strain 972 / ATCC 24843) GN=rps15a PE=3 SV=1	0.8639
3928	582.9219	5	0.1563	1.00	4.11	FSLLLPSDKK	9		sp|Q9UUJ6|NED1_SCHPO	Nuclear elongation and deformation protein 1 OS=Schizosaccharomyces pombe (strain 972 / ATCC 24843) GN=ned1 PE=1 SV=1	KHSFSMLHTWPVR	1		sp|P31406|VATA_SCHPO	V-type proton ATPase catalytic subunit A OS=Schizosaccharomyces pombe (strain 972 / ATCC 24843) GN=vma1 PE=3 SV=1	0.8639
3402	994.50287	3	0.1562	1.00	-3.77	GHKGDVNAVK	3		sp|O74763|YBE8_SCHPO	Uncharacterized WD repeat-containing protein C17D11.08 OS=Schizosaccharomyces pombe (strain 972 / ATCC 24843) GN=SPBC17D11.08 PE=1 SV=1	VDESVAKDSTTPNELSK	7		sp|O13637|SEC31_SCHPO	Protein transport protein sec31 OS=Schizosaccharomyces pombe (strain 972 / ATCC 24843) GN=sec31 PE=1 SV=1	0.8707
9735	838.9451	4	0.1562	0.98	-7.65	TGKYVLAAGNER	3		sp|Q9C1X0|YN55_SCHPO	Uncharacterized WD repeat-containing protein C713.05 OS=Schizosaccharomyces pombe (strain 972 / ATCC 24843) GN=SPBC713.05 PE=3 SV=1	SNLEKLVADHTIQELAR	5		sp|Q10186|YAWC_SCHPO	Uncharacterized bHLH domain-containing protein C3F10.12c OS=Schizosaccharomyces pombe (strain 972 / ATCC 24843) GN=SPAC3F10.12c PE=3 SV=1	0.8707
3216	897.6994	4	0.1562	0.99	-5.45	KSVNQPK	1		sp|O74978|YQL5_SCHPO	Uncharacterized RNA-binding protein C1827.05c OS=Schizosaccharomyces pombe (strain 972 / ATCC 24843) GN=SPCC1827.05c PE=3 SV=1	KENAVDTTIAKPFDSDEDIADVEK	1		sp|Q9C0U9|YQD3_SCHPO	Uncharacterized transporter PB1C11.03 OS=Schizosaccharomyces pombe (strain 972 / ATCC 24843) GN=SPCPB1C11.03 PE=1 SV=1	0.8707
9092	887.73004	4	0.1560	0.98	-3.37	NPQEVKLAPPSSFAK	6		sp|Q9UT10|YLW5_SCHPO	Uncharacterized GTP-binding protein P8A3.05 OS=Schizosaccharomyces pombe (strain 972 / ATCC 24843) GN=SPAP8A3.05 PE=3 SV=1	RTPNKPLQESSINSVK	5		sp|Q9USR9|CENPC_SCHPO	Centromere protein 3 OS=Schizosaccharomyces pombe (strain 972 / ATCC 24843) GN=cnp3 PE=4 SV=2	0.8707
4586	660.54114	5	0.1559	0.99	4.59	KSGIVETFEEVVR	1		sp|P50998|AMPD_SCHPO	AMP deaminase OS=Schizosaccharomyces pombe (strain 972 / ATCC 24843) GN=ada1 PE=1 SV=3	METNGSFSGARLVDGK	1		sp|Q9USW8|YHY1_SCHPO	Uncharacterized protein C19C7.01 OS=Schizosaccharomyces pombe (strain 972 / ATCC 24843) GN=SPBC19C7.01 PE=4 SV=2	0.8707
4287	541.9442	3	0.1558	1.00	2.26	GQYKK	4		sp|O42877|FCF2_SCHPO	rRNA-processing protein fcf2 OS=Schizosaccharomyces pombe (strain 972 / ATCC 24843) GN=fcf2 PE=3 SV=1	NACKGDAK	4	57.02146@C;	sp|Q10307|YD52_SCHPO	Uncharacterized protein C6C3.02c OS=Schizosaccharomyces pombe (strain 972 / ATCC 24843) GN=SPAC6C3.02c PE=4 SV=1	0.8707
1727	644.3705	4	0.1558	0.99	8.44	TSTLKQK	5		sp|G2TRM0|FMC1_SCHPO	ATP synthase assembly factor fmc1; mitochondrial OS=Schizosaccharomyces pombe (strain 972 / ATCC 24843) GN=fmc1 PE=2 SV=1	KELIEQTYPEILR	1		sp|O42945|DHX15_SCHPO	Probable pre-mRNA-splicing factor ATP-dependent RNA helicase prp43 OS=Schizosaccharomyces pombe (strain 972 / ATCC 24843) GN=prp43 PE=3 SV=1	0.8707
3013	721.00146	5	0.1558	0.97	5.76	EKASATASGIAVLADSIK	2		sp|O60121|YH77_SCHPO	Uncharacterized protein C16G5.07c OS=Schizosaccharomyces pombe (strain 972 / ATCC 24843) GN=SPBC16G5.07c PE=3 SV=1	EKASATASGIAVLADSIK	2		sp|O60121|YH77_SCHPO	Uncharacterized protein C16G5.07c OS=Schizosaccharomyces pombe (strain 972 / ATCC 24843) GN=SPBC16G5.07c PE=3 SV=1	0.8707
6219	553.0263	4	0.1558	0.99	-2.65	MSENSTDSK	1		sp|O13799|YE02_SCHPO	Uncharacterized helicase C17H9.02 OS=Schizosaccharomyces pombe (strain 972 / ATCC 24843) GN=SPAC17H9.02 PE=1 SV=1	LIDALASKDK	8		sp|P40383|XRN1_SCHPO	5'-3' exoribonuclease 1 OS=Schizosaccharomyces pombe (strain 972 / ATCC 24843) GN=exo2 PE=1 SV=1	0.8707
7946	1038.891	3	0.1557	0.99	-0.94	SSLEKPKANR	7		sp|Q9HE01|YKP3_SCHPO	Uncharacterized protein C589.03c OS=Schizosaccharomyces pombe (strain 972 / ATCC 24843) GN=SPAC589.03c PE=4 SV=1	KNVDLDPITMTIFANR	1		sp|Q10093|YAOE_SCHPO	Uncharacterized protein C11D3.14c OS=Schizosaccharomyces pombe (strain 972 / ATCC 24843) GN=SPAC11D3.14c PE=3 SV=1	0.8707
6150	924.96533	4	0.1557	0.96	0.59	KTIDHFDAGK	1		sp|Q9USN5|GDH2_SCHPO	Probable NAD-specific glutamate dehydrogenase OS=Schizosaccharomyces pombe (strain 972 / ATCC 24843) GN=gdh2 PE=3 SV=1	NEETSINIPNETAVKEFHDLK	15		sp|O13799|YE02_SCHPO	Uncharacterized helicase C17H9.02 OS=Schizosaccharomyces pombe (strain 972 / ATCC 24843) GN=SPAC17H9.02 PE=1 SV=1	0.8707
7309	734.0012	5	0.1557	0.98	-4.46	MLVYYGGSALSVQSKK	1		sp|O14228|PUR4_SCHPO	Probable phosphoribosylformylglycinamidine synthase OS=Schizosaccharomyces pombe (strain 972 / ATCC 24843) GN=ade3 PE=3 SV=1	YVCLYDIITGVLIKK	14	57.02146@C;	sp|Q9C1X1|PWP2_SCHPO	Periodic tryptophan protein 2 homolog OS=Schizosaccharomyces pombe (strain 972 / ATCC 24843) GN=SPBC713.04c PE=1 SV=1	0.8707
7938	903.7216	4	0.1555	0.98	-2.43	LSGVVEGIFQKCYAK	11	57.02146@C;	sp|O74762|RPN2_SCHPO	26S proteasome regulatory subunit rpn2 OS=Schizosaccharomyces pombe (strain 972 / ATCC 24843) GN=rpn2 PE=1 SV=1	VSSYFTDSVLLSMAKK	15		sp|Q09811|HUS2_SCHPO	ATP-dependent DNA helicase hus2/rqh1 OS=Schizosaccharomyces pombe (strain 972 / ATCC 24843) GN=rqh1 PE=1 SV=1	0.8707
4333	769.65594	4	0.1555	0.99	4.76	NELEKLNFSSLK	5		sp|O59770|PSA7_SCHPO	Probable proteasome subunit alpha type-7 OS=Schizosaccharomyces pombe (strain 972 / ATCC 24843) GN=pre10 PE=1 SV=1	FSSTKAAAGTYEGVK	5		sp|Q9USP8|IDH2_SCHPO	Isocitrate dehydrogenase [NAD] subunit 2; mitochondrial OS=Schizosaccharomyces pombe (strain 972 / ATCC 24843) GN=idh2 PE=1 SV=2	0.8876
4497	906.684	4	0.1553	0.98	4.11	KSLSSEFDIR	1		sp|O13921|MSH1_SCHPO	MutS protein homolog 1 OS=Schizosaccharomyces pombe (strain 972 / ATCC 24843) GN=msh1 PE=3 SV=2	MSATSINPNNWHWTSKDCR	16	57.02146@C;	sp|Q9P782|YNY8_SCHPO	Uncharacterized protein C1711.08 OS=Schizosaccharomyces pombe (strain 972 / ATCC 24843) GN=SPBC1711.08 PE=2 SV=1	0.8876
4074	831.12524	3	0.1553	0.97	5.20	SAFKEAVSR	4		sp|Q1MTN8|YGC1_SCHPO	UPF0661 TPR repeat-containing protein C16D10.01c OS=Schizosaccharomyces pombe (strain 972 / ATCC 24843) GN=SPBC16D10.01c PE=3 SV=2	MAIPKVGINGFGR	1		sp|P78958|G3P1_SCHPO&sp|O43026|G3P2_SCHPO	Glyceraldehyde-3-phosphate dehydrogenase 1 OS=Schizosaccharomyces pombe (strain 972 / ATCC 24843) GN=tdh1 PE=1 SV=1	0.8876
8294	818.9062	4	0.1553	0.96	-10.82	KEESSNK	1		sp|O42826|PDH1_SCHPO	Protein pdh1 OS=Schizosaccharomyces pombe (strain 972 / ATCC 24843) GN=pdh1 PE=3 SV=1	YPKGNYFLPTLLVDATNEMK	3		sp|Q9P7K9|YOSF_SCHPO	Putative aldehyde dehydrogenase-like protein C21C3 OS=Schizosaccharomyces pombe (strain 972 / ATCC 24843) GN=SPBC21C3.15c PE=3 SV=1	0.8876
8691	1051.2421	3	0.1553	1.00	-2.79	KEFTLLIEGIK	1		sp|Q09853|MON2_SCHPO	Protein MON2 homolog OS=Schizosaccharomyces pombe (strain 972 / ATCC 24843) GN=mon2 PE=1 SV=1	KYGLNMLVSVDEEVK	1		sp|O14417|MAD2_SCHPO	Mitotic spindle checkpoint component mad2 OS=Schizosaccharomyces pombe (strain 972 / ATCC 24843) GN=mad2 PE=1 SV=1	0.8876
5851	815.2056	4	0.1553	0.99	8.40	ELLKPSASVALQR	4		sp|O74894|PRS6B_SCHPO	26S protease regulatory subunit 6B homolog OS=Schizosaccharomyces pombe (strain 972 / ATCC 24843) GN=rpt3 PE=3 SV=1	VSGSELVQKYIGEGSR	9		sp|P41836|PRS8_SCHPO	26S protease regulatory subunit 8 homolog OS=Schizosaccharomyces pombe (strain 972 / ATCC 24843) GN=let1 PE=3 SV=1	0.8876
1739	492.47812	5	0.1553	1.00	10.23	FYKNGSWIK	3		sp|O14310|NP106_SCHPO	Nucleoporin npp106 OS=Schizosaccharomyces pombe (strain 972 / ATCC 24843) GN=npp106 PE=1 SV=1	KTDVVGIVGYK	1		sp|Q9HGM8|KU80_SCHPO	ATP-dependent DNA helicase II subunit 2 OS=Schizosaccharomyces pombe (strain 972 / ATCC 24843) GN=pku80 PE=1 SV=1	0.8876
5533	764.63666	4	0.1552	0.97	7.03	EETKDR	4		sp|Q9P7D1|YOFI_SCHPO	Uncharacterized protein P4H10.18c OS=Schizosaccharomyces pombe (strain 972 / ATCC 24843) GN=SPBP4H10.18c PE=4 SV=1	MSWQAYVDTSLLGTGKIDR	1		sp|P39825|PROF_SCHPO	Profilin OS=Schizosaccharomyces pombe (strain 972 / ATCC 24843) GN=cdc3 PE=1 SV=1	0.8876
9925	1064.5405	4	0.1551	0.93	5.17	DNYGPYLPNVGPKISGADR	13		sp|Q9P7L5|OAT_SCHPO	Ornithine aminotransferase car2 OS=Schizosaccharomyces pombe (strain 972 / ATCC 24843) GN=car2 PE=2 SV=1	LFTLGLGNSDDGLKSTFGDK	14		sp|O13681|IINMP_SCHPO	Integral inner nuclear membrane protein ima1 OS=Schizosaccharomyces pombe (strain 972 / ATCC 24843) GN=IMA1 PE=4 SV=2	0.8876
6114	593.679	5	0.1551	0.97	-5.19	MDSPSHSREAR	1		sp|O59733|SYF2_SCHPO	Pre-mRNA-splicing factor syf2 OS=Schizosaccharomyces pombe (strain 972 / ATCC 24843) GN=syf2 PE=1 SV=1	KDAVDVTECVGYAK	1	57.02146@C;	sp|O42898|COMT1_SCHPO	Probable catechol O-methyltransferase 1 OS=Schizosaccharomyces pombe (strain 972 / ATCC 24843) GN=SPBC119.03 PE=3 SV=1	0.8876
5644	840.7771	3	0.1550	0.98	-6.59	IWELKK	5		sp|O74549|UBC12_SCHPO	NEDD8-conjugating enzyme ubc12 OS=Schizosaccharomyces pombe (strain 972 / ATCC 24843) GN=ubc12 PE=3 SV=1	DPSSHVKSPENIEK	7		sp|Q9URT2|YJU3_SCHPO	Uncharacterized protein P25A2.03 OS=Schizosaccharomyces pombe (strain 972 / ATCC 24843) GN=SPCP25A2.03 PE=1 SV=1	0.8876
2969	756.14606	4	0.1550	0.99	-1.94	DKFENLGAR	2		sp|Q09864|HSP60_SCHPO	Heat shock protein 60; mitochondrial OS=Schizosaccharomyces pombe (strain 972 / ATCC 24843) GN=hsp60 PE=1 SV=1	CPHQVGKPISKGINSGR	7	57.02146@C;	sp|Q9UUJ9|ACH1_SCHPO	Acetyl-CoA hydrolase OS=Schizosaccharomyces pombe (strain 972 / ATCC 24843) GN=ach1 PE=2 SV=1	0.8876
4743	705.3884	4	0.1550	0.98	0.52	SKINLNNSK	2		sp|Q09773|MUG62_SCHPO	Meiotically up-regulated gene 62 protein OS=Schizosaccharomyces pombe (strain 972 / ATCC 24843) GN=mug62 PE=1 SV=1	ILVEFLSSKSQQER	9		sp|O74728|YH93_SCHPO	Uncharacterized endoplasmic reticulum membrane protein C1709.03 OS=Schizosaccharomyces pombe (strain 972 / ATCC 24843) GN=SPBC1709.03 PE=3 SV=2	0.8876
6207	661.32416	3	0.1549	0.99	-1.79	MAGGHKK	6		sp|Q9HGL9|WHI5_SCHPO	Cell cycle transcriptional repressor whi5 OS=Schizosaccharomyces pombe (strain 972 / ATCC 24843) GN=whi5 PE=1 SV=1	MFTNNFSQK	1		sp|O94625|SPJ1_SCHPO	DnaJ-related protein spj1 OS=Schizosaccharomyces pombe (strain 972 / ATCC 24843) GN=spj1 PE=2 SV=2	0.8876
6445	421.2505	3	0.1549	1.00	6.78	SSAKK	4		sp|O59735|LAC1_SCHPO	Sphingosine N-acyltransferase lac1 OS=Schizosaccharomyces pombe (strain 972 / ATCC 24843) GN=lac1 PE=1 SV=2	MIGKR	1		sp|O42957|ULP1_SCHPO	Ubiquitin-like-specific protease 1 OS=Schizosaccharomyces pombe (strain 972 / ATCC 24843) GN=ulp1 PE=3 SV=1	0.8876
9025	1204.4055	4	0.1548	0.99	5.38	SSLEKPKANR	7		sp|Q9HE01|YKP3_SCHPO	Uncharacterized protein C589.03c OS=Schizosaccharomyces pombe (strain 972 / ATCC 24843) GN=SPAC589.03c PE=4 SV=1	MPPAVSSETSTIVPQQVIVHPLVLLSAVDSYNR	1		sp|O74440|RPN8_SCHPO	26S proteasome regulatory subunit rpn8 OS=Schizosaccharomyces pombe (strain 972 / ATCC 24843) GN=rpn8 PE=3 SV=1	0.8876
1751	549.30115	5	0.1548	1.00	-5.79	KILAPR	1		sp|O60055|UTP20_SCHPO	U3 small nucleolar RNA-associated protein 20 OS=Schizosaccharomyces pombe (strain 972 / ATCC 24843) GN=utp20 PE=3 SV=1	HFEQVINEKHEDALAK	9		sp|O74762|RPN2_SCHPO	26S proteasome regulatory subunit rpn2 OS=Schizosaccharomyces pombe (strain 972 / ATCC 24843) GN=rpn2 PE=1 SV=1	0.8876
4370	748.87933	4	0.1548	0.93	2.37	SAPSSEKQSK	7		sp|O59816|ODP2_SCHPO	Dihydrolipoyllysine-residue acetyltransferase component of pyruvate dehydrogenase complex; mitochondrial OS=Schizosaccharomyces pombe (strain 972 / ATCC 24843) GN=lat1 PE=3 SV=1	ATKPAAVDDYSSFIGHK	3		sp|Q9USD4|ALG12_SCHPO	Probable Dol-P-Man:Man(7)GlcNAc(2)-PP-Dol alpha-1;6-mannosyltransferase OS=Schizosaccharomyces pombe (strain 972 / ATCC 24843) GN=alg12 PE=3 SV=2	0.8876
7694	917.4489	4	0.1548	0.97	-2.33	SKGMTIED	2		sp|O94633|DPM3_SCHPO	Dolichol-phosphate mannosyltransferase subunit 3 OS=Schizosaccharomyces pombe (strain 972 / ATCC 24843) GN=dpm3 PE=1 SV=1	NLTNTAAAPTTYEYKRPTSSYTAK	15		sp|Q9Y7U0|YCJE_SCHPO	Uncharacterized protein C63.14 OS=Schizosaccharomyces pombe (strain 972 / ATCC 24843) GN=SPCC63.14 PE=1 SV=1	0.8876
6302	1120.5466	3	0.1547	0.90	-5.38	KGFSEK	1		sp|O74881|BTB1_SCHPO	BTB/POZ domain-containing protein 1 OS=Schizosaccharomyces pombe (strain 972 / ATCC 24843) GN=btb1 PE=1 SV=1	MSLNPHQIFNESGIQERGENAR	1		sp|Q10147|TCPB_SCHPO	Probable T-complex protein 1 subunit beta OS=Schizosaccharomyces pombe (strain 972 / ATCC 24843) GN=cct2 PE=3 SV=1	0.8876
5408	839.90656	4	0.1547	0.92	-0.58	ASEGGGGKGIR	8		sp|P78820|ACAC_SCHPO	Acetyl-CoA carboxylase OS=Schizosaccharomyces pombe (strain 972 / ATCC 24843) GN=cut6 PE=1 SV=2	FDNDDKTVPHIGWNSCAVR	6	57.02146@C;	sp|O94303|HIS5_SCHPO	Imidazole glycerol phosphate synthase hisHF OS=Schizosaccharomyces pombe (strain 972 / ATCC 24843) GN=his4 PE=3 SV=3	0.8876
8375	1253.6796	3	0.1547	0.95	8.45	IFLLAYSSSKNR	10		sp|Q9P7M4|YIOE_SCHPO	Uncharacterized protein SPAP27G11.14c OS=Schizosaccharomyces pombe (strain 972 / ATCC 24843) GN=SPAP27G11.14c PE=4 SV=1	MVIALSDSFIENPRSFLQR	1		sp|O94450|YFF4_SCHPO	UPF0616 protein C1687.04 OS=Schizosaccharomyces pombe (strain 972 / ATCC 24843) GN=SPAC1687.04 PE=1 SV=1	0.8876
9061	722.38947	4	0.1547	0.97	-8.04	KINSNVNK	1		sp|Q9P780|NPL4_SCHPO	Nuclear protein localization protein 4 OS=Schizosaccharomyces pombe (strain 972 / ATCC 24843) GN=npl4 PE=3 SV=2	KTVITEPLLSSEISCR	1	57.02146@C;	sp|Q9USI4|SAC32_SCHPO	SAC3 family protein 2 OS=Schizosaccharomyces pombe (strain 972 / ATCC 24843) GN=SPCC70.06 PE=3 SV=1	0.8876
6874	1115.2194	3	0.1547	0.98	-3.80	FDPNKDVESYISK	5		sp|P0CT42|TF27_SCHPO&sp|P0CT39|TF26_SCHPO&sp|P0CT37|TF24_SCHPO&sp|P0CT35|TF22_SCHPO&sp|P0CT40|TF29_SCHPO&sp|P0CT41|TF212_SCHPO&sp|P0CT43|TF28_SCHPO&sp|Q9UR07|TF211_SCHPO&sp|P0CT38|TF25_SCHPO&sp|P0CT36|TF23_SCHPO&sp|P0CT34|TF21_SCHPO	Transposon Tf2-7 polyprotein OS=Schizosaccharomyces pombe (strain 972 / ATCC 24843) GN=Tf2-7 PE=3 SV=1	EITDDLKPDKSFTR	10		sp|Q9URU2|DNA2_SCHPO	DNA replication ATP-dependent helicase/nuclease dna2 OS=Schizosaccharomyces pombe (strain 972 / ATCC 24843) GN=dna2 PE=1 SV=2	0.8876
9103	854.466	4	0.1546	0.99	7.87	KYTASMEILPPENK	1		sp|O13935|TRM4B_SCHPO	Multisite-specific tRNA:(cytosine-C(5))-methyltransferase trm4b OS=Schizosaccharomyces pombe (strain 972 / ATCC 24843) GN=trm4b PE=3 SV=2	LKPFTKTMQIHANK	2		sp|O74844|FTA7_SCHPO	Kinetochore protein fta7 OS=Schizosaccharomyces pombe (strain 972 / ATCC 24843) GN=fta7 PE=1 SV=1	0.8876
6767	778.6544	4	0.1546	0.97	1.41	KQYLGPSFK	1		sp|O94675|MAM33_SCHPO	Mitochondrial acidic protein mam33 OS=Schizosaccharomyces pombe (strain 972 / ATCC 24843) GN=SPBC776.07 PE=3 SV=1	MATSSLTPGVSLDENGSIK	1		sp|O14277|RS5A_SCHPO	40S ribosomal protein S5-A OS=Schizosaccharomyces pombe (strain 972 / ATCC 24843) GN=rps5a PE=3 SV=1	0.8876
5804	731.6001	4	0.1545	0.99	-6.10	AKEAQR	2		sp|O94345|RM08_SCHPO	54S ribosomal protein L8; mitochondrial OS=Schizosaccharomyces pombe (strain 972 / ATCC 24843) GN=mrpl8 PE=3 SV=1	LEDSGMKVYGGLNYYCSK	7	57.02146@C;	sp|O42853|RPAP2_SCHPO	Putative RNA polymerase II subunit B1 CTD phosphatase rtr1 OS=Schizosaccharomyces pombe (strain 972 / ATCC 24843) GN=SPAC23A1.16c PE=3 SV=1	0.8876
9080	959.7105	4	0.1545	0.95	-3.44	MSDSFHYQYDR	1		sp|Q10486|YDFF_SCHPO	Uncharacterized protein C17C9.15c OS=Schizosaccharomyces pombe (strain 972 / ATCC 24843) GN=SPAC17C9.15c PE=4 SV=1	FLELDVTEKFLSSAMPPGLR	9		sp|P15258|RAL2_SCHPO	Protein ral2 OS=Schizosaccharomyces pombe (strain 972 / ATCC 24843) GN=ral2 PE=1 SV=1	0.8876
7194	769.6466	4	0.1545	0.96	-10.01	TRPGKCFR	5	57.02146@C;	sp|O42945|DHX15_SCHPO	Probable pre-mRNA-splicing factor ATP-dependent RNA helicase prp43 OS=Schizosaccharomyces pombe (strain 972 / ATCC 24843) GN=prp43 PE=3 SV=1	TTKNVSPGVMTSDLIPEK	3		sp|O13855|YEX1_SCHPO	Uncharacterized protein C1A6.01c OS=Schizosaccharomyces pombe (strain 972 / ATCC 24843) GN=SPAC1A6.01c PE=1 SV=3	0.8876
3072	649.3532	4	0.1544	0.96	5.27	KLLDHLK	1		sp|Q10064|YAMB_SCHPO	Uncharacterized PI3/PI4-kinase family protein C1F5.11c OS=Schizosaccharomyces pombe (strain 972 / ATCC 24843) GN=SPAC1F5.11c PE=3 SV=1	VDSANSNKNATNDIK	8		sp|Q9P7W6|MLH1_SCHPO	Putative MutL protein homolog 1 OS=Schizosaccharomyces pombe (strain 972 / ATCC 24843) GN=mlh1 PE=2 SV=1	0.8876
10052	1022.8736	3	0.1543	0.98	5.89	IEEKTNEAQR	4		sp|O59836|HIM1_SCHPO	Hsk1-interacting molecule 1 OS=Schizosaccharomyces pombe (strain 972 / ATCC 24843) GN=him1 PE=1 SV=1	YGIIYHSSFIGKAGAK	12		sp|O94514|NOP56_SCHPO	Nucleolar protein 56 OS=Schizosaccharomyces pombe (strain 972 / ATCC 24843) GN=nop56 PE=3 SV=1	0.8876
6819	700.8888	4	0.1542	0.98	-3.92	LDLVGGDKLILR	8		sp|O74397|ASND1_SCHPO	Asparagine synthetase domain-containing protein C4F6.11c OS=Schizosaccharomyces pombe (strain 972 / ATCC 24843) GN=SPBC4F6.11c PE=3 SV=1	DLDDKNSILYR	5		sp|O42948|YBPD_SCHPO	Uncharacterized WD repeat-containing protein C16H5.13 OS=Schizosaccharomyces pombe (strain 972 / ATCC 24843) GN=SPBC16H5.13 PE=4 SV=1	0.8876
1711	717.8355	4	0.1542	0.96	7.66	MAPSVATSLK	1		sp|Q09744|YB63_SCHPO	Uncharacterized FAD-binding protein C12C2.03c OS=Schizosaccharomyces pombe (strain 972 / ATCC 24843) GN=SPBC12C2.03c PE=3 SV=1	CSGEKPSCQACSNNK	5	57.02146@C;	sp|Q9HDX1|YKN4_SCHPO	Uncharacterized transcriptional regulatory protein PB1A11.04c OS=Schizosaccharomyces pombe (strain 972 / ATCC 24843) GN=SPAPB1A11.04c PE=3 SV=1	0.8876
3567	692.5589	5	0.1542	1.00	-5.79	TSVSLQKAIR	7		sp|Q9URW7|VPS17_SCHPO	Vacuolar protein sorting-associated protein 17 OS=Schizosaccharomyces pombe (strain 972 / ATCC 24843) GN=vps17 PE=3 SV=1	SEAAESQLEELEEETKQLR	16		sp|Q02088|TPM_SCHPO	Tropomyosin OS=Schizosaccharomyces pombe (strain 972 / ATCC 24843) GN=cdc8 PE=3 SV=1	0.8876
10535	1293.6459	3	0.1541	0.90	8.69	FLSKTLDSNSLTHEK	4		sp|Q09682|PSA3_SCHPO	Probable proteasome subunit alpha type-3 OS=Schizosaccharomyces pombe (strain 972 / ATCC 24843) GN=SPAC13C5.01c PE=3 SV=1	MVSFESSFERGTDFLNR	1		sp|Q9UUD8|YOD1_SCHPO	Uncharacterized peptidase C18A7.01 OS=Schizosaccharomyces pombe (strain 972 / ATCC 24843) GN=SPBC18A7.01 PE=3 SV=1	0.8876
4185	747.1859	5	0.1541	0.95	6.94	LTDFGLSSGIISKK	13		sp|Q09898|SID2_SCHPO	Serine/threonine-protein kinase sid2 OS=Schizosaccharomyces pombe (strain 972 / ATCC 24843) GN=sid2 PE=1 SV=1	IGDSLFDEAGSKNVESMMAK	12		sp|O60101|PGK_SCHPO	Phosphoglycerate kinase OS=Schizosaccharomyces pombe (strain 972 / ATCC 24843) GN=pgk1 PE=1 SV=1	0.8876
7735	862.7586	3	0.1540	0.97	3.12	NLEEEKAK	6		sp|O13620|MRD1_SCHPO	Multiple RNA-binding domain-containing protein 1 OS=Schizosaccharomyces pombe (strain 972 / ATCC 24843) GN=mrd1 PE=3 SV=1	MLMTASQQDQHAK	1		sp|Q9P7Y8|MID2_SCHPO	Septin ring organizing protein mid2 OS=Schizosaccharomyces pombe (strain 972 / ATCC 24843) GN=mid2 PE=1 SV=2	0.8876
7860	758.4167	4	0.1540	1.00	2.82	KKPVDVSYAGLAR	1		sp|Q9URV3|MUG2_SCHPO	Meiotically up-regulated gene 2 protein OS=Schizosaccharomyces pombe (strain 972 / ATCC 24843) GN=mug2 PE=1 SV=1	NVLSPEAKEHTHK	8		sp|Q09894|YAI7_SCHPO	Uncharacterized protein C24B11.07c OS=Schizosaccharomyces pombe (strain 972 / ATCC 24843) GN=SPAC24B11.07c PE=1 SV=1	0.8876
9675	819.45874	3	0.1540	0.99	-9.64	KHDALVK	1		sp|Q10057|PDI1_SCHPO	Putative protein disulfide-isomerase C1F5.02 OS=Schizosaccharomyces pombe (strain 972 / ATCC 24843) GN=SPAC1F5.02 PE=3 SV=1	INLAYSSSIVTKGR	12		sp|P22189|ATC3_SCHPO	Calcium-transporting ATPase 3 OS=Schizosaccharomyces pombe (strain 972 / ATCC 24843) GN=cta3 PE=1 SV=1	0.8876
7240	926.2175	4	0.1540	0.97	-3.83	YIKLCFDEQISK	3	57.02146@C;	sp|Q9UTI6|ECT1_SCHPO	Probable ethanolamine-phosphate cytidylyltransferase OS=Schizosaccharomyces pombe (strain 972 / ATCC 24843) GN=SPAC15E1.05c PE=2 SV=1	KYMATVSPIFYTHFTSK	1		sp|O94510|AGN2_SCHPO	Glucan endo-1;3-alpha-glucosidase agn2 OS=Schizosaccharomyces pombe (strain 972 / ATCC 24843) GN=agn2 PE=2 SV=2	0.8876
7929	911.7113	4	0.1540	0.99	4.16	MEKSISSISK	1		sp|Q9US37|YFZ4_SCHPO	Uncharacterized transporter C1039.04 OS=Schizosaccharomyces pombe (strain 972 / ATCC 24843) GN=SPAC1039.04 PE=3 SV=1	AGKMSAAPTPHNTPSGTSAPNFGAK	3		sp|O59797|YCO6_SCHPO	Putative nucleosome assembly protein C364.06 OS=Schizosaccharomyces pombe (strain 972 / ATCC 24843) GN=SPCC364.06 PE=1 SV=1	0.8876
4563	754.6638	4	0.1540	0.97	5.35	QIAKFVVSLGER	4		sp|O42931|PRS7_SCHPO	26S protease regulatory subunit 7 homolog OS=Schizosaccharomyces pombe (strain 972 / ATCC 24843) GN=rpt1 PE=1 SV=2	VKAMEVDEKPTER	2		sp|O14126|PRS6A_SCHPO	26S protease regulatory subunit 6A OS=Schizosaccharomyces pombe (strain 972 / ATCC 24843) GN=tbp1 PE=3 SV=1	0.8876
5463	793.9171	4	0.1540	0.96	6.70	LAKANLAEPITEAK	3		sp|O94548|MTC1_SCHPO	Maintenance of telomere capping protein 1 OS=Schizosaccharomyces pombe (strain 972 / ATCC 24843) GN=SPCC1322.09 PE=3 SV=1	KDAVNEEELYDNK	1		sp|Q1MTS0|YBH9_SCHPO	Uncharacterized protein C3B8.09 OS=Schizosaccharomyces pombe (strain 972 / ATCC 24843) GN=SPBC3B8.09 PE=1 SV=1	0.8876
1207	453.89438	3	0.1539	0.88	-5.03	MAGGHK	1		sp|Q9HGL9|WHI5_SCHPO	Cell cycle transcriptional repressor whi5 OS=Schizosaccharomyces pombe (strain 972 / ATCC 24843) GN=whi5 PE=1 SV=1	MSGISK	1		sp|O74386|YNVB_SCHPO	Uncharacterized methyltransferase C3H7.11 OS=Schizosaccharomyces pombe (strain 972 / ATCC 24843) GN=SPBC3H7.11 PE=3 SV=1	0.8876
8011	852.67633	4	0.1539	0.95	-3.51	KSKPNSSSNQVSSR	1		sp|Q9UT30|BRR6_SCHPO	Nucleus export protein brr6 OS=Schizosaccharomyces pombe (strain 972 / ATCC 24843) GN=brr6 PE=1 SV=1	MTEISELASSSQKPEK	1		sp|Q10082|YAO3_SCHPO	Uncharacterized protein C11D3.03c OS=Schizosaccharomyces pombe (strain 972 / ATCC 24843) GN=SPAC11D3.03c PE=4 SV=1	0.8876
7912	808.8966	4	0.1539	0.98	-8.61	VKGNSTSGGNDIK	2		sp|P27584|GPA1_SCHPO	Guanine nucleotide-binding protein alpha-1 subunit OS=Schizosaccharomyces pombe (strain 972 / ATCC 24843) GN=gpa1 PE=3 SV=4	GDVMDKLSPQQICTAR	6	57.02146@C;	sp|Q9P7Y0|SSR4_SCHPO	SWI/SNF and RSC complexes subunit ssr4 OS=Schizosaccharomyces pombe (strain 972 / ATCC 24843) GN=ssr4 PE=1 SV=1	0.8876
5287	653.359	4	0.1539	0.98	-9.26	EKSGISNSLFK	2		sp|O14248|TEA3_SCHPO	Tip elongation aberrant protein 3 OS=Schizosaccharomyces pombe (strain 972 / ATCC 24843) GN=tea3 PE=1 SV=1	TIKGSQIELFK	3		sp|Q9UT41|BST1_SCHPO	GPI inositol-deacylase OS=Schizosaccharomyces pombe (strain 972 / ATCC 24843) GN=bst1 PE=3 SV=1	0.8876
3413	665.6339	4	0.1539	0.91	-2.48	TFLAEAAKR	8		sp|P87144|SYTC_SCHPO	Threonine--tRNA ligase; cytoplasmic OS=Schizosaccharomyces pombe (strain 972 / ATCC 24843) GN=ths1 PE=3 SV=1	AVKVTVISLAQCVK	3	57.02146@C;	sp|O74564|WTF9_SCHPO	Uncharacterized protein wtf9 OS=Schizosaccharomyces pombe (strain 972 / ATCC 24843) GN=wtf9 PE=3 SV=1	0.8876
1954	816.9358	4	0.1538	0.99	0.00	IAGQVSMQSLEKIK	12		sp|O13615|PRP46_SCHPO	Pre-mRNA-splicing factor prp5 OS=Schizosaccharomyces pombe (strain 972 / ATCC 24843) GN=prp5 PE=1 SV=1	MSYNGKDLGELQLK	1		sp|Q9P7U7|YP13_SCHPO	Uncharacterized protein P4G3.03 OS=Schizosaccharomyces pombe (strain 972 / ATCC 24843) GN=SPBP4G3.03 PE=4 SV=1	0.8876
4136	529.9298	5	0.1538	1.00	7.39	QPRPVIPKGR	8		sp|O42861|FFT3_SCHPO	ATP-dependent helicase fft3 OS=Schizosaccharomyces pombe (strain 972 / ATCC 24843) GN=fft3 PE=1 SV=1	FKQNLLFLLPK	2		sp|O13956|TSR1_SCHPO	Ribosome biogenesis protein tsr1 homolog OS=Schizosaccharomyces pombe (strain 972 / ATCC 24843) GN=SPAC23H4.15 PE=3 SV=1	0.8876
6720	831.6943	4	0.1538	0.95	0.00	MSTPTTVYRSLLR	1		sp|G2TRM0|FMC1_SCHPO	ATP synthase assembly factor fmc1; mitochondrial OS=Schizosaccharomyces pombe (strain 972 / ATCC 24843) GN=fmc1 PE=2 SV=1	KQTIFNHNLLDYR	1		sp|Q9P7J7|ADA2_SCHPO	Transcriptional adapter 2 OS=Schizosaccharomyces pombe (strain 972 / ATCC 24843) GN=ada2 PE=1 SV=1	0.8876
9907	954.8569	3	0.1537	1.00	1.28	EITEIGKNAASK	7		sp|O94429|RRF2M_SCHPO	Ribosome-releasing factor 2; mitochondrial OS=Schizosaccharomyces pombe (strain 972 / ATCC 24843) GN=mef2 PE=3 SV=1	MQFDDIITKILK	1		sp|O60092|YO2B_SCHPO	Uncharacterized protein C14C8.11c OS=Schizosaccharomyces pombe (strain 972 / ATCC 24843) GN=SPBC14C8.11c PE=4 SV=2	0.8876
2429	688.6023	4	0.1536	0.97	-10.21	KELETIEK	1		sp|Q9UUN3|YQ86_SCHPO	Uncharacterized protein C297.06c OS=Schizosaccharomyces pombe (strain 972 / ATCC 24843) GN=SPCC297.06c PE=4 SV=2	DVKWLSAGFDMIDK	3		sp|O94615|PPR8_SCHPO	Pentatricopeptide repeat-containing protein 8; mitochondrial OS=Schizosaccharomyces pombe (strain 972 / ATCC 24843) GN=ppr8 PE=4 SV=1	0.8876
2943	738.3997	3	0.1536	0.99	8.72	KEEEAR	1		sp|O94652|GLE1_SCHPO	Nucleoporin gle1 OS=Schizosaccharomyces pombe (strain 972 / ATCC 24843) GN=gle1 PE=3 SV=1	KALPNVTSEEVK	1		sp|O13651|SYIC_SCHPO	Isoleucine--tRNA ligase; cytoplasmic OS=Schizosaccharomyces pombe (strain 972 / ATCC 24843) GN=irs1 PE=3 SV=1	0.8876
5806	928.2377	4	0.1536	1.00	-9.02	KGFIFMSQLLYLR	1		sp|Q9UTB2|SYSM_SCHPO	Serine--tRNA ligase; mitochondrial OS=Schizosaccharomyces pombe (strain 972 / ATCC 24843) GN=dia4 PE=3 SV=2	MLSFAGGEPNPSKFPIHK	13		sp|Q9Y7S6|AATR3_SCHPO	Aromatic amino acid aminotransferase C569.07 OS=Schizosaccharomyces pombe (strain 972 / ATCC 24843) GN=SPCC569.07 PE=3 SV=1	0.8876
2924	765.634	4	0.1535	0.99	5.11	MISHVLVK	1		sp|Q9US28|YKA1_SCHPO	Uncharacterized FAD-binding protein C1783.01 OS=Schizosaccharomyces pombe (strain 972 / ATCC 24843) GN=SPAC1783.01 PE=3 SV=1	SMVGHEEKVMSVDGYGDR	8		sp|Q9UTC7|YIDC_SCHPO	Uncharacterized WD repeat-containing protein C227.12 OS=Schizosaccharomyces pombe (strain 972 / ATCC 24843) GN=SPAC227.12 PE=3 SV=1	0.8876
7146	994.1499	3	0.1535	0.95	5.98	FSMISDAASKSR	10		sp|O36019|ATG13_SCHPO	Autophagy protein 13 OS=Schizosaccharomyces pombe (strain 972 / ATCC 24843) GN=atg13 PE=1 SV=1	KSSNSFFSWYYK	1		sp|O94377|ATPK_SCHPO	ATP synthase subunit f; mitochondrial OS=Schizosaccharomyces pombe (strain 972 / ATCC 24843) GN=atp17 PE=3 SV=1	0.8876
5177	774.6342	4	0.1534	0.98	1.18	MSESAPAGSK	1		sp|O74782|YGBA_SCHPO	Universal stress protein A family protein C25B2.10 OS=Schizosaccharomyces pombe (strain 972 / ATCC 24843) GN=SPBC25B2.10 PE=1 SV=1	MTEISELASSSQKPEKTK	13		sp|Q10082|YAO3_SCHPO	Uncharacterized protein C11D3.03c OS=Schizosaccharomyces pombe (strain 972 / ATCC 24843) GN=SPAC11D3.03c PE=4 SV=1	0.8876
4218	998.9517	4	0.1534	0.94	-6.05	MSESIQDQDHEK	1		sp|Q9HE12|YI31_SCHPO	Putative purine permease C1399.01c OS=Schizosaccharomyces pombe (strain 972 / ATCC 24843) GN=SPAC1399.01c PE=3 SV=1	HAFCETVYTCTSILPDNKPR	18	57.02146@C;	sp|O94460|TGT_SCHPO	Probable queuine tRNA-ribosyltransferase OS=Schizosaccharomyces pombe (strain 972 / ATCC 24843) GN=SPAC1687.19c PE=3 SV=1	0.8876
2750	724.7481	3	0.1534	0.98	10.91	LENKLHR	4		sp|Q9P7C2|MU109_SCHPO	Meiotically up-regulated gene 109 protein OS=Schizosaccharomyces pombe (strain 972 / ATCC 24843) GN=mug109 PE=1 SV=1	MDLAPRPLGR	1		sp|P78811|UGPA1_SCHPO	Probable UTP--glucose-1-phosphate uridylyltransferase OS=Schizosaccharomyces pombe (strain 972 / ATCC 24843) GN=fuy1 PE=1 SV=2	0.8876
8865	879.4212	4	0.1532	0.92	1.60	KSFTLNDFTYDFR	1		sp|Q9UT03|SLS1_SCHPO	Protein sls1 OS=Schizosaccharomyces pombe (strain 972 / ATCC 24843) GN=sls1 PE=3 SV=1	MSGHTDADEIHEILR	1		sp|Q7LKZ5|FAM50_SCHPO	FAM50 family protein C1020.12c OS=Schizosaccharomyces pombe (strain 972 / ATCC 24843) GN=xap5 PE=3 SV=2	0.8876
2675	583.34644	4	0.1532	1.00	1.15	DKKPKPK	3		sp|Q1MTR3|VID27_SCHPO	Vacuolar import and degradation protein 27 OS=Schizosaccharomyces pombe (strain 972 / ATCC 24843) GN=vid27 PE=1 SV=1	KHVSSLMPQVVK	1		sp|P87312|CLF1_SCHPO	Pre-mRNA-splicing factor cwf4 OS=Schizosaccharomyces pombe (strain 972 / ATCC 24843) GN=cwf4 PE=1 SV=1	0.8876
4548	877.44946	4	0.1532	0.96	-9.47	FEKPDEWRISK	3		sp|O42643|PRP22_SCHPO	Pre-mRNA-splicing factor ATP-dependent RNA helicase prp22 OS=Schizosaccharomyces pombe (strain 972 / ATCC 24843) GN=prp22 PE=1 SV=1	LMGLPEGGSTSGKHLTPPR	13		sp|Q9US56|MUG31_SCHPO	Meiotically up-regulated gene 31 protein OS=Schizosaccharomyces pombe (strain 972 / ATCC 24843) GN=mug31 PE=1 SV=1	0.8876
10369	857.9548	4	0.1532	1.00	-6.77	TKLQVFEENK	2		sp|Q9UTJ8|RAD50_SCHPO	DNA repair protein rad50 OS=Schizosaccharomyces pombe (strain 972 / ATCC 24843) GN=rad50 PE=1 SV=3	GLQVHGWIYDLSNGQIKK	17		sp|O94255|CAN_SCHPO	Carbonic anhydrase OS=Schizosaccharomyces pombe (strain 972 / ATCC 24843) GN=SPBP8B7.05c PE=1 SV=2	0.8876
2581	605.37585	4	0.1531	0.98	3.84	IKEYVLLK	2		sp|O43011|SYH_SCHPO	Histidine--tRNA ligase; mitochondrial OS=Schizosaccharomyces pombe (strain 972 / ATCC 24843) GN=hts1 PE=1 SV=2	AGIAKEIVLHPK	5		sp|Q9UT55|YI94_SCHPO	UPF0364 protein C806.04c OS=Schizosaccharomyces pombe (strain 972 / ATCC 24843) GN=SPAC806.04c PE=3 SV=2	0.8876
1642	925.12775	3	0.1531	1.00	4.84	HEKEIMDNK	3		sp|O74424|NU211_SCHPO	Nucleoporin nup211 OS=Schizosaccharomyces pombe (strain 972 / ATCC 24843) GN=nup211 PE=1 SV=1	MQSMQPSTVDKLK	11		sp|P79082|MGR2_SCHPO	Protein mgr2 OS=Schizosaccharomyces pombe (strain 972 / ATCC 24843) GN=mgr2 PE=2 SV=1	0.8876
5855	701.4168	4	0.1531	0.99	7.84	KTYARPVLIR	1		sp|Q9P7I7|YJNJ_SCHPO	Uncharacterized protein C24B10.19c OS=Schizosaccharomyces pombe (strain 972 / ATCC 24843) GN=SPCC24B10.19c PE=1 SV=2	YKIAGEVSQNVIK	2		sp|Q09184|CDB4_SCHPO	Curved DNA-binding protein OS=Schizosaccharomyces pombe (strain 972 / ATCC 24843) GN=cdb4 PE=1 SV=1	0.8876
4921	885.66003	4	0.1530	0.97	-0.83	NEETTKPENNEK	6		sp|O13953|EAF3_SCHPO	Chromatin modification-related protein eaf3 OS=Schizosaccharomyces pombe (strain 972 / ATCC 24843) GN=alp13 PE=1 SV=1	MNDLENAAQKFFSSPDR	10		sp|Q92351|PCP1_SCHPO	Spindle pole body protein pcp1 OS=Schizosaccharomyces pombe (strain 972 / ATCC 24843) GN=pcp1 PE=1 SV=1	0.8876
7663	936.7143	4	0.1530	0.99	-10.70	IGNKNTTR	4		sp|Q10077|SNT2_SCHPO	Lid2 complex component snt2 OS=Schizosaccharomyces pombe (strain 972 / ATCC 24843) GN=snt2 PE=3 SV=1	KIFQYIEPVEHENDAVIEDSAEK	1		sp|Q9HDZ5|YKP9_SCHPO	CRAL-TRIO domain-containing protein C589.09; mitochondrial OS=Schizosaccharomyces pombe (strain 972 / ATCC 24843) GN=SPAC589.09 PE=3 SV=1	0.8876
4867	798.6915	4	0.1529	0.97	-9.11	YTLQLQQKR	8		sp|Q50HP3|SPC19_SCHPO	DASH complex subunit spc19 OS=Schizosaccharomyces pombe (strain 972 / ATCC 24843) GN=spc19 PE=1 SV=2	LLYLLDEVQKPSMTVK	10		tr|Q06Y82|Q06Y82_SCHPM&tr|Q7YFV0|Q7YFV0_SCHPM&sp|P21534|COX2_SCHPO	Cytochrome c oxidase subunit 2 (Fragment) OS=Schizosaccharomyces pombe GN=COXII PE=3 SV=1	0.8876
8537	899.4636	4	0.1529	1.00	-1.56	VSESAFKMHK	7		sp|O14207|MMS22_SCHPO	Protein mms22 OS=Schizosaccharomyces pombe (strain 972 / ATCC 24843) GN=mus7 PE=3 SV=1	ELCSNLLSSSLTAKAISEGVSK	14	57.02146@C;	sp|O13783|BRO1_SCHPO	Vacuolar protein-sorting protein bro1 OS=Schizosaccharomyces pombe (strain 972 / ATCC 24843) GN=bro1 PE=3 SV=1	0.8876
1420	509.4853	5	0.1528	0.98	3.17	KPLTDNGATSR	1		sp|Q1MTN3|PIC1_SCHPO	Inner centromere protein-related protein pic1 OS=Schizosaccharomyces pombe (strain 972 / ATCC 24843) GN=pic1 PE=1 SV=2	AIADLKLPFMK	6		sp|O43090|NDH2_SCHPO	Probable NADH-ubiquinone oxidoreductase C947.15c; mitochondrial OS=Schizosaccharomyces pombe (strain 972 / ATCC 24843) GN=SPBC947.15c PE=3 SV=1	0.8876
2297	627.14056	5	0.1528	0.97	5.22	KAACECLLSLSR	1	57.02146@C;	sp|O13986|YEG4_SCHPO	Uncharacterized protein C26H5.04 OS=Schizosaccharomyces pombe (strain 972 / ATCC 24843) GN=SPAC26H5.04 PE=4 SV=3	KNAPSIIFINNVEK	1		sp|Q9C0W2|YHI5_SCHPO	Uncharacterized AAA domain-containing protein P22H7.05c OS=Schizosaccharomyces pombe (strain 972 / ATCC 24843) GN=pi026 PE=3 SV=1	0.8876
4422	995.8643	3	0.1527	0.90	-2.62	EKQPDVETTVTK	2		sp|O13993|RPOM_SCHPO	DNA-directed RNA polymerase; mitochondrial OS=Schizosaccharomyces pombe (strain 972 / ATCC 24843) GN=rpo41 PE=3 SV=2	EALVKQESELTVK	5		sp|O13722|TAF12_SCHPO	Transcription initiation factor TFIID subunit 12 OS=Schizosaccharomyces pombe (strain 972 / ATCC 24843) GN=taf12 PE=1 SV=1	0.8876
6344	680.09436	4	0.1527	0.97	11.15	KANTHIN	1		sp|Q10056|SHK2_SCHPO	Serine/threonine-protein kinase shk2 OS=Schizosaccharomyces pombe (strain 972 / ATCC 24843) GN=shk2 PE=3 SV=1	EQEEKDSTNSFLLDK	5		sp|P79063|ERF1_SCHPO	Eukaryotic peptide chain release factor subunit 1 OS=Schizosaccharomyces pombe (strain 972 / ATCC 24843) GN=sup45 PE=1 SV=1	0.8876
5268	682.1212	4	0.1526	0.97	-6.72	KQHMFASSSSR	1		sp|Q9UTK5|ALM1_SCHPO	Abnormal long morphology protein 1 OS=Schizosaccharomyces pombe (strain 972 / ATCC 24843) GN=alm1 PE=1 SV=1	AKPTLVVAKGPNK	2		sp|O42832|SPB1_SCHPO	AdoMet-dependent rRNA methyltransferase spb1 OS=Schizosaccharomyces pombe (strain 972 / ATCC 24843) GN=spb1 PE=1 SV=2	0.8876
3483	753.13525	4	0.1526	0.97	-6.33	CAAEEKEK	6	57.02146@C;	sp|Q10411|SPO15_SCHPO	Sporulation-specific protein 15 OS=Schizosaccharomyces pombe (strain 972 / ATCC 24843) GN=spo15 PE=1 SV=1	QATELFFGITKLFQHK	11		sp|P87140|COPG_SCHPO	Probable coatomer subunit gamma OS=Schizosaccharomyces pombe (strain 972 / ATCC 24843) GN=sec21 PE=1 SV=1	0.8876
4066	757.6118	4	0.1526	0.94	-7.26	MATECPPK	1	57.02146@C;	sp|Q9P7P1|RPA14_SCHPO	DNA-directed RNA polymerase I subunit rpa14 OS=Schizosaccharomyces pombe (strain 972 / ATCC 24843) GN=ker1 PE=1 SV=1	SFHVSCAVKNSGNVPTPR	9	57.02146@C;	sp|O43090|NDH2_SCHPO	Probable NADH-ubiquinone oxidoreductase C947.15c; mitochondrial OS=Schizosaccharomyces pombe (strain 972 / ATCC 24843) GN=SPBC947.15c PE=3 SV=1	0.8876
6505	894.99335	4	0.1526	0.95	4.51	ELAAIKEDTEAVLK	6		sp|O42931|PRS7_SCHPO	26S protease regulatory subunit 7 homolog OS=Schizosaccharomyces pombe (strain 972 / ATCC 24843) GN=rpt1 PE=1 SV=2	AQSGPDASAKLPTVIPTTR	10		sp|P36612|PRS4_SCHPO	26S protease regulatory subunit 4 homolog OS=Schizosaccharomyces pombe (strain 972 / ATCC 24843) GN=mts2 PE=2 SV=1	0.8876
1943	653.7509	5	0.1525	0.97	-1.50	KLVSIFALLAK	1		sp|O43052|RGA1_SCHPO	Rho-type GTPase-activating protein 1 OS=Schizosaccharomyces pombe (strain 972 / ATCC 24843) GN=rga1 PE=1 SV=1	MFSCQSLYKFSHSFR	1	57.02146@C;	sp|Q9UUA2|PIF1_SCHPO	ATP-dependent DNA helicase pfh1 OS=Schizosaccharomyces pombe (strain 972 / ATCC 24843) GN=pfh1 PE=1 SV=1	0.8876
6988	913.9701	4	0.1525	0.99	-3.48	MSGDILVGEYLFKR	13		sp|Q09737|PDC1_SCHPO	Putative pyruvate decarboxylase C13A11.06 OS=Schizosaccharomyces pombe (strain 972 / ATCC 24843) GN=SPAC13A11.06 PE=3 SV=2	KPSSGQLIATMQNEIDR	1		sp|Q10221|YAYE_SCHPO	Uncharacterized protein C4H3.14c OS=Schizosaccharomyces pombe (strain 972 / ATCC 24843) GN=SPAC4H3.14c PE=4 SV=1	0.8876
1284	556.6832	5	0.1525	0.98	-4.83	MQEKFYIR	4		sp|O74502|MSH6_SCHPO	DNA mismatch repair protein msh6 OS=Schizosaccharomyces pombe (strain 972 / ATCC 24843) GN=msh6 PE=1 SV=1	KYDQYAAGELEIK	1		sp|Q9P7B7|YK24_SCHPO	Uncharacterized protein C140.04 OS=Schizosaccharomyces pombe (strain 972 / ATCC 24843) GN=SPAC140.04 PE=1 SV=1	0.8876
9216	939.46497	4	0.1525	0.99	8.19	NFESQSKSTDNFK	7		sp|O60186|RT10_SCHPO	37S ribosomal protein S10; mitochondrial OS=Schizosaccharomyces pombe (strain 972 / ATCC 24843) GN=rsm10 PE=3 SV=5	EYIAEALEVAAEHKEQQK	14		sp|O14348|NC2B_SCHPO	Negative cofactor 2 complex subunit beta OS=Schizosaccharomyces pombe (strain 972 / ATCC 24843) GN=ncb2 PE=3 SV=1	0.8876
6092	750.1885	5	0.1524	0.98	-5.34	KAHGK	1		sp|Q10353|RLP24_SCHPO&sp|O94446|ESA1_SCHPO	Ribosome biogenesis protein rlp24 OS=Schizosaccharomyces pombe (strain 972 / ATCC 24843) GN=rlp24 PE=3 SV=1	NSDTLLELWNENPESQKPVGSIDVKTR	17		sp|O13637|SEC31_SCHPO	Protein transport protein sec31 OS=Schizosaccharomyces pombe (strain 972 / ATCC 24843) GN=sec31 PE=1 SV=1	0.8876
3875	912.8776	3	0.1523	0.92	6.25	KIPLTEFALR	1		sp|O74444|MU122_SCHPO	Meiotically up-regulated gene 122 protein OS=Schizosaccharomyces pombe (strain 972 / ATCC 24843) GN=mug122 PE=1 SV=1	ELLKPSASVALQR	4		sp|O74894|PRS6B_SCHPO	26S protease regulatory subunit 6B homolog OS=Schizosaccharomyces pombe (strain 972 / ATCC 24843) GN=rpt3 PE=3 SV=1	0.8876
2626	929.95245	4	0.1523	0.97	-9.26	DLKSLPDISR	3		sp|P87310|MED10_SCHPO	Mediator of RNA polymerase II transcription subunit 10 OS=Schizosaccharomyces pombe (strain 972 / ATCC 24843) GN=med10 PE=1 SV=2	TETDEPAVGKGASDVSDTAEISEK	10		sp|O14319|CUE5_SCHPO	CUE domain-containing protein 5 OS=Schizosaccharomyces pombe (strain 972 / ATCC 24843) GN=SPBC16E9.02c PE=3 SV=1	0.8876
4736	887.6504	4	0.1523	0.98	-1.31	DSCYYKR	6	57.02146@C;	sp|O13290|DYHC_SCHPO	Dynein heavy chain; cytoplasmic OS=Schizosaccharomyces pombe (strain 972 / ATCC 24843) GN=dhc1 PE=1 SV=1	SEAAEFEYKNGYPMPCDVLAK	9	57.02146@C;	sp|O94517|PSA1_SCHPO	Probable proteasome subunit alpha type-1 OS=Schizosaccharomyces pombe (strain 972 / ATCC 24843) GN=SPBC646.16 PE=3 SV=1	0.8876
2839	593.3063	5	0.1521	0.98	-6.76	TKDSLEAR	2		sp|O74762|RPN2_SCHPO	26S proteasome regulatory subunit rpn2 OS=Schizosaccharomyces pombe (strain 972 / ATCC 24843) GN=rpn2 PE=1 SV=1	MKTEFGFSNLVGTIFSK	1		sp|Q9C1X1|PWP2_SCHPO	Periodic tryptophan protein 2 homolog OS=Schizosaccharomyces pombe (strain 972 / ATCC 24843) GN=SPBC713.04c PE=1 SV=1	0.8876
693	600.06616	4	0.1521	0.97	1.02	KGHPLSNYR	1		sp|Q09897|CHR3_SCHPO	Chitin synthase regulatory factor 3 OS=Schizosaccharomyces pombe (strain 972 / ATCC 24843) GN=chr3 PE=1 SV=1	KVDNEEVVEK	1		sp|Q9P7D7|LCF2_SCHPO	Long-chain-fatty-acid--CoA ligase 2 OS=Schizosaccharomyces pombe (strain 972 / ATCC 24843) GN=lcf2 PE=3 SV=1	0.8876
9089	697.09143	4	0.1520	0.93	-7.72	FKHLLDEIDGE	2		sp|Q09893|YAI5_SCHPO	Uncharacterized protein C24B11.05 OS=Schizosaccharomyces pombe (strain 972 / ATCC 24843) GN=SPAC24B11.05 PE=3 SV=1	KLDEEAELEEK	1		sp|O94268|NOP2_SCHPO	25S rRNA (cytosine-C(5))-methyltransferase nop2 OS=Schizosaccharomyces pombe (strain 972 / ATCC 24843) GN=SPBP8B7.20c PE=1 SV=1	0.8876
6179	658.7584	5	0.1520	0.94	9.87	VGFNAKSDDSPVVK	6		sp|O74779|MU164_SCHPO	Microtubule-associated protein mug164 OS=Schizosaccharomyces pombe (strain 972 / ATCC 24843) GN=mug164 PE=1 SV=4	QLKLDPSIYESLQR	3		sp|Q9C0X6|RUVB1_SCHPO	RuvB-like helicase 1 OS=Schizosaccharomyces pombe (strain 972 / ATCC 24843) GN=rvb1 PE=3 SV=1	0.8876
1649	821.09155	3	0.1520	0.99	3.18	DLKPDYEK	3		sp|O59733|SYF2_SCHPO	Pre-mRNA-splicing factor syf2 OS=Schizosaccharomyces pombe (strain 972 / ATCC 24843) GN=syf2 PE=1 SV=1	LTHEKSTMLEK	5		sp|O14126|PRS6A_SCHPO	26S protease regulatory subunit 6A OS=Schizosaccharomyces pombe (strain 972 / ATCC 24843) GN=tbp1 PE=3 SV=1	0.8876
3528	752.6489	4	0.1520	0.98	-9.09	ENKFSNETISK	3		sp|O14259|SFP47_SCHPO	Ubp4-interactor sfp47 OS=Schizosaccharomyces pombe (strain 972 / ATCC 24843) GN=sfp47 PE=1 SV=2	YKLPFLGSVPIDPK	2		sp|Q9UT57|CFD1_SCHPO	Probable cytosolic Fe-S cluster assembly factor SPAC806.02c OS=Schizosaccharomyces pombe (strain 972 / ATCC 24843) GN=SPAC806.02c PE=3 SV=1	0.8876
8739	854.9717	4	0.1520	0.91	-6.86	NPILQKNLHR	6		sp|Q9P7H6|YLK3_SCHPO	Uncharacterized protein C1782.03 OS=Schizosaccharomyces pombe (strain 972 / ATCC 24843) GN=SPAC1782.03 PE=1 SV=1	VKGLVAQLLTLNEENYDK	2		sp|P41003|SMC2_SCHPO	Structural maintenance of chromosomes protein 2 OS=Schizosaccharomyces pombe (strain 972 / ATCC 24843) GN=cut14 PE=1 SV=2	0.8876
10032	866.0552	5	0.1519	0.99	0.79	IKHDAPQNEDIPVMK	2		sp|O59836|HIM1_SCHPO	Hsk1-interacting molecule 1 OS=Schizosaccharomyces pombe (strain 972 / ATCC 24843) GN=him1 PE=1 SV=1	KSTWEAELPKPSIRPETLTDR	10		sp|Q9P7V9|UBP9_SCHPO	Probable ubiquitin carboxyl-terminal hydrolase 9 OS=Schizosaccharomyces pombe (strain 972 / ATCC 24843) GN=ubp9 PE=1 SV=1	0.8876
2889	612.3053	5	0.1519	0.97	-2.32	MSQENHVDVPRK	1		sp|O74343|YH2X_SCHPO	Putative pseudouridine synthase C1A4.09 OS=Schizosaccharomyces pombe (strain 972 / ATCC 24843) GN=SPBC1A4.09 PE=3 SV=1	EAQETYQQLSKR	11		sp|P41412|RES2_SCHPO	Cell division cycle-related protein res2/pct1 OS=Schizosaccharomyces pombe (strain 972 / ATCC 24843) GN=res2 PE=1 SV=1	0.8876
10560	1234.3348	3	0.1518	0.98	10.69	KPRPNTTVGFQFDNR	1		sp|O59740|MOD5P_SCHPO	Cell polarity protein mod5 OS=Schizosaccharomyces pombe (strain 972 / ATCC 24843) GN=mod5 PE=1 SV=1	KACKPLVLIDPFEEK	1	57.02146@C;	sp|O74808|CLR1_SCHPO	Cryptic loci regulator protein 1 OS=Schizosaccharomyces pombe (strain 972 / ATCC 24843) GN=clr1 PE=1 SV=1	0.8876
2593	646.37317	4	0.1518	0.96	2.18	KLGAEKPGGGK	1		sp|O94561|PRX_SCHPO&tr|A9QUS1|A9QUS1_SCHPM	Peroxiredoxin C1773.02c OS=Schizosaccharomyces pombe (strain 972 / ATCC 24843) GN=SPBC1773.02c PE=3 SV=1	KKPVDVSYAGLAR	1		sp|Q9URV3|MUG2_SCHPO	Meiotically up-regulated gene 2 protein OS=Schizosaccharomyces pombe (strain 972 / ATCC 24843) GN=mug2 PE=1 SV=1	0.8876
5668	753.7953	5	0.1517	0.90	6.68	VQKEVPTGELYEK	3		sp|Q09909|CWF19_SCHPO	Pre-mRNA-splicing factor cwf19 OS=Schizosaccharomyces pombe (strain 972 / ATCC 24843) GN=cwf19 PE=1 SV=1	GSKPSSIFDIIRQESSDNK	3		sp|O13810|PROB_SCHPO	Probable glutamate 5-kinase OS=Schizosaccharomyces pombe (strain 972 / ATCC 24843) GN=SPAC17H9.13c PE=3 SV=1	0.8876
2480	745.6778	4	0.1517	0.97	4.34	GKMIFVGK	2		sp|Q10496|GYP51_SCHPO	GTPase activating protein Gyp51 OS=Schizosaccharomyces pombe (strain 972 / ATCC 24843) GN=gyp51 PE=3 SV=1	KLPQPFAIVLDYFVANK	1		sp|Q9P7H1|FLP1_SCHPO	Tyrosine-protein phosphatase CDC14 homolog OS=Schizosaccharomyces pombe (strain 972 / ATCC 24843) GN=clp1 PE=1 SV=1	0.8876
7866	911.4626	4	0.1517	0.99	10.19	KHLSIEASDR	1		sp|Q9P774|PRP16_SCHPO	Pre-mRNA-splicing factor ATP-dependent RNA helicase prp16 OS=Schizosaccharomyces pombe (strain 972 / ATCC 24843) GN=prp16 PE=3 SV=2	EDADEKTFLDTFLNAIEGHGK	6		sp|Q10488|ETR1_SCHPO	Probable trans-2-enoyl-CoA reductase; mitochondrial OS=Schizosaccharomyces pombe (strain 972 / ATCC 24843) GN=etr1 PE=3 SV=1	0.8876
1934	793.9472	4	0.1517	1.00	8.70	MFQAETVCLK	1	57.02146@C;	sp|P22193|RAD1_SCHPO	DNA damage checkpoint control protein rad1 OS=Schizosaccharomyces pombe (strain 972 / ATCC 24843) GN=rad1 PE=1 SV=2	APIFLPILTPETLQKK	15		sp|P10841|MATPC_SCHPM	Mating-type P-specific polypeptide Pc OS=Schizosaccharomyces pombe GN=matPc PE=2 SV=1	0.8876
5495	697.90454	4	0.1516	0.96	-8.93	FQLSKGEATK	5		sp|Q9P7P2|HOP1_SCHPO	Meiosis-specific protein hop1 OS=Schizosaccharomyces pombe (strain 972 / ATCC 24843) GN=hop1 PE=2 SV=1	VLKPLKVVYLNEK	6		sp|P31318|ARG56_SCHPO	Protein arg11; mitochondrial OS=Schizosaccharomyces pombe (strain 972 / ATCC 24843) GN=arg11 PE=3 SV=2	0.8876
1756	717.83844	4	0.1516	0.98	-9.54	YNSSKSPVNK	5		sp|Q10475|IF4G_SCHPO	Eukaryotic translation initiation factor 4 gamma OS=Schizosaccharomyces pombe (strain 972 / ATCC 24843) GN=tif471 PE=1 SV=1	EESKNSQNSQNSQK	4		sp|O14232|MTR4_SCHPO	ATP-dependent RNA helicase mtr4 OS=Schizosaccharomyces pombe (strain 972 / ATCC 24843) GN=mtr4 PE=1 SV=1	0.8876
9501	886.4803	3	0.1516	1.00	-4.87	AISSKIGK	5		sp|Q10184|HIS4_SCHPO	1-(5-phosphoribosyl)-5-[(5-phosphoribosylamino)methylideneamino] imidazole-4-carboxamide isomerase OS=Schizosaccharomyces pombe (strain 972 / ATCC 24843) GN=SPAC3F10.09 PE=3 SV=1	YLKDSVHIIDGVDDK	3		sp|Q9USI6|MYO2_SCHPO	Myosin type-2 heavy chain 1 OS=Schizosaccharomyces pombe (strain 972 / ATCC 24843) GN=myo2 PE=1 SV=1	0.8876
8695	1158.2996	3	0.1516	0.94	-6.96	KSVYPMLMFLR	1		sp|Q9Y7P3|TLG3_SCHPO	Probable triacylglycerol lipase C1450.16c OS=Schizosaccharomyces pombe (strain 972 / ATCC 24843) GN=SPCC1450.16c PE=3 SV=2	LKPNQSFKSVLQYIASK	8		sp|O14080|YEAF_SCHPO	Uncharacterized protein UNK4;15 OS=Schizosaccharomyces pombe (strain 972 / ATCC 24843) GN=SPAC2E11.15 PE=4 SV=1	0.8876
5197	982.0198	4	0.1516	1.00	11.20	NDVNTPVKK	8		sp|P28706|RAD13_SCHPO	DNA repair protein rad13 OS=Schizosaccharomyces pombe (strain 972 / ATCC 24843) GN=rad13 PE=2 SV=2	KFILYWEPMYPVSGPVMFMPNVK	1		sp|Q9USR3|STT4_SCHPO	Phosphatidylinositol 4-kinase stt4 OS=Schizosaccharomyces pombe (strain 972 / ATCC 24843) GN=stt4 PE=3 SV=1	0.8876
6090	596.8705	5	0.1515	0.90	-7.70	MPSNHNTSVPK	1		sp|O42975|NRDE2_SCHPO	Protein NRDE2 homolog OS=Schizosaccharomyces pombe (strain 972 / ATCC 24843) GN=SPBC20F10.05 PE=1 SV=1	SGKHTLDDEEDEEK	3		sp|O43120|UAP2_SCHPO	Splicing factor U2AF-associated protein 2 OS=Schizosaccharomyces pombe (strain 972 / ATCC 24843) GN=uap2 PE=1 SV=1	0.8876
2589	586.61395	4	0.1515	1.00	-0.10	SRPKAAPK	4		sp|O74394|RM39_SCHPO	54S ribosomal protein L39; mitochondrial OS=Schizosaccharomyces pombe (strain 972 / ATCC 24843) GN=mrpl39 PE=3 SV=1	RIQGIKPGTIIR	6		sp|O13670|MTO1_SCHPO	Protein MTO1 homolog; mitochondrial OS=Schizosaccharomyces pombe (strain 972 / ATCC 24843) GN=mto1 PE=1 SV=1	0.8876
9250	1141.5739	3	0.1515	0.95	4.35	KDYYK	1		sp|Q9UT05|TPP2_SCHPO	Tripeptidyl-peptidase 2 homolog OS=Schizosaccharomyces pombe (strain 972 / ATCC 24843) GN=tpp2 PE=1 SV=1	LLVDIGTGYYVEKSAGEATEYYK	13		sp|O94307|PFD5_SCHPO	Probable prefoldin subunit 5 OS=Schizosaccharomyces pombe (strain 972 / ATCC 24843) GN=bob1 PE=1 SV=1	0.8876
10273	894.72095	4	0.1515	0.99	6.90	HKHSNFNK	2		sp|Q9P7F2|CAO1_SCHPO	Copper amine oxidase 1 OS=Schizosaccharomyces pombe (strain 972 / ATCC 24843) GN=cao1 PE=1 SV=1	VLKEEADNPFILPNEESLLEK	3		sp|P78966|MAM1_SCHPO	Mating factor M secretion protein mam1 OS=Schizosaccharomyces pombe (strain 972 / ATCC 24843) GN=mam1 PE=3 SV=1	0.8876
8069	718.7765	5	0.1514	0.99	-3.88	KLIGDAVHAPR	1		sp|Q9P7R9|SYF1_SCHPO	Pre-mRNA-splicing factor cwf3 OS=Schizosaccharomyces pombe (strain 972 / ATCC 24843) GN=cwf3 PE=1 SV=1	ISGCADYELVVSNKPPLEER	14	57.02146@C;	sp|Q9UST1|PAN3_SCHPO	PAB-dependent poly(A)-specific ribonuclease subunit pan3 OS=Schizosaccharomyces pombe (strain 972 / ATCC 24843) GN=ppk26 PE=3 SV=1	0.8876
9788	1231.3939	4	0.1514	0.96	-7.64	TVLQDVEANIAALMQATKQR	18		sp|O42897|RPN3_SCHPO	Probable 26S proteasome regulatory subunit rpn3 OS=Schizosaccharomyces pombe (strain 972 / ATCC 24843) GN=rpn3 PE=3 SV=2	KPGLFHPHEGKVYTMVAQPGHVR	1		sp|Q9P371|SST2_SCHPO	AMSH-like protease sst2 OS=Schizosaccharomyces pombe (strain 972 / ATCC 24843) GN=sst2 PE=1 SV=1	0.8876
1099	844.0744	3	0.1514	0.94	-5.41	MDIKDEK	1		sp|Q9P6I6|YHG3_SCHPO	Uncharacterized protein C1198.03c OS=Schizosaccharomyces pombe (strain 972 / ATCC 24843) GN=SPBC1198.03c PE=4 SV=1	SQKQPEPETVDEK	3		sp|Q9HDZ5|YKP9_SCHPO	CRAL-TRIO domain-containing protein C589.09; mitochondrial OS=Schizosaccharomyces pombe (strain 972 / ATCC 24843) GN=SPAC589.09 PE=3 SV=1	0.8876
1985	436.5427	3	0.1514	0.99	-9.90	MADAR	1		sp|P87027|SPG1_SCHPO	Septum-promoting GTP-binding protein 1 OS=Schizosaccharomyces pombe (strain 972 / ATCC 24843) GN=spg1 PE=1 SV=1	MMVAR	1		sp|Q09842|PDP3_SCHPO	PWWP domain-containing protein 3 OS=Schizosaccharomyces pombe (strain 972 / ATCC 24843) GN=pdp3 PE=1 SV=1	0.8876
10306	1184.6033	3	0.1513	0.99	4.47	LVAFQQFSKVR	9		sp|Q9P7Y8|MID2_SCHPO	Septin ring organizing protein mid2 OS=Schizosaccharomyces pombe (strain 972 / ATCC 24843) GN=mid2 PE=1 SV=2	DLPDEKDASSNSHFFGPTK	6		sp|O94600|TTI1_SCHPO	TEL2-interacting protein 1 OS=Schizosaccharomyces pombe (strain 972 / ATCC 24843) GN=tti1 PE=1 SV=1	0.8876
4121	925.1918	4	0.1513	0.97	-3.24	NGKPSKQVQLSDAEIR	3		sp|P23880|PP12_SCHPO	Serine/threonine-protein phosphatase PP1-2 OS=Schizosaccharomyces pombe (strain 972 / ATCC 24843) GN=sds21 PE=3 SV=1	NKFSSEDDYNDGASNK	2		sp|Q9URY8|SULH2_SCHPO	Probable sulfate permease C869.05c OS=Schizosaccharomyces pombe (strain 972 / ATCC 24843) GN=SPAC869.05c PE=1 SV=1	0.8876
3132	694.72797	3	0.1513	0.99	5.28	GKASAFEK	2		sp|P36592|RAD22_SCHPO	DNA repair and recombination protein rad22 OS=Schizosaccharomyces pombe (strain 972 / ATCC 24843) GN=rad22 PE=1 SV=2	KTGPTPGPKPK	1		sp|P36621|CAP_SCHPO	Adenylyl cyclase-associated protein OS=Schizosaccharomyces pombe (strain 972 / ATCC 24843) GN=cap1 PE=1 SV=1	0.8876
690	581.7482	5	0.1512	0.92	10.59	FAKINVIER	3		sp|O13663|GPI13_SCHPO	GPI ethanolamine phosphate transferase 3 OS=Schizosaccharomyces pombe (strain 972 / ATCC 24843) GN=gpi13 PE=3 SV=1	ISPPPDVPLRPHKPK	13		sp|O14012|RRP17_SCHPO	Ribosomal RNA-processing protein 17 OS=Schizosaccharomyces pombe (strain 972 / ATCC 24843) GN=rrp17 PE=3 SV=1	0.8876
8610	862.0275	5	0.1512	0.93	-8.73	DTIVTAESASSKGADVAR	12		sp|O60119|YH75_SCHPO	Vesicle-associated membrane protein-associated protein C16G5.05c OS=Schizosaccharomyces pombe (strain 972 / ATCC 24843) GN=SPBC16G5.05c PE=1 SV=1	KNHYSVITLDLDVPNYETNR	1		sp|O14341|RM35_SCHPO	54S ribosomal protein L35; mitochondrial OS=Schizosaccharomyces pombe (strain 972 / ATCC 24843) GN=SPBC2F12.10 PE=3 SV=2	0.8876
1737	641.35144	4	0.1511	0.99	-7.15	KVINSNVPTDK	1		sp|Q09799|KRI1_SCHPO	Protein kri1 OS=Schizosaccharomyces pombe (strain 972 / ATCC 24843) GN=kri1 PE=1 SV=1	QPHIFQNAKK	9		sp|P79013|RS11_SCHPO	40S ribosomal protein S11 OS=Schizosaccharomyces pombe (strain 972 / ATCC 24843) GN=rps11a PE=2 SV=2	0.8876
635	559.6718	5	0.1510	0.96	-2.97	MIGRRPQGLR	1		sp|Q9USJ7|ETT1_SCHPO	Negative regulator of ofd1 OS=Schizosaccharomyces pombe (strain 972 / ATCC 24843) GN=nro1 PE=1 SV=1	MGNCLSCCEKSK	1	57.02146@C;	sp|O43028|VAC8_SCHPO	Vacuolar protein 8 OS=Schizosaccharomyces pombe (strain 972 / ATCC 24843) GN=vac8 PE=1 SV=4	0.8876
2884	876.43036	4	0.1510	0.96	9.48	KDQETALR	1		sp|Q9P7I0|YIT2_SCHPO	Ankyrin repeat-containing protein C105.02c OS=Schizosaccharomyces pombe (strain 972 / ATCC 24843) GN=SPAC105.02c PE=3 SV=1	EEDKDVPDPIANAMAELSSSMR	4		sp|Q09822|CDC15_SCHPO	Cell division control protein 15 OS=Schizosaccharomyces pombe (strain 972 / ATCC 24843) GN=cdc15 PE=1 SV=2	0.8876
2015	576.9277	5	0.1510	0.93	11.11	GGKGSQIR	3		sp|O59945|FIMB_SCHPO	Fimbrin OS=Schizosaccharomyces pombe (strain 972 / ATCC 24843) GN=fim1 PE=1 SV=1	LQQGPIVSGASTLKVAAETA	14		sp|O74867|YQ9H_SCHPO	Uncharacterized protein C18.17c OS=Schizosaccharomyces pombe (strain 972 / ATCC 24843) GN=SPCC18.17c PE=4 SV=1	0.8876
2180	761.09406	3	0.1509	0.99	-9.96	KWIQSR	1		sp|Q9UT75|MOD5_SCHPO	tRNA dimethylallyltransferase; mitochondrial OS=Schizosaccharomyces pombe (strain 972 / ATCC 24843) GN=tit1 PE=3 SV=1	KVLQDLDSPALK	1		sp|O75005|SYV_SCHPO	Valine--tRNA ligase OS=Schizosaccharomyces pombe (strain 972 / ATCC 24843) GN=vas2 PE=3 SV=1	0.8876
4955	1159.9022	3	0.1509	0.97	-6.11	AFLLKMAK	5		sp|Q10202|DBP3_SCHPO	ATP-dependent RNA helicase dbp3 OS=Schizosaccharomyces pombe (strain 972 / ATCC 24843) GN=dbp3 PE=3 SV=1	SEAAEFEYKNGYPMPCDVLAK	9	57.02146@C;	sp|O94517|PSA1_SCHPO	Probable proteasome subunit alpha type-1 OS=Schizosaccharomyces pombe (strain 972 / ATCC 24843) GN=SPBC646.16 PE=3 SV=1	0.8876
6779	861.8377	5	0.1509	0.99	-5.56	SALTAELKNIANVLEPK	8		sp|O94441|YPP1_SCHPO	Putative cargo-transport protein ypp1 OS=Schizosaccharomyces pombe (strain 972 / ATCC 24843) GN=ypp1 PE=1 SV=1	KGCQSNSVVSSVYMNGSNSVPR	1	57.02146@C;	sp|Q10362|SET3_SCHPO	SET domain-containing protein 3 OS=Schizosaccharomyces pombe (strain 972 / ATCC 24843) GN=set3 PE=1 SV=1	0.8876
6660	717.74835	5	0.1509	0.95	-8.31	MNSSDLFSKAR	9		sp|O94509|GATA_SCHPO	Glutamyl-tRNA(Gln) amidotransferase subunit A; mitochondrial OS=Schizosaccharomyces pombe (strain 972 / ATCC 24843) GN=SPBC646.03 PE=3 SV=1	ASSSGVNGTNGGMKQVSPVSTAR	14		sp|O14065|YC31_SCHPO	Uncharacterized protein C962.01 OS=Schizosaccharomyces pombe (strain 972 / ATCC 24843) GN=SPCC962.01 PE=2 SV=3	0.8876
3249	920.4591	4	0.1508	0.99	5.51	DVRPVLKSYQGK	7		sp|O13636|TIM50_SCHPO	Mitochondrial import inner membrane translocase subunit tim50 OS=Schizosaccharomyces pombe (strain 972 / ATCC 24843) GN=tim50 PE=3 SV=1	KNACEGDLPDYDSDAVPGTK	1	57.02146@C;	sp|Q9USM3|SFH1_SCHPO	Chromatin structure-remodeling complex subunit sfh1 OS=Schizosaccharomyces pombe (strain 972 / ATCC 24843) GN=sfh1 PE=1 SV=1	0.8876
1855	652.60443	4	0.1508	0.99	2.15	QFESTLKK	7		sp|O60152|UBR1_SCHPO	E3 ubiquitin-protein ligase ubr1 OS=Schizosaccharomyces pombe (strain 972 / ATCC 24843) GN=ubr1 PE=3 SV=1	TSSKEEPLNLFPK	4		sp|Q9URV2|APC1_SCHPO	Anaphase-promoting complex subunit 1 OS=Schizosaccharomyces pombe (strain 972 / ATCC 24843) GN=cut4 PE=1 SV=1	0.8876
4111	628.8667	4	0.1508	0.99	9.04	LVALGKK	6		sp|P14965|PYRF_SCHPO	Orotidine 5'-phosphate decarboxylase OS=Schizosaccharomyces pombe (strain 972 / ATCC 24843) GN=ura4 PE=3 SV=1	ISENPTTLSSKVENK	11		sp|Q9P6M8|PABPX_SCHPO	mRNA export factor crp79 OS=Schizosaccharomyces pombe (strain 972 / ATCC 24843) GN=crp79 PE=2 SV=2	0.8876
4501	648.0604	4	0.1508	0.97	-8.68	KNAQAAFDDR	1		sp|O74755|PST3_SCHPO	Paired amphipathic helix protein pst3 OS=Schizosaccharomyces pombe (strain 972 / ATCC 24843) GN=pst3 PE=3 SV=1	MDEVCAAPAPKK	11	57.02146@C;	sp|O59802|GPI2_SCHPO	Phosphatidylinositol N-acetylglucosaminyltransferase GPI2 subunit OS=Schizosaccharomyces pombe (strain 972 / ATCC 24843) GN=gpi2 PE=3 SV=1	0.8876
7045	799.39575	4	0.1506	0.99	-3.82	GKCISNGGSASPDK	2	57.02146@C;	sp|Q10165|CNT6_SCHPO	Probable ribosylation factor GTPase-activating protein cnt6 OS=Schizosaccharomyces pombe (strain 972 / ATCC 24843) GN=cnt6 PE=1 SV=1	KEVTFGSGNTNIGSLR	1		sp|O74485|CUE3_SCHPO	CUE domain-containing protein 3 OS=Schizosaccharomyces pombe (strain 972 / ATCC 24843) GN=SPCC1906.02c PE=1 SV=1	0.8876
5973	887.95905	4	0.1506	0.95	-6.19	LDDSLLNESKFK	10		sp|P15398|RPA1_SCHPO	DNA-directed RNA polymerase I subunit rpa1 OS=Schizosaccharomyces pombe (strain 972 / ATCC 24843) GN=rpa1 PE=1 SV=2	IDAILSEVAKNPADYVER	10		sp|Q09768|GSH1_SCHPO	Glutamate--cysteine ligase OS=Schizosaccharomyces pombe (strain 972 / ATCC 24843) GN=gcs1 PE=3 SV=1	0.8876
2305	524.3275	5	0.1506	0.99	5.78	MVRSR	1		sp|O94584|PSS_SCHPO	CDP-diacylglycerol--serine O-phosphatidyltransferase OS=Schizosaccharomyces pombe (strain 972 / ATCC 24843) GN=pps1 PE=1 SV=2	VNLGAKLLLVPVQNLIK	6		sp|O13798|CID16_SCHPO	Caffeine-induced protein 16 OS=Schizosaccharomyces pombe (strain 972 / ATCC 24843) GN=cid16 PE=4 SV=1	0.8876
8080	904.46954	5	0.1505	0.99	4.43	LFQHKDPSLR	5		sp|P87140|COPG_SCHPO	Probable coatomer subunit gamma OS=Schizosaccharomyces pombe (strain 972 / ATCC 24843) GN=sec21 PE=1 SV=1	MLQTLIGVHSYMPWCYEIPAMAIFLR	1	57.02146@C;	sp|O94587|COX18_SCHPO	Mitochondrial inner membrane protein cox18 OS=Schizosaccharomyces pombe (strain 972 / ATCC 24843) GN=cox18 PE=3 SV=1	0.8876
10328	959.7705	4	0.1505	0.96	6.49	EIASGVVPQSSKTK	12		sp|Q9UUG8|TUP12_SCHPO	Transcriptional repressor tup12 OS=Schizosaccharomyces pombe (strain 972 / ATCC 24843) GN=tup12 PE=1 SV=2	DLLEWTAPTKYVYSQVLNK	10		sp|O43022|YGV8_SCHPO	Uncharacterized protein C354.08c OS=Schizosaccharomyces pombe (strain 972 / ATCC 24843) GN=SPBC354.08c PE=3 SV=1	0.8876
3881	702.7211	3	0.1505	1.00	5.45	LFHKR	4		sp|O42972|YGZ2_SCHPO	UPF0588 membrane protein C20F10.02c OS=Schizosaccharomyces pombe (strain 972 / ATCC 24843) GN=SPBC20F10.02c PE=3 SV=1	KFNFDLEDIK	1		sp|O59668|YB83_SCHPO	LisH domain-containing protein C29A3.03c OS=Schizosaccharomyces pombe (strain 972 / ATCC 24843) GN=SPBC29A3.03c PE=3 SV=1	0.8876
9602	917.69885	5	0.1505	0.91	5.33	LTQLLSQIKEEQGDIK	9		sp|Q9UTM3|RPN5_SCHPO	26S proteasome regulatory subunit rpn5 OS=Schizosaccharomyces pombe (strain 972 / ATCC 24843) GN=rpn5a PE=1 SV=1	VKPAVHQMELHPFLPQTEFVEK	2		sp|Q10494|YDG7_SCHPO	Uncharacterized oxidoreductase C26F1.07 OS=Schizosaccharomyces pombe (strain 972 / ATCC 24843) GN=SPAC26F1.07 PE=3 SV=1	0.8876
5035	524.7549	4	0.1505	0.98	-6.53	NDAKQR	4		sp|Q9HGK9|YHLD_SCHPO	Uncharacterized protein C800.13 OS=Schizosaccharomyces pombe (strain 972 / ATCC 24843) GN=SPBC800.13 PE=3 SV=1	YAVVEFCPKD	9	57.02146@C;	sp|O94725|YCFD_SCHPO	UPF0364 protein C1393.13 OS=Schizosaccharomyces pombe (strain 972 / ATCC 24843) GN=SPCC1393.13 PE=3 SV=1	0.8876
2499	693.67004	4	0.1505	0.99	-5.82	LQGVKVIVGVDR	5		sp|P40387|TPS1_SCHPO	Alpha;alpha-trehalose-phosphate synthase [UDP-forming] OS=Schizosaccharomyces pombe (strain 972 / ATCC 24843) GN=tps1 PE=1 SV=2	LQLKPPTSVQIK	4		sp|Q9HDY4|YK16_SCHPO	Putative ATP-dependent RNA helicase PB1A10.06c OS=Schizosaccharomyces pombe (strain 972 / ATCC 24843) GN=SPAPB1A10.06c PE=3 SV=1	0.8876
5818	1053.5555	3	0.1505	0.95	4.95	KGHLSK	1		sp|O94658|RL36B_SCHPO	60S ribosomal protein L36-B OS=Schizosaccharomyces pombe (strain 972 / ATCC 24843) GN=rpl36b PE=3 SV=1	DSPKFNPDSQITYSIPVTNTK	4		sp|Q10411|SPO15_SCHPO	Sporulation-specific protein 15 OS=Schizosaccharomyces pombe (strain 972 / ATCC 24843) GN=spo15 PE=1 SV=1	0.8876
5490	989.5181	4	0.1504	1.00	9.94	GADSAIIKR	8		sp|Q9UT43|YFRD_SCHPO	Putative phospholipid-transporting ATPase C821.13c OS=Schizosaccharomyces pombe (strain 972 / ATCC 24843) GN=SPAC821.13c PE=1 SV=2	LEIKEGNYGDGYALQPSYIHEYLSK	4		sp|Q9USQ9|PSB7_SCHPO	Probable proteasome subunit beta type-7 OS=Schizosaccharomyces pombe (strain 972 / ATCC 24843) GN=SPBC577.10 PE=3 SV=1	0.8876
7449	478.61548	3	0.1504	1.00	7.33	VKEPR	2		sp|O74881|BTB1_SCHPO	BTB/POZ domain-containing protein 1 OS=Schizosaccharomyces pombe (strain 972 / ATCC 24843) GN=btb1 PE=1 SV=1	VEHKR	4		sp|Q9USK8|AGS1_SCHPO	Cell wall alpha-1;3-glucan synthase ags1 OS=Schizosaccharomyces pombe (strain 972 / ATCC 24843) GN=ags1 PE=1 SV=3	0.8876
6135	912.9736	4	0.1503	1.00	2.48	KQPIDSDVEISEPSR	1		sp|Q10213|SRS2_SCHPO	ATP-dependent DNA helicase srs2 OS=Schizosaccharomyces pombe (strain 972 / ATCC 24843) GN=srs2 PE=1 SV=1	YIDYSVIPTSLGGGNKK	16		sp|Q9HDZ5|YKP9_SCHPO	CRAL-TRIO domain-containing protein C589.09; mitochondrial OS=Schizosaccharomyces pombe (strain 972 / ATCC 24843) GN=SPAC589.09 PE=3 SV=1	0.8876
7718	1219.6174	3	0.1503	0.96	-5.88	MGVPALFRLLSR	1		sp|P40848|XRN2_SCHPO	5'-3' exoribonuclease 2 OS=Schizosaccharomyces pombe (strain 972 / ATCC 24843) GN=dhp1 PE=1 SV=1	NGAQNGNINSESHESFGKAAK	18		sp|Q9UTR5|RGF2_SCHPO	Rho1 guanine nucleotide exchange factor 2 OS=Schizosaccharomyces pombe (strain 972 / ATCC 24843) GN=rgf2 PE=1 SV=1	0.8876
10603	997.5074	3	0.1503	0.97	2.78	KIYNSNENDR	1		sp|O13858|SEL1_SCHPO	Eisosome protein sle1 OS=Schizosaccharomyces pombe (strain 972 / ATCC 24843) GN=sle1 PE=1 SV=1	KELAELNIQNCLR	1	57.02146@C;	sp|Q9HGQ2|TRM4A_SCHPO	Multisite-specific tRNA:(cytosine-C(5))-methyltransferase trm4a OS=Schizosaccharomyces pombe (strain 972 / ATCC 24843) GN=trm4a PE=1 SV=3	0.8876
8651	882.4814	4	0.1503	0.98	-0.21	LGGNPAAALKK	10		sp|P21565|SRP54_SCHPO	Signal recognition particle 54 kDa protein homolog OS=Schizosaccharomyces pombe (strain 972 / ATCC 24843) GN=srp54 PE=1 SV=1	QKIYSIHIHSPWDQLELDK	2		sp|O14310|NP106_SCHPO	Nucleoporin npp106 OS=Schizosaccharomyces pombe (strain 972 / ATCC 24843) GN=npp106 PE=1 SV=1	0.8876
7344	821.42505	3	0.1503	0.98	-9.22	MAGNK	1		sp|O74835|RRP5_SCHPO	rRNA biogenesis protein rrp5 OS=Schizosaccharomyces pombe (strain 972 / ATCC 24843) GN=rrp5 PE=1 SV=1	LFIENIIEDETKVNK	12		sp|Q9Y7X5|UGE1_SCHPO	UDP-glucose 4-epimerase uge1 OS=Schizosaccharomyces pombe (strain 972 / ATCC 24843) GN=uge1 PE=1 SV=1	0.8876
6773	664.85583	4	0.1503	0.99	9.10	KSAINQVVTR	1		sp|Q9URX6|RL31_SCHPO	60S ribosomal protein L31 OS=Schizosaccharomyces pombe (strain 972 / ATCC 24843) GN=rpl31 PE=3 SV=1	KTEPAGEGEQTEK	1		sp|Q10175|FKBPH_SCHPO	Probable peptidyl-prolyl cis-trans isomerase C27F1.06c OS=Schizosaccharomyces pombe (strain 972 / ATCC 24843) GN=SPAC27F1.06c PE=1 SV=1	0.8876
9037	884.6986	4	0.1502	0.98	-2.21	WTIEDEAELKK	10		sp|Q9UUI6|RTF_SCHPO	Replication termination factor 1 OS=Schizosaccharomyces pombe (strain 972 / ATCC 24843) GN=rtf1 PE=1 SV=2	LNSLKQLYTMSMDIHSR	5		sp|P87115|YDK9_SCHPO	UPF0202 protein C20G8.09c OS=Schizosaccharomyces pombe (strain 972 / ATCC 24843) GN=SPAC20G8.09c PE=3 SV=1	0.8876
10150	774.40936	5	0.1502	0.99	3.72	MKVEIILDPSR	2		sp|Q09330|MLO3_SCHPO	mRNA export protein mlo3 OS=Schizosaccharomyces pombe (strain 972 / ATCC 24843) GN=mlo3 PE=1 SV=1	KNLEEFGLDELLEDEDIRPR	1		sp|P87152|SPT7_SCHPO	Transcriptional activator spt7 OS=Schizosaccharomyces pombe (strain 972 / ATCC 24843) GN=spt7 PE=1 SV=2	0.8876
3329	948.2393	4	0.1502	0.95	-9.47	QLAEDKMETK	6		sp|G2TRU3|YJO7_SCHPO	Uncharacterized protein PB16A4.07 OS=Schizosaccharomyces pombe (strain 972 / ATCC 24843) GN=SPCPB16A4.07 PE=4 SV=1	KIESVPETLTELDLYDNLIVR	1		sp|P22194|SDS22_SCHPO	Protein phosphatase 1 regulatory subunit SDS22 OS=Schizosaccharomyces pombe (strain 972 / ATCC 24843) GN=sds22 PE=1 SV=2	0.8876
651	498.24387	3	0.1502	0.89	3.11	MKSNE	2		sp|O74523|ATIF_SCHPO	Putative ATPase inhibitor; mitochondrial OS=Schizosaccharomyces pombe (strain 972 / ATCC 24843) GN=inh1 PE=3 SV=1	MQQNVK	1		sp|O94691|JMJ3_SCHPO	Lid2 complex component jmj3 OS=Schizosaccharomyces pombe (strain 972 / ATCC 24843) GN=jmj3 PE=3 SV=1	0.8876
6513	915.4462	4	0.1500	0.95	-6.34	DQWDDLFIDELKR	12		sp|Q9P380|PTR2_SCHPO	Probable peptide transporter ptr2 OS=Schizosaccharomyces pombe (strain 972 / ATCC 24843) GN=ptr2 PE=1 SV=1	VAGKPGETDDEANEKLR	4		sp|Q9US54|TAF11_SCHPO	Transcription initiation factor TFIID subunit 11 OS=Schizosaccharomyces pombe (strain 972 / ATCC 24843) GN=taf11 PE=3 SV=1	0.8876
3327	945.2207	4	0.1500	0.91	-6.46	FKSLSEQISDLK	2		sp|Q09691|RF1M_SCHPO	Putative peptide chain release factor 1; mitochondrial OS=Schizosaccharomyces pombe (strain 972 / ATCC 24843) GN=SPAC2F7.17 PE=3 SV=1	NVDVQTAWSNDPLEEKWSK	16		sp|O74501|YCRE_SCHPO	Uncharacterized protein CC285.14 OS=Schizosaccharomyces pombe (strain 972 / ATCC 24843) GN=SPCC285.14 PE=3 SV=1	0.8876
10194	662.1638	5	0.1500	1.00	2.29	TKDAYK	2		sp|Q09184|CDB4_SCHPO	Curved DNA-binding protein OS=Schizosaccharomyces pombe (strain 972 / ATCC 24843) GN=cdb4 PE=1 SV=1	DNNLATVAVITTDKAIFSLNVPK	14		sp|O13878|UTP17_SCHPO	U3 small nucleolar RNA-associated protein 17 OS=Schizosaccharomyces pombe (strain 972 / ATCC 24843) GN=utp17 PE=3 SV=3	0.8876
7287	933.3187	5	0.1500	0.92	0.10	KLLLLLK	1		sp|Q9HDX9|SYEM_SCHPO	Glutamate--tRNA ligase; mitochondrial OS=Schizosaccharomyces pombe (strain 972 / ATCC 24843) GN=mse1 PE=3 SV=1	YVAGVQQKYTQSGGVRPFGVSTLIAGFDVGDNTPR	8		sp|Q10329|PSA4_SCHPO	Probable proteasome subunit alpha type-4 OS=Schizosaccharomyces pombe (strain 972 / ATCC 24843) GN=pre6 PE=3 SV=1	0.8876
3940	661.3126	3	0.1499	0.88	-2.10	MSDYK	1		sp|O74871|YCW3_SCHPO	Uncharacterized protein C31H12.03c OS=Schizosaccharomyces pombe (strain 972 / ATCC 24843) GN=SPCC31H12.03c PE=1 SV=1	KNMLFEEYK	1		sp|Q9US25|HRP1_SCHPO	Chromodomain helicase hrp1 OS=Schizosaccharomyces pombe (strain 972 / ATCC 24843) GN=hrp1 PE=1 SV=1	0.8876
10549	813.42816	3	0.1499	0.96	7.61	MESGSIDLDK	1		sp|O74415|YJL2_SCHPO	Uncharacterized protein C14G10.02 OS=Schizosaccharomyces pombe (strain 972 / ATCC 24843) GN=SPCC14G10.02 PE=4 SV=1	YLPAPKYVQK	6		sp|Q9USZ1|EFGM_SCHPO	Elongation factor G; mitochondrial OS=Schizosaccharomyces pombe (strain 972 / ATCC 24843) GN=mef1 PE=3 SV=2	0.8876
5917	1200.5756	4	0.1499	0.98	2.34	TEEEEEQKPK	8		sp|O94666|RPC1_SCHPO	DNA-directed RNA polymerase III subunit rpc1 OS=Schizosaccharomyces pombe (strain 972 / ATCC 24843) GN=rpc1 PE=2 SV=1	ICISSAQEDSFTPWFSKWLENWEIVSQK	17	57.02146@C;	sp|Q10368|YDBI_SCHPO	Uncharacterized protein C22E12.18 OS=Schizosaccharomyces pombe (strain 972 / ATCC 24843) GN=SPAC22E12.18 PE=1 SV=1	0.8876
9503	890.9311	4	0.1499	0.98	8.50	MGSTVDGEK	1		sp|Q9UUG2|YFT6_SCHPO	Uncharacterized leucine-rich repeat-containing protein C926.06c OS=Schizosaccharomyces pombe (strain 972 / ATCC 24843) GN=SPAC926.06c PE=1 SV=1	VWDTTTGNVKDIYSGHYESVTK	10		sp|O94394|YQF1_SCHPO	Uncharacterized WD repeat-containing protein C126.01c OS=Schizosaccharomyces pombe (strain 972 / ATCC 24843) GN=SPCC126.01c PE=3 SV=2	0.8876
7335	744.16113	5	0.1498	0.95	0.33	TLHGMANLKQAPAFFK	9		sp|Q9P5N2|AAT1_SCHPO	Amino acid transporter 1 OS=Schizosaccharomyces pombe (strain 972 / ATCC 24843) GN=aat1 PE=3 SV=1	MSIMEYNGGSCVAMAGK	1	57.02146@C;	sp|Q9Y7T8|PSB3_SCHPO	Probable proteasome subunit beta type-3 OS=Schizosaccharomyces pombe (strain 972 / ATCC 24843) GN=pup3 PE=3 SV=1	0.9032
10090	800.1766	4	0.1497	0.93	0.69	TSIDKANGTFTAC	5	57.02146@C;	sp|Q96WV2|YJO2_SCHPO	Uncharacterized PH domain-containing protein PB16A4.02c OS=Schizosaccharomyces pombe (strain 972 / ATCC 24843) GN=SPCPB16A4.02c PE=3 SV=2	IPTLYPAMLSLLKSK	13		sp|P79064|RAD31_SCHPO	DNA damage tolerance protein rad31 OS=Schizosaccharomyces pombe (strain 972 / ATCC 24843) GN=rad31 PE=4 SV=1	0.9032
2337	492.53864	4	0.1496	0.95	6.27	KDALSK	1		sp|Q7LKZ5|FAM50_SCHPO	FAM50 family protein C1020.12c OS=Schizosaccharomyces pombe (strain 972 / ATCC 24843) GN=xap5 PE=3 SV=2	SLFELIKYR	7		sp|Q10144|YAS8_SCHPO	Uncharacterized transcriptional regulatory protein C3H8.08c OS=Schizosaccharomyces pombe (strain 972 / ATCC 24843) GN=SPAC3H8.08c PE=3 SV=1	0.9032
4969	748.4055	5	0.1496	0.99	-5.36	MGAILSTPK	1		sp|O94369|YG03_SCHPO	Uncharacterized protein C1604.03c OS=Schizosaccharomyces pombe (strain 972 / ATCC 24843) GN=SPBC1604.03c PE=4 SV=1	GNIKVLFATNRPNTLDEALMRPGR	4		sp|O42931|PRS7_SCHPO	26S protease regulatory subunit 7 homolog OS=Schizosaccharomyces pombe (strain 972 / ATCC 24843) GN=rpt1 PE=1 SV=2	0.9032
6493	987.1291	3	0.1496	0.98	-4.62	MCSPSATLTHR	1	57.02146@C;	sp|Q10335|RPN7_SCHPO	Probable 26S proteasome regulatory subunit rpn7 OS=Schizosaccharomyces pombe (strain 972 / ATCC 24843) GN=rpn7 PE=2 SV=1	NHPFFDDIDWKK	11		sp|Q9P7J8|GAD8_SCHPO	Serine/threonine-protein kinase gad8 OS=Schizosaccharomyces pombe (strain 972 / ATCC 24843) GN=gad8 PE=1 SV=1	0.9032
8262	878.97	4	0.1496	1.00	6.19	KILGLVEK	1		sp|Q9P7T1|SIB1_SCHPO	Hydroxamate-type ferrichrome siderophore peptide synthetase OS=Schizosaccharomyces pombe (strain 972 / ATCC 24843) GN=sib1 PE=1 SV=1	SSSISGNQYTYNLLGKSTDESPK	16		sp|P87293|YDN1_SCHPO	Uncharacterized UPF0442 protein C16A10.01 OS=Schizosaccharomyces pombe (strain 972 / ATCC 24843) GN=SPAC16A10.01 PE=3 SV=1	0.9032
4862	1132.5886	3	0.1496	0.98	8.85	KLLLEK	1		sp|O74518|CID12_SCHPO	Poly(A) RNA polymerase cid12 OS=Schizosaccharomyces pombe (strain 972 / ATCC 24843) GN=cid12 PE=1 SV=1	AENEKEDTFLNSFNASGDLTANK	5		sp|O94252|YOR2_SCHPO	Uncharacterized protein P8B7.02 OS=Schizosaccharomyces pombe (strain 972 / ATCC 24843) GN=SPBP8B7.02 PE=4 SV=1	0.9032
2546	728.3455	3	0.1495	0.97	7.27	MDQER	1		sp|O94306|YCGJ_SCHPO	Uncharacterized protein C16C4.19 OS=Schizosaccharomyces pombe (strain 972 / ATCC 24843) GN=SPCC16C4.19 PE=4 SV=1	WEDALSAYEKR	10		sp|Q9Y7K2|TOR2_SCHPO	Phosphatidylinositol 3-kinase tor2 OS=Schizosaccharomyces pombe (strain 972 / ATCC 24843) GN=tor2 PE=1 SV=2	0.9032
2818	707.5755	4	0.1494	0.99	6.65	DYKYDESR	3		sp|O13823|IMP4_SCHPO	U3 small nucleolar ribonucleoprotein protein imp4 OS=Schizosaccharomyces pombe (strain 972 / ATCC 24843) GN=imp4 PE=3 SV=1	NFASLCNGFEKDGR	11	57.02146@C;	sp|Q11004|PPID_SCHPO	40 kDa peptidyl-prolyl cis-trans isomerase OS=Schizosaccharomyces pombe (strain 972 / ATCC 24843) GN=wis2 PE=2 SV=1	0.9032
4622	863.1424	3	0.1493	0.99	2.08	DVDLALGKLDR	8		sp|O14050|YEYH_SCHPO	Uncharacterized MscS family protein C2C4.17c OS=Schizosaccharomyces pombe (strain 972 / ATCC 24843) GN=SPAC2C4.17c PE=3 SV=1	ITKSQNLFER	3		sp|O42656|RIC1_SCHPO	Guanine nucleotide exchange factor subunit ric1 OS=Schizosaccharomyces pombe (strain 972 / ATCC 24843) GN=ric1 PE=1 SV=2	0.9032
6692	929.47437	4	0.1493	0.99	-4.80	MSHIQSIFAQIR	1		sp|O94600|TTI1_SCHPO	TEL2-interacting protein 1 OS=Schizosaccharomyces pombe (strain 972 / ATCC 24843) GN=tti1 PE=1 SV=1	EWIYAAGKPQEAEIEEKR	17		sp|Q9UUC2|YGR1_SCHPO	CRAL-TRIO domain-containing protein C365.01 OS=Schizosaccharomyces pombe (strain 972 / ATCC 24843) GN=SPBC365.01 PE=2 SV=1	0.9032
2194	542.315	5	0.1492	0.98	-2.80	KVSQQLKPQK	1		sp|Q9UT10|YLW5_SCHPO	Uncharacterized GTP-binding protein P8A3.05 OS=Schizosaccharomyces pombe (strain 972 / ATCC 24843) GN=SPAP8A3.05 PE=3 SV=1	QLEQVMVKNLGK	8		sp|Q92338|ABCI_SCHPO	Protein ABC1 homolog; mitochondrial OS=Schizosaccharomyces pombe (strain 972 / ATCC 24843) GN=abc1 PE=2 SV=1	0.9032
5286	920.1161	5	0.1492	1.00	8.08	ILEEKR	5		sp|Q9UT28|NNT1_SCHPO	Protein N-methyltransferase nnt1 OS=Schizosaccharomyces pombe (strain 972 / ATCC 24843) GN=nnt1 PE=3 SV=1	VGQAVDVVGQAGRPKVITGWVTHTTPVLLHHNER	15		sp|P87048|RPN1_SCHPO	26S proteasome regulatory subunit rpn1 OS=Schizosaccharomyces pombe (strain 972 / ATCC 24843) GN=rpn1 PE=1 SV=2	0.9032
8578	826.6406	5	0.1491	0.98	-3.08	QIEQMLKFCMMVYSK	7	57.02146@C;	sp|O13927|THT2_SCHPO	Twin horsetail protein 2 OS=Schizosaccharomyces pombe (strain 972 / ATCC 24843) GN=tht2 PE=1 SV=1	KPLIPAHPVPSFRPTSALK	1		sp|O74412|CBF12_SCHPO	Transcription factor cbf12 OS=Schizosaccharomyces pombe (strain 972 / ATCC 24843) GN=cbf12 PE=2 SV=1	0.9032
6631	597.9526	5	0.1491	0.97	10.88	EVAEKLANELEK	5		sp|O13741|NOP12_SCHPO	Nucleolar protein 12 OS=Schizosaccharomyces pombe (strain 972 / ATCC 24843) GN=nop12 PE=1 SV=1	KALIKPFHPPISK	1		tr|H2FH13|H2FH13_SCHPM&sp|Q10668|SWI2_SCHPO&tr|H2FH12|H2FH12_SCHPM	Swi2S OS=Schizosaccharomyces pombe GN=swi2 PE=2 SV=1	0.9032
4265	575.9505	5	0.1491	0.98	7.98	LAELAKIVNR	6		sp|P41410|RAD54_SCHPO	DNA repair protein rhp54 OS=Schizosaccharomyces pombe (strain 972 / ATCC 24843) GN=rhp54 PE=1 SV=2	SSYFKVVSVILTLR	5		sp|G2TRT7|YCYH_SCHPO	Putative uncharacterized transmembrane protein C1235.17 OS=Schizosaccharomyces pombe (strain 972 / ATCC 24843) GN=SPCC1235.17 PE=4 SV=1	0.9032
9240	888.64777	5	0.1491	1.00	-1.54	MSENEVVGSPTTNGDK	1		sp|Q09915|SPT6_SCHPO&tr|S6BSK0|S6BSK0_SCHPM&tr|S6BMF4|S6BMF4_SCHPM	Transcription elongation factor spt6 OS=Schizosaccharomyces pombe (strain 972 / ATCC 24843) GN=spt6 PE=1 SV=2	KIESITIPDHASVYNDLPLSPTVK	1		sp|O42954|MBX1_SCHPO	MADS-box transcription factor 1 OS=Schizosaccharomyces pombe (strain 972 / ATCC 24843) GN=mbx1 PE=1 SV=2	0.9032
9897	863.2235	5	0.1490	0.93	1.70	KENYDISR	1		sp|O94565|OMH4_SCHPO	O-glycoside alpha-1;2-mannosyltransferase homolog 4 OS=Schizosaccharomyces pombe (strain 972 / ATCC 24843) GN=omh4 PE=3 SV=2	SGSVPFTITVDDITGNSWIEMKPGRDGDR	22		sp|O13724|ZPR1_SCHPO	Zinc finger protein zpr1 OS=Schizosaccharomyces pombe (strain 972 / ATCC 24843) GN=zpr1 PE=3 SV=1	0.9032
5296	620.00806	3	0.1490	0.97	3.88	LDKVNVR	3		sp|Q9USK5|TIP41_SCHPO	Type 2A phosphatase activator tip41 OS=Schizosaccharomyces pombe (strain 972 / ATCC 24843) GN=tip41 PE=2 SV=1	KSESSPSR	1		sp|Q10268|MAC1_SCHPO	Membrane-anchored protein 1 OS=Schizosaccharomyces pombe (strain 972 / ATCC 24843) GN=mac1 PE=1 SV=1	0.9032
3896	830.68805	4	0.1490	1.00	-5.15	GSGKSVLVDDILSR	4		sp|Q9Y794|ORC4_SCHPO	Origin recognition complex subunit 4 OS=Schizosaccharomyces pombe (strain 972 / ATCC 24843) GN=orc4 PE=1 SV=1	KAGGLIETSCTIMDLK	1	57.02146@C;	sp|Q10137|SEC14_SCHPO	Sec14 cytosolic factor OS=Schizosaccharomyces pombe (strain 972 / ATCC 24843) GN=sec14 PE=3 SV=1	0.9032
1294	759.1422	4	0.1490	0.97	1.21	MSTPLIPPAPPK	1		sp|Q9P7V8|MPCP_SCHPO	Probable mitochondrial phosphate carrier protein OS=Schizosaccharomyces pombe (strain 972 / ATCC 24843) GN=SPBC1703.13c PE=3 SV=1	DISSKSPSGNDALNDK	5		sp|P87048|RPN1_SCHPO	26S proteasome regulatory subunit rpn1 OS=Schizosaccharomyces pombe (strain 972 / ATCC 24843) GN=rpn1 PE=1 SV=2	0.9032
9850	965.5039	3	0.1489	0.97	10.63	MNSKIAYPEIK	4		sp|O94713|MEU27_SCHPO	Meiotic expression up-regulated protein 27 OS=Schizosaccharomyces pombe (strain 972 / ATCC 24843) GN=meu27 PE=2 SV=1	EEGTWEVNKLMK	9		sp|O13987|YEG5_SCHPO	Ankyrin and IPT/TIG repeat-containing protein C26H5.05 OS=Schizosaccharomyces pombe (strain 972 / ATCC 24843) GN=SPAC26H5.05 PE=3 SV=1	0.9032
8345	827.43365	3	0.1489	0.97	4.14	KCLALAR	1	57.02146@C;	sp|O14050|YEYH_SCHPO	Uncharacterized MscS family protein C2C4.17c OS=Schizosaccharomyces pombe (strain 972 / ATCC 24843) GN=SPAC2C4.17c PE=3 SV=1	MEYDEEEVKVLK	1		sp|Q9Y7J3|YOI7_SCHPO	UPF0586 protein C1778.07 OS=Schizosaccharomyces pombe (strain 972 / ATCC 24843) GN=SPBC1778.07 PE=3 SV=1	0.9032
10133	795.2142	5	0.1489	0.97	-0.92	KILFEELYNQR	1		sp|O43001|SYJ1_SCHPO	Inositol-1;4;5-trisphosphate 5-phosphatase 1 OS=Schizosaccharomyces pombe (strain 972 / ATCC 24843) GN=syj1 PE=1 SV=1	LLEYNLEGACYTQNDLKPLK	17	57.02146@C;	sp|Q9P6K3|YLF8_SCHPO	UPF0662 protein C30C2.08 OS=Schizosaccharomyces pombe (strain 972 / ATCC 24843) GN=SPAC30C2.08 PE=3 SV=1	0.9032
10452	872.9097	4	0.1489	0.97	8.82	KTDSSLVHQNPPN	1		sp|O74525|YJ44_SCHPO	Uncharacterized membrane protein C70.04c OS=Schizosaccharomyces pombe (strain 972 / ATCC 24843) GN=SPCC70.04c PE=4 SV=1	MEHPSPDSVSSTSSSDHK	1		sp|O14340|YB35_SCHPO	Oxysterol-binding protein homolog C2F12.05c OS=Schizosaccharomyces pombe (strain 972 / ATCC 24843) GN=SPBC2F12.05c PE=1 SV=2	0.9032
2667	466.09042	5	0.1488	1.00	0.73	KIIFR	1		sp|O13882|RT18_SCHPO	Putative 37S ribosomal protein S18; mitochondrial OS=Schizosaccharomyces pombe (strain 972 / ATCC 24843) GN=mrps18 PE=3 SV=1	TKLDTLLTQVRPK	2		sp|O74502|MSH6_SCHPO	DNA mismatch repair protein msh6 OS=Schizosaccharomyces pombe (strain 972 / ATCC 24843) GN=msh6 PE=1 SV=1	0.9032
7437	713.79285	5	0.1488	0.97	3.36	YQKPVR	3		sp|Q8NIQ1|YERI_SCHPO	Uncharacterized membrane protein C2F3.18c OS=Schizosaccharomyces pombe (strain 972 / ATCC 24843) GN=SPAC2F3.18c PE=4 SV=3	VLGNLYISALQAKILGGASFEQCGK	13	57.02146@C;	sp|O94615|PPR8_SCHPO	Pentatricopeptide repeat-containing protein 8; mitochondrial OS=Schizosaccharomyces pombe (strain 972 / ATCC 24843) GN=ppr8 PE=4 SV=1	0.9032
6316	697.3199	5	0.1487	0.97	5.68	MTSYGNGFR	1		sp|O94681|ODO2_SCHPO	Probable dihydrolipoyllysine-residue succinyltransferase component of 2-oxoglutarate dehydrogenase complex; mitochondrial OS=Schizosaccharomyces pombe (strain 972 / ATCC 24843) GN=kgd2 PE=3 SV=1	MKELLFETYNESDGHENEK	2		sp|O42894|RRP46_SCHPO	Exosome complex component rrp46 OS=Schizosaccharomyces pombe (strain 972 / ATCC 24843) GN=rrp46 PE=3 SV=1	0.9032
9498	799.4396	4	0.1487	0.99	-10.63	LSKLAISFFDQK	3		sp|Q9Y7M8|YNTB_SCHPO	Probable RNA exonuclease C9B6.11c OS=Schizosaccharomyces pombe (strain 972 / ATCC 24843) GN=SPBC9B6.11c PE=3 SV=1	ELINAIDLEKYAIR	10		sp|P87115|YDK9_SCHPO	UPF0202 protein C20G8.09c OS=Schizosaccharomyces pombe (strain 972 / ATCC 24843) GN=SPAC20G8.09c PE=3 SV=1	0.9032
10044	1073.2902	4	0.1487	1.00	-0.11	YGKSEESSSTMNVGEGLLK	3		sp|Q9UTB3|YL85_SCHPO	Putative tRNA pseudouridine synthase C25B8.05 OS=Schizosaccharomyces pombe (strain 972 / ATCC 24843) GN=SPAC25B8.05 PE=3 SV=1	TAEGLVPEEIHEIMALKEK	17		sp|P78804|DHE4_SCHPO	NADP-specific glutamate dehydrogenase OS=Schizosaccharomyces pombe (strain 972 / ATCC 24843) GN=gdh1 PE=1 SV=2	0.9032
1946	720.6435	4	0.1487	1.00	-6.70	EVSLTRPLKK	9		sp|O14326|PUB3_SCHPO	E3 ubiquitin-protein ligase pub3 OS=Schizosaccharomyces pombe (strain 972 / ATCC 24843) GN=pub3 PE=2 SV=1	ETDIKSDAVEHSIK	5		sp|Q10251|IF2P_SCHPO	Eukaryotic translation initiation factor 5B OS=Schizosaccharomyces pombe (strain 972 / ATCC 24843) GN=SPAC56F8.03 PE=1 SV=1	0.9032
6902	726.98157	5	0.1487	1.00	-6.52	MDTNQVNYIIWR	1		sp|O74845|HIF2_SCHPO	Set3 complex subunit hif2 OS=Schizosaccharomyces pombe (strain 972 / ATCC 24843) GN=hif2 PE=1 SV=1	IIKSITYWQSLLFNSK	3		sp|Q7LKZ7|BPH1_SCHPO	Beige protein homolog 1 OS=Schizosaccharomyces pombe (strain 972 / ATCC 24843) GN=lvs1 PE=1 SV=2	0.9032
5882	698.1446	4	0.1486	1.00	-2.10	LDSQDVKR	7		sp|P78875|TPP1_SCHPO	Trehalose-phosphatase OS=Schizosaccharomyces pombe (strain 972 / ATCC 24843) GN=tpp1 PE=1 SV=2	GLSGTVLVHKIAGAAAAR	10		sp|O13902|DAK1_SCHPO	Dihydroxyacetone kinase 1 OS=Schizosaccharomyces pombe (strain 972 / ATCC 24843) GN=dak1 PE=3 SV=1	0.9032
4283	737.1023	3	0.1486	0.97	-7.63	MIIRK	1		sp|Q10073|YAN8_SCHPO	Uncharacterized CCDC90 family protein C3H1.08c; mitochondrial OS=Schizosaccharomyces pombe (strain 972 / ATCC 24843) GN=SPAC3H1.08c PE=3 SV=1	ELLKPSASVALQR	4		sp|O74894|PRS6B_SCHPO	26S protease regulatory subunit 6B homolog OS=Schizosaccharomyces pombe (strain 972 / ATCC 24843) GN=rpt3 PE=3 SV=1	0.9032
9437	854.7167	4	0.1485	0.95	-3.65	KEIYSGDSVSLADR	1		sp|Q9Y805|CWC25_SCHPO	Pre-mRNA-splicing factor cwf25 OS=Schizosaccharomyces pombe (strain 972 / ATCC 24843) GN=cwf25 PE=1 SV=1	FIGTGKLLVGTLHINR	6		sp|O94525|YBU1_SCHPO	Uncharacterized ribonuclease C609.01 OS=Schizosaccharomyces pombe (strain 972 / ATCC 24843) GN=SPBC609.01 PE=3 SV=1	0.9032
10198	951.71533	4	0.1485	0.97	2.95	MSATR	1		sp|O14104|LYS12_SCHPO	Homoisocitrate dehydrogenase OS=Schizosaccharomyces pombe (strain 972 / ATCC 24843) GN=lys12 PE=1 SV=1	DFIIDLSYKSGTASLFEACVYNGDFLR	9	57.02146@C;	sp|O13993|RPOM_SCHPO	DNA-directed RNA polymerase; mitochondrial OS=Schizosaccharomyces pombe (strain 972 / ATCC 24843) GN=rpo41 PE=3 SV=2	0.9032
10470	907.6997	4	0.1485	1.00	-1.21	SKWYSLGK	2		sp|Q9UUN3|YQ86_SCHPO	Uncharacterized protein C297.06c OS=Schizosaccharomyces pombe (strain 972 / ATCC 24843) GN=SPCC297.06c PE=4 SV=2	SMPKYFQVGSIVEGPQDFYSSR	4		sp|O42877|FCF2_SCHPO	rRNA-processing protein fcf2 OS=Schizosaccharomyces pombe (strain 972 / ATCC 24843) GN=fcf2 PE=3 SV=1	0.9032
9108	918.81305	3	0.1484	0.89	0.09	KAMESHSTR	1		sp|O74444|MU122_SCHPO	Meiotically up-regulated gene 122 protein OS=Schizosaccharomyces pombe (strain 972 / ATCC 24843) GN=mug122 PE=1 SV=1	LFHANHTQHPLKK	12		sp|Q92337|ABC1_SCHPO	ATP-binding cassette transporter abc1 OS=Schizosaccharomyces pombe (strain 972 / ATCC 24843) GN=abc1 PE=3 SV=1	0.9032
6363	979.984	4	0.1484	0.90	-6.17	KEHCTHEAEFR	1	57.02146@C;	sp|Q9USI4|SAC32_SCHPO	SAC3 family protein 2 OS=Schizosaccharomyces pombe (strain 972 / ATCC 24843) GN=SPCC70.06 PE=3 SV=1	YIVIEDLTSGMKRPCVLDVK	12	57.02146@C;	sp|O74561|YCZ8_SCHPO	Uncharacterized inositol polyphosphate kinase C970.08 OS=Schizosaccharomyces pombe (strain 972 / ATCC 24843) GN=SPCC970.08 PE=1 SV=1	0.9032
9374	1022.80853	4	0.1483	0.96	8.30	KSEIGLEER	1		sp|Q9URT2|YJU3_SCHPO	Uncharacterized protein P25A2.03 OS=Schizosaccharomyces pombe (strain 972 / ATCC 24843) GN=SPCP25A2.03 PE=1 SV=1	LPYVALGSGSLAAISVLETKYQPDLER	20		sp|Q09841|PSB2_SCHPO	Probable proteasome subunit beta type-2 OS=Schizosaccharomyces pombe (strain 972 / ATCC 24843) GN=pup1 PE=2 SV=1	0.9032
3092	778.4119	4	0.1483	1.00	4.71	YPVFWSLKK	8		sp|Q9Y704|MOK14_SCHPO	Cell wall alpha-1;3-glucan synthase mok14 OS=Schizosaccharomyces pombe (strain 972 / ATCC 24843) GN=mok14 PE=1 SV=1	YFVDELSTYIDQGKK	14		sp|O94267|SPT16_SCHPO	FACT complex subunit spt16 OS=Schizosaccharomyces pombe (strain 972 / ATCC 24843) GN=spt16 PE=1 SV=1	0.9032
1724	665.3202	4	0.1482	0.93	-8.09	KDNDAK	1		sp|O74424|NU211_SCHPO	Nucleoporin nup211 OS=Schizosaccharomyces pombe (strain 972 / ATCC 24843) GN=nup211 PE=1 SV=1	SIESTMAGKTLDSTDFK	9		sp|P31397|MAP3_SCHPO	Pheromone M-factor receptor OS=Schizosaccharomyces pombe (strain 972 / ATCC 24843) GN=map3 PE=2 SV=1	0.9032
8178	1322.3717	3	0.1482	1.00	-4.68	GSLIIFVALFATTLLKR	16		sp|Q09875|YAGC_SCHPO	Uncharacterized protein C12G12.12 OS=Schizosaccharomyces pombe (strain 972 / ATCC 24843) GN=SPAC12G12.12 PE=4 SV=1	IKDHDDELGGAMEHLER	2		sp|O14040|DI3L2_SCHPO	DIS3-like exonuclease 2 OS=Schizosaccharomyces pombe (strain 972 / ATCC 24843) GN=dis32 PE=1 SV=1	0.9032
9259	909.7915	3	0.1481	0.99	5.01	KIDALASK	1		sp|O74940|NADE_SCHPO	Putative glutamine-dependent NAD(+) synthetase OS=Schizosaccharomyces pombe (strain 972 / ATCC 24843) GN=SPCC553.02 PE=3 SV=1	YHEIKEMSFSSCAR	5	57.02146@C;	sp|Q10240|MU133_SCHPO	Meiotically up-regulated gene 133 protein OS=Schizosaccharomyces pombe (strain 972 / ATCC 24843) GN=mug133 PE=1 SV=1	0.9032
6804	791.03015	5	0.1481	0.99	8.47	GAKAWLLLGMALR	3		sp|Q9HDX1|YKN4_SCHPO	Uncharacterized transcriptional regulatory protein PB1A11.04c OS=Schizosaccharomyces pombe (strain 972 / ATCC 24843) GN=SPAPB1A11.04c PE=3 SV=1	TSSKSLSPPAPQDESQGTEINLK	4		sp|Q1MTR4|CTI6_SCHPO	Putative histone deacetylase complex subunit cti6 OS=Schizosaccharomyces pombe (strain 972 / ATCC 24843) GN=cti6 PE=1 SV=1	0.9032
7674	1215.6145	3	0.1480	0.99	2.08	NILISIGSYKEK	10		sp|Q09794|PYR1_SCHPO	Protein ura1 OS=Schizosaccharomyces pombe (strain 972 / ATCC 24843) GN=ura1 PE=1 SV=1	AKLFEDEGEQISDIDDYR	2		sp|O74370|ISY1_SCHPO	Pre-mRNA-splicing factor cwf12 OS=Schizosaccharomyces pombe (strain 972 / ATCC 24843) GN=cwf12 PE=1 SV=1	0.9032
6213	1081.2919	4	0.1480	0.96	2.82	MSSDNLDISMEKK	1		sp|Q9URX1|YLX5_SCHPO	UNC93-like protein C922.05c OS=Schizosaccharomyces pombe (strain 972 / ATCC 24843) GN=SPAC922.05c PE=3 SV=1	KISLTGHVIITSTEMLELSEDDQK	1		sp|O42900|PPK19_SCHPO	Serine/threonine-protein kinase ppk19 OS=Schizosaccharomyces pombe (strain 972 / ATCC 24843) GN=ppk19 PE=1 SV=1	0.9032
9532	1281.2739	3	0.1479	0.96	6.99	MKLNISYPANGTQK	1		sp|Q9C0Z7|RS6B_SCHPO&sp|P05752|RS6A_SCHPO	40S ribosomal protein S6-B OS=Schizosaccharomyces pombe (strain 972 / ATCC 24843) GN=rps6b PE=1 SV=1	CLNDGVKSYFCGQECFR	7	57.02146@C;	sp|O59730|MAP1_SCHPO	Methionine aminopeptidase 1 OS=Schizosaccharomyces pombe (strain 972 / ATCC 24843) GN=fma1 PE=1 SV=1	0.9032
7353	1006.5107	3	0.1479	0.99	-4.94	YQVEEFAKK	8		sp|O59753|RAD14_SCHPO	DNA repair protein rad14 OS=Schizosaccharomyces pombe (strain 972 / ATCC 24843) GN=rhp14 PE=3 SV=1	KDFIIDPYQIMEAR	1		sp|Q92370|TRPG_SCHPO	Multifunctional tryptophan biosynthesis protein OS=Schizosaccharomyces pombe (strain 972 / ATCC 24843) GN=trp1 PE=2 SV=2	0.9032
8602	587.56793	5	0.1479	1.00	6.83	IVKEIIAIR	3		sp|O13744|RT07_SCHPO	37S ribosomal protein S7; mitochondrial OS=Schizosaccharomyces pombe (strain 972 / ATCC 24843) GN=SPAC16E8.10c PE=1 SV=2	KTLVVLGAGWGATSILR	1		sp|O14121|NDH1_SCHPO	Probable NADH-ubiquinone oxidoreductase C3A11.07; mitochondrial OS=Schizosaccharomyces pombe (strain 972 / ATCC 24843) GN=SPAC3A11.07 PE=3 SV=1	0.9032
2801	826.7229	3	0.1479	0.93	9.26	MLSSQHR	1		sp|O14129|RAD55_SCHPO	DNA repair protein rhp55 OS=Schizosaccharomyces pombe (strain 972 / ATCC 24843) GN=rhp55 PE=1 SV=1	MTENYGSMEHRK	1		sp|O94607|STR2_SCHPO	Siderophore iron transporter 2 OS=Schizosaccharomyces pombe (strain 972 / ATCC 24843) GN=str2 PE=1 SV=1	0.9032
5525	996.23254	4	0.1478	0.96	6.01	KDSYECR	1	57.02146@C;	sp|Q02061|RPB2_SCHPO	DNA-directed RNA polymerase II subunit RPB2 OS=Schizosaccharomyces pombe (strain 972 / ATCC 24843) GN=rpb2 PE=1 SV=2	LEIKEGNYGDGYALQPSYIHEYLSK	4		sp|Q9USQ9|PSB7_SCHPO	Probable proteasome subunit beta type-7 OS=Schizosaccharomyces pombe (strain 972 / ATCC 24843) GN=SPBC577.10 PE=3 SV=1	0.9032
1893	631.09406	4	0.1478	1.00	-1.16	SKTLPLLK	2		sp|Q9US36|KLF1_SCHPO	Zinc finger protein klf1 OS=Schizosaccharomyces pombe (strain 972 / ATCC 24843) GN=klf1 PE=2 SV=1	GSENISNFMEKTK	11		sp|O42667|SSM4_SCHPO	Microtubule-associated protein ssm4 OS=Schizosaccharomyces pombe (strain 972 / ATCC 24843) GN=ssm4 PE=1 SV=1	0.9032
9870	1055.5275	3	0.1478	0.93	-8.64	AKDGMEAPLFR	2		sp|Q9P6Q6|CET1_SCHPO	mRNA-capping enzyme subunit beta OS=Schizosaccharomyces pombe (strain 972 / ATCC 24843) GN=pct1 PE=1 SV=1	DLLESDKLTVGASSMAR	7		sp|O74778|BTB2_SCHPO	BTB/POZ domain-containing protein 2 OS=Schizosaccharomyces pombe (strain 972 / ATCC 24843) GN=btb2 PE=1 SV=1	0.9032
4912	622.97974	3	0.1478	0.96	-2.55	KLWSLGK	1		sp|O43091|DPS1_SCHPO	Decaprenyl-diphosphate synthase subunit 1 OS=Schizosaccharomyces pombe (strain 972 / ATCC 24843) GN=dps1 PE=1 SV=1	MDADDFGK	1		sp|Q9P7K2|YJN3_SCHPO	Uncharacterized protein C24B10.03 OS=Schizosaccharomyces pombe (strain 972 / ATCC 24843) GN=SPCC24B10.03 PE=4 SV=1	0.9032
6537	743.97327	5	0.1477	0.98	-6.83	MNVNSSAFER	1		sp|Q9HGQ3|CIS4_SCHPO	Probable zinc transporter cis4 OS=Schizosaccharomyces pombe (strain 972 / ATCC 24843) GN=cis4 PE=1 SV=1	ESELSLSKLFLYAVPSNSGNIR	8		sp|Q9UTH0|NU132_SCHPO	Nucleoporin nup132 OS=Schizosaccharomyces pombe (strain 972 / ATCC 24843) GN=nup132 PE=1 SV=1	0.9032
4681	843.5005	4	0.1477	0.99	7.03	YVAVKASPK	5		sp|Q09866|YAG1_SCHPO	Uncharacterized WD repeat-containing protein C12G12.01c OS=Schizosaccharomyces pombe (strain 972 / ATCC 24843) GN=SPAC12G12.01c PE=1 SV=2	KPPILIGMLGFGIFNISVAVGK	1		sp|O59699|YN42_SCHPO	Uncharacterized transporter C36.02c OS=Schizosaccharomyces pombe (strain 972 / ATCC 24843) GN=SPBC36.02c PE=3 SV=1	0.9032
6987	765.7691	5	0.1477	0.99	-9.70	ADDSLIHGAEKNEEK	11		sp|O13742|VPH1_SCHPO	V-type proton ATPase subunit a OS=Schizosaccharomyces pombe (strain 972 / ATCC 24843) GN=vph1 PE=3 SV=2	MMQNLVYEYEMLALKR	15		sp|Q10137|SEC14_SCHPO	Sec14 cytosolic factor OS=Schizosaccharomyces pombe (strain 972 / ATCC 24843) GN=sec14 PE=3 SV=1	0.9032
6288	931.7118	4	0.1476	1.00	10.76	EKESTSQDESNR	2		sp|O14079|MDB1_SCHPO	Uncharacterized protein mdb1 OS=Schizosaccharomyces pombe (strain 972 / ATCC 24843) GN=mdb1 PE=1 SV=2	TSNLLEQLKMTEAEVDSLR	9		sp|O94488|MBO1_SCHPO	Microtubule organizer protein 1 OS=Schizosaccharomyces pombe (strain 972 / ATCC 24843) GN=mbo1 PE=1 SV=1	0.9032
4902	572.9781	3	0.1476	0.97	-6.26	KAGIIR	1		sp|Q9USQ6|SYJ2_SCHPO	Inositol-1;4;5-trisphosphate 5-phosphatase 2 OS=Schizosaccharomyces pombe (strain 972 / ATCC 24843) GN=syj2 PE=2 SV=1	MSNVTENK	1		sp|O13788|SSR1_SCHPO	SWI/SNF and RSC complexes subunit ssr1 OS=Schizosaccharomyces pombe (strain 972 / ATCC 24843) GN=ssr1 PE=1 SV=1	0.9032
3251	654.1208	4	0.1476	0.99	8.41	YSKIAR	3		sp|Q9UU83|PAL1_SCHPO	Protein pal1 OS=Schizosaccharomyces pombe (strain 972 / ATCC 24843) GN=pal1 PE=1 SV=1	ANNSSKPLFSGKLTFK	6		sp|Q09698|YA27_SCHPO	Uncharacterized protein C2F7.07c OS=Schizosaccharomyces pombe (strain 972 / ATCC 24843) GN=SPAC2F7.07c PE=3 SV=1	0.9032
3097	915.8415	3	0.1475	0.99	6.40	NKVLVK	2		sp|P41836|PRS8_SCHPO	26S protease regulatory subunit 8 homolog OS=Schizosaccharomyces pombe (strain 972 / ATCC 24843) GN=let1 PE=3 SV=1	HFEQVINEKHEDALAK	9		sp|O74762|RPN2_SCHPO	26S proteasome regulatory subunit rpn2 OS=Schizosaccharomyces pombe (strain 972 / ATCC 24843) GN=rpn2 PE=1 SV=1	0.9255
1440	561.3158	5	0.1474	0.99	8.02	VILSLSLKESSK	8		sp|O13606|MEI4_SCHPO	Meiosis-specific transcription factor mei4 OS=Schizosaccharomyces pombe (strain 972 / ATCC 24843) GN=mei4 PE=3 SV=1	KELQEEFWPR	1		sp|Q11118|WOS2_SCHPO	Protein wos2 OS=Schizosaccharomyces pombe (strain 972 / ATCC 24843) GN=wos2 PE=2 SV=1	0.9255
10322	1168.5663	3	0.1474	1.00	10.52	AGEYFMENLIKK	11		sp|O13642|LIPA_SCHPO	Lipoyl synthase; mitochondrial OS=Schizosaccharomyces pombe (strain 972 / ATCC 24843) GN=lip5 PE=3 SV=2	SSDSSETSHESSNSNLKK	17		sp|O42980|NESP1_SCHPO	NEDD8-specific protease 1 OS=Schizosaccharomyces pombe (strain 972 / ATCC 24843) GN=nep1 PE=1 SV=2	0.9255
8021	718.9786	5	0.1474	0.96	1.22	KTSFTDSHILR	1		sp|O14261|ATG11_SCHPO	Taz1-interacting factor 1 OS=Schizosaccharomyces pombe (strain 972 / ATCC 24843) GN=taf1 PE=1 SV=2	KSLTSLGDIFVNDAFGTAHR	1		sp|O60101|PGK_SCHPO	Phosphoglycerate kinase OS=Schizosaccharomyces pombe (strain 972 / ATCC 24843) GN=pgk1 PE=1 SV=1	0.9255
6922	1225.6034	3	0.1474	0.99	-10.23	SLYTQYTKSSNSSK	8		sp|O59704|ELP1_SCHPO	Elongator complex protein 1 OS=Schizosaccharomyces pombe (strain 972 / ATCC 24843) GN=iki3 PE=3 SV=1	FETPKYNVTVIDAPGHR	5		sp|P50522|EF1A1_SCHPO&sp|Q10119|EF1A2_SCHPO	Elongation factor 1-alpha-A OS=Schizosaccharomyces pombe (strain 972 / ATCC 24843) GN=tef1a PE=1 SV=2	0.9255
4177	818.63153	4	0.1474	0.98	-3.96	MPEYEIQVPSYR	1		sp|Q9P777|HISX_SCHPO	Histidinol dehydrogenase OS=Schizosaccharomyces pombe (strain 972 / ATCC 24843) GN=his2 PE=3 SV=1	MSFFTQLCSMDKK	1	57.02146@C;	sp|O59739|BAG1B_SCHPO	BAG family molecular chaperone regulator 1B OS=Schizosaccharomyces pombe (strain 972 / ATCC 24843) GN=bag102 PE=1 SV=1	0.9255
5223	846.94226	4	0.1474	1.00	-7.72	KPTSELAIGASLEK	1		sp|O94579|PSA2_SCHPO	Probable proteasome subunit alpha type-2 OS=Schizosaccharomyces pombe (strain 972 / ATCC 24843) GN=pre8 PE=3 SV=1	SLKPDTENQESSVKNK	3		sp|Q09823|REC10_SCHPO	Meiotic recombination protein rec10 OS=Schizosaccharomyces pombe (strain 972 / ATCC 24843) GN=rec10 PE=2 SV=2	0.9255
6083	976.1443	3	0.1473	0.98	-2.75	FFEKEDVQSLK	4		sp|Q9UTM3|RPN5_SCHPO	26S proteasome regulatory subunit rpn5 OS=Schizosaccharomyces pombe (strain 972 / ATCC 24843) GN=rpn5a PE=1 SV=1	MDTASPEEIDALK	1		sp|Q9Y7N9|YCKC_SCHPO	PX domain-containing protein C1450.12 OS=Schizosaccharomyces pombe (strain 972 / ATCC 24843) GN=SPCC1450.12 PE=1 SV=1	0.9255
5267	926.9907	4	0.1473	1.00	-0.07	KAKPSQK	1		sp|Q09779|THO2_SCHPO	THO complex subunit 2 OS=Schizosaccharomyces pombe (strain 972 / ATCC 24843) GN=tho2 PE=1 SV=3	LITDLYINHDITKECFLLWDMK	13	57.02146@C;	sp|O13756|VPS8_SCHPO	Vacuolar protein sorting-associated protein 8 OS=Schizosaccharomyces pombe (strain 972 / ATCC 24843) GN=vps8 PE=3 SV=1	0.9255
7920	844.16	3	0.1473	0.98	6.76	ISISGFKK	7		sp|P08096|TOP2_SCHPO	DNA topoisomerase 2 OS=Schizosaccharomyces pombe (strain 972 / ATCC 24843) GN=top2 PE=1 SV=2	LLKQLESPESTLR	3		sp|O43030|FES1_SCHPO	Hsp70 nucleotide exchange factor fes1 OS=Schizosaccharomyces pombe (strain 972 / ATCC 24843) GN=fes1 PE=1 SV=1	0.9255
5097	1092.5048	4	0.1473	1.00	-5.03	ATLLEKVCEYLHYNYR	6	57.02146@C;	sp|Q9USX9|ELOC_SCHPO	Elongin-C OS=Schizosaccharomyces pombe (strain 972 / ATCC 24843) GN=elc1 PE=3 SV=1	MKDYYSENGFEEIFEEK	2		sp|P87143|YDMD_SCHPO	Uncharacterized RNA-binding protein C57A7.13 OS=Schizosaccharomyces pombe (strain 972 / ATCC 24843) GN=SPAC57A7.13 PE=3 SV=1	0.9255
4003	1061.5273	3	0.1473	1.00	8.52	FLKLVSSR	3		sp|Q9P772|GUAA_SCHPO	GMP synthase [glutamine-hydrolyzing] OS=Schizosaccharomyces pombe (strain 972 / ATCC 24843) GN=gua1 PE=3 SV=1	FYETVFSASNEEEDVKDS	16		sp|Q9P6P0|TAF3_SCHPO	Transcription initiation factor TFIID subunit 3 OS=Schizosaccharomyces pombe (strain 972 / ATCC 24843) GN=taf3 PE=3 SV=1	0.9255
3463	870.4919	3	0.1473	1.00	2.62	KLLPK	1		sp|P87126|CWC2_SCHPO	Pre-mRNA-splicing factor cwf2 OS=Schizosaccharomyces pombe (strain 972 / ATCC 24843) GN=cwf2 PE=1 SV=2	ATSAGPKQTETINWLEK	7		sp|O94517|PSA1_SCHPO	Probable proteasome subunit alpha type-1 OS=Schizosaccharomyces pombe (strain 972 / ATCC 24843) GN=SPBC646.16 PE=3 SV=1	0.9255
9980	982.86835	3	0.1473	0.98	10.19	KGLAYINNK	1		sp|Q9UUE5|NUP85_SCHPO	Nucleoporin nup85 OS=Schizosaccharomyces pombe (strain 972 / ATCC 24843) GN=nup85 PE=1 SV=1	YQSISSDFQIPFKTK	13		sp|O60188|UTP6_SCHPO	U3 small nucleolar RNA-associated protein 6 OS=Schizosaccharomyces pombe (strain 972 / ATCC 24843) GN=utp6 PE=3 SV=1	0.9255
5666	638.32904	4	0.1472	0.99	-8.24	MDAIHPVSLR	1		sp|O14066|IRS4_SCHPO	Increased rDNA silencing protein 4 homolog OS=Schizosaccharomyces pombe (strain 972 / ATCC 24843) GN=SPAC1687.09 PE=3 SV=2	KLLENCINDR	1	57.02146@C;	sp|O74927|MTHR2_SCHPO	Methylenetetrahydrofolate reductase 2 OS=Schizosaccharomyces pombe (strain 972 / ATCC 24843) GN=met11 PE=1 SV=2	0.9255
7677	863.095	3	0.1472	0.98	11.23	QNGISTKSRP	7		sp|O13698|FABD_SCHPO	Malonyl CoA-acyl carrier protein transacylase; mitochondrial OS=Schizosaccharomyces pombe (strain 972 / ATCC 24843) GN=mct1 PE=3 SV=1	MTSSETTTDHPR	1		sp|O74794|CCHL_SCHPO	Putative cytochrome c heme lyase OS=Schizosaccharomyces pombe (strain 972 / ATCC 24843) GN=SPBC26H8.12 PE=3 SV=1	0.9255
9843	954.8576	3	0.1472	0.98	4.18	LVEMLKDQFK	6		sp|Q9UTR1|MMS19_SCHPO	DNA repair/transcription protein mms19 OS=Schizosaccharomyces pombe (strain 972 / ATCC 24843) GN=mms19 PE=3 SV=1	NLNMIGSKISELR	8		sp|Q10198|NDC80_SCHPO	Kinetochore protein ndc80 OS=Schizosaccharomyces pombe (strain 972 / ATCC 24843) GN=ndc80 PE=1 SV=1	0.9255
8414	1124.5731	3	0.1472	1.00	-8.47	ELLNGPSKK	8		sp|O60186|RT10_SCHPO	37S ribosomal protein S10; mitochondrial OS=Schizosaccharomyces pombe (strain 972 / ATCC 24843) GN=rsm10 PE=3 SV=5	MGFDVAGYLQSYSLKDWIR	1		sp|Q9P6S6|PGA2_SCHPO	PGA2-homolog C27.01c OS=Schizosaccharomyces pombe (strain 972 / ATCC 24843) GN=SPBC27.01c PE=1 SV=1	0.9255
5220	653.5666	4	0.1471	0.96	-9.54	NWFGLSKK	7		sp|Q10364|SCK2_SCHPO	Serine/threonine-protein kinase sck2 OS=Schizosaccharomyces pombe (strain 972 / ATCC 24843) GN=sck2 PE=3 SV=1	KEDLSMDGSNDGVK	1		sp|O94443|YFE9_SCHPO	Uncharacterized exonuclease C637.09 OS=Schizosaccharomyces pombe (strain 972 / ATCC 24843) GN=SPAC637.09 PE=3 SV=2	0.9255
7457	851.13226	3	0.1469	0.97	-3.54	KSALSSLWR	1		sp|O60100|IMB4_SCHPO	Probable importin subunit beta-4 OS=Schizosaccharomyces pombe (strain 972 / ATCC 24843) GN=kap123 PE=3 SV=1	IGAFTVPFDKGSK	10		sp|O59683|IF2M_SCHPO	Translation initiation factor IF-2; mitochondrial OS=Schizosaccharomyces pombe (strain 972 / ATCC 24843) GN=SPBC1271.15c PE=3 SV=1	0.9255
3717	776.87054	4	0.1469	0.94	-10.93	DKYANYVIQK	2		sp|O94462|PUF3_SCHPO	mRNA-binding protein puf3 OS=Schizosaccharomyces pombe (strain 972 / ATCC 24843) GN=puf3 PE=2 SV=4	ETEQSEFDDAAVKEK	13		sp|Q9HDW6|VATC_SCHPO	V-type proton ATPase subunit C OS=Schizosaccharomyces pombe (strain 972 / ATCC 24843) GN=vma5 PE=1 SV=1	0.9255
3585	836.82697	3	0.1468	0.91	11.20	QEILAELKGK	8		sp|P32747|PYRD_SCHPO	Dihydroorotate dehydrogenase (quinone); mitochondrial OS=Schizosaccharomyces pombe (strain 972 / ATCC 24843) GN=ura3 PE=1 SV=1	KQAPLVTGTTAR	1		sp|Q09908|PHF2_SCHPO	SWM histone demethylase complex subunit phf2 OS=Schizosaccharomyces pombe (strain 972 / ATCC 24843) GN=phf2 PE=1 SV=1	0.9255
2756	539.70654	5	0.1468	1.00	4.89	ELQVLLESKR	9		sp|Q9UUH7|GYP7_SCHPO	GTPase-activating protein gyp7 OS=Schizosaccharomyces pombe (strain 972 / ATCC 24843) GN=gyp7 PE=3 SV=1	QGPLSLEDIKDK	10		sp|O13984|WRIP1_SCHPO	ATPase WRNIP1 homolog C26H5.02c OS=Schizosaccharomyces pombe (strain 972 / ATCC 24843) GN=SPAC26H5.02c PE=3 SV=2	0.9309
903	706.3195	3	0.1468	0.98	-3.46	MDPQEK	1		sp|Q9USZ7|END3_SCHPO	Actin cytoskeleton-regulatory complex protein end3 OS=Schizosaccharomyces pombe (strain 972 / ATCC 24843) GN=end3 PE=3 SV=1	MSSSYSSRAEK	1		sp|Q9HGN8|SVF2_SCHPO	Survival factor 2 OS=Schizosaccharomyces pombe (strain 972 / ATCC 24843) GN=svf2 PE=3 SV=1	0.9309
1595	405.235	3	0.1467	1.00	-8.25	AGKGR	3		sp|O94526|PTEN_SCHPO	Phosphatidylinositol 3;4;5-trisphosphate 3-phosphatase ptn1 OS=Schizosaccharomyces pombe (strain 972 / ATCC 24843) GN=ptn1 PE=3 SV=1	LKDGR	2		sp|Q10243|VPS26_SCHPO	Vacuolar protein sorting-associated protein 26 OS=Schizosaccharomyces pombe (strain 972 / ATCC 24843) GN=vps26 PE=3 SV=1	0.9309
939	690.6988	3	0.1466	0.97	3.66	SYKDIQK	3		sp|O74360|RGA4_SCHPO	Probable Rho-type GTPase-activating protein 4 OS=Schizosaccharomyces pombe (strain 972 / ATCC 24843) GN=rga4 PE=1 SV=2	KLQDEYQK	1		sp|P26659|RAD15_SCHPO	DNA repair helicase rad15 OS=Schizosaccharomyces pombe (strain 972 / ATCC 24843) GN=rad15 PE=1 SV=2	0.9309
2188	541.29956	5	0.1466	0.98	5.33	KFLAAAGNPHVR	1		sp|O74184|WAT1_SCHPO	WD repeat-containing protein wat1 OS=Schizosaccharomyces pombe (strain 972 / ATCC 24843) GN=wat1 PE=1 SV=1	ACKVPAAQGSPAK	3	57.02146@C;	sp|Q09884|DCR1_SCHPO	Protein Dicer OS=Schizosaccharomyces pombe (strain 972 / ATCC 24843) GN=dcr1 PE=1 SV=1	0.9309
7901	1035.2019	3	0.1465	1.00	8.34	KNGLIK	1		sp|O94442|NBP35_SCHPO	Cytosolic Fe-S cluster assembly factor nbp35 OS=Schizosaccharomyces pombe (strain 972 / ATCC 24843) GN=nbp35 PE=3 SV=1	DINNPPSMPSSVCSSPKSPHR	17	57.02146@C;	sp|O13779|YF2E_SCHPO	Putative metal ion transporter C17A12.14 OS=Schizosaccharomyces pombe (strain 972 / ATCC 24843) GN=SPAC17A2.14 PE=1 SV=4	0.9309
8429	906.8739	5	0.1465	0.99	7.98	NSKAMYMYKPVTSSIR	9		sp|Q9P6L8|SRB8_SCHPO	Mediator of RNA polymerase II transcription subunit 12 OS=Schizosaccharomyces pombe (strain 972 / ATCC 24843) GN=srb8 PE=1 SV=2	VDVSEVFDNFGEIVDPNKPLKR	18		sp|O74835|RRP5_SCHPO	rRNA biogenesis protein rrp5 OS=Schizosaccharomyces pombe (strain 972 / ATCC 24843) GN=rrp5 PE=1 SV=1	0.9309
10156	1150.9507	3	0.1464	0.96	-8.07	MNLLSHQLR	1		sp|Q9P7M4|YIOE_SCHPO	Uncharacterized protein SPAP27G11.14c OS=Schizosaccharomyces pombe (strain 972 / ATCC 24843) GN=SPAP27G11.14c PE=4 SV=1	IPLNDTVDVTTLPSIKFSNK	16		sp|O94702|YC52_SCHPO&tr|H6WS79|H6WS79_SCHPM	Uncharacterized zinc metalloprotease C1259.02c OS=Schizosaccharomyces pombe (strain 972 / ATCC 24843) GN=SPCC1259.02c PE=3 SV=1	0.9430
10460	995.50616	3	0.1464	0.99	5.24	FYLAKGDDYK	5		sp|Q9C101|YKT8_SCHPO	Uncharacterized MFS-type transporter PB1E7.08c OS=Schizosaccharomyces pombe (strain 972 / ATCC 24843) GN=SPAPB1E7.08c PE=1 SV=1	ITDGLIKPRQNDEE	7		sp|Q7LKV3|SEN15_SCHPO	Probable tRNA-splicing endonuclease subunit sen15 OS=Schizosaccharomyces pombe (strain 972 / ATCC 24843) GN=sen15 PE=3 SV=1	0.9430
4568	702.1597	5	0.1464	0.99	-5.36	ALSFALTYAKK	10		sp|O13914|SYA_SCHPO	Alanine--tRNA ligase OS=Schizosaccharomyces pombe (strain 972 / ATCC 24843) GN=ala1 PE=1 SV=1	WCINNNLDEPSNLKHFR	14	57.02146@C;	sp|Q02099|RAD3_SCHPO	Protein kinase rad3 OS=Schizosaccharomyces pombe (strain 972 / ATCC 24843) GN=rad3 PE=1 SV=2	0.9430
1929	716.64606	4	0.1463	0.99	-1.36	KPVASHEDVKR	1		sp|P87237|YC0C_SCHPO	Uncharacterized RING finger protein C4G3.12c OS=Schizosaccharomyces pombe (strain 972 / ATCC 24843) GN=SPCC4G3.12c PE=3 SV=1	QKNIPISYQEIK	2		sp|Q02099|RAD3_SCHPO	Protein kinase rad3 OS=Schizosaccharomyces pombe (strain 972 / ATCC 24843) GN=rad3 PE=1 SV=2	0.9430
4445	598.9669	3	0.1463	0.94	-0.14	LNNEKR	5		sp|Q9P7X2|ELL1_SCHPO&sp|Q09883|SPN6_SCHPO	RNA polymerase II elongation factor ell1 OS=Schizosaccharomyces pombe (strain 972 / ATCC 24843) GN=ell1 PE=1 SV=1	EDYKDSK	4		sp|O60070|ASH2_SCHPO	Set1 complex component ash2 OS=Schizosaccharomyces pombe (strain 972 / ATCC 24843) GN=ash2 PE=3 SV=1	0.9430
6973	930.21735	4	0.1463	1.00	6.24	KTDHAYPGASMNTER	1		sp|O43013|YBOE_SCHPO	Uncharacterized protein C2G2.14 OS=Schizosaccharomyces pombe (strain 972 / ATCC 24843) GN=SPBC2G2.14 PE=1 SV=1	DWKLAGLYEVYIAYAK	3		sp|O13637|SEC31_SCHPO	Protein transport protein sec31 OS=Schizosaccharomyces pombe (strain 972 / ATCC 24843) GN=sec31 PE=1 SV=1	0.9430
7974	787.6816	4	0.1462	0.97	1.94	NKPNKQTILTK	2		sp|O42917|ESO1_SCHPO	N-acetyltransferase eso1 OS=Schizosaccharomyces pombe (strain 972 / ATCC 24843) GN=eso1 PE=1 SV=1	QFLYPSWTWQNKK	12		sp|O74940|NADE_SCHPO	Putative glutamine-dependent NAD(+) synthetase OS=Schizosaccharomyces pombe (strain 972 / ATCC 24843) GN=SPCC553.02 PE=3 SV=1	0.9430
3582	799.71936	4	0.1462	0.98	-6.19	QSAKKPAK	4		sp|Q10105|GCN1_SCHPO	Translational activator gcn1 OS=Schizosaccharomyces pombe (strain 972 / ATCC 24843) GN=gcn1 PE=3 SV=1	ELISLVFGSPPILNKLFSVK	15		sp|O94275|MUG30_SCHPO	Probable E3 ubiquitin-protein ligase mug30 OS=Schizosaccharomyces pombe (strain 972 / ATCC 24843) GN=mug30 PE=1 SV=1	0.9430
6062	798.38434	4	0.1462	0.94	-1.53	KENLMQSVFNSSK	1		sp|Q10146|RRP6_SCHPO	Exosome complex exonuclease rrp6 OS=Schizosaccharomyces pombe (strain 972 / ATCC 24843) GN=rrp6 PE=3 SV=2	YANGSPICSEMGKK	13	57.02146@C;	sp|O42930|VPS10_SCHPO	Vacuolar protein sorting/targeting protein 10 OS=Schizosaccharomyces pombe (strain 972 / ATCC 24843) GN=vps10 PE=1 SV=1	0.9430
3889	526.4546	5	0.1461	0.99	-9.76	MAFRDSTR	1		sp|O14342|YB3C_SCHPO	Uncharacterized protein C2F12.12c OS=Schizosaccharomyces pombe (strain 972 / ATCC 24843) GN=SPBC2F12.12c PE=4 SV=1	MSQPLPPGWTEHK	1		sp|Q09685|DRE4_SCHPO	Pre-mRNA-splicing factor dre4 OS=Schizosaccharomyces pombe (strain 972 / ATCC 24843) GN=dre4 PE=1 SV=1	0.9430
4078	726.0734	3	0.1461	1.00	11.22	SSKATR	3		sp|O74363|YND2_SCHPO	G-patch and R3H domain-containing protein C30B4.02c OS=Schizosaccharomyces pombe (strain 972 / ATCC 24843) GN=SPBC30B4.02c PE=3 SV=1	ELSSNLVSDVAKK	12		sp|Q9UTL5|TF3A_SCHPO	Transcription factor IIIA OS=Schizosaccharomyces pombe (strain 972 / ATCC 24843) GN=sfc2 PE=2 SV=1	0.9430
2452	510.9127	3	0.1461	0.97	-1.28	MSFFR	1		sp|O59856|RM33_SCHPO	Probable 54S ribosomal protein L33; mitochondrial OS=Schizosaccharomyces pombe (strain 972 / ATCC 24843) GN=mrpl33 PE=3 SV=4	NDDSKK	5		sp|Q9HGM3|YTA12_SCHPO	Mitochondrial respiratory chain complexes assembly protein rca1 OS=Schizosaccharomyces pombe (strain 972 / ATCC 24843) GN=yta12 PE=3 SV=1	0.9430
10292	884.951	4	0.1461	0.98	-9.39	GWKITEGK	3		sp|O14370|BCA1_SCHPO	Branched-chain-amino-acid aminotransferase; mitochondrial OS=Schizosaccharomyces pombe (strain 972 / ATCC 24843) GN=eca39 PE=1 SV=3	VLSVDAPSSWEIDEGPQKEGPLK	18		sp|O13725|NNRE_SCHPO	NAD(P)H-hydrate epimerase OS=Schizosaccharomyces pombe (strain 972 / ATCC 24843) GN=mug182 PE=1 SV=1	0.9430
5283	699.1422	5	0.1460	0.99	-10.21	MADPLYSSLK	1		sp|Q9P7W9|RNP1_SCHPO	Probable ribonuclease P protein subunit 1 OS=Schizosaccharomyces pombe (strain 972 / ATCC 24843) GN=SPBC1703.01c PE=3 SV=2	MSSPSENHLLGPKTSFIDNR	1		sp|O59782|SULH3_SCHPO	Probable sulfate permease C320.05 OS=Schizosaccharomyces pombe (strain 972 / ATCC 24843) GN=SPCC320.05 PE=3 SV=1	0.9430
7726	888.494	5	0.1460	0.99	5.83	KVWINQGDIILLSLR	1		sp|P55877|IF1A_SCHPO	Eukaryotic translation initiation factor 1A OS=Schizosaccharomyces pombe (strain 972 / ATCC 24843) GN=tif11 PE=2 SV=2	KIADEFVTSGVANEVVCAGINAIR	1	57.02146@C;	sp|Q10342|SDA1_SCHPO	Protein sda1 OS=Schizosaccharomyces pombe (strain 972 / ATCC 24843) GN=sda1 PE=3 SV=2	0.9430
3411	917.83765	3	0.1460	0.95	8.79	YNIICGKFR	7	57.02146@C;	sp|O13835|IMP3_SCHPO	U3 small nucleolar ribonucleoprotein protein imp3 OS=Schizosaccharomyces pombe (strain 972 / ATCC 24843) GN=imp3 PE=3 SV=1	KPTSELAIGASLEK	1		sp|O94579|PSA2_SCHPO	Probable proteasome subunit alpha type-2 OS=Schizosaccharomyces pombe (strain 972 / ATCC 24843) GN=pre8 PE=3 SV=1	0.9430
4175	968.0136	4	0.1460	0.98	-6.63	TFAYLASIEEKNGTK	11		sp|Q9UT79|MSC1_SCHPO	Multicopy suppressor of chk1 protein 1 OS=Schizosaccharomyces pombe (strain 972 / ATCC 24843) GN=msc1 PE=3 SV=1	HIGIATTGFIPDGQHIVKR	18		sp|O59770|PSA7_SCHPO	Probable proteasome subunit alpha type-7 OS=Schizosaccharomyces pombe (strain 972 / ATCC 24843) GN=pre10 PE=1 SV=1	0.9430
7529	840.19116	4	0.1460	0.99	-8.51	LLNMEQTIGKK	10		sp|O74402|HSP78_SCHPO	Heat shock protein 78; mitochondrial OS=Schizosaccharomyces pombe (strain 972 / ATCC 24843) GN=hsp78 PE=3 SV=1	DGLGGAVDPYVVIKNSADR	14		sp|Q9UT00|YKH3_SCHPO	Uncharacterized protein PYUK71.03c OS=Schizosaccharomyces pombe (strain 972 / ATCC 24843) GN=SPAPYUK71.03c PE=1 SV=1	0.9430
3857	505.44907	5	0.1459	0.98	-6.39	EEALAKQAR	6		sp|O74490|IST1_SCHPO	Vacuolar protein sorting-associated protein ist1 OS=Schizosaccharomyces pombe (strain 972 / ATCC 24843) GN=ist1 PE=3 SV=1	MPGDVEGCQHLK	1	57.02146@C;	sp|Q09738|UBP8_SCHPO	Probable ubiquitin carboxyl-terminal hydrolase 8 OS=Schizosaccharomyces pombe (strain 972 / ATCC 24843) GN=ubp8 PE=3 SV=1	0.9430
6042	627.18506	5	0.1459	1.00	0.55	TTIIKLIVPAGK	5		sp|Q9UTK2|RM19_SCHPO	54S ribosomal protein L19; mitochondrial OS=Schizosaccharomyces pombe (strain 972 / ATCC 24843) GN=mrpl19 PE=3 SV=1	VTELHQILKPFFLR	9		sp|Q9P793|MIT1_SCHPO	Chromatin remodeling factor mit1 OS=Schizosaccharomyces pombe (strain 972 / ATCC 24843) GN=mit1 PE=1 SV=1	0.9430
4238	775.0336	5	0.1458	0.93	-1.89	IHSLYLNDKK	9		sp|Q6LA55|YF49_SCHPO	UPF0648 protein C3H5.09c OS=Schizosaccharomyces pombe (strain 972 / ATCC 24843) GN=SPAC3H5.09c PE=3 SV=2	YSIYANLALVALKQNKPQEAIR	13		sp|Q11004|PPID_SCHPO	40 kDa peptidyl-prolyl cis-trans isomerase OS=Schizosaccharomyces pombe (strain 972 / ATCC 24843) GN=wis2 PE=2 SV=1	0.9430
9290	792.07324	3	0.1458	0.95	7.10	KSQSSNVNK	1		sp|Q96UP3|RIF1_SCHPO	Telomere length regulator protein rif1 OS=Schizosaccharomyces pombe (strain 972 / ATCC 24843) GN=rif1 PE=1 SV=1	KNVAGNNMGNAR	1		sp|O60150|YNSK_SCHPO	Uncharacterized protein C18H10.20c OS=Schizosaccharomyces pombe (strain 972 / ATCC 24843) GN=SPBC18H10.20c PE=1 SV=1	0.9430
2043	621.32166	5	0.1457	0.97	10.86	MREFR	1		sp|C6Y4B3|PGA1_SCHPO	GPI mannosyltransferase 2 subunit C167.09 OS=Schizosaccharomyces pombe (strain 972 / ATCC 24843) GN=SPAC167.09 PE=2 SV=2	HYFTGTKGLIFVVDSADSNR	7		sp|Q9Y7Z2|ARF6_SCHPO	ADP-ribosylation factor 6 OS=Schizosaccharomyces pombe (strain 972 / ATCC 24843) GN=arf6 PE=3 SV=1	0.9430
2105	868.16504	3	0.1457	0.98	4.32	VLAEAELKK	8		sp|Q10213|SRS2_SCHPO	ATP-dependent DNA helicase srs2 OS=Schizosaccharomyces pombe (strain 972 / ATCC 24843) GN=srs2 PE=1 SV=1	LSDGKNVYGIASIK	5		sp|O13764|PEX6_SCHPO	Peroxisomal ATPase pex6 OS=Schizosaccharomyces pombe (strain 972 / ATCC 24843) GN=pex6 PE=3 SV=1	0.9430
2689	802.44086	4	0.1457	0.97	-9.90	MQQTYKPNTSALK	6		sp|Q9P7I2|KCC1_SCHPO	Calcium/calmodulin-dependent protein kinase type I OS=Schizosaccharomyces pombe (strain 972 / ATCC 24843) GN=cmk1 PE=1 SV=1	IKEVEVYVINLLK	2		sp|P40369|ARLY_SCHPO	Argininosuccinate lyase OS=Schizosaccharomyces pombe (strain 972 / ATCC 24843) GN=arg7 PE=3 SV=2	0.9430
7703	965.9768	4	0.1457	0.97	-9.30	FFSTAFEKA	8		sp|O59743|YN27_SCHPO	Uncharacterized protein C530.07c OS=Schizosaccharomyces pombe (strain 972 / ATCC 24843) GN=SPBC530.07c PE=4 SV=1	LSSPNAKAGDILASSLFSSGSPPDTTR	7		sp|P87132|YFK5_SCHPO	Uncharacterized protein C167.05 OS=Schizosaccharomyces pombe (strain 972 / ATCC 24843) GN=SPAC167.05 PE=1 SV=2	0.9430
2363	726.3595	4	0.1456	0.99	-7.99	CFNSKQFFR	5	57.02146@C;	sp|O14120|MVP1_SCHPO	Sorting nexin mvp1 OS=Schizosaccharomyces pombe (strain 972 / ATCC 24843) GN=mvp1 PE=3 SV=3	QNEVVEATSVEKAK	12		sp|Q10328|PHX1_SCHPO	Homeobox transcription factor phx1 OS=Schizosaccharomyces pombe (strain 972 / ATCC 24843) GN=phx1 PE=3 SV=1	0.9430
8102	965.727	4	0.1456	0.99	-3.92	SFYSSMYDKMK	9		sp|Q09792|PPK8_SCHPO	Serine/threonine-protein kinase ppk8 OS=Schizosaccharomyces pombe (strain 972 / ATCC 24843) GN=ppk8 PE=3 SV=1	YIVIEDLTSGMKRPCVLDVK	12	57.02146@C;	sp|O74561|YCZ8_SCHPO	Uncharacterized inositol polyphosphate kinase C970.08 OS=Schizosaccharomyces pombe (strain 972 / ATCC 24843) GN=SPCC970.08 PE=1 SV=1	0.9430
729	604.6523	3	0.1456	1.00	6.54	AKFTK	2		sp|Q9Y7Y8|SYQ_SCHPO	Probable glutamine--tRNA ligase OS=Schizosaccharomyces pombe (strain 972 / ATCC 24843) GN=qrs1 PE=3 SV=1	ATCSAESAKR	9	57.02146@C;	sp|Q09719|DBP10_SCHPO	ATP-dependent RNA helicase dbp10 OS=Schizosaccharomyces pombe (strain 972 / ATCC 24843) GN=dbp10 PE=1 SV=1	0.9430
1837	623.2738	4	0.1456	0.96	4.02	KTDFMCTDK	1	57.02146@C;	sp|Q9URT4|AMS2_SCHPO	CENP-A multicopy suppressor protein 2 OS=Schizosaccharomyces pombe (strain 972 / ATCC 24843) GN=ams2 PE=1 SV=2	KEESNDQDDK	1		sp|O13983|HRQ1_SCHPO	Putative ATP-dependent helicase hrq1 OS=Schizosaccharomyces pombe (strain 972 / ATCC 24843) GN=hrq1 PE=3 SV=4	0.9430
1632	508.90338	5	0.1454	0.98	0.10	GLLQKDNLK	5		sp|O42951|PABC_SCHPO	Putative aminodeoxychorismate lyase OS=Schizosaccharomyces pombe (strain 972 / ATCC 24843) GN=SPBC19G7.02 PE=3 SV=1	MPFLKPSKVSLK	5		sp|O74550|YCVB_SCHPO	Uncharacterized protein C777.11 OS=Schizosaccharomyces pombe (strain 972 / ATCC 24843) GN=SPCC777.11 PE=4 SV=1	0.9430
5833	824.6585	4	0.1454	0.97	0.30	LAGTEVDEDAKK	11		sp|Q8WZJ7|C1TC_SCHPO	C-1-tetrahydrofolate synthase; cytoplasmic OS=Schizosaccharomyces pombe (strain 972 / ATCC 24843) GN=SPBC839.16 PE=3 SV=1	NQKFQANFLEWENSK	3		sp|Q9Y7L6|AP2S_SCHPO	AP-2 complex subunit sigma OS=Schizosaccharomyces pombe (strain 972 / ATCC 24843) GN=aps2 PE=3 SV=1	0.9430
4738	726.9972	5	0.1454	0.98	4.24	QKPPSEHPIGLSSILK	2		sp|Q9UT10|YLW5_SCHPO	Uncharacterized GTP-binding protein P8A3.05 OS=Schizosaccharomyces pombe (strain 972 / ATCC 24843) GN=SPAP8A3.05 PE=3 SV=1	KYYHMDCVVPPLLK	1	57.02146@C;	sp|Q10077|SNT2_SCHPO	Lid2 complex component snt2 OS=Schizosaccharomyces pombe (strain 972 / ATCC 24843) GN=snt2 PE=3 SV=1	0.9430
1577	630.6984	3	0.1453	0.99	-7.75	KNIAYSR	1		sp|O74805|MYO51_SCHPO	Myosin-51 OS=Schizosaccharomyces pombe (strain 972 / ATCC 24843) GN=myo51 PE=3 SV=1	VLWLKSR	5		sp|Q9Y7K2|TOR2_SCHPO	Phosphatidylinositol 3-kinase tor2 OS=Schizosaccharomyces pombe (strain 972 / ATCC 24843) GN=tor2 PE=1 SV=2	0.9430
2123	620.2949	4	0.1453	0.97	-10.64	KATDDDR	1		sp|Q9USQ9|PSB7_SCHPO	Probable proteasome subunit beta type-7 OS=Schizosaccharomyces pombe (strain 972 / ATCC 24843) GN=SPBC577.10 PE=3 SV=1	KGQAPVNNFSTDSR	1		sp|O14186|YDSB_SCHPO	Uncharacterized WD repeat-containing protein C4F8.11 OS=Schizosaccharomyces pombe (strain 972 / ATCC 24843) GN=SPAC4F8.11 PE=3 SV=1	0.9430
1412	639.87476	4	0.1452	0.99	-5.16	QFVLQKK	6		sp|Q9P7W0|OPA3_SCHPO	OPA3-like protein OS=Schizosaccharomyces pombe (strain 972 / ATCC 24843) GN=SPBC1703.11 PE=3 SV=1	KSNFHIVLAATLSK	1		sp|Q9UTD6|YID3_SCHPO	Uncharacterized mitochondrial carrier C227.03c OS=Schizosaccharomyces pombe (strain 972 / ATCC 24843) GN=SPAC227.03c PE=3 SV=1	0.9469
1757	439.94867	4	0.1452	0.98	-10.50	MDCIDK	1	57.02146@C;	sp|Q9USR3|STT4_SCHPO	Phosphatidylinositol 4-kinase stt4 OS=Schizosaccharomyces pombe (strain 972 / ATCC 24843) GN=stt4 PE=3 SV=1	HTKCHR	3	57.02146@C;	sp|Q6LA55|YF49_SCHPO	UPF0648 protein C3H5.09c OS=Schizosaccharomyces pombe (strain 972 / ATCC 24843) GN=SPAC3H5.09c PE=3 SV=2	0.9469
7736	1025.9917	4	0.1452	0.97	-4.76	KILDGIFTVCGVPDDK	1	57.02146@C;	sp|O43011|SYH_SCHPO	Histidine--tRNA ligase; mitochondrial OS=Schizosaccharomyces pombe (strain 972 / ATCC 24843) GN=hts1 PE=1 SV=2	DDTVKYDPTCYLCPGNIR	5	57.02146@C;	sp|Q9HDU5|GAL7_SCHPO	Galactose-1-phosphate uridylyltransferase OS=Schizosaccharomyces pombe (strain 972 / ATCC 24843) GN=gal7 PE=3 SV=1	0.9469
4303	881.6963	4	0.1451	0.99	-0.55	TNDKQR	4		sp|G2TRQ9|TAM10_SCHPO	Uncharacterized protein tam10 OS=Schizosaccharomyces pombe (strain 972 / ATCC 24843) GN=tam10 PE=1 SV=1	TDSAQEAVNQHAEAKPEILDIFAK	15		sp|Q7Z9I4|YCP6_SCHPO	Uncharacterized oxidoreductase C663.06c OS=Schizosaccharomyces pombe (strain 972 / ATCC 24843) GN=SPCC663.06c PE=3 SV=1	0.9469
3507	604.33325	5	0.1451	0.97	9.55	KAAHVFTPEDLR	1		sp|Q9URX8|NG06_SCHPO	Probable nucleoporin C890.06 OS=Schizosaccharomyces pombe (strain 972 / ATCC 24843) GN=SPAC890.06 PE=3 SV=3	LDVDSFLHPKTPK	10		sp|Q9URV2|APC1_SCHPO	Anaphase-promoting complex subunit 1 OS=Schizosaccharomyces pombe (strain 972 / ATCC 24843) GN=cut4 PE=1 SV=1	0.9469
3716	862.6762	4	0.1450	0.98	6.87	KPSVTGFR	1		sp|P08965|MEI2_SCHPO	Meiosis protein mei2 OS=Schizosaccharomyces pombe (strain 972 / ATCC 24843) GN=mei2 PE=1 SV=1	SEAAEFEYKNGYPMPCDVLAK	9	57.02146@C;	sp|O94517|PSA1_SCHPO	Probable proteasome subunit alpha type-1 OS=Schizosaccharomyces pombe (strain 972 / ATCC 24843) GN=SPBC646.16 PE=3 SV=1	0.9469
9133	861.9695	4	0.1450	1.00	-0.35	KSHNELDPK	1		sp|Q9P6R9|CWC22_SCHPO	Pre-mRNA-splicing factor cwf22 OS=Schizosaccharomyces pombe (strain 972 / ATCC 24843) GN=cwf22 PE=1 SV=3	VLGIKLAQASSNLTSPSTIDPK	5		sp|Q12381|PRP1_SCHPO	Pre-mRNA-splicing factor prp1 OS=Schizosaccharomyces pombe (strain 972 / ATCC 24843) GN=prp1 PE=1 SV=1	0.9469
4477	909.6988	4	0.1449	1.00	0.00	KSVAHAPR	1		sp|Q10330|RL25A_SCHPO	60S ribosomal protein L25-A OS=Schizosaccharomyces pombe (strain 972 / ATCC 24843) GN=rpl25a PE=1 SV=1	MFAFGFTGNYDFKAAGFSEEQLR	13		sp|Q9P6J1|ACEB_SCHPO	Mitochondrial 2-methylisocitrate lyase OS=Schizosaccharomyces pombe (strain 972 / ATCC 24843) GN=icl2 PE=3 SV=1	0.9469
9049	1092.5424	3	0.1449	0.99	-0.22	KISASATNFNDK	1		sp|O94313|CARB_SCHPO	Carbamoyl-phosphate synthase arginine-specific large chain OS=Schizosaccharomyces pombe (strain 972 / ATCC 24843) GN=arg4 PE=3 SV=1	CLKNNTHITLCSPER	3	57.02146@C;	sp|O13882|RT18_SCHPO	Putative 37S ribosomal protein S18; mitochondrial OS=Schizosaccharomyces pombe (strain 972 / ATCC 24843) GN=mrps18 PE=3 SV=1	0.9469
2269	506.5058	5	0.1449	0.98	10.53	KFAVPK	1		sp|B5BP48|YP54_SCHPO	Putative alpha-ketoglutarate-dependent sulfonate dioxygenase OS=Schizosaccharomyces pombe (strain 972 / ATCC 24843) GN=SPBC460.04c PE=3 SV=1	LFSLKESSSVAVPIPK	5		sp|O94254|MUG45_SCHPO	Meiotically up-regulated gene 45 protein OS=Schizosaccharomyces pombe (strain 972 / ATCC 24843) GN=mug45 PE=1 SV=1	0.9469
6776	920.10626	3	0.1449	0.97	-4.34	GLEMNGFSKK	9		sp|Q9UUD0|YNQA_SCHPO	Uncharacterized protein C19C2.10 OS=Schizosaccharomyces pombe (strain 972 / ATCC 24843) GN=SPBC19C2.10 PE=1 SV=1	MPSGAQGNTQSAAYK	1		sp|O14145|TPS2_SCHPO	Trehalose-phosphatase OS=Schizosaccharomyces pombe (strain 972 / ATCC 24843) GN=tps2 PE=3 SV=1	0.9469
2654	627.86285	4	0.1448	1.00	-7.11	LKVQWGKPR	7		sp|O59800|SLT11_SCHPO	Pre-mRNA-splicing factor cwf5 OS=Schizosaccharomyces pombe (strain 972 / ATCC 24843) GN=cwf5 PE=1 SV=1	TIMVQIAAKER	9		sp|O14334|PFD1_SCHPO	Probable prefoldin subunit 1 OS=Schizosaccharomyces pombe (strain 972 / ATCC 24843) GN=SPBC1D7.01 PE=3 SV=1	0.9469
6417	723.3735	3	0.1448	1.00	3.94	AKAAR	2		sp|O42699|RL19B_SCHPO&sp|P05734|RL19A_SCHPO	60S ribosomal protein L19-B OS=Schizosaccharomyces pombe (strain 972 / ATCC 24843) GN=rpl19b PE=2 SV=2	KDQLEAEEYYAR	1		sp|Q8WZK0|US107_SCHPO	U1 snRNP-associated protein usp107 OS=Schizosaccharomyces pombe (strain 972 / ATCC 24843) GN=usp107 PE=1 SV=1	0.9469
3790	891.45337	4	0.1448	1.00	-8.64	KEIGSVIDELK	1		sp|Q92347|NOP9_SCHPO	Nucleolar protein 9 OS=Schizosaccharomyces pombe (strain 972 / ATCC 24843) GN=nop9 PE=3 SV=1	SYSSALSSGKNGAAAQQAANSPK	10		sp|O13865|PAN3L_SCHPO	PAB-dependent poly(A)-specific ribonuclease subunit pan3-like OS=Schizosaccharomyces pombe (strain 972 / ATCC 24843) GN=SPAC1B1.04c PE=1 SV=2	0.9469
5807	762.1733	5	0.1447	1.00	3.14	EQWALESAKK	9		sp|Q9USH8|GLU2B_SCHPO	Glucosidase 2 subunit beta OS=Schizosaccharomyces pombe (strain 972 / ATCC 24843) GN=gtb1 PE=1 SV=1	NLWQTSFAYWKCVADSGYQR	11	57.02146@C;	sp|Q9UUE5|NUP85_SCHPO	Nucleoporin nup85 OS=Schizosaccharomyces pombe (strain 972 / ATCC 24843) GN=nup85 PE=1 SV=1	0.9469
6919	1251.9067	3	0.1447	0.92	5.99	GTKDGADESHGTGCIIA	3	57.02146@C;	sp|O13928|RHO3_SCHPO	GTP-binding protein rho3 OS=Schizosaccharomyces pombe (strain 972 / ATCC 24843) GN=rho3 PE=1 SV=2	WFWELMDEWSNEKK	13		sp|Q92462|PUB1_SCHPO	E3 ubiquitin-protein ligase pub1 OS=Schizosaccharomyces pombe (strain 972 / ATCC 24843) GN=pub1 PE=1 SV=2	0.9469
9301	969.24084	4	0.1446	0.94	-4.60	KEPISINGTPNVVK	1		sp|Q9UUA7|YHAH_SCHPO	UPF0590 protein C409.17c OS=Schizosaccharomyces pombe (strain 972 / ATCC 24843) GN=SPBC409.17c PE=3 SV=1	ASTQDVYDGSGDDLNKLDSLK	16		sp|Q9UST3|VPS52_SCHPO	Vacuolar protein sorting-associated protein 52 OS=Schizosaccharomyces pombe (strain 972 / ATCC 24843) GN=vps52 PE=3 SV=1	0.9469
10303	1192.6322	3	0.1446	0.98	-5.40	MLPPGSLASVKSSSLAK	11		sp|Q9US03|KLP2_SCHPO	Kinesin-like protein 2 OS=Schizosaccharomyces pombe (strain 972 / ATCC 24843) GN=klp2 PE=3 SV=1	LSKDGKPFENEFNIK	6		tr|S6B6U0|S6B6U0_SCHPM&sp|Q9P7T4|MRC1_SCHPO	Mediator of replication checkpoint 1 OS=Schizosaccharomyces pombe GN=mrc1 PE=4 SV=1	0.9469
7537	1052.4952	3	0.1446	0.97	-4.80	KFPEGWEK	1		sp|Q9URM2|TKT_SCHPO	Probable transketolase OS=Schizosaccharomyces pombe (strain 972 / ATCC 24843) GN=SPBC2G5.05 PE=2 SV=1	MKFSLDGLVNDADDDSQK	2		sp|O14279|RR14N_SCHPO	Ribosomal RNA-processing protein 14-N OS=Schizosaccharomyces pombe (strain 972 / ATCC 24843) GN=rrp14n PE=1 SV=1	0.9469
9468	755.7025	4	0.1445	0.99	10.92	NHFVALKR	7		sp|Q9UQY9|SPO4_SCHPO	Cell cycle protein kinase spo4 OS=Schizosaccharomyces pombe (strain 972 / ATCC 24843) GN=spo4 PE=1 SV=1	NINLILQKRPSIFDVK	8		sp|O43079|AP1B1_SCHPO	AP-1 complex subunit beta-1 OS=Schizosaccharomyces pombe (strain 972 / ATCC 24843) GN=apl2 PE=1 SV=1	0.9469
2044	776.9005	4	0.1445	0.98	5.43	KAQSGPDASAK	1		sp|P36612|PRS4_SCHPO	26S protease regulatory subunit 4 homolog OS=Schizosaccharomyces pombe (strain 972 / ATCC 24843) GN=mts2 PE=2 SV=1	HFEQVINEKHEDALAK	9		sp|O74762|RPN2_SCHPO	26S proteasome regulatory subunit rpn2 OS=Schizosaccharomyces pombe (strain 972 / ATCC 24843) GN=rpn2 PE=1 SV=1	0.9469
3033	502.9081	5	0.1444	0.98	0.78	AKTVVVLLCR	2	57.02146@C;	sp|Q09820|RENT1_SCHPO	ATP-dependent helicase upf1 OS=Schizosaccharomyces pombe (strain 972 / ATCC 24843) GN=upf1 PE=3 SV=2	GKVVLVVNTASK	2		sp|O59858|GPX1_SCHPO	Glutathione peroxidase OS=Schizosaccharomyces pombe (strain 972 / ATCC 24843) GN=gpx1 PE=2 SV=1	0.9469
5993	682.3749	5	0.1444	0.98	-6.45	KPFSVNFQKK	1		sp|Q9UUG1|RPF2_SCHPO	Ribosome production factor 2 homolog OS=Schizosaccharomyces pombe (strain 972 / ATCC 24843) GN=SPAC926.08c PE=1 SV=1	NIVPTHDNPLTTSEILKR	17		sp|Q9HFF5|PDS5_SCHPO	Sister chromatid cohesion protein pds5 OS=Schizosaccharomyces pombe (strain 972 / ATCC 24843) GN=pds5 PE=1 SV=1	0.9469
9647	972.2165	4	0.1443	0.98	8.99	SKHGSNMIHFEASAK	2		sp|Q9HDY0|YPT71_SCHPO	GTP-binding protein ypt71 OS=Schizosaccharomyces pombe (strain 972 / ATCC 24843) GN=ypt71 PE=3 SV=1	MSLETYKFSDELHDDFK	1		sp|Q09746|BZZ1_SCHPO	Protein BZZ1 OS=Schizosaccharomyces pombe (strain 972 / ATCC 24843) GN=bzz1 PE=3 SV=1	0.9469
8113	887.2878	5	0.1443	0.98	9.15	HLCLPDKEIIQMLLLR	7	57.02146@C;	sp|Q10144|YAS8_SCHPO	Uncharacterized transcriptional regulatory protein C3H8.08c OS=Schizosaccharomyces pombe (strain 972 / ATCC 24843) GN=SPAC3H8.08c PE=3 SV=1	AKGALPVEDFINNELDSVIMK	2		sp|O94326|YGK8_SCHPO	Zinc finger protein C725.08 OS=Schizosaccharomyces pombe (strain 972 / ATCC 24843) GN=SPBC725.08 PE=1 SV=1	0.9469
4837	877.1994	4	0.1442	0.97	-9.54	KSNADTYK	1		sp|O13910|MPP10_SCHPO	U3 small nucleolar ribonucleoprotein protein mpp10 OS=Schizosaccharomyces pombe (strain 972 / ATCC 24843) GN=mpp10 PE=1 SV=1	SANFDFSFLKSLDLQPTITLGK	10		sp|Q9HE02|SSN2_SCHPO	Mediator of RNA polymerase II transcription subunit 13 OS=Schizosaccharomyces pombe (strain 972 / ATCC 24843) GN=srb9 PE=1 SV=2	0.9469
5557	936.21014	4	0.1441	0.99	-3.39	QNEGNNCKYK	8	57.02146@C;	sp|Q9C110|MU177_SCHPO	Meiotically up-regulated gene 177 protein OS=Schizosaccharomyces pombe (strain 972 / ATCC 24843) GN=mug177 PE=1 SV=1	ILYTAGEGNLILAWDWKSGSR	17		sp|Q9USN3|UTP13_SCHPO	Probable U3 small nucleolar RNA-associated protein 13 OS=Schizosaccharomyces pombe (strain 972 / ATCC 24843) GN=utp13 PE=3 SV=3	0.9469
6589	857.93463	4	0.1441	0.98	-5.41	SCPKLPHLIFK	4	57.02146@C;	sp|O74539|MAK3_SCHPO	Peroxide stress-activated histidine kinase mak3 OS=Schizosaccharomyces pombe (strain 972 / ATCC 24843) GN=mak3 PE=1 SV=1	ASEGKSTSSLSSPSHSTSSK	5		sp|Q10475|IF4G_SCHPO	Eukaryotic translation initiation factor 4 gamma OS=Schizosaccharomyces pombe (strain 972 / ATCC 24843) GN=tif471 PE=1 SV=1	0.9469
5526	766.8512	4	0.1440	0.87	-0.80	DSHSGDEKSVK	8		sp|O14086|RPA49_SCHPO	DNA-directed RNA polymerase I subunit rpa49 OS=Schizosaccharomyces pombe (strain 972 / ATCC 24843) GN=rpa49 PE=2 SV=1	KLDPSSEDFSQDDQK	1		sp|O74360|RGA4_SCHPO	Probable Rho-type GTPase-activating protein 4 OS=Schizosaccharomyces pombe (strain 972 / ATCC 24843) GN=rga4 PE=1 SV=2	0.9469
2694	629.39374	4	0.1440	0.98	6.31	LVALKIIR	5		sp|Q09690|POM1_SCHPO	Dual specificity protein kinase pom1 OS=Schizosaccharomyces pombe (strain 972 / ATCC 24843) GN=pom1 PE=1 SV=1	LDAPEAKKPVDLR	8		sp|P78972|SLP1_SCHPO	WD repeat-containing protein slp1 OS=Schizosaccharomyces pombe (strain 972 / ATCC 24843) GN=slp1 PE=1 SV=1	0.9469
7590	1075.5414	3	0.1440	0.98	9.69	ILVYDKSAER	6		sp|O13943|AVL9_SCHPO	Late secretory pathway protein avl9 OS=Schizosaccharomyces pombe (strain 972 / ATCC 24843) GN=avl9 PE=3 SV=2	MPAWYDIYSFADMKR	14		sp|O42881|APTH1_SCHPO	Acyl-protein thioesterase 1 OS=Schizosaccharomyces pombe (strain 972 / ATCC 24843) GN=SPAC8E11.04c PE=3 SV=1	0.9469
7996	1197.2946	3	0.1439	0.96	4.97	CSQKDAQIYR	4	57.02146@C;	sp|O74420|WTF13_SCHPO	Uncharacterized protein wtf13 OS=Schizosaccharomyces pombe (strain 972 / ATCC 24843) GN=wtf13 PE=3 SV=2	ENLLSLIPSAVSSPTKANTNK	16		sp|O14200|PXA1_SCHPO	PXA domain protein 1 OS=Schizosaccharomyces pombe (strain 972 / ATCC 24843) GN=pxa1 PE=2 SV=1	0.9469
8941	860.2163	4	0.1437	0.98	-2.27	WAPQLEVKQTLDR	8		sp|Q9Y7Y8|SYQ_SCHPO	Probable glutamine--tRNA ligase OS=Schizosaccharomyces pombe (strain 972 / ATCC 24843) GN=qrs1 PE=3 SV=1	IEIGEINAVIKSSSEK	11		sp|Q9P7T1|SIB1_SCHPO	Hydroxamate-type ferrichrome siderophore peptide synthetase OS=Schizosaccharomyces pombe (strain 972 / ATCC 24843) GN=sib1 PE=1 SV=1	0.9469
2376	694.82776	4	0.1437	0.99	-6.86	MDSSPNEFLNK	1		sp|Q9UUI1|LSM6_SCHPO	U6 snRNA-associated Sm-like protein LSm6 OS=Schizosaccharomyces pombe (strain 972 / ATCC 24843) GN=lsm6 PE=1 SV=1	RPAEDDSPSQKK	11		sp|O94606|JMJ4_SCHPO	JmjC domain-containing protein 4 OS=Schizosaccharomyces pombe (strain 972 / ATCC 24843) GN=jmj4 PE=1 SV=1	0.9469
7970	890.1741	3	0.1437	0.97	-4.76	IAFISILKK	8		sp|O14041|YEY8_SCHPO	Uncharacterized nucleolar protein C2C4.08 OS=Schizosaccharomyces pombe (strain 972 / ATCC 24843) GN=SPAC2C4.08 PE=4 SV=1	AVSPSIYYDLDKK	12		sp|O42928|YBD4_SCHPO	Uncharacterized protein C16C6.04 OS=Schizosaccharomyces pombe (strain 972 / ATCC 24843) GN=SPBC16C6.04 PE=4 SV=1	0.9469
3135	770.4527	3	0.1437	0.97	4.87	LIKEIGPEK	3		sp|P48010|SPN5_SCHPO	Septin homolog spn5 OS=Schizosaccharomyces pombe (strain 972 / ATCC 24843) GN=spn5 PE=1 SV=2	IITKEGVETR	4		sp|Q9UQY2|PSB6_SCHPO	Probable proteasome subunit beta type-6 OS=Schizosaccharomyces pombe (strain 972 / ATCC 24843) GN=pam1 PE=3 SV=1	0.9469
2315	508.5014	5	0.1437	0.94	10.87	LVEFALKR	7		sp|P40371|PP2C1_SCHPO	Protein phosphatase 2C homolog 1 OS=Schizosaccharomyces pombe (strain 972 / ATCC 24843) GN=ptc1 PE=2 SV=1	ALVSGFFMQVAKK	12		sp|O42945|DHX15_SCHPO	Probable pre-mRNA-splicing factor ATP-dependent RNA helicase prp43 OS=Schizosaccharomyces pombe (strain 972 / ATCC 24843) GN=prp43 PE=3 SV=1	0.9469
6944	1029.769	4	0.1437	1.00	-5.81	HAKGK	3		sp|O13849|CBPY_SCHPO	Carboxypeptidase Y OS=Schizosaccharomyces pombe (strain 972 / ATCC 24843) GN=cpy1 PE=1 SV=1	AGGSAANFITPFLDNQVNLHNQYVPGSHGKER	30		sp|Q9UQY2|PSB6_SCHPO	Probable proteasome subunit beta type-6 OS=Schizosaccharomyces pombe (strain 972 / ATCC 24843) GN=pam1 PE=3 SV=1	0.9469
10210	965.98486	4	0.1437	0.98	-4.87	DAAGYVYGCAGKR	12	57.02146@C;	sp|Q9HDX2|YKN3_SCHPO	Uncharacterized lactate 2-monooxygenase PB1A11.03 OS=Schizosaccharomyces pombe (strain 972 / ATCC 24843) GN=SPAPB1A11.03 PE=3 SV=1	YIVIEDLTSGMKRPCVLDVK	12	57.02146@C;	sp|O74561|YCZ8_SCHPO	Uncharacterized inositol polyphosphate kinase C970.08 OS=Schizosaccharomyces pombe (strain 972 / ATCC 24843) GN=SPCC970.08 PE=1 SV=1	0.9469
3106	492.95364	3	0.1437	0.97	11.50	SKDID	2		sp|Q09834|YAD8_SCHPO	Uncharacterized mitochondrial carrier C4G8.08 OS=Schizosaccharomyces pombe (strain 972 / ATCC 24843) GN=SPAC4G8.08 PE=3 SV=1	KVYKPK	1		sp|Q9Y802|LSD1_SCHPO	Lysine-specific histone demethylase 1 OS=Schizosaccharomyces pombe (strain 972 / ATCC 24843) GN=lsd1 PE=1 SV=1	0.9469
5342	1002.7946	4	0.1436	0.92	-1.95	MSLTSVLWNFVAK	1		sp|O94353|APQ12_SCHPO	Nuclear membrane organization protein apq12 OS=Schizosaccharomyces pombe (strain 972 / ATCC 24843) GN=apq12 PE=3 SV=1	QSIADLSYKITNLLPISELEK	9		sp|O60106|YOXA_SCHPO	LON peptidase N-terminal domain and RING finger protein C14F5.10c OS=Schizosaccharomyces pombe (strain 972 / ATCC 24843) GN=SPBC14F5.10c PE=3 SV=1	0.9469
2192	583.894	5	0.1436	0.97	-6.70	YADSLKER	6		sp|O94278|THI5_SCHPO	Thiamine repressible genes regulatory protein thi5 OS=Schizosaccharomyces pombe (strain 972 / ATCC 24843) GN=thi5 PE=3 SV=1	VKSMPGCFYMRPPVK	2	57.02146@C;	sp|Q9USJ4|NTE1_SCHPO	Lysophospholipase NTE1 OS=Schizosaccharomyces pombe (strain 972 / ATCC 24843) GN=nte1 PE=3 SV=1	0.9469
7050	965.4766	4	0.1436	0.92	-4.05	KPVEITVGGR	1		sp|Q9P7C7|PRP11_SCHPO	Pre-mRNA-processing ATP-dependent RNA helicase prp11 OS=Schizosaccharomyces pombe (strain 972 / ATCC 24843) GN=prp11 PE=3 SV=1	DLPKEDPDTAIEYESGVDEESSLK	4		sp|Q9UUH5|YKI7_SCHPO	Uncharacterized protein C630.07c OS=Schizosaccharomyces pombe (strain 972 / ATCC 24843) GN=SPAC630.07c PE=4 SV=1	0.9469
5137	770.18695	4	0.1435	1.00	1.83	LQSNLSELKSSR	9		sp|O14261|ATG11_SCHPO	Taz1-interacting factor 1 OS=Schizosaccharomyces pombe (strain 972 / ATCC 24843) GN=taf1 PE=1 SV=2	LLELDIGKPPISQR	8		sp|P87121|TAF2_SCHPO	Transcription initiation factor TFIID subunit 2 OS=Schizosaccharomyces pombe (strain 972 / ATCC 24843) GN=taf2 PE=3 SV=3	0.9469
3212	713.64294	4	0.1435	0.99	-6.77	TIGAGSMGKVK	9		sp|O59697|PPK25_SCHPO&sp|P22987|KIN1_SCHPO	Serine/threonine-protein kinase ppk25 OS=Schizosaccharomyces pombe (strain 972 / ATCC 24843) GN=ppk25 PE=1 SV=1	HIQILENTNQSLKK	13		sp|Q9UTJ3|MEU1_SCHPO	Meiotic expression up-regulated protein 1/2 OS=Schizosaccharomyces pombe (strain 972 / ATCC 24843) GN=meu1 PE=2 SV=1	0.9469
7681	1077.218	3	0.1435	0.95	9.98	MSSDNLDISMEKK	1		sp|Q9URX1|YLX5_SCHPO	UNC93-like protein C922.05c OS=Schizosaccharomyces pombe (strain 972 / ATCC 24843) GN=SPAC922.05c PE=3 SV=1	QDLTELVDQLHKR	12		sp|O13996|YEI1_SCHPO	Uncharacterized glycosyl hydrolase C27E2.01 OS=Schizosaccharomyces pombe (strain 972 / ATCC 24843) GN=SPAC27E2.01 PE=3 SV=1	0.9469
2013	947.76434	3	0.1432	0.98	7.82	KFHDDDFSNR	1		sp|Q09713|YA36_SCHPO	Uncharacterized protein C18B11.06 OS=Schizosaccharomyces pombe (strain 972 / ATCC 24843) GN=SPAC18B11.06 PE=1 SV=1	VEKCVQSCEER	3	57.02146@C;	sp|O74308|YOG2_SCHPO	Uncharacterized transcriptional regulatory protein C15D4.02 OS=Schizosaccharomyces pombe (strain 972 / ATCC 24843) GN=SPBC15D4.02 PE=3 SV=3	0.9469
6387	1286.9647	3	0.1432	0.94	7.09	WYPKDHQSDSEK	4		sp|O59757|SPC7_SCHPO	Kinetochore protein spc7 OS=Schizosaccharomyces pombe (strain 972 / ATCC 24843) GN=spc7 PE=1 SV=1	MVRQSVLADCLNNIVNAER	1	57.02146@C;	sp|O14469|RS22_SCHPO	40S ribosomal protein S22 OS=Schizosaccharomyces pombe (strain 972 / ATCC 24843) GN=rps22a PE=2 SV=1	0.9469
6714	678.3336	4	0.1431	0.93	-5.77	MKPADTEQVR	2		sp|O42964|IWS1_SCHPO	Transcription factor iws1 OS=Schizosaccharomyces pombe (strain 972 / ATCC 24843) GN=iws1 PE=3 SV=1	MNSIGNASSFSKR	12		sp|O14270|FHL1_SCHPO	Fork head transcription factor 1 OS=Schizosaccharomyces pombe (strain 972 / ATCC 24843) GN=fhl1 PE=3 SV=2	0.9469
7563	743.78424	5	0.1431	0.99	-2.24	MSSEAR	1		sp|O13808|GMF1_SCHPO	Actin-depolymerizing factor gmf1 OS=Schizosaccharomyces pombe (strain 972 / ATCC 24843) GN=gmf1 PE=3 SV=1	NGANFNLIQTPNFQKLVQSGIPNNLR	15		sp|O94711|GYP2_SCHPO	GTPase-activating protein gyp2 OS=Schizosaccharomyces pombe (strain 972 / ATCC 24843) GN=gyp2 PE=3 SV=1	0.9469
10115	1121.571	4	0.1430	0.94	6.21	DIDKFEMIAQMFEYER	4		sp|P87242|YC0H_SCHPO	HD domain-containing protein C4G3.17 OS=Schizosaccharomyces pombe (strain 972 / ATCC 24843) GN=SPCC4G3.17 PE=3 SV=1	IDTLLYLMVYPQQPMVKTK	17		sp|Q10233|RPC2_SCHPO	DNA-directed RNA polymerase III subunit RPC2 OS=Schizosaccharomyces pombe (strain 972 / ATCC 24843) GN=rpc2 PE=2 SV=1	0.9469
4389	910.1042	3	0.1430	0.93	-5.28	MSFDAEK	1		sp|O94505|DPNP_SCHPO	3'(2');5'-bisphosphate nucleotidase OS=Schizosaccharomyces pombe (strain 972 / ATCC 24843) GN=tol1 PE=3 SV=1	LSKPLMECSLEELSK	3	57.02146@C;	sp|O94531|UFE1_SCHPO	Syntaxin ufe1 OS=Schizosaccharomyces pombe (strain 972 / ATCC 24843) GN=ufe1 PE=1 SV=1	0.9469
10571	881.8029	3	0.1429	0.93	-5.36	LKSLMENCR	2	57.02146@C;	sp|O60083|YQK9_SCHPO	Uncharacterized protein C1494.09c OS=Schizosaccharomyces pombe (strain 972 / ATCC 24843) GN=SPCC1494.09c PE=4 SV=1	EDSIPEVVIVKK	11		sp|Q09817|NMD3_SCHPO	60S ribosomal export protein nmd3 OS=Schizosaccharomyces pombe (strain 972 / ATCC 24843) GN=nmd3 PE=3 SV=1	0.9469
5952	688.376	5	0.1429	0.91	8.52	MGSQQSKLDFR	1		sp|Q9P7M6|YIOC_SCHPO	Hid-1 family protein P27G11.12 OS=Schizosaccharomyces pombe (strain 972 / ATCC 24843) GN=SPAP27G11.12 PE=3 SV=1	KVHPNTPIQILGGHSHIR	1		sp|Q9US39|YFZ2_SCHPO	Uncharacterized protein C1039.02 OS=Schizosaccharomyces pombe (strain 972 / ATCC 24843) GN=SPAC1039.02 PE=3 SV=1	0.9469
2777	493.8941	5	0.1429	0.95	8.12	LLGLKVPK	5		sp|O14353|BPL1_SCHPO	Biotin--protein ligase OS=Schizosaccharomyces pombe (strain 972 / ATCC 24843) GN=bpl1 PE=3 SV=1	SNVEQILKGSEEK	8		sp|O74836|RL1B_SCHPO	60S ribosomal protein L1-B OS=Schizosaccharomyces pombe (strain 972 / ATCC 24843) GN=rpl1b PE=1 SV=1	0.9469
10039	1209.2689	3	0.1428	0.99	-10.51	KPEEQEGFVFVR	1		sp|Q9UUB5|MIS13_SCHPO	Kinetochore protein mis13 OS=Schizosaccharomyces pombe (strain 972 / ATCC 24843) GN=mis13 PE=1 SV=1	FLLKSPVEEDDFDQITK	4		sp|O94498|YBS8_SCHPO	Uncharacterized N-acetyltransferase C18E5.08 OS=Schizosaccharomyces pombe (strain 972 / ATCC 24843) GN=SPBC18E5.08 PE=3 SV=1	0.9469
9815	966.53973	3	0.1428	0.97	-0.25	MGKSQK	1		sp|O42832|SPB1_SCHPO	AdoMet-dependent rRNA methyltransferase spb1 OS=Schizosaccharomyces pombe (strain 972 / ATCC 24843) GN=spb1 PE=1 SV=2	YVPEIGDLIIGKIAEVQPK	12		sp|Q09704|RRP4_SCHPO	Exosome complex component rrp4 OS=Schizosaccharomyces pombe (strain 972 / ATCC 24843) GN=rrp4 PE=3 SV=1	0.9469
8326	757.89575	4	0.1426	0.98	-0.40	ESVWASEISKSGK	10		sp|O60136|YNS5_SCHPO	Uncharacterized WD repeat-containing protein C18H10.05 OS=Schizosaccharomyces pombe (strain 972 / ATCC 24843) GN=SPBC18H10.05 PE=3 SV=1	KAAFYAVGETALSR	1		sp|O13793|FSF1_SCHPO	Probable mitochondrial transport protein fsf1 OS=Schizosaccharomyces pombe (strain 972 / ATCC 24843) GN=fsf1 PE=3 SV=2	0.9469
5020	687.32166	5	0.1426	0.96	-2.13	QKSIEPEYDLDLE	2		sp|O94407|SEC65_SCHPO	Signal recognition particle sec65 subunit OS=Schizosaccharomyces pombe (strain 972 / ATCC 24843) GN=sec65 PE=3 SV=2	QKGENNHDFQDAWK	2		sp|Q9P7N6|YIO2_SCHPO	TPR repeat-containing protein P27G11.02 OS=Schizosaccharomyces pombe (strain 972 / ATCC 24843) GN=SPAP27G11.02 PE=3 SV=1	0.9469
5335	802.23706	5	0.1426	0.98	-1.52	FLSNKTSLEGAR	5		sp|Q9URY4|YI01_SCHPO	Putative amidase C869.01 OS=Schizosaccharomyces pombe (strain 972 / ATCC 24843) GN=SPAC869.01 PE=3 SV=1	ASFAAVAKHTFPSLAVVFDASIAVK	8		sp|O74327|AVT5_SCHPO	Vacuolar amino acid transporter 5 OS=Schizosaccharomyces pombe (strain 972 / ATCC 24843) GN=avt5 PE=3 SV=1	0.9469
10082	726.5613	5	0.1425	0.99	7.67	SSTKDEETR	4		sp|O42666|BUT1_SCHPO	Uba3-binding protein but1 OS=Schizosaccharomyces pombe (strain 972 / ATCC 24843) GN=but1 PE=1 SV=3	TKYDVAIDEESPRPGLQTYEK	2		sp|Q09756|HXK1_SCHPO	Hexokinase-1 OS=Schizosaccharomyces pombe (strain 972 / ATCC 24843) GN=hxk1 PE=2 SV=1	0.9469
5647	643.5622	4	0.1425	0.99	-9.12	KAADDAAR	1		sp|O94532|FOR3_SCHPO	Formin-3 OS=Schizosaccharomyces pombe (strain 972 / ATCC 24843) GN=for3 PE=1 SV=1	EVCGFEYTSKLQR	10	57.02146@C;	sp|O13790|CUL1_SCHPO	Cullin-1 OS=Schizosaccharomyces pombe (strain 972 / ATCC 24843) GN=cul1 PE=1 SV=1	0.9469
7368	792.7496	3	0.1425	0.99	2.06	EKLANAR	2		sp|O59718|NEM1_SCHPO	Nuclear envelope morphology protein 1 OS=Schizosaccharomyces pombe (strain 972 / ATCC 24843) GN=nem1 PE=3 SV=1	NFNFEPKNSVNK	7		sp|O94577|RMR1_SCHPO	Reduced meiotic recombination protein C1442.04c OS=Schizosaccharomyces pombe (strain 972 / ATCC 24843) GN=SPCC1442.04c PE=1 SV=3	0.9469
6332	838.69586	4	0.1425	0.99	1.60	ICKYINTLQK	3	57.02146@C;	sp|Q92348|MU183_SCHPO	Meiotically up-regulated gene 183 protein OS=Schizosaccharomyces pombe (strain 972 / ATCC 24843) GN=mug183 PE=1 SV=2	NPFGLEDALTEMEKVIK	14		sp|Q9HGM8|KU80_SCHPO	ATP-dependent DNA helicase II subunit 2 OS=Schizosaccharomyces pombe (strain 972 / ATCC 24843) GN=pku80 PE=1 SV=1	0.9469
8740	1138.9587	3	0.1425	0.99	3.36	QLVKPVNKEQTYK	8		sp|O59793|BIS1_SCHPO	Stress response protein bis1 OS=Schizosaccharomyces pombe (strain 972 / ATCC 24843) GN=bis1 PE=1 SV=1	LGKETPHDYLITSTK	3		sp|Q9P6M0|SLX4_SCHPO	Structure-specific endonuclease subunit slx4 OS=Schizosaccharomyces pombe (strain 972 / ATCC 24843) GN=slx4 PE=1 SV=1	0.9469
9577	920.3085	5	0.1424	0.98	0.21	LTQLLSQIKEEQGDIK	9		sp|Q9UTM3|RPN5_SCHPO	26S proteasome regulatory subunit rpn5 OS=Schizosaccharomyces pombe (strain 972 / ATCC 24843) GN=rpn5a PE=1 SV=1	QFASVAQNHVGLKPGTRVILYYR	13		sp|Q09773|MUG62_SCHPO	Meiotically up-regulated gene 62 protein OS=Schizosaccharomyces pombe (strain 972 / ATCC 24843) GN=mug62 PE=1 SV=1	0.9469
7021	861.63416	5	0.1424	0.96	-3.40	MSESEQLLEKQQDHK	10		sp|Q09749|ADRL_SCHPO	ADIPOR-like receptor SPBC12C2.09c OS=Schizosaccharomyces pombe (strain 972 / ATCC 24843) GN=SPBC12C2.09c PE=3 SV=1	YVVDELQIHAPIPGMEVKNGK	18		sp|Q09849|ARP42_SCHPO	SWI/SNF and RSC complexes subunit arp42 OS=Schizosaccharomyces pombe (strain 972 / ATCC 24843) GN=arp42 PE=1 SV=2	0.9469
8243	965.4783	4	0.1424	0.99	3.86	FKYDSSR	2		sp|O94263|DPB2_SCHPO	DNA polymerase epsilon subunit B OS=Schizosaccharomyces pombe (strain 972 / ATCC 24843) GN=dpb2 PE=1 SV=1	MQSSIPSVSVSVASPAMETPTKASPDSK	22		sp|Q9UUD1|SREBP_SCHPO	Sterol regulatory element-binding protein 1 OS=Schizosaccharomyces pombe (strain 972 / ATCC 24843) GN=sre1 PE=1 SV=1	0.9469
2152	812.44934	4	0.1424	0.94	8.65	ATAKVWNR	4		sp|Q9URU4|YBKF_SCHPO	Putative cell agglutination protein C1289.15 OS=Schizosaccharomyces pombe (strain 972 / ATCC 24843) GN=SPBC1289.15 PE=3 SV=1	APTTTKPAAPAAQSKTETPAPK	6		sp|O74718|ERF3_SCHPO	Eukaryotic peptide chain release factor GTP-binding subunit OS=Schizosaccharomyces pombe (strain 972 / ATCC 24843) GN=sup35 PE=1 SV=2	0.9469
2504	619.3131	3	0.1423	0.97	1.84	QYQSKK	5		sp|O74360|RGA4_SCHPO	Probable Rho-type GTPase-activating protein 4 OS=Schizosaccharomyces pombe (strain 972 / ATCC 24843) GN=rga4 PE=1 SV=2	KATDSCQK	1	57.02146@C;	sp|Q9P7L0|YOSE_SCHPO	Uncharacterized protein C21C3.14c OS=Schizosaccharomyces pombe (strain 972 / ATCC 24843) GN=SPBC21C3.14c PE=3 SV=1	0.9469
8556	1158.8783	4	0.1423	0.99	7.59	TLPKVPR	4		sp|Q1K9B6|YFS2_SCHPO	Uncharacterized protein C19D5.02c OS=Schizosaccharomyces pombe (strain 972 / ATCC 24843) GN=SPAC19D5.02c PE=3 SV=1	YVAGVQQKYTQSGGVRPFGVSTLIAGFDVGDNTPR	8		sp|Q10329|PSA4_SCHPO	Probable proteasome subunit alpha type-4 OS=Schizosaccharomyces pombe (strain 972 / ATCC 24843) GN=pre6 PE=3 SV=1	0.9469
5104	498.23013	3	0.1423	0.99	0.33	MDPIR	1		sp|Q9Y7M7|MDL1_SCHPO	ATP-dependent permease MDL1; mitochondrial OS=Schizosaccharomyces pombe (strain 972 / ATCC 24843) GN=mdl1 PE=3 SV=1	MDESSR	1		sp|Q10491|SEC74_SCHPO	Arf guanine nucleotide exchange factor sec74 OS=Schizosaccharomyces pombe (strain 972 / ATCC 24843) GN=sec74 PE=1 SV=2	0.9469
1948	685.10004	4	0.1422	0.99	-2.59	NMIAYYTKAK	8		sp|P31406|VATA_SCHPO	V-type proton ATPase catalytic subunit A OS=Schizosaccharomyces pombe (strain 972 / ATCC 24843) GN=vma1 PE=3 SV=1	NKHASETSVAPEK	2		sp|O42976|YGZ7_SCHPO	Uncharacterized membrane protein C20F10.07 OS=Schizosaccharomyces pombe (strain 972 / ATCC 24843) GN=SPBC20F10.07 PE=1 SV=1	0.9476
10207	1173.898	3	0.1422	0.99	-7.08	KTCTDTEIK	1	57.02146@C;	sp|O13633|YNF5_SCHPO	Uncharacterized J domain-containing protein C17A3.05c OS=Schizosaccharomyces pombe (strain 972 / ATCC 24843) GN=pi041 PE=1 SV=1	MNTSQDVNAEAANERSALLPR	1		sp|O13912|YDW6_SCHPO	Uncharacterized protein C23C11.06c OS=Schizosaccharomyces pombe (strain 972 / ATCC 24843) GN=SPAC23C11.06c PE=4 SV=1	0.9476
2950	1007.52594	3	0.1422	0.99	-9.30	MDFIVVKR	1		sp|O60093|SRR1L_SCHPO	SRR1-like protein OS=Schizosaccharomyces pombe (strain 972 / ATCC 24843) GN=SPBC14C8.13 PE=3 SV=1	MQTPLRKPENNPHTGR	7		sp|Q9P6S5|ASK1_SCHPO	DASH complex subunit ask1 OS=Schizosaccharomyces pombe (strain 972 / ATCC 24843) GN=ask1 PE=1 SV=1	0.9476
9736	1087.0363	4	0.1422	0.99	-1.91	TKITNSYTDK	2		sp|P05511|YMC6_SCHPO	Uncharacterized 91 kDa protein in cob intron OS=Schizosaccharomyces pombe (strain 972 / ATCC 24843) GN=SPMIT.06 PE=3 SV=4	NSGRPQKPPQIDPHSSSLADEYRESNK	7		sp|O59748|CTK2_SCHPO	CTD kinase subunit beta OS=Schizosaccharomyces pombe (strain 972 / ATCC 24843) GN=lsc1 PE=1 SV=2	0.9476
8802	908.4754	4	0.1422	0.97	-3.77	FAESLYETQNDGSKK	14		sp|O13705|SEC10_SCHPO	Exocyst complex component sec10 OS=Schizosaccharomyces pombe (strain 972 / ATCC 24843) GN=sec10 PE=1 SV=2	LFQATTIWIDSILKK	14		sp|O94478|MU137_SCHPO	Meiotically up-regulated gene 137 protein OS=Schizosaccharomyces pombe (strain 972 / ATCC 24843) GN=mug137 PE=1 SV=1	0.9476
4717	823.6273	5	0.1422	0.96	10.45	SFNSADELPLKDR	11		sp|O74747|RAD18_SCHPO	Postreplication repair E3 ubiquitin-protein ligase rad18 OS=Schizosaccharomyces pombe (strain 972 / ATCC 24843) GN=rhp18 PE=3 SV=1	YADDWIVAVNGSYTQTKEILAK	17		sp|P05511|YMC6_SCHPO	Uncharacterized 91 kDa protein in cob intron OS=Schizosaccharomyces pombe (strain 972 / ATCC 24843) GN=SPMIT.06 PE=3 SV=4	0.9476
8311	965.4769	4	0.1422	0.99	-1.14	KCNLDPR	1	57.02146@C;	sp|Q10135|LSD2_SCHPO	Lysine-specific histone demethylase 2 OS=Schizosaccharomyces pombe (strain 972 / ATCC 24843) GN=lsd2 PE=1 SV=1	MQSSIPSVSVSVASPAMETPTKASPDSK	22		sp|Q9UUD1|SREBP_SCHPO	Sterol regulatory element-binding protein 1 OS=Schizosaccharomyces pombe (strain 972 / ATCC 24843) GN=sre1 PE=1 SV=1	0.9476
8519	1077.0359	4	0.1422	0.97	8.96	KVSDGSASNNPK	1		sp|O94653|BMS1_SCHPO	Ribosome biogenesis protein bms1 OS=Schizosaccharomyces pombe (strain 972 / ATCC 24843) GN=bms1 PE=1 SV=2	GYYFGMSKAVQALVECVAGTDWSSLPK	8	57.02146@C;	sp|Q9USR3|STT4_SCHPO	Phosphatidylinositol 4-kinase stt4 OS=Schizosaccharomyces pombe (strain 972 / ATCC 24843) GN=stt4 PE=3 SV=1	0.9476
9715	865.221	4	0.1421	0.97	-10.17	QGIASLLLDNALKK	13		sp|O42917|ESO1_SCHPO	N-acetyltransferase eso1 OS=Schizosaccharomyces pombe (strain 972 / ATCC 24843) GN=eso1 PE=1 SV=1	EKVENTVIFLEMAASR	2		sp|Q9UT54|YI95_SCHPO	UPF0593 mitochondrial protein C806.05 OS=Schizosaccharomyces pombe (strain 972 / ATCC 24843) GN=SPAC806.05 PE=3 SV=1	0.9476
5568	748.97046	5	0.1421	0.94	-9.40	MSTAASDSGVEK	1		sp|O14350|SWI3_SCHPO	Swi1-interacting protein swi3 OS=Schizosaccharomyces pombe (strain 972 / ATCC 24843) GN=swi3 PE=1 SV=2	KNFFFIDGFSMLFAPISKPSK	1		sp|O74385|ELP6_SCHPO	Elongator complex protein 6 homolog OS=Schizosaccharomyces pombe (strain 972 / ATCC 24843) GN=elp6 PE=3 SV=1	0.9476
7876	781.8016	5	0.1420	1.00	-1.69	DLGEQFHKDLYIMNR	8		sp|O74429|VIP1_SCHPO	Inositol hexakisphosphate and diphosphoinositol-pentakisphosphate kinase OS=Schizosaccharomyces pombe (strain 972 / ATCC 24843) GN=asp1 PE=1 SV=1	NQTIIISGESGAGKTVSAR	14		sp|O94477|MYO52_SCHPO	Myosin-52 OS=Schizosaccharomyces pombe (strain 972 / ATCC 24843) GN=myo52 PE=1 SV=1	0.9476
9500	839.438	5	0.1420	0.98	-8.74	VADQVTEFLVKK	11		sp|Q9HFF5|PDS5_SCHPO	Sister chromatid cohesion protein pds5 OS=Schizosaccharomyces pombe (strain 972 / ATCC 24843) GN=pds5 PE=1 SV=1	MVVDTKLYDILEVHFEASAEEIK	6		sp|O94657|XDJ1_SCHPO	DnaJ protein homolog xdj1 OS=Schizosaccharomyces pombe (strain 972 / ATCC 24843) GN=xdj1 PE=3 SV=1	0.9476
3229	419.24167	3	0.1419	0.96	8.76	HSGKK	4		sp|Q10490|SYLC_SCHPO&sp|Q10428|2AD1_SCHPO&sp|P54789|ORC1_SCHPO	Putative leucine--tRNA ligase; cytoplasmic OS=Schizosaccharomyces pombe (strain 972 / ATCC 24843) GN=lrs1 PE=1 SV=1	DKATK	2		sp|O94562|YGD3_SCHPO	Uncharacterized aminotransferase C1771.03c OS=Schizosaccharomyces pombe (strain 972 / ATCC 24843) GN=SPBC1773.03c PE=3 SV=1	0.9476
3418	910.1914	3	0.1419	0.89	-1.34	YLPAPKYVQK	6		sp|Q9USZ1|EFGM_SCHPO	Elongation factor G; mitochondrial OS=Schizosaccharomyces pombe (strain 972 / ATCC 24843) GN=mef1 PE=3 SV=2	EVNKLVLSEVVR	4		sp|P15398|RPA1_SCHPO	DNA-directed RNA polymerase I subunit rpa1 OS=Schizosaccharomyces pombe (strain 972 / ATCC 24843) GN=rpa1 PE=1 SV=2	0.9476
7266	711.1826	5	0.1419	0.95	11.14	FTPVNTGKR	8		sp|O14159|LCB4_SCHPO	Sphingoid long chain base kinase 4 OS=Schizosaccharomyces pombe (strain 972 / ATCC 24843) GN=lcb4 PE=3 SV=1	LNKTQNAITASSSDYQSAVAAVR	3		sp|Q10199|IMP2_SCHPO	Septation protein imp2 OS=Schizosaccharomyces pombe (strain 972 / ATCC 24843) GN=imp2 PE=1 SV=1	0.9476
2564	647.6504	4	0.1419	1.00	8.68	EIVKK	4		sp|P49373|TFS2_SCHPO	Transcription elongation factor S-II OS=Schizosaccharomyces pombe (strain 972 / ATCC 24843) GN=tfs1 PE=3 SV=1	YPLLHSKIHLAISTLK	7		sp|O94368|PPR1_SCHPO	Pentatricopeptide repeat-containing protein 1; mitochondrial OS=Schizosaccharomyces pombe (strain 972 / ATCC 24843) GN=ppr1 PE=4 SV=1	0.9476
8535	861.83026	5	0.1419	0.98	-10.66	YLIAKNSEDPLR	5		sp|O59793|BIS1_SCHPO	Stress response protein bis1 OS=Schizosaccharomyces pombe (strain 972 / ATCC 24843) GN=bis1 PE=1 SV=1	KNFSYQYACFSFITYILSINNR	1	57.02146@C;	sp|Q9HFE8|TRA1_SCHPO	Transcription-associated protein 1 OS=Schizosaccharomyces pombe (strain 972 / ATCC 24843) GN=tra1 PE=3 SV=1	0.9481
10096	903.9528	4	0.1418	0.97	-9.13	KDQEANR	1		sp|Q02099|RAD3_SCHPO	Protein kinase rad3 OS=Schizosaccharomyces pombe (strain 972 / ATCC 24843) GN=rad3 PE=1 SV=2	SLGINVTDAELAKLSNELGDAIDEK	13		sp|O14008|CAM2_SCHPO	Myosin 1 light chain cam2 OS=Schizosaccharomyces pombe (strain 972 / ATCC 24843) GN=cam2 PE=1 SV=1	0.9481
8875	1139.6251	3	0.1418	0.99	2.50	GLVILAWGTPAAKR	13		sp|O74834|UNG_SCHPO	Uracil-DNA glycosylase OS=Schizosaccharomyces pombe (strain 972 / ATCC 24843) GN=ung1 PE=3 SV=1	IDTSKITDEEVANVHR	5		sp|O74770|PHK_SCHPO	Probable phosphoketolase OS=Schizosaccharomyces pombe (strain 972 / ATCC 24843) GN=SPBC24C6.09c PE=3 SV=1	0.9481
6496	741.1745	5	0.1418	0.97	-5.15	IIKEMSNCVHK	3	57.02146@C;	sp|Q9UR39|HST4_SCHPO	NAD-dependent protein deacetylase hst4 OS=Schizosaccharomyces pombe (strain 972 / ATCC 24843) GN=hst4 PE=2 SV=1	CWGLLGCEISSVVGQTGVKR	19	57.02146@C;	sp|Q96VG3|YL93_SCHPO	Uncharacterized protein C683.03 OS=Schizosaccharomyces pombe (strain 972 / ATCC 24843) GN=SPAC683.03 PE=4 SV=1	0.9481
5292	1119.2191	3	0.1418	1.00	-9.46	EENKK	4		sp|Q9C0W2|YHI5_SCHPO&sp|Q09787|YA99_SCHPO	Uncharacterized AAA domain-containing protein P22H7.05c OS=Schizosaccharomyces pombe (strain 972 / ATCC 24843) GN=pi026 PE=3 SV=1	MLPHTAFSNHIHYHFIISFMK	1		sp|O94484|YC73_SCHPO	Uncharacterized protein C417.03 OS=Schizosaccharomyces pombe (strain 972 / ATCC 24843) GN=SPCC417.03 PE=4 SV=1	0.9481
2039	563.2745	5	0.1418	0.97	-3.30	KCMSSIEK	1	57.02146@C;	sp|Q7Z9H9|FIG4_SCHPO	Polyphosphoinositide phosphatase OS=Schizosaccharomyces pombe (strain 972 / ATCC 24843) GN=SPAC1093.03 PE=3 SV=3	DQWDDLFIDELKR	12		sp|Q9P380|PTR2_SCHPO	Probable peptide transporter ptr2 OS=Schizosaccharomyces pombe (strain 972 / ATCC 24843) GN=ptr2 PE=1 SV=1	0.9481
3017	760.9896	5	0.1418	1.00	-7.97	SSNLFVTSKQSSVSGHK	9		sp|O74927|MTHR2_SCHPO	Methylenetetrahydrofolate reductase 2 OS=Schizosaccharomyces pombe (strain 972 / ATCC 24843) GN=met11 PE=1 SV=2	LEPFKHQVGGHTAFFR	5		sp|O74561|YCZ8_SCHPO	Uncharacterized inositol polyphosphate kinase C970.08 OS=Schizosaccharomyces pombe (strain 972 / ATCC 24843) GN=SPCC970.08 PE=1 SV=1	0.9481
4362	976.84863	3	0.1418	0.95	-2.34	DTGGDIYVKR	9		sp|O60096|RT35_SCHPO	37S ribosomal protein S35; mitochondrial OS=Schizosaccharomyces pombe (strain 972 / ATCC 24843) GN=bot1 PE=2 SV=1	QHGHVYIMLKNSLK	10		sp|O94361|YHOE_SCHPO	Uncharacterized acyltransferase C428.14 OS=Schizosaccharomyces pombe (strain 972 / ATCC 24843) GN=SPBC428.14 PE=3 SV=1	0.9481
5119	584.07697	5	0.1418	0.96	1.51	MSNPESAK	1		sp|Q9HDU8|YHE7_SCHPO	UPF0494 membrane protein PB2B2.07c OS=Schizosaccharomyces pombe (strain 972 / ATCC 24843) GN=SPBPB2B2.07c PE=3 SV=2	DKPSAGAAPAVGDDESVSSR	2		sp|O13370|DED1_SCHPO	ATP-dependent RNA helicase ded1 OS=Schizosaccharomyces pombe (strain 972 / ATCC 24843) GN=ded1 PE=1 SV=1	0.9481
8094	974.9662	4	0.1417	0.95	-7.27	YSTQKLASSFER	5		sp|O14093|VPS54_SCHPO	Vacuolar protein sorting-associated protein 54 OS=Schizosaccharomyces pombe (strain 972 / ATCC 24843) GN=vps54 PE=1 SV=1	CDEKCPICDSHVRPTTLVR	4	57.02146@C;	sp|Q9UTB8|INI1_SCHPO	Pre-mRNA-splicing factor ini1 OS=Schizosaccharomyces pombe (strain 972 / ATCC 24843) GN=ini1 PE=3 SV=1	0.9481
2462	877.47375	4	0.1417	0.98	-0.07	EIVVNIEQAKQK	10		sp|O59823|VATD_SCHPO	V-type proton ATPase subunit D OS=Schizosaccharomyces pombe (strain 972 / ATCC 24843) GN=vma8 PE=1 SV=1	SYFKDGTDSLITNIQIR	4		sp|O42947|YBPC_SCHPO	Uncharacterized protein C16H5.12c OS=Schizosaccharomyces pombe (strain 972 / ATCC 24843) GN=SPBC16H5.12c PE=1 SV=3	0.9481
7430	951.4559	4	0.1416	0.98	-3.60	KSDMETDFIPQTPGMK	1		sp|O94530|SUA5_SCHPO	Threonylcarbamoyl-AMP synthase OS=Schizosaccharomyces pombe (strain 972 / ATCC 24843) GN=sua5 PE=3 SV=1	MMSQQLIDFIDSRTR	1		sp|Q9C0W8|TIP20_SCHPO	Protein transport protein tip20 OS=Schizosaccharomyces pombe (strain 972 / ATCC 24843) GN=tip20 PE=3 SV=1	0.9481
6550	1013.4857	4	0.1416	0.99	7.11	KCTDELESSK	1	57.02146@C;	sp|Q09743|STE16_SCHPO	Protein ste16 OS=Schizosaccharomyces pombe (strain 972 / ATCC 24843) GN=ste16 PE=3 SV=1	ATNTIAEDANTKQSENDESNLIPNK	12		sp|Q09747|DBP5_SCHPO	ATP-dependent RNA helicase dbp5 OS=Schizosaccharomyces pombe (strain 972 / ATCC 24843) GN=dbp5 PE=1 SV=1	0.9481
6197	963.4723	5	0.1416	0.98	-0.91	QKVGGFESNNSATTEVSER	2		sp|Q9P6R8|CWC24_SCHPO	Pre-mRNA-splicing factor cwf24 OS=Schizosaccharomyces pombe (strain 972 / ATCC 24843) GN=cwf24 PE=1 SV=1	GILGTDFKLINCLDPNEPPTHER	8	57.02146@C;	sp|O13622|MS116_SCHPO	ATP-dependent RNA helicase mss116; mitochondrial OS=Schizosaccharomyces pombe (strain 972 / ATCC 24843) GN=mss116 PE=3 SV=1	0.9481
4691	828.1722	5	0.1416	0.92	-9.09	QMSVYGKR	7		sp|P28040|DPOA_SCHPO	DNA polymerase alpha catalytic subunit OS=Schizosaccharomyces pombe (strain 972 / ATCC 24843) GN=pol1 PE=1 SV=1	DPDYYSLKDFANQDDSNSVDDFVSFK	8		sp|O42839|APC4_SCHPO	Anaphase-promoting complex subunit 4 OS=Schizosaccharomyces pombe (strain 972 / ATCC 24843) GN=cut20 PE=1 SV=2	0.9481
9112	779.6002	5	0.1416	0.98	-2.63	NISSNKLGSISGITK	6		sp|Q9Y809|NAA25_SCHPO	N-terminal acetyltransferase B complex subunit arm1 OS=Schizosaccharomyces pombe (strain 972 / ATCC 24843) GN=arm1 PE=3 SV=1	KIDGTGSSAEGGDGSGTDSISVIK	1		sp|Q09831|PPK14_SCHPO	Serine/threonine-protein kinase ppk14 OS=Schizosaccharomyces pombe (strain 972 / ATCC 24843) GN=ppk14 PE=1 SV=1	0.9481
2773	883.4279	4	0.1416	0.99	-10.03	KVSEVYADNK	1		sp|O42910|PPR7_SCHPO	Pentatricopeptide repeat-containing protein 7; mitochondrial OS=Schizosaccharomyces pombe (strain 972 / ATCC 24843) GN=ppr7 PE=4 SV=1	DKTVFQVMNLFNYDQNHK	2		sp|O13742|VPH1_SCHPO	V-type proton ATPase subunit a OS=Schizosaccharomyces pombe (strain 972 / ATCC 24843) GN=vph1 PE=3 SV=2	0.9481
9126	941.204	4	0.1415	0.97	-6.69	MTGLNETDAR	1		sp|O94459|SCC4_SCHPO	MAU2 chromatid cohesion factor homolog OS=Schizosaccharomyces pombe (strain 972 / ATCC 24843) GN=ssl3 PE=1 SV=1	QIPKVPDHSSYIAFCHYWLR	4	57.02146@C;	sp|O94248|MDN1_SCHPO	Midasin OS=Schizosaccharomyces pombe (strain 972 / ATCC 24843) GN=mdn1 PE=1 SV=1	0.9481
9162	785.4145	5	0.1414	0.98	-1.00	VGIDSSLITFPAAKALR	14		sp|Q09795|YAA1_SCHPO	Uncharacterized peptidase C22G7.01c OS=Schizosaccharomyces pombe (strain 972 / ATCC 24843) GN=SPAC22G7.01c PE=3 SV=4	MVCPSPLRECHPFLQR	1	57.02146@C;	sp|O13761|YF2B_SCHPO	Uncharacterized protein C17A2.11; mitochondrial OS=Schizosaccharomyces pombe (strain 972 / ATCC 24843) GN=SPAC17A2.11 PE=4 SV=2	0.9535
2598	513.3147	5	0.1414	0.98	-8.58	LFLLKSHLPK	5		sp|O13817|SEC7C_SCHPO	Protein transport protein sec73 OS=Schizosaccharomyces pombe (strain 972 / ATCC 24843) GN=sec73 PE=3 SV=2	FPEIEILKLK	8		sp|O74314|MET7_SCHPO	Probable cystathionine gamma-synthase OS=Schizosaccharomyces pombe (strain 972 / ATCC 24843) GN=SPBC15D4.09c PE=3 SV=1	0.9535
2779	658.3575	3	0.1414	0.97	1.73	EQAKGK	4		sp|O13684|PCS1_SCHPO	Monopolin complex subunit pcs1 OS=Schizosaccharomyces pombe (strain 972 / ATCC 24843) GN=pcs1 PE=1 SV=4	EQKIVSEQSK	3		sp|Q9Y7Y8|SYQ_SCHPO	Probable glutamine--tRNA ligase OS=Schizosaccharomyces pombe (strain 972 / ATCC 24843) GN=qrs1 PE=3 SV=1	0.9535
1979	950.8321	3	0.1414	0.97	1.97	KPISPNTYSD	1		sp|O14178|RM40_SCHPO	54S ribosomal protein L40; mitochondrial OS=Schizosaccharomyces pombe (strain 972 / ATCC 24843) GN=mrpl40 PE=3 SV=1	VIMNVPLFQGMSKK	13		sp|Q09146|HBA1_SCHPO	Brefeldin A resistance protein OS=Schizosaccharomyces pombe (strain 972 / ATCC 24843) GN=hba1 PE=1 SV=1	0.9535
7570	849.2311	5	0.1413	0.97	-8.75	DLPSEMPDGMVIACIPKR	17	57.02146@C;	sp|Q09899|HEM3_SCHPO	Porphobilinogen deaminase OS=Schizosaccharomyces pombe (strain 972 / ATCC 24843) GN=hem3 PE=1 SV=2	QKAASAATSLAGTSLGNVMGLK	2		sp|Q9P774|PRP16_SCHPO	Pre-mRNA-splicing factor ATP-dependent RNA helicase prp16 OS=Schizosaccharomyces pombe (strain 972 / ATCC 24843) GN=prp16 PE=3 SV=2	0.9535
7969	999.2723	4	0.1413	0.96	-4.52	MPGCGPKIVHLWK	7	57.02146@C;	sp|Q09693|DPO4_SCHPO	DNA polymerase type-X family protein pol4 OS=Schizosaccharomyces pombe (strain 972 / ATCC 24843) GN=pol4 PE=3 SV=1	EILSWEPANQSPNPVLKFHK	17		sp|Q92355|SEN1_SCHPO	Helicase sen1 OS=Schizosaccharomyces pombe (strain 972 / ATCC 24843) GN=sen1 PE=1 SV=1	0.9535
9248	1036.8706	3	0.1413	1.00	-1.65	KSDVPEQIVDR	1		sp|Q10425|EIF3B_SCHPO	Eukaryotic translation initiation factor 3 subunit B OS=Schizosaccharomyces pombe (strain 972 / ATCC 24843) GN=SPAC25G10.08 PE=1 SV=1	KGIVDNTTLGYFMAR	1		sp|Q10179|SYG_SCHPO	Putative glycine--tRNA ligase OS=Schizosaccharomyces pombe (strain 972 / ATCC 24843) GN=grs1 PE=3 SV=1	0.9535
10176	980.1448	3	0.1413	0.95	8.31	MIVDTFTNR	1		sp|Q10259|SPC3_SCHPO	Probable microsomal signal peptidase subunit 3 OS=Schizosaccharomyces pombe (strain 972 / ATCC 24843) GN=spc3 PE=3 SV=1	KECVAYDAGVYTSNK	1	57.02146@C;	sp|O43044|NU120_SCHPO	Nucleoporin nup120 OS=Schizosaccharomyces pombe (strain 972 / ATCC 24843) GN=nup120 PE=1 SV=1	0.9535
8440	873.13165	3	0.1413	0.95	4.67	KPEAFK	1		sp|Q10362|SET3_SCHPO	SET domain-containing protein 3 OS=Schizosaccharomyces pombe (strain 972 / ATCC 24843) GN=set3 PE=1 SV=1	AMGLHVVGSVGSDEKFK	15		sp|Q9C0Y6|YKM8_SCHPO	Zinc-type alcohol dehydrogenase-like protein PB24D3.08c OS=Schizosaccharomyces pombe (strain 972 / ATCC 24843) GN=SPAPB24D3.08c PE=3 SV=1	0.9535
7454	761.1619	5	0.1412	0.95	-3.40	NKVSTDQTAADNK	2		sp|O94387|YGSA_SCHPO	Uncharacterized ATP-dependent helicase C29A10.10c OS=Schizosaccharomyces pombe (strain 972 / ATCC 24843) GN=SPBC29A10.10c PE=3 SV=1	MSENVYLNEALNVVDQCFK	1	57.02146@C;	sp|O14131|MU191_SCHPO	Meiotically up-regulated gene 191 protein OS=Schizosaccharomyces pombe (strain 972 / ATCC 24843) GN=mug191 PE=1 SV=1	0.9535
7640	849.2248	5	0.1411	0.98	7.48	KYAEEVVR	1		sp|P19117|IPYR_SCHPO	Inorganic pyrophosphatase OS=Schizosaccharomyces pombe (strain 972 / ATCC 24843) GN=ppa1 PE=3 SV=2	SAENNSTQQSTTSPSINSGASADAVSSGISKK	31		sp|Q9P6L9|YKQ7_SCHPO	Uncharacterized protein C688.07c OS=Schizosaccharomyces pombe (strain 972 / ATCC 24843) GN=SPAC688.07c PE=1 SV=1	0.9535
8779	669.1411	4	0.1411	0.95	-4.02	KASALLK	1		sp|P87112|NOT1_SCHPO	General negative regulator of transcription subunit 1 OS=Schizosaccharomyces pombe (strain 972 / ATCC 24843) GN=not1 PE=1 SV=1	KALVTPEQTLDVNLHK	1		sp|Q9P7D9|RSV1_SCHPO	Zinc finger protein rsv1 OS=Schizosaccharomyces pombe (strain 972 / ATCC 24843) GN=rsv1 PE=2 SV=1	0.9535
5775	662.9583	5	0.1411	0.97	8.78	MHIPHFHLHKGPK	1		sp|O74447|YCG2_SCHPO	Uncharacterized protein C16C4.02c OS=Schizosaccharomyces pombe (strain 972 / ATCC 24843) GN=SPCC16C4.02c PE=1 SV=1	KCISIDEVYNVVR	1	57.02146@C;	sp|O14132|PIT1_SCHPO	Sporulation protein kinase pit1 OS=Schizosaccharomyces pombe (strain 972 / ATCC 24843) GN=pit1 PE=1 SV=1	0.9535
4473	730.3477	5	0.1411	0.93	1.94	NKECQYDSVLNR	2	57.02146@C;	sp|P32825|SXA2_SCHPO	Carboxypeptidase sxa2 OS=Schizosaccharomyces pombe (strain 972 / ATCC 24843) GN=sxa2 PE=2 SV=1	KMVEQDEQLCIETFSK	1	57.02146@C;	sp|Q09698|YA27_SCHPO	Uncharacterized protein C2F7.07c OS=Schizosaccharomyces pombe (strain 972 / ATCC 24843) GN=SPAC2F7.07c PE=3 SV=1	0.9535
4935	683.7189	5	0.1411	1.00	-8.58	GKHWIGSPCHSAESS	2	57.02146@C;	sp|Q9Y7Q0|YQ66_SCHPO	Uncharacterized protein C191.06 OS=Schizosaccharomyces pombe (strain 972 / ATCC 24843) GN=SPCC191.06 PE=4 SV=1	MVENQGNVEAHGKPK	13		sp|O13606|MEI4_SCHPO	Meiosis-specific transcription factor mei4 OS=Schizosaccharomyces pombe (strain 972 / ATCC 24843) GN=mei4 PE=3 SV=1	0.9535
9783	820.7712	3	0.1411	0.99	-6.65	KTASWR	1		sp|Q92339|GHT3_SCHPO&sp|O59932|GHT4_SCHPO	High-affinity gluconate transporter ght3 OS=Schizosaccharomyces pombe (strain 972 / ATCC 24843) GN=ght3 PE=3 SV=1	CSIAKIPSEELSIK	5	57.02146@C;	sp|Q09929|CAF17_SCHPO	Putative transferase caf17; mitochondrial OS=Schizosaccharomyces pombe (strain 972 / ATCC 24843) GN=caf17 PE=3 SV=1	0.9535
4135	789.1405	4	0.1411	0.96	11.07	APSMQKVTNR	6		sp|Q9UT43|YFRD_SCHPO	Putative phospholipid-transporting ATPase C821.13c OS=Schizosaccharomyces pombe (strain 972 / ATCC 24843) GN=SPAC821.13c PE=1 SV=2	AKQYFLDMGFDCHPR	2	57.02146@C;	sp|P41820|BFR1_SCHPO	Brefeldin A resistance protein OS=Schizosaccharomyces pombe (strain 972 / ATCC 24843) GN=bfr1 PE=1 SV=1	0.9535
8938	879.6751	4	0.1411	1.00	-6.74	MDGNEIAHAK	1		sp|Q09796|KA111_SCHPO	Importin beta-like protein kap111 OS=Schizosaccharomyces pombe (strain 972 / ATCC 24843) GN=kap111 PE=3 SV=1	DKLDELMNPVSADEIPEHLK	2		sp|Q09879|UBP5_SCHPO	Probable ubiquitin carboxyl-terminal hydrolase 5 OS=Schizosaccharomyces pombe (strain 972 / ATCC 24843) GN=ubp5 PE=3 SV=3	0.9535
6787	909.7954	3	0.1410	0.98	-7.97	KSTAYIQR	1		sp|G2TRR1|GEMI7_SCHPO	Gem-associated protein 7 homolog OS=Schizosaccharomyces pombe (strain 972 / ATCC 24843) GN=new17 PE=2 SV=1	KTSLLGSNHSSYSDK	1		sp|O74539|MAK3_SCHPO	Peroxide stress-activated histidine kinase mak3 OS=Schizosaccharomyces pombe (strain 972 / ATCC 24843) GN=mak3 PE=1 SV=1	0.9535
7480	787.7082	3	0.1410	0.99	-6.93	EENKDAVTR	4		sp|P78875|TPP1_SCHPO	Trehalose-phosphatase OS=Schizosaccharomyces pombe (strain 972 / ATCC 24843) GN=tpp1 PE=1 SV=2	NGNSIDSGDKR	10		sp|Q09777|RGS1_SCHPO	Regulator of G-protein signaling 1 OS=Schizosaccharomyces pombe (strain 972 / ATCC 24843) GN=rgs1 PE=2 SV=1	0.9535
7248	868.88464	4	0.1409	0.98	-9.71	SAEEQDEDDAKFK	11		sp|O94679|CND1_SCHPO	Condensin complex subunit 1 OS=Schizosaccharomyces pombe (strain 972 / ATCC 24843) GN=cnd1 PE=1 SV=1	DQLTENNDNLYNDKK	14		sp|Q9UUI3|SA145_SCHPO	Pre-mRNA-splicing factor sap145 OS=Schizosaccharomyces pombe (strain 972 / ATCC 24843) GN=sap145 PE=1 SV=1	0.9535
2254	921.4302	3	0.1409	0.98	-9.20	KQLAYYDR	1		sp|O74467|SET5_SCHPO	SET domain-containing protein 5 OS=Schizosaccharomyces pombe (strain 972 / ATCC 24843) GN=set5 PE=1 SV=1	MVDFCFSKFMEK	8	57.02146@C;	sp|Q1RKN3|TLH2_SCHPO&sp|P0CT33|TLH1_SCHPO	ATP-dependent DNA helicase tlh2 OS=Schizosaccharomyces pombe (strain 972 / ATCC 24843) GN=tlh2 PE=2 SV=1	0.9535
8782	874.72217	4	0.1409	0.96	-9.29	KPDKPVIAKDNK	1		sp|O59801|SKI2_SCHPO	Putative ATP-dependent RNA helicase C550.03c OS=Schizosaccharomyces pombe (strain 972 / ATCC 24843) GN=SPCC550.03c PE=3 SV=1	TLYAIYASLHDQAFHKK	16		sp|Q10150|MON1_SCHPO	Vacuolar fusion protein mon1 OS=Schizosaccharomyces pombe (strain 972 / ATCC 24843) GN=mon1 PE=3 SV=1	0.9535
3010	590.0546	4	0.1409	0.99	8.60	QKSNHR	2		sp|Q9USX7|PPK22_SCHPO	Serine/threonine-protein kinase ppk22 OS=Schizosaccharomyces pombe (strain 972 / ATCC 24843) GN=ppk22 PE=1 SV=1	MASMVLADGMPTVK	1		sp|O36023|SPN1_SCHPO	Septin homolog spn1 OS=Schizosaccharomyces pombe (strain 972 / ATCC 24843) GN=spn1 PE=1 SV=2	0.9535
4429	767.5917	5	0.1409	0.99	1.85	IKIQPSEDEK	2		sp|Q92353|UBP6_SCHPO	Ubiquitin carboxyl-terminal hydrolase 6 OS=Schizosaccharomyces pombe (strain 972 / ATCC 24843) GN=ubp6 PE=1 SV=2	MEGENSKSVHPILSHSTSVVSER	1		sp|O14065|YC31_SCHPO	Uncharacterized protein C962.01 OS=Schizosaccharomyces pombe (strain 972 / ATCC 24843) GN=SPCC962.01 PE=2 SV=3	0.9535
8534	964.4966	5	0.1408	0.99	-1.62	KTALHLAGVDNLSEEQVK	1		sp|O74460|YCGG_SCHPO	Uncharacterized protein C16C4.16c OS=Schizosaccharomyces pombe (strain 972 / ATCC 24843) GN=SPCC16C4.16c PE=4 SV=2	FYELYENDAAIGHQVFSLKLTDR	19		sp|O74502|MSH6_SCHPO	DNA mismatch repair protein msh6 OS=Schizosaccharomyces pombe (strain 972 / ATCC 24843) GN=msh6 PE=1 SV=1	0.9535
7356	906.4817	3	0.1407	0.97	3.77	TTDLLIAASKK	10		sp|Q9P6R7|VTS1_SCHPO	Protein vts1 OS=Schizosaccharomyces pombe (strain 972 / ATCC 24843) GN=SPBC13E7.03c PE=1 SV=1	MDRSMEPLTPSR	1		sp|O42913|NRM1_SCHPO	Transcription factor nrm1 OS=Schizosaccharomyces pombe (strain 972 / ATCC 24843) GN=nrm1 PE=1 SV=1	0.9535
7989	982.46454	3	0.1407	0.95	1.91	MADFLARDYR	1		sp|Q9UUD2|PRP38_SCHPO	Pre-mRNA-splicing factor 38 OS=Schizosaccharomyces pombe (strain 972 / ATCC 24843) GN=prp38 PE=3 SV=1	MAENNVYGHEMKK	12		sp|O94431|YHKC_SCHPO	Uncharacterized aminotransferase C660.12c OS=Schizosaccharomyces pombe (strain 972 / ATCC 24843) GN=SPBC660.12c PE=3 SV=1	0.9537
4134	741.0145	5	0.1407	1.00	-4.22	IMPTIGLGYKQNFEK	10		sp|O13889|E2AK1_SCHPO	Eukaryotic translation initiation factor 2-alpha kinase 1 OS=Schizosaccharomyces pombe (strain 972 / ATCC 24843) GN=hri1 PE=1 SV=1	IVLGSKPVSSSTLPSKPK	16		sp|O94751|BUB1_SCHPO	Checkpoint serine/threonine-protein kinase bub1 OS=Schizosaccharomyces pombe (strain 972 / ATCC 24843) GN=bub1 PE=1 SV=1	0.9537
5108	759.8447	4	0.1407	0.96	5.55	KDNPADEEK	1		sp|O13816|SCC3_SCHPO	Cohesin subunit psc3 OS=Schizosaccharomyces pombe (strain 972 / ATCC 24843) GN=psc3 PE=1 SV=3	DSSPSEKPSCCSQEKK	15	57.02146@C;	sp|Q10357|CCS1_SCHPO	Superoxide dismutase 1 copper chaperone OS=Schizosaccharomyces pombe (strain 972 / ATCC 24843) GN=ccs1 PE=3 SV=1	0.9537
4714	1010.46747	3	0.1406	0.99	-4.11	KSHANEGAGDNNN	1		sp|O74347|COXM1_SCHPO	COX assembly mitochondrial protein 1 OS=Schizosaccharomyces pombe (strain 972 / ATCC 24843) GN=cmc1 PE=3 SV=1	APMSDKNFLSDAIR	6		sp|P87121|TAF2_SCHPO	Transcription initiation factor TFIID subunit 2 OS=Schizosaccharomyces pombe (strain 972 / ATCC 24843) GN=taf2 PE=3 SV=3	0.9537
[truncated: 554 more rows]
