# Supplementary material for: ECL: an exhaustive search tool for the identification of cross-linked peptides using whole database
Source: BMC Bioinformatics. 2016 May 20;17:217. doi: 10.1186/s12859-016-1073-y (PMC4874008; doi:10.1186/s12859-016-1073-y)
Supplement: Additional file 2 — Detailed results of synthetic peptides and 26S Proteasome samples. (ZIP 4432 kb) [file 12859_2016_1073_MOESM2_ESM.zip › Detailed_results/Schizosaccharomyces-pombe-database/ECL/aleitner_M1012_007.mzXML.inter.csv]

scan_num	spectrum_precursor_mz	charge	score	delta_score	abs_ppm	peptide_1	site_1	mod_1	protein_1	protein_annotation_1	peptide_2	site_2	mod_2	protein_2	protein_annotation_2	q_value
6851	639.10077	4	0.3137	0.95	-5.55	KFGGIPISFK	1		sp|Q09773|MUG62_SCHPO	Meiotically up-regulated gene 62 protein OS=Schizosaccharomyces pombe (strain 972 / ATCC 24843) GN=mug62 PE=1 SV=1	NYELAIEQSKK	10		sp|O94474|SKI3_SCHPO	Superkiller protein 3 OS=Schizosaccharomyces pombe (strain 972 / ATCC 24843) GN=ski3 PE=3 SV=1	NaN
5935	894.8349	3	0.3052	0.98	-6.01	LKQLLSSK	2		sp|O13733|PPK3_SCHPO	Protein kinase domain-containing protein ppk3 OS=Schizosaccharomyces pombe (strain 972 / ATCC 24843) GN=ppk3 PE=3 SV=1	TFANLVSSTLYEKR	13		sp|Q9Y7T8|PSB3_SCHPO	Probable proteasome subunit beta type-3 OS=Schizosaccharomyces pombe (strain 972 / ATCC 24843) GN=pup3 PE=3 SV=1	NaN
5861	1182.6243	3	0.3032	0.98	-5.10	VLELLMKK	7		sp|O74967|VPS25_SCHPO	Vacuolar protein-sorting-associated protein 25 OS=Schizosaccharomyces pombe (strain 972 / ATCC 24843) GN=vps25 PE=3 SV=1	DEKVANEQEQALTNLSDLYVR	3		sp|Q9P7S2|RPN6_SCHPO	Probable 26S proteasome regulatory subunit rpn6 OS=Schizosaccharomyces pombe (strain 972 / ATCC 24843) GN=rpn6 PE=3 SV=1	NaN
4599	1165.5714	3	0.2973	0.88	4.12	KVAQTTYK	1		sp|O94579|PSA2_SCHPO	Probable proteasome subunit alpha type-2 OS=Schizosaccharomyces pombe (strain 972 / ATCC 24843) GN=pre8 PE=3 SV=1	SEAAEFEYKNGYPMPCDVLAK	9	57.02146@C;	sp|O94517|PSA1_SCHPO	Probable proteasome subunit alpha type-1 OS=Schizosaccharomyces pombe (strain 972 / ATCC 24843) GN=SPBC646.16 PE=3 SV=1	0.0000
8197	1106.2784	3	0.2911	0.95	4.42	FFEKEDVQSLK	4		sp|Q9UTM3|RPN5_SCHPO	26S proteasome regulatory subunit rpn5 OS=Schizosaccharomyces pombe (strain 972 / ATCC 24843) GN=rpn5a PE=1 SV=1	EVIELPLKNPELFLR	8		sp|O74445|PRS10_SCHPO	Probable 26S protease subunit rpt4 OS=Schizosaccharomyces pombe (strain 972 / ATCC 24843) GN=rpt4 PE=3 SV=2	0.0000
5176	881.506	4	0.2846	0.89	3.88	IQYVGKQDPK	6		sp|P41878|RPN11_SCHPO	26S proteasome regulatory subunit rpn11 OS=Schizosaccharomyces pombe (strain 972 / ATCC 24843) GN=rpn11 PE=1 SV=2	ILSTLDRELLKPSASVALQR	11		sp|O74894|PRS6B_SCHPO	26S protease regulatory subunit 6B homolog OS=Schizosaccharomyces pombe (strain 972 / ATCC 24843) GN=rpt3 PE=3 SV=1	0.0000
6929	639.10266	4	0.2841	0.99	10.33	KFQSILMK	1		sp|Q9P5N0|ABC3_SCHPO	ATP-binding cassette transporter abc3 OS=Schizosaccharomyces pombe (strain 972 / ATCC 24843) GN=abc3 PE=2 SV=1	EEQFNLEGVKTK	10		sp|Q09908|PHF2_SCHPO	SWM histone demethylase complex subunit phf2 OS=Schizosaccharomyces pombe (strain 972 / ATCC 24843) GN=phf2 PE=1 SV=1	0.0000
7134	575.5548	4	0.2799	0.94	-10.41	KLEGVWR	1		sp|Q9P6J9|YHD1_SCHPO	Putative inorganic phosphate transporter C1683.01 OS=Schizosaccharomyces pombe (strain 972 / ATCC 24843) GN=SPBC1683.01 PE=3 SV=1	KLLENCINDR	1	57.02146@C;	sp|O74927|MTHR2_SCHPO	Methylenetetrahydrofolate reductase 2 OS=Schizosaccharomyces pombe (strain 972 / ATCC 24843) GN=met11 PE=1 SV=2	0.0000
3087	460.26965	3	0.2775	1.00	10.90	SSLKR	4		sp|O74113|CDC45_SCHPO&sp|O94441|YPP1_SCHPO	Cell division control protein 45 homolog OS=Schizosaccharomyces pombe (strain 972 / ATCC 24843) GN=sna41 PE=1 SV=1	SNFKR	4		sp|Q09175|KRP1_SCHPO	Dibasic-processing endoprotease OS=Schizosaccharomyces pombe (strain 972 / ATCC 24843) GN=krp1 PE=1 SV=1	0.0000
5948	1154.6226	3	0.2714	0.97	5.43	QMRPKNTLK	5		sp|Q9P7T9|YI7H_SCHPO	Uncharacterized membrane protein C977.17 OS=Schizosaccharomyces pombe (strain 972 / ATCC 24843) GN=SPAC977.17 PE=3 SV=1	VYQTEPAGIYNAWKATAIGR	14		sp|Q10329|PSA4_SCHPO	Probable proteasome subunit alpha type-4 OS=Schizosaccharomyces pombe (strain 972 / ATCC 24843) GN=pre6 PE=3 SV=1	0.0000
6082	924.8235	3	0.2711	0.99	1.32	KPILEK	1		sp|O14325|YB7A_SCHPO	Uncharacterized AAA domain-containing protein C16E9.10c OS=Schizosaccharomyces pombe (strain 972 / ATCC 24843) GN=SPBC16E9.10c PE=1 SV=1	MTDKYAFSLTTFSPNGK	1		sp|O94579|PSA2_SCHPO	Probable proteasome subunit alpha type-2 OS=Schizosaccharomyces pombe (strain 972 / ATCC 24843) GN=pre8 PE=3 SV=1	0.0000
5557	1310.6704	3	0.2681	0.99	2.36	LMSKVAEK	4		sp|O14250|PSA6_SCHPO	Probable proteasome subunit alpha type-6 OS=Schizosaccharomyces pombe (strain 972 / ATCC 24843) GN=SPAC6G10.04c PE=3 SV=1	LEIKEGNYGDGYALQPSYIHEYLSK	4		sp|Q9USQ9|PSB7_SCHPO	Probable proteasome subunit beta type-7 OS=Schizosaccharomyces pombe (strain 972 / ATCC 24843) GN=SPBC577.10 PE=3 SV=1	0.0000
7580	639.1008	4	0.2660	0.99	-5.45	KFGGIPISFK	1		sp|Q09773|MUG62_SCHPO	Meiotically up-regulated gene 62 protein OS=Schizosaccharomyces pombe (strain 972 / ATCC 24843) GN=mug62 PE=1 SV=1	NYELAIEQSKK	10		sp|O94474|SKI3_SCHPO	Superkiller protein 3 OS=Schizosaccharomyces pombe (strain 972 / ATCC 24843) GN=ski3 PE=3 SV=1	0.0000
7557	555.30304	3	0.2635	0.94	-8.30	SKMAVVL	2		sp|Q9Y7S4|YQO5_SCHPO	Uncharacterized transporter C569.05c OS=Schizosaccharomyces pombe (strain 972 / ATCC 24843) GN=SPCC569.05c PE=3 SV=1	DDFKVR	4		sp|O14460|EF2_SCHPO	Elongation factor 2 OS=Schizosaccharomyces pombe (strain 972 / ATCC 24843) GN=eft201 PE=1 SV=2	0.0000
5150	720.6091	4	0.2626	0.96	-5.17	MDCIDKSIR	1	57.02146@C;	sp|Q9USR3|STT4_SCHPO	Phosphatidylinositol 4-kinase stt4 OS=Schizosaccharomyces pombe (strain 972 / ATCC 24843) GN=stt4 PE=3 SV=1	QSEILETIKDCLR	9	57.02146@C;	sp|Q9UTE7|MSS1_SCHPO	tRNA modification GTPase mss1; mitochondrial OS=Schizosaccharomyces pombe (strain 972 / ATCC 24843) GN=mss1 PE=3 SV=1	0.0000
6801	643.1003	4	0.2619	0.99	-7.79	KFGGIPISFK	1		sp|Q09773|MUG62_SCHPO	Meiotically up-regulated gene 62 protein OS=Schizosaccharomyces pombe (strain 972 / ATCC 24843) GN=mug62 PE=1 SV=1	MSFLNSWRAVK	1		sp|O94388|VPS92_SCHPO	Vacuolar protein sorting-associated protein 9b OS=Schizosaccharomyces pombe (strain 972 / ATCC 24843) GN=vps902 PE=1 SV=1	0.0000
6131	894.8552	3	0.2617	1.00	5.19	LGVKPPK	4		sp|O14126|PRS6A_SCHPO	26S protease regulatory subunit 6A OS=Schizosaccharomyces pombe (strain 972 / ATCC 24843) GN=tbp1 PE=3 SV=1	TMLVKAVANSTAANFIR	5		sp|O74894|PRS6B_SCHPO	26S protease regulatory subunit 6B homolog OS=Schizosaccharomyces pombe (strain 972 / ATCC 24843) GN=rpt3 PE=3 SV=1	0.0000
6759	639.10126	4	0.2536	0.98	-4.78	KFGGIPISFK	1		sp|Q09773|MUG62_SCHPO	Meiotically up-regulated gene 62 protein OS=Schizosaccharomyces pombe (strain 972 / ATCC 24843) GN=mug62 PE=1 SV=1	NYELAIEQSKK	10		sp|O94474|SKI3_SCHPO	Superkiller protein 3 OS=Schizosaccharomyces pombe (strain 972 / ATCC 24843) GN=ski3 PE=3 SV=1	0.0000
1027	691.60486	4	0.2517	0.98	-7.51	STNDTDNSKLK	9		sp|O43066|PPK30_SCHPO	Serine/threonine-protein kinase ppk30 OS=Schizosaccharomyces pombe (strain 972 / ATCC 24843) GN=ppk30 PE=1 SV=1	FIEKNEVFHLK	4		sp|Q9P6K3|YLF8_SCHPO	UPF0662 protein C30C2.08 OS=Schizosaccharomyces pombe (strain 972 / ATCC 24843) GN=SPAC30C2.08 PE=3 SV=1	0.0000
8309	907.9862	4	0.2499	0.97	-1.21	KMPTLESILQDEK	1		sp|O60152|UBR1_SCHPO	E3 ubiquitin-protein ligase ubr1 OS=Schizosaccharomyces pombe (strain 972 / ATCC 24843) GN=ubr1 PE=3 SV=1	EKSPAIIFIDELDAIGTK	2		sp|O14126|PRS6A_SCHPO	26S protease regulatory subunit 6A OS=Schizosaccharomyces pombe (strain 972 / ATCC 24843) GN=tbp1 PE=3 SV=1	0.0000
10458	968.9911	4	0.2490	0.95	-8.70	TYFITSCKDTTAK	8	57.02146@C;	sp|P79083|EIF3I_SCHPO	Eukaryotic translation initiation factor 3 subunit I OS=Schizosaccharomyces pombe (strain 972 / ATCC 24843) GN=sum1 PE=1 SV=1	TVLQDVEANIAALMQATKQR	18		sp|O42897|RPN3_SCHPO	Probable 26S proteasome regulatory subunit rpn3 OS=Schizosaccharomyces pombe (strain 972 / ATCC 24843) GN=rpn3 PE=3 SV=2	0.0000
8671	965.50275	3	0.2482	0.95	-9.53	KPYKYDPVLDK	1		sp|P15398|RPA1_SCHPO	DNA-directed RNA polymerase I subunit rpa1 OS=Schizosaccharomyces pombe (strain 972 / ATCC 24843) GN=rpa1 PE=1 SV=2	LLMKLSSQNDDK	4		sp|O74762|RPN2_SCHPO	26S proteasome regulatory subunit rpn2 OS=Schizosaccharomyces pombe (strain 972 / ATCC 24843) GN=rpn2 PE=1 SV=1	0.0000
3132	581.1092	4	0.2467	0.97	4.52	LLPVLEKVK	7		sp|Q9P7X5|PPK32_SCHPO	Protein kinase domain-containing protein ppk32 OS=Schizosaccharomyces pombe (strain 972 / ATCC 24843) GN=ppk32 PE=1 SV=1	IITKEGVETR	4		sp|Q9UQY2|PSB6_SCHPO	Probable proteasome subunit beta type-6 OS=Schizosaccharomyces pombe (strain 972 / ATCC 24843) GN=pam1 PE=3 SV=1	0.0000
5724	558.9101	5	0.2449	1.00	7.88	SPKLDFFLK	3		sp|Q10240|MU133_SCHPO	Meiotically up-regulated gene 133 protein OS=Schizosaccharomyces pombe (strain 972 / ATCC 24843) GN=mug133 PE=1 SV=1	IAKYIDPAVYYDK	3		sp|O74504|YJD1_SCHPO	UPF0590 protein C594.01 OS=Schizosaccharomyces pombe (strain 972 / ATCC 24843) GN=SPCC594.01 PE=1 SV=2	0.1250
5566	1049.2133	3	0.2447	0.99	1.55	LGVKPPK	4		sp|O14126|PRS6A_SCHPO	26S protease regulatory subunit 6A OS=Schizosaccharomyces pombe (strain 972 / ATCC 24843) GN=tbp1 PE=3 SV=1	MNGASGAELKGVCTEAGMFALR	10	57.02146@C;	sp|P41836|PRS8_SCHPO	26S protease regulatory subunit 8 homolog OS=Schizosaccharomyces pombe (strain 972 / ATCC 24843) GN=let1 PE=3 SV=1	0.1250
5177	705.40704	5	0.2446	0.88	4.99	IQYVGKQDPK	6		sp|P41878|RPN11_SCHPO	26S proteasome regulatory subunit rpn11 OS=Schizosaccharomyces pombe (strain 972 / ATCC 24843) GN=rpn11 PE=1 SV=2	ILSTLDRELLKPSASVALQR	11		sp|O74894|PRS6B_SCHPO	26S protease regulatory subunit 6B homolog OS=Schizosaccharomyces pombe (strain 972 / ATCC 24843) GN=rpt3 PE=3 SV=1	0.1250
3341	474.27426	3	0.2441	0.98	-9.97	MNVGK	1		sp|Q9P7B7|YK24_SCHPO	Uncharacterized protein C140.04 OS=Schizosaccharomyces pombe (strain 972 / ATCC 24843) GN=SPAC140.04 PE=1 SV=1	KFTLVK	1		sp|Q10201|YBX7_SCHPO	Uncharacterized protein C17D1.07c OS=Schizosaccharomyces pombe (strain 972 / ATCC 24843) GN=SPBC17D1.07c PE=3 SV=2	0.1250
7822	686.3507	4	0.2438	0.91	-5.61	KIDALASK	1		sp|O74940|NADE_SCHPO	Putative glutamine-dependent NAD(+) synthetase OS=Schizosaccharomyces pombe (strain 972 / ATCC 24843) GN=SPCC553.02 PE=3 SV=1	VSGNMQNKSGVSSYSSK	8		sp|Q10475|IF4G_SCHPO	Eukaryotic translation initiation factor 4 gamma OS=Schizosaccharomyces pombe (strain 972 / ATCC 24843) GN=tif471 PE=1 SV=1	0.1250
4653	874.43256	4	0.2432	0.93	6.57	KVAQTTYK	1		sp|O94579|PSA2_SCHPO	Probable proteasome subunit alpha type-2 OS=Schizosaccharomyces pombe (strain 972 / ATCC 24843) GN=pre8 PE=3 SV=1	SEAAEFEYKNGYPMPCDVLAK	9	57.02146@C;	sp|O94517|PSA1_SCHPO	Probable proteasome subunit alpha type-1 OS=Schizosaccharomyces pombe (strain 972 / ATCC 24843) GN=SPBC646.16 PE=3 SV=1	0.2222
10492	723.1824	5	0.2429	0.98	-6.29	KSNLQVTDDVR	1		sp|O13651|SYIC_SCHPO	Isoleucine--tRNA ligase; cytoplasmic OS=Schizosaccharomyces pombe (strain 972 / ATCC 24843) GN=irs1 PE=3 SV=1	TVLQDVEANIAALMQATKQR	18		sp|O42897|RPN3_SCHPO	Probable 26S proteasome regulatory subunit rpn3 OS=Schizosaccharomyces pombe (strain 972 / ATCC 24843) GN=rpn3 PE=3 SV=2	0.2222
5270	1226.6407	3	0.2429	0.97	9.63	KPVDQKIR	1		sp|Q7LKV1|YK98_SCHPO	Uncharacterized protein C20H4.08 OS=Schizosaccharomyces pombe (strain 972 / ATCC 24843) GN=SPAC20H4.08 PE=4 SV=1	SAQEILCNEPVETYGSFDLKEK	20	57.02146@C;	sp|Q9UTM3|RPN5_SCHPO	26S proteasome regulatory subunit rpn5 OS=Schizosaccharomyces pombe (strain 972 / ATCC 24843) GN=rpn5a PE=1 SV=1	0.2222
3444	607.59906	4	0.2424	0.92	-0.80	ISCIGKSTK	6	57.02146@C;	sp|P87295|PEP5L_SCHPO	Pep5-like zinc finger protein C16A10.03c OS=Schizosaccharomyces pombe (strain 972 / ATCC 24843) GN=SPAC16A10.03c PE=3 SV=2	EIKEVIELPVK	3		sp|P41836|PRS8_SCHPO	26S protease regulatory subunit 8 homolog OS=Schizosaccharomyces pombe (strain 972 / ATCC 24843) GN=let1 PE=3 SV=1	0.2500
2870	617.11523	4	0.2421	0.96	-7.83	IITKEGVETR	4		sp|Q9UQY2|PSB6_SCHPO	Probable proteasome subunit beta type-6 OS=Schizosaccharomyces pombe (strain 972 / ATCC 24843) GN=pam1 PE=3 SV=1	KPILEKVVEK	6		sp|O14325|YB7A_SCHPO	Uncharacterized AAA domain-containing protein C16E9.10c OS=Schizosaccharomyces pombe (strain 972 / ATCC 24843) GN=SPBC16E9.10c PE=1 SV=1	0.2500
9930	576.7107	5	0.2407	0.86	-9.41	KPIIKNR	1		sp|O14013|RRN5_SCHPO	RNA polymerase I-specific transcription initiation factor rrn5 OS=Schizosaccharomyces pombe (strain 972 / ATCC 24843) GN=rrn5 PE=1 SV=1	EEASLKVIYCLFCNK	6	57.02146@C;	sp|Q09796|KA111_SCHPO	Importin beta-like protein kap111 OS=Schizosaccharomyces pombe (strain 972 / ATCC 24843) GN=kap111 PE=3 SV=1	0.2500
3460	777.4368	3	0.2404	0.97	-1.47	KTMTLR	1		sp|O74378|ODO1_SCHPO	2-oxoglutarate dehydrogenase; mitochondrial OS=Schizosaccharomyces pombe (strain 972 / ATCC 24843) GN=kgd1 PE=3 SV=1	KPTSELAIGASLEK	1		sp|O94579|PSA2_SCHPO	Probable proteasome subunit alpha type-2 OS=Schizosaccharomyces pombe (strain 972 / ATCC 24843) GN=pre8 PE=3 SV=1	0.2500
3750	841.1208	3	0.2396	0.99	3.78	TFLEKR	5		sp|O94579|PSA2_SCHPO	Probable proteasome subunit alpha type-2 OS=Schizosaccharomyces pombe (strain 972 / ATCC 24843) GN=pre8 PE=3 SV=1	VTSKLLEQEESAEK	4		sp|Q09682|PSA3_SCHPO	Probable proteasome subunit alpha type-3 OS=Schizosaccharomyces pombe (strain 972 / ATCC 24843) GN=SPAC13C5.01c PE=3 SV=1	0.2500
8556	655.1025	4	0.2391	0.98	-8.86	DTPNYKSIFK	6		sp|O94676|UTP22_SCHPO	U3 small nucleolar RNA-associated protein 22 OS=Schizosaccharomyces pombe (strain 972 / ATCC 24843) GN=utp22 PE=3 SV=1	ALPKPLGVDTEK	4		sp|O13735|FAT1_SCHPO	Actin-interacting protein 3 homolog OS=Schizosaccharomyces pombe (strain 972 / ATCC 24843) GN=fat1 PE=1 SV=2	0.2500
4128	747.3855	4	0.2378	0.96	-10.47	AVDKIGVNR	4		sp|Q9Y823|HOSM_SCHPO	Homocitrate synthase; mitochondrial OS=Schizosaccharomyces pombe (strain 972 / ATCC 24843) GN=lys4 PE=1 SV=1	AVYDTAVVQEDPEKWK	14		sp|Q9UTM3|RPN5_SCHPO	26S proteasome regulatory subunit rpn5 OS=Schizosaccharomyces pombe (strain 972 / ATCC 24843) GN=rpn5a PE=1 SV=1	0.2500
4664	1165.5737	3	0.2376	0.80	6.08	KVAQTTYK	1		sp|O94579|PSA2_SCHPO	Probable proteasome subunit alpha type-2 OS=Schizosaccharomyces pombe (strain 972 / ATCC 24843) GN=pre8 PE=3 SV=1	SEAAEFEYKNGYPMPCDVLAK	9	57.02146@C;	sp|O94517|PSA1_SCHPO	Probable proteasome subunit alpha type-1 OS=Schizosaccharomyces pombe (strain 972 / ATCC 24843) GN=SPBC646.16 PE=3 SV=1	0.2500
7188	701.63354	4	0.2371	0.83	0.35	DFLDAVQKVVK	8		sp|O42931|PRS7_SCHPO	26S protease regulatory subunit 7 homolog OS=Schizosaccharomyces pombe (strain 972 / ATCC 24843) GN=rpt1 PE=1 SV=2	KILFENPDEATK	1		sp|P36612|PRS4_SCHPO	26S protease regulatory subunit 4 homolog OS=Schizosaccharomyces pombe (strain 972 / ATCC 24843) GN=mts2 PE=2 SV=1	0.3077
4205	951.7648	4	0.2358	0.82	4.94	VAEKAQINTQEYGR	4		sp|O14250|PSA6_SCHPO	Probable proteasome subunit alpha type-6 OS=Schizosaccharomyces pombe (strain 972 / ATCC 24843) GN=SPAC6G10.04c PE=3 SV=1	HIGIATTGFIPDGQHIVKR	18		sp|O59770|PSA7_SCHPO	Probable proteasome subunit alpha type-7 OS=Schizosaccharomyces pombe (strain 972 / ATCC 24843) GN=pre10 PE=1 SV=1	0.3265
4157	521.2942	5	0.2348	0.99	-6.76	TPNKHIEVK	4		sp|O42928|YBD4_SCHPO	Uncharacterized protein C16C6.04 OS=Schizosaccharomyces pombe (strain 972 / ATCC 24843) GN=SPBC16C6.04 PE=4 SV=1	ILHNEYEKLLK	8		sp|Q10269|AREH1_SCHPO	Probable sterol O-acyltransferase 1 OS=Schizosaccharomyces pombe (strain 972 / ATCC 24843) GN=are1 PE=3 SV=1	0.3265
3491	650.10315	4	0.2342	0.99	3.67	KDVPK	1		sp|Q09831|PPK14_SCHPO	Serine/threonine-protein kinase ppk14 OS=Schizosaccharomyces pombe (strain 972 / ATCC 24843) GN=ppk14 PE=1 SV=1	ATSAGPKQTETINWLEK	7		sp|O94517|PSA1_SCHPO	Probable proteasome subunit alpha type-1 OS=Schizosaccharomyces pombe (strain 972 / ATCC 24843) GN=SPBC646.16 PE=3 SV=1	0.3265
6701	668.6157	4	0.2339	0.99	4.39	KPVASHEDVK	1		sp|P87237|YC0C_SCHPO	Uncharacterized RING finger protein C4G3.12c OS=Schizosaccharomyces pombe (strain 972 / ATCC 24843) GN=SPCC4G3.12c PE=3 SV=1	SFDGTKSLVLTTR	6		sp|Q1MTQ5|MUG89_SCHPO	Meiotically up-regulated gene 89 protein OS=Schizosaccharomyces pombe (strain 972 / ATCC 24843) GN=mug89 PE=1 SV=1	0.3265
5410	730.1416	4	0.2319	0.99	5.94	KLHNTIQELK	1		sp|Q9US03|KLP2_SCHPO	Kinesin-like protein 2 OS=Schizosaccharomyces pombe (strain 972 / ATCC 24843) GN=klp2 PE=3 SV=1	HTDTHHSSKHELK	9		sp|P78759|2AD2_SCHPO	Serine/threonine-protein phosphatase 2A 56 kDa regulatory subunit delta 2 isoform OS=Schizosaccharomyces pombe (strain 972 / ATCC 24843) GN=par2 PE=1 SV=2	0.3265
8663	724.3754	4	0.2315	0.95	9.20	KVLEWCEHHK	1	57.02146@C;	sp|Q9Y709|SKP1_SCHPO	Suppressor of kinetochore protein 1 OS=Schizosaccharomyces pombe (strain 972 / ATCC 24843) GN=skp1 PE=1 SV=1	LLMKLSSQNDDK	4		sp|O74762|RPN2_SCHPO	26S proteasome regulatory subunit rpn2 OS=Schizosaccharomyces pombe (strain 972 / ATCC 24843) GN=rpn2 PE=1 SV=1	0.3265
10290	611.34174	4	0.2299	0.98	-8.70	MIPNEK	1		sp|O13883|PIGU_SCHPO	GPI transamidase component GAB1 homolog OS=Schizosaccharomyces pombe (strain 972 / ATCC 24843) GN=SPAC1952.01 PE=3 SV=2	LGGSTAIPYVKQLVK	11		sp|O74796|ORC6_SCHPO	Origin recognition complex subunit 6 OS=Schizosaccharomyces pombe (strain 972 / ATCC 24843) GN=orc6 PE=1 SV=1	0.3265
10364	611.3423	4	0.2298	0.93	-7.80	MIPNEK	1		sp|O13883|PIGU_SCHPO	GPI transamidase component GAB1 homolog OS=Schizosaccharomyces pombe (strain 972 / ATCC 24843) GN=SPAC1952.01 PE=3 SV=2	LGGSTAIPYVKQLVK	11		sp|O74796|ORC6_SCHPO	Origin recognition complex subunit 6 OS=Schizosaccharomyces pombe (strain 972 / ATCC 24843) GN=orc6 PE=1 SV=1	0.3265
6679	797.9449	4	0.2294	0.99	-3.37	KIEIPLPNEVGR	1		sp|O74445|PRS10_SCHPO	Probable 26S protease subunit rpt4 OS=Schizosaccharomyces pombe (strain 972 / ATCC 24843) GN=rpt4 PE=3 SV=2	SHYNAKPYGKPLRR	6		sp|O13704|YEU5_SCHPO	Thioredoxin domain-containing protein C13F5.05; mitochondrial OS=Schizosaccharomyces pombe (strain 972 / ATCC 24843) GN=SPAC13F5.05 PE=3 SV=2	0.3265
4216	761.6132	5	0.2292	0.75	4.88	VAEKAQINTQEYGR	4		sp|O14250|PSA6_SCHPO	Probable proteasome subunit alpha type-6 OS=Schizosaccharomyces pombe (strain 972 / ATCC 24843) GN=SPAC6G10.04c PE=3 SV=1	HIGIATTGFIPDGQHIVKR	18		sp|O59770|PSA7_SCHPO	Probable proteasome subunit alpha type-7 OS=Schizosaccharomyces pombe (strain 972 / ATCC 24843) GN=pre10 PE=1 SV=1	0.3265
1240	684.86707	4	0.2282	0.91	0.80	QINYETDKLK	8		sp|O94673|YG75_SCHPO	Uncharacterized membrane protein C776.05 OS=Schizosaccharomyces pombe (strain 972 / ATCC 24843) GN=SPBC776.05 PE=4 SV=2	EFEIQKANQIK	6		sp|Q9USR4|REC27_SCHPO	Meiotic recombination protein rec27 OS=Schizosaccharomyces pombe (strain 972 / ATCC 24843) GN=rec27 PE=1 SV=1	0.3265
5356	627.09985	4	0.2271	0.99	-6.34	KFGGIPISFK	1		sp|Q09773|MUG62_SCHPO	Meiotically up-regulated gene 62 protein OS=Schizosaccharomyces pombe (strain 972 / ATCC 24843) GN=mug62 PE=1 SV=1	KQAWMQIIEK	1		sp|Q9UTL9|YIV5_SCHPO	Uncharacterized ATP-dependent helicase C144.05 OS=Schizosaccharomyces pombe (strain 972 / ATCC 24843) GN=SPAC144.05 PE=3 SV=1	0.3265
4083	595.32513	4	0.2266	0.94	9.86	SDKLSGSFR	3		sp|Q09804|URB2_SCHPO	Probable nucleolar pre-ribosomal-associated protein 2 OS=Schizosaccharomyces pombe (strain 972 / ATCC 24843) GN=urb2 PE=3 SV=2	KDGLSIDDLIR	1		sp|O14344|IMDH_SCHPO	Inosine-5'-monophosphate dehydrogenase OS=Schizosaccharomyces pombe (strain 972 / ATCC 24843) GN=gua1 PE=2 SV=1	0.3265
5108	446.53113	3	0.2263	1.00	-10.14	MDGNR	1		sp|O14267|YFPC_SCHPO	Uncharacterized UPF0442 protein C7D4.12c OS=Schizosaccharomyces pombe (strain 972 / ATCC 24843) GN=SPAC7D4.12c PE=3 SV=1	MQSSR	1		sp|O94259|UTP16_SCHPO	Probable U3 small nucleolar RNA-associated protein 16 OS=Schizosaccharomyces pombe (strain 972 / ATCC 24843) GN=utp16 PE=1 SV=2	0.3265
3113	522.6768	5	0.2262	0.97	-7.49	SSFMNKVTR	6		sp|O94659|NOG1_SCHPO	Probable nucleolar GTP-binding protein 1 OS=Schizosaccharomyces pombe (strain 972 / ATCC 24843) GN=nog1 PE=1 SV=2	IIDPTGKLFQDR	7		sp|Q9P376|FCP1_SCHPO	RNA polymerase II subunit A C-terminal domain phosphatase OS=Schizosaccharomyces pombe (strain 972 / ATCC 24843) GN=fcp1 PE=1 SV=1	0.3265
9140	816.97406	4	0.2247	0.80	4.64	EKVAFILDQVR	2		sp|Q9UTM3|RPN5_SCHPO	26S proteasome regulatory subunit rpn5 OS=Schizosaccharomyces pombe (strain 972 / ATCC 24843) GN=rpn5a PE=1 SV=1	EVIELPLKNPELFLR	8		sp|O74445|PRS10_SCHPO	Probable 26S protease subunit rpt4 OS=Schizosaccharomyces pombe (strain 972 / ATCC 24843) GN=rpt4 PE=3 SV=2	0.3265
7390	714.65204	4	0.2245	0.98	4.88	KNALAK	1		sp|O94488|MBO1_SCHPO	Microtubule organizer protein 1 OS=Schizosaccharomyces pombe (strain 972 / ATCC 24843) GN=mbo1 PE=1 SV=1	QLIIKEEMMNSIQQAVAK	5		sp|Q9UTM3|RPN5_SCHPO	26S proteasome regulatory subunit rpn5 OS=Schizosaccharomyces pombe (strain 972 / ATCC 24843) GN=rpn5a PE=1 SV=1	0.3265
7122	761.1877	4	0.2241	0.99	-3.45	YLKNVLR	3		sp|O74982|CID2_SCHPO	Caffeine-induced death protein 2 OS=Schizosaccharomyces pombe (strain 972 / ATCC 24843) GN=cid2 PE=2 SV=1	IVAFVGSPIVEDEKNLIR	14		sp|O94444|RPN10_SCHPO	26S proteasome regulatory subunit rpn10 OS=Schizosaccharomyces pombe (strain 972 / ATCC 24843) GN=rpn10 PE=1 SV=1	0.3265
6683	1059.5668	3	0.2237	0.82	5.15	KIEIPLPNEVGR	1		sp|O74445|PRS10_SCHPO	Probable 26S protease subunit rpt4 OS=Schizosaccharomyces pombe (strain 972 / ATCC 24843) GN=rpt4 PE=3 SV=2	AVKPTDMEQFAFYK	3		sp|O74894|PRS6B_SCHPO	26S protease regulatory subunit 6B homolog OS=Schizosaccharomyces pombe (strain 972 / ATCC 24843) GN=rpt3 PE=3 SV=1	0.3265
8248	829.9602	4	0.2230	0.89	-2.80	ESVHIPEFQKR	10		sp|Q9C0Y5|PDR1_SCHPO	ATP-binding cassette transporter pdr1 OS=Schizosaccharomyces pombe (strain 972 / ATCC 24843) GN=pdr1 PE=3 SV=1	EVIELPLKNPELFLR	8		sp|O74445|PRS10_SCHPO	Probable 26S protease subunit rpt4 OS=Schizosaccharomyces pombe (strain 972 / ATCC 24843) GN=rpt4 PE=3 SV=2	0.3265
3748	679.38275	4	0.2228	0.97	8.46	KVIPSFGGLSHK	1		sp|O13807|DDB1_SCHPO	DNA damage-binding protein 1 OS=Schizosaccharomyces pombe (strain 972 / ATCC 24843) GN=ddb1 PE=1 SV=1	YKDGVILAADSR	2		sp|O43063|PSB1_SCHPO	Probable proteasome subunit beta type-1 OS=Schizosaccharomyces pombe (strain 972 / ATCC 24843) GN=pre3 PE=3 SV=1	0.3265
6847	953.99005	4	0.2215	0.93	1.34	LKPQDER	2		sp|P36612|PRS4_SCHPO	26S protease regulatory subunit 4 homolog OS=Schizosaccharomyces pombe (strain 972 / ATCC 24843) GN=mts2 PE=2 SV=1	INDTVGIKESDTGLAPISFWDVAADR	8		sp|O42931|PRS7_SCHPO	26S protease regulatory subunit 7 homolog OS=Schizosaccharomyces pombe (strain 972 / ATCC 24843) GN=rpt1 PE=1 SV=2	0.3265
1833	418.93222	3	0.2213	0.98	-5.06	LAKGR	3		sp|O94375|REXO4_SCHPO	RNA exonuclease 4 OS=Schizosaccharomyces pombe (strain 972 / ATCC 24843) GN=rex4 PE=3 SV=1	IAKNK	3		sp|P87170|DGK1_SCHPO	CTP-dependent diacylglycerol kinase 1 OS=Schizosaccharomyces pombe (strain 972 / ATCC 24843) GN=ptp4 PE=3 SV=1	0.3265
8187	1110.3047	3	0.2204	1.00	-8.07	NKYAIQLPLPPK	2		sp|O42931|PRS7_SCHPO	26S protease regulatory subunit 7 homolog OS=Schizosaccharomyces pombe (strain 972 / ATCC 24843) GN=rpt1 PE=1 SV=2	EVIELPLKNPELFLR	8		sp|O74445|PRS10_SCHPO	Probable 26S protease subunit rpt4 OS=Schizosaccharomyces pombe (strain 972 / ATCC 24843) GN=rpt4 PE=3 SV=2	0.3265
4084	805.927	4	0.2196	0.85	4.32	KAQSGPDASAK	1		sp|P36612|PRS4_SCHPO	26S protease regulatory subunit 4 homolog OS=Schizosaccharomyces pombe (strain 972 / ATCC 24843) GN=mts2 PE=2 SV=1	VHPEGKYVVDISPDIDIK	6		sp|P41836|PRS8_SCHPO	26S protease regulatory subunit 8 homolog OS=Schizosaccharomyces pombe (strain 972 / ATCC 24843) GN=let1 PE=3 SV=1	0.3265
3317	500.2654	4	0.2186	0.87	-1.77	TDQPTKR	6		sp|Q9US25|HRP1_SCHPO	Chromodomain helicase hrp1 OS=Schizosaccharomyces pombe (strain 972 / ATCC 24843) GN=hrp1 PE=1 SV=1	MTEKHTLR	1		sp|Q9USZ8|FIS1_SCHPO	Mitochondria fission 1 protein OS=Schizosaccharomyces pombe (strain 972 / ATCC 24843) GN=fis1 PE=3 SV=1	0.3265
6088	631.1162	5	0.2180	0.98	-9.38	FHEFDEQKK	8		sp|Q7LL00|YQJC_SCHPO	Uncharacterized oligopeptide transporter C1840.12 OS=Schizosaccharomyces pombe (strain 972 / ATCC 24843) GN=SPCC1840.12 PE=3 SV=2	ATIGADFLTKDVVVDDK	10		sp|Q9HDY0|YPT71_SCHPO	GTP-binding protein ypt71 OS=Schizosaccharomyces pombe (strain 972 / ATCC 24843) GN=ypt71 PE=3 SV=1	0.3265
7882	646.0967	4	0.2177	1.00	2.93	KEINAFNEK	1		sp|O13735|FAT1_SCHPO	Actin-interacting protein 3 homolog OS=Schizosaccharomyces pombe (strain 972 / ATCC 24843) GN=fat1 PE=1 SV=2	MLLSNEEFLKK	10		sp|Q9P372|SRP14_SCHPO	Signal recognition particle subunit srp14 OS=Schizosaccharomyces pombe (strain 972 / ATCC 24843) GN=srp14 PE=1 SV=1	0.3265
6227	847.4823	4	0.2168	0.97	1.51	KIEIPLPNEVGR	1		sp|O74445|PRS10_SCHPO	Probable 26S protease subunit rpt4 OS=Schizosaccharomyces pombe (strain 972 / ATCC 24843) GN=rpt4 PE=3 SV=2	IIIDELSILDKELENK	11		sp|O42936|LAS1_SCHPO	Pre-rRNA-processing protein las1 OS=Schizosaccharomyces pombe (strain 972 / ATCC 24843) GN=las1 PE=1 SV=1	0.3265
5277	820.4419	5	0.2159	0.98	8.22	KIFSLAGLPK	1		sp|O94312|PDP2_SCHPO	PWWP domain-containing protein2 OS=Schizosaccharomyces pombe (strain 972 / ATCC 24843) GN=pdp2 PE=1 SV=1	LEIKEGNYGDGYALQPSYIHEYLSK	4		sp|Q9USQ9|PSB7_SCHPO	Probable proteasome subunit beta type-7 OS=Schizosaccharomyces pombe (strain 972 / ATCC 24843) GN=SPBC577.10 PE=3 SV=1	0.3265
7693	729.38434	4	0.2149	1.00	-10.22	KEEAR	1		sp|Q10251|IF2P_SCHPO	Eukaryotic translation initiation factor 5B OS=Schizosaccharomyces pombe (strain 972 / ATCC 24843) GN=SPAC56F8.03 PE=1 SV=1	QETFFNFLKLIQNLYAR	9		sp|O14118|EFM3_SCHPO	Protein-lysine N-methyltransferase efm3 OS=Schizosaccharomyces pombe (strain 972 / ATCC 24843) GN=SPAC3A11.03 PE=3 SV=3	0.3265
3896	495.26703	5	0.2144	0.98	-8.20	KDLPYLTK	1		sp|O94288|NOC3_SCHPO	Nucleolar complex-associated protein 3 OS=Schizosaccharomyces pombe (strain 972 / ATCC 24843) GN=noc3 PE=1 SV=1	DYQKALDLYTK	4		sp|O13797|SGT2_SCHPO	Small glutamine-rich tetratricopeptide repeat-containing protein 2 OS=Schizosaccharomyces pombe (strain 972 / ATCC 24843) GN=sgt2 PE=3 SV=1	0.3265
5315	1147.5996	3	0.2139	0.87	8.16	ASAGPLIASQTVKK	13		sp|P30655|PSB5_SCHPO	Probable proteasome subunit beta type-5 OS=Schizosaccharomyces pombe (strain 972 / ATCC 24843) GN=pts1 PE=3 SV=3	EGKGEIYSFDPVGSYER	3		sp|Q9UQY2|PSB6_SCHPO	Probable proteasome subunit beta type-6 OS=Schizosaccharomyces pombe (strain 972 / ATCC 24843) GN=pam1 PE=3 SV=1	0.3265
6066	597.0461	4	0.2139	1.00	3.89	KYSLR	1		sp|O74630|ATM_SCHPO	Serine/threonine-protein kinase tel1 OS=Schizosaccharomyces pombe (strain 972 / ATCC 24843) GN=tel1 PE=1 SV=1	MSHNNFELSPDYK	1		sp|B5BP45|YP51_SCHPO	Uncharacterized amino-acid permease C460.01c OS=Schizosaccharomyces pombe (strain 972 / ATCC 24843) GN=SPBC460.01c PE=3 SV=1	0.3265
2016	913.7996	3	0.2135	0.97	-9.09	GSFQKK	5		sp|Q92360|YDHF_SCHPO	Uncharacterized protein C6G9.15c OS=Schizosaccharomyces pombe (strain 972 / ATCC 24843) GN=SPAC6G9.15c PE=4 SV=1	HFEQVINEKHEDALAK	9		sp|O74762|RPN2_SCHPO	26S proteasome regulatory subunit rpn2 OS=Schizosaccharomyces pombe (strain 972 / ATCC 24843) GN=rpn2 PE=1 SV=1	0.3265
9920	711.15247	4	0.2134	0.99	4.81	KLTDTGALFLK	1		sp|O13798|CID16_SCHPO	Caffeine-induced protein 16 OS=Schizosaccharomyces pombe (strain 972 / ATCC 24843) GN=cid16 PE=4 SV=1	IEEWLPEAQVKR	11		sp|Q9P7G4|OMA1_SCHPO	Mitochondrial metalloendopeptidase OMA1 OS=Schizosaccharomyces pombe (strain 972 / ATCC 24843) GN=oma1 PE=3 SV=1	0.3265
9885	611.34247	4	0.2132	0.93	-7.50	MIPNEK	1		sp|O13883|PIGU_SCHPO	GPI transamidase component GAB1 homolog OS=Schizosaccharomyces pombe (strain 972 / ATCC 24843) GN=SPAC1952.01 PE=3 SV=2	LGGSTAIPYVKQLVK	11		sp|O74796|ORC6_SCHPO	Origin recognition complex subunit 6 OS=Schizosaccharomyces pombe (strain 972 / ATCC 24843) GN=orc6 PE=1 SV=1	0.3265
5180	616.351	5	0.2129	0.99	11.27	MVKSTTVTR	1		sp|Q9Y7L0|SEC22_SCHPO	Protein transport protein sec22 OS=Schizosaccharomyces pombe (strain 972 / ATCC 24843) GN=sec22 PE=3 SV=2	NVLTNDLVKEIVELYR	9		sp|Q9USM5|UBP1_SCHPO	Probable ubiquitin carboxyl-terminal hydrolase 1 OS=Schizosaccharomyces pombe (strain 972 / ATCC 24843) GN=ubp1 PE=3 SV=1	0.3265
8494	967.8658	3	0.2128	0.96	9.85	YWDSKPLGK	5		sp|O36033|YLM1_SCHPO	TPR repeat-containing protein C19B12.01 OS=Schizosaccharomyces pombe (strain 972 / ATCC 24843) GN=SPAC19B12.01 PE=3 SV=2	KPWSGILLYGPPGTGK	1		sp|Q09803|VPS4_SCHPO	Suppressor protein of bem1/bed5 double mutants OS=Schizosaccharomyces pombe (strain 972 / ATCC 24843) GN=vps4 PE=3 SV=1	0.3265
8593	612.82263	4	0.2125	0.96	-6.78	VDTVKK	5		sp|Q10094|YAOF_SCHPO	Uncharacterized protein C11D3.15 OS=Schizosaccharomyces pombe (strain 972 / ATCC 24843) GN=SPAC11D3.15 PE=3 SV=1	TLEDPSNFVAKDGTK	11		sp|P78970|LAG1_SCHPO	Sphingosine N-acyltransferase lag1 OS=Schizosaccharomyces pombe (strain 972 / ATCC 24843) GN=lag1 PE=1 SV=2	0.3265
6625	598.694	3	0.2120	0.96	-2.79	DKLSKPK	5		sp|O13992|MUG56_SCHPO	Meiotically up-regulated gene 56 protein OS=Schizosaccharomyces pombe (strain 972 / ATCC 24843) GN=mug56 PE=1 SV=1	KENIIPK	1		sp|O14323|MCP4_SCHPO	Meiotic coiled-coil protein 4 OS=Schizosaccharomyces pombe (strain 972 / ATCC 24843) GN=mcp4 PE=1 SV=1	0.3265
9164	911.48846	3	0.2120	0.92	7.15	KINNYR	1		sp|O14202|MU116_SCHPO	Meiotically up-regulated gene 116 protein OS=Schizosaccharomyces pombe (strain 972 / ATCC 24843) GN=mug116 PE=1 SV=1	ELNLMDPKVPEDIFK	8		sp|P87048|RPN1_SCHPO	26S proteasome regulatory subunit rpn1 OS=Schizosaccharomyces pombe (strain 972 / ATCC 24843) GN=rpn1 PE=1 SV=2	0.3265
7110	795.97675	4	0.2116	0.90	7.83	LLHVLPAKAR	8		sp|O13620|MRD1_SCHPO	Multiple RNA-binding domain-containing protein 1 OS=Schizosaccharomyces pombe (strain 972 / ATCC 24843) GN=mrd1 PE=3 SV=1	ILPNKVDPLVSLMMVEK	5		sp|P41836|PRS8_SCHPO	26S protease regulatory subunit 8 homolog OS=Schizosaccharomyces pombe (strain 972 / ATCC 24843) GN=let1 PE=3 SV=1	0.3265
5543	1314.7009	3	0.2115	0.99	-1.05	VKFILAVK	2		sp|O13732|YDOC_SCHPO	Uncharacterized protein C15A10.12c OS=Schizosaccharomyces pombe (strain 972 / ATCC 24843) GN=SPAC15A10.12c PE=4 SV=2	LEIKEGNYGDGYALQPSYIHEYLSK	4		sp|Q9USQ9|PSB7_SCHPO	Probable proteasome subunit beta type-7 OS=Schizosaccharomyces pombe (strain 972 / ATCC 24843) GN=SPBC577.10 PE=3 SV=1	0.3265
3327	680.3624	4	0.2114	0.95	-3.14	DLKDGIEMKPK	3		sp|Q9USK0|IPK1_SCHPO	Inositol-pentakisphosphate 2-kinase OS=Schizosaccharomyces pombe (strain 972 / ATCC 24843) GN=ipk1 PE=1 SV=1	YKDGVILAADSR	2		sp|O43063|PSB1_SCHPO	Probable proteasome subunit beta type-1 OS=Schizosaccharomyces pombe (strain 972 / ATCC 24843) GN=pre3 PE=3 SV=1	0.3265
6041	703.1531	4	0.2110	0.96	5.74	MQSIIIRQYR	1		sp|O42869|YF75_SCHPO	Uncharacterized protein C3G9.05 OS=Schizosaccharomyces pombe (strain 972 / ATCC 24843) GN=SPAC3G9.05 PE=1 SV=1	KIEIPLPNEVGR	1		sp|O74445|PRS10_SCHPO	Probable 26S protease subunit rpt4 OS=Schizosaccharomyces pombe (strain 972 / ATCC 24843) GN=rpt4 PE=3 SV=2	0.3265
5019	650.13617	4	0.2108	0.98	-5.92	GKPVDLVIVR	2		sp|O14104|LYS12_SCHPO	Homoisocitrate dehydrogenase OS=Schizosaccharomyces pombe (strain 972 / ATCC 24843) GN=lys12 PE=1 SV=1	KIEIPLPNEVGR	1		sp|O74445|PRS10_SCHPO	Probable 26S protease subunit rpt4 OS=Schizosaccharomyces pombe (strain 972 / ATCC 24843) GN=rpt4 PE=3 SV=2	0.3265
943	734.0612	3	0.2104	0.99	-9.21	LKGFLQASR	2		sp|O13844|YFG5_SCHPO	Uncharacterized mitochondrial carrier C19G12.05 OS=Schizosaccharomyces pombe (strain 972 / ATCC 24843) GN=SPAC19G12.05 PE=3 SV=1	NHASIDKMK	7		sp|P41878|RPN11_SCHPO	26S proteasome regulatory subunit rpn11 OS=Schizosaccharomyces pombe (strain 972 / ATCC 24843) GN=rpn11 PE=1 SV=2	0.3265
8880	750.08905	3	0.2102	0.99	-7.50	KPTKVR	4		sp|Q10274|MU152_SCHPO	Meiotically up-regulated gene 152 protein OS=Schizosaccharomyces pombe (strain 972 / ATCC 24843) GN=mug152 PE=1 SV=1	MNLLSHQLRDR	1		sp|Q9P7M4|YIOE_SCHPO	Uncharacterized protein SPAP27G11.14c OS=Schizosaccharomyces pombe (strain 972 / ATCC 24843) GN=SPAP27G11.14c PE=4 SV=1	0.3265
4595	754.6621	4	0.2100	0.90	3.08	QIAKFVVSLGER	4		sp|O42931|PRS7_SCHPO	26S protease regulatory subunit 7 homolog OS=Schizosaccharomyces pombe (strain 972 / ATCC 24843) GN=rpt1 PE=1 SV=2	VKAMEVDEKPTER	2		sp|O14126|PRS6A_SCHPO	26S protease regulatory subunit 6A OS=Schizosaccharomyces pombe (strain 972 / ATCC 24843) GN=tbp1 PE=3 SV=1	0.3265
3749	631.09186	4	0.2096	0.91	2.91	TFLEKR	5		sp|O94579|PSA2_SCHPO	Probable proteasome subunit alpha type-2 OS=Schizosaccharomyces pombe (strain 972 / ATCC 24843) GN=pre8 PE=3 SV=1	VTSKLLEQEESAEK	4		sp|Q09682|PSA3_SCHPO	Probable proteasome subunit alpha type-3 OS=Schizosaccharomyces pombe (strain 972 / ATCC 24843) GN=SPAC13C5.01c PE=3 SV=1	0.3265
9565	651.10315	4	0.2093	0.98	-1.78	KFGGIPISFK	1		sp|Q09773|MUG62_SCHPO	Meiotically up-regulated gene 62 protein OS=Schizosaccharomyces pombe (strain 972 / ATCC 24843) GN=mug62 PE=1 SV=1	FGSLLKNDSDFK	6		sp|Q92338|ABCI_SCHPO	Protein ABC1 homolog; mitochondrial OS=Schizosaccharomyces pombe (strain 972 / ATCC 24843) GN=abc1 PE=2 SV=1	0.3265
2926	555.1116	5	0.2092	0.91	-1.32	KLASTLK	1		sp|O60103|DOA10_SCHPO	ERAD-associated E3 ubiquitin-protein ligase doa10 OS=Schizosaccharomyces pombe (strain 972 / ATCC 24843) GN=doa10 PE=1 SV=1	QICKGTLNLVDLAGSER	4	57.02146@C;	sp|Q92376|KLP1_SCHPO	Kinesin-like protein 1 OS=Schizosaccharomyces pombe (strain 972 / ATCC 24843) GN=klp1 PE=2 SV=2	0.3265
8215	635.12604	5	0.2086	0.96	-6.39	KISSFFR	1		sp|P07334|CDR1_SCHPO	Mitosis inducer protein kinase cdr1 OS=Schizosaccharomyces pombe (strain 972 / ATCC 24843) GN=cdr1 PE=1 SV=3	TSSLTPGNTPNSAKQWSAFR	14		sp|O74500|NUP60_SCHPO	Nucleoporin nup60 OS=Schizosaccharomyces pombe (strain 972 / ATCC 24843) GN=nup60 PE=1 SV=1	0.3265
7758	659.09894	4	0.2082	1.00	-3.99	KPPLFK	1		sp|Q9HDV4|LID2_SCHPO	Lid2 complex component lid2 OS=Schizosaccharomyces pombe (strain 972 / ATCC 24843) GN=lid2 PE=1 SV=1	EENMSQSQAITSVKSK	14		sp|Q10411|SPO15_SCHPO	Sporulation-specific protein 15 OS=Schizosaccharomyces pombe (strain 972 / ATCC 24843) GN=spo15 PE=1 SV=1	0.3265
10570	730.0014	5	0.2082	0.94	1.27	MILYIVLPFYVR	1		sp|P87109|YDK2_SCHPO	Probable phospholipase C20G8.02; mitochondrial OS=Schizosaccharomyces pombe (strain 972 / ATCC 24843) GN=SPAC20G8.02 PE=3 SV=1	ILISSDPHVGYGEKDPVR	14		sp|Q09683|RAD32_SCHPO	DNA repair protein rad32 OS=Schizosaccharomyces pombe (strain 972 / ATCC 24843) GN=rad32 PE=1 SV=1	0.3265
2345	691.07336	4	0.2082	0.88	10.26	SEEEKDPVGK	5		sp|Q7LL22|NSK1_SCHPO	Kinetochore protein nsk1 OS=Schizosaccharomyces pombe (strain 972 / ATCC 24843) GN=nsk1 PE=1 SV=1	CDFQGCTKSFTR	8	57.02146@C;	sp|Q9US36|KLF1_SCHPO	Zinc finger protein klf1 OS=Schizosaccharomyces pombe (strain 972 / ATCC 24843) GN=klf1 PE=2 SV=1	0.3265
6760	851.8003	3	0.2077	0.93	0.77	KYALPYK	1		sp|O60071|YBB9_SCHPO	Uncharacterized protein C13G1.09 OS=Schizosaccharomyces pombe (strain 972 / ATCC 24843) GN=SPBC13G1.09 PE=1 SV=1	LDSEKSEPLQLFK	5		sp|O59830|YCUA_SCHPO	Uncharacterized transcriptional regulatory protein C965.10 OS=Schizosaccharomyces pombe (strain 972 / ATCC 24843) GN=SPCC965.10 PE=3 SV=1	0.3265
2188	470.24832	3	0.2076	0.97	-5.64	MTSRK	1		sp|Q09858|NNF1_SCHPO	Kinetochore protein nnf1 OS=Schizosaccharomyces pombe (strain 972 / ATCC 24843) GN=nnf1 PE=1 SV=1	MKQSR	1		sp|O94574|YGDH_SCHPO	Putative 2-hydroxyacid dehydrogenase C1773.17c OS=Schizosaccharomyces pombe (strain 972 / ATCC 24843) GN=SPBC1773.17c PE=3 SV=3	0.3265
7437	662.85364	4	0.2076	0.99	9.59	LNTSKNPQTK	5		sp|Q8TFI0|YIB4_SCHPO	Uncharacterized protein C1751.04 OS=Schizosaccharomyces pombe (strain 972 / ATCC 24843) GN=SPAC1751.04 PE=4 SV=2	WQSAFESEKLR	9		sp|O59725|MIC60_SCHPO	MICOS complex subunit mic60 OS=Schizosaccharomyces pombe (strain 972 / ATCC 24843) GN=mic60 PE=3 SV=1	0.3265
4180	540.8992	5	0.2076	0.90	2.71	KPLPELTR	1		sp|O94441|YPP1_SCHPO	Putative cargo-transport protein ypp1 OS=Schizosaccharomyces pombe (strain 972 / ATCC 24843) GN=ypp1 PE=1 SV=1	AITSKWGSLEDFQK	5		tr|D7UTC9|D7UTC9_SCHPM&sp|Q9UQX0|SODM_SCHPO	Superoxide dismutase OS=Schizosaccharomyces pombe GN=SOD2 PE=2 SV=1	0.3265
858	474.6657	5	0.2075	0.98	-2.06	CFHKVAK	4	57.02146@C;	sp|Q10064|YAMB_SCHPO	Uncharacterized PI3/PI4-kinase family protein C1F5.11c OS=Schizosaccharomyces pombe (strain 972 / ATCC 24843) GN=SPAC1F5.11c PE=3 SV=1	APPAYTKLSPLGK	7		sp|Q9P6M1|GST3_SCHPO	Glutathione S-transferase 3 OS=Schizosaccharomyces pombe (strain 972 / ATCC 24843) GN=gst3 PE=1 SV=3	0.3265
3202	474.05728	5	0.2075	0.97	6.71	SSHIKNR	5		tr|Q152U6|Q152U6_SCHPM&sp|P22192|PAC1_SCHPO	Double-strand-specific Pac1 ribonuclease OS=Schizosaccharomyces pombe PE=4 SV=1	SLSKQEDQSPLR	4		sp|O94399|TWF1_SCHPO	Twinfilin OS=Schizosaccharomyces pombe (strain 972 / ATCC 24843) GN=twf1 PE=1 SV=1	0.3265
6149	677.13983	4	0.2072	0.99	1.53	IGQKRPIK	4		sp|P79051|RHP16_SCHPO	ATP-dependent helicase rhp16 OS=Schizosaccharomyces pombe (strain 972 / ATCC 24843) GN=rhp16 PE=3 SV=2	TFANLVSSTLYEKR	13		sp|Q9Y7T8|PSB3_SCHPO	Probable proteasome subunit beta type-3 OS=Schizosaccharomyces pombe (strain 972 / ATCC 24843) GN=pup3 PE=3 SV=1	0.3265
5100	777.9235	4	0.2071	1.00	7.70	LLPVLEKVK	7		sp|Q9P7X5|PPK32_SCHPO	Protein kinase domain-containing protein ppk32 OS=Schizosaccharomyces pombe (strain 972 / ATCC 24843) GN=ppk32 PE=1 SV=1	EGKGEIYSFDPVGSYER	3		sp|Q9UQY2|PSB6_SCHPO	Probable proteasome subunit beta type-6 OS=Schizosaccharomyces pombe (strain 972 / ATCC 24843) GN=pam1 PE=3 SV=1	0.3265
3924	681.88947	4	0.2070	0.92	2.87	IQYVGKQDPK	6		sp|P41878|RPN11_SCHPO	26S proteasome regulatory subunit rpn11 OS=Schizosaccharomyces pombe (strain 972 / ATCC 24843) GN=rpn11 PE=1 SV=2	ELLKPSASVALQR	4		sp|O74894|PRS6B_SCHPO	26S protease regulatory subunit 6B homolog OS=Schizosaccharomyces pombe (strain 972 / ATCC 24843) GN=rpt3 PE=3 SV=1	0.3265
3059	512.09607	5	0.2067	0.99	-3.15	SSTINALVGSKK	11		sp|Q10190|LSG1_SCHPO	Large subunit GTPase 1 OS=Schizosaccharomyces pombe (strain 972 / ATCC 24843) GN=lsg1 PE=3 SV=1	LDEKILSLQR	4		sp|Q9USZ7|END3_SCHPO	Actin cytoskeleton-regulatory complex protein end3 OS=Schizosaccharomyces pombe (strain 972 / ATCC 24843) GN=end3 PE=3 SV=1	0.3265
6170	674.1223	4	0.2066	1.00	-6.62	ITLPEKAR	6		sp|Q9P7P6|PDC3_SCHPO	Probable pyruvate decarboxylase C186.09 OS=Schizosaccharomyces pombe (strain 972 / ATCC 24843) GN=SPAC186.09 PE=3 SV=1	TFANLVSSTLYEKR	13		sp|Q9Y7T8|PSB3_SCHPO	Probable proteasome subunit beta type-3 OS=Schizosaccharomyces pombe (strain 972 / ATCC 24843) GN=pup3 PE=3 SV=1	0.3265
3476	653.1223	4	0.2057	1.00	5.05	KPIIK	1		sp|O14013|RRN5_SCHPO&sp|Q09853|MON2_SCHPO	RNA polymerase I-specific transcription initiation factor rrn5 OS=Schizosaccharomyces pombe (strain 972 / ATCC 24843) GN=rrn5 PE=1 SV=1	ATSAGPKQTETINWLEK	7		sp|O94517|PSA1_SCHPO	Probable proteasome subunit alpha type-1 OS=Schizosaccharomyces pombe (strain 972 / ATCC 24843) GN=SPBC646.16 PE=3 SV=1	0.3265
2763	434.8509	5	0.2047	0.95	2.70	KVDPGR	1		sp|P07799|TOP1_SCHPO	DNA topoisomerase 1 OS=Schizosaccharomyces pombe (strain 972 / ATCC 24843) GN=top1 PE=1 SV=2	QKHRPKPSLDR	2		sp|Q9USI4|SAC32_SCHPO	SAC3 family protein 2 OS=Schizosaccharomyces pombe (strain 972 / ATCC 24843) GN=SPCC70.06 PE=3 SV=1	0.3265
3452	666.13495	4	0.2046	0.92	8.90	KALLITFK	1		sp|O14139|HRP3_SCHPO	Chromodomain helicase hrp3 OS=Schizosaccharomyces pombe (strain 972 / ATCC 24843) GN=hrp3 PE=1 SV=1	VTSKLLEQEESAEK	4		sp|Q09682|PSA3_SCHPO	Probable proteasome subunit alpha type-3 OS=Schizosaccharomyces pombe (strain 972 / ATCC 24843) GN=SPAC13C5.01c PE=3 SV=1	0.3265
3292	526.06146	4	0.2045	1.00	11.28	LKNIK	2		sp|O94288|NOC3_SCHPO	Nucleolar complex-associated protein 3 OS=Schizosaccharomyces pombe (strain 972 / ATCC 24843) GN=noc3 PE=1 SV=1	KQLETNNFNIK	1		sp|G2TRP9|COX20_SCHPO	Cytochrome c oxidase protein 20; mitochondrial OS=Schizosaccharomyces pombe (strain 972 / ATCC 24843) GN=cox20 PE=3 SV=1	0.3265
989	635.3179	4	0.2037	0.96	7.99	MESKEAK	1		sp|O14310|NP106_SCHPO	Nucleoporin npp106 OS=Schizosaccharomyces pombe (strain 972 / ATCC 24843) GN=npp106 PE=1 SV=1	FKGQHYCLPCLR	2	57.02146@C;	sp|O74360|RGA4_SCHPO	Probable Rho-type GTPase-activating protein 4 OS=Schizosaccharomyces pombe (strain 972 / ATCC 24843) GN=rga4 PE=1 SV=2	0.3265
2499	733.3845	4	0.2036	0.97	5.75	LKPQDER	2		sp|P36612|PRS4_SCHPO	26S protease regulatory subunit 4 homolog OS=Schizosaccharomyces pombe (strain 972 / ATCC 24843) GN=mts2 PE=2 SV=1	HFEQVINEKHEDALAK	9		sp|O74762|RPN2_SCHPO	26S proteasome regulatory subunit rpn2 OS=Schizosaccharomyces pombe (strain 972 / ATCC 24843) GN=rpn2 PE=1 SV=1	0.3265
7404	952.5346	3	0.2023	1.00	5.90	KNALAK	1		sp|O94488|MBO1_SCHPO	Microtubule organizer protein 1 OS=Schizosaccharomyces pombe (strain 972 / ATCC 24843) GN=mbo1 PE=1 SV=1	QLIIKEEMMNSIQQAVAK	5		sp|Q9UTM3|RPN5_SCHPO	26S proteasome regulatory subunit rpn5 OS=Schizosaccharomyces pombe (strain 972 / ATCC 24843) GN=rpn5a PE=1 SV=1	0.3265
5473	927.0692	5	0.2023	0.85	5.17	VAEKAQINTQEYGR	4		sp|O14250|PSA6_SCHPO	Probable proteasome subunit alpha type-6 OS=Schizosaccharomyces pombe (strain 972 / ATCC 24843) GN=SPAC6G10.04c PE=3 SV=1	LEIKEGNYGDGYALQPSYIHEYLSK	4		sp|Q9USQ9|PSB7_SCHPO	Probable proteasome subunit beta type-7 OS=Schizosaccharomyces pombe (strain 972 / ATCC 24843) GN=SPBC577.10 PE=3 SV=1	0.3265
7271	933.3179	5	0.2022	0.71	-0.84	KLLLLLK	1		sp|Q9HDX9|SYEM_SCHPO	Glutamate--tRNA ligase; mitochondrial OS=Schizosaccharomyces pombe (strain 972 / ATCC 24843) GN=mse1 PE=3 SV=1	YVAGVQQKYTQSGGVRPFGVSTLIAGFDVGDNTPR	8		sp|Q10329|PSA4_SCHPO	Probable proteasome subunit alpha type-4 OS=Schizosaccharomyces pombe (strain 972 / ATCC 24843) GN=pre6 PE=3 SV=1	0.3265
9363	696.0765	4	0.2016	0.96	-10.19	KDNQNVVEEK	1		sp|Q09852|YAEC_SCHPO	Putative inorganic phosphate transporter C23D3.12 OS=Schizosaccharomyces pombe (strain 972 / ATCC 24843) GN=SPAC23D3.12 PE=1 SV=1	MSEEESPYQLTK	1		sp|Q9P6L4|YKQC_SCHPO	Uncharacterized protein C688.12c OS=Schizosaccharomyces pombe (strain 972 / ATCC 24843) GN=SPAC688.12c PE=4 SV=1	0.3265
1427	495.2597	5	0.2015	0.92	6.52	MDELLEK	1		sp|Q9P3W4|DIL1_SCHPO	Dynein intermediate light chain dil1 OS=Schizosaccharomyces pombe (strain 972 / ATCC 24843) GN=dil1 PE=1 SV=2	NNVQLAGEKDELK	9		sp|Q4LB35|FOL1_SCHPO	Folic acid synthesis protein fol1 OS=Schizosaccharomyces pombe (strain 972 / ATCC 24843) GN=fol1 PE=1 SV=2	0.3265
9483	988.59344	3	0.2014	0.96	4.20	LGVKPPK	4		sp|O14126|PRS6A_SCHPO	26S protease regulatory subunit 6A OS=Schizosaccharomyces pombe (strain 972 / ATCC 24843) GN=tbp1 PE=3 SV=1	AVAASLGVNFLKVVSSAIVDK	12		sp|O74445|PRS10_SCHPO	Probable 26S protease subunit rpt4 OS=Schizosaccharomyces pombe (strain 972 / ATCC 24843) GN=rpt4 PE=3 SV=2	0.3265
5684	825.9302	4	0.2012	0.99	-5.33	SGIIVMLTKLR	9		sp|P32587|PYP3_SCHPO	Tyrosine-protein phosphatase 3 OS=Schizosaccharomyces pombe (strain 972 / ATCC 24843) GN=pyp3 PE=3 SV=1	EGKGEIYSFDPVGSYER	3		sp|Q9UQY2|PSB6_SCHPO	Probable proteasome subunit beta type-6 OS=Schizosaccharomyces pombe (strain 972 / ATCC 24843) GN=pam1 PE=3 SV=1	0.3265
5365	539.29926	3	0.2010	0.99	4.76	TEAAKR	5		sp|Q9Y7Z8|MYO1_SCHPO	Myosin-1 OS=Schizosaccharomyces pombe (strain 972 / ATCC 24843) GN=myo1 PE=1 SV=1	ETVGNKR	6		sp|O14215|PRI1_SCHPO	DNA primase small subunit OS=Schizosaccharomyces pombe (strain 972 / ATCC 24843) GN=pri1 PE=1 SV=1	0.3265
9837	737.1572	4	0.2008	0.94	-3.81	TGSKGLAPVLAK	4		sp|Q9US12|YK66_SCHPO	Putative zinc metalloproteinase C607.06c OS=Schizosaccharomyces pombe (strain 972 / ATCC 24843) GN=SPAC607.06c PE=2 SV=1	EEVVEEKHVINDVK	7		sp|O74921|YJ7B_SCHPO	Uncharacterized MFS-type transporter C757.11c OS=Schizosaccharomyces pombe (strain 972 / ATCC 24843) GN=SPCC757.11c PE=3 SV=1	0.3265
4122	590.8205	4	0.2007	0.99	-10.24	MAILKR	5		sp|Q9Y7Z8|MYO1_SCHPO	Myosin-1 OS=Schizosaccharomyces pombe (strain 972 / ATCC 24843) GN=myo1 PE=1 SV=1	SSQKSTIQNLEEK	4		sp|O74563|BRL2_SCHPO	E3 ubiquitin-protein ligase brl2 OS=Schizosaccharomyces pombe (strain 972 / ATCC 24843) GN=brl2 PE=1 SV=1	0.3265
1315	759.1422	4	0.2005	0.95	1.21	MSTPLIPPAPPK	1		sp|Q9P7V8|MPCP_SCHPO	Probable mitochondrial phosphate carrier protein OS=Schizosaccharomyces pombe (strain 972 / ATCC 24843) GN=SPBC1703.13c PE=3 SV=1	DISSKSPSGNDALNDK	5		sp|P87048|RPN1_SCHPO	26S proteasome regulatory subunit rpn1 OS=Schizosaccharomyces pombe (strain 972 / ATCC 24843) GN=rpn1 PE=1 SV=2	0.3265
8305	620.5536	4	0.2005	1.00	-3.55	MNAPSTMTDK	1		sp|Q9P3A7|CDC48_SCHPO	Cell division cycle protein 48 OS=Schizosaccharomyces pombe (strain 972 / ATCC 24843) GN=cdc48 PE=1 SV=2	GKPWMDSAKVK	2		sp|P87114|FFT1_SCHPO	ATP-dependent helicase fft1 OS=Schizosaccharomyces pombe (strain 972 / ATCC 24843) GN=fft1 PE=3 SV=1	0.3265
8531	846.94714	4	0.2004	0.95	8.37	FITKDTIEER	4		sp|O13762|YF2C_SCHPO	Uncharacterized ATP-dependent helicase C17A2.12 OS=Schizosaccharomyces pombe (strain 972 / ATCC 24843) GN=SPAC17A2.12 PE=3 SV=1	MNEEIGFLKNQLFADVK	9		sp|P36598|THI1_SCHPO	Thiamine repressible genes regulatory protein thi1 OS=Schizosaccharomyces pombe (strain 972 / ATCC 24843) GN=thi1 PE=1 SV=2	0.3265
9119	950.88574	3	0.2003	0.89	0.86	SSVAGNKQLQK	7		sp|Q10145|YAS9_SCHPO	Uncharacterized RNA-binding protein C3H8.09c OS=Schizosaccharomyces pombe (strain 972 / ATCC 24843) GN=SPAC3H8.09c PE=3 SV=1	LRSVLSTSPKPQLK	10		sp|Q9HDV4|LID2_SCHPO	Lid2 complex component lid2 OS=Schizosaccharomyces pombe (strain 972 / ATCC 24843) GN=lid2 PE=1 SV=1	0.3265
10283	1028.9089	3	0.2001	0.91	-0.32	KAANHALLFR	1		sp|O74842|FFT2_SCHPO	ATP-dependent helicase fft2 OS=Schizosaccharomyces pombe (strain 972 / ATCC 24843) GN=fft2 PE=1 SV=1	TMLVKAVANSTAANFIR	5		sp|O74894|PRS6B_SCHPO	26S protease regulatory subunit 6B homolog OS=Schizosaccharomyces pombe (strain 972 / ATCC 24843) GN=rpt3 PE=3 SV=1	0.3265
9935	506.60278	3	0.1999	0.99	1.61	MAPKSK	1		sp|O13672|RL8_SCHPO	60S ribosomal protein L8 OS=Schizosaccharomyces pombe (strain 972 / ATCC 24843) GN=rpl8 PE=1 SV=3	MERQR	1		sp|Q09838|PRZ1_SCHPO	Transcriptional regulator prz1 OS=Schizosaccharomyces pombe (strain 972 / ATCC 24843) GN=prz1 PE=1 SV=1	0.3265
4516	634.32965	4	0.1997	0.95	7.71	AQNPMKELR	6		sp|Q10157|RL11_SCHPO	60S ribosomal protein L11 OS=Schizosaccharomyces pombe (strain 972 / ATCC 24843) GN=rpl11a PE=1 SV=1	IEKGGGDDGAHVR	3		sp|O60070|ASH2_SCHPO	Set1 complex component ash2 OS=Schizosaccharomyces pombe (strain 972 / ATCC 24843) GN=ash2 PE=3 SV=1	0.3265
1726	491.25552	5	0.1994	0.97	-6.08	QMDKILK	4		sp|P50999|TCPD_SCHPO	T-complex protein 1 subunit delta OS=Schizosaccharomyces pombe (strain 972 / ATCC 24843) GN=cct4 PE=2 SV=2	FVTEKSQSQEEK	5		sp|O13636|TIM50_SCHPO	Mitochondrial import inner membrane translocase subunit tim50 OS=Schizosaccharomyces pombe (strain 972 / ATCC 24843) GN=tim50 PE=3 SV=1	0.3265
10388	658.57434	5	0.1993	0.95	-0.59	VPPVPKLSSK	6		sp|O42854|YFHH_SCHPO	SH3 domain-containing protein C23A1.17 OS=Schizosaccharomyces pombe (strain 972 / ATCC 24843) GN=SPAC23A1.17 PE=1 SV=1	ENAPAIIFIDEIDAIATKR	18		sp|O74894|PRS6B_SCHPO	26S protease regulatory subunit 6B homolog OS=Schizosaccharomyces pombe (strain 972 / ATCC 24843) GN=rpt3 PE=3 SV=1	0.3265
2157	470.94815	3	0.1991	0.89	11.69	MALKR	1		sp|Q9UTL9|YIV5_SCHPO&sp|O13757|YF27_SCHPO&sp|P46595|UBC4_SCHPO	Uncharacterized ATP-dependent helicase C144.05 OS=Schizosaccharomyces pombe (strain 972 / ATCC 24843) GN=SPAC144.05 PE=3 SV=1	AKPDPK	2		sp|O13620|MRD1_SCHPO	Multiple RNA-binding domain-containing protein 1 OS=Schizosaccharomyces pombe (strain 972 / ATCC 24843) GN=mrd1 PE=3 SV=1	0.3265
8366	612.5647	4	0.1986	0.99	8.88	KCIEEQK	1	57.02146@C;	sp|Q9P7L6|METL_SCHPO	Uncharacterized methyltransferase-like protein SPBC21C3.07c OS=Schizosaccharomyces pombe (strain 972 / ATCC 24843) GN=SPBC21C3.07c PE=3 SV=2	AKVIVCNEEADK	2	57.02146@C;	sp|O14061|AST1_SCHPO	Asteroid homolog 1 OS=Schizosaccharomyces pombe (strain 972 / ATCC 24843) GN=ast1 PE=3 SV=3	0.3265
9390	909.79297	3	0.1984	0.98	6.63	KIDALASK	1		sp|O74940|NADE_SCHPO	Putative glutamine-dependent NAD(+) synthetase OS=Schizosaccharomyces pombe (strain 972 / ATCC 24843) GN=SPCC553.02 PE=3 SV=1	YHEIKEMSFSSCAR	5	57.02146@C;	sp|Q10240|MU133_SCHPO	Meiotically up-regulated gene 133 protein OS=Schizosaccharomyces pombe (strain 972 / ATCC 24843) GN=mug133 PE=1 SV=1	0.3265
5585	790.9005	4	0.1979	0.94	4.40	ENAKTVTSLK	4		sp|O14186|YDSB_SCHPO	Uncharacterized WD repeat-containing protein C4F8.11 OS=Schizosaccharomyces pombe (strain 972 / ATCC 24843) GN=SPAC4F8.11 PE=3 SV=1	EGKGEIYSFDPVGSYER	3		sp|Q9UQY2|PSB6_SCHPO	Probable proteasome subunit beta type-6 OS=Schizosaccharomyces pombe (strain 972 / ATCC 24843) GN=pam1 PE=3 SV=1	0.3265
5425	626.5997	4	0.1978	0.97	7.41	IGKIEVGDTK	3		sp|O59787|SRP72_SCHPO	Signal recognition particle subunit srp72 OS=Schizosaccharomyces pombe (strain 972 / ATCC 24843) GN=srp72 PE=3 SV=1	ILDFVGNKNMR	8		sp|Q9C113|YDI8_SCHPO	Uncharacterized protein C1F8.08 OS=Schizosaccharomyces pombe (strain 972 / ATCC 24843) GN=SPAC1F8.08 PE=3 SV=1	0.3265
5912	671.3812	4	0.1973	0.99	8.10	KQLATSLR	1		sp|Q09720|PSB4_SCHPO	Probable proteasome subunit beta type-4 OS=Schizosaccharomyces pombe (strain 972 / ATCC 24843) GN=SPAC31A2.04c PE=3 SV=1	TFANLVSSTLYEKR	13		sp|Q9Y7T8|PSB3_SCHPO	Probable proteasome subunit beta type-3 OS=Schizosaccharomyces pombe (strain 972 / ATCC 24843) GN=pup3 PE=3 SV=1	0.3265
6344	670.3605	4	0.1973	0.97	2.55	EEDIFKLVEK	6		sp|Q9C0Z9|RPC9_SCHPO	DNA-directed RNA polymerase III subunit rpc9 OS=Schizosaccharomyces pombe (strain 972 / ATCC 24843) GN=rpc17 PE=1 SV=1	MNSMNILNKVK	1		sp|O74421|COQ3_SCHPO	Hexaprenyldihydroxybenzoate methyltransferase; mitochondrial OS=Schizosaccharomyces pombe (strain 972 / ATCC 24843) GN=coq3 PE=3 SV=2	0.3265
3455	483.66504	5	0.1972	0.99	-2.63	TKEHSADR	2		sp|O94271|YORN_SCHPO	Uncharacterized RING finger protein P8B7.23 OS=Schizosaccharomyces pombe (strain 972 / ATCC 24843) GN=SPBP8B7.23 PE=3 SV=1	ILNIIEFTSKR	10		sp|Q9UT43|YFRD_SCHPO	Putative phospholipid-transporting ATPase C821.13c OS=Schizosaccharomyces pombe (strain 972 / ATCC 24843) GN=SPAC821.13c PE=1 SV=2	0.3265
7692	645.84955	4	0.1972	0.99	-3.50	KLLALAR	1		sp|O94570|AATR2_SCHPO	Aromatic amino acid aminotransferase C1773.13 OS=Schizosaccharomyces pombe (strain 972 / ATCC 24843) GN=SPBC1773.13 PE=3 SV=1	GSSYHKSLTSDFAMK	6		sp|O14305|SID1_SCHPO	Serine/threonine-protein kinase sid1 OS=Schizosaccharomyces pombe (strain 972 / ATCC 24843) GN=sid1 PE=1 SV=1	0.3265
9589	898.2186	4	0.1971	0.97	-0.75	IKSIIVQFSER	2		sp|P26674|STE6_SCHPO	Protein ste6 OS=Schizosaccharomyces pombe (strain 972 / ATCC 24843) GN=ste6 PE=3 SV=1	LSAAYKESAAFACESTSAIR	6	57.02146@C;	sp|P36619|PMD1_SCHPO	Leptomycin B resistance protein pmd1 OS=Schizosaccharomyces pombe (strain 972 / ATCC 24843) GN=pmd1 PE=3 SV=2	0.3265
3092	551.9198	5	0.1971	0.97	-6.38	QTLDKEVVVIK	5		sp|Q10447|PPK2_SCHPO	Protein kinase domain-containing protein ppk2 OS=Schizosaccharomyces pombe (strain 972 / ATCC 24843) GN=ppk2 PE=1 SV=2	IDILSAIQSMKK	11		sp|P36622|STE4_SCHPO	Sexual differentiation protein ste4 OS=Schizosaccharomyces pombe (strain 972 / ATCC 24843) GN=ste4 PE=2 SV=1	0.3265
2965	474.9407	3	0.1970	0.99	-8.33	SIGKK	4		sp|O42973|YGZ3_SCHPO	Uncharacterized protein C20F10.03 OS=Schizosaccharomyces pombe (strain 972 / ATCC 24843) GN=SPBC20F10.03 PE=1 SV=1	LSDYKK	5		sp|Q9C0Z8|YKTB_SCHPO	Uncharacterized protein PB1E7.11c OS=Schizosaccharomyces pombe (strain 972 / ATCC 24843) GN=SPAPB1E7.11c PE=4 SV=1	0.3265
6552	894.99255	4	0.1967	0.88	3.62	ELAAIKEDTEAVLK	6		sp|O42931|PRS7_SCHPO	26S protease regulatory subunit 7 homolog OS=Schizosaccharomyces pombe (strain 972 / ATCC 24843) GN=rpt1 PE=1 SV=2	AQSGPDASAKLPTVIPTTR	10		sp|P36612|PRS4_SCHPO	26S protease regulatory subunit 4 homolog OS=Schizosaccharomyces pombe (strain 972 / ATCC 24843) GN=mts2 PE=2 SV=1	0.3333
4332	906.7007	4	0.1966	0.97	10.38	KQYLGPSFK	1		sp|O94675|MAM33_SCHPO	Mitochondrial acidic protein mam33 OS=Schizosaccharomyces pombe (strain 972 / ATCC 24843) GN=SPBC776.07 PE=3 SV=1	SEAAEFEYKNGYPMPCDVLAK	9	57.02146@C;	sp|O94517|PSA1_SCHPO	Probable proteasome subunit alpha type-1 OS=Schizosaccharomyces pombe (strain 972 / ATCC 24843) GN=SPBC646.16 PE=3 SV=1	0.3333
9966	624.5709	4	0.1966	0.98	-8.61	KSSASFYMK	1		sp|O14111|PSD3_SCHPO	Phosphatidylserine decarboxylase proenzyme 3 OS=Schizosaccharomyces pombe (strain 972 / ATCC 24843) GN=psd3 PE=3 SV=2	LEADIEHLKNK	9		sp|Q10411|SPO15_SCHPO	Sporulation-specific protein 15 OS=Schizosaccharomyces pombe (strain 972 / ATCC 24843) GN=spo15 PE=1 SV=1	0.3333
5445	539.2989	3	0.1961	0.98	6.65	DKSPER	2		sp|Q9UUE4|PPIL4_SCHPO	Peptidyl-prolyl cis-trans isomerase cyp6 OS=Schizosaccharomyces pombe (strain 972 / ATCC 24843) GN=cyp6 PE=1 SV=1	SKMAVVL	2		sp|Q9Y7S4|YQO5_SCHPO	Uncharacterized transporter C569.05c OS=Schizosaccharomyces pombe (strain 972 / ATCC 24843) GN=SPCC569.05c PE=3 SV=1	0.3333
5457	611.753	5	0.1961	1.00	8.95	ISKTNK	3		sp|Q9Y7T6|SEC59_SCHPO	Dolichol kinase sec59 OS=Schizosaccharomyces pombe (strain 972 / ATCC 24843) GN=sec59 PE=3 SV=3	YVVDISPDIDIKEIKPNIR	15		sp|P41836|PRS8_SCHPO	26S protease regulatory subunit 8 homolog OS=Schizosaccharomyces pombe (strain 972 / ATCC 24843) GN=let1 PE=3 SV=1	0.3333
1190	453.44083	5	0.1961	0.99	-2.81	MSFFVQK	1		sp|Q9P6Q5|DUT_SCHPO	Probable deoxyuridine 5'-triphosphate nucleotidohydrolase OS=Schizosaccharomyces pombe (strain 972 / ATCC 24843) GN=SPAC644.05c PE=3 SV=1	YIPEKLSYAR	5		sp|Q9UTQ8|HPM1_SCHPO	Histidine protein methyltransferase 1 OS=Schizosaccharomyces pombe (strain 972 / ATCC 24843) GN=SPAC1071.05 PE=1 SV=1	0.3333
1070	546.6994	5	0.1960	0.91	-5.28	EKYQLFMK	2		sp|P53692|SMC6_SCHPO	Structural maintenance of chromosomes protein 6 OS=Schizosaccharomyces pombe (strain 972 / ATCC 24843) GN=smc6 PE=1 SV=1	EYLLTEQLKQIK	9		sp|Q09769|LONM_SCHPO	Lon protease homolog; mitochondrial OS=Schizosaccharomyces pombe (strain 972 / ATCC 24843) GN=pim1 PE=3 SV=1	0.3333
715	493.28476	4	0.1960	0.99	-0.06	KNRPLK	1		sp|P36591|DYR_SCHPO	Dihydrofolate reductase OS=Schizosaccharomyces pombe (strain 972 / ATCC 24843) GN=dfr1 PE=2 SV=2	YSSSQKHLK	6		sp|Q9US55|GLU2A_SCHPO	Glucosidase 2 subunit alpha OS=Schizosaccharomyces pombe (strain 972 / ATCC 24843) GN=gls2 PE=3 SV=1	0.3333
1024	665.8499	4	0.1959	0.97	-6.61	LFNGSKLK	6		sp|Q9Y7Z1|NOP16_SCHPO	Nucleolar protein 16 OS=Schizosaccharomyces pombe (strain 972 / ATCC 24843) GN=nop16 PE=3 SV=1	CIDSHASLSEKELK	11	57.02146@C;	sp|Q9US53|JMJ2_SCHPO	Jumonji/ARID domain-containing protein 2 OS=Schizosaccharomyces pombe (strain 972 / ATCC 24843) GN=jmj2 PE=3 SV=1	0.3529
5969	879.2049	3	0.1959	0.95	-3.43	VIFGKK	5		sp|G2TRP5|COX7_SCHPO	Cytochrome c oxidase subunit 7 OS=Schizosaccharomyces pombe (strain 972 / ATCC 24843) GN=cox7 PE=3 SV=1	AIVVFVPQPLLKAFHK	12		sp|Q10101|RS7_SCHPO	40S ribosomal protein S7 OS=Schizosaccharomyces pombe (strain 972 / ATCC 24843) GN=rps7 PE=1 SV=2	0.3529
7952	963.5165	4	0.1959	0.97	4.88	LYYAIKVLEK	6		sp|P40376|KAPB_SCHPO	cAMP-dependent protein kinase catalytic subunit OS=Schizosaccharomyces pombe (strain 972 / ATCC 24843) GN=pka1 PE=1 SV=1	DCPVAKSNSAAVATSVIGSGDLAQR	6	57.02146@C;	sp|P52890|ATF1_SCHPO	Transcription factor atf1 OS=Schizosaccharomyces pombe (strain 972 / ATCC 24843) GN=atf1 PE=1 SV=1	0.3529
7445	688.3645	3	0.1958	1.00	-2.13	KYSYVNK	1		tr|H2FH13|H2FH13_SCHPM&sp|Q10668|SWI2_SCHPO&tr|H2FH12|H2FH12_SCHPM	Swi2S OS=Schizosaccharomyces pombe GN=swi2 PE=2 SV=1	FPDAKTFAK	5		sp|P87230|COQ5_SCHPO	2-methoxy-6-polyprenyl-1;4-benzoquinol methylase; mitochondrial OS=Schizosaccharomyces pombe (strain 972 / ATCC 24843) GN=coq5 PE=3 SV=1	0.3529
4170	1208.2689	3	0.1957	0.99	10.18	KGNELHQLK	1		sp|O60152|UBR1_SCHPO	E3 ubiquitin-protein ligase ubr1 OS=Schizosaccharomyces pombe (strain 972 / ATCC 24843) GN=ubr1 PE=3 SV=1	SEAAEFEYKNGYPMPCDVLAK	9	57.02146@C;	sp|O94517|PSA1_SCHPO	Probable proteasome subunit alpha type-1 OS=Schizosaccharomyces pombe (strain 972 / ATCC 24843) GN=SPBC646.16 PE=3 SV=1	0.3529
4650	585.13245	5	0.1956	0.95	9.45	MLKLFLSTPR	3		sp|O60121|YH77_SCHPO	Uncharacterized protein C16G5.07c OS=Schizosaccharomyces pombe (strain 972 / ATCC 24843) GN=SPBC16G5.07c PE=3 SV=1	VSKQGEIDYEALVK	3		sp|O74445|PRS10_SCHPO	Probable 26S protease subunit rpt4 OS=Schizosaccharomyces pombe (strain 972 / ATCC 24843) GN=rpt4 PE=3 SV=2	0.3725
6947	661.8225	4	0.1955	0.98	-7.20	MENGLGNRSNK	1		sp|Q9P7X6|PSF1_SCHPO	DNA replication complex GINS protein psf1 OS=Schizosaccharomyces pombe (strain 972 / ATCC 24843) GN=psf1 PE=3 SV=1	KEEAPDELTQK	1		sp|Q9P3A8|CAND1_SCHPO	Cullin-associated NEDD8-dissociated protein 1 OS=Schizosaccharomyces pombe (strain 972 / ATCC 24843) GN=knd1 PE=3 SV=1	0.3725
6093	667.6138	4	0.1954	0.97	-7.51	LVQYPDFPKK	9		sp|O42842|APT_SCHPO	Adenine phosphoribosyltransferase OS=Schizosaccharomyces pombe (strain 972 / ATCC 24843) GN=apt1 PE=3 SV=1	IVKQINDFYR	3		sp|Q9P6R8|CWC24_SCHPO	Pre-mRNA-splicing factor cwf24 OS=Schizosaccharomyces pombe (strain 972 / ATCC 24843) GN=cwf24 PE=1 SV=1	0.3725
4368	931.4633	4	0.1949	0.97	-3.21	SNKVHEVILK	3		sp|Q9UTH3|PPK6_SCHPO	Serine/threonine-protein kinase ppk6 OS=Schizosaccharomyces pombe (strain 972 / ATCC 24843) GN=ppk6 PE=1 SV=2	SEAAEFEYKNGYPMPCDVLAK	9	57.02146@C;	sp|O94517|PSA1_SCHPO	Probable proteasome subunit alpha type-1 OS=Schizosaccharomyces pombe (strain 972 / ATCC 24843) GN=SPBC646.16 PE=3 SV=1	0.4118
2466	492.62534	3	0.1948	0.99	8.11	KCLSK	1	57.02146@C;	sp|Q02099|RAD3_SCHPO	Protein kinase rad3 OS=Schizosaccharomyces pombe (strain 972 / ATCC 24843) GN=rad3 PE=1 SV=2	LKDISK	2		sp|O13637|SEC31_SCHPO	Protein transport protein sec31 OS=Schizosaccharomyces pombe (strain 972 / ATCC 24843) GN=sec31 PE=1 SV=1	0.4118
6208	844.71063	4	0.1947	0.97	1.59	KIEIPLPNEVGR	1		sp|O74445|PRS10_SCHPO	Probable 26S protease subunit rpt4 OS=Schizosaccharomyces pombe (strain 972 / ATCC 24843) GN=rpt4 PE=3 SV=2	ATSAGPKQTETINWLEK	7		sp|O94517|PSA1_SCHPO	Probable proteasome subunit alpha type-1 OS=Schizosaccharomyces pombe (strain 972 / ATCC 24843) GN=SPBC646.16 PE=3 SV=1	0.4118
6913	522.2666	5	0.1947	0.99	10.96	EKKPLTLLNR	3		sp|Q09725|MIS4_SCHPO	Sister chromatid cohesion protein mis4 OS=Schizosaccharomyces pombe (strain 972 / ATCC 24843) GN=mis4 PE=1 SV=2	MGNCLSCCEK	1	57.02146@C;	sp|O43028|VAC8_SCHPO	Vacuolar protein 8 OS=Schizosaccharomyces pombe (strain 972 / ATCC 24843) GN=vac8 PE=1 SV=4	0.4118
3993	852.9563	4	0.1945	0.96	11.18	HIYEIAKLK	7		sp|Q9UTK2|RM19_SCHPO	54S ribosomal protein L19; mitochondrial OS=Schizosaccharomyces pombe (strain 972 / ATCC 24843) GN=mrpl19 PE=3 SV=1	NIQWNAEYCDIKTNFLK	12	57.02146@C;	sp|O14262|YFP5_SCHPO	Putative uncharacterized hydrolase C7D4.05 OS=Schizosaccharomyces pombe (strain 972 / ATCC 24843) GN=SPAC7D4.05 PE=3 SV=3	0.4118
4369	857.4722	3	0.1943	0.99	-5.13	MASLGRK	1		sp|O94690|RTC6_SCHPO	54S ribosomal protein c83.06c; mitochondrial OS=Schizosaccharomyces pombe (strain 972 / ATCC 24843) GN=SPBC83.06c PE=3 SV=2	NILQLYYYKVTPR	9		sp|O74454|STS5_SCHPO	Protein sts5 OS=Schizosaccharomyces pombe (strain 972 / ATCC 24843) GN=sts5 PE=1 SV=1	0.4118
4167	725.36346	5	0.1943	0.96	-10.79	ILLSHLSKR	8		sp|P36617|RAD16_SCHPO	DNA repair protein rad16 OS=Schizosaccharomyces pombe (strain 972 / ATCC 24843) GN=rad16 PE=1 SV=2	SEAAEFEYKNGYPMPCDVLAK	9	57.02146@C;	sp|O94517|PSA1_SCHPO	Probable proteasome subunit alpha type-1 OS=Schizosaccharomyces pombe (strain 972 / ATCC 24843) GN=SPBC646.16 PE=3 SV=1	0.4118
606	392.21326	4	0.1941	0.99	-6.47	YEKEK	3		sp|Q09897|CHR3_SCHPO	Chitin synthase regulatory factor 3 OS=Schizosaccharomyces pombe (strain 972 / ATCC 24843) GN=chr3 PE=1 SV=1	QELSKK	5		sp|P40923|YOX1_SCHPO	MBF complex negative regulatory component yox1 OS=Schizosaccharomyces pombe (strain 972 / ATCC 24843) GN=yox1 PE=1 SV=1	0.4118
8559	717.01044	5	0.1940	0.99	7.16	VLVYKLK	5		sp|O43062|YGT9_SCHPO	Uncharacterized protein C4C3.09 OS=Schizosaccharomyces pombe (strain 972 / ATCC 24843) GN=SPBC4C3.09 PE=4 SV=1	VHEVGDDLVIGASGFEADALALVKR	24		sp|Q9UQY2|PSB6_SCHPO	Probable proteasome subunit beta type-6 OS=Schizosaccharomyces pombe (strain 972 / ATCC 24843) GN=pam1 PE=3 SV=1	0.4118
6766	440.93774	3	0.1939	1.00	-8.14	ALIKK	4		sp|Q9P7C3|MNS1_SCHPO	Endoplasmic reticulum mannosyl-oligosaccharide 1;2-alpha-mannosidase OS=Schizosaccharomyces pombe (strain 972 / ATCC 24843) GN=SPAC2E1P5.01c PE=1 SV=2	NKHGR	2		sp|Q9UT56|RS26A_SCHPO&sp|Q9UTG4|RS26B_SCHPO	40S ribosomal protein S26-A OS=Schizosaccharomyces pombe (strain 972 / ATCC 24843) GN=rps26a PE=3 SV=1	0.4151
8798	1074.9204	3	0.1938	0.93	10.08	DVHYFTLAVQKR	11		sp|O60087|AMYG_SCHPO	Probable glucoamylase OS=Schizosaccharomyces pombe (strain 972 / ATCC 24843) GN=meu17 PE=2 SV=1	SSITEGKPFLSSSLR	7		sp|Q9P6R7|VTS1_SCHPO	Protein vts1 OS=Schizosaccharomyces pombe (strain 972 / ATCC 24843) GN=SPBC13E7.03c PE=1 SV=1	0.4151
7515	677.1035	4	0.1936	0.89	-2.26	KLMNECSTK	1	57.02146@C;	sp|O74822|YBJB_SCHPO	Zinc-type alcohol dehydrogenase-like protein C337.11 OS=Schizosaccharomyces pombe (strain 972 / ATCC 24843) GN=SPBC337.11 PE=3 SV=1	NLNKLNEFQPLK	4		sp|O13290|DYHC_SCHPO	Dynein heavy chain; cytoplasmic OS=Schizosaccharomyces pombe (strain 972 / ATCC 24843) GN=dhc1 PE=1 SV=1	0.4151
4114	1000.2038	3	0.1935	0.98	3.18	KPVDQKIR	6		sp|Q7LKV1|YK98_SCHPO	Uncharacterized protein C20H4.08 OS=Schizosaccharomyces pombe (strain 972 / ATCC 24843) GN=SPAC20H4.08 PE=4 SV=1	AVYDTAVVQEDPEKWK	14		sp|Q9UTM3|RPN5_SCHPO	26S proteasome regulatory subunit rpn5 OS=Schizosaccharomyces pombe (strain 972 / ATCC 24843) GN=rpn5a PE=1 SV=1	0.4151
1249	692.3614	4	0.1931	0.96	4.15	KHDSGLK	1		sp|Q9P6L8|SRB8_SCHPO	Mediator of RNA polymerase II transcription subunit 12 OS=Schizosaccharomyces pombe (strain 972 / ATCC 24843) GN=srb8 PE=1 SV=2	YHFKSFGEVFDLDLK	4		sp|Q9Y7R4|SET1_SCHPO	Histone-lysine N-methyltransferase; H3 lysine-4 specific OS=Schizosaccharomyces pombe (strain 972 / ATCC 24843) GN=set1 PE=1 SV=1	0.4151
3354	688.6207	4	0.1928	1.00	-3.37	DIKVIMATNR	3		sp|P36612|PRS4_SCHPO	26S protease regulatory subunit 4 homolog OS=Schizosaccharomyces pombe (strain 972 / ATCC 24843) GN=mts2 PE=2 SV=1	YSVLVTAKNSTDR	8		sp|Q09920|FIO1_SCHPO	Iron transport multicopper oxidase fio1 OS=Schizosaccharomyces pombe (strain 972 / ATCC 24843) GN=fio1 PE=3 SV=1	0.4528
3427	867.70337	4	0.1926	0.96	1.55	MFYQPAQNKK	1		sp|O74312|ATG9_SCHPO	Autophagy-related protein 9 OS=Schizosaccharomyces pombe (strain 972 / ATCC 24843) GN=atg9 PE=1 SV=1	IIENEQSAEKNAYVINLK	10		sp|O42931|PRS7_SCHPO	26S protease regulatory subunit 7 homolog OS=Schizosaccharomyces pombe (strain 972 / ATCC 24843) GN=rpt1 PE=1 SV=2	0.4727
7290	982.884	3	0.1924	0.94	1.74	YYEQKIR	5		sp|Q9UTM3|RPN5_SCHPO	26S proteasome regulatory subunit rpn5 OS=Schizosaccharomyces pombe (strain 972 / ATCC 24843) GN=rpn5a PE=1 SV=1	EVIELPLKNPELFLR	8		sp|O74445|PRS10_SCHPO	Probable 26S protease subunit rpt4 OS=Schizosaccharomyces pombe (strain 972 / ATCC 24843) GN=rpt4 PE=3 SV=2	0.4727
8360	809.0964	3	0.1922	0.92	-1.51	SDAKSHSAPR	4		sp|O43013|YBOE_SCHPO	Uncharacterized protein C2G2.14 OS=Schizosaccharomyces pombe (strain 972 / ATCC 24843) GN=SPBC2G2.14 PE=1 SV=1	ASISAISVNKSR	10		sp|O14186|YDSB_SCHPO	Uncharacterized WD repeat-containing protein C4F8.11 OS=Schizosaccharomyces pombe (strain 972 / ATCC 24843) GN=SPAC4F8.11 PE=3 SV=1	0.4727
5303	790.0067	5	0.1921	0.99	-2.72	VSIPKYSK	5		sp|Q09731|BU107_SCHPO	UBP9-binding protein bun107 OS=Schizosaccharomyces pombe (strain 972 / ATCC 24843) GN=bun107 PE=1 SV=1	LEIKEGNYGDGYALQPSYIHEYLSK	4		sp|Q9USQ9|PSB7_SCHPO	Probable proteasome subunit beta type-7 OS=Schizosaccharomyces pombe (strain 972 / ATCC 24843) GN=SPBC577.10 PE=3 SV=1	0.4727
6943	677.10284	4	0.1920	0.99	0.45	KENVLSDLPPK	1		sp|P87114|FFT1_SCHPO	ATP-dependent helicase fft1 OS=Schizosaccharomyces pombe (strain 972 / ATCC 24843) GN=fft1 PE=3 SV=1	KSDSQQSFHHK	1		sp|Q9P6K0|YLA3_SCHPO	Uncharacterized HTH La-type RNA-binding protein C1527.03 OS=Schizosaccharomyces pombe (strain 972 / ATCC 24843) GN=SPAC1527.03 PE=1 SV=1	0.4727
2223	649.3602	4	0.1915	0.96	-5.08	SVQPTAKTVQK	7		sp|O74762|RPN2_SCHPO	26S proteasome regulatory subunit rpn2 OS=Schizosaccharomyces pombe (strain 972 / ATCC 24843) GN=rpn2 PE=1 SV=1	MIQQPTTAKPR	9		sp|P41410|RAD54_SCHPO	DNA repair protein rhp54 OS=Schizosaccharomyces pombe (strain 972 / ATCC 24843) GN=rhp54 PE=1 SV=2	0.4737
4395	677.3305	4	0.1913	0.95	-0.81	MEDLLNNAK	1		sp|P36589|CDC14_SCHPO	Cell division control protein 14 OS=Schizosaccharomyces pombe (strain 972 / ATCC 24843) GN=cdc14 PE=1 SV=1	MDMIDEAITEVVR	1		sp|P36583|PCK2_SCHPO	Protein kinase C-like 2 OS=Schizosaccharomyces pombe (strain 972 / ATCC 24843) GN=pck2 PE=1 SV=2	0.4737
7754	732.5785	5	0.1912	0.98	-0.27	KPSDKSWAEYFR	5		sp|Q02592|HMT1_SCHPO	Heavy metal tolerance protein OS=Schizosaccharomyces pombe (strain 972 / ATCC 24843) GN=hmt1 PE=2 SV=3	TTSKYNQIINNIFAQPR	4		sp|G2TRS8|YI4D_SCHPO	Cox1 intron-like protein C1348.13 OS=Schizosaccharomyces pombe (strain 972 / ATCC 24843) GN=SPBC1348.13 PE=5 SV=1	0.4737
2004	685.6016	4	0.1912	0.99	9.63	MEMKR	4		sp|O74844|FTA7_SCHPO	Kinetochore protein fta7 OS=Schizosaccharomyces pombe (strain 972 / ATCC 24843) GN=fta7 PE=1 SV=1	HFEQVINEKHEDALAK	9		sp|O74762|RPN2_SCHPO	26S proteasome regulatory subunit rpn2 OS=Schizosaccharomyces pombe (strain 972 / ATCC 24843) GN=rpn2 PE=1 SV=1	0.4737
7652	607.07587	4	0.1911	0.98	-7.35	LVLYKNAK	5		sp|Q9UUG6|YFT2_SCHPO	UPF0656 protein C926.02 OS=Schizosaccharomyces pombe (strain 972 / ATCC 24843) GN=SPAC926.02 PE=3 SV=1	TKSAQVLSMNSSS	2		sp|P40387|TPS1_SCHPO	Alpha;alpha-trehalose-phosphate synthase [UDP-forming] OS=Schizosaccharomyces pombe (strain 972 / ATCC 24843) GN=tps1 PE=1 SV=2	0.4737
2216	572.8891	5	0.1910	0.90	-8.71	VGGSSEVEVNEKK	12		sp|Q09864|HSP60_SCHPO	Heat shock protein 60; mitochondrial OS=Schizosaccharomyces pombe (strain 972 / ATCC 24843) GN=hsp60 PE=1 SV=1	VGGSSEVEVNEKK	12		sp|Q09864|HSP60_SCHPO	Heat shock protein 60; mitochondrial OS=Schizosaccharomyces pombe (strain 972 / ATCC 24843) GN=hsp60 PE=1 SV=1	0.4737
5251	682.3783	5	0.1910	0.99	5.02	KLSDALK	1		sp|Q9UUM2|SWI1_SCHPO	Mating-type switching protein swi1 OS=Schizosaccharomyces pombe (strain 972 / ATCC 24843) GN=swi1 PE=1 SV=1	HNDLAQLVQQSRPLMANFSKAK	20		sp|Q9P7S2|RPN6_SCHPO	Probable 26S proteasome regulatory subunit rpn6 OS=Schizosaccharomyces pombe (strain 972 / ATCC 24843) GN=rpn6 PE=3 SV=1	0.4737
4372	934.479	4	0.1908	0.96	-8.63	KIDSQDSIPR	1		sp|O43020|RT16_SCHPO	Probable 37S ribosomal protein S16; mitochondrial OS=Schizosaccharomyces pombe (strain 972 / ATCC 24843) GN=mrps16 PE=3 SV=2	EFILDPDSLSGLYWSVKSAGVR	17		sp|O60132|TEA4_SCHPO	Tip elongation aberrant protein Tea4 OS=Schizosaccharomyces pombe (strain 972 / ATCC 24843) GN=tea4 PE=1 SV=2	0.4737
3130	915.84015	3	0.1907	0.91	4.98	NKVLVK	2		sp|P41836|PRS8_SCHPO	26S protease regulatory subunit 8 homolog OS=Schizosaccharomyces pombe (strain 972 / ATCC 24843) GN=let1 PE=3 SV=1	HFEQVINEKHEDALAK	9		sp|O74762|RPN2_SCHPO	26S proteasome regulatory subunit rpn2 OS=Schizosaccharomyces pombe (strain 972 / ATCC 24843) GN=rpn2 PE=1 SV=1	0.4737
3628	524.4938	5	0.1906	0.96	-7.09	TPSIYKDYR	6		sp|O14470|SSR2_SCHPO	SWI/SNF and RSC complexes subunit ssr2 OS=Schizosaccharomyces pombe (strain 972 / ATCC 24843) GN=ssr2 PE=1 SV=3	LLKPVLDYHLK	3		sp|Q9Y7Z4|COG3_SCHPO	Conserved oligomeric Golgi complex subunit 3 OS=Schizosaccharomyces pombe (strain 972 / ATCC 24843) GN=cog3 PE=3 SV=1	0.4737
10363	663.60486	4	0.1904	0.96	7.65	KSVNNQAISR	1		sp|P87074|RHP9_SCHPO	DNA repair protein rhp9 OS=Schizosaccharomyces pombe (strain 972 / ATCC 24843) GN=rhp9 PE=1 SV=1	ALGDEYVKAEFR	8		sp|Q9P7Y2|SDHF3_SCHPO	Succinate dehydrogenase assembly factor 3; mitochondrial OS=Schizosaccharomyces pombe (strain 972 / ATCC 24843) GN=SPBP23A10.03c PE=3 SV=1	0.4737
5798	746.1814	4	0.1903	0.99	4.18	LQNVIKNPIVK	6		sp|P87120|RNP3_SCHPO	Probable ribonuclease P protein subunit 3 OS=Schizosaccharomyces pombe (strain 972 / ATCC 24843) GN=SPAC3A12.04c PE=3 SV=2	VSKQGEIDYEALVK	3		sp|O74445|PRS10_SCHPO	Probable 26S protease subunit rpt4 OS=Schizosaccharomyces pombe (strain 972 / ATCC 24843) GN=rpt4 PE=3 SV=2	0.4737
5549	983.00854	4	0.1902	0.99	4.35	KSTNSVIR	1		sp|O74535|CPSFX_SCHPO	Cleavage and polyadenylation factor complex subunit C74.02c OS=Schizosaccharomyces pombe (strain 972 / ATCC 24843) GN=SPCC74.02c PE=1 SV=1	LEIKEGNYGDGYALQPSYIHEYLSK	4		sp|Q9USQ9|PSB7_SCHPO	Probable proteasome subunit beta type-7 OS=Schizosaccharomyces pombe (strain 972 / ATCC 24843) GN=SPBC577.10 PE=3 SV=1	0.4828
1803	439.44632	4	0.1902	0.91	-3.34	KHHCR	1	57.02146@C;	sp|O59722|FAB1_SCHPO&sp|O13821|VPS27_SCHPO	1-phosphatidylinositol 3-phosphate 5-kinase fab1 OS=Schizosaccharomyces pombe (strain 972 / ATCC 24843) GN=fab1 PE=3 SV=2	MSEEDNR	1		sp|O74876|MU135_SCHPO	Meiotically up-regulated gene 135 protein OS=Schizosaccharomyces pombe (strain 972 / ATCC 24843) GN=mug135 PE=1 SV=1	0.4828
6342	833.80396	3	0.1899	1.00	5.18	DKKPKPK	3		sp|Q1MTR3|VID27_SCHPO	Vacuolar import and degradation protein 27 OS=Schizosaccharomyces pombe (strain 972 / ATCC 24843) GN=vid27 PE=1 SV=1	YSDSWPSKITLPK	8		sp|O14135|SET8_SCHPO	SET domain-containing protein 8 OS=Schizosaccharomyces pombe (strain 972 / ATCC 24843) GN=set8 PE=3 SV=1	0.4828
1773	385.2003	4	0.1899	0.99	3.26	MGIPK	1		sp|O74546|OMH3_SCHPO&sp|P40383|XRN1_SCHPO	O-glycoside alpha-1;2-mannosyltransferase homolog 3 OS=Schizosaccharomyces pombe (strain 972 / ATCC 24843) GN=omh3 PE=3 SV=1	MATQNYK	1		sp|O13639|SAHH_SCHPO	Adenosylhomocysteinase OS=Schizosaccharomyces pombe (strain 972 / ATCC 24843) GN=pi047 PE=3 SV=1	0.4828
4090	421.92746	3	0.1898	0.98	3.48	KVAAR	1		sp|O74885|YQE1_SCHPO	Putative dioxygenase C576.01c OS=Schizosaccharomyces pombe (strain 972 / ATCC 24843) GN=SPCC576.01c PE=3 SV=2	KHAAR	1		sp|Q9USN8|YJY1_SCHPO	Uncharacterized protein C132.01c OS=Schizosaccharomyces pombe (strain 972 / ATCC 24843) GN=SPCC132.01c PE=1 SV=2	0.4828
4643	602.0564	4	0.1898	0.98	7.62	MASNVDK	1		sp|Q9US35|DSD1_SCHPO	D-serine dehydratase OS=Schizosaccharomyces pombe (strain 972 / ATCC 24843) GN=SPAC1039.06 PE=3 SV=1	KEIEISLESQGDR	1		sp|O42649|SMC3_SCHPO	Structural maintenance of chromosomes protein 3 OS=Schizosaccharomyces pombe (strain 972 / ATCC 24843) GN=psm3 PE=1 SV=1	0.4828
8434	828.10406	3	0.1895	1.00	-9.54	KMHENELVK	1		sp|Q9P7F7|SNF7_SCHPO	Vacuolar-sorting protein snf7 OS=Schizosaccharomyces pombe (strain 972 / ATCC 24843) GN=snf7 PE=3 SV=1	VGGSVDDTKLVK	9		sp|Q9UTM4|TCPE_SCHPO	T-complex protein 1 subunit epsilon OS=Schizosaccharomyces pombe (strain 972 / ATCC 24843) GN=cct5 PE=3 SV=1	0.4915
2397	545.4839	5	0.1894	0.98	-8.88	DLFKR	4		sp|Q9UUL4|MOK12_SCHPO	Cell wall alpha-1;3-glucan synthase mok12 OS=Schizosaccharomyces pombe (strain 972 / ATCC 24843) GN=mok12 PE=3 SV=1	HFEQVINEKHEDALAK	9		sp|O74762|RPN2_SCHPO	26S proteasome regulatory subunit rpn2 OS=Schizosaccharomyces pombe (strain 972 / ATCC 24843) GN=rpn2 PE=1 SV=1	0.4915
6773	926.77075	4	0.1894	1.00	-2.18	KSLPLQIEVANDCIK	1	57.02146@C;	sp|Q9P7S2|RPN6_SCHPO	Probable 26S proteasome regulatory subunit rpn6 OS=Schizosaccharomyces pombe (strain 972 / ATCC 24843) GN=rpn6 PE=3 SV=1	GVVNSSNLIIIPPYKPK	15		sp|Q9UT03|SLS1_SCHPO	Protein sls1 OS=Schizosaccharomyces pombe (strain 972 / ATCC 24843) GN=sls1 PE=3 SV=1	0.4915
8599	873.133	3	0.1888	0.94	-10.26	DTPNYKSIFK	6		sp|O94676|UTP22_SCHPO	U3 small nucleolar RNA-associated protein 22 OS=Schizosaccharomyces pombe (strain 972 / ATCC 24843) GN=utp22 PE=3 SV=1	ALPKPLGVDTEK	4		sp|O13735|FAT1_SCHPO	Actin-interacting protein 3 homolog OS=Schizosaccharomyces pombe (strain 972 / ATCC 24843) GN=fat1 PE=1 SV=2	0.4915
3379	848.9405	4	0.1884	0.98	-7.70	LKVGTNK	2		sp|Q10338|YBM4_SCHPO	Uncharacterized protein C582.04c OS=Schizosaccharomyces pombe (strain 972 / ATCC 24843) GN=SPBC582.04c PE=4 SV=2	AFNNAGITSVGVTGKNCACVISQK	15	57.02146@C;	sp|O94517|PSA1_SCHPO	Probable proteasome subunit alpha type-1 OS=Schizosaccharomyces pombe (strain 972 / ATCC 24843) GN=SPBC646.16 PE=3 SV=1	0.5046
3283	604.53766	5	0.1882	0.96	-9.38	KIEYIR	1		sp|Q10109|LEM2_SCHPO	Lap-Emerin-Man domain protein 2 OS=Schizosaccharomyces pombe (strain 972 / ATCC 24843) GN=lem2 PE=1 SV=1	HIGIATTGFIPDGQHIVKR	18		sp|O59770|PSA7_SCHPO	Probable proteasome subunit alpha type-7 OS=Schizosaccharomyces pombe (strain 972 / ATCC 24843) GN=pre10 PE=1 SV=1	0.5046
4384	588.9252	5	0.1882	0.97	-7.64	SKVVYIAPMK	2		sp|O60072|MUG81_SCHPO	Putative helicase mug81 OS=Schizosaccharomyces pombe (strain 972 / ATCC 24843) GN=mug81 PE=1 SV=1	QHGHVYIMLKNSLK	10		sp|O94361|YHOE_SCHPO	Uncharacterized acyltransferase C428.14 OS=Schizosaccharomyces pombe (strain 972 / ATCC 24843) GN=SPBC428.14 PE=3 SV=1	0.5046
3693	512.2798	5	0.1875	0.96	9.93	ATATKLR	5		sp|O14343|KLP5_SCHPO	Kinesin-like protein 5 OS=Schizosaccharomyces pombe (strain 972 / ATCC 24843) GN=klp5 PE=1 SV=1	EAVSKYYPQFYHK	5		sp|Q10137|SEC14_SCHPO	Sec14 cytosolic factor OS=Schizosaccharomyces pombe (strain 972 / ATCC 24843) GN=sec14 PE=3 SV=1	0.5046
2446	695.85925	4	0.1871	0.94	-8.34	MTTVKR	1		sp|O94436|TAF14_SCHPO	Transcription initiation factor TFIID subunit 14 OS=Schizosaccharomyces pombe (strain 972 / ATCC 24843) GN=tfg3 PE=1 SV=1	HFEQVINEKHEDALAK	9		sp|O74762|RPN2_SCHPO	26S proteasome regulatory subunit rpn2 OS=Schizosaccharomyces pombe (strain 972 / ATCC 24843) GN=rpn2 PE=1 SV=1	0.5046
9947	689.17194	4	0.1870	0.95	8.16	KAPFFNLSR	1		sp|O13834|PTR1_SCHPO	E3 ubiquitin-protein ligase ptr1 OS=Schizosaccharomyces pombe (strain 972 / ATCC 24843) GN=ptr1 PE=1 SV=1	ALVVKLNGLDLLIR	5		sp|O43028|VAC8_SCHPO	Vacuolar protein 8 OS=Schizosaccharomyces pombe (strain 972 / ATCC 24843) GN=vac8 PE=1 SV=4	0.5046
7296	1166.3975	4	0.1870	0.69	0.84	KLLLLLK	1		sp|Q9HDX9|SYEM_SCHPO	Glutamate--tRNA ligase; mitochondrial OS=Schizosaccharomyces pombe (strain 972 / ATCC 24843) GN=mse1 PE=3 SV=1	YVAGVQQKYTQSGGVRPFGVSTLIAGFDVGDNTPR	8		sp|Q10329|PSA4_SCHPO	Probable proteasome subunit alpha type-4 OS=Schizosaccharomyces pombe (strain 972 / ATCC 24843) GN=pre6 PE=3 SV=1	0.5046
5555	999.5017	4	0.1868	0.95	-2.57	SISTGYKSK	7		sp|Q10585|SPD1_SCHPO	S-phase delaying protein 1 OS=Schizosaccharomyces pombe (strain 972 / ATCC 24843) GN=spd1 PE=1 SV=1	LEIKEGNYGDGYALQPSYIHEYLSK	4		sp|Q9USQ9|PSB7_SCHPO	Probable proteasome subunit beta type-7 OS=Schizosaccharomyces pombe (strain 972 / ATCC 24843) GN=SPBC577.10 PE=3 SV=1	0.5046
2952	644.85913	4	0.1868	0.99	-2.56	VKLFYAGK	2		sp|O60125|BAG1A_SCHPO	BAG family molecular chaperone regulator 1A OS=Schizosaccharomyces pombe (strain 972 / ATCC 24843) GN=bag101 PE=2 SV=1	VLEQLEPDSDLKK	12		sp|Q02099|RAD3_SCHPO	Protein kinase rad3 OS=Schizosaccharomyces pombe (strain 972 / ATCC 24843) GN=rad3 PE=1 SV=2	0.5046
2699	489.69562	5	0.1865	0.99	6.39	KPAKIR	1		sp|O74777|KRR1_SCHPO	KRR1 small subunit processome component homolog OS=Schizosaccharomyces pombe (strain 972 / ATCC 24843) GN=mis3 PE=3 SV=1	KLNRPQDIEEKPK	11		sp|Q9HE07|YK96_SCHPO	Uncharacterized protein C20H4.06c OS=Schizosaccharomyces pombe (strain 972 / ATCC 24843) GN=SPAC20H4.06c PE=4 SV=1	0.5046
1815	694.87274	4	0.1863	0.91	9.32	KLTDTGALFLK	1		sp|O13798|CID16_SCHPO	Caffeine-induced protein 16 OS=Schizosaccharomyces pombe (strain 972 / ATCC 24843) GN=cid16 PE=4 SV=1	EFNFDKNDYLK	6		sp|O94248|MDN1_SCHPO	Midasin OS=Schizosaccharomyces pombe (strain 972 / ATCC 24843) GN=mdn1 PE=1 SV=1	0.5046
6899	902.46747	3	0.1863	0.97	4.97	MSEYRIR	1		sp|O42967|YB92_SCHPO	Uncharacterized ubiquitin-like protein C1E8.02 OS=Schizosaccharomyces pombe (strain 972 / ATCC 24843) GN=SPBC1E8.02 PE=1 SV=1	FVFQEDGIDFLKR	12		sp|O94623|REV1_SCHPO	DNA repair protein rev1 OS=Schizosaccharomyces pombe (strain 972 / ATCC 24843) GN=rev1 PE=3 SV=3	0.5046
10069	963.852	3	0.1863	0.96	11.07	TAMVTALKWPDK	8		sp|O94437|YFI3_SCHPO	Abhydrolase domain-containing protein C22H12.03 OS=Schizosaccharomyces pombe (strain 972 / ATCC 24843) GN=SPAC22H12.03 PE=3 SV=1	LLMKLSSQNDDK	4		sp|O74762|RPN2_SCHPO	26S proteasome regulatory subunit rpn2 OS=Schizosaccharomyces pombe (strain 972 / ATCC 24843) GN=rpn2 PE=1 SV=1	0.5046
5172	671.3479	5	0.1863	0.99	6.85	MSKFLLNR	1		sp|O94495|ELP5_SCHPO	Elongator complex protein 5 OS=Schizosaccharomyces pombe (strain 972 / ATCC 24843) GN=iki1 PE=3 SV=1	KTFNIPNDFTPEEEEQIR	1		sp|Q9Y709|SKP1_SCHPO	Suppressor of kinetochore protein 1 OS=Schizosaccharomyces pombe (strain 972 / ATCC 24843) GN=skp1 PE=1 SV=1	0.5046
5805	594.7348	5	0.1862	0.99	8.96	KEAIAR	1		sp|Q9UTK6|YKR3_SCHPO	G-patch domain-containing protein C1486.03 OS=Schizosaccharomyces pombe (strain 972 / ATCC 24843) GN=SPAC1486.03c PE=3 SV=1	INDSYENIELKPLKLNIE	11		sp|O60159|YHYB_SCHPO	Putative anion/proton exchange transporter C19C7.11 OS=Schizosaccharomyces pombe (strain 972 / ATCC 24843) GN=SPBC19C7.11 PE=3 SV=2	0.5046
3894	586.5704	4	0.1861	0.98	-10.53	LDLAFSKK	7		sp|Q92351|PCP1_SCHPO	Spindle pole body protein pcp1 OS=Schizosaccharomyces pombe (strain 972 / ATCC 24843) GN=pcp1 PE=1 SV=1	DSPLFSKLYSK	7		sp|Q09140|UGGG_SCHPO	UDP-glucose:glycoprotein glucosyltransferase OS=Schizosaccharomyces pombe (strain 972 / ATCC 24843) GN=gpt1 PE=1 SV=2	0.5046
8377	616.5593	4	0.1860	0.98	-10.91	QEEKESMPK	4		sp|Q9Y7N0|BDF1_SCHPO	SWR1 complex bromodomain subunit bdf1 OS=Schizosaccharomyces pombe (strain 972 / ATCC 24843) GN=bdf1 PE=1 SV=1	QKVIDDIFSR	2		sp|O13687|VATE_SCHPO	V-type proton ATPase subunit E OS=Schizosaccharomyces pombe (strain 972 / ATCC 24843) GN=vma4 PE=3 SV=1	0.5046
5174	531.25256	3	0.1859	0.92	-7.75	MSQAR	1		sp|O94517|PSA1_SCHPO	Probable proteasome subunit alpha type-1 OS=Schizosaccharomyces pombe (strain 972 / ATCC 24843) GN=SPBC646.16 PE=3 SV=1	MAENELR	1		sp|Q9P7H8|ECM29_SCHPO	Proteasome component ecm29 OS=Schizosaccharomyces pombe (strain 972 / ATCC 24843) GN=ecm29 PE=1 SV=1	0.5046
7876	854.19006	4	0.1858	0.97	-0.86	HKGIALANSFSFR	2		sp|Q9UST9|HENMT_SCHPO	Small RNA 2'-O-methyltransferase OS=Schizosaccharomyces pombe (strain 972 / ATCC 24843) GN=SPBC336.05c PE=3 SV=1	KGCAHLSVSDISKPSGW	1	57.02146@C;	sp|Q7LL00|YQJC_SCHPO	Uncharacterized oligopeptide transporter C1840.12 OS=Schizosaccharomyces pombe (strain 972 / ATCC 24843) GN=SPCC1840.12 PE=3 SV=2	0.5046
6071	928.8483	3	0.1858	1.00	11.14	LPLLKR	5		sp|O13935|TRM4B_SCHPO	Multisite-specific tRNA:(cytosine-C(5))-methyltransferase trm4b OS=Schizosaccharomyces pombe (strain 972 / ATCC 24843) GN=trm4b PE=3 SV=2	MTDKYAFSLTTFSPNGK	1		sp|O94579|PSA2_SCHPO	Probable proteasome subunit alpha type-2 OS=Schizosaccharomyces pombe (strain 972 / ATCC 24843) GN=pre8 PE=3 SV=1	0.5046
3547	653.12054	4	0.1857	1.00	2.34	KPIIK	1		sp|O14013|RRN5_SCHPO&sp|Q09853|MON2_SCHPO	RNA polymerase I-specific transcription initiation factor rrn5 OS=Schizosaccharomyces pombe (strain 972 / ATCC 24843) GN=rrn5 PE=1 SV=1	ATSAGPKQTETINWLEK	7		sp|O94517|PSA1_SCHPO	Probable proteasome subunit alpha type-1 OS=Schizosaccharomyces pombe (strain 972 / ATCC 24843) GN=SPBC646.16 PE=3 SV=1	0.5046
2969	489.63388	3	0.1854	0.95	-9.83	MAPISK	1		sp|P78965|GSHR_SCHPO	Glutathione reductase OS=Schizosaccharomyces pombe (strain 972 / ATCC 24843) GN=pgr1 PE=3 SV=2	KVLPVK	1		sp|Q9HDW7|ATC2_SCHPO	Calcium-transporting ATPase 2 OS=Schizosaccharomyces pombe (strain 972 / ATCC 24843) GN=pmc1 PE=3 SV=1	0.5046
7126	1166.398	4	0.1853	0.80	1.26	KLLLLLK	1		sp|Q9HDX9|SYEM_SCHPO	Glutamate--tRNA ligase; mitochondrial OS=Schizosaccharomyces pombe (strain 972 / ATCC 24843) GN=mse1 PE=3 SV=1	YVAGVQQKYTQSGGVRPFGVSTLIAGFDVGDNTPR	8		sp|Q10329|PSA4_SCHPO	Probable proteasome subunit alpha type-4 OS=Schizosaccharomyces pombe (strain 972 / ATCC 24843) GN=pre6 PE=3 SV=1	0.5046
8802	854.2151	4	0.1852	0.99	-1.72	KVHFSDTLEIK	1		sp|O74953|YJC7_SCHPO	Uncharacterized protein C736.07c OS=Schizosaccharomyces pombe (strain 972 / ATCC 24843) GN=SPCC736.07c PE=4 SV=1	EKSPAIIFIDELDAIGTK	2		sp|O14126|PRS6A_SCHPO	26S protease regulatory subunit 6A OS=Schizosaccharomyces pombe (strain 972 / ATCC 24843) GN=tbp1 PE=3 SV=1	0.5046
4656	887.1529	4	0.1852	0.99	-3.24	EDMKSSHR	4		sp|Q9UU96|GRC3_SCHPO	Polynucleotide 5'-hydroxyl-kinase grc3 OS=Schizosaccharomyces pombe (strain 972 / ATCC 24843) GN=grc3 PE=1 SV=1	SEAAEFEYKNGYPMPCDVLAK	9	57.02146@C;	sp|O94517|PSA1_SCHPO	Probable proteasome subunit alpha type-1 OS=Schizosaccharomyces pombe (strain 972 / ATCC 24843) GN=SPBC646.16 PE=3 SV=1	0.5046
4050	449.22723	4	0.1851	0.98	6.54	MNMDIGK	1		sp|Q10990|CDT2_SCHPO	Cell division cycle protein cdt2 OS=Schizosaccharomyces pombe (strain 972 / ATCC 24843) GN=cdt2 PE=1 SV=1	QKSETQK	2		sp|O42971|APC10_SCHPO	Anaphase-promoting complex subunit 10 OS=Schizosaccharomyces pombe (strain 972 / ATCC 24843) GN=apc10 PE=1 SV=1	0.5046
3377	737.99066	5	0.1848	0.95	9.47	IYPFKNSFPLPFSR	5		sp|Q9Y7M7|MDL1_SCHPO	ATP-dependent permease MDL1; mitochondrial OS=Schizosaccharomyces pombe (strain 972 / ATCC 24843) GN=mdl1 PE=3 SV=1	QDNEVELYSIDLKNR	13		sp|Q9Y7J9|MCP5_SCHPO	Meiotic coiled-coil protein 5 OS=Schizosaccharomyces pombe (strain 972 / ATCC 24843) GN=mcp5 PE=1 SV=1	0.5046
9020	743.87994	4	0.1847	0.97	6.90	KWEVDPER	1		sp|O14215|PRI1_SCHPO	DNA primase small subunit OS=Schizosaccharomyces pombe (strain 972 / ATCC 24843) GN=pri1 PE=1 SV=1	KSCLLPNSSGTLTDQR	1	57.02146@C;	sp|Q9HDY7|YK12_SCHPO	Uncharacterized protein PB1A10.02 OS=Schizosaccharomyces pombe (strain 972 / ATCC 24843) GN=SPAPB1A10.02 PE=4 SV=1	0.5046
3072	421.92685	3	0.1844	0.96	10.73	APSKR	4		sp|O14283|PRR1_SCHPO	Transcription factor prr1 OS=Schizosaccharomyces pombe (strain 972 / ATCC 24843) GN=prr1 PE=1 SV=2	AKPPR	2		sp|Q9P774|PRP16_SCHPO	Pre-mRNA-splicing factor ATP-dependent RNA helicase prp16 OS=Schizosaccharomyces pombe (strain 972 / ATCC 24843) GN=prp16 PE=3 SV=2	0.5046
5937	866.21967	4	0.1843	0.99	6.21	MRAEVLQIR	1		sp|O13985|YEG3_SCHPO	Uncharacterized WD repeat-containing protein C26H5.03 OS=Schizosaccharomyces pombe (strain 972 / ATCC 24843) GN=SPAC26H5.03 PE=1 SV=2	VYQTEPAGIYNAWKATAIGR	14		sp|Q10329|PSA4_SCHPO	Probable proteasome subunit alpha type-4 OS=Schizosaccharomyces pombe (strain 972 / ATCC 24843) GN=pre6 PE=3 SV=1	0.5046
5560	786.8074	5	0.1843	0.98	5.16	LMSKVAEK	4		sp|O14250|PSA6_SCHPO	Probable proteasome subunit alpha type-6 OS=Schizosaccharomyces pombe (strain 972 / ATCC 24843) GN=SPAC6G10.04c PE=3 SV=1	LEIKEGNYGDGYALQPSYIHEYLSK	4		sp|Q9USQ9|PSB7_SCHPO	Probable proteasome subunit beta type-7 OS=Schizosaccharomyces pombe (strain 972 / ATCC 24843) GN=SPBC577.10 PE=3 SV=1	0.5046
1236	547.69336	5	0.1842	0.94	5.98	KTLLTISIFEK	1		sp|P42881|GPT_SCHPO	UDP-N-acetylglucosamine--dolichyl-phosphate N-acetylglucosaminephosphotransferase OS=Schizosaccharomyces pombe (strain 972 / ATCC 24843) GN=gpt2 PE=3 SV=1	MPSNSTPANEEK	1		sp|Q1MTR4|CTI6_SCHPO	Putative histone deacetylase complex subunit cti6 OS=Schizosaccharomyces pombe (strain 972 / ATCC 24843) GN=cti6 PE=1 SV=1	0.5046
4847	704.6154	4	0.1842	0.96	10.84	DNGGGKVVATVAK	6		sp|O74805|MYO51_SCHPO	Myosin-51 OS=Schizosaccharomyces pombe (strain 972 / ATCC 24843) GN=myo51 PE=3 SV=1	KESSNSLYESYR	1		sp|O74502|MSH6_SCHPO	DNA mismatch repair protein msh6 OS=Schizosaccharomyces pombe (strain 972 / ATCC 24843) GN=msh6 PE=1 SV=1	0.5046
1260	545.4801	5	0.1842	0.99	-1.88	KDVEK	1		sp|O14139|HRP3_SCHPO&sp|Q9P380|PTR2_SCHPO&sp|O94421|SNF22_SCHPO&sp|Q9US25|HRP1_SCHPO	Chromodomain helicase hrp3 OS=Schizosaccharomyces pombe (strain 972 / ATCC 24843) GN=hrp3 PE=1 SV=1	SITSDLYEWQKENLNK	11		sp|Q9USL3|SYIM_SCHPO	Isoleucine--tRNA ligase; mitochondrial OS=Schizosaccharomyces pombe (strain 972 / ATCC 24843) GN=ism1 PE=3 SV=1	0.5046
2944	531.2886	5	0.1839	0.94	-11.14	HYFAMAKPLK	7		sp|O13771|YE99_SCHPO	Uncharacterized protein C17A5.09c OS=Schizosaccharomyces pombe (strain 972 / ATCC 24843) GN=SPAC17A5.09c PE=1 SV=1	KWLYSLVICK	1	57.02146@C;	sp|O42845|YFH7_SCHPO	Uncharacterized RING finger protein C23A1.07 OS=Schizosaccharomyces pombe (strain 972 / ATCC 24843) GN=SPAC23A1.07 PE=3 SV=1	0.5046
10368	734.41614	5	0.1838	0.83	5.99	KLEFPLPNEEAR	1		sp|O14126|PRS6A_SCHPO	26S protease regulatory subunit 6A OS=Schizosaccharomyces pombe (strain 972 / ATCC 24843) GN=tbp1 PE=3 SV=1	AVAASLGVNFLKVVSSAIVDK	12		sp|O74445|PRS10_SCHPO	Probable 26S protease subunit rpt4 OS=Schizosaccharomyces pombe (strain 972 / ATCC 24843) GN=rpt4 PE=3 SV=2	0.5046
10646	676.8531	4	0.1838	1.00	-6.23	ISELDTKGK	7		sp|Q09150|REC14_SCHPO	Meiotic recombination protein rec14 OS=Schizosaccharomyces pombe (strain 972 / ATCC 24843) GN=rec14 PE=3 SV=1	VVLEASYSDKFYR	10		sp|Q9P6R8|CWC24_SCHPO	Pre-mRNA-splicing factor cwf24 OS=Schizosaccharomyces pombe (strain 972 / ATCC 24843) GN=cwf24 PE=1 SV=1	0.5046
10129	963.8525	3	0.1837	0.96	5.75	YLQKLLDENPK	4		sp|Q09829|YAD3_SCHPO	Pumilio domain-containing protein C4G8.03c OS=Schizosaccharomyces pombe (strain 972 / ATCC 24843) GN=SPAC4G8.03c PE=3 SV=1	LLMKLSSQNDDK	4		sp|O74762|RPN2_SCHPO	26S proteasome regulatory subunit rpn2 OS=Schizosaccharomyces pombe (strain 972 / ATCC 24843) GN=rpn2 PE=1 SV=1	0.5046
5575	531.489	5	0.1836	0.94	-0.18	QCIPSALKGR	8	57.02146@C;	sp|Q9UTP9|DBP4_SCHPO	ATP-dependent RNA helicase dbp4 OS=Schizosaccharomyces pombe (strain 972 / ATCC 24843) GN=dbp4 PE=1 SV=1	YGEFFQNLLKK	10		sp|Q9P7K5|GIT1_SCHPO	Adenylate cyclase activation protein git1 OS=Schizosaccharomyces pombe (strain 972 / ATCC 24843) GN=git1 PE=1 SV=1	0.5046
5538	986.27637	4	0.1835	0.99	6.19	MKTALLLK	1		sp|P87214|HEM4_SCHPO	Uroporphyrinogen-III synthase OS=Schizosaccharomyces pombe (strain 972 / ATCC 24843) GN=ups1 PE=3 SV=1	LEIKEGNYGDGYALQPSYIHEYLSK	4		sp|Q9USQ9|PSB7_SCHPO	Probable proteasome subunit beta type-7 OS=Schizosaccharomyces pombe (strain 972 / ATCC 24843) GN=SPBC577.10 PE=3 SV=1	0.5046
9982	954.85504	3	0.1833	0.95	1.54	LVEMLKDQFK	6		sp|Q9UTR1|MMS19_SCHPO	DNA repair/transcription protein mms19 OS=Schizosaccharomyces pombe (strain 972 / ATCC 24843) GN=mms19 PE=3 SV=1	NLNMIGSKISELR	8		sp|Q10198|NDC80_SCHPO	Kinetochore protein ndc80 OS=Schizosaccharomyces pombe (strain 972 / ATCC 24843) GN=ndc80 PE=1 SV=1	0.5046
10370	814.7884	3	0.1833	1.00	1.00	KSEPFIK	1		sp|Q10369|YDBJ_SCHPO	Uncharacterized protein C22E12.19 OS=Schizosaccharomyces pombe (strain 972 / ATCC 24843) GN=SPAC22E12.19 PE=3 SV=2	SSTELKIPPVETR	6		sp|O94473|YC64_SCHPO	Uncharacterized membrane protein C1919.04 OS=Schizosaccharomyces pombe (strain 972 / ATCC 24843) GN=SPCC1919.04 PE=1 SV=1	0.5046
1850	680.8664	4	0.1832	0.94	4.58	MKPITSSSKR	9		sp|O14064|BIR1_SCHPO	Protein bir1 OS=Schizosaccharomyces pombe (strain 972 / ATCC 24843) GN=bir1 PE=1 SV=1	MTDVQETQKGALK	1		sp|Q10343|AAKG_SCHPO	5'-AMP-activated protein kinase subunit gamma OS=Schizosaccharomyces pombe (strain 972 / ATCC 24843) GN=cbs2 PE=1 SV=2	0.5046
7956	892.24835	4	0.1832	0.94	5.14	LTIAKCLLTSSSIK	5	57.02146@C;	sp|Q10441|TILS_SCHPO	Probable tRNA(Ile)-lysidine synthase OS=Schizosaccharomyces pombe (strain 972 / ATCC 24843) GN=SPAC12B10.08c PE=3 SV=1	AGDFQGLNEQLVSLFKK	16		sp|Q9UTM3|RPN5_SCHPO	26S proteasome regulatory subunit rpn5 OS=Schizosaccharomyces pombe (strain 972 / ATCC 24843) GN=rpn5a PE=1 SV=1	0.5046
8711	742.16046	4	0.1830	0.99	0.91	CKLLVYNR	2	57.02146@C;	sp|Q9UT24|BRR2_SCHPO	Pre-mRNA-splicing factor brr2 OS=Schizosaccharomyces pombe (strain 972 / ATCC 24843) GN=brr2 PE=1 SV=1	DKIGLVILDSVASNYR	2		sp|Q9UUL2|RAD57_SCHPO	DNA repair protein rhp57 OS=Schizosaccharomyces pombe (strain 972 / ATCC 24843) GN=rhp57 PE=1 SV=1	0.5046
7588	676.8505	4	0.1830	1.00	-4.43	KLMNECSTK	1	57.02146@C;	sp|O74822|YBJB_SCHPO	Zinc-type alcohol dehydrogenase-like protein C337.11 OS=Schizosaccharomyces pombe (strain 972 / ATCC 24843) GN=SPBC337.11 PE=3 SV=1	YVDYLLNTTVKK	11		sp|O94275|MUG30_SCHPO	Probable E3 ubiquitin-protein ligase mug30 OS=Schizosaccharomyces pombe (strain 972 / ATCC 24843) GN=mug30 PE=1 SV=1	0.5046
2842	620.5443	4	0.1830	0.99	-9.65	TECKDEEK	4	57.02146@C;	sp|Q9P7P2|HOP1_SCHPO	Meiosis-specific protein hop1 OS=Schizosaccharomyces pombe (strain 972 / ATCC 24843) GN=hop1 PE=2 SV=1	ESSKRPVDVMR	4		sp|C6Y4C4|SDHF4_SCHPO	Succinate dehydrogenase assembly factor 4; mitochondrial OS=Schizosaccharomyces pombe (strain 972 / ATCC 24843) GN=SPBC26H8.16 PE=2 SV=1	0.5046
2340	582.33594	4	0.1830	0.93	-7.87	MELAKIGDR	1		sp|O94452|MCP1_SCHPO	Meiotic coiled-coil protein 1 OS=Schizosaccharomyces pombe (strain 972 / ATCC 24843) GN=mcp1 PE=4 SV=1	VSSALKLTIPK	6		sp|Q10491|SEC74_SCHPO	Arf guanine nucleotide exchange factor sec74 OS=Schizosaccharomyces pombe (strain 972 / ATCC 24843) GN=sec74 PE=1 SV=2	0.5046
5347	926.22906	4	0.1829	0.98	-6.73	KLHNDIQELK	1		sp|Q92376|KLP1_SCHPO	Kinesin-like protein 1 OS=Schizosaccharomyces pombe (strain 972 / ATCC 24843) GN=klp1 PE=2 SV=2	MPEGAGRPWNLTELEEEKLK	18		sp|Q10138|YAS2_SCHPO	CRAL-TRIO domain-containing protein C3H8.02 OS=Schizosaccharomyces pombe (strain 972 / ATCC 24843) GN=SPAC3H8.02 PE=1 SV=1	0.5046
3474	778.4151	4	0.1829	0.97	5.18	LGGLHSDSPLSKR	12		sp|Q9P7H6|YLK3_SCHPO	Uncharacterized protein C1782.03 OS=Schizosaccharomyces pombe (strain 972 / ATCC 24843) GN=SPAC1782.03 PE=1 SV=1	VAEKAQINTQEYGR	4		sp|O14250|PSA6_SCHPO	Probable proteasome subunit alpha type-6 OS=Schizosaccharomyces pombe (strain 972 / ATCC 24843) GN=SPAC6G10.04c PE=3 SV=1	0.5046
4859	1133.2715	3	0.1828	1.00	-8.91	LKLPLSER	2		sp|G2TRT2|NEW22_SCHPO	UPF0612 protein new22 OS=Schizosaccharomyces pombe (strain 972 / ATCC 24843) GN=new22 PE=3 SV=1	DTLSKDQELTEENVSISVIGK	5		sp|O14250|PSA6_SCHPO	Probable proteasome subunit alpha type-6 OS=Schizosaccharomyces pombe (strain 972 / ATCC 24843) GN=SPAC6G10.04c PE=3 SV=1	0.5046
5030	935.2613	4	0.1826	1.00	-4.83	VAVKIQKPDVAK	4		sp|O42653|YF9E_SCHPO	ABC1 family protein C10F6.14c OS=Schizosaccharomyces pombe (strain 972 / ATCC 24843) GN=SPAC10F6.14c PE=3 SV=1	DTLSKDQELTEENVSISVIGK	5		sp|O14250|PSA6_SCHPO	Probable proteasome subunit alpha type-6 OS=Schizosaccharomyces pombe (strain 972 / ATCC 24843) GN=SPAC6G10.04c PE=3 SV=1	0.5046
7726	926.221	4	0.1825	0.90	10.23	KVVLQEEATK	1		sp|O14188|RNG2_SCHPO	Ras GTPase-activating-like protein rng2 OS=Schizosaccharomyces pombe (strain 972 / ATCC 24843) GN=rng2 PE=1 SV=1	QCFDHINQGTAADEKMAALGSR	15	57.02146@C;	sp|O94711|GYP2_SCHPO	GTPase-activating protein gyp2 OS=Schizosaccharomyces pombe (strain 972 / ATCC 24843) GN=gyp2 PE=3 SV=1	0.5046
3088	565.06085	4	0.1824	0.98	8.12	LVKDGLVIR	3		sp|O42699|RL19B_SCHPO	60S ribosomal protein L19-B OS=Schizosaccharomyces pombe (strain 972 / ATCC 24843) GN=rpl19b PE=2 SV=2	MPKTDACER	1	57.02146@C;	sp|Q9Y824|YON1_SCHPO	Uncharacterized protein C1105.01 OS=Schizosaccharomyces pombe (strain 972 / ATCC 24843) GN=SPBC1105.01 PE=1 SV=2	0.5046
9545	677.8147	4	0.1820	0.91	0.99	MEPTSEHSSIK	1		sp|Q10150|MON1_SCHPO	Vacuolar fusion protein mon1 OS=Schizosaccharomyces pombe (strain 972 / ATCC 24843) GN=mon1 PE=3 SV=1	QAKDSGTNDFDK	3		sp|O74808|CLR1_SCHPO	Cryptic loci regulator protein 1 OS=Schizosaccharomyces pombe (strain 972 / ATCC 24843) GN=clr1 PE=1 SV=1	0.5046
8352	612.5616	4	0.1820	0.97	-9.38	QQKQAR	3		sp|B8Y7Y5|IEC5_SCHPO	INO80 complex subunit 5 OS=Schizosaccharomyces pombe (strain 972 / ATCC 24843) GN=iec5 PE=1 SV=1	EIDVGSSQSSSKTAR	12		sp|O74473|CDC11_SCHPO	Septation initiation network scaffold protein cdc11 OS=Schizosaccharomyces pombe (strain 972 / ATCC 24843) GN=cdc11 PE=1 SV=1	0.5046
1732	669.60175	4	0.1819	0.99	-10.95	QNKIK	3		sp|Q9P6J0|YHDC_SCHPO	Uncharacterized transporter C1683.12 OS=Schizosaccharomyces pombe (strain 972 / ATCC 24843) GN=SPBC1683.12 PE=3 SV=1	HFEQVINEKHEDALAK	9		sp|O74762|RPN2_SCHPO	26S proteasome regulatory subunit rpn2 OS=Schizosaccharomyces pombe (strain 972 / ATCC 24843) GN=rpn2 PE=1 SV=1	0.5046
7710	743.78326	5	0.1817	0.97	-5.46	IYPTAHPYEIKTK	11		sp|Q10286|ITR1_SCHPO	Myo-inositol transporter 1 OS=Schizosaccharomyces pombe (strain 972 / ATCC 24843) GN=itr1 PE=3 SV=1	QEGIKYLMYTGGLSTAER	5		sp|O60177|YG42_SCHPO	Uncharacterized ATP-dependent helicase C23E6.02 OS=Schizosaccharomyces pombe (strain 972 / ATCC 24843) GN=SPBC23E6.02 PE=3 SV=1	0.5046
4965	873.1913	4	0.1816	0.93	8.61	MPFIKAVK	1		sp|P52822|RL5A_SCHPO&sp|O74306|RL5B_SCHPO	60S ribosomal protein L5-A OS=Schizosaccharomyces pombe (strain 972 / ATCC 24843) GN=rpl5a PE=1 SV=2	SEAAEFEYKNGYPMPCDVLAK	9	57.02146@C;	sp|O94517|PSA1_SCHPO	Probable proteasome subunit alpha type-1 OS=Schizosaccharomyces pombe (strain 972 / ATCC 24843) GN=SPBC646.16 PE=3 SV=1	0.5046
3289	776.1696	4	0.1814	0.96	-4.72	KSANIDLK	1		sp|O14208|YDT3_SCHPO	Uncharacterized protein C6B12.03c OS=Schizosaccharomyces pombe (strain 972 / ATCC 24843) GN=SPAC6B12.03c PE=4 SV=1	IIENEQSAEKNAYVINLK	10		sp|O42931|PRS7_SCHPO	26S protease regulatory subunit 7 homolog OS=Schizosaccharomyces pombe (strain 972 / ATCC 24843) GN=rpt1 PE=1 SV=2	0.5046
2805	784.181	4	0.1814	0.93	0.00	LYELAEELIKR	10		sp|Q9Y7Y8|SYQ_SCHPO	Probable glutamine--tRNA ligase OS=Schizosaccharomyces pombe (strain 972 / ATCC 24843) GN=qrs1 PE=3 SV=1	FEELSLQLQEKQK	11		sp|O59722|FAB1_SCHPO	1-phosphatidylinositol 3-phosphate 5-kinase fab1 OS=Schizosaccharomyces pombe (strain 972 / ATCC 24843) GN=fab1 PE=3 SV=2	0.5046
6960	686.0885	4	0.1814	0.98	-9.53	KNIGTEEEMK	1		sp|O74858|SYKM_SCHPO	Lysine--tRNA ligase; mitochondrial OS=Schizosaccharomyces pombe (strain 972 / ATCC 24843) GN=msk1 PE=3 SV=1	ATMHNPNVSKQAK	10		sp|Q09802|YAAB_SCHPO	UPF0654 protein C22G7.11c OS=Schizosaccharomyces pombe (strain 972 / ATCC 24843) GN=SPAC22G7.11c PE=3 SV=2	0.5046
8627	809.0933	3	0.1813	0.97	-2.42	KYQDAIR	1		sp|Q9C0Z4|DOP1_SCHPO	Protein dopey OS=Schizosaccharomyces pombe (strain 972 / ATCC 24843) GN=SPAPB21F2.02 PE=1 SV=1	ISASATNFNDKVK	11		sp|O94313|CARB_SCHPO	Carbamoyl-phosphate synthase arginine-specific large chain OS=Schizosaccharomyces pombe (strain 972 / ATCC 24843) GN=arg4 PE=3 SV=1	0.5046
4145	906.4506	4	0.1812	0.99	-9.84	ISDLLHIKK	8		sp|O59742|CLU_SCHPO	Clustered mitochondria protein homolog OS=Schizosaccharomyces pombe (strain 972 / ATCC 24843) GN=clu1 PE=3 SV=3	SEAAEFEYKNGYPMPCDVLAK	9	57.02146@C;	sp|O94517|PSA1_SCHPO	Probable proteasome subunit alpha type-1 OS=Schizosaccharomyces pombe (strain 972 / ATCC 24843) GN=SPBC646.16 PE=3 SV=1	0.5046
4064	808.94824	4	0.1812	0.93	0.23	KLVIDNEIK	1		sp|Q10303|ALP21_SCHPO	Cell polarity protein alp21 OS=Schizosaccharomyces pombe (strain 972 / ATCC 24843) GN=alp21 PE=1 SV=2	VHPEGKYVVDISPDIDIK	6		sp|P41836|PRS8_SCHPO	26S protease regulatory subunit 8 homolog OS=Schizosaccharomyces pombe (strain 972 / ATCC 24843) GN=let1 PE=3 SV=1	0.5046
6085	755.37866	3	0.1809	0.96	-3.02	EDDLKK	5		sp|Q9C1W6|YN59_SCHPO	Uncharacterized protein C713.09 OS=Schizosaccharomyces pombe (strain 972 / ATCC 24843) GN=SPBC713.09 PE=4 SV=1	DEITDGFDKALR	9		sp|Q9P7M6|YIOC_SCHPO	Hid-1 family protein P27G11.12 OS=Schizosaccharomyces pombe (strain 972 / ATCC 24843) GN=SPAP27G11.12 PE=3 SV=1	0.5046
4577	757.18024	4	0.1808	0.97	11.14	NGKGVVVTLTK	3		sp|P36600|KAPR_SCHPO	cAMP-dependent protein kinase regulatory subunit OS=Schizosaccharomyces pombe (strain 972 / ATCC 24843) GN=cgs1 PE=1 SV=2	IQELEKSLGDAEEALK	6		sp|O42903|YBAC_SCHPO	GRIP domain-containing protein C119.12 OS=Schizosaccharomyces pombe (strain 972 / ATCC 24843) GN=SPBC119.12 PE=2 SV=1	0.5046
6739	722.9786	5	0.1806	0.91	-2.10	FFQNWVSDLIKR	11		sp|Q10427|YQ29_SCHPO	Uncharacterized glycosyl hydrolase C11E10.09c OS=Schizosaccharomyces pombe (strain 972 / ATCC 24843) GN=SPCC11E10.09c PE=3 SV=1	EVQGKELIVCNNVFGSK	5	57.02146@C;	sp|Q92347|NOP9_SCHPO	Nucleolar protein 9 OS=Schizosaccharomyces pombe (strain 972 / ATCC 24843) GN=nop9 PE=3 SV=1	0.5046
5294	863.9678	4	0.1805	1.00	5.80	IKNLQGLLGVSIK	2		sp|Q9P6S3|UDS1_SCHPO	Up-regulated during septation protein 1 OS=Schizosaccharomyces pombe (strain 972 / ATCC 24843) GN=uds1 PE=1 SV=1	EGKGEIYSFDPVGSYER	3		sp|Q9UQY2|PSB6_SCHPO	Probable proteasome subunit beta type-6 OS=Schizosaccharomyces pombe (strain 972 / ATCC 24843) GN=pam1 PE=3 SV=1	0.5046
10143	855.192	4	0.1804	0.90	-7.36	LDLKTIALHAR	4		sp|P17871|TBP_SCHPO	TATA-box-binding protein OS=Schizosaccharomyces pombe (strain 972 / ATCC 24843) GN=tbp1 PE=3 SV=1	VEWDDPSGKLNAMPVDEK	9		sp|O14082|YEAH_SCHPO	Uncharacterized protein UNK4.17 OS=Schizosaccharomyces pombe (strain 972 / ATCC 24843) GN=SPAC2E11.17 PE=4 SV=2	0.5046
3741	690.1414	5	0.1802	0.99	-7.09	KSEVLK	1		sp|Q6E434|TRF1_SCHPO	Telomeric DNA-binding factor trf1 OS=Schizosaccharomyces pombe (strain 972 / ATCC 24843) GN=trf1 PE=1 SV=1	LSSSLKCFDPEYDYNDPSLSIR	6	57.02146@C;	sp|O74304|WIN1_SCHPO	MAP kinase kinase kinase win1 OS=Schizosaccharomyces pombe (strain 972 / ATCC 24843) GN=win1 PE=1 SV=1	0.5046
8191	829.963	4	0.1802	0.97	0.59	ESVHIPEFQKR	10		sp|Q9C0Y5|PDR1_SCHPO	ATP-binding cassette transporter pdr1 OS=Schizosaccharomyces pombe (strain 972 / ATCC 24843) GN=pdr1 PE=3 SV=1	EVIELPLKNPELFLR	8		sp|O74445|PRS10_SCHPO	Probable 26S protease subunit rpt4 OS=Schizosaccharomyces pombe (strain 972 / ATCC 24843) GN=rpt4 PE=3 SV=2	0.5046
3303	632.6127	4	0.1801	0.95	5.31	IITKEGVETR	4		sp|Q9UQY2|PSB6_SCHPO	Probable proteasome subunit beta type-6 OS=Schizosaccharomyces pombe (strain 972 / ATCC 24843) GN=pam1 PE=3 SV=1	TTTKPMPKVNK	4		sp|Q9URT4|AMS2_SCHPO	CENP-A multicopy suppressor protein 2 OS=Schizosaccharomyces pombe (strain 972 / ATCC 24843) GN=ams2 PE=1 SV=2	0.5046
4574	605.94415	5	0.1801	0.92	-3.87	QIAKFVVSLGER	4		sp|O42931|PRS7_SCHPO	26S protease regulatory subunit 7 homolog OS=Schizosaccharomyces pombe (strain 972 / ATCC 24843) GN=rpt1 PE=1 SV=2	LAQILSEENQIKR	12		sp|Q9URV3|MUG2_SCHPO	Meiotically up-regulated gene 2 protein OS=Schizosaccharomyces pombe (strain 972 / ATCC 24843) GN=mug2 PE=1 SV=1	0.5046
9734	1295.9557	3	0.1800	1.00	-4.52	SSVTSASIKSR	9		sp|O14186|YDSB_SCHPO	Uncharacterized WD repeat-containing protein C4F8.11 OS=Schizosaccharomyces pombe (strain 972 / ATCC 24843) GN=SPAC4F8.11 PE=3 SV=1	GFGFVNYANHECAQKAVDELNDK	15	57.02146@C;	sp|P31209|PABP_SCHPO	Polyadenylate-binding protein; cytoplasmic and nuclear OS=Schizosaccharomyces pombe (strain 972 / ATCC 24843) GN=pab1 PE=1 SV=2	0.5046
3137	421.92752	3	0.1800	1.00	3.67	LAGKR	4		sp|Q10353|RLP24_SCHPO&tr|O14387|O14387_SCHPM	Ribosome biogenesis protein rlp24 OS=Schizosaccharomyces pombe (strain 972 / ATCC 24843) GN=rlp24 PE=3 SV=1	KHAAR	1		sp|Q9USN8|YJY1_SCHPO	Uncharacterized protein C132.01c OS=Schizosaccharomyces pombe (strain 972 / ATCC 24843) GN=SPCC132.01c PE=1 SV=2	0.5046
2372	684.6221	4	0.1799	0.96	-3.21	KLFGII	1		sp|Q10251|IF2P_SCHPO	Eukaryotic translation initiation factor 5B OS=Schizosaccharomyces pombe (strain 972 / ATCC 24843) GN=SPAC56F8.03 PE=1 SV=1	HFEQVINEKHEDALAK	9		sp|O74762|RPN2_SCHPO	26S proteasome regulatory subunit rpn2 OS=Schizosaccharomyces pombe (strain 972 / ATCC 24843) GN=rpn2 PE=1 SV=1	0.5046
1313	496.9098	3	0.1795	0.95	2.95	KSYSR	1		sp|Q09773|MUG62_SCHPO	Meiotically up-regulated gene 62 protein OS=Schizosaccharomyces pombe (strain 972 / ATCC 24843) GN=mug62 PE=1 SV=1	MGSSSSR	1		sp|O42901|YBA9_SCHPO	Uncharacterized protein C119.09c OS=Schizosaccharomyces pombe (strain 972 / ATCC 24843) GN=SPBC119.09c PE=2 SV=3	0.5046
6834	768.1556	4	0.1794	0.98	5.25	KPVGMAKNLR	1		sp|Q9HE07|YK96_SCHPO	Uncharacterized protein C20H4.06c OS=Schizosaccharomyces pombe (strain 972 / ATCC 24843) GN=SPAC20H4.06c PE=4 SV=1	KMAIDDDINWEELAR	1		sp|O14126|PRS6A_SCHPO	26S protease regulatory subunit 6A OS=Schizosaccharomyces pombe (strain 972 / ATCC 24843) GN=tbp1 PE=3 SV=1	0.5046
3984	505.708	5	0.1793	0.97	1.45	ILKPLKHSR	6		sp|Q10292|MEK1_SCHPO	Meiosis-specific serine/threonine-protein kinase mek1 OS=Schizosaccharomyces pombe (strain 972 / ATCC 24843) GN=mek1 PE=3 SV=1	IPHTVGLSKSTR	9		sp|Q10274|MU152_SCHPO	Meiotically up-regulated gene 152 protein OS=Schizosaccharomyces pombe (strain 972 / ATCC 24843) GN=mug152 PE=1 SV=1	0.5046
3502	675.14575	4	0.1792	1.00	-4.16	MVRSISSVLAK	1		sp|Q9Y705|ALP4_SCHPO	Spindle pole body component alp4 OS=Schizosaccharomyces pombe (strain 972 / ATCC 24843) GN=alp4 PE=1 SV=1	YSKPALLPQKPK	10		sp|Q7Z992|SST6_SCHPO	ESCRT-I complex subunit vps23 OS=Schizosaccharomyces pombe (strain 972 / ATCC 24843) GN=sst6 PE=3 SV=2	0.5046
5027	748.4081	5	0.1792	0.93	-3.20	KAIDGDVTSAVCILK	1	57.02146@C;	sp|O94451|PLI1_SCHPO	E3 SUMO-protein ligase pli1 OS=Schizosaccharomyces pombe (strain 972 / ATCC 24843) GN=pli1 PE=1 SV=3	KNISSIENVPIIAEIENK	1		sp|Q9HE07|YK96_SCHPO	Uncharacterized protein C20H4.06c OS=Schizosaccharomyces pombe (strain 972 / ATCC 24843) GN=SPAC20H4.06c PE=4 SV=1	0.5046
2904	717.83356	4	0.1789	0.98	-7.66	WAKDTNR	3		sp|Q9URX9|PXR1_SCHPO	Protein pxr1 OS=Schizosaccharomyces pombe (strain 972 / ATCC 24843) GN=pxr1 PE=1 SV=1	CFDETAAPSEKESLEK	11	57.02146@C;	sp|O74503|UAF30_SCHPO	Upstream activation factor subunit spp27 OS=Schizosaccharomyces pombe (strain 972 / ATCC 24843) GN=spp27 PE=1 SV=1	0.5046
4500	695.13025	4	0.1789	0.95	5.01	YKDGVILAADSR	2		sp|O43063|PSB1_SCHPO	Probable proteasome subunit beta type-1 OS=Schizosaccharomyces pombe (strain 972 / ATCC 24843) GN=pre3 PE=3 SV=1	QLMKDVTTGALR	4		tr|S6B6U0|S6B6U0_SCHPM&sp|Q9P7T4|MRC1_SCHPO	Mediator of replication checkpoint 1 OS=Schizosaccharomyces pombe GN=mrc1 PE=4 SV=1	0.5046
6991	802.18585	4	0.1788	0.94	1.30	LDTELKITSPPR	6		sp|O59763|OCA2_SCHPO	Serine/threonine-protein kinase oca2 OS=Schizosaccharomyces pombe (strain 972 / ATCC 24843) GN=oca2 PE=1 SV=1	LSGVVEGIFQKCYAK	11	57.02146@C;	sp|O74762|RPN2_SCHPO	26S proteasome regulatory subunit rpn2 OS=Schizosaccharomyces pombe (strain 972 / ATCC 24843) GN=rpn2 PE=1 SV=1	0.5046
4054	796.39667	4	0.1788	1.00	11.13	MDMIDEAITEVVR	1		sp|P36583|PCK2_SCHPO	Protein kinase C-like 2 OS=Schizosaccharomyces pombe (strain 972 / ATCC 24843) GN=pck2 PE=1 SV=2	KDLNVCEELEFK	1	57.02146@C;	sp|O94245|YJ14_SCHPO	UPF0300 protein C737.04 OS=Schizosaccharomyces pombe (strain 972 / ATCC 24843) GN=SPCC737.04 PE=3 SV=1	0.5046
1909	464.2843	3	0.1787	0.97	8.61	KPGKR	4		sp|Q92380|REC11_SCHPO	Meiotic recombination protein rec11 OS=Schizosaccharomyces pombe (strain 972 / ATCC 24843) GN=rec11 PE=3 SV=1	HVEKR	4		sp|Q9UU81|AP1G1_SCHPO	AP-1 complex subunit gamma-1 OS=Schizosaccharomyces pombe (strain 972 / ATCC 24843) GN=apl4 PE=3 SV=1	0.5046
4749	591.134	5	0.1786	0.98	11.00	LYIDKNLVK	5		sp|O94573|YGDG_SCHPO	Uncharacterized transcriptional regulatory protein C1773.16c OS=Schizosaccharomyces pombe (strain 972 / ATCC 24843) GN=SPBC1773.16c PE=3 SV=1	VSGSELVQKYIGEGSR	9		sp|P41836|PRS8_SCHPO	26S protease regulatory subunit 8 homolog OS=Schizosaccharomyces pombe (strain 972 / ATCC 24843) GN=let1 PE=3 SV=1	0.5046
5095	561.60724	3	0.1786	0.91	8.20	EVDKY	4		sp|O42656|RIC1_SCHPO	Guanine nucleotide exchange factor subunit ric1 OS=Schizosaccharomyces pombe (strain 972 / ATCC 24843) GN=ric1 PE=1 SV=2	KDQNMEK	1		sp|Q09773|MUG62_SCHPO	Meiotically up-regulated gene 62 protein OS=Schizosaccharomyces pombe (strain 972 / ATCC 24843) GN=mug62 PE=1 SV=1	0.5046
1760	709.8677	4	0.1786	1.00	-8.95	KNTPETSVVSK	1		sp|O74889|SAC31_SCHPO	SAC3 family protein 1 OS=Schizosaccharomyces pombe (strain 972 / ATCC 24843) GN=SPCC576.05 PE=1 SV=1	MQQTYKPNTSALK	6		sp|Q9P7I2|KCC1_SCHPO	Calcium/calmodulin-dependent protein kinase type I OS=Schizosaccharomyces pombe (strain 972 / ATCC 24843) GN=cmk1 PE=1 SV=1	0.5046
3064	503.1085	5	0.1785	0.90	-7.97	MSALSTLK	1		sp|Q10142|AUR1_SCHPO	Inositol phosphorylceramide synthase catalytic subunit aur1 OS=Schizosaccharomyces pombe (strain 972 / ATCC 24843) GN=aur1 PE=1 SV=1	KYPALRPLVIIIK	1		sp|Q9UTN3|CID14_SCHPO	Poly(A) RNA polymerase cid14 OS=Schizosaccharomyces pombe (strain 972 / ATCC 24843) GN=cid14 PE=1 SV=2	0.5046
8449	1177.1514	4	0.1784	0.93	8.10	KLGLVVVR	1		sp|O74499|LSM7_SCHPO	U6 snRNA-associated Sm-like protein LSm7 OS=Schizosaccharomyces pombe (strain 972 / ATCC 24843) GN=lsm7 PE=1 SV=1	YVAGVQQKYTQSGGVRPFGVSTLIAGFDVGDNTPR	8		sp|Q10329|PSA4_SCHPO	Probable proteasome subunit alpha type-4 OS=Schizosaccharomyces pombe (strain 972 / ATCC 24843) GN=pre6 PE=3 SV=1	0.5046
4377	707.7808	5	0.1784	0.98	5.80	MIAAVEKDAVPR	1		sp|Q9HDX1|YKN4_SCHPO	Uncharacterized transcriptional regulatory protein PB1A11.04c OS=Schizosaccharomyces pombe (strain 972 / ATCC 24843) GN=SPAPB1A11.04c PE=3 SV=1	NTSSNSFVIHKCLPPLQR	11	57.02146@C;	sp|O13894|MU103_SCHPO	Meiotically up-regulated gene 103 protein OS=Schizosaccharomyces pombe (strain 972 / ATCC 24843) GN=mug103 PE=1 SV=1	0.5046
1353	451.89624	3	0.1784	0.98	2.08	MGFGK	1		sp|O59702|CLR6_SCHPO	Histone deacetylase clr6 OS=Schizosaccharomyces pombe (strain 972 / ATCC 24843) GN=clr6 PE=1 SV=1	DKETGK	2		sp|O94290|IST3_SCHPO	U2 snRNP component ist3 OS=Schizosaccharomyces pombe (strain 972 / ATCC 24843) GN=cwf29 PE=1 SV=1	0.5046
6135	671.3952	4	0.1783	0.97	8.10	VGIKPPK	4		sp|O74445|PRS10_SCHPO	Probable 26S protease subunit rpt4 OS=Schizosaccharomyces pombe (strain 972 / ATCC 24843) GN=rpt4 PE=3 SV=2	TMLVKAVANSTAANFIR	5		sp|O74894|PRS6B_SCHPO	26S protease regulatory subunit 6B homolog OS=Schizosaccharomyces pombe (strain 972 / ATCC 24843) GN=rpt3 PE=3 SV=1	0.5046
8165	634.80096	4	0.1783	0.92	-2.89	KNFFTGEDIK	1		sp|Q09772|RDH54_SCHPO	Meiotic recombination protein rdh54 OS=Schizosaccharomyces pombe (strain 972 / ATCC 24843) GN=rdh54 PE=1 SV=3	MDIESDHEPK	1		sp|O14029|SEC16_SCHPO	COPII coat assembly protein sec16 OS=Schizosaccharomyces pombe (strain 972 / ATCC 24843) GN=sec16 PE=1 SV=2	0.5046
7127	767.07135	3	0.1782	1.00	7.97	MFNIK	1		sp|O13693|YDYE_SCHPO	Uncharacterized protein C11E3.14 OS=Schizosaccharomyces pombe (strain 972 / ATCC 24843) GN=SPAC11E3.14 PE=2 SV=1	MQQTYKPNTSALK	6		sp|Q9P7I2|KCC1_SCHPO	Calcium/calmodulin-dependent protein kinase type I OS=Schizosaccharomyces pombe (strain 972 / ATCC 24843) GN=cmk1 PE=1 SV=1	0.5046
7792	696.3392	4	0.1782	0.90	-0.88	KIDALASK	1		sp|O74940|NADE_SCHPO	Putative glutamine-dependent NAD(+) synthetase OS=Schizosaccharomyces pombe (strain 972 / ATCC 24843) GN=SPCC553.02 PE=3 SV=1	EKNSSCLCGEEFSPR	2	57.02146@C;	sp|Q9HDV4|LID2_SCHPO	Lid2 complex component lid2 OS=Schizosaccharomyces pombe (strain 972 / ATCC 24843) GN=lid2 PE=1 SV=1	0.5046
1785	691.0739	4	0.1781	0.95	-8.84	MSPGLCFLK	1	57.02146@C;	sp|Q10071|STE24_SCHPO	Probable CAAX prenyl protease 1 OS=Schizosaccharomyces pombe (strain 972 / ATCC 24843) GN=SPAC3H1.05 PE=3 SV=1	CSDGVLGYSDSQKR	13	57.02146@C;	sp|P28745|RCC1_SCHPO	Protein pim1 OS=Schizosaccharomyces pombe (strain 972 / ATCC 24843) GN=pim1 PE=1 SV=2	0.5046
5092	774.90186	4	0.1777	0.95	7.49	QGQSLPIKR	8		sp|O14123|NAH2_SCHPO	Probable Na(+)/H(+) antiporter C3A11.09 OS=Schizosaccharomyces pombe (strain 972 / ATCC 24843) GN=sod22 PE=1 SV=1	EGKGEIYSFDPVGSYER	3		sp|Q9UQY2|PSB6_SCHPO	Probable proteasome subunit beta type-6 OS=Schizosaccharomyces pombe (strain 972 / ATCC 24843) GN=pam1 PE=3 SV=1	0.5046
7813	732.1771	5	0.1777	0.94	7.15	TMLNINNSSPIKPK	12		sp|Q10336|MCP6_SCHPO	Meiotic coiled-coil protein 6 OS=Schizosaccharomyces pombe (strain 972 / ATCC 24843) GN=mcp6 PE=1 SV=1	MPEYEGNCLCKAIHLK	1	57.02146@C;	sp|O14034|YEMD_SCHPO	Uncharacterized lyase C29B12.13 OS=Schizosaccharomyces pombe (strain 972 / ATCC 24843) GN=SPAC29B12.13 PE=3 SV=1	0.5046
5241	519.08936	5	0.1777	0.94	9.80	KVVAETEFR	1		sp|O74424|NU211_SCHPO	Nucleoporin nup211 OS=Schizosaccharomyces pombe (strain 972 / ATCC 24843) GN=nup211 PE=1 SV=1	LPKSVVISCNMK	3	57.02146@C;	sp|P32235|GTP1_SCHPO	GTP-binding protein 1 OS=Schizosaccharomyces pombe (strain 972 / ATCC 24843) GN=gtp1 PE=3 SV=2	0.5046
4613	682.3558	4	0.1777	0.95	7.35	MSEHTR	1		sp|Q9HGM5|DBP8_SCHPO	ATP-dependent RNA helicase dbp8 OS=Schizosaccharomyces pombe (strain 972 / ATCC 24843) GN=dbp8 PE=3 SV=1	ALQDYKPELASDPIIR	6		sp|Q9P7S2|RPN6_SCHPO	Probable 26S proteasome regulatory subunit rpn6 OS=Schizosaccharomyces pombe (strain 972 / ATCC 24843) GN=rpn6 PE=3 SV=1	0.5046
7643	715.39557	4	0.1776	0.97	5.64	MIGRTFK	1		sp|Q9UTA9|YL89_SCHPO	Uncharacterized methyltransferase C25B8.09 OS=Schizosaccharomyces pombe (strain 972 / ATCC 24843) GN=SPAC25B8.09 PE=3 SV=1	CVVHLNDASVAAKLLMK	13	57.02146@C;	sp|O74762|RPN2_SCHPO	26S proteasome regulatory subunit rpn2 OS=Schizosaccharomyces pombe (strain 972 / ATCC 24843) GN=rpn2 PE=1 SV=1	0.5046
8811	750.08813	3	0.1776	0.96	-3.80	KPDLKK	5		sp|Q9HE05|UFD2_SCHPO	Ubiquitin conjugation factor E4 OS=Schizosaccharomyces pombe (strain 972 / ATCC 24843) GN=ufd2 PE=2 SV=1	MNLLSHQLRDR	1		sp|Q9P7M4|YIOE_SCHPO	Uncharacterized protein SPAP27G11.14c OS=Schizosaccharomyces pombe (strain 972 / ATCC 24843) GN=SPAP27G11.14c PE=4 SV=1	0.5046
6410	867.8286	3	0.1773	0.98	-9.58	KLLHDVDLK	1		sp|Q10351|PIGS_SCHPO	GPI transamidase component PIG-S homolog OS=Schizosaccharomyces pombe (strain 972 / ATCC 24843) GN=gpi17 PE=3 SV=1	KLNQIIQGNDIK	1		sp|Q9Y7U5|RGF3_SCHPO	Rho1 guanine nucleotide exchange factor 3 OS=Schizosaccharomyces pombe (strain 972 / ATCC 24843) GN=rgf3 PE=1 SV=1	0.5046
10237	900.2161	4	0.1772	0.97	10.93	MTASKAWEVDTCR	5	57.02146@C;	sp|Q96WV5|COPA_SCHPO	Putative coatomer subunit alpha OS=Schizosaccharomyces pombe (strain 972 / ATCC 24843) GN=SPBPJ4664.04 PE=1 SV=1	QLEHAAIVLGNNELKEK	15		sp|O13799|YE02_SCHPO	Uncharacterized helicase C17H9.02 OS=Schizosaccharomyces pombe (strain 972 / ATCC 24843) GN=SPAC17H9.02 PE=1 SV=1	0.5046
6873	682.8462	4	0.1772	0.97	-6.71	IEKHYDTPLR	3		sp|O60106|YOXA_SCHPO	LON peptidase N-terminal domain and RING finger protein C14F5.10c OS=Schizosaccharomyces pombe (strain 972 / ATCC 24843) GN=SPBC14F5.10c PE=3 SV=1	YSEIKTYSSNK	5		sp|Q9P3W4|DIL1_SCHPO	Dynein intermediate light chain dil1 OS=Schizosaccharomyces pombe (strain 972 / ATCC 24843) GN=dil1 PE=1 SV=2	0.5046
3907	483.5135	4	0.1771	0.97	2.97	AKEYR	2		sp|Q9Y7S4|YQO5_SCHPO&sp|O59699|YN42_SCHPO	Uncharacterized transporter C569.05c OS=Schizosaccharomyces pombe (strain 972 / ATCC 24843) GN=SPCC569.05c PE=3 SV=1	YEQKITAFK	4		sp|O94396|PUS1_SCHPO	tRNA pseudouridine synthase 1 OS=Schizosaccharomyces pombe (strain 972 / ATCC 24843) GN=pus1 PE=1 SV=1	0.5046
7361	933.3195	5	0.1771	0.79	0.94	KLLLLLK	1		sp|Q9HDX9|SYEM_SCHPO	Glutamate--tRNA ligase; mitochondrial OS=Schizosaccharomyces pombe (strain 972 / ATCC 24843) GN=mse1 PE=3 SV=1	YVAGVQQKYTQSGGVRPFGVSTLIAGFDVGDNTPR	8		sp|Q10329|PSA4_SCHPO	Probable proteasome subunit alpha type-4 OS=Schizosaccharomyces pombe (strain 972 / ATCC 24843) GN=pre6 PE=3 SV=1	0.5046
2882	591.3291	5	0.1770	0.95	0.66	AEKETNR	3		sp|P41003|SMC2_SCHPO	Structural maintenance of chromosomes protein 2 OS=Schizosaccharomyces pombe (strain 972 / ATCC 24843) GN=cut14 PE=1 SV=2	DHAFVNLEKLLLVLTSR	9		sp|O13776|FT105_SCHPO	Ubp5-interacting protein ftp105 OS=Schizosaccharomyces pombe (strain 972 / ATCC 24843) GN=ftp105 PE=1 SV=2	0.5046
2354	506.086	5	0.1769	0.99	-6.96	SPVKQLGR	4		sp|O13839|FIN1_SCHPO	G2-specific protein kinase fin1 OS=Schizosaccharomyces pombe (strain 972 / ATCC 24843) GN=fin1 PE=3 SV=1	AIKVAHEAFLSYR	3		sp|Q9US47|SSDH1_SCHPO	Putative succinate-semialdehyde dehydrogenase C1002.12c [NADP(+)] OS=Schizosaccharomyces pombe (strain 972 / ATCC 24843) GN=SPAC1002.12c PE=3 SV=2	0.5046
3253	593.32996	4	0.1769	0.92	8.76	ATCFCHKK	7	57.02146@C;	sp|O74366|TFB4_SCHPO	RNA polymerase II transcription factor B subunit 4 OS=Schizosaccharomyces pombe (strain 972 / ATCC 24843) GN=tfb4 PE=1 SV=1	AKVSSLPKPVR	2		sp|P28745|RCC1_SCHPO	Protein pim1 OS=Schizosaccharomyces pombe (strain 972 / ATCC 24843) GN=pim1 PE=1 SV=2	0.5046
5654	764.1332	4	0.1768	0.95	-10.96	DKTNDQITVDAAK	2		sp|O14254|IDHP_SCHPO	Probable isocitrate dehydrogenase [NADP]; mitochondrial OS=Schizosaccharomyces pombe (strain 972 / ATCC 24843) GN=idp1 PE=3 SV=2	STITNTAMKDFLR	9		sp|P78854|PLB1_SCHPO	Lysophospholipase 1 OS=Schizosaccharomyces pombe (strain 972 / ATCC 24843) GN=plb1 PE=2 SV=2	0.5046
10059	1305.9617	3	0.1767	1.00	-6.11	AKVENIILTDECLDK	2	57.02146@C;	sp|Q9C0X6|RUVB1_SCHPO	RuvB-like helicase 1 OS=Schizosaccharomyces pombe (strain 972 / ATCC 24843) GN=rvb1 PE=3 SV=1	MFEVEYLIKDCDDVNK	1	57.02146@C;	sp|Q10357|CCS1_SCHPO	Superoxide dismutase 1 copper chaperone OS=Schizosaccharomyces pombe (strain 972 / ATCC 24843) GN=ccs1 PE=3 SV=1	0.5046
1067	400.88797	3	0.1767	1.00	-5.90	EGKGN	3		sp|Q10262|MU115_SCHPO	Meiotically up-regulated gene 115 protein OS=Schizosaccharomyces pombe (strain 972 / ATCC 24843) GN=mug115 PE=1 SV=1	LGNKK	4		sp|Q10058|YAM3_SCHPO	Putative oxidoreductase C1F5.03c OS=Schizosaccharomyces pombe (strain 972 / ATCC 24843) GN=SPAC1F5.03c PE=3 SV=1	0.5046
8094	666.85315	4	0.1767	0.99	-1.37	LTFFKPSNTK	5		sp|P30290|MIK1_SCHPO	Mitosis inhibitor protein kinase mik1 OS=Schizosaccharomyces pombe (strain 972 / ATCC 24843) GN=mik1 PE=3 SV=1	VCEAPVLDGEKK	11	57.02146@C;	sp|P41389|MCM5_SCHPO	DNA replication licensing factor mcm5 OS=Schizosaccharomyces pombe (strain 972 / ATCC 24843) GN=mcm5 PE=1 SV=2	0.5046
4295	532.89777	5	0.1767	1.00	11.02	QINFLKK	6		sp|Q1MTR1|IRC3_SCHPO	Putative mitochondrial ATP-dependent helicase irc3 OS=Schizosaccharomyces pombe (strain 972 / ATCC 24843) GN=irc3 PE=3 SV=2	LLGFKDSYFMFHK	5		sp|O74792|SNF59_SCHPO	SWI/SNF global transcription activator complex subunit snf59 OS=Schizosaccharomyces pombe (strain 972 / ATCC 24843) GN=snf59 PE=1 SV=1	0.5046
1853	563.6889	5	0.1765	0.88	9.63	KYSLDSDR	1		sp|Q9Y805|CWC25_SCHPO	Pre-mRNA-splicing factor cwf25 OS=Schizosaccharomyces pombe (strain 972 / ATCC 24843) GN=cwf25 PE=1 SV=1	MSTTTMNIASAPIEVK	1		sp|O14357|GPI1_SCHPO	N-acetylglucosaminyl-phosphatidylinositol biosynthetic protein gpi1 OS=Schizosaccharomyces pombe (strain 972 / ATCC 24843) GN=gpi1 PE=2 SV=1	0.5046
5751	815.43646	4	0.1765	0.99	7.87	EDIDKEVAK	5		sp|O43011|SYH_SCHPO	Histidine--tRNA ligase; mitochondrial OS=Schizosaccharomyces pombe (strain 972 / ATCC 24843) GN=hts1 PE=1 SV=2	EDITLITKIPDSLQGFER	8		sp|Q9USV2|YHH5_SCHPO	Uncharacterized oxidoreductase C28F2.05 OS=Schizosaccharomyces pombe (strain 972 / ATCC 24843) GN=SPBC28F2.05c PE=3 SV=1	0.5046
5283	846.9383	4	0.1765	0.94	-9.16	KESIIDNTDPEIVK	1		sp|Q9US10|YK68_SCHPO	Uncharacterized membrane protein C6F6.13c OS=Schizosaccharomyces pombe (strain 972 / ATCC 24843) GN=SPAC607.08c PE=3 SV=1	ISENPTTLSSKVENK	11		sp|Q9P6M8|PABPX_SCHPO	mRNA export factor crp79 OS=Schizosaccharomyces pombe (strain 972 / ATCC 24843) GN=crp79 PE=2 SV=2	0.5046
1254	637.3412	5	0.1764	0.99	9.59	TPVVFYVKQMVGK	8		sp|Q09761|SLD3_SCHPO	DNA replication regulator sld3 OS=Schizosaccharomyces pombe (strain 972 / ATCC 24843) GN=sld3 PE=1 SV=3	CTKIIENEQSAEK	3	57.02146@C;	sp|O42931|PRS7_SCHPO	26S protease regulatory subunit 7 homolog OS=Schizosaccharomyces pombe (strain 972 / ATCC 24843) GN=rpt1 PE=1 SV=2	0.5046
2291	654.13043	4	0.1763	0.97	-7.48	MGLPPK	1		sp|O94241|ARP6_SCHPO	Actin-like protein arp6 OS=Schizosaccharomyces pombe (strain 972 / ATCC 24843) GN=arp6 PE=3 SV=1	YPLLHSKIHLAISTLK	7		sp|O94368|PPR1_SCHPO	Pentatricopeptide repeat-containing protein 1; mitochondrial OS=Schizosaccharomyces pombe (strain 972 / ATCC 24843) GN=ppr1 PE=4 SV=1	0.5046
9301	797.42145	3	0.1763	0.99	7.36	SSDSKATLIK	5		sp|Q9P6M0|SLX4_SCHPO	Structure-specific endonuclease subunit slx4 OS=Schizosaccharomyces pombe (strain 972 / ATCC 24843) GN=slx4 PE=1 SV=1	SKDEYASLYK	2		sp|Q8WZK0|US107_SCHPO	U1 snRNP-associated protein usp107 OS=Schizosaccharomyces pombe (strain 972 / ATCC 24843) GN=usp107 PE=1 SV=1	0.5046
3788	966.2578	4	0.1761	0.97	7.52	SEIASLNSQLAKQK	12		sp|Q10496|GYP51_SCHPO	GTPase activating protein Gyp51 OS=Schizosaccharomyces pombe (strain 972 / ATCC 24843) GN=gyp51 PE=3 SV=1	VVDVETTTTKSSTAETNAPEK	10		sp|Q9HDY4|YK16_SCHPO	Putative ATP-dependent RNA helicase PB1A10.06c OS=Schizosaccharomyces pombe (strain 972 / ATCC 24843) GN=SPAPB1A10.06c PE=3 SV=1	0.5046
3758	795.67084	4	0.1760	0.98	0.08	KGTPHDFVLIK	1		sp|Q9P6L2|RKM4_SCHPO	Ribosomal lysine N-methyltransferase 4 OS=Schizosaccharomyces pombe (strain 972 / ATCC 24843) GN=set13 PE=3 SV=2	EEAYQTLKNSYNSLK	8		sp|O42903|YBAC_SCHPO	GRIP domain-containing protein C119.12 OS=Schizosaccharomyces pombe (strain 972 / ATCC 24843) GN=SPBC119.12 PE=2 SV=1	0.5046
3981	682.56964	5	0.1758	0.96	5.16	ATHTQDVLGEKGR	11		sp|O60128|RS3_SCHPO	40S ribosomal protein S3 OS=Schizosaccharomyces pombe (strain 972 / ATCC 24843) GN=rps3 PE=1 SV=1	EYLHLPAEVVPATHKR	15		sp|O13614|RS10B_SCHPO&sp|O14112|RS10A_SCHPO	40S ribosomal protein S10-B OS=Schizosaccharomyces pombe (strain 972 / ATCC 24843) GN=rps10b PE=3 SV=1	0.5046
7731	1150.8625	4	0.1758	0.92	-4.35	FFVSSSFTLAVNVIAKR	16		sp|Q9UQW9|DCOR_SCHPO	Ornithine decarboxylase OS=Schizosaccharomyces pombe (strain 972 / ATCC 24843) GN=spe1 PE=2 SV=1	LYQVEYAFKAFNNAGITSVGVTGK	9		sp|O94517|PSA1_SCHPO	Probable proteasome subunit alpha type-1 OS=Schizosaccharomyces pombe (strain 972 / ATCC 24843) GN=SPBC646.16 PE=3 SV=1	0.5046
2990	792.1461	4	0.1756	0.88	3.55	KHLDAEVQK	1		sp|P41878|RPN11_SCHPO	26S proteasome regulatory subunit rpn11 OS=Schizosaccharomyces pombe (strain 972 / ATCC 24843) GN=rpn11 PE=1 SV=2	YPMDAHKSELEGVEEAR	7		sp|O42897|RPN3_SCHPO	Probable 26S proteasome regulatory subunit rpn3 OS=Schizosaccharomyces pombe (strain 972 / ATCC 24843) GN=rpn3 PE=3 SV=2	0.5046
5120	1009.2414	3	0.1756	0.96	-7.83	KLFISNEIQK	1		sp|O14000|SYMM_SCHPO	Probable methionine--tRNA ligase; mitochondrial OS=Schizosaccharomyces pombe (strain 972 / ATCC 24843) GN=SPAC27E2.06c PE=3 SV=1	LIDASTVKHVFPITK	8		sp|O94517|PSA1_SCHPO	Probable proteasome subunit alpha type-1 OS=Schizosaccharomyces pombe (strain 972 / ATCC 24843) GN=SPBC646.16 PE=3 SV=1	0.5046
5476	948.96594	4	0.1756	0.98	-3.80	AVMSDGKHR	7		sp|P40996|SCD2_SCHPO	Protein scd2/ral3 OS=Schizosaccharomyces pombe (strain 972 / ATCC 24843) GN=scd2 PE=3 SV=1	VADPNENNKYPICSIISYTELSK	9	57.02146@C;	sp|Q76PC7|IF3M_SCHPO	Probable translation initiation factor; mitochondrial OS=Schizosaccharomyces pombe (strain 972 / ATCC 24843) GN=SPBC18E5.13 PE=3 SV=2	0.5046
2199	652.62976	4	0.1755	0.96	9.93	NVTSKLSQK	5		sp|O14002|MAK2_SCHPO	Peroxide stress-activated histidine kinase mak2 OS=Schizosaccharomyces pombe (strain 972 / ATCC 24843) GN=mak2 PE=3 SV=1	LQSSIVHSPEKLK	11		sp|Q10173|NUF2_SCHPO	Kinetochore protein nuf2 OS=Schizosaccharomyces pombe (strain 972 / ATCC 24843) GN=nuf2 PE=1 SV=1	0.5046
1679	652.5972	4	0.1755	1.00	3.37	CKIDIK	2	57.02146@C;	sp|Q9UTH1|TRM13_SCHPO	tRNA:m(4)X modification enzyme TRM13 OS=Schizosaccharomyces pombe (strain 972 / ATCC 24843) GN=trm13 PE=3 SV=2	KQDNEVELYSIDLK	1		sp|Q9Y7J9|MCP5_SCHPO	Meiotic coiled-coil protein 5 OS=Schizosaccharomyces pombe (strain 972 / ATCC 24843) GN=mcp5 PE=1 SV=1	0.5046
10527	751.6546	4	0.1754	0.95	1.38	MSTPLIPPAPPK	1		sp|Q9P7V8|MPCP_SCHPO	Probable mitochondrial phosphate carrier protein OS=Schizosaccharomyces pombe (strain 972 / ATCC 24843) GN=SPBC1703.13c PE=3 SV=1	TFETKPPQGMEPKK	13		sp|O59709|GIT7_SCHPO	Glucose-insensitive transcription protein 7 OS=Schizosaccharomyces pombe (strain 972 / ATCC 24843) GN=git7 PE=3 SV=2	0.5046
9501	875.1323	3	0.1754	0.97	-6.05	MSILAGFK	1		sp|O42844|KCC2_SCHPO	Calcium/calmodulin-dependent protein kinase type II OS=Schizosaccharomyces pombe (strain 972 / ATCC 24843) GN=cmk2 PE=1 SV=1	GSITKQPVACLNGFK	5	57.02146@C;	sp|O13985|YEG3_SCHPO	Uncharacterized WD repeat-containing protein C26H5.03 OS=Schizosaccharomyces pombe (strain 972 / ATCC 24843) GN=SPAC26H5.03 PE=1 SV=2	0.5046
3035	614.6122	4	0.1753	0.90	3.08	DPLKAVNVLK	4		sp|O14423|CBH1_SCHPO	CENP-B homolog protein 1 OS=Schizosaccharomyces pombe (strain 972 / ATCC 24843) GN=cbh1 PE=1 SV=2	VASKVSVTMATK	4		sp|O13601|RSP1_SCHPO	DnaJ-related protein rsp1 OS=Schizosaccharomyces pombe (strain 972 / ATCC 24843) GN=rsp1 PE=1 SV=1	0.5046
6039	692.14154	4	0.1752	0.99	10.86	MGILK	1		sp|O43033|YGU4_SCHPO	Uncharacterized methyltransferase C3B9.04; mitochondrial OS=Schizosaccharomyces pombe (strain 972 / ATCC 24843) GN=SPBC3B9.04 PE=3 SV=1	QIQPKTFANLVSSTLYEK	5		sp|Q9Y7T8|PSB3_SCHPO	Probable proteasome subunit beta type-3 OS=Schizosaccharomyces pombe (strain 972 / ATCC 24843) GN=pup3 PE=3 SV=1	0.5046
9519	898.7199	4	0.1751	0.99	-1.84	IKSIIVQFSER	2		sp|P26674|STE6_SCHPO	Protein ste6 OS=Schizosaccharomyces pombe (strain 972 / ATCC 24843) GN=ste6 PE=3 SV=1	LYIWMKDGDSTETSLTFK	6		sp|O94711|GYP2_SCHPO	GTPase-activating protein gyp2 OS=Schizosaccharomyces pombe (strain 972 / ATCC 24843) GN=gyp2 PE=3 SV=1	0.5046
6489	899.45715	4	0.1751	0.97	-11.01	VNDGSAIKADEIR	8		sp|O59729|SLPI_SCHPO	Uncharacterized protein slp1 OS=Schizosaccharomyces pombe (strain 972 / ATCC 24843) GN=slp1 PE=3 SV=1	SEQSLEWVQMPGKTKPPK	15		sp|Q9UT06|YLWB_SCHPO	Uncharacterized GTP-binding protein P8A3.11c; mitochondrial OS=Schizosaccharomyces pombe (strain 972 / ATCC 24843) GN=SPAP8A3.11c PE=3 SV=1	0.5046
6165	1016.7554	4	0.1749	1.00	8.95	LGWDGLKK	7		sp|O59710|ADRO_SCHPO	Probable NADPH:adrenodoxin oxidoreductase; mitochondrial OS=Schizosaccharomyces pombe (strain 972 / ATCC 24843) GN=arh1 PE=3 SV=1	FHCQDDIEDWKAIHWVNEIESNPK	11	57.02146@C;	sp|Q09140|UGGG_SCHPO	UDP-glucose:glycoprotein glucosyltransferase OS=Schizosaccharomyces pombe (strain 972 / ATCC 24843) GN=gpt1 PE=1 SV=2	0.5046
8588	896.0136	4	0.1749	0.96	9.82	KFIILTK	1		sp|Q6LA55|YF49_SCHPO	UPF0648 protein C3H5.09c OS=Schizosaccharomyces pombe (strain 972 / ATCC 24843) GN=SPAC3H5.09c PE=3 SV=2	VHEVGDDLVIGASGFEADALALVKR	24		sp|Q9UQY2|PSB6_SCHPO	Probable proteasome subunit beta type-6 OS=Schizosaccharomyces pombe (strain 972 / ATCC 24843) GN=pam1 PE=3 SV=1	0.5046
8895	644.076	4	0.1748	0.98	6.93	KGSELK	1		sp|O59727|YHX7_SCHPO	Protein PBDC1 homolog OS=Schizosaccharomyces pombe (strain 972 / ATCC 24843) GN=SPBC3E7.07c PE=3 SV=1	AEEKSDAESMAPSTPPK	4		sp|O14360|NAF1_SCHPO	H/ACA ribonucleoprotein complex non-core subunit NAF1 OS=Schizosaccharomyces pombe (strain 972 / ATCC 24843) GN=naf1 PE=1 SV=1	0.5046
6327	686.6308	4	0.1748	0.94	9.17	KGVNYQSHGLK	1		sp|O13921|MSH1_SCHPO	MutS protein homolog 1 OS=Schizosaccharomyces pombe (strain 972 / ATCC 24843) GN=msh1 PE=3 SV=2	LTNIEFKTAPNK	7		sp|O94552|FUMH_SCHPO	Fumarate hydratase; mitochondrial OS=Schizosaccharomyces pombe (strain 972 / ATCC 24843) GN=fum1 PE=3 SV=3	0.5046
6727	744.6359	5	0.1748	0.97	1.38	LISVKPLRSK	5		sp|Q09704|RRP4_SCHPO	Exosome complex component rrp4 OS=Schizosaccharomyces pombe (strain 972 / ATCC 24843) GN=rrp4 PE=3 SV=1	LHQVEYALEAIKQGSATVGLVSK	12		sp|O14250|PSA6_SCHPO	Probable proteasome subunit alpha type-6 OS=Schizosaccharomyces pombe (strain 972 / ATCC 24843) GN=SPAC6G10.04c PE=3 SV=1	0.5046
8928	868.1988	4	0.1747	0.99	1.41	QKPSGKFEEGTGGR	2		sp|O59838|HSP7F_SCHPO	Heat shock protein homolog pss1 OS=Schizosaccharomyces pombe (strain 972 / ATCC 24843) GN=pss1 PE=1 SV=2	LNFQGKPFTFVVMNGR	6		sp|O13801|YE04_SCHPO	Uncharacterized RNA-binding protein C17H9.04c OS=Schizosaccharomyces pombe (strain 972 / ATCC 24843) GN=SPAC17H9.04c PE=1 SV=1	0.5046
1699	658.6153	4	0.1746	1.00	-1.49	MQAKLGIK	4		sp|Q9HFE6|YNW6_SCHPO	Uncharacterized RNA-binding protein P16F5.06 OS=Schizosaccharomyces pombe (strain 972 / ATCC 24843) GN=SPBP16F5.06 PE=1 SV=1	KMHLYYFSIYLK	1		sp|O94726|MNL1_SCHPO	ER degradation-enhancing alpha-mannosidase-like protein 1 OS=Schizosaccharomyces pombe (strain 972 / ATCC 24843) GN=mnl1 PE=3 SV=2	0.5046
3123	687.1308	4	0.1746	0.96	3.29	NKVLVK	2		sp|P41836|PRS8_SCHPO	26S protease regulatory subunit 8 homolog OS=Schizosaccharomyces pombe (strain 972 / ATCC 24843) GN=let1 PE=3 SV=1	HFEQVINEKHEDALAK	9		sp|O74762|RPN2_SCHPO	26S proteasome regulatory subunit rpn2 OS=Schizosaccharomyces pombe (strain 972 / ATCC 24843) GN=rpn2 PE=1 SV=1	0.5046
312	532.2463	3	0.1746	0.88	-8.27	MAENNK	1		sp|G2TRR1|GEMI7_SCHPO	Gem-associated protein 7 homolog OS=Schizosaccharomyces pombe (strain 972 / ATCC 24843) GN=new17 PE=2 SV=1	CMQKGK	4	57.02146@C;	sp|Q10292|MEK1_SCHPO	Meiosis-specific serine/threonine-protein kinase mek1 OS=Schizosaccharomyces pombe (strain 972 / ATCC 24843) GN=mek1 PE=3 SV=1	0.5046
2964	522.4846	5	0.1745	0.92	-5.15	KWDELSVK	1		sp|O94443|YFE9_SCHPO	Uncharacterized exonuclease C637.09 OS=Schizosaccharomyces pombe (strain 972 / ATCC 24843) GN=SPAC637.09 PE=3 SV=2	SPSSRKPLPASPSR	6		sp|P22987|KIN1_SCHPO	Protein kinase kin1 OS=Schizosaccharomyces pombe (strain 972 / ATCC 24843) GN=kin1 PE=1 SV=3	0.5046
4644	647.60736	4	0.1745	0.98	-5.66	EEKGSFVK	3		sp|O94349|YCB5_SCHPO	Uncharacterized membrane protein C61.05 OS=Schizosaccharomyces pombe (strain 972 / ATCC 24843) GN=SPCC61.05 PE=3 SV=1	MILYIVLPFYVR	1		sp|P87109|YDK2_SCHPO	Probable phospholipase C20G8.02; mitochondrial OS=Schizosaccharomyces pombe (strain 972 / ATCC 24843) GN=SPAC20G8.02 PE=3 SV=1	0.5046
2950	529.0847	5	0.1744	0.97	10.26	MEKGHSDLPR	1		sp|O13941|YEPB_SCHPO	Uncharacterized beta-glucan synthesis-associated protein C23H3.11c OS=Schizosaccharomyces pombe (strain 972 / ATCC 24843) GN=SPAC23H3.11c PE=3 SV=1	KSLSVLSLDNMK	1		sp|Q9Y7R5|INS1_SCHPO	INSIG family protein OS=Schizosaccharomyces pombe (strain 972 / ATCC 24843) GN=ins1 PE=1 SV=1	0.5046
5144	597.69415	5	0.1743	0.91	-4.99	LKLAELNTR	2		sp|O94255|CAN_SCHPO	Carbonic anhydrase OS=Schizosaccharomyces pombe (strain 972 / ATCC 24843) GN=SPBP8B7.05c PE=1 SV=2	SSNFCSSKDNCLTNR	8	57.02146@C;	sp|O42654|MU134_SCHPO	Meiotically up-regulated gene 134 protein OS=Schizosaccharomyces pombe (strain 972 / ATCC 24843) GN=mug134 PE=1 SV=1	0.5046
6204	644.66077	4	0.1741	1.00	0.76	LLKTK	3		sp|Q9UUG1|RPF2_SCHPO&sp|O13747|EPT1_SCHPO	Ribosome production factor 2 homolog OS=Schizosaccharomyces pombe (strain 972 / ATCC 24843) GN=SPAC926.08c PE=1 SV=1	KYIPNPVLVIIDVKPK	14		sp|O74440|RPN8_SCHPO	26S proteasome regulatory subunit rpn8 OS=Schizosaccharomyces pombe (strain 972 / ATCC 24843) GN=rpn8 PE=3 SV=1	0.5046
3407	743.3783	4	0.1740	1.00	-3.70	LKQITQYVG	2		sp|O59808|BADH_SCHPO	Probable betaine aldehyde dehydrogenase OS=Schizosaccharomyces pombe (strain 972 / ATCC 24843) GN=meu8 PE=2 SV=1	MEQIRPFSDNYLDR	1		sp|Q10098|YAP1_SCHPO	Uncharacterized protein C15F9.01c OS=Schizosaccharomyces pombe (strain 972 / ATCC 24843) GN=SPAC15F9.01c PE=4 SV=1	0.5046
4868	802.2119	4	0.1738	0.94	10.13	MFSILKQGVISK	1		sp|O94629|SRO1_SCHPO	Stress-responsive protein 1 OS=Schizosaccharomyces pombe (strain 972 / ATCC 24843) GN=sro1 PE=2 SV=1	KAIPALTTTSDMSIIR	1		sp|Q9USZ0|WDR6_SCHPO	Uncharacterized WD repeat-containing protein C1306.02 OS=Schizosaccharomyces pombe (strain 972 / ATCC 24843) GN=SPBC1306.02 PE=3 SV=1	0.5046
5280	861.8341	5	0.1738	0.99	-2.38	LYFCKLAK	5	57.02146@C;	sp|Q92349|MUG79_SCHPO	Meiotically up-regulated gene 79 protein OS=Schizosaccharomyces pombe (strain 972 / ATCC 24843) GN=mug79 PE=1 SV=1	YQKPVDTEEENDKNPPPLDEGDIELLK	3		sp|O42931|PRS7_SCHPO	26S protease regulatory subunit 7 homolog OS=Schizosaccharomyces pombe (strain 972 / ATCC 24843) GN=rpt1 PE=1 SV=2	0.5046
7384	717.4196	4	0.1737	0.98	6.05	HKIPLISSK	2		sp|Q9HGM3|YTA12_SCHPO	Mitochondrial respiratory chain complexes assembly protein rca1 OS=Schizosaccharomyces pombe (strain 972 / ATCC 24843) GN=yta12 PE=3 SV=1	NSLHPVDDLKALSVAK	10		sp|O42869|YF75_SCHPO	Uncharacterized protein C3G9.05 OS=Schizosaccharomyces pombe (strain 972 / ATCC 24843) GN=SPAC3G9.05 PE=1 SV=1	0.5046
3458	533.1078	5	0.1736	0.95	5.87	KALLITFK	1		sp|O14139|HRP3_SCHPO	Chromodomain helicase hrp3 OS=Schizosaccharomyces pombe (strain 972 / ATCC 24843) GN=hrp3 PE=1 SV=1	VTSKLLEQEESAEK	4		sp|Q09682|PSA3_SCHPO	Probable proteasome subunit alpha type-3 OS=Schizosaccharomyces pombe (strain 972 / ATCC 24843) GN=SPAC13C5.01c PE=3 SV=1	0.5046
3950	582.92444	5	0.1735	0.94	3.61	DKDIILISFVR	2		sp|Q9URU2|DNA2_SCHPO	DNA replication ATP-dependent helicase/nuclease dna2 OS=Schizosaccharomyces pombe (strain 972 / ATCC 24843) GN=dna2 PE=1 SV=2	EIAMEHQMPLKK	11		sp|Q9HDX9|SYEM_SCHPO	Glutamate--tRNA ligase; mitochondrial OS=Schizosaccharomyces pombe (strain 972 / ATCC 24843) GN=mse1 PE=3 SV=1	0.5046
3065	489.8788	5	0.1735	1.00	2.70	ILSKK	4		sp|O13674|MUG24_SCHPO&sp|Q9US33|SAT_SCHPO&sp|Q9P7J0|YJNG_SCHPO	Meiotically up-regulated gene 24 protein OS=Schizosaccharomyces pombe (strain 972 / ATCC 24843) GN=mug24 PE=1 SV=1	FLSKTLDSNSLTHEK	4		sp|Q09682|PSA3_SCHPO	Probable proteasome subunit alpha type-3 OS=Schizosaccharomyces pombe (strain 972 / ATCC 24843) GN=SPAC13C5.01c PE=3 SV=1	0.5046
2225	646.7409	5	0.1732	0.95	-6.81	SKIIQVLEELQSR	2		sp|Q9UUE5|NUP85_SCHPO	Nucleoporin nup85 OS=Schizosaccharomyces pombe (strain 972 / ATCC 24843) GN=nup85 PE=1 SV=1	CTKIIENEQSAEK	3	57.02146@C;	sp|O42931|PRS7_SCHPO	26S protease regulatory subunit 7 homolog OS=Schizosaccharomyces pombe (strain 972 / ATCC 24843) GN=rpt1 PE=1 SV=2	0.5046
4757	612.3595	4	0.1732	0.98	6.09	SAVIKTSTR	5		sp|O14126|PRS6A_SCHPO	26S protease regulatory subunit 6A OS=Schizosaccharomyces pombe (strain 972 / ATCC 24843) GN=tbp1 PE=3 SV=1	QIAKFVVSLGER	4		sp|O42931|PRS7_SCHPO	26S protease regulatory subunit 7 homolog OS=Schizosaccharomyces pombe (strain 972 / ATCC 24843) GN=rpt1 PE=1 SV=2	0.5046
9747	898.9751	4	0.1731	0.99	10.67	IKSIIVQFSER	2		sp|P26674|STE6_SCHPO	Protein ste6 OS=Schizosaccharomyces pombe (strain 972 / ATCC 24843) GN=ste6 PE=3 SV=1	ESNSCSTISINKEDEVVPK	12	57.02146@C;	sp|O14303|YE87_SCHPO	Uncharacterized protein C9G1.07 OS=Schizosaccharomyces pombe (strain 972 / ATCC 24843) GN=SPAC9G1.07 PE=4 SV=1	0.5046
2169	595.5674	4	0.1730	0.97	-5.75	AYSLKGYK	5		sp|O94266|THI22_SCHPO	Putative hydroxymethylpyrimidine/phosphomethylpyrimidine kinase 2 OS=Schizosaccharomyces pombe (strain 972 / ATCC 24843) GN=SPBP8B7.18c PE=3 SV=1	YSKAIMQSGLSK	3		sp|O14248|TEA3_SCHPO	Tip elongation aberrant protein 3 OS=Schizosaccharomyces pombe (strain 972 / ATCC 24843) GN=tea3 PE=1 SV=1	0.5046
7783	916.952	4	0.1730	1.00	7.33	KDATCPHCGNMTVK	1	57.02146@C;	sp|O60140|YNS9_SCHPO	Uncharacterized protein C18H10.09 OS=Schizosaccharomyces pombe (strain 972 / ATCC 24843) GN=SPBC18H10.09 PE=3 SV=2	FSHKPEAYNSFLDILK	4		sp|Q09750|PST1_SCHPO	Paired amphipathic helix protein pst1 OS=Schizosaccharomyces pombe (strain 972 / ATCC 24843) GN=pst1 PE=1 SV=1	0.5046
2963	633.9168	5	0.1730	0.95	1.08	KHLDAEVQK	1		sp|P41878|RPN11_SCHPO	26S proteasome regulatory subunit rpn11 OS=Schizosaccharomyces pombe (strain 972 / ATCC 24843) GN=rpn11 PE=1 SV=2	YPMDAHKSELEGVEEAR	7		sp|O42897|RPN3_SCHPO	Probable 26S proteasome regulatory subunit rpn3 OS=Schizosaccharomyces pombe (strain 972 / ATCC 24843) GN=rpn3 PE=3 SV=2	0.5046
936	440.44003	5	0.1730	0.97	10.78	KNVADLQK	1		sp|Q02787|PURA_SCHPO	Adenylosuccinate synthetase OS=Schizosaccharomyces pombe (strain 972 / ATCC 24843) GN=ade2 PE=1 SV=2	QMEKEEVPR	4		sp|Q09903|DRS1_SCHPO	ATP-dependent RNA helicase drs1 OS=Schizosaccharomyces pombe (strain 972 / ATCC 24843) GN=drs1 PE=3 SV=1	0.5046
3430	689.1519	4	0.1729	0.99	-1.60	EILSTIKQLK	7		sp|Q09684|KAR5_SCHPO	Nuclear fusion protein tht1 OS=Schizosaccharomyces pombe (strain 972 / ATCC 24843) GN=tht1 PE=1 SV=2	KPTSELAIGASLEK	1		sp|O94579|PSA2_SCHPO	Probable proteasome subunit alpha type-2 OS=Schizosaccharomyces pombe (strain 972 / ATCC 24843) GN=pre8 PE=3 SV=1	0.5046
1582	957.11066	3	0.1728	0.96	-3.40	MVMQER	1		sp|Q8TFG6|PPK18_SCHPO	Serine/threonine-protein kinase ppk18 OS=Schizosaccharomyces pombe (strain 972 / ATCC 24843) GN=ppk18 PE=3 SV=2	MSLLRWMGMNSPGSTDR	1		sp|Q9P7V9|UBP9_SCHPO	Probable ubiquitin carboxyl-terminal hydrolase 9 OS=Schizosaccharomyces pombe (strain 972 / ATCC 24843) GN=ubp9 PE=1 SV=1	0.5046
3457	685.60547	4	0.1727	0.97	2.41	MAIELGER	1		sp|Q9P375|YLM6_SCHPO	Uncharacterized rhomboid protein C19B12.06c OS=Schizosaccharomyces pombe (strain 972 / ATCC 24843) GN=SPAC19B12.06c PE=3 SV=2	KELINCIPIPDDEK	1	57.02146@C;	sp|O94388|VPS92_SCHPO	Vacuolar protein sorting-associated protein 9b OS=Schizosaccharomyces pombe (strain 972 / ATCC 24843) GN=vps902 PE=1 SV=1	0.5046
4107	782.3839	4	0.1727	0.98	-3.36	CLLTSSSIKDDTK	9	57.02146@C;	sp|Q10441|TILS_SCHPO	Probable tRNA(Ile)-lysidine synthase OS=Schizosaccharomyces pombe (strain 972 / ATCC 24843) GN=SPAC12B10.08c PE=3 SV=1	MDMIDEAITEVVR	1		sp|P36583|PCK2_SCHPO	Protein kinase C-like 2 OS=Schizosaccharomyces pombe (strain 972 / ATCC 24843) GN=pck2 PE=1 SV=2	0.5046
3447	887.8437	3	0.1726	0.97	8.35	KALLITFK	1		sp|O14139|HRP3_SCHPO	Chromodomain helicase hrp3 OS=Schizosaccharomyces pombe (strain 972 / ATCC 24843) GN=hrp3 PE=1 SV=1	VTSKLLEQEESAEK	4		sp|Q09682|PSA3_SCHPO	Probable proteasome subunit alpha type-3 OS=Schizosaccharomyces pombe (strain 972 / ATCC 24843) GN=SPAC13C5.01c PE=3 SV=1	0.5046
1627	809.15216	4	0.1726	0.99	7.55	CTKIIENEQSAEK	3	57.02146@C;	sp|O42931|PRS7_SCHPO	26S protease regulatory subunit 7 homolog OS=Schizosaccharomyces pombe (strain 972 / ATCC 24843) GN=rpt1 PE=1 SV=2	ASTTTSQKFQEYR	8		sp|O42968|YB93_SCHPO	Uncharacterized protein C1E8.03c OS=Schizosaccharomyces pombe (strain 972 / ATCC 24843) GN=SPBC1E8.03c PE=4 SV=1	0.5046
6130	925.15204	3	0.1725	1.00	-6.08	MATKVEEINK	1		sp|Q9P7K3|YJN2_SCHPO	Uncharacterized kinase C24B10.02c OS=Schizosaccharomyces pombe (strain 972 / ATCC 24843) GN=SPCC24B10.02c PE=1 SV=1	VFTHEHTLFSKK	11		sp|Q76PD2|HEL2_SCHPO	E3 ubiquitin-protein ligase hel2 OS=Schizosaccharomyces pombe (strain 972 / ATCC 24843) GN=SPCC1223.01 PE=1 SV=2	0.5046
4366	586.57837	4	0.1725	0.97	-7.50	KDLSQLI	1		sp|Q10430|SPC25_SCHPO	Kinetochore protein spc25 OS=Schizosaccharomyces pombe (strain 972 / ATCC 24843) GN=spc25 PE=1 SV=1	MQLYPANVKGLR	9		tr|Q09185|Q09185_SCHPM&sp|A6X992|YCGL_SCHPO	54/1 gene OS=Schizosaccharomyces pombe PE=4 SV=1	0.5046
6090	693.86786	4	0.1725	0.98	8.37	KPVDLR	1		sp|P78972|SLP1_SCHPO	WD repeat-containing protein slp1 OS=Schizosaccharomyces pombe (strain 972 / ATCC 24843) GN=slp1 PE=1 SV=1	MTDKYAFSLTTFSPNGK	1		sp|O94579|PSA2_SCHPO	Probable proteasome subunit alpha type-2 OS=Schizosaccharomyces pombe (strain 972 / ATCC 24843) GN=pre8 PE=3 SV=1	0.5046
7979	724.3831	5	0.1724	0.95	8.03	TITDGKIYVEVER	6		sp|Q9UTM3|RPN5_SCHPO	26S proteasome regulatory subunit rpn5 OS=Schizosaccharomyces pombe (strain 972 / ATCC 24843) GN=rpn5a PE=1 SV=1	KSEQTFSSAVDFSAINVK	1		sp|O94486|CHR2_SCHPO	Chitin synthase regulatory factor 2 OS=Schizosaccharomyces pombe (strain 972 / ATCC 24843) GN=chr2 PE=3 SV=1	0.5046
6195	1109.0803	4	0.1723	0.97	2.97	KHKPLPSTLDYTAYVK	1		sp|Q09766|YA7D_SCHPO	Uncharacterized membrane protein C24H6.13 OS=Schizosaccharomyces pombe (strain 972 / ATCC 24843) GN=SPAC24H6.13 PE=1 SV=1	DEKVANEQEQALTNLSDLYVR	3		sp|Q9P7S2|RPN6_SCHPO	Probable 26S proteasome regulatory subunit rpn6 OS=Schizosaccharomyces pombe (strain 972 / ATCC 24843) GN=rpn6 PE=3 SV=1	0.5046
3112	732.6087	4	0.1722	0.97	8.09	KVEIANDEGNNK	1		sp|O14269|YFPE_SCHPO	Uncharacterized protein C7D4.14c OS=Schizosaccharomyces pombe (strain 972 / ATCC 24843) GN=SPAC7D4.14c PE=1 SV=1	EKQATFDNYSEK	2		sp|Q10411|SPO15_SCHPO	Sporulation-specific protein 15 OS=Schizosaccharomyces pombe (strain 972 / ATCC 24843) GN=spo15 PE=1 SV=1	0.5046
3445	994.50275	3	0.1722	0.85	-10.24	KNTQPSSDAANR	1		sp|Q9UUI3|SA145_SCHPO	Pre-mRNA-splicing factor sap145 OS=Schizosaccharomyces pombe (strain 972 / ATCC 24843) GN=sap145 PE=1 SV=1	MFVTPIEHAVQKR	1		sp|O59669|VPS71_SCHPO	SWR1 complex subunit vps71 OS=Schizosaccharomyces pombe (strain 972 / ATCC 24843) GN=vps71 PE=1 SV=2	0.5046
3900	645.0892	4	0.1721	0.95	6.06	KCIYR	1	57.02146@C;	sp|Q9C0W4|YG1J_SCHPO&sp|Q9P6L8|SRB8_SCHPO	Uncharacterized protein C83.19c OS=Schizosaccharomyces pombe (strain 972 / ATCC 24843) GN=SPBC83.19c PE=4 SV=1	MSKYSVLLPTYNER	1		sp|O14466|DPM1_SCHPO	Dolichol-phosphate mannosyltransferase OS=Schizosaccharomyces pombe (strain 972 / ATCC 24843) GN=dpm1 PE=2 SV=1	0.5046
3374	851.9604	4	0.1721	1.00	5.09	GKIVNLK	2		sp|Q9P7N0|MUG11_SCHPO	Meiotically up-regulated gene 11 protein OS=Schizosaccharomyces pombe (strain 972 / ATCC 24843) GN=mug11 PE=1 SV=1	AFNNAGITSVGVTGKNCACVISQK	15	57.02146@C;	sp|O94517|PSA1_SCHPO	Probable proteasome subunit alpha type-1 OS=Schizosaccharomyces pombe (strain 972 / ATCC 24843) GN=SPBC646.16 PE=3 SV=1	0.5046
5480	1158.5894	4	0.1720	0.91	9.17	VAEKAQINTQEYGR	4		sp|O14250|PSA6_SCHPO	Probable proteasome subunit alpha type-6 OS=Schizosaccharomyces pombe (strain 972 / ATCC 24843) GN=SPAC6G10.04c PE=3 SV=1	LEIKEGNYGDGYALQPSYIHEYLSK	4		sp|Q9USQ9|PSB7_SCHPO	Probable proteasome subunit beta type-7 OS=Schizosaccharomyces pombe (strain 972 / ATCC 24843) GN=SPBC577.10 PE=3 SV=1	0.5046
8042	903.7254	4	0.1719	0.98	4.53	LSGVVEGIFQKCYAK	11	57.02146@C;	sp|O74762|RPN2_SCHPO	26S proteasome regulatory subunit rpn2 OS=Schizosaccharomyces pombe (strain 972 / ATCC 24843) GN=rpn2 PE=1 SV=1	MPLFLEEHAEYLKR	13		sp|Q9USP9|YHP4_SCHPO	Uncharacterized RNA-binding protein C902.04 OS=Schizosaccharomyces pombe (strain 972 / ATCC 24843) GN=SPBC902.04 PE=1 SV=1	0.5046
4718	877.6983	4	0.1718	0.97	3.69	KIDSQDSIPR	1		sp|O43020|RT16_SCHPO	Probable 37S ribosomal protein S16; mitochondrial OS=Schizosaccharomyces pombe (strain 972 / ATCC 24843) GN=mrps16 PE=3 SV=2	WKGLENPELDPSQVEDISR	2		sp|P78955|HUS1_SCHPO	Checkpoint protein hus1 OS=Schizosaccharomyces pombe (strain 972 / ATCC 24843) GN=hus1 PE=1 SV=1	0.5046
8592	880.46173	3	0.1717	0.96	6.57	LPKDK	3		sp|O13831|TRP_SCHPO	Tryptophan synthase OS=Schizosaccharomyces pombe (strain 972 / ATCC 24843) GN=trp2 PE=2 SV=1	QLHPVEWDCFVKDTK	12	57.02146@C;	sp|O74475|BGS4_SCHPO	1;3-beta-glucan synthase component bgs4 OS=Schizosaccharomyces pombe (strain 972 / ATCC 24843) GN=bgs4 PE=1 SV=1	0.5046
2067	716.6442	4	0.1717	1.00	3.41	FALALKR	6		sp|O74985|NAT1_SCHPO	N-terminal acetyltransferase A complex subunit nat1 OS=Schizosaccharomyces pombe (strain 972 / ATCC 24843) GN=nat1 PE=1 SV=1	HFEQVINEKHEDALAK	9		sp|O74762|RPN2_SCHPO	26S proteasome regulatory subunit rpn2 OS=Schizosaccharomyces pombe (strain 972 / ATCC 24843) GN=rpn2 PE=1 SV=1	0.5046
4261	775.43317	5	0.1716	0.94	10.40	LKELGITLESDVSHPK	2		sp|O74978|YQL5_SCHPO	Uncharacterized RNA-binding protein C1827.05c OS=Schizosaccharomyces pombe (strain 972 / ATCC 24843) GN=SPCC1827.05c PE=3 SV=1	MEGVILASSALFTVYIGAK	1		sp|Q9UTA3|YL8H_SCHPO	Probable intramembrane protease C25B8.17 OS=Schizosaccharomyces pombe (strain 972 / ATCC 24843) GN=SPAC25B8.17 PE=3 SV=1	0.5046
1543	514.8634	5	0.1716	0.99	3.23	KLLPLSR	1		sp|Q9P6J6|BGLS_SCHPO	Putative beta-glucosidase OS=Schizosaccharomyces pombe (strain 972 / ATCC 24843) GN=SPBC1683.04 PE=3 SV=1	MDEAFGDSLSTDYR	1		sp|O60187|SID4_SCHPO	Septation initiation protein sid4 OS=Schizosaccharomyces pombe (strain 972 / ATCC 24843) GN=sid4 PE=1 SV=1	0.5046
7954	758.6705	4	0.1715	1.00	-10.63	WLNSLKSNR	6		sp|O14211|RRG9_SCHPO	Required for respiratory growth protein 9; mitochondrial OS=Schizosaccharomyces pombe (strain 972 / ATCC 24843) GN=rrg9 PE=3 SV=2	DPSSLPKGPVVIEGLLR	7		sp|Q9Y810|SHY1_SCHPO	Cytochrome oxidase assembly protein shy1 OS=Schizosaccharomyces pombe (strain 972 / ATCC 24843) GN=shy1 PE=3 SV=1	0.5046
2757	543.56226	4	0.1714	0.99	7.76	LLKPNGR	3		sp|O94628|YGE9_SCHPO	Uncharacterized methyltransferase C1347.09 OS=Schizosaccharomyces pombe (strain 972 / ATCC 24843) GN=SPBC1347.09 PE=3 SV=1	MNLHGLELPGR	1		sp|Q9UT72|RFP2_SCHPO	E3 ubiquitin-protein ligase complex slx8-rfp subunit rfp2 OS=Schizosaccharomyces pombe (strain 972 / ATCC 24843) GN=rfp2 PE=1 SV=1	0.5046
2390	659.3603	4	0.1713	0.99	9.46	MVVLK	1		sp|P39964|CEF1_SCHPO	Pre-mRNA-splicing factor cdc5 OS=Schizosaccharomyces pombe (strain 972 / ATCC 24843) GN=cdc5 PE=1 SV=1	HFEQVINEKHEDALAK	9		sp|O74762|RPN2_SCHPO	26S proteasome regulatory subunit rpn2 OS=Schizosaccharomyces pombe (strain 972 / ATCC 24843) GN=rpn2 PE=1 SV=1	0.5046
6908	575.2905	3	0.1713	0.99	-8.36	AEQHKR	5		sp|O59793|BIS1_SCHPO	Stress response protein bis1 OS=Schizosaccharomyces pombe (strain 972 / ATCC 24843) GN=bis1 PE=1 SV=1	AEEEGKR	6		sp|Q10475|IF4G_SCHPO	Eukaryotic translation initiation factor 4 gamma OS=Schizosaccharomyces pombe (strain 972 / ATCC 24843) GN=tif471 PE=1 SV=1	0.5046
1139	564.8884	5	0.1710	0.97	-9.70	NKNYGTEK	2		sp|O43021|YGV7_SCHPO	Oxysterol-binding protein homolog C354.07c OS=Schizosaccharomyces pombe (strain 972 / ATCC 24843) GN=SPBC354.07c PE=3 SV=4	EVSLDETGHIKLFNK	11		sp|Q9P3T6|RS5B_SCHPO	40S ribosomal protein S5-B OS=Schizosaccharomyces pombe (strain 972 / ATCC 24843) GN=rps5b PE=3 SV=1	0.5046
6714	734.3803	5	0.1709	1.00	-6.26	FPLPDWLQKR	9		sp|P87154|DPOE_SCHPO	DNA polymerase epsilon catalytic subunit A OS=Schizosaccharomyces pombe (strain 972 / ATCC 24843) GN=pol2 PE=2 SV=1	ILKLEEIAASDSNSLNDDQR	3		sp|Q09871|YAG7_SCHPO	Uncharacterized protein C12G12.07c OS=Schizosaccharomyces pombe (strain 972 / ATCC 24843) GN=SPAC12G12.07c PE=4 SV=1	0.5046
10264	809.09735	3	0.1708	0.98	6.65	KEAIAR	1		sp|Q9UTK6|YKR3_SCHPO	G-patch domain-containing protein C1486.03 OS=Schizosaccharomyces pombe (strain 972 / ATCC 24843) GN=SPAC1486.03c PE=3 SV=1	KCMNCGLLGHIAAR	1	57.02146@C;	sp|Q9P795|AIR1_SCHPO	Protein air1 OS=Schizosaccharomyces pombe (strain 972 / ATCC 24843) GN=air1 PE=1 SV=2	0.5046
2867	613.3561	4	0.1708	0.99	3.29	KWSIPLVSR	1		sp|P87177|YB1C_SCHPO	Uncharacterized WD repeat-containing protein C3D6.12 OS=Schizosaccharomyces pombe (strain 972 / ATCC 24843) GN=SPBC3D6.12 PE=1 SV=1	MVISQPVGQIR	1		sp|O14179|SDO1_SCHPO	Ribosome maturation protein sdo1 OS=Schizosaccharomyces pombe (strain 972 / ATCC 24843) GN=sdo1 PE=3 SV=1	0.5046
2734	568.8368	4	0.1708	0.94	-7.52	KLVVLFR	1		sp|O36019|ATG13_SCHPO	Autophagy protein 13 OS=Schizosaccharomyces pombe (strain 972 / ATCC 24843) GN=atg13 PE=1 SV=1	IEFVIPKGSDR	7		sp|Q9USS0|PNC1_SCHPO	Nicotinamidase OS=Schizosaccharomyces pombe (strain 972 / ATCC 24843) GN=pnc1 PE=3 SV=2	0.5046
2272	640.6534	4	0.1706	0.95	4.01	LFAMKILNK	5		sp|Q9USX7|PPK22_SCHPO	Serine/threonine-protein kinase ppk22 OS=Schizosaccharomyces pombe (strain 972 / ATCC 24843) GN=ppk22 PE=1 SV=1	ALGLVVIPGKHIK	10		sp|O43080|NAA38_SCHPO	N-alpha-acetyltransferase 38; NatC auxiliary subunit OS=Schizosaccharomyces pombe (strain 972 / ATCC 24843) GN=naa38 PE=3 SV=2	0.5046
1062	637.32697	4	0.1706	0.95	10.84	MGSELK	1		sp|O94513|EIF3E_SCHPO	Eukaryotic translation initiation factor 3 subunit E OS=Schizosaccharomyces pombe (strain 972 / ATCC 24843) GN=int6 PE=1 SV=1	LCKHVESSLASGSDVR	3	57.02146@C;	sp|O94278|THI5_SCHPO	Thiamine repressible genes regulatory protein thi5 OS=Schizosaccharomyces pombe (strain 972 / ATCC 24843) GN=thi5 PE=3 SV=1	0.5046
10170	715.9773	5	0.1705	0.97	7.24	KGTVVFASAR	1		sp|Q7Z9I3|YCP8_SCHPO	Uncharacterized oxidoreductase C663.08c OS=Schizosaccharomyces pombe (strain 972 / ATCC 24843) GN=SPCC663.08c PE=3 SV=1	FVDDDKVVHHEFVWAFDVAK	6		sp|O14224|GDIR_SCHPO	Rho GDP-dissociation inhibitor OS=Schizosaccharomyces pombe (strain 972 / ATCC 24843) GN=SPAC6F12.06 PE=1 SV=1	0.5046
8158	743.9826	5	0.1705	0.97	-8.21	YFCKR	4	57.02146@C;	sp|Q9P7M6|YIOC_SCHPO	Hid-1 family protein P27G11.12 OS=Schizosaccharomyces pombe (strain 972 / ATCC 24843) GN=SPAP27G11.12 PE=3 SV=1	MSMTILPLELIDKCIGSNLWVIMK	13	57.02146@C;	sp|O42978|LSM5_SCHPO	U6 snRNA-associated Sm-like protein LSm5 OS=Schizosaccharomyces pombe (strain 972 / ATCC 24843) GN=lsm5 PE=1 SV=2	0.5046
2342	524.327	5	0.1704	0.98	1.87	LSSIIKAR	6		sp|Q9P7G0|YKY4_SCHPO	Uncharacterized NOC2 family protein C1142.04 OS=Schizosaccharomyces pombe (strain 972 / ATCC 24843) GN=SPAC1142.04 PE=1 SV=1	KPDTAPILLLLDRK	1		sp|Q09805|VPS45_SCHPO	Vacuolar protein sorting-associated protein 45 OS=Schizosaccharomyces pombe (strain 972 / ATCC 24843) GN=vps45 PE=3 SV=1	0.5046
6900	552.466	5	0.1703	1.00	-2.66	HKHEK	2		sp|O74851|ADG3_SCHPO	Probable secreted beta-glucosidase adg3 OS=Schizosaccharomyces pombe (strain 972 / ATCC 24843) GN=adg3 PE=2 SV=1	FCLKSLEEQSNSDSNGK	4	57.02146@C;	sp|O60179|UTP10_SCHPO	U3 small nucleolar RNA-associated protein 10 OS=Schizosaccharomyces pombe (strain 972 / ATCC 24843) GN=utp10 PE=3 SV=1	0.5046
3154	703.57745	4	0.1703	0.98	-9.03	LDKVLEDADAK	3		sp|O60094|DPO5_SCHPO	DNA polymerase V OS=Schizosaccharomyces pombe (strain 972 / ATCC 24843) GN=pol5 PE=1 SV=2	KLCSNGSMNCMR	1	57.02146@C;	sp|Q9Y7J9|MCP5_SCHPO	Meiotic coiled-coil protein 5 OS=Schizosaccharomyces pombe (strain 972 / ATCC 24843) GN=mcp5 PE=1 SV=1	0.5046
8689	961.4912	3	0.1703	0.97	-4.58	KPAAINWIDGR	1		sp|Q10283|HMDH_SCHPO	3-hydroxy-3-methylglutaryl-coenzyme A reductase OS=Schizosaccharomyces pombe (strain 972 / ATCC 24843) GN=hmg1 PE=1 SV=2	QLENCTWAKAQR	9	57.02146@C;	sp|O74431|ATC9_SCHPO	Probable cation-transporting ATPase C1672.11c OS=Schizosaccharomyces pombe (strain 972 / ATCC 24843) GN=SPCC1672.11c PE=3 SV=1	0.5046
6035	689.1265	4	0.1703	0.99	10.91	KASGAIFEYK	1		sp|Q9HDW7|ATC2_SCHPO	Calcium-transporting ATPase 2 OS=Schizosaccharomyces pombe (strain 972 / ATCC 24843) GN=pmc1 PE=3 SV=1	DPFAPISVKSGAWK	9		sp|Q10332|YBMA_SCHPO	Uncharacterized ATP-dependent helicase C582.10c OS=Schizosaccharomyces pombe (strain 972 / ATCC 24843) GN=SPBC582.10c PE=1 SV=1	0.5046
1681	925.12555	3	0.1703	0.88	-5.46	MENYQKVEK	6		sp|P04551|CDK1_SCHPO	Cyclin-dependent kinase 1 OS=Schizosaccharomyces pombe (strain 972 / ATCC 24843) GN=cdc2 PE=1 SV=1	QFSVEECLSKLK	10	57.02146@C;	sp|Q9USP4|MUG1_SCHPO	Meiotically up-regulated gene 1 protein OS=Schizosaccharomyces pombe (strain 972 / ATCC 24843) GN=mug1 PE=1 SV=1	0.5046
5507	1189.5702	3	0.1701	0.98	-2.60	KEELR	1		sp|Q9HDU4|YHEB_SCHPO&sp|O94653|BMS1_SCHPO	Uncharacterized protein PB2B2.11 OS=Schizosaccharomyces pombe (strain 972 / ATCC 24843) GN=SPBPB2B2.11 PE=3 SV=1	IDPSVTMMQVEEKPDVTYGDVGGCK	13	57.02146@C;	sp|O42931|PRS7_SCHPO	26S protease regulatory subunit 7 homolog OS=Schizosaccharomyces pombe (strain 972 / ATCC 24843) GN=rpt1 PE=1 SV=2	0.5046
6688	928.83746	3	0.1701	0.99	-0.53	ILPKIR	4		sp|O14187|SPP42_SCHPO	Pre-mRNA-splicing factor spp42 OS=Schizosaccharomyces pombe (strain 972 / ATCC 24843) GN=spp42 PE=1 SV=1	MTDKYAFSLTTFSPNGK	1		sp|O94579|PSA2_SCHPO	Probable proteasome subunit alpha type-2 OS=Schizosaccharomyces pombe (strain 972 / ATCC 24843) GN=pre8 PE=3 SV=1	0.5046
1306	599.54395	4	0.1700	0.99	-9.38	YGDPDPKR	7		sp|Q9UUA2|PIF1_SCHPO	ATP-dependent DNA helicase pfh1 OS=Schizosaccharomyces pombe (strain 972 / ATCC 24843) GN=pfh1 PE=1 SV=1	KTSSPSPSFASSK	1		sp|Q09733|GEF2_SCHPO	Rho guanine nucleotide exchange factor gef2 OS=Schizosaccharomyces pombe (strain 972 / ATCC 24843) GN=gef2 PE=1 SV=1	0.5046
1188	499.30038	5	0.1700	0.99	-4.61	EPLINKLR	6		sp|O94590|SEC1_SCHPO	Protein transport protein sec1 OS=Schizosaccharomyces pombe (strain 972 / ATCC 24843) GN=sec1 PE=3 SV=1	LLKPYEILVER	3		sp|O13602|RT28_SCHPO	Probable 37S ribosomal protein S28; mitochondrial OS=Schizosaccharomyces pombe (strain 972 / ATCC 24843) GN=mrps28 PE=3 SV=1	0.5046
2012	512.7229	5	0.1698	0.92	8.97	KPTLLPLK	1		sp|Q8WZJ7|C1TC_SCHPO	C-1-tetrahydrofolate synthase; cytoplasmic OS=Schizosaccharomyces pombe (strain 972 / ATCC 24843) GN=SPBC839.16 PE=3 SV=1	LILLKESHQIYR	5		sp|Q10201|YBX7_SCHPO	Uncharacterized protein C17D1.07c OS=Schizosaccharomyces pombe (strain 972 / ATCC 24843) GN=SPBC17D1.07c PE=3 SV=2	0.5046
3888	512.2677	5	0.1698	0.98	-4.68	KENNITVACR	1	57.02146@C;	sp|O59711|LYS9_SCHPO	Saccharopine dehydrogenase [NADP(+); L-glutamate-forming] OS=Schizosaccharomyces pombe (strain 972 / ATCC 24843) GN=lys9 PE=3 SV=1	EGIKYFGFVR	4		sp|O74835|RRP5_SCHPO	rRNA biogenesis protein rrp5 OS=Schizosaccharomyces pombe (strain 972 / ATCC 24843) GN=rrp5 PE=1 SV=1	0.5046
1828	614.5663	4	0.1697	0.98	5.27	MSKTSCFLK	1	57.02146@C;	sp|P87122|YDL6_SCHPO	Putative cation exchanger C3A12.06c OS=Schizosaccharomyces pombe (strain 972 / ATCC 24843) GN=SPAC3A12.06c PE=3 SV=1	AQKNEASNNLK	3		sp|O74764|SPB4_SCHPO	ATP-dependent rRNA helicase spb4 OS=Schizosaccharomyces pombe (strain 972 / ATCC 24843) GN=spb4 PE=3 SV=1	0.5046
1565	541.4789	5	0.1697	0.98	-8.13	KDIFDETLK	1		sp|Q9P7J4|MFT1_SCHPO	THO complex subunit mft1 OS=Schizosaccharomyces pombe (strain 972 / ATCC 24843) GN=mft1 PE=3 SV=1	NAKVESSFGTVYR	3		sp|Q9US12|YK66_SCHPO	Putative zinc metalloproteinase C607.06c OS=Schizosaccharomyces pombe (strain 972 / ATCC 24843) GN=SPAC607.06c PE=2 SV=1	0.5046
1237	508.5683	4	0.1697	0.99	9.86	KLGTIPR	1		sp|O42846|RL34A_SCHPO&sp|Q9URT8|RL34B_SCHPO&tr|O14396|O14396_SCHPM	60S ribosomal protein L34-A OS=Schizosaccharomyces pombe (strain 972 / ATCC 24843) GN=rpl34a PE=3 SV=1	VLPPEAISKR	9		tr|Q6LEP6|Q6LEP6_SCHPM&sp|O74536|SNF1_SCHPO	Protein kinase OS=Schizosaccharomyces pombe GN=ssp2+ PE=4 SV=1	0.5046
4225	905.95355	4	0.1696	0.99	7.76	ELYKSVGIR	4		sp|O94502|YBT5_SCHPO	Uncharacterized mitochondrial carrier C12D12.05c OS=Schizosaccharomyces pombe (strain 972 / ATCC 24843) GN=SPBC12D12.05c PE=3 SV=2	SEAAEFEYKNGYPMPCDVLAK	9	57.02146@C;	sp|O94517|PSA1_SCHPO	Probable proteasome subunit alpha type-1 OS=Schizosaccharomyces pombe (strain 972 / ATCC 24843) GN=SPBC646.16 PE=3 SV=1	0.5046
3946	618.3303	4	0.1694	0.97	4.05	DKFTLPL	2		sp|O13970|RT04_SCHPO	37S ribosomal protein mrp4; mitochondrial OS=Schizosaccharomyces pombe (strain 972 / ATCC 24843) GN=mrp4 PE=3 SV=2	DIIDWDYYLKR	10		sp|P87154|DPOE_SCHPO	DNA polymerase epsilon catalytic subunit A OS=Schizosaccharomyces pombe (strain 972 / ATCC 24843) GN=pol2 PE=2 SV=1	0.5046
8576	892.9952	4	0.1693	0.96	-0.68	IYVKSIK	4		sp|P36603|RIR2_SCHPO	Ribonucleoside-diphosphate reductase small chain OS=Schizosaccharomyces pombe (strain 972 / ATCC 24843) GN=suc22 PE=3 SV=2	VHEVGDDLVIGASGFEADALALVKR	24		sp|Q9UQY2|PSB6_SCHPO	Probable proteasome subunit beta type-6 OS=Schizosaccharomyces pombe (strain 972 / ATCC 24843) GN=pam1 PE=3 SV=1	0.5046
9978	947.5351	3	0.1693	0.97	6.10	KETGLGTLVLNK	1		sp|P41892|CDC7_SCHPO	Cell division control protein 7 OS=Schizosaccharomyces pombe (strain 972 / ATCC 24843) GN=cdc7 PE=1 SV=1	MPNEIFPWKIR	9		sp|O42923|CIP1_SCHPO	RNA-binding post-transcriptional regulator cip1 OS=Schizosaccharomyces pombe (strain 972 / ATCC 24843) GN=cip1 PE=1 SV=1	0.5046
6856	672.60004	4	0.1693	0.97	-5.18	MFCYFLSK	1	57.02146@C;	sp|A6X970|YF64_SCHPO	Putative uncharacterized protein C23C4.04c OS=Schizosaccharomyces pombe (strain 972 / ATCC 24843) GN=SPAC23C4.04c PE=4 SV=2	KPTLQSTTTPPRK	1		sp|O13865|PAN3L_SCHPO	PAB-dependent poly(A)-specific ribonuclease subunit pan3-like OS=Schizosaccharomyces pombe (strain 972 / ATCC 24843) GN=SPAC1B1.04c PE=1 SV=2	0.5046
10605	878.2147	4	0.1692	0.91	3.06	AAETYISNLKTPR	10		sp|Q1MTR1|IRC3_SCHPO	Putative mitochondrial ATP-dependent helicase irc3 OS=Schizosaccharomyces pombe (strain 972 / ATCC 24843) GN=irc3 PE=3 SV=2	FQFDLTLADQNLKAER	13		sp|O94280|YGX1_SCHPO	UPF0674 endoplasmic reticulum membrane protein C2G5.01 OS=Schizosaccharomyces pombe (strain 972 / ATCC 24843) GN=SPBC2G5.01 PE=3 SV=1	0.5046
2694	494.9056	5	0.1691	0.99	-11.07	QPPVKR	5		sp|O74453|SKB15_SCHPO	Shk1 kinase-binding protein 15 OS=Schizosaccharomyces pombe (strain 972 / ATCC 24843) GN=skb15 PE=3 SV=1	KPLLPQILFGNIKK	13		sp|O13846|SCS7_SCHPO	Ceramide very long chain fatty acid hydroxylase-like protein C19G12.08 OS=Schizosaccharomyces pombe (strain 972 / ATCC 24843) GN=SPAC19G12.08 PE=3 SV=1	0.5046
1432	557.2912	3	0.1690	0.90	-7.39	QPKNR	3		sp|P0CT42|TF27_SCHPO&sp|P0CT39|TF26_SCHPO&sp|P0CT37|TF24_SCHPO&sp|P0CT35|TF22_SCHPO&sp|P0CT40|TF29_SCHPO&sp|P0CT41|TF212_SCHPO&sp|P0CT43|TF28_SCHPO&sp|Q9UR07|TF211_SCHPO&sp|P0CT38|TF25_SCHPO&sp|P0CT36|TF23_SCHPO&sp|P0CT34|TF21_SCHPO&tr|Q01910|Q01910_SCHPM	Transposon Tf2-7 polyprotein OS=Schizosaccharomyces pombe (strain 972 / ATCC 24843) GN=Tf2-7 PE=3 SV=1	NSSANKGGR	6		sp|Q9P7I8|U390_SCHPO	UPF0390 protein C24B10.18 OS=Schizosaccharomyces pombe (strain 972 / ATCC 24843) GN=SPCC24B10.18 PE=3 SV=1	0.5046
10382	789.1797	4	0.1690	0.95	8.13	KATDFITTFINK	1		sp|O94615|PPR8_SCHPO	Pentatricopeptide repeat-containing protein 8; mitochondrial OS=Schizosaccharomyces pombe (strain 972 / ATCC 24843) GN=ppr8 PE=4 SV=1	NDKIIWSGEIDSLK	3		sp|O59683|IF2M_SCHPO	Translation initiation factor IF-2; mitochondrial OS=Schizosaccharomyces pombe (strain 972 / ATCC 24843) GN=SPBC1271.15c PE=3 SV=1	0.5046
3482	530.69336	5	0.1689	0.98	5.81	QLYKLEK	4		sp|Q09847|NU146_SCHPO	Nucleoporin nup146 OS=Schizosaccharomyces pombe (strain 972 / ATCC 24843) GN=nup146 PE=1 SV=1	VTSKLLEQEESAEK	4		sp|Q09682|PSA3_SCHPO	Probable proteasome subunit alpha type-3 OS=Schizosaccharomyces pombe (strain 972 / ATCC 24843) GN=SPAC13C5.01c PE=3 SV=1	0.5046
1309	545.4785	5	0.1688	0.99	-1.08	EDEEIKNLK	6		sp|O13984|WRIP1_SCHPO	ATPase WRNIP1 homolog C26H5.02c OS=Schizosaccharomyces pombe (strain 972 / ATCC 24843) GN=SPAC26H5.02c PE=3 SV=2	MVIYCNWLELK	1	57.02146@C;	sp|Q10413|YD88_SCHPO	Uncharacterized protein C1F3.08c OS=Schizosaccharomyces pombe (strain 972 / ATCC 24843) GN=SPAC1F3.08c PE=4 SV=1	0.5046
1018	538.29315	5	0.1688	1.00	1.64	KPRAPYGMGPR	1		sp|Q9P7S9|IES4_SCHPO	INO80 complex subunit 4 OS=Schizosaccharomyces pombe (strain 972 / ATCC 24843) GN=ies4 PE=1 SV=1	KISEELFVNNK	1		sp|O60072|MUG81_SCHPO	Putative helicase mug81 OS=Schizosaccharomyces pombe (strain 972 / ATCC 24843) GN=mug81 PE=1 SV=1	0.5046
5609	630.58356	4	0.1686	0.93	11.15	GKSSSNDNHR	2		sp|Q1MTR4|CTI6_SCHPO	Putative histone deacetylase complex subunit cti6 OS=Schizosaccharomyces pombe (strain 972 / ATCC 24843) GN=cti6 PE=1 SV=1	KFLAAAGNPHVR	1		sp|O74184|WAT1_SCHPO	WD repeat-containing protein wat1 OS=Schizosaccharomyces pombe (strain 972 / ATCC 24843) GN=wat1 PE=1 SV=1	0.5046
8302	676.84973	4	0.1686	0.98	-7.13	DKNQIINDK	2		sp|P87151|YB0A_SCHPO	Uncharacterized protein C25H2.10c OS=Schizosaccharomyces pombe (strain 972 / ATCC 24843) GN=SPBC25H2.10c PE=3 SV=2	GTISMPKIGYGNNK	7		sp|P79015|RL32A_SCHPO&sp|O42935|RL32B_SCHPO	60S ribosomal protein L32-A OS=Schizosaccharomyces pombe (strain 972 / ATCC 24843) GN=rpl32a PE=1 SV=2	0.5046
5838	846.6951	4	0.1686	0.97	9.89	NEQPNLKK	7		sp|O13794|YSH1_SCHPO	Endoribonuclease ysh1 OS=Schizosaccharomyces pombe (strain 972 / ATCC 24843) GN=ysh1 PE=3 SV=2	KEAMSEHLSQASNESFIVLR	1		sp|Q9USJ4|NTE1_SCHPO	Lysophospholipase NTE1 OS=Schizosaccharomyces pombe (strain 972 / ATCC 24843) GN=nte1 PE=3 SV=1	0.5046
9975	799.87756	4	0.1686	0.99	2.52	EMDDYFGSNEKE	11		sp|Q09330|MLO3_SCHPO	mRNA export protein mlo3 OS=Schizosaccharomyces pombe (strain 972 / ATCC 24843) GN=mlo3 PE=1 SV=1	SLPSLKSTMHPGVNK	6		tr|H2FH13|H2FH13_SCHPM&sp|Q10668|SWI2_SCHPO&tr|H2FH12|H2FH12_SCHPM	Swi2S OS=Schizosaccharomyces pombe GN=swi2 PE=2 SV=1	0.5046
2473	854.3876	4	0.1685	0.98	-8.15	MSNDVDDESK	1		sp|O94446|ESA1_SCHPO	Histone acetyltransferase mst1 OS=Schizosaccharomyces pombe (strain 972 / ATCC 24843) GN=mst1 PE=1 SV=1	EVYLMPFQLACKYSNFK	12	57.02146@C;	sp|Q9P6J6|BGLS_SCHPO	Putative beta-glucosidase OS=Schizosaccharomyces pombe (strain 972 / ATCC 24843) GN=SPBC1683.04 PE=3 SV=1	0.5046
6628	806.171	4	0.1685	0.98	4.32	DKTNDQITVDAAK	2		sp|O14254|IDHP_SCHPO	Probable isocitrate dehydrogenase [NADP]; mitochondrial OS=Schizosaccharomyces pombe (strain 972 / ATCC 24843) GN=idp1 PE=3 SV=2	MDYDIDAIIEKLVK	1		sp|P23880|PP12_SCHPO	Serine/threonine-protein phosphatase PP1-2 OS=Schizosaccharomyces pombe (strain 972 / ATCC 24843) GN=sds21 PE=3 SV=1	0.5046
5022	970.7924	3	0.1684	0.96	-10.57	SLHVYLEKSK	8		sp|O14251|TR120_SCHPO	Transport protein particle subunit trs120 OS=Schizosaccharomyces pombe (strain 972 / ATCC 24843) GN=trs120 PE=3 SV=1	YSEWDKEFGSQGH	6		sp|Q9P3U2|YKX4_SCHPO	Uncharacterized AAA domain-containing protein C328.04 OS=Schizosaccharomyces pombe (strain 972 / ATCC 24843) GN=SPAC328.04 PE=3 SV=1	0.5046
8748	873.1333	3	0.1682	1.00	-10.64	DGVFTQIKK	8		sp|O42904|PRP31_SCHPO	Pre-mRNA-processing factor 31 OS=Schizosaccharomyces pombe (strain 972 / ATCC 24843) GN=prp31 PE=3 SV=1	QLNEYIFPKHR	9		sp|Q9UT53|NMAH_SCHPO	Putative nicotinamide-nucleotide adenylyltransferase C806.06c OS=Schizosaccharomyces pombe (strain 972 / ATCC 24843) GN=SPAC806.06c PE=1 SV=2	0.5046
1415	508.25748	5	0.1682	0.99	-1.25	KTLYNR	1		sp|O59715|DEGS_SCHPO	Dihydroceramide delta(4)-desaturase OS=Schizosaccharomyces pombe (strain 972 / ATCC 24843) GN=dsd1 PE=3 SV=1	ISSFNTKNDYSSSR	7		sp|O74769|BHD1_SCHPO	Folliculin-like protein bhd1 OS=Schizosaccharomyces pombe (strain 972 / ATCC 24843) GN=bhd1 PE=3 SV=1	0.5046
6094	635.91406	5	0.1682	0.99	-5.38	KNAFFAEGDK	1		sp|Q09903|DRS1_SCHPO	ATP-dependent RNA helicase drs1 OS=Schizosaccharomyces pombe (strain 972 / ATCC 24843) GN=drs1 PE=3 SV=1	LTTKNWGLHAAHDEYR	4		sp|O43081|YHS6_SCHPO	Uncharacterized MFS-type transporter C947.06c OS=Schizosaccharomyces pombe (strain 972 / ATCC 24843) GN=SPBC947.06c PE=3 SV=1	0.5046
2774	538.7186	5	0.1681	0.92	10.72	AIPVSFKSGPSK	7		sp|Q9US15|YK62_SCHPO	UPF0653 protein C607.02c OS=Schizosaccharomyces pombe (strain 972 / ATCC 24843) GN=SPAC607.02c PE=3 SV=1	MSILAGFKNLLK	1		sp|O42844|KCC2_SCHPO	Calcium/calmodulin-dependent protein kinase type II OS=Schizosaccharomyces pombe (strain 972 / ATCC 24843) GN=cmk2 PE=1 SV=1	0.5046
8306	816.4224	3	0.1680	0.93	9.58	VHEAKK	5		sp|O14225|TOM20_SCHPO	Mitochondrial import receptor subunit tom20 OS=Schizosaccharomyces pombe (strain 972 / ATCC 24843) GN=tom20 PE=3 SV=1	YEGNDTTMMIAKPK	12		sp|Q10093|YAOE_SCHPO	Uncharacterized protein C11D3.14c OS=Schizosaccharomyces pombe (strain 972 / ATCC 24843) GN=SPAC11D3.14c PE=3 SV=1	0.5046
7645	859.19403	4	0.1680	0.99	4.91	KSSDLR	1		sp|O14093|VPS54_SCHPO	Vacuolar protein sorting-associated protein 54 OS=Schizosaccharomyces pombe (strain 972 / ATCC 24843) GN=vps54 PE=1 SV=1	ACSLLFKYDILLDSFIEDCIR	7	57.02146@C;	sp|O74630|ATM_SCHPO	Serine/threonine-protein kinase tel1 OS=Schizosaccharomyces pombe (strain 972 / ATCC 24843) GN=tel1 PE=1 SV=1	0.5046
9494	924.97754	4	0.1680	0.99	-7.33	KASVEILGLMSYMAPK	1		sp|Q10105|GCN1_SCHPO	Translational activator gcn1 OS=Schizosaccharomyces pombe (strain 972 / ATCC 24843) GN=gcn1 PE=3 SV=1	KDPHQNIALPDSMLSR	1		sp|P30666|MCM3_SCHPO	DNA replication licensing factor mcm3 OS=Schizosaccharomyces pombe (strain 972 / ATCC 24843) GN=mcm3 PE=1 SV=2	0.5046
1861	679.61847	4	0.1680	0.98	-1.62	VCMKNEK	4	57.02146@C;	sp|Q9P7V5|SEC7B_SCHPO	Protein transport protein sec72 OS=Schizosaccharomyces pombe (strain 972 / ATCC 24843) GN=sec72 PE=1 SV=1	ILKHSGVDATKPYLK	3		sp|O74875|YJ83_SCHPO	Uncharacterized heme-binding protein C330.03c OS=Schizosaccharomyces pombe (strain 972 / ATCC 24843) GN=SPCC330.03c PE=1 SV=1	0.5046
5405	781.2303	5	0.1680	0.95	-4.88	MKEQLLQLEER	2		sp|Q9UST6|SPC24_SCHPO	Kinetochore protein spc24 OS=Schizosaccharomyces pombe (strain 972 / ATCC 24843) GN=spc24 PE=1 SV=1	LMQLLLAKYYQIPIDLVGEK	8		sp|O74872|MU111_SCHPO	Meiotically up-regulated gene 111 protein OS=Schizosaccharomyces pombe (strain 972 / ATCC 24843) GN=mug111 PE=1 SV=1	0.5046
4269	623.7646	5	0.1679	1.00	-7.53	KLIFGVLK	1		sp|Q8TFF9|YP23_SCHPO	Putative amidase PB8B6.03 OS=Schizosaccharomyces pombe (strain 972 / ATCC 24843) GN=SPBPB8B6.03 PE=3 SV=1	HIGIATTGFIPDGQHIVKR	18		sp|O59770|PSA7_SCHPO	Probable proteasome subunit alpha type-7 OS=Schizosaccharomyces pombe (strain 972 / ATCC 24843) GN=pre10 PE=1 SV=1	0.5046
5636	1018.8455	3	0.1679	0.93	-9.59	MDTASPEEIDALK	1		sp|Q9Y7N9|YCKC_SCHPO	PX domain-containing protein C1450.12 OS=Schizosaccharomyces pombe (strain 972 / ATCC 24843) GN=SPCC1450.12 PE=1 SV=1	SQNRPKVNAGLASR	6		sp|O74879|NOL10_SCHPO	Ribosome biogenesis protein enp2 homolog OS=Schizosaccharomyces pombe (strain 972 / ATCC 24843) GN=enp2 PE=1 SV=1	0.5046
4069	881.1974	4	0.1678	0.99	-0.76	ELTSEELDELKK	11		sp|Q9Y7Z1|NOP16_SCHPO	Nucleolar protein 16 OS=Schizosaccharomyces pombe (strain 972 / ATCC 24843) GN=nop16 PE=3 SV=1	AHQLCSEGYQILFEKK	15	57.02146@C;	sp|Q10298|YD44_SCHPO	Putative serine/threonine-protein phosphatase C22H10.04 OS=Schizosaccharomyces pombe (strain 972 / ATCC 24843) GN=SPAC22H10.04 PE=3 SV=1	0.5046
2150	592.85156	4	0.1678	0.99	11.03	KALNDNLGNK	1		sp|Q09857|USO1_SCHPO	Intracellular protein transport protein uso1 OS=Schizosaccharomyces pombe (strain 972 / ATCC 24843) GN=uso1 PE=3 SV=3	YPVKAVNILK	4		sp|O94501|TCPA_SCHPO	T-complex protein 1 subunit alpha OS=Schizosaccharomyces pombe (strain 972 / ATCC 24843) GN=cct1 PE=3 SV=1	0.5046
3229	783.6546	4	0.1677	0.98	-8.27	MVLHQRLK	1		sp|Q7Z996|POP8_SCHPO	Probable ribonucleases P protein subunit pop8 OS=Schizosaccharomyces pombe (strain 972 / ATCC 24843) GN=pop8 PE=3 SV=1	LEEAMKITTDAFTSAGER	6		sp|Q9UQY2|PSB6_SCHPO	Probable proteasome subunit beta type-6 OS=Schizosaccharomyces pombe (strain 972 / ATCC 24843) GN=pam1 PE=3 SV=1	0.5046
6631	632.3645	3	0.1677	1.00	-8.18	KLNVPK	1		sp|Q09904|NU124_SCHPO	Nucleoporin nup124 OS=Schizosaccharomyces pombe (strain 972 / ATCC 24843) GN=nup124 PE=1 SV=1	KQTVPTTER	1		sp|O59773|EAF_SCHPO	Chromatin modification-related protein vid21 OS=Schizosaccharomyces pombe (strain 972 / ATCC 24843) GN=vid21 PE=1 SV=2	0.5046
6158	753.00696	5	0.1676	0.99	10.39	YDNPSTLAISKVISSK	11		sp|O94628|YGE9_SCHPO	Uncharacterized methyltransferase C1347.09 OS=Schizosaccharomyces pombe (strain 972 / ATCC 24843) GN=SPBC1347.09 PE=3 SV=1	VFTSNPIYNAGSEKFVK	14		sp|Q9USG8|MU190_SCHPO	Meiotically up-regulated gene 190 protein OS=Schizosaccharomyces pombe (strain 972 / ATCC 24843) GN=mug190 PE=1 SV=1	0.5046
4349	568.263	5	0.1675	0.94	-6.20	SPSGNDALNDKK	11		sp|P87048|RPN1_SCHPO	26S proteasome regulatory subunit rpn1 OS=Schizosaccharomyces pombe (strain 972 / ATCC 24843) GN=rpn1 PE=1 SV=2	QASTYKDYCYR	6	57.02146@C;	sp|O94674|YG76_SCHPO	AFI1-like protein C776.06c OS=Schizosaccharomyces pombe (strain 972 / ATCC 24843) GN=SPBC776.06c PE=3 SV=2	0.5046
1094	565.0883	5	0.1675	0.96	-3.46	QKVEGTPVK	2		sp|O74191|FKBP4_SCHPO	FK506-binding protein 39 kDa OS=Schizosaccharomyces pombe (strain 972 / ATCC 24843) GN=fkbp39 PE=1 SV=1	HLSDVEWKSCFYK	8	57.02146@C;	sp|Q10287|BGS1_SCHPO	1;3-beta-glucan synthase component bgs1 OS=Schizosaccharomyces pombe (strain 972 / ATCC 24843) GN=bgs1 PE=1 SV=1	0.5046
6751	815.67395	4	0.1675	0.99	7.87	KFPEGWEK	1		sp|Q9URM2|TKT_SCHPO	Probable transketolase OS=Schizosaccharomyces pombe (strain 972 / ATCC 24843) GN=SPBC2G5.05 PE=2 SV=1	KSMMNLLHQLSQSLTNEK	1		sp|O42912|TAD1_SCHPO	tRNA-specific adenosine deaminase 1 OS=Schizosaccharomyces pombe (strain 972 / ATCC 24843) GN=SPBC16A3.06 PE=3 SV=1	0.5046
2511	810.7025	4	0.1675	1.00	0.90	KPTGAPAIPKLPPK	1		sp|Q10324|YD6C_SCHPO	Uncharacterized protein C17G8.12 OS=Schizosaccharomyces pombe (strain 972 / ATCC 24843) GN=SPAC17G8.12 PE=4 SV=1	CSIFTVHDPDIQKK	13	57.02146@C;	sp|Q10098|YAP1_SCHPO	Uncharacterized protein C15F9.01c OS=Schizosaccharomyces pombe (strain 972 / ATCC 24843) GN=SPAC15F9.01c PE=4 SV=1	0.5046
10132	924.52655	4	0.1673	1.00	8.92	DKPFQISVLLEK	2		sp|O60140|YNS9_SCHPO	Uncharacterized protein C18H10.09 OS=Schizosaccharomyces pombe (strain 972 / ATCC 24843) GN=SPBC18H10.09 PE=3 SV=2	DDLSGAEIKAIVSEAGLLALR	9		sp|P36612|PRS4_SCHPO	26S protease regulatory subunit 4 homolog OS=Schizosaccharomyces pombe (strain 972 / ATCC 24843) GN=mts2 PE=2 SV=1	0.5046
10103	855.272	5	0.1673	1.00	9.49	KSATR	1		sp|Q9USS1|YOA5_SCHPO	Uncharacterized protein C557.05 OS=Schizosaccharomyces pombe (strain 972 / ATCC 24843) GN=SPBC557.05 PE=3 SV=1	YAFSLTTFSPNGKLVQIEYALNAVNAGVTSVGIK	13		sp|O94579|PSA2_SCHPO	Probable proteasome subunit alpha type-2 OS=Schizosaccharomyces pombe (strain 972 / ATCC 24843) GN=pre8 PE=3 SV=1	0.5046
8314	829.9287	4	0.1672	0.90	7.14	KDVDWYTEEK	1		sp|O94653|BMS1_SCHPO	Ribosome biogenesis protein bms1 OS=Schizosaccharomyces pombe (strain 972 / ATCC 24843) GN=bms1 PE=1 SV=2	TEIDALQKSHVTQIQR	8		sp|Q10059|CDC12_SCHPO	Cell division control protein 12 OS=Schizosaccharomyces pombe (strain 972 / ATCC 24843) GN=cdc12 PE=1 SV=1	0.5046
10561	1130.5941	3	0.1672	0.99	8.14	MRILGSLPNNIR	1		sp|Q9USP3|PPR6_SCHPO	Pentatricopeptide repeat-containing protein 6; mitochondrial OS=Schizosaccharomyces pombe (strain 972 / ATCC 24843) GN=ppr6 PE=4 SV=1	MAEENHDEAVRVAELR	1		sp|Q9UTQ6|RS15B_SCHPO	40S ribosomal protein S15-B OS=Schizosaccharomyces pombe (strain 972 / ATCC 24843) GN=rps15b PE=1 SV=1	0.5046
8628	899.4667	4	0.1672	0.98	-7.95	KLSPLMHWILR	1		sp|Q9P7X0|DHSD_SCHPO	Succinate dehydrogenase [ubiquinone] cytochrome b small subunit; mitochondrial OS=Schizosaccharomyces pombe (strain 972 / ATCC 24843) GN=sdh4 PE=2 SV=2	KPENTEDGATSNKAFEGLR	1		sp|Q09697|RGA8_SCHPO	Rho-GTPase-activating protein 8 OS=Schizosaccharomyces pombe (strain 972 / ATCC 24843) GN=rga8 PE=1 SV=1	0.5046
5118	753.9099	4	0.1671	0.94	7.46	NCACVISQKK	9	57.02146@C;	sp|O94517|PSA1_SCHPO	Probable proteasome subunit alpha type-1 OS=Schizosaccharomyces pombe (strain 972 / ATCC 24843) GN=SPBC646.16 PE=3 SV=1	VVLGTHKNLTDLTTR	7		sp|Q9HE00|MTX1_SCHPO	Metaxin-1 OS=Schizosaccharomyces pombe (strain 972 / ATCC 24843) GN=mtx1 PE=3 SV=1	0.5046
3558	421.92728	3	0.1671	1.00	3.09	LAGKR	4		sp|Q10353|RLP24_SCHPO&tr|O14387|O14387_SCHPM	Ribosome biogenesis protein rlp24 OS=Schizosaccharomyces pombe (strain 972 / ATCC 24843) GN=rlp24 PE=3 SV=1	KHAAR	1		sp|Q9USN8|YJY1_SCHPO	Uncharacterized protein C132.01c OS=Schizosaccharomyces pombe (strain 972 / ATCC 24843) GN=SPCC132.01c PE=1 SV=2	0.5046
7439	793.0826	3	0.1670	0.99	-0.41	KITIPSVGGK	1		sp|O14237|YEL4_SCHPO	Uncharacterized membrane protein C6F6.04c OS=Schizosaccharomyces pombe (strain 972 / ATCC 24843) GN=SPAC6F6.04c PE=4 SV=1	METETKEMNK	6		sp|Q10336|MCP6_SCHPO	Meiotic coiled-coil protein 6 OS=Schizosaccharomyces pombe (strain 972 / ATCC 24843) GN=mcp6 PE=1 SV=1	0.5046
8326	818.9064	4	0.1668	0.99	-7.24	EDEVLEKNK	7		sp|O74869|NIC1_SCHPO	High-affinity nickel transport protein nic1 OS=Schizosaccharomyces pombe (strain 972 / ATCC 24843) GN=nic1 PE=3 SV=3	DQETQVKVDQATLTHYR	7		sp|Q9UTJ8|RAD50_SCHPO	DNA repair protein rad50 OS=Schizosaccharomyces pombe (strain 972 / ATCC 24843) GN=rad50 PE=1 SV=3	0.5046
3024	780.3922	4	0.1668	0.95	-8.14	VGGSSEVEVNEKK	12		sp|Q09864|HSP60_SCHPO	Heat shock protein 60; mitochondrial OS=Schizosaccharomyces pombe (strain 972 / ATCC 24843) GN=hsp60 PE=1 SV=1	EVKDAFSFFIFNR	3		sp|O74419|YQ52_SCHPO	Uncharacterized protein C162.02c OS=Schizosaccharomyces pombe (strain 972 / ATCC 24843) GN=SPCC162.02c PE=2 SV=1	0.5046
2521	575.739	5	0.1668	0.95	6.12	KIAPNLYK	1		sp|Q09673|PANC_SCHPO	Pantoate--beta-alanine ligase OS=Schizosaccharomyces pombe (strain 972 / ATCC 24843) GN=pan6 PE=3 SV=1	YGTLSSWISKLPGLLR	10		sp|O94508|CWF11_SCHPO	Pre-mRNA-splicing factor cwf11 OS=Schizosaccharomyces pombe (strain 972 / ATCC 24843) GN=cwf11 PE=1 SV=1	0.5046
6826	902.46735	3	0.1668	0.95	4.87	MSEYRIR	1		sp|O42967|YB92_SCHPO	Uncharacterized ubiquitin-like protein C1E8.02 OS=Schizosaccharomyces pombe (strain 972 / ATCC 24843) GN=SPBC1E8.02 PE=1 SV=1	FVFQEDGIDFLKR	12		sp|O94623|REV1_SCHPO	DNA repair protein rev1 OS=Schizosaccharomyces pombe (strain 972 / ATCC 24843) GN=rev1 PE=3 SV=3	0.5046
2224	808.1763	4	0.1667	0.99	11.12	FLDCNFHIIKR	10	57.02146@C;	sp|Q09783|TIM8_SCHPO	Mitochondrial import inner membrane translocase subunit tim8 OS=Schizosaccharomyces pombe (strain 972 / ATCC 24843) GN=tim8 PE=3 SV=1	FINCNWPIFYKK	11	57.02146@C;	sp|O94573|YGDG_SCHPO	Uncharacterized transcriptional regulatory protein C1773.16c OS=Schizosaccharomyces pombe (strain 972 / ATCC 24843) GN=SPBC1773.16c PE=3 SV=1	0.5046
9814	939.5529	3	0.1667	0.91	5.98	IDEVLEKAK	7		sp|O59778|BIOB_SCHPO	Biotin synthase OS=Schizosaccharomyces pombe (strain 972 / ATCC 24843) GN=bio2 PE=1 SV=1	VIPFGKLSLSLHAPR	6		sp|Q9C1X2|YN53_SCHPO	Putative D-lactate dehydrogenase C713.03; mitochondrial OS=Schizosaccharomyces pombe (strain 972 / ATCC 24843) GN=SPBC713.03 PE=3 SV=1	0.5046
8437	793.4033	4	0.1667	1.00	-10.40	EDLKVLALGYFAK	4		sp|Q09779|THO2_SCHPO	THO complex subunit 2 OS=Schizosaccharomyces pombe (strain 972 / ATCC 24843) GN=tho2 PE=1 SV=3	NNENENSYIVDKK	12		sp|O94375|REXO4_SCHPO	RNA exonuclease 4 OS=Schizosaccharomyces pombe (strain 972 / ATCC 24843) GN=rex4 PE=3 SV=1	0.5046
1711	486.4721	5	0.1667	0.99	-4.93	KQLLK	1		sp|Q9HDW1|PGPS1_SCHPO	CDP-diacylglycerol--glycerol-3-phosphate 3-phosphatidyltransferase OS=Schizosaccharomyces pombe (strain 972 / ATCC 24843) GN=pgs1 PE=3 SV=2	GPIEKGAQEGQASYVK	5		sp|O42976|YGZ7_SCHPO	Uncharacterized membrane protein C20F10.07 OS=Schizosaccharomyces pombe (strain 972 / ATCC 24843) GN=SPBC20F10.07 PE=1 SV=1	0.5046
8605	1009.451	3	0.1667	0.97	8.63	KNEEDESNDSDK	1		sp|Q9UTR8|YLP3_SCHPO	Protein red1 OS=Schizosaccharomyces pombe (strain 972 / ATCC 24843) GN=red1 PE=1 SV=2	MDQNKSTQATGNGK	5		sp|U3H042|SOS7_SCHPO	Kinetochore protein Sos7 OS=Schizosaccharomyces pombe (strain 972 / ATCC 24843) GN=sos7 PE=1 SV=1	0.5046
3397	879.4322	4	0.1667	0.94	-6.11	SLIGLSSVKEYLSK	9		sp|O94418|MUG87_SCHPO	Meiotically up-regulated gene 87 protein OS=Schizosaccharomyces pombe (strain 972 / ATCC 24843) GN=mug87 PE=1 SV=1	DSSPSEKPSCCSQEKK	15	57.02146@C;	sp|Q10357|CCS1_SCHPO	Superoxide dismutase 1 copper chaperone OS=Schizosaccharomyces pombe (strain 972 / ATCC 24843) GN=ccs1 PE=3 SV=1	0.5046
3278	592.29175	5	0.1666	0.99	2.81	MPSLNQEETPK	1		sp|O74389|MU176_SCHPO	Meiotically up-regulated gene 176 protein OS=Schizosaccharomyces pombe (strain 972 / ATCC 24843) GN=mug176 PE=1 SV=1	SPQEMAENAKQSVK	10		sp|O36029|YEKH_SCHPO	Uncharacterized protein C4F10.17 OS=Schizosaccharomyces pombe (strain 972 / ATCC 24843) GN=SPAC4F10.17 PE=4 SV=1	0.5046
5745	1037.804	4	0.1666	1.00	6.59	KIALK	1		sp|Q9HE09|MFH2_SCHPO	Putative ATP-dependent RNA helicase mfh2 OS=Schizosaccharomyces pombe (strain 972 / ATCC 24843) GN=mfh2 PE=3 SV=1	AGGSAANFITPFLDNQVNLHNQYVPGSHGKER	30		sp|Q9UQY2|PSB6_SCHPO	Probable proteasome subunit beta type-6 OS=Schizosaccharomyces pombe (strain 972 / ATCC 24843) GN=pam1 PE=3 SV=1	0.5046
1058	510.06323	5	0.1666	1.00	-0.10	DGPKELK	4		sp|O74546|OMH3_SCHPO	O-glycoside alpha-1;2-mannosyltransferase homolog 3 OS=Schizosaccharomyces pombe (strain 972 / ATCC 24843) GN=omh3 PE=3 SV=1	DKPDFSNGHHDLIK	2		sp|P87245|KMS1_SCHPO	Karyogamy meiotic segregation protein 1 OS=Schizosaccharomyces pombe (strain 972 / ATCC 24843) GN=kms1 PE=1 SV=1	0.5046
9974	737.6084	4	0.1666	0.94	-6.30	MEECKLDINK	1	57.02146@C;	sp|Q10240|MU133_SCHPO	Meiotically up-regulated gene 133 protein OS=Schizosaccharomyces pombe (strain 972 / ATCC 24843) GN=mug133 PE=1 SV=1	DKYISEVIDTYGK	2		sp|O74792|SNF59_SCHPO	SWI/SNF global transcription activator complex subunit snf59 OS=Schizosaccharomyces pombe (strain 972 / ATCC 24843) GN=snf59 PE=1 SV=1	0.5046
700	603.5878	4	0.1665	0.93	6.69	NAKER	3		sp|O94383|SMC1_SCHPO	Structural maintenance of chromosomes protein 1 OS=Schizosaccharomyces pombe (strain 972 / ATCC 24843) GN=psm1 PE=1 SV=2	GTVVDIPALVDASKSGK	14		sp|P87228|SERA_SCHPO	Putative D-3-phosphoglycerate dehydrogenase OS=Schizosaccharomyces pombe (strain 972 / ATCC 24843) GN=SPCC364.07 PE=1 SV=1	0.5046
5395	595.33844	5	0.1665	1.00	8.30	VLDIIYKR	7		sp|Q09792|PPK8_SCHPO	Serine/threonine-protein kinase ppk8 OS=Schizosaccharomyces pombe (strain 972 / ATCC 24843) GN=ppk8 PE=3 SV=1	MKGSHPNAGSLLEPLHK	1		sp|P40371|PP2C1_SCHPO	Protein phosphatase 2C homolog 1 OS=Schizosaccharomyces pombe (strain 972 / ATCC 24843) GN=ptc1 PE=2 SV=1	0.5046
5996	535.69226	5	0.1665	1.00	-2.01	MPPSKGLNGK	1		sp|P56287|EI2BE_SCHPO	Probable translation initiation factor eIF-2B subunit epsilon OS=Schizosaccharomyces pombe (strain 972 / ATCC 24843) GN=tif225 PE=1 SV=1	AFVDSANQKFLLR	9		sp|O74458|SFC4_SCHPO	Transcription factor tau subunit sfc4 OS=Schizosaccharomyces pombe (strain 972 / ATCC 24843) GN=sfc4 PE=1 SV=1	0.5046
3839	938.2327	4	0.1664	0.94	6.06	QNFDESLVLTDPKK	13		sp|P87172|GPI3_SCHPO	Phosphatidylinositol N-acetylglucosaminyltransferase gpi3 subunit OS=Schizosaccharomyces pombe (strain 972 / ATCC 24843) GN=gpi3 PE=3 SV=1	MASVEDATKVQEMLDALK	1		sp|Q09715|TUP11_SCHPO	Transcriptional repressor tup11 OS=Schizosaccharomyces pombe (strain 972 / ATCC 24843) GN=tup11 PE=1 SV=1	0.5046
1573	629.3442	3	0.1663	0.93	10.88	KDLSK	1		sp|O13870|NOT3_SCHPO&sp|O74985|NAT1_SCHPO	General negative regulator of transcription subunit 3 OS=Schizosaccharomyces pombe (strain 972 / ATCC 24843) GN=not3 PE=1 SV=2	TIHACCLKR	8	57.02146@C;	sp|Q9P5N0|ABC3_SCHPO	ATP-binding cassette transporter abc3 OS=Schizosaccharomyces pombe (strain 972 / ATCC 24843) GN=abc3 PE=2 SV=1	0.5046
6447	734.5703	5	0.1663	0.96	-10.92	SAVNSVEFGNSKPER	12		sp|Q9C0X8|RRP12_SCHPO	Putative ribosomal RNA-processing protein 12 OS=Schizosaccharomyces pombe (strain 972 / ATCC 24843) GN=SPAPB8E5.07c PE=3 SV=1	VFDNNMQGLDIIYKIK	14		sp|P87114|FFT1_SCHPO	ATP-dependent helicase fft1 OS=Schizosaccharomyces pombe (strain 972 / ATCC 24843) GN=fft1 PE=3 SV=1	0.5046
1780	492.27826	5	0.1661	0.96	-3.28	SIISKTSSR	5		sp|O74372|DUO1_SCHPO	DASH complex subunit duo1 OS=Schizosaccharomyces pombe (strain 972 / ATCC 24843) GN=duo1 PE=3 SV=2	KSFSSYLQLLR	1		sp|O14251|TR120_SCHPO	Transport protein particle subunit trs120 OS=Schizosaccharomyces pombe (strain 972 / ATCC 24843) GN=trs120 PE=3 SV=1	0.5046
2688	598.33417	4	0.1661	0.99	3.17	KVVFMSFNR	1		sp|O13652|SFI1_SCHPO	Protein sfi1 OS=Schizosaccharomyces pombe (strain 972 / ATCC 24843) GN=sfi1 PE=3 SV=3	KMELGHGILK	1		sp|P40997|MCE1_SCHPO	mRNA-capping enzyme subunit alpha OS=Schizosaccharomyces pombe (strain 972 / ATCC 24843) GN=ceg1 PE=1 SV=1	0.5046
10394	876.6768	4	0.1661	0.98	8.29	KDNGVECR	1	57.02146@C;	sp|Q9Y7U7|SND1_SCHPO	Staphylococcal nuclease domain-containing protein 1 OS=Schizosaccharomyces pombe (strain 972 / ATCC 24843) GN=snd1 PE=1 SV=1	YMDEKTLHSIMIQFGFICR	5	57.02146@C;	sp|Q9UUH2|BMT2_SCHPO	25S rRNA adenine-N(1) methyltransferase OS=Schizosaccharomyces pombe (strain 972 / ATCC 24843) GN=SPAC630.10 PE=3 SV=1	0.5046
6912	665.1079	4	0.1660	0.95	1.29	LQEKLEESFK	4		sp|O13926|YF66_SCHPO	UPF0665 family protein C23C4.06c OS=Schizosaccharomyces pombe (strain 972 / ATCC 24843) GN=SPAC23C4.06c PE=3 SV=1	DQQYILSKFK	8		sp|O14268|YFPD_SCHPO	Uncharacterized protein C7D4.13c OS=Schizosaccharomyces pombe (strain 972 / ATCC 24843) GN=SPAC7D4.13c PE=4 SV=2	0.5046
3670	773.13916	4	0.1659	0.97	4.35	MQCYLK	1	57.02146@C;	sp|Q9USQ6|SYJ2_SCHPO	Inositol-1;4;5-trisphosphate 5-phosphatase 2 OS=Schizosaccharomyces pombe (strain 972 / ATCC 24843) GN=syj2 PE=2 SV=1	FSLPSRPSYHKDNSFISK	11		sp|O59784|MDE7_SCHPO	RNA-binding protein mde7 OS=Schizosaccharomyces pombe (strain 972 / ATCC 24843) GN=mde7 PE=3 SV=1	0.5046
3147	726.8733	4	0.1659	0.99	-10.68	FNKSYLK	3		sp|Q9UTH0|NU132_SCHPO	Nucleoporin nup132 OS=Schizosaccharomyces pombe (strain 972 / ATCC 24843) GN=nup132 PE=1 SV=1	YPDAAEYISKIEINGGK	10		sp|O94480|BMT5_SCHPO	25S rRNA (uridine-N(3))-methyltransferase OS=Schizosaccharomyces pombe (strain 972 / ATCC 24843) GN=bmt5 PE=3 SV=1	0.5046
2724	604.353	5	0.1657	0.99	6.15	KVSQQLKPQK	7		sp|Q9UT10|YLW5_SCHPO	Uncharacterized GTP-binding protein P8A3.05 OS=Schizosaccharomyces pombe (strain 972 / ATCC 24843) GN=SPAP8A3.05 PE=3 SV=1	KAFPLASLAFEFLSR	1		sp|Q9Y802|LSD1_SCHPO	Lysine-specific histone demethylase 1 OS=Schizosaccharomyces pombe (strain 972 / ATCC 24843) GN=lsd1 PE=1 SV=1	0.5046
3983	677.0675	4	0.1657	0.95	-10.38	MYPYCLK	1	57.02146@C;	sp|Q09833|YAD7_SCHPO	tRNA (uracil(54)-C(5))-methyltransferase OS=Schizosaccharomyces pombe (strain 972 / ATCC 24843) GN=SPAC4G8.07c PE=3 SV=1	MEAFEKINENNVR	6		sp|O13339|TERT_SCHPO	Telomerase reverse transcriptase OS=Schizosaccharomyces pombe (strain 972 / ATCC 24843) GN=trt1 PE=1 SV=1	0.5046
7002	654.7529	5	0.1657	0.93	-1.49	WAKGTPIDDK	3		sp|Q09195|ERG24_SCHPO	Delta(14)-sterol reductase OS=Schizosaccharomyces pombe (strain 972 / ATCC 24843) GN=erg24 PE=2 SV=1	LERPSGLPLDSKSQSLFK	12		sp|Q9Y794|ORC4_SCHPO	Origin recognition complex subunit 4 OS=Schizosaccharomyces pombe (strain 972 / ATCC 24843) GN=orc4 PE=1 SV=1	0.5046
4343	752.89996	4	0.1656	0.98	-10.07	KWSTNSESK	1		sp|Q9P7M1|DEP1_SCHPO	Transcriptional regulatory protein dep1 OS=Schizosaccharomyces pombe (strain 972 / ATCC 24843) GN=dep1 PE=1 SV=1	FEEIVKPILSKAFQR	6		sp|Q50HP3|SPC19_SCHPO	DASH complex subunit spc19 OS=Schizosaccharomyces pombe (strain 972 / ATCC 24843) GN=spc19 PE=1 SV=2	0.5046
1878	498.745	4	0.1654	0.94	0.43	QDSSKPK	5		sp|O13620|MRD1_SCHPO	Multiple RNA-binding domain-containing protein 1 OS=Schizosaccharomyces pombe (strain 972 / ATCC 24843) GN=mrd1 PE=3 SV=1	MGSDGSSLSPK	1		sp|P36616|DSK1_SCHPO	Protein kinase dsk1 OS=Schizosaccharomyces pombe (strain 972 / ATCC 24843) GN=dsk1 PE=3 SV=2	0.5046
5227	928.7424	4	0.1654	0.94	10.07	FTLSSLNWKR	9		sp|O14002|MAK2_SCHPO	Peroxide stress-activated histidine kinase mak2 OS=Schizosaccharomyces pombe (strain 972 / ATCC 24843) GN=mak2 PE=3 SV=1	SFYKHFLHSGFPVESYLHK	4		sp|O60072|MUG81_SCHPO	Putative helicase mug81 OS=Schizosaccharomyces pombe (strain 972 / ATCC 24843) GN=mug81 PE=1 SV=1	0.5046
10518	907.7026	4	0.1653	0.98	8.28	SKDEYASLYK	2		sp|Q8WZK0|US107_SCHPO	U1 snRNP-associated protein usp107 OS=Schizosaccharomyces pombe (strain 972 / ATCC 24843) GN=usp107 PE=1 SV=1	MNTSQDVNAEAANERSALLPR	1		sp|O13912|YDW6_SCHPO	Uncharacterized protein C23C11.06c OS=Schizosaccharomyces pombe (strain 972 / ATCC 24843) GN=SPAC23C11.06c PE=4 SV=1	0.5046
10555	1060.5345	3	0.1652	0.99	-3.53	HNLFPKK	6		sp|Q09726|ATP25_SCHPO	ATPase synthesis protein 25; mitochondrial OS=Schizosaccharomyces pombe (strain 972 / ATCC 24843) GN=atp25 PE=3 SV=1	LCYGACVYNVGLLDEEKR	17	57.02146@C;	sp|O74889|SAC31_SCHPO	SAC3 family protein 1 OS=Schizosaccharomyces pombe (strain 972 / ATCC 24843) GN=SPCC576.05 PE=1 SV=1	0.5046
3569	566.0864	5	0.1651	0.99	-4.41	DPKTNDYK	3		sp|O74832|PT127_SCHPO	mRNA degradation protein pet127; mitochondrial OS=Schizosaccharomyces pombe (strain 972 / ATCC 24843) GN=pet127 PE=3 SV=1	VSGSELVQKYIGEGSR	9		sp|P41836|PRS8_SCHPO	26S protease regulatory subunit 8 homolog OS=Schizosaccharomyces pombe (strain 972 / ATCC 24843) GN=let1 PE=3 SV=1	0.5046
2011	632.7448	5	0.1651	1.00	0.54	TKNSLK	2		sp|O43070|NBS1_SCHPO	DNA repair and telomere maintenance protein nbs1 OS=Schizosaccharomyces pombe (strain 972 / ATCC 24843) GN=nbs1 PE=1 SV=3	VVEESQKNILVNDFPTVWSK	7		sp|Q9UT55|YI94_SCHPO	UPF0364 protein C806.04c OS=Schizosaccharomyces pombe (strain 972 / ATCC 24843) GN=SPAC806.04c PE=3 SV=2	0.5046
6745	828.4016	4	0.1649	0.93	-7.16	MHGLQGLCFRR	1	57.02146@C;	sp|Q9USK8|AGS1_SCHPO	Cell wall alpha-1;3-glucan synthase ags1 OS=Schizosaccharomyces pombe (strain 972 / ATCC 24843) GN=ags1 PE=1 SV=3	YLPNYTNKGDEEVTR	8		sp|O74356|YH16_SCHPO	Putative ATP-dependent RNA helicase C25D12.06 OS=Schizosaccharomyces pombe (strain 972 / ATCC 24843) GN=SPBC25D12.06 PE=3 SV=2	0.5046
1417	673.5878	4	0.1649	0.99	-9.26	NNFKR	4		sp|Q9P7D1|YOFI_SCHPO	Uncharacterized protein P4H10.18c OS=Schizosaccharomyces pombe (strain 972 / ATCC 24843) GN=SPBP4H10.18c PE=4 SV=1	LDWDLLEQCTKVAER	11	57.02146@C;	sp|O14275|PPR4_SCHPO	Pentatricopeptide repeat-containing protein 4; mitochondrial OS=Schizosaccharomyces pombe (strain 972 / ATCC 24843) GN=ppr4 PE=4 SV=1	0.5046
4900	873.6809	4	0.1648	0.94	-2.73	KQHQDISSTQHSR	1		sp|Q9P6I6|YHG3_SCHPO	Uncharacterized protein C1198.03c OS=Schizosaccharomyces pombe (strain 972 / ATCC 24843) GN=SPBC1198.03c PE=4 SV=1	FCSYFPDINAAITKR	14	57.02146@C;	sp|Q9UUM7|HOB3_SCHPO	Protein hob3 OS=Schizosaccharomyces pombe (strain 972 / ATCC 24843) GN=hob3 PE=1 SV=1	0.5046
3424	553.05316	4	0.1648	0.96	-10.61	SPWKGELR	4		sp|O94480|BMT5_SCHPO	25S rRNA (uridine-N(3))-methyltransferase OS=Schizosaccharomyces pombe (strain 972 / ATCC 24843) GN=bmt5 PE=3 SV=1	GVITMSKHVK	7		sp|Q9P7W4|POF10_SCHPO	F-box/WD repeat-containing protein pof10 OS=Schizosaccharomyces pombe (strain 972 / ATCC 24843) GN=pof10 PE=1 SV=1	0.5046
9775	795.4694	4	0.1647	0.99	-1.08	IKSPDVK	2		sp|O42924|EAF7_SCHPO	Probable chromatin modification-related protein eaf7 OS=Schizosaccharomyces pombe (strain 972 / ATCC 24843) GN=eaf7 PE=1 SV=1	GFRPVTFSAPGKLVGGTLLLPK	12		sp|Q10183|YAW8_SCHPO	Uncharacterized protein C3F10.08c OS=Schizosaccharomyces pombe (strain 972 / ATCC 24843) GN=SPAC3F10.08c PE=1 SV=1	0.5046
5612	875.3986	4	0.1646	0.99	-9.07	ANAGNKMR	6		sp|Q9P790|VPS72_SCHPO	SWR complex protein 2 OS=Schizosaccharomyces pombe (strain 972 / ATCC 24843) GN=swc2 PE=1 SV=1	MSHSDYNFDIEQNAFEKEAPK	1		sp|Q9P5N4|YH81_SCHPO	Uncharacterized amino-acid permease C359.01 OS=Schizosaccharomyces pombe (strain 972 / ATCC 24843) GN=SPBC359.01 PE=3 SV=2	0.5046
3408	802.6791	4	0.1646	0.98	-4.34	FEQNLIAKIK	8		sp|O94447|SLM1_SCHPO	Cytoskeletal signaling protein slm1 OS=Schizosaccharomyces pombe (strain 972 / ATCC 24843) GN=slm1 PE=1 SV=1	CPWAAGSAAFMVKVPFK	13	57.02146@C;	sp|O94543|YCD3_SCHPO	Uncharacterized membrane protein C1322.03 OS=Schizosaccharomyces pombe (strain 972 / ATCC 24843) GN=SPCC1322.03 PE=3 SV=1	0.5046
4584	874.4315	4	0.1646	0.96	5.38	KVAQTTYK	1		sp|O94579|PSA2_SCHPO	Probable proteasome subunit alpha type-2 OS=Schizosaccharomyces pombe (strain 972 / ATCC 24843) GN=pre8 PE=3 SV=1	SEAAEFEYKNGYPMPCDVLAK	9	57.02146@C;	sp|O94517|PSA1_SCHPO	Probable proteasome subunit alpha type-1 OS=Schizosaccharomyces pombe (strain 972 / ATCC 24843) GN=SPBC646.16 PE=3 SV=1	0.5046
3094	606.5902	4	0.1645	0.94	-8.77	VPKNAVVIR	3		sp|Q09819|YAC5_SCHPO	Uncharacterized protein C16C9.05 OS=Schizosaccharomyces pombe (strain 972 / ATCC 24843) GN=SPAC16C9.05 PE=1 SV=1	KDSELSQSQLR	1		sp|O43052|RGA1_SCHPO	Rho-type GTPase-activating protein 1 OS=Schizosaccharomyces pombe (strain 972 / ATCC 24843) GN=rga1 PE=1 SV=1	0.5046
5766	931.1834	3	0.1645	0.98	0.52	HLAKQK	4		sp|O13781|YEO3_SCHPO	Uncharacterized protein C17G6.03 OS=Schizosaccharomyces pombe (strain 972 / ATCC 24843) GN=SPAC17G6.03 PE=3 SV=1	AKLGEGEQYPELVQLQK	2		sp|O13972|GLYD_SCHPO	Probable serine hydroxymethyltransferase; cytosolic OS=Schizosaccharomyces pombe (strain 972 / ATCC 24843) GN=SPAC24C9.12c PE=3 SV=1	0.5046
8807	671.6583	4	0.1645	0.92	5.28	VVAIEKR	6		sp|O14040|DI3L2_SCHPO	DIS3-like exonuclease 2 OS=Schizosaccharomyces pombe (strain 972 / ATCC 24843) GN=dis32 PE=1 SV=1	KNVVDLHLNLAQVLR	1		sp|P36587|NCPR_SCHPO	NADPH--cytochrome P450 reductase OS=Schizosaccharomyces pombe (strain 972 / ATCC 24843) GN=ccr1 PE=2 SV=1	0.5046
8733	908.2253	4	0.1645	0.98	9.62	MSLTSVLWNFVAK	1		sp|O94353|APQ12_SCHPO	Nuclear membrane organization protein apq12 OS=Schizosaccharomyces pombe (strain 972 / ATCC 24843) GN=apq12 PE=3 SV=1	NKENQSPSHQICNLSLK	2	57.02146@C;	sp|O14111|PSD3_SCHPO	Phosphatidylserine decarboxylase proenzyme 3 OS=Schizosaccharomyces pombe (strain 972 / ATCC 24843) GN=psd3 PE=3 SV=2	0.5046
7042	715.59875	5	0.1645	0.98	9.84	ATKAVCVLK	3	57.02146@C;	tr|Q12728|Q12728_SCHPM	Superoxide dismutase [Cu-Zn] (Fragment) OS=Schizosaccharomyces pombe PE=2 SV=1	DGSLTGGSVSKGADDILQHVLHLK	11		sp|P40976|LYS2_SCHPO	L-aminoadipate-semialdehyde dehydrogenase OS=Schizosaccharomyces pombe (strain 972 / ATCC 24843) GN=lys1 PE=1 SV=3	0.5046
8946	750.0886	3	0.1645	0.98	-3.15	KPDLKK	5		sp|Q9HE05|UFD2_SCHPO	Ubiquitin conjugation factor E4 OS=Schizosaccharomyces pombe (strain 972 / ATCC 24843) GN=ufd2 PE=2 SV=1	MNLLSHQLRDR	1		sp|Q9P7M4|YIOE_SCHPO	Uncharacterized protein SPAP27G11.14c OS=Schizosaccharomyces pombe (strain 972 / ATCC 24843) GN=SPAP27G11.14c PE=4 SV=1	0.5046
4871	971.12555	3	0.1645	0.97	-2.77	TPKTACCASK	3	57.02146@C;	sp|Q10195|YBY6_SCHPO	Uncharacterized protein C11C11.06c OS=Schizosaccharomyces pombe (strain 972 / ATCC 24843) GN=SPBC11C11.06c PE=4 SV=1	QQNTQGQGMKSGTASK	10		sp|Q9UT81|UBX3_SCHPO	UBX domain-containing protein 3 OS=Schizosaccharomyces pombe (strain 972 / ATCC 24843) GN=ubx3 PE=1 SV=1	0.5046
2736	602.1387	5	0.1644	0.97	-6.01	KSSLISLK	1		sp|O14261|ATG11_SCHPO	Taz1-interacting factor 1 OS=Schizosaccharomyces pombe (strain 972 / ATCC 24843) GN=taf1 PE=1 SV=2	NISELQALQKIQNHTEK	10		sp|Q10340|YBLJ_SCHPO	Uncharacterized protein C106.19 OS=Schizosaccharomyces pombe (strain 972 / ATCC 24843) GN=SPBC106.19 PE=4 SV=1	0.5046
2957	635.9315	5	0.1644	0.98	7.54	FLLESAQSKEAR	9		sp|Q09799|KRI1_SCHPO	Protein kri1 OS=Schizosaccharomyces pombe (strain 972 / ATCC 24843) GN=kri1 PE=1 SV=1	KTEEVTNLHSQMSR	1		sp|Q9UTS5|ZAS1_SCHPO	Zinc finger protein zas1 OS=Schizosaccharomyces pombe (strain 972 / ATCC 24843) GN=zas1 PE=2 SV=1	0.5046
10347	822.9677	4	0.1644	0.93	1.41	SPLATPKPLK	7		sp|O13735|FAT1_SCHPO	Actin-interacting protein 3 homolog OS=Schizosaccharomyces pombe (strain 972 / ATCC 24843) GN=fat1 PE=1 SV=2	ENAPAIIFIDEIDAIATKR	18		sp|O74894|PRS6B_SCHPO	26S protease regulatory subunit 6B homolog OS=Schizosaccharomyces pombe (strain 972 / ATCC 24843) GN=rpt3 PE=3 SV=1	0.5046
4641	587.3469	5	0.1643	0.98	0.42	MTAAKVALAAR	5		sp|O42904|PRP31_SCHPO	Pre-mRNA-processing factor 31 OS=Schizosaccharomyces pombe (strain 972 / ATCC 24843) GN=prp31 PE=3 SV=1	FQVIILFSIEKVTR	11		sp|Q9P332|YLZ4_SCHPO&sp|Q9P3V7|YI43_SCHPO&sp|Q9HDU0|YHEH_SCHPO	UPF0742 protein C750.04c/C977.02 OS=Schizosaccharomyces pombe (strain 972 / ATCC 24843) GN=SPAC750.04c PE=3 SV=1	0.5046
5587	766.8495	4	0.1643	0.86	-3.03	DSHSGDEKSVK	8		sp|O14086|RPA49_SCHPO	DNA-directed RNA polymerase I subunit rpa49 OS=Schizosaccharomyces pombe (strain 972 / ATCC 24843) GN=rpa49 PE=2 SV=1	KLDPSSEDFSQDDQK	1		sp|O74360|RGA4_SCHPO	Probable Rho-type GTPase-activating protein 4 OS=Schizosaccharomyces pombe (strain 972 / ATCC 24843) GN=rga4 PE=1 SV=2	0.5046
5114	808.4094	4	0.1643	0.97	-10.36	VDVAKLSPEEQK	5		sp|P79058|IGO1_SCHPO	mRNA stability protein mug134 OS=Schizosaccharomyces pombe (strain 972 / ATCC 24843) GN=mug134 PE=2 SV=4	AKVFMGTSVPQDDDIK	2		sp|O74854|POF6_SCHPO	F-box protein pof6 OS=Schizosaccharomyces pombe (strain 972 / ATCC 24843) GN=pof6 PE=1 SV=1	0.5046
8296	630.33856	4	0.1642	1.00	-9.89	SLSIDSLKK	8		sp|Q02099|RAD3_SCHPO	Protein kinase rad3 OS=Schizosaccharomyces pombe (strain 972 / ATCC 24843) GN=rad3 PE=1 SV=2	LLCEVNKDPFR	7	57.02146@C;	sp|O42944|OMH2_SCHPO	O-glycoside alpha-1;2-mannosyltransferase homolog 2 OS=Schizosaccharomyces pombe (strain 972 / ATCC 24843) GN=omh2 PE=3 SV=1	0.5046
3301	693.32526	4	0.1642	0.96	7.49	MDNANCVGGCK	1	57.02146@C;	sp|Q9UT49|CID13_SCHPO	Poly(A) RNA polymerase cid13 OS=Schizosaccharomyces pombe (strain 972 / ATCC 24843) GN=cid13 PE=1 SV=1	AFVNSIKETENR	7		sp|O94538|SNU66_SCHPO	U4/U6.U5 tri-snRNP-associated protein snu66 OS=Schizosaccharomyces pombe (strain 972 / ATCC 24843) GN=snu66 PE=1 SV=1	0.5046
6823	722.97736	5	0.1642	0.97	-3.79	FFQNWVSDLIKR	11		sp|Q10427|YQ29_SCHPO	Uncharacterized glycosyl hydrolase C11E10.09c OS=Schizosaccharomyces pombe (strain 972 / ATCC 24843) GN=SPCC11E10.09c PE=3 SV=1	EVQGKELIVCNNVFGSK	5	57.02146@C;	sp|Q92347|NOP9_SCHPO	Nucleolar protein 9 OS=Schizosaccharomyces pombe (strain 972 / ATCC 24843) GN=nop9 PE=3 SV=1	0.5046
4156	878.42975	4	0.1642	0.99	7.10	EKYNTDIAEDLR	2		sp|O94601|YC8E_SCHPO	Uncharacterized protein C622.14 OS=Schizosaccharomyces pombe (strain 972 / ATCC 24843) GN=SPCC622.14 PE=3 SV=2	KSMYQPQEIQWPEDK	1		sp|O42911|RT25_SCHPO	37S ribosomal protein S25; mitochondrial OS=Schizosaccharomyces pombe (strain 972 / ATCC 24843) GN=rsm25 PE=3 SV=1	0.5046
3156	755.418	4	0.1642	1.00	6.96	KPKYVAIK	1		sp|P50582|HSK1_SCHPO	Cell cycle serine/threonine-protein kinase hsk1 OS=Schizosaccharomyces pombe (strain 972 / ATCC 24843) GN=hsk1 PE=1 SV=1	YLSTWERPGKEADGTPK	10		sp|O74965|EIF2A_SCHPO	Eukaryotic translation initiation factor 2A OS=Schizosaccharomyces pombe (strain 972 / ATCC 24843) GN=SPBC4B4.04 PE=1 SV=1	0.5046
1737	497.30975	5	0.1641	0.98	-6.30	KSPIGLSLLK	1		sp|Q9US47|SSDH1_SCHPO	Putative succinate-semialdehyde dehydrogenase C1002.12c [NADP(+)] OS=Schizosaccharomyces pombe (strain 972 / ATCC 24843) GN=SPAC1002.12c PE=3 SV=2	AQLITLFSKLR	9		sp|O13712|MUG61_SCHPO	Meiotically up-regulated gene 61 protein OS=Schizosaccharomyces pombe (strain 972 / ATCC 24843) GN=mug61 PE=1 SV=1	0.5046
7074	825.40015	4	0.1641	0.99	-7.77	LGSELKAMIR	6		sp|Q12704|DPOG_SCHPO	DNA polymerase gamma OS=Schizosaccharomyces pombe (strain 972 / ATCC 24843) GN=mip1 PE=3 SV=2	CDETKPFCLNCTKTNR	5	57.02146@C;	sp|Q9UT46|MOC3_SCHPO	Transcriptional regulatory protein moc3 OS=Schizosaccharomyces pombe (strain 972 / ATCC 24843) GN=moc3 PE=1 SV=4	0.5046
9854	1311.3473	3	0.1641	1.00	-9.38	AKPGNNDINTILRR	2		sp|Q10059|CDC12_SCHPO	Cell division control protein 12 OS=Schizosaccharomyces pombe (strain 972 / ATCC 24843) GN=cdc12 PE=1 SV=1	SPSEVEKSSSASPAPQKPMIR	17		sp|O14318|PHP4_SCHPO	CCAAT-binding factor complex subunit php4 OS=Schizosaccharomyces pombe (strain 972 / ATCC 24843) GN=php4 PE=1 SV=2	0.5046
8924	1019.5288	3	0.1640	0.95	2.16	DLKTQNANFHR	3		sp|P41003|SMC2_SCHPO	Structural maintenance of chromosomes protein 2 OS=Schizosaccharomyces pombe (strain 972 / ATCC 24843) GN=cut14 PE=1 SV=2	NQFIGGNSDLNKLR	12		sp|Q9UTI2|GLRX2_SCHPO	Glutaredoxin-2 OS=Schizosaccharomyces pombe (strain 972 / ATCC 24843) GN=grx2 PE=3 SV=1	0.5046
2267	663.86444	4	0.1640	0.99	-0.55	QSKKPK	3		sp|G2TRM5|YKVB_SCHPO	Putative uncharacterized protein C959.11 OS=Schizosaccharomyces pombe (strain 972 / ATCC 24843) GN=SPAC959.11 PE=4 SV=1	KNDPLTLEQVQDIMR	1		sp|O14132|PIT1_SCHPO	Sporulation protein kinase pit1 OS=Schizosaccharomyces pombe (strain 972 / ATCC 24843) GN=pit1 PE=1 SV=1	0.5046
756	498.9086	3	0.1639	0.95	-2.78	KATSE	1		sp|P00046|CYC_SCHPO	Cytochrome c OS=Schizosaccharomyces pombe (strain 972 / ATCC 24843) GN=cyc1 PE=1 SV=3	KDSESEK	1		sp|O14230|FPPS_SCHPO	Farnesyl pyrophosphate synthase OS=Schizosaccharomyces pombe (strain 972 / ATCC 24843) GN=fps1 PE=1 SV=1	0.5046
5892	685.64014	4	0.1639	0.95	-3.92	KVVQSLEK	1		sp|P58234|RS19A_SCHPO&sp|P79016|RS19B_SCHPO	40S ribosomal protein S19-A OS=Schizosaccharomyces pombe (strain 972 / ATCC 24843) GN=rps19a PE=2 SV=1	KNLLIDSGVEILDSR	1		sp|Q9US05|BFR2_SCHPO	Protein bfr2 OS=Schizosaccharomyces pombe (strain 972 / ATCC 24843) GN=bfr2 PE=1 SV=1	0.5046
2401	623.58154	4	0.1638	0.91	4.80	GKGGK	2		sp|P09322|H4_SCHPO&sp|P55877|IF1A_SCHPO&sp|O74453|SKB15_SCHPO	Histone H4 OS=Schizosaccharomyces pombe (strain 972 / ATCC 24843) GN=hhf1 PE=1 SV=2	HFEQVINEKHEDALAK	9		sp|O74762|RPN2_SCHPO	26S proteasome regulatory subunit rpn2 OS=Schizosaccharomyces pombe (strain 972 / ATCC 24843) GN=rpn2 PE=1 SV=1	0.5046
5308	860.94904	4	0.1638	0.87	5.25	ASAGPLIASQTVKK	13		sp|P30655|PSB5_SCHPO	Probable proteasome subunit beta type-5 OS=Schizosaccharomyces pombe (strain 972 / ATCC 24843) GN=pts1 PE=3 SV=3	EGKGEIYSFDPVGSYER	3		sp|Q9UQY2|PSB6_SCHPO	Probable proteasome subunit beta type-6 OS=Schizosaccharomyces pombe (strain 972 / ATCC 24843) GN=pam1 PE=3 SV=1	0.5046
1852	535.4835	5	0.1636	0.97	-4.48	KSLLEEK	1		sp|Q9HDY4|YK16_SCHPO	Putative ATP-dependent RNA helicase PB1A10.06c OS=Schizosaccharomyces pombe (strain 972 / ATCC 24843) GN=SPAPB1A10.06c PE=3 SV=1	KTVDIENQENIVCK	1	57.02146@C;	sp|P79051|RHP16_SCHPO	ATP-dependent helicase rhp16 OS=Schizosaccharomyces pombe (strain 972 / ATCC 24843) GN=rhp16 PE=3 SV=2	0.5046
7351	737.4175	4	0.1636	0.98	9.45	MEPTSEHSSIK	1		sp|Q10150|MON1_SCHPO	Vacuolar fusion protein mon1 OS=Schizosaccharomyces pombe (strain 972 / ATCC 24843) GN=mon1 PE=3 SV=1	NIEILNIPIVLGKK	13		sp|O13729|PUN1_SCHPO	SUR7 family protein pun1 OS=Schizosaccharomyces pombe (strain 972 / ATCC 24843) GN=pun1 PE=3 SV=1	0.5046
9598	1281.2742	3	0.1635	1.00	-7.37	NHCAPCKPK	7	57.02146@C;	sp|Q9UT60|YKJ6_SCHPO	Uncharacterized oxidoreductase C513.06c OS=Schizosaccharomyces pombe (strain 972 / ATCC 24843) GN=SPAC513.06c PE=3 SV=1	DFEILADGDQTEVGEKGISLSGGQK	16		sp|Q10185|ABC2_SCHPO	ATP-binding cassette transporter abc2 OS=Schizosaccharomyces pombe (strain 972 / ATCC 24843) GN=abc2 PE=1 SV=1	0.5046
4275	965.76666	4	0.1635	0.99	1.96	ELKAPPDPQYFTEK	3		sp|O74953|YJC7_SCHPO	Uncharacterized protein C736.07c OS=Schizosaccharomyces pombe (strain 972 / ATCC 24843) GN=SPCC736.07c PE=4 SV=1	HIGIATTGFIPDGQHIVKR	18		sp|O59770|PSA7_SCHPO	Probable proteasome subunit alpha type-7 OS=Schizosaccharomyces pombe (strain 972 / ATCC 24843) GN=pre10 PE=1 SV=1	0.5046
5857	690.8379	4	0.1635	0.98	-4.25	KEELS	1		sp|O13794|YSH1_SCHPO	Endoribonuclease ysh1 OS=Schizosaccharomyces pombe (strain 972 / ATCC 24843) GN=ysh1 PE=3 SV=2	IISKPSDTENQDDGDKQK	4		sp|O60103|DOA10_SCHPO	ERAD-associated E3 ubiquitin-protein ligase doa10 OS=Schizosaccharomyces pombe (strain 972 / ATCC 24843) GN=doa10 PE=1 SV=1	0.5046
3405	655.1439	5	0.1635	0.95	-8.29	QKLQVADDEENK	2		sp|P40385|REC6_SCHPO	Meiotic recombination protein rec6 OS=Schizosaccharomyces pombe (strain 972 / ATCC 24843) GN=rec6 PE=2 SV=2	MLLYCAGARALPLLR	1	57.02146@C;	tr|O14376|O14376_SCHPM	40S ribosomal protein S20 homolog (Fragment) OS=Schizosaccharomyces pombe PE=2 SV=1	0.5046
9066	869.228	4	0.1634	0.98	4.57	MNLLSHQLRDR	1		sp|Q9P7M4|YIOE_SCHPO	Uncharacterized protein SPAP27G11.14c OS=Schizosaccharomyces pombe (strain 972 / ATCC 24843) GN=SPAP27G11.14c PE=4 SV=1	NSKPNLTKTISLNDRPR	8		sp|O13955|VAM6_SCHPO	Vacuolar morphogenesis protein 6 OS=Schizosaccharomyces pombe (strain 972 / ATCC 24843) GN=vam6 PE=3 SV=1	0.5046
5540	788.8211	5	0.1634	0.95	2.54	KILDIGCGGGILSESMAR	1	57.02146@C;	sp|O74421|COQ3_SCHPO	Hexaprenyldihydroxybenzoate methyltransferase; mitochondrial OS=Schizosaccharomyces pombe (strain 972 / ATCC 24843) GN=coq3 PE=3 SV=2	KYALITGSNSGLGFGIATR	1		sp|O74732|ERG27_SCHPO	3-keto-steroid reductase OS=Schizosaccharomyces pombe (strain 972 / ATCC 24843) GN=erg27 PE=2 SV=1	0.5046
3432	900.1961	3	0.1633	0.97	-4.62	LLHVLPAKAR	8		sp|O13620|MRD1_SCHPO	Multiple RNA-binding domain-containing protein 1 OS=Schizosaccharomyces pombe (strain 972 / ATCC 24843) GN=mrd1 PE=3 SV=1	KPTSELAIGASLEK	1		sp|O94579|PSA2_SCHPO	Probable proteasome subunit alpha type-2 OS=Schizosaccharomyces pombe (strain 972 / ATCC 24843) GN=pre8 PE=3 SV=1	0.5046
1903	623.5259	4	0.1633	0.89	2.16	KDGNDDDK	1		sp|P87159|NIF1_SCHPO	Mitosis inhibitor nif1 OS=Schizosaccharomyces pombe (strain 972 / ATCC 24843) GN=nif1 PE=1 SV=1	MSDIVSSSTDYSR	1		sp|Q9URY2|ALP7_SCHPO	Microtubule protein alp7 OS=Schizosaccharomyces pombe (strain 972 / ATCC 24843) GN=alp7 PE=1 SV=1	0.5046
7763	887.1985	4	0.1633	0.98	-10.19	GVGSGADLQKQQWNK	10		sp|O74522|ADN3_SCHPO	Adhesion defective protein 3 OS=Schizosaccharomyces pombe (strain 972 / ATCC 24843) GN=adn3 PE=3 SV=1	MSFLELTEVWGKPQK	1		sp|Q9USQ9|PSB7_SCHPO	Probable proteasome subunit beta type-7 OS=Schizosaccharomyces pombe (strain 972 / ATCC 24843) GN=SPBC577.10 PE=3 SV=1	0.5046
3752	913.2214	4	0.1631	0.90	11.04	KSGQNTNIR	1		sp|O59835|DPOD4_SCHPO	DNA polymerase delta subunit 4 OS=Schizosaccharomyces pombe (strain 972 / ATCC 24843) GN=cdm1 PE=2 SV=1	WDQEETLESLIHKAGYYGSIR	13		sp|Q9P6M2|YKQ3_SCHPO	Uncharacterized protein C688.03c OS=Schizosaccharomyces pombe (strain 972 / ATCC 24843) GN=SPAC688.03c PE=3 SV=2	0.5046
6063	789.39484	4	0.1629	0.98	-9.14	KSSNSFK	1		sp|O43070|NBS1_SCHPO	DNA repair and telomere maintenance protein nbs1 OS=Schizosaccharomyces pombe (strain 972 / ATCC 24843) GN=nbs1 PE=1 SV=3	ICEDKTNLEAEHVVIFFR	5	57.02146@C;	sp|O74788|IML1_SCHPO	Vacuolar membrane-associated protein iml1 OS=Schizosaccharomyces pombe (strain 972 / ATCC 24843) GN=iml1 PE=1 SV=1	0.5046
6390	744.372	5	0.1628	0.85	7.42	MQDNLEFVQWAKR	12		sp|Q10113|MAL3_SCHPO	Microtubule integrity protein mal3 OS=Schizosaccharomyces pombe (strain 972 / ATCC 24843) GN=mal3 PE=1 SV=1	KFVASFSGSLEMEQEAR	1		sp|O94536|UCP12_SCHPO	Putative ATP-dependent RNA helicase ucp12 OS=Schizosaccharomyces pombe (strain 972 / ATCC 24843) GN=ucp12 PE=3 SV=1	0.5046
9253	821.9209	4	0.1627	0.82	0.15	MASATTHFQPK	1		sp|O59826|KCAB_SCHPO	Putative voltage-gated potassium channel subunit beta OS=Schizosaccharomyces pombe (strain 972 / ATCC 24843) GN=SPCC965.06 PE=3 SV=1	KSINLSLPSNSYSLSYR	1		sp|Q09763|GEF1_SCHPO	Rho guanine nucleotide exchange factor gef1 OS=Schizosaccharomyces pombe (strain 972 / ATCC 24843) GN=gef1 PE=1 SV=1	0.5046
6757	903.46985	4	0.1627	0.98	5.34	LSSSTFDNSKFIR	10		sp|O14014|RGA3_SCHPO	Probable Rho-type GTPase-activating protein 3 OS=Schizosaccharomyces pombe (strain 972 / ATCC 24843) GN=rga3 PE=1 SV=1	MFSIDSCLKTRPLTFR	1	57.02146@C;	sp|Q09865|RM06_SCHPO	Putative 54S ribosomal protein L6; mitochondrial OS=Schizosaccharomyces pombe (strain 972 / ATCC 24843) GN=mrpl6 PE=3 SV=1	0.5046
3622	637.3566	5	0.1625	0.98	7.75	DIDVQDWKR	8		sp|Q9UTG2|PUB2_SCHPO	E3 ubiquitin-protein ligase pub2 OS=Schizosaccharomyces pombe (strain 972 / ATCC 24843) GN=pub2 PE=1 SV=1	LLESTIQNILLAKGTEK	13		sp|Q10059|CDC12_SCHPO	Cell division control protein 12 OS=Schizosaccharomyces pombe (strain 972 / ATCC 24843) GN=cdc12 PE=1 SV=1	0.5046
9138	906.7259	4	0.1625	0.99	3.98	GYLENDETEKIR	10		sp|P87145|VAC14_SCHPO	Protein VAC14 homolog OS=Schizosaccharomyces pombe (strain 972 / ATCC 24843) GN=SPBC25H2.03 PE=3 SV=1	LYEVLNVDVTASQAELKK	17		sp|O74752|MAS5_SCHPO	Mitochondrial protein import protein mas5 OS=Schizosaccharomyces pombe (strain 972 / ATCC 24843) GN=mas5 PE=3 SV=1	0.5046
6832	575.2898	3	0.1624	0.98	-0.35	EEAKR	4		sp|Q9C102|GLT1_SCHPO&sp|O42929|DENR_SCHPO	Putative glutamate synthase [NADPH] OS=Schizosaccharomyces pombe (strain 972 / ATCC 24843) GN=glt1 PE=2 SV=1	MDVDSIFK	1		sp|Q9UUK1|CTBL1_SCHPO	Beta-catenin-like protein 1 homolog OS=Schizosaccharomyces pombe (strain 972 / ATCC 24843) GN=ctnnbl1 PE=1 SV=1	0.5046
4416	643.55	5	0.1624	0.92	-4.79	KVPELQLNYTR	1		sp|O42908|CYM1_SCHPO	Mitochondrial presequence protease OS=Schizosaccharomyces pombe (strain 972 / ATCC 24843) GN=cym1 PE=3 SV=1	QLLQNADTDLSKLEK	12		sp|Q9P779|YNYB_SCHPO	Sorting nexin C1711.11 OS=Schizosaccharomyces pombe (strain 972 / ATCC 24843) GN=SPBC1711.11 PE=3 SV=1	0.5046
8285	731.40753	4	0.1622	0.99	5.43	QFVNGIKSK	7		sp|Q9P6M1|GST3_SCHPO	Glutathione S-transferase 3 OS=Schizosaccharomyces pombe (strain 972 / ATCC 24843) GN=gst3 PE=1 SV=3	FQGSSAVLKEGLNSTVK	9		sp|O74808|CLR1_SCHPO	Cryptic loci regulator protein 1 OS=Schizosaccharomyces pombe (strain 972 / ATCC 24843) GN=clr1 PE=1 SV=1	0.5046
5487	634.3289	5	0.1622	0.99	4.47	MSQKSHK	1		sp|G2TRU4|YC5G_SCHPO	Uncharacterized protein SPCC1259.16 OS=Schizosaccharomyces pombe (strain 972 / ATCC 24843) GN=SPCC1259.16 PE=4 SV=1	YLQGYGVTFHVNETIGMKK	18		sp|O74909|MEU23_SCHPO	Meiotic expression up-regulated protein 23 OS=Schizosaccharomyces pombe (strain 972 / ATCC 24843) GN=meu23 PE=2 SV=1	0.5046
1724	614.32196	4	0.1622	1.00	3.58	MAENNKK	1		sp|G2TRR1|GEMI7_SCHPO	Gem-associated protein 7 homolog OS=Schizosaccharomyces pombe (strain 972 / ATCC 24843) GN=new17 PE=2 SV=1	EEVSFQFDLLKK	11		sp|O14227|RDR1_SCHPO	RNA-dependent RNA polymerase 1 OS=Schizosaccharomyces pombe (strain 972 / ATCC 24843) GN=rdr1 PE=1 SV=1	0.5046
3532	571.1306	5	0.1622	1.00	6.51	VAAKLQR	4		sp|O14299|WIS4_SCHPO	MAP kinase kinase kinase wis4 OS=Schizosaccharomyces pombe (strain 972 / ATCC 24843) GN=wis4 PE=3 SV=1	LLSDGMLKAASDALATVPR	8		sp|P40375|MAOX_SCHPO&tr|Q9P3E3|Q9P3E3_SCHPO	NAD-dependent malic enzyme OS=Schizosaccharomyces pombe (strain 972 / ATCC 24843) GN=mae2 PE=1 SV=1	0.5046
3465	915.1831	3	0.1622	0.99	-1.25	LWKNIFVSR	3		sp|P87230|COQ5_SCHPO	2-methoxy-6-polyprenyl-1;4-benzoquinol methylase; mitochondrial OS=Schizosaccharomyces pombe (strain 972 / ATCC 24843) GN=coq5 PE=3 SV=1	KPTSELAIGASLEK	1		sp|O94579|PSA2_SCHPO	Probable proteasome subunit alpha type-2 OS=Schizosaccharomyces pombe (strain 972 / ATCC 24843) GN=pre8 PE=3 SV=1	0.5046
3107	653.0936	4	0.1622	0.97	-8.33	MIQLPFIQR	1		sp|O74430|TGCE1_SCHPO	Probable lipase C1672.09 OS=Schizosaccharomyces pombe (strain 972 / ATCC 24843) GN=SPCC1672.09 PE=1 SV=1	KLYSSETQSQR	1		sp|Q09697|RGA8_SCHPO	Rho-GTPase-activating protein 8 OS=Schizosaccharomyces pombe (strain 972 / ATCC 24843) GN=rga8 PE=1 SV=1	0.5046
8770	923.51764	4	0.1621	0.99	8.80	QLMDDVEAKAAAVK	9		sp|O74315|AMO1_SCHPO	Nucleoporin-like protein amo1 OS=Schizosaccharomyces pombe (strain 972 / ATCC 24843) GN=amo1 PE=3 SV=1	KILLLQSLASMGNINQPPK	1		sp|O74436|SRP68_SCHPO	Signal recognition particle subunit srp68 OS=Schizosaccharomyces pombe (strain 972 / ATCC 24843) GN=srp68 PE=3 SV=1	0.5046
7920	742.9587	5	0.1620	0.94	6.19	KNDNNNESIHISR	1		sp|Q9URU2|DNA2_SCHPO	DNA replication ATP-dependent helicase/nuclease dna2 OS=Schizosaccharomyces pombe (strain 972 / ATCC 24843) GN=dna2 PE=1 SV=2	ASNSSDCDVHLGDTKAISR	15	57.02146@C;	sp|O14270|FHL1_SCHPO	Fork head transcription factor 1 OS=Schizosaccharomyces pombe (strain 972 / ATCC 24843) GN=fhl1 PE=3 SV=2	0.5046
8910	882.71906	4	0.1620	0.95	0.90	EVKETDIVPDENK	3		sp|O42922|YBIH_SCHPO	Uncharacterized MFS-type transporter C16A3.17c OS=Schizosaccharomyces pombe (strain 972 / ATCC 24843) GN=SPBC16A3.17c PE=3 SV=1	QDIPEGLFKFGTAVKPK	9		sp|Q10202|DBP3_SCHPO	ATP-dependent RNA helicase dbp3 OS=Schizosaccharomyces pombe (strain 972 / ATCC 24843) GN=dbp3 PE=3 SV=1	0.5046
2719	579.0909	4	0.1620	0.96	4.43	NEGLKGLYR	5		sp|O59674|YB8B_SCHPO	Uncharacterized mitochondrial carrier C29A3.11c OS=Schizosaccharomyces pombe (strain 972 / ATCC 24843) GN=SPBC29A3.11c PE=3 SV=1	ITKAVALWPK	3		sp|O43089|CBP6_SCHPO	Cytochrome B pre-mRNA-processing protein 6 OS=Schizosaccharomyces pombe (strain 972 / ATCC 24843) GN=cbp6 PE=3 SV=1	0.5046
2192	574.3086	4	0.1620	0.99	6.17	MFANINIR	1		sp|Q9UT27|PVG1_SCHPO	Pyruvyl transferase 1 OS=Schizosaccharomyces pombe (strain 972 / ATCC 24843) GN=pvg1 PE=3 SV=1	MTVLNTTDKR	1		sp|O74834|UNG_SCHPO	Uracil-DNA glycosylase OS=Schizosaccharomyces pombe (strain 972 / ATCC 24843) GN=ung1 PE=3 SV=1	0.5046
8887	943.44543	4	0.1619	0.93	-3.04	KIDENAVEHDK	1		sp|Q9P6Q6|CET1_SCHPO	mRNA-capping enzyme subunit beta OS=Schizosaccharomyces pombe (strain 972 / ATCC 24843) GN=pct1 PE=1 SV=1	MVNFASEVDKNNAFDSAHPSR	1		sp|Q10276|KICH_SCHPO	Putative choline kinase OS=Schizosaccharomyces pombe (strain 972 / ATCC 24843) GN=SPAC13G7.12c PE=3 SV=1	0.5046
9873	955.4647	4	0.1619	0.93	9.34	KDIAIVLINQFAAER	1		sp|O43046|VATF_SCHPO	V-type proton ATPase subunit F OS=Schizosaccharomyces pombe (strain 972 / ATCC 24843) GN=vma7 PE=3 SV=1	MYNNNSSTSSDSSNSEEK	1		sp|O59700|YN43_SCHPO	Uncharacterized transporter C36.03c OS=Schizosaccharomyces pombe (strain 972 / ATCC 24843) GN=SPBC36.03c PE=3 SV=1	0.5046
9629	708.11633	4	0.1619	1.00	8.55	MSIFKK	1		sp|Q09887|YC9D_SCHPO	Uncharacterized amino-acid permease C584.13 OS=Schizosaccharomyces pombe (strain 972 / ATCC 24843) GN=SPCC584.13 PE=3 SV=1	KLANANSNGISNYGTGDSR	1		sp|O60161|UTP4_SCHPO	U3 small nucleolar RNA-associated protein 4 OS=Schizosaccharomyces pombe (strain 972 / ATCC 24843) GN=utp4 PE=3 SV=1	0.5046
1347	673.3761	3	0.1618	0.99	-1.82	KMKPLEK	1		sp|O94258|XPOT_SCHPO	Exportin-T OS=Schizosaccharomyces pombe (strain 972 / ATCC 24843) GN=los1 PE=1 SV=1	HYITSMKK	7		sp|Q92360|YDHF_SCHPO	Uncharacterized protein C6G9.15c OS=Schizosaccharomyces pombe (strain 972 / ATCC 24843) GN=SPAC6G9.15c PE=4 SV=1	0.5046
2184	490.0605	4	0.1618	0.98	5.99	IVQALKK	6		sp|Q09769|LONM_SCHPO	Lon protease homolog; mitochondrial OS=Schizosaccharomyces pombe (strain 972 / ATCC 24843) GN=pim1 PE=3 SV=1	LQVIYKEK	6		sp|Q9UT93|ULA1_SCHPO	NEDD8-activating enzyme E1 regulatory subunit OS=Schizosaccharomyces pombe (strain 972 / ATCC 24843) GN=uba5 PE=3 SV=2	0.5046
2178	864.80817	3	0.1617	0.97	-5.09	NCACVISQKK	9	57.02146@C;	sp|O94517|PSA1_SCHPO	Probable proteasome subunit alpha type-1 OS=Schizosaccharomyces pombe (strain 972 / ATCC 24843) GN=SPBC646.16 PE=3 SV=1	QFSKALLILSK	4		sp|O42668|TPR1_SCHPO	Tetratricopeptide repeat protein 1 OS=Schizosaccharomyces pombe (strain 972 / ATCC 24843) GN=tpr1 PE=1 SV=1	0.5046
1938	776.40247	4	0.1617	0.93	-8.50	FVAHKE	5		sp|O74529|YJ48_SCHPO	Uncharacterized methyltransferase C70.08c OS=Schizosaccharomyces pombe (strain 972 / ATCC 24843) GN=SPCC70.08c PE=3 SV=1	FYASVSPKILEHISTATGGEK	8		sp|Q9UTR1|MMS19_SCHPO	DNA repair/transcription protein mms19 OS=Schizosaccharomyces pombe (strain 972 / ATCC 24843) GN=mms19 PE=3 SV=1	0.5046
2132	595.6171	4	0.1617	0.98	10.68	VEEIANLKK	8		sp|Q10432|CCQ1_SCHPO	Coiled-coil quantitatively-enriched protein 1 OS=Schizosaccharomyces pombe (strain 972 / ATCC 24843) GN=ccq1 PE=1 SV=1	QKQILLSQIK	2		sp|O94462|PUF3_SCHPO	mRNA-binding protein puf3 OS=Schizosaccharomyces pombe (strain 972 / ATCC 24843) GN=puf3 PE=2 SV=4	0.5046
9820	838.44257	4	0.1617	0.98	-10.42	KYHSLIER	1		sp|O14188|RNG2_SCHPO	Ras GTPase-activating-like protein rng2 OS=Schizosaccharomyces pombe (strain 972 / ATCC 24843) GN=rng2 PE=1 SV=1	ELATSLKILQSTGDFSAATSK	7		sp|O13961|NDC1_SCHPO	Nuclear envelope protein ndc1 OS=Schizosaccharomyces pombe (strain 972 / ATCC 24843) GN=cut11 PE=2 SV=2	0.5046
9172	977.2663	4	0.1616	1.00	-0.75	FSYFTGSILVQLKK	13		sp|O74974|UTP25_SCHPO	U3 small nucleolar RNA-associated protein 25 OS=Schizosaccharomyces pombe (strain 972 / ATCC 24843) GN=utp25 PE=3 SV=1	GCSKTLAGGAWTVTTAAATSAR	4	57.02146@C;	sp|O94686|RL43B_SCHPO	60S ribosomal protein L43-B OS=Schizosaccharomyces pombe (strain 972 / ATCC 24843) GN=rpl43b PE=3 SV=1	0.5046
5881	1049.1982	3	0.1616	0.95	-6.37	SKYAT	2		sp|Q10487|MFS1_SCHPO	Transporter mfs1 OS=Schizosaccharomyces pombe (strain 972 / ATCC 24843) GN=mfs1 PE=3 SV=1	TFIQPSDSFLDLLAKVCDLEK	15	57.02146@C;	sp|P40976|LYS2_SCHPO	L-aminoadipate-semialdehyde dehydrogenase OS=Schizosaccharomyces pombe (strain 972 / ATCC 24843) GN=lys1 PE=1 SV=3	0.5046
8701	901.0246	4	0.1616	0.98	-0.75	QNLFTNIIKPQKDK	12		sp|Q9P7U3|YI76_SCHPO&sp|Q9HDU1|YHEE_SCHPO&sp|Q9HDU8|YHE7_SCHPO	UPF0494 membrane protein C977.06 OS=Schizosaccharomyces pombe (strain 972 / ATCC 24843) GN=SPAC977.06 PE=3 SV=1	MSASLLIVQVKFLISK	11		sp|P87317|YB2G_SCHPO	Uncharacterized protein C31F10.16 OS=Schizosaccharomyces pombe (strain 972 / ATCC 24843) GN=SPBC31F10.16 PE=4 SV=2	0.5046
1133	679.8533	4	0.1616	0.98	-5.57	KLEIK	1		sp|O94452|MCP1_SCHPO	Meiotic coiled-coil protein 1 OS=Schizosaccharomyces pombe (strain 972 / ATCC 24843) GN=mcp1 PE=4 SV=1	SSTSSEMHTQLLKDEQK	13		sp|Q09872|YAG9_SCHPO	Uncharacterized protein C12G12.09 OS=Schizosaccharomyces pombe (strain 972 / ATCC 24843) GN=SPAC12G12.09 PE=1 SV=1	0.5046
2477	729.85736	4	0.1616	0.97	7.96	QYGIMATEKK	9		sp|O74561|YCZ8_SCHPO	Uncharacterized inositol polyphosphate kinase C970.08 OS=Schizosaccharomyces pombe (strain 972 / ATCC 24843) GN=SPCC970.08 PE=1 SV=1	MSNDVDDESKIETK	1		sp|O94446|ESA1_SCHPO	Histone acetyltransferase mst1 OS=Schizosaccharomyces pombe (strain 972 / ATCC 24843) GN=mst1 PE=1 SV=1	0.5046
6477	874.77924	3	0.1616	0.93	0.65	MSFKK	1		sp|P31317|OTC_SCHPO&sp|P41004|SMC4_SCHPO	Ornithine carbamoyltransferase; mitochondrial OS=Schizosaccharomyces pombe (strain 972 / ATCC 24843) GN=arg3 PE=1 SV=1	DIPSDEKDLVEQSIEK	7		sp|O74928|PUR9_SCHPO	Bifunctional purine biosynthesis protein ade10 OS=Schizosaccharomyces pombe (strain 972 / ATCC 24843) GN=ade10 PE=2 SV=1	0.5046
7546	918.9714	4	0.1615	0.97	-8.11	MSVEEQIVTPWDVK	1		sp|Q09692|SYWC_SCHPO	Tryptophan--tRNA ligase; cytoplasmic OS=Schizosaccharomyces pombe (strain 972 / ATCC 24843) GN=wrs1 PE=1 SV=1	MFILTETAAGYAIFKAK	15		sp|Q9P7S7|NOP58_SCHPO	Nucleolar protein 58 OS=Schizosaccharomyces pombe (strain 972 / ATCC 24843) GN=nop58 PE=1 SV=1	0.5046
2362	772.758	3	0.1615	0.99	-5.59	QLAEIKLSK	6		tr|S6B6U0|S6B6U0_SCHPM&sp|Q9P7T4|MRC1_SCHPO	Mediator of replication checkpoint 1 OS=Schizosaccharomyces pombe GN=mrc1 PE=4 SV=1	KSTFMAHATR	1		sp|O13997|YIH1_SCHPO	Protein IMPACT homolog OS=Schizosaccharomyces pombe (strain 972 / ATCC 24843) GN=yih1 PE=3 SV=1	0.5046
2507	784.446	4	0.1615	0.98	-0.39	LLTDLCKSPAQK	7	57.02146@C;	sp|Q9P6K4|YLF7_SCHPO	Uncharacterized protein C30C2.07 OS=Schizosaccharomyces pombe (strain 972 / ATCC 24843) GN=SPAC30C2.07 PE=1 SV=1	KILAPLTTVGNPPFR	1		sp|Q9UTH9|DUS3_SCHPO	tRNA-dihydrouridine(47) synthase [NAD(P)(+)] OS=Schizosaccharomyces pombe (strain 972 / ATCC 24843) GN=dus3 PE=3 SV=1	0.5046
3515	753.1365	4	0.1615	1.00	6.90	MGRVR	1		sp|O42984|RS17A_SCHPO&sp|Q9P7J6|RS17B_SCHPO	40S ribosomal protein S17-A OS=Schizosaccharomyces pombe (strain 972 / ATCC 24843) GN=rps17a PE=3 SV=1	LDHDIYNYEKLWADVGFR	10		sp|Q9USN5|GDH2_SCHPO	Probable NAD-specific glutamate dehydrogenase OS=Schizosaccharomyces pombe (strain 972 / ATCC 24843) GN=gdh2 PE=3 SV=1	0.5046
2386	692.6196	4	0.1614	0.99	-6.71	AFIPPEESSKK	10		sp|O74777|KRR1_SCHPO	KRR1 small subunit processome component homolog OS=Schizosaccharomyces pombe (strain 972 / ATCC 24843) GN=mis3 PE=3 SV=1	TEAPLNEKPATVK	8		sp|O94715|RS15A_SCHPO	40S ribosomal protein S15-A OS=Schizosaccharomyces pombe (strain 972 / ATCC 24843) GN=rps15a PE=3 SV=1	0.5046
1595	631.368	3	0.1614	0.93	-10.59	VLPLKEK	5		sp|Q9UTE4|YFM8_SCHPO	Uncharacterized glutamine amidotransferase C222.08c OS=Schizosaccharomyces pombe (strain 972 / ATCC 24843) GN=SPAC222.08c PE=3 SV=1	VIPDKNDK	5		sp|O42651|ATG17_SCHPO	Autophagy-related protein 17 OS=Schizosaccharomyces pombe (strain 972 / ATCC 24843) GN=atg17 PE=3 SV=2	0.5046
3600	511.6936	5	0.1614	0.97	10.04	KVPITR	1		sp|P78970|LAG1_SCHPO&sp|O74764|SPB4_SCHPO	Sphingosine N-acyltransferase lag1 OS=Schizosaccharomyces pombe (strain 972 / ATCC 24843) GN=lag1 PE=1 SV=2	VVFKLHDTYNNPTR	4		sp|Q10319|AF9_SCHPO	Protein AF-9 homolog OS=Schizosaccharomyces pombe (strain 972 / ATCC 24843) GN=yaf9 PE=3 SV=1	0.5046
3143	555.89905	5	0.1613	0.99	-0.09	EKETEILAAR	2		sp|O74424|NU211_SCHPO	Nucleoporin nup211 OS=Schizosaccharomyces pombe (strain 972 / ATCC 24843) GN=nup211 PE=1 SV=1	AWLDSVAQKYAAR	9		sp|Q10289|FAS2_SCHPO	Fatty acid synthase subunit alpha OS=Schizosaccharomyces pombe (strain 972 / ATCC 24843) GN=fas2 PE=1 SV=2	0.5046
10532	894.4652	4	0.1613	0.96	-0.07	ALYHKNGTSNTR	5		sp|O74969|GHT2_SCHPO	High-affinity glucose transporter ght2 OS=Schizosaccharomyces pombe (strain 972 / ATCC 24843) GN=ght2 PE=1 SV=1	KHPVFVFNSASIVAMCLR	1	57.02146@C;	sp|Q00619|MAM2_SCHPO	Pheromone P-factor receptor OS=Schizosaccharomyces pombe (strain 972 / ATCC 24843) GN=mam2 PE=3 SV=1	0.5046
4138	785.87946	4	0.1612	0.92	-0.08	QEQLDDEIAKK	10		sp|Q1MTR3|VID27_SCHPO	Vacuolar import and degradation protein 27 OS=Schizosaccharomyces pombe (strain 972 / ATCC 24843) GN=vid27 PE=1 SV=1	MYTSTQKEYYASSK	7		sp|O13938|YEP4_SCHPO	UPF0658 Golgi apparatus membrane protein C23H3.04 OS=Schizosaccharomyces pombe (strain 972 / ATCC 24843) GN=SPAC23H3.04 PE=3 SV=3	0.5046
4531	906.4287	4	0.1612	0.98	-10.58	MKQFEEQIER	1		sp|O94355|RTX2_SCHPO	Transcriptional regulatory protein rxt2 OS=Schizosaccharomyces pombe (strain 972 / ATCC 24843) GN=rtx2 PE=1 SV=2	TEEIITPMDTTCKPEPSAK	13	57.02146@C;	sp|Q9UUD1|SREBP_SCHPO	Sterol regulatory element-binding protein 1 OS=Schizosaccharomyces pombe (strain 972 / ATCC 24843) GN=sre1 PE=1 SV=1	0.5046
2640	485.89273	5	0.1611	0.99	10.37	QLYAIKVLK	6		sp|P36583|PCK2_SCHPO	Protein kinase C-like 2 OS=Schizosaccharomyces pombe (strain 972 / ATCC 24843) GN=pck2 PE=1 SV=2	KALNEFSLYK	1		sp|P87244|ALP16_SCHPO	Spindle pole body component alp16 OS=Schizosaccharomyces pombe (strain 972 / ATCC 24843) GN=alp16 PE=1 SV=1	0.5046
4910	729.63226	4	0.1611	1.00	-3.43	EALKFPEDKPR	9		sp|O94590|SEC1_SCHPO	Protein transport protein sec1 OS=Schizosaccharomyces pombe (strain 972 / ATCC 24843) GN=sec1 PE=3 SV=1	MTDVQETQKGALK	1		sp|Q10343|AAKG_SCHPO	5'-AMP-activated protein kinase subunit gamma OS=Schizosaccharomyces pombe (strain 972 / ATCC 24843) GN=cbs2 PE=1 SV=2	0.5046
2028	637.63074	4	0.1611	0.89	-0.10	KALVTLMATK	1		sp|O60064|YBB2_SCHPO	Probable mannose-1-phosphate guanyltransferase OS=Schizosaccharomyces pombe (strain 972 / ATCC 24843) GN=SPBC13G1.02 PE=3 SV=1	MSILAGFKNLLK	1		sp|O42844|KCC2_SCHPO	Calcium/calmodulin-dependent protein kinase type II OS=Schizosaccharomyces pombe (strain 972 / ATCC 24843) GN=cmk2 PE=1 SV=1	0.5046
9305	1036.8723	3	0.1610	0.97	-8.64	CAFHNGGILHKK	11	57.02146@C;	sp|O74734|RRF1_SCHPO	Putative ribosomal recycling factor; mitochondrial OS=Schizosaccharomyces pombe (strain 972 / ATCC 24843) GN=rrf1 PE=3 SV=1	SLEFPLDGSIDKLR	12		sp|O94511|YN67_SCHPO	Putative enoyl reductase C646.07c OS=Schizosaccharomyces pombe (strain 972 / ATCC 24843) GN=SPBC646.07c PE=3 SV=1	0.5046
4506	520.49536	5	0.1609	0.99	-1.03	KQLHFGPSR	1		sp|Q9Y7R4|SET1_SCHPO	Histone-lysine N-methyltransferase; H3 lysine-4 specific OS=Schizosaccharomyces pombe (strain 972 / ATCC 24843) GN=set1 PE=1 SV=1	LAVQQVSSYIKR	11		sp|O94589|YC93_SCHPO	RanBD1 domain-containing protein C584.03c OS=Schizosaccharomyces pombe (strain 972 / ATCC 24843) GN=SPCC584.03c PE=1 SV=1	0.5046
9921	720.38696	4	0.1608	0.99	-8.82	KEVTHTLGER	1		sp|P50530|SCK1_SCHPO	Serine/threonine-protein kinase sck1 OS=Schizosaccharomyces pombe (strain 972 / ATCC 24843) GN=sck1 PE=1 SV=2	KLESGEVELGGVINK	1		sp|P78847|NU186_SCHPO	Nucleoporin nup186 OS=Schizosaccharomyces pombe (strain 972 / ATCC 24843) GN=nup186 PE=2 SV=2	0.5046
2398	550.69336	5	0.1607	0.96	-7.55	KHSVDLSSLR	1		sp|Q10250|YD22_SCHPO	Uncharacterized protein C56F8.02 OS=Schizosaccharomyces pombe (strain 972 / ATCC 24843) GN=SPAC56F8.02 PE=4 SV=1	KDLMDTVVFFQK	1		sp|O74502|MSH6_SCHPO	DNA mismatch repair protein msh6 OS=Schizosaccharomyces pombe (strain 972 / ATCC 24843) GN=msh6 PE=1 SV=1	0.5046
4268	948.23724	4	0.1607	0.97	9.47	LKNEDNTQKPISK	2		sp|Q9UUB3|MEU18_SCHPO	Meiotic expression up-regulated protein 18 OS=Schizosaccharomyces pombe (strain 972 / ATCC 24843) GN=meu18 PE=2 SV=1	MSGNSGASESISIEETNRIR	1		sp|O94538|SNU66_SCHPO	U4/U6.U5 tri-snRNP-associated protein snu66 OS=Schizosaccharomyces pombe (strain 972 / ATCC 24843) GN=snu66 PE=1 SV=1	0.5046
4700	731.6745	4	0.1607	0.97	2.67	KPFGAENQSKLK	1		sp|Q10172|PAN1_SCHPO	Actin cytoskeleton-regulatory complex protein pan1 OS=Schizosaccharomyces pombe (strain 972 / ATCC 24843) GN=pan1 PE=1 SV=1	KSILPCTPLAIVK	1	57.02146@C;	sp|Q9P786|MTD1_SCHPO	Methylenetetrahydrofolate dehydrogenase [NAD(+)] OS=Schizosaccharomyces pombe (strain 972 / ATCC 24843) GN=mtd1 PE=3 SV=1	0.5046
7757	825.3965	3	0.1607	0.94	-9.08	MMIEIIPK	1		sp|Q9UUC8|RM51_SCHPO	54S ribosomal protein L51; mitochondrial OS=Schizosaccharomyces pombe (strain 972 / ATCC 24843) GN=mrpl51 PE=3 SV=1	MTSSETTTDHPR	1		sp|O74794|CCHL_SCHPO	Putative cytochrome c heme lyase OS=Schizosaccharomyces pombe (strain 972 / ATCC 24843) GN=SPBC26H8.12 PE=3 SV=1	0.5046
7707	1087.2875	4	0.1607	0.95	-3.71	LNEITVYKAFLYSNTDK	8		sp|O74733|CFT1_SCHPO	Protein cft1 OS=Schizosaccharomyces pombe (strain 972 / ATCC 24843) GN=cft1 PE=3 SV=1	IIKSGQLSQENVEDDGTDEL	3		sp|O94273|PPIB_SCHPO	Peptidyl-prolyl cis-trans isomerase B OS=Schizosaccharomyces pombe (strain 972 / ATCC 24843) GN=cyp4 PE=3 SV=1	0.5046
4427	710.39655	5	0.1607	0.97	10.46	IAVLDMDLQKTK	10		sp|O94501|TCPA_SCHPO	T-complex protein 1 subunit alpha OS=Schizosaccharomyces pombe (strain 972 / ATCC 24843) GN=cct1 PE=3 SV=1	GKAPASAISIEALEELDPPK	2		sp|O74653|POB1_SCHPO	Protein pob1 OS=Schizosaccharomyces pombe (strain 972 / ATCC 24843) GN=pob1 PE=1 SV=1	0.5046
4666	891.20557	4	0.1606	0.99	-1.92	MSGQNNVVGVHYK	1		sp|P40233|CKI1_SCHPO	Casein kinase I homolog 1 OS=Schizosaccharomyces pombe (strain 972 / ATCC 24843) GN=cki1 PE=1 SV=2	TKFIFPTQDISAVAYYK	2		sp|Q96WV2|YJO2_SCHPO	Uncharacterized PH domain-containing protein PB16A4.02c OS=Schizosaccharomyces pombe (strain 972 / ATCC 24843) GN=SPCPB16A4.02c PE=3 SV=2	0.5046
2835	803.7138	4	0.1606	0.99	0.30	KVTEILLHQLGFK	1		sp|O14226|EXO84_SCHPO	Exocyst complex component exo84 OS=Schizosaccharomyces pombe (strain 972 / ATCC 24843) GN=exo84 PE=3 SV=2	QEISQLLKDFSLK	8		sp|O13935|TRM4B_SCHPO	Multisite-specific tRNA:(cytosine-C(5))-methyltransferase trm4b OS=Schizosaccharomyces pombe (strain 972 / ATCC 24843) GN=trm4b PE=3 SV=2	0.5046
8288	1317.6715	3	0.1605	0.96	-5.44	YAIHNDQVSFNCKK	13	57.02146@C;	sp|Q9P7W6|MLH1_SCHPO	Putative MutL protein homolog 1 OS=Schizosaccharomyces pombe (strain 972 / ATCC 24843) GN=mlh1 PE=2 SV=1	IPFAIIASNTFVVNNEGKR	18		sp|O36023|SPN1_SCHPO	Septin homolog spn1 OS=Schizosaccharomyces pombe (strain 972 / ATCC 24843) GN=spn1 PE=1 SV=2	0.5046
5326	596.59	4	0.1604	0.99	-9.63	LILKNK	4		sp|Q9UUD6|UBP11_SCHPO	Ubiquitin carboxyl-terminal hydrolase 11 OS=Schizosaccharomyces pombe (strain 972 / ATCC 24843) GN=ubp11 PE=3 SV=1	EGDKVSILLMQER	4		sp|Q10221|YAYE_SCHPO	Uncharacterized protein C4H3.14c OS=Schizosaccharomyces pombe (strain 972 / ATCC 24843) GN=SPAC4H3.14c PE=4 SV=1	0.5046
1797	549.70276	5	0.1603	0.97	0.44	KPAYADRNQLK	1		sp|Q9USN1|SNX12_SCHPO	Sorting nexin-12 OS=Schizosaccharomyces pombe (strain 972 / ATCC 24843) GN=snx12 PE=3 SV=1	KPAYADRNQLK	1		sp|Q9USN1|SNX12_SCHPO	Sorting nexin-12 OS=Schizosaccharomyces pombe (strain 972 / ATCC 24843) GN=snx12 PE=3 SV=1	0.5046
3499	705.0923	4	0.1603	0.95	11.01	MVLKCLECDK	1	57.02146@C;	sp|Q10483|YDFB_SCHPO	Uncharacterized protein C17C9.11c OS=Schizosaccharomyces pombe (strain 972 / ATCC 24843) GN=SPAC17C9.11c PE=4 SV=2	MSSTFEQAAADVK	1		sp|Q9Y7Z3|ACBP_SCHPO	Putative acyl-CoA-binding protein OS=Schizosaccharomyces pombe (strain 972 / ATCC 24843) GN=SPBC1539.06 PE=3 SV=1	0.5046
2072	573.5172	5	0.1603	0.96	4.01	KVPPHIK	1		sp|O59730|MAP1_SCHPO	Methionine aminopeptidase 1 OS=Schizosaccharomyces pombe (strain 972 / ATCC 24843) GN=fma1 PE=1 SV=1	HFEQVINEKHEDALAK	9		sp|O74762|RPN2_SCHPO	26S proteasome regulatory subunit rpn2 OS=Schizosaccharomyces pombe (strain 972 / ATCC 24843) GN=rpn2 PE=1 SV=1	0.5046
5238	836.72144	4	0.1603	0.97	6.43	VTSKLLEQEESAEK	4		sp|Q09682|PSA3_SCHPO	Probable proteasome subunit alpha type-3 OS=Schizosaccharomyces pombe (strain 972 / ATCC 24843) GN=SPAC13C5.01c PE=3 SV=1	ICKYPLLLNQLLK	3	57.02146@C;	sp|P40995|SCD1_SCHPO	Rho guanine nucleotide exchange factor scd1 OS=Schizosaccharomyces pombe (strain 972 / ATCC 24843) GN=scd1 PE=1 SV=2	0.5046
3862	574.3036	3	0.1603	0.97	-0.71	GSFKK	4		sp|O94401|YQF8_SCHPO	L-type lectin-like domain-containing protein C126.08c OS=Schizosaccharomyces pombe (strain 972 / ATCC 24843) GN=SPCC126.08c PE=3 SV=1	MSSFGTLFK	1		sp|O74413|AROC_SCHPO	Chorismate synthase OS=Schizosaccharomyces pombe (strain 972 / ATCC 24843) GN=SPCC1223.14 PE=3 SV=2	0.5046
5481	870.70984	4	0.1603	0.99	10.67	FIVKASSGPR	4		sp|O74445|PRS10_SCHPO	Probable 26S protease subunit rpt4 OS=Schizosaccharomyces pombe (strain 972 / ATCC 24843) GN=rpt4 PE=3 SV=2	YAGMFATALAYCGTSNSKIVR	18	57.02146@C;	sp|O74762|RPN2_SCHPO	26S proteasome regulatory subunit rpn2 OS=Schizosaccharomyces pombe (strain 972 / ATCC 24843) GN=rpn2 PE=1 SV=1	0.5046
3490	738.18365	5	0.1603	0.98	1.52	IKNEEGSLDFLHR	2		sp|O42893|TREA_SCHPO	Neutral trehalase OS=Schizosaccharomyces pombe (strain 972 / ATCC 24843) GN=ntp1 PE=1 SV=1	DFTIPLSSNINTSAPMKR	17		sp|O60177|YG42_SCHPO	Uncharacterized ATP-dependent helicase C23E6.02 OS=Schizosaccharomyces pombe (strain 972 / ATCC 24843) GN=SPBC23E6.02 PE=3 SV=1	0.5046
4669	655.58954	4	0.1602	0.99	6.06	LDGSSKISQR	6		sp|O14148|INO80_SCHPO	Putative DNA helicase ino80 OS=Schizosaccharomyces pombe (strain 972 / ATCC 24843) GN=ino80 PE=1 SV=4	SASSTSKHDSTGVK	7		sp|O13953|EAF3_SCHPO	Chromatin modification-related protein eaf3 OS=Schizosaccharomyces pombe (strain 972 / ATCC 24843) GN=alp13 PE=1 SV=1	0.5046
5340	920.31934	5	0.1601	0.99	8.50	LKCLVR	2	57.02146@C;	sp|Q10262|MU115_SCHPO	Meiotically up-regulated gene 115 protein OS=Schizosaccharomyces pombe (strain 972 / ATCC 24843) GN=mug115 PE=1 SV=1	VGQAVDVVGQAGRPKVITGWVTHTTPVLLHHNER	15		sp|P87048|RPN1_SCHPO	26S proteasome regulatory subunit rpn1 OS=Schizosaccharomyces pombe (strain 972 / ATCC 24843) GN=rpn1 PE=1 SV=2	0.5046
2128	544.89557	5	0.1601	0.98	-4.67	KHYMSKPTR	1		sp|O13621|YNG5_SCHPO	Uncharacterized protein C691.05c OS=Schizosaccharomyces pombe (strain 972 / ATCC 24843) GN=pi030 PE=4 SV=1	QMLQEKSFLALK	6		sp|O14266|SEC39_SCHPO	Protein transport protein sec39 OS=Schizosaccharomyces pombe (strain 972 / ATCC 24843) GN=sec39 PE=3 SV=1	0.5046
2732	837.4364	4	0.1600	0.97	2.55	EIQDEKEAEAAR	6		sp|Q10329|PSA4_SCHPO	Probable proteasome subunit alpha type-4 OS=Schizosaccharomyces pombe (strain 972 / ATCC 24843) GN=pre6 PE=3 SV=1	AKYPENTILAFQQAVK	2		sp|O14169|PGC1_SCHPO	Phosphatidylglycerol phospholipase C OS=Schizosaccharomyces pombe (strain 972 / ATCC 24843) GN=SPAC4D7.02c PE=3 SV=2	0.5046
6560	899.4563	4	0.1600	0.99	-9.17	EEFEIFNNETKK	11		sp|Q9P7N0|MUG11_SCHPO	Meiotically up-regulated gene 11 protein OS=Schizosaccharomyces pombe (strain 972 / ATCC 24843) GN=mug11 PE=1 SV=1	DDIAFLLHNLEKFNLK	12		sp|O14227|RDR1_SCHPO	RNA-dependent RNA polymerase 1 OS=Schizosaccharomyces pombe (strain 972 / ATCC 24843) GN=rdr1 PE=1 SV=1	0.5046
5079	923.3148	5	0.1600	1.00	7.73	KQEASLK	1		sp|Q9P3U0|UBP2_SCHPO	Probable ubiquitin carboxyl-terminal hydrolase 2 OS=Schizosaccharomyces pombe (strain 972 / ATCC 24843) GN=ubp2 PE=1 SV=1	VGQAVDVVGQAGRPKVITGWVTHTTPVLLHHNER	15		sp|P87048|RPN1_SCHPO	26S proteasome regulatory subunit rpn1 OS=Schizosaccharomyces pombe (strain 972 / ATCC 24843) GN=rpn1 PE=1 SV=2	0.5046
3822	742.42303	4	0.1600	0.98	6.75	KASSSVDHLK	1		sp|O74733|CFT1_SCHPO	Protein cft1 OS=Schizosaccharomyces pombe (strain 972 / ATCC 24843) GN=cft1 PE=3 SV=1	QQLIKTLESSLTQIR	5		sp|Q1MTQ0|BRL1_SCHPO	E3 ubiquitin-protein ligase brl1 OS=Schizosaccharomyces pombe (strain 972 / ATCC 24843) GN=brl1 PE=1 SV=1	0.5046
2822	452.2971	4	0.1599	0.94	5.61	QLKLLR	3		sp|O94248|MDN1_SCHPO	Midasin OS=Schizosaccharomyces pombe (strain 972 / ATCC 24843) GN=mdn1 PE=1 SV=1	KPVGKLEK	1		sp|O60158|BQT4_SCHPO	Bouquet formation protein 4 OS=Schizosaccharomyces pombe (strain 972 / ATCC 24843) GN=bqt4 PE=1 SV=2	0.5046
1864	632.54663	5	0.1599	0.99	-6.11	FQSGGFSEKLAK	9		sp|O13642|LIPA_SCHPO	Lipoyl synthase; mitochondrial OS=Schizosaccharomyces pombe (strain 972 / ATCC 24843) GN=lip5 PE=3 SV=2	WTSEQHLLVQKIIK	11		sp|O13633|YNF5_SCHPO	Uncharacterized J domain-containing protein C17A3.05c OS=Schizosaccharomyces pombe (strain 972 / ATCC 24843) GN=pi041 PE=1 SV=1	0.5046
9595	437.91275	3	0.1599	0.93	4.10	AKPVR	2		sp|O14023|ELP3_SCHPO	Probable elongator complex protein 3 OS=Schizosaccharomyces pombe (strain 972 / ATCC 24843) GN=elp3 PE=3 SV=1	MSNPR	1		sp|O59726|FNX2_SCHPO&sp|O59679|GEF3_SCHPO	Vacuolar membrane amino acid uptake transporter fnx2 OS=Schizosaccharomyces pombe (strain 972 / ATCC 24843) GN=fnx2 PE=3 SV=1	0.5046
8658	1045.0516	4	0.1599	0.86	10.64	SLEKTLVPYLR	4		sp|O42897|RPN3_SCHPO	Probable 26S proteasome regulatory subunit rpn3 OS=Schizosaccharomyces pombe (strain 972 / ATCC 24843) GN=rpn3 PE=3 SV=2	YLSENPKTSASIDFDSNFLNSMIK	7		sp|Q10335|RPN7_SCHPO	Probable 26S proteasome regulatory subunit rpn7 OS=Schizosaccharomyces pombe (strain 972 / ATCC 24843) GN=rpn7 PE=2 SV=1	0.5046
9248	910.73895	4	0.1599	0.99	9.26	MTSLNDIVNKLSSSK	1		sp|O74630|ATM_SCHPO	Serine/threonine-protein kinase tel1 OS=Schizosaccharomyces pombe (strain 972 / ATCC 24843) GN=tel1 PE=1 SV=1	MALFRRPNWSALFEK	1		sp|O13994|KEI1_SCHPO	Inositol phoshorylceramide synthase regulatory subunit kei1 OS=Schizosaccharomyces pombe (strain 972 / ATCC 24843) GN=kei1 PE=3 SV=1	0.5046
8128	928.0135	4	0.1599	0.98	3.16	KSSNFEDELAR	1		sp|P07334|CDR1_SCHPO	Mitosis inducer protein kinase cdr1 OS=Schizosaccharomyces pombe (strain 972 / ATCC 24843) GN=cdr1 PE=1 SV=3	ITLSYFNKPTDIAKLLVIAR	14		sp|Q10303|ALP21_SCHPO	Cell polarity protein alp21 OS=Schizosaccharomyces pombe (strain 972 / ATCC 24843) GN=alp21 PE=1 SV=2	0.5046
10680	1066.8551	3	0.1599	0.96	2.37	DKTNEEK	2		sp|Q1RKN3|TLH2_SCHPO&sp|P0CT33|TLH1_SCHPO	ATP-dependent DNA helicase tlh2 OS=Schizosaccharomyces pombe (strain 972 / ATCC 24843) GN=tlh2 PE=2 SV=1	HTSFFGDTLSNLSSSLNDKK	19		sp|Q9P6L9|YKQ7_SCHPO	Uncharacterized protein C688.07c OS=Schizosaccharomyces pombe (strain 972 / ATCC 24843) GN=SPAC688.07c PE=1 SV=1	0.5046
4095	655.6145	4	0.1598	0.99	-0.84	LLFIAKDK	6		sp|Q10282|GBB_SCHPO	Guanine nucleotide-binding protein subunit beta OS=Schizosaccharomyces pombe (strain 972 / ATCC 24843) GN=git5 PE=3 SV=2	QIDDDQTPPKHLK	10		sp|O13769|ULP2_SCHPO	Ubiquitin-like-specific protease 2 OS=Schizosaccharomyces pombe (strain 972 / ATCC 24843) GN=ulp2 PE=1 SV=2	0.5046
4041	622.9829	3	0.1598	1.00	-3.34	KDLGK	1		sp|Q9USQ7|DPH6_SCHPO	Diphthine--ammonia ligase OS=Schizosaccharomyces pombe (strain 972 / ATCC 24843) GN=mug71 PE=1 SV=1	DSNNKAHNNR	5		sp|O43013|YBOE_SCHPO	Uncharacterized protein C2G2.14 OS=Schizosaccharomyces pombe (strain 972 / ATCC 24843) GN=SPBC2G2.14 PE=1 SV=1	0.5046
3099	500.68042	5	0.1598	1.00	-8.99	APAGKAPR	5		sp|P04913|H2B1_SCHPO	Histone H2B-alpha OS=Schizosaccharomyces pombe (strain 972 / ATCC 24843) GN=htb1 PE=1 SV=3	LWSVDTKTALVAYK	7		sp|O13282|TAF5_SCHPO	Transcription initiation factor TFIID subunit 5 OS=Schizosaccharomyces pombe (strain 972 / ATCC 24843) GN=taf5 PE=1 SV=1	0.5046
8700	907.2711	5	0.1597	0.99	2.16	IKCFMQMR	2	57.02146@C;	sp|Q9Y719|MOK13_SCHPO	Cell wall alpha-1;3-glucan synthase mok13 OS=Schizosaccharomyces pombe (strain 972 / ATCC 24843) GN=mok13 PE=3 SV=2	FTVVQPGSTIATSLSPGETAPKHCGILNITGK	22	57.02146@C;	sp|Q09683|RAD32_SCHPO	DNA repair protein rad32 OS=Schizosaccharomyces pombe (strain 972 / ATCC 24843) GN=rad32 PE=1 SV=1	0.5046
4266	772.6153	5	0.1596	0.97	-9.87	NVVTEAGFIAIKEDR	12		sp|O74445|PRS10_SCHPO	Probable 26S protease subunit rpt4 OS=Schizosaccharomyces pombe (strain 972 / ATCC 24843) GN=rpt4 PE=3 SV=2	HIGIATTGFIPDGQHIVKR	18		sp|O59770|PSA7_SCHPO	Probable proteasome subunit alpha type-7 OS=Schizosaccharomyces pombe (strain 972 / ATCC 24843) GN=pre10 PE=1 SV=1	0.5046
1473	563.5147	5	0.1596	0.99	-7.47	KELAPK	1		sp|Q10222|PTA1_SCHPO	mRNA cleavage and polyadenylation specificity factor complex subunit pta1 OS=Schizosaccharomyces pombe (strain 972 / ATCC 24843) GN=pta1 PE=1 SV=2	EDAVGLANVGIYGGKVTSIK	15		sp|O74475|BGS4_SCHPO	1;3-beta-glucan synthase component bgs4 OS=Schizosaccharomyces pombe (strain 972 / ATCC 24843) GN=bgs4 PE=1 SV=1	0.5046
3989	902.42456	3	0.1596	0.99	-1.53	GMISYKK	6		sp|Q92349|MUG79_SCHPO	Meiotically up-regulated gene 79 protein OS=Schizosaccharomyces pombe (strain 972 / ATCC 24843) GN=mug79 PE=1 SV=1	MNSESVDSDVAASTSNK	1		sp|Q1MTN9|RLF2_SCHPO	Chromatin assembly factor 1 subunit rlf2 OS=Schizosaccharomyces pombe (strain 972 / ATCC 24843) GN=rlf2 PE=3 SV=2	0.5046
10675	1163.9636	3	0.1596	0.96	8.89	MLSYNRFR	1		sp|Q9Y7P4|RML2_SCHPO	54S ribosomal protein rml2; mitochondrial OS=Schizosaccharomyces pombe (strain 972 / ATCC 24843) GN=rml2 PE=3 SV=2	KSTIAKPTSIVHYSFQGFVR	1		sp|Q9USR2|UBP10_SCHPO	Probable mRNA-splicing protein ubp10 OS=Schizosaccharomyces pombe (strain 972 / ATCC 24843) GN=ubp10 PE=3 SV=1	0.5046
4259	569.9153	5	0.1595	0.99	5.92	KCFLIESLK	1	57.02146@C;	sp|Q9P787|YNY3_SCHPO	ER membrane protein complex subunit 3 OS=Schizosaccharomyces pombe (strain 972 / ATCC 24843) GN=SPBC1711.03 PE=3 SV=1	SACQLTTKNLGLHK	8	57.02146@C;	sp|O13850|COQ9_SCHPO	Ubiquinone biosynthesis protein coq9; mitochondrial OS=Schizosaccharomyces pombe (strain 972 / ATCC 24843) GN=coq9 PE=3 SV=1	0.5046
8435	620.0522	4	0.1595	0.99	-0.59	SLSKNDK	4		sp|Q10415|PMIP_SCHPO	Mitochondrial intermediate peptidase OS=Schizosaccharomyces pombe (strain 972 / ATCC 24843) GN=oct1 PE=3 SV=1	TKDESEQEEAASPK	2		sp|O74191|FKBP4_SCHPO	FK506-binding protein 39 kDa OS=Schizosaccharomyces pombe (strain 972 / ATCC 24843) GN=fkbp39 PE=1 SV=1	0.5046
2974	657.8389	4	0.1595	0.96	-5.11	NPMNKK	5		sp|Q9Y824|YON1_SCHPO	Uncharacterized protein C1105.01 OS=Schizosaccharomyces pombe (strain 972 / ATCC 24843) GN=SPBC1105.01 PE=1 SV=2	LPVIASTGSACKSDPTR	12	57.02146@C;	sp|O13861|TCD_SCHPO	tRNA threonylcarbamoyladenosine dehydratase OS=Schizosaccharomyces pombe (strain 972 / ATCC 24843) GN=SPAC1A6.10 PE=3 SV=1	0.5046
5449	522.8866	5	0.1595	1.00	3.65	VSVSGKYPK	6		sp|O59729|SLPI_SCHPO	Uncharacterized protein slp1 OS=Schizosaccharomyces pombe (strain 972 / ATCC 24843) GN=slp1 PE=3 SV=1	MRNSVEFSQLGLK	1		sp|O60096|RT35_SCHPO	37S ribosomal protein S35; mitochondrial OS=Schizosaccharomyces pombe (strain 972 / ATCC 24843) GN=bot1 PE=2 SV=1	0.5046
3936	908.8514	3	0.1595	0.93	4.21	IQYVGKQDPK	6		sp|P41878|RPN11_SCHPO	26S proteasome regulatory subunit rpn11 OS=Schizosaccharomyces pombe (strain 972 / ATCC 24843) GN=rpn11 PE=1 SV=2	ELLKPSASVALQR	4		sp|O74894|PRS6B_SCHPO	26S protease regulatory subunit 6B homolog OS=Schizosaccharomyces pombe (strain 972 / ATCC 24843) GN=rpt3 PE=3 SV=1	0.5046
6646	1071.1995	3	0.1594	0.99	11.10	DNKVCFDCGAK	3	57.02146@C;	sp|Q10367|GLO3_SCHPO	ADP-ribosylation factor GTPase-activating protein glo3 OS=Schizosaccharomyces pombe (strain 972 / ATCC 24843) GN=glo3 PE=3 SV=2	ISWYASLGHCIVKAR	13	57.02146@C;	sp|O14122|CUL4_SCHPO	Cullin-4 OS=Schizosaccharomyces pombe (strain 972 / ATCC 24843) GN=cul4 PE=1 SV=1	0.5046
2420	541.8789	5	0.1594	0.99	-2.98	KLTPQEWSQK	1		sp|O13914|SYA_SCHPO	Alanine--tRNA ligase OS=Schizosaccharomyces pombe (strain 972 / ATCC 24843) GN=ala1 PE=1 SV=1	MDIDVLEFVDK	1		sp|O75006|SEC15_SCHPO	Exocyst complex component sec15 OS=Schizosaccharomyces pombe (strain 972 / ATCC 24843) GN=sec15 PE=3 SV=2	0.5046
1035	805.08905	3	0.1593	0.95	6.27	FVSEKSLEK	5		sp|Q9USP7|YHP6_SCHPO	Uncharacterized protein C902.06 OS=Schizosaccharomyces pombe (strain 972 / ATCC 24843) GN=SPBC902.06 PE=1 SV=1	FKTEDEAIEK	2		sp|Q9URW9|YLX7_SCHPO	Putative aldehyde dehydrogenase-like protein C922.07c OS=Schizosaccharomyces pombe (strain 972 / ATCC 24843) GN=SPAC922.07c PE=3 SV=1	0.5046
3666	864.9453	4	0.1592	0.98	-10.95	MNDRGELFKPIK	1		sp|Q09670|OYEA_SCHPO	Putative NADPH dehydrogenase C5H10.04 OS=Schizosaccharomyces pombe (strain 972 / ATCC 24843) GN=SPAC5H10.04 PE=3 SV=1	AAAQSNSKNYVFLPFSK	8		sp|O60055|UTP20_SCHPO	U3 small nucleolar RNA-associated protein 20 OS=Schizosaccharomyces pombe (strain 972 / ATCC 24843) GN=utp20 PE=3 SV=1	0.5046
2802	692.1005	4	0.1592	0.99	-8.30	MPHSYGIRAR	1		sp|O42706|RL21B_SCHPO&sp|Q9UUC1|RL21A_SCHPO	60S ribosomal protein L21-B OS=Schizosaccharomyces pombe (strain 972 / ATCC 24843) GN=rpl21b PE=2 SV=2	MEMALLPQPSPAR	1		sp|Q10252|COQ2_SCHPO	4-hydroxybenzoate polyprenyltransferase; mitochondrial OS=Schizosaccharomyces pombe (strain 972 / ATCC 24843) GN=coq2 PE=1 SV=2	0.5046
4383	743.6494	4	0.1591	0.97	9.62	KHFTNDVQTR	1		sp|P36616|DSK1_SCHPO	Protein kinase dsk1 OS=Schizosaccharomyces pombe (strain 972 / ATCC 24843) GN=dsk1 PE=3 SV=2	KSEIDDIVLVGGSTR	1		sp|P36604|GRP78_SCHPO	78 kDa glucose-regulated protein homolog OS=Schizosaccharomyces pombe (strain 972 / ATCC 24843) GN=bip1 PE=3 SV=2	0.5046
1819	452.61514	3	0.1590	1.00	-9.19	KALIR	1		sp|Q10438|TTL_SCHPO	Probable tubulin--tyrosine ligase C12B10.04 OS=Schizosaccharomyces pombe (strain 972 / ATCC 24843) GN=SPAC12B10.04 PE=3 SV=1	MNLLK	1		sp|O94711|GYP2_SCHPO	GTPase-activating protein gyp2 OS=Schizosaccharomyces pombe (strain 972 / ATCC 24843) GN=gyp2 PE=3 SV=1	0.5046
3328	506.49225	5	0.1589	0.99	3.48	VKALAYEK	2		sp|O42905|RTI1_SCHPO	DNA repair and recombination protein rti1 OS=Schizosaccharomyces pombe (strain 972 / ATCC 24843) GN=rti1 PE=1 SV=1	VLAKALDHGYNLR	4		sp|Q09785|GCSP_SCHPO	Putative glycine dehydrogenase (decarboxylating); mitochondrial OS=Schizosaccharomyces pombe (strain 972 / ATCC 24843) GN=gcv2 PE=3 SV=2	0.5046
721	545.7934	4	0.1589	0.97	-8.07	MAYNKSLK	1		sp|O74818|YBJ7_SCHPO	Uncharacterized carboxypeptidase C337.07c OS=Schizosaccharomyces pombe (strain 972 / ATCC 24843) GN=SPBC337.07c PE=3 SV=1	MSLASLPLEK	1		sp|O42998|SIP1_SCHPO	Pof6 interactor protein 1 OS=Schizosaccharomyces pombe (strain 972 / ATCC 24843) GN=sip1 PE=1 SV=1	0.5046
6122	784.8926	4	0.1589	0.93	-8.88	KIEDFEPPCSR	1	57.02146@C;	sp|O13710|SMC5_SCHPO	Structural maintenance of chromosomes protein 5 OS=Schizosaccharomyces pombe (strain 972 / ATCC 24843) GN=smc5 PE=1 SV=3	SGSFTSLLPPFGKQR	13		sp|O13769|ULP2_SCHPO	Ubiquitin-like-specific protease 2 OS=Schizosaccharomyces pombe (strain 972 / ATCC 24843) GN=ulp2 PE=1 SV=2	0.5046
3781	754.87665	4	0.1589	0.88	-10.77	KPTETFMDSK	1		sp|P28706|RAD13_SCHPO	DNA repair protein rad13 OS=Schizosaccharomyces pombe (strain 972 / ATCC 24843) GN=rad13 PE=2 SV=2	KLHDLLQQIDSEEK	1		sp|O13722|TAF12_SCHPO	Transcription initiation factor TFIID subunit 12 OS=Schizosaccharomyces pombe (strain 972 / ATCC 24843) GN=taf12 PE=1 SV=1	0.5046
4111	647.36414	4	0.1588	0.97	0.19	MGLLTILR	1		sp|Q09767|ARL_SCHPO	ADP-ribosylation factor-like protein alp41 OS=Schizosaccharomyces pombe (strain 972 / ATCC 24843) GN=alp41 PE=3 SV=1	LLDMLDSNKTNLR	9		sp|P24782|DBP2_SCHPO	ATP-dependent RNA helicase dbp2 OS=Schizosaccharomyces pombe (strain 972 / ATCC 24843) GN=dbp2 PE=2 SV=2	0.5046
1262	908.79584	3	0.1588	1.00	-8.61	YDKTEDDIK	3		sp|O74445|PRS10_SCHPO	Probable 26S protease subunit rpt4 OS=Schizosaccharomyces pombe (strain 972 / ATCC 24843) GN=rpt4 PE=3 SV=2	SVHSLTVSKFIDK	9		sp|Q10144|YAS8_SCHPO	Uncharacterized transcriptional regulatory protein C3H8.08c OS=Schizosaccharomyces pombe (strain 972 / ATCC 24843) GN=SPAC3H8.08c PE=3 SV=1	0.5046
1693	820.7573	3	0.1587	0.97	-1.99	MEPAQK	1		sp|O42945|DHX15_SCHPO	Probable pre-mRNA-splicing factor ATP-dependent RNA helicase prp43 OS=Schizosaccharomyces pombe (strain 972 / ATCC 24843) GN=prp43 PE=3 SV=1	GSITKQPVACLNGFK	5	57.02146@C;	sp|O13985|YEG3_SCHPO	Uncharacterized WD repeat-containing protein C26H5.03 OS=Schizosaccharomyces pombe (strain 972 / ATCC 24843) GN=SPAC26H5.03 PE=1 SV=2	0.5046
6569	719.9646	5	0.1587	0.96	3.74	MLKSIR	3		sp|O74546|OMH3_SCHPO	O-glycoside alpha-1;2-mannosyltransferase homolog 3 OS=Schizosaccharomyces pombe (strain 972 / ATCC 24843) GN=omh3 PE=3 SV=1	DEFKNPNYVPYDDVIMPDPSSLR	4		sp|O13819|YMR1_SCHPO	Phosphoinositide 3-phosphatase OS=Schizosaccharomyces pombe (strain 972 / ATCC 24843) GN=SPAC19A8.03 PE=3 SV=1	0.5046
5625	870.46783	4	0.1587	1.00	10.67	KDIGPQMIR	1		sp|O60168|LCL3_SCHPO	Probable endonuclease C19F8.04c OS=Schizosaccharomyces pombe (strain 972 / ATCC 24843) GN=SPBC19F8.04c PE=3 SV=1	ELISKTDFVVLNNAVYDSEK	5		sp|O43070|NBS1_SCHPO	DNA repair and telomere maintenance protein nbs1 OS=Schizosaccharomyces pombe (strain 972 / ATCC 24843) GN=nbs1 PE=1 SV=3	0.5046
2550	690.4005	4	0.1587	0.97	9.74	ENLKLK	4		sp|Q9URY5|FHP_SCHPO	Flavohemoprotein OS=Schizosaccharomyces pombe (strain 972 / ATCC 24843) GN=SPAC869.02c PE=3 SV=1	KSILPSAGFWQSFLAPK	1		sp|O74430|TGCE1_SCHPO	Probable lipase C1672.09 OS=Schizosaccharomyces pombe (strain 972 / ATCC 24843) GN=SPCC1672.09 PE=1 SV=1	0.5046
2232	602.5844	4	0.1587	0.98	10.96	KIQETEK	1		sp|Q10173|NUF2_SCHPO	Kinetochore protein nuf2 OS=Schizosaccharomyces pombe (strain 972 / ATCC 24843) GN=nuf2 PE=1 SV=1	KDQTLFLCTIR	1	57.02146@C;	sp|O13947|MTU1_SCHPO	Mitochondrial tRNA-specific 2-thiouridylase 1 OS=Schizosaccharomyces pombe (strain 972 / ATCC 24843) GN=SPAC23H4.04 PE=3 SV=1	0.5046
4520	773.01605	5	0.1587	0.97	-10.69	DWTPFNGKK	8		sp|Q09794|PYR1_SCHPO	Protein ura1 OS=Schizosaccharomyces pombe (strain 972 / ATCC 24843) GN=ura1 PE=1 SV=1	AQMTLILSPLVMLVTIPFTGKETK	21		sp|O94727|FRP2_SCHPO	Ferric/cupric reductase transmembrane component 2 OS=Schizosaccharomyces pombe (strain 972 / ATCC 24843) GN=frp2 PE=3 SV=1	0.5046
9141	946.86115	3	0.1587	0.99	4.13	KPNIR	1		sp|Q8TFF9|YP23_SCHPO	Putative amidase PB8B6.03 OS=Schizosaccharomyces pombe (strain 972 / ATCC 24843) GN=SPBPB8B6.03 PE=3 SV=1	QLIIKEEMMNSIQQAVAK	5		sp|Q9UTM3|RPN5_SCHPO	26S proteasome regulatory subunit rpn5 OS=Schizosaccharomyces pombe (strain 972 / ATCC 24843) GN=rpn5a PE=1 SV=1	0.5046
9192	809.09247	3	0.1587	0.95	-1.81	MENSSIVK	1		sp|O59753|RAD14_SCHPO	DNA repair protein rad14 OS=Schizosaccharomyces pombe (strain 972 / ATCC 24843) GN=rhp14 PE=3 SV=1	KYADATWLSVVK	1		sp|Q10299|CLP1_SCHPO	mRNA cleavage and polyadenylation factor clp1 OS=Schizosaccharomyces pombe (strain 972 / ATCC 24843) GN=clp1 PE=3 SV=1	0.5046
1758	481.25607	4	0.1586	0.98	5.27	MAPAEK	1		sp|P36624|DHSO_SCHPO	Putative sorbitol dehydrogenase OS=Schizosaccharomyces pombe (strain 972 / ATCC 24843) GN=tms1 PE=3 SV=2	AVSVSAKDSFK	7		sp|O74349|LTN1_SCHPO	E3 ubiquitin-protein ligase listerin OS=Schizosaccharomyces pombe (strain 972 / ATCC 24843) GN=SPBC21D10.09c PE=3 SV=1	0.5046
8639	790.2092	5	0.1586	0.99	-8.48	DLLVSEELRKPAR	10		sp|P24339|CUT7_SCHPO	Kinesin-like protein cut7 OS=Schizosaccharomyces pombe (strain 972 / ATCC 24843) GN=cut7 PE=3 SV=3	FEITFECLEPLKSDLEWK	12	57.02146@C;	sp|O74515|ASF1_SCHPO	Histone chaperone cia1 OS=Schizosaccharomyces pombe (strain 972 / ATCC 24843) GN=cia1 PE=1 SV=1	0.5046
4729	752.1308	4	0.1586	1.00	0.00	MNVDTQLSR	1		sp|Q9USW2|INP2_SCHPO	Inheritance of peroxisomes protein 2 OS=Schizosaccharomyces pombe (strain 972 / ATCC 24843) GN=inp2 PE=3 SV=1	EINEKTLSLQINCSR	5	57.02146@C;	sp|O94450|YFF4_SCHPO	UPF0616 protein C1687.04 OS=Schizosaccharomyces pombe (strain 972 / ATCC 24843) GN=SPAC1687.04 PE=1 SV=1	0.5046
10482	903.72656	4	0.1586	0.95	-6.90	ASYVAKEELHK	6		sp|O74215|DAK2_SCHPO	Dihydroxyacetone kinase 2 OS=Schizosaccharomyces pombe (strain 972 / ATCC 24843) GN=dak2 PE=3 SV=2	TVLQDVEANIAALMQATKQR	18		sp|O42897|RPN3_SCHPO	Probable 26S proteasome regulatory subunit rpn3 OS=Schizosaccharomyces pombe (strain 972 / ATCC 24843) GN=rpn3 PE=3 SV=2	0.5046
6953	722.978	5	0.1585	1.00	-10.62	MNLLSHQLRDR	1		sp|Q9P7M4|YIOE_SCHPO	Uncharacterized protein SPAP27G11.14c OS=Schizosaccharomyces pombe (strain 972 / ATCC 24843) GN=SPAP27G11.14c PE=4 SV=1	QILEAETEIDPLKAHIDR	13		sp|O60165|SPN7_SCHPO	Septin homolog spn7 OS=Schizosaccharomyces pombe (strain 972 / ATCC 24843) GN=spn7 PE=1 SV=2	0.5046
9571	940.01306	4	0.1585	0.96	-5.33	VQINKVR	5		sp|P30290|MIK1_SCHPO	Mitosis inhibitor protein kinase mik1 OS=Schizosaccharomyces pombe (strain 972 / ATCC 24843) GN=mik1 PE=3 SV=1	VFEENGGIYIKIGQHLSAMGYVIPK	11		sp|O60111|MCP2L_SCHPO	ABC1 family protein MCP2 homolog OS=Schizosaccharomyces pombe (strain 972 / ATCC 24843) GN=SPBC15C4.02 PE=3 SV=2	0.5046
2101	724.3924	4	0.1585	0.98	-1.94	SKTHLDTFEK	2		sp|Q9UTR8|YLP3_SCHPO	Protein red1 OS=Schizosaccharomyces pombe (strain 972 / ATCC 24843) GN=red1 PE=1 SV=2	GIPSVFVDVKSLYK	10		sp|O74985|NAT1_SCHPO	N-terminal acetyltransferase A complex subunit nat1 OS=Schizosaccharomyces pombe (strain 972 / ATCC 24843) GN=nat1 PE=1 SV=1	0.5046
9357	972.51117	4	0.1584	0.96	-2.70	HGNIVAYGKSR	9		sp|Q09884|DCR1_SCHPO	Protein Dicer OS=Schizosaccharomyces pombe (strain 972 / ATCC 24843) GN=dcr1 PE=1 SV=1	MPSRNSNVLQRPTYAQLASTSVK	1		sp|O14186|YDSB_SCHPO	Uncharacterized WD repeat-containing protein C4F8.11 OS=Schizosaccharomyces pombe (strain 972 / ATCC 24843) GN=SPAC4F8.11 PE=3 SV=1	0.5046
4701	877.45435	4	0.1584	0.99	7.73	KTSYHVAEE	1		sp|Q9P6L5|SLA2_SCHPO	Endocytosis protein end4 OS=Schizosaccharomyces pombe (strain 972 / ATCC 24843) GN=end4 PE=1 SV=2	EFLHLSDSTYLDLEKQVLR	15		sp|Q09708|YAGG_SCHPO	Uncharacterized protein C12G12.16c OS=Schizosaccharomyces pombe (strain 972 / ATCC 24843) GN=SPAC12G12.16c PE=3 SV=1	0.5046
8026	911.70935	4	0.1583	0.99	-10.92	KSVMYAFILK	1		sp|O13808|GMF1_SCHPO	Actin-depolymerizing factor gmf1 OS=Schizosaccharomyces pombe (strain 972 / ATCC 24843) GN=gmf1 PE=3 SV=1	IDSSTKYHEISIDDLTDAQR	6		sp|Q9HDX9|SYEM_SCHPO	Glutamate--tRNA ligase; mitochondrial OS=Schizosaccharomyces pombe (strain 972 / ATCC 24843) GN=mse1 PE=3 SV=1	0.5046
3784	773.20593	5	0.1583	0.96	8.35	ITYTKAILAIAK	5		sp|O14260|YFP3_SCHPO	UPF0592 membrane protein C7D4.03c OS=Schizosaccharomyces pombe (strain 972 / ATCC 24843) GN=SPAC7D4.03c PE=3 SV=1	SEAAEFEYKNGYPMPCDVLAK	9	57.02146@C;	sp|O94517|PSA1_SCHPO	Probable proteasome subunit alpha type-1 OS=Schizosaccharomyces pombe (strain 972 / ATCC 24843) GN=SPBC646.16 PE=3 SV=1	0.5046
10523	733.624	4	0.1583	1.00	-7.91	KIETSNSSSEK	1		sp|Q9P6N8|RRP3_SCHPO	ATP-dependent rRNA helicase rrp3 OS=Schizosaccharomyces pombe (strain 972 / ATCC 24843) GN=rrp3 PE=3 SV=1	DFIEKLYYQPLR	5		sp|O94380|GPI16_SCHPO	GPI transamidase component PIG-T homolog OS=Schizosaccharomyces pombe (strain 972 / ATCC 24843) GN=gpi16 PE=3 SV=1	0.5046
6375	1047.5654	3	0.1583	0.97	-8.16	SSSPKPLPSSAIVK	5		sp|Q9P7L2|UBX4_SCHPO	UBX domain-containing protein 4 OS=Schizosaccharomyces pombe (strain 972 / ATCC 24843) GN=ubx4 PE=1 SV=1	EKIEYELEQVGIR	2		sp|P32235|GTP1_SCHPO	GTP-binding protein 1 OS=Schizosaccharomyces pombe (strain 972 / ATCC 24843) GN=gtp1 PE=3 SV=2	0.5046
6989	697.87115	4	0.1583	0.98	-5.96	KEYSLR	1		sp|O60052|FNTA_SCHPO	Protein farnesyltransferase/geranylgeranyltransferase type-1 subunit alpha OS=Schizosaccharomyces pombe (strain 972 / ATCC 24843) GN=cwp1 PE=1 SV=1	LSSLNECIKYSTIISK	9	57.02146@C;	sp|Q10350|YDA8_SCHPO	Uncharacterized protein C1F12.08 OS=Schizosaccharomyces pombe (strain 972 / ATCC 24843) GN=SPAC1F12.08 PE=4 SV=2	0.5046
10039	624.0708	4	0.1582	0.99	-8.42	LDSNGKEIGK	6		sp|O14040|DI3L2_SCHPO	DIS3-like exonuclease 2 OS=Schizosaccharomyces pombe (strain 972 / ATCC 24843) GN=dis32 PE=1 SV=1	MELMARFLER	1		sp|Q9P373|ATG4_SCHPO	Probable cysteine protease atg4 OS=Schizosaccharomyces pombe (strain 972 / ATCC 24843) GN=atg4 PE=3 SV=1	0.5046
1948	661.12396	4	0.1582	0.97	2.87	SAVIKTSTR	5		sp|O14126|PRS6A_SCHPO	26S protease regulatory subunit 6A OS=Schizosaccharomyces pombe (strain 972 / ATCC 24843) GN=tbp1 PE=3 SV=1	TALDNLNFIHKQK	11		sp|O94502|YBT5_SCHPO	Uncharacterized mitochondrial carrier C12D12.05c OS=Schizosaccharomyces pombe (strain 972 / ATCC 24843) GN=SPBC12D12.05c PE=3 SV=2	0.5046
1982	551.0974	5	0.1581	0.97	4.53	KGGGFLK	1		sp|O14302|CYK3_SCHPO	cytokinesis protein 3 OS=Schizosaccharomyces pombe (strain 972 / ATCC 24843) GN=cyk3 PE=1 SV=1	HFEQVINEKHEDALAK	9		sp|O74762|RPN2_SCHPO	26S proteasome regulatory subunit rpn2 OS=Schizosaccharomyces pombe (strain 972 / ATCC 24843) GN=rpn2 PE=1 SV=1	0.5046
4206	562.6444	5	0.1581	0.94	-1.56	MDNANCVGGCK	1	57.02146@C;	sp|Q9UT49|CID13_SCHPO	Poly(A) RNA polymerase cid13 OS=Schizosaccharomyces pombe (strain 972 / ATCC 24843) GN=cid13 PE=1 SV=1	YVCLYNGCNKR	10	57.02146@C;	sp|O14258|ACE2_SCHPO	Metallothionein expression activator OS=Schizosaccharomyces pombe (strain 972 / ATCC 24843) GN=ace2 PE=3 SV=1	0.5046
1219	421.9269	3	0.1580	1.00	2.22	LAGKR	4		sp|Q10353|RLP24_SCHPO&tr|O14387|O14387_SCHPM	Ribosome biogenesis protein rlp24 OS=Schizosaccharomyces pombe (strain 972 / ATCC 24843) GN=rlp24 PE=3 SV=1	KHAAR	1		sp|Q9USN8|YJY1_SCHPO	Uncharacterized protein C132.01c OS=Schizosaccharomyces pombe (strain 972 / ATCC 24843) GN=SPCC132.01c PE=1 SV=2	0.5046
4086	777.6292	4	0.1580	0.97	-3.93	FKGCFVTEK	2	57.02146@C;	sp|A6X977|YEID_SCHPO	Putative uncharacterized protein C27E2.13 OS=Schizosaccharomyces pombe (strain 972 / ATCC 24843) GN=SPAC27E2.13 PE=4 SV=1	HHETLMKQSQSWSQK	7		sp|Q9P7N6|YIO2_SCHPO	TPR repeat-containing protein P27G11.02 OS=Schizosaccharomyces pombe (strain 972 / ATCC 24843) GN=SPAP27G11.02 PE=3 SV=1	0.5046
5371	796.15424	4	0.1580	0.95	1.54	HKFNIADTSVR	2		sp|O60169|YHC5_SCHPO	Uncharacterized protein C19F8.05 OS=Schizosaccharomyces pombe (strain 972 / ATCC 24843) GN=SPBC19F8.05 PE=4 SV=1	FNDEKIVSGGYDGTVR	5		sp|Q09855|POF11_SCHPO	F-box/WD repeat-containing protein pof11 OS=Schizosaccharomyces pombe (strain 972 / ATCC 24843) GN=pof11 PE=1 SV=2	0.5046
8780	901.4867	4	0.1580	0.96	5.15	NNKAVAQMLR	3		sp|P17937|RL7A_SCHPO	60S ribosomal protein L7-A OS=Schizosaccharomyces pombe (strain 972 / ATCC 24843) GN=rpl7a PE=3 SV=1	LACTEALGDLVKPYNTPFALK	12	57.02146@C;	sp|Q10161|CLH_SCHPO	Probable clathrin heavy chain OS=Schizosaccharomyces pombe (strain 972 / ATCC 24843) GN=chc1 PE=1 SV=1	0.5046
8231	843.44025	4	0.1579	0.98	-10.14	MSTPLIPPAPPK	1		sp|Q9P7V8|MPCP_SCHPO	Probable mitochondrial phosphate carrier protein OS=Schizosaccharomyces pombe (strain 972 / ATCC 24843) GN=SPBC1703.13c PE=3 SV=1	MAQVGRPNILNATDEDIK	1		sp|Q9Y7L8|RSSA1_SCHPO	40S ribosomal protein S0-A OS=Schizosaccharomyces pombe (strain 972 / ATCC 24843) GN=rps0a PE=1 SV=1	0.5046
3294	924.42914	3	0.1579	0.99	-8.46	MDPGVSSHLR	1		sp|Q96WV2|YJO2_SCHPO	Uncharacterized PH domain-containing protein PB16A4.02c OS=Schizosaccharomyces pombe (strain 972 / ATCC 24843) GN=SPCPB16A4.02c PE=3 SV=2	IDKDESDVDCAIR	3	57.02146@C;	sp|O13828|DCP2_SCHPO	mRNA decapping complex subunit 2 OS=Schizosaccharomyces pombe (strain 972 / ATCC 24843) GN=dcp2 PE=1 SV=1	0.5046
8138	870.49725	3	0.1579	0.95	0.75	KPIIKK	1		sp|Q09853|MON2_SCHPO	Protein MON2 homolog OS=Schizosaccharomyces pombe (strain 972 / ATCC 24843) GN=mon2 PE=1 SV=1	KSLSPNPSSVPSSTETK	1		sp|Q10134|FEP1_SCHPO	Iron-sensing transcription factor 1 OS=Schizosaccharomyces pombe (strain 972 / ATCC 24843) GN=fep1 PE=1 SV=1	0.5046
3461	548.48517	5	0.1577	0.98	-10.17	KYNTIVWQSR	1		sp|Q0E7J8|REV7_SCHPO	DNA polymerase zeta processivity subunit OS=Schizosaccharomyces pombe (strain 972 / ATCC 24843) GN=rev7 PE=3 SV=1	TDQKVFAGGLDR	4		sp|Q9UUG9|TSC2_SCHPO	Tuberous sclerosis 2 protein homolog OS=Schizosaccharomyces pombe (strain 972 / ATCC 24843) GN=tsc2 PE=1 SV=1	0.5046
6775	1435.3854	3	0.1577	0.93	-2.04	FKYEESAQNAIDDLNSR	2		sp|Q09176|U2AF1_SCHPO	Splicing factor U2AF 23 kDa subunit OS=Schizosaccharomyces pombe (strain 972 / ATCC 24843) GN=SPAP8A3.06 PE=1 SV=2	KLDFLITQTELYSHFVGR	1		sp|O14148|INO80_SCHPO	Putative DNA helicase ino80 OS=Schizosaccharomyces pombe (strain 972 / ATCC 24843) GN=ino80 PE=1 SV=4	0.5046
10574	813.4274	3	0.1577	0.98	-6.41	KYILENK	1		sp|O42908|CYM1_SCHPO	Mitochondrial presequence protease OS=Schizosaccharomyces pombe (strain 972 / ATCC 24843) GN=cym1 PE=3 SV=1	KDVISCSTIENK	1	57.02146@C;	sp|Q10075|PCS_SCHPO	Glutathione gamma-glutamylcysteinyltransferase OS=Schizosaccharomyces pombe (strain 972 / ATCC 24843) GN=SPAC3H1.10 PE=2 SV=1	0.5046
8064	1034.8625	3	0.1577	0.95	7.01	KPQEEGR	1		sp|O94618|TIM21_SCHPO	Mitochondrial import inner membrane translocase subunit tim21 OS=Schizosaccharomyces pombe (strain 972 / ATCC 24843) GN=tim21 PE=3 SV=1	GDMGAVFAEINKGEGITSGLR	12		sp|P36621|CAP_SCHPO	Adenylyl cyclase-associated protein OS=Schizosaccharomyces pombe (strain 972 / ATCC 24843) GN=cap1 PE=1 SV=1	0.5046
6369	840.65955	4	0.1577	0.99	7.12	AKGFGSCHVPNSLR	2	57.02146@C;	sp|Q9URX8|NG06_SCHPO	Probable nucleoporin C890.06 OS=Schizosaccharomyces pombe (strain 972 / ATCC 24843) GN=SPAC890.06 PE=3 SV=3	KFYSEGAYSSHMASK	1		sp|O59811|REI1_SCHPO	Cytoplasmic 60S subunit biogenesis factor SPCC550.15c OS=Schizosaccharomyces pombe (strain 972 / ATCC 24843) GN=SPCC550.15c PE=1 SV=1	0.5046
10463	780.87463	4	0.1576	0.96	5.24	MSNDVDDESK	1		sp|O94446|ESA1_SCHPO	Histone acetyltransferase mst1 OS=Schizosaccharomyces pombe (strain 972 / ATCC 24843) GN=mst1 PE=1 SV=1	HWYKLSDLPFTPSPR	4		sp|P87061|TEA1_SCHPO	Tip elongation aberrant protein 1 OS=Schizosaccharomyces pombe (strain 972 / ATCC 24843) GN=tea1 PE=1 SV=1	0.5046
8385	1258.0164	3	0.1576	0.98	5.89	KVVENTSPLK	1		sp|O94464|YBR6_SCHPO	Uncharacterized protein C23G7.06c OS=Schizosaccharomyces pombe (strain 972 / ATCC 24843) GN=SPBC23G7.06c PE=1 SV=3	EAVELPLTHPELYEEMGIKPPK	19		sp|P36612|PRS4_SCHPO	26S protease regulatory subunit 4 homolog OS=Schizosaccharomyces pombe (strain 972 / ATCC 24843) GN=mts2 PE=2 SV=1	0.5046
8976	864.4584	4	0.1576	0.98	-6.01	YKEDLGFIR	2		sp|P87157|YB0G_SCHPO	Probable ADP-ribosylation factor-binding protein C25H2.16c OS=Schizosaccharomyces pombe (strain 972 / ATCC 24843) GN=SPBC25H2.16c PE=1 SV=1	HEDALAKLGATLAQGIIDAGGR	7		sp|O74762|RPN2_SCHPO	26S proteasome regulatory subunit rpn2 OS=Schizosaccharomyces pombe (strain 972 / ATCC 24843) GN=rpn2 PE=1 SV=1	0.5046
4552	630.0768	4	0.1575	0.96	-3.20	VIQAGKFDNK	6		sp|Q9UTN6|SNF21_SCHPO&sp|O94421|SNF22_SCHPO	Chromatin structure-remodeling complex subunit snf21 OS=Schizosaccharomyces pombe (strain 972 / ATCC 24843) GN=snf21 PE=1 SV=1	KEISNPNDSTR	1		sp|O60187|SID4_SCHPO	Septation initiation protein sid4 OS=Schizosaccharomyces pombe (strain 972 / ATCC 24843) GN=sid4 PE=1 SV=1	0.5046
3323	627.3417	5	0.1575	1.00	2.18	KALAR	1		sp|P32587|PYP3_SCHPO	Tyrosine-protein phosphatase 3 OS=Schizosaccharomyces pombe (strain 972 / ATCC 24843) GN=pyp3 PE=3 SV=1	EGFAWTLVQSHEGHHFSKLVK	18		sp|Q76PD3|DBP6_SCHPO	ATP-dependent RNA helicase dbp6 OS=Schizosaccharomyces pombe (strain 972 / ATCC 24843) GN=dbp6 PE=2 SV=1	0.5046
7004	552.66724	5	0.1575	1.00	-0.80	SKSPIAHGAK	2		sp|P15398|RPA1_SCHPO	DNA-directed RNA polymerase I subunit rpa1 OS=Schizosaccharomyces pombe (strain 972 / ATCC 24843) GN=rpa1 PE=1 SV=2	GKNDNDCLIMCMR	2	57.02146@C;	sp|O94276|YORS_SCHPO	Meiotic chromosome segregation protein P8B7.28c OS=Schizosaccharomyces pombe (strain 972 / ATCC 24843) GN=SPBP8B7.28c PE=1 SV=1	0.5046
6933	937.14014	3	0.1575	0.97	-5.48	KLGINTVR	1		sp|Q9Y7Y7|GAS4_SCHPO	1;3-beta-glucanosyltransferase gas4 OS=Schizosaccharomyces pombe (strain 972 / ATCC 24843) GN=gas4 PE=1 SV=1	MSFSEDQAMEEAKLR	1		sp|O74883|RPC5_SCHPO	DNA-directed RNA polymerase III subunit rpc5 OS=Schizosaccharomyces pombe (strain 972 / ATCC 24843) GN=rpc37 PE=3 SV=1	0.5046
5554	799.402	5	0.1574	0.99	9.36	AAGYSDEKK	8		sp|O59825|TDG_SCHPO	G/U mismatch-specific uracil DNA glycosylase OS=Schizosaccharomyces pombe (strain 972 / ATCC 24843) GN=thp1 PE=3 SV=1	LEIKEGNYGDGYALQPSYIHEYLSK	4		sp|Q9USQ9|PSB7_SCHPO	Probable proteasome subunit beta type-7 OS=Schizosaccharomyces pombe (strain 972 / ATCC 24843) GN=SPBC577.10 PE=3 SV=1	0.5046
7780	755.3832	4	0.1573	0.83	-1.78	NVPKNFTVPIR	4		sp|O43007|C1TM_SCHPO	C-1-tetrahydrofolate synthase; mitochondrial OS=Schizosaccharomyces pombe (strain 972 / ATCC 24843) GN=ade9 PE=3 SV=3	GKGEENEDSVFETR	2		sp|Q9USL4|NUP61_SCHPO	Nucleoporin nup61 OS=Schizosaccharomyces pombe (strain 972 / ATCC 24843) GN=nup61 PE=1 SV=2	0.5046
5117	640.92944	5	0.1573	0.99	-4.43	VLKNPK	3		sp|O14002|MAK2_SCHPO	Peroxide stress-activated histidine kinase mak2 OS=Schizosaccharomyces pombe (strain 972 / ATCC 24843) GN=mak2 PE=3 SV=1	YLHPGMIVMGESPMNMAKSGSK	18		sp|O60058|AFG2_SCHPO	ATPase family gene 2 protein OS=Schizosaccharomyces pombe (strain 972 / ATCC 24843) GN=afg2 PE=3 SV=1	0.5046
9502	855.21326	4	0.1572	0.98	0.86	EGDKVSILLMQER	4		sp|Q10221|YAYE_SCHPO	Uncharacterized protein C4H3.14c OS=Schizosaccharomyces pombe (strain 972 / ATCC 24843) GN=SPAC4H3.14c PE=4 SV=1	DKIGLVILDSVASNYR	2		sp|Q9UUL2|RAD57_SCHPO	DNA repair protein rhp57 OS=Schizosaccharomyces pombe (strain 972 / ATCC 24843) GN=rhp57 PE=1 SV=1	0.5046
1603	509.2851	5	0.1572	0.97	-0.38	QLAKSLWTR	4		sp|Q09899|HEM3_SCHPO	Porphobilinogen deaminase OS=Schizosaccharomyces pombe (strain 972 / ATCC 24843) GN=hem3 PE=1 SV=2	TNLDTNANLAKK	11		sp|O42861|FFT3_SCHPO	ATP-dependent helicase fft3 OS=Schizosaccharomyces pombe (strain 972 / ATCC 24843) GN=fft3 PE=1 SV=1	0.5046
4632	792.63995	4	0.1572	0.99	5.86	QSKYTYDR	3		sp|Q09841|PSB2_SCHPO	Probable proteasome subunit beta type-2 OS=Schizosaccharomyces pombe (strain 972 / ATCC 24843) GN=pup1 PE=2 SV=1	LEEAMKITTDAFTSAGER	6		sp|Q9UQY2|PSB6_SCHPO	Probable proteasome subunit beta type-6 OS=Schizosaccharomyces pombe (strain 972 / ATCC 24843) GN=pam1 PE=3 SV=1	0.5046
3916	544.0434	4	0.1571	1.00	-3.93	IAELDKPR	6		sp|P33520|RES1_SCHPO	Cell division cycle-related protein res1/sct1 OS=Schizosaccharomyces pombe (strain 972 / ATCC 24843) GN=res1 PE=1 SV=1	KITGNENYR	1		sp|O94528|CAF5_SCHPO	Caffeine resistance protein 5 OS=Schizosaccharomyces pombe (strain 972 / ATCC 24843) GN=caf5 PE=3 SV=1	0.5046
8892	809.09393	3	0.1571	0.97	-7.45	TKSDTALAAR	2		sp|P14605|CYAA_SCHPO	Adenylate cyclase OS=Schizosaccharomyces pombe (strain 972 / ATCC 24843) GN=cyr1 PE=1 SV=1	MSYLSRSALAR	1		sp|P87111|ETFD_SCHPO	Probable electron transfer flavoprotein-ubiquinone oxidoreductase; mitochondrial OS=Schizosaccharomyces pombe (strain 972 / ATCC 24843) GN=SPAC20G8.04c PE=3 SV=1	0.5046
8669	982.9678	3	0.1570	1.00	9.36	VFKLLELLK	3		sp|Q09884|DCR1_SCHPO	Protein Dicer OS=Schizosaccharomyces pombe (strain 972 / ATCC 24843) GN=dcr1 PE=1 SV=1	VVGQLLEKLKPLIEK	8		sp|Q10335|RPN7_SCHPO	Probable 26S proteasome regulatory subunit rpn7 OS=Schizosaccharomyces pombe (strain 972 / ATCC 24843) GN=rpn7 PE=2 SV=1	0.5046
1028	698.6189	4	0.1570	1.00	2.27	MENYVWKR	7		sp|Q9P546|RSSA2_SCHPO	40S ribosomal protein S0-B OS=Schizosaccharomyces pombe (strain 972 / ATCC 24843) GN=rps0b PE=1 SV=1	EPFTPAVPSAKSGLK	11		sp|O43066|PPK30_SCHPO	Serine/threonine-protein kinase ppk30 OS=Schizosaccharomyces pombe (strain 972 / ATCC 24843) GN=ppk30 PE=1 SV=1	0.5046
3770	730.97833	5	0.1570	0.98	-8.76	LNTDKDNYLIK	5		sp|O74808|CLR1_SCHPO	Cryptic loci regulator protein 1 OS=Schizosaccharomyces pombe (strain 972 / ATCC 24843) GN=clr1 PE=1 SV=1	NPLLSHVFDTNTKSFDTLK	13		sp|Q10201|YBX7_SCHPO	Uncharacterized protein C17D1.07c OS=Schizosaccharomyces pombe (strain 972 / ATCC 24843) GN=SPBC17D1.07c PE=3 SV=2	0.5046
1979	688.61945	4	0.1568	0.99	11.45	FHFKK	4		sp|Q9URV2|APC1_SCHPO	Anaphase-promoting complex subunit 1 OS=Schizosaccharomyces pombe (strain 972 / ATCC 24843) GN=cut4 PE=1 SV=1	HFEQVINEKHEDALAK	9		sp|O74762|RPN2_SCHPO	26S proteasome regulatory subunit rpn2 OS=Schizosaccharomyces pombe (strain 972 / ATCC 24843) GN=rpn2 PE=1 SV=1	0.5046
1919	585.83997	4	0.1568	1.00	7.51	KPSPEVPK	1		sp|P40381|SWI6_SCHPO	Chromatin-associated protein swi6 OS=Schizosaccharomyces pombe (strain 972 / ATCC 24843) GN=swi6 PE=1 SV=1	FTPKNIDFVLK	4		sp|Q09804|URB2_SCHPO	Probable nucleolar pre-ribosomal-associated protein 2 OS=Schizosaccharomyces pombe (strain 972 / ATCC 24843) GN=urb2 PE=3 SV=2	0.5046
6742	929.4746	4	0.1568	0.96	-8.55	KAPAAHTVSECFFIR	1	57.02146@C;	sp|Q8TFG0|DUR32_SCHPO	Probable urea active transporter 2 OS=Schizosaccharomyces pombe (strain 972 / ATCC 24843) GN=dur3-2 PE=3 SV=1	WKWTPTQTQAIENIK	2		sp|P0CT42|TF27_SCHPO&sp|P0CT39|TF26_SCHPO&sp|P0CT37|TF24_SCHPO&sp|P0CT35|TF22_SCHPO&sp|P0CT40|TF29_SCHPO&sp|P0CT41|TF212_SCHPO&sp|P0CT43|TF28_SCHPO&sp|Q9UR07|TF211_SCHPO&sp|P0CT38|TF25_SCHPO&sp|P0CT36|TF23_SCHPO&sp|P0CT34|TF21_SCHPO&tr|Q01910|Q01910_SCHPM	Transposon Tf2-7 polyprotein OS=Schizosaccharomyces pombe (strain 972 / ATCC 24843) GN=Tf2-7 PE=3 SV=1	0.5046
1134	986.1438	3	0.1567	0.90	-4.87	TCSDHASKR	8	57.02146@C;	tr|Q1L858|Q1L858_SCHPM&sp|O14108|ETA2_SCHPO	Uncharacterized protein OS=Schizosaccharomyces pombe PE=4 SV=1	DMKIADLLWQYYAK	3		sp|Q9URX8|NG06_SCHPO	Probable nucleoporin C890.06 OS=Schizosaccharomyces pombe (strain 972 / ATCC 24843) GN=SPAC890.06 PE=3 SV=3	0.5046
7921	926.21594	4	0.1566	0.99	9.10	YKAQIELLNSEIDK	2		sp|Q09778|TSC1_SCHPO	Tuberous sclerosis 1 protein homolog OS=Schizosaccharomyces pombe (strain 972 / ATCC 24843) GN=tsc1 PE=1 SV=1	KDVETSPGSCETSSAFAK	1	57.02146@C;	sp|O14064|BIR1_SCHPO	Protein bir1 OS=Schizosaccharomyces pombe (strain 972 / ATCC 24843) GN=bir1 PE=1 SV=1	0.5046
6202	938.97156	4	0.1566	0.98	-3.97	FIQVWDVNTGKVDR	11		sp|Q9C1X0|YN55_SCHPO	Uncharacterized WD repeat-containing protein C713.05 OS=Schizosaccharomyces pombe (strain 972 / ATCC 24843) GN=SPBC713.05 PE=3 SV=1	NPKEPTADVNSLSYFEK	3		sp|O94532|FOR3_SCHPO	Formin-3 OS=Schizosaccharomyces pombe (strain 972 / ATCC 24843) GN=for3 PE=1 SV=1	0.5046
9614	891.69885	4	0.1564	0.97	-7.54	METKIQTVDTR	1		sp|O94530|SUA5_SCHPO	Threonylcarbamoyl-AMP synthase OS=Schizosaccharomyces pombe (strain 972 / ATCC 24843) GN=sua5 PE=3 SV=1	HDAQKLLELHGESQDVGTK	5		sp|O94438|RS3A2_SCHPO	40S ribosomal protein S1-B OS=Schizosaccharomyces pombe (strain 972 / ATCC 24843) GN=rps102 PE=1 SV=3	0.5046
2716	478.29037	5	0.1564	0.97	5.22	IKFFEKPK	6		sp|O94477|MYO52_SCHPO	Myosin-52 OS=Schizosaccharomyces pombe (strain 972 / ATCC 24843) GN=myo52 PE=1 SV=1	LLRHKPFFR	5		sp|O13765|DBR1_SCHPO	Lariat debranching enzyme OS=Schizosaccharomyces pombe (strain 972 / ATCC 24843) GN=dbr1 PE=3 SV=2	0.5046
2462	556.8875	5	0.1564	0.99	0.35	VCKGMHLK	3	57.02146@C;	sp|P37202|DIS3_SCHPO	Exosome complex exonuclease dis3 OS=Schizosaccharomyces pombe (strain 972 / ATCC 24843) GN=dis3 PE=1 SV=1	FCYQAIQADKWIK	10	57.02146@C;	sp|O59761|TYW1_SCHPO	S-adenosyl-L-methionine-dependent tRNA 4-demethylwyosine synthase OS=Schizosaccharomyces pombe (strain 972 / ATCC 24843) GN=tyw1 PE=3 SV=1	0.5046
6743	730.1787	5	0.1563	0.96	1.94	EPTAPTTESKTTE	10		sp|P87216|VIPI_SCHPO	Protein vip1 OS=Schizosaccharomyces pombe (strain 972 / ATCC 24843) GN=vip1 PE=1 SV=1	DLDLIAYSIPSKSAVQIER	12		sp|O14013|RRN5_SCHPO	RNA polymerase I-specific transcription initiation factor rrn5 OS=Schizosaccharomyces pombe (strain 972 / ATCC 24843) GN=rrn5 PE=1 SV=1	0.5046
3699	910.20544	4	0.1563	1.00	-8.32	QNFDESLVLTDPKK	13		sp|P87172|GPI3_SCHPO	Phosphatidylinositol N-acetylglucosaminyltransferase gpi3 subunit OS=Schizosaccharomyces pombe (strain 972 / ATCC 24843) GN=gpi3 PE=3 SV=1	MSLNDFLQTLSNAVGEK	1		sp|Q9Y820|YON7_SCHPO	PCI domain-containing protein C1105.07c OS=Schizosaccharomyces pombe (strain 972 / ATCC 24843) GN=SPBC1105.07c PE=4 SV=1	0.5046
7537	1042.5221	3	0.1563	0.97	-0.16	SKEEDDDFHDPK	2		sp|O13941|YEPB_SCHPO	Uncharacterized beta-glucan synthesis-associated protein C23H3.11c OS=Schizosaccharomyces pombe (strain 972 / ATCC 24843) GN=SPAC23H3.11c PE=3 SV=1	MILYIVLPFYVR	1		sp|P87109|YDK2_SCHPO	Probable phospholipase C20G8.02; mitochondrial OS=Schizosaccharomyces pombe (strain 972 / ATCC 24843) GN=SPAC20G8.02 PE=3 SV=1	0.5046
2266	524.32764	5	0.1563	0.99	7.56	VKSAPK	2		sp|P87232|RM04_SCHPO	54S ribosomal protein L4; mitochondrial OS=Schizosaccharomyces pombe (strain 972 / ATCC 24843) GN=mrpl4 PE=3 SV=1	LLGLLEEKQLLNNLLK	8		sp|Q9USN2|YCL3_SCHPO	UPF0652 protein C16A11.03c OS=Schizosaccharomyces pombe (strain 972 / ATCC 24843) GN=SPCC16A11.03c PE=3 SV=1	0.5046
2091	776.8986	4	0.1562	0.95	2.99	KAQSGPDASAK	1		sp|P36612|PRS4_SCHPO	26S protease regulatory subunit 4 homolog OS=Schizosaccharomyces pombe (strain 972 / ATCC 24843) GN=mts2 PE=2 SV=1	HFEQVINEKHEDALAK	9		sp|O74762|RPN2_SCHPO	26S proteasome regulatory subunit rpn2 OS=Schizosaccharomyces pombe (strain 972 / ATCC 24843) GN=rpn2 PE=1 SV=1	0.5046
1789	535.8828	5	0.1561	0.97	9.59	MNSGTTLHLDR	1		sp|O74360|RGA4_SCHPO	Probable Rho-type GTPase-activating protein 4 OS=Schizosaccharomyces pombe (strain 972 / ATCC 24843) GN=rga4 PE=1 SV=2	KPAQAIFSEFR	1		sp|O74378|ODO1_SCHPO	2-oxoglutarate dehydrogenase; mitochondrial OS=Schizosaccharomyces pombe (strain 972 / ATCC 24843) GN=kgd1 PE=3 SV=1	0.5046
8391	887.98413	4	0.1560	0.97	-3.85	KLCNHPALILTEK	1	57.02146@C;	sp|O43065|MOT1_SCHPO	Probable helicase mot1 OS=Schizosaccharomyces pombe (strain 972 / ATCC 24843) GN=mot1 PE=1 SV=4	KLQHAIHPYELDPVSK	1		sp|Q9USI4|SAC32_SCHPO	SAC3 family protein 2 OS=Schizosaccharomyces pombe (strain 972 / ATCC 24843) GN=SPCC70.06 PE=3 SV=1	0.5046
1084	679.60315	4	0.1560	0.97	8.27	DSSSPKMLK	6		sp|Q9UT42|LSB6_SCHPO	Phosphatidylinositol 4-kinase lsb6 OS=Schizosaccharomyces pombe (strain 972 / ATCC 24843) GN=lsb6 PE=3 SV=2	AKSLQVDMSNHDLK	2		sp|O60166|NUDC_SCHPO	Nuclear movement protein nudc OS=Schizosaccharomyces pombe (strain 972 / ATCC 24843) GN=nudc PE=3 SV=1	0.5046
3522	896.17474	3	0.1559	0.99	2.73	QKPVYTNKK	8		sp|Q10251|IF2P_SCHPO	Eukaryotic translation initiation factor 5B OS=Schizosaccharomyces pombe (strain 972 / ATCC 24843) GN=SPAC56F8.03 PE=1 SV=1	KPTSELAIGASLEK	1		sp|O94579|PSA2_SCHPO	Probable proteasome subunit alpha type-2 OS=Schizosaccharomyces pombe (strain 972 / ATCC 24843) GN=pre8 PE=3 SV=1	0.5046
8198	838.4706	4	0.1559	1.00	3.64	LELDITGKILR	8		sp|Q10209|YAY1_SCHPO	Uncharacterized J domain-containing protein C4H3.01 OS=Schizosaccharomyces pombe (strain 972 / ATCC 24843) GN=SPAC4H3.01 PE=1 SV=1	LEDLLFYASYPNEKLK	14		sp|O60081|YQK7_SCHPO	Uncharacterized protein C1494.07 OS=Schizosaccharomyces pombe (strain 972 / ATCC 24843) GN=SPCC1494.07 PE=3 SV=1	0.5046
3948	630.5047	5	0.1558	1.00	2.17	MGRMHSK	1		sp|P28189|RS13_SCHPO	40S ribosomal protein S13 OS=Schizosaccharomyces pombe (strain 972 / ATCC 24843) GN=rps13 PE=1 SV=2	QYDSEGIKHFYFMMLQK	8		sp|O14026|SET2_SCHPO	Histone-lysine N-methyltransferase; H3 lysine-36 specific OS=Schizosaccharomyces pombe (strain 972 / ATCC 24843) GN=set2 PE=1 SV=1	0.5046
1882	666.08496	4	0.1558	1.00	-1.65	DKEYETLAEK	2		sp|O14290|YF14_SCHPO	Uncharacterized protein C9E9.04 OS=Schizosaccharomyces pombe (strain 972 / ATCC 24843) GN=SPAC9E9.04 PE=4 SV=1	MQGFGSQIFRK	1		sp|O94615|PPR8_SCHPO	Pentatricopeptide repeat-containing protein 8; mitochondrial OS=Schizosaccharomyces pombe (strain 972 / ATCC 24843) GN=ppr8 PE=4 SV=1	0.5046
4309	737.4373	3	0.1558	0.99	-1.77	QPVSKR	5		sp|O74747|RAD18_SCHPO	Postreplication repair E3 ubiquitin-protein ligase rad18 OS=Schizosaccharomyces pombe (strain 972 / ATCC 24843) GN=rhp18 PE=3 SV=1	LIQKPEAYLKR	10		sp|Q9USZ0|WDR6_SCHPO	Uncharacterized WD repeat-containing protein C1306.02 OS=Schizosaccharomyces pombe (strain 972 / ATCC 24843) GN=SPBC1306.02 PE=3 SV=1	0.5046
7123	921.2058	4	0.1558	0.99	-3.78	EAAFSTFTLGSKAPR	12		sp|O14065|YC31_SCHPO	Uncharacterized protein C962.01 OS=Schizosaccharomyces pombe (strain 972 / ATCC 24843) GN=SPCC962.01 PE=2 SV=3	FAKVHSYPMQYGTGGYR	3		sp|Q09770|AGM2_SCHPO	Phosphoacetylglucosamine mutase 2 OS=Schizosaccharomyces pombe (strain 972 / ATCC 24843) GN=SPAC1296.01c PE=1 SV=2	0.5046
1328	559.49866	5	0.1557	0.98	11.02	ELYPEQKIK	7		sp|P87120|RNP3_SCHPO	Probable ribonuclease P protein subunit 3 OS=Schizosaccharomyces pombe (strain 972 / ATCC 24843) GN=SPAC3A12.04c PE=3 SV=2	TGTTSYKDFVFSR	7		sp|Q9UUI6|RTF_SCHPO	Replication termination factor 1 OS=Schizosaccharomyces pombe (strain 972 / ATCC 24843) GN=rtf1 PE=1 SV=2	0.5046
7473	781.6401	4	0.1556	0.99	-5.39	FEQGIKDSEK	6		sp|O60068|ISD11_SCHPO	Protein isd11 OS=Schizosaccharomyces pombe (strain 972 / ATCC 24843) GN=isd11 PE=3 SV=1	YSYEKEIVLYAHYK	5		sp|O94282|CTU1_SCHPO	Cytoplasmic tRNA 2-thiolation protein 1 OS=Schizosaccharomyces pombe (strain 972 / ATCC 24843) GN=ncs6 PE=1 SV=1	0.5046
6464	838.9476	4	0.1556	0.99	-0.87	MSETGIIPK	1		sp|O74865|DPH7_SCHPO	Diphthamide biosynthesis protein 7 OS=Schizosaccharomyces pombe (strain 972 / ATCC 24843) GN=rrt2 PE=3 SV=2	VAKSFGFAHPPNVNITIGASGR	3		sp|Q09916|HAS1_SCHPO&tr|S6CCW7|S6CCW7_SCHPM	ATP-dependent RNA helicase has1 OS=Schizosaccharomyces pombe (strain 972 / ATCC 24843) GN=has1 PE=1 SV=1	0.5046
5256	920.2291	4	0.1556	0.98	9.10	LKTATPPQK	2		sp|Q9P324|YI78_SCHPO	Uncharacterized oxidoreductase C977.08/C1348.09 OS=Schizosaccharomyces pombe (strain 972 / ATCC 24843) GN=SPAC977.08 PE=3 SV=1	SAQEILCNEPVETYGSFDLKEK	20	57.02146@C;	sp|Q9UTM3|RPN5_SCHPO	26S proteasome regulatory subunit rpn5 OS=Schizosaccharomyces pombe (strain 972 / ATCC 24843) GN=rpn5a PE=1 SV=1	0.5046
8912	922.2057	4	0.1556	0.91	-9.87	MFEVEYLIK	1		sp|Q10357|CCS1_SCHPO	Superoxide dismutase 1 copper chaperone OS=Schizosaccharomyces pombe (strain 972 / ATCC 24843) GN=ccs1 PE=3 SV=1	LFDCLDNGVEENEQVKNLLK	16	57.02146@C;	sp|Q09697|RGA8_SCHPO	Rho-GTPase-activating protein 8 OS=Schizosaccharomyces pombe (strain 972 / ATCC 24843) GN=rga8 PE=1 SV=1	0.5046
6436	1285.6407	3	0.1555	0.96	-1.77	KQATETINTTVNK	1		sp|P53694|RTN1_SCHPO	Reticulon-like protein 1 OS=Schizosaccharomyces pombe (strain 972 / ATCC 24843) GN=rtn1 PE=1 SV=1	MPNSTAQYPEKDSWEFLVK	1		sp|O13805|YE08_SCHPO	Uncharacterized mitochondrial carrier C17H9.08 OS=Schizosaccharomyces pombe (strain 972 / ATCC 24843) GN=SPAC17H9.08 PE=3 SV=1	0.5046
1893	776.759	3	0.1555	0.97	0.00	KMDVHK	1		sp|Q9Y7Z4|COG3_SCHPO	Conserved oligomeric Golgi complex subunit 3 OS=Schizosaccharomyces pombe (strain 972 / ATCC 24843) GN=cog3 PE=3 SV=1	DVENQLLAYIKK	11		sp|O94626|ORN_SCHPO	Probable oligoribonuclease OS=Schizosaccharomyces pombe (strain 972 / ATCC 24843) GN=rex2 PE=3 SV=2	0.5046
7659	872.1725	4	0.1555	0.99	-9.25	KWSELIGPEAGR	1		sp|P36617|RAD16_SCHPO	DNA repair protein rad16 OS=Schizosaccharomyces pombe (strain 972 / ATCC 24843) GN=rad16 PE=1 SV=2	KAQTHGTAYMLDNEDPSK	1		sp|Q9HDW5|YFW6_SCHPO	UPF0644 protein PB2B4.06 OS=Schizosaccharomyces pombe (strain 972 / ATCC 24843) GN=SPAPB2B4.06 PE=3 SV=2	0.5046
2121	716.1451	4	0.1554	0.99	-2.73	VYMMEHKIVR	7		sp|P36594|RPB1_SCHPO	DNA-directed RNA polymerase II subunit rpb1 OS=Schizosaccharomyces pombe (strain 972 / ATCC 24843) GN=rpb1 PE=1 SV=1	LKQLYIEGVLDK	2		sp|O94395|KU70_SCHPO	ATP-dependent DNA helicase II subunit 1 OS=Schizosaccharomyces pombe (strain 972 / ATCC 24843) GN=pku70 PE=1 SV=1	0.5046
1046	678.575	4	0.1554	0.99	-5.95	KWDLCITR	1	57.02146@C;	sp|O74444|MU122_SCHPO	Meiotically up-regulated gene 122 protein OS=Schizosaccharomyces pombe (strain 972 / ATCC 24843) GN=mug122 PE=1 SV=1	TTDGMTDAVQKCR	11	57.02146@C;	tr|Q1L843|Q1L843_SCHPM&sp|P78898|TGCE2_SCHPO	MRNA; ; clone: SY 1592 (Fragment) OS=Schizosaccharomyces pombe PE=2 SV=1	0.5046
6438	949.44086	4	0.1554	0.98	3.22	HSSSCPMCKTK	9	57.02146@C;	sp|Q9UTL9|YIV5_SCHPO	Uncharacterized ATP-dependent helicase C144.05 OS=Schizosaccharomyces pombe (strain 972 / ATCC 24843) GN=SPAC144.05 PE=3 SV=1	NFSTEKSENEASESHVVDVVK	6		sp|P36619|PMD1_SCHPO	Leptomycin B resistance protein pmd1 OS=Schizosaccharomyces pombe (strain 972 / ATCC 24843) GN=pmd1 PE=3 SV=2	0.5046
3258	750.8916	4	0.1553	1.00	8.38	KLTSSQLTLR	1		sp|P40382|CDT1_SCHPO	Cell division cycle protein cdt1 OS=Schizosaccharomyces pombe (strain 972 / ATCC 24843) GN=cdt1 PE=1 SV=2	MLVSNGGTGSAHEWDR	1		sp|O94486|CHR2_SCHPO	Chitin synthase regulatory factor 2 OS=Schizosaccharomyces pombe (strain 972 / ATCC 24843) GN=chr2 PE=3 SV=1	0.5046
4360	769.4018	4	0.1553	0.99	1.27	TLEKVDESR	4		sp|Q09760|CUL3_SCHPO	Cullin-3 OS=Schizosaccharomyces pombe (strain 972 / ATCC 24843) GN=cul3 PE=1 SV=2	FLRIKPYSDWSSFSK	5		sp|O60177|YG42_SCHPO	Uncharacterized ATP-dependent helicase C23E6.02 OS=Schizosaccharomyces pombe (strain 972 / ATCC 24843) GN=SPBC23E6.02 PE=3 SV=1	0.5046
5599	696.5745	5	0.1553	1.00	-0.56	LIEPEFKALANSYK	7		sp|Q8TFH3|OST3_SCHPO	Dolichyl-diphosphooligosaccharide--protein glycosyltransferase subunit 3 OS=Schizosaccharomyces pombe (strain 972 / ATCC 24843) GN=ost3 PE=3 SV=1	QEKQYIADEVNILR	3		sp|O13839|FIN1_SCHPO	G2-specific protein kinase fin1 OS=Schizosaccharomyces pombe (strain 972 / ATCC 24843) GN=fin1 PE=3 SV=1	0.5046
4645	778.38324	4	0.1553	0.97	10.84	MTALFNFWR	1		sp|Q9Y7P3|TLG3_SCHPO	Probable triacylglycerol lipase C1450.16c OS=Schizosaccharomyces pombe (strain 972 / ATCC 24843) GN=SPCC1450.16c PE=3 SV=2	IDEVEPSEKEDNVER	9		sp|O74975|PCY1_SCHPO	Probable choline-phosphate cytidylyltransferase OS=Schizosaccharomyces pombe (strain 972 / ATCC 24843) GN=SPCC1827.02c PE=1 SV=3	0.5046
6716	723.2026	5	0.1553	0.97	-7.91	VTSKVSLK	4		sp|P78820|ACAC_SCHPO	Acetyl-CoA carboxylase OS=Schizosaccharomyces pombe (strain 972 / ATCC 24843) GN=cut6 PE=1 SV=2	AVLCAYFISVVFGHGITLKPHQR	19	57.02146@C;	sp|Q9P7I9|EMP24_SCHPO	Endosomal protein P24B OS=Schizosaccharomyces pombe (strain 972 / ATCC 24843) GN=emp24 PE=3 SV=1	0.5046
10140	889.1731	4	0.1553	1.00	2.89	MEPCEDKCK	1	57.02146@C;	sp|O14323|MCP4_SCHPO	Meiotic coiled-coil protein 4 OS=Schizosaccharomyces pombe (strain 972 / ATCC 24843) GN=mcp4 PE=1 SV=1	FSSTIFSTPELTKLVDFCK	13	57.02146@C;	sp|Q9UT36|GLO21_SCHPO	Probable hydroxyacylglutathione hydrolase C824.07 OS=Schizosaccharomyces pombe (strain 972 / ATCC 24843) GN=SPAC824.07 PE=3 SV=1	0.5046
6944	1091.7909	4	0.1552	0.97	-9.74	DKLIHAPTPQVLAPVLPK	2		sp|O14066|IRS4_SCHPO	Increased rDNA silencing protein 4 homolog OS=Schizosaccharomyces pombe (strain 972 / ATCC 24843) GN=SPAC1687.09 PE=3 SV=2	MVESSDENDQASSFASTEDLK	1		sp|O43009|MU110_SCHPO	Meiotically up-regulated gene 110 protein OS=Schizosaccharomyces pombe (strain 972 / ATCC 24843) GN=mug110 PE=1 SV=1	0.5046
6452	1282.288	3	0.1552	0.95	-3.11	YDSVDLYISNDKR	12		sp|Q09768|GSH1_SCHPO	Glutamate--cysteine ligase OS=Schizosaccharomyces pombe (strain 972 / ATCC 24843) GN=gcs1 PE=3 SV=1	KPIPYPAGSDGPEGLEAYMK	1		sp|O14137|G6PD3_SCHPO	Probable glucose-6-phosphate 1-dehydrogenase C7.13c OS=Schizosaccharomyces pombe (strain 972 / ATCC 24843) GN=SPAC3C7.13c PE=3 SV=1	0.5046
10147	858.2101	4	0.1552	0.94	-8.97	MHSLLRPSR	1		sp|O74451|YCG6_SCHPO	Putative tRNA pseudouridine synthase C16C4.06c OS=Schizosaccharomyces pombe (strain 972 / ATCC 24843) GN=SPCC16C4.06c PE=3 SV=2	IVYKPPSSPSTPISMNPRPK	4		sp|P53695|EXO1_SCHPO	Exodeoxyribonuclease 1 OS=Schizosaccharomyces pombe (strain 972 / ATCC 24843) GN=exo1 PE=1 SV=1	0.5046
2633	808.434	4	0.1552	1.00	-3.70	EKCLNVQLEK	2	57.02146@C;	sp|O14226|EXO84_SCHPO	Exocyst complex component exo84 OS=Schizosaccharomyces pombe (strain 972 / ATCC 24843) GN=exo84 PE=3 SV=2	AMQYLKQLVENILNR	6		sp|Q10327|YD72_SCHPO	Uncharacterized protein C32A11.02c OS=Schizosaccharomyces pombe (strain 972 / ATCC 24843) GN=SPAC32A11.02c PE=4 SV=1	0.5046
2684	480.90732	5	0.1552	0.98	8.34	KLTTPLFK	1		sp|O74415|YJL2_SCHPO	Uncharacterized protein C14G10.02 OS=Schizosaccharomyces pombe (strain 972 / ATCC 24843) GN=SPCC14G10.02 PE=4 SV=1	LISLLGSPKLFK	9		sp|Q10201|YBX7_SCHPO	Uncharacterized protein C17D1.07c OS=Schizosaccharomyces pombe (strain 972 / ATCC 24843) GN=SPBC17D1.07c PE=3 SV=2	0.5046
2590	561.68274	5	0.1551	0.99	-6.01	KVDALCDIELGV	1	57.02146@C;	sp|O59782|SULH3_SCHPO	Probable sulfate permease C320.05 OS=Schizosaccharomyces pombe (strain 972 / ATCC 24843) GN=SPCC320.05 PE=3 SV=1	KQDSYNNPELK	1		sp|Q10430|SPC25_SCHPO	Kinetochore protein spc25 OS=Schizosaccharomyces pombe (strain 972 / ATCC 24843) GN=spc25 PE=1 SV=1	0.5046
6797	825.6527	4	0.1551	0.99	7.77	MTVAALNK	1		sp|Q09845|GPD2_SCHPO	Glycerol-3-phosphate dehydrogenase [NAD(+)] 2 OS=Schizosaccharomyces pombe (strain 972 / ATCC 24843) GN=gpd2 PE=1 SV=1	GNYDWQKELDYSFYMLDK	7		sp|Q9US34|YFZ7_SCHPO	Uncharacterized aminotransferase C1039.07c OS=Schizosaccharomyces pombe (strain 972 / ATCC 24843) GN=SPAC1039.07c PE=3 SV=1	0.5046
8746	846.7368	3	0.1551	0.93	9.33	KTCTDYINK	1	57.02146@C;	sp|Q4ZGE2|YB1G_SCHPO	Uncharacterized protein C3D6.16 OS=Schizosaccharomyces pombe (strain 972 / ATCC 24843) GN=SPBC3D6.16 PE=4 SV=1	MTYEESEKNK	1		sp|O13682|SWR1_SCHPO	Helicase swr1 OS=Schizosaccharomyces pombe (strain 972 / ATCC 24843) GN=swr1 PE=3 SV=1	0.5046
2286	921.0971	3	0.1550	0.92	-5.66	MASEWPETSR	1		sp|O13880|VHT1_SCHPO	Vitamin H transporter 1 OS=Schizosaccharomyces pombe (strain 972 / ATCC 24843) GN=vht1 PE=2 SV=1	NNHCSHVLKGHK	9	57.02146@C;	sp|O94620|CWF17_SCHPO	Pre-mRNA-splicing factor cwf17 OS=Schizosaccharomyces pombe (strain 972 / ATCC 24843) GN=cwf17 PE=1 SV=1	0.5046
6297	561.6071	3	0.1550	0.97	-5.15	DITSKR	5		sp|Q9C0W3|YHI4_SCHPO	Uncharacterized membrane protein P22H7.04 OS=Schizosaccharomyces pombe (strain 972 / ATCC 24843) GN=pi027 PE=4 SV=1	MDYQNR	1		sp|Q9P7L8|SAP62_SCHPO	Pre-mRNA-splicing factor sap62 OS=Schizosaccharomyces pombe (strain 972 / ATCC 24843) GN=sap62 PE=1 SV=1	0.5046
4387	976.8469	3	0.1549	0.98	-4.09	DTGGDIYVKR	9		sp|O60096|RT35_SCHPO	37S ribosomal protein S35; mitochondrial OS=Schizosaccharomyces pombe (strain 972 / ATCC 24843) GN=bot1 PE=2 SV=1	QHGHVYIMLKNSLK	10		sp|O94361|YHOE_SCHPO	Uncharacterized acyltransferase C428.14 OS=Schizosaccharomyces pombe (strain 972 / ATCC 24843) GN=SPBC428.14 PE=3 SV=1	0.5046
4778	650.9479	5	0.1549	0.96	8.26	LTKTGGSLGMSR	3		sp|P87121|TAF2_SCHPO	Transcription initiation factor TFIID subunit 2 OS=Schizosaccharomyces pombe (strain 972 / ATCC 24843) GN=taf2 PE=3 SV=3	MKTEFGFSNLVGTIFSK	1		sp|Q9C1X1|PWP2_SCHPO	Periodic tryptophan protein 2 homolog OS=Schizosaccharomyces pombe (strain 972 / ATCC 24843) GN=SPBC713.04c PE=1 SV=1	0.5046
7262	740.9758	5	0.1549	1.00	8.31	NKDYPLR	2		sp|O74420|WTF13_SCHPO&sp|Q9P3V0|WTF4_SCHPO	Uncharacterized protein wtf13 OS=Schizosaccharomyces pombe (strain 972 / ATCC 24843) GN=wtf13 PE=3 SV=2	LLLNMATNCDMLYKDSQVCLQK	14	57.02146@C;	sp|Q9UUG6|YFT2_SCHPO	UPF0656 protein C926.02 OS=Schizosaccharomyces pombe (strain 972 / ATCC 24843) GN=SPAC926.02 PE=3 SV=1	0.5046
6326	727.9999	5	0.1548	0.94	9.60	LKLEGNNAIAAK	2		sp|O13797|SGT2_SCHPO	Small glutamine-rich tetratricopeptide repeat-containing protein 2 OS=Schizosaccharomyces pombe (strain 972 / ATCC 24843) GN=sgt2 PE=3 SV=1	SLLPAEFSMTSHQGLKAHFR	16		sp|O13803|YE06_SCHPO	Uncharacterized protein C17H9.06c OS=Schizosaccharomyces pombe (strain 972 / ATCC 24843) GN=SPAC17H9.06c PE=1 SV=1	0.5046
10044	720.6376	4	0.1548	0.98	-1.36	IVDASTPIDLKR	11		sp|P30290|MIK1_SCHPO	Mitosis inhibitor protein kinase mik1 OS=Schizosaccharomyces pombe (strain 972 / ATCC 24843) GN=mik1 PE=3 SV=1	QTIFKQMFSER	5		sp|Q9P7V2|ABC4_SCHPO	ATP-binding cassette transporter abc4 OS=Schizosaccharomyces pombe (strain 972 / ATCC 24843) GN=abc4 PE=3 SV=1	0.5046
10623	711.3874	4	0.1548	0.93	-4.12	KGNELHQLK	1		sp|O60152|UBR1_SCHPO	E3 ubiquitin-protein ligase ubr1 OS=Schizosaccharomyces pombe (strain 972 / ATCC 24843) GN=ubr1 PE=3 SV=1	FNIPGFWKYLPTR	8		sp|O14013|RRN5_SCHPO	RNA polymerase I-specific transcription initiation factor rrn5 OS=Schizosaccharomyces pombe (strain 972 / ATCC 24843) GN=rrn5 PE=1 SV=1	0.5046
4148	924.68646	4	0.1547	0.95	-4.69	LDGKIIDSFK	4		sp|Q92355|SEN1_SCHPO	Helicase sen1 OS=Schizosaccharomyces pombe (strain 972 / ATCC 24843) GN=sen1 PE=1 SV=1	DTDTSSHMTHFGFKDVPEDEK	14		sp|P87230|COQ5_SCHPO	2-methoxy-6-polyprenyl-1;4-benzoquinol methylase; mitochondrial OS=Schizosaccharomyces pombe (strain 972 / ATCC 24843) GN=coq5 PE=3 SV=1	0.5046
7635	1042.8513	3	0.1547	0.99	8.36	MHGLQGLCFR	1	57.02146@C;	sp|Q9USK8|AGS1_SCHPO	Cell wall alpha-1;3-glucan synthase ags1 OS=Schizosaccharomyces pombe (strain 972 / ATCC 24843) GN=ags1 PE=1 SV=3	APLTIVCDGCFSKFR	13	57.02146@C;	sp|Q9C1W3|ERG1_SCHPO	Probable squalene monooxygenase OS=Schizosaccharomyces pombe (strain 972 / ATCC 24843) GN=erg1 PE=3 SV=1	0.5046
6361	917.70886	4	0.1546	1.00	-10.85	MAKDWQDAR	3		sp|Q09750|PST1_SCHPO	Paired amphipathic helix protein pst1 OS=Schizosaccharomyces pombe (strain 972 / ATCC 24843) GN=pst1 PE=1 SV=1	VEAQNHKLNLADPVSIEYLTR	7		sp|Q10329|PSA4_SCHPO	Probable proteasome subunit alpha type-4 OS=Schizosaccharomyces pombe (strain 972 / ATCC 24843) GN=pre6 PE=3 SV=1	0.5046
4220	964.737	4	0.1546	0.96	-9.37	EDMEICHEKPRSK	9	57.02146@C;	sp|O94241|ARP6_SCHPO	Actin-like protein arp6 OS=Schizosaccharomyces pombe (strain 972 / ATCC 24843) GN=arp6 PE=3 SV=1	HIGIATTGFIPDGQHIVKR	18		sp|O59770|PSA7_SCHPO	Probable proteasome subunit alpha type-7 OS=Schizosaccharomyces pombe (strain 972 / ATCC 24843) GN=pre10 PE=1 SV=1	0.5046
2542	492.313	5	0.1545	1.00	8.35	IKVLSHK	2		sp|Q9C0Y5|PDR1_SCHPO	ATP-binding cassette transporter pdr1 OS=Schizosaccharomyces pombe (strain 972 / ATCC 24843) GN=pdr1 PE=3 SV=1	TLKSPSVSIVPVLR	3		sp|Q9US43|UPP3_SCHPO	Putative uracil phosphoribosyltransferase urg2 OS=Schizosaccharomyces pombe (strain 972 / ATCC 24843) GN=urg2 PE=3 SV=2	0.5046
3463	606.5474	5	0.1545	0.99	0.16	ALKLHGGGPK	3		sp|O43007|C1TM_SCHPO	C-1-tetrahydrofolate synthase; mitochondrial OS=Schizosaccharomyces pombe (strain 972 / ATCC 24843) GN=ade9 PE=3 SV=3	LILFSKSFSVLQSTSEK	6		sp|O94368|PPR1_SCHPO	Pentatricopeptide repeat-containing protein 1; mitochondrial OS=Schizosaccharomyces pombe (strain 972 / ATCC 24843) GN=ppr1 PE=4 SV=1	0.5046
2890	882.22394	4	0.1544	0.99	-0.14	KSEPVITSLK	1		sp|P08096|TOP2_SCHPO	DNA topoisomerase 2 OS=Schizosaccharomyces pombe (strain 972 / ATCC 24843) GN=top2 PE=1 SV=2	TMNVDISVSYLEIYNEKIR	17		sp|O59751|KLP6_SCHPO	Kinesin-like protein 6 OS=Schizosaccharomyces pombe (strain 972 / ATCC 24843) GN=klp6 PE=1 SV=1	0.5046
7344	930.9044	5	0.1544	0.98	11.03	KSKPVNR	1		sp|O74879|NOL10_SCHPO	Ribosome biogenesis protein enp2 homolog OS=Schizosaccharomyces pombe (strain 972 / ATCC 24843) GN=enp2 PE=1 SV=1	YVAGVQQKYTQSGGVRPFGVSTLIAGFDVGDNTPR	8		sp|Q10329|PSA4_SCHPO	Probable proteasome subunit alpha type-4 OS=Schizosaccharomyces pombe (strain 972 / ATCC 24843) GN=pre6 PE=3 SV=1	0.5046
4430	639.30237	5	0.1544	0.90	3.29	MPSIDCKR	1	57.02146@C;	sp|P36618|CDC16_SCHPO	Cell division control protein 16 OS=Schizosaccharomyces pombe (strain 972 / ATCC 24843) GN=cdc16 PE=1 SV=1	MDSGEMHHPYQAFSKVGK	1		sp|Q9UT74|LYS4_SCHPO	Homoaconitase; mitochondrial OS=Schizosaccharomyces pombe (strain 972 / ATCC 24843) GN=lys2 PE=3 SV=1	0.5046
2695	519.28534	5	0.1544	0.98	7.07	KSLPSDQVYV	1		sp|O14237|YEL4_SCHPO	Uncharacterized membrane protein C6F6.04c OS=Schizosaccharomyces pombe (strain 972 / ATCC 24843) GN=SPAC6F6.04c PE=4 SV=1	KIQTEPLEFSK	1		sp|Q9P6M9|RM01_SCHPO	54S ribosomal protein L1; mitochondrial OS=Schizosaccharomyces pombe (strain 972 / ATCC 24843) GN=mrpl1 PE=3 SV=1	0.5046
2564	627.95734	5	0.1544	0.95	7.40	IKISTVAQTR	2		sp|Q09760|CUL3_SCHPO	Cullin-3 OS=Schizosaccharomyces pombe (strain 972 / ATCC 24843) GN=cul3 PE=1 SV=2	IHQVVQEATKFMVHSK	10		sp|O74462|TAF6_SCHPO	Transcription initiation factor TFIID subunit 6 OS=Schizosaccharomyces pombe (strain 972 / ATCC 24843) GN=taf6 PE=1 SV=1	0.5046
1668	684.3644	4	0.1543	0.98	-0.27	FLFSSKNK	6		sp|O94472|PBN1_SCHPO	Protein pbn1 OS=Schizosaccharomyces pombe (strain 972 / ATCC 24843) GN=pbn1 PE=3 SV=1	EVLSSDLKSYMNIK	8		sp|Q9UUC7|CTU2_SCHPO	Cytoplasmic tRNA 2-thiolation protein 2 OS=Schizosaccharomyces pombe (strain 972 / ATCC 24843) GN=ctu2 PE=1 SV=1	0.5046
1273	862.1567	4	0.1543	0.98	2.48	SSSKGLGGMR	4		sp|O74461|MU123_SCHPO	Meiotically up-regulated gene 123 protein OS=Schizosaccharomyces pombe (strain 972 / ATCC 24843) GN=mug123 PE=1 SV=1	KPDWTKYSIEFCGGTHCDK	1	57.02146@C;	sp|O13914|SYA_SCHPO	Alanine--tRNA ligase OS=Schizosaccharomyces pombe (strain 972 / ATCC 24843) GN=ala1 PE=1 SV=1	0.5046
10233	894.4717	4	0.1543	0.99	7.45	MTEVSKAAAFDR	1		sp|Q10179|SYG_SCHPO	Putative glycine--tRNA ligase OS=Schizosaccharomyces pombe (strain 972 / ATCC 24843) GN=grs1 PE=3 SV=1	DNPHIIAMTKLVEAYQIR	10		sp|Q9HFR0|CSN2_SCHPO	COP9 signalosome complex subunit 2 OS=Schizosaccharomyces pombe (strain 972 / ATCC 24843) GN=csn2 PE=1 SV=1	0.5046
5670	1016.56104	3	0.1542	1.00	5.69	VLPFVCKVLEK	7	57.02146@C;	sp|P87112|NOT1_SCHPO	General negative regulator of transcription subunit 1 OS=Schizosaccharomyces pombe (strain 972 / ATCC 24843) GN=not1 PE=1 SV=1	MSSKSSLELANNAVK	4		sp|Q9P7S2|RPN6_SCHPO	Probable 26S proteasome regulatory subunit rpn6 OS=Schizosaccharomyces pombe (strain 972 / ATCC 24843) GN=rpn6 PE=3 SV=1	0.5046
7435	1032.217	3	0.1541	0.95	-6.39	FKNASILNR	2		sp|P79051|RHP16_SCHPO	ATP-dependent helicase rhp16 OS=Schizosaccharomyces pombe (strain 972 / ATCC 24843) GN=rhp16 PE=3 SV=2	FKEISLAYEVLSDPQR	2		sp|Q09912|PSI1_SCHPO	Protein psi1 OS=Schizosaccharomyces pombe (strain 972 / ATCC 24843) GN=psi1 PE=2 SV=2	0.5046
10485	908.97504	4	0.1541	0.99	-0.81	ALKYLPLENN	3		sp|P33532|BSU1_SCHPO	Vitamin B6 transporter bsu1 OS=Schizosaccharomyces pombe (strain 972 / ATCC 24843) GN=bsu1 PE=3 SV=2	DNFDSAVLPVFHANQMFIKK	19		sp|Q9USY7|FZO1_SCHPO	Transmembrane GTPase fzo1 OS=Schizosaccharomyces pombe (strain 972 / ATCC 24843) GN=fzo1 PE=3 SV=1	0.5046
8610	977.1364	3	0.1541	0.99	-2.58	MSAQHLHSCK	1	57.02146@C;	sp|Q9USU3|FBH1_SCHPO	F-box DNA helicase protein 1 OS=Schizosaccharomyces pombe (strain 972 / ATCC 24843) GN=fbh1 PE=1 SV=2	ATNEITTLKSDDSAK	9		sp|Q09748|DNM1_SCHPO	Dynamin-related protein dnm1 OS=Schizosaccharomyces pombe (strain 972 / ATCC 24843) GN=dnm1 PE=3 SV=1	0.5046
6000	866.22205	4	0.1541	0.98	-7.83	FLGLIKPTAR	6		sp|Q10067|ORC3_SCHPO	Origin recognition complex subunit 3 OS=Schizosaccharomyces pombe (strain 972 / ATCC 24843) GN=orc3 PE=1 SV=2	VYQTEPAGIYNAWKATAIGR	14		sp|Q10329|PSA4_SCHPO	Probable proteasome subunit alpha type-4 OS=Schizosaccharomyces pombe (strain 972 / ATCC 24843) GN=pre6 PE=3 SV=1	0.5046
2744	492.11084	5	0.1541	0.98	-2.59	QLQLKK	5		sp|Q9HFF5|PDS5_SCHPO	Sister chromatid cohesion protein pds5 OS=Schizosaccharomyces pombe (strain 972 / ATCC 24843) GN=pds5 PE=1 SV=1	IVNGKQKPVLLAGPK	5		sp|Q9P7P6|PDC3_SCHPO	Probable pyruvate decarboxylase C186.09 OS=Schizosaccharomyces pombe (strain 972 / ATCC 24843) GN=SPAC186.09 PE=3 SV=1	0.5046
6365	1120.5461	3	0.1540	0.93	-5.16	KELTQAR	1		sp|O60187|SID4_SCHPO	Septation initiation protein sid4 OS=Schizosaccharomyces pombe (strain 972 / ATCC 24843) GN=sid4 PE=1 SV=1	DGDSEIDFFFQNPESFKVQK	17		sp|P78820|ACAC_SCHPO	Acetyl-CoA carboxylase OS=Schizosaccharomyces pombe (strain 972 / ATCC 24843) GN=cut6 PE=1 SV=2	0.5046
4289	727.9776	5	0.1540	1.00	0.40	EQLESSLQDALAKLK	13		sp|Q9UUB7|SWI5_SCHPO	Mating-type switching protein swi5 OS=Schizosaccharomyces pombe (strain 972 / ATCC 24843) GN=swi5 PE=1 SV=1	ESSEISYSFSKSFLSK	11		sp|Q09769|LONM_SCHPO	Lon protease homolog; mitochondrial OS=Schizosaccharomyces pombe (strain 972 / ATCC 24843) GN=pim1 PE=3 SV=1	0.5046
9003	882.4685	4	0.1540	0.96	8.17	KPSALESSRLSSLFK	1		sp|Q10155|RNZ1_SCHPO	Ribonuclease Z 1 OS=Schizosaccharomyces pombe (strain 972 / ATCC 24843) GN=trz1 PE=3 SV=1	KHYEGVMNSIESFAK	1		sp|O43048|YH51_SCHPO	TBC domain-containing protein C215.01 OS=Schizosaccharomyces pombe (strain 972 / ATCC 24843) GN=SPBC215.01 PE=3 SV=4	0.5046
6396	789.39417	4	0.1540	0.98	-2.09	KQGGSQGAADNTK	1		sp|O74977|VMS1_SCHPO	VMS1 homolog C1827.04 OS=Schizosaccharomyces pombe (strain 972 / ATCC 24843) GN=SPCC1827.04 PE=1 SV=1	VQEGICYHLFSKFK	12	57.02146@C;	sp|O60114|YG65_SCHPO	Uncharacterized helicase C15C4.05 OS=Schizosaccharomyces pombe (strain 972 / ATCC 24843) GN=SPBC15C4.05 PE=3 SV=1	0.5046
2824	733.3782	4	0.1539	0.97	-7.33	KNNTAEGISPER	1		sp|O94693|LIN1_SCHPO	LIN1-like protein OS=Schizosaccharomyces pombe (strain 972 / ATCC 24843) GN=SPBC83.09c PE=3 SV=1	KLEISTQAMESLK	1		sp|Q9UST6|SPC24_SCHPO	Kinetochore protein spc24 OS=Schizosaccharomyces pombe (strain 972 / ATCC 24843) GN=spc24 PE=1 SV=1	0.5046
4917	884.41754	4	0.1539	0.98	-4.21	KSDEESLPSQK	1		sp|Q9UT32|RL1DB_SCHPO	Putative ribosome biogenesis protein C8F11.04 OS=Schizosaccharomyces pombe (strain 972 / ATCC 24843) GN=SPAC8F11.04 PE=3 SV=1	MSDDSHLETKVVTDGTTGEK	1		sp|Q9URT9|GSK31_SCHPO	Protein kinase gsk31 OS=Schizosaccharomyces pombe (strain 972 / ATCC 24843) GN=gsk31 PE=1 SV=1	0.5046
1843	670.64075	3	0.1539	0.91	-6.32	SKEEIK	2		sp|O14206|YDD3_SCHPO	Brix domain-containing protein C1B9.03c OS=Schizosaccharomyces pombe (strain 972 / ATCC 24843) GN=SPAC1B9.03c PE=1 SV=2	MSNDVDDESK	1		sp|O94446|ESA1_SCHPO	Histone acetyltransferase mst1 OS=Schizosaccharomyces pombe (strain 972 / ATCC 24843) GN=mst1 PE=1 SV=1	0.5046
5844	924.717	4	0.1538	0.93	-3.04	KCPFVGQVSIR	1	57.02146@C;	sp|P79013|RS11_SCHPO	40S ribosomal protein S11 OS=Schizosaccharomyces pombe (strain 972 / ATCC 24843) GN=rps11a PE=2 SV=2	GAIQDSSIQSYLDEEEKLSR	17		sp|Q10149|YAT2_SCHPO	Uncharacterized protein C1D4.02c OS=Schizosaccharomyces pombe (strain 972 / ATCC 24843) GN=SPAC1D4.02c PE=4 SV=2	0.5046
2413	689.3468	4	0.1538	0.98	9.49	MGSAESK	1		sp|Q9HDV3|YOE7_SCHPO	Hid-1 family protein P19A11.07c OS=Schizosaccharomyces pombe (strain 972 / ATCC 24843) GN=SPBC1346.03 PE=3 SV=3	HFEQVINEKHEDALAK	9		sp|O74762|RPN2_SCHPO	26S proteasome regulatory subunit rpn2 OS=Schizosaccharomyces pombe (strain 972 / ATCC 24843) GN=rpn2 PE=1 SV=1	0.5046
2014	489.81158	4	0.1537	0.97	7.74	VTVTKK	5		sp|Q10236|RNH2A_SCHPO	Ribonuclease H2 subunit A OS=Schizosaccharomyces pombe (strain 972 / ATCC 24843) GN=rnh201 PE=3 SV=1	KQTISVLVQK	1		sp|Q9UT62|YKJ4_SCHPO	Uncharacterized protein C513.04 OS=Schizosaccharomyces pombe (strain 972 / ATCC 24843) GN=SPAC513.04 PE=4 SV=1	0.5046
5112	913.8147	3	0.1537	1.00	3.39	MASVR	1		sp|Q02787|PURA_SCHPO	Adenylosuccinate synthetase OS=Schizosaccharomyces pombe (strain 972 / ATCC 24843) GN=ade2 PE=1 SV=2	EEWPQYFLLPYANKIK	14		sp|O60145|PPK23_SCHPO	Serine/threonine-protein kinase ppk23 OS=Schizosaccharomyces pombe (strain 972 / ATCC 24843) GN=ppk23 PE=3 SV=1	0.5046
9233	907.72186	4	0.1537	0.98	3.37	TGEKYFSIDILR	4		sp|Q9P7C5|CWF16_SCHPO	Pre-mRNA-splicing factor cwf16 OS=Schizosaccharomyces pombe (strain 972 / ATCC 24843) GN=cwf16 PE=1 SV=2	SSSKYPNNEANEVLDIIR	4		sp|Q02099|RAD3_SCHPO	Protein kinase rad3 OS=Schizosaccharomyces pombe (strain 972 / ATCC 24843) GN=rad3 PE=1 SV=2	0.5046
9307	907.71454	4	0.1537	0.98	-1.68	LWGFNAQQALKQSR	11		sp|P79064|RAD31_SCHPO	DNA damage tolerance protein rad31 OS=Schizosaccharomyces pombe (strain 972 / ATCC 24843) GN=rad31 PE=4 SV=1	SWTFEDTITKISSNSK	10		sp|P41890|SCN1_SCHPO	Cut9-interacting protein scn1 OS=Schizosaccharomyces pombe (strain 972 / ATCC 24843) GN=scn1 PE=4 SV=2	0.5046
1363	473.55972	3	0.1536	0.99	0.17	MTDEK	1		sp|O43023|YGV9_SCHPO	Inactive zinc metalloprotease C354.09c OS=Schizosaccharomyces pombe (strain 972 / ATCC 24843) GN=SPBC354.09c PE=3 SV=1	MPSAPR	1		sp|O59675|RS9B_SCHPO&sp|Q09757|RS9A_SCHPO	40S ribosomal protein S9-B OS=Schizosaccharomyces pombe (strain 972 / ATCC 24843) GN=rps9b PE=1 SV=3	0.5046
7794	903.70624	4	0.1536	0.94	-3.38	MLFEMTPETFKK	11		sp|Q09725|MIS4_SCHPO	Sister chromatid cohesion protein mis4 OS=Schizosaccharomyces pombe (strain 972 / ATCC 24843) GN=mis4 PE=1 SV=2	QYKSIEPWLQNDNIPK	3		sp|P21911|SDHB_SCHPO	Succinate dehydrogenase [ubiquinone] iron-sulfur subunit; mitochondrial OS=Schizosaccharomyces pombe (strain 972 / ATCC 24843) GN=sdh2 PE=3 SV=3	0.5046
4224	931.8265	3	0.1536	0.99	0.61	IVKNEGPHR	3		sp|Q9P3T7|ODC_SCHPO	Probable mitochondrial 2-oxodicarboxylate carrier OS=Schizosaccharomyces pombe (strain 972 / ATCC 24843) GN=SPAC328.09 PE=3 SV=1	VAEKAQINTQEYGR	4		sp|O14250|PSA6_SCHPO	Probable proteasome subunit alpha type-6 OS=Schizosaccharomyces pombe (strain 972 / ATCC 24843) GN=SPAC6G10.04c PE=3 SV=1	0.5046
7962	873.1989	4	0.1536	0.99	8.19	IFSTCMDKK	8	57.02146@C;	sp|Q9USQ6|SYJ2_SCHPO	Inositol-1;4;5-trisphosphate 5-phosphatase 2 OS=Schizosaccharomyces pombe (strain 972 / ATCC 24843) GN=syj2 PE=2 SV=1	IQGTMQSSTKIMQDVSSLIR	10		sp|O14296|VPS24_SCHPO	Vacuolar protein sorting-associated protein 24 OS=Schizosaccharomyces pombe (strain 972 / ATCC 24843) GN=vps24 PE=3 SV=1	0.5046
1883	655.62286	4	0.1536	0.96	0.84	MDSLLLLKK	1		sp|Q9UUE7|CDC73_SCHPO	Cell division control protein 73 OS=Schizosaccharomyces pombe (strain 972 / ATCC 24843) GN=cdc73 PE=3 SV=1	YSKSPLVASGGLDK	3		sp|Q09731|BU107_SCHPO	UBP9-binding protein bun107 OS=Schizosaccharomyces pombe (strain 972 / ATCC 24843) GN=bun107 PE=1 SV=1	0.5046
9563	809.0921	3	0.1536	1.00	-6.75	KLPEHLVK	1		sp|O14233|RNA14_SCHPO	mRNA 3'-end-processing protein rna14 OS=Schizosaccharomyces pombe (strain 972 / ATCC 24843) GN=rna14 PE=3 SV=1	MDKQSTFQDPK	1		sp|O13898|PMT1_SCHPO	Dolichyl-phosphate-mannose--protein mannosyltransferase 1 OS=Schizosaccharomyces pombe (strain 972 / ATCC 24843) GN=ogm1 PE=1 SV=1	0.5046
4447	732.88306	4	0.1535	1.00	-5.42	SNNSSVDGVKTR	10		sp|O42667|SSM4_SCHPO	Microtubule-associated protein ssm4 OS=Schizosaccharomyces pombe (strain 972 / ATCC 24843) GN=ssm4 PE=1 SV=1	KGEAVGQALELTSPK	1		sp|Q9P6N3|SHE9_SCHPO	Sensitive to high expression protein 9 homolog; mitochondrial OS=Schizosaccharomyces pombe (strain 972 / ATCC 24843) GN=she9 PE=3 SV=1	0.5046
8791	806.44257	4	0.1535	0.94	-5.53	KPEPSKER	6		sp|P36617|RAD16_SCHPO	DNA repair protein rad16 OS=Schizosaccharomyces pombe (strain 972 / ATCC 24843) GN=rad16 PE=1 SV=2	RFLILQGEVESIAQMKPR	16		sp|P41004|SMC4_SCHPO	Structural maintenance of chromosomes protein 4 OS=Schizosaccharomyces pombe (strain 972 / ATCC 24843) GN=cut3 PE=1 SV=2	0.5046
7503	755.3862	4	0.1534	0.98	5.91	AFKDFDK	3		sp|O13792|SUB2_SCHPO	ATP-dependent RNA helicase uap56 OS=Schizosaccharomyces pombe (strain 972 / ATCC 24843) GN=uap56 PE=1 SV=3	IISEKAENCSILMLMMK	5	57.02146@C;	sp|O94462|PUF3_SCHPO	mRNA-binding protein puf3 OS=Schizosaccharomyces pombe (strain 972 / ATCC 24843) GN=puf3 PE=2 SV=4	0.5046
2501	627.9596	5	0.1534	0.94	9.66	IEEAKDALSK	5		sp|Q1MTN8|YGC1_SCHPO	UPF0661 TPR repeat-containing protein C16D10.01c OS=Schizosaccharomyces pombe (strain 972 / ATCC 24843) GN=SPBC16D10.01c PE=3 SV=2	ISLGLKPLDISEEKPQK	6		sp|O94538|SNU66_SCHPO	U4/U6.U5 tri-snRNP-associated protein snu66 OS=Schizosaccharomyces pombe (strain 972 / ATCC 24843) GN=snu66 PE=1 SV=1	0.5046
9672	824.43195	3	0.1534	0.97	1.68	LAFKECGR	4	57.02146@C;	sp|O94347|NNRD_SCHPO	ATP-dependent (S)-NAD(P)H-hydrate dehydratase OS=Schizosaccharomyces pombe (strain 972 / ATCC 24843) GN=SPCC61.03 PE=3 SV=1	EFIMKALASTSR	5		sp|Q02099|RAD3_SCHPO	Protein kinase rad3 OS=Schizosaccharomyces pombe (strain 972 / ATCC 24843) GN=rad3 PE=1 SV=2	0.5046
1413	561.1004	5	0.1533	0.99	3.40	TKALSANIHR	2		sp|O94268|NOP2_SCHPO	25S rRNA (cytosine-C(5))-methyltransferase nop2 OS=Schizosaccharomyces pombe (strain 972 / ATCC 24843) GN=SPBP8B7.20c PE=1 SV=1	QTKGTTEQTTETTK	3		tr|I1SSK6|I1SSK6_9ASCO&tr|K9LBX3|K9LBX3_9ASCO	FLO1 derivative OS=Saccharomyces cerevisiae/Schizosaccharomyces pombe fusant PE=4 SV=1	0.5046
6597	930.21515	4	0.1533	0.94	3.09	WLESYSEANPKR	11		sp|Q09915|SPT6_SCHPO&tr|S6BSK0|S6BSK0_SCHPM&tr|S6BMF4|S6BMF4_SCHPM	Transcription elongation factor spt6 OS=Schizosaccharomyces pombe (strain 972 / ATCC 24843) GN=spt6 PE=1 SV=2	DLDHKLSIAVEETIGFGQE	5		sp|Q92462|PUB1_SCHPO	E3 ubiquitin-protein ligase pub1 OS=Schizosaccharomyces pombe (strain 972 / ATCC 24843) GN=pub1 PE=1 SV=2	0.5046
10452	622.7116	5	0.1532	0.99	2.75	HDHSENKR	7		sp|O94402|ZIP2_SCHPO	Probable zinc transporter zip2 OS=Schizosaccharomyces pombe (strain 972 / ATCC 24843) GN=zip2 PE=3 SV=2	LQDCSINIDTSTVDKLK	15	57.02146@C;	sp|Q9UST1|PAN3_SCHPO	PAB-dependent poly(A)-specific ribonuclease subunit pan3 OS=Schizosaccharomyces pombe (strain 972 / ATCC 24843) GN=ppk26 PE=3 SV=1	0.5046
6247	742.5914	5	0.1532	0.99	-6.39	ILVHSHWTMNKVK	11		sp|O14000|SYMM_SCHPO	Probable methionine--tRNA ligase; mitochondrial OS=Schizosaccharomyces pombe (strain 972 / ATCC 24843) GN=SPAC27E2.06c PE=3 SV=1	SGETQTAKIQFERPSATK	8		sp|P87216|VIPI_SCHPO	Protein vip1 OS=Schizosaccharomyces pombe (strain 972 / ATCC 24843) GN=vip1 PE=1 SV=1	0.5046
6329	888.155	3	0.1532	1.00	0.83	KDLLK	1		sp|Q10096|YAOH_SCHPO&sp|O13339|TERT_SCHPO&sp|O94611|MUG65_SCHPO	Zinc finger protein C11D3.17 OS=Schizosaccharomyces pombe (strain 972 / ATCC 24843) GN=SPAC11D3.17 PE=1 SV=1	FSHKPEAYNSFLDILK	4		sp|Q09750|PST1_SCHPO	Paired amphipathic helix protein pst1 OS=Schizosaccharomyces pombe (strain 972 / ATCC 24843) GN=pst1 PE=1 SV=1	0.5046
6616	988.5367	4	0.1531	0.95	-4.70	LQKQDGAITGNAIK	3		sp|O60108|CBH2_SCHPO	CENP-B homolog protein 2 OS=Schizosaccharomyces pombe (strain 972 / ATCC 24843) GN=cbh2 PE=3 SV=1	VQSLKNSPEPNNDFTLLLSIK	5		sp|Q10064|YAMB_SCHPO	Uncharacterized PI3/PI4-kinase family protein C1F5.11c OS=Schizosaccharomyces pombe (strain 972 / ATCC 24843) GN=SPAC1F5.11c PE=3 SV=1	0.5046
9931	733.61176	4	0.1531	0.98	-1.42	MEGFTLETHASR	1		sp|O42668|TPR1_SCHPO	Tetratricopeptide repeat protein 1 OS=Schizosaccharomyces pombe (strain 972 / ATCC 24843) GN=tpr1 PE=1 SV=1	HIFDAVEDSVKR	11		sp|Q9P7U2|YI7E_SCHPO	Putative aryl-alcohol dehydrogenase C977.14c OS=Schizosaccharomyces pombe (strain 972 / ATCC 24843) GN=SPAC977.14c PE=1 SV=1	0.5046
8081	799.61786	5	0.1530	1.00	5.75	TLLYGKR	6		sp|Q9UQY2|PSB6_SCHPO	Probable proteasome subunit beta type-6 OS=Schizosaccharomyces pombe (strain 972 / ATCC 24843) GN=pam1 PE=3 SV=1	EGNYGDGYALQPSYIHEYLSKVLYAR	21		sp|Q9USQ9|PSB7_SCHPO	Probable proteasome subunit beta type-7 OS=Schizosaccharomyces pombe (strain 972 / ATCC 24843) GN=SPBC577.10 PE=3 SV=1	0.5046
1164	581.7466	5	0.1530	0.96	-2.94	ELLAIKIIPK	6		sp|P50526|SSP1_SCHPO	Serine/threonine-protein kinase ssp1 OS=Schizosaccharomyces pombe (strain 972 / ATCC 24843) GN=ssp1 PE=1 SV=1	KSQVGPVLSSNASTVR	1		sp|Q9P6R8|CWC24_SCHPO	Pre-mRNA-splicing factor cwf24 OS=Schizosaccharomyces pombe (strain 972 / ATCC 24843) GN=cwf24 PE=1 SV=1	0.5046
9090	877.955	4	0.1530	0.99	-7.17	VEKSAVPQELCSK	3	57.02146@C;	sp|Q9USZ0|WDR6_SCHPO	Uncharacterized WD repeat-containing protein C1306.02 OS=Schizosaccharomyces pombe (strain 972 / ATCC 24843) GN=SPBC1306.02 PE=3 SV=1	ETQSYKWIVSSTLVQK	6		sp|Q9UTS6|DYLT_SCHPO	Dynein light chain Tctex-type OS=Schizosaccharomyces pombe (strain 972 / ATCC 24843) GN=dlc1 PE=1 SV=1	0.5046
7668	722.3639	4	0.1530	0.98	10.92	MTSVEKASK	1		sp|Q9C0Z1|YKM1_SCHPO	Uncharacterized transcriptional regulatory protein PB24D3.01 OS=Schizosaccharomyces pombe (strain 972 / ATCC 24843) GN=SPAPB24D3.01 PE=3 SV=2	TENETTAVNGFENSKK	15		sp|Q96UP3|RIF1_SCHPO	Telomere length regulator protein rif1 OS=Schizosaccharomyces pombe (strain 972 / ATCC 24843) GN=rif1 PE=1 SV=1	0.5046
7441	616.82446	4	0.1530	0.98	-1.39	SHKMLEGK	3		sp|P26674|STE6_SCHPO	Protein ste6 OS=Schizosaccharomyces pombe (strain 972 / ATCC 24843) GN=ste6 PE=3 SV=1	VGMIHLNKSENR	8		sp|Q9UTJ3|MEU1_SCHPO	Meiotic expression up-regulated protein 1/2 OS=Schizosaccharomyces pombe (strain 972 / ATCC 24843) GN=meu1 PE=2 SV=1	0.5046
4639	1016.20306	4	0.1529	0.84	-10.58	STKSDDSNLNANFAR	3		sp|Q10367|GLO3_SCHPO	ADP-ribosylation factor GTPase-activating protein glo3 OS=Schizosaccharomyces pombe (strain 972 / ATCC 24843) GN=glo3 PE=3 SV=2	WDGTFTPNGGVASCSEKVGCR	17	57.02146@C;	sp|Q10444|EXG2_SCHPO	Glucan 1;3-beta-glucosidase 2 OS=Schizosaccharomyces pombe (strain 972 / ATCC 24843) GN=exg2 PE=3 SV=1	0.5046
7734	732.9729	5	0.1529	0.97	-1.93	ELKAPPDPQYFTEK	3		sp|O74953|YJC7_SCHPO	Uncharacterized protein C736.07c OS=Schizosaccharomyces pombe (strain 972 / ATCC 24843) GN=SPCC736.07c PE=4 SV=1	YQKATQNPLENVDNVK	3		sp|Q9HDZ6|DAM1_SCHPO	DASH complex subunit dam1 OS=Schizosaccharomyces pombe (strain 972 / ATCC 24843) GN=dam1 PE=1 SV=1	0.5046
3109	543.67883	5	0.1529	1.00	-8.64	EIWDAQKIR	7		sp|O14121|NDH1_SCHPO	Probable NADH-ubiquinone oxidoreductase C3A11.07; mitochondrial OS=Schizosaccharomyces pombe (strain 972 / ATCC 24843) GN=SPAC3A11.07 PE=3 SV=1	GPSEMLSMKPDVK	9		sp|Q9Y7S5|YQO6_SCHPO	Uncharacterized membrane protein C569.06 OS=Schizosaccharomyces pombe (strain 972 / ATCC 24843) GN=SPCC569.06 PE=3 SV=1	0.5046
3013	769.12787	4	0.1529	0.99	-2.86	FDAFQKTVEDAR	6		sp|Q09895|YAI8_SCHPO	Uncharacterized protein C24B11.08c OS=Schizosaccharomyces pombe (strain 972 / ATCC 24843) GN=SPAC24B11.08c PE=3 SV=1	KSVAFDDEVDAVSK	1		sp|P56329|IF2B_SCHPO	Probable eukaryotic translation initiation factor 2 subunit beta OS=Schizosaccharomyces pombe (strain 972 / ATCC 24843) GN=tif212 PE=1 SV=2	0.5046
5866	705.37695	4	0.1528	1.00	10.49	KVQMIDDR	1		sp|O94424|T2FB_SCHPO	Transcription initiation factor IIF subunit beta OS=Schizosaccharomyces pombe (strain 972 / ATCC 24843) GN=tfg2 PE=1 SV=1	MLDEDTLSVDGKIIK	12		sp|O74429|VIP1_SCHPO	Inositol hexakisphosphate and diphosphoinositol-pentakisphosphate kinase OS=Schizosaccharomyces pombe (strain 972 / ATCC 24843) GN=asp1 PE=1 SV=1	0.5046
8997	968.764	4	0.1528	0.95	-3.97	KAIPALTTTSDMSIIR	1		sp|Q9USZ0|WDR6_SCHPO	Uncharacterized WD repeat-containing protein C1306.02 OS=Schizosaccharomyces pombe (strain 972 / ATCC 24843) GN=SPBC1306.02 PE=3 SV=1	QNLSMDIPSVQNVSTKQK	16		sp|O43066|PPK30_SCHPO	Serine/threonine-protein kinase ppk30 OS=Schizosaccharomyces pombe (strain 972 / ATCC 24843) GN=ppk30 PE=1 SV=1	0.5046
2817	814.6432	4	0.1527	0.92	2.63	NKNPMTR	2		sp|Q9UU81|AP1G1_SCHPO	AP-1 complex subunit gamma-1 OS=Schizosaccharomyces pombe (strain 972 / ATCC 24843) GN=apl4 PE=3 SV=1	IAPEKNTDQDTEKPSNVDEQ	13		sp|O42921|PT191_SCHPO	Mitochondrial protein pet191 homolog OS=Schizosaccharomyces pombe (strain 972 / ATCC 24843) GN=SPBC16A3.16 PE=3 SV=1	0.5046
3545	755.66565	4	0.1527	0.97	5.42	KIIEHFIAAPK	1		sp|O74562|SEC8_SCHPO	Exocyst complex component sec8 OS=Schizosaccharomyces pombe (strain 972 / ATCC 24843) GN=sec8 PE=1 SV=2	ITFHVEDKEDLNR	8		sp|O13724|ZPR1_SCHPO	Zinc finger protein zpr1 OS=Schizosaccharomyces pombe (strain 972 / ATCC 24843) GN=zpr1 PE=3 SV=1	0.5046
2834	827.05804	3	0.1527	1.00	-10.84	SGEGPQPEEK	1		tr|O14395|O14395_SCHPM	Putative uncharacterized protein (Fragment) OS=Schizosaccharomyces pombe PE=2 SV=1	EYEEFAKQLK	7		sp|P41887|HSP90_SCHPO	Heat shock protein 90 homolog OS=Schizosaccharomyces pombe (strain 972 / ATCC 24843) GN=swo1 PE=1 SV=2	0.5046
4267	673.5877	4	0.1526	1.00	5.44	FEKTSLSDSK	3		sp|Q9P371|SST2_SCHPO	AMSH-like protease sst2 OS=Schizosaccharomyces pombe (strain 972 / ATCC 24843) GN=sst2 PE=1 SV=1	QKGYNLDNFDAK	2		sp|Q9UUA5|MTXL_SCHPO	Metaxin-like protein C409.19c OS=Schizosaccharomyces pombe (strain 972 / ATCC 24843) GN=SPBC409.19c PE=3 SV=1	0.5046
1908	652.6046	4	0.1526	0.95	10.12	LVKQQTVK	3		sp|O74563|BRL2_SCHPO	E3 ubiquitin-protein ligase brl2 OS=Schizosaccharomyces pombe (strain 972 / ATCC 24843) GN=brl2 PE=1 SV=1	HSMKEMQLYMTK	4		sp|Q8TFH5|YIK9_SCHPO	Meiotically up-regulated protein PB17E12.09 OS=Schizosaccharomyces pombe (strain 972 / ATCC 24843) GN=SPAPB17E12.09 PE=4 SV=1	0.5046
4772	690.8753	4	0.1526	0.99	-10.53	DLSVNKHGR	6		sp|Q9UTE5|E2AK2_SCHPO	Eukaryotic translation initiation factor 2-alpha kinase 2 OS=Schizosaccharomyces pombe (strain 972 / ATCC 24843) GN=hri2 PE=1 SV=1	MIQFILIQNRHGK	1		sp|Q9Y7L6|AP2S_SCHPO	AP-2 complex subunit sigma OS=Schizosaccharomyces pombe (strain 972 / ATCC 24843) GN=aps2 PE=3 SV=1	0.5046
6821	778.1529	4	0.1526	1.00	2.04	KEDQTR	1		sp|Q9P780|NPL4_SCHPO	Nuclear protein localization protein 4 OS=Schizosaccharomyces pombe (strain 972 / ATCC 24843) GN=npl4 PE=3 SV=2	VELSEGKVTPSHQFLFSYK	7		sp|Q09750|PST1_SCHPO	Paired amphipathic helix protein pst1 OS=Schizosaccharomyces pombe (strain 972 / ATCC 24843) GN=pst1 PE=1 SV=1	0.5046
3555	602.31805	5	0.1526	0.98	-8.04	MSQTPIK	1		sp|O13983|HRQ1_SCHPO	Putative ATP-dependent helicase hrq1 OS=Schizosaccharomyces pombe (strain 972 / ATCC 24843) GN=hrq1 PE=3 SV=4	MICKYIYLAIFVFGTAR	1	57.02146@C;	sp|Q9UT31|MU130_SCHPO	Meiotically up-regulated gene 130 protein OS=Schizosaccharomyces pombe (strain 972 / ATCC 24843) GN=mug130 PE=1 SV=2	0.5046
8655	705.0194	5	0.1525	1.00	8.46	YKLPFLGSVPIDPK	2		sp|Q9UT57|CFD1_SCHPO	Probable cytosolic Fe-S cluster assembly factor SPAC806.02c OS=Schizosaccharomyces pombe (strain 972 / ATCC 24843) GN=SPAC806.02c PE=3 SV=1	ILKAGGEVLTLDQLALR	3		sp|Q8TFH1|RL18B_SCHPO&sp|Q10192|RL18A_SCHPO	60S ribosomal protein L18-B OS=Schizosaccharomyces pombe (strain 972 / ATCC 24843) GN=rpl18b PE=1 SV=1	0.5046
3961	777.6347	4	0.1525	0.99	8.25	MAYFQDRK	1		sp|P40995|SCD1_SCHPO	Rho guanine nucleotide exchange factor scd1 OS=Schizosaccharomyces pombe (strain 972 / ATCC 24843) GN=scd1 PE=1 SV=2	MSYLSKNGSNDNNNIIK	1		sp|O14157|MYO3_SCHPO	Myosin type-2 heavy chain 2 OS=Schizosaccharomyces pombe (strain 972 / ATCC 24843) GN=myo3 PE=1 SV=1	0.5046
2087	610.8577	4	0.1525	0.96	5.60	YLKSR	3		sp|O94508|CWF11_SCHPO	Pre-mRNA-splicing factor cwf11 OS=Schizosaccharomyces pombe (strain 972 / ATCC 24843) GN=cwf11 PE=1 SV=1	WKDVEGPNILKPIK	2		sp|Q09811|HUS2_SCHPO	ATP-dependent DNA helicase hus2/rqh1 OS=Schizosaccharomyces pombe (strain 972 / ATCC 24843) GN=rqh1 PE=1 SV=1	0.5046
5533	664.5843	5	0.1525	0.99	6.62	ILIKAK	4		sp|O13966|ACON_SCHPO	Aconitate hydratase; mitochondrial OS=Schizosaccharomyces pombe (strain 972 / ATCC 24843) GN=SPAC24C9.06c PE=3 SV=2	HNDLAQLVQQSRPLMANFSKAK	20		sp|Q9P7S2|RPN6_SCHPO	Probable 26S proteasome regulatory subunit rpn6 OS=Schizosaccharomyces pombe (strain 972 / ATCC 24843) GN=rpn6 PE=3 SV=1	0.5046
2968	652.8541	4	0.1524	0.98	-5.99	KAFDEIVEK	1		sp|O59729|SLPI_SCHPO	Uncharacterized protein slp1 OS=Schizosaccharomyces pombe (strain 972 / ATCC 24843) GN=slp1 PE=3 SV=1	ELSDIFLNVSKK	11		sp|Q9UTQ0|CCA1_SCHPO	Putative CCA tRNA nucleotidyltransferase 1 OS=Schizosaccharomyces pombe (strain 972 / ATCC 24843) GN=SPAC1093.04c PE=3 SV=2	0.5046
4589	518.4495	5	0.1524	1.00	2.74	KTRPCDNCR	1	57.02146@C;	sp|Q9UTA7|YL8B_SCHPO	Uncharacterized transcriptional regulatory protein C25B8.11 OS=Schizosaccharomyces pombe (strain 972 / ATCC 24843) GN=SPAC25B8.11 PE=3 SV=1	MNSGTTLHLDR	1		sp|O74360|RGA4_SCHPO	Probable Rho-type GTPase-activating protein 4 OS=Schizosaccharomyces pombe (strain 972 / ATCC 24843) GN=rga4 PE=1 SV=2	0.5046
2559	558.76416	4	0.1524	0.99	-10.94	KMLYASSR	1		sp|O94399|TWF1_SCHPO	Twinfilin OS=Schizosaccharomyces pombe (strain 972 / ATCC 24843) GN=twf1 PE=1 SV=1	MTKEWECR	1	57.02146@C;	sp|O14030|YEM8_SCHPO	Uncharacterized protein C29B12.08 OS=Schizosaccharomyces pombe (strain 972 / ATCC 24843) GN=SPAC29B12.08 PE=4 SV=4	0.5046
8686	660.59717	4	0.1524	0.98	3.98	SSHIKNR	5		tr|Q152U6|Q152U6_SCHPM&sp|P22192|PAC1_SCHPO	Double-strand-specific Pac1 ribonuclease OS=Schizosaccharomyces pombe PE=4 SV=1	AAPHPFVYSEDTAKK	14		sp|O13898|PMT1_SCHPO	Dolichyl-phosphate-mannose--protein mannosyltransferase 1 OS=Schizosaccharomyces pombe (strain 972 / ATCC 24843) GN=ogm1 PE=1 SV=1	0.5046
9462	726.96765	5	0.1524	0.98	-6.93	MSSAKYVVGSKPTEK	11		sp|O74370|ISY1_SCHPO	Pre-mRNA-splicing factor cwf12 OS=Schizosaccharomyces pombe (strain 972 / ATCC 24843) GN=cwf12 PE=1 SV=1	EQKLQANNYLEEFQK	3		sp|Q9USZ2|YNR7_SCHPO	Uncharacterized protein C11G11.07 OS=Schizosaccharomyces pombe (strain 972 / ATCC 24843) GN=SPBC11G11.07 PE=3 SV=2	0.5046
9544	705.1594	5	0.1524	0.92	1.32	SKEEEEFILK	2		sp|C6Y4A3|ATP19_SCHPO	ATP synthase subunit K; mitochondrial OS=Schizosaccharomyces pombe (strain 972 / ATCC 24843) GN=atp19 PE=2 SV=1	SGLASKHSIDTGAGVIDADYR	6		sp|Q9P6Q5|DUT_SCHPO	Probable deoxyuridine 5'-triphosphate nucleotidohydrolase OS=Schizosaccharomyces pombe (strain 972 / ATCC 24843) GN=SPAC644.05c PE=3 SV=1	0.5046
7459	544.2868	3	0.1523	0.98	-0.37	EKPSEK	2		sp|O59740|MOD5P_SCHPO	Cell polarity protein mod5 OS=Schizosaccharomyces pombe (strain 972 / ATCC 24843) GN=mod5 PE=1 SV=1	MKQDVR	1		sp|Q10093|YAOE_SCHPO	Uncharacterized protein C11D3.14c OS=Schizosaccharomyces pombe (strain 972 / ATCC 24843) GN=SPAC11D3.14c PE=3 SV=1	0.5046
4616	541.7151	5	0.1522	0.97	11.11	KLEVYVAK	1		sp|O13940|GLY1_SCHPO	Probable low-specificity L-threonine aldolase OS=Schizosaccharomyces pombe (strain 972 / ATCC 24843) GN=gly1 PE=3 SV=1	KDGTVAPEIVYIANK	1		sp|Q9P777|HISX_SCHPO	Histidinol dehydrogenase OS=Schizosaccharomyces pombe (strain 972 / ATCC 24843) GN=his2 PE=3 SV=1	0.5046
4199	770.02234	5	0.1522	1.00	3.49	LHPWTLDGLKDPEK	10		sp|P50526|SSP1_SCHPO	Serine/threonine-protein kinase ssp1 OS=Schizosaccharomyces pombe (strain 972 / ATCC 24843) GN=ssp1 PE=1 SV=1	HIGIATTGFIPDGQHIVKR	18		sp|O59770|PSA7_SCHPO	Probable proteasome subunit alpha type-7 OS=Schizosaccharomyces pombe (strain 972 / ATCC 24843) GN=pre10 PE=1 SV=1	0.5046
4527	599.7288	5	0.1522	1.00	-4.49	SNSTGKIGK	6		sp|O13818|YEE2_SCHPO	Uncharacterized PH domain-containing protein C19A8.02 OS=Schizosaccharomyces pombe (strain 972 / ATCC 24843) GN=SPAC19A8.02 PE=3 SV=1	VILELEAYKEIFLEEK	9		sp|Q9UTR7|MCP3_SCHPO	Meiotic coiled-coil protein 3 OS=Schizosaccharomyces pombe (strain 972 / ATCC 24843) GN=mcp3 PE=1 SV=1	0.5046
2075	635.3011	4	0.1522	0.94	-6.64	MSTTSCR	1	57.02146@C;	sp|P56286|IF2A_SCHPO	Eukaryotic translation initiation factor 2 subunit alpha OS=Schizosaccharomyces pombe (strain 972 / ATCC 24843) GN=tif211 PE=1 SV=1	KQVLAYFGENFDK	1		sp|Q09811|HUS2_SCHPO	ATP-dependent DNA helicase hus2/rqh1 OS=Schizosaccharomyces pombe (strain 972 / ATCC 24843) GN=rqh1 PE=1 SV=1	0.5046
4455	942.7414	4	0.1522	0.99	2.79	LGDKGPAAAR	4		sp|O14250|PSA6_SCHPO	Probable proteasome subunit alpha type-6 OS=Schizosaccharomyces pombe (strain 972 / ATCC 24843) GN=SPAC6G10.04c PE=3 SV=1	QHFRPIGDAVGPESEPEAEPKSGIK	21		sp|Q9USZ4|RPA34_SCHPO	DNA-directed RNA polymerase I subunit rpa34 OS=Schizosaccharomyces pombe (strain 972 / ATCC 24843) GN=rpa34 PE=1 SV=1	0.5046
10553	1198.3116	3	0.1521	0.99	-7.54	KFTSGILTEQLALK	1		sp|O74316|YOGB_SCHPO	Uncharacterized protein C15D4.11c OS=Schizosaccharomyces pombe (strain 972 / ATCC 24843) GN=SPBC15D4.11c PE=4 SV=2	MLINIEGIQAFCQTIR	1	57.02146@C;	sp|Q9Y7U3|GEP4_SCHPO	Probable phosphatidylglycerophosphatase; mitochondrial OS=Schizosaccharomyces pombe (strain 972 / ATCC 24843) GN=gep4 PE=3 SV=2	0.5046
4223	747.18634	5	0.1521	0.97	-9.36	KGQGVDGVGTVR	1		sp|O59785|YCN8_SCHPO	Uncharacterized solute carrier family 35 member C320.08 OS=Schizosaccharomyces pombe (strain 972 / ATCC 24843) GN=SPCC320.08 PE=1 SV=1	LQMSDILNDDSNPKLVVHLDR	14		sp|Q9HDW7|ATC2_SCHPO	Calcium-transporting ATPase 2 OS=Schizosaccharomyces pombe (strain 972 / ATCC 24843) GN=pmc1 PE=3 SV=1	0.5046
6522	722.9682	5	0.1521	0.99	2.64	KTMISGALSR	1		sp|O74366|TFB4_SCHPO	RNA polymerase II transcription factor B subunit 4 OS=Schizosaccharomyces pombe (strain 972 / ATCC 24843) GN=tfb4 PE=1 SV=1	FQKDFLQPFSHAMENSQDLK	3		sp|Q9UT02|SEC7A_SCHPO	Protein transport protein sec71 OS=Schizosaccharomyces pombe (strain 972 / ATCC 24843) GN=sec71 PE=1 SV=1	0.5046
6025	887.712	4	0.1521	0.98	-5.71	KAVIITLGSQGAYYK	1		sp|O60116|RBSK_SCHPO	Putative ribokinase OS=Schizosaccharomyces pombe (strain 972 / ATCC 24843) GN=SPBC16G5.02c PE=3 SV=1	NDYWSLYLSPEQKR	13		sp|P87152|SPT7_SCHPO	Transcriptional activator spt7 OS=Schizosaccharomyces pombe (strain 972 / ATCC 24843) GN=spt7 PE=1 SV=2	0.5046
7297	695.34314	4	0.1521	1.00	6.24	LPKYR	3		sp|Q9P377|BGS3_SCHPO	1;3-beta-glucan synthase component bgs3 OS=Schizosaccharomyces pombe (strain 972 / ATCC 24843) GN=bgs3 PE=1 SV=1	MAYPGQFGNYGNPETYR	1		sp|Q9USS7|YNB3_SCHPO	Uncharacterized protein C4.03c OS=Schizosaccharomyces pombe (strain 972 / ATCC 24843) GN=SPBC4.03c PE=2 SV=1	0.5046
1616	636.6063	4	0.1520	0.99	-5.47	ILTSEAKTQK	7		sp|O13704|YEU5_SCHPO	Thioredoxin domain-containing protein C13F5.05; mitochondrial OS=Schizosaccharomyces pombe (strain 972 / ATCC 24843) GN=SPAC13F5.05 PE=3 SV=2	KGTIILSDSEPK	1		sp|Q09184|CDB4_SCHPO	Curved DNA-binding protein OS=Schizosaccharomyces pombe (strain 972 / ATCC 24843) GN=cdb4 PE=1 SV=1	0.5046
6754	1094.5565	3	0.1519	0.99	-10.49	QEDFSKLSCTR	6	57.02146@C;	sp|O94598|SEC5_SCHPO	Exocyst complex component sec5 OS=Schizosaccharomyces pombe (strain 972 / ATCC 24843) GN=sec5 PE=1 SV=1	KPLVVLLFNDLMDTR	1		sp|O13824|NMD2_SCHPO	Nonsense-mediated mRNA decay protein 2 OS=Schizosaccharomyces pombe (strain 972 / ATCC 24843) GN=upf2 PE=1 SV=1	0.5046
9420	922.777	4	0.1519	0.98	7.81	QKVLSPPPIITNFDK	2		sp|O42854|YFHH_SCHPO	SH3 domain-containing protein C23A1.17 OS=Schizosaccharomyces pombe (strain 972 / ATCC 24843) GN=SPAC23A1.17 PE=1 SV=1	GTTTKLHILHPPNPATR	5		sp|Q9P6K4|YLF7_SCHPO	Uncharacterized protein C30C2.07 OS=Schizosaccharomyces pombe (strain 972 / ATCC 24843) GN=SPAC30C2.07 PE=1 SV=1	0.5046
3062	709.6399	4	0.1519	0.99	-4.48	KLYALMQK	1		sp|P87295|PEP5L_SCHPO	Pep5-like zinc finger protein C16A10.03c OS=Schizosaccharomyces pombe (strain 972 / ATCC 24843) GN=SPAC16A10.03c PE=3 SV=2	KPSVLASFNASIMNPK	1		sp|O42709|MCM10_SCHPO	DNA replication licensing factor mcm10 OS=Schizosaccharomyces pombe (strain 972 / ATCC 24843) GN=mcm10 PE=1 SV=1	0.5046
7360	942.30597	5	0.1519	0.96	10.27	NSSKPKPK	4		sp|O43077|MDE3_SCHPO	Sporulation protein kinase mde3 OS=Schizosaccharomyces pombe (strain 972 / ATCC 24843) GN=mde3 PE=3 SV=1	YVAGVQQKYTQSGGVRPFGVSTLIAGFDVGDNTPR	8		sp|Q10329|PSA4_SCHPO	Probable proteasome subunit alpha type-4 OS=Schizosaccharomyces pombe (strain 972 / ATCC 24843) GN=pre6 PE=3 SV=1	0.5046
3586	749.75055	3	0.1519	0.95	7.93	EKPAER	2		sp|O59753|RAD14_SCHPO	DNA repair protein rad14 OS=Schizosaccharomyces pombe (strain 972 / ATCC 24843) GN=rhp14 PE=3 SV=1	QLKSANNTLHVR	3		sp|Q9UTJ3|MEU1_SCHPO	Meiotic expression up-regulated protein 1/2 OS=Schizosaccharomyces pombe (strain 972 / ATCC 24843) GN=meu1 PE=2 SV=1	0.5046
5388	768.3826	4	0.1519	0.94	-10.02	MSSSPPALKK	1		sp|Q10144|YAS8_SCHPO	Uncharacterized transcriptional regulatory protein C3H8.08c OS=Schizosaccharomyces pombe (strain 972 / ATCC 24843) GN=SPAC3H8.08c PE=3 SV=1	ILQKFSNFSSDDETTR	4		sp|O94364|WAPL_SCHPO	Wings apart-like protein homolog 1 OS=Schizosaccharomyces pombe (strain 972 / ATCC 24843) GN=wpl1 PE=3 SV=1	0.5046
2010	713.6266	4	0.1518	0.94	7.11	KQNNADASNLV	1		sp|Q96WS6|MEU15_SCHPO	Meiotic expression up-regulated protein 15 OS=Schizosaccharomyces pombe (strain 972 / ATCC 24843) GN=meu15 PE=2 SV=1	YTFSVCGLKPLQK	9	57.02146@C;	sp|C6Y4B3|PGA1_SCHPO	GPI mannosyltransferase 2 subunit C167.09 OS=Schizosaccharomyces pombe (strain 972 / ATCC 24843) GN=SPAC167.09 PE=2 SV=2	0.5046
9812	772.4059	4	0.1518	0.95	-3.09	SLKFNTHNTSK	3		sp|Q09733|GEF2_SCHPO	Rho guanine nucleotide exchange factor gef2 OS=Schizosaccharomyces pombe (strain 972 / ATCC 24843) GN=gef2 PE=1 SV=1	ELANLGVELKSTENR	10		sp|Q9P6L5|SLA2_SCHPO	Endocytosis protein end4 OS=Schizosaccharomyces pombe (strain 972 / ATCC 24843) GN=end4 PE=1 SV=2	0.5046
9726	743.56995	5	0.1518	0.97	-4.01	MSDITVEPIGKQMEK	11		sp|Q9UTE2|HEM6_SCHPO	Probable oxygen-dependent coproporphyrinogen-III oxidase OS=Schizosaccharomyces pombe (strain 972 / ATCC 24843) GN=hem13 PE=3 SV=1	TNDQPTVTGNQDKPISR	13		sp|O60067|TAPT1_SCHPO	Protein TAPT1 homolog OS=Schizosaccharomyces pombe (strain 972 / ATCC 24843) GN=SPBC13G1.05 PE=1 SV=1	0.5046
2007	816.93335	4	0.1518	0.99	5.61	IHNHQGQQSKYK	10		sp|O59755|CUT12_SCHPO	Spindle pole body-associated protein cut12 OS=Schizosaccharomyces pombe (strain 972 / ATCC 24843) GN=cut12 PE=1 SV=1	KHSNVVTMIDFGLAK	1		sp|P40236|HHP2_SCHPO	Casein kinase I homolog hhp2 OS=Schizosaccharomyces pombe (strain 972 / ATCC 24843) GN=hhp2 PE=2 SV=2	0.5046
6338	864.8351	5	0.1517	0.93	-9.50	FLPFEDVNQVEIDKFR	14		sp|Q9P7T1|SIB1_SCHPO	Hydroxamate-type ferrichrome siderophore peptide synthetase OS=Schizosaccharomyces pombe (strain 972 / ATCC 24843) GN=sib1 PE=1 SV=1	AYHSWNTFVNPDRPNLKK	17		sp|Q09180|MATP2_SCHPO	Pro-P-factor OS=Schizosaccharomyces pombe (strain 972 / ATCC 24843) GN=map2 PE=1 SV=1	0.5046
1086	549.69714	5	0.1516	0.93	-4.27	VNQSYIIFRK	1		tr|O14398|O14398_SCHPM	Putative uncharacterized protein (Fragment) OS=Schizosaccharomyces pombe PE=2 SV=1	KMTDDLNYVLK	1		sp|O94508|CWF11_SCHPO	Pre-mRNA-splicing factor cwf11 OS=Schizosaccharomyces pombe (strain 972 / ATCC 24843) GN=cwf11 PE=1 SV=1	0.5046
9393	1015.29846	4	0.1516	0.98	-6.50	QIGKMLNAR	4		sp|Q9P7Q4|SEC18_SCHPO	Vesicular-fusion protein sec18 OS=Schizosaccharomyces pombe (strain 972 / ATCC 24843) GN=sec18 PE=1 SV=1	LPYVALGSGSLAAISVLETKYQPDLER	20		sp|Q09841|PSB2_SCHPO	Probable proteasome subunit beta type-2 OS=Schizosaccharomyces pombe (strain 972 / ATCC 24843) GN=pup1 PE=2 SV=1	0.5046
1761	526.8759	5	0.1516	0.99	-3.34	KTILESEMER	1		sp|O43078|ALF1_SCHPO	ATPase-like fidgetin OS=Schizosaccharomyces pombe (strain 972 / ATCC 24843) GN=alf1 PE=1 SV=1	HFVLGNEKSAR	8		sp|O74432|GET4_SCHPO	Golgi to ER traffic protein 4 OS=Schizosaccharomyces pombe (strain 972 / ATCC 24843) GN=get4 PE=3 SV=1	0.5046
1343	696.1043	4	0.1516	0.97	-6.06	TKYAIENIIK	2		sp|Q9HDU3|GAL10_SCHPO	Bifunctional protein gal10 OS=Schizosaccharomyces pombe (strain 972 / ATCC 24843) GN=gal10 PE=3 SV=1	YGKSHNEDTCIK	3	57.02146@C;	sp|O36028|ATCZ_SCHPO	Putative phospholipid-transporting ATPase C4F10.16c OS=Schizosaccharomyces pombe (strain 972 / ATCC 24843) GN=SPAC4F10.16c PE=3 SV=1	0.5046
5204	777.6486	4	0.1516	0.99	-6.05	MEKSISSISK	1		sp|Q9US37|YFZ4_SCHPO	Uncharacterized transporter C1039.04 OS=Schizosaccharomyces pombe (strain 972 / ATCC 24843) GN=SPAC1039.04 PE=3 SV=1	EIPLNGIEGYESQKQR	14		sp|O74796|ORC6_SCHPO	Origin recognition complex subunit 6 OS=Schizosaccharomyces pombe (strain 972 / ATCC 24843) GN=orc6 PE=1 SV=1	0.5046
4382	739.6512	4	0.1515	0.94	9.34	QALPSSYKTESK	8		sp|Q9P6P7|YKCG_SCHPO	Uncharacterized RNA-binding protein C644.16 OS=Schizosaccharomyces pombe (strain 972 / ATCC 24843) GN=SPAC644.16 PE=3 SV=1	LVYLGINKSEESK	8		sp|O13764|PEX6_SCHPO	Peroxisomal ATPase pex6 OS=Schizosaccharomyces pombe (strain 972 / ATCC 24843) GN=pex6 PE=3 SV=1	0.5046
9473	741.69696	4	0.1515	1.00	4.28	LGVKPPK	4		sp|O14126|PRS6A_SCHPO	26S protease regulatory subunit 6A OS=Schizosaccharomyces pombe (strain 972 / ATCC 24843) GN=tbp1 PE=3 SV=1	AVAASLGVNFLKVVSSAIVDK	12		sp|O74445|PRS10_SCHPO	Probable 26S protease subunit rpt4 OS=Schizosaccharomyces pombe (strain 972 / ATCC 24843) GN=rpt4 PE=3 SV=2	0.5046
4781	1064.847	3	0.1515	1.00	8.80	MSEQEDQEAPK	1		sp|O94581|COX12_SCHPO	Cytochrome c oxidase subunit 6B OS=Schizosaccharomyces pombe (strain 972 / ATCC 24843) GN=cox12 PE=3 SV=2	LSKPLMECSLEELSK	3	57.02146@C;	sp|O94531|UFE1_SCHPO	Syntaxin ufe1 OS=Schizosaccharomyces pombe (strain 972 / ATCC 24843) GN=ufe1 PE=1 SV=1	0.5046
7085	902.4631	3	0.1514	0.98	4.15	MGYLQSQK	1		sp|Q09690|POM1_SCHPO	Dual specificity protein kinase pom1 OS=Schizosaccharomyces pombe (strain 972 / ATCC 24843) GN=pom1 PE=1 SV=1	FVFQEDGIDFLKR	12		sp|O94623|REV1_SCHPO	DNA repair protein rev1 OS=Schizosaccharomyces pombe (strain 972 / ATCC 24843) GN=rev1 PE=3 SV=3	0.5046
7671	709.12463	5	0.1514	0.98	-1.52	DEQDISKANDFR	7		sp|O59729|SLPI_SCHPO	Uncharacterized protein slp1 OS=Schizosaccharomyces pombe (strain 972 / ATCC 24843) GN=slp1 PE=3 SV=1	DNHSNNESNFTWKAFR	13		sp|Q9HDY1|ASE1_SCHPO	Anaphase spindle elongation protein 1 OS=Schizosaccharomyces pombe (strain 972 / ATCC 24843) GN=ase1 PE=1 SV=1	0.5046
5301	679.32166	4	0.1514	0.99	1.62	MDSSPNEFLNK	1		sp|Q9UUI1|LSM6_SCHPO	U6 snRNA-associated Sm-like protein LSm6 OS=Schizosaccharomyces pombe (strain 972 / ATCC 24843) GN=lsm6 PE=1 SV=1	KSSNFEDELAR	1		sp|P07334|CDR1_SCHPO	Mitosis inducer protein kinase cdr1 OS=Schizosaccharomyces pombe (strain 972 / ATCC 24843) GN=cdr1 PE=1 SV=3	0.5046
6713	681.3413	4	0.1514	0.97	-9.87	KDDPIQITPR	1		sp|O74881|BTB1_SCHPO	BTB/POZ domain-containing protein 1 OS=Schizosaccharomyces pombe (strain 972 / ATCC 24843) GN=btb1 PE=1 SV=1	SCENPNIDPKTK	10	57.02146@C;	sp|O14130|YF54_SCHPO	Uncharacterized transcriptional regulatory protein C3C7.04 OS=Schizosaccharomyces pombe (strain 972 / ATCC 24843) GN=SPAC3C7.04 PE=3 SV=1	0.5046
4130	687.91907	5	0.1514	0.97	-7.96	MLPQDDMTDEMK	1		sp|P87310|MED10_SCHPO	Mediator of RNA polymerase II transcription subunit 10 OS=Schizosaccharomyces pombe (strain 972 / ATCC 24843) GN=med10 PE=1 SV=2	YQLLNCDDHQGILKK	14	57.02146@C;	sp|Q10107|NEP1_SCHPO	Ribosomal RNA small subunit methyltransferase mra1 OS=Schizosaccharomyces pombe (strain 972 / ATCC 24843) GN=mra1 PE=1 SV=2	0.5046
8268	846.09845	3	0.1513	0.89	-10.01	KVYGTK	1		sp|O13874|YE19_SCHPO	Uncharacterized NOC2 family protein C1B3.09c OS=Schizosaccharomyces pombe (strain 972 / ATCC 24843) GN=SPAC1B3.09c PE=3 SV=1	DANGCAASITKTQPAAK	11	57.02146@C;	sp|O94385|PO152_SCHPO	Nucleoporin pom152 OS=Schizosaccharomyces pombe (strain 972 / ATCC 24843) GN=pom152 PE=3 SV=3	0.5046
3978	1054.8309	3	0.1513	0.89	2.78	KDDENLLK	1		sp|O14147|CHL1_SCHPO	ATP-dependent RNA helicase chl1 OS=Schizosaccharomyces pombe (strain 972 / ATCC 24843) GN=chl1 PE=3 SV=1	MESLESVDASSGSVGSYMSK	1		sp|Q09844|YAE3_SCHPO	TBC domain-containing protein C23D3.03c OS=Schizosaccharomyces pombe (strain 972 / ATCC 24843) GN=SPAC23D3.03c PE=3 SV=1	0.5046
304	498.54013	3	0.1513	0.84	0.90	KPLKK	4		sp|O59751|KLP6_SCHPO&sp|Q92363|YEJL_SCHPO	Kinesin-like protein 6 OS=Schizosaccharomyces pombe (strain 972 / ATCC 24843) GN=klp6 PE=1 SV=1	FXKSGDA	3		tr|A8DNH7|A8DNH7_SCHPM&tr|A9QAE1|A9QAE1_SCHPM&tr|A9QGZ7|A9QGZ7_SCHPM	Translation elongation factor 1-alpha (Fragment) OS=Schizosaccharomyces pombe PE=4 SV=1	0.5046
5048	648.53375	5	0.1512	0.99	-7.99	APKPINK	3		sp|P55306|CATA_SCHPO	Catalase OS=Schizosaccharomyces pombe (strain 972 / ATCC 24843) GN=cta1 PE=1 SV=1	KDNGTYDFSMSSGGLVSALSGLK	1		sp|P40387|TPS1_SCHPO	Alpha;alpha-trehalose-phosphate synthase [UDP-forming] OS=Schizosaccharomyces pombe (strain 972 / ATCC 24843) GN=tps1 PE=1 SV=2	0.5046
5536	817.1796	4	0.1512	0.99	4.71	KVDCDALR	1	57.02146@C;	sp|Q10094|YAOF_SCHPO	Uncharacterized protein C11D3.15 OS=Schizosaccharomyces pombe (strain 972 / ATCC 24843) GN=SPAC11D3.15 PE=3 SV=1	SSLSAGWPANMHVIGKDIIR	16		sp|O14000|SYMM_SCHPO	Probable methionine--tRNA ligase; mitochondrial OS=Schizosaccharomyces pombe (strain 972 / ATCC 24843) GN=SPAC27E2.06c PE=3 SV=1	0.5046
7511	665.357	4	0.1512	0.98	-3.86	ACLTKDR	5	57.02146@C;	sp|O74347|COXM1_SCHPO	COX assembly mitochondrial protein 1 OS=Schizosaccharomyces pombe (strain 972 / ATCC 24843) GN=cmc1 PE=3 SV=1	ILKAAVDAINEFEPK	3		sp|O74215|DAK2_SCHPO	Dihydroxyacetone kinase 2 OS=Schizosaccharomyces pombe (strain 972 / ATCC 24843) GN=dak2 PE=3 SV=2	0.5046
7777	924.9365	4	0.1511	1.00	-3.24	SKSCMSCIDSR	2	57.02146@C;	tr|Q9T654|Q9T654_SCHPM	Cox1I1a maturase (Fragment) OS=Schizosaccharomyces pombe GN=cox1I1a PE=4 SV=1	TITTTKGLPTNAYYNCVPSK	6	57.02146@C;	sp|Q9USH0|YJH4_SCHPO	Uncharacterized membrane protein P31B10.04 OS=Schizosaccharomyces pombe (strain 972 / ATCC 24843) GN=SPCP31B10.04 PE=3 SV=1	0.5046
1611	668.8138	4	0.1511	0.89	6.31	VESDKTK	5		sp|O74517|SAF1_SCHPO	Protein saf1 OS=Schizosaccharomyces pombe (strain 972 / ATCC 24843) GN=saf1 PE=1 SV=1	GNEEDDASEDAKHSPK	12		sp|O43088|RBA50_SCHPO	RNA polymerase II-associated protein rba50 OS=Schizosaccharomyces pombe (strain 972 / ATCC 24843) GN=rba50 PE=3 SV=1	0.5046
1505	475.2316	3	0.1511	0.98	-9.95	SSKNR	3		sp|Q10176|OST1_SCHPO	Dolichyl-diphosphooligosaccharide--protein glycosyltransferase subunit 1 OS=Schizosaccharomyces pombe (strain 972 / ATCC 24843) GN=ost1 PE=3 SV=1	MNTSSR	1		sp|G2TRL1|YLY4_SCHPO	Uncharacterized protein C186.04c OS=Schizosaccharomyces pombe (strain 972 / ATCC 24843) GN=SPAC186.04c PE=4 SV=1	0.5046
3384	715.96136	5	0.1511	0.98	-1.02	AQKAGYNQALR	3		sp|O14219|YDTE_SCHPO	Uncharacterized protein C6B12.14c OS=Schizosaccharomyces pombe (strain 972 / ATCC 24843) GN=SPAC6B12.14c PE=4 SV=1	SEAAESQLEELEEETKQLR	16		sp|Q02088|TPM_SCHPO	Tropomyosin OS=Schizosaccharomyces pombe (strain 972 / ATCC 24843) GN=cdc8 PE=3 SV=1	0.5046
4374	750.1287	4	0.1511	0.97	-0.73	VMKSEFQR	3		sp|O14126|PRS6A_SCHPO	26S protease regulatory subunit 6A OS=Schizosaccharomyces pombe (strain 972 / ATCC 24843) GN=tbp1 PE=3 SV=1	FEAQKDTVHMIFNQK	5		sp|O94444|RPN10_SCHPO	26S proteasome regulatory subunit rpn10 OS=Schizosaccharomyces pombe (strain 972 / ATCC 24843) GN=rpn10 PE=1 SV=1	0.5046
4933	800.6264	5	0.1510	0.99	-4.58	TQFSNYGPLIDIKIPR	13		sp|P36629|U2AF2_SCHPO	Splicing factor U2AF 59 kDa subunit OS=Schizosaccharomyces pombe (strain 972 / ATCC 24843) GN=prp2 PE=1 SV=1	KDAIALDIPNSTYQHVSK	1		sp|O14189|PP2C5_SCHPO	Protein phosphatase 2C homolog C10F6.17c OS=Schizosaccharomyces pombe (strain 972 / ATCC 24843) GN=SPAC10F6.17c PE=3 SV=4	0.5046
3744	1000.1651	3	0.1510	1.00	-1.79	YLKSFLSEFTK	3		sp|O74396|VPS91_SCHPO	Vacuolar protein sorting-associated protein 9a OS=Schizosaccharomyces pombe (strain 972 / ATCC 24843) GN=vps901 PE=1 SV=3	NSLNKFATCGGDSK	5	57.02146@C;	sp|O13985|YEG3_SCHPO	Uncharacterized WD repeat-containing protein C26H5.03 OS=Schizosaccharomyces pombe (strain 972 / ATCC 24843) GN=SPAC26H5.03 PE=1 SV=2	0.5046
9040	753.3672	4	0.1508	0.96	-2.43	LLTLNKK	6		sp|Q9USQ7|DPH6_SCHPO	Diphthine--ammonia ligase OS=Schizosaccharomyces pombe (strain 972 / ATCC 24843) GN=mug71 PE=1 SV=1	AGDWKCGSEGCGYHNFAK	5	57.02146@C;	sp|O13801|YE04_SCHPO	Uncharacterized RNA-binding protein C17H9.04c OS=Schizosaccharomyces pombe (strain 972 / ATCC 24843) GN=SPAC17H9.04c PE=1 SV=1	0.5046
3625	703.1431	5	0.1507	0.93	-1.95	ASEGGGGKGIR	8		sp|P78820|ACAC_SCHPO	Acetyl-CoA carboxylase OS=Schizosaccharomyces pombe (strain 972 / ATCC 24843) GN=cut6 PE=1 SV=2	HAFHYDDSIYLSYCPELKK	18	57.02146@C;	sp|Q9UST9|HENMT_SCHPO	Small RNA 2'-O-methyltransferase OS=Schizosaccharomyces pombe (strain 972 / ATCC 24843) GN=SPBC336.05c PE=3 SV=1	0.5046
1728	724.0336	3	0.1507	1.00	0.90	LFNGSKLK	6		sp|Q9Y7Z1|NOP16_SCHPO	Nucleolar protein 16 OS=Schizosaccharomyces pombe (strain 972 / ATCC 24843) GN=nop16 PE=3 SV=1	MELDDFNSR	1		sp|Q09933|DIS1_SCHPO	Phosphoprotein p93 OS=Schizosaccharomyces pombe (strain 972 / ATCC 24843) GN=dis1 PE=1 SV=1	0.5046
3487	624.9341	5	0.1507	0.98	4.15	KHQEATSMK	1		sp|Q6LA55|YF49_SCHPO	UPF0648 protein C3H5.09c OS=Schizosaccharomyces pombe (strain 972 / ATCC 24843) GN=SPAC3H5.09c PE=3 SV=2	VQLEPHIYKNFLHSAK	9		sp|Q9P6N6|S2538_SCHPO	Solute carrier family 25 member 38 homolog OS=Schizosaccharomyces pombe (strain 972 / ATCC 24843) GN=SPAC823.10c PE=3 SV=1	0.5046
1720	559.09924	5	0.1507	0.99	9.54	FKEVLGISDK	2		sp|O74743|IF4E2_SCHPO	Eukaryotic translation initiation factor 4E-2 OS=Schizosaccharomyces pombe (strain 972 / ATCC 24843) GN=tif452 PE=3 SV=1	FKYPCYWVDLK	2	57.02146@C;	sp|Q10075|PCS_SCHPO	Glutathione gamma-glutamylcysteinyltransferase OS=Schizosaccharomyces pombe (strain 972 / ATCC 24843) GN=SPAC3H1.10 PE=2 SV=1	0.5046
6332	871.15063	4	0.1506	0.87	-3.93	KELDAYAEEYR	1		sp|Q874R3|APC2_SCHPO	Anaphase-promoting complex subunit 2 OS=Schizosaccharomyces pombe (strain 972 / ATCC 24843) GN=apc2 PE=1 SV=1	NVNDTEVESMDSQAYKK	16		sp|P87306|MED17_SCHPO	Mediator of RNA polymerase II transcription subunit 17 OS=Schizosaccharomyces pombe (strain 972 / ATCC 24843) GN=med17 PE=1 SV=1	0.5046
6972	873.23956	5	0.1505	0.93	-2.69	KPADRNNVITYLK	1		sp|P00046|CYC_SCHPO	Cytochrome c OS=Schizosaccharomyces pombe (strain 972 / ATCC 24843) GN=cyc1 PE=1 SV=3	KQFITALTGGGNHNSFGVPCTDEDK	1	57.02146@C;	sp|P87303|TFB2_SCHPO	RNA polymerase II transcription factor B subunit 2 OS=Schizosaccharomyces pombe (strain 972 / ATCC 24843) GN=tfb2 PE=1 SV=2	0.5046
8783	897.7122	4	0.1505	0.98	-5.38	SASASSIEEAIKVSK	12		sp|Q09794|PYR1_SCHPO	Protein ura1 OS=Schizosaccharomyces pombe (strain 972 / ATCC 24843) GN=ura1 PE=1 SV=1	MSTNDHVLSLLQSLETR	1		sp|G2TRM7|TAM5_SCHPO	Uncharacterized protein tam5 OS=Schizosaccharomyces pombe (strain 972 / ATCC 24843) GN=tam5 PE=1 SV=1	0.5046
9860	825.466	3	0.1505	0.98	9.38	KEVQER	1		sp|O74760|EIF3A_SCHPO	Eukaryotic translation initiation factor 3 subunit A OS=Schizosaccharomyces pombe (strain 972 / ATCC 24843) GN=tif32 PE=1 SV=1	KVALASLSQSLFER	1		sp|Q09820|RENT1_SCHPO	ATP-dependent helicase upf1 OS=Schizosaccharomyces pombe (strain 972 / ATCC 24843) GN=upf1 PE=3 SV=2	0.5046
2384	697.84924	4	0.1505	0.99	-3.33	TEQDAAAGKK	9		sp|Q9Y7Y8|SYQ_SCHPO	Probable glutamine--tRNA ligase OS=Schizosaccharomyces pombe (strain 972 / ATCC 24843) GN=qrs1 PE=3 SV=1	QKTLPTQSSGEEEAK	2		sp|O94707|RXT3_SCHPO	Transcriptional regulatory protein rxt3 OS=Schizosaccharomyces pombe (strain 972 / ATCC 24843) GN=rxt3 PE=1 SV=1	0.5046
10211	730.95557	5	0.1504	0.93	-4.28	ALSTQKFSSNVMEK	6		sp|Q92359|YDHE_SCHPO	Pumilio domain-containing protein C6G9.14 OS=Schizosaccharomyces pombe (strain 972 / ATCC 24843) GN=SPAC6G9.14 PE=3 SV=1	AEKLGNSGMFPVNYCTR	3	57.02146@C;	sp|O94478|MU137_SCHPO	Meiotically up-regulated gene 137 protein OS=Schizosaccharomyces pombe (strain 972 / ATCC 24843) GN=mug137 PE=1 SV=1	0.5046
2532	594.53235	5	0.1504	1.00	6.42	KLQEEPTR	1		sp|Q9P3A8|CAND1_SCHPO	Cullin-associated NEDD8-dissociated protein 1 OS=Schizosaccharomyces pombe (strain 972 / ATCC 24843) GN=knd1 PE=3 SV=1	YFSFIISQLQTSLKR	14		sp|O60055|UTP20_SCHPO	U3 small nucleolar RNA-associated protein 20 OS=Schizosaccharomyces pombe (strain 972 / ATCC 24843) GN=utp20 PE=3 SV=1	0.5046
2090	727.41095	4	0.1504	0.99	-0.17	VKDTLYVGLHK	2		sp|Q9UU96|GRC3_SCHPO	Polynucleotide 5'-hydroxyl-kinase grc3 OS=Schizosaccharomyces pombe (strain 972 / ATCC 24843) GN=grc3 PE=1 SV=1	KPVEVTADEGPVKK	13		sp|Q9HGN6|DUS1_SCHPO	tRNA-dihydrouridine(16/17) synthase [NAD(P)(+)] OS=Schizosaccharomyces pombe (strain 972 / ATCC 24843) GN=dus1 PE=3 SV=1	0.5046
9330	939.22076	4	0.1504	0.97	-2.67	MAEYEIDEITFHK	1		sp|O94267|SPT16_SCHPO	FACT complex subunit spt16 OS=Schizosaccharomyces pombe (strain 972 / ATCC 24843) GN=spt16 PE=1 SV=1	DWDLLTKFITVQDLQR	7		sp|Q6LA53|AAR2_SCHPO	A1 cistron-splicing factor aar2 OS=Schizosaccharomyces pombe (strain 972 / ATCC 24843) GN=aar2 PE=1 SV=1	0.5046
6594	752.1817	5	0.1504	0.99	-0.78	QGKFEAR	3		sp|P79083|EIF3I_SCHPO	Eukaryotic translation initiation factor 3 subunit I OS=Schizosaccharomyces pombe (strain 972 / ATCC 24843) GN=sum1 PE=1 SV=1	SPHWHSHGGSITGKSIVEQASSPLER	14		sp|O43052|RGA1_SCHPO	Rho-type GTPase-activating protein 1 OS=Schizosaccharomyces pombe (strain 972 / ATCC 24843) GN=rga1 PE=1 SV=1	0.5046
10348	705.57184	5	0.1504	0.98	-4.37	LMKALHER	3		sp|Q9P6J3|MALT_SCHPO	Alpha-glucosidase OS=Schizosaccharomyces pombe (strain 972 / ATCC 24843) GN=mal1 PE=2 SV=1	NPTAIQITAEDVLAYDEEKLR	19		sp|O13916|HCN1_SCHPO	Anaphase-promoting complex subunit hcn1 OS=Schizosaccharomyces pombe (strain 972 / ATCC 24843) GN=hcn1 PE=1 SV=1	0.5046
5102	1189.2399	3	0.1503	0.97	5.27	MTSAIEEER	1		sp|O94721|YCF9_SCHPO	RWD domain-containing protein C1393.09c OS=Schizosaccharomyces pombe (strain 972 / ATCC 24843) GN=SPCC1393.09c PE=3 SV=1	LEEQDEIVMSSVEQPSASKTR	19		sp|O13769|ULP2_SCHPO	Ubiquitin-like-specific protease 2 OS=Schizosaccharomyces pombe (strain 972 / ATCC 24843) GN=ulp2 PE=1 SV=2	0.5046
6302	1197.9408	3	0.1503	0.98	-1.29	MTLNGNIMK	1		sp|O60095|TGCE3_SCHPO	Probable lipase C14C8.15 OS=Schizosaccharomyces pombe (strain 972 / ATCC 24843) GN=SPBC14C8.15 PE=3 SV=1	INSLESAQSIEQEVISSLKDDK	19		sp|O42657|YF82_SCHPO	GRIP and coiled-coil domain-containing protein C27D7.02c OS=Schizosaccharomyces pombe (strain 972 / ATCC 24843) GN=SPAC27D7.02c PE=3 SV=1	0.5046
2525	719.9247	4	0.1503	1.00	-2.55	LSSGNKNLYFK	6		sp|O14299|WIS4_SCHPO	MAP kinase kinase kinase wis4 OS=Schizosaccharomyces pombe (strain 972 / ATCC 24843) GN=wis4 PE=3 SV=1	LLNGSSILILGKLK	12		sp|O42839|APC4_SCHPO	Anaphase-promoting complex subunit 4 OS=Schizosaccharomyces pombe (strain 972 / ATCC 24843) GN=cut20 PE=1 SV=2	0.5046
7746	806.7093	3	0.1502	0.94	-2.42	IKNGDDTR	2		sp|O13756|VPS8_SCHPO	Vacuolar protein sorting-associated protein 8 OS=Schizosaccharomyces pombe (strain 972 / ATCC 24843) GN=vps8 PE=3 SV=1	MTSSETTTDHPR	1		sp|O74794|CCHL_SCHPO	Putative cytochrome c heme lyase OS=Schizosaccharomyces pombe (strain 972 / ATCC 24843) GN=SPBC26H8.12 PE=3 SV=1	0.5046
8414	804.1508	4	0.1502	0.94	-4.33	KHLANIR	1		sp|Q09818|YAC4_SCHPO	Putative general negative regulator of transcription C16C9.04c OS=Schizosaccharomyces pombe (strain 972 / ATCC 24843) GN=SPAC16C9.04c PE=3 SV=1	MQLQSPFGDGISCECLNIR	1	57.02146@C;	sp|Q9HDW0|YO53_SCHPO	Uncharacterized protein P18G5.03 OS=Schizosaccharomyces pombe (strain 972 / ATCC 24843) GN=SPBP18G5.03 PE=1 SV=1	0.5046
6463	777.1804	5	0.1502	0.89	-7.80	SKELAHQK	2		sp|P40383|XRN1_SCHPO	5'-3' exoribonuclease 1 OS=Schizosaccharomyces pombe (strain 972 / ATCC 24843) GN=exo2 PE=1 SV=1	HIMFETCKLGSLADVQNSDDPEGLK	8	57.02146@C;	sp|O43037|MGN_SCHPO	Protein mago nashi homolog OS=Schizosaccharomyces pombe (strain 972 / ATCC 24843) GN=mnh1 PE=3 SV=1	0.5046
8390	819.40765	4	0.1501	0.95	-9.02	LFVNYAEKR	8		sp|Q9UT83|MUG28_SCHPO	Meiotically up-regulated gene 28 protein OS=Schizosaccharomyces pombe (strain 972 / ATCC 24843) GN=mug28 PE=1 SV=1	TEEKFCHAVYMSNLLR	4	57.02146@C;	sp|Q6LA55|YF49_SCHPO	UPF0648 protein C3H5.09c OS=Schizosaccharomyces pombe (strain 972 / ATCC 24843) GN=SPAC3H5.09c PE=3 SV=2	0.5046
6576	793.4449	5	0.1501	0.87	9.80	KMGYQPVLHR	1		sp|Q9UT18|THI9_SCHPO	Thiamine transporter thi9 OS=Schizosaccharomyces pombe (strain 972 / ATCC 24843) GN=thi9 PE=1 SV=1	ILGKPNLSLHTLNHFLDKFAYR	4		sp|O36021|YEK9_SCHPO	Uncharacterized protein C4F10.09c OS=Schizosaccharomyces pombe (strain 972 / ATCC 24843) GN=SPAC4F10.09c PE=1 SV=1	0.5046
9615	678.5882	4	0.1501	0.99	6.85	KEIAELSSR	1		sp|Q10411|SPO15_SCHPO	Sporulation-specific protein 15 OS=Schizosaccharomyces pombe (strain 972 / ATCC 24843) GN=spo15 PE=1 SV=1	MQNFMNNLSGGSNK	1		sp|G2TRQ0|TAM13_SCHPO	Uncharacterized protein tam13 OS=Schizosaccharomyces pombe (strain 972 / ATCC 24843) GN=tam13 PE=2 SV=1	0.5046
8001	1035.1989	3	0.1500	0.96	10.23	VYELFLDQKR	9		sp|O94692|RUVB2_SCHPO	RuvB-like helicase 2 OS=Schizosaccharomyces pombe (strain 972 / ATCC 24843) GN=rvb2 PE=1 SV=1	MEPSQRSGSFSSISR	1		sp|Q12519|YJ87_SCHPO	Uncharacterized MFS-type transporter C330.07c OS=Schizosaccharomyces pombe (strain 972 / ATCC 24843) GN=SPCC330.07c PE=1 SV=1	0.5046
6860	1115.2108	3	0.1500	1.00	1.02	KLVIATNNGLGK	1		sp|Q9UST7|SFC3_SCHPO	Transcription factor tau subunit sfc3 OS=Schizosaccharomyces pombe (strain 972 / ATCC 24843) GN=sfc3 PE=1 SV=1	MFCYFLSKSYDDCSR	1	57.02146@C;	sp|A6X970|YF64_SCHPO	Putative uncharacterized protein C23C4.04c OS=Schizosaccharomyces pombe (strain 972 / ATCC 24843) GN=SPAC23C4.04c PE=4 SV=2	0.5046
7476	631.3253	3	0.1500	1.00	2.65	MSGFNK	1		sp|P78898|TGCE2_SCHPO	Probable lipase C16A3.12c OS=Schizosaccharomyces pombe (strain 972 / ATCC 24843) GN=SPBC16A3.12c PE=3 SV=2	KASSSVDHLK	1		sp|O74733|CFT1_SCHPO	Protein cft1 OS=Schizosaccharomyces pombe (strain 972 / ATCC 24843) GN=cft1 PE=3 SV=1	0.5046
3050	763.2044	5	0.1499	0.94	1.41	KSSSSDSLYSVSSMSIK	1		sp|O13657|YBCC_SCHPO	Putative metal ion transporter C27B12.12c OS=Schizosaccharomyces pombe (strain 972 / ATCC 24843) GN=pi066 PE=1 SV=1	VIISDVIIEATQAEPKR	16		tr|S6B6U0|S6B6U0_SCHPM&sp|Q9P7T4|MRC1_SCHPO	Mediator of replication checkpoint 1 OS=Schizosaccharomyces pombe GN=mrc1 PE=4 SV=1	0.5046
6927	868.78033	3	0.1499	0.92	5.06	KIFADWWQK	1		sp|P40900|ISP4_SCHPO	Sexual differentiation process protein isp4 OS=Schizosaccharomyces pombe (strain 972 / ATCC 24843) GN=isp4 PE=2 SV=2	KNVAGNNMGNAR	1		sp|O60150|YNSK_SCHPO	Uncharacterized protein C18H10.20c OS=Schizosaccharomyces pombe (strain 972 / ATCC 24843) GN=SPBC18H10.20c PE=1 SV=1	0.5046
3551	584.03674	4	0.1499	0.95	7.64	MQGAFLNNR	1		sp|O94626|ORN_SCHPO	Probable oligoribonuclease OS=Schizosaccharomyces pombe (strain 972 / ATCC 24843) GN=rex2 PE=3 SV=2	MSSASMFGSLK	1		sp|Q9UTE4|YFM8_SCHPO	Uncharacterized glutamine amidotransferase C222.08c OS=Schizosaccharomyces pombe (strain 972 / ATCC 24843) GN=SPAC222.08c PE=3 SV=1	0.5046
3877	662.9722	5	0.1499	0.99	8.34	APKYNSYLR	3		sp|O94242|SYDM_SCHPO	Aspartate--tRNA ligase; mitochondrial OS=Schizosaccharomyces pombe (strain 972 / ATCC 24843) GN=msd1 PE=3 SV=1	AFINDQSLALQSLKSVISK	14		sp|Q9USQ2|ALP6_SCHPO	Spindle pole body component alp6 OS=Schizosaccharomyces pombe (strain 972 / ATCC 24843) GN=alp6 PE=1 SV=2	0.5046
9792	890.93054	4	0.1498	0.95	-9.53	MDITETDLDALK	1		sp|O94257|LCMT1_SCHPO	Leucine carboxyl methyltransferase 1 OS=Schizosaccharomyces pombe (strain 972 / ATCC 24843) GN=ppm1 PE=3 SV=1	MENSSIVKSPNPTIEEQR	1		sp|O59753|RAD14_SCHPO	DNA repair protein rad14 OS=Schizosaccharomyces pombe (strain 972 / ATCC 24843) GN=rhp14 PE=3 SV=1	0.5046
981	646.60657	4	0.1498	1.00	10.12	KPLLNFVK	1		sp|O13764|PEX6_SCHPO	Peroxisomal ATPase pex6 OS=Schizosaccharomyces pombe (strain 972 / ATCC 24843) GN=pex6 PE=3 SV=1	NFKYPLFNCER	3	57.02146@C;	sp|O74316|YOGB_SCHPO	Uncharacterized protein C15D4.11c OS=Schizosaccharomyces pombe (strain 972 / ATCC 24843) GN=SPBC15D4.11c PE=4 SV=2	0.5046
1594	704.8074	4	0.1498	0.98	1.91	LKVGTCESCK	2	57.02146@C;	sp|Q9P7Z8|YOUD_SCHPO	Uncharacterized protein C26H8.13c OS=Schizosaccharomyces pombe (strain 972 / ATCC 24843) GN=SPBC26H8.13c PE=4 SV=1	CKEHCSCHHDK	2	57.02146@C;	sp|O42918|AMY4_SCHPO	Alpha-amylase 4 OS=Schizosaccharomyces pombe (strain 972 / ATCC 24843) GN=meu7 PE=1 SV=1	0.5046
8488	869.69293	4	0.1497	0.99	10.26	KSDDNLDDK	1		sp|Q10367|GLO3_SCHPO	ADP-ribosylation factor GTPase-activating protein glo3 OS=Schizosaccharomyces pombe (strain 972 / ATCC 24843) GN=glo3 PE=3 SV=2	MSTINVEHTYPAVSSLIADLK	1		sp|Q9UT76|EI2BB_SCHPO	Probable translation initiation factor eIF-2B subunit beta OS=Schizosaccharomyces pombe (strain 972 / ATCC 24843) GN=tif222 PE=1 SV=1	0.5046
6969	465.24802	3	0.1497	1.00	0.79	MSNLR	1		sp|O43057|MSS4_SCHPO	Guanine nucleotide exchange factor MSS4 homolog OS=Schizosaccharomyces pombe (strain 972 / ATCC 24843) GN=SPBC4C3.04c PE=3 SV=1	TMTKR	4		sp|P36580|ALF_SCHPO	Fructose-bisphosphate aldolase OS=Schizosaccharomyces pombe (strain 972 / ATCC 24843) GN=fba1 PE=1 SV=2	0.5088
8015	844.1569	3	0.1496	0.96	-7.14	VLSSAFAKK	8		sp|P47946|TRK1_SCHPO	Potassium transport protein 1 OS=Schizosaccharomyces pombe (strain 972 / ATCC 24843) GN=trk1 PE=3 SV=2	NKLNSPHPPVLVK	2		sp|P32747|PYRD_SCHPO	Dihydroorotate dehydrogenase (quinone); mitochondrial OS=Schizosaccharomyces pombe (strain 972 / ATCC 24843) GN=ura3 PE=1 SV=1	0.5088
2829	703.8289	4	0.1496	0.99	-7.64	MLNYVTSR	1		sp|O13886|YKB2_SCHPO	Uncharacterized protein C823.02 OS=Schizosaccharomyces pombe (strain 972 / ATCC 24843) GN=SPAC1E11.02 PE=4 SV=3	MSDSQDKNYISFEK	7		sp|O74648|IAH1_SCHPO	Isoamyl acetate-hydrolyzing esterase OS=Schizosaccharomyces pombe (strain 972 / ATCC 24843) GN=iah1 PE=2 SV=1	0.5088
1920	673.3443	4	0.1495	0.93	1.09	MSSLEQLK	1		sp|O42700|TAL1_SCHPO	Transaldolase OS=Schizosaccharomyces pombe (strain 972 / ATCC 24843) GN=tal1 PE=1 SV=2	KVPTLAEQWECTR	1	57.02146@C;	sp|Q9UUH4|MSMO_SCHPO	Methylsterol monooxygenase OS=Schizosaccharomyces pombe (strain 972 / ATCC 24843) GN=erg25 PE=3 SV=1	0.5088
7099	1066.2007	3	0.1495	0.88	-4.97	KDITFLADPR	1		sp|O14253|NCBP1_SCHPO	Nuclear cap-binding protein subunit 1 OS=Schizosaccharomyces pombe (strain 972 / ATCC 24843) GN=cbc1 PE=1 SV=1	NTIEDNFETDPFKSVK	13		sp|O74358|APC13_SCHPO	Anaphase-promoting complex subunit 13 OS=Schizosaccharomyces pombe (strain 972 / ATCC 24843) GN=apc13 PE=1 SV=1	0.5088
2986	529.7087	5	0.1495	0.99	-10.62	KVLIDAFNK	1		sp|P40899|ISP3_SCHPO	Sexual differentiation process protein isp3 OS=Schizosaccharomyces pombe (strain 972 / ATCC 24843) GN=isp3 PE=2 SV=2	SVKVINYAIPSLR	3		sp|Q9P7A0|SGO1_SCHPO	Shugoshin-1 OS=Schizosaccharomyces pombe (strain 972 / ATCC 24843) GN=sgo1 PE=1 SV=1	0.5088
1757	682.5752	4	0.1494	0.89	4.30	KFYYEEFQK	1		sp|Q9US08|SPO3_SCHPO	Sporulation-specific protein 3 OS=Schizosaccharomyces pombe (strain 972 / ATCC 24843) GN=spo3 PE=4 SV=1	AMDEINEKCAK	8	57.02146@C;	sp|Q09794|PYR1_SCHPO	Protein ura1 OS=Schizosaccharomyces pombe (strain 972 / ATCC 24843) GN=ura1 PE=1 SV=1	0.5088
8868	836.1574	3	0.1494	1.00	7.70	LIKEK	3		sp|Q9HGM8|KU80_SCHPO&sp|O14227|RDR1_SCHPO	ATP-dependent DNA helicase II subunit 2 OS=Schizosaccharomyces pombe (strain 972 / ATCC 24843) GN=pku80 PE=1 SV=1	SSKVQAGLGIIMYMLK	3		sp|O94325|PEX5_SCHPO	Peroxisomal targeting signal receptor OS=Schizosaccharomyces pombe (strain 972 / ATCC 24843) GN=pex5 PE=1 SV=1	0.5088
3117	919.8637	3	0.1494	0.99	-4.96	KNGVVK	1		sp|P79051|RHP16_SCHPO	ATP-dependent helicase rhp16 OS=Schizosaccharomyces pombe (strain 972 / ATCC 24843) GN=rhp16 PE=3 SV=2	EDWPIISKHISLIVPTK	8		sp|O13897|YF36_SCHPO	Uncharacterized hydrolase C22A12.06c OS=Schizosaccharomyces pombe (strain 972 / ATCC 24843) GN=SPAC22A12.06c PE=3 SV=1	0.5088
3575	891.70355	4	0.1494	0.97	-6.99	KPEFAR	1		sp|Q9P3U0|UBP2_SCHPO	Probable ubiquitin carboxyl-terminal hydrolase 2 OS=Schizosaccharomyces pombe (strain 972 / ATCC 24843) GN=ubp2 PE=1 SV=1	ILSSLPSSNASEKDGSILATANSSSSR	13		sp|Q9Y7T7|PRP28_SCHPO	Pre-mRNA-splicing ATP-dependent RNA helicase prp28 OS=Schizosaccharomyces pombe (strain 972 / ATCC 24843) GN=prp28 PE=3 SV=1	0.5088
10055	922.52124	4	0.1493	0.95	6.42	NKAPSSLPFALGNLSEK	2		sp|O94302|RFT1_SCHPO	Oligosaccharide translocation protein rft1 OS=Schizosaccharomyces pombe (strain 972 / ATCC 24843) GN=rft1 PE=3 SV=1	NLIGLLTLLYAGTTWK	1		sp|P22190|YMC2_SCHPO	Uncharacterized cox1 intron-2 37.2 kDa protein OS=Schizosaccharomyces pombe (strain 972 / ATCC 24843) GN=SPMIT.03 PE=4 SV=1	0.5088
7358	902.71436	4	0.1493	0.98	-0.74	VGCKLAYEFFPK	4	57.02146@C;	sp|Q9UT05|TPP2_SCHPO	Tripeptidyl-peptidase 2 homolog OS=Schizosaccharomyces pombe (strain 972 / ATCC 24843) GN=tpp2 PE=1 SV=1	SENSPSYLQFLQTLKEK	15		sp|Q9UUI5|SEC24_SCHPO	Protein transport protein sec24 OS=Schizosaccharomyces pombe (strain 972 / ATCC 24843) GN=sec24 PE=2 SV=1	0.5088
1771	664.821	4	0.1493	0.98	-1.56	EWSSKFMNSK	5		sp|O74434|MU174_SCHPO	Meiotically up-regulated gene 174 protein OS=Schizosaccharomyces pombe (strain 972 / ATCC 24843) GN=mug174 PE=1 SV=2	KNGTNISDANNK	1		sp|Q9HDV4|LID2_SCHPO	Lid2 complex component lid2 OS=Schizosaccharomyces pombe (strain 972 / ATCC 24843) GN=lid2 PE=1 SV=1	0.5088
4288	621.15063	5	0.1493	0.99	-1.10	KPRVVTALTMLK	1		sp|Q09841|PSB2_SCHPO	Probable proteasome subunit beta type-2 OS=Schizosaccharomyces pombe (strain 972 / ATCC 24843) GN=pup1 PE=2 SV=1	NIFEEDNLGKTSLK	10		sp|O94288|NOC3_SCHPO	Nucleolar complex-associated protein 3 OS=Schizosaccharomyces pombe (strain 972 / ATCC 24843) GN=noc3 PE=1 SV=1	0.5088
7587	764.0253	3	0.1493	0.97	-7.79	MNEKIR	1		sp|O13852|POZ1_SCHPO	Protection of telomeres protein poz1 OS=Schizosaccharomyces pombe (strain 972 / ATCC 24843) GN=poz1 PE=1 SV=1	MTSSETTTDHPR	1		sp|O74794|CCHL_SCHPO	Putative cytochrome c heme lyase OS=Schizosaccharomyces pombe (strain 972 / ATCC 24843) GN=SPBC26H8.12 PE=3 SV=1	0.5088
1276	551.8752	5	0.1493	0.96	-8.51	NPYDNMAKK	8		sp|Q10237|YD14_SCHPO	Uncharacterized protein C4G9.04c OS=Schizosaccharomyces pombe (strain 972 / ATCC 24843) GN=SPAC4G9.04c PE=3 SV=1	KNSYNTNALANSLK	1		sp|Q9URY3|YLOH_SCHPO	TBC domain-containing protein C1952.17c OS=Schizosaccharomyces pombe (strain 972 / ATCC 24843) GN=SPAC1952.17c PE=3 SV=4	0.5088
7171	902.4719	3	0.1493	1.00	3.70	SLDKLIR	4		sp|O74504|YJD1_SCHPO	UPF0590 protein C594.01 OS=Schizosaccharomyces pombe (strain 972 / ATCC 24843) GN=SPCC594.01 PE=1 SV=2	MSGHTDADEIHEILR	1		sp|Q7LKZ5|FAM50_SCHPO	FAM50 family protein C1020.12c OS=Schizosaccharomyces pombe (strain 972 / ATCC 24843) GN=xap5 PE=3 SV=2	0.5088
8426	660.6981	5	0.1492	0.94	-6.29	KEEAPDELTQK	1		sp|Q9P3A8|CAND1_SCHPO	Cullin-associated NEDD8-dissociated protein 1 OS=Schizosaccharomyces pombe (strain 972 / ATCC 24843) GN=knd1 PE=3 SV=1	CDTHCSGSSWTSFKSK	14	57.02146@C;	sp|O94713|MEU27_SCHPO	Meiotic expression up-regulated protein 27 OS=Schizosaccharomyces pombe (strain 972 / ATCC 24843) GN=meu27 PE=2 SV=1	0.5088
1077	688.31976	3	0.1492	0.87	10.42	MSPCK	1	57.02146@C;	sp|Q10351|PIGS_SCHPO	GPI transamidase component PIG-S homolog OS=Schizosaccharomyces pombe (strain 972 / ATCC 24843) GN=gpi17 PE=3 SV=1	TSSDSQKMYTR	7		sp|O14299|WIS4_SCHPO	MAP kinase kinase kinase wis4 OS=Schizosaccharomyces pombe (strain 972 / ATCC 24843) GN=wis4 PE=3 SV=1	0.5088
9896	1182.242	3	0.1492	0.89	-9.03	KNTHITVMSEETWK	1		sp|O59722|FAB1_SCHPO	1-phosphatidylinositol 3-phosphate 5-kinase fab1 OS=Schizosaccharomyces pombe (strain 972 / ATCC 24843) GN=fab1 PE=3 SV=2	KNTHITVMSEETWK	1		sp|O59722|FAB1_SCHPO	1-phosphatidylinositol 3-phosphate 5-kinase fab1 OS=Schizosaccharomyces pombe (strain 972 / ATCC 24843) GN=fab1 PE=3 SV=2	0.5088
6718	628.33026	3	0.1492	0.91	0.91	AHSTEKA	6		sp|Q9UU80|CWF18_SCHPO	Pre-mRNA-splicing factor cwf18 OS=Schizosaccharomyces pombe (strain 972 / ATCC 24843) GN=cwf18 PE=1 SV=1	DEIDALAKK	8		sp|O74557|NCB5R_SCHPO	NADH-cytochrome b5 reductase 1 OS=Schizosaccharomyces pombe (strain 972 / ATCC 24843) GN=cbr1 PE=3 SV=1	0.5088
6530	929.7113	4	0.1491	0.96	9.14	NNDVFESADKK	10		sp|Q7LKV1|YK98_SCHPO	Uncharacterized protein C20H4.08 OS=Schizosaccharomyces pombe (strain 972 / ATCC 24843) GN=SPAC20H4.08 PE=4 SV=1	TLECFTNLLGWNSESASVKR	19	57.02146@C;	sp|O94718|IPI1_SCHPO	Pre-rRNA-processing protein ipi1 OS=Schizosaccharomyces pombe (strain 972 / ATCC 24843) GN=ipi1 PE=3 SV=2	0.5088
6013	710.3677	5	0.1491	0.99	3.10	KAVIITLGSQGAYYK	1		sp|O60116|RBSK_SCHPO	Putative ribokinase OS=Schizosaccharomyces pombe (strain 972 / ATCC 24843) GN=SPBC16G5.02c PE=3 SV=1	MTNQIPSASSAADFGSSK	1		sp|O74787|CHO2_SCHPO	Phosphatidylethanolamine N-methyltransferase OS=Schizosaccharomyces pombe (strain 972 / ATCC 24843) GN=cho2 PE=1 SV=1	0.5088
4972	598.96893	3	0.1491	0.98	1.09	VQPKMGK	4		sp|Q9UUI3|SA145_SCHPO	Pre-mRNA-splicing factor sap145 OS=Schizosaccharomyces pombe (strain 972 / ATCC 24843) GN=sap145 PE=1 SV=1	KTCSSCK	1	57.02146@C;	sp|O94719|MUG4_SCHPO	Meiotically up-regulated gene 4 protein OS=Schizosaccharomyces pombe (strain 972 / ATCC 24843) GN=mug4 PE=1 SV=1	0.5088
4780	738.41345	4	0.1491	0.99	0.25	LYELAEELIKR	10		sp|Q9Y7Y8|SYQ_SCHPO	Probable glutamine--tRNA ligase OS=Schizosaccharomyces pombe (strain 972 / ATCC 24843) GN=qrs1 PE=3 SV=1	LLSTGYMAPSKLR	11		sp|Q9HDX1|YKN4_SCHPO	Uncharacterized transcriptional regulatory protein PB1A11.04c OS=Schizosaccharomyces pombe (strain 972 / ATCC 24843) GN=SPAPB1A11.04c PE=3 SV=1	0.5088
6529	961.85614	5	0.1491	0.88	9.86	IKTEDSGFSLVDFGQNDSSSR	2		sp|Q9HGN8|SVF2_SCHPO	Survival factor 2 OS=Schizosaccharomyces pombe (strain 972 / ATCC 24843) GN=svf2 PE=3 SV=1	NSLDMFSVNDFMTWIDGMKK	19		sp|Q9UTG3|YKEE_SCHPO	Uncharacterized protein C1805.14 OS=Schizosaccharomyces pombe (strain 972 / ATCC 24843) GN=SPAC1805.14 PE=4 SV=1	0.5088
3610	711.1493	5	0.1490	0.98	1.17	WDDTFEVKTK	8		sp|O13683|YDY2_SCHPO	Uncharacterized protein C11E3.02c OS=Schizosaccharomyces pombe (strain 972 / ATCC 24843) GN=SPAC11E3.02c PE=3 SV=1	VHEDTFEDVVMTPELEKK	17		sp|G2TRJ9|COA3_SCHPO	Cytochrome c oxidase assembly factor 3; mitochondrial OS=Schizosaccharomyces pombe (strain 972 / ATCC 24843) GN=coa3 PE=2 SV=1	0.5088
6705	788.6165	5	0.1490	0.99	0.50	KNSVTEFEKPIETK	9		sp|O94687|TAS3_SCHPO	RNA-induced transcriptional silencing complex protein tas3 OS=Schizosaccharomyces pombe (strain 972 / ATCC 24843) GN=tas3 PE=1 SV=1	ELIDGQKILFENEEALYK	7		sp|Q10423|CCE1_SCHPO	Cruciform cutting endonuclease 1; mitochondrial OS=Schizosaccharomyces pombe (strain 972 / ATCC 24843) GN=cce1 PE=1 SV=1	0.5088
2283	509.32178	5	0.1489	0.98	9.99	VHTLKLQLIK	5		sp|O60150|YNSK_SCHPO	Uncharacterized protein C18H10.20c OS=Schizosaccharomyces pombe (strain 972 / ATCC 24843) GN=SPBC18H10.20c PE=1 SV=1	LQKTNISRPR	3		sp|O13370|DED1_SCHPO	ATP-dependent RNA helicase ded1 OS=Schizosaccharomyces pombe (strain 972 / ATCC 24843) GN=ded1 PE=1 SV=1	0.5088
8548	843.9307	4	0.1488	0.98	6.15	YSETLDKGLLNGDK	7		sp|O14234|CCH1_SCHPO	Calcium-channel protein cch1 OS=Schizosaccharomyces pombe (strain 972 / ATCC 24843) GN=cch1 PE=3 SV=1	SSTNVYGKLVDNETR	8		sp|O14033|YEMC_SCHPO	Uncharacterized protein C29B12.12 OS=Schizosaccharomyces pombe (strain 972 / ATCC 24843) GN=SPAC29B12.12 PE=3 SV=1	0.5088
9042	809.093	3	0.1488	0.98	-1.11	MNINQQPKK	8		sp|P50527|STE20_SCHPO	Serine/threonine-protein kinase shk1/pak1 OS=Schizosaccharomyces pombe (strain 972 / ATCC 24843) GN=shk1 PE=1 SV=2	KEALNLCPSR	1	57.02146@C;	sp|O14215|PRI1_SCHPO	DNA primase small subunit OS=Schizosaccharomyces pombe (strain 972 / ATCC 24843) GN=pri1 PE=1 SV=1	0.5088
4755	1169.9249	3	0.1488	0.96	5.15	KVYSTLLK	1		sp|Q9C1W9|DNLI3_SCHPO	DNA ligase 3 OS=Schizosaccharomyces pombe (strain 972 / ATCC 24843) GN=adl1 PE=3 SV=1	SEAAEFEYKNGYPMPCDVLAK	9	57.02146@C;	sp|O94517|PSA1_SCHPO	Probable proteasome subunit alpha type-1 OS=Schizosaccharomyces pombe (strain 972 / ATCC 24843) GN=SPBC646.16 PE=3 SV=1	0.5088
5223	663.75494	5	0.1488	0.94	-7.22	MAINNENELEYK	1		sp|Q9UTI4|MOA1_SCHPO	Monopolar attachment protein 1 OS=Schizosaccharomyces pombe (strain 972 / ATCC 24843) GN=moa1 PE=1 SV=1	LKNVWLPLLQSIASK	2		sp|O42936|LAS1_SCHPO	Pre-rRNA-processing protein las1 OS=Schizosaccharomyces pombe (strain 972 / ATCC 24843) GN=las1 PE=1 SV=1	0.5088
5321	719.4137	4	0.1487	1.00	-3.65	SIGIKPPR	5		sp|Q9P3A7|CDC48_SCHPO	Cell division cycle protein 48 OS=Schizosaccharomyces pombe (strain 972 / ATCC 24843) GN=cdc48 PE=1 SV=2	DPKNPSILDHVSLIPPK	3		sp|O94536|UCP12_SCHPO	Putative ATP-dependent RNA helicase ucp12 OS=Schizosaccharomyces pombe (strain 972 / ATCC 24843) GN=ucp12 PE=3 SV=1	0.5088
8325	888.48663	4	0.1487	0.98	7.70	EEGVIFLCIQIKK	12	57.02146@C;	sp|Q9HDT9|YHEI_SCHPO	UPF0768 protein PB2B2.18 OS=Schizosaccharomyces pombe (strain 972 / ATCC 24843) GN=SPBPB2B2.18 PE=3 SV=2	KSLDFDVDELLHHLR	1		sp|O59726|FNX2_SCHPO	Vacuolar membrane amino acid uptake transporter fnx2 OS=Schizosaccharomyces pombe (strain 972 / ATCC 24843) GN=fnx2 PE=3 SV=1	0.5088
9690	917.8988	5	0.1487	0.99	-8.41	LHKLLIENPLPSYTSEELK	3		sp|Q9P7Q6|MUG51_SCHPO	Meiotically up-regulated gene 51 protein OS=Schizosaccharomyces pombe (strain 972 / ATCC 24843) GN=mug51 PE=1 SV=1	LHKLLIENPLPSYTSEELK	3		sp|Q9P7Q6|MUG51_SCHPO	Meiotically up-regulated gene 51 protein OS=Schizosaccharomyces pombe (strain 972 / ATCC 24843) GN=mug51 PE=1 SV=1	0.5088
10612	892.97516	4	0.1487	0.94	11.36	KLASAVGLSAEYDR	1		sp|O74909|MEU23_SCHPO	Meiotic expression up-regulated protein 23 OS=Schizosaccharomyces pombe (strain 972 / ATCC 24843) GN=meu23 PE=2 SV=1	IKENTHLYANGEGQHIK	2		sp|Q9HDV3|YOE7_SCHPO	Hid-1 family protein P19A11.07c OS=Schizosaccharomyces pombe (strain 972 / ATCC 24843) GN=SPBC1346.03 PE=3 SV=3	0.5088
4723	702.40063	4	0.1486	1.00	7.22	KMGTEFAIR	1		sp|Q10302|YD49_SCHPO	Uncharacterized protein C22H10.09 OS=Schizosaccharomyces pombe (strain 972 / ATCC 24843) GN=SPAC22H10.09 PE=4 SV=1	EILEKPMLFQLKK	5		sp|O60103|DOA10_SCHPO	ERAD-associated E3 ubiquitin-protein ligase doa10 OS=Schizosaccharomyces pombe (strain 972 / ATCC 24843) GN=doa10 PE=1 SV=1	0.5132
931	567.0461	4	0.1486	0.99	1.83	FFKELF	3		sp|Q9P7U1|YI7F_SCHPO	Uncharacterized AIM2 family protein C977.15 OS=Schizosaccharomyces pombe (strain 972 / ATCC 24843) GN=SPAC977.15 PE=3 SV=1	KGAFNDFVNSAK	1		sp|O60162|YG23_SCHPO	Uncharacterized protein C19F5.03 OS=Schizosaccharomyces pombe (strain 972 / ATCC 24843) GN=SPBC19F5.03 PE=1 SV=1	0.5132
5890	928.23804	4	0.1486	0.98	1.32	KGVVHSFTGSIDEMR	1		sp|Q9UUF1|YNF8_SCHPO	Deoxyribonuclease Tat-D OS=Schizosaccharomyces pombe (strain 972 / ATCC 24843) GN=pi038 PE=3 SV=1	DIKPENILITNDFHLK	3		sp|Q09170|CDS1_SCHPO	Serine/threonine-protein kinase cds1 OS=Schizosaccharomyces pombe (strain 972 / ATCC 24843) GN=cds1 PE=1 SV=2	0.5132
9804	696.40753	4	0.1486	0.98	7.20	QKIGVLCSK	2	57.02146@C;	sp|O94530|SUA5_SCHPO	Threonylcarbamoyl-AMP synthase OS=Schizosaccharomyces pombe (strain 972 / ATCC 24843) GN=sua5 PE=3 SV=1	GAPNFLADVLNLLKK	14		sp|Q09726|ATP25_SCHPO	ATPase synthesis protein 25; mitochondrial OS=Schizosaccharomyces pombe (strain 972 / ATCC 24843) GN=atp25 PE=3 SV=1	0.5132
2334	508.90265	5	0.1485	0.97	0.29	IISAIDGKK	8		sp|O74501|YCRE_SCHPO	Uncharacterized protein CC285.14 OS=Schizosaccharomyces pombe (strain 972 / ATCC 24843) GN=SPCC285.14 PE=3 SV=1	AITATAMANLVVKR	13		sp|O60070|ASH2_SCHPO	Set1 complex component ash2 OS=Schizosaccharomyces pombe (strain 972 / ATCC 24843) GN=ash2 PE=3 SV=1	0.5132
9651	1267.6425	3	0.1485	0.99	1.41	AKLLQFATGTSR	2		sp|Q9UTG2|PUB2_SCHPO	E3 ubiquitin-protein ligase pub2 OS=Schizosaccharomyces pombe (strain 972 / ATCC 24843) GN=pub2 PE=1 SV=1	SNTSWNYNESQIGNLTISKQS	19		sp|O14263|YFP8_SCHPO	Uncharacterized protein C7D4.08 OS=Schizosaccharomyces pombe (strain 972 / ATCC 24843) GN=SPAC7D4.08 PE=4 SV=2	0.5132
5252	925.72626	4	0.1483	0.99	8.05	VANGDTDLDGIEKGFR	13		sp|Q9URM2|TKT_SCHPO	Probable transketolase OS=Schizosaccharomyces pombe (strain 972 / ATCC 24843) GN=SPBC2G5.05 PE=2 SV=1	LDPAGFYIGYKATSAGPK	11		sp|O94517|PSA1_SCHPO	Probable proteasome subunit alpha type-1 OS=Schizosaccharomyces pombe (strain 972 / ATCC 24843) GN=SPBC646.16 PE=3 SV=1	0.5174
8373	689.753	5	0.1482	0.99	5.60	RPELGDKFSSR	7		sp|Q10233|RPC2_SCHPO	DNA-directed RNA polymerase III subunit RPC2 OS=Schizosaccharomyces pombe (strain 972 / ATCC 24843) GN=rpc2 PE=2 SV=1	ETQHNEMGNIKLSSQTAK	11		sp|O74840|YCY3_SCHPO	Smr domain-containing protein C1235.03 OS=Schizosaccharomyces pombe (strain 972 / ATCC 24843) GN=SPCC1235.03 PE=2 SV=2	0.5174
5233	826.92706	4	0.1482	0.99	3.62	ERPQNGTVIKK	10		sp|Q9US60|KLP3_SCHPO	Kinesin-like protein 3 OS=Schizosaccharomyces pombe (strain 972 / ATCC 24843) GN=klp3 PE=2 SV=1	MDFHAISQRFIDMMR	1		sp|O74739|PNG1_SCHPO	Peptide-N(4)-(N-acetyl-beta-glucosaminyl)asparagine amidase OS=Schizosaccharomyces pombe (strain 972 / ATCC 24843) GN=png1 PE=2 SV=2	0.5174
3222	827.05597	3	0.1482	0.98	4.53	MEEYEK	1		sp|Q9UTP4|YLL3_SCHPO	Smr domain-containing protein C11H11.03c OS=Schizosaccharomyces pombe (strain 972 / ATCC 24843) GN=SPAC11H11.03c PE=3 SV=1	KAEAEEEKPPEEK	1		sp|Q9P4X3|UTP7_SCHPO	Probable U3 small nucleolar RNA-associated protein 7 OS=Schizosaccharomyces pombe (strain 972 / ATCC 24843) GN=utp7 PE=3 SV=1	0.5174
4658	1096.5032	4	0.1482	0.94	8.58	MSNLLEAESSCDSK	1	57.02146@C;	sp|Q10444|EXG2_SCHPO	Glucan 1;3-beta-glucosidase 2 OS=Schizosaccharomyces pombe (strain 972 / ATCC 24843) GN=exg2 PE=3 SV=1	EKTSSFEDELAEYASQLDQDEIK	2		sp|P30316|DPOD_SCHPO	DNA polymerase delta catalytic subunit OS=Schizosaccharomyces pombe (strain 972 / ATCC 24843) GN=pol3 PE=1 SV=2	0.5174
7828	914.96704	4	0.1482	1.00	-0.27	MYDLIFSTKMTTEK	1		sp|Q7LL15|SUS1_SCHPO	Transcription and mRNA export factor sus1 OS=Schizosaccharomyces pombe (strain 972 / ATCC 24843) GN=sus1 PE=3 SV=1	YIDYSVIPTSLGGGNKK	16		sp|Q9HDZ5|YKP9_SCHPO	CRAL-TRIO domain-containing protein C589.09; mitochondrial OS=Schizosaccharomyces pombe (strain 972 / ATCC 24843) GN=SPAC589.09 PE=3 SV=1	0.5174
891	581.747	5	0.1482	0.91	-0.84	VSTGEVLYKISGK	9		sp|Q9UUA1|YJX1_SCHPO	Oxysterol-binding protein homolog C23B6.01c OS=Schizosaccharomyces pombe (strain 972 / ATCC 24843) GN=SPCC23B6.01c PE=1 SV=2	NIMKITILLISK	4		sp|P36618|CDC16_SCHPO	Cell division control protein 16 OS=Schizosaccharomyces pombe (strain 972 / ATCC 24843) GN=cdc16 PE=1 SV=1	0.5174
2725	642.1535	5	0.1482	0.99	-0.91	KLNAASASFQPVR	1		sp|Q9UST1|PAN3_SCHPO	PAB-dependent poly(A)-specific ribonuclease subunit pan3 OS=Schizosaccharomyces pombe (strain 972 / ATCC 24843) GN=ppk26 PE=3 SV=1	IKEIAIHLDLSDEGK	2		sp|P87153|TCPH_SCHPO	Probable T-complex protein 1 subunit eta OS=Schizosaccharomyces pombe (strain 972 / ATCC 24843) GN=cct7 PE=1 SV=1	0.5174
7585	886.8077	3	0.1481	0.95	-1.01	YYLLKR	5		sp|O14000|SYMM_SCHPO	Probable methionine--tRNA ligase; mitochondrial OS=Schizosaccharomyces pombe (strain 972 / ATCC 24843) GN=SPAC27E2.06c PE=3 SV=1	INFDTFPFFSFKR	12		sp|Q1MTR8|SVP26_SCHPO	Protein svp26 OS=Schizosaccharomyces pombe (strain 972 / ATCC 24843) GN=svp26 PE=3 SV=1	0.5174
4885	1069.2803	3	0.1481	0.98	10.89	KLADPVPTIEDK	1		sp|Q10233|RPC2_SCHPO	DNA-directed RNA polymerase III subunit RPC2 OS=Schizosaccharomyces pombe (strain 972 / ATCC 24843) GN=rpc2 PE=2 SV=1	KLSLADLILISANTDR	1		sp|O59667|HIS2_SCHPO	Histidine biosynthesis bifunctional protein his7 OS=Schizosaccharomyces pombe (strain 972 / ATCC 24843) GN=his7 PE=3 SV=1	0.5174
10285	1173.8956	3	0.1481	0.97	-3.05	MVQFEANEK	1		sp|O60162|YG23_SCHPO	Uncharacterized protein C19F5.03 OS=Schizosaccharomyces pombe (strain 972 / ATCC 24843) GN=SPBC19F5.03 PE=1 SV=1	MNTSQDVNAEAANERSALLPR	1		sp|O13912|YDW6_SCHPO	Uncharacterized protein C23C11.06c OS=Schizosaccharomyces pombe (strain 972 / ATCC 24843) GN=SPAC23C11.06c PE=4 SV=1	0.5174
7076	913.46375	4	0.1481	0.96	5.15	KNNIVIADLGCGEAK	1	57.02146@C;	sp|Q10257|RRP8_SCHPO	25S rRNA (adenine(645)-N(1))-methyltransferase OS=Schizosaccharomyces pombe (strain 972 / ATCC 24843) GN=rrp8 PE=3 SV=1	MSYLSKNGSNDNNNIIK	1		sp|O14157|MYO3_SCHPO	Myosin type-2 heavy chain 2 OS=Schizosaccharomyces pombe (strain 972 / ATCC 24843) GN=myo3 PE=1 SV=1	0.5174
4294	763.62256	5	0.1481	0.99	-0.45	GQIVQQVSVFSTGKK	14		sp|Q7Z992|SST6_SCHPO	ESCRT-I complex subunit vps23 OS=Schizosaccharomyces pombe (strain 972 / ATCC 24843) GN=sst6 PE=3 SV=2	KAGVLTFSSGNHAQAIALSAK	1		sp|O59791|SRR_SCHPO	Serine racemase OS=Schizosaccharomyces pombe (strain 972 / ATCC 24843) GN=SRR PE=1 SV=1	0.5174
6666	831.42914	4	0.1480	0.98	8.82	IFVVAEGDKTAIHGK	9		sp|Q9P7P0|YOL4_SCHPO	Uncharacterized acyltransferase C1718.04 OS=Schizosaccharomyces pombe (strain 972 / ATCC 24843) GN=SPBC1718.04 PE=1 SV=1	FMGFDDAKNVDVDK	8		sp|O94606|JMJ4_SCHPO	JmjC domain-containing protein 4 OS=Schizosaccharomyces pombe (strain 972 / ATCC 24843) GN=jmj4 PE=1 SV=1	0.5270
8513	879.4514	3	0.1480	0.99	-6.30	NVLKIR	4		sp|O94649|ATG2_SCHPO	Autophagy-related protein 2 OS=Schizosaccharomyces pombe (strain 972 / ATCC 24843) GN=atg2 PE=1 SV=4	MSSSSNTSSHRSYGLR	1		sp|P07527|WEE1_SCHPO	Mitosis inhibitor protein kinase wee1 OS=Schizosaccharomyces pombe (strain 972 / ATCC 24843) GN=wee1 PE=1 SV=1	0.5270
8155	732.5777	5	0.1479	0.99	-2.47	DKGFK	2		sp|Q10072|YAN6_SCHPO&sp|Q9HE13|YI32_SCHPO	Uncharacterized transporter C3H1.06c OS=Schizosaccharomyces pombe (strain 972 / ATCC 24843) GN=SPAC3H1.06c PE=3 SV=1	TDILDPTSSDSAVKQALTETHVIQETK	14		sp|O13620|MRD1_SCHPO	Multiple RNA-binding domain-containing protein 1 OS=Schizosaccharomyces pombe (strain 972 / ATCC 24843) GN=mrd1 PE=3 SV=1	0.5270
9211	915.5131	3	0.1479	0.99	-0.53	EILKIR	4		sp|O94692|RUVB2_SCHPO	RuvB-like helicase 2 OS=Schizosaccharomyces pombe (strain 972 / ATCC 24843) GN=rvb2 PE=1 SV=1	MLIDQDVEGAQLFTKK	15		sp|P30316|DPOD_SCHPO	DNA polymerase delta catalytic subunit OS=Schizosaccharomyces pombe (strain 972 / ATCC 24843) GN=pol3 PE=1 SV=2	0.5270
2411	694.5761	4	0.1479	0.95	-6.07	FHEQKAR	5		sp|P87231|MUS81_SCHPO	Crossover junction endonuclease mus81 OS=Schizosaccharomyces pombe (strain 972 / ATCC 24843) GN=mus81 PE=1 SV=2	ENCTDAVSSSNKEGPK	12	57.02146@C;	sp|O94518|DIC1_SCHPO	Dynein intermediate chain 1 OS=Schizosaccharomyces pombe (strain 972 / ATCC 24843) GN=dic1 PE=1 SV=2	0.5270
6411	747.3688	5	0.1478	0.95	9.42	MSDPAR	1		sp|P50519|HSP9_SCHPO	Heat shock protein hsp9 OS=Schizosaccharomyces pombe (strain 972 / ATCC 24843) GN=hsp9 PE=2 SV=1	SYSTTFFSKTNDQPTVTGNQDKPISR	9		sp|O60067|TAPT1_SCHPO	Protein TAPT1 homolog OS=Schizosaccharomyces pombe (strain 972 / ATCC 24843) GN=SPBC13G1.05 PE=1 SV=1	0.5270
6220	611.89404	4	0.1477	0.99	9.39	TLVKIIVQK	4		sp|Q04665|GPA2_SCHPO	Guanine nucleotide-binding protein alpha-2 subunit OS=Schizosaccharomyces pombe (strain 972 / ATCC 24843) GN=gpa2 PE=1 SV=1	KLVLLSTGAAHR	1		sp|O94271|YORN_SCHPO	Uncharacterized RING finger protein P8B7.23 OS=Schizosaccharomyces pombe (strain 972 / ATCC 24843) GN=SPBP8B7.23 PE=3 SV=1	0.5270
5049	804.41046	4	0.1476	0.94	1.14	FAFFYMPKEK	8		sp|Q9UTB0|YL88_SCHPO	Dilute domain-containing protein C25B8.08 OS=Schizosaccharomyces pombe (strain 972 / ATCC 24843) GN=SPAC25B8.08 PE=3 SV=1	KYQELAISFENSNVK	1		sp|O42657|YF82_SCHPO	GRIP and coiled-coil domain-containing protein C27D7.02c OS=Schizosaccharomyces pombe (strain 972 / ATCC 24843) GN=SPAC27D7.02c PE=3 SV=1	0.5270
2851	496.10712	5	0.1476	0.98	4.14	KETIDTR	1		sp|Q9P7B4|YI13_SCHPO	Uncharacterized oxidoreductase C521.03 OS=Schizosaccharomyces pombe (strain 972 / ATCC 24843) GN=SPAC521.03 PE=1 SV=1	RPLILQLINLKR	11		sp|Q09748|DNM1_SCHPO	Dynamin-related protein dnm1 OS=Schizosaccharomyces pombe (strain 972 / ATCC 24843) GN=dnm1 PE=3 SV=1	0.5270
8049	862.8361	5	0.1476	0.98	-7.59	MMFMQQFRNLLHPAMK	1		sp|Q9P7L9|RM34_SCHPO	Probable 54S ribosomal protein L34; mitochondrial OS=Schizosaccharomyces pombe (strain 972 / ATCC 24843) GN=SPBC21C3.04c PE=3 SV=1	MNVIPLEQLMNTGSYLAKK	18		sp|O94248|MDN1_SCHPO	Midasin OS=Schizosaccharomyces pombe (strain 972 / ATCC 24843) GN=mdn1 PE=1 SV=1	0.5270
5003	1128.2317	3	0.1475	0.92	-9.10	KTAHNMIEK	1		sp|Q9UUD1|SREBP_SCHPO	Sterol regulatory element-binding protein 1 OS=Schizosaccharomyces pombe (strain 972 / ATCC 24843) GN=sre1 PE=1 SV=1	MQEKELEGSDSIDPILLEK	4		sp|Q9Y7Q7|DENN_SCHPO	DENN domain-containing protein C297.05 OS=Schizosaccharomyces pombe (strain 972 / ATCC 24843) GN=SPCC297.05 PE=1 SV=1	0.5270
6865	865.0322	5	0.1475	0.97	-4.07	MSSDNLDISMEKK	1		sp|Q9URX1|YLX5_SCHPO	UNC93-like protein C922.05c OS=Schizosaccharomyces pombe (strain 972 / ATCC 24843) GN=SPAC922.05c PE=3 SV=1	TSSSSSDGVSLVSLKCQLLLSYVQK	15	57.02146@C;	sp|Q09713|YA36_SCHPO	Uncharacterized protein C18B11.06 OS=Schizosaccharomyces pombe (strain 972 / ATCC 24843) GN=SPAC18B11.06 PE=1 SV=1	0.5270
599	557.62415	3	0.1475	0.93	3.29	KDLDHK	1		sp|Q92462|PUB1_SCHPO	E3 ubiquitin-protein ligase pub1 OS=Schizosaccharomyces pombe (strain 972 / ATCC 24843) GN=pub1 PE=1 SV=2	MSTANVR	1		sp|Q9UTL2|KLP8_SCHPO	Kinesin-like protein 8 OS=Schizosaccharomyces pombe (strain 972 / ATCC 24843) GN=klp8 PE=1 SV=1	0.5270
8751	969.7168	4	0.1475	0.99	-5.42	TSLESKNDYVK	6		sp|Q9UUF7|COPB_SCHPO	Coatomer subunit beta OS=Schizosaccharomyces pombe (strain 972 / ATCC 24843) GN=sec26 PE=3 SV=1	SSSTSESGHPISLDSKTPPPNDSK	16		sp|P87112|NOT1_SCHPO	General negative regulator of transcription subunit 1 OS=Schizosaccharomyces pombe (strain 972 / ATCC 24843) GN=not1 PE=1 SV=1	0.5270
9038	859.9684	4	0.1474	0.98	10.59	TTAKDLSDISSSSMK	4		sp|Q09698|YA27_SCHPO	Uncharacterized protein C2F7.07c OS=Schizosaccharomyces pombe (strain 972 / ATCC 24843) GN=SPAC2F7.07c PE=3 SV=1	KLLINDTEGCLVIIK	1	57.02146@C;	sp|O42975|NRDE2_SCHPO	Protein NRDE2 homolog OS=Schizosaccharomyces pombe (strain 972 / ATCC 24843) GN=SPBC20F10.05 PE=1 SV=1	0.5270
2038	614.8874	4	0.1474	0.99	10.34	MIKLQFQR	1		sp|Q9HFF5|PDS5_SCHPO	Sister chromatid cohesion protein pds5 OS=Schizosaccharomyces pombe (strain 972 / ATCC 24843) GN=pds5 PE=1 SV=1	IQKLILVITSK	3		sp|O14417|MAD2_SCHPO	Mitotic spindle checkpoint component mad2 OS=Schizosaccharomyces pombe (strain 972 / ATCC 24843) GN=mad2 PE=1 SV=1	0.5270
5501	1098.5681	3	0.1474	0.98	-2.60	AQTATDGEAAPKK	12		sp|O14273|YET4_SCHPO	Meiotically up-regulated protein C8C9.04 OS=Schizosaccharomyces pombe (strain 972 / ATCC 24843) GN=SPAC8C9.04 PE=1 SV=1	ETELLDEILPKEPAGSK	11		sp|Q9UUN3|YQ86_SCHPO	Uncharacterized protein C297.06c OS=Schizosaccharomyces pombe (strain 972 / ATCC 24843) GN=SPCC297.06c PE=4 SV=2	0.5270
6382	640.82623	4	0.1473	0.99	-1.62	MSKAGAPDLK	1		sp|O74966|RUXG_SCHPO	Small nuclear ribonucleoprotein G OS=Schizosaccharomyces pombe (strain 972 / ATCC 24843) GN=smg1 PE=1 SV=1	MSSSPTESEILPK	1		sp|O60176|YG41_SCHPO	Uncharacterized RNA-binding protein C23E6.01c OS=Schizosaccharomyces pombe (strain 972 / ATCC 24843) GN=SPBC23E6.01c PE=1 SV=2	0.5270
5264	853.4432	3	0.1472	0.98	6.97	ASNKASIEWK	4		sp|O14211|RRG9_SCHPO	Required for respiratory growth protein 9; mitochondrial OS=Schizosaccharomyces pombe (strain 972 / ATCC 24843) GN=rrg9 PE=3 SV=2	KEEAPDELTQK	1		sp|Q9P3A8|CAND1_SCHPO	Cullin-associated NEDD8-dissociated protein 1 OS=Schizosaccharomyces pombe (strain 972 / ATCC 24843) GN=knd1 PE=3 SV=1	0.5270
7079	1034.8616	3	0.1471	0.93	-6.85	LHLPSSLGKFYK	9		sp|P87136|YDM5_SCHPO	Uncharacterized protein C57A7.05 OS=Schizosaccharomyces pombe (strain 972 / ATCC 24843) GN=SPAC57A7.05 PE=4 SV=1	MAQQKAEQLDEER	5		sp|O13773|UCP7_SCHPO	UBA domain-containing protein 7 OS=Schizosaccharomyces pombe (strain 972 / ATCC 24843) GN=ucp7 PE=3 SV=1	0.5270
6062	828.1637	4	0.1470	0.98	-10.11	QKMPSSAAFQGK	2		sp|O36018|BUD22_SCHPO	BUD22 family protein C4F10.06 OS=Schizosaccharomyces pombe (strain 972 / ATCC 24843) GN=SPAC4F10.06 PE=3 SV=1	AQIQLAAIEDADYKSEK	14		sp|Q9URX7|ANM1_SCHPO	Protein arginine N-methyltransferase 1 OS=Schizosaccharomyces pombe (strain 972 / ATCC 24843) GN=rmt1 PE=1 SV=2	0.5270
8839	702.9729	5	0.1470	0.99	-4.52	KSLMAEPGDPIPRPR	1		sp|Q9Y812|CENPA_SCHPO	Histone H3-like centromeric protein cnp1 OS=Schizosaccharomyces pombe (strain 972 / ATCC 24843) GN=cnp1 PE=1 SV=1	MKEVILGEMYGNVVK	2		sp|Q9UU76|PUF6_SCHPO	Pumilio homology domain family member 6 OS=Schizosaccharomyces pombe (strain 972 / ATCC 24843) GN=puf6 PE=1 SV=1	0.5270
2611	490.52216	5	0.1470	1.00	6.28	LKLIK	2		sp|P87136|YDM5_SCHPO	Uncharacterized protein C57A7.05 OS=Schizosaccharomyces pombe (strain 972 / ATCC 24843) GN=SPAC57A7.05 PE=4 SV=1	LLKPNGRLFVADLIK	3		sp|O94628|YGE9_SCHPO	Uncharacterized methyltransferase C1347.09 OS=Schizosaccharomyces pombe (strain 972 / ATCC 24843) GN=SPBC1347.09 PE=3 SV=1	0.5270
4686	822.6409	5	0.1470	0.99	-6.06	ELISVPSKSDIKPK	8		sp|Q9P6L2|RKM4_SCHPO	Ribosomal lysine N-methyltransferase 4 OS=Schizosaccharomyces pombe (strain 972 / ATCC 24843) GN=set13 PE=3 SV=2	VLNKDTLDHVSGPISNSVSSSFK	4		sp|O42874|STU1_SCHPO	Protein peg1 OS=Schizosaccharomyces pombe (strain 972 / ATCC 24843) GN=peg1 PE=1 SV=1	0.5270
4466	959.23755	4	0.1469	1.00	10.19	EDKEK	3		sp|Q9USM5|UBP1_SCHPO	Probable ubiquitin carboxyl-terminal hydrolase 1 OS=Schizosaccharomyces pombe (strain 972 / ATCC 24843) GN=ubp1 PE=3 SV=1	IPNGNAFYSFEYFPPKTTVGLENLSSR	16		sp|O74927|MTHR2_SCHPO	Methylenetetrahydrofolate reductase 2 OS=Schizosaccharomyces pombe (strain 972 / ATCC 24843) GN=met11 PE=1 SV=2	0.5270
7689	974.97125	4	0.1469	0.97	8.96	YYKPDLTIDEAVR	3		sp|Q09720|PSB4_SCHPO	Probable proteasome subunit beta type-4 OS=Schizosaccharomyces pombe (strain 972 / ATCC 24843) GN=SPAC31A2.04c PE=3 SV=1	MKEQTYHMNIYFDWDR	2		sp|Q09828|SYLM_SCHPO	Putative leucine--tRNA ligase; mitochondrial OS=Schizosaccharomyces pombe (strain 972 / ATCC 24843) GN=SPAC4G8.09 PE=3 SV=1	0.5270
6711	604.6485	3	0.1469	0.98	-2.43	MQYYK	1		sp|O94729|YG0H_SCHPO	Uncharacterized protein C1604.17c OS=Schizosaccharomyces pombe (strain 972 / ATCC 24843) GN=SPBC1604.17c PE=4 SV=3	LKNNPQTK	2		sp|O42940|PHO88_SCHPO	Inorganic phosphate transport protein pho88 OS=Schizosaccharomyces pombe (strain 972 / ATCC 24843) GN=pho88 PE=3 SV=2	0.5270
7332	965.9771	4	0.1469	0.99	-10.82	KPEVYEYLDK	1		sp|O94305|MGLL_SCHPO	Putative monoglyceride lipase OS=Schizosaccharomyces pombe (strain 972 / ATCC 24843) GN=SPCC5E4.05c PE=1 SV=1	ITYSSDYFDKLYELAEELIK	10		sp|Q9Y7Y8|SYQ_SCHPO	Probable glutamine--tRNA ligase OS=Schizosaccharomyces pombe (strain 972 / ATCC 24843) GN=qrs1 PE=3 SV=1	0.5270
8454	1174.131	4	0.1469	1.00	1.04	SSPVKLLK	5		sp|Q7LL22|NSK1_SCHPO	Kinetochore protein nsk1 OS=Schizosaccharomyces pombe (strain 972 / ATCC 24843) GN=nsk1 PE=1 SV=1	YVAGVQQKYTQSGGVRPFGVSTLIAGFDVGDNTPR	8		sp|Q10329|PSA4_SCHPO	Probable proteasome subunit alpha type-4 OS=Schizosaccharomyces pombe (strain 972 / ATCC 24843) GN=pre6 PE=3 SV=1	0.5270
8062	1086.192	3	0.1468	0.94	-7.27	MNPYETEIYK	1		sp|O74467|SET5_SCHPO	SET domain-containing protein 5 OS=Schizosaccharomyces pombe (strain 972 / ATCC 24843) GN=set5 PE=1 SV=1	TIAIDYTKTTAETFEK	8		sp|Q10245|MKAR_SCHPO	Very-long-chain 3-oxoacyl-CoA reductase OS=Schizosaccharomyces pombe (strain 972 / ATCC 24843) GN=SPAC4G9.15 PE=3 SV=1	0.5270
4682	805.6161	4	0.1468	0.98	0.38	MSTLDLIDRDACT	1	57.02146@C;	tr|O75014|O75014_SCHPM	S.pombe DNA which complements glutamine synthetase deficient strains (Fragment) OS=Schizosaccharomyces pombe PE=4 SV=1	GEMAEMKGEMTVMK	7		sp|Q9Y7S2|YQO3_SCHPO	UPF0612 protein C569.003 OS=Schizosaccharomyces pombe (strain 972 / ATCC 24843) GN=SPCC569.03 PE=3 SV=2	0.5270
5427	679.1106	4	0.1468	0.98	-6.93	NKEEEPTSK	2		sp|Q9USM7|TIM23_SCHPO	Mitochondrial import inner membrane translocase subunit tim23 OS=Schizosaccharomyces pombe (strain 972 / ATCC 24843) GN=tim23 PE=3 SV=1	KSSGILQTLFVGHK	1		sp|Q9URY0|YTM1_SCHPO	Ribosome biogenesis protein ytm1 OS=Schizosaccharomyces pombe (strain 972 / ATCC 24843) GN=ytm1 PE=1 SV=1	0.5270
5240	693.3502	4	0.1467	0.96	9.26	AHMNSISSPKR	10		sp|Q6LA54|YF48_SCHPO	Uncharacterized WD repeat-containing protein C3H5.08c OS=Schizosaccharomyces pombe (strain 972 / ATCC 24843) GN=SPAC3H5.08c PE=1 SV=2	CDTKYHFLGHK	4	57.02146@C;	sp|O14099|YERG_SCHPO	Uncharacterized RING finger protein C2F3.16 OS=Schizosaccharomyces pombe (strain 972 / ATCC 24843) GN=SPAC2F3.16 PE=3 SV=1	0.5270
1208	623.3014	4	0.1467	0.95	-9.12	IDDKWNR	4		sp|O42976|YGZ7_SCHPO	Uncharacterized membrane protein C20F10.07 OS=Schizosaccharomyces pombe (strain 972 / ATCC 24843) GN=SPBC20F10.07 PE=1 SV=1	CDLADTFHTKAK	10	57.02146@C;	sp|O74776|MTG1_SCHPO	Mitochondrial GTPase 1 OS=Schizosaccharomyces pombe (strain 972 / ATCC 24843) GN=mtg1 PE=3 SV=1	0.5270
7073	701.30817	5	0.1467	0.92	-3.90	SKEASMDEWTDQQK	2		sp|O60087|AMYG_SCHPO	Probable glucoamylase OS=Schizosaccharomyces pombe (strain 972 / ATCC 24843) GN=meu17 PE=2 SV=1	SKEASMDEWTDQQK	2		sp|O60087|AMYG_SCHPO	Probable glucoamylase OS=Schizosaccharomyces pombe (strain 972 / ATCC 24843) GN=meu17 PE=2 SV=1	0.5270
1246	558.47614	5	0.1466	0.98	4.03	QEGGDYYLGKK	10		sp|P36603|RIR2_SCHPO	Ribonucleoside-diphosphate reductase small chain OS=Schizosaccharomyces pombe (strain 972 / ATCC 24843) GN=suc22 PE=3 SV=2	EEDKSTVESELK	4		sp|O74953|YJC7_SCHPO	Uncharacterized protein C736.07c OS=Schizosaccharomyces pombe (strain 972 / ATCC 24843) GN=SPCC736.07c PE=4 SV=1	0.5270
4087	757.8594	4	0.1466	0.98	4.76	MVQFEANEK	1		sp|O60162|YG23_SCHPO	Uncharacterized protein C19F5.03 OS=Schizosaccharomyces pombe (strain 972 / ATCC 24843) GN=SPBC19F5.03 PE=1 SV=1	MGIFGGNSGNAPSSEDKK	1		sp|Q10481|TIM13_SCHPO	Mitochondrial import inner membrane translocase subunit tim13 OS=Schizosaccharomyces pombe (strain 972 / ATCC 24843) GN=tim13 PE=3 SV=1	0.5270
8585	859.8353	5	0.1466	0.94	-5.12	ISIELLKESPSSALR	7		sp|O14356|TOR1_SCHPO	Phosphatidylinositol 3-kinase tor1 OS=Schizosaccharomyces pombe (strain 972 / ATCC 24843) GN=tor1 PE=1 SV=1	SSLTGNAKSGIDSSVTGMPSDNYAR	8		sp|Q9P789|YN8E_SCHPO	Pumilio domain-containing protein P35G2.14 OS=Schizosaccharomyces pombe (strain 972 / ATCC 24843) GN=SPBP35G2.14 PE=1 SV=2	0.5270
7631	1087.0396	4	0.1465	0.94	-7.64	FDTIVKEAELQATDPK	6		sp|Q9US25|HRP1_SCHPO	Chromodomain helicase hrp1 OS=Schizosaccharomyces pombe (strain 972 / ATCC 24843) GN=hrp1 PE=1 SV=1	FVDDDKVVHHEFVWAFDVAK	6		sp|O14224|GDIR_SCHPO	Rho GDP-dissociation inhibitor OS=Schizosaccharomyces pombe (strain 972 / ATCC 24843) GN=SPAC6F12.06 PE=1 SV=1	0.5270
4882	900.7907	3	0.1465	0.95	8.23	TKEEDEAYAK	2		sp|O94582|TRPE_SCHPO	Probable anthranilate synthase component 1 OS=Schizosaccharomyces pombe (strain 972 / ATCC 24843) GN=trp3 PE=1 SV=1	SHNELDPKAQIK	8		sp|Q9P6R9|CWC22_SCHPO	Pre-mRNA-splicing factor cwf22 OS=Schizosaccharomyces pombe (strain 972 / ATCC 24843) GN=cwf22 PE=1 SV=3	0.5270
8091	1197.9603	3	0.1465	0.99	-5.85	LKNPWPELINYVK	2		sp|Q9UT93|ULA1_SCHPO	NEDD8-activating enzyme E1 regulatory subunit OS=Schizosaccharomyces pombe (strain 972 / ATCC 24843) GN=uba5 PE=3 SV=2	FDLHYYINSTSQPKK	14		sp|Q9UTA3|YL8H_SCHPO	Probable intramembrane protease C25B8.17 OS=Schizosaccharomyces pombe (strain 972 / ATCC 24843) GN=SPAC25B8.17 PE=3 SV=1	0.5270
3630	1065.9493	3	0.1464	0.94	2.90	MSFFKK	1		sp|Q10408|YD83_SCHPO	Uncharacterized protein C1F3.03 OS=Schizosaccharomyces pombe (strain 972 / ATCC 24843) GN=SPAC1F3.03 PE=4 SV=1	VIQKVIQFIISAEFVIPAQK	4		sp|Q09763|GEF1_SCHPO	Rho guanine nucleotide exchange factor gef1 OS=Schizosaccharomyces pombe (strain 972 / ATCC 24843) GN=gef1 PE=1 SV=1	0.5270
2201	991.93463	4	0.1464	0.90	-5.24	VDEIVNEMKNMCGK	9	57.02146@C;	sp|O94452|MCP1_SCHPO	Meiotic coiled-coil protein 1 OS=Schizosaccharomyces pombe (strain 972 / ATCC 24843) GN=mcp1 PE=4 SV=1	ASYTPQQDNDDEDQKNHR	15		sp|O94580|YQ77_SCHPO	Ubiquitin and WLM domain-containing metalloprotease SPCC1442.07c OS=Schizosaccharomyces pombe (strain 972 / ATCC 24843) GN=SPCC1442.07c PE=3 SV=1	0.5270
9160	1220.2606	3	0.1463	0.97	-7.14	KDLEIAEFSDIFTGR	1		sp|P41391|RNA1_SCHPO	Ran GTPase-activating protein 1 OS=Schizosaccharomyces pombe (strain 972 / ATCC 24843) GN=rna1 PE=1 SV=1	KLVNESAGEFFGPAEW	1		sp|P40900|ISP4_SCHPO	Sexual differentiation process protein isp4 OS=Schizosaccharomyces pombe (strain 972 / ATCC 24843) GN=isp4 PE=2 SV=2	0.5270
10221	967.2552	4	0.1463	0.97	8.15	MSANLQNENPEVK	1		sp|Q9UTL0|YIVG_SCHPO	MIP18 family protein C144.16 OS=Schizosaccharomyces pombe (strain 972 / ATCC 24843) GN=SPAC144.16 PE=3 SV=1	KESSAPLSLVTDFLLHSWPK	1		sp|O59817|EFR3_SCHPO	Protein efr3 OS=Schizosaccharomyces pombe (strain 972 / ATCC 24843) GN=efr3 PE=1 SV=1	0.5270
4675	921.2138	4	0.1462	0.99	7.63	LNKSSIK	3		sp|Q9P3W4|DIL1_SCHPO	Dynein intermediate light chain dil1 OS=Schizosaccharomyces pombe (strain 972 / ATCC 24843) GN=dil1 PE=1 SV=2	IDPSVTMMQVEEKPDVTYGDVGGCK	13	57.02146@C;	sp|O42931|PRS7_SCHPO	26S protease regulatory subunit 7 homolog OS=Schizosaccharomyces pombe (strain 972 / ATCC 24843) GN=rpt1 PE=1 SV=2	0.5270
10500	1211.6351	3	0.1460	0.99	5.04	KPVSQPMFK	1		sp|P87240|NOT2_SCHPO	General negative regulator of transcription subunit 2 OS=Schizosaccharomyces pombe (strain 972 / ATCC 24843) GN=not2 PE=1 SV=2	LSSGPQHLLSHLQKEENSNTSK	14		sp|Q10109|LEM2_SCHPO	Lap-Emerin-Man domain protein 2 OS=Schizosaccharomyces pombe (strain 972 / ATCC 24843) GN=lem2 PE=1 SV=1	0.5270
2587	509.5334	5	0.1460	0.99	4.90	TAALQKLK	6		sp|P54280|PMS1_SCHPO	DNA mismatch repair protein pms1 OS=Schizosaccharomyces pombe (strain 972 / ATCC 24843) GN=pms1 PE=3 SV=1	LLPAIIVSPKLTLR	10		sp|Q09823|REC10_SCHPO	Meiotic recombination protein rec10 OS=Schizosaccharomyces pombe (strain 972 / ATCC 24843) GN=rec10 PE=2 SV=2	0.5270
5976	1201.083	4	0.1460	0.93	-8.95	KNLENDEESTLR	1		sp|O42941|CYP7_SCHPO	Peptidylprolyl isomerase cyp7 OS=Schizosaccharomyces pombe (strain 972 / ATCC 24843) GN=cyp7 PE=1 SV=1	EVTENCAAAASSLVLEFSMLTALTGNNKFK	28	57.02146@C;	sp|O94726|MNL1_SCHPO	ER degradation-enhancing alpha-mannosidase-like protein 1 OS=Schizosaccharomyces pombe (strain 972 / ATCC 24843) GN=mnl1 PE=3 SV=2	0.5289
3991	592.6129	4	0.1459	0.96	11.25	MNEEKR	5		sp|O74982|CID2_SCHPO	Caffeine-induced death protein 2 OS=Schizosaccharomyces pombe (strain 972 / ATCC 24843) GN=cid2 PE=2 SV=1	LLIQLGLLSVKVK	11		sp|Q9Y809|NAA25_SCHPO	N-terminal acetyltransferase B complex subunit arm1 OS=Schizosaccharomyces pombe (strain 972 / ATCC 24843) GN=arm1 PE=3 SV=1	0.5289
6197	695.574	5	0.1459	0.99	-0.21	SPFTINPEKR	9		sp|Q9UTH3|PPK6_SCHPO	Serine/threonine-protein kinase ppk6 OS=Schizosaccharomyces pombe (strain 972 / ATCC 24843) GN=ppk6 PE=1 SV=2	THITGQFNATVSSITPFAKK	19		sp|Q10253|MUG64_SCHPO	Meiotically up-regulated gene 64 protein OS=Schizosaccharomyces pombe (strain 972 / ATCC 24843) GN=mug64 PE=1 SV=3	0.5289
6118	597.9698	3	0.1459	0.99	-5.86	MFSNSK	1		sp|Q9USX0|PVG3_SCHPO	Beta-1;3-galactosyltransferase pvg3 OS=Schizosaccharomyces pombe (strain 972 / ATCC 24843) GN=pvg3 PE=1 SV=1	NQSHLKSK	6		sp|Q8TFF9|YP23_SCHPO	Putative amidase PB8B6.03 OS=Schizosaccharomyces pombe (strain 972 / ATCC 24843) GN=SPBPB8B6.03 PE=3 SV=1	0.5289
6273	622.9827	3	0.1458	0.99	2.29	MSSIMEK	1		sp|Q9US40|YFZ1_SCHPO	Uncharacterized amino-acid permease C1039.01 OS=Schizosaccharomyces pombe (strain 972 / ATCC 24843) GN=SPAC1039.01 PE=3 SV=1	LANKESSR	4		sp|O94406|PRP18_SCHPO	Pre-mRNA-splicing factor 18 OS=Schizosaccharomyces pombe (strain 972 / ATCC 24843) GN=prp18 PE=3 SV=1	0.5289
8238	835.6519	4	0.1458	1.00	-1.02	KYESYR	1		sp|Q09701|AKR1_SCHPO	Palmitoyltransferase akr1 OS=Schizosaccharomyces pombe (strain 972 / ATCC 24843) GN=akr1 PE=3 SV=1	MSQMSSASVKFPDSVPGVDYPK	10		sp|Q9USS6|PPA4_SCHPO	Probable acid phosphatase SPBC4.06 OS=Schizosaccharomyces pombe (strain 972 / ATCC 24843) GN=SPBC4.06 PE=3 SV=1	0.5289
3607	799.7197	4	0.1458	0.96	10.55	TLEVLKK	6		sp|P41893|PPAL_SCHPO	Low molecular weight phosphotyrosine protein phosphatase OS=Schizosaccharomyces pombe (strain 972 / ATCC 24843) GN=stp1 PE=2 SV=1	ITDILTKHGITNANLLEFSK	7		sp|O14268|YFPD_SCHPO	Uncharacterized protein C7D4.13c OS=Schizosaccharomyces pombe (strain 972 / ATCC 24843) GN=SPAC7D4.13c PE=4 SV=2	0.5289
6073	649.5599	4	0.1458	0.95	5.55	MSSNLIK	1		sp|Q10480|PNU1_SCHPO	Nuclease 1; mitochondrial OS=Schizosaccharomyces pombe (strain 972 / ATCC 24843) GN=pnu1 PE=2 SV=2	MEGNWFEGPPCSVR	1	57.02146@C;	sp|Q9UST5|RRN7_SCHPO	RNA polymerase I-specific transcription initiation factor rrn7 OS=Schizosaccharomyces pombe (strain 972 / ATCC 24843) GN=rrn7 PE=1 SV=1	0.5289
1884	676.09784	4	0.1457	0.99	1.90	MDPIRFGLSR	1		sp|Q9Y7M7|MDL1_SCHPO	ATP-dependent permease MDL1; mitochondrial OS=Schizosaccharomyces pombe (strain 972 / ATCC 24843) GN=mdl1 PE=3 SV=1	GSDGKDYQYVLK	5		sp|Q9Y7K2|TOR2_SCHPO	Phosphatidylinositol 3-kinase tor2 OS=Schizosaccharomyces pombe (strain 972 / ATCC 24843) GN=tor2 PE=1 SV=2	0.5289
9625	1273.611	3	0.1456	0.99	0.83	MDNWNSVRNVSSDR	1		sp|O74535|CPSFX_SCHPO	Cleavage and polyadenylation factor complex subunit C74.02c OS=Schizosaccharomyces pombe (strain 972 / ATCC 24843) GN=SPCC74.02c PE=1 SV=1	KFQSAMLPMLDNISNHR	1		sp|O74350|BDC1_SCHPO	Bromodomain-containing protein 1 OS=Schizosaccharomyces pombe (strain 972 / ATCC 24843) GN=bdc1 PE=1 SV=1	0.5328
6782	754.16516	5	0.1456	0.93	-4.73	EKGDNPASFTSSR	2		sp|Q09140|UGGG_SCHPO	UDP-glucose:glycoprotein glucosyltransferase OS=Schizosaccharomyces pombe (strain 972 / ATCC 24843) GN=gpt1 PE=1 SV=2	MQSSIPSVSVSVASPAMETPTK	1		sp|Q9UUD1|SREBP_SCHPO	Sterol regulatory element-binding protein 1 OS=Schizosaccharomyces pombe (strain 972 / ATCC 24843) GN=sre1 PE=1 SV=1	0.5328
8017	808.897	4	0.1456	0.97	-10.58	GKFEADPYEALR	2		sp|Q9URV1|PLG7_SCHPO	Putative phospholipase A2 OS=Schizosaccharomyces pombe (strain 972 / ATCC 24843) GN=plg7 PE=3 SV=1	KQPIDSDVEISEPSR	1		sp|Q10213|SRS2_SCHPO	ATP-dependent DNA helicase srs2 OS=Schizosaccharomyces pombe (strain 972 / ATCC 24843) GN=srs2 PE=1 SV=1	0.5328
7061	835.1942	4	0.1456	0.99	0.80	MEAAPSEKVPAK	1		sp|O59831|YCUB_SCHPO	Uncharacterized amino-acid permease C965.11c OS=Schizosaccharomyces pombe (strain 972 / ATCC 24843) GN=SPCC965.11c PE=3 SV=1	KNLLLDAIVCDPPYGVR	1	57.02146@C;	sp|O94636|TRM11_SCHPO	tRNA (guanine(10)-N2)-methyltransferase OS=Schizosaccharomyces pombe (strain 972 / ATCC 24843) GN=trm11 PE=3 SV=2	0.5328
5547	885.6784	4	0.1455	0.95	-1.86	KETAAPPPQETPTK	1		sp|O74718|ERF3_SCHPO	Eukaryotic peptide chain release factor GTP-binding subunit OS=Schizosaccharomyces pombe (strain 972 / ATCC 24843) GN=sup35 PE=1 SV=2	LDKSEEQCLQNCVER	3	57.02146@C;	sp|Q09783|TIM8_SCHPO	Mitochondrial import inner membrane translocase subunit tim8 OS=Schizosaccharomyces pombe (strain 972 / ATCC 24843) GN=tim8 PE=3 SV=1	0.5328
6794	1090.5232	4	0.1455	1.00	4.71	MSTVYK	1		sp|Q9HGL6|BRX1_SCHPO	Ribosome biogenesis protein brx1 OS=Schizosaccharomyces pombe (strain 972 / ATCC 24843) GN=brx1 PE=3 SV=1	SALDLKEPHHSELHDNDNFQNSDINIESFK	6		sp|Q10477|MED27_SCHPO	Mediator of RNA polymerase II transcription subunit 27 OS=Schizosaccharomyces pombe (strain 972 / ATCC 24843) GN=med27 PE=1 SV=1	0.5328
6443	551.7551	5	0.1454	0.97	-3.90	GKGLVISPK	2		sp|P87215|DIMI_SCHPO	Mitosis protein dim1 OS=Schizosaccharomyces pombe (strain 972 / ATCC 24843) GN=dim1 PE=1 SV=1	LNKVLLIVLLPSIQR	3		sp|O14002|MAK2_SCHPO	Peroxide stress-activated histidine kinase mak2 OS=Schizosaccharomyces pombe (strain 972 / ATCC 24843) GN=mak2 PE=3 SV=1	0.5328
1037	401.90442	3	0.1453	1.00	-5.58	VSAKK	4		sp|O60140|YNS9_SCHPO	Uncharacterized protein C18H10.09 OS=Schizosaccharomyces pombe (strain 972 / ATCC 24843) GN=SPBC18H10.09 PE=3 SV=2	SSGKR	4		sp|O94751|BUB1_SCHPO	Checkpoint serine/threonine-protein kinase bub1 OS=Schizosaccharomyces pombe (strain 972 / ATCC 24843) GN=bub1 PE=1 SV=1	0.5328
9379	955.2513	4	0.1453	0.99	0.26	EKEQETLER	2		sp|O14349|ISN1_SCHPO	IMP-specific 5'-nucleotidase 1 OS=Schizosaccharomyces pombe (strain 972 / ATCC 24843) GN=isn1 PE=3 SV=1	KPGQQDNFVKNVAGHLSGAISPVR	1		sp|P55306|CATA_SCHPO	Catalase OS=Schizosaccharomyces pombe (strain 972 / ATCC 24843) GN=cta1 PE=1 SV=1	0.5328
6735	888.6631	4	0.1453	0.97	-7.84	SESEHVKHVK	7		sp|P0CT42|TF27_SCHPO&sp|P0CT39|TF26_SCHPO&sp|P0CT37|TF24_SCHPO&sp|P0CT35|TF22_SCHPO&sp|P0CT40|TF29_SCHPO&sp|P0CT41|TF212_SCHPO&sp|P0CT43|TF28_SCHPO&sp|Q9UR07|TF211_SCHPO&sp|P0CT38|TF25_SCHPO&sp|P0CT36|TF23_SCHPO&sp|P0CT34|TF21_SCHPO&tr|Q01910|Q01910_SCHPM	Transposon Tf2-7 polyprotein OS=Schizosaccharomyces pombe (strain 972 / ATCC 24843) GN=Tf2-7 PE=3 SV=1	TTPEEDELDQLCDEWKAR	16	57.02146@C;	sp|P40847|SAP1_SCHPO	Switch-activating protein 1 OS=Schizosaccharomyces pombe (strain 972 / ATCC 24843) GN=sap1 PE=1 SV=2	0.5341
5281	746.5644	5	0.1452	0.99	-0.39	MDTASPEEIDALKR	1		sp|Q9Y7N9|YCKC_SCHPO	PX domain-containing protein C1450.12 OS=Schizosaccharomyces pombe (strain 972 / ATCC 24843) GN=SPCC1450.12 PE=1 SV=1	HAEAFGAEDGLQEESLGKK	18		sp|P28040|DPOA_SCHPO	DNA polymerase alpha catalytic subunit OS=Schizosaccharomyces pombe (strain 972 / ATCC 24843) GN=pol1 PE=1 SV=1	0.5341
3722	757.64514	4	0.1452	0.99	-6.13	KGSPIGDALR	1		sp|O74855|NLE1_SCHPO	Ribosome assembly protein 4 OS=Schizosaccharomyces pombe (strain 972 / ATCC 24843) GN=SPCC18.05c PE=3 SV=1	TAEKDNDFVFHDLVVK	4		sp|O13783|BRO1_SCHPO	Vacuolar protein-sorting protein bro1 OS=Schizosaccharomyces pombe (strain 972 / ATCC 24843) GN=bro1 PE=3 SV=1	0.5341
9231	785.81494	5	0.1451	0.99	-10.14	KLEQYSPDVFVVR	1		sp|P87293|YDN1_SCHPO	Uncharacterized UPF0442 protein C16A10.01 OS=Schizosaccharomyces pombe (strain 972 / ATCC 24843) GN=SPAC16A10.01 PE=3 SV=1	QIGDIQKVHPDELYNLLGR	7		sp|O43065|MOT1_SCHPO	Probable helicase mot1 OS=Schizosaccharomyces pombe (strain 972 / ATCC 24843) GN=mot1 PE=1 SV=4	0.5341
4046	681.1191	5	0.1451	0.97	-6.46	MTPQLSSSVASK	1		sp|Q9P6I5|KGUA_SCHPO	Guanylate kinase OS=Schizosaccharomyces pombe (strain 972 / ATCC 24843) GN=SPBC1198.05 PE=3 SV=1	EEEEGKDSQDDPSVLSHK	6		sp|Q7LKZ6|YJMD_SCHPO	Probable phospholipase C1020.13c OS=Schizosaccharomyces pombe (strain 972 / ATCC 24843) GN=SPCC1020.13c PE=3 SV=1	0.5341
5450	835.80365	3	0.1451	0.99	-0.39	HIHYPKPK	6		sp|O14160|SYVM_SCHPO	Valine--tRNA ligase; mitochondrial OS=Schizosaccharomyces pombe (strain 972 / ATCC 24843) GN=vas1 PE=3 SV=2	QYNNALLSIGKK	11		sp|Q10225|BTB3_SCHPO	BTB/POZ domain-containing protein 3 OS=Schizosaccharomyces pombe (strain 972 / ATCC 24843) GN=btb3 PE=1 SV=1	0.5341
5394	847.64966	4	0.1451	0.96	-1.95	SKSAANDILHLFK	2		sp|Q9P6L9|YKQ7_SCHPO	Uncharacterized protein C688.07c OS=Schizosaccharomyces pombe (strain 972 / ATCC 24843) GN=SPAC688.07c PE=1 SV=1	VACVDYGCMSLSCRE	1	57.02146@C;	tr|O14379|O14379_SCHPM	Putative uncharacterized protein (Fragment) OS=Schizosaccharomyces pombe PE=2 SV=1	0.5341
5660	804.87573	4	0.1451	1.00	9.87	LEESDKGPMTAK	6		sp|P40901|ISP5_SCHPO	Sexual differentiation process putative amino-acid permease isp5 OS=Schizosaccharomyces pombe (strain 972 / ATCC 24843) GN=isp5 PE=2 SV=2	MACCCYSTILTHTR	1	57.02146@C;	sp|Q10331|NU107_SCHPO	Nucleoporin nup107 OS=Schizosaccharomyces pombe (strain 972 / ATCC 24843) GN=nup107 PE=1 SV=4	0.5341
9795	912.47253	4	0.1451	0.99	7.37	MGQVLSICSSK	1	57.02146@C;	sp|G2TRK9|NEW13_SCHPO	Uncharacterized protein new13 OS=Schizosaccharomyces pombe (strain 972 / ATCC 24843) GN=new13 PE=1 SV=1	TILLHLADQMNACSLQTKSR	18	57.02146@C;	sp|Q10326|MUG8_SCHPO	Meiotically up-regulated gene 8 protein OS=Schizosaccharomyces pombe (strain 972 / ATCC 24843) GN=mug8 PE=1 SV=1	0.5341
8279	828.10284	3	0.1450	1.00	6.40	KLEAVLK	1		sp|O94494|SIM4_SCHPO	Centromere protein sim4 OS=Schizosaccharomyces pombe (strain 972 / ATCC 24843) GN=sim4 PE=1 SV=1	MGFWGRNSFEADK	1		sp|Q9Y7P2|YCKF_SCHPO	Uncharacterized protein C1450.15 OS=Schizosaccharomyces pombe (strain 972 / ATCC 24843) GN=SPCC1450.15 PE=3 SV=2	0.5341
2019	640.6521	4	0.1450	0.99	6.77	MELLLKK	6		sp|O74990|COG4_SCHPO	Conserved oligomeric Golgi complex subunit 4 OS=Schizosaccharomyces pombe (strain 972 / ATCC 24843) GN=cog4 PE=3 SV=1	KPLVIFFSKSLLR	9		sp|O74378|ODO1_SCHPO	2-oxoglutarate dehydrogenase; mitochondrial OS=Schizosaccharomyces pombe (strain 972 / ATCC 24843) GN=kgd1 PE=3 SV=1	0.5341
8782	868.7242	4	0.1450	0.98	-8.79	KGTFAVIGPNAK	1		sp|Q9P6J6|BGLS_SCHPO	Putative beta-glucosidase OS=Schizosaccharomyces pombe (strain 972 / ATCC 24843) GN=SPBC1683.04 PE=3 SV=1	NLELADLNNNLVKQIQHR	13		sp|O14014|RGA3_SCHPO	Probable Rho-type GTPase-activating protein 3 OS=Schizosaccharomyces pombe (strain 972 / ATCC 24843) GN=rga3 PE=1 SV=1	0.5341
7778	1222.9427	3	0.1449	0.99	-7.86	MISNSSIEDR	1		sp|Q9P799|YN84_SCHPO	Uncharacterized protein P35G2.04c OS=Schizosaccharomyces pombe (strain 972 / ATCC 24843) GN=SPBP35G2.04c PE=4 SV=1	KPVIFCGHGVLANPECPTLLR	1	57.02146@C;	sp|P36620|ILVB_SCHPO	Acetolactate synthase; mitochondrial OS=Schizosaccharomyces pombe (strain 972 / ATCC 24843) GN=ilv1 PE=3 SV=2	0.5341
10154	737.1503	5	0.1449	0.95	-2.92	DNKPLDNKNDPK	3		sp|Q09769|LONM_SCHPO	Lon protease homolog; mitochondrial OS=Schizosaccharomyces pombe (strain 972 / ATCC 24843) GN=pim1 PE=3 SV=1	ECDFYNQLLLDLCKCR	14	57.02146@C;	sp|O42654|MU134_SCHPO	Meiotically up-regulated gene 134 protein OS=Schizosaccharomyces pombe (strain 972 / ATCC 24843) GN=mug134 PE=1 SV=1	0.5341
10359	1163.9686	3	0.1449	1.00	11.13	YLPEVKWFDVVR	6		sp|O74415|YJL2_SCHPO	Uncharacterized protein C14G10.02 OS=Schizosaccharomyces pombe (strain 972 / ATCC 24843) GN=SPCC14G10.02 PE=4 SV=1	KNNQPLLSLSTTWSGR	1		sp|P78955|HUS1_SCHPO	Checkpoint protein hus1 OS=Schizosaccharomyces pombe (strain 972 / ATCC 24843) GN=hus1 PE=1 SV=1	0.5341
9705	898.47266	4	0.1449	0.99	-1.56	KIMTPELYK	1		sp|O60055|UTP20_SCHPO	U3 small nucleolar RNA-associated protein 20 OS=Schizosaccharomyces pombe (strain 972 / ATCC 24843) GN=utp20 PE=3 SV=1	HFYFAVDNFNVFISKEVVR	15		sp|O94649|ATG2_SCHPO	Autophagy-related protein 2 OS=Schizosaccharomyces pombe (strain 972 / ATCC 24843) GN=atg2 PE=1 SV=4	0.5341
4580	699.0093	3	0.1448	0.96	-9.56	NDALTKK	6		sp|Q9P380|PTR2_SCHPO	Probable peptide transporter ptr2 OS=Schizosaccharomyces pombe (strain 972 / ATCC 24843) GN=ptr2 PE=1 SV=1	SMSESKGSGNGK	6		sp|O14050|YEYH_SCHPO	Uncharacterized MscS family protein C2C4.17c OS=Schizosaccharomyces pombe (strain 972 / ATCC 24843) GN=SPAC2C4.17c PE=3 SV=1	0.5341
8945	1138.9563	3	0.1448	0.96	8.22	KVVLIQITISSAFK	1		sp|P78875|TPP1_SCHPO	Trehalose-phosphatase OS=Schizosaccharomyces pombe (strain 972 / ATCC 24843) GN=tpp1 PE=1 SV=2	MDEDYVAPFKPFSGK	10		sp|Q9UT81|UBX3_SCHPO	UBX domain-containing protein 3 OS=Schizosaccharomyces pombe (strain 972 / ATCC 24843) GN=ubx3 PE=1 SV=1	0.5341
9220	959.4603	4	0.1448	0.95	-10.38	MEETAHELTVK	1		sp|Q09329|MLO2_SCHPO	Protein mlo2 OS=Schizosaccharomyces pombe (strain 972 / ATCC 24843) GN=mlo2 PE=2 SV=1	IMQWEPSQFKESVWASEISK	10		sp|O60136|YNS5_SCHPO	Uncharacterized WD repeat-containing protein C18H10.05 OS=Schizosaccharomyces pombe (strain 972 / ATCC 24843) GN=SPBC18H10.05 PE=3 SV=1	0.5341
7570	787.7034	3	0.1448	1.00	-1.03	STSSSKHK	6		sp|O74442|UBP16_SCHPO	Probable ubiquitin carboxyl-terminal hydrolase 16 OS=Schizosaccharomyces pombe (strain 972 / ATCC 24843) GN=ubp16 PE=1 SV=1	MTSSETTTDHPR	1		sp|O74794|CCHL_SCHPO	Putative cytochrome c heme lyase OS=Schizosaccharomyces pombe (strain 972 / ATCC 24843) GN=SPBC26H8.12 PE=3 SV=1	0.5341
6150	891.80817	3	0.1447	0.99	-6.49	FSTKPKAK	4		sp|P87159|NIF1_SCHPO	Mitosis inhibitor nif1 OS=Schizosaccharomyces pombe (strain 972 / ATCC 24843) GN=nif1 PE=1 SV=1	FSKFFNGLAGPETSK	3		sp|O74417|YJL4_SCHPO	Uncharacterized protein C14G10.04 OS=Schizosaccharomyces pombe (strain 972 / ATCC 24843) GN=SPCC14G10.04 PE=1 SV=1	0.5341
987	581.74554	5	0.1447	0.94	2.19	KSLSSFIPLPK	1		sp|O13880|VHT1_SCHPO	Vitamin H transporter 1 OS=Schizosaccharomyces pombe (strain 972 / ATCC 24843) GN=vht1 PE=2 SV=1	KPHRYRPGTVALR	1		sp|P09988|H31_SCHPO	Histone H3.1/H3.2 OS=Schizosaccharomyces pombe (strain 972 / ATCC 24843) GN=hht1 PE=1 SV=2	0.5341
5274	933.2056	4	0.1447	0.97	-5.30	ICFVYKSNKPVR	9	57.02146@C;	sp|Q9USX4|RL33A_SCHPO	60S ribosomal protein L33-A OS=Schizosaccharomyces pombe (strain 972 / ATCC 24843) GN=rpl33a PE=3 SV=2	EEFGWDDATTDKLAQEAR	12		sp|O14400|GPDM_SCHPO	Glycerol-3-phosphate dehydrogenase; mitochondrial OS=Schizosaccharomyces pombe (strain 972 / ATCC 24843) GN=gut2 PE=3 SV=1	0.5341
1810	547.28864	5	0.1447	0.96	-9.30	KYIEQNQHKP	1		sp|Q9UT87|IMG1_SCHPO	54S ribosomal protein subunit img1; mitochondrial OS=Schizosaccharomyces pombe (strain 972 / ATCC 24843) GN=img1 PE=3 SV=1	VYELFLDQKR	9		sp|O94692|RUVB2_SCHPO	RuvB-like helicase 2 OS=Schizosaccharomyces pombe (strain 972 / ATCC 24843) GN=rvb2 PE=1 SV=1	0.5341
4820	927.1718	4	0.1447	0.92	-4.81	MSTHSGDSTKQQHYR	1		sp|Q9USG8|MU190_SCHPO	Meiotically up-regulated gene 190 protein OS=Schizosaccharomyces pombe (strain 972 / ATCC 24843) GN=mug190 PE=1 SV=1	MAATTASCISFSQFQR	1	57.02146@C;	sp|O13665|FAR11_SCHPO	Factor arrest protein 11 OS=Schizosaccharomyces pombe (strain 972 / ATCC 24843) GN=far11 PE=1 SV=1	0.5341
6882	788.4162	5	0.1446	0.99	-6.45	IKQLETQIATLQK	2		sp|O94427|MU167_SCHPO	Meiotically up-regulated gene 167 protein OS=Schizosaccharomyces pombe (strain 972 / ATCC 24843) GN=mug167 PE=1 SV=2	WKSMCSIHLVSGNQLHSFR	2	57.02146@C;	sp|Q9Y7J5|YOI9_SCHPO	TBC domain-containing protein C1778.09 OS=Schizosaccharomyces pombe (strain 972 / ATCC 24843) GN=SPBC1778.09 PE=3 SV=1	0.5341
3931	887.44495	4	0.1446	0.97	-8.88	KHIPEGTALSQR	1		sp|Q9P7Y0|SSR4_SCHPO	SWI/SNF and RSC complexes subunit ssr4 OS=Schizosaccharomyces pombe (strain 972 / ATCC 24843) GN=ssr4 PE=1 SV=1	QMQMQQQQKAQQQQSPK	9		sp|O14174|SPT20_SCHPO	SAGA complex subunit spt20 OS=Schizosaccharomyces pombe (strain 972 / ATCC 24843) GN=spt20 PE=1 SV=1	0.5341
2299	491.7129	5	0.1446	0.99	1.99	TVGPKKPK	6		sp|Q06975|GAR1_SCHPO	H/ACA ribonucleoprotein complex subunit 1 OS=Schizosaccharomyces pombe (strain 972 / ATCC 24843) GN=gar1 PE=2 SV=1	TTILLPKLPLPEK	7		sp|O59782|SULH3_SCHPO	Probable sulfate permease C320.05 OS=Schizosaccharomyces pombe (strain 972 / ATCC 24843) GN=SPCC320.05 PE=3 SV=1	0.5341
7713	752.3873	5	0.1445	0.99	-8.25	YSFLASYHYMKK	11		sp|O94384|ELY5_SCHPO	Uncharacterized protein ely5 OS=Schizosaccharomyces pombe (strain 972 / ATCC 24843) GN=ely5 PE=4 SV=2	KILAGEVDQIGDLSTLADPK	1		sp|P78773|ACSA_SCHPO	Probable acetyl-coenzyme A synthetase OS=Schizosaccharomyces pombe (strain 972 / ATCC 24843) GN=SPCC191.02c PE=1 SV=2	0.5341
5470	786.6343	5	0.1445	0.98	-7.89	LIVQEIKYAGLGVDEK	7		sp|Q09795|YAA1_SCHPO	Uncharacterized peptidase C22G7.01c OS=Schizosaccharomyces pombe (strain 972 / ATCC 24843) GN=SPAC22G7.01c PE=3 SV=4	KVSLAHTIPAHSSLVSDVR	1		sp|Q9UTC7|YIDC_SCHPO	Uncharacterized WD repeat-containing protein C227.12 OS=Schizosaccharomyces pombe (strain 972 / ATCC 24843) GN=SPAC227.12 PE=3 SV=1	0.5341
874	472.24872	5	0.1445	0.99	-9.74	MNSIVSK	1		sp|P30655|PSB5_SCHPO	Probable proteasome subunit beta type-5 OS=Schizosaccharomyces pombe (strain 972 / ATCC 24843) GN=pts1 PE=3 SV=3	QQGIPIDENATKK	12		sp|P40848|XRN2_SCHPO	5'-3' exoribonuclease 2 OS=Schizosaccharomyces pombe (strain 972 / ATCC 24843) GN=dhp1 PE=1 SV=1	0.5341
5105	690.3148	5	0.1444	0.94	-9.70	MNGTNTEDNSK	1		sp|Q9UUJ4|REC24_SCHPO	Meiotic recombination protein rec24 OS=Schizosaccharomyces pombe (strain 972 / ATCC 24843) GN=rec24 PE=1 SV=1	MDSTAQQFPLNHDLQVQK	1		sp|O43017|SWD3_SCHPO	Set1 complex component swd3 OS=Schizosaccharomyces pombe (strain 972 / ATCC 24843) GN=swd3 PE=1 SV=1	0.5341
6957	788.61224	5	0.1444	0.99	-3.60	TKQELAHELLR	2		sp|Q10313|TRNL_SCHPO	tRNA ligase 1 OS=Schizosaccharomyces pombe (strain 972 / ATCC 24843) GN=trl1 PE=3 SV=2	NESTVQNIKNSLHPNEHSFIR	9		sp|Q10148|YAT1_SCHPO	Uncharacterized protein C1D4.01 OS=Schizosaccharomyces pombe (strain 972 / ATCC 24843) GN=SPAC1D4.01 PE=4 SV=2	0.5341
8245	814.8259	5	0.1444	0.99	-4.38	ENILKEDAEAIK	5		sp|Q9USJ9|MNP1_SCHPO	54S ribosomal protein L12; mitochondrial OS=Schizosaccharomyces pombe (strain 972 / ATCC 24843) GN=mnp1 PE=3 SV=2	TKFIFVPGPNDPWTTNGISLMPK	2		sp|O94263|DPB2_SCHPO	DNA polymerase epsilon subunit B OS=Schizosaccharomyces pombe (strain 972 / ATCC 24843) GN=dpb2 PE=1 SV=1	0.5341
8496	1254.9338	3	0.1444	0.92	-5.13	TEFMEDVGKLLHSK	9		sp|O14310|NP106_SCHPO	Nucleoporin npp106 OS=Schizosaccharomyces pombe (strain 972 / ATCC 24843) GN=npp106 PE=1 SV=1	ETFLDPKHSMFSFYDK	7		sp|Q10427|YQ29_SCHPO	Uncharacterized glycosyl hydrolase C11E10.09c OS=Schizosaccharomyces pombe (strain 972 / ATCC 24843) GN=SPCC11E10.09c PE=3 SV=1	0.5341
3030	1007.85956	3	0.1443	1.00	-3.07	MIQYVYLK	1		sp|O43091|DPS1_SCHPO	Decaprenyl-diphosphate synthase subunit 1 OS=Schizosaccharomyces pombe (strain 972 / ATCC 24843) GN=dps1 PE=1 SV=1	IIKMVTAEQDPMEPPK	3		sp|Q09882|PRP45_SCHPO	Pre-mRNA-processing protein 45 OS=Schizosaccharomyces pombe (strain 972 / ATCC 24843) GN=prp45 PE=1 SV=1	0.5341
8175	738.1766	5	0.1443	0.99	4.44	KGGSFYLQSK	1		sp|Q9C1W5|TIM16_SCHPO	Mitochondrial import inner membrane translocase subunit tim16 OS=Schizosaccharomyces pombe (strain 972 / ATCC 24843) GN=pam16 PE=3 SV=1	FSAVGHNLCPTITELCKLCSK	17	57.02146@C;	sp|Q9Y7Z4|COG3_SCHPO	Conserved oligomeric Golgi complex subunit 3 OS=Schizosaccharomyces pombe (strain 972 / ATCC 24843) GN=cog3 PE=3 SV=1	0.5418
7260	925.9651	4	0.1443	1.00	-8.31	KVTWLADTEDK	1		sp|O13775|SYEC_SCHPO	Probable glutamate--tRNA ligase; cytoplasmic OS=Schizosaccharomyces pombe (strain 972 / ATCC 24843) GN=gus1 PE=1 SV=1	NEVDIINISFGEDAGIPNKGR	19		sp|Q9UT05|TPP2_SCHPO	Tripeptidyl-peptidase 2 homolog OS=Schizosaccharomyces pombe (strain 972 / ATCC 24843) GN=tpp2 PE=1 SV=1	0.5418
4189	774.2095	5	0.1442	0.96	2.53	SKLLSAVFSK	2		sp|Q10254|ALG10_SCHPO	Dol-P-Glc:Glc(2)Man(9)GlcNAc(2)-PP-Dol alpha-1;2-glucosyltransferase OS=Schizosaccharomyces pombe (strain 972 / ATCC 24843) GN=alg10 PE=3 SV=1	AFESASEAESDVDVSVPMLKPTKGR	23		sp|P87137|YDM6_SCHPO	Uncharacterized protein C57A7.06 OS=Schizosaccharomyces pombe (strain 972 / ATCC 24843) GN=SPAC57A7.06 PE=1 SV=1	0.5418
6605	912.4251	4	0.1442	0.94	-8.97	GICATTDNNHGNLKK	14	57.02146@C;	sp|Q9URU2|DNA2_SCHPO	DNA replication ATP-dependent helicase/nuclease dna2 OS=Schizosaccharomyces pombe (strain 972 / ATCC 24843) GN=dna2 PE=1 SV=2	MQVAQSGFDDGFKHGSR	13		sp|O14045|TPT1_SCHPO	Putative tRNA 2'-phosphotransferase OS=Schizosaccharomyces pombe (strain 972 / ATCC 24843) GN=SPAC2C4.12c PE=3 SV=2	0.5418
6400	903.4608	4	0.1442	1.00	-1.62	IMKENDTSLLLGLLE	3		sp|O74462|TAF6_SCHPO	Transcription initiation factor TFIID subunit 6 OS=Schizosaccharomyces pombe (strain 972 / ATCC 24843) GN=taf6 PE=1 SV=1	KYCFAAPNPQASFAGR	1	57.02146@C;	sp|Q10289|FAS2_SCHPO	Fatty acid synthase subunit alpha OS=Schizosaccharomyces pombe (strain 972 / ATCC 24843) GN=fas2 PE=1 SV=2	0.5418
5558	1053.2468	3	0.1441	0.99	-0.77	LNLAATPKR	8		sp|Q10141|YAS5_SCHPO	Uncharacterized protein C3H8.05c OS=Schizosaccharomyces pombe (strain 972 / ATCC 24843) GN=SPAC3H8.05c PE=3 SV=1	MKITDEYLQGASIEVLAR	2		sp|O60096|RT35_SCHPO	37S ribosomal protein S35; mitochondrial OS=Schizosaccharomyces pombe (strain 972 / ATCC 24843) GN=bot1 PE=2 SV=1	0.5418
9811	887.42145	4	0.1441	0.96	9.23	APPLCEGHKEPCK	9	57.02146@C;	sp|P87175|APN2_SCHPO	DNA-(apurinic or apyrimidinic site) lyase 2 OS=Schizosaccharomyces pombe (strain 972 / ATCC 24843) GN=apn2 PE=1 SV=1	KATSNETQSSSNSTETSK	1		sp|O43052|RGA1_SCHPO	Rho-type GTPase-activating protein 1 OS=Schizosaccharomyces pombe (strain 972 / ATCC 24843) GN=rga1 PE=1 SV=1	0.5418
1745	922.47095	3	0.1441	0.99	-2.91	KVETIK	1		sp|O60182|RFC1_SCHPO	Replication factor C subunit 1 OS=Schizosaccharomyces pombe (strain 972 / ATCC 24843) GN=rfc1 PE=1 SV=1	TPPCNDNFKIFSDDIK	9	57.02146@C;	sp|O94717|ERS1_SCHPO	RNA-silencing factor ers1 OS=Schizosaccharomyces pombe (strain 972 / ATCC 24843) GN=ers1 PE=4 SV=1	0.5418
2428	548.6816	5	0.1441	0.99	-9.72	IADIVKR	6		sp|Q6LA55|YF49_SCHPO	UPF0648 protein C3H5.09c OS=Schizosaccharomyces pombe (strain 972 / ATCC 24843) GN=SPAC3H5.09c PE=3 SV=2	EEIKQQDNFHEQSR	4		sp|O14206|YDD3_SCHPO	Brix domain-containing protein C1B9.03c OS=Schizosaccharomyces pombe (strain 972 / ATCC 24843) GN=SPAC1B9.03c PE=1 SV=2	0.5418
5665	795.3999	4	0.1441	1.00	-1.15	EVEEEESISDKK	11		sp|Q10178|SF3B1_SCHPO	U2 snRNP component prp10 OS=Schizosaccharomyces pombe (strain 972 / ATCC 24843) GN=prp10 PE=1 SV=3	GSITKQPVACLNGFK	5	57.02146@C;	sp|O13985|YEG3_SCHPO	Uncharacterized WD repeat-containing protein C26H5.03 OS=Schizosaccharomyces pombe (strain 972 / ATCC 24843) GN=SPAC26H5.03 PE=1 SV=2	0.5418
2689	509.9769	3	0.1441	0.97	10.95	SYAKK	4		sp|Q10077|SNT2_SCHPO	Lid2 complex component snt2 OS=Schizosaccharomyces pombe (strain 972 / ATCC 24843) GN=snt2 PE=3 SV=1	LHQKLR	4		sp|O13652|SFI1_SCHPO	Protein sfi1 OS=Schizosaccharomyces pombe (strain 972 / ATCC 24843) GN=sfi1 PE=3 SV=3	0.5418
5790	634.65204	4	0.1440	0.95	5.11	ALKLAVK	3		sp|O14028|MTQ1_SCHPO	Probable mitochondrial N(5)-glutamine methyltransferase mtq1 OS=Schizosaccharomyces pombe (strain 972 / ATCC 24843) GN=mtq1 PE=3 SV=1	EQAILILKSGLETLK	8		sp|O42668|TPR1_SCHPO	Tetratricopeptide repeat protein 1 OS=Schizosaccharomyces pombe (strain 972 / ATCC 24843) GN=tpr1 PE=1 SV=1	0.5418
6770	921.4712	3	0.1440	0.97	-0.80	ECKAYER	3	57.02146@C;	sp|C6Y4C2|SPO2_SCHPO&sp|O42926|VP13B_SCHPO	Sporulation-specific protein 2 OS=Schizosaccharomyces pombe (strain 972 / ATCC 24843) GN=spo2 PE=1 SV=1	STKEGSSLGVPEPLIR	3		sp|O14210|IES2_SCHPO	INO80 complex subunit 2 OS=Schizosaccharomyces pombe (strain 972 / ATCC 24843) GN=ies2 PE=1 SV=1	0.5418
7426	939.966	4	0.1440	0.98	1.82	YKWCILDGR	2	57.02146@C;	sp|P07799|TOP1_SCHPO	DNA topoisomerase 1 OS=Schizosaccharomyces pombe (strain 972 / ATCC 24843) GN=top1 PE=1 SV=2	LAGLSHSTSDYFSKEYLTAYR	14		sp|O42862|ATG14_SCHPO	Autophagy-related protein 14 OS=Schizosaccharomyces pombe (strain 972 / ATCC 24843) GN=atg14 PE=1 SV=1	0.5430
5546	832.6762	4	0.1439	0.99	7.41	KLSVEK	1		sp|Q10324|YD6C_SCHPO	Uncharacterized protein C17G8.12 OS=Schizosaccharomyces pombe (strain 972 / ATCC 24843) GN=SPAC17G8.12 PE=4 SV=1	DIQFLENDKLDLNSHENEGEK	9		sp|P87307|MUG37_SCHPO	Meiotically up-regulated gene 37 protein OS=Schizosaccharomyces pombe (strain 972 / ATCC 24843) GN=mug37 PE=1 SV=1	0.5430
2873	680.5694	4	0.1439	0.98	-7.19	MPKEYITR	3		sp|Q9UUK2|GCN5_SCHPO	Histone acetyltransferase gcn5 OS=Schizosaccharomyces pombe (strain 972 / ATCC 24843) GN=gcn5 PE=1 SV=1	LDSNSFDDSSSDKK	13		sp|O59813|YCT3_SCHPO	Uncharacterized amino-acid permease C794.03 OS=Schizosaccharomyces pombe (strain 972 / ATCC 24843) GN=SPCC794.03 PE=2 SV=1	0.5430
4421	660.3104	4	0.1438	0.94	-10.83	MDIYEHK	1		sp|O94716|FTA4_SCHPO	Kinetochore protein fta4 OS=Schizosaccharomyces pombe (strain 972 / ATCC 24843) GN=fta4 PE=1 SV=1	SITKQTYYENYR	4		sp|O60165|SPN7_SCHPO	Septin homolog spn7 OS=Schizosaccharomyces pombe (strain 972 / ATCC 24843) GN=spn7 PE=1 SV=2	0.5430
3856	665.7856	5	0.1438	0.95	6.76	KNSSLILSLHAFSK	1		sp|O94526|PTEN_SCHPO	Phosphatidylinositol 3;4;5-trisphosphate 3-phosphatase ptn1 OS=Schizosaccharomyces pombe (strain 972 / ATCC 24843) GN=ptn1 PE=3 SV=1	ISIELLKESPSSALR	7		sp|O14356|TOR1_SCHPO	Phosphatidylinositol 3-kinase tor1 OS=Schizosaccharomyces pombe (strain 972 / ATCC 24843) GN=tor1 PE=1 SV=1	0.5430
5262	651.5107	5	0.1438	0.93	-2.18	MADKGCEAAQSK	4	57.02146@C;	sp|O75005|SYV_SCHPO	Valine--tRNA ligase OS=Schizosaccharomyces pombe (strain 972 / ATCC 24843) GN=vas2 PE=3 SV=1	MAYNHFSIPKNIEEK	10		sp|O74919|RNC1_SCHPO	RNA-binding protein rnc1 OS=Schizosaccharomyces pombe (strain 972 / ATCC 24843) GN=rnc1 PE=1 SV=1	0.5430
3832	924.096	3	0.1438	0.97	5.91	MPKEDDSLCK	1	57.02146@C;	sp|Q9P793|MIT1_SCHPO	Chromatin remodeling factor mit1 OS=Schizosaccharomyces pombe (strain 972 / ATCC 24843) GN=mit1 PE=1 SV=1	SKLNECCVICK	2	57.02146@C;	tr|Q9T654|Q9T654_SCHPM	Cox1I1a maturase (Fragment) OS=Schizosaccharomyces pombe GN=cox1I1a PE=4 SV=1	0.5430
5475	839.4014	4	0.1437	1.00	-1.60	KVPIHVVQSFCR	1	57.02146@C;	sp|Q09804|URB2_SCHPO	Probable nucleolar pre-ribosomal-associated protein 2 OS=Schizosaccharomyces pombe (strain 972 / ATCC 24843) GN=urb2 PE=3 SV=2	MNHGGNSTMRHCSMK	1	57.02146@C;	sp|Q9USV7|CTR6_SCHPO	Copper transport protein ctr6 OS=Schizosaccharomyces pombe (strain 972 / ATCC 24843) GN=ctr6 PE=1 SV=1	0.5430
2947	660.8565	4	0.1437	0.99	1.11	MAKSAR	1		sp|Q96WW3|YNH5_SCHPO	UPF0642 protein C32H8.05 OS=Schizosaccharomyces pombe (strain 972 / ATCC 24843) GN=SPBC32H8.05 PE=3 SV=1	KLESELPASLEPSIGNR	1		sp|Q9UT29|YKGC_SCHPO	Uncharacterized protein C8F11.08c OS=Schizosaccharomyces pombe (strain 972 / ATCC 24843) GN=SPAC8F11.08c PE=4 SV=1	0.5430
7636	1004.0037	4	0.1437	0.99	-2.07	KPDGYGVDERVGAK	1		tr|O42711|O42711_SCHPM	Vps29 (Fragment) OS=Schizosaccharomyces pombe PE=2 SV=1	YYSNFLYWWYGAQIVQKR	17		sp|O14195|YF07_SCHPO	Uncharacterized N-acetyltransferase C56E4.07 OS=Schizosaccharomyces pombe (strain 972 / ATCC 24843) GN=SPAC56E4.07 PE=3 SV=3	0.5430
9395	1004.751	4	0.1435	0.88	0.18	KEHWLPEYIEK	1		sp|Q9P6L2|RKM4_SCHPO	Ribosomal lysine N-methyltransferase 4 OS=Schizosaccharomyces pombe (strain 972 / ATCC 24843) GN=set13 PE=3 SV=2	EDLPFYCIGFKSTAPEYTLR	11	57.02146@C;	sp|Q9P377|BGS3_SCHPO	1;3-beta-glucan synthase component bgs3 OS=Schizosaccharomyces pombe (strain 972 / ATCC 24843) GN=bgs3 PE=1 SV=1	0.5430
7058	779.1047	4	0.1435	0.99	-6.59	KTTHYLR	1		sp|Q10253|MUG64_SCHPO	Meiotically up-regulated gene 64 protein OS=Schizosaccharomyces pombe (strain 972 / ATCC 24843) GN=mug64 PE=1 SV=3	EVLNDDSDDEDDNGKYSK	15		sp|O94693|LIN1_SCHPO	LIN1-like protein OS=Schizosaccharomyces pombe (strain 972 / ATCC 24843) GN=SPBC83.09c PE=3 SV=1	0.5430
5685	663.1613	5	0.1435	0.98	-4.50	KIVHGEIR	1		sp|O14002|MAK2_SCHPO	Peroxide stress-activated histidine kinase mak2 OS=Schizosaccharomyces pombe (strain 972 / ATCC 24843) GN=mak2 PE=3 SV=1	SFANMAKNVPLPNTSYISLR	7		sp|O14304|YE88_SCHPO	Uncharacterized hydrolase C9G1.08c OS=Schizosaccharomyces pombe (strain 972 / ATCC 24843) GN=SPAC9G1.08c PE=3 SV=1	0.5430
2602	506.7177	5	0.1434	0.98	7.15	ELLAIKIIPK	6		sp|P50526|SSP1_SCHPO	Serine/threonine-protein kinase ssp1 OS=Schizosaccharomyces pombe (strain 972 / ATCC 24843) GN=ssp1 PE=1 SV=1	KIPLYPNGQPK	1		sp|Q9Y7Z6|YP02_SCHPO	Meiotic chromosome segregation protein C1539.02 OS=Schizosaccharomyces pombe (strain 972 / ATCC 24843) GN=SPBC1539.02 PE=4 SV=1	0.5430
2641	824.6765	4	0.1434	0.99	-2.74	DAQSEKK	6		sp|Q96WS6|MEU15_SCHPO	Meiotic expression up-regulated protein 15 OS=Schizosaccharomyces pombe (strain 972 / ATCC 24843) GN=meu15 PE=2 SV=1	IQAQYSNPELETYLVLSKEK	18		sp|O74733|CFT1_SCHPO	Protein cft1 OS=Schizosaccharomyces pombe (strain 972 / ATCC 24843) GN=cft1 PE=3 SV=1	0.5430
7098	1220.943	3	0.1433	0.95	-0.47	KNNQWSSTSR	1		sp|Q7Z9H9|FIG4_SCHPO	Polyphosphoinositide phosphatase OS=Schizosaccharomyces pombe (strain 972 / ATCC 24843) GN=SPAC1093.03 PE=3 SV=3	MSEETSIPGIIASTPPISKDSR	1		sp|O74850|DGAT2_SCHPO	Diacylglycerol O-acyltransferase 1 OS=Schizosaccharomyces pombe (strain 972 / ATCC 24843) GN=dga1 PE=1 SV=3	0.5430
4480	921.11206	3	0.1433	0.99	-7.87	MSWHGFKK	7		sp|Q9UUM7|HOB3_SCHPO	Protein hob3 OS=Schizosaccharomyces pombe (strain 972 / ATCC 24843) GN=hob3 PE=1 SV=1	EWLKSSHPDVYDK	4		sp|O42929|DENR_SCHPO	Translation machinery-associated protein 22 OS=Schizosaccharomyces pombe (strain 972 / ATCC 24843) GN=tma22 PE=3 SV=1	0.5430
5319	855.21265	4	0.1432	1.00	8.29	KTTSEHLR	1		sp|Q09891|ATCX_SCHPO	Putative phospholipid-transporting ATPase C24B11.12c OS=Schizosaccharomyces pombe (strain 972 / ATCC 24843) GN=SPAC24B11.12c PE=3 SV=1	GGQVISFLTESLTKYAGDPVAR	14		sp|Q9Y705|ALP4_SCHPO	Spindle pole body component alp4 OS=Schizosaccharomyces pombe (strain 972 / ATCC 24843) GN=alp4 PE=1 SV=1	0.5447
2404	556.0651	5	0.1432	1.00	-1.41	MENYQKVEK	6		sp|P04551|CDK1_SCHPO	Cyclin-dependent kinase 1 OS=Schizosaccharomyces pombe (strain 972 / ATCC 24843) GN=cdc2 PE=1 SV=1	MSSSDSDSVSLSIR	1		sp|P07799|TOP1_SCHPO	DNA topoisomerase 1 OS=Schizosaccharomyces pombe (strain 972 / ATCC 24843) GN=top1 PE=1 SV=2	0.5447
1012	545.67725	5	0.1431	1.00	-0.09	LNKEVEDQK	3		sp|Q10059|CDC12_SCHPO	Cell division control protein 12 OS=Schizosaccharomyces pombe (strain 972 / ATCC 24843) GN=cdc12 PE=1 SV=1	YHANEGKNAEPVR	7		sp|Q9HDV6|MOR2_SCHPO	Cell polarity protein mor2 OS=Schizosaccharomyces pombe (strain 972 / ATCC 24843) GN=mor2 PE=4 SV=1	0.5447
7495	933.3207	5	0.1431	0.90	2.20	KLLLLLK	1		sp|Q9HDX9|SYEM_SCHPO	Glutamate--tRNA ligase; mitochondrial OS=Schizosaccharomyces pombe (strain 972 / ATCC 24843) GN=mse1 PE=3 SV=1	YVAGVQQKYTQSGGVRPFGVSTLIAGFDVGDNTPR	8		sp|Q10329|PSA4_SCHPO	Probable proteasome subunit alpha type-4 OS=Schizosaccharomyces pombe (strain 972 / ATCC 24843) GN=pre6 PE=3 SV=1	0.5447
8432	993.77185	4	0.1431	0.97	-0.43	KVTIIPEESVSSMLK	1		sp|Q7Z9I2|YCP9_SCHPO	Uncharacterized oxidoreductase C663.09c OS=Schizosaccharomyces pombe (strain 972 / ATCC 24843) GN=SPCC663.09c PE=3 SV=1	GSFKAMVFGQLFADHFFPK	4		sp|Q9UTK6|YKR3_SCHPO	G-patch domain-containing protein C1486.03 OS=Schizosaccharomyces pombe (strain 972 / ATCC 24843) GN=SPAC1486.03c PE=3 SV=1	0.5447
6753	820.919	4	0.1431	1.00	-0.37	QYAKHVLPSFSDK	4		sp|Q9P6P1|TLG2_SCHPO	t-SNARE affecting a late Golgi compartment protein 2 OS=Schizosaccharomyces pombe (strain 972 / ATCC 24843) GN=tlg2 PE=3 SV=1	KAGYCGEEINELIK	1	57.02146@C;	sp|P17937|RL7A_SCHPO	60S ribosomal protein L7-A OS=Schizosaccharomyces pombe (strain 972 / ATCC 24843) GN=rpl7a PE=3 SV=1	0.5447
6838	665.3566	4	0.1431	1.00	-9.65	KSVSLK	1		tr|Q9T654|Q9T654_SCHPM	Cox1I1a maturase (Fragment) OS=Schizosaccharomyces pombe GN=cox1I1a PE=4 SV=1	NKHSEISAQSSSSLGVTK	2		sp|O74808|CLR1_SCHPO	Cryptic loci regulator protein 1 OS=Schizosaccharomyces pombe (strain 972 / ATCC 24843) GN=clr1 PE=1 SV=1	0.5447
10522	1209.5974	3	0.1431	1.00	-9.83	KYWPDFCK	1	57.02146@C;	sp|O42918|AMY4_SCHPO	Alpha-amylase 4 OS=Schizosaccharomyces pombe (strain 972 / ATCC 24843) GN=meu7 PE=1 SV=1	FSFLFAPMCHPTLKNVAPIR	14	57.02146@C;	sp|O60122|TRPD_SCHPO	Anthranilate phosphoribosyltransferase OS=Schizosaccharomyces pombe (strain 972 / ATCC 24843) GN=trp4 PE=3 SV=1	0.5447
3169	716.8049	4	0.1430	0.97	-5.46	MEEYETDIK	1		sp|O74503|UAF30_SCHPO	Upstream activation factor subunit spp27 OS=Schizosaccharomyces pombe (strain 972 / ATCC 24843) GN=spp27 PE=1 SV=1	SASSSEKGSDEDNEK	7		sp|P87235|RHP42_SCHPO	DNA repair protein rhp42 OS=Schizosaccharomyces pombe (strain 972 / ATCC 24843) GN=rhp42 PE=3 SV=1	0.5447
2352	648.60315	4	0.1429	1.00	9.80	EVLSKSSK	5		sp|O94488|MBO1_SCHPO	Microtubule organizer protein 1 OS=Schizosaccharomyces pombe (strain 972 / ATCC 24843) GN=mbo1 PE=1 SV=1	KTDILDPTSSDSAVK	1		sp|O13620|MRD1_SCHPO	Multiple RNA-binding domain-containing protein 1 OS=Schizosaccharomyces pombe (strain 972 / ATCC 24843) GN=mrd1 PE=3 SV=1	0.5465
9250	912.7182	4	0.1429	0.98	7.30	KTSSVYLFVK	1		sp|Q9C0Z4|DOP1_SCHPO	Protein dopey OS=Schizosaccharomyces pombe (strain 972 / ATCC 24843) GN=SPAPB21F2.02 PE=1 SV=1	LNTFDEPVESSEDEFVPKEK	18		sp|O94451|PLI1_SCHPO	E3 SUMO-protein ligase pli1 OS=Schizosaccharomyces pombe (strain 972 / ATCC 24843) GN=pli1 PE=1 SV=3	0.5465
6593	949.6835	4	0.1429	0.95	-2.70	KAQEFNDYDLQNR	1		sp|O13693|YDYE_SCHPO	Uncharacterized protein C11E3.14 OS=Schizosaccharomyces pombe (strain 972 / ATCC 24843) GN=SPAC11E3.14 PE=2 SV=1	MDVMNVPVDSERDNPGDK	1		sp|O74755|PST3_SCHPO	Paired amphipathic helix protein pst3 OS=Schizosaccharomyces pombe (strain 972 / ATCC 24843) GN=pst3 PE=3 SV=1	0.5465
6339	1080.7906	4	0.1429	0.99	-2.49	VKADASAVEAFR	2		sp|O60101|PGK_SCHPO	Phosphoglycerate kinase OS=Schizosaccharomyces pombe (strain 972 / ATCC 24843) GN=pgk1 PE=1 SV=1	KNDAAFLNESLENSFEFLMQLYAPK	1		sp|Q09787|YA99_SCHPO	Uncharacterized protein C13G6.09 OS=Schizosaccharomyces pombe (strain 972 / ATCC 24843) GN=SPAC13G6.09 PE=4 SV=1	0.5465
3394	758.9907	5	0.1428	0.99	-5.80	LEADIQEMAQKSR	11		sp|Q9UTJ8|RAD50_SCHPO	DNA repair protein rad50 OS=Schizosaccharomyces pombe (strain 972 / ATCC 24843) GN=rad50 PE=1 SV=3	LHQACQHLAKLHPSEIPR	10	57.02146@C;	sp|Q10159|MYH1_SCHPO	A/G-specific adenine DNA glycosylase OS=Schizosaccharomyces pombe (strain 972 / ATCC 24843) GN=myh1 PE=1 SV=1	0.5465
8474	796.0276	5	0.1428	1.00	1.90	GKSLNTNIDLVLNNAEK	2		sp|Q9USY1|YOW5_SCHPO	Pseudouridine-metabolizing bifunctional protein C1861.05 OS=Schizosaccharomyces pombe (strain 972 / ATCC 24843) GN=SPBC1861.05 PE=3 SV=1	SWIQHLDEGNKSEVILK	11		sp|Q09804|URB2_SCHPO	Probable nucleolar pre-ribosomal-associated protein 2 OS=Schizosaccharomyces pombe (strain 972 / ATCC 24843) GN=urb2 PE=3 SV=2	0.5465
5336	801.43164	5	0.1428	0.98	6.65	KPKFPYQYFPYMK	1		sp|Q6LA55|YF49_SCHPO	UPF0648 protein C3H5.09c OS=Schizosaccharomyces pombe (strain 972 / ATCC 24843) GN=SPAC3H5.09c PE=3 SV=2	KEVVNLSSSVALSGKPANNSK	1		sp|O13924|HASP_SCHPO	Serine/threonine-protein kinase haspin homolog hrk1 OS=Schizosaccharomyces pombe (strain 972 / ATCC 24843) GN=hrk1 PE=1 SV=1	0.5465
4038	1057.123	3	0.1428	0.94	-10.33	SKYFSGEGMTK	2		sp|O94627|RNH2B_SCHPO	Ribonuclease H2 subunit B OS=Schizosaccharomyces pombe (strain 972 / ATCC 24843) GN=rnh202 PE=3 SV=1	MSYRDNEYSGNYNGK	1		sp|P24782|DBP2_SCHPO	ATP-dependent RNA helicase dbp2 OS=Schizosaccharomyces pombe (strain 972 / ATCC 24843) GN=dbp2 PE=2 SV=2	0.5465
3373	735.17224	5	0.1427	0.98	-4.46	LIVWDVFNEYKPR	11		sp|O94527|IQW1_SCHPO	WD repeat protein iqw1 OS=Schizosaccharomyces pombe (strain 972 / ATCC 24843) GN=iqw1 PE=1 SV=1	FDAYASGNKSAINDNLR	9		sp|Q9USX1|APE1_SCHPO	Aminopeptidase 1 OS=Schizosaccharomyces pombe (strain 972 / ATCC 24843) GN=ape1 PE=3 SV=1	0.5465
3398	670.8232	4	0.1427	1.00	-3.55	SSKEGPEEEK	3		sp|Q1MTR4|CTI6_SCHPO	Putative histone deacetylase complex subunit cti6 OS=Schizosaccharomyces pombe (strain 972 / ATCC 24843) GN=cti6 PE=1 SV=1	FMKDIGLWNGDK	3		sp|Q09828|SYLM_SCHPO	Putative leucine--tRNA ligase; mitochondrial OS=Schizosaccharomyces pombe (strain 972 / ATCC 24843) GN=SPAC4G8.09 PE=3 SV=1	0.5465
2626	573.10876	4	0.1426	0.99	10.46	KSLLLER	1		sp|Q9P7V6|VPS33_SCHPO	Vacuolar protein sorting-associated protein 33 OS=Schizosaccharomyces pombe (strain 972 / ATCC 24843) GN=vps33 PE=3 SV=1	GEPTILLGIPKR	11		sp|Q9UTN3|CID14_SCHPO	Poly(A) RNA polymerase cid14 OS=Schizosaccharomyces pombe (strain 972 / ATCC 24843) GN=cid14 PE=1 SV=2	0.5581
8084	841.16895	4	0.1426	0.99	0.80	KDSGPGDGLEVNK	1		sp|Q9UTR5|RGF2_SCHPO	Rho1 guanine nucleotide exchange factor 2 OS=Schizosaccharomyces pombe (strain 972 / ATCC 24843) GN=rgf2 PE=1 SV=1	GFYYDGVPPHTGMKLAR	14		sp|Q10341|CYS2_SCHPO	Probable serine-O-acetyltransferase cys2 OS=Schizosaccharomyces pombe (strain 972 / ATCC 24843) GN=cys2 PE=1 SV=1	0.5581
[truncated: 584 more rows]
