# Supplementary material for: ECL: an exhaustive search tool for the identification of cross-linked peptides using whole database
Source: BMC Bioinformatics. 2016 May 20;17:217. doi: 10.1186/s12859-016-1073-y (PMC4874008; doi:10.1186/s12859-016-1073-y)
Supplement: Additional file 2 — Detailed results of synthetic peptides and 26S Proteasome samples. (ZIP 4432 kb) [file 12859_2016_1073_MOESM2_ESM.zip › Detailed_results/Schizosaccharomyces-pombe-database/Kojak/aleitner_M1012_004.perc.inter.txt.xls]

PSMId	score	q-value	posterior_error_prob	peptide	proteinIds
T-9854-73.41	0.385858	0	1	-.QLIIKEEMMNSIQQAVAK(5)--KNALAK(1).-	>sp|O94488|MBO1_SCHPO_Microtubule_organizer_protein_1_OS=Schizosaccharomyces_pombe_(strain_972_/_ATCC_24843)_GN=mbo1_PE=1_SV=1	>sp|Q9UTM3|RPN5_SCHPO_26S_proteasome_regulatory_subunit_rpn5_OS=Schizosaccharomyces_pombe_(strain_972_/_ATCC_24843)_GN=rpn5a_PE=1_SV=1
T-9399-70.59	0.114683	0	1	-.KVEFGLPDLEGR(1)--SKTLQYFA(2).-	>sp|O14126|PRS6A_SCHPO_26S_protease_regulatory_subunit_6A_OS=Schizosaccharomyces_pombe_(strain_972_/_ATCC_24843)_GN=tbp1_PE=3_SV=1	>sp|O42931|PRS7_SCHPO_26S_protease_regulatory_subunit_7_homolog_OS=Schizosaccharomyces_pombe_(strain_972_/_ATCC_24843)_GN=rpt1_PE=1_SV=2
T-6506-53.05	0.0634141	0	1	-.QIAKFVVSLGER(4)--SAVIKTSTR(5).-	>sp|O14126|PRS6A_SCHPO_26S_protease_regulatory_subunit_6A_OS=Schizosaccharomyces_pombe_(strain_972_/_ATCC_24843)_GN=tbp1_PE=3_SV=1	>sp|O42931|PRS7_SCHPO_26S_protease_regulatory_subunit_7_homolog_OS=Schizosaccharomyces_pombe_(strain_972_/_ATCC_24843)_GN=rpt1_PE=1_SV=2
T-3639-35.49	0	0	1	-.AKAHLSK(2)--YLSK(1).-	>sp|O74988|COX5_SCHPO_Cytochrome_c_oxidase_polypeptide_5,_mitochondrial_OS=Schizosaccharomyces_pombe_(strain_972_/_ATCC_24843)_GN=cox5_PE=3_SV=2	>sp|O94631|MRM1_SCHPO_rRNA_methyltransferase_1,_mitochondrial_OS=Schizosaccharomyces_pombe_(strain_972_/_ATCC_24843)_GN=mrm1_PE=3_SV=1
T-3568-35.01	0	0	1	-.FIVKASSGPR(4)--SAVIKTSTR(5).-	>sp|O14126|PRS6A_SCHPO_26S_protease_regulatory_subunit_6A_OS=Schizosaccharomyces_pombe_(strain_972_/_ATCC_24843)_GN=tbp1_PE=3_SV=1	>sp|O74445|PRS10_SCHPO_Probable_26S_protease_subunit_rpt4_OS=Schizosaccharomyces_pombe_(strain_972_/_ATCC_24843)_GN=rpt4_PE=3_SV=2
T-7814-60.84	-0.153134	1	1	-.TFANLVSSTLYEKR(13)--KQLATSLR(1).-	>sp|Q09720|PSB4_SCHPO_Probable_proteasome_subunit_beta_type-4_OS=Schizosaccharomyces_pombe_(strain_972_/_ATCC_24843)_GN=SPAC31A2.04c_PE=3_SV=1	>sp|Q9Y7T8|PSB3_SCHPO_Probable_proteasome_subunit_beta_type-3_OS=Schizosaccharomyces_pombe_(strain_972_/_ATCC_24843)_GN=pup3_PE=3_SV=1
T-6323-51.97	-0.183717	1	1	-.SEAAEFEYKNGYPMPCDVLAK(9)--KVAQTTYK(1).-	>sp|O94517|PSA1_SCHPO_Probable_proteasome_subunit_alpha_type-1_OS=Schizosaccharomyces_pombe_(strain_972_/_ATCC_24843)_GN=SPBC646.16_PE=3_SV=1	>sp|O94579|PSA2_SCHPO_Probable_proteasome_subunit_alpha_type-2_OS=Schizosaccharomyces_pombe_(strain_972_/_ATCC_24843)_GN=pre8_PE=3_SV=1
T-7375-58.28	-0.22236	1	1	-.GNQKFSSTADYMNMSS(4)--KILFENPDEATK(1).-	>sp|O42931|PRS7_SCHPO_26S_protease_regulatory_subunit_7_homolog_OS=Schizosaccharomyces_pombe_(strain_972_/_ATCC_24843)_GN=rpt1_PE=1_SV=2	>sp|P36612|PRS4_SCHPO_26S_protease_regulatory_subunit_4_homolog_OS=Schizosaccharomyces_pombe_(strain_972_/_ATCC_24843)_GN=mts2_PE=2_SV=1
T-1204-17.60	-0.228695	1	1	-.KYDKTEDDIK(1)--IKENQEK(2).-	>sp|O14126|PRS6A_SCHPO_26S_protease_regulatory_subunit_6A_OS=Schizosaccharomyces_pombe_(strain_972_/_ATCC_24843)_GN=tbp1_PE=3_SV=1	>sp|O74445|PRS10_SCHPO_Probable_26S_protease_subunit_rpt4_OS=Schizosaccharomyces_pombe_(strain_972_/_ATCC_24843)_GN=rpt4_PE=3_SV=2
T-13594-99.19	-0.247814	1	1	-.KSTIAKPTSIVHYSFQGFVR(1)--MSFFKTAVR(1).-	>sp|Q10488|ETR1_SCHPO_Probable_trans-2-enoyl-CoA_reductase,_mitochondrial_OS=Schizosaccharomyces_pombe_(strain_972_/_ATCC_24843)_GN=etr1_PE=3_SV=1	>sp|Q9USR2|UBP10_SCHPO_Probable_mRNA-splicing_protein_ubp10_OS=Schizosaccharomyces_pombe_(strain_972_/_ATCC_24843)_GN=ubp10_PE=3_SV=1
T-1147-17.12	-0.273429	1	1	-.NFSRVLNKR(8)--MKDAATSR(2).-	>decoy_reverse_sp|Q9P7T4|MRC1_SCHPO_Decoy_of_Mediator_of_replication_checkpoint_protein_1_OS=Schizosaccharomyces_pombe_(strain_972_/_ATCC_24843)_GN=mrc1_PE=1_SV=1	>decoy_tr|S6B6U0|S6B6U0_SCHPM_Decoy_of_Mediator_of_replication_checkpoint_1_OS=Schizosaccharomyces_pombe_GN=mrc1_PE=4_SV=1	>sp|Q10073|YAN8_SCHPO_Uncharacterized_CCDC90_family_protein_C3H1.08c,_mitochondrial_OS=Schizosaccharomyces_pombe_(strain_972_/_ATCC_24843)_GN=SPAC3H1.08c_PE=3_SV=1
T-6743-54.47	-0.274224	1	1	-.QNKIEENSTTKNFPHSR(3)--MEAEK(1).-	>sp|O43052|RGA1_SCHPO_Rho-type_GTPase-activating_protein_1_OS=Schizosaccharomyces_pombe_(strain_972_/_ATCC_24843)_GN=rga1_PE=1_SV=1	>sp|Q09851|AYR1_SCHPO_NADPH-dependent_1-acyldihydroxyacetone_phosphate_reductase_OS=Schizosaccharomyces_pombe_(strain_972_/_ATCC_24843)_GN=ayr1_PE=3_SV=2
T-7967-61.70	-0.282869	1	1	-.THAVLVALKR(9)--SNDVDDESK(1).-	>sp|O14250|PSA6_SCHPO_Probable_proteasome_subunit_alpha_type-6_OS=Schizosaccharomyces_pombe_(strain_972_/_ATCC_24843)_GN=SPAC6G10.04c_PE=3_SV=1	>sp|O94446|ESA1_SCHPO_Histone_acetyltransferase_mst1_OS=Schizosaccharomyces_pombe_(strain_972_/_ATCC_24843)_GN=mst1_PE=1_SV=1
T-5172-44.95	-0.29512	1	1	-.VTSKLLEQEESAEK(4)--TFLEKR(5).-	>sp|O94579|PSA2_SCHPO_Probable_proteasome_subunit_alpha_type-2_OS=Schizosaccharomyces_pombe_(strain_972_/_ATCC_24843)_GN=pre8_PE=3_SV=1	>sp|Q09682|PSA3_SCHPO_Probable_proteasome_subunit_alpha_type-3_OS=Schizosaccharomyces_pombe_(strain_972_/_ATCC_24843)_GN=SPAC13C5.01c_PE=3_SV=1
T-6990-55.99	-0.307267	1	1	-.SKGVDGAR(2)--KDVSPWK(1).-	>sp|O13972|GLYD_SCHPO_Probable_serine_hydroxymethyltransferase,_cytosolic_OS=Schizosaccharomyces_pombe_(strain_972_/_ATCC_24843)_GN=SPAC24C9.12c_PE=3_SV=1	>sp|O14337|RM07_SCHPO_Probable_54S_ribosomal_protein_L7,_mitochondrial_OS=Schizosaccharomyces_pombe_(strain_972_/_ATCC_24843)_GN=mrpl7_PE=3_SV=1
T-4166-38.85	-0.33205	1	1	-.VMKSEFQR(3)--DTALEKYK(6).-	>sp|O14126|PRS6A_SCHPO_26S_protease_regulatory_subunit_6A_OS=Schizosaccharomyces_pombe_(strain_972_/_ATCC_24843)_GN=tbp1_PE=3_SV=1	>sp|O74445|PRS10_SCHPO_Probable_26S_protease_subunit_rpt4_OS=Schizosaccharomyces_pombe_(strain_972_/_ATCC_24843)_GN=rpt4_PE=3_SV=2
T-11079-81.31	-0.340092	1	1	-.MPTSGAPSNLDR(1)--NSLTERKK(7).-	>sp|O14018|SYSC_SCHPO_Serine--tRNA_ligase,_cytoplasmic_OS=Schizosaccharomyces_pombe_(strain_972_/_ATCC_24843)_GN=SPAC29A4.15_PE=3_SV=1	>sp|P87136|YDM5_SCHPO_Uncharacterized_protein_C57A7.05_OS=Schizosaccharomyces_pombe_(strain_972_/_ATCC_24843)_GN=SPAC57A7.05_PE=4_SV=1
T-7282-57.71	-0.346213	1	1	-.KGEKYLQR(1)--LLHGLGR(1).-	>sp|O13948|YEH5_SCHPO_Uncharacterized_protein_C23H4.05c_OS=Schizosaccharomyces_pombe_(strain_972_/_ATCC_24843)_GN=SPAC23H4.05c_PE=3_SV=1	>sp|Q9HGL4|TRM6_SCHPO_tRNA_(adenine(58)-N(1))-methyltransferase_non-catalytic_subunit_trm6_OS=Schizosaccharomyces_pombe_(strain_972_/_ATCC_24843)_GN=gcd10_PE=3_SV=1
T-1934-23.54	-0.371462	1	1	-.SSGPIRTLHKGK(1)--VLVKR(4).-	>sp|O74419|YQ52_SCHPO_Uncharacterized_protein_C162.02c_OS=Schizosaccharomyces_pombe_(strain_972_/_ATCC_24843)_GN=SPCC162.02c_PE=2_SV=1	>sp|O74500|NUP60_SCHPO_Nucleoporin_nup60_OS=Schizosaccharomyces_pombe_(strain_972_/_ATCC_24843)_GN=nup60_PE=1_SV=1
T-9834-73.29	-0.371501	1	1	-.QLIIKEEMMNSIQQAVAK(5)--KKGGVR(1).-	>sp|P40381|SWI6_SCHPO_Chromatin-associated_protein_swi6_OS=Schizosaccharomyces_pombe_(strain_972_/_ATCC_24843)_GN=swi6_PE=1_SV=1	>sp|Q9UTM3|RPN5_SCHPO_26S_proteasome_regulatory_subunit_rpn5_OS=Schizosaccharomyces_pombe_(strain_972_/_ATCC_24843)_GN=rpn5a_PE=1_SV=1
T-12516-91.13	-0.374063	1	1	-.QKLGNAEVK(2)--KGSWTGKK(7).-	>sp|P50525|APN1_SCHPO_DNA-(apurinic_or_apyrimidinic_site)_lyase_1_OS=Schizosaccharomyces_pombe_(strain_972_/_ATCC_24843)_GN=apn1_PE=5_SV=3	>sp|Q09909|CWF19_SCHPO_Pre-mRNA-splicing_factor_cwf19_OS=Schizosaccharomyces_pombe_(strain_972_/_ATCC_24843)_GN=cwf19_PE=1_SV=1
T-8148-62.80	-0.390553	1	1	-.KDNPKYPK(5)--LSEKENPK(4).-	>sp|O13683|YDY2_SCHPO_Uncharacterized_protein_C11E3.02c_OS=Schizosaccharomyces_pombe_(strain_972_/_ATCC_24843)_GN=SPAC11E3.02c_PE=3_SV=1	>sp|O60079|UBP12_SCHPO_Probable_ubiquitin_carboxyl-terminal_hydrolase_12_OS=Schizosaccharomyces_pombe_(strain_972_/_ATCC_24843)_GN=ubp12_PE=1_SV=1
T-11902-86.81	-0.402992	1	1	-.AESDLVNDKIR(9)--MGGTINAAIK(1).-	>sp|O13856|YEX2_SCHPO_Uncharacterized_WD_repeat-containing_protein_C1A6.02_OS=Schizosaccharomyces_pombe_(strain_972_/_ATCC_24843)_GN=SPAC1A6.02_PE=3_SV=1	>sp|O74746|SPF31_SCHPO_J_domain-containing_protein_spf31_OS=Schizosaccharomyces_pombe_(strain_972_/_ATCC_24843)_GN=spf31_PE=3_SV=1
T-6090-50.59	-0.411782	1	1	-.ISKQTKSIK(3)--RAKLLNR(3).-	>sp|O14243|SNX4_SCHPO_Sorting_nexin-4_OS=Schizosaccharomyces_pombe_(strain_972_/_ATCC_24843)_GN=snx4_PE=1_SV=3	>sp|Q10250|YD22_SCHPO_Uncharacterized_protein_C56F8.02_OS=Schizosaccharomyces_pombe_(strain_972_/_ATCC_24843)_GN=SPAC56F8.02_PE=4_SV=1
T-9646-72.13	-0.41482	1	1	-.FAPKPMFVGLQDGTPK(4)--NISSSRLSSFSKR(12).-	>sp|O42888|YBN4_SCHPO_Uncharacterized_oxidoreductase_C8E4.04_OS=Schizosaccharomyces_pombe_(strain_972_/_ATCC_24843)_GN=SPBC8E4.04_PE=3_SV=1	>sp|O94288|NOC3_SCHPO_Nucleolar_complex-associated_protein_3_OS=Schizosaccharomyces_pombe_(strain_972_/_ATCC_24843)_GN=noc3_PE=1_SV=1
T-9088-68.56	-0.443158	1	1	-.VLYKAK(4)--MSITQK(1).-	>sp|O94300|YOOH_SCHPO_Putative_xanthine/uracil_permease_C887.17_OS=Schizosaccharomyces_pombe_(strain_972_/_ATCC_24843)_GN=SPBC887.17_PE=3_SV=1	>sp|P87121|TAF2_SCHPO_Transcription_initiation_factor_TFIID_subunit_2_OS=Schizosaccharomyces_pombe_(strain_972_/_ATCC_24843)_GN=taf2_PE=3_SV=3
T-1970-23.79	-0.446951	1	1	-.KVAQTTYKK(1)--AEEKK(1).-	>sp|O13724|ZPR1_SCHPO_Zinc_finger_protein_zpr1_OS=Schizosaccharomyces_pombe_(strain_972_/_ATCC_24843)_GN=zpr1_PE=3_SV=1	>sp|O94579|PSA2_SCHPO_Probable_proteasome_subunit_alpha_type-2_OS=Schizosaccharomyces_pombe_(strain_972_/_ATCC_24843)_GN=pre8_PE=3_SV=1
T-13432-98.05	-0.448794	1	1	-.LQKYQATVMR(3)--FMGIGAKK(7).-	>sp|Q10335|RPN7_SCHPO_Probable_26S_proteasome_regulatory_subunit_rpn7_OS=Schizosaccharomyces_pombe_(strain_972_/_ATCC_24843)_GN=rpn7_PE=2_SV=1	>sp|Q9UT74|LYS4_SCHPO_Homoaconitase,_mitochondrial_OS=Schizosaccharomyces_pombe_(strain_972_/_ATCC_24843)_GN=lys2_PE=3_SV=1
T-7081-56.52	-0.45864	1	1	-.SSQEEGVDKQLR(9)--LVKSQQSAGK(3).-	>sp|O14007|CBF5_SCHPO_H/ACA_ribonucleoprotein_complex_subunit_4_OS=Schizosaccharomyces_pombe_(strain_972_/_ATCC_24843)_GN=cbf5_PE=3_SV=1	>sp|O59773|EAF_SCHPO_Chromatin_modification-related_protein_vid21_OS=Schizosaccharomyces_pombe_(strain_972_/_ATCC_24843)_GN=vid21_PE=1_SV=2
T-12987-94.64	-0.471662	1	1	-.DFNNIPLATIKSSDDK(11)--QKVTEDDK(2).-	>sp|P87110|ITR2_SCHPO_Myo-inositol_transporter_2_OS=Schizosaccharomyces_pombe_(strain_972_/_ATCC_24843)_GN=itr2_PE=2_SV=1	>sp|Q9P5N0|ABC3_SCHPO_ATP-binding_cassette_transporter_abc3_OS=Schizosaccharomyces_pombe_(strain_972_/_ATCC_24843)_GN=abc3_PE=2_SV=1
T-7741-60.44	-0.474055	1	1	-.KIIIDQVPK(1)--QPKQK(3).-	>sp|Q09748|DNM1_SCHPO_Dynamin-related_protein_dnm1_OS=Schizosaccharomyces_pombe_(strain_972_/_ATCC_24843)_GN=dnm1_PE=3_SV=1	>sp|Q11119|UBP14_SCHPO_Ubiquitin_carboxyl-terminal_hydrolase_14_OS=Schizosaccharomyces_pombe_(strain_972_/_ATCC_24843)_GN=ubp14_PE=1_SV=2
T-2696-29.05	-0.475327	1	1	-.KEDEVNEVR(1)--KARLVNSAR(1).-	>sp|Q9P6Q1|YKC9_SCHPO_UPF0001_protein_C644.09_OS=Schizosaccharomyces_pombe_(strain_972_/_ATCC_24843)_GN=SPAC644.09_PE=3_SV=1	>sp|Q9US10|YK68_SCHPO_Uncharacterized_membrane_protein_C6F6.13c_OS=Schizosaccharomyces_pombe_(strain_972_/_ATCC_24843)_GN=SPAC607.08c_PE=3_SV=1
T-7079-56.52	-0.485172	1	1	-.KTCTDTEIKK(1)--KHQADACIVR(1).-	>sp|O13633|YNF5_SCHPO_Uncharacterized_J_domain-containing_protein_C17A3.05c_OS=Schizosaccharomyces_pombe_(strain_972_/_ATCC_24843)_GN=pi041_PE=1_SV=1	>sp|Q09760|CUL3_SCHPO_Cullin-3_OS=Schizosaccharomyces_pombe_(strain_972_/_ATCC_24843)_GN=cul3_PE=1_SV=2
T-6594-53.55	-0.48893	1	1	-.MSEIRLIR(1)--MPTSPR(1).-	>sp|O59757|SPC7_SCHPO_Kinetochore_protein_spc7_OS=Schizosaccharomyces_pombe_(strain_972_/_ATCC_24843)_GN=spc7_PE=1_SV=1	>sp|Q65ZA6|CTF8_SCHPO_Chromosome_transmission_fidelity_protein_8_OS=Schizosaccharomyces_pombe_(strain_972_/_ATCC_24843)_GN=ctf8_PE=1_SV=1
T-12536-91.30	-0.490356	1	1	-.DPIR(1)--MSPK(1).-	>sp|O13810|PROB_SCHPO_Probable_glutamate_5-kinase_OS=Schizosaccharomyces_pombe_(strain_972_/_ATCC_24843)_GN=SPAC17H9.13c_PE=3_SV=1	>sp|O60016|CLR4_SCHPO_Histone-lysine_N-methyltransferase,_H3_lysine-9_specific_OS=Schizosaccharomyces_pombe_(strain_972_/_ATCC_24843)_GN=clr4_PE=1_SV=2	>sp|O94596|YC86_SCHPO_Putative_uncharacterized_membrane_protein_C622.06c_OS=Schizosaccharomyces_pombe_(strain_972_/_ATCC_24843)_GN=SPCC622.06c_PE=4_SV=1	>sp|Q9Y7M7|MDL1_SCHPO_ATP-dependent_permease_MDL1,_mitochondrial_OS=Schizosaccharomyces_pombe_(strain_972_/_ATCC_24843)_GN=mdl1_PE=3_SV=1
T-9706-72.51	-0.491146	1	1	-.KNVAK(1)--SSSFK(1).-	>sp|Q10106|UTP11_SCHPO_Probable_U3_small_nucleolar_RNA-associated_protein_11_OS=Schizosaccharomyces_pombe_(strain_972_/_ATCC_24843)_GN=SPAC18G6.06_PE=3_SV=1	>sp|Q9UU81|AP1G1_SCHPO_AP-1_complex_subunit_gamma-1_OS=Schizosaccharomyces_pombe_(strain_972_/_ATCC_24843)_GN=apl4_PE=3_SV=1
T-10052-74.58	-0.493682	1	1	-.LFSGMDKIYS(7)--KGAVPYEK(1).-	>sp|O74340|DCA13_SCHPO_Protein_sof1_OS=Schizosaccharomyces_pombe_(strain_972_/_ATCC_24843)_GN=sof1_PE=3_SV=1	>sp|Q1MTR7|YBPE_SCHPO_Uncharacterized_oxidoreductase_C16H5.14c_OS=Schizosaccharomyces_pombe_(strain_972_/_ATCC_24843)_GN=SPBC16H5.14c_PE=3_SV=1
T-9709-72.53	-0.494976	1	1	-.SLQERKQK(6)--MLIVNR(1).-	>sp|O74400|YOCE_SCHPO_Uncharacterized_RNA-binding_protein_C4F6.14_OS=Schizosaccharomyces_pombe_(strain_972_/_ATCC_24843)_GN=SPBC4F6.14_PE=1_SV=1	>sp|O94583|YQ7B_SCHPO_Uncharacterized_protein_C1442.11c_OS=Schizosaccharomyces_pombe_(strain_972_/_ATCC_24843)_GN=SPCC1442.11c_PE=4_SV=1
T-9319-70.08	-0.497043	1	1	-.DSPLFSKLYSK(7)--SSEITEGDLQK(1).-	>sp|Q09140|UGGG_SCHPO_UDP-glucose:glycoprotein_glucosyltransferase_OS=Schizosaccharomyces_pombe_(strain_972_/_ATCC_24843)_GN=gpt1_PE=1_SV=2	>sp|Q9USY8|YBPF_SCHPO_Uncharacterized_protein_C16H5.15_OS=Schizosaccharomyces_pombe_(strain_972_/_ATCC_24843)_GN=SPBC16H5.15_PE=4_SV=1
T-1304-18.49	-0.501661	1	1	-.MIMSSQQEKK(1)--NCEALEKEK(7).-	>sp|O74424|NU211_SCHPO_Nucleoporin_nup211_OS=Schizosaccharomyces_pombe_(strain_972_/_ATCC_24843)_GN=nup211_PE=1_SV=1	>sp|Q10132|IDI1_SCHPO_Isopentenyl-diphosphate_Delta-isomerase_OS=Schizosaccharomyces_pombe_(strain_972_/_ATCC_24843)_GN=idi1_PE=2_SV=2
T-7727-60.36	-0.501965	1	1	-.WKESIARVVK(2)--MLSANMLRR(1).-	>sp|O59816|ODP2_SCHPO_Dihydrolipoyllysine-residue_acetyltransferase_component_of_pyruvate_dehydrogenase_complex,_mitochondrial_OS=Schizosaccharomyces_pombe_(strain_972_/_ATCC_24843)_GN=lat1_PE=3_SV=1	>sp|Q9P7S1|YIFC_SCHPO_PDZ_domain-containing_protein_C23G3.12c_OS=Schizosaccharomyces_pombe_(strain_972_/_ATCC_24843)_GN=SPAC23G3.12c_PE=2_SV=1
T-9692-72.42	-0.511643	1	1	-.KANAYSK(1)--ATDKK(4).-	>sp|Q7LKZ7|BPH1_SCHPO_Beige_protein_homolog_1_OS=Schizosaccharomyces_pombe_(strain_972_/_ATCC_24843)_GN=lvs1_PE=1_SV=2	>sp|Q9Y7J6|PPK21_SCHPO_Serine/threonine-protein_kinase_ppk21_OS=Schizosaccharomyces_pombe_(strain_972_/_ATCC_24843)_GN=ppk21_PE=1_SV=3
T-6630-53.76	-0.511748	1	1	-.NEQGKISKR(8)--ADPGLR(1).-	>sp|O94619|ADN2_SCHPO_Adhesion_defective_protein_2_OS=Schizosaccharomyces_pombe_(strain_972_/_ATCC_24843)_GN=adn2_PE=1_SV=1	>sp|Q9URZ1|PIMT_SCHPO_Probable_protein-L-isoaspartate_O-methyltransferase_OS=Schizosaccharomyces_pombe_(strain_972_/_ATCC_24843)_GN=pcm2_PE=3_SV=1
T-3228-32.84	-0.527341	1	1	-.TGTSFYTSVLR(1)--KDSNEPK(1).-	>sp|O42904|PRP31_SCHPO_Pre-mRNA-processing_factor_31_OS=Schizosaccharomyces_pombe_(strain_972_/_ATCC_24843)_GN=prp31_PE=3_SV=1	>sp|O94634|THDH_SCHPO_Threonine_dehydratase,_mitochondrial_OS=Schizosaccharomyces_pombe_(strain_972_/_ATCC_24843)_GN=SPBC1677.03c_PE=3_SV=1
T-2465-27.41	-0.534435	1	1	-.KATRFYR(1)--DLQR(1).-	>sp|O94472|PBN1_SCHPO_Protein_pbn1_OS=Schizosaccharomyces_pombe_(strain_972_/_ATCC_24843)_GN=pbn1_PE=3_SV=1	>sp|Q10180|MU113_SCHPO_Meiotically_up-regulated_gene_113_protein_OS=Schizosaccharomyces_pombe_(strain_972_/_ATCC_24843)_GN=mug113_PE=1_SV=1
T-7424-58.59	-0.538902	1	1	-.SLQEQLASKK(9)--NNLVK(1).-	>sp|O74424|NU211_SCHPO_Nucleoporin_nup211_OS=Schizosaccharomyces_pombe_(strain_972_/_ATCC_24843)_GN=nup211_PE=1_SV=1	>sp|Q9P7T6|YIW4_SCHPO_UPF0160_protein_C694.04c_OS=Schizosaccharomyces_pombe_(strain_972_/_ATCC_24843)_GN=SPAC694.04c_PE=3_SV=1	>tr|S6BME0|S6BME0_SCHPM_Conserved_eukaryotic_protein_OS=Schizosaccharomyces_pombe_PE=4_SV=1
T-5469-46.70	-0.539836	1	1	-.LQLKPPTSVQIK(4)--DNEKKAMLMR(5).-	>sp|O43082|RR14C_SCHPO_Ribosomal_RNA-processing_protein_14-C_OS=Schizosaccharomyces_pombe_(strain_972_/_ATCC_24843)_GN=rrp14c_PE=1_SV=1	>sp|Q9HDY4|YK16_SCHPO_Putative_ATP-dependent_RNA_helicase_PB1A10.06c_OS=Schizosaccharomyces_pombe_(strain_972_/_ATCC_24843)_GN=SPAPB1A10.06c_PE=3_SV=1
T-10711-78.90	-0.544466	1	1	-.SESSVNADTPK(1)--KCLETSKR(1).-	>sp|O59698|YN41_SCHPO_Uncharacterized_transporter_C36.01c_OS=Schizosaccharomyces_pombe_(strain_972_/_ATCC_24843)_GN=SPBC36.01c_PE=1_SV=1	>sp|O60106|YOXA_SCHPO_LON_peptidase_N-terminal_domain_and_RING_finger_protein_C14F5.10c_OS=Schizosaccharomyces_pombe_(strain_972_/_ATCC_24843)_GN=SPBC14F5.10c_PE=3_SV=1
T-2102-24.76	-0.550648	1	1	-.EKKETLEK(3)--QFLKQ(4).-	>sp|O13802|EBP2_SCHPO_Probable_rRNA-processing_protein_ebp2_OS=Schizosaccharomyces_pombe_(strain_972_/_ATCC_24843)_GN=ebp2_PE=1_SV=1	>sp|Q10423|CCE1_SCHPO_Cruciform_cutting_endonuclease_1,_mitochondrial_OS=Schizosaccharomyces_pombe_(strain_972_/_ATCC_24843)_GN=cce1_PE=1_SV=1
T-11387-83.35	-0.551055	1	1	-.KQEAPLSLGK(1)--MLSRAGK(1).-	>sp|O94403|YQFB_SCHPO_Uncharacterized_RNA-binding_protein_C126.11c_OS=Schizosaccharomyces_pombe_(strain_972_/_ATCC_24843)_GN=SPCC126.11c_PE=3_SV=1	>sp|Q9P7L4|YOS9_SCHPO_Uncharacterized_hydrolase_C21C3.09c_OS=Schizosaccharomyces_pombe_(strain_972_/_ATCC_24843)_GN=SPBC21C3.09c_PE=3_SV=1
T-4090-38.35	-0.553573	1	1	-.LKNWEAQRNK(2)--SVKETASKK(8).-	>sp|P41891|GAR2_SCHPO_Protein_gar2_OS=Schizosaccharomyces_pombe_(strain_972_/_ATCC_24843)_GN=gar2_PE=1_SV=2	>tr|O14380|O14380_SCHPM_Putative_uncharacterized_protein_(Fragment)_OS=Schizosaccharomyces_pombe_PE=2_SV=1
T-2646-28.72	-0.558434	1	1	-.SKNHTNHNQNK(2)--KIYDTDIK(1).-	>sp|Q92366|RL29_SCHPO_60S_ribosomal_protein_L29_OS=Schizosaccharomyces_pombe_(strain_972_/_ATCC_24843)_GN=rpl29_PE=3_SV=3	>sp|Q9UUE2|CSX2_SCHPO_Protein_csx2_OS=Schizosaccharomyces_pombe_(strain_972_/_ATCC_24843)_GN=csx2_PE=1_SV=1
T-1518-20.21	-0.568067	1	1	-.KESVASKK(7)--KDIVQK(1).-	>sp|Q9P7W9|RNP1_SCHPO_Probable_ribonuclease_P_protein_subunit_1_OS=Schizosaccharomyces_pombe_(strain_972_/_ATCC_24843)_GN=SPBC1703.01c_PE=3_SV=2	>sp|Q9Y7U4|NSE3_SCHPO_Non-structural_maintenance_of_chromosome_element_3_OS=Schizosaccharomyces_pombe_(strain_972_/_ATCC_24843)_GN=nse3_PE=1_SV=1
T-10550-77.84	-0.569962	1	1	-.KHGDLPFINK(1)--TFPNVK(1).-	>sp|O74860|YQ9A_SCHPO_Putative_pyridoxal_kinase_C18.10_OS=Schizosaccharomyces_pombe_(strain_972_/_ATCC_24843)_GN=SPCC18.10_PE=3_SV=1	>sp|Q9UTK4|NU189_SCHPO_Nucleoporin_nup189_OS=Schizosaccharomyces_pombe_(strain_972_/_ATCC_24843)_GN=nup189_PE=1_SV=1
T-4611-41.55	-0.573244	1	1	-.KIYNEYPPTK(1)--YKVNLYK(2).-	>sp|O94579|PSA2_SCHPO_Probable_proteasome_subunit_alpha_type-2_OS=Schizosaccharomyces_pombe_(strain_972_/_ATCC_24843)_GN=pre8_PE=3_SV=1	>sp|Q9Y7T8|PSB3_SCHPO_Probable_proteasome_subunit_beta_type-3_OS=Schizosaccharomyces_pombe_(strain_972_/_ATCC_24843)_GN=pup3_PE=3_SV=1
T-6808-54.87	-0.574096	1	1	-.FNLKYNPIGESR(4)--MVLLDKLLSR(6).-	>sp|O14139|HRP3_SCHPO_Chromodomain_helicase_hrp3_OS=Schizosaccharomyces_pombe_(strain_972_/_ATCC_24843)_GN=hrp3_PE=1_SV=1	>sp|P50998|AMPD_SCHPO_AMP_deaminase_OS=Schizosaccharomyces_pombe_(strain_972_/_ATCC_24843)_GN=ada1_PE=1_SV=3
T-8476-64.87	-0.575133	1	1	-.KMIQIDEANITK(1)--DDEGAR(1).-	>sp|O94437|YFI3_SCHPO_Abhydrolase_domain-containing_protein_C22H12.03_OS=Schizosaccharomyces_pombe_(strain_972_/_ATCC_24843)_GN=SPAC22H12.03_PE=3_SV=1	>sp|O94684|TFB3_SCHPO_RNA_polymerase_II_transcription_factor_B_subunit_3_OS=Schizosaccharomyces_pombe_(strain_972_/_ATCC_24843)_GN=pmh1_PE=1_SV=1
T-7433-58.65	-0.575335	1	1	-.VYELFLDQKR(9)--KPLFIESK(1).-	>sp|O14147|CHL1_SCHPO_ATP-dependent_RNA_helicase_chl1_OS=Schizosaccharomyces_pombe_(strain_972_/_ATCC_24843)_GN=chl1_PE=3_SV=1	>sp|O94692|RUVB2_SCHPO_RuvB-like_helicase_2_OS=Schizosaccharomyces_pombe_(strain_972_/_ATCC_24843)_GN=rvb2_PE=1_SV=1
T-1874-23.07	-0.576258	1	1	-.KHLDAEVQK(1)--KCPKK(1).-	>sp|O74309|SLM9_SCHPO_Histone_transcription_regulator_slm9_OS=Schizosaccharomyces_pombe_(strain_972_/_ATCC_24843)_GN=slm9_PE=1_SV=1	>sp|P41878|RPN11_SCHPO_26S_proteasome_regulatory_subunit_rpn11_OS=Schizosaccharomyces_pombe_(strain_972_/_ATCC_24843)_GN=rpn11_PE=1_SV=2
T-7076-56.50	-0.582503	1	1	-.ELLKPSASVALQR(4)--AACIKR(5).-	>sp|O74894|PRS6B_SCHPO_26S_protease_regulatory_subunit_6B_homolog_OS=Schizosaccharomyces_pombe_(strain_972_/_ATCC_24843)_GN=rpt3_PE=3_SV=1	>sp|Q09763|GEF1_SCHPO_Rho_guanine_nucleotide_exchange_factor_gef1_OS=Schizosaccharomyces_pombe_(strain_972_/_ATCC_24843)_GN=gef1_PE=1_SV=1
T-6377-52.29	-0.583704	1	1	-.AHKIQLARLQR(3)--KDTPTR(1).-	>sp|O94421|SNF22_SCHPO_SWI/SNF_chromatin-remodeling_complex_subunit_snf22_OS=Schizosaccharomyces_pombe_(strain_972_/_ATCC_24843)_GN=snf22_PE=1_SV=2	>sp|Q10362|SET3_SCHPO_SET_domain-containing_protein_3_OS=Schizosaccharomyces_pombe_(strain_972_/_ATCC_24843)_GN=set3_PE=1_SV=1
T-10302-76.21	-0.584304	1	1	-.KPAEEIKXFK(1)--KYEKEK(4).-	>decoy_tr|A8DNH7|A8DNH7_SCHPM_Decoy_of_Translation_elongation_factor_1-alpha_(Fragment)_OS=Schizosaccharomyces_pombe_PE=4_SV=1	>decoy_tr|A9QAE1|A9QAE1_SCHPM_Decoy_of_Translation_elongation_factor_1-alpha_(Fragment)_OS=Schizosaccharomyces_pombe_PE=4_SV=1	>decoy_tr|A9QGZ7|A9QGZ7_SCHPM_Decoy_of_Translation_elongation_factor_1-alpha_(Fragment)_OS=Schizosaccharomyces_pombe_PE=4_SV=1	>sp|Q09897|CHR3_SCHPO_Chitin_synthase_regulatory_factor_3_OS=Schizosaccharomyces_pombe_(strain_972_/_ATCC_24843)_GN=chr3_PE=1_SV=1
T-12405-90.29	-0.585177	1	1	-.KQLIEDDLSNR(1)--LSRR(1).-	>sp|O42862|ATG14_SCHPO_Autophagy-related_protein_14_OS=Schizosaccharomyces_pombe_(strain_972_/_ATCC_24843)_GN=atg14_PE=1_SV=1	>sp|O74826|COQ7_SCHPO_Ubiquinone_biosynthesis_protein_coq7_OS=Schizosaccharomyces_pombe_(strain_972_/_ATCC_24843)_GN=coq7_PE=3_SV=1
T-13250-96.67	-0.585461	1	1	-.LSIWGVKFIDK(7)--IAAVEKDAVPR(1).-	>sp|O42996|YBC5_SCHPO_Uncharacterized_WD_repeat-containing_protein_C27B12.05_OS=Schizosaccharomyces_pombe_(strain_972_/_ATCC_24843)_GN=pi073_PE=3_SV=2	>sp|Q9HDX1|YKN4_SCHPO_Uncharacterized_transcriptional_regulatory_protein_PB1A11.04c_OS=Schizosaccharomyces_pombe_(strain_972_/_ATCC_24843)_GN=SPAPB1A11.04c_PE=3_SV=1
T-613-12.04	-0.589887	1	1	-.RVAEAKQK(6)--NNILQKK(6).-	>sp|P05752|RS6A_SCHPO_40S_ribosomal_protein_S6-A_OS=Schizosaccharomyces_pombe_(strain_972_/_ATCC_24843)_GN=rps6a_PE=1_SV=2	>sp|Q9C0Z7|RS6B_SCHPO_40S_ribosomal_protein_S6-B_OS=Schizosaccharomyces_pombe_(strain_972_/_ATCC_24843)_GN=rps6b_PE=1_SV=1	>sp|Q9Y7K5|YGI3_SCHPO_Uncharacterized_WD_repeat-containing_protein_C2A9.03_OS=Schizosaccharomyces_pombe_(strain_972_/_ATCC_24843)_GN=SPBC2A9.03_PE=3_SV=2
T-6391-52.37	-0.593372	1	1	-.KDPNTPKR(1)--KLEAQGAK(1).-	>sp|G2TRP6|COA6_SCHPO_Cytochrome_c_oxidase_subunit_6B-like_protein_new16_OS=Schizosaccharomyces_pombe_(strain_972_/_ATCC_24843)_GN=new16_PE=2_SV=1	>sp|P87057|NHP6_SCHPO_Non-histone_chromosomal_protein_6_OS=Schizosaccharomyces_pombe_(strain_972_/_ATCC_24843)_GN=nhp6_PE=3_SV=1
T-10280-76.06	-0.596391	1	1	-.NSNK(4)--CNR(1).-	>decoy_reverse_sp|Q9USQ6|SYJ2_SCHPO_Decoy_of_Inositol-1,4,5-trisphosphate_5-phosphatase_2_OS=Schizosaccharomyces_pombe_(strain_972_/_ATCC_24843)_GN=syj2_PE=2_SV=1	>sp|Q9HDY7|YK12_SCHPO_Uncharacterized_protein_PB1A10.02_OS=Schizosaccharomyces_pombe_(strain_972_/_ATCC_24843)_GN=SPAPB1A10.02_PE=4_SV=1	>sp|Q9USQ6|SYJ2_SCHPO_Inositol-1,4,5-trisphosphate_5-phosphatase_2_OS=Schizosaccharomyces_pombe_(strain_972_/_ATCC_24843)_GN=syj2_PE=2_SV=1
T-12862-93.72	-0.597983	1	1	-.RPRSMTAPKGGAR(9)--MQTEQPPK(1).-	>sp|P78954|IF4E1_SCHPO_Eukaryotic_translation_initiation_factor_4E-1_OS=Schizosaccharomyces_pombe_(strain_972_/_ATCC_24843)_GN=tif451_PE=3_SV=1	>sp|Q9HGP4|YK82_SCHPO_Bromodomain-containing_protein_C631.02_OS=Schizosaccharomyces_pombe_(strain_972_/_ATCC_24843)_GN=SPAC631.02_PE=1_SV=3
T-5480-46.76	-0.605048	1	1	-.ELLKPSASVALQR(4)--IQYVGKQDPK(6).-	>sp|O74894|PRS6B_SCHPO_26S_protease_regulatory_subunit_6B_homolog_OS=Schizosaccharomyces_pombe_(strain_972_/_ATCC_24843)_GN=rpt3_PE=3_SV=1	>sp|P41878|RPN11_SCHPO_26S_proteasome_regulatory_subunit_rpn11_OS=Schizosaccharomyces_pombe_(strain_972_/_ATCC_24843)_GN=rpn11_PE=1_SV=2
T-3927-37.33	-0.606065	1	1	-.KGGLKHIVDSDPK(1)--SKAHVNK(2).-	>sp|O74309|SLM9_SCHPO_Histone_transcription_regulator_slm9_OS=Schizosaccharomyces_pombe_(strain_972_/_ATCC_24843)_GN=slm9_PE=1_SV=1	>sp|Q10190|LSG1_SCHPO_Large_subunit_GTPase_1_OS=Schizosaccharomyces_pombe_(strain_972_/_ATCC_24843)_GN=lsg1_PE=3_SV=1
T-10284-76.09	-0.608146	1	1	-.SFPTDMETNEILDQLDKIDER(1)--KFFAKSMR(1).-	>sp|O74444|MU122_SCHPO_Meiotically_up-regulated_gene_122_protein_OS=Schizosaccharomyces_pombe_(strain_972_/_ATCC_24843)_GN=mug122_PE=1_SV=1	>sp|O94506|RSM1_SCHPO_mRNA_export_factor_rsm1_OS=Schizosaccharomyces_pombe_(strain_972_/_ATCC_24843)_GN=rsm1_PE=4_SV=1
T-7887-61.25	-0.609236	1	1	-.EYDEEEVKVLK(1)--WKLSSLKER(7).-	>decoy_reverse_sp|Q9HDV4|LID2_SCHPO_Decoy_of_Lid2_complex_component_lid2_OS=Schizosaccharomyces_pombe_(strain_972_/_ATCC_24843)_GN=lid2_PE=1_SV=1	>sp|Q9HDV4|LID2_SCHPO_Lid2_complex_component_lid2_OS=Schizosaccharomyces_pombe_(strain_972_/_ATCC_24843)_GN=lid2_PE=1_SV=1	>sp|Q9Y7J3|YOI7_SCHPO_UPF0586_protein_C1778.07_OS=Schizosaccharomyces_pombe_(strain_972_/_ATCC_24843)_GN=SPBC1778.07_PE=3_SV=1
T-10471-77.28	-0.609458	1	1	-.KIFGAR(1)--TFQR(1).-	>sp|O94447|SLM1_SCHPO_Cytoskeletal_signaling_protein_slm1_OS=Schizosaccharomyces_pombe_(strain_972_/_ATCC_24843)_GN=slm1_PE=1_SV=1	>sp|Q9C121|YIZK_SCHPO_Uncharacterized_protein_C1002.20_OS=Schizosaccharomyces_pombe_(strain_972_/_ATCC_24843)_GN=SPAC1002.20_PE=4_SV=1
T-3428-34.07	-0.611795	1	1	-.MHSAHMSNADYIAK(1)--SCIFCK(1).-	>sp|O94417|CWC26_SCHPO_Pre-mRNA-splicing_factor_cwf26_OS=Schizosaccharomyces_pombe_(strain_972_/_ATCC_24843)_GN=cwf26_PE=1_SV=2	>sp|O94586|HNT1_SCHPO_Hit_family_protein_1_OS=Schizosaccharomyces_pombe_(strain_972_/_ATCC_24843)_GN=hnt1_PE=3_SV=1
T-12733-92.72	-0.613088	1	1	-.SKVSASQEPDGPPISK(2)--KANLIPPTR(1).-	>sp|O13718|VTC2_SCHPO_Vacuolar_transporter_chaperone_2_OS=Schizosaccharomyces_pombe_(strain_972_/_ATCC_24843)_GN=vtc2_PE=1_SV=1	>sp|O43038|VPS36_SCHPO_Vacuolar_protein-sorting-associated_protein_36_OS=Schizosaccharomyces_pombe_(strain_972_/_ATCC_24843)_GN=vps36_PE=3_SV=1
T-13145-95.84	-0.613236	1	1	-.MEGPNSMEVGSLEVK(1)--NKLPSTIGGPGYR(2).-	>sp|O13878|UTP17_SCHPO_U3_small_nucleolar_RNA-associated_protein_17_OS=Schizosaccharomyces_pombe_(strain_972_/_ATCC_24843)_GN=utp17_PE=3_SV=3	>tr|Q9T654|Q9T654_SCHPM_Cox1I1a_maturase_(Fragment)_OS=Schizosaccharomyces_pombe_GN=cox1I1a_PE=4_SV=1
T-4816-42.81	-0.616844	1	1	-.NLLKTKTGSNWK(4)--KLTSTIGTWK(1).-	>sp|O13663|GPI13_SCHPO_GPI_ethanolamine_phosphate_transferase_3_OS=Schizosaccharomyces_pombe_(strain_972_/_ATCC_24843)_GN=gpi13_PE=3_SV=1	>tr|Q01910|Q01910_SCHPM_Tf1_protein_OS=Schizosaccharomyces_pombe_GN=retrotransposon_Tf1-107_PE=4_SV=1
T-1092-16.59	-0.617506	1	1	-.ASKGSNDDEMK(3)--EVKK(3).-	>decoy_reverse_sp|O13687|VATE_SCHPO_Decoy_of_V-type_proton_ATPase_subunit_E_OS=Schizosaccharomyces_pombe_(strain_972_/_ATCC_24843)_GN=vma4_PE=3_SV=1	>decoy_reverse_sp|O74879|NOL10_SCHPO_Decoy_of_Ribosome_biogenesis_protein_enp2_homolog_OS=Schizosaccharomyces_pombe_(strain_972_/_ATCC_24843)_GN=enp2_PE=1_SV=1	>decoy_reverse_sp|O94375|REXO4_SCHPO_Decoy_of_RNA_exonuclease_4_OS=Schizosaccharomyces_pombe_(strain_972_/_ATCC_24843)_GN=rex4_PE=3_SV=1	>decoy_reverse_sp|P40373|HIS1_SCHPO_Decoy_of_ATP_phosphoribosyltransferase_OS=Schizosaccharomyces_pombe_(strain_972_/_ATCC_24843)_GN=his1_PE=2_SV=1	>decoy_reverse_sp|Q10093|YAOE_SCHPO_Decoy_of_Uncharacterized_protein_C11D3.14c_OS=Schizosaccharomyces_pombe_(strain_972_/_ATCC_24843)_GN=SPAC11D3.14c_PE=3_SV=1	>decoy_reverse_sp|Q10097|YAOI_SCHPO_Decoy_of_Uncharacterized_transporter_C11D3.18C_OS=Schizosaccharomyces_pombe_(strain_972_/_ATCC_24843)_GN=SPAC11D3.18c_PE=3_SV=1	>decoy_reverse_sp|Q1MTP1|THP3_SCHPO_Decoy_of_THP3_homolog_C2A9.11c_OS=Schizosaccharomyces_pombe_(strain_972_/_ATCC_24843)_GN=SPBC2A9.11c_PE=3_SV=1	>decoy_reverse_sp|Q7LKZ5|FAM50_SCHPO_Decoy_of_FAM50_family_protein_C1020.12c_OS=Schizosaccharomyces_pombe_(strain_972_/_ATCC_24843)_GN=xap5_PE=3_SV=2	>decoy_reverse_sp|Q9UT24|BRR2_SCHPO_Decoy_of_Pre-mRNA-splicing_factor_brr2_OS=Schizosaccharomyces_pombe_(strain_972_/_ATCC_24843)_GN=brr2_PE=1_SV=1	>decoy_reverse_sp|Q9UTL8|AP3D_SCHPO_Decoy_of_AP-3_complex_subunit_delta_OS=Schizosaccharomyces_pombe_(strain_972_/_ATCC_24843)_GN=apl5_PE=3_SV=2	>sp|O13834|PTR1_SCHPO_E3_ubiquitin-protein_ligase_ptr1_OS=Schizosaccharomyces_pombe_(strain_972_/_ATCC_24843)_GN=ptr1_PE=1_SV=1	>sp|O14039|RCM1_SCHPO_25S_rRNA_(cytosine-C(5))-methyltransferase_rcm1_OS=Schizosaccharomyces_pombe_(strain_972_/_ATCC_24843)_GN=rcm1_PE=3_SV=3	>sp|O59773|EAF_SCHPO_Chromatin_modification-related_protein_vid21_OS=Schizosaccharomyces_pombe_(strain_972_/_ATCC_24843)_GN=vid21_PE=1_SV=2	>sp|O74762|RPN2_SCHPO_26S_proteasome_regulatory_subunit_rpn2_OS=Schizosaccharomyces_pombe_(strain_972_/_ATCC_24843)_GN=rpn2_PE=1_SV=1	>sp|P08092|RAN1_SCHPO_Negative_regulator_of_sexual_conjugation_and_meiosis_OS=Schizosaccharomyces_pombe_(strain_972_/_ATCC_24843)_GN=ran1_PE=1_SV=2	>sp|P35551|FBRL_SCHPO_rRNA_2'-O-methyltransferase_fibrillarin_OS=Schizosaccharomyces_pombe_(strain_972_/_ATCC_24843)_GN=fib1_PE=1_SV=1	>sp|Q09683|RAD32_SCHPO_DNA_repair_protein_rad32_OS=Schizosaccharomyces_pombe_(strain_972_/_ATCC_24843)_GN=rad32_PE=1_SV=1
T-11978-87.33	-0.617621	1	1	-.MLTRSVLR(1)--KCYAR(1).-	>sp|O94415|SUCB_SCHPO_Probable_succinyl-CoA_ligase_[GDP-forming]_subunit_beta,_mitochondrial_OS=Schizosaccharomyces_pombe_(strain_972_/_ATCC_24843)_GN=SPCC1620.08_PE=3_SV=1	>sp|P0CH06|RL401_SCHPO_Ubiquitin-60S_ribosomal_protein_L40_OS=Schizosaccharomyces_pombe_(strain_972_/_ATCC_24843)_GN=ubi1_PE=1_SV=1	>sp|P0CH07|RL402_SCHPO_Ubiquitin-60S_ribosomal_protein_L40_OS=Schizosaccharomyces_pombe_(strain_972_/_ATCC_24843)_GN=ubi2_PE=1_SV=1
T-1183-17.43	-0.617876	1	1	-.GLSFKEDANAKK(11)--KWKEEK(1).-	>decoy_reverse_sp|Q1MTP1|THP3_SCHPO_Decoy_of_THP3_homolog_C2A9.11c_OS=Schizosaccharomyces_pombe_(strain_972_/_ATCC_24843)_GN=SPBC2A9.11c_PE=3_SV=1	>sp|O14002|MAK2_SCHPO_Peroxide_stress-activated_histidine_kinase_mak2_OS=Schizosaccharomyces_pombe_(strain_972_/_ATCC_24843)_GN=mak2_PE=3_SV=1	>sp|Q1MTP1|THP3_SCHPO_THP3_homolog_C2A9.11c_OS=Schizosaccharomyces_pombe_(strain_972_/_ATCC_24843)_GN=SPBC2A9.11c_PE=3_SV=1
T-10769-79.25	-0.620008	1	1	-.NNDRKVILFVGNLPK(5)--EELLVSSFKERK(9).-	>sp|O74481|YQJ8_SCHPO_Uncharacterized_protein_C1840.08c_OS=Schizosaccharomyces_pombe_(strain_972_/_ATCC_24843)_GN=SPCC1840.08c_PE=3_SV=1	>sp|Q9Y7Y3|YGR4_SCHPO_Uncharacterized_RNA-binding_protein_C365.04c_OS=Schizosaccharomyces_pombe_(strain_972_/_ATCC_24843)_GN=SPBC365.04c_PE=3_SV=1
T-2628-28.60	-0.624783	1	1	-.GKGAFEYWAAR(2)--MAEVKKSIPK(1).-	>sp|O59713|DPH1_SCHPO_Diphthamide_biosynthesis_protein_1_OS=Schizosaccharomyces_pombe_(strain_972_/_ATCC_24843)_GN=dph1_PE=3_SV=1	>sp|Q9Y822|RM16_SCHPO_54S_ribosomal_protein_L16,_mitochondrial_OS=Schizosaccharomyces_pombe_(strain_972_/_ATCC_24843)_GN=mrpl16_PE=3_SV=1
T-13010-94.82	-0.627302	1	1	-.MAKSQRSQIK(1)--LKGFLK(2).-	>sp|G2TRQ0|TAM13_SCHPO_Uncharacterized_protein_tam13_OS=Schizosaccharomyces_pombe_(strain_972_/_ATCC_24843)_GN=tam13_PE=2_SV=1	>sp|Q9UTD7|RRP15_SCHPO_Ribosomal_RNA-processing_protein_15_OS=Schizosaccharomyces_pombe_(strain_972_/_ATCC_24843)_GN=rrp15_PE=3_SV=1
T-3059-31.63	-0.627486	1	1	-.SSTAAKTFLEK(6)--KSISK(1).-	>decoy_reverse_sp|O14014|RGA3_SCHPO_Decoy_of_Probable_Rho-type_GTPase-activating_protein_3_OS=Schizosaccharomyces_pombe_(strain_972_/_ATCC_24843)_GN=rga3_PE=1_SV=1	>decoy_reverse_sp|Q9P7N3|VPS41_SCHPO_Decoy_of_Vacuolar_protein_sorting-associated_protein_41_OS=Schizosaccharomyces_pombe_(strain_972_/_ATCC_24843)_GN=vps41_PE=3_SV=2	>sp|O14014|RGA3_SCHPO_Probable_Rho-type_GTPase-activating_protein_3_OS=Schizosaccharomyces_pombe_(strain_972_/_ATCC_24843)_GN=rga3_PE=1_SV=1	>sp|O94579|PSA2_SCHPO_Probable_proteasome_subunit_alpha_type-2_OS=Schizosaccharomyces_pombe_(strain_972_/_ATCC_24843)_GN=pre8_PE=3_SV=1	>sp|Q9P7N3|VPS41_SCHPO_Vacuolar_protein_sorting-associated_protein_41_OS=Schizosaccharomyces_pombe_(strain_972_/_ATCC_24843)_GN=vps41_PE=3_SV=2
T-7694-60.17	-0.627999	1	1	-.KPVEKSRP(1)--RISALKK(6).-	>sp|O43005|AP2B_SCHPO_AP-2_complex_subunit_beta_OS=Schizosaccharomyces_pombe_(strain_972_/_ATCC_24843)_GN=apl1_PE=3_SV=1	>sp|Q09690|POM1_SCHPO_Dual_specificity_protein_kinase_pom1_OS=Schizosaccharomyces_pombe_(strain_972_/_ATCC_24843)_GN=pom1_PE=1_SV=1
T-2884-30.40	-0.632319	1	1	-.FFFYKNSKK(8)--VENPKPVVK(5).-	>sp|O94372|YG06_SCHPO_Uncharacterized_protein_C1604.06c_OS=Schizosaccharomyces_pombe_(strain_972_/_ATCC_24843)_GN=SPBC1604.06c_PE=3_SV=1	>sp|Q9UU99|YJX4_SCHPO_CRAL-TRIO_domain-containing_protein_C23B6.04c_OS=Schizosaccharomyces_pombe_(strain_972_/_ATCC_24843)_GN=SPCC23B6.04c_PE=1_SV=1
T-4940-43.56	-0.633514	1	1	-.EIAELWKNK(7)--KEKAPK(1).-	>sp|O14081|TPSX_SCHPO_Putative_alpha,alpha-trehalose-phosphate_synthase_[UDP-forming]_106_kDa_subunit_OS=Schizosaccharomyces_pombe_(strain_972_/_ATCC_24843)_GN=SPAC2E11.16c_PE=1_SV=1	>sp|Q9P6K7|ARC1_SCHPO_tRNA-aminoacylation_cofactor_arc1_OS=Schizosaccharomyces_pombe_(strain_972_/_ATCC_24843)_GN=SPAC30C2.04_PE=3_SV=1
T-10766-79.23	-0.634847	1	1	-.KSDDNK(1)--SAAAVK(1).-	>sp|O74335|RGA5_SCHPO_Rho-GTPase-activating_protein_5_OS=Schizosaccharomyces_pombe_(strain_972_/_ATCC_24843)_GN=rga5_PE=3_SV=2	>sp|P87144|SYTC_SCHPO_Threonine--tRNA_ligase,_cytoplasmic_OS=Schizosaccharomyces_pombe_(strain_972_/_ATCC_24843)_GN=ths1_PE=3_SV=1
T-2445-27.28	-0.635214	1	1	-.IQYVGKQDPKK(6)--ENKKPK(4).-	>sp|P41411|CDC18_SCHPO_Cell_division_control_protein_18_OS=Schizosaccharomyces_pombe_(strain_972_/_ATCC_24843)_GN=cdc18_PE=1_SV=1	>sp|P41878|RPN11_SCHPO_26S_proteasome_regulatory_subunit_rpn11_OS=Schizosaccharomyces_pombe_(strain_972_/_ATCC_24843)_GN=rpn11_PE=1_SV=2
T-10947-80.40	-0.643761	1	1	-.YEGNDTTMMIAKPK(12)--VHEAKK(5).-	>sp|O14225|TOM20_SCHPO_Mitochondrial_import_receptor_subunit_tom20_OS=Schizosaccharomyces_pombe_(strain_972_/_ATCC_24843)_GN=tom20_PE=3_SV=1	>sp|Q10093|YAOE_SCHPO_Uncharacterized_protein_C11D3.14c_OS=Schizosaccharomyces_pombe_(strain_972_/_ATCC_24843)_GN=SPAC11D3.14c_PE=3_SV=1
T-1427-19.50	-0.64415	1	1	-.MSFLTTPK(1)--FMLKSLGK(1).-	>sp|O94745|MPPA_SCHPO_Probable_mitochondrial-processing_peptidase_subunit_alpha_OS=Schizosaccharomyces_pombe_(strain_972_/_ATCC_24843)_GN=mas2_PE=3_SV=2	>sp|Q1MTR3|VID27_SCHPO_Vacuolar_import_and_degradation_protein_27_OS=Schizosaccharomyces_pombe_(strain_972_/_ATCC_24843)_GN=vid27_PE=1_SV=1
T-10232-75.75	-0.64629	1	1	-.MVNPDKTSR(1)--KGLSYFK(1).-	>sp|O74917|YJ76_SCHPO_Uncharacterized_protein_C757.06_OS=Schizosaccharomyces_pombe_(strain_972_/_ATCC_24843)_GN=SPCC757.06_PE=4_SV=1	>sp|O94532|FOR3_SCHPO_Formin-3_OS=Schizosaccharomyces_pombe_(strain_972_/_ATCC_24843)_GN=for3_PE=1_SV=1
T-10209-75.61	-0.647467	1	1	-.SQKSDKVMNK(6)--KRSDLGNK(1).-	>sp|Q09766|YA7D_SCHPO_Uncharacterized_membrane_protein_C24H6.13_OS=Schizosaccharomyces_pombe_(strain_972_/_ATCC_24843)_GN=SPAC24H6.13_PE=1_SV=1	>sp|Q10140|YAS4_SCHPO_Uncharacterized_protein_C3H8.04_OS=Schizosaccharomyces_pombe_(strain_972_/_ATCC_24843)_GN=SPAC3H8.04_PE=4_SV=1
T-8116-62.61	-0.647542	1	1	-.TFANLVSSTLYEKR(13)--HRFALKR(6).-	>sp|P05752|RS6A_SCHPO_40S_ribosomal_protein_S6-A_OS=Schizosaccharomyces_pombe_(strain_972_/_ATCC_24843)_GN=rps6a_PE=1_SV=2	>sp|Q9C0Z7|RS6B_SCHPO_40S_ribosomal_protein_S6-B_OS=Schizosaccharomyces_pombe_(strain_972_/_ATCC_24843)_GN=rps6b_PE=1_SV=1	>sp|Q9Y7T8|PSB3_SCHPO_Probable_proteasome_subunit_beta_type-3_OS=Schizosaccharomyces_pombe_(strain_972_/_ATCC_24843)_GN=pup3_PE=3_SV=1
T-11437-83.69	-0.650672	1	1	-.GFGYVTFSDIDSAKK(14)--QRIEQKK(6).-	>sp|O94685|UCP8_SCHPO_UBA_domain-containing_protein_8_OS=Schizosaccharomyces_pombe_(strain_972_/_ATCC_24843)_GN=ucp8_PE=1_SV=2	>sp|P41891|GAR2_SCHPO_Protein_gar2_OS=Schizosaccharomyces_pombe_(strain_972_/_ATCC_24843)_GN=gar2_PE=1_SV=2
T-8531-65.21	-0.651327	1	1	-.NEETSINIPNETAVKEFHDLK(15)--ADKIAMDSPR(3).-	>sp|O13799|YE02_SCHPO_Uncharacterized_helicase_C17H9.02_OS=Schizosaccharomyces_pombe_(strain_972_/_ATCC_24843)_GN=SPAC17H9.02_PE=1_SV=1	>sp|Q10287|BGS1_SCHPO_1,3-beta-glucan_synthase_component_bgs1_OS=Schizosaccharomyces_pombe_(strain_972_/_ATCC_24843)_GN=bgs1_PE=1_SV=1
T-3899-37.17	-0.652179	1	1	-.KLALEHLKSFR(8)--ADAEDSR(1).-	>sp|O74743|IF4E2_SCHPO_Eukaryotic_translation_initiation_factor_4E-2_OS=Schizosaccharomyces_pombe_(strain_972_/_ATCC_24843)_GN=tif452_PE=3_SV=1	>sp|Q9UU86|SYG1_SCHPO_Protein_SYG1_homolog_OS=Schizosaccharomyces_pombe_(strain_972_/_ATCC_24843)_GN=SPCC1827.07c_PE=3_SV=1
T-10212-75.63	-0.652345	1	1	-.KDPIDDQIPK(1)--IIEAKR(5).-	>sp|O94666|RPC1_SCHPO_DNA-directed_RNA_polymerase_III_subunit_rpc1_OS=Schizosaccharomyces_pombe_(strain_972_/_ATCC_24843)_GN=rpc1_PE=2_SV=1	>sp|Q9UT68|YJ53_SCHPO_Uncharacterized_protein_C4F11.03c_OS=Schizosaccharomyces_pombe_(strain_972_/_ATCC_24843)_GN=SPCC4F11.03c_PE=1_SV=1
T-6874-55.26	-0.653529	1	1	-.FKNKNPMTR(4)--DNSRDK(1).-	>sp|O94535|YCA8_SCHPO_Uncharacterized_protein_C895.08c_OS=Schizosaccharomyces_pombe_(strain_972_/_ATCC_24843)_GN=SPCC895.08c_PE=4_SV=1	>sp|Q9UU81|AP1G1_SCHPO_AP-1_complex_subunit_gamma-1_OS=Schizosaccharomyces_pombe_(strain_972_/_ATCC_24843)_GN=apl4_PE=3_SV=1
T-7797-60.75	-0.654594	1	1	-.MFPYIEKRR(7)--FLKGDLHNR(3).-	>sp|O74740|CFT2_SCHPO_Cleavage_factor_two_protein_2_OS=Schizosaccharomyces_pombe_(strain_972_/_ATCC_24843)_GN=cft2_PE=1_SV=1	>sp|Q96VG1|YBAI_SCHPO_Uncharacterized_protein_C119.18_OS=Schizosaccharomyces_pombe_(strain_972_/_ATCC_24843)_GN=SPBC119.18_PE=3_SV=1
T-11238-82.37	-0.656395	1	1	-.LQEWGEVKETKK(8)--KTADTQSSCK(1).-	>sp|O13889|E2AK1_SCHPO_Eukaryotic_translation_initiation_factor_2-alpha_kinase_1_OS=Schizosaccharomyces_pombe_(strain_972_/_ATCC_24843)_GN=hri1_PE=1_SV=1	>sp|P50526|SSP1_SCHPO_Serine/threonine-protein_kinase_ssp1_OS=Schizosaccharomyces_pombe_(strain_972_/_ATCC_24843)_GN=ssp1_PE=1_SV=1
T-12478-90.84	-0.657009	1	1	-.RELLLGCR(1)--MNTTKR(1).-	>decoy_tr|Q9P3E3|Q9P3E3_SCHPO_Decoy_of_NAD-dependent_malic_enzyme_(Predicted),_partial_(Fragment)_OS=Schizosaccharomyces_pombe_(strain_972_/_ATCC_24843)_GN=SPAC750.08c_PE=4_SV=1	>sp|O14242|YELB_SCHPO_Putative_pyridoxal_kinase_C6F6.11c_OS=Schizosaccharomyces_pombe_(strain_972_/_ATCC_24843)_GN=SPAC6F6.11c_PE=3_SV=2
T-4472-40.70	-0.658485	1	1	-.TKNER(2)--CKPK(2).-	>sp|O94538|SNU66_SCHPO_U4/U6.U5_tri-snRNP-associated_protein_snu66_OS=Schizosaccharomyces_pombe_(strain_972_/_ATCC_24843)_GN=snu66_PE=1_SV=1	>sp|Q10056|SHK2_SCHPO_Serine/threonine-protein_kinase_shk2_OS=Schizosaccharomyces_pombe_(strain_972_/_ATCC_24843)_GN=shk2_PE=3_SV=1
T-1841-22.83	-0.667174	1	1	-.FLLQHYKDK(7)--KASSVKK(1).-	>sp|O60185|MTNA_SCHPO_Methylthioribose-1-phosphate_isomerase_OS=Schizosaccharomyces_pombe_(strain_972_/_ATCC_24843)_GN=mri1_PE=3_SV=1	>sp|P08096|TOP2_SCHPO_DNA_topoisomerase_2_OS=Schizosaccharomyces_pombe_(strain_972_/_ATCC_24843)_GN=top2_PE=1_SV=2
T-3870-36.99	-0.668592	1	1	-.KGAFDWEVSA(1)--YRYYKK(5).-	>decoy_reverse_sp|O13652|SFI1_SCHPO_Decoy_of_Protein_sfi1_OS=Schizosaccharomyces_pombe_(strain_972_/_ATCC_24843)_GN=sfi1_PE=3_SV=3	>sp|O13652|SFI1_SCHPO_Protein_sfi1_OS=Schizosaccharomyces_pombe_(strain_972_/_ATCC_24843)_GN=sfi1_PE=3_SV=3	>sp|O94629|SRO1_SCHPO_Stress-responsive_protein_1_OS=Schizosaccharomyces_pombe_(strain_972_/_ATCC_24843)_GN=sro1_PE=2_SV=1
T-12178-88.71	-0.672105	1	1	-.QETQDDKQKPK(9)--MEPSIK(1).-	>sp|O36020|MU126_SCHPO_Meiotically_up-regulated_gene_126_protein_OS=Schizosaccharomyces_pombe_(strain_972_/_ATCC_24843)_GN=mug126_PE=1_SV=2	>sp|Q9UT38|VPS16_SCHPO_Probable_vacuolar_protein_sorting-associated_protein_16_homolog_OS=Schizosaccharomyces_pombe_(strain_972_/_ATCC_24843)_GN=vps16_PE=3_SV=1
T-8951-67.74	-0.673191	1	1	-.KAGQPKK(6)--SHTK(1).-	>sp|O74175|RL13_SCHPO_60S_ribosomal_protein_L13_OS=Schizosaccharomyces_pombe_(strain_972_/_ATCC_24843)_GN=rpl13_PE=1_SV=1	>sp|Q9USX2|YO74_SCHPO_Uncharacterized_protein_C1921.04c_OS=Schizosaccharomyces_pombe_(strain_972_/_ATCC_24843)_GN=SPBC1921.04c_PE=4_SV=1
T-11183-81.97	-0.676046	1	1	-.IVPAASSDTIVEAKK(14)--KLDLHNR(1).-	>sp|O42995|YBC2_SCHPO_Uncharacterized_protein_C27B12.02_OS=Schizosaccharomyces_pombe_(strain_972_/_ATCC_24843)_GN=SPBC27B12.02_PE=4_SV=2	>sp|P87143|YDMD_SCHPO_Uncharacterized_RNA-binding_protein_C57A7.13_OS=Schizosaccharomyces_pombe_(strain_972_/_ATCC_24843)_GN=SPAC57A7.13_PE=3_SV=1
T-3864-36.95	-0.677131	1	1	-.GRKLLPTVFR(3)--KQLISIFKR(1).-	>sp|G2TRS6|YN8H_SCHPO_Putative_uncharacterized_protein_P35G2.17_OS=Schizosaccharomyces_pombe_(strain_972_/_ATCC_24843)_GN=SPBP35G2.17_PE=4_SV=1	>sp|O74858|SYKM_SCHPO_Lysine--tRNA_ligase,_mitochondrial_OS=Schizosaccharomyces_pombe_(strain_972_/_ATCC_24843)_GN=msk1_PE=3_SV=1
T-11265-82.55	-0.677285	1	1	-.KSSFYPEADAPVR(1)--REKSSSSPYSR(3).-	>sp|O74881|BTB1_SCHPO_BTB/POZ_domain-containing_protein_1_OS=Schizosaccharomyces_pombe_(strain_972_/_ATCC_24843)_GN=btb1_PE=1_SV=1	>sp|Q9UU84|MU170_SCHPO_Meiotically_up-regulated_gene_170_protein_OS=Schizosaccharomyces_pombe_(strain_972_/_ATCC_24843)_GN=mug170_PE=1_SV=1
T-2206-25.52	-0.678126	1	1	-.ESLSEQKER(7)--MSLEEQR(1).-	>sp|O43087|KMS2_SCHPO_Karyogamy_meiotic_segregation_protein_2_OS=Schizosaccharomyces_pombe_(strain_972_/_ATCC_24843)_GN=kms2_PE=1_SV=1	>sp|Q10477|MED27_SCHPO_Mediator_of_RNA_polymerase_II_transcription_subunit_27_OS=Schizosaccharomyces_pombe_(strain_972_/_ATCC_24843)_GN=med27_PE=1_SV=1
T-6444-52.68	-0.680084	1	1	-.DTFVKGK(5)--HIIKEK(4).-	>sp|Q12701|KSG1_SCHPO_Serine/threonine-protein_kinase_ksg1_OS=Schizosaccharomyces_pombe_(strain_972_/_ATCC_24843)_GN=ksg1_PE=1_SV=2	>sp|Q9P544|VDAC_SCHPO_Probable_mitochondrial_outer_membrane_protein_porin_OS=Schizosaccharomyces_pombe_(strain_972_/_ATCC_24843)_GN=SPAC1635.01_PE=3_SV=1
T-3534-34.80	-0.680136	1	1	-.HFEQVINEKHEDALAK(9)--DALK(1).-	>sp|O74762|RPN2_SCHPO_26S_proteasome_regulatory_subunit_rpn2_OS=Schizosaccharomyces_pombe_(strain_972_/_ATCC_24843)_GN=rpn2_PE=1_SV=1	>sp|Q09775|ROK1_SCHPO_ATP-dependent_RNA_helicase_rok1_OS=Schizosaccharomyces_pombe_(strain_972_/_ATCC_24843)_GN=rok1_PE=3_SV=1
T-318-7.18	-0.681363	1	1	-.DKSHVHDTQR(2)--NLEKDK(4).-	>sp|O94676|UTP22_SCHPO_U3_small_nucleolar_RNA-associated_protein_22_OS=Schizosaccharomyces_pombe_(strain_972_/_ATCC_24843)_GN=utp22_PE=3_SV=1	>sp|Q10362|SET3_SCHPO_SET_domain-containing_protein_3_OS=Schizosaccharomyces_pombe_(strain_972_/_ATCC_24843)_GN=set3_PE=1_SV=1
T-5067-44.31	-0.681864	1	1	-.KALTRK(1)--KISK(1).-	>decoy_reverse_sp|O13944|YEH1_SCHPO_Decoy_of_Oxysterol-binding_protein_homolog_C23H4.01c_OS=Schizosaccharomyces_pombe_(strain_972_/_ATCC_24843)_GN=SPAC23H4.01c_PE=1_SV=2	>decoy_reverse_sp|O14022|CTA5_SCHPO_Decoy_of_Cation-transporting_ATPase_5_OS=Schizosaccharomyces_pombe_(strain_972_/_ATCC_24843)_GN=cta5_PE=3_SV=1	>decoy_reverse_sp|O59683|IF2M_SCHPO_Decoy_of_Translation_initiation_factor_IF-2,_mitochondrial_OS=Schizosaccharomyces_pombe_(strain_972_/_ATCC_24843)_GN=SPBC1271.15c_PE=3_SV=1	>decoy_reverse_sp|O74946|DPOA2_SCHPO_Decoy_of_DNA_polymerase_alpha_subunit_B_OS=Schizosaccharomyces_pombe_(strain_972_/_ATCC_24843)_GN=pol12_PE=1_SV=1	>decoy_reverse_sp|O94466|RGA7_SCHPO_Decoy_of_Probable_Rho-GTPase-activating_protein_7_OS=Schizosaccharomyces_pombe_(strain_972_/_ATCC_24843)_GN=rga7_PE=1_SV=1	>decoy_reverse_sp|Q9HDU3|GAL10_SCHPO_Decoy_of_Bifunctional_protein_gal10_OS=Schizosaccharomyces_pombe_(strain_972_/_ATCC_24843)_GN=gal10_PE=3_SV=1	>decoy_reverse_sp|Q9US55|GLU2A_SCHPO_Decoy_of_Glucosidase_2_subunit_alpha_OS=Schizosaccharomyces_pombe_(strain_972_/_ATCC_24843)_GN=gls2_PE=3_SV=1	>decoy_reverse_sp|Q9UUF4|AIM19_SCHPO_Decoy_of_Altered_inheritance_of_mitochondria_protein_19_homolog_OS=Schizosaccharomyces_pombe_(strain_972_/_ATCC_24843)_GN=aim19_PE=3_SV=1	>sp|O14050|YEYH_SCHPO_Uncharacterized_MscS_family_protein_C2C4.17c_OS=Schizosaccharomyces_pombe_(strain_972_/_ATCC_24843)_GN=SPAC2C4.17c_PE=3_SV=1	>sp|O14346|HACD_SCHPO_Probable_very-long-chain_(3R)-3-hydroxyacyl-CoA_dehydratase_OS=Schizosaccharomyces_pombe_(strain_972_/_ATCC_24843)_GN=SPBC19C2.15c_PE=3_SV=2	>sp|O43077|MDE3_SCHPO_Sporulation_protein_kinase_mde3_OS=Schizosaccharomyces_pombe_(strain_972_/_ATCC_24843)_GN=mde3_PE=3_SV=1	>sp|O74464|RM22_SCHPO_54S_ribosomal_protein_L22,_mitochondrial_OS=Schizosaccharomyces_pombe_(strain_972_/_ATCC_24843)_GN=mrpl22_PE=3_SV=1	>sp|O74539|MAK3_SCHPO_Peroxide_stress-activated_histidine_kinase_mak3_OS=Schizosaccharomyces_pombe_(strain_972_/_ATCC_24843)_GN=mak3_PE=1_SV=1	>sp|O74940|NADE_SCHPO_Putative_glutamine-dependent_NAD(+)_synthetase_OS=Schizosaccharomyces_pombe_(strain_972_/_ATCC_24843)_GN=SPCC553.02_PE=3_SV=1	>sp|O74999|RAD7_SCHPO_DNA_repair_protein_rhp7_OS=Schizosaccharomyces_pombe_(strain_972_/_ATCC_24843)_GN=rhp7_PE=3_SV=1	>sp|O94273|PPIB_SCHPO_Peptidyl-prolyl_cis-trans_isomerase_B_OS=Schizosaccharomyces_pombe_(strain_972_/_ATCC_24843)_GN=cyp4_PE=3_SV=1	>sp|O94441|YPP1_SCHPO_Putative_cargo-transport_protein_ypp1_OS=Schizosaccharomyces_pombe_(strain_972_/_ATCC_24843)_GN=ypp1_PE=1_SV=1	>sp|O94624|TIM54_SCHPO_Mitochondrial_import_inner_membrane_translocase_subunit_tim54_OS=Schizosaccharomyces_pombe_(strain_972_/_ATCC_24843)_GN=tim54_PE=3_SV=1	>sp|P50530|SCK1_SCHPO_Serine/threonine-protein_kinase_sck1_OS=Schizosaccharomyces_pombe_(strain_972_/_ATCC_24843)_GN=sck1_PE=1_SV=2	>sp|Q10065|TRK2_SCHPO_Potassium_transport_protein_2_OS=Schizosaccharomyces_pombe_(strain_972_/_ATCC_24843)_GN=trk2_PE=2_SV=1	>sp|Q10074|AVT3_SCHPO_Vacuolar_amino_acid_transporter_3_OS=Schizosaccharomyces_pombe_(strain_972_/_ATCC_24843)_GN=avt3_PE=1_SV=1	>sp|Q10248|YD1K_SCHPO_Uncharacterized_mitochondrial_carrier_C4G9.20c_OS=Schizosaccharomyces_pombe_(strain_972_/_ATCC_24843)_GN=SPAC4G9.20c_PE=3_SV=2
T-4596-41.46	-0.684156	1	1	-.ESLKLHR(4)--KPNDSK(1).-	>sp|O74523|ATIF_SCHPO_Putative_ATPase_inhibitor,_mitochondrial_OS=Schizosaccharomyces_pombe_(strain_972_/_ATCC_24843)_GN=inh1_PE=3_SV=1	>sp|O94286|MTND_SCHPO_1,2-dihydroxy-3-keto-5-methylthiopentene_dioxygenase_OS=Schizosaccharomyces_pombe_(strain_972_/_ATCC_24843)_GN=adi1_PE=1_SV=1
T-12843-93.58	-0.685204	1	1	-.IAPNLYKILKK(10)--DWKFETYSNR(3).-	>sp|Q09673|PANC_SCHPO_Pantoate--beta-alanine_ligase_OS=Schizosaccharomyces_pombe_(strain_972_/_ATCC_24843)_GN=pan6_PE=3_SV=1	>sp|Q9Y7Z9|COQ6_SCHPO_Probable_ubiquinone_biosynthesis_monooxygenase_coq6_OS=Schizosaccharomyces_pombe_(strain_972_/_ATCC_24843)_GN=coq6_PE=3_SV=2
T-3552-34.91	-0.685338	1	1	-.MIFMILGR(1)--RTKHA(3).-	>decoy_reverse_sp|O74453|SKB15_SCHPO_Decoy_of_Shk1_kinase-binding_protein_15_OS=Schizosaccharomyces_pombe_(strain_972_/_ATCC_24843)_GN=skb15_PE=3_SV=1	>sp|O74453|SKB15_SCHPO_Shk1_kinase-binding_protein_15_OS=Schizosaccharomyces_pombe_(strain_972_/_ATCC_24843)_GN=skb15_PE=3_SV=1	>sp|O74926|RBD2_SCHPO_Rhomboid_protein_2_OS=Schizosaccharomyces_pombe_(strain_972_/_ATCC_24843)_GN=rbd2_PE=3_SV=2
T-1630-21.11	-0.687535	1	1	-.KELLGR(1)--FKDR(2).-	>decoy_reverse_sp|Q09756|HXK1_SCHPO_Decoy_of_Hexokinase-1_OS=Schizosaccharomyces_pombe_(strain_972_/_ATCC_24843)_GN=hxk1_PE=2_SV=1	>decoy_reverse_sp|Q9P5N0|ABC3_SCHPO_Decoy_of_ATP-binding_cassette_transporter_abc3_OS=Schizosaccharomyces_pombe_(strain_972_/_ATCC_24843)_GN=abc3_PE=2_SV=1	>sp|Q09756|HXK1_SCHPO_Hexokinase-1_OS=Schizosaccharomyces_pombe_(strain_972_/_ATCC_24843)_GN=hxk1_PE=2_SV=1	>sp|Q9P5N0|ABC3_SCHPO_ATP-binding_cassette_transporter_abc3_OS=Schizosaccharomyces_pombe_(strain_972_/_ATCC_24843)_GN=abc3_PE=2_SV=1	>sp|Q9P7G5|BOS1_SCHPO_Protein_transport_protein_bos1_OS=Schizosaccharomyces_pombe_(strain_972_/_ATCC_24843)_GN=bos1_PE=3_SV=1
T-8100-62.51	-0.693534	1	1	-.LKKVSDGSASNNPK(2)--ETNSDNKIKK(9).-	>sp|O74389|MU176_SCHPO_Meiotically_up-regulated_gene_176_protein_OS=Schizosaccharomyces_pombe_(strain_972_/_ATCC_24843)_GN=mug176_PE=1_SV=1	>sp|O94653|BMS1_SCHPO_Ribosome_biogenesis_protein_bms1_OS=Schizosaccharomyces_pombe_(strain_972_/_ATCC_24843)_GN=bms1_PE=1_SV=2
T-4331-39.88	-0.694477	1	1	-.MNIKTNKIK(7)--SQTEIVK(1).-	>sp|P0CS86|YI41_SCHPO_UPF0494_membrane_protein_C1348.01_OS=Schizosaccharomyces_pombe_(strain_972_/_ATCC_24843)_GN=SPBC1348.01_PE=3_SV=1	>sp|P0CS87|YP41_SCHPO_UPF0494_membrane_protein_CPT2R1.01c_OS=Schizosaccharomyces_pombe_(strain_972_/_ATCC_24843)_GN=SPBCPT2R1.01c_PE=3_SV=1	>sp|Q96WW4|IVN1_SCHPO_Invasion_protein_1_OS=Schizosaccharomyces_pombe_(strain_972_/_ATCC_24843)_GN=ivn1_PE=3_SV=1	>sp|Q9HGP8|YM04_SCHPO_UPF0494_membrane_protein_C212.04c_OS=Schizosaccharomyces_pombe_(strain_972_/_ATCC_24843)_GN=SPAC212.04c_PE=3_SV=1	>sp|Q9HGQ1|YM01_SCHPO_UPF0494_membrane_protein_C212.01c/CPT2R1.04c_OS=Schizosaccharomyces_pombe_(strain_972_/_ATCC_24843)_GN=SPAC212.01c_PE=3_SV=1	>sp|Q9P3E5|YLZ6_SCHPO_UPF0494_membrane_protein_C750.06c_OS=Schizosaccharomyces_pombe_(strain_972_/_ATCC_24843)_GN=SPAC750.06c_PE=3_SV=1
T-3258-33.04	-0.694612	1	1	-.NFKLLEELEKGEK(10)--WQKEGKGN(6).-	>sp|O74983|MMS2_SCHPO_Ubiquitin-conjugating_enzyme_spm2_OS=Schizosaccharomyces_pombe_(strain_972_/_ATCC_24843)_GN=spm2_PE=1_SV=1	>sp|Q10262|MU115_SCHPO_Meiotically_up-regulated_gene_115_protein_OS=Schizosaccharomyces_pombe_(strain_972_/_ATCC_24843)_GN=mug115_PE=1_SV=1
T-11330-82.97	-0.694723	1	1	-.DKEDWVQEDAPK(2)--SRVSKYK(5).-	>sp|P28040|DPOA_SCHPO_DNA_polymerase_alpha_catalytic_subunit_OS=Schizosaccharomyces_pombe_(strain_972_/_ATCC_24843)_GN=pol1_PE=1_SV=1	>sp|P87137|YDM6_SCHPO_Uncharacterized_protein_C57A7.06_OS=Schizosaccharomyces_pombe_(strain_972_/_ATCC_24843)_GN=SPAC57A7.06_PE=1_SV=1
T-11112-81.53	-0.695207	1	1	-.DIHRCR(1)--KNSRAR(1).-	>sp|O42855|RT51_SCHPO_37S_ribosomal_protein_mrp51,_mitochondrial_OS=Schizosaccharomyces_pombe_(strain_972_/_ATCC_24843)_GN=mrp51_PE=3_SV=2	>sp|O60161|UTP4_SCHPO_U3_small_nucleolar_RNA-associated_protein_4_OS=Schizosaccharomyces_pombe_(strain_972_/_ATCC_24843)_GN=utp4_PE=3_SV=1
T-4701-42.09	-0.695545	1	1	-.AKKGASSSSTAESK(2)--LAEKKPR(5).-	>sp|O14185|STG1_SCHPO_Transgelin_OS=Schizosaccharomyces_pombe_(strain_972_/_ATCC_24843)_GN=stg1_PE=3_SV=1	>sp|Q10061|LHS1_SCHPO_Heat_shock_protein_70_homolog_lhs1_OS=Schizosaccharomyces_pombe_(strain_972_/_ATCC_24843)_GN=SPAC1F5.06_PE=3_SV=1
T-8915-67.54	-0.695865	1	1	-.MSSLSDQLSSFKK(1)--EETLKK(5).-	>sp|O13871|YE16_SCHPO_Uncharacterized_methyltransferase_C1B3.06c_OS=Schizosaccharomyces_pombe_(strain_972_/_ATCC_24843)_GN=SPAC1B3.06c_PE=3_SV=1	>sp|P79011|T2EB_SCHPO_Transcription_initiation_factor_IIE_subunit_beta_OS=Schizosaccharomyces_pombe_(strain_972_/_ATCC_24843)_GN=tfa2_PE=1_SV=2
T-12396-90.22	-0.697392	1	1	-.SKASLSPNVEDLKK(2)--QRSAK(1).-	>sp|O13734|SGO2_SCHPO_Shugoshin-2_OS=Schizosaccharomyces_pombe_(strain_972_/_ATCC_24843)_GN=sgo2_PE=1_SV=1	>sp|Q09760|CUL3_SCHPO_Cullin-3_OS=Schizosaccharomyces_pombe_(strain_972_/_ATCC_24843)_GN=cul3_PE=1_SV=2
T-5908-49.47	-0.697944	1	1	-.DKKSIYNYLR(2)--MLRK(1).-	>sp|O14000|SYMM_SCHPO_Probable_methionine--tRNA_ligase,_mitochondrial_OS=Schizosaccharomyces_pombe_(strain_972_/_ATCC_24843)_GN=SPAC27E2.06c_PE=3_SV=1	>sp|O74316|YOGB_SCHPO_Uncharacterized_protein_C15D4.11c_OS=Schizosaccharomyces_pombe_(strain_972_/_ATCC_24843)_GN=SPBC15D4.11c_PE=4_SV=2	>sp|Q10440|SDHF2_SCHPO_Succinate_dehydrogenase_assembly_factor_2,_mitochondrial_OS=Schizosaccharomyces_pombe_(strain_972_/_ATCC_24843)_GN=emi5_PE=3_SV=1	>sp|Q9UUI6|RTF_SCHPO_Replication_termination_factor_1_OS=Schizosaccharomyces_pombe_(strain_972_/_ATCC_24843)_GN=rtf1_PE=1_SV=2
T-4613-41.56	-0.698813	1	1	-.RKANR(2)--PPIR(1).-	>sp|O13955|VAM6_SCHPO_Vacuolar_morphogenesis_protein_6_OS=Schizosaccharomyces_pombe_(strain_972_/_ATCC_24843)_GN=vam6_PE=3_SV=1	>sp|O14423|CBH1_SCHPO_CENP-B_homolog_protein_1_OS=Schizosaccharomyces_pombe_(strain_972_/_ATCC_24843)_GN=cbh1_PE=1_SV=2
T-10816-79.55	-0.698941	1	1	-.KNDEQFNDERAFVIK(1)--MITANK(1).-	>sp|Q9P5N0|ABC3_SCHPO_ATP-binding_cassette_transporter_abc3_OS=Schizosaccharomyces_pombe_(strain_972_/_ATCC_24843)_GN=abc3_PE=2_SV=1	>sp|Q9P7Q8|PMO25_SCHPO_Mo25-like_protein_OS=Schizosaccharomyces_pombe_(strain_972_/_ATCC_24843)_GN=pmo25_PE=3_SV=1
T-3936-37.39	-0.702763	1	1	-.KKDFEETSR(1)--SLIQKYKVK(7).-	>sp|P15398|RPA1_SCHPO_DNA-directed_RNA_polymerase_I_subunit_rpa1_OS=Schizosaccharomyces_pombe_(strain_972_/_ATCC_24843)_GN=rpa1_PE=1_SV=2	>sp|Q9UUE2|CSX2_SCHPO_Protein_csx2_OS=Schizosaccharomyces_pombe_(strain_972_/_ATCC_24843)_GN=csx2_PE=1_SV=1
T-4364-40.07	-0.705398	1	1	-.DPFAGTGQSKSYR(10)--KLAKGR(1).-	>sp|O42659|APC14_SCHPO_Anaphase-promoting_complex_subunit_14_OS=Schizosaccharomyces_pombe_(strain_972_/_ATCC_24843)_GN=apc14_PE=1_SV=1	>sp|O94375|REXO4_SCHPO_RNA_exonuclease_4_OS=Schizosaccharomyces_pombe_(strain_972_/_ATCC_24843)_GN=rex4_PE=3_SV=1
T-6987-55.97	-0.707486	1	1	-.GTVCGRSKIGK(8)--MESQSKK(6).-	>sp|O59737|GYP1_SCHPO_GTPase-activating_protein_gyp1_OS=Schizosaccharomyces_pombe_(strain_972_/_ATCC_24843)_GN=gyp1_PE=3_SV=1	>sp|Q9Y7K9|YGI7_SCHPO_PARP-type_zinc_finger-containing_protein_C2A9.07c_OS=Schizosaccharomyces_pombe_(strain_972_/_ATCC_24843)_GN=SPBC2A9.07c_PE=1_SV=3
T-5421-46.43	-0.708586	1	1	-.HEFDDTSNETK(11)--ALPIYTPKK(8).-	>sp|G2TRN2|NEW9_SCHPO_Uncharacterized_protein_new9_OS=Schizosaccharomyces_pombe_(strain_972_/_ATCC_24843)_GN=new9_PE=2_SV=1	>sp|O42977|YGZ8_SCHPO_Uncharacterized_protein_C20F10.08c_OS=Schizosaccharomyces_pombe_(strain_972_/_ATCC_24843)_GN=SPBC20F10.08c_PE=4_SV=1
T-2824-29.99	-0.710097	1	1	-.SDQNLAETKR(9)--MSFYK(1).-	>sp|O14207|MMS22_SCHPO_Protein_mms22_OS=Schizosaccharomyces_pombe_(strain_972_/_ATCC_24843)_GN=mus7_PE=3_SV=1	>sp|Q09872|YAG9_SCHPO_Uncharacterized_protein_C12G12.09_OS=Schizosaccharomyces_pombe_(strain_972_/_ATCC_24843)_GN=SPAC12G12.09_PE=1_SV=1
T-5875-49.24	-0.714365	1	1	-.LDKNSSKADK(3)--LDKNTK(3).-	>sp|P87137|YDM6_SCHPO_Uncharacterized_protein_C57A7.06_OS=Schizosaccharomyces_pombe_(strain_972_/_ATCC_24843)_GN=SPAC57A7.06_PE=1_SV=1	>sp|Q10105|GCN1_SCHPO_Translational_activator_gcn1_OS=Schizosaccharomyces_pombe_(strain_972_/_ATCC_24843)_GN=gcn1_PE=3_SV=1
T-4084-38.32	-0.71647	1	1	-.LLTDLCKSPAQK(7)--DIVK(1).-	>sp|O59815|MAE2_SCHPO_Putative_malic_acid_transport_protein_OS=Schizosaccharomyces_pombe_(strain_972_/_ATCC_24843)_GN=SPCC794.06_PE=3_SV=1	>sp|Q9P6K4|YLF7_SCHPO_Uncharacterized_protein_C30C2.07_OS=Schizosaccharomyces_pombe_(strain_972_/_ATCC_24843)_GN=SPAC30C2.07_PE=1_SV=1
T-5836-49.00	-0.716983	1	1	-.SAASSAIPK(1)--IGSPHPKK(7).-	>sp|O74430|TGCE1_SCHPO_Probable_lipase_C1672.09_OS=Schizosaccharomyces_pombe_(strain_972_/_ATCC_24843)_GN=SPCC1672.09_PE=1_SV=1	>sp|O74463|YQC1_SCHPO_Uncharacterized_protein_C1739.01_OS=Schizosaccharomyces_pombe_(strain_972_/_ATCC_24843)_GN=SPCC1739.01_PE=1_SV=2
T-1688-21.58	-0.719352	1	1	-.ADKGCEAAQSK(3)--DNFATKDK(6).-	>sp|O75005|SYV_SCHPO_Valine--tRNA_ligase_OS=Schizosaccharomyces_pombe_(strain_972_/_ATCC_24843)_GN=vas2_PE=3_SV=1	>sp|Q9URY4|YI01_SCHPO_Putative_amidase_C869.01_OS=Schizosaccharomyces_pombe_(strain_972_/_ATCC_24843)_GN=SPAC869.01_PE=3_SV=1
T-2609-28.47	-0.719755	1	1	-.LTHEKSTMLEK(5)--KYDKTEDDIK(1).-	>sp|O14126|PRS6A_SCHPO_26S_protease_regulatory_subunit_6A_OS=Schizosaccharomyces_pombe_(strain_972_/_ATCC_24843)_GN=tbp1_PE=3_SV=1	>sp|O74445|PRS10_SCHPO_Probable_26S_protease_subunit_rpt4_OS=Schizosaccharomyces_pombe_(strain_972_/_ATCC_24843)_GN=rpt4_PE=3_SV=2
T-3545-34.86	-0.719939	1	1	-.HFEQVINEKHEDALAK(9)--SSKSASK(1).-	>sp|O42943|YBP8_SCHPO_Uncharacterized_ABC_transporter_ATP-binding_protein_C16H5.08c_OS=Schizosaccharomyces_pombe_(strain_972_/_ATCC_24843)_GN=SPBC16H5.08c_PE=1_SV=1	>sp|O74762|RPN2_SCHPO_26S_proteasome_regulatory_subunit_rpn2_OS=Schizosaccharomyces_pombe_(strain_972_/_ATCC_24843)_GN=rpn2_PE=1_SV=1
T-656-12.66	-0.720131	1	1	-.MKLSNELFHR(1)--EEDKR(4).-	>decoy_reverse_sp|Q09779|THO2_SCHPO_Decoy_of_THO_complex_subunit_2_OS=Schizosaccharomyces_pombe_(strain_972_/_ATCC_24843)_GN=tho2_PE=1_SV=3	>sp|O13682|SWR1_SCHPO_Helicase_swr1_OS=Schizosaccharomyces_pombe_(strain_972_/_ATCC_24843)_GN=swr1_PE=3_SV=1	>sp|Q9Y7U5|RGF3_SCHPO_Rho1_guanine_nucleotide_exchange_factor_3_OS=Schizosaccharomyces_pombe_(strain_972_/_ATCC_24843)_GN=rgf3_PE=1_SV=1
T-11425-83.61	-0.720358	1	1	-.MSTRSIVTSK(1)--MGNSNSKSVK(1).-	>sp|O74426|PPK33_SCHPO_Serine/threonine-protein_kinase_ppk33_OS=Schizosaccharomyces_pombe_(strain_972_/_ATCC_24843)_GN=ppk33_PE=3_SV=1	>sp|P18296|CUT1_SCHPO_Separin_OS=Schizosaccharomyces_pombe_(strain_972_/_ATCC_24843)_GN=cut1_PE=1_SV=3
T-4531-41.06	-0.722174	1	1	-.KNPAR(1)--RLPR(1).-	>sp|O14028|MTQ1_SCHPO_Probable_mitochondrial_N(5)-glutamine_methyltransferase_mtq1_OS=Schizosaccharomyces_pombe_(strain_972_/_ATCC_24843)_GN=mtq1_PE=3_SV=1	>sp|Q9P7Y8|MID2_SCHPO_Septin_ring_organizing_protein_mid2_OS=Schizosaccharomyces_pombe_(strain_972_/_ATCC_24843)_GN=mid2_PE=1_SV=2
T-9853-73.40	-0.722427	1	1	-.DPSFFKDK(6)--MPSLLSSR(1).-	>sp|Q10064|YAMB_SCHPO_Uncharacterized_PI3/PI4-kinase_family_protein_C1F5.11c_OS=Schizosaccharomyces_pombe_(strain_972_/_ATCC_24843)_GN=SPAC1F5.11c_PE=3_SV=1	>sp|Q9UUJ9|ACH1_SCHPO_Acetyl-CoA_hydrolase_OS=Schizosaccharomyces_pombe_(strain_972_/_ATCC_24843)_GN=ach1_PE=2_SV=1
T-1456-19.73	-0.723137	1	1	-.KIKTKPK(5)--NELLKK(5).-	>sp|O94477|MYO52_SCHPO_Myosin-52_OS=Schizosaccharomyces_pombe_(strain_972_/_ATCC_24843)_GN=myo52_PE=1_SV=1	>sp|O94710|QRI7_SCHPO_tRNA_N6-adenosine_threonylcarbamoyltransferase,_mitochondrial_OS=Schizosaccharomyces_pombe_(strain_972_/_ATCC_24843)_GN=pgp1_PE=3_SV=1
T-5182-45.01	-0.723512	1	1	-.KMMAHVLMIIR(1)--MENSSIVK(1).-	>sp|O59753|RAD14_SCHPO_DNA_repair_protein_rad14_OS=Schizosaccharomyces_pombe_(strain_972_/_ATCC_24843)_GN=rhp14_PE=3_SV=1	>sp|O94295|PUS2_SCHPO_tRNA_pseudouridine_synthase_2_OS=Schizosaccharomyces_pombe_(strain_972_/_ATCC_24843)_GN=pus2_PE=3_SV=1
T-7642-59.87	-0.723946	1	1	-.NESVKAFTNWVGR(5)--TINKK(4).-	>sp|O13890|YE35_SCHPO_UPF0061_protein_C20G4.05c_OS=Schizosaccharomyces_pombe_(strain_972_/_ATCC_24843)_GN=SPAC20G4.05c_PE=3_SV=1	>sp|Q6LA56|YF4B_SCHPO_Uncharacterized_kinase_C3H5.11_OS=Schizosaccharomyces_pombe_(strain_972_/_ATCC_24843)_GN=SPAC3H5.11_PE=3_SV=1
T-6625-53.73	-0.724272	1	1	-.LKVVNAKT(7)--KRQLVK(1).-	>sp|O13762|YF2C_SCHPO_Uncharacterized_ATP-dependent_helicase_C17A2.12_OS=Schizosaccharomyces_pombe_(strain_972_/_ATCC_24843)_GN=SPAC17A2.12_PE=3_SV=1	>sp|P87052|MUG10_SCHPO_Meiotically_up-regulated_gene_10_protein_OS=Schizosaccharomyces_pombe_(strain_972_/_ATCC_24843)_GN=mug10_PE=1_SV=3
T-9203-69.29	-0.725139	1	1	-.SDIDKESLKQNQK(5)--KMNDVIRK(1).-	>sp|Q10087|YAO8_SCHPO_Uncharacterized_amino-acid_permease_C11D3.08c_OS=Schizosaccharomyces_pombe_(strain_972_/_ATCC_24843)_GN=SPAC11D3.08c_PE=3_SV=1	>sp|Q9UTG5|YKEA_SCHPO_Uncharacterized_protein_C1805.10_OS=Schizosaccharomyces_pombe_(strain_972_/_ATCC_24843)_GN=SPAC1805.10_PE=4_SV=1
T-12243-89.16	-0.728127	1	1	-.KQIADKDMAAMK(1)--KEPISEYNIEK(1).-	>sp|P39750|FEN1_SCHPO_Flap_endonuclease_1_OS=Schizosaccharomyces_pombe_(strain_972_/_ATCC_24843)_GN=rad2_PE=1_SV=1	>sp|Q9P7K1|YJN4_SCHPO_Uncharacterized_protein_C24B10.04_OS=Schizosaccharomyces_pombe_(strain_972_/_ATCC_24843)_GN=SPCC24B10.04_PE=4_SV=1
T-12958-94.42	-0.729515	1	1	-.SKPKNIIQLER(2)--KLQAR(1).-	>decoy_reverse_sp|O13920|MDM28_SCHPO_Decoy_of_LETM1_domain-containing_protein_mdm28,_mitochondrial_OS=Schizosaccharomyces_pombe_(strain_972_/_ATCC_24843)_GN=mdm28_PE=2_SV=3	>sp|P08092|RAN1_SCHPO_Negative_regulator_of_sexual_conjugation_and_meiosis_OS=Schizosaccharomyces_pombe_(strain_972_/_ATCC_24843)_GN=ran1_PE=1_SV=2	>sp|Q92376|KLP1_SCHPO_Kinesin-like_protein_1_OS=Schizosaccharomyces_pombe_(strain_972_/_ATCC_24843)_GN=klp1_PE=2_SV=2
T-2933-30.75	-0.731437	1	1	-.MSLEEK(1)--SLQLKK(5).-	>sp|O14001|PVG2_SCHPO_Pyruvylated_Gal-beta-1,3-epitope_synthesis_protein_2_OS=Schizosaccharomyces_pombe_(strain_972_/_ATCC_24843)_GN=pvg2_PE=1_SV=1	>sp|P62505|DAD3_SCHPO_DASH_complex_subunit_dad3_OS=Schizosaccharomyces_pombe_(strain_972_/_ATCC_24843)_GN=dad3_PE=3_SV=1
T-12687-92.41	-0.731644	1	1	-.SLNGTFSHNNGLPSGER(1)--YEPKQER(4).-	>sp|Q10210|SWC3_SCHPO_SWR1_complex_subunit_swc3_OS=Schizosaccharomyces_pombe_(strain_972_/_ATCC_24843)_GN=swc3_PE=1_SV=1	>sp|Q9UTE2|HEM6_SCHPO_Probable_oxygen-dependent_coproporphyrinogen-III_oxidase_OS=Schizosaccharomyces_pombe_(strain_972_/_ATCC_24843)_GN=hem13_PE=3_SV=1
T-5887-49.31	-0.732903	1	1	-.KTDEDKHDK(1)--RDGGAYKK(7).-	>sp|P40381|SWI6_SCHPO_Chromatin-associated_protein_swi6_OS=Schizosaccharomyces_pombe_(strain_972_/_ATCC_24843)_GN=swi6_PE=1_SV=1	>sp|Q02592|HMT1_SCHPO_Heavy_metal_tolerance_protein_OS=Schizosaccharomyces_pombe_(strain_972_/_ATCC_24843)_GN=hmt1_PE=2_SV=3
T-8899-67.45	-0.734303	1	1	-.AQRLTSAFLNWR(1)--SNSAPAR(1).-	>sp|O43035|ATG3_SCHPO_Autophagy-related_protein_3_OS=Schizosaccharomyces_pombe_(strain_972_/_ATCC_24843)_GN=atg3_PE=3_SV=1	>sp|O74861|SDC1_SCHPO_Set1_complex_component_sdc1_OS=Schizosaccharomyces_pombe_(strain_972_/_ATCC_24843)_GN=sdc1_PE=3_SV=1
T-8178-62.97	-0.735043	1	1	-.LNKFSYPNYVLSR(3)--SSSKIKELR(6).-	>sp|Q9HDX7|YK1D_SCHPO_Uncharacterized_protein_PB1A10.13_OS=Schizosaccharomyces_pombe_(strain_972_/_ATCC_24843)_GN=SPAPB1A10.13_PE=1_SV=1	>sp|Q9Y804|FAN1_SCHPO_Fanconi-associated_nuclease_1_homolog_OS=Schizosaccharomyces_pombe_(strain_972_/_ATCC_24843)_GN=SPBC146.06c_PE=3_SV=1
T-12292-89.49	-0.735449	1	1	-.KVVEKGFANDCSVW(1)--KAGIGFVR(1).-	>sp|Q10332|YBMA_SCHPO_Uncharacterized_ATP-dependent_helicase_C582.10c_OS=Schizosaccharomyces_pombe_(strain_972_/_ATCC_24843)_GN=SPBC582.10c_PE=1_SV=1	>sp|Q9UTM5|YIJ1_SCHPO_Uncharacterized_protein_C1420.01c_OS=Schizosaccharomyces_pombe_(strain_972_/_ATCC_24843)_GN=SPAC1420.01c_PE=4_SV=2
T-1139-17.05	-0.736623	1	1	-.ELSSTAKSGSLKR(7)--SQNKMSR(4).-	>sp|O74424|NU211_SCHPO_Nucleoporin_nup211_OS=Schizosaccharomyces_pombe_(strain_972_/_ATCC_24843)_GN=nup211_PE=1_SV=1	>sp|Q10289|FAS2_SCHPO_Fatty_acid_synthase_subunit_alpha_OS=Schizosaccharomyces_pombe_(strain_972_/_ATCC_24843)_GN=fas2_PE=1_SV=2
T-4499-40.86-4	-0.736922	1	1	-.LKVELAK(2)--LKEIK(2).-	>sp|O94442|NBP35_SCHPO_Cytosolic_Fe-S_cluster_assembly_factor_nbp35_OS=Schizosaccharomyces_pombe_(strain_972_/_ATCC_24843)_GN=nbp35_PE=3_SV=1	>sp|P28706|RAD13_SCHPO_DNA_repair_protein_rad13_OS=Schizosaccharomyces_pombe_(strain_972_/_ATCC_24843)_GN=rad13_PE=2_SV=2	>sp|P50524|RPN12_SCHPO_26S_proteasome_regulatory_subunit_rpn12_OS=Schizosaccharomyces_pombe_(strain_972_/_ATCC_24843)_GN=rpn12_PE=1_SV=1
T-12928-94.19	-0.737301	1	1	-.SSKLSSDKLEK(3)--QEQMKVR(5).-	>sp|P48009|SPN4_SCHPO_Septin_homolog_spn4_OS=Schizosaccharomyces_pombe_(strain_972_/_ATCC_24843)_GN=spn4_PE=1_SV=1	>sp|Q9USZ7|END3_SCHPO_Actin_cytoskeleton-regulatory_complex_protein_end3_OS=Schizosaccharomyces_pombe_(strain_972_/_ATCC_24843)_GN=end3_PE=3_SV=1
T-8222-63.23-3	-0.737639	1	1	-.EDLLNNAK(1)--MILR(1).-	>sp|P36589|CDC14_SCHPO_Cell_division_control_protein_14_OS=Schizosaccharomyces_pombe_(strain_972_/_ATCC_24843)_GN=cdc14_PE=1_SV=1	>sp|Q9P780|NPL4_SCHPO_Nuclear_protein_localization_protein_4_OS=Schizosaccharomyces_pombe_(strain_972_/_ATCC_24843)_GN=npl4_PE=3_SV=2
T-2587-28.31	-0.738279	1	1	-.SPEKADEASEK(4)--QEKEMKR(3).-	>sp|O74417|YJL4_SCHPO_Uncharacterized_protein_C14G10.04_OS=Schizosaccharomyces_pombe_(strain_972_/_ATCC_24843)_GN=SPCC14G10.04_PE=1_SV=1	>sp|Q09721|YA4A_SCHPO_Uncharacterized_protein_C31A2.10_OS=Schizosaccharomyces_pombe_(strain_972_/_ATCC_24843)_GN=SPAC31A2.10_PE=4_SV=2
T-12903-94.01	-0.738334	1	1	-.IDTIVKEIQDEK(6)--LKNNPGNR(2).-	>sp|Q10274|MU152_SCHPO_Meiotically_up-regulated_gene_152_protein_OS=Schizosaccharomyces_pombe_(strain_972_/_ATCC_24843)_GN=mug152_PE=1_SV=1	>sp|Q10329|PSA4_SCHPO_Probable_proteasome_subunit_alpha_type-4_OS=Schizosaccharomyces_pombe_(strain_972_/_ATCC_24843)_GN=pre6_PE=3_SV=1
T-5506-46.91-2	-0.739474	1	1	-.WSVKDYLLK(4)--KRLVR(1).-	>decoy_reverse_sp|O14232|MTR4_SCHPO_Decoy_of_ATP-dependent_RNA_helicase_mtr4_OS=Schizosaccharomyces_pombe_(strain_972_/_ATCC_24843)_GN=mtr4_PE=1_SV=1	>sp|Q09879|UBP5_SCHPO_Probable_ubiquitin_carboxyl-terminal_hydrolase_5_OS=Schizosaccharomyces_pombe_(strain_972_/_ATCC_24843)_GN=ubp5_PE=3_SV=3	>sp|Q9P4X4|SEC17_SCHPO_Probable_vesicular-fusion_protein_sec17_homolog_OS=Schizosaccharomyces_pombe_(strain_972_/_ATCC_24843)_GN=sec17_PE=1_SV=1	>sp|Q9P6N3|SHE9_SCHPO_Sensitive_to_high_expression_protein_9_homolog,_mitochondrial_OS=Schizosaccharomyces_pombe_(strain_972_/_ATCC_24843)_GN=she9_PE=3_SV=1
T-2099-24.74	-0.742824	1	1	-.TLHKGK(4)--TKDK(2).-	>decoy_reverse_sp|Q09857|USO1_SCHPO_Decoy_of_Intracellular_protein_transport_protein_uso1_OS=Schizosaccharomyces_pombe_(strain_972_/_ATCC_24843)_GN=uso1_PE=3_SV=3	>sp|O74500|NUP60_SCHPO_Nucleoporin_nup60_OS=Schizosaccharomyces_pombe_(strain_972_/_ATCC_24843)_GN=nup60_PE=1_SV=1	>sp|Q09857|USO1_SCHPO_Intracellular_protein_transport_protein_uso1_OS=Schizosaccharomyces_pombe_(strain_972_/_ATCC_24843)_GN=uso1_PE=3_SV=3
T-10223-75.69	-0.742843	1	1	-.MFNR(1)--KGKN(1).-	>decoy_reverse_sp|O14018|SYSC_SCHPO_Decoy_of_Serine--tRNA_ligase,_cytoplasmic_OS=Schizosaccharomyces_pombe_(strain_972_/_ATCC_24843)_GN=SPAC29A4.15_PE=3_SV=1	>sp|C6Y4C4|SDHF4_SCHPO_Succinate_dehydrogenase_assembly_factor_4,_mitochondrial_OS=Schizosaccharomyces_pombe_(strain_972_/_ATCC_24843)_GN=SPBC26H8.16_PE=2_SV=1	>sp|O14018|SYSC_SCHPO_Serine--tRNA_ligase,_cytoplasmic_OS=Schizosaccharomyces_pombe_(strain_972_/_ATCC_24843)_GN=SPAC29A4.15_PE=3_SV=1
T-13435-98.07	-0.743355	1	1	-.KPSDEQIKGDGK(1)--DKATK(2).-	>sp|O94562|YGD3_SCHPO_Uncharacterized_aminotransferase_C1771.03c_OS=Schizosaccharomyces_pombe_(strain_972_/_ATCC_24843)_GN=SPBC1773.03c_PE=3_SV=1	>sp|Q09884|DCR1_SCHPO_Protein_Dicer_OS=Schizosaccharomyces_pombe_(strain_972_/_ATCC_24843)_GN=dcr1_PE=1_SV=1
T-8692-66.20	-0.743567	1	1	-.YPKVLEQVDMKR(11)--YEKNLINK(3).-	>sp|Q09727|MRP20_SCHPO_54S_ribosomal_protein_L23,_mitochondrial_OS=Schizosaccharomyces_pombe_(strain_972_/_ATCC_24843)_GN=mrp20_PE=3_SV=1	>sp|Q9UT06|YLWB_SCHPO_Uncharacterized_GTP-binding_protein_P8A3.11c,_mitochondrial_OS=Schizosaccharomyces_pombe_(strain_972_/_ATCC_24843)_GN=SPAP8A3.11c_PE=3_SV=1
T-5412-46.38	-0.743574	1	1	-.SQLQEAKEK(7)--KHGPR(1).-	>sp|O43009|MU110_SCHPO_Meiotically_up-regulated_gene_110_protein_OS=Schizosaccharomyces_pombe_(strain_972_/_ATCC_24843)_GN=mug110_PE=1_SV=1	>sp|Q10411|SPO15_SCHPO_Sporulation-specific_protein_15_OS=Schizosaccharomyces_pombe_(strain_972_/_ATCC_24843)_GN=spo15_PE=1_SV=1
T-6055-50.37	-0.744471	1	1	-.MKSYECPFCK(1)--NIQNEAKK(7).-	>sp|Q9P7D9|RSV1_SCHPO_Zinc_finger_protein_rsv1_OS=Schizosaccharomyces_pombe_(strain_972_/_ATCC_24843)_GN=rsv1_PE=2_SV=1	>sp|Q9P7L4|YOS9_SCHPO_Uncharacterized_hydrolase_C21C3.09c_OS=Schizosaccharomyces_pombe_(strain_972_/_ATCC_24843)_GN=SPBC21C3.09c_PE=3_SV=1
T-1940-23.58	-0.746183	1	1	-.KVAQTTYKK(1)--ELVKK(1).-	>decoy_reverse_sp|P40376|KAPB_SCHPO_Decoy_of_cAMP-dependent_protein_kinase_catalytic_subunit_OS=Schizosaccharomyces_pombe_(strain_972_/_ATCC_24843)_GN=pka1_PE=1_SV=1	>decoy_reverse_sp|Q9P7Z9|YCGK_SCHPO_Decoy_of_Uncharacterized_protein_C16C4.20c_OS=Schizosaccharomyces_pombe_(strain_972_/_ATCC_24843)_GN=SPCC16C4.20c_PE=4_SV=1	>sp|O94579|PSA2_SCHPO_Probable_proteasome_subunit_alpha_type-2_OS=Schizosaccharomyces_pombe_(strain_972_/_ATCC_24843)_GN=pre8_PE=3_SV=1	>tr|Q8X1T1|Q8X1T1_SCHPM_Sty1-interacting_protein_(Fragment)_OS=Schizosaccharomyces_pombe_GN=sin1+_PE=4_SV=1
T-8945-67.70	-0.748478	1	1	-.SSKSLQTDFMK(3)--KPSVSK(1).-	>sp|O59763|OCA2_SCHPO_Serine/threonine-protein_kinase_oca2_OS=Schizosaccharomyces_pombe_(strain_972_/_ATCC_24843)_GN=oca2_PE=1_SV=1	>sp|Q09731|BU107_SCHPO_UBP9-binding_protein_bun107_OS=Schizosaccharomyces_pombe_(strain_972_/_ATCC_24843)_GN=bun107_PE=1_SV=1
T-1386-19.15	-0.751788	1	1	-.KFFVCFK(1)--DKVEYEK(2).-	>sp|P40984|UBC9_SCHPO_SUMO-conjugating_enzyme_ubc9_OS=Schizosaccharomyces_pombe_(strain_972_/_ATCC_24843)_GN=hus5_PE=1_SV=1	>sp|P87154|DPOE_SCHPO_DNA_polymerase_epsilon_catalytic_subunit_A_OS=Schizosaccharomyces_pombe_(strain_972_/_ATCC_24843)_GN=pol2_PE=2_SV=1
T-13032-94.98	-0.753942	1	1	-.MLKNIKNR(6)--MDSLIR(1).-	>sp|O13706|YEU7_SCHPO_PARP-type_zinc_finger-containing_protein_C13F5.07c_OS=Schizosaccharomyces_pombe_(strain_972_/_ATCC_24843)_GN=SPAC13F5.07c_PE=3_SV=2	>sp|Q9UST7|SFC3_SCHPO_Transcription_factor_tau_subunit_sfc3_OS=Schizosaccharomyces_pombe_(strain_972_/_ATCC_24843)_GN=sfc3_PE=1_SV=1
T-13426-98.01	-0.754604	1	1	-.KQVERVMK(1)--AIKGMETK(3).-	>sp|Q09860|SYC_SCHPO_Probable_cysteine--tRNA_ligase_OS=Schizosaccharomyces_pombe_(strain_972_/_ATCC_24843)_GN=SPAC29E6.06c_PE=3_SV=1	>sp|Q9USH8|GLU2B_SCHPO_Glucosidase_2_subunit_beta_OS=Schizosaccharomyces_pombe_(strain_972_/_ATCC_24843)_GN=gtb1_PE=1_SV=1
T-4126-38.59	-0.755575	1	1	-.KTLSKQPVSEHK(5)--KSSVK(1).-	>decoy_reverse_sp|O43067|YGA3_SCHPO_Decoy_of_Uncharacterized_protein_C6B1.03c_OS=Schizosaccharomyces_pombe_(strain_972_/_ATCC_24843)_GN=SPBC6B1.03c_PE=3_SV=2	>decoy_reverse_sp|O60169|YHC5_SCHPO_Decoy_of_Uncharacterized_protein_C19F8.05_OS=Schizosaccharomyces_pombe_(strain_972_/_ATCC_24843)_GN=SPBC19F8.05_PE=4_SV=1	>decoy_reverse_sp|Q04800|FRP1_SCHPO_Decoy_of_Ferric_reductase_transmembrane_component_1_OS=Schizosaccharomyces_pombe_(strain_972_/_ATCC_24843)_GN=frp1_PE=1_SV=1	>sp|O13817|SEC7C_SCHPO_Protein_transport_protein_sec73_OS=Schizosaccharomyces_pombe_(strain_972_/_ATCC_24843)_GN=sec73_PE=3_SV=2	>sp|Q10407|MKH1_SCHPO_MAP_kinase_kinase_kinase_mkh1_OS=Schizosaccharomyces_pombe_(strain_972_/_ATCC_24843)_GN=mkh1_PE=3_SV=1	>sp|Q9P7S5|UBP7_SCHPO_Probable_ubiquitin_carboxyl-terminal_hydrolase_7_OS=Schizosaccharomyces_pombe_(strain_972_/_ATCC_24843)_GN=ubp7_PE=1_SV=1
T-12186-88.77	-0.756378	1	1	-.SKSMPEVVNK(2)--DNWNSVR(1).-	>sp|O74535|CPSFX_SCHPO_Cleavage_and_polyadenylation_factor_complex_subunit_C74.02c_OS=Schizosaccharomyces_pombe_(strain_972_/_ATCC_24843)_GN=SPCC74.02c_PE=1_SV=1	>sp|P33886|WIS1_SCHPO_Protein_kinase_wis1_OS=Schizosaccharomyces_pombe_(strain_972_/_ATCC_24843)_GN=wis1_PE=1_SV=1
T-5769-48.62	-0.756926	1	1	-.FIEPEPSPTKK(10)--MKQNNK(1).-	>sp|O13984|WRIP1_SCHPO_ATPase_WRNIP1_homolog_C26H5.02c_OS=Schizosaccharomyces_pombe_(strain_972_/_ATCC_24843)_GN=SPAC26H5.02c_PE=3_SV=2	>sp|O74525|YJ44_SCHPO_Uncharacterized_membrane_protein_C70.04c_OS=Schizosaccharomyces_pombe_(strain_972_/_ATCC_24843)_GN=SPCC70.04c_PE=4_SV=1
T-391-8.26	-0.759324	1	1	-.KFINDGTK(1)--KKTSK(1).-	>decoy_reverse_sp|O42657|YF82_SCHPO_Decoy_of_GRIP_and_coiled-coil_domain-containing_protein_C27D7.02c_OS=Schizosaccharomyces_pombe_(strain_972_/_ATCC_24843)_GN=SPAC27D7.02c_PE=3_SV=1	>sp|O13921|MSH1_SCHPO_MutS_protein_homolog_1_OS=Schizosaccharomyces_pombe_(strain_972_/_ATCC_24843)_GN=msh1_PE=3_SV=2	>sp|O14148|INO80_SCHPO_Putative_DNA_helicase_ino80_OS=Schizosaccharomyces_pombe_(strain_972_/_ATCC_24843)_GN=ino80_PE=1_SV=4	>sp|Q9HDV6|MOR2_SCHPO_Cell_polarity_protein_mor2_OS=Schizosaccharomyces_pombe_(strain_972_/_ATCC_24843)_GN=mor2_PE=4_SV=1
T-12222-89.01	-0.759534	1	1	-.NFLVSDATVTKR(11)--KPKLDK(1).-	>sp|O43114|ORC5_SCHPO_Origin_recognition_complex_subunit_5_OS=Schizosaccharomyces_pombe_(strain_972_/_ATCC_24843)_GN=orc5_PE=1_SV=2	>sp|O75005|SYV_SCHPO_Valine--tRNA_ligase_OS=Schizosaccharomyces_pombe_(strain_972_/_ATCC_24843)_GN=vas2_PE=3_SV=1
T-7858-61.09	-0.759937	1	1	-.KYIIYLVK(1)--MFSILK(1).-	>sp|O94629|SRO1_SCHPO_Stress-responsive_protein_1_OS=Schizosaccharomyces_pombe_(strain_972_/_ATCC_24843)_GN=sro1_PE=2_SV=1	>sp|Q9P7D6|YOFC_SCHPO_UPF0303_protein_P4H10.12_OS=Schizosaccharomyces_pombe_(strain_972_/_ATCC_24843)_GN=SPBP4H10.12_PE=3_SV=2	>sp|Q9Y7Y0|YGR8_SCHPO_Uncharacterized_derlin-like_protein_C365.08c_OS=Schizosaccharomyces_pombe_(strain_972_/_ATCC_24843)_GN=SPBC365.08c_PE=3_SV=1
T-5854-49.11	-0.760601	1	1	-.FSDNKPSSNVSR(5)--KHYDK(1).-	>sp|Q10324|YD6C_SCHPO_Uncharacterized_protein_C17G8.12_OS=Schizosaccharomyces_pombe_(strain_972_/_ATCC_24843)_GN=SPAC17G8.12_PE=4_SV=1	>sp|Q9UTQ5|YL39_SCHPO_Uncharacterized_J_domain-containing_protein_C1071.09c_OS=Schizosaccharomyces_pombe_(strain_972_/_ATCC_24843)_GN=SPAC1071.09c_PE=3_SV=1
T-6726-54.37	-0.760646	1	1	-.MISHVLVK(1)--MSDPAR(1).-	>sp|P50519|HSP9_SCHPO_Heat_shock_protein_hsp9_OS=Schizosaccharomyces_pombe_(strain_972_/_ATCC_24843)_GN=hsp9_PE=2_SV=1	>sp|Q9US28|YKA1_SCHPO_Uncharacterized_FAD-binding_protein_C1783.01_OS=Schizosaccharomyces_pombe_(strain_972_/_ATCC_24843)_GN=SPAC1783.01_PE=3_SV=1
T-6458-52.78	-0.76099	1	1	-.KLPEHLVKR(1)--KSGYGR(1).-	>sp|O14233|RNA14_SCHPO_mRNA_3'-end-processing_protein_rna14_OS=Schizosaccharomyces_pombe_(strain_972_/_ATCC_24843)_GN=rna14_PE=3_SV=1	>sp|Q9P7K9|YOSF_SCHPO_Putative_aldehyde_dehydrogenase-like_protein_C21C3_OS=Schizosaccharomyces_pombe_(strain_972_/_ATCC_24843)_GN=SPBC21C3.15c_PE=3_SV=1
T-2545-27.98	-0.760999	1	1	-.GSSSSR(1)--NKVK(2).-	>decoy_reverse_sp|C7U331|MATMC_SCHPM_Decoy_of_Mating-type_M-specific_polypeptide_Mc_OS=Schizosaccharomyces_pombe_GN=matMc_PE=2_SV=1	>decoy_reverse_sp|O59821|CSL4_SCHPO_Decoy_of_Exosome_complex_component_csl4_OS=Schizosaccharomyces_pombe_(strain_972_/_ATCC_24843)_GN=csl4_PE=3_SV=2	>decoy_reverse_sp|O60076|TAF13_SCHPO_Decoy_of_Transcription_initiation_factor_TFIID_subunit_13_OS=Schizosaccharomyces_pombe_(strain_972_/_ATCC_24843)_GN=taf13_PE=3_SV=3	>decoy_reverse_sp|P0CY16|MATMC_SCHPO_Decoy_of_Mating-type_M-specific_polypeptide_Mc_OS=Schizosaccharomyces_pombe_(strain_972_/_ATCC_24843)_GN=matmc_1_PE=2_SV=1	>decoy_reverse_sp|P0CY17|MTMC3_SCHPO_Decoy_of_Silenced_mating-type_M-specific_polypeptide_Mc_OS=Schizosaccharomyces_pombe_(strain_972_/_ATCC_24843)_GN=matmc_2_PE=3_SV=1	>decoy_reverse_sp|Q9UT32|RL1DB_SCHPO_Decoy_of_Putative_ribosome_biogenesis_protein_C8F11.04_OS=Schizosaccharomyces_pombe_(strain_972_/_ATCC_24843)_GN=SPAC8F11.04_PE=3_SV=1	>sp|C7U331|MATMC_SCHPM_Mating-type_M-specific_polypeptide_Mc_OS=Schizosaccharomyces_pombe_GN=matMc_PE=2_SV=1	>sp|O42901|YBA9_SCHPO_Uncharacterized_protein_C119.09c_OS=Schizosaccharomyces_pombe_(strain_972_/_ATCC_24843)_GN=SPBC119.09c_PE=2_SV=3	>sp|O59821|CSL4_SCHPO_Exosome_complex_component_csl4_OS=Schizosaccharomyces_pombe_(strain_972_/_ATCC_24843)_GN=csl4_PE=3_SV=2	>sp|O60076|TAF13_SCHPO_Transcription_initiation_factor_TFIID_subunit_13_OS=Schizosaccharomyces_pombe_(strain_972_/_ATCC_24843)_GN=taf13_PE=3_SV=3	>sp|P0CY16|MATMC_SCHPO_Mating-type_M-specific_polypeptide_Mc_OS=Schizosaccharomyces_pombe_(strain_972_/_ATCC_24843)_GN=matmc_1_PE=2_SV=1	>sp|P0CY17|MTMC3_SCHPO_Silenced_mating-type_M-specific_polypeptide_Mc_OS=Schizosaccharomyces_pombe_(strain_972_/_ATCC_24843)_GN=matmc_2_PE=3_SV=1	>sp|Q9UT32|RL1DB_SCHPO_Putative_ribosome_biogenesis_protein_C8F11.04_OS=Schizosaccharomyces_pombe_(strain_972_/_ATCC_24843)_GN=SPAC8F11.04_PE=3_SV=1
T-6201-51.24	-0.761999	1	1	-.KADDETDGQYIAK(1)--MMFCKLLR(1).-	>sp|O74526|KJ45_SCHPO_Probable_serine/threonine-protein_kinase_C70.05c_OS=Schizosaccharomyces_pombe_(strain_972_/_ATCC_24843)_GN=SPCC70.05c_PE=1_SV=1	>sp|Q10318|ILV3_SCHPO_Putative_dihydroxy-acid_dehydratase,_mitochondrial_OS=Schizosaccharomyces_pombe_(strain_972_/_ATCC_24843)_GN=SPAC17G8.06c_PE=2_SV=1
T-2115-24.86-2	-0.765722	1	1	-.MELDDFNSR(1)--KIKNK(1).-	>decoy_reverse_sp|Q10313|TRNL_SCHPO_Decoy_of_tRNA_ligase_1_OS=Schizosaccharomyces_pombe_(strain_972_/_ATCC_24843)_GN=trl1_PE=3_SV=2	>decoy_reverse_sp|Q10355|YDB2_SCHPO_Decoy_of_Uncharacterized_RNA-binding_protein_C22E12.02_OS=Schizosaccharomyces_pombe_(strain_972_/_ATCC_24843)_GN=SPAC22E12.02_PE=3_SV=1	>decoy_reverse_sp|Q9C0W2|YHI5_SCHPO_Decoy_of_Uncharacterized_AAA_domain-containing_protein_P22H7.05c_OS=Schizosaccharomyces_pombe_(strain_972_/_ATCC_24843)_GN=pi026_PE=3_SV=1	>sp|Q09933|DIS1_SCHPO_Phosphoprotein_p93_OS=Schizosaccharomyces_pombe_(strain_972_/_ATCC_24843)_GN=dis1_PE=1_SV=1	>sp|Q10313|TRNL_SCHPO_tRNA_ligase_1_OS=Schizosaccharomyces_pombe_(strain_972_/_ATCC_24843)_GN=trl1_PE=3_SV=2	>sp|Q10355|YDB2_SCHPO_Uncharacterized_RNA-binding_protein_C22E12.02_OS=Schizosaccharomyces_pombe_(strain_972_/_ATCC_24843)_GN=SPAC22E12.02_PE=3_SV=1	>sp|Q9C0W2|YHI5_SCHPO_Uncharacterized_AAA_domain-containing_protein_P22H7.05c_OS=Schizosaccharomyces_pombe_(strain_972_/_ATCC_24843)_GN=pi026_PE=3_SV=1
T-7055-56.37	-0.765837	1	1	-.KVTCSAPGK(1)--KRYK(1).-	>decoy_reverse_sp|O74368|MMM1_SCHPO_Decoy_of_Maintenance_of_mitochondrial_morphology_protein_1_OS=Schizosaccharomyces_pombe_(strain_972_/_ATCC_24843)_GN=mmm1_PE=3_SV=3	>decoy_reverse_sp|Q09731|BU107_SCHPO_Decoy_of_UBP9-binding_protein_bun107_OS=Schizosaccharomyces_pombe_(strain_972_/_ATCC_24843)_GN=bun107_PE=1_SV=1	>sp|O74368|MMM1_SCHPO_Maintenance_of_mitochondrial_morphology_protein_1_OS=Schizosaccharomyces_pombe_(strain_972_/_ATCC_24843)_GN=mmm1_PE=3_SV=3	>sp|Q09731|BU107_SCHPO_UBP9-binding_protein_bun107_OS=Schizosaccharomyces_pombe_(strain_972_/_ATCC_24843)_GN=bun107_PE=1_SV=1	>sp|Q9UT88|ERG8_SCHPO_Probable_phosphomevalonate_kinase_OS=Schizosaccharomyces_pombe_(strain_972_/_ATCC_24843)_GN=erg8_PE=3_SV=1
T-10127-75.07	-0.765897	1	1	-.MLRQVKPKNAR(1)--KRAPK(1).-	>sp|O43031|SPP2_SCHPO_Pre-mRNA-splicing_factor_cwf28_OS=Schizosaccharomyces_pombe_(strain_972_/_ATCC_24843)_GN=cwf28_PE=1_SV=3	>sp|Q9UUG1|RPF2_SCHPO_Ribosome_production_factor_2_homolog_OS=Schizosaccharomyces_pombe_(strain_972_/_ATCC_24843)_GN=SPAC926.08c_PE=1_SV=1
T-12612-91.86	-0.766236	1	1	-.FWMLTGDKK(8)--KLLGNFK(1).-	>sp|O14338|YB33_SCHPO_Uncharacterized_serine-rich_protein_C2F12.03c_OS=Schizosaccharomyces_pombe_(strain_972_/_ATCC_24843)_GN=SPBC2F12.03c_PE=1_SV=1	>sp|Q9UT43|YFRD_SCHPO_Putative_phospholipid-transporting_ATPase_C821.13c_OS=Schizosaccharomyces_pombe_(strain_972_/_ATCC_24843)_GN=SPAC821.13c_PE=1_SV=2
T-1938-23.57	-0.767077	1	1	-.KVAQTTYKK(1)--LAAKKAK(5).-	>sp|O75005|SYV_SCHPO_Valine--tRNA_ligase_OS=Schizosaccharomyces_pombe_(strain_972_/_ATCC_24843)_GN=vas2_PE=3_SV=1	>sp|O94579|PSA2_SCHPO_Probable_proteasome_subunit_alpha_type-2_OS=Schizosaccharomyces_pombe_(strain_972_/_ATCC_24843)_GN=pre8_PE=3_SV=1
T-4872-43.15	-0.771054	1	1	-.ATECPPK(1)--RSKK(3).-	>decoy_reverse_sp|O14217|TOM70_SCHPO_Decoy_of_Probable_mitochondrial_import_receptor_subunit_tom70_OS=Schizosaccharomyces_pombe_(strain_972_/_ATCC_24843)_GN=tom70_PE=1_SV=1	>decoy_reverse_sp|O74430|TGCE1_SCHPO_Decoy_of_Probable_lipase_C1672.09_OS=Schizosaccharomyces_pombe_(strain_972_/_ATCC_24843)_GN=SPCC1672.09_PE=1_SV=1	>decoy_reverse_sp|O94488|MBO1_SCHPO_Decoy_of_Microtubule_organizer_protein_1_OS=Schizosaccharomyces_pombe_(strain_972_/_ATCC_24843)_GN=mbo1_PE=1_SV=1	>decoy_reverse_sp|P87167|BUT2_SCHPO_Decoy_of_Uba3-binding_protein_but2_OS=Schizosaccharomyces_pombe_(strain_972_/_ATCC_24843)_GN=but2_PE=1_SV=1	>decoy_reverse_sp|P87230|COQ5_SCHPO_Decoy_of_2-methoxy-6-polyprenyl-1,4-benzoquinol_methylase,_mitochondrial_OS=Schizosaccharomyces_pombe_(strain_972_/_ATCC_24843)_GN=coq5_PE=3_SV=1	>decoy_reverse_sp|P87306|MED17_SCHPO_Decoy_of_Mediator_of_RNA_polymerase_II_transcription_subunit_17_OS=Schizosaccharomyces_pombe_(strain_972_/_ATCC_24843)_GN=med17_PE=1_SV=1	>decoy_reverse_sp|Q6E434|TRF1_SCHPO_Decoy_of_Telomeric_DNA-binding_factor_trf1_OS=Schizosaccharomyces_pombe_(strain_972_/_ATCC_24843)_GN=trf1_PE=1_SV=1	>decoy_reverse_sp|Q9P7C7|PRP11_SCHPO_Decoy_of_Pre-mRNA-processing_ATP-dependent_RNA_helicase_prp11_OS=Schizosaccharomyces_pombe_(strain_972_/_ATCC_24843)_GN=prp11_PE=3_SV=1	>sp|O14217|TOM70_SCHPO_Probable_mitochondrial_import_receptor_subunit_tom70_OS=Schizosaccharomyces_pombe_(strain_972_/_ATCC_24843)_GN=tom70_PE=1_SV=1	>sp|O74430|TGCE1_SCHPO_Probable_lipase_C1672.09_OS=Schizosaccharomyces_pombe_(strain_972_/_ATCC_24843)_GN=SPCC1672.09_PE=1_SV=1	>sp|O94488|MBO1_SCHPO_Microtubule_organizer_protein_1_OS=Schizosaccharomyces_pombe_(strain_972_/_ATCC_24843)_GN=mbo1_PE=1_SV=1	>sp|P87167|BUT2_SCHPO_Uba3-binding_protein_but2_OS=Schizosaccharomyces_pombe_(strain_972_/_ATCC_24843)_GN=but2_PE=1_SV=1	>sp|P87230|COQ5_SCHPO_2-methoxy-6-polyprenyl-1,4-benzoquinol_methylase,_mitochondrial_OS=Schizosaccharomyces_pombe_(strain_972_/_ATCC_24843)_GN=coq5_PE=3_SV=1	>sp|P87306|MED17_SCHPO_Mediator_of_RNA_polymerase_II_transcription_subunit_17_OS=Schizosaccharomyces_pombe_(strain_972_/_ATCC_24843)_GN=med17_PE=1_SV=1	>sp|Q6E434|TRF1_SCHPO_Telomeric_DNA-binding_factor_trf1_OS=Schizosaccharomyces_pombe_(strain_972_/_ATCC_24843)_GN=trf1_PE=1_SV=1	>sp|Q9P7C7|PRP11_SCHPO_Pre-mRNA-processing_ATP-dependent_RNA_helicase_prp11_OS=Schizosaccharomyces_pombe_(strain_972_/_ATCC_24843)_GN=prp11_PE=3_SV=1	>sp|Q9P7P1|RPA14_SCHPO_DNA-directed_RNA_polymerase_I_subunit_rpa14_OS=Schizosaccharomyces_pombe_(strain_972_/_ATCC_24843)_GN=ker1_PE=1_SV=1
T-9767-72.88	-0.774557	1	1	-.MTFRIPSSQESSNK(1)--TKSGPEK(2).-	>sp|O13817|SEC7C_SCHPO_Protein_transport_protein_sec73_OS=Schizosaccharomyces_pombe_(strain_972_/_ATCC_24843)_GN=sec73_PE=3_SV=2	>sp|O60111|MCP2L_SCHPO_ABC1_family_protein_MCP2_homolog_OS=Schizosaccharomyces_pombe_(strain_972_/_ATCC_24843)_GN=SPBC15C4.02_PE=3_SV=2
T-6369-52.24	-0.774787	1	1	-.KHIEAWIELAIRR(1)--KGQSVR(1).-	>sp|O14065|YC31_SCHPO_Uncharacterized_protein_C962.01_OS=Schizosaccharomyces_pombe_(strain_972_/_ATCC_24843)_GN=SPCC962.01_PE=2_SV=3	>sp|Q7LKZ7|BPH1_SCHPO_Beige_protein_homolog_1_OS=Schizosaccharomyces_pombe_(strain_972_/_ATCC_24843)_GN=lvs1_PE=1_SV=2
T-4784-42.62	-0.77658	1	1	-.KNQHLLFQVK(1)--KRLTDEDNVK(1).-	>sp|P87169|MAD1_SCHPO_Spindle_assembly_checkpoint_component_mad1_OS=Schizosaccharomyces_pombe_(strain_972_/_ATCC_24843)_GN=mad1_PE=3_SV=1	>sp|Q10185|ABC2_SCHPO_ATP-binding_cassette_transporter_abc2_OS=Schizosaccharomyces_pombe_(strain_972_/_ATCC_24843)_GN=abc2_PE=1_SV=1
T-3824-36.70	-0.77708	1	1	-.IADPDQLMQKAAK(1)--QIVKKLPK(4).-	>sp|Q9P4X4|SEC17_SCHPO_Probable_vesicular-fusion_protein_sec17_homolog_OS=Schizosaccharomyces_pombe_(strain_972_/_ATCC_24843)_GN=sec17_PE=1_SV=1	>sp|Q9UTM7|HAT1_SCHPO_Histone_acetyltransferase_type_B_catalytic_subunit_OS=Schizosaccharomyces_pombe_(strain_972_/_ATCC_24843)_GN=hat1_PE=3_SV=2
T-9975-74.14	-0.778256	1	1	-.RVMYEEGWIEFESKR(14)--NRFTVRSK(1).-	>sp|O74362|ESF2_SCHPO_Pre-rRNA-processing_protein_esf2_OS=Schizosaccharomyces_pombe_(strain_972_/_ATCC_24843)_GN=esf2_PE=1_SV=1	>sp|Q09929|CAF17_SCHPO_Putative_transferase_caf17,_mitochondrial_OS=Schizosaccharomyces_pombe_(strain_972_/_ATCC_24843)_GN=caf17_PE=3_SV=1
T-7506-59.07	-0.779072	1	1	-.EFVLIGNSSIQKSK(12)--SSIEEQITK(1).-	>sp|Q09872|YAG9_SCHPO_Uncharacterized_protein_C12G12.09_OS=Schizosaccharomyces_pombe_(strain_972_/_ATCC_24843)_GN=SPAC12G12.09_PE=1_SV=1	>sp|Q9P380|PTR2_SCHPO_Probable_peptide_transporter_ptr2_OS=Schizosaccharomyces_pombe_(strain_972_/_ATCC_24843)_GN=ptr2_PE=1_SV=1
T-4545-41.14	-0.779202	1	1	-.SAQKRVFLK(1)--QRGKVK(4).-	>sp|P36584|RL3B_SCHPO_60S_ribosomal_protein_L3-B_OS=Schizosaccharomyces_pombe_(strain_972_/_ATCC_24843)_GN=rpl3b_PE=3_SV=2	>sp|P40372|RL3A_SCHPO_60S_ribosomal_protein_L3-A_OS=Schizosaccharomyces_pombe_(strain_972_/_ATCC_24843)_GN=rpl3a_PE=1_SV=2	>sp|Q9HDY0|YPT71_SCHPO_GTP-binding_protein_ypt71_OS=Schizosaccharomyces_pombe_(strain_972_/_ATCC_24843)_GN=ypt71_PE=3_SV=1
T-7906-61.35	-0.779652	1	1	-.MVFTSHKGVKR(1)--KGAKAK(1).-	>sp|O36018|BUD22_SCHPO_BUD22_family_protein_C4F10.06_OS=Schizosaccharomyces_pombe_(strain_972_/_ATCC_24843)_GN=SPAC4F10.06_PE=3_SV=1	>sp|Q9Y7Y8|SYQ_SCHPO_Probable_glutamine--tRNA_ligase_OS=Schizosaccharomyces_pombe_(strain_972_/_ATCC_24843)_GN=qrs1_PE=3_SV=1
T-4782-42.61	-0.780701	1	1	-.KQLATSLR(1)--YKVNLYK(2).-	>sp|Q09720|PSB4_SCHPO_Probable_proteasome_subunit_beta_type-4_OS=Schizosaccharomyces_pombe_(strain_972_/_ATCC_24843)_GN=SPAC31A2.04c_PE=3_SV=1	>sp|Q9Y7T8|PSB3_SCHPO_Probable_proteasome_subunit_beta_type-3_OS=Schizosaccharomyces_pombe_(strain_972_/_ATCC_24843)_GN=pup3_PE=3_SV=1
T-7744-60.46	-0.781454	1	1	-.DPALSETGIKEAK(10)--VIKEGEQPRK(3).-	>sp|P36623|PMGY_SCHPO_Phosphoglycerate_mutase_OS=Schizosaccharomyces_pombe_(strain_972_/_ATCC_24843)_GN=gpm1_PE=1_SV=1	>sp|P87235|RHP42_SCHPO_DNA_repair_protein_rhp42_OS=Schizosaccharomyces_pombe_(strain_972_/_ATCC_24843)_GN=rhp42_PE=3_SV=1
T-12671-92.29	-0.781769	1	1	-.RQLYIYKDALSR(7)--EDEENGIEKK(9).-	>sp|Q9P7W8|RSC9_SCHPO_Chromatin_structure-remodeling_complex_subunit_rsc9_OS=Schizosaccharomyces_pombe_(strain_972_/_ATCC_24843)_GN=rsc9_PE=1_SV=1	>sp|Q9US60|KLP3_SCHPO_Kinesin-like_protein_3_OS=Schizosaccharomyces_pombe_(strain_972_/_ATCC_24843)_GN=klp3_PE=2_SV=1
T-2945-30.83	-0.783357	1	1	-.NTPSYKQK(6)--IQETEKK(6).-	>sp|O94421|SNF22_SCHPO_SWI/SNF_chromatin-remodeling_complex_subunit_snf22_OS=Schizosaccharomyces_pombe_(strain_972_/_ATCC_24843)_GN=snf22_PE=1_SV=2	>sp|Q10173|NUF2_SCHPO_Kinetochore_protein_nuf2_OS=Schizosaccharomyces_pombe_(strain_972_/_ATCC_24843)_GN=nuf2_PE=1_SV=1
T-11923-86.96	-0.783645	1	1	-.MTLAAVAQLNSSGSILK(1)--KTYTDVK(1).-	>sp|O94660|NIT2_SCHPO_Probable_hydrolase_nit2_OS=Schizosaccharomyces_pombe_(strain_972_/_ATCC_24843)_GN=nit2_PE=3_SV=1	>sp|P08096|TOP2_SCHPO_DNA_topoisomerase_2_OS=Schizosaccharomyces_pombe_(strain_972_/_ATCC_24843)_GN=top2_PE=1_SV=2
T-8491-64.96	-0.785017	1	1	-.NKIFKIEGTQR(2)--KSSAAR(1).-	>sp|O43078|ALF1_SCHPO_ATPase-like_fidgetin_OS=Schizosaccharomyces_pombe_(strain_972_/_ATCC_24843)_GN=alf1_PE=1_SV=1	>sp|O94489|EF3_SCHPO_Elongation_factor_3_OS=Schizosaccharomyces_pombe_(strain_972_/_ATCC_24843)_GN=tef3_PE=1_SV=1
T-4585-41.39	-0.786982	1	1	-.KMNINQQPK(1)--KEDPQK(1).-	>sp|O74473|CDC11_SCHPO_Septation_initiation_network_scaffold_protein_cdc11_OS=Schizosaccharomyces_pombe_(strain_972_/_ATCC_24843)_GN=cdc11_PE=1_SV=1	>sp|P50527|STE20_SCHPO_Serine/threonine-protein_kinase_shk1/pak1_OS=Schizosaccharomyces_pombe_(strain_972_/_ATCC_24843)_GN=shk1_PE=1_SV=2
T-1728-21.91	-0.787006	1	1	-.TGNKKR(5)--APKSK(3).-	>sp|O13672|RL8_SCHPO_60S_ribosomal_protein_L8_OS=Schizosaccharomyces_pombe_(strain_972_/_ATCC_24843)_GN=rpl8_PE=1_SV=3	>sp|O74535|CPSFX_SCHPO_Cleavage_and_polyadenylation_factor_complex_subunit_C74.02c_OS=Schizosaccharomyces_pombe_(strain_972_/_ATCC_24843)_GN=SPCC74.02c_PE=1_SV=1	>sp|Q10059|CDC12_SCHPO_Cell_division_control_protein_12_OS=Schizosaccharomyces_pombe_(strain_972_/_ATCC_24843)_GN=cdc12_PE=1_SV=1
T-3402-33.90	-0.787372	1	1	-.KNNMRLK(1)--MSEEDNR(1).-	>sp|O74876|MU135_SCHPO_Meiotically_up-regulated_gene_135_protein_OS=Schizosaccharomyces_pombe_(strain_972_/_ATCC_24843)_GN=mug135_PE=1_SV=1	>sp|Q9P7Z8|YOUD_SCHPO_Uncharacterized_protein_C26H8.13c_OS=Schizosaccharomyces_pombe_(strain_972_/_ATCC_24843)_GN=SPBC26H8.13c_PE=4_SV=1
T-4435-40.50-2	-0.787408	1	1	-.KIQLLK(1)--LKKALK(2).-	>decoy_reverse_sp|Q9Y7U0|YCJE_SCHPO_Decoy_of_Uncharacterized_protein_C63.14_OS=Schizosaccharomyces_pombe_(strain_972_/_ATCC_24843)_GN=SPCC63.14_PE=1_SV=1	>sp|O94295|PUS2_SCHPO_tRNA_pseudouridine_synthase_2_OS=Schizosaccharomyces_pombe_(strain_972_/_ATCC_24843)_GN=pus2_PE=3_SV=1	>sp|P78789|YC63_SCHPO_Uncharacterized_protein_C1919.03c_OS=Schizosaccharomyces_pombe_(strain_972_/_ATCC_24843)_GN=SPCC1919.03c_PE=1_SV=2
T-1376-19.07	-0.78786	1	1	-.KIDPLLEAAR(1)--SKCR(2).-	>decoy_reverse_sp|P01129|CDC10_SCHPO_Decoy_of_Start_control_protein_cdc10_OS=Schizosaccharomyces_pombe_(strain_972_/_ATCC_24843)_GN=cdc10_PE=1_SV=1	>sp|P01129|CDC10_SCHPO_Start_control_protein_cdc10_OS=Schizosaccharomyces_pombe_(strain_972_/_ATCC_24843)_GN=cdc10_PE=1_SV=1	>sp|Q96VG1|YBAI_SCHPO_Uncharacterized_protein_C119.18_OS=Schizosaccharomyces_pombe_(strain_972_/_ATCC_24843)_GN=SPBC119.18_PE=3_SV=1
T-6464-52.82	-0.787864	1	1	-.KLRWYK(1)--SYIKGR(4).-	>sp|O13807|DDB1_SCHPO_DNA_damage-binding_protein_1_OS=Schizosaccharomyces_pombe_(strain_972_/_ATCC_24843)_GN=ddb1_PE=1_SV=1	>sp|O60181|RIB3_SCHPO_3,4-dihydroxy-2-butanone_4-phosphate_synthase_OS=Schizosaccharomyces_pombe_(strain_972_/_ATCC_24843)_GN=SPBC23E6.06c_PE=3_SV=1
T-9317-70.07	-0.789015	1	1	-.EREAAELEEAKK(11)--MPSKAPRK(1).-	>sp|O74745|ANP1_SCHPO_Mannan_polymerase_II_complex_anp1_subunit_OS=Schizosaccharomyces_pombe_(strain_972_/_ATCC_24843)_GN=anp1_PE=3_SV=1	>sp|Q9P7Q9|ALG9_SCHPO_Alpha-1,2-mannosyltransferase_alg9_OS=Schizosaccharomyces_pombe_(strain_972_/_ATCC_24843)_GN=alg9_PE=3_SV=1
T-8168-62.91	-0.79257	1	1	-.YQATVMRGAFKV(11)--SNPDCLSK(1).-	>sp|Q09803|VPS4_SCHPO_Suppressor_protein_of_bem1/bed5_double_mutants_OS=Schizosaccharomyces_pombe_(strain_972_/_ATCC_24843)_GN=vps4_PE=3_SV=1	>sp|Q10335|RPN7_SCHPO_Probable_26S_proteasome_regulatory_subunit_rpn7_OS=Schizosaccharomyces_pombe_(strain_972_/_ATCC_24843)_GN=rpn7_PE=2_SV=1
T-3508-34.61	-0.79353	1	1	-.LQKYQATVMR(3)--LKDKIK(4).-	>decoy_reverse_sp|O94416|T2FA_SCHPO_Decoy_of_Transcription_initiation_factor_IIF_subunit_alpha_OS=Schizosaccharomyces_pombe_(strain_972_/_ATCC_24843)_GN=tfg1_PE=1_SV=2	>sp|O94416|T2FA_SCHPO_Transcription_initiation_factor_IIF_subunit_alpha_OS=Schizosaccharomyces_pombe_(strain_972_/_ATCC_24843)_GN=tfg1_PE=1_SV=2	>sp|Q10335|RPN7_SCHPO_Probable_26S_proteasome_regulatory_subunit_rpn7_OS=Schizosaccharomyces_pombe_(strain_972_/_ATCC_24843)_GN=rpn7_PE=2_SV=1
T-11799-86.12	-0.794547	1	1	-.MFSPCTVKEKR(1)--VKASVK(2).-	>sp|O94332|RRN11_SCHPO_RNA_polymerase_I-specific_transcription_initiation_factor_rrn11_OS=Schizosaccharomyces_pombe_(strain_972_/_ATCC_24843)_GN=rrn11_PE=4_SV=1	>sp|O94690|RTC6_SCHPO_54S_ribosomal_protein_c83.06c,_mitochondrial_OS=Schizosaccharomyces_pombe_(strain_972_/_ATCC_24843)_GN=SPBC83.06c_PE=3_SV=2
T-7893-61.28	-0.794807	1	1	-.AIVVFVPQPLLKAFHK(12)--VIFGKK(5).-	>sp|G2TRP5|COX7_SCHPO_Cytochrome_c_oxidase_subunit_7_OS=Schizosaccharomyces_pombe_(strain_972_/_ATCC_24843)_GN=cox7_PE=3_SV=1	>sp|Q10101|RS7_SCHPO_40S_ribosomal_protein_S7_OS=Schizosaccharomyces_pombe_(strain_972_/_ATCC_24843)_GN=rps7_PE=1_SV=2
T-5366-46.09	-0.794818	1	1	-.LPEDISKR(7)--MHFFVR(1).-	>sp|O13867|UPP1_SCHPO_Uracil_phosphoribosyltransferase_1_OS=Schizosaccharomyces_pombe_(strain_972_/_ATCC_24843)_GN=SPAC1B3.01c_PE=3_SV=1	>sp|Q9HDZ7|ATG18_SCHPO_Autophagy-related_protein_18_OS=Schizosaccharomyces_pombe_(strain_972_/_ATCC_24843)_GN=atg18_PE=1_SV=1
T-4238-39.30	-0.795566	1	1	-.FKEVPEDNIK(2)--KEGHKCSK(1).-	>sp|O14138|NDUF7_SCHPO_NADH_dehydrogenase_[ubiquinone]_complex_I,_assembly_factor_7_homolog_OS=Schizosaccharomyces_pombe_(strain_972_/_ATCC_24843)_GN=SPAC25A8.03c_PE=3_SV=2	>sp|O42929|DENR_SCHPO_Translation_machinery-associated_protein_22_OS=Schizosaccharomyces_pombe_(strain_972_/_ATCC_24843)_GN=tma22_PE=3_SV=1
T-12582-91.64	-0.795959	1	1	-.SPPLKVPNK(5)--SSYGKK(5).-	>sp|O13286|SRW1_SCHPO_WD_repeat-containing_protein_srw1_OS=Schizosaccharomyces_pombe_(strain_972_/_ATCC_24843)_GN=srw1_PE=1_SV=1	>sp|Q7LL22|NSK1_SCHPO_Kinetochore_protein_nsk1_OS=Schizosaccharomyces_pombe_(strain_972_/_ATCC_24843)_GN=nsk1_PE=1_SV=1
T-3637-35.47	-0.797538	1	1	-.FKEEEENLR(2)--KHGSVR(1).-	>sp|P48009|SPN4_SCHPO_Septin_homolog_spn4_OS=Schizosaccharomyces_pombe_(strain_972_/_ATCC_24843)_GN=spn4_PE=1_SV=1	>sp|P87227|MIS6_SCHPO_Inner_centromere_protein_mis6_OS=Schizosaccharomyces_pombe_(strain_972_/_ATCC_24843)_GN=mis6_PE=1_SV=1
T-1580-20.71	-0.799336	1	1	-.DGFAFFATMNPGGDYGKK(17)--CAINK(1).-	>sp|O94248|MDN1_SCHPO_Midasin_OS=Schizosaccharomyces_pombe_(strain_972_/_ATCC_24843)_GN=mdn1_PE=1_SV=1	>sp|P50525|APN1_SCHPO_DNA-(apurinic_or_apyrimidinic_site)_lyase_1_OS=Schizosaccharomyces_pombe_(strain_972_/_ATCC_24843)_GN=apn1_PE=5_SV=3
T-11524-84.29	-0.799738	1	1	-.MPKEDDSLCKIVVR(10)--VQELMKSK(6).-	>sp|B8Y7Y5|IEC5_SCHPO_INO80_complex_subunit_5_OS=Schizosaccharomyces_pombe_(strain_972_/_ATCC_24843)_GN=iec5_PE=1_SV=1	>sp|Q9P793|MIT1_SCHPO_Chromatin_remodeling_factor_mit1_OS=Schizosaccharomyces_pombe_(strain_972_/_ATCC_24843)_GN=mit1_PE=1_SV=1
T-12691-92.44	-0.800968	1	1	-.SEEKPTVRTEEDDR(1)--KAHELSVLCDAK(1).-	>sp|O42954|MBX1_SCHPO_MADS-box_transcription_factor_1_OS=Schizosaccharomyces_pombe_(strain_972_/_ATCC_24843)_GN=mbx1_PE=1_SV=2	>sp|O94424|T2FB_SCHPO_Transcription_initiation_factor_IIF_subunit_beta_OS=Schizosaccharomyces_pombe_(strain_972_/_ATCC_24843)_GN=tfg2_PE=1_SV=1
T-2861-30.23	-0.80396	1	1	-.EVGKK(4)--ISSR(1).-	>sp|P22774|HSP7M_SCHPO_Heat_shock_70_kDa_protein,_mitochondrial_OS=Schizosaccharomyces_pombe_(strain_972_/_ATCC_24843)_GN=ssp1_PE=2_SV=2	>sp|Q9USN1|SNX12_SCHPO_Sorting_nexin-12_OS=Schizosaccharomyces_pombe_(strain_972_/_ATCC_24843)_GN=snx12_PE=3_SV=1
T-5628-47.65	-0.808446	1	1	-.KGASLFKTR(1)--QAEHYYKR(7).-	>sp|O14340|YB35_SCHPO_Oxysterol-binding_protein_homolog_C2F12.05c_OS=Schizosaccharomyces_pombe_(strain_972_/_ATCC_24843)_GN=SPBC2F12.05c_PE=1_SV=2	>sp|P00046|CYC_SCHPO_Cytochrome_c_OS=Schizosaccharomyces_pombe_(strain_972_/_ATCC_24843)_GN=cyc1_PE=1_SV=3
T-10937-80.35	-0.808731	1	1	-.TTEEYIINFKK(10)--NVNMK(1).-	>decoy_reverse_sp|Q10668|SWI2_SCHPO_Decoy_of_Mating-type_switching_protein_swi2_OS=Schizosaccharomyces_pombe_(strain_972_/_ATCC_24843)_GN=swi2_PE=1_SV=1	>decoy_tr|H2FH12|H2FH12_SCHPM_Decoy_of_Swi2L_OS=Schizosaccharomyces_pombe_GN=swi2_PE=2_SV=1	>sp|Q9UTE0|SEY1_SCHPO_Protein_sey1_OS=Schizosaccharomyces_pombe_(strain_972_/_ATCC_24843)_GN=sey1_PE=1_SV=1
T-11908-86.85	-0.809203	1	1	-.ANENSPALKSK(9)--APAKAK(4).-	>decoy_reverse_sp|O13768|ERCC3_SCHPO_Decoy_of_Probable_DNA_repair_helicase_ercc3_OS=Schizosaccharomyces_pombe_(strain_972_/_ATCC_24843)_GN=ercc3_PE=1_SV=1	>sp|O13768|ERCC3_SCHPO_Probable_DNA_repair_helicase_ercc3_OS=Schizosaccharomyces_pombe_(strain_972_/_ATCC_24843)_GN=ercc3_PE=1_SV=1	>sp|Q9UU99|YJX4_SCHPO_CRAL-TRIO_domain-containing_protein_C23B6.04c_OS=Schizosaccharomyces_pombe_(strain_972_/_ATCC_24843)_GN=SPCC23B6.04c_PE=1_SV=1
T-13135-95.77	-0.810326	1	1	-.LSIKNATKNLTK(8)--ISKSSKQDEHK(3).-	>sp|O14040|DI3L2_SCHPO_DIS3-like_exonuclease_2_OS=Schizosaccharomyces_pombe_(strain_972_/_ATCC_24843)_GN=dis32_PE=1_SV=1	>sp|O94508|CWF11_SCHPO_Pre-mRNA-splicing_factor_cwf11_OS=Schizosaccharomyces_pombe_(strain_972_/_ATCC_24843)_GN=cwf11_PE=1_SV=1
T-9714-72.56	-0.813457	1	1	-.AVQKLYESQSKLFQPIK(1)--LENATKVEK(6).-	>sp|O42914|YBI8_SCHPO_Uncharacterized_protein_C16A3.08c_OS=Schizosaccharomyces_pombe_(strain_972_/_ATCC_24843)_GN=SPBC16A3.08c_PE=1_SV=1	>sp|Q09671|OYEB_SCHPO_Putative_NADPH_dehydrogenase_C5H10.10_OS=Schizosaccharomyces_pombe_(strain_972_/_ATCC_24843)_GN=SPAC5H10.10_PE=3_SV=1
T-2151-25.12	-0.813462	1	1	-.LTHEKSTMLEK(5)--FCVGK(5).-	>sp|O14126|PRS6A_SCHPO_26S_protease_regulatory_subunit_6A_OS=Schizosaccharomyces_pombe_(strain_972_/_ATCC_24843)_GN=tbp1_PE=3_SV=1	>sp|Q9UTE7|MSS1_SCHPO_tRNA_modification_GTPase_mss1,_mitochondrial_OS=Schizosaccharomyces_pombe_(strain_972_/_ATCC_24843)_GN=mss1_PE=3_SV=1
T-4586-41.39	-0.813764	1	1	-.ESGQHKR(6)--DAIKVVR(4).-	>sp|O13674|MUG24_SCHPO_Meiotically_up-regulated_gene_24_protein_OS=Schizosaccharomyces_pombe_(strain_972_/_ATCC_24843)_GN=mug24_PE=1_SV=1	>sp|O60183|SAT1_SCHPO_Protein_sat1_OS=Schizosaccharomyces_pombe_(strain_972_/_ATCC_24843)_GN=sat1_PE=4_SV=1
T-3392-33.84	-0.814668	1	1	-.SLLTGKHAIR(6)--LELVK(1).-	>sp|Q9P7S2|RPN6_SCHPO_Probable_26S_proteasome_regulatory_subunit_rpn6_OS=Schizosaccharomyces_pombe_(strain_972_/_ATCC_24843)_GN=rpn6_PE=3_SV=1	>tr|Q8X1T1|Q8X1T1_SCHPM_Sty1-interacting_protein_(Fragment)_OS=Schizosaccharomyces_pombe_GN=sin1+_PE=4_SV=1
T-2864-30.26	-0.815195	1	1	-.NSTKDMK(4)--KFSLIR(1).-	>sp|O94694|YG1A_SCHPO_UPF0620_protein_C83.10_OS=Schizosaccharomyces_pombe_(strain_972_/_ATCC_24843)_GN=SPBC83.10_PE=3_SV=1	>sp|Q9URX8|NG06_SCHPO_Probable_nucleoporin_C890.06_OS=Schizosaccharomyces_pombe_(strain_972_/_ATCC_24843)_GN=SPAC890.06_PE=3_SV=3
T-4563-41.26	-0.818555	1	1	-.EVPR(1)--SSKR(3).-	>decoy_reverse_sp|O13983|HRQ1_SCHPO_Decoy_of_Putative_ATP-dependent_helicase_hrq1_OS=Schizosaccharomyces_pombe_(strain_972_/_ATCC_24843)_GN=hrq1_PE=3_SV=4	>decoy_reverse_sp|O94358|YHOA_SCHPO_Decoy_of_Uncharacterized_protein_C428.10_OS=Schizosaccharomyces_pombe_(strain_972_/_ATCC_24843)_GN=SPBC428.10_PE=1_SV=2	>decoy_reverse_sp|O94583|YQ7B_SCHPO_Decoy_of_Uncharacterized_protein_C1442.11c_OS=Schizosaccharomyces_pombe_(strain_972_/_ATCC_24843)_GN=SPCC1442.11c_PE=4_SV=1	>decoy_reverse_sp|P10505|APC3_SCHPO_Decoy_of_Anaphase-promoting_complex_subunit_3_OS=Schizosaccharomyces_pombe_(strain_972_/_ATCC_24843)_GN=nuc2_PE=1_SV=3	>decoy_reverse_sp|Q09330|MLO3_SCHPO_Decoy_of_mRNA_export_protein_mlo3_OS=Schizosaccharomyces_pombe_(strain_972_/_ATCC_24843)_GN=mlo3_PE=1_SV=1	>decoy_reverse_sp|Q09690|POM1_SCHPO_Decoy_of_Dual_specificity_protein_kinase_pom1_OS=Schizosaccharomyces_pombe_(strain_972_/_ATCC_24843)_GN=pom1_PE=1_SV=1	>decoy_reverse_sp|Q9USK4|CWF20_SCHPO_Decoy_of_Pre-mRNA-splicing_factor_cwf20_OS=Schizosaccharomyces_pombe_(strain_972_/_ATCC_24843)_GN=cwf20_PE=1_SV=1	>decoy_reverse_sp|Q9USZ0|WDR6_SCHPO_Decoy_of_Uncharacterized_WD_repeat-containing_protein_C1306.02_OS=Schizosaccharomyces_pombe_(strain_972_/_ATCC_24843)_GN=SPBC1306.02_PE=3_SV=1	>sp|O13983|HRQ1_SCHPO_Putative_ATP-dependent_helicase_hrq1_OS=Schizosaccharomyces_pombe_(strain_972_/_ATCC_24843)_GN=hrq1_PE=3_SV=4	>sp|O14146|VPS51_SCHPO_Vacuolar_protein_sorting-associated_protein_51_OS=Schizosaccharomyces_pombe_(strain_972_/_ATCC_24843)_GN=vps51_PE=1_SV=1	>sp|O94288|NOC3_SCHPO_Nucleolar_complex-associated_protein_3_OS=Schizosaccharomyces_pombe_(strain_972_/_ATCC_24843)_GN=noc3_PE=1_SV=1	>sp|O94358|YHOA_SCHPO_Uncharacterized_protein_C428.10_OS=Schizosaccharomyces_pombe_(strain_972_/_ATCC_24843)_GN=SPBC428.10_PE=1_SV=2	>sp|O94583|YQ7B_SCHPO_Uncharacterized_protein_C1442.11c_OS=Schizosaccharomyces_pombe_(strain_972_/_ATCC_24843)_GN=SPCC1442.11c_PE=4_SV=1	>sp|P10505|APC3_SCHPO_Anaphase-promoting_complex_subunit_3_OS=Schizosaccharomyces_pombe_(strain_972_/_ATCC_24843)_GN=nuc2_PE=1_SV=3	>sp|P78972|SLP1_SCHPO_WD_repeat-containing_protein_slp1_OS=Schizosaccharomyces_pombe_(strain_972_/_ATCC_24843)_GN=slp1_PE=1_SV=1	>sp|Q09330|MLO3_SCHPO_mRNA_export_protein_mlo3_OS=Schizosaccharomyces_pombe_(strain_972_/_ATCC_24843)_GN=mlo3_PE=1_SV=1	>sp|Q9P7R8|YHV3_SCHPO_Uncharacterized_protein_C211.03_OS=Schizosaccharomyces_pombe_(strain_972_/_ATCC_24843)_GN=SPBC211.03c_PE=1_SV=1	>sp|Q9USK4|CWF20_SCHPO_Pre-mRNA-splicing_factor_cwf20_OS=Schizosaccharomyces_pombe_(strain_972_/_ATCC_24843)_GN=cwf20_PE=1_SV=1	>sp|Q9USZ0|WDR6_SCHPO_Uncharacterized_WD_repeat-containing_protein_C1306.02_OS=Schizosaccharomyces_pombe_(strain_972_/_ATCC_24843)_GN=SPBC1306.02_PE=3_SV=1
T-3490-34.49	-0.818948	1	1	-.GILLSKK(6)--VKMSK(2).-	>sp|O14000|SYMM_SCHPO_Probable_methionine--tRNA_ligase,_mitochondrial_OS=Schizosaccharomyces_pombe_(strain_972_/_ATCC_24843)_GN=SPAC27E2.06c_PE=3_SV=1	>sp|O94631|MRM1_SCHPO_rRNA_methyltransferase_1,_mitochondrial_OS=Schizosaccharomyces_pombe_(strain_972_/_ATCC_24843)_GN=mrm1_PE=3_SV=1
T-5122-44.62	-0.820606	1	1	-.DQSIASSKER(8)--KGHSRR(1).-	>decoy_reverse_sp|Q09916|HAS1_SCHPO_Decoy_of_ATP-dependent_RNA_helicase_has1_OS=Schizosaccharomyces_pombe_(strain_972_/_ATCC_24843)_GN=has1_PE=1_SV=1	>decoy_tr|S6CCW7|S6CCW7_SCHPM_Decoy_of_ATP-dependent_RNA_helicase_Has1_OS=Schizosaccharomyces_pombe_GN=has1_PE=3_SV=1	>sp|O74389|MU176_SCHPO_Meiotically_up-regulated_gene_176_protein_OS=Schizosaccharomyces_pombe_(strain_972_/_ATCC_24843)_GN=mug176_PE=1_SV=1
T-12286-89.45	-0.822266	1	1	-.TKFGDEDSIAFQKAR(2)--KGSR(1).-	>decoy_reverse_sp|O59712|YBH4_SCHPO_Decoy_of_Uncharacterized_transporter_C3B8.04c_OS=Schizosaccharomyces_pombe_(strain_972_/_ATCC_24843)_GN=SPBC3B8.04c_PE=3_SV=1	>decoy_reverse_sp|O94495|ELP5_SCHPO_Decoy_of_Elongator_complex_protein_5_OS=Schizosaccharomyces_pombe_(strain_972_/_ATCC_24843)_GN=iki1_PE=3_SV=1	>decoy_reverse_sp|Q09904|NU124_SCHPO_Decoy_of_Nucleoporin_nup124_OS=Schizosaccharomyces_pombe_(strain_972_/_ATCC_24843)_GN=nup124_PE=1_SV=1	>decoy_reverse_sp|Q10329|PSA4_SCHPO_Decoy_of_Probable_proteasome_subunit_alpha_type-4_OS=Schizosaccharomyces_pombe_(strain_972_/_ATCC_24843)_GN=pre6_PE=3_SV=1	>decoy_reverse_sp|Q9Y7K2|TOR2_SCHPO_Decoy_of_Phosphatidylinositol_3-kinase_tor2_OS=Schizosaccharomyces_pombe_(strain_972_/_ATCC_24843)_GN=tor2_PE=1_SV=2	>sp|O13802|EBP2_SCHPO_Probable_rRNA-processing_protein_ebp2_OS=Schizosaccharomyces_pombe_(strain_972_/_ATCC_24843)_GN=ebp2_PE=1_SV=1	>sp|O14072|ATC4_SCHPO_Manganese-transporting_ATPase_4_OS=Schizosaccharomyces_pombe_(strain_972_/_ATCC_24843)_GN=cta4_PE=3_SV=1	>sp|O60055|UTP20_SCHPO_U3_small_nucleolar_RNA-associated_protein_20_OS=Schizosaccharomyces_pombe_(strain_972_/_ATCC_24843)_GN=utp20_PE=3_SV=1	>sp|O94300|YOOH_SCHPO_Putative_xanthine/uracil_permease_C887.17_OS=Schizosaccharomyces_pombe_(strain_972_/_ATCC_24843)_GN=SPBC887.17_PE=3_SV=1	>sp|O94452|MCP1_SCHPO_Meiotic_coiled-coil_protein_1_OS=Schizosaccharomyces_pombe_(strain_972_/_ATCC_24843)_GN=mcp1_PE=4_SV=1	>sp|O94752|EDC3_SCHPO_Enhancer_of_mRNA-decapping_protein_3_OS=Schizosaccharomyces_pombe_(strain_972_/_ATCC_24843)_GN=edc3_PE=1_SV=1	>sp|P87154|DPOE_SCHPO_DNA_polymerase_epsilon_catalytic_subunit_A_OS=Schizosaccharomyces_pombe_(strain_972_/_ATCC_24843)_GN=pol2_PE=2_SV=1	>sp|Q9USR3|STT4_SCHPO_Phosphatidylinositol_4-kinase_stt4_OS=Schizosaccharomyces_pombe_(strain_972_/_ATCC_24843)_GN=stt4_PE=3_SV=1
T-9988-74.22	-0.824453	1	1	-.QKMLQQKIVSYLEEK(2)--SWKDLFSK(3).-	>sp|Q09828|SYLM_SCHPO_Putative_leucine--tRNA_ligase,_mitochondrial_OS=Schizosaccharomyces_pombe_(strain_972_/_ATCC_24843)_GN=SPAC4G8.09_PE=3_SV=1	>sp|Q10252|COQ2_SCHPO_4-hydroxybenzoate_polyprenyltransferase,_mitochondrial_OS=Schizosaccharomyces_pombe_(strain_972_/_ATCC_24843)_GN=coq2_PE=1_SV=2
T-2484-27.54	-0.82545	1	1	-.KVAQTTYK(1)--MITEFIK(1).-	>sp|O94579|PSA2_SCHPO_Probable_proteasome_subunit_alpha_type-2_OS=Schizosaccharomyces_pombe_(strain_972_/_ATCC_24843)_GN=pre8_PE=3_SV=1	>sp|Q9Y816|YOND_SCHPO_Uncharacterized_protein_C1105.13c_OS=Schizosaccharomyces_pombe_(strain_972_/_ATCC_24843)_GN=SPBC1105.13c_PE=3_SV=1
T-10658-78.56	-0.825529	1	1	-.KQEAIDELR(1)--ALDLR(1).-	>sp|O74498|UCP10_SCHPO_UBX_domain-containing_protein_10_OS=Schizosaccharomyces_pombe_(strain_972_/_ATCC_24843)_GN=ucp10_PE=3_SV=1	>sp|P40235|HHP1_SCHPO_Casein_kinase_I_homolog_hhp1_OS=Schizosaccharomyces_pombe_(strain_972_/_ATCC_24843)_GN=hhp1_PE=2_SV=1
T-5065-44.30	-0.826111	1	1	-.ALSLKDEQGSHK(5)--FNDGLIKIR(7).-	>sp|O59796|VPS3_SCHPO_Vacuolar_protein_sorting-associated_protein_3_OS=Schizosaccharomyces_pombe_(strain_972_/_ATCC_24843)_GN=vps3_PE=3_SV=2	>sp|P78759|2AD2_SCHPO_Serine/threonine-protein_phosphatase_2A_56_kDa_regulatory_subunit_delta_2_isoform_OS=Schizosaccharomyces_pombe_(strain_972_/_ATCC_24843)_GN=par2_PE=1_SV=2
T-4079-38.29	-0.827763	1	1	-.AAIVEGSKK(8)--KTIQYSR(1).-	>sp|O60161|UTP4_SCHPO_U3_small_nucleolar_RNA-associated_protein_4_OS=Schizosaccharomyces_pombe_(strain_972_/_ATCC_24843)_GN=utp4_PE=3_SV=1	>sp|Q9P6K3|YLF8_SCHPO_UPF0662_protein_C30C2.08_OS=Schizosaccharomyces_pombe_(strain_972_/_ATCC_24843)_GN=SPAC30C2.08_PE=3_SV=1
T-5148-44.77	-0.827791	1	1	-.IKNFENQER(2)--MNDQNER(1).-	>sp|Q09730|SFT1_SCHPO_Protein_transport_protein_sft1_OS=Schizosaccharomyces_pombe_(strain_972_/_ATCC_24843)_GN=sft1_PE=3_SV=1	>sp|Q9UUE2|CSX2_SCHPO_Protein_csx2_OS=Schizosaccharomyces_pombe_(strain_972_/_ATCC_24843)_GN=csx2_PE=1_SV=1
T-13642-99.52-2	-0.828183	1	1	-.IMNKKMMEK(5)--KVIDEFDEK(1).-	>sp|P50525|APN1_SCHPO_DNA-(apurinic_or_apyrimidinic_site)_lyase_1_OS=Schizosaccharomyces_pombe_(strain_972_/_ATCC_24843)_GN=apn1_PE=5_SV=3	>sp|Q9P7I2|KCC1_SCHPO_Calcium/calmodulin-dependent_protein_kinase_type_I_OS=Schizosaccharomyces_pombe_(strain_972_/_ATCC_24843)_GN=cmk1_PE=1_SV=1
T-12360-89.97	-0.829491	1	1	-.MPIDPSEKLGFWDK(8)--MEDGFEK(1).-	>sp|Q10064|YAMB_SCHPO_Uncharacterized_PI3/PI4-kinase_family_protein_C1F5.11c_OS=Schizosaccharomyces_pombe_(strain_972_/_ATCC_24843)_GN=SPAC1F5.11c_PE=3_SV=1	>sp|Q6LA55|YF49_SCHPO_UPF0648_protein_C3H5.09c_OS=Schizosaccharomyces_pombe_(strain_972_/_ATCC_24843)_GN=SPAC3H5.09c_PE=3_SV=2
T-8861-67.23	-0.831081	1	1	-.LSKSDSEAYAR(3)--HKAFSR(2).-	>sp|P50531|RAD17_SCHPO_Checkpoint_protein_rad17_OS=Schizosaccharomyces_pombe_(strain_972_/_ATCC_24843)_GN=rad17_PE=1_SV=1	>sp|Q86ZU7|CO112_SCHPO_Rsm22-cox11_tandem_protein_2,_mitochondrial_OS=Schizosaccharomyces_pombe_(strain_972_/_ATCC_24843)_GN=cos1102_PE=1_SV=2	>sp|Q9UTM2|CO111_SCHPO_Rsm22-cox11_tandem_protein_1,_mitochondrial_OS=Schizosaccharomyces_pombe_(strain_972_/_ATCC_24843)_GN=cox1101_PE=1_SV=2
T-2479-27.50	-0.831333	1	1	-.KAKFAFK(1)--AELKR(4).-	>decoy_reverse_sp|O74174|VATG_SCHPO_Decoy_of_V-type_proton_ATPase_subunit_G_OS=Schizosaccharomyces_pombe_(strain_972_/_ATCC_24843)_GN=vma10_PE=3_SV=2	>decoy_reverse_sp|O74835|RRP5_SCHPO_Decoy_of_rRNA_biogenesis_protein_rrp5_OS=Schizosaccharomyces_pombe_(strain_972_/_ATCC_24843)_GN=rrp5_PE=1_SV=1	>sp|O14443|GPN3_SCHPO_GPN-loop_GTPase_3_OS=Schizosaccharomyces_pombe_(strain_972_/_ATCC_24843)_GN=fet5_PE=2_SV=1	>sp|O74835|RRP5_SCHPO_rRNA_biogenesis_protein_rrp5_OS=Schizosaccharomyces_pombe_(strain_972_/_ATCC_24843)_GN=rrp5_PE=1_SV=1
T-10642-78.46	-0.833406	1	1	-.ANKIPEIRQQER(3)--PSSNGSSDFVR(1).-	>sp|O14283|PRR1_SCHPO_Transcription_factor_prr1_OS=Schizosaccharomyces_pombe_(strain_972_/_ATCC_24843)_GN=prr1_PE=1_SV=2	>sp|Q92355|SEN1_SCHPO_Helicase_sen1_OS=Schizosaccharomyces_pombe_(strain_972_/_ATCC_24843)_GN=sen1_PE=1_SV=1
T-10668-78.63	-0.833507	1	1	-.EMIKFIVNK(4)--DPFFKV(5).-	>sp|O13683|YDY2_SCHPO_Uncharacterized_protein_C11E3.02c_OS=Schizosaccharomyces_pombe_(strain_972_/_ATCC_24843)_GN=SPAC11E3.02c_PE=3_SV=1	>sp|O74866|RIFK_SCHPO_Riboflavin_kinase_OS=Schizosaccharomyces_pombe_(strain_972_/_ATCC_24843)_GN=fmn1_PE=1_SV=1
T-11530-84.33	-0.835581	1	1	-.TPGLLAYLITKYR(11)--NQPER(1).-	>sp|P87123|RPB11_SCHPO_DNA-directed_RNA_polymerase_II_subunit_RPB11_OS=Schizosaccharomyces_pombe_(strain_972_/_ATCC_24843)_GN=rpb11_PE=1_SV=1	>sp|Q09773|MUG62_SCHPO_Meiotically_up-regulated_gene_62_protein_OS=Schizosaccharomyces_pombe_(strain_972_/_ATCC_24843)_GN=mug62_PE=1_SV=1
T-4202-39.07	-0.835801	1	1	-.STVSGLKRPQSSEK(1)--KFDWK(1).-	>sp|O13824|NMD2_SCHPO_Nonsense-mediated_mRNA_decay_protein_2_OS=Schizosaccharomyces_pombe_(strain_972_/_ATCC_24843)_GN=upf2_PE=1_SV=1	>sp|P37202|DIS3_SCHPO_Exosome_complex_exonuclease_dis3_OS=Schizosaccharomyces_pombe_(strain_972_/_ATCC_24843)_GN=dis3_PE=1_SV=1
T-6982-55.94	-0.836064	1	1	-.NDQEIHENKDSQR(9)--NQKPPK(3).-	>sp|O74939|YJB1_SCHPO_Uncharacterized_protein_C553.01c_OS=Schizosaccharomyces_pombe_(strain_972_/_ATCC_24843)_GN=SPCC553.01c_PE=4_SV=3	>sp|Q9Y817|RAV1_SCHPO_Regulator_of_V-ATPase_in_vacuolar_membrane_protein_1_OS=Schizosaccharomyces_pombe_(strain_972_/_ATCC_24843)_GN=rav1_PE=1_SV=1
T-5771-48.63	-0.836329	1	1	-.ATNDQKIDNK(1)--MGRSCKVIR(1).-	>sp|G2TRL3|RSA3_SCHPO_Ribosome_assembly_protein_3_OS=Schizosaccharomyces_pombe_(strain_972_/_ATCC_24843)_GN=rsa3_PE=2_SV=1	>sp|O42921|PT191_SCHPO_Mitochondrial_protein_pet191_homolog_OS=Schizosaccharomyces_pombe_(strain_972_/_ATCC_24843)_GN=SPBC16A3.16_PE=3_SV=1
T-1990-23.92	-0.837008	1	1	-.AGNKPAPEAR(4)--FSPLGQFK(1).-	>sp|O59698|YN41_SCHPO_Uncharacterized_transporter_C36.01c_OS=Schizosaccharomyces_pombe_(strain_972_/_ATCC_24843)_GN=SPBC36.01c_PE=1_SV=1	>sp|Q9P7H2|REXO3_SCHPO_RNA_exonuclease_3_OS=Schizosaccharomyces_pombe_(strain_972_/_ATCC_24843)_GN=rex3_PE=3_SV=1
T-9962-74.06-2	-0.837054	1	1	-.NKSSALYLKR(2)--KSNMESTSR(1).-	>sp|P36613|CGM2_SCHPO_Cyclin_mcs2_OS=Schizosaccharomyces_pombe_(strain_972_/_ATCC_24843)_GN=mcs2_PE=1_SV=1	>sp|Q2L4W6|SPO5_SCHPO_Sporulation-specific_protein_5_OS=Schizosaccharomyces_pombe_(strain_972_/_ATCC_24843)_GN=spo5_PE=1_SV=1
T-7723-60.34	-0.837643	1	1	-.IDPKVPRK(4)--KYFVR(1).-	>decoy_reverse_sp|Q92367|AAP1_SCHPO_Decoy_of_Amino-acid_permease_1_OS=Schizosaccharomyces_pombe_(strain_972_/_ATCC_24843)_GN=aap1_PE=3_SV=1	>sp|O13339|TERT_SCHPO_Telomerase_reverse_transcriptase_OS=Schizosaccharomyces_pombe_(strain_972_/_ATCC_24843)_GN=trt1_PE=1_SV=1	>sp|O94315|YH5B_SCHPO_Uncharacterized_oxidoreductase_C215.11c_OS=Schizosaccharomyces_pombe_(strain_972_/_ATCC_24843)_GN=SPBC215.11c_PE=3_SV=1
T-947-15.27	-0.83873	1	1	-.SNPESAKK(7)--KQGHR(1).-	>sp|Q9HDU8|YHE7_SCHPO_UPF0494_membrane_protein_PB2B2.07c_OS=Schizosaccharomyces_pombe_(strain_972_/_ATCC_24843)_GN=SPBPB2B2.07c_PE=3_SV=2	>sp|Q9UR24|RHP26_SCHPO_DNA_repair_protein_rhp26_OS=Schizosaccharomyces_pombe_(strain_972_/_ATCC_24843)_GN=rhp26_PE=3_SV=1
T-10152-75.26	-0.839273	1	1	-.ICKEIGIRLIK(3)--KDKPK(1).-	>sp|O74878|ALG11_SCHPO_GDP-Man:Man(3)GlcNAc(2)-PP-Dol_alpha-1,2-mannosyltransferase_OS=Schizosaccharomyces_pombe_(strain_972_/_ATCC_24843)_GN=alg11_PE=3_SV=1	>sp|P36612|PRS4_SCHPO_26S_protease_regulatory_subunit_4_homolog_OS=Schizosaccharomyces_pombe_(strain_972_/_ATCC_24843)_GN=mts2_PE=2_SV=1
T-2319-26.32	-0.839635	1	1	-.SRKFYEAK(3)--FCYFLSK(1).-	>decoy_reverse_sp|Q9UQX0|SODM_SCHPO_Decoy_of_Superoxide_dismutase_[Mn],_mitochondrial_OS=Schizosaccharomyces_pombe_(strain_972_/_ATCC_24843)_GN=sod2_PE=1_SV=1	>decoy_tr|D7UTC9|D7UTC9_SCHPM_Decoy_of_Superoxide_dismutase_OS=Schizosaccharomyces_pombe_GN=SOD2_PE=2_SV=1	>sp|A6X970|YF64_SCHPO_Putative_uncharacterized_protein_C23C4.04c_OS=Schizosaccharomyces_pombe_(strain_972_/_ATCC_24843)_GN=SPAC23C4.04c_PE=4_SV=2
T-11287-82.69	-0.839776	1	1	-.ENPLEKLKQK(8)--AGDELKGK(1).-	>sp|O14086|RPA49_SCHPO_DNA-directed_RNA_polymerase_I_subunit_rpa49_OS=Schizosaccharomyces_pombe_(strain_972_/_ATCC_24843)_GN=rpa49_PE=2_SV=1	>sp|O60097|SPT8_SCHPO_Transcription_factor_spt8_OS=Schizosaccharomyces_pombe_(strain_972_/_ATCC_24843)_GN=spt8_PE=3_SV=1
T-11354-83.13	-0.839878	1	1	-.FKLVVSMQRYAK(2)--MKPR(1).-	>decoy_reverse_sp|Q09709|YA32_SCHPO_Decoy_of_Uncharacterized_protein_C18B11.02c_OS=Schizosaccharomyces_pombe_(strain_972_/_ATCC_24843)_GN=SPAC18B11.02c_PE=3_SV=1	>sp|O74475|BGS4_SCHPO_1,3-beta-glucan_synthase_component_bgs4_OS=Schizosaccharomyces_pombe_(strain_972_/_ATCC_24843)_GN=bgs4_PE=1_SV=1	>sp|O74544|GTR2_SCHPO_GTP-binding_protein_gtr2_OS=Schizosaccharomyces_pombe_(strain_972_/_ATCC_24843)_GN=gtr2_PE=3_SV=1	>sp|Q10324|YD6C_SCHPO_Uncharacterized_protein_C17G8.12_OS=Schizosaccharomyces_pombe_(strain_972_/_ATCC_24843)_GN=SPAC17G8.12_PE=4_SV=1	>sp|Q9UTA5|TYW3_SCHPO_tRNA_wybutosine-synthesizing_protein_3_OS=Schizosaccharomyces_pombe_(strain_972_/_ATCC_24843)_GN=tyw3_PE=3_SV=1
T-2915-30.62	-0.840782	1	1	-.EHKEHK(3)--SKSVPR(2).-	>sp|O14100|ZDS1_SCHPO_Protein_zds1_OS=Schizosaccharomyces_pombe_(strain_972_/_ATCC_24843)_GN=zds1_PE=1_SV=2	>sp|Q9HDY2|YK18_SCHPO_Meiotically_up-regulated_protein_PB1A10.08_OS=Schizosaccharomyces_pombe_(strain_972_/_ATCC_24843)_GN=SPAPB1A10.08_PE=4_SV=2
T-306-7.02	-0.842247	1	1	-.RKLFTR(2)--TSNKKR(4).-	>sp|O74442|UBP16_SCHPO_Probable_ubiquitin_carboxyl-terminal_hydrolase_16_OS=Schizosaccharomyces_pombe_(strain_972_/_ATCC_24843)_GN=ubp16_PE=1_SV=1	>sp|O94711|GYP2_SCHPO_GTPase-activating_protein_gyp2_OS=Schizosaccharomyces_pombe_(strain_972_/_ATCC_24843)_GN=gyp2_PE=3_SV=1
T-3843-36.82	-0.842528	1	1	-.MNNITKLMK(1)--KEVRTR(1).-	>sp|Q9P7W2|FTHC_SCHPO_Probable_5-formyltetrahydrofolate_cyclo-ligase_OS=Schizosaccharomyces_pombe_(strain_972_/_ATCC_24843)_GN=SPBC1703.08c_PE=3_SV=1	>sp|Q9P7Y2|SDHF3_SCHPO_Succinate_dehydrogenase_assembly_factor_3,_mitochondrial_OS=Schizosaccharomyces_pombe_(strain_972_/_ATCC_24843)_GN=SPBP23A10.03c_PE=3_SV=1
T-5046-44.18	-0.843738	1	1	-.IAAKKMK(4)--LVVKR(4).-	>sp|O94491|YC7A_SCHPO_Uncharacterized_transporter_C417.10_OS=Schizosaccharomyces_pombe_(strain_972_/_ATCC_24843)_GN=SPCC417.10_PE=3_SV=1	>sp|Q1MTN9|RLF2_SCHPO_Chromatin_assembly_factor_1_subunit_rlf2_OS=Schizosaccharomyces_pombe_(strain_972_/_ATCC_24843)_GN=rlf2_PE=3_SV=2
T-10582-78.04	-0.845309	1	1	-.CFKKNVNNPK(3)--IKDEALVIK(2).-	>sp|P41000|CPS3_SCHPO_Protein_cps3_OS=Schizosaccharomyces_pombe_(strain_972_/_ATCC_24843)_GN=cps3_PE=1_SV=3	>sp|Q09837|SMP3_SCHPO_GPI_mannosyltransferase_4_OS=Schizosaccharomyces_pombe_(strain_972_/_ATCC_24843)_GN=smp3_PE=3_SV=1
T-10976-80.57	-0.845999	1	1	-.VRFPKGVLSSEGR(5)--FATNTLKR(7).-	>sp|O94574|YGDH_SCHPO_Putative_2-hydroxyacid_dehydrogenase_C1773.17c_OS=Schizosaccharomyces_pombe_(strain_972_/_ATCC_24843)_GN=SPBC1773.17c_PE=3_SV=3	>sp|P50530|SCK1_SCHPO_Serine/threonine-protein_kinase_sck1_OS=Schizosaccharomyces_pombe_(strain_972_/_ATCC_24843)_GN=sck1_PE=1_SV=2
T-2964-30.97	-0.846541	1	1	-.KLSPEQLVAR(1)--KSNPNPHKR(1).-	>sp|O13970|RT04_SCHPO_37S_ribosomal_protein_mrp4,_mitochondrial_OS=Schizosaccharomyces_pombe_(strain_972_/_ATCC_24843)_GN=mrp4_PE=3_SV=2	>sp|Q9UUD9|YNZD_SCHPO_Uncharacterized_protein_C17G9.13c_OS=Schizosaccharomyces_pombe_(strain_972_/_ATCC_24843)_GN=SPBC17G9.13c_PE=4_SV=1
T-2768-29.60	-0.846652	1	1	-.TVKNFASLCNGFEK(3)--KQNEIK(1).-	>sp|Q11004|PPID_SCHPO_40_kDa_peptidyl-prolyl_cis-trans_isomerase_OS=Schizosaccharomyces_pombe_(strain_972_/_ATCC_24843)_GN=wis2_PE=2_SV=1	>sp|Q9HEQ9|TCG1_SCHPO_Single-stranded_TG1-3_DNA-binding_protein_OS=Schizosaccharomyces_pombe_(strain_972_/_ATCC_24843)_GN=tcg1_PE=1_SV=3
T-2002-24.00	-0.846699	1	1	-.DEVFWWSKQQR(8)--HSLKR(1).-	>sp|P87115|YDK9_SCHPO_UPF0202_protein_C20G8.09c_OS=Schizosaccharomyces_pombe_(strain_972_/_ATCC_24843)_GN=SPAC20G8.09c_PE=3_SV=1	>sp|Q10064|YAMB_SCHPO_Uncharacterized_PI3/PI4-kinase_family_protein_C1F5.11c_OS=Schizosaccharomyces_pombe_(strain_972_/_ATCC_24843)_GN=SPAC1F5.11c_PE=3_SV=1	>sp|Q10156|LKH1_SCHPO_Dual_specificity_protein_kinase_lkh1_OS=Schizosaccharomyces_pombe_(strain_972_/_ATCC_24843)_GN=lkh1_PE=1_SV=3
T-3472-34.36	-0.849722	1	1	-.MATLTETISKADK(1)--DKLNLPPK(2).-	>sp|B5BP48|YP54_SCHPO_Putative_alpha-ketoglutarate-dependent_sulfonate_dioxygenase_OS=Schizosaccharomyces_pombe_(strain_972_/_ATCC_24843)_GN=SPBC460.04c_PE=3_SV=1	>sp|Q09877|SIF3_SCHPO_Sad1-interacting_factor_3_OS=Schizosaccharomyces_pombe_(strain_972_/_ATCC_24843)_GN=sif3_PE=1_SV=2
T-6871-55.25	-0.850693	1	1	-.TALLLKTK(6)--ERIQKK(5).-	>sp|P87214|HEM4_SCHPO_Uroporphyrinogen-III_synthase_OS=Schizosaccharomyces_pombe_(strain_972_/_ATCC_24843)_GN=ups1_PE=3_SV=1	>sp|Q9UUI4|YIY9_SCHPO_Uncharacterized_protein_C22F8.09_OS=Schizosaccharomyces_pombe_(strain_972_/_ATCC_24843)_GN=SPAC22F8.09_PE=1_SV=1
T-8722-66.39-2	-0.852521	1	1	-.MFLGTIYSFK(1)--LQSLEKFK(6).-	>sp|B5BP46|YP52_SCHPO_Putative_glutathione_S-transferase_C1183.02_OS=Schizosaccharomyces_pombe_(strain_972_/_ATCC_24843)_GN=SPBC460.02c_PE=3_SV=1	>sp|O74393|MAK5_SCHPO_ATP-dependent_RNA_helicase_mak5_OS=Schizosaccharomyces_pombe_(strain_972_/_ATCC_24843)_GN=mak5_PE=1_SV=1
T-7328-57.99	-0.852672	1	1	-.KEDDLVK(1)--MFELKR(5).-	>sp|O14283|PRR1_SCHPO_Transcription_factor_prr1_OS=Schizosaccharomyces_pombe_(strain_972_/_ATCC_24843)_GN=prr1_PE=1_SV=2	>sp|Q9HDV6|MOR2_SCHPO_Cell_polarity_protein_mor2_OS=Schizosaccharomyces_pombe_(strain_972_/_ATCC_24843)_GN=mor2_PE=4_SV=1
T-1506-20.12	-0.853499	1	1	-.IHDKGKK(6)--AIPHK(1).-	>decoy_tr|Q06Y82|Q06Y82_SCHPM_Decoy_of_Cytochrome_c_oxidase_subunit_2_(Fragment)_OS=Schizosaccharomyces_pombe_GN=COXII_PE=3_SV=1	>sp|Q9UR24|RHP26_SCHPO_DNA_repair_protein_rhp26_OS=Schizosaccharomyces_pombe_(strain_972_/_ATCC_24843)_GN=rhp26_PE=3_SV=1
T-758-13.60	-0.853898	1	1	-.KIDKQTFK(1)--DLENLKK(6).-	>sp|O74349|LTN1_SCHPO_E3_ubiquitin-protein_ligase_listerin_OS=Schizosaccharomyces_pombe_(strain_972_/_ATCC_24843)_GN=SPBC21D10.09c_PE=3_SV=1	>sp|Q9UTK5|ALM1_SCHPO_Abnormal_long_morphology_protein_1_OS=Schizosaccharomyces_pombe_(strain_972_/_ATCC_24843)_GN=alm1_PE=1_SV=1
T-5104-44.52	-0.853928	1	1	-.LLRKYR(4)--EKVRR(2).-	>decoy_reverse_sp|O42699|RL19B_SCHPO_Decoy_of_60S_ribosomal_protein_L19-B_OS=Schizosaccharomyces_pombe_(strain_972_/_ATCC_24843)_GN=rpl19b_PE=2_SV=2	>decoy_reverse_sp|P05734|RL19A_SCHPO_Decoy_of_60S_ribosomal_protein_L19-A_OS=Schizosaccharomyces_pombe_(strain_972_/_ATCC_24843)_GN=rpl19a_PE=1_SV=3	>decoy_reverse_sp|P50526|SSP1_SCHPO_Decoy_of_Serine/threonine-protein_kinase_ssp1_OS=Schizosaccharomyces_pombe_(strain_972_/_ATCC_24843)_GN=ssp1_PE=1_SV=1	>sp|O42699|RL19B_SCHPO_60S_ribosomal_protein_L19-B_OS=Schizosaccharomyces_pombe_(strain_972_/_ATCC_24843)_GN=rpl19b_PE=2_SV=2	>sp|P05734|RL19A_SCHPO_60S_ribosomal_protein_L19-A_OS=Schizosaccharomyces_pombe_(strain_972_/_ATCC_24843)_GN=rpl19a_PE=1_SV=3	>sp|P50526|SSP1_SCHPO_Serine/threonine-protein_kinase_ssp1_OS=Schizosaccharomyces_pombe_(strain_972_/_ATCC_24843)_GN=ssp1_PE=1_SV=1
T-2032-24.21	-0.854462	1	1	-.LTHEKSTMLEK(5)--KELEEK(1).-	>sp|O14126|PRS6A_SCHPO_26S_protease_regulatory_subunit_6A_OS=Schizosaccharomyces_pombe_(strain_972_/_ATCC_24843)_GN=tbp1_PE=3_SV=1	>sp|Q09799|KRI1_SCHPO_Protein_kri1_OS=Schizosaccharomyces_pombe_(strain_972_/_ATCC_24843)_GN=kri1_PE=1_SV=1
T-7237-57.45	-0.856478	1	1	-.KTISQGNKPNSR(8)--VEKQMTKSVSK(7).-	>sp|O13795|POF8_SCHPO_Protein_pof8_OS=Schizosaccharomyces_pombe_(strain_972_/_ATCC_24843)_GN=pof8_PE=1_SV=1	>sp|Q9USR9|CENPC_SCHPO_Centromere_protein_3_OS=Schizosaccharomyces_pombe_(strain_972_/_ATCC_24843)_GN=cnp3_PE=4_SV=2
T-13386-97.73	-0.857729	1	1	-.EQDKIIHSR(4)--KYPEK(1).-	>sp|O59729|SLPI_SCHPO_Uncharacterized_protein_slp1_OS=Schizosaccharomyces_pombe_(strain_972_/_ATCC_24843)_GN=slp1_PE=3_SV=1	>sp|Q10668|SWI2_SCHPO_Mating-type_switching_protein_swi2_OS=Schizosaccharomyces_pombe_(strain_972_/_ATCC_24843)_GN=swi2_PE=1_SV=1	>tr|H2FH12|H2FH12_SCHPM_Swi2L_OS=Schizosaccharomyces_pombe_GN=swi2_PE=2_SV=1	>tr|H2FH13|H2FH13_SCHPM_Swi2S_OS=Schizosaccharomyces_pombe_GN=swi2_PE=2_SV=1
T-4652-41.80	-0.85902	1	1	-.DAQSAPSGQVQVR(1)--MELEKR(5).-	>sp|Q9HFE6|YNW6_SCHPO_Uncharacterized_RNA-binding_protein_P16F5.06_OS=Schizosaccharomyces_pombe_(strain_972_/_ATCC_24843)_GN=SPBP16F5.06_PE=1_SV=1	>sp|Q9URY0|YTM1_SCHPO_Ribosome_biogenesis_protein_ytm1_OS=Schizosaccharomyces_pombe_(strain_972_/_ATCC_24843)_GN=ytm1_PE=1_SV=1
T-6378-52.30-2	-0.859644	1	1	-.KFSKR(4)--RGAKR(4).-	>sp|O74892|RS2_SCHPO_40S_ribosomal_protein_S2_OS=Schizosaccharomyces_pombe_(strain_972_/_ATCC_24843)_GN=rps2_PE=1_SV=1	>sp|Q9UTR4|ETD1_SCHPO_Septation_protein_etd1_OS=Schizosaccharomyces_pombe_(strain_972_/_ATCC_24843)_GN=etd1_PE=4_SV=1
T-11077-81.30	-0.864981	1	1	-.AFLIEEQKIVKQK(8)--AGDELKGK(1).-	>sp|O14086|RPA49_SCHPO_DNA-directed_RNA_polymerase_I_subunit_rpa49_OS=Schizosaccharomyces_pombe_(strain_972_/_ATCC_24843)_GN=rpa49_PE=2_SV=1	>sp|O42846|RL34A_SCHPO_60S_ribosomal_protein_L34-A_OS=Schizosaccharomyces_pombe_(strain_972_/_ATCC_24843)_GN=rpl34a_PE=3_SV=1	>sp|Q9URT8|RL34B_SCHPO_60S_ribosomal_protein_L34-B_OS=Schizosaccharomyces_pombe_(strain_972_/_ATCC_24843)_GN=rpl34b_PE=1_SV=1
T-2604-28.44	-0.866044	1	1	-.TLYKEK(4)--KEAKR(1).-	>decoy_reverse_sp|Q09760|CUL3_SCHPO_Decoy_of_Cullin-3_OS=Schizosaccharomyces_pombe_(strain_972_/_ATCC_24843)_GN=cul3_PE=1_SV=2	>sp|O94417|CWC26_SCHPO_Pre-mRNA-splicing_factor_cwf26_OS=Schizosaccharomyces_pombe_(strain_972_/_ATCC_24843)_GN=cwf26_PE=1_SV=2	>sp|P41891|GAR2_SCHPO_Protein_gar2_OS=Schizosaccharomyces_pombe_(strain_972_/_ATCC_24843)_GN=gar2_PE=1_SV=2	>sp|Q9HGK2|HOP2_SCHPO_Homologous-pairing_protein_2_OS=Schizosaccharomyces_pombe_(strain_972_/_ATCC_24843)_GN=meu13_PE=1_SV=1
T-782-13.80	-0.86628	1	1	-.EEEEKR(5)--KTSKK(4).-	>decoy_reverse_sp|Q09863|NST1_SCHPO_Decoy_of_Stress_response_protein_nst1_OS=Schizosaccharomyces_pombe_(strain_972_/_ATCC_24843)_GN=nst1_PE=1_SV=1	>decoy_reverse_sp|Q09903|DRS1_SCHPO_Decoy_of_ATP-dependent_RNA_helicase_drs1_OS=Schizosaccharomyces_pombe_(strain_972_/_ATCC_24843)_GN=drs1_PE=3_SV=1	>sp|O94614|CHR4_SCHPO_Chitin_synthase_regulatory_factor_4_OS=Schizosaccharomyces_pombe_(strain_972_/_ATCC_24843)_GN=chr4_PE=1_SV=4	>sp|Q09863|NST1_SCHPO_Stress_response_protein_nst1_OS=Schizosaccharomyces_pombe_(strain_972_/_ATCC_24843)_GN=nst1_PE=1_SV=1
T-2795-29.80	-0.86635	1	1	-.KYLAEGGPDK(1)--DENKK(4).-	>sp|O94488|MBO1_SCHPO_Microtubule_organizer_protein_1_OS=Schizosaccharomyces_pombe_(strain_972_/_ATCC_24843)_GN=mbo1_PE=1_SV=1	>sp|Q09676|YA03_SCHPO_Probable_phosphatase_SPAC5H10.03_OS=Schizosaccharomyces_pombe_(strain_972_/_ATCC_24843)_GN=SPAC5H10.03_PE=3_SV=1
T-8180-62.98	-0.866797	1	1	-.RKWMSYQEAK(2)--EISGNHKSK(7).-	>sp|Q09790|APS1_SCHPO_Diphosphoinositol_polyphosphate_phosphohydrolase_aps1_OS=Schizosaccharomyces_pombe_(strain_972_/_ATCC_24843)_GN=aps1_PE=1_SV=1	>sp|Q8TFH5|YIK9_SCHPO_Meiotically_up-regulated_protein_PB17E12.09_OS=Schizosaccharomyces_pombe_(strain_972_/_ATCC_24843)_GN=SPAPB17E12.09_PE=4_SV=1
T-8833-67.07	-0.867107	1	1	-.AIPSEMKHYFEILK(7)--LYGVSFKK(7).-	>sp|O94573|YGDG_SCHPO_Uncharacterized_transcriptional_regulatory_protein_C1773.16c_OS=Schizosaccharomyces_pombe_(strain_972_/_ATCC_24843)_GN=SPBC1773.16c_PE=3_SV=1	>sp|Q9URX6|RL31_SCHPO_60S_ribosomal_protein_L31_OS=Schizosaccharomyces_pombe_(strain_972_/_ATCC_24843)_GN=rpl31_PE=3_SV=1
T-3246-32.97	-0.86726	1	1	-.MKSPISTHLAK(2)--YKKCDK(2).-	>sp|O94670|YBWC_SCHPO_Uncharacterized_protein_C651.12c_OS=Schizosaccharomyces_pombe_(strain_972_/_ATCC_24843)_GN=SPBC651.12c_PE=1_SV=1	>sp|Q09705|RT24_SCHPO_37S_ribosomal_protein_S24,_mitochondrial_OS=Schizosaccharomyces_pombe_(strain_972_/_ATCC_24843)_GN=rsm24_PE=3_SV=1
T-1474-19.87	-0.867532	1	1	-.NHASIDKMK(7)--RQAKR(4).-	>decoy_tr|O14461|O14461_SCHPM_Decoy_of_60S_ribosomal_protein_L29_homolog_(Fragment)_OS=Schizosaccharomyces_pombe_PE=2_SV=1	>sp|P41878|RPN11_SCHPO_26S_proteasome_regulatory_subunit_rpn11_OS=Schizosaccharomyces_pombe_(strain_972_/_ATCC_24843)_GN=rpn11_PE=1_SV=2
T-8185-63.01	-0.867687	1	1	-.KHHSDFSLEFVGR(1)--KDRELSLPGDYR(1).-	>sp|O74343|YH2X_SCHPO_Putative_pseudouridine_synthase_C1A4.09_OS=Schizosaccharomyces_pombe_(strain_972_/_ATCC_24843)_GN=SPBC1A4.09_PE=3_SV=1	>sp|O74815|PPK27_SCHPO_Serine/threonine-protein_kinase_ppk27_OS=Schizosaccharomyces_pombe_(strain_972_/_ATCC_24843)_GN=ppk27_PE=3_SV=1
T-5731-48.37	-0.868626	1	1	-.MSGGIFDDNK(1)--KLHDMGFK(1).-	>sp|Q10339|EXO70_SCHPO_Exocyst_complex_component_exo70_OS=Schizosaccharomyces_pombe_(strain_972_/_ATCC_24843)_GN=exo70_PE=1_SV=1	>sp|Q9URZ0|AGAL_SCHPO_Alpha-galactosidase_mel1_OS=Schizosaccharomyces_pombe_(strain_972_/_ATCC_24843)_GN=mel1_PE=3_SV=1
T-341-7.62	-0.870406	1	1	-.KKAEPSK(1)--KADK(1).-	>decoy_reverse_sp|O13339|TERT_SCHPO_Decoy_of_Telomerase_reverse_transcriptase_OS=Schizosaccharomyces_pombe_(strain_972_/_ATCC_24843)_GN=trt1_PE=1_SV=1	>decoy_reverse_sp|O74756|CHS2_SCHPO_Decoy_of_Chitin_synthase-like_protein_2_OS=Schizosaccharomyces_pombe_(strain_972_/_ATCC_24843)_GN=chs2_PE=3_SV=1	>decoy_reverse_sp|Q8WZK2|MCD4_SCHPO_Decoy_of_GPI_ethanolamine_phosphate_transferase_1_OS=Schizosaccharomyces_pombe_(strain_972_/_ATCC_24843)_GN=its8_PE=1_SV=1	>sp|O42653|YF9E_SCHPO_ABC1_family_protein_C10F6.14c_OS=Schizosaccharomyces_pombe_(strain_972_/_ATCC_24843)_GN=SPAC10F6.14c_PE=3_SV=1	>sp|O60155|PRS1_SCHPO_Putative_proline--tRNA_ligase_C19C7.06_OS=Schizosaccharomyces_pombe_(strain_972_/_ATCC_24843)_GN=prs1_PE=3_SV=1	>sp|Q10287|BGS1_SCHPO_1,3-beta-glucan_synthase_component_bgs1_OS=Schizosaccharomyces_pombe_(strain_972_/_ATCC_24843)_GN=bgs1_PE=1_SV=1	>sp|Q12381|PRP1_SCHPO_Pre-mRNA-splicing_factor_prp1_OS=Schizosaccharomyces_pombe_(strain_972_/_ATCC_24843)_GN=prp1_PE=1_SV=1	>sp|Q9UT82|RT06_SCHPO_37S_ribosomal_protein_MRP17,_mitochondrial_OS=Schizosaccharomyces_pombe_(strain_972_/_ATCC_24843)_GN=mrp17_PE=3_SV=2
T-2132-24.98	-0.871246	1	1	-.EKHLR(2)--AFDK(1).-	>decoy_reverse_sp|O94670|YBWC_SCHPO_Decoy_of_Uncharacterized_protein_C651.12c_OS=Schizosaccharomyces_pombe_(strain_972_/_ATCC_24843)_GN=SPBC651.12c_PE=1_SV=1	>sp|Q9P7L7|YOS6_SCHPO_Uncharacterized_membrane_protein_C21C3.06_OS=Schizosaccharomyces_pombe_(strain_972_/_ATCC_24843)_GN=SPBC21C3.06_PE=4_SV=1	>sp|Q9P7W7|YGQ3_SCHPO_Uncharacterized_ARM-like_repeat-containing_protein_C1703.03c_OS=Schizosaccharomyces_pombe_(strain_972_/_ATCC_24843)_GN=SPBC1703.03c_PE=3_SV=1
T-2661-28.81	-0.871302	1	1	-.DFLSHAMLSR(1)--SKHSR(2).-	>sp|P87234|GYP3_SCHPO_GTPase-activating_protein_gyp3_OS=Schizosaccharomyces_pombe_(strain_972_/_ATCC_24843)_GN=gyp3_PE=1_SV=1	>sp|Q10292|MEK1_SCHPO_Meiosis-specific_serine/threonine-protein_kinase_mek1_OS=Schizosaccharomyces_pombe_(strain_972_/_ATCC_24843)_GN=mek1_PE=3_SV=1
T-6197-51.22	-0.872451	1	1	-.KEIEISLESQGDR(1)--SFDR(1).-	>sp|O42649|SMC3_SCHPO_Structural_maintenance_of_chromosomes_protein_3_OS=Schizosaccharomyces_pombe_(strain_972_/_ATCC_24843)_GN=psm3_PE=1_SV=1	>sp|P54874|HMCS_SCHPO_Hydroxymethylglutaryl-CoA_synthase_OS=Schizosaccharomyces_pombe_(strain_972_/_ATCC_24843)_GN=hcs1_PE=1_SV=1
T-4689-42.01	-0.87269	1	1	-.SKTHK(2)--VLYK(1).-	>sp|O94508|CWF11_SCHPO_Pre-mRNA-splicing_factor_cwf11_OS=Schizosaccharomyces_pombe_(strain_972_/_ATCC_24843)_GN=cwf11_PE=1_SV=1	>sp|O94680|PDAT_SCHPO_Phospholipid:diacylglycerol_acyltransferase_OS=Schizosaccharomyces_pombe_(strain_972_/_ATCC_24843)_GN=plh1_PE=1_SV=2
T-752-13.55	-0.873093	1	1	-.SCPIDSKK(7)--EKFK(2).-	>decoy_reverse_sp|O74960|PIL1_SCHPO_Decoy_of_Probable_sphingolipid_long_chain_base-responsive_protein_pil1_OS=Schizosaccharomyces_pombe_(strain_972_/_ATCC_24843)_GN=pil1_PE=1_SV=1	>decoy_reverse_sp|Q10103|CHP1_SCHPO_Decoy_of_Chromo_domain-containing_protein_1_OS=Schizosaccharomyces_pombe_(strain_972_/_ATCC_24843)_GN=chp1_PE=1_SV=1	>decoy_reverse_sp|Q9UTJ2|PMM_SCHPO_Decoy_of_Phosphomannomutase_OS=Schizosaccharomyces_pombe_(strain_972_/_ATCC_24843)_GN=pmm1_PE=2_SV=1	>sp|O74960|PIL1_SCHPO_Probable_sphingolipid_long_chain_base-responsive_protein_pil1_OS=Schizosaccharomyces_pombe_(strain_972_/_ATCC_24843)_GN=pil1_PE=1_SV=1	>sp|Q10103|CHP1_SCHPO_Chromo_domain-containing_protein_1_OS=Schizosaccharomyces_pombe_(strain_972_/_ATCC_24843)_GN=chp1_PE=1_SV=1	>sp|Q9UTJ2|PMM_SCHPO_Phosphomannomutase_OS=Schizosaccharomyces_pombe_(strain_972_/_ATCC_24843)_GN=pmm1_PE=2_SV=1	>sp|Q9UTS6|DYLT_SCHPO_Dynein_light_chain_Tctex-type_OS=Schizosaccharomyces_pombe_(strain_972_/_ATCC_24843)_GN=dlc1_PE=1_SV=1
T-4184-38.96	-0.873353	1	1	-.EKMEREMK(2)--LKTHKDR(2).-	>sp|Q92363|YEJL_SCHPO_Uncharacterized_protein_C31G5.21_OS=Schizosaccharomyces_pombe_(strain_972_/_ATCC_24843)_GN=N118_PE=4_SV=1	>sp|Q9P6L5|SLA2_SCHPO_Endocytosis_protein_end4_OS=Schizosaccharomyces_pombe_(strain_972_/_ATCC_24843)_GN=end4_PE=1_SV=2
T-10174-75.39	-0.874137	1	1	-.DCPFVVLDPFLKK(12)--KGAPPEK(1).-	>sp|O13798|CID16_SCHPO_Caffeine-induced_protein_16_OS=Schizosaccharomyces_pombe_(strain_972_/_ATCC_24843)_GN=cid16_PE=4_SV=1	>sp|Q9P785|YNY5_SCHPO_LisH_domain-containing_protein_C1711.05_OS=Schizosaccharomyces_pombe_(strain_972_/_ATCC_24843)_GN=SPBC1711.05_PE=3_SV=1
T-771-13.71	-0.874146	1	1	-.KYMSLR(1)--MQNAPK(1).-	>sp|O74561|YCZ8_SCHPO_Uncharacterized_inositol_polyphosphate_kinase_C970.08_OS=Schizosaccharomyces_pombe_(strain_972_/_ATCC_24843)_GN=SPCC970.08_PE=1_SV=1	>sp|Q09743|STE16_SCHPO_Protein_ste16_OS=Schizosaccharomyces_pombe_(strain_972_/_ATCC_24843)_GN=ste16_PE=3_SV=1
T-7439-58.68	-0.875386	1	1	-.WKEIAELK(2)--RKMEIK(2).-	>sp|O94275|MUG30_SCHPO_Probable_E3_ubiquitin-protein_ligase_mug30_OS=Schizosaccharomyces_pombe_(strain_972_/_ATCC_24843)_GN=mug30_PE=1_SV=1	>sp|P87169|MAD1_SCHPO_Spindle_assembly_checkpoint_component_mad1_OS=Schizosaccharomyces_pombe_(strain_972_/_ATCC_24843)_GN=mad1_PE=3_SV=1
T-10036-74.49	-0.875616	1	1	-.KSEESEDGESPK(1)--VKDRAR(2).-	>decoy_reverse_sp|P87143|YDMD_SCHPO_Decoy_of_Uncharacterized_RNA-binding_protein_C57A7.13_OS=Schizosaccharomyces_pombe_(strain_972_/_ATCC_24843)_GN=SPAC57A7.13_PE=3_SV=1	>sp|P87143|YDMD_SCHPO_Uncharacterized_RNA-binding_protein_C57A7.13_OS=Schizosaccharomyces_pombe_(strain_972_/_ATCC_24843)_GN=SPAC57A7.13_PE=3_SV=1	>sp|Q9P7S7|NOP58_SCHPO_Nucleolar_protein_58_OS=Schizosaccharomyces_pombe_(strain_972_/_ATCC_24843)_GN=nop58_PE=1_SV=1
T-8822-67.01	-0.875784	1	1	-.TQKQIEDLK(3)--TKDQEWRR(2).-	>sp|O59795|CASP_SCHPO_Protein_CASP_OS=Schizosaccharomyces_pombe_(strain_972_/_ATCC_24843)_GN=coy1_PE=3_SV=1	>sp|O74755|PST3_SCHPO_Paired_amphipathic_helix_protein_pst3_OS=Schizosaccharomyces_pombe_(strain_972_/_ATCC_24843)_GN=pst3_PE=3_SV=1
T-1021-15.98	-0.87606	1	1	-.KTDEQSNK(1)--MATNDQK(1).-	>sp|G2TRL3|RSA3_SCHPO_Ribosome_assembly_protein_3_OS=Schizosaccharomyces_pombe_(strain_972_/_ATCC_24843)_GN=rsa3_PE=2_SV=1	>sp|O13833|CID1_SCHPO_Poly(A)_RNA_polymerase_protein_cid1_OS=Schizosaccharomyces_pombe_(strain_972_/_ATCC_24843)_GN=cid1_PE=1_SV=2
T-7807-60.80	-0.876706	1	1	-.NKDPDLYDSQQK(2)--WEKRAR(3).-	>sp|O74458|SFC4_SCHPO_Transcription_factor_tau_subunit_sfc4_OS=Schizosaccharomyces_pombe_(strain_972_/_ATCC_24843)_GN=sfc4_PE=1_SV=1	>sp|Q09799|KRI1_SCHPO_Protein_kri1_OS=Schizosaccharomyces_pombe_(strain_972_/_ATCC_24843)_GN=kri1_PE=1_SV=1
T-1860-22.97-2	-0.87743	1	1	-.DPKSYR(3)--DPEKK(4).-	>sp|O14180|YDS4_SCHPO_Brix_domain-containing_protein_C4F8.04_OS=Schizosaccharomyces_pombe_(strain_972_/_ATCC_24843)_GN=SPAC4F8.04_PE=3_SV=1	>sp|Q10342|SDA1_SCHPO_Protein_sda1_OS=Schizosaccharomyces_pombe_(strain_972_/_ATCC_24843)_GN=sda1_PE=3_SV=2
T-3649-35.55	-0.878733	1	1	-.HSLQCRR(1)--NPSR(1).-	>sp|C6Y4A9|YAEQ_SCHPO_Uncharacterized_protein_C23D3.17_OS=Schizosaccharomyces_pombe_(strain_972_/_ATCC_24843)_GN=SPAC23D3.17_PE=2_SV=2	>sp|Q9C1X2|YN53_SCHPO_Putative_D-lactate_dehydrogenase_C713.03,_mitochondrial_OS=Schizosaccharomyces_pombe_(strain_972_/_ATCC_24843)_GN=SPBC713.03_PE=3_SV=1
T-9325-70.12	-0.879179	1	1	-.SHSDFNMEPEYVSFSDK(1)--KSLLEEK(1).-	>sp|Q9HDY4|YK16_SCHPO_Putative_ATP-dependent_RNA_helicase_PB1A10.06c_OS=Schizosaccharomyces_pombe_(strain_972_/_ATCC_24843)_GN=SPAPB1A10.06c_PE=3_SV=1	>sp|Q9URZ4|CAT1_SCHPO_Cationic_amino_acid_transporter_1_OS=Schizosaccharomyces_pombe_(strain_972_/_ATCC_24843)_GN=cat1_PE=1_SV=3
T-2736-29.36	-0.8793	1	1	-.GMKSYGSDITPRRPK(3)--MKRMK(2).-	>decoy_reverse_sp|Q92351|PCP1_SCHPO_Decoy_of_Spindle_pole_body_protein_pcp1_OS=Schizosaccharomyces_pombe_(strain_972_/_ATCC_24843)_GN=pcp1_PE=1_SV=1	>sp|Q92351|PCP1_SCHPO_Spindle_pole_body_protein_pcp1_OS=Schizosaccharomyces_pombe_(strain_972_/_ATCC_24843)_GN=pcp1_PE=1_SV=1	>sp|Q9UTR4|ETD1_SCHPO_Septation_protein_etd1_OS=Schizosaccharomyces_pombe_(strain_972_/_ATCC_24843)_GN=etd1_PE=4_SV=1
T-6275-51.70	-0.880223	1	1	-.KIEAGEVVK(1)--KGMRVPK(1).-	>sp|O14214|TRM10_SCHPO_tRNA_(guanine(9)-N1)-methyltransferase_OS=Schizosaccharomyces_pombe_(strain_972_/_ATCC_24843)_GN=trm10_PE=1_SV=1	>sp|Q09819|YAC5_SCHPO_Uncharacterized_protein_C16C9.05_OS=Schizosaccharomyces_pombe_(strain_972_/_ATCC_24843)_GN=SPAC16C9.05_PE=1_SV=1
T-6927-55.58	-0.880539	1	1	-.MTSPCTLIR(1)--TLKDIGR(3).-	>sp|O13920|MDM28_SCHPO_LETM1_domain-containing_protein_mdm28,_mitochondrial_OS=Schizosaccharomyces_pombe_(strain_972_/_ATCC_24843)_GN=mdm28_PE=2_SV=3	>sp|O42956|ART1_SCHPO_Arrestin_family_protein_1_OS=Schizosaccharomyces_pombe_(strain_972_/_ATCC_24843)_GN=art1_PE=3_SV=1
T-8236-63.31	-0.880567	1	1	-.IPPCLKGK(6)--MLHRR(1).-	>sp|O59819|UGPA2_SCHPO_Probable_UTP--glucose-1-phosphate_uridylyltransferase_OS=Schizosaccharomyces_pombe_(strain_972_/_ATCC_24843)_GN=SPCC794.10_PE=3_SV=1	>sp|Q9C118|YFFN_SCHPO_Uncharacterized_protein_C1687.23c_OS=Schizosaccharomyces_pombe_(strain_972_/_ATCC_24843)_GN=SPAC1687.23c_PE=4_SV=1
T-674-12.86	-0.881501	1	1	-.KQKYEK(3)--EEEKK(4).-	>decoy_reverse_sp|O60183|SAT1_SCHPO_Decoy_of_Protein_sat1_OS=Schizosaccharomyces_pombe_(strain_972_/_ATCC_24843)_GN=sat1_PE=4_SV=1	>decoy_reverse_sp|Q09844|YAE3_SCHPO_Decoy_of_TBC_domain-containing_protein_C23D3.03c_OS=Schizosaccharomyces_pombe_(strain_972_/_ATCC_24843)_GN=SPAC23D3.03c_PE=3_SV=1	>decoy_reverse_sp|Q10176|OST1_SCHPO_Decoy_of_Dolichyl-diphosphooligosaccharide--protein_glycosyltransferase_subunit_1_OS=Schizosaccharomyces_pombe_(strain_972_/_ATCC_24843)_GN=ost1_PE=3_SV=1	>sp|O60183|SAT1_SCHPO_Protein_sat1_OS=Schizosaccharomyces_pombe_(strain_972_/_ATCC_24843)_GN=sat1_PE=4_SV=1	>sp|P40235|HHP1_SCHPO_Casein_kinase_I_homolog_hhp1_OS=Schizosaccharomyces_pombe_(strain_972_/_ATCC_24843)_GN=hhp1_PE=2_SV=1	>sp|Q09844|YAE3_SCHPO_TBC_domain-containing_protein_C23D3.03c_OS=Schizosaccharomyces_pombe_(strain_972_/_ATCC_24843)_GN=SPAC23D3.03c_PE=3_SV=1	>sp|Q10176|OST1_SCHPO_Dolichyl-diphosphooligosaccharide--protein_glycosyltransferase_subunit_1_OS=Schizosaccharomyces_pombe_(strain_972_/_ATCC_24843)_GN=ost1_PE=3_SV=1
T-4614-41.56	-0.883513	1	1	-.SPKTPK(3)--AVSYK(1).-	>sp|O13953|EAF3_SCHPO_Chromatin_modification-related_protein_eaf3_OS=Schizosaccharomyces_pombe_(strain_972_/_ATCC_24843)_GN=alp13_PE=1_SV=1	>sp|Q9UUJ6|NED1_SCHPO_Nuclear_elongation_and_deformation_protein_1_OS=Schizosaccharomyces_pombe_(strain_972_/_ATCC_24843)_GN=ned1_PE=1_SV=1
T-8894-67.42	-0.883866	1	1	-.IPGELCNPSKR(10)--AKFGNLNLYK(2).-	>sp|G2TRV0|WTF8_SCHPO_Uncharacterized_protein_wtf8_OS=Schizosaccharomyces_pombe_(strain_972_/_ATCC_24843)_GN=wtf8_PE=3_SV=1	>sp|Q10719|FUS1_SCHPO_Cell_fusion_protein_fus1_OS=Schizosaccharomyces_pombe_(strain_972_/_ATCC_24843)_GN=fus1_PE=2_SV=1
T-9038-68.27	-0.884257	1	1	-.TYPPKDK(5)--KFAKSK(1).-	>sp|O74417|YJL4_SCHPO_Uncharacterized_protein_C14G10.04_OS=Schizosaccharomyces_pombe_(strain_972_/_ATCC_24843)_GN=SPCC14G10.04_PE=1_SV=1	>sp|Q9P768|YI26_SCHPO_Uncharacterized_amino-acid_permease_P7G5.06_OS=Schizosaccharomyces_pombe_(strain_972_/_ATCC_24843)_GN=SPAP7G5.06_PE=3_SV=1
T-11042-81.05	-0.884454	1	1	-.IRNNYGKCYYR(7)--SILRSPFR(1).-	>sp|O14085|SEC72_SCHPO_Translocation_protein_sec72_OS=Schizosaccharomyces_pombe_(strain_972_/_ATCC_24843)_GN=sec72_PE=3_SV=1	>sp|Q09669|ADH4_SCHPO_Alcohol_dehydrogenase_4_OS=Schizosaccharomyces_pombe_(strain_972_/_ATCC_24843)_GN=adh4_PE=2_SV=1
T-10416-76.93-2	-0.884933	1	1	-.TDTPR(1)--KISR(1).-	>decoy_reverse_sp|O14122|CUL4_SCHPO_Decoy_of_Cullin-4_OS=Schizosaccharomyces_pombe_(strain_972_/_ATCC_24843)_GN=cul4_PE=1_SV=1	>decoy_reverse_sp|O43082|RR14C_SCHPO_Decoy_of_Ribosomal_RNA-processing_protein_14-C_OS=Schizosaccharomyces_pombe_(strain_972_/_ATCC_24843)_GN=rrp14c_PE=1_SV=1	>decoy_reverse_sp|O94452|MCP1_SCHPO_Decoy_of_Meiotic_coiled-coil_protein_1_OS=Schizosaccharomyces_pombe_(strain_972_/_ATCC_24843)_GN=mcp1_PE=4_SV=1	>decoy_reverse_sp|P36617|RAD16_SCHPO_Decoy_of_DNA_repair_protein_rad16_OS=Schizosaccharomyces_pombe_(strain_972_/_ATCC_24843)_GN=rad16_PE=1_SV=2	>decoy_reverse_sp|P87293|YDN1_SCHPO_Decoy_of_Uncharacterized_UPF0442_protein_C16A10.01_OS=Schizosaccharomyces_pombe_(strain_972_/_ATCC_24843)_GN=SPAC16A10.01_PE=3_SV=1	>decoy_reverse_sp|Q10178|SF3B1_SCHPO_Decoy_of_U2_snRNP_component_prp10_OS=Schizosaccharomyces_pombe_(strain_972_/_ATCC_24843)_GN=prp10_PE=1_SV=3	>decoy_reverse_sp|Q9URZ5|VPS1_SCHPO_Decoy_of_Vacuolar_protein_sorting-associated_protein_1_OS=Schizosaccharomyces_pombe_(strain_972_/_ATCC_24843)_GN=vps1_PE=3_SV=2	>decoy_reverse_sp|Q9Y7J9|MCP5_SCHPO_Decoy_of_Meiotic_coiled-coil_protein_5_OS=Schizosaccharomyces_pombe_(strain_972_/_ATCC_24843)_GN=mcp5_PE=1_SV=1	>sp|O42875|SYWM_SCHPO_Tryptophan--tRNA_ligase,_mitochondrial_OS=Schizosaccharomyces_pombe_(strain_972_/_ATCC_24843)_GN=msw1_PE=3_SV=1	>sp|O74370|ISY1_SCHPO_Pre-mRNA-splicing_factor_cwf12_OS=Schizosaccharomyces_pombe_(strain_972_/_ATCC_24843)_GN=cwf12_PE=1_SV=1	>sp|O94527|IQW1_SCHPO_WD_repeat_protein_iqw1_OS=Schizosaccharomyces_pombe_(strain_972_/_ATCC_24843)_GN=iqw1_PE=1_SV=1	>sp|Q10269|AREH1_SCHPO_Probable_sterol_O-acyltransferase_1_OS=Schizosaccharomyces_pombe_(strain_972_/_ATCC_24843)_GN=are1_PE=3_SV=1	>sp|Q9UST8|RNH1_SCHPO_Ribonuclease_H_OS=Schizosaccharomyces_pombe_(strain_972_/_ATCC_24843)_GN=rnh1_PE=1_SV=1
T-10074-74.71	-0.885367	1	1	-.DYSSMKP(6)--DKKPVR(3).-	>sp|O13699|MU132_SCHPO_Meiotically_up-regulated_gene_132_protein_OS=Schizosaccharomyces_pombe_(strain_972_/_ATCC_24843)_GN=mug132_PE=1_SV=1	>sp|P79011|T2EB_SCHPO_Transcription_initiation_factor_IIE_subunit_beta_OS=Schizosaccharomyces_pombe_(strain_972_/_ATCC_24843)_GN=tfa2_PE=1_SV=2
T-1180-17.41	-0.885694	1	1	-.KLKQSGR(3)--KNKR(1).-	>decoy_reverse_sp|O13688|NSE6_SCHPO_Decoy_of_Non-structural_maintenance_of_chromosome_element_6_OS=Schizosaccharomyces_pombe_(strain_972_/_ATCC_24843)_GN=nse6_PE=1_SV=1	>decoy_reverse_sp|O13706|YEU7_SCHPO_Decoy_of_PARP-type_zinc_finger-containing_protein_C13F5.07c_OS=Schizosaccharomyces_pombe_(strain_972_/_ATCC_24843)_GN=SPAC13F5.07c_PE=3_SV=2	>decoy_reverse_sp|O74897|SWC5_SCHPO_Decoy_of_SWR1-complex_protein_5_OS=Schizosaccharomyces_pombe_(strain_972_/_ATCC_24843)_GN=swc5_PE=3_SV=1	>decoy_reverse_sp|Q10161|CLH_SCHPO_Decoy_of_Probable_clathrin_heavy_chain_OS=Schizosaccharomyces_pombe_(strain_972_/_ATCC_24843)_GN=chc1_PE=1_SV=1	>decoy_reverse_sp|Q10190|LSG1_SCHPO_Decoy_of_Large_subunit_GTPase_1_OS=Schizosaccharomyces_pombe_(strain_972_/_ATCC_24843)_GN=lsg1_PE=3_SV=1	>decoy_reverse_sp|Q96UP3|RIF1_SCHPO_Decoy_of_Telomere_length_regulator_protein_rif1_OS=Schizosaccharomyces_pombe_(strain_972_/_ATCC_24843)_GN=rif1_PE=1_SV=1	>decoy_reverse_sp|Q9C1W8|PPN1_SCHPO_Decoy_of_Endopolyphosphatase_OS=Schizosaccharomyces_pombe_(strain_972_/_ATCC_24843)_GN=ppn1_PE=3_SV=1	>decoy_reverse_sp|Q9UUI4|YIY9_SCHPO_Decoy_of_Uncharacterized_protein_C22F8.09_OS=Schizosaccharomyces_pombe_(strain_972_/_ATCC_24843)_GN=SPAC22F8.09_PE=1_SV=1	>sp|O13688|NSE6_SCHPO_Non-structural_maintenance_of_chromosome_element_6_OS=Schizosaccharomyces_pombe_(strain_972_/_ATCC_24843)_GN=nse6_PE=1_SV=1	>sp|O13706|YEU7_SCHPO_PARP-type_zinc_finger-containing_protein_C13F5.07c_OS=Schizosaccharomyces_pombe_(strain_972_/_ATCC_24843)_GN=SPAC13F5.07c_PE=3_SV=2	>sp|O42650|RIO1_SCHPO_Serine/threonine-protein_kinase_rio1_OS=Schizosaccharomyces_pombe_(strain_972_/_ATCC_24843)_GN=rio1_PE=3_SV=2	>sp|O74897|SWC5_SCHPO_SWR1-complex_protein_5_OS=Schizosaccharomyces_pombe_(strain_972_/_ATCC_24843)_GN=swc5_PE=3_SV=1	>sp|Q10161|CLH_SCHPO_Probable_clathrin_heavy_chain_OS=Schizosaccharomyces_pombe_(strain_972_/_ATCC_24843)_GN=chc1_PE=1_SV=1	>sp|Q10190|LSG1_SCHPO_Large_subunit_GTPase_1_OS=Schizosaccharomyces_pombe_(strain_972_/_ATCC_24843)_GN=lsg1_PE=3_SV=1	>sp|Q96UP3|RIF1_SCHPO_Telomere_length_regulator_protein_rif1_OS=Schizosaccharomyces_pombe_(strain_972_/_ATCC_24843)_GN=rif1_PE=1_SV=1	>sp|Q9C1W8|PPN1_SCHPO_Endopolyphosphatase_OS=Schizosaccharomyces_pombe_(strain_972_/_ATCC_24843)_GN=ppn1_PE=3_SV=1	>sp|Q9UUI4|YIY9_SCHPO_Uncharacterized_protein_C22F8.09_OS=Schizosaccharomyces_pombe_(strain_972_/_ATCC_24843)_GN=SPAC22F8.09_PE=1_SV=1
T-9152-68.98	-0.885995	1	1	-.DKESKK(2)--EDVKK(4).-	>decoy_reverse_sp|Q9P6J0|YHDC_SCHPO_Decoy_of_Uncharacterized_transporter_C1683.12_OS=Schizosaccharomyces_pombe_(strain_972_/_ATCC_24843)_GN=SPBC1683.12_PE=3_SV=1	>sp|O14216|SLD2_SCHPO_DNA_replication_regulator_sld2_OS=Schizosaccharomyces_pombe_(strain_972_/_ATCC_24843)_GN=drc1_PE=1_SV=1	>sp|Q9UUK4|YLO2_SCHPO_Uncharacterized_protein_C1952.02_OS=Schizosaccharomyces_pombe_(strain_972_/_ATCC_24843)_GN=SPAC1952.02_PE=1_SV=2
T-4604-41.50	-0.886391	1	1	-.KERNR(1)--NSFKK(4).-	>decoy_reverse_sp|O94294|SOG2_SCHPO_Decoy_of_Leucine-rich_repeat-containing_protein_sog2_OS=Schizosaccharomyces_pombe_(strain_972_/_ATCC_24843)_GN=sog2_PE=1_SV=1	>sp|O94294|SOG2_SCHPO_Leucine-rich_repeat-containing_protein_sog2_OS=Schizosaccharomyces_pombe_(strain_972_/_ATCC_24843)_GN=sog2_PE=1_SV=1	>sp|Q10155|RNZ1_SCHPO_Ribonuclease_Z_1_OS=Schizosaccharomyces_pombe_(strain_972_/_ATCC_24843)_GN=trz1_PE=3_SV=1
T-8026-62.07	-0.886802	1	1	-.LKPKVYK(2)--FGKSEVR(3).-	>sp|P87320|MSP1_SCHPO_Protein_msp1,_mitochondrial_OS=Schizosaccharomyces_pombe_(strain_972_/_ATCC_24843)_GN=msp1_PE=3_SV=2	>sp|Q9C104|GDE1_SCHPO_Glycerophosphodiester_phosphodiesterase_gde1_OS=Schizosaccharomyces_pombe_(strain_972_/_ATCC_24843)_GN=gde1_PE=1_SV=1
T-10951-80.42	-0.887595	1	1	-.TDAVNLFKHLDANK(8)--MHTAKPVK(1).-	>sp|O74742|FOLE_SCHPO_Probable_folylpolyglutamate_synthase_OS=Schizosaccharomyces_pombe_(strain_972_/_ATCC_24843)_GN=met7_PE=2_SV=1	>sp|Q9P7J7|ADA2_SCHPO_Transcriptional_adapter_2_OS=Schizosaccharomyces_pombe_(strain_972_/_ATCC_24843)_GN=ada2_PE=1_SV=1
T-12231-89.07	-0.88784	1	1	-.HIFYVDSVDPKK(11)--DKFWYYIDY(2).-	>sp|O43038|VPS36_SCHPO_Vacuolar_protein-sorting-associated_protein_36_OS=Schizosaccharomyces_pombe_(strain_972_/_ATCC_24843)_GN=vps36_PE=3_SV=1	>sp|Q9P6J5|YHD5_SCHPO_Uncharacterized_permease_C1683.05_OS=Schizosaccharomyces_pombe_(strain_972_/_ATCC_24843)_GN=SPBC1683.05_PE=3_SV=1
T-8035-62.13	-0.888064	1	1	-.RPGKKLHK(5)--KTGTTSYK(1).-	>decoy_tr|O14391|O14391_SCHPM_Decoy_of_40S_ribosomal_protein_S4_homolog_(Fragment)_OS=Schizosaccharomyces_pombe_PE=2_SV=1	>sp|Q9UUI6|RTF_SCHPO_Replication_termination_factor_1_OS=Schizosaccharomyces_pombe_(strain_972_/_ATCC_24843)_GN=rtf1_PE=1_SV=2
T-2994-31.19-2	-0.888358	1	1	-.VGFFKPK(5)--SRKNPK(3).-	>sp|O60080|DBP9_SCHPO_ATP-dependent_RNA_helicase_dbp9_OS=Schizosaccharomyces_pombe_(strain_972_/_ATCC_24843)_GN=dbp9_PE=3_SV=1	>sp|O94466|RGA7_SCHPO_Probable_Rho-GTPase-activating_protein_7_OS=Schizosaccharomyces_pombe_(strain_972_/_ATCC_24843)_GN=rga7_PE=1_SV=1
T-7889-61.26	-0.888502	1	1	-.IKESTINYLLER(2)--MSIASVK(1).-	>sp|O60055|UTP20_SCHPO_U3_small_nucleolar_RNA-associated_protein_20_OS=Schizosaccharomyces_pombe_(strain_972_/_ATCC_24843)_GN=utp20_PE=3_SV=1	>sp|O74534|SLY1_SCHPO_Protein_sly1_OS=Schizosaccharomyces_pombe_(strain_972_/_ATCC_24843)_GN=sly1_PE=3_SV=1
T-6495-52.99	-0.889232	1	1	-.NIPLTISSVAKVDK(11)--EHDLER(1).-	>sp|Q10435|YDE1_SCHPO_Probable_ubiquitin_fusion_degradation_protein_C12B10.01c_OS=Schizosaccharomyces_pombe_(strain_972_/_ATCC_24843)_GN=SPAC12B10.01c_PE=3_SV=2	>sp|Q9P3B1|YIL2_SCHPO_Putative_Rho_GTPase-activating_protein_C1565.02c_OS=Schizosaccharomyces_pombe_(strain_972_/_ATCC_24843)_GN=SPAC1565.02c_PE=3_SV=1
T-1337-18.75	-0.89036	1	1	-.NTVKEEEIEK(4)--EQEKVLEK(4).-	>sp|Q10315|DPB3_SCHPO_DNA_polymerase_epsilon_subunit_C_OS=Schizosaccharomyces_pombe_(strain_972_/_ATCC_24843)_GN=dpb3_PE=1_SV=1	>sp|Q92351|PCP1_SCHPO_Spindle_pole_body_protein_pcp1_OS=Schizosaccharomyces_pombe_(strain_972_/_ATCC_24843)_GN=pcp1_PE=1_SV=1
T-4783-42.61	-0.89142	1	1	-.LYQQMKK(6)--KFKR(1).-	>decoy_reverse_sp|O60160|OMH1_SCHPO_Decoy_of_O-glycoside_alpha-1,2-mannosyltransferase_omh1_OS=Schizosaccharomyces_pombe_(strain_972_/_ATCC_24843)_GN=omh1_PE=3_SV=1	>decoy_reverse_sp|Q09706|PLD1_SCHPO_Decoy_of_Phospholipase_D1_OS=Schizosaccharomyces_pombe_(strain_972_/_ATCC_24843)_GN=pld1_PE=1_SV=1	>decoy_reverse_sp|Q10076|HSR1_SCHPO_Decoy_of_Hydrogen_peroxide_stress_regulator_1_OS=Schizosaccharomyces_pombe_(strain_972_/_ATCC_24843)_GN=hsr1_PE=2_SV=1	>decoy_tr|E0WDE3|E0WDE3_SCHPM_Decoy_of_Phospholipase_D1_OS=Schizosaccharomyces_pombe_GN=pld1_PE=4_SV=1	>sp|O60160|OMH1_SCHPO_O-glycoside_alpha-1,2-mannosyltransferase_omh1_OS=Schizosaccharomyces_pombe_(strain_972_/_ATCC_24843)_GN=omh1_PE=3_SV=1	>sp|O94421|SNF22_SCHPO_SWI/SNF_chromatin-remodeling_complex_subunit_snf22_OS=Schizosaccharomyces_pombe_(strain_972_/_ATCC_24843)_GN=snf22_PE=1_SV=2	>sp|Q09706|PLD1_SCHPO_Phospholipase_D1_OS=Schizosaccharomyces_pombe_(strain_972_/_ATCC_24843)_GN=pld1_PE=1_SV=1	>sp|Q10076|HSR1_SCHPO_Hydrogen_peroxide_stress_regulator_1_OS=Schizosaccharomyces_pombe_(strain_972_/_ATCC_24843)_GN=hsr1_PE=2_SV=1	>tr|E0WDE3|E0WDE3_SCHPM_Phospholipase_D1_OS=Schizosaccharomyces_pombe_GN=pld1_PE=4_SV=1
T-11788-86.04	-0.891672	1	1	-.MYRKWDLCITR(4)--TGATLTVR(1).-	>sp|O14037|YEY4_SCHPO_UPF0538_protein_C2C4.04c_OS=Schizosaccharomyces_pombe_(strain_972_/_ATCC_24843)_GN=SPAC2C4.04c_PE=3_SV=1	>sp|O74444|MU122_SCHPO_Meiotically_up-regulated_gene_122_protein_OS=Schizosaccharomyces_pombe_(strain_972_/_ATCC_24843)_GN=mug122_PE=1_SV=1
T-2152-25.13	-0.891952	1	1	-.FEAEGLPFKKK(10)--MENSK(1).-	>sp|Q09751|LGUL_SCHPO_Lactoylglutathione_lyase_OS=Schizosaccharomyces_pombe_(strain_972_/_ATCC_24843)_GN=glo1_PE=1_SV=1	>sp|Q9Y7Y1|SGM1_SCHPO_Protein_sgm1_OS=Schizosaccharomyces_pombe_(strain_972_/_ATCC_24843)_GN=sgm1_PE=3_SV=1
T-9174-69.10	-0.892551	1	1	-.HKPKFDLSK(2)--EAAEKAK(5).-	>decoy_reverse_sp|P22774|HSP7M_SCHPO_Decoy_of_Heat_shock_70_kDa_protein,_mitochondrial_OS=Schizosaccharomyces_pombe_(strain_972_/_ATCC_24843)_GN=ssp1_PE=2_SV=2	>decoy_reverse_sp|Q92376|KLP1_SCHPO_Decoy_of_Kinesin-like_protein_1_OS=Schizosaccharomyces_pombe_(strain_972_/_ATCC_24843)_GN=klp1_PE=2_SV=2	>sp|P22774|HSP7M_SCHPO_Heat_shock_70_kDa_protein,_mitochondrial_OS=Schizosaccharomyces_pombe_(strain_972_/_ATCC_24843)_GN=ssp1_PE=2_SV=2	>sp|Q92376|KLP1_SCHPO_Kinesin-like_protein_1_OS=Schizosaccharomyces_pombe_(strain_972_/_ATCC_24843)_GN=klp1_PE=2_SV=2	>sp|Q9URT4|AMS2_SCHPO_CENP-A_multicopy_suppressor_protein_2_OS=Schizosaccharomyces_pombe_(strain_972_/_ATCC_24843)_GN=ams2_PE=1_SV=2
T-5315-45.79	-0.892559	1	1	-.LKDPYDDIR(2)--TKNAKK(2).-	>sp|O60081|YQK7_SCHPO_Uncharacterized_protein_C1494.07_OS=Schizosaccharomyces_pombe_(strain_972_/_ATCC_24843)_GN=SPCC1494.07_PE=3_SV=1	>sp|Q10369|YDBJ_SCHPO_Uncharacterized_protein_C22E12.19_OS=Schizosaccharomyces_pombe_(strain_972_/_ATCC_24843)_GN=SPAC22E12.19_PE=3_SV=2
T-13041-95.04	-0.893504	1	1	-.FSELNDSLDQFFKK(13)--KLLAIPHDK(1).-	>sp|O13665|FAR11_SCHPO_Factor_arrest_protein_11_OS=Schizosaccharomyces_pombe_(strain_972_/_ATCC_24843)_GN=far11_PE=1_SV=1	>sp|Q10064|YAMB_SCHPO_Uncharacterized_PI3/PI4-kinase_family_protein_C1F5.11c_OS=Schizosaccharomyces_pombe_(strain_972_/_ATCC_24843)_GN=SPAC1F5.11c_PE=3_SV=1
T-7639-59.86	-0.894809	1	1	-.NIKFNVWDVGGQDK(3)--KEYLTGFHKR(1).-	>sp|O14012|RRP17_SCHPO_Ribosomal_RNA-processing_protein_17_OS=Schizosaccharomyces_pombe_(strain_972_/_ATCC_24843)_GN=rrp17_PE=3_SV=1	>sp|Q9Y7Z2|ARF6_SCHPO_ADP-ribosylation_factor_6_OS=Schizosaccharomyces_pombe_(strain_972_/_ATCC_24843)_GN=arf6_PE=3_SV=1
T-8292-63.69	-0.895707	1	1	-.MSKDSDYKR(1)--DKAIGATVR(2).-	>sp|O13936|SPT5_SCHPO_Transcription_elongation_factor_spt5_OS=Schizosaccharomyces_pombe_(strain_972_/_ATCC_24843)_GN=spt5_PE=1_SV=1	>sp|O94468|MAG2_SCHPO_Probable_DNA-3-methyladenine_glycosylase_2_OS=Schizosaccharomyces_pombe_(strain_972_/_ATCC_24843)_GN=mag2_PE=1_SV=1
T-4557-41.22	-0.896045	1	1	-.LTHEKSTMLEK(5)--EWDSKLK(5).-	>sp|O14126|PRS6A_SCHPO_26S_protease_regulatory_subunit_6A_OS=Schizosaccharomyces_pombe_(strain_972_/_ATCC_24843)_GN=tbp1_PE=3_SV=1	>sp|O74445|PRS10_SCHPO_Probable_26S_protease_subunit_rpt4_OS=Schizosaccharomyces_pombe_(strain_972_/_ATCC_24843)_GN=rpt4_PE=3_SV=2
T-8650-65.94	-0.89812	1	1	-.KPQHLEPHFSK(1)--MLDLETKYEK(7).-	>sp|O74400|YOCE_SCHPO_Uncharacterized_RNA-binding_protein_C4F6.14_OS=Schizosaccharomyces_pombe_(strain_972_/_ATCC_24843)_GN=SPBC4F6.14_PE=1_SV=1	>sp|P78920|YGNB_SCHPO_Putative_nucleosome_assembly_protein_C2D10.11C_OS=Schizosaccharomyces_pombe_(strain_972_/_ATCC_24843)_GN=SPBC2D10.11c_PE=2_SV=2
T-7061-56.40	-0.901001	1	1	-.QKRNSNESSK(2)--NVDKSK(4).-	>sp|O60173|DBP7_SCHPO_ATP-dependent_RNA_helicase_dbp7_OS=Schizosaccharomyces_pombe_(strain_972_/_ATCC_24843)_GN=dbp7_PE=3_SV=1	>sp|Q9UTN2|YII1_SCHPO_Uncharacterized_protein_C139.01c_OS=Schizosaccharomyces_pombe_(strain_972_/_ATCC_24843)_GN=SPAC139.01c_PE=1_SV=2
T-9247-69.56	-0.901047	1	1	-.LQLQKHFR(5)--ADQLR(1).-	>sp|O94553|RPC6_SCHPO_Probable_DNA-directed_RNA_polymerase_III_subunit_rpc6_OS=Schizosaccharomyces_pombe_(strain_972_/_ATCC_24843)_GN=rpc6_PE=2_SV=1	>sp|Q9USY7|FZO1_SCHPO_Transmembrane_GTPase_fzo1_OS=Schizosaccharomyces_pombe_(strain_972_/_ATCC_24843)_GN=fzo1_PE=3_SV=1
T-2943-30.82	-0.901714	1	1	-.NASNQEQGTKK(10)--MGLLNYSNK(1).-	>sp|O14232|MTR4_SCHPO_ATP-dependent_RNA_helicase_mtr4_OS=Schizosaccharomyces_pombe_(strain_972_/_ATCC_24843)_GN=mtr4_PE=1_SV=1	>sp|O74731|DUS2_SCHPO_tRNA-dihydrouridine(20)_synthase_[NAD(P)+]_OS=Schizosaccharomyces_pombe_(strain_972_/_ATCC_24843)_GN=dus2_PE=3_SV=1
T-1765-22.22	-0.901773	1	1	-.QEVAAQKSSEETEDK(7)--KMWA(1).-	>sp|O94444|RPN10_SCHPO_26S_proteasome_regulatory_subunit_rpn10_OS=Schizosaccharomyces_pombe_(strain_972_/_ATCC_24843)_GN=rpn10_PE=1_SV=1	>sp|Q9P7T8|YIW2_SCHPO_Uncharacterized_helicase_C694.02_OS=Schizosaccharomyces_pombe_(strain_972_/_ATCC_24843)_GN=SPAC694.02_PE=3_SV=1	>tr|S6BSJ4|S6BSJ4_SCHPM_DEAD/DEAH_box_helicase_OS=Schizosaccharomyces_pombe_PE=4_SV=1
T-7266-57.62	-0.902226	1	1	-.EKEEMEGSLQGKEK(12)--KHIKNER(1).-	>sp|O59795|CASP_SCHPO_Protein_CASP_OS=Schizosaccharomyces_pombe_(strain_972_/_ATCC_24843)_GN=coy1_PE=3_SV=1	>sp|P38938|CEK1_SCHPO_Serine/threonine-protein_kinase_cek1_OS=Schizosaccharomyces_pombe_(strain_972_/_ATCC_24843)_GN=cek1_PE=1_SV=3
T-5011-43.98	-0.902426	1	1	-.MSAHEVSSTK(1)--EKADKLITR(2).-	>sp|O74978|YQL5_SCHPO_Uncharacterized_RNA-binding_protein_C1827.05c_OS=Schizosaccharomyces_pombe_(strain_972_/_ATCC_24843)_GN=SPCC1827.05c_PE=3_SV=1	>sp|O94294|SOG2_SCHPO_Leucine-rich_repeat-containing_protein_sog2_OS=Schizosaccharomyces_pombe_(strain_972_/_ATCC_24843)_GN=sog2_PE=1_SV=1
T-7790-60.71	-0.902829	1	1	-.DWNACKKELLK(7)--DLLKNLIK(4).-	>sp|P50524|RPN12_SCHPO_26S_proteasome_regulatory_subunit_rpn12_OS=Schizosaccharomyces_pombe_(strain_972_/_ATCC_24843)_GN=rpn12_PE=1_SV=1	>sp|Q9P6L6|DPOZ_SCHPO_DNA_polymerase_zeta_catalytic_subunit_OS=Schizosaccharomyces_pombe_(strain_972_/_ATCC_24843)_GN=rev3_PE=3_SV=1
T-4477-40.73	-0.904802	1	1	-.EVPR(1)--KDSK(1).-	>decoy_reverse_sp|O13805|YE08_SCHPO_Decoy_of_Uncharacterized_mitochondrial_carrier_C17H9.08_OS=Schizosaccharomyces_pombe_(strain_972_/_ATCC_24843)_GN=SPAC17H9.08_PE=3_SV=1	>decoy_reverse_sp|P87159|NIF1_SCHPO_Decoy_of_Mitosis_inhibitor_nif1_OS=Schizosaccharomyces_pombe_(strain_972_/_ATCC_24843)_GN=nif1_PE=1_SV=1	>decoy_reverse_sp|Q09683|RAD32_SCHPO_Decoy_of_DNA_repair_protein_rad32_OS=Schizosaccharomyces_pombe_(strain_972_/_ATCC_24843)_GN=rad32_PE=1_SV=1	>sp|O13768|ERCC3_SCHPO_Probable_DNA_repair_helicase_ercc3_OS=Schizosaccharomyces_pombe_(strain_972_/_ATCC_24843)_GN=ercc3_PE=1_SV=1	>sp|P87137|YDM6_SCHPO_Uncharacterized_protein_C57A7.06_OS=Schizosaccharomyces_pombe_(strain_972_/_ATCC_24843)_GN=SPAC57A7.06_PE=1_SV=1	>sp|Q09879|UBP5_SCHPO_Probable_ubiquitin_carboxyl-terminal_hydrolase_5_OS=Schizosaccharomyces_pombe_(strain_972_/_ATCC_24843)_GN=ubp5_PE=3_SV=3	>sp|Q92363|YEJL_SCHPO_Uncharacterized_protein_C31G5.21_OS=Schizosaccharomyces_pombe_(strain_972_/_ATCC_24843)_GN=N118_PE=4_SV=1	>sp|Q9HGL6|BRX1_SCHPO_Ribosome_biogenesis_protein_brx1_OS=Schizosaccharomyces_pombe_(strain_972_/_ATCC_24843)_GN=brx1_PE=3_SV=1	>sp|Q9P7R8|YHV3_SCHPO_Uncharacterized_protein_C211.03_OS=Schizosaccharomyces_pombe_(strain_972_/_ATCC_24843)_GN=SPBC211.03c_PE=1_SV=1	>sp|Q9UTD7|RRP15_SCHPO_Ribosomal_RNA-processing_protein_15_OS=Schizosaccharomyces_pombe_(strain_972_/_ATCC_24843)_GN=rrp15_PE=3_SV=1
T-6009-50.10	-0.904869	1	1	-.SKKFPYVVR(3)--MLQYLKMR(6).-	>sp|P87320|MSP1_SCHPO_Protein_msp1,_mitochondrial_OS=Schizosaccharomyces_pombe_(strain_972_/_ATCC_24843)_GN=msp1_PE=3_SV=2	>sp|Q9HDX9|SYEM_SCHPO_Glutamate--tRNA_ligase,_mitochondrial_OS=Schizosaccharomyces_pombe_(strain_972_/_ATCC_24843)_GN=mse1_PE=3_SV=1
T-7578-59.48	-0.90531	1	1	-.DPLTYVKSCR(7)--KFDSR(1).-	>sp|Q9C1W9|DNLI3_SCHPO_DNA_ligase_3_OS=Schizosaccharomyces_pombe_(strain_972_/_ATCC_24843)_GN=adl1_PE=3_SV=1	>sp|Q9USR3|STT4_SCHPO_Phosphatidylinositol_4-kinase_stt4_OS=Schizosaccharomyces_pombe_(strain_972_/_ATCC_24843)_GN=stt4_PE=3_SV=1
T-7351-58.13	-0.905737	1	1	-.KLDNEIDNYK(1)--KRLLGTAYK(1).-	>sp|P79057|RS23_SCHPO_40S_ribosomal_protein_S23_OS=Schizosaccharomyces_pombe_(strain_972_/_ATCC_24843)_GN=rps23a_PE=1_SV=2	>sp|Q7LL22|NSK1_SCHPO_Kinetochore_protein_nsk1_OS=Schizosaccharomyces_pombe_(strain_972_/_ATCC_24843)_GN=nsk1_PE=1_SV=1
T-5144-44.75	-0.906284	1	1	-.VEKFVSEKVK(3)--SDYK(1).-	>sp|O74871|YCW3_SCHPO_Uncharacterized_protein_C31H12.03c_OS=Schizosaccharomyces_pombe_(strain_972_/_ATCC_24843)_GN=SPCC31H12.03c_PE=1_SV=1	>sp|Q92377|MDM12_SCHPO_Mitochondrial_distribution_and_morphology_protein_12_OS=Schizosaccharomyces_pombe_(strain_972_/_ATCC_24843)_GN=mdm12_PE=3_SV=1
T-1330-18.70	-0.906533	1	1	-.SAAEK(1)--KEKE(3).-	>decoy_reverse_sp|O74537|YCQ4_SCHPO_Decoy_of_Uncharacterized_amino-acid_permease_C74.04_OS=Schizosaccharomyces_pombe_(strain_972_/_ATCC_24843)_GN=SPCC74.04_PE=3_SV=1	>sp|O74537|YCQ4_SCHPO_Uncharacterized_amino-acid_permease_C74.04_OS=Schizosaccharomyces_pombe_(strain_972_/_ATCC_24843)_GN=SPCC74.04_PE=3_SV=1	>sp|P04913|H2B1_SCHPO_Histone_H2B-alpha_OS=Schizosaccharomyces_pombe_(strain_972_/_ATCC_24843)_GN=htb1_PE=1_SV=3
T-6799-54.81	-0.907073	1	1	-.MNTDVYNGKR(9)--MDAR(1).-	>sp|O14158|YE76_SCHPO_AB_hydrolase_superfamily_protein_C4A8.06c_OS=Schizosaccharomyces_pombe_(strain_972_/_ATCC_24843)_GN=SPAC4A8.06c_PE=3_SV=1	>sp|P14965|PYRF_SCHPO_Orotidine_5'-phosphate_decarboxylase_OS=Schizosaccharomyces_pombe_(strain_972_/_ATCC_24843)_GN=ura4_PE=3_SV=1
T-3668-35.66	-0.90757	1	1	-.EKELEEYK(2)--VLKKSR(4).-	>sp|O94519|SPF30_SCHPO_Splicing_factor_spf30_OS=Schizosaccharomyces_pombe_(strain_972_/_ATCC_24843)_GN=spf30_PE=1_SV=1	>sp|Q9UST9|HENMT_SCHPO_Small_RNA_2'-O-methyltransferase_OS=Schizosaccharomyces_pombe_(strain_972_/_ATCC_24843)_GN=SPBC336.05c_PE=3_SV=1
T-12704-92.52	-0.907689	1	1	-.EADGNGGPALKR(11)--MFQRR(1).-	>sp|O74548|ARGD_SCHPO_Probable_acetylornithine_aminotransferase,_mitochondrial_OS=Schizosaccharomyces_pombe_(strain_972_/_ATCC_24843)_GN=arg1_PE=2_SV=1	>sp|Q9P5N2|AAT1_SCHPO_Amino_acid_transporter_1_OS=Schizosaccharomyces_pombe_(strain_972_/_ATCC_24843)_GN=aat1_PE=3_SV=1
T-4533-41.07	-0.908901	1	1	-.AQDKYHYLCKK(4)--RKPTPK(2).-	>sp|O59787|SRP72_SCHPO_Signal_recognition_particle_subunit_srp72_OS=Schizosaccharomyces_pombe_(strain_972_/_ATCC_24843)_GN=srp72_PE=3_SV=1	>sp|Q10199|IMP2_SCHPO_Septation_protein_imp2_OS=Schizosaccharomyces_pombe_(strain_972_/_ATCC_24843)_GN=imp2_PE=1_SV=1
T-2851-30.17	-0.908955	1	1	-.RSVFWTAYYTKAK(11)--KHSAK(1).-	>decoy_reverse_sp|O14217|TOM70_SCHPO_Decoy_of_Probable_mitochondrial_import_receptor_subunit_tom70_OS=Schizosaccharomyces_pombe_(strain_972_/_ATCC_24843)_GN=tom70_PE=1_SV=1	>decoy_reverse_sp|Q9UUB3|MEU18_SCHPO_Decoy_of_Meiotic_expression_up-regulated_protein_18_OS=Schizosaccharomyces_pombe_(strain_972_/_ATCC_24843)_GN=meu18_PE=2_SV=1	>sp|O60135|LCF1_SCHPO_Long-chain-fatty-acid--CoA_ligase_1_OS=Schizosaccharomyces_pombe_(strain_972_/_ATCC_24843)_GN=lcf1_PE=3_SV=1	>sp|Q92347|NOP9_SCHPO_Nucleolar_protein_9_OS=Schizosaccharomyces_pombe_(strain_972_/_ATCC_24843)_GN=nop9_PE=3_SV=1
T-8488-64.94	-0.909132	1	1	-.LKDTSSPLWNLVK(2)--MDAR(1).-	>sp|P14965|PYRF_SCHPO_Orotidine_5'-phosphate_decarboxylase_OS=Schizosaccharomyces_pombe_(strain_972_/_ATCC_24843)_GN=ura4_PE=3_SV=1	>sp|Q9URV2|APC1_SCHPO_Anaphase-promoting_complex_subunit_1_OS=Schizosaccharomyces_pombe_(strain_972_/_ATCC_24843)_GN=cut4_PE=1_SV=1
T-10047-74.55	-0.909253	1	1	-.KAEVDIIPFDK(1)--PEMDK(1).-	>sp|Q10435|YDE1_SCHPO_Probable_ubiquitin_fusion_degradation_protein_C12B10.01c_OS=Schizosaccharomyces_pombe_(strain_972_/_ATCC_24843)_GN=SPAC12B10.01c_PE=3_SV=2	>sp|Q9USK7|YJ2I_SCHPO_Uncharacterized_protein_C4B3.18_OS=Schizosaccharomyces_pombe_(strain_972_/_ATCC_24843)_GN=SPCC4B3.18_PE=3_SV=1
T-2939-30.79	-0.912785	1	1	-.KTCSSNK(1)--FGKSSR(3).-	>sp|P24782|DBP2_SCHPO_ATP-dependent_RNA_helicase_dbp2_OS=Schizosaccharomyces_pombe_(strain_972_/_ATCC_24843)_GN=dbp2_PE=2_SV=2	>sp|Q96WS1|MEU24_SCHPO_Meiotic_expression_up-regulated_protein_24_OS=Schizosaccharomyces_pombe_(strain_972_/_ATCC_24843)_GN=meu24_PE=2_SV=2
T-3142-32.24	-0.913512	1	1	-.AKYLHWKYSK(2)--SLIQKYK(5).-	>sp|P15398|RPA1_SCHPO_DNA-directed_RNA_polymerase_I_subunit_rpa1_OS=Schizosaccharomyces_pombe_(strain_972_/_ATCC_24843)_GN=rpa1_PE=1_SV=2	>sp|Q9P7F2|CAO1_SCHPO_Copper_amine_oxidase_1_OS=Schizosaccharomyces_pombe_(strain_972_/_ATCC_24843)_GN=cao1_PE=1_SV=1
T-6790-54.76	-0.913663	1	1	-.LNCSYADAKR(9)--SQVK(1).-	>sp|O14249|CLD1_SCHPO_probable_cardiolipin-specific_deacylase,_mitochondrial_OS=Schizosaccharomyces_pombe_(strain_972_/_ATCC_24843)_GN=SPAC6G10.03c_PE=3_SV=1	>sp|Q9P7P2|HOP1_SCHPO_Meiosis-specific_protein_hop1_OS=Schizosaccharomyces_pombe_(strain_972_/_ATCC_24843)_GN=hop1_PE=2_SV=1
T-1887-23.17	-0.913978	1	1	-.TDEDKWQK(5)--KATEYYR(1).-	>sp|O14145|TPS2_SCHPO_Trehalose-phosphatase_OS=Schizosaccharomyces_pombe_(strain_972_/_ATCC_24843)_GN=tps2_PE=3_SV=1	>sp|Q9HFE6|YNW6_SCHPO_Uncharacterized_RNA-binding_protein_P16F5.06_OS=Schizosaccharomyces_pombe_(strain_972_/_ATCC_24843)_GN=SPBP16F5.06_PE=1_SV=1
T-11457-83.82	-0.916635	1	1	-.KQIEAQREEAR(1)--MYFLHGTPQR(1).-	>sp|O42656|RIC1_SCHPO_Guanine_nucleotide_exchange_factor_subunit_ric1_OS=Schizosaccharomyces_pombe_(strain_972_/_ATCC_24843)_GN=ric1_PE=1_SV=2	>sp|Q09731|BU107_SCHPO_UBP9-binding_protein_bun107_OS=Schizosaccharomyces_pombe_(strain_972_/_ATCC_24843)_GN=bun107_PE=1_SV=1
T-10041-74.52	-0.918677	1	1	-.AELSTPPSKR(9)--EAEAKR(5).-	>sp|O94567|SYNC_SCHPO_Probable_asparagine--tRNA_ligase,_cytoplasmic_OS=Schizosaccharomyces_pombe_(strain_972_/_ATCC_24843)_GN=nrs1_PE=3_SV=1	>sp|P40379|REC16_SCHPO_Transcriptional_activator_protein_rec16_OS=Schizosaccharomyces_pombe_(strain_972_/_ATCC_24843)_GN=rec16_PE=4_SV=1
T-2110-24.82	-0.919604	1	1	-.LTHEKSTMLEK(5)--KYDK(1).-	>decoy_reverse_sp|Q11004|PPID_SCHPO_Decoy_of_40_kDa_peptidyl-prolyl_cis-trans_isomerase_OS=Schizosaccharomyces_pombe_(strain_972_/_ATCC_24843)_GN=wis2_PE=2_SV=1	>decoy_reverse_sp|Q9USI5|STI1_SCHPO_Decoy_of_Heat_shock_protein_sti1_homolog_OS=Schizosaccharomyces_pombe_(strain_972_/_ATCC_24843)_GN=sti1_PE=3_SV=1	>sp|O14126|PRS6A_SCHPO_26S_protease_regulatory_subunit_6A_OS=Schizosaccharomyces_pombe_(strain_972_/_ATCC_24843)_GN=tbp1_PE=3_SV=1	>sp|O14161|CWC21_SCHPO_Pre-mRNA-splicing_factor_cwf21_OS=Schizosaccharomyces_pombe_(strain_972_/_ATCC_24843)_GN=cwf21_PE=1_SV=2	>sp|O59712|YBH4_SCHPO_Uncharacterized_transporter_C3B8.04c_OS=Schizosaccharomyces_pombe_(strain_972_/_ATCC_24843)_GN=SPBC3B8.04c_PE=3_SV=1	>sp|O74445|PRS10_SCHPO_Probable_26S_protease_subunit_rpt4_OS=Schizosaccharomyces_pombe_(strain_972_/_ATCC_24843)_GN=rpt4_PE=3_SV=2	>sp|Q9UU86|SYG1_SCHPO_Protein_SYG1_homolog_OS=Schizosaccharomyces_pombe_(strain_972_/_ATCC_24843)_GN=SPCC1827.07c_PE=3_SV=1
T-2022-24.14	-0.921124	1	1	-.DSKKFTLVK(3)--SETECGR(1).-	>sp|O74962|PANK_SCHPO_Pantothenate_kinase_OS=Schizosaccharomyces_pombe_(strain_972_/_ATCC_24843)_GN=SPBC4B4.01c_PE=1_SV=1	>sp|Q10201|YBX7_SCHPO_Uncharacterized_protein_C17D1.07c_OS=Schizosaccharomyces_pombe_(strain_972_/_ATCC_24843)_GN=SPBC17D1.07c_PE=3_SV=2
T-13541-98.89	-0.921557	1	1	-.MEKELEEYK(1)--RLSPTSEKR(8).-	>sp|O94519|SPF30_SCHPO_Splicing_factor_spf30_OS=Schizosaccharomyces_pombe_(strain_972_/_ATCC_24843)_GN=spf30_PE=1_SV=1	>sp|Q9Y7L0|SEC22_SCHPO_Protein_transport_protein_sec22_OS=Schizosaccharomyces_pombe_(strain_972_/_ATCC_24843)_GN=sec22_PE=3_SV=2
T-6234-51.43	-0.922909	1	1	-.SSEETEDKK(8)--KYASHSII(1).-	>sp|O13738|GNA1_SCHPO_Glucosamine_6-phosphate_N-acetyltransferase_OS=Schizosaccharomyces_pombe_(strain_972_/_ATCC_24843)_GN=gna1_PE=3_SV=1	>sp|O94444|RPN10_SCHPO_26S_proteasome_regulatory_subunit_rpn10_OS=Schizosaccharomyces_pombe_(strain_972_/_ATCC_24843)_GN=rpn10_PE=1_SV=1
T-7833-60.95	-0.92291	1	1	-.IEWLLEEGKR(9)--EMIKFIVNK(4).-	>sp|O13683|YDY2_SCHPO_Uncharacterized_protein_C11E3.02c_OS=Schizosaccharomyces_pombe_(strain_972_/_ATCC_24843)_GN=SPAC11E3.02c_PE=3_SV=1	>sp|O14064|BIR1_SCHPO_Protein_bir1_OS=Schizosaccharomyces_pombe_(strain_972_/_ATCC_24843)_GN=bir1_PE=1_SV=1
T-10014-74.36	-0.923117	1	1	-.MSFVDLEQGR(1)--VLSR(1).-	>sp|O94242|SYDM_SCHPO_Aspartate--tRNA_ligase,_mitochondrial_OS=Schizosaccharomyces_pombe_(strain_972_/_ATCC_24843)_GN=msd1_PE=3_SV=1	>sp|O94651|PEP12_SCHPO_Syntaxin_pep12_OS=Schizosaccharomyces_pombe_(strain_972_/_ATCC_24843)_GN=pep12_PE=1_SV=2
T-9227-69.44	-0.923336	1	1	-.KEDEEIIR(1)--NEHR(1).-	>sp|O14050|YEYH_SCHPO_Uncharacterized_MscS_family_protein_C2C4.17c_OS=Schizosaccharomyces_pombe_(strain_972_/_ATCC_24843)_GN=SPAC2C4.17c_PE=3_SV=1	>sp|Q10428|2AD1_SCHPO_Serine/threonine-protein_phosphatase_2A_56_kDa_regulatory_subunit_delta_1_isoform_OS=Schizosaccharomyces_pombe_(strain_972_/_ATCC_24843)_GN=par1_PE=1_SV=1
T-2197-25.46	-0.92465	1	1	-.KLKSHPK(1)--ENSRKR(5).-	>sp|O13768|ERCC3_SCHPO_Probable_DNA_repair_helicase_ercc3_OS=Schizosaccharomyces_pombe_(strain_972_/_ATCC_24843)_GN=ercc3_PE=1_SV=1	>tr|P78936|P78936_SCHPM_ISP4,_peptidyl-prolyl_cis-trans_isomerase,_atf1,_chromosome_II_cosmid_1228_sequence_OS=Schizosaccharomyces_pombe_PE=4_SV=1
T-6825-54.97	-0.924889	1	1	-.SEAAEFEYKNGYPMPCDVLAK(9)--MPFIKAVK(1).-	>sp|O74306|RL5B_SCHPO_60S_ribosomal_protein_L5-B_OS=Schizosaccharomyces_pombe_(strain_972_/_ATCC_24843)_GN=rpl5b_PE=2_SV=1	>sp|O94517|PSA1_SCHPO_Probable_proteasome_subunit_alpha_type-1_OS=Schizosaccharomyces_pombe_(strain_972_/_ATCC_24843)_GN=SPBC646.16_PE=3_SV=1	>sp|P52822|RL5A_SCHPO_60S_ribosomal_protein_L5-A_OS=Schizosaccharomyces_pombe_(strain_972_/_ATCC_24843)_GN=rpl5a_PE=1_SV=2
T-4373-40.12	-0.924925	1	1	-.FAGTGNPKAK(8)--YSWKTAK(4).-	>sp|Q10236|RNH2A_SCHPO_Ribonuclease_H2_subunit_A_OS=Schizosaccharomyces_pombe_(strain_972_/_ATCC_24843)_GN=rnh201_PE=3_SV=1	>sp|Q9URV2|APC1_SCHPO_Anaphase-promoting_complex_subunit_1_OS=Schizosaccharomyces_pombe_(strain_972_/_ATCC_24843)_GN=cut4_PE=1_SV=1
T-7718-60.31	-0.925006	1	1	-.QLNRSNKNLAR(1)--DELEDIKEVK(7).-	>sp|G2TRT9|YCTG_SCHPO_Putative_uncharacterized_protein_C794.16_OS=Schizosaccharomyces_pombe_(strain_972_/_ATCC_24843)_GN=SPCC794.16_PE=4_SV=1	>sp|Q9P6S3|UDS1_SCHPO_Up-regulated_during_septation_protein_1_OS=Schizosaccharomyces_pombe_(strain_972_/_ATCC_24843)_GN=uds1_PE=1_SV=1
T-1481-19.92-2	-0.926135	1	1	-.IHFKTK(4)--KKLLK(1).-	>decoy_reverse_sp|O13836|DXO_SCHPO_Decoy_of_Decapping_nuclease_din1_OS=Schizosaccharomyces_pombe_(strain_972_/_ATCC_24843)_GN=din1_PE=1_SV=1	>sp|O13836|DXO_SCHPO_Decapping_nuclease_din1_OS=Schizosaccharomyces_pombe_(strain_972_/_ATCC_24843)_GN=din1_PE=1_SV=1	>sp|Q9UUA8|YHAG_SCHPO_Uncharacterized_protein_C409.16c_OS=Schizosaccharomyces_pombe_(strain_972_/_ATCC_24843)_GN=SPBC409.16c_PE=4_SV=1
T-5947-49.72	-0.926454	1	1	-.RLAEAEQMSKR(10)--KQIEAQR(1).-	>sp|P39964|CEF1_SCHPO_Pre-mRNA-splicing_factor_cdc5_OS=Schizosaccharomyces_pombe_(strain_972_/_ATCC_24843)_GN=cdc5_PE=1_SV=1	>sp|Q09731|BU107_SCHPO_UBP9-binding_protein_bun107_OS=Schizosaccharomyces_pombe_(strain_972_/_ATCC_24843)_GN=bun107_PE=1_SV=1
T-11887-86.70	-0.926619	1	1	-.MDLLKDIKTCVLK(8)--KEVDDEKR(7).-	>sp|Q09926|PCR1_SCHPO_Transcription_factor_pcr1_OS=Schizosaccharomyces_pombe_(strain_972_/_ATCC_24843)_GN=pcr1_PE=1_SV=1	>sp|Q7LL15|SUS1_SCHPO_Transcription_and_mRNA_export_factor_sus1_OS=Schizosaccharomyces_pombe_(strain_972_/_ATCC_24843)_GN=sus1_PE=3_SV=1
T-7112-56.71	-0.927163	1	1	-.KHGGPKDEER(1)--DVLYKEE(5).-	>sp|Q9HDX2|YKN3_SCHPO_Uncharacterized_lactate_2-monooxygenase_PB1A11.03_OS=Schizosaccharomyces_pombe_(strain_972_/_ATCC_24843)_GN=SPAPB1A11.03_PE=3_SV=1	>tr|Q12728|Q12728_SCHPM_Superoxide_dismutase_[Cu-Zn]_(Fragment)_OS=Schizosaccharomyces_pombe_PE=2_SV=1
T-5110-44.56	-0.927516	1	1	-.WLENWEIVSQK(11)--EAISSLKSR(7).-	>sp|Q10368|YDBI_SCHPO_Uncharacterized_protein_C22E12.18_OS=Schizosaccharomyces_pombe_(strain_972_/_ATCC_24843)_GN=SPAC22E12.18_PE=1_SV=1	>sp|Q9USU3|FBH1_SCHPO_F-box_DNA_helicase_protein_1_OS=Schizosaccharomyces_pombe_(strain_972_/_ATCC_24843)_GN=fbh1_PE=1_SV=2
T-6900-55.42	-0.929392	1	1	-.ELNKGNSLEVR(4)--ISRAK(5).-	>sp|O74338|BLT1_SCHPO_Mitosis_inducer_protein_blt1_OS=Schizosaccharomyces_pombe_(strain_972_/_ATCC_24843)_GN=blt1_PE=1_SV=1	>sp|Q7Z991|YE31_SCHPO_Uncharacterized_ABC_transporter_ATP-binding_protein_C20G4.01_OS=Schizosaccharomyces_pombe_(strain_972_/_ATCC_24843)_GN=SPAC20G4.01_PE=3_SV=2
T-7575-59.47	-0.929926	1	1	-.NPKVLEFENKR(10)--KEEEFK(1).-	>sp|O13834|PTR1_SCHPO_E3_ubiquitin-protein_ligase_ptr1_OS=Schizosaccharomyces_pombe_(strain_972_/_ATCC_24843)_GN=ptr1_PE=1_SV=1	>sp|O74174|VATG_SCHPO_V-type_proton_ATPase_subunit_G_OS=Schizosaccharomyces_pombe_(strain_972_/_ATCC_24843)_GN=vma10_PE=3_SV=2
T-8044-62.20	-0.930851	1	1	-.DLKPDYEKYDK(3)--NINGKHKIR(5).-	>sp|O59733|SYF2_SCHPO_Pre-mRNA-splicing_factor_syf2_OS=Schizosaccharomyces_pombe_(strain_972_/_ATCC_24843)_GN=syf2_PE=1_SV=1	>sp|P40377|MCM2_SCHPO_DNA_replication_licensing_factor_mcm2_OS=Schizosaccharomyces_pombe_(strain_972_/_ATCC_24843)_GN=mcm2_PE=1_SV=1
T-3836-36.78	-0.931279	1	1	-.NTFTSRIKK(8)--EKRPEK(2).-	>sp|O14182|RT12_SCHPO_Probable_37S_ribosomal_protein_S12,_mitochondrial_OS=Schizosaccharomyces_pombe_(strain_972_/_ATCC_24843)_GN=mrps12_PE=3_SV=3	>sp|O94296|YOOC_SCHPO_Probable_phospholipid-transporting_ATPase_C887.12_OS=Schizosaccharomyces_pombe_(strain_972_/_ATCC_24843)_GN=SPBC887.12_PE=3_SV=1
T-2066-24.49	-0.931538	1	1	-.DKAQHATVFDK(2)--KYTK(1).-	>decoy_reverse_sp|O14069|RL28E_SCHPO_Decoy_of_Probable_60S_ribosomal_protein_L28e_OS=Schizosaccharomyces_pombe_(strain_972_/_ATCC_24843)_GN=rpl28e_PE=1_SV=1	>sp|O14019|HAL4_SCHPO_Serine/threonine-protein_kinase_hal4_OS=Schizosaccharomyces_pombe_(strain_972_/_ATCC_24843)_GN=hal4_PE=1_SV=1	>sp|O14233|RNA14_SCHPO_mRNA_3'-end-processing_protein_rna14_OS=Schizosaccharomyces_pombe_(strain_972_/_ATCC_24843)_GN=rna14_PE=3_SV=1	>sp|O74172|RS25B_SCHPO_40S_ribosomal_protein_S25-B_OS=Schizosaccharomyces_pombe_(strain_972_/_ATCC_24843)_GN=rps25b_PE=3_SV=1	>sp|P79009|RS25A_SCHPO_40S_ribosomal_protein_S25-A_OS=Schizosaccharomyces_pombe_(strain_972_/_ATCC_24843)_GN=rps25a_PE=3_SV=2	>tr|S6CCW0|S6CCW0_SCHPM_40S_ribosomal_protein_S25_OS=Schizosaccharomyces_pombe_GN=rps2502_PE=4_SV=1
T-12984-94.62	-0.933518	1	1	-.MEDLDTKIKTLK(7)--KTRDK(1).-	>decoy_reverse_sp|Q9Y7M6|RRP1_SCHPO_Decoy_of_Ribosomal_RNA-processing_protein_1_homolog_OS=Schizosaccharomyces_pombe_(strain_972_/_ATCC_24843)_GN=SPBC9B6.07_PE=3_SV=1	>sp|Q10187|UCP6_SCHPO_UBA_domain-containing_protein_6_OS=Schizosaccharomyces_pombe_(strain_972_/_ATCC_24843)_GN=ucp6_PE=1_SV=1	>sp|Q9Y7M6|RRP1_SCHPO_Ribosomal_RNA-processing_protein_1_homolog_OS=Schizosaccharomyces_pombe_(strain_972_/_ATCC_24843)_GN=SPBC9B6.07_PE=3_SV=1
T-7317-57.92	-0.934675	1	1	-.SAAKQCFR(1)--EKDKR(2).-	>decoy_reverse_sp|Q10238|MPF1_SCHPO_Decoy_of_Meiotic_PUF_family_protein_1_OS=Schizosaccharomyces_pombe_(strain_972_/_ATCC_24843)_GN=mpf1_PE=3_SV=1	>sp|G2TRP8|MZM1_SCHPO_Mitochondrial_zinc_maintenance_protein_1,_mitochondrial_OS=Schizosaccharomyces_pombe_(strain_972_/_ATCC_24843)_GN=new18_PE=2_SV=1	>sp|Q10238|MPF1_SCHPO_Meiotic_PUF_family_protein_1_OS=Schizosaccharomyces_pombe_(strain_972_/_ATCC_24843)_GN=mpf1_PE=3_SV=1
T-7443-58.71	-0.935525	1	1	-.KKEDLSMDGSNDGVK(1)--ASKACELCR(3).-	>sp|O94443|YFE9_SCHPO_Uncharacterized_exonuclease_C637.09_OS=Schizosaccharomyces_pombe_(strain_972_/_ATCC_24843)_GN=SPAC637.09_PE=3_SV=2	>sp|Q9C0Z1|YKM1_SCHPO_Uncharacterized_transcriptional_regulatory_protein_PB24D3.01_OS=Schizosaccharomyces_pombe_(strain_972_/_ATCC_24843)_GN=SPAPB24D3.01_PE=3_SV=2
T-7246-57.50-2	-0.936919	1	1	-.DVKSSNGTFVNETR(3)--YLTK(1).-	>sp|O74388|YNVD_SCHPO_Uncharacterized_protein_C3H7.13_OS=Schizosaccharomyces_pombe_(strain_972_/_ATCC_24843)_GN=SPBC3H7.13_PE=1_SV=1	>sp|Q9USN5|GDH2_SCHPO_Probable_NAD-specific_glutamate_dehydrogenase_OS=Schizosaccharomyces_pombe_(strain_972_/_ATCC_24843)_GN=gdh2_PE=3_SV=1
T-13134-95.76	-0.93768	1	1	-.MTGTDLVLKQRPKMEDQ(13)--QKVTEDDK(2).-	>sp|Q10305|GDI1_SCHPO_Probable_secretory_pathway_GDP_dissociation_inhibitor_1_OS=Schizosaccharomyces_pombe_(strain_972_/_ATCC_24843)_GN=gdi1_PE=3_SV=1	>sp|Q9P5N0|ABC3_SCHPO_ATP-binding_cassette_transporter_abc3_OS=Schizosaccharomyces_pombe_(strain_972_/_ATCC_24843)_GN=abc3_PE=2_SV=1
T-10910-80.17-2	-0.937757	1	1	-.MGKSK(1)--TKER(2).-	>decoy_reverse_sp|O94506|RSM1_SCHPO_Decoy_of_mRNA_export_factor_rsm1_OS=Schizosaccharomyces_pombe_(strain_972_/_ATCC_24843)_GN=rsm1_PE=4_SV=1	>sp|O94506|RSM1_SCHPO_mRNA_export_factor_rsm1_OS=Schizosaccharomyces_pombe_(strain_972_/_ATCC_24843)_GN=rsm1_PE=4_SV=1	>sp|O94718|IPI1_SCHPO_Pre-rRNA-processing_protein_ipi1_OS=Schizosaccharomyces_pombe_(strain_972_/_ATCC_24843)_GN=ipi1_PE=3_SV=2
T-7155-56.96	-0.938001	1	1	-.LDLFKR(5)--KYLP(1).-	>sp|O94560|YGD1_SCHPO_Uncharacterized_WD_repeat-containing_protein_C1773.01_OS=Schizosaccharomyces_pombe_(strain_972_/_ATCC_24843)_GN=SPBC1773.01_PE=3_SV=1	>sp|P27584|GPA1_SCHPO_Guanine_nucleotide-binding_protein_alpha-1_subunit_OS=Schizosaccharomyces_pombe_(strain_972_/_ATCC_24843)_GN=gpa1_PE=3_SV=4
T-3430-34.08	-0.938213	1	1	-.SESEDEQKNGR(8)--MAYQTR(1).-	>sp|O13598|YNI8_SCHPO_WW_domain-containing_protein_C11B10.08_OS=Schizosaccharomyces_pombe_(strain_972_/_ATCC_24843)_GN=pi003_PE=4_SV=1	>sp|O74995|TFH47_SCHPO_TFIIH_basal_transcription_factor_complex_p47_subunit_OS=Schizosaccharomyces_pombe_(strain_972_/_ATCC_24843)_GN=tfh47_PE=1_SV=1
T-13275-96.86	-0.939446	1	1	-.KDILPSGEQR(1)--KCLQSMS(1).-	>sp|O94699|YG1G_SCHPO_Mitochondrial_outer_membrane_protein_C83.16c_OS=Schizosaccharomyces_pombe_(strain_972_/_ATCC_24843)_GN=SPBC83.16c_PE=3_SV=1	>sp|Q10094|YAOF_SCHPO_Uncharacterized_protein_C11D3.15_OS=Schizosaccharomyces_pombe_(strain_972_/_ATCC_24843)_GN=SPAC11D3.15_PE=3_SV=1
T-7767-60.59	-0.939629	1	1	-.DEQTISSKYK(8)--KRFK(1).-	>decoy_reverse_sp|O42872|RRP41_SCHPO_Decoy_of_Exosome_complex_component_ski6_OS=Schizosaccharomyces_pombe_(strain_972_/_ATCC_24843)_GN=ski6_PE=2_SV=1	>decoy_reverse_sp|Q9P5N0|ABC3_SCHPO_Decoy_of_ATP-binding_cassette_transporter_abc3_OS=Schizosaccharomyces_pombe_(strain_972_/_ATCC_24843)_GN=abc3_PE=2_SV=1	>sp|O14157|MYO3_SCHPO_Myosin_type-2_heavy_chain_2_OS=Schizosaccharomyces_pombe_(strain_972_/_ATCC_24843)_GN=myo3_PE=1_SV=1	>sp|O42872|RRP41_SCHPO_Exosome_complex_component_ski6_OS=Schizosaccharomyces_pombe_(strain_972_/_ATCC_24843)_GN=ski6_PE=2_SV=1	>sp|Q9P5N0|ABC3_SCHPO_ATP-binding_cassette_transporter_abc3_OS=Schizosaccharomyces_pombe_(strain_972_/_ATCC_24843)_GN=abc3_PE=2_SV=1
T-3353-33.61	-0.939645	1	1	-.KHNKLVK(1)--KIIEVLK(1).-	>sp|Q09766|YA7D_SCHPO_Uncharacterized_membrane_protein_C24H6.13_OS=Schizosaccharomyces_pombe_(strain_972_/_ATCC_24843)_GN=SPAC24H6.13_PE=1_SV=1	>sp|Q9UUA2|PIF1_SCHPO_ATP-dependent_DNA_helicase_pfh1_OS=Schizosaccharomyces_pombe_(strain_972_/_ATCC_24843)_GN=pfh1_PE=1_SV=1
T-6144-50.91	-0.940628	1	1	-.MAPSEKKLTEDK(7)--MSWVQLR(1).-	>sp|Q9P6N8|RRP3_SCHPO_ATP-dependent_rRNA_helicase_rrp3_OS=Schizosaccharomyces_pombe_(strain_972_/_ATCC_24843)_GN=rrp3_PE=3_SV=1	>sp|Q9P7J2|XLF1_SCHPO_Xrcc4-like_factor_1_OS=Schizosaccharomyces_pombe_(strain_972_/_ATCC_24843)_GN=xlf1_PE=1_SV=1
T-13031-94.97	-0.940655	1	1	-.NDLEKWKPIVADNR(5)--KGASLFKTR(7).-	>sp|P00046|CYC_SCHPO_Cytochrome_c_OS=Schizosaccharomyces_pombe_(strain_972_/_ATCC_24843)_GN=cyc1_PE=1_SV=3	>sp|P87137|YDM6_SCHPO_Uncharacterized_protein_C57A7.06_OS=Schizosaccharomyces_pombe_(strain_972_/_ATCC_24843)_GN=SPAC57A7.06_PE=1_SV=1
T-2079-24.59	-0.941459	1	1	-.KVAQTTYKK(1)--IRVLKTR(5).-	>sp|O94579|PSA2_SCHPO_Probable_proteasome_subunit_alpha_type-2_OS=Schizosaccharomyces_pombe_(strain_972_/_ATCC_24843)_GN=pre8_PE=3_SV=1	>sp|Q9HGL4|TRM6_SCHPO_tRNA_(adenine(58)-N(1))-methyltransferase_non-catalytic_subunit_trm6_OS=Schizosaccharomyces_pombe_(strain_972_/_ATCC_24843)_GN=gcd10_PE=3_SV=1
T-13046-95.08	-0.942299	1	1	-.MIIKK(1)--ESLQR(1).-	>sp|O94411|MFR2_SCHPO_Meiotic_fizzy-related_protein_2_OS=Schizosaccharomyces_pombe_(strain_972_/_ATCC_24843)_GN=mfr2_PE=1_SV=1	>sp|P41878|RPN11_SCHPO_26S_proteasome_regulatory_subunit_rpn11_OS=Schizosaccharomyces_pombe_(strain_972_/_ATCC_24843)_GN=rpn11_PE=1_SV=2
T-10031-74.46	-0.943699	1	1	-.SSIKSIDIK(4)--MRKGISR(3).-	>sp|Q09140|UGGG_SCHPO_UDP-glucose:glycoprotein_glucosyltransferase_OS=Schizosaccharomyces_pombe_(strain_972_/_ATCC_24843)_GN=gpt1_PE=1_SV=2	>sp|Q9UT00|YKH3_SCHPO_Uncharacterized_protein_PYUK71.03c_OS=Schizosaccharomyces_pombe_(strain_972_/_ATCC_24843)_GN=SPAPYUK71.03c_PE=1_SV=1
T-2980-31.09	-0.945329	1	1	-.NREEAAEFAQLMAKR(14)--YGDKK(4).-	>sp|O74460|YCGG_SCHPO_Uncharacterized_protein_C16C4.16c_OS=Schizosaccharomyces_pombe_(strain_972_/_ATCC_24843)_GN=SPCC16C4.16c_PE=4_SV=2	>sp|P05752|RS6A_SCHPO_40S_ribosomal_protein_S6-A_OS=Schizosaccharomyces_pombe_(strain_972_/_ATCC_24843)_GN=rps6a_PE=1_SV=2	>sp|Q9C0Z7|RS6B_SCHPO_40S_ribosomal_protein_S6-B_OS=Schizosaccharomyces_pombe_(strain_972_/_ATCC_24843)_GN=rps6b_PE=1_SV=1
T-3049-31.57	-0.945347	1	1	-.KLNKNK(1)--KLHLR(1).-	>decoy_reverse_sp|Q09798|PAN2_SCHPO_Decoy_of_PAB-dependent_poly(A)-specific_ribonuclease_subunit_PAN2_OS=Schizosaccharomyces_pombe_(strain_972_/_ATCC_24843)_GN=pan2_PE=3_SV=2	>decoy_reverse_sp|Q9Y7L4|EXO5_SCHPO_Decoy_of_Probable_exonuclease_V,_mitochondrial_OS=Schizosaccharomyces_pombe_(strain_972_/_ATCC_24843)_GN=exo5_PE=3_SV=1	>sp|O14363|RL1A_SCHPO_60S_ribosomal_protein_L1-A_OS=Schizosaccharomyces_pombe_(strain_972_/_ATCC_24843)_GN=rpl1a_PE=1_SV=1	>sp|O74836|RL1B_SCHPO_60S_ribosomal_protein_L1-B_OS=Schizosaccharomyces_pombe_(strain_972_/_ATCC_24843)_GN=rpl1b_PE=1_SV=1	>sp|Q09798|PAN2_SCHPO_PAB-dependent_poly(A)-specific_ribonuclease_subunit_PAN2_OS=Schizosaccharomyces_pombe_(strain_972_/_ATCC_24843)_GN=pan2_PE=3_SV=2	>sp|Q9Y7L4|EXO5_SCHPO_Probable_exonuclease_V,_mitochondrial_OS=Schizosaccharomyces_pombe_(strain_972_/_ATCC_24843)_GN=exo5_PE=3_SV=1
T-11556-84.50	-0.945775	1	1	-.KTTEINTNR(1)--GGGDLNMKK(1).-	>sp|G2TRP8|MZM1_SCHPO_Mitochondrial_zinc_maintenance_protein_1,_mitochondrial_OS=Schizosaccharomyces_pombe_(strain_972_/_ATCC_24843)_GN=new18_PE=2_SV=1	>sp|Q9Y805|CWC25_SCHPO_Pre-mRNA-splicing_factor_cwf25_OS=Schizosaccharomyces_pombe_(strain_972_/_ATCC_24843)_GN=cwf25_PE=1_SV=1
T-5243-45.37	-0.94745	1	1	-.KQVTPLKELCEGYPK(1)--LEKDK(3).-	>decoy_reverse_sp|Q9C0U9|YQD3_SCHPO_Decoy_of_Uncharacterized_transporter_PB1C11.03_OS=Schizosaccharomyces_pombe_(strain_972_/_ATCC_24843)_GN=SPCPB1C11.03_PE=1_SV=1	>sp|O74135|CKI3_SCHPO_Casein_kinase_I_homolog_3_OS=Schizosaccharomyces_pombe_(strain_972_/_ATCC_24843)_GN=cki3_PE=3_SV=1	>sp|Q9USH9|YJQ1_SCHPO_Uncharacterized_ABC_transporter_ATP-binding_protein_C825.01_OS=Schizosaccharomyces_pombe_(strain_972_/_ATCC_24843)_GN=SPCC825.01_PE=1_SV=1
T-11533-84.35	-0.94816	1	1	-.EMIKFIVNK(4)--LFAMKILNK(5).-	>sp|O13683|YDY2_SCHPO_Uncharacterized_protein_C11E3.02c_OS=Schizosaccharomyces_pombe_(strain_972_/_ATCC_24843)_GN=SPAC11E3.02c_PE=3_SV=1	>sp|Q9USX7|PPK22_SCHPO_Serine/threonine-protein_kinase_ppk22_OS=Schizosaccharomyces_pombe_(strain_972_/_ATCC_24843)_GN=ppk22_PE=1_SV=1
T-9849-73.38	-0.949587	1	1	-.KPELER(1)--DPKIQR(3).-	>sp|O74630|ATM_SCHPO_Serine/threonine-protein_kinase_tel1_OS=Schizosaccharomyces_pombe_(strain_972_/_ATCC_24843)_GN=tel1_PE=1_SV=1	>sp|Q9UTH0|NU132_SCHPO_Nucleoporin_nup132_OS=Schizosaccharomyces_pombe_(strain_972_/_ATCC_24843)_GN=nup132_PE=1_SV=1
T-2593-28.36	-0.949899	1	1	-.SRKLELLSIR(3)--KSNDNYNGMK(1).-	>sp|O94260|G3BP_SCHPO_Putative_G3BP-like_protein_OS=Schizosaccharomyces_pombe_(strain_972_/_ATCC_24843)_GN=nxt3_PE=1_SV=1	>sp|Q8J1M7|YJ8J_SCHPO_Uncharacterized_protein_C330.19c_OS=Schizosaccharomyces_pombe_(strain_972_/_ATCC_24843)_GN=SPCC330.19c_PE=4_SV=1
T-13468-98.37	-0.951754	1	1	-.GPKSKEYENPSSYK(1)--KNSYK(1).-	>sp|O60174|SFC6_SCHPO_Transcription_factor_tau_subunit_sfc6_OS=Schizosaccharomyces_pombe_(strain_972_/_ATCC_24843)_GN=sfc6_PE=1_SV=1	>sp|P87175|APN2_SCHPO_DNA-(apurinic_or_apyrimidinic_site)_lyase_2_OS=Schizosaccharomyces_pombe_(strain_972_/_ATCC_24843)_GN=apn2_PE=1_SV=1	>sp|Q09140|UGGG_SCHPO_UDP-glucose:glycoprotein_glucosyltransferase_OS=Schizosaccharomyces_pombe_(strain_972_/_ATCC_24843)_GN=gpt1_PE=1_SV=2
T-4102-38.44	-0.951924	1	1	-.EYFKLYK(4)--SYKGVK(3).-	>sp|G2TRP4|YHZF_SCHPO_Uncharacterized_protein_C21B10.15_OS=Schizosaccharomyces_pombe_(strain_972_/_ATCC_24843)_GN=SPBC21B10.15_PE=4_SV=1	>sp|O94669|AP3M_SCHPO_AP-3_complex_subunit_mu_OS=Schizosaccharomyces_pombe_(strain_972_/_ATCC_24843)_GN=apm3_PE=3_SV=1
T-7989-61.82	-0.952134	1	1	-.TNIRKECTYDIR(5)--TDLEKSIIK(5).-	>sp|O74846|SEC6_SCHPO_Exocyst_complex_component_sec6_OS=Schizosaccharomyces_pombe_(strain_972_/_ATCC_24843)_GN=sec6_PE=1_SV=2	>sp|Q9USS8|YNB2_SCHPO_Uncharacterized_protein_C4.02c_OS=Schizosaccharomyces_pombe_(strain_972_/_ATCC_24843)_GN=SPBC4.02c_PE=1_SV=2
T-7917-61.41	-0.952375	1	1	-.KEINMAIESPSKK(12)--MNKGPR(1).-	>sp|O60165|SPN7_SCHPO_Septin_homolog_spn7_OS=Schizosaccharomyces_pombe_(strain_972_/_ATCC_24843)_GN=spn7_PE=1_SV=2	>sp|Q9USU7|YHHB_SCHPO_HMG_box-containing_protein_C28F2.11_OS=Schizosaccharomyces_pombe_(strain_972_/_ATCC_24843)_GN=SPBC28F2.11_PE=1_SV=1
T-2588-28.32	-0.952734	1	1	-.KPNILDRAIQMKN(1)--EMCNYSKR(7).-	>sp|O14064|BIR1_SCHPO_Protein_bir1_OS=Schizosaccharomyces_pombe_(strain_972_/_ATCC_24843)_GN=bir1_PE=1_SV=1	>sp|Q09879|UBP5_SCHPO_Probable_ubiquitin_carboxyl-terminal_hydrolase_5_OS=Schizosaccharomyces_pombe_(strain_972_/_ATCC_24843)_GN=ubp5_PE=3_SV=3
T-3153-32.33	-0.953037	1	1	-.KPAQAIFSEFR(1)--AVKGDDVKWK(8).-	>sp|O74378|ODO1_SCHPO_2-oxoglutarate_dehydrogenase,_mitochondrial_OS=Schizosaccharomyces_pombe_(strain_972_/_ATCC_24843)_GN=kgd1_PE=3_SV=1	>sp|P87041|GMS1_SCHPO_UDP-galactose_transporter_OS=Schizosaccharomyces_pombe_(strain_972_/_ATCC_24843)_GN=gms1_PE=2_SV=3
T-3079-31.77	-0.954646	1	1	-.KANNFFR(1)--KLASKK(1).-	>sp|O60067|TAPT1_SCHPO_Protein_TAPT1_homolog_OS=Schizosaccharomyces_pombe_(strain_972_/_ATCC_24843)_GN=SPBC13G1.05_PE=1_SV=1	>sp|Q1MTS0|YBH9_SCHPO_Uncharacterized_protein_C3B8.09_OS=Schizosaccharomyces_pombe_(strain_972_/_ATCC_24843)_GN=SPBC3B8.09_PE=1_SV=1
T-11159-81.82	-0.956495	1	1	-.MRPIPVKNRIGK(1)--SRKL(3).-	>decoy_reverse_sp|Q9UTF7|ELOH1_SCHPO_Decoy_of_Putative_elongation_of_fatty_acids_protein_1_OS=Schizosaccharomyces_pombe_(strain_972_/_ATCC_24843)_GN=SPAC1B2.03c_PE=1_SV=1	>sp|Q9UTF7|ELOH1_SCHPO_Putative_elongation_of_fatty_acids_protein_1_OS=Schizosaccharomyces_pombe_(strain_972_/_ATCC_24843)_GN=SPAC1B2.03c_PE=1_SV=1	>sp|Q9UUH2|BMT2_SCHPO_25S_rRNA_adenine-N(1)_methyltransferase_OS=Schizosaccharomyces_pombe_(strain_972_/_ATCC_24843)_GN=SPAC630.10_PE=3_SV=1
T-3548-34.88	-0.95801	1	1	-.KVFSSQTTKR(1)--EERAKR(5).-	>decoy_reverse_sp|O74517|SAF1_SCHPO_Decoy_of_Protein_saf1_OS=Schizosaccharomyces_pombe_(strain_972_/_ATCC_24843)_GN=saf1_PE=1_SV=1	>sp|O60016|CLR4_SCHPO_Histone-lysine_N-methyltransferase,_H3_lysine-9_specific_OS=Schizosaccharomyces_pombe_(strain_972_/_ATCC_24843)_GN=clr4_PE=1_SV=2	>sp|O74517|SAF1_SCHPO_Protein_saf1_OS=Schizosaccharomyces_pombe_(strain_972_/_ATCC_24843)_GN=saf1_PE=1_SV=1
T-7377-58.29	-0.959811	1	1	-.KFDSYEAAQEFCR(1)--KATSPAASATPEK(1).-	>sp|O13787|SEC62_SCHPO_Translocation_protein_sec62_OS=Schizosaccharomyces_pombe_(strain_972_/_ATCC_24843)_GN=sec62_PE=3_SV=1	>sp|Q9UST8|RNH1_SCHPO_Ribonuclease_H_OS=Schizosaccharomyces_pombe_(strain_972_/_ATCC_24843)_GN=rnh1_PE=1_SV=1
T-4561-41.24	-0.961867	1	1	-.DQSQK(1)--TTPKK(4).-	>sp|O94394|YQF1_SCHPO_Uncharacterized_WD_repeat-containing_protein_C126.01c_OS=Schizosaccharomyces_pombe_(strain_972_/_ATCC_24843)_GN=SPCC126.01c_PE=3_SV=2	>sp|Q09808|SMN1_SCHPO_Survival_motor_neuron-like_protein_1_OS=Schizosaccharomyces_pombe_(strain_972_/_ATCC_24843)_GN=smn1_PE=1_SV=1
T-766-13.67	-0.962259	1	1	-.ENEFWLKK(7)--EKGIKK(5).-	>sp|O74485|CUE3_SCHPO_CUE_domain-containing_protein_3_OS=Schizosaccharomyces_pombe_(strain_972_/_ATCC_24843)_GN=SPCC1906.02c_PE=1_SV=1	>sp|O94687|TAS3_SCHPO_RNA-induced_transcriptional_silencing_complex_protein_tas3_OS=Schizosaccharomyces_pombe_(strain_972_/_ATCC_24843)_GN=tas3_PE=1_SV=1
T-3316-33.38	-0.96241	1	1	-.EKLGKQENVR(5)--MAAQPK(1).-	>sp|O14192|AATR1_SCHPO_Aromatic_amino_acid_aminotransferase_C56E4.03_OS=Schizosaccharomyces_pombe_(strain_972_/_ATCC_24843)_GN=SPAC56E4.03_PE=3_SV=1	>sp|Q09684|KAR5_SCHPO_Nuclear_fusion_protein_tht1_OS=Schizosaccharomyces_pombe_(strain_972_/_ATCC_24843)_GN=tht1_PE=1_SV=2
T-13609-99.28	-0.962467	1	1	-.KRIEEQYA(1)--KNVNNPK(1).-	>sp|P87235|RHP42_SCHPO_DNA_repair_protein_rhp42_OS=Schizosaccharomyces_pombe_(strain_972_/_ATCC_24843)_GN=rhp42_PE=3_SV=1	>sp|Q09837|SMP3_SCHPO_GPI_mannosyltransferase_4_OS=Schizosaccharomyces_pombe_(strain_972_/_ATCC_24843)_GN=smp3_PE=3_SV=1
T-9565-71.62	-0.962779	1	1	-.LHEKSGFEIR(4)--MAKSK(1).-	>sp|O59758|YJM3_SCHPO_Uncharacterized_metal_transporter_C1020.03_OS=Schizosaccharomyces_pombe_(strain_972_/_ATCC_24843)_GN=SPCC1020.03_PE=3_SV=1	>sp|Q92366|RL29_SCHPO_60S_ribosomal_protein_L29_OS=Schizosaccharomyces_pombe_(strain_972_/_ATCC_24843)_GN=rpl29_PE=3_SV=3
T-4840-42.96	-0.962783	1	1	-.YKLIESIKK(8)--GGRQKK(5).-	>decoy_reverse_sp|Q10106|UTP11_SCHPO_Decoy_of_Probable_U3_small_nucleolar_RNA-associated_protein_11_OS=Schizosaccharomyces_pombe_(strain_972_/_ATCC_24843)_GN=SPAC18G6.06_PE=3_SV=1	>sp|Q10106|UTP11_SCHPO_Probable_U3_small_nucleolar_RNA-associated_protein_11_OS=Schizosaccharomyces_pombe_(strain_972_/_ATCC_24843)_GN=SPAC18G6.06_PE=3_SV=1	>sp|Q9UTL9|YIV5_SCHPO_Uncharacterized_ATP-dependent_helicase_C144.05_OS=Schizosaccharomyces_pombe_(strain_972_/_ATCC_24843)_GN=SPAC144.05_PE=3_SV=1
T-300-6.89	-0.964051	1	1	-.EEFANKMGIKNNTK(6)--MDGK(1).-	>sp|O42861|FFT3_SCHPO_ATP-dependent_helicase_fft3_OS=Schizosaccharomyces_pombe_(strain_972_/_ATCC_24843)_GN=fft3_PE=1_SV=1	>sp|O59811|REI1_SCHPO_Cytoplasmic_60S_subunit_biogenesis_factor_SPCC550.15c_OS=Schizosaccharomyces_pombe_(strain_972_/_ATCC_24843)_GN=SPCC550.15c_PE=1_SV=1
T-8795-66.85	-0.964175	1	1	-.DMIDEAITEVVR(1)--SRIEKK(5).-	>sp|O74791|GRN1_SCHPO_GTPase_grn1_OS=Schizosaccharomyces_pombe_(strain_972_/_ATCC_24843)_GN=grn1_PE=1_SV=1	>sp|P36583|PCK2_SCHPO_Protein_kinase_C-like_2_OS=Schizosaccharomyces_pombe_(strain_972_/_ATCC_24843)_GN=pck2_PE=1_SV=2
T-9829-73.26	-0.964535	1	1	-.KSGLSSSTSEESLNR(1)--YPKR(3).-	>decoy_reverse_sp|O94667|RTF1_SCHPO_Decoy_of_RNA_polymerase-associated_protein_C651.09c_OS=Schizosaccharomyces_pombe_(strain_972_/_ATCC_24843)_GN=SPBC651.09c_PE=1_SV=1	>decoy_reverse_sp|Q9UTE3|SEB1_SCHPO_Decoy_of_Rpb7-binding_protein_seb1_OS=Schizosaccharomyces_pombe_(strain_972_/_ATCC_24843)_GN=seb1_PE=1_SV=3	>decoy_reverse_sp|Q9UTN7|MUG95_SCHPO_Decoy_of_Meiotically_up-regulated_gene_95_protein_OS=Schizosaccharomyces_pombe_(strain_972_/_ATCC_24843)_GN=mug95_PE=1_SV=1	>decoy_reverse_sp|Q9UTR8|YLP3_SCHPO_Decoy_of_Protein_red1_OS=Schizosaccharomyces_pombe_(strain_972_/_ATCC_24843)_GN=red1_PE=1_SV=2	>sp|O94464|YBR6_SCHPO_Uncharacterized_protein_C23G7.06c_OS=Schizosaccharomyces_pombe_(strain_972_/_ATCC_24843)_GN=SPBC23G7.06c_PE=1_SV=3	>sp|Q10298|YD44_SCHPO_Putative_serine/threonine-protein_phosphatase_C22H10.04_OS=Schizosaccharomyces_pombe_(strain_972_/_ATCC_24843)_GN=SPAC22H10.04_PE=3_SV=1	>sp|Q9Y719|MOK13_SCHPO_Cell_wall_alpha-1,3-glucan_synthase_mok13_OS=Schizosaccharomyces_pombe_(strain_972_/_ATCC_24843)_GN=mok13_PE=3_SV=2
T-2619-28.54	-0.965144	1	1	-.GWKYTGEQLFK(3)--FGKHRISK(3).-	>sp|O94560|YGD1_SCHPO_Uncharacterized_WD_repeat-containing_protein_C1773.01_OS=Schizosaccharomyces_pombe_(strain_972_/_ATCC_24843)_GN=SPBC1773.01_PE=3_SV=1	>sp|Q9Y7T6|SEC59_SCHPO_Dolichol_kinase_sec59_OS=Schizosaccharomyces_pombe_(strain_972_/_ATCC_24843)_GN=sec59_PE=3_SV=3
T-2531-27.87	-0.965351	1	1	-.KWTNYK(1)--TLWKR(4).-	>decoy_reverse_sp|O94477|MYO52_SCHPO_Decoy_of_Myosin-52_OS=Schizosaccharomyces_pombe_(strain_972_/_ATCC_24843)_GN=myo52_PE=1_SV=1	>sp|O14340|YB35_SCHPO_Oxysterol-binding_protein_homolog_C2F12.05c_OS=Schizosaccharomyces_pombe_(strain_972_/_ATCC_24843)_GN=SPBC2F12.05c_PE=1_SV=2	>sp|P41888|TNR3_SCHPO_Thiamine_pyrophosphokinase_OS=Schizosaccharomyces_pombe_(strain_972_/_ATCC_24843)_GN=tnr3_PE=3_SV=1	>sp|Q9Y7P3|TLG3_SCHPO_Probable_triacylglycerol_lipase_C1450.16c_OS=Schizosaccharomyces_pombe_(strain_972_/_ATCC_24843)_GN=SPCC1450.16c_PE=3_SV=2
T-3934-37.38	-0.965806	1	1	-.EKTVAAKLSGMK(2)--VKSSVETK(2).-	>sp|Q09769|LONM_SCHPO_Lon_protease_homolog,_mitochondrial_OS=Schizosaccharomyces_pombe_(strain_972_/_ATCC_24843)_GN=pim1_PE=3_SV=1	>sp|Q9UUG0|FAS1_SCHPO_Fatty_acid_synthase_subunit_beta_OS=Schizosaccharomyces_pombe_(strain_972_/_ATCC_24843)_GN=fas1_PE=1_SV=1
T-4591-41.42	-0.96625	1	1	-.DTTPDNSEK(1)--KHLADIQK(1).-	>sp|O59668|YB83_SCHPO_LisH_domain-containing_protein_C29A3.03c_OS=Schizosaccharomyces_pombe_(strain_972_/_ATCC_24843)_GN=SPBC29A3.03c_PE=3_SV=1	>sp|Q9P7L6|METL_SCHPO_Uncharacterized_methyltransferase-like_protein_SPBC21C3.07c_OS=Schizosaccharomyces_pombe_(strain_972_/_ATCC_24843)_GN=SPBC21C3.07c_PE=3_SV=2
T-9144-68.93	-0.966907	1	1	-.ELDKYK(4)--MLHR(1).-	>sp|O59795|CASP_SCHPO_Protein_CASP_OS=Schizosaccharomyces_pombe_(strain_972_/_ATCC_24843)_GN=coy1_PE=3_SV=1	>sp|O59819|UGPA2_SCHPO_Probable_UTP--glucose-1-phosphate_uridylyltransferase_OS=Schizosaccharomyces_pombe_(strain_972_/_ATCC_24843)_GN=SPCC794.10_PE=3_SV=1
T-11863-86.54	-0.967437	1	1	-.EEQKIQEEFER(4)--MQCYLK(1).-	>sp|Q10221|YAYE_SCHPO_Uncharacterized_protein_C4H3.14c_OS=Schizosaccharomyces_pombe_(strain_972_/_ATCC_24843)_GN=SPAC4H3.14c_PE=4_SV=1	>sp|Q9USQ6|SYJ2_SCHPO_Inositol-1,4,5-trisphosphate_5-phosphatase_2_OS=Schizosaccharomyces_pombe_(strain_972_/_ATCC_24843)_GN=syj2_PE=2_SV=1
T-2788-29.74	-0.967545	1	1	-.NLKIFKRPPK(3)--MAPAEK(1).-	>sp|P07799|TOP1_SCHPO_DNA_topoisomerase_1_OS=Schizosaccharomyces_pombe_(strain_972_/_ATCC_24843)_GN=top1_PE=1_SV=2	>sp|P36624|DHSO_SCHPO_Putative_sorbitol_dehydrogenase_OS=Schizosaccharomyces_pombe_(strain_972_/_ATCC_24843)_GN=tms1_PE=3_SV=2
T-9012-68.10	-0.967841	1	1	-.NFLNILKR(7)--MDVLSR(1).-	>sp|O36020|MU126_SCHPO_Meiotically_up-regulated_gene_126_protein_OS=Schizosaccharomyces_pombe_(strain_972_/_ATCC_24843)_GN=mug126_PE=1_SV=2	>sp|Q9UTB6|SDS3_SCHPO_Transcriptional_regulatory_protein_sds3_OS=Schizosaccharomyces_pombe_(strain_972_/_ATCC_24843)_GN=sds3_PE=1_SV=1
T-7910-61.37	-0.968025	1	1	-.KPYRGGPPIHHGER(1)--KFMFSEVK(1).-	>sp|Q9UTE3|SEB1_SCHPO_Rpb7-binding_protein_seb1_OS=Schizosaccharomyces_pombe_(strain_972_/_ATCC_24843)_GN=seb1_PE=1_SV=3	>sp|Q9Y804|FAN1_SCHPO_Fanconi-associated_nuclease_1_homolog_OS=Schizosaccharomyces_pombe_(strain_972_/_ATCC_24843)_GN=SPBC146.06c_PE=3_SV=1
T-1195-17.53	-0.968883	1	1	-.MMVARTRSQK(1)--KSTLEEK(1).-	>sp|O14279|RR14N_SCHPO_Ribosomal_RNA-processing_protein_14-N_OS=Schizosaccharomyces_pombe_(strain_972_/_ATCC_24843)_GN=rrp14n_PE=1_SV=1	>sp|Q09842|PDP3_SCHPO_PWWP_domain-containing_protein_3_OS=Schizosaccharomyces_pombe_(strain_972_/_ATCC_24843)_GN=pdp3_PE=1_SV=1
T-3828-36.72	-0.969045	1	1	-.KVLTYKSLGIR(6)--KQQGTNK(1).-	>sp|O74380|YNV5_SCHPO_Uncharacterized_membrane_protein_C3H7.05c_OS=Schizosaccharomyces_pombe_(strain_972_/_ATCC_24843)_GN=SPBC3H7.05c_PE=4_SV=1	>sp|Q09860|SYC_SCHPO_Probable_cysteine--tRNA_ligase_OS=Schizosaccharomyces_pombe_(strain_972_/_ATCC_24843)_GN=SPAC29E6.06c_PE=3_SV=1
T-12839-93.55	-0.969072	1	1	-.RHLMVWKVFAPR(7)--MGNEER(1).-	>sp|O13663|GPI13_SCHPO_GPI_ethanolamine_phosphate_transferase_3_OS=Schizosaccharomyces_pombe_(strain_972_/_ATCC_24843)_GN=gpi13_PE=3_SV=1	>sp|Q9UU88|KAD6_SCHPO_Adenylate_kinase_isoenzyme_6_homolog_OS=Schizosaccharomyces_pombe_(strain_972_/_ATCC_24843)_GN=SPCC830.11c_PE=3_SV=1
T-3133-32.17	-0.969554	1	1	-.KVVCISTAK(1)--KDEEEEK(1).-	>sp|P07799|TOP1_SCHPO_DNA_topoisomerase_1_OS=Schizosaccharomyces_pombe_(strain_972_/_ATCC_24843)_GN=top1_PE=1_SV=2	>sp|Q9UT49|CID13_SCHPO_Poly(A)_RNA_polymerase_cid13_OS=Schizosaccharomyces_pombe_(strain_972_/_ATCC_24843)_GN=cid13_PE=1_SV=1
T-9351-70.28	-0.970749	1	1	-.MSAKEMKETNK(4)--LTFELKK(6).-	>sp|P87313|TMA20_SCHPO_Translation_machinery-associated_protein_20_OS=Schizosaccharomyces_pombe_(strain_972_/_ATCC_24843)_GN=tma20_PE=3_SV=5	>tr|P79052|P79052_SCHPM_Schizosaccharomyces_pombe_mRNA_encoding_42_a.a._protein,_complete_cds_OS=Schizosaccharomyces_pombe_PE=2_SV=1
T-5314-45.79	-0.971335	1	1	-.SSKDKGVMMASR(3)--RTKR(3).-	>decoy_reverse_sp|O14340|YB35_SCHPO_Decoy_of_Oxysterol-binding_protein_homolog_C2F12.05c_OS=Schizosaccharomyces_pombe_(strain_972_/_ATCC_24843)_GN=SPBC2F12.05c_PE=1_SV=2	>decoy_reverse_sp|P08090|MEI3_SCHPO_Decoy_of_21_kDa_protein_inducing_meiosis_and_sporulation_OS=Schizosaccharomyces_pombe_(strain_972_/_ATCC_24843)_GN=mei3_PE=4_SV=1	>sp|O14340|YB35_SCHPO_Oxysterol-binding_protein_homolog_C2F12.05c_OS=Schizosaccharomyces_pombe_(strain_972_/_ATCC_24843)_GN=SPBC2F12.05c_PE=1_SV=2	>sp|P08090|MEI3_SCHPO_21_kDa_protein_inducing_meiosis_and_sporulation_OS=Schizosaccharomyces_pombe_(strain_972_/_ATCC_24843)_GN=mei3_PE=4_SV=1	>sp|Q10342|SDA1_SCHPO_Protein_sda1_OS=Schizosaccharomyces_pombe_(strain_972_/_ATCC_24843)_GN=sda1_PE=3_SV=2
T-2026-24.17	-0.971492	1	1	-.ESTYWKLEK(6)--KGLITFNK(1).-	>sp|Q10070|MDM31_SCHPO_Mitochondrial_distribution_and_morphology_protein_31_OS=Schizosaccharomyces_pombe_(strain_972_/_ATCC_24843)_GN=mdm31_PE=3_SV=1	>sp|Q1MTQ5|MUG89_SCHPO_Meiotically_up-regulated_gene_89_protein_OS=Schizosaccharomyces_pombe_(strain_972_/_ATCC_24843)_GN=mug89_PE=1_SV=1
T-1025-16.01	-0.971857	1	1	-.WKLYR(2)--MEPK(1).-	>sp|Q09866|YAG1_SCHPO_Uncharacterized_WD_repeat-containing_protein_C12G12.01c_OS=Schizosaccharomyces_pombe_(strain_972_/_ATCC_24843)_GN=SPAC12G12.01c_PE=1_SV=2	>sp|Q9Y7Z5|TTS1_SCHPO_Tetra-spanning_protein_1_OS=Schizosaccharomyces_pombe_(strain_972_/_ATCC_24843)_GN=tts1_PE=1_SV=1
T-4981-43.80	-0.972198	1	1	-.TKPFDDR(2)--MLCVR(1).-	>sp|G2TRR9|YP3B_SCHPO_Uncharacterized_protein_PB21E7.11_OS=Schizosaccharomyces_pombe_(strain_972_/_ATCC_24843)_GN=SPBPB21E7.11_PE=4_SV=1	>sp|Q9UT23|MFH1_SCHPO_ATP-dependent_DNA_helicase_mfh1_OS=Schizosaccharomyces_pombe_(strain_972_/_ATCC_24843)_GN=mfh1_PE=3_SV=2
T-12997-94.72	-0.972808	1	1	-.DLLEDGIVTKDR(10)--GLPLR(1).-	>sp|O13977|JMJ1_SCHPO_JmjC_domain-containing_protein_1_OS=Schizosaccharomyces_pombe_(strain_972_/_ATCC_24843)_GN=jmj1_PE=3_SV=1	>sp|Q9UUJ0|PVG5_SCHPO_Pyruvylated_Gal-beta-1,3-epitope_synthesis_protein_5_OS=Schizosaccharomyces_pombe_(strain_972_/_ATCC_24843)_GN=pvg5_PE=1_SV=1
T-1497-20.05	-0.973113	1	1	-.MSGTGFR(1)--QKRFR(2).-	>decoy_reverse_sp|O13701|TAF7_SCHPO_Decoy_of_Transcription_initiation_factor_TFIID_subunit_7_OS=Schizosaccharomyces_pombe_(strain_972_/_ATCC_24843)_GN=taf7_PE=1_SV=1	>sp|O13701|TAF7_SCHPO_Transcription_initiation_factor_TFIID_subunit_7_OS=Schizosaccharomyces_pombe_(strain_972_/_ATCC_24843)_GN=taf7_PE=1_SV=1	>sp|O14009|NSRP1_SCHPO_Nuclear_speckle_splicing_regulatory_protein_1_homolog_OS=Schizosaccharomyces_pombe_(strain_972_/_ATCC_24843)_GN=SPAC29A4.06c_PE=3_SV=1
T-2178-25.32	-0.973377	1	1	-.SAYSKMKR(7)--PDEK(1).-	>sp|O60148|YNSI_SCHPO_Uncharacterized_membrane_protein_C18H10.18c_OS=Schizosaccharomyces_pombe_(strain_972_/_ATCC_24843)_GN=SPBC18H10.18c_PE=4_SV=2	>sp|O74437|YJE6_SCHPO_Uncharacterized_membrane_protein_C1682.06_OS=Schizosaccharomyces_pombe_(strain_972_/_ATCC_24843)_GN=SPCC1682.06_PE=4_SV=1	>sp|P24339|CUT7_SCHPO_Kinesin-like_protein_cut7_OS=Schizosaccharomyces_pombe_(strain_972_/_ATCC_24843)_GN=cut7_PE=3_SV=3
T-2416-27.06	-0.973817	1	1	-.KAKSNSGLIQR(1)--SSKDKR(3).-	>decoy_reverse_sp|O36015|TRM7_SCHPO_Decoy_of_Putative_tRNA_(cytidine(32)/guanosine(34)-2'-O)-methyltransferase_OS=Schizosaccharomyces_pombe_(strain_972_/_ATCC_24843)_GN=SPAC4F10.03c_PE=3_SV=1	>sp|O36015|TRM7_SCHPO_Putative_tRNA_(cytidine(32)/guanosine(34)-2'-O)-methyltransferase_OS=Schizosaccharomyces_pombe_(strain_972_/_ATCC_24843)_GN=SPAC4F10.03c_PE=3_SV=1	>sp|Q9Y7T7|PRP28_SCHPO_Pre-mRNA-splicing_ATP-dependent_RNA_helicase_prp28_OS=Schizosaccharomyces_pombe_(strain_972_/_ATCC_24843)_GN=prp28_PE=3_SV=1
T-7341-58.07	-0.974739	1	1	-.GSEELKKEQK(7)--KERPFEPKK(1).-	>sp|Q9UTM1|YIV1_SCHPO_Uncharacterized_protein_C144.01_OS=Schizosaccharomyces_pombe_(strain_972_/_ATCC_24843)_GN=SPAC144.01_PE=4_SV=1	>sp|Q9UUI4|YIY9_SCHPO_Uncharacterized_protein_C22F8.09_OS=Schizosaccharomyces_pombe_(strain_972_/_ATCC_24843)_GN=SPAC22F8.09_PE=1_SV=1
T-11984-87.36	-0.975713	1	1	-.QRVLDKTVYVR(6)--QLLAKDFLK(5).-	>sp|Q9P3U4|HEL1_SCHPO_E3_ubiquitin-protein_ligase_dbl4_OS=Schizosaccharomyces_pombe_(strain_972_/_ATCC_24843)_GN=dbl4_PE=3_SV=1	>sp|Q9USP4|MUG1_SCHPO_Meiotically_up-regulated_gene_1_protein_OS=Schizosaccharomyces_pombe_(strain_972_/_ATCC_24843)_GN=mug1_PE=1_SV=1
T-4362-40.06	-0.975888	1	1	-.FYEKPSEKR(8)--RGDKSK(4).-	>sp|Q10284|HSP75_SCHPO_Heat_shock_protein_sks2_OS=Schizosaccharomyces_pombe_(strain_972_/_ATCC_24843)_GN=sks2_PE=1_SV=2	>sp|Q8WZK1|RT21_SCHPO_37S_ribosomal_protein_mrp21,_mitochondrial_OS=Schizosaccharomyces_pombe_(strain_972_/_ATCC_24843)_GN=mrp21_PE=3_SV=1
T-8776-66.71	-0.9765	1	1	-.ILKLCDIWEK(3)--RAEK(1).-	>sp|Q9UTE3|SEB1_SCHPO_Rpb7-binding_protein_seb1_OS=Schizosaccharomyces_pombe_(strain_972_/_ATCC_24843)_GN=seb1_PE=1_SV=3	>sp|Q9UTN6|SNF21_SCHPO_Chromatin_structure-remodeling_complex_subunit_snf21_OS=Schizosaccharomyces_pombe_(strain_972_/_ATCC_24843)_GN=snf21_PE=1_SV=1
T-1883-23.14	-0.976717	1	1	-.SNSRYGKR(7)--KEVKK(1).-	>decoy_reverse_sp|Q7LKZ5|FAM50_SCHPO_Decoy_of_FAM50_family_protein_C1020.12c_OS=Schizosaccharomyces_pombe_(strain_972_/_ATCC_24843)_GN=xap5_PE=3_SV=2	>sp|O14039|RCM1_SCHPO_25S_rRNA_(cytosine-C(5))-methyltransferase_rcm1_OS=Schizosaccharomyces_pombe_(strain_972_/_ATCC_24843)_GN=rcm1_PE=3_SV=3	>sp|Q10197|ALP1_SCHPO_Tubulin-folding_cofactor_D_OS=Schizosaccharomyces_pombe_(strain_972_/_ATCC_24843)_GN=alp1_PE=1_SV=3
T-4678-41.95	-0.977393	1	1	-.KAAKGK(4)--KTYK(1).-	>decoy_reverse_sp|O14019|HAL4_SCHPO_Decoy_of_Serine/threonine-protein_kinase_hal4_OS=Schizosaccharomyces_pombe_(strain_972_/_ATCC_24843)_GN=hal4_PE=1_SV=1	>decoy_reverse_sp|O14233|RNA14_SCHPO_Decoy_of_mRNA_3'-end-processing_protein_rna14_OS=Schizosaccharomyces_pombe_(strain_972_/_ATCC_24843)_GN=rna14_PE=3_SV=1	>decoy_reverse_sp|Q9USV4|MEP33_SCHPO_Decoy_of_mRNA_export_protein_33_OS=Schizosaccharomyces_pombe_(strain_972_/_ATCC_24843)_GN=mep33_PE=2_SV=1	>sp|O14069|RL28E_SCHPO_Probable_60S_ribosomal_protein_L28e_OS=Schizosaccharomyces_pombe_(strain_972_/_ATCC_24843)_GN=rpl28e_PE=1_SV=1	>sp|Q9USV4|MEP33_SCHPO_mRNA_export_protein_33_OS=Schizosaccharomyces_pombe_(strain_972_/_ATCC_24843)_GN=mep33_PE=2_SV=1
T-5026-44.07	-0.978863	1	1	-.MKKEHASAFR(2)--GEVERTR(1).-	>sp|Q9HE16|YI35_SCHPO_Uncharacterized_transcriptional_regulatory_protein_C1399.05c_OS=Schizosaccharomyces_pombe_(strain_972_/_ATCC_24843)_GN=SPAC1399.05c_PE=3_SV=1	>sp|Q9UT54|YI95_SCHPO_UPF0593_mitochondrial_protein_C806.05_OS=Schizosaccharomyces_pombe_(strain_972_/_ATCC_24843)_GN=SPAC806.05_PE=3_SV=1
T-7964-61.68	-0.979861	1	1	-.LLDLCKR(6)--ILDDLKK(6).-	>sp|O60098|C14F5_SCHPO_Uncharacterized_protein_C14F5.01_OS=Schizosaccharomyces_pombe_(strain_972_/_ATCC_24843)_GN=SPBC14F5.01_PE=4_SV=2	>sp|P53692|SMC6_SCHPO_Structural_maintenance_of_chromosomes_protein_6_OS=Schizosaccharomyces_pombe_(strain_972_/_ATCC_24843)_GN=smc6_PE=1_SV=1
T-1886-23.16-2	-0.980229	1	1	-.DFESIRAKK(8)--MKLENK(1).-	>sp|Q9P7C2|MU109_SCHPO_Meiotically_up-regulated_gene_109_protein_OS=Schizosaccharomyces_pombe_(strain_972_/_ATCC_24843)_GN=mug109_PE=1_SV=1	>sp|Q9Y7R3|CND2_SCHPO_Condensin_complex_subunit_2_OS=Schizosaccharomyces_pombe_(strain_972_/_ATCC_24843)_GN=cnd2_PE=1_SV=1
T-2794-29.79	-0.980679	1	1	-.LLSNK(1)--KGKK(3).-	>decoy_reverse_sp|O13688|NSE6_SCHPO_Decoy_of_Non-structural_maintenance_of_chromosome_element_6_OS=Schizosaccharomyces_pombe_(strain_972_/_ATCC_24843)_GN=nse6_PE=1_SV=1	>decoy_reverse_sp|O14012|RRP17_SCHPO_Decoy_of_Ribosomal_RNA-processing_protein_17_OS=Schizosaccharomyces_pombe_(strain_972_/_ATCC_24843)_GN=rrp17_PE=3_SV=1	>decoy_reverse_sp|O14098|CTK1_SCHPO_Decoy_of_CTD_kinase_subunit_alpha_OS=Schizosaccharomyces_pombe_(strain_972_/_ATCC_24843)_GN=lsk1_PE=1_SV=1	>decoy_reverse_sp|O14188|RNG2_SCHPO_Decoy_of_Ras_GTPase-activating-like_protein_rng2_OS=Schizosaccharomyces_pombe_(strain_972_/_ATCC_24843)_GN=rng2_PE=1_SV=1	>decoy_reverse_sp|O43032|SRPR_SCHPO_Decoy_of_Signal_recognition_particle_receptor_subunit_alpha_homolog_OS=Schizosaccharomyces_pombe_(strain_972_/_ATCC_24843)_GN=srp101_PE=3_SV=1	>decoy_reverse_sp|O60165|SPN7_SCHPO_Decoy_of_Septin_homolog_spn7_OS=Schizosaccharomyces_pombe_(strain_972_/_ATCC_24843)_GN=spn7_PE=1_SV=2	>decoy_reverse_sp|O74788|IML1_SCHPO_Decoy_of_Vacuolar_membrane-associated_protein_iml1_OS=Schizosaccharomyces_pombe_(strain_972_/_ATCC_24843)_GN=iml1_PE=1_SV=1	>decoy_reverse_sp|O74907|BCP1_SCHPO_Decoy_of_Protein_bcp1_OS=Schizosaccharomyces_pombe_(strain_972_/_ATCC_24843)_GN=bcp1_PE=3_SV=2	>decoy_reverse_sp|P41410|RAD54_SCHPO_Decoy_of_DNA_repair_protein_rhp54_OS=Schizosaccharomyces_pombe_(strain_972_/_ATCC_24843)_GN=rhp54_PE=1_SV=2	>decoy_reverse_sp|P87137|YDM6_SCHPO_Decoy_of_Uncharacterized_protein_C57A7.06_OS=Schizosaccharomyces_pombe_(strain_972_/_ATCC_24843)_GN=SPAC57A7.06_PE=1_SV=1	>decoy_reverse_sp|Q10251|IF2P_SCHPO_Decoy_of_Eukaryotic_translation_initiation_factor_5B_OS=Schizosaccharomyces_pombe_(strain_972_/_ATCC_24843)_GN=SPAC56F8.03_PE=1_SV=1	>decoy_reverse_sp|Q8TFI0|YIB4_SCHPO_Decoy_of_Uncharacterized_protein_C1751.04_OS=Schizosaccharomyces_pombe_(strain_972_/_ATCC_24843)_GN=SPAC1751.04_PE=4_SV=2	>decoy_reverse_sp|Q9UTP0|RL30B_SCHPO_Decoy_of_60S_ribosomal_protein_L30-2_OS=Schizosaccharomyces_pombe_(strain_972_/_ATCC_24843)_GN=rpl30b_PE=3_SV=1	>decoy_reverse_sp|Q9UU86|SYG1_SCHPO_Decoy_of_Protein_SYG1_homolog_OS=Schizosaccharomyces_pombe_(strain_972_/_ATCC_24843)_GN=SPCC1827.07c_PE=3_SV=1	>sp|O13688|NSE6_SCHPO_Non-structural_maintenance_of_chromosome_element_6_OS=Schizosaccharomyces_pombe_(strain_972_/_ATCC_24843)_GN=nse6_PE=1_SV=1	>sp|O14012|RRP17_SCHPO_Ribosomal_RNA-processing_protein_17_OS=Schizosaccharomyces_pombe_(strain_972_/_ATCC_24843)_GN=rrp17_PE=3_SV=1	>sp|O14098|CTK1_SCHPO_CTD_kinase_subunit_alpha_OS=Schizosaccharomyces_pombe_(strain_972_/_ATCC_24843)_GN=lsk1_PE=1_SV=1	>sp|O14188|RNG2_SCHPO_Ras_GTPase-activating-like_protein_rng2_OS=Schizosaccharomyces_pombe_(strain_972_/_ATCC_24843)_GN=rng2_PE=1_SV=1	>sp|O43032|SRPR_SCHPO_Signal_recognition_particle_receptor_subunit_alpha_homolog_OS=Schizosaccharomyces_pombe_(strain_972_/_ATCC_24843)_GN=srp101_PE=3_SV=1	>sp|O60165|SPN7_SCHPO_Septin_homolog_spn7_OS=Schizosaccharomyces_pombe_(strain_972_/_ATCC_24843)_GN=spn7_PE=1_SV=2	>sp|O74788|IML1_SCHPO_Vacuolar_membrane-associated_protein_iml1_OS=Schizosaccharomyces_pombe_(strain_972_/_ATCC_24843)_GN=iml1_PE=1_SV=1	>sp|O74907|BCP1_SCHPO_Protein_bcp1_OS=Schizosaccharomyces_pombe_(strain_972_/_ATCC_24843)_GN=bcp1_PE=3_SV=2	>sp|P41410|RAD54_SCHPO_DNA_repair_protein_rhp54_OS=Schizosaccharomyces_pombe_(strain_972_/_ATCC_24843)_GN=rhp54_PE=1_SV=2	>sp|P87137|YDM6_SCHPO_Uncharacterized_protein_C57A7.06_OS=Schizosaccharomyces_pombe_(strain_972_/_ATCC_24843)_GN=SPAC57A7.06_PE=1_SV=1	>sp|Q10251|IF2P_SCHPO_Eukaryotic_translation_initiation_factor_5B_OS=Schizosaccharomyces_pombe_(strain_972_/_ATCC_24843)_GN=SPAC56F8.03_PE=1_SV=1	>sp|Q2HQL6|YGEE_SCHPO_Putative_uncharacterized_protein_C1347.14c_OS=Schizosaccharomyces_pombe_(strain_972_/_ATCC_24843)_GN=SPBC1347.14c_PE=4_SV=1	>sp|Q8TFI0|YIB4_SCHPO_Uncharacterized_protein_C1751.04_OS=Schizosaccharomyces_pombe_(strain_972_/_ATCC_24843)_GN=SPAC1751.04_PE=4_SV=2	>sp|Q9UTP0|RL30B_SCHPO_60S_ribosomal_protein_L30-2_OS=Schizosaccharomyces_pombe_(strain_972_/_ATCC_24843)_GN=rpl30b_PE=3_SV=1	>sp|Q9UU86|SYG1_SCHPO_Protein_SYG1_homolog_OS=Schizosaccharomyces_pombe_(strain_972_/_ATCC_24843)_GN=SPCC1827.07c_PE=3_SV=1
T-3106-31.96	-0.983929	1	1	-.LDGSFMEVKR(9)--DIKNSR(3).-	>sp|O94625|SPJ1_SCHPO_DnaJ-related_protein_spj1_OS=Schizosaccharomyces_pombe_(strain_972_/_ATCC_24843)_GN=spj1_PE=2_SV=2	>sp|Q12381|PRP1_SCHPO_Pre-mRNA-splicing_factor_prp1_OS=Schizosaccharomyces_pombe_(strain_972_/_ATCC_24843)_GN=prp1_PE=1_SV=1
T-7733-60.40	-0.984621	1	1	-.MEFRYDFSDYK(1)--LKRESTVYK(2).-	>sp|O42962|COG5_SCHPO_Conserved_oligomeric_Golgi_complex_subunit_5_OS=Schizosaccharomyces_pombe_(strain_972_/_ATCC_24843)_GN=cog5_PE=3_SV=1	>sp|O94717|ERS1_SCHPO_RNA-silencing_factor_ers1_OS=Schizosaccharomyces_pombe_(strain_972_/_ATCC_24843)_GN=ers1_PE=4_SV=1
T-7274-57.67	-0.985451	1	1	-.YLVYKIFMSLIK(5)--MLSYNR(1).-	>sp|Q9UUJ8|YLOA_SCHPO_UPF0658_Golgi_apparatus_membrane_protein_C1952.10c_OS=Schizosaccharomyces_pombe_(strain_972_/_ATCC_24843)_GN=SPAC1952.10c_PE=3_SV=1	>sp|Q9Y7P4|RML2_SCHPO_54S_ribosomal_protein_rml2,_mitochondrial_OS=Schizosaccharomyces_pombe_(strain_972_/_ATCC_24843)_GN=rml2_PE=3_SV=2
T-4307-39.72	-0.986111	1	1	-.KLDHGEFKK(8)--KAFKDPK(1).-	>sp|Q10097|YAOI_SCHPO_Uncharacterized_transporter_C11D3.18C_OS=Schizosaccharomyces_pombe_(strain_972_/_ATCC_24843)_GN=SPAC11D3.18c_PE=3_SV=1	>sp|Q9P6J0|YHDC_SCHPO_Uncharacterized_transporter_C1683.12_OS=Schizosaccharomyces_pombe_(strain_972_/_ATCC_24843)_GN=SPBC1683.12_PE=3_SV=1	>sp|Q9UT41|BST1_SCHPO_GPI_inositol-deacylase_OS=Schizosaccharomyces_pombe_(strain_972_/_ATCC_24843)_GN=bst1_PE=3_SV=1
T-7322-57.95	-0.98682	1	1	-.KYYSDLSALER(1)--KRNVLR(1).-	>sp|O14357|GPI1_SCHPO_N-acetylglucosaminyl-phosphatidylinositol_biosynthetic_protein_gpi1_OS=Schizosaccharomyces_pombe_(strain_972_/_ATCC_24843)_GN=gpi1_PE=2_SV=1	>sp|P36631|STE11_SCHPO_Transcription_factor_ste11_OS=Schizosaccharomyces_pombe_(strain_972_/_ATCC_24843)_GN=ste11_PE=1_SV=2
T-10035-74.48	-0.988496	1	1	-.VFSYLDQLDLCKCK(12)--GSKGKK(3).-	>sp|O94536|UCP12_SCHPO_Putative_ATP-dependent_RNA_helicase_ucp12_OS=Schizosaccharomyces_pombe_(strain_972_/_ATCC_24843)_GN=ucp12_PE=3_SV=1	>sp|Q09855|POF11_SCHPO_F-box/WD_repeat-containing_protein_pof11_OS=Schizosaccharomyces_pombe_(strain_972_/_ATCC_24843)_GN=pof11_PE=1_SV=2
T-1043-16.15	-0.988579	1	1	-.MDSLLLLK(1)--MPPQK(1).-	>sp|Q9P7J7|ADA2_SCHPO_Transcriptional_adapter_2_OS=Schizosaccharomyces_pombe_(strain_972_/_ATCC_24843)_GN=ada2_PE=1_SV=1	>sp|Q9UUE7|CDC73_SCHPO_Cell_division_control_protein_73_OS=Schizosaccharomyces_pombe_(strain_972_/_ATCC_24843)_GN=cdc73_PE=3_SV=1
T-1225-17.77	-0.990066	1	1	-.TMAAIKFVLWER(6)--KEDDLK(1).-	>sp|O13824|NMD2_SCHPO_Nonsense-mediated_mRNA_decay_protein_2_OS=Schizosaccharomyces_pombe_(strain_972_/_ATCC_24843)_GN=upf2_PE=1_SV=1	>sp|P87232|RM04_SCHPO_54S_ribosomal_protein_L4,_mitochondrial_OS=Schizosaccharomyces_pombe_(strain_972_/_ATCC_24843)_GN=mrpl4_PE=3_SV=1
T-8285-63.65	-0.990683	1	1	-.CFFPVRKDLIK(7)--KMLDTPDRK(1).-	>sp|O94423|MFR1_SCHPO_Meiotic_fizzy-related_protein_1_OS=Schizosaccharomyces_pombe_(strain_972_/_ATCC_24843)_GN=mfr1_PE=1_SV=1	>sp|Q9P7U2|YI7E_SCHPO_Putative_aryl-alcohol_dehydrogenase_C977.14c_OS=Schizosaccharomyces_pombe_(strain_972_/_ATCC_24843)_GN=SPAC977.14c_PE=1_SV=1
T-1410-19.36	-0.991369	1	1	-.HEQKR(4)--KSKD(3).-	>decoy_reverse_sp|Q9P7S7|NOP58_SCHPO_Decoy_of_Nucleolar_protein_58_OS=Schizosaccharomyces_pombe_(strain_972_/_ATCC_24843)_GN=nop58_PE=1_SV=1	>sp|O14041|YEY8_SCHPO_Uncharacterized_nucleolar_protein_C2C4.08_OS=Schizosaccharomyces_pombe_(strain_972_/_ATCC_24843)_GN=SPAC2C4.08_PE=4_SV=1	>sp|O74399|ERB1_SCHPO_Ribosome_biogenesis_protein_erb1_OS=Schizosaccharomyces_pombe_(strain_972_/_ATCC_24843)_GN=erb1_PE=1_SV=2	>sp|Q9P7S7|NOP58_SCHPO_Nucleolar_protein_58_OS=Schizosaccharomyces_pombe_(strain_972_/_ATCC_24843)_GN=nop58_PE=1_SV=1
T-8014-61.97	-0.992451	1	1	-.SSYFPKK(6)--HIKSRR(3).-	>sp|O43024|YGVA_SCHPO_CUE_domain-containing_protein_C354.10_OS=Schizosaccharomyces_pombe_(strain_972_/_ATCC_24843)_GN=SPBC354.10_PE=1_SV=1	>sp|Q9USN8|YJY1_SCHPO_Uncharacterized_protein_C132.01c_OS=Schizosaccharomyces_pombe_(strain_972_/_ATCC_24843)_GN=SPCC132.01c_PE=1_SV=2
T-1168-17.31	-0.993067	1	1	-.KVLEKPSVSK(1)--SHQKTDK(4).-	>sp|O59763|OCA2_SCHPO_Serine/threonine-protein_kinase_oca2_OS=Schizosaccharomyces_pombe_(strain_972_/_ATCC_24843)_GN=oca2_PE=1_SV=1	>sp|P21135|SECU_SCHPO_Securin_OS=Schizosaccharomyces_pombe_(strain_972_/_ATCC_24843)_GN=cut2_PE=1_SV=1
T-3097-31.89	-0.993151	1	1	-.VRIIASNKR(8)--IVKCGHR(3).-	>sp|O14299|WIS4_SCHPO_MAP_kinase_kinase_kinase_wis4_OS=Schizosaccharomyces_pombe_(strain_972_/_ATCC_24843)_GN=wis4_PE=3_SV=1	>sp|O94271|YORN_SCHPO_Uncharacterized_RING_finger_protein_P8B7.23_OS=Schizosaccharomyces_pombe_(strain_972_/_ATCC_24843)_GN=SPBP8B7.23_PE=3_SV=1
T-2381-26.81	-0.993768	1	1	-.TLKELGAL(3)--KRKPEK(1).-	>sp|O74974|UTP25_SCHPO_U3_small_nucleolar_RNA-associated_protein_25_OS=Schizosaccharomyces_pombe_(strain_972_/_ATCC_24843)_GN=utp25_PE=3_SV=1	>sp|Q9UTH2|ETFB_SCHPO_Probable_electron_transfer_flavoprotein_subunit_beta_OS=Schizosaccharomyces_pombe_(strain_972_/_ATCC_24843)_GN=SPAC1805.02c_PE=3_SV=1
T-4412-40.35	-0.995098	1	1	-.VKEIHIR(2)--AVGKNKR(4).-	>sp|O60058|AFG2_SCHPO_ATPase_family_gene_2_protein_OS=Schizosaccharomyces_pombe_(strain_972_/_ATCC_24843)_GN=afg2_PE=3_SV=1	>sp|O94438|RS3A2_SCHPO_40S_ribosomal_protein_S1-B_OS=Schizosaccharomyces_pombe_(strain_972_/_ATCC_24843)_GN=rps102_PE=1_SV=3	>sp|Q09781|RS3A1_SCHPO_40S_ribosomal_protein_S1-A_OS=Schizosaccharomyces_pombe_(strain_972_/_ATCC_24843)_GN=rps101_PE=3_SV=2
T-2956-30.91	-0.995537	1	1	-.KAGKR(4)--KVTK(1).-	>decoy_reverse_sp|O14388|RL27A_SCHPO_Decoy_of_60S_ribosomal_protein_L27-A_OS=Schizosaccharomyces_pombe_(strain_972_/_ATCC_24843)_GN=rpl27a_PE=2_SV=2	>decoy_reverse_sp|O74538|RL27B_SCHPO_Decoy_of_60S_ribosomal_protein_L27-B_OS=Schizosaccharomyces_pombe_(strain_972_/_ATCC_24843)_GN=rpl27b_PE=3_SV=1	>decoy_reverse_sp|O74974|UTP25_SCHPO_Decoy_of_U3_small_nucleolar_RNA-associated_protein_25_OS=Schizosaccharomyces_pombe_(strain_972_/_ATCC_24843)_GN=utp25_PE=3_SV=1	>decoy_reverse_sp|Q12701|KSG1_SCHPO_Decoy_of_Serine/threonine-protein_kinase_ksg1_OS=Schizosaccharomyces_pombe_(strain_972_/_ATCC_24843)_GN=ksg1_PE=1_SV=2	>sp|O94586|HNT1_SCHPO_Hit_family_protein_1_OS=Schizosaccharomyces_pombe_(strain_972_/_ATCC_24843)_GN=hnt1_PE=3_SV=1	>sp|P36606|NAH_SCHPO_Na(+)/H(+)_antiporter_OS=Schizosaccharomyces_pombe_(strain_972_/_ATCC_24843)_GN=sod2_PE=1_SV=1	>sp|Q9P6L6|DPOZ_SCHPO_DNA_polymerase_zeta_catalytic_subunit_OS=Schizosaccharomyces_pombe_(strain_972_/_ATCC_24843)_GN=rev3_PE=3_SV=1	>sp|Q9US03|KLP2_SCHPO_Kinesin-like_protein_2_OS=Schizosaccharomyces_pombe_(strain_972_/_ATCC_24843)_GN=klp2_PE=3_SV=1
T-399-8.39	-0.995695	1	1	-.KEILTNLFR(1)--KNDQK(1).-	>sp|O42653|YF9E_SCHPO_ABC1_family_protein_C10F6.14c_OS=Schizosaccharomyces_pombe_(strain_972_/_ATCC_24843)_GN=SPAC10F6.14c_PE=3_SV=1	>sp|P34208|CHK1_SCHPO_Serine/threonine-protein_kinase_chk1_OS=Schizosaccharomyces_pombe_(strain_972_/_ATCC_24843)_GN=chk1_PE=1_SV=2
T-7696-60.18	-0.996262	1	1	-.KATSTPNPK(1)--KDNPKYPK(5).-	>sp|O13683|YDY2_SCHPO_Uncharacterized_protein_C11E3.02c_OS=Schizosaccharomyces_pombe_(strain_972_/_ATCC_24843)_GN=SPAC11E3.02c_PE=3_SV=1	>sp|O14049|RS8A_SCHPO_40S_ribosomal_protein_S8-A_OS=Schizosaccharomyces_pombe_(strain_972_/_ATCC_24843)_GN=rps8a_PE=3_SV=1
T-3900-37.17	-0.997837	1	1	-.NDKYGGTFEKR(10)--KPKPKR(5).-	>sp|O94467|OYEC_SCHPO_Putative_NADPH_dehydrogenase_C23G7.10c_OS=Schizosaccharomyces_pombe_(strain_972_/_ATCC_24843)_GN=SPBC23G7.10c_PE=3_SV=1	>sp|Q1MTR3|VID27_SCHPO_Vacuolar_import_and_degradation_protein_27_OS=Schizosaccharomyces_pombe_(strain_972_/_ATCC_24843)_GN=vid27_PE=1_SV=1
T-218-5.36	-0.998394	1	1	-.VVLFETKK(7)--KIGSYR(1).-	>decoy_reverse_sp|P0CT34|TF21_SCHPO_Decoy_of_Transposon_Tf2-1_polyprotein_OS=Schizosaccharomyces_pombe_(strain_972_/_ATCC_24843)_GN=Tf2-1_PE=3_SV=1	>decoy_reverse_sp|P0CT35|TF22_SCHPO_Decoy_of_Transposon_Tf2-2_polyprotein_OS=Schizosaccharomyces_pombe_(strain_972_/_ATCC_24843)_GN=Tf2-2_PE=3_SV=1	>decoy_reverse_sp|P0CT36|TF23_SCHPO_Decoy_of_Transposon_Tf2-3_polyprotein_OS=Schizosaccharomyces_pombe_(strain_972_/_ATCC_24843)_GN=Tf2-3_PE=1_SV=1	>decoy_reverse_sp|P0CT37|TF24_SCHPO_Decoy_of_Transposon_Tf2-4_polyprotein_OS=Schizosaccharomyces_pombe_(strain_972_/_ATCC_24843)_GN=Tf2-4_PE=3_SV=1	>decoy_reverse_sp|P0CT38|TF25_SCHPO_Decoy_of_Transposon_Tf2-5_polyprotein_OS=Schizosaccharomyces_pombe_(strain_972_/_ATCC_24843)_GN=Tf2-5_PE=3_SV=1	>decoy_reverse_sp|P0CT39|TF26_SCHPO_Decoy_of_Transposon_Tf2-6_polyprotein_OS=Schizosaccharomyces_pombe_(strain_972_/_ATCC_24843)_GN=Tf2-6_PE=3_SV=1	>decoy_reverse_sp|P0CT40|TF29_SCHPO_Decoy_of_Transposon_Tf2-9_polyprotein_OS=Schizosaccharomyces_pombe_(strain_972_/_ATCC_24843)_GN=Tf2-9_PE=3_SV=1	>decoy_reverse_sp|P0CT41|TF212_SCHPO_Decoy_of_Transposon_Tf2-12_polyprotein_OS=Schizosaccharomyces_pombe_(strain_972_/_ATCC_24843)_GN=Tf2-12_PE=3_SV=1	>decoy_reverse_sp|P0CT42|TF27_SCHPO_Decoy_of_Transposon_Tf2-7_polyprotein_OS=Schizosaccharomyces_pombe_(strain_972_/_ATCC_24843)_GN=Tf2-7_PE=3_SV=1	>decoy_reverse_sp|P0CT43|TF28_SCHPO_Decoy_of_Transposon_Tf2-8_polyprotein_OS=Schizosaccharomyces_pombe_(strain_972_/_ATCC_24843)_GN=Tf2-8_PE=3_SV=1	>decoy_reverse_sp|Q9UR07|TF211_SCHPO_Decoy_of_Transposon_Tf2-11_polyprotein_OS=Schizosaccharomyces_pombe_(strain_972_/_ATCC_24843)_GN=Tf2-11_PE=3_SV=1	>decoy_tr|Q01910|Q01910_SCHPM_Decoy_of_Tf1_protein_OS=Schizosaccharomyces_pombe_GN=retrotransposon_Tf1-107_PE=4_SV=1	>sp|Q9HDV1|MU180_SCHPO_Putative_steryl_acetyl_hydrolase_mug81_OS=Schizosaccharomyces_pombe_(strain_972_/_ATCC_24843)_GN=mug180_PE=1_SV=1
T-1382-19.12	-0.998607	1	1	-.KINNEQLK(1)--WKCLIK(2).-	>sp|O74805|MYO51_SCHPO_Myosin-51_OS=Schizosaccharomyces_pombe_(strain_972_/_ATCC_24843)_GN=myo51_PE=3_SV=1	>sp|P87319|VP13A_SCHPO_Vacuolar_protein_sorting-associated_protein_13a_OS=Schizosaccharomyces_pombe_(strain_972_/_ATCC_24843)_GN=vps13a_PE=3_SV=2
T-4937-43.55	-0.998988	1	1	-.KFDENGHTR(1)--CYYRKAK(5).-	>decoy_reverse_sp|P36602|RIR1_SCHPO_Decoy_of_Ribonucleoside-diphosphate_reductase_large_chain_OS=Schizosaccharomyces_pombe_(strain_972_/_ATCC_24843)_GN=cdc22_PE=1_SV=2	>decoy_tr|S6BSK3|S6BSK3_SCHPM_Decoy_of_Ribonucleoside-diphosphate_reductase_OS=Schizosaccharomyces_pombe_GN=cdc22_PE=3_SV=1	>sp|O14085|SEC72_SCHPO_Translocation_protein_sec72_OS=Schizosaccharomyces_pombe_(strain_972_/_ATCC_24843)_GN=sec72_PE=3_SV=1
T-10932-80.32	-1.00072	1	1	-.NLQSLCLRQNQIKK(13)--MLPKR(4).-	>sp|O59759|YJM5_SCHPO_Uncharacterized_protein_C1020.05_OS=Schizosaccharomyces_pombe_(strain_972_/_ATCC_24843)_GN=SPCC1020.05_PE=3_SV=1	>sp|P22194|SDS22_SCHPO_Protein_phosphatase_1_regulatory_subunit_SDS22_OS=Schizosaccharomyces_pombe_(strain_972_/_ATCC_24843)_GN=sds22_PE=1_SV=2
T-10038-74.50	-1.00099	1	1	-.ELCGNIIDLKQPKR(13)--MNPSR(1).-	>sp|C6Y4A9|YAEQ_SCHPO_Uncharacterized_protein_C23D3.17_OS=Schizosaccharomyces_pombe_(strain_972_/_ATCC_24843)_GN=SPAC23D3.17_PE=2_SV=2	>sp|O42998|SIP1_SCHPO_Pof6_interactor_protein_1_OS=Schizosaccharomyces_pombe_(strain_972_/_ATCC_24843)_GN=sip1_PE=1_SV=1
T-3850-36.87	-1.00169	1	1	-.ANAAQKKLAAQNK(1)--QGKGASKSK(7).-	>sp|O14193|MUG69_SCHPO_Meiotically_up-regulated_gene_69_protein_OS=Schizosaccharomyces_pombe_(strain_972_/_ATCC_24843)_GN=mug69_PE=1_SV=4	>sp|O14358|RT27_SCHPO_37S_ribosomal_protein_S27,_mitochondrial_OS=Schizosaccharomyces_pombe_(strain_972_/_ATCC_24843)_GN=rsm27_PE=3_SV=1
T-6385-52.34	-1.00203	1	1	-.KGIQFEK(1)--MASTR(1).-	>sp|Q9P7B0|STB3_SCHPO_Protein_STB3_homolog_OS=Schizosaccharomyces_pombe_(strain_972_/_ATCC_24843)_GN=stb3_PE=1_SV=2	>sp|Q9UTK2|RM19_SCHPO_54S_ribosomal_protein_L19,_mitochondrial_OS=Schizosaccharomyces_pombe_(strain_972_/_ATCC_24843)_GN=mrpl19_PE=3_SV=1
T-1877-23.09	-1.00324	1	1	-.FLLESAQSKEARK(9)--MDNLK(1).-	>sp|Q09799|KRI1_SCHPO_Protein_kri1_OS=Schizosaccharomyces_pombe_(strain_972_/_ATCC_24843)_GN=kri1_PE=1_SV=1	>sp|Q9Y7S6|AATR3_SCHPO_Aromatic_amino_acid_aminotransferase_C569.07_OS=Schizosaccharomyces_pombe_(strain_972_/_ATCC_24843)_GN=SPCC569.07_PE=3_SV=1
T-4395-40.25	-1.00344	1	1	-.KSNENTVVHGK(1)--DNQQRK(1).-	>sp|Q92462|PUB1_SCHPO_E3_ubiquitin-protein_ligase_pub1_OS=Schizosaccharomyces_pombe_(strain_972_/_ATCC_24843)_GN=pub1_PE=1_SV=2	>sp|Q9USY0|MU131_SCHPO_Meiotically_up-regulated_gene_131_protein_OS=Schizosaccharomyces_pombe_(strain_972_/_ATCC_24843)_GN=mug131_PE=1_SV=1
T-5370-46.11	-1.00424	1	1	-.QESK(4)--TPKK(3).-	>decoy_reverse_sp|Q10274|MU152_SCHPO_Decoy_of_Meiotically_up-regulated_gene_152_protein_OS=Schizosaccharomyces_pombe_(strain_972_/_ATCC_24843)_GN=mug152_PE=1_SV=1	>decoy_reverse_sp|Q10362|SET3_SCHPO_Decoy_of_SET_domain-containing_protein_3_OS=Schizosaccharomyces_pombe_(strain_972_/_ATCC_24843)_GN=set3_PE=1_SV=1	>decoy_reverse_sp|Q9UTM5|YIJ1_SCHPO_Decoy_of_Uncharacterized_protein_C1420.01c_OS=Schizosaccharomyces_pombe_(strain_972_/_ATCC_24843)_GN=SPAC1420.01c_PE=4_SV=2	>sp|O13839|FIN1_SCHPO_G2-specific_protein_kinase_fin1_OS=Schizosaccharomyces_pombe_(strain_972_/_ATCC_24843)_GN=fin1_PE=3_SV=1	>sp|O74350|BDC1_SCHPO_Bromodomain-containing_protein_1_OS=Schizosaccharomyces_pombe_(strain_972_/_ATCC_24843)_GN=bdc1_PE=1_SV=1	>sp|P40380|RUM1_SCHPO_Cyclin-dependent_kinase_inhibitor_rum1_OS=Schizosaccharomyces_pombe_(strain_972_/_ATCC_24843)_GN=rum1_PE=1_SV=2	>sp|Q0E7J7|STN1_SCHPO_Protein_stn1_OS=Schizosaccharomyces_pombe_(strain_972_/_ATCC_24843)_GN=stn1_PE=1_SV=1	>sp|Q10237|YD14_SCHPO_Uncharacterized_protein_C4G9.04c_OS=Schizosaccharomyces_pombe_(strain_972_/_ATCC_24843)_GN=SPAC4G9.04c_PE=3_SV=1	>sp|Q9P7S1|YIFC_SCHPO_PDZ_domain-containing_protein_C23G3.12c_OS=Schizosaccharomyces_pombe_(strain_972_/_ATCC_24843)_GN=SPAC23G3.12c_PE=2_SV=1
T-3553-34.91	-1.00501	1	1	-.RLKSK(3)--MHLSK(1).-	>decoy_reverse_sp|O42895|YBQ2_SCHPO_Decoy_of_Uncharacterized_protein_C115.02c_OS=Schizosaccharomyces_pombe_(strain_972_/_ATCC_24843)_GN=SPBC115.02c_PE=3_SV=1	>sp|G2TRT1|YI4C_SCHPO_Probable_transcriptional_repressor_C1348.12_OS=Schizosaccharomyces_pombe_(strain_972_/_ATCC_24843)_GN=SPBC1348.12_PE=3_SV=1	>sp|O42895|YBQ2_SCHPO_Uncharacterized_protein_C115.02c_OS=Schizosaccharomyces_pombe_(strain_972_/_ATCC_24843)_GN=SPBC115.02c_PE=3_SV=1
T-366-7.93	-1.00603	1	1	-.KETDPFKK(1)--RKFFK(2).-	>decoy_reverse_sp|O36023|SPN1_SCHPO_Decoy_of_Septin_homolog_spn1_OS=Schizosaccharomyces_pombe_(strain_972_/_ATCC_24843)_GN=spn1_PE=1_SV=2	>sp|O36023|SPN1_SCHPO_Septin_homolog_spn1_OS=Schizosaccharomyces_pombe_(strain_972_/_ATCC_24843)_GN=spn1_PE=1_SV=2	>sp|P30316|DPOD_SCHPO_DNA_polymerase_delta_catalytic_subunit_OS=Schizosaccharomyces_pombe_(strain_972_/_ATCC_24843)_GN=pol3_PE=1_SV=2
T-10525-77.68	-1.00713	1	1	-.KQKLEMEK(1)--KVCHKR(1).-	>sp|Q9Y7T0|YCJ3_SCHPO_Uncharacterized_J_domain-containing_protein_C63.03_OS=Schizosaccharomyces_pombe_(strain_972_/_ATCC_24843)_GN=SPCC63.03_PE=3_SV=2	>tr|O14393|O14393_SCHPM_Putative_uncharacterized_protein_(Fragment)_OS=Schizosaccharomyces_pombe_PE=2_SV=1
T-5440-46.54	-1.00768	1	1	-.RAKSAEATFFR(3)--DKDKTK(4).-	>decoy_reverse_sp|Q10407|MKH1_SCHPO_Decoy_of_MAP_kinase_kinase_kinase_mkh1_OS=Schizosaccharomyces_pombe_(strain_972_/_ATCC_24843)_GN=mkh1_PE=3_SV=1	>sp|O59795|CASP_SCHPO_Protein_CASP_OS=Schizosaccharomyces_pombe_(strain_972_/_ATCC_24843)_GN=coy1_PE=3_SV=1	>sp|Q10407|MKH1_SCHPO_MAP_kinase_kinase_kinase_mkh1_OS=Schizosaccharomyces_pombe_(strain_972_/_ATCC_24843)_GN=mkh1_PE=3_SV=1
T-1207-17.63	-1.00773	1	1	-.EECKLDINKGK(9)--EEEFKK(5).-	>sp|O74174|VATG_SCHPO_V-type_proton_ATPase_subunit_G_OS=Schizosaccharomyces_pombe_(strain_972_/_ATCC_24843)_GN=vma10_PE=3_SV=2	>sp|Q10240|MU133_SCHPO_Meiotically_up-regulated_gene_133_protein_OS=Schizosaccharomyces_pombe_(strain_972_/_ATCC_24843)_GN=mug133_PE=1_SV=1
T-10568-77.96	-1.00851	1	1	-.FGKPILIVKKK(3)--SQTEIVK(1).-	>sp|O74535|CPSFX_SCHPO_Cleavage_and_polyadenylation_factor_complex_subunit_C74.02c_OS=Schizosaccharomyces_pombe_(strain_972_/_ATCC_24843)_GN=SPCC74.02c_PE=1_SV=1	>sp|Q96WW4|IVN1_SCHPO_Invasion_protein_1_OS=Schizosaccharomyces_pombe_(strain_972_/_ATCC_24843)_GN=ivn1_PE=3_SV=1
T-3443-34.18	-1.01108	1	1	-.KLVITHKISK(7)--YSKK(3).-	>decoy_reverse_sp|O13633|YNF5_SCHPO_Decoy_of_Uncharacterized_J_domain-containing_protein_C17A3.05c_OS=Schizosaccharomyces_pombe_(strain_972_/_ATCC_24843)_GN=pi041_PE=1_SV=1	>decoy_reverse_sp|O59817|EFR3_SCHPO_Decoy_of_Protein_efr3_OS=Schizosaccharomyces_pombe_(strain_972_/_ATCC_24843)_GN=efr3_PE=1_SV=1	>decoy_reverse_sp|O60173|DBP7_SCHPO_Decoy_of_ATP-dependent_RNA_helicase_dbp7_OS=Schizosaccharomyces_pombe_(strain_972_/_ATCC_24843)_GN=dbp7_PE=3_SV=1	>decoy_reverse_sp|O94693|LIN1_SCHPO_Decoy_of_LIN1-like_protein_OS=Schizosaccharomyces_pombe_(strain_972_/_ATCC_24843)_GN=SPBC83.09c_PE=3_SV=1	>sp|O94566|MU184_SCHPO_Meiotically_up-regulated_gene_184_protein_OS=Schizosaccharomyces_pombe_(strain_972_/_ATCC_24843)_GN=mug184_PE=1_SV=2	>sp|P22190|YMC2_SCHPO_Uncharacterized_cox1_intron-2_37.2_kDa_protein_OS=Schizosaccharomyces_pombe_(strain_972_/_ATCC_24843)_GN=SPMIT.03_PE=4_SV=1	>sp|Q9UTK4|NU189_SCHPO_Nucleoporin_nup189_OS=Schizosaccharomyces_pombe_(strain_972_/_ATCC_24843)_GN=nup189_PE=1_SV=1
T-5939-49.67	-1.01271	1	1	-.LQKDFQLLK(3)--MAKSELKR(1).-	>sp|O94452|MCP1_SCHPO_Meiotic_coiled-coil_protein_1_OS=Schizosaccharomyces_pombe_(strain_972_/_ATCC_24843)_GN=mcp1_PE=4_SV=1	>sp|Q09916|HAS1_SCHPO_ATP-dependent_RNA_helicase_has1_OS=Schizosaccharomyces_pombe_(strain_972_/_ATCC_24843)_GN=has1_PE=1_SV=1	>tr|S6CCW7|S6CCW7_SCHPM_ATP-dependent_RNA_helicase_Has1_OS=Schizosaccharomyces_pombe_GN=has1_PE=3_SV=1
T-2543-27.96	-1.01437	1	1	-.ASPILRSDKR(9)--KKHIR(1).-	>sp|O60162|YG23_SCHPO_Uncharacterized_protein_C19F5.03_OS=Schizosaccharomyces_pombe_(strain_972_/_ATCC_24843)_GN=SPBC19F5.03_PE=1_SV=1	>sp|Q09729|YA4C_SCHPO_Arrestin_domain-containing_protein_C31A2.12_OS=Schizosaccharomyces_pombe_(strain_972_/_ATCC_24843)_GN=SPAC31A2.12_PE=1_SV=1
T-5135-44.69	-1.01457	1	1	-.KDTTSTER(1)--FTDQTKK(6).-	>sp|C7U331|MATMC_SCHPM_Mating-type_M-specific_polypeptide_Mc_OS=Schizosaccharomyces_pombe_GN=matMc_PE=2_SV=1	>sp|P0CY16|MATMC_SCHPO_Mating-type_M-specific_polypeptide_Mc_OS=Schizosaccharomyces_pombe_(strain_972_/_ATCC_24843)_GN=matmc_1_PE=2_SV=1	>sp|P0CY17|MTMC3_SCHPO_Silenced_mating-type_M-specific_polypeptide_Mc_OS=Schizosaccharomyces_pombe_(strain_972_/_ATCC_24843)_GN=matmc_2_PE=3_SV=1	>sp|P87245|KMS1_SCHPO_Karyogamy_meiotic_segregation_protein_1_OS=Schizosaccharomyces_pombe_(strain_972_/_ATCC_24843)_GN=kms1_PE=1_SV=1
T-13228-96.51	-1.01459	1	1	-.SLYWNRKK(1)--DNSRDK(1).-	>sp|G2TRU1|YQ9K_SCHPO_Uncharacterized_protein_C18.20_OS=Schizosaccharomyces_pombe_(strain_972_/_ATCC_24843)_GN=SPCC18.20_PE=4_SV=1	>sp|O94535|YCA8_SCHPO_Uncharacterized_protein_C895.08c_OS=Schizosaccharomyces_pombe_(strain_972_/_ATCC_24843)_GN=SPCC895.08c_PE=4_SV=1
T-6851-55.13	-1.01504	1	1	-.QMQDVVKQDQDR(7)--MARRXR(1).-	>sp|P87319|VP13A_SCHPO_Vacuolar_protein_sorting-associated_protein_13a_OS=Schizosaccharomyces_pombe_(strain_972_/_ATCC_24843)_GN=vps13a_PE=3_SV=2	>tr|P78951|P78951_SCHPM_Chromosome_II_cosmid_1228_sequence_OS=Schizosaccharomyces_pombe_PE=4_SV=1
T-5835-48.99	-1.01568	1	1	-.KDDIVEYLK(1)--VKTNSKER(6).-	>sp|G2TRT3|TAM14_SCHPO_Protein_tam14_OS=Schizosaccharomyces_pombe_(strain_972_/_ATCC_24843)_GN=tam14_PE=2_SV=1	>sp|Q9USV0|HRD3_SCHPO_Putative_ERAD-associated_E3_ubiquitin-protein_ligase_component_OS=Schizosaccharomyces_pombe_(strain_972_/_ATCC_24843)_GN=SPBC28F2.08c_PE=3_SV=1
T-2495-27.62	-1.01701	1	1	-.FKGCEYLTHR(2)--SYFKKK(5).-	>sp|O42877|FCF2_SCHPO_rRNA-processing_protein_fcf2_OS=Schizosaccharomyces_pombe_(strain_972_/_ATCC_24843)_GN=fcf2_PE=3_SV=1	>sp|Q09870|RCL1_SCHPO_Probable_RNA_3'-terminal_phosphate_cyclase-like_protein_OS=Schizosaccharomyces_pombe_(strain_972_/_ATCC_24843)_GN=SPAC12G12.06c_PE=3_SV=1
T-1345-18.82	-1.01736	1	1	-.MSDDYFDR(1)--KYGGKR(5).-	>sp|O60139|UBP4_SCHPO_Probable_ubiquitin_carboxyl-terminal_hydrolase_4_OS=Schizosaccharomyces_pombe_(strain_972_/_ATCC_24843)_GN=ubp4_PE=1_SV=2	>sp|Q9C104|GDE1_SCHPO_Glycerophosphodiester_phosphodiesterase_gde1_OS=Schizosaccharomyces_pombe_(strain_972_/_ATCC_24843)_GN=gde1_PE=1_SV=1
T-5003-43.94	-1.01763	1	1	-.QIDSLVKSER(7)--DKHKSER(2).-	>decoy_tr|Q9T654|Q9T654_SCHPM_Decoy_of_Cox1I1a_maturase_(Fragment)_OS=Schizosaccharomyces_pombe_GN=cox1I1a_PE=4_SV=1	>sp|Q09813|T111_SCHPO_Putative_transcription_initiation_factor_TFIID_111_kDa_subunit_OS=Schizosaccharomyces_pombe_(strain_972_/_ATCC_24843)_GN=SPAC2G11.14_PE=1_SV=1
T-2974-31.05	-1.01834	1	1	-.ALKEQYDKFMK(8)--IQAEKMK(5).-	>sp|O60058|AFG2_SCHPO_ATPase_family_gene_2_protein_OS=Schizosaccharomyces_pombe_(strain_972_/_ATCC_24843)_GN=afg2_PE=3_SV=1	>sp|Q10241|CMB1_SCHPO_Mismatch-binding_protein_cmb1_OS=Schizosaccharomyces_pombe_(strain_972_/_ATCC_24843)_GN=cmb1_PE=1_SV=1
T-3226-32.82	-1.01846	1	1	-.KSYMEILEK(1)--KSENVSEIK(1).-	>sp|O74782|YGBA_SCHPO_Universal_stress_protein_A_family_protein_C25B2.10_OS=Schizosaccharomyces_pombe_(strain_972_/_ATCC_24843)_GN=SPBC25B2.10_PE=1_SV=1	>sp|Q9C106|RPC3_SCHPO_DNA-directed_RNA_polymerase_III_subunit_rpc3_OS=Schizosaccharomyces_pombe_(strain_972_/_ATCC_24843)_GN=rpc82_PE=1_SV=1
T-6364-52.21	-1.023	1	1	-.KHVQR(1)--KGPR(1).-	>decoy_reverse_sp|O13802|EBP2_SCHPO_Decoy_of_Probable_rRNA-processing_protein_ebp2_OS=Schizosaccharomyces_pombe_(strain_972_/_ATCC_24843)_GN=ebp2_PE=1_SV=1	>decoy_reverse_sp|O94385|PO152_SCHPO_Decoy_of_Nucleoporin_pom152_OS=Schizosaccharomyces_pombe_(strain_972_/_ATCC_24843)_GN=pom152_PE=3_SV=3	>decoy_reverse_sp|Q9C0U6|XKS1_SCHPO_Decoy_of_Xylulose_kinase_OS=Schizosaccharomyces_pombe_(strain_972_/_ATCC_24843)_GN=xks1_PE=3_SV=1	>decoy_reverse_sp|Q9P3A7|CDC48_SCHPO_Decoy_of_Cell_division_cycle_protein_48_OS=Schizosaccharomyces_pombe_(strain_972_/_ATCC_24843)_GN=cdc48_PE=1_SV=2	>decoy_reverse_sp|Q9P7Q4|SEC18_SCHPO_Decoy_of_Vesicular-fusion_protein_sec18_OS=Schizosaccharomyces_pombe_(strain_972_/_ATCC_24843)_GN=sec18_PE=1_SV=1	>decoy_tr|O14389|O14389_SCHPM_Decoy_of_40S_ribosomal_protein_S24_homolog_(Fragment)_OS=Schizosaccharomyces_pombe_PE=2_SV=1	>sp|Q9P7N4|TAD3_SCHPO_tRNA-specific_adenosine_deaminase_subunit_tad3_OS=Schizosaccharomyces_pombe_(strain_972_/_ATCC_24843)_GN=tad3_PE=3_SV=1
T-1546-20.44	-1.0238	1	1	-.KSNAFFDSKK(1)--KESTEVKK(1).-	>sp|O14244|YELD_SCHPO_Uncharacterized_membrane_protein_C6F6.13c_OS=Schizosaccharomyces_pombe_(strain_972_/_ATCC_24843)_GN=SPAC6F6.13c_PE=3_SV=1	>sp|Q9UU76|PUF6_SCHPO_Pumilio_homology_domain_family_member_6_OS=Schizosaccharomyces_pombe_(strain_972_/_ATCC_24843)_GN=puf6_PE=1_SV=1
T-1810-22.59	-1.02396	1	1	-.HNAKRSK(4)--DKKSIR(2).-	>sp|O14122|CUL4_SCHPO_Cullin-4_OS=Schizosaccharomyces_pombe_(strain_972_/_ATCC_24843)_GN=cul4_PE=1_SV=1	>sp|Q10213|SRS2_SCHPO_ATP-dependent_DNA_helicase_srs2_OS=Schizosaccharomyces_pombe_(strain_972_/_ATCC_24843)_GN=srs2_PE=1_SV=1
T-3633-35.45	-1.02526	1	1	-.TKALSANIHR(2)--KAKPKK(5).-	>sp|O94268|NOP2_SCHPO_25S_rRNA_(cytosine-C(5))-methyltransferase_nop2_OS=Schizosaccharomyces_pombe_(strain_972_/_ATCC_24843)_GN=SPBP8B7.20c_PE=1_SV=1	>sp|Q9UUG6|YFT2_SCHPO_UPF0656_protein_C926.02_OS=Schizosaccharomyces_pombe_(strain_972_/_ATCC_24843)_GN=SPAC926.02_PE=3_SV=1
T-11083-81.34	-1.02604	1	1	-.MSYQVCFK(1)--QVLLKRPK(5).-	>sp|O13612|NEP2_SCHPO_NEDD8-specific_protease_2_OS=Schizosaccharomyces_pombe_(strain_972_/_ATCC_24843)_GN=nep2_PE=1_SV=1	>sp|Q9HE02|SSN2_SCHPO_Mediator_of_RNA_polymerase_II_transcription_subunit_13_OS=Schizosaccharomyces_pombe_(strain_972_/_ATCC_24843)_GN=srb9_PE=1_SV=2
T-8203-63.12	-1.02707	1	1	-.RYFNLKSSR(6)--LSVKDSR(4).-	>sp|O74475|BGS4_SCHPO_1,3-beta-glucan_synthase_component_bgs4_OS=Schizosaccharomyces_pombe_(strain_972_/_ATCC_24843)_GN=bgs4_PE=1_SV=1	>sp|O74742|FOLE_SCHPO_Probable_folylpolyglutamate_synthase_OS=Schizosaccharomyces_pombe_(strain_972_/_ATCC_24843)_GN=met7_PE=2_SV=1
T-11789-86.04	-1.02969	1	1	-.KIGLDHAPKEDESVDDNFPK(9)--KASLTETKTEK(1).-	>sp|O14040|DI3L2_SCHPO_DIS3-like_exonuclease_2_OS=Schizosaccharomyces_pombe_(strain_972_/_ATCC_24843)_GN=dis32_PE=1_SV=1	>sp|Q9US15|YK62_SCHPO_UPF0653_protein_C607.02c_OS=Schizosaccharomyces_pombe_(strain_972_/_ATCC_24843)_GN=SPAC607.02c_PE=3_SV=1
T-6921-55.55	-1.0299	1	1	-.LILGIDKGK(7)--VVMDDKK(6).-	>sp|O13811|PDI2_SCHPO_Protein_disulfide-isomerase_C17H9.14c_OS=Schizosaccharomyces_pombe_(strain_972_/_ATCC_24843)_GN=SPAC17H9.14c_PE=3_SV=1	>sp|O42709|MCM10_SCHPO_DNA_replication_licensing_factor_mcm10_OS=Schizosaccharomyces_pombe_(strain_972_/_ATCC_24843)_GN=mcm10_PE=1_SV=1
T-661-12.71	-1.03	1	1	-.EKWKNELTEK(4)--MAPAEK(1).-	>sp|P36624|DHSO_SCHPO_Putative_sorbitol_dehydrogenase_OS=Schizosaccharomyces_pombe_(strain_972_/_ATCC_24843)_GN=tms1_PE=3_SV=2	>sp|Q9C0W8|TIP20_SCHPO_Protein_transport_protein_tip20_OS=Schizosaccharomyces_pombe_(strain_972_/_ATCC_24843)_GN=tip20_PE=3_SV=1
T-6908-55.47	-1.03212	1	1	-.VNQDILKTK(7)--EPAQKK(1).-	>sp|O13911|PNK1_SCHPO_Bifunctional_polynucleotide_phosphatase/kinase_OS=Schizosaccharomyces_pombe_(strain_972_/_ATCC_24843)_GN=pnk1_PE=1_SV=2	>sp|O42945|DHX15_SCHPO_Probable_pre-mRNA-splicing_factor_ATP-dependent_RNA_helicase_prp43_OS=Schizosaccharomyces_pombe_(strain_972_/_ATCC_24843)_GN=prp43_PE=3_SV=1
T-9041-68.29	-1.03218	1	1	-.QYYKELARR(1)--KHYWPTLK(1).-	>sp|O94729|YG0H_SCHPO_Uncharacterized_protein_C1604.17c_OS=Schizosaccharomyces_pombe_(strain_972_/_ATCC_24843)_GN=SPBC1604.17c_PE=4_SV=3	>sp|Q10244|YD1E_SCHPO_Uncharacterized_protein_C4G9.14_OS=Schizosaccharomyces_pombe_(strain_972_/_ATCC_24843)_GN=SPAC4G9.14_PE=3_SV=1
T-10863-79.85	-1.03251	1	1	-.KFSSWALPVSK(1)--MLSYTSCAK(1).-	>sp|Q9HDX9|SYEM_SCHPO_Glutamate--tRNA_ligase,_mitochondrial_OS=Schizosaccharomyces_pombe_(strain_972_/_ATCC_24843)_GN=mse1_PE=3_SV=1	>sp|Q9UT37|TIM14_SCHPO_Mitochondrial_import_inner_membrane_translocase_subunit_tim14_OS=Schizosaccharomyces_pombe_(strain_972_/_ATCC_24843)_GN=pam18_PE=3_SV=1
T-12608-91.83	-1.03479	1	1	-.AIVVFVPQPLLKAFHK(12)--MLNKR(1).-	>decoy_reverse_sp|O14229|SFC1_SCHPO_Decoy_of_Transcription_factor_tau_subunit_sfc1_OS=Schizosaccharomyces_pombe_(strain_972_/_ATCC_24843)_GN=sfc1_PE=1_SV=2	>sp|P87055|YDJ7_SCHPO_Uncharacterized_protein_C57A10.07_OS=Schizosaccharomyces_pombe_(strain_972_/_ATCC_24843)_GN=SPAC57A10.07_PE=4_SV=1	>sp|Q10101|RS7_SCHPO_40S_ribosomal_protein_S7_OS=Schizosaccharomyces_pombe_(strain_972_/_ATCC_24843)_GN=rps7_PE=1_SV=2
T-4390-40.21	-1.03515	1	1	-.KYSR(1)--SFKR(3).-	>decoy_reverse_sp|O59731|YHXB_SCHPO_Decoy_of_Uncharacterized_J_domain-containing_protein_C3E7.11c_OS=Schizosaccharomyces_pombe_(strain_972_/_ATCC_24843)_GN=SPBC3E7.11c_PE=3_SV=1	>decoy_reverse_sp|O60165|SPN7_SCHPO_Decoy_of_Septin_homolog_spn7_OS=Schizosaccharomyces_pombe_(strain_972_/_ATCC_24843)_GN=spn7_PE=1_SV=2	>decoy_reverse_sp|O74561|YCZ8_SCHPO_Decoy_of_Uncharacterized_inositol_polyphosphate_kinase_C970.08_OS=Schizosaccharomyces_pombe_(strain_972_/_ATCC_24843)_GN=SPCC970.08_PE=1_SV=1	>decoy_reverse_sp|P41411|CDC18_SCHPO_Decoy_of_Cell_division_control_protein_18_OS=Schizosaccharomyces_pombe_(strain_972_/_ATCC_24843)_GN=cdc18_PE=1_SV=1	>decoy_reverse_sp|Q9UTR4|ETD1_SCHPO_Decoy_of_Septation_protein_etd1_OS=Schizosaccharomyces_pombe_(strain_972_/_ATCC_24843)_GN=etd1_PE=4_SV=1	>sp|G2TRP2|NEW15_SCHPO_Putative_mitochondrial_ribosomal_protein_new15,_mitochondrial_OS=Schizosaccharomyces_pombe_(strain_972_/_ATCC_24843)_GN=new15_PE=2_SV=1	>sp|O94704|IEC3_SCHPO_INO80_complex_subunit_3_OS=Schizosaccharomyces_pombe_(strain_972_/_ATCC_24843)_GN=iec3_PE=1_SV=1	>sp|Q10326|MUG8_SCHPO_Meiotically_up-regulated_gene_8_protein_OS=Schizosaccharomyces_pombe_(strain_972_/_ATCC_24843)_GN=mug8_PE=1_SV=1	>sp|Q9P4X3|UTP7_SCHPO_Probable_U3_small_nucleolar_RNA-associated_protein_7_OS=Schizosaccharomyces_pombe_(strain_972_/_ATCC_24843)_GN=utp7_PE=3_SV=1	>sp|Q9P795|AIR1_SCHPO_Protein_air1_OS=Schizosaccharomyces_pombe_(strain_972_/_ATCC_24843)_GN=air1_PE=1_SV=2	>sp|Q9USP1|ELP4_SCHPO_Elongator_complex_protein_4_OS=Schizosaccharomyces_pombe_(strain_972_/_ATCC_24843)_GN=elp4_PE=3_SV=1	>sp|Q9UTM2|CO111_SCHPO_Rsm22-cox11_tandem_protein_1,_mitochondrial_OS=Schizosaccharomyces_pombe_(strain_972_/_ATCC_24843)_GN=cox1101_PE=1_SV=2	>sp|Q9UUJ3|RGA9_SCHPO_Probable_Rho-GTPase-activating_protein_9_OS=Schizosaccharomyces_pombe_(strain_972_/_ATCC_24843)_GN=rga9_PE=1_SV=2	>sp|Q9UUJ7|CSN7_SCHPO_COP9_signalosome_complex_subunit_7_OS=Schizosaccharomyces_pombe_(strain_972_/_ATCC_24843)_GN=csn71_PE=1_SV=1
T-8121-62.64	-1.0355	1	1	-.IVKQINDFYR(3)--LVQYPDFPKK(9).-	>sp|O42842|APT_SCHPO_Adenine_phosphoribosyltransferase_OS=Schizosaccharomyces_pombe_(strain_972_/_ATCC_24843)_GN=apt1_PE=3_SV=1	>sp|Q9P6R8|CWC24_SCHPO_Pre-mRNA-splicing_factor_cwf24_OS=Schizosaccharomyces_pombe_(strain_972_/_ATCC_24843)_GN=cwf24_PE=1_SV=1
T-5938-49.67	-1.03591	1	1	-.LSQETEIQDKLSRK(10)--MGPR(1).-	>sp|O14308|SWC4_SCHPO_SWR1-complex_protein_4_OS=Schizosaccharomyces_pombe_(strain_972_/_ATCC_24843)_GN=swc4_PE=3_SV=2	>sp|Q10409|TSR3_SCHPO_Ribosome_biogenesis_protein_tsr3_OS=Schizosaccharomyces_pombe_(strain_972_/_ATCC_24843)_GN=tsr3_PE=3_SV=1
T-10475-77.30	-1.03682	1	1	-.ILNQMNKFHWK(7)--LLNQLDKR(7).-	>sp|Q9C1W3|ERG1_SCHPO_Probable_squalene_monooxygenase_OS=Schizosaccharomyces_pombe_(strain_972_/_ATCC_24843)_GN=erg1_PE=3_SV=1	>sp|Q9US26|FTA2_SCHPO_Kinetochore_protein_fta2_OS=Schizosaccharomyces_pombe_(strain_972_/_ATCC_24843)_GN=fta2_PE=1_SV=1
T-1417-19.41-2	-1.03811	1	1	-.VLPK(1)--FYK(1).-	>sp|Q10190|LSG1_SCHPO_Large_subunit_GTPase_1_OS=Schizosaccharomyces_pombe_(strain_972_/_ATCC_24843)_GN=lsg1_PE=3_SV=1	>sp|Q12704|DPOG_SCHPO_DNA_polymerase_gamma_OS=Schizosaccharomyces_pombe_(strain_972_/_ATCC_24843)_GN=mip1_PE=3_SV=2
T-1389-19.18	-1.039	1	1	-.AWKELAEDKK(9)--YDKDK(3).-	>sp|O59733|SYF2_SCHPO_Pre-mRNA-splicing_factor_syf2_OS=Schizosaccharomyces_pombe_(strain_972_/_ATCC_24843)_GN=syf2_PE=1_SV=1	>sp|Q10241|CMB1_SCHPO_Mismatch-binding_protein_cmb1_OS=Schizosaccharomyces_pombe_(strain_972_/_ATCC_24843)_GN=cmb1_PE=1_SV=1
T-6502-53.03	-1.03904	1	1	-.KINDEGVLK(1)--LLKYD(3).-	>decoy_reverse_sp|O43011|SYH_SCHPO_Decoy_of_Histidine--tRNA_ligase,_mitochondrial_OS=Schizosaccharomyces_pombe_(strain_972_/_ATCC_24843)_GN=hts1_PE=1_SV=2	>sp|O43011|SYH_SCHPO_Histidine--tRNA_ligase,_mitochondrial_OS=Schizosaccharomyces_pombe_(strain_972_/_ATCC_24843)_GN=hts1_PE=1_SV=2	>sp|Q10719|FUS1_SCHPO_Cell_fusion_protein_fus1_OS=Schizosaccharomyces_pombe_(strain_972_/_ATCC_24843)_GN=fus1_PE=2_SV=1
T-9790-73.03	-1.03937	1	1	-.YKPLTPPQDPRK(2)--IKGIAPK(2).-	>sp|O59678|RRS1_SCHPO_Ribosome_biogenesis_regulatory_protein_homolog_OS=Schizosaccharomyces_pombe_(strain_972_/_ATCC_24843)_GN=SPBC29A3.16_PE=1_SV=1	>sp|Q9USK6|CBP3_SCHPO_CBP3-like_protein_OS=Schizosaccharomyces_pombe_(strain_972_/_ATCC_24843)_GN=cbp3_PE=3_SV=1
T-13291-96.98	-1.0395	1	1	-.MHPDISHFPSKK(11)--LQAHKK(5).-	>sp|Q10189|SPO12_SCHPO_Mitosis-specific_protein_spo12_OS=Schizosaccharomyces_pombe_(strain_972_/_ATCC_24843)_GN=spo12_PE=4_SV=1	>sp|Q92355|SEN1_SCHPO_Helicase_sen1_OS=Schizosaccharomyces_pombe_(strain_972_/_ATCC_24843)_GN=sen1_PE=1_SV=1
T-6992-56.00	-1.04093	1	1	-.VLVCASSSKCKR(1)--QPKK(3).-	>decoy_reverse_sp|A6X977|YEID_SCHPO_Decoy_of_Putative_uncharacterized_protein_C27E2.13_OS=Schizosaccharomyces_pombe_(strain_972_/_ATCC_24843)_GN=SPAC27E2.13_PE=4_SV=1	>sp|O74485|CUE3_SCHPO_CUE_domain-containing_protein_3_OS=Schizosaccharomyces_pombe_(strain_972_/_ATCC_24843)_GN=SPCC1906.02c_PE=1_SV=1	>sp|O94702|YC52_SCHPO_Uncharacterized_zinc_metalloprotease_C1259.02c_OS=Schizosaccharomyces_pombe_(strain_972_/_ATCC_24843)_GN=SPCC1259.02c_PE=3_SV=1	>sp|Q9HE01|YKP3_SCHPO_Uncharacterized_protein_C589.03c_OS=Schizosaccharomyces_pombe_(strain_972_/_ATCC_24843)_GN=SPAC589.03c_PE=4_SV=1	>tr|H6WS79|H6WS79_SCHPM_Endoplasmic_reticulum_metallopeptidase_1_OS=Schizosaccharomyces_pombe_GN=SPCC1259.02c_PE=2_SV=1
T-7483-58.94	-1.04115	1	1	-.LLTFNPDKR(8)--LIDKAK(4).-	>sp|P27638|SPK1_SCHPO_Mitogen-activated_protein_kinase_spk1_OS=Schizosaccharomyces_pombe_(strain_972_/_ATCC_24843)_GN=spk1_PE=2_SV=1	>sp|Q92342|YDI4_SCHPO_Uncharacterized_protein_C1F8.04c_OS=Schizosaccharomyces_pombe_(strain_972_/_ATCC_24843)_GN=SPAC1F8.04c_PE=3_SV=1
T-7705-60.23	-1.04185	1	1	-.NPKLIR(3)--SSSFK(1).-	>sp|P36589|CDC14_SCHPO_Cell_division_control_protein_14_OS=Schizosaccharomyces_pombe_(strain_972_/_ATCC_24843)_GN=cdc14_PE=1_SV=1	>sp|Q10106|UTP11_SCHPO_Probable_U3_small_nucleolar_RNA-associated_protein_11_OS=Schizosaccharomyces_pombe_(strain_972_/_ATCC_24843)_GN=SPAC18G6.06_PE=3_SV=1
T-5783-48.70	-1.04355	1	1	-.QESEAESLRVQEEINKR(16)--KMKTLHPDVAQGK(1).-	>sp|O74760|EIF3A_SCHPO_Eukaryotic_translation_initiation_factor_3_subunit_A_OS=Schizosaccharomyces_pombe_(strain_972_/_ATCC_24843)_GN=tif32_PE=1_SV=1	>sp|Q9UTL6|JAC1_SCHPO_J-type_co-chaperone_jac1,_mitochondrial_OS=Schizosaccharomyces_pombe_(strain_972_/_ATCC_24843)_GN=jac1_PE=3_SV=1
T-4424-40.43	-1.04459	1	1	-.GSLLFTDDKR(9)--GRDIYK(1).-	>sp|O74905|RL9B_SCHPO_60S_ribosomal_protein_L9-B_OS=Schizosaccharomyces_pombe_(strain_972_/_ATCC_24843)_GN=rpl9b_PE=3_SV=1	>sp|O94717|ERS1_SCHPO_RNA-silencing_factor_ers1_OS=Schizosaccharomyces_pombe_(strain_972_/_ATCC_24843)_GN=ers1_PE=4_SV=1	>sp|Q10232|RL9A_SCHPO_60S_ribosomal_protein_L9-A_OS=Schizosaccharomyces_pombe_(strain_972_/_ATCC_24843)_GN=rpl9a_PE=3_SV=1
T-317-7.17	-1.04518	1	1	-.KLLMKR(5)--EKYADK(2).-	>sp|O42941|CYP7_SCHPO_Peptidylprolyl_isomerase_cyp7_OS=Schizosaccharomyces_pombe_(strain_972_/_ATCC_24843)_GN=cyp7_PE=1_SV=1	>sp|O94529|POB3_SCHPO_FACT_complex_subunit_pob3_OS=Schizosaccharomyces_pombe_(strain_972_/_ATCC_24843)_GN=pob3_PE=3_SV=1
T-13413-97.91	-1.04709	1	1	-.DDPKK(4)--MGPR(1).-	>sp|O60076|TAF13_SCHPO_Transcription_initiation_factor_TFIID_subunit_13_OS=Schizosaccharomyces_pombe_(strain_972_/_ATCC_24843)_GN=taf13_PE=3_SV=3	>sp|P87144|SYTC_SCHPO_Threonine--tRNA_ligase,_cytoplasmic_OS=Schizosaccharomyces_pombe_(strain_972_/_ATCC_24843)_GN=ths1_PE=3_SV=1	>sp|Q10409|TSR3_SCHPO_Ribosome_biogenesis_protein_tsr3_OS=Schizosaccharomyces_pombe_(strain_972_/_ATCC_24843)_GN=tsr3_PE=3_SV=1
T-7971-61.72	-1.04817	1	1	-.SSVEVNR(1)--VAAEKR(5).-	>sp|G2TRK9|NEW13_SCHPO_Uncharacterized_protein_new13_OS=Schizosaccharomyces_pombe_(strain_972_/_ATCC_24843)_GN=new13_PE=1_SV=1	>sp|O94713|MEU27_SCHPO_Meiotic_expression_up-regulated_protein_27_OS=Schizosaccharomyces_pombe_(strain_972_/_ATCC_24843)_GN=meu27_PE=2_SV=1	>sp|Q9URY5|FHP_SCHPO_Flavohemoprotein_OS=Schizosaccharomyces_pombe_(strain_972_/_ATCC_24843)_GN=SPAC869.02c_PE=3_SV=1
T-13312-97.15	-1.05142	1	1	-.MLFYSFFK(1)--KFQRK(1).-	>sp|O94408|LSM2_SCHPO_U6_snRNA-associated_Sm-like_protein_LSm2_OS=Schizosaccharomyces_pombe_(strain_972_/_ATCC_24843)_GN=lsm2_PE=3_SV=1	>sp|P47946|TRK1_SCHPO_Potassium_transport_protein_1_OS=Schizosaccharomyces_pombe_(strain_972_/_ATCC_24843)_GN=trk1_PE=3_SV=2
T-4085-38.32	-1.05147	1	1	-.DQTKIHPPK(4)--KKLLIR(1).-	>sp|P78827|ILV5_SCHPO_Probable_ketol-acid_reductoisomerase,_mitochondrial_OS=Schizosaccharomyces_pombe_(strain_972_/_ATCC_24843)_GN=ilv5_PE=1_SV=2	>sp|Q9UTG2|PUB2_SCHPO_E3_ubiquitin-protein_ligase_pub2_OS=Schizosaccharomyces_pombe_(strain_972_/_ATCC_24843)_GN=pub2_PE=1_SV=1
T-1512-20.16	-1.05202	1	1	-.RTKHLFR(3)--PSKR(3).-	>sp|Q10350|YDA8_SCHPO_Uncharacterized_protein_C1F12.08_OS=Schizosaccharomyces_pombe_(strain_972_/_ATCC_24843)_GN=SPAC1F12.08_PE=4_SV=2	>sp|Q9P347|YIP11_SCHPO_Survival_of_motor_neuron_protein-interacting_protein_yip11_OS=Schizosaccharomyces_pombe_(strain_972_/_ATCC_24843)_GN=yip11_PE=1_SV=1
T-3382-33.78	-1.05334	1	1	-.KLLSYSNESNYH(1)--MPETK(1).-	>sp|C6Y4C9|SPO13_SCHPO_Sporulation-specific_protein_13_OS=Schizosaccharomyces_pombe_(strain_972_/_ATCC_24843)_GN=spo13_PE=1_SV=1	>sp|O74793|YOUB_SCHPO_Uncharacterized_protein_C26H8.11c_OS=Schizosaccharomyces_pombe_(strain_972_/_ATCC_24843)_GN=SPBC26H8.11c_PE=4_SV=1
T-2679-28.93	-1.05363	1	1	-.MTDLRRNR(1)--MDNSR(1).-	>sp|O74763|YBE8_SCHPO_Uncharacterized_WD_repeat-containing_protein_C17D11.08_OS=Schizosaccharomyces_pombe_(strain_972_/_ATCC_24843)_GN=SPBC17D11.08_PE=1_SV=1	>sp|O94535|YCA8_SCHPO_Uncharacterized_protein_C895.08c_OS=Schizosaccharomyces_pombe_(strain_972_/_ATCC_24843)_GN=SPCC895.08c_PE=4_SV=1
T-13366-97.57	-1.05527	1	1	-.LSNKVSSALK(4)--KLVDKGER(1).-	>sp|G2TRR8|YP3A_SCHPO_Uncharacterized_protein_PB21E7.10_OS=Schizosaccharomyces_pombe_(strain_972_/_ATCC_24843)_GN=SPBPB21E7.10_PE=4_SV=1	>sp|Q10491|SEC74_SCHPO_Arf_guanine_nucleotide_exchange_factor_sec74_OS=Schizosaccharomyces_pombe_(strain_972_/_ATCC_24843)_GN=sec74_PE=1_SV=2
T-1324-18.65-2	-1.05534	1	1	-.MYTCPK(1)--KKSH(2).-	>decoy_reverse_sp|O94514|NOP56_SCHPO_Decoy_of_Nucleolar_protein_56_OS=Schizosaccharomyces_pombe_(strain_972_/_ATCC_24843)_GN=nop56_PE=3_SV=1	>sp|O94514|NOP56_SCHPO_Nucleolar_protein_56_OS=Schizosaccharomyces_pombe_(strain_972_/_ATCC_24843)_GN=nop56_PE=3_SV=1	>sp|Q9Y7M8|YNTB_SCHPO_Probable_RNA_exonuclease_C9B6.11c_OS=Schizosaccharomyces_pombe_(strain_972_/_ATCC_24843)_GN=SPBC9B6.11c_PE=3_SV=1
T-9026-68.20	-1.05601	1	1	-.EKTKVQGQR(2)--FVAHKE(5).-	>sp|O74529|YJ48_SCHPO_Uncharacterized_methyltransferase_C70.08c_OS=Schizosaccharomyces_pombe_(strain_972_/_ATCC_24843)_GN=SPCC70.08c_PE=3_SV=1	>sp|Q9Y7J9|MCP5_SCHPO_Meiotic_coiled-coil_protein_5_OS=Schizosaccharomyces_pombe_(strain_972_/_ATCC_24843)_GN=mcp5_PE=1_SV=1
T-4814-42.80	-1.05911	1	1	-.KSPFESSVFENK(1)--LKKFPK(3).-	>sp|Q10286|ITR1_SCHPO_Myo-inositol_transporter_1_OS=Schizosaccharomyces_pombe_(strain_972_/_ATCC_24843)_GN=itr1_PE=3_SV=1	>sp|Q9US49|SGT1_SCHPO_Protein_sgt1_OS=Schizosaccharomyces_pombe_(strain_972_/_ATCC_24843)_GN=sgt1_PE=3_SV=1
T-7481-58.93	-1.0593	1	1	-.YVLYVDSKEVASK(8)--KSTLEEKK(1).-	>sp|O14065|YC31_SCHPO_Uncharacterized_protein_C962.01_OS=Schizosaccharomyces_pombe_(strain_972_/_ATCC_24843)_GN=SPCC962.01_PE=2_SV=3	>sp|O14279|RR14N_SCHPO_Ribosomal_RNA-processing_protein_14-N_OS=Schizosaccharomyces_pombe_(strain_972_/_ATCC_24843)_GN=rrp14n_PE=1_SV=1
T-3541-34.84	-1.05958	1	1	-.ETGMNRKR(7)--TEVISNK(1).-	>sp|O74399|ERB1_SCHPO_Ribosome_biogenesis_protein_erb1_OS=Schizosaccharomyces_pombe_(strain_972_/_ATCC_24843)_GN=erb1_PE=1_SV=2	>sp|Q9USI6|MYO2_SCHPO_Myosin_type-2_heavy_chain_1_OS=Schizosaccharomyces_pombe_(strain_972_/_ATCC_24843)_GN=myo2_PE=1_SV=1
T-10240-75.80	-1.06145	1	1	-.MDNWNSVRNVSSDRQTSK(1)--MAKPALK(1).-	>sp|O74535|CPSFX_SCHPO_Cleavage_and_polyadenylation_factor_complex_subunit_C74.02c_OS=Schizosaccharomyces_pombe_(strain_972_/_ATCC_24843)_GN=SPCC74.02c_PE=1_SV=1	>sp|O94474|SKI3_SCHPO_Superkiller_protein_3_OS=Schizosaccharomyces_pombe_(strain_972_/_ATCC_24843)_GN=ski3_PE=3_SV=1
T-4770-42.53	-1.06242	1	1	-.KFVR(1)--KKAK(2).-	>decoy_reverse_sp|O14311|SPT3_SCHPO_Decoy_of_SAGA_complex_subunit_spt3_OS=Schizosaccharomyces_pombe_(strain_972_/_ATCC_24843)_GN=spt3_PE=1_SV=2	>decoy_reverse_sp|O43086|ELG1_SCHPO_Decoy_of_Telomere_length_regulation_protein_elg1_OS=Schizosaccharomyces_pombe_(strain_972_/_ATCC_24843)_GN=elg1_PE=1_SV=1	>decoy_reverse_sp|O94356|MEU6_SCHPO_Decoy_of_Meiotic_expression_up-regulated_protein_6_OS=Schizosaccharomyces_pombe_(strain_972_/_ATCC_24843)_GN=meu6_PE=2_SV=1	>decoy_reverse_sp|O94436|TAF14_SCHPO_Decoy_of_Transcription_initiation_factor_TFIID_subunit_14_OS=Schizosaccharomyces_pombe_(strain_972_/_ATCC_24843)_GN=tfg3_PE=1_SV=1	>decoy_reverse_sp|O94567|SYNC_SCHPO_Decoy_of_Probable_asparagine--tRNA_ligase,_cytoplasmic_OS=Schizosaccharomyces_pombe_(strain_972_/_ATCC_24843)_GN=nrs1_PE=3_SV=1	>decoy_reverse_sp|P30316|DPOD_SCHPO_Decoy_of_DNA_polymerase_delta_catalytic_subunit_OS=Schizosaccharomyces_pombe_(strain_972_/_ATCC_24843)_GN=pol3_PE=1_SV=2	>decoy_reverse_sp|P87174|DPB4_SCHPO_Decoy_of_DNA_polymerase_epsilon_subunit_D_OS=Schizosaccharomyces_pombe_(strain_972_/_ATCC_24843)_GN=dpb4_PE=1_SV=1	>decoy_reverse_sp|Q10342|SDA1_SCHPO_Decoy_of_Protein_sda1_OS=Schizosaccharomyces_pombe_(strain_972_/_ATCC_24843)_GN=sda1_PE=3_SV=2	>decoy_reverse_sp|Q9HGM5|DBP8_SCHPO_Decoy_of_ATP-dependent_RNA_helicase_dbp8_OS=Schizosaccharomyces_pombe_(strain_972_/_ATCC_24843)_GN=dbp8_PE=3_SV=1	>decoy_reverse_sp|Q9P6L9|YKQ7_SCHPO_Decoy_of_Uncharacterized_protein_C688.07c_OS=Schizosaccharomyces_pombe_(strain_972_/_ATCC_24843)_GN=SPAC688.07c_PE=1_SV=1	>sp|O14311|SPT3_SCHPO_SAGA_complex_subunit_spt3_OS=Schizosaccharomyces_pombe_(strain_972_/_ATCC_24843)_GN=spt3_PE=1_SV=2	>sp|O43086|ELG1_SCHPO_Telomere_length_regulation_protein_elg1_OS=Schizosaccharomyces_pombe_(strain_972_/_ATCC_24843)_GN=elg1_PE=1_SV=1	>sp|O94356|MEU6_SCHPO_Meiotic_expression_up-regulated_protein_6_OS=Schizosaccharomyces_pombe_(strain_972_/_ATCC_24843)_GN=meu6_PE=2_SV=1	>sp|O94436|TAF14_SCHPO_Transcription_initiation_factor_TFIID_subunit_14_OS=Schizosaccharomyces_pombe_(strain_972_/_ATCC_24843)_GN=tfg3_PE=1_SV=1	>sp|O94567|SYNC_SCHPO_Probable_asparagine--tRNA_ligase,_cytoplasmic_OS=Schizosaccharomyces_pombe_(strain_972_/_ATCC_24843)_GN=nrs1_PE=3_SV=1	>sp|P22987|KIN1_SCHPO_Protein_kinase_kin1_OS=Schizosaccharomyces_pombe_(strain_972_/_ATCC_24843)_GN=kin1_PE=1_SV=3	>sp|P24339|CUT7_SCHPO_Kinesin-like_protein_cut7_OS=Schizosaccharomyces_pombe_(strain_972_/_ATCC_24843)_GN=cut7_PE=3_SV=3	>sp|P30316|DPOD_SCHPO_DNA_polymerase_delta_catalytic_subunit_OS=Schizosaccharomyces_pombe_(strain_972_/_ATCC_24843)_GN=pol3_PE=1_SV=2	>sp|P87174|DPB4_SCHPO_DNA_polymerase_epsilon_subunit_D_OS=Schizosaccharomyces_pombe_(strain_972_/_ATCC_24843)_GN=dpb4_PE=1_SV=1	>sp|Q10245|MKAR_SCHPO_Very-long-chain_3-oxoacyl-CoA_reductase_OS=Schizosaccharomyces_pombe_(strain_972_/_ATCC_24843)_GN=SPAC4G9.15_PE=3_SV=1	>sp|Q10342|SDA1_SCHPO_Protein_sda1_OS=Schizosaccharomyces_pombe_(strain_972_/_ATCC_24843)_GN=sda1_PE=3_SV=2	>sp|Q9HGM5|DBP8_SCHPO_ATP-dependent_RNA_helicase_dbp8_OS=Schizosaccharomyces_pombe_(strain_972_/_ATCC_24843)_GN=dbp8_PE=3_SV=1	>sp|Q9P6L9|YKQ7_SCHPO_Uncharacterized_protein_C688.07c_OS=Schizosaccharomyces_pombe_(strain_972_/_ATCC_24843)_GN=SPAC688.07c_PE=1_SV=1
T-11943-87.09	-1.06275	1	1	-.ELNLMDPKVPEDIFK(8)--KINNYR(1).-	>sp|O14202|MU116_SCHPO_Meiotically_up-regulated_gene_116_protein_OS=Schizosaccharomyces_pombe_(strain_972_/_ATCC_24843)_GN=mug116_PE=1_SV=1	>sp|P87048|RPN1_SCHPO_26S_proteasome_regulatory_subunit_rpn1_OS=Schizosaccharomyces_pombe_(strain_972_/_ATCC_24843)_GN=rpn1_PE=1_SV=2
T-4458-40.62	-1.06308	1	1	-.NTLYFIELDKK(10)--MNKGPR(1).-	>sp|O60165|SPN7_SCHPO_Septin_homolog_spn7_OS=Schizosaccharomyces_pombe_(strain_972_/_ATCC_24843)_GN=spn7_PE=1_SV=2	>sp|Q9P778|DPP5_SCHPO_Dipeptidyl-peptidase_5_OS=Schizosaccharomyces_pombe_(strain_972_/_ATCC_24843)_GN=SPBC1711.12_PE=3_SV=1
T-5139-44.71	-1.06313	1	1	-.KSINSSDVESR(1)--ELVK(1).-	>sp|Q8TFG6|PPK18_SCHPO_Serine/threonine-protein_kinase_ppk18_OS=Schizosaccharomyces_pombe_(strain_972_/_ATCC_24843)_GN=ppk18_PE=3_SV=2	>tr|Q8X1T1|Q8X1T1_SCHPM_Sty1-interacting_protein_(Fragment)_OS=Schizosaccharomyces_pombe_GN=sin1+_PE=4_SV=1
T-3185-32.54	-1.06316	1	1	-.RLQANEKR(7)--MFAKVAFK(1).-	>sp|Q9P7J7|ADA2_SCHPO_Transcriptional_adapter_2_OS=Schizosaccharomyces_pombe_(strain_972_/_ATCC_24843)_GN=ada2_PE=1_SV=1	>sp|Q9Y7R8|MDHM_SCHPO_Malate_dehydrogenase,_mitochondrial_OS=Schizosaccharomyces_pombe_(strain_972_/_ATCC_24843)_GN=MDH1_PE=3_SV=1
T-9687-72.39	-1.06342	1	1	-.VALGELKK(7)--APLWKR(5).-	>sp|O43089|CBP6_SCHPO_Cytochrome_B_pre-mRNA-processing_protein_6_OS=Schizosaccharomyces_pombe_(strain_972_/_ATCC_24843)_GN=cbp6_PE=3_SV=1	>sp|Q9Y7R8|MDHM_SCHPO_Malate_dehydrogenase,_mitochondrial_OS=Schizosaccharomyces_pombe_(strain_972_/_ATCC_24843)_GN=MDH1_PE=3_SV=1
T-8929-67.61	-1.06431	1	1	-.SENKDKNNILK(1)--MVIFSSYFSK(1).-	>sp|O94339|MUG96_SCHPO_Meiotically_up-regulated_gene_96_protein_OS=Schizosaccharomyces_pombe_(strain_972_/_ATCC_24843)_GN=mug96_PE=1_SV=1	>sp|Q9USR2|UBP10_SCHPO_Probable_mRNA-splicing_protein_ubp10_OS=Schizosaccharomyces_pombe_(strain_972_/_ATCC_24843)_GN=ubp10_PE=3_SV=1
T-2697-29.06	-1.06537	1	1	-.AEKAQNPMKELR(1)--NKKCR(2).-	>decoy_reverse_sp|O60136|YNS5_SCHPO_Decoy_of_Uncharacterized_WD_repeat-containing_protein_C18H10.05_OS=Schizosaccharomyces_pombe_(strain_972_/_ATCC_24843)_GN=SPBC18H10.05_PE=3_SV=1	>sp|O60136|YNS5_SCHPO_Uncharacterized_WD_repeat-containing_protein_C18H10.05_OS=Schizosaccharomyces_pombe_(strain_972_/_ATCC_24843)_GN=SPBC18H10.05_PE=3_SV=1	>sp|Q10157|RL11_SCHPO_60S_ribosomal_protein_L11_OS=Schizosaccharomyces_pombe_(strain_972_/_ATCC_24843)_GN=rpl11a_PE=1_SV=1
T-1773-22.28	-1.06543	1	1	-.SKIDYETADK(2)--TMKDCLTK(3).-	>sp|G2TRU5|COXM2_SCHPO_COX_assembly_mitochondrial_protein_2_OS=Schizosaccharomyces_pombe_(strain_972_/_ATCC_24843)_GN=cmc2_PE=1_SV=1	>sp|Q9P3A8|CAND1_SCHPO_Cullin-associated_NEDD8-dissociated_protein_1_OS=Schizosaccharomyces_pombe_(strain_972_/_ATCC_24843)_GN=knd1_PE=3_SV=1
T-9855-73.41	-1.06546	1	1	-.QTVMMDDIQSTDSIAEK(1)--KEGHFDR(1).-	>sp|Q10321|SHG1_SCHPO_Set1_complex_component_shg1_OS=Schizosaccharomyces_pombe_(strain_972_/_ATCC_24843)_GN=shg1_PE=3_SV=3	>sp|Q9HDY1|ASE1_SCHPO_Anaphase_spindle_elongation_protein_1_OS=Schizosaccharomyces_pombe_(strain_972_/_ATCC_24843)_GN=ase1_PE=1_SV=1
T-3941-37.42	-1.0656	1	1	-.KSRQTPSEFTK(1)--VPKNR(3).-	>sp|O13758|YF28_SCHPO_Uncharacterized_protein_C17A2.08c_OS=Schizosaccharomyces_pombe_(strain_972_/_ATCC_24843)_GN=SPAC17A2.08c_PE=4_SV=2	>sp|Q10098|YAP1_SCHPO_Uncharacterized_protein_C15F9.01c_OS=Schizosaccharomyces_pombe_(strain_972_/_ATCC_24843)_GN=SPAC15F9.01c_PE=4_SV=1
T-3233-32.87	-1.06715	1	1	-.HLKKNQAIK(4)--IHSKKK(4).-	>sp|O74853|FAP1H_SCHPO_FKBP12-associated_protein_1_homolog_OS=Schizosaccharomyces_pombe_(strain_972_/_ATCC_24843)_GN=fap1_PE=1_SV=1	>sp|Q10445|RHP41_SCHPO_DNA_repair_protein_rhp41_OS=Schizosaccharomyces_pombe_(strain_972_/_ATCC_24843)_GN=rhp41_PE=3_SV=1
T-10381-76.72	-1.06744	1	1	-.SIPEESEINK(1)--KEEKAR(1).-	>decoy_reverse_sp|Q9USH9|YJQ1_SCHPO_Decoy_of_Uncharacterized_ABC_transporter_ATP-binding_protein_C825.01_OS=Schizosaccharomyces_pombe_(strain_972_/_ATCC_24843)_GN=SPCC825.01_PE=1_SV=1	>decoy_reverse_sp|Q9Y7U0|YCJE_SCHPO_Decoy_of_Uncharacterized_protein_C63.14_OS=Schizosaccharomyces_pombe_(strain_972_/_ATCC_24843)_GN=SPCC63.14_PE=1_SV=1	>sp|O14115|PLPL_SCHPO_Patatin-like_phospholipase_domain-containing_protein_SPAC1786.01c_OS=Schizosaccharomyces_pombe_(strain_972_/_ATCC_24843)_GN=SPAC1786.01c_PE=3_SV=2	>sp|Q9USH9|YJQ1_SCHPO_Uncharacterized_ABC_transporter_ATP-binding_protein_C825.01_OS=Schizosaccharomyces_pombe_(strain_972_/_ATCC_24843)_GN=SPCC825.01_PE=1_SV=1	>sp|Q9Y7U0|YCJE_SCHPO_Uncharacterized_protein_C63.14_OS=Schizosaccharomyces_pombe_(strain_972_/_ATCC_24843)_GN=SPCC63.14_PE=1_SV=1
T-520-10.66	-1.06746	1	1	-.NHHANSNNEKHENSDKK(16)--KSSNVH(1).-	>sp|P78759|2AD2_SCHPO_Serine/threonine-protein_phosphatase_2A_56_kDa_regulatory_subunit_delta_2_isoform_OS=Schizosaccharomyces_pombe_(strain_972_/_ATCC_24843)_GN=par2_PE=1_SV=2	>sp|Q9HDW7|ATC2_SCHPO_Calcium-transporting_ATPase_2_OS=Schizosaccharomyces_pombe_(strain_972_/_ATCC_24843)_GN=pmc1_PE=3_SV=1
T-10444-77.11	-1.0685	1	1	-.KSTEPLTKR(1)--GILSVIR(1).-	>sp|Q9P6R3|YOH7_SCHPO_Uncharacterized_protein_C13E7.07_OS=Schizosaccharomyces_pombe_(strain_972_/_ATCC_24843)_GN=SPBC13E7.07_PE=4_SV=1	>sp|Q9US08|SPO3_SCHPO_Sporulation-specific_protein_3_OS=Schizosaccharomyces_pombe_(strain_972_/_ATCC_24843)_GN=spo3_PE=4_SV=1
T-2858-30.21	-1.06937	1	1	-.AKSNSLFSMK(2)--LRGKTYDYK(4).-	>sp|O94529|POB3_SCHPO_FACT_complex_subunit_pob3_OS=Schizosaccharomyces_pombe_(strain_972_/_ATCC_24843)_GN=pob3_PE=3_SV=1	>sp|O94535|YCA8_SCHPO_Uncharacterized_protein_C895.08c_OS=Schizosaccharomyces_pombe_(strain_972_/_ATCC_24843)_GN=SPCC895.08c_PE=4_SV=1
T-3614-35.33	-1.07051	1	1	-.KTKWVSYEDMDFINGR(1)--MIVSNR(1).-	>sp|O59831|YCUB_SCHPO_Uncharacterized_amino-acid_permease_C965.11c_OS=Schizosaccharomyces_pombe_(strain_972_/_ATCC_24843)_GN=SPCC965.11c_PE=3_SV=1	>sp|Q10219|YAYC_SCHPO_Uncharacterized_protein_C4H3.12c_OS=Schizosaccharomyces_pombe_(strain_972_/_ATCC_24843)_GN=SPAC4H3.12c_PE=4_SV=1
T-13481-98.47	-1.07058	1	1	-.MSFFAPRNK(1)--LGFCRYKR(7).-	>sp|O74311|NAA30_SCHPO_N-alpha-acetyltransferase_30_OS=Schizosaccharomyces_pombe_(strain_972_/_ATCC_24843)_GN=naa30_PE=3_SV=1	>sp|Q09843|RFC2_SCHPO_Replication_factor_C_subunit_2_OS=Schizosaccharomyces_pombe_(strain_972_/_ATCC_24843)_GN=rfc2_PE=1_SV=1
T-5611-47.56	-1.07172	1	1	-.KQLAYYDR(1)--KFDKDGR(1).-	>sp|O74467|SET5_SCHPO_SET_domain-containing_protein_5_OS=Schizosaccharomyces_pombe_(strain_972_/_ATCC_24843)_GN=set5_PE=1_SV=1	>sp|O94356|MEU6_SCHPO_Meiotic_expression_up-regulated_protein_6_OS=Schizosaccharomyces_pombe_(strain_972_/_ATCC_24843)_GN=meu6_PE=2_SV=1
T-5427-46.47	-1.07317	1	1	-.SKNWKYLR(2)--SSKLFCLR(1).-	>sp|O94373|ATPF_SCHPO_ATP_synthase_subunit_4,_mitochondrial_OS=Schizosaccharomyces_pombe_(strain_972_/_ATCC_24843)_GN=atp4_PE=3_SV=1	>sp|O94421|SNF22_SCHPO_SWI/SNF_chromatin-remodeling_complex_subunit_snf22_OS=Schizosaccharomyces_pombe_(strain_972_/_ATCC_24843)_GN=snf22_PE=1_SV=2
T-6547-53.28	-1.07449	1	1	-.EKLTVNVPVKPK(10)--VTKYIK(3).-	>sp|Q10362|SET3_SCHPO_SET_domain-containing_protein_3_OS=Schizosaccharomyces_pombe_(strain_972_/_ATCC_24843)_GN=set3_PE=1_SV=1	>sp|Q9HGM8|KU80_SCHPO_ATP-dependent_DNA_helicase_II_subunit_2_OS=Schizosaccharomyces_pombe_(strain_972_/_ATCC_24843)_GN=pku80_PE=1_SV=1
T-7757-60.53	-1.07476	1	1	-.NSDYKETLIFK(5)--SFLFK(1).-	>sp|O74762|RPN2_SCHPO_26S_proteasome_regulatory_subunit_rpn2_OS=Schizosaccharomyces_pombe_(strain_972_/_ATCC_24843)_GN=rpn2_PE=1_SV=1	>sp|P87061|TEA1_SCHPO_Tip_elongation_aberrant_protein_1_OS=Schizosaccharomyces_pombe_(strain_972_/_ATCC_24843)_GN=tea1_PE=1_SV=1
T-10707-78.88	-1.07549	1	1	-.VKADVQDKR(2)--KEQDENVR(1).-	>sp|O14206|YDD3_SCHPO_Brix_domain-containing_protein_C1B9.03c_OS=Schizosaccharomyces_pombe_(strain_972_/_ATCC_24843)_GN=SPAC1B9.03c_PE=1_SV=2	>sp|Q10253|MUG64_SCHPO_Meiotically_up-regulated_gene_64_protein_OS=Schizosaccharomyces_pombe_(strain_972_/_ATCC_24843)_GN=mug64_PE=1_SV=3
T-6663-53.96	-1.07624	1	1	-.YTTNSAGIVLLKK(12)--MFIVHRR(1).-	>sp|O36014|DNPEP_SCHPO_Aspartyl_aminopeptidase_1_OS=Schizosaccharomyces_pombe_(strain_972_/_ATCC_24843)_GN=aap1_PE=1_SV=1	>sp|Q9P797|NU131_SCHPO_Nucleoporin_nup131_OS=Schizosaccharomyces_pombe_(strain_972_/_ATCC_24843)_GN=nup131_PE=1_SV=3
T-8082-62.41	-1.07696	1	1	-.YHPDKNPNGEKK(11)--MIVLHHLK(1).-	>sp|Q09912|PSI1_SCHPO_Protein_psi1_OS=Schizosaccharomyces_pombe_(strain_972_/_ATCC_24843)_GN=psi1_PE=2_SV=2	>sp|Q9P6M1|GST3_SCHPO_Glutathione_S-transferase_3_OS=Schizosaccharomyces_pombe_(strain_972_/_ATCC_24843)_GN=gst3_PE=1_SV=3
T-4564-41.26	-1.07878	1	1	-.KEEAKLVR(5)--KRSSSSR(1).-	>decoy_reverse_sp|O74535|CPSFX_SCHPO_Decoy_of_Cleavage_and_polyadenylation_factor_complex_subunit_C74.02c_OS=Schizosaccharomyces_pombe_(strain_972_/_ATCC_24843)_GN=SPCC74.02c_PE=1_SV=1	>sp|O74535|CPSFX_SCHPO_Cleavage_and_polyadenylation_factor_complex_subunit_C74.02c_OS=Schizosaccharomyces_pombe_(strain_972_/_ATCC_24843)_GN=SPCC74.02c_PE=1_SV=1	>sp|Q9P6J0|YHDC_SCHPO_Uncharacterized_transporter_C1683.12_OS=Schizosaccharomyces_pombe_(strain_972_/_ATCC_24843)_GN=SPBC1683.12_PE=3_SV=1
T-2707-29.14	-1.07965	1	1	-.VVNPSEKVISK(7)--MEKEDK(3).-	>sp|Q92349|MUG79_SCHPO_Meiotically_up-regulated_gene_79_protein_OS=Schizosaccharomyces_pombe_(strain_972_/_ATCC_24843)_GN=mug79_PE=1_SV=1	>sp|Q9P6R9|CWC22_SCHPO_Pre-mRNA-splicing_factor_cwf22_OS=Schizosaccharomyces_pombe_(strain_972_/_ATCC_24843)_GN=cwf22_PE=1_SV=3
T-3661-35.63	-1.08032	1	1	-.MGQGESIPSR(1)--MIRTIQR(1).-	>sp|O94618|TIM21_SCHPO_Mitochondrial_import_inner_membrane_translocase_subunit_tim21_OS=Schizosaccharomyces_pombe_(strain_972_/_ATCC_24843)_GN=tim21_PE=3_SV=1	>sp|Q9P7E1|YOF7_SCHPO_Uncharacterized_RING_finger_protein_P4H10.07_OS=Schizosaccharomyces_pombe_(strain_972_/_ATCC_24843)_GN=SPBP4H10.07_PE=1_SV=1
T-2487-27.56	-1.08068	1	1	-.GVKNK(3)--MSVR(1).-	>sp|Q09731|BU107_SCHPO_UBP9-binding_protein_bun107_OS=Schizosaccharomyces_pombe_(strain_972_/_ATCC_24843)_GN=bun107_PE=1_SV=1	>sp|Q9P6S0|YJP1_SCHPO_Putative_cell_agglutination_protein_1742.01_OS=Schizosaccharomyces_pombe_(strain_972_/_ATCC_24843)_GN=SPCC1742.01_PE=3_SV=3	>sp|Q9UST1|PAN3_SCHPO_PAB-dependent_poly(A)-specific_ribonuclease_subunit_pan3_OS=Schizosaccharomyces_pombe_(strain_972_/_ATCC_24843)_GN=ppk26_PE=3_SV=1	>sp|Q9UUA2|PIF1_SCHPO_ATP-dependent_DNA_helicase_pfh1_OS=Schizosaccharomyces_pombe_(strain_972_/_ATCC_24843)_GN=pfh1_PE=1_SV=1
T-8592-65.58	-1.08186	1	1	-.FLKQIIHAYTHKQDNR(12)--SWKVR(3).-	>sp|Q09857|USO1_SCHPO_Intracellular_protein_transport_protein_uso1_OS=Schizosaccharomyces_pombe_(strain_972_/_ATCC_24843)_GN=uso1_PE=3_SV=3	>sp|Q09933|DIS1_SCHPO_Phosphoprotein_p93_OS=Schizosaccharomyces_pombe_(strain_972_/_ATCC_24843)_GN=dis1_PE=1_SV=1
T-1627-21.09	-1.08213	1	1	-.KFSRAFIK(1)--EEEKK(4).-	>decoy_reverse_sp|O60183|SAT1_SCHPO_Decoy_of_Protein_sat1_OS=Schizosaccharomyces_pombe_(strain_972_/_ATCC_24843)_GN=sat1_PE=4_SV=1	>decoy_reverse_sp|Q09844|YAE3_SCHPO_Decoy_of_TBC_domain-containing_protein_C23D3.03c_OS=Schizosaccharomyces_pombe_(strain_972_/_ATCC_24843)_GN=SPAC23D3.03c_PE=3_SV=1	>decoy_reverse_sp|Q10176|OST1_SCHPO_Decoy_of_Dolichyl-diphosphooligosaccharide--protein_glycosyltransferase_subunit_1_OS=Schizosaccharomyces_pombe_(strain_972_/_ATCC_24843)_GN=ost1_PE=3_SV=1	>sp|O60183|SAT1_SCHPO_Protein_sat1_OS=Schizosaccharomyces_pombe_(strain_972_/_ATCC_24843)_GN=sat1_PE=4_SV=1	>sp|Q09844|YAE3_SCHPO_TBC_domain-containing_protein_C23D3.03c_OS=Schizosaccharomyces_pombe_(strain_972_/_ATCC_24843)_GN=SPAC23D3.03c_PE=3_SV=1	>sp|Q10176|OST1_SCHPO_Dolichyl-diphosphooligosaccharide--protein_glycosyltransferase_subunit_1_OS=Schizosaccharomyces_pombe_(strain_972_/_ATCC_24843)_GN=ost1_PE=3_SV=1	>sp|Q9P7Q0|YLY5_SCHPO_GDT1-like_protein_C186.05c_OS=Schizosaccharomyces_pombe_(strain_972_/_ATCC_24843)_GN=SPAC186.05c_PE=3_SV=1
T-11798-86.11	-1.0822	1	1	-.EVEKDDVLSITSKK(13)--DIQLLKMR(6).-	>sp|O42877|FCF2_SCHPO_rRNA-processing_protein_fcf2_OS=Schizosaccharomyces_pombe_(strain_972_/_ATCC_24843)_GN=fcf2_PE=3_SV=1	>sp|Q10279|FUR4_SCHPO_Uracil_permease_OS=Schizosaccharomyces_pombe_(strain_972_/_ATCC_24843)_GN=fur4_PE=1_SV=2
T-5901-49.42	-1.0831	1	1	-.DKIRTGFHNHR(2)--EDAKVQK(4).-	>sp|G2TRP8|MZM1_SCHPO_Mitochondrial_zinc_maintenance_protein_1,_mitochondrial_OS=Schizosaccharomyces_pombe_(strain_972_/_ATCC_24843)_GN=new18_PE=2_SV=1	>sp|O14276|FYV7_SCHPO_rRNA-processing_protein_fyv7_OS=Schizosaccharomyces_pombe_(strain_972_/_ATCC_24843)_GN=fyv7_PE=3_SV=1
T-7716-60.30	-1.08335	1	1	-.NEPPKHYGPNSADR(5)--KIADR(1).-	>sp|O74766|PUT2_SCHPO_Probable_delta-1-pyrroline-5-carboxylate_dehydrogenase_OS=Schizosaccharomyces_pombe_(strain_972_/_ATCC_24843)_GN=SPBC24C6.04_PE=1_SV=1	>sp|Q09173|PP2C3_SCHPO_Protein_phosphatase_2C_homolog_3_OS=Schizosaccharomyces_pombe_(strain_972_/_ATCC_24843)_GN=ptc3_PE=3_SV=1
T-1077-16.46	-1.08359	1	1	-.MISLLSIK(1)--KGLEMK(1).-	>sp|G2TRM4|YFQC_SCHPO_Uncharacterized_protein_C8E11.12_OS=Schizosaccharomyces_pombe_(strain_972_/_ATCC_24843)_GN=SPAC8E11.12_PE=4_SV=1	>sp|Q9P7Q6|MUG51_SCHPO_Meiotically_up-regulated_gene_51_protein_OS=Schizosaccharomyces_pombe_(strain_972_/_ATCC_24843)_GN=mug51_PE=1_SV=1
T-4452-40.59	-1.08524	1	1	-.IQSNPGKR(7)--KEEHER(1).-	>sp|O13674|MUG24_SCHPO_Meiotically_up-regulated_gene_24_protein_OS=Schizosaccharomyces_pombe_(strain_972_/_ATCC_24843)_GN=mug24_PE=1_SV=1	>sp|O94338|YHM5_SCHPO_AN1-type_zinc_finger_protein_C1271.05c_OS=Schizosaccharomyces_pombe_(strain_972_/_ATCC_24843)_GN=SPBC1271.05c_PE=4_SV=1
T-2225-25.64	-1.08548	1	1	-.MYKYCFR(1)--TKEEEER(2).-	>decoy_reverse_sp|Q9USM4|LUC7_SCHPO_Decoy_of_U1_snRNP-associated_protein_usp106_OS=Schizosaccharomyces_pombe_(strain_972_/_ATCC_24843)_GN=usp106_PE=1_SV=1	>sp|O74523|ATIF_SCHPO_Putative_ATPase_inhibitor,_mitochondrial_OS=Schizosaccharomyces_pombe_(strain_972_/_ATCC_24843)_GN=inh1_PE=3_SV=1	>sp|Q9USM4|LUC7_SCHPO_U1_snRNP-associated_protein_usp106_OS=Schizosaccharomyces_pombe_(strain_972_/_ATCC_24843)_GN=usp106_PE=1_SV=1
T-5275-45.56	-1.08575	1	1	-.MPDLYKR(6)--NNYKK(4).-	>sp|O59829|YCU9_SCHPO_Probable_nitrilase_C965.09_OS=Schizosaccharomyces_pombe_(strain_972_/_ATCC_24843)_GN=SPCC965.09_PE=3_SV=1	>sp|Q9UTN3|CID14_SCHPO_Poly(A)_RNA_polymerase_cid14_OS=Schizosaccharomyces_pombe_(strain_972_/_ATCC_24843)_GN=cid14_PE=1_SV=2
T-5776-48.66	-1.08619	1	1	-.LKHDGHR(2)--KNNFYR(1).-	>sp|Q9US25|HRP1_SCHPO_Chromodomain_helicase_hrp1_OS=Schizosaccharomyces_pombe_(strain_972_/_ATCC_24843)_GN=hrp1_PE=1_SV=1	>sp|Q9UTR5|RGF2_SCHPO_Rho1_guanine_nucleotide_exchange_factor_2_OS=Schizosaccharomyces_pombe_(strain_972_/_ATCC_24843)_GN=rgf2_PE=1_SV=1
T-6003-50.07	-1.08694	1	1	-.RAPKEYVEALER(4)--KVSQR(1).-	>sp|O74991|POF3_SCHPO_F-box/TPR_repeat_protein_pof3_OS=Schizosaccharomyces_pombe_(strain_972_/_ATCC_24843)_GN=pof3_PE=1_SV=1	>sp|Q9P6I9|YHDD_SCHPO_Uncharacterized_transcriptional_regulatory_protein_C1683.13c_OS=Schizosaccharomyces_pombe_(strain_972_/_ATCC_24843)_GN=SPBC1683.13c_PE=1_SV=1
T-7222-57.36	-1.08787	1	1	-.NAYSMRMYK(1)--DLLDNIKR(7).-	>decoy_reverse_sp|P0CT34|TF21_SCHPO_Decoy_of_Transposon_Tf2-1_polyprotein_OS=Schizosaccharomyces_pombe_(strain_972_/_ATCC_24843)_GN=Tf2-1_PE=3_SV=1	>decoy_reverse_sp|P0CT35|TF22_SCHPO_Decoy_of_Transposon_Tf2-2_polyprotein_OS=Schizosaccharomyces_pombe_(strain_972_/_ATCC_24843)_GN=Tf2-2_PE=3_SV=1	>decoy_reverse_sp|P0CT36|TF23_SCHPO_Decoy_of_Transposon_Tf2-3_polyprotein_OS=Schizosaccharomyces_pombe_(strain_972_/_ATCC_24843)_GN=Tf2-3_PE=1_SV=1	>decoy_reverse_sp|P0CT37|TF24_SCHPO_Decoy_of_Transposon_Tf2-4_polyprotein_OS=Schizosaccharomyces_pombe_(strain_972_/_ATCC_24843)_GN=Tf2-4_PE=3_SV=1	>decoy_reverse_sp|P0CT38|TF25_SCHPO_Decoy_of_Transposon_Tf2-5_polyprotein_OS=Schizosaccharomyces_pombe_(strain_972_/_ATCC_24843)_GN=Tf2-5_PE=3_SV=1	>decoy_reverse_sp|P0CT39|TF26_SCHPO_Decoy_of_Transposon_Tf2-6_polyprotein_OS=Schizosaccharomyces_pombe_(strain_972_/_ATCC_24843)_GN=Tf2-6_PE=3_SV=1	>decoy_reverse_sp|P0CT40|TF29_SCHPO_Decoy_of_Transposon_Tf2-9_polyprotein_OS=Schizosaccharomyces_pombe_(strain_972_/_ATCC_24843)_GN=Tf2-9_PE=3_SV=1	>decoy_reverse_sp|P0CT41|TF212_SCHPO_Decoy_of_Transposon_Tf2-12_polyprotein_OS=Schizosaccharomyces_pombe_(strain_972_/_ATCC_24843)_GN=Tf2-12_PE=3_SV=1	>decoy_reverse_sp|P0CT42|TF27_SCHPO_Decoy_of_Transposon_Tf2-7_polyprotein_OS=Schizosaccharomyces_pombe_(strain_972_/_ATCC_24843)_GN=Tf2-7_PE=3_SV=1	>decoy_reverse_sp|P0CT43|TF28_SCHPO_Decoy_of_Transposon_Tf2-8_polyprotein_OS=Schizosaccharomyces_pombe_(strain_972_/_ATCC_24843)_GN=Tf2-8_PE=3_SV=1	>decoy_reverse_sp|Q9UR07|TF211_SCHPO_Decoy_of_Transposon_Tf2-11_polyprotein_OS=Schizosaccharomyces_pombe_(strain_972_/_ATCC_24843)_GN=Tf2-11_PE=3_SV=1	>decoy_tr|Q9UTF1|Q9UTF1_SCHPM_Decoy_of_Tf2_type_transposon_(Fragment)_OS=Schizosaccharomyces_pombe_GN=SPAC1F2.03_PE=4_SV=1	>sp|O14283|PRR1_SCHPO_Transcription_factor_prr1_OS=Schizosaccharomyces_pombe_(strain_972_/_ATCC_24843)_GN=prr1_PE=1_SV=2
T-5462-46.66	-1.08993	1	1	-.IIPKQFLKTIK(4)--LIDQAKDTR(6).-	>sp|O14289|LEUC_SCHPO_3-isopropylmalate_dehydratase_OS=Schizosaccharomyces_pombe_(strain_972_/_ATCC_24843)_GN=leu2_PE=1_SV=1	>sp|Q9UTN6|SNF21_SCHPO_Chromatin_structure-remodeling_complex_subunit_snf21_OS=Schizosaccharomyces_pombe_(strain_972_/_ATCC_24843)_GN=snf21_PE=1_SV=1
T-13271-96.83	-1.09049	1	1	-.MYYIGHPSYYRK(1)--SSQYKK(5).-	>sp|O74562|SEC8_SCHPO_Exocyst_complex_component_sec8_OS=Schizosaccharomyces_pombe_(strain_972_/_ATCC_24843)_GN=sec8_PE=1_SV=2	>sp|Q09712|GPI18_SCHPO_GPI_mannosyltransferase_2_OS=Schizosaccharomyces_pombe_(strain_972_/_ATCC_24843)_GN=gpi18_PE=3_SV=2
T-6108-50.70	-1.09184	1	1	-.MYNVRGDLNRK(1)--CKMQR(2).-	>sp|O13290|DYHC_SCHPO_Dynein_heavy_chain,_cytoplasmic_OS=Schizosaccharomyces_pombe_(strain_972_/_ATCC_24843)_GN=dhc1_PE=1_SV=1	>sp|O13789|YEOB_SCHPO_Uncharacterized_beta-glucan_synthesis-associated_protein_C17G6.11c_OS=Schizosaccharomyces_pombe_(strain_972_/_ATCC_24843)_GN=SPAC17G6.11c_PE=3_SV=1
T-13323-97.25	-1.09244	1	1	-.DLNVVDHVLKHDR(10)--KLAEDAKK(7).-	>sp|O74352|HOB1_SCHPO_Protein_hob1_OS=Schizosaccharomyces_pombe_(strain_972_/_ATCC_24843)_GN=hob1_PE=1_SV=1	>sp|Q09174|GMA12_SCHPO_Alpha-1,2-galactosyltransferase_OS=Schizosaccharomyces_pombe_(strain_972_/_ATCC_24843)_GN=gma12_PE=1_SV=1
T-2863-30.25	-1.09367	1	1	-.EMKIQYAHSK(3)--YYLGLTKR(7).-	>sp|O42885|YBN1_SCHPO_Putative_inorganic_phosphate_transporter_C8E4.01c_OS=Schizosaccharomyces_pombe_(strain_972_/_ATCC_24843)_GN=SPBC8E4.01c_PE=1_SV=2	>sp|Q7LL14|RU2B_SCHPO_Probable_U2_small_nuclear_ribonucleoprotein_B''_OS=Schizosaccharomyces_pombe_(strain_972_/_ATCC_24843)_GN=msl1_PE=1_SV=1
T-2305-26.21	-1.09393	1	1	-.MEPKQR(1)--QPKR(3).-	>sp|O42998|SIP1_SCHPO_Pof6_interactor_protein_1_OS=Schizosaccharomyces_pombe_(strain_972_/_ATCC_24843)_GN=sip1_PE=1_SV=1	>sp|O59773|EAF_SCHPO_Chromatin_modification-related_protein_vid21_OS=Schizosaccharomyces_pombe_(strain_972_/_ATCC_24843)_GN=vid21_PE=1_SV=2	>sp|O59792|CIF1_SCHPO_Calnexin-independence_factor_1_OS=Schizosaccharomyces_pombe_(strain_972_/_ATCC_24843)_GN=cif1_PE=4_SV=1	>sp|Q9Y7Z5|TTS1_SCHPO_Tetra-spanning_protein_1_OS=Schizosaccharomyces_pombe_(strain_972_/_ATCC_24843)_GN=tts1_PE=1_SV=1
T-5814-48.87	-1.094	1	1	-.DLLYEKR(6)--QLKLLR(3).-	>decoy_reverse_sp|P87117|BECN1_SCHPO_Decoy_of_Vacuolar_protein_sorting-associated_protein_atg6_OS=Schizosaccharomyces_pombe_(strain_972_/_ATCC_24843)_GN=atg6_PE=3_SV=4	>sp|O74805|MYO51_SCHPO_Myosin-51_OS=Schizosaccharomyces_pombe_(strain_972_/_ATCC_24843)_GN=myo51_PE=3_SV=1	>sp|O94248|MDN1_SCHPO_Midasin_OS=Schizosaccharomyces_pombe_(strain_972_/_ATCC_24843)_GN=mdn1_PE=1_SV=1
T-10502-77.47	-1.09516	1	1	-.KAPAEWEILGEVAFR(1)--NASLVQKSL(7).-	>sp|P87317|YB2G_SCHPO_Uncharacterized_protein_C31F10.16_OS=Schizosaccharomyces_pombe_(strain_972_/_ATCC_24843)_GN=SPBC31F10.16_PE=4_SV=2	>sp|Q9UT81|UBX3_SCHPO_UBX_domain-containing_protein_3_OS=Schizosaccharomyces_pombe_(strain_972_/_ATCC_24843)_GN=ubx3_PE=1_SV=1
T-4478-40.74	-1.09664	1	1	-.IASLKLHNPR(5)--MMVAR(1).-	>sp|Q09842|PDP3_SCHPO_PWWP_domain-containing_protein_3_OS=Schizosaccharomyces_pombe_(strain_972_/_ATCC_24843)_GN=pdp3_PE=1_SV=1	>sp|Q76PD3|DBP6_SCHPO_ATP-dependent_RNA_helicase_dbp6_OS=Schizosaccharomyces_pombe_(strain_972_/_ATCC_24843)_GN=dbp6_PE=2_SV=1
T-827-14.17	-1.09789	1	1	-.MMNKR(1)--MTKR(1).-	>decoy_reverse_sp|O13798|CID16_SCHPO_Decoy_of_Caffeine-induced_protein_16_OS=Schizosaccharomyces_pombe_(strain_972_/_ATCC_24843)_GN=cid16_PE=4_SV=1	>sp|O14210|IES2_SCHPO_INO80_complex_subunit_2_OS=Schizosaccharomyces_pombe_(strain_972_/_ATCC_24843)_GN=ies2_PE=1_SV=1	>sp|O74534|SLY1_SCHPO_Protein_sly1_OS=Schizosaccharomyces_pombe_(strain_972_/_ATCC_24843)_GN=sly1_PE=3_SV=1	>sp|O94328|MU118_SCHPO_Meiotically_up-regulated_gene_118_protein_OS=Schizosaccharomyces_pombe_(strain_972_/_ATCC_24843)_GN=mug118_PE=1_SV=2	>sp|O94686|RL43B_SCHPO_60S_ribosomal_protein_L43-B_OS=Schizosaccharomyces_pombe_(strain_972_/_ATCC_24843)_GN=rpl43b_PE=3_SV=1	>sp|P33277|GAP1_SCHPO_GTPase-activating_protein_OS=Schizosaccharomyces_pombe_(strain_972_/_ATCC_24843)_GN=gap1_PE=3_SV=1	>sp|Q9HGL8|RL43A_SCHPO_60S_ribosomal_protein_L43-A_OS=Schizosaccharomyces_pombe_(strain_972_/_ATCC_24843)_GN=rpl43a_PE=3_SV=1	>sp|Q9P6J1|ACEB_SCHPO_Mitochondrial_2-methylisocitrate_lyase_OS=Schizosaccharomyces_pombe_(strain_972_/_ATCC_24843)_GN=icl2_PE=3_SV=1
T-4868-43.13	-1.09821	1	1	-.QKELLNEMKR(2)--NLGKESLSK(4).-	>sp|P0CT34|TF21_SCHPO_Transposon_Tf2-1_polyprotein_OS=Schizosaccharomyces_pombe_(strain_972_/_ATCC_24843)_GN=Tf2-1_PE=3_SV=1	>sp|P0CT35|TF22_SCHPO_Transposon_Tf2-2_polyprotein_OS=Schizosaccharomyces_pombe_(strain_972_/_ATCC_24843)_GN=Tf2-2_PE=3_SV=1	>sp|P0CT36|TF23_SCHPO_Transposon_Tf2-3_polyprotein_OS=Schizosaccharomyces_pombe_(strain_972_/_ATCC_24843)_GN=Tf2-3_PE=1_SV=1	>sp|P0CT37|TF24_SCHPO_Transposon_Tf2-4_polyprotein_OS=Schizosaccharomyces_pombe_(strain_972_/_ATCC_24843)_GN=Tf2-4_PE=3_SV=1	>sp|P0CT38|TF25_SCHPO_Transposon_Tf2-5_polyprotein_OS=Schizosaccharomyces_pombe_(strain_972_/_ATCC_24843)_GN=Tf2-5_PE=3_SV=1	>sp|P0CT39|TF26_SCHPO_Transposon_Tf2-6_polyprotein_OS=Schizosaccharomyces_pombe_(strain_972_/_ATCC_24843)_GN=Tf2-6_PE=3_SV=1	>sp|P0CT40|TF29_SCHPO_Transposon_Tf2-9_polyprotein_OS=Schizosaccharomyces_pombe_(strain_972_/_ATCC_24843)_GN=Tf2-9_PE=3_SV=1	>sp|P0CT41|TF212_SCHPO_Transposon_Tf2-12_polyprotein_OS=Schizosaccharomyces_pombe_(strain_972_/_ATCC_24843)_GN=Tf2-12_PE=3_SV=1	>sp|P0CT42|TF27_SCHPO_Transposon_Tf2-7_polyprotein_OS=Schizosaccharomyces_pombe_(strain_972_/_ATCC_24843)_GN=Tf2-7_PE=3_SV=1	>sp|P0CT43|TF28_SCHPO_Transposon_Tf2-8_polyprotein_OS=Schizosaccharomyces_pombe_(strain_972_/_ATCC_24843)_GN=Tf2-8_PE=3_SV=1	>sp|Q09836|ATP10_SCHPO_Probable_mitochondrial_ATPase_complex_subunit_atp10_OS=Schizosaccharomyces_pombe_(strain_972_/_ATCC_24843)_GN=atp10_PE=3_SV=1
T-13027-94.94	-1.09862	1	1	-.SSLKSSFEAAK(4)--LSYNR(1).-	>sp|O60159|YHYB_SCHPO_Putative_anion/proton_exchange_transporter_C19C7.11_OS=Schizosaccharomyces_pombe_(strain_972_/_ATCC_24843)_GN=SPBC19C7.11_PE=3_SV=2	>sp|Q9Y7P4|RML2_SCHPO_54S_ribosomal_protein_rml2,_mitochondrial_OS=Schizosaccharomyces_pombe_(strain_972_/_ATCC_24843)_GN=rml2_PE=3_SV=2
T-8980-67.91	-1.09965	1	1	-.TPKGKGCPK(5)--VVKEHQA(3).-	>sp|O74770|PHK_SCHPO_Probable_phosphoketolase_OS=Schizosaccharomyces_pombe_(strain_972_/_ATCC_24843)_GN=SPBC24C6.09c_PE=3_SV=1	>sp|P01129|CDC10_SCHPO_Start_control_protein_cdc10_OS=Schizosaccharomyces_pombe_(strain_972_/_ATCC_24843)_GN=cdc10_PE=1_SV=1
T-2966-30.99	-1.09997	1	1	-.NEHLEKR(6)--IVKVPK(3).-	>sp|Q9P6S5|ASK1_SCHPO_DASH_complex_subunit_ask1_OS=Schizosaccharomyces_pombe_(strain_972_/_ATCC_24843)_GN=ask1_PE=1_SV=1	>sp|Q9UT16|ATP12_SCHPO_Protein_atp12,_mitochondrial_OS=Schizosaccharomyces_pombe_(strain_972_/_ATCC_24843)_GN=atp12_PE=3_SV=2
T-5741-48.42	-1.10111	1	1	-.DPKGREVNAGDK(3)--IVKDVDK(3).-	>sp|O74352|HOB1_SCHPO_Protein_hob1_OS=Schizosaccharomyces_pombe_(strain_972_/_ATCC_24843)_GN=hob1_PE=1_SV=1	>sp|Q09760|CUL3_SCHPO_Cullin-3_OS=Schizosaccharomyces_pombe_(strain_972_/_ATCC_24843)_GN=cul3_PE=1_SV=2
T-3948-37.46	-1.10177	1	1	-.KELHEANRPR(1)--DPVR(1).-	>sp|O13917|HPRT_SCHPO_Hypoxanthine-guanine_phosphoribosyltransferase_OS=Schizosaccharomyces_pombe_(strain_972_/_ATCC_24843)_GN=hpt1_PE=3_SV=1	>sp|Q9P6R3|YOH7_SCHPO_Uncharacterized_protein_C13E7.07_OS=Schizosaccharomyces_pombe_(strain_972_/_ATCC_24843)_GN=SPBC13E7.07_PE=4_SV=1
T-12184-88.75	-1.10314	1	1	-.MTASKAWEVDTCR(5)--MATIYACR(1).-	>sp|Q96WV5|COPA_SCHPO_Putative_coatomer_subunit_alpha_OS=Schizosaccharomyces_pombe_(strain_972_/_ATCC_24843)_GN=SPBPJ4664.04_PE=1_SV=1	>sp|Q9P7L2|UBX4_SCHPO_UBX_domain-containing_protein_4_OS=Schizosaccharomyces_pombe_(strain_972_/_ATCC_24843)_GN=ubx4_PE=1_SV=1
T-10961-80.48	-1.10335	1	1	-.CDSKIMNFK(4)--FFKR(3).-	>decoy_reverse_sp|O13742|VPH1_SCHPO_Decoy_of_V-type_proton_ATPase_subunit_a_OS=Schizosaccharomyces_pombe_(strain_972_/_ATCC_24843)_GN=vph1_PE=3_SV=2	>decoy_reverse_sp|O94624|TIM54_SCHPO_Decoy_of_Mitochondrial_import_inner_membrane_translocase_subunit_tim54_OS=Schizosaccharomyces_pombe_(strain_972_/_ATCC_24843)_GN=tim54_PE=3_SV=1	>sp|O13742|VPH1_SCHPO_V-type_proton_ATPase_subunit_a_OS=Schizosaccharomyces_pombe_(strain_972_/_ATCC_24843)_GN=vph1_PE=3_SV=2	>sp|O74908|SEN54_SCHPO_Probable_tRNA-splicing_endonuclease_subunit_sen54_OS=Schizosaccharomyces_pombe_(strain_972_/_ATCC_24843)_GN=sen54_PE=3_SV=1	>sp|O94624|TIM54_SCHPO_Mitochondrial_import_inner_membrane_translocase_subunit_tim54_OS=Schizosaccharomyces_pombe_(strain_972_/_ATCC_24843)_GN=tim54_PE=3_SV=1
T-5755-48.53	-1.10361	1	1	-.EQDANKK(6)--DVVSKNK(5).-	>sp|O13735|FAT1_SCHPO_Actin-interacting_protein_3_homolog_OS=Schizosaccharomyces_pombe_(strain_972_/_ATCC_24843)_GN=fat1_PE=1_SV=2	>sp|O43066|PPK30_SCHPO_Serine/threonine-protein_kinase_ppk30_OS=Schizosaccharomyces_pombe_(strain_972_/_ATCC_24843)_GN=ppk30_PE=1_SV=1
T-13618-99.34	-1.10377	1	1	-.MAGDELKGK(1)--DCKLHAKK(3).-	>sp|O14086|RPA49_SCHPO_DNA-directed_RNA_polymerase_I_subunit_rpa49_OS=Schizosaccharomyces_pombe_(strain_972_/_ATCC_24843)_GN=rpa49_PE=2_SV=1	>sp|O94276|YORS_SCHPO_Meiotic_chromosome_segregation_protein_P8B7.28c_OS=Schizosaccharomyces_pombe_(strain_972_/_ATCC_24843)_GN=SPBP8B7.28c_PE=1_SV=1
T-2174-25.30	-1.10385	1	1	-.QRNKNAPPK(4)--RLEILKK(6).-	>sp|O74871|YCW3_SCHPO_Uncharacterized_protein_C31H12.03c_OS=Schizosaccharomyces_pombe_(strain_972_/_ATCC_24843)_GN=SPCC31H12.03c_PE=1_SV=1	>sp|Q07538|PRP4_SCHPO_Serine/threonine-protein_kinase_prp4_OS=Schizosaccharomyces_pombe_(strain_972_/_ATCC_24843)_GN=prp4_PE=1_SV=2
T-981-15.65	-1.10424	1	1	-.LYKSQLIGR(3)--KEMEQMKR(7).-	>sp|O14097|YERE_SCHPO_WW_domain-containing_protein_C2F3.14c_OS=Schizosaccharomyces_pombe_(strain_972_/_ATCC_24843)_GN=SPAC2F3.14c_PE=1_SV=1	>sp|O74304|WIN1_SCHPO_MAP_kinase_kinase_kinase_win1_OS=Schizosaccharomyces_pombe_(strain_972_/_ATCC_24843)_GN=win1_PE=1_SV=1
T-8572-65.46	-1.10571	1	1	-.VEKETEVERK(3)--MPSKRK(1).-	>sp|Q10251|IF2P_SCHPO_Eukaryotic_translation_initiation_factor_5B_OS=Schizosaccharomyces_pombe_(strain_972_/_ATCC_24843)_GN=SPAC56F8.03_PE=1_SV=1	>sp|Q9P347|YIP11_SCHPO_Survival_of_motor_neuron_protein-interacting_protein_yip11_OS=Schizosaccharomyces_pombe_(strain_972_/_ATCC_24843)_GN=yip11_PE=1_SV=1
T-7507-59.08	-1.1071	1	1	-.VDLTKNQK(5)--MEKASKNK(6).-	>sp|O42937|COPB2_SCHPO_Probable_coatomer_subunit_beta'_OS=Schizosaccharomyces_pombe_(strain_972_/_ATCC_24843)_GN=sec27_PE=3_SV=2	>sp|Q10332|YBMA_SCHPO_Uncharacterized_ATP-dependent_helicase_C582.10c_OS=Schizosaccharomyces_pombe_(strain_972_/_ATCC_24843)_GN=SPBC582.10c_PE=1_SV=1
T-759-13.61	-1.10834	1	1	-.KLWERAEEFK(10)--KAGKK(4).-	>sp|O94356|MEU6_SCHPO_Meiotic_expression_up-regulated_protein_6_OS=Schizosaccharomyces_pombe_(strain_972_/_ATCC_24843)_GN=meu6_PE=2_SV=1	>sp|O94414|LNP_SCHPO_Protein_lunapark_OS=Schizosaccharomyces_pombe_(strain_972_/_ATCC_24843)_GN=lnp1_PE=1_SV=1	>sp|Q9UT59|YKJ7_SCHPO_Putative_uncharacterized_oxidoreductase_C513.07_OS=Schizosaccharomyces_pombe_(strain_972_/_ATCC_24843)_GN=SPAC513.07_PE=3_SV=1
T-6023-50.18	-1.10856	1	1	-.YKLDGEGRK(2)--YDFSDYKK(7).-	>sp|O42962|COG5_SCHPO_Conserved_oligomeric_Golgi_complex_subunit_5_OS=Schizosaccharomyces_pombe_(strain_972_/_ATCC_24843)_GN=cog5_PE=3_SV=1	>sp|O59806|YJV8_SCHPO_Uncharacterized_N-acetyltransferase_C550.08_OS=Schizosaccharomyces_pombe_(strain_972_/_ATCC_24843)_GN=SPCC550.08_PE=3_SV=1
T-7054-56.36	-1.10888	1	1	-.SVNQPKSVLR(6)--WAYKICKR(7).-	>sp|O74978|YQL5_SCHPO_Uncharacterized_RNA-binding_protein_C1827.05c_OS=Schizosaccharomyces_pombe_(strain_972_/_ATCC_24843)_GN=SPCC1827.05c_PE=3_SV=1	>sp|Q9UST9|HENMT_SCHPO_Small_RNA_2'-O-methyltransferase_OS=Schizosaccharomyces_pombe_(strain_972_/_ATCC_24843)_GN=SPBC336.05c_PE=3_SV=1
T-4547-41.16	-1.10923	1	1	-.DWQERQKTLK(7)--WQDEKGK(5).-	>sp|O94398|RM17_SCHPO_54S_ribosomal_protein_L17,_mitochondrial_OS=Schizosaccharomyces_pombe_(strain_972_/_ATCC_24843)_GN=mrpl17_PE=3_SV=1	>sp|Q9P791|YN8C_SCHPO_Uncharacterized_Nudix_hydrolase_P35G2.12_OS=Schizosaccharomyces_pombe_(strain_972_/_ATCC_24843)_GN=SPBP35G2.12_PE=3_SV=1
T-696-13.09	-1.10923	1	1	-.ALKHIEVLKLK(9)--SSDTK(1).-	>sp|O94396|PUS1_SCHPO_tRNA_pseudouridine_synthase_1_OS=Schizosaccharomyces_pombe_(strain_972_/_ATCC_24843)_GN=pus1_PE=1_SV=1	>sp|Q9USQ4|SIM3_SCHPO_NASP-related_protein_sim3_OS=Schizosaccharomyces_pombe_(strain_972_/_ATCC_24843)_GN=sim3_PE=1_SV=1
T-9008-68.07	-1.11013	1	1	-.SAEIKGSTQVK(1)--EYLTNLK(1).-	>sp|O14027|PDX1_SCHPO_Probable_pyridoxine_biosynthesis_PDX1-like_protein_OS=Schizosaccharomyces_pombe_(strain_972_/_ATCC_24843)_GN=snz1_PE=1_SV=1	>sp|Q9P6I8|YHG1_SCHPO_Zinc-type_alcohol_dehydrogenase-like_protein_C1198.01_OS=Schizosaccharomyces_pombe_(strain_972_/_ATCC_24843)_GN=SPBC1198.01_PE=3_SV=1
T-5225-45.26	-1.11043	1	1	-.LAQCKNCK(5)--NKEEEIR(2).-	>sp|Q9HDX5|ARV1_SCHPO_Protein_arv1_OS=Schizosaccharomyces_pombe_(strain_972_/_ATCC_24843)_GN=arv1_PE=3_SV=3	>sp|Q9UTR8|YLP3_SCHPO_Protein_red1_OS=Schizosaccharomyces_pombe_(strain_972_/_ATCC_24843)_GN=red1_PE=1_SV=2
T-2799-29.82	-1.11102	1	1	-.SSTELKIPPVETR(6)--TGFSKREEK(5).-	>sp|O94473|YC64_SCHPO_Uncharacterized_membrane_protein_C1919.04_OS=Schizosaccharomyces_pombe_(strain_972_/_ATCC_24843)_GN=SPCC1919.04_PE=1_SV=1	>sp|Q9P7T1|SIB1_SCHPO_Hydroxamate-type_ferrichrome_siderophore_peptide_synthetase_OS=Schizosaccharomyces_pombe_(strain_972_/_ATCC_24843)_GN=sib1_PE=1_SV=1
T-5414-46.39	-1.11149	1	1	-.IIYSQNVR(1)--MAKYHSK(3).-	>decoy_tr|O14398|O14398_SCHPM_Decoy_of_Putative_uncharacterized_protein_(Fragment)_OS=Schizosaccharomyces_pombe_PE=2_SV=1	>sp|Q9UUK4|YLO2_SCHPO_Uncharacterized_protein_C1952.02_OS=Schizosaccharomyces_pombe_(strain_972_/_ATCC_24843)_GN=SPAC1952.02_PE=1_SV=2
T-3746-36.17	-1.11182	1	1	-.PHNLFMKK(1)--KDLKTK(1).-	>decoy_tr|Q35904|Q35904_SCHPM_Decoy_of_Urfa'_product_OS=Schizosaccharomyces_pombe_PE=4_SV=2	>sp|O14251|TR120_SCHPO_Transport_protein_particle_subunit_trs120_OS=Schizosaccharomyces_pombe_(strain_972_/_ATCC_24843)_GN=trs120_PE=3_SV=1
T-5637-47.71	-1.11226	1	1	-.DNKVKDR(3)--EEKRSR(3).-	>decoy_reverse_sp|O13816|SCC3_SCHPO_Decoy_of_Cohesin_subunit_psc3_OS=Schizosaccharomyces_pombe_(strain_972_/_ATCC_24843)_GN=psc3_PE=1_SV=3	>sp|O13816|SCC3_SCHPO_Cohesin_subunit_psc3_OS=Schizosaccharomyces_pombe_(strain_972_/_ATCC_24843)_GN=psc3_PE=1_SV=3	>sp|Q09716|YA3B_SCHPO_Uncharacterized_protein_C18B11.11_OS=Schizosaccharomyces_pombe_(strain_972_/_ATCC_24843)_GN=SPAC18B11.11_PE=4_SV=1
T-7149-56.93	-1.11302	1	1	-.KIEESPK(1)--NPKNLV(3).-	>sp|P50522|EF1A1_SCHPO_Elongation_factor_1-alpha-A_OS=Schizosaccharomyces_pombe_(strain_972_/_ATCC_24843)_GN=tef1a_PE=1_SV=2	>sp|Q10119|EF1A2_SCHPO_Elongation_factor_1-alpha-B/C_OS=Schizosaccharomyces_pombe_(strain_972_/_ATCC_24843)_GN=tef1b_PE=1_SV=1	>sp|Q9USV6|CBP4_SCHPO_Assembly_factor_cbp4_OS=Schizosaccharomyces_pombe_(strain_972_/_ATCC_24843)_GN=cbp4_PE=3_SV=1
T-6909-55.48	-1.11362	1	1	-.KGLLVEQK(1)--DNSRDK(1).-	>sp|O74945|RIA1_SCHPO_Ribosome_assembly_protein_1_OS=Schizosaccharomyces_pombe_(strain_972_/_ATCC_24843)_GN=ria1_PE=3_SV=1	>sp|O94535|YCA8_SCHPO_Uncharacterized_protein_C895.08c_OS=Schizosaccharomyces_pombe_(strain_972_/_ATCC_24843)_GN=SPCC895.08c_PE=4_SV=1
T-12913-94.09	-1.11433	1	1	-.KTTYAQSSQIR(1)--KGNLVR(1).-	>sp|O94438|RS3A2_SCHPO_40S_ribosomal_protein_S1-B_OS=Schizosaccharomyces_pombe_(strain_972_/_ATCC_24843)_GN=rps102_PE=1_SV=3	>sp|O94730|YG0I_SCHPO_Uncharacterized_protein_C1604.18c_OS=Schizosaccharomyces_pombe_(strain_972_/_ATCC_24843)_GN=SPBC1604.18c_PE=3_SV=1	>sp|Q09781|RS3A1_SCHPO_40S_ribosomal_protein_S1-A_OS=Schizosaccharomyces_pombe_(strain_972_/_ATCC_24843)_GN=rps101_PE=3_SV=2
T-8193-63.05	-1.11466	1	1	-.KPNLMHSRFRIR(1)--KDLGCLR(1).-	>sp|O42699|RL19B_SCHPO_60S_ribosomal_protein_L19-B_OS=Schizosaccharomyces_pombe_(strain_972_/_ATCC_24843)_GN=rpl19b_PE=2_SV=2	>sp|P05734|RL19A_SCHPO_60S_ribosomal_protein_L19-A_OS=Schizosaccharomyces_pombe_(strain_972_/_ATCC_24843)_GN=rpl19a_PE=1_SV=3	>sp|Q9HE08|MTNB_SCHPO_Methylthioribulose-1-phosphate_dehydratase_OS=Schizosaccharomyces_pombe_(strain_972_/_ATCC_24843)_GN=mde1_PE=3_SV=2
T-7037-56.26	-1.11485	1	1	-.IFVDKGFPFDPCR(5)--VILKVER(4).-	>sp|Q10303|ALP21_SCHPO_Cell_polarity_protein_alp21_OS=Schizosaccharomyces_pombe_(strain_972_/_ATCC_24843)_GN=alp21_PE=1_SV=2	>sp|Q9P7W0|OPA3_SCHPO_OPA3-like_protein_OS=Schizosaccharomyces_pombe_(strain_972_/_ATCC_24843)_GN=SPBC1703.11_PE=3_SV=1
T-3801-36.54	-1.11579	1	1	-.MEHTTQCK(1)--MGFLR(1).-	>sp|O94528|CAF5_SCHPO_Caffeine_resistance_protein_5_OS=Schizosaccharomyces_pombe_(strain_972_/_ATCC_24843)_GN=caf5_PE=3_SV=1	>sp|Q9UTC0|ZYM1_SCHPO_Metallothionein_zym1_OS=Schizosaccharomyces_pombe_(strain_972_/_ATCC_24843)_GN=zym1_PE=1_SV=1
T-3577-35.07	-1.1163	1	1	-.RVKQGLLTSEK(3)--KFKIEK(3).-	>sp|O43022|YGV8_SCHPO_Uncharacterized_protein_C354.08c_OS=Schizosaccharomyces_pombe_(strain_972_/_ATCC_24843)_GN=SPBC354.08c_PE=3_SV=1	>sp|P36613|CGM2_SCHPO_Cyclin_mcs2_OS=Schizosaccharomyces_pombe_(strain_972_/_ATCC_24843)_GN=mcs2_PE=1_SV=1
T-11626-84.96	-1.11659	1	1	-.MIEDAKRNPK(6)--EPSLSPKR(7).-	>sp|O43013|YBOE_SCHPO_Uncharacterized_protein_C2G2.14_OS=Schizosaccharomyces_pombe_(strain_972_/_ATCC_24843)_GN=SPBC2G2.14_PE=1_SV=1	>sp|Q9USV6|CBP4_SCHPO_Assembly_factor_cbp4_OS=Schizosaccharomyces_pombe_(strain_972_/_ATCC_24843)_GN=cbp4_PE=3_SV=1
T-5543-47.14	-1.11705	1	1	-.NHIAPRNKPI(8)--VKPSK(2).-	>decoy_reverse_sp|Q9P6R3|YOH7_SCHPO_Decoy_of_Uncharacterized_protein_C13E7.07_OS=Schizosaccharomyces_pombe_(strain_972_/_ATCC_24843)_GN=SPBC13E7.07_PE=4_SV=1	>sp|O74430|TGCE1_SCHPO_Probable_lipase_C1672.09_OS=Schizosaccharomyces_pombe_(strain_972_/_ATCC_24843)_GN=SPCC1672.09_PE=1_SV=1	>sp|O94248|MDN1_SCHPO_Midasin_OS=Schizosaccharomyces_pombe_(strain_972_/_ATCC_24843)_GN=mdn1_PE=1_SV=1	>sp|O94534|ALP14_SCHPO_Spindle_pole_body_component_alp14_OS=Schizosaccharomyces_pombe_(strain_972_/_ATCC_24843)_GN=alp14_PE=1_SV=1
T-4366-40.08	-1.11719	1	1	-.EVLKNLQNSLTGK(4)--NSQDKR(5).-	>sp|O94658|RL36B_SCHPO_60S_ribosomal_protein_L36-B_OS=Schizosaccharomyces_pombe_(strain_972_/_ATCC_24843)_GN=rpl36b_PE=3_SV=1	>sp|Q92365|RL36A_SCHPO_60S_ribosomal_protein_L36-A_OS=Schizosaccharomyces_pombe_(strain_972_/_ATCC_24843)_GN=rpl36a_PE=3_SV=2	>sp|Q9P6K0|YLA3_SCHPO_Uncharacterized_HTH_La-type_RNA-binding_protein_C1527.03_OS=Schizosaccharomyces_pombe_(strain_972_/_ATCC_24843)_GN=SPAC1527.03_PE=1_SV=1
T-12709-92.56	-1.11789	1	1	-.RKAELHAQK(2)--EEEEKR(5).-	>decoy_reverse_sp|Q09863|NST1_SCHPO_Decoy_of_Stress_response_protein_nst1_OS=Schizosaccharomyces_pombe_(strain_972_/_ATCC_24843)_GN=nst1_PE=1_SV=1	>sp|Q09863|NST1_SCHPO_Stress_response_protein_nst1_OS=Schizosaccharomyces_pombe_(strain_972_/_ATCC_24843)_GN=nst1_PE=1_SV=1	>sp|Q96WW5|COG8_SCHPO_Conserved_oligomeric_Golgi_complex_subunit_8_OS=Schizosaccharomyces_pombe_(strain_972_/_ATCC_24843)_GN=cog8_PE=3_SV=2
T-2806-29.87-2	-1.11793	1	1	-.KNEAKNMYK(5)--KIEKK(4).-	>decoy_reverse_sp|Q9US15|YK62_SCHPO_Decoy_of_UPF0653_protein_C607.02c_OS=Schizosaccharomyces_pombe_(strain_972_/_ATCC_24843)_GN=SPAC607.02c_PE=3_SV=1	>sp|G2TRQ4|YH6H_SCHPO_Uncharacterized_protein_P23A10.17_OS=Schizosaccharomyces_pombe_(strain_972_/_ATCC_24843)_GN=SPBP23A10.17_PE=3_SV=1	>sp|O60141|CWC16_SCHPO_Protein_saf4_OS=Schizosaccharomyces_pombe_(strain_972_/_ATCC_24843)_GN=saf4_PE=3_SV=2	>sp|O94423|MFR1_SCHPO_Meiotic_fizzy-related_protein_1_OS=Schizosaccharomyces_pombe_(strain_972_/_ATCC_24843)_GN=mfr1_PE=1_SV=1	>sp|O94452|MCP1_SCHPO_Meiotic_coiled-coil_protein_1_OS=Schizosaccharomyces_pombe_(strain_972_/_ATCC_24843)_GN=mcp1_PE=4_SV=1	>sp|Q9HFE8|TRA1_SCHPO_Transcription-associated_protein_1_OS=Schizosaccharomyces_pombe_(strain_972_/_ATCC_24843)_GN=tra1_PE=3_SV=1
T-6524-53.15	-1.11889	1	1	-.FTNTPVGGKRER(9)--FEKR(3).-	>decoy_reverse_sp|Q09889|YC9F_SCHPO_Decoy_of_Arrestin_domain-containing_protein_C584.15c_OS=Schizosaccharomyces_pombe_(strain_972_/_ATCC_24843)_GN=SPCC584.15c_PE=1_SV=1	>decoy_reverse_sp|Q9P7H8|ECM29_SCHPO_Decoy_of_Proteasome_component_ecm29_OS=Schizosaccharomyces_pombe_(strain_972_/_ATCC_24843)_GN=ecm29_PE=1_SV=1	>sp|O14147|CHL1_SCHPO_ATP-dependent_RNA_helicase_chl1_OS=Schizosaccharomyces_pombe_(strain_972_/_ATCC_24843)_GN=chl1_PE=3_SV=1	>sp|O74858|SYKM_SCHPO_Lysine--tRNA_ligase,_mitochondrial_OS=Schizosaccharomyces_pombe_(strain_972_/_ATCC_24843)_GN=msk1_PE=3_SV=1	>sp|Q09803|VPS4_SCHPO_Suppressor_protein_of_bem1/bed5_double_mutants_OS=Schizosaccharomyces_pombe_(strain_972_/_ATCC_24843)_GN=vps4_PE=3_SV=1	>sp|Q09825|SAD1_SCHPO_Spindle_pole_body-associated_protein_sad1_OS=Schizosaccharomyces_pombe_(strain_972_/_ATCC_24843)_GN=sad1_PE=1_SV=1
T-5868-49.20	-1.11894	1	1	-.GSQQSKLDFR(1)--KHFVK(1).-	>sp|O74903|YCS3_SCHPO_Uncharacterized_calcium-binding_protein_C613.03_OS=Schizosaccharomyces_pombe_(strain_972_/_ATCC_24843)_GN=SPCC613.03_PE=3_SV=1	>sp|Q9P7M6|YIOC_SCHPO_Hid-1_family_protein_P27G11.12_OS=Schizosaccharomyces_pombe_(strain_972_/_ATCC_24843)_GN=SPAP27G11.12_PE=3_SV=1
T-7712-60.28	-1.12018	1	1	-.SPPKNQYSQPPPR(4)--MEGSFQSR(1).-	>sp|O13834|PTR1_SCHPO_E3_ubiquitin-protein_ligase_ptr1_OS=Schizosaccharomyces_pombe_(strain_972_/_ATCC_24843)_GN=ptr1_PE=1_SV=1	>sp|Q9P6K1|SFT2_SCHPO_Protein_transport_protein_sft2_OS=Schizosaccharomyces_pombe_(strain_972_/_ATCC_24843)_GN=sft2_PE=3_SV=1
T-1959-23.72	-1.12023	1	1	-.VLKDSKVPK(6)--IVKCGHR(3).-	>sp|O94271|YORN_SCHPO_Uncharacterized_RING_finger_protein_P8B7.23_OS=Schizosaccharomyces_pombe_(strain_972_/_ATCC_24843)_GN=SPBP8B7.23_PE=3_SV=1	>sp|Q10284|HSP75_SCHPO_Heat_shock_protein_sks2_OS=Schizosaccharomyces_pombe_(strain_972_/_ATCC_24843)_GN=sks2_PE=1_SV=2
T-13402-97.84	-1.12174	1	1	-.MDPVR(1)--EPGKK(4).-	>sp|O13774|GCH1_SCHPO_GTP_cyclohydrolase_1_OS=Schizosaccharomyces_pombe_(strain_972_/_ATCC_24843)_GN=SPAC17A5.13_PE=1_SV=1	>sp|O13917|HPRT_SCHPO_Hypoxanthine-guanine_phosphoribosyltransferase_OS=Schizosaccharomyces_pombe_(strain_972_/_ATCC_24843)_GN=hpt1_PE=3_SV=1
T-7122-56.77	-1.12202	1	1	-.TWKTAHKNK(3)--MTEIFGK(1).-	>sp|O00084|UREA_SCHPO_Urease_OS=Schizosaccharomyces_pombe_(strain_972_/_ATCC_24843)_GN=ure1_PE=1_SV=1	>sp|P50530|SCK1_SCHPO_Serine/threonine-protein_kinase_sck1_OS=Schizosaccharomyces_pombe_(strain_972_/_ATCC_24843)_GN=sck1_PE=1_SV=2
T-7371-58.26	-1.12225	1	1	-.MFRLSNYMLR(1)--LKFAFK(2).-	>decoy_reverse_sp|Q9UU93|CANB_SCHPO_Decoy_of_Calcineurin_subunit_B_OS=Schizosaccharomyces_pombe_(strain_972_/_ATCC_24843)_GN=cnb1_PE=3_SV=1	>sp|Q9P6R6|ATPD_SCHPO_ATP_synthase_subunit_delta,_mitochondrial_OS=Schizosaccharomyces_pombe_(strain_972_/_ATCC_24843)_GN=atp16_PE=3_SV=2	>sp|Q9UU93|CANB_SCHPO_Calcineurin_subunit_B_OS=Schizosaccharomyces_pombe_(strain_972_/_ATCC_24843)_GN=cnb1_PE=3_SV=1
T-11791-86.06	-1.12379	1	1	-.VKMYRCWLQAK(2)--GKGDLDDPNSK(2).-	>sp|Q9C0Y5|PDR1_SCHPO_ATP-binding_cassette_transporter_pdr1_OS=Schizosaccharomyces_pombe_(strain_972_/_ATCC_24843)_GN=pdr1_PE=3_SV=1	>sp|Q9P7L6|METL_SCHPO_Uncharacterized_methyltransferase-like_protein_SPBC21C3.07c_OS=Schizosaccharomyces_pombe_(strain_972_/_ATCC_24843)_GN=SPBC21C3.07c_PE=3_SV=2
T-2535-27.90	-1.12388	1	1	-.SVPLR(1)--ALKGR(3).-	>decoy_reverse_sp|O94375|REXO4_SCHPO_Decoy_of_RNA_exonuclease_4_OS=Schizosaccharomyces_pombe_(strain_972_/_ATCC_24843)_GN=rex4_PE=3_SV=1	>sp|O14323|MCP4_SCHPO_Meiotic_coiled-coil_protein_4_OS=Schizosaccharomyces_pombe_(strain_972_/_ATCC_24843)_GN=mcp4_PE=1_SV=1	>sp|Q9P7T9|YI7H_SCHPO_Uncharacterized_membrane_protein_C977.17_OS=Schizosaccharomyces_pombe_(strain_972_/_ATCC_24843)_GN=SPAC977.17_PE=3_SV=1
T-2111-24.82	-1.124	1	1	-.GCCSTEKTSCCSQEK(7)--MKDK(1).-	>decoy_reverse_sp|O14013|RRN5_SCHPO_Decoy_of_RNA_polymerase_I-specific_transcription_initiation_factor_rrn5_OS=Schizosaccharomyces_pombe_(strain_972_/_ATCC_24843)_GN=rrn5_PE=1_SV=1	>decoy_reverse_sp|O14139|HRP3_SCHPO_Decoy_of_Chromodomain_helicase_hrp3_OS=Schizosaccharomyces_pombe_(strain_972_/_ATCC_24843)_GN=hrp3_PE=1_SV=1	>decoy_reverse_sp|Q10257|RRP8_SCHPO_Decoy_of_25S_rRNA_(adenine(645)-N(1))-methyltransferase_OS=Schizosaccharomyces_pombe_(strain_972_/_ATCC_24843)_GN=rrp8_PE=3_SV=1	>decoy_reverse_sp|Q8TFH2|YIKC_SCHPO_Decoy_of_Uncharacterized_mitochondrial_carrier_PB17E12.12c_OS=Schizosaccharomyces_pombe_(strain_972_/_ATCC_24843)_GN=SPAPB17E12.12c_PE=3_SV=1	>decoy_reverse_sp|Q9P7H0|NHP2_SCHPO_Decoy_of_H/ACA_ribonucleoprotein_complex_subunit_2_OS=Schizosaccharomyces_pombe_(strain_972_/_ATCC_24843)_GN=nhp2_PE=1_SV=1	>sp|O14013|RRN5_SCHPO_RNA_polymerase_I-specific_transcription_initiation_factor_rrn5_OS=Schizosaccharomyces_pombe_(strain_972_/_ATCC_24843)_GN=rrn5_PE=1_SV=1	>sp|O14139|HRP3_SCHPO_Chromodomain_helicase_hrp3_OS=Schizosaccharomyces_pombe_(strain_972_/_ATCC_24843)_GN=hrp3_PE=1_SV=1	>sp|Q10257|RRP8_SCHPO_25S_rRNA_(adenine(645)-N(1))-methyltransferase_OS=Schizosaccharomyces_pombe_(strain_972_/_ATCC_24843)_GN=rrp8_PE=3_SV=1	>sp|Q10357|CCS1_SCHPO_Superoxide_dismutase_1_copper_chaperone_OS=Schizosaccharomyces_pombe_(strain_972_/_ATCC_24843)_GN=ccs1_PE=3_SV=1
T-11498-84.11	-1.12405	1	1	-.EEKWPACQK(3)--IIQKAGAER(4).-	>sp|Q09698|YA27_SCHPO_Uncharacterized_protein_C2F7.07c_OS=Schizosaccharomyces_pombe_(strain_972_/_ATCC_24843)_GN=SPAC2F7.07c_PE=3_SV=1	>sp|Q9UUH6|YKI6_SCHPO_Uncharacterized_nucleolar_protein_C630.06c_OS=Schizosaccharomyces_pombe_(strain_972_/_ATCC_24843)_GN=SPAC630.06c_PE=1_SV=1
T-12004-87.50	-1.12492	1	1	-.EIVGLINASQSKLR(12)--VFHPEKR(6).-	>sp|O42832|SPB1_SCHPO_AdoMet-dependent_rRNA_methyltransferase_spb1_OS=Schizosaccharomyces_pombe_(strain_972_/_ATCC_24843)_GN=spb1_PE=1_SV=2	>sp|Q9UR21|YAIE_SCHPO_Uncharacterized_protein_C24B11.14_OS=Schizosaccharomyces_pombe_(strain_972_/_ATCC_24843)_GN=SPAC24B11.14_PE=4_SV=1
T-5357-46.04	-1.12502	1	1	-.KMAGHMGHR(1)--NLVNKTK(5).-	>sp|Q09786|YA98_SCHPO_Uncharacterized_WD_repeat-containing_protein_C13G6.08_OS=Schizosaccharomyces_pombe_(strain_972_/_ATCC_24843)_GN=SPAC13G6.08_PE=3_SV=1	>sp|Q9P6P6|RM09_SCHPO_54S_ribosomal_protein_L9,_mitochondrial_OS=Schizosaccharomyces_pombe_(strain_972_/_ATCC_24843)_GN=mrpl9_PE=3_SV=1
T-3044-31.53	-1.12624	1	1	-.RKHGFLSR(2)--SAFK(1).-	>sp|Q874R1|RHO4_SCHPO_GTP-binding_protein_rho4_OS=Schizosaccharomyces_pombe_(strain_972_/_ATCC_24843)_GN=rho4_PE=1_SV=2	>sp|Q9P7L9|RM34_SCHPO_Probable_54S_ribosomal_protein_L34,_mitochondrial_OS=Schizosaccharomyces_pombe_(strain_972_/_ATCC_24843)_GN=SPBC21C3.04c_PE=3_SV=1
T-4946-43.59	-1.12674	1	1	-.AYSEKSR(5)--MDFR(1).-	>sp|O94477|MYO52_SCHPO_Myosin-52_OS=Schizosaccharomyces_pombe_(strain_972_/_ATCC_24843)_GN=myo52_PE=1_SV=1	>sp|Q92349|MUG79_SCHPO_Meiotically_up-regulated_gene_79_protein_OS=Schizosaccharomyces_pombe_(strain_972_/_ATCC_24843)_GN=mug79_PE=1_SV=1
T-10333-76.39	-1.12715	1	1	-.CKNLMTSIEEQK(2)--VEMVEMKR(7).-	>sp|G2TRS9|YBJ2_SCHPO_UPF0612_protein_C337.02c_OS=Schizosaccharomyces_pombe_(strain_972_/_ATCC_24843)_GN=SPBC337.02c_PE=3_SV=1	>sp|P01129|CDC10_SCHPO_Start_control_protein_cdc10_OS=Schizosaccharomyces_pombe_(strain_972_/_ATCC_24843)_GN=cdc10_PE=1_SV=1	>sp|Q9HDT8|YJ51_SCHPO_UPF0612_protein_P20C8.01c_OS=Schizosaccharomyces_pombe_(strain_972_/_ATCC_24843)_GN=SPCP20C8.01c_PE=3_SV=1	>sp|Q9Y7S0|YQO1_SCHPO_UPF0612_protein_C569.01c_OS=Schizosaccharomyces_pombe_(strain_972_/_ATCC_24843)_GN=SPCC569.01c_PE=3_SV=1
T-13474-98.42	-1.12725	1	1	-.DPEDLKR(6)--NNKR(3).-	>decoy_reverse_sp|O00087|DLDH_SCHPO_Decoy_of_Dihydrolipoyl_dehydrogenase,_mitochondrial_OS=Schizosaccharomyces_pombe_(strain_972_/_ATCC_24843)_GN=dld1_PE=2_SV=2	>decoy_reverse_sp|O94385|PO152_SCHPO_Decoy_of_Nucleoporin_pom152_OS=Schizosaccharomyces_pombe_(strain_972_/_ATCC_24843)_GN=pom152_PE=3_SV=3	>decoy_reverse_sp|Q9USZ3|RUXE_SCHPO_Decoy_of_Small_nuclear_ribonucleoprotein_E_OS=Schizosaccharomyces_pombe_(strain_972_/_ATCC_24843)_GN=sme1_PE=1_SV=1	>sp|O00087|DLDH_SCHPO_Dihydrolipoyl_dehydrogenase,_mitochondrial_OS=Schizosaccharomyces_pombe_(strain_972_/_ATCC_24843)_GN=dld1_PE=2_SV=2	>sp|O94385|PO152_SCHPO_Nucleoporin_pom152_OS=Schizosaccharomyces_pombe_(strain_972_/_ATCC_24843)_GN=pom152_PE=3_SV=3	>sp|P36600|KAPR_SCHPO_cAMP-dependent_protein_kinase_regulatory_subunit_OS=Schizosaccharomyces_pombe_(strain_972_/_ATCC_24843)_GN=cgs1_PE=1_SV=2	>sp|Q9USZ3|RUXE_SCHPO_Small_nuclear_ribonucleoprotein_E_OS=Schizosaccharomyces_pombe_(strain_972_/_ATCC_24843)_GN=sme1_PE=1_SV=1
T-11470-83.91	-1.12856	1	1	-.SSTNTEKDSR(7)--HYSKVGSR(4).-	>sp|O14256|YE6A_SCHPO_Uncharacterized_protein_C6G10.10c_OS=Schizosaccharomyces_pombe_(strain_972_/_ATCC_24843)_GN=SPAC6G10.10c_PE=4_SV=1	>sp|Q10084|MFS2_SCHPO_Uncharacterized_transporter_mfs2_OS=Schizosaccharomyces_pombe_(strain_972_/_ATCC_24843)_GN=mfs2_PE=3_SV=1
T-13310-97.13	-1.1289	1	1	-.MNTSQDVNAEAANERSALLPR(1)--KWGAYKMK(1).-	>sp|O13912|YDW6_SCHPO_Uncharacterized_protein_C23C11.06c_OS=Schizosaccharomyces_pombe_(strain_972_/_ATCC_24843)_GN=SPAC23C11.06c_PE=4_SV=1	>sp|Q9Y8G3|MEX67_SCHPO_mRNA_export_factor_mex67_OS=Schizosaccharomyces_pombe_(strain_972_/_ATCC_24843)_GN=mex67_PE=1_SV=1
T-10584-78.06	-1.12918	1	1	-.SPPASCKR(7)--APLWKR(5).-	>sp|O43089|CBP6_SCHPO_Cytochrome_B_pre-mRNA-processing_protein_6_OS=Schizosaccharomyces_pombe_(strain_972_/_ATCC_24843)_GN=cbp6_PE=3_SV=1	>sp|O94402|ZIP2_SCHPO_Probable_zinc_transporter_zip2_OS=Schizosaccharomyces_pombe_(strain_972_/_ATCC_24843)_GN=zip2_PE=3_SV=2
T-9696-72.44	-1.12997	1	1	-.MDDFQLKSNTNK(7)--MAKKLR(4).-	>sp|Q1MTS0|YBH9_SCHPO_Uncharacterized_protein_C3B8.09_OS=Schizosaccharomyces_pombe_(strain_972_/_ATCC_24843)_GN=SPBC3B8.09_PE=1_SV=1	>sp|Q9Y7U5|RGF3_SCHPO_Rho1_guanine_nucleotide_exchange_factor_3_OS=Schizosaccharomyces_pombe_(strain_972_/_ATCC_24843)_GN=rgf3_PE=1_SV=1
T-359-7.86	-1.12998	1	1	-.ESEEKER(5)--MASSR(1).-	>sp|O74741|DIOXL_SCHPO_4,5-DOPA_dioxygenase_extradiol-like_protein_OS=Schizosaccharomyces_pombe_(strain_972_/_ATCC_24843)_GN=SPBC1709.16c_PE=3_SV=2	>sp|Q09863|NST1_SCHPO_Stress_response_protein_nst1_OS=Schizosaccharomyces_pombe_(strain_972_/_ATCC_24843)_GN=nst1_PE=1_SV=1
T-11284-82.67	-1.1316	1	1	-.KSFTLNDFTYDFR(1)--LPIWK(1).-	>sp|P87127|ATP11_SCHPO_Protein_atp11,_mitochondrial_OS=Schizosaccharomyces_pombe_(strain_972_/_ATCC_24843)_GN=atp11_PE=3_SV=1	>sp|Q9UT03|SLS1_SCHPO_Protein_sls1_OS=Schizosaccharomyces_pombe_(strain_972_/_ATCC_24843)_GN=sls1_PE=3_SV=1
T-3503-34.58	-1.13173	1	1	-.KRIFGIQK(1)--EKVAKK(2).-	>sp|O42901|YBA9_SCHPO_Uncharacterized_protein_C119.09c_OS=Schizosaccharomyces_pombe_(strain_972_/_ATCC_24843)_GN=SPBC119.09c_PE=2_SV=3	>sp|P87234|GYP3_SCHPO_GTPase-activating_protein_gyp3_OS=Schizosaccharomyces_pombe_(strain_972_/_ATCC_24843)_GN=gyp3_PE=1_SV=1
T-7761-60.55	-1.13425	1	1	-.KQVKPEDLGPR(4)--AQEEVKR(6).-	>sp|O74894|PRS6B_SCHPO_26S_protease_regulatory_subunit_6B_homolog_OS=Schizosaccharomyces_pombe_(strain_972_/_ATCC_24843)_GN=rpt3_PE=3_SV=1	>sp|O94296|YOOC_SCHPO_Probable_phospholipid-transporting_ATPase_C887.12_OS=Schizosaccharomyces_pombe_(strain_972_/_ATCC_24843)_GN=SPBC887.12_PE=3_SV=1
T-6147-50.93	-1.13474	1	1	-.YTLYDQNDTKEWLDK(10)--YLVYNKR(6).-	>sp|O14250|PSA6_SCHPO_Probable_proteasome_subunit_alpha_type-6_OS=Schizosaccharomyces_pombe_(strain_972_/_ATCC_24843)_GN=SPAC6G10.04c_PE=3_SV=1	>sp|Q9US41|URG1_SCHPO_Uracil-regulated_protein_1_OS=Schizosaccharomyces_pombe_(strain_972_/_ATCC_24843)_GN=urg1_PE=2_SV=1
T-772-13.72	-1.13484	1	1	-.QQEEKLSKK(5)--AFLKVT(4).-	>sp|P41890|SCN1_SCHPO_Cut9-interacting_protein_scn1_OS=Schizosaccharomyces_pombe_(strain_972_/_ATCC_24843)_GN=scn1_PE=4_SV=2	>sp|Q9UUI3|SA145_SCHPO_Pre-mRNA-splicing_factor_sap145_OS=Schizosaccharomyces_pombe_(strain_972_/_ATCC_24843)_GN=sap145_PE=1_SV=1
T-11728-85.65	-1.13612	1	1	-.MLLTKKVLWYFR(6)--VKNPK(2).-	>decoy_reverse_sp|P39964|CEF1_SCHPO_Decoy_of_Pre-mRNA-splicing_factor_cdc5_OS=Schizosaccharomyces_pombe_(strain_972_/_ATCC_24843)_GN=cdc5_PE=1_SV=1	>sp|Q09691|RF1M_SCHPO_Putative_peptide_chain_release_factor_1,_mitochondrial_OS=Schizosaccharomyces_pombe_(strain_972_/_ATCC_24843)_GN=SPAC2F7.17_PE=3_SV=1	>sp|Q12381|PRP1_SCHPO_Pre-mRNA-splicing_factor_prp1_OS=Schizosaccharomyces_pombe_(strain_972_/_ATCC_24843)_GN=prp1_PE=1_SV=1
T-12654-92.17	-1.13658	1	1	-.DLSQYYKPIAVREWEK(7)--CAKK(3).-	>sp|P18869|LEU3_SCHPO_3-isopropylmalate_dehydrogenase_OS=Schizosaccharomyces_pombe_(strain_972_/_ATCC_24843)_GN=leu1_PE=1_SV=1	>sp|Q9Y7J1|SPO6_SCHPO_Sporulation-specific_protein_6_OS=Schizosaccharomyces_pombe_(strain_972_/_ATCC_24843)_GN=spo6_PE=3_SV=1
T-11471-83.92	-1.13819	1	1	-.FAKEKPCLSCDGKGVK(3)--FKAR(2).-	>decoy_reverse_sp|O59751|KLP6_SCHPO_Decoy_of_Kinesin-like_protein_6_OS=Schizosaccharomyces_pombe_(strain_972_/_ATCC_24843)_GN=klp6_PE=1_SV=1	>decoy_reverse_sp|P49777|ABP1_SCHPO_Decoy_of_ARS-binding_protein_1_OS=Schizosaccharomyces_pombe_(strain_972_/_ATCC_24843)_GN=abp1_PE=1_SV=2	>decoy_reverse_sp|Q09834|YAD8_SCHPO_Decoy_of_Uncharacterized_mitochondrial_carrier_C4G8.08_OS=Schizosaccharomyces_pombe_(strain_972_/_ATCC_24843)_GN=SPAC4G8.08_PE=3_SV=1	>sp|O59751|KLP6_SCHPO_Kinesin-like_protein_6_OS=Schizosaccharomyces_pombe_(strain_972_/_ATCC_24843)_GN=klp6_PE=1_SV=1	>sp|O94657|XDJ1_SCHPO_DnaJ_protein_homolog_xdj1_OS=Schizosaccharomyces_pombe_(strain_972_/_ATCC_24843)_GN=xdj1_PE=3_SV=1	>sp|P49777|ABP1_SCHPO_ARS-binding_protein_1_OS=Schizosaccharomyces_pombe_(strain_972_/_ATCC_24843)_GN=abp1_PE=1_SV=2
T-5303-45.73	-1.13831	1	1	-.KDNELK(1)--MDFR(1).-	>sp|O94708|YC58_SCHPO_Uncharacterized_protein_C1259.08_OS=Schizosaccharomyces_pombe_(strain_972_/_ATCC_24843)_GN=SPCC1259.08_PE=1_SV=1	>sp|Q92349|MUG79_SCHPO_Meiotically_up-regulated_gene_79_protein_OS=Schizosaccharomyces_pombe_(strain_972_/_ATCC_24843)_GN=mug79_PE=1_SV=1
T-3656-35.59	-1.13889	1	1	-.VKEEQELYK(2)--KWSDPTRIR(1).-	>sp|Q9P7B8|ARB1_SCHPO_Argonaute-binding_protein_1_OS=Schizosaccharomyces_pombe_(strain_972_/_ATCC_24843)_GN=arb1_PE=1_SV=1	>sp|Q9UTJ8|RAD50_SCHPO_DNA_repair_protein_rad50_OS=Schizosaccharomyces_pombe_(strain_972_/_ATCC_24843)_GN=rad50_PE=1_SV=3
T-2523-27.81	-1.14018	1	1	-.VNKEKNSPR(5)--DPKLSR(3).-	>sp|Q09776|SNU23_SCHPO_U4/U6.U5_small_nuclear_ribonucleoprotein_component_snu23_OS=Schizosaccharomyces_pombe_(strain_972_/_ATCC_24843)_GN=snu23_PE=3_SV=4	>sp|Q9UT73|YIPH_SCHPO_Uncharacterized_WD_repeat-containing_protein_C343.17c_OS=Schizosaccharomyces_pombe_(strain_972_/_ATCC_24843)_GN=SPAC343.17c_PE=3_SV=1
T-2892-30.46	-1.14111	1	1	-.MNRLQAK(1)--MFCK(1).-	>sp|O13966|ACON_SCHPO_Aconitate_hydratase,_mitochondrial_OS=Schizosaccharomyces_pombe_(strain_972_/_ATCC_24843)_GN=SPAC24C9.06c_PE=3_SV=2	>sp|O14041|YEY8_SCHPO_Uncharacterized_nucleolar_protein_C2C4.08_OS=Schizosaccharomyces_pombe_(strain_972_/_ATCC_24843)_GN=SPAC2C4.08_PE=4_SV=1	>sp|Q10318|ILV3_SCHPO_Putative_dihydroxy-acid_dehydratase,_mitochondrial_OS=Schizosaccharomyces_pombe_(strain_972_/_ATCC_24843)_GN=SPAC17G8.06c_PE=2_SV=1
T-2015-24.09	-1.14122	1	1	-.EKVEKAK(2)--KVYSR(1).-	>sp|O13736|SLA1_SCHPO_Actin_cytoskeleton-regulatory_complex_protein_sla1_OS=Schizosaccharomyces_pombe_(strain_972_/_ATCC_24843)_GN=sla1_PE=1_SV=1	>sp|O42923|CIP1_SCHPO_RNA-binding_post-transcriptional_regulator_cip1_OS=Schizosaccharomyces_pombe_(strain_972_/_ATCC_24843)_GN=cip1_PE=1_SV=1
T-893-14.77	-1.14196	1	1	-.QKEEKK(5)--EKYEK(2).-	>decoy_reverse_sp|O59722|FAB1_SCHPO_Decoy_of_1-phosphatidylinositol_3-phosphate_5-kinase_fab1_OS=Schizosaccharomyces_pombe_(strain_972_/_ATCC_24843)_GN=fab1_PE=3_SV=2	>decoy_reverse_sp|Q9USR9|CENPC_SCHPO_Decoy_of_Centromere_protein_3_OS=Schizosaccharomyces_pombe_(strain_972_/_ATCC_24843)_GN=cnp3_PE=4_SV=2	>sp|Q12381|PRP1_SCHPO_Pre-mRNA-splicing_factor_prp1_OS=Schizosaccharomyces_pombe_(strain_972_/_ATCC_24843)_GN=prp1_PE=1_SV=1	>sp|Q9USR9|CENPC_SCHPO_Centromere_protein_3_OS=Schizosaccharomyces_pombe_(strain_972_/_ATCC_24843)_GN=cnp3_PE=4_SV=2
T-12666-92.26	-1.14377	1	1	-.MKNKDYPLR(4)--LFYRFK(1).-	>sp|O74420|WTF13_SCHPO_Uncharacterized_protein_wtf13_OS=Schizosaccharomyces_pombe_(strain_972_/_ATCC_24843)_GN=wtf13_PE=3_SV=2	>sp|Q9P3V0|WTF4_SCHPO_Uncharacterized_protein_wtf4_OS=Schizosaccharomyces_pombe_(strain_972_/_ATCC_24843)_GN=wtf4_PE=3_SV=1	>sp|Q9UTK1|COX16_SCHPO_Cytochrome_c_oxidase_assembly_protein_cox16,_mitochondrial_OS=Schizosaccharomyces_pombe_(strain_972_/_ATCC_24843)_GN=cox16_PE=3_SV=1
T-5503-46.90	-1.14475	1	1	-.KYVSDASRNVLR(1)--SYGKK(4).-	>sp|Q9P6R3|YOH7_SCHPO_Uncharacterized_protein_C13E7.07_OS=Schizosaccharomyces_pombe_(strain_972_/_ATCC_24843)_GN=SPBC13E7.07_PE=4_SV=1	>sp|Q9Y820|YON7_SCHPO_PCI_domain-containing_protein_C1105.07c_OS=Schizosaccharomyces_pombe_(strain_972_/_ATCC_24843)_GN=SPBC1105.07c_PE=4_SV=1
T-10334-76.40	-1.14549	1	1	-.TNEEKNKDEVK(5)--IPQIIKNHKAK(9).-	>sp|P0CT33|TLH1_SCHPO_ATP-dependent_DNA_helicase_tlh1_(Fragment)_OS=Schizosaccharomyces_pombe_(strain_972_/_ATCC_24843)_GN=tlh1_PE=3_SV=1	>sp|Q10482|STM1_SCHPO_Seven_transmembrane_protein_1_OS=Schizosaccharomyces_pombe_(strain_972_/_ATCC_24843)_GN=stm1_PE=1_SV=1	>sp|Q1RKN3|TLH2_SCHPO_ATP-dependent_DNA_helicase_tlh2_OS=Schizosaccharomyces_pombe_(strain_972_/_ATCC_24843)_GN=tlh2_PE=2_SV=1
T-8874-67.30	-1.14717	1	1	-.KHRTLEDLK(1)--KKAQK(1).-	>sp|O14308|SWC4_SCHPO_SWR1-complex_protein_4_OS=Schizosaccharomyces_pombe_(strain_972_/_ATCC_24843)_GN=swc4_PE=3_SV=2	>sp|Q92355|SEN1_SCHPO_Helicase_sen1_OS=Schizosaccharomyces_pombe_(strain_972_/_ATCC_24843)_GN=sen1_PE=1_SV=1	>sp|Q9Y7I8|ZUO1_SCHPO_Zuotin_OS=Schizosaccharomyces_pombe_(strain_972_/_ATCC_24843)_GN=zuo1_PE=1_SV=2
T-2513-27.74	-1.14852	1	1	-.TSGKESSKR(8)--QFKYDK(3).-	>sp|Q08I43|ERI1_SCHPO_3'-5'_exonuclease_eri1_OS=Schizosaccharomyces_pombe_(strain_972_/_ATCC_24843)_GN=eri1_PE=1_SV=1	>sp|Q9UUK4|YLO2_SCHPO_Uncharacterized_protein_C1952.02_OS=Schizosaccharomyces_pombe_(strain_972_/_ATCC_24843)_GN=SPAC1952.02_PE=1_SV=2
T-9447-70.87	-1.14891	1	1	-.MDGNEIAHAKK(1)--DFYYNKSR(6).-	>sp|O13290|DYHC_SCHPO_Dynein_heavy_chain,_cytoplasmic_OS=Schizosaccharomyces_pombe_(strain_972_/_ATCC_24843)_GN=dhc1_PE=1_SV=1	>sp|Q09796|KA111_SCHPO_Importin_beta-like_protein_kap111_OS=Schizosaccharomyces_pombe_(strain_972_/_ATCC_24843)_GN=kap111_PE=3_SV=1
T-5676-48.00	-1.1501	1	1	-.IKCLVLDEADR(2)--NTGKAYKK(4).-	>sp|O74393|MAK5_SCHPO_ATP-dependent_RNA_helicase_mak5_OS=Schizosaccharomyces_pombe_(strain_972_/_ATCC_24843)_GN=mak5_PE=1_SV=1	>sp|P40977|PLC1_SCHPO_1-phosphatidylinositol_4,5-bisphosphate_phosphodiesterase_1_OS=Schizosaccharomyces_pombe_(strain_972_/_ATCC_24843)_GN=plc1_PE=1_SV=1
T-1199-17.56	-1.15023	1	1	-.IKQK(2)--PPVR(1).-	>decoy_reverse_sp|O94248|MDN1_SCHPO_Decoy_of_Midasin_OS=Schizosaccharomyces_pombe_(strain_972_/_ATCC_24843)_GN=mdn1_PE=1_SV=1	>decoy_reverse_sp|Q09702|NRD1_SCHPO_Decoy_of_Negative_regulator_of_differentiation_1_OS=Schizosaccharomyces_pombe_(strain_972_/_ATCC_24843)_GN=nrd1_PE=1_SV=1	>sp|O74560|RAF2_SCHPO_Rik1-associated_factor_2_OS=Schizosaccharomyces_pombe_(strain_972_/_ATCC_24843)_GN=raf2_PE=1_SV=1	>sp|O94248|MDN1_SCHPO_Midasin_OS=Schizosaccharomyces_pombe_(strain_972_/_ATCC_24843)_GN=mdn1_PE=1_SV=1	>sp|Q09702|NRD1_SCHPO_Negative_regulator_of_differentiation_1_OS=Schizosaccharomyces_pombe_(strain_972_/_ATCC_24843)_GN=nrd1_PE=1_SV=1
T-4310-39.74	-1.15123	1	1	-.MCNRQPK(1)--EERQKR(5).-	>decoy_reverse_sp|Q9HDY4|YK16_SCHPO_Decoy_of_Putative_ATP-dependent_RNA_helicase_PB1A10.06c_OS=Schizosaccharomyces_pombe_(strain_972_/_ATCC_24843)_GN=SPAPB1A10.06c_PE=3_SV=1	>sp|Q9HDY4|YK16_SCHPO_Putative_ATP-dependent_RNA_helicase_PB1A10.06c_OS=Schizosaccharomyces_pombe_(strain_972_/_ATCC_24843)_GN=SPAPB1A10.06c_PE=3_SV=1	>sp|Q9HDY7|YK12_SCHPO_Uncharacterized_protein_PB1A10.02_OS=Schizosaccharomyces_pombe_(strain_972_/_ATCC_24843)_GN=SPAPB1A10.02_PE=4_SV=1
T-12146-88.48	-1.15141	1	1	-.EANFQQAVKK(1)--MFWTSVAR(1).-	>sp|P50521|HXK2_SCHPO_Hexokinase-2_OS=Schizosaccharomyces_pombe_(strain_972_/_ATCC_24843)_GN=hxk2_PE=2_SV=1	>sp|Q9US30|RT19_SCHPO_Probable_ribosomal_protein_S19,_mitochondrial_OS=Schizosaccharomyces_pombe_(strain_972_/_ATCC_24843)_GN=rsm19_PE=3_SV=2
T-2773-29.64	-1.15149	1	1	-.MHFFVRKYR(1)--SIRFLKR(1).-	>sp|O14156|PP2C4_SCHPO_Protein_phosphatase_2C_homolog_4_OS=Schizosaccharomyces_pombe_(strain_972_/_ATCC_24843)_GN=ptc4_PE=1_SV=2	>sp|Q9HDZ7|ATG18_SCHPO_Autophagy-related_protein_18_OS=Schizosaccharomyces_pombe_(strain_972_/_ATCC_24843)_GN=atg18_PE=1_SV=1
T-7280-57.70	-1.15237	1	1	-.DLKEEDLQKELQK(9)--KLGTIPR(1).-	>sp|O42846|RL34A_SCHPO_60S_ribosomal_protein_L34-A_OS=Schizosaccharomyces_pombe_(strain_972_/_ATCC_24843)_GN=rpl34a_PE=3_SV=1	>sp|P87306|MED17_SCHPO_Mediator_of_RNA_polymerase_II_transcription_subunit_17_OS=Schizosaccharomyces_pombe_(strain_972_/_ATCC_24843)_GN=med17_PE=1_SV=1	>sp|Q9URT8|RL34B_SCHPO_60S_ribosomal_protein_L34-B_OS=Schizosaccharomyces_pombe_(strain_972_/_ATCC_24843)_GN=rpl34b_PE=1_SV=1	>tr|O14396|O14396_SCHPM_Putative_uncharacterized_protein_(Fragment)_OS=Schizosaccharomyces_pombe_PE=2_SV=1
T-4015-37.89	-1.15262	1	1	-.KMADVFIDYFK(1)--QYYQMMKALR(1).-	>sp|O74822|YBJB_SCHPO_Zinc-type_alcohol_dehydrogenase-like_protein_C337.11_OS=Schizosaccharomyces_pombe_(strain_972_/_ATCC_24843)_GN=SPBC337.11_PE=3_SV=1	>sp|Q9HFE5|AP1M1_SCHPO_AP-1_complex_subunit_mu-1_OS=Schizosaccharomyces_pombe_(strain_972_/_ATCC_24843)_GN=apm1_PE=1_SV=1
T-255-6.14	-1.1536	1	1	-.MAFRDSTR(1)--KHSCEEK(1).-	>sp|O14342|YB3C_SCHPO_Uncharacterized_protein_C2F12.12c_OS=Schizosaccharomyces_pombe_(strain_972_/_ATCC_24843)_GN=SPBC2F12.12c_PE=4_SV=1	>sp|O74815|PPK27_SCHPO_Serine/threonine-protein_kinase_ppk27_OS=Schizosaccharomyces_pombe_(strain_972_/_ATCC_24843)_GN=ppk27_PE=3_SV=1
T-1821-22.68	-1.15373	1	1	-.NHASIDKMK(7)--AQEEVKR(6).-	>sp|O74894|PRS6B_SCHPO_26S_protease_regulatory_subunit_6B_homolog_OS=Schizosaccharomyces_pombe_(strain_972_/_ATCC_24843)_GN=rpt3_PE=3_SV=1	>sp|P41878|RPN11_SCHPO_26S_proteasome_regulatory_subunit_rpn11_OS=Schizosaccharomyces_pombe_(strain_972_/_ATCC_24843)_GN=rpn11_PE=1_SV=2
T-4019-37.91	-1.15462	1	1	-.HKNRVNGPR(2)--LCQEKTKR(5).-	>sp|P37202|DIS3_SCHPO_Exosome_complex_exonuclease_dis3_OS=Schizosaccharomyces_pombe_(strain_972_/_ATCC_24843)_GN=dis3_PE=1_SV=1	>sp|Q9UTL2|KLP8_SCHPO_Kinesin-like_protein_8_OS=Schizosaccharomyces_pombe_(strain_972_/_ATCC_24843)_GN=klp8_PE=1_SV=1
T-4793-42.68	-1.15587	1	1	-.LLIFEKQVR(6)--FFKLR(3).-	>decoy_reverse_sp|O42933|PMT4_SCHPO_Decoy_of_Dolichyl-phosphate-mannose--protein_mannosyltransferase_4_OS=Schizosaccharomyces_pombe_(strain_972_/_ATCC_24843)_GN=ogm4_PE=3_SV=1	>sp|O42933|PMT4_SCHPO_Dolichyl-phosphate-mannose--protein_mannosyltransferase_4_OS=Schizosaccharomyces_pombe_(strain_972_/_ATCC_24843)_GN=ogm4_PE=3_SV=1	>sp|Q9UTM3|RPN5_SCHPO_26S_proteasome_regulatory_subunit_rpn5_OS=Schizosaccharomyces_pombe_(strain_972_/_ATCC_24843)_GN=rpn5a_PE=1_SV=1
T-11209-82.14	-1.15674	1	1	-.AELSTPPSKR(9)--KKFGSH(2).-	>sp|P40379|REC16_SCHPO_Transcriptional_activator_protein_rec16_OS=Schizosaccharomyces_pombe_(strain_972_/_ATCC_24843)_GN=rec16_PE=4_SV=1	>sp|Q10358|RER1_SCHPO_Protein_rer1_OS=Schizosaccharomyces_pombe_(strain_972_/_ATCC_24843)_GN=rer1_PE=3_SV=1
T-10988-80.67	-1.15693	1	1	-.KGVSDQEENTSSVK(1)--KTYWK(1).-	>sp|O94707|RXT3_SCHPO_Transcriptional_regulatory_protein_rxt3_OS=Schizosaccharomyces_pombe_(strain_972_/_ATCC_24843)_GN=rxt3_PE=1_SV=1	>sp|Q09891|ATCX_SCHPO_Putative_phospholipid-transporting_ATPase_C24B11.12c_OS=Schizosaccharomyces_pombe_(strain_972_/_ATCC_24843)_GN=SPAC24B11.12c_PE=3_SV=1
T-4037-38.03	-1.1588	1	1	-.KGLNGNDPK(1)--KGSRHGPR(1).-	>sp|O94452|MCP1_SCHPO_Meiotic_coiled-coil_protein_1_OS=Schizosaccharomyces_pombe_(strain_972_/_ATCC_24843)_GN=mcp1_PE=4_SV=1	>sp|Q9HGM3|YTA12_SCHPO_Mitochondrial_respiratory_chain_complexes_assembly_protein_rca1_OS=Schizosaccharomyces_pombe_(strain_972_/_ATCC_24843)_GN=yta12_PE=3_SV=1
T-9698-72.46	-1.1591	1	1	-.DKYHHPVQAR(2)--TYTKRK(4).-	>decoy_reverse_sp|O94536|UCP12_SCHPO_Decoy_of_Putative_ATP-dependent_RNA_helicase_ucp12_OS=Schizosaccharomyces_pombe_(strain_972_/_ATCC_24843)_GN=ucp12_PE=3_SV=1	>sp|O14229|SFC1_SCHPO_Transcription_factor_tau_subunit_sfc1_OS=Schizosaccharomyces_pombe_(strain_972_/_ATCC_24843)_GN=sfc1_PE=1_SV=2	>sp|O94536|UCP12_SCHPO_Putative_ATP-dependent_RNA_helicase_ucp12_OS=Schizosaccharomyces_pombe_(strain_972_/_ATCC_24843)_GN=ucp12_PE=3_SV=1
T-1160-17.24	-1.15993	1	1	-.EKNEQNLSSK(2)--MSIKEFAK(1).-	>sp|O42888|YBN4_SCHPO_Uncharacterized_oxidoreductase_C8E4.04_OS=Schizosaccharomyces_pombe_(strain_972_/_ATCC_24843)_GN=SPBC8E4.04_PE=3_SV=1	>sp|Q9P7D1|YOFI_SCHPO_Uncharacterized_protein_P4H10.18c_OS=Schizosaccharomyces_pombe_(strain_972_/_ATCC_24843)_GN=SPBP4H10.18c_PE=4_SV=1
T-1115-16.81	-1.16013	1	1	-.AYAKMFQ(4)--KHSE(1).-	>sp|O74341|TCPG_SCHPO_T-complex_protein_1_subunit_gamma_OS=Schizosaccharomyces_pombe_(strain_972_/_ATCC_24843)_GN=cct3_PE=1_SV=1	>sp|Q11004|PPID_SCHPO_40_kDa_peptidyl-prolyl_cis-trans_isomerase_OS=Schizosaccharomyces_pombe_(strain_972_/_ATCC_24843)_GN=wis2_PE=2_SV=1
T-4346-39.97	-1.1615	1	1	-.KNVPKLQNVSNFQK(5)--GKKK(2).-	>decoy_reverse_sp|O13688|NSE6_SCHPO_Decoy_of_Non-structural_maintenance_of_chromosome_element_6_OS=Schizosaccharomyces_pombe_(strain_972_/_ATCC_24843)_GN=nse6_PE=1_SV=1	>decoy_reverse_sp|O13804|YE07_SCHPO_Decoy_of_Uncharacterized_protein_C17H9.07_OS=Schizosaccharomyces_pombe_(strain_972_/_ATCC_24843)_GN=SPAC17H9.07_PE=4_SV=1	>decoy_reverse_sp|O14188|RNG2_SCHPO_Decoy_of_Ras_GTPase-activating-like_protein_rng2_OS=Schizosaccharomyces_pombe_(strain_972_/_ATCC_24843)_GN=rng2_PE=1_SV=1	>decoy_reverse_sp|O94521|PLR2_SCHPO_Decoy_of_Probable_pyridoxal_reductase_2_OS=Schizosaccharomyces_pombe_(strain_972_/_ATCC_24843)_GN=SPCC1281.04_PE=3_SV=1	>decoy_reverse_sp|O94536|UCP12_SCHPO_Decoy_of_Putative_ATP-dependent_RNA_helicase_ucp12_OS=Schizosaccharomyces_pombe_(strain_972_/_ATCC_24843)_GN=ucp12_PE=3_SV=1	>decoy_reverse_sp|O94623|REV1_SCHPO_Decoy_of_DNA_repair_protein_rev1_OS=Schizosaccharomyces_pombe_(strain_972_/_ATCC_24843)_GN=rev1_PE=3_SV=3	>decoy_reverse_sp|Q09828|SYLM_SCHPO_Decoy_of_Putative_leucine--tRNA_ligase,_mitochondrial_OS=Schizosaccharomyces_pombe_(strain_972_/_ATCC_24843)_GN=SPAC4G8.09_PE=3_SV=1	>decoy_reverse_sp|Q09829|YAD3_SCHPO_Decoy_of_Pumilio_domain-containing_protein_C4G8.03c_OS=Schizosaccharomyces_pombe_(strain_972_/_ATCC_24843)_GN=SPAC4G8.03c_PE=3_SV=1	>decoy_reverse_sp|Q8TFI0|YIB4_SCHPO_Decoy_of_Uncharacterized_protein_C1751.04_OS=Schizosaccharomyces_pombe_(strain_972_/_ATCC_24843)_GN=SPAC1751.04_PE=4_SV=2	>decoy_reverse_sp|Q9P7H6|YLK3_SCHPO_Decoy_of_Uncharacterized_protein_C1782.03_OS=Schizosaccharomyces_pombe_(strain_972_/_ATCC_24843)_GN=SPAC1782.03_PE=1_SV=1	>decoy_reverse_sp|Q9US03|KLP2_SCHPO_Decoy_of_Kinesin-like_protein_2_OS=Schizosaccharomyces_pombe_(strain_972_/_ATCC_24843)_GN=klp2_PE=3_SV=1	>decoy_reverse_sp|Q9UT43|YFRD_SCHPO_Decoy_of_Putative_phospholipid-transporting_ATPase_C821.13c_OS=Schizosaccharomyces_pombe_(strain_972_/_ATCC_24843)_GN=SPAC821.13c_PE=1_SV=2	>sp|O13688|NSE6_SCHPO_Non-structural_maintenance_of_chromosome_element_6_OS=Schizosaccharomyces_pombe_(strain_972_/_ATCC_24843)_GN=nse6_PE=1_SV=1	>sp|O13804|YE07_SCHPO_Uncharacterized_protein_C17H9.07_OS=Schizosaccharomyces_pombe_(strain_972_/_ATCC_24843)_GN=SPAC17H9.07_PE=4_SV=1	>sp|O14188|RNG2_SCHPO_Ras_GTPase-activating-like_protein_rng2_OS=Schizosaccharomyces_pombe_(strain_972_/_ATCC_24843)_GN=rng2_PE=1_SV=1	>sp|O94521|PLR2_SCHPO_Probable_pyridoxal_reductase_2_OS=Schizosaccharomyces_pombe_(strain_972_/_ATCC_24843)_GN=SPCC1281.04_PE=3_SV=1	>sp|O94536|UCP12_SCHPO_Putative_ATP-dependent_RNA_helicase_ucp12_OS=Schizosaccharomyces_pombe_(strain_972_/_ATCC_24843)_GN=ucp12_PE=3_SV=1	>sp|O94623|REV1_SCHPO_DNA_repair_protein_rev1_OS=Schizosaccharomyces_pombe_(strain_972_/_ATCC_24843)_GN=rev1_PE=3_SV=3	>sp|Q09828|SYLM_SCHPO_Putative_leucine--tRNA_ligase,_mitochondrial_OS=Schizosaccharomyces_pombe_(strain_972_/_ATCC_24843)_GN=SPAC4G8.09_PE=3_SV=1	>sp|Q09829|YAD3_SCHPO_Pumilio_domain-containing_protein_C4G8.03c_OS=Schizosaccharomyces_pombe_(strain_972_/_ATCC_24843)_GN=SPAC4G8.03c_PE=3_SV=1	>sp|Q10191|LTV1_SCHPO_Protein_LTV1_OS=Schizosaccharomyces_pombe_(strain_972_/_ATCC_24843)_GN=ltv1_PE=1_SV=1	>sp|Q10329|PSA4_SCHPO_Probable_proteasome_subunit_alpha_type-4_OS=Schizosaccharomyces_pombe_(strain_972_/_ATCC_24843)_GN=pre6_PE=3_SV=1	>sp|Q8TFI0|YIB4_SCHPO_Uncharacterized_protein_C1751.04_OS=Schizosaccharomyces_pombe_(strain_972_/_ATCC_24843)_GN=SPAC1751.04_PE=4_SV=2	>sp|Q9P7H6|YLK3_SCHPO_Uncharacterized_protein_C1782.03_OS=Schizosaccharomyces_pombe_(strain_972_/_ATCC_24843)_GN=SPAC1782.03_PE=1_SV=1	>sp|Q9US03|KLP2_SCHPO_Kinesin-like_protein_2_OS=Schizosaccharomyces_pombe_(strain_972_/_ATCC_24843)_GN=klp2_PE=3_SV=1	>sp|Q9UT43|YFRD_SCHPO_Putative_phospholipid-transporting_ATPase_C821.13c_OS=Schizosaccharomyces_pombe_(strain_972_/_ATCC_24843)_GN=SPAC821.13c_PE=1_SV=2
T-1155-17.19	-1.16197	1	1	-.KGSWNLQQFFR(1)--AEKR(3).-	>decoy_reverse_sp|O13811|PDI2_SCHPO_Decoy_of_Protein_disulfide-isomerase_C17H9.14c_OS=Schizosaccharomyces_pombe_(strain_972_/_ATCC_24843)_GN=SPAC17H9.14c_PE=3_SV=1	>decoy_reverse_sp|O43083|HPC2_SCHPO_Decoy_of_Histone_promoter_control_protein_2_OS=Schizosaccharomyces_pombe_(strain_972_/_ATCC_24843)_GN=hpc2_PE=1_SV=1	>decoy_reverse_sp|O74940|NADE_SCHPO_Decoy_of_Putative_glutamine-dependent_NAD(+)_synthetase_OS=Schizosaccharomyces_pombe_(strain_972_/_ATCC_24843)_GN=SPCC553.02_PE=3_SV=1	>decoy_reverse_sp|O94396|PUS1_SCHPO_Decoy_of_tRNA_pseudouridine_synthase_1_OS=Schizosaccharomyces_pombe_(strain_972_/_ATCC_24843)_GN=pus1_PE=1_SV=1	>decoy_reverse_sp|O94417|CWC26_SCHPO_Decoy_of_Pre-mRNA-splicing_factor_cwf26_OS=Schizosaccharomyces_pombe_(strain_972_/_ATCC_24843)_GN=cwf26_PE=1_SV=2	>decoy_reverse_sp|O94653|BMS1_SCHPO_Decoy_of_Ribosome_biogenesis_protein_bms1_OS=Schizosaccharomyces_pombe_(strain_972_/_ATCC_24843)_GN=bms1_PE=1_SV=2	>decoy_reverse_sp|P41891|GAR2_SCHPO_Decoy_of_Protein_gar2_OS=Schizosaccharomyces_pombe_(strain_972_/_ATCC_24843)_GN=gar2_PE=1_SV=2	>decoy_reverse_sp|Q09673|PANC_SCHPO_Decoy_of_Pantoate--beta-alanine_ligase_OS=Schizosaccharomyces_pombe_(strain_972_/_ATCC_24843)_GN=pan6_PE=3_SV=1	>decoy_reverse_sp|Q10272|IPI3_SCHPO_Decoy_of_Pre-rRNA-processing_protein_crb3/ipi3_OS=Schizosaccharomyces_pombe_(strain_972_/_ATCC_24843)_GN=crb3_PE=1_SV=1	>decoy_reverse_sp|Q9Y7U0|YCJE_SCHPO_Decoy_of_Uncharacterized_protein_C63.14_OS=Schizosaccharomyces_pombe_(strain_972_/_ATCC_24843)_GN=SPCC63.14_PE=1_SV=1	>sp|O42650|RIO1_SCHPO_Serine/threonine-protein_kinase_rio1_OS=Schizosaccharomyces_pombe_(strain_972_/_ATCC_24843)_GN=rio1_PE=3_SV=2	>sp|O43085|DSC1_SCHPO_DSC_E3_ubiquitin_ligase_complex_subunit_1_OS=Schizosaccharomyces_pombe_(strain_972_/_ATCC_24843)_GN=dsc1_PE=1_SV=2	>sp|Q09760|CUL3_SCHPO_Cullin-3_OS=Schizosaccharomyces_pombe_(strain_972_/_ATCC_24843)_GN=cul3_PE=1_SV=2	>sp|Q09779|THO2_SCHPO_THO_complex_subunit_2_OS=Schizosaccharomyces_pombe_(strain_972_/_ATCC_24843)_GN=tho2_PE=1_SV=3	>sp|Q10165|CNT6_SCHPO_Probable_ribosylation_factor_GTPase-activating_protein_cnt6_OS=Schizosaccharomyces_pombe_(strain_972_/_ATCC_24843)_GN=cnt6_PE=1_SV=1	>sp|Q9HDX7|YK1D_SCHPO_Uncharacterized_protein_PB1A10.13_OS=Schizosaccharomyces_pombe_(strain_972_/_ATCC_24843)_GN=SPAPB1A10.13_PE=1_SV=1
T-383-8.14	-1.1645	1	1	-.KTCASLSAFTK(1)--KLEFR(1).-	>sp|O74740|CFT2_SCHPO_Cleavage_factor_two_protein_2_OS=Schizosaccharomyces_pombe_(strain_972_/_ATCC_24843)_GN=cft2_PE=1_SV=1	>sp|Q10173|NUF2_SCHPO_Kinetochore_protein_nuf2_OS=Schizosaccharomyces_pombe_(strain_972_/_ATCC_24843)_GN=nuf2_PE=1_SV=1
T-5883-49.29	-1.16453	1	1	-.DLWIRVKQ(7)--DKNNPK(2).-	>sp|O14243|SNX4_SCHPO_Sorting_nexin-4_OS=Schizosaccharomyces_pombe_(strain_972_/_ATCC_24843)_GN=snx4_PE=1_SV=3	>sp|P49373|TFS2_SCHPO_Transcription_elongation_factor_S-II_OS=Schizosaccharomyces_pombe_(strain_972_/_ATCC_24843)_GN=tfs1_PE=3_SV=1
T-7492-59.00	-1.16479	1	1	-.LTTISKDAR(6)--KLRQESK(1).-	>sp|O42945|DHX15_SCHPO_Probable_pre-mRNA-splicing_factor_ATP-dependent_RNA_helicase_prp43_OS=Schizosaccharomyces_pombe_(strain_972_/_ATCC_24843)_GN=prp43_PE=3_SV=1	>sp|O74426|PPK33_SCHPO_Serine/threonine-protein_kinase_ppk33_OS=Schizosaccharomyces_pombe_(strain_972_/_ATCC_24843)_GN=ppk33_PE=3_SV=1
T-2967-31.00	-1.16506	1	1	-.AIKHLPK(1)--KKTPK(2).-	>sp|O74806|PTH_SCHPO_Probable_peptidyl-tRNA_hydrolase_OS=Schizosaccharomyces_pombe_(strain_972_/_ATCC_24843)_GN=pth1_PE=3_SV=2	>sp|Q09813|T111_SCHPO_Putative_transcription_initiation_factor_TFIID_111_kDa_subunit_OS=Schizosaccharomyces_pombe_(strain_972_/_ATCC_24843)_GN=SPAC2G11.14_PE=1_SV=1	>sp|Q9Y7L4|EXO5_SCHPO_Probable_exonuclease_V,_mitochondrial_OS=Schizosaccharomyces_pombe_(strain_972_/_ATCC_24843)_GN=exo5_PE=3_SV=1
T-5364-46.08	-1.16745	1	1	-.ILEIEEEQVKR(10)--MLFYR(1).-	>sp|O74341|TCPG_SCHPO_T-complex_protein_1_subunit_gamma_OS=Schizosaccharomyces_pombe_(strain_972_/_ATCC_24843)_GN=cct3_PE=1_SV=1	>sp|Q9UTK1|COX16_SCHPO_Cytochrome_c_oxidase_assembly_protein_cox16,_mitochondrial_OS=Schizosaccharomyces_pombe_(strain_972_/_ATCC_24843)_GN=cox16_PE=3_SV=1
T-12241-89.14	-1.16919	1	1	-.DDSVKQNEK(5)--TVKEDGK(3).-	>sp|O94481|TFC5_SCHPO_Transcription_factor_TFIIIB_component_B''_OS=Schizosaccharomyces_pombe_(strain_972_/_ATCC_24843)_GN=bdp1_PE=3_SV=2	>sp|Q9URX1|YLX5_SCHPO_UNC93-like_protein_C922.05c_OS=Schizosaccharomyces_pombe_(strain_972_/_ATCC_24843)_GN=SPAC922.05c_PE=3_SV=1
T-13230-96.52	-1.1698	1	1	-.EENVTITRKTK(9)--EGKH(3).-	>sp|O13803|YE06_SCHPO_Uncharacterized_protein_C17H9.06c_OS=Schizosaccharomyces_pombe_(strain_972_/_ATCC_24843)_GN=SPAC17H9.06c_PE=1_SV=1	>sp|Q9P7I8|U390_SCHPO_UPF0390_protein_C24B10.18_OS=Schizosaccharomyces_pombe_(strain_972_/_ATCC_24843)_GN=SPCC24B10.18_PE=3_SV=1
T-2776-29.66	-1.17035	1	1	-.EVNVKNSSAK(5)--DPKTYVKHK(7).-	>sp|O74779|MU164_SCHPO_Microtubule-associated_protein_mug164_OS=Schizosaccharomyces_pombe_(strain_972_/_ATCC_24843)_GN=mug164_PE=1_SV=4	>sp|O94342|YHM9_SCHPO_Probable_metabolite_transport_protein_C1271.09_OS=Schizosaccharomyces_pombe_(strain_972_/_ATCC_24843)_GN=SPBC1271.09_PE=3_SV=1
T-4434-40.49	-1.17169	1	1	-.SRQFEASKLR(8)--MYPK(1).-	>sp|O60059|YG58_SCHPO_Pumilio_domain-containing_protein_C56F2.08c_OS=Schizosaccharomyces_pombe_(strain_972_/_ATCC_24843)_GN=SPBC56F2.08c_PE=1_SV=1	>sp|Q9C110|MU177_SCHPO_Meiotically_up-regulated_gene_177_protein_OS=Schizosaccharomyces_pombe_(strain_972_/_ATCC_24843)_GN=mug177_PE=1_SV=1
T-990-15.73	-1.17216	1	1	-.EENQKNIKK(5)--KNWKK(4).-	>sp|O14208|YDT3_SCHPO_Uncharacterized_protein_C6B12.03c_OS=Schizosaccharomyces_pombe_(strain_972_/_ATCC_24843)_GN=SPAC6B12.03c_PE=4_SV=1	>sp|O42657|YF82_SCHPO_GRIP_and_coiled-coil_domain-containing_protein_C27D7.02c_OS=Schizosaccharomyces_pombe_(strain_972_/_ATCC_24843)_GN=SPAC27D7.02c_PE=3_SV=1
T-2279-26.02	-1.17553	1	1	-.STGTYPYKMFK(1)--KSIEK(1).-	>decoy_reverse_sp|O13828|DCP2_SCHPO_Decoy_of_mRNA_decapping_complex_subunit_2_OS=Schizosaccharomyces_pombe_(strain_972_/_ATCC_24843)_GN=dcp2_PE=1_SV=1	>sp|Q09769|LONM_SCHPO_Lon_protease_homolog,_mitochondrial_OS=Schizosaccharomyces_pombe_(strain_972_/_ATCC_24843)_GN=pim1_PE=3_SV=1	>sp|Q10178|SF3B1_SCHPO_U2_snRNP_component_prp10_OS=Schizosaccharomyces_pombe_(strain_972_/_ATCC_24843)_GN=prp10_PE=1_SV=3
T-7714-60.29	-1.17603	1	1	-.DKNDFFR(2)--DKKPEKR(6).-	>sp|O74393|MAK5_SCHPO_ATP-dependent_RNA_helicase_mak5_OS=Schizosaccharomyces_pombe_(strain_972_/_ATCC_24843)_GN=mak5_PE=1_SV=1	>sp|Q10064|YAMB_SCHPO_Uncharacterized_PI3/PI4-kinase_family_protein_C1F5.11c_OS=Schizosaccharomyces_pombe_(strain_972_/_ATCC_24843)_GN=SPAC1F5.11c_PE=3_SV=1
T-5184-45.02	-1.17878	1	1	-.DFQQVAIIKKMVR(10)--DFSKK(4).-	>decoy_reverse_sp|O13701|TAF7_SCHPO_Decoy_of_Transcription_initiation_factor_TFIID_subunit_7_OS=Schizosaccharomyces_pombe_(strain_972_/_ATCC_24843)_GN=taf7_PE=1_SV=1	>sp|O94358|YHOA_SCHPO_Uncharacterized_protein_C428.10_OS=Schizosaccharomyces_pombe_(strain_972_/_ATCC_24843)_GN=SPBC428.10_PE=1_SV=2	>sp|Q09673|PANC_SCHPO_Pantoate--beta-alanine_ligase_OS=Schizosaccharomyces_pombe_(strain_972_/_ATCC_24843)_GN=pan6_PE=3_SV=1
T-10461-77.22	-1.18117	1	1	-.DLKFSNFFK(3)--RVYNK(1).-	>sp|O36022|MNN9_SCHPO_Mannan_polymerase_complex_subunit_mnn9_OS=Schizosaccharomyces_pombe_(strain_972_/_ATCC_24843)_GN=mnn9_PE=3_SV=1	>sp|Q10280|GAF1_SCHPO_Transcription_factor_gaf1_OS=Schizosaccharomyces_pombe_(strain_972_/_ATCC_24843)_GN=gaf1_PE=1_SV=2
T-2977-31.06	-1.18189	1	1	-.KKFK(2)--VVKR(3).-	>decoy_reverse_sp|Q9US34|YFZ7_SCHPO_Decoy_of_Uncharacterized_aminotransferase_C1039.07c_OS=Schizosaccharomyces_pombe_(strain_972_/_ATCC_24843)_GN=SPAC1039.07c_PE=3_SV=1	>decoy_reverse_sp|Q9USQ1|CTF18_SCHPO_Decoy_of_Chromosome_transmission_fidelity_protein_18_OS=Schizosaccharomyces_pombe_(strain_972_/_ATCC_24843)_GN=ctf18_PE=1_SV=1	>decoy_reverse_sp|Q9UTB8|INI1_SCHPO_Decoy_of_Pre-mRNA-splicing_factor_ini1_OS=Schizosaccharomyces_pombe_(strain_972_/_ATCC_24843)_GN=ini1_PE=3_SV=1	>sp|P41889|CUT9_SCHPO_Anaphase-promoting_complex_subunit_cut9_OS=Schizosaccharomyces_pombe_(strain_972_/_ATCC_24843)_GN=cut9_PE=1_SV=2	>sp|Q9US34|YFZ7_SCHPO_Uncharacterized_aminotransferase_C1039.07c_OS=Schizosaccharomyces_pombe_(strain_972_/_ATCC_24843)_GN=SPAC1039.07c_PE=3_SV=1	>sp|Q9USQ1|CTF18_SCHPO_Chromosome_transmission_fidelity_protein_18_OS=Schizosaccharomyces_pombe_(strain_972_/_ATCC_24843)_GN=ctf18_PE=1_SV=1	>sp|Q9UTB8|INI1_SCHPO_Pre-mRNA-splicing_factor_ini1_OS=Schizosaccharomyces_pombe_(strain_972_/_ATCC_24843)_GN=ini1_PE=3_SV=1
T-2837-30.07	-1.18276	1	1	-.ETKKSLQVPPSR(3)--KIINTVC(1).-	>sp|O60187|SID4_SCHPO_Septation_initiation_protein_sid4_OS=Schizosaccharomyces_pombe_(strain_972_/_ATCC_24843)_GN=sid4_PE=1_SV=1	>sp|Q9P5N2|AAT1_SCHPO_Amino_acid_transporter_1_OS=Schizosaccharomyces_pombe_(strain_972_/_ATCC_24843)_GN=aat1_PE=3_SV=1
T-2540-27.94	-1.18421	1	1	-.MLFPRVVPFQSLR(1)--MLNR(1).-	>sp|O13636|TIM50_SCHPO_Mitochondrial_import_inner_membrane_translocase_subunit_tim50_OS=Schizosaccharomyces_pombe_(strain_972_/_ATCC_24843)_GN=tim50_PE=3_SV=1	>sp|Q09866|YAG1_SCHPO_Uncharacterized_WD_repeat-containing_protein_C12G12.01c_OS=Schizosaccharomyces_pombe_(strain_972_/_ATCC_24843)_GN=SPAC12G12.01c_PE=1_SV=2	>sp|Q9UUB8|YH9J_SCHPO_NifU-like_protein_C1709.19c_OS=Schizosaccharomyces_pombe_(strain_972_/_ATCC_24843)_GN=SPBC1709.19c_PE=3_SV=1
T-565-11.42-2	-1.18444	1	1	-.QKQKQK(4)--KIVKK(4).-	>decoy_reverse_sp|Q9USI4|SAC32_SCHPO_Decoy_of_SAC3_family_protein_2_OS=Schizosaccharomyces_pombe_(strain_972_/_ATCC_24843)_GN=SPCC70.06_PE=3_SV=1	>sp|Q9USI4|SAC32_SCHPO_SAC3_family_protein_2_OS=Schizosaccharomyces_pombe_(strain_972_/_ATCC_24843)_GN=SPCC70.06_PE=3_SV=1	>sp|Q9UU86|SYG1_SCHPO_Protein_SYG1_homolog_OS=Schizosaccharomyces_pombe_(strain_972_/_ATCC_24843)_GN=SPCC1827.07c_PE=3_SV=1
T-3540-34.83	-1.18445	1	1	-.KQVFGK(1)--NRKSK(3).-	>decoy_reverse_sp|Q9P6R8|CWC24_SCHPO_Decoy_of_Pre-mRNA-splicing_factor_cwf24_OS=Schizosaccharomyces_pombe_(strain_972_/_ATCC_24843)_GN=cwf24_PE=1_SV=1	>sp|Q09799|KRI1_SCHPO_Protein_kri1_OS=Schizosaccharomyces_pombe_(strain_972_/_ATCC_24843)_GN=kri1_PE=1_SV=1	>sp|Q10491|SEC74_SCHPO_Arf_guanine_nucleotide_exchange_factor_sec74_OS=Schizosaccharomyces_pombe_(strain_972_/_ATCC_24843)_GN=sec74_PE=1_SV=2	>sp|Q9P6R8|CWC24_SCHPO_Pre-mRNA-splicing_factor_cwf24_OS=Schizosaccharomyces_pombe_(strain_972_/_ATCC_24843)_GN=cwf24_PE=1_SV=1
T-7454-58.78	-1.1852	1	1	-.LLDLIDSVTGKK(11)--LIKK(3).-	>decoy_reverse_sp|O42975|NRDE2_SCHPO_Decoy_of_Protein_NRDE2_homolog_OS=Schizosaccharomyces_pombe_(strain_972_/_ATCC_24843)_GN=SPBC20F10.05_PE=1_SV=1	>decoy_reverse_sp|O43002|SC61B_SCHPO_Decoy_of_Protein_transport_protein_sec61_subunit_beta_OS=Schizosaccharomyces_pombe_(strain_972_/_ATCC_24843)_GN=sbh1_PE=3_SV=1	>decoy_reverse_sp|O43022|YGV8_SCHPO_Decoy_of_Uncharacterized_protein_C354.08c_OS=Schizosaccharomyces_pombe_(strain_972_/_ATCC_24843)_GN=SPBC354.08c_PE=3_SV=1	>decoy_reverse_sp|O59712|YBH4_SCHPO_Decoy_of_Uncharacterized_transporter_C3B8.04c_OS=Schizosaccharomyces_pombe_(strain_972_/_ATCC_24843)_GN=SPBC3B8.04c_PE=3_SV=1	>decoy_reverse_sp|O59773|EAF_SCHPO_Decoy_of_Chromatin_modification-related_protein_vid21_OS=Schizosaccharomyces_pombe_(strain_972_/_ATCC_24843)_GN=vid21_PE=1_SV=2	>decoy_reverse_sp|P38938|CEK1_SCHPO_Decoy_of_Serine/threonine-protein_kinase_cek1_OS=Schizosaccharomyces_pombe_(strain_972_/_ATCC_24843)_GN=cek1_PE=1_SV=3	>decoy_reverse_sp|P87178|YB1D_SCHPO_Decoy_of_Uncharacterized_protein_C3D6.13c_OS=Schizosaccharomyces_pombe_(strain_972_/_ATCC_24843)_GN=SPBC3D6.13c_PE=1_SV=1	>decoy_reverse_sp|Q09673|PANC_SCHPO_Decoy_of_Pantoate--beta-alanine_ligase_OS=Schizosaccharomyces_pombe_(strain_972_/_ATCC_24843)_GN=pan6_PE=3_SV=1	>decoy_reverse_sp|Q09717|RANG_SCHPO_Decoy_of_Ran-specific_GTPase-activating_protein_1_OS=Schizosaccharomyces_pombe_(strain_972_/_ATCC_24843)_GN=sbp1_PE=1_SV=1	>decoy_reverse_sp|Q10067|ORC3_SCHPO_Decoy_of_Origin_recognition_complex_subunit_3_OS=Schizosaccharomyces_pombe_(strain_972_/_ATCC_24843)_GN=orc3_PE=1_SV=2	>decoy_reverse_sp|Q1MTQ1|TEA2_SCHPO_Decoy_of_Kinesin-like_protein_tea2_OS=Schizosaccharomyces_pombe_(strain_972_/_ATCC_24843)_GN=tea2_PE=1_SV=1	>decoy_reverse_sp|Q9C118|YFFN_SCHPO_Decoy_of_Uncharacterized_protein_C1687.23c_OS=Schizosaccharomyces_pombe_(strain_972_/_ATCC_24843)_GN=SPAC1687.23c_PE=4_SV=1	>decoy_tr|D0EJL8|D0EJL8_SCHPM_Decoy_of_Protein_disulfide_isomerase_2_OS=Schizosaccharomyces_pombe_GN=pdi2_PE=4_SV=1	>sp|O42908|CYM1_SCHPO_Mitochondrial_presequence_protease_OS=Schizosaccharomyces_pombe_(strain_972_/_ATCC_24843)_GN=cym1_PE=3_SV=1	>sp|O74878|ALG11_SCHPO_GDP-Man:Man(3)GlcNAc(2)-PP-Dol_alpha-1,2-mannosyltransferase_OS=Schizosaccharomyces_pombe_(strain_972_/_ATCC_24843)_GN=alg11_PE=3_SV=1	>sp|O94387|YGSA_SCHPO_Uncharacterized_ATP-dependent_helicase_C29A10.10c_OS=Schizosaccharomyces_pombe_(strain_972_/_ATCC_24843)_GN=SPBC29A10.10c_PE=3_SV=1	>sp|Q9C0W8|TIP20_SCHPO_Protein_transport_protein_tip20_OS=Schizosaccharomyces_pombe_(strain_972_/_ATCC_24843)_GN=tip20_PE=3_SV=1	>sp|Q9HDW1|PGPS1_SCHPO_CDP-diacylglycerol--glycerol-3-phosphate_3-phosphatidyltransferase_OS=Schizosaccharomyces_pombe_(strain_972_/_ATCC_24843)_GN=pgs1_PE=3_SV=2	>sp|Q9P7V6|VPS33_SCHPO_Vacuolar_protein_sorting-associated_protein_33_OS=Schizosaccharomyces_pombe_(strain_972_/_ATCC_24843)_GN=vps33_PE=3_SV=1	>sp|Q9UTI4|MOA1_SCHPO_Monopolar_attachment_protein_1_OS=Schizosaccharomyces_pombe_(strain_972_/_ATCC_24843)_GN=moa1_PE=1_SV=1
T-8120-62.63	-1.18596	1	1	-.SLVSCKQVDVLR(6)--KRAIHWWR(1).-	>sp|O14031|PGT1_SCHPO_Glutathione_transporter_1_OS=Schizosaccharomyces_pombe_(strain_972_/_ATCC_24843)_GN=pgt1_PE=1_SV=1	>sp|Q10103|CHP1_SCHPO_Chromo_domain-containing_protein_1_OS=Schizosaccharomyces_pombe_(strain_972_/_ATCC_24843)_GN=chp1_PE=1_SV=1
T-7263-57.61	-1.18605	1	1	-.KKHLVSVQTEHK(1)--SQLSFTGK(1).-	>sp|O74351|NFS1_SCHPO_Probable_cysteine_desulfurase,_mitochondrial_OS=Schizosaccharomyces_pombe_(strain_972_/_ATCC_24843)_GN=SPBC21D10.11c_PE=3_SV=2	>sp|Q9Y7U4|NSE3_SCHPO_Non-structural_maintenance_of_chromosome_element_3_OS=Schizosaccharomyces_pombe_(strain_972_/_ATCC_24843)_GN=nse3_PE=1_SV=1
T-1123-16.88	-1.18648	1	1	-.ENQEKISNNK(5)--KINANEK(1).-	>sp|O14126|PRS6A_SCHPO_26S_protease_regulatory_subunit_6A_OS=Schizosaccharomyces_pombe_(strain_972_/_ATCC_24843)_GN=tbp1_PE=3_SV=1	>sp|O74440|RPN8_SCHPO_26S_proteasome_regulatory_subunit_rpn8_OS=Schizosaccharomyces_pombe_(strain_972_/_ATCC_24843)_GN=rpn8_PE=3_SV=1
T-910-14.92	-1.18655	1	1	-.DGMAPKIFKR(9)--KKYAER(2).-	>sp|O59831|YCUB_SCHPO_Uncharacterized_amino-acid_permease_C965.11c_OS=Schizosaccharomyces_pombe_(strain_972_/_ATCC_24843)_GN=SPCC965.11c_PE=3_SV=1	>sp|P78817|YFE6_SCHPO_Uncharacterized_alpha-1,2-galactosyltransferase_C637.06_OS=Schizosaccharomyces_pombe_(strain_972_/_ATCC_24843)_GN=SPAC637.06_PE=2_SV=2
T-9212-69.35	-1.18734	1	1	-.KISNNK(1)--EYTKK(4).-	>sp|O59801|SKI2_SCHPO_Putative_ATP-dependent_RNA_helicase_C550.03c_OS=Schizosaccharomyces_pombe_(strain_972_/_ATCC_24843)_GN=SPCC550.03c_PE=3_SV=1	>sp|P41003|SMC2_SCHPO_Structural_maintenance_of_chromosomes_protein_2_OS=Schizosaccharomyces_pombe_(strain_972_/_ATCC_24843)_GN=cut14_PE=1_SV=2	>sp|Q8TFI0|YIB4_SCHPO_Uncharacterized_protein_C1751.04_OS=Schizosaccharomyces_pombe_(strain_972_/_ATCC_24843)_GN=SPAC1751.04_PE=4_SV=2
T-2482-27.53-3	-1.18748	1	1	-.IVPKR(4)--VIKR(3).-	>decoy_reverse_sp|P87126|CWC2_SCHPO_Decoy_of_Pre-mRNA-splicing_factor_cwf2_OS=Schizosaccharomyces_pombe_(strain_972_/_ATCC_24843)_GN=cwf2_PE=1_SV=2	>decoy_reverse_sp|Q09805|VPS45_SCHPO_Decoy_of_Vacuolar_protein_sorting-associated_protein_45_OS=Schizosaccharomyces_pombe_(strain_972_/_ATCC_24843)_GN=vps45_PE=3_SV=1	>decoy_reverse_sp|Q10101|RS7_SCHPO_Decoy_of_40S_ribosomal_protein_S7_OS=Schizosaccharomyces_pombe_(strain_972_/_ATCC_24843)_GN=rps7_PE=1_SV=2	>decoy_reverse_sp|Q8WZK2|MCD4_SCHPO_Decoy_of_GPI_ethanolamine_phosphate_transferase_1_OS=Schizosaccharomyces_pombe_(strain_972_/_ATCC_24843)_GN=its8_PE=1_SV=1	>sp|P36631|STE11_SCHPO_Transcription_factor_ste11_OS=Schizosaccharomyces_pombe_(strain_972_/_ATCC_24843)_GN=ste11_PE=1_SV=2	>sp|Q9P7W8|RSC9_SCHPO_Chromatin_structure-remodeling_complex_subunit_rsc9_OS=Schizosaccharomyces_pombe_(strain_972_/_ATCC_24843)_GN=rsc9_PE=1_SV=1	>sp|Q9P7Z8|YOUD_SCHPO_Uncharacterized_protein_C26H8.13c_OS=Schizosaccharomyces_pombe_(strain_972_/_ATCC_24843)_GN=SPBC26H8.13c_PE=4_SV=1
T-8919-67.56	-1.18807	1	1	-.VIWDVKEESR(6)--MFMLK(1).-	>sp|Q09929|CAF17_SCHPO_Putative_transferase_caf17,_mitochondrial_OS=Schizosaccharomyces_pombe_(strain_972_/_ATCC_24843)_GN=caf17_PE=3_SV=1	>sp|Q1MTR3|VID27_SCHPO_Vacuolar_import_and_degradation_protein_27_OS=Schizosaccharomyces_pombe_(strain_972_/_ATCC_24843)_GN=vid27_PE=1_SV=1
T-10081-74.76	-1.18845	1	1	-.WSKQVILRK(3)--DAIKVVR(4).-	>sp|O13674|MUG24_SCHPO_Meiotically_up-regulated_gene_24_protein_OS=Schizosaccharomyces_pombe_(strain_972_/_ATCC_24843)_GN=mug24_PE=1_SV=1	>sp|Q9HDU3|GAL10_SCHPO_Bifunctional_protein_gal10_OS=Schizosaccharomyces_pombe_(strain_972_/_ATCC_24843)_GN=gal10_PE=3_SV=1
T-6598-53.57	-1.18846	1	1	-.MNNDHASK(1)--KASPIGDR(1).-	>sp|O94534|ALP14_SCHPO_Spindle_pole_body_component_alp14_OS=Schizosaccharomyces_pombe_(strain_972_/_ATCC_24843)_GN=alp14_PE=1_SV=1	>sp|Q09761|SLD3_SCHPO_DNA_replication_regulator_sld3_OS=Schizosaccharomyces_pombe_(strain_972_/_ATCC_24843)_GN=sld3_PE=1_SV=3
T-9755-72.81	-1.18937	1	1	-.SLISKYDFDGLR(5)--MDDFLKK(1).-	>sp|Q9HE08|MTNB_SCHPO_Methylthioribulose-1-phosphate_dehydratase_OS=Schizosaccharomyces_pombe_(strain_972_/_ATCC_24843)_GN=mde1_PE=3_SV=2	>sp|Q9Y7S9|AMY3_SCHPO_Alpha-amylase_3_OS=Schizosaccharomyces_pombe_(strain_972_/_ATCC_24843)_GN=aah3_PE=1_SV=1
T-1812-22.60	-1.18989	1	1	-.HLAEFEKEIKK(7)--MFYLR(1).-	>sp|G2TRM1|YI7I_SCHPO_UPF0768_protein_C977.18_OS=Schizosaccharomyces_pombe_(strain_972_/_ATCC_24843)_GN=SPAC977.18_PE=3_SV=1	>sp|O42707|YOC5_SCHPO_L-type_lectin-like_domain-containing_protein_C4F6.05c_OS=Schizosaccharomyces_pombe_(strain_972_/_ATCC_24843)_GN=SPBC4F6.05c_PE=2_SV=2
T-1151-17.16	-1.19046	1	1	-.QARLEDLKK(8)--SFSFSKK(6).-	>decoy_reverse_sp|Q874R1|RHO4_SCHPO_Decoy_of_GTP-binding_protein_rho4_OS=Schizosaccharomyces_pombe_(strain_972_/_ATCC_24843)_GN=rho4_PE=1_SV=2	>sp|Q09856|PRP3_SCHPO_U4/U5/U6_small_nuclear_ribonucleoprotein_prp3_OS=Schizosaccharomyces_pombe_(strain_972_/_ATCC_24843)_GN=prp3_PE=1_SV=1	>sp|Q874R1|RHO4_SCHPO_GTP-binding_protein_rho4_OS=Schizosaccharomyces_pombe_(strain_972_/_ATCC_24843)_GN=rho4_PE=1_SV=2
T-764-13.65	-1.1918	1	1	-.QLSEKRFAK(5)--KAEEKR(5).-	>sp|O14176|PRP40_SCHPO_Pre-mRNA-processing_protein_prp40_OS=Schizosaccharomyces_pombe_(strain_972_/_ATCC_24843)_GN=prp40_PE=1_SV=1	>sp|O59714|YBH6_SCHPO_Uncharacterized_membrane_protein_C3B8.06_OS=Schizosaccharomyces_pombe_(strain_972_/_ATCC_24843)_GN=SPBC3B8.06_PE=1_SV=1	>sp|Q9Y7U0|YCJE_SCHPO_Uncharacterized_protein_C63.14_OS=Schizosaccharomyces_pombe_(strain_972_/_ATCC_24843)_GN=SPCC63.14_PE=1_SV=1
T-4851-43.02	-1.1918	1	1	-.KVTSKLLEQEESAEK(5)--TFLEKR(5).-	>sp|O94579|PSA2_SCHPO_Probable_proteasome_subunit_alpha_type-2_OS=Schizosaccharomyces_pombe_(strain_972_/_ATCC_24843)_GN=pre8_PE=3_SV=1	>sp|Q09682|PSA3_SCHPO_Probable_proteasome_subunit_alpha_type-3_OS=Schizosaccharomyces_pombe_(strain_972_/_ATCC_24843)_GN=SPAC13C5.01c_PE=3_SV=1
T-2751-29.48	-1.1921	1	1	-.HDIHHDEKERR(8)--SKAKSPIK(1).-	>sp|O74978|YQL5_SCHPO_Uncharacterized_RNA-binding_protein_C1827.05c_OS=Schizosaccharomyces_pombe_(strain_972_/_ATCC_24843)_GN=SPCC1827.05c_PE=3_SV=1	>sp|Q92376|KLP1_SCHPO_Kinesin-like_protein_1_OS=Schizosaccharomyces_pombe_(strain_972_/_ATCC_24843)_GN=klp1_PE=2_SV=2
T-2765-29.58	-1.19237	1	1	-.SWFEKK(5)--DENKK(4).-	>sp|O94488|MBO1_SCHPO_Microtubule_organizer_protein_1_OS=Schizosaccharomyces_pombe_(strain_972_/_ATCC_24843)_GN=mbo1_PE=1_SV=1	>sp|Q10213|SRS2_SCHPO_ATP-dependent_DNA_helicase_srs2_OS=Schizosaccharomyces_pombe_(strain_972_/_ATCC_24843)_GN=srs2_PE=1_SV=1
T-8225-63.24	-1.1924	1	1	-.INMYPKISDPK(6)--QFCFR(1).-	>sp|Q10202|DBP3_SCHPO_ATP-dependent_RNA_helicase_dbp3_OS=Schizosaccharomyces_pombe_(strain_972_/_ATCC_24843)_GN=dbp3_PE=3_SV=1	>sp|Q9P6L2|RKM4_SCHPO_Ribosomal_lysine_N-methyltransferase_4_OS=Schizosaccharomyces_pombe_(strain_972_/_ATCC_24843)_GN=set13_PE=3_SV=2
T-11955-87.17	-1.19282	1	1	-.QSTNKELFR(5)--MHIFVPK(1).-	>sp|O74309|SLM9_SCHPO_Histone_transcription_regulator_slm9_OS=Schizosaccharomyces_pombe_(strain_972_/_ATCC_24843)_GN=slm9_PE=1_SV=1	>sp|Q9P7N9|TRS31_SCHPO_Transport_protein_particle_subunit_trs31_OS=Schizosaccharomyces_pombe_(strain_972_/_ATCC_24843)_GN=trs31_PE=3_SV=1
T-3701-35.87	-1.19353	1	1	-.NASKNDEGNFVYLR(4)--KEDSK(1).-	>sp|O13736|SLA1_SCHPO_Actin_cytoskeleton-regulatory_complex_protein_sla1_OS=Schizosaccharomyces_pombe_(strain_972_/_ATCC_24843)_GN=sla1_PE=1_SV=1	>sp|O94267|SPT16_SCHPO_FACT_complex_subunit_spt16_OS=Schizosaccharomyces_pombe_(strain_972_/_ATCC_24843)_GN=spt16_PE=1_SV=1
T-5993-50.01	-1.1938	1	1	-.ELHRKDLSQLI(5)--MLQYLKMR(6).-	>sp|P87320|MSP1_SCHPO_Protein_msp1,_mitochondrial_OS=Schizosaccharomyces_pombe_(strain_972_/_ATCC_24843)_GN=msp1_PE=3_SV=2	>sp|Q10430|SPC25_SCHPO_Kinetochore_protein_spc25_OS=Schizosaccharomyces_pombe_(strain_972_/_ATCC_24843)_GN=spc25_PE=1_SV=1
T-6036-50.26	-1.1943	1	1	-.YPKIDYNLMDYSSATDR(3)--KQNK(1).-	>decoy_reverse_sp|O42657|YF82_SCHPO_Decoy_of_GRIP_and_coiled-coil_domain-containing_protein_C27D7.02c_OS=Schizosaccharomyces_pombe_(strain_972_/_ATCC_24843)_GN=SPAC27D7.02c_PE=3_SV=1	>decoy_reverse_sp|O94280|YGX1_SCHPO_Decoy_of_UPF0674_endoplasmic_reticulum_membrane_protein_C2G5.01_OS=Schizosaccharomyces_pombe_(strain_972_/_ATCC_24843)_GN=SPBC2G5.01_PE=3_SV=1	>decoy_reverse_sp|Q9P7M4|YIOE_SCHPO_Decoy_of_Uncharacterized_protein_SPAP27G11.14c_OS=Schizosaccharomyces_pombe_(strain_972_/_ATCC_24843)_GN=SPAP27G11.14c_PE=4_SV=1	>sp|O74349|LTN1_SCHPO_E3_ubiquitin-protein_ligase_listerin_OS=Schizosaccharomyces_pombe_(strain_972_/_ATCC_24843)_GN=SPBC21D10.09c_PE=3_SV=1	>sp|O74774|HBS1_SCHPO_Elongation_factor_1_alpha-like_protein_OS=Schizosaccharomyces_pombe_(strain_972_/_ATCC_24843)_GN=hbs1_PE=1_SV=4	>sp|P22987|KIN1_SCHPO_Protein_kinase_kin1_OS=Schizosaccharomyces_pombe_(strain_972_/_ATCC_24843)_GN=kin1_PE=1_SV=3
T-11730-85.66	-1.19482	1	1	-.MLLTKKVLWYFR(5)--VKNPK(2).-	>decoy_reverse_sp|P39964|CEF1_SCHPO_Decoy_of_Pre-mRNA-splicing_factor_cdc5_OS=Schizosaccharomyces_pombe_(strain_972_/_ATCC_24843)_GN=cdc5_PE=1_SV=1	>sp|Q09691|RF1M_SCHPO_Putative_peptide_chain_release_factor_1,_mitochondrial_OS=Schizosaccharomyces_pombe_(strain_972_/_ATCC_24843)_GN=SPAC2F7.17_PE=3_SV=1	>sp|Q12381|PRP1_SCHPO_Pre-mRNA-splicing_factor_prp1_OS=Schizosaccharomyces_pombe_(strain_972_/_ATCC_24843)_GN=prp1_PE=1_SV=1
T-1782-22.36	-1.19482	1	1	-.SETTYVKQCAYGK(1)--KPKQ(3).-	>sp|O74409|URIC_SCHPO_Uricase_OS=Schizosaccharomyces_pombe_(strain_972_/_ATCC_24843)_GN=SPCC1223.09_PE=1_SV=1	>sp|P87145|VAC14_SCHPO_Protein_VAC14_homolog_OS=Schizosaccharomyces_pombe_(strain_972_/_ATCC_24843)_GN=SPBC25H2.03_PE=3_SV=1
T-2105-24.78	-1.19561	1	1	-.SPSPQKEYR(6)--SDSR(1).-	>sp|O13838|NUP40_SCHPO_Nucleoporin_nup40_OS=Schizosaccharomyces_pombe_(strain_972_/_ATCC_24843)_GN=nup40_PE=1_SV=1	>sp|Q09911|YAJE_SCHPO_Uncharacterized_protein_C30D11.14c_OS=Schizosaccharomyces_pombe_(strain_972_/_ATCC_24843)_GN=SPAC30D11.14c_PE=4_SV=1
T-12592-91.72	-1.19853	1	1	-.AIVVFVPQPLLKAFHK(12)--VIAKSR(4).-	>sp|Q10101|RS7_SCHPO_40S_ribosomal_protein_S7_OS=Schizosaccharomyces_pombe_(strain_972_/_ATCC_24843)_GN=rps7_PE=1_SV=2	>sp|Q9USP6|CLC1_SCHPO_Clathrin_light_chain_OS=Schizosaccharomyces_pombe_(strain_972_/_ATCC_24843)_GN=clc1_PE=1_SV=1
T-973-15.58	-1.19972	1	1	-.KYTIVPPSVHR(1)--QKDIGRR(2).-	>sp|P56329|IF2B_SCHPO_Probable_eukaryotic_translation_initiation_factor_2_subunit_beta_OS=Schizosaccharomyces_pombe_(strain_972_/_ATCC_24843)_GN=tif212_PE=1_SV=2	>sp|Q10108|YAQ9_SCHPO_Uncharacterized_protein_C18G6.09c_OS=Schizosaccharomyces_pombe_(strain_972_/_ATCC_24843)_GN=SPAC18G6.09c_PE=4_SV=1
T-1829-22.74	-1.19974	1	1	-.HPAYSFVTLPKR(11)--KIGSYR(1).-	>sp|Q1MTN3|PIC1_SCHPO_Inner_centromere_protein-related_protein_pic1_OS=Schizosaccharomyces_pombe_(strain_972_/_ATCC_24843)_GN=pic1_PE=1_SV=2	>sp|Q9HDV1|MU180_SCHPO_Putative_steryl_acetyl_hydrolase_mug81_OS=Schizosaccharomyces_pombe_(strain_972_/_ATCC_24843)_GN=mug180_PE=1_SV=1
T-9600-71.84	-1.20013	1	1	-.RLMSSTDKVSR(8)--KIENE(1).-	>sp|O74366|TFB4_SCHPO_RNA_polymerase_II_transcription_factor_B_subunit_4_OS=Schizosaccharomyces_pombe_(strain_972_/_ATCC_24843)_GN=tfb4_PE=1_SV=1	>sp|Q09707|YA39_SCHPO_Putative_acetyltransferase_C18B11.09c_OS=Schizosaccharomyces_pombe_(strain_972_/_ATCC_24843)_GN=SPAC18B11.09c_PE=3_SV=2
T-7215-57.32	-1.20169	1	1	-.LRQKNER(4)--SSKNR(3).-	>decoy_reverse_sp|Q10176|OST1_SCHPO_Decoy_of_Dolichyl-diphosphooligosaccharide--protein_glycosyltransferase_subunit_1_OS=Schizosaccharomyces_pombe_(strain_972_/_ATCC_24843)_GN=ost1_PE=3_SV=1	>sp|O94538|SNU66_SCHPO_U4/U6.U5_tri-snRNP-associated_protein_snu66_OS=Schizosaccharomyces_pombe_(strain_972_/_ATCC_24843)_GN=snu66_PE=1_SV=1	>sp|Q10176|OST1_SCHPO_Dolichyl-diphosphooligosaccharide--protein_glycosyltransferase_subunit_1_OS=Schizosaccharomyces_pombe_(strain_972_/_ATCC_24843)_GN=ost1_PE=3_SV=1
T-3722-36.01-3	-1.20349	1	1	-.ADKIR(3)--TLKV(3).-	>sp|Q09130|IF2G_SCHPO_Eukaryotic_translation_initiation_factor_2_subunit_gamma_OS=Schizosaccharomyces_pombe_(strain_972_/_ATCC_24843)_GN=tif213_PE=2_SV=1	>sp|Q9P7W6|MLH1_SCHPO_Putative_MutL_protein_homolog_1_OS=Schizosaccharomyces_pombe_(strain_972_/_ATCC_24843)_GN=mlh1_PE=2_SV=1
T-10696-78.81	-1.20394	1	1	-.VGERGLKLSGGEK(7)--DRKNLPR(3).-	>sp|Q02592|HMT1_SCHPO_Heavy_metal_tolerance_protein_OS=Schizosaccharomyces_pombe_(strain_972_/_ATCC_24843)_GN=hmt1_PE=2_SV=3	>sp|Q8WZK0|US107_SCHPO_U1_snRNP-associated_protein_usp107_OS=Schizosaccharomyces_pombe_(strain_972_/_ATCC_24843)_GN=usp107_PE=1_SV=1
T-12008-87.53	-1.20418	1	1	-.GGLTKFSSYFHSIFSR(5)--YSDRNKPK(6).-	>sp|Q8WZJ8|RPC7_SCHPO_DNA-directed_RNA_polymerase_III_subunit_rpc31_OS=Schizosaccharomyces_pombe_(strain_972_/_ATCC_24843)_GN=rpc31_PE=1_SV=1	>sp|Q9HE00|MTX1_SCHPO_Metaxin-1_OS=Schizosaccharomyces_pombe_(strain_972_/_ATCC_24843)_GN=mtx1_PE=3_SV=1
T-11342-83.05	-1.20583	1	1	-.NEEHKSIEEER(5)--ASPDRKK(6).-	>sp|O14355|YB49_SCHPO_Uncharacterized_membrane_protein_C30D10.09c_OS=Schizosaccharomyces_pombe_(strain_972_/_ATCC_24843)_GN=SPBC30D10.09c_PE=3_SV=1	>sp|Q9USR9|CENPC_SCHPO_Centromere_protein_3_OS=Schizosaccharomyces_pombe_(strain_972_/_ATCC_24843)_GN=cnp3_PE=4_SV=2
T-4598-41.47	-1.21249	1	1	-.LQLQKHFR(5)--EDENILR(1).-	>sp|Q9P805|DCP1_SCHPO_mRNA-decapping_enzyme_subunit_1_OS=Schizosaccharomyces_pombe_(strain_972_/_ATCC_24843)_GN=dcp1_PE=1_SV=1	>sp|Q9USY7|FZO1_SCHPO_Transmembrane_GTPase_fzo1_OS=Schizosaccharomyces_pombe_(strain_972_/_ATCC_24843)_GN=fzo1_PE=3_SV=1
T-7982-61.78	-1.21292	1	1	-.MSYQVCFKK(1)--EDLEKFR(5).-	>sp|O94387|YGSA_SCHPO_Uncharacterized_ATP-dependent_helicase_C29A10.10c_OS=Schizosaccharomyces_pombe_(strain_972_/_ATCC_24843)_GN=SPBC29A10.10c_PE=3_SV=1	>sp|Q9HE02|SSN2_SCHPO_Mediator_of_RNA_polymerase_II_transcription_subunit_13_OS=Schizosaccharomyces_pombe_(strain_972_/_ATCC_24843)_GN=srb9_PE=1_SV=2
T-2438-27.22	-1.21553	1	1	-.RSSTWKR(6)--RPQSEKR(6).-	>sp|O59782|SULH3_SCHPO_Probable_sulfate_permease_C320.05_OS=Schizosaccharomyces_pombe_(strain_972_/_ATCC_24843)_GN=SPCC320.05_PE=3_SV=1	>sp|Q09727|MRP20_SCHPO_54S_ribosomal_protein_L23,_mitochondrial_OS=Schizosaccharomyces_pombe_(strain_972_/_ATCC_24843)_GN=mrp20_PE=3_SV=1
T-12107-88.20	-1.21847	1	1	-.LEEFGQNPDEEIESSLKDVR(17)--KFMLFK(1).-	>sp|O14222|FSV1_SCHPO_Syntaxin-like_protein_fsv1_OS=Schizosaccharomyces_pombe_(strain_972_/_ATCC_24843)_GN=fsv1_PE=2_SV=3	>sp|Q9USK8|AGS1_SCHPO_Cell_wall_alpha-1,3-glucan_synthase_ags1_OS=Schizosaccharomyces_pombe_(strain_972_/_ATCC_24843)_GN=ags1_PE=1_SV=3
T-3477-34.40	-1.22026	1	1	-.IHNHQGQQSKYK(10)--EMKAQKR(3).-	>sp|O59755|CUT12_SCHPO_Spindle_pole_body-associated_protein_cut12_OS=Schizosaccharomyces_pombe_(strain_972_/_ATCC_24843)_GN=cut12_PE=1_SV=1	>sp|Q9Y7Y2|SLU7_SCHPO_Pre-mRNA-splicing_factor_slu7_OS=Schizosaccharomyces_pombe_(strain_972_/_ATCC_24843)_GN=slu7_PE=1_SV=1
T-1743-22.03	-1.22112	1	1	-.MGNVQSQEGETR(1)--MDTIVLDQR(1).-	>sp|O14175|DSC4_SCHPO_DSC_E3_ubiquitin_ligase_complex_subunit_4_OS=Schizosaccharomyces_pombe_(strain_972_/_ATCC_24843)_GN=dsc4_PE=1_SV=1	>sp|P78789|YC63_SCHPO_Uncharacterized_protein_C1919.03c_OS=Schizosaccharomyces_pombe_(strain_972_/_ATCC_24843)_GN=SPCC1919.03c_PE=1_SV=2
T-3586-35.14	-1.22291	1	1	-.MKPFSPSQTNFEK(1)--SKDPR(2).-	>sp|O74945|RIA1_SCHPO_Ribosome_assembly_protein_1_OS=Schizosaccharomyces_pombe_(strain_972_/_ATCC_24843)_GN=ria1_PE=3_SV=1	>sp|Q9USV2|YHH5_SCHPO_Uncharacterized_oxidoreductase_C28F2.05_OS=Schizosaccharomyces_pombe_(strain_972_/_ATCC_24843)_GN=SPBC28F2.05c_PE=3_SV=1
T-11915-86.90	-1.22401	1	1	-.IFKLWLLVLK(3)--MAFYYK(1).-	>sp|O94459|SCC4_SCHPO_MAU2_chromatid_cohesion_factor_homolog_OS=Schizosaccharomyces_pombe_(strain_972_/_ATCC_24843)_GN=ssl3_PE=1_SV=1	>sp|Q10296|YD42_SCHPO_Uncharacterized_protein_C22H10.02_OS=Schizosaccharomyces_pombe_(strain_972_/_ATCC_24843)_GN=SPAC22H10.02_PE=1_SV=2
T-12954-94.39	-1.22442	1	1	-.VEMKPFLKNLDK(8)--LDDELLLKQR(8).-	>sp|O14157|MYO3_SCHPO_Myosin_type-2_heavy_chain_2_OS=Schizosaccharomyces_pombe_(strain_972_/_ATCC_24843)_GN=myo3_PE=1_SV=1	>sp|Q8TFG7|TRM5_SCHPO_tRNA_(guanine(37)-N1)-methyltransferase_OS=Schizosaccharomyces_pombe_(strain_972_/_ATCC_24843)_GN=trm5_PE=3_SV=2
T-5337-45.92	-1.22516	1	1	-.IFRKSISK(1)--KSFSAKK(1).-	>sp|O14014|RGA3_SCHPO_Probable_Rho-type_GTPase-activating_protein_3_OS=Schizosaccharomyces_pombe_(strain_972_/_ATCC_24843)_GN=rga3_PE=1_SV=1	>sp|P87127|ATP11_SCHPO_Protein_atp11,_mitochondrial_OS=Schizosaccharomyces_pombe_(strain_972_/_ATCC_24843)_GN=atp11_PE=3_SV=1
T-4258-39.43	-1.22526	1	1	-.RPKNHFVALKR(10)--MGSSSSR(1).-	>sp|O42901|YBA9_SCHPO_Uncharacterized_protein_C119.09c_OS=Schizosaccharomyces_pombe_(strain_972_/_ATCC_24843)_GN=SPBC119.09c_PE=2_SV=3	>sp|Q9UQY9|SPO4_SCHPO_Cell_cycle_protein_kinase_spo4_OS=Schizosaccharomyces_pombe_(strain_972_/_ATCC_24843)_GN=spo4_PE=1_SV=1
T-8023-62.05	-1.22742	1	1	-.QEKETHLEPK(3)--KKYFVR(1).-	>sp|O13339|TERT_SCHPO_Telomerase_reverse_transcriptase_OS=Schizosaccharomyces_pombe_(strain_972_/_ATCC_24843)_GN=trt1_PE=1_SV=1	>sp|O42913|NRM1_SCHPO_Transcription_factor_nrm1_OS=Schizosaccharomyces_pombe_(strain_972_/_ATCC_24843)_GN=nrm1_PE=1_SV=1
T-11800-86.12	-1.22938	1	1	-.ELGKDHPHLLALR(4)--IDENKDK(5).-	>sp|O36029|YEKH_SCHPO_Uncharacterized_protein_C4F10.17_OS=Schizosaccharomyces_pombe_(strain_972_/_ATCC_24843)_GN=SPAC4F10.17_PE=4_SV=1	>sp|Q9UTA7|YL8B_SCHPO_Uncharacterized_transcriptional_regulatory_protein_C25B8.11_OS=Schizosaccharomyces_pombe_(strain_972_/_ATCC_24843)_GN=SPAC25B8.11_PE=3_SV=1
T-7656-59.95	-1.22945	1	1	-.TGSALTSDKSLFDKR(14)--CKVK(2).-	>decoy_reverse_sp|O14236|NOG2_SCHPO_Decoy_of_Nucleolar_GTP-binding_protein_2_OS=Schizosaccharomyces_pombe_(strain_972_/_ATCC_24843)_GN=nog2_PE=1_SV=1	>sp|O14236|NOG2_SCHPO_Nucleolar_GTP-binding_protein_2_OS=Schizosaccharomyces_pombe_(strain_972_/_ATCC_24843)_GN=nog2_PE=1_SV=1	>sp|O94403|YQFB_SCHPO_Uncharacterized_RNA-binding_protein_C126.11c_OS=Schizosaccharomyces_pombe_(strain_972_/_ATCC_24843)_GN=SPCC126.11c_PE=3_SV=1
T-4132-38.63	-1.23025	1	1	-.QELYLLGVVPSR(1)--SSSKR(4).-	>sp|O14198|MED18_SCHPO_Mediator_of_RNA_polymerase_II_transcription_subunit_18_OS=Schizosaccharomyces_pombe_(strain_972_/_ATCC_24843)_GN=med18_PE=1_SV=3	>sp|P40382|CDT1_SCHPO_Cell_division_cycle_protein_cdt1_OS=Schizosaccharomyces_pombe_(strain_972_/_ATCC_24843)_GN=cdt1_PE=1_SV=2
T-9986-74.21-2	-1.23165	1	1	-.FCSKDWDLILDK(4)--FCKISR(3).-	>sp|O13966|ACON_SCHPO_Aconitate_hydratase,_mitochondrial_OS=Schizosaccharomyces_pombe_(strain_972_/_ATCC_24843)_GN=SPAC24C9.06c_PE=3_SV=2	>sp|Q9P7Z3|SEE1_SCHPO_Protein-lysine_N-methyltransferase_see1_OS=Schizosaccharomyces_pombe_(strain_972_/_ATCC_24843)_GN=SPBC839.14c_PE=2_SV=1
T-9846-73.36	-1.23458	1	1	-.LLNNREALSKDEK(10)--KCKLIYTR(1).-	>sp|P40385|REC6_SCHPO_Meiotic_recombination_protein_rec6_OS=Schizosaccharomyces_pombe_(strain_972_/_ATCC_24843)_GN=rec6_PE=2_SV=2	>sp|Q10340|YBLJ_SCHPO_Uncharacterized_protein_C106.19_OS=Schizosaccharomyces_pombe_(strain_972_/_ATCC_24843)_GN=SPBC106.19_PE=4_SV=1
T-10587-78.08	-1.23523	1	1	-.IDIVENRFSGLKSR(12)--DLLKQWR(4).-	>sp|O42936|LAS1_SCHPO_Pre-rRNA-processing_protein_las1_OS=Schizosaccharomyces_pombe_(strain_972_/_ATCC_24843)_GN=las1_PE=1_SV=1	>sp|O94354|ASSY_SCHPO_Argininosuccinate_synthase_OS=Schizosaccharomyces_pombe_(strain_972_/_ATCC_24843)_GN=arg12_PE=3_SV=1
T-4341-39.94	-1.23549	1	1	-.QLDKEITCLK(4)--KTSKNK(1).-	>sp|O14053|UTP21_SCHPO_U3_small_nucleolar_RNA-associated_protein_21_homolog_OS=Schizosaccharomyces_pombe_(strain_972_/_ATCC_24843)_GN=SPCC1672.07_PE=3_SV=1	>sp|O94387|YGSA_SCHPO_Uncharacterized_ATP-dependent_helicase_C29A10.10c_OS=Schizosaccharomyces_pombe_(strain_972_/_ATCC_24843)_GN=SPBC29A10.10c_PE=3_SV=1
T-811-14.03	-1.23633	1	1	-.METVKVTR(1)--FSGPKER(5).-	>sp|P07527|WEE1_SCHPO_Mitosis_inhibitor_protein_kinase_wee1_OS=Schizosaccharomyces_pombe_(strain_972_/_ATCC_24843)_GN=wee1_PE=1_SV=1	>sp|Q9UUH6|YKI6_SCHPO_Uncharacterized_nucleolar_protein_C630.06c_OS=Schizosaccharomyces_pombe_(strain_972_/_ATCC_24843)_GN=SPAC630.06c_PE=1_SV=1
T-10397-76.81	-1.23824	1	1	-.TEEEMKTVPKSR(10)--KYGIEDEANR(1).-	>sp|O74867|YQ9H_SCHPO_Uncharacterized_protein_C18.17c_OS=Schizosaccharomyces_pombe_(strain_972_/_ATCC_24843)_GN=SPCC18.17c_PE=4_SV=1	>sp|Q09768|GSH1_SCHPO_Glutamate--cysteine_ligase_OS=Schizosaccharomyces_pombe_(strain_972_/_ATCC_24843)_GN=gcs1_PE=3_SV=1
T-13592-99.17	-1.24026	1	1	-.QKEIFDHNK(2)--KRLRPFDK(1).-	>sp|G2TRL3|RSA3_SCHPO_Ribosome_assembly_protein_3_OS=Schizosaccharomyces_pombe_(strain_972_/_ATCC_24843)_GN=rsa3_PE=2_SV=1	>sp|O94365|UTP15_SCHPO_U3_small_nucleolar_RNA-associated_protein_15_OS=Schizosaccharomyces_pombe_(strain_972_/_ATCC_24843)_GN=utp15_PE=3_SV=1
T-5332-45.89	-1.24028	1	1	-.KWDKDYETMSR(4)--KGIAKEHAK(5).-	>sp|O94361|YHOE_SCHPO_Uncharacterized_acyltransferase_C428.14_OS=Schizosaccharomyces_pombe_(strain_972_/_ATCC_24843)_GN=SPBC428.14_PE=3_SV=1	>sp|P37382|RPB3_SCHPO_DNA-directed_RNA_polymerase_II_subunit_RPB3_OS=Schizosaccharomyces_pombe_(strain_972_/_ATCC_24843)_GN=rpb3_PE=1_SV=2
T-5354-46.02	-1.24112	1	1	-.EAPKMELK(4)--SLYWNRK(1).-	>sp|G2TRU1|YQ9K_SCHPO_Uncharacterized_protein_C18.20_OS=Schizosaccharomyces_pombe_(strain_972_/_ATCC_24843)_GN=SPCC18.20_PE=4_SV=1	>sp|P40847|SAP1_SCHPO_Switch-activating_protein_1_OS=Schizosaccharomyces_pombe_(strain_972_/_ATCC_24843)_GN=sap1_PE=1_SV=2
T-3542-34.84-2	-1.24267	1	1	-.FRKGTQAETEK(3)--IKKMR(3).-	>decoy_reverse_sp|O74473|CDC11_SCHPO_Decoy_of_Septation_initiation_network_scaffold_protein_cdc11_OS=Schizosaccharomyces_pombe_(strain_972_/_ATCC_24843)_GN=cdc11_PE=1_SV=1	>sp|O74473|CDC11_SCHPO_Septation_initiation_network_scaffold_protein_cdc11_OS=Schizosaccharomyces_pombe_(strain_972_/_ATCC_24843)_GN=cdc11_PE=1_SV=1	>sp|Q09915|SPT6_SCHPO_Transcription_elongation_factor_spt6_OS=Schizosaccharomyces_pombe_(strain_972_/_ATCC_24843)_GN=spt6_PE=1_SV=2	>tr|S6BMF4|S6BMF4_SCHPM_Transcription_elongation_factor_Spt6_OS=Schizosaccharomyces_pombe_GN=spt6_PE=4_SV=1	>tr|S6BSK0|S6BSK0_SCHPM_Transcription_elongation_factor_Spt6_OS=Schizosaccharomyces_pombe_GN=spt6_PE=4_SV=1
T-13246-96.64	-1.24433	1	1	-.KTLPGAVKQVFWR(8)--KTIKTHNCR(4).-	>sp|O42908|CYM1_SCHPO_Mitochondrial_presequence_protease_OS=Schizosaccharomyces_pombe_(strain_972_/_ATCC_24843)_GN=cym1_PE=3_SV=1	>sp|Q9P5N2|AAT1_SCHPO_Amino_acid_transporter_1_OS=Schizosaccharomyces_pombe_(strain_972_/_ATCC_24843)_GN=aat1_PE=3_SV=1
T-9107-68.68-2	-1.2448	1	1	-.TLRKDAR(4)--WWKESK(3).-	>sp|O43051|NOP14_SCHPO_Probable_nucleolar_complex_protein_14_OS=Schizosaccharomyces_pombe_(strain_972_/_ATCC_24843)_GN=nop14_PE=1_SV=1	>sp|O74742|FOLE_SCHPO_Probable_folylpolyglutamate_synthase_OS=Schizosaccharomyces_pombe_(strain_972_/_ATCC_24843)_GN=met7_PE=2_SV=1
T-5023-44.05	-1.24572	1	1	-.FLKQTAKSK(7)--LALKSK(4).-	>decoy_reverse_sp|O94544|LKHA4_SCHPO_Decoy_of_Leukotriene_A-4_hydrolase_homolog_OS=Schizosaccharomyces_pombe_(strain_972_/_ATCC_24843)_GN=SPCC1322.05c_PE=3_SV=1	>sp|O94544|LKHA4_SCHPO_Leukotriene_A-4_hydrolase_homolog_OS=Schizosaccharomyces_pombe_(strain_972_/_ATCC_24843)_GN=SPCC1322.05c_PE=3_SV=1	>sp|Q9P6L7|YKQ9_SCHPO_Uncharacterized_mitochondrial_carrier_C688.09_OS=Schizosaccharomyces_pombe_(strain_972_/_ATCC_24843)_GN=SPAC688.09_PE=3_SV=1
T-4534-41.07	-1.2487	1	1	-.VDSEARKR(7)--WFKYVDR(3).-	>sp|O13863|YDU2_SCHPO_Uncharacterized_kinase_C1B1.02c_OS=Schizosaccharomyces_pombe_(strain_972_/_ATCC_24843)_GN=SPAC1B1.02c_PE=1_SV=1	>sp|P40901|ISP5_SCHPO_Sexual_differentiation_process_putative_amino-acid_permease_isp5_OS=Schizosaccharomyces_pombe_(strain_972_/_ATCC_24843)_GN=isp5_PE=2_SV=2
T-12049-87.80	-1.2491	1	1	-.EQTNKLYEAYR(5)--TKNGRER(2).-	>sp|O36023|SPN1_SCHPO_Septin_homolog_spn1_OS=Schizosaccharomyces_pombe_(strain_972_/_ATCC_24843)_GN=spn1_PE=1_SV=2	>sp|O94247|HCS1_SCHPO_DNA_polymerase_alpha-associated_DNA_helicase_A_OS=Schizosaccharomyces_pombe_(strain_972_/_ATCC_24843)_GN=hcs1_PE=3_SV=1
T-1776-22.31	-1.25099	1	1	-.MDEFDGFTRPTSSNSSANR(1)--ESFENK(1).-	>sp|O13286|SRW1_SCHPO_WD_repeat-containing_protein_srw1_OS=Schizosaccharomyces_pombe_(strain_972_/_ATCC_24843)_GN=srw1_PE=1_SV=1	>sp|P87227|MIS6_SCHPO_Inner_centromere_protein_mis6_OS=Schizosaccharomyces_pombe_(strain_972_/_ATCC_24843)_GN=mis6_PE=1_SV=1
T-1960-23.72	-1.25156	1	1	-.LVKKLSYR(4)--VLEEMKK(6).-	>sp|O43078|ALF1_SCHPO_ATPase-like_fidgetin_OS=Schizosaccharomyces_pombe_(strain_972_/_ATCC_24843)_GN=alf1_PE=1_SV=1	>sp|Q9USQ2|ALP6_SCHPO_Spindle_pole_body_component_alp6_OS=Schizosaccharomyces_pombe_(strain_972_/_ATCC_24843)_GN=alp6_PE=1_SV=2
T-1131-16.97	-1.25184	1	1	-.MKSIDESTR(2)--KGCCSTEK(1).-	>sp|Q10357|CCS1_SCHPO_Superoxide_dismutase_1_copper_chaperone_OS=Schizosaccharomyces_pombe_(strain_972_/_ATCC_24843)_GN=ccs1_PE=3_SV=1	>sp|Q9UTK5|ALM1_SCHPO_Abnormal_long_morphology_protein_1_OS=Schizosaccharomyces_pombe_(strain_972_/_ATCC_24843)_GN=alm1_PE=1_SV=1
T-4317-39.79	-1.25203	1	1	-.MKEQEFSYR(1)--KESFR(1).-	>decoy_reverse_sp|P36620|ILVB_SCHPO_Decoy_of_Acetolactate_synthase,_mitochondrial_OS=Schizosaccharomyces_pombe_(strain_972_/_ATCC_24843)_GN=ilv1_PE=3_SV=2	>sp|P78953|MID1_SCHPO_Division_mal_foutue_1_protein_OS=Schizosaccharomyces_pombe_(strain_972_/_ATCC_24843)_GN=mid1_PE=1_SV=1	>sp|Q9UTI0|PYRC_SCHPO_Probable_dihydroorotase_OS=Schizosaccharomyces_pombe_(strain_972_/_ATCC_24843)_GN=ura2_PE=3_SV=1
T-2089-24.66	-1.25229	1	1	-.KEKEHEEIK(3)--KTNCDK(1).-	>sp|O13910|MPP10_SCHPO_U3_small_nucleolar_ribonucleoprotein_protein_mpp10_OS=Schizosaccharomyces_pombe_(strain_972_/_ATCC_24843)_GN=mpp10_PE=1_SV=1	>sp|O59814|YCT4_SCHPO_Uncharacterized_transporter_C794.04c_OS=Schizosaccharomyces_pombe_(strain_972_/_ATCC_24843)_GN=SPCC794.04c_PE=3_SV=1
T-9602-71.86	-1.25282	1	1	-.NLLAYFKASIRIK(7)--RDSK(1).-	>sp|O13769|ULP2_SCHPO_Ubiquitin-like-specific_protease_2_OS=Schizosaccharomyces_pombe_(strain_972_/_ATCC_24843)_GN=ulp2_PE=1_SV=2	>sp|Q9Y809|NAA25_SCHPO_N-terminal_acetyltransferase_B_complex_subunit_arm1_OS=Schizosaccharomyces_pombe_(strain_972_/_ATCC_24843)_GN=arm1_PE=3_SV=1
T-2149-25.10	-1.25349	1	1	-.MASQR(1)--MFRK(1).-	>sp|O74653|POB1_SCHPO_Protein_pob1_OS=Schizosaccharomyces_pombe_(strain_972_/_ATCC_24843)_GN=pob1_PE=1_SV=1	>sp|Q10271|ARB2_SCHPO_Argonaute-binding_protein_2_OS=Schizosaccharomyces_pombe_(strain_972_/_ATCC_24843)_GN=arb2_PE=4_SV=3
T-4350-39.99	-1.25647	1	1	-.MRKIWELK(3)--MKKDLR(3).-	>sp|O42832|SPB1_SCHPO_AdoMet-dependent_rRNA_methyltransferase_spb1_OS=Schizosaccharomyces_pombe_(strain_972_/_ATCC_24843)_GN=spb1_PE=1_SV=2	>sp|O74549|UBC12_SCHPO_NEDD8-conjugating_enzyme_ubc12_OS=Schizosaccharomyces_pombe_(strain_972_/_ATCC_24843)_GN=ubc12_PE=3_SV=1
T-9140-68.91	-1.25904	1	1	-.MVKCWDLETNK(3)--KGTAEAR(1).-	>sp|O13615|PRP46_SCHPO_Pre-mRNA-splicing_factor_prp5_OS=Schizosaccharomyces_pombe_(strain_972_/_ATCC_24843)_GN=prp5_PE=1_SV=1	>sp|O42699|RL19B_SCHPO_60S_ribosomal_protein_L19-B_OS=Schizosaccharomyces_pombe_(strain_972_/_ATCC_24843)_GN=rpl19b_PE=2_SV=2	>sp|P05734|RL19A_SCHPO_60S_ribosomal_protein_L19-A_OS=Schizosaccharomyces_pombe_(strain_972_/_ATCC_24843)_GN=rpl19a_PE=1_SV=3
T-12720-92.63	-1.26166	1	1	-.YQAKKFVSR(5)--QYKALADTR(3).-	>sp|O60062|MET2_SCHPO_Homoserine_O-acetyltransferase_OS=Schizosaccharomyces_pombe_(strain_972_/_ATCC_24843)_GN=met6_PE=3_SV=1	>sp|O74985|NAT1_SCHPO_N-terminal_acetyltransferase_A_complex_subunit_nat1_OS=Schizosaccharomyces_pombe_(strain_972_/_ATCC_24843)_GN=nat1_PE=1_SV=1
T-1614-20.98	-1.26311	1	1	-.NSKQIQVVER(3)--MSAEQEK(1).-	>sp|Q09717|RANG_SCHPO_Ran-specific_GTPase-activating_protein_1_OS=Schizosaccharomyces_pombe_(strain_972_/_ATCC_24843)_GN=sbp1_PE=1_SV=1	>sp|Q10668|SWI2_SCHPO_Mating-type_switching_protein_swi2_OS=Schizosaccharomyces_pombe_(strain_972_/_ATCC_24843)_GN=swi2_PE=1_SV=1	>tr|H2FH12|H2FH12_SCHPM_Swi2L_OS=Schizosaccharomyces_pombe_GN=swi2_PE=2_SV=1	>tr|H2FH13|H2FH13_SCHPM_Swi2S_OS=Schizosaccharomyces_pombe_GN=swi2_PE=2_SV=1
T-9928-73.85	-1.26655	1	1	-.KGRCGEWANCFTFLCR(1)--MKSFR(1).-	>decoy_reverse_sp|P78946|RL26_SCHPO_Decoy_of_60S_ribosomal_protein_L26_OS=Schizosaccharomyces_pombe_(strain_972_/_ATCC_24843)_GN=rpl26_PE=3_SV=1	>decoy_tr|U3PYE6|U3PYE6_SCHPM_Decoy_of_Ribosomal_protein_L26_OS=Schizosaccharomyces_pombe_GN=rpl26_PE=3_SV=1	>sp|O74739|PNG1_SCHPO_Peptide-N(4)-(N-acetyl-beta-glucosaminyl)asparagine_amidase_OS=Schizosaccharomyces_pombe_(strain_972_/_ATCC_24843)_GN=png1_PE=2_SV=2
T-10011-74.35	-1.26788	1	1	-.VPADKTHPLWKNR(5)--KRSNESR(1).-	>sp|P37202|DIS3_SCHPO_Exosome_complex_exonuclease_dis3_OS=Schizosaccharomyces_pombe_(strain_972_/_ATCC_24843)_GN=dis3_PE=1_SV=1	>sp|Q9P6R9|CWC22_SCHPO_Pre-mRNA-splicing_factor_cwf22_OS=Schizosaccharomyces_pombe_(strain_972_/_ATCC_24843)_GN=cwf22_PE=1_SV=3
T-8696-66.23-3	-1.26851	1	1	-.CKFSMRFTNFLK(2)--KSIPK(1).-	>decoy_reverse_sp|Q10057|PDI1_SCHPO_Decoy_of_Putative_protein_disulfide-isomerase_C1F5.02_OS=Schizosaccharomyces_pombe_(strain_972_/_ATCC_24843)_GN=SPAC1F5.02_PE=3_SV=1	>sp|O13787|SEC62_SCHPO_Translocation_protein_sec62_OS=Schizosaccharomyces_pombe_(strain_972_/_ATCC_24843)_GN=sec62_PE=3_SV=1	>sp|O43036|RPA43_SCHPO_DNA-directed_RNA_polymerase_I_subunit_rpa43_OS=Schizosaccharomyces_pombe_(strain_972_/_ATCC_24843)_GN=rpa43_PE=1_SV=1	>sp|O59713|DPH1_SCHPO_Diphthamide_biosynthesis_protein_1_OS=Schizosaccharomyces_pombe_(strain_972_/_ATCC_24843)_GN=dph1_PE=3_SV=1	>sp|O60167|YHC3_SCHPO_ENTH_domain-containing_protein_C19F8.03c_OS=Schizosaccharomyces_pombe_(strain_972_/_ATCC_24843)_GN=SPBC19F8.03c_PE=1_SV=1
T-9519-71.34	-1.26947	1	1	-.KIERDMQEWK(1)--TKETHENHLR(2).-	>sp|P41003|SMC2_SCHPO_Structural_maintenance_of_chromosomes_protein_2_OS=Schizosaccharomyces_pombe_(strain_972_/_ATCC_24843)_GN=cut14_PE=1_SV=2	>sp|Q9UTR7|MCP3_SCHPO_Meiotic_coiled-coil_protein_3_OS=Schizosaccharomyces_pombe_(strain_972_/_ATCC_24843)_GN=mcp3_PE=1_SV=1
T-10048-74.55	-1.26978	1	1	-.KIYCGSDEKPTESYTK(9)--KVIK(4).-	>decoy_reverse_sp|Q9P3T7|ODC_SCHPO_Decoy_of_Probable_mitochondrial_2-oxodicarboxylate_carrier_OS=Schizosaccharomyces_pombe_(strain_972_/_ATCC_24843)_GN=SPAC328.09_PE=3_SV=1	>decoy_reverse_sp|Q9UTT2|RSE1_SCHPO_Decoy_of_Pre-mRNA-splicing_factor_prp12_OS=Schizosaccharomyces_pombe_(strain_972_/_ATCC_24843)_GN=prp12_PE=1_SV=1	>decoy_reverse_sp|Q9UU86|SYG1_SCHPO_Decoy_of_Protein_SYG1_homolog_OS=Schizosaccharomyces_pombe_(strain_972_/_ATCC_24843)_GN=SPCC1827.07c_PE=3_SV=1	>sp|Q09794|PYR1_SCHPO_Protein_ura1_OS=Schizosaccharomyces_pombe_(strain_972_/_ATCC_24843)_GN=ura1_PE=1_SV=1	>sp|Q10499|AIF1_SCHPO_Apoptosis-inducing_factor_1_OS=Schizosaccharomyces_pombe_(strain_972_/_ATCC_24843)_GN=aif1_PE=3_SV=3	>sp|Q9P6N6|S2538_SCHPO_Solute_carrier_family_25_member_38_homolog_OS=Schizosaccharomyces_pombe_(strain_972_/_ATCC_24843)_GN=SPAC823.10c_PE=3_SV=1	>sp|Q9P7W8|RSC9_SCHPO_Chromatin_structure-remodeling_complex_subunit_rsc9_OS=Schizosaccharomyces_pombe_(strain_972_/_ATCC_24843)_GN=rsc9_PE=1_SV=1	>sp|Q9UUD8|YOD1_SCHPO_Uncharacterized_peptidase_C18A7.01_OS=Schizosaccharomyces_pombe_(strain_972_/_ATCC_24843)_GN=SPBC18A7.01_PE=3_SV=1	>sp|Q9Y824|YON1_SCHPO_Uncharacterized_protein_C1105.01_OS=Schizosaccharomyces_pombe_(strain_972_/_ATCC_24843)_GN=SPBC1105.01_PE=1_SV=2
T-212-5.23	-1.26993	1	1	-.GEEGIK(1)--YQSKK(4).-	>sp|O42845|YFH7_SCHPO_Uncharacterized_RING_finger_protein_C23A1.07_OS=Schizosaccharomyces_pombe_(strain_972_/_ATCC_24843)_GN=SPAC23A1.07_PE=3_SV=1	>sp|O74975|PCY1_SCHPO_Probable_choline-phosphate_cytidylyltransferase_OS=Schizosaccharomyces_pombe_(strain_972_/_ATCC_24843)_GN=SPCC1827.02c_PE=1_SV=3
T-1936-23.55	-1.27079	1	1	-.SKSDICSMCSR(2)--LKYDK(2).-	>decoy_tr|Q9T654|Q9T654_SCHPM_Decoy_of_Cox1I1a_maturase_(Fragment)_OS=Schizosaccharomyces_pombe_GN=cox1I1a_PE=4_SV=1	>sp|O94401|YQF8_SCHPO_L-type_lectin-like_domain-containing_protein_C126.08c_OS=Schizosaccharomyces_pombe_(strain_972_/_ATCC_24843)_GN=SPCC126.08c_PE=3_SV=1
T-10997-80.73	-1.27256	1	1	-.ETNGSFSGAR(1)--RSPKFGWK(4).-	>sp|O74402|HSP78_SCHPO_Heat_shock_protein_78,_mitochondrial_OS=Schizosaccharomyces_pombe_(strain_972_/_ATCC_24843)_GN=hsp78_PE=3_SV=1	>sp|Q9USW8|YHY1_SCHPO_Uncharacterized_protein_C19C7.01_OS=Schizosaccharomyces_pombe_(strain_972_/_ATCC_24843)_GN=SPBC19C7.01_PE=4_SV=2
T-2556-28.06	-1.27258	1	1	-.KYTSLHEIDSSK(1)--IAQQKR(5).-	>sp|O14026|SET2_SCHPO_Histone-lysine_N-methyltransferase,_H3_lysine-36_specific_OS=Schizosaccharomyces_pombe_(strain_972_/_ATCC_24843)_GN=set2_PE=1_SV=1	>sp|Q9UTD6|YID3_SCHPO_Uncharacterized_mitochondrial_carrier_C227.03c_OS=Schizosaccharomyces_pombe_(strain_972_/_ATCC_24843)_GN=SPAC227.03c_PE=3_SV=1
T-170-4.30	-1.27275	1	1	-.MEELAKK(6)--MNVNK(1).-	>sp|O14450|PFD6_SCHPO_Probable_prefoldin_subunit_6_OS=Schizosaccharomyces_pombe_(strain_972_/_ATCC_24843)_GN=SPAC3A11.13_PE=3_SV=1	>sp|Q10668|SWI2_SCHPO_Mating-type_switching_protein_swi2_OS=Schizosaccharomyces_pombe_(strain_972_/_ATCC_24843)_GN=swi2_PE=1_SV=1	>tr|H2FH12|H2FH12_SCHPM_Swi2L_OS=Schizosaccharomyces_pombe_GN=swi2_PE=2_SV=1
T-2774-29.65	-1.27308	1	1	-.KVVFK(1)--KIKR(1).-	>decoy_reverse_sp|O14216|SLD2_SCHPO_Decoy_of_DNA_replication_regulator_sld2_OS=Schizosaccharomyces_pombe_(strain_972_/_ATCC_24843)_GN=drc1_PE=1_SV=1	>decoy_reverse_sp|O59678|RRS1_SCHPO_Decoy_of_Ribosome_biogenesis_regulatory_protein_homolog_OS=Schizosaccharomyces_pombe_(strain_972_/_ATCC_24843)_GN=SPBC29A3.16_PE=1_SV=1	>decoy_reverse_sp|O94421|SNF22_SCHPO_Decoy_of_SWI/SNF_chromatin-remodeling_complex_subunit_snf22_OS=Schizosaccharomyces_pombe_(strain_972_/_ATCC_24843)_GN=snf22_PE=1_SV=2	>decoy_reverse_sp|O94744|GIT3_SCHPO_Decoy_of_Glucose_receptor_protein_git3_OS=Schizosaccharomyces_pombe_(strain_972_/_ATCC_24843)_GN=git3_PE=3_SV=1	>decoy_reverse_sp|P40231|CSK2A_SCHPO_Decoy_of_Casein_kinase_II_subunit_alpha_OS=Schizosaccharomyces_pombe_(strain_972_/_ATCC_24843)_GN=cka1_PE=2_SV=2	>decoy_reverse_sp|Q10369|YDBJ_SCHPO_Decoy_of_Uncharacterized_protein_C22E12.19_OS=Schizosaccharomyces_pombe_(strain_972_/_ATCC_24843)_GN=SPAC22E12.19_PE=3_SV=2	>decoy_reverse_sp|Q9C469|GRT1_SCHPO_Decoy_of_Zinc_finger_protein_grt1_OS=Schizosaccharomyces_pombe_(strain_972_/_ATCC_24843)_GN=grt1_PE=1_SV=1	>sp|O14216|SLD2_SCHPO_DNA_replication_regulator_sld2_OS=Schizosaccharomyces_pombe_(strain_972_/_ATCC_24843)_GN=drc1_PE=1_SV=1	>sp|O59678|RRS1_SCHPO_Ribosome_biogenesis_regulatory_protein_homolog_OS=Schizosaccharomyces_pombe_(strain_972_/_ATCC_24843)_GN=SPBC29A3.16_PE=1_SV=1	>sp|O94744|GIT3_SCHPO_Glucose_receptor_protein_git3_OS=Schizosaccharomyces_pombe_(strain_972_/_ATCC_24843)_GN=git3_PE=3_SV=1	>sp|P40231|CSK2A_SCHPO_Casein_kinase_II_subunit_alpha_OS=Schizosaccharomyces_pombe_(strain_972_/_ATCC_24843)_GN=cka1_PE=2_SV=2	>sp|Q10319|AF9_SCHPO_Protein_AF-9_homolog_OS=Schizosaccharomyces_pombe_(strain_972_/_ATCC_24843)_GN=yaf9_PE=3_SV=1	>sp|Q10369|YDBJ_SCHPO_Uncharacterized_protein_C22E12.19_OS=Schizosaccharomyces_pombe_(strain_972_/_ATCC_24843)_GN=SPAC22E12.19_PE=3_SV=2	>sp|Q9C469|GRT1_SCHPO_Zinc_finger_protein_grt1_OS=Schizosaccharomyces_pombe_(strain_972_/_ATCC_24843)_GN=grt1_PE=1_SV=1
T-6251-51.53	-1.27333	1	1	-.KYGSSFNSR(1)--EIDFCKK(6).-	>sp|O14244|YELD_SCHPO_Uncharacterized_membrane_protein_C6F6.13c_OS=Schizosaccharomyces_pombe_(strain_972_/_ATCC_24843)_GN=SPAC6F6.13c_PE=3_SV=1	>sp|Q9UT57|CFD1_SCHPO_Probable_cytosolic_Fe-S_cluster_assembly_factor_SPAC806.02c_OS=Schizosaccharomyces_pombe_(strain_972_/_ATCC_24843)_GN=SPAC806.02c_PE=3_SV=1
T-6590-53.53	-1.27596	1	1	-.MDNENNKNTK(7)--KKSYTK(2).-	>sp|O43010|NMT_SCHPO_Glycylpeptide_N-tetradecanoyltransferase_OS=Schizosaccharomyces_pombe_(strain_972_/_ATCC_24843)_GN=nmt1_PE=1_SV=1	>sp|Q96WW2|MUG93_SCHPO_Meiotically_up-regulated_gene_93_protein_OS=Schizosaccharomyces_pombe_(strain_972_/_ATCC_24843)_GN=mug93_PE=1_SV=1
T-3686-35.77	-1.27892	1	1	-.DLEEVSKSYEESR(7)--DLIPKNK(5).-	>sp|O60112|YG63_SCHPO_Uncharacterized_Rab_geranylgeranyltransferase_C15C4.03_OS=Schizosaccharomyces_pombe_(strain_972_/_ATCC_24843)_GN=SPBC15C4.03_PE=3_SV=1	>sp|Q10443|YDEA_SCHPO_Uncharacterized_protein_C12B10.10_OS=Schizosaccharomyces_pombe_(strain_972_/_ATCC_24843)_GN=SPAC12B10.10_PE=4_SV=1
T-2435-27.20	-1.27892	1	1	-.KVHLFDTERK(1)--RKEK(2).-	>decoy_reverse_sp|A0ZWU1|EAF1_SCHPO_Decoy_of_Ell1-associated_factor_1_OS=Schizosaccharomyces_pombe_(strain_972_/_ATCC_24843)_GN=eaf1_PE=1_SV=1	>decoy_reverse_sp|O14012|RRP17_SCHPO_Decoy_of_Ribosomal_RNA-processing_protein_17_OS=Schizosaccharomyces_pombe_(strain_972_/_ATCC_24843)_GN=rrp17_PE=3_SV=1	>decoy_reverse_sp|O14040|DI3L2_SCHPO_Decoy_of_DIS3-like_exonuclease_2_OS=Schizosaccharomyces_pombe_(strain_972_/_ATCC_24843)_GN=dis32_PE=1_SV=1	>decoy_reverse_sp|O14256|YE6A_SCHPO_Decoy_of_Uncharacterized_protein_C6G10.10c_OS=Schizosaccharomyces_pombe_(strain_972_/_ATCC_24843)_GN=SPAC6G10.10c_PE=4_SV=1	>decoy_reverse_sp|O43082|RR14C_SCHPO_Decoy_of_Ribosomal_RNA-processing_protein_14-C_OS=Schizosaccharomyces_pombe_(strain_972_/_ATCC_24843)_GN=rrp14c_PE=1_SV=1	>decoy_reverse_sp|O94709|ODPX_SCHPO_Decoy_of_Probable_pyruvate_dehydrogenase_protein_X_component,_mitochondrial_OS=Schizosaccharomyces_pombe_(strain_972_/_ATCC_24843)_GN=SPCC1259.09c_PE=2_SV=1	>decoy_reverse_sp|Q10202|DBP3_SCHPO_Decoy_of_ATP-dependent_RNA_helicase_dbp3_OS=Schizosaccharomyces_pombe_(strain_972_/_ATCC_24843)_GN=dbp3_PE=3_SV=1	>decoy_reverse_sp|Q10207|YBX1_SCHPO_Decoy_of_Uncharacterized_protein_C17D1.01_OS=Schizosaccharomyces_pombe_(strain_972_/_ATCC_24843)_GN=SPBC17D1.01_PE=4_SV=2	>decoy_reverse_sp|Q8WZK5|ALY1_SCHPO_Decoy_of_Putative_arrestin-related_trafficking_adapter_C839.02_OS=Schizosaccharomyces_pombe_(strain_972_/_ATCC_24843)_GN=SPBC839.02_PE=3_SV=1	>decoy_reverse_sp|Q9P7W0|OPA3_SCHPO_Decoy_of_OPA3-like_protein_OS=Schizosaccharomyces_pombe_(strain_972_/_ATCC_24843)_GN=SPBC1703.11_PE=3_SV=1	>decoy_reverse_sp|Q9US15|YK62_SCHPO_Decoy_of_UPF0653_protein_C607.02c_OS=Schizosaccharomyces_pombe_(strain_972_/_ATCC_24843)_GN=SPAC607.02c_PE=3_SV=1	>decoy_reverse_sp|Q9UTN3|CID14_SCHPO_Decoy_of_Poly(A)_RNA_polymerase_cid14_OS=Schizosaccharomyces_pombe_(strain_972_/_ATCC_24843)_GN=cid14_PE=1_SV=2	>decoy_reverse_sp|Q9UTP9|DBP4_SCHPO_Decoy_of_ATP-dependent_RNA_helicase_dbp4_OS=Schizosaccharomyces_pombe_(strain_972_/_ATCC_24843)_GN=dbp4_PE=1_SV=1	>decoy_reverse_sp|Q9UU79|NSA2_SCHPO_Decoy_of_Ribosome_biogenesis_protein_nsa2_OS=Schizosaccharomyces_pombe_(strain_972_/_ATCC_24843)_GN=nsa2_PE=1_SV=1	>decoy_reverse_sp|Q9Y7X8|ARP5_SCHPO_Decoy_of_Actin-like_protein_arp5_OS=Schizosaccharomyces_pombe_(strain_972_/_ATCC_24843)_GN=arp5_PE=1_SV=1	>sp|A0ZWU1|EAF1_SCHPO_Ell1-associated_factor_1_OS=Schizosaccharomyces_pombe_(strain_972_/_ATCC_24843)_GN=eaf1_PE=1_SV=1	>sp|O14012|RRP17_SCHPO_Ribosomal_RNA-processing_protein_17_OS=Schizosaccharomyces_pombe_(strain_972_/_ATCC_24843)_GN=rrp17_PE=3_SV=1	>sp|O14040|DI3L2_SCHPO_DIS3-like_exonuclease_2_OS=Schizosaccharomyces_pombe_(strain_972_/_ATCC_24843)_GN=dis32_PE=1_SV=1	>sp|O14256|YE6A_SCHPO_Uncharacterized_protein_C6G10.10c_OS=Schizosaccharomyces_pombe_(strain_972_/_ATCC_24843)_GN=SPAC6G10.10c_PE=4_SV=1	>sp|O43082|RR14C_SCHPO_Ribosomal_RNA-processing_protein_14-C_OS=Schizosaccharomyces_pombe_(strain_972_/_ATCC_24843)_GN=rrp14c_PE=1_SV=1	>sp|O59829|YCU9_SCHPO_Probable_nitrilase_C965.09_OS=Schizosaccharomyces_pombe_(strain_972_/_ATCC_24843)_GN=SPCC965.09_PE=3_SV=1	>sp|O94709|ODPX_SCHPO_Probable_pyruvate_dehydrogenase_protein_X_component,_mitochondrial_OS=Schizosaccharomyces_pombe_(strain_972_/_ATCC_24843)_GN=SPCC1259.09c_PE=2_SV=1	>sp|Q10202|DBP3_SCHPO_ATP-dependent_RNA_helicase_dbp3_OS=Schizosaccharomyces_pombe_(strain_972_/_ATCC_24843)_GN=dbp3_PE=3_SV=1	>sp|Q10207|YBX1_SCHPO_Uncharacterized_protein_C17D1.01_OS=Schizosaccharomyces_pombe_(strain_972_/_ATCC_24843)_GN=SPBC17D1.01_PE=4_SV=2	>sp|Q8WZK5|ALY1_SCHPO_Putative_arrestin-related_trafficking_adapter_C839.02_OS=Schizosaccharomyces_pombe_(strain_972_/_ATCC_24843)_GN=SPBC839.02_PE=3_SV=1	>sp|Q9P7W0|OPA3_SCHPO_OPA3-like_protein_OS=Schizosaccharomyces_pombe_(strain_972_/_ATCC_24843)_GN=SPBC1703.11_PE=3_SV=1	>sp|Q9US15|YK62_SCHPO_UPF0653_protein_C607.02c_OS=Schizosaccharomyces_pombe_(strain_972_/_ATCC_24843)_GN=SPAC607.02c_PE=3_SV=1	>sp|Q9UTN3|CID14_SCHPO_Poly(A)_RNA_polymerase_cid14_OS=Schizosaccharomyces_pombe_(strain_972_/_ATCC_24843)_GN=cid14_PE=1_SV=2	>sp|Q9UTP9|DBP4_SCHPO_ATP-dependent_RNA_helicase_dbp4_OS=Schizosaccharomyces_pombe_(strain_972_/_ATCC_24843)_GN=dbp4_PE=1_SV=1	>sp|Q9UU79|NSA2_SCHPO_Ribosome_biogenesis_protein_nsa2_OS=Schizosaccharomyces_pombe_(strain_972_/_ATCC_24843)_GN=nsa2_PE=1_SV=1	>sp|Q9Y7X8|ARP5_SCHPO_Actin-like_protein_arp5_OS=Schizosaccharomyces_pombe_(strain_972_/_ATCC_24843)_GN=arp5_PE=1_SV=1
T-3966-37.57	-1.28034	1	1	-.NKYYPLR(2)--APEKR(4).-	>sp|O74486|WTF19_SCHPO_Uncharacterized_protein_wtf19_OS=Schizosaccharomyces_pombe_(strain_972_/_ATCC_24843)_GN=wtf19_PE=2_SV=1	>sp|O94409|WTF23_SCHPO_Uncharacterized_protein_wtf23_OS=Schizosaccharomyces_pombe_(strain_972_/_ATCC_24843)_GN=wtf23_PE=3_SV=1	>sp|Q9P7J8|GAD8_SCHPO_Serine/threonine-protein_kinase_gad8_OS=Schizosaccharomyces_pombe_(strain_972_/_ATCC_24843)_GN=gad8_PE=1_SV=1
T-9108-68.68	-1.28103	1	1	-.SASSR(1)--KYSK(1).-	>decoy_reverse_sp|O13633|YNF5_SCHPO_Decoy_of_Uncharacterized_J_domain-containing_protein_C17A3.05c_OS=Schizosaccharomyces_pombe_(strain_972_/_ATCC_24843)_GN=pi041_PE=1_SV=1	>decoy_reverse_sp|O14187|SPP42_SCHPO_Decoy_of_Pre-mRNA-splicing_factor_spp42_OS=Schizosaccharomyces_pombe_(strain_972_/_ATCC_24843)_GN=spp42_PE=1_SV=1	>decoy_reverse_sp|O94657|XDJ1_SCHPO_Decoy_of_DnaJ_protein_homolog_xdj1_OS=Schizosaccharomyces_pombe_(strain_972_/_ATCC_24843)_GN=xdj1_PE=3_SV=1	>decoy_reverse_sp|O94669|AP3M_SCHPO_Decoy_of_AP-3_complex_subunit_mu_OS=Schizosaccharomyces_pombe_(strain_972_/_ATCC_24843)_GN=apm3_PE=3_SV=1	>decoy_reverse_sp|O94693|LIN1_SCHPO_Decoy_of_LIN1-like_protein_OS=Schizosaccharomyces_pombe_(strain_972_/_ATCC_24843)_GN=SPBC83.09c_PE=3_SV=1	>decoy_reverse_sp|Q09842|PDP3_SCHPO_Decoy_of_PWWP_domain-containing_protein_3_OS=Schizosaccharomyces_pombe_(strain_972_/_ATCC_24843)_GN=pdp3_PE=1_SV=1	>sp|O14063|IMA1_SCHPO_Importin_subunit_alpha-1_OS=Schizosaccharomyces_pombe_(strain_972_/_ATCC_24843)_GN=cut15_PE=1_SV=1	>sp|Q9P6Q0|MED11_SCHPO_Mediator_of_RNA_polymerase_II_transcription_subunit_11_OS=Schizosaccharomyces_pombe_(strain_972_/_ATCC_24843)_GN=med11_PE=1_SV=2
T-9331-70.16	-1.28141	1	1	-.KVEMR(1)--MTAK(1).-	>sp|O42881|APTH1_SCHPO_Acyl-protein_thioesterase_1_OS=Schizosaccharomyces_pombe_(strain_972_/_ATCC_24843)_GN=SPAC8E11.04c_PE=3_SV=1	>sp|O74191|FKBP4_SCHPO_FK506-binding_protein_39_kDa_OS=Schizosaccharomyces_pombe_(strain_972_/_ATCC_24843)_GN=fkbp39_PE=1_SV=1	>sp|O74801|RL4P_SCHPO_54S_ribosomal_protein_yml6,_mitochondrial_OS=Schizosaccharomyces_pombe_(strain_972_/_ATCC_24843)_GN=yml6_PE=3_SV=1	>sp|Q09926|PCR1_SCHPO_Transcription_factor_pcr1_OS=Schizosaccharomyces_pombe_(strain_972_/_ATCC_24843)_GN=pcr1_PE=1_SV=1	>sp|Q9UT62|YKJ4_SCHPO_Uncharacterized_protein_C513.04_OS=Schizosaccharomyces_pombe_(strain_972_/_ATCC_24843)_GN=SPAC513.04_PE=4_SV=1
T-6514-53.09-2	-1.28157	1	1	-.LKAASLNYRDLIITK(2)--LKSVR(2).-	>decoy_reverse_sp|Q9UUA4|SEC66_SCHPO_Decoy_of_Translocation_protein_sec66_OS=Schizosaccharomyces_pombe_(strain_972_/_ATCC_24843)_GN=sec66_PE=1_SV=1	>sp|O94564|YGD6_SCHPO_Zinc-type_alcohol_dehydrogenase-like_protein_C1773.06c_OS=Schizosaccharomyces_pombe_(strain_972_/_ATCC_24843)_GN=SPBC1773.06c_PE=3_SV=1	>sp|Q9UQW6|THIL_SCHPO_Acetyl-CoA_acetyltransferase_OS=Schizosaccharomyces_pombe_(strain_972_/_ATCC_24843)_GN=erg10_PE=2_SV=1
T-3978-37.64	-1.28404	1	1	-.DVDEKGHSKCHR(9)--TKEEQEAFHR(2).-	>sp|O42933|PMT4_SCHPO_Dolichyl-phosphate-mannose--protein_mannosyltransferase_4_OS=Schizosaccharomyces_pombe_(strain_972_/_ATCC_24843)_GN=ogm4_PE=3_SV=1	>sp|O74467|SET5_SCHPO_SET_domain-containing_protein_5_OS=Schizosaccharomyces_pombe_(strain_972_/_ATCC_24843)_GN=set5_PE=1_SV=1
T-1722-21.86	-1.28663	1	1	-.MPKQLYFSK(3)--LREKYDK(4).-	>sp|O59731|YHXB_SCHPO_Uncharacterized_J_domain-containing_protein_C3E7.11c_OS=Schizosaccharomyces_pombe_(strain_972_/_ATCC_24843)_GN=SPBC3E7.11c_PE=3_SV=1	>sp|P49776|APH1_SCHPO_Bis(5'-nucleosyl)-tetraphosphatase_[asymmetrical]_OS=Schizosaccharomyces_pombe_(strain_972_/_ATCC_24843)_GN=aph1_PE=1_SV=2
T-8345-64.00	-1.2867	1	1	-.YIQNEESVKRPDK(9)--YEQKR(4).-	>sp|O74466|YQC4_SCHPO_Uncharacterized_protein_C1739.04c_OS=Schizosaccharomyces_pombe_(strain_972_/_ATCC_24843)_GN=SPCC1739.04c_PE=4_SV=2	>sp|O74899|YQEH_SCHPO_Uncharacterized_transporter_C576.17c_OS=Schizosaccharomyces_pombe_(strain_972_/_ATCC_24843)_GN=SPCC576.17c_PE=1_SV=1
T-5276-45.57	-1.28815	1	1	-.DCIDKSIR(1)--LDKKNHR(4).-	>sp|O13728|AIN1_SCHPO_Alpha-actinin-like_protein_1_OS=Schizosaccharomyces_pombe_(strain_972_/_ATCC_24843)_GN=ain1_PE=3_SV=1	>sp|Q9USR3|STT4_SCHPO_Phosphatidylinositol_4-kinase_stt4_OS=Schizosaccharomyces_pombe_(strain_972_/_ATCC_24843)_GN=stt4_PE=3_SV=1
T-2613-28.50	-1.2909	1	1	-.KSLANVISHIIR(1)--RLGK(4).-	>sp|Q8TFG0|DUR32_SCHPO_Probable_urea_active_transporter_2_OS=Schizosaccharomyces_pombe_(strain_972_/_ATCC_24843)_GN=dur3-2_PE=3_SV=1	>sp|Q9P7H5|COX24_SCHPO_Mitochondrial_mRNA-processing_protein_cox24_OS=Schizosaccharomyces_pombe_(strain_972_/_ATCC_24843)_GN=cox24_PE=3_SV=1
T-5720-48.28	-1.29096	1	1	-.VFECSVPVVLKLR(11)--RDFQSR(1).-	>sp|O60099|YOX2_SCHPO_Uncharacterized_protein_C14F5.02_OS=Schizosaccharomyces_pombe_(strain_972_/_ATCC_24843)_GN=SPBC14F5.02_PE=4_SV=1	>sp|Q8TFG1|GHT7_SCHPO_Probable_high-affinity_hexose_transporter_ght7_OS=Schizosaccharomyces_pombe_(strain_972_/_ATCC_24843)_GN=ght7_PE=3_SV=1
T-7755-60.52	-1.29205	1	1	-.NLEQGKFTVRDFR(6)--EPKQR(1).-	>sp|P21565|SRP54_SCHPO_Signal_recognition_particle_54_kDa_protein_homolog_OS=Schizosaccharomyces_pombe_(strain_972_/_ATCC_24843)_GN=srp54_PE=1_SV=1	>sp|Q9Y7Z5|TTS1_SCHPO_Tetra-spanning_protein_1_OS=Schizosaccharomyces_pombe_(strain_972_/_ATCC_24843)_GN=tts1_PE=1_SV=1
T-11840-86.40	-1.295	1	1	-.LEKVGWKNYSA(3)--FDSTK(1).-	>sp|O94274|YORQ_SCHPO_Uncharacterized_protein_P8B7.26_OS=Schizosaccharomyces_pombe_(strain_972_/_ATCC_24843)_GN=SPBP8B7.26_PE=4_SV=2	>sp|P15567|PUR6_SCHPO_Phosphoribosylaminoimidazole_carboxylase_OS=Schizosaccharomyces_pombe_(strain_972_/_ATCC_24843)_GN=ade6_PE=3_SV=1
T-681-12.95	-1.29505	1	1	-.MIFGYINK(1)--KCKDCSR(1).-	>sp|P62506|RM44_SCHPO_54S_ribosomal_protein_L44,_mitochondrial_OS=Schizosaccharomyces_pombe_(strain_972_/_ATCC_24843)_GN=mrpl44_PE=3_SV=1	>sp|Q10332|YBMA_SCHPO_Uncharacterized_ATP-dependent_helicase_C582.10c_OS=Schizosaccharomyces_pombe_(strain_972_/_ATCC_24843)_GN=SPBC582.10c_PE=1_SV=1
T-12961-94.44	-1.2971	1	1	-.GAIDWTPRFLEANKK(14)--VKYNPRK(2).-	>sp|O94670|YBWC_SCHPO_Uncharacterized_protein_C651.12c_OS=Schizosaccharomyces_pombe_(strain_972_/_ATCC_24843)_GN=SPBC651.12c_PE=1_SV=1	>sp|P78827|ILV5_SCHPO_Probable_ketol-acid_reductoisomerase,_mitochondrial_OS=Schizosaccharomyces_pombe_(strain_972_/_ATCC_24843)_GN=ilv5_PE=1_SV=2
T-5851-49.09	-1.29973	1	1	-.LLDSMKSR(6)--DPEKKR(4).-	>sp|C6Y4B8|YA8O_SCHPO_Uncharacterized_protein_C22F3.15_OS=Schizosaccharomyces_pombe_(strain_972_/_ATCC_24843)_GN=SPAC22F3.15_PE=2_SV=1	>sp|O14180|YDS4_SCHPO_Brix_domain-containing_protein_C4F8.04_OS=Schizosaccharomyces_pombe_(strain_972_/_ATCC_24843)_GN=SPAC4F8.04_PE=3_SV=1
T-7632-59.82	-1.30022	1	1	-.LFEMTPETFKK(1)--MPLKNYTK(4).-	>sp|Q09725|MIS4_SCHPO_Sister_chromatid_cohesion_protein_mis4_OS=Schizosaccharomyces_pombe_(strain_972_/_ATCC_24843)_GN=mis4_PE=1_SV=2	>sp|Q9USK0|IPK1_SCHPO_Inositol-pentakisphosphate_2-kinase_OS=Schizosaccharomyces_pombe_(strain_972_/_ATCC_24843)_GN=ipk1_PE=1_SV=1
T-1223-17.76	-1.30056	1	1	-.SSLEQLK(1)--LVDAK(5).-	>sp|O42700|TAL1_SCHPO_Transaldolase_OS=Schizosaccharomyces_pombe_(strain_972_/_ATCC_24843)_GN=tal1_PE=1_SV=2	>sp|O42871|ING1_SCHPO_Chromatin_modification-related_protein_png1_OS=Schizosaccharomyces_pombe_(strain_972_/_ATCC_24843)_GN=png1_PE=3_SV=1
T-7533-59.22	-1.30171	1	1	-.LFKTDNEKDRPK(3)--HKANK(2).-	>decoy_tr|Q01910|Q01910_SCHPM_Decoy_of_Tf1_protein_OS=Schizosaccharomyces_pombe_GN=retrotransposon_Tf1-107_PE=4_SV=1	>sp|O94582|TRPE_SCHPO_Probable_anthranilate_synthase_component_1_OS=Schizosaccharomyces_pombe_(strain_972_/_ATCC_24843)_GN=trp3_PE=1_SV=1
T-1544-20.43	-1.30375	1	1	-.MNLGRCPLAPR(1)--DFLKHHER(4).-	>sp|O59836|HIM1_SCHPO_Hsk1-interacting_molecule_1_OS=Schizosaccharomyces_pombe_(strain_972_/_ATCC_24843)_GN=him1_PE=1_SV=1	>sp|Q9USP4|MUG1_SCHPO_Meiotically_up-regulated_gene_1_protein_OS=Schizosaccharomyces_pombe_(strain_972_/_ATCC_24843)_GN=mug1_PE=1_SV=1
T-13494-98.56	-1.30519	1	1	-.MSYANYRYMK(1)--ENDEAFDR(1).-	>sp|O94387|YGSA_SCHPO_Uncharacterized_ATP-dependent_helicase_C29A10.10c_OS=Schizosaccharomyces_pombe_(strain_972_/_ATCC_24843)_GN=SPBC29A10.10c_PE=3_SV=1	>sp|P0CT34|TF21_SCHPO_Transposon_Tf2-1_polyprotein_OS=Schizosaccharomyces_pombe_(strain_972_/_ATCC_24843)_GN=Tf2-1_PE=3_SV=1	>sp|P0CT35|TF22_SCHPO_Transposon_Tf2-2_polyprotein_OS=Schizosaccharomyces_pombe_(strain_972_/_ATCC_24843)_GN=Tf2-2_PE=3_SV=1	>sp|P0CT36|TF23_SCHPO_Transposon_Tf2-3_polyprotein_OS=Schizosaccharomyces_pombe_(strain_972_/_ATCC_24843)_GN=Tf2-3_PE=1_SV=1	>sp|P0CT37|TF24_SCHPO_Transposon_Tf2-4_polyprotein_OS=Schizosaccharomyces_pombe_(strain_972_/_ATCC_24843)_GN=Tf2-4_PE=3_SV=1	>sp|P0CT38|TF25_SCHPO_Transposon_Tf2-5_polyprotein_OS=Schizosaccharomyces_pombe_(strain_972_/_ATCC_24843)_GN=Tf2-5_PE=3_SV=1	>sp|P0CT39|TF26_SCHPO_Transposon_Tf2-6_polyprotein_OS=Schizosaccharomyces_pombe_(strain_972_/_ATCC_24843)_GN=Tf2-6_PE=3_SV=1	>sp|P0CT40|TF29_SCHPO_Transposon_Tf2-9_polyprotein_OS=Schizosaccharomyces_pombe_(strain_972_/_ATCC_24843)_GN=Tf2-9_PE=3_SV=1	>sp|P0CT41|TF212_SCHPO_Transposon_Tf2-12_polyprotein_OS=Schizosaccharomyces_pombe_(strain_972_/_ATCC_24843)_GN=Tf2-12_PE=3_SV=1	>sp|P0CT42|TF27_SCHPO_Transposon_Tf2-7_polyprotein_OS=Schizosaccharomyces_pombe_(strain_972_/_ATCC_24843)_GN=Tf2-7_PE=3_SV=1	>sp|P0CT43|TF28_SCHPO_Transposon_Tf2-8_polyprotein_OS=Schizosaccharomyces_pombe_(strain_972_/_ATCC_24843)_GN=Tf2-8_PE=3_SV=1	>sp|Q9UR07|TF211_SCHPO_Transposon_Tf2-11_polyprotein_OS=Schizosaccharomyces_pombe_(strain_972_/_ATCC_24843)_GN=Tf2-11_PE=3_SV=1	>tr|Q9UTF1|Q9UTF1_SCHPM_Tf2_type_transposon_(Fragment)_OS=Schizosaccharomyces_pombe_GN=SPAC1F2.03_PE=4_SV=1
T-5745-48.47	-1.30553	1	1	-.NINVVGWVKKK(10)--NPSR(1).-	>sp|C6Y4A9|YAEQ_SCHPO_Uncharacterized_protein_C23D3.17_OS=Schizosaccharomyces_pombe_(strain_972_/_ATCC_24843)_GN=SPAC23D3.17_PE=2_SV=2	>sp|O94689|YME2_SCHPO_Mitochondrial_escape_protein_2_OS=Schizosaccharomyces_pombe_(strain_972_/_ATCC_24843)_GN=yme2_PE=3_SV=1
T-6137-50.86	-1.30854	1	1	-.MSNPTIEGDENRK(1)--MSNRK(1).-	>sp|P78970|LAG1_SCHPO_Sphingosine_N-acyltransferase_lag1_OS=Schizosaccharomyces_pombe_(strain_972_/_ATCC_24843)_GN=lag1_PE=1_SV=2	>sp|Q10485|YDFE_SCHPO_Uncharacterized_protein_C17C9.14_OS=Schizosaccharomyces_pombe_(strain_972_/_ATCC_24843)_GN=SPAC17C9.14_PE=4_SV=1
T-1024-16.00	-1.3088	1	1	-.NTQGHSLESKK(10)--FEFKK(4).-	>decoy_reverse_sp|O13983|HRQ1_SCHPO_Decoy_of_Putative_ATP-dependent_helicase_hrq1_OS=Schizosaccharomyces_pombe_(strain_972_/_ATCC_24843)_GN=hrq1_PE=3_SV=4	>sp|O13983|HRQ1_SCHPO_Putative_ATP-dependent_helicase_hrq1_OS=Schizosaccharomyces_pombe_(strain_972_/_ATCC_24843)_GN=hrq1_PE=3_SV=4	>sp|O94289|LUB1_SCHPO_Ubiquitin_homeostasis_protein_lub1_OS=Schizosaccharomyces_pombe_(strain_972_/_ATCC_24843)_GN=lub1_PE=1_SV=2
T-2258-25.87	-1.31337	1	1	-.ECKK(3)--MSSR(1).-	>decoy_reverse_sp|O13817|SEC7C_SCHPO_Decoy_of_Protein_transport_protein_sec73_OS=Schizosaccharomyces_pombe_(strain_972_/_ATCC_24843)_GN=sec73_PE=3_SV=2	>sp|O13705|SEC10_SCHPO_Exocyst_complex_component_sec10_OS=Schizosaccharomyces_pombe_(strain_972_/_ATCC_24843)_GN=sec10_PE=1_SV=2	>sp|O13796|YKY1_SCHPO_Uncharacterized_protein_C1142.01_OS=Schizosaccharomyces_pombe_(strain_972_/_ATCC_24843)_GN=SPAC1142.01_PE=1_SV=2	>sp|O42924|EAF7_SCHPO_Probable_chromatin_modification-related_protein_eaf7_OS=Schizosaccharomyces_pombe_(strain_972_/_ATCC_24843)_GN=eaf7_PE=1_SV=1	>sp|O59838|HSP7F_SCHPO_Heat_shock_protein_homolog_pss1_OS=Schizosaccharomyces_pombe_(strain_972_/_ATCC_24843)_GN=pss1_PE=1_SV=2	>sp|O74773|MSH2_SCHPO_DNA_mismatch_repair_protein_msh2_OS=Schizosaccharomyces_pombe_(strain_972_/_ATCC_24843)_GN=msh2_PE=3_SV=2	>sp|Q10349|SERC_SCHPO_Putative_phosphoserine_aminotransferase_OS=Schizosaccharomyces_pombe_(strain_972_/_ATCC_24843)_GN=SPAC1F12.07_PE=3_SV=1	>sp|Q9UUI2|SHF1_SCHPO_Small_histone_ubiquitination_factor_1_OS=Schizosaccharomyces_pombe_(strain_972_/_ATCC_24843)_GN=shf1_PE=1_SV=1
T-6425-52.58	-1.31349	1	1	-.EKTKELVDWVK(4)--SKFNVGEITK(2).-	>sp|O74352|HOB1_SCHPO_Protein_hob1_OS=Schizosaccharomyces_pombe_(strain_972_/_ATCC_24843)_GN=hob1_PE=1_SV=1	>sp|Q9C0Y8|YKM6_SCHPO_UPF0613_protein_PB24D3.06c_OS=Schizosaccharomyces_pombe_(strain_972_/_ATCC_24843)_GN=SPAPB24D3.06c_PE=3_SV=1
T-13058-95.18	-1.31764	1	1	-.FNKEWEDVFIKSR(11)--FSRKFDSR(4).-	>sp|Q10407|MKH1_SCHPO_MAP_kinase_kinase_kinase_mkh1_OS=Schizosaccharomyces_pombe_(strain_972_/_ATCC_24843)_GN=mkh1_PE=3_SV=1	>sp|Q9USR3|STT4_SCHPO_Phosphatidylinositol_4-kinase_stt4_OS=Schizosaccharomyces_pombe_(strain_972_/_ATCC_24843)_GN=stt4_PE=3_SV=1
T-1893-23.21	-1.31844	1	1	-.QAKEHKMR(6)--KAEKGDQR(4).-	>sp|O74828|ESF1_SCHPO_Pre-rRNA-processing_protein_esf1_OS=Schizosaccharomyces_pombe_(strain_972_/_ATCC_24843)_GN=esf1_PE=1_SV=1	>sp|Q9Y7S2|YQO3_SCHPO_UPF0612_protein_C569.003_OS=Schizosaccharomyces_pombe_(strain_972_/_ATCC_24843)_GN=SPCC569.03_PE=3_SV=2
T-6096-50.63	-1.32111	1	1	-.SYANYRYMKAR(1)--ELKTLNR(3).-	>sp|O74786|SEC9_SCHPO_Protein_transport_protein_sec9_OS=Schizosaccharomyces_pombe_(strain_972_/_ATCC_24843)_GN=sec9_PE=1_SV=1	>sp|P0CT34|TF21_SCHPO_Transposon_Tf2-1_polyprotein_OS=Schizosaccharomyces_pombe_(strain_972_/_ATCC_24843)_GN=Tf2-1_PE=3_SV=1	>sp|P0CT35|TF22_SCHPO_Transposon_Tf2-2_polyprotein_OS=Schizosaccharomyces_pombe_(strain_972_/_ATCC_24843)_GN=Tf2-2_PE=3_SV=1	>sp|P0CT36|TF23_SCHPO_Transposon_Tf2-3_polyprotein_OS=Schizosaccharomyces_pombe_(strain_972_/_ATCC_24843)_GN=Tf2-3_PE=1_SV=1	>sp|P0CT37|TF24_SCHPO_Transposon_Tf2-4_polyprotein_OS=Schizosaccharomyces_pombe_(strain_972_/_ATCC_24843)_GN=Tf2-4_PE=3_SV=1	>sp|P0CT38|TF25_SCHPO_Transposon_Tf2-5_polyprotein_OS=Schizosaccharomyces_pombe_(strain_972_/_ATCC_24843)_GN=Tf2-5_PE=3_SV=1	>sp|P0CT39|TF26_SCHPO_Transposon_Tf2-6_polyprotein_OS=Schizosaccharomyces_pombe_(strain_972_/_ATCC_24843)_GN=Tf2-6_PE=3_SV=1	>sp|P0CT40|TF29_SCHPO_Transposon_Tf2-9_polyprotein_OS=Schizosaccharomyces_pombe_(strain_972_/_ATCC_24843)_GN=Tf2-9_PE=3_SV=1	>sp|P0CT41|TF212_SCHPO_Transposon_Tf2-12_polyprotein_OS=Schizosaccharomyces_pombe_(strain_972_/_ATCC_24843)_GN=Tf2-12_PE=3_SV=1	>sp|P0CT42|TF27_SCHPO_Transposon_Tf2-7_polyprotein_OS=Schizosaccharomyces_pombe_(strain_972_/_ATCC_24843)_GN=Tf2-7_PE=3_SV=1	>sp|P0CT43|TF28_SCHPO_Transposon_Tf2-8_polyprotein_OS=Schizosaccharomyces_pombe_(strain_972_/_ATCC_24843)_GN=Tf2-8_PE=3_SV=1	>sp|Q9UR07|TF211_SCHPO_Transposon_Tf2-11_polyprotein_OS=Schizosaccharomyces_pombe_(strain_972_/_ATCC_24843)_GN=Tf2-11_PE=3_SV=1	>tr|Q9UTF1|Q9UTF1_SCHPM_Tf2_type_transposon_(Fragment)_OS=Schizosaccharomyces_pombe_GN=SPAC1F2.03_PE=4_SV=1
T-13455-98.27	-1.32136	1	1	-.DPLHIWYKAR(8)--TSKNDMSR(3).-	>sp|O36033|YLM1_SCHPO_TPR_repeat-containing_protein_C19B12.01_OS=Schizosaccharomyces_pombe_(strain_972_/_ATCC_24843)_GN=SPAC19B12.01_PE=3_SV=2	>sp|O94464|YBR6_SCHPO_Uncharacterized_protein_C23G7.06c_OS=Schizosaccharomyces_pombe_(strain_972_/_ATCC_24843)_GN=SPBC23G7.06c_PE=1_SV=3
T-9704-72.49	-1.32567	1	1	-.SAYYNKCRNLEDYEEESK(6)--KKIY(1).-	>decoy_reverse_sp|O74559|SURF4_SCHPO_Decoy_of_Surfeit_locus_protein_4_homolog_OS=Schizosaccharomyces_pombe_(strain_972_/_ATCC_24843)_GN=SPCC970.06_PE=3_SV=1	>sp|O74559|SURF4_SCHPO_Surfeit_locus_protein_4_homolog_OS=Schizosaccharomyces_pombe_(strain_972_/_ATCC_24843)_GN=SPCC970.06_PE=3_SV=1	>sp|Q09697|RGA8_SCHPO_Rho-GTPase-activating_protein_8_OS=Schizosaccharomyces_pombe_(strain_972_/_ATCC_24843)_GN=rga8_PE=1_SV=1
T-9558-71.58	-1.32815	1	1	-.KMLYASSR(1)--HFFVRK(1).-	>sp|O94399|TWF1_SCHPO_Twinfilin_OS=Schizosaccharomyces_pombe_(strain_972_/_ATCC_24843)_GN=twf1_PE=1_SV=1	>sp|Q9HDZ7|ATG18_SCHPO_Autophagy-related_protein_18_OS=Schizosaccharomyces_pombe_(strain_972_/_ATCC_24843)_GN=atg18_PE=1_SV=1
T-9162-69.04	-1.33025	1	1	-.SPDVKDFK(5)--MADQLR(1).-	>sp|O42924|EAF7_SCHPO_Probable_chromatin_modification-related_protein_eaf7_OS=Schizosaccharomyces_pombe_(strain_972_/_ATCC_24843)_GN=eaf7_PE=1_SV=1	>sp|O94553|RPC6_SCHPO_Probable_DNA-directed_RNA_polymerase_III_subunit_rpc6_OS=Schizosaccharomyces_pombe_(strain_972_/_ATCC_24843)_GN=rpc6_PE=2_SV=1
T-1184-17.44	-1.33066	1	1	-.KAIKANDEDLK(1)--YPKDFIK(3).-	>sp|O13683|YDY2_SCHPO_Uncharacterized_protein_C11E3.02c_OS=Schizosaccharomyces_pombe_(strain_972_/_ATCC_24843)_GN=SPAC11E3.02c_PE=3_SV=1	>sp|O13993|RPOM_SCHPO_DNA-directed_RNA_polymerase,_mitochondrial_OS=Schizosaccharomyces_pombe_(strain_972_/_ATCC_24843)_GN=rpo41_PE=3_SV=2
T-10216-75.65	-1.33224	1	1	-.LNVRKLFANVVK(1)--KNFDK(1).-	>sp|O94601|YC8E_SCHPO_Uncharacterized_protein_C622.14_OS=Schizosaccharomyces_pombe_(strain_972_/_ATCC_24843)_GN=SPCC622.14_PE=3_SV=2	>tr|P78936|P78936_SCHPM_ISP4,_peptidyl-prolyl_cis-trans_isomerase,_atf1,_chromosome_II_cosmid_1228_sequence_OS=Schizosaccharomyces_pombe_PE=4_SV=1
T-7577-59.48	-1.33386	1	1	-.DSKKPNILDRAIQMK(3)--DTYKD(4).-	>sp|O74982|CID2_SCHPO_Caffeine-induced_death_protein_2_OS=Schizosaccharomyces_pombe_(strain_972_/_ATCC_24843)_GN=cid2_PE=2_SV=1	>sp|Q09879|UBP5_SCHPO_Probable_ubiquitin_carboxyl-terminal_hydrolase_5_OS=Schizosaccharomyces_pombe_(strain_972_/_ATCC_24843)_GN=ubp5_PE=3_SV=3
T-11382-83.32	-1.33435	1	1	-.FCYQAIQADKWIK(10)--WKAWLK(2).-	>sp|O59761|TYW1_SCHPO_S-adenosyl-L-methionine-dependent_tRNA_4-demethylwyosine_synthase_OS=Schizosaccharomyces_pombe_(strain_972_/_ATCC_24843)_GN=tyw1_PE=3_SV=1	>sp|Q9P793|MIT1_SCHPO_Chromatin_remodeling_factor_mit1_OS=Schizosaccharomyces_pombe_(strain_972_/_ATCC_24843)_GN=mit1_PE=1_SV=1
T-4470-40.69	-1.33531	1	1	-.YMAVQLEKNIR(8)--DSIEEDIKR(8).-	>sp|Q9P3A7|CDC48_SCHPO_Cell_division_cycle_protein_48_OS=Schizosaccharomyces_pombe_(strain_972_/_ATCC_24843)_GN=cdc48_PE=1_SV=2	>sp|Q9UT24|BRR2_SCHPO_Pre-mRNA-splicing_factor_brr2_OS=Schizosaccharomyces_pombe_(strain_972_/_ATCC_24843)_GN=brr2_PE=1_SV=1
T-7413-58.52	-1.33623	1	1	-.YWSIYLSNCKK(10)--KCAFK(1).-	>sp|Q09809|CSC1_SCHPO_Calcium_permeable_stress-gated_cation_channel_1_OS=Schizosaccharomyces_pombe_(strain_972_/_ATCC_24843)_GN=SPAC2G11.09_PE=3_SV=2	>sp|Q9Y813|RPR2_SCHPO_Ribonuclease_P_protein_subunit_rpr2_OS=Schizosaccharomyces_pombe_(strain_972_/_ATCC_24843)_GN=rpr2_PE=3_SV=1
T-2829-30.02	-1.33706	1	1	-.FSILGNSSK(1)--DCFRWFKR(7).-	>sp|Q10252|COQ2_SCHPO_4-hydroxybenzoate_polyprenyltransferase,_mitochondrial_OS=Schizosaccharomyces_pombe_(strain_972_/_ATCC_24843)_GN=coq2_PE=1_SV=2	>sp|Q9UTR0|YL33_SCHPO_Uncharacterized_protein_C1071.03c_OS=Schizosaccharomyces_pombe_(strain_972_/_ATCC_24843)_GN=SPAC1071.03c_PE=4_SV=1
T-5392-46.26	-1.3384	1	1	-.LAPKSPENQSKCISR(11)--DRRR(1).-	>sp|O43085|DSC1_SCHPO_DSC_E3_ubiquitin_ligase_complex_subunit_1_OS=Schizosaccharomyces_pombe_(strain_972_/_ATCC_24843)_GN=dsc1_PE=1_SV=2	>sp|P36618|CDC16_SCHPO_Cell_division_control_protein_16_OS=Schizosaccharomyces_pombe_(strain_972_/_ATCC_24843)_GN=cdc16_PE=1_SV=1
T-3655-35.59	-1.33866	1	1	-.KSHSSYKENFQLR(1)--HGYNKR(5).-	>sp|O42650|RIO1_SCHPO_Serine/threonine-protein_kinase_rio1_OS=Schizosaccharomyces_pombe_(strain_972_/_ATCC_24843)_GN=rio1_PE=3_SV=2	>sp|O94441|YPP1_SCHPO_Putative_cargo-transport_protein_ypp1_OS=Schizosaccharomyces_pombe_(strain_972_/_ATCC_24843)_GN=ypp1_PE=1_SV=1
T-11906-86.84	-1.33966	1	1	-.NQLEDVQASETQWKFALR(14)--KFHSER(1).-	>sp|O13741|NOP12_SCHPO_Nucleolar_protein_12_OS=Schizosaccharomyces_pombe_(strain_972_/_ATCC_24843)_GN=nop12_PE=1_SV=1	>sp|O14157|MYO3_SCHPO_Myosin_type-2_heavy_chain_2_OS=Schizosaccharomyces_pombe_(strain_972_/_ATCC_24843)_GN=myo3_PE=1_SV=1
T-11164-81.85	-1.33984	1	1	-.KNPSNVSFWSNEPIIR(1)--MAGMFR(1).-	>sp|O74800|IMP1_SCHPO_Mitochondrial_inner_membrane_protease_subunit_1_OS=Schizosaccharomyces_pombe_(strain_972_/_ATCC_24843)_GN=imp1_PE=3_SV=1	>sp|Q9UUM6|YGF2_SCHPO_Uncharacterized_protein_C405.02c_OS=Schizosaccharomyces_pombe_(strain_972_/_ATCC_24843)_GN=SPBC405.02c_PE=4_SV=3
T-6103-50.67	-1.34273	1	1	-.QHGHVYIMLKNSLK(10)--DTGGDIYVKR(9).-	>sp|O60096|RT35_SCHPO_37S_ribosomal_protein_S35,_mitochondrial_OS=Schizosaccharomyces_pombe_(strain_972_/_ATCC_24843)_GN=bot1_PE=2_SV=1	>sp|O94361|YHOE_SCHPO_Uncharacterized_acyltransferase_C428.14_OS=Schizosaccharomyces_pombe_(strain_972_/_ATCC_24843)_GN=SPBC428.14_PE=3_SV=1
T-4318-39.79	-1.34292	1	1	-.KLEVSLNEAIR(1)--SSNSRKSIR(6).-	>sp|P87293|YDN1_SCHPO_Uncharacterized_UPF0442_protein_C16A10.01_OS=Schizosaccharomyces_pombe_(strain_972_/_ATCC_24843)_GN=SPAC16A10.01_PE=3_SV=1	>sp|Q9HGP5|CAPZB_SCHPO_F-actin-capping_protein_subunit_beta_OS=Schizosaccharomyces_pombe_(strain_972_/_ATCC_24843)_GN=acp2_PE=1_SV=1
T-4439-40.52	-1.34466	1	1	-.DQTVTNPKK(8)--SQDQKPK(1).-	>sp|O59721|PUS4_SCHPO_Probable_tRNA_pseudouridine_synthase_4_OS=Schizosaccharomyces_pombe_(strain_972_/_ATCC_24843)_GN=SPBC11C11.10_PE=1_SV=2	>sp|Q9P791|YN8C_SCHPO_Uncharacterized_Nudix_hydrolase_P35G2.12_OS=Schizosaccharomyces_pombe_(strain_972_/_ATCC_24843)_GN=SPBP35G2.12_PE=3_SV=1
T-5020-44.03	-1.34544	1	1	-.KQAKIHTM(1)--LQNSWKR(6).-	>sp|O42939|UBA2_SCHPO_Ubiquitin-activating_enzyme_E1-like_OS=Schizosaccharomyces_pombe_(strain_972_/_ATCC_24843)_GN=uba2_PE=1_SV=1	>sp|Q9P7T1|SIB1_SCHPO_Hydroxamate-type_ferrichrome_siderophore_peptide_synthetase_OS=Schizosaccharomyces_pombe_(strain_972_/_ATCC_24843)_GN=sib1_PE=1_SV=1
T-1020-15.97	-1.34832	1	1	-.FQLPKTLK(5)--KAREEDK(1).-	>sp|O74876|MU135_SCHPO_Meiotically_up-regulated_gene_135_protein_OS=Schizosaccharomyces_pombe_(strain_972_/_ATCC_24843)_GN=mug135_PE=1_SV=1	>sp|Q9P6I0|SYNM_SCHPO_Asparagine--tRNA_ligase,_mitochondrial_OS=Schizosaccharomyces_pombe_(strain_972_/_ATCC_24843)_GN=slm5_PE=3_SV=1
T-2320-26.32	-1.35293	1	1	-.VIKSVHYCEATKR(3)--KMQTISNSR(1).-	>sp|O94708|YC58_SCHPO_Uncharacterized_protein_C1259.08_OS=Schizosaccharomyces_pombe_(strain_972_/_ATCC_24843)_GN=SPCC1259.08_PE=1_SV=1	>sp|P30666|MCM3_SCHPO_DNA_replication_licensing_factor_mcm3_OS=Schizosaccharomyces_pombe_(strain_972_/_ATCC_24843)_GN=mcm3_PE=1_SV=2
T-8928-67.61	-1.3547	1	1	-.YGLNDWIKKD(9)--KQYEVLR(1).-	>sp|O59727|YHX7_SCHPO_Protein_PBDC1_homolog_OS=Schizosaccharomyces_pombe_(strain_972_/_ATCC_24843)_GN=SPBC3E7.07c_PE=3_SV=1	>sp|Q9P7T1|SIB1_SCHPO_Hydroxamate-type_ferrichrome_siderophore_peptide_synthetase_OS=Schizosaccharomyces_pombe_(strain_972_/_ATCC_24843)_GN=sib1_PE=1_SV=1
T-3950-37.47	-1.35605	1	1	-.KIRYHVHDK(1)--KNHSK(1).-	>sp|O74863|TRM82_SCHPO_tRNA_(guanine-N(7)-)-methyltransferase_non-catalytic_subunit_trm82_OS=Schizosaccharomyces_pombe_(strain_972_/_ATCC_24843)_GN=trm82_PE=1_SV=1	>sp|Q9US05|BFR2_SCHPO_Protein_bfr2_OS=Schizosaccharomyces_pombe_(strain_972_/_ATCC_24843)_GN=bfr2_PE=1_SV=1
T-3282-33.20	-1.35617	1	1	-.TKAQTTTNSNEAR(2)--YYELKRK(5).-	>sp|O13768|ERCC3_SCHPO_Probable_DNA_repair_helicase_ercc3_OS=Schizosaccharomyces_pombe_(strain_972_/_ATCC_24843)_GN=ercc3_PE=1_SV=1	>sp|Q7Z992|SST6_SCHPO_ESCRT-I_complex_subunit_vps23_OS=Schizosaccharomyces_pombe_(strain_972_/_ATCC_24843)_GN=sst6_PE=3_SV=2
T-13362-97.54	-1.35743	1	1	-.KFVACYER(1)--KNTLR(1).-	>decoy_reverse_sp|O14261|ATG11_SCHPO_Decoy_of_Taz1-interacting_factor_1_OS=Schizosaccharomyces_pombe_(strain_972_/_ATCC_24843)_GN=taf1_PE=1_SV=2	>sp|O42854|YFHH_SCHPO_SH3_domain-containing_protein_C23A1.17_OS=Schizosaccharomyces_pombe_(strain_972_/_ATCC_24843)_GN=SPAC23A1.17_PE=1_SV=1	>sp|Q96WV1|TRMB_SCHPO_tRNA_(guanine-N(7)-)-methyltransferase_OS=Schizosaccharomyces_pombe_(strain_972_/_ATCC_24843)_GN=trm8_PE=3_SV=1
T-3363-33.67	-1.35844	1	1	-.KGFKWK(4)--ILNNKR(5).-	>sp|Q9HDV4|LID2_SCHPO_Lid2_complex_component_lid2_OS=Schizosaccharomyces_pombe_(strain_972_/_ATCC_24843)_GN=lid2_PE=1_SV=1	>sp|Q9Y810|SHY1_SCHPO_Cytochrome_oxidase_assembly_protein_shy1_OS=Schizosaccharomyces_pombe_(strain_972_/_ATCC_24843)_GN=shy1_PE=3_SV=1
T-1962-23.74	-1.35927	1	1	-.IPLTPFVKR(8)--ERKLHR(3).-	>sp|Q10351|PIGS_SCHPO_GPI_transamidase_component_PIG-S_homolog_OS=Schizosaccharomyces_pombe_(strain_972_/_ATCC_24843)_GN=gpi17_PE=3_SV=1	>sp|Q9P7J9|YJN6_SCHPO_Uncharacterized_protein_C24B10.06_OS=Schizosaccharomyces_pombe_(strain_972_/_ATCC_24843)_GN=SPCC24B10.06_PE=3_SV=1
T-12356-89.94	-1.36176	1	1	-.SICLYEIQEEKK(11)--HAKESK(3).-	>sp|O13985|YEG3_SCHPO_Uncharacterized_WD_repeat-containing_protein_C26H5.03_OS=Schizosaccharomyces_pombe_(strain_972_/_ATCC_24843)_GN=SPAC26H5.03_PE=1_SV=2	>sp|O42900|PPK19_SCHPO_Serine/threonine-protein_kinase_ppk19_OS=Schizosaccharomyces_pombe_(strain_972_/_ATCC_24843)_GN=ppk19_PE=1_SV=1
T-10205-75.58	-1.36183	1	1	-.VKFESEK(2)--MHSLFK(1).-	>sp|Q9P778|DPP5_SCHPO_Dipeptidyl-peptidase_5_OS=Schizosaccharomyces_pombe_(strain_972_/_ATCC_24843)_GN=SPBC1711.12_PE=3_SV=1	>sp|Q9UTK5|ALM1_SCHPO_Abnormal_long_morphology_protein_1_OS=Schizosaccharomyces_pombe_(strain_972_/_ATCC_24843)_GN=alm1_PE=1_SV=1
T-7550-59.32	-1.36414	1	1	-.KFLYDEPTFK(1)--KNRYYQETW(1).-	>sp|O74833|DNLI4_SCHPO_DNA_ligase_4_OS=Schizosaccharomyces_pombe_(strain_972_/_ATCC_24843)_GN=lig4_PE=3_SV=3	>sp|O94613|NDOR1_SCHPO_NADPH-dependent_diflavin_oxidoreductase_1_OS=Schizosaccharomyces_pombe_(strain_972_/_ATCC_24843)_GN=tah18_PE=3_SV=2
T-1384-19.13	-1.36677	1	1	-.ENNGYKR(6)--DLSSR(1).-	>sp|O94368|PPR1_SCHPO_Pentatricopeptide_repeat-containing_protein_1,_mitochondrial_OS=Schizosaccharomyces_pombe_(strain_972_/_ATCC_24843)_GN=ppr1_PE=4_SV=1	>sp|P36629|U2AF2_SCHPO_Splicing_factor_U2AF_59_kDa_subunit_OS=Schizosaccharomyces_pombe_(strain_972_/_ATCC_24843)_GN=prp2_PE=1_SV=1
T-11392-83.39	-1.36682	1	1	-.QNLLYGINKRPVPK(9)--NQLLKEK(5).-	>sp|O42975|NRDE2_SCHPO_Protein_NRDE2_homolog_OS=Schizosaccharomyces_pombe_(strain_972_/_ATCC_24843)_GN=SPBC20F10.05_PE=1_SV=1	>sp|O74746|SPF31_SCHPO_J_domain-containing_protein_spf31_OS=Schizosaccharomyces_pombe_(strain_972_/_ATCC_24843)_GN=spf31_PE=3_SV=1
T-9727-72.64	-1.36785	1	1	-.DSSKPDNIMDSPSPKVSK(4)--EVEKAKK(6).-	>decoy_reverse_sp|O75005|SYV_SCHPO_Decoy_of_Valine--tRNA_ligase_OS=Schizosaccharomyces_pombe_(strain_972_/_ATCC_24843)_GN=vas2_PE=3_SV=1	>sp|O13735|FAT1_SCHPO_Actin-interacting_protein_3_homolog_OS=Schizosaccharomyces_pombe_(strain_972_/_ATCC_24843)_GN=fat1_PE=1_SV=2	>sp|O75005|SYV_SCHPO_Valine--tRNA_ligase_OS=Schizosaccharomyces_pombe_(strain_972_/_ATCC_24843)_GN=vas2_PE=3_SV=1
T-1000-15.81	-1.36795	1	1	-.GKLFQRPEK(2)--FKGQTQK(2).-	>sp|P22189|ATC3_SCHPO_Calcium-transporting_ATPase_3_OS=Schizosaccharomyces_pombe_(strain_972_/_ATCC_24843)_GN=cta3_PE=1_SV=1	>sp|Q2L4W6|SPO5_SCHPO_Sporulation-specific_protein_5_OS=Schizosaccharomyces_pombe_(strain_972_/_ATCC_24843)_GN=spo5_PE=1_SV=1
T-4668-41.90	-1.36801	1	1	-.CLSNLGFKMGR(8)--QAKEMESK(3).-	>sp|O13670|MTO1_SCHPO_Protein_MTO1_homolog,_mitochondrial_OS=Schizosaccharomyces_pombe_(strain_972_/_ATCC_24843)_GN=mto1_PE=1_SV=1	>sp|O60129|FKH2_SCHPO_Fork_head_protein_homolog_2_OS=Schizosaccharomyces_pombe_(strain_972_/_ATCC_24843)_GN=fkh2_PE=1_SV=1
T-791-13.88	-1.36858	1	1	-.QKQMESVR(2)--AQAYLKR(6).-	>sp|O13339|TERT_SCHPO_Telomerase_reverse_transcriptase_OS=Schizosaccharomyces_pombe_(strain_972_/_ATCC_24843)_GN=trt1_PE=1_SV=1	>sp|Q10237|YD14_SCHPO_Uncharacterized_protein_C4G9.04c_OS=Schizosaccharomyces_pombe_(strain_972_/_ATCC_24843)_GN=SPAC4G9.04c_PE=3_SV=1
T-4583-41.38	-1.37443	1	1	-.GRGHKK(5)--RRK(3).-	>decoy_reverse_sp|P28706|RAD13_SCHPO_Decoy_of_DNA_repair_protein_rad13_OS=Schizosaccharomyces_pombe_(strain_972_/_ATCC_24843)_GN=rad13_PE=2_SV=2	>decoy_reverse_sp|Q09830|YAD4_SCHPO_Decoy_of_TBC_domain-containing_protein_C4G8.04_OS=Schizosaccharomyces_pombe_(strain_972_/_ATCC_24843)_GN=SPAC4G8.04_PE=1_SV=1	>sp|P28706|RAD13_SCHPO_DNA_repair_protein_rad13_OS=Schizosaccharomyces_pombe_(strain_972_/_ATCC_24843)_GN=rad13_PE=2_SV=2	>sp|Q09883|SPN6_SCHPO_Septin_homolog_spn6_OS=Schizosaccharomyces_pombe_(strain_972_/_ATCC_24843)_GN=spn6_PE=1_SV=1
T-11696-85.43	-1.37635	1	1	-.RHKVLVDWLANTCFR(3)--QKHMLENPEYK(2).-	>sp|P36631|STE11_SCHPO_Transcription_factor_ste11_OS=Schizosaccharomyces_pombe_(strain_972_/_ATCC_24843)_GN=ste11_PE=1_SV=2	>sp|Q09797|YAA3_SCHPO_Uncharacterized_protein_C22G7.03_OS=Schizosaccharomyces_pombe_(strain_972_/_ATCC_24843)_GN=SPAC22G7.03_PE=4_SV=1
T-13075-95.31	-1.37884	1	1	-.SKYEYITWDLIDENR(2)--KRSVTECCEIR(1).-	>sp|O94508|CWF11_SCHPO_Pre-mRNA-splicing_factor_cwf11_OS=Schizosaccharomyces_pombe_(strain_972_/_ATCC_24843)_GN=cwf11_PE=1_SV=1	>sp|Q9P6M0|SLX4_SCHPO_Structure-specific_endonuclease_subunit_slx4_OS=Schizosaccharomyces_pombe_(strain_972_/_ATCC_24843)_GN=slx4_PE=1_SV=1
T-2701-29.09	-1.38033	1	1	-.VDEKKER(5)--GHSKCHR(4).-	>sp|O42933|PMT4_SCHPO_Dolichyl-phosphate-mannose--protein_mannosyltransferase_4_OS=Schizosaccharomyces_pombe_(strain_972_/_ATCC_24843)_GN=ogm4_PE=3_SV=1	>sp|Q9P6J0|YHDC_SCHPO_Uncharacterized_transporter_C1683.12_OS=Schizosaccharomyces_pombe_(strain_972_/_ATCC_24843)_GN=SPBC1683.12_PE=3_SV=1
T-6409-52.49	-1.39076	1	1	-.FEPKTSRGK(4)--HIKSRR(3).-	>sp|O74925|PEP3_SCHPO_Vacuolar_membrane_protein_pep3_OS=Schizosaccharomyces_pombe_(strain_972_/_ATCC_24843)_GN=pep3_PE=3_SV=1	>sp|Q9USN8|YJY1_SCHPO_Uncharacterized_protein_C132.01c_OS=Schizosaccharomyces_pombe_(strain_972_/_ATCC_24843)_GN=SPCC132.01c_PE=1_SV=2
T-1457-19.74	-1.39126	1	1	-.RNETKIVINR(5)--KAEEKAR(1).-	>sp|O13929|YF69_SCHPO_Uncharacterized_protein_C23C4.09c_OS=Schizosaccharomyces_pombe_(strain_972_/_ATCC_24843)_GN=SPAC23C4.09c_PE=3_SV=1	>sp|Q10475|IF4G_SCHPO_Eukaryotic_translation_initiation_factor_4_gamma_OS=Schizosaccharomyces_pombe_(strain_972_/_ATCC_24843)_GN=tif471_PE=1_SV=1
T-1413-19.38	-1.39424	1	1	-.MTCRIAIR(1)--KSCEK(1).-	>sp|O60055|UTP20_SCHPO_U3_small_nucleolar_RNA-associated_protein_20_OS=Schizosaccharomyces_pombe_(strain_972_/_ATCC_24843)_GN=utp20_PE=3_SV=1	>sp|O94361|YHOE_SCHPO_Uncharacterized_acyltransferase_C428.14_OS=Schizosaccharomyces_pombe_(strain_972_/_ATCC_24843)_GN=SPBC428.14_PE=3_SV=1
T-11449-83.77	-1.39823	1	1	-.KVDAAMTR(1)--GIHNKVAK(5).-	>sp|P36587|NCPR_SCHPO_NADPH--cytochrome_P450_reductase_OS=Schizosaccharomyces_pombe_(strain_972_/_ATCC_24843)_GN=ccr1_PE=2_SV=1	>sp|Q10330|RL25A_SCHPO_60S_ribosomal_protein_L25-A_OS=Schizosaccharomyces_pombe_(strain_972_/_ATCC_24843)_GN=rpl25a_PE=1_SV=1	>tr|O14383|O14383_SCHPM_60S_ribosomal_protein_L25_homolog_(Fragment)_OS=Schizosaccharomyces_pombe_PE=2_SV=1
T-10839-79.70	-1.3987	1	1	-.DTNIKTCYECYR(5)--HKLRIAALQQR(2).-	>sp|Q7LKZ7|BPH1_SCHPO_Beige_protein_homolog_1_OS=Schizosaccharomyces_pombe_(strain_972_/_ATCC_24843)_GN=lvs1_PE=1_SV=2	>sp|Q9Y704|MOK14_SCHPO_Cell_wall_alpha-1,3-glucan_synthase_mok14_OS=Schizosaccharomyces_pombe_(strain_972_/_ATCC_24843)_GN=mok14_PE=1_SV=1
T-3091-31.85	-1.40002	1	1	-.HNKPKLFFR(5)--SFNKQLSR(4).-	>sp|P36598|THI1_SCHPO_Thiamine_repressible_genes_regulatory_protein_thi1_OS=Schizosaccharomyces_pombe_(strain_972_/_ATCC_24843)_GN=thi1_PE=1_SV=2	>sp|Q10495|YDG8_SCHPO_Uncharacterized_protein_C26F1.08c_OS=Schizosaccharomyces_pombe_(strain_972_/_ATCC_24843)_GN=SPAC26F1.08c_PE=4_SV=1
T-5789-48.73	-1.40123	1	1	-.KTDILEESTSIVYK(14)--DWRDTYKD(7).-	>sp|O74982|CID2_SCHPO_Caffeine-induced_death_protein_2_OS=Schizosaccharomyces_pombe_(strain_972_/_ATCC_24843)_GN=cid2_PE=2_SV=1	>sp|Q10310|MUG68_SCHPO_Meiotically_up-regulated_gene_68_protein_OS=Schizosaccharomyces_pombe_(strain_972_/_ATCC_24843)_GN=mug68_PE=1_SV=1
T-8772-66.69	-1.40148	1	1	-.ASASPSSSRRLTK(1)--MMGINERK(1).-	>sp|Q09841|PSB2_SCHPO_Probable_proteasome_subunit_beta_type-2_OS=Schizosaccharomyces_pombe_(strain_972_/_ATCC_24843)_GN=pup1_PE=2_SV=1	>sp|Q9UTN8|UBC14_SCHPO_Ubiquitin-conjugating_enzyme_E2_14_OS=Schizosaccharomyces_pombe_(strain_972_/_ATCC_24843)_GN=ubc14_PE=3_SV=1
T-13644-99.54	-1.40316	1	1	-.KDCFVYR(1)--SYSVKP(5).-	>sp|P41410|RAD54_SCHPO_DNA_repair_protein_rhp54_OS=Schizosaccharomyces_pombe_(strain_972_/_ATCC_24843)_GN=rhp54_PE=1_SV=2	>sp|P54874|HMCS_SCHPO_Hydroxymethylglutaryl-CoA_synthase_OS=Schizosaccharomyces_pombe_(strain_972_/_ATCC_24843)_GN=hcs1_PE=1_SV=1
T-7231-57.41	-1.4077	1	1	-.DMIEKSNFK(5)--KDVRWK(1).-	>sp|P0CT34|TF21_SCHPO_Transposon_Tf2-1_polyprotein_OS=Schizosaccharomyces_pombe_(strain_972_/_ATCC_24843)_GN=Tf2-1_PE=3_SV=1	>sp|P0CT35|TF22_SCHPO_Transposon_Tf2-2_polyprotein_OS=Schizosaccharomyces_pombe_(strain_972_/_ATCC_24843)_GN=Tf2-2_PE=3_SV=1	>sp|P0CT36|TF23_SCHPO_Transposon_Tf2-3_polyprotein_OS=Schizosaccharomyces_pombe_(strain_972_/_ATCC_24843)_GN=Tf2-3_PE=1_SV=1	>sp|P0CT37|TF24_SCHPO_Transposon_Tf2-4_polyprotein_OS=Schizosaccharomyces_pombe_(strain_972_/_ATCC_24843)_GN=Tf2-4_PE=3_SV=1	>sp|P0CT38|TF25_SCHPO_Transposon_Tf2-5_polyprotein_OS=Schizosaccharomyces_pombe_(strain_972_/_ATCC_24843)_GN=Tf2-5_PE=3_SV=1	>sp|P0CT39|TF26_SCHPO_Transposon_Tf2-6_polyprotein_OS=Schizosaccharomyces_pombe_(strain_972_/_ATCC_24843)_GN=Tf2-6_PE=3_SV=1	>sp|P0CT40|TF29_SCHPO_Transposon_Tf2-9_polyprotein_OS=Schizosaccharomyces_pombe_(strain_972_/_ATCC_24843)_GN=Tf2-9_PE=3_SV=1	>sp|P0CT41|TF212_SCHPO_Transposon_Tf2-12_polyprotein_OS=Schizosaccharomyces_pombe_(strain_972_/_ATCC_24843)_GN=Tf2-12_PE=3_SV=1	>sp|P0CT42|TF27_SCHPO_Transposon_Tf2-7_polyprotein_OS=Schizosaccharomyces_pombe_(strain_972_/_ATCC_24843)_GN=Tf2-7_PE=3_SV=1	>sp|P0CT43|TF28_SCHPO_Transposon_Tf2-8_polyprotein_OS=Schizosaccharomyces_pombe_(strain_972_/_ATCC_24843)_GN=Tf2-8_PE=3_SV=1	>sp|Q09175|KRP1_SCHPO_Dibasic-processing_endoprotease_OS=Schizosaccharomyces_pombe_(strain_972_/_ATCC_24843)_GN=krp1_PE=1_SV=1	>sp|Q9UR07|TF211_SCHPO_Transposon_Tf2-11_polyprotein_OS=Schizosaccharomyces_pombe_(strain_972_/_ATCC_24843)_GN=Tf2-11_PE=3_SV=1	>tr|Q01910|Q01910_SCHPM_Tf1_protein_OS=Schizosaccharomyces_pombe_GN=retrotransposon_Tf1-107_PE=4_SV=1
T-1880-23.11	-1.41587	1	1	-.AKKGYNYEK(3)--KKNYEK(2).-	>sp|O59796|VPS3_SCHPO_Vacuolar_protein_sorting-associated_protein_3_OS=Schizosaccharomyces_pombe_(strain_972_/_ATCC_24843)_GN=vps3_PE=3_SV=2	>sp|Q10059|CDC12_SCHPO_Cell_division_control_protein_12_OS=Schizosaccharomyces_pombe_(strain_972_/_ATCC_24843)_GN=cdc12_PE=1_SV=1
T-4831-42.90	-1.41965	1	1	-.VHKYPYLER(3)--REKAAR(3).-	>decoy_reverse_sp|O13791|SLT1_SCHPO_Decoy_of_Protein_slt1_OS=Schizosaccharomyces_pombe_(strain_972_/_ATCC_24843)_GN=slt1_PE=1_SV=3	>sp|O13791|SLT1_SCHPO_Protein_slt1_OS=Schizosaccharomyces_pombe_(strain_972_/_ATCC_24843)_GN=slt1_PE=1_SV=3	>sp|O42857|NPR2_SCHPO_Nitrogen_permease_regulator_2_homolog_OS=Schizosaccharomyces_pombe_(strain_972_/_ATCC_24843)_GN=SPAC23H3.03c_PE=3_SV=1
T-8555-65.36	-1.42088	1	1	-.VIEEEEEPPNEVKER(13)--MKFWAFPHHK(2).-	>sp|Q10164|RGA2_SCHPO_Probable_Rho-type_GTPase-activating_protein_2_OS=Schizosaccharomyces_pombe_(strain_972_/_ATCC_24843)_GN=rga2_PE=1_SV=1	>sp|Q9Y7U0|YCJE_SCHPO_Uncharacterized_protein_C63.14_OS=Schizosaccharomyces_pombe_(strain_972_/_ATCC_24843)_GN=SPCC63.14_PE=1_SV=1
T-3338-33.51	-1.42246	1	1	-.IKEKYSHK(4)--FIKTPK(3).-	>sp|O74994|RNG3_SCHPO_Ring_assembly_protein_3_OS=Schizosaccharomyces_pombe_(strain_972_/_ATCC_24843)_GN=rng3_PE=4_SV=1	>sp|Q9UUI4|YIY9_SCHPO_Uncharacterized_protein_C22F8.09_OS=Schizosaccharomyces_pombe_(strain_972_/_ATCC_24843)_GN=SPAC22F8.09_PE=1_SV=1
T-2039-24.27	-1.42363	1	1	-.VVLLTLSLLSKNK(11)--SDYK(1).-	>sp|O42955|CCM1_SCHPO_Pentatricopeptide_repeat-containing_protein_3,_mitochondrial_OS=Schizosaccharomyces_pombe_(strain_972_/_ATCC_24843)_GN=ppr3_PE=3_SV=1	>sp|O74871|YCW3_SCHPO_Uncharacterized_protein_C31H12.03c_OS=Schizosaccharomyces_pombe_(strain_972_/_ATCC_24843)_GN=SPCC31H12.03c_PE=1_SV=1
T-12302-89.56	-1.42924	1	1	-.ALMKAR(4)--MLHR(1).-	>sp|O59819|UGPA2_SCHPO_Probable_UTP--glucose-1-phosphate_uridylyltransferase_OS=Schizosaccharomyces_pombe_(strain_972_/_ATCC_24843)_GN=SPCC794.10_PE=3_SV=1	>sp|P87143|YDMD_SCHPO_Uncharacterized_RNA-binding_protein_C57A7.13_OS=Schizosaccharomyces_pombe_(strain_972_/_ATCC_24843)_GN=SPAC57A7.13_PE=3_SV=1
T-7803-60.78	-1.43137	1	1	-.FQVSIVTDEDKMLR(11)--YSLK(1).-	>sp|O59671|POF4_SCHPO_Elongin-A_OS=Schizosaccharomyces_pombe_(strain_972_/_ATCC_24843)_GN=pof4_PE=1_SV=3	>sp|Q8TFG6|PPK18_SCHPO_Serine/threonine-protein_kinase_ppk18_OS=Schizosaccharomyces_pombe_(strain_972_/_ATCC_24843)_GN=ppk18_PE=3_SV=2
T-3120-32.07	-1.43643	1	1	-.KAAEHER(1)--KKAFTK(2).-	>sp|O94653|BMS1_SCHPO_Ribosome_biogenesis_protein_bms1_OS=Schizosaccharomyces_pombe_(strain_972_/_ATCC_24843)_GN=bms1_PE=1_SV=2	>sp|P36584|RL3B_SCHPO_60S_ribosomal_protein_L3-B_OS=Schizosaccharomyces_pombe_(strain_972_/_ATCC_24843)_GN=rpl3b_PE=3_SV=2	>sp|P40372|RL3A_SCHPO_60S_ribosomal_protein_L3-A_OS=Schizosaccharomyces_pombe_(strain_972_/_ATCC_24843)_GN=rpl3a_PE=1_SV=2
T-2786-29.73	-1.43792	1	1	-.NCEALEKEK(7)--SEFQKIYK(5).-	>sp|O74424|NU211_SCHPO_Nucleoporin_nup211_OS=Schizosaccharomyces_pombe_(strain_972_/_ATCC_24843)_GN=nup211_PE=1_SV=1	>sp|Q09711|NCS1_SCHPO_Calcium-binding_protein_NCS-1_OS=Schizosaccharomyces_pombe_(strain_972_/_ATCC_24843)_GN=ncs1_PE=1_SV=2
T-5740-48.42	-1.43818	1	1	-.QKGKLFQRPEK(2)--EDYLDFLKR(8).-	>sp|O13298|PHD1_SCHPO_Histone_deacetylase_phd1_OS=Schizosaccharomyces_pombe_(strain_972_/_ATCC_24843)_GN=phd1_PE=1_SV=1	>sp|P22189|ATC3_SCHPO_Calcium-transporting_ATPase_3_OS=Schizosaccharomyces_pombe_(strain_972_/_ATCC_24843)_GN=cta3_PE=1_SV=1
T-2875-30.34-2	-1.44345	1	1	-.YPKK(3)--KKIK(2).-	>decoy_reverse_sp|A6X978|YF12_SCHPO_Decoy_of_Putative_uncharacterized_protein_C9E9.02_OS=Schizosaccharomyces_pombe_(strain_972_/_ATCC_24843)_GN=SPAC9E9.02_PE=4_SV=1	>decoy_reverse_sp|O13822|YEE6_SCHPO_Decoy_of_Uncharacterized_oxidoreductase_C19A8.06_OS=Schizosaccharomyces_pombe_(strain_972_/_ATCC_24843)_GN=SPAC19A8.06_PE=3_SV=1	>decoy_reverse_sp|O14216|SLD2_SCHPO_Decoy_of_DNA_replication_regulator_sld2_OS=Schizosaccharomyces_pombe_(strain_972_/_ATCC_24843)_GN=drc1_PE=1_SV=1	>decoy_reverse_sp|O14275|PPR4_SCHPO_Decoy_of_Pentatricopeptide_repeat-containing_protein_4,_mitochondrial_OS=Schizosaccharomyces_pombe_(strain_972_/_ATCC_24843)_GN=ppr4_PE=4_SV=1	>decoy_reverse_sp|O59744|YN28_SCHPO_Decoy_of_Uncharacterized_transcriptional_regulatory_protein_C530.08_OS=Schizosaccharomyces_pombe_(strain_972_/_ATCC_24843)_GN=SPBC530.08_PE=3_SV=1	>decoy_reverse_sp|O74465|HRR1_SCHPO_Decoy_of_Helicase_required_for_RNAi-mediated_heterochromatin_assembly_1_OS=Schizosaccharomyces_pombe_(strain_972_/_ATCC_24843)_GN=hrr1_PE=1_SV=2	>decoy_reverse_sp|O74502|MSH6_SCHPO_Decoy_of_DNA_mismatch_repair_protein_msh6_OS=Schizosaccharomyces_pombe_(strain_972_/_ATCC_24843)_GN=msh6_PE=1_SV=1	>decoy_reverse_sp|O74774|HBS1_SCHPO_Decoy_of_Elongation_factor_1_alpha-like_protein_OS=Schizosaccharomyces_pombe_(strain_972_/_ATCC_24843)_GN=hbs1_PE=1_SV=4	>decoy_reverse_sp|P15398|RPA1_SCHPO_Decoy_of_DNA-directed_RNA_polymerase_I_subunit_rpa1_OS=Schizosaccharomyces_pombe_(strain_972_/_ATCC_24843)_GN=rpa1_PE=1_SV=2	>decoy_reverse_sp|Q9URX9|PXR1_SCHPO_Decoy_of_Protein_pxr1_OS=Schizosaccharomyces_pombe_(strain_972_/_ATCC_24843)_GN=pxr1_PE=1_SV=1	>decoy_reverse_sp|Q9UT66|YQA5_SCHPO_Decoy_of_Uncharacterized_protein_C4F11.05_OS=Schizosaccharomyces_pombe_(strain_972_/_ATCC_24843)_GN=SPCC4F11.05_PE=4_SV=1	>sp|A6X978|YF12_SCHPO_Putative_uncharacterized_protein_C9E9.02_OS=Schizosaccharomyces_pombe_(strain_972_/_ATCC_24843)_GN=SPAC9E9.02_PE=4_SV=1	>sp|O13822|YEE6_SCHPO_Uncharacterized_oxidoreductase_C19A8.06_OS=Schizosaccharomyces_pombe_(strain_972_/_ATCC_24843)_GN=SPAC19A8.06_PE=3_SV=1	>sp|O14216|SLD2_SCHPO_DNA_replication_regulator_sld2_OS=Schizosaccharomyces_pombe_(strain_972_/_ATCC_24843)_GN=drc1_PE=1_SV=1	>sp|O14275|PPR4_SCHPO_Pentatricopeptide_repeat-containing_protein_4,_mitochondrial_OS=Schizosaccharomyces_pombe_(strain_972_/_ATCC_24843)_GN=ppr4_PE=4_SV=1	>sp|O42839|APC4_SCHPO_Anaphase-promoting_complex_subunit_4_OS=Schizosaccharomyces_pombe_(strain_972_/_ATCC_24843)_GN=cut20_PE=1_SV=2	>sp|O42926|VP13B_SCHPO_Vacuolar_protein_sorting-associated_protein_13b_OS=Schizosaccharomyces_pombe_(strain_972_/_ATCC_24843)_GN=vps13b_PE=2_SV=1	>sp|O59744|YN28_SCHPO_Uncharacterized_transcriptional_regulatory_protein_C530.08_OS=Schizosaccharomyces_pombe_(strain_972_/_ATCC_24843)_GN=SPBC530.08_PE=3_SV=1	>sp|O74432|GET4_SCHPO_Golgi_to_ER_traffic_protein_4_OS=Schizosaccharomyces_pombe_(strain_972_/_ATCC_24843)_GN=get4_PE=3_SV=1	>sp|O74465|HRR1_SCHPO_Helicase_required_for_RNAi-mediated_heterochromatin_assembly_1_OS=Schizosaccharomyces_pombe_(strain_972_/_ATCC_24843)_GN=hrr1_PE=1_SV=2	>sp|O74502|MSH6_SCHPO_DNA_mismatch_repair_protein_msh6_OS=Schizosaccharomyces_pombe_(strain_972_/_ATCC_24843)_GN=msh6_PE=1_SV=1	>sp|O74774|HBS1_SCHPO_Elongation_factor_1_alpha-like_protein_OS=Schizosaccharomyces_pombe_(strain_972_/_ATCC_24843)_GN=hbs1_PE=1_SV=4	>sp|P25295|TBG_SCHPO_Tubulin_gamma_chain_OS=Schizosaccharomyces_pombe_(strain_972_/_ATCC_24843)_GN=tug1_PE=3_SV=1	>sp|Q9URX9|PXR1_SCHPO_Protein_pxr1_OS=Schizosaccharomyces_pombe_(strain_972_/_ATCC_24843)_GN=pxr1_PE=1_SV=1
T-4139-38.67	-1.44983	1	1	-.NRSKELAHQK(4)--RNGKPR(4).-	>sp|O42954|MBX1_SCHPO_MADS-box_transcription_factor_1_OS=Schizosaccharomyces_pombe_(strain_972_/_ATCC_24843)_GN=mbx1_PE=1_SV=2	>sp|P40383|XRN1_SCHPO_5'-3'_exoribonuclease_1_OS=Schizosaccharomyces_pombe_(strain_972_/_ATCC_24843)_GN=exo2_PE=1_SV=1
T-4769-42.52	-1.45616	1	1	-.DQDYEELR(1)--LSANMLRR(1).-	>sp|O59816|ODP2_SCHPO_Dihydrolipoyllysine-residue_acetyltransferase_component_of_pyruvate_dehydrogenase_complex,_mitochondrial_OS=Schizosaccharomyces_pombe_(strain_972_/_ATCC_24843)_GN=lat1_PE=3_SV=1	>sp|Q9Y7Y8|SYQ_SCHPO_Probable_glutamine--tRNA_ligase_OS=Schizosaccharomyces_pombe_(strain_972_/_ATCC_24843)_GN=qrs1_PE=3_SV=1
T-6499-53.02	-1.45642	1	1	-.IKPEAEQRKR(9)--KPSRFSWGR(1).-	>sp|O74472|MUG33_SCHPO_Meiotically_up-regulated_gene_33_protein_OS=Schizosaccharomyces_pombe_(strain_972_/_ATCC_24843)_GN=mug33_PE=1_SV=1	>sp|Q9USI0|YCTF_SCHPO_Uncharacterized_protein_C794.15_OS=Schizosaccharomyces_pombe_(strain_972_/_ATCC_24843)_GN=SPCC794.15_PE=4_SV=1
T-7923-61.44	-1.46381	1	1	-.FDLHYYINSTSQPKK(14)--FDSFMKR(6).-	>sp|Q09785|GCSP_SCHPO_Putative_glycine_dehydrogenase_(decarboxylating),_mitochondrial_OS=Schizosaccharomyces_pombe_(strain_972_/_ATCC_24843)_GN=gcv2_PE=3_SV=2	>sp|Q9UTA3|YL8H_SCHPO_Probable_intramembrane_protease_C25B8.17_OS=Schizosaccharomyces_pombe_(strain_972_/_ATCC_24843)_GN=SPAC25B8.17_PE=3_SV=1
T-13262-96.76	-1.46425	1	1	-.DFKFKSLSYQR(5)--KNGQFQR(1).-	>sp|Q02099|RAD3_SCHPO_Protein_kinase_rad3_OS=Schizosaccharomyces_pombe_(strain_972_/_ATCC_24843)_GN=rad3_PE=1_SV=2	>sp|Q9P7T1|SIB1_SCHPO_Hydroxamate-type_ferrichrome_siderophore_peptide_synthetase_OS=Schizosaccharomyces_pombe_(strain_972_/_ATCC_24843)_GN=sib1_PE=1_SV=1
T-3207-32.69	-1.46985	1	1	-.KDVMQNNKPK(8)--YGNLKNRPK(5).-	>sp|Q09839|YAC1_SCHPO_Uncharacterized_protein_C16C9.01c_OS=Schizosaccharomyces_pombe_(strain_972_/_ATCC_24843)_GN=SPAC16C9.01c_PE=4_SV=1	>sp|Q9HGM8|KU80_SCHPO_ATP-dependent_DNA_helicase_II_subunit_2_OS=Schizosaccharomyces_pombe_(strain_972_/_ATCC_24843)_GN=pku80_PE=1_SV=1
[truncated: 29 more rows]
