# Supplementary material for: ECL: an exhaustive search tool for the identification of cross-linked peptides using whole database
Source: BMC Bioinformatics. 2016 May 20;17:217. doi: 10.1186/s12859-016-1073-y (PMC4874008; doi:10.1186/s12859-016-1073-y)
Supplement: Additional file 2 — Detailed results of synthetic peptides and 26S Proteasome samples. (ZIP 4432 kb) [file 12859_2016_1073_MOESM2_ESM.zip › Detailed_results/Schizosaccharomyces-pombe-database/Kojak/aleitner_M1012_005.perc.inter.txt.xls]

PSMId	score	q-value	posterior_error_prob	peptide	proteinIds
T-4707-42.02	0.124054	0	0.916943	-.VLYK(1)--KWVG(1).-	>sp|O14228|PUR4_SCHPO_Probable_phosphoribosylformylglycinamidine_synthase_OS=Schizosaccharomyces_pombe_(strain_972_/_ATCC_24843)_GN=ade3_PE=3_SV=1	>sp|O94508|CWF11_SCHPO_Pre-mRNA-splicing_factor_cwf11_OS=Schizosaccharomyces_pombe_(strain_972_/_ATCC_24843)_GN=cwf11_PE=1_SV=1
T-3082-31.73	0.0386738	0	1	-.EKKR(3)--LTIK(1).-	>decoy_reverse_sp|O14214|TRM10_SCHPO_Decoy_of_tRNA_(guanine(9)-N1)-methyltransferase_OS=Schizosaccharomyces_pombe_(strain_972_/_ATCC_24843)_GN=trm10_PE=1_SV=1	>decoy_reverse_sp|O59787|SRP72_SCHPO_Decoy_of_Signal_recognition_particle_subunit_srp72_OS=Schizosaccharomyces_pombe_(strain_972_/_ATCC_24843)_GN=srp72_PE=3_SV=1	>decoy_reverse_sp|Q09799|KRI1_SCHPO_Decoy_of_Protein_kri1_OS=Schizosaccharomyces_pombe_(strain_972_/_ATCC_24843)_GN=kri1_PE=1_SV=1	>decoy_reverse_sp|Q09863|NST1_SCHPO_Decoy_of_Stress_response_protein_nst1_OS=Schizosaccharomyces_pombe_(strain_972_/_ATCC_24843)_GN=nst1_PE=1_SV=1	>decoy_reverse_sp|Q10257|RRP8_SCHPO_Decoy_of_25S_rRNA_(adenine(645)-N(1))-methyltransferase_OS=Schizosaccharomyces_pombe_(strain_972_/_ATCC_24843)_GN=rrp8_PE=3_SV=1	>decoy_reverse_sp|Q10272|IPI3_SCHPO_Decoy_of_Pre-rRNA-processing_protein_crb3/ipi3_OS=Schizosaccharomyces_pombe_(strain_972_/_ATCC_24843)_GN=crb3_PE=1_SV=1	>decoy_reverse_sp|Q10337|BRC1_SCHPO_Decoy_of_BRCT-containing_protein_1_OS=Schizosaccharomyces_pombe_(strain_972_/_ATCC_24843)_GN=brc1_PE=1_SV=1	>decoy_reverse_sp|Q9P7P2|HOP1_SCHPO_Decoy_of_Meiosis-specific_protein_hop1_OS=Schizosaccharomyces_pombe_(strain_972_/_ATCC_24843)_GN=hop1_PE=2_SV=1	>decoy_reverse_sp|Q9UTP9|DBP4_SCHPO_Decoy_of_ATP-dependent_RNA_helicase_dbp4_OS=Schizosaccharomyces_pombe_(strain_972_/_ATCC_24843)_GN=dbp4_PE=1_SV=1	>sp|O14214|TRM10_SCHPO_tRNA_(guanine(9)-N1)-methyltransferase_OS=Schizosaccharomyces_pombe_(strain_972_/_ATCC_24843)_GN=trm10_PE=1_SV=1	>sp|O59787|SRP72_SCHPO_Signal_recognition_particle_subunit_srp72_OS=Schizosaccharomyces_pombe_(strain_972_/_ATCC_24843)_GN=srp72_PE=3_SV=1	>sp|Q09799|KRI1_SCHPO_Protein_kri1_OS=Schizosaccharomyces_pombe_(strain_972_/_ATCC_24843)_GN=kri1_PE=1_SV=1	>sp|Q09863|NST1_SCHPO_Stress_response_protein_nst1_OS=Schizosaccharomyces_pombe_(strain_972_/_ATCC_24843)_GN=nst1_PE=1_SV=1	>sp|Q10257|RRP8_SCHPO_25S_rRNA_(adenine(645)-N(1))-methyltransferase_OS=Schizosaccharomyces_pombe_(strain_972_/_ATCC_24843)_GN=rrp8_PE=3_SV=1	>sp|Q10272|IPI3_SCHPO_Pre-rRNA-processing_protein_crb3/ipi3_OS=Schizosaccharomyces_pombe_(strain_972_/_ATCC_24843)_GN=crb3_PE=1_SV=1	>sp|Q10337|BRC1_SCHPO_BRCT-containing_protein_1_OS=Schizosaccharomyces_pombe_(strain_972_/_ATCC_24843)_GN=brc1_PE=1_SV=1	>sp|Q9P7P2|HOP1_SCHPO_Meiosis-specific_protein_hop1_OS=Schizosaccharomyces_pombe_(strain_972_/_ATCC_24843)_GN=hop1_PE=2_SV=1	>sp|Q9UTP9|DBP4_SCHPO_ATP-dependent_RNA_helicase_dbp4_OS=Schizosaccharomyces_pombe_(strain_972_/_ATCC_24843)_GN=dbp4_PE=1_SV=1	>sp|Q9Y7L7|GPI15_SCHPO_Phosphatidylinositol_N-acetylglucosaminyltransferase_subunit_gpi15_OS=Schizosaccharomyces_pombe_(strain_972_/_ATCC_24843)_GN=gpi15_PE=3_SV=1
T-2956-30.86	0.0294046	0	1	-.KAGKR(4)--NTTK(1).-	>sp|O14242|YELB_SCHPO_Putative_pyridoxal_kinase_C6F6.11c_OS=Schizosaccharomyces_pombe_(strain_972_/_ATCC_24843)_GN=SPAC6F6.11c_PE=3_SV=2	>sp|Q9P6L6|DPOZ_SCHPO_DNA_polymerase_zeta_catalytic_subunit_OS=Schizosaccharomyces_pombe_(strain_972_/_ATCC_24843)_GN=rev3_PE=3_SV=1
T-2563-28.07	0.00635545	0	1	-.DPKLR(3)--AIKR(3).-	>decoy_reverse_sp|O74538|RL27B_SCHPO_Decoy_of_60S_ribosomal_protein_L27-B_OS=Schizosaccharomyces_pombe_(strain_972_/_ATCC_24843)_GN=rpl27b_PE=3_SV=1	>decoy_reverse_sp|P15567|PUR6_SCHPO_Decoy_of_Phosphoribosylaminoimidazole_carboxylase_OS=Schizosaccharomyces_pombe_(strain_972_/_ATCC_24843)_GN=ade6_PE=3_SV=1	>decoy_reverse_sp|Q10093|YAOE_SCHPO_Decoy_of_Uncharacterized_protein_C11D3.14c_OS=Schizosaccharomyces_pombe_(strain_972_/_ATCC_24843)_GN=SPAC11D3.14c_PE=3_SV=1	>decoy_reverse_sp|Q9US15|YK62_SCHPO_Decoy_of_UPF0653_protein_C607.02c_OS=Schizosaccharomyces_pombe_(strain_972_/_ATCC_24843)_GN=SPAC607.02c_PE=3_SV=1	>decoy_reverse_sp|Q9US56|MUG31_SCHPO_Decoy_of_Meiotically_up-regulated_gene_31_protein_OS=Schizosaccharomyces_pombe_(strain_972_/_ATCC_24843)_GN=mug31_PE=1_SV=1	>decoy_reverse_sp|Q9UUI4|YIY9_SCHPO_Decoy_of_Uncharacterized_protein_C22F8.09_OS=Schizosaccharomyces_pombe_(strain_972_/_ATCC_24843)_GN=SPAC22F8.09_PE=1_SV=1	>sp|O13601|RSP1_SCHPO_DnaJ-related_protein_rsp1_OS=Schizosaccharomyces_pombe_(strain_972_/_ATCC_24843)_GN=rsp1_PE=1_SV=1	>sp|O13872|VPS28_SCHPO_Vacuolar_protein_sorting-associated_protein_28_homolog_OS=Schizosaccharomyces_pombe_(strain_972_/_ATCC_24843)_GN=vps28_PE=3_SV=1	>sp|O60058|AFG2_SCHPO_ATPase_family_gene_2_protein_OS=Schizosaccharomyces_pombe_(strain_972_/_ATCC_24843)_GN=afg2_PE=3_SV=1	>sp|O74362|ESF2_SCHPO_Pre-rRNA-processing_protein_esf2_OS=Schizosaccharomyces_pombe_(strain_972_/_ATCC_24843)_GN=esf2_PE=1_SV=1	>sp|O74630|ATM_SCHPO_Serine/threonine-protein_kinase_tel1_OS=Schizosaccharomyces_pombe_(strain_972_/_ATCC_24843)_GN=tel1_PE=1_SV=1	>sp|O74977|VMS1_SCHPO_VMS1_homolog_C1827.04_OS=Schizosaccharomyces_pombe_(strain_972_/_ATCC_24843)_GN=SPCC1827.04_PE=1_SV=1	>sp|Q10310|MUG68_SCHPO_Meiotically_up-regulated_gene_68_protein_OS=Schizosaccharomyces_pombe_(strain_972_/_ATCC_24843)_GN=mug68_PE=1_SV=1	>sp|Q9P7M1|DEP1_SCHPO_Transcriptional_regulatory_protein_dep1_OS=Schizosaccharomyces_pombe_(strain_972_/_ATCC_24843)_GN=dep1_PE=1_SV=1	>sp|Q9USQ1|CTF18_SCHPO_Chromosome_transmission_fidelity_protein_18_OS=Schizosaccharomyces_pombe_(strain_972_/_ATCC_24843)_GN=ctf18_PE=1_SV=1	>sp|Q9UT56|RS26A_SCHPO_40S_ribosomal_protein_S26-A_OS=Schizosaccharomyces_pombe_(strain_972_/_ATCC_24843)_GN=rps26a_PE=3_SV=1	>sp|Q9UTG4|RS26B_SCHPO_40S_ribosomal_protein_S26-B_OS=Schizosaccharomyces_pombe_(strain_972_/_ATCC_24843)_GN=rps26b_PE=3_SV=1
T-5175-44.81	0	0	1	-.EGKK(3)--DAPR(1).-	>decoy_reverse_sp|O14206|YDD3_SCHPO_Decoy_of_Brix_domain-containing_protein_C1B9.03c_OS=Schizosaccharomyces_pombe_(strain_972_/_ATCC_24843)_GN=SPAC1B9.03c_PE=1_SV=2	>decoy_reverse_sp|O59736|LEU1_SCHPO_Decoy_of_2-isopropylmalate_synthase_OS=Schizosaccharomyces_pombe_(strain_972_/_ATCC_24843)_GN=leu3_PE=3_SV=2	>decoy_reverse_sp|P41004|SMC4_SCHPO_Decoy_of_Structural_maintenance_of_chromosomes_protein_4_OS=Schizosaccharomyces_pombe_(strain_972_/_ATCC_24843)_GN=cut3_PE=1_SV=2	>decoy_reverse_sp|Q10200|YBY1_SCHPO_Decoy_of_Uncharacterized_protein_C11C11.01_OS=Schizosaccharomyces_pombe_(strain_972_/_ATCC_24843)_GN=SPBC11C11.01_PE=1_SV=2	>decoy_reverse_sp|Q9UUD1|SREBP_SCHPO_Decoy_of_Sterol_regulatory_element-binding_protein_1_OS=Schizosaccharomyces_pombe_(strain_972_/_ATCC_24843)_GN=sre1_PE=1_SV=1	>sp|O13869|GUF1_SCHPO_Translation_factor_guf1,_mitochondrial_OS=Schizosaccharomyces_pombe_(strain_972_/_ATCC_24843)_GN=guf1_PE=3_SV=2	>sp|O94416|T2FA_SCHPO_Transcription_initiation_factor_IIF_subunit_alpha_OS=Schizosaccharomyces_pombe_(strain_972_/_ATCC_24843)_GN=tfg1_PE=1_SV=2	>sp|O94561|PRX_SCHPO_Peroxiredoxin_C1773.02c_OS=Schizosaccharomyces_pombe_(strain_972_/_ATCC_24843)_GN=SPBC1773.02c_PE=3_SV=1	>sp|P56329|IF2B_SCHPO_Probable_eukaryotic_translation_initiation_factor_2_subunit_beta_OS=Schizosaccharomyces_pombe_(strain_972_/_ATCC_24843)_GN=tif212_PE=1_SV=2	>sp|P87314|HIR1_SCHPO_Protein_hir1_OS=Schizosaccharomyces_pombe_(strain_972_/_ATCC_24843)_GN=hip1_PE=1_SV=1	>sp|Q9P7I3|MDV1_SCHPO_Mitochondrial_division_protein_1_OS=Schizosaccharomyces_pombe_(strain_972_/_ATCC_24843)_GN=mdv1_PE=3_SV=1	>sp|Q9P802|MIS18_SCHPO_Kinetochore_protein_mis18_OS=Schizosaccharomyces_pombe_(strain_972_/_ATCC_24843)_GN=mis18_PE=1_SV=2	>tr|A9QUS1|A9QUS1_SCHPM_Putative_uncharacterized_protein_OS=Schizosaccharomyces_pombe_PE=4_SV=1
T-2375-26.74	0	0	1	-.TKTPR(2)--INDK(4).-	>sp|O14065|YC31_SCHPO_Uncharacterized_protein_C962.01_OS=Schizosaccharomyces_pombe_(strain_972_/_ATCC_24843)_GN=SPCC962.01_PE=2_SV=3	>sp|Q09806|YAB4_SCHPO_Uncharacterized_protein_C2G11.04_OS=Schizosaccharomyces_pombe_(strain_972_/_ATCC_24843)_GN=SPAC2G11.04_PE=3_SV=1	>sp|Q9UUI2|SHF1_SCHPO_Small_histone_ubiquitination_factor_1_OS=Schizosaccharomyces_pombe_(strain_972_/_ATCC_24843)_GN=shf1_PE=1_SV=1
T-9141-68.60	-0.0177377	0.285714	1	-.EKSEK(2)--EGKK(3).-	>decoy_reverse_sp|O14206|YDD3_SCHPO_Decoy_of_Brix_domain-containing_protein_C1B9.03c_OS=Schizosaccharomyces_pombe_(strain_972_/_ATCC_24843)_GN=SPAC1B9.03c_PE=1_SV=2	>decoy_reverse_sp|O59736|LEU1_SCHPO_Decoy_of_2-isopropylmalate_synthase_OS=Schizosaccharomyces_pombe_(strain_972_/_ATCC_24843)_GN=leu3_PE=3_SV=2	>decoy_reverse_sp|P41004|SMC4_SCHPO_Decoy_of_Structural_maintenance_of_chromosomes_protein_4_OS=Schizosaccharomyces_pombe_(strain_972_/_ATCC_24843)_GN=cut3_PE=1_SV=2	>decoy_reverse_sp|Q10200|YBY1_SCHPO_Decoy_of_Uncharacterized_protein_C11C11.01_OS=Schizosaccharomyces_pombe_(strain_972_/_ATCC_24843)_GN=SPBC11C11.01_PE=1_SV=2	>decoy_reverse_sp|Q9UUD1|SREBP_SCHPO_Decoy_of_Sterol_regulatory_element-binding_protein_1_OS=Schizosaccharomyces_pombe_(strain_972_/_ATCC_24843)_GN=sre1_PE=1_SV=1	>sp|O13869|GUF1_SCHPO_Translation_factor_guf1,_mitochondrial_OS=Schizosaccharomyces_pombe_(strain_972_/_ATCC_24843)_GN=guf1_PE=3_SV=2	>sp|O42924|EAF7_SCHPO_Probable_chromatin_modification-related_protein_eaf7_OS=Schizosaccharomyces_pombe_(strain_972_/_ATCC_24843)_GN=eaf7_PE=1_SV=1	>sp|O94416|T2FA_SCHPO_Transcription_initiation_factor_IIF_subunit_alpha_OS=Schizosaccharomyces_pombe_(strain_972_/_ATCC_24843)_GN=tfg1_PE=1_SV=2	>sp|P56329|IF2B_SCHPO_Probable_eukaryotic_translation_initiation_factor_2_subunit_beta_OS=Schizosaccharomyces_pombe_(strain_972_/_ATCC_24843)_GN=tif212_PE=1_SV=2	>sp|P87314|HIR1_SCHPO_Protein_hir1_OS=Schizosaccharomyces_pombe_(strain_972_/_ATCC_24843)_GN=hip1_PE=1_SV=1	>sp|Q9P7I3|MDV1_SCHPO_Mitochondrial_division_protein_1_OS=Schizosaccharomyces_pombe_(strain_972_/_ATCC_24843)_GN=mdv1_PE=3_SV=1	>sp|Q9P802|MIS18_SCHPO_Kinetochore_protein_mis18_OS=Schizosaccharomyces_pombe_(strain_972_/_ATCC_24843)_GN=mis18_PE=1_SV=2
T-1634-21.19	-0.0295347	0.5	1	-.MSDK(1)--MLSK(1).-	>sp|O60170|MEU22_SCHPO_Probable_amino-acid_permease_meu22_OS=Schizosaccharomyces_pombe_(strain_972_/_ATCC_24843)_GN=meu22_PE=2_SV=1	>sp|O74517|SAF1_SCHPO_Protein_saf1_OS=Schizosaccharomyces_pombe_(strain_972_/_ATCC_24843)_GN=saf1_PE=1_SV=1	>sp|O74872|MU111_SCHPO_Meiotically_up-regulated_gene_111_protein_OS=Schizosaccharomyces_pombe_(strain_972_/_ATCC_24843)_GN=mug111_PE=1_SV=1	>sp|P41004|SMC4_SCHPO_Structural_maintenance_of_chromosomes_protein_4_OS=Schizosaccharomyces_pombe_(strain_972_/_ATCC_24843)_GN=cut3_PE=1_SV=2	>sp|Q7LKY2|ADDH_SCHPO_Adducin-related_protein_C1289.14_OS=Schizosaccharomyces_pombe_(strain_972_/_ATCC_24843)_GN=SPBC1289.14_PE=2_SV=1	>sp|Q9HGM8|KU80_SCHPO_ATP-dependent_DNA_helicase_II_subunit_2_OS=Schizosaccharomyces_pombe_(strain_972_/_ATCC_24843)_GN=pku80_PE=1_SV=1
T-8677-65.75	-0.0804449	0.727273	1	-.EAKK(3)--MFR(1).-	>decoy_reverse_sp|O13614|RS10B_SCHPO_Decoy_of_40S_ribosomal_protein_S10-B_OS=Schizosaccharomyces_pombe_(strain_972_/_ATCC_24843)_GN=rps10b_PE=3_SV=1	>decoy_reverse_sp|O14041|YEY8_SCHPO_Decoy_of_Uncharacterized_nucleolar_protein_C2C4.08_OS=Schizosaccharomyces_pombe_(strain_972_/_ATCC_24843)_GN=SPAC2C4.08_PE=4_SV=1	>decoy_reverse_sp|O14112|RS10A_SCHPO_Decoy_of_40S_ribosomal_protein_S10-A_OS=Schizosaccharomyces_pombe_(strain_972_/_ATCC_24843)_GN=rps10a_PE=3_SV=1	>decoy_reverse_sp|O74560|RAF2_SCHPO_Decoy_of_Rik1-associated_factor_2_OS=Schizosaccharomyces_pombe_(strain_972_/_ATCC_24843)_GN=raf2_PE=1_SV=1	>decoy_reverse_sp|O74777|KRR1_SCHPO_Decoy_of_KRR1_small_subunit_processome_component_homolog_OS=Schizosaccharomyces_pombe_(strain_972_/_ATCC_24843)_GN=mis3_PE=3_SV=1	>decoy_reverse_sp|O94454|CSN5_SCHPO_Decoy_of_COP9_signalosome_complex_subunit_5_OS=Schizosaccharomyces_pombe_(strain_972_/_ATCC_24843)_GN=csn5_PE=1_SV=1	>decoy_reverse_sp|O94653|BMS1_SCHPO_Decoy_of_Ribosome_biogenesis_protein_bms1_OS=Schizosaccharomyces_pombe_(strain_972_/_ATCC_24843)_GN=bms1_PE=1_SV=2	>decoy_reverse_sp|P14605|CYAA_SCHPO_Decoy_of_Adenylate_cyclase_OS=Schizosaccharomyces_pombe_(strain_972_/_ATCC_24843)_GN=cyr1_PE=1_SV=1	>decoy_reverse_sp|P40921|EF1G_SCHPO_Decoy_of_Elongation_factor_1-gamma_OS=Schizosaccharomyces_pombe_(strain_972_/_ATCC_24843)_GN=tef3_PE=1_SV=1	>decoy_reverse_sp|Q92349|MUG79_SCHPO_Decoy_of_Meiotically_up-regulated_gene_79_protein_OS=Schizosaccharomyces_pombe_(strain_972_/_ATCC_24843)_GN=mug79_PE=1_SV=1	>decoy_reverse_sp|Q9P7P2|HOP1_SCHPO_Decoy_of_Meiosis-specific_protein_hop1_OS=Schizosaccharomyces_pombe_(strain_972_/_ATCC_24843)_GN=hop1_PE=2_SV=1	>decoy_reverse_sp|Q9USG8|MU190_SCHPO_Decoy_of_Meiotically_up-regulated_gene_190_protein_OS=Schizosaccharomyces_pombe_(strain_972_/_ATCC_24843)_GN=mug190_PE=1_SV=1	>sp|G2TRM8|COA2_SCHPO_Cytochrome_c_oxidase_assembly_factor_2_OS=Schizosaccharomyces_pombe_(strain_972_/_ATCC_24843)_GN=coa2_PE=1_SV=1	>sp|O13670|MTO1_SCHPO_Protein_MTO1_homolog,_mitochondrial_OS=Schizosaccharomyces_pombe_(strain_972_/_ATCC_24843)_GN=mto1_PE=1_SV=1	>sp|O13843|ALLA_SCHPO_Ureidoglycolate_lyase_OS=Schizosaccharomyces_pombe_(strain_972_/_ATCC_24843)_GN=SPAC19G12.04_PE=3_SV=1	>sp|O13920|MDM28_SCHPO_LETM1_domain-containing_protein_mdm28,_mitochondrial_OS=Schizosaccharomyces_pombe_(strain_972_/_ATCC_24843)_GN=mdm28_PE=2_SV=3	>sp|O14006|RT09_SCHPO_37S_ribosomal_protein_S9,_mitochondrial_OS=Schizosaccharomyces_pombe_(strain_972_/_ATCC_24843)_GN=mrps9_PE=1_SV=2	>sp|O14007|CBF5_SCHPO_H/ACA_ribonucleoprotein_complex_subunit_4_OS=Schizosaccharomyces_pombe_(strain_972_/_ATCC_24843)_GN=cbf5_PE=3_SV=1	>sp|O14113|SDE2_SCHPO_Telomere_maintenance_protein_SDE2_OS=Schizosaccharomyces_pombe_(strain_972_/_ATCC_24843)_GN=sde2_PE=3_SV=1	>sp|O14250|PSA6_SCHPO_Probable_proteasome_subunit_alpha_type-6_OS=Schizosaccharomyces_pombe_(strain_972_/_ATCC_24843)_GN=SPAC6G10.04c_PE=3_SV=1	>sp|O14348|NC2B_SCHPO_Negative_cofactor_2_complex_subunit_beta_OS=Schizosaccharomyces_pombe_(strain_972_/_ATCC_24843)_GN=ncb2_PE=3_SV=1	>sp|O42899|SCO1_SCHPO_Protein_sco1_OS=Schizosaccharomyces_pombe_(strain_972_/_ATCC_24843)_GN=sco1_PE=3_SV=1	>sp|O42943|YBP8_SCHPO_Uncharacterized_ABC_transporter_ATP-binding_protein_C16H5.08c_OS=Schizosaccharomyces_pombe_(strain_972_/_ATCC_24843)_GN=SPBC16H5.08c_PE=1_SV=1	>sp|O74350|BDC1_SCHPO_Bromodomain-containing_protein_1_OS=Schizosaccharomyces_pombe_(strain_972_/_ATCC_24843)_GN=bdc1_PE=1_SV=1	>sp|O74734|RRF1_SCHPO_Putative_ribosomal_recycling_factor,_mitochondrial_OS=Schizosaccharomyces_pombe_(strain_972_/_ATCC_24843)_GN=rrf1_PE=3_SV=1	>sp|O74749|HSE1_SCHPO_Class_E_vacuolar_protein-sorting_machinery_protein_hse1_OS=Schizosaccharomyces_pombe_(strain_972_/_ATCC_24843)_GN=hse1_PE=3_SV=1	>sp|O74761|PRI2_SCHPO_DNA_primase_large_subunit_OS=Schizosaccharomyces_pombe_(strain_972_/_ATCC_24843)_GN=pri2_PE=1_SV=1	>sp|O94587|COX18_SCHPO_Mitochondrial_inner_membrane_protein_cox18_OS=Schizosaccharomyces_pombe_(strain_972_/_ATCC_24843)_GN=cox18_PE=3_SV=1	>sp|O94653|BMS1_SCHPO_Ribosome_biogenesis_protein_bms1_OS=Schizosaccharomyces_pombe_(strain_972_/_ATCC_24843)_GN=bms1_PE=1_SV=2	>sp|P33075|KAD2_SCHPO_Adenylate_kinase_OS=Schizosaccharomyces_pombe_(strain_972_/_ATCC_24843)_GN=adk1_PE=1_SV=1	>sp|P50525|APN1_SCHPO_DNA-(apurinic_or_apyrimidinic_site)_lyase_1_OS=Schizosaccharomyces_pombe_(strain_972_/_ATCC_24843)_GN=apn1_PE=5_SV=3	>sp|P53692|SMC6_SCHPO_Structural_maintenance_of_chromosomes_protein_6_OS=Schizosaccharomyces_pombe_(strain_972_/_ATCC_24843)_GN=smc6_PE=1_SV=1	>sp|Q09775|ROK1_SCHPO_ATP-dependent_RNA_helicase_rok1_OS=Schizosaccharomyces_pombe_(strain_972_/_ATCC_24843)_GN=rok1_PE=3_SV=1	>sp|Q09896|MPC1_SCHPO_Probable_mitochondrial_pyruvate_carrier_1_OS=Schizosaccharomyces_pombe_(strain_972_/_ATCC_24843)_GN=SPAC24B11.09_PE=3_SV=1	>sp|Q10271|ARB2_SCHPO_Argonaute-binding_protein_2_OS=Schizosaccharomyces_pombe_(strain_972_/_ATCC_24843)_GN=arb2_PE=4_SV=3	>sp|Q10489|ODPA_SCHPO_Pyruvate_dehydrogenase_E1_component_subunit_alpha,_mitochondrial_OS=Schizosaccharomyces_pombe_(strain_972_/_ATCC_24843)_GN=pda1_PE=1_SV=1	>sp|Q9HDX2|YKN3_SCHPO_Uncharacterized_lactate_2-monooxygenase_PB1A11.03_OS=Schizosaccharomyces_pombe_(strain_972_/_ATCC_24843)_GN=SPAPB1A11.03_PE=3_SV=1	>sp|Q9HGP1|YNK4_SCHPO_Uncharacterized_protein_C29B5.04c_OS=Schizosaccharomyces_pombe_(strain_972_/_ATCC_24843)_GN=SPBC29B5.04c_PE=4_SV=1	>sp|Q9P6R6|ATPD_SCHPO_ATP_synthase_subunit_delta,_mitochondrial_OS=Schizosaccharomyces_pombe_(strain_972_/_ATCC_24843)_GN=atp16_PE=3_SV=2	>sp|Q9USJ9|MNP1_SCHPO_54S_ribosomal_protein_L12,_mitochondrial_OS=Schizosaccharomyces_pombe_(strain_972_/_ATCC_24843)_GN=mnp1_PE=3_SV=2	>sp|Q9USY7|FZO1_SCHPO_Transmembrane_GTPase_fzo1_OS=Schizosaccharomyces_pombe_(strain_972_/_ATCC_24843)_GN=fzo1_PE=3_SV=1	>sp|Q9UTG3|YKEE_SCHPO_Uncharacterized_protein_C1805.14_OS=Schizosaccharomyces_pombe_(strain_972_/_ATCC_24843)_GN=SPAC1805.14_PE=4_SV=1
T-2265-25.92	-0.0934411	0.727273	1	-.EGKH(3)--SNSR(1).-	>sp|P42657|RAD25_SCHPO_DNA_damage_checkpoint_protein_rad25_OS=Schizosaccharomyces_pombe_(strain_972_/_ATCC_24843)_GN=rad25_PE=1_SV=1	>sp|Q10058|YAM3_SCHPO_Putative_oxidoreductase_C1F5.03c_OS=Schizosaccharomyces_pombe_(strain_972_/_ATCC_24843)_GN=SPAC1F5.03c_PE=3_SV=1	>sp|Q9P7I8|U390_SCHPO_UPF0390_protein_C24B10.18_OS=Schizosaccharomyces_pombe_(strain_972_/_ATCC_24843)_GN=SPCC24B10.18_PE=3_SV=1
T-2330-26.39	-0.100582	0.727273	1	-.MAHHHR(1)--PKKR(3).-	>sp|O13956|TSR1_SCHPO_Ribosome_biogenesis_protein_tsr1_homolog_OS=Schizosaccharomyces_pombe_(strain_972_/_ATCC_24843)_GN=SPAC23H4.15_PE=3_SV=1	>sp|Q92347|NOP9_SCHPO_Nucleolar_protein_9_OS=Schizosaccharomyces_pombe_(strain_972_/_ATCC_24843)_GN=nop9_PE=3_SV=1
T-2186-25.38	-0.109554	0.833333	1	-.THNK(1)--FQR(1).-	>sp|O74548|ARGD_SCHPO_Probable_acetylornithine_aminotransferase,_mitochondrial_OS=Schizosaccharomyces_pombe_(strain_972_/_ATCC_24843)_GN=arg1_PE=2_SV=1	>sp|Q92375|TRXB_SCHPO_Thioredoxin_reductase_OS=Schizosaccharomyces_pombe_(strain_972_/_ATCC_24843)_GN=trr1_PE=1_SV=1
T-2133-25.00	-0.147709	1	1	-.IKHDK(2)--AQFKK(4).-	>sp|Q9C0W0|MIS15_SCHPO_Kinetochore_protein_mis15_OS=Schizosaccharomyces_pombe_(strain_972_/_ATCC_24843)_GN=mis15_PE=1_SV=3	>sp|Q9HFE5|AP1M1_SCHPO_AP-1_complex_subunit_mu-1_OS=Schizosaccharomyces_pombe_(strain_972_/_ATCC_24843)_GN=apm1_PE=1_SV=1
T-4191-38.91-2	-0.161934	1	1	-.FSNKR(4)--SSLKR(4).-	>sp|O74113|CDC45_SCHPO_Cell_division_control_protein_45_homolog_OS=Schizosaccharomyces_pombe_(strain_972_/_ATCC_24843)_GN=sna41_PE=1_SV=1	>sp|O94441|YPP1_SCHPO_Putative_cargo-transport_protein_ypp1_OS=Schizosaccharomyces_pombe_(strain_972_/_ATCC_24843)_GN=ypp1_PE=1_SV=1	>sp|Q9C0X8|RRP12_SCHPO_Putative_ribosomal_RNA-processing_protein_12_OS=Schizosaccharomyces_pombe_(strain_972_/_ATCC_24843)_GN=SPAPB8E5.07c_PE=3_SV=1
T-2913-30.54	-0.166441	1	1	-.KAAKR(4)--KVSK(1).-	>decoy_reverse_sp|O13855|YEX1_SCHPO_Decoy_of_Uncharacterized_protein_C1A6.01c_OS=Schizosaccharomyces_pombe_(strain_972_/_ATCC_24843)_GN=SPAC1A6.01c_PE=1_SV=3	>decoy_reverse_sp|O14193|MUG69_SCHPO_Decoy_of_Meiotically_up-regulated_gene_69_protein_OS=Schizosaccharomyces_pombe_(strain_972_/_ATCC_24843)_GN=mug69_PE=1_SV=4	>decoy_reverse_sp|O14273|YET4_SCHPO_Decoy_of_Meiotically_up-regulated_protein_C8C9.04_OS=Schizosaccharomyces_pombe_(strain_972_/_ATCC_24843)_GN=SPAC8C9.04_PE=1_SV=1	>decoy_reverse_sp|O43005|AP2B_SCHPO_Decoy_of_AP-2_complex_subunit_beta_OS=Schizosaccharomyces_pombe_(strain_972_/_ATCC_24843)_GN=apl1_PE=3_SV=1	>decoy_reverse_sp|O59836|HIM1_SCHPO_Decoy_of_Hsk1-interacting_molecule_1_OS=Schizosaccharomyces_pombe_(strain_972_/_ATCC_24843)_GN=him1_PE=1_SV=1	>decoy_reverse_sp|P41891|GAR2_SCHPO_Decoy_of_Protein_gar2_OS=Schizosaccharomyces_pombe_(strain_972_/_ATCC_24843)_GN=gar2_PE=1_SV=2	>decoy_reverse_sp|Q10267|UPF3_SCHPO_Decoy_of_Nonsense-mediated_mRNA_decay_protein_3_OS=Schizosaccharomyces_pombe_(strain_972_/_ATCC_24843)_GN=upf3_PE=3_SV=1	>decoy_reverse_sp|Q9UUD9|YNZD_SCHPO_Decoy_of_Uncharacterized_protein_C17G9.13c_OS=Schizosaccharomyces_pombe_(strain_972_/_ATCC_24843)_GN=SPBC17G9.13c_PE=4_SV=1	>sp|O13839|FIN1_SCHPO_G2-specific_protein_kinase_fin1_OS=Schizosaccharomyces_pombe_(strain_972_/_ATCC_24843)_GN=fin1_PE=3_SV=1	>sp|O14273|YET4_SCHPO_Meiotically_up-regulated_protein_C8C9.04_OS=Schizosaccharomyces_pombe_(strain_972_/_ATCC_24843)_GN=SPAC8C9.04_PE=1_SV=1	>sp|O59781|GEM1_SCHPO_Mitochondrial_Rho_GTPase_1_OS=Schizosaccharomyces_pombe_(strain_972_/_ATCC_24843)_GN=gem1_PE=3_SV=1	>sp|O74769|BHD1_SCHPO_Folliculin-like_protein_bhd1_OS=Schizosaccharomyces_pombe_(strain_972_/_ATCC_24843)_GN=bhd1_PE=3_SV=1	>sp|O94494|SIM4_SCHPO_Centromere_protein_sim4_OS=Schizosaccharomyces_pombe_(strain_972_/_ATCC_24843)_GN=sim4_PE=1_SV=1	>sp|Q10250|YD22_SCHPO_Uncharacterized_protein_C56F8.02_OS=Schizosaccharomyces_pombe_(strain_972_/_ATCC_24843)_GN=SPAC56F8.02_PE=4_SV=1	>sp|Q92345|PDC2_SCHPO_Probable_pyruvate_decarboxylase_C1F8.07c_OS=Schizosaccharomyces_pombe_(strain_972_/_ATCC_24843)_GN=SPAC1F8.07c_PE=1_SV=3	>sp|Q9P7P2|HOP1_SCHPO_Meiosis-specific_protein_hop1_OS=Schizosaccharomyces_pombe_(strain_972_/_ATCC_24843)_GN=hop1_PE=2_SV=1	>sp|Q9USL4|NUP61_SCHPO_Nucleoporin_nup61_OS=Schizosaccharomyces_pombe_(strain_972_/_ATCC_24843)_GN=nup61_PE=1_SV=2	>sp|Q9UTM8|SSDH2_SCHPO_Putative_succinate-semialdehyde_dehydrogenase_C139.05_[NADP(+)]_OS=Schizosaccharomyces_pombe_(strain_972_/_ATCC_24843)_GN=SPAC139.05_PE=3_SV=1	>sp|Q9Y7U9|CCA2_SCHPO_Putative_CCA_tRNA_nucleotidyltransferase_2_OS=Schizosaccharomyces_pombe_(strain_972_/_ATCC_24843)_GN=SPCC645.10_PE=3_SV=1
T-224-5.31	-0.169462	1	1	-.MDSDR(1)--KDMAR(1).-	>sp|O13651|SYIC_SCHPO_Isoleucine--tRNA_ligase,_cytoplasmic_OS=Schizosaccharomyces_pombe_(strain_972_/_ATCC_24843)_GN=irs1_PE=3_SV=1	>sp|P40379|REC16_SCHPO_Transcriptional_activator_protein_rec16_OS=Schizosaccharomyces_pombe_(strain_972_/_ATCC_24843)_GN=rec16_PE=4_SV=1
T-1530-20.36	-0.174209	1	1	-.AASKK(4)--MADR(1).-	>decoy_reverse_sp|O74538|RL27B_SCHPO_Decoy_of_60S_ribosomal_protein_L27-B_OS=Schizosaccharomyces_pombe_(strain_972_/_ATCC_24843)_GN=rpl27b_PE=3_SV=1	>decoy_reverse_sp|Q09799|KRI1_SCHPO_Decoy_of_Protein_kri1_OS=Schizosaccharomyces_pombe_(strain_972_/_ATCC_24843)_GN=kri1_PE=1_SV=1	>sp|O94683|RRP7_SCHPO_Ribosomal_RNA-processing_protein_7_OS=Schizosaccharomyces_pombe_(strain_972_/_ATCC_24843)_GN=rrp7_PE=3_SV=2	>sp|Q9P7R6|YHV5_SCHPO_Uncharacterized_protein_C211.05_OS=Schizosaccharomyces_pombe_(strain_972_/_ATCC_24843)_GN=SPBC211.05_PE=3_SV=1
T-4538-40.99	-0.194601	1	1	-.VNGKR(4)--KPVPK(1).-	>sp|O74756|CHS2_SCHPO_Chitin_synthase-like_protein_2_OS=Schizosaccharomyces_pombe_(strain_972_/_ATCC_24843)_GN=chs2_PE=3_SV=1	>sp|O74968|RU1A_SCHPO_U1_small_nuclear_ribonucleoprotein_usp102_OS=Schizosaccharomyces_pombe_(strain_972_/_ATCC_24843)_GN=usp102_PE=1_SV=1
T-1517-20.26	-0.215967	1	1	-.HLEAKKR(6)--KHPK(1).-	>decoy_reverse_sp|O59702|CLR6_SCHPO_Decoy_of_Histone_deacetylase_clr6_OS=Schizosaccharomyces_pombe_(strain_972_/_ATCC_24843)_GN=clr6_PE=1_SV=1	>sp|O43082|RR14C_SCHPO_Ribosomal_RNA-processing_protein_14-C_OS=Schizosaccharomyces_pombe_(strain_972_/_ATCC_24843)_GN=rrp14c_PE=1_SV=1	>sp|O94276|YORS_SCHPO_Meiotic_chromosome_segregation_protein_P8B7.28c_OS=Schizosaccharomyces_pombe_(strain_972_/_ATCC_24843)_GN=SPBP8B7.28c_PE=1_SV=1
T-3608-35.21	-0.230012	1	1	-.AGKGR(3)--HGKK(4).-	>decoy_reverse_sp|O43024|YGVA_SCHPO_Decoy_of_CUE_domain-containing_protein_C354.10_OS=Schizosaccharomyces_pombe_(strain_972_/_ATCC_24843)_GN=SPBC354.10_PE=1_SV=1	>decoy_reverse_sp|Q09883|SPN6_SCHPO_Decoy_of_Septin_homolog_spn6_OS=Schizosaccharomyces_pombe_(strain_972_/_ATCC_24843)_GN=spn6_PE=1_SV=1	>sp|O94526|PTEN_SCHPO_Phosphatidylinositol_3,4,5-trisphosphate_3-phosphatase_ptn1_OS=Schizosaccharomyces_pombe_(strain_972_/_ATCC_24843)_GN=ptn1_PE=3_SV=1	>sp|Q09830|YAD4_SCHPO_TBC_domain-containing_protein_C4G8.04_OS=Schizosaccharomyces_pombe_(strain_972_/_ATCC_24843)_GN=SPAC4G8.04_PE=1_SV=1	>sp|Q10065|TRK2_SCHPO_Potassium_transport_protein_2_OS=Schizosaccharomyces_pombe_(strain_972_/_ATCC_24843)_GN=trk2_PE=2_SV=1	>sp|Q92342|YDI4_SCHPO_Uncharacterized_protein_C1F8.04c_OS=Schizosaccharomyces_pombe_(strain_972_/_ATCC_24843)_GN=SPAC1F8.04c_PE=3_SV=1
T-7398-58.16	-0.232108	1	1	-.IPNPK(5)--MNEK(1).-	>sp|O13621|YNG5_SCHPO_Uncharacterized_protein_C691.05c_OS=Schizosaccharomyces_pombe_(strain_972_/_ATCC_24843)_GN=pi030_PE=4_SV=1	>sp|O13852|POZ1_SCHPO_Protection_of_telomeres_protein_poz1_OS=Schizosaccharomyces_pombe_(strain_972_/_ATCC_24843)_GN=poz1_PE=1_SV=1	>sp|P87060|POP1_SCHPO_WD_repeat-containing_protein_pop1_OS=Schizosaccharomyces_pombe_(strain_972_/_ATCC_24843)_GN=pop1_PE=1_SV=1	>sp|Q96WV1|TRMB_SCHPO_tRNA_(guanine-N(7)-)-methyltransferase_OS=Schizosaccharomyces_pombe_(strain_972_/_ATCC_24843)_GN=trm8_PE=3_SV=1
T-403-8.41	-0.234148	1	1	-.MAGDELK(1)--KHPR(1).-	>sp|O14086|RPA49_SCHPO_DNA-directed_RNA_polymerase_I_subunit_rpa49_OS=Schizosaccharomyces_pombe_(strain_972_/_ATCC_24843)_GN=rpa49_PE=2_SV=1	>sp|O94690|RTC6_SCHPO_54S_ribosomal_protein_c83.06c,_mitochondrial_OS=Schizosaccharomyces_pombe_(strain_972_/_ATCC_24843)_GN=SPBC83.06c_PE=3_SV=2
T-5136-44.59	-0.242216	1	1	-.KAGFLKK(6)--LVKPR(3).-	>sp|P10505|APC3_SCHPO_Anaphase-promoting_complex_subunit_3_OS=Schizosaccharomyces_pombe_(strain_972_/_ATCC_24843)_GN=nuc2_PE=1_SV=3	>sp|Q9UT10|YLW5_SCHPO_Uncharacterized_GTP-binding_protein_P8A3.05_OS=Schizosaccharomyces_pombe_(strain_972_/_ATCC_24843)_GN=SPAP8A3.05_PE=3_SV=1
T-2693-29.00	-0.24269	1	1	-.HSCKR(4)--ASITR(1).-	>sp|Q9P383|NCBP2_SCHPO_Nuclear_cap-binding_protein_subunit_2_OS=Schizosaccharomyces_pombe_(strain_972_/_ATCC_24843)_GN=cbc2_PE=3_SV=1	>sp|Q9Y704|MOK14_SCHPO_Cell_wall_alpha-1,3-glucan_synthase_mok14_OS=Schizosaccharomyces_pombe_(strain_972_/_ATCC_24843)_GN=mok14_PE=1_SV=1
T-2897-30.43	-0.245958	1	1	-.MNTTK(1)--KKVLV(1).-	>sp|O14242|YELB_SCHPO_Putative_pyridoxal_kinase_C6F6.11c_OS=Schizosaccharomyces_pombe_(strain_972_/_ATCC_24843)_GN=SPAC6F6.11c_PE=3_SV=2	>sp|Q9P7C5|CWF16_SCHPO_Pre-mRNA-splicing_factor_cwf16_OS=Schizosaccharomyces_pombe_(strain_972_/_ATCC_24843)_GN=cwf16_PE=1_SV=2
T-561-11.33	-0.247587	1	1	-.QKQLKK(5)--KIKNK(3).-	>decoy_reverse_sp|Q10313|TRNL_SCHPO_Decoy_of_tRNA_ligase_1_OS=Schizosaccharomyces_pombe_(strain_972_/_ATCC_24843)_GN=trl1_PE=3_SV=2	>decoy_reverse_sp|Q10355|YDB2_SCHPO_Decoy_of_Uncharacterized_RNA-binding_protein_C22E12.02_OS=Schizosaccharomyces_pombe_(strain_972_/_ATCC_24843)_GN=SPAC22E12.02_PE=3_SV=1	>decoy_reverse_sp|Q9C0W2|YHI5_SCHPO_Decoy_of_Uncharacterized_AAA_domain-containing_protein_P22H7.05c_OS=Schizosaccharomyces_pombe_(strain_972_/_ATCC_24843)_GN=pi026_PE=3_SV=1	>sp|Q10313|TRNL_SCHPO_tRNA_ligase_1_OS=Schizosaccharomyces_pombe_(strain_972_/_ATCC_24843)_GN=trl1_PE=3_SV=2	>sp|Q10355|YDB2_SCHPO_Uncharacterized_RNA-binding_protein_C22E12.02_OS=Schizosaccharomyces_pombe_(strain_972_/_ATCC_24843)_GN=SPAC22E12.02_PE=3_SV=1	>sp|Q9C0W2|YHI5_SCHPO_Uncharacterized_AAA_domain-containing_protein_P22H7.05c_OS=Schizosaccharomyces_pombe_(strain_972_/_ATCC_24843)_GN=pi026_PE=3_SV=1	>sp|Q9P7X2|ELL1_SCHPO_RNA_polymerase_II_elongation_factor_ell1_OS=Schizosaccharomyces_pombe_(strain_972_/_ATCC_24843)_GN=ell1_PE=1_SV=1
T-9409-70.35	-0.249678	1	1	-.FLKKNK(4)--KKNK(1).-	>decoy_reverse_sp|O13688|NSE6_SCHPO_Decoy_of_Non-structural_maintenance_of_chromosome_element_6_OS=Schizosaccharomyces_pombe_(strain_972_/_ATCC_24843)_GN=nse6_PE=1_SV=1	>decoy_reverse_sp|O14217|TOM70_SCHPO_Decoy_of_Probable_mitochondrial_import_receptor_subunit_tom70_OS=Schizosaccharomyces_pombe_(strain_972_/_ATCC_24843)_GN=tom70_PE=1_SV=1	>decoy_reverse_sp|O42976|YGZ7_SCHPO_Decoy_of_Uncharacterized_membrane_protein_C20F10.07_OS=Schizosaccharomyces_pombe_(strain_972_/_ATCC_24843)_GN=SPBC20F10.07_PE=1_SV=1	>decoy_reverse_sp|O74978|YQL5_SCHPO_Decoy_of_Uncharacterized_RNA-binding_protein_C1827.05c_OS=Schizosaccharomyces_pombe_(strain_972_/_ATCC_24843)_GN=SPCC1827.05c_PE=3_SV=1	>decoy_reverse_sp|Q09863|NST1_SCHPO_Decoy_of_Stress_response_protein_nst1_OS=Schizosaccharomyces_pombe_(strain_972_/_ATCC_24843)_GN=nst1_PE=1_SV=1	>decoy_reverse_sp|Q10152|YAT7_SCHPO_Decoy_of_Uncharacterized_protein_C1D4.07c_OS=Schizosaccharomyces_pombe_(strain_972_/_ATCC_24843)_GN=SPAC1D4.07c_PE=4_SV=1	>decoy_reverse_sp|Q10211|YAY3_SCHPO_Decoy_of_Uncharacterized_protein_C4H3.03c_OS=Schizosaccharomyces_pombe_(strain_972_/_ATCC_24843)_GN=SPAC4H3.03c_PE=4_SV=1	>decoy_reverse_sp|Q10273|YD39_SCHPO_Decoy_of_Uncharacterized_protein_C13G7.09c_OS=Schizosaccharomyces_pombe_(strain_972_/_ATCC_24843)_GN=SPAC13G7.09c_PE=4_SV=1	>decoy_reverse_sp|Q9C1W8|PPN1_SCHPO_Decoy_of_Endopolyphosphatase_OS=Schizosaccharomyces_pombe_(strain_972_/_ATCC_24843)_GN=ppn1_PE=3_SV=1	>decoy_reverse_sp|Q9UT83|MUG28_SCHPO_Decoy_of_Meiotically_up-regulated_gene_28_protein_OS=Schizosaccharomyces_pombe_(strain_972_/_ATCC_24843)_GN=mug28_PE=1_SV=1	>decoy_reverse_sp|Q9UUA0|ECM1_SCHPO_Decoy_of_Shuttling_pre-60S_factor_C23B6.02c_OS=Schizosaccharomyces_pombe_(strain_972_/_ATCC_24843)_GN=SPCC23B6.02c_PE=3_SV=2	>sp|O13688|NSE6_SCHPO_Non-structural_maintenance_of_chromosome_element_6_OS=Schizosaccharomyces_pombe_(strain_972_/_ATCC_24843)_GN=nse6_PE=1_SV=1	>sp|O14217|TOM70_SCHPO_Probable_mitochondrial_import_receptor_subunit_tom70_OS=Schizosaccharomyces_pombe_(strain_972_/_ATCC_24843)_GN=tom70_PE=1_SV=1	>sp|O42976|YGZ7_SCHPO_Uncharacterized_membrane_protein_C20F10.07_OS=Schizosaccharomyces_pombe_(strain_972_/_ATCC_24843)_GN=SPBC20F10.07_PE=1_SV=1	>sp|O74746|SPF31_SCHPO_J_domain-containing_protein_spf31_OS=Schizosaccharomyces_pombe_(strain_972_/_ATCC_24843)_GN=spf31_PE=3_SV=1	>sp|O74978|YQL5_SCHPO_Uncharacterized_RNA-binding_protein_C1827.05c_OS=Schizosaccharomyces_pombe_(strain_972_/_ATCC_24843)_GN=SPCC1827.05c_PE=3_SV=1	>sp|Q09863|NST1_SCHPO_Stress_response_protein_nst1_OS=Schizosaccharomyces_pombe_(strain_972_/_ATCC_24843)_GN=nst1_PE=1_SV=1	>sp|Q10152|YAT7_SCHPO_Uncharacterized_protein_C1D4.07c_OS=Schizosaccharomyces_pombe_(strain_972_/_ATCC_24843)_GN=SPAC1D4.07c_PE=4_SV=1	>sp|Q10211|YAY3_SCHPO_Uncharacterized_protein_C4H3.03c_OS=Schizosaccharomyces_pombe_(strain_972_/_ATCC_24843)_GN=SPAC4H3.03c_PE=4_SV=1	>sp|Q10273|YD39_SCHPO_Uncharacterized_protein_C13G7.09c_OS=Schizosaccharomyces_pombe_(strain_972_/_ATCC_24843)_GN=SPAC13G7.09c_PE=4_SV=1	>sp|Q9C1W8|PPN1_SCHPO_Endopolyphosphatase_OS=Schizosaccharomyces_pombe_(strain_972_/_ATCC_24843)_GN=ppn1_PE=3_SV=1	>sp|Q9P7X3|FRG1_SCHPO_Protein_frg1_OS=Schizosaccharomyces_pombe_(strain_972_/_ATCC_24843)_GN=frg1_PE=3_SV=1	>sp|Q9USS8|YNB2_SCHPO_Uncharacterized_protein_C4.02c_OS=Schizosaccharomyces_pombe_(strain_972_/_ATCC_24843)_GN=SPBC4.02c_PE=1_SV=2	>sp|Q9UT83|MUG28_SCHPO_Meiotically_up-regulated_gene_28_protein_OS=Schizosaccharomyces_pombe_(strain_972_/_ATCC_24843)_GN=mug28_PE=1_SV=1	>sp|Q9UUA0|ECM1_SCHPO_Shuttling_pre-60S_factor_C23B6.02c_OS=Schizosaccharomyces_pombe_(strain_972_/_ATCC_24843)_GN=SPCC23B6.02c_PE=3_SV=2
T-9169-68.76	-0.251526	1	1	-.VLYKAK(4)--MSITQK(1).-	>sp|O94300|YOOH_SCHPO_Putative_xanthine/uracil_permease_C887.17_OS=Schizosaccharomyces_pombe_(strain_972_/_ATCC_24843)_GN=SPBC887.17_PE=3_SV=1	>sp|P87121|TAF2_SCHPO_Transcription_initiation_factor_TFIID_subunit_2_OS=Schizosaccharomyces_pombe_(strain_972_/_ATCC_24843)_GN=taf2_PE=3_SV=3
T-11558-84.06	-0.262279	1	1	-.MQSSR(1)--SGEIR(1).-	>decoy_tr|O14380|O14380_SCHPM_Decoy_of_Putative_uncharacterized_protein_(Fragment)_OS=Schizosaccharomyces_pombe_PE=2_SV=1	>sp|O94259|UTP16_SCHPO_Probable_U3_small_nucleolar_RNA-associated_protein_16_OS=Schizosaccharomyces_pombe_(strain_972_/_ATCC_24843)_GN=utp16_PE=1_SV=2
T-2836-30.03	-0.288179	1	1	-.LGSFVK(1)--LKKN(3).-	>decoy_reverse_sp|Q09895|YAI8_SCHPO_Decoy_of_Uncharacterized_protein_C24B11.08c_OS=Schizosaccharomyces_pombe_(strain_972_/_ATCC_24843)_GN=SPAC24B11.08c_PE=3_SV=1	>sp|O14088|YER5_SCHPO_Uncharacterized_oxidoreductase_C2F3.05c_OS=Schizosaccharomyces_pombe_(strain_972_/_ATCC_24843)_GN=SPAC2F3.05c_PE=3_SV=1	>sp|Q09895|YAI8_SCHPO_Uncharacterized_protein_C24B11.08c_OS=Schizosaccharomyces_pombe_(strain_972_/_ATCC_24843)_GN=SPAC24B11.08c_PE=3_SV=1
T-3111-31.92	-0.294362	1	1	-.MFRTTKR(6)--KLRSK(1).-	>decoy_reverse_sp|O43010|NMT_SCHPO_Decoy_of_Glycylpeptide_N-tetradecanoyltransferase_OS=Schizosaccharomyces_pombe_(strain_972_/_ATCC_24843)_GN=nmt1_PE=1_SV=1	>sp|O13670|MTO1_SCHPO_Protein_MTO1_homolog,_mitochondrial_OS=Schizosaccharomyces_pombe_(strain_972_/_ATCC_24843)_GN=mto1_PE=1_SV=1	>sp|O43010|NMT_SCHPO_Glycylpeptide_N-tetradecanoyltransferase_OS=Schizosaccharomyces_pombe_(strain_972_/_ATCC_24843)_GN=nmt1_PE=1_SV=1	>sp|Q1MTR3|VID27_SCHPO_Vacuolar_import_and_degradation_protein_27_OS=Schizosaccharomyces_pombe_(strain_972_/_ATCC_24843)_GN=vid27_PE=1_SV=1
T-9317-69.75	-0.310311	1	1	-.MPKAPK(1)--KSFYR(1).-	>sp|O60071|YBB9_SCHPO_Uncharacterized_protein_C13G1.09_OS=Schizosaccharomyces_pombe_(strain_972_/_ATCC_24843)_GN=SPBC13G1.09_PE=1_SV=1	>sp|Q9UT03|SLS1_SCHPO_Protein_sls1_OS=Schizosaccharomyces_pombe_(strain_972_/_ATCC_24843)_GN=sls1_PE=3_SV=1
T-187-4.63	-0.310766	1	1	-.MAGNR(1)--SLSTK(1).-	>sp|O60101|PGK_SCHPO_Phosphoglycerate_kinase_OS=Schizosaccharomyces_pombe_(strain_972_/_ATCC_24843)_GN=pgk1_PE=1_SV=1	>sp|Q9C107|MCL1_SCHPO_Minichromosome_loss_protein_1_OS=Schizosaccharomyces_pombe_(strain_972_/_ATCC_24843)_GN=mcl1_PE=1_SV=1
T-10100-74.60	-0.312857	1	1	-.STLKSGK(4)--SSKR(3).-	>decoy_reverse_sp|O13983|HRQ1_SCHPO_Decoy_of_Putative_ATP-dependent_helicase_hrq1_OS=Schizosaccharomyces_pombe_(strain_972_/_ATCC_24843)_GN=hrq1_PE=3_SV=4	>decoy_reverse_sp|O94358|YHOA_SCHPO_Decoy_of_Uncharacterized_protein_C428.10_OS=Schizosaccharomyces_pombe_(strain_972_/_ATCC_24843)_GN=SPBC428.10_PE=1_SV=2	>decoy_reverse_sp|O94583|YQ7B_SCHPO_Decoy_of_Uncharacterized_protein_C1442.11c_OS=Schizosaccharomyces_pombe_(strain_972_/_ATCC_24843)_GN=SPCC1442.11c_PE=4_SV=1	>decoy_reverse_sp|P10505|APC3_SCHPO_Decoy_of_Anaphase-promoting_complex_subunit_3_OS=Schizosaccharomyces_pombe_(strain_972_/_ATCC_24843)_GN=nuc2_PE=1_SV=3	>decoy_reverse_sp|Q09330|MLO3_SCHPO_Decoy_of_mRNA_export_protein_mlo3_OS=Schizosaccharomyces_pombe_(strain_972_/_ATCC_24843)_GN=mlo3_PE=1_SV=1	>decoy_reverse_sp|Q09690|POM1_SCHPO_Decoy_of_Dual_specificity_protein_kinase_pom1_OS=Schizosaccharomyces_pombe_(strain_972_/_ATCC_24843)_GN=pom1_PE=1_SV=1	>decoy_reverse_sp|Q9USK4|CWF20_SCHPO_Decoy_of_Pre-mRNA-splicing_factor_cwf20_OS=Schizosaccharomyces_pombe_(strain_972_/_ATCC_24843)_GN=cwf20_PE=1_SV=1	>decoy_reverse_sp|Q9USZ0|WDR6_SCHPO_Decoy_of_Uncharacterized_WD_repeat-containing_protein_C1306.02_OS=Schizosaccharomyces_pombe_(strain_972_/_ATCC_24843)_GN=SPBC1306.02_PE=3_SV=1	>sp|O13920|MDM28_SCHPO_LETM1_domain-containing_protein_mdm28,_mitochondrial_OS=Schizosaccharomyces_pombe_(strain_972_/_ATCC_24843)_GN=mdm28_PE=2_SV=3	>sp|O13983|HRQ1_SCHPO_Putative_ATP-dependent_helicase_hrq1_OS=Schizosaccharomyces_pombe_(strain_972_/_ATCC_24843)_GN=hrq1_PE=3_SV=4	>sp|O14146|VPS51_SCHPO_Vacuolar_protein_sorting-associated_protein_51_OS=Schizosaccharomyces_pombe_(strain_972_/_ATCC_24843)_GN=vps51_PE=1_SV=1	>sp|O94288|NOC3_SCHPO_Nucleolar_complex-associated_protein_3_OS=Schizosaccharomyces_pombe_(strain_972_/_ATCC_24843)_GN=noc3_PE=1_SV=1	>sp|O94358|YHOA_SCHPO_Uncharacterized_protein_C428.10_OS=Schizosaccharomyces_pombe_(strain_972_/_ATCC_24843)_GN=SPBC428.10_PE=1_SV=2	>sp|O94583|YQ7B_SCHPO_Uncharacterized_protein_C1442.11c_OS=Schizosaccharomyces_pombe_(strain_972_/_ATCC_24843)_GN=SPCC1442.11c_PE=4_SV=1	>sp|P10505|APC3_SCHPO_Anaphase-promoting_complex_subunit_3_OS=Schizosaccharomyces_pombe_(strain_972_/_ATCC_24843)_GN=nuc2_PE=1_SV=3	>sp|P78972|SLP1_SCHPO_WD_repeat-containing_protein_slp1_OS=Schizosaccharomyces_pombe_(strain_972_/_ATCC_24843)_GN=slp1_PE=1_SV=1	>sp|Q09330|MLO3_SCHPO_mRNA_export_protein_mlo3_OS=Schizosaccharomyces_pombe_(strain_972_/_ATCC_24843)_GN=mlo3_PE=1_SV=1	>sp|Q9USK4|CWF20_SCHPO_Pre-mRNA-splicing_factor_cwf20_OS=Schizosaccharomyces_pombe_(strain_972_/_ATCC_24843)_GN=cwf20_PE=1_SV=1	>sp|Q9USZ0|WDR6_SCHPO_Uncharacterized_WD_repeat-containing_protein_C1306.02_OS=Schizosaccharomyces_pombe_(strain_972_/_ATCC_24843)_GN=SPBC1306.02_PE=3_SV=1
T-6433-52.42	-0.329874	1	1	-.PAQGHR(1)--ALKK(3).-	>decoy_reverse_sp|O13326|CYSD_SCHPO_Decoy_of_O-acetylhomoserine_(thiol)-lyase_OS=Schizosaccharomyces_pombe_(strain_972_/_ATCC_24843)_GN=SPBC428.11_PE=2_SV=1	>decoy_reverse_sp|O14236|NOG2_SCHPO_Decoy_of_Nucleolar_GTP-binding_protein_2_OS=Schizosaccharomyces_pombe_(strain_972_/_ATCC_24843)_GN=nog2_PE=1_SV=1	>decoy_reverse_sp|O14363|RL1A_SCHPO_Decoy_of_60S_ribosomal_protein_L1-A_OS=Schizosaccharomyces_pombe_(strain_972_/_ATCC_24843)_GN=rpl1a_PE=1_SV=1	>decoy_reverse_sp|O42832|SPB1_SCHPO_Decoy_of_AdoMet-dependent_rRNA_methyltransferase_spb1_OS=Schizosaccharomyces_pombe_(strain_972_/_ATCC_24843)_GN=spb1_PE=1_SV=2	>decoy_reverse_sp|O43082|RR14C_SCHPO_Decoy_of_Ribosomal_RNA-processing_protein_14-C_OS=Schizosaccharomyces_pombe_(strain_972_/_ATCC_24843)_GN=rrp14c_PE=1_SV=1	>decoy_reverse_sp|O74836|RL1B_SCHPO_Decoy_of_60S_ribosomal_protein_L1-B_OS=Schizosaccharomyces_pombe_(strain_972_/_ATCC_24843)_GN=rpl1b_PE=1_SV=1	>decoy_reverse_sp|O94658|RL36B_SCHPO_Decoy_of_60S_ribosomal_protein_L36-B_OS=Schizosaccharomyces_pombe_(strain_972_/_ATCC_24843)_GN=rpl36b_PE=3_SV=1	>decoy_reverse_sp|P34208|CHK1_SCHPO_Decoy_of_Serine/threonine-protein_kinase_chk1_OS=Schizosaccharomyces_pombe_(strain_972_/_ATCC_24843)_GN=chk1_PE=1_SV=2	>decoy_reverse_sp|P79064|RAD31_SCHPO_Decoy_of_DNA_damage_tolerance_protein_rad31_OS=Schizosaccharomyces_pombe_(strain_972_/_ATCC_24843)_GN=rad31_PE=4_SV=1	>decoy_reverse_sp|P87131|CYSK2_SCHPO_Decoy_of_Cysteine_synthase_2_OS=Schizosaccharomyces_pombe_(strain_972_/_ATCC_24843)_GN=cys12_PE=3_SV=1	>decoy_reverse_sp|P87168|RNZ2_SCHPO_Decoy_of_Ribonuclease_Z_2,_mitochondrial_OS=Schizosaccharomyces_pombe_(strain_972_/_ATCC_24843)_GN=trz2_PE=3_SV=1	>decoy_reverse_sp|Q04800|FRP1_SCHPO_Decoy_of_Ferric_reductase_transmembrane_component_1_OS=Schizosaccharomyces_pombe_(strain_972_/_ATCC_24843)_GN=frp1_PE=1_SV=1	>decoy_reverse_sp|Q92365|RL36A_SCHPO_Decoy_of_60S_ribosomal_protein_L36-A_OS=Schizosaccharomyces_pombe_(strain_972_/_ATCC_24843)_GN=rpl36a_PE=3_SV=2	>decoy_reverse_sp|Q9P6I7|ADE_SCHPO_Decoy_of_Adenine_deaminase_OS=Schizosaccharomyces_pombe_(strain_972_/_ATCC_24843)_GN=aah1_PE=1_SV=1	>sp|O13717|YDZA_SCHPO_Uncharacterized_protein_C14C4.10c_OS=Schizosaccharomyces_pombe_(strain_972_/_ATCC_24843)_GN=SPAC14C4.10c_PE=3_SV=1	>sp|O14212|YDT7_SCHPO_Uncharacterized_RING_finger_protein_C6B12.07c_OS=Schizosaccharomyces_pombe_(strain_972_/_ATCC_24843)_GN=SPAC6B12.07c_PE=3_SV=2	>sp|O59758|YJM3_SCHPO_Uncharacterized_metal_transporter_C1020.03_OS=Schizosaccharomyces_pombe_(strain_972_/_ATCC_24843)_GN=SPCC1020.03_PE=3_SV=1	>sp|O74407|SYDC_SCHPO_Aspartate--tRNA_ligase,_cytoplasmic_OS=Schizosaccharomyces_pombe_(strain_972_/_ATCC_24843)_GN=dps1_PE=1_SV=1	>sp|O94278|THI5_SCHPO_Thiamine_repressible_genes_regulatory_protein_thi5_OS=Schizosaccharomyces_pombe_(strain_972_/_ATCC_24843)_GN=thi5_PE=3_SV=1	>sp|P79060|SUI1_SCHPO_Protein_translation_factor_sui1_OS=Schizosaccharomyces_pombe_(strain_972_/_ATCC_24843)_GN=sui1_PE=3_SV=3	>sp|Q09814|TGS1_SCHPO_Trimethylguanosine_synthase_OS=Schizosaccharomyces_pombe_(strain_972_/_ATCC_24843)_GN=tgs1_PE=1_SV=3	>sp|Q09924|EI2BD_SCHPO_Probable_translation_initiation_factor_eIF-2B_subunit_delta_OS=Schizosaccharomyces_pombe_(strain_972_/_ATCC_24843)_GN=tif224_PE=1_SV=1	>sp|Q10061|LHS1_SCHPO_Heat_shock_protein_70_homolog_lhs1_OS=Schizosaccharomyces_pombe_(strain_972_/_ATCC_24843)_GN=SPAC1F5.06_PE=3_SV=1	>sp|Q10210|SWC3_SCHPO_SWR1_complex_subunit_swc3_OS=Schizosaccharomyces_pombe_(strain_972_/_ATCC_24843)_GN=swc3_PE=1_SV=1	>sp|Q10304|YD4B_SCHPO_Uncharacterized_protein_C22H10.11c_OS=Schizosaccharomyces_pombe_(strain_972_/_ATCC_24843)_GN=SPAC22H10.11c_PE=1_SV=1	>sp|Q9HFF4|PPK1_SCHPO_Serine/threonine-protein_kinase_ppk1_OS=Schizosaccharomyces_pombe_(strain_972_/_ATCC_24843)_GN=ppk1_PE=1_SV=2	>sp|Q9US34|YFZ7_SCHPO_Uncharacterized_aminotransferase_C1039.07c_OS=Schizosaccharomyces_pombe_(strain_972_/_ATCC_24843)_GN=SPAC1039.07c_PE=3_SV=1	>sp|Q9USG6|RL33B_SCHPO_60S_ribosomal_protein_L33-B_OS=Schizosaccharomyces_pombe_(strain_972_/_ATCC_24843)_GN=rpl33b_PE=1_SV=1	>sp|Q9USX4|RL33A_SCHPO_60S_ribosomal_protein_L33-A_OS=Schizosaccharomyces_pombe_(strain_972_/_ATCC_24843)_GN=rpl33a_PE=3_SV=2
T-1468-19.88-2	-0.331259	1	1	-.LHAKR(4)--QKCD(2).-	>decoy_reverse_sp|P0C5Y7|TEN1_SCHPO_Decoy_of_Protein_ten1_OS=Schizosaccharomyces_pombe_(strain_972_/_ATCC_24843)_GN=ten1_PE=1_SV=1	>sp|O13718|VTC2_SCHPO_Vacuolar_transporter_chaperone_2_OS=Schizosaccharomyces_pombe_(strain_972_/_ATCC_24843)_GN=vtc2_PE=1_SV=1	>sp|O74788|IML1_SCHPO_Vacuolar_membrane-associated_protein_iml1_OS=Schizosaccharomyces_pombe_(strain_972_/_ATCC_24843)_GN=iml1_PE=1_SV=1	>sp|P0C5Y7|TEN1_SCHPO_Protein_ten1_OS=Schizosaccharomyces_pombe_(strain_972_/_ATCC_24843)_GN=ten1_PE=1_SV=1
T-7767-60.35	-0.331658	1	1	-.EKTYGK(2)--VNIPK(1).-	>sp|C6Y4D0|YCGV_SCHPO_Putative_transcription_factor_C16C4.22_OS=Schizosaccharomyces_pombe_(strain_972_/_ATCC_24843)_GN=SPCC16C4.22_PE=3_SV=1	>sp|Q9UTI8|RL44_SCHPO_60S_ribosomal_protein_L42_OS=Schizosaccharomyces_pombe_(strain_972_/_ATCC_24843)_GN=rpl42_PE=1_SV=3
T-12983-94.01	-0.331948	1	1	-.MSALSTLK(1)--KNAKK(4).-	>sp|O14055|SYYC_SCHPO_Tyrosine--tRNA_ligase,_cytoplasmic_OS=Schizosaccharomyces_pombe_(strain_972_/_ATCC_24843)_GN=tys1_PE=3_SV=1	>sp|O94535|YCA8_SCHPO_Uncharacterized_protein_C895.08c_OS=Schizosaccharomyces_pombe_(strain_972_/_ATCC_24843)_GN=SPCC895.08c_PE=4_SV=1	>sp|Q10142|AUR1_SCHPO_Inositol_phosphorylceramide_synthase_catalytic_subunit_aur1_OS=Schizosaccharomyces_pombe_(strain_972_/_ATCC_24843)_GN=aur1_PE=1_SV=1
T-2992-31.11	-0.332806	1	1	-.SLIQKYK(5)--MPLGR(1).-	>sp|P15398|RPA1_SCHPO_DNA-directed_RNA_polymerase_I_subunit_rpa1_OS=Schizosaccharomyces_pombe_(strain_972_/_ATCC_24843)_GN=rpa1_PE=1_SV=2	>sp|Q10135|LSD2_SCHPO_Lysine-specific_histone_demethylase_2_OS=Schizosaccharomyces_pombe_(strain_972_/_ATCC_24843)_GN=lsd2_PE=1_SV=1
T-641-12.43	-0.337088	1	1	-.SLNWKK(5)--SGTGFR(1).-	>sp|O14009|NSRP1_SCHPO_Nuclear_speckle_splicing_regulatory_protein_1_homolog_OS=Schizosaccharomyces_pombe_(strain_972_/_ATCC_24843)_GN=SPAC29A4.06c_PE=3_SV=1	>sp|O43010|NMT_SCHPO_Glycylpeptide_N-tetradecanoyltransferase_OS=Schizosaccharomyces_pombe_(strain_972_/_ATCC_24843)_GN=nmt1_PE=1_SV=1
T-6272-51.45	-0.337203	1	1	-.MSAQK(1)--SEIR(1).-	>sp|Q65ZA6|CTF8_SCHPO_Chromosome_transmission_fidelity_protein_8_OS=Schizosaccharomyces_pombe_(strain_972_/_ATCC_24843)_GN=ctf8_PE=1_SV=1	>sp|Q9HDY0|YPT71_SCHPO_GTP-binding_protein_ypt71_OS=Schizosaccharomyces_pombe_(strain_972_/_ATCC_24843)_GN=ypt71_PE=3_SV=1	>sp|Q9P4X3|UTP7_SCHPO_Probable_U3_small_nucleolar_RNA-associated_protein_7_OS=Schizosaccharomyces_pombe_(strain_972_/_ATCC_24843)_GN=utp7_PE=3_SV=1
T-1407-19.38	-0.337672	1	1	-.CYLSR(1)--MVVK(1).-	>sp|O13715|MUG5_SCHPO_Meiotically_up-regulated_gene_5_protein_OS=Schizosaccharomyces_pombe_(strain_972_/_ATCC_24843)_GN=mug5_PE=1_SV=2	>sp|O43020|RT16_SCHPO_Probable_37S_ribosomal_protein_S16,_mitochondrial_OS=Schizosaccharomyces_pombe_(strain_972_/_ATCC_24843)_GN=mrps16_PE=3_SV=2	>sp|P41889|CUT9_SCHPO_Anaphase-promoting_complex_subunit_cut9_OS=Schizosaccharomyces_pombe_(strain_972_/_ATCC_24843)_GN=cut9_PE=1_SV=2	>sp|Q8TFI0|YIB4_SCHPO_Uncharacterized_protein_C1751.04_OS=Schizosaccharomyces_pombe_(strain_972_/_ATCC_24843)_GN=SPAC1751.04_PE=4_SV=2
T-575-11.55	-0.344423	1	1	-.KDIKR(4)--MRRXR(1).-	>decoy_tr|P78951|P78951_SCHPM_Decoy_of_Chromosome_II_cosmid_1228_sequence_OS=Schizosaccharomyces_pombe_PE=4_SV=1	>sp|C6Y4C8|VMA21_SCHPO_Vacuolar_ATPase_assembly_integral_membrane_protein_vma21_OS=Schizosaccharomyces_pombe_(strain_972_/_ATCC_24843)_GN=vma21_PE=3_SV=1
T-3280-33.12	-0.353447	1	1	-.NPEAK(5)--SAFK(1).-	>sp|Q10217|ACPM_SCHPO_Putative_acyl_carrier_protein,_mitochondrial_OS=Schizosaccharomyces_pombe_(strain_972_/_ATCC_24843)_GN=SPAC4H3.09_PE=3_SV=1	>sp|Q874R1|RHO4_SCHPO_GTP-binding_protein_rho4_OS=Schizosaccharomyces_pombe_(strain_972_/_ATCC_24843)_GN=rho4_PE=1_SV=2
T-1243-17.94	-0.35863	1	1	-.EHTKGIK(4)--EEEKR(4).-	>decoy_reverse_sp|O59932|GHT4_SCHPO_Decoy_of_High-affinity_hexose_transporter_ght4_OS=Schizosaccharomyces_pombe_(strain_972_/_ATCC_24843)_GN=ght4_PE=3_SV=2	>decoy_reverse_sp|Q7Z991|YE31_SCHPO_Decoy_of_Uncharacterized_ABC_transporter_ATP-binding_protein_C20G4.01_OS=Schizosaccharomyces_pombe_(strain_972_/_ATCC_24843)_GN=SPAC20G4.01_PE=3_SV=2	>decoy_reverse_sp|Q92339|GHT3_SCHPO_Decoy_of_High-affinity_gluconate_transporter_ght3_OS=Schizosaccharomyces_pombe_(strain_972_/_ATCC_24843)_GN=ght3_PE=3_SV=1	>decoy_reverse_sp|Q9USV4|MEP33_SCHPO_Decoy_of_mRNA_export_protein_33_OS=Schizosaccharomyces_pombe_(strain_972_/_ATCC_24843)_GN=mep33_PE=2_SV=1	>sp|O59932|GHT4_SCHPO_High-affinity_hexose_transporter_ght4_OS=Schizosaccharomyces_pombe_(strain_972_/_ATCC_24843)_GN=ght4_PE=3_SV=2	>sp|O74879|NOL10_SCHPO_Ribosome_biogenesis_protein_enp2_homolog_OS=Schizosaccharomyces_pombe_(strain_972_/_ATCC_24843)_GN=enp2_PE=1_SV=1	>sp|Q7Z991|YE31_SCHPO_Uncharacterized_ABC_transporter_ATP-binding_protein_C20G4.01_OS=Schizosaccharomyces_pombe_(strain_972_/_ATCC_24843)_GN=SPAC20G4.01_PE=3_SV=2	>sp|Q92339|GHT3_SCHPO_High-affinity_gluconate_transporter_ght3_OS=Schizosaccharomyces_pombe_(strain_972_/_ATCC_24843)_GN=ght3_PE=3_SV=1	>sp|Q9USV4|MEP33_SCHPO_mRNA_export_protein_33_OS=Schizosaccharomyces_pombe_(strain_972_/_ATCC_24843)_GN=mep33_PE=2_SV=1
T-6479-52.70	-0.36068	1	1	-.LSNMKDR(5)--YLQK(4).-	>sp|O14342|YB3C_SCHPO_Uncharacterized_protein_C2F12.12c_OS=Schizosaccharomyces_pombe_(strain_972_/_ATCC_24843)_GN=SPBC2F12.12c_PE=4_SV=1	>sp|Q10272|IPI3_SCHPO_Pre-rRNA-processing_protein_crb3/ipi3_OS=Schizosaccharomyces_pombe_(strain_972_/_ATCC_24843)_GN=crb3_PE=1_SV=1
T-5348-45.84	-0.365462	1	1	-.MDKQIPK(3)--MASLGRK(1).-	>sp|G2TRM6|NEW4_SCHPO_Uncharacterized_protein_new4_OS=Schizosaccharomyces_pombe_(strain_972_/_ATCC_24843)_GN=new4_PE=1_SV=1	>sp|O94690|RTC6_SCHPO_54S_ribosomal_protein_c83.06c,_mitochondrial_OS=Schizosaccharomyces_pombe_(strain_972_/_ATCC_24843)_GN=SPBC83.06c_PE=3_SV=2
T-6790-54.55	-0.365593	1	1	-.TEQIK(1)--SDDR(1).-	>sp|O13831|TRP_SCHPO_Tryptophan_synthase_OS=Schizosaccharomyces_pombe_(strain_972_/_ATCC_24843)_GN=trp2_PE=2_SV=1	>sp|O42842|APT_SCHPO_Adenine_phosphoribosyltransferase_OS=Schizosaccharomyces_pombe_(strain_972_/_ATCC_24843)_GN=apt1_PE=3_SV=1	>sp|Q07538|PRP4_SCHPO_Serine/threonine-protein_kinase_prp4_OS=Schizosaccharomyces_pombe_(strain_972_/_ATCC_24843)_GN=prp4_PE=1_SV=2
T-1273-18.27	-0.377983	1	1	-.MSLYWNR(1)--MDYR(1).-	>sp|G2TRU1|YQ9K_SCHPO_Uncharacterized_protein_C18.20_OS=Schizosaccharomyces_pombe_(strain_972_/_ATCC_24843)_GN=SPCC18.20_PE=4_SV=1	>sp|Q9Y7U6|RGF1_SCHPO_Rho1_guanine_nucleotide_exchange_factor_1_OS=Schizosaccharomyces_pombe_(strain_972_/_ATCC_24843)_GN=rgf1_PE=1_SV=1
T-3662-35.57	-0.378432	1	1	-.IKLSK(2)--KISK(1).-	>decoy_reverse_sp|O13944|YEH1_SCHPO_Decoy_of_Oxysterol-binding_protein_homolog_C23H4.01c_OS=Schizosaccharomyces_pombe_(strain_972_/_ATCC_24843)_GN=SPAC23H4.01c_PE=1_SV=2	>decoy_reverse_sp|O14022|CTA5_SCHPO_Decoy_of_Cation-transporting_ATPase_5_OS=Schizosaccharomyces_pombe_(strain_972_/_ATCC_24843)_GN=cta5_PE=3_SV=1	>decoy_reverse_sp|O59683|IF2M_SCHPO_Decoy_of_Translation_initiation_factor_IF-2,_mitochondrial_OS=Schizosaccharomyces_pombe_(strain_972_/_ATCC_24843)_GN=SPBC1271.15c_PE=3_SV=1	>decoy_reverse_sp|O74946|DPOA2_SCHPO_Decoy_of_DNA_polymerase_alpha_subunit_B_OS=Schizosaccharomyces_pombe_(strain_972_/_ATCC_24843)_GN=pol12_PE=1_SV=1	>decoy_reverse_sp|O94466|RGA7_SCHPO_Decoy_of_Probable_Rho-GTPase-activating_protein_7_OS=Schizosaccharomyces_pombe_(strain_972_/_ATCC_24843)_GN=rga7_PE=1_SV=1	>decoy_reverse_sp|Q9HDU3|GAL10_SCHPO_Decoy_of_Bifunctional_protein_gal10_OS=Schizosaccharomyces_pombe_(strain_972_/_ATCC_24843)_GN=gal10_PE=3_SV=1	>decoy_reverse_sp|Q9US55|GLU2A_SCHPO_Decoy_of_Glucosidase_2_subunit_alpha_OS=Schizosaccharomyces_pombe_(strain_972_/_ATCC_24843)_GN=gls2_PE=3_SV=1	>decoy_reverse_sp|Q9UUF4|AIM19_SCHPO_Decoy_of_Altered_inheritance_of_mitochondria_protein_19_homolog_OS=Schizosaccharomyces_pombe_(strain_972_/_ATCC_24843)_GN=aim19_PE=3_SV=1	>sp|O14050|YEYH_SCHPO_Uncharacterized_MscS_family_protein_C2C4.17c_OS=Schizosaccharomyces_pombe_(strain_972_/_ATCC_24843)_GN=SPAC2C4.17c_PE=3_SV=1	>sp|O14346|HACD_SCHPO_Probable_very-long-chain_(3R)-3-hydroxyacyl-CoA_dehydratase_OS=Schizosaccharomyces_pombe_(strain_972_/_ATCC_24843)_GN=SPBC19C2.15c_PE=3_SV=2	>sp|O43077|MDE3_SCHPO_Sporulation_protein_kinase_mde3_OS=Schizosaccharomyces_pombe_(strain_972_/_ATCC_24843)_GN=mde3_PE=3_SV=1	>sp|O74464|RM22_SCHPO_54S_ribosomal_protein_L22,_mitochondrial_OS=Schizosaccharomyces_pombe_(strain_972_/_ATCC_24843)_GN=mrpl22_PE=3_SV=1	>sp|O74539|MAK3_SCHPO_Peroxide_stress-activated_histidine_kinase_mak3_OS=Schizosaccharomyces_pombe_(strain_972_/_ATCC_24843)_GN=mak3_PE=1_SV=1	>sp|O74940|NADE_SCHPO_Putative_glutamine-dependent_NAD(+)_synthetase_OS=Schizosaccharomyces_pombe_(strain_972_/_ATCC_24843)_GN=SPCC553.02_PE=3_SV=1	>sp|O94273|PPIB_SCHPO_Peptidyl-prolyl_cis-trans_isomerase_B_OS=Schizosaccharomyces_pombe_(strain_972_/_ATCC_24843)_GN=cyp4_PE=3_SV=1	>sp|O94441|YPP1_SCHPO_Putative_cargo-transport_protein_ypp1_OS=Schizosaccharomyces_pombe_(strain_972_/_ATCC_24843)_GN=ypp1_PE=1_SV=1	>sp|O94624|TIM54_SCHPO_Mitochondrial_import_inner_membrane_translocase_subunit_tim54_OS=Schizosaccharomyces_pombe_(strain_972_/_ATCC_24843)_GN=tim54_PE=3_SV=1	>sp|P50530|SCK1_SCHPO_Serine/threonine-protein_kinase_sck1_OS=Schizosaccharomyces_pombe_(strain_972_/_ATCC_24843)_GN=sck1_PE=1_SV=2	>sp|Q10065|TRK2_SCHPO_Potassium_transport_protein_2_OS=Schizosaccharomyces_pombe_(strain_972_/_ATCC_24843)_GN=trk2_PE=2_SV=1	>sp|Q10074|AVT3_SCHPO_Vacuolar_amino_acid_transporter_3_OS=Schizosaccharomyces_pombe_(strain_972_/_ATCC_24843)_GN=avt3_PE=1_SV=1	>sp|Q10248|YD1K_SCHPO_Uncharacterized_mitochondrial_carrier_C4G9.20c_OS=Schizosaccharomyces_pombe_(strain_972_/_ATCC_24843)_GN=SPAC4G9.20c_PE=3_SV=2	>sp|Q9UTE6|MAK16_SCHPO_Protein_mak16_OS=Schizosaccharomyces_pombe_(strain_972_/_ATCC_24843)_GN=mak16_PE=3_SV=1
T-2307-26.23	-0.378932	1	1	-.VSKTFLKK(7)--MSIRFLK(1).-	>sp|O14156|PP2C4_SCHPO_Protein_phosphatase_2C_homolog_4_OS=Schizosaccharomyces_pombe_(strain_972_/_ATCC_24843)_GN=ptc4_PE=1_SV=2	>sp|Q9UTB0|YL88_SCHPO_Dilute_domain-containing_protein_C25B8.08_OS=Schizosaccharomyces_pombe_(strain_972_/_ATCC_24843)_GN=SPAC25B8.08_PE=3_SV=1
T-1097-16.61	-0.385011	1	1	-.MREYKK(5)--MLPNLR(1).-	>sp|Q4ZGE1|YETJ_SCHPO_UPF0618_protein_C8C9.19_OS=Schizosaccharomyces_pombe_(strain_972_/_ATCC_24843)_GN=SPAC8C9.19_PE=3_SV=2	>sp|Q9P7T8|YIW2_SCHPO_Uncharacterized_helicase_C694.02_OS=Schizosaccharomyces_pombe_(strain_972_/_ATCC_24843)_GN=SPAC694.02_PE=3_SV=1	>tr|S6BSJ4|S6BSJ4_SCHPM_DEAD/DEAH_box_helicase_OS=Schizosaccharomyces_pombe_PE=4_SV=1
T-1479-19.97	-0.385408	1	1	-.KPLKKR(4)--SRKSR(3).-	>decoy_reverse_sp|O14098|CTK1_SCHPO_Decoy_of_CTD_kinase_subunit_alpha_OS=Schizosaccharomyces_pombe_(strain_972_/_ATCC_24843)_GN=lsk1_PE=1_SV=1	>decoy_reverse_sp|O74906|BCD1_SCHPO_Decoy_of_Putative_box_C/D_snoRNA_protein_SPCC613.07_OS=Schizosaccharomyces_pombe_(strain_972_/_ATCC_24843)_GN=SPCC613.07_PE=1_SV=1	>sp|O14098|CTK1_SCHPO_CTD_kinase_subunit_alpha_OS=Schizosaccharomyces_pombe_(strain_972_/_ATCC_24843)_GN=lsk1_PE=1_SV=1	>sp|O59751|KLP6_SCHPO_Kinesin-like_protein_6_OS=Schizosaccharomyces_pombe_(strain_972_/_ATCC_24843)_GN=klp6_PE=1_SV=1	>sp|O74906|BCD1_SCHPO_Putative_box_C/D_snoRNA_protein_SPCC613.07_OS=Schizosaccharomyces_pombe_(strain_972_/_ATCC_24843)_GN=SPCC613.07_PE=1_SV=1
T-4993-43.75	-0.387982	1	1	-.EFKETTK(3)--MEQGAKR(6).-	>sp|O14326|PUB3_SCHPO_E3_ubiquitin-protein_ligase_pub3_OS=Schizosaccharomyces_pombe_(strain_972_/_ATCC_24843)_GN=pub3_PE=2_SV=1	>sp|Q09146|HBA1_SCHPO_Brefeldin_A_resistance_protein_OS=Schizosaccharomyces_pombe_(strain_972_/_ATCC_24843)_GN=hba1_PE=1_SV=1
T-7466-58.59	-0.391815	1	1	-.KHCVKR(1)--VPKYLR(3).-	>decoy_tr|O14393|O14393_SCHPM_Decoy_of_Putative_uncharacterized_protein_(Fragment)_OS=Schizosaccharomyces_pombe_PE=2_SV=1	>sp|Q92341|STR3_SCHPO_Siderophore_iron_transporter_3_OS=Schizosaccharomyces_pombe_(strain_972_/_ATCC_24843)_GN=str3_PE=1_SV=1
T-6505-52.87	-0.394767	1	1	-.DTFVKGK(5)--HIIKEK(4).-	>sp|Q12701|KSG1_SCHPO_Serine/threonine-protein_kinase_ksg1_OS=Schizosaccharomyces_pombe_(strain_972_/_ATCC_24843)_GN=ksg1_PE=1_SV=2	>sp|Q9P544|VDAC_SCHPO_Probable_mitochondrial_outer_membrane_protein_porin_OS=Schizosaccharomyces_pombe_(strain_972_/_ATCC_24843)_GN=SPAC1635.01_PE=3_SV=1
T-6032-50.01	-0.395461	1	1	-.TIEQKEAR(5)--DAWKK(4).-	>sp|P30597|CHS1_SCHPO_Chitin_synthase_1_OS=Schizosaccharomyces_pombe_(strain_972_/_ATCC_24843)_GN=chs1_PE=3_SV=2	>sp|Q9P7U1|YI7F_SCHPO_Uncharacterized_AIM2_family_protein_C977.15_OS=Schizosaccharomyces_pombe_(strain_972_/_ATCC_24843)_GN=SPAC977.15_PE=3_SV=1
T-4375-40.06-3	-0.40373	1	1	-.SNFKR(4)--SSLKR(4).-	>sp|O74113|CDC45_SCHPO_Cell_division_control_protein_45_homolog_OS=Schizosaccharomyces_pombe_(strain_972_/_ATCC_24843)_GN=sna41_PE=1_SV=1	>sp|O94441|YPP1_SCHPO_Putative_cargo-transport_protein_ypp1_OS=Schizosaccharomyces_pombe_(strain_972_/_ATCC_24843)_GN=ypp1_PE=1_SV=1	>sp|Q09175|KRP1_SCHPO_Dibasic-processing_endoprotease_OS=Schizosaccharomyces_pombe_(strain_972_/_ATCC_24843)_GN=krp1_PE=1_SV=1
T-9031-67.90	-0.410979	1	1	-.SKGLPR(2)--SLHSK(1).-	>sp|O60182|RFC1_SCHPO_Replication_factor_C_subunit_1_OS=Schizosaccharomyces_pombe_(strain_972_/_ATCC_24843)_GN=rfc1_PE=1_SV=1	>sp|P36619|PMD1_SCHPO_Leptomycin_B_resistance_protein_pmd1_OS=Schizosaccharomyces_pombe_(strain_972_/_ATCC_24843)_GN=pmd1_PE=3_SV=2
T-1247-17.98	-0.415044	1	1	-.QKNSEAPR(2)--KHDR(1).-	>sp|O59677|RT23_SCHPO_37S_ribosomal_protein_S23,_mitochondrial_OS=Schizosaccharomyces_pombe_(strain_972_/_ATCC_24843)_GN=rsm23_PE=3_SV=1	>sp|O59778|BIOB_SCHPO_Biotin_synthase_OS=Schizosaccharomyces_pombe_(strain_972_/_ATCC_24843)_GN=bio2_PE=1_SV=1
T-8368-63.83	-0.415245	1	1	-.FMNKAL(4)--KENE(1).-	>sp|Q9USH1|MED31_SCHPO_Mediator_of_RNA_polymerase_II_transcription_subunit_31_OS=Schizosaccharomyces_pombe_(strain_972_/_ATCC_24843)_GN=med31_PE=3_SV=1	>sp|Q9Y7J4|ARPC3_SCHPO_Actin-related_protein_2/3_complex_subunit_3_OS=Schizosaccharomyces_pombe_(strain_972_/_ATCC_24843)_GN=arc3_PE=1_SV=1
T-1312-18.61	-0.417124	1	1	-.AEAEAKR(6)--KDQS(1).-	>decoy_reverse_sp|Q10475|IF4G_SCHPO_Decoy_of_Eukaryotic_translation_initiation_factor_4_gamma_OS=Schizosaccharomyces_pombe_(strain_972_/_ATCC_24843)_GN=tif471_PE=1_SV=1	>sp|O14061|AST1_SCHPO_Asteroid_homolog_1_OS=Schizosaccharomyces_pombe_(strain_972_/_ATCC_24843)_GN=ast1_PE=3_SV=3	>sp|Q10475|IF4G_SCHPO_Eukaryotic_translation_initiation_factor_4_gamma_OS=Schizosaccharomyces_pombe_(strain_972_/_ATCC_24843)_GN=tif471_PE=1_SV=1
T-1489-20.04	-0.420286	1	1	-.QKGPK(2)--LYR(1).-	>sp|O59706|SAP61_SCHPO_Pre-mRNA-splicing_factor_sap61_OS=Schizosaccharomyces_pombe_(strain_972_/_ATCC_24843)_GN=sap61_PE=1_SV=1	>sp|O74920|VPH2_SCHPO_Vacuolar_ATPase_assembly_integral_membrane_protein_vph2_OS=Schizosaccharomyces_pombe_(strain_972_/_ATCC_24843)_GN=vph2_PE=3_SV=2
T-7344-57.85	-0.426259	1	1	-.IKEENKR(2)--SKTDGPK(2).-	>sp|Q8TFG6|PPK18_SCHPO_Serine/threonine-protein_kinase_ppk18_OS=Schizosaccharomyces_pombe_(strain_972_/_ATCC_24843)_GN=ppk18_PE=3_SV=2	>sp|Q9UTJ3|MEU1_SCHPO_Meiotic_expression_up-regulated_protein_1/2_OS=Schizosaccharomyces_pombe_(strain_972_/_ATCC_24843)_GN=meu1_PE=2_SV=1
T-665-12.74	-0.428448	1	1	-.SSRGTR(1)--MGGNK(1).-	>sp|O42924|EAF7_SCHPO_Probable_chromatin_modification-related_protein_eaf7_OS=Schizosaccharomyces_pombe_(strain_972_/_ATCC_24843)_GN=eaf7_PE=1_SV=1	>sp|Q9UST8|RNH1_SCHPO_Ribonuclease_H_OS=Schizosaccharomyces_pombe_(strain_972_/_ATCC_24843)_GN=rnh1_PE=1_SV=1
T-3563-34.91	-0.432402	1	1	-.QKGDLLSK(2)--VFGK(1).-	>sp|O13983|HRQ1_SCHPO_Putative_ATP-dependent_helicase_hrq1_OS=Schizosaccharomyces_pombe_(strain_972_/_ATCC_24843)_GN=hrq1_PE=3_SV=4	>sp|O14144|ERV1_SCHPO_Mitochondrial_FAD-linked_sulfhydryl_oxidase_erv1_OS=Schizosaccharomyces_pombe_(strain_972_/_ATCC_24843)_GN=erv1_PE=3_SV=1
T-4502-40.79	-0.4376	1	1	-.SHTQTHKK(7)--EFR(1).-	>sp|G2TRL8|YEAK_SCHPO_Putative_uncharacterized_protein_CUNK4.20_OS=Schizosaccharomyces_pombe_(strain_972_/_ATCC_24843)_GN=SPACUNK4.20_PE=4_SV=1	>sp|O42962|COG5_SCHPO_Conserved_oligomeric_Golgi_complex_subunit_5_OS=Schizosaccharomyces_pombe_(strain_972_/_ATCC_24843)_GN=cog5_PE=3_SV=1
T-8311-63.45	-0.441038	1	1	-.IPPCLKGK(6)--MLHRR(1).-	>sp|O59819|UGPA2_SCHPO_Probable_UTP--glucose-1-phosphate_uridylyltransferase_OS=Schizosaccharomyces_pombe_(strain_972_/_ATCC_24843)_GN=SPCC794.10_PE=3_SV=1	>sp|Q9C118|YFFN_SCHPO_Uncharacterized_protein_C1687.23c_OS=Schizosaccharomyces_pombe_(strain_972_/_ATCC_24843)_GN=SPAC1687.23c_PE=4_SV=1
T-4094-38.30	-0.441591	1	1	-.TGITLLEKR(8)--MREPK(1).-	>sp|O74113|CDC45_SCHPO_Cell_division_control_protein_45_homolog_OS=Schizosaccharomyces_pombe_(strain_972_/_ATCC_24843)_GN=sna41_PE=1_SV=1	>sp|Q9P324|YI78_SCHPO_Uncharacterized_oxidoreductase_C977.08/C1348.09_OS=Schizosaccharomyces_pombe_(strain_972_/_ATCC_24843)_GN=SPAC977.08_PE=3_SV=1
T-369-7.91	-0.44495	1	1	-.KVTTLK(1)--GRVR(1).-	>sp|O42984|RS17A_SCHPO_40S_ribosomal_protein_S17-A_OS=Schizosaccharomyces_pombe_(strain_972_/_ATCC_24843)_GN=rps17a_PE=3_SV=1	>sp|P87177|YB1C_SCHPO_Uncharacterized_WD_repeat-containing_protein_C3D6.12_OS=Schizosaccharomyces_pombe_(strain_972_/_ATCC_24843)_GN=SPBC3D6.12_PE=1_SV=1	>sp|Q9P7J6|RS17B_SCHPO_40S_ribosomal_protein_S17-B_OS=Schizosaccharomyces_pombe_(strain_972_/_ATCC_24843)_GN=rps17b_PE=1_SV=1
T-937-15.14	-0.445216	1	1	-.MDEFQTLK(1)--SVER(1).-	>sp|O74366|TFB4_SCHPO_RNA_polymerase_II_transcription_factor_B_subunit_4_OS=Schizosaccharomyces_pombe_(strain_972_/_ATCC_24843)_GN=tfb4_PE=1_SV=1	>sp|O94251|POP7_SCHPO_Ribonucleases_P/MRP_protein_subunit_POP7_OS=Schizosaccharomyces_pombe_(strain_972_/_ATCC_24843)_GN=pop7_PE=3_SV=1
T-1870-23.08	-0.445247	1	1	-.NKAKVQK(2)--YLPKFK(4).-	>sp|O74362|ESF2_SCHPO_Pre-rRNA-processing_protein_esf2_OS=Schizosaccharomyces_pombe_(strain_972_/_ATCC_24843)_GN=esf2_PE=1_SV=1	>sp|Q10366|PIK1_SCHPO_Phosphatidylinositol_4-kinase_pik1_OS=Schizosaccharomyces_pombe_(strain_972_/_ATCC_24843)_GN=pik1_PE=1_SV=1	>tr|C5IGP5|C5IGP5_SCHPM_Pik1_OS=Schizosaccharomyces_pombe_GN=pik1_PE=2_SV=1	>tr|C5IGP6|C5IGP6_SCHPM_Pik1_OS=Schizosaccharomyces_pombe_GN=pik1_PE=2_SV=1	>tr|C5IGP7|C5IGP7_SCHPM_Pik1_OS=Schizosaccharomyces_pombe_GN=pik1_PE=2_SV=1	>tr|C5IGP8|C5IGP8_SCHPM_Pik1_OS=Schizosaccharomyces_pombe_GN=pik1_PE=2_SV=1
T-11000-80.28	-0.446736	1	1	-.MAPIGEK(1)--GYLVK(1).-	>sp|O14119|BSCLH_SCHPO_Seipin_homolog_OS=Schizosaccharomyces_pombe_(strain_972_/_ATCC_24843)_GN=SPAC3A11.04_PE=3_SV=4	>sp|Q9USN3|UTP13_SCHPO_Probable_U3_small_nucleolar_RNA-associated_protein_13_OS=Schizosaccharomyces_pombe_(strain_972_/_ATCC_24843)_GN=utp13_PE=3_SV=3
T-7198-57.00-2	-0.448583	1	1	-.QWSDKAR(5)--KIDNLR(1).-	>sp|O14176|PRP40_SCHPO_Pre-mRNA-processing_protein_prp40_OS=Schizosaccharomyces_pombe_(strain_972_/_ATCC_24843)_GN=prp40_PE=1_SV=1	>sp|Q96WW2|MUG93_SCHPO_Meiotically_up-regulated_gene_93_protein_OS=Schizosaccharomyces_pombe_(strain_972_/_ATCC_24843)_GN=mug93_PE=1_SV=1
T-13335-96.71	-0.449362	1	1	-.KIQDSLIR(1)--KTTSSGHT(1).-	>sp|Q7Z995|YGMI_SCHPO_Uncharacterized_protein_C19G7.18c_OS=Schizosaccharomyces_pombe_(strain_972_/_ATCC_24843)_GN=SPBC19G7.18c_PE=4_SV=1	>sp|Q9P372|SRP14_SCHPO_Signal_recognition_particle_subunit_srp14_OS=Schizosaccharomyces_pombe_(strain_972_/_ATCC_24843)_GN=srp14_PE=1_SV=1
T-1523-20.30	-0.450361	1	1	-.KLKSHPK(3)--KHDPK(1).-	>sp|O14039|RCM1_SCHPO_25S_rRNA_(cytosine-C(5))-methyltransferase_rcm1_OS=Schizosaccharomyces_pombe_(strain_972_/_ATCC_24843)_GN=rcm1_PE=3_SV=3	>tr|P78936|P78936_SCHPM_ISP4,_peptidyl-prolyl_cis-trans_isomerase,_atf1,_chromosome_II_cosmid_1228_sequence_OS=Schizosaccharomyces_pombe_PE=4_SV=1
T-3045-31.48	-0.464275	1	1	-.RNKVKPK(5)--KLHWPK(1).-	>sp|Q09719|DBP10_SCHPO_ATP-dependent_RNA_helicase_dbp10_OS=Schizosaccharomyces_pombe_(strain_972_/_ATCC_24843)_GN=dbp10_PE=1_SV=1	>sp|Q10250|YD22_SCHPO_Uncharacterized_protein_C56F8.02_OS=Schizosaccharomyces_pombe_(strain_972_/_ATCC_24843)_GN=SPAC56F8.02_PE=4_SV=1
T-3615-35.25	-0.46843	1	1	-.YPVFWSLKK(8)--KPNK(1).-	>decoy_reverse_sp|O13985|YEG3_SCHPO_Decoy_of_Uncharacterized_WD_repeat-containing_protein_C26H5.03_OS=Schizosaccharomyces_pombe_(strain_972_/_ATCC_24843)_GN=SPAC26H5.03_PE=1_SV=2	>decoy_reverse_sp|O14047|PPK11_SCHPO_Decoy_of_Serine/threonine-protein_kinase_ppk11_OS=Schizosaccharomyces_pombe_(strain_972_/_ATCC_24843)_GN=ppk11_PE=3_SV=1	>decoy_reverse_sp|O60080|DBP9_SCHPO_Decoy_of_ATP-dependent_RNA_helicase_dbp9_OS=Schizosaccharomyces_pombe_(strain_972_/_ATCC_24843)_GN=dbp9_PE=3_SV=1	>decoy_reverse_sp|O74517|SAF1_SCHPO_Decoy_of_Protein_saf1_OS=Schizosaccharomyces_pombe_(strain_972_/_ATCC_24843)_GN=saf1_PE=1_SV=1	>decoy_reverse_sp|O94397|SGF73_SCHPO_Decoy_of_SAGA-associated_factor_73_OS=Schizosaccharomyces_pombe_(strain_972_/_ATCC_24843)_GN=sgf73_PE=3_SV=1	>decoy_reverse_sp|O94532|FOR3_SCHPO_Decoy_of_Formin-3_OS=Schizosaccharomyces_pombe_(strain_972_/_ATCC_24843)_GN=for3_PE=1_SV=1	>decoy_reverse_sp|P87169|MAD1_SCHPO_Decoy_of_Spindle_assembly_checkpoint_component_mad1_OS=Schizosaccharomyces_pombe_(strain_972_/_ATCC_24843)_GN=mad1_PE=3_SV=1	>decoy_reverse_sp|Q12706|PSK1_SCHPO_Decoy_of_Serine/threonine-protein_kinase_psk1_OS=Schizosaccharomyces_pombe_(strain_972_/_ATCC_24843)_GN=psk1_PE=3_SV=1	>sp|O42842|APT_SCHPO_Adenine_phosphoribosyltransferase_OS=Schizosaccharomyces_pombe_(strain_972_/_ATCC_24843)_GN=apt1_PE=3_SV=1	>sp|P39964|CEF1_SCHPO_Pre-mRNA-splicing_factor_cdc5_OS=Schizosaccharomyces_pombe_(strain_972_/_ATCC_24843)_GN=cdc5_PE=1_SV=1	>sp|Q10356|YDB3_SCHPO_Uncharacterized_protein_C22E12.03c_OS=Schizosaccharomyces_pombe_(strain_972_/_ATCC_24843)_GN=SPAC22E12.03c_PE=1_SV=1	>sp|Q9Y704|MOK14_SCHPO_Cell_wall_alpha-1,3-glucan_synthase_mok14_OS=Schizosaccharomyces_pombe_(strain_972_/_ATCC_24843)_GN=mok14_PE=1_SV=1
T-2904-30.48	-0.47249	1	1	-.AKEIIKEK(6)--IFAR(1).-	>sp|G2TRJ7|YFVD_SCHPO_Uncharacterized_protein_c1834.13_OS=Schizosaccharomyces_pombe_(strain_972_/_ATCC_24843)_GN=SPAC1834.13_PE=4_SV=1	>sp|O14082|YEAH_SCHPO_Uncharacterized_protein_UNK4.17_OS=Schizosaccharomyces_pombe_(strain_972_/_ATCC_24843)_GN=SPAC2E11.17_PE=4_SV=2
T-576-11.56-2	-0.480032	1	1	-.EVVGKKK(6)--KDGKR(4).-	>decoy_reverse_sp|Q9P6K9|DOHH_SCHPO_Decoy_of_Deoxyhypusine_hydroxylase_OS=Schizosaccharomyces_pombe_(strain_972_/_ATCC_24843)_GN=lia1_PE=3_SV=1	>sp|O13736|SLA1_SCHPO_Actin_cytoskeleton-regulatory_complex_protein_sla1_OS=Schizosaccharomyces_pombe_(strain_972_/_ATCC_24843)_GN=sla1_PE=1_SV=1	>sp|O42973|YGZ3_SCHPO_Uncharacterized_protein_C20F10.03_OS=Schizosaccharomyces_pombe_(strain_972_/_ATCC_24843)_GN=SPBC20F10.03_PE=1_SV=1
T-2982-31.04	-0.482468	1	1	-.RKHTFK(2)--LKLVFK(2).-	>sp|O94583|YQ7B_SCHPO_Uncharacterized_protein_C1442.11c_OS=Schizosaccharomyces_pombe_(strain_972_/_ATCC_24843)_GN=SPCC1442.11c_PE=4_SV=1	>sp|Q10151|ERD12_SCHPO_Protein_ERD1_homolog_2_OS=Schizosaccharomyces_pombe_(strain_972_/_ATCC_24843)_GN=SPAC1D4.05c_PE=3_SV=1
T-7217-57.11	-0.483201	1	1	-.IIKFMFR(3)--LLPCKR(5).-	>decoy_reverse_sp|O94248|MDN1_SCHPO_Decoy_of_Midasin_OS=Schizosaccharomyces_pombe_(strain_972_/_ATCC_24843)_GN=mdn1_PE=1_SV=1	>sp|O94248|MDN1_SCHPO_Midasin_OS=Schizosaccharomyces_pombe_(strain_972_/_ATCC_24843)_GN=mdn1_PE=1_SV=1	>sp|O94380|GPI16_SCHPO_GPI_transamidase_component_PIG-T_homolog_OS=Schizosaccharomyces_pombe_(strain_972_/_ATCC_24843)_GN=gpi16_PE=3_SV=1
T-4535-40.97	-0.486007	1	1	-.LCFKGGR(4)--SSKAVR(3).-	>sp|O13789|YEOB_SCHPO_Uncharacterized_beta-glucan_synthesis-associated_protein_C17G6.11c_OS=Schizosaccharomyces_pombe_(strain_972_/_ATCC_24843)_GN=SPAC17G6.11c_PE=3_SV=1	>sp|Q9USG6|RL33B_SCHPO_60S_ribosomal_protein_L33-B_OS=Schizosaccharomyces_pombe_(strain_972_/_ATCC_24843)_GN=rpl33b_PE=1_SV=1
T-7405-58.21	-0.490193	1	1	-.SAAKQCFR(1)--TRDQR(1).-	>sp|G2TRP8|MZM1_SCHPO_Mitochondrial_zinc_maintenance_protein_1,_mitochondrial_OS=Schizosaccharomyces_pombe_(strain_972_/_ATCC_24843)_GN=new18_PE=2_SV=1	>sp|Q10313|TRNL_SCHPO_tRNA_ligase_1_OS=Schizosaccharomyces_pombe_(strain_972_/_ATCC_24843)_GN=trl1_PE=3_SV=2
T-12115-87.78	-0.497111	1	1	-.YYGIPDLQKR(9)--QKLKQLSSQK(10).-	>sp|O42846|RL34A_SCHPO_60S_ribosomal_protein_L34-A_OS=Schizosaccharomyces_pombe_(strain_972_/_ATCC_24843)_GN=rpl34a_PE=3_SV=1	>sp|O94641|HS104_SCHPO_Heat_shock_protein_104_OS=Schizosaccharomyces_pombe_(strain_972_/_ATCC_24843)_GN=hsp104_PE=3_SV=1
T-1302-18.52	-0.501144	1	1	-.KPEDLNFWKK(9)--QQKK(3).-	>decoy_reverse_sp|O13796|YKY1_SCHPO_Decoy_of_Uncharacterized_protein_C1142.01_OS=Schizosaccharomyces_pombe_(strain_972_/_ATCC_24843)_GN=SPAC1142.01_PE=1_SV=2	>decoy_reverse_sp|P87245|KMS1_SCHPO_Decoy_of_Karyogamy_meiotic_segregation_protein_1_OS=Schizosaccharomyces_pombe_(strain_972_/_ATCC_24843)_GN=kms1_PE=1_SV=1	>decoy_reverse_sp|Q10475|IF4G_SCHPO_Decoy_of_Eukaryotic_translation_initiation_factor_4_gamma_OS=Schizosaccharomyces_pombe_(strain_972_/_ATCC_24843)_GN=tif471_PE=1_SV=1	>sp|O13796|YKY1_SCHPO_Uncharacterized_protein_C1142.01_OS=Schizosaccharomyces_pombe_(strain_972_/_ATCC_24843)_GN=SPAC1142.01_PE=1_SV=2	>sp|O74485|CUE3_SCHPO_CUE_domain-containing_protein_3_OS=Schizosaccharomyces_pombe_(strain_972_/_ATCC_24843)_GN=SPCC1906.02c_PE=1_SV=1	>sp|P87245|KMS1_SCHPO_Karyogamy_meiotic_segregation_protein_1_OS=Schizosaccharomyces_pombe_(strain_972_/_ATCC_24843)_GN=kms1_PE=1_SV=1	>sp|Q10475|IF4G_SCHPO_Eukaryotic_translation_initiation_factor_4_gamma_OS=Schizosaccharomyces_pombe_(strain_972_/_ATCC_24843)_GN=tif471_PE=1_SV=1
T-4999-43.78	-0.501159	1	1	-.MSSQSYR(1)--VFER(1).-	>sp|O43046|VATF_SCHPO_V-type_proton_ATPase_subunit_F_OS=Schizosaccharomyces_pombe_(strain_972_/_ATCC_24843)_GN=vma7_PE=3_SV=1	>sp|Q9UTL8|AP3D_SCHPO_AP-3_complex_subunit_delta_OS=Schizosaccharomyces_pombe_(strain_972_/_ATCC_24843)_GN=apl5_PE=3_SV=2
T-7781-60.43	-0.502245	1	1	-.HCLGKFK(5)--DIALKK(5).-	>sp|O43114|ORC5_SCHPO_Origin_recognition_complex_subunit_5_OS=Schizosaccharomyces_pombe_(strain_972_/_ATCC_24843)_GN=orc5_PE=1_SV=2	>sp|Q10408|YD83_SCHPO_Uncharacterized_protein_C1F3.03_OS=Schizosaccharomyces_pombe_(strain_972_/_ATCC_24843)_GN=SPAC1F3.03_PE=4_SV=1
T-7042-56.06	-0.504285	1	1	-.MTSISKR(1)--RKFAR(2).-	>sp|O13971|SGD1_SCHPO_Suppressor_of_glycerol_defect_protein_1_OS=Schizosaccharomyces_pombe_(strain_972_/_ATCC_24843)_GN=sgd1_PE=3_SV=1	>sp|O94295|PUS2_SCHPO_tRNA_pseudouridine_synthase_2_OS=Schizosaccharomyces_pombe_(strain_972_/_ATCC_24843)_GN=pus2_PE=3_SV=1
T-7399-58.16	-0.511538	1	1	-.YVFMKR(1)--KCDKR(1).-	>decoy_reverse_sp|P36602|RIR1_SCHPO_Decoy_of_Ribonucleoside-diphosphate_reductase_large_chain_OS=Schizosaccharomyces_pombe_(strain_972_/_ATCC_24843)_GN=cdc22_PE=1_SV=2	>decoy_tr|S6BSK3|S6BSK3_SCHPM_Decoy_of_Ribonucleoside-diphosphate_reductase_OS=Schizosaccharomyces_pombe_GN=cdc22_PE=3_SV=1	>sp|Q09705|RT24_SCHPO_37S_ribosomal_protein_S24,_mitochondrial_OS=Schizosaccharomyces_pombe_(strain_972_/_ATCC_24843)_GN=rsm24_PE=3_SV=1
T-7332-57.79	-0.51198	1	1	-.MSMRLTFK(1)--FYQKLK(4).-	>sp|Q09789|YA9D_SCHPO_Uncharacterized_protein_C13G6.13_OS=Schizosaccharomyces_pombe_(strain_972_/_ATCC_24843)_GN=SPAC13G6.13_PE=4_SV=1	>sp|Q9P7X3|FRG1_SCHPO_Protein_frg1_OS=Schizosaccharomyces_pombe_(strain_972_/_ATCC_24843)_GN=frg1_PE=3_SV=1
T-7288-57.53	-0.520167	1	1	-.MREDLLR(1)--MRRXR(1).-	>decoy_tr|P78951|P78951_SCHPM_Decoy_of_Chromosome_II_cosmid_1228_sequence_OS=Schizosaccharomyces_pombe_PE=4_SV=1	>sp|O60065|PEX14_SCHPO_Peroxisomal_membrane_protein_pex14_OS=Schizosaccharomyces_pombe_(strain_972_/_ATCC_24843)_GN=pex14_PE=3_SV=1
T-7884-61.01	-0.522673	1	1	-.KDITSSR(1)--MGKIK(1).-	>sp|O14180|YDS4_SCHPO_Brix_domain-containing_protein_C4F8.04_OS=Schizosaccharomyces_pombe_(strain_972_/_ATCC_24843)_GN=SPAC4F8.04_PE=3_SV=1	>sp|O74808|CLR1_SCHPO_Cryptic_loci_regulator_protein_1_OS=Schizosaccharomyces_pombe_(strain_972_/_ATCC_24843)_GN=clr1_PE=1_SV=1	>sp|P49777|ABP1_SCHPO_ARS-binding_protein_1_OS=Schizosaccharomyces_pombe_(strain_972_/_ATCC_24843)_GN=abp1_PE=1_SV=2
T-3660-35.56	-0.525709	1	1	-.AKAHLSK(2)--YLSK(1).-	>sp|O74988|COX5_SCHPO_Cytochrome_c_oxidase_polypeptide_5,_mitochondrial_OS=Schizosaccharomyces_pombe_(strain_972_/_ATCC_24843)_GN=cox5_PE=3_SV=2	>sp|O94631|MRM1_SCHPO_rRNA_methyltransferase_1,_mitochondrial_OS=Schizosaccharomyces_pombe_(strain_972_/_ATCC_24843)_GN=mrm1_PE=3_SV=1
T-4851-42.89	-0.52769	1	1	-.RNYIKLYK(5)--AKATSLR(2).-	>sp|O42926|VP13B_SCHPO_Vacuolar_protein_sorting-associated_protein_13b_OS=Schizosaccharomyces_pombe_(strain_972_/_ATCC_24843)_GN=vps13b_PE=2_SV=1	>sp|Q9P7D1|YOFI_SCHPO_Uncharacterized_protein_P4H10.18c_OS=Schizosaccharomyces_pombe_(strain_972_/_ATCC_24843)_GN=SPBP4H10.18c_PE=4_SV=1
T-4635-41.57	-0.528027	1	1	-.KSNLTDR(1)--AIKYSR(3).-	>sp|O94550|PHB2_SCHPO_Prohibitin-2_OS=Schizosaccharomyces_pombe_(strain_972_/_ATCC_24843)_GN=phb2_PE=1_SV=2	>sp|Q9UUJ3|RGA9_SCHPO_Probable_Rho-GTPase-activating_protein_9_OS=Schizosaccharomyces_pombe_(strain_972_/_ATCC_24843)_GN=rga9_PE=1_SV=2
T-2001-24.02	-0.52967	1	1	-.KYFSNKK(6)--KAGQPKK(6).-	>sp|O74175|RL13_SCHPO_60S_ribosomal_protein_L13_OS=Schizosaccharomyces_pombe_(strain_972_/_ATCC_24843)_GN=rpl13_PE=1_SV=1	>sp|O74505|YJD2_SCHPO_Uncharacterized_protein_C594.02c_OS=Schizosaccharomyces_pombe_(strain_972_/_ATCC_24843)_GN=SPCC594.02c_PE=1_SV=1
T-5552-47.05	-0.533938	1	1	-.EKWWDHLR(2)--HQCNKK(5).-	>sp|O74481|YQJ8_SCHPO_Uncharacterized_protein_C1840.08c_OS=Schizosaccharomyces_pombe_(strain_972_/_ATCC_24843)_GN=SPCC1840.08c_PE=3_SV=1	>sp|O74853|FAP1H_SCHPO_FKBP12-associated_protein_1_homolog_OS=Schizosaccharomyces_pombe_(strain_972_/_ATCC_24843)_GN=fap1_PE=1_SV=1
T-7074-56.26	-0.535163	1	1	-.SKGVDGAR(2)--KDVSPWK(1).-	>sp|O13972|GLYD_SCHPO_Probable_serine_hydroxymethyltransferase,_cytosolic_OS=Schizosaccharomyces_pombe_(strain_972_/_ATCC_24843)_GN=SPAC24C9.12c_PE=3_SV=1	>sp|O14337|RM07_SCHPO_Probable_54S_ribosomal_protein_L7,_mitochondrial_OS=Schizosaccharomyces_pombe_(strain_972_/_ATCC_24843)_GN=mrpl7_PE=3_SV=1
T-4746-42.25	-0.536654	1	1	-.KPHYFNR(1)--NPMNKK(5).-	>sp|O14342|YB3C_SCHPO_Uncharacterized_protein_C2F12.12c_OS=Schizosaccharomyces_pombe_(strain_972_/_ATCC_24843)_GN=SPBC2F12.12c_PE=4_SV=1	>sp|Q9Y824|YON1_SCHPO_Uncharacterized_protein_C1105.01_OS=Schizosaccharomyces_pombe_(strain_972_/_ATCC_24843)_GN=SPBC1105.01_PE=1_SV=2
T-9243-69.23	-0.537212	1	1	-.KTSLASLNK(1)--YMR(1).-	>decoy_reverse_sp|O43014|MPI_SCHPO_Decoy_of_Mannose-6-phosphate_isomerase_OS=Schizosaccharomyces_pombe_(strain_972_/_ATCC_24843)_GN=pmi40_PE=3_SV=1	>decoy_reverse_sp|O74444|MU122_SCHPO_Decoy_of_Meiotically_up-regulated_gene_122_protein_OS=Schizosaccharomyces_pombe_(strain_972_/_ATCC_24843)_GN=mug122_PE=1_SV=1	>decoy_reverse_sp|P32747|PYRD_SCHPO_Decoy_of_Dihydroorotate_dehydrogenase_(quinone),_mitochondrial_OS=Schizosaccharomyces_pombe_(strain_972_/_ATCC_24843)_GN=ura3_PE=1_SV=1	>decoy_reverse_sp|Q9UTA0|YEIB_SCHPO_Decoy_of_Uncharacterized_protein_C27E2.11c,_mitochondrial_OS=Schizosaccharomyces_pombe_(strain_972_/_ATCC_24843)_GN=SPAC27E2.11c_PE=4_SV=1	>decoy_reverse_sp|Q9Y7U9|CCA2_SCHPO_Decoy_of_Putative_CCA_tRNA_nucleotidyltransferase_2_OS=Schizosaccharomyces_pombe_(strain_972_/_ATCC_24843)_GN=SPCC645.10_PE=3_SV=1	>decoy_tr|P79053|P79053_SCHPM_Decoy_of_Schizosaccharomyces_pombe_mRNA_encoding_37_a.a._protein,_complete_cds_OS=Schizosaccharomyces_pombe_PE=2_SV=1	>sp|Q9HDY2|YK18_SCHPO_Meiotically_up-regulated_protein_PB1A10.08_OS=Schizosaccharomyces_pombe_(strain_972_/_ATCC_24843)_GN=SPAPB1A10.08_PE=4_SV=2
T-13232-95.91	-0.539343	1	1	-.GKVHGSLAR(1)--KYASHSII(1).-	>sp|O13738|GNA1_SCHPO_Glucosamine_6-phosphate_N-acetyltransferase_OS=Schizosaccharomyces_pombe_(strain_972_/_ATCC_24843)_GN=gna1_PE=3_SV=1	>sp|O42952|RS30_SCHPO_40S_ribosomal_protein_S30_OS=Schizosaccharomyces_pombe_(strain_972_/_ATCC_24843)_GN=rps30a_PE=3_SV=2
T-2834-30.02	-0.540334	1	1	-.KKSDTEK(1)--KNVTR(1).-	>sp|G2TRU1|YQ9K_SCHPO_Uncharacterized_protein_C18.20_OS=Schizosaccharomyces_pombe_(strain_972_/_ATCC_24843)_GN=SPCC18.20_PE=4_SV=1	>sp|Q1MTQ1|TEA2_SCHPO_Kinesin-like_protein_tea2_OS=Schizosaccharomyces_pombe_(strain_972_/_ATCC_24843)_GN=tea2_PE=1_SV=1
T-4650-41.67	-0.540573	1	1	-.MNFYSLLPSR(1)--TGRKR(4).-	>sp|Q9USY4|ABP2_SCHPO_ARS-binding_protein_2_OS=Schizosaccharomyces_pombe_(strain_972_/_ATCC_24843)_GN=abp2_PE=1_SV=1	>sp|Q9UT23|MFH1_SCHPO_ATP-dependent_DNA_helicase_mfh1_OS=Schizosaccharomyces_pombe_(strain_972_/_ATCC_24843)_GN=mfh1_PE=3_SV=2
T-663-12.72	-0.541405	1	1	-.KQKYEK(3)--EEEKK(4).-	>decoy_reverse_sp|O60183|SAT1_SCHPO_Decoy_of_Protein_sat1_OS=Schizosaccharomyces_pombe_(strain_972_/_ATCC_24843)_GN=sat1_PE=4_SV=1	>decoy_reverse_sp|Q09844|YAE3_SCHPO_Decoy_of_TBC_domain-containing_protein_C23D3.03c_OS=Schizosaccharomyces_pombe_(strain_972_/_ATCC_24843)_GN=SPAC23D3.03c_PE=3_SV=1	>decoy_reverse_sp|Q10176|OST1_SCHPO_Decoy_of_Dolichyl-diphosphooligosaccharide--protein_glycosyltransferase_subunit_1_OS=Schizosaccharomyces_pombe_(strain_972_/_ATCC_24843)_GN=ost1_PE=3_SV=1	>sp|O60183|SAT1_SCHPO_Protein_sat1_OS=Schizosaccharomyces_pombe_(strain_972_/_ATCC_24843)_GN=sat1_PE=4_SV=1	>sp|P40235|HHP1_SCHPO_Casein_kinase_I_homolog_hhp1_OS=Schizosaccharomyces_pombe_(strain_972_/_ATCC_24843)_GN=hhp1_PE=2_SV=1	>sp|Q09844|YAE3_SCHPO_TBC_domain-containing_protein_C23D3.03c_OS=Schizosaccharomyces_pombe_(strain_972_/_ATCC_24843)_GN=SPAC23D3.03c_PE=3_SV=1	>sp|Q10176|OST1_SCHPO_Dolichyl-diphosphooligosaccharide--protein_glycosyltransferase_subunit_1_OS=Schizosaccharomyces_pombe_(strain_972_/_ATCC_24843)_GN=ost1_PE=3_SV=1
T-2319-26.31	-0.544528	1	1	-.KGNTPR(1)--ESCTR(1).-	>sp|O74337|YH24_SCHPO_Uncharacterized_protein_C1A4.04_OS=Schizosaccharomyces_pombe_(strain_972_/_ATCC_24843)_GN=SPBC1A4.04_PE=4_SV=1	>sp|Q10410|YD85_SCHPO_Probable_ADP-ribosylation_factor-binding_protein_C1F3.05_OS=Schizosaccharomyces_pombe_(strain_972_/_ATCC_24843)_GN=SPAC1F3.05_PE=3_SV=1
T-10101-74.60	-0.546999	1	1	-.VEMVEMKR(7)--FPKDK(3).-	>sp|G2TRS9|YBJ2_SCHPO_UPF0612_protein_C337.02c_OS=Schizosaccharomyces_pombe_(strain_972_/_ATCC_24843)_GN=SPBC337.02c_PE=3_SV=1	>sp|Q10494|YDG7_SCHPO_Uncharacterized_oxidoreductase_C26F1.07_OS=Schizosaccharomyces_pombe_(strain_972_/_ATCC_24843)_GN=SPAC26F1.07_PE=3_SV=1	>sp|Q9HDT8|YJ51_SCHPO_UPF0612_protein_P20C8.01c_OS=Schizosaccharomyces_pombe_(strain_972_/_ATCC_24843)_GN=SPCP20C8.01c_PE=3_SV=1	>sp|Q9Y7S0|YQO1_SCHPO_UPF0612_protein_C569.01c_OS=Schizosaccharomyces_pombe_(strain_972_/_ATCC_24843)_GN=SPCC569.01c_PE=3_SV=1
T-4836-42.79	-0.550233	1	1	-.KHTSVKR(1)--KMQVR(1).-	>sp|O60185|MTNA_SCHPO_Methylthioribose-1-phosphate_isomerase_OS=Schizosaccharomyces_pombe_(strain_972_/_ATCC_24843)_GN=mri1_PE=3_SV=1	>sp|O74780|YGB8_SCHPO_Uncharacterized_protein_C25B2.08_OS=Schizosaccharomyces_pombe_(strain_972_/_ATCC_24843)_GN=SPBC25B2.08_PE=4_SV=1
T-12515-90.59	-0.55058	1	1	-.KLYPSKR(6)--MDQEIR(1).-	>sp|O13909|YDW1_SCHPO_Uncharacterized_protein_C23C11.01_OS=Schizosaccharomyces_pombe_(strain_972_/_ATCC_24843)_GN=SPAC23C11.01_PE=4_SV=1	>sp|O14160|SYVM_SCHPO_Valine--tRNA_ligase,_mitochondrial_OS=Schizosaccharomyces_pombe_(strain_972_/_ATCC_24843)_GN=vas1_PE=3_SV=2
T-753-13.51	-0.551195	1	1	-.MIFMILGR(1)--PTYR(1).-	>sp|O74926|RBD2_SCHPO_Rhomboid_protein_2_OS=Schizosaccharomyces_pombe_(strain_972_/_ATCC_24843)_GN=rbd2_PE=3_SV=2	>sp|Q09726|ATP25_SCHPO_ATPase_synthesis_protein_25,_mitochondrial_OS=Schizosaccharomyces_pombe_(strain_972_/_ATCC_24843)_GN=atp25_PE=3_SV=1
T-13245-96.01	-0.551204	1	1	-.LEVPKR(5)--PPEAKR(1).-	>sp|O14122|CUL4_SCHPO_Cullin-4_OS=Schizosaccharomyces_pombe_(strain_972_/_ATCC_24843)_GN=cul4_PE=1_SV=1	>sp|O14264|YFP9_SCHPO_Uncharacterized_protein_C7D4.09c_OS=Schizosaccharomyces_pombe_(strain_972_/_ATCC_24843)_GN=SPAC7D4.09c_PE=3_SV=3
T-1234-17.87	-0.551592	1	1	-.KQDEENQK(1)--MSKVNMR(1).-	>sp|O74360|RGA4_SCHPO_Probable_Rho-type_GTPase-activating_protein_4_OS=Schizosaccharomyces_pombe_(strain_972_/_ATCC_24843)_GN=rga4_PE=1_SV=2	>sp|P87049|CGP1_SCHPO_G1/S-specific_cyclin_pas1_OS=Schizosaccharomyces_pombe_(strain_972_/_ATCC_24843)_GN=pas1_PE=2_SV=3
T-5255-45.30	-0.554432	1	1	-.TVLTSYK(1)--MATFAR(1).-	>sp|Q09678|YA07_SCHPO_Uncharacterized_protein_C5H10.07_OS=Schizosaccharomyces_pombe_(strain_972_/_ATCC_24843)_GN=SPAC5H10.07_PE=4_SV=1	>sp|Q9P7D4|ACON2_SCHPO_Homocitrate_dehydratase,_mitochondrial_OS=Schizosaccharomyces_pombe_(strain_972_/_ATCC_24843)_GN=SPBP4H10.15_PE=3_SV=3
T-7838-60.76	-0.55461	1	1	-.LPPTIR(1)--MLHRR(1).-	>sp|O59819|UGPA2_SCHPO_Probable_UTP--glucose-1-phosphate_uridylyltransferase_OS=Schizosaccharomyces_pombe_(strain_972_/_ATCC_24843)_GN=SPCC794.10_PE=3_SV=1	>sp|Q9US57|YIZ1_SCHPO_Uncharacterized_protein_C1002.01_OS=Schizosaccharomyces_pombe_(strain_972_/_ATCC_24843)_GN=SPAC1002.01_PE=4_SV=2
T-4118-38.44	-0.556539	1	1	-.MDIEKSDK(5)--MNIR(1).-	>sp|O60120|YH76_SCHPO_Uncharacterized_protein_C16G5.06_OS=Schizosaccharomyces_pombe_(strain_972_/_ATCC_24843)_GN=SPBC16G5.06_PE=3_SV=1	>sp|Q12126|CRK1_SCHPO_Serine/threonine-protein_kinase_crk1_OS=Schizosaccharomyces_pombe_(strain_972_/_ATCC_24843)_GN=crk1_PE=1_SV=1
T-2415-27.05	-0.556962	1	1	-.WKIQPKK(6)--TNLKAR(4).-	>sp|Q09750|PST1_SCHPO_Paired_amphipathic_helix_protein_pst1_OS=Schizosaccharomyces_pombe_(strain_972_/_ATCC_24843)_GN=pst1_PE=1_SV=1	>sp|Q9UUH4|MSMO_SCHPO_Methylsterol_monooxygenase_OS=Schizosaccharomyces_pombe_(strain_972_/_ATCC_24843)_GN=erg25_PE=3_SV=1
T-365-7.88	-0.558726	1	1	-.KIQFKTK(1)--KKSWSR(2).-	>sp|O59824|YME1_SCHPO_ATP-dependent_zinc_metalloprotease_YME1_homolog_OS=Schizosaccharomyces_pombe_(strain_972_/_ATCC_24843)_GN=SPCC965.04c_PE=3_SV=1	>sp|Q8TFH4|YIKA_SCHPO_Putative_ribosomal_RNA_methyltransferase_PB17E12.10c_OS=Schizosaccharomyces_pombe_(strain_972_/_ATCC_24843)_GN=SPAPB17E12.10c_PE=3_SV=1
T-1646-21.28-2	-0.562235	1	1	-.NKLLKEEHK(2)--MLTR(1).-	>sp|O94415|SUCB_SCHPO_Probable_succinyl-CoA_ligase_[GDP-forming]_subunit_beta,_mitochondrial_OS=Schizosaccharomyces_pombe_(strain_972_/_ATCC_24843)_GN=SPCC1620.08_PE=3_SV=1	>sp|Q92376|KLP1_SCHPO_Kinesin-like_protein_1_OS=Schizosaccharomyces_pombe_(strain_972_/_ATCC_24843)_GN=klp1_PE=2_SV=2	>sp|Q9Y7Z7|RM15_SCHPO_54S_ribosomal_protein_L15,_mitochondrial_OS=Schizosaccharomyces_pombe_(strain_972_/_ATCC_24843)_GN=mrpl15_PE=3_SV=1
T-2130-24.98	-0.569803	1	1	-.LTHEKSTMLEK(5)--KYSR(1).-	>decoy_reverse_sp|O59731|YHXB_SCHPO_Decoy_of_Uncharacterized_J_domain-containing_protein_C3E7.11c_OS=Schizosaccharomyces_pombe_(strain_972_/_ATCC_24843)_GN=SPBC3E7.11c_PE=3_SV=1	>decoy_reverse_sp|P41411|CDC18_SCHPO_Decoy_of_Cell_division_control_protein_18_OS=Schizosaccharomyces_pombe_(strain_972_/_ATCC_24843)_GN=cdc18_PE=1_SV=1	>sp|O14126|PRS6A_SCHPO_26S_protease_regulatory_subunit_6A_OS=Schizosaccharomyces_pombe_(strain_972_/_ATCC_24843)_GN=tbp1_PE=3_SV=1	>sp|Q9P4X3|UTP7_SCHPO_Probable_U3_small_nucleolar_RNA-associated_protein_7_OS=Schizosaccharomyces_pombe_(strain_972_/_ATCC_24843)_GN=utp7_PE=3_SV=1	>sp|Q9UTM2|CO111_SCHPO_Rsm22-cox11_tandem_protein_1,_mitochondrial_OS=Schizosaccharomyces_pombe_(strain_972_/_ATCC_24843)_GN=cox1101_PE=1_SV=2	>sp|Q9UUJ3|RGA9_SCHPO_Probable_Rho-GTPase-activating_protein_9_OS=Schizosaccharomyces_pombe_(strain_972_/_ATCC_24843)_GN=rga9_PE=1_SV=2
T-2549-27.97	-0.570304	1	1	-.IVVFGEKR(7)--KNTAFMK(1).-	>sp|O13824|NMD2_SCHPO_Nonsense-mediated_mRNA_decay_protein_2_OS=Schizosaccharomyces_pombe_(strain_972_/_ATCC_24843)_GN=upf2_PE=1_SV=1	>sp|Q7Z9H9|FIG4_SCHPO_Polyphosphoinositide_phosphatase_OS=Schizosaccharomyces_pombe_(strain_972_/_ATCC_24843)_GN=SPAC1093.03_PE=3_SV=3
T-1405-19.36	-0.57062	1	1	-.SREEQIK(1)--ENDIKR(5).-	>sp|O13824|NMD2_SCHPO_Nonsense-mediated_mRNA_decay_protein_2_OS=Schizosaccharomyces_pombe_(strain_972_/_ATCC_24843)_GN=upf2_PE=1_SV=1	>sp|O13944|YEH1_SCHPO_Oxysterol-binding_protein_homolog_C23H4.01c_OS=Schizosaccharomyces_pombe_(strain_972_/_ATCC_24843)_GN=SPAC23H4.01c_PE=1_SV=2
T-5340-45.80	-0.575219	1	1	-.LWKEHCGR(3)--MPKK(3).-	>sp|O60136|YNS5_SCHPO_Uncharacterized_WD_repeat-containing_protein_C18H10.05_OS=Schizosaccharomyces_pombe_(strain_972_/_ATCC_24843)_GN=SPBC18H10.05_PE=3_SV=1	>sp|O74393|MAK5_SCHPO_ATP-dependent_RNA_helicase_mak5_OS=Schizosaccharomyces_pombe_(strain_972_/_ATCC_24843)_GN=mak5_PE=1_SV=1	>sp|O94487|PPK35_SCHPO_Serine/threonine-protein_kinase_ppk35_OS=Schizosaccharomyces_pombe_(strain_972_/_ATCC_24843)_GN=ppk35_PE=1_SV=1	>sp|P87115|YDK9_SCHPO_UPF0202_protein_C20G8.09c_OS=Schizosaccharomyces_pombe_(strain_972_/_ATCC_24843)_GN=SPAC20G8.09c_PE=3_SV=1	>sp|Q92347|NOP9_SCHPO_Nucleolar_protein_9_OS=Schizosaccharomyces_pombe_(strain_972_/_ATCC_24843)_GN=nop9_PE=3_SV=1
T-8507-64.68	-0.575949	1	1	-.EDIAQVKR(7)--MEVVEGR(1).-	>sp|Q9HFE8|TRA1_SCHPO_Transcription-associated_protein_1_OS=Schizosaccharomyces_pombe_(strain_972_/_ATCC_24843)_GN=tra1_PE=3_SV=1	>sp|Q9P6R7|VTS1_SCHPO_Protein_vts1_OS=Schizosaccharomyces_pombe_(strain_972_/_ATCC_24843)_GN=SPBC13E7.03c_PE=1_SV=1
T-4534-40.97	-0.576504	1	1	-.PSHKSFR(4)--GNWKHR(4).-	>sp|O74557|NCB5R_SCHPO_NADH-cytochrome_b5_reductase_1_OS=Schizosaccharomyces_pombe_(strain_972_/_ATCC_24843)_GN=cbr1_PE=3_SV=1	>sp|P05767|RL39_SCHPO_60S_ribosomal_protein_L39_OS=Schizosaccharomyces_pombe_(strain_972_/_ATCC_24843)_GN=rpl39_PE=3_SV=3
T-8284-63.29	-0.581966	1	1	-.VKYHTALK(2)--PKKALDSR(1).-	>decoy_reverse_sp|O74536|SNF1_SCHPO_Decoy_of_SNF1-like_protein_kinase_ssp2_OS=Schizosaccharomyces_pombe_(strain_972_/_ATCC_24843)_GN=ssp2_PE=1_SV=1	>decoy_tr|Q6LEP6|Q6LEP6_SCHPM_Decoy_of_Protein_kinase_OS=Schizosaccharomyces_pombe_GN=ssp2+_PE=4_SV=1	>sp|P87115|YDK9_SCHPO_UPF0202_protein_C20G8.09c_OS=Schizosaccharomyces_pombe_(strain_972_/_ATCC_24843)_GN=SPAC20G8.09c_PE=3_SV=1
T-2554-28.01	-0.583254	1	1	-.KVAQTTYK(1)--VDDKK(4).-	>sp|O13954|YEHD_SCHPO_Uncharacterized_protein_C23H4.13c_OS=Schizosaccharomyces_pombe_(strain_972_/_ATCC_24843)_GN=SPAC23H4.13c_PE=4_SV=2	>sp|O94579|PSA2_SCHPO_Probable_proteasome_subunit_alpha_type-2_OS=Schizosaccharomyces_pombe_(strain_972_/_ATCC_24843)_GN=pre8_PE=3_SV=1
T-223-5.31	-0.584541	1	1	-.HSLQCRR(1)--KSRSLK(1).-	>sp|O13971|SGD1_SCHPO_Suppressor_of_glycerol_defect_protein_1_OS=Schizosaccharomyces_pombe_(strain_972_/_ATCC_24843)_GN=sgd1_PE=3_SV=1	>sp|Q9C1X2|YN53_SCHPO_Putative_D-lactate_dehydrogenase_C713.03,_mitochondrial_OS=Schizosaccharomyces_pombe_(strain_972_/_ATCC_24843)_GN=SPBC713.03_PE=3_SV=1
T-12251-88.73	-0.587482	1	1	-.MEDLDTKIK(1)--KPGTK(1).-	>sp|Q09922|YAKB_SCHPO_Uncharacterized_transcriptional_regulatory_protein_C1F7.11c_OS=Schizosaccharomyces_pombe_(strain_972_/_ATCC_24843)_GN=SPAC1F7.11c_PE=3_SV=1	>sp|Q10187|UCP6_SCHPO_UBA_domain-containing_protein_6_OS=Schizosaccharomyces_pombe_(strain_972_/_ATCC_24843)_GN=ucp6_PE=1_SV=1
T-4420-40.33	-0.588313	1	1	-.ESMRHLKR(7)--MAIPFLHK(1).-	>sp|Q10286|ITR1_SCHPO_Myo-inositol_transporter_1_OS=Schizosaccharomyces_pombe_(strain_972_/_ATCC_24843)_GN=itr1_PE=3_SV=1	>sp|Q96WV0|UREG_SCHPO_Uncharacterized_urease_accessory_protein_ureG-like_OS=Schizosaccharomyces_pombe_(strain_972_/_ATCC_24843)_GN=SPCPB16A4.05c_PE=3_SV=1
T-1394-19.27	-0.592874	1	1	-.YSQHELR(1)--KEQEEKK(6).-	>sp|O60182|RFC1_SCHPO_Replication_factor_C_subunit_1_OS=Schizosaccharomyces_pombe_(strain_972_/_ATCC_24843)_GN=rfc1_PE=1_SV=1	>sp|O74539|MAK3_SCHPO_Peroxide_stress-activated_histidine_kinase_mak3_OS=Schizosaccharomyces_pombe_(strain_972_/_ATCC_24843)_GN=mak3_PE=1_SV=1
T-13108-94.95	-0.59351	1	1	-.LADKKDPAK(5)--KKGER(1).-	>sp|O14019|HAL4_SCHPO_Serine/threonine-protein_kinase_hal4_OS=Schizosaccharomyces_pombe_(strain_972_/_ATCC_24843)_GN=hal4_PE=1_SV=1	>sp|Q10257|RRP8_SCHPO_25S_rRNA_(adenine(645)-N(1))-methyltransferase_OS=Schizosaccharomyces_pombe_(strain_972_/_ATCC_24843)_GN=rrp8_PE=3_SV=1
T-820-14.06	-0.593742	1	1	-.TSAEKK(5)--MMSRK(1).-	>sp|O14044|PNO1_SCHPO_Pre-rRNA-processing_protein_pno1_OS=Schizosaccharomyces_pombe_(strain_972_/_ATCC_24843)_GN=rbp28_PE=1_SV=2	>sp|O14173|YE57_SCHPO_Uncharacterized_protein_C4D7.07c_OS=Schizosaccharomyces_pombe_(strain_972_/_ATCC_24843)_GN=SPAC4D7.07c_PE=4_SV=2
T-9184-68.85	-0.595568	1	1	-.VKNIEFPK(2)--KMYEHR(1).-	>sp|O94279|MGDP1_SCHPO_Putative_magnesium-dependent_phosphatase_P8B7.31_OS=Schizosaccharomyces_pombe_(strain_972_/_ATCC_24843)_GN=SPBP8B7.31_PE=1_SV=2	>sp|Q9USX0|PVG3_SCHPO_Beta-1,3-galactosyltransferase_pvg3_OS=Schizosaccharomyces_pombe_(strain_972_/_ATCC_24843)_GN=pvg3_PE=1_SV=1
T-4564-41.15	-0.597057	1	1	-.VIPDKNDKK(8)--KHSR(1).-	>decoy_reverse_sp|O94756|MEU14_SCHPO_Decoy_of_Meiotic_expression_up-regulated_protein_14_OS=Schizosaccharomyces_pombe_(strain_972_/_ATCC_24843)_GN=meu14_PE=4_SV=1	>sp|O42651|ATG17_SCHPO_Autophagy-related_protein_17_OS=Schizosaccharomyces_pombe_(strain_972_/_ATCC_24843)_GN=atg17_PE=3_SV=2	>sp|O59833|YCUD_SCHPO_Uncharacterized_transporter_C965.13_OS=Schizosaccharomyces_pombe_(strain_972_/_ATCC_24843)_GN=SPCC965.13_PE=3_SV=1	>sp|O74949|YJBC_SCHPO_Uncharacterized_protein_C553.12c_OS=Schizosaccharomyces_pombe_(strain_972_/_ATCC_24843)_GN=SPCC553.12c_PE=4_SV=2
T-9315-69.74	-0.599883	1	1	-.KEDEEIIR(1)--NEHR(1).-	>sp|O14050|YEYH_SCHPO_Uncharacterized_MscS_family_protein_C2C4.17c_OS=Schizosaccharomyces_pombe_(strain_972_/_ATCC_24843)_GN=SPAC2C4.17c_PE=3_SV=1	>sp|Q10428|2AD1_SCHPO_Serine/threonine-protein_phosphatase_2A_56_kDa_regulatory_subunit_delta_1_isoform_OS=Schizosaccharomyces_pombe_(strain_972_/_ATCC_24843)_GN=par1_PE=1_SV=1
T-9202-68.96	-0.599999	1	1	-.SSSSKSR(5)--EEKSR(3).-	>decoy_reverse_sp|Q9C0V4|YOM2_SCHPO_Decoy_of_Uncharacterized_protein_PB7E8.02_OS=Schizosaccharomyces_pombe_(strain_972_/_ATCC_24843)_GN=SPBPB7E8.02_PE=3_SV=1	>decoy_reverse_sp|Q9HGM7|NPRL3_SCHPO_Decoy_of_Nitrogen_permease_regulator_3-like_protein_OS=Schizosaccharomyces_pombe_(strain_972_/_ATCC_24843)_GN=SPBC543.04_PE=3_SV=1	>sp|Q9C0V4|YOM2_SCHPO_Uncharacterized_protein_PB7E8.02_OS=Schizosaccharomyces_pombe_(strain_972_/_ATCC_24843)_GN=SPBPB7E8.02_PE=3_SV=1	>sp|Q9HGM7|NPRL3_SCHPO_Nitrogen_permease_regulator_3-like_protein_OS=Schizosaccharomyces_pombe_(strain_972_/_ATCC_24843)_GN=SPBC543.04_PE=3_SV=1
T-4070-38.15	-0.601449	1	1	-.TPKQCKAR(6)--AKVPYSR(2).-	>sp|O59786|HEMH_SCHPO_Ferrochelatase,_mitochondrial_OS=Schizosaccharomyces_pombe_(strain_972_/_ATCC_24843)_GN=hem15_PE=3_SV=1	>sp|P39964|CEF1_SCHPO_Pre-mRNA-splicing_factor_cdc5_OS=Schizosaccharomyces_pombe_(strain_972_/_ATCC_24843)_GN=cdc5_PE=1_SV=1
T-5051-44.09	-0.60384	1	1	-.KELLDRYK(1)--EILGIKG(6).-	>sp|Q09191|RPAB1_SCHPO_DNA-directed_RNA_polymerases_I,_II,_and_III_subunit_RPABC1_OS=Schizosaccharomyces_pombe_(strain_972_/_ATCC_24843)_GN=rpb5_PE=1_SV=1	>sp|Q9URX9|PXR1_SCHPO_Protein_pxr1_OS=Schizosaccharomyces_pombe_(strain_972_/_ATCC_24843)_GN=pxr1_PE=1_SV=1
T-1630-21.16	-0.606711	1	1	-.AFAHKMR(5)--MLMKSR(1).-	>decoy_reverse_sp|O43045|ISA2_SCHPO_Decoy_of_Iron-sulfur_assembly_protein_2_OS=Schizosaccharomyces_pombe_(strain_972_/_ATCC_24843)_GN=isa2_PE=3_SV=1	>sp|O43045|ISA2_SCHPO_Iron-sulfur_assembly_protein_2_OS=Schizosaccharomyces_pombe_(strain_972_/_ATCC_24843)_GN=isa2_PE=3_SV=1	>sp|Q09903|DRS1_SCHPO_ATP-dependent_RNA_helicase_drs1_OS=Schizosaccharomyces_pombe_(strain_972_/_ATCC_24843)_GN=drs1_PE=3_SV=1
T-6096-50.40-3	-0.607588	1	1	-.DKNDFFR(2)--AKILR(2).-	>decoy_reverse_sp|Q9P7P0|YOL4_SCHPO_Decoy_of_Uncharacterized_acyltransferase_C1718.04_OS=Schizosaccharomyces_pombe_(strain_972_/_ATCC_24843)_GN=SPBC1718.04_PE=1_SV=1	>sp|Q10064|YAMB_SCHPO_Uncharacterized_PI3/PI4-kinase_family_protein_C1F5.11c_OS=Schizosaccharomyces_pombe_(strain_972_/_ATCC_24843)_GN=SPAC1F5.11c_PE=3_SV=1	>sp|Q92353|UBP6_SCHPO_Ubiquitin_carboxyl-terminal_hydrolase_6_OS=Schizosaccharomyces_pombe_(strain_972_/_ATCC_24843)_GN=ubp6_PE=1_SV=2
T-9514-71.02	-0.6105	1	1	-.KCNVYKSK(6)--QKEEALAK(2).-	>sp|O74490|IST1_SCHPO_Vacuolar_protein_sorting-associated_protein_ist1_OS=Schizosaccharomyces_pombe_(strain_972_/_ATCC_24843)_GN=ist1_PE=3_SV=1	>sp|Q10336|MCP6_SCHPO_Meiotic_coiled-coil_protein_6_OS=Schizosaccharomyces_pombe_(strain_972_/_ATCC_24843)_GN=mcp6_PE=1_SV=1
T-557-11.29	-0.61071	1	1	-.HIKVLR(3)--HKKPK(2).-	>sp|O74547|BIT61_SCHPO_Target_of_rapamycin_complex_2_subunit_bit61_OS=Schizosaccharomyces_pombe_(strain_972_/_ATCC_24843)_GN=bit61_PE=1_SV=1	>sp|P36619|PMD1_SCHPO_Leptomycin_B_resistance_protein_pmd1_OS=Schizosaccharomyces_pombe_(strain_972_/_ATCC_24843)_GN=pmd1_PE=3_SV=2
T-4463-40.57	-0.612091	1	1	-.KKEYIK(2)--KHIYK(1).-	>sp|P14068|XPO1_SCHPO_Exportin-1_OS=Schizosaccharomyces_pombe_(strain_972_/_ATCC_24843)_GN=xpo1_PE=1_SV=3	>sp|Q09775|ROK1_SCHPO_ATP-dependent_RNA_helicase_rok1_OS=Schizosaccharomyces_pombe_(strain_972_/_ATCC_24843)_GN=rok1_PE=3_SV=1
T-4252-39.29	-0.615956	1	1	-.DKVLFIKK(2)--ILKKYDK(3).-	>sp|O59712|YBH4_SCHPO_Uncharacterized_transporter_C3B8.04c_OS=Schizosaccharomyces_pombe_(strain_972_/_ATCC_24843)_GN=SPBC3B8.04c_PE=3_SV=1	>tr|Q01910|Q01910_SCHPM_Tf1_protein_OS=Schizosaccharomyces_pombe_GN=retrotransposon_Tf1-107_PE=4_SV=1
T-5195-44.92	-0.616174	1	1	-.KALEMHYEK(1)--MSSFR(1).-	>sp|Q1MTQ0|BRL1_SCHPO_E3_ubiquitin-protein_ligase_brl1_OS=Schizosaccharomyces_pombe_(strain_972_/_ATCC_24843)_GN=brl1_PE=1_SV=1	>sp|Q9P6L5|SLA2_SCHPO_Endocytosis_protein_end4_OS=Schizosaccharomyces_pombe_(strain_972_/_ATCC_24843)_GN=end4_PE=1_SV=2
T-11960-86.74	-0.61711	1	1	-.NSKIDLKK(7)--MVFADYK(1).-	>sp|O14307|TRM61_SCHPO_tRNA_(adenine(58)-N(1))-methyltransferase_catalytic_subunit_trm61_OS=Schizosaccharomyces_pombe_(strain_972_/_ATCC_24843)_GN=cpd1_PE=3_SV=1	>sp|O74360|RGA4_SCHPO_Probable_Rho-type_GTPase-activating_protein_4_OS=Schizosaccharomyces_pombe_(strain_972_/_ATCC_24843)_GN=rga4_PE=1_SV=2
T-773-13.67	-0.62109	1	1	-.IRAKWEK(4)--NHKNQPK(3).-	>sp|O59672|YB89_SCHPO_Uncharacterized_ABC_transporter_ATP-binding_protein_C29A3.09c_OS=Schizosaccharomyces_pombe_(strain_972_/_ATCC_24843)_GN=SPBC29A3.09c_PE=3_SV=1	>sp|Q09755|AROF_SCHPO_Putative_phospho-2-dehydro-3-deoxyheptonate_aldolase_OS=Schizosaccharomyces_pombe_(strain_972_/_ATCC_24843)_GN=SPAC24H6.10c_PE=3_SV=1
T-1316-18.64	-0.622867	1	1	-.QEKPEFVK(3)--QKEAKLK(5).-	>sp|O42643|PRP22_SCHPO_Pre-mRNA-splicing_factor_ATP-dependent_RNA_helicase_prp22_OS=Schizosaccharomyces_pombe_(strain_972_/_ATCC_24843)_GN=prp22_PE=1_SV=1	>sp|O74853|FAP1H_SCHPO_FKBP12-associated_protein_1_homolog_OS=Schizosaccharomyces_pombe_(strain_972_/_ATCC_24843)_GN=fap1_PE=1_SV=1
T-2126-24.95-2	-0.624304	1	1	-.MGRSSKDK(1)--ELKLEK(3).-	>sp|O36015|TRM7_SCHPO_Putative_tRNA_(cytidine(32)/guanosine(34)-2'-O)-methyltransferase_OS=Schizosaccharomyces_pombe_(strain_972_/_ATCC_24843)_GN=SPAC4F10.03c_PE=3_SV=1	>sp|Q9USK2|SET9_SCHPO_Histone-lysine_N-methyltransferase_set9_OS=Schizosaccharomyces_pombe_(strain_972_/_ATCC_24843)_GN=set9_PE=1_SV=1
T-7511-58.86	-0.625674	1	1	-.MAIGKRK(1)--MFSLLR(1).-	>sp|O42997|YBC7_SCHPO_Uncharacterized_protein_C27B12.07_OS=Schizosaccharomyces_pombe_(strain_972_/_ATCC_24843)_GN=pi071_PE=4_SV=1	>sp|Q9UU76|PUF6_SCHPO_Pumilio_homology_domain_family_member_6_OS=Schizosaccharomyces_pombe_(strain_972_/_ATCC_24843)_GN=puf6_PE=1_SV=1
T-798-13.88	-0.626744	1	1	-.MMMSNKQR(6)--FVKF(3).-	>sp|O60164|PESC_SCHPO_Pescadillo_homolog_OS=Schizosaccharomyces_pombe_(strain_972_/_ATCC_24843)_GN=ppp1_PE=3_SV=1	>sp|Q9Y809|NAA25_SCHPO_N-terminal_acetyltransferase_B_complex_subunit_arm1_OS=Schizosaccharomyces_pombe_(strain_972_/_ATCC_24843)_GN=arm1_PE=3_SV=1
T-8840-66.79	-0.628243	1	1	-.EVLEKKQMK(6)--KFGKPR(1).-	>sp|Q9P7T8|YIW2_SCHPO_Uncharacterized_helicase_C694.02_OS=Schizosaccharomyces_pombe_(strain_972_/_ATCC_24843)_GN=SPAC694.02_PE=3_SV=1	>sp|Q9Y7N9|YCKC_SCHPO_PX_domain-containing_protein_C1450.12_OS=Schizosaccharomyces_pombe_(strain_972_/_ATCC_24843)_GN=SPCC1450.12_PE=1_SV=1	>tr|S6BSJ4|S6BSJ4_SCHPM_DEAD/DEAH_box_helicase_OS=Schizosaccharomyces_pombe_PE=4_SV=1
T-10319-75.95	-0.628678	1	1	-.DMIEKSNFK(5)--QITR(1).-	>sp|O94440|YFE3_SCHPO_Uncharacterized_protein_C637.03_OS=Schizosaccharomyces_pombe_(strain_972_/_ATCC_24843)_GN=SPAC637.03_PE=4_SV=1	>sp|Q09175|KRP1_SCHPO_Dibasic-processing_endoprotease_OS=Schizosaccharomyces_pombe_(strain_972_/_ATCC_24843)_GN=krp1_PE=1_SV=1
T-6136-50.63	-0.632576	1	1	-.HGVIKTYK(5)--VKGNELFK(2).-	>sp|P26306|RAD9_SCHPO_DNA_repair_protein_rad9_OS=Schizosaccharomyces_pombe_(strain_972_/_ATCC_24843)_GN=rad9_PE=1_SV=1	>sp|Q9USI5|STI1_SCHPO_Heat_shock_protein_sti1_homolog_OS=Schizosaccharomyces_pombe_(strain_972_/_ATCC_24843)_GN=sti1_PE=3_SV=1	>tr|A6YRR9|A6YRR9_SCHPM_Rad9_OS=Schizosaccharomyces_pombe_PE=4_SV=1
T-9083-68.20	-0.632704	1	1	-.KSTENFFR(1)--KLRQESK(1).-	>sp|O42945|DHX15_SCHPO_Probable_pre-mRNA-splicing_factor_ATP-dependent_RNA_helicase_prp43_OS=Schizosaccharomyces_pombe_(strain_972_/_ATCC_24843)_GN=prp43_PE=3_SV=1	>sp|Q09730|SFT1_SCHPO_Protein_transport_protein_sft1_OS=Schizosaccharomyces_pombe_(strain_972_/_ATCC_24843)_GN=sft1_PE=3_SV=1
T-1957-23.73-2	-0.634165	1	1	-.KVAQTTYKK(1)--KLTVR(1).-	>decoy_reverse_sp|Q9P7T4|MRC1_SCHPO_Decoy_of_Mediator_of_replication_checkpoint_protein_1_OS=Schizosaccharomyces_pombe_(strain_972_/_ATCC_24843)_GN=mrc1_PE=1_SV=1	>decoy_tr|S6B6U0|S6B6U0_SCHPM_Decoy_of_Mediator_of_replication_checkpoint_1_OS=Schizosaccharomyces_pombe_GN=mrc1_PE=4_SV=1	>sp|O94579|PSA2_SCHPO_Probable_proteasome_subunit_alpha_type-2_OS=Schizosaccharomyces_pombe_(strain_972_/_ATCC_24843)_GN=pre8_PE=3_SV=1
T-757-13.54	-0.637758	1	1	-.EQSLKEDK(5)--YAKK(3).-	>decoy_reverse_sp|O94508|CWF11_SCHPO_Decoy_of_Pre-mRNA-splicing_factor_cwf11_OS=Schizosaccharomyces_pombe_(strain_972_/_ATCC_24843)_GN=cwf11_PE=1_SV=1	>decoy_reverse_sp|P40977|PLC1_SCHPO_Decoy_of_1-phosphatidylinositol_4,5-bisphosphate_phosphodiesterase_1_OS=Schizosaccharomyces_pombe_(strain_972_/_ATCC_24843)_GN=plc1_PE=1_SV=1	>decoy_reverse_sp|Q09903|DRS1_SCHPO_Decoy_of_ATP-dependent_RNA_helicase_drs1_OS=Schizosaccharomyces_pombe_(strain_972_/_ATCC_24843)_GN=drs1_PE=3_SV=1	>sp|O14460|EF2_SCHPO_Elongation_factor_2_OS=Schizosaccharomyces_pombe_(strain_972_/_ATCC_24843)_GN=eft201_PE=1_SV=2	>sp|P36584|RL3B_SCHPO_60S_ribosomal_protein_L3-B_OS=Schizosaccharomyces_pombe_(strain_972_/_ATCC_24843)_GN=rpl3b_PE=3_SV=2	>sp|P40372|RL3A_SCHPO_60S_ribosomal_protein_L3-A_OS=Schizosaccharomyces_pombe_(strain_972_/_ATCC_24843)_GN=rpl3a_PE=1_SV=2	>sp|P50530|SCK1_SCHPO_Serine/threonine-protein_kinase_sck1_OS=Schizosaccharomyces_pombe_(strain_972_/_ATCC_24843)_GN=sck1_PE=1_SV=2	>sp|P87154|DPOE_SCHPO_DNA_polymerase_epsilon_catalytic_subunit_A_OS=Schizosaccharomyces_pombe_(strain_972_/_ATCC_24843)_GN=pol2_PE=2_SV=1	>sp|Q9HDU9|YHE6_SCHPO_Uncharacterized_protein_PB2B2.06c_OS=Schizosaccharomyces_pombe_(strain_972_/_ATCC_24843)_GN=SPBPB2B2.06c_PE=3_SV=1	>sp|Q9US39|YFZ2_SCHPO_Uncharacterized_protein_C1039.02_OS=Schizosaccharomyces_pombe_(strain_972_/_ATCC_24843)_GN=SPAC1039.02_PE=3_SV=1
T-1645-21.28	-0.640757	1	1	-.VAINAKSAK(6)--SFFSAAK(1).-	>sp|O42869|YF75_SCHPO_Uncharacterized_protein_C3G9.05_OS=Schizosaccharomyces_pombe_(strain_972_/_ATCC_24843)_GN=SPAC3G9.05_PE=1_SV=1	>sp|O94722|CTR4_SCHPO_Copper_transport_protein_ctr4_OS=Schizosaccharomyces_pombe_(strain_972_/_ATCC_24843)_GN=ctr4_PE=1_SV=1
T-2024-24.19	-0.640852	1	1	-.KSVENLK(1)--MSIFKK(1).-	>sp|O94669|AP3M_SCHPO_AP-3_complex_subunit_mu_OS=Schizosaccharomyces_pombe_(strain_972_/_ATCC_24843)_GN=apm3_PE=3_SV=1	>sp|Q09887|YC9D_SCHPO_Uncharacterized_amino-acid_permease_C584.13_OS=Schizosaccharomyces_pombe_(strain_972_/_ATCC_24843)_GN=SPCC584.13_PE=3_SV=1
T-5613-47.39	-0.641045	1	1	-.FSKLNIHFR(3)--LVKGR(3).-	>sp|O13834|PTR1_SCHPO_E3_ubiquitin-protein_ligase_ptr1_OS=Schizosaccharomyces_pombe_(strain_972_/_ATCC_24843)_GN=ptr1_PE=1_SV=1	>sp|Q9Y7T8|PSB3_SCHPO_Probable_proteasome_subunit_beta_type-3_OS=Schizosaccharomyces_pombe_(strain_972_/_ATCC_24843)_GN=pup3_PE=3_SV=1
T-11822-85.83	-0.641304	1	1	-.MSFFAPR(1)--ESSR(1).-	>sp|O13633|YNF5_SCHPO_Uncharacterized_J_domain-containing_protein_C17A3.05c_OS=Schizosaccharomyces_pombe_(strain_972_/_ATCC_24843)_GN=pi041_PE=1_SV=1	>sp|O13681|IINMP_SCHPO_Integral_inner_nuclear_membrane_protein_ima1_OS=Schizosaccharomyces_pombe_(strain_972_/_ATCC_24843)_GN=IMA1_PE=4_SV=2	>sp|Q09843|RFC2_SCHPO_Replication_factor_C_subunit_2_OS=Schizosaccharomyces_pombe_(strain_972_/_ATCC_24843)_GN=rfc2_PE=1_SV=1
T-1035-16.07	-0.644198	1	1	-.KPFFKK(5)--NSKDFK(3).-	>sp|O14066|IRS4_SCHPO_Increased_rDNA_silencing_protein_4_homolog_OS=Schizosaccharomyces_pombe_(strain_972_/_ATCC_24843)_GN=SPAC1687.09_PE=3_SV=2	>sp|O74511|EKC1_SCHPO_Extragenic_suppressor_of_kinetochore_protein_1_OS=Schizosaccharomyces_pombe_(strain_972_/_ATCC_24843)_GN=ekc1_PE=1_SV=2
T-4156-38.68	-0.649959	1	1	-.EKLESK(2)--IFSK(1).-	>decoy_tr|P78865|P78865_SCHPM_Decoy_of_Transaldolase_(Fragment)_OS=Schizosaccharomyces_pombe_PE=2_SV=1	>sp|O74402|HSP78_SCHPO_Heat_shock_protein_78,_mitochondrial_OS=Schizosaccharomyces_pombe_(strain_972_/_ATCC_24843)_GN=hsp78_PE=3_SV=1
T-789-13.81	-0.650305	1	1	-.QAKEHKMR(6)--QHVCKR(5).-	>sp|O74800|IMP1_SCHPO_Mitochondrial_inner_membrane_protease_subunit_1_OS=Schizosaccharomyces_pombe_(strain_972_/_ATCC_24843)_GN=imp1_PE=3_SV=1	>sp|Q9Y7S2|YQO3_SCHPO_UPF0612_protein_C569.003_OS=Schizosaccharomyces_pombe_(strain_972_/_ATCC_24843)_GN=SPCC569.03_PE=3_SV=2
T-12529-90.69	-0.653353	1	1	-.VSIPKYSK(5)--TPEKDR(4).-	>sp|P36582|PCK1_SCHPO_Protein_kinase_C-like_1_OS=Schizosaccharomyces_pombe_(strain_972_/_ATCC_24843)_GN=pck1_PE=3_SV=2	>sp|Q09731|BU107_SCHPO_UBP9-binding_protein_bun107_OS=Schizosaccharomyces_pombe_(strain_972_/_ATCC_24843)_GN=bun107_PE=1_SV=1
T-5719-48.04	-0.653676	1	1	-.MPTYSKRK(1)--EQAKEAKR(7).-	>sp|Q10107|NEP1_SCHPO_Ribosomal_RNA_small_subunit_methyltransferase_mra1_OS=Schizosaccharomyces_pombe_(strain_972_/_ATCC_24843)_GN=mra1_PE=1_SV=2	>sp|Q9Y7U0|YCJE_SCHPO_Uncharacterized_protein_C63.14_OS=Schizosaccharomyces_pombe_(strain_972_/_ATCC_24843)_GN=SPCC63.14_PE=1_SV=1
T-10906-79.68	-0.653734	1	1	-.GLLNYSNK(1)--KDTEFAR(1).-	>sp|O74731|DUS2_SCHPO_tRNA-dihydrouridine(20)_synthase_[NAD(P)+]_OS=Schizosaccharomyces_pombe_(strain_972_/_ATCC_24843)_GN=dus2_PE=3_SV=1	>sp|Q9P774|PRP16_SCHPO_Pre-mRNA-splicing_factor_ATP-dependent_RNA_helicase_prp16_OS=Schizosaccharomyces_pombe_(strain_972_/_ATCC_24843)_GN=prp16_PE=3_SV=2
T-5550-47.04	-0.653929	1	1	-.ITQESKK(6)--WKPSDR(2).-	>sp|O59795|CASP_SCHPO_Protein_CASP_OS=Schizosaccharomyces_pombe_(strain_972_/_ATCC_24843)_GN=coy1_PE=3_SV=1	>sp|Q9UT70|BET5_SCHPO_Transport_protein_particle_subunit_bet5_OS=Schizosaccharomyces_pombe_(strain_972_/_ATCC_24843)_GN=bet5_PE=3_SV=2
T-1829-22.76	-0.654275	1	1	-.HNAKRSK(4)--DKKSIR(2).-	>sp|O14122|CUL4_SCHPO_Cullin-4_OS=Schizosaccharomyces_pombe_(strain_972_/_ATCC_24843)_GN=cul4_PE=1_SV=1	>sp|Q10213|SRS2_SCHPO_ATP-dependent_DNA_helicase_srs2_OS=Schizosaccharomyces_pombe_(strain_972_/_ATCC_24843)_GN=srs2_PE=1_SV=1
T-4586-41.29	-0.65525	1	1	-.MDFIVVKR(1)--HFKTNER(3).-	>sp|O13688|NSE6_SCHPO_Non-structural_maintenance_of_chromosome_element_6_OS=Schizosaccharomyces_pombe_(strain_972_/_ATCC_24843)_GN=nse6_PE=1_SV=1	>sp|O60093|SRR1L_SCHPO_SRR1-like_protein_OS=Schizosaccharomyces_pombe_(strain_972_/_ATCC_24843)_GN=SPBC14C8.13_PE=3_SV=1
T-4668-41.78	-0.655481	1	1	-.MSNKNQRK(1)--MSTVSGLK(1).-	>sp|O60157|TYW4_SCHPO_tRNA_wybutosine-synthesizing_protein_4_OS=Schizosaccharomyces_pombe_(strain_972_/_ATCC_24843)_GN=ppm2_PE=3_SV=1	>sp|P37202|DIS3_SCHPO_Exosome_complex_exonuclease_dis3_OS=Schizosaccharomyces_pombe_(strain_972_/_ATCC_24843)_GN=dis3_PE=1_SV=1
T-1994-23.98	-0.656687	1	1	-.NQSYIIFRK(1)--KRSPK(1).-	>sp|Q10144|YAS8_SCHPO_Uncharacterized_transcriptional_regulatory_protein_C3H8.08c_OS=Schizosaccharomyces_pombe_(strain_972_/_ATCC_24843)_GN=SPAC3H8.08c_PE=3_SV=1	>tr|O14398|O14398_SCHPM_Putative_uncharacterized_protein_(Fragment)_OS=Schizosaccharomyces_pombe_PE=2_SV=1
T-1498-20.11	-0.656824	1	1	-.SRSKTPK(4)--KRRPSK(1).-	>decoy_reverse_sp|O94269|UBP3_SCHPO_Decoy_of_Probable_ubiquitin_carboxyl-terminal_hydrolase_3_OS=Schizosaccharomyces_pombe_(strain_972_/_ATCC_24843)_GN=ubp3_PE=3_SV=1	>sp|O43013|YBOE_SCHPO_Uncharacterized_protein_C2G2.14_OS=Schizosaccharomyces_pombe_(strain_972_/_ATCC_24843)_GN=SPBC2G2.14_PE=1_SV=1	>sp|Q10752|CDC28_SCHPO_Pre-mRNA-splicing_factor_ATP-dependent_RNA_helicase-like_protein_cdc28_OS=Schizosaccharomyces_pombe_(strain_972_/_ATCC_24843)_GN=cdc28_PE=3_SV=2
T-3860-36.87	-0.657455	1	1	-.LPMKRLFR(4)--KLSTDEK(1).-	>sp|Q96WV1|TRMB_SCHPO_tRNA_(guanine-N(7)-)-methyltransferase_OS=Schizosaccharomyces_pombe_(strain_972_/_ATCC_24843)_GN=trm8_PE=3_SV=1	>sp|Q9P7X3|FRG1_SCHPO_Protein_frg1_OS=Schizosaccharomyces_pombe_(strain_972_/_ATCC_24843)_GN=frg1_PE=3_SV=1
T-4789-42.51	-0.658348	1	1	-.DQDYEELR(1)--ENELPTKK(7).-	>sp|O94687|TAS3_SCHPO_RNA-induced_transcriptional_silencing_complex_protein_tas3_OS=Schizosaccharomyces_pombe_(strain_972_/_ATCC_24843)_GN=tas3_PE=1_SV=1	>sp|Q9Y7Y8|SYQ_SCHPO_Probable_glutamine--tRNA_ligase_OS=Schizosaccharomyces_pombe_(strain_972_/_ATCC_24843)_GN=qrs1_PE=3_SV=1
T-11798-85.67	-0.662813	1	1	-.VALVNNMRK(1)--QPDLKKDR(6).-	>sp|O14237|YEL4_SCHPO_Uncharacterized_membrane_protein_C6F6.04c_OS=Schizosaccharomyces_pombe_(strain_972_/_ATCC_24843)_GN=SPAC6F6.04c_PE=4_SV=1	>sp|Q9USS1|YOA5_SCHPO_Uncharacterized_protein_C557.05_OS=Schizosaccharomyces_pombe_(strain_972_/_ATCC_24843)_GN=SPBC557.05_PE=3_SV=1
T-6421-52.36	-0.668199	1	1	-.KKFQFLR(1)--GRLR(1).-	>sp|O74832|PT127_SCHPO_mRNA_degradation_protein_pet127,_mitochondrial_OS=Schizosaccharomyces_pombe_(strain_972_/_ATCC_24843)_GN=pet127_PE=3_SV=1	>sp|Q9HDY4|YK16_SCHPO_Putative_ATP-dependent_RNA_helicase_PB1A10.06c_OS=Schizosaccharomyces_pombe_(strain_972_/_ATCC_24843)_GN=SPAPB1A10.06c_PE=3_SV=1
T-1165-17.30	-0.669897	1	1	-.DKNQIINDK(2)--TFKTK(3).-	>sp|P87151|YB0A_SCHPO_Uncharacterized_protein_C25H2.10c_OS=Schizosaccharomyces_pombe_(strain_972_/_ATCC_24843)_GN=SPBC25H2.10c_PE=3_SV=2	>sp|Q9P6I6|YHG3_SCHPO_Uncharacterized_protein_C1198.03c_OS=Schizosaccharomyces_pombe_(strain_972_/_ATCC_24843)_GN=SPBC1198.03c_PE=4_SV=1
T-6060-50.18	-0.670358	1	1	-.HPDQIRQLR(1)--QPVKGR(4).-	>sp|O74497|YCRA_SCHPO_SPRY_domain-containing_protein_C285.10c_OS=Schizosaccharomyces_pombe_(strain_972_/_ATCC_24843)_GN=SPCC285.10c_PE=3_SV=1	>sp|Q9P7X8|RPA2_SCHPO_Probable_DNA-directed_RNA_polymerase_I_subunit_RPA2_OS=Schizosaccharomyces_pombe_(strain_972_/_ATCC_24843)_GN=rpa2_PE=3_SV=2
T-11639-84.62	-0.670537	1	1	-.EMLTRIPKK(8)--YPLKFFLR(4).-	>sp|P31411|VATB_SCHPO_V-type_proton_ATPase_subunit_B_OS=Schizosaccharomyces_pombe_(strain_972_/_ATCC_24843)_GN=vma2_PE=1_SV=2	>sp|Q10495|YDG8_SCHPO_Uncharacterized_protein_C26F1.08c_OS=Schizosaccharomyces_pombe_(strain_972_/_ATCC_24843)_GN=SPAC26F1.08c_PE=4_SV=1
T-13196-95.64	-0.673566	1	1	-.ENEKDPER(4)--STLVVKK(6).-	>sp|O14249|CLD1_SCHPO_probable_cardiolipin-specific_deacylase,_mitochondrial_OS=Schizosaccharomyces_pombe_(strain_972_/_ATCC_24843)_GN=SPAC6G10.03c_PE=3_SV=1	>sp|Q10093|YAOE_SCHPO_Uncharacterized_protein_C11D3.14c_OS=Schizosaccharomyces_pombe_(strain_972_/_ATCC_24843)_GN=SPAC11D3.14c_PE=3_SV=1
T-7365-57.97	-0.674977	1	1	-.MVKKFQSK(1)--VIKLSNYR(3).-	>sp|O94514|NOP56_SCHPO_Nucleolar_protein_56_OS=Schizosaccharomyces_pombe_(strain_972_/_ATCC_24843)_GN=nop56_PE=3_SV=1	>sp|Q8NIL4|YP35_SCHPO_Uncharacterized_protein_PB21E7.05_OS=Schizosaccharomyces_pombe_(strain_972_/_ATCC_24843)_GN=SPBPB21E7.05_PE=4_SV=1
T-1210-17.67	-0.675848	1	1	-.MHSLQCR(1)--KKASQTK(1).-	>sp|O74561|YCZ8_SCHPO_Uncharacterized_inositol_polyphosphate_kinase_C970.08_OS=Schizosaccharomyces_pombe_(strain_972_/_ATCC_24843)_GN=SPCC970.08_PE=1_SV=1	>sp|Q9C1X2|YN53_SCHPO_Putative_D-lactate_dehydrogenase_C713.03,_mitochondrial_OS=Schizosaccharomyces_pombe_(strain_972_/_ATCC_24843)_GN=SPBC713.03_PE=3_SV=1
T-4333-39.80	-0.676501	1	1	-.CMKLILK(3)--ILEEKR(5).-	>sp|Q09701|AKR1_SCHPO_Palmitoyltransferase_akr1_OS=Schizosaccharomyces_pombe_(strain_972_/_ATCC_24843)_GN=akr1_PE=3_SV=1	>sp|Q9UT28|NNT1_SCHPO_Protein_N-methyltransferase_nnt1_OS=Schizosaccharomyces_pombe_(strain_972_/_ATCC_24843)_GN=nnt1_PE=3_SV=1
T-6215-51.10	-0.679108	1	1	-.SRLEKSLK(5)--LLSKVNEK(4).-	>sp|O60110|OCA3_SCHPO_TPR_repeat_protein_oca3_OS=Schizosaccharomyces_pombe_(strain_972_/_ATCC_24843)_GN=oca3_PE=3_SV=3	>sp|Q9HDY4|YK16_SCHPO_Putative_ATP-dependent_RNA_helicase_PB1A10.06c_OS=Schizosaccharomyces_pombe_(strain_972_/_ATCC_24843)_GN=SPAPB1A10.06c_PE=3_SV=1
T-7626-59.51	-0.679986	1	1	-.DAKSSSEKK(8)--HPKVPR(3).-	>sp|O74750|YEA4_SCHPO_UDP-N-acetylglucosamine_transporter_yea4_OS=Schizosaccharomyces_pombe_(strain_972_/_ATCC_24843)_GN=yea4_PE=3_SV=1	>sp|P36625|REC7_SCHPO_Meiotic_recombination_protein_rec7_OS=Schizosaccharomyces_pombe_(strain_972_/_ATCC_24843)_GN=rec7_PE=2_SV=2
T-9082-68.20	-0.681947	1	1	-.KCVQSLPEK(1)--ELIYYQKK(7).-	>decoy_reverse_sp|P22192|PAC1_SCHPO_Decoy_of_Double-strand-specific_pac1_ribonuclease_OS=Schizosaccharomyces_pombe_(strain_972_/_ATCC_24843)_GN=pac1_PE=1_SV=1	>decoy_tr|Q152U6|Q152U6_SCHPM_Decoy_of_Double-strand-specific_Pac1_ribonuclease_OS=Schizosaccharomyces_pombe_PE=4_SV=1	>sp|Q09726|ATP25_SCHPO_ATPase_synthesis_protein_25,_mitochondrial_OS=Schizosaccharomyces_pombe_(strain_972_/_ATCC_24843)_GN=atp25_PE=3_SV=1
T-1391-19.25	-0.682153	1	1	-.KIDPLLEAAR(1)--SKCR(2).-	>decoy_reverse_sp|P01129|CDC10_SCHPO_Decoy_of_Start_control_protein_cdc10_OS=Schizosaccharomyces_pombe_(strain_972_/_ATCC_24843)_GN=cdc10_PE=1_SV=1	>sp|P01129|CDC10_SCHPO_Start_control_protein_cdc10_OS=Schizosaccharomyces_pombe_(strain_972_/_ATCC_24843)_GN=cdc10_PE=1_SV=1	>sp|Q96VG1|YBAI_SCHPO_Uncharacterized_protein_C119.18_OS=Schizosaccharomyces_pombe_(strain_972_/_ATCC_24843)_GN=SPBC119.18_PE=3_SV=1
T-2506-27.68	-0.682354	1	1	-.KVAQTTYK(1)--MITEFIK(1).-	>sp|O94579|PSA2_SCHPO_Probable_proteasome_subunit_alpha_type-2_OS=Schizosaccharomyces_pombe_(strain_972_/_ATCC_24843)_GN=pre8_PE=3_SV=1	>sp|Q9Y816|YOND_SCHPO_Uncharacterized_protein_C1105.13c_OS=Schizosaccharomyces_pombe_(strain_972_/_ATCC_24843)_GN=SPBC1105.13c_PE=3_SV=1
T-4309-39.66	-0.683548	1	1	-.KKDNACFK(2)--NATRKSK(5).-	>sp|O43024|YGVA_SCHPO_CUE_domain-containing_protein_C354.10_OS=Schizosaccharomyces_pombe_(strain_972_/_ATCC_24843)_GN=SPBC354.10_PE=1_SV=1	>sp|Q9C0W2|YHI5_SCHPO_Uncharacterized_AAA_domain-containing_protein_P22H7.05c_OS=Schizosaccharomyces_pombe_(strain_972_/_ATCC_24843)_GN=pi026_PE=3_SV=1
T-8940-67.38	-0.685266	1	1	-.KGLFNLSK(1)--TPEKDR(4).-	>sp|P36582|PCK1_SCHPO_Protein_kinase_C-like_1_OS=Schizosaccharomyces_pombe_(strain_972_/_ATCC_24843)_GN=pck1_PE=3_SV=2	>sp|Q9UST3|VPS52_SCHPO_Vacuolar_protein_sorting-associated_protein_52_OS=Schizosaccharomyces_pombe_(strain_972_/_ATCC_24843)_GN=vps52_PE=3_SV=1
T-4857-42.92	-0.685436	1	1	-.KHENINR(1)--LFAIKK(5).-	>sp|O13958|SSN3_SCHPO_Serine/threonine-protein_kinase_srb10_OS=Schizosaccharomyces_pombe_(strain_972_/_ATCC_24843)_GN=srb10_PE=1_SV=2	>sp|Q10155|RNZ1_SCHPO_Ribonuclease_Z_1_OS=Schizosaccharomyces_pombe_(strain_972_/_ATCC_24843)_GN=trz1_PE=3_SV=1
T-572-11.52	-0.688081	1	1	-.HLRSKPK(5)--SYKK(3).-	>decoy_reverse_sp|O94566|MU184_SCHPO_Decoy_of_Meiotically_up-regulated_gene_184_protein_OS=Schizosaccharomyces_pombe_(strain_972_/_ATCC_24843)_GN=mug184_PE=1_SV=2	>decoy_reverse_sp|P22190|YMC2_SCHPO_Decoy_of_Uncharacterized_cox1_intron-2_37.2_kDa_protein_OS=Schizosaccharomyces_pombe_(strain_972_/_ATCC_24843)_GN=SPMIT.03_PE=4_SV=1	>sp|O13633|YNF5_SCHPO_Uncharacterized_J_domain-containing_protein_C17A3.05c_OS=Schizosaccharomyces_pombe_(strain_972_/_ATCC_24843)_GN=pi041_PE=1_SV=1	>sp|O42998|SIP1_SCHPO_Pof6_interactor_protein_1_OS=Schizosaccharomyces_pombe_(strain_972_/_ATCC_24843)_GN=sip1_PE=1_SV=1	>sp|O60173|DBP7_SCHPO_ATP-dependent_RNA_helicase_dbp7_OS=Schizosaccharomyces_pombe_(strain_972_/_ATCC_24843)_GN=dbp7_PE=3_SV=1	>sp|O94693|LIN1_SCHPO_LIN1-like_protein_OS=Schizosaccharomyces_pombe_(strain_972_/_ATCC_24843)_GN=SPBC83.09c_PE=3_SV=1
T-13599-98.68	-0.688522	1	1	-.EKEPIKELVR(2)--CLLRKK(5).-	>sp|O94565|OMH4_SCHPO_O-glycoside_alpha-1,2-mannosyltransferase_homolog_4_OS=Schizosaccharomyces_pombe_(strain_972_/_ATCC_24843)_GN=omh4_PE=3_SV=2	>sp|Q9P782|YNY8_SCHPO_Uncharacterized_protein_C1711.08_OS=Schizosaccharomyces_pombe_(strain_972_/_ATCC_24843)_GN=SPBC1711.08_PE=2_SV=1
T-3148-32.19	-0.688843	1	1	-.LYQEWKK(6)--KEAMQK(1).-	>decoy_reverse_sp|O13910|MPP10_SCHPO_Decoy_of_U3_small_nucleolar_ribonucleoprotein_protein_mpp10_OS=Schizosaccharomyces_pombe_(strain_972_/_ATCC_24843)_GN=mpp10_PE=1_SV=1	>sp|O74732|ERG27_SCHPO_3-keto-steroid_reductase_OS=Schizosaccharomyces_pombe_(strain_972_/_ATCC_24843)_GN=erg27_PE=2_SV=1	>sp|O74977|VMS1_SCHPO_VMS1_homolog_C1827.04_OS=Schizosaccharomyces_pombe_(strain_972_/_ATCC_24843)_GN=SPCC1827.04_PE=1_SV=1
T-2137-25.03	-0.689739	1	1	-.CPACNKHCR(6)--SSPRR(1).-	>sp|Q5FC18|SGF11_SCHPO_SAGA-associated_factor_11_OS=Schizosaccharomyces_pombe_(strain_972_/_ATCC_24843)_GN=sgf11_PE=3_SV=1	>sp|Q9P7R4|UBC8_SCHPO_Ubiquitin-conjugating_enzyme_E2_8_OS=Schizosaccharomyces_pombe_(strain_972_/_ATCC_24843)_GN=ubc8_PE=3_SV=1
T-8003-61.66	-0.689804	1	1	-.LQQTCSKTVK(7)--KQPPK(1).-	>sp|Q9P7Q4|SEC18_SCHPO_Vesicular-fusion_protein_sec18_OS=Schizosaccharomyces_pombe_(strain_972_/_ATCC_24843)_GN=sec18_PE=1_SV=1	>sp|Q9Y825|YEC6_SCHPO_Uncharacterized_WD_repeat-containing_protein_C25H1.06_OS=Schizosaccharomyces_pombe_(strain_972_/_ATCC_24843)_GN=SPAC25H1.06_PE=3_SV=1
T-4509-40.82	-0.690142	1	1	-.KYLELQKSK(1)--NSCIKR(5).-	>sp|O42877|FCF2_SCHPO_rRNA-processing_protein_fcf2_OS=Schizosaccharomyces_pombe_(strain_972_/_ATCC_24843)_GN=fcf2_PE=3_SV=1	>sp|O94713|MEU27_SCHPO_Meiotic_expression_up-regulated_protein_27_OS=Schizosaccharomyces_pombe_(strain_972_/_ATCC_24843)_GN=meu27_PE=2_SV=1
T-5361-45.91	-0.692411	1	1	-.MNELKRR(5)--MNEEKR(5).-	>sp|O59679|GEF3_SCHPO_Rho_guanine_nucleotide_exchange_factor_gef3_OS=Schizosaccharomyces_pombe_(strain_972_/_ATCC_24843)_GN=gef3_PE=3_SV=1	>sp|O74982|CID2_SCHPO_Caffeine-induced_death_protein_2_OS=Schizosaccharomyces_pombe_(strain_972_/_ATCC_24843)_GN=cid2_PE=2_SV=1
T-4511-40.84	-0.693733	1	1	-.SKDSDYKR(1)--KDNEKK(5).-	>sp|O43082|RR14C_SCHPO_Ribosomal_RNA-processing_protein_14-C_OS=Schizosaccharomyces_pombe_(strain_972_/_ATCC_24843)_GN=rrp14c_PE=1_SV=1	>sp|O94468|MAG2_SCHPO_Probable_DNA-3-methyladenine_glycosylase_2_OS=Schizosaccharomyces_pombe_(strain_972_/_ATCC_24843)_GN=mag2_PE=1_SV=1
T-11320-82.45	-0.694237	1	1	-.MDFNTSTR(1)--MSKLSEK(1).-	>sp|Q9Y7R4|SET1_SCHPO_Histone-lysine_N-methyltransferase,_H3_lysine-4_specific_OS=Schizosaccharomyces_pombe_(strain_972_/_ATCC_24843)_GN=set1_PE=1_SV=1	>sp|Q9Y7X2|YOP2_SCHPO_N-terminal_acetyltransferase_A_complex_subunit-like_protein_C418.02_OS=Schizosaccharomyces_pombe_(strain_972_/_ATCC_24843)_GN=SPBC418.02_PE=3_SV=1
T-11959-86.73	-0.69478	1	1	-.DIIQLYKDK(7)--LPLEKK(5).-	>sp|O94509|GATA_SCHPO_Glutamyl-tRNA(Gln)_amidotransferase_subunit_A,_mitochondrial_OS=Schizosaccharomyces_pombe_(strain_972_/_ATCC_24843)_GN=SPBC646.03_PE=3_SV=1	>sp|Q9USI6|MYO2_SCHPO_Myosin_type-2_heavy_chain_1_OS=Schizosaccharomyces_pombe_(strain_972_/_ATCC_24843)_GN=myo2_PE=1_SV=1
T-3117-31.96	-0.695872	1	1	-.NMKRFEFR(3)--NYCFTQKR(7).-	>sp|O94652|GLE1_SCHPO_Nucleoporin_gle1_OS=Schizosaccharomyces_pombe_(strain_972_/_ATCC_24843)_GN=gle1_PE=3_SV=1	>sp|Q9Y814|HTD2_SCHPO_Hydroxyacyl-thioester_dehydratase_type_2,_mitochondrial_OS=Schizosaccharomyces_pombe_(strain_972_/_ATCC_24843)_GN=htd2_PE=3_SV=1
T-11573-84.16	-0.696599	1	1	-.EFEEEDKR(7)--PHNLFMKK(1).-	>decoy_tr|Q35904|Q35904_SCHPM_Decoy_of_Urfa'_product_OS=Schizosaccharomyces_pombe_PE=4_SV=2	>sp|Q1K9C4|YFK7_SCHPO_Probable_E3_ubiquitin_protein_ligase_C167.07c_OS=Schizosaccharomyces_pombe_(strain_972_/_ATCC_24843)_GN=SPAC167.07c_PE=2_SV=1
T-6438-52.45	-0.698734	1	1	-.MFYSDYLK(1)--KINKTVK(1).-	>sp|Q10326|MUG8_SCHPO_Meiotically_up-regulated_gene_8_protein_OS=Schizosaccharomyces_pombe_(strain_972_/_ATCC_24843)_GN=mug8_PE=1_SV=1	>sp|Q9UT20|YFY8_SCHPO_Uncharacterized_protein_C9.08c_OS=Schizosaccharomyces_pombe_(strain_972_/_ATCC_24843)_GN=SPAC9.08c_PE=3_SV=1
T-1301-18.51	-0.699105	1	1	-.KTSIIDHSK(1)--KRSSSSR(1).-	>decoy_reverse_sp|O74535|CPSFX_SCHPO_Decoy_of_Cleavage_and_polyadenylation_factor_complex_subunit_C74.02c_OS=Schizosaccharomyces_pombe_(strain_972_/_ATCC_24843)_GN=SPCC74.02c_PE=1_SV=1	>sp|O74535|CPSFX_SCHPO_Cleavage_and_polyadenylation_factor_complex_subunit_C74.02c_OS=Schizosaccharomyces_pombe_(strain_972_/_ATCC_24843)_GN=SPCC74.02c_PE=1_SV=1	>sp|P36592|RAD22_SCHPO_DNA_repair_and_recombination_protein_rad22_OS=Schizosaccharomyces_pombe_(strain_972_/_ATCC_24843)_GN=rad22_PE=1_SV=2
T-5847-48.87	-0.699405	1	1	-.KSEQDFFK(1)--GYKAPKK(3).-	>sp|O42832|SPB1_SCHPO_AdoMet-dependent_rRNA_methyltransferase_spb1_OS=Schizosaccharomyces_pombe_(strain_972_/_ATCC_24843)_GN=spb1_PE=1_SV=2	>sp|P40977|PLC1_SCHPO_1-phosphatidylinositol_4,5-bisphosphate_phosphodiesterase_1_OS=Schizosaccharomyces_pombe_(strain_972_/_ATCC_24843)_GN=plc1_PE=1_SV=1
T-3729-35.97	-0.700777	1	1	-.GNFLIDKR(7)--WAIKEKR(4).-	>sp|O13920|MDM28_SCHPO_LETM1_domain-containing_protein_mdm28,_mitochondrial_OS=Schizosaccharomyces_pombe_(strain_972_/_ATCC_24843)_GN=mdm28_PE=2_SV=3	>sp|Q9P7S2|RPN6_SCHPO_Probable_26S_proteasome_regulatory_subunit_rpn6_OS=Schizosaccharomyces_pombe_(strain_972_/_ATCC_24843)_GN=rpn6_PE=3_SV=1
T-1924-23.47	-0.701144	1	1	-.MGKAKTTR(1)--TYEESEK(1).-	>sp|O13610|FCF1_SCHPO_rRNA-processing_protein_fcf1_OS=Schizosaccharomyces_pombe_(strain_972_/_ATCC_24843)_GN=fcf1_PE=3_SV=1	>sp|O13682|SWR1_SCHPO_Helicase_swr1_OS=Schizosaccharomyces_pombe_(strain_972_/_ATCC_24843)_GN=swr1_PE=3_SV=1
T-2465-27.41	-0.701176	1	1	-.RDENTKEIEK(6)--RKQK(2).-	>decoy_reverse_sp|O36018|BUD22_SCHPO_Decoy_of_BUD22_family_protein_C4F10.06_OS=Schizosaccharomyces_pombe_(strain_972_/_ATCC_24843)_GN=SPAC4F10.06_PE=3_SV=1	>decoy_reverse_sp|O59715|DEGS_SCHPO_Decoy_of_Dihydroceramide_delta(4)-desaturase_OS=Schizosaccharomyces_pombe_(strain_972_/_ATCC_24843)_GN=dsd1_PE=3_SV=1	>decoy_reverse_sp|O74791|GRN1_SCHPO_Decoy_of_GTPase_grn1_OS=Schizosaccharomyces_pombe_(strain_972_/_ATCC_24843)_GN=grn1_PE=1_SV=1	>decoy_reverse_sp|O94516|PEX16_SCHPO_Decoy_of_Peroxisomal_membrane_protein_PEX16_OS=Schizosaccharomyces_pombe_(strain_972_/_ATCC_24843)_GN=pex16_PE=1_SV=2	>decoy_reverse_sp|Q09776|SNU23_SCHPO_Decoy_of_U4/U6.U5_small_nuclear_ribonucleoprotein_component_snu23_OS=Schizosaccharomyces_pombe_(strain_972_/_ATCC_24843)_GN=snu23_PE=3_SV=4	>decoy_reverse_sp|Q10146|RRP6_SCHPO_Decoy_of_Exosome_complex_exonuclease_rrp6_OS=Schizosaccharomyces_pombe_(strain_972_/_ATCC_24843)_GN=rrp6_PE=3_SV=2	>decoy_reverse_sp|Q10200|YBY1_SCHPO_Decoy_of_Uncharacterized_protein_C11C11.01_OS=Schizosaccharomyces_pombe_(strain_972_/_ATCC_24843)_GN=SPBC11C11.01_PE=1_SV=2	>decoy_reverse_sp|Q10430|SPC25_SCHPO_Decoy_of_Kinetochore_protein_spc25_OS=Schizosaccharomyces_pombe_(strain_972_/_ATCC_24843)_GN=spc25_PE=1_SV=1	>decoy_reverse_sp|Q9C107|MCL1_SCHPO_Decoy_of_Minichromosome_loss_protein_1_OS=Schizosaccharomyces_pombe_(strain_972_/_ATCC_24843)_GN=mcl1_PE=1_SV=1	>decoy_reverse_sp|Q9UTM1|YIV1_SCHPO_Decoy_of_Uncharacterized_protein_C144.01_OS=Schizosaccharomyces_pombe_(strain_972_/_ATCC_24843)_GN=SPAC144.01_PE=4_SV=1	>sp|O36018|BUD22_SCHPO_BUD22_family_protein_C4F10.06_OS=Schizosaccharomyces_pombe_(strain_972_/_ATCC_24843)_GN=SPAC4F10.06_PE=3_SV=1	>sp|O59715|DEGS_SCHPO_Dihydroceramide_delta(4)-desaturase_OS=Schizosaccharomyces_pombe_(strain_972_/_ATCC_24843)_GN=dsd1_PE=3_SV=1	>sp|O74791|GRN1_SCHPO_GTPase_grn1_OS=Schizosaccharomyces_pombe_(strain_972_/_ATCC_24843)_GN=grn1_PE=1_SV=1	>sp|O94383|SMC1_SCHPO_Structural_maintenance_of_chromosomes_protein_1_OS=Schizosaccharomyces_pombe_(strain_972_/_ATCC_24843)_GN=psm1_PE=1_SV=2	>sp|O94516|PEX16_SCHPO_Peroxisomal_membrane_protein_PEX16_OS=Schizosaccharomyces_pombe_(strain_972_/_ATCC_24843)_GN=pex16_PE=1_SV=2	>sp|Q09776|SNU23_SCHPO_U4/U6.U5_small_nuclear_ribonucleoprotein_component_snu23_OS=Schizosaccharomyces_pombe_(strain_972_/_ATCC_24843)_GN=snu23_PE=3_SV=4	>sp|Q10146|RRP6_SCHPO_Exosome_complex_exonuclease_rrp6_OS=Schizosaccharomyces_pombe_(strain_972_/_ATCC_24843)_GN=rrp6_PE=3_SV=2	>sp|Q10200|YBY1_SCHPO_Uncharacterized_protein_C11C11.01_OS=Schizosaccharomyces_pombe_(strain_972_/_ATCC_24843)_GN=SPBC11C11.01_PE=1_SV=2	>sp|Q10284|HSP75_SCHPO_Heat_shock_protein_sks2_OS=Schizosaccharomyces_pombe_(strain_972_/_ATCC_24843)_GN=sks2_PE=1_SV=2	>sp|Q10430|SPC25_SCHPO_Kinetochore_protein_spc25_OS=Schizosaccharomyces_pombe_(strain_972_/_ATCC_24843)_GN=spc25_PE=1_SV=1	>sp|Q9C107|MCL1_SCHPO_Minichromosome_loss_protein_1_OS=Schizosaccharomyces_pombe_(strain_972_/_ATCC_24843)_GN=mcl1_PE=1_SV=1	>sp|Q9UTM1|YIV1_SCHPO_Uncharacterized_protein_C144.01_OS=Schizosaccharomyces_pombe_(strain_972_/_ATCC_24843)_GN=SPAC144.01_PE=4_SV=1
T-8886-67.08	-0.701788	1	1	-.ILSSKLYKLK(5)--KFTIEK(1).-	>sp|O14326|PUB3_SCHPO_E3_ubiquitin-protein_ligase_pub3_OS=Schizosaccharomyces_pombe_(strain_972_/_ATCC_24843)_GN=pub3_PE=2_SV=1	>sp|Q92462|PUB1_SCHPO_E3_ubiquitin-protein_ligase_pub1_OS=Schizosaccharomyces_pombe_(strain_972_/_ATCC_24843)_GN=pub1_PE=1_SV=2	>sp|Q9UTG2|PUB2_SCHPO_E3_ubiquitin-protein_ligase_pub2_OS=Schizosaccharomyces_pombe_(strain_972_/_ATCC_24843)_GN=pub2_PE=1_SV=1	>sp|Q9Y7X2|YOP2_SCHPO_N-terminal_acetyltransferase_A_complex_subunit-like_protein_C418.02_OS=Schizosaccharomyces_pombe_(strain_972_/_ATCC_24843)_GN=SPBC418.02_PE=3_SV=1
T-7123-56.55	-0.702682	1	1	-.MPFRAALRK(1)--SAFK(1).-	>sp|G2TRT6|NDUA4_SCHPO_NADH_dehydrogenase_[ubiquinone]_1_alpha_subcomplex_subunit_4_homolog_OS=Schizosaccharomyces_pombe_(strain_972_/_ATCC_24843)_GN=SPCC417.16_PE=3_SV=1	>sp|Q874R1|RHO4_SCHPO_GTP-binding_protein_rho4_OS=Schizosaccharomyces_pombe_(strain_972_/_ATCC_24843)_GN=rho4_PE=1_SV=2
T-5115-44.45	-0.703916	1	1	-.IPKTATGK(3)--LPTKILK(4).-	>sp|O74893|RS20_SCHPO_40S_ribosomal_protein_S20_OS=Schizosaccharomyces_pombe_(strain_972_/_ATCC_24843)_GN=rps20_PE=1_SV=1	>sp|O74976|FAT2_SCHPO_Putative_peroxisomal-coenzyme_A_synthetase_OS=Schizosaccharomyces_pombe_(strain_972_/_ATCC_24843)_GN=SPCC1827.03c_PE=1_SV=1	>tr|O14376|O14376_SCHPM_40S_ribosomal_protein_S20_homolog_(Fragment)_OS=Schizosaccharomyces_pombe_PE=2_SV=1
T-1929-23.51	-0.704294	1	1	-.SLVKYSLESRR(4)--AQKRR(3).-	>sp|O74833|DNLI4_SCHPO_DNA_ligase_4_OS=Schizosaccharomyces_pombe_(strain_972_/_ATCC_24843)_GN=lig4_PE=3_SV=3	>sp|Q9Y7Y2|SLU7_SCHPO_Pre-mRNA-splicing_factor_slu7_OS=Schizosaccharomyces_pombe_(strain_972_/_ATCC_24843)_GN=slu7_PE=1_SV=1	>tr|O14461|O14461_SCHPM_60S_ribosomal_protein_L29_homolog_(Fragment)_OS=Schizosaccharomyces_pombe_PE=2_SV=1
T-1918-23.42	-0.704383	1	1	-.KYPWGDGSK(1)--MAKASK(1).-	>sp|O14181|RM28_SCHPO_54S_ribosomal_protein_L28,_mitochondrial_OS=Schizosaccharomyces_pombe_(strain_972_/_ATCC_24843)_GN=mrpl28_PE=3_SV=1	>sp|O74471|COX13_SCHPO_Cytochrome_c_oxidase_subunit_6A,_mitochondrial_OS=Schizosaccharomyces_pombe_(strain_972_/_ATCC_24843)_GN=cox13_PE=3_SV=1
T-3412-33.91	-0.704608	1	1	-.VPKQMQAPK(3)--QDQAKR(5).-	>sp|Q8TFH3|OST3_SCHPO_Dolichyl-diphosphooligosaccharide--protein_glycosyltransferase_subunit_3_OS=Schizosaccharomyces_pombe_(strain_972_/_ATCC_24843)_GN=ost3_PE=3_SV=1	>sp|Q9UT00|YKH3_SCHPO_Uncharacterized_protein_PYUK71.03c_OS=Schizosaccharomyces_pombe_(strain_972_/_ATCC_24843)_GN=SPAPYUK71.03c_PE=1_SV=1
T-4969-43.60	-0.704856	1	1	-.LKAADELK(2)--MSYQQR(1).-	>sp|P07799|TOP1_SCHPO_DNA_topoisomerase_1_OS=Schizosaccharomyces_pombe_(strain_972_/_ATCC_24843)_GN=top1_PE=1_SV=2	>sp|P78890|YEPF_SCHPO_Uncharacterized_protein_C23H3.15c_OS=Schizosaccharomyces_pombe_(strain_972_/_ATCC_24843)_GN=SPAC23H3.15c_PE=2_SV=4
T-5414-46.23	-0.706754	1	1	-.EDKETWWK(3)--VTKKIDK(4).-	>sp|O60094|DPO5_SCHPO_DNA_polymerase_V_OS=Schizosaccharomyces_pombe_(strain_972_/_ATCC_24843)_GN=pol5_PE=1_SV=2	>sp|P18296|CUT1_SCHPO_Separin_OS=Schizosaccharomyces_pombe_(strain_972_/_ATCC_24843)_GN=cut1_PE=1_SV=3
T-4953-43.51	-0.706909	1	1	-.SQYYELYRR(1)--MAFRK(1).-	>sp|O74948|T2AG_SCHPO_Transcription_initiation_factor_IIA_subunit_2_OS=Schizosaccharomyces_pombe_(strain_972_/_ATCC_24843)_GN=toa2_PE=3_SV=2	>sp|Q9P7D2|PPME1_SCHPO_Protein_phosphatase_methylesterase_1_OS=Schizosaccharomyces_pombe_(strain_972_/_ATCC_24843)_GN=ppe1_PE=3_SV=1
T-10890-79.59	-0.711278	1	1	-.KVNILESR(1)--EKSRDK(2).-	>decoy_reverse_sp|Q9USM4|LUC7_SCHPO_Decoy_of_U1_snRNP-associated_protein_usp106_OS=Schizosaccharomyces_pombe_(strain_972_/_ATCC_24843)_GN=usp106_PE=1_SV=1	>sp|O14232|MTR4_SCHPO_ATP-dependent_RNA_helicase_mtr4_OS=Schizosaccharomyces_pombe_(strain_972_/_ATCC_24843)_GN=mtr4_PE=1_SV=1	>sp|Q9USM4|LUC7_SCHPO_U1_snRNP-associated_protein_usp106_OS=Schizosaccharomyces_pombe_(strain_972_/_ATCC_24843)_GN=usp106_PE=1_SV=1
T-8074-62.05	-0.713744	1	1	-.HLHGKFVK(5)--KNNRR(1).-	>decoy_reverse_sp|O60080|DBP9_SCHPO_Decoy_of_ATP-dependent_RNA_helicase_dbp9_OS=Schizosaccharomyces_pombe_(strain_972_/_ATCC_24843)_GN=dbp9_PE=3_SV=1	>sp|O60080|DBP9_SCHPO_ATP-dependent_RNA_helicase_dbp9_OS=Schizosaccharomyces_pombe_(strain_972_/_ATCC_24843)_GN=dbp9_PE=3_SV=1	>sp|O75005|SYV_SCHPO_Valine--tRNA_ligase_OS=Schizosaccharomyces_pombe_(strain_972_/_ATCC_24843)_GN=vas2_PE=3_SV=1
T-3671-35.63	-0.715957	1	1	-.MMKLENKLHR(3)--KCYAR(1).-	>sp|P0CH06|RL401_SCHPO_Ubiquitin-60S_ribosomal_protein_L40_OS=Schizosaccharomyces_pombe_(strain_972_/_ATCC_24843)_GN=ubi1_PE=1_SV=1	>sp|P0CH07|RL402_SCHPO_Ubiquitin-60S_ribosomal_protein_L40_OS=Schizosaccharomyces_pombe_(strain_972_/_ATCC_24843)_GN=ubi2_PE=1_SV=1	>sp|Q9P7C2|MU109_SCHPO_Meiotically_up-regulated_gene_109_protein_OS=Schizosaccharomyces_pombe_(strain_972_/_ATCC_24843)_GN=mug109_PE=1_SV=1
T-7832-60.72	-0.716214	1	1	-.VDLPKDR(5)--SSAPKR(5).-	>sp|O74561|YCZ8_SCHPO_Uncharacterized_inositol_polyphosphate_kinase_C970.08_OS=Schizosaccharomyces_pombe_(strain_972_/_ATCC_24843)_GN=SPCC970.08_PE=1_SV=1	>sp|Q9Y7V2|BYE1_SCHPO_Transcription_factor_bye1_OS=Schizosaccharomyces_pombe_(strain_972_/_ATCC_24843)_GN=bye1_PE=3_SV=3
T-1984-23.92	-0.717739	1	1	-.MVKMDVVR(3)--KKYVR(2).-	>sp|O74485|CUE3_SCHPO_CUE_domain-containing_protein_3_OS=Schizosaccharomyces_pombe_(strain_972_/_ATCC_24843)_GN=SPCC1906.02c_PE=1_SV=1	>sp|Q10164|RGA2_SCHPO_Probable_Rho-type_GTPase-activating_protein_2_OS=Schizosaccharomyces_pombe_(strain_972_/_ATCC_24843)_GN=rga2_PE=1_SV=1
T-5128-44.53	-0.718189	1	1	-.NVFSSVAKK(8)--GIQGLYQK(1).-	>sp|P87230|COQ5_SCHPO_2-methoxy-6-polyprenyl-1,4-benzoquinol_methylase,_mitochondrial_OS=Schizosaccharomyces_pombe_(strain_972_/_ATCC_24843)_GN=coq5_PE=3_SV=1	>sp|Q2EEM0|YEIC_SCHPO_Putative_uncharacterized_protein_C27E2.12_OS=Schizosaccharomyces_pombe_(strain_972_/_ATCC_24843)_GN=SPAC27E2.12_PE=4_SV=1
T-1483-20.00	-0.718233	1	1	-.MSKTVNFR(1)--KQTSKK(5).-	>sp|Q10155|RNZ1_SCHPO_Ribonuclease_Z_1_OS=Schizosaccharomyces_pombe_(strain_972_/_ATCC_24843)_GN=trz1_PE=3_SV=1	>sp|Q9UUA0|ECM1_SCHPO_Shuttling_pre-60S_factor_C23B6.02c_OS=Schizosaccharomyces_pombe_(strain_972_/_ATCC_24843)_GN=SPCC23B6.02c_PE=3_SV=2
T-9145-68.63	-0.718553	1	1	-.ALTGSDIFK(1)--ENRTFIKK(7).-	>sp|O94324|PPK31_SCHPO_Serine/threonine-protein_kinase_ppk31_OS=Schizosaccharomyces_pombe_(strain_972_/_ATCC_24843)_GN=ppk31_PE=1_SV=1	>sp|Q9C1W4|PMP3_SCHPO_Plasma_membrane_proteolipid_3_OS=Schizosaccharomyces_pombe_(strain_972_/_ATCC_24843)_GN=pmp3_PE=3_SV=2
T-9193-68.90	-0.72169	1	1	-.WKEEMRQR(2)--ISELAKK(6).-	>sp|O14334|PFD1_SCHPO_Probable_prefoldin_subunit_1_OS=Schizosaccharomyces_pombe_(strain_972_/_ATCC_24843)_GN=SPBC1D7.01_PE=3_SV=1	>sp|Q9Y7Y3|YGR4_SCHPO_Uncharacterized_RNA-binding_protein_C365.04c_OS=Schizosaccharomyces_pombe_(strain_972_/_ATCC_24843)_GN=SPBC365.04c_PE=3_SV=1
T-4419-40.33	-0.722705	1	1	-.VLDFRSYKYK(8)--NEHR(1).-	>sp|O14050|YEYH_SCHPO_Uncharacterized_MscS_family_protein_C2C4.17c_OS=Schizosaccharomyces_pombe_(strain_972_/_ATCC_24843)_GN=SPAC2C4.17c_PE=3_SV=1	>sp|O14079|MDB1_SCHPO_Uncharacterized_protein_mdb1_OS=Schizosaccharomyces_pombe_(strain_972_/_ATCC_24843)_GN=mdb1_PE=1_SV=2
T-2119-24.90	-0.722947	1	1	-.EYEKKIEK(4)--QKNQGK(6).-	>sp|Q10480|PNU1_SCHPO_Nuclease_1,_mitochondrial_OS=Schizosaccharomyces_pombe_(strain_972_/_ATCC_24843)_GN=pnu1_PE=2_SV=2	>sp|Q9US08|SPO3_SCHPO_Sporulation-specific_protein_3_OS=Schizosaccharomyces_pombe_(strain_972_/_ATCC_24843)_GN=spo3_PE=4_SV=1
T-3023-31.33-2	-0.724803	1	1	-.KDGKFAK(4)--QKAKK(4).-	>decoy_reverse_sp|O14029|SEC16_SCHPO_Decoy_of_COPII_coat_assembly_protein_sec16_OS=Schizosaccharomyces_pombe_(strain_972_/_ATCC_24843)_GN=sec16_PE=1_SV=2	>decoy_reverse_sp|O60103|DOA10_SCHPO_Decoy_of_ERAD-associated_E3_ubiquitin-protein_ligase_doa10_OS=Schizosaccharomyces_pombe_(strain_972_/_ATCC_24843)_GN=doa10_PE=1_SV=1	>sp|O14029|SEC16_SCHPO_COPII_coat_assembly_protein_sec16_OS=Schizosaccharomyces_pombe_(strain_972_/_ATCC_24843)_GN=sec16_PE=1_SV=2	>sp|O60103|DOA10_SCHPO_ERAD-associated_E3_ubiquitin-protein_ligase_doa10_OS=Schizosaccharomyces_pombe_(strain_972_/_ATCC_24843)_GN=doa10_PE=1_SV=1	>sp|Q09823|REC10_SCHPO_Meiotic_recombination_protein_rec10_OS=Schizosaccharomyces_pombe_(strain_972_/_ATCC_24843)_GN=rec10_PE=2_SV=2
T-2446-27.27	-0.725443	1	1	-.MFSSKENSLGAK(1)--MSDSKEDIR(1).-	>sp|Q9P6R2|YOH8_SCHPO_Uncharacterized_protein_C13E7.08c_OS=Schizosaccharomyces_pombe_(strain_972_/_ATCC_24843)_GN=SPBC13E7.08c_PE=3_SV=1	>sp|Q9UUG5|MLR1_SCHPO_Myosin_regulatory_light_chain_1_OS=Schizosaccharomyces_pombe_(strain_972_/_ATCC_24843)_GN=rlc1_PE=1_SV=1
T-8476-64.47	-0.728858	1	1	-.WVRNMDKR(7)--MSFFR(1).-	>sp|O59856|RM33_SCHPO_Probable_54S_ribosomal_protein_L33,_mitochondrial_OS=Schizosaccharomyces_pombe_(strain_972_/_ATCC_24843)_GN=mrpl33_PE=3_SV=4	>sp|Q9UUD0|YNQA_SCHPO_Uncharacterized_protein_C19C2.10_OS=Schizosaccharomyces_pombe_(strain_972_/_ATCC_24843)_GN=SPBC19C2.10_PE=1_SV=1
T-1008-15.86	-0.730273	1	1	-.MKSFRSSTVDR(1)--EKKK(3).-	>decoy_reverse_sp|G2TRQ9|TAM10_SCHPO_Decoy_of_Uncharacterized_protein_tam10_OS=Schizosaccharomyces_pombe_(strain_972_/_ATCC_24843)_GN=tam10_PE=1_SV=1	>decoy_reverse_sp|G2TRS0|YH0H_SCHPO_Decoy_of_Putative_uncharacterized_protein_C1685.17_OS=Schizosaccharomyces_pombe_(strain_972_/_ATCC_24843)_GN=SPBC1685.17_PE=4_SV=1	>decoy_reverse_sp|O13736|SLA1_SCHPO_Decoy_of_Actin_cytoskeleton-regulatory_complex_protein_sla1_OS=Schizosaccharomyces_pombe_(strain_972_/_ATCC_24843)_GN=sla1_PE=1_SV=1	>decoy_reverse_sp|O13855|YEX1_SCHPO_Decoy_of_Uncharacterized_protein_C1A6.01c_OS=Schizosaccharomyces_pombe_(strain_972_/_ATCC_24843)_GN=SPAC1A6.01c_PE=1_SV=3	>decoy_reverse_sp|O14007|CBF5_SCHPO_Decoy_of_H/ACA_ribonucleoprotein_complex_subunit_4_OS=Schizosaccharomyces_pombe_(strain_972_/_ATCC_24843)_GN=cbf5_PE=3_SV=1	>decoy_reverse_sp|O14094|PPX1_SCHPO_Decoy_of_Putative_exopolyphosphatase_OS=Schizosaccharomyces_pombe_(strain_972_/_ATCC_24843)_GN=SPAC2F3.11_PE=3_SV=1	>decoy_reverse_sp|O14202|MU116_SCHPO_Decoy_of_Meiotically_up-regulated_gene_116_protein_OS=Schizosaccharomyces_pombe_(strain_972_/_ATCC_24843)_GN=mug116_PE=1_SV=1	>decoy_reverse_sp|O43001|SYJ1_SCHPO_Decoy_of_Inositol-1,4,5-trisphosphate_5-phosphatase_1_OS=Schizosaccharomyces_pombe_(strain_972_/_ATCC_24843)_GN=syj1_PE=1_SV=1	>decoy_reverse_sp|O43082|RR14C_SCHPO_Decoy_of_Ribosomal_RNA-processing_protein_14-C_OS=Schizosaccharomyces_pombe_(strain_972_/_ATCC_24843)_GN=rrp14c_PE=1_SV=1	>decoy_reverse_sp|O59704|ELP1_SCHPO_Decoy_of_Elongator_complex_protein_1_OS=Schizosaccharomyces_pombe_(strain_972_/_ATCC_24843)_GN=iki3_PE=3_SV=1	>decoy_reverse_sp|O60094|DPO5_SCHPO_Decoy_of_DNA_polymerase_V_OS=Schizosaccharomyces_pombe_(strain_972_/_ATCC_24843)_GN=pol5_PE=1_SV=2	>decoy_reverse_sp|O74777|KRR1_SCHPO_Decoy_of_KRR1_small_subunit_processome_component_homolog_OS=Schizosaccharomyces_pombe_(strain_972_/_ATCC_24843)_GN=mis3_PE=3_SV=1	>decoy_reverse_sp|O74881|BTB1_SCHPO_Decoy_of_BTB/POZ_domain-containing_protein_1_OS=Schizosaccharomyces_pombe_(strain_972_/_ATCC_24843)_GN=btb1_PE=1_SV=1	>decoy_reverse_sp|O94514|NOP56_SCHPO_Decoy_of_Nucleolar_protein_56_OS=Schizosaccharomyces_pombe_(strain_972_/_ATCC_24843)_GN=nop56_PE=3_SV=1	>decoy_reverse_sp|O94683|RRP7_SCHPO_Decoy_of_Ribosomal_RNA-processing_protein_7_OS=Schizosaccharomyces_pombe_(strain_972_/_ATCC_24843)_GN=rrp7_PE=3_SV=2	>decoy_reverse_sp|P78946|RL26_SCHPO_Decoy_of_60S_ribosomal_protein_L26_OS=Schizosaccharomyces_pombe_(strain_972_/_ATCC_24843)_GN=rpl26_PE=3_SV=1	>decoy_reverse_sp|P87115|YDK9_SCHPO_Decoy_of_UPF0202_protein_C20G8.09c_OS=Schizosaccharomyces_pombe_(strain_972_/_ATCC_24843)_GN=SPAC20G8.09c_PE=3_SV=1	>decoy_reverse_sp|Q9P7P1|RPA14_SCHPO_Decoy_of_DNA-directed_RNA_polymerase_I_subunit_rpa14_OS=Schizosaccharomyces_pombe_(strain_972_/_ATCC_24843)_GN=ker1_PE=1_SV=1	>decoy_reverse_sp|Q9US15|YK62_SCHPO_Decoy_of_UPF0653_protein_C607.02c_OS=Schizosaccharomyces_pombe_(strain_972_/_ATCC_24843)_GN=SPAC607.02c_PE=3_SV=1	>decoy_reverse_sp|Q9USU7|YHHB_SCHPO_Decoy_of_HMG_box-containing_protein_C28F2.11_OS=Schizosaccharomyces_pombe_(strain_972_/_ATCC_24843)_GN=SPBC28F2.11_PE=1_SV=1	>decoy_reverse_sp|Q9UTK6|YKR3_SCHPO_Decoy_of_G-patch_domain-containing_protein_C1486.03_OS=Schizosaccharomyces_pombe_(strain_972_/_ATCC_24843)_GN=SPAC1486.03c_PE=3_SV=1	>decoy_reverse_sp|Q9UTM1|YIV1_SCHPO_Decoy_of_Uncharacterized_protein_C144.01_OS=Schizosaccharomyces_pombe_(strain_972_/_ATCC_24843)_GN=SPAC144.01_PE=4_SV=1	>decoy_reverse_sp|Q9UUI3|SA145_SCHPO_Decoy_of_Pre-mRNA-splicing_factor_sap145_OS=Schizosaccharomyces_pombe_(strain_972_/_ATCC_24843)_GN=sap145_PE=1_SV=1	>decoy_tr|U3PYE6|U3PYE6_SCHPM_Decoy_of_Ribosomal_protein_L26_OS=Schizosaccharomyces_pombe_GN=rpl26_PE=3_SV=1	>sp|G2TRQ9|TAM10_SCHPO_Uncharacterized_protein_tam10_OS=Schizosaccharomyces_pombe_(strain_972_/_ATCC_24843)_GN=tam10_PE=1_SV=1	>sp|G2TRS0|YH0H_SCHPO_Putative_uncharacterized_protein_C1685.17_OS=Schizosaccharomyces_pombe_(strain_972_/_ATCC_24843)_GN=SPBC1685.17_PE=4_SV=1	>sp|O13736|SLA1_SCHPO_Actin_cytoskeleton-regulatory_complex_protein_sla1_OS=Schizosaccharomyces_pombe_(strain_972_/_ATCC_24843)_GN=sla1_PE=1_SV=1	>sp|O13855|YEX1_SCHPO_Uncharacterized_protein_C1A6.01c_OS=Schizosaccharomyces_pombe_(strain_972_/_ATCC_24843)_GN=SPAC1A6.01c_PE=1_SV=3	>sp|O14007|CBF5_SCHPO_H/ACA_ribonucleoprotein_complex_subunit_4_OS=Schizosaccharomyces_pombe_(strain_972_/_ATCC_24843)_GN=cbf5_PE=3_SV=1	>sp|O14094|PPX1_SCHPO_Putative_exopolyphosphatase_OS=Schizosaccharomyces_pombe_(strain_972_/_ATCC_24843)_GN=SPAC2F3.11_PE=3_SV=1	>sp|O14202|MU116_SCHPO_Meiotically_up-regulated_gene_116_protein_OS=Schizosaccharomyces_pombe_(strain_972_/_ATCC_24843)_GN=mug116_PE=1_SV=1	>sp|O43001|SYJ1_SCHPO_Inositol-1,4,5-trisphosphate_5-phosphatase_1_OS=Schizosaccharomyces_pombe_(strain_972_/_ATCC_24843)_GN=syj1_PE=1_SV=1	>sp|O43082|RR14C_SCHPO_Ribosomal_RNA-processing_protein_14-C_OS=Schizosaccharomyces_pombe_(strain_972_/_ATCC_24843)_GN=rrp14c_PE=1_SV=1	>sp|O59704|ELP1_SCHPO_Elongator_complex_protein_1_OS=Schizosaccharomyces_pombe_(strain_972_/_ATCC_24843)_GN=iki3_PE=3_SV=1	>sp|O60094|DPO5_SCHPO_DNA_polymerase_V_OS=Schizosaccharomyces_pombe_(strain_972_/_ATCC_24843)_GN=pol5_PE=1_SV=2	>sp|O74777|KRR1_SCHPO_KRR1_small_subunit_processome_component_homolog_OS=Schizosaccharomyces_pombe_(strain_972_/_ATCC_24843)_GN=mis3_PE=3_SV=1	>sp|O74881|BTB1_SCHPO_BTB/POZ_domain-containing_protein_1_OS=Schizosaccharomyces_pombe_(strain_972_/_ATCC_24843)_GN=btb1_PE=1_SV=1	>sp|O94514|NOP56_SCHPO_Nucleolar_protein_56_OS=Schizosaccharomyces_pombe_(strain_972_/_ATCC_24843)_GN=nop56_PE=3_SV=1	>sp|O94683|RRP7_SCHPO_Ribosomal_RNA-processing_protein_7_OS=Schizosaccharomyces_pombe_(strain_972_/_ATCC_24843)_GN=rrp7_PE=3_SV=2	>sp|Q9P7P1|RPA14_SCHPO_DNA-directed_RNA_polymerase_I_subunit_rpa14_OS=Schizosaccharomyces_pombe_(strain_972_/_ATCC_24843)_GN=ker1_PE=1_SV=1	>sp|Q9P7W9|RNP1_SCHPO_Probable_ribonuclease_P_protein_subunit_1_OS=Schizosaccharomyces_pombe_(strain_972_/_ATCC_24843)_GN=SPBC1703.01c_PE=3_SV=2	>sp|Q9US15|YK62_SCHPO_UPF0653_protein_C607.02c_OS=Schizosaccharomyces_pombe_(strain_972_/_ATCC_24843)_GN=SPAC607.02c_PE=3_SV=1	>sp|Q9USU7|YHHB_SCHPO_HMG_box-containing_protein_C28F2.11_OS=Schizosaccharomyces_pombe_(strain_972_/_ATCC_24843)_GN=SPBC28F2.11_PE=1_SV=1	>sp|Q9UTK6|YKR3_SCHPO_G-patch_domain-containing_protein_C1486.03_OS=Schizosaccharomyces_pombe_(strain_972_/_ATCC_24843)_GN=SPAC1486.03c_PE=3_SV=1	>sp|Q9UTM1|YIV1_SCHPO_Uncharacterized_protein_C144.01_OS=Schizosaccharomyces_pombe_(strain_972_/_ATCC_24843)_GN=SPAC144.01_PE=4_SV=1	>sp|Q9UUI3|SA145_SCHPO_Pre-mRNA-splicing_factor_sap145_OS=Schizosaccharomyces_pombe_(strain_972_/_ATCC_24843)_GN=sap145_PE=1_SV=1
T-2816-29.90	-0.730466	1	1	-.LNLAATPKR(8)--MTEQSSK(1).-	>sp|Q10141|YAS5_SCHPO_Uncharacterized_protein_C3H8.05c_OS=Schizosaccharomyces_pombe_(strain_972_/_ATCC_24843)_GN=SPAC3H8.05c_PE=3_SV=1	>sp|Q92359|YDHE_SCHPO_Pumilio_domain-containing_protein_C6G9.14_OS=Schizosaccharomyces_pombe_(strain_972_/_ATCC_24843)_GN=SPAC6G9.14_PE=3_SV=1
T-2821-29.93-2	-0.731678	1	1	-.YLGDSEKLVR(7)--KLKSK(1).-	>decoy_reverse_sp|P87127|ATP11_SCHPO_Decoy_of_Protein_atp11,_mitochondrial_OS=Schizosaccharomyces_pombe_(strain_972_/_ATCC_24843)_GN=atp11_PE=3_SV=1	>decoy_reverse_sp|Q9UU86|SYG1_SCHPO_Decoy_of_Protein_SYG1_homolog_OS=Schizosaccharomyces_pombe_(strain_972_/_ATCC_24843)_GN=SPCC1827.07c_PE=3_SV=1	>sp|O43078|ALF1_SCHPO_ATPase-like_fidgetin_OS=Schizosaccharomyces_pombe_(strain_972_/_ATCC_24843)_GN=alf1_PE=1_SV=1	>sp|P87127|ATP11_SCHPO_Protein_atp11,_mitochondrial_OS=Schizosaccharomyces_pombe_(strain_972_/_ATCC_24843)_GN=atp11_PE=3_SV=1	>sp|Q9UU86|SYG1_SCHPO_Protein_SYG1_homolog_OS=Schizosaccharomyces_pombe_(strain_972_/_ATCC_24843)_GN=SPCC1827.07c_PE=3_SV=1
T-2297-26.15	-0.733136	1	1	-.ESLSEQKER(7)--MSLEEQR(1).-	>sp|O43087|KMS2_SCHPO_Karyogamy_meiotic_segregation_protein_2_OS=Schizosaccharomyces_pombe_(strain_972_/_ATCC_24843)_GN=kms2_PE=1_SV=1	>sp|Q10477|MED27_SCHPO_Mediator_of_RNA_polymerase_II_transcription_subunit_27_OS=Schizosaccharomyces_pombe_(strain_972_/_ATCC_24843)_GN=med27_PE=1_SV=1
T-2825-29.96	-0.734146	1	1	-.KDPYSLEK(1)--KLSSIKK(1).-	>sp|O14072|ATC4_SCHPO_Manganese-transporting_ATPase_4_OS=Schizosaccharomyces_pombe_(strain_972_/_ATCC_24843)_GN=cta4_PE=3_SV=1	>sp|O14157|MYO3_SCHPO_Myosin_type-2_heavy_chain_2_OS=Schizosaccharomyces_pombe_(strain_972_/_ATCC_24843)_GN=myo3_PE=1_SV=1
T-8806-66.58	-0.734348	1	1	-.NSKFFGLVQK(1)--AVEEDTLKK(8).-	>sp|Q09791|YA9F_SCHPO_Uncharacterized_protein_C13G6.15c_OS=Schizosaccharomyces_pombe_(strain_972_/_ATCC_24843)_GN=SPAC13G6.15c_PE=3_SV=1	>sp|Q10166|YAUB_SCHPO_Hydrolase_C26A3.11_OS=Schizosaccharomyces_pombe_(strain_972_/_ATCC_24843)_GN=SPAC26A3.11_PE=3_SV=1
T-1298-18.49	-0.739657	1	1	-.WMPGSKSK(6)--KATEPSIR(1).-	>sp|O74763|YBE8_SCHPO_Uncharacterized_WD_repeat-containing_protein_C17D11.08_OS=Schizosaccharomyces_pombe_(strain_972_/_ATCC_24843)_GN=SPBC17D11.08_PE=1_SV=1	>sp|Q09866|YAG1_SCHPO_Uncharacterized_WD_repeat-containing_protein_C12G12.01c_OS=Schizosaccharomyces_pombe_(strain_972_/_ATCC_24843)_GN=SPAC12G12.01c_PE=1_SV=2
T-1094-16.59	-0.741432	1	1	-.MSDDYFDR(1)--ELYKR(4).-	>sp|O43052|RGA1_SCHPO_Rho-type_GTPase-activating_protein_1_OS=Schizosaccharomyces_pombe_(strain_972_/_ATCC_24843)_GN=rga1_PE=1_SV=1	>sp|O60139|UBP4_SCHPO_Probable_ubiquitin_carboxyl-terminal_hydrolase_4_OS=Schizosaccharomyces_pombe_(strain_972_/_ATCC_24843)_GN=ubp4_PE=1_SV=2	>sp|Q9Y7N0|BDF1_SCHPO_SWR1_complex_bromodomain_subunit_bdf1_OS=Schizosaccharomyces_pombe_(strain_972_/_ATCC_24843)_GN=bdf1_PE=1_SV=1
T-5248-45.26	-0.742548	1	1	-.MPDLYKR(6)--NNYKK(4).-	>sp|O59829|YCU9_SCHPO_Probable_nitrilase_C965.09_OS=Schizosaccharomyces_pombe_(strain_972_/_ATCC_24843)_GN=SPCC965.09_PE=3_SV=1	>sp|Q9UTN3|CID14_SCHPO_Poly(A)_RNA_polymerase_cid14_OS=Schizosaccharomyces_pombe_(strain_972_/_ATCC_24843)_GN=cid14_PE=1_SV=2
T-9932-73.59	-0.744884	1	1	-.MQCYLKR(1)--IIRK(1).-	>sp|Q10073|YAN8_SCHPO_Uncharacterized_CCDC90_family_protein_C3H1.08c,_mitochondrial_OS=Schizosaccharomyces_pombe_(strain_972_/_ATCC_24843)_GN=SPAC3H1.08c_PE=3_SV=1	>sp|Q9USQ6|SYJ2_SCHPO_Inositol-1,4,5-trisphosphate_5-phosphatase_2_OS=Schizosaccharomyces_pombe_(strain_972_/_ATCC_24843)_GN=syj2_PE=2_SV=1
T-10385-76.37	-0.746877	1	1	-.LIGLSKDR(6)--LLLLKR(5).-	>decoy_reverse_sp|Q9URU2|DNA2_SCHPO_Decoy_of_DNA_replication_ATP-dependent_helicase/nuclease_dna2_OS=Schizosaccharomyces_pombe_(strain_972_/_ATCC_24843)_GN=dna2_PE=1_SV=2	>sp|Q09785|GCSP_SCHPO_Putative_glycine_dehydrogenase_(decarboxylating),_mitochondrial_OS=Schizosaccharomyces_pombe_(strain_972_/_ATCC_24843)_GN=gcv2_PE=3_SV=2	>sp|Q9URU2|DNA2_SCHPO_DNA_replication_ATP-dependent_helicase/nuclease_dna2_OS=Schizosaccharomyces_pombe_(strain_972_/_ATCC_24843)_GN=dna2_PE=1_SV=2
T-172-4.34	-0.747035	1	1	-.NDLSNYLKK(8)--MRCFVR(1).-	>decoy_tr|P79053|P79053_SCHPM_Decoy_of_Schizosaccharomyces_pombe_mRNA_encoding_37_a.a._protein,_complete_cds_OS=Schizosaccharomyces_pombe_PE=2_SV=1	>sp|Q9P7Q6|MUG51_SCHPO_Meiotically_up-regulated_gene_51_protein_OS=Schizosaccharomyces_pombe_(strain_972_/_ATCC_24843)_GN=mug51_PE=1_SV=1
T-4557-41.11	-0.750542	1	1	-.EWESCVKR(7)--KYMLK(1).-	>sp|O43001|SYJ1_SCHPO_Inositol-1,4,5-trisphosphate_5-phosphatase_1_OS=Schizosaccharomyces_pombe_(strain_972_/_ATCC_24843)_GN=syj1_PE=1_SV=1	>sp|Q9UTS0|PSP3_SCHPO_Subtilase-type_proteinase_psp3_OS=Schizosaccharomyces_pombe_(strain_972_/_ATCC_24843)_GN=psp3_PE=2_SV=1
T-6157-50.76	-0.751593	1	1	-.IGNKYRIGR(4)--SYGKKK(4).-	>sp|P40235|HHP1_SCHPO_Casein_kinase_I_homolog_hhp1_OS=Schizosaccharomyces_pombe_(strain_972_/_ATCC_24843)_GN=hhp1_PE=2_SV=1	>sp|P40236|HHP2_SCHPO_Casein_kinase_I_homolog_hhp2_OS=Schizosaccharomyces_pombe_(strain_972_/_ATCC_24843)_GN=hhp2_PE=2_SV=2	>sp|Q9P6R3|YOH7_SCHPO_Uncharacterized_protein_C13E7.07_OS=Schizosaccharomyces_pombe_(strain_972_/_ATCC_24843)_GN=SPBC13E7.07_PE=4_SV=1
T-1800-22.53	-0.751652	1	1	-.MSSSYSSR(1)--KEQVEKK(6).-	>sp|O13786|PEP7_SCHPO_Vacuolar_segregation_protein_pep7_OS=Schizosaccharomyces_pombe_(strain_972_/_ATCC_24843)_GN=pep7_PE=3_SV=1	>sp|Q9HGN8|SVF2_SCHPO_Survival_factor_2_OS=Schizosaccharomyces_pombe_(strain_972_/_ATCC_24843)_GN=svf2_PE=3_SV=1
T-2943-30.75	-0.753856	1	1	-.QFEKSSIK(4)--DKQLRVK(2).-	>sp|O74893|RS20_SCHPO_40S_ribosomal_protein_S20_OS=Schizosaccharomyces_pombe_(strain_972_/_ATCC_24843)_GN=rps20_PE=1_SV=1	>sp|Q9C115|REC25_SCHPO_Meiotic_recombination_protein_rec25_OS=Schizosaccharomyces_pombe_(strain_972_/_ATCC_24843)_GN=rec25_PE=1_SV=1
T-9431-70.48	-0.755954	1	1	-.LEEGTKK(6)--LEKYK(3).-	>decoy_reverse_sp|Q9USP5|GPI8_SCHPO_Decoy_of_GPI-anchor_transamidase_OS=Schizosaccharomyces_pombe_(strain_972_/_ATCC_24843)_GN=gpi8_PE=2_SV=1	>sp|Q9P6L6|DPOZ_SCHPO_DNA_polymerase_zeta_catalytic_subunit_OS=Schizosaccharomyces_pombe_(strain_972_/_ATCC_24843)_GN=rev3_PE=3_SV=1	>sp|Q9UT23|MFH1_SCHPO_ATP-dependent_DNA_helicase_mfh1_OS=Schizosaccharomyces_pombe_(strain_972_/_ATCC_24843)_GN=mfh1_PE=3_SV=2	>sp|Q9UTH1|TRM13_SCHPO_tRNA:m(4)X_modification_enzyme_TRM13_OS=Schizosaccharomyces_pombe_(strain_972_/_ATCC_24843)_GN=trm13_PE=3_SV=2
T-4214-39.05	-0.756184	1	1	-.IVLDYLAKK(8)--KNLNEVSR(1).-	>sp|O13282|TAF5_SCHPO_Transcription_initiation_factor_TFIID_subunit_5_OS=Schizosaccharomyces_pombe_(strain_972_/_ATCC_24843)_GN=taf5_PE=1_SV=1	>sp|Q10302|YD49_SCHPO_Uncharacterized_protein_C22H10.09_OS=Schizosaccharomyces_pombe_(strain_972_/_ATCC_24843)_GN=SPAC22H10.09_PE=4_SV=1
T-6490-52.78	-0.759554	1	1	-.AQIREKAR(6)--RIVEKER(5).-	>sp|O94538|SNU66_SCHPO_U4/U6.U5_tri-snRNP-associated_protein_snu66_OS=Schizosaccharomyces_pombe_(strain_972_/_ATCC_24843)_GN=snu66_PE=1_SV=1	>sp|O94714|SPT2_SCHPO_Protein_spt2_OS=Schizosaccharomyces_pombe_(strain_972_/_ATCC_24843)_GN=spt2_PE=3_SV=1
T-5456-46.48	-0.760237	1	1	-.KVDRMDMR(1)--KPGYVEK(1).-	>sp|O74876|MU135_SCHPO_Meiotically_up-regulated_gene_135_protein_OS=Schizosaccharomyces_pombe_(strain_972_/_ATCC_24843)_GN=mug135_PE=1_SV=1	>sp|O94387|YGSA_SCHPO_Uncharacterized_ATP-dependent_helicase_C29A10.10c_OS=Schizosaccharomyces_pombe_(strain_972_/_ATCC_24843)_GN=SPBC29A10.10c_PE=3_SV=1
T-8056-61.95	-0.760326	1	1	-.LKEAYSVKGR(8)--MSESLTR(1).-	>sp|O14187|SPP42_SCHPO_Pre-mRNA-splicing_factor_spp42_OS=Schizosaccharomyces_pombe_(strain_972_/_ATCC_24843)_GN=spp42_PE=1_SV=1	>sp|O60102|RLI1_SCHPO_Translation_initiation_factor_rli1_OS=Schizosaccharomyces_pombe_(strain_972_/_ATCC_24843)_GN=rli1_PE=3_SV=1
T-7006-55.84	-0.762062	1	1	-.MVNENKQP(6)--IVLDLSK(7).-	>sp|P00332|ADH_SCHPO_Alcohol_dehydrogenase_OS=Schizosaccharomyces_pombe_(strain_972_/_ATCC_24843)_GN=adh1_PE=1_SV=2	>sp|Q10242|GNTK_SCHPO_Probable_gluconokinase_OS=Schizosaccharomyces_pombe_(strain_972_/_ATCC_24843)_GN=SPAC4G9.12_PE=3_SV=1
T-12219-88.48	-0.763312	1	1	-.SFVDLEQGR(1)--QIAIK(5).-	>sp|O14368|HSP16_SCHPO_Heat_shock_protein_16_OS=Schizosaccharomyces_pombe_(strain_972_/_ATCC_24843)_GN=hsp16_PE=1_SV=1	>sp|O94651|PEP12_SCHPO_Syntaxin_pep12_OS=Schizosaccharomyces_pombe_(strain_972_/_ATCC_24843)_GN=pep12_PE=1_SV=2
T-6694-53.96	-0.764357	1	1	-.SERPSIDKK(8)--APAELK(1).-	>sp|O59785|YCN8_SCHPO_Uncharacterized_solute_carrier_family_35_member_C320.08_OS=Schizosaccharomyces_pombe_(strain_972_/_ATCC_24843)_GN=SPCC320.08_PE=1_SV=1	>sp|Q09714|YA38_SCHPO_Uncharacterized_protein_C18B11.08c_OS=Schizosaccharomyces_pombe_(strain_972_/_ATCC_24843)_GN=SPAC18B11.08c_PE=4_SV=2
T-2248-25.80	-0.770685	1	1	-.GYKCGGNER(3)--KKEEEER(1).-	>decoy_reverse_sp|Q9Y7I8|ZUO1_SCHPO_Decoy_of_Zuotin_OS=Schizosaccharomyces_pombe_(strain_972_/_ATCC_24843)_GN=zuo1_PE=1_SV=2	>sp|O74535|CPSFX_SCHPO_Cleavage_and_polyadenylation_factor_complex_subunit_C74.02c_OS=Schizosaccharomyces_pombe_(strain_972_/_ATCC_24843)_GN=SPCC74.02c_PE=1_SV=1	>sp|Q9Y7I8|ZUO1_SCHPO_Zuotin_OS=Schizosaccharomyces_pombe_(strain_972_/_ATCC_24843)_GN=zuo1_PE=1_SV=2
T-7281-57.49	-0.770849	1	1	-.MKICFTYCK(2)--METDPILK(1).-	>sp|Q10354|YDB1_SCHPO_Uncharacterized_transporter_C22E12.01_OS=Schizosaccharomyces_pombe_(strain_972_/_ATCC_24843)_GN=SPAC22E12.01_PE=3_SV=2	>sp|Q9UUJ4|REC24_SCHPO_Meiotic_recombination_protein_rec24_OS=Schizosaccharomyces_pombe_(strain_972_/_ATCC_24843)_GN=rec24_PE=1_SV=1
T-10105-74.63	-0.770987	1	1	-.KKIGESSIFK(1)--KLDHGEFK(1).-	>sp|O94519|SPF30_SCHPO_Splicing_factor_spf30_OS=Schizosaccharomyces_pombe_(strain_972_/_ATCC_24843)_GN=spf30_PE=1_SV=1	>sp|Q9UT41|BST1_SCHPO_GPI_inositol-deacylase_OS=Schizosaccharomyces_pombe_(strain_972_/_ATCC_24843)_GN=bst1_PE=3_SV=1
T-2516-27.75	-0.77189	1	1	-.NHASIDKMK(7)--PQFFR(1).-	>sp|O14080|YEAF_SCHPO_Uncharacterized_protein_UNK4,15_OS=Schizosaccharomyces_pombe_(strain_972_/_ATCC_24843)_GN=SPAC2E11.15_PE=4_SV=1	>sp|P41878|RPN11_SCHPO_26S_proteasome_regulatory_subunit_rpn11_OS=Schizosaccharomyces_pombe_(strain_972_/_ATCC_24843)_GN=rpn11_PE=1_SV=2
T-1989-23.95	-0.774151	1	1	-.VKRAHVQK(2)--DKVKK(2).-	>decoy_reverse_sp|Q9P6P2|RRP36_SCHPO_Decoy_of_rRNA_biogenesis_protein_rrp36_OS=Schizosaccharomyces_pombe_(strain_972_/_ATCC_24843)_GN=rrp36_PE=1_SV=3	>sp|P35679|RL4A_SCHPO_60S_ribosomal_protein_L4-A_OS=Schizosaccharomyces_pombe_(strain_972_/_ATCC_24843)_GN=rpl4a_PE=1_SV=2	>sp|Q9P6P2|RRP36_SCHPO_rRNA_biogenesis_protein_rrp36_OS=Schizosaccharomyces_pombe_(strain_972_/_ATCC_24843)_GN=rrp36_PE=1_SV=3	>sp|Q9P784|RL4B_SCHPO_60S_ribosomal_protein_L4-B_OS=Schizosaccharomyces_pombe_(strain_972_/_ATCC_24843)_GN=rpl4b_PE=3_SV=1
T-5203-44.96-2	-0.774731	1	1	-.MSIDCLYRR(1)--LHAKR(4).-	>sp|O13718|VTC2_SCHPO_Vacuolar_transporter_chaperone_2_OS=Schizosaccharomyces_pombe_(strain_972_/_ATCC_24843)_GN=vtc2_PE=1_SV=1	>sp|O13759|CSX1_SCHPO_RNA-binding_post-transcriptional_regulator_csx1_OS=Schizosaccharomyces_pombe_(strain_972_/_ATCC_24843)_GN=csx1_PE=1_SV=1	>sp|O74788|IML1_SCHPO_Vacuolar_membrane-associated_protein_iml1_OS=Schizosaccharomyces_pombe_(strain_972_/_ATCC_24843)_GN=iml1_PE=1_SV=1
T-7165-56.79	-0.774747	1	1	-.ILVEDLKK(7)--LHDSKK(5).-	>sp|O13921|MSH1_SCHPO_MutS_protein_homolog_1_OS=Schizosaccharomyces_pombe_(strain_972_/_ATCC_24843)_GN=msh1_PE=3_SV=2	>sp|Q9UTR6|OCH1_SCHPO_Initiation-specific_alpha-1,6-mannosyltransferase_OS=Schizosaccharomyces_pombe_(strain_972_/_ATCC_24843)_GN=och1_PE=1_SV=2
T-9166-68.75	-0.776451	1	1	-.KYWSGHK(1)--KYGHK(1).-	>sp|O14194|GGT2_SCHPO_Gamma-glutamyltranspeptidase_2_OS=Schizosaccharomyces_pombe_(strain_972_/_ATCC_24843)_GN=ggt2_PE=2_SV=1	>sp|Q09670|OYEA_SCHPO_Putative_NADPH_dehydrogenase_C5H10.04_OS=Schizosaccharomyces_pombe_(strain_972_/_ATCC_24843)_GN=SPAC5H10.04_PE=3_SV=1
T-2719-29.17	-0.780837	1	1	-.EDKETWWK(3)--SSWKR(4).-	>sp|G2TRR6|YGIE_SCHPO_Uncharacterized_protein_C2A9.14_OS=Schizosaccharomyces_pombe_(strain_972_/_ATCC_24843)_GN=SPBC2A9.14_PE=4_SV=1	>sp|P18296|CUT1_SCHPO_Separin_OS=Schizosaccharomyces_pombe_(strain_972_/_ATCC_24843)_GN=cut1_PE=1_SV=3
T-5849-48.88	-0.781485	1	1	-.EARQSKAR(6)--KEDPNR(1).-	>decoy_reverse_sp|O74539|MAK3_SCHPO_Decoy_of_Peroxide_stress-activated_histidine_kinase_mak3_OS=Schizosaccharomyces_pombe_(strain_972_/_ATCC_24843)_GN=mak3_PE=1_SV=1	>sp|O94329|PSF2_SCHPO_DNA_replication_complex_GINS_protein_psf2_OS=Schizosaccharomyces_pombe_(strain_972_/_ATCC_24843)_GN=psf2_PE=1_SV=1	>sp|O94362|YHOF_SCHPO_Uncharacterized_GTP-binding_protein_C428.15_OS=Schizosaccharomyces_pombe_(strain_972_/_ATCC_24843)_GN=SPBC428.15_PE=3_SV=1
T-2832-30.00	-0.781515	1	1	-.ALKTFELRK(3)--KSASSTSK(1).-	>sp|O13953|EAF3_SCHPO_Chromatin_modification-related_protein_eaf3_OS=Schizosaccharomyces_pombe_(strain_972_/_ATCC_24843)_GN=alp13_PE=1_SV=1	>sp|O74904|RL35_SCHPO_60S_ribosomal_protein_L35_OS=Schizosaccharomyces_pombe_(strain_972_/_ATCC_24843)_GN=rpl35_PE=1_SV=1
T-10897-79.63	-0.781936	1	1	-.MSTGQLKR(7)--FGLTTKR(1).-	>sp|Q09870|RCL1_SCHPO_Probable_RNA_3'-terminal_phosphate_cyclase-like_protein_OS=Schizosaccharomyces_pombe_(strain_972_/_ATCC_24843)_GN=SPAC12G12.06c_PE=3_SV=1	>sp|Q9UTA2|FMP46_SCHPO_Putative_redox_protein_fmp46,_mitochondrial_OS=Schizosaccharomyces_pombe_(strain_972_/_ATCC_24843)_GN=fmp46_PE=3_SV=1
T-2447-27.28	-0.782404	1	1	-.FQKPSKIQEK(6)--EKKER(3).-	>decoy_reverse_sp|Q10251|IF2P_SCHPO_Decoy_of_Eukaryotic_translation_initiation_factor_5B_OS=Schizosaccharomyces_pombe_(strain_972_/_ATCC_24843)_GN=SPAC56F8.03_PE=1_SV=1	>sp|Q09747|DBP5_SCHPO_ATP-dependent_RNA_helicase_dbp5_OS=Schizosaccharomyces_pombe_(strain_972_/_ATCC_24843)_GN=dbp5_PE=1_SV=1	>sp|Q10251|IF2P_SCHPO_Eukaryotic_translation_initiation_factor_5B_OS=Schizosaccharomyces_pombe_(strain_972_/_ATCC_24843)_GN=SPAC56F8.03_PE=1_SV=1
T-2746-29.37	-0.782485	1	1	-.EELQYNFK(1)--YSLKCEK(4).-	>sp|Q9C0X4|YB6E_SCHPO_Putative_uncharacterized_protein_C12C2.14c_OS=Schizosaccharomyces_pombe_(strain_972_/_ATCC_24843)_GN=SPBC12C2.14c_PE=4_SV=1	>sp|Q9P7T1|SIB1_SCHPO_Hydroxamate-type_ferrichrome_siderophore_peptide_synthetase_OS=Schizosaccharomyces_pombe_(strain_972_/_ATCC_24843)_GN=sib1_PE=1_SV=1
T-1973-23.84	-0.783049	1	1	-.KHSSTNLR(1)--IRLKALR(4).-	>sp|O14178|RM40_SCHPO_54S_ribosomal_protein_L40,_mitochondrial_OS=Schizosaccharomyces_pombe_(strain_972_/_ATCC_24843)_GN=mrpl40_PE=3_SV=1	>sp|P39964|CEF1_SCHPO_Pre-mRNA-splicing_factor_cdc5_OS=Schizosaccharomyces_pombe_(strain_972_/_ATCC_24843)_GN=cdc5_PE=1_SV=1
T-1172-17.36	-0.783226	1	1	-.KPEKKYHSK(1)--EKEGQIK(2).-	>sp|C6Y4D4|YQO9_SCHPO_Uncharacterized_protein_C569.09_OS=Schizosaccharomyces_pombe_(strain_972_/_ATCC_24843)_GN=SPCC569.09_PE=2_SV=1	>sp|Q9USW1|YHZ3_SCHPO_Uncharacterized_protein_C21B10.03c_OS=Schizosaccharomyces_pombe_(strain_972_/_ATCC_24843)_GN=SPBC21B10.03c_PE=4_SV=1
T-6691-53.94	-0.784914	1	1	-.EKVAFILDQVR(2)--KKIGR(1).-	>sp|O60146|YNSG_SCHPO_Uncharacterized_transporter_C18H10.16_OS=Schizosaccharomyces_pombe_(strain_972_/_ATCC_24843)_GN=SPBC18H10.16_PE=1_SV=2	>sp|Q9UTM3|RPN5_SCHPO_26S_proteasome_regulatory_subunit_rpn5_OS=Schizosaccharomyces_pombe_(strain_972_/_ATCC_24843)_GN=rpn5a_PE=1_SV=1
T-1473-19.92	-0.78647	1	1	-.HNKPKLFFRK(5)--EKENIK(2).-	>sp|O94261|FTA3_SCHPO_Kinetochore_protein_fta3_OS=Schizosaccharomyces_pombe_(strain_972_/_ATCC_24843)_GN=fta3_PE=1_SV=1	>sp|Q10495|YDG8_SCHPO_Uncharacterized_protein_C26F1.08c_OS=Schizosaccharomyces_pombe_(strain_972_/_ATCC_24843)_GN=SPAC26F1.08c_PE=4_SV=1
T-10185-75.09	-0.787362	1	1	-.ICKEIGIRLIK(3)--KDKPK(1).-	>sp|O74878|ALG11_SCHPO_GDP-Man:Man(3)GlcNAc(2)-PP-Dol_alpha-1,2-mannosyltransferase_OS=Schizosaccharomyces_pombe_(strain_972_/_ATCC_24843)_GN=alg11_PE=3_SV=1	>sp|P36612|PRS4_SCHPO_26S_protease_regulatory_subunit_4_homolog_OS=Schizosaccharomyces_pombe_(strain_972_/_ATCC_24843)_GN=mts2_PE=2_SV=1
T-6998-55.79	-0.787951	1	1	-.LIGLSKDR(6)--MDIVKQR(5).-	>sp|O59815|MAE2_SCHPO_Putative_malic_acid_transport_protein_OS=Schizosaccharomyces_pombe_(strain_972_/_ATCC_24843)_GN=SPCC794.06_PE=3_SV=1	>sp|Q09785|GCSP_SCHPO_Putative_glycine_dehydrogenase_(decarboxylating),_mitochondrial_OS=Schizosaccharomyces_pombe_(strain_972_/_ATCC_24843)_GN=gcv2_PE=3_SV=2
T-1821-22.70	-0.790487	1	1	-.HNKPKLFFR(3)--FSSKSR(4).-	>sp|Q10059|CDC12_SCHPO_Cell_division_control_protein_12_OS=Schizosaccharomyces_pombe_(strain_972_/_ATCC_24843)_GN=cdc12_PE=1_SV=1	>sp|Q10495|YDG8_SCHPO_Uncharacterized_protein_C26F1.08c_OS=Schizosaccharomyces_pombe_(strain_972_/_ATCC_24843)_GN=SPAC26F1.08c_PE=4_SV=1
T-2023-24.18-2	-0.792698	1	1	-.KHLDAEVQK(1)--SIKR(3).-	>decoy_reverse_sp|O14346|HACD_SCHPO_Decoy_of_Probable_very-long-chain_(3R)-3-hydroxyacyl-CoA_dehydratase_OS=Schizosaccharomyces_pombe_(strain_972_/_ATCC_24843)_GN=SPBC19C2.15c_PE=3_SV=2	>decoy_reverse_sp|O74304|WIN1_SCHPO_Decoy_of_MAP_kinase_kinase_kinase_win1_OS=Schizosaccharomyces_pombe_(strain_972_/_ATCC_24843)_GN=win1_PE=1_SV=1	>decoy_reverse_sp|O74858|SYKM_SCHPO_Decoy_of_Lysine--tRNA_ligase,_mitochondrial_OS=Schizosaccharomyces_pombe_(strain_972_/_ATCC_24843)_GN=msk1_PE=3_SV=1	>decoy_reverse_sp|P87143|YDMD_SCHPO_Decoy_of_Uncharacterized_RNA-binding_protein_C57A7.13_OS=Schizosaccharomyces_pombe_(strain_972_/_ATCC_24843)_GN=SPAC57A7.13_PE=3_SV=1	>decoy_reverse_sp|P87315|HIR3_SCHPO_Decoy_of_Histone_transcription_regulator_3_homolog_OS=Schizosaccharomyces_pombe_(strain_972_/_ATCC_24843)_GN=hip3_PE=1_SV=1	>decoy_reverse_sp|Q9C102|GLT1_SCHPO_Decoy_of_Putative_glutamate_synthase_[NADPH]_OS=Schizosaccharomyces_pombe_(strain_972_/_ATCC_24843)_GN=glt1_PE=2_SV=1	>decoy_reverse_sp|Q9URZ1|PIMT_SCHPO_Decoy_of_Probable_protein-L-isoaspartate_O-methyltransferase_OS=Schizosaccharomyces_pombe_(strain_972_/_ATCC_24843)_GN=pcm2_PE=3_SV=1	>sp|O74828|ESF1_SCHPO_Pre-rRNA-processing_protein_esf1_OS=Schizosaccharomyces_pombe_(strain_972_/_ATCC_24843)_GN=esf1_PE=1_SV=1	>sp|O94247|HCS1_SCHPO_DNA_polymerase_alpha-associated_DNA_helicase_A_OS=Schizosaccharomyces_pombe_(strain_972_/_ATCC_24843)_GN=hcs1_PE=3_SV=1	>sp|P30597|CHS1_SCHPO_Chitin_synthase_1_OS=Schizosaccharomyces_pombe_(strain_972_/_ATCC_24843)_GN=chs1_PE=3_SV=2	>sp|P41878|RPN11_SCHPO_26S_proteasome_regulatory_subunit_rpn11_OS=Schizosaccharomyces_pombe_(strain_972_/_ATCC_24843)_GN=rpn11_PE=1_SV=2	>sp|Q9UT59|YKJ7_SCHPO_Putative_uncharacterized_oxidoreductase_C513.07_OS=Schizosaccharomyces_pombe_(strain_972_/_ATCC_24843)_GN=SPAC513.07_PE=3_SV=1	>sp|Q9Y700|EFTU_SCHPO_Elongation_factor_Tu,_mitochondrial_OS=Schizosaccharomyces_pombe_(strain_972_/_ATCC_24843)_GN=tuf1_PE=3_SV=1
T-8451-64.33	-0.792997	1	1	-.GLLDKFGPKR(5)--SKHSR(2).-	>sp|P87234|GYP3_SCHPO_GTPase-activating_protein_gyp3_OS=Schizosaccharomyces_pombe_(strain_972_/_ATCC_24843)_GN=gyp3_PE=1_SV=1	>sp|Q09171|ODPB_SCHPO_Pyruvate_dehydrogenase_E1_component_subunit_beta,_mitochondrial_OS=Schizosaccharomyces_pombe_(strain_972_/_ATCC_24843)_GN=pdb1_PE=4_SV=1
T-10378-76.33	-0.793312	1	1	-.KLPGVPAPQK(1)--VKSTTVTR(1).-	>sp|O43125|CSH3_SCHPO_Protein_csh3_OS=Schizosaccharomyces_pombe_(strain_972_/_ATCC_24843)_GN=csh3_PE=2_SV=1	>sp|Q9Y7L0|SEC22_SCHPO_Protein_transport_protein_sec22_OS=Schizosaccharomyces_pombe_(strain_972_/_ATCC_24843)_GN=sec22_PE=3_SV=2
T-2575-28.16	-0.793812	1	1	-.EGWQPKSWKSSR(9)--PPKK(1).-	>sp|O13998|OLA1_SCHPO_Obg-like_ATPase_1_OS=Schizosaccharomyces_pombe_(strain_972_/_ATCC_24843)_GN=SPAC27E2.03c_PE=1_SV=1	>sp|Q9C1W9|DNLI3_SCHPO_DNA_ligase_3_OS=Schizosaccharomyces_pombe_(strain_972_/_ATCC_24843)_GN=adl1_PE=3_SV=1	>sp|Q9HE07|YK96_SCHPO_Uncharacterized_protein_C20H4.06c_OS=Schizosaccharomyces_pombe_(strain_972_/_ATCC_24843)_GN=SPAC20H4.06c_PE=4_SV=1	>sp|Q9USV4|MEP33_SCHPO_mRNA_export_protein_33_OS=Schizosaccharomyces_pombe_(strain_972_/_ATCC_24843)_GN=mep33_PE=2_SV=1
T-1873-23.10	-0.795179	1	1	-.SATNSLKK(7)--KFLEVQK(1).-	>sp|O14099|YERG_SCHPO_Uncharacterized_RING_finger_protein_C2F3.16_OS=Schizosaccharomyces_pombe_(strain_972_/_ATCC_24843)_GN=SPAC2F3.16_PE=3_SV=1	>sp|P23880|PP12_SCHPO_Serine/threonine-protein_phosphatase_PP1-2_OS=Schizosaccharomyces_pombe_(strain_972_/_ATCC_24843)_GN=sds21_PE=3_SV=1
T-9749-72.48	-0.795987	1	1	-.HKLESENEK(2)--KEFQLERR(1).-	>sp|Q9P795|AIR1_SCHPO_Protein_air1_OS=Schizosaccharomyces_pombe_(strain_972_/_ATCC_24843)_GN=air1_PE=1_SV=2	>sp|Q9USM9|COQ10_SCHPO_Coenzyme_Q-binding_protein_coq10,_mitochondrial_OS=Schizosaccharomyces_pombe_(strain_972_/_ATCC_24843)_GN=coq10_PE=3_SV=1
T-5878-49.05	-0.797818	1	1	-.GKTVGVSKK(8)--MIPNEKLK(1).-	>sp|O13883|PIGU_SCHPO_GPI_transamidase_component_GAB1_homolog_OS=Schizosaccharomyces_pombe_(strain_972_/_ATCC_24843)_GN=SPAC1952.01_PE=3_SV=2	>sp|O94754|RS18_SCHPO_40S_ribosomal_protein_S18_OS=Schizosaccharomyces_pombe_(strain_972_/_ATCC_24843)_GN=rps18a_PE=1_SV=1
T-9014-67.80	-0.798199	1	1	-.FWWSLRKK(7)--TYEDLKK(6).-	>sp|O13776|FT105_SCHPO_Ubp5-interacting_protein_ftp105_OS=Schizosaccharomyces_pombe_(strain_972_/_ATCC_24843)_GN=ftp105_PE=1_SV=2	>sp|O74731|DUS2_SCHPO_tRNA-dihydrouridine(20)_synthase_[NAD(P)+]_OS=Schizosaccharomyces_pombe_(strain_972_/_ATCC_24843)_GN=dus2_PE=3_SV=1
T-9299-69.62	-0.798938	1	1	-.ERHVVGIQK(9)--SVASK(1).-	>sp|O42914|YBI8_SCHPO_Uncharacterized_protein_C16A3.08c_OS=Schizosaccharomyces_pombe_(strain_972_/_ATCC_24843)_GN=SPBC16A3.08c_PE=1_SV=1	>sp|O74340|DCA13_SCHPO_Protein_sof1_OS=Schizosaccharomyces_pombe_(strain_972_/_ATCC_24843)_GN=sof1_PE=3_SV=1
T-9265-69.37	-0.799127	1	1	-.MTDTAKYEK(1)--KIIYSK(1).-	>sp|O60140|YNS9_SCHPO_Uncharacterized_protein_C18H10.09_OS=Schizosaccharomyces_pombe_(strain_972_/_ATCC_24843)_GN=SPBC18H10.09_PE=3_SV=2	>sp|O74371|YG87_SCHPO_Uncharacterized_RING_finger_protein_C32F12.07c_OS=Schizosaccharomyces_pombe_(strain_972_/_ATCC_24843)_GN=SPBC32F12.07c_PE=3_SV=1
T-6016-49.92	-0.799517	1	1	-.LFLELPSKK(8)--MLSYTSCAK(1).-	>sp|Q9HDX9|SYEM_SCHPO_Glutamate--tRNA_ligase,_mitochondrial_OS=Schizosaccharomyces_pombe_(strain_972_/_ATCC_24843)_GN=mse1_PE=3_SV=1	>sp|Q9UTN6|SNF21_SCHPO_Chromatin_structure-remodeling_complex_subunit_snf21_OS=Schizosaccharomyces_pombe_(strain_972_/_ATCC_24843)_GN=snf21_PE=1_SV=1
T-3618-35.27	-0.799741	1	1	-.MLEERKR(6)--IMKKFDK(4).-	>sp|O14212|YDT7_SCHPO_Uncharacterized_RING_finger_protein_C6B12.07c_OS=Schizosaccharomyces_pombe_(strain_972_/_ATCC_24843)_GN=SPAC6B12.07c_PE=3_SV=2	>sp|O60107|SNX41_SCHPO_Sorting_nexin-41_OS=Schizosaccharomyces_pombe_(strain_972_/_ATCC_24843)_GN=snx41_PE=1_SV=1
T-1193-17.54	-0.80045	1	1	-.MSFFKTAVR(1)--KGNRR(1).-	>sp|Q10480|PNU1_SCHPO_Nuclease_1,_mitochondrial_OS=Schizosaccharomyces_pombe_(strain_972_/_ATCC_24843)_GN=pnu1_PE=2_SV=2	>sp|Q10488|ETR1_SCHPO_Probable_trans-2-enoyl-CoA_reductase,_mitochondrial_OS=Schizosaccharomyces_pombe_(strain_972_/_ATCC_24843)_GN=etr1_PE=3_SV=1
T-3240-32.85	-0.801157	1	1	-.QKPFVQALK(2)--KQWRR(1).-	>sp|P40984|UBC9_SCHPO_SUMO-conjugating_enzyme_ubc9_OS=Schizosaccharomyces_pombe_(strain_972_/_ATCC_24843)_GN=hus5_PE=1_SV=1	>sp|Q9UUF2|SYMC_SCHPO_Probable_methionine--tRNA_ligase,_cytoplasmic_OS=Schizosaccharomyces_pombe_(strain_972_/_ATCC_24843)_GN=rar1_PE=3_SV=1
T-12815-92.77	-0.801404	1	1	-.MSIDFDWSK(1)--KCEFNK(1).-	>sp|O94616|RPAC1_SCHPO_DNA-directed_RNA_polymerases_I_and_III_subunit_RPAC1_OS=Schizosaccharomyces_pombe_(strain_972_/_ATCC_24843)_GN=rpc40_PE=3_SV=1	>sp|Q92377|MDM12_SCHPO_Mitochondrial_distribution_and_morphology_protein_12_OS=Schizosaccharomyces_pombe_(strain_972_/_ATCC_24843)_GN=mdm12_PE=3_SV=1
T-3772-36.29	-0.801476	1	1	-.SEPENEKKLK(8)--KGGKR(1).-	>decoy_reverse_sp|O14179|SDO1_SCHPO_Decoy_of_Ribosome_maturation_protein_sdo1_OS=Schizosaccharomyces_pombe_(strain_972_/_ATCC_24843)_GN=sdo1_PE=3_SV=1	>sp|O14179|SDO1_SCHPO_Ribosome_maturation_protein_sdo1_OS=Schizosaccharomyces_pombe_(strain_972_/_ATCC_24843)_GN=sdo1_PE=3_SV=1	>sp|P28745|RCC1_SCHPO_Protein_pim1_OS=Schizosaccharomyces_pombe_(strain_972_/_ATCC_24843)_GN=pim1_PE=1_SV=2
T-3623-35.31	-0.802743	1	1	-.YPIYLPFKFMK(8)--STKVK(1).-	>decoy_tr|O14382|O14382_SCHPM_Decoy_of_Putative_uncharacterized_protein_(Fragment)_OS=Schizosaccharomyces_pombe_PE=2_SV=1	>sp|Q9USI4|SAC32_SCHPO_SAC3_family_protein_2_OS=Schizosaccharomyces_pombe_(strain_972_/_ATCC_24843)_GN=SPCC70.06_PE=3_SV=1
T-2519-27.77	-0.803589	1	1	-.VLISLKSR(6)--KNTAFMK(1).-	>sp|O13824|NMD2_SCHPO_Nonsense-mediated_mRNA_decay_protein_2_OS=Schizosaccharomyces_pombe_(strain_972_/_ATCC_24843)_GN=upf2_PE=1_SV=1	>sp|Q09773|MUG62_SCHPO_Meiotically_up-regulated_gene_62_protein_OS=Schizosaccharomyces_pombe_(strain_972_/_ATCC_24843)_GN=mug62_PE=1_SV=1
T-10543-77.37	-0.804097	1	1	-.MVALVNNMRK(1)--MSVLGK(1).-	>sp|O14237|YEL4_SCHPO_Uncharacterized_membrane_protein_C6F6.04c_OS=Schizosaccharomyces_pombe_(strain_972_/_ATCC_24843)_GN=SPAC6F6.04c_PE=4_SV=1	>sp|Q9P6P9|PDK_SCHPO_[Pyruvate_dehydrogenase_(acetyl-transferring)]_kinase,_mitochondrial_OS=Schizosaccharomyces_pombe_(strain_972_/_ATCC_24843)_GN=pkp1_PE=3_SV=1
T-271-6.21	-0.804893	1	1	-.KQFSEDIQWR(1)--HKSR(2).-	>decoy_reverse_sp|Q9P793|MIT1_SCHPO_Decoy_of_Chromatin_remodeling_factor_mit1_OS=Schizosaccharomyces_pombe_(strain_972_/_ATCC_24843)_GN=mit1_PE=1_SV=1	>sp|Q10951|BYR4_SCHPO_Protein_byr4_OS=Schizosaccharomyces_pombe_(strain_972_/_ATCC_24843)_GN=byr4_PE=1_SV=1	>sp|Q9P793|MIT1_SCHPO_Chromatin_remodeling_factor_mit1_OS=Schizosaccharomyces_pombe_(strain_972_/_ATCC_24843)_GN=mit1_PE=1_SV=1
T-7497-58.77	-0.806035	1	1	-.DKQLRVK(2)--KPFTDPK(1).-	>sp|O42926|VP13B_SCHPO_Vacuolar_protein_sorting-associated_protein_13b_OS=Schizosaccharomyces_pombe_(strain_972_/_ATCC_24843)_GN=vps13b_PE=2_SV=1	>sp|O74893|RS20_SCHPO_40S_ribosomal_protein_S20_OS=Schizosaccharomyces_pombe_(strain_972_/_ATCC_24843)_GN=rps20_PE=1_SV=1
T-9223-69.10	-0.80621	1	1	-.MSCRYRICR(1)--SFFGLKR(1).-	>sp|O13931|ATP18_SCHPO_ATP_synthase_subunit_J,_mitochondrial_OS=Schizosaccharomyces_pombe_(strain_972_/_ATCC_24843)_GN=atp18_PE=4_SV=1	>sp|Q10300|YD46_SCHPO_Uncharacterized_protein_C22H10.06c_OS=Schizosaccharomyces_pombe_(strain_972_/_ATCC_24843)_GN=SPAC22H10.06c_PE=4_SV=1
T-10670-78.22	-0.80641	1	1	-.SIPEESEINK(1)--AAINIVK(1).-	>sp|O14115|PLPL_SCHPO_Patatin-like_phospholipase_domain-containing_protein_SPAC1786.01c_OS=Schizosaccharomyces_pombe_(strain_972_/_ATCC_24843)_GN=SPAC1786.01c_PE=3_SV=2	>sp|O42935|RL32B_SCHPO_60S_ribosomal_protein_L32-B_OS=Schizosaccharomyces_pombe_(strain_972_/_ATCC_24843)_GN=rpl32b_PE=3_SV=1
T-5313-45.64	-0.807007	1	1	-.MLQYSKK(1)--KNTEQEK(1).-	>sp|O59708|YN4B_SCHPO_Uncharacterized_protein_C36.11_OS=Schizosaccharomyces_pombe_(strain_972_/_ATCC_24843)_GN=SPBC36.11_PE=4_SV=1	>sp|Q9URY9|YI06_SCHPO_Uncharacterized_hemerythrin-like_protein_C869.06c_OS=Schizosaccharomyces_pombe_(strain_972_/_ATCC_24843)_GN=SPAC869.06c_PE=3_SV=1
T-5384-46.05	-0.808128	1	1	-.MNRAYSLR(1)--RQKGR(3).-	>decoy_reverse_sp|Q9P7L9|RM34_SCHPO_Decoy_of_Probable_54S_ribosomal_protein_L34,_mitochondrial_OS=Schizosaccharomyces_pombe_(strain_972_/_ATCC_24843)_GN=SPBC21C3.04c_PE=3_SV=1	>sp|O74960|PIL1_SCHPO_Probable_sphingolipid_long_chain_base-responsive_protein_pil1_OS=Schizosaccharomyces_pombe_(strain_972_/_ATCC_24843)_GN=pil1_PE=1_SV=1	>sp|Q9P7L9|RM34_SCHPO_Probable_54S_ribosomal_protein_L34,_mitochondrial_OS=Schizosaccharomyces_pombe_(strain_972_/_ATCC_24843)_GN=SPBC21C3.04c_PE=3_SV=1
T-802-13.91	-0.808245	1	1	-.KKIEEYK(2)--AYDKEFK(4).-	>sp|O74791|GRN1_SCHPO_GTPase_grn1_OS=Schizosaccharomyces_pombe_(strain_972_/_ATCC_24843)_GN=grn1_PE=1_SV=1	>sp|O94609|UBA1_SCHPO_Ubiquitin-activating_enzyme_E1_1_OS=Schizosaccharomyces_pombe_(strain_972_/_ATCC_24843)_GN=ptr3_PE=1_SV=1
T-1410-19.41	-0.808875	1	1	-.TYEESEKNK(1)--EKGEKR(5).-	>sp|O13682|SWR1_SCHPO_Helicase_swr1_OS=Schizosaccharomyces_pombe_(strain_972_/_ATCC_24843)_GN=swr1_PE=3_SV=1	>sp|P33886|WIS1_SCHPO_Protein_kinase_wis1_OS=Schizosaccharomyces_pombe_(strain_972_/_ATCC_24843)_GN=wis1_PE=1_SV=1
T-10374-76.30	-0.809118	1	1	-.IWKSYLELR(3)--NASTGVKR(7).-	>sp|P07527|WEE1_SCHPO_Mitosis_inhibitor_protein_kinase_wee1_OS=Schizosaccharomyces_pombe_(strain_972_/_ATCC_24843)_GN=wee1_PE=1_SV=1	>sp|Q9P7R9|SYF1_SCHPO_Pre-mRNA-splicing_factor_cwf3_OS=Schizosaccharomyces_pombe_(strain_972_/_ATCC_24843)_GN=cwf3_PE=1_SV=1
T-8184-62.71	-0.809687	1	1	-.DVFEKYYK(5)--WELGKK(5).-	>sp|O94556|APC8_SCHPO_Anaphase-promoting_complex_subunit_8_OS=Schizosaccharomyces_pombe_(strain_972_/_ATCC_24843)_GN=cut23_PE=1_SV=2	>sp|Q09760|CUL3_SCHPO_Cullin-3_OS=Schizosaccharomyces_pombe_(strain_972_/_ATCC_24843)_GN=cul3_PE=1_SV=2
T-5283-45.46	-0.810638	1	1	-.MNEEEHNK(1)--ALKKCIK(4).-	>sp|O14212|YDT7_SCHPO_Uncharacterized_RING_finger_protein_C6B12.07c_OS=Schizosaccharomyces_pombe_(strain_972_/_ATCC_24843)_GN=SPAC6B12.07c_PE=3_SV=2	>sp|O74986|COM1_SCHPO_DNA_endonuclease_ctp1_OS=Schizosaccharomyces_pombe_(strain_972_/_ATCC_24843)_GN=ctp1_PE=1_SV=2
T-11214-81.74	-0.810668	1	1	-.MPPVRAEK(1)--SSAISR(1).-	>sp|O74560|RAF2_SCHPO_Rik1-associated_factor_2_OS=Schizosaccharomyces_pombe_(strain_972_/_ATCC_24843)_GN=raf2_PE=1_SV=1	>sp|Q96WV4|YHU5_SCHPO_UPF0641_membrane_protein_PJ4664.05_OS=Schizosaccharomyces_pombe_(strain_972_/_ATCC_24843)_GN=SPBPJ4664.05_PE=3_SV=2
T-10739-78.67	-0.812049	1	1	-.MPALLKINKK(1)--QTIQKR(5).-	>sp|P28706|RAD13_SCHPO_DNA_repair_protein_rad13_OS=Schizosaccharomyces_pombe_(strain_972_/_ATCC_24843)_GN=rad13_PE=2_SV=2	>sp|Q9P7Q6|MUG51_SCHPO_Meiotically_up-regulated_gene_51_protein_OS=Schizosaccharomyces_pombe_(strain_972_/_ATCC_24843)_GN=mug51_PE=1_SV=1
T-10836-79.27	-0.813028	1	1	-.MLRQAGTRLLK(1)--KAAKPK(1).-	>sp|O74173|EF1B_SCHPO_Elongation_factor_1-beta_OS=Schizosaccharomyces_pombe_(strain_972_/_ATCC_24843)_GN=tef5_PE=2_SV=1	>sp|P24487|ATPA_SCHPO_ATP_synthase_subunit_alpha,_mitochondrial_OS=Schizosaccharomyces_pombe_(strain_972_/_ATCC_24843)_GN=atp1_PE=3_SV=1
T-10620-77.86	-0.816324	1	1	-.MNPEYDYLFK(1)--HFLK(1).-	>sp|P11620|YPT1_SCHPO_GTP-binding_protein_ypt1_OS=Schizosaccharomyces_pombe_(strain_972_/_ATCC_24843)_GN=ypt1_PE=1_SV=2	>sp|Q9USH6|YJQ4_SCHPO_Uncharacterized_N-acetyltransferase_C825.04c_OS=Schizosaccharomyces_pombe_(strain_972_/_ATCC_24843)_GN=SPCC825.04c_PE=3_SV=1
T-2113-24.86	-0.817357	1	1	-.NFLNFFGKR(8)--MPSNTSR(1).-	>sp|O13779|YF2E_SCHPO_Putative_metal_ion_transporter_C17A12.14_OS=Schizosaccharomyces_pombe_(strain_972_/_ATCC_24843)_GN=SPAC17A2.14_PE=1_SV=4	>sp|O74630|ATM_SCHPO_Serine/threonine-protein_kinase_tel1_OS=Schizosaccharomyces_pombe_(strain_972_/_ATCC_24843)_GN=tel1_PE=1_SV=1
T-939-15.16	-0.819149	1	1	-.KEEVLYQR(1)--SFQTLER(1).-	>sp|Q10752|CDC28_SCHPO_Pre-mRNA-splicing_factor_ATP-dependent_RNA_helicase-like_protein_cdc28_OS=Schizosaccharomyces_pombe_(strain_972_/_ATCC_24843)_GN=cdc28_PE=3_SV=2	>sp|Q9P7X8|RPA2_SCHPO_Probable_DNA-directed_RNA_polymerase_I_subunit_RPA2_OS=Schizosaccharomyces_pombe_(strain_972_/_ATCC_24843)_GN=rpa2_PE=3_SV=2
T-4752-42.29	-0.820736	1	1	-.GYSKPNERATK(4)--FAEKK(4).-	>sp|O13601|RSP1_SCHPO_DnaJ-related_protein_rsp1_OS=Schizosaccharomyces_pombe_(strain_972_/_ATCC_24843)_GN=rsp1_PE=1_SV=1	>sp|Q09841|PSB2_SCHPO_Probable_proteasome_subunit_beta_type-2_OS=Schizosaccharomyces_pombe_(strain_972_/_ATCC_24843)_GN=pup1_PE=2_SV=1
T-5858-48.94	-0.82115	1	1	-.MFLNHPKKK(1)--KWGMDIK(1).-	>sp|O74385|ELP6_SCHPO_Elongator_complex_protein_6_homolog_OS=Schizosaccharomyces_pombe_(strain_972_/_ATCC_24843)_GN=elp6_PE=3_SV=1	>tr|Q35904|Q35904_SCHPM_Urfa'_product_OS=Schizosaccharomyces_pombe_PE=4_SV=2
T-4431-40.39	-0.822058	1	1	-.PKQLYFSK(1)--KMYEHR(1).-	>sp|P49776|APH1_SCHPO_Bis(5'-nucleosyl)-tetraphosphatase_[asymmetrical]_OS=Schizosaccharomyces_pombe_(strain_972_/_ATCC_24843)_GN=aph1_PE=1_SV=2	>sp|Q9USX0|PVG3_SCHPO_Beta-1,3-galactosyltransferase_pvg3_OS=Schizosaccharomyces_pombe_(strain_972_/_ATCC_24843)_GN=pvg3_PE=1_SV=1
T-12055-87.38	-0.82224	1	1	-.KYFSEGEIQK(1)--EQMELKR(6).-	>sp|O14009|NSRP1_SCHPO_Nuclear_speckle_splicing_regulatory_protein_1_homolog_OS=Schizosaccharomyces_pombe_(strain_972_/_ATCC_24843)_GN=SPAC29A4.06c_PE=3_SV=1	>sp|O94429|RRF2M_SCHPO_Ribosome-releasing_factor_2,_mitochondrial_OS=Schizosaccharomyces_pombe_(strain_972_/_ATCC_24843)_GN=mef2_PE=3_SV=1
T-5179-44.83	-0.825289	1	1	-.SHTQTHKK(7)--MAFNQRK(1).-	>sp|G2TRL8|YEAK_SCHPO_Putative_uncharacterized_protein_CUNK4.20_OS=Schizosaccharomyces_pombe_(strain_972_/_ATCC_24843)_GN=SPACUNK4.20_PE=4_SV=1	>sp|O94623|REV1_SCHPO_DNA_repair_protein_rev1_OS=Schizosaccharomyces_pombe_(strain_972_/_ATCC_24843)_GN=rev1_PE=3_SV=3
T-1136-17.03	-0.825783	1	1	-.QPFSKAELKK(9)--RQNTFTKR(7).-	>sp|P78926|PMAP1_SCHPO_Pheromone_receptor_transcription_activator_OS=Schizosaccharomyces_pombe_(strain_972_/_ATCC_24843)_GN=map1_PE=3_SV=1	>sp|Q10441|TILS_SCHPO_Probable_tRNA(Ile)-lysidine_synthase_OS=Schizosaccharomyces_pombe_(strain_972_/_ATCC_24843)_GN=SPAC12B10.08c_PE=3_SV=1
T-8946-67.41	-0.826853	1	1	-.KSVENIIR(1)--VKNIKLR(5).-	>sp|O94666|RPC1_SCHPO_DNA-directed_RNA_polymerase_III_subunit_rpc1_OS=Schizosaccharomyces_pombe_(strain_972_/_ATCC_24843)_GN=rpc1_PE=2_SV=1	>sp|Q09889|YC9F_SCHPO_Arrestin_domain-containing_protein_C584.15c_OS=Schizosaccharomyces_pombe_(strain_972_/_ATCC_24843)_GN=SPCC584.15c_PE=1_SV=1
T-4897-43.16	-0.827738	1	1	-.WKLWRSR(2)--EVKEKDR(3).-	>sp|O94714|SPT2_SCHPO_Protein_spt2_OS=Schizosaccharomyces_pombe_(strain_972_/_ATCC_24843)_GN=spt2_PE=3_SV=1	>sp|Q9UUE5|NUP85_SCHPO_Nucleoporin_nup85_OS=Schizosaccharomyces_pombe_(strain_972_/_ATCC_24843)_GN=nup85_PE=1_SV=1
T-2572-28.14	-0.827951	1	1	-.KVYVGHHVSR(1)--VLDKR(4).-	>decoy_reverse_sp|O60150|YNSK_SCHPO_Decoy_of_Uncharacterized_protein_C18H10.20c_OS=Schizosaccharomyces_pombe_(strain_972_/_ATCC_24843)_GN=SPBC18H10.20c_PE=1_SV=1	>sp|P31209|PABP_SCHPO_Polyadenylate-binding_protein,_cytoplasmic_and_nuclear_OS=Schizosaccharomyces_pombe_(strain_972_/_ATCC_24843)_GN=pab1_PE=1_SV=2	>sp|Q12701|KSG1_SCHPO_Serine/threonine-protein_kinase_ksg1_OS=Schizosaccharomyces_pombe_(strain_972_/_ATCC_24843)_GN=ksg1_PE=1_SV=2
T-3442-34.08	-0.830322	1	1	-.LNKTSHEDELRR(3)--EKMK(2).-	>decoy_reverse_sp|O14122|CUL4_SCHPO_Decoy_of_Cullin-4_OS=Schizosaccharomyces_pombe_(strain_972_/_ATCC_24843)_GN=cul4_PE=1_SV=1	>decoy_reverse_sp|O42832|SPB1_SCHPO_Decoy_of_AdoMet-dependent_rRNA_methyltransferase_spb1_OS=Schizosaccharomyces_pombe_(strain_972_/_ATCC_24843)_GN=spb1_PE=1_SV=2	>decoy_reverse_sp|P87057|NHP6_SCHPO_Decoy_of_Non-histone_chromosomal_protein_6_OS=Schizosaccharomyces_pombe_(strain_972_/_ATCC_24843)_GN=nhp6_PE=3_SV=1	>decoy_reverse_sp|Q10147|TCPB_SCHPO_Decoy_of_Probable_T-complex_protein_1_subunit_beta_OS=Schizosaccharomyces_pombe_(strain_972_/_ATCC_24843)_GN=cct2_PE=3_SV=1	>sp|O14122|CUL4_SCHPO_Cullin-4_OS=Schizosaccharomyces_pombe_(strain_972_/_ATCC_24843)_GN=cul4_PE=1_SV=1	>sp|O42832|SPB1_SCHPO_AdoMet-dependent_rRNA_methyltransferase_spb1_OS=Schizosaccharomyces_pombe_(strain_972_/_ATCC_24843)_GN=spb1_PE=1_SV=2	>sp|P41889|CUT9_SCHPO_Anaphase-promoting_complex_subunit_cut9_OS=Schizosaccharomyces_pombe_(strain_972_/_ATCC_24843)_GN=cut9_PE=1_SV=2	>sp|P87057|NHP6_SCHPO_Non-histone_chromosomal_protein_6_OS=Schizosaccharomyces_pombe_(strain_972_/_ATCC_24843)_GN=nhp6_PE=3_SV=1	>sp|Q10147|TCPB_SCHPO_Probable_T-complex_protein_1_subunit_beta_OS=Schizosaccharomyces_pombe_(strain_972_/_ATCC_24843)_GN=cct2_PE=3_SV=1
T-5266-45.36	-0.831852	1	1	-.SHDKSYTK(4)--MTVDLR(1).-	>sp|O59832|DPEH2_SCHPO_Uncharacterized_dipeptidase_C965.12_OS=Schizosaccharomyces_pombe_(strain_972_/_ATCC_24843)_GN=SPCC965.12_PE=3_SV=1	>sp|Q9HDX9|SYEM_SCHPO_Glutamate--tRNA_ligase,_mitochondrial_OS=Schizosaccharomyces_pombe_(strain_972_/_ATCC_24843)_GN=mse1_PE=3_SV=1
T-9321-69.77	-0.831896	1	1	-.YCTFEDQKR(8)--EFFQKLK(5).-	>sp|O74178|KES1_SCHPO_Protein_kes1_OS=Schizosaccharomyces_pombe_(strain_972_/_ATCC_24843)_GN=kes1_PE=2_SV=2	>sp|O94606|JMJ4_SCHPO_JmjC_domain-containing_protein_4_OS=Schizosaccharomyces_pombe_(strain_972_/_ATCC_24843)_GN=jmj4_PE=1_SV=1
T-6668-53.81	-0.832526	1	1	-.MSEIRLIR(1)--MPTSPR(1).-	>sp|O59757|SPC7_SCHPO_Kinetochore_protein_spc7_OS=Schizosaccharomyces_pombe_(strain_972_/_ATCC_24843)_GN=spc7_PE=1_SV=1	>sp|Q65ZA6|CTF8_SCHPO_Chromosome_transmission_fidelity_protein_8_OS=Schizosaccharomyces_pombe_(strain_972_/_ATCC_24843)_GN=ctf8_PE=1_SV=1
T-5385-46.06	-0.838817	1	1	-.QKNSPRNSIHR(2)--KMQE(1).-	>sp|O94444|RPN10_SCHPO_26S_proteasome_regulatory_subunit_rpn10_OS=Schizosaccharomyces_pombe_(strain_972_/_ATCC_24843)_GN=rpn10_PE=1_SV=1	>sp|Q09690|POM1_SCHPO_Dual_specificity_protein_kinase_pom1_OS=Schizosaccharomyces_pombe_(strain_972_/_ATCC_24843)_GN=pom1_PE=1_SV=1
T-11514-83.76	-0.83976	1	1	-.IDIIEYAKKCK(9)--FHGK(4).-	>sp|O94287|YOO2_SCHPO_Uncharacterized_chloride_channel_protein_C887.02_OS=Schizosaccharomyces_pombe_(strain_972_/_ATCC_24843)_GN=SPBC887.02_PE=3_SV=2	>sp|Q92356|SYB1_SCHPO_Synaptobrevin_homolog_1_OS=Schizosaccharomyces_pombe_(strain_972_/_ATCC_24843)_GN=syb1_PE=3_SV=1
T-3298-33.23	-0.841038	1	1	-.MNFEEIEER(1)--MSLEEKR(1).-	>sp|O74873|SC231_SCHPO_Protein_transport_protein_sec23-1_OS=Schizosaccharomyces_pombe_(strain_972_/_ATCC_24843)_GN=sec231_PE=3_SV=1	>sp|P62505|DAD3_SCHPO_DASH_complex_subunit_dad3_OS=Schizosaccharomyces_pombe_(strain_972_/_ATCC_24843)_GN=dad3_PE=3_SV=1
T-2053-24.40	-0.843637	1	1	-.AWSMKFKEK(5)--EKLEEFKK(2).-	>sp|O00091|G6PD_SCHPO_Glucose-6-phosphate_1-dehydrogenase_OS=Schizosaccharomyces_pombe_(strain_972_/_ATCC_24843)_GN=zwf1_PE=3_SV=2	>sp|Q92380|REC11_SCHPO_Meiotic_recombination_protein_rec11_OS=Schizosaccharomyces_pombe_(strain_972_/_ATCC_24843)_GN=rec11_PE=3_SV=1
T-3886-37.03	-0.843825	1	1	-.AKGAQKTVQK(1)--KFDEK(1).-	>decoy_reverse_sp|Q10407|MKH1_SCHPO_Decoy_of_MAP_kinase_kinase_kinase_mkh1_OS=Schizosaccharomyces_pombe_(strain_972_/_ATCC_24843)_GN=mkh1_PE=3_SV=1	>sp|O74391|RL25B_SCHPO_60S_ribosomal_protein_L25-B_OS=Schizosaccharomyces_pombe_(strain_972_/_ATCC_24843)_GN=rpl25b_PE=3_SV=1	>sp|P36604|GRP78_SCHPO_78_kDa_glucose-regulated_protein_homolog_OS=Schizosaccharomyces_pombe_(strain_972_/_ATCC_24843)_GN=bip1_PE=3_SV=2	>sp|Q10330|RL25A_SCHPO_60S_ribosomal_protein_L25-A_OS=Schizosaccharomyces_pombe_(strain_972_/_ATCC_24843)_GN=rpl25a_PE=1_SV=1	>tr|O14383|O14383_SCHPM_60S_ribosomal_protein_L25_homolog_(Fragment)_OS=Schizosaccharomyces_pombe_PE=2_SV=1
T-4937-43.40	-0.844789	1	1	-.GVKLSVYGAKK(3)--GWSKR(4).-	>sp|P87138|YDM7_SCHPO_Uncharacterized_protein_C57A7.07c_OS=Schizosaccharomyces_pombe_(strain_972_/_ATCC_24843)_GN=SPAC57A7.07c_PE=3_SV=2	>sp|Q10245|MKAR_SCHPO_Very-long-chain_3-oxoacyl-CoA_reductase_OS=Schizosaccharomyces_pombe_(strain_972_/_ATCC_24843)_GN=SPAC4G9.15_PE=3_SV=1
T-9936-73.62	-0.844859	1	1	-.KYDDINLIK(1)--DELMKK(5).-	>sp|O13845|RSD1_SCHPO_RNA-binding_protein_rsd1_OS=Schizosaccharomyces_pombe_(strain_972_/_ATCC_24843)_GN=rsd1_PE=1_SV=2	>sp|Q9P3B1|YIL2_SCHPO_Putative_Rho_GTPase-activating_protein_C1565.02c_OS=Schizosaccharomyces_pombe_(strain_972_/_ATCC_24843)_GN=SPAC1565.02c_PE=3_SV=1
T-4312-39.68	-0.845148	1	1	-.DKVIWHTRR(2)--HFEKNK(4).-	>sp|O13993|RPOM_SCHPO_DNA-directed_RNA_polymerase,_mitochondrial_OS=Schizosaccharomyces_pombe_(strain_972_/_ATCC_24843)_GN=rpo41_PE=3_SV=2	>sp|Q9P7S5|UBP7_SCHPO_Probable_ubiquitin_carboxyl-terminal_hydrolase_7_OS=Schizosaccharomyces_pombe_(strain_972_/_ATCC_24843)_GN=ubp7_PE=1_SV=1
T-8013-61.71	-0.848427	1	1	-.LQQKDKAEK(6)--IQNKL(4).-	>sp|Q10326|MUG8_SCHPO_Meiotically_up-regulated_gene_8_protein_OS=Schizosaccharomyces_pombe_(strain_972_/_ATCC_24843)_GN=mug8_PE=1_SV=1	>sp|Q9UUI4|YIY9_SCHPO_Uncharacterized_protein_C22F8.09_OS=Schizosaccharomyces_pombe_(strain_972_/_ATCC_24843)_GN=SPAC22F8.09_PE=1_SV=1
T-5809-48.65	-0.850111	1	1	-.LDSFSKLIAPGTR(6)--SFTVWSKTEPFK(7).-	>sp|O94570|AATR2_SCHPO_Aromatic_amino_acid_aminotransferase_C1773.13_OS=Schizosaccharomyces_pombe_(strain_972_/_ATCC_24843)_GN=SPBC1773.13_PE=3_SV=1	>sp|Q9UUE3|YNZ6_SCHPO_Putative_lysine_N-acyltransferase_C17G9.06c_OS=Schizosaccharomyces_pombe_(strain_972_/_ATCC_24843)_GN=SPBC17G9.06c_PE=3_SV=1
T-8951-67.44	-0.851576	1	1	-.TYFAQHLKK(8)--MTASFK(1).-	>sp|Q10317|MED20_SCHPO_Mediator_of_RNA_polymerase_II_transcription_subunit_20_OS=Schizosaccharomyces_pombe_(strain_972_/_ATCC_24843)_GN=med20_PE=1_SV=2	>sp|Q10719|FUS1_SCHPO_Cell_fusion_protein_fus1_OS=Schizosaccharomyces_pombe_(strain_972_/_ATCC_24843)_GN=fus1_PE=2_SV=1
T-7575-59.23	-0.85441	1	1	-.KSYVDVHNK(1)--LTKTNVK(3).-	>decoy_reverse_sp|Q09916|HAS1_SCHPO_Decoy_of_ATP-dependent_RNA_helicase_has1_OS=Schizosaccharomyces_pombe_(strain_972_/_ATCC_24843)_GN=has1_PE=1_SV=1	>decoy_tr|S6CCW7|S6CCW7_SCHPM_Decoy_of_ATP-dependent_RNA_helicase_Has1_OS=Schizosaccharomyces_pombe_GN=has1_PE=3_SV=1	>sp|Q09779|THO2_SCHPO_THO_complex_subunit_2_OS=Schizosaccharomyces_pombe_(strain_972_/_ATCC_24843)_GN=tho2_PE=1_SV=3
T-9194-68.91	-0.854518	1	1	-.MSQENSVHR(1)--SKIEKK(5).-	>sp|P78763|YG1D_SCHPO_Uncharacterized_mitochondrial_carrier_C83.13_OS=Schizosaccharomyces_pombe_(strain_972_/_ATCC_24843)_GN=SPBC83.13_PE=2_SV=2	>sp|Q96WW6|ALG2_SCHPO_Alpha-1,3/1,6-mannosyltransferase_alg2_OS=Schizosaccharomyces_pombe_(strain_972_/_ATCC_24843)_GN=alg2_PE=3_SV=2
T-1420-19.49	-0.855272	1	1	-.VLVKVHPEGK(4)--KDKPK(1).-	>sp|P36612|PRS4_SCHPO_26S_protease_regulatory_subunit_4_homolog_OS=Schizosaccharomyces_pombe_(strain_972_/_ATCC_24843)_GN=mts2_PE=2_SV=1	>sp|P41836|PRS8_SCHPO_26S_protease_regulatory_subunit_8_homolog_OS=Schizosaccharomyces_pombe_(strain_972_/_ATCC_24843)_GN=let1_PE=3_SV=1
T-13516-98.08	-0.856943	1	1	-.KAFNSTSRFAR(1)--GHIKR(4).-	>sp|Q10283|HMDH_SCHPO_3-hydroxy-3-methylglutaryl-coenzyme_A_reductase_OS=Schizosaccharomyces_pombe_(strain_972_/_ATCC_24843)_GN=hmg1_PE=1_SV=2	>sp|Q9UTN6|SNF21_SCHPO_Chromatin_structure-remodeling_complex_subunit_snf21_OS=Schizosaccharomyces_pombe_(strain_972_/_ATCC_24843)_GN=snf21_PE=1_SV=1
T-8254-63.12	-0.857037	1	1	-.QNQQKKLR(5)--KMRNLR(1).-	>sp|Q92349|MUG79_SCHPO_Meiotically_up-regulated_gene_79_protein_OS=Schizosaccharomyces_pombe_(strain_972_/_ATCC_24843)_GN=mug79_PE=1_SV=1	>sp|Q9P6R3|YOH7_SCHPO_Uncharacterized_protein_C13E7.07_OS=Schizosaccharomyces_pombe_(strain_972_/_ATCC_24843)_GN=SPBC13E7.07_PE=4_SV=1
T-2597-28.34	-0.857377	1	1	-.KLEGTIDYQK(1)--KVPDK(1).-	>sp|O74445|PRS10_SCHPO_Probable_26S_protease_subunit_rpt4_OS=Schizosaccharomyces_pombe_(strain_972_/_ATCC_24843)_GN=rpt4_PE=3_SV=2	>sp|O94517|PSA1_SCHPO_Probable_proteasome_subunit_alpha_type-1_OS=Schizosaccharomyces_pombe_(strain_972_/_ATCC_24843)_GN=SPBC646.16_PE=3_SV=1
T-2926-30.64	-0.857678	1	1	-.NAPSTMTDK(1)--KSNKNGDK(1).-	>sp|Q10154|RTF2_SCHPO_Replication_termination_factor_2_OS=Schizosaccharomyces_pombe_(strain_972_/_ATCC_24843)_GN=rtf2_PE=1_SV=1	>sp|Q9P3A7|CDC48_SCHPO_Cell_division_cycle_protein_48_OS=Schizosaccharomyces_pombe_(strain_972_/_ATCC_24843)_GN=cdc48_PE=1_SV=2	>tr|C1M2W1|C1M2W1_SCHPM_Rtf2_factor_OS=Schizosaccharomyces_pombe_GN=rtf2_PE=4_SV=1
T-2129-24.98	-0.85863	1	1	-.LARVKQIHR(5)--KVGVFPK(1).-	>sp|O94267|SPT16_SCHPO_FACT_complex_subunit_spt16_OS=Schizosaccharomyces_pombe_(strain_972_/_ATCC_24843)_GN=spt16_PE=1_SV=1	>sp|O94659|NOG1_SCHPO_Probable_nucleolar_GTP-binding_protein_1_OS=Schizosaccharomyces_pombe_(strain_972_/_ATCC_24843)_GN=nog1_PE=1_SV=2
T-7423-58.31	-0.859309	1	1	-.KSIIYLEER(1)--KLTQDYNLR(1).-	>sp|P15258|RAL2_SCHPO_Protein_ral2_OS=Schizosaccharomyces_pombe_(strain_972_/_ATCC_24843)_GN=ral2_PE=1_SV=1	>sp|P36583|PCK2_SCHPO_Protein_kinase_C-like_2_OS=Schizosaccharomyces_pombe_(strain_972_/_ATCC_24843)_GN=pck2_PE=1_SV=2
T-8962-67.51	-0.859394	1	1	-.MYEANMLR(1)--DLIESVKR(7).-	>sp|Q7Z9H9|FIG4_SCHPO_Polyphosphoinositide_phosphatase_OS=Schizosaccharomyces_pombe_(strain_972_/_ATCC_24843)_GN=SPAC1093.03_PE=3_SV=3	>sp|Q9P804|TRM1_SCHPO_tRNA_(guanine(26)-N(2))-dimethyltransferase_OS=Schizosaccharomyces_pombe_(strain_972_/_ATCC_24843)_GN=trm1_PE=1_SV=1
T-10478-76.97	-0.860717	1	1	-.AVEMIKRR(6)--DKDADPNK(2).-	>sp|O74561|YCZ8_SCHPO_Uncharacterized_inositol_polyphosphate_kinase_C970.08_OS=Schizosaccharomyces_pombe_(strain_972_/_ATCC_24843)_GN=SPCC970.08_PE=1_SV=1	>sp|Q9USK0|IPK1_SCHPO_Inositol-pentakisphosphate_2-kinase_OS=Schizosaccharomyces_pombe_(strain_972_/_ATCC_24843)_GN=ipk1_PE=1_SV=1
T-2106-24.81	-0.861297	1	1	-.KVAQTTYKK(1)--IRVLKTR(5).-	>sp|O94579|PSA2_SCHPO_Probable_proteasome_subunit_alpha_type-2_OS=Schizosaccharomyces_pombe_(strain_972_/_ATCC_24843)_GN=pre8_PE=3_SV=1	>sp|Q9HGL4|TRM6_SCHPO_tRNA_(adenine(58)-N(1))-methyltransferase_non-catalytic_subunit_trm6_OS=Schizosaccharomyces_pombe_(strain_972_/_ATCC_24843)_GN=gcd10_PE=3_SV=1
T-10840-79.29	-0.861496	1	1	-.TSEAPRVKNK(1)--LPADKK(5).-	>sp|P87312|CLF1_SCHPO_Pre-mRNA-splicing_factor_cwf4_OS=Schizosaccharomyces_pombe_(strain_972_/_ATCC_24843)_GN=cwf4_PE=1_SV=1	>sp|Q00472|PNPP_SCHPO_4-nitrophenylphosphatase_OS=Schizosaccharomyces_pombe_(strain_972_/_ATCC_24843)_GN=pho2_PE=4_SV=2
T-1903-23.31	-0.863129	1	1	-.YERDKTQK(5)--EKQKQK(4).-	>decoy_reverse_sp|O14029|SEC16_SCHPO_Decoy_of_COPII_coat_assembly_protein_sec16_OS=Schizosaccharomyces_pombe_(strain_972_/_ATCC_24843)_GN=sec16_PE=1_SV=2	>sp|O14029|SEC16_SCHPO_COPII_coat_assembly_protein_sec16_OS=Schizosaccharomyces_pombe_(strain_972_/_ATCC_24843)_GN=sec16_PE=1_SV=2	>sp|Q9P7J7|ADA2_SCHPO_Transcriptional_adapter_2_OS=Schizosaccharomyces_pombe_(strain_972_/_ATCC_24843)_GN=ada2_PE=1_SV=1
T-7589-59.31	-0.864702	1	1	-.AHTPLVQKYYK(8)--KPQTK(1).-	>sp|O74990|COG4_SCHPO_Conserved_oligomeric_Golgi_complex_subunit_4_OS=Schizosaccharomyces_pombe_(strain_972_/_ATCC_24843)_GN=cog4_PE=3_SV=1	>sp|P22191|YMC1_SCHPO_Uncharacterized_cox1_intron-1_45.6_kDa_protein_OS=Schizosaccharomyces_pombe_(strain_972_/_ATCC_24843)_GN=SPMIT.02_PE=4_SV=3
T-5833-48.79	-0.865365	1	1	-.KADKLSDLM(4)--TFMKHMDE(4).-	>sp|O13848|I3ACR_SCHPO_NAD/NADP-dependent_indole-3-acetaldehyde_reductase_OS=Schizosaccharomyces_pombe_(strain_972_/_ATCC_24843)_GN=SPAC19G12.09_PE=1_SV=1	>sp|Q9UT82|RT06_SCHPO_37S_ribosomal_protein_MRP17,_mitochondrial_OS=Schizosaccharomyces_pombe_(strain_972_/_ATCC_24843)_GN=mrp17_PE=3_SV=2
T-1764-22.24	-0.86634	1	1	-.KHSCYNENR(1)--DVNSRAK(1).-	>sp|O74386|YNVB_SCHPO_Uncharacterized_methyltransferase_C3H7.11_OS=Schizosaccharomyces_pombe_(strain_972_/_ATCC_24843)_GN=SPBC3H7.11_PE=3_SV=1	>sp|Q9P7W6|MLH1_SCHPO_Putative_MutL_protein_homolog_1_OS=Schizosaccharomyces_pombe_(strain_972_/_ATCC_24843)_GN=mlh1_PE=2_SV=1
T-13547-98.29	-0.866493	1	1	-.AFFQKYSSKR(9)--DSCYYKR(6).-	>sp|O13290|DYHC_SCHPO_Dynein_heavy_chain,_cytoplasmic_OS=Schizosaccharomyces_pombe_(strain_972_/_ATCC_24843)_GN=dhc1_PE=1_SV=1	>sp|P36630|CG22_SCHPO_G2/mitotic-specific_cyclin_cig2_OS=Schizosaccharomyces_pombe_(strain_972_/_ATCC_24843)_GN=cig2_PE=1_SV=2
T-5362-45.92	-0.869699	1	1	-.DAKSIYHHVR(3)--RDGKR(4).-	>sp|O14362|SMI1_SCHPO_Cell_wall_biosynthesis/cell_cycle_regulator_smi1_OS=Schizosaccharomyces_pombe_(strain_972_/_ATCC_24843)_GN=smi1_PE=1_SV=1	>sp|Q9P6H9|REB1_SCHPO_DNA-binding_protein_reb1_OS=Schizosaccharomyces_pombe_(strain_972_/_ATCC_24843)_GN=reb1_PE=3_SV=1
T-7502-58.80	-0.870788	1	1	-.KEMASSSNRK(1)--KADHK(1).-	>sp|G2TRQ6|TAM11_SCHPO_Uncharacterized_protein_tam11_OS=Schizosaccharomyces_pombe_(strain_972_/_ATCC_24843)_GN=tam11_PE=1_SV=1	>sp|O74983|MMS2_SCHPO_Ubiquitin-conjugating_enzyme_spm2_OS=Schizosaccharomyces_pombe_(strain_972_/_ATCC_24843)_GN=spm2_PE=1_SV=1
T-2021-24.16	-0.872568	1	1	-.KVDQSALSK(1)--KEEEERR(1).-	>decoy_reverse_sp|Q9Y7I8|ZUO1_SCHPO_Decoy_of_Zuotin_OS=Schizosaccharomyces_pombe_(strain_972_/_ATCC_24843)_GN=zuo1_PE=1_SV=2	>sp|O13795|POF8_SCHPO_Protein_pof8_OS=Schizosaccharomyces_pombe_(strain_972_/_ATCC_24843)_GN=pof8_PE=1_SV=1	>sp|Q9Y7I8|ZUO1_SCHPO_Zuotin_OS=Schizosaccharomyces_pombe_(strain_972_/_ATCC_24843)_GN=zuo1_PE=1_SV=2
T-2438-27.22	-0.873958	1	1	-.DTESFEKQR(7)--STSTSTRKR(8).-	>sp|Q10988|UVE1_SCHPO_UV-damage_endonuclease_OS=Schizosaccharomyces_pombe_(strain_972_/_ATCC_24843)_GN=uve1_PE=2_SV=1	>sp|Q9P3W5|TEL2_SCHPO_DNA_replication_checkpoint_protein_tel2_OS=Schizosaccharomyces_pombe_(strain_972_/_ATCC_24843)_GN=tel2_PE=1_SV=1
T-1397-19.30	-0.87607	1	1	-.TLVRFMKK(7)--EKMYLK(2).-	>decoy_reverse_sp|O13788|SSR1_SCHPO_Decoy_of_SWI/SNF_and_RSC_complexes_subunit_ssr1_OS=Schizosaccharomyces_pombe_(strain_972_/_ATCC_24843)_GN=ssr1_PE=1_SV=1	>sp|O74409|URIC_SCHPO_Uricase_OS=Schizosaccharomyces_pombe_(strain_972_/_ATCC_24843)_GN=SPCC1223.09_PE=1_SV=1	>sp|Q10496|GYP51_SCHPO_GTPase_activating_protein_Gyp51_OS=Schizosaccharomyces_pombe_(strain_972_/_ATCC_24843)_GN=gyp51_PE=3_SV=1
T-6341-51.87	-0.876725	1	1	-.MFVTPIEHAVQKR(1)--KYGR(1).-	>decoy_reverse_sp|O74794|CCHL_SCHPO_Decoy_of_Putative_cytochrome_c_heme_lyase_OS=Schizosaccharomyces_pombe_(strain_972_/_ATCC_24843)_GN=SPBC26H8.12_PE=3_SV=1	>decoy_reverse_sp|P07799|TOP1_SCHPO_Decoy_of_DNA_topoisomerase_1_OS=Schizosaccharomyces_pombe_(strain_972_/_ATCC_24843)_GN=top1_PE=1_SV=2	>sp|O59669|VPS71_SCHPO_SWR1_complex_subunit_vps71_OS=Schizosaccharomyces_pombe_(strain_972_/_ATCC_24843)_GN=vps71_PE=1_SV=2	>sp|O59813|YCT3_SCHPO_Uncharacterized_amino-acid_permease_C794.03_OS=Schizosaccharomyces_pombe_(strain_972_/_ATCC_24843)_GN=SPCC794.03_PE=2_SV=1	>sp|Q9HDY7|YK12_SCHPO_Uncharacterized_protein_PB1A10.02_OS=Schizosaccharomyces_pombe_(strain_972_/_ATCC_24843)_GN=SPAPB1A10.02_PE=4_SV=1
T-5396-46.12	-0.877354	1	1	-.LLLFWQKPAR(7)--MKTNASK(2).-	>sp|Q07538|PRP4_SCHPO_Serine/threonine-protein_kinase_prp4_OS=Schizosaccharomyces_pombe_(strain_972_/_ATCC_24843)_GN=prp4_PE=1_SV=2	>sp|Q9P7D3|YOFG_SCHPO_WHI2-like_protein_P4H10.16c_OS=Schizosaccharomyces_pombe_(strain_972_/_ATCC_24843)_GN=SPBP4H10.16c_PE=3_SV=1
T-2587-28.26	-0.8779	1	1	-.SRKFSSSSR(3)--AIIAKR(5).-	>decoy_reverse_sp|Q50HP3|SPC19_SCHPO_Decoy_of_DASH_complex_subunit_spc19_OS=Schizosaccharomyces_pombe_(strain_972_/_ATCC_24843)_GN=spc19_PE=1_SV=2	>sp|O14335|SCR1_SCHPO_DNA-binding_protein_scr1_OS=Schizosaccharomyces_pombe_(strain_972_/_ATCC_24843)_GN=scr1_PE=3_SV=1	>sp|Q50HP3|SPC19_SCHPO_DASH_complex_subunit_spc19_OS=Schizosaccharomyces_pombe_(strain_972_/_ATCC_24843)_GN=spc19_PE=1_SV=2
T-8038-61.86-2	-0.879611	1	1	-.LIKDCIDER(3)--LLAKR(4).-	>sp|O13682|SWR1_SCHPO_Helicase_swr1_OS=Schizosaccharomyces_pombe_(strain_972_/_ATCC_24843)_GN=swr1_PE=3_SV=1	>sp|O13790|CUL1_SCHPO_Cullin-1_OS=Schizosaccharomyces_pombe_(strain_972_/_ATCC_24843)_GN=cul1_PE=1_SV=1	>sp|Q09768|GSH1_SCHPO_Glutamate--cysteine_ligase_OS=Schizosaccharomyces_pombe_(strain_972_/_ATCC_24843)_GN=gcs1_PE=3_SV=1
T-13440-97.49	-0.880263	1	1	-.YIEKDAAFER(4)--MEDPK(1).-	>sp|O94641|HS104_SCHPO_Heat_shock_protein_104_OS=Schizosaccharomyces_pombe_(strain_972_/_ATCC_24843)_GN=hsp104_PE=3_SV=1	>sp|Q9P6J5|YHD5_SCHPO_Uncharacterized_permease_C1683.05_OS=Schizosaccharomyces_pombe_(strain_972_/_ATCC_24843)_GN=SPBC1683.05_PE=3_SV=1
T-1315-18.64-2	-0.880394	1	1	-.KYDQIESEYK(1)--AWQSDHKR(7).-	>sp|Q09738|UBP8_SCHPO_Probable_ubiquitin_carboxyl-terminal_hydrolase_8_OS=Schizosaccharomyces_pombe_(strain_972_/_ATCC_24843)_GN=ubp8_PE=3_SV=1	>sp|Q9USR4|REC27_SCHPO_Meiotic_recombination_protein_rec27_OS=Schizosaccharomyces_pombe_(strain_972_/_ATCC_24843)_GN=rec27_PE=1_SV=1
T-4132-38.53	-0.881152	1	1	-.KKDEDSAAGLR(1)--KSKAPK(1).-	>sp|Q09856|PRP3_SCHPO_U4/U5/U6_small_nuclear_ribonucleoprotein_prp3_OS=Schizosaccharomyces_pombe_(strain_972_/_ATCC_24843)_GN=prp3_PE=1_SV=1	>sp|Q9P7T8|YIW2_SCHPO_Uncharacterized_helicase_C694.02_OS=Schizosaccharomyces_pombe_(strain_972_/_ATCC_24843)_GN=SPAC694.02_PE=3_SV=1	>tr|S6BSJ4|S6BSJ4_SCHPM_DEAD/DEAH_box_helicase_OS=Schizosaccharomyces_pombe_PE=4_SV=1
T-7295-57.57	-0.881386	1	1	-.SSSRSGEHR(1)--KDTIRTVK(1).-	>sp|G2TRP2|NEW15_SCHPO_Putative_mitochondrial_ribosomal_protein_new15,_mitochondrial_OS=Schizosaccharomyces_pombe_(strain_972_/_ATCC_24843)_GN=new15_PE=2_SV=1	>sp|O74418|SNUT3_SCHPO_U4/U6.U5_tri-snRNP-associated_protein_3-like_protein_C162.01c_OS=Schizosaccharomyces_pombe_(strain_972_/_ATCC_24843)_GN=SPCC162.01c_PE=1_SV=1
T-13067-94.64	-0.88175	1	1	-.ENADSKTIRK(6)--IYQGTLKR(7).-	>sp|P05511|YMC6_SCHPO_Uncharacterized_91_kDa_protein_in_cob_intron_OS=Schizosaccharomyces_pombe_(strain_972_/_ATCC_24843)_GN=SPMIT.06_PE=3_SV=4	>sp|Q9USZ1|EFGM_SCHPO_Elongation_factor_G,_mitochondrial_OS=Schizosaccharomyces_pombe_(strain_972_/_ATCC_24843)_GN=mef1_PE=3_SV=2
T-4163-38.73	-0.883708	1	1	-.VSLPKRNTR(5)--SGFYK(1).-	>sp|Q10146|RRP6_SCHPO_Exosome_complex_exonuclease_rrp6_OS=Schizosaccharomyces_pombe_(strain_972_/_ATCC_24843)_GN=rrp6_PE=3_SV=2	>sp|Q9USH5|YJQ5_SCHPO_PWI_domain-containing_protein_C825.05c_OS=Schizosaccharomyces_pombe_(strain_972_/_ATCC_24843)_GN=SPCC825.05c_PE=1_SV=1
T-8016-61.73	-0.885618	1	1	-.ILVEDLKK(7)--LLDSIKK(6).-	>sp|O13921|MSH1_SCHPO_MutS_protein_homolog_1_OS=Schizosaccharomyces_pombe_(strain_972_/_ATCC_24843)_GN=msh1_PE=3_SV=2	>sp|O74402|HSP78_SCHPO_Heat_shock_protein_78,_mitochondrial_OS=Schizosaccharomyces_pombe_(strain_972_/_ATCC_24843)_GN=hsp78_PE=3_SV=1
T-3122-31.99	-0.886295	1	1	-.DFYIKNLEK(5)--SFLKNLFK(4).-	>sp|O14196|MU165_SCHPO_Meiotically_up-regulated_gene_165_protein_OS=Schizosaccharomyces_pombe_(strain_972_/_ATCC_24843)_GN=mug165_PE=1_SV=1	>sp|Q9UTB4|MSS51_SCHPO_Protein_mss51_OS=Schizosaccharomyces_pombe_(strain_972_/_ATCC_24843)_GN=mss51_PE=3_SV=1
T-13545-98.27	-0.886953	1	1	-.TKNPESDRR(2)--REEEKR(5).-	>decoy_reverse_sp|Q9USV4|MEP33_SCHPO_Decoy_of_mRNA_export_protein_33_OS=Schizosaccharomyces_pombe_(strain_972_/_ATCC_24843)_GN=mep33_PE=2_SV=1	>sp|Q9P7Z6|YJIA_SCHPO_Uncharacterized_protein_C5E4.10c_OS=Schizosaccharomyces_pombe_(strain_972_/_ATCC_24843)_GN=SPCC5E4.10c_PE=4_SV=2	>sp|Q9USV4|MEP33_SCHPO_mRNA_export_protein_33_OS=Schizosaccharomyces_pombe_(strain_972_/_ATCC_24843)_GN=mep33_PE=2_SV=1
T-13216-95.79	-0.887177	1	1	-.AKQRAADER(2)--KLWNER(1).-	>sp|Q1MTR5|YG66_SCHPO_Uncharacterized_RING_finger_membrane_protein_C15C4.06c_OS=Schizosaccharomyces_pombe_(strain_972_/_ATCC_24843)_GN=SPBC15C4.06c_PE=3_SV=1	>sp|Q9UTF0|YIN2_SCHPO_SERF-like_protein_C1705.02_OS=Schizosaccharomyces_pombe_(strain_972_/_ATCC_24843)_GN=SPAC1705.02_PE=3_SV=1
T-5058-44.13	-0.887643	1	1	-.AIYVPKEGIK(6)--MSGSRK(1).-	>sp|O74498|UCP10_SCHPO_UBX_domain-containing_protein_10_OS=Schizosaccharomyces_pombe_(strain_972_/_ATCC_24843)_GN=ucp10_PE=3_SV=1	>sp|Q9C0V7|YHJ2_SCHPO_Uncharacterized_sulfatase_PB10D8.02c_OS=Schizosaccharomyces_pombe_(strain_972_/_ATCC_24843)_GN=SPBPB10D8.02c_PE=3_SV=1
T-8945-67.41	-0.888341	1	1	-.ETKDYNNSLK(3)--SEKFVELR(1).-	>sp|Q9P3T8|TBCC_SCHPO_Tubulin-specific_chaperone_C_OS=Schizosaccharomyces_pombe_(strain_972_/_ATCC_24843)_GN=cin2_PE=3_SV=1	>sp|Q9Y7X2|YOP2_SCHPO_N-terminal_acetyltransferase_A_complex_subunit-like_protein_C418.02_OS=Schizosaccharomyces_pombe_(strain_972_/_ATCC_24843)_GN=SPBC418.02_PE=3_SV=1
T-3798-36.46	-0.892373	1	1	-.ANKQGVGNNHFK(3)--QQAMEAKR(7).-	>sp|O94491|YC7A_SCHPO_Uncharacterized_transporter_C417.10_OS=Schizosaccharomyces_pombe_(strain_972_/_ATCC_24843)_GN=SPCC417.10_PE=3_SV=1	>sp|O94714|SPT2_SCHPO_Protein_spt2_OS=Schizosaccharomyces_pombe_(strain_972_/_ATCC_24843)_GN=spt2_PE=3_SV=1
T-11024-80.44-2	-0.893252	1	1	-.KRILSSAELLR(1)--LEKLR(3).-	>sp|O13705|SEC10_SCHPO_Exocyst_complex_component_sec10_OS=Schizosaccharomyces_pombe_(strain_972_/_ATCC_24843)_GN=sec10_PE=1_SV=2	>sp|O94493|YC7C_SCHPO_Uncharacterized_esterase/lipase_C417.12_OS=Schizosaccharomyces_pombe_(strain_972_/_ATCC_24843)_GN=SPCC417.12_PE=3_SV=2
T-9783-72.69	-0.896727	1	1	-.KPSAFESLR(1)--MRTGRK(1).-	>sp|Q4ZGE2|YB1G_SCHPO_Uncharacterized_protein_C3D6.16_OS=Schizosaccharomyces_pombe_(strain_972_/_ATCC_24843)_GN=SPBC3D6.16_PE=4_SV=1	>sp|Q9UTR4|ETD1_SCHPO_Septation_protein_etd1_OS=Schizosaccharomyces_pombe_(strain_972_/_ATCC_24843)_GN=etd1_PE=4_SV=1
T-5624-47.46	-0.896891	1	1	-.IAKDLPHWER(3)--MPSR(1).-	>sp|O14186|YDSB_SCHPO_Uncharacterized_WD_repeat-containing_protein_C4F8.11_OS=Schizosaccharomyces_pombe_(strain_972_/_ATCC_24843)_GN=SPAC4F8.11_PE=3_SV=1	>sp|Q9UT55|YI94_SCHPO_UPF0364_protein_C806.04c_OS=Schizosaccharomyces_pombe_(strain_972_/_ATCC_24843)_GN=SPAC806.04c_PE=3_SV=2
T-2542-27.92	-0.898253	1	1	-.IVTVNNKR(7)--DPNTPKR(6).-	>sp|O74774|HBS1_SCHPO_Elongation_factor_1_alpha-like_protein_OS=Schizosaccharomyces_pombe_(strain_972_/_ATCC_24843)_GN=hbs1_PE=1_SV=4	>sp|P87057|NHP6_SCHPO_Non-histone_chromosomal_protein_6_OS=Schizosaccharomyces_pombe_(strain_972_/_ATCC_24843)_GN=nhp6_PE=3_SV=1
T-3986-37.62	-0.898647	1	1	-.SNLPIYNFIR(1)--GSELKKMCR(6).-	>sp|Q10160|RMI1_SCHPO_RecQ-mediated_genome_instability_protein_1_OS=Schizosaccharomyces_pombe_(strain_972_/_ATCC_24843)_GN=rmi1_PE=3_SV=1	>sp|Q9P6I7|ADE_SCHPO_Adenine_deaminase_OS=Schizosaccharomyces_pombe_(strain_972_/_ATCC_24843)_GN=aah1_PE=1_SV=1
T-5253-45.29	-0.901221	1	1	-.AQLIEKAER(6)--TKMWYM(2).-	>sp|O74957|AGO1_SCHPO_Protein_argonaute_OS=Schizosaccharomyces_pombe_(strain_972_/_ATCC_24843)_GN=ago1_PE=1_SV=1	>sp|Q9C106|RPC3_SCHPO_DNA-directed_RNA_polymerase_III_subunit_rpc3_OS=Schizosaccharomyces_pombe_(strain_972_/_ATCC_24843)_GN=rpc82_PE=1_SV=1
T-4569-41.18	-0.901904	1	1	-.QSIIIRQYR(1)--TIKVDDGKR(8).-	>sp|O42869|YF75_SCHPO_Uncharacterized_protein_C3G9.05_OS=Schizosaccharomyces_pombe_(strain_972_/_ATCC_24843)_GN=SPAC3G9.05_PE=1_SV=1	>sp|Q8NKC1|COMT2_SCHPO_Probable_catechol_O-methyltransferase_2_OS=Schizosaccharomyces_pombe_(strain_972_/_ATCC_24843)_GN=SPBPB21E7.04c_PE=3_SV=1
T-4145-38.61	-0.903314	1	1	-.SLFPQILLR(1)--SISGKKK(6).-	>sp|O94427|MU167_SCHPO_Meiotically_up-regulated_gene_167_protein_OS=Schizosaccharomyces_pombe_(strain_972_/_ATCC_24843)_GN=mug167_PE=1_SV=2	>sp|Q874R4|YHS4_SCHPO_Putative_cell_agglutination_protein_C947.04_OS=Schizosaccharomyces_pombe_(strain_972_/_ATCC_24843)_GN=SPBC947.04_PE=3_SV=1
T-3424-33.98	-0.904947	1	1	-.IKEFEIQK(2)--SEEDNR(1).-	>sp|O74876|MU135_SCHPO_Meiotically_up-regulated_gene_135_protein_OS=Schizosaccharomyces_pombe_(strain_972_/_ATCC_24843)_GN=mug135_PE=1_SV=1	>sp|Q9USR4|REC27_SCHPO_Meiotic_recombination_protein_rec27_OS=Schizosaccharomyces_pombe_(strain_972_/_ATCC_24843)_GN=rec27_PE=1_SV=1
T-11185-81.54	-0.905334	1	1	-.KENEWAEDR(1)--MSQLLFLR(1).-	>sp|O13934|ATG15_SCHPO_Putative_lipase_atg15_OS=Schizosaccharomyces_pombe_(strain_972_/_ATCC_24843)_GN=atg15_PE=3_SV=1	>sp|Q9Y709|SKP1_SCHPO_Suppressor_of_kinetochore_protein_1_OS=Schizosaccharomyces_pombe_(strain_972_/_ATCC_24843)_GN=skp1_PE=1_SV=1
T-1987-23.94	-0.906106	1	1	-.NMPPKIRK(5)--KKPAR(2).-	>sp|P17937|RL7A_SCHPO_60S_ribosomal_protein_L7-A_OS=Schizosaccharomyces_pombe_(strain_972_/_ATCC_24843)_GN=rpl7a_PE=3_SV=1	>sp|Q10103|CHP1_SCHPO_Chromo_domain-containing_protein_1_OS=Schizosaccharomyces_pombe_(strain_972_/_ATCC_24843)_GN=chp1_PE=1_SV=1
T-11568-84.13	-0.910683	1	1	-.KTMTESIIK(1)--MKSLKGR(5).-	>sp|O94537|PPK4_SCHPO_Serine/threonine-protein_kinase_ppk4_OS=Schizosaccharomyces_pombe_(strain_972_/_ATCC_24843)_GN=ppk4_PE=3_SV=1	>sp|Q9UTI4|MOA1_SCHPO_Monopolar_attachment_protein_1_OS=Schizosaccharomyces_pombe_(strain_972_/_ATCC_24843)_GN=moa1_PE=1_SV=1
T-3869-36.93	-0.910833	1	1	-.DNENNKNTK(1)--VLKPNGK(3).-	>sp|O43010|NMT_SCHPO_Glycylpeptide_N-tetradecanoyltransferase_OS=Schizosaccharomyces_pombe_(strain_972_/_ATCC_24843)_GN=nmt1_PE=1_SV=1	>sp|Q9UTA8|YL8A_SCHPO_Uncharacterized_methyltransferase-like_C25B8.10_OS=Schizosaccharomyces_pombe_(strain_972_/_ATCC_24843)_GN=SPAC25B8.10_PE=3_SV=1	>sp|Q9UTA9|YL89_SCHPO_Uncharacterized_methyltransferase_C25B8.09_OS=Schizosaccharomyces_pombe_(strain_972_/_ATCC_24843)_GN=SPAC25B8.09_PE=3_SV=1
T-8126-62.39	-0.911149	1	1	-.TVEFDKSALR(6)--QKQEAR(2).-	>sp|O74415|YJL2_SCHPO_Uncharacterized_protein_C14G10.02_OS=Schizosaccharomyces_pombe_(strain_972_/_ATCC_24843)_GN=SPCC14G10.02_PE=4_SV=1	>sp|O94684|TFB3_SCHPO_RNA_polymerase_II_transcription_factor_B_subunit_3_OS=Schizosaccharomyces_pombe_(strain_972_/_ATCC_24843)_GN=pmh1_PE=1_SV=1
T-4551-41.07	-0.91139	1	1	-.KYNHFHQK(1)--MMMSNKQR(6).-	>sp|O43005|AP2B_SCHPO_AP-2_complex_subunit_beta_OS=Schizosaccharomyces_pombe_(strain_972_/_ATCC_24843)_GN=apl1_PE=3_SV=1	>sp|O60164|PESC_SCHPO_Pescadillo_homolog_OS=Schizosaccharomyces_pombe_(strain_972_/_ATCC_24843)_GN=ppp1_PE=3_SV=1
T-12838-92.92	-0.911575	1	1	-.KEREEQVR(1)--ENPLEKLK(6).-	>sp|O14148|INO80_SCHPO_Putative_DNA_helicase_ino80_OS=Schizosaccharomyces_pombe_(strain_972_/_ATCC_24843)_GN=ino80_PE=1_SV=4	>sp|O60097|SPT8_SCHPO_Transcription_factor_spt8_OS=Schizosaccharomyces_pombe_(strain_972_/_ATCC_24843)_GN=spt8_PE=3_SV=1
T-11581-84.21	-0.911783	1	1	-.EFEGVIRNKHR(9)--SNSDIR(1).-	>sp|O42898|COMT1_SCHPO_Probable_catechol_O-methyltransferase_1_OS=Schizosaccharomyces_pombe_(strain_972_/_ATCC_24843)_GN=SPBC119.03_PE=3_SV=1	>sp|O60182|RFC1_SCHPO_Replication_factor_C_subunit_1_OS=Schizosaccharomyces_pombe_(strain_972_/_ATCC_24843)_GN=rfc1_PE=1_SV=1
T-4332-39.79	-0.913836	1	1	-.DQDYEELR(1)--MSLPR(1).-	>sp|Q9C1W5|TIM16_SCHPO_Mitochondrial_import_inner_membrane_translocase_subunit_tim16_OS=Schizosaccharomyces_pombe_(strain_972_/_ATCC_24843)_GN=pam16_PE=3_SV=1	>sp|Q9Y7Y8|SYQ_SCHPO_Probable_glutamine--tRNA_ligase_OS=Schizosaccharomyces_pombe_(strain_972_/_ATCC_24843)_GN=qrs1_PE=3_SV=1
T-5073-44.21	-0.914039	1	1	-.KWEVDPER(1)--LVKHAYER(3).-	>sp|O14215|PRI1_SCHPO_DNA_primase_small_subunit_OS=Schizosaccharomyces_pombe_(strain_972_/_ATCC_24843)_GN=pri1_PE=1_SV=1	>sp|Q9HGM3|YTA12_SCHPO_Mitochondrial_respiratory_chain_complexes_assembly_protein_rca1_OS=Schizosaccharomyces_pombe_(strain_972_/_ATCC_24843)_GN=yta12_PE=3_SV=1
T-5174-44.80	-0.914716	1	1	-.MNNSITDSVEK(1)--MFNAK(1).-	>sp|O94263|DPB2_SCHPO_DNA_polymerase_epsilon_subunit_B_OS=Schizosaccharomyces_pombe_(strain_972_/_ATCC_24843)_GN=dpb2_PE=1_SV=1	>sp|Q9UT87|IMG1_SCHPO_54S_ribosomal_protein_subunit_img1,_mitochondrial_OS=Schizosaccharomyces_pombe_(strain_972_/_ATCC_24843)_GN=img1_PE=3_SV=1
T-5011-43.85	-0.915279	1	1	-.LDLTQLRAKK(9)--MAAQPK(1).-	>sp|O14192|AATR1_SCHPO_Aromatic_amino_acid_aminotransferase_C56E4.03_OS=Schizosaccharomyces_pombe_(strain_972_/_ATCC_24843)_GN=SPAC56E4.03_PE=3_SV=1	>sp|Q9P7L6|METL_SCHPO_Uncharacterized_methyltransferase-like_protein_SPBC21C3.07c_OS=Schizosaccharomyces_pombe_(strain_972_/_ATCC_24843)_GN=SPBC21C3.07c_PE=3_SV=2
T-1409-19.40	-0.920033	1	1	-.FLRNKFTMK(5)--DQEIR(1).-	>sp|O13909|YDW1_SCHPO_Uncharacterized_protein_C23C11.01_OS=Schizosaccharomyces_pombe_(strain_972_/_ATCC_24843)_GN=SPAC23C11.01_PE=4_SV=1	>sp|Q9Y824|YON1_SCHPO_Uncharacterized_protein_C1105.01_OS=Schizosaccharomyces_pombe_(strain_972_/_ATCC_24843)_GN=SPBC1105.01_PE=1_SV=2
T-10892-79.60	-0.921075	1	1	-.NQTFAIKIIR(7)--MASEGK(1).-	>sp|O74914|YJ73_SCHPO_Uncharacterized_protein_C757.03c_OS=Schizosaccharomyces_pombe_(strain_972_/_ATCC_24843)_GN=SPCC757.03c_PE=3_SV=1	>sp|Q07538|PRP4_SCHPO_Serine/threonine-protein_kinase_prp4_OS=Schizosaccharomyces_pombe_(strain_972_/_ATCC_24843)_GN=prp4_PE=1_SV=2
T-9179-68.82	-0.922029	1	1	-.FSNLLKDVTK(6)--DEGIEK(1).-	>sp|B5BP48|YP54_SCHPO_Putative_alpha-ketoglutarate-dependent_sulfonate_dioxygenase_OS=Schizosaccharomyces_pombe_(strain_972_/_ATCC_24843)_GN=SPBC460.04c_PE=3_SV=1	>sp|Q9HDW1|PGPS1_SCHPO_CDP-diacylglycerol--glycerol-3-phosphate_3-phosphatidyltransferase_OS=Schizosaccharomyces_pombe_(strain_972_/_ATCC_24843)_GN=pgs1_PE=3_SV=2
T-7547-59.07	-0.922267	1	1	-.KQSQLIWNSK(1)--CPFEHKK(6).-	>sp|O74766|PUT2_SCHPO_Probable_delta-1-pyrroline-5-carboxylate_dehydrogenase_OS=Schizosaccharomyces_pombe_(strain_972_/_ATCC_24843)_GN=SPBC24C6.04_PE=1_SV=1	>sp|O74957|AGO1_SCHPO_Protein_argonaute_OS=Schizosaccharomyces_pombe_(strain_972_/_ATCC_24843)_GN=ago1_PE=1_SV=1
T-13511-98.04	-0.923144	1	1	-.KHKDWLDHIK(1)--LVLADPKK(7).-	>sp|O60055|UTP20_SCHPO_U3_small_nucleolar_RNA-associated_protein_20_OS=Schizosaccharomyces_pombe_(strain_972_/_ATCC_24843)_GN=utp20_PE=3_SV=1	>sp|O94326|YGK8_SCHPO_Zinc_finger_protein_C725.08_OS=Schizosaccharomyces_pombe_(strain_972_/_ATCC_24843)_GN=SPBC725.08_PE=1_SV=1
T-2520-27.78	-0.923984	1	1	-.KKNIHGHR(1)--LKYDK(2).-	>sp|O74517|SAF1_SCHPO_Protein_saf1_OS=Schizosaccharomyces_pombe_(strain_972_/_ATCC_24843)_GN=saf1_PE=1_SV=1	>sp|O94401|YQF8_SCHPO_L-type_lectin-like_domain-containing_protein_C126.08c_OS=Schizosaccharomyces_pombe_(strain_972_/_ATCC_24843)_GN=SPCC126.08c_PE=3_SV=1
T-6640-53.65	-0.924346	1	1	-.DMIEKSNFKR(5)--ELKSID(3).-	>sp|O13857|PLB2_SCHPO_Putative_lysophospholipase_C1A6.03c_OS=Schizosaccharomyces_pombe_(strain_972_/_ATCC_24843)_GN=SPAC1A6.03c_PE=3_SV=3	>sp|Q09175|KRP1_SCHPO_Dibasic-processing_endoprotease_OS=Schizosaccharomyces_pombe_(strain_972_/_ATCC_24843)_GN=krp1_PE=1_SV=1
T-12173-88.16	-0.924728	1	1	-.QAALIKEYRK(6)--KHMVSLRGHK(1).-	>sp|P42657|RAD25_SCHPO_DNA_damage_checkpoint_protein_rad25_OS=Schizosaccharomyces_pombe_(strain_972_/_ATCC_24843)_GN=rad25_PE=1_SV=1	>sp|Q10238|MPF1_SCHPO_Meiotic_PUF_family_protein_1_OS=Schizosaccharomyces_pombe_(strain_972_/_ATCC_24843)_GN=mpf1_PE=3_SV=1
T-7003-55.82	-0.924901	1	1	-.AVSYKVNER(5)--MLWR(1).-	>sp|O13953|EAF3_SCHPO_Chromatin_modification-related_protein_eaf3_OS=Schizosaccharomyces_pombe_(strain_972_/_ATCC_24843)_GN=alp13_PE=1_SV=1	>sp|O14278|MU129_SCHPO_Meiotically_up-regulated_gene_129_protein_OS=Schizosaccharomyces_pombe_(strain_972_/_ATCC_24843)_GN=mug129_PE=1_SV=1
T-8958-67.48	-0.927535	1	1	-.NPKNWIYAR(3)--MAQGEFK(1).-	>sp|Q9P7I8|U390_SCHPO_UPF0390_protein_C24B10.18_OS=Schizosaccharomyces_pombe_(strain_972_/_ATCC_24843)_GN=SPCC24B10.18_PE=3_SV=1	>sp|Q9USN4|YJA1_SCHPO_Uncharacterized_transporter_C1529.01_OS=Schizosaccharomyces_pombe_(strain_972_/_ATCC_24843)_GN=SPCC1529.01_PE=3_SV=2
T-5422-46.28	-0.92769	1	1	-.MSLYWNRK(1)--KIDKQTFK(1).-	>sp|G2TRU1|YQ9K_SCHPO_Uncharacterized_protein_C18.20_OS=Schizosaccharomyces_pombe_(strain_972_/_ATCC_24843)_GN=SPCC18.20_PE=4_SV=1	>sp|O74349|LTN1_SCHPO_E3_ubiquitin-protein_ligase_listerin_OS=Schizosaccharomyces_pombe_(strain_972_/_ATCC_24843)_GN=SPBC21D10.09c_PE=3_SV=1
T-3917-37.22	-0.929052	1	1	-.AQDKYHYLCKK(4)--KTLQYK(1).-	>sp|G2TRS1|NEW14_SCHPO_Uncharacterized_protein_new14_OS=Schizosaccharomyces_pombe_(strain_972_/_ATCC_24843)_GN=new14_PE=1_SV=1	>sp|Q10199|IMP2_SCHPO_Septation_protein_imp2_OS=Schizosaccharomyces_pombe_(strain_972_/_ATCC_24843)_GN=imp2_PE=1_SV=1
T-10955-79.99	-0.929522	1	1	-.DVKALFNCEYR(3)--GKLVK(1).-	>sp|Q09870|RCL1_SCHPO_Probable_RNA_3'-terminal_phosphate_cyclase-like_protein_OS=Schizosaccharomyces_pombe_(strain_972_/_ATCC_24843)_GN=SPAC12G12.06c_PE=3_SV=1	>sp|Q09902|MU144_SCHPO_Meiotically_up-regulated_gene_144_protein_OS=Schizosaccharomyces_pombe_(strain_972_/_ATCC_24843)_GN=mug144_PE=1_SV=2
T-5089-44.30	-0.929668	1	1	-.FYEKPSEKR(8)--SEKSPKK(6).-	>sp|Q8WZK1|RT21_SCHPO_37S_ribosomal_protein_mrp21,_mitochondrial_OS=Schizosaccharomyces_pombe_(strain_972_/_ATCC_24843)_GN=mrp21_PE=3_SV=1	>sp|Q9HDV4|LID2_SCHPO_Lid2_complex_component_lid2_OS=Schizosaccharomyces_pombe_(strain_972_/_ATCC_24843)_GN=lid2_PE=1_SV=1
T-2038-24.29	-0.931783	1	1	-.FEKNLDYAR(3)--MNCRR(1).-	>sp|O13683|YDY2_SCHPO_Uncharacterized_protein_C11E3.02c_OS=Schizosaccharomyces_pombe_(strain_972_/_ATCC_24843)_GN=SPAC11E3.02c_PE=3_SV=1	>sp|O13785|USE1_SCHPO_Protein_transport_protein_use1_OS=Schizosaccharomyces_pombe_(strain_972_/_ATCC_24843)_GN=use1_PE=3_SV=1
T-3036-31.42	-0.932134	1	1	-.RSVFWTAYYTKAK(11)--KPTPK(1).-	>sp|O59787|SRP72_SCHPO_Signal_recognition_particle_subunit_srp72_OS=Schizosaccharomyces_pombe_(strain_972_/_ATCC_24843)_GN=srp72_PE=3_SV=1	>sp|O60135|LCF1_SCHPO_Long-chain-fatty-acid--CoA_ligase_1_OS=Schizosaccharomyces_pombe_(strain_972_/_ATCC_24843)_GN=lcf1_PE=3_SV=1
T-7015-55.89	-0.934731	1	1	-.KSKLENNILK(1)--VSPVKR(5).-	>sp|O43058|SEP1_SCHPO_Forkhead_protein_sep1_OS=Schizosaccharomyces_pombe_(strain_972_/_ATCC_24843)_GN=sep1_PE=1_SV=1	>sp|O74356|YH16_SCHPO_Putative_ATP-dependent_RNA_helicase_C25D12.06_OS=Schizosaccharomyces_pombe_(strain_972_/_ATCC_24843)_GN=SPBC25D12.06_PE=3_SV=2
T-6789-54.55	-0.935294	1	1	-.MISHVLVK(1)--MSDPAR(1).-	>sp|P50519|HSP9_SCHPO_Heat_shock_protein_hsp9_OS=Schizosaccharomyces_pombe_(strain_972_/_ATCC_24843)_GN=hsp9_PE=2_SV=1	>sp|Q9US28|YKA1_SCHPO_Uncharacterized_FAD-binding_protein_C1783.01_OS=Schizosaccharomyces_pombe_(strain_972_/_ATCC_24843)_GN=SPAC1783.01_PE=3_SV=1
T-4423-40.35	-0.936558	1	1	-.NTLYFIELDKK(10)--MNKGPR(3).-	>sp|O60165|SPN7_SCHPO_Septin_homolog_spn7_OS=Schizosaccharomyces_pombe_(strain_972_/_ATCC_24843)_GN=spn7_PE=1_SV=2	>sp|Q9P778|DPP5_SCHPO_Dipeptidyl-peptidase_5_OS=Schizosaccharomyces_pombe_(strain_972_/_ATCC_24843)_GN=SPBC1711.12_PE=3_SV=1
T-13149-95.26	-0.939615	1	1	-.QKVYSENR(2)--MFRTTK(1).-	>sp|O13670|MTO1_SCHPO_Protein_MTO1_homolog,_mitochondrial_OS=Schizosaccharomyces_pombe_(strain_972_/_ATCC_24843)_GN=mto1_PE=1_SV=1	>sp|O74761|PRI2_SCHPO_DNA_primase_large_subunit_OS=Schizosaccharomyces_pombe_(strain_972_/_ATCC_24843)_GN=pri2_PE=1_SV=1	>sp|Q9P7Z6|YJIA_SCHPO_Uncharacterized_protein_C5E4.10c_OS=Schizosaccharomyces_pombe_(strain_972_/_ATCC_24843)_GN=SPCC5E4.10c_PE=4_SV=2
T-1047-16.17	-0.939849	1	1	-.KQQQLEKQK(7)--MSADK(1).-	>sp|P36613|CGM2_SCHPO_Cyclin_mcs2_OS=Schizosaccharomyces_pombe_(strain_972_/_ATCC_24843)_GN=mcs2_PE=1_SV=1	>sp|Q9USJ7|ETT1_SCHPO_Negative_regulator_of_ofd1_OS=Schizosaccharomyces_pombe_(strain_972_/_ATCC_24843)_GN=nro1_PE=1_SV=1
T-4387-40.13	-0.939906	1	1	-.EHVLVDLEKVK(9)--MSTGQLKRFK(1).-	>sp|P87157|YB0G_SCHPO_Probable_ADP-ribosylation_factor-binding_protein_C25H2.16c_OS=Schizosaccharomyces_pombe_(strain_972_/_ATCC_24843)_GN=SPBC25H2.16c_PE=1_SV=1	>sp|Q09870|RCL1_SCHPO_Probable_RNA_3'-terminal_phosphate_cyclase-like_protein_OS=Schizosaccharomyces_pombe_(strain_972_/_ATCC_24843)_GN=SPAC12G12.06c_PE=3_SV=1
T-2149-25.11	-0.942981	1	1	-.MGRSSKDK(1)--MSLQLEK(1).-	>sp|O36015|TRM7_SCHPO_Putative_tRNA_(cytidine(32)/guanosine(34)-2'-O)-methyltransferase_OS=Schizosaccharomyces_pombe_(strain_972_/_ATCC_24843)_GN=SPAC4F10.03c_PE=3_SV=1	>sp|Q9UT22|YFY6_SCHPO_Methylthioribulose-1-phosphate_dehydratase-like_protein_OS=Schizosaccharomyces_pombe_(strain_972_/_ATCC_24843)_GN=SPAC9.06c_PE=3_SV=2
T-4826-42.73	-0.943021	1	1	-.IKEKYSTPR(2)--KIMGFTHKK(8).-	>sp|P08096|TOP2_SCHPO_DNA_topoisomerase_2_OS=Schizosaccharomyces_pombe_(strain_972_/_ATCC_24843)_GN=top2_PE=1_SV=2	>sp|Q1MTN3|PIC1_SCHPO_Inner_centromere_protein-related_protein_pic1_OS=Schizosaccharomyces_pombe_(strain_972_/_ATCC_24843)_GN=pic1_PE=1_SV=2
T-3593-35.10	-0.948391	1	1	-.FIVKASSGPR(4)--SAVIKTSTR(5).-	>sp|O14126|PRS6A_SCHPO_26S_protease_regulatory_subunit_6A_OS=Schizosaccharomyces_pombe_(strain_972_/_ATCC_24843)_GN=tbp1_PE=3_SV=1	>sp|O74445|PRS10_SCHPO_Probable_26S_protease_subunit_rpt4_OS=Schizosaccharomyces_pombe_(strain_972_/_ATCC_24843)_GN=rpt4_PE=3_SV=2
T-6544-53.10	-0.95113	1	1	-.EDPFYEVK(1)--LKTLEPAR(2).-	>decoy_reverse_sp|Q10366|PIK1_SCHPO_Decoy_of_Phosphatidylinositol_4-kinase_pik1_OS=Schizosaccharomyces_pombe_(strain_972_/_ATCC_24843)_GN=pik1_PE=1_SV=1	>decoy_tr|C5IGP5|C5IGP5_SCHPM_Decoy_of_Pik1_OS=Schizosaccharomyces_pombe_GN=pik1_PE=2_SV=1	>decoy_tr|C5IGP6|C5IGP6_SCHPM_Decoy_of_Pik1_OS=Schizosaccharomyces_pombe_GN=pik1_PE=2_SV=1	>decoy_tr|C5IGP7|C5IGP7_SCHPM_Decoy_of_Pik1_OS=Schizosaccharomyces_pombe_GN=pik1_PE=2_SV=1	>decoy_tr|C5IGP8|C5IGP8_SCHPM_Decoy_of_Pik1_OS=Schizosaccharomyces_pombe_GN=pik1_PE=2_SV=1	>sp|Q9HGN3|TLG1_SCHPO_t-SNARE_affecting_a_late_Golgi_compartment_protein_1_OS=Schizosaccharomyces_pombe_(strain_972_/_ATCC_24843)_GN=tlg1_PE=3_SV=1
T-1889-23.21	-0.952021	1	1	-.KLDGVLEARSK(1)--GHKYSR(3).-	>sp|O94488|MBO1_SCHPO_Microtubule_organizer_protein_1_OS=Schizosaccharomyces_pombe_(strain_972_/_ATCC_24843)_GN=mbo1_PE=1_SV=1	>tr|Q1L843|Q1L843_SCHPM_MRNA,_,_clone:_SY_1592_(Fragment)_OS=Schizosaccharomyces_pombe_PE=2_SV=1
T-13386-97.09	-0.952421	1	1	-.LVYDAAKAHK(7)--IKPEALDK(2).-	>sp|P87319|VP13A_SCHPO_Vacuolar_protein_sorting-associated_protein_13a_OS=Schizosaccharomyces_pombe_(strain_972_/_ATCC_24843)_GN=vps13a_PE=3_SV=2	>sp|Q9UTG1|PNPH_SCHPO_Putative_purine_nucleoside_phosphorylase_OS=Schizosaccharomyces_pombe_(strain_972_/_ATCC_24843)_GN=SPAC1805.16c_PE=3_SV=1
T-1400-19.32	-0.955077	1	1	-.MNYQRLEK(1)--MEQLRK(1).-	>sp|O74456|PEF1_SCHPO_Serine/threonine-protein_kinase_pef1_OS=Schizosaccharomyces_pombe_(strain_972_/_ATCC_24843)_GN=pef1_PE=3_SV=2	>sp|O94433|YHKH_SCHPO_Uncharacterized_membrane_protein_C660.17c_OS=Schizosaccharomyces_pombe_(strain_972_/_ATCC_24843)_GN=SPBC660.17c_PE=4_SV=1
T-5843-48.85	-0.955475	1	1	-.KTVDDMYEK(1)--KDGKFAK(1).-	>sp|Q09715|TUP11_SCHPO_Transcriptional_repressor_tup11_OS=Schizosaccharomyces_pombe_(strain_972_/_ATCC_24843)_GN=tup11_PE=1_SV=1	>sp|Q09823|REC10_SCHPO_Meiotic_recombination_protein_rec10_OS=Schizosaccharomyces_pombe_(strain_972_/_ATCC_24843)_GN=rec10_PE=2_SV=2
T-10935-79.86	-0.956324	1	1	-.KDQELNNLR(1)--EKSENWMK(2).-	>sp|Q10411|SPO15_SCHPO_Sporulation-specific_protein_15_OS=Schizosaccharomyces_pombe_(strain_972_/_ATCC_24843)_GN=spo15_PE=1_SV=1	>sp|Q9UT79|MSC1_SCHPO_Multicopy_suppressor_of_chk1_protein_1_OS=Schizosaccharomyces_pombe_(strain_972_/_ATCC_24843)_GN=msc1_PE=3_SV=1
T-4038-37.95	-0.957635	1	1	-.MAPDISKKR(1)--KENLTDKR(1).-	>sp|O42649|SMC3_SCHPO_Structural_maintenance_of_chromosomes_protein_3_OS=Schizosaccharomyces_pombe_(strain_972_/_ATCC_24843)_GN=psm3_PE=1_SV=1	>sp|Q10267|UPF3_SCHPO_Nonsense-mediated_mRNA_decay_protein_3_OS=Schizosaccharomyces_pombe_(strain_972_/_ATCC_24843)_GN=upf3_PE=3_SV=1
T-6000-49.82	-0.960767	1	1	-.MEKCINRYK(1)--LNPGLKDK(6).-	>sp|Q96VG3|YL93_SCHPO_Uncharacterized_protein_C683.03_OS=Schizosaccharomyces_pombe_(strain_972_/_ATCC_24843)_GN=SPAC683.03_PE=4_SV=1	>sp|Q9UT59|YKJ7_SCHPO_Putative_uncharacterized_oxidoreductase_C513.07_OS=Schizosaccharomyces_pombe_(strain_972_/_ATCC_24843)_GN=SPAC513.07_PE=3_SV=1
T-1588-20.83	-0.961088	1	1	-.IKHCDYYQCGK(2)--SLYYKKK(6).-	>sp|G2TRR7|YBBG_SCHPO_Putative_uncharacterized_protein_C13G1.16_OS=Schizosaccharomyces_pombe_(strain_972_/_ATCC_24843)_GN=SPBC13G1.16_PE=4_SV=1	>sp|Q10287|BGS1_SCHPO_1,3-beta-glucan_synthase_component_bgs1_OS=Schizosaccharomyces_pombe_(strain_972_/_ATCC_24843)_GN=bgs1_PE=1_SV=1
T-3295-33.22	-0.963889	1	1	-.VKEALAKEYK(2)--YKAQKVLQK(5).-	>sp|O13902|DAK1_SCHPO_Dihydroxyacetone_kinase_1_OS=Schizosaccharomyces_pombe_(strain_972_/_ATCC_24843)_GN=dak1_PE=3_SV=1	>sp|Q9US42|URG3_SCHPO_Protein_urg3_OS=Schizosaccharomyces_pombe_(strain_972_/_ATCC_24843)_GN=urg3_PE=2_SV=1
T-11187-81.56	-0.965059	1	1	-.KYGHAYDAFK(1)--VSHRKK(5).-	>sp|P56286|IF2A_SCHPO_Eukaryotic_translation_initiation_factor_2_subunit_alpha_OS=Schizosaccharomyces_pombe_(strain_972_/_ATCC_24843)_GN=tif211_PE=1_SV=1	>sp|Q9UTS0|PSP3_SCHPO_Subtilase-type_proteinase_psp3_OS=Schizosaccharomyces_pombe_(strain_972_/_ATCC_24843)_GN=psp3_PE=2_SV=1
T-1636-21.21	-0.965741	1	1	-.KVDNSLFLHK(1)--MSNSDIR(1).-	>sp|O60182|RFC1_SCHPO_Replication_factor_C_subunit_1_OS=Schizosaccharomyces_pombe_(strain_972_/_ATCC_24843)_GN=rfc1_PE=1_SV=1	>sp|O94301|HFI1_SCHPO_Transcriptional_coactivator_hfi1_OS=Schizosaccharomyces_pombe_(strain_972_/_ATCC_24843)_GN=hfi1_PE=3_SV=1
T-1810-22.61	-0.966558	1	1	-.AQEIKQLIR(5)--YDYEKR(5).-	>sp|O60114|YG65_SCHPO_Uncharacterized_helicase_C15C4.05_OS=Schizosaccharomyces_pombe_(strain_972_/_ATCC_24843)_GN=SPBC15C4.05_PE=3_SV=1	>sp|Q9P6N4|PEP5_SCHPO_E3_ubiquitin-protein_ligase_pep5_OS=Schizosaccharomyces_pombe_(strain_972_/_ATCC_24843)_GN=vps11_PE=3_SV=1
T-4626-41.52	-0.969098	1	1	-.LTHEKSTMLEK(5)--EWDSKLK(5).-	>sp|O14126|PRS6A_SCHPO_26S_protease_regulatory_subunit_6A_OS=Schizosaccharomyces_pombe_(strain_972_/_ATCC_24843)_GN=tbp1_PE=3_SV=1	>sp|O74445|PRS10_SCHPO_Probable_26S_protease_subunit_rpt4_OS=Schizosaccharomyces_pombe_(strain_972_/_ATCC_24843)_GN=rpt4_PE=3_SV=2
T-7764-60.33	-0.971003	1	1	-.KDFKYNFPK(4)--FLKNPK(3).-	>sp|Q9HGM3|YTA12_SCHPO_Mitochondrial_respiratory_chain_complexes_assembly_protein_rca1_OS=Schizosaccharomyces_pombe_(strain_972_/_ATCC_24843)_GN=yta12_PE=3_SV=1	>sp|Q9USW8|YHY1_SCHPO_Uncharacterized_protein_C19C7.01_OS=Schizosaccharomyces_pombe_(strain_972_/_ATCC_24843)_GN=SPBC19C7.01_PE=4_SV=2
T-7544-59.05	-0.972223	1	1	-.FVQNKSGDSK(5)--AKAEANR(2).-	>sp|O42699|RL19B_SCHPO_60S_ribosomal_protein_L19-B_OS=Schizosaccharomyces_pombe_(strain_972_/_ATCC_24843)_GN=rpl19b_PE=2_SV=2	>sp|P05734|RL19A_SCHPO_60S_ribosomal_protein_L19-A_OS=Schizosaccharomyces_pombe_(strain_972_/_ATCC_24843)_GN=rpl19a_PE=1_SV=3	>sp|Q9P7V2|ABC4_SCHPO_ATP-binding_cassette_transporter_abc4_OS=Schizosaccharomyces_pombe_(strain_972_/_ATCC_24843)_GN=abc4_PE=3_SV=1
T-10931-79.84	-0.97345	1	1	-.ESSETKPVDK(6)--MLIYKKK(6).-	>sp|O74832|PT127_SCHPO_mRNA_degradation_protein_pet127,_mitochondrial_OS=Schizosaccharomyces_pombe_(strain_972_/_ATCC_24843)_GN=pet127_PE=3_SV=1	>sp|Q9UST7|SFC3_SCHPO_Transcription_factor_tau_subunit_sfc3_OS=Schizosaccharomyces_pombe_(strain_972_/_ATCC_24843)_GN=sfc3_PE=1_SV=1
T-13457-97.64	-0.975409	1	1	-.KTALEIDLSEK(1)--TLQHKR(5).-	>sp|P05752|RS6A_SCHPO_40S_ribosomal_protein_S6-A_OS=Schizosaccharomyces_pombe_(strain_972_/_ATCC_24843)_GN=rps6a_PE=1_SV=2	>sp|Q09822|CDC15_SCHPO_Cell_division_control_protein_15_OS=Schizosaccharomyces_pombe_(strain_972_/_ATCC_24843)_GN=cdc15_PE=1_SV=2	>sp|Q9C0Z7|RS6B_SCHPO_40S_ribosomal_protein_S6-B_OS=Schizosaccharomyces_pombe_(strain_972_/_ATCC_24843)_GN=rps6b_PE=1_SV=1
T-11781-85.55	-0.976253	1	1	-.MSKVSPANIR(1)--MFLNHPKK(7).-	>sp|O14363|RL1A_SCHPO_60S_ribosomal_protein_L1-A_OS=Schizosaccharomyces_pombe_(strain_972_/_ATCC_24843)_GN=rpl1a_PE=1_SV=1	>tr|Q35904|Q35904_SCHPM_Urfa'_product_OS=Schizosaccharomyces_pombe_PE=4_SV=2
T-4677-41.83	-0.97693	1	1	-.KKPLFTKSPR(1)--EYFKLYK(4).-	>sp|G2TRP4|YHZF_SCHPO_Uncharacterized_protein_C21B10.15_OS=Schizosaccharomyces_pombe_(strain_972_/_ATCC_24843)_GN=SPBC21B10.15_PE=4_SV=1	>sp|Q9UT27|PVG1_SCHPO_Pyruvyl_transferase_1_OS=Schizosaccharomyces_pombe_(strain_972_/_ATCC_24843)_GN=pvg1_PE=3_SV=1
T-4901-43.18	-0.977247	1	1	-.MKKEHASAFR(2)--KQMAEKR(6).-	>sp|O13910|MPP10_SCHPO_U3_small_nucleolar_ribonucleoprotein_protein_mpp10_OS=Schizosaccharomyces_pombe_(strain_972_/_ATCC_24843)_GN=mpp10_PE=1_SV=1	>sp|Q9UT54|YI95_SCHPO_UPF0593_mitochondrial_protein_C806.05_OS=Schizosaccharomyces_pombe_(strain_972_/_ATCC_24843)_GN=SPAC806.05_PE=3_SV=1
T-7941-61.32	-0.977346	1	1	-.EAPEKWK(5)--AEQLHKK(6).-	>sp|O13967|BGS2_SCHPO_1,3-beta-glucan_synthase_component_bgs2_OS=Schizosaccharomyces_pombe_(strain_972_/_ATCC_24843)_GN=bgs2_PE=2_SV=2	>sp|Q10440|SDHF2_SCHPO_Succinate_dehydrogenase_assembly_factor_2,_mitochondrial_OS=Schizosaccharomyces_pombe_(strain_972_/_ATCC_24843)_GN=emi5_PE=3_SV=1
T-6184-50.91	-0.978185	1	1	-.NKVADHESIR(2)--LAEKSKNR(4).-	>sp|Q9HGL5|EFTS_SCHPO_Elongation_factor_Ts,_mitochondrial_OS=Schizosaccharomyces_pombe_(strain_972_/_ATCC_24843)_GN=tsf1_PE=3_SV=1	>sp|Q9USI6|MYO2_SCHPO_Myosin_type-2_heavy_chain_1_OS=Schizosaccharomyces_pombe_(strain_972_/_ATCC_24843)_GN=myo2_PE=1_SV=1
T-8469-64.43	-0.978829	1	1	-.FANFRNCFKIK(1)--MSLMFLR(1).-	>sp|O14370|BCA1_SCHPO_Branched-chain-amino-acid_aminotransferase,_mitochondrial_OS=Schizosaccharomyces_pombe_(strain_972_/_ATCC_24843)_GN=eca39_PE=1_SV=3	>sp|Q9HDZ3|MUG82_SCHPO_Meiotically_up-regulated_gene_82_protein_OS=Schizosaccharomyces_pombe_(strain_972_/_ATCC_24843)_GN=mug82_PE=1_SV=1
T-9359-70.04	-0.979942	1	1	-.KDNQNVVEEK(1)--APAKESKK(4).-	>sp|O14076|YEAB_SCHPO_Uncharacterized_protein_UNK4.11c_OS=Schizosaccharomyces_pombe_(strain_972_/_ATCC_24843)_GN=SPAC2E11.11c_PE=1_SV=1	>sp|Q09852|YAEC_SCHPO_Putative_inorganic_phosphate_transporter_C23D3.12_OS=Schizosaccharomyces_pombe_(strain_972_/_ATCC_24843)_GN=SPAC23D3.12_PE=1_SV=1
T-6642-53.66	-0.980245	1	1	-.KNCEALEKEK(8)--MFKSLVR(1).-	>sp|O13696|IDH1_SCHPO_Isocitrate_dehydrogenase_[NAD]_subunit_1,_mitochondrial_OS=Schizosaccharomyces_pombe_(strain_972_/_ATCC_24843)_GN=idh1_PE=1_SV=1	>sp|O74424|NU211_SCHPO_Nucleoporin_nup211_OS=Schizosaccharomyces_pombe_(strain_972_/_ATCC_24843)_GN=nup211_PE=1_SV=1
T-13498-97.94	-0.981526	1	1	-.SAEECDVLQKK(10)--KMMASK(1).-	>sp|P28706|RAD13_SCHPO_DNA_repair_protein_rad13_OS=Schizosaccharomyces_pombe_(strain_972_/_ATCC_24843)_GN=rad13_PE=2_SV=2	>sp|Q9P7Y0|SSR4_SCHPO_SWI/SNF_and_RSC_complexes_subunit_ssr4_OS=Schizosaccharomyces_pombe_(strain_972_/_ATCC_24843)_GN=ssr4_PE=1_SV=1
T-1604-20.95	-0.985257	1	1	-.TANGSEPTKK(9)--LKKSGIR(2).-	>sp|O94358|YHOA_SCHPO_Uncharacterized_protein_C428.10_OS=Schizosaccharomyces_pombe_(strain_972_/_ATCC_24843)_GN=SPBC428.10_PE=1_SV=2	>sp|P87231|MUS81_SCHPO_Crossover_junction_endonuclease_mus81_OS=Schizosaccharomyces_pombe_(strain_972_/_ATCC_24843)_GN=mus81_PE=1_SV=2
T-1959-23.74	-0.986443	1	1	-.KVAQTTYKK(1)--NKKK(2).-	>decoy_reverse_sp|G2TRU2|YC4E_SCHPO_Decoy_of_Uncharacterized_transmembrane_protein_C1672.14_OS=Schizosaccharomyces_pombe_(strain_972_/_ATCC_24843)_GN=SPCC1672.14_PE=4_SV=1	>decoy_reverse_sp|O13796|YKY1_SCHPO_Decoy_of_Uncharacterized_protein_C1142.01_OS=Schizosaccharomyces_pombe_(strain_972_/_ATCC_24843)_GN=SPAC1142.01_PE=1_SV=2	>decoy_reverse_sp|O14076|YEAB_SCHPO_Decoy_of_Uncharacterized_protein_UNK4.11c_OS=Schizosaccharomyces_pombe_(strain_972_/_ATCC_24843)_GN=SPAC2E11.11c_PE=1_SV=1	>decoy_reverse_sp|O14217|TOM70_SCHPO_Decoy_of_Probable_mitochondrial_import_receptor_subunit_tom70_OS=Schizosaccharomyces_pombe_(strain_972_/_ATCC_24843)_GN=tom70_PE=1_SV=1	>decoy_reverse_sp|O60164|PESC_SCHPO_Decoy_of_Pescadillo_homolog_OS=Schizosaccharomyces_pombe_(strain_972_/_ATCC_24843)_GN=ppp1_PE=3_SV=1	>decoy_reverse_sp|O94271|YORN_SCHPO_Decoy_of_Uncharacterized_RING_finger_protein_P8B7.23_OS=Schizosaccharomyces_pombe_(strain_972_/_ATCC_24843)_GN=SPBP8B7.23_PE=3_SV=1	>decoy_reverse_sp|O94508|CWF11_SCHPO_Decoy_of_Pre-mRNA-splicing_factor_cwf11_OS=Schizosaccharomyces_pombe_(strain_972_/_ATCC_24843)_GN=cwf11_PE=1_SV=1	>decoy_reverse_sp|P30261|DPOD3_SCHPO_Decoy_of_DNA_polymerase_delta_subunit_3_OS=Schizosaccharomyces_pombe_(strain_972_/_ATCC_24843)_GN=cdc27_PE=1_SV=1	>decoy_reverse_sp|P36604|GRP78_SCHPO_Decoy_of_78_kDa_glucose-regulated_protein_homolog_OS=Schizosaccharomyces_pombe_(strain_972_/_ATCC_24843)_GN=bip1_PE=3_SV=2	>decoy_reverse_sp|Q09184|CDB4_SCHPO_Decoy_of_Curved_DNA-binding_protein_OS=Schizosaccharomyces_pombe_(strain_972_/_ATCC_24843)_GN=cdb4_PE=1_SV=1	>decoy_reverse_sp|Q09863|NST1_SCHPO_Decoy_of_Stress_response_protein_nst1_OS=Schizosaccharomyces_pombe_(strain_972_/_ATCC_24843)_GN=nst1_PE=1_SV=1	>decoy_reverse_sp|Q10108|YAQ9_SCHPO_Decoy_of_Uncharacterized_protein_C18G6.09c_OS=Schizosaccharomyces_pombe_(strain_972_/_ATCC_24843)_GN=SPAC18G6.09c_PE=4_SV=1	>decoy_reverse_sp|Q10332|YBMA_SCHPO_Decoy_of_Uncharacterized_ATP-dependent_helicase_C582.10c_OS=Schizosaccharomyces_pombe_(strain_972_/_ATCC_24843)_GN=SPBC582.10c_PE=1_SV=1	>decoy_reverse_sp|Q9P372|SRP14_SCHPO_Decoy_of_Signal_recognition_particle_subunit_srp14_OS=Schizosaccharomyces_pombe_(strain_972_/_ATCC_24843)_GN=srp14_PE=1_SV=1	>decoy_reverse_sp|Q9P6J6|BGLS_SCHPO_Decoy_of_Putative_beta-glucosidase_OS=Schizosaccharomyces_pombe_(strain_972_/_ATCC_24843)_GN=SPBC1683.04_PE=3_SV=1	>decoy_reverse_sp|Q9P6L2|RKM4_SCHPO_Decoy_of_Ribosomal_lysine_N-methyltransferase_4_OS=Schizosaccharomyces_pombe_(strain_972_/_ATCC_24843)_GN=set13_PE=3_SV=2	>decoy_reverse_sp|Q9P785|YNY5_SCHPO_Decoy_of_LisH_domain-containing_protein_C1711.05_OS=Schizosaccharomyces_pombe_(strain_972_/_ATCC_24843)_GN=SPBC1711.05_PE=3_SV=1	>decoy_reverse_sp|Q9US15|YK62_SCHPO_Decoy_of_UPF0653_protein_C607.02c_OS=Schizosaccharomyces_pombe_(strain_972_/_ATCC_24843)_GN=SPAC607.02c_PE=3_SV=1	>decoy_reverse_sp|Q9USH9|YJQ1_SCHPO_Decoy_of_Uncharacterized_ABC_transporter_ATP-binding_protein_C825.01_OS=Schizosaccharomyces_pombe_(strain_972_/_ATCC_24843)_GN=SPCC825.01_PE=1_SV=1	>sp|G2TRU2|YC4E_SCHPO_Uncharacterized_transmembrane_protein_C1672.14_OS=Schizosaccharomyces_pombe_(strain_972_/_ATCC_24843)_GN=SPCC1672.14_PE=4_SV=1	>sp|O13796|YKY1_SCHPO_Uncharacterized_protein_C1142.01_OS=Schizosaccharomyces_pombe_(strain_972_/_ATCC_24843)_GN=SPAC1142.01_PE=1_SV=2	>sp|O14076|YEAB_SCHPO_Uncharacterized_protein_UNK4.11c_OS=Schizosaccharomyces_pombe_(strain_972_/_ATCC_24843)_GN=SPAC2E11.11c_PE=1_SV=1	>sp|O14217|TOM70_SCHPO_Probable_mitochondrial_import_receptor_subunit_tom70_OS=Schizosaccharomyces_pombe_(strain_972_/_ATCC_24843)_GN=tom70_PE=1_SV=1	>sp|O60164|PESC_SCHPO_Pescadillo_homolog_OS=Schizosaccharomyces_pombe_(strain_972_/_ATCC_24843)_GN=ppp1_PE=3_SV=1	>sp|O94271|YORN_SCHPO_Uncharacterized_RING_finger_protein_P8B7.23_OS=Schizosaccharomyces_pombe_(strain_972_/_ATCC_24843)_GN=SPBP8B7.23_PE=3_SV=1	>sp|O94508|CWF11_SCHPO_Pre-mRNA-splicing_factor_cwf11_OS=Schizosaccharomyces_pombe_(strain_972_/_ATCC_24843)_GN=cwf11_PE=1_SV=1	>sp|O94579|PSA2_SCHPO_Probable_proteasome_subunit_alpha_type-2_OS=Schizosaccharomyces_pombe_(strain_972_/_ATCC_24843)_GN=pre8_PE=3_SV=1	>sp|Q09184|CDB4_SCHPO_Curved_DNA-binding_protein_OS=Schizosaccharomyces_pombe_(strain_972_/_ATCC_24843)_GN=cdb4_PE=1_SV=1	>sp|Q09863|NST1_SCHPO_Stress_response_protein_nst1_OS=Schizosaccharomyces_pombe_(strain_972_/_ATCC_24843)_GN=nst1_PE=1_SV=1	>sp|Q10108|YAQ9_SCHPO_Uncharacterized_protein_C18G6.09c_OS=Schizosaccharomyces_pombe_(strain_972_/_ATCC_24843)_GN=SPAC18G6.09c_PE=4_SV=1	>sp|Q10332|YBMA_SCHPO_Uncharacterized_ATP-dependent_helicase_C582.10c_OS=Schizosaccharomyces_pombe_(strain_972_/_ATCC_24843)_GN=SPBC582.10c_PE=1_SV=1	>sp|Q9P372|SRP14_SCHPO_Signal_recognition_particle_subunit_srp14_OS=Schizosaccharomyces_pombe_(strain_972_/_ATCC_24843)_GN=srp14_PE=1_SV=1	>sp|Q9P6J6|BGLS_SCHPO_Putative_beta-glucosidase_OS=Schizosaccharomyces_pombe_(strain_972_/_ATCC_24843)_GN=SPBC1683.04_PE=3_SV=1	>sp|Q9P785|YNY5_SCHPO_LisH_domain-containing_protein_C1711.05_OS=Schizosaccharomyces_pombe_(strain_972_/_ATCC_24843)_GN=SPBC1711.05_PE=3_SV=1	>sp|Q9US15|YK62_SCHPO_UPF0653_protein_C607.02c_OS=Schizosaccharomyces_pombe_(strain_972_/_ATCC_24843)_GN=SPAC607.02c_PE=3_SV=1	>sp|Q9USH9|YJQ1_SCHPO_Uncharacterized_ABC_transporter_ATP-binding_protein_C825.01_OS=Schizosaccharomyces_pombe_(strain_972_/_ATCC_24843)_GN=SPCC825.01_PE=1_SV=1
T-3173-32.39	-0.988746	1	1	-.FKWTPIKNR(7)--MEETAIRSR(1).-	>sp|O59680|CY1_SCHPO_Cytochrome_c1,_heme_protein,_mitochondrial_OS=Schizosaccharomyces_pombe_(strain_972_/_ATCC_24843)_GN=cyt1_PE=3_SV=1	>sp|Q9P7J4|MFT1_SCHPO_THO_complex_subunit_mft1_OS=Schizosaccharomyces_pombe_(strain_972_/_ATCC_24843)_GN=mft1_PE=3_SV=1
T-4197-38.94	-0.992327	1	1	-.DLKPSNVVVNSR(3)--LDKVK(3).-	>decoy_reverse_sp|O13958|SSN3_SCHPO_Decoy_of_Serine/threonine-protein_kinase_srb10_OS=Schizosaccharomyces_pombe_(strain_972_/_ATCC_24843)_GN=srb10_PE=1_SV=2	>decoy_reverse_sp|P48003|H2AZ_SCHPO_Decoy_of_Histone_H2A.Z_OS=Schizosaccharomyces_pombe_(strain_972_/_ATCC_24843)_GN=pht1_PE=1_SV=3	>sp|O74359|MUG60_SCHPO_Meiotically_up-regulated_gene_60_protein_OS=Schizosaccharomyces_pombe_(strain_972_/_ATCC_24843)_GN=mug60_PE=1_SV=1	>sp|P10506|BYR1_SCHPO_Protein_kinase_byr1_OS=Schizosaccharomyces_pombe_(strain_972_/_ATCC_24843)_GN=byr1_PE=1_SV=1
T-4550-41.07	-0.993718	1	1	-.ALKEQYDKFMK(3)--DPKLR(3).-	>sp|O13601|RSP1_SCHPO_DnaJ-related_protein_rsp1_OS=Schizosaccharomyces_pombe_(strain_972_/_ATCC_24843)_GN=rsp1_PE=1_SV=1	>sp|O74977|VMS1_SCHPO_VMS1_homolog_C1827.04_OS=Schizosaccharomyces_pombe_(strain_972_/_ATCC_24843)_GN=SPCC1827.04_PE=1_SV=1	>sp|Q10241|CMB1_SCHPO_Mismatch-binding_protein_cmb1_OS=Schizosaccharomyces_pombe_(strain_972_/_ATCC_24843)_GN=cmb1_PE=1_SV=1
T-11370-82.78	-0.993908	1	1	-.NKAWTYRFER(2)--FDSTKK(5).-	>sp|O94274|YORQ_SCHPO_Uncharacterized_protein_P8B7.26_OS=Schizosaccharomyces_pombe_(strain_972_/_ATCC_24843)_GN=SPBP8B7.26_PE=4_SV=2	>sp|Q9P7V2|ABC4_SCHPO_ATP-binding_cassette_transporter_abc4_OS=Schizosaccharomyces_pombe_(strain_972_/_ATCC_24843)_GN=abc4_PE=3_SV=1
T-5785-48.47	-0.995194	1	1	-.NSNSTLFVR(1)--MDNWNSVR(1).-	>sp|O74400|YOCE_SCHPO_Uncharacterized_RNA-binding_protein_C4F6.14_OS=Schizosaccharomyces_pombe_(strain_972_/_ATCC_24843)_GN=SPBC4F6.14_PE=1_SV=1	>sp|O74535|CPSFX_SCHPO_Cleavage_and_polyadenylation_factor_complex_subunit_C74.02c_OS=Schizosaccharomyces_pombe_(strain_972_/_ATCC_24843)_GN=SPCC74.02c_PE=1_SV=1
T-10858-79.39	-0.995572	1	1	-.MFDDPSKR(1)--MSVGNVGK(1).-	>sp|O74502|MSH6_SCHPO_DNA_mismatch_repair_protein_msh6_OS=Schizosaccharomyces_pombe_(strain_972_/_ATCC_24843)_GN=msh6_PE=1_SV=1	>sp|Q9UUA9|TSR2_SCHPO_Pre-rRNA-processing_protein_tsr2_OS=Schizosaccharomyces_pombe_(strain_972_/_ATCC_24843)_GN=tsr2_PE=3_SV=1
T-1108-16.71	-0.995748	1	1	-.THSSKSDKK(5)--KMNTTDSK(1).-	>sp|Q09743|STE16_SCHPO_Protein_ste16_OS=Schizosaccharomyces_pombe_(strain_972_/_ATCC_24843)_GN=ste16_PE=3_SV=1	>sp|Q9HFF5|PDS5_SCHPO_Sister_chromatid_cohesion_protein_pds5_OS=Schizosaccharomyces_pombe_(strain_972_/_ATCC_24843)_GN=pds5_PE=1_SV=1
T-12525-90.66	-0.996113	1	1	-.FHGNDKTLEK(6)--EKYQLFMK(2).-	>sp|P53692|SMC6_SCHPO_Structural_maintenance_of_chromosomes_protein_6_OS=Schizosaccharomyces_pombe_(strain_972_/_ATCC_24843)_GN=smc6_PE=1_SV=1	>sp|Q9UT79|MSC1_SCHPO_Multicopy_suppressor_of_chk1_protein_1_OS=Schizosaccharomyces_pombe_(strain_972_/_ATCC_24843)_GN=msc1_PE=3_SV=1
T-5290-45.50	-0.996457	1	1	-.FFWGSKLTKLWK(9)--QFSVLCK(1).-	>sp|Q9HDV8|YOE2_SCHPO_Uncharacterized_protein_P19A11.02c_OS=Schizosaccharomyces_pombe_(strain_972_/_ATCC_24843)_GN=SPBP19A11.02c_PE=3_SV=1	>sp|Q9Y704|MOK14_SCHPO_Cell_wall_alpha-1,3-glucan_synthase_mok14_OS=Schizosaccharomyces_pombe_(strain_972_/_ATCC_24843)_GN=mok14_PE=1_SV=1
T-12564-90.95	-0.997567	1	1	-.MTVLTSYK(1)--ETEAPKKK(7).-	>sp|P40233|CKI1_SCHPO_Casein_kinase_I_homolog_1_OS=Schizosaccharomyces_pombe_(strain_972_/_ATCC_24843)_GN=cki1_PE=1_SV=2	>sp|Q09678|YA07_SCHPO_Uncharacterized_protein_C5H10.07_OS=Schizosaccharomyces_pombe_(strain_972_/_ATCC_24843)_GN=SPAC5H10.07_PE=4_SV=1
T-3885-37.02	-0.998135	1	1	-.MNAPSTMTDK(1)--YYELKRK(5).-	>sp|Q7Z992|SST6_SCHPO_ESCRT-I_complex_subunit_vps23_OS=Schizosaccharomyces_pombe_(strain_972_/_ATCC_24843)_GN=sst6_PE=3_SV=2	>sp|Q9P3A7|CDC48_SCHPO_Cell_division_cycle_protein_48_OS=Schizosaccharomyces_pombe_(strain_972_/_ATCC_24843)_GN=cdc48_PE=1_SV=2
T-11005-80.31	-1.0002	1	1	-.DQYWREQEGR(1)--CASK(4).-	>sp|Q10287|BGS1_SCHPO_1,3-beta-glucan_synthase_component_bgs1_OS=Schizosaccharomyces_pombe_(strain_972_/_ATCC_24843)_GN=bgs1_PE=1_SV=1	>sp|Q9UTC0|ZYM1_SCHPO_Metallothionein_zym1_OS=Schizosaccharomyces_pombe_(strain_972_/_ATCC_24843)_GN=zym1_PE=1_SV=1
T-5942-49.44	-1.00055	1	1	-.GQVLSICSSK(1)--KLDEIK(1).-	>sp|G2TRK9|NEW13_SCHPO_Uncharacterized_protein_new13_OS=Schizosaccharomyces_pombe_(strain_972_/_ATCC_24843)_GN=new13_PE=1_SV=1	>sp|Q9UTJ4|CGR1_SCHPO_rRNA-processing_protein_cgr1_OS=Schizosaccharomyces_pombe_(strain_972_/_ATCC_24843)_GN=cgr1_PE=3_SV=1
T-11413-83.07	-1.00082	1	1	-.KLAVNMVPFPR(1)--EREITKEK(6).-	>sp|P05219|TBB_SCHPO_Tubulin_beta_chain_OS=Schizosaccharomyces_pombe_(strain_972_/_ATCC_24843)_GN=nda3_PE=1_SV=2	>sp|Q10339|EXO70_SCHPO_Exocyst_complex_component_exo70_OS=Schizosaccharomyces_pombe_(strain_972_/_ATCC_24843)_GN=exo70_PE=1_SV=1
T-13011-94.23	-1.00087	1	1	-.KGLHHFADLK(1)--SLEAKEVEEK(5).-	>sp|Q09815|PPK5_SCHPO_Serine/threonine-protein_kinase_ppk5_OS=Schizosaccharomyces_pombe_(strain_972_/_ATCC_24843)_GN=ppk5_PE=1_SV=1	>sp|Q9UT68|YJ53_SCHPO_Uncharacterized_protein_C4F11.03c_OS=Schizosaccharomyces_pombe_(strain_972_/_ATCC_24843)_GN=SPCC4F11.03c_PE=1_SV=1
T-10985-80.19	-1.00095	1	1	-.NNENENSYIVDKKR(12)--NNLVK(1).-	>sp|O94375|REXO4_SCHPO_RNA_exonuclease_4_OS=Schizosaccharomyces_pombe_(strain_972_/_ATCC_24843)_GN=rex4_PE=3_SV=1	>sp|Q9P7T6|YIW4_SCHPO_UPF0160_protein_C694.04c_OS=Schizosaccharomyces_pombe_(strain_972_/_ATCC_24843)_GN=SPAC694.04c_PE=3_SV=1	>tr|S6BME0|S6BME0_SCHPM_Conserved_eukaryotic_protein_OS=Schizosaccharomyces_pombe_PE=4_SV=1
T-11009-80.34	-1.00209	1	1	-.SSQPFWDER(1)--EKFQR(2).-	>sp|O43120|UAP2_SCHPO_Splicing_factor_U2AF-associated_protein_2_OS=Schizosaccharomyces_pombe_(strain_972_/_ATCC_24843)_GN=uap2_PE=1_SV=1	>sp|Q10369|YDBJ_SCHPO_Uncharacterized_protein_C22E12.19_OS=Schizosaccharomyces_pombe_(strain_972_/_ATCC_24843)_GN=SPAC22E12.19_PE=3_SV=2
T-4027-37.88	-1.00218	1	1	-.KESNVTSKIK(1)--KSEQDFFK(1).-	>sp|P40977|PLC1_SCHPO_1-phosphatidylinositol_4,5-bisphosphate_phosphodiesterase_1_OS=Schizosaccharomyces_pombe_(strain_972_/_ATCC_24843)_GN=plc1_PE=1_SV=1	>sp|Q10218|PPC89_SCHPO_Spindle_pole_body_protein_ppc89_OS=Schizosaccharomyces_pombe_(strain_972_/_ATCC_24843)_GN=ppc89_PE=1_SV=1
T-1892-23.23	-1.0033	1	1	-.DSIEEDIKR(8)--KYGKK(4).-	>sp|Q09799|KRI1_SCHPO_Protein_kri1_OS=Schizosaccharomyces_pombe_(strain_972_/_ATCC_24843)_GN=kri1_PE=1_SV=1	>sp|Q9P3A7|CDC48_SCHPO_Cell_division_cycle_protein_48_OS=Schizosaccharomyces_pombe_(strain_972_/_ATCC_24843)_GN=cdc48_PE=1_SV=2
T-7654-59.67-2	-1.00373	1	1	-.CVEQWTKGDRLK(7)--SLEK(1).-	>sp|Q9URV0|YBLC_SCHPO_Uncharacterized_RNA-binding_protein_C106.12c_OS=Schizosaccharomyces_pombe_(strain_972_/_ATCC_24843)_GN=SPBC106.12c_PE=3_SV=1	>sp|Q9Y7T1|YCJ5_SCHPO_Uncharacterized_protein_C63.05_OS=Schizosaccharomyces_pombe_(strain_972_/_ATCC_24843)_GN=SPCC63.05_PE=3_SV=1
T-9794-72.76	-1.00426	1	1	-.KRYIEAVEK(1)--SYQVCFK(1).-	>sp|Q9HE02|SSN2_SCHPO_Mediator_of_RNA_polymerase_II_transcription_subunit_13_OS=Schizosaccharomyces_pombe_(strain_972_/_ATCC_24843)_GN=srb9_PE=1_SV=2	>sp|Q9P6N3|SHE9_SCHPO_Sensitive_to_high_expression_protein_9_homolog,_mitochondrial_OS=Schizosaccharomyces_pombe_(strain_972_/_ATCC_24843)_GN=she9_PE=3_SV=1
T-7773-60.38	-1.00498	1	1	-.EKLGKQENVR(2)--DKYTMFTR(2).-	>sp|Q09684|KAR5_SCHPO_Nuclear_fusion_protein_tht1_OS=Schizosaccharomyces_pombe_(strain_972_/_ATCC_24843)_GN=tht1_PE=1_SV=2	>sp|Q9UR27|RM31_SCHPO_54S_ribosomal_protein_L31,_mitochondrial_OS=Schizosaccharomyces_pombe_(strain_972_/_ATCC_24843)_GN=mrpl31_PE=3_SV=1
T-3766-36.25	-1.00557	1	1	-.KTQTEAVKK(8)--KPVDQK(1).-	>sp|Q7LKV1|YK98_SCHPO_Uncharacterized_protein_C20H4.08_OS=Schizosaccharomyces_pombe_(strain_972_/_ATCC_24843)_GN=SPAC20H4.08_PE=4_SV=1	>sp|Q9USH7|PSY1_SCHPO_Syntaxin-like_protein_psy1_OS=Schizosaccharomyces_pombe_(strain_972_/_ATCC_24843)_GN=psy1_PE=3_SV=1
T-5531-46.93	-1.00605	1	1	-.DLAQLPKESR(7)--MRMQWIWK(1).-	>decoy_reverse_sp|O94236|EIF3D_SCHPO_Decoy_of_Eukaryotic_translation_initiation_factor_3_subunit_D_OS=Schizosaccharomyces_pombe_(strain_972_/_ATCC_24843)_GN=moe1_PE=1_SV=1	>decoy_tr|Q564N4|Q564N4_SCHPM_Decoy_of_EIF3_zeta_subunit_p66_(Fragment)_OS=Schizosaccharomyces_pombe_GN=MOE1_PE=2_SV=1	>sp|Q9P7N6|YIO2_SCHPO_TPR_repeat-containing_protein_P27G11.02_OS=Schizosaccharomyces_pombe_(strain_972_/_ATCC_24843)_GN=SPAP27G11.02_PE=3_SV=1
T-1958-23.73	-1.00689	1	1	-.RPSVVKSR(6)--KAIPLAVR(1).-	>sp|O42667|SSM4_SCHPO_Microtubule-associated_protein_ssm4_OS=Schizosaccharomyces_pombe_(strain_972_/_ATCC_24843)_GN=ssm4_PE=1_SV=1	>sp|O59831|YCUB_SCHPO_Uncharacterized_amino-acid_permease_C965.11c_OS=Schizosaccharomyces_pombe_(strain_972_/_ATCC_24843)_GN=SPCC965.11c_PE=3_SV=1
T-7992-61.60	-1.0081	1	1	-.RNTLGGKNNR(7)--SDSPIELMR(1).-	>sp|O59703|GGPPS_SCHPO_Geranylgeranyl_pyrophosphate_synthase_OS=Schizosaccharomyces_pombe_(strain_972_/_ATCC_24843)_GN=spo9_PE=1_SV=1	>sp|Q9UST6|SPC24_SCHPO_Kinetochore_protein_spc24_OS=Schizosaccharomyces_pombe_(strain_972_/_ATCC_24843)_GN=spc24_PE=1_SV=1
T-3830-36.67	-1.00853	1	1	-.KHFDDINK(1)--SAAWRK(1).-	>sp|Q9UUM2|SWI1_SCHPO_Mating-type_switching_protein_swi1_OS=Schizosaccharomyces_pombe_(strain_972_/_ATCC_24843)_GN=swi1_PE=1_SV=1	>sp|Q9Y7R1|YCX4_SCHPO_Uncharacterized_protein_C2H8.04_OS=Schizosaccharomyces_pombe_(strain_972_/_ATCC_24843)_GN=SPCC2H8.04_PE=4_SV=1
T-3968-37.52	-1.01014	1	1	-.KSSFEIIDR(1)--VNIPKTR(1).-	>sp|Q9UTG5|YKEA_SCHPO_Uncharacterized_protein_C1805.10_OS=Schizosaccharomyces_pombe_(strain_972_/_ATCC_24843)_GN=SPAC1805.10_PE=4_SV=1	>sp|Q9UTI8|RL44_SCHPO_60S_ribosomal_protein_L42_OS=Schizosaccharomyces_pombe_(strain_972_/_ATCC_24843)_GN=rpl42_PE=1_SV=3
T-3781-36.35	-1.01413	1	1	-.KERVHTYR(1)--LIQRAKR(6).-	>sp|O74848|MU146_SCHPO_Meiotically_up-regulated_gene_146_protein_OS=Schizosaccharomyces_pombe_(strain_972_/_ATCC_24843)_GN=mug146_PE=1_SV=1	>sp|O74871|YCW3_SCHPO_Uncharacterized_protein_C31H12.03c_OS=Schizosaccharomyces_pombe_(strain_972_/_ATCC_24843)_GN=SPCC31H12.03c_PE=1_SV=1
T-11818-85.81	-1.01494	1	1	-.MTESIISSR(1)--TKNSAPFK(2).-	>sp|Q9C0U9|YQD3_SCHPO_Uncharacterized_transporter_PB1C11.03_OS=Schizosaccharomyces_pombe_(strain_972_/_ATCC_24843)_GN=SPCPB1C11.03_PE=1_SV=1	>sp|Q9Y7N0|BDF1_SCHPO_SWR1_complex_bromodomain_subunit_bdf1_OS=Schizosaccharomyces_pombe_(strain_972_/_ATCC_24843)_GN=bdf1_PE=1_SV=1
T-3495-34.46	-1.01511	1	1	-.QKKVSYYQMQTR(3)--KKAVATR(1).-	>sp|O74563|BRL2_SCHPO_E3_ubiquitin-protein_ligase_brl2_OS=Schizosaccharomyces_pombe_(strain_972_/_ATCC_24843)_GN=brl2_PE=1_SV=1	>sp|P49373|TFS2_SCHPO_Transcription_elongation_factor_S-II_OS=Schizosaccharomyces_pombe_(strain_972_/_ATCC_24843)_GN=tfs1_PE=3_SV=1
T-11478-83.52	-1.017	1	1	-.NSKQELLAALR(3)--MCKESHISL(3).-	>sp|O42998|SIP1_SCHPO_Pof6_interactor_protein_1_OS=Schizosaccharomyces_pombe_(strain_972_/_ATCC_24843)_GN=sip1_PE=1_SV=1	>sp|Q92337|ABC1_SCHPO_ATP-binding_cassette_transporter_abc1_OS=Schizosaccharomyces_pombe_(strain_972_/_ATCC_24843)_GN=abc1_PE=3_SV=1
T-5751-48.26	-1.01716	1	1	-.MKILAMDER(2)--SGGIFDDNK(1).-	>sp|Q10339|EXO70_SCHPO_Exocyst_complex_component_exo70_OS=Schizosaccharomyces_pombe_(strain_972_/_ATCC_24843)_GN=exo70_PE=1_SV=1	>sp|Q10492|PNN1_SCHPO_Pinin_homolog_1_OS=Schizosaccharomyces_pombe_(strain_972_/_ATCC_24843)_GN=pnn1_PE=3_SV=1
T-5752-48.27	-1.0198	1	1	-.FVTSSYKKHR(7)--TLPQDKR(6).-	>sp|O14009|NSRP1_SCHPO_Nuclear_speckle_splicing_regulatory_protein_1_homolog_OS=Schizosaccharomyces_pombe_(strain_972_/_ATCC_24843)_GN=SPAC29A4.06c_PE=3_SV=1	>sp|P87236|MU154_SCHPO_Meiotically_up-regulated_gene_154_protein_OS=Schizosaccharomyces_pombe_(strain_972_/_ATCC_24843)_GN=mug154_PE=1_SV=1
T-10440-76.72	-1.01984	1	1	-.ENENGLSKIAR(8)--MWNPK(1).-	>sp|P78817|YFE6_SCHPO_Uncharacterized_alpha-1,2-galactosyltransferase_C637.06_OS=Schizosaccharomyces_pombe_(strain_972_/_ATCC_24843)_GN=SPAC637.06_PE=2_SV=2	>sp|Q9UU96|GRC3_SCHPO_Polynucleotide_5'-hydroxyl-kinase_grc3_OS=Schizosaccharomyces_pombe_(strain_972_/_ATCC_24843)_GN=grc3_PE=1_SV=1
T-7475-58.64	-1.02166	1	1	-.EVAAKYDHGR(5)--LNHRMKR(6).-	>sp|Q09910|YAJB_SCHPO_Uncharacterized_protein_C30D11.11_OS=Schizosaccharomyces_pombe_(strain_972_/_ATCC_24843)_GN=SPAC30D11.11_PE=4_SV=1	>sp|Q9USN1|SNX12_SCHPO_Sorting_nexin-12_OS=Schizosaccharomyces_pombe_(strain_972_/_ATCC_24843)_GN=snx12_PE=3_SV=1
T-5337-45.78	-1.02234	1	1	-.AIQSDFTKNR(8)--AIQMKN(5).-	>sp|Q09879|UBP5_SCHPO_Probable_ubiquitin_carboxyl-terminal_hydrolase_5_OS=Schizosaccharomyces_pombe_(strain_972_/_ATCC_24843)_GN=ubp5_PE=3_SV=3	>sp|Q10190|LSG1_SCHPO_Large_subunit_GTPase_1_OS=Schizosaccharomyces_pombe_(strain_972_/_ATCC_24843)_GN=lsg1_PE=3_SV=1
T-5178-44.83	-1.02662	1	1	-.ARKHTFPSLK(1)--NKQENAKN(7).-	>sp|O13754|CNS1_SCHPO_Hsp70/Hsp90_co-chaperone_cns1_OS=Schizosaccharomyces_pombe_(strain_972_/_ATCC_24843)_GN=cns1_PE=3_SV=1	>sp|Q10173|NUF2_SCHPO_Kinetochore_protein_nuf2_OS=Schizosaccharomyces_pombe_(strain_972_/_ATCC_24843)_GN=nuf2_PE=1_SV=1
T-3889-37.05	-1.03267	1	1	-.MSIDFDWSK(1)--YHAKLAAK(4).-	>sp|O75005|SYV_SCHPO_Valine--tRNA_ligase_OS=Schizosaccharomyces_pombe_(strain_972_/_ATCC_24843)_GN=vas2_PE=3_SV=1	>sp|Q92377|MDM12_SCHPO_Mitochondrial_distribution_and_morphology_protein_12_OS=Schizosaccharomyces_pombe_(strain_972_/_ATCC_24843)_GN=mdm12_PE=3_SV=1
T-10656-78.13	-1.03572	1	1	-.SHNNFELSPDYK(1)--KSGYGR(1).-	>sp|B5BP45|YP51_SCHPO_Uncharacterized_amino-acid_permease_C460.01c_OS=Schizosaccharomyces_pombe_(strain_972_/_ATCC_24843)_GN=SPBC460.01c_PE=3_SV=1	>sp|Q9P7K9|YOSF_SCHPO_Putative_aldehyde_dehydrogenase-like_protein_C21C3_OS=Schizosaccharomyces_pombe_(strain_972_/_ATCC_24843)_GN=SPBC21C3.15c_PE=3_SV=1
T-3674-35.64	-1.03593	1	1	-.EKSGITITKR(9)--FLKILNR(3).-	>sp|P15398|RPA1_SCHPO_DNA-directed_RNA_polymerase_I_subunit_rpa1_OS=Schizosaccharomyces_pombe_(strain_972_/_ATCC_24843)_GN=rpa1_PE=1_SV=2	>sp|Q09907|NTH_SCHPO_Endonuclease_III_homolog_OS=Schizosaccharomyces_pombe_(strain_972_/_ATCC_24843)_GN=nth1_PE=1_SV=1
T-1125-16.89	-1.03614	1	1	-.TGVEHKEENK(6)--KMDSLKK(6).-	>sp|Q10105|GCN1_SCHPO_Translational_activator_gcn1_OS=Schizosaccharomyces_pombe_(strain_972_/_ATCC_24843)_GN=gcn1_PE=3_SV=1	>sp|Q9C0W2|YHI5_SCHPO_Uncharacterized_AAA_domain-containing_protein_P22H7.05c_OS=Schizosaccharomyces_pombe_(strain_972_/_ATCC_24843)_GN=pi026_PE=3_SV=1
T-6764-54.38	-1.03871	1	1	-.EVKRIALALDR(3)--EQHKKLSR(5).-	>sp|O43023|YGV9_SCHPO_Inactive_zinc_metalloprotease_C354.09c_OS=Schizosaccharomyces_pombe_(strain_972_/_ATCC_24843)_GN=SPBC354.09c_PE=3_SV=1	>sp|O94509|GATA_SCHPO_Glutamyl-tRNA(Gln)_amidotransferase_subunit_A,_mitochondrial_OS=Schizosaccharomyces_pombe_(strain_972_/_ATCC_24843)_GN=SPBC646.03_PE=3_SV=1
T-5387-46.07	-1.03911	1	1	-.VKTLLSAFCDLK(2)--QYFLSNKK(7).-	>sp|O14198|MED18_SCHPO_Mediator_of_RNA_polymerase_II_transcription_subunit_18_OS=Schizosaccharomyces_pombe_(strain_972_/_ATCC_24843)_GN=med18_PE=1_SV=3	>sp|Q9P7E9|YDZF_SCHPO_Putative_dipeptidyl_aminopeptidase_C14C4.15c_OS=Schizosaccharomyces_pombe_(strain_972_/_ATCC_24843)_GN=SPAC14C4.15c_PE=3_SV=2
T-12408-89.82	-1.03927	1	1	-.FPDAKTFAK(5)--EDCKK(4).-	>sp|P87230|COQ5_SCHPO_2-methoxy-6-polyprenyl-1,4-benzoquinol_methylase,_mitochondrial_OS=Schizosaccharomyces_pombe_(strain_972_/_ATCC_24843)_GN=coq5_PE=3_SV=1	>sp|Q10302|YD49_SCHPO_Uncharacterized_protein_C22H10.09_OS=Schizosaccharomyces_pombe_(strain_972_/_ATCC_24843)_GN=SPAC22H10.09_PE=4_SV=1
T-4533-40.96	-1.03985	1	1	-.SSLSDQLSSFKK(11)--PSLNQEETPK(1).-	>sp|O74389|MU176_SCHPO_Meiotically_up-regulated_gene_176_protein_OS=Schizosaccharomyces_pombe_(strain_972_/_ATCC_24843)_GN=mug176_PE=1_SV=1	>sp|P79011|T2EB_SCHPO_Transcription_initiation_factor_IIE_subunit_beta_OS=Schizosaccharomyces_pombe_(strain_972_/_ATCC_24843)_GN=tfa2_PE=1_SV=2
T-3176-32.41	-1.04102	1	1	-.MHFFVRKYR(1)--KSVLTIMK(1).-	>sp|O74444|MU122_SCHPO_Meiotically_up-regulated_gene_122_protein_OS=Schizosaccharomyces_pombe_(strain_972_/_ATCC_24843)_GN=mug122_PE=1_SV=1	>sp|Q9HDZ7|ATG18_SCHPO_Autophagy-related_protein_18_OS=Schizosaccharomyces_pombe_(strain_972_/_ATCC_24843)_GN=atg18_PE=1_SV=1
T-4135-38.54	-1.04164	1	1	-.VNLYKFREER(5)--NKMVCK(2).-	>sp|Q09682|PSA3_SCHPO_Probable_proteasome_subunit_alpha_type-3_OS=Schizosaccharomyces_pombe_(strain_972_/_ATCC_24843)_GN=SPAC13C5.01c_PE=3_SV=1	>sp|Q9Y7T8|PSB3_SCHPO_Probable_proteasome_subunit_beta_type-3_OS=Schizosaccharomyces_pombe_(strain_972_/_ATCC_24843)_GN=pup3_PE=3_SV=1
T-1792-22.46-2	-1.04301	1	1	-.FWKLFDSKSK(8)--TCKSR(3).-	>sp|O13286|SRW1_SCHPO_WD_repeat-containing_protein_srw1_OS=Schizosaccharomyces_pombe_(strain_972_/_ATCC_24843)_GN=srw1_PE=1_SV=1	>sp|Q10064|YAMB_SCHPO_Uncharacterized_PI3/PI4-kinase_family_protein_C1F5.11c_OS=Schizosaccharomyces_pombe_(strain_972_/_ATCC_24843)_GN=SPAC1F5.11c_PE=3_SV=1
T-4033-37.92	-1.04381	1	1	-.YYAKNQPNR(4)--KFDVGGRR(1).-	>sp|O43051|NOP14_SCHPO_Probable_nucleolar_complex_protein_14_OS=Schizosaccharomyces_pombe_(strain_972_/_ATCC_24843)_GN=nop14_PE=1_SV=1	>sp|O94479|M28P1_SCHPO_Probable_zinc_metallopeptidase_C1919.12c_OS=Schizosaccharomyces_pombe_(strain_972_/_ATCC_24843)_GN=SPCC1919.12c_PE=3_SV=1
T-1887-23.20	-1.04409	1	1	-.SLKKHAISQISVR(4)--HSSR(1).-	>sp|O74889|SAC31_SCHPO_SAC3_family_protein_1_OS=Schizosaccharomyces_pombe_(strain_972_/_ATCC_24843)_GN=SPCC576.05_PE=1_SV=1	>sp|Q9Y7Q3|YQ6A_SCHPO_Uncharacterized_protein_C191.10_OS=Schizosaccharomyces_pombe_(strain_972_/_ATCC_24843)_GN=SPCC191.10_PE=4_SV=1
T-6621-53.54	-1.0447	1	1	-.LKARIHQLISQR(2)--LSKHR(3).-	>sp|O74964|RSC1_SCHPO_Chromatin_structure-remodeling_complex_subunit_rsc1_OS=Schizosaccharomyces_pombe_(strain_972_/_ATCC_24843)_GN=rsc1_PE=1_SV=1	>sp|Q9Y7L6|AP2S_SCHPO_AP-2_complex_subunit_sigma_OS=Schizosaccharomyces_pombe_(strain_972_/_ATCC_24843)_GN=aps2_PE=3_SV=1
T-12295-89.05	-1.04557	1	1	-.MEECKLDINK(5)--MAFYYK(1).-	>sp|Q10240|MU133_SCHPO_Meiotically_up-regulated_gene_133_protein_OS=Schizosaccharomyces_pombe_(strain_972_/_ATCC_24843)_GN=mug133_PE=1_SV=1	>sp|Q10296|YD42_SCHPO_Uncharacterized_protein_C22H10.02_OS=Schizosaccharomyces_pombe_(strain_972_/_ATCC_24843)_GN=SPAC22H10.02_PE=1_SV=2
T-11627-84.54	-1.04763	1	1	-.TPAAVTKKVPK(7)--YLPVKR(5).-	>decoy_reverse_sp|Q9HFF2|YL92_SCHPO_Decoy_of_Uncharacterized_protein_C683.02c_OS=Schizosaccharomyces_pombe_(strain_972_/_ATCC_24843)_GN=SPAC683.02c_PE=3_SV=1	>decoy_tr|S6BDF9|S6BDF9_SCHPM_Decoy_of_Zf-CCHC_type_zinc_finger_protein_OS=Schizosaccharomyces_pombe_PE=4_SV=1	>sp|O13686|WDR59_SCHPO_Uncharacterized_RWD,_RING_finger_and_WD_repeat-containing_protein_C11E3.05_OS=Schizosaccharomyces_pombe_(strain_972_/_ATCC_24843)_GN=SPAC11E3.05_PE=1_SV=1
T-2518-27.77	-1.04769	1	1	-.YLPEYHKLR(7)--YAMHSKR(6).-	>sp|O60067|TAPT1_SCHPO_Protein_TAPT1_homolog_OS=Schizosaccharomyces_pombe_(strain_972_/_ATCC_24843)_GN=SPBC13G1.05_PE=1_SV=1	>sp|Q9USJ5|DCUP_SCHPO_Uroporphyrinogen_decarboxylase_OS=Schizosaccharomyces_pombe_(strain_972_/_ATCC_24843)_GN=hem12_PE=3_SV=2
T-10315-75.93	-1.04786	1	1	-.TPIPKRKPHK(7)--DPKTYVK(3).-	>sp|O13773|UCP7_SCHPO_UBA_domain-containing_protein_7_OS=Schizosaccharomyces_pombe_(strain_972_/_ATCC_24843)_GN=ucp7_PE=3_SV=1	>sp|O94342|YHM9_SCHPO_Probable_metabolite_transport_protein_C1271.09_OS=Schizosaccharomyces_pombe_(strain_972_/_ATCC_24843)_GN=SPBC1271.09_PE=3_SV=1
T-4856-42.92	-1.04965	1	1	-.KPKAAKSTAVR(3)--EPIGKR(5).-	>sp|A9ZLL8|LSD90_SCHPO_Protein_lsd90_OS=Schizosaccharomyces_pombe_(strain_972_/_ATCC_24843)_GN=lsd90_PE=1_SV=1	>sp|O74653|POB1_SCHPO_Protein_pob1_OS=Schizosaccharomyces_pombe_(strain_972_/_ATCC_24843)_GN=pob1_PE=1_SV=1
T-7513-58.87	-1.05083	1	1	-.TASTLSKELK(7)--EPEIKK(5).-	>sp|O60158|BQT4_SCHPO_Bouquet_formation_protein_4_OS=Schizosaccharomyces_pombe_(strain_972_/_ATCC_24843)_GN=bqt4_PE=1_SV=2	>sp|Q09857|USO1_SCHPO_Intracellular_protein_transport_protein_uso1_OS=Schizosaccharomyces_pombe_(strain_972_/_ATCC_24843)_GN=uso1_PE=3_SV=3
T-2618-28.50	-1.0515	1	1	-.SEEEKDPVGK(5)--DSKYSGRR(3).-	>sp|Q10162|BUD23_SCHPO_18S_rRNA_(guanine-N(7))-methyltransferase_bud23_OS=Schizosaccharomyces_pombe_(strain_972_/_ATCC_24843)_GN=bud23_PE=3_SV=1	>sp|Q7LL22|NSK1_SCHPO_Kinetochore_protein_nsk1_OS=Schizosaccharomyces_pombe_(strain_972_/_ATCC_24843)_GN=nsk1_PE=1_SV=1
T-4378-40.08	-1.05257	1	1	-.KLEGTIDYQKL(10)--KVPDK(1).-	>sp|O74445|PRS10_SCHPO_Probable_26S_protease_subunit_rpt4_OS=Schizosaccharomyces_pombe_(strain_972_/_ATCC_24843)_GN=rpt4_PE=3_SV=2	>sp|O94517|PSA1_SCHPO_Probable_proteasome_subunit_alpha_type-1_OS=Schizosaccharomyces_pombe_(strain_972_/_ATCC_24843)_GN=SPBC646.16_PE=3_SV=1
T-5344-45.82	-1.05271	1	1	-.TFGPTQIKDKAR(8)--SSKIRPSADDK(3).-	>sp|O74964|RSC1_SCHPO_Chromatin_structure-remodeling_complex_subunit_rsc1_OS=Schizosaccharomyces_pombe_(strain_972_/_ATCC_24843)_GN=rsc1_PE=1_SV=1	>sp|P79005|TAZ1_SCHPO_Telomere_length_regulator_taz1_OS=Schizosaccharomyces_pombe_(strain_972_/_ATCC_24843)_GN=taz1_PE=1_SV=1
T-4287-39.52	-1.05275	1	1	-.KKNSTLQTQNMR(1)--ESRSKVK(5).-	>sp|O13924|HASP_SCHPO_Serine/threonine-protein_kinase_haspin_homolog_hrk1_OS=Schizosaccharomyces_pombe_(strain_972_/_ATCC_24843)_GN=hrk1_PE=1_SV=1	>sp|P40234|CKI2_SCHPO_Casein_kinase_I_homolog_2_OS=Schizosaccharomyces_pombe_(strain_972_/_ATCC_24843)_GN=cki2_PE=1_SV=2
T-3987-37.63	-1.05326	1	1	-.MFVPRQLNVR(1)--IQNVKR(5).-	>sp|O13795|POF8_SCHPO_Protein_pof8_OS=Schizosaccharomyces_pombe_(strain_972_/_ATCC_24843)_GN=pof8_PE=1_SV=1	>sp|Q9UTK0|NOB1_SCHPO_20S-pre-rRNA_D-site_endonuclease_nob1_OS=Schizosaccharomyces_pombe_(strain_972_/_ATCC_24843)_GN=nob1_PE=3_SV=1
T-9882-73.29	-1.0536	1	1	-.TWFQSEKDK(7)--IQLLKEFK(5).-	>sp|Q09903|DRS1_SCHPO_ATP-dependent_RNA_helicase_drs1_OS=Schizosaccharomyces_pombe_(strain_972_/_ATCC_24843)_GN=drs1_PE=3_SV=1	>sp|Q9P7C9|DCPS_SCHPO_m7GpppX_diphosphatase_OS=Schizosaccharomyces_pombe_(strain_972_/_ATCC_24843)_GN=nhm1_PE=1_SV=1
T-6114-50.49	-1.05729	1	1	-.GAKEAEEPPK(3)--SKTYPKQK(2).-	>sp|O94385|PO152_SCHPO_Nucleoporin_pom152_OS=Schizosaccharomyces_pombe_(strain_972_/_ATCC_24843)_GN=pom152_PE=3_SV=3	>tr|O14395|O14395_SCHPM_Putative_uncharacterized_protein_(Fragment)_OS=Schizosaccharomyces_pombe_PE=2_SV=1
T-6799-54.61	-1.05758	1	1	-.KGEAADENEK(1)--KNFEWKTR(6).-	>sp|O59797|YCO6_SCHPO_Putative_nucleosome_assembly_protein_C364.06_OS=Schizosaccharomyces_pombe_(strain_972_/_ATCC_24843)_GN=SPCC364.06_PE=1_SV=1	>sp|Q9UTK0|NOB1_SCHPO_20S-pre-rRNA_D-site_endonuclease_nob1_OS=Schizosaccharomyces_pombe_(strain_972_/_ATCC_24843)_GN=nob1_PE=3_SV=1
T-7956-61.41	-1.05866	1	1	-.EYDEEEVKVLK(1)--WKLSSLKER(7).-	>decoy_reverse_sp|Q9HDV4|LID2_SCHPO_Decoy_of_Lid2_complex_component_lid2_OS=Schizosaccharomyces_pombe_(strain_972_/_ATCC_24843)_GN=lid2_PE=1_SV=1	>sp|Q9HDV4|LID2_SCHPO_Lid2_complex_component_lid2_OS=Schizosaccharomyces_pombe_(strain_972_/_ATCC_24843)_GN=lid2_PE=1_SV=1	>sp|Q9Y7J3|YOI7_SCHPO_UPF0586_protein_C1778.07_OS=Schizosaccharomyces_pombe_(strain_972_/_ATCC_24843)_GN=SPBC1778.07_PE=3_SV=1
T-5389-46.08	-1.05883	1	1	-.GYKKVDNYIK(3)--YLYKR(4).-	>decoy_reverse_sp|Q9UUE2|CSX2_SCHPO_Decoy_of_Protein_csx2_OS=Schizosaccharomyces_pombe_(strain_972_/_ATCC_24843)_GN=csx2_PE=1_SV=1	>sp|Q9US25|HRP1_SCHPO_Chromodomain_helicase_hrp1_OS=Schizosaccharomyces_pombe_(strain_972_/_ATCC_24843)_GN=hrp1_PE=1_SV=1	>sp|Q9UUE2|CSX2_SCHPO_Protein_csx2_OS=Schizosaccharomyces_pombe_(strain_972_/_ATCC_24843)_GN=csx2_PE=1_SV=1
T-4903-43.20	-1.05937	1	1	-.SFEEVYEELK(1)--SAQKR(4).-	>sp|P36600|KAPR_SCHPO_cAMP-dependent_protein_kinase_regulatory_subunit_OS=Schizosaccharomyces_pombe_(strain_972_/_ATCC_24843)_GN=cgs1_PE=1_SV=2	>sp|Q9HDY0|YPT71_SCHPO_GTP-binding_protein_ypt71_OS=Schizosaccharomyces_pombe_(strain_972_/_ATCC_24843)_GN=ypt71_PE=3_SV=1
T-11206-81.69	-1.06006	1	1	-.MGIASSLRLFGK(1)--MAGVSVK(1).-	>sp|P58234|RS19A_SCHPO_40S_ribosomal_protein_S19-A_OS=Schizosaccharomyces_pombe_(strain_972_/_ATCC_24843)_GN=rps19a_PE=2_SV=1	>sp|P79016|RS19B_SCHPO_40S_ribosomal_protein_S19-B_OS=Schizosaccharomyces_pombe_(strain_972_/_ATCC_24843)_GN=rps19b_PE=3_SV=2	>sp|Q9HDW5|YFW6_SCHPO_UPF0644_protein_PB2B4.06_OS=Schizosaccharomyces_pombe_(strain_972_/_ATCC_24843)_GN=SPAPB2B4.06_PE=3_SV=2
T-13672-99.11	-1.06231	1	1	-.EMIKFIVNK(4)--EMRKENK(4).-	>sp|O13683|YDY2_SCHPO_Uncharacterized_protein_C11E3.02c_OS=Schizosaccharomyces_pombe_(strain_972_/_ATCC_24843)_GN=SPAC11E3.02c_PE=3_SV=1	>sp|Q9URY1|PPK16_SCHPO_Serine/threonine-protein_kinase_ppk16_OS=Schizosaccharomyces_pombe_(strain_972_/_ATCC_24843)_GN=ppk16_PE=1_SV=1
T-13308-96.50	-1.0624	1	1	-.ISQEEFSKVK(8)--LSFTKSNK(5).-	>sp|O14450|PFD6_SCHPO_Probable_prefoldin_subunit_6_OS=Schizosaccharomyces_pombe_(strain_972_/_ATCC_24843)_GN=SPAC3A11.13_PE=3_SV=1	>sp|O74788|IML1_SCHPO_Vacuolar_membrane-associated_protein_iml1_OS=Schizosaccharomyces_pombe_(strain_972_/_ATCC_24843)_GN=iml1_PE=1_SV=1
T-3231-32.79	-1.06334	1	1	-.DNANCVGGCK(1)--YLKYEEKFK(7).-	>sp|Q9HE09|MFH2_SCHPO_Putative_ATP-dependent_RNA_helicase_mfh2_OS=Schizosaccharomyces_pombe_(strain_972_/_ATCC_24843)_GN=mfh2_PE=3_SV=1	>sp|Q9UT49|CID13_SCHPO_Poly(A)_RNA_polymerase_cid13_OS=Schizosaccharomyces_pombe_(strain_972_/_ATCC_24843)_GN=cid13_PE=1_SV=1
T-4435-40.41-2	-1.06379	1	1	-.WFKSSNSSR(3)--VLDKTVYVR(4).-	>sp|O74349|LTN1_SCHPO_E3_ubiquitin-protein_ligase_listerin_OS=Schizosaccharomyces_pombe_(strain_972_/_ATCC_24843)_GN=SPBC21D10.09c_PE=3_SV=1	>sp|Q9P3U4|HEL1_SCHPO_E3_ubiquitin-protein_ligase_dbl4_OS=Schizosaccharomyces_pombe_(strain_972_/_ATCC_24843)_GN=dbl4_PE=3_SV=1
T-5474-46.59	-1.06545	1	1	-.MIYAVFIFNNK(1)--HLGKR(4).-	>sp|O13880|VHT1_SCHPO_Vitamin_H_transporter_1_OS=Schizosaccharomyces_pombe_(strain_972_/_ATCC_24843)_GN=vht1_PE=2_SV=1	>sp|Q09905|AP3S_SCHPO_AP-3_complex_subunit_sigma_OS=Schizosaccharomyces_pombe_(strain_972_/_ATCC_24843)_GN=aps3_PE=3_SV=1
T-4482-40.68	-1.0655	1	1	-.NTEKDVKCVR(4)--LESENVKR(7).-	>sp|O13665|FAR11_SCHPO_Factor_arrest_protein_11_OS=Schizosaccharomyces_pombe_(strain_972_/_ATCC_24843)_GN=far11_PE=1_SV=1	>sp|Q9P376|FCP1_SCHPO_RNA_polymerase_II_subunit_A_C-terminal_domain_phosphatase_OS=Schizosaccharomyces_pombe_(strain_972_/_ATCC_24843)_GN=fcp1_PE=1_SV=1
T-10276-75.69	-1.06561	1	1	-.MPPIRQAVSLAEK(1)--EMSTLKR(6).-	>sp|O14423|CBH1_SCHPO_CENP-B_homolog_protein_1_OS=Schizosaccharomyces_pombe_(strain_972_/_ATCC_24843)_GN=cbh1_PE=1_SV=2	>sp|P40995|SCD1_SCHPO_Rho_guanine_nucleotide_exchange_factor_scd1_OS=Schizosaccharomyces_pombe_(strain_972_/_ATCC_24843)_GN=scd1_PE=1_SV=2
T-2201-25.49	-1.06582	1	1	-.KVVCISTAK(1)--EQLDYKK(6).-	>sp|O60129|FKH2_SCHPO_Fork_head_protein_homolog_2_OS=Schizosaccharomyces_pombe_(strain_972_/_ATCC_24843)_GN=fkh2_PE=1_SV=1	>sp|Q9UT49|CID13_SCHPO_Poly(A)_RNA_polymerase_cid13_OS=Schizosaccharomyces_pombe_(strain_972_/_ATCC_24843)_GN=cid13_PE=1_SV=1
T-8307-63.42	-1.06672	1	1	-.QKVSEPYFR(2)--VYKPK(3).-	>sp|Q9Y800|MUG97_SCHPO_Meiotically_up-regulated_gene_97_protein_OS=Schizosaccharomyces_pombe_(strain_972_/_ATCC_24843)_GN=mug97_PE=1_SV=2	>sp|Q9Y802|LSD1_SCHPO_Lysine-specific_histone_demethylase_1_OS=Schizosaccharomyces_pombe_(strain_972_/_ATCC_24843)_GN=lsd1_PE=1_SV=1
T-2980-31.03	-1.06728	1	1	-.KQKHIEK(3)--KPLKPK(4).-	>sp|P30597|CHS1_SCHPO_Chitin_synthase_1_OS=Schizosaccharomyces_pombe_(strain_972_/_ATCC_24843)_GN=chs1_PE=3_SV=2	>sp|Q10183|YAW8_SCHPO_Uncharacterized_protein_C3F10.08c_OS=Schizosaccharomyces_pombe_(strain_972_/_ATCC_24843)_GN=SPAC3F10.08c_PE=1_SV=1
T-12943-93.72	-1.06869	1	1	-.LEVKNKVQEEVK(4)--KSAEELDK(1).-	>sp|Q09330|MLO3_SCHPO_mRNA_export_protein_mlo3_OS=Schizosaccharomyces_pombe_(strain_972_/_ATCC_24843)_GN=mlo3_PE=1_SV=1	>sp|Q9Y7I8|ZUO1_SCHPO_Zuotin_OS=Schizosaccharomyces_pombe_(strain_972_/_ATCC_24843)_GN=zuo1_PE=1_SV=2
T-4900-43.18	-1.06913	1	1	-.YAAHLEKCK(7)--LEQKGLK(4).-	>sp|Q02787|PURA_SCHPO_Adenylosuccinate_synthetase_OS=Schizosaccharomyces_pombe_(strain_972_/_ATCC_24843)_GN=ade2_PE=1_SV=2	>sp|Q5FC18|SGF11_SCHPO_SAGA-associated_factor_11_OS=Schizosaccharomyces_pombe_(strain_972_/_ATCC_24843)_GN=sgf11_PE=3_SV=1
T-6121-50.54	-1.07428	1	1	-.TSYKCFVK(4)--MIQNEKK(6).-	>sp|O94246|GSH0_SCHPO_Putative_glutamate--cysteine_ligase_regulatory_subunit_OS=Schizosaccharomyces_pombe_(strain_972_/_ATCC_24843)_GN=SPCC737.06c_PE=3_SV=1	>sp|Q9US28|YKA1_SCHPO_Uncharacterized_FAD-binding_protein_C1783.01_OS=Schizosaccharomyces_pombe_(strain_972_/_ATCC_24843)_GN=SPAC1783.01_PE=3_SV=1
T-2845-30.09	-1.07528	1	1	-.HPYKSDEVEK(4)--EVYKLTK(4).-	>sp|O94324|PPK31_SCHPO_Serine/threonine-protein_kinase_ppk31_OS=Schizosaccharomyces_pombe_(strain_972_/_ATCC_24843)_GN=ppk31_PE=1_SV=1	>sp|Q9C0W8|TIP20_SCHPO_Protein_transport_protein_tip20_OS=Schizosaccharomyces_pombe_(strain_972_/_ATCC_24843)_GN=tip20_PE=3_SV=1
T-12454-90.14	-1.07556	1	1	-.KYNDFLESLFK(1)--LNFMVMKMKF(7).-	>sp|Q9HDY7|YK12_SCHPO_Uncharacterized_protein_PB1A10.02_OS=Schizosaccharomyces_pombe_(strain_972_/_ATCC_24843)_GN=SPAPB1A10.02_PE=4_SV=1	>tr|Q8WZJ6|Q8WZJ6_SCHPM_ISP4,_peptidyl-prolyl_cis-trans_isomerase,_atf1,_chromosome_II_cosmid_1228_sequence_OS=Schizosaccharomyces_pombe_PE=4_SV=1
T-1449-19.73	-1.07792	1	1	-.MDLNNPPSKR(9)--MKDYLK(2).-	>sp|Q10068|YAN2_SCHPO_Uncharacterized_protein_C3H1.02c_OS=Schizosaccharomyces_pombe_(strain_972_/_ATCC_24843)_GN=SPAC3H1.02c_PE=4_SV=1	>sp|Q9P7S4|TAF4_SCHPO_Transcription_initiation_factor_TFIID_subunit_4_OS=Schizosaccharomyces_pombe_(strain_972_/_ATCC_24843)_GN=taf4_PE=3_SV=1
T-5874-49.03	-1.07878	1	1	-.ESQKKENEVR(5)--RLYFSAFR(1).-	>sp|O43061|MU136_SCHPO_Meiotically_up-regulated_gene_136_protein_OS=Schizosaccharomyces_pombe_(strain_972_/_ATCC_24843)_GN=mug136_PE=1_SV=1	>sp|Q9HGM8|KU80_SCHPO_ATP-dependent_DNA_helicase_II_subunit_2_OS=Schizosaccharomyces_pombe_(strain_972_/_ATCC_24843)_GN=pku80_PE=1_SV=1
T-7524-58.93	-1.07916	1	1	-.KTADSFITKAR(1)--EKYVNIEK(2).-	>sp|Q12701|KSG1_SCHPO_Serine/threonine-protein_kinase_ksg1_OS=Schizosaccharomyces_pombe_(strain_972_/_ATCC_24843)_GN=ksg1_PE=1_SV=2	>sp|Q9HDW6|VATC_SCHPO_V-type_proton_ATPase_subunit_C_OS=Schizosaccharomyces_pombe_(strain_972_/_ATCC_24843)_GN=vma5_PE=1_SV=1
T-1945-23.64	-1.08256	1	1	-.NEKYGFGGPK(3)--IKQLEKSLK(6).-	>sp|O13802|EBP2_SCHPO_Probable_rRNA-processing_protein_ebp2_OS=Schizosaccharomyces_pombe_(strain_972_/_ATCC_24843)_GN=ebp2_PE=1_SV=1	>sp|Q09867|EFG1P_SCHPO_rRNA-processing_protein_efg1_OS=Schizosaccharomyces_pombe_(strain_972_/_ATCC_24843)_GN=efg1_PE=3_SV=2
T-1480-19.98	-1.08437	1	1	-.SLKNWRGSESK(3)--KVCRLGR(1).-	>sp|O59730|MAP1_SCHPO_Methionine_aminopeptidase_1_OS=Schizosaccharomyces_pombe_(strain_972_/_ATCC_24843)_GN=fma1_PE=1_SV=1	>sp|O74833|DNLI4_SCHPO_DNA_ligase_4_OS=Schizosaccharomyces_pombe_(strain_972_/_ATCC_24843)_GN=lig4_PE=3_SV=3
T-10160-74.94	-1.08474	1	1	-.SFGFKFQGGK(5)--EKRFQNK(2).-	>sp|Q09100|RNP24_SCHPO_RNA-binding_protein_rnp24_OS=Schizosaccharomyces_pombe_(strain_972_/_ATCC_24843)_GN=rnp24_PE=3_SV=2	>sp|Q09189|AZR1_SCHPO_5-azacytidine_resistance_protein_azr1_OS=Schizosaccharomyces_pombe_(strain_972_/_ATCC_24843)_GN=azr1_PE=4_SV=3
T-9693-72.13	-1.08506	1	1	-.TAATHFLFRKR(10)--FKDEADR(2).-	>sp|O94667|RTF1_SCHPO_RNA_polymerase-associated_protein_C651.09c_OS=Schizosaccharomyces_pombe_(strain_972_/_ATCC_24843)_GN=SPBC651.09c_PE=1_SV=1	>sp|Q9Y7J5|YOI9_SCHPO_TBC_domain-containing_protein_C1778.09_OS=Schizosaccharomyces_pombe_(strain_972_/_ATCC_24843)_GN=SPBC1778.09_PE=3_SV=1
T-6788-54.54	-1.0857	1	1	-.CDVQDSEFAKK(10)--KITDFVK(1).-	>sp|O14353|BPL1_SCHPO_Biotin--protein_ligase_OS=Schizosaccharomyces_pombe_(strain_972_/_ATCC_24843)_GN=bpl1_PE=3_SV=1	>sp|O42906|GPN1_SCHPO_GPN-loop_GTPase_1_OS=Schizosaccharomyces_pombe_(strain_972_/_ATCC_24843)_GN=SPBC119.15_PE=1_SV=1
T-8862-66.92	-1.08595	1	1	-.DVKSPVTVDK(3)--KADIDMSKR(1).-	>sp|O13902|DAK1_SCHPO_Dihydroxyacetone_kinase_1_OS=Schizosaccharomyces_pombe_(strain_972_/_ATCC_24843)_GN=dak1_PE=3_SV=1	>sp|O94754|RS18_SCHPO_40S_ribosomal_protein_S18_OS=Schizosaccharomyces_pombe_(strain_972_/_ATCC_24843)_GN=rps18a_PE=1_SV=1
T-1724-21.91	-1.08681	1	1	-.REHESQKSDR(7)--TKEWECRR(2).-	>sp|O14030|YEM8_SCHPO_Uncharacterized_protein_C29B12.08_OS=Schizosaccharomyces_pombe_(strain_972_/_ATCC_24843)_GN=SPAC29B12.08_PE=4_SV=4	>sp|Q09779|THO2_SCHPO_THO_complex_subunit_2_OS=Schizosaccharomyces_pombe_(strain_972_/_ATCC_24843)_GN=tho2_PE=1_SV=3
T-1619-21.07	-1.08741	1	1	-.FSMSGSFKR(8)--DPKGLYKR(7).-	>sp|Q7LKZ7|BPH1_SCHPO_Beige_protein_homolog_1_OS=Schizosaccharomyces_pombe_(strain_972_/_ATCC_24843)_GN=lvs1_PE=1_SV=2	>sp|Q9P7G9|KAPS_SCHPO_Adenylyl-sulfate_kinase_OS=Schizosaccharomyces_pombe_(strain_972_/_ATCC_24843)_GN=met14_PE=3_SV=1
T-2818-29.91	-1.08952	1	1	-.SEEEYIDFKALAK(9)--KEESK(1).-	>sp|O59700|YN43_SCHPO_Uncharacterized_transporter_C36.03c_OS=Schizosaccharomyces_pombe_(strain_972_/_ATCC_24843)_GN=SPBC36.03c_PE=3_SV=1	>sp|Q9UUD0|YNQA_SCHPO_Uncharacterized_protein_C19C2.10_OS=Schizosaccharomyces_pombe_(strain_972_/_ATCC_24843)_GN=SPBC19C2.10_PE=1_SV=1	>sp|Q9UUH6|YKI6_SCHPO_Uncharacterized_nucleolar_protein_C630.06c_OS=Schizosaccharomyces_pombe_(strain_972_/_ATCC_24843)_GN=SPAC630.06c_PE=1_SV=1
T-4505-40.80	-1.09329	1	1	-.KIYNEYPPTK(1)--YKVNLYK(2).-	>sp|O94579|PSA2_SCHPO_Probable_proteasome_subunit_alpha_type-2_OS=Schizosaccharomyces_pombe_(strain_972_/_ATCC_24843)_GN=pre8_PE=3_SV=1	>sp|Q9Y7T8|PSB3_SCHPO_Probable_proteasome_subunit_beta_type-3_OS=Schizosaccharomyces_pombe_(strain_972_/_ATCC_24843)_GN=pup3_PE=3_SV=1
T-11674-84.85	-1.09431	1	1	-.EMITGYAKRSLR(8)--LFKAQR(3).-	>sp|Q9HDW7|ATC2_SCHPO_Calcium-transporting_ATPase_2_OS=Schizosaccharomyces_pombe_(strain_972_/_ATCC_24843)_GN=pmc1_PE=3_SV=1	>sp|Q9USR3|STT4_SCHPO_Phosphatidylinositol_4-kinase_stt4_OS=Schizosaccharomyces_pombe_(strain_972_/_ATCC_24843)_GN=stt4_PE=3_SV=1
T-11151-81.33	-1.0949	1	1	-.HHEHWKLWAR(6)--SAAWR(1).-	>sp|Q09798|PAN2_SCHPO_PAB-dependent_poly(A)-specific_ribonuclease_subunit_PAN2_OS=Schizosaccharomyces_pombe_(strain_972_/_ATCC_24843)_GN=pan2_PE=3_SV=2	>sp|Q9Y7R1|YCX4_SCHPO_Uncharacterized_protein_C2H8.04_OS=Schizosaccharomyces_pombe_(strain_972_/_ATCC_24843)_GN=SPCC2H8.04_PE=4_SV=1
T-12831-92.88	-1.0955	1	1	-.EHSEDNTKEK(8)--EEGKFK(4).-	>sp|O94512|OBP1_SCHPO_Oxysterol-binding_protein-like_protein_1_OS=Schizosaccharomyces_pombe_(strain_972_/_ATCC_24843)_GN=obp1_PE=1_SV=1	>sp|P24339|CUT7_SCHPO_Kinesin-like_protein_cut7_OS=Schizosaccharomyces_pombe_(strain_972_/_ATCC_24843)_GN=cut7_PE=3_SV=3
T-2857-30.16	-1.09759	1	1	-.GDRLTKTFEGFR(6)--KADSSK(1).-	>sp|O14137|G6PD3_SCHPO_Probable_glucose-6-phosphate_1-dehydrogenase_C7.13c_OS=Schizosaccharomyces_pombe_(strain_972_/_ATCC_24843)_GN=SPAC3C7.13c_PE=3_SV=1	>sp|P0CT34|TF21_SCHPO_Transposon_Tf2-1_polyprotein_OS=Schizosaccharomyces_pombe_(strain_972_/_ATCC_24843)_GN=Tf2-1_PE=3_SV=1	>sp|P0CT35|TF22_SCHPO_Transposon_Tf2-2_polyprotein_OS=Schizosaccharomyces_pombe_(strain_972_/_ATCC_24843)_GN=Tf2-2_PE=3_SV=1	>sp|P0CT36|TF23_SCHPO_Transposon_Tf2-3_polyprotein_OS=Schizosaccharomyces_pombe_(strain_972_/_ATCC_24843)_GN=Tf2-3_PE=1_SV=1	>sp|P0CT37|TF24_SCHPO_Transposon_Tf2-4_polyprotein_OS=Schizosaccharomyces_pombe_(strain_972_/_ATCC_24843)_GN=Tf2-4_PE=3_SV=1	>sp|P0CT38|TF25_SCHPO_Transposon_Tf2-5_polyprotein_OS=Schizosaccharomyces_pombe_(strain_972_/_ATCC_24843)_GN=Tf2-5_PE=3_SV=1	>sp|P0CT39|TF26_SCHPO_Transposon_Tf2-6_polyprotein_OS=Schizosaccharomyces_pombe_(strain_972_/_ATCC_24843)_GN=Tf2-6_PE=3_SV=1	>sp|P0CT40|TF29_SCHPO_Transposon_Tf2-9_polyprotein_OS=Schizosaccharomyces_pombe_(strain_972_/_ATCC_24843)_GN=Tf2-9_PE=3_SV=1	>sp|P0CT41|TF212_SCHPO_Transposon_Tf2-12_polyprotein_OS=Schizosaccharomyces_pombe_(strain_972_/_ATCC_24843)_GN=Tf2-12_PE=3_SV=1	>sp|P0CT42|TF27_SCHPO_Transposon_Tf2-7_polyprotein_OS=Schizosaccharomyces_pombe_(strain_972_/_ATCC_24843)_GN=Tf2-7_PE=3_SV=1	>sp|P0CT43|TF28_SCHPO_Transposon_Tf2-8_polyprotein_OS=Schizosaccharomyces_pombe_(strain_972_/_ATCC_24843)_GN=Tf2-8_PE=3_SV=1	>sp|Q9UR07|TF211_SCHPO_Transposon_Tf2-11_polyprotein_OS=Schizosaccharomyces_pombe_(strain_972_/_ATCC_24843)_GN=Tf2-11_PE=3_SV=1
T-1733-21.99	-1.1031	1	1	-.MSPSGPNLNNK(1)--LAKQFISK(1).-	>sp|Q09154|UCRI_SCHPO_Cytochrome_b-c1_complex_subunit_Rieske,_mitochondrial_OS=Schizosaccharomyces_pombe_(strain_972_/_ATCC_24843)_GN=rip1_PE=2_SV=2	>sp|Q76PD2|HEL2_SCHPO_E3_ubiquitin-protein_ligase_hel2_OS=Schizosaccharomyces_pombe_(strain_972_/_ATCC_24843)_GN=SPCC1223.01_PE=1_SV=2
T-7444-58.45	-1.10382	1	1	-.IDESELNSVKR(10)--AYEKGKR(6).-	>sp|O42649|SMC3_SCHPO_Structural_maintenance_of_chromosomes_protein_3_OS=Schizosaccharomyces_pombe_(strain_972_/_ATCC_24843)_GN=psm3_PE=1_SV=1	>sp|Q9UTK3|NPT1_SCHPO_Probable_nicotinate_phosphoribosyltransferase_OS=Schizosaccharomyces_pombe_(strain_972_/_ATCC_24843)_GN=SPAC1486.06_PE=3_SV=1
T-5912-49.26	-1.10473	1	1	-.IKLKEVESIR(4)--DTALEKYK(6).-	>sp|O74445|PRS10_SCHPO_Probable_26S_protease_subunit_rpt4_OS=Schizosaccharomyces_pombe_(strain_972_/_ATCC_24843)_GN=rpt4_PE=3_SV=2	>sp|P87150|MIC19_SCHPO_MICOS_complex_subunit_mic19_OS=Schizosaccharomyces_pombe_(strain_972_/_ATCC_24843)_GN=mic19_PE=3_SV=1
T-3974-37.55	-1.10532	1	1	-.QMSKHCLKD(4)--AEIIQKLK(6).-	>sp|O59666|ATU2_SCHPO_Copper-transporting_ATPase_ccc2_OS=Schizosaccharomyces_pombe_(strain_972_/_ATCC_24843)_GN=ccc2_PE=3_SV=1	>sp|O74829|YN2F_SCHPO_Uncharacterized_MFS-type_transporter_C530.15c_OS=Schizosaccharomyces_pombe_(strain_972_/_ATCC_24843)_GN=SPBC530.15c_PE=1_SV=2
T-2893-30.40	-1.10653	1	1	-.FFFYKNSKK(8)--VENPKPVVK(5).-	>sp|O94372|YG06_SCHPO_Uncharacterized_protein_C1604.06c_OS=Schizosaccharomyces_pombe_(strain_972_/_ATCC_24843)_GN=SPBC1604.06c_PE=3_SV=1	>sp|Q9UU99|YJX4_SCHPO_CRAL-TRIO_domain-containing_protein_C23B6.04c_OS=Schizosaccharomyces_pombe_(strain_972_/_ATCC_24843)_GN=SPCC23B6.04c_PE=1_SV=1
T-4830-42.75	-1.10671	1	1	-.LLKPRVNNR(3)--LLLSGKK(6).-	>sp|O59770|PSA7_SCHPO_Probable_proteasome_subunit_alpha_type-7_OS=Schizosaccharomyces_pombe_(strain_972_/_ATCC_24843)_GN=pre10_PE=1_SV=1	>sp|O74862|UTP23_SCHPO_rRNA-processing_protein_utp23_OS=Schizosaccharomyces_pombe_(strain_972_/_ATCC_24843)_GN=utp23_PE=3_SV=1
T-9496-70.90	-1.10702	1	1	-.KFLNLNYFPAQR(1)--MSTASEQAR(1).-	>sp|O74759|NTO1_SCHPO_Mst2_complex_subunit_nto1_OS=Schizosaccharomyces_pombe_(strain_972_/_ATCC_24843)_GN=nto1_PE=1_SV=1	>sp|O74843|SIF1_SCHPO_Sad1-interacting_factor_1_OS=Schizosaccharomyces_pombe_(strain_972_/_ATCC_24843)_GN=sif1_PE=1_SV=1
T-6443-52.48	-1.1091	1	1	-.QIAKFVVSLGER(4)--SAVIKTSTR(5).-	>sp|O14126|PRS6A_SCHPO_26S_protease_regulatory_subunit_6A_OS=Schizosaccharomyces_pombe_(strain_972_/_ATCC_24843)_GN=tbp1_PE=3_SV=1	>sp|O42931|PRS7_SCHPO_26S_protease_regulatory_subunit_7_homolog_OS=Schizosaccharomyces_pombe_(strain_972_/_ATCC_24843)_GN=rpt1_PE=1_SV=2
T-8027-61.80	-1.10992	1	1	-.KIDWDDVPWR(1)--MNYQRLEK(1).-	>sp|O74456|PEF1_SCHPO_Serine/threonine-protein_kinase_pef1_OS=Schizosaccharomyces_pombe_(strain_972_/_ATCC_24843)_GN=pef1_PE=3_SV=2	>sp|Q9Y7T7|PRP28_SCHPO_Pre-mRNA-splicing_ATP-dependent_RNA_helicase_prp28_OS=Schizosaccharomyces_pombe_(strain_972_/_ATCC_24843)_GN=prp28_PE=3_SV=1
T-6555-53.16	-1.11014	1	1	-.QKCHVYLYR(2)--KKNYELR(1).-	>sp|Q9USU3|FBH1_SCHPO_F-box_DNA_helicase_protein_1_OS=Schizosaccharomyces_pombe_(strain_972_/_ATCC_24843)_GN=fbh1_PE=1_SV=2	>sp|Q9UUM2|SWI1_SCHPO_Mating-type_switching_protein_swi1_OS=Schizosaccharomyces_pombe_(strain_972_/_ATCC_24843)_GN=swi1_PE=1_SV=1
T-13636-98.90	-1.11034	1	1	-.FTTETTSSMLKR(11)--DPELLKR(6).-	>sp|O13845|RSD1_SCHPO_RNA-binding_protein_rsd1_OS=Schizosaccharomyces_pombe_(strain_972_/_ATCC_24843)_GN=rsd1_PE=1_SV=2	>sp|Q9P6R2|YOH8_SCHPO_Uncharacterized_protein_C13E7.08c_OS=Schizosaccharomyces_pombe_(strain_972_/_ATCC_24843)_GN=SPBC13E7.08c_PE=3_SV=1
T-1163-17.28	-1.11336	1	1	-.KVDANTAIER(1)--RNKHSR(3).-	>sp|Q9HDW7|ATC2_SCHPO_Calcium-transporting_ATPase_2_OS=Schizosaccharomyces_pombe_(strain_972_/_ATCC_24843)_GN=pmc1_PE=3_SV=1	>sp|Q9HE05|UFD2_SCHPO_Ubiquitin_conjugation_factor_E4_OS=Schizosaccharomyces_pombe_(strain_972_/_ATCC_24843)_GN=ufd2_PE=2_SV=1
T-9478-70.80	-1.11923	1	1	-.KVEFGLPDLEGR(1)--SKTLQYFA(2).-	>sp|O14126|PRS6A_SCHPO_26S_protease_regulatory_subunit_6A_OS=Schizosaccharomyces_pombe_(strain_972_/_ATCC_24843)_GN=tbp1_PE=3_SV=1	>sp|O42931|PRS7_SCHPO_26S_protease_regulatory_subunit_7_homolog_OS=Schizosaccharomyces_pombe_(strain_972_/_ATCC_24843)_GN=rpt1_PE=1_SV=2
T-2900-30.45	-1.11951	1	1	-.KPAESQKKYTK(1)--KLMRNYK(1).-	>sp|O14019|HAL4_SCHPO_Serine/threonine-protein_kinase_hal4_OS=Schizosaccharomyces_pombe_(strain_972_/_ATCC_24843)_GN=hal4_PE=1_SV=1	>sp|O14031|PGT1_SCHPO_Glutathione_transporter_1_OS=Schizosaccharomyces_pombe_(strain_972_/_ATCC_24843)_GN=pgt1_PE=1_SV=1
T-13355-96.86	-1.12524	1	1	-.NHFSKFSVTK(1)--KEETK(1).-	>sp|O42826|PDH1_SCHPO_Protein_pdh1_OS=Schizosaccharomyces_pombe_(strain_972_/_ATCC_24843)_GN=pdh1_PE=3_SV=1	>sp|Q9HDX7|YK1D_SCHPO_Uncharacterized_protein_PB1A10.13_OS=Schizosaccharomyces_pombe_(strain_972_/_ATCC_24843)_GN=SPAPB1A10.13_PE=1_SV=1
T-11897-86.31	-1.12557	1	1	-.VREFYVTGR(1)--EKSVPSIK(2).-	>sp|G2TRS6|YN8H_SCHPO_Putative_uncharacterized_protein_P35G2.17_OS=Schizosaccharomyces_pombe_(strain_972_/_ATCC_24843)_GN=SPBP35G2.17_PE=4_SV=1	>sp|Q10257|RRP8_SCHPO_25S_rRNA_(adenine(645)-N(1))-methyltransferase_OS=Schizosaccharomyces_pombe_(strain_972_/_ATCC_24843)_GN=rrp8_PE=3_SV=1
T-3398-33.83	-1.12716	1	1	-.MSDDYFDR(1)--VASLIKR(1).-	>sp|O60139|UBP4_SCHPO_Probable_ubiquitin_carboxyl-terminal_hydrolase_4_OS=Schizosaccharomyces_pombe_(strain_972_/_ATCC_24843)_GN=ubp4_PE=1_SV=2	>sp|Q9P7D1|YOFI_SCHPO_Uncharacterized_protein_P4H10.18c_OS=Schizosaccharomyces_pombe_(strain_972_/_ATCC_24843)_GN=SPBP4H10.18c_PE=4_SV=1
T-1140-17.07	-1.12738	1	1	-.AKGAQKTVQK(2)--KLEWTR(1).-	>sp|O74391|RL25B_SCHPO_60S_ribosomal_protein_L25-B_OS=Schizosaccharomyces_pombe_(strain_972_/_ATCC_24843)_GN=rpl25b_PE=3_SV=1	>sp|Q10330|RL25A_SCHPO_60S_ribosomal_protein_L25-A_OS=Schizosaccharomyces_pombe_(strain_972_/_ATCC_24843)_GN=rpl25a_PE=1_SV=1	>sp|Q9Y810|SHY1_SCHPO_Cytochrome_oxidase_assembly_protein_shy1_OS=Schizosaccharomyces_pombe_(strain_972_/_ATCC_24843)_GN=shy1_PE=3_SV=1	>tr|O14383|O14383_SCHPM_60S_ribosomal_protein_L25_homolog_(Fragment)_OS=Schizosaccharomyces_pombe_PE=2_SV=1
T-9870-73.22	-1.12984	1	1	-.ASTSKEAFSK(5)--KINPQK(1).-	>sp|Q09698|YA27_SCHPO_Uncharacterized_protein_C2F7.07c_OS=Schizosaccharomyces_pombe_(strain_972_/_ATCC_24843)_GN=SPAC2F7.07c_PE=3_SV=1	>sp|Q9UUG9|TSC2_SCHPO_Tuberous_sclerosis_2_protein_homolog_OS=Schizosaccharomyces_pombe_(strain_972_/_ATCC_24843)_GN=tsc2_PE=1_SV=1
T-9760-72.54	-1.13029	1	1	-.MLVKKEDQTR(4)--KRNEDSWK(1).-	>sp|Q9P780|NPL4_SCHPO_Nuclear_protein_localization_protein_4_OS=Schizosaccharomyces_pombe_(strain_972_/_ATCC_24843)_GN=npl4_PE=3_SV=2	>sp|Q9UTA4|POPI_SCHPO_Ribonucleases_P/MRP_protein_subunit_pop1_OS=Schizosaccharomyces_pombe_(strain_972_/_ATCC_24843)_GN=pop1_PE=3_SV=1
T-3715-35.88	-1.1314	1	1	-.VKTEYDEYR(2)--KELDYFSK(1).-	>sp|O60101|PGK_SCHPO_Phosphoglycerate_kinase_OS=Schizosaccharomyces_pombe_(strain_972_/_ATCC_24843)_GN=pgk1_PE=1_SV=1	>sp|Q9UTK5|ALM1_SCHPO_Abnormal_long_morphology_protein_1_OS=Schizosaccharomyces_pombe_(strain_972_/_ATCC_24843)_GN=alm1_PE=1_SV=1
T-9079-68.18	-1.13165	1	1	-.MLQQKIVSYLEEKK(5)--DGIMK(1).-	>sp|P87244|ALP16_SCHPO_Spindle_pole_body_component_alp16_OS=Schizosaccharomyces_pombe_(strain_972_/_ATCC_24843)_GN=alp16_PE=1_SV=1	>sp|Q09828|SYLM_SCHPO_Putative_leucine--tRNA_ligase,_mitochondrial_OS=Schizosaccharomyces_pombe_(strain_972_/_ATCC_24843)_GN=SPAC4G8.09_PE=3_SV=1
T-4603-41.38	-1.13433	1	1	-.MVNPDKTSR(6)--ELAQRKDR(6).-	>sp|O43088|RBA50_SCHPO_RNA_polymerase_II-associated_protein_rba50_OS=Schizosaccharomyces_pombe_(strain_972_/_ATCC_24843)_GN=rba50_PE=3_SV=1	>sp|O74917|YJ76_SCHPO_Uncharacterized_protein_C757.06_OS=Schizosaccharomyces_pombe_(strain_972_/_ATCC_24843)_GN=SPCC757.06_PE=4_SV=1
T-7572-59.21	-1.13496	1	1	-.TIEKWSCIKEK(9)--KRNAGFR(1).-	>sp|O13954|YEHD_SCHPO_Uncharacterized_protein_C23H4.13c_OS=Schizosaccharomyces_pombe_(strain_972_/_ATCC_24843)_GN=SPAC23H4.13c_PE=4_SV=2	>sp|O14306|YE8A_SCHPO_Probable_inositol_polyphosphate_5-phosphatase_C9G1.10c_OS=Schizosaccharomyces_pombe_(strain_972_/_ATCC_24843)_GN=SPAC9G1.10c_PE=1_SV=2
T-9106-68.34	-1.13519	1	1	-.PEDYWSAKDYQR(1)--KKCEER(1).-	>sp|O74529|YJ48_SCHPO_Uncharacterized_methyltransferase_C70.08c_OS=Schizosaccharomyces_pombe_(strain_972_/_ATCC_24843)_GN=SPCC70.08c_PE=3_SV=1	>sp|Q9US34|YFZ7_SCHPO_Uncharacterized_aminotransferase_C1039.07c_OS=Schizosaccharomyces_pombe_(strain_972_/_ATCC_24843)_GN=SPAC1039.07c_PE=3_SV=1
T-973-15.56	-1.13586	1	1	-.AAQNAVLRSKEK(10)--PEQLVLR(1).-	>sp|O59735|LAC1_SCHPO_Sphingosine_N-acyltransferase_lac1_OS=Schizosaccharomyces_pombe_(strain_972_/_ATCC_24843)_GN=lac1_PE=1_SV=2	>sp|Q10281|GBLP_SCHPO_Guanine_nucleotide-binding_protein_subunit_beta-like_protein_OS=Schizosaccharomyces_pombe_(strain_972_/_ATCC_24843)_GN=rkp1_PE=1_SV=3
T-4602-41.38	-1.13616	1	1	-.VALRQLKGSNK(7)--KDYPRASR(1).-	>sp|O94332|RRN11_SCHPO_RNA_polymerase_I-specific_transcription_initiation_factor_rrn11_OS=Schizosaccharomyces_pombe_(strain_972_/_ATCC_24843)_GN=rrn11_PE=4_SV=1	>sp|P15398|RPA1_SCHPO_DNA-directed_RNA_polymerase_I_subunit_rpa1_OS=Schizosaccharomyces_pombe_(strain_972_/_ATCC_24843)_GN=rpa1_PE=1_SV=2
T-7875-60.96	-1.13623	1	1	-.EEMEGFRFWKK(10)--QKTSIK(2).-	>sp|Q09140|UGGG_SCHPO_UDP-glucose:glycoprotein_glucosyltransferase_OS=Schizosaccharomyces_pombe_(strain_972_/_ATCC_24843)_GN=gpt1_PE=1_SV=2	>sp|Q9UU76|PUF6_SCHPO_Pumilio_homology_domain_family_member_6_OS=Schizosaccharomyces_pombe_(strain_972_/_ATCC_24843)_GN=puf6_PE=1_SV=1
T-3164-32.32	-1.13656	1	1	-.ALIRKEYLWR(5)--LAKHFVDK(3).-	>sp|O74409|URIC_SCHPO_Uricase_OS=Schizosaccharomyces_pombe_(strain_972_/_ATCC_24843)_GN=SPCC1223.09_PE=1_SV=1	>sp|Q10438|TTL_SCHPO_Probable_tubulin--tyrosine_ligase_C12B10.04_OS=Schizosaccharomyces_pombe_(strain_972_/_ATCC_24843)_GN=SPAC12B10.04_PE=3_SV=1
T-12590-91.13	-1.13689	1	1	-.DKNHVHMNATR(2)--KLHEAR(1).-	>sp|P41003|SMC2_SCHPO_Structural_maintenance_of_chromosomes_protein_2_OS=Schizosaccharomyces_pombe_(strain_972_/_ATCC_24843)_GN=cut14_PE=1_SV=2	>sp|Q9Y7X9|KIN17_SCHPO_KIN17-like_protein_OS=Schizosaccharomyces_pombe_(strain_972_/_ATCC_24843)_GN=SPBC365.09c_PE=3_SV=1
T-9681-72.06	-1.13703	1	1	-.LKEATKSGILDNK(6)--DFLDAVQKVVK(8).-	>sp|O14157|MYO3_SCHPO_Myosin_type-2_heavy_chain_2_OS=Schizosaccharomyces_pombe_(strain_972_/_ATCC_24843)_GN=myo3_PE=1_SV=1	>sp|O42931|PRS7_SCHPO_26S_protease_regulatory_subunit_7_homolog_OS=Schizosaccharomyces_pombe_(strain_972_/_ATCC_24843)_GN=rpt1_PE=1_SV=2
T-7455-58.52	-1.13709	1	1	-.GNQKFSSTADYMNMSS(4)--KILFENPDEATK(1).-	>sp|O42931|PRS7_SCHPO_26S_protease_regulatory_subunit_7_homolog_OS=Schizosaccharomyces_pombe_(strain_972_/_ATCC_24843)_GN=rpt1_PE=1_SV=2	>sp|P36612|PRS4_SCHPO_26S_protease_regulatory_subunit_4_homolog_OS=Schizosaccharomyces_pombe_(strain_972_/_ATCC_24843)_GN=mts2_PE=2_SV=1
T-6530-53.01	-1.13764	1	1	-.SPMTIKMLEKR(10)--DDKELFDR(1).-	>sp|O94617|UAP1_SCHPO_Probable_UDP-N-acetylglucosamine_pyrophosphorylase_OS=Schizosaccharomyces_pombe_(strain_972_/_ATCC_24843)_GN=uap1_PE=1_SV=1	>sp|Q09948|RSC4_SCHPO_Chromatin_structure-remodeling_complex_subunit_rsc4_OS=Schizosaccharomyces_pombe_(strain_972_/_ATCC_24843)_GN=rsc4_PE=1_SV=1
T-2031-24.23	-1.13766	1	1	-.SSTELKIPPVETR(6)--EKITER(2).-	>sp|O74891|COPZ_SCHPO_Probable_coatomer_subunit_zeta_OS=Schizosaccharomyces_pombe_(strain_972_/_ATCC_24843)_GN=ret3_PE=3_SV=1	>sp|O94473|YC64_SCHPO_Uncharacterized_membrane_protein_C1919.04_OS=Schizosaccharomyces_pombe_(strain_972_/_ATCC_24843)_GN=SPCC1919.04_PE=1_SV=1
T-1027-16.01-2	-1.13998	1	1	-.EKRDFSLTR(2)--EKENQK(2).-	>sp|Q9P7C0|YKU5_SCHPO_Uncharacterized_WD_repeat-containing_protein_C2E1P5.05_OS=Schizosaccharomyces_pombe_(strain_972_/_ATCC_24843)_GN=SPAC2E1P5.05_PE=3_SV=1	>sp|Q9USK8|AGS1_SCHPO_Cell_wall_alpha-1,3-glucan_synthase_ags1_OS=Schizosaccharomyces_pombe_(strain_972_/_ATCC_24843)_GN=ags1_PE=1_SV=3
T-6237-51.23	-1.14037	1	1	-.VEWKRQLPAAER(4)--MQTNNPSYFFR(1).-	>sp|O42923|CIP1_SCHPO_RNA-binding_post-transcriptional_regulator_cip1_OS=Schizosaccharomyces_pombe_(strain_972_/_ATCC_24843)_GN=cip1_PE=1_SV=1	>sp|O94394|YQF1_SCHPO_Uncharacterized_WD_repeat-containing_protein_C126.01c_OS=Schizosaccharomyces_pombe_(strain_972_/_ATCC_24843)_GN=SPCC126.01c_PE=3_SV=2
T-12633-91.44	-1.14192	1	1	-.SLFKSSVSYINQSSK(4)--ADARK(1).-	>sp|P78750|UTP18_SCHPO_Probable_U3_small_nucleolar_RNA-associated_protein_18_OS=Schizosaccharomyces_pombe_(strain_972_/_ATCC_24843)_GN=SPBC29A3.06_PE=2_SV=3	>sp|P87027|SPG1_SCHPO_Septum-promoting_GTP-binding_protein_1_OS=Schizosaccharomyces_pombe_(strain_972_/_ATCC_24843)_GN=spg1_PE=1_SV=1
T-9887-73.32	-1.14411	1	1	-.SGKTNLCGRIR(3)--SSIFLKNR(6).-	>sp|O14320|COA1_SCHPO_Cytochrome_c_oxidase_assembly_factor_1_OS=Schizosaccharomyces_pombe_(strain_972_/_ATCC_24843)_GN=coa1_PE=3_SV=1	>sp|O74540|FADH2_SCHPO_Putative_S-(hydroxymethyl)glutathione_dehydrogenase_2_OS=Schizosaccharomyces_pombe_(strain_972_/_ATCC_24843)_GN=SPCC13B11.04c_PE=3_SV=2
T-7725-60.11	-1.14631	1	1	-.DLIVELKEK(7)--DLIKYCER(4).-	>sp|P08096|TOP2_SCHPO_DNA_topoisomerase_2_OS=Schizosaccharomyces_pombe_(strain_972_/_ATCC_24843)_GN=top2_PE=1_SV=2	>sp|Q9P6N2|PTF1_SCHPO_Pdp3-interacting_factor_1_OS=Schizosaccharomyces_pombe_(strain_972_/_ATCC_24843)_GN=ptf1_PE=1_SV=1
T-8788-66.47	-1.14768	1	1	-.NEASHKNFYK(6)--KFHDPK(1).-	>sp|O59778|BIOB_SCHPO_Biotin_synthase_OS=Schizosaccharomyces_pombe_(strain_972_/_ATCC_24843)_GN=bio2_PE=1_SV=1	>sp|Q9P382|NUP82_SCHPO_Nucleoporin_nup82_OS=Schizosaccharomyces_pombe_(strain_972_/_ATCC_24843)_GN=nup82_PE=3_SV=1
T-7824-60.68	-1.15671	1	1	-.KTTLTDQTEEFTER(1)--VKELARK(2).-	>sp|O13863|YDU2_SCHPO_Uncharacterized_kinase_C1B1.02c_OS=Schizosaccharomyces_pombe_(strain_972_/_ATCC_24843)_GN=SPAC1B1.02c_PE=1_SV=1	>sp|O14340|YB35_SCHPO_Oxysterol-binding_protein_homolog_C2F12.05c_OS=Schizosaccharomyces_pombe_(strain_972_/_ATCC_24843)_GN=SPBC2F12.05c_PE=1_SV=2
T-4879-43.05	-1.15674	1	1	-.NKKLIEENK(3)--LELEQKQR(6).-	>sp|O13944|YEH1_SCHPO_Oxysterol-binding_protein_homolog_C23H4.01c_OS=Schizosaccharomyces_pombe_(strain_972_/_ATCC_24843)_GN=SPAC23H4.01c_PE=1_SV=2	>sp|O43019|SRE2_SCHPO_Putative_transcription_factor_sre2_OS=Schizosaccharomyces_pombe_(strain_972_/_ATCC_24843)_GN=sre2_PE=1_SV=1
T-1279-18.31	-1.15789	1	1	-.NINKAFDHMHEGK(4)--SEEPK(1).-	>sp|P78870|FADH1_SCHPO_Probable_S-(hydroxymethyl)glutathione_dehydrogenase_1_OS=Schizosaccharomyces_pombe_(strain_972_/_ATCC_24843)_GN=SPBC1539.07c_PE=2_SV=2	>sp|Q10239|CHZ1_SCHPO_Histone_H2A.Z-specific_chaperone_chz1_OS=Schizosaccharomyces_pombe_(strain_972_/_ATCC_24843)_GN=chz1_PE=3_SV=1
T-7362-57.95	-1.15817	1	1	-.YPLNANSYTLLR(1)--SNKNGDKK(3).-	>sp|O14305|SID1_SCHPO_Serine/threonine-protein_kinase_sid1_OS=Schizosaccharomyces_pombe_(strain_972_/_ATCC_24843)_GN=sid1_PE=1_SV=1	>sp|Q10154|RTF2_SCHPO_Replication_termination_factor_2_OS=Schizosaccharomyces_pombe_(strain_972_/_ATCC_24843)_GN=rtf2_PE=1_SV=1	>tr|C1M2W1|C1M2W1_SCHPM_Rtf2_factor_OS=Schizosaccharomyces_pombe_GN=rtf2_PE=4_SV=1
T-2627-28.57	-1.16031	1	1	-.KFNNTLTWK(1)--MFMQQFR(1).-	>sp|O36028|ATCZ_SCHPO_Putative_phospholipid-transporting_ATPase_C4F10.16c_OS=Schizosaccharomyces_pombe_(strain_972_/_ATCC_24843)_GN=SPAC4F10.16c_PE=3_SV=1	>sp|Q9P7L9|RM34_SCHPO_Probable_54S_ribosomal_protein_L34,_mitochondrial_OS=Schizosaccharomyces_pombe_(strain_972_/_ATCC_24843)_GN=SPBC21C3.04c_PE=3_SV=1
T-4079-38.20	-1.16115	1	1	-.LLKYGDSLYR(3)--KYGNK(1).-	>sp|O94474|SKI3_SCHPO_Superkiller_protein_3_OS=Schizosaccharomyces_pombe_(strain_972_/_ATCC_24843)_GN=ski3_PE=3_SV=1	>sp|O94659|NOG1_SCHPO_Probable_nucleolar_GTP-binding_protein_1_OS=Schizosaccharomyces_pombe_(strain_972_/_ATCC_24843)_GN=nog1_PE=1_SV=2	>sp|Q9Y811|YONI_SCHPO_Uncharacterized_peptide_chain_release_factor-like_protein_C1105.18c,_mitochondrial_OS=Schizosaccharomyces_pombe_(strain_972_/_ATCC_24843)_GN=SPBC1105.18c_PE=3_SV=2
T-2815-29.89	-1.16143	1	1	-.FPYEPIVKDK(10)--GKPQELAQK(2).-	>sp|O74781|SYRC_SCHPO_Probable_arginine--tRNA_ligase,_cytoplasmic_OS=Schizosaccharomyces_pombe_(strain_972_/_ATCC_24843)_GN=mrs1_PE=2_SV=1	>sp|Q9Y7M5|RM10_SCHPO_54S_ribosomal_protein_L10,_mitochondrial_OS=Schizosaccharomyces_pombe_(strain_972_/_ATCC_24843)_GN=mrpl10_PE=3_SV=2
T-5835-48.81	-1.16348	1	1	-.LSNELGDAIDEKK(12)--EAQKK(4).-	>sp|O14008|CAM2_SCHPO_Myosin_1_light_chain_cam2_OS=Schizosaccharomyces_pombe_(strain_972_/_ATCC_24843)_GN=cam2_PE=1_SV=1	>sp|P17937|RL7A_SCHPO_60S_ribosomal_protein_L7-A_OS=Schizosaccharomyces_pombe_(strain_972_/_ATCC_24843)_GN=rpl7a_PE=3_SV=1
T-8517-64.75	-1.16399	1	1	-.SKMSDIENK(2)--MTEDAEKR(1).-	>sp|O13835|IMP3_SCHPO_U3_small_nucleolar_ribonucleoprotein_protein_imp3_OS=Schizosaccharomyces_pombe_(strain_972_/_ATCC_24843)_GN=imp3_PE=3_SV=1	>sp|O94645|YBV3_SCHPO_Uncharacterized_protein_C21.03c_OS=Schizosaccharomyces_pombe_(strain_972_/_ATCC_24843)_GN=SPBC21.03c_PE=4_SV=3
T-4127-38.50	-1.16443	1	1	-.SILSKNLSLLR(5)--TVSKR(4).-	>sp|O60179|UTP10_SCHPO_U3_small_nucleolar_RNA-associated_protein_10_OS=Schizosaccharomyces_pombe_(strain_972_/_ATCC_24843)_GN=utp10_PE=3_SV=1	>sp|Q9P793|MIT1_SCHPO_Chromatin_remodeling_factor_mit1_OS=Schizosaccharomyces_pombe_(strain_972_/_ATCC_24843)_GN=mit1_PE=1_SV=1
T-5592-47.27	-1.16553	1	1	-.EKSLELEREK(2)--VDIASKLLTR(6).-	>sp|Q09725|MIS4_SCHPO_Sister_chromatid_cohesion_protein_mis4_OS=Schizosaccharomyces_pombe_(strain_972_/_ATCC_24843)_GN=mis4_PE=1_SV=2	>sp|Q9P7H6|YLK3_SCHPO_Uncharacterized_protein_C1782.03_OS=Schizosaccharomyces_pombe_(strain_972_/_ATCC_24843)_GN=SPAC1782.03_PE=1_SV=1
T-9736-72.40	-1.16639	1	1	-.AELSTPPSKR(9)--EAEAKR(5).-	>sp|O94567|SYNC_SCHPO_Probable_asparagine--tRNA_ligase,_cytoplasmic_OS=Schizosaccharomyces_pombe_(strain_972_/_ATCC_24843)_GN=nrs1_PE=3_SV=1	>sp|P40379|REC16_SCHPO_Transcriptional_activator_protein_rec16_OS=Schizosaccharomyces_pombe_(strain_972_/_ATCC_24843)_GN=rec16_PE=4_SV=1
T-4731-42.17	-1.16648	1	1	-.MRAEKQYTR(1)--KVDRMDMR(1).-	>sp|O74876|MU135_SCHPO_Meiotically_up-regulated_gene_135_protein_OS=Schizosaccharomyces_pombe_(strain_972_/_ATCC_24843)_GN=mug135_PE=1_SV=1	>sp|Q9UTN6|SNF21_SCHPO_Chromatin_structure-remodeling_complex_subunit_snf21_OS=Schizosaccharomyces_pombe_(strain_972_/_ATCC_24843)_GN=snf21_PE=1_SV=1
T-6911-55.29	-1.17147	1	1	-.YKDGVILAADSR(2)--NGEMSIIDNKGK(10).-	>sp|O43063|PSB1_SCHPO_Probable_proteasome_subunit_beta_type-1_OS=Schizosaccharomyces_pombe_(strain_972_/_ATCC_24843)_GN=pre3_PE=3_SV=1	>sp|Q9USZ0|WDR6_SCHPO_Uncharacterized_WD_repeat-containing_protein_C1306.02_OS=Schizosaccharomyces_pombe_(strain_972_/_ATCC_24843)_GN=SPBC1306.02_PE=3_SV=1
T-8976-67.59	-1.17239	1	1	-.EVIDAMHKQSEK(8)--KVTSLSNFK(1).-	>sp|O94562|YGD3_SCHPO_Uncharacterized_aminotransferase_C1771.03c_OS=Schizosaccharomyces_pombe_(strain_972_/_ATCC_24843)_GN=SPBC1773.03c_PE=3_SV=1	>sp|Q10159|MYH1_SCHPO_A/G-specific_adenine_DNA_glycosylase_OS=Schizosaccharomyces_pombe_(strain_972_/_ATCC_24843)_GN=myh1_PE=1_SV=1
T-9399-70.28	-1.17243	1	1	-.MEEKAPKPINK(7)--KEASDINQK(1).-	>sp|O74400|YOCE_SCHPO_Uncharacterized_RNA-binding_protein_C4F6.14_OS=Schizosaccharomyces_pombe_(strain_972_/_ATCC_24843)_GN=SPBC4F6.14_PE=1_SV=1	>sp|P55306|CATA_SCHPO_Catalase_OS=Schizosaccharomyces_pombe_(strain_972_/_ATCC_24843)_GN=cta1_PE=1_SV=1
T-7887-61.02	-1.17286	1	1	-.DTKMVIDYIKHK(10)--KPSSKNEFVR(1).-	>decoy_reverse_sp|P36602|RIR1_SCHPO_Decoy_of_Ribonucleoside-diphosphate_reductase_large_chain_OS=Schizosaccharomyces_pombe_(strain_972_/_ATCC_24843)_GN=cdc22_PE=1_SV=2	>decoy_tr|S6BSK3|S6BSK3_SCHPM_Decoy_of_Ribonucleoside-diphosphate_reductase_OS=Schizosaccharomyces_pombe_GN=cdc22_PE=3_SV=1	>sp|O59801|SKI2_SCHPO_Putative_ATP-dependent_RNA_helicase_C550.03c_OS=Schizosaccharomyces_pombe_(strain_972_/_ATCC_24843)_GN=SPCC550.03c_PE=3_SV=1
T-10559-77.47	-1.17342	1	1	-.YNDKLDDYDLL(4)--KVPMK(1).-	>sp|O13835|IMP3_SCHPO_U3_small_nucleolar_ribonucleoprotein_protein_imp3_OS=Schizosaccharomyces_pombe_(strain_972_/_ATCC_24843)_GN=imp3_PE=3_SV=1	>sp|O74988|COX5_SCHPO_Cytochrome_c_oxidase_polypeptide_5,_mitochondrial_OS=Schizosaccharomyces_pombe_(strain_972_/_ATCC_24843)_GN=cox5_PE=3_SV=2
T-12440-90.03	-1.17375	1	1	-.MGIASSLRLFGK(1)--MKDAVK(2).-	>sp|O59770|PSA7_SCHPO_Probable_proteasome_subunit_alpha_type-7_OS=Schizosaccharomyces_pombe_(strain_972_/_ATCC_24843)_GN=pre10_PE=1_SV=1	>sp|Q9HDW5|YFW6_SCHPO_UPF0644_protein_PB2B4.06_OS=Schizosaccharomyces_pombe_(strain_972_/_ATCC_24843)_GN=SPAPB2B4.06_PE=3_SV=2
T-5238-45.21	-1.17743	1	1	-.VTSKLLEQEESAEK(4)--TFLEKR(5).-	>sp|O94579|PSA2_SCHPO_Probable_proteasome_subunit_alpha_type-2_OS=Schizosaccharomyces_pombe_(strain_972_/_ATCC_24843)_GN=pre8_PE=3_SV=1	>sp|Q09682|PSA3_SCHPO_Probable_proteasome_subunit_alpha_type-3_OS=Schizosaccharomyces_pombe_(strain_972_/_ATCC_24843)_GN=SPAC13C5.01c_PE=3_SV=1
T-11159-81.37	-1.18217	1	1	-.KFSSWALPVSK(1)--MLSYTSCAK(1).-	>sp|Q9HDX9|SYEM_SCHPO_Glutamate--tRNA_ligase,_mitochondrial_OS=Schizosaccharomyces_pombe_(strain_972_/_ATCC_24843)_GN=mse1_PE=3_SV=1	>sp|Q9UT37|TIM14_SCHPO_Mitochondrial_import_inner_membrane_translocase_subunit_tim14_OS=Schizosaccharomyces_pombe_(strain_972_/_ATCC_24843)_GN=pam18_PE=3_SV=1
T-13543-98.26	-1.1826	1	1	-.QNKPVYWSSSSR(3)--GRANGKR(6).-	>sp|Q9P7W7|YGQ3_SCHPO_Uncharacterized_ARM-like_repeat-containing_protein_C1703.03c_OS=Schizosaccharomyces_pombe_(strain_972_/_ATCC_24843)_GN=SPBC1703.03c_PE=3_SV=1	>sp|Q9USL3|SYIM_SCHPO_Isoleucine--tRNA_ligase,_mitochondrial_OS=Schizosaccharomyces_pombe_(strain_972_/_ATCC_24843)_GN=ism1_PE=3_SV=1
T-5192-44.90	-1.18351	1	1	-.KLSKLAWK(4)--LELVKK(5).-	>sp|O14176|PRP40_SCHPO_Pre-mRNA-processing_protein_prp40_OS=Schizosaccharomyces_pombe_(strain_972_/_ATCC_24843)_GN=prp40_PE=1_SV=1	>tr|Q8X1T1|Q8X1T1_SCHPM_Sty1-interacting_protein_(Fragment)_OS=Schizosaccharomyces_pombe_GN=sin1+_PE=4_SV=1
T-3337-33.47	-1.18407	1	1	-.KSWDKFYK(5)--FSCQSLYK(1).-	>sp|O74386|YNVB_SCHPO_Uncharacterized_methyltransferase_C3H7.11_OS=Schizosaccharomyces_pombe_(strain_972_/_ATCC_24843)_GN=SPBC3H7.11_PE=3_SV=1	>sp|Q9UUA2|PIF1_SCHPO_ATP-dependent_DNA_helicase_pfh1_OS=Schizosaccharomyces_pombe_(strain_972_/_ATCC_24843)_GN=pfh1_PE=1_SV=1
T-12113-87.76	-1.18516	1	1	-.LQPLEIYIMKK(10)--GKGQFDSGLR(2).-	>sp|O94415|SUCB_SCHPO_Probable_succinyl-CoA_ligase_[GDP-forming]_subunit_beta,_mitochondrial_OS=Schizosaccharomyces_pombe_(strain_972_/_ATCC_24843)_GN=SPCC1620.08_PE=3_SV=1	>sp|P48010|SPN5_SCHPO_Septin_homolog_spn5_OS=Schizosaccharomyces_pombe_(strain_972_/_ATCC_24843)_GN=spn5_PE=1_SV=2
T-12431-89.97	-1.18535	1	1	-.TRTNNGLQVPDKR(12)--TGDYKEYK(1).-	>sp|Q09706|PLD1_SCHPO_Phospholipase_D1_OS=Schizosaccharomyces_pombe_(strain_972_/_ATCC_24843)_GN=pld1_PE=1_SV=1	>sp|Q9HDU4|YHEB_SCHPO_Uncharacterized_protein_PB2B2.11_OS=Schizosaccharomyces_pombe_(strain_972_/_ATCC_24843)_GN=SPBPB2B2.11_PE=3_SV=1	>tr|E0WDE3|E0WDE3_SCHPM_Phospholipase_D1_OS=Schizosaccharomyces_pombe_GN=pld1_PE=4_SV=1
T-13417-97.33	-1.18869	1	1	-.GTFRVFADLYKEK(11)--VKVDISK(2).-	>sp|O74515|ASF1_SCHPO_Histone_chaperone_cia1_OS=Schizosaccharomyces_pombe_(strain_972_/_ATCC_24843)_GN=cia1_PE=1_SV=1	>sp|P78763|YG1D_SCHPO_Uncharacterized_mitochondrial_carrier_C83.13_OS=Schizosaccharomyces_pombe_(strain_972_/_ATCC_24843)_GN=SPBC83.13_PE=2_SV=2
T-4931-43.36	-1.19115	1	1	-.FLLNSLSRITR(1)--YKNKGSQR(2).-	>sp|O74558|MOB2_SCHPO_Maintenance_of_ploidy_protein_mob2_OS=Schizosaccharomyces_pombe_(strain_972_/_ATCC_24843)_GN=mob2_PE=1_SV=1	>sp|Q9US04|GGT1_SCHPO_Gamma-glutamyltranspeptidase_1_OS=Schizosaccharomyces_pombe_(strain_972_/_ATCC_24843)_GN=ggt1_PE=2_SV=1
T-819-14.05	-1.19278	1	1	-.ESEKPSDGEKK(10)--LSHNKK(5).-	>sp|O42846|RL34A_SCHPO_60S_ribosomal_protein_L34-A_OS=Schizosaccharomyces_pombe_(strain_972_/_ATCC_24843)_GN=rpl34a_PE=3_SV=1	>sp|Q10195|YBY6_SCHPO_Uncharacterized_protein_C11C11.06c_OS=Schizosaccharomyces_pombe_(strain_972_/_ATCC_24843)_GN=SPBC11C11.06c_PE=4_SV=1	>tr|O14396|O14396_SCHPM_Putative_uncharacterized_protein_(Fragment)_OS=Schizosaccharomyces_pombe_PE=2_SV=1
T-3871-36.94	-1.19278	1	1	-.MSITLSSRGRK(1)--MDRTKR(1).-	>sp|O94511|YN67_SCHPO_Putative_enoyl_reductase_C646.07c_OS=Schizosaccharomyces_pombe_(strain_972_/_ATCC_24843)_GN=SPBC646.07c_PE=3_SV=1	>sp|Q9UTL9|YIV5_SCHPO_Uncharacterized_ATP-dependent_helicase_C144.05_OS=Schizosaccharomyces_pombe_(strain_972_/_ATCC_24843)_GN=SPAC144.05_PE=3_SV=1
T-2611-28.45	-1.19369	1	1	-.SKDGETSDLIK(2)--NKKELETIEK(3).-	>sp|O60104|MED7_SCHPO_Mediator_of_RNA_polymerase_II_transcription_subunit_7_OS=Schizosaccharomyces_pombe_(strain_972_/_ATCC_24843)_GN=med7_PE=1_SV=1	>sp|Q9UUN3|YQ86_SCHPO_Uncharacterized_protein_C297.06c_OS=Schizosaccharomyces_pombe_(strain_972_/_ATCC_24843)_GN=SPCC297.06c_PE=4_SV=2
T-4329-39.77	-1.19463	1	1	-.QLYIYKDALSR(6)--MSREEQIK(1).-	>sp|O13824|NMD2_SCHPO_Nonsense-mediated_mRNA_decay_protein_2_OS=Schizosaccharomyces_pombe_(strain_972_/_ATCC_24843)_GN=upf2_PE=1_SV=1	>sp|Q9US60|KLP3_SCHPO_Kinesin-like_protein_3_OS=Schizosaccharomyces_pombe_(strain_972_/_ATCC_24843)_GN=klp3_PE=2_SV=1
T-9262-69.36	-1.19608	1	1	-.VSKSEPLEDK(3)--KGFEDK(1).-	>sp|O42900|PPK19_SCHPO_Serine/threonine-protein_kinase_ppk19_OS=Schizosaccharomyces_pombe_(strain_972_/_ATCC_24843)_GN=ppk19_PE=1_SV=1	>sp|Q09146|HBA1_SCHPO_Brefeldin_A_resistance_protein_OS=Schizosaccharomyces_pombe_(strain_972_/_ATCC_24843)_GN=hba1_PE=1_SV=1
T-9995-73.97	-1.19706	1	1	-.STASEQARLR(1)--KENHLR(1).-	>sp|O74843|SIF1_SCHPO_Sad1-interacting_factor_1_OS=Schizosaccharomyces_pombe_(strain_972_/_ATCC_24843)_GN=sif1_PE=1_SV=1	>sp|Q9UUM2|SWI1_SCHPO_Mating-type_switching_protein_swi1_OS=Schizosaccharomyces_pombe_(strain_972_/_ATCC_24843)_GN=swi1_PE=1_SV=1
T-1943-23.62	-1.19795	1	1	-.TGSGASATNGKK(11)--QRFKK(4).-	>decoy_reverse_sp|Q9USP2|YND1_SCHPO_Decoy_of_Golgi_apyrase_OS=Schizosaccharomyces_pombe_(strain_972_/_ATCC_24843)_GN=ynd1_PE=3_SV=1	>sp|O74191|FKBP4_SCHPO_FK506-binding_protein_39_kDa_OS=Schizosaccharomyces_pombe_(strain_972_/_ATCC_24843)_GN=fkbp39_PE=1_SV=1	>sp|Q9USP2|YND1_SCHPO_Golgi_apyrase_OS=Schizosaccharomyces_pombe_(strain_972_/_ATCC_24843)_GN=ynd1_PE=3_SV=1
T-11047-80.61	-1.1991	1	1	-.ARDKDADPNK(4)--KERDGYAK(1).-	>sp|O74561|YCZ8_SCHPO_Uncharacterized_inositol_polyphosphate_kinase_C970.08_OS=Schizosaccharomyces_pombe_(strain_972_/_ATCC_24843)_GN=SPCC970.08_PE=1_SV=1	>sp|Q09188|ADT_SCHPO_ADP,ATP_carrier_protein_OS=Schizosaccharomyces_pombe_(strain_972_/_ATCC_24843)_GN=anc1_PE=2_SV=1
T-1488-20.04	-1.19926	1	1	-.KFHTSLNRFGK(1)--KDTLVNR(1).-	>sp|O59668|YB83_SCHPO_LisH_domain-containing_protein_C29A3.03c_OS=Schizosaccharomyces_pombe_(strain_972_/_ATCC_24843)_GN=SPBC29A3.03c_PE=3_SV=1	>sp|Q9P6R3|YOH7_SCHPO_Uncharacterized_protein_C13E7.07_OS=Schizosaccharomyces_pombe_(strain_972_/_ATCC_24843)_GN=SPBC13E7.07_PE=4_SV=1
T-8327-63.55	-1.20113	1	1	-.MEHTTQCKSK(1)--ICAQHPKVR(7).-	>sp|P87172|GPI3_SCHPO_Phosphatidylinositol_N-acetylglucosaminyltransferase_gpi3_subunit_OS=Schizosaccharomyces_pombe_(strain_972_/_ATCC_24843)_GN=gpi3_PE=3_SV=1	>sp|Q9UTC0|ZYM1_SCHPO_Metallothionein_zym1_OS=Schizosaccharomyces_pombe_(strain_972_/_ATCC_24843)_GN=zym1_PE=1_SV=1
T-6419-52.35	-1.20169	1	1	-.RQKSSLEFLEQVR(3)--KSAHNAK(1).-	>sp|O94306|YCGJ_SCHPO_Uncharacterized_protein_C16C4.19_OS=Schizosaccharomyces_pombe_(strain_972_/_ATCC_24843)_GN=SPCC16C4.19_PE=4_SV=1	>sp|O94659|NOG1_SCHPO_Probable_nucleolar_GTP-binding_protein_1_OS=Schizosaccharomyces_pombe_(strain_972_/_ATCC_24843)_GN=nog1_PE=1_SV=2
T-5695-47.87	-1.20181	1	1	-.DPKEYVDKEK(3)--KFSKDYK(1).-	>sp|O94655|YPT7_SCHPO_GTP-binding_protein_ypt7_OS=Schizosaccharomyces_pombe_(strain_972_/_ATCC_24843)_GN=ypt7_PE=3_SV=1	>sp|Q9C0V8|YHJ1_SCHPO_Uncharacterized_transporter_PB10D8.01_OS=Schizosaccharomyces_pombe_(strain_972_/_ATCC_24843)_GN=SPBPB10D8.01_PE=3_SV=1
T-11803-85.71	-1.2026	1	1	-.NDLELQKLLR(7)--AEEAEAKK(7).-	>sp|O74175|RL13_SCHPO_60S_ribosomal_protein_L13_OS=Schizosaccharomyces_pombe_(strain_972_/_ATCC_24843)_GN=rpl13_PE=1_SV=1	>sp|Q10183|YAW8_SCHPO_Uncharacterized_protein_C3F10.08c_OS=Schizosaccharomyces_pombe_(strain_972_/_ATCC_24843)_GN=SPAC3F10.08c_PE=1_SV=1
T-6847-54.89	-1.20401	1	1	-.KSNSEKPSVGIEK(6)--KTSFTDSHILR(1).-	>sp|O14261|ATG11_SCHPO_Taz1-interacting_factor_1_OS=Schizosaccharomyces_pombe_(strain_972_/_ATCC_24843)_GN=taf1_PE=1_SV=2	>sp|P36583|PCK2_SCHPO_Protein_kinase_C-like_2_OS=Schizosaccharomyces_pombe_(strain_972_/_ATCC_24843)_GN=pck2_PE=1_SV=2
T-10866-79.44	-1.20454	1	1	-.QQKEYLKELER(3)--MSSPDR(1).-	>sp|O94417|CWC26_SCHPO_Pre-mRNA-splicing_factor_cwf26_OS=Schizosaccharomyces_pombe_(strain_972_/_ATCC_24843)_GN=cwf26_PE=1_SV=2	>sp|Q9P768|YI26_SCHPO_Uncharacterized_amino-acid_permease_P7G5.06_OS=Schizosaccharomyces_pombe_(strain_972_/_ATCC_24843)_GN=SPAP7G5.06_PE=3_SV=1
T-12170-88.14	-1.20564	1	1	-.IKSIIVQFSER(2)--KQIIDSNFK(1).-	>sp|O14014|RGA3_SCHPO_Probable_Rho-type_GTPase-activating_protein_3_OS=Schizosaccharomyces_pombe_(strain_972_/_ATCC_24843)_GN=rga3_PE=1_SV=1	>sp|P26674|STE6_SCHPO_Protein_ste6_OS=Schizosaccharomyces_pombe_(strain_972_/_ATCC_24843)_GN=ste6_PE=3_SV=1
T-8299-63.38	-1.20611	1	1	-.LSSNEMYEKLR(9)--MNSIAR(1).-	>sp|O13773|UCP7_SCHPO_UBA_domain-containing_protein_7_OS=Schizosaccharomyces_pombe_(strain_972_/_ATCC_24843)_GN=ucp7_PE=3_SV=1	>sp|O59718|NEM1_SCHPO_Nuclear_envelope_morphology_protein_1_OS=Schizosaccharomyces_pombe_(strain_972_/_ATCC_24843)_GN=nem1_PE=3_SV=1
T-8055-61.95	-1.20688	1	1	-.KSHNELDPK(1)--SYQVCFKK(1).-	>sp|Q9HE02|SSN2_SCHPO_Mediator_of_RNA_polymerase_II_transcription_subunit_13_OS=Schizosaccharomyces_pombe_(strain_972_/_ATCC_24843)_GN=srb9_PE=1_SV=2	>sp|Q9P6R9|CWC22_SCHPO_Pre-mRNA-splicing_factor_cwf22_OS=Schizosaccharomyces_pombe_(strain_972_/_ATCC_24843)_GN=cwf22_PE=1_SV=3
T-4517-40.87	-1.20787	1	1	-.KCGELICEICR(1)--SYKYK(3).-	>sp|O14079|MDB1_SCHPO_Uncharacterized_protein_mdb1_OS=Schizosaccharomyces_pombe_(strain_972_/_ATCC_24843)_GN=mdb1_PE=1_SV=2	>sp|Q9HE08|MTNB_SCHPO_Methylthioribulose-1-phosphate_dehydratase_OS=Schizosaccharomyces_pombe_(strain_972_/_ATCC_24843)_GN=mde1_PE=3_SV=2
T-571-11.51	-1.21353	1	1	-.ASKGSNDDEMK(3)--KLCAKK(1).-	>sp|O74762|RPN2_SCHPO_26S_proteasome_regulatory_subunit_rpn2_OS=Schizosaccharomyces_pombe_(strain_972_/_ATCC_24843)_GN=rpn2_PE=1_SV=1	>sp|Q9P7J8|GAD8_SCHPO_Serine/threonine-protein_kinase_gad8_OS=Schizosaccharomyces_pombe_(strain_972_/_ATCC_24843)_GN=gad8_PE=1_SV=1
T-3566-34.93	-1.21425	1	1	-.LQKYQATVMR(3)--EKAKEK(4).-	>decoy_reverse_sp|O42648|YF98_SCHPO_Decoy_of_HMG_box-containing_protein_C10F6.08c_OS=Schizosaccharomyces_pombe_(strain_972_/_ATCC_24843)_GN=SPAC10F6.08c_PE=1_SV=1	>decoy_reverse_sp|Q10483|YDFB_SCHPO_Decoy_of_Uncharacterized_protein_C17C9.11c_OS=Schizosaccharomyces_pombe_(strain_972_/_ATCC_24843)_GN=SPAC17C9.11c_PE=4_SV=2	>sp|O42648|YF98_SCHPO_HMG_box-containing_protein_C10F6.08c_OS=Schizosaccharomyces_pombe_(strain_972_/_ATCC_24843)_GN=SPAC10F6.08c_PE=1_SV=1	>sp|Q10335|RPN7_SCHPO_Probable_26S_proteasome_regulatory_subunit_rpn7_OS=Schizosaccharomyces_pombe_(strain_972_/_ATCC_24843)_GN=rpn7_PE=2_SV=1	>sp|Q10483|YDFB_SCHPO_Uncharacterized_protein_C17C9.11c_OS=Schizosaccharomyces_pombe_(strain_972_/_ATCC_24843)_GN=SPAC17C9.11c_PE=4_SV=2
T-3652-35.51	-1.21431	1	1	-.EEPKSETLENFTR(4)--KEEK(1).-	>decoy_reverse_sp|O14007|CBF5_SCHPO_Decoy_of_H/ACA_ribonucleoprotein_complex_subunit_4_OS=Schizosaccharomyces_pombe_(strain_972_/_ATCC_24843)_GN=cbf5_PE=3_SV=1	>decoy_reverse_sp|O43089|CBP6_SCHPO_Decoy_of_Cytochrome_B_pre-mRNA-processing_protein_6_OS=Schizosaccharomyces_pombe_(strain_972_/_ATCC_24843)_GN=cbp6_PE=3_SV=1	>decoy_reverse_sp|O59733|SYF2_SCHPO_Decoy_of_Pre-mRNA-splicing_factor_syf2_OS=Schizosaccharomyces_pombe_(strain_972_/_ATCC_24843)_GN=syf2_PE=1_SV=1	>decoy_reverse_sp|O74740|CFT2_SCHPO_Decoy_of_Cleavage_factor_two_protein_2_OS=Schizosaccharomyces_pombe_(strain_972_/_ATCC_24843)_GN=cft2_PE=1_SV=1	>decoy_reverse_sp|O74777|KRR1_SCHPO_Decoy_of_KRR1_small_subunit_processome_component_homolog_OS=Schizosaccharomyces_pombe_(strain_972_/_ATCC_24843)_GN=mis3_PE=3_SV=1	>decoy_reverse_sp|Q09100|RNP24_SCHPO_Decoy_of_RNA-binding_protein_rnp24_OS=Schizosaccharomyces_pombe_(strain_972_/_ATCC_24843)_GN=rnp24_PE=3_SV=2	>decoy_reverse_sp|Q09874|YAGB_SCHPO_Decoy_of_Uncharacterized_protein_C12G12.11c_OS=Schizosaccharomyces_pombe_(strain_972_/_ATCC_24843)_GN=SPAC12G12.11c_PE=1_SV=1	>decoy_reverse_sp|Q10175|FKBPH_SCHPO_Decoy_of_Probable_peptidyl-prolyl_cis-trans_isomerase_C27F1.06c_OS=Schizosaccharomyces_pombe_(strain_972_/_ATCC_24843)_GN=SPAC27F1.06c_PE=1_SV=1	>decoy_reverse_sp|Q9USH9|YJQ1_SCHPO_Decoy_of_Uncharacterized_ABC_transporter_ATP-binding_protein_C825.01_OS=Schizosaccharomyces_pombe_(strain_972_/_ATCC_24843)_GN=SPCC825.01_PE=1_SV=1	>decoy_reverse_sp|Q9USJ9|MNP1_SCHPO_Decoy_of_54S_ribosomal_protein_L12,_mitochondrial_OS=Schizosaccharomyces_pombe_(strain_972_/_ATCC_24843)_GN=mnp1_PE=3_SV=2	>decoy_reverse_sp|Q9UT16|ATP12_SCHPO_Decoy_of_Protein_atp12,_mitochondrial_OS=Schizosaccharomyces_pombe_(strain_972_/_ATCC_24843)_GN=atp12_PE=3_SV=2	>decoy_reverse_sp|Q9Y7U0|YCJE_SCHPO_Decoy_of_Uncharacterized_protein_C63.14_OS=Schizosaccharomyces_pombe_(strain_972_/_ATCC_24843)_GN=SPCC63.14_PE=1_SV=1	>sp|O14007|CBF5_SCHPO_H/ACA_ribonucleoprotein_complex_subunit_4_OS=Schizosaccharomyces_pombe_(strain_972_/_ATCC_24843)_GN=cbf5_PE=3_SV=1	>sp|O43089|CBP6_SCHPO_Cytochrome_B_pre-mRNA-processing_protein_6_OS=Schizosaccharomyces_pombe_(strain_972_/_ATCC_24843)_GN=cbp6_PE=3_SV=1	>sp|O59733|SYF2_SCHPO_Pre-mRNA-splicing_factor_syf2_OS=Schizosaccharomyces_pombe_(strain_972_/_ATCC_24843)_GN=syf2_PE=1_SV=1	>sp|O74740|CFT2_SCHPO_Cleavage_factor_two_protein_2_OS=Schizosaccharomyces_pombe_(strain_972_/_ATCC_24843)_GN=cft2_PE=1_SV=1	>sp|O74762|RPN2_SCHPO_26S_proteasome_regulatory_subunit_rpn2_OS=Schizosaccharomyces_pombe_(strain_972_/_ATCC_24843)_GN=rpn2_PE=1_SV=1	>sp|O74777|KRR1_SCHPO_KRR1_small_subunit_processome_component_homolog_OS=Schizosaccharomyces_pombe_(strain_972_/_ATCC_24843)_GN=mis3_PE=3_SV=1	>sp|O94394|YQF1_SCHPO_Uncharacterized_WD_repeat-containing_protein_C126.01c_OS=Schizosaccharomyces_pombe_(strain_972_/_ATCC_24843)_GN=SPCC126.01c_PE=3_SV=2	>sp|Q09100|RNP24_SCHPO_RNA-binding_protein_rnp24_OS=Schizosaccharomyces_pombe_(strain_972_/_ATCC_24843)_GN=rnp24_PE=3_SV=2	>sp|Q09874|YAGB_SCHPO_Uncharacterized_protein_C12G12.11c_OS=Schizosaccharomyces_pombe_(strain_972_/_ATCC_24843)_GN=SPAC12G12.11c_PE=1_SV=1	>sp|Q10175|FKBPH_SCHPO_Probable_peptidyl-prolyl_cis-trans_isomerase_C27F1.06c_OS=Schizosaccharomyces_pombe_(strain_972_/_ATCC_24843)_GN=SPAC27F1.06c_PE=1_SV=1	>sp|Q9USH9|YJQ1_SCHPO_Uncharacterized_ABC_transporter_ATP-binding_protein_C825.01_OS=Schizosaccharomyces_pombe_(strain_972_/_ATCC_24843)_GN=SPCC825.01_PE=1_SV=1	>sp|Q9USJ9|MNP1_SCHPO_54S_ribosomal_protein_L12,_mitochondrial_OS=Schizosaccharomyces_pombe_(strain_972_/_ATCC_24843)_GN=mnp1_PE=3_SV=2	>sp|Q9UT16|ATP12_SCHPO_Protein_atp12,_mitochondrial_OS=Schizosaccharomyces_pombe_(strain_972_/_ATCC_24843)_GN=atp12_PE=3_SV=2	>sp|Q9Y7U0|YCJE_SCHPO_Uncharacterized_protein_C63.14_OS=Schizosaccharomyces_pombe_(strain_972_/_ATCC_24843)_GN=SPCC63.14_PE=1_SV=1
T-5994-49.78	-1.21689	1	1	-.LVAFQQFSKVR(9)--MSYQQR(1).-	>sp|P78890|YEPF_SCHPO_Uncharacterized_protein_C23H3.15c_OS=Schizosaccharomyces_pombe_(strain_972_/_ATCC_24843)_GN=SPAC23H3.15c_PE=2_SV=4	>sp|Q9P7Y8|MID2_SCHPO_Septin_ring_organizing_protein_mid2_OS=Schizosaccharomyces_pombe_(strain_972_/_ATCC_24843)_GN=mid2_PE=1_SV=2
T-10817-79.15	-1.21717	1	1	-.MFRLSNYMLRK(1)--LSSLKEKLR(5).-	>decoy_reverse_sp|O94248|MDN1_SCHPO_Decoy_of_Midasin_OS=Schizosaccharomyces_pombe_(strain_972_/_ATCC_24843)_GN=mdn1_PE=1_SV=1	>sp|O94248|MDN1_SCHPO_Midasin_OS=Schizosaccharomyces_pombe_(strain_972_/_ATCC_24843)_GN=mdn1_PE=1_SV=1	>sp|Q9P6R6|ATPD_SCHPO_ATP_synthase_subunit_delta,_mitochondrial_OS=Schizosaccharomyces_pombe_(strain_972_/_ATCC_24843)_GN=atp16_PE=3_SV=2
T-13030-94.37	-1.21834	1	1	-.MEAAPSEKVPAK(1)--VQSKAISKPK(8).-	>sp|O59831|YCUB_SCHPO_Uncharacterized_amino-acid_permease_C965.11c_OS=Schizosaccharomyces_pombe_(strain_972_/_ATCC_24843)_GN=SPCC965.11c_PE=3_SV=1	>sp|O60135|LCF1_SCHPO_Long-chain-fatty-acid--CoA_ligase_1_OS=Schizosaccharomyces_pombe_(strain_972_/_ATCC_24843)_GN=lcf1_PE=3_SV=1
T-4813-42.66	-1.22052	1	1	-.KQDSYNNPELK(1)--MDYQNRAGVR(1).-	>sp|Q10430|SPC25_SCHPO_Kinetochore_protein_spc25_OS=Schizosaccharomyces_pombe_(strain_972_/_ATCC_24843)_GN=spc25_PE=1_SV=1	>sp|Q9P7L8|SAP62_SCHPO_Pre-mRNA-splicing_factor_sap62_OS=Schizosaccharomyces_pombe_(strain_972_/_ATCC_24843)_GN=sap62_PE=1_SV=1
T-8273-63.23	-1.22089	1	1	-.TQWSKTFTFVR(5)--TMEKIEREAK(4).-	>sp|O74718|ERF3_SCHPO_Eukaryotic_peptide_chain_release_factor_GTP-binding_subunit_OS=Schizosaccharomyces_pombe_(strain_972_/_ATCC_24843)_GN=sup35_PE=1_SV=2	>sp|O94276|YORS_SCHPO_Meiotic_chromosome_segregation_protein_P8B7.28c_OS=Schizosaccharomyces_pombe_(strain_972_/_ATCC_24843)_GN=SPBP8B7.28c_PE=1_SV=1
T-2691-28.98	-1.22157	1	1	-.SERDTALEKYK(1)--LSHNKKTVQR(5).-	>sp|O42846|RL34A_SCHPO_60S_ribosomal_protein_L34-A_OS=Schizosaccharomyces_pombe_(strain_972_/_ATCC_24843)_GN=rpl34a_PE=3_SV=1	>sp|O74445|PRS10_SCHPO_Probable_26S_protease_subunit_rpt4_OS=Schizosaccharomyces_pombe_(strain_972_/_ATCC_24843)_GN=rpt4_PE=3_SV=2	>tr|O14396|O14396_SCHPM_Putative_uncharacterized_protein_(Fragment)_OS=Schizosaccharomyces_pombe_PE=2_SV=1
T-13631-98.88	-1.22181	1	1	-.KKIVHVVHNPR(1)--HNSDSKEK(6).-	>sp|O94602|YC8F_SCHPO_Uncharacterized_protein_C622.15c_OS=Schizosaccharomyces_pombe_(strain_972_/_ATCC_24843)_GN=SPCC622.15c_PE=4_SV=1	>sp|Q9UUE2|CSX2_SCHPO_Protein_csx2_OS=Schizosaccharomyces_pombe_(strain_972_/_ATCC_24843)_GN=csx2_PE=1_SV=1
T-380-8.10	-1.22185	1	1	-.RKCQSSENASK(2)--AIMHK(1).-	>sp|O13674|MUG24_SCHPO_Meiotically_up-regulated_gene_24_protein_OS=Schizosaccharomyces_pombe_(strain_972_/_ATCC_24843)_GN=mug24_PE=1_SV=1	>sp|Q9UR39|HST4_SCHPO_NAD-dependent_protein_deacetylase_hst4_OS=Schizosaccharomyces_pombe_(strain_972_/_ATCC_24843)_GN=hst4_PE=2_SV=1
T-3246-32.89	-1.2232	1	1	-.SISYHLRLGKSK(10)--AVSYK(1).-	>sp|O13953|EAF3_SCHPO_Chromatin_modification-related_protein_eaf3_OS=Schizosaccharomyces_pombe_(strain_972_/_ATCC_24843)_GN=alp13_PE=1_SV=1	>sp|O94649|ATG2_SCHPO_Autophagy-related_protein_2_OS=Schizosaccharomyces_pombe_(strain_972_/_ATCC_24843)_GN=atg2_PE=1_SV=4
T-7888-61.03	-1.22655	1	1	-.IYGKFLSLR(4)--GQLKIEKV(4).-	>sp|Q10273|YD39_SCHPO_Uncharacterized_protein_C13G7.09c_OS=Schizosaccharomyces_pombe_(strain_972_/_ATCC_24843)_GN=SPAC13G7.09c_PE=4_SV=1	>sp|Q10428|2AD1_SCHPO_Serine/threonine-protein_phosphatase_2A_56_kDa_regulatory_subunit_delta_1_isoform_OS=Schizosaccharomyces_pombe_(strain_972_/_ATCC_24843)_GN=par1_PE=1_SV=1
T-12417-89.87	-1.22714	1	1	-.LSQSNKAGPVKHR(11)--MIQNEK(1).-	>sp|O94246|GSH0_SCHPO_Putative_glutamate--cysteine_ligase_regulatory_subunit_OS=Schizosaccharomyces_pombe_(strain_972_/_ATCC_24843)_GN=SPCC737.06c_PE=3_SV=1	>sp|Q10218|PPC89_SCHPO_Spindle_pole_body_protein_ppc89_OS=Schizosaccharomyces_pombe_(strain_972_/_ATCC_24843)_GN=ppc89_PE=1_SV=1
T-13316-96.56	-1.22895	1	1	-.HVQLFADSKK(9)--GSKFFEAEQK(3).-	>sp|O74944|POLK_SCHPO_DNA_polymerase_kappa_OS=Schizosaccharomyces_pombe_(strain_972_/_ATCC_24843)_GN=mug40_PE=1_SV=3	>sp|P78953|MID1_SCHPO_Division_mal_foutue_1_protein_OS=Schizosaccharomyces_pombe_(strain_972_/_ATCC_24843)_GN=mid1_PE=1_SV=1
T-13165-95.38	-1.2362	1	1	-.GKYTQEEVDK(2)--MSSAISR(1).-	>sp|Q96WV4|YHU5_SCHPO_UPF0641_membrane_protein_PJ4664.05_OS=Schizosaccharomyces_pombe_(strain_972_/_ATCC_24843)_GN=SPBPJ4664.05_PE=3_SV=2	>sp|Q9URY2|ALP7_SCHPO_Microtubule_protein_alp7_OS=Schizosaccharomyces_pombe_(strain_972_/_ATCC_24843)_GN=alp7_PE=1_SV=1
T-7538-59.02	-1.24055	1	1	-.TVASDDSPKEAR(9)--ILDKDSNKK(4).-	>sp|O13651|SYIC_SCHPO_Isoleucine--tRNA_ligase,_cytoplasmic_OS=Schizosaccharomyces_pombe_(strain_972_/_ATCC_24843)_GN=irs1_PE=3_SV=1	>sp|O94418|MUG87_SCHPO_Meiotically_up-regulated_gene_87_protein_OS=Schizosaccharomyces_pombe_(strain_972_/_ATCC_24843)_GN=mug87_PE=1_SV=1
T-2769-29.55	-1.24129	1	1	-.FEKETNTDATIDK(3)--AKQDKYE(2).-	>decoy_tr|Q01910|Q01910_SCHPM_Decoy_of_Tf1_protein_OS=Schizosaccharomyces_pombe_GN=retrotransposon_Tf1-107_PE=4_SV=1	>sp|O94624|TIM54_SCHPO_Mitochondrial_import_inner_membrane_translocase_subunit_tim54_OS=Schizosaccharomyces_pombe_(strain_972_/_ATCC_24843)_GN=tim54_PE=3_SV=1
T-9665-71.95	-1.24719	1	1	-.LTKAPISSWHIHSK(3)--EGKSKFR(5).-	>sp|Q10104|GLYM_SCHPO_Serine_hydroxymethyltransferase,_mitochondrial_OS=Schizosaccharomyces_pombe_(strain_972_/_ATCC_24843)_GN=shm2_PE=3_SV=2	>sp|Q9USW4|YHZ9_SCHPO_Uncharacterized_protein_C21B10.09_OS=Schizosaccharomyces_pombe_(strain_972_/_ATCC_24843)_GN=SPBC21B10.09_PE=4_SV=1
T-1509-20.20	-1.24762	1	1	-.TASTLSKELK(7)--MKKYFDMK(3).-	>sp|P0CT34|TF21_SCHPO_Transposon_Tf2-1_polyprotein_OS=Schizosaccharomyces_pombe_(strain_972_/_ATCC_24843)_GN=Tf2-1_PE=3_SV=1	>sp|P0CT35|TF22_SCHPO_Transposon_Tf2-2_polyprotein_OS=Schizosaccharomyces_pombe_(strain_972_/_ATCC_24843)_GN=Tf2-2_PE=3_SV=1	>sp|P0CT36|TF23_SCHPO_Transposon_Tf2-3_polyprotein_OS=Schizosaccharomyces_pombe_(strain_972_/_ATCC_24843)_GN=Tf2-3_PE=1_SV=1	>sp|P0CT37|TF24_SCHPO_Transposon_Tf2-4_polyprotein_OS=Schizosaccharomyces_pombe_(strain_972_/_ATCC_24843)_GN=Tf2-4_PE=3_SV=1	>sp|P0CT38|TF25_SCHPO_Transposon_Tf2-5_polyprotein_OS=Schizosaccharomyces_pombe_(strain_972_/_ATCC_24843)_GN=Tf2-5_PE=3_SV=1	>sp|P0CT39|TF26_SCHPO_Transposon_Tf2-6_polyprotein_OS=Schizosaccharomyces_pombe_(strain_972_/_ATCC_24843)_GN=Tf2-6_PE=3_SV=1	>sp|P0CT40|TF29_SCHPO_Transposon_Tf2-9_polyprotein_OS=Schizosaccharomyces_pombe_(strain_972_/_ATCC_24843)_GN=Tf2-9_PE=3_SV=1	>sp|P0CT41|TF212_SCHPO_Transposon_Tf2-12_polyprotein_OS=Schizosaccharomyces_pombe_(strain_972_/_ATCC_24843)_GN=Tf2-12_PE=3_SV=1	>sp|P0CT42|TF27_SCHPO_Transposon_Tf2-7_polyprotein_OS=Schizosaccharomyces_pombe_(strain_972_/_ATCC_24843)_GN=Tf2-7_PE=3_SV=1	>sp|P0CT43|TF28_SCHPO_Transposon_Tf2-8_polyprotein_OS=Schizosaccharomyces_pombe_(strain_972_/_ATCC_24843)_GN=Tf2-8_PE=3_SV=1	>sp|Q09857|USO1_SCHPO_Intracellular_protein_transport_protein_uso1_OS=Schizosaccharomyces_pombe_(strain_972_/_ATCC_24843)_GN=uso1_PE=3_SV=3	>sp|Q9UR07|TF211_SCHPO_Transposon_Tf2-11_polyprotein_OS=Schizosaccharomyces_pombe_(strain_972_/_ATCC_24843)_GN=Tf2-11_PE=3_SV=1	>tr|Q01910|Q01910_SCHPM_Tf1_protein_OS=Schizosaccharomyces_pombe_GN=retrotransposon_Tf1-107_PE=4_SV=1
T-13227-95.87	-1.24778	1	1	-.FKEDGVREVVTR(2)--INSIGKR(6).-	>sp|O13651|SYIC_SCHPO_Isoleucine--tRNA_ligase,_cytoplasmic_OS=Schizosaccharomyces_pombe_(strain_972_/_ATCC_24843)_GN=irs1_PE=3_SV=1	>sp|P78953|MID1_SCHPO_Division_mal_foutue_1_protein_OS=Schizosaccharomyces_pombe_(strain_972_/_ATCC_24843)_GN=mid1_PE=1_SV=1
T-12610-91.27	-1.25146	1	1	-.KTDSATNNSGRIFR(1)--KAFGSLFK(1).-	>sp|O14260|YFP3_SCHPO_UPF0592_membrane_protein_C7D4.03c_OS=Schizosaccharomyces_pombe_(strain_972_/_ATCC_24843)_GN=SPAC7D4.03c_PE=3_SV=1	>sp|Q9UUL2|RAD57_SCHPO_DNA_repair_protein_rhp57_OS=Schizosaccharomyces_pombe_(strain_972_/_ATCC_24843)_GN=rhp57_PE=1_SV=1
T-13032-94.38	-1.25266	1	1	-.SWHNLFDDKK(9)--IHEKKR(5).-	>sp|O43031|SPP2_SCHPO_Pre-mRNA-splicing_factor_cwf28_OS=Schizosaccharomyces_pombe_(strain_972_/_ATCC_24843)_GN=cwf28_PE=1_SV=3	>sp|P87114|FFT1_SCHPO_ATP-dependent_helicase_fft1_OS=Schizosaccharomyces_pombe_(strain_972_/_ATCC_24843)_GN=fft1_PE=3_SV=1
T-9199-68.94	-1.25292	1	1	-.TELLADEVFKDR(1)--TKNGR(2).-	>sp|O94247|HCS1_SCHPO_DNA_polymerase_alpha-associated_DNA_helicase_A_OS=Schizosaccharomyces_pombe_(strain_972_/_ATCC_24843)_GN=hcs1_PE=3_SV=1	>sp|P30666|MCM3_SCHPO_DNA_replication_licensing_factor_mcm3_OS=Schizosaccharomyces_pombe_(strain_972_/_ATCC_24843)_GN=mcm3_PE=1_SV=2	>sp|P87233|PHF1_SCHPO_SWM_histone_demethylase_complex_subunit_phf1_OS=Schizosaccharomyces_pombe_(strain_972_/_ATCC_24843)_GN=phf1_PE=1_SV=1
T-12774-92.48	-1.25318	1	1	-.KTIYGVSDSVSK(1)--GRFASFLKK(8).-	>sp|O42926|VP13B_SCHPO_Vacuolar_protein_sorting-associated_protein_13b_OS=Schizosaccharomyces_pombe_(strain_972_/_ATCC_24843)_GN=vps13b_PE=2_SV=1	>sp|Q9P6J5|YHD5_SCHPO_Uncharacterized_permease_C1683.05_OS=Schizosaccharomyces_pombe_(strain_972_/_ATCC_24843)_GN=SPBC1683.05_PE=3_SV=1
T-8012-61.71	-1.25368	1	1	-.KPSKSAMSAADDK(1)--FNWASKK(6).-	>sp|O94613|NDOR1_SCHPO_NADPH-dependent_diflavin_oxidoreductase_1_OS=Schizosaccharomyces_pombe_(strain_972_/_ATCC_24843)_GN=tah18_PE=3_SV=2	>sp|Q92371|NACB_SCHPO_Nascent_polypeptide-associated_complex_subunit_beta_OS=Schizosaccharomyces_pombe_(strain_972_/_ATCC_24843)_GN=btf3_PE=2_SV=2
T-1768-22.27	-1.25429	1	1	-.YKDDDFVDFFDK(2)--TGNTVKR(6).-	>sp|O13310|ORB6_SCHPO_Serine/threonine-protein_kinase_orb6_OS=Schizosaccharomyces_pombe_(strain_972_/_ATCC_24843)_GN=orb6_PE=1_SV=1	>sp|O94369|YG03_SCHPO_Uncharacterized_protein_C1604.03c_OS=Schizosaccharomyces_pombe_(strain_972_/_ATCC_24843)_GN=SPBC1604.03c_PE=4_SV=1
T-7756-60.28	-1.25446	1	1	-.VDASDKETVDK(6)--KMFGYKK(1).-	>sp|O59855|HSP72_SCHPO_Probable_heat_shock_protein_ssa2_OS=Schizosaccharomyces_pombe_(strain_972_/_ATCC_24843)_GN=ssa2_PE=1_SV=3	>sp|Q09188|ADT_SCHPO_ADP,ATP_carrier_protein_OS=Schizosaccharomyces_pombe_(strain_972_/_ATCC_24843)_GN=anc1_PE=2_SV=1
T-6986-55.72	-1.25666	1	1	-.AEETEEDYLVVGR(1)--MFIKR(1).-	>sp|O74113|CDC45_SCHPO_Cell_division_control_protein_45_homolog_OS=Schizosaccharomyces_pombe_(strain_972_/_ATCC_24843)_GN=sna41_PE=1_SV=1	>sp|Q9US59|SKB5_SCHPO_Shk1_kinase-binding_protein_5_OS=Schizosaccharomyces_pombe_(strain_972_/_ATCC_24843)_GN=skb5_PE=1_SV=1
T-9210-69.03	-1.25704	1	1	-.MSAKEMKETNK(4)--YVFMKR(5).-	>decoy_reverse_sp|P36602|RIR1_SCHPO_Decoy_of_Ribonucleoside-diphosphate_reductase_large_chain_OS=Schizosaccharomyces_pombe_(strain_972_/_ATCC_24843)_GN=cdc22_PE=1_SV=2	>decoy_tr|S6BSK3|S6BSK3_SCHPM_Decoy_of_Ribonucleoside-diphosphate_reductase_OS=Schizosaccharomyces_pombe_GN=cdc22_PE=3_SV=1	>sp|P87313|TMA20_SCHPO_Translation_machinery-associated_protein_20_OS=Schizosaccharomyces_pombe_(strain_972_/_ATCC_24843)_GN=tma20_PE=3_SV=5
T-4934-43.38	-1.26056	1	1	-.VTSKLLEQEESAEK(4)--KEIKR(4).-	>decoy_reverse_sp|P87319|VP13A_SCHPO_Decoy_of_Vacuolar_protein_sorting-associated_protein_13a_OS=Schizosaccharomyces_pombe_(strain_972_/_ATCC_24843)_GN=vps13a_PE=3_SV=2	>sp|P78810|VTC4_SCHPO_Vacuolar_transporter_chaperone_4_OS=Schizosaccharomyces_pombe_(strain_972_/_ATCC_24843)_GN=vtc4_PE=1_SV=2	>sp|P87115|YDK9_SCHPO_UPF0202_protein_C20G8.09c_OS=Schizosaccharomyces_pombe_(strain_972_/_ATCC_24843)_GN=SPAC20G8.09c_PE=3_SV=1	>sp|Q09682|PSA3_SCHPO_Probable_proteasome_subunit_alpha_type-3_OS=Schizosaccharomyces_pombe_(strain_972_/_ATCC_24843)_GN=SPAC13C5.01c_PE=3_SV=1
T-2737-29.31	-1.26826	1	1	-.NEDFVQSTPKK(10)--NEEWKSVKR(5).-	>sp|O13919|PST2_SCHPO_Paired_amphipathic_helix_protein_pst2_OS=Schizosaccharomyces_pombe_(strain_972_/_ATCC_24843)_GN=pst2_PE=1_SV=1	>sp|Q9P6S5|ASK1_SCHPO_DASH_complex_subunit_ask1_OS=Schizosaccharomyces_pombe_(strain_972_/_ATCC_24843)_GN=ask1_PE=1_SV=1
T-2963-30.90	-1.26914	1	1	-.KLSPEQLVAR(1)--KTNDSSILSK(1).-	>sp|O13970|RT04_SCHPO_37S_ribosomal_protein_mrp4,_mitochondrial_OS=Schizosaccharomyces_pombe_(strain_972_/_ATCC_24843)_GN=mrp4_PE=3_SV=2	>sp|O60157|TYW4_SCHPO_tRNA_wybutosine-synthesizing_protein_4_OS=Schizosaccharomyces_pombe_(strain_972_/_ATCC_24843)_GN=ppm2_PE=3_SV=1
T-4066-38.12	-1.27484	1	1	-.KDQSGTDKLMK(1)--KAYTMK(1).-	>sp|O74454|STS5_SCHPO_Protein_sts5_OS=Schizosaccharomyces_pombe_(strain_972_/_ATCC_24843)_GN=sts5_PE=1_SV=1	>sp|O94488|MBO1_SCHPO_Microtubule_organizer_protein_1_OS=Schizosaccharomyces_pombe_(strain_972_/_ATCC_24843)_GN=mbo1_PE=1_SV=1
T-2469-27.44	-1.2752	1	1	-.NLLKKFENLK(5)--KMNENLK(1).-	>sp|O43087|KMS2_SCHPO_Karyogamy_meiotic_segregation_protein_2_OS=Schizosaccharomyces_pombe_(strain_972_/_ATCC_24843)_GN=kms2_PE=1_SV=1	>sp|Q9P6R7|VTS1_SCHPO_Protein_vts1_OS=Schizosaccharomyces_pombe_(strain_972_/_ATCC_24843)_GN=SPBC13E7.03c_PE=1_SV=1
T-1952-23.69-2	-1.27876	1	1	-.SSGPIRTLHKGK(1)--VLVKR(4).-	>sp|O74419|YQ52_SCHPO_Uncharacterized_protein_C162.02c_OS=Schizosaccharomyces_pombe_(strain_972_/_ATCC_24843)_GN=SPCC162.02c_PE=2_SV=1	>sp|O74500|NUP60_SCHPO_Nucleoporin_nup60_OS=Schizosaccharomyces_pombe_(strain_972_/_ATCC_24843)_GN=nup60_PE=1_SV=1
T-13694-99.25	-1.28185	1	1	-.HCKGAVEGYQKR(11)--KVDGYTK(1).-	>sp|O14147|CHL1_SCHPO_ATP-dependent_RNA_helicase_chl1_OS=Schizosaccharomyces_pombe_(strain_972_/_ATCC_24843)_GN=chl1_PE=3_SV=1	>sp|O74516|TRM44_SCHPO_tRNA_(uracil-O(2)-)-methyltransferase_OS=Schizosaccharomyces_pombe_(strain_972_/_ATCC_24843)_GN=trm44_PE=3_SV=1
T-2795-29.75	-1.28235	1	1	-.FVDYCYYKKILK(8)--MDQSK(1).-	>sp|O36018|BUD22_SCHPO_BUD22_family_protein_C4F10.06_OS=Schizosaccharomyces_pombe_(strain_972_/_ATCC_24843)_GN=SPAC4F10.06_PE=3_SV=1	>sp|P14605|CYAA_SCHPO_Adenylate_cyclase_OS=Schizosaccharomyces_pombe_(strain_972_/_ATCC_24843)_GN=cyr1_PE=1_SV=1
T-7294-57.56	-1.28473	1	1	-.AKTFCLEGRGK(2)--KKAFDEIVEK(2).-	>sp|O59729|SLPI_SCHPO_Uncharacterized_protein_slp1_OS=Schizosaccharomyces_pombe_(strain_972_/_ATCC_24843)_GN=slp1_PE=3_SV=1	>sp|O74792|SNF59_SCHPO_SWI/SNF_global_transcription_activator_complex_subunit_snf59_OS=Schizosaccharomyces_pombe_(strain_972_/_ATCC_24843)_GN=snf59_PE=1_SV=1
T-2778-29.62	-1.28635	1	1	-.MVANARKETVASEK(7)--KSGDTINAK(1).-	>sp|O13930|SEC2_SCHPO_Rab_guanine_nucleotide_exchange_factor_sec2_OS=Schizosaccharomyces_pombe_(strain_972_/_ATCC_24843)_GN=sec2_PE=1_SV=1	>sp|P52808|RL30A_SCHPO_60S_ribosomal_protein_L30-1_OS=Schizosaccharomyces_pombe_(strain_972_/_ATCC_24843)_GN=rpl30a_PE=3_SV=2
T-5934-49.39	-1.28995	1	1	-.KEIEISLESQGDR(1)--SFDR(1).-	>sp|O42649|SMC3_SCHPO_Structural_maintenance_of_chromosomes_protein_3_OS=Schizosaccharomyces_pombe_(strain_972_/_ATCC_24843)_GN=psm3_PE=1_SV=1	>sp|P54874|HMCS_SCHPO_Hydroxymethylglutaryl-CoA_synthase_OS=Schizosaccharomyces_pombe_(strain_972_/_ATCC_24843)_GN=hcs1_PE=1_SV=1
T-4973-43.63	-1.29166	1	1	-.ATSAGPKQTETINWLEK(7)--KVSPR(1).-	>sp|O94297|OXSM_SCHPO_Putative_3-oxoacyl-[acyl-carrier-protein]_synthase,_mitochondrial_OS=Schizosaccharomyces_pombe_(strain_972_/_ATCC_24843)_GN=SPBC887.13c_PE=3_SV=1	>sp|O94517|PSA1_SCHPO_Probable_proteasome_subunit_alpha_type-1_OS=Schizosaccharomyces_pombe_(strain_972_/_ATCC_24843)_GN=SPBC646.16_PE=3_SV=1
T-8531-64.86	-1.29253	1	1	-.DFEKIEQDLR(4)--MMLFTKK(6).-	>sp|P87320|MSP1_SCHPO_Protein_msp1,_mitochondrial_OS=Schizosaccharomyces_pombe_(strain_972_/_ATCC_24843)_GN=msp1_PE=3_SV=2	>sp|Q10411|SPO15_SCHPO_Sporulation-specific_protein_15_OS=Schizosaccharomyces_pombe_(strain_972_/_ATCC_24843)_GN=spo15_PE=1_SV=1
T-7566-59.18	-1.29652	1	1	-.DLAEIEKSQWGR(7)--VAKTYLEK(8).-	>sp|O74898|DPH5_SCHPO_Diphthine_synthase_OS=Schizosaccharomyces_pombe_(strain_972_/_ATCC_24843)_GN=dph5_PE=3_SV=1	>sp|P40383|XRN1_SCHPO_5'-3'_exoribonuclease_1_OS=Schizosaccharomyces_pombe_(strain_972_/_ATCC_24843)_GN=exo2_PE=1_SV=1
T-8227-62.97	-1.29668	1	1	-.YCQIFVKDTPFARR(7)--VLKPNGK(3).-	>sp|O60138|YNS7_SCHPO_Uncharacterized_protein_C18H10.07_OS=Schizosaccharomyces_pombe_(strain_972_/_ATCC_24843)_GN=SPBC18H10.07_PE=3_SV=1	>sp|Q9UTA8|YL8A_SCHPO_Uncharacterized_methyltransferase-like_C25B8.10_OS=Schizosaccharomyces_pombe_(strain_972_/_ATCC_24843)_GN=SPAC25B8.10_PE=3_SV=1	>sp|Q9UTA9|YL89_SCHPO_Uncharacterized_methyltransferase_C25B8.09_OS=Schizosaccharomyces_pombe_(strain_972_/_ATCC_24843)_GN=SPAC25B8.09_PE=3_SV=1
T-2396-26.90	-1.29896	1	1	-.NPKVLEFENK(3)--EIAACIKPK(7).-	>sp|O13834|PTR1_SCHPO_E3_ubiquitin-protein_ligase_ptr1_OS=Schizosaccharomyces_pombe_(strain_972_/_ATCC_24843)_GN=ptr1_PE=1_SV=1	>sp|Q9UT00|YKH3_SCHPO_Uncharacterized_protein_PYUK71.03c_OS=Schizosaccharomyces_pombe_(strain_972_/_ATCC_24843)_GN=SPAPYUK71.03c_PE=1_SV=1
T-2716-29.15	-1.30649	1	1	-.HGGVDAMSVDDLKKLNK(13)--MFSK(1).-	>sp|O14363|RL1A_SCHPO_60S_ribosomal_protein_L1-A_OS=Schizosaccharomyces_pombe_(strain_972_/_ATCC_24843)_GN=rpl1a_PE=1_SV=1	>sp|O74836|RL1B_SCHPO_60S_ribosomal_protein_L1-B_OS=Schizosaccharomyces_pombe_(strain_972_/_ATCC_24843)_GN=rpl1b_PE=1_SV=1	>sp|P87239|MDJ1_SCHPO_DnaJ_homolog_1,_mitochondrial_OS=Schizosaccharomyces_pombe_(strain_972_/_ATCC_24843)_GN=mdj1_PE=3_SV=1	>sp|Q10215|RDL_SCHPO_Putative_thiosulfate_sulfurtransferase,_mitochondrial_OS=Schizosaccharomyces_pombe_(strain_972_/_ATCC_24843)_GN=SPAC4H3.07c_PE=3_SV=2
T-1740-22.04	-1.30832	1	1	-.GCQKADWPFHK(4)--SRKFYEAK(3).-	>decoy_reverse_sp|Q9UQX0|SODM_SCHPO_Decoy_of_Superoxide_dismutase_[Mn],_mitochondrial_OS=Schizosaccharomyces_pombe_(strain_972_/_ATCC_24843)_GN=sod2_PE=1_SV=1	>decoy_tr|D7UTC9|D7UTC9_SCHPM_Decoy_of_Superoxide_dismutase_OS=Schizosaccharomyces_pombe_GN=SOD2_PE=2_SV=1	>sp|O94256|SET6_SCHPO_SET_domain_and_MYND-type_zinc_finger_protein_6_OS=Schizosaccharomyces_pombe_(strain_972_/_ATCC_24843)_GN=set6_PE=3_SV=1
T-8337-63.62	-1.30938	1	1	-.LVDCILKDEEYDK(7)--KTLLVKNK(1).-	>sp|O94590|SEC1_SCHPO_Protein_transport_protein_sec1_OS=Schizosaccharomyces_pombe_(strain_972_/_ATCC_24843)_GN=sec1_PE=3_SV=1	>sp|Q10290|MAL2_SCHPO_Chromosome_segregation_protein_mal2_OS=Schizosaccharomyces_pombe_(strain_972_/_ATCC_24843)_GN=mal2_PE=1_SV=1
T-10633-77.97	-1.31181	1	1	-.VLKSTTKFTIPK(7)--DMKVVPWR(1).-	>sp|O42936|LAS1_SCHPO_Pre-rRNA-processing_protein_las1_OS=Schizosaccharomyces_pombe_(strain_972_/_ATCC_24843)_GN=las1_PE=1_SV=1	>sp|Q09777|RGS1_SCHPO_Regulator_of_G-protein_signaling_1_OS=Schizosaccharomyces_pombe_(strain_972_/_ATCC_24843)_GN=rgs1_PE=2_SV=1
T-1299-18.50	-1.31239	1	1	-.MSSQPFWDERIHR(1)--HHKKK(3).-	>decoy_reverse_sp|O94356|MEU6_SCHPO_Decoy_of_Meiotic_expression_up-regulated_protein_6_OS=Schizosaccharomyces_pombe_(strain_972_/_ATCC_24843)_GN=meu6_PE=2_SV=1	>sp|O43120|UAP2_SCHPO_Splicing_factor_U2AF-associated_protein_2_OS=Schizosaccharomyces_pombe_(strain_972_/_ATCC_24843)_GN=uap2_PE=1_SV=1	>sp|O94356|MEU6_SCHPO_Meiotic_expression_up-regulated_protein_6_OS=Schizosaccharomyces_pombe_(strain_972_/_ATCC_24843)_GN=meu6_PE=2_SV=1
T-8196-62.78	-1.31319	1	1	-.FQLAKSVPAR(5)--KFLDKR(5).-	>sp|O74835|RRP5_SCHPO_rRNA_biogenesis_protein_rrp5_OS=Schizosaccharomyces_pombe_(strain_972_/_ATCC_24843)_GN=rrp5_PE=1_SV=1	>sp|Q09866|YAG1_SCHPO_Uncharacterized_WD_repeat-containing_protein_C12G12.01c_OS=Schizosaccharomyces_pombe_(strain_972_/_ATCC_24843)_GN=SPAC12G12.01c_PE=1_SV=2
T-2671-28.86	-1.31522	1	1	-.SKNHTNHNQNK(2)--KIYDTDIK(1).-	>sp|Q92366|RL29_SCHPO_60S_ribosomal_protein_L29_OS=Schizosaccharomyces_pombe_(strain_972_/_ATCC_24843)_GN=rpl29_PE=3_SV=3	>sp|Q9UUE2|CSX2_SCHPO_Protein_csx2_OS=Schizosaccharomyces_pombe_(strain_972_/_ATCC_24843)_GN=csx2_PE=1_SV=1
T-11507-83.72	-1.3159	1	1	-.MWKFCCVTEK(3)--KYVQNYRIQK(1).-	>sp|O13919|PST2_SCHPO_Paired_amphipathic_helix_protein_pst2_OS=Schizosaccharomyces_pombe_(strain_972_/_ATCC_24843)_GN=pst2_PE=1_SV=1	>sp|Q9Y7V0|MU117_SCHPO_Meiotically_up-regulated_gene_117_protein_OS=Schizosaccharomyces_pombe_(strain_972_/_ATCC_24843)_GN=mug117_PE=1_SV=1
T-2425-27.13	-1.31803	1	1	-.TDEDKWQKCK(8)--KYEAELAAGK(1).-	>sp|Q9HFE6|YNW6_SCHPO_Uncharacterized_RNA-binding_protein_P16F5.06_OS=Schizosaccharomyces_pombe_(strain_972_/_ATCC_24843)_GN=SPBP16F5.06_PE=1_SV=1	>sp|Q9UTT1|UBP21_SCHPO_Ubiquitin_carboxyl-terminal_hydrolase_21_OS=Schizosaccharomyces_pombe_(strain_972_/_ATCC_24843)_GN=ubp21_PE=3_SV=2
T-1208-17.66	-1.31888	1	1	-.LQLYETKLK(7)--KSYMSYIK(1).-	>sp|Q09778|TSC1_SCHPO_Tuberous_sclerosis_1_protein_homolog_OS=Schizosaccharomyces_pombe_(strain_972_/_ATCC_24843)_GN=tsc1_PE=1_SV=1	>sp|Q10344|TCTP_SCHPO_Translationally-controlled_tumor_protein_homolog_OS=Schizosaccharomyces_pombe_(strain_972_/_ATCC_24843)_GN=p23fy_PE=1_SV=1
T-2745-29.36	-1.32077	1	1	-.GKDIFSNARNQK(2)--MTDYIKDK(1).-	>sp|P30261|DPOD3_SCHPO_DNA_polymerase_delta_subunit_3_OS=Schizosaccharomyces_pombe_(strain_972_/_ATCC_24843)_GN=cdc27_PE=1_SV=1	>sp|Q9UTD1|YTH1_SCHPO_mRNA_3'-end-processing_protein_yth1_OS=Schizosaccharomyces_pombe_(strain_972_/_ATCC_24843)_GN=yth1_PE=3_SV=1
T-4774-42.42	-1.32754	1	1	-.DPFAGTGQSKSYR(10)--LVSAKR(5).-	>sp|O13744|RT07_SCHPO_37S_ribosomal_protein_S7,_mitochondrial_OS=Schizosaccharomyces_pombe_(strain_972_/_ATCC_24843)_GN=SPAC16E8.10c_PE=1_SV=2	>sp|O42659|APC14_SCHPO_Anaphase-promoting_complex_subunit_14_OS=Schizosaccharomyces_pombe_(strain_972_/_ATCC_24843)_GN=apc14_PE=1_SV=1
T-1964-23.78-2	-1.32831	1	1	-.KGNLVPQSPRR(1)--LVKGK(3).-	>decoy_reverse_sp|Q9URV1|PLG7_SCHPO_Decoy_of_Putative_phospholipase_A2_OS=Schizosaccharomyces_pombe_(strain_972_/_ATCC_24843)_GN=plg7_PE=3_SV=1	>sp|O94708|YC58_SCHPO_Uncharacterized_protein_C1259.08_OS=Schizosaccharomyces_pombe_(strain_972_/_ATCC_24843)_GN=SPCC1259.08_PE=1_SV=1	>sp|Q10496|GYP51_SCHPO_GTPase_activating_protein_Gyp51_OS=Schizosaccharomyces_pombe_(strain_972_/_ATCC_24843)_GN=gyp51_PE=3_SV=1
T-3980-37.59	-1.32964	1	1	-.KGEYTTLESFVK(1)--LEAKKQK(5).-	>sp|O74563|BRL2_SCHPO_E3_ubiquitin-protein_ligase_brl2_OS=Schizosaccharomyces_pombe_(strain_972_/_ATCC_24843)_GN=brl2_PE=1_SV=1	>sp|Q09948|RSC4_SCHPO_Chromatin_structure-remodeling_complex_subunit_rsc4_OS=Schizosaccharomyces_pombe_(strain_972_/_ATCC_24843)_GN=rsc4_PE=1_SV=1
T-13298-96.42	-1.33088	1	1	-.TKTGSNWKNNK(2)--GRGSPKGFR(6).-	>sp|O13622|MS116_SCHPO_ATP-dependent_RNA_helicase_mss116,_mitochondrial_OS=Schizosaccharomyces_pombe_(strain_972_/_ATCC_24843)_GN=mss116_PE=3_SV=1	>tr|Q01910|Q01910_SCHPM_Tf1_protein_OS=Schizosaccharomyces_pombe_GN=retrotransposon_Tf1-107_PE=4_SV=1
T-5243-45.23	-1.33363	1	1	-.VYADKIGVKMPK(9)--KEKMASSK(1).-	>sp|O94361|YHOE_SCHPO_Uncharacterized_acyltransferase_C428.14_OS=Schizosaccharomyces_pombe_(strain_972_/_ATCC_24843)_GN=SPBC428.14_PE=3_SV=1	>sp|Q9UTP9|DBP4_SCHPO_ATP-dependent_RNA_helicase_dbp4_OS=Schizosaccharomyces_pombe_(strain_972_/_ATCC_24843)_GN=dbp4_PE=1_SV=1
T-10821-79.18	-1.33738	1	1	-.ARAAFPNVKVYTK(9)--KAAESK(1).-	>sp|O13991|YEG9_SCHPO_Uncharacterized_oxidoreductase_C26H5.09c_OS=Schizosaccharomyces_pombe_(strain_972_/_ATCC_24843)_GN=SPAC26H5.09c_PE=2_SV=3	>sp|O74791|GRN1_SCHPO_GTPase_grn1_OS=Schizosaccharomyces_pombe_(strain_972_/_ATCC_24843)_GN=grn1_PE=1_SV=1
T-8472-64.44	-1.33816	1	1	-.MRPLTHEETK(1)--KSALHEIFVK(1).-	>sp|O75006|SEC15_SCHPO_Exocyst_complex_component_sec15_OS=Schizosaccharomyces_pombe_(strain_972_/_ATCC_24843)_GN=sec15_PE=3_SV=2	>sp|Q1MTQ9|NIP7_SCHPO_60S_ribosome_subunit_biogenesis_protein_nip7_OS=Schizosaccharomyces_pombe_(strain_972_/_ATCC_24843)_GN=nip7_PE=3_SV=1
T-4725-42.14	-1.33898	1	1	-.QETQDDKQKPK(9)--KSGLCYDPR(1).-	>sp|O36020|MU126_SCHPO_Meiotically_up-regulated_gene_126_protein_OS=Schizosaccharomyces_pombe_(strain_972_/_ATCC_24843)_GN=mug126_PE=1_SV=2	>sp|P56523|CLR3_SCHPO_Histone_deacetylase_clr3_OS=Schizosaccharomyces_pombe_(strain_972_/_ATCC_24843)_GN=clr3_PE=1_SV=1
T-10085-74.52	-1.34119	1	1	-.PAQGHRLYVKAK(10)--MLFFFFSSK(1).-	>sp|Q9HDT9|YHEI_SCHPO_UPF0768_protein_PB2B2.18_OS=Schizosaccharomyces_pombe_(strain_972_/_ATCC_24843)_GN=SPBPB2B2.18_PE=3_SV=2	>sp|Q9USG6|RL33B_SCHPO_60S_ribosomal_protein_L33-B_OS=Schizosaccharomyces_pombe_(strain_972_/_ATCC_24843)_GN=rpl33b_PE=1_SV=1	>sp|Q9USX4|RL33A_SCHPO_60S_ribosomal_protein_L33-A_OS=Schizosaccharomyces_pombe_(strain_972_/_ATCC_24843)_GN=rpl33a_PE=3_SV=2
T-8208-62.85	-1.34479	1	1	-.KTCTDTEIKK(1)--KECNEKIK(1).-	>sp|O13633|YNF5_SCHPO_Uncharacterized_J_domain-containing_protein_C17A3.05c_OS=Schizosaccharomyces_pombe_(strain_972_/_ATCC_24843)_GN=pi041_PE=1_SV=1	>sp|O42649|SMC3_SCHPO_Structural_maintenance_of_chromosomes_protein_3_OS=Schizosaccharomyces_pombe_(strain_972_/_ATCC_24843)_GN=psm3_PE=1_SV=1
T-2800-29.79	-1.34505	1	1	-.SIIQIKEGESK(6)--NSISKPGLR(5).-	>decoy_reverse_sp|Q9P7T7|POF1L_SCHPO_Decoy_of_POF1_homolog_C694.03_OS=Schizosaccharomyces_pombe_(strain_972_/_ATCC_24843)_GN=SPAC694.03_PE=3_SV=1	>decoy_tr|S6B6T0|S6B6T0_SCHPM_Decoy_of_Conserved_fungal_protein_OS=Schizosaccharomyces_pombe_PE=4_SV=1	>sp|Q09823|REC10_SCHPO_Meiotic_recombination_protein_rec10_OS=Schizosaccharomyces_pombe_(strain_972_/_ATCC_24843)_GN=rec10_PE=2_SV=2
T-3700-35.79	-1.34621	1	1	-.MCASVTESLPK(1)--MDAEALR(1).-	>sp|Q10301|YD48_SCHPO_UPF0652_protein_C22H10.08_OS=Schizosaccharomyces_pombe_(strain_972_/_ATCC_24843)_GN=SPAC22H10.08_PE=3_SV=1	>sp|Q9USL1|YJKA_SCHPO_Uncharacterized_WD_repeat-containing_protein_C18B5.10c_OS=Schizosaccharomyces_pombe_(strain_972_/_ATCC_24843)_GN=SPCC18B5.10c_PE=3_SV=1
T-3168-32.35	-1.34639	1	1	-.WGTPVPLEEFKGK(11)--KDIVQK(1).-	>sp|Q9UUF2|SYMC_SCHPO_Probable_methionine--tRNA_ligase,_cytoplasmic_OS=Schizosaccharomyces_pombe_(strain_972_/_ATCC_24843)_GN=rar1_PE=3_SV=1	>sp|Q9Y7U4|NSE3_SCHPO_Non-structural_maintenance_of_chromosome_element_3_OS=Schizosaccharomyces_pombe_(strain_972_/_ATCC_24843)_GN=nse3_PE=1_SV=1
T-12137-87.93	-1.34815	1	1	-.KLLVRPENMEFNFIK(1)--KPSKR(4).-	>decoy_reverse_sp|Q9USK4|CWF20_SCHPO_Decoy_of_Pre-mRNA-splicing_factor_cwf20_OS=Schizosaccharomyces_pombe_(strain_972_/_ATCC_24843)_GN=cwf20_PE=1_SV=1	>sp|O74343|YH2X_SCHPO_Putative_pseudouridine_synthase_C1A4.09_OS=Schizosaccharomyces_pombe_(strain_972_/_ATCC_24843)_GN=SPBC1A4.09_PE=3_SV=1	>sp|O94698|NSA1_SCHPO_Ribosome_biogenesis_protein_nsa1_OS=Schizosaccharomyces_pombe_(strain_972_/_ATCC_24843)_GN=nsa1_PE=3_SV=1	>sp|P28706|RAD13_SCHPO_DNA_repair_protein_rad13_OS=Schizosaccharomyces_pombe_(strain_972_/_ATCC_24843)_GN=rad13_PE=2_SV=2
T-4263-39.36	-1.34858	1	1	-.NKIGNVSIEEGQKDVK(2)--KKDYK(1).-	>sp|O13902|DAK1_SCHPO_Dihydroxyacetone_kinase_1_OS=Schizosaccharomyces_pombe_(strain_972_/_ATCC_24843)_GN=dak1_PE=3_SV=1	>sp|Q11004|PPID_SCHPO_40_kDa_peptidyl-prolyl_cis-trans_isomerase_OS=Schizosaccharomyces_pombe_(strain_972_/_ATCC_24843)_GN=wis2_PE=2_SV=1
T-2936-30.70	-1.34915	1	1	-.FKEQVNNLNEFR(2)--MSSSNWEK(1).-	>sp|O60142|PPR2_SCHPO_Pentatricopeptide_repeat-containing_protein_2,_mitochondrial_OS=Schizosaccharomyces_pombe_(strain_972_/_ATCC_24843)_GN=ppr2_PE=3_SV=1	>sp|O94375|REXO4_SCHPO_RNA_exonuclease_4_OS=Schizosaccharomyces_pombe_(strain_972_/_ATCC_24843)_GN=rex4_PE=3_SV=1
T-3051-31.52	-1.34989	1	1	-.HFEQVINEKHEDALAK(9)--QRFKK(4).-	>decoy_reverse_sp|Q9USP2|YND1_SCHPO_Decoy_of_Golgi_apyrase_OS=Schizosaccharomyces_pombe_(strain_972_/_ATCC_24843)_GN=ynd1_PE=3_SV=1	>sp|O74762|RPN2_SCHPO_26S_proteasome_regulatory_subunit_rpn2_OS=Schizosaccharomyces_pombe_(strain_972_/_ATCC_24843)_GN=rpn2_PE=1_SV=1	>sp|Q9USP2|YND1_SCHPO_Golgi_apyrase_OS=Schizosaccharomyces_pombe_(strain_972_/_ATCC_24843)_GN=ynd1_PE=3_SV=1
T-7743-60.21	-1.35051	1	1	-.ITKSQNLFER(3)--RKQCEK(2).-	>sp|O42656|RIC1_SCHPO_Guanine_nucleotide_exchange_factor_subunit_ric1_OS=Schizosaccharomyces_pombe_(strain_972_/_ATCC_24843)_GN=ric1_PE=1_SV=2	>sp|Q09867|EFG1P_SCHPO_rRNA-processing_protein_efg1_OS=Schizosaccharomyces_pombe_(strain_972_/_ATCC_24843)_GN=efg1_PE=3_SV=2
T-11557-84.05	-1.35466	1	1	-.LHHLSTWKADFK(8)--KIINWR(1).-	>sp|O13310|ORB6_SCHPO_Serine/threonine-protein_kinase_orb6_OS=Schizosaccharomyces_pombe_(strain_972_/_ATCC_24843)_GN=orb6_PE=1_SV=1	>sp|O94623|REV1_SCHPO_DNA_repair_protein_rev1_OS=Schizosaccharomyces_pombe_(strain_972_/_ATCC_24843)_GN=rev1_PE=3_SV=3
T-7002-55.81	-1.35755	1	1	-.WEKYLREFDMTR(3)--MCTKNYYTR(4).-	>sp|O60093|SRR1L_SCHPO_SRR1-like_protein_OS=Schizosaccharomyces_pombe_(strain_972_/_ATCC_24843)_GN=SPBC14C8.13_PE=3_SV=1	>sp|O94712|YC5C_SCHPO_Uncharacterized_protein_C1259.12c_OS=Schizosaccharomyces_pombe_(strain_972_/_ATCC_24843)_GN=SPCC1259.12c_PE=3_SV=2
T-6006-49.86	-1.3594	1	1	-.YAAYSSTSFQKK(11)--DELER(1).-	>sp|O74841|FAD1_SCHPO_Probable_FAD_synthase_OS=Schizosaccharomyces_pombe_(strain_972_/_ATCC_24843)_GN=SPCC1235.04c_PE=3_SV=1	>sp|Q09189|AZR1_SCHPO_5-azacytidine_resistance_protein_azr1_OS=Schizosaccharomyces_pombe_(strain_972_/_ATCC_24843)_GN=azr1_PE=4_SV=3
T-8080-62.09	-1.35978	1	1	-.AKQLLDRMLR(2)--FLSR(1).-	>sp|O60084|TIM44_SCHPO_Mitochondrial_import_inner_membrane_translocase_subunit_tim44_OS=Schizosaccharomyces_pombe_(strain_972_/_ATCC_24843)_GN=tim44_PE=3_SV=1	>sp|Q9Y824|YON1_SCHPO_Uncharacterized_protein_C1105.01_OS=Schizosaccharomyces_pombe_(strain_972_/_ATCC_24843)_GN=SPBC1105.01_PE=1_SV=2
T-7216-57.11	-1.36277	1	1	-.VNPTAVAKNL(8)--KSLSGTAR(1).-	>sp|P40234|CKI2_SCHPO_Casein_kinase_I_homolog_2_OS=Schizosaccharomyces_pombe_(strain_972_/_ATCC_24843)_GN=cki2_PE=1_SV=2	>sp|Q9UTG4|RS26B_SCHPO_40S_ribosomal_protein_S26-B_OS=Schizosaccharomyces_pombe_(strain_972_/_ATCC_24843)_GN=rps26b_PE=3_SV=1
T-8408-64.06-2	-1.36548	1	1	-.LLLEHKQGLENIAQR(6)--MPPKK(1).-	>sp|O13998|OLA1_SCHPO_Obg-like_ATPase_1_OS=Schizosaccharomyces_pombe_(strain_972_/_ATCC_24843)_GN=SPAC27E2.03c_PE=1_SV=1	>sp|Q9C1W9|DNLI3_SCHPO_DNA_ligase_3_OS=Schizosaccharomyces_pombe_(strain_972_/_ATCC_24843)_GN=adl1_PE=3_SV=1	>sp|Q9HGM3|YTA12_SCHPO_Mitochondrial_respiratory_chain_complexes_assembly_protein_rca1_OS=Schizosaccharomyces_pombe_(strain_972_/_ATCC_24843)_GN=yta12_PE=3_SV=1	>sp|Q9USV4|MEP33_SCHPO_mRNA_export_protein_33_OS=Schizosaccharomyces_pombe_(strain_972_/_ATCC_24843)_GN=mep33_PE=2_SV=1
T-4852-42.89	-1.36791	1	1	-.VAYSRISNLHKSSK(11)--RKVQK(2).-	>sp|P36607|RAD5_SCHPO_DNA_repair_protein_rad5_OS=Schizosaccharomyces_pombe_(strain_972_/_ATCC_24843)_GN=rad8_PE=1_SV=1	>sp|P36626|REC8_SCHPO_Meiotic_recombination_protein_rec8_OS=Schizosaccharomyces_pombe_(strain_972_/_ATCC_24843)_GN=rec8_PE=1_SV=2	>sp|Q10327|YD72_SCHPO_Uncharacterized_protein_C32A11.02c_OS=Schizosaccharomyces_pombe_(strain_972_/_ATCC_24843)_GN=SPAC32A11.02c_PE=4_SV=1
T-13632-98.88	-1.36808	1	1	-.VTEADTKNDER(7)--TVTKTNLNR(1).-	>sp|O94398|RM17_SCHPO_54S_ribosomal_protein_L17,_mitochondrial_OS=Schizosaccharomyces_pombe_(strain_972_/_ATCC_24843)_GN=mrpl17_PE=3_SV=1	>sp|Q09811|HUS2_SCHPO_ATP-dependent_DNA_helicase_hus2/rqh1_OS=Schizosaccharomyces_pombe_(strain_972_/_ATCC_24843)_GN=rqh1_PE=1_SV=1
T-11474-83.49	-1.36879	1	1	-.NFEEIEERDGVR(1)--QNLWK(1).-	>sp|O74873|SC231_SCHPO_Protein_transport_protein_sec23-1_OS=Schizosaccharomyces_pombe_(strain_972_/_ATCC_24843)_GN=sec231_PE=3_SV=1	>sp|Q10078|PPK13_SCHPO_Serine/threonine-protein_kinase_ppk13_OS=Schizosaccharomyces_pombe_(strain_972_/_ATCC_24843)_GN=ppk13_PE=3_SV=2
T-5140-44.61	-1.36915	1	1	-.KILGRLYGEPTR(1)--NEEWKSVK(5).-	>sp|O13919|PST2_SCHPO_Paired_amphipathic_helix_protein_pst2_OS=Schizosaccharomyces_pombe_(strain_972_/_ATCC_24843)_GN=pst2_PE=1_SV=1	>sp|O94544|LKHA4_SCHPO_Leukotriene_A-4_hydrolase_homolog_OS=Schizosaccharomyces_pombe_(strain_972_/_ATCC_24843)_GN=SPCC1322.05c_PE=3_SV=1
T-8213-62.89	-1.36992	1	1	-.AINAFEAKASEGAK(8)--KTVWVLR(1).-	>sp|O13986|YEG4_SCHPO_Uncharacterized_protein_C26H5.04_OS=Schizosaccharomyces_pombe_(strain_972_/_ATCC_24843)_GN=SPAC26H5.04_PE=4_SV=3	>sp|O94390|ATP7_SCHPO_ATP_synthase_subunit_d,_mitochondrial_OS=Schizosaccharomyces_pombe_(strain_972_/_ATCC_24843)_GN=atp7_PE=3_SV=3
T-11986-86.91	-1.36994	1	1	-.AKQRAADER(2)--KLFADAER(1).-	>sp|Q9P7Q4|SEC18_SCHPO_Vesicular-fusion_protein_sec18_OS=Schizosaccharomyces_pombe_(strain_972_/_ATCC_24843)_GN=sec18_PE=1_SV=1	>sp|Q9UTF0|YIN2_SCHPO_SERF-like_protein_C1705.02_OS=Schizosaccharomyces_pombe_(strain_972_/_ATCC_24843)_GN=SPAC1705.02_PE=3_SV=1
T-6050-50.12	-1.37127	1	1	-.MSVGNVGKQREK(1)--SVNGNEKLLK(7).-	>sp|O74502|MSH6_SCHPO_DNA_mismatch_repair_protein_msh6_OS=Schizosaccharomyces_pombe_(strain_972_/_ATCC_24843)_GN=msh6_PE=1_SV=1	>sp|Q10107|NEP1_SCHPO_Ribosomal_RNA_small_subunit_methyltransferase_mra1_OS=Schizosaccharomyces_pombe_(strain_972_/_ATCC_24843)_GN=mra1_PE=1_SV=2
T-12820-92.80	-1.37264	1	1	-.MFWTSVARARSVWK(1)--FWWK(1).-	>sp|Q9US30|RT19_SCHPO_Probable_ribosomal_protein_S19,_mitochondrial_OS=Schizosaccharomyces_pombe_(strain_972_/_ATCC_24843)_GN=rsm19_PE=3_SV=2	>sp|Q9Y810|SHY1_SCHPO_Cytochrome_oxidase_assembly_protein_shy1_OS=Schizosaccharomyces_pombe_(strain_972_/_ATCC_24843)_GN=shy1_PE=3_SV=1
T-2781-29.64	-1.37612	1	1	-.DTENESLRKNNFK(9)--GFSAEQAK(1).-	>sp|Q09924|EI2BD_SCHPO_Probable_translation_initiation_factor_eIF-2B_subunit_delta_OS=Schizosaccharomyces_pombe_(strain_972_/_ATCC_24843)_GN=tif224_PE=1_SV=1	>sp|Q9P7D1|YOFI_SCHPO_Uncharacterized_protein_P4H10.18c_OS=Schizosaccharomyces_pombe_(strain_972_/_ATCC_24843)_GN=SPBP4H10.18c_PE=4_SV=1
T-5763-48.33	-1.38129	1	1	-.LIETQYFICKDY(10)--MPTWR(1).-	>sp|O13921|MSH1_SCHPO_MutS_protein_homolog_1_OS=Schizosaccharomyces_pombe_(strain_972_/_ATCC_24843)_GN=msh1_PE=3_SV=2	>sp|Q9USS9|DNI2_SCHPO_Delayed_minus-nitrogen_induction_protein_2_OS=Schizosaccharomyces_pombe_(strain_972_/_ATCC_24843)_GN=dni2_PE=2_SV=1
T-10983-80.18	-1.38595	1	1	-.NKESEVDNNAAK(2)--KKNYELR(2).-	>sp|O74842|FFT2_SCHPO_ATP-dependent_helicase_fft2_OS=Schizosaccharomyces_pombe_(strain_972_/_ATCC_24843)_GN=fft2_PE=1_SV=1	>sp|Q9USU3|FBH1_SCHPO_F-box_DNA_helicase_protein_1_OS=Schizosaccharomyces_pombe_(strain_972_/_ATCC_24843)_GN=fbh1_PE=1_SV=2
T-790-13.81	-1.38682	1	1	-.QGNFSKLREYSEK(6)--MATNDQK(1).-	>sp|G2TRL3|RSA3_SCHPO_Ribosome_assembly_protein_3_OS=Schizosaccharomyces_pombe_(strain_972_/_ATCC_24843)_GN=rsa3_PE=2_SV=1	>sp|O60142|PPR2_SCHPO_Pentatricopeptide_repeat-containing_protein_2,_mitochondrial_OS=Schizosaccharomyces_pombe_(strain_972_/_ATCC_24843)_GN=ppr2_PE=3_SV=1
T-5164-44.75	-1.3874	1	1	-.TDRSSNEGVVLNK(1)--QKTNHHR(2).-	>sp|O60055|UTP20_SCHPO_U3_small_nucleolar_RNA-associated_protein_20_OS=Schizosaccharomyces_pombe_(strain_972_/_ATCC_24843)_GN=utp20_PE=3_SV=1	>sp|P30316|DPOD_SCHPO_DNA_polymerase_delta_catalytic_subunit_OS=Schizosaccharomyces_pombe_(strain_972_/_ATCC_24843)_GN=pol3_PE=1_SV=2
T-11872-86.15	-1.39154	1	1	-.AMHEKWGSLSEDDR(5)--KHVVGICFALEK(1).-	>sp|Q9HGN1|GCN2_SCHPO_Serine/threonine-protein_kinase_gcn2_OS=Schizosaccharomyces_pombe_(strain_972_/_ATCC_24843)_GN=gcn2_PE=2_SV=2	>sp|Q9USU7|YHHB_SCHPO_HMG_box-containing_protein_C28F2.11_OS=Schizosaccharomyces_pombe_(strain_972_/_ATCC_24843)_GN=SPBC28F2.11_PE=1_SV=1
T-13760-99.73	-1.39245	1	1	-.FLKACKDLEEVSK(6)--TKRALEK(2).-	>sp|Q10443|YDEA_SCHPO_Uncharacterized_protein_C12B10.10_OS=Schizosaccharomyces_pombe_(strain_972_/_ATCC_24843)_GN=SPAC12B10.10_PE=4_SV=1	>sp|Q9UUG1|RPF2_SCHPO_Ribosome_production_factor_2_homolog_OS=Schizosaccharomyces_pombe_(strain_972_/_ATCC_24843)_GN=SPAC926.08c_PE=1_SV=1
T-9952-73.71	-1.3949	1	1	-.QLIIKEEMMNSIQQAVAK(5)--KQQLK(1).-	>decoy_reverse_sp|Q9UUI4|YIY9_SCHPO_Decoy_of_Uncharacterized_protein_C22F8.09_OS=Schizosaccharomyces_pombe_(strain_972_/_ATCC_24843)_GN=SPAC22F8.09_PE=1_SV=1	>sp|O13873|CSN12_SCHPO_Protein_CSN12_homolog_OS=Schizosaccharomyces_pombe_(strain_972_/_ATCC_24843)_GN=csn12_PE=3_SV=1	>sp|Q9UTM3|RPN5_SCHPO_26S_proteasome_regulatory_subunit_rpn5_OS=Schizosaccharomyces_pombe_(strain_972_/_ATCC_24843)_GN=rpn5a_PE=1_SV=1
T-4803-42.59	-1.39706	1	1	-.YHSDEECYVDTAKK(13)--KNVNNPK(1).-	>sp|Q09837|SMP3_SCHPO_GPI_mannosyltransferase_4_OS=Schizosaccharomyces_pombe_(strain_972_/_ATCC_24843)_GN=smp3_PE=3_SV=1	>sp|Q9UT59|YKJ7_SCHPO_Putative_uncharacterized_oxidoreductase_C513.07_OS=Schizosaccharomyces_pombe_(strain_972_/_ATCC_24843)_GN=SPAC513.07_PE=3_SV=1
T-11613-84.45	-1.39848	1	1	-.KQDNEVELYSIDLK(1)--NILSR(1).-	>sp|Q09729|YA4C_SCHPO_Arrestin_domain-containing_protein_C31A2.12_OS=Schizosaccharomyces_pombe_(strain_972_/_ATCC_24843)_GN=SPAC31A2.12_PE=1_SV=1	>sp|Q9Y7J9|MCP5_SCHPO_Meiotic_coiled-coil_protein_5_OS=Schizosaccharomyces_pombe_(strain_972_/_ATCC_24843)_GN=mcp5_PE=1_SV=1
T-11913-86.43	-1.39909	1	1	-.VIEQMLESNEQKFK(12)--NQLLKEK(5).-	>sp|O14248|TEA3_SCHPO_Tip_elongation_aberrant_protein_3_OS=Schizosaccharomyces_pombe_(strain_972_/_ATCC_24843)_GN=tea3_PE=1_SV=1	>sp|O74746|SPF31_SCHPO_J_domain-containing_protein_spf31_OS=Schizosaccharomyces_pombe_(strain_972_/_ATCC_24843)_GN=spf31_PE=3_SV=1
T-4315-39.69	-1.40035	1	1	-.GDSGEMSLQKLFK(13)--MQGFKIAR(5).-	>sp|P41836|PRS8_SCHPO_26S_protease_regulatory_subunit_8_homolog_OS=Schizosaccharomyces_pombe_(strain_972_/_ATCC_24843)_GN=let1_PE=3_SV=1	>sp|Q9Y7J0|NPY1_SCHPO_Probable_NADH_pyrophosphatase_OS=Schizosaccharomyces_pombe_(strain_972_/_ATCC_24843)_GN=SPBC1778.03c_PE=3_SV=1
T-11178-81.50	-1.40343	1	1	-.KIVNACQLRAR(1)--KLDNEIDNYK(1).-	>sp|O14028|MTQ1_SCHPO_Probable_mitochondrial_N(5)-glutamine_methyltransferase_mtq1_OS=Schizosaccharomyces_pombe_(strain_972_/_ATCC_24843)_GN=mtq1_PE=3_SV=1	>sp|Q7LL22|NSK1_SCHPO_Kinetochore_protein_nsk1_OS=Schizosaccharomyces_pombe_(strain_972_/_ATCC_24843)_GN=nsk1_PE=1_SV=1
T-12993-94.09	-1.4092	1	1	-.AFKGIDLKALNYNNK(3)--DKFTLPL(2).-	>sp|O13970|RT04_SCHPO_37S_ribosomal_protein_mrp4,_mitochondrial_OS=Schizosaccharomyces_pombe_(strain_972_/_ATCC_24843)_GN=mrp4_PE=3_SV=2	>sp|O94324|PPK31_SCHPO_Serine/threonine-protein_kinase_ppk31_OS=Schizosaccharomyces_pombe_(strain_972_/_ATCC_24843)_GN=ppk31_PE=1_SV=1
T-9010-67.78	-1.4098	1	1	-.MFYNQDVLTKEK(1)--MDIKDEK(1).-	>sp|P36626|REC8_SCHPO_Meiotic_recombination_protein_rec8_OS=Schizosaccharomyces_pombe_(strain_972_/_ATCC_24843)_GN=rec8_PE=1_SV=2	>sp|Q9P6I6|YHG3_SCHPO_Uncharacterized_protein_C1198.03c_OS=Schizosaccharomyces_pombe_(strain_972_/_ATCC_24843)_GN=SPBC1198.03c_PE=4_SV=1
T-7864-60.90	-1.41389	1	1	-.DEQLLVEKIEGIK(8)--WKCLIK(2).-	>sp|O74805|MYO51_SCHPO_Myosin-51_OS=Schizosaccharomyces_pombe_(strain_972_/_ATCC_24843)_GN=myo51_PE=3_SV=1	>sp|P53692|SMC6_SCHPO_Structural_maintenance_of_chromosomes_protein_6_OS=Schizosaccharomyces_pombe_(strain_972_/_ATCC_24843)_GN=smc6_PE=1_SV=1
T-4399-40.21	-1.41623	1	1	-.GMPKAGIPKSPLALSASR(4)--KINVK(1).-	>decoy_reverse_sp|Q10149|YAT2_SCHPO_Decoy_of_Uncharacterized_protein_C1D4.02c_OS=Schizosaccharomyces_pombe_(strain_972_/_ATCC_24843)_GN=SPAC1D4.02c_PE=4_SV=2	>sp|O14121|NDH1_SCHPO_Probable_NADH-ubiquinone_oxidoreductase_C3A11.07,_mitochondrial_OS=Schizosaccharomyces_pombe_(strain_972_/_ATCC_24843)_GN=SPAC3A11.07_PE=3_SV=1	>sp|Q9UTM3|RPN5_SCHPO_26S_proteasome_regulatory_subunit_rpn5_OS=Schizosaccharomyces_pombe_(strain_972_/_ATCC_24843)_GN=rpn5a_PE=1_SV=1
T-13158-95.33	-1.41635	1	1	-.NDPVQISAVKRR(10)--NSSIKRLHK(1).-	>sp|O74380|YNV5_SCHPO_Uncharacterized_membrane_protein_C3H7.05c_OS=Schizosaccharomyces_pombe_(strain_972_/_ATCC_24843)_GN=SPBC3H7.05c_PE=4_SV=1	>sp|Q9P6I1|UBC16_SCHPO_Ubiquitin-conjugating_enzyme_E2_16_OS=Schizosaccharomyces_pombe_(strain_972_/_ATCC_24843)_GN=ubc16_PE=3_SV=2
T-2680-28.91	-1.4172	1	1	-.CPKTDLQADIEFK(3)--QMLDMTKR(7).-	>sp|O42921|PT191_SCHPO_Mitochondrial_protein_pet191_homolog_OS=Schizosaccharomyces_pombe_(strain_972_/_ATCC_24843)_GN=SPBC16A3.16_PE=3_SV=1	>sp|Q9UUA1|YJX1_SCHPO_Oxysterol-binding_protein_homolog_C23B6.01c_OS=Schizosaccharomyces_pombe_(strain_972_/_ATCC_24843)_GN=SPCC23B6.01c_PE=1_SV=2
T-12493-90.43	-1.41983	1	1	-.KPAEEIKXFKDGSA(10)--SKFEESSLR(2).-	>decoy_tr|A8DNH7|A8DNH7_SCHPM_Decoy_of_Translation_elongation_factor_1-alpha_(Fragment)_OS=Schizosaccharomyces_pombe_PE=4_SV=1	>decoy_tr|A9QAE1|A9QAE1_SCHPM_Decoy_of_Translation_elongation_factor_1-alpha_(Fragment)_OS=Schizosaccharomyces_pombe_PE=4_SV=1	>decoy_tr|A9QGZ7|A9QGZ7_SCHPM_Decoy_of_Translation_elongation_factor_1-alpha_(Fragment)_OS=Schizosaccharomyces_pombe_PE=4_SV=1	>sp|Q10336|MCP6_SCHPO_Meiotic_coiled-coil_protein_6_OS=Schizosaccharomyces_pombe_(strain_972_/_ATCC_24843)_GN=mcp6_PE=1_SV=1
T-11656-84.73	-1.42366	1	1	-.NNYQVKAIKEK(1)--GAKKPLISII(3).-	>sp|O74991|POF3_SCHPO_F-box/TPR_repeat_protein_pof3_OS=Schizosaccharomyces_pombe_(strain_972_/_ATCC_24843)_GN=pof3_PE=1_SV=1	>sp|O94600|TTI1_SCHPO_TEL2-interacting_protein_1_OS=Schizosaccharomyces_pombe_(strain_972_/_ATCC_24843)_GN=tti1_PE=1_SV=1
T-8948-67.43	-1.42577	1	1	-.LLEDEKQLEKDR(6)--VKGQLGIMAR(2).-	>sp|O14176|PRP40_SCHPO_Pre-mRNA-processing_protein_prp40_OS=Schizosaccharomyces_pombe_(strain_972_/_ATCC_24843)_GN=prp40_PE=1_SV=1	>sp|O94679|CND1_SCHPO_Condensin_complex_subunit_1_OS=Schizosaccharomyces_pombe_(strain_972_/_ATCC_24843)_GN=cnd1_PE=1_SV=1
T-3641-35.42	-1.4285	1	1	-.SLEHDDEEKR(9)--MATINIRR(1).-	>sp|Q09689|IF5_SCHPO_Probable_eukaryotic_translation_initiation_factor_5_OS=Schizosaccharomyces_pombe_(strain_972_/_ATCC_24843)_GN=SPAC2F7.05c_PE=3_SV=1	>sp|Q9C0W7|AP2A_SCHPO_AP-2_complex_subunit_alpha_OS=Schizosaccharomyces_pombe_(strain_972_/_ATCC_24843)_GN=apl3_PE=3_SV=1
T-8939-67.38	-1.4289	1	1	-.LVEFTCEVGKTKK(12)--MLNHPDKK(7).-	>sp|O94669|AP3M_SCHPO_AP-3_complex_subunit_mu_OS=Schizosaccharomyces_pombe_(strain_972_/_ATCC_24843)_GN=apm3_PE=3_SV=1	>sp|P87151|YB0A_SCHPO_Uncharacterized_protein_C25H2.10c_OS=Schizosaccharomyces_pombe_(strain_972_/_ATCC_24843)_GN=SPBC25H2.10c_PE=3_SV=2
T-12740-92.23	-1.43077	1	1	-.LFKNESISMAIKYR(3)--AMSSITSAK(1).-	>sp|P41888|TNR3_SCHPO_Thiamine_pyrophosphokinase_OS=Schizosaccharomyces_pombe_(strain_972_/_ATCC_24843)_GN=tnr3_PE=3_SV=1	>sp|Q9P7N3|VPS41_SCHPO_Vacuolar_protein_sorting-associated_protein_41_OS=Schizosaccharomyces_pombe_(strain_972_/_ATCC_24843)_GN=vps41_PE=3_SV=2
T-13536-98.21	-1.43447	1	1	-.IHEMINQKR(8)--MQSVQCFGK(1).-	>sp|O60144|RS16_SCHPO_40S_ribosomal_protein_S16_OS=Schizosaccharomyces_pombe_(strain_972_/_ATCC_24843)_GN=rps16a_PE=2_SV=1	>sp|Q9UTM1|YIV1_SCHPO_Uncharacterized_protein_C144.01_OS=Schizosaccharomyces_pombe_(strain_972_/_ATCC_24843)_GN=SPAC144.01_PE=4_SV=1
T-7100-56.42	-1.43884	1	1	-.PPIRQAVSLAEK(1)--ALKDQINSEK(3).-	>sp|O14423|CBH1_SCHPO_CENP-B_homolog_protein_1_OS=Schizosaccharomyces_pombe_(strain_972_/_ATCC_24843)_GN=cbh1_PE=1_SV=2	>sp|Q9USI6|MYO2_SCHPO_Myosin_type-2_heavy_chain_1_OS=Schizosaccharomyces_pombe_(strain_972_/_ATCC_24843)_GN=myo2_PE=1_SV=1
T-993-15.74	-1.44181	1	1	-.FFKSHQKTDK(7)--DTRSKYVK(5).-	>sp|O59763|OCA2_SCHPO_Serine/threonine-protein_kinase_oca2_OS=Schizosaccharomyces_pombe_(strain_972_/_ATCC_24843)_GN=oca2_PE=1_SV=1	>sp|O60126|TOP3_SCHPO_DNA_topoisomerase_3_OS=Schizosaccharomyces_pombe_(strain_972_/_ATCC_24843)_GN=top3_PE=1_SV=2
T-1459-19.81	-1.44423	1	1	-.MSTTSCRMYENR(1)--KEPNR(1).-	>sp|O94627|RNH2B_SCHPO_Ribonuclease_H2_subunit_B_OS=Schizosaccharomyces_pombe_(strain_972_/_ATCC_24843)_GN=rnh202_PE=3_SV=1	>sp|P56286|IF2A_SCHPO_Eukaryotic_translation_initiation_factor_2_subunit_alpha_OS=Schizosaccharomyces_pombe_(strain_972_/_ATCC_24843)_GN=tif211_PE=1_SV=1
T-5314-45.65	-1.44687	1	1	-.LAKQKCSNLQEK(5)--HSSR(1).-	>sp|Q09857|USO1_SCHPO_Intracellular_protein_transport_protein_uso1_OS=Schizosaccharomyces_pombe_(strain_972_/_ATCC_24843)_GN=uso1_PE=3_SV=3	>sp|Q9Y7Q3|YQ6A_SCHPO_Uncharacterized_protein_C191.10_OS=Schizosaccharomyces_pombe_(strain_972_/_ATCC_24843)_GN=SPCC191.10_PE=4_SV=1
T-10220-75.32	-1.44962	1	1	-.MQPPNISLACTLCKK(14)--KYGHK(1).-	>sp|O14194|GGT2_SCHPO_Gamma-glutamyltranspeptidase_2_OS=Schizosaccharomyces_pombe_(strain_972_/_ATCC_24843)_GN=ggt2_PE=2_SV=1	>sp|O94264|YORF_SCHPO_Uncharacterized_RING_finger_protein_P8B7.15c_OS=Schizosaccharomyces_pombe_(strain_972_/_ATCC_24843)_GN=SPBP8B7.15c_PE=3_SV=1
T-10323-75.97	-1.45018	1	1	-.QKYPDAAEYISK(2)--KANLESYR(1).-	>sp|O74823|YBJC_SCHPO_Zinc_finger_CCCH_domain-containing_protein_C337.12_OS=Schizosaccharomyces_pombe_(strain_972_/_ATCC_24843)_GN=SPBC337.12_PE=3_SV=3	>sp|O94480|BMT5_SCHPO_25S_rRNA_(uridine-N(3))-methyltransferase_OS=Schizosaccharomyces_pombe_(strain_972_/_ATCC_24843)_GN=bmt5_PE=3_SV=1
T-11962-86.76	-1.4571	1	1	-.KEKLLNSIYDVR(1)--YKADTEQIKK(2).-	>sp|O14128|PIL2_SCHPO_Probable_sphingolipid_long_chain_base-responsive_protein_pil2_OS=Schizosaccharomyces_pombe_(strain_972_/_ATCC_24843)_GN=pil2_PE=3_SV=1	>sp|Q9Y7I8|ZUO1_SCHPO_Zuotin_OS=Schizosaccharomyces_pombe_(strain_972_/_ATCC_24843)_GN=zuo1_PE=1_SV=2
T-11884-86.23	-1.45742	1	1	-.EAAELEEAKK(9)--EAEAAQLKR(8).-	>sp|O74745|ANP1_SCHPO_Mannan_polymerase_II_complex_anp1_subunit_OS=Schizosaccharomyces_pombe_(strain_972_/_ATCC_24843)_GN=anp1_PE=3_SV=1	>sp|Q10490|SYLC_SCHPO_Putative_leucine--tRNA_ligase,_cytoplasmic_OS=Schizosaccharomyces_pombe_(strain_972_/_ATCC_24843)_GN=lrs1_PE=1_SV=1
T-8854-66.87	-1.45944	1	1	-.AFGFNSAKKEK(9)--DPQEK(1).-	>sp|O94670|YBWC_SCHPO_Uncharacterized_protein_C651.12c_OS=Schizosaccharomyces_pombe_(strain_972_/_ATCC_24843)_GN=SPBC651.12c_PE=1_SV=1	>sp|Q9USZ7|END3_SCHPO_Actin_cytoskeleton-regulatory_complex_protein_end3_OS=Schizosaccharomyces_pombe_(strain_972_/_ATCC_24843)_GN=end3_PE=3_SV=1
T-8860-66.91	-1.46045	1	1	-.FVNVTNMVGGKR(11)--SKNHEVYK(1).-	>sp|O42952|RS30_SCHPO_40S_ribosomal_protein_S30_OS=Schizosaccharomyces_pombe_(strain_972_/_ATCC_24843)_GN=rps30a_PE=3_SV=2	>sp|Q8TFH7|SEN2_SCHPO_Probable_tRNA-splicing_endonuclease_subunit_sen2_OS=Schizosaccharomyces_pombe_(strain_972_/_ATCC_24843)_GN=sen2_PE=3_SV=1
T-11819-85.81	-1.46386	1	1	-.SNEESFTEKPLK(1)--LNEKKNR(5).-	>sp|Q09786|YA98_SCHPO_Uncharacterized_WD_repeat-containing_protein_C13G6.08_OS=Schizosaccharomyces_pombe_(strain_972_/_ATCC_24843)_GN=SPAC13G6.08_PE=3_SV=1	>sp|Q9UTS5|ZAS1_SCHPO_Zinc_finger_protein_zas1_OS=Schizosaccharomyces_pombe_(strain_972_/_ATCC_24843)_GN=zas1_PE=2_SV=1
T-5151-44.67	-1.46822	1	1	-.GGKNVLSPEAKEHTHK(11)--MSLLVK(1).-	>sp|Q09894|YAI7_SCHPO_Uncharacterized_protein_C24B11.07c_OS=Schizosaccharomyces_pombe_(strain_972_/_ATCC_24843)_GN=SPAC24B11.07c_PE=1_SV=1	>sp|Q9C0V5|YOM1_SCHPO_Uncharacterized_protein_PB7E8.01_OS=Schizosaccharomyces_pombe_(strain_972_/_ATCC_24843)_GN=SPBPB7E8.01_PE=3_SV=1
T-5813-48.67	-1.46986	1	1	-.LDRKIEFPSYR(4)--ILKEKPDYK(3).-	>sp|O74894|PRS6B_SCHPO_26S_protease_regulatory_subunit_6B_homolog_OS=Schizosaccharomyces_pombe_(strain_972_/_ATCC_24843)_GN=rpt3_PE=3_SV=1	>sp|Q10155|RNZ1_SCHPO_Ribonuclease_Z_1_OS=Schizosaccharomyces_pombe_(strain_972_/_ATCC_24843)_GN=trz1_PE=3_SV=1
T-13697-99.27	-1.47171	1	1	-.MLFFFFSSKKTVR(10)--MAENNK(1).-	>sp|G2TRR1|GEMI7_SCHPO_Gem-associated_protein_7_homolog_OS=Schizosaccharomyces_pombe_(strain_972_/_ATCC_24843)_GN=new17_PE=2_SV=1	>sp|Q9HDT9|YHEI_SCHPO_UPF0768_protein_PB2B2.18_OS=Schizosaccharomyces_pombe_(strain_972_/_ATCC_24843)_GN=SPBPB2B2.18_PE=3_SV=2
T-7558-59.14	-1.4721	1	1	-.KWRNMIFAFCK(1)--IFMDTPPMPK(10).-	>sp|G2TRU8|WTF17_SCHPO_Uncharacterized_protein_wtf17_OS=Schizosaccharomyces_pombe_(strain_972_/_ATCC_24843)_GN=wtf17_PE=3_SV=1	>sp|Q09923|YAKC_SCHPO_Aldo-keto_reductase_yakc_[NADP(+)]_OS=Schizosaccharomyces_pombe_(strain_972_/_ATCC_24843)_GN=yakc_PE=1_SV=1
T-7115-56.50	-1.47315	1	1	-.KTFKPFHLTCWNR(1)--FFYKDFVDR(4).-	>sp|O14173|YE57_SCHPO_Uncharacterized_protein_C4D7.07c_OS=Schizosaccharomyces_pombe_(strain_972_/_ATCC_24843)_GN=SPAC4D7.07c_PE=4_SV=2	>sp|O14304|YE88_SCHPO_Uncharacterized_hydrolase_C9G1.08c_OS=Schizosaccharomyces_pombe_(strain_972_/_ATCC_24843)_GN=SPAC9G1.08c_PE=3_SV=1
T-7155-56.74	-1.47849	1	1	-.KTCTDTEIKK(1)--KHQADACIVR(1).-	>sp|O13633|YNF5_SCHPO_Uncharacterized_J_domain-containing_protein_C17A3.05c_OS=Schizosaccharomyces_pombe_(strain_972_/_ATCC_24843)_GN=pi041_PE=1_SV=1	>sp|Q09760|CUL3_SCHPO_Cullin-3_OS=Schizosaccharomyces_pombe_(strain_972_/_ATCC_24843)_GN=cul3_PE=1_SV=2
T-11748-85.34	-1.47924	1	1	-.SPCKWLTMFLK(1)--ALQQYNK(1).-	>sp|Q10351|PIGS_SCHPO_GPI_transamidase_component_PIG-S_homolog_OS=Schizosaccharomyces_pombe_(strain_972_/_ATCC_24843)_GN=gpi17_PE=3_SV=1	>sp|Q9Y822|RM16_SCHPO_54S_ribosomal_protein_L16,_mitochondrial_OS=Schizosaccharomyces_pombe_(strain_972_/_ATCC_24843)_GN=mrpl16_PE=3_SV=1
T-8710-65.97	-1.47925	1	1	-.VIEQMLESNEQKFK(12)--ETKVLSK(7).-	>sp|O14248|TEA3_SCHPO_Tip_elongation_aberrant_protein_3_OS=Schizosaccharomyces_pombe_(strain_972_/_ATCC_24843)_GN=tea3_PE=1_SV=1	>sp|O59674|YB8B_SCHPO_Uncharacterized_mitochondrial_carrier_C29A3.11c_OS=Schizosaccharomyces_pombe_(strain_972_/_ATCC_24843)_GN=SPBC29A3.11c_PE=3_SV=1
T-6677-53.86	-1.48981	1	1	-.MLSNSTFHEHHAK(1)--AKECYK(2).-	>sp|P41889|CUT9_SCHPO_Anaphase-promoting_complex_subunit_cut9_OS=Schizosaccharomyces_pombe_(strain_972_/_ATCC_24843)_GN=cut9_PE=1_SV=2	>sp|Q10447|PPK2_SCHPO_Protein_kinase_domain-containing_protein_ppk2_OS=Schizosaccharomyces_pombe_(strain_972_/_ATCC_24843)_GN=ppk2_PE=1_SV=2
T-2640-28.67-3	-1.49039	1	1	-.KSLANVISHIIR(1)--KGIR(1).-	>decoy_reverse_sp|O60146|YNSG_SCHPO_Decoy_of_Uncharacterized_transporter_C18H10.16_OS=Schizosaccharomyces_pombe_(strain_972_/_ATCC_24843)_GN=SPBC18H10.16_PE=1_SV=2	>decoy_reverse_sp|P87111|ETFD_SCHPO_Decoy_of_Probable_electron_transfer_flavoprotein-ubiquinone_oxidoreductase,_mitochondrial_OS=Schizosaccharomyces_pombe_(strain_972_/_ATCC_24843)_GN=SPAC20G8.04c_PE=3_SV=1	>decoy_reverse_sp|P87144|SYTC_SCHPO_Decoy_of_Threonine--tRNA_ligase,_cytoplasmic_OS=Schizosaccharomyces_pombe_(strain_972_/_ATCC_24843)_GN=ths1_PE=3_SV=1	>decoy_reverse_sp|Q01663|AP1_SCHPO_Decoy_of_AP-1-like_transcription_factor_OS=Schizosaccharomyces_pombe_(strain_972_/_ATCC_24843)_GN=pap1_PE=1_SV=2	>sp|C6Y4D0|YCGV_SCHPO_Putative_transcription_factor_C16C4.22_OS=Schizosaccharomyces_pombe_(strain_972_/_ATCC_24843)_GN=SPCC16C4.22_PE=3_SV=1	>sp|O13915|USB1_SCHPO_U6_snRNA_phosphodiesterase_OS=Schizosaccharomyces_pombe_(strain_972_/_ATCC_24843)_GN=usb1_PE=3_SV=2	>sp|P33277|GAP1_SCHPO_GTPase-activating_protein_OS=Schizosaccharomyces_pombe_(strain_972_/_ATCC_24843)_GN=gap1_PE=3_SV=1	>sp|Q8TFG0|DUR32_SCHPO_Probable_urea_active_transporter_2_OS=Schizosaccharomyces_pombe_(strain_972_/_ATCC_24843)_GN=dur3-2_PE=3_SV=1	>sp|Q9UTI0|PYRC_SCHPO_Probable_dihydroorotase_OS=Schizosaccharomyces_pombe_(strain_972_/_ATCC_24843)_GN=ura2_PE=3_SV=1
T-9136-68.57	-1.49096	1	1	-.VPEDIFKTHLEVAR(7)--KYQDAIR(1).-	>sp|P87048|RPN1_SCHPO_26S_proteasome_regulatory_subunit_rpn1_OS=Schizosaccharomyces_pombe_(strain_972_/_ATCC_24843)_GN=rpn1_PE=1_SV=2	>sp|Q9C0Z4|DOP1_SCHPO_Protein_dopey_OS=Schizosaccharomyces_pombe_(strain_972_/_ATCC_24843)_GN=SPAPB21F2.02_PE=1_SV=1
T-1650-21.32	-1.49195	1	1	-.IDKQVSYPAFLR(3)--KNMEFTEDDK(1).-	>sp|Q09738|UBP8_SCHPO_Probable_ubiquitin_carboxyl-terminal_hydrolase_8_OS=Schizosaccharomyces_pombe_(strain_972_/_ATCC_24843)_GN=ubp8_PE=3_SV=1	>sp|Q9UTE2|HEM6_SCHPO_Probable_oxygen-dependent_coproporphyrinogen-III_oxidase_OS=Schizosaccharomyces_pombe_(strain_972_/_ATCC_24843)_GN=hem13_PE=3_SV=1
T-10027-74.16	-1.49466	1	1	-.KHARPVKSEDLK(7)--VEKFVSEKVK(3).-	>sp|Q10134|FEP1_SCHPO_Iron-sensing_transcription_factor_1_OS=Schizosaccharomyces_pombe_(strain_972_/_ATCC_24843)_GN=fep1_PE=1_SV=1	>sp|Q92377|MDM12_SCHPO_Mitochondrial_distribution_and_morphology_protein_12_OS=Schizosaccharomyces_pombe_(strain_972_/_ATCC_24843)_GN=mdm12_PE=3_SV=1
T-7881-60.99	-1.49627	1	1	-.TFANLVSSTLYEKR(13)--KQLATSLR(1).-	>sp|Q09720|PSB4_SCHPO_Probable_proteasome_subunit_beta_type-4_OS=Schizosaccharomyces_pombe_(strain_972_/_ATCC_24843)_GN=SPAC31A2.04c_PE=3_SV=1	>sp|Q9Y7T8|PSB3_SCHPO_Probable_proteasome_subunit_beta_type-3_OS=Schizosaccharomyces_pombe_(strain_972_/_ATCC_24843)_GN=pup3_PE=3_SV=1
T-4427-40.37	-1.49628	1	1	-.KIYEIGDAPGHR(1)--IARDKK(5).-	>sp|O14275|PPR4_SCHPO_Pentatricopeptide_repeat-containing_protein_4,_mitochondrial_OS=Schizosaccharomyces_pombe_(strain_972_/_ATCC_24843)_GN=ppr4_PE=4_SV=1	>sp|O74774|HBS1_SCHPO_Elongation_factor_1_alpha-like_protein_OS=Schizosaccharomyces_pombe_(strain_972_/_ATCC_24843)_GN=hbs1_PE=1_SV=4
T-8222-62.94	-1.49731	1	1	-.KNQVKIYASPER(5)--KQSSK(1).-	>decoy_reverse_sp|O74563|BRL2_SCHPO_Decoy_of_E3_ubiquitin-protein_ligase_brl2_OS=Schizosaccharomyces_pombe_(strain_972_/_ATCC_24843)_GN=brl2_PE=1_SV=1	>decoy_reverse_sp|O74737|RID1_SCHPO_Decoy_of_GTPase-binding_protein_rid1_OS=Schizosaccharomyces_pombe_(strain_972_/_ATCC_24843)_GN=rid1_PE=4_SV=2	>sp|O60174|SFC6_SCHPO_Transcription_factor_tau_subunit_sfc6_OS=Schizosaccharomyces_pombe_(strain_972_/_ATCC_24843)_GN=sfc6_PE=1_SV=1	>sp|O94630|ARP1_SCHPO_Centractin_OS=Schizosaccharomyces_pombe_(strain_972_/_ATCC_24843)_GN=arp1_PE=3_SV=1
T-7802-60.56	-1.50081	1	1	-.SPWTIQEKEKLIK(8)--EELDKKHR(5).-	>sp|O14092|HEM1_SCHPO_5-aminolevulinate_synthase,_mitochondrial_OS=Schizosaccharomyces_pombe_(strain_972_/_ATCC_24843)_GN=hem1_PE=3_SV=1	>sp|Q9UUI6|RTF_SCHPO_Replication_termination_factor_1_OS=Schizosaccharomyces_pombe_(strain_972_/_ATCC_24843)_GN=rtf1_PE=1_SV=2
T-6645-53.67	-1.50127	1	1	-.MEGFTLETHASR(1)--REVVPKK(6).-	>sp|O42668|TPR1_SCHPO_Tetratricopeptide_repeat_protein_1_OS=Schizosaccharomyces_pombe_(strain_972_/_ATCC_24843)_GN=tpr1_PE=1_SV=1	>sp|P05752|RS6A_SCHPO_40S_ribosomal_protein_S6-A_OS=Schizosaccharomyces_pombe_(strain_972_/_ATCC_24843)_GN=rps6a_PE=1_SV=2	>sp|Q9C0Z7|RS6B_SCHPO_40S_ribosomal_protein_S6-B_OS=Schizosaccharomyces_pombe_(strain_972_/_ATCC_24843)_GN=rps6b_PE=1_SV=1
T-11463-83.43	-1.50489	1	1	-.QDPFNENEVEKSR(11)--KTIMPK(1).-	>sp|O43059|SYP1_SCHPO_Cytoskeletal_protein_syp1_OS=Schizosaccharomyces_pombe_(strain_972_/_ATCC_24843)_GN=syp1_PE=1_SV=1	>sp|Q9P3U6|GHT1_SCHPO_High-affinity_glucose_transporter_ght1_OS=Schizosaccharomyces_pombe_(strain_972_/_ATCC_24843)_GN=ght1_PE=1_SV=1
T-6287-51.54	-1.50659	1	1	-.SHGENESGGKLK(10)--DLAQLPKESR(7).-	>decoy_reverse_sp|O94236|EIF3D_SCHPO_Decoy_of_Eukaryotic_translation_initiation_factor_3_subunit_D_OS=Schizosaccharomyces_pombe_(strain_972_/_ATCC_24843)_GN=moe1_PE=1_SV=1	>decoy_tr|Q564N4|Q564N4_SCHPM_Decoy_of_EIF3_zeta_subunit_p66_(Fragment)_OS=Schizosaccharomyces_pombe_GN=MOE1_PE=2_SV=1	>sp|O43059|SYP1_SCHPO_Cytoskeletal_protein_syp1_OS=Schizosaccharomyces_pombe_(strain_972_/_ATCC_24843)_GN=syp1_PE=1_SV=1
T-6379-52.13	-1.50741	1	1	-.FIKNPYDNMAKK(11)--MESLQR(1).-	>sp|P41878|RPN11_SCHPO_26S_proteasome_regulatory_subunit_rpn11_OS=Schizosaccharomyces_pombe_(strain_972_/_ATCC_24843)_GN=rpn11_PE=1_SV=2	>sp|Q10237|YD14_SCHPO_Uncharacterized_protein_C4G9.04c_OS=Schizosaccharomyces_pombe_(strain_972_/_ATCC_24843)_GN=SPAC4G9.04c_PE=3_SV=1
T-11965-86.78	-1.5087	1	1	-.KLEAPLLQGFLGR(1)--MKFGHDFKR(8).-	>sp|O14212|YDT7_SCHPO_Uncharacterized_RING_finger_protein_C6B12.07c_OS=Schizosaccharomyces_pombe_(strain_972_/_ATCC_24843)_GN=SPAC6B12.07c_PE=3_SV=2	>sp|Q09816|MTAP_SCHPO_S-methyl-5'-thioadenosine_phosphorylase_OS=Schizosaccharomyces_pombe_(strain_972_/_ATCC_24843)_GN=SPAC16C9.02c_PE=3_SV=1
T-7531-58.97	-1.50987	1	1	-.STHSGDSTKQQHYR(1)--LVEGLKR(6).-	>sp|O14460|EF2_SCHPO_Elongation_factor_2_OS=Schizosaccharomyces_pombe_(strain_972_/_ATCC_24843)_GN=eft201_PE=1_SV=2	>sp|Q9USG8|MU190_SCHPO_Meiotically_up-regulated_gene_190_protein_OS=Schizosaccharomyces_pombe_(strain_972_/_ATCC_24843)_GN=mug190_PE=1_SV=1
T-12412-89.84	-1.51223	1	1	-.MTGHVDPVHFERLK(1)--FNANSKR(6).-	>sp|Q9UTP9|DBP4_SCHPO_ATP-dependent_RNA_helicase_dbp4_OS=Schizosaccharomyces_pombe_(strain_972_/_ATCC_24843)_GN=dbp4_PE=1_SV=1	>sp|Q9UUE2|CSX2_SCHPO_Protein_csx2_OS=Schizosaccharomyces_pombe_(strain_972_/_ATCC_24843)_GN=csx2_PE=1_SV=1
T-6502-52.85	-1.51276	1	1	-.ENIDALDRCKEER(10)--IKHLLPR(2).-	>sp|O74524|PROD_SCHPO_Probable_proline_dehydrogenase,_mitochondrial_OS=Schizosaccharomyces_pombe_(strain_972_/_ATCC_24843)_GN=SPCC70.03c_PE=3_SV=1	>sp|Q09747|DBP5_SCHPO_ATP-dependent_RNA_helicase_dbp5_OS=Schizosaccharomyces_pombe_(strain_972_/_ATCC_24843)_GN=dbp5_PE=1_SV=1
T-8198-62.79	-1.51476	1	1	-.RPKYMENLIESAK(3)--FAAKEVKGK(7).-	>sp|O14009|NSRP1_SCHPO_Nuclear_speckle_splicing_regulatory_protein_1_homolog_OS=Schizosaccharomyces_pombe_(strain_972_/_ATCC_24843)_GN=SPAC29A4.06c_PE=3_SV=1	>sp|O94515|TCPZ_SCHPO_T-complex_protein_1_subunit_zeta_OS=Schizosaccharomyces_pombe_(strain_972_/_ATCC_24843)_GN=cct6_PE=3_SV=1
T-6200-51.01	-1.52169	1	1	-.MSRFSIEGKSLK(9)--MKNNCTSLK(2).-	>sp|O74838|WTF10_SCHPO_Uncharacterized_protein_wtf10_OS=Schizosaccharomyces_pombe_(strain_972_/_ATCC_24843)_GN=wtf10_PE=3_SV=1	>sp|P41391|RNA1_SCHPO_Ran_GTPase-activating_protein_1_OS=Schizosaccharomyces_pombe_(strain_972_/_ATCC_24843)_GN=rna1_PE=1_SV=1
T-997-15.77	-1.52545	1	1	-.QEFLAKTRAAHEEK(6)--AKEEK(2).-	>decoy_reverse_sp|Q9UUH6|YKI6_SCHPO_Decoy_of_Uncharacterized_nucleolar_protein_C630.06c_OS=Schizosaccharomyces_pombe_(strain_972_/_ATCC_24843)_GN=SPAC630.06c_PE=1_SV=1	>sp|O74897|SWC5_SCHPO_SWR1-complex_protein_5_OS=Schizosaccharomyces_pombe_(strain_972_/_ATCC_24843)_GN=swc5_PE=3_SV=1	>sp|Q9UUH6|YKI6_SCHPO_Uncharacterized_nucleolar_protein_C630.06c_OS=Schizosaccharomyces_pombe_(strain_972_/_ATCC_24843)_GN=SPAC630.06c_PE=1_SV=1
T-12158-88.06	-1.52619	1	1	-.QRISLLKMATYSK(7)--QKQLLKK(6).-	>sp|O14160|SYVM_SCHPO_Valine--tRNA_ligase,_mitochondrial_OS=Schizosaccharomyces_pombe_(strain_972_/_ATCC_24843)_GN=vas1_PE=3_SV=2	>sp|O94256|SET6_SCHPO_SET_domain_and_MYND-type_zinc_finger_protein_6_OS=Schizosaccharomyces_pombe_(strain_972_/_ATCC_24843)_GN=set6_PE=3_SV=1
T-1582-20.78	-1.52827	1	1	-.MSSKLLSMKFMQR(1)--QYSPKVSR(5).-	>sp|O14076|YEAB_SCHPO_Uncharacterized_protein_UNK4.11c_OS=Schizosaccharomyces_pombe_(strain_972_/_ATCC_24843)_GN=SPAC2E11.11c_PE=1_SV=1	>sp|Q9P6R9|CWC22_SCHPO_Pre-mRNA-splicing_factor_cwf22_OS=Schizosaccharomyces_pombe_(strain_972_/_ATCC_24843)_GN=cwf22_PE=1_SV=3
T-7387-58.09	-1.5304	1	1	-.SEKPVFMVPCANIAKK(3)--LGLGR(1).-	>decoy_reverse_sp|P0CT34|TF21_SCHPO_Decoy_of_Transposon_Tf2-1_polyprotein_OS=Schizosaccharomyces_pombe_(strain_972_/_ATCC_24843)_GN=Tf2-1_PE=3_SV=1	>decoy_reverse_sp|P0CT35|TF22_SCHPO_Decoy_of_Transposon_Tf2-2_polyprotein_OS=Schizosaccharomyces_pombe_(strain_972_/_ATCC_24843)_GN=Tf2-2_PE=3_SV=1	>decoy_reverse_sp|P0CT36|TF23_SCHPO_Decoy_of_Transposon_Tf2-3_polyprotein_OS=Schizosaccharomyces_pombe_(strain_972_/_ATCC_24843)_GN=Tf2-3_PE=1_SV=1	>decoy_reverse_sp|P0CT37|TF24_SCHPO_Decoy_of_Transposon_Tf2-4_polyprotein_OS=Schizosaccharomyces_pombe_(strain_972_/_ATCC_24843)_GN=Tf2-4_PE=3_SV=1	>decoy_reverse_sp|P0CT38|TF25_SCHPO_Decoy_of_Transposon_Tf2-5_polyprotein_OS=Schizosaccharomyces_pombe_(strain_972_/_ATCC_24843)_GN=Tf2-5_PE=3_SV=1	>decoy_reverse_sp|P0CT39|TF26_SCHPO_Decoy_of_Transposon_Tf2-6_polyprotein_OS=Schizosaccharomyces_pombe_(strain_972_/_ATCC_24843)_GN=Tf2-6_PE=3_SV=1	>decoy_reverse_sp|P0CT40|TF29_SCHPO_Decoy_of_Transposon_Tf2-9_polyprotein_OS=Schizosaccharomyces_pombe_(strain_972_/_ATCC_24843)_GN=Tf2-9_PE=3_SV=1	>decoy_reverse_sp|P0CT41|TF212_SCHPO_Decoy_of_Transposon_Tf2-12_polyprotein_OS=Schizosaccharomyces_pombe_(strain_972_/_ATCC_24843)_GN=Tf2-12_PE=3_SV=1	>decoy_reverse_sp|P0CT42|TF27_SCHPO_Decoy_of_Transposon_Tf2-7_polyprotein_OS=Schizosaccharomyces_pombe_(strain_972_/_ATCC_24843)_GN=Tf2-7_PE=3_SV=1	>decoy_reverse_sp|P0CT43|TF28_SCHPO_Decoy_of_Transposon_Tf2-8_polyprotein_OS=Schizosaccharomyces_pombe_(strain_972_/_ATCC_24843)_GN=Tf2-8_PE=3_SV=1	>decoy_reverse_sp|Q9UR07|TF211_SCHPO_Decoy_of_Transposon_Tf2-11_polyprotein_OS=Schizosaccharomyces_pombe_(strain_972_/_ATCC_24843)_GN=Tf2-11_PE=3_SV=1	>decoy_tr|Q01910|Q01910_SCHPM_Decoy_of_Tf1_protein_OS=Schizosaccharomyces_pombe_GN=retrotransposon_Tf1-107_PE=4_SV=1	>sp|O43047|GRPE_SCHPO_GrpE_protein_homolog,_mitochondrial_OS=Schizosaccharomyces_pombe_(strain_972_/_ATCC_24843)_GN=mge1_PE=3_SV=1
T-6294-51.58	-1.53528	1	1	-.SQVGDDESKFDEPTR(9)--ANSKD(4).-	>sp|P87175|APN2_SCHPO_DNA-(apurinic_or_apyrimidinic_site)_lyase_2_OS=Schizosaccharomyces_pombe_(strain_972_/_ATCC_24843)_GN=apn2_PE=1_SV=1	>sp|Q09820|RENT1_SCHPO_ATP-dependent_helicase_upf1_OS=Schizosaccharomyces_pombe_(strain_972_/_ATCC_24843)_GN=upf1_PE=3_SV=2
T-6506-52.87	-1.54069	1	1	-.KSDDNKLFGLSLTR(1)--KNNMRLK(1).-	>sp|O74335|RGA5_SCHPO_Rho-GTPase-activating_protein_5_OS=Schizosaccharomyces_pombe_(strain_972_/_ATCC_24843)_GN=rga5_PE=3_SV=2	>sp|Q9P7Z8|YOUD_SCHPO_Uncharacterized_protein_C26H8.13c_OS=Schizosaccharomyces_pombe_(strain_972_/_ATCC_24843)_GN=SPBC26H8.13c_PE=4_SV=1
T-12040-87.29	-1.54166	1	1	-.ENILIPLPQKR(10)--TFPPKDPEDLK(5).-	>sp|P36600|KAPR_SCHPO_cAMP-dependent_protein_kinase_regulatory_subunit_OS=Schizosaccharomyces_pombe_(strain_972_/_ATCC_24843)_GN=cgs1_PE=1_SV=2	>sp|Q10325|MST2_SCHPO_Histone_acetyltransferase_mst2_OS=Schizosaccharomyces_pombe_(strain_972_/_ATCC_24843)_GN=mst2_PE=1_SV=1
T-10804-79.07	-1.54191	1	1	-.TVDDMYEKQKSIR(8)--SKPTYMQKR(2).-	>sp|O94653|BMS1_SCHPO_Ribosome_biogenesis_protein_bms1_OS=Schizosaccharomyces_pombe_(strain_972_/_ATCC_24843)_GN=bms1_PE=1_SV=2	>sp|Q09715|TUP11_SCHPO_Transcriptional_repressor_tup11_OS=Schizosaccharomyces_pombe_(strain_972_/_ATCC_24843)_GN=tup11_PE=1_SV=1
T-4487-40.71	-1.54201	1	1	-.VLTTDYNNLKK(10)--DPHWKR(5).-	>sp|O94525|YBU1_SCHPO_Uncharacterized_ribonuclease_C609.01_OS=Schizosaccharomyces_pombe_(strain_972_/_ATCC_24843)_GN=SPBC609.01_PE=3_SV=1	>sp|Q9USU5|GAS2_SCHPO_1,3-beta-glucanosyltransferase_gas2_OS=Schizosaccharomyces_pombe_(strain_972_/_ATCC_24843)_GN=gas2_PE=2_SV=1
T-3116-31.95	-1.54646	1	1	-.WGTPVPLEEFKGK(11)--MIPNEK(1).-	>sp|O13883|PIGU_SCHPO_GPI_transamidase_component_GAB1_homolog_OS=Schizosaccharomyces_pombe_(strain_972_/_ATCC_24843)_GN=SPAC1952.01_PE=3_SV=2	>sp|Q9UUF2|SYMC_SCHPO_Probable_methionine--tRNA_ligase,_cytoplasmic_OS=Schizosaccharomyces_pombe_(strain_972_/_ATCC_24843)_GN=rar1_PE=3_SV=1
T-12975-93.95	-1.55219	1	1	-.FSELNDSLDQFFKK(13)--KPIYRTTR(1).-	>sp|O13913|YDW7_SCHPO_Uncharacterized_protein_C23C11.07_OS=Schizosaccharomyces_pombe_(strain_972_/_ATCC_24843)_GN=SPAC23C11.07_PE=4_SV=1	>sp|Q10064|YAMB_SCHPO_Uncharacterized_PI3/PI4-kinase_family_protein_C1F5.11c_OS=Schizosaccharomyces_pombe_(strain_972_/_ATCC_24843)_GN=SPAC1F5.11c_PE=3_SV=1
T-4917-43.28	-1.55268	1	1	-.KVTSKLLEQEESAEK(1)--TFLEKR(5).-	>sp|O94579|PSA2_SCHPO_Probable_proteasome_subunit_alpha_type-2_OS=Schizosaccharomyces_pombe_(strain_972_/_ATCC_24843)_GN=pre8_PE=3_SV=1	>sp|Q09682|PSA3_SCHPO_Probable_proteasome_subunit_alpha_type-3_OS=Schizosaccharomyces_pombe_(strain_972_/_ATCC_24843)_GN=SPAC13C5.01c_PE=3_SV=1
T-7347-57.87	-1.55321	1	1	-.ESQNHNTHNKARR(10)--KVLAAHK(1).-	>decoy_tr|O14461|O14461_SCHPM_Decoy_of_60S_ribosomal_protein_L29_homolog_(Fragment)_OS=Schizosaccharomyces_pombe_PE=2_SV=1	>sp|O74978|YQL5_SCHPO_Uncharacterized_RNA-binding_protein_C1827.05c_OS=Schizosaccharomyces_pombe_(strain_972_/_ATCC_24843)_GN=SPCC1827.05c_PE=3_SV=1
T-4678-41.84	-1.55904	1	1	-.VLTLEDKCCYLK(7)--VDVKK(4).-	>decoy_reverse_sp|Q9USH1|MED31_SCHPO_Decoy_of_Mediator_of_RNA_polymerase_II_transcription_subunit_31_OS=Schizosaccharomyces_pombe_(strain_972_/_ATCC_24843)_GN=med31_PE=3_SV=1	>sp|O94647|PPK24_SCHPO_Serine/threonine-protein_kinase_ppk24,_mitochondrial_OS=Schizosaccharomyces_pombe_(strain_972_/_ATCC_24843)_GN=ppk24_PE=1_SV=1	>sp|Q9USH1|MED31_SCHPO_Mediator_of_RNA_polymerase_II_transcription_subunit_31_OS=Schizosaccharomyces_pombe_(strain_972_/_ATCC_24843)_GN=med31_PE=3_SV=1
T-2579-28.19	-1.55959	1	1	-.DKPKYEPPVPTR(2)--NEKK(3).-	>decoy_reverse_sp|O13971|SGD1_SCHPO_Decoy_of_Suppressor_of_glycerol_defect_protein_1_OS=Schizosaccharomyces_pombe_(strain_972_/_ATCC_24843)_GN=sgd1_PE=3_SV=1	>decoy_reverse_sp|O14206|YDD3_SCHPO_Decoy_of_Brix_domain-containing_protein_C1B9.03c_OS=Schizosaccharomyces_pombe_(strain_972_/_ATCC_24843)_GN=SPAC1B9.03c_PE=1_SV=2	>decoy_reverse_sp|O14269|YFPE_SCHPO_Decoy_of_Uncharacterized_protein_C7D4.14c_OS=Schizosaccharomyces_pombe_(strain_972_/_ATCC_24843)_GN=SPAC7D4.14c_PE=1_SV=1	>decoy_reverse_sp|O60016|CLR4_SCHPO_Decoy_of_Histone-lysine_N-methyltransferase,_H3_lysine-9_specific_OS=Schizosaccharomyces_pombe_(strain_972_/_ATCC_24843)_GN=clr4_PE=1_SV=2	>decoy_reverse_sp|O60071|YBB9_SCHPO_Decoy_of_Uncharacterized_protein_C13G1.09_OS=Schizosaccharomyces_pombe_(strain_972_/_ATCC_24843)_GN=SPBC13G1.09_PE=1_SV=1	>decoy_reverse_sp|O94311|YH56_SCHPO_Decoy_of_UPF0743_protein_C215.06c_OS=Schizosaccharomyces_pombe_(strain_972_/_ATCC_24843)_GN=SPBC215.06c_PE=1_SV=2	>decoy_reverse_sp|P08096|TOP2_SCHPO_Decoy_of_DNA_topoisomerase_2_OS=Schizosaccharomyces_pombe_(strain_972_/_ATCC_24843)_GN=top2_PE=1_SV=2	>decoy_reverse_sp|P23566|UBC2_SCHPO_Decoy_of_Ubiquitin-conjugating_enzyme_E2_2_OS=Schizosaccharomyces_pombe_(strain_972_/_ATCC_24843)_GN=rhp6_PE=1_SV=3	>decoy_reverse_sp|Q10240|MU133_SCHPO_Decoy_of_Meiotically_up-regulated_gene_133_protein_OS=Schizosaccharomyces_pombe_(strain_972_/_ATCC_24843)_GN=mug133_PE=1_SV=1	>decoy_reverse_sp|Q9URY1|PPK16_SCHPO_Decoy_of_Serine/threonine-protein_kinase_ppk16_OS=Schizosaccharomyces_pombe_(strain_972_/_ATCC_24843)_GN=ppk16_PE=1_SV=1	>decoy_reverse_sp|Q9US10|YK68_SCHPO_Decoy_of_Uncharacterized_membrane_protein_C6F6.13c_OS=Schizosaccharomyces_pombe_(strain_972_/_ATCC_24843)_GN=SPAC607.08c_PE=3_SV=1	>decoy_reverse_sp|Q9USW8|YHY1_SCHPO_Decoy_of_Uncharacterized_protein_C19C7.01_OS=Schizosaccharomyces_pombe_(strain_972_/_ATCC_24843)_GN=SPBC19C7.01_PE=4_SV=2	>sp|B5BP49|YP55_SCHPO_Uncharacterized_transporter_C460.05_OS=Schizosaccharomyces_pombe_(strain_972_/_ATCC_24843)_GN=SPBC460.05_PE=3_SV=1	>sp|O13827|YEEB_SCHPO_Uncharacterized_protein_C19A8.11c_OS=Schizosaccharomyces_pombe_(strain_972_/_ATCC_24843)_GN=SPAC19A8.11c_PE=1_SV=1	>sp|O14205|VPS74_SCHPO_Vacuolar_protein_sorting-associated_protein_74_OS=Schizosaccharomyces_pombe_(strain_972_/_ATCC_24843)_GN=vps74_PE=1_SV=2	>sp|P36612|PRS4_SCHPO_26S_protease_regulatory_subunit_4_homolog_OS=Schizosaccharomyces_pombe_(strain_972_/_ATCC_24843)_GN=mts2_PE=2_SV=1	>sp|P87060|POP1_SCHPO_WD_repeat-containing_protein_pop1_OS=Schizosaccharomyces_pombe_(strain_972_/_ATCC_24843)_GN=pop1_PE=1_SV=1	>sp|Q10261|YD2D_SCHPO_Uncharacterized_protein_C56F8.13_OS=Schizosaccharomyces_pombe_(strain_972_/_ATCC_24843)_GN=SPAC56F8.13_PE=4_SV=1	>sp|Q8TFI0|YIB4_SCHPO_Uncharacterized_protein_C1751.04_OS=Schizosaccharomyces_pombe_(strain_972_/_ATCC_24843)_GN=SPAC1751.04_PE=4_SV=2	>sp|Q9P6R8|CWC24_SCHPO_Pre-mRNA-splicing_factor_cwf24_OS=Schizosaccharomyces_pombe_(strain_972_/_ATCC_24843)_GN=cwf24_PE=1_SV=1	>sp|Q9Y7M1|YGK4_SCHPO_Putative_2-hydroxyacyl-CoA_lyase_OS=Schizosaccharomyces_pombe_(strain_972_/_ATCC_24843)_GN=SPBC725.04_PE=3_SV=1
T-11470-83.47	-1.5625	1	1	-.LKDKGGVANTSYTA(4)--YSSSQKHLK(6).-	>sp|O59667|HIS2_SCHPO_Histidine_biosynthesis_bifunctional_protein_his7_OS=Schizosaccharomyces_pombe_(strain_972_/_ATCC_24843)_GN=his7_PE=3_SV=1	>sp|Q9US55|GLU2A_SCHPO_Glucosidase_2_subunit_alpha_OS=Schizosaccharomyces_pombe_(strain_972_/_ATCC_24843)_GN=gls2_PE=3_SV=1
T-12009-87.06	-1.56461	1	1	-.IDPLFFGVHFEYSK(14)--YHPTTKSK(6).-	>sp|O13814|MDM10_SCHPO_Mitochondrial_distribution_and_morphology_protein_10_OS=Schizosaccharomyces_pombe_(strain_972_/_ATCC_24843)_GN=mdm10_PE=1_SV=1	>sp|Q09680|YA0C_SCHPO_Uncharacterized_protein_C5H10.12c_OS=Schizosaccharomyces_pombe_(strain_972_/_ATCC_24843)_GN=SPAC5H10.12c_PE=4_SV=1
T-11990-86.94	-1.56723	1	1	-.NFESQSKSTDNFK(7)--NCNKKK(5).-	>decoy_reverse_sp|O74962|PANK_SCHPO_Decoy_of_Pantothenate_kinase_OS=Schizosaccharomyces_pombe_(strain_972_/_ATCC_24843)_GN=SPBC4B4.01c_PE=1_SV=1	>sp|O60186|RT10_SCHPO_37S_ribosomal_protein_S10,_mitochondrial_OS=Schizosaccharomyces_pombe_(strain_972_/_ATCC_24843)_GN=rsm10_PE=3_SV=5	>sp|O74962|PANK_SCHPO_Pantothenate_kinase_OS=Schizosaccharomyces_pombe_(strain_972_/_ATCC_24843)_GN=SPBC4B4.01c_PE=1_SV=1
T-2971-30.97	-1.5678	1	1	-.KSLLDLLHEK(1)--KTEQQVSNEK(1).-	>sp|O13683|YDY2_SCHPO_Uncharacterized_protein_C11E3.02c_OS=Schizosaccharomyces_pombe_(strain_972_/_ATCC_24843)_GN=SPAC11E3.02c_PE=3_SV=1	>sp|O74879|NOL10_SCHPO_Ribosome_biogenesis_protein_enp2_homolog_OS=Schizosaccharomyces_pombe_(strain_972_/_ATCC_24843)_GN=enp2_PE=1_SV=1
T-2515-27.74	-1.56994	1	1	-.DKNFMSTDIGPSMR(2)--SSSAVSPK(1).-	>sp|Q10208|KPYK_SCHPO_Pyruvate_kinase_OS=Schizosaccharomyces_pombe_(strain_972_/_ATCC_24843)_GN=pyk1_PE=1_SV=1	>sp|Q9Y7Y2|SLU7_SCHPO_Pre-mRNA-splicing_factor_slu7_OS=Schizosaccharomyces_pombe_(strain_972_/_ATCC_24843)_GN=slu7_PE=1_SV=1
T-9762-72.55	-1.57048	1	1	-.HDKDSNEKIEDVNEK(3)--KANVTHK(1).-	>sp|P40381|SWI6_SCHPO_Chromatin-associated_protein_swi6_OS=Schizosaccharomyces_pombe_(strain_972_/_ATCC_24843)_GN=swi6_PE=1_SV=1	>sp|Q9UU79|NSA2_SCHPO_Ribosome_biogenesis_protein_nsa2_OS=Schizosaccharomyces_pombe_(strain_972_/_ATCC_24843)_GN=nsa2_PE=1_SV=1
T-13659-99.04	-1.57433	1	1	-.QRKSVYPMLMFLR(3)--LEENKDPVR(5).-	>sp|Q8TFG7|TRM5_SCHPO_tRNA_(guanine(37)-N1)-methyltransferase_OS=Schizosaccharomyces_pombe_(strain_972_/_ATCC_24843)_GN=trm5_PE=3_SV=2	>sp|Q9Y7P3|TLG3_SCHPO_Probable_triacylglycerol_lipase_C1450.16c_OS=Schizosaccharomyces_pombe_(strain_972_/_ATCC_24843)_GN=SPCC1450.16c_PE=3_SV=2
T-6137-50.64	-1.5763	1	1	-.FEAQKDTVHMIFNQK(5)--VMKSEFQR(3).-	>sp|O14126|PRS6A_SCHPO_26S_protease_regulatory_subunit_6A_OS=Schizosaccharomyces_pombe_(strain_972_/_ATCC_24843)_GN=tbp1_PE=3_SV=1	>sp|O94444|RPN10_SCHPO_26S_proteasome_regulatory_subunit_rpn10_OS=Schizosaccharomyces_pombe_(strain_972_/_ATCC_24843)_GN=rpn10_PE=1_SV=1
T-8727-66.08	-1.57905	1	1	-.ALTADEIQKYKNK(11)--MTDLRRNR(1).-	>sp|O74763|YBE8_SCHPO_Uncharacterized_WD_repeat-containing_protein_C17D11.08_OS=Schizosaccharomyces_pombe_(strain_972_/_ATCC_24843)_GN=SPBC17D11.08_PE=1_SV=1	>sp|Q10241|CMB1_SCHPO_Mismatch-binding_protein_cmb1_OS=Schizosaccharomyces_pombe_(strain_972_/_ATCC_24843)_GN=cmb1_PE=1_SV=1
T-12614-91.30	-1.57925	1	1	-.STTTMNIASAPIEVKR(1)--KPKR(1).-	>decoy_reverse_sp|O74481|YQJ8_SCHPO_Decoy_of_Uncharacterized_protein_C1840.08c_OS=Schizosaccharomyces_pombe_(strain_972_/_ATCC_24843)_GN=SPCC1840.08c_PE=3_SV=1	>decoy_reverse_sp|P08096|TOP2_SCHPO_Decoy_of_DNA_topoisomerase_2_OS=Schizosaccharomyces_pombe_(strain_972_/_ATCC_24843)_GN=top2_PE=1_SV=2	>decoy_reverse_sp|P41410|RAD54_SCHPO_Decoy_of_DNA_repair_protein_rhp54_OS=Schizosaccharomyces_pombe_(strain_972_/_ATCC_24843)_GN=rhp54_PE=1_SV=2	>sp|G2TRN3|YL66_SCHPO_Putative_uncharacterized_transmembrane_protein_PB15E9.06_OS=Schizosaccharomyces_pombe_(strain_972_/_ATCC_24843)_GN=SPAPB15E9.06_PE=4_SV=1	>sp|O14357|GPI1_SCHPO_N-acetylglucosaminyl-phosphatidylinositol_biosynthetic_protein_gpi1_OS=Schizosaccharomyces_pombe_(strain_972_/_ATCC_24843)_GN=gpi1_PE=2_SV=1	>sp|O94396|PUS1_SCHPO_tRNA_pseudouridine_synthase_1_OS=Schizosaccharomyces_pombe_(strain_972_/_ATCC_24843)_GN=pus1_PE=1_SV=1	>sp|O94602|YC8F_SCHPO_Uncharacterized_protein_C622.15c_OS=Schizosaccharomyces_pombe_(strain_972_/_ATCC_24843)_GN=SPCC622.15c_PE=4_SV=1	>sp|O94727|FRP2_SCHPO_Ferric/cupric_reductase_transmembrane_component_2_OS=Schizosaccharomyces_pombe_(strain_972_/_ATCC_24843)_GN=frp2_PE=3_SV=1	>sp|Q9HGK9|YHLD_SCHPO_Uncharacterized_protein_C800.13_OS=Schizosaccharomyces_pombe_(strain_972_/_ATCC_24843)_GN=SPBC800.13_PE=3_SV=1	>sp|Q9USU7|YHHB_SCHPO_HMG_box-containing_protein_C28F2.11_OS=Schizosaccharomyces_pombe_(strain_972_/_ATCC_24843)_GN=SPBC28F2.11_PE=1_SV=1	>sp|Q9UT79|MSC1_SCHPO_Multicopy_suppressor_of_chk1_protein_1_OS=Schizosaccharomyces_pombe_(strain_972_/_ATCC_24843)_GN=msc1_PE=3_SV=1
T-10751-78.74	-1.58011	1	1	-.SFQTLERERTFK(1)--ADFLAR(1).-	>sp|Q9P7X8|RPA2_SCHPO_Probable_DNA-directed_RNA_polymerase_I_subunit_RPA2_OS=Schizosaccharomyces_pombe_(strain_972_/_ATCC_24843)_GN=rpa2_PE=3_SV=2	>sp|Q9UUD2|PRP38_SCHPO_Pre-mRNA-splicing_factor_38_OS=Schizosaccharomyces_pombe_(strain_972_/_ATCC_24843)_GN=prp38_PE=3_SV=1
T-7628-59.53	-1.58466	1	1	-.STSYLCDENRKGENR(1)--KTKLTR(1).-	>sp|O13984|WRIP1_SCHPO_ATPase_WRNIP1_homolog_C26H5.02c_OS=Schizosaccharomyces_pombe_(strain_972_/_ATCC_24843)_GN=SPAC26H5.02c_PE=3_SV=2	>sp|Q9Y7S3|YQO4_SCHPO_Uncharacterized_protein_C569.04_OS=Schizosaccharomyces_pombe_(strain_972_/_ATCC_24843)_GN=SPCC569.04_PE=4_SV=1
T-13517-98.08	-1.58697	1	1	-.FIMNGNKKGAFSIR(8)--KNSLDPIEKNK(1).-	>sp|O74760|EIF3A_SCHPO_Eukaryotic_translation_initiation_factor_3_subunit_A_OS=Schizosaccharomyces_pombe_(strain_972_/_ATCC_24843)_GN=tif32_PE=1_SV=1	>sp|O94536|UCP12_SCHPO_Putative_ATP-dependent_RNA_helicase_ucp12_OS=Schizosaccharomyces_pombe_(strain_972_/_ATCC_24843)_GN=ucp12_PE=3_SV=1
T-11137-81.24	-1.58941	1	1	-.METMQSRTYAGLTK(1)--MVLQAIGK(1).-	>sp|O94654|YGF3_SCHPO_Uncharacterized_transporter_C405.03c_OS=Schizosaccharomyces_pombe_(strain_972_/_ATCC_24843)_GN=SPBC405.03c_PE=3_SV=1	>sp|P87159|NIF1_SCHPO_Mitosis_inhibitor_nif1_OS=Schizosaccharomyces_pombe_(strain_972_/_ATCC_24843)_GN=nif1_PE=1_SV=1
T-13674-99.12	-1.59014	1	1	-.MSNPRTKSPNTNR(1)--IGKSIASAK(3).-	>sp|O59726|FNX2_SCHPO_Vacuolar_membrane_amino_acid_uptake_transporter_fnx2_OS=Schizosaccharomyces_pombe_(strain_972_/_ATCC_24843)_GN=fnx2_PE=3_SV=1	>sp|Q9UT00|YKH3_SCHPO_Uncharacterized_protein_PYUK71.03c_OS=Schizosaccharomyces_pombe_(strain_972_/_ATCC_24843)_GN=SPAPYUK71.03c_PE=1_SV=1
T-3933-37.31	-1.59015	1	1	-.GGKAIISRQFR(3)--KIVAKSHHR(1).-	>sp|O74496|COPD_SCHPO_Coatomer_subunit_delta_OS=Schizosaccharomyces_pombe_(strain_972_/_ATCC_24843)_GN=ret2_PE=3_SV=1	>sp|Q9P804|TRM1_SCHPO_tRNA_(guanine(26)-N(2))-dimethyltransferase_OS=Schizosaccharomyces_pombe_(strain_972_/_ATCC_24843)_GN=trm1_PE=1_SV=1
T-5665-47.71	-1.59171	1	1	-.KMALQRDAFIR(1)--KVWCRITR(1).-	>sp|O60183|SAT1_SCHPO_Protein_sat1_OS=Schizosaccharomyces_pombe_(strain_972_/_ATCC_24843)_GN=sat1_PE=4_SV=1	>sp|Q9UT05|TPP2_SCHPO_Tripeptidyl-peptidase_2_homolog_OS=Schizosaccharomyces_pombe_(strain_972_/_ATCC_24843)_GN=tpp2_PE=1_SV=1
T-12014-87.09	-1.60764	1	1	-.WGACLHWSSKLK(10)--SKILDLKADR(2).-	>sp|O42851|YFHE_SCHPO_Uncharacterized_trans-sulfuration_enzyme_C23A1.14c_OS=Schizosaccharomyces_pombe_(strain_972_/_ATCC_24843)_GN=SPAC23A1.14c_PE=2_SV=1	>sp|O60157|TYW4_SCHPO_tRNA_wybutosine-synthesizing_protein_4_OS=Schizosaccharomyces_pombe_(strain_972_/_ATCC_24843)_GN=ppm2_PE=3_SV=1
T-7854-60.85	-1.61104	1	1	-.DVANPSSNDPYFPKHR(14)--TLWKR(4).-	>decoy_reverse_sp|O94477|MYO52_SCHPO_Decoy_of_Myosin-52_OS=Schizosaccharomyces_pombe_(strain_972_/_ATCC_24843)_GN=myo52_PE=1_SV=1	>sp|P41888|TNR3_SCHPO_Thiamine_pyrophosphokinase_OS=Schizosaccharomyces_pombe_(strain_972_/_ATCC_24843)_GN=tnr3_PE=3_SV=1	>sp|Q9UT45|ENG1_SCHPO_Endo-1,3(4)-beta-glucanase_1_OS=Schizosaccharomyces_pombe_(strain_972_/_ATCC_24843)_GN=eng1_PE=3_SV=1	>sp|Q9Y7P3|TLG3_SCHPO_Probable_triacylglycerol_lipase_C1450.16c_OS=Schizosaccharomyces_pombe_(strain_972_/_ATCC_24843)_GN=SPCC1450.16c_PE=3_SV=2
T-11342-82.60	-1.61175	1	1	-.FSPLIFRKSK(8)--LFALKNDKK(5).-	>sp|O13776|FT105_SCHPO_Ubp5-interacting_protein_ftp105_OS=Schizosaccharomyces_pombe_(strain_972_/_ATCC_24843)_GN=ftp105_PE=1_SV=2	>sp|O14227|RDR1_SCHPO_RNA-dependent_RNA_polymerase_1_OS=Schizosaccharomyces_pombe_(strain_972_/_ATCC_24843)_GN=rdr1_PE=1_SV=1
T-9022-67.85	-1.61641	1	1	-.DPVRLYYSYNDIHK(1)--MYNDQIHK(1).-	>sp|O13917|HPRT_SCHPO_Hypoxanthine-guanine_phosphoribosyltransferase_OS=Schizosaccharomyces_pombe_(strain_972_/_ATCC_24843)_GN=hpt1_PE=3_SV=1	>sp|P33520|RES1_SCHPO_Cell_division_cycle-related_protein_res1/sct1_OS=Schizosaccharomyces_pombe_(strain_972_/_ATCC_24843)_GN=res1_PE=1_SV=1
T-1633-21.18-2	-1.6176	1	1	-.KSLHNVASKDYIR(9)--EKKDK(3).-	>decoy_reverse_sp|O94514|NOP56_SCHPO_Decoy_of_Nucleolar_protein_56_OS=Schizosaccharomyces_pombe_(strain_972_/_ATCC_24843)_GN=nop56_PE=3_SV=1	>decoy_reverse_sp|Q9P6K7|ARC1_SCHPO_Decoy_of_tRNA-aminoacylation_cofactor_arc1_OS=Schizosaccharomyces_pombe_(strain_972_/_ATCC_24843)_GN=SPAC30C2.04_PE=3_SV=1	>decoy_reverse_sp|Q9P7S7|NOP58_SCHPO_Decoy_of_Nucleolar_protein_58_OS=Schizosaccharomyces_pombe_(strain_972_/_ATCC_24843)_GN=nop58_PE=1_SV=1	>decoy_reverse_sp|Q9UUK4|YLO2_SCHPO_Decoy_of_Uncharacterized_protein_C1952.02_OS=Schizosaccharomyces_pombe_(strain_972_/_ATCC_24843)_GN=SPAC1952.02_PE=1_SV=2	>sp|O94249|YCM2_SCHPO_Uncharacterized_protein_C13B11.02c_OS=Schizosaccharomyces_pombe_(strain_972_/_ATCC_24843)_GN=SPCC13B11.02c_PE=4_SV=1	>sp|O94514|NOP56_SCHPO_Nucleolar_protein_56_OS=Schizosaccharomyces_pombe_(strain_972_/_ATCC_24843)_GN=nop56_PE=3_SV=1	>sp|Q9P6K7|ARC1_SCHPO_tRNA-aminoacylation_cofactor_arc1_OS=Schizosaccharomyces_pombe_(strain_972_/_ATCC_24843)_GN=SPAC30C2.04_PE=3_SV=1	>sp|Q9P7S7|NOP58_SCHPO_Nucleolar_protein_58_OS=Schizosaccharomyces_pombe_(strain_972_/_ATCC_24843)_GN=nop58_PE=1_SV=1	>sp|Q9UUK4|YLO2_SCHPO_Uncharacterized_protein_C1952.02_OS=Schizosaccharomyces_pombe_(strain_972_/_ATCC_24843)_GN=SPAC1952.02_PE=1_SV=2
T-11631-84.57	-1.61801	1	1	-.NKNDEVSQAKNIPK(10)--KSHNELDPK(1).-	>sp|Q9P6R9|CWC22_SCHPO_Pre-mRNA-splicing_factor_cwf22_OS=Schizosaccharomyces_pombe_(strain_972_/_ATCC_24843)_GN=cwf22_PE=1_SV=3	>sp|Q9UTK6|YKR3_SCHPO_G-patch_domain-containing_protein_C1486.03_OS=Schizosaccharomyces_pombe_(strain_972_/_ATCC_24843)_GN=SPAC1486.03c_PE=3_SV=1
T-10080-74.49	-1.61865	1	1	-.KQSDVNLFLSRVR(1)--FYGSPKR(6).-	>sp|O74763|YBE8_SCHPO_Uncharacterized_WD_repeat-containing_protein_C17D11.08_OS=Schizosaccharomyces_pombe_(strain_972_/_ATCC_24843)_GN=SPBC17D11.08_PE=1_SV=1	>sp|O74895|RL15A_SCHPO_60S_ribosomal_protein_L15-A_OS=Schizosaccharomyces_pombe_(strain_972_/_ATCC_24843)_GN=rpl15a_PE=3_SV=1	>sp|Q9US22|RL15B_SCHPO_60S_ribosomal_protein_L15-B_OS=Schizosaccharomyces_pombe_(strain_972_/_ATCC_24843)_GN=rpl15b_PE=1_SV=1
T-13287-96.34	-1.61977	1	1	-.EDIEAMDIEKER(10)--KATSEEVYLR(1).-	>sp|O14139|HRP3_SCHPO_Chromodomain_helicase_hrp3_OS=Schizosaccharomyces_pombe_(strain_972_/_ATCC_24843)_GN=hrp3_PE=1_SV=1	>sp|P87235|RHP42_SCHPO_DNA_repair_protein_rhp42_OS=Schizosaccharomyces_pombe_(strain_972_/_ATCC_24843)_GN=rhp42_PE=3_SV=1
T-9424-70.44	-1.62129	1	1	-.KNAEPTETIHDWR(1)--KKNYEK(1).-	>sp|O59796|VPS3_SCHPO_Vacuolar_protein_sorting-associated_protein_3_OS=Schizosaccharomyces_pombe_(strain_972_/_ATCC_24843)_GN=vps3_PE=3_SV=2	>sp|P87141|MIP1_SCHPO_WD_repeat-containing_protein_mip1_OS=Schizosaccharomyces_pombe_(strain_972_/_ATCC_24843)_GN=mip1_PE=1_SV=1
T-8364-63.81	-1.62372	1	1	-.DKPLTSAAAGKR(11)--KLDTHDITRGR(1).-	>sp|O60062|MET2_SCHPO_Homoserine_O-acetyltransferase_OS=Schizosaccharomyces_pombe_(strain_972_/_ATCC_24843)_GN=met6_PE=3_SV=1	>sp|O94667|RTF1_SCHPO_RNA_polymerase-associated_protein_C651.09c_OS=Schizosaccharomyces_pombe_(strain_972_/_ATCC_24843)_GN=SPBC651.09c_PE=1_SV=1
T-10722-78.56	-1.62445	1	1	-.KAISAANEAFKTYK(1)--KSNKNGDK(4).-	>sp|Q10154|RTF2_SCHPO_Replication_termination_factor_2_OS=Schizosaccharomyces_pombe_(strain_972_/_ATCC_24843)_GN=rtf2_PE=1_SV=1	>sp|Q9UTM8|SSDH2_SCHPO_Putative_succinate-semialdehyde_dehydrogenase_C139.05_[NADP(+)]_OS=Schizosaccharomyces_pombe_(strain_972_/_ATCC_24843)_GN=SPAC139.05_PE=3_SV=1	>tr|C1M2W1|C1M2W1_SCHPM_Rtf2_factor_OS=Schizosaccharomyces_pombe_GN=rtf2_PE=4_SV=1
T-9843-73.06	-1.62988	1	1	-.DGKPSVADSAIKSTRR(3)--SGYDR(1).-	>sp|Q10105|GCN1_SCHPO_Translational_activator_gcn1_OS=Schizosaccharomyces_pombe_(strain_972_/_ATCC_24843)_GN=gcn1_PE=3_SV=1	>sp|Q10329|PSA4_SCHPO_Probable_proteasome_subunit_alpha_type-4_OS=Schizosaccharomyces_pombe_(strain_972_/_ATCC_24843)_GN=pre6_PE=3_SV=1
T-1106-16.69	-1.63362	1	1	-.SYKEIPSADDFAK(3)--TDTK(4).-	>decoy_reverse_sp|O13984|WRIP1_SCHPO_Decoy_of_ATPase_WRNIP1_homolog_C26H5.02c_OS=Schizosaccharomyces_pombe_(strain_972_/_ATCC_24843)_GN=SPAC26H5.02c_PE=3_SV=2	>sp|O13984|WRIP1_SCHPO_ATPase_WRNIP1_homolog_C26H5.02c_OS=Schizosaccharomyces_pombe_(strain_972_/_ATCC_24843)_GN=SPAC26H5.02c_PE=3_SV=2	>sp|Q10356|YDB3_SCHPO_Uncharacterized_protein_C22E12.03c_OS=Schizosaccharomyces_pombe_(strain_972_/_ATCC_24843)_GN=SPAC22E12.03c_PE=1_SV=1
T-12570-90.99	-1.643	1	1	-.DKTCEVWDSISSK(2)--NIKVIMATNR(3).-	>sp|P41836|PRS8_SCHPO_26S_protease_regulatory_subunit_8_homolog_OS=Schizosaccharomyces_pombe_(strain_972_/_ATCC_24843)_GN=let1_PE=3_SV=1	>sp|Q10282|GBB_SCHPO_Guanine_nucleotide-binding_protein_subunit_beta_OS=Schizosaccharomyces_pombe_(strain_972_/_ATCC_24843)_GN=git5_PE=3_SV=2
T-12710-92.02	-1.64356	1	1	-.AIVVFVPQPLLKAFHK(12)--VIADKK(5).-	>sp|O36032|GLRX1_SCHPO_Glutaredoxin-1_OS=Schizosaccharomyces_pombe_(strain_972_/_ATCC_24843)_GN=grx1_PE=3_SV=1	>sp|Q10101|RS7_SCHPO_40S_ribosomal_protein_S7_OS=Schizosaccharomyces_pombe_(strain_972_/_ATCC_24843)_GN=rps7_PE=1_SV=2
T-7742-60.20	-1.64385	1	1	-.EGIKKDLCGFDSR(5)--LNAEKRK(5).-	>sp|O74508|SPP1_SCHPO_Set1_complex_component_spp1_OS=Schizosaccharomyces_pombe_(strain_972_/_ATCC_24843)_GN=spp1_PE=3_SV=1	>sp|O94414|LNP_SCHPO_Protein_lunapark_OS=Schizosaccharomyces_pombe_(strain_972_/_ATCC_24843)_GN=lnp1_PE=1_SV=1
T-12043-87.31	-1.64388	1	1	-.LQNLEKSALSCFVR(6)--MTSNRSTR(1).-	>sp|O13947|MTU1_SCHPO_Mitochondrial_tRNA-specific_2-thiouridylase_1_OS=Schizosaccharomyces_pombe_(strain_972_/_ATCC_24843)_GN=SPAC23H4.04_PE=3_SV=1	>sp|P28745|RCC1_SCHPO_Protein_pim1_OS=Schizosaccharomyces_pombe_(strain_972_/_ATCC_24843)_GN=pim1_PE=1_SV=2
T-4975-43.64	-1.64602	1	1	-.SSTELSEKDLAYLR(8)--PFRAALR(1).-	>sp|G2TRT6|NDUA4_SCHPO_NADH_dehydrogenase_[ubiquinone]_1_alpha_subcomplex_subunit_4_homolog_OS=Schizosaccharomyces_pombe_(strain_972_/_ATCC_24843)_GN=SPCC417.16_PE=3_SV=1	>sp|O59834|FCYS_SCHPO_Probable_cytosine_deaminase_OS=Schizosaccharomyces_pombe_(strain_972_/_ATCC_24843)_GN=SPCC965.14c_PE=3_SV=1
T-1267-18.22	-1.65385	1	1	-.SNGETEKDDGRR(7)--NSEEKSRR(5).-	>sp|O94477|MYO52_SCHPO_Myosin-52_OS=Schizosaccharomyces_pombe_(strain_972_/_ATCC_24843)_GN=myo52_PE=1_SV=1	>sp|Q9UUF7|COPB_SCHPO_Coatomer_subunit_beta_OS=Schizosaccharomyces_pombe_(strain_972_/_ATCC_24843)_GN=sec26_PE=3_SV=1
T-4940-43.42	-1.66192	1	1	-.NCACVISQKKVPDK(9)--KESLELK(1).-	>sp|O13733|PPK3_SCHPO_Protein_kinase_domain-containing_protein_ppk3_OS=Schizosaccharomyces_pombe_(strain_972_/_ATCC_24843)_GN=ppk3_PE=3_SV=1	>sp|O94517|PSA1_SCHPO_Probable_proteasome_subunit_alpha_type-1_OS=Schizosaccharomyces_pombe_(strain_972_/_ATCC_24843)_GN=SPBC646.16_PE=3_SV=1
T-10447-76.76	-1.66636	1	1	-.FEFKPTATADVQTNR(4)--LKNIGILK(8).-	>sp|Q09904|NU124_SCHPO_Nucleoporin_nup124_OS=Schizosaccharomyces_pombe_(strain_972_/_ATCC_24843)_GN=nup124_PE=1_SV=1	>sp|Q9UT75|MOD5_SCHPO_tRNA_dimethylallyltransferase,_mitochondrial_OS=Schizosaccharomyces_pombe_(strain_972_/_ATCC_24843)_GN=tit1_PE=3_SV=1
T-13510-98.03	-1.66732	1	1	-.KEFVEHDILPVK(1)--EMALLPQPSPAR(1).-	>sp|O60146|YNSG_SCHPO_Uncharacterized_transporter_C18H10.16_OS=Schizosaccharomyces_pombe_(strain_972_/_ATCC_24843)_GN=SPBC18H10.16_PE=1_SV=2	>sp|Q10252|COQ2_SCHPO_4-hydroxybenzoate_polyprenyltransferase,_mitochondrial_OS=Schizosaccharomyces_pombe_(strain_972_/_ATCC_24843)_GN=coq2_PE=1_SV=2
T-2456-27.34	-1.66887	1	1	-.TKNNENTMFFDSK(2)--TGKSK(3).-	>sp|O14013|RRN5_SCHPO_RNA_polymerase_I-specific_transcription_initiation_factor_rrn5_OS=Schizosaccharomyces_pombe_(strain_972_/_ATCC_24843)_GN=rrn5_PE=1_SV=1	>sp|Q9UU79|NSA2_SCHPO_Ribosome_biogenesis_protein_nsa2_OS=Schizosaccharomyces_pombe_(strain_972_/_ATCC_24843)_GN=nsa2_PE=1_SV=1
T-6713-54.07	-1.67028	1	1	-.IGLHDDAYLDVCKYYR(13)--DPLEEIKR(7).-	>sp|O74435|CDC31_SCHPO_Cell_division_control_protein_31_OS=Schizosaccharomyces_pombe_(strain_972_/_ATCC_24843)_GN=cdc31_PE=1_SV=1	>sp|Q9UTM3|RPN5_SCHPO_26S_proteasome_regulatory_subunit_rpn5_OS=Schizosaccharomyces_pombe_(strain_972_/_ATCC_24843)_GN=rpn5a_PE=1_SV=1
T-1539-20.43	-1.68117	1	1	-.ARQEVAAQKSSEETEDK(9)--GSKKK(3).-	>sp|G2TRS1|NEW14_SCHPO_Uncharacterized_protein_new14_OS=Schizosaccharomyces_pombe_(strain_972_/_ATCC_24843)_GN=new14_PE=1_SV=1	>sp|O13804|YE07_SCHPO_Uncharacterized_protein_C17H9.07_OS=Schizosaccharomyces_pombe_(strain_972_/_ATCC_24843)_GN=SPAC17H9.07_PE=4_SV=1	>sp|O94444|RPN10_SCHPO_26S_proteasome_regulatory_subunit_rpn10_OS=Schizosaccharomyces_pombe_(strain_972_/_ATCC_24843)_GN=rpn10_PE=1_SV=1
T-5540-46.98	-1.6946	1	1	-.ELLKPSASVALQR(4)--IQYVGKQDPK(6).-	>sp|O74894|PRS6B_SCHPO_26S_protease_regulatory_subunit_6B_homolog_OS=Schizosaccharomyces_pombe_(strain_972_/_ATCC_24843)_GN=rpt3_PE=3_SV=1	>sp|P41878|RPN11_SCHPO_26S_proteasome_regulatory_subunit_rpn11_OS=Schizosaccharomyces_pombe_(strain_972_/_ATCC_24843)_GN=rpn11_PE=1_SV=2
T-1638-21.22	-1.70095	1	1	-.ESKEYIASLYEK(3)--GKVHGSLARAGK(2).-	>sp|O42952|RS30_SCHPO_40S_ribosomal_protein_S30_OS=Schizosaccharomyces_pombe_(strain_972_/_ATCC_24843)_GN=rps30a_PE=3_SV=2	>sp|P24339|CUT7_SCHPO_Kinesin-like_protein_cut7_OS=Schizosaccharomyces_pombe_(strain_972_/_ATCC_24843)_GN=cut7_PE=3_SV=3
T-5534-46.95	-1.70809	1	1	-.DGKPSVADSAIKSTRR(12)--KLKQSAPK(3).-	>sp|P87145|VAC14_SCHPO_Protein_VAC14_homolog_OS=Schizosaccharomyces_pombe_(strain_972_/_ATCC_24843)_GN=SPBC25H2.03_PE=3_SV=1	>sp|Q10105|GCN1_SCHPO_Translational_activator_gcn1_OS=Schizosaccharomyces_pombe_(strain_972_/_ATCC_24843)_GN=gcn1_PE=3_SV=1
T-1202-17.61	-1.71121	1	1	-.EIQDEKEAEAARK(6)--KGDK(1).-	>decoy_reverse_sp|O14259|SFP47_SCHPO_Decoy_of_Ubp4-interactor_sfp47_OS=Schizosaccharomyces_pombe_(strain_972_/_ATCC_24843)_GN=sfp47_PE=1_SV=2	>decoy_reverse_sp|O42973|YGZ3_SCHPO_Decoy_of_Uncharacterized_protein_C20F10.03_OS=Schizosaccharomyces_pombe_(strain_972_/_ATCC_24843)_GN=SPBC20F10.03_PE=1_SV=1	>decoy_reverse_sp|O94365|UTP15_SCHPO_Decoy_of_U3_small_nucleolar_RNA-associated_protein_15_OS=Schizosaccharomyces_pombe_(strain_972_/_ATCC_24843)_GN=utp15_PE=3_SV=1	>decoy_reverse_sp|O94394|YQF1_SCHPO_Decoy_of_Uncharacterized_WD_repeat-containing_protein_C126.01c_OS=Schizosaccharomyces_pombe_(strain_972_/_ATCC_24843)_GN=SPCC126.01c_PE=3_SV=2	>decoy_reverse_sp|P78810|VTC4_SCHPO_Decoy_of_Vacuolar_transporter_chaperone_4_OS=Schizosaccharomyces_pombe_(strain_972_/_ATCC_24843)_GN=vtc4_PE=1_SV=2	>decoy_reverse_sp|Q09823|REC10_SCHPO_Decoy_of_Meiotic_recombination_protein_rec10_OS=Schizosaccharomyces_pombe_(strain_972_/_ATCC_24843)_GN=rec10_PE=2_SV=2	>decoy_reverse_sp|Q10166|YAUB_SCHPO_Decoy_of_Hydrolase_C26A3.11_OS=Schizosaccharomyces_pombe_(strain_972_/_ATCC_24843)_GN=SPAC26A3.11_PE=3_SV=1	>decoy_reverse_sp|Q96WV9|CDK9_SCHPO_Decoy_of_Probable_cyclin-dependent_kinase_9_OS=Schizosaccharomyces_pombe_(strain_972_/_ATCC_24843)_GN=cdk9_PE=1_SV=1	>sp|Q10208|KPYK_SCHPO_Pyruvate_kinase_OS=Schizosaccharomyces_pombe_(strain_972_/_ATCC_24843)_GN=pyk1_PE=1_SV=1	>sp|Q10329|PSA4_SCHPO_Probable_proteasome_subunit_alpha_type-4_OS=Schizosaccharomyces_pombe_(strain_972_/_ATCC_24843)_GN=pre6_PE=3_SV=1	>sp|Q92341|STR3_SCHPO_Siderophore_iron_transporter_3_OS=Schizosaccharomyces_pombe_(strain_972_/_ATCC_24843)_GN=str3_PE=1_SV=1	>sp|Q9P6K9|DOHH_SCHPO_Deoxyhypusine_hydroxylase_OS=Schizosaccharomyces_pombe_(strain_972_/_ATCC_24843)_GN=lia1_PE=3_SV=1
T-12299-89.07	-1.71921	1	1	-.AELEEKLAKR(6)--TVNKKADQPR(5).-	>sp|O42914|YBI8_SCHPO_Uncharacterized_protein_C16A3.08c_OS=Schizosaccharomyces_pombe_(strain_972_/_ATCC_24843)_GN=SPBC16A3.08c_PE=1_SV=1	>sp|Q10492|PNN1_SCHPO_Pinin_homolog_1_OS=Schizosaccharomyces_pombe_(strain_972_/_ATCC_24843)_GN=pnn1_PE=3_SV=1
T-8555-65.00	-1.72469	1	1	-.IVDIEAENSKDPVIK(10)--VLIEKAR(5).-	>sp|Q09691|RF1M_SCHPO_Putative_peptide_chain_release_factor_1,_mitochondrial_OS=Schizosaccharomyces_pombe_(strain_972_/_ATCC_24843)_GN=SPAC2F7.17_PE=3_SV=1	>sp|Q9URW7|VPS17_SCHPO_Vacuolar_protein_sorting-associated_protein_17_OS=Schizosaccharomyces_pombe_(strain_972_/_ATCC_24843)_GN=vps17_PE=3_SV=1
T-11391-82.92	-1.72889	1	1	-.MQKDKFGPCAPSR(1)--KHKASPR(1).-	>sp|O14279|RR14N_SCHPO_Ribosomal_RNA-processing_protein_14-N_OS=Schizosaccharomyces_pombe_(strain_972_/_ATCC_24843)_GN=rrp14n_PE=1_SV=1	>sp|Q8TFH2|YIKC_SCHPO_Uncharacterized_mitochondrial_carrier_PB17E12.12c_OS=Schizosaccharomyces_pombe_(strain_972_/_ATCC_24843)_GN=SPAPB17E12.12c_PE=3_SV=1
T-11218-81.80	-1.74959	1	1	-.FNYIKPSIYSR(5)--NDFSFEDK(1).-	>sp|O14073|YEA8_SCHPO_Putative_dipeptidyl_aminopeptidase_C2E11.08_OS=Schizosaccharomyces_pombe_(strain_972_/_ATCC_24843)_GN=SPAC2E11.08_PE=3_SV=1	>sp|O60067|TAPT1_SCHPO_Protein_TAPT1_homolog_OS=Schizosaccharomyces_pombe_(strain_972_/_ATCC_24843)_GN=SPBC13G1.05_PE=1_SV=1
T-13371-96.98	-1.75173	1	1	-.YAKPPVGKLRWR(8)--KQGGSVDKGK(8).-	>sp|O60173|DBP7_SCHPO_ATP-dependent_RNA_helicase_dbp7_OS=Schizosaccharomyces_pombe_(strain_972_/_ATCC_24843)_GN=dbp7_PE=3_SV=1	>sp|O94493|YC7C_SCHPO_Uncharacterized_esterase/lipase_C417.12_OS=Schizosaccharomyces_pombe_(strain_972_/_ATCC_24843)_GN=SPCC417.12_PE=3_SV=2
T-6673-53.84	-1.75779	1	1	-.SSSSSSKSSSRSSSR(7)--MFDFGIVR(1).-	>decoy_reverse_sp|O74947|YJBA_SCHPO_Decoy_of_Uncharacterized_protein_C553.10_OS=Schizosaccharomyces_pombe_(strain_972_/_ATCC_24843)_GN=SPCC553.10_PE=3_SV=1	>sp|G2TRS8|YI4D_SCHPO_Cox1_intron-like_protein_C1348.13_OS=Schizosaccharomyces_pombe_(strain_972_/_ATCC_24843)_GN=SPBC1348.13_PE=5_SV=1	>sp|O74947|YJBA_SCHPO_Uncharacterized_protein_C553.10_OS=Schizosaccharomyces_pombe_(strain_972_/_ATCC_24843)_GN=SPCC553.10_PE=3_SV=1
T-10444-76.74	-1.76229	1	1	-.QAEKLSFGTSLKIIELSK(12)--QLVFKHDMSR(5).-	>sp|Q09775|ROK1_SCHPO_ATP-dependent_RNA_helicase_rok1_OS=Schizosaccharomyces_pombe_(strain_972_/_ATCC_24843)_GN=rok1_PE=3_SV=1	>sp|Q9UU76|PUF6_SCHPO_Pumilio_homology_domain_family_member_6_OS=Schizosaccharomyces_pombe_(strain_972_/_ATCC_24843)_GN=puf6_PE=1_SV=1
T-7329-57.77	-1.76248	1	1	-.KLNAASASFQPVR(1)--KNVTPNNNIR(1).-	>sp|O13855|YEX1_SCHPO_Uncharacterized_protein_C1A6.01c_OS=Schizosaccharomyces_pombe_(strain_972_/_ATCC_24843)_GN=SPAC1A6.01c_PE=1_SV=3	>sp|Q9UST1|PAN3_SCHPO_PAB-dependent_poly(A)-specific_ribonuclease_subunit_pan3_OS=Schizosaccharomyces_pombe_(strain_972_/_ATCC_24843)_GN=ppk26_PE=3_SV=1
T-2223-25.65	-1.76287	1	1	-.EEYDKYEWELEQK(5)--KSNQK(1).-	>sp|P36602|RIR1_SCHPO_Ribonucleoside-diphosphate_reductase_large_chain_OS=Schizosaccharomyces_pombe_(strain_972_/_ATCC_24843)_GN=cdc22_PE=1_SV=2	>sp|Q9UTL7|GPN2_SCHPO_GPN-loop_GTPase_2_OS=Schizosaccharomyces_pombe_(strain_972_/_ATCC_24843)_GN=gpn2_PE=3_SV=1	>tr|S6BSK3|S6BSK3_SCHPM_Ribonucleoside-diphosphate_reductase_OS=Schizosaccharomyces_pombe_GN=cdc22_PE=3_SV=1
T-10062-74.38	-1.76546	1	1	-.KEHLPIFLEDCR(1)--KKACR(1).-	>sp|Q6LA55|YF49_SCHPO_UPF0648_protein_C3H5.09c_OS=Schizosaccharomyces_pombe_(strain_972_/_ATCC_24843)_GN=SPAC3H5.09c_PE=3_SV=2	>sp|Q9HDY1|ASE1_SCHPO_Anaphase_spindle_elongation_protein_1_OS=Schizosaccharomyces_pombe_(strain_972_/_ATCC_24843)_GN=ase1_PE=1_SV=1
T-11012-80.36	-1.77243	1	1	-.RLVFNGNANESQHNLKR(16)--NNDNLHDK(1).-	>sp|Q10134|FEP1_SCHPO_Iron-sensing_transcription_factor_1_OS=Schizosaccharomyces_pombe_(strain_972_/_ATCC_24843)_GN=fep1_PE=1_SV=1	>sp|Q10348|YDA6_SCHPO_Putative_endonuclease_C1F12.06c_OS=Schizosaccharomyces_pombe_(strain_972_/_ATCC_24843)_GN=SPAC1F12.06c_PE=3_SV=1
T-12199-88.35	-1.77339	1	1	-.NRLFKTPHQTGFQWR(5)--VYKDGTQD(3).-	>sp|O13920|MDM28_SCHPO_LETM1_domain-containing_protein_mdm28,_mitochondrial_OS=Schizosaccharomyces_pombe_(strain_972_/_ATCC_24843)_GN=mdm28_PE=2_SV=3	>sp|Q10148|YAT1_SCHPO_Uncharacterized_protein_C1D4.01_OS=Schizosaccharomyces_pombe_(strain_972_/_ATCC_24843)_GN=SPAC1D4.01_PE=4_SV=2
T-7226-57.17	-1.77369	1	1	-.ADDSLIHGAEKNEEK(11)--KPRPTKR(1).-	>sp|O13742|VPH1_SCHPO_V-type_proton_ATPase_subunit_a_OS=Schizosaccharomyces_pombe_(strain_972_/_ATCC_24843)_GN=vph1_PE=3_SV=2	>sp|Q9HDV4|LID2_SCHPO_Lid2_complex_component_lid2_OS=Schizosaccharomyces_pombe_(strain_972_/_ATCC_24843)_GN=lid2_PE=1_SV=1	>sp|Q9UT79|MSC1_SCHPO_Multicopy_suppressor_of_chk1_protein_1_OS=Schizosaccharomyces_pombe_(strain_972_/_ATCC_24843)_GN=msc1_PE=3_SV=1
T-9048-68.00	-1.77573	1	1	-.VPEDIFKTHLEVAR(7)--RKFELGR(2).-	>sp|O14049|RS8A_SCHPO_40S_ribosomal_protein_S8-A_OS=Schizosaccharomyces_pombe_(strain_972_/_ATCC_24843)_GN=rps8a_PE=3_SV=1	>sp|P87048|RPN1_SCHPO_26S_proteasome_regulatory_subunit_rpn1_OS=Schizosaccharomyces_pombe_(strain_972_/_ATCC_24843)_GN=rpn1_PE=1_SV=2	>sp|Q9P7B2|RS8B_SCHPO_40S_ribosomal_protein_S8-B_OS=Schizosaccharomyces_pombe_(strain_972_/_ATCC_24843)_GN=rps8b_PE=1_SV=1
T-12585-91.10	-1.7758	1	1	-.KNEAGTESGDASVR(1)--KVQDAWR(1).-	>sp|O36028|ATCZ_SCHPO_Putative_phospholipid-transporting_ATPase_C4F10.16c_OS=Schizosaccharomyces_pombe_(strain_972_/_ATCC_24843)_GN=SPAC4F10.16c_PE=3_SV=1	>sp|O74913|YJ72_SCHPO_Uncharacterized_protein_C757.02c_OS=Schizosaccharomyces_pombe_(strain_972_/_ATCC_24843)_GN=SPCC757.02c_PE=4_SV=1
T-2565-28.09	-1.77885	1	1	-.LHQAKRVTVSHLK(5)--AEVNHCDLKR(9).-	>sp|O74806|PTH_SCHPO_Probable_peptidyl-tRNA_hydrolase_OS=Schizosaccharomyces_pombe_(strain_972_/_ATCC_24843)_GN=pth1_PE=3_SV=2	>sp|Q10315|DPB3_SCHPO_DNA_polymerase_epsilon_subunit_C_OS=Schizosaccharomyces_pombe_(strain_972_/_ATCC_24843)_GN=dpb3_PE=1_SV=1
T-11186-81.55	-1.78434	1	1	-.VASVIKALLANK(6)--KSMLLRDSVK(1).-	>sp|Q09835|GOS1_SCHPO_Protein_transport_protein_gos1_OS=Schizosaccharomyces_pombe_(strain_972_/_ATCC_24843)_GN=gos1_PE=3_SV=1	>sp|Q9P7R0|ARO1_SCHPO_Pentafunctional_AROM_polypeptide_OS=Schizosaccharomyces_pombe_(strain_972_/_ATCC_24843)_GN=aro1_PE=3_SV=1
T-9696-72.15	-1.78524	1	1	-.DDPNSYDVIIVGTNLR(1)--VQFEANEK(1).-	>sp|O60112|YG63_SCHPO_Uncharacterized_Rab_geranylgeranyltransferase_C15C4.03_OS=Schizosaccharomyces_pombe_(strain_972_/_ATCC_24843)_GN=SPBC15C4.03_PE=3_SV=1	>sp|O60162|YG23_SCHPO_Uncharacterized_protein_C19F5.03_OS=Schizosaccharomyces_pombe_(strain_972_/_ATCC_24843)_GN=SPBC19F5.03_PE=1_SV=1
T-5299-45.56	-1.78748	1	1	-.TKLNKNNAYYIGESR(5)--KHLEFVSSR(1).-	>sp|Q9UTL9|YIV5_SCHPO_Uncharacterized_ATP-dependent_helicase_C144.05_OS=Schizosaccharomyces_pombe_(strain_972_/_ATCC_24843)_GN=SPAC144.05_PE=3_SV=1	>sp|Q9Y7L2|BIN3D_SCHPO_Probable_RNA_methyltransferase_C2A9.10_OS=Schizosaccharomyces_pombe_(strain_972_/_ATCC_24843)_GN=SPBC2A9.10_PE=3_SV=1
T-7412-58.24	-1.79627	1	1	-.YKKVIHAIEQSSGSK(3)--SFEQIKSK(6).-	>sp|Q9USW0|YHZ2_SCHPO_Uncharacterized_protein_C21B10.02_OS=Schizosaccharomyces_pombe_(strain_972_/_ATCC_24843)_GN=SPBC21B10.02_PE=4_SV=2	>sp|Q9USY2|YOW4_SCHPO_Uncharacterized_RNA-binding_protein_C1861.04c_OS=Schizosaccharomyces_pombe_(strain_972_/_ATCC_24843)_GN=SPBC1861.04c_PE=3_SV=1
T-10504-77.13	-1.80408	1	1	-.KHPAGTENITNIWQMR(1)--EDKEGR(1).-	>sp|P87125|URED_SCHPO_Uncharacterized_urease_accessory_protein_ureD-like_OS=Schizosaccharomyces_pombe_(strain_972_/_ATCC_24843)_GN=SPAC3A12.09c_PE=3_SV=1	>sp|Q9HDX3|YKN2_SCHPO_AB_hydrolase_superfamily_protein_B1A11.02_OS=Schizosaccharomyces_pombe_(strain_972_/_ATCC_24843)_GN=SPAPB1A11.02_PE=3_SV=1
T-12892-93.32	-1.80579	1	1	-.NDLEKWKPIVADNRK(5)--KFDLPLK(1).-	>sp|O13907|ACL2_SCHPO_Probable_ATP-citrate_synthase_subunit_2_OS=Schizosaccharomyces_pombe_(strain_972_/_ATCC_24843)_GN=SPAC22A12.16_PE=1_SV=1	>sp|P87137|YDM6_SCHPO_Uncharacterized_protein_C57A7.06_OS=Schizosaccharomyces_pombe_(strain_972_/_ATCC_24843)_GN=SPAC57A7.06_PE=1_SV=1
T-5913-49.26	-1.81175	1	1	-.MAVIFENPQYVHVLR(1)--QKQQR(2).-	>decoy_reverse_sp|O13829|RU17_SCHPO_Decoy_of_U1_small_nuclear_ribonucleoprotein_70_kDa_homolog_OS=Schizosaccharomyces_pombe_(strain_972_/_ATCC_24843)_GN=usp101_PE=1_SV=1	>decoy_reverse_sp|Q09916|HAS1_SCHPO_Decoy_of_ATP-dependent_RNA_helicase_has1_OS=Schizosaccharomyces_pombe_(strain_972_/_ATCC_24843)_GN=has1_PE=1_SV=1	>decoy_reverse_sp|Q874R3|APC2_SCHPO_Decoy_of_Anaphase-promoting_complex_subunit_2_OS=Schizosaccharomyces_pombe_(strain_972_/_ATCC_24843)_GN=apc2_PE=1_SV=1	>decoy_tr|S6CCW7|S6CCW7_SCHPM_Decoy_of_ATP-dependent_RNA_helicase_Has1_OS=Schizosaccharomyces_pombe_GN=has1_PE=3_SV=1	>sp|O13829|RU17_SCHPO_U1_small_nuclear_ribonucleoprotein_70_kDa_homolog_OS=Schizosaccharomyces_pombe_(strain_972_/_ATCC_24843)_GN=usp101_PE=1_SV=1	>sp|Q09916|HAS1_SCHPO_ATP-dependent_RNA_helicase_has1_OS=Schizosaccharomyces_pombe_(strain_972_/_ATCC_24843)_GN=has1_PE=1_SV=1	>sp|Q10333|PEX11_SCHPO_Peroxisomal_biogenesis_factor_11_OS=Schizosaccharomyces_pombe_(strain_972_/_ATCC_24843)_GN=pex11_PE=3_SV=2	>sp|Q874R3|APC2_SCHPO_Anaphase-promoting_complex_subunit_2_OS=Schizosaccharomyces_pombe_(strain_972_/_ATCC_24843)_GN=apc2_PE=1_SV=1	>tr|S6CCW7|S6CCW7_SCHPM_ATP-dependent_RNA_helicase_Has1_OS=Schizosaccharomyces_pombe_GN=has1_PE=3_SV=1
T-8402-64.02	-1.81764	1	1	-.MDLLKDIKTCVLK(8)--MLIAAMGPK(1).-	>sp|O13848|I3ACR_SCHPO_NAD/NADP-dependent_indole-3-acetaldehyde_reductase_OS=Schizosaccharomyces_pombe_(strain_972_/_ATCC_24843)_GN=SPAC19G12.09_PE=1_SV=1	>sp|Q7LL15|SUS1_SCHPO_Transcription_and_mRNA_export_factor_sus1_OS=Schizosaccharomyces_pombe_(strain_972_/_ATCC_24843)_GN=sus1_PE=3_SV=1
T-10940-79.89	-1.82976	1	1	-.NNFDIGTTNSQNEDRKK(16)--PTHVSKTRK(6).-	>sp|P36585|RL28A_SCHPO_60S_ribosomal_protein_L28-A_OS=Schizosaccharomyces_pombe_(strain_972_/_ATCC_24843)_GN=rpl28a_PE=3_SV=3	>sp|Q1MTN3|PIC1_SCHPO_Inner_centromere_protein-related_protein_pic1_OS=Schizosaccharomyces_pombe_(strain_972_/_ATCC_24843)_GN=pic1_PE=1_SV=2
T-10371-76.28	-1.83916	1	1	-.VNKPEMKEGQKK(3)--NQGNQAFENAR(1).-	>sp|G2TRJ9|COA3_SCHPO_Cytochrome_c_oxidase_assembly_factor_3,_mitochondrial_OS=Schizosaccharomyces_pombe_(strain_972_/_ATCC_24843)_GN=coa3_PE=2_SV=1	>sp|P87137|YDM6_SCHPO_Uncharacterized_protein_C57A7.06_OS=Schizosaccharomyces_pombe_(strain_972_/_ATCC_24843)_GN=SPAC57A7.06_PE=1_SV=1
T-12261-88.80	-1.85121	1	1	-.IKCDETKPFCLNCTK(2)--PKNRTGR(2).-	>sp|Q9UT46|MOC3_SCHPO_Transcriptional_regulatory_protein_moc3_OS=Schizosaccharomyces_pombe_(strain_972_/_ATCC_24843)_GN=moc3_PE=1_SV=4	>sp|Q9UTP9|DBP4_SCHPO_ATP-dependent_RNA_helicase_dbp4_OS=Schizosaccharomyces_pombe_(strain_972_/_ATCC_24843)_GN=dbp4_PE=1_SV=1
T-6624-53.56	-1.85801	1	1	-.TSQEDVKSEREVAEK(7)--SCLLKALKTK(8).-	>sp|O13741|NOP12_SCHPO_Nucleolar_protein_12_OS=Schizosaccharomyces_pombe_(strain_972_/_ATCC_24843)_GN=nop12_PE=1_SV=1	>sp|Q96VG1|YBAI_SCHPO_Uncharacterized_protein_C119.18_OS=Schizosaccharomyces_pombe_(strain_972_/_ATCC_24843)_GN=SPBC119.18_PE=3_SV=1
T-10909-79.70	-1.86351	1	1	-.ELENVIYNSKYEDHGK(10)--YKNQLDIPK(2).-	>sp|Q9USX9|ELOC_SCHPO_Elongin-C_OS=Schizosaccharomyces_pombe_(strain_972_/_ATCC_24843)_GN=elc1_PE=3_SV=1	>sp|Q9UTL9|YIV5_SCHPO_Uncharacterized_ATP-dependent_helicase_C144.05_OS=Schizosaccharomyces_pombe_(strain_972_/_ATCC_24843)_GN=SPAC144.05_PE=3_SV=1
T-10362-76.22	-1.86453	1	1	-.QKIAGLVSLIHNSPK(2)--GKLVK(1).-	>sp|Q09902|MU144_SCHPO_Meiotically_up-regulated_gene_144_protein_OS=Schizosaccharomyces_pombe_(strain_972_/_ATCC_24843)_GN=mug144_PE=1_SV=2	>sp|Q9Y7P1|ERO12_SCHPO_ERO1-like_protein_2_OS=Schizosaccharomyces_pombe_(strain_972_/_ATCC_24843)_GN=ero12_PE=1_SV=2
T-7428-58.35	-1.87597	1	1	-.KRITDLVGHTDNVR(1)--NFSK(1).-	>sp|O42860|BUB3_SCHPO_Mitotic_checkpoint_protein_bub3_OS=Schizosaccharomyces_pombe_(strain_972_/_ATCC_24843)_GN=bub3_PE=1_SV=1	>sp|Q09731|BU107_SCHPO_UBP9-binding_protein_bun107_OS=Schizosaccharomyces_pombe_(strain_972_/_ATCC_24843)_GN=bun107_PE=1_SV=1
T-9860-73.16	-1.87783	1	1	-.KYQDNSVNNTYFDK(1)--EKYEKENPK(5).-	>sp|Q12381|PRP1_SCHPO_Pre-mRNA-splicing_factor_prp1_OS=Schizosaccharomyces_pombe_(strain_972_/_ATCC_24843)_GN=prp1_PE=1_SV=1	>sp|Q9C469|GRT1_SCHPO_Zinc_finger_protein_grt1_OS=Schizosaccharomyces_pombe_(strain_972_/_ATCC_24843)_GN=grt1_PE=1_SV=1
T-12918-93.50	-1.88135	1	1	-.QDEHKTDVHKESVSK(5)--SSVPIR(1).-	>sp|O14040|DI3L2_SCHPO_DIS3-like_exonuclease_2_OS=Schizosaccharomyces_pombe_(strain_972_/_ATCC_24843)_GN=dis32_PE=1_SV=1	>sp|O14417|MAD2_SCHPO_Mitotic_spindle_checkpoint_component_mad2_OS=Schizosaccharomyces_pombe_(strain_972_/_ATCC_24843)_GN=mad2_PE=1_SV=1
T-9861-73.17	-1.92092	1	1	-.RDGGKDNESVIPEK(5)--FANFRNCFK(1).-	>sp|O60067|TAPT1_SCHPO_Protein_TAPT1_homolog_OS=Schizosaccharomyces_pombe_(strain_972_/_ATCC_24843)_GN=SPBC13G1.05_PE=1_SV=1	>sp|Q9HDZ3|MUG82_SCHPO_Meiotically_up-regulated_gene_82_protein_OS=Schizosaccharomyces_pombe_(strain_972_/_ATCC_24843)_GN=mug82_PE=1_SV=1
T-8113-62.31	-1.92139	1	1	-.FVDIVWEWKEEYHNR(9)--EDTHVPKR(7).-	>sp|O75005|SYV_SCHPO_Valine--tRNA_ligase_OS=Schizosaccharomyces_pombe_(strain_972_/_ATCC_24843)_GN=vas2_PE=3_SV=1	>sp|Q9Y800|MUG97_SCHPO_Meiotically_up-regulated_gene_97_protein_OS=Schizosaccharomyces_pombe_(strain_972_/_ATCC_24843)_GN=mug97_PE=1_SV=2
T-12605-91.24	-1.93196	1	1	-.SWCDKYGVLMKGSWH(5)--KYFDDLLCR(1).-	>sp|O43065|MOT1_SCHPO_Probable_helicase_mot1_OS=Schizosaccharomyces_pombe_(strain_972_/_ATCC_24843)_GN=mot1_PE=1_SV=4	>sp|Q9P6M0|SLX4_SCHPO_Structure-specific_endonuclease_subunit_slx4_OS=Schizosaccharomyces_pombe_(strain_972_/_ATCC_24843)_GN=slx4_PE=1_SV=1
T-3349-33.53	-1.95929	1	1	-.CFDETAAPSEKESLEK(11)--QEFKK(4).-	>sp|O74503|UAF30_SCHPO_Upstream_activation_factor_subunit_spp27_OS=Schizosaccharomyces_pombe_(strain_972_/_ATCC_24843)_GN=spp27_PE=1_SV=1	>sp|O94245|YJ14_SCHPO_UPF0300_protein_C737.04_OS=Schizosaccharomyces_pombe_(strain_972_/_ATCC_24843)_GN=SPCC737.04_PE=3_SV=1
T-2935-30.69-2	-1.97457	1	1	-.MQESEQFKNSKNMK(11)--KINSK(1).-	>sp|P0CS92|YKV6_SCHPO_Uncharacterized_protein_C959.06c_OS=Schizosaccharomyces_pombe_(strain_972_/_ATCC_24843)_GN=SPAC959.06c_PE=4_SV=1	>sp|Q9Y7Q9|YCX2_SCHPO_Probable_metabolite_transporter_C2H8.02_OS=Schizosaccharomyces_pombe_(strain_972_/_ATCC_24843)_GN=SPCC2H8.02_PE=1_SV=1
T-9526-71.09	-1.98984	1	1	-.VSSGGYFALPKQLTSIR(11)--FFKDRHWLDR(3).-	>sp|O74386|YNVB_SCHPO_Uncharacterized_methyltransferase_C3H7.11_OS=Schizosaccharomyces_pombe_(strain_972_/_ATCC_24843)_GN=SPBC3H7.11_PE=3_SV=1	>sp|Q8TFH0|YIKE_SCHPO_Probable_6-phosphofructo-2-kinase_PB17E12.14c_OS=Schizosaccharomyces_pombe_(strain_972_/_ATCC_24843)_GN=SPAPB17E12.14c_PE=1_SV=2
T-6086-50.34	-1.99491	1	1	-.FEAQKDTVHMIFNQK(5)--KLKSLEYR(1).-	>sp|O94444|RPN10_SCHPO_26S_proteasome_regulatory_subunit_rpn10_OS=Schizosaccharomyces_pombe_(strain_972_/_ATCC_24843)_GN=rpn10_PE=1_SV=1	>sp|Q9Y7Y3|YGR4_SCHPO_Uncharacterized_RNA-binding_protein_C365.04c_OS=Schizosaccharomyces_pombe_(strain_972_/_ATCC_24843)_GN=SPBC365.04c_PE=3_SV=1
T-4600-41.37	-2.0228	1	1	-.SNPVFAENDEKGEKR(14)--CPSDFSSR(1).-	>sp|O94278|THI5_SCHPO_Thiamine_repressible_genes_regulatory_protein_thi5_OS=Schizosaccharomyces_pombe_(strain_972_/_ATCC_24843)_GN=thi5_PE=3_SV=1	>sp|Q9UTM3|RPN5_SCHPO_26S_proteasome_regulatory_subunit_rpn5_OS=Schizosaccharomyces_pombe_(strain_972_/_ATCC_24843)_GN=rpn5a_PE=1_SV=1
T-9919-73.52	-2.02753	1	1	-.KSGLSSSTSEESLNR(1)--YPKR(3).-	>decoy_reverse_sp|O94667|RTF1_SCHPO_Decoy_of_RNA_polymerase-associated_protein_C651.09c_OS=Schizosaccharomyces_pombe_(strain_972_/_ATCC_24843)_GN=SPBC651.09c_PE=1_SV=1	>decoy_reverse_sp|Q9UTE3|SEB1_SCHPO_Decoy_of_Rpb7-binding_protein_seb1_OS=Schizosaccharomyces_pombe_(strain_972_/_ATCC_24843)_GN=seb1_PE=1_SV=3	>decoy_reverse_sp|Q9UTN7|MUG95_SCHPO_Decoy_of_Meiotically_up-regulated_gene_95_protein_OS=Schizosaccharomyces_pombe_(strain_972_/_ATCC_24843)_GN=mug95_PE=1_SV=1	>decoy_reverse_sp|Q9UTR8|YLP3_SCHPO_Decoy_of_Protein_red1_OS=Schizosaccharomyces_pombe_(strain_972_/_ATCC_24843)_GN=red1_PE=1_SV=2	>sp|O94464|YBR6_SCHPO_Uncharacterized_protein_C23G7.06c_OS=Schizosaccharomyces_pombe_(strain_972_/_ATCC_24843)_GN=SPBC23G7.06c_PE=1_SV=3	>sp|Q10298|YD44_SCHPO_Putative_serine/threonine-protein_phosphatase_C22H10.04_OS=Schizosaccharomyces_pombe_(strain_972_/_ATCC_24843)_GN=SPAC22H10.04_PE=3_SV=1	>sp|Q9Y719|MOK13_SCHPO_Cell_wall_alpha-1,3-glucan_synthase_mok13_OS=Schizosaccharomyces_pombe_(strain_972_/_ATCC_24843)_GN=mok13_PE=3_SV=2
T-2059-24.44	-2.03341	1	1	-.DISSKSPSGNDALNDK(5)--FYSFKGLMKK(9).-	>sp|O13755|OSM1_SCHPO_Fumarate_reductase_OS=Schizosaccharomyces_pombe_(strain_972_/_ATCC_24843)_GN=osm1_PE=3_SV=1	>sp|P87048|RPN1_SCHPO_26S_proteasome_regulatory_subunit_rpn1_OS=Schizosaccharomyces_pombe_(strain_972_/_ATCC_24843)_GN=rpn1_PE=1_SV=2
T-12507-90.53	-2.05131	1	1	-.YKNLPGNNIYLCCGR(2)--KNTLR(1).-	>decoy_reverse_sp|O14261|ATG11_SCHPO_Decoy_of_Taz1-interacting_factor_1_OS=Schizosaccharomyces_pombe_(strain_972_/_ATCC_24843)_GN=taf1_PE=1_SV=2	>sp|O42854|YFHH_SCHPO_SH3_domain-containing_protein_C23A1.17_OS=Schizosaccharomyces_pombe_(strain_972_/_ATCC_24843)_GN=SPAC23A1.17_PE=1_SV=1	>sp|O74384|ERFB_SCHPO_Palmitoyltransferase_erf2_OS=Schizosaccharomyces_pombe_(strain_972_/_ATCC_24843)_GN=erf2_PE=1_SV=1
T-7744-60.21	-2.05484	1	1	-.KLLLMNAWDVTLSR(1)--QPRPVIPKGR(8).-	>sp|O42861|FFT3_SCHPO_ATP-dependent_helicase_fft3_OS=Schizosaccharomyces_pombe_(strain_972_/_ATCC_24843)_GN=fft3_PE=1_SV=1	>sp|O74854|POF6_SCHPO_F-box_protein_pof6_OS=Schizosaccharomyces_pombe_(strain_972_/_ATCC_24843)_GN=pof6_PE=1_SV=1
T-6976-55.67	-2.0611	1	1	-.FIHNGGFGVVFCTIDKISR(16)--KVAQTTYK(1).-	>sp|O74737|RID1_SCHPO_GTPase-binding_protein_rid1_OS=Schizosaccharomyces_pombe_(strain_972_/_ATCC_24843)_GN=rid1_PE=4_SV=2	>sp|O94579|PSA2_SCHPO_Probable_proteasome_subunit_alpha_type-2_OS=Schizosaccharomyces_pombe_(strain_972_/_ATCC_24843)_GN=pre8_PE=3_SV=1
T-9063-68.09-2	-2.06513	1	1	-.NYLEGTIDFAGQLRCQK(1)--MSLANR(1).-	>sp|G2TRR4|SPC1_SCHPO_Microsomal_signal_peptidase_subunit_1_OS=Schizosaccharomyces_pombe_(strain_972_/_ATCC_24843)_GN=new19_PE=2_SV=1	>sp|P36596|FDFT_SCHPO_Squalene_synthase_OS=Schizosaccharomyces_pombe_(strain_972_/_ATCC_24843)_GN=erg9_PE=1_SV=1	>sp|P87240|NOT2_SCHPO_General_negative_regulator_of_transcription_subunit_2_OS=Schizosaccharomyces_pombe_(strain_972_/_ATCC_24843)_GN=not2_PE=1_SV=2
T-11270-82.12	-2.06661	1	1	-.SVSKTSQTDKDEDNLDFTK(4)--KNVELVK(1).-	>sp|O13795|POF8_SCHPO_Protein_pof8_OS=Schizosaccharomyces_pombe_(strain_972_/_ATCC_24843)_GN=pof8_PE=1_SV=1	>sp|O94390|ATP7_SCHPO_ATP_synthase_subunit_d,_mitochondrial_OS=Schizosaccharomyces_pombe_(strain_972_/_ATCC_24843)_GN=atp7_PE=3_SV=3
T-9977-73.86	-2.0675	1	1	-.EDFSLEDKQFLQHLQAQKAYR(18)--LWR(1).-	>sp|O14278|MU129_SCHPO_Meiotically_up-regulated_gene_129_protein_OS=Schizosaccharomyces_pombe_(strain_972_/_ATCC_24843)_GN=mug129_PE=1_SV=1	>sp|O59787|SRP72_SCHPO_Signal_recognition_particle_subunit_srp72_OS=Schizosaccharomyces_pombe_(strain_972_/_ATCC_24843)_GN=srp72_PE=3_SV=1
T-6332-51.80	-2.07913	1	1	-.AQFTLWSHAHGPNPWK(1)--MRLSSR(1).-	>sp|O74411|MEU10_SCHPO_Meiotic_expression_up-regulated_protein_10_OS=Schizosaccharomyces_pombe_(strain_972_/_ATCC_24843)_GN=meu10_PE=3_SV=1	>sp|Q9Y7Q2|GST1_SCHPO_Glutathione_S-transferase_1_OS=Schizosaccharomyces_pombe_(strain_972_/_ATCC_24843)_GN=gst1_PE=2_SV=1
T-10901-79.65	-2.08065	1	1	-.SDANYFEDLMNDRGK(15)--MPQNAREKPDK(8).-	>sp|O59731|YHXB_SCHPO_Uncharacterized_J_domain-containing_protein_C3E7.11c_OS=Schizosaccharomyces_pombe_(strain_972_/_ATCC_24843)_GN=SPBC3E7.11c_PE=3_SV=1	>sp|Q9P6Q3|BCS1_SCHPO_Probable_mitochondrial_chaperone_bcs1_OS=Schizosaccharomyces_pombe_(strain_972_/_ATCC_24843)_GN=SPAC644.07_PE=2_SV=1
T-10997-80.26	-2.08125	1	1	-.FAKKIYLGIDNIHVMR(3)--SFYK(1).-	>sp|O13819|YMR1_SCHPO_Phosphoinositide_3-phosphatase_OS=Schizosaccharomyces_pombe_(strain_972_/_ATCC_24843)_GN=SPAC19A8.03_PE=3_SV=1	>sp|Q09872|YAG9_SCHPO_Uncharacterized_protein_C12G12.09_OS=Schizosaccharomyces_pombe_(strain_972_/_ATCC_24843)_GN=SPAC12G12.09_PE=1_SV=1
T-7394-58.13	-2.08951	1	1	-.KTVTFDPSLESVPQKR(1)--FIKVDR(3).-	>sp|O13652|SFI1_SCHPO_Protein_sfi1_OS=Schizosaccharomyces_pombe_(strain_972_/_ATCC_24843)_GN=sfi1_PE=3_SV=3	>sp|O94312|PDP2_SCHPO_PWWP_domain-containing_protein2_OS=Schizosaccharomyces_pombe_(strain_972_/_ATCC_24843)_GN=pdp2_PE=1_SV=1
T-7716-60.06	-2.12129	1	1	-.EYGWKLNNAGIALMWR(5)--MPTYSK(1).-	>sp|P78812|6PGD_SCHPO_6-phosphogluconate_dehydrogenase,_decarboxylating_OS=Schizosaccharomyces_pombe_(strain_972_/_ATCC_24843)_GN=SPBC660.16_PE=1_SV=2	>sp|Q10107|NEP1_SCHPO_Ribosomal_RNA_small_subunit_methyltransferase_mra1_OS=Schizosaccharomyces_pombe_(strain_972_/_ATCC_24843)_GN=mra1_PE=1_SV=2
T-1251-18.03	-2.12566	1	1	-.MGTTVATNALLERKGEK(14)--VMCGCFFSMR(1).-	>decoy_tr|P79052|P79052_SCHPM_Decoy_of_Schizosaccharomyces_pombe_mRNA_encoding_42_a.a._protein,_complete_cds_OS=Schizosaccharomyces_pombe_PE=2_SV=1	>sp|Q10093|YAOE_SCHPO_Uncharacterized_protein_C11D3.14c_OS=Schizosaccharomyces_pombe_(strain_972_/_ATCC_24843)_GN=SPAC11D3.14c_PE=3_SV=1
T-9981-73.89	-2.13611	1	1	-.NDDFWTNLNNMKKASDIVGK(12)--SSVETR(1).-	>sp|Q09675|YA02_SCHPO_Uncharacterized_protein_C5H10.02c_OS=Schizosaccharomyces_pombe_(strain_972_/_ATCC_24843)_GN=SPAC5H10.02c_PE=3_SV=1	>sp|Q9Y7I4|ALG3_SCHPO_Dol-P-Man:Man(5)GlcNAc(2)-PP-Dol_alpha-1,3-mannosyltransferase_OS=Schizosaccharomyces_pombe_(strain_972_/_ATCC_24843)_GN=alg3_PE=3_SV=1
T-11248-81.98	-2.13669	1	1	-.WQQKYPYGFDLTHTKTYK(18)--KKFEQLLDER(1).-	>sp|O74854|POF6_SCHPO_F-box_protein_pof6_OS=Schizosaccharomyces_pombe_(strain_972_/_ATCC_24843)_GN=pof6_PE=1_SV=1	>sp|Q9Y7X5|UGE1_SCHPO_UDP-glucose_4-epimerase_uge1_OS=Schizosaccharomyces_pombe_(strain_972_/_ATCC_24843)_GN=uge1_PE=1_SV=1
T-11673-84.84	-2.15802	1	1	-.MNVGDLKSANDLYESVR(1)--KIEQEIKDQVVQK(7).-	>sp|P87054|MUG15_SCHPO_Meiotically_up-regulated_gene_15_protein_OS=Schizosaccharomyces_pombe_(strain_972_/_ATCC_24843)_GN=mug15_PE=1_SV=3	>sp|Q9Y7J9|MCP5_SCHPO_Meiotic_coiled-coil_protein_5_OS=Schizosaccharomyces_pombe_(strain_972_/_ATCC_24843)_GN=mcp5_PE=1_SV=1
T-10381-76.34	-2.15939	1	1	-.TFFGEHSDRYSTEQSKR(16)--IEDITKR(6).-	>sp|Q9Y7U9|CCA2_SCHPO_Putative_CCA_tRNA_nucleotidyltransferase_2_OS=Schizosaccharomyces_pombe_(strain_972_/_ATCC_24843)_GN=SPCC645.10_PE=3_SV=1	>tr|Q01910|Q01910_SCHPM_Tf1_protein_OS=Schizosaccharomyces_pombe_GN=retrotransposon_Tf1-107_PE=4_SV=1
T-5123-44.50	-2.16852	1	1	-.YKSEKLSDYLLNQEHHK(2)--LIYKKK(1).-	>sp|O74832|PT127_SCHPO_mRNA_degradation_protein_pet127,_mitochondrial_OS=Schizosaccharomyces_pombe_(strain_972_/_ATCC_24843)_GN=pet127_PE=3_SV=1	>sp|P87309|MDE2_SCHPO_Mei4-dependent_protein_2_OS=Schizosaccharomyces_pombe_(strain_972_/_ATCC_24843)_GN=mde2_PE=2_SV=3
T-8266-63.19	-2.17593	1	1	-.KHHSDFSLEFVGR(1)--KDRELSLPGDYR(1).-	>sp|O74343|YH2X_SCHPO_Putative_pseudouridine_synthase_C1A4.09_OS=Schizosaccharomyces_pombe_(strain_972_/_ATCC_24843)_GN=SPBC1A4.09_PE=3_SV=1	>sp|O74815|PPK27_SCHPO_Serine/threonine-protein_kinase_ppk27_OS=Schizosaccharomyces_pombe_(strain_972_/_ATCC_24843)_GN=ppk27_PE=3_SV=1
T-13215-95.78	-2.17991	1	1	-.KLNAASASFQPVRALPVK(1)--SSPAYKEIR(6).-	>sp|O94346|ARGJ_SCHPO_Arginine_biosynthesis_bifunctional_protein_ArgJ,_mitochondrial_OS=Schizosaccharomyces_pombe_(strain_972_/_ATCC_24843)_GN=SPBC1271.14_PE=3_SV=1	>sp|Q9UST1|PAN3_SCHPO_PAB-dependent_poly(A)-specific_ribonuclease_subunit_pan3_OS=Schizosaccharomyces_pombe_(strain_972_/_ATCC_24843)_GN=ppk26_PE=3_SV=1
T-7246-57.29	-2.20603	1	1	-.IHDIIESFPEGYQTKVGER(15)--MFKRFNSR(1).-	>sp|O14286|ATM1_SCHPO_Iron-sulfur_clusters_transporter_atm1,_mitochondrial_OS=Schizosaccharomyces_pombe_(strain_972_/_ATCC_24843)_GN=atm1_PE=3_SV=2	>sp|P87313|TMA20_SCHPO_Translation_machinery-associated_protein_20_OS=Schizosaccharomyces_pombe_(strain_972_/_ATCC_24843)_GN=tma20_PE=3_SV=5
T-9174-68.79	-2.21511	1	1	-.SKSNDLDSLAATEFGR(2)--MWVTCHLLKR(1).-	>sp|O13802|EBP2_SCHPO_Probable_rRNA-processing_protein_ebp2_OS=Schizosaccharomyces_pombe_(strain_972_/_ATCC_24843)_GN=ebp2_PE=1_SV=1	>sp|O74506|YJD3_SCHPO_Uncharacterized_protein_C594.03_OS=Schizosaccharomyces_pombe_(strain_972_/_ATCC_24843)_GN=SPCC594.03_PE=4_SV=1
T-7732-60.15	-2.21686	1	1	-.QLEMLDLQEGFIKEDCK(13)--SIKR(3).-	>decoy_reverse_sp|O14346|HACD_SCHPO_Decoy_of_Probable_very-long-chain_(3R)-3-hydroxyacyl-CoA_dehydratase_OS=Schizosaccharomyces_pombe_(strain_972_/_ATCC_24843)_GN=SPBC19C2.15c_PE=3_SV=2	>decoy_reverse_sp|O74304|WIN1_SCHPO_Decoy_of_MAP_kinase_kinase_kinase_win1_OS=Schizosaccharomyces_pombe_(strain_972_/_ATCC_24843)_GN=win1_PE=1_SV=1	>decoy_reverse_sp|O74858|SYKM_SCHPO_Decoy_of_Lysine--tRNA_ligase,_mitochondrial_OS=Schizosaccharomyces_pombe_(strain_972_/_ATCC_24843)_GN=msk1_PE=3_SV=1	>decoy_reverse_sp|P87143|YDMD_SCHPO_Decoy_of_Uncharacterized_RNA-binding_protein_C57A7.13_OS=Schizosaccharomyces_pombe_(strain_972_/_ATCC_24843)_GN=SPAC57A7.13_PE=3_SV=1	>decoy_reverse_sp|P87315|HIR3_SCHPO_Decoy_of_Histone_transcription_regulator_3_homolog_OS=Schizosaccharomyces_pombe_(strain_972_/_ATCC_24843)_GN=hip3_PE=1_SV=1	>decoy_reverse_sp|Q9C102|GLT1_SCHPO_Decoy_of_Putative_glutamate_synthase_[NADPH]_OS=Schizosaccharomyces_pombe_(strain_972_/_ATCC_24843)_GN=glt1_PE=2_SV=1	>decoy_reverse_sp|Q9URZ1|PIMT_SCHPO_Decoy_of_Probable_protein-L-isoaspartate_O-methyltransferase_OS=Schizosaccharomyces_pombe_(strain_972_/_ATCC_24843)_GN=pcm2_PE=3_SV=1	>sp|O74828|ESF1_SCHPO_Pre-rRNA-processing_protein_esf1_OS=Schizosaccharomyces_pombe_(strain_972_/_ATCC_24843)_GN=esf1_PE=1_SV=1	>sp|O74894|PRS6B_SCHPO_26S_protease_regulatory_subunit_6B_homolog_OS=Schizosaccharomyces_pombe_(strain_972_/_ATCC_24843)_GN=rpt3_PE=3_SV=1	>sp|O94247|HCS1_SCHPO_DNA_polymerase_alpha-associated_DNA_helicase_A_OS=Schizosaccharomyces_pombe_(strain_972_/_ATCC_24843)_GN=hcs1_PE=3_SV=1	>sp|P30597|CHS1_SCHPO_Chitin_synthase_1_OS=Schizosaccharomyces_pombe_(strain_972_/_ATCC_24843)_GN=chs1_PE=3_SV=2	>sp|Q9UT59|YKJ7_SCHPO_Putative_uncharacterized_oxidoreductase_C513.07_OS=Schizosaccharomyces_pombe_(strain_972_/_ATCC_24843)_GN=SPAC513.07_PE=3_SV=1	>sp|Q9Y700|EFTU_SCHPO_Elongation_factor_Tu,_mitochondrial_OS=Schizosaccharomyces_pombe_(strain_972_/_ATCC_24843)_GN=tuf1_PE=3_SV=1
T-8831-66.74	-2.24585	1	1	-.SFVFEGAKFSIVCSHCNR(8)--TKESKFAAK(5).-	>sp|Q6LA54|YF48_SCHPO_Uncharacterized_WD_repeat-containing_protein_C3H5.08c_OS=Schizosaccharomyces_pombe_(strain_972_/_ATCC_24843)_GN=SPAC3H5.08c_PE=1_SV=2	>sp|Q9UUE2|CSX2_SCHPO_Protein_csx2_OS=Schizosaccharomyces_pombe_(strain_972_/_ATCC_24843)_GN=csx2_PE=1_SV=1
T-10518-77.22	-2.25695	1	1	-.MDFHAISQRFIDMMRSK(1)--KLGDNFSLPYLK(1).-	>sp|O74739|PNG1_SCHPO_Peptide-N(4)-(N-acetyl-beta-glucosaminyl)asparagine_amidase_OS=Schizosaccharomyces_pombe_(strain_972_/_ATCC_24843)_GN=png1_PE=2_SV=2	>sp|Q9HDV4|LID2_SCHPO_Lid2_complex_component_lid2_OS=Schizosaccharomyces_pombe_(strain_972_/_ATCC_24843)_GN=lid2_PE=1_SV=1
T-13638-98.91	-2.27087	1	1	-.KSVWEKPEELMNDFEK(1)--KARTGFGNFDAW(1).-	>sp|O14176|PRP40_SCHPO_Pre-mRNA-processing_protein_prp40_OS=Schizosaccharomyces_pombe_(strain_972_/_ATCC_24843)_GN=prp40_PE=1_SV=1	>sp|Q09928|PPIL2_SCHPO_Peptidyl-prolyl_cis-trans_isomerase_cyp8_OS=Schizosaccharomyces_pombe_(strain_972_/_ATCC_24843)_GN=cyp8_PE=2_SV=3
T-10325-75.99	-2.34115	1	1	-.SMKPAFNPETNMLQRDR(3)--RVYNK(1).-	>sp|O36022|MNN9_SCHPO_Mannan_polymerase_complex_subunit_mnn9_OS=Schizosaccharomyces_pombe_(strain_972_/_ATCC_24843)_GN=mnn9_PE=3_SV=1	>sp|Q9UST2|IMP2L_SCHPO_Mitochondrial_inner_membrane_protease_subunit_2_OS=Schizosaccharomyces_pombe_(strain_972_/_ATCC_24843)_GN=SPBC336.13c_PE=3_SV=1
T-12434-89.99	-2.3558	1	1	-.TYPFELDPFQSTAIKCVER(15)--AYTPGSR(1).-	>sp|O13799|YE02_SCHPO_Uncharacterized_helicase_C17H9.02_OS=Schizosaccharomyces_pombe_(strain_972_/_ATCC_24843)_GN=SPAC17H9.02_PE=1_SV=1	>sp|P35551|FBRL_SCHPO_rRNA_2'-O-methyltransferase_fibrillarin_OS=Schizosaccharomyces_pombe_(strain_972_/_ATCC_24843)_GN=fib1_PE=1_SV=1
T-9471-70.75	-2.37061	1	1	-.SQKEETSSNSSNSSGTRR(3)--KPGILR(1).-	>sp|O42874|STU1_SCHPO_Protein_peg1_OS=Schizosaccharomyces_pombe_(strain_972_/_ATCC_24843)_GN=peg1_PE=1_SV=1	>sp|Q9UST7|SFC3_SCHPO_Transcription_factor_tau_subunit_sfc3_OS=Schizosaccharomyces_pombe_(strain_972_/_ATCC_24843)_GN=sfc3_PE=1_SV=1
T-12891-93.31	-2.37906	1	1	-.MVSRFFSWTNEKPLGDQR(1)--KVGIK(1).-	>decoy_reverse_sp|Q09674|YA01_SCHPO_Decoy_of_UPF0317_protein_C5H10.01_OS=Schizosaccharomyces_pombe_(strain_972_/_ATCC_24843)_GN=SPAC5H10.01_PE=3_SV=1	>decoy_reverse_sp|Q10141|YAS5_SCHPO_Decoy_of_Uncharacterized_protein_C3H8.05c_OS=Schizosaccharomyces_pombe_(strain_972_/_ATCC_24843)_GN=SPAC3H8.05c_PE=3_SV=1	>sp|O94478|MU137_SCHPO_Meiotically_up-regulated_gene_137_protein_OS=Schizosaccharomyces_pombe_(strain_972_/_ATCC_24843)_GN=mug137_PE=1_SV=1	>sp|Q9UU94|EPL1_SCHPO_Enhancer_of_polycomb-like_protein_1_OS=Schizosaccharomyces_pombe_(strain_972_/_ATCC_24843)_GN=epl1_PE=3_SV=1
T-9689-72.11	-2.40505	1	1	-.SALPSKIEHAINILNHYNLR(6)--KPESFTGK(1).-	>sp|O74901|YCS1_SCHPO_Uncharacterized_protein_CC613.01_OS=Schizosaccharomyces_pombe_(strain_972_/_ATCC_24843)_GN=SPCC613.01_PE=1_SV=1	>sp|Q9USQ1|CTF18_SCHPO_Chromosome_transmission_fidelity_protein_18_OS=Schizosaccharomyces_pombe_(strain_972_/_ATCC_24843)_GN=ctf18_PE=1_SV=1
T-11923-86.50	-2.42699	1	1	-.VKSVLSAVDSETASSYAK(2)--TEQIK(1).-	>sp|O13831|TRP_SCHPO_Tryptophan_synthase_OS=Schizosaccharomyces_pombe_(strain_972_/_ATCC_24843)_GN=trp2_PE=2_SV=1	>sp|P15398|RPA1_SCHPO_DNA-directed_RNA_polymerase_I_subunit_rpa1_OS=Schizosaccharomyces_pombe_(strain_972_/_ATCC_24843)_GN=rpa1_PE=1_SV=2
T-12249-88.72	-2.5321	1	1	-.MPGSPSQEPLAEAESNMLQR(1)--HRSSFKK(6).-	>sp|O74352|HOB1_SCHPO_Protein_hob1_OS=Schizosaccharomyces_pombe_(strain_972_/_ATCC_24843)_GN=hob1_PE=1_SV=1	>sp|O74779|MU164_SCHPO_Microtubule-associated_protein_mug164_OS=Schizosaccharomyces_pombe_(strain_972_/_ATCC_24843)_GN=mug164_PE=1_SV=4
T-13463-97.68	-2.66382	1	1	-.EKERACLSQNQSSNASR(2)--SCIDRMSIMGIR(1).-	>sp|Q10207|YBX1_SCHPO_Uncharacterized_protein_C17D1.01_OS=Schizosaccharomyces_pombe_(strain_972_/_ATCC_24843)_GN=SPBC17D1.01_PE=4_SV=2	>sp|Q9UTJ8|RAD50_SCHPO_DNA_repair_protein_rad50_OS=Schizosaccharomyces_pombe_(strain_972_/_ATCC_24843)_GN=rad50_PE=1_SV=3
