# Supplementary material for: ECL: an exhaustive search tool for the identification of cross-linked peptides using whole database
Source: BMC Bioinformatics. 2016 May 20;17:217. doi: 10.1186/s12859-016-1073-y (PMC4874008; doi:10.1186/s12859-016-1073-y)
Supplement: Additional file 2 — Detailed results of synthetic peptides and 26S Proteasome samples. (ZIP 4432 kb) [file 12859_2016_1073_MOESM2_ESM.zip › Detailed_results/Schizosaccharomyces-pombe-database/Kojak/aleitner_M1012_006.perc.inter.txt.xls]

PSMId	score	q-value	posterior_error_prob	peptide	proteinIds
T-8145-80.33	0.319937	0	0.25613	-.NKLDPYWNQLIVAGVDGENKEPYVAFADLR(2)--KTFLVDK(1).-	>sp|Q09785|GCSP_SCHPO_Putative_glycine_dehydrogenase_(decarboxylating),_mitochondrial_OS=Schizosaccharomyces_pombe_(strain_972_/_ATCC_24843)_GN=gcv2_PE=3_SV=2	>sp|Q9USQ9|PSB7_SCHPO_Probable_proteasome_subunit_beta_type-7_OS=Schizosaccharomyces_pombe_(strain_972_/_ATCC_24843)_GN=SPBC577.10_PE=3_SV=1
T-4184-51.23	0.296038	0	0.271663	-.HIGIATTGFIPDGQHIVKR(18)--VAEKAQINTQEYGR(4).-	>sp|O14250|PSA6_SCHPO_Probable_proteasome_subunit_alpha_type-6_OS=Schizosaccharomyces_pombe_(strain_972_/_ATCC_24843)_GN=SPAC6G10.04c_PE=3_SV=1	>sp|O59770|PSA7_SCHPO_Probable_proteasome_subunit_alpha_type-7_OS=Schizosaccharomyces_pombe_(strain_972_/_ATCC_24843)_GN=pre10_PE=1_SV=1
T-5127-58.23	0.0142462	0	0.541285	-.ILSTLDRELLKPSASVALQR(11)--IQYVGKQDPK(6).-	>sp|O74894|PRS6B_SCHPO_26S_protease_regulatory_subunit_6B_homolog_OS=Schizosaccharomyces_pombe_(strain_972_/_ATCC_24843)_GN=rpt3_PE=3_SV=1	>sp|P41878|RPN11_SCHPO_26S_proteasome_regulatory_subunit_rpn11_OS=Schizosaccharomyces_pombe_(strain_972_/_ATCC_24843)_GN=rpn11_PE=1_SV=2
T-4560-54.09	0	0.142857	0.560188	-.SEAAEFEYKNGYPMPCDVLAK(9)--KVAQTTYK(1).-	>sp|O94517|PSA1_SCHPO_Probable_proteasome_subunit_alpha_type-1_OS=Schizosaccharomyces_pombe_(strain_972_/_ATCC_24843)_GN=SPBC646.16_PE=3_SV=1	>sp|O94579|PSA2_SCHPO_Probable_proteasome_subunit_alpha_type-2_OS=Schizosaccharomyces_pombe_(strain_972_/_ATCC_24843)_GN=pre8_PE=3_SV=1
T-5415-60.28	0	0	0.560188	-.LEIKEGNYGDGYALQPSYIHEYLSK(4)--VAEKAQINTQEYGR(4).-	>sp|O14250|PSA6_SCHPO_Probable_proteasome_subunit_alpha_type-6_OS=Schizosaccharomyces_pombe_(strain_972_/_ATCC_24843)_GN=SPAC6G10.04c_PE=3_SV=1	>sp|Q9USQ9|PSB7_SCHPO_Probable_proteasome_subunit_beta_type-7_OS=Schizosaccharomyces_pombe_(strain_972_/_ATCC_24843)_GN=SPBC577.10_PE=3_SV=1
T-3097-42.88	-0.0678286	0.142857	0.658894	-.HFEQVINEKHEDALAK(9)--KLGARR(1).-	>sp|O59761|TYW1_SCHPO_S-adenosyl-L-methionine-dependent_tRNA_4-demethylwyosine_synthase_OS=Schizosaccharomyces_pombe_(strain_972_/_ATCC_24843)_GN=tyw1_PE=3_SV=1	>sp|O74762|RPN2_SCHPO_26S_proteasome_regulatory_subunit_rpn2_OS=Schizosaccharomyces_pombe_(strain_972_/_ATCC_24843)_GN=rpn2_PE=1_SV=1
T-4224-51.50	-0.110694	0.142857	0.729244	-.ARSEAAEFEYKNGYPMPCDVLAK(11)--KVAQTTYK(1).-	>sp|O94517|PSA1_SCHPO_Probable_proteasome_subunit_alpha_type-1_OS=Schizosaccharomyces_pombe_(strain_972_/_ATCC_24843)_GN=SPBC646.16_PE=3_SV=1	>sp|O94579|PSA2_SCHPO_Probable_proteasome_subunit_alpha_type-2_OS=Schizosaccharomyces_pombe_(strain_972_/_ATCC_24843)_GN=pre8_PE=3_SV=1
T-5243-59.00	-0.159574	0.176471	0.817665	-.LEIKEGNYGDGYALQPSYIHEYLSK(4)--RLMSKVAEK(5).-	>sp|O14250|PSA6_SCHPO_Probable_proteasome_subunit_alpha_type-6_OS=Schizosaccharomyces_pombe_(strain_972_/_ATCC_24843)_GN=SPAC6G10.04c_PE=3_SV=1	>sp|Q9USQ9|PSB7_SCHPO_Probable_proteasome_subunit_beta_type-7_OS=Schizosaccharomyces_pombe_(strain_972_/_ATCC_24843)_GN=SPBC577.10_PE=3_SV=1
T-8140-80.29	-0.169493	0.176471	0.836726	-.NKLDPYWNQLIVAGVDGENKEPYVAFADLR(2)--TLLYGKR(6).-	>sp|Q9UQY2|PSB6_SCHPO_Probable_proteasome_subunit_beta_type-6_OS=Schizosaccharomyces_pombe_(strain_972_/_ATCC_24843)_GN=pam1_PE=3_SV=1	>sp|Q9USQ9|PSB7_SCHPO_Probable_proteasome_subunit_beta_type-7_OS=Schizosaccharomyces_pombe_(strain_972_/_ATCC_24843)_GN=SPBC577.10_PE=3_SV=1
T-6630-68.95	-0.210445	0.176471	0.919559	-.AVKPTDMEQFAFYK(3)--KIEIPLPNEVGR(1).-	>sp|O74445|PRS10_SCHPO_Probable_26S_protease_subunit_rpt4_OS=Schizosaccharomyces_pombe_(strain_972_/_ATCC_24843)_GN=rpt4_PE=3_SV=2	>sp|O74894|PRS6B_SCHPO_26S_protease_regulatory_subunit_6B_homolog_OS=Schizosaccharomyces_pombe_(strain_972_/_ATCC_24843)_GN=rpt3_PE=3_SV=1
T-2372-36.57	-0.222178	0.176471	0.944532	-.HFEQVINEKHEDALAK(9)--DALK(1).-	>sp|O74762|RPN2_SCHPO_26S_proteasome_regulatory_subunit_rpn2_OS=Schizosaccharomyces_pombe_(strain_972_/_ATCC_24843)_GN=rpn2_PE=1_SV=1	>sp|Q09775|ROK1_SCHPO_ATP-dependent_RNA_helicase_rok1_OS=Schizosaccharomyces_pombe_(strain_972_/_ATCC_24843)_GN=rok1_PE=3_SV=1
T-7280-73.76	-0.242783	0.176471	0.989737	-.YVAGVQQKYTQSGGVRPFGVSTLIAGFDVGDNTPR(8)--KVPNGRSK(1).-	>sp|P78820|ACAC_SCHPO_Acetyl-CoA_carboxylase_OS=Schizosaccharomyces_pombe_(strain_972_/_ATCC_24843)_GN=cut6_PE=1_SV=2	>sp|Q10329|PSA4_SCHPO_Probable_proteasome_subunit_alpha_type-4_OS=Schizosaccharomyces_pombe_(strain_972_/_ATCC_24843)_GN=pre6_PE=3_SV=1
T-7122-72.48	-0.247467	0.176471	1	-.YVAGVQQKYTQSGGVRPFGVSTLIAGFDVGDNTPR(8)--MPLNLLK(1).-	>sp|Q10329|PSA4_SCHPO_Probable_proteasome_subunit_alpha_type-4_OS=Schizosaccharomyces_pombe_(strain_972_/_ATCC_24843)_GN=pre6_PE=3_SV=1	>sp|Q9P7Z6|YJIA_SCHPO_Uncharacterized_protein_C5E4.10c_OS=Schizosaccharomyces_pombe_(strain_972_/_ATCC_24843)_GN=SPCC5E4.10c_PE=4_SV=2
T-5236-58.96	-0.268512	0.176471	1	-.LEIKEGNYGDGYALQPSYIHEYLSK(4)--RDHPLKR(6).-	>sp|P31397|MAP3_SCHPO_Pheromone_M-factor_receptor_OS=Schizosaccharomyces_pombe_(strain_972_/_ATCC_24843)_GN=map3_PE=2_SV=1	>sp|Q9USQ9|PSB7_SCHPO_Probable_proteasome_subunit_beta_type-7_OS=Schizosaccharomyces_pombe_(strain_972_/_ATCC_24843)_GN=SPBC577.10_PE=3_SV=1
T-9778-92.88	-0.274774	0.176471	1	-.AMEQQDIKPTVQNGEVSANAEQK(8)--TVLQDVEANIAALMQATKQR(18).-	>sp|O42897|RPN3_SCHPO_Probable_26S_proteasome_regulatory_subunit_rpn3_OS=Schizosaccharomyces_pombe_(strain_972_/_ATCC_24843)_GN=rpn3_PE=3_SV=2	>sp|O74440|RPN8_SCHPO_26S_proteasome_regulatory_subunit_rpn8_OS=Schizosaccharomyces_pombe_(strain_972_/_ATCC_24843)_GN=rpn8_PE=3_SV=1
T-9803-93.07	-0.303779	0.176471	1	-.FKEEFLLISDSKSDLNSEEIATPNSLEFK(2)--SVSTK(1).-	>sp|O94455|YFFE_SCHPO_Uncharacterized_calcium-binding_protein_C1687.14c_OS=Schizosaccharomyces_pombe_(strain_972_/_ATCC_24843)_GN=SPAC1687.14c_PE=3_SV=1	>sp|Q92349|MUG79_SCHPO_Meiotically_up-regulated_gene_79_protein_OS=Schizosaccharomyces_pombe_(strain_972_/_ATCC_24843)_GN=mug79_PE=1_SV=1
T-5103-58.05	-0.339274	0.176471	1	-.GGSDFEDDELFK(1)--KNPK(1).-	>decoy_reverse_sp|O94627|RNH2B_SCHPO_Decoy_of_Ribonuclease_H2_subunit_B_OS=Schizosaccharomyces_pombe_(strain_972_/_ATCC_24843)_GN=rnh202_PE=3_SV=1	>sp|O13985|YEG3_SCHPO_Uncharacterized_WD_repeat-containing_protein_C26H5.03_OS=Schizosaccharomyces_pombe_(strain_972_/_ATCC_24843)_GN=SPAC26H5.03_PE=1_SV=2	>sp|O14047|PPK11_SCHPO_Serine/threonine-protein_kinase_ppk11_OS=Schizosaccharomyces_pombe_(strain_972_/_ATCC_24843)_GN=ppk11_PE=3_SV=1	>sp|O60080|DBP9_SCHPO_ATP-dependent_RNA_helicase_dbp9_OS=Schizosaccharomyces_pombe_(strain_972_/_ATCC_24843)_GN=dbp9_PE=3_SV=1	>sp|O94397|SGF73_SCHPO_SAGA-associated_factor_73_OS=Schizosaccharomyces_pombe_(strain_972_/_ATCC_24843)_GN=sgf73_PE=3_SV=1	>sp|O94432|YHKF_SCHPO_Uncharacterized_RNA-binding_protein_C660.15_OS=Schizosaccharomyces_pombe_(strain_972_/_ATCC_24843)_GN=SPBC660.15_PE=3_SV=1	>sp|O94532|FOR3_SCHPO_Formin-3_OS=Schizosaccharomyces_pombe_(strain_972_/_ATCC_24843)_GN=for3_PE=1_SV=1	>sp|O94676|UTP22_SCHPO_U3_small_nucleolar_RNA-associated_protein_22_OS=Schizosaccharomyces_pombe_(strain_972_/_ATCC_24843)_GN=utp22_PE=3_SV=1	>sp|Q12706|PSK1_SCHPO_Serine/threonine-protein_kinase_psk1_OS=Schizosaccharomyces_pombe_(strain_972_/_ATCC_24843)_GN=psk1_PE=3_SV=1
T-1656-29.58	-0.373899	0.277778	1	-.LTHEKSTMLEK(5)--KYDKTEDDIK(1).-	>sp|O14126|PRS6A_SCHPO_26S_protease_regulatory_subunit_6A_OS=Schizosaccharomyces_pombe_(strain_972_/_ATCC_24843)_GN=tbp1_PE=3_SV=1	>sp|O74445|PRS10_SCHPO_Probable_26S_protease_subunit_rpt4_OS=Schizosaccharomyces_pombe_(strain_972_/_ATCC_24843)_GN=rpt4_PE=3_SV=2
T-3408-45.49	-0.406866	0.473684	1	-.KSVNIPSEKISK(1)--VRSISSVLAK(1).-	>sp|O14074|YEA9_SCHPO_Uncharacterized_protein_UNK4.09_OS=Schizosaccharomyces_pombe_(strain_972_/_ATCC_24843)_GN=SPAC2E11.09_PE=3_SV=1	>sp|Q9Y705|ALP4_SCHPO_Spindle_pole_body_component_alp4_OS=Schizosaccharomyces_pombe_(strain_972_/_ATCC_24843)_GN=alp4_PE=1_SV=1
T-3446-45.77	-0.420467	0.55	1	-.LGYTLDGPYMSKWL(12)--KLRDIVINCAK(1).-	>sp|O14023|ELP3_SCHPO_Probable_elongator_complex_protein_3_OS=Schizosaccharomyces_pombe_(strain_972_/_ATCC_24843)_GN=elp3_PE=3_SV=1	>sp|O74627|CG1C_SCHPO_Cyclin_pch1_OS=Schizosaccharomyces_pombe_(strain_972_/_ATCC_24843)_GN=pch1_PE=1_SV=1
T-4350-52.55	-0.437932	0.583333	1	-.FEAQKDTVHMIFNQK(5)--VMKSEFQR(3).-	>sp|O14126|PRS6A_SCHPO_26S_protease_regulatory_subunit_6A_OS=Schizosaccharomyces_pombe_(strain_972_/_ATCC_24843)_GN=tbp1_PE=3_SV=1	>sp|O94444|RPN10_SCHPO_26S_proteasome_regulatory_subunit_rpn10_OS=Schizosaccharomyces_pombe_(strain_972_/_ATCC_24843)_GN=rpn10_PE=1_SV=1
T-6490-67.86	-0.449258	0.583333	1	-.PAITCVWSDGRSDTWPNVNGHSR(1)--RKNDLEYIDQHFASSK(2).-	>sp|O13881|CLR2_SCHPO_Cryptic_loci_regulator_2_OS=Schizosaccharomyces_pombe_(strain_972_/_ATCC_24843)_GN=clr2_PE=1_SV=1	>sp|O94603|JHD1_SCHPO_Putative_JmjC_domain-containing_histone_demethylation_protein_1_OS=Schizosaccharomyces_pombe_(strain_972_/_ATCC_24843)_GN=jhd1_PE=1_SV=1
T-4944-56.89	-0.450903	0.583333	1	-.SEAAEFEYKNGYPMPCDVLAK(9)--MPFIKAVK(1).-	>sp|O74306|RL5B_SCHPO_60S_ribosomal_protein_L5-B_OS=Schizosaccharomyces_pombe_(strain_972_/_ATCC_24843)_GN=rpl5b_PE=2_SV=1	>sp|O94517|PSA1_SCHPO_Probable_proteasome_subunit_alpha_type-1_OS=Schizosaccharomyces_pombe_(strain_972_/_ATCC_24843)_GN=SPBC646.16_PE=3_SV=1	>sp|P52822|RL5A_SCHPO_60S_ribosomal_protein_L5-A_OS=Schizosaccharomyces_pombe_(strain_972_/_ATCC_24843)_GN=rpl5a_PE=1_SV=2
T-7100-72.30	-0.451514	0.583333	1	-.KILFENPDEATK(1)--DFLDAVQKVVK(8).-	>sp|O42931|PRS7_SCHPO_26S_protease_regulatory_subunit_7_homolog_OS=Schizosaccharomyces_pombe_(strain_972_/_ATCC_24843)_GN=rpt1_PE=1_SV=2	>sp|P36612|PRS4_SCHPO_26S_protease_regulatory_subunit_4_homolog_OS=Schizosaccharomyces_pombe_(strain_972_/_ATCC_24843)_GN=mts2_PE=2_SV=1
T-7311-73.96	-0.455859	0.68	1	-.QLIIKEEMMNSIQQAVAK(5)--KQQLK(1).-	>decoy_reverse_sp|Q9UUI4|YIY9_SCHPO_Decoy_of_Uncharacterized_protein_C22F8.09_OS=Schizosaccharomyces_pombe_(strain_972_/_ATCC_24843)_GN=SPAC22F8.09_PE=1_SV=1	>sp|O13873|CSN12_SCHPO_Protein_CSN12_homolog_OS=Schizosaccharomyces_pombe_(strain_972_/_ATCC_24843)_GN=csn12_PE=3_SV=1	>sp|Q9UTM3|RPN5_SCHPO_26S_proteasome_regulatory_subunit_rpn5_OS=Schizosaccharomyces_pombe_(strain_972_/_ATCC_24843)_GN=rpn5a_PE=1_SV=1
T-6383-67.14-2	-0.469523	0.730769	1	-.QGSATVGLVSKTHAVLVALK(11)--LLKPR(3).-	>sp|O14250|PSA6_SCHPO_Probable_proteasome_subunit_alpha_type-6_OS=Schizosaccharomyces_pombe_(strain_972_/_ATCC_24843)_GN=SPAC6G10.04c_PE=3_SV=1	>sp|O59770|PSA7_SCHPO_Probable_proteasome_subunit_alpha_type-7_OS=Schizosaccharomyces_pombe_(strain_972_/_ATCC_24843)_GN=pre10_PE=1_SV=1
T-8503-83.07	-0.47694	0.733333	1	-.IPVFQKILLKPSTESDLMPTSFGK(6)--DLWNEDMKNK(8).-	>sp|O74511|EKC1_SCHPO_Extragenic_suppressor_of_kinetochore_protein_1_OS=Schizosaccharomyces_pombe_(strain_972_/_ATCC_24843)_GN=ekc1_PE=1_SV=2	>sp|P36602|RIR1_SCHPO_Ribonucleoside-diphosphate_reductase_large_chain_OS=Schizosaccharomyces_pombe_(strain_972_/_ATCC_24843)_GN=cdc22_PE=1_SV=2	>tr|S6BSK3|S6BSK3_SCHPM_Ribonucleoside-diphosphate_reductase_OS=Schizosaccharomyces_pombe_GN=cdc22_PE=3_SV=1
T-2735-39.70	-0.488669	0.733333	1	-.KADHKIVYGIER(1)--FSLLKYPKK(8).-	>sp|G2TRQ6|TAM11_SCHPO_Uncharacterized_protein_tam11_OS=Schizosaccharomyces_pombe_(strain_972_/_ATCC_24843)_GN=tam11_PE=1_SV=1	>sp|O42926|VP13B_SCHPO_Vacuolar_protein_sorting-associated_protein_13b_OS=Schizosaccharomyces_pombe_(strain_972_/_ATCC_24843)_GN=vps13b_PE=2_SV=1
T-9484-90.48	-0.489861	0.733333	1	-.DKTAIIFDVVNLK(2)--SFQSINIDKWLK(1).-	>sp|O74764|SPB4_SCHPO_ATP-dependent_rRNA_helicase_spb4_OS=Schizosaccharomyces_pombe_(strain_972_/_ATCC_24843)_GN=spb4_PE=3_SV=1	>sp|Q9UT85|YIPC_SCHPO_Uncharacterized_WD_repeat-containing_protein_C343.04c_OS=Schizosaccharomyces_pombe_(strain_972_/_ATCC_24843)_GN=SPAC343.04c_PE=3_SV=1
T-5745-62.59	-0.490585	0.733333	1	-.LKLVFKIAFFFTQTTFLNK(2)--SYEK(1).-	>sp|O74384|ERFB_SCHPO_Palmitoyltransferase_erf2_OS=Schizosaccharomyces_pombe_(strain_972_/_ATCC_24843)_GN=erf2_PE=1_SV=1	>sp|O94583|YQ7B_SCHPO_Uncharacterized_protein_C1442.11c_OS=Schizosaccharomyces_pombe_(strain_972_/_ATCC_24843)_GN=SPCC1442.11c_PE=4_SV=1
T-8577-83.60	-0.515431	0.83871	1	-.YLSENPKTSASIDFDSNFLNSMIK(7)--SLEKTLVPYLR(4).-	>sp|O42897|RPN3_SCHPO_Probable_26S_proteasome_regulatory_subunit_rpn3_OS=Schizosaccharomyces_pombe_(strain_972_/_ATCC_24843)_GN=rpn3_PE=3_SV=2	>sp|Q10335|RPN7_SCHPO_Probable_26S_proteasome_regulatory_subunit_rpn7_OS=Schizosaccharomyces_pombe_(strain_972_/_ATCC_24843)_GN=rpn7_PE=2_SV=1
T-6376-67.08	-0.554023	1	1	-.AQETRAQLYKELEDALNANQEK(10)--HLESDKMELDKLVHHLNR(6).-	>sp|Q10214|YAY6_SCHPO_Uncharacterized_protein_C4H3.06_OS=Schizosaccharomyces_pombe_(strain_972_/_ATCC_24843)_GN=SPAC4H3.06_PE=4_SV=1	>sp|Q92351|PCP1_SCHPO_Spindle_pole_body_protein_pcp1_OS=Schizosaccharomyces_pombe_(strain_972_/_ATCC_24843)_GN=pcp1_PE=1_SV=1
T-7851-77.95	-0.55628	1	1	-.LLFIAKDKTCEVWDSISSK(6)--MDKQSTFQDPK(1).-	>sp|O13898|PMT1_SCHPO_Dolichyl-phosphate-mannose--protein_mannosyltransferase_1_OS=Schizosaccharomyces_pombe_(strain_972_/_ATCC_24843)_GN=ogm1_PE=1_SV=1	>sp|Q10282|GBB_SCHPO_Guanine_nucleotide-binding_protein_subunit_beta_OS=Schizosaccharomyces_pombe_(strain_972_/_ATCC_24843)_GN=git5_PE=3_SV=2
T-10166-95.96	-0.57498	1	1	-.TVRAGRPVLDEDDEEMNIATPHKR(23)--KFEVQK(1).-	>sp|O14219|YDTE_SCHPO_Uncharacterized_protein_C6B12.14c_OS=Schizosaccharomyces_pombe_(strain_972_/_ATCC_24843)_GN=SPAC6B12.14c_PE=4_SV=1	>sp|P0CS86|YI41_SCHPO_UPF0494_membrane_protein_C1348.01_OS=Schizosaccharomyces_pombe_(strain_972_/_ATCC_24843)_GN=SPBC1348.01_PE=3_SV=1	>sp|P0CS87|YP41_SCHPO_UPF0494_membrane_protein_CPT2R1.01c_OS=Schizosaccharomyces_pombe_(strain_972_/_ATCC_24843)_GN=SPBCPT2R1.01c_PE=3_SV=1	>sp|Q9HGQ1|YM01_SCHPO_UPF0494_membrane_protein_C212.01c/CPT2R1.04c_OS=Schizosaccharomyces_pombe_(strain_972_/_ATCC_24843)_GN=SPAC212.01c_PE=3_SV=1	>sp|Q9P3E5|YLZ6_SCHPO_UPF0494_membrane_protein_C750.06c_OS=Schizosaccharomyces_pombe_(strain_972_/_ATCC_24843)_GN=SPAC750.06c_PE=3_SV=1
T-5044-57.61	-0.57861	1	1	-.SYFDCKEFERAAYTLQNCK(6)--MSDFNLR(1).-	>sp|G2TRM2|YI82_SCHPO_Uncharacterized_protein_PJ695.02_OS=Schizosaccharomyces_pombe_(strain_972_/_ATCC_24843)_GN=SPAPJ695.02_PE=4_SV=1	>sp|O94556|APC8_SCHPO_Anaphase-promoting_complex_subunit_8_OS=Schizosaccharomyces_pombe_(strain_972_/_ATCC_24843)_GN=cut23_PE=1_SV=2
T-8995-86.75	-0.592153	1	1	-.PVAEIKNATQQPSSTNRVQAYAK(1)--RVKNYR(3).-	>sp|O14270|FHL1_SCHPO_Fork_head_transcription_factor_1_OS=Schizosaccharomyces_pombe_(strain_972_/_ATCC_24843)_GN=fhl1_PE=3_SV=2	>sp|Q09828|SYLM_SCHPO_Putative_leucine--tRNA_ligase,_mitochondrial_OS=Schizosaccharomyces_pombe_(strain_972_/_ATCC_24843)_GN=SPAC4G8.09_PE=3_SV=1
T-3127-43.13	-0.611509	1	1	-.WVVDKADPNFLKPK(5)--TFKPK(3).-	>sp|P49731|MCM6_SCHPO_DNA_replication_licensing_factor_mcm6_OS=Schizosaccharomyces_pombe_(strain_972_/_ATCC_24843)_GN=mcm6_PE=1_SV=2	>sp|Q9P7H8|ECM29_SCHPO_Proteasome_component_ecm29_OS=Schizosaccharomyces_pombe_(strain_972_/_ATCC_24843)_GN=ecm29_PE=1_SV=1
T-5817-63.14	-0.614696	1	1	-.AELQNLSATLKNIEQARPTEEITIEDMK(11)--DSPDSNDDSQSKKK(12).-	>sp|O94390|ATP7_SCHPO_ATP_synthase_subunit_d,_mitochondrial_OS=Schizosaccharomyces_pombe_(strain_972_/_ATCC_24843)_GN=atp7_PE=3_SV=3	>sp|O94443|YFE9_SCHPO_Uncharacterized_exonuclease_C637.09_OS=Schizosaccharomyces_pombe_(strain_972_/_ATCC_24843)_GN=SPAC637.09_PE=3_SV=2
T-1412-26.71	-0.618891	1	1	-.IPVDPFRIIKETAR(10)--NKFLDK(2).-	>sp|O94687|TAS3_SCHPO_RNA-induced_transcriptional_silencing_complex_protein_tas3_OS=Schizosaccharomyces_pombe_(strain_972_/_ATCC_24843)_GN=tas3_PE=1_SV=1	>sp|Q10452|GSK3_SCHPO_Protein_kinase_gsk3_OS=Schizosaccharomyces_pombe_(strain_972_/_ATCC_24843)_GN=gsk3_PE=1_SV=3
T-6706-69.42	-0.621262	1	1	-.NNTLPLLTTKR(10)--KADFDEDISK(1).-	>sp|P38937|CUT8_SCHPO_Tethering_factor_for_nuclear_proteasome_cut8_OS=Schizosaccharomyces_pombe_(strain_972_/_ATCC_24843)_GN=cut8_PE=1_SV=1	>sp|Q9UTI7|TYSY_SCHPO_Probable_thymidylate_synthase_OS=Schizosaccharomyces_pombe_(strain_972_/_ATCC_24843)_GN=SPAC15E1.04_PE=3_SV=1
T-5604-61.65	-0.622567	1	1	-.KHQGFIPSTPAEFR(1)--KVCLLTGDQKATAR(1).-	>sp|O59666|ATU2_SCHPO_Copper-transporting_ATPase_ccc2_OS=Schizosaccharomyces_pombe_(strain_972_/_ATCC_24843)_GN=ccc2_PE=3_SV=1	>sp|Q9C0Y5|PDR1_SCHPO_ATP-binding_cassette_transporter_pdr1_OS=Schizosaccharomyces_pombe_(strain_972_/_ATCC_24843)_GN=pdr1_PE=3_SV=1
T-1540-28.41	-0.627195	1	1	-.YLPEYHKLRAK(7)--MAEVKK(1).-	>sp|O59713|DPH1_SCHPO_Diphthamide_biosynthesis_protein_1_OS=Schizosaccharomyces_pombe_(strain_972_/_ATCC_24843)_GN=dph1_PE=3_SV=1	>sp|Q9USJ5|DCUP_SCHPO_Uroporphyrinogen_decarboxylase_OS=Schizosaccharomyces_pombe_(strain_972_/_ATCC_24843)_GN=hem12_PE=3_SV=2
T-10502-98.72	-0.629695	1	1	-.TVLQDVEANIAALMQATKQRDPR(18)--KANNFFR(1).-	>sp|O42897|RPN3_SCHPO_Probable_26S_proteasome_regulatory_subunit_rpn3_OS=Schizosaccharomyces_pombe_(strain_972_/_ATCC_24843)_GN=rpn3_PE=3_SV=2	>sp|O60067|TAPT1_SCHPO_Protein_TAPT1_homolog_OS=Schizosaccharomyces_pombe_(strain_972_/_ATCC_24843)_GN=SPBC13G1.05_PE=1_SV=1
T-5136-58.29	-0.632254	1	1	-.IRPLSEEEQGTKLSK(12)--QEASKKEEHK(6).-	>sp|O94288|NOC3_SCHPO_Nucleolar_complex-associated_protein_3_OS=Schizosaccharomyces_pombe_(strain_972_/_ATCC_24843)_GN=noc3_PE=1_SV=1	>sp|Q9P7C7|PRP11_SCHPO_Pre-mRNA-processing_ATP-dependent_RNA_helicase_prp11_OS=Schizosaccharomyces_pombe_(strain_972_/_ATCC_24843)_GN=prp11_PE=3_SV=1
T-7044-71.84	-0.634381	1	1	-.GTQSFGMRHNKSHTICR(11)--ASATLPMDYK(1).-	>sp|O74449|YCG4_SCHPO_Uncharacterized_protein_C16C4.04_OS=Schizosaccharomyces_pombe_(strain_972_/_ATCC_24843)_GN=SPCC16C4.04_PE=1_SV=1	>sp|P05733|RL37B_SCHPO_60S_ribosomal_protein_L37-B_OS=Schizosaccharomyces_pombe_(strain_972_/_ATCC_24843)_GN=rpl37b_PE=1_SV=4	>sp|P59289|RL37A_SCHPO_60S_ribosomal_protein_L37-A_OS=Schizosaccharomyces_pombe_(strain_972_/_ATCC_24843)_GN=rpl37a_PE=1_SV=2
T-7318-74.01	-0.63572	1	1	-.QLIIKEEMMNSIQQAVAK(5)--KIEVR(1).-	>sp|P22190|YMC2_SCHPO_Uncharacterized_cox1_intron-2_37.2_kDa_protein_OS=Schizosaccharomyces_pombe_(strain_972_/_ATCC_24843)_GN=SPMIT.03_PE=4_SV=1	>sp|Q9UTM3|RPN5_SCHPO_26S_proteasome_regulatory_subunit_rpn5_OS=Schizosaccharomyces_pombe_(strain_972_/_ATCC_24843)_GN=rpn5a_PE=1_SV=1
T-2706-39.47-2	-0.638446	1	1	-.DSISQLDRKIDLLDQR(9)--EKICLLER(2).-	>sp|C6Y4A2|YD1V_SCHPO_Uncharacterized_protein_C4G9.22_OS=Schizosaccharomyces_pombe_(strain_972_/_ATCC_24843)_GN=SPAC4G9.22_PE=2_SV=1	>sp|Q9Y7S2|YQO3_SCHPO_UPF0612_protein_C569.003_OS=Schizosaccharomyces_pombe_(strain_972_/_ATCC_24843)_GN=SPCC569.03_PE=3_SV=2
T-2377-36.61	-0.644267	1	1	-.IKAAITQMIYKK(11)--IIIRKR(5).-	>decoy_reverse_sp|O94256|SET6_SCHPO_Decoy_of_SET_domain_and_MYND-type_zinc_finger_protein_6_OS=Schizosaccharomyces_pombe_(strain_972_/_ATCC_24843)_GN=set6_PE=3_SV=1	>sp|O94256|SET6_SCHPO_SET_domain_and_MYND-type_zinc_finger_protein_6_OS=Schizosaccharomyces_pombe_(strain_972_/_ATCC_24843)_GN=set6_PE=3_SV=1	>sp|Q92337|ABC1_SCHPO_ATP-binding_cassette_transporter_abc1_OS=Schizosaccharomyces_pombe_(strain_972_/_ATCC_24843)_GN=abc1_PE=3_SV=1
T-9002-86.81	-0.646117	1	1	-.RLVTNPSNVNASWHSNMLKR(19)--GFSAEQAKK(1).-	>sp|Q09924|EI2BD_SCHPO_Probable_translation_initiation_factor_eIF-2B_subunit_delta_OS=Schizosaccharomyces_pombe_(strain_972_/_ATCC_24843)_GN=tif224_PE=1_SV=1	>sp|Q1MTN3|PIC1_SCHPO_Inner_centromere_protein-related_protein_pic1_OS=Schizosaccharomyces_pombe_(strain_972_/_ATCC_24843)_GN=pic1_PE=1_SV=2
T-6584-68.61	-0.649477	1	1	-.LMKMEAEMKTIFSQK(3)--KMTSSEK(1).-	>sp|O36023|SPN1_SCHPO_Septin_homolog_spn1_OS=Schizosaccharomyces_pombe_(strain_972_/_ATCC_24843)_GN=spn1_PE=1_SV=2	>sp|Q10207|YBX1_SCHPO_Uncharacterized_protein_C17D1.01_OS=Schizosaccharomyces_pombe_(strain_972_/_ATCC_24843)_GN=SPBC17D1.01_PE=4_SV=2
T-4082-50.50	-0.651849	1	1	-.MSSNSNTDHSTGDNRSKSEK(17)--KKQIYK(1).-	>sp|O94365|UTP15_SCHPO_U3_small_nucleolar_RNA-associated_protein_15_OS=Schizosaccharomyces_pombe_(strain_972_/_ATCC_24843)_GN=utp15_PE=3_SV=1	>sp|Q9Y7I1|YE1K_SCHPO_Uncharacterized_protein_C1B3.20_OS=Schizosaccharomyces_pombe_(strain_972_/_ATCC_24843)_GN=SPAC1B3.20_PE=4_SV=1
T-5854-63.39	-0.653622	1	1	-.TFANLVSSTLYEKR(13)--KQLATSLR(1).-	>sp|Q09720|PSB4_SCHPO_Probable_proteasome_subunit_beta_type-4_OS=Schizosaccharomyces_pombe_(strain_972_/_ATCC_24843)_GN=SPAC31A2.04c_PE=3_SV=1	>sp|Q9Y7T8|PSB3_SCHPO_Probable_proteasome_subunit_beta_type-3_OS=Schizosaccharomyces_pombe_(strain_972_/_ATCC_24843)_GN=pup3_PE=3_SV=1
T-8252-81.13	-0.655944	1	1	-.ILSTLDRELLKPSASVALQR(11)--KAENVKSPVR(1).-	>sp|O74894|PRS6B_SCHPO_26S_protease_regulatory_subunit_6B_homolog_OS=Schizosaccharomyces_pombe_(strain_972_/_ATCC_24843)_GN=rpt3_PE=3_SV=1	>sp|Q9US56|MUG31_SCHPO_Meiotically_up-regulated_gene_31_protein_OS=Schizosaccharomyces_pombe_(strain_972_/_ATCC_24843)_GN=mug31_PE=1_SV=1
T-4324-52.35	-0.666108	1	1	-.DGKYAMATGVYKPHIK(12)--DLAKSEAGFR(4).-	>sp|O59732|CHR1_SCHPO_Chitin_synthase_regulatory_factor_1_OS=Schizosaccharomyces_pombe_(strain_972_/_ATCC_24843)_GN=chr1_PE=1_SV=1	>sp|O74879|NOL10_SCHPO_Ribosome_biogenesis_protein_enp2_homolog_OS=Schizosaccharomyces_pombe_(strain_972_/_ATCC_24843)_GN=enp2_PE=1_SV=1
T-5983-64.38	-0.670493	1	1	-.NLQTDAPSVKWR(10)--GELKEILKQR(1).-	>sp|P50537|MAE1_SCHPO_Malic_acid_transport_protein_OS=Schizosaccharomyces_pombe_(strain_972_/_ATCC_24843)_GN=mae1_PE=1_SV=1	>sp|Q9UTD6|YID3_SCHPO_Uncharacterized_mitochondrial_carrier_C227.03c_OS=Schizosaccharomyces_pombe_(strain_972_/_ATCC_24843)_GN=SPAC227.03c_PE=3_SV=1
T-9780-92.90	-0.676164	1	1	-.KQIPVCQNCHIK(1)--ISFLVQK(1).-	>sp|Q09832|TYW2_SCHPO_tRNA_wybutosine-synthesizing_protein_2_OS=Schizosaccharomyces_pombe_(strain_972_/_ATCC_24843)_GN=trm12_PE=3_SV=1	>tr|Q9T654|Q9T654_SCHPM_Cox1I1a_maturase_(Fragment)_OS=Schizosaccharomyces_pombe_GN=cox1I1a_PE=4_SV=1
T-6559-68.44	-0.678965	1	1	-.QDLKNGKLR(7)--KNVPK(1).-	>decoy_reverse_sp|O74879|NOL10_SCHPO_Decoy_of_Ribosome_biogenesis_protein_enp2_homolog_OS=Schizosaccharomyces_pombe_(strain_972_/_ATCC_24843)_GN=enp2_PE=1_SV=1	>sp|P87118|IPYR2_SCHPO_Putative_inorganic_pyrophosphatase_C3A12.02_OS=Schizosaccharomyces_pombe_(strain_972_/_ATCC_24843)_GN=SPAC3A12.02_PE=3_SV=1	>sp|Q10329|PSA4_SCHPO_Probable_proteasome_subunit_alpha_type-4_OS=Schizosaccharomyces_pombe_(strain_972_/_ATCC_24843)_GN=pre6_PE=3_SV=1
T-3072-42.68	-0.679222	1	1	-.FHGFWVTKWK(8)--LKSTCAKASR(2).-	>sp|O59773|EAF_SCHPO_Chromatin_modification-related_protein_vid21_OS=Schizosaccharomyces_pombe_(strain_972_/_ATCC_24843)_GN=vid21_PE=1_SV=2	>sp|Q10488|ETR1_SCHPO_Probable_trans-2-enoyl-CoA_reductase,_mitochondrial_OS=Schizosaccharomyces_pombe_(strain_972_/_ATCC_24843)_GN=etr1_PE=3_SV=1
T-9843-93.36	-0.680343	1	1	-.VNGTKGVCVSGKPWK(1)--ARNAPKEVPK(6).-	>sp|O14053|UTP21_SCHPO_U3_small_nucleolar_RNA-associated_protein_21_homolog_OS=Schizosaccharomyces_pombe_(strain_972_/_ATCC_24843)_GN=SPCC1672.07_PE=3_SV=1	>sp|Q9UTJ4|CGR1_SCHPO_rRNA-processing_protein_cgr1_OS=Schizosaccharomyces_pombe_(strain_972_/_ATCC_24843)_GN=cgr1_PE=3_SV=1
T-6819-70.21	-0.687457	1	1	-.VLLDTLAPQAVISGNKTQLK(16)--NEHR(1).-	>sp|O14050|YEYH_SCHPO_Uncharacterized_MscS_family_protein_C2C4.17c_OS=Schizosaccharomyces_pombe_(strain_972_/_ATCC_24843)_GN=SPAC2C4.17c_PE=3_SV=1	>sp|Q9UTK4|NU189_SCHPO_Nucleoporin_nup189_OS=Schizosaccharomyces_pombe_(strain_972_/_ATCC_24843)_GN=nup189_PE=1_SV=1
T-9498-90.57	-0.690024	1	1	-.SKDIKIDGIDLAFAGHR(5)--GLKTMGKEAIR(7).-	>sp|O59672|YB89_SCHPO_Uncharacterized_ABC_transporter_ATP-binding_protein_C29A3.09c_OS=Schizosaccharomyces_pombe_(strain_972_/_ATCC_24843)_GN=SPBC29A3.09c_PE=3_SV=1	>sp|O74462|TAF6_SCHPO_Transcription_initiation_factor_TFIID_subunit_6_OS=Schizosaccharomyces_pombe_(strain_972_/_ATCC_24843)_GN=taf6_PE=1_SV=1
T-10313-97.21	-0.704087	1	1	-.TKHPNPQKPFDFK(2)--SGCKSCANLSHEK(4).-	>decoy_reverse_sp|Q9HFF2|YL92_SCHPO_Decoy_of_Uncharacterized_protein_C683.02c_OS=Schizosaccharomyces_pombe_(strain_972_/_ATCC_24843)_GN=SPAC683.02c_PE=3_SV=1	>decoy_tr|S6BDF9|S6BDF9_SCHPM_Decoy_of_Zf-CCHC_type_zinc_finger_protein_OS=Schizosaccharomyces_pombe_PE=4_SV=1	>sp|C6Y4D4|YQO9_SCHPO_Uncharacterized_protein_C569.09_OS=Schizosaccharomyces_pombe_(strain_972_/_ATCC_24843)_GN=SPCC569.09_PE=2_SV=1
T-8193-80.72	-0.705409	1	1	-.MNSIAR(1)--SGLTKK(5).-	>sp|O13961|NDC1_SCHPO_Nuclear_envelope_protein_ndc1_OS=Schizosaccharomyces_pombe_(strain_972_/_ATCC_24843)_GN=cut11_PE=2_SV=2	>sp|O59718|NEM1_SCHPO_Nuclear_envelope_morphology_protein_1_OS=Schizosaccharomyces_pombe_(strain_972_/_ATCC_24843)_GN=nem1_PE=3_SV=1
T-7338-74.12	-0.711868	1	1	-.ISPDYSIKPVSNRPYRSWFSR(8)--NKKLHGR(2).-	>sp|O74400|YOCE_SCHPO_Uncharacterized_RNA-binding_protein_C4F6.14_OS=Schizosaccharomyces_pombe_(strain_972_/_ATCC_24843)_GN=SPBC4F6.14_PE=1_SV=1	>sp|O74788|IML1_SCHPO_Vacuolar_membrane-associated_protein_iml1_OS=Schizosaccharomyces_pombe_(strain_972_/_ATCC_24843)_GN=iml1_PE=1_SV=1
T-2429-37.06	-0.715831	1	1	-.ATSNKSRPTTTSTELK(5)--CDKDAKR(6).-	>sp|Q09763|GEF1_SCHPO_Rho_guanine_nucleotide_exchange_factor_gef1_OS=Schizosaccharomyces_pombe_(strain_972_/_ATCC_24843)_GN=gef1_PE=1_SV=1	>sp|Q9Y7K7|TVP23_SCHPO_Golgi_apparatus_membrane_protein_tvp23_OS=Schizosaccharomyces_pombe_(strain_972_/_ATCC_24843)_GN=tvp23_PE=3_SV=1
T-6618-68.84	-0.7266	1	1	-.IKKESWQSPINPLLSK(3)--QTFEEFVKR(8).-	>decoy_reverse_sp|Q9P7T7|POF1L_SCHPO_Decoy_of_POF1_homolog_C694.03_OS=Schizosaccharomyces_pombe_(strain_972_/_ATCC_24843)_GN=SPAC694.03_PE=3_SV=1	>decoy_tr|S6B6T0|S6B6T0_SCHPM_Decoy_of_Conserved_fungal_protein_OS=Schizosaccharomyces_pombe_PE=4_SV=1	>sp|O13790|CUL1_SCHPO_Cullin-1_OS=Schizosaccharomyces_pombe_(strain_972_/_ATCC_24843)_GN=cul1_PE=1_SV=1
T-5826-63.23	-0.727674	1	1	-.EAKIQMHEDFRCNK(3)--MLQRLSQSIK(1).-	>sp|O74331|RLP1_SCHPO_DNA_repair_protein_rlp1_OS=Schizosaccharomyces_pombe_(strain_972_/_ATCC_24843)_GN=rlp1_PE=1_SV=1	>sp|Q9P6N3|SHE9_SCHPO_Sensitive_to_high_expression_protein_9_homolog,_mitochondrial_OS=Schizosaccharomyces_pombe_(strain_972_/_ATCC_24843)_GN=she9_PE=3_SV=1
T-8741-84.77	-0.728019	1	1	-.TEKPKTRTNNGLQVPDK(5)--SQQNASDCKK(9).-	>sp|Q09706|PLD1_SCHPO_Phospholipase_D1_OS=Schizosaccharomyces_pombe_(strain_972_/_ATCC_24843)_GN=pld1_PE=1_SV=1	>sp|Q9HDV3|YOE7_SCHPO_Hid-1_family_protein_P19A11.07c_OS=Schizosaccharomyces_pombe_(strain_972_/_ATCC_24843)_GN=SPBC1346.03_PE=3_SV=3	>tr|E0WDE3|E0WDE3_SCHPM_Phospholipase_D1_OS=Schizosaccharomyces_pombe_GN=pld1_PE=4_SV=1
T-3031-42.35	-0.732694	1	1	-.LKGVLGMKFMR(8)--SVEKAPELR(1).-	>sp|O74369|CSS1_SCHPO_Inositol_phosphosphingolipids_phospholipase_C_OS=Schizosaccharomyces_pombe_(strain_972_/_ATCC_24843)_GN=css1_PE=1_SV=2	>sp|P87137|YDM6_SCHPO_Uncharacterized_protein_C57A7.06_OS=Schizosaccharomyces_pombe_(strain_972_/_ATCC_24843)_GN=SPAC57A7.06_PE=1_SV=1
T-5213-58.81	-0.733254	1	1	-.KTCTDTEIKK(1)--KHQADACIVR(1).-	>sp|O13633|YNF5_SCHPO_Uncharacterized_J_domain-containing_protein_C17A3.05c_OS=Schizosaccharomyces_pombe_(strain_972_/_ATCC_24843)_GN=pi041_PE=1_SV=1	>sp|Q09760|CUL3_SCHPO_Cullin-3_OS=Schizosaccharomyces_pombe_(strain_972_/_ATCC_24843)_GN=cul3_PE=1_SV=2
T-3537-46.51	-0.738206	1	1	-.YNININESYKNETK(10)--NDLDDLKK(7).-	>sp|O59755|CUT12_SCHPO_Spindle_pole_body-associated_protein_cut12_OS=Schizosaccharomyces_pombe_(strain_972_/_ATCC_24843)_GN=cut12_PE=1_SV=1	>sp|Q9P371|SST2_SCHPO_AMSH-like_protease_sst2_OS=Schizosaccharomyces_pombe_(strain_972_/_ATCC_24843)_GN=sst2_PE=1_SV=1
T-4318-52.30	-0.744984	1	1	-.ELAAIKEDTEAVLK(6)--KAQSGPDASAK(1).-	>sp|O42931|PRS7_SCHPO_26S_protease_regulatory_subunit_7_homolog_OS=Schizosaccharomyces_pombe_(strain_972_/_ATCC_24843)_GN=rpt1_PE=1_SV=2	>sp|P36612|PRS4_SCHPO_26S_protease_regulatory_subunit_4_homolog_OS=Schizosaccharomyces_pombe_(strain_972_/_ATCC_24843)_GN=mts2_PE=2_SV=1
T-3465-45.91	-0.750679	1	1	-.ATSAGPKQTETINWLEK(7)--KVSPR(1).-	>sp|O94297|OXSM_SCHPO_Putative_3-oxoacyl-[acyl-carrier-protein]_synthase,_mitochondrial_OS=Schizosaccharomyces_pombe_(strain_972_/_ATCC_24843)_GN=SPBC887.13c_PE=3_SV=1	>sp|O94517|PSA1_SCHPO_Probable_proteasome_subunit_alpha_type-1_OS=Schizosaccharomyces_pombe_(strain_972_/_ATCC_24843)_GN=SPBC646.16_PE=3_SV=1
T-4563-54.11	-0.75437	1	1	-.VKAMEVDEKPTER(2)--QIAKFVVSLGER(4).-	>sp|O14126|PRS6A_SCHPO_26S_protease_regulatory_subunit_6A_OS=Schizosaccharomyces_pombe_(strain_972_/_ATCC_24843)_GN=tbp1_PE=3_SV=1	>sp|O42931|PRS7_SCHPO_26S_protease_regulatory_subunit_7_homolog_OS=Schizosaccharomyces_pombe_(strain_972_/_ATCC_24843)_GN=rpt1_PE=1_SV=2
T-7755-77.20	-0.758026	1	1	-.QDELDNLGSFNLDNKR(15)--IYFPCFLLAKK(10).-	>sp|O42997|YBC7_SCHPO_Uncharacterized_protein_C27B12.07_OS=Schizosaccharomyces_pombe_(strain_972_/_ATCC_24843)_GN=pi071_PE=4_SV=1	>sp|Q9P6L6|DPOZ_SCHPO_DNA_polymerase_zeta_catalytic_subunit_OS=Schizosaccharomyces_pombe_(strain_972_/_ATCC_24843)_GN=rev3_PE=3_SV=1
T-9742-92.60	-0.759209	1	1	-.LGAALTNAEKNTEAVSSYNR(10)--NLLSHQLRDR(1).-	>sp|O94325|PEX5_SCHPO_Peroxisomal_targeting_signal_receptor_OS=Schizosaccharomyces_pombe_(strain_972_/_ATCC_24843)_GN=pex5_PE=1_SV=1	>sp|Q9P7M4|YIOE_SCHPO_Uncharacterized_protein_SPAP27G11.14c_OS=Schizosaccharomyces_pombe_(strain_972_/_ATCC_24843)_GN=SPAP27G11.14c_PE=4_SV=1
T-3374-45.24	-0.760538	1	1	-.LLTDLCKSPAQK(7)--KMSFLLGNTK(1).-	>sp|O74364|ADN1_SCHPO_Adhesion_defective_protein_1_OS=Schizosaccharomyces_pombe_(strain_972_/_ATCC_24843)_GN=adn1_PE=3_SV=1	>sp|Q9P6K4|YLF7_SCHPO_Uncharacterized_protein_C30C2.07_OS=Schizosaccharomyces_pombe_(strain_972_/_ATCC_24843)_GN=SPAC30C2.07_PE=1_SV=1
T-1972-33.00	-0.761076	1	1	-.TDFTTVRFGDVEKK(13)--NDLAVYHKK(8).-	>sp|B5BP48|YP54_SCHPO_Putative_alpha-ketoglutarate-dependent_sulfonate_dioxygenase_OS=Schizosaccharomyces_pombe_(strain_972_/_ATCC_24843)_GN=SPBC460.04c_PE=3_SV=1	>sp|O42649|SMC3_SCHPO_Structural_maintenance_of_chromosomes_protein_3_OS=Schizosaccharomyces_pombe_(strain_972_/_ATCC_24843)_GN=psm3_PE=1_SV=1
T-8854-85.61	-0.762105	1	1	-.FNYDYTPPKSATSHKHK(9)--DKHKSLHVYLEK(2).-	>sp|O14251|TR120_SCHPO_Transport_protein_particle_subunit_trs120_OS=Schizosaccharomyces_pombe_(strain_972_/_ATCC_24843)_GN=trs120_PE=3_SV=1	>sp|Q10668|SWI2_SCHPO_Mating-type_switching_protein_swi2_OS=Schizosaccharomyces_pombe_(strain_972_/_ATCC_24843)_GN=swi2_PE=1_SV=1	>tr|H2FH12|H2FH12_SCHPM_Swi2L_OS=Schizosaccharomyces_pombe_GN=swi2_PE=2_SV=1	>tr|H2FH13|H2FH13_SCHPM_Swi2S_OS=Schizosaccharomyces_pombe_GN=swi2_PE=2_SV=1
T-1405-26.65	-0.764939	1	1	-.YGVTSKKDVYEDLK(6)--EELAKK(5).-	>sp|O14450|PFD6_SCHPO_Probable_prefoldin_subunit_6_OS=Schizosaccharomyces_pombe_(strain_972_/_ATCC_24843)_GN=SPAC3A11.13_PE=3_SV=1	>sp|O74339|TAM41_SCHPO_Phosphatidate_cytidylyltransferase,_mitochondrial_OS=Schizosaccharomyces_pombe_(strain_972_/_ATCC_24843)_GN=tam41_PE=1_SV=3
T-919-20.29	-0.766752	1	1	-.HYQVPLFPTKK(10)--FGDVEKK(6).-	>sp|B5BP48|YP54_SCHPO_Putative_alpha-ketoglutarate-dependent_sulfonate_dioxygenase_OS=Schizosaccharomyces_pombe_(strain_972_/_ATCC_24843)_GN=SPBC460.04c_PE=3_SV=1	>tr|Q1L843|Q1L843_SCHPM_MRNA,_,_clone:_SY_1592_(Fragment)_OS=Schizosaccharomyces_pombe_PE=2_SV=1
T-3526-46.43	-0.768526	1	1	-.IEKKLTIDSSR(4)--NSEKKTQGMPR(4).-	>sp|O94271|YORN_SCHPO_Uncharacterized_RING_finger_protein_P8B7.23_OS=Schizosaccharomyces_pombe_(strain_972_/_ATCC_24843)_GN=SPBP8B7.23_PE=3_SV=1	>sp|Q10324|YD6C_SCHPO_Uncharacterized_protein_C17G8.12_OS=Schizosaccharomyces_pombe_(strain_972_/_ATCC_24843)_GN=SPAC17G8.12_PE=4_SV=1
T-5142-58.33	-0.769726	1	1	-.LHTINYRSWHLAARQLGR(1)--KLSIYHLK(1).-	>sp|O13899|YF38_SCHPO_Uncharacterized_CDP-alcohol_phosphatidyltransferase_class-I_family_protein_C22A12.08c_OS=Schizosaccharomyces_pombe_(strain_972_/_ATCC_24843)_GN=SPAC22A12.08c_PE=3_SV=1	>sp|Q9Y7Y5|RT109_SCHPO_Histone_acetyltransferase_rtt109_OS=Schizosaccharomyces_pombe_(strain_972_/_ATCC_24843)_GN=rtt109_PE=3_SV=1
T-5045-57.62	-0.770885	1	1	-.LTQAEIDNYKK(10)--DEDDKK(5).-	>sp|O59711|LYS9_SCHPO_Saccharopine_dehydrogenase_[NADP(+),_L-glutamate-forming]_OS=Schizosaccharomyces_pombe_(strain_972_/_ATCC_24843)_GN=lys9_PE=3_SV=1	>sp|Q1MTN3|PIC1_SCHPO_Inner_centromere_protein-related_protein_pic1_OS=Schizosaccharomyces_pombe_(strain_972_/_ATCC_24843)_GN=pic1_PE=1_SV=2
T-5920-63.91	-0.774211	1	1	-.IVAFVGSPIVEDEKNLIR(14)--LVKK(3).-	>decoy_reverse_sp|C6Y4B8|YA8O_SCHPO_Decoy_of_Uncharacterized_protein_C22F3.15_OS=Schizosaccharomyces_pombe_(strain_972_/_ATCC_24843)_GN=SPAC22F3.15_PE=2_SV=1	>decoy_reverse_sp|O74897|SWC5_SCHPO_Decoy_of_SWR1-complex_protein_5_OS=Schizosaccharomyces_pombe_(strain_972_/_ATCC_24843)_GN=swc5_PE=3_SV=1	>decoy_reverse_sp|P30261|DPOD3_SCHPO_Decoy_of_DNA_polymerase_delta_subunit_3_OS=Schizosaccharomyces_pombe_(strain_972_/_ATCC_24843)_GN=cdc27_PE=1_SV=1	>decoy_reverse_sp|P36582|PCK1_SCHPO_Decoy_of_Protein_kinase_C-like_1_OS=Schizosaccharomyces_pombe_(strain_972_/_ATCC_24843)_GN=pck1_PE=3_SV=2	>decoy_reverse_sp|P36583|PCK2_SCHPO_Decoy_of_Protein_kinase_C-like_2_OS=Schizosaccharomyces_pombe_(strain_972_/_ATCC_24843)_GN=pck2_PE=1_SV=2	>decoy_reverse_sp|Q10070|MDM31_SCHPO_Decoy_of_Mitochondrial_distribution_and_morphology_protein_31_OS=Schizosaccharomyces_pombe_(strain_972_/_ATCC_24843)_GN=mdm31_PE=3_SV=1	>decoy_reverse_sp|Q10103|CHP1_SCHPO_Decoy_of_Chromo_domain-containing_protein_1_OS=Schizosaccharomyces_pombe_(strain_972_/_ATCC_24843)_GN=chp1_PE=1_SV=1	>decoy_reverse_sp|Q10257|RRP8_SCHPO_Decoy_of_25S_rRNA_(adenine(645)-N(1))-methyltransferase_OS=Schizosaccharomyces_pombe_(strain_972_/_ATCC_24843)_GN=rrp8_PE=3_SV=1	>decoy_reverse_sp|Q9P6K5|DML1_SCHPO_Decoy_of_Protein_dml1_OS=Schizosaccharomyces_pombe_(strain_972_/_ATCC_24843)_GN=dml1_PE=1_SV=1	>decoy_reverse_sp|Q9P7J3|CG121_SCHPO_Decoy_of_EKC/KEOPS_complex_subunit_cgi121_OS=Schizosaccharomyces_pombe_(strain_972_/_ATCC_24843)_GN=cgi121_PE=3_SV=1	>decoy_reverse_sp|Q9UST9|HENMT_SCHPO_Decoy_of_Small_RNA_2'-O-methyltransferase_OS=Schizosaccharomyces_pombe_(strain_972_/_ATCC_24843)_GN=SPBC336.05c_PE=3_SV=1	>decoy_reverse_sp|Q9UUD9|YNZD_SCHPO_Decoy_of_Uncharacterized_protein_C17G9.13c_OS=Schizosaccharomyces_pombe_(strain_972_/_ATCC_24843)_GN=SPBC17G9.13c_PE=4_SV=1	>decoy_reverse_sp|Q9Y7T7|PRP28_SCHPO_Decoy_of_Pre-mRNA-splicing_ATP-dependent_RNA_helicase_prp28_OS=Schizosaccharomyces_pombe_(strain_972_/_ATCC_24843)_GN=prp28_PE=3_SV=1	>sp|O14363|RL1A_SCHPO_60S_ribosomal_protein_L1-A_OS=Schizosaccharomyces_pombe_(strain_972_/_ATCC_24843)_GN=rpl1a_PE=1_SV=1	>sp|O74836|RL1B_SCHPO_60S_ribosomal_protein_L1-B_OS=Schizosaccharomyces_pombe_(strain_972_/_ATCC_24843)_GN=rpl1b_PE=1_SV=1	>sp|O74990|COG4_SCHPO_Conserved_oligomeric_Golgi_complex_subunit_4_OS=Schizosaccharomyces_pombe_(strain_972_/_ATCC_24843)_GN=cog4_PE=3_SV=1	>sp|O94444|RPN10_SCHPO_26S_proteasome_regulatory_subunit_rpn10_OS=Schizosaccharomyces_pombe_(strain_972_/_ATCC_24843)_GN=rpn10_PE=1_SV=1	>sp|Q09766|YA7D_SCHPO_Uncharacterized_membrane_protein_C24H6.13_OS=Schizosaccharomyces_pombe_(strain_972_/_ATCC_24843)_GN=SPAC24H6.13_PE=1_SV=1	>sp|Q9P7I3|MDV1_SCHPO_Mitochondrial_division_protein_1_OS=Schizosaccharomyces_pombe_(strain_972_/_ATCC_24843)_GN=mdv1_PE=3_SV=1	>sp|Q9USQ2|ALP6_SCHPO_Spindle_pole_body_component_alp6_OS=Schizosaccharomyces_pombe_(strain_972_/_ATCC_24843)_GN=alp6_PE=1_SV=2	>sp|Q9UTL8|AP3D_SCHPO_AP-3_complex_subunit_delta_OS=Schizosaccharomyces_pombe_(strain_972_/_ATCC_24843)_GN=apl5_PE=3_SV=2	>sp|Q9Y7Z6|YP02_SCHPO_Meiotic_chromosome_segregation_protein_C1539.02_OS=Schizosaccharomyces_pombe_(strain_972_/_ATCC_24843)_GN=SPBC1539.02_PE=4_SV=1
T-5771-62.79	-0.774903	1	1	-.GKSVACNIHAVNLK(2)--EKEEDLIR(2).-	>decoy_reverse_sp|P87178|YB1D_SCHPO_Decoy_of_Uncharacterized_protein_C3D6.13c_OS=Schizosaccharomyces_pombe_(strain_972_/_ATCC_24843)_GN=SPBC3D6.13c_PE=1_SV=1	>decoy_tr|D0EJL8|D0EJL8_SCHPM_Decoy_of_Protein_disulfide_isomerase_2_OS=Schizosaccharomyces_pombe_GN=pdi2_PE=4_SV=1	>sp|P41412|RES2_SCHPO_Cell_division_cycle-related_protein_res2/pct1_OS=Schizosaccharomyces_pombe_(strain_972_/_ATCC_24843)_GN=res2_PE=1_SV=1
T-5663-62.00	-0.776112	1	1	-.KSISTGYKSK(1)--HKSDNKK(6).-	>sp|O94538|SNU66_SCHPO_U4/U6.U5_tri-snRNP-associated_protein_snu66_OS=Schizosaccharomyces_pombe_(strain_972_/_ATCC_24843)_GN=snu66_PE=1_SV=1	>sp|Q10585|SPD1_SCHPO_S-phase_delaying_protein_1_OS=Schizosaccharomyces_pombe_(strain_972_/_ATCC_24843)_GN=spd1_PE=1_SV=1
T-4086-50.53	-0.777079	1	1	-.YVRSGDYVTIKPK(11)--IMKKFDK(4).-	>sp|O14212|YDT7_SCHPO_Uncharacterized_RING_finger_protein_C6B12.07c_OS=Schizosaccharomyces_pombe_(strain_972_/_ATCC_24843)_GN=SPAC6B12.07c_PE=3_SV=2	>sp|Q9UT74|LYS4_SCHPO_Homoaconitase,_mitochondrial_OS=Schizosaccharomyces_pombe_(strain_972_/_ATCC_24843)_GN=lys2_PE=3_SV=1
T-2776-40.07	-0.778922	1	1	-.LINKQNTLANQSPR(4)--MLIKVK(1).-	>sp|O14399|UBL1_SCHPO_Ubiquitin-like_protein_1_OS=Schizosaccharomyces_pombe_(strain_972_/_ATCC_24843)_GN=ubl1_PE=3_SV=1	>sp|Q9Y7J1|SPO6_SCHPO_Sporulation-specific_protein_6_OS=Schizosaccharomyces_pombe_(strain_972_/_ATCC_24843)_GN=spo6_PE=3_SV=1
T-5406-60.22	-0.780834	1	1	-.HTVIKTGLR(5)--KVQLR(1).-	>sp|O42897|RPN3_SCHPO_Probable_26S_proteasome_regulatory_subunit_rpn3_OS=Schizosaccharomyces_pombe_(strain_972_/_ATCC_24843)_GN=rpn3_PE=3_SV=2	>sp|Q9UT23|MFH1_SCHPO_ATP-dependent_DNA_helicase_mfh1_OS=Schizosaccharomyces_pombe_(strain_972_/_ATCC_24843)_GN=mfh1_PE=3_SV=2
T-8437-82.58	-0.78114	1	1	-.CSIFTVHDPDIQKKIK(13)--GLKLNISNDLKK(1).-	>sp|O74802|HIBCH_SCHPO_3-hydroxyisobutyryl-CoA_hydrolase,_mitochondrial_OS=Schizosaccharomyces_pombe_(strain_972_/_ATCC_24843)_GN=ehd3_PE=3_SV=1	>sp|Q10098|YAP1_SCHPO_Uncharacterized_protein_C15F9.01c_OS=Schizosaccharomyces_pombe_(strain_972_/_ATCC_24843)_GN=SPAC15F9.01c_PE=4_SV=1
T-4619-54.54	-0.781617	1	1	-.GDDWEQAVAYWKTLR(12)--DVEKSDLWIKSLR(4).-	>sp|O14289|LEUC_SCHPO_3-isopropylmalate_dehydratase_OS=Schizosaccharomyces_pombe_(strain_972_/_ATCC_24843)_GN=leu2_PE=1_SV=1	>sp|Q9UTJ8|RAD50_SCHPO_DNA_repair_protein_rad50_OS=Schizosaccharomyces_pombe_(strain_972_/_ATCC_24843)_GN=rad50_PE=1_SV=3
T-1355-25.95	-0.783037	1	1	-.EYYTSK(1)--SMPIVR(1).-	>sp|O13711|YDZ4_SCHPO_Uncharacterized_protein_C14C4.04_OS=Schizosaccharomyces_pombe_(strain_972_/_ATCC_24843)_GN=SPAC14C4.04_PE=4_SV=1	>sp|P28829|BYR2_SCHPO_Protein_kinase_byr2_OS=Schizosaccharomyces_pombe_(strain_972_/_ATCC_24843)_GN=byr2_PE=1_SV=1
T-2661-39.11	-0.787471	1	1	-.KFKQVVPIQDPR(1)--KWFKGPR(1).-	>sp|O74537|YCQ4_SCHPO_Uncharacterized_amino-acid_permease_C74.04_OS=Schizosaccharomyces_pombe_(strain_972_/_ATCC_24843)_GN=SPCC74.04_PE=3_SV=1	>sp|Q09887|YC9D_SCHPO_Uncharacterized_amino-acid_permease_C584.13_OS=Schizosaccharomyces_pombe_(strain_972_/_ATCC_24843)_GN=SPCC584.13_PE=3_SV=1	>sp|Q9Y7J8|YGL1_SCHPO_Uncharacterized_protein_C216.01c_OS=Schizosaccharomyces_pombe_(strain_972_/_ATCC_24843)_GN=SPBC216.01c_PE=2_SV=3
T-4311-52.23	-0.792039	1	1	-.DYIQPGEINRSPWTIQEKEK(18)--KHLDAEVQK(1).-	>sp|P41878|RPN11_SCHPO_26S_proteasome_regulatory_subunit_rpn11_OS=Schizosaccharomyces_pombe_(strain_972_/_ATCC_24843)_GN=rpn11_PE=1_SV=2	>sp|Q9UUI6|RTF_SCHPO_Replication_termination_factor_1_OS=Schizosaccharomyces_pombe_(strain_972_/_ATCC_24843)_GN=rtf1_PE=1_SV=2
T-9005-86.84	-0.79628	1	1	-.VKQNMRNGASAR(2)--DAYIKRLWEK(5).-	>sp|O94508|CWF11_SCHPO_Pre-mRNA-splicing_factor_cwf11_OS=Schizosaccharomyces_pombe_(strain_972_/_ATCC_24843)_GN=cwf11_PE=1_SV=1	>sp|Q10327|YD72_SCHPO_Uncharacterized_protein_C32A11.02c_OS=Schizosaccharomyces_pombe_(strain_972_/_ATCC_24843)_GN=SPAC32A11.02c_PE=4_SV=1
T-7500-75.24	-0.798919	1	1	-.GNNKENTMLNDGSTAPAK(4)--SITLSSRGRK(1).-	>sp|O60187|SID4_SCHPO_Septation_initiation_protein_sid4_OS=Schizosaccharomyces_pombe_(strain_972_/_ATCC_24843)_GN=sid4_PE=1_SV=1	>sp|O94511|YN67_SCHPO_Putative_enoyl_reductase_C646.07c_OS=Schizosaccharomyces_pombe_(strain_972_/_ATCC_24843)_GN=SPBC646.07c_PE=3_SV=1
T-6080-65.04	-0.800144	1	1	-.MVSLKNVLMVGK(5)--FTVKINDGSLR(4).-	>sp|O13865|PAN3L_SCHPO_PAB-dependent_poly(A)-specific_ribonuclease_subunit_pan3-like_OS=Schizosaccharomyces_pombe_(strain_972_/_ATCC_24843)_GN=SPAC1B1.04c_PE=1_SV=2	>sp|O60058|AFG2_SCHPO_ATPase_family_gene_2_protein_OS=Schizosaccharomyces_pombe_(strain_972_/_ATCC_24843)_GN=afg2_PE=3_SV=1
T-5382-60.00	-0.80017	1	1	-.DDVKDLK(4)--MNILR(1).-	>sp|O94526|PTEN_SCHPO_Phosphatidylinositol_3,4,5-trisphosphate_3-phosphatase_ptn1_OS=Schizosaccharomyces_pombe_(strain_972_/_ATCC_24843)_GN=ptn1_PE=3_SV=1	>sp|P41003|SMC2_SCHPO_Structural_maintenance_of_chromosomes_protein_2_OS=Schizosaccharomyces_pombe_(strain_972_/_ATCC_24843)_GN=cut14_PE=1_SV=2
T-10424-98.11	-0.801553	1	1	-.TVLQDVEANIAALMQATKQR(18)--EAKDKFR(3).-	>sp|O42897|RPN3_SCHPO_Probable_26S_proteasome_regulatory_subunit_rpn3_OS=Schizosaccharomyces_pombe_(strain_972_/_ATCC_24843)_GN=rpn3_PE=3_SV=2	>sp|Q9P7X8|RPA2_SCHPO_Probable_DNA-directed_RNA_polymerase_I_subunit_RPA2_OS=Schizosaccharomyces_pombe_(strain_972_/_ATCC_24843)_GN=rpa2_PE=3_SV=2
T-490-11.81	-0.801822	1	1	-.MAIDYSK(1)--WKI(2).-	>decoy_reverse_sp|Q9P6N5|DS1PP_SCHPO_Decoy_of_Dihydrosphingosine_1-phosphate_phosphatase_C823.11_OS=Schizosaccharomyces_pombe_(strain_972_/_ATCC_24843)_GN=SPAC823.11_PE=3_SV=1	>sp|O94740|CDC37_SCHPO_Hsp90_co-chaperone_Cdc37_OS=Schizosaccharomyces_pombe_(strain_972_/_ATCC_24843)_GN=cdc37_PE=1_SV=1	>sp|Q9P6N5|DS1PP_SCHPO_Dihydrosphingosine_1-phosphate_phosphatase_C823.11_OS=Schizosaccharomyces_pombe_(strain_972_/_ATCC_24843)_GN=SPAC823.11_PE=3_SV=1
T-2632-38.89	-0.802827	1	1	-.YYKKNFILPK(3)--VHLKRILK(4).-	>sp|Q9P6P5|BET3_SCHPO_Transport_protein_particle_subunit_bet3_OS=Schizosaccharomyces_pombe_(strain_972_/_ATCC_24843)_GN=bet3_PE=3_SV=1	>sp|Q9UU94|EPL1_SCHPO_Enhancer_of_polycomb-like_protein_1_OS=Schizosaccharomyces_pombe_(strain_972_/_ATCC_24843)_GN=epl1_PE=3_SV=1
T-3981-49.77	-0.802901	1	1	-.VEPEVVEKLLDEEEEEMIIR(8)--KLDHPNIIK(1).-	>sp|P28706|RAD13_SCHPO_DNA_repair_protein_rad13_OS=Schizosaccharomyces_pombe_(strain_972_/_ATCC_24843)_GN=rad13_PE=2_SV=2	>sp|Q10292|MEK1_SCHPO_Meiosis-specific_serine/threonine-protein_kinase_mek1_OS=Schizosaccharomyces_pombe_(strain_972_/_ATCC_24843)_GN=mek1_PE=3_SV=1
T-3298-44.57	-0.808032	1	1	-.DEADAESVLSSDDNDSIEEISIKKVK(24)--LKAKMK(4).-	>decoy_reverse_sp|O42964|IWS1_SCHPO_Decoy_of_Transcription_factor_iws1_OS=Schizosaccharomyces_pombe_(strain_972_/_ATCC_24843)_GN=iws1_PE=3_SV=1	>sp|O42964|IWS1_SCHPO_Transcription_factor_iws1_OS=Schizosaccharomyces_pombe_(strain_972_/_ATCC_24843)_GN=iws1_PE=3_SV=1	>sp|P87137|YDM6_SCHPO_Uncharacterized_protein_C57A7.06_OS=Schizosaccharomyces_pombe_(strain_972_/_ATCC_24843)_GN=SPAC57A7.06_PE=1_SV=1
T-8406-82.32	-0.810743	1	1	-.LKCDHGRPCSNCLKR(2)--RILFNADVEKK(10).-	>sp|O74788|IML1_SCHPO_Vacuolar_membrane-associated_protein_iml1_OS=Schizosaccharomyces_pombe_(strain_972_/_ATCC_24843)_GN=iml1_PE=1_SV=1	>sp|Q9UTN0|YII3_SCHPO_Uncharacterized_transcriptional_regulatory_protein_C139.03_OS=Schizosaccharomyces_pombe_(strain_972_/_ATCC_24843)_GN=SPAC139.03_PE=3_SV=1
T-2712-39.51	-0.814372	1	1	-.KVPVTHTFTYILISK(1)--NYKSASFLGNK(3).-	>sp|Q96WV5|COPA_SCHPO_Putative_coatomer_subunit_alpha_OS=Schizosaccharomyces_pombe_(strain_972_/_ATCC_24843)_GN=SPBPJ4664.04_PE=1_SV=1	>sp|Q9UTG5|YKEA_SCHPO_Uncharacterized_protein_C1805.10_OS=Schizosaccharomyces_pombe_(strain_972_/_ATCC_24843)_GN=SPAC1805.10_PE=4_SV=1
T-6856-70.49	-0.814646	1	1	-.EEQFNLEGVKTK(10)--SRYALTKR(7).-	>sp|O60067|TAPT1_SCHPO_Protein_TAPT1_homolog_OS=Schizosaccharomyces_pombe_(strain_972_/_ATCC_24843)_GN=SPBC13G1.05_PE=1_SV=1	>sp|Q09908|PHF2_SCHPO_SWM_histone_demethylase_complex_subunit_phf2_OS=Schizosaccharomyces_pombe_(strain_972_/_ATCC_24843)_GN=phf2_PE=1_SV=1
T-1849-31.57	-0.817481	1	1	-.MISSFSNGFWSKDYATGVK(1)--KPVGK(1).-	>sp|O60158|BQT4_SCHPO_Bouquet_formation_protein_4_OS=Schizosaccharomyces_pombe_(strain_972_/_ATCC_24843)_GN=bqt4_PE=1_SV=2	>sp|Q09697|RGA8_SCHPO_Rho-GTPase-activating_protein_8_OS=Schizosaccharomyces_pombe_(strain_972_/_ATCC_24843)_GN=rga8_PE=1_SV=1
T-3928-49.34	-0.820808	1	1	-.IDQMHLLLDVTKKR(13)--KSGATSQMKK(1).-	>sp|O42900|PPK19_SCHPO_Serine/threonine-protein_kinase_ppk19_OS=Schizosaccharomyces_pombe_(strain_972_/_ATCC_24843)_GN=ppk19_PE=1_SV=1	>sp|O74360|RGA4_SCHPO_Probable_Rho-type_GTPase-activating_protein_4_OS=Schizosaccharomyces_pombe_(strain_972_/_ATCC_24843)_GN=rga4_PE=1_SV=2
T-8365-82.04	-0.825695	1	1	-.YVAGVQQKYTQSGGVRPFGVSTLIAGFDVGDNTPR(8)--VKRITPR(2).-	>sp|P48003|H2AZ_SCHPO_Histone_H2A.Z_OS=Schizosaccharomyces_pombe_(strain_972_/_ATCC_24843)_GN=pht1_PE=1_SV=3	>sp|Q10329|PSA4_SCHPO_Probable_proteasome_subunit_alpha_type-4_OS=Schizosaccharomyces_pombe_(strain_972_/_ATCC_24843)_GN=pre6_PE=3_SV=1
T-4685-55.04	-0.827852	1	1	-.RPKTICLTVVSRFLR(3)--SRPGSLMKSMKR(8).-	>sp|O14108|ETA2_SCHPO_DNA-binding_protein_eta2_OS=Schizosaccharomyces_pombe_(strain_972_/_ATCC_24843)_GN=eta2_PE=1_SV=1	>sp|O42917|ESO1_SCHPO_N-acetyltransferase_eso1_OS=Schizosaccharomyces_pombe_(strain_972_/_ATCC_24843)_GN=eso1_PE=1_SV=1	>tr|Q1L858|Q1L858_SCHPM_Uncharacterized_protein_OS=Schizosaccharomyces_pombe_PE=4_SV=1
T-3881-49.00	-0.829839	1	1	-.LSKDDGEKYFR(8)--IVPKR(4).-	>decoy_reverse_sp|Q09805|VPS45_SCHPO_Decoy_of_Vacuolar_protein_sorting-associated_protein_45_OS=Schizosaccharomyces_pombe_(strain_972_/_ATCC_24843)_GN=vps45_PE=3_SV=1	>sp|P36631|STE11_SCHPO_Transcription_factor_ste11_OS=Schizosaccharomyces_pombe_(strain_972_/_ATCC_24843)_GN=ste11_PE=1_SV=2	>sp|Q02099|RAD3_SCHPO_Protein_kinase_rad3_OS=Schizosaccharomyces_pombe_(strain_972_/_ATCC_24843)_GN=rad3_PE=1_SV=2
T-2846-40.68	-0.832683	1	1	-.KAYK(1)--SAFK(1).-	>sp|P87154|DPOE_SCHPO_DNA_polymerase_epsilon_catalytic_subunit_A_OS=Schizosaccharomyces_pombe_(strain_972_/_ATCC_24843)_GN=pol2_PE=2_SV=1	>sp|Q874R1|RHO4_SCHPO_GTP-binding_protein_rho4_OS=Schizosaccharomyces_pombe_(strain_972_/_ATCC_24843)_GN=rho4_PE=1_SV=2
T-8836-85.46	-0.835975	1	1	-.IIQVLEEQSSPSFDEKTGLPK(16)--RTIDPCKR(7).-	>sp|P22774|HSP7M_SCHPO_Heat_shock_70_kDa_protein,_mitochondrial_OS=Schizosaccharomyces_pombe_(strain_972_/_ATCC_24843)_GN=ssp1_PE=2_SV=2	>sp|Q10449|MU157_SCHPO_Meiotically_up-regulated_gene_157_protein_OS=Schizosaccharomyces_pombe_(strain_972_/_ATCC_24843)_GN=mug157_PE=1_SV=1
T-6783-69.92	-0.844427	1	1	-.VMEKWRQEFK(4)--ENRTFIKK(7).-	>sp|O94245|YJ14_SCHPO_UPF0300_protein_C737.04_OS=Schizosaccharomyces_pombe_(strain_972_/_ATCC_24843)_GN=SPCC737.04_PE=3_SV=1	>sp|O94324|PPK31_SCHPO_Serine/threonine-protein_kinase_ppk31_OS=Schizosaccharomyces_pombe_(strain_972_/_ATCC_24843)_GN=ppk31_PE=1_SV=1
T-9362-89.54	-0.845269	1	1	-.YKDLVETEAEKR(2)--MEIDDIFASK(1).-	>sp|O59795|CASP_SCHPO_Protein_CASP_OS=Schizosaccharomyces_pombe_(strain_972_/_ATCC_24843)_GN=coy1_PE=3_SV=1	>sp|Q92346|YDH1_SCHPO_Uncharacterized_protein_C6G9.01c_OS=Schizosaccharomyces_pombe_(strain_972_/_ATCC_24843)_GN=SPAC6G9.01c_PE=4_SV=2
T-2925-41.40	-0.845657	1	1	-.VEEKEGIPPSQQR(4)--SRNKFLDK(4).-	>sp|O14399|UBL1_SCHPO_Ubiquitin-like_protein_1_OS=Schizosaccharomyces_pombe_(strain_972_/_ATCC_24843)_GN=ubl1_PE=3_SV=1	>sp|O94687|TAS3_SCHPO_RNA-induced_transcriptional_silencing_complex_protein_tas3_OS=Schizosaccharomyces_pombe_(strain_972_/_ATCC_24843)_GN=tas3_PE=1_SV=1
T-690-15.88	-0.847554	1	1	-.DILVKIQDIKQALLNTEI(10)--KRIER(1).-	>decoy_reverse_sp|O94723|RM20_SCHPO_Decoy_of_54S_ribosomal_protein_L20,_mitochondrial_OS=Schizosaccharomyces_pombe_(strain_972_/_ATCC_24843)_GN=mrpl20_PE=3_SV=1	>sp|O14160|SYVM_SCHPO_Valine--tRNA_ligase,_mitochondrial_OS=Schizosaccharomyces_pombe_(strain_972_/_ATCC_24843)_GN=vas1_PE=3_SV=2	>sp|O94421|SNF22_SCHPO_SWI/SNF_chromatin-remodeling_complex_subunit_snf22_OS=Schizosaccharomyces_pombe_(strain_972_/_ATCC_24843)_GN=snf22_PE=1_SV=2	>sp|Q9P7R5|GFH1_SCHPO_Gamma-tubulin_complex_component_gfh1_OS=Schizosaccharomyces_pombe_(strain_972_/_ATCC_24843)_GN=gfh1_PE=3_SV=1
T-3440-45.73	-0.849189	1	1	-.KVTSKLLEQEESAEK(1)--TFLEKR(5).-	>sp|O94579|PSA2_SCHPO_Probable_proteasome_subunit_alpha_type-2_OS=Schizosaccharomyces_pombe_(strain_972_/_ATCC_24843)_GN=pre8_PE=3_SV=1	>sp|Q09682|PSA3_SCHPO_Probable_proteasome_subunit_alpha_type-3_OS=Schizosaccharomyces_pombe_(strain_972_/_ATCC_24843)_GN=SPAC13C5.01c_PE=3_SV=1
T-762-17.27	-0.852077	1	1	-.NAIQERSAQLLLLTKR(15)--KIIKFEH(1).-	>sp|P33277|GAP1_SCHPO_GTPase-activating_protein_OS=Schizosaccharomyces_pombe_(strain_972_/_ATCC_24843)_GN=gap1_PE=3_SV=1	>sp|Q10488|ETR1_SCHPO_Probable_trans-2-enoyl-CoA_reductase,_mitochondrial_OS=Schizosaccharomyces_pombe_(strain_972_/_ATCC_24843)_GN=etr1_PE=3_SV=1
T-5366-59.88	-0.853052	1	1	-.EPKLGDDVSGIDYIR(3)--EPKLTSAR(3).-	>sp|O13968|YE48_SCHPO_Uncharacterized_carboxypeptidase_C24C9.08_OS=Schizosaccharomyces_pombe_(strain_972_/_ATCC_24843)_GN=SPAC24C9.08_PE=3_SV=1	>sp|Q10159|MYH1_SCHPO_A/G-specific_adenine_DNA_glycosylase_OS=Schizosaccharomyces_pombe_(strain_972_/_ATCC_24843)_GN=myh1_PE=1_SV=1
T-4906-56.64	-0.853926	1	1	-.LKVELAKQNLFVPTSDK(7)--VLKSFVK(3).-	>sp|P50524|RPN12_SCHPO_26S_proteasome_regulatory_subunit_rpn12_OS=Schizosaccharomyces_pombe_(strain_972_/_ATCC_24843)_GN=rpn12_PE=1_SV=1	>sp|Q09828|SYLM_SCHPO_Putative_leucine--tRNA_ligase,_mitochondrial_OS=Schizosaccharomyces_pombe_(strain_972_/_ATCC_24843)_GN=SPAC4G8.09_PE=3_SV=1
T-4055-50.31	-0.85464	1	1	-.VHPEGKYVVDISPDIDIK(6)--KDVEYIHR(1).-	>sp|P0CT33|TLH1_SCHPO_ATP-dependent_DNA_helicase_tlh1_(Fragment)_OS=Schizosaccharomyces_pombe_(strain_972_/_ATCC_24843)_GN=tlh1_PE=3_SV=1	>sp|P41836|PRS8_SCHPO_26S_protease_regulatory_subunit_8_homolog_OS=Schizosaccharomyces_pombe_(strain_972_/_ATCC_24843)_GN=let1_PE=3_SV=1	>sp|Q1RKN3|TLH2_SCHPO_ATP-dependent_DNA_helicase_tlh2_OS=Schizosaccharomyces_pombe_(strain_972_/_ATCC_24843)_GN=tlh2_PE=2_SV=1
T-2557-38.27	-0.854828	1	1	-.KLRLLTLIDLANR(1)--KLPLLKR(6).-	>sp|O13935|TRM4B_SCHPO_Multisite-specific_tRNA:(cytosine-C(5))-methyltransferase_trm4b_OS=Schizosaccharomyces_pombe_(strain_972_/_ATCC_24843)_GN=trm4b_PE=3_SV=2	>sp|Q9UUJ7|CSN7_SCHPO_COP9_signalosome_complex_subunit_7_OS=Schizosaccharomyces_pombe_(strain_972_/_ATCC_24843)_GN=csn71_PE=1_SV=1
T-3834-48.67	-0.857809	1	1	-.AFNKQAESK(1)--LPGWKKR(6).-	>sp|O14156|PP2C4_SCHPO_Protein_phosphatase_2C_homolog_4_OS=Schizosaccharomyces_pombe_(strain_972_/_ATCC_24843)_GN=ptc4_PE=1_SV=2	>sp|Q9C0V7|YHJ2_SCHPO_Uncharacterized_sulfatase_PB10D8.02c_OS=Schizosaccharomyces_pombe_(strain_972_/_ATCC_24843)_GN=SPBPB10D8.02c_PE=3_SV=1
T-3247-44.16	-0.858074	1	1	-.ISVQSTETIQK(1)--VLFMK(1).-	>sp|P79005|TAZ1_SCHPO_Telomere_length_regulator_taz1_OS=Schizosaccharomyces_pombe_(strain_972_/_ATCC_24843)_GN=taz1_PE=1_SV=1	>sp|Q10092|YAOD_SCHPO_Uncharacterized_protein_C11D3.13_OS=Schizosaccharomyces_pombe_(strain_972_/_ATCC_24843)_GN=SPAC11D3.13_PE=3_SV=1
T-7671-76.51	-0.858625	1	1	-.TDKESNSRSPSISSQEHK(3)--ISRCIKR(1).-	>sp|O60169|YHC5_SCHPO_Uncharacterized_protein_C19F8.05_OS=Schizosaccharomyces_pombe_(strain_972_/_ATCC_24843)_GN=SPBC19F8.05_PE=4_SV=1	>sp|O94488|MBO1_SCHPO_Microtubule_organizer_protein_1_OS=Schizosaccharomyces_pombe_(strain_972_/_ATCC_24843)_GN=mbo1_PE=1_SV=1
T-2168-34.90	-0.863627	1	1	-.VTMSPKQVEDLLYLLK(6)--GQQKAD(4).-	>decoy_reverse_sp|P21534|COX2_SCHPO_Decoy_of_Cytochrome_c_oxidase_subunit_2_OS=Schizosaccharomyces_pombe_(strain_972_/_ATCC_24843)_GN=cox2_PE=3_SV=4	>decoy_tr|Q06Y82|Q06Y82_SCHPM_Decoy_of_Cytochrome_c_oxidase_subunit_2_(Fragment)_OS=Schizosaccharomyces_pombe_GN=COXII_PE=3_SV=1	>decoy_tr|Q7YFV0|Q7YFV0_SCHPM_Decoy_of_Cytochrome_c_oxidase_subunit_2_(Fragment)_OS=Schizosaccharomyces_pombe_GN=CoxII_PE=3_SV=1	>sp|Q09181|DHH1_SCHPO_Putative_ATP-dependent_RNA_helicase_ste13_OS=Schizosaccharomyces_pombe_(strain_972_/_ATCC_24843)_GN=ste13_PE=3_SV=1
T-10322-97.29	-0.865972	1	1	-.WFWELMDEWSNEKKSR(14)--KSQAIMQFSR(1).-	>sp|P53695|EXO1_SCHPO_Exodeoxyribonuclease_1_OS=Schizosaccharomyces_pombe_(strain_972_/_ATCC_24843)_GN=exo1_PE=1_SV=1	>sp|Q92462|PUB1_SCHPO_E3_ubiquitin-protein_ligase_pub1_OS=Schizosaccharomyces_pombe_(strain_972_/_ATCC_24843)_GN=pub1_PE=1_SV=2
T-9330-89.19	-0.866066	1	1	-.INDLTYDYETLKANADDSEGK(12)--KHFPSINTSLSYSK(1).-	>sp|P31406|VATA_SCHPO_V-type_proton_ATPase_catalytic_subunit_A_OS=Schizosaccharomyces_pombe_(strain_972_/_ATCC_24843)_GN=vma1_PE=3_SV=1	>sp|Q9C1W6|YN59_SCHPO_Uncharacterized_protein_C713.09_OS=Schizosaccharomyces_pombe_(strain_972_/_ATCC_24843)_GN=SPBC713.09_PE=4_SV=1
T-3477-46.00	-0.866134	1	1	-.EGGLTKPILTSRK(6)--GRLVCMVKAK(8).-	>sp|Q10150|MON1_SCHPO_Vacuolar_fusion_protein_mon1_OS=Schizosaccharomyces_pombe_(strain_972_/_ATCC_24843)_GN=mon1_PE=3_SV=1	>sp|Q9UUK4|YLO2_SCHPO_Uncharacterized_protein_C1952.02_OS=Schizosaccharomyces_pombe_(strain_972_/_ATCC_24843)_GN=SPAC1952.02_PE=1_SV=2
T-1605-29.07	-0.871719	1	1	-.FVQHYLNYKANK(9)--RISKLSDGITK(4).-	>sp|O36017|LIPB_SCHPO_Probable_octanoyltransferase_OS=Schizosaccharomyces_pombe_(strain_972_/_ATCC_24843)_GN=SPAC4F10.05c_PE=3_SV=1	>sp|Q02953|HSF_SCHPO_Heat_shock_factor_protein_OS=Schizosaccharomyces_pombe_(strain_972_/_ATCC_24843)_GN=hsf1_PE=1_SV=2
T-10373-97.72	-0.871998	1	1	-.AYQDFLQGSDMQKILNGK(13)--GISNWGKK(7).-	>sp|Q09919|FIP1_SCHPO_Plasma_membrane_iron_permease_OS=Schizosaccharomyces_pombe_(strain_972_/_ATCC_24843)_GN=fip1_PE=1_SV=1	>sp|Q9UR24|RHP26_SCHPO_DNA_repair_protein_rhp26_OS=Schizosaccharomyces_pombe_(strain_972_/_ATCC_24843)_GN=rhp26_PE=3_SV=1	>tr|S6BME7|S6BME7_SCHPM_Iron_permease_Fip1_(Fragment)_OS=Schizosaccharomyces_pombe_GN=fip1_PE=4_SV=1
T-6139-65.46	-0.878702	1	1	-.YYSNFLYWWYGAQIVQKR(17)--VTAKLSEAQLK(4).-	>sp|O14195|YF07_SCHPO_Uncharacterized_N-acetyltransferase_C56E4.07_OS=Schizosaccharomyces_pombe_(strain_972_/_ATCC_24843)_GN=SPAC56E4.07_PE=3_SV=3	>sp|Q96WW5|COG8_SCHPO_Conserved_oligomeric_Golgi_complex_subunit_8_OS=Schizosaccharomyces_pombe_(strain_972_/_ATCC_24843)_GN=cog8_PE=3_SV=2
T-5416-60.28	-0.878775	1	1	-.SSAKDLTTPVTEGEVDELKDMFSSMK(4)--KVSPRVISK(1).-	>sp|O94297|OXSM_SCHPO_Putative_3-oxoacyl-[acyl-carrier-protein]_synthase,_mitochondrial_OS=Schizosaccharomyces_pombe_(strain_972_/_ATCC_24843)_GN=SPBC887.13c_PE=3_SV=1	>sp|P56329|IF2B_SCHPO_Probable_eukaryotic_translation_initiation_factor_2_subunit_beta_OS=Schizosaccharomyces_pombe_(strain_972_/_ATCC_24843)_GN=tif212_PE=1_SV=2
T-5218-58.84	-0.881922	1	1	-.MVQLFGGALCADFPPK(1)--KANTHIN(1).-	>sp|O75002|MOG1_SCHPO_Nuclear_import_protein_mog1_OS=Schizosaccharomyces_pombe_(strain_972_/_ATCC_24843)_GN=mog1_PE=3_SV=1	>sp|Q10056|SHK2_SCHPO_Serine/threonine-protein_kinase_shk2_OS=Schizosaccharomyces_pombe_(strain_972_/_ATCC_24843)_GN=shk2_PE=3_SV=1
T-9404-89.87	-0.885292	1	1	-.AVAASLGVNFLKVVSSAIVDK(12)--LGVKPPK(4).-	>sp|O14126|PRS6A_SCHPO_26S_protease_regulatory_subunit_6A_OS=Schizosaccharomyces_pombe_(strain_972_/_ATCC_24843)_GN=tbp1_PE=3_SV=1	>sp|O74445|PRS10_SCHPO_Probable_26S_protease_subunit_rpt4_OS=Schizosaccharomyces_pombe_(strain_972_/_ATCC_24843)_GN=rpt4_PE=3_SV=2
T-680-15.71	-0.885836	1	1	-.MTQKNTGPRR(1)--MVLSKRPVR(1).-	>sp|O94392|YLV1_SCHPO_Uncharacterized_transcriptional_regulatory_protein_C2H10.01_OS=Schizosaccharomyces_pombe_(strain_972_/_ATCC_24843)_GN=SPAC2H10.01_PE=3_SV=1	>sp|Q9C469|GRT1_SCHPO_Zinc_finger_protein_grt1_OS=Schizosaccharomyces_pombe_(strain_972_/_ATCC_24843)_GN=grt1_PE=1_SV=1
T-4347-52.53	-0.887103	1	1	-.KNFSYSK(1)--KPRKR(1).-	>decoy_reverse_sp|O74953|YJC7_SCHPO_Decoy_of_Uncharacterized_protein_C736.07c_OS=Schizosaccharomyces_pombe_(strain_972_/_ATCC_24843)_GN=SPCC736.07c_PE=4_SV=1	>sp|O14350|SWI3_SCHPO_Swi1-interacting_protein_swi3_OS=Schizosaccharomyces_pombe_(strain_972_/_ATCC_24843)_GN=swi3_PE=1_SV=2	>sp|P87316|ATP5E_SCHPO_Putative_ATP_synthase_subunit_epsilon,_mitochondrial_OS=Schizosaccharomyces_pombe_(strain_972_/_ATCC_24843)_GN=atp15_PE=3_SV=1
T-939-20.54	-0.889247	1	1	-.PTYRFNYLR(1)--MAEVKK(1).-	>sp|O59713|DPH1_SCHPO_Diphthamide_biosynthesis_protein_1_OS=Schizosaccharomyces_pombe_(strain_972_/_ATCC_24843)_GN=dph1_PE=3_SV=1	>sp|Q09726|ATP25_SCHPO_ATPase_synthesis_protein_25,_mitochondrial_OS=Schizosaccharomyces_pombe_(strain_972_/_ATCC_24843)_GN=atp25_PE=3_SV=1
T-7073-72.06	-0.890066	1	1	-.IVKEIRDDIYLQLK(3)--DSQLSENLLK(1).-	>sp|C6Y4A8|YAEP_SCHPO_Uncharacterized_protein_C23D3.16_OS=Schizosaccharomyces_pombe_(strain_972_/_ATCC_24843)_GN=SPAC23D3.16_PE=2_SV=2	>sp|O42917|ESO1_SCHPO_N-acetyltransferase_eso1_OS=Schizosaccharomyces_pombe_(strain_972_/_ATCC_24843)_GN=eso1_PE=1_SV=1
T-4742-55.43	-0.890887	1	1	-.MLNKRLTIQLPFYATQTASSSR(1)--KNLEKNFYK(1).-	>sp|O14226|EXO84_SCHPO_Exocyst_complex_component_exo84_OS=Schizosaccharomyces_pombe_(strain_972_/_ATCC_24843)_GN=exo84_PE=3_SV=2	>sp|P87055|YDJ7_SCHPO_Uncharacterized_protein_C57A10.07_OS=Schizosaccharomyces_pombe_(strain_972_/_ATCC_24843)_GN=SPAC57A10.07_PE=4_SV=1
T-2608-38.70	-0.891319	1	1	-.YYFKLSQTLK(4)--NKISLDDVLK(2).-	>sp|O13951|IWR1_SCHPO_RNA_polymerase_II_nuclear_localization_protein_iwr1_OS=Schizosaccharomyces_pombe_(strain_972_/_ATCC_24843)_GN=iwr1_PE=3_SV=1	>sp|O14188|RNG2_SCHPO_Ras_GTPase-activating-like_protein_rng2_OS=Schizosaccharomyces_pombe_(strain_972_/_ATCC_24843)_GN=rng2_PE=1_SV=1
T-10412-98.02	-0.892321	1	1	-.MNTSQDVNAEAANERSALLPR(1)--KWGAYKMK(1).-	>sp|O13912|YDW6_SCHPO_Uncharacterized_protein_C23C11.06c_OS=Schizosaccharomyces_pombe_(strain_972_/_ATCC_24843)_GN=SPAC23C11.06c_PE=4_SV=1	>sp|Q9Y8G3|MEX67_SCHPO_mRNA_export_factor_mex67_OS=Schizosaccharomyces_pombe_(strain_972_/_ATCC_24843)_GN=mex67_PE=1_SV=1
T-6704-69.41	-0.89396	1	1	-.GDLTEFRPTVLIGVPAVYELIKK(22)--DEYLQKSK(6).-	>sp|Q9P6M7|MUG99_SCHPO_Meiotically_up-regulated_gene_99_protein,_mitochondrial_OS=Schizosaccharomyces_pombe_(strain_972_/_ATCC_24843)_GN=mug99_PE=1_SV=1	>sp|Q9P7D7|LCF2_SCHPO_Long-chain-fatty-acid--CoA_ligase_2_OS=Schizosaccharomyces_pombe_(strain_972_/_ATCC_24843)_GN=lcf2_PE=3_SV=1
T-1436-26.95	-0.894573	1	1	-.ESLSEQKER(7)--MSLEEQR(1).-	>sp|O43087|KMS2_SCHPO_Karyogamy_meiotic_segregation_protein_2_OS=Schizosaccharomyces_pombe_(strain_972_/_ATCC_24843)_GN=kms2_PE=1_SV=1	>sp|Q10477|MED27_SCHPO_Mediator_of_RNA_polymerase_II_transcription_subunit_27_OS=Schizosaccharomyces_pombe_(strain_972_/_ATCC_24843)_GN=med27_PE=1_SV=1
T-1881-31.96	-0.897272	1	1	-.LRGQNIGAPLGGPKK(14)--KIHSADSSR(1).-	>sp|O94700|MBF1_SCHPO_Multiprotein-bridging_factor_1_OS=Schizosaccharomyces_pombe_(strain_972_/_ATCC_24843)_GN=mbf1_PE=3_SV=1	>sp|Q9C0V4|YOM2_SCHPO_Uncharacterized_protein_PB7E8.02_OS=Schizosaccharomyces_pombe_(strain_972_/_ATCC_24843)_GN=SPBPB7E8.02_PE=3_SV=1
T-9828-93.26	-0.899283	1	1	-.SLKGSIDEYQNNLSSK(3)--QEKIVDGFDVGFDDK(3).-	>sp|O13833|CID1_SCHPO_Poly(A)_RNA_polymerase_protein_cid1_OS=Schizosaccharomyces_pombe_(strain_972_/_ATCC_24843)_GN=cid1_PE=1_SV=2	>sp|Q10411|SPO15_SCHPO_Sporulation-specific_protein_15_OS=Schizosaccharomyces_pombe_(strain_972_/_ATCC_24843)_GN=spo15_PE=1_SV=1
T-9524-90.76	-0.90004	1	1	-.RKAAFWFAYSAGFWR(2)--SPGGKSFVCPECSKK(14).-	>sp|O94731|TR851_SCHPO_Transport_protein_particle_subunit_trs85-1_OS=Schizosaccharomyces_pombe_(strain_972_/_ATCC_24843)_GN=trs85-1_PE=3_SV=1	>sp|Q10076|HSR1_SCHPO_Hydrogen_peroxide_stress_regulator_1_OS=Schizosaccharomyces_pombe_(strain_972_/_ATCC_24843)_GN=hsr1_PE=2_SV=1
T-10500-98.71	-0.901029	1	1	-.SLSDEQVQAEMHKMVSFIK(1)--KGAEEAVAEASSCMHKLK(1).-	>sp|O13687|VATE_SCHPO_V-type_proton_ATPase_subunit_E_OS=Schizosaccharomyces_pombe_(strain_972_/_ATCC_24843)_GN=vma4_PE=3_SV=1	>sp|O42875|SYWM_SCHPO_Tryptophan--tRNA_ligase,_mitochondrial_OS=Schizosaccharomyces_pombe_(strain_972_/_ATCC_24843)_GN=msw1_PE=3_SV=1
T-2163-34.86	-0.90539	1	1	-.YNLRDKLTFMIGTR(6)--PAMK(1).-	>decoy_reverse_sp|O13672|RL8_SCHPO_Decoy_of_60S_ribosomal_protein_L8_OS=Schizosaccharomyces_pombe_(strain_972_/_ATCC_24843)_GN=rpl8_PE=1_SV=3	>decoy_reverse_sp|O13991|YEG9_SCHPO_Decoy_of_Uncharacterized_oxidoreductase_C26H5.09c_OS=Schizosaccharomyces_pombe_(strain_972_/_ATCC_24843)_GN=SPAC26H5.09c_PE=2_SV=3	>decoy_reverse_sp|O42868|SSU72_SCHPO_Decoy_of_RNA_polymerase_II_subunit_A_C-terminal_domain_phosphatase_ssu72_OS=Schizosaccharomyces_pombe_(strain_972_/_ATCC_24843)_GN=ssu72_PE=1_SV=1	>decoy_reverse_sp|O74172|RS25B_SCHPO_Decoy_of_40S_ribosomal_protein_S25-B_OS=Schizosaccharomyces_pombe_(strain_972_/_ATCC_24843)_GN=rps25b_PE=3_SV=1	>decoy_reverse_sp|O94363|RHB1_SCHPO_Decoy_of_GTP-binding_protein_rhb1_OS=Schizosaccharomyces_pombe_(strain_972_/_ATCC_24843)_GN=rhb1_PE=3_SV=1	>decoy_reverse_sp|P79009|RS25A_SCHPO_Decoy_of_40S_ribosomal_protein_S25-A_OS=Schizosaccharomyces_pombe_(strain_972_/_ATCC_24843)_GN=rps25a_PE=3_SV=2	>decoy_reverse_sp|Q9US07|ARP8_SCHPO_Decoy_of_Probable_actin-related_protein_8_OS=Schizosaccharomyces_pombe_(strain_972_/_ATCC_24843)_GN=SPAC664.02c_PE=1_SV=2	>decoy_reverse_sp|Q9UTG6|FMT_SCHPO_Decoy_of_Putative_methionyl-tRNA_formyltransferase_OS=Schizosaccharomyces_pombe_(strain_972_/_ATCC_24843)_GN=fmt1_PE=3_SV=1	>decoy_tr|S6CCW0|S6CCW0_SCHPM_Decoy_of_40S_ribosomal_protein_S25_OS=Schizosaccharomyces_pombe_GN=rps2502_PE=4_SV=1	>sp|O94525|YBU1_SCHPO_Uncharacterized_ribonuclease_C609.01_OS=Schizosaccharomyces_pombe_(strain_972_/_ATCC_24843)_GN=SPBC609.01_PE=3_SV=1
T-3092-42.84	-0.905432	1	1	-.IHATTEGEDFVKQIEK(12)--YKLSEITFK(2).-	>sp|O13633|YNF5_SCHPO_Uncharacterized_J_domain-containing_protein_C17A3.05c_OS=Schizosaccharomyces_pombe_(strain_972_/_ATCC_24843)_GN=pi041_PE=1_SV=1	>sp|Q9C0X3|YBBF_SCHPO_Putative_uncharacterized_protein_C13G1.15c_OS=Schizosaccharomyces_pombe_(strain_972_/_ATCC_24843)_GN=SPBC13G1.15c_PE=4_SV=1
T-3836-48.69	-0.909974	1	1	-.AHTGKACPVRLSTCYK(5)--KGCNWCVCELIK(1).-	>decoy_reverse_sp|P36594|RPB1_SCHPO_Decoy_of_DNA-directed_RNA_polymerase_II_subunit_rpb1_OS=Schizosaccharomyces_pombe_(strain_972_/_ATCC_24843)_GN=rpb1_PE=1_SV=1	>decoy_tr|G9JY47|G9JY47_SCHPM_Decoy_of_DNA-directed_RNA_polymerase_(Fragment)_OS=Schizosaccharomyces_pombe_GN=RPB1_PE=3_SV=1	>sp|P0CT33|TLH1_SCHPO_ATP-dependent_DNA_helicase_tlh1_(Fragment)_OS=Schizosaccharomyces_pombe_(strain_972_/_ATCC_24843)_GN=tlh1_PE=3_SV=1	>sp|Q1RKN3|TLH2_SCHPO_ATP-dependent_DNA_helicase_tlh2_OS=Schizosaccharomyces_pombe_(strain_972_/_ATCC_24843)_GN=tlh2_PE=2_SV=1
T-5151-58.39	-0.910337	1	1	-.EPQEQVPSKNLHR(9)--LAALGIKPR(7).-	>sp|O59755|CUT12_SCHPO_Spindle_pole_body-associated_protein_cut12_OS=Schizosaccharomyces_pombe_(strain_972_/_ATCC_24843)_GN=cut12_PE=1_SV=1	>sp|Q10172|PAN1_SCHPO_Actin_cytoskeleton-regulatory_complex_protein_pan1_OS=Schizosaccharomyces_pombe_(strain_972_/_ATCC_24843)_GN=pan1_PE=1_SV=1
T-9061-87.23	-0.91147	1	1	-.SRKEYFETQALLEK(3)--DAIHPVSLR(1).-	>sp|O14066|IRS4_SCHPO_Increased_rDNA_silencing_protein_4_homolog_OS=Schizosaccharomyces_pombe_(strain_972_/_ATCC_24843)_GN=SPAC1687.09_PE=3_SV=2	>sp|O94414|LNP_SCHPO_Protein_lunapark_OS=Schizosaccharomyces_pombe_(strain_972_/_ATCC_24843)_GN=lnp1_PE=1_SV=1
T-2771-40.03	-0.913807	1	1	-.QLKPYMSSR(3)--SSSKERER(4).-	>decoy_reverse_sp|O43065|MOT1_SCHPO_Decoy_of_Probable_helicase_mot1_OS=Schizosaccharomyces_pombe_(strain_972_/_ATCC_24843)_GN=mot1_PE=1_SV=4	>sp|O43065|MOT1_SCHPO_Probable_helicase_mot1_OS=Schizosaccharomyces_pombe_(strain_972_/_ATCC_24843)_GN=mot1_PE=1_SV=4	>sp|Q10719|FUS1_SCHPO_Cell_fusion_protein_fus1_OS=Schizosaccharomyces_pombe_(strain_972_/_ATCC_24843)_GN=fus1_PE=2_SV=1
T-4586-54.29	-0.914334	1	1	-.AKISYENPNKAMR(2)--KYFEMIFRHGWK(1).-	>sp|O13775|SYEC_SCHPO_Probable_glutamate--tRNA_ligase,_cytoplasmic_OS=Schizosaccharomyces_pombe_(strain_972_/_ATCC_24843)_GN=gus1_PE=1_SV=1	>sp|O59785|YCN8_SCHPO_Uncharacterized_solute_carrier_family_35_member_C320.08_OS=Schizosaccharomyces_pombe_(strain_972_/_ATCC_24843)_GN=SPCC320.08_PE=1_SV=1
T-9209-88.32	-0.915579	1	1	-.LFNQLELSPPESFMEKKAR(16)--CKGSLDVVR(2).-	>sp|O14281|YETC_SCHPO_Uncharacterized_mitochondrial_carrier_C8C9.12c_OS=Schizosaccharomyces_pombe_(strain_972_/_ATCC_24843)_GN=SPAC8C9.12c_PE=3_SV=1	>sp|O59773|EAF_SCHPO_Chromatin_modification-related_protein_vid21_OS=Schizosaccharomyces_pombe_(strain_972_/_ATCC_24843)_GN=vid21_PE=1_SV=2
T-3048-42.50	-0.915645	1	1	-.KNPAR(1)--RLPR(1).-	>sp|O14028|MTQ1_SCHPO_Probable_mitochondrial_N(5)-glutamine_methyltransferase_mtq1_OS=Schizosaccharomyces_pombe_(strain_972_/_ATCC_24843)_GN=mtq1_PE=3_SV=1	>sp|Q9P7Y8|MID2_SCHPO_Septin_ring_organizing_protein_mid2_OS=Schizosaccharomyces_pombe_(strain_972_/_ATCC_24843)_GN=mid2_PE=1_SV=2
T-2614-38.75	-0.919116	1	1	-.TKLALQKILSK(2)--QPFSKAELK(5).-	>sp|Q09882|PRP45_SCHPO_Pre-mRNA-processing_protein_45_OS=Schizosaccharomyces_pombe_(strain_972_/_ATCC_24843)_GN=prp45_PE=1_SV=1	>sp|Q10441|TILS_SCHPO_Probable_tRNA(Ile)-lysidine_synthase_OS=Schizosaccharomyces_pombe_(strain_972_/_ATCC_24843)_GN=SPAC12B10.08c_PE=3_SV=1
T-1734-30.26	-0.919418	1	1	-.ESSSPNSQNKPNAMEEIK(10)--HKLQK(2).-	>sp|O59676|PDP1_SCHPO_PWWP_domain-containing_protein_1_OS=Schizosaccharomyces_pombe_(strain_972_/_ATCC_24843)_GN=pdp1_PE=1_SV=1	>sp|Q09856|PRP3_SCHPO_U4/U5/U6_small_nuclear_ribonucleoprotein_prp3_OS=Schizosaccharomyces_pombe_(strain_972_/_ATCC_24843)_GN=prp3_PE=1_SV=1
T-7913-78.41	-0.921481	1	1	-.EKHVYQPRCIIDTQPK(2)--MSISSK(1).-	>sp|Q09766|YA7D_SCHPO_Uncharacterized_membrane_protein_C24H6.13_OS=Schizosaccharomyces_pombe_(strain_972_/_ATCC_24843)_GN=SPAC24H6.13_PE=1_SV=1	>sp|Q10286|ITR1_SCHPO_Myo-inositol_transporter_1_OS=Schizosaccharomyces_pombe_(strain_972_/_ATCC_24843)_GN=itr1_PE=3_SV=1
T-10051-95.02	-0.921625	1	1	-.MQQTYKPNTSALKDGAPK(1)--CLKESESSDAYK(3).-	>sp|O13874|YE19_SCHPO_Uncharacterized_NOC2_family_protein_C1B3.09c_OS=Schizosaccharomyces_pombe_(strain_972_/_ATCC_24843)_GN=SPAC1B3.09c_PE=3_SV=1	>sp|Q9P7I2|KCC1_SCHPO_Calcium/calmodulin-dependent_protein_kinase_type_I_OS=Schizosaccharomyces_pombe_(strain_972_/_ATCC_24843)_GN=cmk1_PE=1_SV=1
T-10571-99.12	-0.921815	1	1	-.MSNTLYNHCTK(1)--TVGPKKPKGAR(8).-	>sp|Q06975|GAR1_SCHPO_H/ACA_ribonucleoprotein_complex_subunit_1_OS=Schizosaccharomyces_pombe_(strain_972_/_ATCC_24843)_GN=gar1_PE=2_SV=1	>sp|Q9P7G5|BOS1_SCHPO_Protein_transport_protein_bos1_OS=Schizosaccharomyces_pombe_(strain_972_/_ATCC_24843)_GN=bos1_PE=3_SV=1
T-6132-65.39	-0.923371	1	1	-.EPLGQECKICSKPCTIFR(8)--EPLSDWQKDVDAR(8).-	>sp|O59800|SLT11_SCHPO_Pre-mRNA-splicing_factor_cwf5_OS=Schizosaccharomyces_pombe_(strain_972_/_ATCC_24843)_GN=cwf5_PE=1_SV=1	>sp|Q10208|KPYK_SCHPO_Pyruvate_kinase_OS=Schizosaccharomyces_pombe_(strain_972_/_ATCC_24843)_GN=pyk1_PE=1_SV=1
T-2391-36.73	-0.925423	1	1	-.DVVLNFAWEPKSDR(11)--VGQFPFKR(7).-	>sp|O13816|SCC3_SCHPO_Cohesin_subunit_psc3_OS=Schizosaccharomyces_pombe_(strain_972_/_ATCC_24843)_GN=psc3_PE=1_SV=3	>sp|Q10425|EIF3B_SCHPO_Eukaryotic_translation_initiation_factor_3_subunit_B_OS=Schizosaccharomyces_pombe_(strain_972_/_ATCC_24843)_GN=SPAC25G10.08_PE=1_SV=1
T-6565-68.48	-0.925946	1	1	-.VLELVAVGKLRGTMQGK(9)--MSSHGDASVLPK(1).-	>sp|Q09769|LONM_SCHPO_Lon_protease_homolog,_mitochondrial_OS=Schizosaccharomyces_pombe_(strain_972_/_ATCC_24843)_GN=pim1_PE=3_SV=1	>sp|Q9P6M3|MIS14_SCHPO_Kinetochore_protein_mis14_OS=Schizosaccharomyces_pombe_(strain_972_/_ATCC_24843)_GN=mis14_PE=1_SV=1
T-1527-28.24	-0.926427	1	1	-.GKQYILKIHR(2)--KLHKHNSSK(1).-	>sp|O94441|YPP1_SCHPO_Putative_cargo-transport_protein_ypp1_OS=Schizosaccharomyces_pombe_(strain_972_/_ATCC_24843)_GN=ypp1_PE=1_SV=1	>sp|Q9P7W5|RIO2_SCHPO_Serine/threonine-protein_kinase_rio2_OS=Schizosaccharomyces_pombe_(strain_972_/_ATCC_24843)_GN=rio2_PE=3_SV=2
T-2946-41.56	-0.930066	1	1	-.FTWHIKSWHELDR(6)--NDEKNLR(4).-	>sp|Q09879|UBP5_SCHPO_Probable_ubiquitin_carboxyl-terminal_hydrolase_5_OS=Schizosaccharomyces_pombe_(strain_972_/_ATCC_24843)_GN=ubp5_PE=3_SV=3	>sp|Q9UTR7|MCP3_SCHPO_Meiotic_coiled-coil_protein_3_OS=Schizosaccharomyces_pombe_(strain_972_/_ATCC_24843)_GN=mcp3_PE=1_SV=1
T-6131-65.38	-0.931189	1	1	-.HFSKLYNEEFLR(4)--GYRDDSLDTVKR(11).-	>sp|O94282|CTU1_SCHPO_Cytoplasmic_tRNA_2-thiolation_protein_1_OS=Schizosaccharomyces_pombe_(strain_972_/_ATCC_24843)_GN=ncs6_PE=1_SV=1	>sp|P87131|CYSK2_SCHPO_Cysteine_synthase_2_OS=Schizosaccharomyces_pombe_(strain_972_/_ATCC_24843)_GN=cys12_PE=3_SV=1
T-2129-34.55	-0.931342	1	1	-.QFFELPFDEKLTLSK(10)--IQPKK(4).-	>sp|P40902|ISP7_SCHPO_Sexual_differentiation_process_protein_isp7_OS=Schizosaccharomyces_pombe_(strain_972_/_ATCC_24843)_GN=isp7_PE=2_SV=1	>sp|Q9UUH4|MSMO_SCHPO_Methylsterol_monooxygenase_OS=Schizosaccharomyces_pombe_(strain_972_/_ATCC_24843)_GN=erg25_PE=3_SV=1
T-3428-45.64	-0.931615	1	1	-.LMKKIYHCEQSLK(3)--FTIIKPK(5).-	>sp|O43038|VPS36_SCHPO_Vacuolar_protein-sorting-associated_protein_36_OS=Schizosaccharomyces_pombe_(strain_972_/_ATCC_24843)_GN=vps36_PE=3_SV=1	>sp|O94488|MBO1_SCHPO_Microtubule_organizer_protein_1_OS=Schizosaccharomyces_pombe_(strain_972_/_ATCC_24843)_GN=mbo1_PE=1_SV=1
T-9046-87.14	-0.936048	1	1	-.EPCEDKCKR(8)--QEKLGKMLK(6).-	>sp|O14019|HAL4_SCHPO_Serine/threonine-protein_kinase_hal4_OS=Schizosaccharomyces_pombe_(strain_972_/_ATCC_24843)_GN=hal4_PE=1_SV=1	>sp|O14323|MCP4_SCHPO_Meiotic_coiled-coil_protein_4_OS=Schizosaccharomyces_pombe_(strain_972_/_ATCC_24843)_GN=mcp4_PE=1_SV=1
T-3448-45.79	-0.937414	1	1	-.KVTSKLLEQEESAEK(5)--TFLEKR(5).-	>sp|O94579|PSA2_SCHPO_Probable_proteasome_subunit_alpha_type-2_OS=Schizosaccharomyces_pombe_(strain_972_/_ATCC_24843)_GN=pre8_PE=3_SV=1	>sp|Q09682|PSA3_SCHPO_Probable_proteasome_subunit_alpha_type-3_OS=Schizosaccharomyces_pombe_(strain_972_/_ATCC_24843)_GN=SPAC13C5.01c_PE=3_SV=1
T-1532-28.29	-0.937639	1	1	-.SFTTHIDLKK(9)--GKRGTWTK(2).-	>sp|O42900|PPK19_SCHPO_Serine/threonine-protein_kinase_ppk19_OS=Schizosaccharomyces_pombe_(strain_972_/_ATCC_24843)_GN=ppk19_PE=1_SV=1	>sp|Q9Y827|YEX5_SCHPO_Uncharacterized_protein_C1A6.05c_OS=Schizosaccharomyces_pombe_(strain_972_/_ATCC_24843)_GN=SPAC1A6.05c_PE=4_SV=1
T-7773-77.35	-0.938739	1	1	-.KSDGEVLFDTR(1)--MLINEHVRER(1).-	>sp|Q09142|ORC2_SCHPO_Origin_recognition_complex_subunit_2_OS=Schizosaccharomyces_pombe_(strain_972_/_ATCC_24843)_GN=orc2_PE=1_SV=1	>sp|Q9C0Y4|AGLU_SCHPO_Alpha-glucosidase_OS=Schizosaccharomyces_pombe_(strain_972_/_ATCC_24843)_GN=agl1_PE=1_SV=2
T-3507-46.29	-0.939069	1	1	-.ATKLSEANENFNNRFK(3)--AKALNLLEK(2).-	>sp|O13827|YEEB_SCHPO_Uncharacterized_protein_C19A8.11c_OS=Schizosaccharomyces_pombe_(strain_972_/_ATCC_24843)_GN=SPAC19A8.11c_PE=1_SV=1	>sp|Q9C1W6|YN59_SCHPO_Uncharacterized_protein_C713.09_OS=Schizosaccharomyces_pombe_(strain_972_/_ATCC_24843)_GN=SPBC713.09_PE=4_SV=1
T-5421-60.31	-0.945366	1	1	-.KMVNSWRESYAVQNDAIMNFETVK(1)--KLDHER(1).-	>sp|Q02592|HMT1_SCHPO_Heavy_metal_tolerance_protein_OS=Schizosaccharomyces_pombe_(strain_972_/_ATCC_24843)_GN=hmt1_PE=2_SV=3	>sp|Q09725|MIS4_SCHPO_Sister_chromatid_cohesion_protein_mis4_OS=Schizosaccharomyces_pombe_(strain_972_/_ATCC_24843)_GN=mis4_PE=1_SV=2
T-3042-42.45	-0.949743	1	1	-.IISKTFDDVPKR(4)--VVQEKRNK(5).-	>sp|O13652|SFI1_SCHPO_Protein_sfi1_OS=Schizosaccharomyces_pombe_(strain_972_/_ATCC_24843)_GN=sfi1_PE=3_SV=3	>sp|O13910|MPP10_SCHPO_U3_small_nucleolar_ribonucleoprotein_protein_mpp10_OS=Schizosaccharomyces_pombe_(strain_972_/_ATCC_24843)_GN=mpp10_PE=1_SV=1
T-10554-99.03	-0.949914	1	1	-.KAPFFNLSRK(1)--KCKGSLDVVR(1).-	>sp|O13834|PTR1_SCHPO_E3_ubiquitin-protein_ligase_ptr1_OS=Schizosaccharomyces_pombe_(strain_972_/_ATCC_24843)_GN=ptr1_PE=1_SV=1	>sp|O14281|YETC_SCHPO_Uncharacterized_mitochondrial_carrier_C8C9.12c_OS=Schizosaccharomyces_pombe_(strain_972_/_ATCC_24843)_GN=SPAC8C9.12c_PE=3_SV=1
T-7450-74.89	-0.950788	1	1	-.DDYKK(4)--KVLV(1).-	>sp|Q9P7C5|CWF16_SCHPO_Pre-mRNA-splicing_factor_cwf16_OS=Schizosaccharomyces_pombe_(strain_972_/_ATCC_24843)_GN=cwf16_PE=1_SV=2	>sp|Q9Y7Y4|COX10_SCHPO_Protoheme_IX_farnesyltransferase,_mitochondrial_OS=Schizosaccharomyces_pombe_(strain_972_/_ATCC_24843)_GN=cox10_PE=3_SV=1
T-4436-53.24	-0.953959	1	1	-.KRTGDSAENYFK(1)--KEESIENFSK(1).-	>sp|Q9P376|FCP1_SCHPO_RNA_polymerase_II_subunit_A_C-terminal_domain_phosphatase_OS=Schizosaccharomyces_pombe_(strain_972_/_ATCC_24843)_GN=fcp1_PE=1_SV=1	>sp|Q9US41|URG1_SCHPO_Uracil-regulated_protein_1_OS=Schizosaccharomyces_pombe_(strain_972_/_ATCC_24843)_GN=urg1_PE=2_SV=1
T-9124-87.69	-0.953988	1	1	-.GQFHIKSTVCDR(6)--DIKVYVNYR(3).-	>sp|O59838|HSP7F_SCHPO_Heat_shock_protein_homolog_pss1_OS=Schizosaccharomyces_pombe_(strain_972_/_ATCC_24843)_GN=pss1_PE=1_SV=2	>sp|Q10438|TTL_SCHPO_Probable_tubulin--tyrosine_ligase_C12B10.04_OS=Schizosaccharomyces_pombe_(strain_972_/_ATCC_24843)_GN=SPAC12B10.04_PE=3_SV=1
T-7478-75.09-2	-0.95518	1	1	-.ENNSVSKFNK(7)--ENKIR(3).-	>sp|O74834|UNG_SCHPO_Uracil-DNA_glycosylase_OS=Schizosaccharomyces_pombe_(strain_972_/_ATCC_24843)_GN=ung1_PE=3_SV=1	>sp|P39964|CEF1_SCHPO_Pre-mRNA-splicing_factor_cdc5_OS=Schizosaccharomyces_pombe_(strain_972_/_ATCC_24843)_GN=cdc5_PE=1_SV=1
T-8510-83.12	-0.957468	1	1	-.DDLHKTTGLTRRPTR(5)--MSLEQYVSDK(1).-	>sp|Q10059|CDC12_SCHPO_Cell_division_control_protein_12_OS=Schizosaccharomyces_pombe_(strain_972_/_ATCC_24843)_GN=cdc12_PE=1_SV=1	>sp|Q10752|CDC28_SCHPO_Pre-mRNA-splicing_factor_ATP-dependent_RNA_helicase-like_protein_cdc28_OS=Schizosaccharomyces_pombe_(strain_972_/_ATCC_24843)_GN=cdc28_PE=3_SV=2
T-9541-90.89	-0.957798	1	1	-.TEEQLREILVDANSNGKK(17)--KYMSVAVQYNSSK(1).-	>sp|O59868|ATC1_SCHPO_Calcium-transporting_ATPase_1_OS=Schizosaccharomyces_pombe_(strain_972_/_ATCC_24843)_GN=pmr1_PE=1_SV=1	>sp|Q9HDX8|ALO_SCHPO_D-arabinono-1,4-lactone_oxidase_OS=Schizosaccharomyces_pombe_(strain_972_/_ATCC_24843)_GN=alo1_PE=3_SV=1
T-3350-45.00	-0.960623	1	1	-.WKKPDARSFILDCEAVGWDR(2)--PSSASEQLLR(1).-	>sp|P12000|DNLI1_SCHPO_DNA_ligase_1_OS=Schizosaccharomyces_pombe_(strain_972_/_ATCC_24843)_GN=cdc17_PE=3_SV=1	>sp|Q9Y818|UBC15_SCHPO_Ubiquitin-conjugating_enzyme_E2_15_OS=Schizosaccharomyces_pombe_(strain_972_/_ATCC_24843)_GN=ubc15_PE=3_SV=1
T-2527-37.94	-0.960673	1	1	-.LTGKK(4)--MLPR(1).-	>decoy_reverse_sp|Q9Y700|EFTU_SCHPO_Decoy_of_Elongation_factor_Tu,_mitochondrial_OS=Schizosaccharomyces_pombe_(strain_972_/_ATCC_24843)_GN=tuf1_PE=3_SV=1	>sp|O94712|YC5C_SCHPO_Uncharacterized_protein_C1259.12c_OS=Schizosaccharomyces_pombe_(strain_972_/_ATCC_24843)_GN=SPCC1259.12c_PE=3_SV=2	>sp|P21135|SECU_SCHPO_Securin_OS=Schizosaccharomyces_pombe_(strain_972_/_ATCC_24843)_GN=cut2_PE=1_SV=1	>sp|Q9Y7X5|UGE1_SCHPO_UDP-glucose_4-epimerase_uge1_OS=Schizosaccharomyces_pombe_(strain_972_/_ATCC_24843)_GN=uge1_PE=1_SV=1
T-4090-50.55	-0.963131	1	1	-.QELYLLGVVPSR(1)--IERKSEASR(4).-	>sp|O14198|MED18_SCHPO_Mediator_of_RNA_polymerase_II_transcription_subunit_18_OS=Schizosaccharomyces_pombe_(strain_972_/_ATCC_24843)_GN=med18_PE=1_SV=3	>sp|Q9UST1|PAN3_SCHPO_PAB-dependent_poly(A)-specific_ribonuclease_subunit_pan3_OS=Schizosaccharomyces_pombe_(strain_972_/_ATCC_24843)_GN=ppk26_PE=3_SV=1
T-10505-98.74	-0.972807	1	1	-.LENVLVTQLDVNNFSSIKKSVEK(19)--LSQWTGEKFGFDRQK(8).-	>sp|Q9P324|YI78_SCHPO_Uncharacterized_oxidoreductase_C977.08/C1348.09_OS=Schizosaccharomyces_pombe_(strain_972_/_ATCC_24843)_GN=SPAC977.08_PE=3_SV=1	>sp|Q9UUD0|YNQA_SCHPO_Uncharacterized_protein_C19C2.10_OS=Schizosaccharomyces_pombe_(strain_972_/_ATCC_24843)_GN=SPBC19C2.10_PE=1_SV=1
T-1690-29.84	-0.973895	1	1	-.SKNHTNHNQNK(2)--KLSLSEYR(1).-	>sp|Q10362|SET3_SCHPO_SET_domain-containing_protein_3_OS=Schizosaccharomyces_pombe_(strain_972_/_ATCC_24843)_GN=set3_PE=1_SV=1	>sp|Q92366|RL29_SCHPO_60S_ribosomal_protein_L29_OS=Schizosaccharomyces_pombe_(strain_972_/_ATCC_24843)_GN=rpl29_PE=3_SV=3
T-1367-26.15	-0.976097	1	1	-.KAEYFK(1)--KNDTNR(1).-	>sp|P50530|SCK1_SCHPO_Serine/threonine-protein_kinase_sck1_OS=Schizosaccharomyces_pombe_(strain_972_/_ATCC_24843)_GN=sck1_PE=1_SV=2	>sp|Q9UQX0|SODM_SCHPO_Superoxide_dismutase_[Mn],_mitochondrial_OS=Schizosaccharomyces_pombe_(strain_972_/_ATCC_24843)_GN=sod2_PE=1_SV=1	>tr|D7UTC9|D7UTC9_SCHPM_Superoxide_dismutase_OS=Schizosaccharomyces_pombe_GN=SOD2_PE=2_SV=1
T-6392-67.19	-0.981882	1	1	-.LASEDNKPSIQEVVR(7)--MKNDLILR(1).-	>sp|O13869|GUF1_SCHPO_Translation_factor_guf1,_mitochondrial_OS=Schizosaccharomyces_pombe_(strain_972_/_ATCC_24843)_GN=guf1_PE=3_SV=2	>sp|Q9USJ5|DCUP_SCHPO_Uroporphyrinogen_decarboxylase_OS=Schizosaccharomyces_pombe_(strain_972_/_ATCC_24843)_GN=hem12_PE=3_SV=2
T-4351-52.56	-0.982192	1	1	-.KWDVDIQNK(1)--MSNK(1).-	>sp|O13632|PVH1_SCHPO_Tyrosine-protein_phosphatase_yvh1_OS=Schizosaccharomyces_pombe_(strain_972_/_ATCC_24843)_GN=yvh1_PE=3_SV=1	>sp|O13734|SGO2_SCHPO_Shugoshin-2_OS=Schizosaccharomyces_pombe_(strain_972_/_ATCC_24843)_GN=sgo2_PE=1_SV=1	>sp|O60157|TYW4_SCHPO_tRNA_wybutosine-synthesizing_protein_4_OS=Schizosaccharomyces_pombe_(strain_972_/_ATCC_24843)_GN=ppm2_PE=3_SV=1	>sp|O74405|SET11_SCHPO_Ribosomal_lysine_N-methyltransferase_set11_OS=Schizosaccharomyces_pombe_(strain_972_/_ATCC_24843)_GN=set11_PE=1_SV=1	>sp|O94282|CTU1_SCHPO_Cytoplasmic_tRNA_2-thiolation_protein_1_OS=Schizosaccharomyces_pombe_(strain_972_/_ATCC_24843)_GN=ncs6_PE=1_SV=1	>sp|O94509|GATA_SCHPO_Glutamyl-tRNA(Gln)_amidotransferase_subunit_A,_mitochondrial_OS=Schizosaccharomyces_pombe_(strain_972_/_ATCC_24843)_GN=SPBC646.03_PE=3_SV=1
T-5311-59.47	-0.983173	1	1	-.KDQEANR(1)--FPDKIK(4).-	>sp|P56523|CLR3_SCHPO_Histone_deacetylase_clr3_OS=Schizosaccharomyces_pombe_(strain_972_/_ATCC_24843)_GN=clr3_PE=1_SV=1	>sp|Q02099|RAD3_SCHPO_Protein_kinase_rad3_OS=Schizosaccharomyces_pombe_(strain_972_/_ATCC_24843)_GN=rad3_PE=1_SV=2
T-5242-58.99	-0.9843	1	1	-.KGSESPVILAPWLR(1)--FAKNLLFR(1).-	>sp|P87059|MIA40_SCHPO_Mitochondrial_intermembrane_space_import_and_assembly_protein_40_OS=Schizosaccharomyces_pombe_(strain_972_/_ATCC_24843)_GN=mia40_PE=3_SV=1	>sp|Q9P6R9|CWC22_SCHPO_Pre-mRNA-splicing_factor_cwf22_OS=Schizosaccharomyces_pombe_(strain_972_/_ATCC_24843)_GN=cwf22_PE=1_SV=3
T-5973-64.32	-0.986875	1	1	-.LKSVFEVDTLHMFTMNK(2)--DVEAELPDKVEK(9).-	>sp|O74503|UAF30_SCHPO_Upstream_activation_factor_subunit_spp27_OS=Schizosaccharomyces_pombe_(strain_972_/_ATCC_24843)_GN=spp27_PE=1_SV=1	>sp|Q9UTN6|SNF21_SCHPO_Chromatin_structure-remodeling_complex_subunit_snf21_OS=Schizosaccharomyces_pombe_(strain_972_/_ATCC_24843)_GN=snf21_PE=1_SV=1
T-9358-89.49	-0.987794	1	1	-.GYYSIETITLLICLKLR(15)--LRSDSLKALR(7).-	>sp|Q10298|YD44_SCHPO_Putative_serine/threonine-protein_phosphatase_C22H10.04_OS=Schizosaccharomyces_pombe_(strain_972_/_ATCC_24843)_GN=SPAC22H10.04_PE=3_SV=1	>sp|Q9P6I0|SYNM_SCHPO_Asparagine--tRNA_ligase,_mitochondrial_OS=Schizosaccharomyces_pombe_(strain_972_/_ATCC_24843)_GN=slm5_PE=3_SV=1
T-6852-70.47	-0.988317	1	1	-.KDALHTLLPGFMRCFHK(1)--MFRK(1).-	>sp|Q10064|YAMB_SCHPO_Uncharacterized_PI3/PI4-kinase_family_protein_C1F5.11c_OS=Schizosaccharomyces_pombe_(strain_972_/_ATCC_24843)_GN=SPAC1F5.11c_PE=3_SV=1	>sp|Q10271|ARB2_SCHPO_Argonaute-binding_protein_2_OS=Schizosaccharomyces_pombe_(strain_972_/_ATCC_24843)_GN=arb2_PE=4_SV=3
T-990-21.27	-0.989045	1	1	-.KYRAGDDPDK(1)--MALR(1).-	>sp|O94476|IF6_SCHPO_Eukaryotic_translation_initiation_factor_6_OS=Schizosaccharomyces_pombe_(strain_972_/_ATCC_24843)_GN=tif6_PE=3_SV=1	>sp|O94547|SRK1_SCHPO_Serine/threonine-protein_kinase_srk1_OS=Schizosaccharomyces_pombe_(strain_972_/_ATCC_24843)_GN=srk1_PE=1_SV=1	>sp|O94564|YGD6_SCHPO_Zinc-type_alcohol_dehydrogenase-like_protein_C1773.06c_OS=Schizosaccharomyces_pombe_(strain_972_/_ATCC_24843)_GN=SPBC1773.06c_PE=3_SV=1	>sp|P78921|TCPQ_SCHPO_Probable_T-complex_protein_1_subunit_theta_OS=Schizosaccharomyces_pombe_(strain_972_/_ATCC_24843)_GN=cct8_PE=2_SV=3
T-5907-63.81	-0.989388	1	1	-.EYDEEEVKVLK(1)--WKLSSLKER(7).-	>decoy_reverse_sp|Q9HDV4|LID2_SCHPO_Decoy_of_Lid2_complex_component_lid2_OS=Schizosaccharomyces_pombe_(strain_972_/_ATCC_24843)_GN=lid2_PE=1_SV=1	>sp|Q9HDV4|LID2_SCHPO_Lid2_complex_component_lid2_OS=Schizosaccharomyces_pombe_(strain_972_/_ATCC_24843)_GN=lid2_PE=1_SV=1	>sp|Q9Y7J3|YOI7_SCHPO_UPF0586_protein_C1778.07_OS=Schizosaccharomyces_pombe_(strain_972_/_ATCC_24843)_GN=SPBC1778.07_PE=3_SV=1
T-4482-53.56	-0.992677	1	1	-.LTGKDFDLKEQLPVK(4)--KEAQKK(5).-	>sp|O14356|TOR1_SCHPO_Phosphatidylinositol_3-kinase_tor1_OS=Schizosaccharomyces_pombe_(strain_972_/_ATCC_24843)_GN=tor1_PE=1_SV=1	>sp|P17937|RL7A_SCHPO_60S_ribosomal_protein_L7-A_OS=Schizosaccharomyces_pombe_(strain_972_/_ATCC_24843)_GN=rpl7a_PE=3_SV=1
T-2927-41.41	-0.993071	1	1	-.RKAIVDHLSK(2)--LHKSLK(3).-	>sp|O14269|YFPE_SCHPO_Uncharacterized_protein_C7D4.14c_OS=Schizosaccharomyces_pombe_(strain_972_/_ATCC_24843)_GN=SPAC7D4.14c_PE=1_SV=1	>sp|Q8TFH0|YIKE_SCHPO_Probable_6-phosphofructo-2-kinase_PB17E12.14c_OS=Schizosaccharomyces_pombe_(strain_972_/_ATCC_24843)_GN=SPAPB17E12.14c_PE=1_SV=2
T-10259-96.74	-0.993962	1	1	-.LRPDNEFAEVHNSEDFLKPR(18)--RLPALLAKK(8).-	>sp|Q92367|AAP1_SCHPO_Amino-acid_permease_1_OS=Schizosaccharomyces_pombe_(strain_972_/_ATCC_24843)_GN=aap1_PE=3_SV=1	>sp|Q9UUG0|FAS1_SCHPO_Fatty_acid_synthase_subunit_beta_OS=Schizosaccharomyces_pombe_(strain_972_/_ATCC_24843)_GN=fas1_PE=1_SV=1
T-4292-52.07	-0.996195	1	1	-.MDGLRPSKR(1)--QLKDKR(3).-	>sp|O13710|SMC5_SCHPO_Structural_maintenance_of_chromosomes_protein_5_OS=Schizosaccharomyces_pombe_(strain_972_/_ATCC_24843)_GN=smc5_PE=1_SV=3	>sp|O14141|YEW3_SCHPO_Maf-like_protein_C3G6.03c_OS=Schizosaccharomyces_pombe_(strain_972_/_ATCC_24843)_GN=SPAC3G6.03c_PE=1_SV=2
T-5287-59.31	-0.997077	1	1	-.QSNFDYYIEKSFLK(10)--RKLFK(2).-	>sp|O43091|DPS1_SCHPO_Decaprenyl-diphosphate_synthase_subunit_1_OS=Schizosaccharomyces_pombe_(strain_972_/_ATCC_24843)_GN=dps1_PE=1_SV=1	>sp|Q9UST9|HENMT_SCHPO_Small_RNA_2'-O-methyltransferase_OS=Schizosaccharomyces_pombe_(strain_972_/_ATCC_24843)_GN=SPBC336.05c_PE=3_SV=1
T-1050-21.88	-0.997193	1	1	-.KSSWYHDDIWNMK(1)--KKAEEIK(1).-	>sp|O74362|ESF2_SCHPO_Pre-rRNA-processing_protein_esf2_OS=Schizosaccharomyces_pombe_(strain_972_/_ATCC_24843)_GN=esf2_PE=1_SV=1	>sp|O94378|YG0C_SCHPO_Uncharacterized_protein_C1604.12_OS=Schizosaccharomyces_pombe_(strain_972_/_ATCC_24843)_GN=SPBC1604.12_PE=1_SV=1
T-1663-29.64	-0.998234	1	1	-.EERLDTKISK(7)--DKLNKMSFK(2).-	>sp|P41004|SMC4_SCHPO_Structural_maintenance_of_chromosomes_protein_4_OS=Schizosaccharomyces_pombe_(strain_972_/_ATCC_24843)_GN=cut3_PE=1_SV=2	>sp|Q9UUA0|ECM1_SCHPO_Shuttling_pre-60S_factor_C23B6.02c_OS=Schizosaccharomyces_pombe_(strain_972_/_ATCC_24843)_GN=SPCC23B6.02c_PE=3_SV=2
T-1193-23.90	-0.998285	1	1	-.REVLTSVLKFYK(9)--NNTKKQK(5).-	>sp|O13834|PTR1_SCHPO_E3_ubiquitin-protein_ligase_ptr1_OS=Schizosaccharomyces_pombe_(strain_972_/_ATCC_24843)_GN=ptr1_PE=1_SV=1	>sp|O74191|FKBP4_SCHPO_FK506-binding_protein_39_kDa_OS=Schizosaccharomyces_pombe_(strain_972_/_ATCC_24843)_GN=fkbp39_PE=1_SV=1
T-2060-33.92	-1.0001	1	1	-.KLGKETPHDYLITSTK(4)--EKYK(2).-	>decoy_reverse_sp|O13956|TSR1_SCHPO_Decoy_of_Ribosome_biogenesis_protein_tsr1_homolog_OS=Schizosaccharomyces_pombe_(strain_972_/_ATCC_24843)_GN=SPAC23H4.15_PE=3_SV=1	>decoy_reverse_sp|O14256|YE6A_SCHPO_Decoy_of_Uncharacterized_protein_C6G10.10c_OS=Schizosaccharomyces_pombe_(strain_972_/_ATCC_24843)_GN=SPAC6G10.10c_PE=4_SV=1	>decoy_reverse_sp|O74841|FAD1_SCHPO_Decoy_of_Probable_FAD_synthase_OS=Schizosaccharomyces_pombe_(strain_972_/_ATCC_24843)_GN=SPCC1235.04c_PE=3_SV=1	>decoy_reverse_sp|O94597|YC87_SCHPO_Decoy_of_Putative_uncharacterized_membrane_protein_C622.07_OS=Schizosaccharomyces_pombe_(strain_972_/_ATCC_24843)_GN=SPCC622.07_PE=4_SV=1	>decoy_reverse_sp|P31318|ARG56_SCHPO_Decoy_of_Protein_arg11,_mitochondrial_OS=Schizosaccharomyces_pombe_(strain_972_/_ATCC_24843)_GN=arg11_PE=3_SV=2	>sp|O13839|FIN1_SCHPO_G2-specific_protein_kinase_fin1_OS=Schizosaccharomyces_pombe_(strain_972_/_ATCC_24843)_GN=fin1_PE=3_SV=1	>sp|O13956|TSR1_SCHPO_Ribosome_biogenesis_protein_tsr1_homolog_OS=Schizosaccharomyces_pombe_(strain_972_/_ATCC_24843)_GN=SPAC23H4.15_PE=3_SV=1	>sp|O14256|YE6A_SCHPO_Uncharacterized_protein_C6G10.10c_OS=Schizosaccharomyces_pombe_(strain_972_/_ATCC_24843)_GN=SPAC6G10.10c_PE=4_SV=1	>sp|O59838|HSP7F_SCHPO_Heat_shock_protein_homolog_pss1_OS=Schizosaccharomyces_pombe_(strain_972_/_ATCC_24843)_GN=pss1_PE=1_SV=2	>sp|O74841|FAD1_SCHPO_Probable_FAD_synthase_OS=Schizosaccharomyces_pombe_(strain_972_/_ATCC_24843)_GN=SPCC1235.04c_PE=3_SV=1	>sp|O94597|YC87_SCHPO_Putative_uncharacterized_membrane_protein_C622.07_OS=Schizosaccharomyces_pombe_(strain_972_/_ATCC_24843)_GN=SPCC622.07_PE=4_SV=1	>sp|O94649|ATG2_SCHPO_Autophagy-related_protein_2_OS=Schizosaccharomyces_pombe_(strain_972_/_ATCC_24843)_GN=atg2_PE=1_SV=4	>sp|P31318|ARG56_SCHPO_Protein_arg11,_mitochondrial_OS=Schizosaccharomyces_pombe_(strain_972_/_ATCC_24843)_GN=arg11_PE=3_SV=2	>sp|Q9P6M0|SLX4_SCHPO_Structure-specific_endonuclease_subunit_slx4_OS=Schizosaccharomyces_pombe_(strain_972_/_ATCC_24843)_GN=slx4_PE=1_SV=1
T-8213-80.85	-1.00018	1	1	-.LCTILLSCGRHQCNKK(15)--EKIQSIDKEIEETSSK(2).-	>sp|O74853|FAP1H_SCHPO_FKBP12-associated_protein_1_homolog_OS=Schizosaccharomyces_pombe_(strain_972_/_ATCC_24843)_GN=fap1_PE=1_SV=1	>sp|Q9HGK2|HOP2_SCHPO_Homologous-pairing_protein_2_OS=Schizosaccharomyces_pombe_(strain_972_/_ATCC_24843)_GN=meu13_PE=1_SV=1
T-5196-58.69	-1.00098	1	1	-.RACDSQKCIR(7)--FQKPSKIQEK(6).-	>sp|O13914|SYA_SCHPO_Alanine--tRNA_ligase_OS=Schizosaccharomyces_pombe_(strain_972_/_ATCC_24843)_GN=ala1_PE=1_SV=1	>sp|Q09747|DBP5_SCHPO_ATP-dependent_RNA_helicase_dbp5_OS=Schizosaccharomyces_pombe_(strain_972_/_ATCC_24843)_GN=dbp5_PE=1_SV=1
T-6855-70.49	-1.00201	1	1	-.GNMEKMAGKLTR(9)--KHQSGNEEVK(1).-	>sp|P78890|YEPF_SCHPO_Uncharacterized_protein_C23H3.15c_OS=Schizosaccharomyces_pombe_(strain_972_/_ATCC_24843)_GN=SPAC23H3.15c_PE=2_SV=4	>sp|Q09916|HAS1_SCHPO_ATP-dependent_RNA_helicase_has1_OS=Schizosaccharomyces_pombe_(strain_972_/_ATCC_24843)_GN=has1_PE=1_SV=1	>tr|S6CCW7|S6CCW7_SCHPM_ATP-dependent_RNA_helicase_Has1_OS=Schizosaccharomyces_pombe_GN=has1_PE=3_SV=1
T-3082-42.76	-1.00438	1	1	-.RFKR(3)--SSKR(3).-	>decoy_reverse_sp|O13983|HRQ1_SCHPO_Decoy_of_Putative_ATP-dependent_helicase_hrq1_OS=Schizosaccharomyces_pombe_(strain_972_/_ATCC_24843)_GN=hrq1_PE=3_SV=4	>decoy_reverse_sp|O59761|TYW1_SCHPO_Decoy_of_S-adenosyl-L-methionine-dependent_tRNA_4-demethylwyosine_synthase_OS=Schizosaccharomyces_pombe_(strain_972_/_ATCC_24843)_GN=tyw1_PE=3_SV=1	>decoy_reverse_sp|O94358|YHOA_SCHPO_Decoy_of_Uncharacterized_protein_C428.10_OS=Schizosaccharomyces_pombe_(strain_972_/_ATCC_24843)_GN=SPBC428.10_PE=1_SV=2	>decoy_reverse_sp|O94583|YQ7B_SCHPO_Decoy_of_Uncharacterized_protein_C1442.11c_OS=Schizosaccharomyces_pombe_(strain_972_/_ATCC_24843)_GN=SPCC1442.11c_PE=4_SV=1	>decoy_reverse_sp|P10505|APC3_SCHPO_Decoy_of_Anaphase-promoting_complex_subunit_3_OS=Schizosaccharomyces_pombe_(strain_972_/_ATCC_24843)_GN=nuc2_PE=1_SV=3	>decoy_reverse_sp|Q09330|MLO3_SCHPO_Decoy_of_mRNA_export_protein_mlo3_OS=Schizosaccharomyces_pombe_(strain_972_/_ATCC_24843)_GN=mlo3_PE=1_SV=1	>decoy_reverse_sp|Q09690|POM1_SCHPO_Decoy_of_Dual_specificity_protein_kinase_pom1_OS=Schizosaccharomyces_pombe_(strain_972_/_ATCC_24843)_GN=pom1_PE=1_SV=1	>decoy_reverse_sp|Q9USK4|CWF20_SCHPO_Decoy_of_Pre-mRNA-splicing_factor_cwf20_OS=Schizosaccharomyces_pombe_(strain_972_/_ATCC_24843)_GN=cwf20_PE=1_SV=1	>decoy_reverse_sp|Q9USZ0|WDR6_SCHPO_Decoy_of_Uncharacterized_WD_repeat-containing_protein_C1306.02_OS=Schizosaccharomyces_pombe_(strain_972_/_ATCC_24843)_GN=SPBC1306.02_PE=3_SV=1	>sp|O13983|HRQ1_SCHPO_Putative_ATP-dependent_helicase_hrq1_OS=Schizosaccharomyces_pombe_(strain_972_/_ATCC_24843)_GN=hrq1_PE=3_SV=4	>sp|O14146|VPS51_SCHPO_Vacuolar_protein_sorting-associated_protein_51_OS=Schizosaccharomyces_pombe_(strain_972_/_ATCC_24843)_GN=vps51_PE=1_SV=1	>sp|O59761|TYW1_SCHPO_S-adenosyl-L-methionine-dependent_tRNA_4-demethylwyosine_synthase_OS=Schizosaccharomyces_pombe_(strain_972_/_ATCC_24843)_GN=tyw1_PE=3_SV=1	>sp|O94288|NOC3_SCHPO_Nucleolar_complex-associated_protein_3_OS=Schizosaccharomyces_pombe_(strain_972_/_ATCC_24843)_GN=noc3_PE=1_SV=1	>sp|O94358|YHOA_SCHPO_Uncharacterized_protein_C428.10_OS=Schizosaccharomyces_pombe_(strain_972_/_ATCC_24843)_GN=SPBC428.10_PE=1_SV=2	>sp|O94583|YQ7B_SCHPO_Uncharacterized_protein_C1442.11c_OS=Schizosaccharomyces_pombe_(strain_972_/_ATCC_24843)_GN=SPCC1442.11c_PE=4_SV=1	>sp|P10505|APC3_SCHPO_Anaphase-promoting_complex_subunit_3_OS=Schizosaccharomyces_pombe_(strain_972_/_ATCC_24843)_GN=nuc2_PE=1_SV=3	>sp|P78972|SLP1_SCHPO_WD_repeat-containing_protein_slp1_OS=Schizosaccharomyces_pombe_(strain_972_/_ATCC_24843)_GN=slp1_PE=1_SV=1	>sp|Q09330|MLO3_SCHPO_mRNA_export_protein_mlo3_OS=Schizosaccharomyces_pombe_(strain_972_/_ATCC_24843)_GN=mlo3_PE=1_SV=1	>sp|Q9USK4|CWF20_SCHPO_Pre-mRNA-splicing_factor_cwf20_OS=Schizosaccharomyces_pombe_(strain_972_/_ATCC_24843)_GN=cwf20_PE=1_SV=1	>sp|Q9USZ0|WDR6_SCHPO_Uncharacterized_WD_repeat-containing_protein_C1306.02_OS=Schizosaccharomyces_pombe_(strain_972_/_ATCC_24843)_GN=SPBC1306.02_PE=3_SV=1
T-1995-33.22	-1.00478	1	1	-.KEFLFGLLTGTDDVR(1)--KDELLKNR(1).-	>sp|O94316|SN114_SCHPO_Pre-mRNA-splicing_factor_cwf10_OS=Schizosaccharomyces_pombe_(strain_972_/_ATCC_24843)_GN=cwf10_PE=1_SV=2	>sp|P41410|RAD54_SCHPO_DNA_repair_protein_rhp54_OS=Schizosaccharomyces_pombe_(strain_972_/_ATCC_24843)_GN=rhp54_PE=1_SV=2
T-1329-25.57	-1.00745	1	1	-.MEYDEEEVKVLK(9)--KRYDYFLK(1).-	>sp|Q9P7C1|YKU3_SCHPO_Uncharacterized_J_domain-containing_protein_C2E1P5.03_OS=Schizosaccharomyces_pombe_(strain_972_/_ATCC_24843)_GN=SPAC2E1P5.03_PE=3_SV=1	>sp|Q9Y7J3|YOI7_SCHPO_UPF0586_protein_C1778.07_OS=Schizosaccharomyces_pombe_(strain_972_/_ATCC_24843)_GN=SPBC1778.07_PE=3_SV=1
T-6862-70.55	-1.01469	1	1	-.KLNVQPQEFFDK(1)--KMYLMYK(1).-	>sp|P41390|PUR1_SCHPO_Amidophosphoribosyltransferase_OS=Schizosaccharomyces_pombe_(strain_972_/_ATCC_24843)_GN=ade4_PE=1_SV=1	>sp|Q10111|YAQC_SCHPO_Uncharacterized_protein_C18G6.12c_OS=Schizosaccharomyces_pombe_(strain_972_/_ATCC_24843)_GN=SPAC18G6.12c_PE=4_SV=1
T-3862-48.88	-1.0155	1	1	-.DISINTGYKR(9)--KDLYTELYR(1).-	>sp|Q09811|HUS2_SCHPO_ATP-dependent_DNA_helicase_hus2/rqh1_OS=Schizosaccharomyces_pombe_(strain_972_/_ATCC_24843)_GN=rqh1_PE=1_SV=1	>sp|Q92376|KLP1_SCHPO_Kinesin-like_protein_1_OS=Schizosaccharomyces_pombe_(strain_972_/_ATCC_24843)_GN=klp1_PE=2_SV=2
T-8803-85.25	-1.01674	1	1	-.MFSSKENSLGAKR(12)--KPKKR(4).-	>decoy_reverse_sp|G2TRN3|YL66_SCHPO_Decoy_of_Putative_uncharacterized_transmembrane_protein_PB15E9.06_OS=Schizosaccharomyces_pombe_(strain_972_/_ATCC_24843)_GN=SPAPB15E9.06_PE=4_SV=1	>sp|O60182|RFC1_SCHPO_Replication_factor_C_subunit_1_OS=Schizosaccharomyces_pombe_(strain_972_/_ATCC_24843)_GN=rfc1_PE=1_SV=1	>sp|Q9UUG5|MLR1_SCHPO_Myosin_regulatory_light_chain_1_OS=Schizosaccharomyces_pombe_(strain_972_/_ATCC_24843)_GN=rlc1_PE=1_SV=1
T-2187-35.06	-1.01699	1	1	-.GLPENEREVNKLR(11)--KVSTQR(1).-	>sp|O14306|YE8A_SCHPO_Probable_inositol_polyphosphate_5-phosphatase_C9G1.10c_OS=Schizosaccharomyces_pombe_(strain_972_/_ATCC_24843)_GN=SPAC9G1.10c_PE=1_SV=2	>sp|O43043|SCAP_SCHPO_Sterol_regulatory_element-binding_protein_cleavage-activating_protein_OS=Schizosaccharomyces_pombe_(strain_972_/_ATCC_24843)_GN=scp1_PE=1_SV=1
T-7316-73.99	-1.01749	1	1	-.QISFDVVTLSEPHKEEYVHWR(14)--DSLVQIHPKGIR(9).-	>sp|O42890|CAO2_SCHPO_Copper_amine_oxidase-like_protein_cao2_OS=Schizosaccharomyces_pombe_(strain_972_/_ATCC_24843)_GN=cao2_PE=3_SV=1	>sp|Q9UTT2|RSE1_SCHPO_Pre-mRNA-splicing_factor_prp12_OS=Schizosaccharomyces_pombe_(strain_972_/_ATCC_24843)_GN=prp12_PE=1_SV=1
T-1422-26.80	-1.02011	1	1	-.YEDKSK(4)--KAHK(1).-	>decoy_reverse_sp|O14213|MU185_SCHPO_Decoy_of_Meiotically_up-regulated_gene_185_protein_OS=Schizosaccharomyces_pombe_(strain_972_/_ATCC_24843)_GN=mug185_PE=1_SV=1	>decoy_reverse_sp|O74853|FAP1H_SCHPO_Decoy_of_FKBP12-associated_protein_1_homolog_OS=Schizosaccharomyces_pombe_(strain_972_/_ATCC_24843)_GN=fap1_PE=1_SV=1	>decoy_reverse_sp|Q9USN8|YJY1_SCHPO_Decoy_of_Uncharacterized_protein_C132.01c_OS=Schizosaccharomyces_pombe_(strain_972_/_ATCC_24843)_GN=SPCC132.01c_PE=1_SV=2	>sp|O74411|MEU10_SCHPO_Meiotic_expression_up-regulated_protein_10_OS=Schizosaccharomyces_pombe_(strain_972_/_ATCC_24843)_GN=meu10_PE=3_SV=1	>sp|Q09773|MUG62_SCHPO_Meiotically_up-regulated_gene_62_protein_OS=Schizosaccharomyces_pombe_(strain_972_/_ATCC_24843)_GN=mug62_PE=1_SV=1	>sp|Q8X1T0|SDU1_SCHPO_DeSI-like_protein_sdu1_OS=Schizosaccharomyces_pombe_(strain_972_/_ATCC_24843)_GN=sdu1_PE=1_SV=1	>tr|L7SU69|L7SU69_SCHPM_Peptidase_1_OS=Schizosaccharomyces_pombe_GN=spp1_PE=4_SV=1
T-7444-74.83-2	-1.02187	1	1	-.EDLKFLK(4)--DDEEKK(5).-	>sp|O60152|UBR1_SCHPO_E3_ubiquitin-protein_ligase_ubr1_OS=Schizosaccharomyces_pombe_(strain_972_/_ATCC_24843)_GN=ubr1_PE=3_SV=1	>sp|Q9US07|ARP8_SCHPO_Probable_actin-related_protein_8_OS=Schizosaccharomyces_pombe_(strain_972_/_ATCC_24843)_GN=SPAC664.02c_PE=1_SV=2
T-1546-28.47	-1.02331	1	1	-.KISNNKADK(1)--KKYEQHIK(2).-	>sp|O60183|SAT1_SCHPO_Protein_sat1_OS=Schizosaccharomyces_pombe_(strain_972_/_ATCC_24843)_GN=sat1_PE=4_SV=1	>sp|Q8TFI0|YIB4_SCHPO_Uncharacterized_protein_C1751.04_OS=Schizosaccharomyces_pombe_(strain_972_/_ATCC_24843)_GN=SPAC1751.04_PE=4_SV=2
T-7509-75.29	-1.02839	1	1	-.IFVEDWKNNK(7)--EQKEIFNK(3).-	>sp|P87244|ALP16_SCHPO_Spindle_pole_body_component_alp16_OS=Schizosaccharomyces_pombe_(strain_972_/_ATCC_24843)_GN=alp16_PE=1_SV=1	>sp|Q09884|DCR1_SCHPO_Protein_Dicer_OS=Schizosaccharomyces_pombe_(strain_972_/_ATCC_24843)_GN=dcr1_PE=1_SV=1
T-3134-43.19	-1.03071	1	1	-.DSVKSNVSSISLK(4)--NFDLVFMAYKR(10).-	>sp|Q10165|CNT6_SCHPO_Probable_ribosylation_factor_GTPase-activating_protein_cnt6_OS=Schizosaccharomyces_pombe_(strain_972_/_ATCC_24843)_GN=cnt6_PE=1_SV=1	>sp|Q9P7H9|YIT3_SCHPO_Uncharacterized_transcriptional_regulatory_protein_C105.03c_OS=Schizosaccharomyces_pombe_(strain_972_/_ATCC_24843)_GN=SPAC105.03c_PE=3_SV=1
T-5882-63.60	-1.03156	1	1	-.INKEIEQKITQR(3)--LPPNGKITTGR(6).-	>sp|P87152|SPT7_SCHPO_Transcriptional_activator_spt7_OS=Schizosaccharomyces_pombe_(strain_972_/_ATCC_24843)_GN=spt7_PE=1_SV=2	>sp|Q09769|LONM_SCHPO_Lon_protease_homolog,_mitochondrial_OS=Schizosaccharomyces_pombe_(strain_972_/_ATCC_24843)_GN=pim1_PE=3_SV=1
T-915-20.25	-1.03168	1	1	-.KLLGNFK(1)--SYEVKK(5).-	>sp|O14338|YB33_SCHPO_Uncharacterized_serine-rich_protein_C2F12.03c_OS=Schizosaccharomyces_pombe_(strain_972_/_ATCC_24843)_GN=SPBC2F12.03c_PE=1_SV=1	>sp|O74447|YCG2_SCHPO_Uncharacterized_protein_C16C4.02c_OS=Schizosaccharomyces_pombe_(strain_972_/_ATCC_24843)_GN=SPCC16C4.02c_PE=1_SV=1
T-8844-85.54	-1.03216	1	1	-.KGLKENVPDYTEYYDR(1)--KLITGDYEDRR(1).-	>sp|O14460|EF2_SCHPO_Elongation_factor_2_OS=Schizosaccharomyces_pombe_(strain_972_/_ATCC_24843)_GN=eft201_PE=1_SV=2	>sp|O59796|VPS3_SCHPO_Vacuolar_protein_sorting-associated_protein_3_OS=Schizosaccharomyces_pombe_(strain_972_/_ATCC_24843)_GN=vps3_PE=3_SV=2
T-1737-30.28	-1.03297	1	1	-.CNQASNEEKKILYK(10)--PTKTKK(1).-	>sp|O94411|MFR2_SCHPO_Meiotic_fizzy-related_protein_2_OS=Schizosaccharomyces_pombe_(strain_972_/_ATCC_24843)_GN=mfr2_PE=1_SV=1	>sp|Q9US15|YK62_SCHPO_UPF0653_protein_C607.02c_OS=Schizosaccharomyces_pombe_(strain_972_/_ATCC_24843)_GN=SPAC607.02c_PE=3_SV=1
T-1320-25.42	-1.03303	1	1	-.SSKMDNR(3)--KPTR(1).-	>decoy_reverse_sp|O14234|CCH1_SCHPO_Decoy_of_Calcium-channel_protein_cch1_OS=Schizosaccharomyces_pombe_(strain_972_/_ATCC_24843)_GN=cch1_PE=3_SV=1	>decoy_reverse_sp|O60129|FKH2_SCHPO_Decoy_of_Fork_head_protein_homolog_2_OS=Schizosaccharomyces_pombe_(strain_972_/_ATCC_24843)_GN=fkh2_PE=1_SV=1	>decoy_reverse_sp|Q8TFH7|SEN2_SCHPO_Decoy_of_Probable_tRNA-splicing_endonuclease_subunit_sen2_OS=Schizosaccharomyces_pombe_(strain_972_/_ATCC_24843)_GN=sen2_PE=3_SV=1	>sp|O14235|POF5_SCHPO_Protein_pof5_OS=Schizosaccharomyces_pombe_(strain_972_/_ATCC_24843)_GN=pof5_PE=1_SV=1	>sp|O94680|PDAT_SCHPO_Phospholipid:diacylglycerol_acyltransferase_OS=Schizosaccharomyces_pombe_(strain_972_/_ATCC_24843)_GN=plh1_PE=1_SV=2	>sp|Q9URW6|YIE2_SCHPO_SH3_domain-containing_protein_PJ696.02_OS=Schizosaccharomyces_pombe_(strain_972_/_ATCC_24843)_GN=SPAPJ696.02_PE=1_SV=1
T-5990-64.43	-1.03332	1	1	-.NLPNQIFAVKDYK(10)--KSESPVEYK(1).-	>sp|O13981|EMC1_SCHPO_ER_membrane_protein_complex_subunit_1_OS=Schizosaccharomyces_pombe_(strain_972_/_ATCC_24843)_GN=emc1_PE=3_SV=1	>sp|Q9C1W3|ERG1_SCHPO_Probable_squalene_monooxygenase_OS=Schizosaccharomyces_pombe_(strain_972_/_ATCC_24843)_GN=erg1_PE=3_SV=1
T-913-20.24	-1.03461	1	1	-.HLWDYILKKK(9)--KFEGDIK(1).-	>sp|O94386|YGS9_SCHPO_Uncharacterized_protein_C29A10.09c_OS=Schizosaccharomyces_pombe_(strain_972_/_ATCC_24843)_GN=SPBC29A10.09c_PE=3_SV=1	>sp|Q9Y7K9|YGI7_SCHPO_PARP-type_zinc_finger-containing_protein_C2A9.07c_OS=Schizosaccharomyces_pombe_(strain_972_/_ATCC_24843)_GN=SPBC2A9.07c_PE=1_SV=3
T-3762-48.15	-1.03538	1	1	-.DNWNSVR(1)--KSPK(1).-	>decoy_reverse_sp|O14108|ETA2_SCHPO_Decoy_of_DNA-binding_protein_eta2_OS=Schizosaccharomyces_pombe_(strain_972_/_ATCC_24843)_GN=eta2_PE=1_SV=1	>decoy_reverse_sp|O14216|SLD2_SCHPO_Decoy_of_DNA_replication_regulator_sld2_OS=Schizosaccharomyces_pombe_(strain_972_/_ATCC_24843)_GN=drc1_PE=1_SV=1	>decoy_reverse_sp|O43082|RR14C_SCHPO_Decoy_of_Ribosomal_RNA-processing_protein_14-C_OS=Schizosaccharomyces_pombe_(strain_972_/_ATCC_24843)_GN=rrp14c_PE=1_SV=1	>decoy_reverse_sp|O74385|ELP6_SCHPO_Decoy_of_Elongator_complex_protein_6_homolog_OS=Schizosaccharomyces_pombe_(strain_972_/_ATCC_24843)_GN=elp6_PE=3_SV=1	>decoy_reverse_sp|O94585|YQ7D_SCHPO_Decoy_of_Meiotically_up-regulated_protein_C1442.13c_OS=Schizosaccharomyces_pombe_(strain_972_/_ATCC_24843)_GN=SPCC1442.13c_PE=1_SV=3	>decoy_reverse_sp|O94676|UTP22_SCHPO_Decoy_of_U3_small_nucleolar_RNA-associated_protein_22_OS=Schizosaccharomyces_pombe_(strain_972_/_ATCC_24843)_GN=utp22_PE=3_SV=1	>decoy_reverse_sp|O94695|YG1B_SCHPO_Decoy_of_Putative_transporter_C83.11_OS=Schizosaccharomyces_pombe_(strain_972_/_ATCC_24843)_GN=SPBC83.11_PE=1_SV=2	>decoy_reverse_sp|P41891|GAR2_SCHPO_Decoy_of_Protein_gar2_OS=Schizosaccharomyces_pombe_(strain_972_/_ATCC_24843)_GN=gar2_PE=1_SV=2	>decoy_reverse_sp|P50527|STE20_SCHPO_Decoy_of_Serine/threonine-protein_kinase_shk1/pak1_OS=Schizosaccharomyces_pombe_(strain_972_/_ATCC_24843)_GN=shk1_PE=1_SV=2	>decoy_reverse_sp|Q10275|YD3B_SCHPO_Decoy_of_Uncharacterized_protein_C13G7.11_OS=Schizosaccharomyces_pombe_(strain_972_/_ATCC_24843)_GN=SPAC13G7.11_PE=4_SV=2	>decoy_reverse_sp|Q9P7C6|CWC23_SCHPO_Decoy_of_Pre-mRNA-splicing_factor_cwf23_OS=Schizosaccharomyces_pombe_(strain_972_/_ATCC_24843)_GN=cwf23_PE=1_SV=2	>decoy_reverse_sp|Q9USH9|YJQ1_SCHPO_Decoy_of_Uncharacterized_ABC_transporter_ATP-binding_protein_C825.01_OS=Schizosaccharomyces_pombe_(strain_972_/_ATCC_24843)_GN=SPCC825.01_PE=1_SV=1	>decoy_reverse_sp|Q9UTH8|SFP1_SCHPO_Decoy_of_Zinc_finger_protein_sfp1_OS=Schizosaccharomyces_pombe_(strain_972_/_ATCC_24843)_GN=sfp1_PE=3_SV=1	>decoy_tr|Q1L858|Q1L858_SCHPM_Decoy_of_Uncharacterized_protein_OS=Schizosaccharomyces_pombe_PE=4_SV=1	>sp|O42857|NPR2_SCHPO_Nitrogen_permease_regulator_2_homolog_OS=Schizosaccharomyces_pombe_(strain_972_/_ATCC_24843)_GN=SPAC23H3.03c_PE=3_SV=1	>sp|O74535|CPSFX_SCHPO_Cleavage_and_polyadenylation_factor_complex_subunit_C74.02c_OS=Schizosaccharomyces_pombe_(strain_972_/_ATCC_24843)_GN=SPCC74.02c_PE=1_SV=1	>sp|Q9USK4|CWF20_SCHPO_Pre-mRNA-splicing_factor_cwf20_OS=Schizosaccharomyces_pombe_(strain_972_/_ATCC_24843)_GN=cwf20_PE=1_SV=1
T-10392-97.86	-1.03564	1	1	-.KGLLLQLFGGTNKSFHK(1)--EFFKRMEDGDEESLK(4).-	>sp|O74781|SYRC_SCHPO_Probable_arginine--tRNA_ligase,_cytoplasmic_OS=Schizosaccharomyces_pombe_(strain_972_/_ATCC_24843)_GN=mrs1_PE=2_SV=1	>sp|P29458|MCM4_SCHPO_DNA_replication_licensing_factor_mcm4_OS=Schizosaccharomyces_pombe_(strain_972_/_ATCC_24843)_GN=mcm4_PE=1_SV=2
T-2079-34.10	-1.03692	1	1	-.GYKLRALK(3)--DNSR(1).-	>sp|O94535|YCA8_SCHPO_Uncharacterized_protein_C895.08c_OS=Schizosaccharomyces_pombe_(strain_972_/_ATCC_24843)_GN=SPCC895.08c_PE=4_SV=1	>sp|P49740|NDK_SCHPO_Nucleoside_diphosphate_kinase_OS=Schizosaccharomyces_pombe_(strain_972_/_ATCC_24843)_GN=ndk1_PE=3_SV=1
T-1717-30.07	-1.04033	1	1	-.ALKPCQTKK(8)--DPDKHGR(4).-	>sp|O14400|GPDM_SCHPO_Glycerol-3-phosphate_dehydrogenase,_mitochondrial_OS=Schizosaccharomyces_pombe_(strain_972_/_ATCC_24843)_GN=gut2_PE=3_SV=1	>sp|O74857|RPC4_SCHPO_DNA-directed_RNA_polymerase_III_subunit_rpc4_OS=Schizosaccharomyces_pombe_(strain_972_/_ATCC_24843)_GN=rpc53_PE=2_SV=1
T-4226-51.52	-1.04208	1	1	-.DLLEDGIVTKDR(10)--KSFGNANTNLK(1).-	>sp|O13977|JMJ1_SCHPO_JmjC_domain-containing_protein_1_OS=Schizosaccharomyces_pombe_(strain_972_/_ATCC_24843)_GN=jmj1_PE=3_SV=1	>sp|P0CT33|TLH1_SCHPO_ATP-dependent_DNA_helicase_tlh1_(Fragment)_OS=Schizosaccharomyces_pombe_(strain_972_/_ATCC_24843)_GN=tlh1_PE=3_SV=1	>sp|Q1RKN3|TLH2_SCHPO_ATP-dependent_DNA_helicase_tlh2_OS=Schizosaccharomyces_pombe_(strain_972_/_ATCC_24843)_GN=tlh2_PE=2_SV=1
T-8149-80.35	-1.04375	1	1	-.DLLWMDLLKEGFWIARR(9)--SREEQIKK(1).-	>sp|O13824|NMD2_SCHPO_Nonsense-mediated_mRNA_decay_protein_2_OS=Schizosaccharomyces_pombe_(strain_972_/_ATCC_24843)_GN=upf2_PE=1_SV=1	>sp|O94492|YC7B_SCHPO_Uncharacterized_aminotransferase_C417.11c_OS=Schizosaccharomyces_pombe_(strain_972_/_ATCC_24843)_GN=SPCC417.11c_PE=3_SV=2
T-865-19.33	-1.04492	1	1	-.MDVLSRVFDNEK(1)--MDIKDEK(1).-	>sp|Q9P6I6|YHG3_SCHPO_Uncharacterized_protein_C1198.03c_OS=Schizosaccharomyces_pombe_(strain_972_/_ATCC_24843)_GN=SPBC1198.03c_PE=4_SV=1	>sp|Q9UTB6|SDS3_SCHPO_Transcriptional_regulatory_protein_sds3_OS=Schizosaccharomyces_pombe_(strain_972_/_ATCC_24843)_GN=sds3_PE=1_SV=1
T-3487-46.09	-1.04522	1	1	-.LKKLSLLER(2)--VKHSPK(2).-	>sp|O13657|YBCC_SCHPO_Putative_metal_ion_transporter_C27B12.12c_OS=Schizosaccharomyces_pombe_(strain_972_/_ATCC_24843)_GN=pi066_PE=1_SV=1	>sp|Q9UTM7|HAT1_SCHPO_Histone_acetyltransferase_type_B_catalytic_subunit_OS=Schizosaccharomyces_pombe_(strain_972_/_ATCC_24843)_GN=hat1_PE=3_SV=2
T-2337-36.29	-1.04547	1	1	-.RVDIELKK(7)--VAKDAATR(3).-	>sp|O74469|YQC7_SCHPO_Exosome_complex_protein_C1739.07_OS=Schizosaccharomyces_pombe_(strain_972_/_ATCC_24843)_GN=SPCC1739.07_PE=1_SV=1	>sp|O74905|RL9B_SCHPO_60S_ribosomal_protein_L9-B_OS=Schizosaccharomyces_pombe_(strain_972_/_ATCC_24843)_GN=rpl9b_PE=3_SV=1
T-2617-38.77	-1.04562	1	1	-.KSCVIL(1)--ARRXR(1).-	>sp|Q874R1|RHO4_SCHPO_GTP-binding_protein_rho4_OS=Schizosaccharomyces_pombe_(strain_972_/_ATCC_24843)_GN=rho4_PE=1_SV=2	>tr|P78951|P78951_SCHPM_Chromosome_II_cosmid_1228_sequence_OS=Schizosaccharomyces_pombe_PE=4_SV=1
T-3290-44.49	-1.04694	1	1	-.EKSALWMYNFHGKSLR(2)--YRIQKSK(5).-	>sp|P41004|SMC4_SCHPO_Structural_maintenance_of_chromosomes_protein_4_OS=Schizosaccharomyces_pombe_(strain_972_/_ATCC_24843)_GN=cut3_PE=1_SV=2	>sp|Q09836|ATP10_SCHPO_Probable_mitochondrial_ATPase_complex_subunit_atp10_OS=Schizosaccharomyces_pombe_(strain_972_/_ATCC_24843)_GN=atp10_PE=3_SV=1
T-6694-69.36	-1.04746	1	1	-.ENLLFFGCRNKSMDFLFEK(11)--HEYRGNAKR(8).-	>sp|O74963|NCA2_SCHPO_Nuclear_control_of_ATPase_protein_2_OS=Schizosaccharomyces_pombe_(strain_972_/_ATCC_24843)_GN=nca2_PE=3_SV=1	>sp|O94613|NDOR1_SCHPO_NADPH-dependent_diflavin_oxidoreductase_1_OS=Schizosaccharomyces_pombe_(strain_972_/_ATCC_24843)_GN=tah18_PE=3_SV=2
T-1643-29.49	-1.04774	1	1	-.MKEIFIPKECEWR(8)--KMKGLK(3).-	>sp|Q10299|CLP1_SCHPO_mRNA_cleavage_and_polyadenylation_factor_clp1_OS=Schizosaccharomyces_pombe_(strain_972_/_ATCC_24843)_GN=clp1_PE=3_SV=1	>sp|Q9UUG1|RPF2_SCHPO_Ribosome_production_factor_2_homolog_OS=Schizosaccharomyces_pombe_(strain_972_/_ATCC_24843)_GN=SPAC926.08c_PE=1_SV=1
T-9239-88.56	-1.04987	1	1	-.ELELTCQKFADFERSFTFFCR(8)--DIKHWPFK(3).-	>sp|O13290|DYHC_SCHPO_Dynein_heavy_chain,_cytoplasmic_OS=Schizosaccharomyces_pombe_(strain_972_/_ATCC_24843)_GN=dhc1_PE=1_SV=1	>sp|Q10284|HSP75_SCHPO_Heat_shock_protein_sks2_OS=Schizosaccharomyces_pombe_(strain_972_/_ATCC_24843)_GN=sks2_PE=1_SV=2
T-8229-80.97	-1.05135	1	1	-.MSTIHSCLDLIR(1)--KQYEVLR(1).-	>sp|Q9P6Q1|YKC9_SCHPO_UPF0001_protein_C644.09_OS=Schizosaccharomyces_pombe_(strain_972_/_ATCC_24843)_GN=SPAC644.09_PE=3_SV=1	>sp|Q9P7T1|SIB1_SCHPO_Hydroxamate-type_ferrichrome_siderophore_peptide_synthetase_OS=Schizosaccharomyces_pombe_(strain_972_/_ATCC_24843)_GN=sib1_PE=1_SV=1
T-10603-99.33	-1.05573	1	1	-.KDSNVKCSK(6)--ETASKQK(5).-	>decoy_reverse_sp|Q9P7T8|YIW2_SCHPO_Decoy_of_Uncharacterized_helicase_C694.02_OS=Schizosaccharomyces_pombe_(strain_972_/_ATCC_24843)_GN=SPAC694.02_PE=3_SV=1	>decoy_tr|S6BSJ4|S6BSJ4_SCHPM_Decoy_of_DEAD/DEAH_box_helicase_OS=Schizosaccharomyces_pombe_PE=4_SV=1	>sp|Q9HDZ2|CWH43_SCHPO_Protein_cwh43_OS=Schizosaccharomyces_pombe_(strain_972_/_ATCC_24843)_GN=cwh43_PE=2_SV=2
T-5434-60.39	-1.05623	1	1	-.YPYISYLPNWLLAKNNAER(14)--KNCER(1).-	>sp|Q1MTR0|ATP23_SCHPO_Mitochondrial_inner_membrane_protease_atp23_OS=Schizosaccharomyces_pombe_(strain_972_/_ATCC_24843)_GN=atp23_PE=3_SV=1	>sp|Q9UT29|YKGC_SCHPO_Uncharacterized_protein_C8F11.08c_OS=Schizosaccharomyces_pombe_(strain_972_/_ATCC_24843)_GN=SPAC8F11.08c_PE=4_SV=1
T-1445-27.05	-1.05684	1	1	-.KLQEKVNEHESLLSR(5)--KFSR(1).-	>decoy_reverse_sp|O60140|YNS9_SCHPO_Decoy_of_Uncharacterized_protein_C18H10.09_OS=Schizosaccharomyces_pombe_(strain_972_/_ATCC_24843)_GN=SPBC18H10.09_PE=3_SV=2	>decoy_reverse_sp|O94527|IQW1_SCHPO_Decoy_of_WD_repeat_protein_iqw1_OS=Schizosaccharomyces_pombe_(strain_972_/_ATCC_24843)_GN=iqw1_PE=1_SV=1	>decoy_reverse_sp|O94607|STR2_SCHPO_Decoy_of_Siderophore_iron_transporter_2_OS=Schizosaccharomyces_pombe_(strain_972_/_ATCC_24843)_GN=str2_PE=1_SV=1	>decoy_reverse_sp|Q09915|SPT6_SCHPO_Decoy_of_Transcription_elongation_factor_spt6_OS=Schizosaccharomyces_pombe_(strain_972_/_ATCC_24843)_GN=spt6_PE=1_SV=2	>decoy_reverse_sp|Q9UU87|PPK34_SCHPO_Decoy_of_Serine/threonine-protein_kinase_ppk34_OS=Schizosaccharomyces_pombe_(strain_972_/_ATCC_24843)_GN=ppk34_PE=3_SV=2	>decoy_tr|S6BMF4|S6BMF4_SCHPM_Decoy_of_Transcription_elongation_factor_Spt6_OS=Schizosaccharomyces_pombe_GN=spt6_PE=4_SV=1	>decoy_tr|S6BSK0|S6BSK0_SCHPM_Decoy_of_Transcription_elongation_factor_Spt6_OS=Schizosaccharomyces_pombe_GN=spt6_PE=4_SV=1	>sp|O13710|SMC5_SCHPO_Structural_maintenance_of_chromosomes_protein_5_OS=Schizosaccharomyces_pombe_(strain_972_/_ATCC_24843)_GN=smc5_PE=1_SV=3	>sp|O59737|GYP1_SCHPO_GTPase-activating_protein_gyp1_OS=Schizosaccharomyces_pombe_(strain_972_/_ATCC_24843)_GN=gyp1_PE=3_SV=1	>sp|P78946|RL26_SCHPO_60S_ribosomal_protein_L26_OS=Schizosaccharomyces_pombe_(strain_972_/_ATCC_24843)_GN=rpl26_PE=3_SV=1	>sp|Q10197|ALP1_SCHPO_Tubulin-folding_cofactor_D_OS=Schizosaccharomyces_pombe_(strain_972_/_ATCC_24843)_GN=alp1_PE=1_SV=3	>sp|Q8TFH0|YIKE_SCHPO_Probable_6-phosphofructo-2-kinase_PB17E12.14c_OS=Schizosaccharomyces_pombe_(strain_972_/_ATCC_24843)_GN=SPAPB17E12.14c_PE=1_SV=2	>sp|Q9P7Q0|YLY5_SCHPO_GDT1-like_protein_C186.05c_OS=Schizosaccharomyces_pombe_(strain_972_/_ATCC_24843)_GN=SPAC186.05c_PE=3_SV=1	>sp|Q9US08|SPO3_SCHPO_Sporulation-specific_protein_3_OS=Schizosaccharomyces_pombe_(strain_972_/_ATCC_24843)_GN=spo3_PE=4_SV=1	>sp|Q9Y7L2|BIN3D_SCHPO_Probable_RNA_methyltransferase_C2A9.10_OS=Schizosaccharomyces_pombe_(strain_972_/_ATCC_24843)_GN=SPBC2A9.10_PE=3_SV=1	>tr|U3PYE6|U3PYE6_SCHPM_Ribosomal_protein_L26_OS=Schizosaccharomyces_pombe_GN=rpl26_PE=3_SV=1
T-6675-69.25	-1.05713	1	1	-.VQDIIDNEIPKPSESPRR(11)--DKIRTGFHNHR(2).-	>sp|G2TRP8|MZM1_SCHPO_Mitochondrial_zinc_maintenance_protein_1,_mitochondrial_OS=Schizosaccharomyces_pombe_(strain_972_/_ATCC_24843)_GN=new18_PE=2_SV=1	>sp|O60119|YH75_SCHPO_Vesicle-associated_membrane_protein-associated_protein_C16G5.05c_OS=Schizosaccharomyces_pombe_(strain_972_/_ATCC_24843)_GN=SPBC16G5.05c_PE=1_SV=1
T-5985-64.39	-1.06079	1	1	-.VVGKSEAENEQLNKK(14)--SIKTVIPNK(3).-	>sp|O43065|MOT1_SCHPO_Probable_helicase_mot1_OS=Schizosaccharomyces_pombe_(strain_972_/_ATCC_24843)_GN=mot1_PE=1_SV=4	>sp|Q9P7M4|YIOE_SCHPO_Uncharacterized_protein_SPAP27G11.14c_OS=Schizosaccharomyces_pombe_(strain_972_/_ATCC_24843)_GN=SPAP27G11.14c_PE=4_SV=1
T-2143-34.68	-1.0639	1	1	-.MSTSAIALALSSSK(1)--QEEQKK(5).-	>decoy_reverse_sp|Q9USV3|SPF27_SCHPO_Decoy_of_Pre-mRNA-splicing_factor_cwf7_OS=Schizosaccharomyces_pombe_(strain_972_/_ATCC_24843)_GN=cwf7_PE=1_SV=1	>sp|O14139|HRP3_SCHPO_Chromodomain_helicase_hrp3_OS=Schizosaccharomyces_pombe_(strain_972_/_ATCC_24843)_GN=hrp3_PE=1_SV=1	>sp|Q9USV3|SPF27_SCHPO_Pre-mRNA-splicing_factor_cwf7_OS=Schizosaccharomyces_pombe_(strain_972_/_ATCC_24843)_GN=cwf7_PE=1_SV=1
T-5307-59.44	-1.06397	1	1	-.KTTK(1)--VLSR(1).-	>decoy_reverse_sp|O94288|NOC3_SCHPO_Decoy_of_Nucleolar_complex-associated_protein_3_OS=Schizosaccharomyces_pombe_(strain_972_/_ATCC_24843)_GN=noc3_PE=1_SV=1	>decoy_reverse_sp|O94416|T2FA_SCHPO_Decoy_of_Transcription_initiation_factor_IIF_subunit_alpha_OS=Schizosaccharomyces_pombe_(strain_972_/_ATCC_24843)_GN=tfg1_PE=1_SV=2	>decoy_reverse_sp|Q9Y7N9|YCKC_SCHPO_Decoy_of_PX_domain-containing_protein_C1450.12_OS=Schizosaccharomyces_pombe_(strain_972_/_ATCC_24843)_GN=SPCC1450.12_PE=1_SV=1	>decoy_tr|Q01910|Q01910_SCHPM_Decoy_of_Tf1_protein_OS=Schizosaccharomyces_pombe_GN=retrotransposon_Tf1-107_PE=4_SV=1	>sp|O94242|SYDM_SCHPO_Aspartate--tRNA_ligase,_mitochondrial_OS=Schizosaccharomyces_pombe_(strain_972_/_ATCC_24843)_GN=msd1_PE=3_SV=1	>sp|O94288|NOC3_SCHPO_Nucleolar_complex-associated_protein_3_OS=Schizosaccharomyces_pombe_(strain_972_/_ATCC_24843)_GN=noc3_PE=1_SV=1	>sp|O94416|T2FA_SCHPO_Transcription_initiation_factor_IIF_subunit_alpha_OS=Schizosaccharomyces_pombe_(strain_972_/_ATCC_24843)_GN=tfg1_PE=1_SV=2	>sp|Q9Y7N9|YCKC_SCHPO_PX_domain-containing_protein_C1450.12_OS=Schizosaccharomyces_pombe_(strain_972_/_ATCC_24843)_GN=SPCC1450.12_PE=1_SV=1	>tr|Q01910|Q01910_SCHPM_Tf1_protein_OS=Schizosaccharomyces_pombe_GN=retrotransposon_Tf1-107_PE=4_SV=1
T-1474-27.43	-1.06539	1	1	-.QPLVQKYTFYTR(6)--MSQTPIK(1).-	>sp|O13983|HRQ1_SCHPO_Putative_ATP-dependent_helicase_hrq1_OS=Schizosaccharomyces_pombe_(strain_972_/_ATCC_24843)_GN=hrq1_PE=3_SV=4	>sp|O94419|YQG2_SCHPO_Putative_GTPase-activating_protein_C1620.12c_OS=Schizosaccharomyces_pombe_(strain_972_/_ATCC_24843)_GN=SPCC1620.12c_PE=3_SV=2
T-7845-77.91	-1.07163	1	1	-.SASHPGILHEYTER(1)--KIDRMLSMSNMK(1).-	>sp|Q9C0Y8|YKM6_SCHPO_UPF0613_protein_PB24D3.06c_OS=Schizosaccharomyces_pombe_(strain_972_/_ATCC_24843)_GN=SPAPB24D3.06c_PE=3_SV=1	>sp|Q9US41|URG1_SCHPO_Uracil-regulated_protein_1_OS=Schizosaccharomyces_pombe_(strain_972_/_ATCC_24843)_GN=urg1_PE=2_SV=1
T-4080-50.48	-1.07505	1	1	-.KQWLKEQEQIR(5)--FLLNSLSR(1).-	>sp|O74558|MOB2_SCHPO_Maintenance_of_ploidy_protein_mob2_OS=Schizosaccharomyces_pombe_(strain_972_/_ATCC_24843)_GN=mob2_PE=1_SV=1	>sp|Q7LKZ5|FAM50_SCHPO_FAM50_family_protein_C1020.12c_OS=Schizosaccharomyces_pombe_(strain_972_/_ATCC_24843)_GN=xap5_PE=3_SV=2
T-5376-59.95	-1.07719	1	1	-.MLQKLAGTTVDR(4)--DGVFTQIKK(8).-	>decoy_reverse_sp|Q9P7T4|MRC1_SCHPO_Decoy_of_Mediator_of_replication_checkpoint_protein_1_OS=Schizosaccharomyces_pombe_(strain_972_/_ATCC_24843)_GN=mrc1_PE=1_SV=1	>decoy_tr|S6B6U0|S6B6U0_SCHPM_Decoy_of_Mediator_of_replication_checkpoint_1_OS=Schizosaccharomyces_pombe_GN=mrc1_PE=4_SV=1	>sp|O42904|PRP31_SCHPO_Pre-mRNA-processing_factor_31_OS=Schizosaccharomyces_pombe_(strain_972_/_ATCC_24843)_GN=prp31_PE=3_SV=1
T-1577-28.74	-1.07878	1	1	-.VLNKARQTIR(4)--MLHR(1).-	>sp|O59819|UGPA2_SCHPO_Probable_UTP--glucose-1-phosphate_uridylyltransferase_OS=Schizosaccharomyces_pombe_(strain_972_/_ATCC_24843)_GN=SPCC794.10_PE=3_SV=1	>sp|Q12381|PRP1_SCHPO_Pre-mRNA-splicing_factor_prp1_OS=Schizosaccharomyces_pombe_(strain_972_/_ATCC_24843)_GN=prp1_PE=1_SV=1
T-7643-76.31	-1.08078	1	1	-.LAQNGFHPAKYFSIDR(10)--MNSGTTLHLDR(1).-	>sp|O42870|SYFA_SCHPO_Phenylalanine--tRNA_ligase_alpha_subunit_OS=Schizosaccharomyces_pombe_(strain_972_/_ATCC_24843)_GN=frs2_PE=3_SV=3	>sp|O74360|RGA4_SCHPO_Probable_Rho-type_GTPase-activating_protein_4_OS=Schizosaccharomyces_pombe_(strain_972_/_ATCC_24843)_GN=rga4_PE=1_SV=2
T-2669-39.18	-1.08284	1	1	-.MTLPEKLLKITPK(1)--RSHKLR(4).-	>sp|O74304|WIN1_SCHPO_MAP_kinase_kinase_kinase_win1_OS=Schizosaccharomyces_pombe_(strain_972_/_ATCC_24843)_GN=win1_PE=1_SV=1	>sp|Q9USJ6|FMNR_SCHPO_NAD(P)H-dependent_FMN_reductase_C4B3.06c_OS=Schizosaccharomyces_pombe_(strain_972_/_ATCC_24843)_GN=SPCC4B3.06c_PE=3_SV=1
T-6645-69.08	-1.0856	1	1	-.GKWAAVDAAQKPEQVWEQIVAILEK(2)--QLQLRQKK(7).-	>sp|P33075|KAD2_SCHPO_Adenylate_kinase_OS=Schizosaccharomyces_pombe_(strain_972_/_ATCC_24843)_GN=adk1_PE=1_SV=1	>sp|P87150|MIC19_SCHPO_MICOS_complex_subunit_mic19_OS=Schizosaccharomyces_pombe_(strain_972_/_ATCC_24843)_GN=mic19_PE=3_SV=1
T-678-15.68	-1.08561	1	1	-.IVLKDGSTLSAK(4)--MSFSPLKK(7).-	>sp|O60112|YG63_SCHPO_Uncharacterized_Rab_geranylgeranyltransferase_C15C4.03_OS=Schizosaccharomyces_pombe_(strain_972_/_ATCC_24843)_GN=SPBC15C4.03_PE=3_SV=1	>sp|O74359|MUG60_SCHPO_Meiotically_up-regulated_gene_60_protein_OS=Schizosaccharomyces_pombe_(strain_972_/_ATCC_24843)_GN=mug60_PE=1_SV=1
T-2162-34.85	-1.08606	1	1	-.PSKEIDINQKK(1)--KPKLDKK(3).-	>sp|O75005|SYV_SCHPO_Valine--tRNA_ligase_OS=Schizosaccharomyces_pombe_(strain_972_/_ATCC_24843)_GN=vas2_PE=3_SV=1	>sp|O94314|YH5A_SCHPO_Uncharacterized_hydrolase_C215.10_OS=Schizosaccharomyces_pombe_(strain_972_/_ATCC_24843)_GN=SPBC215.10_PE=3_SV=1
T-4454-53.35	-1.08624	1	1	-.MSSVEVNRENADVANTNR(1)--KSKSESDEDDIPIR(1).-	>sp|P07799|TOP1_SCHPO_DNA_topoisomerase_1_OS=Schizosaccharomyces_pombe_(strain_972_/_ATCC_24843)_GN=top1_PE=1_SV=2	>sp|Q9URY5|FHP_SCHPO_Flavohemoprotein_OS=Schizosaccharomyces_pombe_(strain_972_/_ATCC_24843)_GN=SPAC869.02c_PE=3_SV=1
T-4058-50.33	-1.08681	1	1	-.LLGWHWLRKVPCSR(9)--LNEKR(4).-	>sp|O13823|IMP4_SCHPO_U3_small_nucleolar_ribonucleoprotein_protein_imp4_OS=Schizosaccharomyces_pombe_(strain_972_/_ATCC_24843)_GN=imp4_PE=3_SV=1	>sp|O60168|LCL3_SCHPO_Probable_endonuclease_C19F8.04c_OS=Schizosaccharomyces_pombe_(strain_972_/_ATCC_24843)_GN=SPBC19F8.04c_PE=3_SV=1
T-10314-97.22	-1.08708	1	1	-.NMHLQFGPLKRQIFLTQVK(10)--EIFKGLDVRR(4).-	>sp|O13853|ITS3_SCHPO_Phosphatidylinositol_4-phosphate_5-kinase_its3_OS=Schizosaccharomyces_pombe_(strain_972_/_ATCC_24843)_GN=its3_PE=1_SV=3	>sp|O42857|NPR2_SCHPO_Nitrogen_permease_regulator_2_homolog_OS=Schizosaccharomyces_pombe_(strain_972_/_ATCC_24843)_GN=SPAC23H3.03c_PE=3_SV=1
T-3189-43.65	-1.09191	1	1	-.REGQPLFTACTPKGIMCILK(13)--LYSKLK(4).-	>sp|O60164|PESC_SCHPO_Pescadillo_homolog_OS=Schizosaccharomyces_pombe_(strain_972_/_ATCC_24843)_GN=ppp1_PE=3_SV=1	>sp|Q8WZJ7|C1TC_SCHPO_C-1-tetrahydrofolate_synthase,_cytoplasmic_OS=Schizosaccharomyces_pombe_(strain_972_/_ATCC_24843)_GN=SPBC839.16_PE=3_SV=1
T-5755-62.67	-1.09269	1	1	-.FQKMFEINDPKK(3)--KLSSLGHFLK(1).-	>sp|O94321|MPR1_SCHPO_Multistep_phosphorelay_regulator_1_OS=Schizosaccharomyces_pombe_(strain_972_/_ATCC_24843)_GN=mpr1_PE=1_SV=1	>sp|Q9C1W5|TIM16_SCHPO_Mitochondrial_import_inner_membrane_translocase_subunit_tim16_OS=Schizosaccharomyces_pombe_(strain_972_/_ATCC_24843)_GN=pam16_PE=3_SV=1
T-3740-47.99	-1.09821	1	1	-.CLSSIAKVVGEKMGK(12)--KDAWTEEHEK(1).-	>sp|O14108|ETA2_SCHPO_DNA-binding_protein_eta2_OS=Schizosaccharomyces_pombe_(strain_972_/_ATCC_24843)_GN=eta2_PE=1_SV=1	>sp|Q09853|MON2_SCHPO_Protein_MON2_homolog_OS=Schizosaccharomyces_pombe_(strain_972_/_ATCC_24843)_GN=mon2_PE=1_SV=1	>tr|Q1L858|Q1L858_SCHPM_Uncharacterized_protein_OS=Schizosaccharomyces_pombe_PE=4_SV=1
T-8542-83.33	-1.0994	1	1	-.ISKNGDILDYK(3)--IHFSKEEEKR(9).-	>sp|O59932|GHT4_SCHPO_High-affinity_hexose_transporter_ght4_OS=Schizosaccharomyces_pombe_(strain_972_/_ATCC_24843)_GN=ght4_PE=3_SV=2	>sp|Q1MTN7|RPM1_SCHPO_Exoribonuclease_II,_mitochondrial_OS=Schizosaccharomyces_pombe_(strain_972_/_ATCC_24843)_GN=rpm1_PE=2_SV=2	>sp|Q92339|GHT3_SCHPO_High-affinity_gluconate_transporter_ght3_OS=Schizosaccharomyces_pombe_(strain_972_/_ATCC_24843)_GN=ght3_PE=3_SV=1
T-1484-27.60	-1.10182	1	1	-.QIKGNKTTIYK(3)--TNTIDSFQK(1).-	>sp|P10841|MATPC_SCHPM_Mating-type_P-specific_polypeptide_Pc_OS=Schizosaccharomyces_pombe_GN=matPc_PE=2_SV=1	>sp|Q10314|YD62_SCHPO_Uncharacterized_protein_C17G8.02_OS=Schizosaccharomyces_pombe_(strain_972_/_ATCC_24843)_GN=SPAC17G8.02_PE=3_SV=1
T-5723-62.41	-1.10389	1	1	-.NLLSHQLR(1)--RGAR(1).-	>sp|Q9P5N3|ALR2_SCHPO_Putative_alanine_racemase_2_OS=Schizosaccharomyces_pombe_(strain_972_/_ATCC_24843)_GN=alr2_PE=3_SV=1	>sp|Q9P7M4|YIOE_SCHPO_Uncharacterized_protein_SPAP27G11.14c_OS=Schizosaccharomyces_pombe_(strain_972_/_ATCC_24843)_GN=SPAP27G11.14c_PE=4_SV=1
T-2962-41.69	-1.10536	1	1	-.NGSNDNNNIIKK(11)--MANAAQKK(1).-	>sp|O14157|MYO3_SCHPO_Myosin_type-2_heavy_chain_2_OS=Schizosaccharomyces_pombe_(strain_972_/_ATCC_24843)_GN=myo3_PE=1_SV=1	>sp|O14193|MUG69_SCHPO_Meiotically_up-regulated_gene_69_protein_OS=Schizosaccharomyces_pombe_(strain_972_/_ATCC_24843)_GN=mug69_PE=1_SV=4
T-7349-74.18	-1.10881	1	1	-.FNEYEMVESIILMNDDKR(17)--KDSEDFDMDEFVKELEK(1).-	>sp|O13807|DDB1_SCHPO_DNA_damage-binding_protein_1_OS=Schizosaccharomyces_pombe_(strain_972_/_ATCC_24843)_GN=ddb1_PE=1_SV=1	>sp|Q9URV6|ATPJ_SCHPO_ATP_synthase_subunit_e,_mitochondrial_OS=Schizosaccharomyces_pombe_(strain_972_/_ATCC_24843)_GN=tim11_PE=3_SV=3
T-8580-83.61	-1.10908	1	1	-.MSYNGIGLPTPRGSGTNGYVMR(1)--KLDDEEK(1).-	>sp|O14161|CWC21_SCHPO_Pre-mRNA-splicing_factor_cwf21_OS=Schizosaccharomyces_pombe_(strain_972_/_ATCC_24843)_GN=cwf21_PE=1_SV=2	>sp|Q9UQW9|DCOR_SCHPO_Ornithine_decarboxylase_OS=Schizosaccharomyces_pombe_(strain_972_/_ATCC_24843)_GN=spe1_PE=2_SV=1
T-2269-35.74	-1.10915	1	1	-.SRISLSNFLSLPR(1)--VLKFKLR(3).-	>sp|O14066|IRS4_SCHPO_Increased_rDNA_silencing_protein_4_homolog_OS=Schizosaccharomyces_pombe_(strain_972_/_ATCC_24843)_GN=SPAC1687.09_PE=3_SV=2	>sp|Q09680|YA0C_SCHPO_Uncharacterized_protein_C5H10.12c_OS=Schizosaccharomyces_pombe_(strain_972_/_ATCC_24843)_GN=SPAC5H10.12c_PE=4_SV=1
T-2330-36.24	-1.10988	1	1	-.DLVETEAEKRAAITK(9)--QKKWK(3).-	>decoy_reverse_sp|O14338|YB33_SCHPO_Decoy_of_Uncharacterized_serine-rich_protein_C2F12.03c_OS=Schizosaccharomyces_pombe_(strain_972_/_ATCC_24843)_GN=SPBC2F12.03c_PE=1_SV=1	>sp|O14338|YB33_SCHPO_Uncharacterized_serine-rich_protein_C2F12.03c_OS=Schizosaccharomyces_pombe_(strain_972_/_ATCC_24843)_GN=SPBC2F12.03c_PE=1_SV=1	>sp|O59795|CASP_SCHPO_Protein_CASP_OS=Schizosaccharomyces_pombe_(strain_972_/_ATCC_24843)_GN=coy1_PE=3_SV=1
T-7476-75.07	-1.11157	1	1	-.DVSVYKGR(6)--DSLIR(1).-	>sp|Q9HDZ9|YKP5_SCHPO_UPF0553_protein_C589.05c_OS=Schizosaccharomyces_pombe_(strain_972_/_ATCC_24843)_GN=SPAC589.05c_PE=3_SV=1	>sp|Q9UST7|SFC3_SCHPO_Transcription_factor_tau_subunit_sfc3_OS=Schizosaccharomyces_pombe_(strain_972_/_ATCC_24843)_GN=sfc3_PE=1_SV=1
T-3702-47.74	-1.11634	1	1	-.TKLNKNNAYYIGESR(2)--KHLEFVSSR(1).-	>sp|Q9UTL9|YIV5_SCHPO_Uncharacterized_ATP-dependent_helicase_C144.05_OS=Schizosaccharomyces_pombe_(strain_972_/_ATCC_24843)_GN=SPAC144.05_PE=3_SV=1	>sp|Q9Y7L2|BIN3D_SCHPO_Probable_RNA_methyltransferase_C2A9.10_OS=Schizosaccharomyces_pombe_(strain_972_/_ATCC_24843)_GN=SPBC2A9.10_PE=3_SV=1
T-8742-84.78	-1.11709	1	1	-.LNVYKHLNSDGHQPIR(5)--SLAEHIMAGILKK(12).-	>sp|O74504|YJD1_SCHPO_UPF0590_protein_C594.01_OS=Schizosaccharomyces_pombe_(strain_972_/_ATCC_24843)_GN=SPCC594.01_PE=1_SV=2	>sp|O74782|YGBA_SCHPO_Universal_stress_protein_A_family_protein_C25B2.10_OS=Schizosaccharomyces_pombe_(strain_972_/_ATCC_24843)_GN=SPBC25B2.10_PE=1_SV=1
T-4827-56.06	-1.11977	1	1	-.EMEIISCQRQLLFLENKK(17)--KKHVLVNR(1).-	>sp|Q9P7M0|YOS3_SCHPO_ABC1_family_protein_C21C3.03,_mitochondrial_OS=Schizosaccharomyces_pombe_(strain_972_/_ATCC_24843)_GN=SPBC21C3.03_PE=3_SV=2	>sp|Q9UTK5|ALM1_SCHPO_Abnormal_long_morphology_protein_1_OS=Schizosaccharomyces_pombe_(strain_972_/_ATCC_24843)_GN=alm1_PE=1_SV=1
T-3917-49.26	-1.12079	1	1	-.VIVCNEEADKYCAFQAKK(10)--KPSPLSPNSSIRNR(1).-	>sp|O14061|AST1_SCHPO_Asteroid_homolog_1_OS=Schizosaccharomyces_pombe_(strain_972_/_ATCC_24843)_GN=ast1_PE=3_SV=3	>sp|O74526|KJ45_SCHPO_Probable_serine/threonine-protein_kinase_C70.05c_OS=Schizosaccharomyces_pombe_(strain_972_/_ATCC_24843)_GN=SPCC70.05c_PE=1_SV=1
T-1978-33.06	-1.12136	1	1	-.SVETRLAKLYDQR(8)--SAEELKNKIR(6).-	>sp|O59751|KLP6_SCHPO_Kinesin-like_protein_6_OS=Schizosaccharomyces_pombe_(strain_972_/_ATCC_24843)_GN=klp6_PE=1_SV=1	>sp|Q9Y7T0|YCJ3_SCHPO_Uncharacterized_J_domain-containing_protein_C63.03_OS=Schizosaccharomyces_pombe_(strain_972_/_ATCC_24843)_GN=SPCC63.03_PE=3_SV=2
T-5605-61.65	-1.12624	1	1	-.MSQKSQFAYR(1)--KRHR(1).-	>decoy_reverse_sp|O94267|SPT16_SCHPO_Decoy_of_FACT_complex_subunit_spt16_OS=Schizosaccharomyces_pombe_(strain_972_/_ATCC_24843)_GN=spt16_PE=1_SV=1	>sp|O74965|EIF2A_SCHPO_Eukaryotic_translation_initiation_factor_2A_OS=Schizosaccharomyces_pombe_(strain_972_/_ATCC_24843)_GN=SPBC4B4.04_PE=1_SV=1	>sp|O94267|SPT16_SCHPO_FACT_complex_subunit_spt16_OS=Schizosaccharomyces_pombe_(strain_972_/_ATCC_24843)_GN=spt16_PE=1_SV=1
T-5530-61.10	-1.12903	1	1	-.KGVSINFVTNDDVRMMR(1)--KSSQTYLSK(1).-	>sp|O13817|SEC7C_SCHPO_Protein_transport_protein_sec73_OS=Schizosaccharomyces_pombe_(strain_972_/_ATCC_24843)_GN=sec73_PE=3_SV=2	>sp|P47943|IF4A_SCHPO_ATP-dependent_RNA_helicase_eIF4A_OS=Schizosaccharomyces_pombe_(strain_972_/_ATCC_24843)_GN=tif1_PE=1_SV=2
T-8966-86.50	-1.13145	1	1	-.KPYKHPNCTSVIHINR(4)--GEKNSIVTSYNR(3).-	>sp|O13966|ACON_SCHPO_Aconitate_hydratase,_mitochondrial_OS=Schizosaccharomyces_pombe_(strain_972_/_ATCC_24843)_GN=SPAC24C9.06c_PE=3_SV=2	>sp|Q9UT66|YQA5_SCHPO_Uncharacterized_protein_C4F11.05_OS=Schizosaccharomyces_pombe_(strain_972_/_ATCC_24843)_GN=SPCC4F11.05_PE=4_SV=1
T-2987-41.92	-1.13239	1	1	-.KGSDCLSKWVGEAER(1)--KFFLSLKDFK(1).-	>sp|Q92361|YDHG_SCHPO_Uncharacterized_protein_C6G9.16c_OS=Schizosaccharomyces_pombe_(strain_972_/_ATCC_24843)_GN=SPAC6G9.16c_PE=4_SV=2	>sp|Q9C0W2|YHI5_SCHPO_Uncharacterized_AAA_domain-containing_protein_P22H7.05c_OS=Schizosaccharomyces_pombe_(strain_972_/_ATCC_24843)_GN=pi026_PE=3_SV=1
T-6667-69.21	-1.13638	1	1	-.KPAEEIKXFKDGSA(10)--KQDFLNDCK(1).-	>decoy_tr|A8DNH7|A8DNH7_SCHPM_Decoy_of_Translation_elongation_factor_1-alpha_(Fragment)_OS=Schizosaccharomyces_pombe_PE=4_SV=1	>decoy_tr|A9QAE1|A9QAE1_SCHPM_Decoy_of_Translation_elongation_factor_1-alpha_(Fragment)_OS=Schizosaccharomyces_pombe_PE=4_SV=1	>decoy_tr|A9QGZ7|A9QGZ7_SCHPM_Decoy_of_Translation_elongation_factor_1-alpha_(Fragment)_OS=Schizosaccharomyces_pombe_PE=4_SV=1	>sp|O94730|YG0I_SCHPO_Uncharacterized_protein_C1604.18c_OS=Schizosaccharomyces_pombe_(strain_972_/_ATCC_24843)_GN=SPBC1604.18c_PE=3_SV=1
T-10363-97.62	-1.13841	1	1	-.ENRRQDYILR(1)--SKIPIGEFR(2).-	>sp|O14137|G6PD3_SCHPO_Probable_glucose-6-phosphate_1-dehydrogenase_C7.13c_OS=Schizosaccharomyces_pombe_(strain_972_/_ATCC_24843)_GN=SPAC3C7.13c_PE=3_SV=1	>sp|Q9US06|PAF1_SCHPO_RNA_polymerase_II-associated_protein_1_homolog_OS=Schizosaccharomyces_pombe_(strain_972_/_ATCC_24843)_GN=SPAC664.03_PE=1_SV=2
T-9983-94.49	-1.13985	1	1	-.FSELNDSLDQFFKK(13)--KLLAIPHDK(1).-	>sp|O13665|FAR11_SCHPO_Factor_arrest_protein_11_OS=Schizosaccharomyces_pombe_(strain_972_/_ATCC_24843)_GN=far11_PE=1_SV=1	>sp|Q10064|YAMB_SCHPO_Uncharacterized_PI3/PI4-kinase_family_protein_C1F5.11c_OS=Schizosaccharomyces_pombe_(strain_972_/_ATCC_24843)_GN=SPAC1F5.11c_PE=3_SV=1
T-1410-26.69	-1.14101	1	1	-.SEQRKD(5)--SRKDW(3).-	>decoy_reverse_sp|Q9USH6|YJQ4_SCHPO_Decoy_of_Uncharacterized_N-acetyltransferase_C825.04c_OS=Schizosaccharomyces_pombe_(strain_972_/_ATCC_24843)_GN=SPCC825.04c_PE=3_SV=1	>sp|Q09808|SMN1_SCHPO_Survival_motor_neuron-like_protein_1_OS=Schizosaccharomyces_pombe_(strain_972_/_ATCC_24843)_GN=smn1_PE=1_SV=1	>sp|Q9USH6|YJQ4_SCHPO_Uncharacterized_N-acetyltransferase_C825.04c_OS=Schizosaccharomyces_pombe_(strain_972_/_ATCC_24843)_GN=SPCC825.04c_PE=3_SV=1
T-7435-74.77	-1.14263	1	1	-.LLKEEHKHHSTSEK(3)--SNKVSKR(6).-	>sp|O14081|TPSX_SCHPO_Putative_alpha,alpha-trehalose-phosphate_synthase_[UDP-forming]_106_kDa_subunit_OS=Schizosaccharomyces_pombe_(strain_972_/_ATCC_24843)_GN=SPAC2E11.16c_PE=1_SV=1	>sp|Q92376|KLP1_SCHPO_Kinesin-like_protein_1_OS=Schizosaccharomyces_pombe_(strain_972_/_ATCC_24843)_GN=klp1_PE=2_SV=2
T-2159-34.82	-1.14383	1	1	-.LQSSIVHSPEKLK(11)--SRAKSLSQK(4).-	>sp|P79005|TAZ1_SCHPO_Telomere_length_regulator_taz1_OS=Schizosaccharomyces_pombe_(strain_972_/_ATCC_24843)_GN=taz1_PE=1_SV=1	>sp|Q10173|NUF2_SCHPO_Kinetochore_protein_nuf2_OS=Schizosaccharomyces_pombe_(strain_972_/_ATCC_24843)_GN=nuf2_PE=1_SV=1
T-3300-44.58	-1.14966	1	1	-.GQTLSEPVLDK(1)--KDLMSSK(1).-	>sp|Q09172|PP2C2_SCHPO_Protein_phosphatase_2C_homolog_2_OS=Schizosaccharomyces_pombe_(strain_972_/_ATCC_24843)_GN=ptc2_PE=3_SV=1	>sp|Q9UTL8|AP3D_SCHPO_AP-3_complex_subunit_delta_OS=Schizosaccharomyces_pombe_(strain_972_/_ATCC_24843)_GN=apl5_PE=3_SV=2
T-5204-58.75	-1.1523	1	1	-.STDEWRKSTDER(7)--KCLQALKR(1).-	>sp|O74876|MU135_SCHPO_Meiotically_up-regulated_gene_135_protein_OS=Schizosaccharomyces_pombe_(strain_972_/_ATCC_24843)_GN=mug135_PE=1_SV=1	>sp|O94406|PRP18_SCHPO_Pre-mRNA-splicing_factor_18_OS=Schizosaccharomyces_pombe_(strain_972_/_ATCC_24843)_GN=prp18_PE=3_SV=1
T-1019-21.63-3	-1.156	1	1	-.ETSLKK(5)--KQQKK(4).-	>decoy_reverse_sp|O13796|YKY1_SCHPO_Decoy_of_Uncharacterized_protein_C1142.01_OS=Schizosaccharomyces_pombe_(strain_972_/_ATCC_24843)_GN=SPAC1142.01_PE=1_SV=2	>sp|O13796|YKY1_SCHPO_Uncharacterized_protein_C1142.01_OS=Schizosaccharomyces_pombe_(strain_972_/_ATCC_24843)_GN=SPAC1142.01_PE=1_SV=2	>sp|O94300|YOOH_SCHPO_Putative_xanthine/uracil_permease_C887.17_OS=Schizosaccharomyces_pombe_(strain_972_/_ATCC_24843)_GN=SPBC887.17_PE=3_SV=1
T-5918-63.90	-1.1635	1	1	-.SENKDKNNILK(4)--MSNKYNNLLK(4).-	>sp|O94509|GATA_SCHPO_Glutamyl-tRNA(Gln)_amidotransferase_subunit_A,_mitochondrial_OS=Schizosaccharomyces_pombe_(strain_972_/_ATCC_24843)_GN=SPBC646.03_PE=3_SV=1	>sp|Q9USR2|UBP10_SCHPO_Probable_mRNA-splicing_protein_ubp10_OS=Schizosaccharomyces_pombe_(strain_972_/_ATCC_24843)_GN=ubp10_PE=3_SV=1
T-8055-79.64	-1.16536	1	1	-.WLYSNVLEEKFHLYVTSR(10)--YIEGSWELSDLKK(12).-	>sp|O60091|RM24_SCHPO_54S_ribosomal_protein_L24,_mitochondrial_OS=Schizosaccharomyces_pombe_(strain_972_/_ATCC_24843)_GN=mrpl24_PE=3_SV=1	>sp|Q9P6J3|MALT_SCHPO_Alpha-glucosidase_OS=Schizosaccharomyces_pombe_(strain_972_/_ATCC_24843)_GN=mal1_PE=2_SV=1
T-2059-33.91	-1.16968	1	1	-.VAQQRQAKLLEEIEEENK(8)--GKRNK(1).-	>sp|O13935|TRM4B_SCHPO_Multisite-specific_tRNA:(cytosine-C(5))-methyltransferase_trm4b_OS=Schizosaccharomyces_pombe_(strain_972_/_ATCC_24843)_GN=trm4b_PE=3_SV=2	>sp|Q09863|NST1_SCHPO_Stress_response_protein_nst1_OS=Schizosaccharomyces_pombe_(strain_972_/_ATCC_24843)_GN=nst1_PE=1_SV=1
T-1465-27.29	-1.17424	1	1	-.KNQIESRSWSSR(1)--KRSDLESLLK(1).-	>sp|O94707|RXT3_SCHPO_Transcriptional_regulatory_protein_rxt3_OS=Schizosaccharomyces_pombe_(strain_972_/_ATCC_24843)_GN=rxt3_PE=1_SV=1	>sp|Q9UTJ8|RAD50_SCHPO_DNA_repair_protein_rad50_OS=Schizosaccharomyces_pombe_(strain_972_/_ATCC_24843)_GN=rad50_PE=1_SV=3
T-8504-83.08	-1.17617	1	1	-.MDHHCMWFKNCVGFRNHK(9)--SYFKKK(5).-	>sp|O14345|PFA3_SCHPO_Palmitoyltransferase_pfa3_OS=Schizosaccharomyces_pombe_(strain_972_/_ATCC_24843)_GN=pfa3_PE=3_SV=1	>sp|O42877|FCF2_SCHPO_rRNA-processing_protein_fcf2_OS=Schizosaccharomyces_pombe_(strain_972_/_ATCC_24843)_GN=fcf2_PE=3_SV=1
T-1009-21.55	-1.18048	1	1	-.DLAEEIQGCEKK(11)--SISVTSHNDVSK(1).-	>sp|O74350|BDC1_SCHPO_Bromodomain-containing_protein_1_OS=Schizosaccharomyces_pombe_(strain_972_/_ATCC_24843)_GN=bdc1_PE=1_SV=1	>sp|O94692|RUVB2_SCHPO_RuvB-like_helicase_2_OS=Schizosaccharomyces_pombe_(strain_972_/_ATCC_24843)_GN=rvb2_PE=1_SV=1
T-6777-69.89	-1.18049	1	1	-.VTNYSKR(6)--EEKN(3).-	>decoy_reverse_sp|O74500|NUP60_SCHPO_Decoy_of_Nucleoporin_nup60_OS=Schizosaccharomyces_pombe_(strain_972_/_ATCC_24843)_GN=nup60_PE=1_SV=1	>sp|O74500|NUP60_SCHPO_Nucleoporin_nup60_OS=Schizosaccharomyces_pombe_(strain_972_/_ATCC_24843)_GN=nup60_PE=1_SV=1	>sp|P36597|THI3_SCHPO_Pyrimidine_precursor_biosynthesis_enzyme_thi3_OS=Schizosaccharomyces_pombe_(strain_972_/_ATCC_24843)_GN=thi3_PE=3_SV=1
T-3599-46.97	-1.18468	1	1	-.CLFLLTKTLNLDSLK(7)--FKSSKK(5).-	>decoy_reverse_sp|Q09807|PALA_SCHPO_Decoy_of_pH-response_regulator_protein_palA/rim20_OS=Schizosaccharomyces_pombe_(strain_972_/_ATCC_24843)_GN=rim20_PE=3_SV=1	>sp|Q09807|PALA_SCHPO_pH-response_regulator_protein_palA/rim20_OS=Schizosaccharomyces_pombe_(strain_972_/_ATCC_24843)_GN=rim20_PE=3_SV=1	>sp|Q9UT96|YL43_SCHPO_Uncharacterized_protein_C323.03c_OS=Schizosaccharomyces_pombe_(strain_972_/_ATCC_24843)_GN=SPAC323.03c_PE=4_SV=1
T-3810-48.50	-1.18501	1	1	-.EEYSSKGPLNILKK(13)--LHKVLRPFLFRR(3).-	>sp|O94421|SNF22_SCHPO_SWI/SNF_chromatin-remodeling_complex_subunit_snf22_OS=Schizosaccharomyces_pombe_(strain_972_/_ATCC_24843)_GN=snf22_PE=1_SV=2	>sp|Q9P5N4|YH81_SCHPO_Uncharacterized_amino-acid_permease_C359.01_OS=Schizosaccharomyces_pombe_(strain_972_/_ATCC_24843)_GN=SPBC359.01_PE=3_SV=2
T-6708-69.43	-1.18779	1	1	-.ILAGKR(5)--TKHA(2).-	>decoy_reverse_sp|O74453|SKB15_SCHPO_Decoy_of_Shk1_kinase-binding_protein_15_OS=Schizosaccharomyces_pombe_(strain_972_/_ATCC_24843)_GN=skb15_PE=3_SV=1	>sp|O74453|SKB15_SCHPO_Shk1_kinase-binding_protein_15_OS=Schizosaccharomyces_pombe_(strain_972_/_ATCC_24843)_GN=skb15_PE=3_SV=1	>sp|O74750|YEA4_SCHPO_UDP-N-acetylglucosamine_transporter_yea4_OS=Schizosaccharomyces_pombe_(strain_972_/_ATCC_24843)_GN=yea4_PE=3_SV=1
T-3115-43.03	-1.18828	1	1	-.PPLRR(1)--KANR(1).-	>decoy_reverse_sp|O13755|OSM1_SCHPO_Decoy_of_Fumarate_reductase_OS=Schizosaccharomyces_pombe_(strain_972_/_ATCC_24843)_GN=osm1_PE=3_SV=1	>decoy_reverse_sp|O42945|DHX15_SCHPO_Decoy_of_Probable_pre-mRNA-splicing_factor_ATP-dependent_RNA_helicase_prp43_OS=Schizosaccharomyces_pombe_(strain_972_/_ATCC_24843)_GN=prp43_PE=3_SV=1	>decoy_reverse_sp|P87142|YDMC_SCHPO_Decoy_of_Heat_shock_protein_70_homolog_C57A7.12_OS=Schizosaccharomyces_pombe_(strain_972_/_ATCC_24843)_GN=SPAC57A7.12_PE=1_SV=3	>decoy_tr|P78936|P78936_SCHPM_Decoy_of_ISP4,_peptidyl-prolyl_cis-trans_isomerase,_atf1,_chromosome_II_cosmid_1228_sequence_OS=Schizosaccharomyces_pombe_PE=4_SV=1	>sp|O13955|VAM6_SCHPO_Vacuolar_morphogenesis_protein_6_OS=Schizosaccharomyces_pombe_(strain_972_/_ATCC_24843)_GN=vam6_PE=3_SV=1	>sp|O60108|CBH2_SCHPO_CENP-B_homolog_protein_2_OS=Schizosaccharomyces_pombe_(strain_972_/_ATCC_24843)_GN=cbh2_PE=3_SV=1	>sp|O74745|ANP1_SCHPO_Mannan_polymerase_II_complex_anp1_subunit_OS=Schizosaccharomyces_pombe_(strain_972_/_ATCC_24843)_GN=anp1_PE=3_SV=1	>sp|Q9USR9|CENPC_SCHPO_Centromere_protein_3_OS=Schizosaccharomyces_pombe_(strain_972_/_ATCC_24843)_GN=cnp3_PE=4_SV=2
T-4424-53.16	-1.19232	1	1	-.SHPFSTKTSRHVGGR(7)--NHFSKFSVTK(1).-	>sp|O42826|PDH1_SCHPO_Protein_pdh1_OS=Schizosaccharomyces_pombe_(strain_972_/_ATCC_24843)_GN=pdh1_PE=3_SV=1	>sp|Q10990|CDT2_SCHPO_Cell_division_cycle_protein_cdt2_OS=Schizosaccharomyces_pombe_(strain_972_/_ATCC_24843)_GN=cdt2_PE=1_SV=1
T-2682-39.28	-1.19279	1	1	-.KFTPEEISAMILSK(1)--AKSESK(2).-	>decoy_reverse_sp|Q09838|PRZ1_SCHPO_Decoy_of_Transcriptional_regulator_prz1_OS=Schizosaccharomyces_pombe_(strain_972_/_ATCC_24843)_GN=prz1_PE=1_SV=1	>sp|P36604|GRP78_SCHPO_78_kDa_glucose-regulated_protein_homolog_OS=Schizosaccharomyces_pombe_(strain_972_/_ATCC_24843)_GN=bip1_PE=3_SV=2	>sp|Q09838|PRZ1_SCHPO_Transcriptional_regulator_prz1_OS=Schizosaccharomyces_pombe_(strain_972_/_ATCC_24843)_GN=prz1_PE=1_SV=1
T-2670-39.18	-1.19416	1	1	-.LVAFQQFSKVRR(9)--HEYMLKR(6).-	>sp|O13652|SFI1_SCHPO_Protein_sfi1_OS=Schizosaccharomyces_pombe_(strain_972_/_ATCC_24843)_GN=sfi1_PE=3_SV=3	>sp|Q9P7Y8|MID2_SCHPO_Septin_ring_organizing_protein_mid2_OS=Schizosaccharomyces_pombe_(strain_972_/_ATCC_24843)_GN=mid2_PE=1_SV=2
T-10315-97.23	-1.19687	1	1	-.WGGGIMGGKTQALLAKR(9)--MPSKR(1).-	>sp|O13672|RL8_SCHPO_60S_ribosomal_protein_L8_OS=Schizosaccharomyces_pombe_(strain_972_/_ATCC_24843)_GN=rpl8_PE=1_SV=3	>sp|Q9P347|YIP11_SCHPO_Survival_of_motor_neuron_protein-interacting_protein_yip11_OS=Schizosaccharomyces_pombe_(strain_972_/_ATCC_24843)_GN=yip11_PE=1_SV=1
T-8096-79.95	-1.19691	1	1	-.DIIFFSCVKSYSKHGIGFLR(9)--ALPTIDLK(1).-	>sp|O75001|MCM7_SCHPO_DNA_replication_licensing_factor_mcm7_OS=Schizosaccharomyces_pombe_(strain_972_/_ATCC_24843)_GN=mcm7_PE=1_SV=1	>sp|Q92355|SEN1_SCHPO_Helicase_sen1_OS=Schizosaccharomyces_pombe_(strain_972_/_ATCC_24843)_GN=sen1_PE=1_SV=1
T-2154-34.78	-1.20033	1	1	-.FKEFEEREK(2)--KPYTKAPK(1).-	>sp|P05752|RS6A_SCHPO_40S_ribosomal_protein_S6-A_OS=Schizosaccharomyces_pombe_(strain_972_/_ATCC_24843)_GN=rps6a_PE=1_SV=2	>sp|Q9C0Z7|RS6B_SCHPO_40S_ribosomal_protein_S6-B_OS=Schizosaccharomyces_pombe_(strain_972_/_ATCC_24843)_GN=rps6b_PE=1_SV=1	>sp|Q9C1W6|YN59_SCHPO_Uncharacterized_protein_C713.09_OS=Schizosaccharomyces_pombe_(strain_972_/_ATCC_24843)_GN=SPBC713.09_PE=4_SV=1
T-4507-53.74	-1.20071	1	1	-.NLEHELIKHLKHMK(11)--KYSRQYSR(1).-	>sp|Q9UT02|SEC7A_SCHPO_Protein_transport_protein_sec71_OS=Schizosaccharomyces_pombe_(strain_972_/_ATCC_24843)_GN=sec71_PE=1_SV=1	>sp|Q9UTM2|CO111_SCHPO_Rsm22-cox11_tandem_protein_1,_mitochondrial_OS=Schizosaccharomyces_pombe_(strain_972_/_ATCC_24843)_GN=cox1101_PE=1_SV=2
T-4204-51.36	-1.20077	1	1	-.KTEEVTNLHSQMSRYVTK(1)--QVVDQYFETSPKK(12).-	>sp|Q09735|YA55_SCHPO_Putative_aminopeptidase_C13A11.05_OS=Schizosaccharomyces_pombe_(strain_972_/_ATCC_24843)_GN=SPAC13A11.05_PE=3_SV=1	>sp|Q9UTS5|ZAS1_SCHPO_Zinc_finger_protein_zas1_OS=Schizosaccharomyces_pombe_(strain_972_/_ATCC_24843)_GN=zas1_PE=2_SV=1	>tr|A0A075WJH4|A0A075WJH4_SCHPM_Leucyl_aminopeptidase_OS=Schizosaccharomyces_pombe_GN=ape2_PE=4_SV=1
T-5678-62.10	-1.20303	1	1	-.QIAIIAAGCFWGVQEVYLRK(1)--LLRFEGNANKR(10).-	>sp|O74794|CCHL_SCHPO_Putative_cytochrome_c_heme_lyase_OS=Schizosaccharomyces_pombe_(strain_972_/_ATCC_24843)_GN=SPBC26H8.12_PE=3_SV=1	>sp|Q09859|MSRA_SCHPO_Probable_peptide_methionine_sulfoxide_reductase_OS=Schizosaccharomyces_pombe_(strain_972_/_ATCC_24843)_GN=mxr1_PE=3_SV=2
T-3081-42.75	-1.20688	1	1	-.KAMEHYSTEHNIG(1)--MAIYSSFWIR(1).-	>sp|O14239|RAX2_SCHPO_Polarized_growth_protein_rax2_OS=Schizosaccharomyces_pombe_(strain_972_/_ATCC_24843)_GN=rax2_PE=1_SV=1	>sp|O60173|DBP7_SCHPO_ATP-dependent_RNA_helicase_dbp7_OS=Schizosaccharomyces_pombe_(strain_972_/_ATCC_24843)_GN=dbp7_PE=3_SV=1
T-1160-23.41	-1.21	1	1	-.EQYAKKENER(5)--KASFR(1).-	>sp|O42957|ULP1_SCHPO_Ubiquitin-like-specific_protease_1_OS=Schizosaccharomyces_pombe_(strain_972_/_ATCC_24843)_GN=ulp1_PE=3_SV=1	>sp|O94538|SNU66_SCHPO_U4/U6.U5_tri-snRNP-associated_protein_snu66_OS=Schizosaccharomyces_pombe_(strain_972_/_ATCC_24843)_GN=snu66_PE=1_SV=1
T-2784-40.15	-1.21173	1	1	-.QVELENLKRLAR(8)--QKTTR(2).-	>decoy_reverse_sp|O94411|MFR2_SCHPO_Decoy_of_Meiotic_fizzy-related_protein_2_OS=Schizosaccharomyces_pombe_(strain_972_/_ATCC_24843)_GN=mfr2_PE=1_SV=1	>sp|O94411|MFR2_SCHPO_Meiotic_fizzy-related_protein_2_OS=Schizosaccharomyces_pombe_(strain_972_/_ATCC_24843)_GN=mfr2_PE=1_SV=1	>sp|Q10276|KICH_SCHPO_Putative_choline_kinase_OS=Schizosaccharomyces_pombe_(strain_972_/_ATCC_24843)_GN=SPAC13G7.12c_PE=3_SV=1
T-4478-53.53	-1.2133	1	1	-.NWISHAKKK(8)--MNPQEK(1).-	>sp|Q09810|UBA4_SCHPO_Adenylyltransferase_and_sulfurtransferase_uba4_OS=Schizosaccharomyces_pombe_(strain_972_/_ATCC_24843)_GN=uba4_PE=3_SV=1	>sp|Q10185|ABC2_SCHPO_ATP-binding_cassette_transporter_abc2_OS=Schizosaccharomyces_pombe_(strain_972_/_ATCC_24843)_GN=abc2_PE=1_SV=1
T-2175-34.96	-1.21439	1	1	-.KHYYNNDWQIK(1)--NTEETNKKR(8).-	>decoy_reverse_sp|Q9UUK1|CTBL1_SCHPO_Decoy_of_Beta-catenin-like_protein_1_homolog_OS=Schizosaccharomyces_pombe_(strain_972_/_ATCC_24843)_GN=ctnnbl1_PE=1_SV=1	>sp|O94275|MUG30_SCHPO_Probable_E3_ubiquitin-protein_ligase_mug30_OS=Schizosaccharomyces_pombe_(strain_972_/_ATCC_24843)_GN=mug30_PE=1_SV=1	>sp|Q9UUK1|CTBL1_SCHPO_Beta-catenin-like_protein_1_homolog_OS=Schizosaccharomyces_pombe_(strain_972_/_ATCC_24843)_GN=ctnnbl1_PE=1_SV=1
T-6112-65.26	-1.2244	1	1	-.RPKYMENLIESAK(3)--FAAKEVKGK(7).-	>sp|O14009|NSRP1_SCHPO_Nuclear_speckle_splicing_regulatory_protein_1_homolog_OS=Schizosaccharomyces_pombe_(strain_972_/_ATCC_24843)_GN=SPAC29A4.06c_PE=3_SV=1	>sp|O94515|TCPZ_SCHPO_T-complex_protein_1_subunit_zeta_OS=Schizosaccharomyces_pombe_(strain_972_/_ATCC_24843)_GN=cct6_PE=3_SV=1
T-3759-48.13	-1.22726	1	1	-.LNKNNAYYIGESR(3)--KVDGQSKTIFNR(1).-	>sp|O74415|YJL2_SCHPO_Uncharacterized_protein_C14G10.02_OS=Schizosaccharomyces_pombe_(strain_972_/_ATCC_24843)_GN=SPCC14G10.02_PE=4_SV=1	>sp|Q9UTL9|YIV5_SCHPO_Uncharacterized_ATP-dependent_helicase_C144.05_OS=Schizosaccharomyces_pombe_(strain_972_/_ATCC_24843)_GN=SPAC144.05_PE=3_SV=1
T-2674-39.21	-1.23071	1	1	-.IQQLKSLYPSDKK(12)--LKKFPK(3).-	>sp|O14145|TPS2_SCHPO_Trehalose-phosphatase_OS=Schizosaccharomyces_pombe_(strain_972_/_ATCC_24843)_GN=tps2_PE=3_SV=1	>sp|Q9US49|SGT1_SCHPO_Protein_sgt1_OS=Schizosaccharomyces_pombe_(strain_972_/_ATCC_24843)_GN=sgt1_PE=3_SV=1
T-8724-84.66	-1.2308	1	1	-.QLNFESHLDDQTCSKR(15)--QLARYLLKR(8).-	>sp|O74848|MU146_SCHPO_Meiotically_up-regulated_gene_146_protein_OS=Schizosaccharomyces_pombe_(strain_972_/_ATCC_24843)_GN=mug146_PE=1_SV=1	>sp|Q10161|CLH_SCHPO_Probable_clathrin_heavy_chain_OS=Schizosaccharomyces_pombe_(strain_972_/_ATCC_24843)_GN=chc1_PE=1_SV=1
T-2729-39.65	-1.23094	1	1	-.LSKVKVHLFFCR(5)--TPKR(3).-	>decoy_reverse_sp|O14235|POF5_SCHPO_Decoy_of_Protein_pof5_OS=Schizosaccharomyces_pombe_(strain_972_/_ATCC_24843)_GN=pof5_PE=1_SV=1	>decoy_reverse_sp|O94680|PDAT_SCHPO_Decoy_of_Phospholipid:diacylglycerol_acyltransferase_OS=Schizosaccharomyces_pombe_(strain_972_/_ATCC_24843)_GN=plh1_PE=1_SV=2	>sp|P15398|RPA1_SCHPO_DNA-directed_RNA_polymerase_I_subunit_rpa1_OS=Schizosaccharomyces_pombe_(strain_972_/_ATCC_24843)_GN=rpa1_PE=1_SV=2	>sp|P41411|CDC18_SCHPO_Cell_division_control_protein_18_OS=Schizosaccharomyces_pombe_(strain_972_/_ATCC_24843)_GN=cdc18_PE=1_SV=1	>sp|Q10752|CDC28_SCHPO_Pre-mRNA-splicing_factor_ATP-dependent_RNA_helicase-like_protein_cdc28_OS=Schizosaccharomyces_pombe_(strain_972_/_ATCC_24843)_GN=cdc28_PE=3_SV=2
T-1024-21.67	-1.23148	1	1	-.DMAAMKVVIPPK(6)--KFEPHYR(1).-	>sp|O13784|RS24A_SCHPO_40S_ribosomal_protein_S24-A_OS=Schizosaccharomyces_pombe_(strain_972_/_ATCC_24843)_GN=rps24a_PE=3_SV=3	>sp|O59865|RS24B_SCHPO_40S_ribosomal_protein_S24-B_OS=Schizosaccharomyces_pombe_(strain_972_/_ATCC_24843)_GN=rps24b_PE=2_SV=3	>sp|Q9P7K1|YJN4_SCHPO_Uncharacterized_protein_C24B10.04_OS=Schizosaccharomyces_pombe_(strain_972_/_ATCC_24843)_GN=SPCC24B10.04_PE=4_SV=1
T-1831-31.38	-1.23791	1	1	-.MGLKLNISNDLK(4)--LTIKAWIHR(4).-	>sp|O74802|HIBCH_SCHPO_3-hydroxyisobutyryl-CoA_hydrolase,_mitochondrial_OS=Schizosaccharomyces_pombe_(strain_972_/_ATCC_24843)_GN=ehd3_PE=3_SV=1	>sp|O94492|YC7B_SCHPO_Uncharacterized_aminotransferase_C417.11c_OS=Schizosaccharomyces_pombe_(strain_972_/_ATCC_24843)_GN=SPCC417.11c_PE=3_SV=2
T-2182-35.02	-1.24021	1	1	-.EGKKPYTKAPK(8)--IGPRLCAATPR(1).-	>sp|O13702|GLD1_SCHPO_Glycerol_dehydrogenase_1_OS=Schizosaccharomyces_pombe_(strain_972_/_ATCC_24843)_GN=gld1_PE=1_SV=1	>sp|P05752|RS6A_SCHPO_40S_ribosomal_protein_S6-A_OS=Schizosaccharomyces_pombe_(strain_972_/_ATCC_24843)_GN=rps6a_PE=1_SV=2	>sp|Q9C0Z7|RS6B_SCHPO_40S_ribosomal_protein_S6-B_OS=Schizosaccharomyces_pombe_(strain_972_/_ATCC_24843)_GN=rps6b_PE=1_SV=1
T-7307-73.93	-1.26154	1	1	-.EAVIQMCKGSQYSEAIR(8)--DPRLR(1).-	>sp|O59704|ELP1_SCHPO_Elongator_complex_protein_1_OS=Schizosaccharomyces_pombe_(strain_972_/_ATCC_24843)_GN=iki3_PE=3_SV=1	>sp|P10841|MATPC_SCHPM_Mating-type_P-specific_polypeptide_Pc_OS=Schizosaccharomyces_pombe_GN=matPc_PE=2_SV=1
T-9098-87.51	-1.26168	1	1	-.ELLDKLNQDLLDIDK(5)--KAGVNLDK(1).-	>sp|O13861|TCD_SCHPO_tRNA_threonylcarbamoyladenosine_dehydratase_OS=Schizosaccharomyces_pombe_(strain_972_/_ATCC_24843)_GN=SPAC1A6.10_PE=3_SV=1	>sp|Q09858|NNF1_SCHPO_Kinetochore_protein_nnf1_OS=Schizosaccharomyces_pombe_(strain_972_/_ATCC_24843)_GN=nnf1_PE=1_SV=1
T-9705-92.33	-1.26199	1	1	-.GLIYLALFRNFLNILKR(16)--NPLKR(4).-	>sp|O36020|MU126_SCHPO_Meiotically_up-regulated_gene_126_protein_OS=Schizosaccharomyces_pombe_(strain_972_/_ATCC_24843)_GN=mug126_PE=1_SV=2	>sp|Q9C102|GLT1_SCHPO_Putative_glutamate_synthase_[NADPH]_OS=Schizosaccharomyces_pombe_(strain_972_/_ATCC_24843)_GN=glt1_PE=2_SV=1
T-1323-25.47	-1.26425	1	1	-.RTLDYMLKPRINATK(8)--KEEER(1).-	>decoy_reverse_sp|Q8WZK0|US107_SCHPO_Decoy_of_U1_snRNP-associated_protein_usp107_OS=Schizosaccharomyces_pombe_(strain_972_/_ATCC_24843)_GN=usp107_PE=1_SV=1	>sp|Q8WZK0|US107_SCHPO_U1_snRNP-associated_protein_usp107_OS=Schizosaccharomyces_pombe_(strain_972_/_ATCC_24843)_GN=usp107_PE=1_SV=1	>sp|Q9UTH2|ETFB_SCHPO_Probable_electron_transfer_flavoprotein_subunit_beta_OS=Schizosaccharomyces_pombe_(strain_972_/_ATCC_24843)_GN=SPAC1805.02c_PE=3_SV=1
T-5598-61.61	-1.26605	1	1	-.NKVPQPSIKEK(2)--KDLCGFDSR(1).-	>sp|O74508|SPP1_SCHPO_Set1_complex_component_spp1_OS=Schizosaccharomyces_pombe_(strain_972_/_ATCC_24843)_GN=spp1_PE=3_SV=1	>sp|Q09775|ROK1_SCHPO_ATP-dependent_RNA_helicase_rok1_OS=Schizosaccharomyces_pombe_(strain_972_/_ATCC_24843)_GN=rok1_PE=3_SV=1
T-2896-41.16	-1.2687	1	1	-.KNSEIK(1)--KFSK(1).-	>decoy_reverse_sp|O74502|MSH6_SCHPO_Decoy_of_DNA_mismatch_repair_protein_msh6_OS=Schizosaccharomyces_pombe_(strain_972_/_ATCC_24843)_GN=msh6_PE=1_SV=1	>decoy_reverse_sp|Q09716|YA3B_SCHPO_Decoy_of_Uncharacterized_protein_C18B11.11_OS=Schizosaccharomyces_pombe_(strain_972_/_ATCC_24843)_GN=SPAC18B11.11_PE=4_SV=1	>sp|O13874|YE19_SCHPO_Uncharacterized_NOC2_family_protein_C1B3.09c_OS=Schizosaccharomyces_pombe_(strain_972_/_ATCC_24843)_GN=SPAC1B3.09c_PE=3_SV=1	>sp|O14276|FYV7_SCHPO_rRNA-processing_protein_fyv7_OS=Schizosaccharomyces_pombe_(strain_972_/_ATCC_24843)_GN=fyv7_PE=3_SV=1	>sp|O43086|ELG1_SCHPO_Telomere_length_regulation_protein_elg1_OS=Schizosaccharomyces_pombe_(strain_972_/_ATCC_24843)_GN=elg1_PE=1_SV=1	>sp|O94655|YPT7_SCHPO_GTP-binding_protein_ypt7_OS=Schizosaccharomyces_pombe_(strain_972_/_ATCC_24843)_GN=ypt7_PE=3_SV=1	>sp|Q9P6K9|DOHH_SCHPO_Deoxyhypusine_hydroxylase_OS=Schizosaccharomyces_pombe_(strain_972_/_ATCC_24843)_GN=lia1_PE=3_SV=1	>sp|Q9UTR4|ETD1_SCHPO_Septation_protein_etd1_OS=Schizosaccharomyces_pombe_(strain_972_/_ATCC_24843)_GN=etd1_PE=4_SV=1	>sp|Q9UUK3|OTU2_SCHPO_Ubiquitin_thioesterase_otu2_OS=Schizosaccharomyces_pombe_(strain_972_/_ATCC_24843)_GN=otu2_PE=3_SV=1
T-3106-42.96	-1.27135	1	1	-.SKNTIDL(2)--FVKR(3).-	>decoy_reverse_sp|O14189|PP2C5_SCHPO_Decoy_of_Protein_phosphatase_2C_homolog_C10F6.17c_OS=Schizosaccharomyces_pombe_(strain_972_/_ATCC_24843)_GN=SPAC10F6.17c_PE=3_SV=4	>decoy_reverse_sp|O14354|MG101_SCHPO_Decoy_of_Mitochondrial_genome_maintenance_protein_mgm101_OS=Schizosaccharomyces_pombe_(strain_972_/_ATCC_24843)_GN=mgm101_PE=3_SV=2	>decoy_reverse_sp|P78854|PLB1_SCHPO_Decoy_of_Lysophospholipase_1_OS=Schizosaccharomyces_pombe_(strain_972_/_ATCC_24843)_GN=plb1_PE=2_SV=2	>decoy_reverse_sp|Q9P3T7|ODC_SCHPO_Decoy_of_Probable_mitochondrial_2-oxodicarboxylate_carrier_OS=Schizosaccharomyces_pombe_(strain_972_/_ATCC_24843)_GN=SPAC328.09_PE=3_SV=1	>sp|O13803|YE06_SCHPO_Uncharacterized_protein_C17H9.06c_OS=Schizosaccharomyces_pombe_(strain_972_/_ATCC_24843)_GN=SPAC17H9.06c_PE=1_SV=1	>sp|O42971|APC10_SCHPO_Anaphase-promoting_complex_subunit_10_OS=Schizosaccharomyces_pombe_(strain_972_/_ATCC_24843)_GN=apc10_PE=1_SV=1	>sp|O43078|ALF1_SCHPO_ATPase-like_fidgetin_OS=Schizosaccharomyces_pombe_(strain_972_/_ATCC_24843)_GN=alf1_PE=1_SV=1	>sp|O74777|KRR1_SCHPO_KRR1_small_subunit_processome_component_homolog_OS=Schizosaccharomyces_pombe_(strain_972_/_ATCC_24843)_GN=mis3_PE=3_SV=1	>sp|Q9P7R9|SYF1_SCHPO_Pre-mRNA-splicing_factor_cwf3_OS=Schizosaccharomyces_pombe_(strain_972_/_ATCC_24843)_GN=cwf3_PE=1_SV=1	>sp|Q9P7W9|RNP1_SCHPO_Probable_ribonuclease_P_protein_subunit_1_OS=Schizosaccharomyces_pombe_(strain_972_/_ATCC_24843)_GN=SPBC1703.01c_PE=3_SV=2	>sp|Q9UUN3|YQ86_SCHPO_Uncharacterized_protein_C297.06c_OS=Schizosaccharomyces_pombe_(strain_972_/_ATCC_24843)_GN=SPCC297.06c_PE=4_SV=2
T-8680-84.36	-1.27829	1	1	-.FPSGLSKMFLKR(7)--KCHNQAQR(1).-	>sp|Q9HDZ9|YKP5_SCHPO_UPF0553_protein_C589.05c_OS=Schizosaccharomyces_pombe_(strain_972_/_ATCC_24843)_GN=SPAC589.05c_PE=3_SV=1	>sp|Q9Y7J6|PPK21_SCHPO_Serine/threonine-protein_kinase_ppk21_OS=Schizosaccharomyces_pombe_(strain_972_/_ATCC_24843)_GN=ppk21_PE=1_SV=3
T-5358-59.83	-1.28129	1	1	-.DLKEEDLQKELQK(9)--GERIPPSKR(8).-	>sp|O94490|YC79_SCHPO_Uncharacterized_transcriptional_regulatory_protein_C417.09c_OS=Schizosaccharomyces_pombe_(strain_972_/_ATCC_24843)_GN=SPCC417.09c_PE=3_SV=1	>sp|P87306|MED17_SCHPO_Mediator_of_RNA_polymerase_II_transcription_subunit_17_OS=Schizosaccharomyces_pombe_(strain_972_/_ATCC_24843)_GN=med17_PE=1_SV=1
T-8797-85.19	-1.28304	1	1	-.MSVFR(1)--MATK(1).-	>sp|O59804|CH10_SCHPO_10_kDa_heat_shock_protein,_mitochondrial_OS=Schizosaccharomyces_pombe_(strain_972_/_ATCC_24843)_GN=hsp10_PE=1_SV=1	>sp|O60094|DPO5_SCHPO_DNA_polymerase_V_OS=Schizosaccharomyces_pombe_(strain_972_/_ATCC_24843)_GN=pol5_PE=1_SV=2	>sp|Q9P7K3|YJN2_SCHPO_Uncharacterized_kinase_C24B10.02c_OS=Schizosaccharomyces_pombe_(strain_972_/_ATCC_24843)_GN=SPCC24B10.02c_PE=1_SV=1	>sp|Q9UTC6|ISU1_SCHPO_Iron_sulfur_cluster_assembly_protein_1,_mitochondrial_OS=Schizosaccharomyces_pombe_(strain_972_/_ATCC_24843)_GN=isu1_PE=1_SV=1
T-1838-31.44	-1.30258	1	1	-.KTVEQFR(1)--TKEVCS(2).-	>sp|O14135|SET8_SCHPO_SET_domain-containing_protein_8_OS=Schizosaccharomyces_pombe_(strain_972_/_ATCC_24843)_GN=set8_PE=3_SV=1	>sp|O74325|YH05_SCHPO_PDZ_domain-containing_protein_C1685.05_OS=Schizosaccharomyces_pombe_(strain_972_/_ATCC_24843)_GN=SPBC1685.05_PE=4_SV=1
T-2235-35.48	-1.30901	1	1	-.SGKHTLDDEEDEEK(3)--EEFIAKTR(6).-	>sp|O43120|UAP2_SCHPO_Splicing_factor_U2AF-associated_protein_2_OS=Schizosaccharomyces_pombe_(strain_972_/_ATCC_24843)_GN=uap2_PE=1_SV=1	>sp|O60129|FKH2_SCHPO_Fork_head_protein_homolog_2_OS=Schizosaccharomyces_pombe_(strain_972_/_ATCC_24843)_GN=fkh2_PE=1_SV=1
T-1066-22.07	-1.31316	1	1	-.DSSKSYWDQIK(4)--DFGK(4).-	>sp|O94744|GIT3_SCHPO_Glucose_receptor_protein_git3_OS=Schizosaccharomyces_pombe_(strain_972_/_ATCC_24843)_GN=git3_PE=3_SV=1	>sp|Q10206|DPH2_SCHPO_Diphthamide_biosynthesis_protein_2_OS=Schizosaccharomyces_pombe_(strain_972_/_ATCC_24843)_GN=dph2_PE=3_SV=1
T-2363-36.50	-1.31391	1	1	-.SFSNKEKESVTSFLCK(7)--SFSSYKR(6).-	>sp|O14116|YKX1_SCHPO_Uncharacterized_protein_C328.01c_OS=Schizosaccharomyces_pombe_(strain_972_/_ATCC_24843)_GN=SPAC328.01c_PE=4_SV=2	>sp|Q9P7E3|DCAM_SCHPO_S-adenosylmethionine_decarboxylase_proenzyme_OS=Schizosaccharomyces_pombe_(strain_972_/_ATCC_24843)_GN=spe2_PE=2_SV=1
T-1120-22.78	-1.31843	1	1	-.IFPPLHKTIDWAKK(13)--LKLFLSTPR(2).-	>sp|O60121|YH77_SCHPO_Uncharacterized_protein_C16G5.07c_OS=Schizosaccharomyces_pombe_(strain_972_/_ATCC_24843)_GN=SPBC16G5.07c_PE=3_SV=1	>sp|O94652|GLE1_SCHPO_Nucleoporin_gle1_OS=Schizosaccharomyces_pombe_(strain_972_/_ATCC_24843)_GN=gle1_PE=3_SV=1
T-1366-26.14	-1.32064	1	1	-.LLKENGTLKNEEK(3)--KSAPLDK(1).-	>sp|Q9C102|GLT1_SCHPO_Putative_glutamate_synthase_[NADPH]_OS=Schizosaccharomyces_pombe_(strain_972_/_ATCC_24843)_GN=glt1_PE=2_SV=1	>sp|Q9UTJ3|MEU1_SCHPO_Meiotic_expression_up-regulated_protein_1/2_OS=Schizosaccharomyces_pombe_(strain_972_/_ATCC_24843)_GN=meu1_PE=2_SV=1
T-3050-42.51	-1.32141	1	1	-.VVDAILSITCNVK(13)--KHALMHISR(1).-	>sp|O74174|VATG_SCHPO_V-type_proton_ATPase_subunit_G_OS=Schizosaccharomyces_pombe_(strain_972_/_ATCC_24843)_GN=vma10_PE=3_SV=2	>tr|Q152U6|Q152U6_SCHPM_Double-strand-specific_Pac1_ribonuclease_OS=Schizosaccharomyces_pombe_PE=4_SV=1
T-1951-32.81	-1.32518	1	1	-.HFEQVINEKHEDALAK(9)--FKEARR(2).-	>sp|O74762|RPN2_SCHPO_26S_proteasome_regulatory_subunit_rpn2_OS=Schizosaccharomyces_pombe_(strain_972_/_ATCC_24843)_GN=rpn2_PE=1_SV=1	>sp|O94480|BMT5_SCHPO_25S_rRNA_(uridine-N(3))-methyltransferase_OS=Schizosaccharomyces_pombe_(strain_972_/_ATCC_24843)_GN=bmt5_PE=3_SV=1
T-7188-73.04	-1.32564	1	1	-.MYLKRNIINMQR(1)--IKVDDSSPKLK(2).-	>sp|O59725|MIC60_SCHPO_MICOS_complex_subunit_mic60_OS=Schizosaccharomyces_pombe_(strain_972_/_ATCC_24843)_GN=mic60_PE=3_SV=1	>sp|O94398|RM17_SCHPO_54S_ribosomal_protein_L17,_mitochondrial_OS=Schizosaccharomyces_pombe_(strain_972_/_ATCC_24843)_GN=mrpl17_PE=3_SV=1
T-1992-33.19	-1.33236	1	1	-.KLDLSPIELAKR(11)--LFKKLSHR(4).-	>decoy_reverse_sp|Q09668|RL22_SCHPO_Decoy_of_60S_ribosomal_protein_L22_OS=Schizosaccharomyces_pombe_(strain_972_/_ATCC_24843)_GN=rpl22_PE=1_SV=3	>decoy_tr|A4CYJ4|A4CYJ4_SCHPM_Decoy_of_Ribosomal_protein_L22_OS=Schizosaccharomyces_pombe_GN=RPL22_PE=2_SV=1	>sp|Q9UTL3|RPIA_SCHPO_Ribose-5-phosphate_isomerase_OS=Schizosaccharomyces_pombe_(strain_972_/_ATCC_24843)_GN=rki1_PE=3_SV=1
T-7449-74.88	-1.33302	1	1	-.FQVIQK(1)--VKCK(2).-	>decoy_reverse_sp|O13663|GPI13_SCHPO_Decoy_of_GPI_ethanolamine_phosphate_transferase_3_OS=Schizosaccharomyces_pombe_(strain_972_/_ATCC_24843)_GN=gpi13_PE=3_SV=1	>sp|O13663|GPI13_SCHPO_GPI_ethanolamine_phosphate_transferase_3_OS=Schizosaccharomyces_pombe_(strain_972_/_ATCC_24843)_GN=gpi13_PE=3_SV=1	>sp|Q9P7J0|YJNG_SCHPO_Uncharacterized_protein_C24B10.16c_OS=Schizosaccharomyces_pombe_(strain_972_/_ATCC_24843)_GN=SPCC24B10.16c_PE=4_SV=2
T-4287-52.03	-1.33438	1	1	-.KENLSAMR(1)--MMTR(1).-	>sp|Q96WW2|MUG93_SCHPO_Meiotically_up-regulated_gene_93_protein_OS=Schizosaccharomyces_pombe_(strain_972_/_ATCC_24843)_GN=mug93_PE=1_SV=1	>sp|Q9HDY2|YK18_SCHPO_Meiotically_up-regulated_protein_PB1A10.08_OS=Schizosaccharomyces_pombe_(strain_972_/_ATCC_24843)_GN=SPAPB1A10.08_PE=4_SV=2
T-1579-28.75	-1.34147	1	1	-.MTEIFGKLHR(1)--QPFSKAELKK(9).-	>sp|P50530|SCK1_SCHPO_Serine/threonine-protein_kinase_sck1_OS=Schizosaccharomyces_pombe_(strain_972_/_ATCC_24843)_GN=sck1_PE=1_SV=2	>sp|Q10441|TILS_SCHPO_Probable_tRNA(Ile)-lysidine_synthase_OS=Schizosaccharomyces_pombe_(strain_972_/_ATCC_24843)_GN=SPAC12B10.08c_PE=3_SV=1
T-7358-74.24	-1.34438	1	1	-.MATTNKVYFIAGGNR(1)--FSSKENSLGAKR(11).-	>sp|Q7Z9I2|YCP9_SCHPO_Uncharacterized_oxidoreductase_C663.09c_OS=Schizosaccharomyces_pombe_(strain_972_/_ATCC_24843)_GN=SPCC663.09c_PE=3_SV=1	>sp|Q9UUG5|MLR1_SCHPO_Myosin_regulatory_light_chain_1_OS=Schizosaccharomyces_pombe_(strain_972_/_ATCC_24843)_GN=rlc1_PE=1_SV=1
T-9989-94.55	-1.35216	1	1	-.YFNPRISCESRTYEYLIPSFALLPPKPSCPLFK(26)--MLFTIKPSFLKPVGFIQTRNLNRLYPK(6).-	>sp|O94295|PUS2_SCHPO_tRNA_pseudouridine_synthase_2_OS=Schizosaccharomyces_pombe_(strain_972_/_ATCC_24843)_GN=pus2_PE=3_SV=1	>sp|O94723|RM20_SCHPO_54S_ribosomal_protein_L20,_mitochondrial_OS=Schizosaccharomyces_pombe_(strain_972_/_ATCC_24843)_GN=mrpl20_PE=3_SV=1
T-1803-31.08	-1.35755	1	1	-.DETSAKPIPTEKK(12)--GYIARLCNK(9).-	>sp|Q09862|YAF9_SCHPO_Uncharacterized_protein_C29E6.09_OS=Schizosaccharomyces_pombe_(strain_972_/_ATCC_24843)_GN=SPAC29E6.09_PE=4_SV=1	>sp|Q8TFG6|PPK18_SCHPO_Serine/threonine-protein_kinase_ppk18_OS=Schizosaccharomyces_pombe_(strain_972_/_ATCC_24843)_GN=ppk18_PE=3_SV=2
T-2787-40.17	-1.3585	1	1	-.AFAQKKVILPPGR(5)--MQGFK(1).-	>sp|O94449|RFC4_SCHPO_Replication_factor_C_subunit_4_OS=Schizosaccharomyces_pombe_(strain_972_/_ATCC_24843)_GN=rfc4_PE=1_SV=1	>sp|Q9Y7J0|NPY1_SCHPO_Probable_NADH_pyrophosphatase_OS=Schizosaccharomyces_pombe_(strain_972_/_ATCC_24843)_GN=SPBC1778.03c_PE=3_SV=1
T-8730-84.71	-1.37016	1	1	-.SGDLLASSPEESSISWKPLV(17)--YDNEKYK(5).-	>sp|O14308|SWC4_SCHPO_SWR1-complex_protein_4_OS=Schizosaccharomyces_pombe_(strain_972_/_ATCC_24843)_GN=swc4_PE=3_SV=2	>sp|O43001|SYJ1_SCHPO_Inositol-1,4,5-trisphosphate_5-phosphatase_1_OS=Schizosaccharomyces_pombe_(strain_972_/_ATCC_24843)_GN=syj1_PE=1_SV=1
T-3711-47.79	-1.37619	1	1	-.DYISQSYTNEPGLKK(14)--KPTETFMDSK(1).-	>sp|P28706|RAD13_SCHPO_DNA_repair_protein_rad13_OS=Schizosaccharomyces_pombe_(strain_972_/_ATCC_24843)_GN=rad13_PE=2_SV=2	>sp|Q02953|HSF_SCHPO_Heat_shock_factor_protein_OS=Schizosaccharomyces_pombe_(strain_972_/_ATCC_24843)_GN=hsf1_PE=1_SV=2
T-5645-61.89	-1.37725	1	1	-.SENTDSTHEK(1)--RKNEHK(2).-	>sp|P87169|MAD1_SCHPO_Spindle_assembly_checkpoint_component_mad1_OS=Schizosaccharomyces_pombe_(strain_972_/_ATCC_24843)_GN=mad1_PE=3_SV=1	>sp|Q9UTQ1|PDX3_SCHPO_Probable_pyridoxamine_5'-phosphate_oxidase_OS=Schizosaccharomyces_pombe_(strain_972_/_ATCC_24843)_GN=SPAC1093.02_PE=3_SV=1
T-1744-30.35	-1.38628	1	1	-.EEEKKGGR(4)--FSSK(1).-	>decoy_reverse_sp|O60183|SAT1_SCHPO_Decoy_of_Protein_sat1_OS=Schizosaccharomyces_pombe_(strain_972_/_ATCC_24843)_GN=sat1_PE=4_SV=1	>sp|O60183|SAT1_SCHPO_Protein_sat1_OS=Schizosaccharomyces_pombe_(strain_972_/_ATCC_24843)_GN=sat1_PE=4_SV=1	>sp|Q9UUG5|MLR1_SCHPO_Myosin_regulatory_light_chain_1_OS=Schizosaccharomyces_pombe_(strain_972_/_ATCC_24843)_GN=rlc1_PE=1_SV=1	>sp|Q9UUK4|YLO2_SCHPO_Uncharacterized_protein_C1952.02_OS=Schizosaccharomyces_pombe_(strain_972_/_ATCC_24843)_GN=SPAC1952.02_PE=1_SV=2
T-2498-37.69	-1.39162	1	1	-.KESWQSPINPLLSKIK(14)--KVQGALKK(1).-	>decoy_reverse_sp|Q9P7T7|POF1L_SCHPO_Decoy_of_POF1_homolog_C694.03_OS=Schizosaccharomyces_pombe_(strain_972_/_ATCC_24843)_GN=SPAC694.03_PE=3_SV=1	>decoy_tr|S6B6T0|S6B6T0_SCHPM_Decoy_of_Conserved_fungal_protein_OS=Schizosaccharomyces_pombe_PE=4_SV=1	>sp|Q92371|NACB_SCHPO_Nascent_polypeptide-associated_complex_subunit_beta_OS=Schizosaccharomyces_pombe_(strain_972_/_ATCC_24843)_GN=btf3_PE=2_SV=2
T-1028-21.70	-1.3933	1	1	-.HHFDELCVTLKKSPK(11)--KQENDR(1).-	>sp|O42857|NPR2_SCHPO_Nitrogen_permease_regulator_2_homolog_OS=Schizosaccharomyces_pombe_(strain_972_/_ATCC_24843)_GN=SPAC23H3.03c_PE=3_SV=1	>sp|O94488|MBO1_SCHPO_Microtubule_organizer_protein_1_OS=Schizosaccharomyces_pombe_(strain_972_/_ATCC_24843)_GN=mbo1_PE=1_SV=1
T-2418-36.97	-1.39763	1	1	-.SIIYLEERLEKLK(11)--QNCWTKR(6).-	>sp|O94487|PPK35_SCHPO_Serine/threonine-protein_kinase_ppk35_OS=Schizosaccharomyces_pombe_(strain_972_/_ATCC_24843)_GN=ppk35_PE=1_SV=1	>sp|P36583|PCK2_SCHPO_Protein_kinase_C-like_2_OS=Schizosaccharomyces_pombe_(strain_972_/_ATCC_24843)_GN=pck2_PE=1_SV=2
T-3865-48.90	-1.3991	1	1	-.EMSDVDLKEIK(8)--ELKVESDPAK(3).-	>sp|O59801|SKI2_SCHPO_Putative_ATP-dependent_RNA_helicase_C550.03c_OS=Schizosaccharomyces_pombe_(strain_972_/_ATCC_24843)_GN=SPCC550.03c_PE=3_SV=1	>sp|O60068|ISD11_SCHPO_Protein_isd11_OS=Schizosaccharomyces_pombe_(strain_972_/_ATCC_24843)_GN=isd11_PE=3_SV=1
T-5046-57.62	-1.41078	1	1	-.MESSR(1)--DESSR(1).-	>sp|O13633|YNF5_SCHPO_Uncharacterized_J_domain-containing_protein_C17A3.05c_OS=Schizosaccharomyces_pombe_(strain_972_/_ATCC_24843)_GN=pi041_PE=1_SV=1	>sp|O13681|IINMP_SCHPO_Integral_inner_nuclear_membrane_protein_ima1_OS=Schizosaccharomyces_pombe_(strain_972_/_ATCC_24843)_GN=IMA1_PE=4_SV=2	>sp|Q10491|SEC74_SCHPO_Arf_guanine_nucleotide_exchange_factor_sec74_OS=Schizosaccharomyces_pombe_(strain_972_/_ATCC_24843)_GN=sec74_PE=1_SV=2
T-3615-47.09	-1.44504	1	1	-.SKAKPELLRTLTSK(4)--SWVQLRGHR(1).-	>sp|O13755|OSM1_SCHPO_Fumarate_reductase_OS=Schizosaccharomyces_pombe_(strain_972_/_ATCC_24843)_GN=osm1_PE=3_SV=1	>sp|Q9P7J2|XLF1_SCHPO_Xrcc4-like_factor_1_OS=Schizosaccharomyces_pombe_(strain_972_/_ATCC_24843)_GN=xlf1_PE=1_SV=1
T-4509-53.76	-1.50269	1	1	-.CKHVLNAQVSIR(1)--TKKIDPLLEAAR(2).-	>sp|O43034|YGU5_SCHPO_Uncharacterized_protein_C3B9.05_OS=Schizosaccharomyces_pombe_(strain_972_/_ATCC_24843)_GN=SPBC3B9.05_PE=3_SV=2	>sp|Q96VG1|YBAI_SCHPO_Uncharacterized_protein_C119.18_OS=Schizosaccharomyces_pombe_(strain_972_/_ATCC_24843)_GN=SPBC119.18_PE=3_SV=1
T-7362-74.26-2	-1.55379	1	1	-.MHFFVR(1)--PQEVKR(5).-	>sp|O94354|ASSY_SCHPO_Argininosuccinate_synthase_OS=Schizosaccharomyces_pombe_(strain_972_/_ATCC_24843)_GN=arg12_PE=3_SV=1	>sp|Q9HDZ7|ATG18_SCHPO_Autophagy-related_protein_18_OS=Schizosaccharomyces_pombe_(strain_972_/_ATCC_24843)_GN=atg18_PE=1_SV=1
T-2777-40.08	-1.60185	1	1	-.LEEINNQKKIK(9)--QKPSKQKK(2).-	>sp|O60071|YBB9_SCHPO_Uncharacterized_protein_C13G1.09_OS=Schizosaccharomyces_pombe_(strain_972_/_ATCC_24843)_GN=SPBC13G1.09_PE=1_SV=1	>sp|Q09842|PDP3_SCHPO_PWWP_domain-containing_protein_3_OS=Schizosaccharomyces_pombe_(strain_972_/_ATCC_24843)_GN=pdp3_PE=1_SV=1
T-933-20.46	-1.68133	1	1	-.SKSHTQTHK(2)--KQFKGDLR(4).-	>sp|G2TRL8|YEAK_SCHPO_Putative_uncharacterized_protein_CUNK4.20_OS=Schizosaccharomyces_pombe_(strain_972_/_ATCC_24843)_GN=SPACUNK4.20_PE=4_SV=1	>sp|O74808|CLR1_SCHPO_Cryptic_loci_regulator_protein_1_OS=Schizosaccharomyces_pombe_(strain_972_/_ATCC_24843)_GN=clr1_PE=1_SV=1
