# Supplementary material for: ECL: an exhaustive search tool for the identification of cross-linked peptides using whole database
Source: BMC Bioinformatics. 2016 May 20;17:217. doi: 10.1186/s12859-016-1073-y (PMC4874008; doi:10.1186/s12859-016-1073-y)
Supplement: Additional file 2 — Detailed results of synthetic peptides and 26S Proteasome samples. (ZIP 4432 kb) [file 12859_2016_1073_MOESM2_ESM.zip › Detailed_results/Schizosaccharomyces-pombe-database/Kojak/aleitner_M1012_007.perc.inter.txt.xls]

PSMId	score	q-value	posterior_error_prob	peptide	proteinIds
T-4205-51.37	0.0240225	0	0.652916	-.HIGIATTGFIPDGQHIVKR(18)--VAEKAQINTQEYGR(4).-	>sp|O14250|PSA6_SCHPO_Probable_proteasome_subunit_alpha_type-6_OS=Schizosaccharomyces_pombe_(strain_972_/_ATCC_24843)_GN=SPAC6G10.04c_PE=3_SV=1	>sp|O59770|PSA7_SCHPO_Probable_proteasome_subunit_alpha_type-7_OS=Schizosaccharomyces_pombe_(strain_972_/_ATCC_24843)_GN=pre10_PE=1_SV=1
T-4084-50.56	0	0	0.697132	-.VHPEGKYVVDISPDIDIK(6)--KAQSGPDASAK(1).-	>sp|P36612|PRS4_SCHPO_26S_protease_regulatory_subunit_4_homolog_OS=Schizosaccharomyces_pombe_(strain_972_/_ATCC_24843)_GN=mts2_PE=2_SV=1	>sp|P41836|PRS8_SCHPO_26S_protease_regulatory_subunit_8_homolog_OS=Schizosaccharomyces_pombe_(strain_972_/_ATCC_24843)_GN=let1_PE=3_SV=1
T-5308-59.40	0	0.333333	0.697132	-.EGKGEIYSFDPVGSYER(3)--ASAGPLIASQTVKK(13).-	>sp|P30655|PSB5_SCHPO_Probable_proteasome_subunit_beta_type-5_OS=Schizosaccharomyces_pombe_(strain_972_/_ATCC_24843)_GN=pts1_PE=3_SV=3	>sp|Q9UQY2|PSB6_SCHPO_Probable_proteasome_subunit_beta_type-6_OS=Schizosaccharomyces_pombe_(strain_972_/_ATCC_24843)_GN=pam1_PE=3_SV=1
T-3089-42.81	-0.0201554	0.5	0.736115	-.ARRXR(1)--KAPR(1).-	>decoy_reverse_sp|O42914|YBI8_SCHPO_Decoy_of_Uncharacterized_protein_C16A3.08c_OS=Schizosaccharomyces_pombe_(strain_972_/_ATCC_24843)_GN=SPBC16A3.08c_PE=1_SV=1	>decoy_reverse_sp|O60141|CWC16_SCHPO_Decoy_of_Protein_saf4_OS=Schizosaccharomyces_pombe_(strain_972_/_ATCC_24843)_GN=saf4_PE=3_SV=2	>decoy_reverse_sp|O60147|YNSH_SCHPO_Decoy_of_Uncharacterized_protein_C18H10.17c_OS=Schizosaccharomyces_pombe_(strain_972_/_ATCC_24843)_GN=SPBC18H10.17c_PE=4_SV=1	>decoy_reverse_sp|O74764|SPB4_SCHPO_Decoy_of_ATP-dependent_rRNA_helicase_spb4_OS=Schizosaccharomyces_pombe_(strain_972_/_ATCC_24843)_GN=spb4_PE=3_SV=1	>decoy_reverse_sp|P41891|GAR2_SCHPO_Decoy_of_Protein_gar2_OS=Schizosaccharomyces_pombe_(strain_972_/_ATCC_24843)_GN=gar2_PE=1_SV=2	>sp|O94415|SUCB_SCHPO_Probable_succinyl-CoA_ligase_[GDP-forming]_subunit_beta,_mitochondrial_OS=Schizosaccharomyces_pombe_(strain_972_/_ATCC_24843)_GN=SPCC1620.08_PE=3_SV=1	>sp|Q09923|YAKC_SCHPO_Aldo-keto_reductase_yakc_[NADP(+)]_OS=Schizosaccharomyces_pombe_(strain_972_/_ATCC_24843)_GN=yakc_PE=1_SV=1	>sp|Q10313|TRNL_SCHPO_tRNA_ligase_1_OS=Schizosaccharomyces_pombe_(strain_972_/_ATCC_24843)_GN=trl1_PE=3_SV=2	>sp|Q10366|PIK1_SCHPO_Phosphatidylinositol_4-kinase_pik1_OS=Schizosaccharomyces_pombe_(strain_972_/_ATCC_24843)_GN=pik1_PE=1_SV=1	>tr|C5IGP5|C5IGP5_SCHPM_Pik1_OS=Schizosaccharomyces_pombe_GN=pik1_PE=2_SV=1	>tr|C5IGP6|C5IGP6_SCHPM_Pik1_OS=Schizosaccharomyces_pombe_GN=pik1_PE=2_SV=1	>tr|C5IGP7|C5IGP7_SCHPM_Pik1_OS=Schizosaccharomyces_pombe_GN=pik1_PE=2_SV=1	>tr|C5IGP8|C5IGP8_SCHPM_Pik1_OS=Schizosaccharomyces_pombe_GN=pik1_PE=2_SV=1	>tr|P78951|P78951_SCHPM_Chromosome_II_cosmid_1228_sequence_OS=Schizosaccharomyces_pombe_PE=4_SV=1
T-5480-60.62	-0.167568	0.6	1	-.LEIKEGNYGDGYALQPSYIHEYLSK(4)--VAEKAQINTQEYGR(4).-	>sp|O14250|PSA6_SCHPO_Probable_proteasome_subunit_alpha_type-6_OS=Schizosaccharomyces_pombe_(strain_972_/_ATCC_24843)_GN=SPAC6G10.04c_PE=3_SV=1	>sp|Q9USQ9|PSB7_SCHPO_Probable_proteasome_subunit_beta_type-7_OS=Schizosaccharomyces_pombe_(strain_972_/_ATCC_24843)_GN=SPBC577.10_PE=3_SV=1
T-1037-21.91	-0.199411	0.625	1	-.EKKR(3)--CAKK(3).-	>decoy_reverse_sp|O14214|TRM10_SCHPO_Decoy_of_tRNA_(guanine(9)-N1)-methyltransferase_OS=Schizosaccharomyces_pombe_(strain_972_/_ATCC_24843)_GN=trm10_PE=1_SV=1	>decoy_reverse_sp|O59787|SRP72_SCHPO_Decoy_of_Signal_recognition_particle_subunit_srp72_OS=Schizosaccharomyces_pombe_(strain_972_/_ATCC_24843)_GN=srp72_PE=3_SV=1	>decoy_reverse_sp|Q09799|KRI1_SCHPO_Decoy_of_Protein_kri1_OS=Schizosaccharomyces_pombe_(strain_972_/_ATCC_24843)_GN=kri1_PE=1_SV=1	>decoy_reverse_sp|Q09863|NST1_SCHPO_Decoy_of_Stress_response_protein_nst1_OS=Schizosaccharomyces_pombe_(strain_972_/_ATCC_24843)_GN=nst1_PE=1_SV=1	>decoy_reverse_sp|Q10257|RRP8_SCHPO_Decoy_of_25S_rRNA_(adenine(645)-N(1))-methyltransferase_OS=Schizosaccharomyces_pombe_(strain_972_/_ATCC_24843)_GN=rrp8_PE=3_SV=1	>decoy_reverse_sp|Q10272|IPI3_SCHPO_Decoy_of_Pre-rRNA-processing_protein_crb3/ipi3_OS=Schizosaccharomyces_pombe_(strain_972_/_ATCC_24843)_GN=crb3_PE=1_SV=1	>decoy_reverse_sp|Q10337|BRC1_SCHPO_Decoy_of_BRCT-containing_protein_1_OS=Schizosaccharomyces_pombe_(strain_972_/_ATCC_24843)_GN=brc1_PE=1_SV=1	>decoy_reverse_sp|Q9P7P2|HOP1_SCHPO_Decoy_of_Meiosis-specific_protein_hop1_OS=Schizosaccharomyces_pombe_(strain_972_/_ATCC_24843)_GN=hop1_PE=2_SV=1	>decoy_reverse_sp|Q9UTP9|DBP4_SCHPO_Decoy_of_ATP-dependent_RNA_helicase_dbp4_OS=Schizosaccharomyces_pombe_(strain_972_/_ATCC_24843)_GN=dbp4_PE=1_SV=1	>sp|O14214|TRM10_SCHPO_tRNA_(guanine(9)-N1)-methyltransferase_OS=Schizosaccharomyces_pombe_(strain_972_/_ATCC_24843)_GN=trm10_PE=1_SV=1	>sp|O59787|SRP72_SCHPO_Signal_recognition_particle_subunit_srp72_OS=Schizosaccharomyces_pombe_(strain_972_/_ATCC_24843)_GN=srp72_PE=3_SV=1	>sp|P18869|LEU3_SCHPO_3-isopropylmalate_dehydrogenase_OS=Schizosaccharomyces_pombe_(strain_972_/_ATCC_24843)_GN=leu1_PE=1_SV=1	>sp|Q09799|KRI1_SCHPO_Protein_kri1_OS=Schizosaccharomyces_pombe_(strain_972_/_ATCC_24843)_GN=kri1_PE=1_SV=1	>sp|Q09863|NST1_SCHPO_Stress_response_protein_nst1_OS=Schizosaccharomyces_pombe_(strain_972_/_ATCC_24843)_GN=nst1_PE=1_SV=1	>sp|Q10257|RRP8_SCHPO_25S_rRNA_(adenine(645)-N(1))-methyltransferase_OS=Schizosaccharomyces_pombe_(strain_972_/_ATCC_24843)_GN=rrp8_PE=3_SV=1	>sp|Q10272|IPI3_SCHPO_Pre-rRNA-processing_protein_crb3/ipi3_OS=Schizosaccharomyces_pombe_(strain_972_/_ATCC_24843)_GN=crb3_PE=1_SV=1	>sp|Q10337|BRC1_SCHPO_BRCT-containing_protein_1_OS=Schizosaccharomyces_pombe_(strain_972_/_ATCC_24843)_GN=brc1_PE=1_SV=1	>sp|Q9P7P2|HOP1_SCHPO_Meiosis-specific_protein_hop1_OS=Schizosaccharomyces_pombe_(strain_972_/_ATCC_24843)_GN=hop1_PE=2_SV=1	>sp|Q9UTP9|DBP4_SCHPO_ATP-dependent_RNA_helicase_dbp4_OS=Schizosaccharomyces_pombe_(strain_972_/_ATCC_24843)_GN=dbp4_PE=1_SV=1
T-3126-43.09	-0.205431	0.625	1	-.GENKKR(5)--FVSKK(5).-	>decoy_reverse_sp|O13670|MTO1_SCHPO_Decoy_of_Protein_MTO1_homolog,_mitochondrial_OS=Schizosaccharomyces_pombe_(strain_972_/_ATCC_24843)_GN=mto1_PE=1_SV=1	>sp|P0CT33|TLH1_SCHPO_ATP-dependent_DNA_helicase_tlh1_(Fragment)_OS=Schizosaccharomyces_pombe_(strain_972_/_ATCC_24843)_GN=tlh1_PE=3_SV=1	>sp|Q1RKN3|TLH2_SCHPO_ATP-dependent_DNA_helicase_tlh2_OS=Schizosaccharomyces_pombe_(strain_972_/_ATCC_24843)_GN=tlh2_PE=2_SV=1	>sp|Q9P4X3|UTP7_SCHPO_Probable_U3_small_nucleolar_RNA-associated_protein_7_OS=Schizosaccharomyces_pombe_(strain_972_/_ATCC_24843)_GN=utp7_PE=3_SV=1	>sp|Q9Y7T2|YCJ6_SCHPO_Uncharacterized_WD_repeat-containing_protein_C63.06_OS=Schizosaccharomyces_pombe_(strain_972_/_ATCC_24843)_GN=SPCC63.06_PE=3_SV=1
T-1036-21.90	-0.228745	0.625	1	-.AGIFKK(5)--DIEK(1).-	>sp|P78926|PMAP1_SCHPO_Pheromone_receptor_transcription_activator_OS=Schizosaccharomyces_pombe_(strain_972_/_ATCC_24843)_GN=map1_PE=3_SV=1	>sp|Q12126|CRK1_SCHPO_Serine/threonine-protein_kinase_crk1_OS=Schizosaccharomyces_pombe_(strain_972_/_ATCC_24843)_GN=crk1_PE=1_SV=1	>sp|Q9UTD0|FOLD_SCHPO_Probable_dihydrofolate_synthetase_OS=Schizosaccharomyces_pombe_(strain_972_/_ATCC_24843)_GN=fol3_PE=3_SV=1
T-7188-72.67	-0.269762	0.9375	1	-.KILFENPDEATK(1)--DFLDAVQKVVK(8).-	>sp|O42931|PRS7_SCHPO_26S_protease_regulatory_subunit_7_homolog_OS=Schizosaccharomyces_pombe_(strain_972_/_ATCC_24843)_GN=rpt1_PE=1_SV=2	>sp|P36612|PRS4_SCHPO_26S_protease_regulatory_subunit_4_homolog_OS=Schizosaccharomyces_pombe_(strain_972_/_ATCC_24843)_GN=mts2_PE=2_SV=1
T-767-17.27	-0.285585	0.9375	1	-.DKKDHK(3)--MSHK(1).-	>sp|Q9P6K0|YLA3_SCHPO_Uncharacterized_HTH_La-type_RNA-binding_protein_C1527.03_OS=Schizosaccharomyces_pombe_(strain_972_/_ATCC_24843)_GN=SPAC1527.03_PE=1_SV=1	>sp|Q9P7H0|NHP2_SCHPO_H/ACA_ribonucleoprotein_complex_subunit_2_OS=Schizosaccharomyces_pombe_(strain_972_/_ATCC_24843)_GN=nhp2_PE=1_SV=1
T-4617-54.40	-0.335411	0.9375	1	-.EFLKPK(4)--FSKQR(3).-	>sp|Q09780|KIME_SCHPO_Putative_mevalonate_kinase_OS=Schizosaccharomyces_pombe_(strain_972_/_ATCC_24843)_GN=erg12_PE=2_SV=1	>sp|Q09929|CAF17_SCHPO_Putative_transferase_caf17,_mitochondrial_OS=Schizosaccharomyces_pombe_(strain_972_/_ATCC_24843)_GN=caf17_PE=3_SV=1
T-4914-56.61	-0.338782	0.9375	1	-.MVVRLEKTINNNQELR(7)--MKYPRTHIQFPSMLR(1).-	>sp|O13920|MDM28_SCHPO_LETM1_domain-containing_protein_mdm28,_mitochondrial_OS=Schizosaccharomyces_pombe_(strain_972_/_ATCC_24843)_GN=mdm28_PE=2_SV=3	>sp|Q9UUK1|CTBL1_SCHPO_Beta-catenin-like_protein_1_homolog_OS=Schizosaccharomyces_pombe_(strain_972_/_ATCC_24843)_GN=ctnnbl1_PE=1_SV=1
T-6969-71.09	-0.340554	0.9375	1	-.EEAKR(4)--SSYLR(1).-	>decoy_reverse_sp|O14176|PRP40_SCHPO_Decoy_of_Pre-mRNA-processing_protein_prp40_OS=Schizosaccharomyces_pombe_(strain_972_/_ATCC_24843)_GN=prp40_PE=1_SV=1	>decoy_reverse_sp|Q9Y7U0|YCJE_SCHPO_Decoy_of_Uncharacterized_protein_C63.14_OS=Schizosaccharomyces_pombe_(strain_972_/_ATCC_24843)_GN=SPCC63.14_PE=1_SV=1	>sp|O42929|DENR_SCHPO_Translation_machinery-associated_protein_22_OS=Schizosaccharomyces_pombe_(strain_972_/_ATCC_24843)_GN=tma22_PE=3_SV=1	>sp|Q9C102|GLT1_SCHPO_Putative_glutamate_synthase_[NADPH]_OS=Schizosaccharomyces_pombe_(strain_972_/_ATCC_24843)_GN=glt1_PE=2_SV=1	>sp|Q9UT45|ENG1_SCHPO_Endo-1,3(4)-beta-glucanase_1_OS=Schizosaccharomyces_pombe_(strain_972_/_ATCC_24843)_GN=eng1_PE=3_SV=1
T-7360-74.06	-0.351388	0.9375	1	-.YVAGVQQKYTQSGGVRPFGVSTLIAGFDVGDNTPR(8)--IKNKINR(4).-	>sp|Q09692|SYWC_SCHPO_Tryptophan--tRNA_ligase,_cytoplasmic_OS=Schizosaccharomyces_pombe_(strain_972_/_ATCC_24843)_GN=wrs1_PE=1_SV=1	>sp|Q10329|PSA4_SCHPO_Probable_proteasome_subunit_alpha_type-4_OS=Schizosaccharomyces_pombe_(strain_972_/_ATCC_24843)_GN=pre6_PE=3_SV=1
T-2186-34.97	-0.368107	0.9375	1	-.SIEFDDSSR(1)--NVTR(1).-	>sp|P0CS84|YI4F_SCHPO_Uncharacterized_protein_C1348.15_OS=Schizosaccharomyces_pombe_(strain_972_/_ATCC_24843)_GN=SPBC1348.15_PE=3_SV=1	>sp|P0CS85|YP43_SCHPO_Uncharacterized_protein_CPT2R1.03_OS=Schizosaccharomyces_pombe_(strain_972_/_ATCC_24843)_GN=SPBCPT2R1.03_PE=4_SV=1	>sp|Q09189|AZR1_SCHPO_5-azacytidine_resistance_protein_azr1_OS=Schizosaccharomyces_pombe_(strain_972_/_ATCC_24843)_GN=azr1_PE=4_SV=3	>sp|Q9HGP9|YM03_SCHPO_Uncharacterized_protein_C212.03_OS=Schizosaccharomyces_pombe_(strain_972_/_ATCC_24843)_GN=SPAC212.03_PE=4_SV=1
T-6771-69.72	-0.377502	0.9375	1	-.ILAGKR(5)--TKHA(2).-	>decoy_reverse_sp|O74453|SKB15_SCHPO_Decoy_of_Shk1_kinase-binding_protein_15_OS=Schizosaccharomyces_pombe_(strain_972_/_ATCC_24843)_GN=skb15_PE=3_SV=1	>sp|O74453|SKB15_SCHPO_Shk1_kinase-binding_protein_15_OS=Schizosaccharomyces_pombe_(strain_972_/_ATCC_24843)_GN=skb15_PE=3_SV=1	>sp|O74750|YEA4_SCHPO_UDP-N-acetylglucosamine_transporter_yea4_OS=Schizosaccharomyces_pombe_(strain_972_/_ATCC_24843)_GN=yea4_PE=3_SV=1
T-2106-34.21	-0.385013	0.9375	1	-.GNDGGSLPTRNELVKEPGK(15)--KAAESKR(1).-	>sp|O74791|GRN1_SCHPO_GTPase_grn1_OS=Schizosaccharomyces_pombe_(strain_972_/_ATCC_24843)_GN=grn1_PE=1_SV=1	>sp|Q10154|RTF2_SCHPO_Replication_termination_factor_2_OS=Schizosaccharomyces_pombe_(strain_972_/_ATCC_24843)_GN=rtf2_PE=1_SV=1	>tr|C1M2W1|C1M2W1_SCHPM_Rtf2_factor_OS=Schizosaccharomyces_pombe_GN=rtf2_PE=4_SV=1
T-4203-51.36	-0.388105	0.9375	1	-.VLVKAPVIQFEDQCLQWLK(4)--KPQLFEKSLEK(1).-	>sp|Q09800|YAA7_SCHPO_Uncharacterized_protein_C22G7.07c_OS=Schizosaccharomyces_pombe_(strain_972_/_ATCC_24843)_GN=SPAC22G7.07c_PE=3_SV=2	>sp|Q9P6M0|SLX4_SCHPO_Structure-specific_endonuclease_subunit_slx4_OS=Schizosaccharomyces_pombe_(strain_972_/_ATCC_24843)_GN=slx4_PE=1_SV=1
T-5875-63.49-2	-0.393686	0.9375	1	-.YFSKH(4)--MSFKR(1).-	>sp|O74887|TSA1_SCHPO_Peroxiredoxin_tpx1_OS=Schizosaccharomyces_pombe_(strain_972_/_ATCC_24843)_GN=tpx1_PE=1_SV=1	>sp|Q9USP1|ELP4_SCHPO_Elongator_complex_protein_4_OS=Schizosaccharomyces_pombe_(strain_972_/_ATCC_24843)_GN=elp4_PE=3_SV=1
T-2433-37.06	-0.401892	0.9375	1	-.QKKHIA(3)--MASSR(1).-	>sp|C6Y4A4|YKQP_SCHPO_Uncharacterized_membrane_protein_C688.16_OS=Schizosaccharomyces_pombe_(strain_972_/_ATCC_24843)_GN=SPAC688.16_PE=2_SV=1	>sp|O74741|DIOXL_SCHPO_4,5-DOPA_dioxygenase_extradiol-like_protein_OS=Schizosaccharomyces_pombe_(strain_972_/_ATCC_24843)_GN=SPBC1709.16c_PE=3_SV=2
T-8249-80.85	-0.403079	0.9375	1	-.NKLDPYWNQLIVAGVDGENKEPYVAFADLR(2)--KTFLVDK(1).-	>sp|Q09785|GCSP_SCHPO_Putative_glycine_dehydrogenase_(decarboxylating),_mitochondrial_OS=Schizosaccharomyces_pombe_(strain_972_/_ATCC_24843)_GN=gcv2_PE=3_SV=2	>sp|Q9USQ9|PSB7_SCHPO_Probable_proteasome_subunit_beta_type-7_OS=Schizosaccharomyces_pombe_(strain_972_/_ATCC_24843)_GN=SPBC577.10_PE=3_SV=1
T-2689-39.33	-0.410056	0.9375	1	-.KLKSHPK(1)--YSKR(3).-	>decoy_reverse_sp|O14030|YEM8_SCHPO_Decoy_of_Uncharacterized_protein_C29B12.08_OS=Schizosaccharomyces_pombe_(strain_972_/_ATCC_24843)_GN=SPAC29B12.08_PE=4_SV=4	>decoy_reverse_sp|O94556|APC8_SCHPO_Decoy_of_Anaphase-promoting_complex_subunit_8_OS=Schizosaccharomyces_pombe_(strain_972_/_ATCC_24843)_GN=cut23_PE=1_SV=2	>decoy_reverse_sp|O94657|XDJ1_SCHPO_Decoy_of_DnaJ_protein_homolog_xdj1_OS=Schizosaccharomyces_pombe_(strain_972_/_ATCC_24843)_GN=xdj1_PE=3_SV=1	>decoy_reverse_sp|P40847|SAP1_SCHPO_Decoy_of_Switch-activating_protein_1_OS=Schizosaccharomyces_pombe_(strain_972_/_ATCC_24843)_GN=sap1_PE=1_SV=2	>sp|O94318|VPS20_SCHPO_Vacuolar_protein_sorting-associated_protein_20_OS=Schizosaccharomyces_pombe_(strain_972_/_ATCC_24843)_GN=vps20_PE=3_SV=1	>sp|Q9Y7J8|YGL1_SCHPO_Uncharacterized_protein_C216.01c_OS=Schizosaccharomyces_pombe_(strain_972_/_ATCC_24843)_GN=SPBC216.01c_PE=2_SV=3	>tr|P78936|P78936_SCHPM_ISP4,_peptidyl-prolyl_cis-trans_isomerase,_atf1,_chromosome_II_cosmid_1228_sequence_OS=Schizosaccharomyces_pombe_PE=4_SV=1
T-2501-37.70	-0.448296	0.9375	1	-.KSKLLSINSSCYSNIVR(1)--QLAEIKLSK(6).-	>sp|P36607|RAD5_SCHPO_DNA_repair_protein_rad5_OS=Schizosaccharomyces_pombe_(strain_972_/_ATCC_24843)_GN=rad8_PE=1_SV=1	>sp|Q9P7T4|MRC1_SCHPO_Mediator_of_replication_checkpoint_protein_1_OS=Schizosaccharomyces_pombe_(strain_972_/_ATCC_24843)_GN=mrc1_PE=1_SV=1	>tr|S6B6U0|S6B6U0_SCHPM_Mediator_of_replication_checkpoint_1_OS=Schizosaccharomyces_pombe_GN=mrc1_PE=4_SV=1
T-1014-21.72	-0.449161	0.9375	1	-.KDNKR(1)--ITMKK(4).-	>decoy_reverse_sp|O14106|RGG8_SCHPO_Decoy_of_Protein_rgg8_OS=Schizosaccharomyces_pombe_(strain_972_/_ATCC_24843)_GN=rgg8_PE=4_SV=2	>sp|Q09772|RDH54_SCHPO_Meiotic_recombination_protein_rdh54_OS=Schizosaccharomyces_pombe_(strain_972_/_ATCC_24843)_GN=rdh54_PE=1_SV=3	>sp|Q86ZU7|CO112_SCHPO_Rsm22-cox11_tandem_protein_2,_mitochondrial_OS=Schizosaccharomyces_pombe_(strain_972_/_ATCC_24843)_GN=cos1102_PE=1_SV=2	>sp|Q9UTM2|CO111_SCHPO_Rsm22-cox11_tandem_protein_1,_mitochondrial_OS=Schizosaccharomyces_pombe_(strain_972_/_ATCC_24843)_GN=cox1101_PE=1_SV=2
T-2981-41.84	-0.451918	0.9375	1	-.NESVELPLHTHFVAKK(15)--KTDK(1).-	>decoy_reverse_sp|O14093|VPS54_SCHPO_Decoy_of_Vacuolar_protein_sorting-associated_protein_54_OS=Schizosaccharomyces_pombe_(strain_972_/_ATCC_24843)_GN=vps54_PE=1_SV=1	>decoy_reverse_sp|O14139|HRP3_SCHPO_Decoy_of_Chromodomain_helicase_hrp3_OS=Schizosaccharomyces_pombe_(strain_972_/_ATCC_24843)_GN=hrp3_PE=1_SV=1	>decoy_reverse_sp|P40900|ISP4_SCHPO_Decoy_of_Sexual_differentiation_process_protein_isp4_OS=Schizosaccharomyces_pombe_(strain_972_/_ATCC_24843)_GN=isp4_PE=2_SV=2	>decoy_reverse_sp|Q7LL22|NSK1_SCHPO_Decoy_of_Kinetochore_protein_nsk1_OS=Schizosaccharomyces_pombe_(strain_972_/_ATCC_24843)_GN=nsk1_PE=1_SV=1	>decoy_reverse_sp|Q9P7T1|SIB1_SCHPO_Decoy_of_Hydroxamate-type_ferrichrome_siderophore_peptide_synthetase_OS=Schizosaccharomyces_pombe_(strain_972_/_ATCC_24843)_GN=sib1_PE=1_SV=1	>sp|O13810|PROB_SCHPO_Probable_glutamate_5-kinase_OS=Schizosaccharomyces_pombe_(strain_972_/_ATCC_24843)_GN=SPAC17H9.13c_PE=3_SV=1	>sp|O14072|ATC4_SCHPO_Manganese-transporting_ATPase_4_OS=Schizosaccharomyces_pombe_(strain_972_/_ATCC_24843)_GN=cta4_PE=3_SV=1	>sp|P87059|MIA40_SCHPO_Mitochondrial_intermembrane_space_import_and_assembly_protein_40_OS=Schizosaccharomyces_pombe_(strain_972_/_ATCC_24843)_GN=mia40_PE=3_SV=1
T-1972-32.91	-0.456027	0.9375	1	-.CAIGKR(5)--MSPR(1).-	>sp|G2TRN5|YL8K_SCHPO_Uncharacterized_protein_C25B8.20_OS=Schizosaccharomyces_pombe_(strain_972_/_ATCC_24843)_GN=SPAC25B8.20_PE=4_SV=1	>sp|O13290|DYHC_SCHPO_Dynein_heavy_chain,_cytoplasmic_OS=Schizosaccharomyces_pombe_(strain_972_/_ATCC_24843)_GN=dhc1_PE=1_SV=1
T-4599-54.29	-0.457204	0.9375	1	-.SEAAEFEYKNGYPMPCDVLAK(9)--KVAQTTYK(1).-	>sp|O94517|PSA1_SCHPO_Probable_proteasome_subunit_alpha_type-1_OS=Schizosaccharomyces_pombe_(strain_972_/_ATCC_24843)_GN=SPBC646.16_PE=3_SV=1	>sp|O94579|PSA2_SCHPO_Probable_proteasome_subunit_alpha_type-2_OS=Schizosaccharomyces_pombe_(strain_972_/_ATCC_24843)_GN=pre8_PE=3_SV=1
T-5177-58.50	-0.463135	0.9375	1	-.ILSTLDRELLKPSASVALQR(11)--IQYVGKQDPK(6).-	>sp|O74894|PRS6B_SCHPO_26S_protease_regulatory_subunit_6B_homolog_OS=Schizosaccharomyces_pombe_(strain_972_/_ATCC_24843)_GN=rpt3_PE=3_SV=1	>sp|P41878|RPN11_SCHPO_26S_proteasome_regulatory_subunit_rpn11_OS=Schizosaccharomyces_pombe_(strain_972_/_ATCC_24843)_GN=rpn11_PE=1_SV=2
T-7541-75.36	-0.465871	0.9375	1	-.KANALAK(1)--MGFK(1).-	>sp|O74969|GHT2_SCHPO_High-affinity_glucose_transporter_ght2_OS=Schizosaccharomyces_pombe_(strain_972_/_ATCC_24843)_GN=ght2_PE=1_SV=1	>sp|Q9P7G0|YKY4_SCHPO_Uncharacterized_NOC2_family_protein_C1142.04_OS=Schizosaccharomyces_pombe_(strain_972_/_ATCC_24843)_GN=SPAC1142.04_PE=1_SV=1	>sp|Q9Y7Q9|YCX2_SCHPO_Probable_metabolite_transporter_C2H8.02_OS=Schizosaccharomyces_pombe_(strain_972_/_ATCC_24843)_GN=SPCC2H8.02_PE=1_SV=1
T-1764-30.49	-0.472794	0.9375	1	-.KEVLTYLISK(1)--KSVIRAKPPR(1).-	>sp|Q09683|RAD32_SCHPO_DNA_repair_protein_rad32_OS=Schizosaccharomyces_pombe_(strain_972_/_ATCC_24843)_GN=rad32_PE=1_SV=1	>sp|Q9P774|PRP16_SCHPO_Pre-mRNA-splicing_factor_ATP-dependent_RNA_helicase_prp16_OS=Schizosaccharomyces_pombe_(strain_972_/_ATCC_24843)_GN=prp16_PE=3_SV=2
T-3317-44.67	-0.476414	0.9375	1	-.MTEKHTLR(1)--TDQPTKR(6).-	>sp|Q9US25|HRP1_SCHPO_Chromodomain_helicase_hrp1_OS=Schizosaccharomyces_pombe_(strain_972_/_ATCC_24843)_GN=hrp1_PE=1_SV=1	>sp|Q9USZ8|FIS1_SCHPO_Mitochondria_fission_1_protein_OS=Schizosaccharomyces_pombe_(strain_972_/_ATCC_24843)_GN=fis1_PE=3_SV=1
T-4714-55.15	-0.476976	0.9375	1	-.ATITIINELKLPSTVYRLGETK(10)--AFNQRK(1).-	>sp|O14157|MYO3_SCHPO_Myosin_type-2_heavy_chain_2_OS=Schizosaccharomyces_pombe_(strain_972_/_ATCC_24843)_GN=myo3_PE=1_SV=1	>sp|O94623|REV1_SCHPO_DNA_repair_protein_rev1_OS=Schizosaccharomyces_pombe_(strain_972_/_ATCC_24843)_GN=rev1_PE=3_SV=3
T-3379-45.19	-0.490859	1	1	-.AFNNAGITSVGVTGKNCACVISQK(15)--IQNEKK(1).-	>sp|O94246|GSH0_SCHPO_Putative_glutamate--cysteine_ligase_regulatory_subunit_OS=Schizosaccharomyces_pombe_(strain_972_/_ATCC_24843)_GN=SPCC737.06c_PE=3_SV=1	>sp|O94517|PSA1_SCHPO_Probable_proteasome_subunit_alpha_type-1_OS=Schizosaccharomyces_pombe_(strain_972_/_ATCC_24843)_GN=SPBC646.16_PE=3_SV=1
T-1634-29.37	-0.490909	1	1	-.ESKAREK(3)--QCYLK(1).-	>sp|O94570|AATR2_SCHPO_Aromatic_amino_acid_aminotransferase_C1773.13_OS=Schizosaccharomyces_pombe_(strain_972_/_ATCC_24843)_GN=SPBC1773.13_PE=3_SV=1	>sp|Q9USQ6|SYJ2_SCHPO_Inositol-1,4,5-trisphosphate_5-phosphatase_2_OS=Schizosaccharomyces_pombe_(strain_972_/_ATCC_24843)_GN=syj2_PE=2_SV=1
T-4285-51.96	-0.500303	1	1	-.HIGIATTGFIPDGQHIVKR(18)--KMNVFGSAGAALRER(1).-	>sp|O59770|PSA7_SCHPO_Probable_proteasome_subunit_alpha_type-7_OS=Schizosaccharomyces_pombe_(strain_972_/_ATCC_24843)_GN=pre10_PE=1_SV=1	>sp|Q9Y7U0|YCJE_SCHPO_Uncharacterized_protein_C63.14_OS=Schizosaccharomyces_pombe_(strain_972_/_ATCC_24843)_GN=SPCC63.14_PE=1_SV=1
T-4595-54.26	-0.50911	1	1	-.VKAMEVDEKPTER(2)--QIAKFVVSLGER(4).-	>sp|O14126|PRS6A_SCHPO_26S_protease_regulatory_subunit_6A_OS=Schizosaccharomyces_pombe_(strain_972_/_ATCC_24843)_GN=tbp1_PE=3_SV=1	>sp|O42931|PRS7_SCHPO_26S_protease_regulatory_subunit_7_homolog_OS=Schizosaccharomyces_pombe_(strain_972_/_ATCC_24843)_GN=rpt1_PE=1_SV=2
T-9376-89.50	-0.517156	1	1	-.KEGDLIFDRLSTNSLNK(1)--DASVSLLPEGESLHR(1).-	>sp|P07799|TOP1_SCHPO_DNA_topoisomerase_1_OS=Schizosaccharomyces_pombe_(strain_972_/_ATCC_24843)_GN=top1_PE=1_SV=2	>sp|Q9C0V0|YQD2_SCHPO_Probable_amino-acid_permease_PB1C11.02_OS=Schizosaccharomyces_pombe_(strain_972_/_ATCC_24843)_GN=SPCPB1C11.02_PE=3_SV=1
T-1776-30.60	-0.530655	1	1	-.KTLTKDLQVQVAK(1)--IKNKMTK(2).-	>sp|P87318|YB2H_SCHPO_Uncharacterized_protein_C31F10.17c_OS=Schizosaccharomyces_pombe_(strain_972_/_ATCC_24843)_GN=SPBC31F10.17c_PE=4_SV=1	>sp|Q9P7V5|SEC7B_SCHPO_Protein_transport_protein_sec72_OS=Schizosaccharomyces_pombe_(strain_972_/_ATCC_24843)_GN=sec72_PE=1_SV=1
T-6977-71.14	-0.536764	1	1	-.MGYLQSQK(1)--EEAKR(4).-	>decoy_reverse_sp|O14176|PRP40_SCHPO_Decoy_of_Pre-mRNA-processing_protein_prp40_OS=Schizosaccharomyces_pombe_(strain_972_/_ATCC_24843)_GN=prp40_PE=1_SV=1	>decoy_reverse_sp|Q9Y7U0|YCJE_SCHPO_Decoy_of_Uncharacterized_protein_C63.14_OS=Schizosaccharomyces_pombe_(strain_972_/_ATCC_24843)_GN=SPCC63.14_PE=1_SV=1	>sp|O42929|DENR_SCHPO_Translation_machinery-associated_protein_22_OS=Schizosaccharomyces_pombe_(strain_972_/_ATCC_24843)_GN=tma22_PE=3_SV=1	>sp|Q09690|POM1_SCHPO_Dual_specificity_protein_kinase_pom1_OS=Schizosaccharomyces_pombe_(strain_972_/_ATCC_24843)_GN=pom1_PE=1_SV=1	>sp|Q9C102|GLT1_SCHPO_Putative_glutamate_synthase_[NADPH]_OS=Schizosaccharomyces_pombe_(strain_972_/_ATCC_24843)_GN=glt1_PE=2_SV=1
T-6847-70.22	-0.539225	1	1	-.INDTVGIKESDTGLAPISFWDVAADR(8)--LKPQDER(2).-	>sp|O42931|PRS7_SCHPO_26S_protease_regulatory_subunit_7_homolog_OS=Schizosaccharomyces_pombe_(strain_972_/_ATCC_24843)_GN=rpt1_PE=1_SV=2	>sp|P36612|PRS4_SCHPO_26S_protease_regulatory_subunit_4_homolog_OS=Schizosaccharomyces_pombe_(strain_972_/_ATCC_24843)_GN=mts2_PE=2_SV=1
T-8583-83.50	-0.546577	1	1	-.SVVCSCLLPTPSTDFVNQR(1)--KTQSLKKPFGNQATLK(1).-	>sp|O13822|YEE6_SCHPO_Uncharacterized_oxidoreductase_C19A8.06_OS=Schizosaccharomyces_pombe_(strain_972_/_ATCC_24843)_GN=SPAC19A8.06_PE=3_SV=1	>sp|Q9UTR5|RGF2_SCHPO_Rho1_guanine_nucleotide_exchange_factor_2_OS=Schizosaccharomyces_pombe_(strain_972_/_ATCC_24843)_GN=rgf2_PE=1_SV=1
T-3750-48.10	-0.553748	1	1	-.VTSKLLEQEESAEK(4)--TFLEKR(5).-	>sp|O94579|PSA2_SCHPO_Probable_proteasome_subunit_alpha_type-2_OS=Schizosaccharomyces_pombe_(strain_972_/_ATCC_24843)_GN=pre8_PE=3_SV=1	>sp|Q09682|PSA3_SCHPO_Probable_proteasome_subunit_alpha_type-3_OS=Schizosaccharomyces_pombe_(strain_972_/_ATCC_24843)_GN=SPAC13C5.01c_PE=3_SV=1
T-2462-37.32	-0.553774	1	1	-.FELDNTNKSINR(8)--MKRWYPVGR(2).-	>sp|O14018|SYSC_SCHPO_Serine--tRNA_ligase,_cytoplasmic_OS=Schizosaccharomyces_pombe_(strain_972_/_ATCC_24843)_GN=SPAC29A4.15_PE=3_SV=1	>sp|Q9URX0|YLX6_SCHPO_Uncharacterized_oxidoreductase_C922.06_OS=Schizosaccharomyces_pombe_(strain_972_/_ATCC_24843)_GN=SPAC922.06_PE=3_SV=1
T-7703-76.56	-0.564032	1	1	-.ENNHHLAKDSLDELNPK(8)--NSVNLEVTLPNSKK(13).-	>sp|O74338|BLT1_SCHPO_Mitosis_inducer_protein_blt1_OS=Schizosaccharomyces_pombe_(strain_972_/_ATCC_24843)_GN=blt1_PE=1_SV=1	>sp|O74512|WTF14_SCHPO_Uncharacterized_protein_wtf14_OS=Schizosaccharomyces_pombe_(strain_972_/_ATCC_24843)_GN=wtf14_PE=3_SV=2
T-6631-68.82	-0.564944	1	1	-.KQTVPTTER(1)--KLNVPK(1).-	>sp|O59773|EAF_SCHPO_Chromatin_modification-related_protein_vid21_OS=Schizosaccharomyces_pombe_(strain_972_/_ATCC_24843)_GN=vid21_PE=1_SV=2	>sp|Q09904|NU124_SCHPO_Nucleoporin_nup124_OS=Schizosaccharomyces_pombe_(strain_972_/_ATCC_24843)_GN=nup124_PE=1_SV=1
T-4226-51.51	-0.567083	1	1	-.LMSKVAEKAQINTQEYGR(4)--DLSKK(4).-	>sp|G2TRJ9|COA3_SCHPO_Cytochrome_c_oxidase_assembly_factor_3,_mitochondrial_OS=Schizosaccharomyces_pombe_(strain_972_/_ATCC_24843)_GN=coa3_PE=2_SV=1	>sp|O14250|PSA6_SCHPO_Probable_proteasome_subunit_alpha_type-6_OS=Schizosaccharomyces_pombe_(strain_972_/_ATCC_24843)_GN=SPAC6G10.04c_PE=3_SV=1
T-7769-77.01	-0.57234	1	1	-.DQNYALAVDMFKQGKITEK(15)--RTKDAEENK(3).-	>sp|O74511|EKC1_SCHPO_Extragenic_suppressor_of_kinetochore_protein_1_OS=Schizosaccharomyces_pombe_(strain_972_/_ATCC_24843)_GN=ekc1_PE=1_SV=2	>sp|O94267|SPT16_SCHPO_FACT_complex_subunit_spt16_OS=Schizosaccharomyces_pombe_(strain_972_/_ATCC_24843)_GN=spt16_PE=1_SV=1
T-5996-64.41	-0.572904	1	1	-.FGIPVDDEQIKK(11)--VFNSLNSKNK(8).-	>sp|O74871|YCW3_SCHPO_Uncharacterized_protein_C31H12.03c_OS=Schizosaccharomyces_pombe_(strain_972_/_ATCC_24843)_GN=SPCC31H12.03c_PE=1_SV=1	>sp|Q9P6I2|DUG1_SCHPO_Cys-Gly_metallodipeptidase_dug1_OS=Schizosaccharomyces_pombe_(strain_972_/_ATCC_24843)_GN=dug1_PE=2_SV=2
T-10375-97.58	-0.575103	1	1	-.KTSTGSALDPKK(1)--DEELIKARR(6).-	>sp|O59722|FAB1_SCHPO_1-phosphatidylinositol_3-phosphate_5-kinase_fab1_OS=Schizosaccharomyces_pombe_(strain_972_/_ATCC_24843)_GN=fab1_PE=3_SV=2	>sp|Q9URX9|PXR1_SCHPO_Protein_pxr1_OS=Schizosaccharomyces_pombe_(strain_972_/_ATCC_24843)_GN=pxr1_PE=1_SV=1
T-9140-87.71	-0.577415	1	1	-.EVIELPLKNPELFLR(8)--EKVAFILDQVR(2).-	>sp|O74445|PRS10_SCHPO_Probable_26S_protease_subunit_rpt4_OS=Schizosaccharomyces_pombe_(strain_972_/_ATCC_24843)_GN=rpt4_PE=3_SV=2	>sp|Q9UTM3|RPN5_SCHPO_26S_proteasome_regulatory_subunit_rpn5_OS=Schizosaccharomyces_pombe_(strain_972_/_ATCC_24843)_GN=rpn5a_PE=1_SV=1
T-1692-29.91	-0.582145	1	1	-.LTHEKSTMLEK(5)--KYDKTEDDIK(1).-	>sp|O14126|PRS6A_SCHPO_26S_protease_regulatory_subunit_6A_OS=Schizosaccharomyces_pombe_(strain_972_/_ATCC_24843)_GN=tbp1_PE=3_SV=1	>sp|O74445|PRS10_SCHPO_Probable_26S_protease_subunit_rpt4_OS=Schizosaccharomyces_pombe_(strain_972_/_ATCC_24843)_GN=rpt4_PE=3_SV=2
T-5845-63.24	-0.584573	1	1	-.TKDKELLR(2)--PAMKK(4).-	>decoy_reverse_sp|O74172|RS25B_SCHPO_Decoy_of_40S_ribosomal_protein_S25-B_OS=Schizosaccharomyces_pombe_(strain_972_/_ATCC_24843)_GN=rps25b_PE=3_SV=1	>decoy_reverse_sp|P79009|RS25A_SCHPO_Decoy_of_40S_ribosomal_protein_S25-A_OS=Schizosaccharomyces_pombe_(strain_972_/_ATCC_24843)_GN=rps25a_PE=3_SV=2	>decoy_tr|S6CCW0|S6CCW0_SCHPM_Decoy_of_40S_ribosomal_protein_S25_OS=Schizosaccharomyces_pombe_GN=rps2502_PE=4_SV=1	>sp|Q09857|USO1_SCHPO_Intracellular_protein_transport_protein_uso1_OS=Schizosaccharomyces_pombe_(strain_972_/_ATCC_24843)_GN=uso1_PE=3_SV=3
T-5443-60.34	-0.584771	1	1	-.LMPSIKR(6)--DDEEKK(5).-	>sp|Q9P6M9|RM01_SCHPO_54S_ribosomal_protein_L1,_mitochondrial_OS=Schizosaccharomyces_pombe_(strain_972_/_ATCC_24843)_GN=mrpl1_PE=3_SV=1	>sp|Q9US07|ARP8_SCHPO_Probable_actin-related_protein_8_OS=Schizosaccharomyces_pombe_(strain_972_/_ATCC_24843)_GN=SPAC664.02c_PE=1_SV=2
T-1312-25.34	-0.584905	1	1	-.KYIPNPVLVIIDVKPK(1)--MENIKVAK(1).-	>sp|O13819|YMR1_SCHPO_Phosphoinositide_3-phosphatase_OS=Schizosaccharomyces_pombe_(strain_972_/_ATCC_24843)_GN=SPAC19A8.03_PE=3_SV=1	>sp|O74440|RPN8_SCHPO_26S_proteasome_regulatory_subunit_rpn8_OS=Schizosaccharomyces_pombe_(strain_972_/_ATCC_24843)_GN=rpn8_PE=3_SV=1
T-3885-49.10	-0.587181	1	1	-.LQSQPIRRK(1)--SCIDR(1).-	>sp|Q10133|RHO2_SCHPO_GTP-binding_protein_rho2_OS=Schizosaccharomyces_pombe_(strain_972_/_ATCC_24843)_GN=rho2_PE=1_SV=1	>sp|Q9UTJ8|RAD50_SCHPO_DNA_repair_protein_rad50_OS=Schizosaccharomyces_pombe_(strain_972_/_ATCC_24843)_GN=rad50_PE=1_SV=3
T-3123-43.07	-0.588355	1	1	-.HFEQVINEKHEDALAK(9)--LKVPSR(2).-	>sp|O74762|RPN2_SCHPO_26S_proteasome_regulatory_subunit_rpn2_OS=Schizosaccharomyces_pombe_(strain_972_/_ATCC_24843)_GN=rpn2_PE=1_SV=1	>sp|Q9Y825|YEC6_SCHPO_Uncharacterized_WD_repeat-containing_protein_C25H1.06_OS=Schizosaccharomyces_pombe_(strain_972_/_ATCC_24843)_GN=SPAC25H1.06_PE=3_SV=1
T-5487-60.67	-0.589806	1	1	-.VFRTYNASYTMAEELKK(16)--KANLESYR(1).-	>sp|O74823|YBJC_SCHPO_Zinc_finger_CCCH_domain-containing_protein_C337.12_OS=Schizosaccharomyces_pombe_(strain_972_/_ATCC_24843)_GN=SPBC337.12_PE=3_SV=3	>sp|P07799|TOP1_SCHPO_DNA_topoisomerase_1_OS=Schizosaccharomyces_pombe_(strain_972_/_ATCC_24843)_GN=top1_PE=1_SV=2
T-3638-47.24	-0.598501	1	1	-.KTSLAIEKNHSK(8)--QLENAKSSK(6).-	>sp|G2TRP4|YHZF_SCHPO_Uncharacterized_protein_C21B10.15_OS=Schizosaccharomyces_pombe_(strain_972_/_ATCC_24843)_GN=SPBC21B10.15_PE=4_SV=1	>sp|Q9P7Q6|MUG51_SCHPO_Meiotically_up-regulated_gene_51_protein_OS=Schizosaccharomyces_pombe_(strain_972_/_ATCC_24843)_GN=mug51_PE=1_SV=1
T-6953-70.96	-0.598563	1	1	-.DGHIKLSDFGLSTGFYK(5)--LPKILYDAAAFGGPR(3).-	>sp|O13310|ORB6_SCHPO_Serine/threonine-protein_kinase_orb6_OS=Schizosaccharomyces_pombe_(strain_972_/_ATCC_24843)_GN=orb6_PE=1_SV=1	>sp|Q9US51|MTF1_SCHPO_Mitochondrial_transcription_factor_1_OS=Schizosaccharomyces_pombe_(strain_972_/_ATCC_24843)_GN=mtf1_PE=3_SV=1
T-2609-38.70	-0.60162	1	1	-.MPFLKPSKVSLK(5)--VDKGLANSLR(3).-	>sp|O74550|YCVB_SCHPO_Uncharacterized_protein_C777.11_OS=Schizosaccharomyces_pombe_(strain_972_/_ATCC_24843)_GN=SPCC777.11_PE=4_SV=1	>sp|Q10435|YDE1_SCHPO_Probable_ubiquitin_fusion_degradation_protein_C12B10.01c_OS=Schizosaccharomyces_pombe_(strain_972_/_ATCC_24843)_GN=SPAC12B10.01c_PE=3_SV=2
T-2091-34.05	-0.609915	1	1	-.HFEQVINEKHEDALAK(9)--KAQSGPDASAK(1).-	>sp|O74762|RPN2_SCHPO_26S_proteasome_regulatory_subunit_rpn2_OS=Schizosaccharomyces_pombe_(strain_972_/_ATCC_24843)_GN=rpn2_PE=1_SV=1	>sp|P36612|PRS4_SCHPO_26S_protease_regulatory_subunit_4_homolog_OS=Schizosaccharomyces_pombe_(strain_972_/_ATCC_24843)_GN=mts2_PE=2_SV=1
T-6802-69.90	-0.615527	1	1	-.IPSPESFLSGVKADK(12)--KFNLQQSLEMFIK(1).-	>sp|Q10137|SEC14_SCHPO_Sec14_cytosolic_factor_OS=Schizosaccharomyces_pombe_(strain_972_/_ATCC_24843)_GN=sec14_PE=3_SV=1	>sp|Q9URT2|YJU3_SCHPO_Uncharacterized_protein_P25A2.03_OS=Schizosaccharomyces_pombe_(strain_972_/_ATCC_24843)_GN=SPCP25A2.03_PE=1_SV=1
T-6625-68.78	-0.618395	1	1	-.GAINVVKR(7)--RSKNAPK(3).-	>sp|O14142|SYM1_SCHPO_Protein_sym1_OS=Schizosaccharomyces_pombe_(strain_972_/_ATCC_24843)_GN=sym1_PE=3_SV=1	>sp|Q9Y7V2|BYE1_SCHPO_Transcription_factor_bye1_OS=Schizosaccharomyces_pombe_(strain_972_/_ATCC_24843)_GN=bye1_PE=3_SV=3
T-4320-52.23	-0.622456	1	1	-.LTLHGLQQHYVKLEEKAK(12)--EEDDSENSVDKK(11).-	>sp|O13792|SUB2_SCHPO_ATP-dependent_RNA_helicase_uap56_OS=Schizosaccharomyces_pombe_(strain_972_/_ATCC_24843)_GN=uap56_PE=1_SV=3	>sp|O94474|SKI3_SCHPO_Superkiller_protein_3_OS=Schizosaccharomyces_pombe_(strain_972_/_ATCC_24843)_GN=ski3_PE=3_SV=1
T-708-16.09	-0.636732	1	1	-.FHCNITLDKSK(9)--AVKVYSK(3).-	>sp|O42910|PPR7_SCHPO_Pentatricopeptide_repeat-containing_protein_7,_mitochondrial_OS=Schizosaccharomyces_pombe_(strain_972_/_ATCC_24843)_GN=ppr7_PE=4_SV=1	>sp|Q12704|DPOG_SCHPO_DNA_polymerase_gamma_OS=Schizosaccharomyces_pombe_(strain_972_/_ATCC_24843)_GN=mip1_PE=3_SV=2
T-1557-28.57	-0.637701	1	1	-.YLPEYHKLRAK(7)--MAEVKK(1).-	>sp|O59713|DPH1_SCHPO_Diphthamide_biosynthesis_protein_1_OS=Schizosaccharomyces_pombe_(strain_972_/_ATCC_24843)_GN=dph1_PE=3_SV=1	>sp|Q9USJ5|DCUP_SCHPO_Uroporphyrinogen_decarboxylase_OS=Schizosaccharomyces_pombe_(strain_972_/_ATCC_24843)_GN=hem12_PE=3_SV=2
T-1880-31.72	-0.64	1	1	-.AKALEAMHR(2)--TVDNR(1).-	>sp|O14085|SEC72_SCHPO_Translocation_protein_sec72_OS=Schizosaccharomyces_pombe_(strain_972_/_ATCC_24843)_GN=sec72_PE=3_SV=1	>sp|P87229|YC03_SCHPO_Uncharacterized_protein_C4G3.03_OS=Schizosaccharomyces_pombe_(strain_972_/_ATCC_24843)_GN=SPCC4G3.03_PE=4_SV=1
T-8880-85.66	-0.641902	1	1	-.MFSSKENSLGAKR(12)--KPKKR(4).-	>decoy_reverse_sp|G2TRN3|YL66_SCHPO_Decoy_of_Putative_uncharacterized_transmembrane_protein_PB15E9.06_OS=Schizosaccharomyces_pombe_(strain_972_/_ATCC_24843)_GN=SPAPB15E9.06_PE=4_SV=1	>sp|O60182|RFC1_SCHPO_Replication_factor_C_subunit_1_OS=Schizosaccharomyces_pombe_(strain_972_/_ATCC_24843)_GN=rfc1_PE=1_SV=1	>sp|Q9UUG5|MLR1_SCHPO_Myosin_regulatory_light_chain_1_OS=Schizosaccharomyces_pombe_(strain_972_/_ATCC_24843)_GN=rlc1_PE=1_SV=1
T-3439-45.68	-0.64378	1	1	-.AKSVTTNNSLKSEIK(2)--MKVQKPPK(5).-	>sp|Q10257|RRP8_SCHPO_25S_rRNA_(adenine(645)-N(1))-methyltransferase_OS=Schizosaccharomyces_pombe_(strain_972_/_ATCC_24843)_GN=rrp8_PE=3_SV=1	>sp|Q9C1X4|YKW3_SCHPO_Uncharacterized_RING_finger_protein_P32A8.03c_OS=Schizosaccharomyces_pombe_(strain_972_/_ATCC_24843)_GN=SPAP32A8.03c_PE=3_SV=1
T-1428-26.87	-0.646796	1	1	-.ANSATITSKKGVK(1)--LVSSAKERPK(6).-	>sp|O42958|PAT1_SCHPO_DNA_topoisomerase_2-associated_protein_pat1_OS=Schizosaccharomyces_pombe_(strain_972_/_ATCC_24843)_GN=SPBC19G7.10c_PE=3_SV=2	>sp|O94335|STT3_SCHPO_Dolichyl-diphosphooligosaccharide--protein_glycosyltransferase_subunit_stt3_OS=Schizosaccharomyces_pombe_(strain_972_/_ATCC_24843)_GN=stt3_PE=3_SV=1
T-1619-29.18	-0.647694	1	1	-.MYVEDIVKVVQEAEKLYNEQVDR(8)--LYSIKK(5).-	>sp|Q10146|RRP6_SCHPO_Exosome_complex_exonuclease_rrp6_OS=Schizosaccharomyces_pombe_(strain_972_/_ATCC_24843)_GN=rrp6_PE=3_SV=2	>sp|Q9UUJ3|RGA9_SCHPO_Probable_Rho-GTPase-activating_protein_9_OS=Schizosaccharomyces_pombe_(strain_972_/_ATCC_24843)_GN=rga9_PE=1_SV=2
T-8084-79.51	-0.648257	1	1	-.KGTVFEEEYLVNSLRR(1)--QDSHDSNKLSR(8).-	>sp|O13735|FAT1_SCHPO_Actin-interacting_protein_3_homolog_OS=Schizosaccharomyces_pombe_(strain_972_/_ATCC_24843)_GN=fat1_PE=1_SV=2	>sp|O59704|ELP1_SCHPO_Elongator_complex_protein_1_OS=Schizosaccharomyces_pombe_(strain_972_/_ATCC_24843)_GN=iki3_PE=3_SV=1
T-2617-38.76	-0.650503	1	1	-.AQLITLFSKLRR(9)--QLAKLKK(4).-	>sp|O13712|MUG61_SCHPO_Meiotically_up-regulated_gene_61_protein_OS=Schizosaccharomyces_pombe_(strain_972_/_ATCC_24843)_GN=mug61_PE=1_SV=1	>sp|O43009|MU110_SCHPO_Meiotically_up-regulated_gene_110_protein_OS=Schizosaccharomyces_pombe_(strain_972_/_ATCC_24843)_GN=mug110_PE=1_SV=1
T-2196-35.07	-0.657019	1	1	-.QVRTDKLQSYLK(6)--DNDKNKWGGK(4).-	>sp|Q1MTR1|IRC3_SCHPO_Putative_mitochondrial_ATP-dependent_helicase_irc3_OS=Schizosaccharomyces_pombe_(strain_972_/_ATCC_24843)_GN=irc3_PE=3_SV=2	>sp|Q8NKC2|ENO12_SCHPO_Enolase_1-2_OS=Schizosaccharomyces_pombe_(strain_972_/_ATCC_24843)_GN=eno102_PE=3_SV=2
T-4587-54.22	-0.667382	1	1	-.YFRDNKPK(6)--QDSSKPK(5).-	>sp|O13620|MRD1_SCHPO_Multiple_RNA-binding_domain-containing_protein_1_OS=Schizosaccharomyces_pombe_(strain_972_/_ATCC_24843)_GN=mrd1_PE=3_SV=1	>sp|O14072|ATC4_SCHPO_Manganese-transporting_ATPase_4_OS=Schizosaccharomyces_pombe_(strain_972_/_ATCC_24843)_GN=cta4_PE=3_SV=1
T-10358-97.44	-0.67319	1	1	-.AVAASLGVNFLKVVSSAIVDK(12)--KLEFPLPNEEAR(1).-	>sp|O14126|PRS6A_SCHPO_26S_protease_regulatory_subunit_6A_OS=Schizosaccharomyces_pombe_(strain_972_/_ATCC_24843)_GN=tbp1_PE=3_SV=1	>sp|O74445|PRS10_SCHPO_Probable_26S_protease_subunit_rpt4_OS=Schizosaccharomyces_pombe_(strain_972_/_ATCC_24843)_GN=rpt4_PE=3_SV=2
T-1246-24.65	-0.677496	1	1	-.ATESNFSGVDSMSKER(14)--KYILENK(1).-	>sp|O42908|CYM1_SCHPO_Mitochondrial_presequence_protease_OS=Schizosaccharomyces_pombe_(strain_972_/_ATCC_24843)_GN=cym1_PE=3_SV=1	>sp|O59722|FAB1_SCHPO_1-phosphatidylinositol_3-phosphate_5-kinase_fab1_OS=Schizosaccharomyces_pombe_(strain_972_/_ATCC_24843)_GN=fab1_PE=3_SV=2
T-7390-74.32	-0.681494	1	1	-.QLIIKEEMMNSIQQAVAK(5)--KRNVK(1).-	>sp|Q9UT11|YLW3_SCHPO_Uncharacterized_zinc_transporter_P8A3.03_OS=Schizosaccharomyces_pombe_(strain_972_/_ATCC_24843)_GN=SPAP8A3.03_PE=3_SV=1	>sp|Q9UTM3|RPN5_SCHPO_26S_proteasome_regulatory_subunit_rpn5_OS=Schizosaccharomyces_pombe_(strain_972_/_ATCC_24843)_GN=rpn5a_PE=1_SV=1
T-2590-38.54	-0.683102	1	1	-.FCKSGKTNLCGR(3)--VKDFVMSMKR(9).-	>sp|O14114|YEJJ_SCHPO_Uncharacterized_AAA_domain-containing_protein_C31G5.19_OS=Schizosaccharomyces_pombe_(strain_972_/_ATCC_24843)_GN=SPAC31G5.19_PE=3_SV=1	>sp|O74540|FADH2_SCHPO_Putative_S-(hydroxymethyl)glutathione_dehydrogenase_2_OS=Schizosaccharomyces_pombe_(strain_972_/_ATCC_24843)_GN=SPCC13B11.04c_PE=3_SV=2
T-6749-69.60	-0.691721	1	1	-.EIIEANTNRVKFVHGGVR(11)--MGFK(1).-	>sp|O13935|TRM4B_SCHPO_Multisite-specific_tRNA:(cytosine-C(5))-methyltransferase_trm4b_OS=Schizosaccharomyces_pombe_(strain_972_/_ATCC_24843)_GN=trm4b_PE=3_SV=2	>sp|O74969|GHT2_SCHPO_High-affinity_glucose_transporter_ght2_OS=Schizosaccharomyces_pombe_(strain_972_/_ATCC_24843)_GN=ght2_PE=1_SV=1	>sp|Q9Y7Q9|YCX2_SCHPO_Probable_metabolite_transporter_C2H8.02_OS=Schizosaccharomyces_pombe_(strain_972_/_ATCC_24843)_GN=SPCC2H8.02_PE=1_SV=1
T-6419-67.27	-0.693449	1	1	-.IKQIEMFALKTQK(10)--EMIKFIVNK(4).-	>sp|O13683|YDY2_SCHPO_Uncharacterized_protein_C11E3.02c_OS=Schizosaccharomyces_pombe_(strain_972_/_ATCC_24843)_GN=SPAC11E3.02c_PE=3_SV=1	>sp|O14157|MYO3_SCHPO_Myosin_type-2_heavy_chain_2_OS=Schizosaccharomyces_pombe_(strain_972_/_ATCC_24843)_GN=myo3_PE=1_SV=1
T-2836-40.58	-0.699771	1	1	-.NYSSFDALPSKNAPLVR(11)--EPSTPPMR(1).-	>sp|P40234|CKI2_SCHPO_Casein_kinase_I_homolog_2_OS=Schizosaccharomyces_pombe_(strain_972_/_ATCC_24843)_GN=cki2_PE=1_SV=2	>sp|P40380|RUM1_SCHPO_Cyclin-dependent_kinase_inhibitor_rum1_OS=Schizosaccharomyces_pombe_(strain_972_/_ATCC_24843)_GN=rum1_PE=1_SV=2
T-4180-51.20	-0.70501	1	1	-.RKLHNDIQELK(2)--GEKLYFRTR(3).-	>sp|Q09719|DBP10_SCHPO_ATP-dependent_RNA_helicase_dbp10_OS=Schizosaccharomyces_pombe_(strain_972_/_ATCC_24843)_GN=dbp10_PE=1_SV=1	>sp|Q92376|KLP1_SCHPO_Kinesin-like_protein_1_OS=Schizosaccharomyces_pombe_(strain_972_/_ATCC_24843)_GN=klp1_PE=2_SV=2
T-3784-48.34	-0.705282	1	1	-.ARNGKPSKQVQLSDAEIR(5)--AGKSEWEIEFEKFK(12).-	>sp|P23880|PP12_SCHPO_Serine/threonine-protein_phosphatase_PP1-2_OS=Schizosaccharomyces_pombe_(strain_972_/_ATCC_24843)_GN=sds21_PE=3_SV=1	>sp|Q10191|LTV1_SCHPO_Protein_LTV1_OS=Schizosaccharomyces_pombe_(strain_972_/_ATCC_24843)_GN=ltv1_PE=1_SV=1
T-1888-31.81-2	-0.707626	1	1	-.LVLADPKKSCEK(8)--KLEGRSHIR(1).-	>sp|O60055|UTP20_SCHPO_U3_small_nucleolar_RNA-associated_protein_20_OS=Schizosaccharomyces_pombe_(strain_972_/_ATCC_24843)_GN=utp20_PE=3_SV=1	>sp|Q10434|CAPZA_SCHPO_F-actin-capping_protein_subunit_alpha_OS=Schizosaccharomyces_pombe_(strain_972_/_ATCC_24843)_GN=acp1_PE=1_SV=1
T-6806-69.93	-0.71149	1	1	-.TLEVLKKNGIHTK(7)--SLLEELPDLGKK(11).-	>sp|O42869|YF75_SCHPO_Uncharacterized_protein_C3G9.05_OS=Schizosaccharomyces_pombe_(strain_972_/_ATCC_24843)_GN=SPAC3G9.05_PE=1_SV=1	>sp|P41893|PPAL_SCHPO_Low_molecular_weight_phosphotyrosine_protein_phosphatase_OS=Schizosaccharomyces_pombe_(strain_972_/_ATCC_24843)_GN=stp1_PE=2_SV=1
T-5089-57.88	-0.714599	1	1	-.ARDATKYTSR(6)--MMDLEHK(1).-	>sp|O74377|SULH1_SCHPO_Probable_sulfate_permease_C3H7.02_OS=Schizosaccharomyces_pombe_(strain_972_/_ATCC_24843)_GN=SPBC3H7.02_PE=3_SV=1	>sp|Q9Y7J6|PPK21_SCHPO_Serine/threonine-protein_kinase_ppk21_OS=Schizosaccharomyces_pombe_(strain_972_/_ATCC_24843)_GN=ppk21_PE=1_SV=3
T-3736-48.01	-0.719104	1	1	-.LQKQQTQMQGPQQVQQQAK(3)--KDEFK(1).-	>sp|O13819|YMR1_SCHPO_Phosphoinositide_3-phosphatase_OS=Schizosaccharomyces_pombe_(strain_972_/_ATCC_24843)_GN=SPAC19A8.03_PE=3_SV=1	>sp|O14270|FHL1_SCHPO_Fork_head_transcription_factor_1_OS=Schizosaccharomyces_pombe_(strain_972_/_ATCC_24843)_GN=fhl1_PE=3_SV=2
T-7548-75.42	-0.722474	1	1	-.IFKCMDWAEKVR(10)--EKPSEKSEKPPK(9).-	>sp|O59740|MOD5P_SCHPO_Cell_polarity_protein_mod5_OS=Schizosaccharomyces_pombe_(strain_972_/_ATCC_24843)_GN=mod5_PE=1_SV=1	>sp|O74552|VPS35_SCHPO_Vacuolar_protein_sorting-associated_protein_35_OS=Schizosaccharomyces_pombe_(strain_972_/_ATCC_24843)_GN=vps35_PE=1_SV=2
T-4167-51.12	-0.722965	1	1	-.HDEVVFSDTASGEKNTK(14)--RRMDQDLSFKPTK(10).-	>sp|O13821|VPS27_SCHPO_Vacuolar_protein_sorting-associated_protein_27_OS=Schizosaccharomyces_pombe_(strain_972_/_ATCC_24843)_GN=sst4_PE=3_SV=1	>sp|O42927|YBD3_SCHPO_Uncharacterized_protein_C16C6.03c_OS=Schizosaccharomyces_pombe_(strain_972_/_ATCC_24843)_GN=SPBC16C6.03c_PE=4_SV=4
T-8147-79.96	-0.723284	1	1	-.VGEQASGGKPLKEVFSEILDLFR(12)--RKPEFLLR(2).-	>sp|O14002|MAK2_SCHPO_Peroxide_stress-activated_histidine_kinase_mak2_OS=Schizosaccharomyces_pombe_(strain_972_/_ATCC_24843)_GN=mak2_PE=3_SV=1	>sp|O14122|CUL4_SCHPO_Cullin-4_OS=Schizosaccharomyces_pombe_(strain_972_/_ATCC_24843)_GN=cul4_PE=1_SV=1
T-5745-62.51	-0.726309	1	1	-.ESNVVMIFVNNIGGGVLDVKSPR(20)--SEDLFVSINFPNGK(1).-	>sp|P78817|YFE6_SCHPO_Uncharacterized_alpha-1,2-galactosyltransferase_C637.06_OS=Schizosaccharomyces_pombe_(strain_972_/_ATCC_24843)_GN=SPAC637.06_PE=2_SV=2	>sp|Q9URW9|YLX7_SCHPO_Putative_aldehyde_dehydrogenase-like_protein_C922.07c_OS=Schizosaccharomyces_pombe_(strain_972_/_ATCC_24843)_GN=SPAC922.07c_PE=3_SV=1
T-5912-63.71	-0.726642	1	1	-.TFANLVSSTLYEKR(13)--KQLATSLR(1).-	>sp|Q09720|PSB4_SCHPO_Probable_proteasome_subunit_beta_type-4_OS=Schizosaccharomyces_pombe_(strain_972_/_ATCC_24843)_GN=SPAC31A2.04c_PE=3_SV=1	>sp|Q9Y7T8|PSB3_SCHPO_Probable_proteasome_subunit_beta_type-3_OS=Schizosaccharomyces_pombe_(strain_972_/_ATCC_24843)_GN=pup3_PE=3_SV=1
T-4772-55.56	-0.727422	1	1	-.KGSVLEISTKSITWSR(1)--SKDEQVK(2).-	>sp|O42662|MTT16_SCHPO_Putative_methyltransferase-like_protein_C27D7.08c_OS=Schizosaccharomyces_pombe_(strain_972_/_ATCC_24843)_GN=SPAC27D7.08c_PE=3_SV=2	>sp|O43087|KMS2_SCHPO_Karyogamy_meiotic_segregation_protein_2_OS=Schizosaccharomyces_pombe_(strain_972_/_ATCC_24843)_GN=kms2_PE=1_SV=1
T-2728-39.63	-0.729245	1	1	-.LYQKGVTILER(4)--FRFSLKR(6).-	>sp|O60063|YBB1_SCHPO_Putative_37S_ribosomal_protein_S4-like_OS=Schizosaccharomyces_pombe_(strain_972_/_ATCC_24843)_GN=SPBC13G1.01c_PE=2_SV=1	>sp|Q1MTN8|YGC1_SCHPO_UPF0661_TPR_repeat-containing_protein_C16D10.01c_OS=Schizosaccharomyces_pombe_(strain_972_/_ATCC_24843)_GN=SPBC16D10.01c_PE=3_SV=2
T-8811-85.14	-0.730795	1	1	-.NLLSHQLRDR(1)--NQAIKTGK(5).-	>sp|Q10445|RHP41_SCHPO_DNA_repair_protein_rhp41_OS=Schizosaccharomyces_pombe_(strain_972_/_ATCC_24843)_GN=rhp41_PE=3_SV=1	>sp|Q9P7M4|YIOE_SCHPO_Uncharacterized_protein_SPAP27G11.14c_OS=Schizosaccharomyces_pombe_(strain_972_/_ATCC_24843)_GN=SPAP27G11.14c_PE=4_SV=1
T-5899-63.63	-0.731716	1	1	-.IPLTLCNKLHIKR(8)--RNETKIVINR(5).-	>sp|O13929|YF69_SCHPO_Uncharacterized_protein_C23C4.09c_OS=Schizosaccharomyces_pombe_(strain_972_/_ATCC_24843)_GN=SPAC23C4.09c_PE=3_SV=1	>sp|Q10276|KICH_SCHPO_Putative_choline_kinase_OS=Schizosaccharomyces_pombe_(strain_972_/_ATCC_24843)_GN=SPAC13G7.12c_PE=3_SV=1
T-3936-49.45	-0.73866	1	1	-.ELLKPSASVALQR(4)--IQYVGKQDPK(6).-	>sp|O74894|PRS6B_SCHPO_26S_protease_regulatory_subunit_6B_homolog_OS=Schizosaccharomyces_pombe_(strain_972_/_ATCC_24843)_GN=rpt3_PE=3_SV=1	>sp|P41878|RPN11_SCHPO_26S_proteasome_regulatory_subunit_rpn11_OS=Schizosaccharomyces_pombe_(strain_972_/_ATCC_24843)_GN=rpn11_PE=1_SV=2
T-8863-85.46	-0.740074	1	1	-.AVENTWLTASNSKK(13)--EKPEK(2).-	>decoy_reverse_sp|O13686|WDR59_SCHPO_Decoy_of_Uncharacterized_RWD,_RING_finger_and_WD_repeat-containing_protein_C11E3.05_OS=Schizosaccharomyces_pombe_(strain_972_/_ATCC_24843)_GN=SPAC11E3.05_PE=1_SV=1	>sp|O94487|PPK35_SCHPO_Serine/threonine-protein_kinase_ppk35_OS=Schizosaccharomyces_pombe_(strain_972_/_ATCC_24843)_GN=ppk35_PE=1_SV=1	>sp|Q12704|DPOG_SCHPO_DNA_polymerase_gamma_OS=Schizosaccharomyces_pombe_(strain_972_/_ATCC_24843)_GN=mip1_PE=3_SV=2
T-8876-85.63	-0.740281	1	1	-.LLEDKSNLLLYSCNCK(5)--IDYCNDYLLKR(10).-	>sp|O14188|RNG2_SCHPO_Ras_GTPase-activating-like_protein_rng2_OS=Schizosaccharomyces_pombe_(strain_972_/_ATCC_24843)_GN=rng2_PE=1_SV=1	>sp|Q09884|DCR1_SCHPO_Protein_Dicer_OS=Schizosaccharomyces_pombe_(strain_972_/_ATCC_24843)_GN=dcr1_PE=1_SV=1
T-8423-82.25	-0.742473	1	1	-.IGPLLLTRIGLLKSK(13)--EEEFLSFK(1).-	>sp|O42955|CCM1_SCHPO_Pentatricopeptide_repeat-containing_protein_3,_mitochondrial_OS=Schizosaccharomyces_pombe_(strain_972_/_ATCC_24843)_GN=ppr3_PE=3_SV=1	>sp|O74955|TSNAX_SCHPO_Translin-associated_protein_X_homolog_OS=Schizosaccharomyces_pombe_(strain_972_/_ATCC_24843)_GN=SPCC736.09c_PE=3_SV=1
T-2105-34.20-2	-0.743669	1	1	-.LVSLDEESKAVSQRK(9)--LTDKK(4).-	>sp|O42972|YGZ2_SCHPO_UPF0588_membrane_protein_C20F10.02c_OS=Schizosaccharomyces_pombe_(strain_972_/_ATCC_24843)_GN=SPBC20F10.02c_PE=3_SV=1	>sp|Q9HGL2|YHLA_SCHPO_Uncharacterized_calcium-binding_protein_C800.10c_OS=Schizosaccharomyces_pombe_(strain_972_/_ATCC_24843)_GN=SPBC800.10c_PE=3_SV=1	>sp|Q9P5N0|ABC3_SCHPO_ATP-binding_cassette_transporter_abc3_OS=Schizosaccharomyces_pombe_(strain_972_/_ATCC_24843)_GN=abc3_PE=2_SV=1	>sp|Q9P6M8|PABPX_SCHPO_mRNA_export_factor_crp79_OS=Schizosaccharomyces_pombe_(strain_972_/_ATCC_24843)_GN=crp79_PE=2_SV=2
T-9510-90.49	-0.745156	1	1	-.LPPGMSADQISQLKVGSKPTVELK(18)--MSSAHPK(1).-	>sp|Q9USZ4|RPA34_SCHPO_DNA-directed_RNA_polymerase_I_subunit_rpa34_OS=Schizosaccharomyces_pombe_(strain_972_/_ATCC_24843)_GN=rpa34_PE=1_SV=1	>sp|Q9UT24|BRR2_SCHPO_Pre-mRNA-splicing_factor_brr2_OS=Schizosaccharomyces_pombe_(strain_972_/_ATCC_24843)_GN=brr2_PE=1_SV=1
T-3055-42.53	-0.747172	1	1	-.ALLRIQELEKK(10)--KDWYDIK(1).-	>sp|O74313|YOG8_SCHPO_Putative_uncharacterized_protein_C15D4.08c_OS=Schizosaccharomyces_pombe_(strain_972_/_ATCC_24843)_GN=SPBC15D4.08c_PE=4_SV=1	>sp|Q09781|RS3A1_SCHPO_40S_ribosomal_protein_S1-A_OS=Schizosaccharomyces_pombe_(strain_972_/_ATCC_24843)_GN=rps101_PE=3_SV=2
T-8820-85.19	-0.749008	1	1	-.DKIGLVILDSVASNYR(2)--KLENTTRSDQGYLA(1).-	>sp|Q9HDT8|YJ51_SCHPO_UPF0612_protein_P20C8.01c_OS=Schizosaccharomyces_pombe_(strain_972_/_ATCC_24843)_GN=SPCP20C8.01c_PE=3_SV=1	>sp|Q9UUL2|RAD57_SCHPO_DNA_repair_protein_rhp57_OS=Schizosaccharomyces_pombe_(strain_972_/_ATCC_24843)_GN=rhp57_PE=1_SV=1
T-6823-70.05	-0.750404	1	1	-.EVQGKELIVCNNVFGSK(5)--FFQNWVSDLIKR(11).-	>sp|Q10427|YQ29_SCHPO_Uncharacterized_glycosyl_hydrolase_C11E10.09c_OS=Schizosaccharomyces_pombe_(strain_972_/_ATCC_24843)_GN=SPCC11E10.09c_PE=3_SV=1	>sp|Q92347|NOP9_SCHPO_Nucleolar_protein_9_OS=Schizosaccharomyces_pombe_(strain_972_/_ATCC_24843)_GN=nop9_PE=3_SV=1
T-5492-60.70	-0.753825	1	1	-.DPVDVNMEDAASVEQIRKK(18)--KIQTHR(1).-	>sp|O14224|GDIR_SCHPO_Rho_GDP-dissociation_inhibitor_OS=Schizosaccharomyces_pombe_(strain_972_/_ATCC_24843)_GN=SPAC6F12.06_PE=1_SV=1	>sp|O94754|RS18_SCHPO_40S_ribosomal_protein_S18_OS=Schizosaccharomyces_pombe_(strain_972_/_ATCC_24843)_GN=rps18a_PE=1_SV=1
T-4419-53.07	-0.756399	1	1	-.EDDKIDDLNFLIGPK(4)--MKQSFFEYFQASCR(2).-	>sp|O13768|ERCC3_SCHPO_Probable_DNA_repair_helicase_ercc3_OS=Schizosaccharomyces_pombe_(strain_972_/_ATCC_24843)_GN=ercc3_PE=1_SV=1	>sp|O94676|UTP22_SCHPO_U3_small_nucleolar_RNA-associated_protein_22_OS=Schizosaccharomyces_pombe_(strain_972_/_ATCC_24843)_GN=utp22_PE=3_SV=1
T-3809-48.53	-0.760035	1	1	-.KAELVADQKQLK(1)--NPEFRHKMLK(7).-	>sp|Q96TL7|RAP1_SCHPO_DNA-binding_protein_rap1_OS=Schizosaccharomyces_pombe_(strain_972_/_ATCC_24843)_GN=rap1_PE=1_SV=1	>sp|Q9USN1|SNX12_SCHPO_Sorting_nexin-12_OS=Schizosaccharomyces_pombe_(strain_972_/_ATCC_24843)_GN=snx12_PE=3_SV=1
T-3274-44.30	-0.765205	1	1	-.SEAAEFEYKNGYPMPCDVLAKR(9)--KVFEALR(1).-	>sp|O13993|RPOM_SCHPO_DNA-directed_RNA_polymerase,_mitochondrial_OS=Schizosaccharomyces_pombe_(strain_972_/_ATCC_24843)_GN=rpo41_PE=3_SV=2	>sp|O94517|PSA1_SCHPO_Probable_proteasome_subunit_alpha_type-1_OS=Schizosaccharomyces_pombe_(strain_972_/_ATCC_24843)_GN=SPBC646.16_PE=3_SV=1
T-4780-55.61	-0.766943	1	1	-.NRHSDGLLLQPKR(12)--FVSKVTIENDK(4).-	>sp|Q10135|LSD2_SCHPO_Lysine-specific_histone_demethylase_2_OS=Schizosaccharomyces_pombe_(strain_972_/_ATCC_24843)_GN=lsd2_PE=1_SV=1	>sp|Q9USQ1|CTF18_SCHPO_Chromosome_transmission_fidelity_protein_18_OS=Schizosaccharomyces_pombe_(strain_972_/_ATCC_24843)_GN=ctf18_PE=1_SV=1
T-9490-90.36	-0.767118	1	1	-.SGKYVLGYKSTLK(9)--MAVASSTVPSK(1).-	>sp|O60143|RL7C_SCHPO_60S_ribosomal_protein_L7-C_OS=Schizosaccharomyces_pombe_(strain_972_/_ATCC_24843)_GN=rpl7c_PE=1_SV=1	>sp|P52808|RL30A_SCHPO_60S_ribosomal_protein_L30-1_OS=Schizosaccharomyces_pombe_(strain_972_/_ATCC_24843)_GN=rpl30a_PE=3_SV=2	>sp|Q9UTP0|RL30B_SCHPO_60S_ribosomal_protein_L30-2_OS=Schizosaccharomyces_pombe_(strain_972_/_ATCC_24843)_GN=rpl30b_PE=3_SV=1
T-3501-46.14	-0.767711	1	1	-.QQLESESAEKFKVFR(12)--QVDSKSLKR(5).-	>decoy_reverse_sp|Q10414|MU161_SCHPO_Decoy_of_CWF19-like_protein_mug161_OS=Schizosaccharomyces_pombe_(strain_972_/_ATCC_24843)_GN=mug161_PE=1_SV=1	>decoy_tr|P78893|P78893_SCHPM_Decoy_of_Schizosaccharomyces_pombe_(Fragment)_OS=Schizosaccharomyces_pombe_PE=2_SV=1	>sp|O60114|YG65_SCHPO_Uncharacterized_helicase_C15C4.05_OS=Schizosaccharomyces_pombe_(strain_972_/_ATCC_24843)_GN=SPBC15C4.05_PE=3_SV=1
T-2434-37.07	-0.767955	1	1	-.IAIAWKIILKKPK(11)--YYAQK(5).-	>sp|O36031|YEKJ_SCHPO_Uncharacterized_zinc-finger_protein_C4F10.19c_OS=Schizosaccharomyces_pombe_(strain_972_/_ATCC_24843)_GN=SPAC4F10.19c_PE=3_SV=1	>sp|Q9UUJ4|REC24_SCHPO_Meiotic_recombination_protein_rec24_OS=Schizosaccharomyces_pombe_(strain_972_/_ATCC_24843)_GN=rec24_PE=1_SV=1
T-5888-63.57	-0.768938	1	1	-.GNLDDEIGRSAFLKSQIR(14)--DLSKLR(4).-	>sp|O94643|MIS17_SCHPO_Kinetochore_protein_mis17_OS=Schizosaccharomyces_pombe_(strain_972_/_ATCC_24843)_GN=mis17_PE=1_SV=2	>sp|Q9UTR7|MCP3_SCHPO_Meiotic_coiled-coil_protein_3_OS=Schizosaccharomyces_pombe_(strain_972_/_ATCC_24843)_GN=mcp3_PE=1_SV=1
T-2636-38.91	-0.771284	1	1	-.KLEPIESSWSGR(1)--QMIQAKISK(6).-	>sp|O59832|DPEH2_SCHPO_Uncharacterized_dipeptidase_C965.12_OS=Schizosaccharomyces_pombe_(strain_972_/_ATCC_24843)_GN=SPCC965.12_PE=3_SV=1	>sp|Q9P7V5|SEC7B_SCHPO_Protein_transport_protein_sec72_OS=Schizosaccharomyces_pombe_(strain_972_/_ATCC_24843)_GN=sec72_PE=1_SV=1
T-8661-84.04	-0.772191	1	1	-.AQKIQPDEFYAIELLK(3)--KENNNSDYLPK(1).-	>sp|O94566|MU184_SCHPO_Meiotically_up-regulated_gene_184_protein_OS=Schizosaccharomyces_pombe_(strain_972_/_ATCC_24843)_GN=mug184_PE=1_SV=2	>sp|Q10334|ALAT_SCHPO_Putative_alanine_aminotransferase_OS=Schizosaccharomyces_pombe_(strain_972_/_ATCC_24843)_GN=SPBC582.08_PE=3_SV=1
T-1780-30.64	-0.776561	1	1	-.WLNGREITVKK(10)--KRDAYIGR(1).-	>sp|O74400|YOCE_SCHPO_Uncharacterized_RNA-binding_protein_C4F6.14_OS=Schizosaccharomyces_pombe_(strain_972_/_ATCC_24843)_GN=SPBC4F6.14_PE=1_SV=1	>sp|P78965|GSHR_SCHPO_Glutathione_reductase_OS=Schizosaccharomyces_pombe_(strain_972_/_ATCC_24843)_GN=pgr1_PE=3_SV=2
T-5983-64.32	-0.779462	1	1	-.KLLFGTYK(1)--LPVATSKK(7).-	>sp|P14605|CYAA_SCHPO_Adenylate_cyclase_OS=Schizosaccharomyces_pombe_(strain_972_/_ATCC_24843)_GN=cyr1_PE=1_SV=1	>sp|Q9UTR5|RGF2_SCHPO_Rho1_guanine_nucleotide_exchange_factor_2_OS=Schizosaccharomyces_pombe_(strain_972_/_ATCC_24843)_GN=rgf2_PE=1_SV=1
T-3935-49.45	-0.781829	1	1	-.MSDSFHYQYDR(1)--ILEETIKR(7).-	>sp|Q10486|YDFF_SCHPO_Uncharacterized_protein_C17C9.15c_OS=Schizosaccharomyces_pombe_(strain_972_/_ATCC_24843)_GN=SPAC17C9.15c_PE=4_SV=1	>sp|Q9P7H6|YLK3_SCHPO_Uncharacterized_protein_C1782.03_OS=Schizosaccharomyces_pombe_(strain_972_/_ATCC_24843)_GN=SPAC1782.03_PE=1_SV=1
T-5367-59.80	-0.782937	1	1	-.MLQKLAGTTVDR(4)--DGVFTQIKK(8).-	>decoy_reverse_sp|Q9P7T4|MRC1_SCHPO_Decoy_of_Mediator_of_replication_checkpoint_protein_1_OS=Schizosaccharomyces_pombe_(strain_972_/_ATCC_24843)_GN=mrc1_PE=1_SV=1	>decoy_tr|S6B6U0|S6B6U0_SCHPM_Decoy_of_Mediator_of_replication_checkpoint_1_OS=Schizosaccharomyces_pombe_GN=mrc1_PE=4_SV=1	>sp|O42904|PRP31_SCHPO_Pre-mRNA-processing_factor_31_OS=Schizosaccharomyces_pombe_(strain_972_/_ATCC_24843)_GN=prp31_PE=3_SV=1
T-2867-40.82	-0.784285	1	1	-.VKELLGQGIQAPK(2)--KSGVSIEGR(1).-	>sp|O14164|EIF3C_SCHPO_Eukaryotic_translation_initiation_factor_3_subunit_C_OS=Schizosaccharomyces_pombe_(strain_972_/_ATCC_24843)_GN=nip1_PE=1_SV=2	>sp|O42964|IWS1_SCHPO_Transcription_factor_iws1_OS=Schizosaccharomyces_pombe_(strain_972_/_ATCC_24843)_GN=iws1_PE=3_SV=1
T-4619-54.42	-0.789853	1	1	-.VLQGKMVKWEQR(5)--IKSLFYER(2).-	>sp|O59722|FAB1_SCHPO_1-phosphatidylinositol_3-phosphate_5-kinase_fab1_OS=Schizosaccharomyces_pombe_(strain_972_/_ATCC_24843)_GN=fab1_PE=3_SV=2	>sp|Q9P7R5|GFH1_SCHPO_Gamma-tubulin_complex_component_gfh1_OS=Schizosaccharomyces_pombe_(strain_972_/_ATCC_24843)_GN=gfh1_PE=3_SV=1
T-1717-30.10	-0.790936	1	1	-.CKTLKEMVLSHLNEK(5)--KHSK(1).-	>decoy_reverse_sp|Q09689|IF5_SCHPO_Decoy_of_Probable_eukaryotic_translation_initiation_factor_5_OS=Schizosaccharomyces_pombe_(strain_972_/_ATCC_24843)_GN=SPAC2F7.05c_PE=3_SV=1	>decoy_reverse_sp|Q10149|YAT2_SCHPO_Decoy_of_Uncharacterized_protein_C1D4.02c_OS=Schizosaccharomyces_pombe_(strain_972_/_ATCC_24843)_GN=SPAC1D4.02c_PE=4_SV=2	>decoy_reverse_sp|Q9Y7K9|YGI7_SCHPO_Decoy_of_PARP-type_zinc_finger-containing_protein_C2A9.07c_OS=Schizosaccharomyces_pombe_(strain_972_/_ATCC_24843)_GN=SPBC2A9.07c_PE=1_SV=3	>sp|G2TRR9|YP3B_SCHPO_Uncharacterized_protein_PB21E7.11_OS=Schizosaccharomyces_pombe_(strain_972_/_ATCC_24843)_GN=SPBPB21E7.11_PE=4_SV=1	>sp|O59708|YN4B_SCHPO_Uncharacterized_protein_C36.11_OS=Schizosaccharomyces_pombe_(strain_972_/_ATCC_24843)_GN=SPBC36.11_PE=4_SV=1	>sp|O94268|NOP2_SCHPO_25S_rRNA_(cytosine-C(5))-methyltransferase_nop2_OS=Schizosaccharomyces_pombe_(strain_972_/_ATCC_24843)_GN=SPBP8B7.20c_PE=1_SV=1	>sp|Q9UTB6|SDS3_SCHPO_Transcriptional_regulatory_protein_sds3_OS=Schizosaccharomyces_pombe_(strain_972_/_ATCC_24843)_GN=sds3_PE=1_SV=1
T-3759-48.17	-0.79824	1	1	-.AVLAYHSHIEKEEQR(11)--SVKRIK(3).-	>sp|O59836|HIM1_SCHPO_Hsk1-interacting_molecule_1_OS=Schizosaccharomyces_pombe_(strain_972_/_ATCC_24843)_GN=him1_PE=1_SV=1	>sp|Q9UTN6|SNF21_SCHPO_Chromatin_structure-remodeling_complex_subunit_snf21_OS=Schizosaccharomyces_pombe_(strain_972_/_ATCC_24843)_GN=snf21_PE=1_SV=1
T-5890-63.58	-0.804999	1	1	-.GARKNVYSYKPLGEEFNLDR(4)--KTSLKYHPDK(1).-	>decoy_reverse_sp|Q10668|SWI2_SCHPO_Decoy_of_Mating-type_switching_protein_swi2_OS=Schizosaccharomyces_pombe_(strain_972_/_ATCC_24843)_GN=swi2_PE=1_SV=1	>decoy_tr|H2FH12|H2FH12_SCHPM_Decoy_of_Swi2L_OS=Schizosaccharomyces_pombe_GN=swi2_PE=2_SV=1	>decoy_tr|H2FH13|H2FH13_SCHPM_Decoy_of_Swi2S_OS=Schizosaccharomyces_pombe_GN=swi2_PE=2_SV=1	>sp|Q9P7C6|CWC23_SCHPO_Pre-mRNA-splicing_factor_cwf23_OS=Schizosaccharomyces_pombe_(strain_972_/_ATCC_24843)_GN=cwf23_PE=1_SV=2
T-5705-62.24	-0.80713	1	1	-.DAEIIELKYELK(8)--THSMSSKR(7).-	>sp|O94397|SGF73_SCHPO_SAGA-associated_factor_73_OS=Schizosaccharomyces_pombe_(strain_972_/_ATCC_24843)_GN=sgf73_PE=3_SV=1	>sp|Q9USI6|MYO2_SCHPO_Myosin_type-2_heavy_chain_1_OS=Schizosaccharomyces_pombe_(strain_972_/_ATCC_24843)_GN=myo2_PE=1_SV=1
T-7018-71.45	-0.810977	1	1	-.DKETGDSLQYAFIEFDNKESVEK(2)--KNSSQKR(6).-	>sp|Q9UUE4|PPIL4_SCHPO_Peptidyl-prolyl_cis-trans_isomerase_cyp6_OS=Schizosaccharomyces_pombe_(strain_972_/_ATCC_24843)_GN=cyp6_PE=1_SV=1	>tr|Q01910|Q01910_SCHPM_Tf1_protein_OS=Schizosaccharomyces_pombe_GN=retrotransposon_Tf1-107_PE=4_SV=1
T-4567-54.09	-0.811452	1	1	-.GLEGKSNHDHSK(5)--SCIDR(1).-	>sp|Q9USN1|SNX12_SCHPO_Sorting_nexin-12_OS=Schizosaccharomyces_pombe_(strain_972_/_ATCC_24843)_GN=snx12_PE=3_SV=1	>sp|Q9UTJ8|RAD50_SCHPO_DNA_repair_protein_rad50_OS=Schizosaccharomyces_pombe_(strain_972_/_ATCC_24843)_GN=rad50_PE=1_SV=3
T-10460-98.27	-0.813903	1	1	-.ELKGGASFTPAKFNTGIDAK(3)--EYALMLCFDVKVDR(11).-	>sp|Q10251|IF2P_SCHPO_Eukaryotic_translation_initiation_factor_5B_OS=Schizosaccharomyces_pombe_(strain_972_/_ATCC_24843)_GN=SPAC56F8.03_PE=1_SV=1	>sp|Q1MTR3|VID27_SCHPO_Vacuolar_import_and_degradation_protein_27_OS=Schizosaccharomyces_pombe_(strain_972_/_ATCC_24843)_GN=vid27_PE=1_SV=1
T-8179-80.25	-0.814299	1	1	-.FNFKYALPIHMSLENRR(4)--ISGKEISIEK(4).-	>sp|O94536|UCP12_SCHPO_Putative_ATP-dependent_RNA_helicase_ucp12_OS=Schizosaccharomyces_pombe_(strain_972_/_ATCC_24843)_GN=ucp12_PE=3_SV=1	>sp|Q09772|RDH54_SCHPO_Meiotic_recombination_protein_rdh54_OS=Schizosaccharomyces_pombe_(strain_972_/_ATCC_24843)_GN=rdh54_PE=1_SV=3
T-6161-65.53	-0.819188	1	1	-.DNGYPDIVVFGFQELVDLENKR(21)--VALVNNMRK(1).-	>sp|O14237|YEL4_SCHPO_Uncharacterized_membrane_protein_C6F6.04c_OS=Schizosaccharomyces_pombe_(strain_972_/_ATCC_24843)_GN=SPAC6F6.04c_PE=4_SV=1	>sp|O14306|YE8A_SCHPO_Probable_inositol_polyphosphate_5-phosphatase_C9G1.10c_OS=Schizosaccharomyces_pombe_(strain_972_/_ATCC_24843)_GN=SPAC9G1.10c_PE=1_SV=2
T-3790-48.39	-0.825861	1	1	-.HTAPVSCLALHGSEKK(15)--KAALER(1).-	>sp|O60097|SPT8_SCHPO_Transcription_factor_spt8_OS=Schizosaccharomyces_pombe_(strain_972_/_ATCC_24843)_GN=spt8_PE=3_SV=1	>sp|O94389|CC124_SCHPO_Coiled-coil_domain-containing_protein_124_homolog_OS=Schizosaccharomyces_pombe_(strain_972_/_ATCC_24843)_GN=SPBC29A10.12_PE=3_SV=1
T-3130-43.12	-0.8263	1	1	-.HFEQVINEKHEDALAK(9)--NKVLVK(2).-	>decoy_reverse_sp|P41836|PRS8_SCHPO_Decoy_of_26S_protease_regulatory_subunit_8_homolog_OS=Schizosaccharomyces_pombe_(strain_972_/_ATCC_24843)_GN=let1_PE=3_SV=1	>sp|O74762|RPN2_SCHPO_26S_proteasome_regulatory_subunit_rpn2_OS=Schizosaccharomyces_pombe_(strain_972_/_ATCC_24843)_GN=rpn2_PE=1_SV=1	>sp|P41836|PRS8_SCHPO_26S_protease_regulatory_subunit_8_homolog_OS=Schizosaccharomyces_pombe_(strain_972_/_ATCC_24843)_GN=let1_PE=3_SV=1
T-1029-21.85	-0.826531	1	1	-.QMTETLEKYK(8)--LNKSNSSKK(8).-	>sp|O60104|MED7_SCHPO_Mediator_of_RNA_polymerase_II_transcription_subunit_7_OS=Schizosaccharomyces_pombe_(strain_972_/_ATCC_24843)_GN=med7_PE=1_SV=1	>sp|Q9P7M8|NU184_SCHPO_Nucleoporin_nup184_OS=Schizosaccharomyces_pombe_(strain_972_/_ATCC_24843)_GN=nup184_PE=4_SV=1
T-5831-63.14	-0.82771	1	1	-.DPALSETGIKEAK(10)--VIKEGEQPRK(3).-	>sp|P36623|PMGY_SCHPO_Phosphoglycerate_mutase_OS=Schizosaccharomyces_pombe_(strain_972_/_ATCC_24843)_GN=gpm1_PE=1_SV=1	>sp|P87235|RHP42_SCHPO_DNA_repair_protein_rhp42_OS=Schizosaccharomyces_pombe_(strain_972_/_ATCC_24843)_GN=rhp42_PE=3_SV=1
T-6333-66.73	-0.83116	1	1	-.QKSSKPSNEDNVEDKK(5)--EKVQYSCHSCGSK(2).-	>sp|O13768|ERCC3_SCHPO_Probable_DNA_repair_helicase_ercc3_OS=Schizosaccharomyces_pombe_(strain_972_/_ATCC_24843)_GN=ercc3_PE=1_SV=1	>sp|Q09738|UBP8_SCHPO_Probable_ubiquitin_carboxyl-terminal_hydrolase_8_OS=Schizosaccharomyces_pombe_(strain_972_/_ATCC_24843)_GN=ubp8_PE=3_SV=1
T-2334-36.24	-0.832575	1	1	-.LVRALFEVAKR(10)--CLFKIVGHK(4).-	>decoy_reverse_sp|P26306|RAD9_SCHPO_Decoy_of_DNA_repair_protein_rad9_OS=Schizosaccharomyces_pombe_(strain_972_/_ATCC_24843)_GN=rad9_PE=1_SV=1	>decoy_tr|A6YRR9|A6YRR9_SCHPM_Decoy_of_Rad9_OS=Schizosaccharomyces_pombe_PE=4_SV=1	>sp|O43078|ALF1_SCHPO_ATPase-like_fidgetin_OS=Schizosaccharomyces_pombe_(strain_972_/_ATCC_24843)_GN=alf1_PE=1_SV=1
T-5364-59.77	-0.83569	1	1	-.NNSFKPKLFRR(7)--QKNSKNDK(2).-	>sp|O14139|HRP3_SCHPO_Chromodomain_helicase_hrp3_OS=Schizosaccharomyces_pombe_(strain_972_/_ATCC_24843)_GN=hrp3_PE=1_SV=1	>sp|O94536|UCP12_SCHPO_Putative_ATP-dependent_RNA_helicase_ucp12_OS=Schizosaccharomyces_pombe_(strain_972_/_ATCC_24843)_GN=ucp12_PE=3_SV=1
T-1875-31.68	-0.839993	1	1	-.FYNKDSTYSKDQGLAK(4)--AIIKNK(4).-	>sp|O14043|YEYA_SCHPO_Uncharacterized_protein_C2C4.10c_OS=Schizosaccharomyces_pombe_(strain_972_/_ATCC_24843)_GN=SPAC2C4.10c_PE=4_SV=1	>sp|Q9Y824|YON1_SCHPO_Uncharacterized_protein_C1105.01_OS=Schizosaccharomyces_pombe_(strain_972_/_ATCC_24843)_GN=SPBC1105.01_PE=1_SV=2
T-4439-53.20	-0.840722	1	1	-.GWQSLKSRNAETENQR(6)--LNLNLEKGR(7).-	>sp|P40233|CKI1_SCHPO_Casein_kinase_I_homolog_1_OS=Schizosaccharomyces_pombe_(strain_972_/_ATCC_24843)_GN=cki1_PE=1_SV=2	>sp|Q10073|YAN8_SCHPO_Uncharacterized_CCDC90_family_protein_C3H1.08c,_mitochondrial_OS=Schizosaccharomyces_pombe_(strain_972_/_ATCC_24843)_GN=SPAC3H1.08c_PE=3_SV=1
T-3894-49.16	-0.841463	1	1	-.NNAIDQKVVVR(7)--SNPNPHKR(7).-	>sp|O60055|UTP20_SCHPO_U3_small_nucleolar_RNA-associated_protein_20_OS=Schizosaccharomyces_pombe_(strain_972_/_ATCC_24843)_GN=utp20_PE=3_SV=1	>sp|Q9UUD9|YNZD_SCHPO_Uncharacterized_protein_C17G9.13c_OS=Schizosaccharomyces_pombe_(strain_972_/_ATCC_24843)_GN=SPBC17G9.13c_PE=4_SV=1
T-2882-40.94	-0.842772	1	1	-.SLSLKLLQQLREQSR(5)--KEEEIENK(1).-	>sp|O94720|YCF8_SCHPO_GATA_zinc_finger_domain-containing_protein_C1393.08_OS=Schizosaccharomyces_pombe_(strain_972_/_ATCC_24843)_GN=SPCC1393.08_PE=3_SV=1	>sp|P87115|YDK9_SCHPO_UPF0202_protein_C20G8.09c_OS=Schizosaccharomyces_pombe_(strain_972_/_ATCC_24843)_GN=SPAC20G8.09c_PE=3_SV=1
T-9337-89.21	-0.847085	1	1	-.DPGIPNSFPYKDKILAEIEEQK(11)--MILRFR(1).-	>sp|O74791|GRN1_SCHPO_GTPase_grn1_OS=Schizosaccharomyces_pombe_(strain_972_/_ATCC_24843)_GN=grn1_PE=1_SV=1	>sp|Q9P780|NPL4_SCHPO_Nuclear_protein_localization_protein_4_OS=Schizosaccharomyces_pombe_(strain_972_/_ATCC_24843)_GN=npl4_PE=3_SV=2
T-3129-43.11	-0.848685	1	1	-.KFDVCYYMGIAIESETEIHVVFPTLLPR(1)--MDHK(1).-	>sp|O43125|CSH3_SCHPO_Protein_csh3_OS=Schizosaccharomyces_pombe_(strain_972_/_ATCC_24843)_GN=csh3_PE=2_SV=1	>sp|Q9Y7L7|GPI15_SCHPO_Phosphatidylinositol_N-acetylglucosaminyltransferase_subunit_gpi15_OS=Schizosaccharomyces_pombe_(strain_972_/_ATCC_24843)_GN=gpi15_PE=3_SV=1
T-7090-71.97	-0.849357	1	1	-.EAAQAFENLANLEQEFGK(1)--GERCAFITTKGFK(10).-	>sp|Q10094|YAOF_SCHPO_Uncharacterized_protein_C11D3.15_OS=Schizosaccharomyces_pombe_(strain_972_/_ATCC_24843)_GN=SPAC11D3.15_PE=3_SV=1	>sp|Q9HGN2|YO48_SCHPO_Putative_nucleosome_assembly_protein_C36B7.08c_OS=Schizosaccharomyces_pombe_(strain_972_/_ATCC_24843)_GN=SPBC36B7.08c_PE=1_SV=1
T-6192-65.76	-0.849809	1	1	-.YNTDIAEDLRQKIR(12)--KFSLTPTTFDK(1).-	>sp|O94373|ATPF_SCHPO_ATP_synthase_subunit_4,_mitochondrial_OS=Schizosaccharomyces_pombe_(strain_972_/_ATCC_24843)_GN=atp4_PE=3_SV=1	>sp|O94601|YC8E_SCHPO_Uncharacterized_protein_C622.14_OS=Schizosaccharomyces_pombe_(strain_972_/_ATCC_24843)_GN=SPCC622.14_PE=3_SV=2
T-6053-64.81	-0.855607	1	1	-.TLNGNIMKYCLEK(1)--EVLTSVLKFYK(8).-	>sp|O13834|PTR1_SCHPO_E3_ubiquitin-protein_ligase_ptr1_OS=Schizosaccharomyces_pombe_(strain_972_/_ATCC_24843)_GN=ptr1_PE=1_SV=1	>sp|O60095|TGCE3_SCHPO_Probable_lipase_C14C8.15_OS=Schizosaccharomyces_pombe_(strain_972_/_ATCC_24843)_GN=SPBC14C8.15_PE=3_SV=1
T-3502-46.15	-0.857368	1	1	-.KPTSELAIGASLEK(1)--YKILLKDPK(2).-	>sp|O94579|PSA2_SCHPO_Probable_proteasome_subunit_alpha_type-2_OS=Schizosaccharomyces_pombe_(strain_972_/_ATCC_24843)_GN=pre8_PE=3_SV=1	>sp|Q09760|CUL3_SCHPO_Cullin-3_OS=Schizosaccharomyces_pombe_(strain_972_/_ATCC_24843)_GN=cul3_PE=1_SV=2
T-6341-66.77	-0.857431	1	1	-.MRPLTHEETK(1)--KSALHEIFVK(1).-	>sp|O75006|SEC15_SCHPO_Exocyst_complex_component_sec15_OS=Schizosaccharomyces_pombe_(strain_972_/_ATCC_24843)_GN=sec15_PE=3_SV=2	>sp|Q1MTQ9|NIP7_SCHPO_60S_ribosome_subunit_biogenesis_protein_nip7_OS=Schizosaccharomyces_pombe_(strain_972_/_ATCC_24843)_GN=nip7_PE=3_SV=1
T-7366-74.11	-0.861019	1	1	-.EFHKDMTLEEAEVLILK(4)--MQLNRKQLK(6).-	>sp|O13901|YF3A_SCHPO_Uncharacterized_CDP-alcohol_phosphatidyltransferase_class-I_family_protein_C22A12.10_OS=Schizosaccharomyces_pombe_(strain_972_/_ATCC_24843)_GN=SPAC22A12.10_PE=3_SV=1	>sp|Q9UT97|PSA5_SCHPO_Probable_proteasome_subunit_alpha_type-5_OS=Schizosaccharomyces_pombe_(strain_972_/_ATCC_24843)_GN=pup2_PE=1_SV=1
T-3662-47.42	-0.86644	1	1	-.HKNPFLIYVKK(10)--EAPKMELKSYK(1).-	>sp|O42910|PPR7_SCHPO_Pentatricopeptide_repeat-containing_protein_7,_mitochondrial_OS=Schizosaccharomyces_pombe_(strain_972_/_ATCC_24843)_GN=ppr7_PE=4_SV=1	>sp|P40847|SAP1_SCHPO_Switch-activating_protein_1_OS=Schizosaccharomyces_pombe_(strain_972_/_ATCC_24843)_GN=sap1_PE=1_SV=2
T-4610-54.36	-0.867554	1	1	-.ISLLKMATYSK(5)--KCALLWYCR(1).-	>sp|O14160|SYVM_SCHPO_Valine--tRNA_ligase,_mitochondrial_OS=Schizosaccharomyces_pombe_(strain_972_/_ATCC_24843)_GN=vas1_PE=3_SV=2	>sp|O60152|UBR1_SCHPO_E3_ubiquitin-protein_ligase_ubr1_OS=Schizosaccharomyces_pombe_(strain_972_/_ATCC_24843)_GN=ubr1_PE=3_SV=1
T-3424-45.56	-0.871709	1	1	-.QLEKSCTLALK(4)--YDTVKR(5).-	>sp|Q10218|PPC89_SCHPO_Spindle_pole_body_protein_ppc89_OS=Schizosaccharomyces_pombe_(strain_972_/_ATCC_24843)_GN=ppc89_PE=1_SV=1	>sp|Q9Y704|MOK14_SCHPO_Cell_wall_alpha-1,3-glucan_synthase_mok14_OS=Schizosaccharomyces_pombe_(strain_972_/_ATCC_24843)_GN=mok14_PE=1_SV=1
T-2192-35.03	-0.872031	1	1	-.EGSHRFIMK(1)--GSYLKENLK(5).-	>sp|O42667|SSM4_SCHPO_Microtubule-associated_protein_ssm4_OS=Schizosaccharomyces_pombe_(strain_972_/_ATCC_24843)_GN=ssm4_PE=1_SV=1	>tr|O14380|O14380_SCHPM_Putative_uncharacterized_protein_(Fragment)_OS=Schizosaccharomyces_pombe_PE=2_SV=1
T-1127-22.97	-0.873345	1	1	-.VENQGNVEAHGKPK(1)--EERDQKLR(6).-	>sp|O13606|MEI4_SCHPO_Meiosis-specific_transcription_factor_mei4_OS=Schizosaccharomyces_pombe_(strain_972_/_ATCC_24843)_GN=mei4_PE=3_SV=1	>sp|Q1MTN9|RLF2_SCHPO_Chromatin_assembly_factor_1_subunit_rlf2_OS=Schizosaccharomyces_pombe_(strain_972_/_ATCC_24843)_GN=rlf2_PE=3_SV=2
T-4708-55.11	-0.875437	1	1	-.QVKPEDLGPR(3)--CSPSATLTHR(1).-	>sp|O94296|YOOC_SCHPO_Probable_phospholipid-transporting_ATPase_C887.12_OS=Schizosaccharomyces_pombe_(strain_972_/_ATCC_24843)_GN=SPBC887.12_PE=3_SV=1	>sp|Q10335|RPN7_SCHPO_Probable_26S_proteasome_regulatory_subunit_rpn7_OS=Schizosaccharomyces_pombe_(strain_972_/_ATCC_24843)_GN=rpn7_PE=2_SV=1
T-1987-33.05	-0.877742	1	1	-.KYMAPPRVNSISR(1)--KIYGKK(5).-	>sp|Q09897|CHR3_SCHPO_Chitin_synthase_regulatory_factor_3_OS=Schizosaccharomyces_pombe_(strain_972_/_ATCC_24843)_GN=chr3_PE=1_SV=1	>sp|Q10287|BGS1_SCHPO_1,3-beta-glucan_synthase_component_bgs1_OS=Schizosaccharomyces_pombe_(strain_972_/_ATCC_24843)_GN=bgs1_PE=1_SV=1
T-3247-44.06	-0.879243	1	1	-.NLEHELIKHLK(8)--QKNKYLPK(2).-	>sp|O13998|OLA1_SCHPO_Obg-like_ATPase_1_OS=Schizosaccharomyces_pombe_(strain_972_/_ATCC_24843)_GN=SPAC27E2.03c_PE=1_SV=1	>sp|Q9UT02|SEC7A_SCHPO_Protein_transport_protein_sec71_OS=Schizosaccharomyces_pombe_(strain_972_/_ATCC_24843)_GN=sec71_PE=1_SV=1
T-3879-49.06	-0.881251	1	1	-.DLISHKNDFER(6)--KYCPNTSVK(1).-	>sp|O13853|ITS3_SCHPO_Phosphatidylinositol_4-phosphate_5-kinase_its3_OS=Schizosaccharomyces_pombe_(strain_972_/_ATCC_24843)_GN=its3_PE=1_SV=3	>sp|O14047|PPK11_SCHPO_Serine/threonine-protein_kinase_ppk11_OS=Schizosaccharomyces_pombe_(strain_972_/_ATCC_24843)_GN=ppk11_PE=3_SV=1
T-5348-59.67	-0.881861	1	1	-.MSTVYKLKTSER(1)--KQSFRDNLK(1).-	>sp|O74859|APTX_SCHPO_Aprataxin-like_protein_OS=Schizosaccharomyces_pombe_(strain_972_/_ATCC_24843)_GN=hnt3_PE=1_SV=1	>sp|Q9HGL6|BRX1_SCHPO_Ribosome_biogenesis_protein_brx1_OS=Schizosaccharomyces_pombe_(strain_972_/_ATCC_24843)_GN=brx1_PE=3_SV=1
T-3581-46.82	-0.882842	1	1	-.DLMAQKKAYER(7)--AKRTLCR(2).-	>sp|O13817|SEC7C_SCHPO_Protein_transport_protein_sec73_OS=Schizosaccharomyces_pombe_(strain_972_/_ATCC_24843)_GN=sec73_PE=3_SV=2	>sp|Q9UST1|PAN3_SCHPO_PAB-dependent_poly(A)-specific_ribonuclease_subunit_pan3_OS=Schizosaccharomyces_pombe_(strain_972_/_ATCC_24843)_GN=ppk26_PE=3_SV=1
T-2299-35.96	-0.889379	1	1	-.LQKDVKITLELLR(6)--IKKHPK(3).-	>sp|O94276|YORS_SCHPO_Meiotic_chromosome_segregation_protein_P8B7.28c_OS=Schizosaccharomyces_pombe_(strain_972_/_ATCC_24843)_GN=SPBP8B7.28c_PE=1_SV=1	>sp|Q10309|YD56_SCHPO_Putative_phospholipid-transporting_ATPase_C6C3.06c_OS=Schizosaccharomyces_pombe_(strain_972_/_ATCC_24843)_GN=SPAC6C3.06c_PE=3_SV=1
T-8366-81.76	-0.892725	1	1	-.GTEYYDAKIGGYK(8)--MDIIKAR(5).-	>sp|O60072|MUG81_SCHPO_Putative_helicase_mug81_OS=Schizosaccharomyces_pombe_(strain_972_/_ATCC_24843)_GN=mug81_PE=1_SV=1	>sp|Q9HDW0|YO53_SCHPO_Uncharacterized_protein_P18G5.03_OS=Schizosaccharomyces_pombe_(strain_972_/_ATCC_24843)_GN=SPBP18G5.03_PE=1_SV=1
T-5782-62.78	-0.893653	1	1	-.QTKGTTEQTTETTK(3)--YGGKRK(4).-	>sp|Q9C104|GDE1_SCHPO_Glycerophosphodiester_phosphodiesterase_gde1_OS=Schizosaccharomyces_pombe_(strain_972_/_ATCC_24843)_GN=gde1_PE=1_SV=1	>tr|I1SSK6|I1SSK6_9ASCO_FLO1_derivative_OS=Saccharomyces_cerevisiae/Schizosaccharomyces_pombe_fusant_PE=4_SV=1	>tr|K9LBX3|K9LBX3_9ASCO_Flocculin_protein_FLO9_OS=Saccharomyces_cerevisiae/Schizosaccharomyces_pombe_fusant_PE=4_SV=1
T-3592-46.91	-0.895283	1	1	-.HFLKQYLFYSPRR(1)--WDLSKFQYVNR(5).-	>sp|O94313|CARB_SCHPO_Carbamoyl-phosphate_synthase_arginine-specific_large_chain_OS=Schizosaccharomyces_pombe_(strain_972_/_ATCC_24843)_GN=arg4_PE=3_SV=1	>sp|Q9USH6|YJQ4_SCHPO_Uncharacterized_N-acetyltransferase_C825.04c_OS=Schizosaccharomyces_pombe_(strain_972_/_ATCC_24843)_GN=SPCC825.04c_PE=3_SV=1
T-7664-76.28	-0.899046	1	1	-.RQKQFHLMKPAEER(3)--ILAKIWDYCDQEDK(4).-	>sp|O94685|UCP8_SCHPO_UBA_domain-containing_protein_8_OS=Schizosaccharomyces_pombe_(strain_972_/_ATCC_24843)_GN=ucp8_PE=1_SV=2	>sp|Q9P6J1|ACEB_SCHPO_Mitochondrial_2-methylisocitrate_lyase_OS=Schizosaccharomyces_pombe_(strain_972_/_ATCC_24843)_GN=icl2_PE=3_SV=1
T-2161-34.73	-0.899761	1	1	-.LGEKSHLHYDK(4)--TKLLDNLRR(2).-	>sp|O14029|SEC16_SCHPO_COPII_coat_assembly_protein_sec16_OS=Schizosaccharomyces_pombe_(strain_972_/_ATCC_24843)_GN=sec16_PE=1_SV=2	>sp|Q10251|IF2P_SCHPO_Eukaryotic_translation_initiation_factor_5B_OS=Schizosaccharomyces_pombe_(strain_972_/_ATCC_24843)_GN=SPAC56F8.03_PE=1_SV=1
T-10383-97.65	-0.900531	1	1	-.KISEALFLSTFGGK(1)--KYFEMIFRHGWK(1).-	>sp|O13637|SEC31_SCHPO_Protein_transport_protein_sec31_OS=Schizosaccharomyces_pombe_(strain_972_/_ATCC_24843)_GN=sec31_PE=1_SV=1	>sp|O59785|YCN8_SCHPO_Uncharacterized_solute_carrier_family_35_member_C320.08_OS=Schizosaccharomyces_pombe_(strain_972_/_ATCC_24843)_GN=SPCC320.08_PE=1_SV=1
T-2941-41.53	-0.901588	1	1	-.HVNPAIQKKGYK(9)--NLQYEPKSR(7).-	>sp|Q9C0X8|RRP12_SCHPO_Putative_ribosomal_RNA-processing_protein_12_OS=Schizosaccharomyces_pombe_(strain_972_/_ATCC_24843)_GN=SPAPB8E5.07c_PE=3_SV=1	>sp|Q9Y7Y2|SLU7_SCHPO_Pre-mRNA-splicing_factor_slu7_OS=Schizosaccharomyces_pombe_(strain_972_/_ATCC_24843)_GN=slu7_PE=1_SV=1
T-1693-29.92	-0.902198	1	1	-.KNLENDEESTLR(1)--GKTSINEK(2).-	>sp|O42941|CYP7_SCHPO_Peptidylprolyl_isomerase_cyp7_OS=Schizosaccharomyces_pombe_(strain_972_/_ATCC_24843)_GN=cyp7_PE=1_SV=1	>sp|Q02099|RAD3_SCHPO_Protein_kinase_rad3_OS=Schizosaccharomyces_pombe_(strain_972_/_ATCC_24843)_GN=rad3_PE=1_SV=2
T-3555-46.62	-0.903018	1	1	-.FCNKLYNATKFALGR(10)--KMTSSEKTR(1).-	>sp|O75005|SYV_SCHPO_Valine--tRNA_ligase_OS=Schizosaccharomyces_pombe_(strain_972_/_ATCC_24843)_GN=vas2_PE=3_SV=1	>sp|Q10207|YBX1_SCHPO_Uncharacterized_protein_C17D1.01_OS=Schizosaccharomyces_pombe_(strain_972_/_ATCC_24843)_GN=SPBC17D1.01_PE=4_SV=2
T-691-15.82	-0.903119	1	1	-.FVGLSRDLVNMAKR(13)--KYPR(1).-	>decoy_reverse_sp|O14258|ACE2_SCHPO_Decoy_of_Metallothionein_expression_activator_OS=Schizosaccharomyces_pombe_(strain_972_/_ATCC_24843)_GN=ace2_PE=3_SV=1	>decoy_reverse_sp|O60111|MCP2L_SCHPO_Decoy_of_ABC1_family_protein_MCP2_homolog_OS=Schizosaccharomyces_pombe_(strain_972_/_ATCC_24843)_GN=SPBC15C4.02_PE=3_SV=2	>decoy_reverse_sp|Q9P7Q6|MUG51_SCHPO_Decoy_of_Meiotically_up-regulated_gene_51_protein_OS=Schizosaccharomyces_pombe_(strain_972_/_ATCC_24843)_GN=mug51_PE=1_SV=1	>decoy_reverse_sp|Q9URZ3|PUT4_SCHPO_Decoy_of_Probable_proline-specific_permease_put4_OS=Schizosaccharomyces_pombe_(strain_972_/_ATCC_24843)_GN=put4_PE=3_SV=1	>sp|O13920|MDM28_SCHPO_LETM1_domain-containing_protein_mdm28,_mitochondrial_OS=Schizosaccharomyces_pombe_(strain_972_/_ATCC_24843)_GN=mdm28_PE=2_SV=3	>sp|Q9P6L5|SLA2_SCHPO_Endocytosis_protein_end4_OS=Schizosaccharomyces_pombe_(strain_972_/_ATCC_24843)_GN=end4_PE=1_SV=2
T-9223-88.40	-0.903368	1	1	-.ATHSCKGFMNVNLKK(1)--AYRKLALVYHPDK(4).-	>sp|Q9HGM9|DNJC7_SCHPO_DnaJ_homolog_subfamily_C_member_7_homolog_OS=Schizosaccharomyces_pombe_(strain_972_/_ATCC_24843)_GN=SPBC543.02c_PE=3_SV=1	>sp|Q9USR4|REC27_SCHPO_Meiotic_recombination_protein_rec27_OS=Schizosaccharomyces_pombe_(strain_972_/_ATCC_24843)_GN=rec27_PE=1_SV=1
T-700-15.97	-0.9057	1	1	-.QTKPINAKSR(8)--ATELVVQSER(1).-	>sp|O74828|ESF1_SCHPO_Pre-rRNA-processing_protein_esf1_OS=Schizosaccharomyces_pombe_(strain_972_/_ATCC_24843)_GN=esf1_PE=1_SV=1	>sp|P79013|RS11_SCHPO_40S_ribosomal_protein_S11_OS=Schizosaccharomyces_pombe_(strain_972_/_ATCC_24843)_GN=rps11a_PE=2_SV=2
T-10339-97.28	-0.905759	1	1	-.DVMRKAGEPTFTDAHR(5)--VDPSLNKEVWKR(11).-	>sp|P78814|SRP2_SCHPO_Pre-mRNA-splicing_factor_srp2_OS=Schizosaccharomyces_pombe_(strain_972_/_ATCC_24843)_GN=srp2_PE=1_SV=2	>sp|Q9URX6|RL31_SCHPO_60S_ribosomal_protein_L31_OS=Schizosaccharomyces_pombe_(strain_972_/_ATCC_24843)_GN=rpl31_PE=3_SV=1
T-1884-31.76	-0.90855	1	1	-.KDCFVYRFIATGTIEEK(1)--NVTR(1).-	>sp|P41410|RAD54_SCHPO_DNA_repair_protein_rhp54_OS=Schizosaccharomyces_pombe_(strain_972_/_ATCC_24843)_GN=rhp54_PE=1_SV=2	>sp|Q09189|AZR1_SCHPO_5-azacytidine_resistance_protein_azr1_OS=Schizosaccharomyces_pombe_(strain_972_/_ATCC_24843)_GN=azr1_PE=4_SV=3
T-6344-66.79	-0.914582	1	1	-.MNSMNILNKVK(1)--EEDIFKLVEK(6).-	>sp|O74421|COQ3_SCHPO_Hexaprenyldihydroxybenzoate_methyltransferase,_mitochondrial_OS=Schizosaccharomyces_pombe_(strain_972_/_ATCC_24843)_GN=coq3_PE=3_SV=2	>sp|Q9C0Z9|RPC9_SCHPO_DNA-directed_RNA_polymerase_III_subunit_rpc9_OS=Schizosaccharomyces_pombe_(strain_972_/_ATCC_24843)_GN=rpc17_PE=1_SV=1
T-9570-90.94	-0.914655	1	1	-.GSPKIVNSNIDEACFDK(4)--KGIFK(1).-	>decoy_reverse_sp|O13895|CSN4_SCHPO_Decoy_of_COP9_signalosome_complex_subunit_4_OS=Schizosaccharomyces_pombe_(strain_972_/_ATCC_24843)_GN=csn4_PE=1_SV=1	>decoy_reverse_sp|O43080|NAA38_SCHPO_Decoy_of_N-alpha-acetyltransferase_38,_NatC_auxiliary_subunit_OS=Schizosaccharomyces_pombe_(strain_972_/_ATCC_24843)_GN=naa38_PE=3_SV=2	>sp|O60072|MUG81_SCHPO_Putative_helicase_mug81_OS=Schizosaccharomyces_pombe_(strain_972_/_ATCC_24843)_GN=mug81_PE=1_SV=1	>sp|Q09849|ARP42_SCHPO_SWI/SNF_and_RSC_complexes_subunit_arp42_OS=Schizosaccharomyces_pombe_(strain_972_/_ATCC_24843)_GN=arp42_PE=1_SV=2	>sp|Q10310|MUG68_SCHPO_Meiotically_up-regulated_gene_68_protein_OS=Schizosaccharomyces_pombe_(strain_972_/_ATCC_24843)_GN=mug68_PE=1_SV=1
T-10617-99.31	-0.917174	1	1	-.IDTSKITDEEVANVHR(5)--EAPEKWKSSQVFK(5).-	>sp|O74770|PHK_SCHPO_Probable_phosphoketolase_OS=Schizosaccharomyces_pombe_(strain_972_/_ATCC_24843)_GN=SPBC24C6.09c_PE=3_SV=1	>sp|Q10440|SDHF2_SCHPO_Succinate_dehydrogenase_assembly_factor_2,_mitochondrial_OS=Schizosaccharomyces_pombe_(strain_972_/_ATCC_24843)_GN=emi5_PE=3_SV=1
T-4362-52.62	-0.917641	1	1	-.VFKLGILIQNEK(3)--NENENEKR(7).-	>sp|P55877|IF1A_SCHPO_Eukaryotic_translation_initiation_factor_1A_OS=Schizosaccharomyces_pombe_(strain_972_/_ATCC_24843)_GN=tif11_PE=2_SV=2	>sp|Q10491|SEC74_SCHPO_Arf_guanine_nucleotide_exchange_factor_sec74_OS=Schizosaccharomyces_pombe_(strain_972_/_ATCC_24843)_GN=sec74_PE=1_SV=2
T-3062-42.58	-0.919403	1	1	-.NLQEFEEKFQATFPLK(8)--KLNPKK(5).-	>sp|O14255|GCS1_SCHPO_Probable_mannosyl-oligosaccharide_glucosidase_OS=Schizosaccharomyces_pombe_(strain_972_/_ATCC_24843)_GN=SPAC6G10.09_PE=3_SV=1	>sp|Q9P4X3|UTP7_SCHPO_Probable_U3_small_nucleolar_RNA-associated_protein_7_OS=Schizosaccharomyces_pombe_(strain_972_/_ATCC_24843)_GN=utp7_PE=3_SV=1
T-4650-54.67	-0.923198	1	1	-.KVSEIKWEALVK(6)--TQYESIFKNPK(8).-	>sp|O59709|GIT7_SCHPO_Glucose-insensitive_transcription_protein_7_OS=Schizosaccharomyces_pombe_(strain_972_/_ATCC_24843)_GN=git7_PE=3_SV=2	>sp|O94662|YBW4_SCHPO_Uncharacterized_protein_C651.04_OS=Schizosaccharomyces_pombe_(strain_972_/_ATCC_24843)_GN=SPBC651.04_PE=4_SV=1
T-9795-92.78	-0.926025	1	1	-.INYNFLRKSHYSTK(8)--KDDIVEYLKDYALR(1).-	>sp|Q09774|ATPN_SCHPO_ATP_synthase_subunit_g,_mitochondrial_OS=Schizosaccharomyces_pombe_(strain_972_/_ATCC_24843)_GN=atp20_PE=3_SV=1	>sp|Q9USV0|HRD3_SCHPO_Putative_ERAD-associated_E3_ubiquitin-protein_ligase_component_OS=Schizosaccharomyces_pombe_(strain_972_/_ATCC_24843)_GN=SPBC28F2.08c_PE=3_SV=1
T-3611-47.05	-0.928959	1	1	-.SEAAEFEYKNGYPMPCDVLAKR(9)--SESRKK(5).-	>decoy_reverse_sp|O14338|YB33_SCHPO_Decoy_of_Uncharacterized_serine-rich_protein_C2F12.03c_OS=Schizosaccharomyces_pombe_(strain_972_/_ATCC_24843)_GN=SPBC2F12.03c_PE=1_SV=1	>sp|O14338|YB33_SCHPO_Uncharacterized_serine-rich_protein_C2F12.03c_OS=Schizosaccharomyces_pombe_(strain_972_/_ATCC_24843)_GN=SPBC2F12.03c_PE=1_SV=1	>sp|O94517|PSA1_SCHPO_Probable_proteasome_subunit_alpha_type-1_OS=Schizosaccharomyces_pombe_(strain_972_/_ATCC_24843)_GN=SPBC646.16_PE=3_SV=1
T-9956-94.04	-0.930118	1	1	-.MKDPIDDQIPKR(11)--RKIFTIHTSK(2).-	>sp|O94666|RPC1_SCHPO_DNA-directed_RNA_polymerase_III_subunit_rpc1_OS=Schizosaccharomyces_pombe_(strain_972_/_ATCC_24843)_GN=rpc1_PE=2_SV=1	>sp|P36612|PRS4_SCHPO_26S_protease_regulatory_subunit_4_homolog_OS=Schizosaccharomyces_pombe_(strain_972_/_ATCC_24843)_GN=mts2_PE=2_SV=1
T-10071-94.99	-0.930485	1	1	-.ASTRTTIIKLIVPAGK(1)--SQQKSLPYLEEQYEK(4).-	>sp|Q9C0U7|VPS5_SCHPO_Vacuolar_protein_sorting-associated_protein_vps5_OS=Schizosaccharomyces_pombe_(strain_972_/_ATCC_24843)_GN=vps5_PE=1_SV=1	>sp|Q9UTK2|RM19_SCHPO_54S_ribosomal_protein_L19,_mitochondrial_OS=Schizosaccharomyces_pombe_(strain_972_/_ATCC_24843)_GN=mrpl19_PE=3_SV=1
T-4756-55.45	-0.930772	1	1	-.SKELLNEHAIATKQLEK(13)--KDLGCLR(1).-	>sp|O13816|SCC3_SCHPO_Cohesin_subunit_psc3_OS=Schizosaccharomyces_pombe_(strain_972_/_ATCC_24843)_GN=psc3_PE=1_SV=3	>sp|Q9HE08|MTNB_SCHPO_Methylthioribulose-1-phosphate_dehydratase_OS=Schizosaccharomyces_pombe_(strain_972_/_ATCC_24843)_GN=mde1_PE=3_SV=2
T-2863-40.79	-0.931869	1	1	-.SASDFYTNSLDESVIANK(18)--SKNTIDL(2).-	>sp|Q9P7Q1|DDH2_SCHPO_2-hydroxyacid_dehydrogenase_homolog_2_OS=Schizosaccharomyces_pombe_(strain_972_/_ATCC_24843)_GN=SPAC186.02c_PE=3_SV=1	>sp|Q9P7W9|RNP1_SCHPO_Probable_ribonuclease_P_protein_subunit_1_OS=Schizosaccharomyces_pombe_(strain_972_/_ATCC_24843)_GN=SPBC1703.01c_PE=3_SV=2
T-2554-38.13	-0.93197	1	1	-.VKLVEPAEVKQVIK(2)--ANGKRR(4).-	>sp|O94683|RRP7_SCHPO_Ribosomal_RNA-processing_protein_7_OS=Schizosaccharomyces_pombe_(strain_972_/_ATCC_24843)_GN=rrp7_PE=3_SV=2	>sp|Q9P7W7|YGQ3_SCHPO_Uncharacterized_ARM-like_repeat-containing_protein_C1703.03c_OS=Schizosaccharomyces_pombe_(strain_972_/_ATCC_24843)_GN=SPBC1703.03c_PE=3_SV=1
T-1703-29.99	-0.939353	1	1	-.SGHIKAAEHEKVK(5)--HGKAMVPR(3).-	>sp|O94313|CARB_SCHPO_Carbamoyl-phosphate_synthase_arginine-specific_large_chain_OS=Schizosaccharomyces_pombe_(strain_972_/_ATCC_24843)_GN=arg4_PE=3_SV=1	>sp|P40977|PLC1_SCHPO_1-phosphatidylinositol_4,5-bisphosphate_phosphodiesterase_1_OS=Schizosaccharomyces_pombe_(strain_972_/_ATCC_24843)_GN=plc1_PE=1_SV=1
T-7441-74.63	-0.94155	1	1	-.MASSQKLWGGR(6)--QCLADMLKK(8).-	>sp|O60187|SID4_SCHPO_Septation_initiation_protein_sid4_OS=Schizosaccharomyces_pombe_(strain_972_/_ATCC_24843)_GN=sid4_PE=1_SV=1	>sp|P50514|ARLZ_SCHPO_Probable_argininosuccinate_lyase_OS=Schizosaccharomyces_pombe_(strain_972_/_ATCC_24843)_GN=argx_PE=3_SV=1
T-3454-45.79	-0.94373	1	1	-.KQVIFSKIGHPK(7)--KWDPKAPK(1).-	>sp|O94523|ACO1_SCHPO_Probable_acyl-CoA_desaturase_OS=Schizosaccharomyces_pombe_(strain_972_/_ATCC_24843)_GN=SPCC1281.06c_PE=3_SV=1	>sp|Q9P6S4|MEU25_SCHPO_Meiotic_expression_up-regulated_protein_25_OS=Schizosaccharomyces_pombe_(strain_972_/_ATCC_24843)_GN=meu25_PE=2_SV=1
T-1184-23.81	-0.946942	1	1	-.LDCSIEEYKKSMAK(10)--FKEKPK(4).-	>sp|O14308|SWC4_SCHPO_SWR1-complex_protein_4_OS=Schizosaccharomyces_pombe_(strain_972_/_ATCC_24843)_GN=swc4_PE=3_SV=2	>sp|O42943|YBP8_SCHPO_Uncharacterized_ABC_transporter_ATP-binding_protein_C16H5.08c_OS=Schizosaccharomyces_pombe_(strain_972_/_ATCC_24843)_GN=SPBC16H5.08c_PE=1_SV=1
T-4241-51.61	-0.947381	1	1	-.ARSEAAEFEYKNGYPMPCDVLAK(11)--KVAQTTYK(1).-	>sp|O94517|PSA1_SCHPO_Probable_proteasome_subunit_alpha_type-1_OS=Schizosaccharomyces_pombe_(strain_972_/_ATCC_24843)_GN=SPBC646.16_PE=3_SV=1	>sp|O94579|PSA2_SCHPO_Probable_proteasome_subunit_alpha_type-2_OS=Schizosaccharomyces_pombe_(strain_972_/_ATCC_24843)_GN=pre8_PE=3_SV=1
T-3263-44.21	-0.948785	1	1	-.EIGETVKIEGDLVEVYEINR(7)--KVVESIYNPK(1).-	>sp|O94404|GTPC1_SCHPO_Putative_GTP_cyclohydrolase_1_type_2_OS=Schizosaccharomyces_pombe_(strain_972_/_ATCC_24843)_GN=SPCC126.12_PE=3_SV=1	>sp|Q10206|DPH2_SCHPO_Diphthamide_biosynthesis_protein_2_OS=Schizosaccharomyces_pombe_(strain_972_/_ATCC_24843)_GN=dph2_PE=3_SV=1
T-8565-83.36	-0.950063	1	1	-.KEALDDFCSLLR(1)--DGVFTQIKK(8).-	>sp|O14176|PRP40_SCHPO_Pre-mRNA-processing_protein_prp40_OS=Schizosaccharomyces_pombe_(strain_972_/_ATCC_24843)_GN=prp40_PE=1_SV=1	>sp|O42904|PRP31_SCHPO_Pre-mRNA-processing_factor_31_OS=Schizosaccharomyces_pombe_(strain_972_/_ATCC_24843)_GN=prp31_PE=3_SV=1
T-7656-76.23	-0.952247	1	1	-.SANLQNENPEVKELNQLPSR(1)--ADQLR(1).-	>sp|O94553|RPC6_SCHPO_Probable_DNA-directed_RNA_polymerase_III_subunit_rpc6_OS=Schizosaccharomyces_pombe_(strain_972_/_ATCC_24843)_GN=rpc6_PE=2_SV=1	>sp|Q9UTL0|YIVG_SCHPO_MIP18_family_protein_C144.16_OS=Schizosaccharomyces_pombe_(strain_972_/_ATCC_24843)_GN=SPAC144.16_PE=3_SV=1
T-880-19.51	-0.952491	1	1	-.METETKEMNK(6)--AQEMEAKRK(7).-	>sp|Q10336|MCP6_SCHPO_Meiotic_coiled-coil_protein_6_OS=Schizosaccharomyces_pombe_(strain_972_/_ATCC_24843)_GN=mcp6_PE=1_SV=1	>sp|Q10430|SPC25_SCHPO_Kinetochore_protein_spc25_OS=Schizosaccharomyces_pombe_(strain_972_/_ATCC_24843)_GN=spc25_PE=1_SV=1
T-5093-57.91	-0.957797	1	1	-.KVIFKAADICQMLIATER(1)--MSNTETFK(1).-	>sp|O13701|TAF7_SCHPO_Transcription_initiation_factor_TFIID_subunit_7_OS=Schizosaccharomyces_pombe_(strain_972_/_ATCC_24843)_GN=taf7_PE=1_SV=1	>sp|P41887|HSP90_SCHPO_Heat_shock_protein_90_homolog_OS=Schizosaccharomyces_pombe_(strain_972_/_ATCC_24843)_GN=swo1_PE=1_SV=2
T-6372-66.96	-0.958179	1	1	-.EKLINASKYIEDTLR(8)--MDKNIK(1).-	>sp|O94518|DIC1_SCHPO_Dynein_intermediate_chain_1_OS=Schizosaccharomyces_pombe_(strain_972_/_ATCC_24843)_GN=dic1_PE=1_SV=2	>sp|P87061|TEA1_SCHPO_Tip_elongation_aberrant_protein_1_OS=Schizosaccharomyces_pombe_(strain_972_/_ATCC_24843)_GN=tea1_PE=1_SV=1
T-2503-37.71	-0.95821	1	1	-.SPLQALKGSFILLNKR(15)--KREPSISSR(1).-	>sp|P47946|TRK1_SCHPO_Potassium_transport_protein_1_OS=Schizosaccharomyces_pombe_(strain_972_/_ATCC_24843)_GN=trk1_PE=3_SV=2	>sp|Q9US57|YIZ1_SCHPO_Uncharacterized_protein_C1002.01_OS=Schizosaccharomyces_pombe_(strain_972_/_ATCC_24843)_GN=SPAC1002.01_PE=4_SV=2
T-5281-59.24	-0.96076	1	1	-.YTASFDQSGTIGFDKESTYWK(15)--HPDQIRQLR(1).-	>sp|O74497|YCRA_SCHPO_SPRY_domain-containing_protein_C285.10c_OS=Schizosaccharomyces_pombe_(strain_972_/_ATCC_24843)_GN=SPCC285.10c_PE=3_SV=1	>sp|Q1MTQ5|MUG89_SCHPO_Meiotically_up-regulated_gene_89_protein_OS=Schizosaccharomyces_pombe_(strain_972_/_ATCC_24843)_GN=mug89_PE=1_SV=1
T-1630-29.30	-0.960815	1	1	-.ENYQKHDRTEIK(5)--VYKEISGKR(8).-	>sp|O42653|YF9E_SCHPO_ABC1_family_protein_C10F6.14c_OS=Schizosaccharomyces_pombe_(strain_972_/_ATCC_24843)_GN=SPAC10F6.14c_PE=3_SV=1	>sp|Q10069|MU151_SCHPO_Meiotically_up-regulated_gene_151_protein_OS=Schizosaccharomyces_pombe_(strain_972_/_ATCC_24843)_GN=mug151_PE=1_SV=1
T-3259-44.18	-0.961134	1	1	-.NMPSEILLGARR(1)--KWASSIYLSFR(1).-	>sp|O43019|SRE2_SCHPO_Putative_transcription_factor_sre2_OS=Schizosaccharomyces_pombe_(strain_972_/_ATCC_24843)_GN=sre2_PE=1_SV=1	>sp|Q9P7Q5|YFVA_SCHPO_Uncharacterized_protein_C1834.10c_OS=Schizosaccharomyces_pombe_(strain_972_/_ATCC_24843)_GN=SPAC1834.10c_PE=4_SV=1
T-10599-99.19	-0.967686	1	1	-.HSTFKTSLSPLTNIVLNQ(5)--KAARAAR(1).-	>decoy_reverse_sp|O74871|YCW3_SCHPO_Decoy_of_Uncharacterized_protein_C31H12.03c_OS=Schizosaccharomyces_pombe_(strain_972_/_ATCC_24843)_GN=SPCC31H12.03c_PE=1_SV=1	>sp|O74871|YCW3_SCHPO_Uncharacterized_protein_C31H12.03c_OS=Schizosaccharomyces_pombe_(strain_972_/_ATCC_24843)_GN=SPCC31H12.03c_PE=1_SV=1	>sp|Q9UT83|MUG28_SCHPO_Meiotically_up-regulated_gene_28_protein_OS=Schizosaccharomyces_pombe_(strain_972_/_ATCC_24843)_GN=mug28_PE=1_SV=1
T-2294-35.92	-0.968407	1	1	-.YPLKVSTTLKQK(10)--NKSFLRLK(2).-	>sp|O13805|YE08_SCHPO_Uncharacterized_mitochondrial_carrier_C17H9.08_OS=Schizosaccharomyces_pombe_(strain_972_/_ATCC_24843)_GN=SPAC17H9.08_PE=3_SV=1	>sp|Q9USR3|STT4_SCHPO_Phosphatidylinositol_4-kinase_stt4_OS=Schizosaccharomyces_pombe_(strain_972_/_ATCC_24843)_GN=stt4_PE=3_SV=1
T-1853-31.43	-0.969095	1	1	-.NVYDEFVSKLTEK(9)--TDMNADAIKK(9).-	>sp|Q7Z9I2|YCP9_SCHPO_Uncharacterized_oxidoreductase_C663.09c_OS=Schizosaccharomyces_pombe_(strain_972_/_ATCC_24843)_GN=SPCC663.09c_PE=3_SV=1	>sp|Q9UTM8|SSDH2_SCHPO_Putative_succinate-semialdehyde_dehydrogenase_C139.05_[NADP(+)]_OS=Schizosaccharomyces_pombe_(strain_972_/_ATCC_24843)_GN=SPAC139.05_PE=3_SV=1
T-1117-22.83	-0.969144	1	1	-.WIIEAEGDILKGKSR(13)--YGKVIDCK(3).-	>sp|O43070|NBS1_SCHPO_DNA_repair_and_telomere_maintenance_protein_nbs1_OS=Schizosaccharomyces_pombe_(strain_972_/_ATCC_24843)_GN=nbs1_PE=1_SV=3	>sp|Q10277|MSA1_SCHPO_Multicopy_suppressor_of_sporulation_protein_msa1_OS=Schizosaccharomyces_pombe_(strain_972_/_ATCC_24843)_GN=msa1_PE=3_SV=1
T-6731-69.50	-0.969675	1	1	-.IETPPNNSKNQTYR(9)--TSIKVVCR(1).-	>sp|Q9P6R7|VTS1_SCHPO_Protein_vts1_OS=Schizosaccharomyces_pombe_(strain_972_/_ATCC_24843)_GN=SPBC13E7.03c_PE=1_SV=1	>sp|Q9US60|KLP3_SCHPO_Kinesin-like_protein_3_OS=Schizosaccharomyces_pombe_(strain_972_/_ATCC_24843)_GN=klp3_PE=2_SV=1
T-5372-59.83	-0.97054	1	1	-.MSSKLFCLRSFPSVQR(1)--LIER(1).-	>sp|A6X994|YQ35_SCHPO_Putative_uncharacterized_protein_C188.05_OS=Schizosaccharomyces_pombe_(strain_972_/_ATCC_24843)_GN=SPCC188.05_PE=4_SV=1	>sp|O94373|ATPF_SCHPO_ATP_synthase_subunit_4,_mitochondrial_OS=Schizosaccharomyces_pombe_(strain_972_/_ATCC_24843)_GN=atp4_PE=3_SV=1
T-1741-30.29	-0.973283	1	1	-.SCLNLHVPK(1)--LALIEKR(6).-	>sp|C6Y4A4|YKQP_SCHPO_Uncharacterized_membrane_protein_C688.16_OS=Schizosaccharomyces_pombe_(strain_972_/_ATCC_24843)_GN=SPAC688.16_PE=2_SV=1	>sp|Q9P7X7|ARP4_SCHPO_Actin-related_protein_4_OS=Schizosaccharomyces_pombe_(strain_972_/_ATCC_24843)_GN=alp5_PE=3_SV=1
T-2971-41.76	-0.973468	1	1	-.KNYSASHIK(1)--MNHIFR(1).-	>sp|O59811|REI1_SCHPO_Cytoplasmic_60S_subunit_biogenesis_factor_SPCC550.15c_OS=Schizosaccharomyces_pombe_(strain_972_/_ATCC_24843)_GN=SPCC550.15c_PE=1_SV=1	>sp|O74479|ATPO_SCHPO_ATP_synthase_subunit_5,_mitochondrial_OS=Schizosaccharomyces_pombe_(strain_972_/_ATCC_24843)_GN=atp5_PE=3_SV=2
T-803-18.02	-0.9742	1	1	-.VHPSFHRNSDSKLK(12)--KGGNK(1).-	>sp|O94356|MEU6_SCHPO_Meiotic_expression_up-regulated_protein_6_OS=Schizosaccharomyces_pombe_(strain_972_/_ATCC_24843)_GN=meu6_PE=2_SV=1	>sp|Q10362|SET3_SCHPO_SET_domain-containing_protein_3_OS=Schizosaccharomyces_pombe_(strain_972_/_ATCC_24843)_GN=set3_PE=1_SV=1
T-4013-50.06-3	-0.976106	1	1	-.IATSESEDVTLKNIAK(12)--ILKKR(4).-	>sp|O59773|EAF_SCHPO_Chromatin_modification-related_protein_vid21_OS=Schizosaccharomyces_pombe_(strain_972_/_ATCC_24843)_GN=vid21_PE=1_SV=2	>sp|O74897|SWC5_SCHPO_SWR1-complex_protein_5_OS=Schizosaccharomyces_pombe_(strain_972_/_ATCC_24843)_GN=swc5_PE=3_SV=1
T-928-20.42	-0.981973	1	1	-.KDKPSADKDR(3)--KSEKLIFR(1).-	>sp|Q10202|DBP3_SCHPO_ATP-dependent_RNA_helicase_dbp3_OS=Schizosaccharomyces_pombe_(strain_972_/_ATCC_24843)_GN=dbp3_PE=3_SV=1	>sp|Q9UT31|MU130_SCHPO_Meiotically_up-regulated_gene_130_protein_OS=Schizosaccharomyces_pombe_(strain_972_/_ATCC_24843)_GN=mug130_PE=1_SV=2
T-9027-86.79	-0.982617	1	1	-.AEENHDEAVR(1)--LCNKIQTVR(4).-	>sp|P87152|SPT7_SCHPO_Transcriptional_activator_spt7_OS=Schizosaccharomyces_pombe_(strain_972_/_ATCC_24843)_GN=spt7_PE=1_SV=2	>sp|Q9UTQ6|RS15B_SCHPO_40S_ribosomal_protein_S15-B_OS=Schizosaccharomyces_pombe_(strain_972_/_ATCC_24843)_GN=rps15b_PE=1_SV=1
T-5685-62.11	-0.983889	1	1	-.IYNVGYNYGKEYVEKLK(15)--KVRTSTTFR(1).-	>sp|O74391|RL25B_SCHPO_60S_ribosomal_protein_L25-B_OS=Schizosaccharomyces_pombe_(strain_972_/_ATCC_24843)_GN=rpl25b_PE=3_SV=1	>sp|Q10330|RL25A_SCHPO_60S_ribosomal_protein_L25-A_OS=Schizosaccharomyces_pombe_(strain_972_/_ATCC_24843)_GN=rpl25a_PE=1_SV=1	>sp|Q9USJ4|NTE1_SCHPO_Lysophospholipase_NTE1_OS=Schizosaccharomyces_pombe_(strain_972_/_ATCC_24843)_GN=nte1_PE=3_SV=1	>tr|O14383|O14383_SCHPM_60S_ribosomal_protein_L25_homolog_(Fragment)_OS=Schizosaccharomyces_pombe_PE=2_SV=1
T-8145-79.94	-0.984017	1	1	-.ICNFEYRFFSTAFEKA(15)--EKVKSFAK(2).-	>sp|O59743|YN27_SCHPO_Uncharacterized_protein_C530.07c_OS=Schizosaccharomyces_pombe_(strain_972_/_ATCC_24843)_GN=SPBC530.07c_PE=4_SV=1	>sp|Q09843|RFC2_SCHPO_Replication_factor_C_subunit_2_OS=Schizosaccharomyces_pombe_(strain_972_/_ATCC_24843)_GN=rfc2_PE=1_SV=1
T-5969-64.20	-0.984707	1	1	-.AIVVFVPQPLLKAFHK(12)--LFKRK(5).-	>sp|O43089|CBP6_SCHPO_Cytochrome_B_pre-mRNA-processing_protein_6_OS=Schizosaccharomyces_pombe_(strain_972_/_ATCC_24843)_GN=cbp6_PE=3_SV=1	>sp|Q10101|RS7_SCHPO_40S_ribosomal_protein_S7_OS=Schizosaccharomyces_pombe_(strain_972_/_ATCC_24843)_GN=rps7_PE=1_SV=2
T-10092-95.16	-0.997605	1	1	-.TDYIKDKAIAADFSSVQFR(1)--MATLYPKPKR(1).-	>sp|O36021|YEK9_SCHPO_Uncharacterized_protein_C4F10.09c_OS=Schizosaccharomyces_pombe_(strain_972_/_ATCC_24843)_GN=SPAC4F10.09c_PE=1_SV=1	>sp|Q9UTD1|YTH1_SCHPO_mRNA_3'-end-processing_protein_yth1_OS=Schizosaccharomyces_pombe_(strain_972_/_ATCC_24843)_GN=yth1_PE=3_SV=1
T-2796-40.22	-0.998974	1	1	-.RSNTFGSVMR(1)--MEEGILLK(1).-	>sp|P87178|YB1D_SCHPO_Uncharacterized_protein_C3D6.13c_OS=Schizosaccharomyces_pombe_(strain_972_/_ATCC_24843)_GN=SPBC3D6.13c_PE=1_SV=1	>sp|Q9P3A8|CAND1_SCHPO_Cullin-associated_NEDD8-dissociated_protein_1_OS=Schizosaccharomyces_pombe_(strain_972_/_ATCC_24843)_GN=knd1_PE=3_SV=1	>tr|D0EJL8|D0EJL8_SCHPM_Protein_disulfide_isomerase_2_OS=Schizosaccharomyces_pombe_GN=pdi2_PE=4_SV=1
T-5183-58.54	-1.00021	1	1	-.KSLSHTSSNKSNGSIFTK(1)--KKHIR(1).-	>sp|Q09729|YA4C_SCHPO_Arrestin_domain-containing_protein_C31A2.12_OS=Schizosaccharomyces_pombe_(strain_972_/_ATCC_24843)_GN=SPAC31A2.12_PE=1_SV=1	>sp|Q9US44|YIZG_SCHPO_Uncharacterized_transporter_C1002.16c_OS=Schizosaccharomyces_pombe_(strain_972_/_ATCC_24843)_GN=SPAC1002.16c_PE=3_SV=1
T-5724-62.36	-1.00031	1	1	-.VLRSNAVQSDKANR(11)--VKMIEALHR(2).-	>sp|P22189|ATC3_SCHPO_Calcium-transporting_ATPase_3_OS=Schizosaccharomyces_pombe_(strain_972_/_ATCC_24843)_GN=cta3_PE=1_SV=1	>sp|Q10497|YDGB_SCHPO_Uncharacterized_protein_C26F1.11_OS=Schizosaccharomyces_pombe_(strain_972_/_ATCC_24843)_GN=SPAC26F1.11_PE=4_SV=1
T-1800-30.86	-1.00458	1	1	-.LEKGLSTLSELK(3)--STQSSSMTGLK(11).-	>sp|O14157|MYO3_SCHPO_Myosin_type-2_heavy_chain_2_OS=Schizosaccharomyces_pombe_(strain_972_/_ATCC_24843)_GN=myo3_PE=1_SV=1	>sp|Q9P7D1|YOFI_SCHPO_Uncharacterized_protein_P4H10.18c_OS=Schizosaccharomyces_pombe_(strain_972_/_ATCC_24843)_GN=SPBP4H10.18c_PE=4_SV=1
T-3596-46.94	-1.00987	1	1	-.AKSDAEFLNFRSR(2)--LLRSKDPK(5).-	>sp|O74372|DUO1_SCHPO_DASH_complex_subunit_duo1_OS=Schizosaccharomyces_pombe_(strain_972_/_ATCC_24843)_GN=duo1_PE=3_SV=2	>sp|Q9USM8|ATG20_SCHPO_Autophagy-related_protein_20_OS=Schizosaccharomyces_pombe_(strain_972_/_ATCC_24843)_GN=atg20_PE=3_SV=1
T-5636-61.77	-1.01062	1	1	-.NKEELIEEDDQDRR(2)--SKVFVHPTSK(2).-	>decoy_reverse_sp|Q9P7T4|MRC1_SCHPO_Decoy_of_Mediator_of_replication_checkpoint_protein_1_OS=Schizosaccharomyces_pombe_(strain_972_/_ATCC_24843)_GN=mrc1_PE=1_SV=1	>decoy_tr|S6B6U0|S6B6U0_SCHPM_Decoy_of_Mediator_of_replication_checkpoint_1_OS=Schizosaccharomyces_pombe_GN=mrc1_PE=4_SV=1	>sp|Q9UUH7|GYP7_SCHPO_GTPase-activating_protein_gyp7_OS=Schizosaccharomyces_pombe_(strain_972_/_ATCC_24843)_GN=gyp7_PE=3_SV=1
T-5391-59.98	-1.01285	1	1	-.VAKKR(3)--QSSR(1).-	>sp|O94259|UTP16_SCHPO_Probable_U3_small_nucleolar_RNA-associated_protein_16_OS=Schizosaccharomyces_pombe_(strain_972_/_ATCC_24843)_GN=utp16_PE=1_SV=2	>sp|P87234|GYP3_SCHPO_GTPase-activating_protein_gyp3_OS=Schizosaccharomyces_pombe_(strain_972_/_ATCC_24843)_GN=gyp3_PE=1_SV=1
T-10048-94.80	-1.01609	1	1	-.YYFKGKIVNLK(6)--DLIKYCEREK(4).-	>sp|Q9P6N2|PTF1_SCHPO_Pdp3-interacting_factor_1_OS=Schizosaccharomyces_pombe_(strain_972_/_ATCC_24843)_GN=ptf1_PE=1_SV=1	>sp|Q9P7N0|MUG11_SCHPO_Meiotically_up-regulated_gene_11_protein_OS=Schizosaccharomyces_pombe_(strain_972_/_ATCC_24843)_GN=mug11_PE=1_SV=1
T-7534-75.31	-1.01656	1	1	-.VEMVEMKR(7)--MLDKK(4).-	>decoy_reverse_sp|O42656|RIC1_SCHPO_Decoy_of_Guanine_nucleotide_exchange_factor_subunit_ric1_OS=Schizosaccharomyces_pombe_(strain_972_/_ATCC_24843)_GN=ric1_PE=1_SV=2	>sp|G2TRS9|YBJ2_SCHPO_UPF0612_protein_C337.02c_OS=Schizosaccharomyces_pombe_(strain_972_/_ATCC_24843)_GN=SPBC337.02c_PE=3_SV=1	>sp|P36594|RPB1_SCHPO_DNA-directed_RNA_polymerase_II_subunit_rpb1_OS=Schizosaccharomyces_pombe_(strain_972_/_ATCC_24843)_GN=rpb1_PE=1_SV=1	>sp|Q9HDT8|YJ51_SCHPO_UPF0612_protein_P20C8.01c_OS=Schizosaccharomyces_pombe_(strain_972_/_ATCC_24843)_GN=SPCP20C8.01c_PE=3_SV=1	>sp|Q9Y7S0|YQO1_SCHPO_UPF0612_protein_C569.01c_OS=Schizosaccharomyces_pombe_(strain_972_/_ATCC_24843)_GN=SPCC569.01c_PE=3_SV=1
T-4128-50.86	-1.01659	1	1	-.QTSKNYNGKEIQAISMR(4)--KFGSSSLR(1).-	>sp|Q10435|YDE1_SCHPO_Probable_ubiquitin_fusion_degradation_protein_C12B10.01c_OS=Schizosaccharomyces_pombe_(strain_972_/_ATCC_24843)_GN=SPAC12B10.01c_PE=3_SV=2	>sp|Q9C0X2|YB7J_SCHPO_Uncharacterized_protein_C16E9.19_OS=Schizosaccharomyces_pombe_(strain_972_/_ATCC_24843)_GN=SPBC16E9.19_PE=4_SV=2
T-5363-59.77	-1.01663	1	1	-.KVQDLTIYYDDHDELPGR(1)--FNKYYI(3).-	>sp|Q09780|KIME_SCHPO_Putative_mevalonate_kinase_OS=Schizosaccharomyces_pombe_(strain_972_/_ATCC_24843)_GN=erg12_PE=2_SV=1	>sp|Q9Y7M8|YNTB_SCHPO_Probable_RNA_exonuclease_C9B6.11c_OS=Schizosaccharomyces_pombe_(strain_972_/_ATCC_24843)_GN=SPBC9B6.11c_PE=3_SV=1
T-8650-83.97	-1.0208	1	1	-.KFRYLNSISDLNK(1)--KHLSSGGKDDK(1).-	>sp|Q10202|DBP3_SCHPO_ATP-dependent_RNA_helicase_dbp3_OS=Schizosaccharomyces_pombe_(strain_972_/_ATCC_24843)_GN=dbp3_PE=3_SV=1	>sp|Q9P3B1|YIL2_SCHPO_Putative_Rho_GTPase-activating_protein_C1565.02c_OS=Schizosaccharomyces_pombe_(strain_972_/_ATCC_24843)_GN=SPAC1565.02c_PE=3_SV=1
T-5874-63.48	-1.02126	1	1	-.ITFHVEDKEDLNR(8)--KWEIVIR(1).-	>sp|O13724|ZPR1_SCHPO_Zinc_finger_protein_zpr1_OS=Schizosaccharomyces_pombe_(strain_972_/_ATCC_24843)_GN=zpr1_PE=3_SV=1	>sp|Q9HE10|DSC3_SCHPO_DSC_E3_ubiquitin_ligase_complex_subunit_3_OS=Schizosaccharomyces_pombe_(strain_972_/_ATCC_24843)_GN=dsc3_PE=1_SV=1
T-1833-31.22	-1.02171	1	1	-.LKQLR(2)--KANK(1).-	>decoy_reverse_sp|O14055|SYYC_SCHPO_Decoy_of_Tyrosine--tRNA_ligase,_cytoplasmic_OS=Schizosaccharomyces_pombe_(strain_972_/_ATCC_24843)_GN=tys1_PE=3_SV=1	>decoy_reverse_sp|O43011|SYH_SCHPO_Decoy_of_Histidine--tRNA_ligase,_mitochondrial_OS=Schizosaccharomyces_pombe_(strain_972_/_ATCC_24843)_GN=hts1_PE=1_SV=2	>decoy_reverse_sp|O74653|POB1_SCHPO_Decoy_of_Protein_pob1_OS=Schizosaccharomyces_pombe_(strain_972_/_ATCC_24843)_GN=pob1_PE=1_SV=1	>decoy_reverse_sp|O74776|MTG1_SCHPO_Decoy_of_Mitochondrial_GTPase_1_OS=Schizosaccharomyces_pombe_(strain_972_/_ATCC_24843)_GN=mtg1_PE=3_SV=1	>decoy_reverse_sp|O94248|MDN1_SCHPO_Decoy_of_Midasin_OS=Schizosaccharomyces_pombe_(strain_972_/_ATCC_24843)_GN=mdn1_PE=1_SV=1	>decoy_reverse_sp|O94535|YCA8_SCHPO_Decoy_of_Uncharacterized_protein_C895.08c_OS=Schizosaccharomyces_pombe_(strain_972_/_ATCC_24843)_GN=SPCC895.08c_PE=4_SV=1	>decoy_reverse_sp|Q09761|SLD3_SCHPO_Decoy_of_DNA_replication_regulator_sld3_OS=Schizosaccharomyces_pombe_(strain_972_/_ATCC_24843)_GN=sld3_PE=1_SV=3	>decoy_reverse_sp|Q10309|YD56_SCHPO_Decoy_of_Putative_phospholipid-transporting_ATPase_C6C3.06c_OS=Schizosaccharomyces_pombe_(strain_972_/_ATCC_24843)_GN=SPAC6C3.06c_PE=3_SV=1	>decoy_reverse_sp|Q9P382|NUP82_SCHPO_Decoy_of_Nucleoporin_nup82_OS=Schizosaccharomyces_pombe_(strain_972_/_ATCC_24843)_GN=nup82_PE=3_SV=1	>decoy_reverse_sp|Q9Y7J0|NPY1_SCHPO_Decoy_of_Probable_NADH_pyrophosphatase_OS=Schizosaccharomyces_pombe_(strain_972_/_ATCC_24843)_GN=SPBC1778.03c_PE=3_SV=1	>sp|O14206|YDD3_SCHPO_Brix_domain-containing_protein_C1B9.03c_OS=Schizosaccharomyces_pombe_(strain_972_/_ATCC_24843)_GN=SPAC1B9.03c_PE=1_SV=2	>sp|O60164|PESC_SCHPO_Pescadillo_homolog_OS=Schizosaccharomyces_pombe_(strain_972_/_ATCC_24843)_GN=ppp1_PE=3_SV=1	>sp|O74429|VIP1_SCHPO_Inositol_hexakisphosphate_and_diphosphoinositol-pentakisphosphate_kinase_OS=Schizosaccharomyces_pombe_(strain_972_/_ATCC_24843)_GN=asp1_PE=1_SV=1	>sp|Q9P7W3|ACL1_SCHPO_Probable_ATP-citrate_synthase_subunit_1_OS=Schizosaccharomyces_pombe_(strain_972_/_ATCC_24843)_GN=SPBC1703.07_PE=1_SV=1	>sp|Q9UUI9|YIY3_SCHPO_Uncharacterized_protein_C22F8.03c_OS=Schizosaccharomyces_pombe_(strain_972_/_ATCC_24843)_GN=SPAC22F8.03c_PE=4_SV=1
T-8296-81.22	-1.02195	1	1	-.MNSEDAALDLLR(1)--FIVRNKTR(6).-	>sp|P87319|VP13A_SCHPO_Vacuolar_protein_sorting-associated_protein_13a_OS=Schizosaccharomyces_pombe_(strain_972_/_ATCC_24843)_GN=vps13a_PE=3_SV=2	>sp|Q9HGP5|CAPZB_SCHPO_F-actin-capping_protein_subunit_beta_OS=Schizosaccharomyces_pombe_(strain_972_/_ATCC_24843)_GN=acp2_PE=1_SV=1
T-5445-60.36	-1.02248	1	1	-.VTENAKK(6)--DDKRR(3).-	>decoy_reverse_sp|C6Y4C0|YFMR_SCHPO_Decoy_of_Putative_splicing_factor_C222.18_OS=Schizosaccharomyces_pombe_(strain_972_/_ATCC_24843)_GN=SPAC222.18_PE=2_SV=1	>sp|C6Y4C0|YFMR_SCHPO_Putative_splicing_factor_C222.18_OS=Schizosaccharomyces_pombe_(strain_972_/_ATCC_24843)_GN=SPAC222.18_PE=2_SV=1	>sp|O94268|NOP2_SCHPO_25S_rRNA_(cytosine-C(5))-methyltransferase_nop2_OS=Schizosaccharomyces_pombe_(strain_972_/_ATCC_24843)_GN=SPBP8B7.20c_PE=1_SV=1
T-1982-33.01	-1.02436	1	1	-.WALMPPGYVKEWHVGVR(10)--NNITK(1).-	>sp|O43010|NMT_SCHPO_Glycylpeptide_N-tetradecanoyltransferase_OS=Schizosaccharomyces_pombe_(strain_972_/_ATCC_24843)_GN=nmt1_PE=1_SV=1	>sp|Q9P7Y2|SDHF3_SCHPO_Succinate_dehydrogenase_assembly_factor_3,_mitochondrial_OS=Schizosaccharomyces_pombe_(strain_972_/_ATCC_24843)_GN=SPBP23A10.03c_PE=3_SV=1
T-3798-48.46	-1.02455	1	1	-.LQLKENVEGIAR(4)--LKLPSKEEQLK(2).-	>sp|Q9HFE4|FMO1_SCHPO_Thiol-specific_monooxygenase_OS=Schizosaccharomyces_pombe_(strain_972_/_ATCC_24843)_GN=fmo1_PE=1_SV=1	>sp|Q9Y7S5|YQO6_SCHPO_Uncharacterized_membrane_protein_C569.06_OS=Schizosaccharomyces_pombe_(strain_972_/_ATCC_24843)_GN=SPCC569.06_PE=3_SV=1
T-981-21.21	-1.02465	1	1	-.KEHLSYDGRK(1)--EQIELARKAR(8).-	>sp|O36021|YEK9_SCHPO_Uncharacterized_protein_C4F10.09c_OS=Schizosaccharomyces_pombe_(strain_972_/_ATCC_24843)_GN=SPAC4F10.09c_PE=1_SV=1	>sp|P25457|RL7B_SCHPO_60S_ribosomal_protein_L7-B_OS=Schizosaccharomyces_pombe_(strain_972_/_ATCC_24843)_GN=rpl7b_PE=3_SV=1
T-8115-79.73	-1.02713	1	1	-.ELREVIELPLKNPELFLR(11)--RPSKEPSLSPKR(11).-	>sp|O43013|YBOE_SCHPO_Uncharacterized_protein_C2G2.14_OS=Schizosaccharomyces_pombe_(strain_972_/_ATCC_24843)_GN=SPBC2G2.14_PE=1_SV=1	>sp|O74445|PRS10_SCHPO_Probable_26S_protease_subunit_rpt4_OS=Schizosaccharomyces_pombe_(strain_972_/_ATCC_24843)_GN=rpt4_PE=3_SV=2
T-7109-72.09	-1.03112	1	1	-.HCVWLKFRNFDLVFMAYK(6)--CKEPPVDEALSKK(2).-	>sp|O74792|SNF59_SCHPO_SWI/SNF_global_transcription_activator_complex_subunit_snf59_OS=Schizosaccharomyces_pombe_(strain_972_/_ATCC_24843)_GN=snf59_PE=1_SV=1	>sp|Q9P7H9|YIT3_SCHPO_Uncharacterized_transcriptional_regulatory_protein_C105.03c_OS=Schizosaccharomyces_pombe_(strain_972_/_ATCC_24843)_GN=SPAC105.03c_PE=3_SV=1
T-5898-63.63	-1.03372	1	1	-.IKAEITELNHSLELLR(2)--VAMKTK(4).-	>sp|O42649|SMC3_SCHPO_Structural_maintenance_of_chromosomes_protein_3_OS=Schizosaccharomyces_pombe_(strain_972_/_ATCC_24843)_GN=psm3_PE=1_SV=1	>sp|Q9UT98|POS5_SCHPO_NADH_kinase_pos5,_mitochondrial_OS=Schizosaccharomyces_pombe_(strain_972_/_ATCC_24843)_GN=pos5_PE=3_SV=2
T-2204-35.14	-1.03472	1	1	-.DSIPNEDDLEK(1)--KMLELSRK(1).-	>sp|P87312|CLF1_SCHPO_Pre-mRNA-splicing_factor_cwf4_OS=Schizosaccharomyces_pombe_(strain_972_/_ATCC_24843)_GN=cwf4_PE=1_SV=1	>sp|Q9USQ1|CTF18_SCHPO_Chromosome_transmission_fidelity_protein_18_OS=Schizosaccharomyces_pombe_(strain_972_/_ATCC_24843)_GN=ctf18_PE=1_SV=1
T-8740-84.61	-1.03517	1	1	-.QKAIGNAFYKEK(2)--MFNRNLR(1).-	>sp|C6Y4C4|SDHF4_SCHPO_Succinate_dehydrogenase_assembly_factor_4,_mitochondrial_OS=Schizosaccharomyces_pombe_(strain_972_/_ATCC_24843)_GN=SPBC26H8.16_PE=2_SV=1	>sp|Q9HGM9|DNJC7_SCHPO_DnaJ_homolog_subfamily_C_member_7_homolog_OS=Schizosaccharomyces_pombe_(strain_972_/_ATCC_24843)_GN=SPBC543.02c_PE=3_SV=1
T-5974-64.23	-1.03608	1	1	-.IDPKLIR(4)--SSILGKR(6).-	>sp|Q9UTH0|NU132_SCHPO_Nucleoporin_nup132_OS=Schizosaccharomyces_pombe_(strain_972_/_ATCC_24843)_GN=nup132_PE=1_SV=1	>sp|Q9UTN2|YII1_SCHPO_Uncharacterized_protein_C139.01c_OS=Schizosaccharomyces_pombe_(strain_972_/_ATCC_24843)_GN=SPAC139.01c_PE=1_SV=2
T-9999-94.42	-1.04105	1	1	-.MDSSTTIPITPTR(1)--LYQQMKK(6).-	>sp|O94421|SNF22_SCHPO_SWI/SNF_chromatin-remodeling_complex_subunit_snf22_OS=Schizosaccharomyces_pombe_(strain_972_/_ATCC_24843)_GN=snf22_PE=1_SV=2	>sp|P30290|MIK1_SCHPO_Mitosis_inhibitor_protein_kinase_mik1_OS=Schizosaccharomyces_pombe_(strain_972_/_ATCC_24843)_GN=mik1_PE=3_SV=1
T-3071-42.66	-1.0459	1	1	-.VPKLQESFHELYK(3)--KSKSVPR(1).-	>sp|O13915|USB1_SCHPO_U6_snRNA_phosphodiesterase_OS=Schizosaccharomyces_pombe_(strain_972_/_ATCC_24843)_GN=usb1_PE=3_SV=2	>sp|Q9HDY2|YK18_SCHPO_Meiotically_up-regulated_protein_PB1A10.08_OS=Schizosaccharomyces_pombe_(strain_972_/_ATCC_24843)_GN=SPAPB1A10.08_PE=4_SV=2
T-8207-80.45	-1.04672	1	1	-.NFSDGPIVTNLETDQPRIEKK(20)--EKETVAALK(2).-	>sp|O60055|UTP20_SCHPO_U3_small_nucleolar_RNA-associated_protein_20_OS=Schizosaccharomyces_pombe_(strain_972_/_ATCC_24843)_GN=utp20_PE=3_SV=1	>sp|Q10324|YD6C_SCHPO_Uncharacterized_protein_C17G8.12_OS=Schizosaccharomyces_pombe_(strain_972_/_ATCC_24843)_GN=SPAC17G8.12_PE=4_SV=1
T-8919-85.93	-1.04735	1	1	-.VLVNLDAKTRSFSR(8)--WKNR(2).-	>decoy_reverse_sp|Q9HGN1|GCN2_SCHPO_Decoy_of_Serine/threonine-protein_kinase_gcn2_OS=Schizosaccharomyces_pombe_(strain_972_/_ATCC_24843)_GN=gcn2_PE=2_SV=2	>decoy_reverse_sp|Q9Y7M8|YNTB_SCHPO_Decoy_of_Probable_RNA_exonuclease_C9B6.11c_OS=Schizosaccharomyces_pombe_(strain_972_/_ATCC_24843)_GN=SPBC9B6.11c_PE=3_SV=1	>sp|O94666|RPC1_SCHPO_DNA-directed_RNA_polymerase_III_subunit_rpc1_OS=Schizosaccharomyces_pombe_(strain_972_/_ATCC_24843)_GN=rpc1_PE=2_SV=1	>sp|Q9HGN1|GCN2_SCHPO_Serine/threonine-protein_kinase_gcn2_OS=Schizosaccharomyces_pombe_(strain_972_/_ATCC_24843)_GN=gcn2_PE=2_SV=2	>sp|Q9Y7M8|YNTB_SCHPO_Probable_RNA_exonuclease_C9B6.11c_OS=Schizosaccharomyces_pombe_(strain_972_/_ATCC_24843)_GN=SPBC9B6.11c_PE=3_SV=1
T-4476-53.45	-1.05098	1	1	-.ESLKSDTISNEK(4)--DVDKLLLKR(8).-	>decoy_reverse_sp|O74352|HOB1_SCHPO_Decoy_of_Protein_hob1_OS=Schizosaccharomyces_pombe_(strain_972_/_ATCC_24843)_GN=hob1_PE=1_SV=1	>sp|O74352|HOB1_SCHPO_Protein_hob1_OS=Schizosaccharomyces_pombe_(strain_972_/_ATCC_24843)_GN=hob1_PE=1_SV=1	>sp|Q10059|CDC12_SCHPO_Cell_division_control_protein_12_OS=Schizosaccharomyces_pombe_(strain_972_/_ATCC_24843)_GN=cdc12_PE=1_SV=1
T-6647-68.93	-1.05397	1	1	-.DFDRTSIFEKK(10)--KETSYQVQEK(1).-	>sp|O74955|TSNAX_SCHPO_Translin-associated_protein_X_homolog_OS=Schizosaccharomyces_pombe_(strain_972_/_ATCC_24843)_GN=SPCC736.09c_PE=3_SV=1	>sp|Q9UUB3|MEU18_SCHPO_Meiotic_expression_up-regulated_protein_18_OS=Schizosaccharomyces_pombe_(strain_972_/_ATCC_24843)_GN=meu18_PE=2_SV=1
T-4225-51.50	-1.05686	1	1	-.SEAAEFEYKNGYPMPCDVLAK(9)--LKLHFPRR(2).-	>sp|O14357|GPI1_SCHPO_N-acetylglucosaminyl-phosphatidylinositol_biosynthetic_protein_gpi1_OS=Schizosaccharomyces_pombe_(strain_972_/_ATCC_24843)_GN=gpi1_PE=2_SV=1	>sp|O94517|PSA1_SCHPO_Probable_proteasome_subunit_alpha_type-1_OS=Schizosaccharomyces_pombe_(strain_972_/_ATCC_24843)_GN=SPBC646.16_PE=3_SV=1
T-10641-99.51	-1.06013	1	1	-.MKQEYIPLDEFPNK(2)--EDKVDRVLR(3).-	>sp|O74324|YH04_SCHPO_Uncharacterized_protein_C1685.04_OS=Schizosaccharomyces_pombe_(strain_972_/_ATCC_24843)_GN=SPBC1685.04_PE=4_SV=1	>sp|O74635|RPB9_SCHPO_DNA-directed_RNA_polymerase_II_subunit_RPB9_OS=Schizosaccharomyces_pombe_(strain_972_/_ATCC_24843)_GN=rpb9_PE=1_SV=1
T-7513-75.16	-1.06194	1	1	-.KYLAKYVAHHGK(5)--DVSLKESSNK(5).-	>sp|P87114|FFT1_SCHPO_ATP-dependent_helicase_fft1_OS=Schizosaccharomyces_pombe_(strain_972_/_ATCC_24843)_GN=fft1_PE=3_SV=1	>sp|Q09760|CUL3_SCHPO_Cullin-3_OS=Schizosaccharomyces_pombe_(strain_972_/_ATCC_24843)_GN=cul3_PE=1_SV=2
T-6752-69.61	-1.0621	1	1	-.SFVDLEQGRHK(1)--LNVNSVTFEMR(1).-	>decoy_reverse_sp|P26306|RAD9_SCHPO_Decoy_of_DNA_repair_protein_rad9_OS=Schizosaccharomyces_pombe_(strain_972_/_ATCC_24843)_GN=rad9_PE=1_SV=1	>decoy_tr|A6YRR9|A6YRR9_SCHPM_Decoy_of_Rad9_OS=Schizosaccharomyces_pombe_PE=4_SV=1	>sp|O94651|PEP12_SCHPO_Syntaxin_pep12_OS=Schizosaccharomyces_pombe_(strain_972_/_ATCC_24843)_GN=pep12_PE=1_SV=2
T-1406-26.65	-1.06256	1	1	-.LNAKQQDLFFGNLGASNLR(4)--PKAHPK(2).-	>sp|G2TRL6|YKF6_SCHPO_Uncharacterized_protein_C1B2.06_OS=Schizosaccharomyces_pombe_(strain_972_/_ATCC_24843)_GN=SPAC1B2.06_PE=4_SV=1	>sp|O94668|NSE5_SCHPO_Non-structural_maintenance_of_chromosome_element_5_OS=Schizosaccharomyces_pombe_(strain_972_/_ATCC_24843)_GN=nse5_PE=1_SV=1
T-1878-31.71	-1.07214	1	1	-.SKMESRTNLMK(2)--MDHK(1).-	>sp|O43125|CSH3_SCHPO_Protein_csh3_OS=Schizosaccharomyces_pombe_(strain_972_/_ATCC_24843)_GN=csh3_PE=2_SV=1	>sp|Q10198|NDC80_SCHPO_Kinetochore_protein_ndc80_OS=Schizosaccharomyces_pombe_(strain_972_/_ATCC_24843)_GN=ndc80_PE=1_SV=1
T-3007-42.06	-1.07478	1	1	-.LKGVIEKCLSSVASR(2)--MASKGIDK(1).-	>sp|O59722|FAB1_SCHPO_1-phosphatidylinositol_3-phosphate_5-kinase_fab1_OS=Schizosaccharomyces_pombe_(strain_972_/_ATCC_24843)_GN=fab1_PE=3_SV=2	>sp|Q9UT63|YKJ2_SCHPO_Probable_phosphatase_SPAC513.02_OS=Schizosaccharomyces_pombe_(strain_972_/_ATCC_24843)_GN=SPAC513.02_PE=3_SV=1
T-2635-38.90	-1.07541	1	1	-.KPGEIYKDEAARR(7)--GKPEKLVIKNDK(9).-	>sp|O43042|RM03_SCHPO_54S_ribosomal_protein_L3,_mitochondrial_OS=Schizosaccharomyces_pombe_(strain_972_/_ATCC_24843)_GN=mrpl3_PE=3_SV=1	>sp|P36604|GRP78_SCHPO_78_kDa_glucose-regulated_protein_homolog_OS=Schizosaccharomyces_pombe_(strain_972_/_ATCC_24843)_GN=bip1_PE=3_SV=2
T-3460-45.83	-1.07548	1	1	-.KENPKGSQSMLK(1)--LKSELEK(2).-	>sp|O59780|YCN3_SCHPO_Uncharacterized_transcriptional_regulatory_protein_C320.03_OS=Schizosaccharomyces_pombe_(strain_972_/_ATCC_24843)_GN=SPCC320.03_PE=3_SV=1	>sp|Q9P7T1|SIB1_SCHPO_Hydroxamate-type_ferrichrome_siderophore_peptide_synthetase_OS=Schizosaccharomyces_pombe_(strain_972_/_ATCC_24843)_GN=sib1_PE=1_SV=1
T-2248-35.53	-1.07643	1	1	-.ELKF(3)--KSDL(1).-	>sp|O60198|METK_SCHPO_S-adenosylmethionine_synthase_OS=Schizosaccharomyces_pombe_(strain_972_/_ATCC_24843)_GN=sam1_PE=3_SV=1	>sp|Q9USW6|DPM2_SCHPO_Dolichol_phosphate-mannose_biosynthesis_regulatory_protein_OS=Schizosaccharomyces_pombe_(strain_972_/_ATCC_24843)_GN=dpm2_PE=3_SV=1
T-6856-70.27	-1.07675	1	1	-.KAKPSFDLELYAK(1)--MEEFTLDR(1).-	>sp|O14353|BPL1_SCHPO_Biotin--protein_ligase_OS=Schizosaccharomyces_pombe_(strain_972_/_ATCC_24843)_GN=bpl1_PE=3_SV=1	>sp|O42912|TAD1_SCHPO_tRNA-specific_adenosine_deaminase_1_OS=Schizosaccharomyces_pombe_(strain_972_/_ATCC_24843)_GN=SPBC16A3.06_PE=3_SV=1
T-756-17.07	-1.07769	1	1	-.FSKDDVR(3)--KESE(1).-	>sp|G2TRR8|YP3A_SCHPO_Uncharacterized_protein_PB21E7.10_OS=Schizosaccharomyces_pombe_(strain_972_/_ATCC_24843)_GN=SPBPB21E7.10_PE=4_SV=1	>sp|Q9P6K9|DOHH_SCHPO_Deoxyhypusine_hydroxylase_OS=Schizosaccharomyces_pombe_(strain_972_/_ATCC_24843)_GN=lia1_PE=3_SV=1
T-9456-90.11	-1.0851	1	1	-.FEIKTYKPISPGLR(4)--QLRVKK(5).-	>sp|O74335|RGA5_SCHPO_Rho-GTPase-activating_protein_5_OS=Schizosaccharomyces_pombe_(strain_972_/_ATCC_24843)_GN=rga5_PE=3_SV=2	>sp|Q9Y7P4|RML2_SCHPO_54S_ribosomal_protein_rml2,_mitochondrial_OS=Schizosaccharomyces_pombe_(strain_972_/_ATCC_24843)_GN=rml2_PE=3_SV=2
T-8301-81.25	-1.0882	1	1	-.SYPKTEEDTVMMDLR(4)--VHKK(3).-	>decoy_reverse_sp|O13642|LIPA_SCHPO_Decoy_of_Lipoyl_synthase,_mitochondrial_OS=Schizosaccharomyces_pombe_(strain_972_/_ATCC_24843)_GN=lip5_PE=3_SV=2	>decoy_reverse_sp|O74873|SC231_SCHPO_Decoy_of_Protein_transport_protein_sec23-1_OS=Schizosaccharomyces_pombe_(strain_972_/_ATCC_24843)_GN=sec231_PE=3_SV=1	>sp|O13956|TSR1_SCHPO_Ribosome_biogenesis_protein_tsr1_homolog_OS=Schizosaccharomyces_pombe_(strain_972_/_ATCC_24843)_GN=SPAC23H4.15_PE=3_SV=1	>sp|O14341|RM35_SCHPO_54S_ribosomal_protein_L35,_mitochondrial_OS=Schizosaccharomyces_pombe_(strain_972_/_ATCC_24843)_GN=SPBC2F12.10_PE=3_SV=2	>sp|O94356|MEU6_SCHPO_Meiotic_expression_up-regulated_protein_6_OS=Schizosaccharomyces_pombe_(strain_972_/_ATCC_24843)_GN=meu6_PE=2_SV=1	>sp|Q10223|POF14_SCHPO_F-box_protein_pof14_OS=Schizosaccharomyces_pombe_(strain_972_/_ATCC_24843)_GN=pof14_PE=1_SV=1	>sp|Q9P6N5|DS1PP_SCHPO_Dihydrosphingosine_1-phosphate_phosphatase_C823.11_OS=Schizosaccharomyces_pombe_(strain_972_/_ATCC_24843)_GN=SPAC823.11_PE=3_SV=1	>sp|Q9USL6|YJK5_SCHPO_Putative_hydroxymethylpyrimidine/phosphomethylpyrimidine_kinase_C18B5.05c_OS=Schizosaccharomyces_pombe_(strain_972_/_ATCC_24843)_GN=SPCC18B5.05c_PE=3_SV=1	>sp|Q9UT00|YKH3_SCHPO_Uncharacterized_protein_PYUK71.03c_OS=Schizosaccharomyces_pombe_(strain_972_/_ATCC_24843)_GN=SPAPYUK71.03c_PE=1_SV=1
T-2317-36.10	-1.09329	1	1	-.ELYGKPVIIR(5)--MAILKRTNR(1).-	>sp|Q9UU90|POP5_SCHPO_Ribonucleases_P/MRP_protein_subunit_POP5_OS=Schizosaccharomyces_pombe_(strain_972_/_ATCC_24843)_GN=SPCC830.09c_PE=3_SV=1	>sp|Q9Y7Z8|MYO1_SCHPO_Myosin-1_OS=Schizosaccharomyces_pombe_(strain_972_/_ATCC_24843)_GN=myo1_PE=1_SV=1
T-980-21.20	-1.0978	1	1	-.KHWLGVYQSFGK(1)--NVEILKEEK(6).-	>sp|O74348|YO88_SCHPO_Uncharacterized_protein_C21D10.08c_OS=Schizosaccharomyces_pombe_(strain_972_/_ATCC_24843)_GN=SPBC21D10.08c_PE=4_SV=1	>sp|P87169|MAD1_SCHPO_Spindle_assembly_checkpoint_component_mad1_OS=Schizosaccharomyces_pombe_(strain_972_/_ATCC_24843)_GN=mad1_PE=3_SV=1
T-10417-97.93	-1.10341	1	1	-.TVLKSSKFGIGGFWSR(4)--KYIEKDAAFER(1).-	>sp|O94641|HS104_SCHPO_Heat_shock_protein_104_OS=Schizosaccharomyces_pombe_(strain_972_/_ATCC_24843)_GN=hsp104_PE=3_SV=1	>sp|Q10209|YAY1_SCHPO_Uncharacterized_J_domain-containing_protein_C4H3.01_OS=Schizosaccharomyces_pombe_(strain_972_/_ATCC_24843)_GN=SPAC4H3.01_PE=1_SV=1
T-2424-36.98	-1.10479	1	1	-.EKESLIISLEESLSNQR(2)--MFARR(1).-	>sp|O60086|ILV6_SCHPO_Probable_acetolactate_synthase_small_subunit_OS=Schizosaccharomyces_pombe_(strain_972_/_ATCC_24843)_GN=SPBC14C8.04_PE=1_SV=2	>sp|Q10411|SPO15_SCHPO_Sporulation-specific_protein_15_OS=Schizosaccharomyces_pombe_(strain_972_/_ATCC_24843)_GN=spo15_PE=1_SV=1
T-3452-45.77	-1.10483	1	1	-.VTSKLLEQEESAEK(4)--KALLITFK(1).-	>sp|O14139|HRP3_SCHPO_Chromodomain_helicase_hrp3_OS=Schizosaccharomyces_pombe_(strain_972_/_ATCC_24843)_GN=hrp3_PE=1_SV=1	>sp|Q09682|PSA3_SCHPO_Probable_proteasome_subunit_alpha_type-3_OS=Schizosaccharomyces_pombe_(strain_972_/_ATCC_24843)_GN=SPAC13C5.01c_PE=3_SV=1
T-2070-33.82	-1.10703	1	1	-.YCKNCMGR(3)--TPKMER(3).-	>sp|O14099|YERG_SCHPO_Uncharacterized_RING_finger_protein_C2F3.16_OS=Schizosaccharomyces_pombe_(strain_972_/_ATCC_24843)_GN=SPAC2F3.16_PE=3_SV=1	>sp|Q9Y7L4|EXO5_SCHPO_Probable_exonuclease_V,_mitochondrial_OS=Schizosaccharomyces_pombe_(strain_972_/_ATCC_24843)_GN=exo5_PE=3_SV=1
T-4552-53.98	-1.10728	1	1	-.LLNGLRMWWNKSFK(11)--MANPR(1).-	>sp|P87235|RHP42_SCHPO_DNA_repair_protein_rhp42_OS=Schizosaccharomyces_pombe_(strain_972_/_ATCC_24843)_GN=rhp42_PE=3_SV=1	>sp|Q9Y7Z1|NOP16_SCHPO_Nucleolar_protein_16_OS=Schizosaccharomyces_pombe_(strain_972_/_ATCC_24843)_GN=nop16_PE=3_SV=1
T-923-20.38	-1.10859	1	1	-.GKPWMDSAKVK(9)--KFLKQNR(1).-	>sp|P87114|FFT1_SCHPO_ATP-dependent_helicase_fft1_OS=Schizosaccharomyces_pombe_(strain_972_/_ATCC_24843)_GN=fft1_PE=3_SV=1	>sp|Q9P7A0|SGO1_SCHPO_Shugoshin-1_OS=Schizosaccharomyces_pombe_(strain_972_/_ATCC_24843)_GN=sgo1_PE=1_SV=1
T-3874-49.02	-1.10921	1	1	-.ANIKDAAHDSKNLK(11)--KVDGYTK(1).-	>sp|O13935|TRM4B_SCHPO_Multisite-specific_tRNA:(cytosine-C(5))-methyltransferase_trm4b_OS=Schizosaccharomyces_pombe_(strain_972_/_ATCC_24843)_GN=trm4b_PE=3_SV=2	>sp|O14147|CHL1_SCHPO_ATP-dependent_RNA_helicase_chl1_OS=Schizosaccharomyces_pombe_(strain_972_/_ATCC_24843)_GN=chl1_PE=3_SV=1
T-5544-61.10	-1.11039	1	1	-.EASTLKIQKALLTR(9)--SFKDIILEK(3).-	>sp|O14116|YKX1_SCHPO_Uncharacterized_protein_C328.01c_OS=Schizosaccharomyces_pombe_(strain_972_/_ATCC_24843)_GN=SPAC328.01c_PE=4_SV=2	>sp|Q10059|CDC12_SCHPO_Cell_division_control_protein_12_OS=Schizosaccharomyces_pombe_(strain_972_/_ATCC_24843)_GN=cdc12_PE=1_SV=1
T-8822-85.20	-1.11181	1	1	-.TLCLRIHELKQHSR(10)--DMKLNIMNVFGTK(3).-	>sp|P54280|PMS1_SCHPO_DNA_mismatch_repair_protein_pms1_OS=Schizosaccharomyces_pombe_(strain_972_/_ATCC_24843)_GN=pms1_PE=3_SV=1	>sp|Q9USR5|THOC5_SCHPO_Uncharacterized_THOC5_family_protein_OS=Schizosaccharomyces_pombe_(strain_972_/_ATCC_24843)_GN=SPBC577.04_PE=3_SV=1
T-1550-28.51	-1.1215	1	1	-.TCINKFNYKPTRGLK(5)--MFSILK(1).-	>sp|O94629|SRO1_SCHPO_Stress-responsive_protein_1_OS=Schizosaccharomyces_pombe_(strain_972_/_ATCC_24843)_GN=sro1_PE=2_SV=1	>sp|Q9P7D6|YOFC_SCHPO_UPF0303_protein_P4H10.12_OS=Schizosaccharomyces_pombe_(strain_972_/_ATCC_24843)_GN=SPBP4H10.12_PE=3_SV=2	>sp|Q9P7V5|SEC7B_SCHPO_Protein_transport_protein_sec72_OS=Schizosaccharomyces_pombe_(strain_972_/_ATCC_24843)_GN=sec72_PE=1_SV=1
T-7284-73.45	-1.12452	1	1	-.WHQDKLELIMR(5)--DIILQRAKDLR(8).-	>sp|O13870|NOT3_SCHPO_General_negative_regulator_of_transcription_subunit_3_OS=Schizosaccharomyces_pombe_(strain_972_/_ATCC_24843)_GN=not3_PE=1_SV=2	>sp|O94395|KU70_SCHPO_ATP-dependent_DNA_helicase_II_subunit_1_OS=Schizosaccharomyces_pombe_(strain_972_/_ATCC_24843)_GN=pku70_PE=1_SV=1
T-9003-86.60	-1.13034	1	1	-.DLPYKVTPR(5)--MMTR(1).-	>sp|Q9HDY2|YK18_SCHPO_Meiotically_up-regulated_protein_PB1A10.08_OS=Schizosaccharomyces_pombe_(strain_972_/_ATCC_24843)_GN=SPAPB1A10.08_PE=4_SV=2	>sp|Q9Y7X5|UGE1_SCHPO_UDP-glucose_4-epimerase_uge1_OS=Schizosaccharomyces_pombe_(strain_972_/_ATCC_24843)_GN=uge1_PE=1_SV=1
T-3075-42.69	-1.13579	1	1	-.NLKLGGSEVSGK(3)--NLVQEPKHRSK(7).-	>sp|O43011|SYH_SCHPO_Histidine--tRNA_ligase,_mitochondrial_OS=Schizosaccharomyces_pombe_(strain_972_/_ATCC_24843)_GN=hts1_PE=1_SV=2	>sp|O94435|MUG35_SCHPO_Meiotically_up-regulated_gene_35_protein_OS=Schizosaccharomyces_pombe_(strain_972_/_ATCC_24843)_GN=mug35_PE=1_SV=2
T-2101-34.17	-1.13806	1	1	-.QYYDVIKLNGTIPK(7)--AKTQLEKCK(7).-	>sp|O94569|YGDC_SCHPO_Uncharacterized_transcriptional_regulatory_protein_C1773.12_OS=Schizosaccharomyces_pombe_(strain_972_/_ATCC_24843)_GN=SPBC1773.12_PE=3_SV=1	>sp|Q9C0U7|VPS5_SCHPO_Vacuolar_protein_sorting-associated_protein_vps5_OS=Schizosaccharomyces_pombe_(strain_972_/_ATCC_24843)_GN=vps5_PE=1_SV=1
T-2965-41.72-3	-1.13869	1	1	-.LSDYKK(5)--MIIR(1).-	>sp|Q10073|YAN8_SCHPO_Uncharacterized_CCDC90_family_protein_C3H1.08c,_mitochondrial_OS=Schizosaccharomyces_pombe_(strain_972_/_ATCC_24843)_GN=SPAC3H1.08c_PE=3_SV=1	>sp|Q9C0Z8|YKTB_SCHPO_Uncharacterized_protein_PB1E7.11c_OS=Schizosaccharomyces_pombe_(strain_972_/_ATCC_24843)_GN=SPAPB1E7.11c_PE=4_SV=1
T-3479-45.97	-1.13876	1	1	-.KPRSRYGCLICR(1)--EKFSIPALLSFR(2).-	>sp|O59830|YCUA_SCHPO_Uncharacterized_transcriptional_regulatory_protein_C965.10_OS=Schizosaccharomyces_pombe_(strain_972_/_ATCC_24843)_GN=SPCC965.10_PE=3_SV=1	>sp|Q9Y7Q7|DENN_SCHPO_DENN_domain-containing_protein_C297.05_OS=Schizosaccharomyces_pombe_(strain_972_/_ATCC_24843)_GN=SPCC297.05_PE=1_SV=1
T-1028-21.84-2	-1.14013	1	1	-.EDYEKELLRHADAR(5)--WAKKHLK(3).-	>sp|Q96WW3|YNH5_SCHPO_UPF0642_protein_C32H8.05_OS=Schizosaccharomyces_pombe_(strain_972_/_ATCC_24843)_GN=SPBC32H8.05_PE=3_SV=1	>sp|Q9UTK5|ALM1_SCHPO_Abnormal_long_morphology_protein_1_OS=Schizosaccharomyces_pombe_(strain_972_/_ATCC_24843)_GN=alm1_PE=1_SV=1
T-8306-81.28	-1.14027	1	1	-.YEGNDTTMMIAKPK(12)--VHEAKK(5).-	>sp|O14225|TOM20_SCHPO_Mitochondrial_import_receptor_subunit_tom20_OS=Schizosaccharomyces_pombe_(strain_972_/_ATCC_24843)_GN=tom20_PE=3_SV=1	>sp|Q10093|YAOE_SCHPO_Uncharacterized_protein_C11D3.14c_OS=Schizosaccharomyces_pombe_(strain_972_/_ATCC_24843)_GN=SPAC11D3.14c_PE=3_SV=1
T-4375-52.71	-1.1433	1	1	-.TCYNVKTYSTESIKQK(14)--FYKVLSYEKVSER(9).-	>sp|O94539|PAM17_SCHPO_Presequence_translocated-associated_motor_subunit_pam17,_mitochondrial_OS=Schizosaccharomyces_pombe_(strain_972_/_ATCC_24843)_GN=pam17_PE=3_SV=2	>sp|Q9UT03|SLS1_SCHPO_Protein_sls1_OS=Schizosaccharomyces_pombe_(strain_972_/_ATCC_24843)_GN=sls1_PE=3_SV=1
T-5746-62.51	-1.14382	1	1	-.DLLKNSSR(4)--KGFR(1).-	>decoy_reverse_sp|Q07538|PRP4_SCHPO_Decoy_of_Serine/threonine-protein_kinase_prp4_OS=Schizosaccharomyces_pombe_(strain_972_/_ATCC_24843)_GN=prp4_PE=1_SV=2	>decoy_reverse_sp|Q6LA55|YF49_SCHPO_Decoy_of_UPF0648_protein_C3H5.09c_OS=Schizosaccharomyces_pombe_(strain_972_/_ATCC_24843)_GN=SPAC3H5.09c_PE=3_SV=2	>decoy_reverse_sp|Q9UUA4|SEC66_SCHPO_Decoy_of_Translocation_protein_sec66_OS=Schizosaccharomyces_pombe_(strain_972_/_ATCC_24843)_GN=sec66_PE=1_SV=1	>sp|O60186|RT10_SCHPO_37S_ribosomal_protein_S10,_mitochondrial_OS=Schizosaccharomyces_pombe_(strain_972_/_ATCC_24843)_GN=rsm10_PE=3_SV=5	>sp|O74215|DAK2_SCHPO_Dihydroxyacetone_kinase_2_OS=Schizosaccharomyces_pombe_(strain_972_/_ATCC_24843)_GN=dak2_PE=3_SV=2	>sp|Q10430|SPC25_SCHPO_Kinetochore_protein_spc25_OS=Schizosaccharomyces_pombe_(strain_972_/_ATCC_24843)_GN=spc25_PE=1_SV=1
T-3730-47.97	-1.14646	1	1	-.CLWGDYYLDPKTK(11)--KQKQNLNITK(1).-	>sp|O60140|YNS9_SCHPO_Uncharacterized_protein_C18H10.09_OS=Schizosaccharomyces_pombe_(strain_972_/_ATCC_24843)_GN=SPBC18H10.09_PE=3_SV=2	>sp|O74945|RIA1_SCHPO_Ribosome_assembly_protein_1_OS=Schizosaccharomyces_pombe_(strain_972_/_ATCC_24843)_GN=ria1_PE=3_SV=1
T-8319-81.38	-1.14879	1	1	-.MFSVQVQYEKR(10)--YTEQDKK(6).-	>sp|O14208|YDT3_SCHPO_Uncharacterized_protein_C6B12.03c_OS=Schizosaccharomyces_pombe_(strain_972_/_ATCC_24843)_GN=SPAC6B12.03c_PE=4_SV=1	>sp|Q9USI6|MYO2_SCHPO_Myosin_type-2_heavy_chain_1_OS=Schizosaccharomyces_pombe_(strain_972_/_ATCC_24843)_GN=myo2_PE=1_SV=1
T-2256-35.61	-1.14994	1	1	-.KFHEQLLEFETDEKER(1)--YFCKR(4).-	>sp|Q09878|MET10_SCHPO_Probable_sulfite_reductase_[NADPH]_flavoprotein_component_OS=Schizosaccharomyces_pombe_(strain_972_/_ATCC_24843)_GN=SPCC584.01c_PE=3_SV=2	>sp|Q9P7M6|YIOC_SCHPO_Hid-1_family_protein_P27G11.12_OS=Schizosaccharomyces_pombe_(strain_972_/_ATCC_24843)_GN=SPAP27G11.12_PE=3_SV=1
T-1647-29.51	-1.15223	1	1	-.KLKDTGVSTSAEELK(3)--DEFKQLDLK(1).-	>sp|O74563|BRL2_SCHPO_E3_ubiquitin-protein_ligase_brl2_OS=Schizosaccharomyces_pombe_(strain_972_/_ATCC_24843)_GN=brl2_PE=1_SV=1	>sp|O94393|PSMD9_SCHPO_Probable_26S_proteasome_regulatory_subunit_p27_OS=Schizosaccharomyces_pombe_(strain_972_/_ATCC_24843)_GN=nas2_PE=3_SV=1
T-10079-95.06	-1.15398	1	1	-.KLIQRFFDEISLDSGK(1)--KDTFFRGR(1).-	>sp|P40231|CSK2A_SCHPO_Casein_kinase_II_subunit_alpha_OS=Schizosaccharomyces_pombe_(strain_972_/_ATCC_24843)_GN=cka1_PE=2_SV=2	>sp|P79063|ERF1_SCHPO_Eukaryotic_peptide_chain_release_factor_subunit_1_OS=Schizosaccharomyces_pombe_(strain_972_/_ATCC_24843)_GN=sup45_PE=1_SV=1
T-7963-78.55	-1.15413	1	1	-.KKDPLTK(1)--RKFFK(2).-	>decoy_reverse_sp|O36023|SPN1_SCHPO_Decoy_of_Septin_homolog_spn1_OS=Schizosaccharomyces_pombe_(strain_972_/_ATCC_24843)_GN=spn1_PE=1_SV=2	>sp|O36023|SPN1_SCHPO_Septin_homolog_spn1_OS=Schizosaccharomyces_pombe_(strain_972_/_ATCC_24843)_GN=spn1_PE=1_SV=2	>sp|Q09772|RDH54_SCHPO_Meiotic_recombination_protein_rdh54_OS=Schizosaccharomyces_pombe_(strain_972_/_ATCC_24843)_GN=rdh54_PE=1_SV=3
T-9259-88.65	-1.15587	1	1	-.KSIYLTIMSSVDFEECCHK(1)--KSHLIK(1).-	>sp|O74906|BCD1_SCHPO_Putative_box_C/D_snoRNA_protein_SPCC613.07_OS=Schizosaccharomyces_pombe_(strain_972_/_ATCC_24843)_GN=SPCC613.07_PE=1_SV=1	>sp|Q9P6R9|CWC22_SCHPO_Pre-mRNA-splicing_factor_cwf22_OS=Schizosaccharomyces_pombe_(strain_972_/_ATCC_24843)_GN=cwf22_PE=1_SV=3
T-6821-70.04	-1.15617	1	1	-.KENLEFAALDHSR(1)--QLNEYIFPKHR(9).-	>sp|O43029|FAP1_SCHPO_L-pipecolate_oxidase_OS=Schizosaccharomyces_pombe_(strain_972_/_ATCC_24843)_GN=fap1_PE=1_SV=1	>sp|Q9UT53|NMAH_SCHPO_Putative_nicotinamide-nucleotide_adenylyltransferase_C806.06c_OS=Schizosaccharomyces_pombe_(strain_972_/_ATCC_24843)_GN=SPAC806.06c_PE=1_SV=2
T-2529-37.92	-1.16128	1	1	-.KDNKPTKIYPLPHCFIVK(1)--KQSGSK(1).-	>sp|O94580|YQ77_SCHPO_Ubiquitin_and_WLM_domain-containing_metalloprotease_SPCC1442.07c_OS=Schizosaccharomyces_pombe_(strain_972_/_ATCC_24843)_GN=SPCC1442.07c_PE=3_SV=1	>sp|P21911|SDHB_SCHPO_Succinate_dehydrogenase_[ubiquinone]_iron-sulfur_subunit,_mitochondrial_OS=Schizosaccharomyces_pombe_(strain_972_/_ATCC_24843)_GN=sdh2_PE=3_SV=3
T-4090-50.60-2	-1.16941	1	1	-.RKANR(2)--PPIR(1).-	>sp|O13955|VAM6_SCHPO_Vacuolar_morphogenesis_protein_6_OS=Schizosaccharomyces_pombe_(strain_972_/_ATCC_24843)_GN=vam6_PE=3_SV=1	>sp|O14423|CBH1_SCHPO_CENP-B_homolog_protein_1_OS=Schizosaccharomyces_pombe_(strain_972_/_ATCC_24843)_GN=cbh1_PE=1_SV=2
T-6134-65.31	-1.17925	1	1	-.GVTSLWDKVYTGTPK(8)--MEDEMQIDK(1).-	>sp|O13959|RBX1_SCHPO_RING-box_protein_pip1_OS=Schizosaccharomyces_pombe_(strain_972_/_ATCC_24843)_GN=pip1_PE=1_SV=2	>sp|Q9UTR1|MMS19_SCHPO_DNA_repair/transcription_protein_mms19_OS=Schizosaccharomyces_pombe_(strain_972_/_ATCC_24843)_GN=mms19_PE=3_SV=1
T-6653-68.96	-1.18466	1	1	-.MLSREEQNRCFVPVR(1)--LLQRVDEFSKEVK(10).-	>sp|O13735|FAT1_SCHPO_Actin-interacting_protein_3_homolog_OS=Schizosaccharomyces_pombe_(strain_972_/_ATCC_24843)_GN=fat1_PE=1_SV=2	>sp|Q9P7H4|PTPA2_SCHPO_Serine/threonine-protein_phosphatase_2A_activator_2_OS=Schizosaccharomyces_pombe_(strain_972_/_ATCC_24843)_GN=rrd2_PE=3_SV=1
T-4953-56.89	-1.18838	1	1	-.DFQLLKAKLICALR(8)--KSSDEKSR(1).-	>sp|O94452|MCP1_SCHPO_Meiotic_coiled-coil_protein_1_OS=Schizosaccharomyces_pombe_(strain_972_/_ATCC_24843)_GN=mcp1_PE=4_SV=1	>sp|Q9P7J8|GAD8_SCHPO_Serine/threonine-protein_kinase_gad8_OS=Schizosaccharomyces_pombe_(strain_972_/_ATCC_24843)_GN=gad8_PE=1_SV=1
T-4888-56.42	-1.19084	1	1	-.ILVHSHWTMNKVK(11)--RYLLAKILSGR(6).-	>sp|O13957|YEHG_SCHPO_Uncharacterized_protein_C23H4.16c_OS=Schizosaccharomyces_pombe_(strain_972_/_ATCC_24843)_GN=SPAC23H4.16c_PE=4_SV=1	>sp|O14000|SYMM_SCHPO_Probable_methionine--tRNA_ligase,_mitochondrial_OS=Schizosaccharomyces_pombe_(strain_972_/_ATCC_24843)_GN=SPAC27E2.06c_PE=3_SV=1
T-10615-99.29	-1.19391	1	1	-.IDPIKHMLLVQR(5)--TREQIKNYSK(6).-	>sp|O13684|PCS1_SCHPO_Monopolin_complex_subunit_pcs1_OS=Schizosaccharomyces_pombe_(strain_972_/_ATCC_24843)_GN=pcs1_PE=1_SV=4	>sp|O59776|YCCC_SCHPO_Uncharacterized_protein_C1795.12c_OS=Schizosaccharomyces_pombe_(strain_972_/_ATCC_24843)_GN=SPCC1795.12c_PE=1_SV=1
T-10415-97.91	-1.19871	1	1	-.KIEFYGDDTWLKLFPSAFSK(1)--DLKPNIRRK(1).-	>sp|O14040|DI3L2_SCHPO_DIS3-like_exonuclease_2_OS=Schizosaccharomyces_pombe_(strain_972_/_ATCC_24843)_GN=dis32_PE=1_SV=1	>sp|Q09782|GPI7_SCHPO_GPI_ethanolamine_phosphate_transferase_2_OS=Schizosaccharomyces_pombe_(strain_972_/_ATCC_24843)_GN=las21_PE=3_SV=1
T-6376-67.01	-1.20022	1	1	-.TKFGDEDSIAFQKAR(2)--KIYASK(1).-	>sp|Q10064|YAMB_SCHPO_Uncharacterized_PI3/PI4-kinase_family_protein_C1F5.11c_OS=Schizosaccharomyces_pombe_(strain_972_/_ATCC_24843)_GN=SPAC1F5.11c_PE=3_SV=1	>sp|Q9USR3|STT4_SCHPO_Phosphatidylinositol_4-kinase_stt4_OS=Schizosaccharomyces_pombe_(strain_972_/_ATCC_24843)_GN=stt4_PE=3_SV=1
T-3283-44.38	-1.20455	1	1	-.GGKIGLFGGAGVGK(3)--LMEFNNLICKILR(10).-	>sp|P22068|ATPB_SCHPO_ATP_synthase_subunit_beta,_mitochondrial_OS=Schizosaccharomyces_pombe_(strain_972_/_ATCC_24843)_GN=atp2_PE=1_SV=1	>sp|Q02099|RAD3_SCHPO_Protein_kinase_rad3_OS=Schizosaccharomyces_pombe_(strain_972_/_ATCC_24843)_GN=rad3_PE=1_SV=2
T-9533-90.65	-1.20552	1	1	-.RFRLNDSFSGK(1)--KLEDDCQQR(1).-	>sp|O14261|ATG11_SCHPO_Taz1-interacting_factor_1_OS=Schizosaccharomyces_pombe_(strain_972_/_ATCC_24843)_GN=taf1_PE=1_SV=2	>sp|Q9HDY1|ASE1_SCHPO_Anaphase_spindle_elongation_protein_1_OS=Schizosaccharomyces_pombe_(strain_972_/_ATCC_24843)_GN=ase1_PE=1_SV=1
T-4364-52.63	-1.20685	1	1	-.QHGHVYIMLKNSLK(10)--SKVVYIAPMK(2).-	>sp|O60072|MUG81_SCHPO_Putative_helicase_mug81_OS=Schizosaccharomyces_pombe_(strain_972_/_ATCC_24843)_GN=mug81_PE=1_SV=1	>sp|O94361|YHOE_SCHPO_Uncharacterized_acyltransferase_C428.14_OS=Schizosaccharomyces_pombe_(strain_972_/_ATCC_24843)_GN=SPBC428.14_PE=3_SV=1
T-9953-94.00	-1.20762	1	1	-.VQDELKQLQLRQK(6)--INSEISDKR(8).-	>sp|O42649|SMC3_SCHPO_Structural_maintenance_of_chromosomes_protein_3_OS=Schizosaccharomyces_pombe_(strain_972_/_ATCC_24843)_GN=psm3_PE=1_SV=1	>sp|P87150|MIC19_SCHPO_MICOS_complex_subunit_mic19_OS=Schizosaccharomyces_pombe_(strain_972_/_ATCC_24843)_GN=mic19_PE=3_SV=1
T-3737-48.02	-1.20805	1	1	-.LFDMRKTSYHVAEE(6)--SFVCPECSKK(9).-	>sp|Q10076|HSR1_SCHPO_Hydrogen_peroxide_stress_regulator_1_OS=Schizosaccharomyces_pombe_(strain_972_/_ATCC_24843)_GN=hsr1_PE=2_SV=1	>sp|Q9P6L5|SLA2_SCHPO_Endocytosis_protein_end4_OS=Schizosaccharomyces_pombe_(strain_972_/_ATCC_24843)_GN=end4_PE=1_SV=2
T-3155-43.31	-1.20959	1	1	-.KYVYVYDNMGTEIHCLK(1)--VLKPLKVVYLNEK(3).-	>sp|P31318|ARG56_SCHPO_Protein_arg11,_mitochondrial_OS=Schizosaccharomyces_pombe_(strain_972_/_ATCC_24843)_GN=arg11_PE=3_SV=2	>sp|Q9P4X3|UTP7_SCHPO_Probable_U3_small_nucleolar_RNA-associated_protein_7_OS=Schizosaccharomyces_pombe_(strain_972_/_ATCC_24843)_GN=utp7_PE=3_SV=1
T-3082-42.76	-1.2097	1	1	-.MSTLYQVNKIKEILIR(11)--DERR(1).-	>sp|O13865|PAN3L_SCHPO_PAB-dependent_poly(A)-specific_ribonuclease_subunit_pan3-like_OS=Schizosaccharomyces_pombe_(strain_972_/_ATCC_24843)_GN=SPAC1B1.04c_PE=1_SV=2	>sp|Q09786|YA98_SCHPO_Uncharacterized_WD_repeat-containing_protein_C13G6.08_OS=Schizosaccharomyces_pombe_(strain_972_/_ATCC_24843)_GN=SPAC13G6.08_PE=3_SV=1
T-2754-39.85	-1.20994	1	1	-.HPKR(3)--MKNK(1).-	>decoy_reverse_sp|O74420|WTF13_SCHPO_Decoy_of_Uncharacterized_protein_wtf13_OS=Schizosaccharomyces_pombe_(strain_972_/_ATCC_24843)_GN=wtf13_PE=3_SV=2	>decoy_reverse_sp|O74486|WTF19_SCHPO_Decoy_of_Uncharacterized_protein_wtf19_OS=Schizosaccharomyces_pombe_(strain_972_/_ATCC_24843)_GN=wtf19_PE=2_SV=1	>decoy_reverse_sp|O94271|YORN_SCHPO_Decoy_of_Uncharacterized_RING_finger_protein_P8B7.23_OS=Schizosaccharomyces_pombe_(strain_972_/_ATCC_24843)_GN=SPBP8B7.23_PE=3_SV=1	>decoy_reverse_sp|O94409|WTF23_SCHPO_Decoy_of_Uncharacterized_protein_wtf23_OS=Schizosaccharomyces_pombe_(strain_972_/_ATCC_24843)_GN=wtf23_PE=3_SV=1	>decoy_reverse_sp|P09988|H31_SCHPO_Decoy_of_Histone_H3.1/H3.2_OS=Schizosaccharomyces_pombe_(strain_972_/_ATCC_24843)_GN=hht1_PE=1_SV=2	>decoy_reverse_sp|P10651|H33_SCHPO_Decoy_of_Histone_H3.3_OS=Schizosaccharomyces_pombe_(strain_972_/_ATCC_24843)_GN=hht3_PE=1_SV=2	>decoy_reverse_sp|P55877|IF1A_SCHPO_Decoy_of_Eukaryotic_translation_initiation_factor_1A_OS=Schizosaccharomyces_pombe_(strain_972_/_ATCC_24843)_GN=tif11_PE=2_SV=2	>decoy_reverse_sp|Q09687|AGM1_SCHPO_Decoy_of_Phosphoacetylglucosamine_mutase_1_OS=Schizosaccharomyces_pombe_(strain_972_/_ATCC_24843)_GN=SPAC13C5.05c_PE=1_SV=1	>decoy_reverse_sp|Q10233|RPC2_SCHPO_Decoy_of_DNA-directed_RNA_polymerase_III_subunit_RPC2_OS=Schizosaccharomyces_pombe_(strain_972_/_ATCC_24843)_GN=rpc2_PE=2_SV=1	>decoy_reverse_sp|Q9P3V0|WTF4_SCHPO_Decoy_of_Uncharacterized_protein_wtf4_OS=Schizosaccharomyces_pombe_(strain_972_/_ATCC_24843)_GN=wtf4_PE=3_SV=1	>sp|O43061|MU136_SCHPO_Meiotically_up-regulated_gene_136_protein_OS=Schizosaccharomyces_pombe_(strain_972_/_ATCC_24843)_GN=mug136_PE=1_SV=1	>sp|O43065|MOT1_SCHPO_Probable_helicase_mot1_OS=Schizosaccharomyces_pombe_(strain_972_/_ATCC_24843)_GN=mot1_PE=1_SV=4	>sp|O74420|WTF13_SCHPO_Uncharacterized_protein_wtf13_OS=Schizosaccharomyces_pombe_(strain_972_/_ATCC_24843)_GN=wtf13_PE=3_SV=2	>sp|O74486|WTF19_SCHPO_Uncharacterized_protein_wtf19_OS=Schizosaccharomyces_pombe_(strain_972_/_ATCC_24843)_GN=wtf19_PE=2_SV=1	>sp|O94409|WTF23_SCHPO_Uncharacterized_protein_wtf23_OS=Schizosaccharomyces_pombe_(strain_972_/_ATCC_24843)_GN=wtf23_PE=3_SV=1	>sp|Q9P3V0|WTF4_SCHPO_Uncharacterized_protein_wtf4_OS=Schizosaccharomyces_pombe_(strain_972_/_ATCC_24843)_GN=wtf4_PE=3_SV=1
T-5714-62.30	-1.21156	1	1	-.MASDASEEKDRK(9)--MVKMLKPGK(3).-	>sp|Q9Y7K9|YGI7_SCHPO_PARP-type_zinc_finger-containing_protein_C2A9.07c_OS=Schizosaccharomyces_pombe_(strain_972_/_ATCC_24843)_GN=SPBC2A9.07c_PE=1_SV=3	>tr|O14387|O14387_SCHPM_60S_ribosomal_protein_L27_homolog_(Fragment)_OS=Schizosaccharomyces_pombe_PE=2_SV=1
T-4591-54.24	-1.2146	1	1	-.NSPWGPNKERK(8)--AQNPMKELR(6).-	>sp|Q09779|THO2_SCHPO_THO_complex_subunit_2_OS=Schizosaccharomyces_pombe_(strain_972_/_ATCC_24843)_GN=tho2_PE=1_SV=3	>sp|Q10157|RL11_SCHPO_60S_ribosomal_protein_L11_OS=Schizosaccharomyces_pombe_(strain_972_/_ATCC_24843)_GN=rpl11a_PE=1_SV=1
T-9211-88.32	-1.22286	1	1	-.KLEAPLLQGFLGR(1)--MKFGHDFKR(8).-	>sp|O14212|YDT7_SCHPO_Uncharacterized_RING_finger_protein_C6B12.07c_OS=Schizosaccharomyces_pombe_(strain_972_/_ATCC_24843)_GN=SPAC6B12.07c_PE=3_SV=2	>sp|Q09816|MTAP_SCHPO_S-methyl-5'-thioadenosine_phosphorylase_OS=Schizosaccharomyces_pombe_(strain_972_/_ATCC_24843)_GN=SPAC16C9.02c_PE=3_SV=1
T-9516-90.53	-1.22323	1	1	-.AGNGALR(1)--ALDLR(1).-	>sp|G2TRP6|COA6_SCHPO_Cytochrome_c_oxidase_subunit_6B-like_protein_new16_OS=Schizosaccharomyces_pombe_(strain_972_/_ATCC_24843)_GN=new16_PE=2_SV=1	>sp|P40235|HHP1_SCHPO_Casein_kinase_I_homolog_hhp1_OS=Schizosaccharomyces_pombe_(strain_972_/_ATCC_24843)_GN=hhp1_PE=2_SV=1
T-1976-32.96	-1.22419	1	1	-.DEKIDELAKLEHLWQK(3)--YLTKKFLK(5).-	>sp|O60149|VPS38_SCHPO_Vacuolar_protein_sorting-associated_protein_38_OS=Schizosaccharomyces_pombe_(strain_972_/_ATCC_24843)_GN=vps38_PE=3_SV=2	>sp|Q09668|RL22_SCHPO_60S_ribosomal_protein_L22_OS=Schizosaccharomyces_pombe_(strain_972_/_ATCC_24843)_GN=rpl22_PE=1_SV=3	>tr|A4CYJ4|A4CYJ4_SCHPM_Ribosomal_protein_L22_OS=Schizosaccharomyces_pombe_GN=RPL22_PE=2_SV=1
T-2541-38.02	-1.22605	1	1	-.CMKMSKK(6)--EKEFQK(2).-	>sp|O14009|NSRP1_SCHPO_Nuclear_speckle_splicing_regulatory_protein_1_homolog_OS=Schizosaccharomyces_pombe_(strain_972_/_ATCC_24843)_GN=SPAC29A4.06c_PE=3_SV=1	>sp|Q9UT79|MSC1_SCHPO_Multicopy_suppressor_of_chk1_protein_1_OS=Schizosaccharomyces_pombe_(strain_972_/_ATCC_24843)_GN=msc1_PE=3_SV=1
T-6991-71.26	-1.22881	1	1	-.KIDVKPKGVYWNDDGR(7)--TKSIQPLVHR(2).-	>sp|O42937|COPB2_SCHPO_Probable_coatomer_subunit_beta'_OS=Schizosaccharomyces_pombe_(strain_972_/_ATCC_24843)_GN=sec27_PE=3_SV=2	>sp|Q92348|MU183_SCHPO_Meiotically_up-regulated_gene_183_protein_OS=Schizosaccharomyces_pombe_(strain_972_/_ATCC_24843)_GN=mug183_PE=1_SV=2
T-4152-51.02	-1.23119	1	1	-.MFAVQGNQKFPK(1)--LLILKMVDK(5).-	>sp|O14244|YELD_SCHPO_Uncharacterized_membrane_protein_C6F6.13c_OS=Schizosaccharomyces_pombe_(strain_972_/_ATCC_24843)_GN=SPAC6F6.13c_PE=3_SV=1	>sp|O94421|SNF22_SCHPO_SWI/SNF_chromatin-remodeling_complex_subunit_snf22_OS=Schizosaccharomyces_pombe_(strain_972_/_ATCC_24843)_GN=snf22_PE=1_SV=2
T-10314-97.03	-1.2318	1	1	-.EQLTNRKSGIPK(7)--ELQIWFQNKR(9).-	>sp|P40923|YOX1_SCHPO_MBF_complex_negative_regulatory_component_yox1_OS=Schizosaccharomyces_pombe_(strain_972_/_ATCC_24843)_GN=yox1_PE=1_SV=1	>sp|Q09883|SPN6_SCHPO_Septin_homolog_spn6_OS=Schizosaccharomyces_pombe_(strain_972_/_ATCC_24843)_GN=spn6_PE=1_SV=1
T-4565-54.07	-1.23188	1	1	-.LNTSTFYGKAEVR(9)--ITCVKGAPLWVLK(5).-	>sp|P09627|PMA1_SCHPO_Plasma_membrane_ATPase_1_OS=Schizosaccharomyces_pombe_(strain_972_/_ATCC_24843)_GN=pma1_PE=1_SV=1	>sp|U3H0A9|YJ61_SCHPO_Uncharacterized_protein_SPCC1884.01_OS=Schizosaccharomyces_pombe_(strain_972_/_ATCC_24843)_GN=SPCC1884.01_PE=4_SV=1
T-1059-22.09	-1.2352	1	1	-.ETTEKMRQTDVK(5)--EEDKAEWKK(4).-	>sp|O74876|MU135_SCHPO_Meiotically_up-regulated_gene_135_protein_OS=Schizosaccharomyces_pombe_(strain_972_/_ATCC_24843)_GN=mug135_PE=1_SV=1	>sp|Q02088|TPM_SCHPO_Tropomyosin_OS=Schizosaccharomyces_pombe_(strain_972_/_ATCC_24843)_GN=cdc8_PE=3_SV=1
T-8856-85.41	-1.23675	1	1	-.EDIPFVCLICKKDYR(11)--ILKLEEELNDLK(3).-	>sp|Q8TFH5|YIK9_SCHPO_Meiotically_up-regulated_protein_PB17E12.09_OS=Schizosaccharomyces_pombe_(strain_972_/_ATCC_24843)_GN=SPAPB17E12.09_PE=4_SV=1	>sp|Q9P6R8|CWC24_SCHPO_Pre-mRNA-splicing_factor_cwf24_OS=Schizosaccharomyces_pombe_(strain_972_/_ATCC_24843)_GN=cwf24_PE=1_SV=1
T-1973-32.92	-1.23735	1	1	-.NRKELR(3)--LVDYKR(5).-	>sp|P0CT34|TF21_SCHPO_Transposon_Tf2-1_polyprotein_OS=Schizosaccharomyces_pombe_(strain_972_/_ATCC_24843)_GN=Tf2-1_PE=3_SV=1	>sp|P0CT35|TF22_SCHPO_Transposon_Tf2-2_polyprotein_OS=Schizosaccharomyces_pombe_(strain_972_/_ATCC_24843)_GN=Tf2-2_PE=3_SV=1	>sp|P0CT36|TF23_SCHPO_Transposon_Tf2-3_polyprotein_OS=Schizosaccharomyces_pombe_(strain_972_/_ATCC_24843)_GN=Tf2-3_PE=1_SV=1	>sp|P0CT37|TF24_SCHPO_Transposon_Tf2-4_polyprotein_OS=Schizosaccharomyces_pombe_(strain_972_/_ATCC_24843)_GN=Tf2-4_PE=3_SV=1	>sp|P0CT38|TF25_SCHPO_Transposon_Tf2-5_polyprotein_OS=Schizosaccharomyces_pombe_(strain_972_/_ATCC_24843)_GN=Tf2-5_PE=3_SV=1	>sp|P0CT39|TF26_SCHPO_Transposon_Tf2-6_polyprotein_OS=Schizosaccharomyces_pombe_(strain_972_/_ATCC_24843)_GN=Tf2-6_PE=3_SV=1	>sp|P0CT40|TF29_SCHPO_Transposon_Tf2-9_polyprotein_OS=Schizosaccharomyces_pombe_(strain_972_/_ATCC_24843)_GN=Tf2-9_PE=3_SV=1	>sp|P0CT41|TF212_SCHPO_Transposon_Tf2-12_polyprotein_OS=Schizosaccharomyces_pombe_(strain_972_/_ATCC_24843)_GN=Tf2-12_PE=3_SV=1	>sp|P0CT42|TF27_SCHPO_Transposon_Tf2-7_polyprotein_OS=Schizosaccharomyces_pombe_(strain_972_/_ATCC_24843)_GN=Tf2-7_PE=3_SV=1	>sp|P0CT43|TF28_SCHPO_Transposon_Tf2-8_polyprotein_OS=Schizosaccharomyces_pombe_(strain_972_/_ATCC_24843)_GN=Tf2-8_PE=3_SV=1	>sp|Q10104|GLYM_SCHPO_Serine_hydroxymethyltransferase,_mitochondrial_OS=Schizosaccharomyces_pombe_(strain_972_/_ATCC_24843)_GN=shm2_PE=3_SV=2	>sp|Q9UR07|TF211_SCHPO_Transposon_Tf2-11_polyprotein_OS=Schizosaccharomyces_pombe_(strain_972_/_ATCC_24843)_GN=Tf2-11_PE=3_SV=1	>tr|Q01910|Q01910_SCHPM_Tf1_protein_OS=Schizosaccharomyces_pombe_GN=retrotransposon_Tf1-107_PE=4_SV=1
T-7951-78.48	-1.25518	1	1	-.ALEREKDEASK(6)--SAYYNKCR(6).-	>sp|O94641|HS104_SCHPO_Heat_shock_protein_104_OS=Schizosaccharomyces_pombe_(strain_972_/_ATCC_24843)_GN=hsp104_PE=3_SV=1	>sp|Q09697|RGA8_SCHPO_Rho-GTPase-activating_protein_8_OS=Schizosaccharomyces_pombe_(strain_972_/_ATCC_24843)_GN=rga8_PE=1_SV=1
T-4361-52.61	-1.26401	1	1	-.KDWKNETLIPFQK(1)--FKSLKEDK(2).-	>sp|O74828|ESF1_SCHPO_Pre-rRNA-processing_protein_esf1_OS=Schizosaccharomyces_pombe_(strain_972_/_ATCC_24843)_GN=esf1_PE=1_SV=1	>sp|P24782|DBP2_SCHPO_ATP-dependent_RNA_helicase_dbp2_OS=Schizosaccharomyces_pombe_(strain_972_/_ATCC_24843)_GN=dbp2_PE=2_SV=2
T-666-15.35	-1.26412	1	1	-.MMADDK(6)--SAPSKR(5).-	>sp|O14201|MUG86_SCHPO_Meiotically_up-regulated_gene_86_protein_OS=Schizosaccharomyces_pombe_(strain_972_/_ATCC_24843)_GN=mug86_PE=1_SV=1	>sp|O74871|YCW3_SCHPO_Uncharacterized_protein_C31H12.03c_OS=Schizosaccharomyces_pombe_(strain_972_/_ATCC_24843)_GN=SPCC31H12.03c_PE=1_SV=1
T-8840-85.31	-1.26548	1	1	-.ANPANPAKFLKAHK(11)--ASEKLR(4).-	>sp|O74889|SAC31_SCHPO_SAC3_family_protein_1_OS=Schizosaccharomyces_pombe_(strain_972_/_ATCC_24843)_GN=SPCC576.05_PE=1_SV=1	>sp|Q9Y7U7|SND1_SCHPO_Staphylococcal_nuclease_domain-containing_protein_1_OS=Schizosaccharomyces_pombe_(strain_972_/_ATCC_24843)_GN=snd1_PE=1_SV=1
T-9501-90.43	-1.26589	1	1	-.THNRQMTETLEKYK(12)--ERKFK(3).-	>decoy_reverse_sp|P25457|RL7B_SCHPO_Decoy_of_60S_ribosomal_protein_L7-B_OS=Schizosaccharomyces_pombe_(strain_972_/_ATCC_24843)_GN=rpl7b_PE=3_SV=1	>sp|O60104|MED7_SCHPO_Mediator_of_RNA_polymerase_II_transcription_subunit_7_OS=Schizosaccharomyces_pombe_(strain_972_/_ATCC_24843)_GN=med7_PE=1_SV=1	>sp|P25457|RL7B_SCHPO_60S_ribosomal_protein_L7-B_OS=Schizosaccharomyces_pombe_(strain_972_/_ATCC_24843)_GN=rpl7b_PE=3_SV=1
T-5843-63.23	-1.26635	1	1	-.MPSSDVCKAGSHR(1)--MDITDRILQNR(1).-	>sp|Q09765|UBA3_SCHPO_NEDD8-activating_enzyme_E1_catalytic_subunit_OS=Schizosaccharomyces_pombe_(strain_972_/_ATCC_24843)_GN=uba3_PE=1_SV=1	>sp|Q9USJ4|NTE1_SCHPO_Lysophospholipase_NTE1_OS=Schizosaccharomyces_pombe_(strain_972_/_ATCC_24843)_GN=nte1_PE=3_SV=1
T-1337-25.68	-1.27423	1	1	-.RKAEEK(2)--CDKR(3).-	>sp|Q09705|RT24_SCHPO_37S_ribosomal_protein_S24,_mitochondrial_OS=Schizosaccharomyces_pombe_(strain_972_/_ATCC_24843)_GN=rsm24_PE=3_SV=1	>sp|Q10475|IF4G_SCHPO_Eukaryotic_translation_initiation_factor_4_gamma_OS=Schizosaccharomyces_pombe_(strain_972_/_ATCC_24843)_GN=tif471_PE=1_SV=1
T-5881-63.53	-1.28113	1	1	-.TSAIEEEREILESIYPEEFK(1)--SYLSK(1).-	>sp|O14157|MYO3_SCHPO_Myosin_type-2_heavy_chain_2_OS=Schizosaccharomyces_pombe_(strain_972_/_ATCC_24843)_GN=myo3_PE=1_SV=1	>sp|O94721|YCF9_SCHPO_RWD_domain-containing_protein_C1393.09c_OS=Schizosaccharomyces_pombe_(strain_972_/_ATCC_24843)_GN=SPCC1393.09c_PE=3_SV=1
T-3891-49.14-2	-1.28589	1	1	-.WLEYSSIPKA(9)--ILMKEKK(4).-	>sp|G2TRS0|YH0H_SCHPO_Putative_uncharacterized_protein_C1685.17_OS=Schizosaccharomyces_pombe_(strain_972_/_ATCC_24843)_GN=SPBC1685.17_PE=4_SV=1	>sp|Q9UT37|TIM14_SCHPO_Mitochondrial_import_inner_membrane_translocase_subunit_tim14_OS=Schizosaccharomyces_pombe_(strain_972_/_ATCC_24843)_GN=pam18_PE=3_SV=1
T-2919-41.35	-1.28745	1	1	-.DYKVLPLTGDNSIFEK(3)--KMTSSEKTR(1).-	>sp|O13981|EMC1_SCHPO_ER_membrane_protein_complex_subunit_1_OS=Schizosaccharomyces_pombe_(strain_972_/_ATCC_24843)_GN=emc1_PE=3_SV=1	>sp|Q10207|YBX1_SCHPO_Uncharacterized_protein_C17D1.01_OS=Schizosaccharomyces_pombe_(strain_972_/_ATCC_24843)_GN=SPBC17D1.01_PE=4_SV=2
T-10121-95.43	-1.28761	1	1	-.SMFEQFAKIDERVLSWEFLLR(8)--TPKMERGIK(3).-	>sp|Q9UT84|YIP6_SCHPO_Phospholipid_scramblase_family_protein_C343.06c_OS=Schizosaccharomyces_pombe_(strain_972_/_ATCC_24843)_GN=SPAC343.06c_PE=3_SV=1	>sp|Q9Y7L4|EXO5_SCHPO_Probable_exonuclease_V,_mitochondrial_OS=Schizosaccharomyces_pombe_(strain_972_/_ATCC_24843)_GN=exo5_PE=3_SV=1
T-4404-52.95	-1.2958	1	1	-.KPLVAVNHCIGHIEMGR(1)--MAPDISK(1).-	>sp|O94637|KAE1_SCHPO_tRNA_N6-adenosine_threonylcarbamoyltransferase_OS=Schizosaccharomyces_pombe_(strain_972_/_ATCC_24843)_GN=pgp2_PE=3_SV=1	>sp|Q10267|UPF3_SCHPO_Nonsense-mediated_mRNA_decay_protein_3_OS=Schizosaccharomyces_pombe_(strain_972_/_ATCC_24843)_GN=upf3_PE=3_SV=1
T-10662-99.71	-1.30475	1	1	-.AKFHIPCVICGACK(2)--KPGYVEKNKDK(1).-	>sp|O14033|YEMC_SCHPO_Uncharacterized_protein_C29B12.12_OS=Schizosaccharomyces_pombe_(strain_972_/_ATCC_24843)_GN=SPAC29B12.12_PE=3_SV=1	>sp|O94387|YGSA_SCHPO_Uncharacterized_ATP-dependent_helicase_C29A10.10c_OS=Schizosaccharomyces_pombe_(strain_972_/_ATCC_24843)_GN=SPBC29A10.10c_PE=3_SV=1
T-2811-40.37	-1.30655	1	1	-.DCNSKR(5)--LSNKLR(4).-	>sp|Q9HGL9|WHI5_SCHPO_Cell_cycle_transcriptional_repressor_whi5_OS=Schizosaccharomyces_pombe_(strain_972_/_ATCC_24843)_GN=whi5_PE=1_SV=1	>sp|Q9P6M0|SLX4_SCHPO_Structure-specific_endonuclease_subunit_slx4_OS=Schizosaccharomyces_pombe_(strain_972_/_ATCC_24843)_GN=slx4_PE=1_SV=1
T-6114-65.18	-1.31275	1	1	-.KLGKCSIFTVHDPDIQK(4)--TKIGSR(2).-	>sp|Q10098|YAP1_SCHPO_Uncharacterized_protein_C15F9.01c_OS=Schizosaccharomyces_pombe_(strain_972_/_ATCC_24843)_GN=SPAC15F9.01c_PE=4_SV=1	>sp|Q10253|MUG64_SCHPO_Meiotically_up-regulated_gene_64_protein_OS=Schizosaccharomyces_pombe_(strain_972_/_ATCC_24843)_GN=mug64_PE=1_SV=3
T-2880-40.93	-1.31516	1	1	-.DPEK(1)--ARVK(1).-	>sp|O13748|NTM1_SCHPO_Alpha_N-terminal_protein_methyltransferase_1_OS=Schizosaccharomyces_pombe_(strain_972_/_ATCC_24843)_GN=tae1_PE=3_SV=1	>sp|O60164|PESC_SCHPO_Pescadillo_homolog_OS=Schizosaccharomyces_pombe_(strain_972_/_ATCC_24843)_GN=ppp1_PE=3_SV=1
T-2649-39.02	-1.31535	1	1	-.DKFISVPKKPK(9)--SRPKAAPK(4).-	>sp|O60182|RFC1_SCHPO_Replication_factor_C_subunit_1_OS=Schizosaccharomyces_pombe_(strain_972_/_ATCC_24843)_GN=rfc1_PE=1_SV=1	>sp|O74394|RM39_SCHPO_54S_ribosomal_protein_L39,_mitochondrial_OS=Schizosaccharomyces_pombe_(strain_972_/_ATCC_24843)_GN=mrpl39_PE=3_SV=1
T-8109-79.69	-1.31916	1	1	-.RPFPSLEKAEALCQR(8)--DEEPYGKLNPK(7).-	>sp|P87114|FFT1_SCHPO_ATP-dependent_helicase_fft1_OS=Schizosaccharomyces_pombe_(strain_972_/_ATCC_24843)_GN=fft1_PE=3_SV=1	>sp|Q9UT42|LSB6_SCHPO_Phosphatidylinositol_4-kinase_lsb6_OS=Schizosaccharomyces_pombe_(strain_972_/_ATCC_24843)_GN=lsb6_PE=3_SV=2
T-1311-25.34	-1.33089	1	1	-.DLSNKVTK(5)--SHTK(1).-	>sp|Q96WV5|COPA_SCHPO_Putative_coatomer_subunit_alpha_OS=Schizosaccharomyces_pombe_(strain_972_/_ATCC_24843)_GN=SPBPJ4664.04_PE=1_SV=1	>sp|Q9USX2|YO74_SCHPO_Uncharacterized_protein_C1921.04c_OS=Schizosaccharomyces_pombe_(strain_972_/_ATCC_24843)_GN=SPBC1921.04c_PE=4_SV=1
T-2701-39.42	-1.3427	1	1	-.VEELQSQSFTKNK(11)--KGKRPGFK(1).-	>sp|O42916|ALE1_SCHPO_Lysophospholipid_acyltransferase_OS=Schizosaccharomyces_pombe_(strain_972_/_ATCC_24843)_GN=ale1_PE=1_SV=1	>sp|Q92355|SEN1_SCHPO_Helicase_sen1_OS=Schizosaccharomyces_pombe_(strain_972_/_ATCC_24843)_GN=sen1_PE=1_SV=1
T-6170-65.58	-1.34335	1	1	-.VTPKRTNVPGMSR(4)--RPKNAWWR(3).-	>sp|O14327|PAB2_SCHPO_Polyadenylate-binding_protein_2_OS=Schizosaccharomyces_pombe_(strain_972_/_ATCC_24843)_GN=pab2_PE=1_SV=1	>sp|O42938|PFKA_SCHPO_ATP-dependent_6-phosphofructokinase_OS=Schizosaccharomyces_pombe_(strain_972_/_ATCC_24843)_GN=pfk1_PE=1_SV=1
T-7747-76.87	-1.34925	1	1	-.KPICRYCIDLR(1)--KSTLNSIK(1).-	>sp|O94334|POF13_SCHPO_F-box_protein_pof13_OS=Schizosaccharomyces_pombe_(strain_972_/_ATCC_24843)_GN=pof13_PE=1_SV=1	>sp|P87027|SPG1_SCHPO_Septum-promoting_GTP-binding_protein_1_OS=Schizosaccharomyces_pombe_(strain_972_/_ATCC_24843)_GN=spg1_PE=1_SV=1
T-3849-48.83	-1.35148	1	1	-.DLISHKNDFER(6)--MLTIKR(1).-	>sp|O13853|ITS3_SCHPO_Phosphatidylinositol_4-phosphate_5-kinase_its3_OS=Schizosaccharomyces_pombe_(strain_972_/_ATCC_24843)_GN=its3_PE=1_SV=3	>sp|Q9Y7L7|GPI15_SCHPO_Phosphatidylinositol_N-acetylglucosaminyltransferase_subunit_gpi15_OS=Schizosaccharomyces_pombe_(strain_972_/_ATCC_24843)_GN=gpi15_PE=3_SV=1
T-2350-36.37	-1.35411	1	1	-.LIIRHPIKTEYR(8)--KRDDYR(1).-	>sp|O14187|SPP42_SCHPO_Pre-mRNA-splicing_factor_spp42_OS=Schizosaccharomyces_pombe_(strain_972_/_ATCC_24843)_GN=spp42_PE=1_SV=1	>sp|Q9US08|SPO3_SCHPO_Sporulation-specific_protein_3_OS=Schizosaccharomyces_pombe_(strain_972_/_ATCC_24843)_GN=spo3_PE=4_SV=1
T-6120-65.22	-1.35674	1	1	-.SYSEDGKNEK(7)--FLFSSKNK(6).-	>sp|O94300|YOOH_SCHPO_Putative_xanthine/uracil_permease_C887.17_OS=Schizosaccharomyces_pombe_(strain_972_/_ATCC_24843)_GN=SPBC887.17_PE=3_SV=1	>sp|O94472|PBN1_SCHPO_Protein_pbn1_OS=Schizosaccharomyces_pombe_(strain_972_/_ATCC_24843)_GN=pbn1_PE=3_SV=1
T-4099-50.66	-1.35756	1	1	-.KSLSSFIPLPKWMK(1)--MLCLR(1).-	>sp|O13880|VHT1_SCHPO_Vitamin_H_transporter_1_OS=Schizosaccharomyces_pombe_(strain_972_/_ATCC_24843)_GN=vht1_PE=2_SV=1	>sp|Q9P6M5|YKS1_SCHPO_Uncharacterized_protein_C652.01_OS=Schizosaccharomyces_pombe_(strain_972_/_ATCC_24843)_GN=SPAC652.01_PE=4_SV=1
T-5777-62.74	-1.36015	1	1	-.MENFHHRPFK(1)--RLKQQEDR(3).-	>sp|P40848|XRN2_SCHPO_5'-3'_exoribonuclease_2_OS=Schizosaccharomyces_pombe_(strain_972_/_ATCC_24843)_GN=dhp1_PE=1_SV=1	>sp|Q9P7V2|ABC4_SCHPO_ATP-binding_cassette_transporter_abc4_OS=Schizosaccharomyces_pombe_(strain_972_/_ATCC_24843)_GN=abc4_PE=3_SV=1
T-7453-74.70	-1.36544	1	1	-.ACIMQKQVPKCNSCK(6)--GEKNLLTAYK(3).-	>sp|O13749|TF2B_SCHPO_Transcription_initiation_factor_IIB_OS=Schizosaccharomyces_pombe_(strain_972_/_ATCC_24843)_GN=sua7_PE=3_SV=1	>sp|Q9USN7|HST2_SCHPO_NAD-dependent_protein_deacetylase_hst2_OS=Schizosaccharomyces_pombe_(strain_972_/_ATCC_24843)_GN=hst2_PE=3_SV=1
T-1438-26.96	-1.36825	1	1	-.MQDWRAALEEYYSR(1)--TLQTFPSNYKSFK(10).-	>sp|O74840|YCY3_SCHPO_Smr_domain-containing_protein_C1235.03_OS=Schizosaccharomyces_pombe_(strain_972_/_ATCC_24843)_GN=SPCC1235.03_PE=2_SV=2	>sp|O94370|YG04_SCHPO_Uncharacterized_mitochondrial_carrier_C1604.04_OS=Schizosaccharomyces_pombe_(strain_972_/_ATCC_24843)_GN=SPBC1604.04_PE=3_SV=2
T-2235-35.41	-1.37185	1	1	-.GGTESAKSFAALSNVVR(7)--DGGKDNESVIPEK(4).-	>sp|O60067|TAPT1_SCHPO_Protein_TAPT1_homolog_OS=Schizosaccharomyces_pombe_(strain_972_/_ATCC_24843)_GN=SPBC13G1.05_PE=1_SV=1	>sp|Q9UT44|PROA_SCHPO_Probable_gamma-glutamyl_phosphate_reductase_OS=Schizosaccharomyces_pombe_(strain_972_/_ATCC_24843)_GN=pro1_PE=3_SV=1
T-5265-59.11	-1.37485	1	1	-.EALEHPYFYESPRPKDPK(15)--EYSMETVLLDLKK(12).-	>sp|O60145|PPK23_SCHPO_Serine/threonine-protein_kinase_ppk23_OS=Schizosaccharomyces_pombe_(strain_972_/_ATCC_24843)_GN=ppk23_PE=3_SV=1	>sp|O74983|MMS2_SCHPO_Ubiquitin-conjugating_enzyme_spm2_OS=Schizosaccharomyces_pombe_(strain_972_/_ATCC_24843)_GN=spm2_PE=1_SV=1
T-1836-31.25	-1.37555	1	1	-.RVKR(3)--DRR(1).-	>decoy_reverse_sp|O13651|SYIC_SCHPO_Decoy_of_Isoleucine--tRNA_ligase,_cytoplasmic_OS=Schizosaccharomyces_pombe_(strain_972_/_ATCC_24843)_GN=irs1_PE=3_SV=1	>decoy_reverse_sp|O74419|YQ52_SCHPO_Decoy_of_Uncharacterized_protein_C162.02c_OS=Schizosaccharomyces_pombe_(strain_972_/_ATCC_24843)_GN=SPCC162.02c_PE=2_SV=1	>decoy_reverse_sp|Q9P6R2|YOH8_SCHPO_Decoy_of_Uncharacterized_protein_C13E7.08c_OS=Schizosaccharomyces_pombe_(strain_972_/_ATCC_24843)_GN=SPBC13E7.08c_PE=3_SV=1	>decoy_reverse_sp|Q9UTK1|COX16_SCHPO_Decoy_of_Cytochrome_c_oxidase_assembly_protein_cox16,_mitochondrial_OS=Schizosaccharomyces_pombe_(strain_972_/_ATCC_24843)_GN=cox16_PE=3_SV=1	>sp|O13651|SYIC_SCHPO_Isoleucine--tRNA_ligase,_cytoplasmic_OS=Schizosaccharomyces_pombe_(strain_972_/_ATCC_24843)_GN=irs1_PE=3_SV=1	>sp|O43085|DSC1_SCHPO_DSC_E3_ubiquitin_ligase_complex_subunit_1_OS=Schizosaccharomyces_pombe_(strain_972_/_ATCC_24843)_GN=dsc1_PE=1_SV=2	>sp|O74419|YQ52_SCHPO_Uncharacterized_protein_C162.02c_OS=Schizosaccharomyces_pombe_(strain_972_/_ATCC_24843)_GN=SPCC162.02c_PE=2_SV=1	>sp|Q92398|SPM1_SCHPO_Mitogen-activated_protein_kinase_spm1_OS=Schizosaccharomyces_pombe_(strain_972_/_ATCC_24843)_GN=spm1_PE=1_SV=1	>sp|Q9P6R2|YOH8_SCHPO_Uncharacterized_protein_C13E7.08c_OS=Schizosaccharomyces_pombe_(strain_972_/_ATCC_24843)_GN=SPBC13E7.08c_PE=3_SV=1	>sp|Q9UT79|MSC1_SCHPO_Multicopy_suppressor_of_chk1_protein_1_OS=Schizosaccharomyces_pombe_(strain_972_/_ATCC_24843)_GN=msc1_PE=3_SV=1	>sp|Q9UTK1|COX16_SCHPO_Cytochrome_c_oxidase_assembly_protein_cox16,_mitochondrial_OS=Schizosaccharomyces_pombe_(strain_972_/_ATCC_24843)_GN=cox16_PE=3_SV=1
T-6118-65.20	-1.37711	1	1	-.SYQVCFKK(1)--PTYSK(1).-	>sp|Q10107|NEP1_SCHPO_Ribosomal_RNA_small_subunit_methyltransferase_mra1_OS=Schizosaccharomyces_pombe_(strain_972_/_ATCC_24843)_GN=mra1_PE=1_SV=2	>sp|Q9HE02|SSN2_SCHPO_Mediator_of_RNA_polymerase_II_transcription_subunit_13_OS=Schizosaccharomyces_pombe_(strain_972_/_ATCC_24843)_GN=srb9_PE=1_SV=2
T-3902-49.21	-1.39973	1	1	-.KYDTVVFNRSK(1)--FYKR(3).-	>decoy_reverse_sp|O74349|LTN1_SCHPO_Decoy_of_E3_ubiquitin-protein_ligase_listerin_OS=Schizosaccharomyces_pombe_(strain_972_/_ATCC_24843)_GN=SPBC21D10.09c_PE=3_SV=1	>decoy_reverse_sp|P87319|VP13A_SCHPO_Decoy_of_Vacuolar_protein_sorting-associated_protein_13a_OS=Schizosaccharomyces_pombe_(strain_972_/_ATCC_24843)_GN=vps13a_PE=3_SV=2	>sp|O13731|UBR11_SCHPO_E3_ubiquitin-protein_ligase_ubr11_OS=Schizosaccharomyces_pombe_(strain_972_/_ATCC_24843)_GN=ubr11_PE=3_SV=1	>sp|O74386|YNVB_SCHPO_Uncharacterized_methyltransferase_C3H7.11_OS=Schizosaccharomyces_pombe_(strain_972_/_ATCC_24843)_GN=SPBC3H7.11_PE=3_SV=1
T-9185-88.06	-1.41061	1	1	-.KQFVIDPLIGKK(1)--KYFSNKK(1).-	>sp|O74505|YJD2_SCHPO_Uncharacterized_protein_C594.02c_OS=Schizosaccharomyces_pombe_(strain_972_/_ATCC_24843)_GN=SPCC594.02c_PE=1_SV=1	>sp|Q9UTM4|TCPE_SCHPO_T-complex_protein_1_subunit_epsilon_OS=Schizosaccharomyces_pombe_(strain_972_/_ATCC_24843)_GN=cct5_PE=3_SV=1
T-696-15.92	-1.41401	1	1	-.RLGYALKEVER(7)--GWFFQKK(1).-	>sp|O42962|COG5_SCHPO_Conserved_oligomeric_Golgi_complex_subunit_5_OS=Schizosaccharomyces_pombe_(strain_972_/_ATCC_24843)_GN=cog5_PE=3_SV=1	>sp|O94414|LNP_SCHPO_Protein_lunapark_OS=Schizosaccharomyces_pombe_(strain_972_/_ATCC_24843)_GN=lnp1_PE=1_SV=1
T-1330-25.61	-1.42403	1	1	-.GKMSDDFLK(2)--MITK(1).-	>sp|O13777|YIU1_SCHPO_Uncharacterized_protein_C1610.01_OS=Schizosaccharomyces_pombe_(strain_972_/_ATCC_24843)_GN=SPAC1610.01_PE=4_SV=1	>sp|Q9UT60|YKJ6_SCHPO_Uncharacterized_oxidoreductase_C513.06c_OS=Schizosaccharomyces_pombe_(strain_972_/_ATCC_24843)_GN=SPAC513.06c_PE=3_SV=1
T-5280-59.23	-1.42719	1	1	-.YQKPVDTEEENDKNPPPLDEGDIELLK(3)--EFAKWAYK(4).-	>sp|O42931|PRS7_SCHPO_26S_protease_regulatory_subunit_7_homolog_OS=Schizosaccharomyces_pombe_(strain_972_/_ATCC_24843)_GN=rpt1_PE=1_SV=2	>sp|Q9UST9|HENMT_SCHPO_Small_RNA_2'-O-methyltransferase_OS=Schizosaccharomyces_pombe_(strain_972_/_ATCC_24843)_GN=SPBC336.05c_PE=3_SV=1
T-4472-53.43	-1.43171	1	1	-.MDVDFANAK(1)--MSVAK(1).-	>sp|A6X978|YF12_SCHPO_Putative_uncharacterized_protein_C9E9.02_OS=Schizosaccharomyces_pombe_(strain_972_/_ATCC_24843)_GN=SPAC9E9.02_PE=4_SV=1	>sp|Q10330|RL25A_SCHPO_60S_ribosomal_protein_L25-A_OS=Schizosaccharomyces_pombe_(strain_972_/_ATCC_24843)_GN=rpl25a_PE=1_SV=1
T-9359-89.36	-1.44429	1	1	-.MAINSSGTK(1)--MAITSEKK(1).-	>sp|P87304|YB22_SCHPO_Putative_esterase_C31F10.02_OS=Schizosaccharomyces_pombe_(strain_972_/_ATCC_24843)_GN=SPBC31F10.02_PE=3_SV=1	>sp|Q9Y7R7|RL1DA_SCHPO_Putative_ribosome_biogenesis_protein_C306.07c_OS=Schizosaccharomyces_pombe_(strain_972_/_ATCC_24843)_GN=SPCC306.07c_PE=3_SV=1
T-2289-35.88	-1.45807	1	1	-.EAYEYQWSQAHIGKVVLKID(18)--FGVKRK(4).-	>sp|O14187|SPP42_SCHPO_Pre-mRNA-splicing_factor_spp42_OS=Schizosaccharomyces_pombe_(strain_972_/_ATCC_24843)_GN=spp42_PE=1_SV=1	>sp|O94564|YGD6_SCHPO_Zinc-type_alcohol_dehydrogenase-like_protein_C1773.06c_OS=Schizosaccharomyces_pombe_(strain_972_/_ATCC_24843)_GN=SPBC1773.06c_PE=3_SV=1
T-2512-37.78	-1.47169	1	1	-.NAIFLKYPAVSHKK(13)--KQLAYYDRTMAK(1).-	>sp|O74467|SET5_SCHPO_SET_domain-containing_protein_5_OS=Schizosaccharomyces_pombe_(strain_972_/_ATCC_24843)_GN=set5_PE=1_SV=1	>sp|O94464|YBR6_SCHPO_Uncharacterized_protein_C23G7.06c_OS=Schizosaccharomyces_pombe_(strain_972_/_ATCC_24843)_GN=SPBC23G7.06c_PE=1_SV=3
T-3599-46.96	-1.49372	1	1	-.ILEETIKRELLLK(7)--QFEVK(5).-	>sp|O14400|GPDM_SCHPO_Glycerol-3-phosphate_dehydrogenase,_mitochondrial_OS=Schizosaccharomyces_pombe_(strain_972_/_ATCC_24843)_GN=gut2_PE=3_SV=1	>sp|Q9P7H6|YLK3_SCHPO_Uncharacterized_protein_C1782.03_OS=Schizosaccharomyces_pombe_(strain_972_/_ATCC_24843)_GN=SPAC1782.03_PE=1_SV=1
T-9077-87.28	-1.5028	1	1	-.EGILELTYNFGTEKK(14)--STGQEADKSQNQSK(8).-	>sp|Q09751|LGUL_SCHPO_Lactoylglutathione_lyase_OS=Schizosaccharomyces_pombe_(strain_972_/_ATCC_24843)_GN=glo1_PE=1_SV=1	>sp|Q9P7D9|RSV1_SCHPO_Zinc_finger_protein_rsv1_OS=Schizosaccharomyces_pombe_(strain_972_/_ATCC_24843)_GN=rsv1_PE=2_SV=1
T-1378-26.26	-1.5062	1	1	-.MNVGDLK(1)--KPVPCR(1).-	>sp|O13621|YNG5_SCHPO_Uncharacterized_protein_C691.05c_OS=Schizosaccharomyces_pombe_(strain_972_/_ATCC_24843)_GN=pi030_PE=4_SV=1	>sp|P87054|MUG15_SCHPO_Meiotically_up-regulated_gene_15_protein_OS=Schizosaccharomyces_pombe_(strain_972_/_ATCC_24843)_GN=mug15_PE=1_SV=3
T-9799-92.81	-1.51785	1	1	-.LKEHRPSGKENNIPAVK(9)--SLKQYSPVNLEK(3).-	>sp|P22191|YMC1_SCHPO_Uncharacterized_cox1_intron-1_45.6_kDa_protein_OS=Schizosaccharomyces_pombe_(strain_972_/_ATCC_24843)_GN=SPMIT.02_PE=4_SV=3	>sp|Q9USI6|MYO2_SCHPO_Myosin_type-2_heavy_chain_1_OS=Schizosaccharomyces_pombe_(strain_972_/_ATCC_24843)_GN=myo2_PE=1_SV=1
T-3371-45.13	-1.51843	1	1	-.QALKR(4)--HAKR(3).-	>decoy_reverse_sp|O94538|SNU66_SCHPO_Decoy_of_U4/U6.U5_tri-snRNP-associated_protein_snu66_OS=Schizosaccharomyces_pombe_(strain_972_/_ATCC_24843)_GN=snu66_PE=1_SV=1	>sp|O14267|YFPC_SCHPO_Uncharacterized_UPF0442_protein_C7D4.12c_OS=Schizosaccharomyces_pombe_(strain_972_/_ATCC_24843)_GN=SPAC7D4.12c_PE=3_SV=1	>sp|P36583|PCK2_SCHPO_Protein_kinase_C-like_2_OS=Schizosaccharomyces_pombe_(strain_972_/_ATCC_24843)_GN=pck2_PE=1_SV=2	>sp|Q9USR9|CENPC_SCHPO_Centromere_protein_3_OS=Schizosaccharomyces_pombe_(strain_972_/_ATCC_24843)_GN=cnp3_PE=4_SV=2
T-4583-54.19	-1.55358	1	1	-.SISMLNCHSSKISDGDIPYK(11)--STPLIPPAPPK(1).-	>sp|Q9P3W4|DIL1_SCHPO_Dynein_intermediate_light_chain_dil1_OS=Schizosaccharomyces_pombe_(strain_972_/_ATCC_24843)_GN=dil1_PE=1_SV=2	>sp|Q9P7V8|MPCP_SCHPO_Probable_mitochondrial_phosphate_carrier_protein_OS=Schizosaccharomyces_pombe_(strain_972_/_ATCC_24843)_GN=SPBC1703.13c_PE=3_SV=1
T-10594-99.16	-1.55988	1	1	-.GPWTPKLVESSGGYEEHELK(6)--AKGYRLESLLR(2).-	>sp|P36630|CG22_SCHPO_G2/mitotic-specific_cyclin_cig2_OS=Schizosaccharomyces_pombe_(strain_972_/_ATCC_24843)_GN=cig2_PE=1_SV=2	>sp|Q10719|FUS1_SCHPO_Cell_fusion_protein_fus1_OS=Schizosaccharomyces_pombe_(strain_972_/_ATCC_24843)_GN=fus1_PE=2_SV=1
T-3839-48.76	-1.56601	1	1	-.KEVCERDPTANFVIINQK(1)--SGWVMLKEDKMK(10).-	>sp|O94515|TCPZ_SCHPO_T-complex_protein_1_subunit_zeta_OS=Schizosaccharomyces_pombe_(strain_972_/_ATCC_24843)_GN=cct6_PE=3_SV=1	>sp|Q10056|SHK2_SCHPO_Serine/threonine-protein_kinase_shk2_OS=Schizosaccharomyces_pombe_(strain_972_/_ATCC_24843)_GN=shk2_PE=3_SV=1
T-4261-51.75	-1.57765	1	1	-.GIKGLAQVLSEHAPASVKHNDIK(3)--SPKLVYQGIYR(3).-	>sp|O74787|CHO2_SCHPO_Phosphatidylethanolamine_N-methyltransferase_OS=Schizosaccharomyces_pombe_(strain_972_/_ATCC_24843)_GN=cho2_PE=1_SV=1	>sp|P39750|FEN1_SCHPO_Flap_endonuclease_1_OS=Schizosaccharomyces_pombe_(strain_972_/_ATCC_24843)_GN=rad2_PE=1_SV=1
T-10492-98.51	-1.57863	1	1	-.QAEKNREEAAEFAQLMAK(4)--KKPSPLSPNSSIR(1).-	>sp|O74526|KJ45_SCHPO_Probable_serine/threonine-protein_kinase_C70.05c_OS=Schizosaccharomyces_pombe_(strain_972_/_ATCC_24843)_GN=SPCC70.05c_PE=1_SV=1	>sp|P05752|RS6A_SCHPO_40S_ribosomal_protein_S6-A_OS=Schizosaccharomyces_pombe_(strain_972_/_ATCC_24843)_GN=rps6a_PE=1_SV=2	>sp|Q9C0Z7|RS6B_SCHPO_40S_ribosomal_protein_S6-B_OS=Schizosaccharomyces_pombe_(strain_972_/_ATCC_24843)_GN=rps6b_PE=1_SV=1
T-7966-78.57	-1.57964	1	1	-.VVILGDSGVGKTCLMNQFVNQKFSR(22)--EIMEDIKR(7).-	>sp|O94296|YOOC_SCHPO_Probable_phospholipid-transporting_ATPase_C887.12_OS=Schizosaccharomyces_pombe_(strain_972_/_ATCC_24843)_GN=SPBC887.12_PE=3_SV=1	>sp|Q9HDY0|YPT71_SCHPO_GTP-binding_protein_ypt71_OS=Schizosaccharomyces_pombe_(strain_972_/_ATCC_24843)_GN=ypt71_PE=3_SV=1
T-8391-81.97	-1.58124	1	1	-.IVDFELILGDAEKAR(13)--NYRIQNGIKIYSQK(9).-	>sp|O36014|DNPEP_SCHPO_Aspartyl_aminopeptidase_1_OS=Schizosaccharomyces_pombe_(strain_972_/_ATCC_24843)_GN=aap1_PE=1_SV=1	>sp|Q9HDZ3|MUG82_SCHPO_Meiotically_up-regulated_gene_82_protein_OS=Schizosaccharomyces_pombe_(strain_972_/_ATCC_24843)_GN=mug82_PE=1_SV=1
T-10488-98.48	-1.61004	1	1	-.MAHFTLYSHAGGPNPWK(1)--HKESSETKPVDK(8).-	>sp|O59827|GST2_SCHPO_Glutathione_S-transferase_2_OS=Schizosaccharomyces_pombe_(strain_972_/_ATCC_24843)_GN=gst2_PE=2_SV=1	>sp|Q9UST7|SFC3_SCHPO_Transcription_factor_tau_subunit_sfc3_OS=Schizosaccharomyces_pombe_(strain_972_/_ATCC_24843)_GN=sfc3_PE=1_SV=1
T-3020-42.21	-1.68808	1	1	-.LVVCFSVGYHQFRKNVGK(14)--YSDFESLVKLMRR(9).-	>sp|P87041|GMS1_SCHPO_UDP-galactose_transporter_OS=Schizosaccharomyces_pombe_(strain_972_/_ATCC_24843)_GN=gms1_PE=2_SV=3	>sp|Q9USM8|ATG20_SCHPO_Autophagy-related_protein_20_OS=Schizosaccharomyces_pombe_(strain_972_/_ATCC_24843)_GN=atg20_PE=3_SV=1
T-9581-91.02	-1.69676	1	1	-.LCPTHGPTTWNPHSCTVVEK(1)--MSQKSHKEK(1).-	>sp|A6X969|YI9B_SCHPO_Putative_uncharacterized_protein_C806.11_OS=Schizosaccharomyces_pombe_(strain_972_/_ATCC_24843)_GN=SPAC806.11_PE=4_SV=1	>sp|G2TRU4|YC5G_SCHPO_Uncharacterized_protein_SPCC1259.16_OS=Schizosaccharomyces_pombe_(strain_972_/_ATCC_24843)_GN=SPCC1259.16_PE=4_SV=1
T-6710-69.37	-1.73372	1	1	-.KPFRIIEPGKEPLDAPWNDELIVM(10)--KDILEQRK(1).-	>sp|O13740|MDE1_SCHPO_Mei4-dependent_protein_1_OS=Schizosaccharomyces_pombe_(strain_972_/_ATCC_24843)_GN=mde1_PE=3_SV=1	>sp|Q03319|PRH1_SCHPO_Probable_ATP-dependent_RNA_helicase_prh1_OS=Schizosaccharomyces_pombe_(strain_972_/_ATCC_24843)_GN=prh1_PE=3_SV=2
T-10157-95.69	-1.73491	1	1	-.MTEVESSTENNVIVNKNKR(1)--KMTREEYVHWSECR(1).-	>sp|O14311|SPT3_SCHPO_SAGA_complex_subunit_spt3_OS=Schizosaccharomyces_pombe_(strain_972_/_ATCC_24843)_GN=spt3_PE=1_SV=2	>sp|O74777|KRR1_SCHPO_KRR1_small_subunit_processome_component_homolog_OS=Schizosaccharomyces_pombe_(strain_972_/_ATCC_24843)_GN=mis3_PE=3_SV=1
T-3805-48.51	-1.74064	1	1	-.VKGPVDVEKQCGVLLPNGQMCAR(9)--KNSGQVHPYK(1).-	>sp|O94397|SGF73_SCHPO_SAGA-associated_factor_73_OS=Schizosaccharomyces_pombe_(strain_972_/_ATCC_24843)_GN=sgf73_PE=3_SV=1	>sp|Q10058|YAM3_SCHPO_Putative_oxidoreductase_C1F5.03c_OS=Schizosaccharomyces_pombe_(strain_972_/_ATCC_24843)_GN=SPAC1F5.03c_PE=3_SV=1
T-6894-70.53	-1.74909	1	1	-.MQTNNPSYFFRSESALQDEKR(1)--LKAALSNPR(2).-	>sp|O94394|YQF1_SCHPO_Uncharacterized_WD_repeat-containing_protein_C126.01c_OS=Schizosaccharomyces_pombe_(strain_972_/_ATCC_24843)_GN=SPCC126.01c_PE=3_SV=2	>sp|Q09710|YA33_SCHPO_Uncharacterized_protein_C18B11.03c_OS=Schizosaccharomyces_pombe_(strain_972_/_ATCC_24843)_GN=SPAC18B11.03c_PE=4_SV=2
T-7415-74.48	-1.86285	1	1	-.NICIKILDGEEVVPSSLQK(5)--KPVEVTADEGPVKKK(1).-	>sp|P87243|RIX1_SCHPO_Pre-rRNA-processing_protein_rix1_OS=Schizosaccharomyces_pombe_(strain_972_/_ATCC_24843)_GN=rix1_PE=1_SV=1	>sp|Q9HGN6|DUS1_SCHPO_tRNA-dihydrouridine(16/17)_synthase_[NAD(P)(+)]_OS=Schizosaccharomyces_pombe_(strain_972_/_ATCC_24843)_GN=dus1_PE=3_SV=1
T-6816-70.01	-1.87435	1	1	-.EKQQLIKTLESSLTQIR(2)--VMEASKVADTRTAWSTK(6).-	>sp|O74512|WTF14_SCHPO_Uncharacterized_protein_wtf14_OS=Schizosaccharomyces_pombe_(strain_972_/_ATCC_24843)_GN=wtf14_PE=3_SV=2	>sp|Q1MTQ0|BRL1_SCHPO_E3_ubiquitin-protein_ligase_brl1_OS=Schizosaccharomyces_pombe_(strain_972_/_ATCC_24843)_GN=brl1_PE=1_SV=1
T-10009-94.49	-1.97978	1	1	-.RIPSNKTEWSSSSLHIPSHNSFSDIHHR(6)--MDQDYEELRAK(1).-	>sp|O14066|IRS4_SCHPO_Increased_rDNA_silencing_protein_4_homolog_OS=Schizosaccharomyces_pombe_(strain_972_/_ATCC_24843)_GN=SPAC1687.09_PE=3_SV=2	>sp|Q9Y7Y8|SYQ_SCHPO_Probable_glutamine--tRNA_ligase_OS=Schizosaccharomyces_pombe_(strain_972_/_ATCC_24843)_GN=qrs1_PE=3_SV=1
T-9356-89.35	-2.0137	1	1	-.DNFNGEEVISYVGEVETVPAKEENVFR(21)--EKSEALAGIHR(2).-	>sp|Q10149|YAT2_SCHPO_Uncharacterized_protein_C1D4.02c_OS=Schizosaccharomyces_pombe_(strain_972_/_ATCC_24843)_GN=SPAC1D4.02c_PE=4_SV=2	>sp|Q9HDV2|YHE1_SCHPO_Uncharacterized_amino-acid_permease_PB2B2.01_OS=Schizosaccharomyces_pombe_(strain_972_/_ATCC_24843)_GN=SPBPB2B2.01_PE=3_SV=1
T-9076-87.27	-2.06498	1	1	-.PPAVSSETSTIVPQQVIVHPLVLLSAVDSYNR(1)--AKADYAQYYR(2).-	>sp|O74440|RPN8_SCHPO_26S_proteasome_regulatory_subunit_rpn8_OS=Schizosaccharomyces_pombe_(strain_972_/_ATCC_24843)_GN=rpn8_PE=3_SV=1	>sp|Q9US13|RPN9_SCHPO_Probable_26S_proteasome_regulatory_subunit_rpn9_OS=Schizosaccharomyces_pombe_(strain_972_/_ATCC_24843)_GN=rpn9_PE=3_SV=1
T-7835-77.59	-2.21961	1	1	-.YAQVENPEEVADIVGKTAIR(16)--SFAQAFVSYMPDILKTLR(15).-	>sp|O74781|SYRC_SCHPO_Probable_arginine--tRNA_ligase,_cytoplasmic_OS=Schizosaccharomyces_pombe_(strain_972_/_ATCC_24843)_GN=mrs1_PE=2_SV=1	>sp|P78847|NU186_SCHPO_Nucleoporin_nup186_OS=Schizosaccharomyces_pombe_(strain_972_/_ATCC_24843)_GN=nup186_PE=2_SV=2
T-9848-93.19	-2.28698	1	1	-.GLDDEAFNNDHSGLIHKYNIRNK(17)--TQYESIFKNPKHHGEK(8).-	>sp|O13827|YEEB_SCHPO_Uncharacterized_protein_C19A8.11c_OS=Schizosaccharomyces_pombe_(strain_972_/_ATCC_24843)_GN=SPAC19A8.11c_PE=1_SV=1	>sp|O94662|YBW4_SCHPO_Uncharacterized_protein_C651.04_OS=Schizosaccharomyces_pombe_(strain_972_/_ATCC_24843)_GN=SPBC651.04_PE=4_SV=1
T-7076-71.85	-3.62931	1	1	-.VQINGTSAYSTATDAVTKDAEESQEDVEMDIVIEKK(18)--EVTKELVNSLVNRHLQSGGNIDMVSQLLR(4).-	>sp|Q9P7S7|NOP58_SCHPO_Nucleolar_protein_58_OS=Schizosaccharomyces_pombe_(strain_972_/_ATCC_24843)_GN=nop58_PE=1_SV=1	>sp|Q9URX8|NG06_SCHPO_Probable_nucleoporin_C890.06_OS=Schizosaccharomyces_pombe_(strain_972_/_ATCC_24843)_GN=SPAC890.06_PE=3_SV=3
