# Supplementary material for: ECL: an exhaustive search tool for the identification of cross-linked peptides using whole database
Source: BMC Bioinformatics. 2016 May 20;17:217. doi: 10.1186/s12859-016-1073-y (PMC4874008; doi:10.1186/s12859-016-1073-y)
Supplement: Additional file 2 — Detailed results of synthetic peptides and 26S Proteasome samples. (ZIP 4432 kb) [file 12859_2016_1073_MOESM2_ESM.zip › Detailed_results/Schizosaccharomyces-pombe-database/ProteinProspector/aleitner_M1012_004_whole.xls]

m/z	z	ppm	DB Peptide 1	Peptide 1	DB Peptide 2	Peptide 2	Fraction	RT	Score	Score Diff	Expect	Sc 1	Exp 1	Rk 1	Sc 2	Exp 2	Rk 2	L Sc	Acc #	XLink AA 1	Intra 1	Inter 1	Decoy 1	Acc #	XLink AA 2	Intra 2	Inter 2	Decoy 2	Protein MW	Species	Protein Name	Protein MW	Species	Protein Name
773.0895	3	2.6	KIYNEYPPTK	K(1064.5906)IYNEYPPTK	YKVNLYK	YK(1389.7180)VNLYK	aleitner_M1012_004	42.0860	41.6	12.4	1.5e-6	29.2	0.0018	1	10.7	66	13	18.7	O94579	99	1	0	0	Q9Y7T8	70	1	0	0	26404.3	SCHPO	Probable proteasome subunit alpha type-2	22661.1	SCHPO	Probable proteasome subunit beta type-3
773.0903	3	3.7	KIYNEYPPTK	K(1064.5906)IYNEYPPTK	YKVNLYK	YK(1389.7180)VNLYK	aleitner_M1012_004	42.6023	42.1	14.0	5.2e-6	28.1	0.010	1	10.2	173	20	18.2	O94579	99	1	0	0	Q9Y7T8	70	1	0	0	26404.3	SCHPO	Probable proteasome subunit alpha type-2	22661.1	SCHPO	Probable proteasome subunit beta type-3
773.0898	3	3.0	KIYNEYPPTK	K(1064.5906)IYNEYPPTK	YKVNLYK	YK(1389.7180)VNLYK	aleitner_M1012_004	41.0700	43.2	11.8	5.3e-6	31.4	0.0023	1	9.7	162	92	17.7	O94579	99	1	0	0	Q9Y7T8	70	1	0	0	26404.3	SCHPO	Probable proteasome subunit alpha type-2	22661.1	SCHPO	Probable proteasome subunit beta type-3
773.0895	3	2.6	KIYNEYPPTK	K(1064.5906)IYNEYPPTK	YKVNLYK	YK(1389.7180)VNLYK	aleitner_M1012_004	41.5755	40.3	12.4	2.3e-5	27.9	0.014	1	9.7	162	64	17.7	O94579	99	1	0	0	Q9Y7T8	70	1	0	0	26404.3	SCHPO	Probable proteasome subunit alpha type-2	22661.1	SCHPO	Probable proteasome subunit beta type-3
773.0910	3	4.6	KIYNEYPPTK	K(1064.5906)IYNEYPPTK	YKVNLYK	YK(1389.7180)VNLYK	aleitner_M1012_004	43.1318	36.7	12.4	5.5e-5	24.3	0.047	1	8.6	243	22	16.6	O94579	99	1	0	0	Q9Y7T8	70	1	0	0	26404.3	SCHPO	Probable proteasome subunit alpha type-2	22661.1	SCHPO	Probable proteasome subunit beta type-3
773.0901	3	3.4	KIYNEYPPTK	K(1064.5906)IYNEYPPTK	YKVNLYK	YK(1389.7180)VNLYK	aleitner_M1012_004	40.5587	32.7	12.4	1.2e-4	20.3	0.16	1	6.5	484	173	14.5	O94579	99	1	0	0	Q9Y7T8	70	1	0	0	26404.3	SCHPO	Probable proteasome subunit alpha type-2	22661.1	SCHPO	Probable proteasome subunit beta type-3
580.0679	4	0.83	KIYNEYPPTK	K(1064.5906)IYNEYPPTK	YKVNLYK	YK(1389.7180)VNLYK	aleitner_M1012_004	42.0503	32.1	9.6	5.4e-4	22.5	0.096	1	3.8	2276	735	11.7	O94579	99	1	0	0	Q9Y7T8	70	1	0	0	26404.3	SCHPO	Probable proteasome subunit alpha type-2	22661.1	SCHPO	Probable proteasome subunit beta type-3
580.0687	4	2.2	KIYNEYPPTK	K(1064.5906)IYNEYPPTK	YKVNLYK	YK(1389.7180)VNLYK	aleitner_M1012_004	42.5657	28.6	9.3	7.9e-4	19.3	0.25	1	3.4	4541	774	11.4	O94579	99	1	0	0	Q9Y7T8	70	1	0	0	26404.3	SCHPO	Probable proteasome subunit alpha type-2	22661.1	SCHPO	Probable proteasome subunit beta type-3
1165.5734	3	5.7	SEAAEFEYKNGYPMPCDVLAK	SEAAEFEYK(1075.5914)NGYPMPC(Carbamidomethyl)DVLAK	KVAQTTYK	K(2556.1553)VAQTTYK	aleitner_M1012_004	51.9723	41.7	17.1	5.9e-6	24.6	0.095	1	9.1	615	73	17.1	O94517	102	1	0	0	O94579	91	1	0	0	26539.6	SCHPO	Probable proteasome subunit alpha type-1	26404.3	SCHPO	Probable proteasome subunit alpha type-2
874.4279	4	1.1	SEAAEFEYKNGYPMPCDVLAK	SEAAEFEYK(1075.5914)NGYPMPC(Carbamidomethyl)DVLAK	KVAQTTYK	K(2556.1553)VAQTTYK	aleitner_M1012_004	52.5220	25.8	9.3	5.2e-4	16.5	0.27	1	3.4	1742	316	11.4	O94517	102	1	0	0	O94579	91	1	0	0	26539.6	SCHPO	Probable proteasome subunit alpha type-1	26404.3	SCHPO	Probable proteasome subunit alpha type-2
874.4308	4	4.4	SEAAEFEYKNGYPMPCDVLAK	SEAAEFEYK(1075.5914)NGYPMPC(Carbamidomethyl)DVLAK	KVAQTTYK	K(2556.1553)VAQTTYK	aleitner_M1012_004	51.9675	27.4	15.3	0.0024	11.3	39	3	10.2	76	10	18.2	O94517	102	1	0	0	O94579	91	1	0	0	26539.6	SCHPO	Probable proteasome subunit alpha type-1	26404.3	SCHPO	Probable proteasome subunit alpha type-2
878.4284	4	3.1	SEAAEFEYKNGYPMPCDVLAK	SEAAEFEYK(1075.5914)NGYPM(Oxidation)PC(Carbamidomethyl)DVLAK	KVAQTTYK	K(2572.1502)VAQTTYK	aleitner_M1012_004	48.5730	21.6	12.4	0.0061	9.2	28	1	4.4	743	139	12.4	O94517	102	1	0	0	O94579	91	1	0	0	26539.6	SCHPO	Probable proteasome subunit alpha type-1	26404.3	SCHPO	Probable proteasome subunit alpha type-2
1106.2809	3	6.1	EVIELPLKNPELFLR	EVIELPLK(1506.7606)NPELFLR	FFEKEDVQSLK	FFEK(1947.1081)EDVQSLK	aleitner_M1012_004	79.2225	40.2	16.6	1.1e-4	23.6	0.70	1	10.4	768	134	16.6	O74445	153	1	0	0	Q9UTM3	204	1	0	0	43608.7	SCHPO	Probable 26S protease subunit rpt4	51618.9	SCHPO	26S proteasome regulatory subunit rpn5
1103.8417	3	-5.6	KILFENPDEATK	K(1904.7921)ILFENPDEATK	GNQKFSSTADYMNMSS	GNQK(1541.7977)FSSTADYMNMSS	aleitner_M1012_004	58.2840	27.8	12.1	7.0e-4	15.7	1.5	1	4.5	1768	224	12.1	P36612	357	1	0	0	O42931	426	1	0	0	50060.6	SCHPO	26S protease regulatory subunit 4 homolog	48965.5	SCHPO	26S protease regulatory subunit 7 homolog
772.0959	3	3.4	KILFENPDEATK	K(909.5284)ILFENPDEATK	VVKGNQK	VVK(1541.7977)GNQK	aleitner_M1012_004	37.3348	21.8	5.9	0.068	15.9	2.0	1	2.4	4382	649	10.0	P36612	357	1	0	0	O42931	422	1	0	0	50060.6	SCHPO	26S protease regulatory subunit 4 homolog	48965.5	SCHPO	26S protease regulatory subunit 7 homolog
721.0846	3	2.5	FIVKASSGPR	FIVK(1099.6237)ASSGPR	SAVIKTSTR	SAVIK(1198.6710)TSTR	aleitner_M1012_004	35.5413	30.5	10.9	0.0016	19.6	0.81	1	5.3	2833	523	13.0	O74445	71	1	0	0	O14126	124	1	0	0	43608.7	SCHPO	Probable 26S protease subunit rpt4	48836.2	SCHPO	26S protease regulatory subunit 6A
721.0847	3	2.6	FIVKASSGPR	FIVK(1099.6237)ASSGPR	SAVIKTSTR	SAVIK(1198.6710)TSTR	aleitner_M1012_004	35.0108	22.8	9.4	0.12	11.9	44	6	5.0	1858	438	10.9	O74445	71	1	0	0	O14126	124	1	0	0	43608.7	SCHPO	Probable 26S protease subunit rpt4	48836.2	SCHPO	26S protease regulatory subunit 6A
541.0649	4	1.8	FIVKASSGPR	FIVK(1099.6237)ASSGPR	SAVIKTSTR	SAVIK(1198.6710)TSTR	aleitner_M1012_004	35.0220	21.8	6.4	0.14	7.7	458	75	7.2	610	112	15.2	O74445	71	1	0	0	O14126	124	1	0	0	43608.7	SCHPO	Probable 26S protease subunit rpt4	48836.2	SCHPO	26S protease regulatory subunit 6A
541.0649	4	1.8	FIVKASSGPR	FIVK(1099.6237)ASSGPR	SAVIKTSTR	SAVIK(1198.6710)TSTR	aleitner_M1012_004	35.5465	13.8	4.3	0.80	4.4	633	78	1.4	5323	945	9.4	O74445	71	1	0	0	O14126	124	1	0	0	43608.7	SCHPO	Probable 26S protease subunit rpt4	48836.2	SCHPO	26S protease regulatory subunit 6A
1013.5362	3	6.6	ANNWSKFTATAALGVIHR	ANNWSK(1081.5339)FTATAALGVIHR	KSHASQMR	K(2094.1011)SHASQMR	aleitner_M1012_004	92.3067	32.0	12.6	0.0048	19.4	3.0	1	6.2	2590	838	12.6	O74762	383	1	0	0	Q9Y7X8	474	1	0	0	107277.4	SCHPO	26S proteasome regulatory subunit rpn2	82364.7	SCHPO	Actin-like protein arp5
528.5346	4	0.026	MATSGIQTK	1174.6346-MATSGIQTK	QKHADIPTK	QK(1073.5427)HADIPTK	aleitner_M1012_004	40.5540	22.4	11.3	0.0050	10.6	11	3	6.3	181	39	11.8	O59701	1	1	0	0	O59715	348	1	0	0	37853.4	SCHPO	Cysteine synthase 1	41810.4	SCHPO	Dihydroceramide delta(4)-desaturase
750.0651	3	-4.4	YKSYLLQHR	YK(1040.5325)SYLLQHR	MDGLRPSK	1344.7190-MDGLRPSK	aleitner_M1012_004	46.5625	25.3	4.1	0.0067	21.2	0.078	1	3.5	3018	528	11.5	O74445	12	1	0	0	O13710	1	1	0	0	43608.7	SCHPO	Probable 26S protease subunit rpt4	124262.2	SCHPO	Structural maintenance of chromosomes protein 5
688.3632	4	2.3	YKDGVILAADSR	YK(1442.7293)DGVILAADSR	KVTWLADTEDK	K(1444.7562)VTWLADTEDK	aleitner_M1012_004	55.0628	27.5	10.0	0.0081	17.5	2.0	1	5.1	1948	491	10.0	O43063	33	1	0	0	O13775	617	1	0	0	24564.3	SCHPO	Probable proteasome subunit beta type-1	80750.2	SCHPO	Probable glutamate--tRNA ligase, cytoplasmic
960.4993	3	-7.1	KSNSEKPSVGIEK	K(1476.7500)SNSEKPSVGIEK	GKESPFETIFGK	GK(1539.8144)ESPFETIFGK	aleitner_M1012_004	98.9302	22.8	9.4	0.016	13.4	5.3	1	5.6	632	243	13.6	P36583	71	1	0	0	O94398	105	1	0	0	116006.2	SCHPO	Protein kinase C-like 2	31028.7	SCHPO	54S ribosomal protein L17, mitochondrial
858.1860	4	-2.1	GKGGSMHIFAK	GK(2281.1413)GGSM(Oxidation)HIFAK	MASNSIKIFAGNSHPELAEK	1285.6489-MASNSIKIFAGNSHPELAEK	aleitner_M1012_004	67.0820	18.6	8.9	0.020	6.1	120	48	4.5	367	206	12.5	Q10489	166	1	0	0	O94413	1	1	0	0	45138.0	SCHPO	Pyruvate dehydrogenase E1 component subunit alpha, mitochondrial	34779.5	SCHPO	Ribose-phosphate pyrophosphokinase 2
584.3101	4	-9.8	MNYAKLSIAFSK	M(Oxidation)NYAK(945.5171)LSIAFSK	KVSEFAK	K(1525.7851)VSEFAK	aleitner_M1012_004	97.9537	16.7	8.4	0.024	5.7	75	28	5.1	116	43	11.0	O42908	5	1	0	0	Q9UTK0	67	1	0	0	98971.3	SCHPO	Mitochondrial presequence protease	43874.7	SCHPO	20S-pre-rRNA D-site endonuclease nob1
795.7665	3	1.5	KVAQTTYK	K(1446.7507)VAQTTYK	LKQGDPYIYGR	LK(1075.5914)QGDPYIYGR	aleitner_M1012_004	30.7752	19.9	4.5	0.027	12.1	5.6	4	4.0	1431	187	7.8	O94579	91	1	0	0	O74468	343	1	0	0	26404.3	SCHPO	Probable proteasome subunit alpha type-2	54712.3	SCHPO	Probable uroporphyrinogen-III C-methyltransferase
804.7454	3	5.9	KNSGAIYDK	K(1416.6919)NSGAIYDK	MAISSLSSPSGAR	1132.5764-M(Oxidation)AISSLSSPSGAR	aleitner_M1012_004	84.9350	20.4	9.6	0.028	8.3	69	11	7.3	132	19	12.1	O43052	740	1	0	0	O14096	1	1	0	0	130603.6	SCHPO	Rho-type GTPase-activating protein 1	73213.2	SCHPO	Queuine tRNA-ribosyltransferase-like protein
504.5330	4	-5.1	KVLQGDCVK	K(968.5542)VLQGDC(Carbamidomethyl)VK	KENSLLK	K(1183.6271)ENSLLK	aleitner_M1012_004	40.8055	15.3	7.7	0.033	6.0	40	15	1.3	1444	717	9.3	Q09779	1049	1	0	0	O14108	216	1	1	0	188834.1	SCHPO	THO complex subunit 2	65282.3	SCHPO	DNA-binding protein eta2
993.5032	3	-8.0	YMSKGATMATFGGMSR	YMSK(1266.7588)GATMATFGGM(Oxidation)SR	KLAYPTLPVK	K(1848.8209)LAYPTLPVK	aleitner_M1012_004	97.4203	20.8	7.2	0.034	11.4	15	7	4.2	1643	639	9.4	Q10488	272	1	0	0	O60091	8	1	0	0	41229.9	SCHPO	Probable trans-2-enoyl-CoA reductase, mitochondrial	20032.6	SCHPO	54S ribosomal protein L24, mitochondrial
533.0366	4	-8.3	KLSVYIHHGSTK	K(759.3837)LSVYIHHGSTK	MSEKK	1506.8195-MSEKK	aleitner_M1012_004	4.9798	25.8	11.2	0.036	13.5	36	3	4.8	4726	612	12.3	O13762	328	1	0	0	O74815	1	1	0	0	101377.3	SCHPO	Uncharacterized ATP-dependent helicase C17A2.12	47940.1	SCHPO	Serine/threonine-protein kinase ppk27
959.4644	3	-4.8	KSSLEELDNVR	K(1586.7228)SSLEELDNVR	MYYIGHPSYYR	1426.7304-MYYIGHPSYYR	aleitner_M1012_004	56.5472	21.9	11.2	0.036	10.7	30	1	3.2	2700	414	11.2	Q10191	368	1	0	0	Q09712	1	1	0	0	44480.2	SCHPO	Protein LTV1	53608.1	SCHPO	GPI mannosyltransferase 2
727.7369	3	5.8	KVIDGIDPPK	K(1099.5583)VIDGIDPPK	MAVKGDDVK	1218.6860-MAVKGDDVK	aleitner_M1012_004	95.8035	16.9	6.2	0.037	10.7	2.7	1	1.4	1782	882	9.4	O42854	657	1	0	0	P87041	1	1	0	0	170528.8	SCHPO	SH3 domain-containing protein C23A1.17	39101.5	SCHPO	UDP-galactose transporter
666.1202	4	-8.7	KLSSFLSQR	K(1595.8770)LSSFLSQR	EEKELLSTQLIR	EEK(1202.6659)ELLSTQLIR	aleitner_M1012_004	55.2750	17.0	4.2	0.037	7.6	28	12	1.4	2172	635	9.4	Q9UT41	916	1	0	0	Q9UT16	121	1	0	0	129414.2	SCHPO	GPI inositol-deacylase	33600.6	SCHPO	Protein atp12, mitochondrial
795.1106	3	-6.1	KVLFHPAMNAR	K(1099.6277)VLFHPAMNAR	KPFIDKSK	K(1420.7649)PFIDKSK	aleitner_M1012_004	67.5813	20.4	6.9	0.038	7.3	112	53	5.1	429	208	13.1	Q9UTH1	98	1	0	0	Q10241	200	1	0	0	42666.3	SCHPO	tRNA:m(4)X modification enzyme TRM13	26304.7	SCHPO	Mismatch-binding protein cmb1
718.6159	4	5.3	KPPYIVQNTMYK	K(1373.6497)PPYIVQNTM(Oxidation)YK	KNSTSPNMDVK	K(1634.8378)NSTSPNM(Oxidation)DVK	aleitner_M1012_004	75.1410	23.7	9.9	0.039	12.6	24	2	8.9	208	29	15.3	Q9UTL8	596	1	0	0	O59780	57	1	0	0	93157.6	SCHPO	AP-3 complex subunit delta	95113.0	SCHPO	Uncharacterized transcriptional regulatory protein C320.03
703.3938	3	2.9	MGIASSLRLFGK	828.4415-MGIASSLRLFGK	MAGVSVK	1416.7799-MAGVSVK	aleitner_M1012_004	71.9180	30.1	0.0	0.039	13.5	68	3	10.8	228	13	18.2	Q9HDW5	1	1	0	0	P58234	1	1	1	0	28714.5	SCHPO	UPF0644 protein PB2B4.06	16150.5	SCHPO	40S ribosomal protein S19-A
703.3938	3	2.9	MGIASSLRLFGK	828.4415-MGIASSLRLFGK	MAGVSVK	1416.7799-MAGVSVK	aleitner_M1012_004	76.3398	24.8	0.3	0.33	9.8	341	37	7.6	944	104	15.0	Q9HDW5	1	1	0	0	P58234	1	1	1	0	28714.5	SCHPO	UPF0644 protein PB2B4.06	16150.5	SCHPO	40S ribosomal protein S19-A
703.3972	3	7.8	MGIASSLRLFGK	828.4415-MGIASSLRLFGK	MAGVSVK	1416.7799-MAGVSVK	aleitner_M1012_004	80.8010	15.0	2.1	1.6	3.5	1523	190	3.4	1616	223	12.0	Q9HDW5	1	1	0	0	P58234	1	1	1	0	28714.5	SCHPO	UPF0644 protein PB2B4.06	16150.5	SCHPO	40S ribosomal protein S19-A
703.3932	3	2.1	MGIASSLRLFGK	828.4415-MGIASSLRLFGK	MAGVSVK	1416.7799-MAGVSVK	aleitner_M1012_004	86.5905	16.0	3.1	2.2	7.3	318	40	4.5	1578	215	11.9	Q9HDW5	1	1	0	0	P58234	1	1	1	0	28714.5	SCHPO	UPF0644 protein PB2B4.06	16150.5	SCHPO	40S ribosomal protein S19-A
861.2021	4	-4.1	MLVYYGGSALSVQSKK	1694.8913-M(Oxidation)LVYYGGSALSVQSKK	DLLQKVMTLHTDK	DLLQK(1883.9703)VM(Oxidation)TLHTDK	aleitner_M1012_004	67.0390	25.6	9.2	0.040	11.9	78	18	7.8	754	314	15.4	O14228	1	1	0	0	O94653	1053	1	0	0	144867.9	SCHPO	Probable phosphoribosylformylglycinamidine synthase	127646.1	SCHPO	Ribosome biogenesis protein bms1
587.6758	5	1.2	MNAPSTMTDK	1838.8655-MNAPSTMTDK	KLAMQAEDMQQHQK	K(1232.5417)LAMQAEDM(Oxidation)QQHQK	aleitner_M1012_004	22.2512	17.0	8.1	0.044	6.1	127	21	2.9	1326	486	10.9	Q9P3A7	1	1	0	0	Q09094	14	1	0	0	90125.8	SCHPO	Cell division cycle protein 48	20507.5	SCHPO	Meiotic recombination protein rec15
566.7928	4	0.070	KPTMGGIPHDK	K(1083.5349)PTMGGIPHDK	KDIDHYR	K(1317.6751)DIDHYR	aleitner_M1012_004	35.2500	20.2	8.0	0.044	9.3	45	4	4.0	1315	238	12.0	Q9USN5	735	1	0	0	Q9P7V6	406	1	0	0	125713.3	SCHPO	Probable NAD-specific glutamate dehydrogenase	67600.9	SCHPO	Vacuolar protein sorting-associated protein 33
616.5703	4	0.22	KYGQAAAY	K(1591.8280)YGQAAAY	TKPKSNTLGSMFK	TKPK(1008.4916)SNTLGSM(Oxidation)FK	aleitner_M1012_004	66.6880	14.4	4.7	0.046	5.0	74	64	3.5	240	178	9.4	O14194	604	1	0	0	O94477	635	1	0	0	67826.0	SCHPO	Gamma-glutamyltranspeptidase 2	175156.7	SCHPO	Myosin-52
443.6230	3	2.5	IKLISGK	IK(570.3377)LISGK	KASK	K(895.5743)ASK	aleitner_M1012_004	44.3105	32.0	7.8	0.054	24.2	1.7	1	9.2	1226	106	11.9	Q9US13	127	1	0	0	O42652	55	1	9	8	43457.6	SCHPO	Probable 26S proteasome regulatory subunit rpn9	46140.8	SCHPO	Aspartate aminotransferase, cytoplasmic
689.1210	4	9.3	KEGVTMVFWK	K(1512.7970)EGVTM(Oxidation)VFWK	KLINSCIDIGSR	K(1377.7003)LINSC(Carbamidomethyl)IDIGSR	aleitner_M1012_004	61.4362	21.4	2.3	0.056	10.3	38	6	4.2	1365	360	12.2	G2TRS3	36	1	0	0	Q9UUD1	878	1	0	0	8478.3	SCHPO	Protein kish	98487.2	SCHPO	Sterol regulatory element-binding protein 1
661.0536	3	-0.92	KQLATSLR	K(1064.5906)QLATSLR	YKVNLYK	YK(1053.6182)VNLYK	aleitner_M1012_004	42.6073	20.6	9.1	0.057	8.2	108	7	6.5	302	34	14.5	Q09720	86	1	0	0	Q9Y7T8	70	1	0	0	21967.5	SCHPO	Probable proteasome subunit beta type-4	22661.1	SCHPO	Probable proteasome subunit beta type-3
947.8467	3	-6.5	MSMRLTFK	1812.0219-MSM(Oxidation)RLTFK	GDKILLPMINLYIR	GDK(1166.5828)ILLPM(Oxidation)INLYIR	aleitner_M1012_004	85.6567	21.8	7.8	0.057	7.8	218	34	5.5	843	248	12.4	Q9P7X3	1	1	0	0	O13993	96	1	0	0	27675.0	SCHPO	Protein frg1	131503.9	SCHPO	DNA-directed RNA polymerase, mitochondrial
1139.9016	3	-7.2	MSFPYQHTSR	2148.1467-M(Oxidation)SFPYQHTSR	QIYTAAKLYRPDITETK	QIYTAAK(1406.6289)LYRPDITETK	aleitner_M1012_004	82.3248	23.9	10.0	0.058	9.2	240	31	8.9	285	36	16.3	O14336	1	1	0	0	Q9UTB0	456	1	0	0	50623.1	SCHPO	Meiotically up-regulated gene 80 protein	68052.8	SCHPO	Dilute domain-containing protein C25B8.08
663.9113	5	-1.2	KLSDTSNNTK	K(2207.9675)LSDTSNNTK	MSQTINSELNENATSQCK	1244.6248-M(Oxidation)SQTINSELNENATSQC(Carbamidomethyl)K	aleitner_M1012_004	17.7897	17.1	6.8	0.059	4.6	360	85	4.5	386	97	12.5	O13658	337	1	0	0	Q9USV1	1	1	0	0	81929.8	SCHPO	Uncharacterized transcriptional regulatory protein C27B12.11c	33638.1	SCHPO	Swi5-dependent recombination DNA repair protein 1
911.8218	3	-8.6	KPTPSSTKK	K(1759.9066)PTPSSTKK	KCDPETTLFLIASK	K(1110.6285)C(Carbamidomethyl)DPETTLFLIASK	aleitner_M1012_004	98.7355	16.5	5.2	0.060	7.1	43	22	2.5	1072	847	9.4	Q9P7B5	205	1	0	0	P78917	203	1	0	0	32359.7	SCHPO	DNA damage response protein wss1	60884.7	SCHPO	Glucose-6-phosphate isomerase
572.0427	4	-1.4	MSTKSYDYLIK	936.4705-MSTKSYDYLIK	FKDSFR	FK(1485.7425)DSFR	aleitner_M1012_004	41.8328	16.9	4.3	0.060	10.7	3.9	2	2.5	976	619	10.4	P17609	1	1	0	0	O74401	339	1	0	0	22755.0	SCHPO	GTP-binding protein ypt2	54626.3	SCHPO	ERO1-like protein 1
649.5643	5	5.2	MTLSGKPAALLVGTLK	1627.8305-M(Oxidation)TLSGKPAALLVGTLK	EDLKVSLSESDLR	EDLK(1753.0059)VSLSESDLR	aleitner_M1012_004	36.6347	17.6	5.2	0.063	6.7	132	20	5.0	436	70	13.0	O14075	1	1	0	0	Q9USV1	22	1	0	0	36701.6	SCHPO	Putative 2-hydroxyacid dehydrogenase UNK4.10	33638.1	SCHPO	Swi5-dependent recombination DNA repair protein 1
643.6158	4	9.3	GKTQLALKPK	GK(1487.7290)TQLALKPK	MSSKIRPSADDK	1220.7493-M(Oxidation)SSKIRPSADDK	aleitner_M1012_004	45.3500	18.0	8.0	0.064	6.0	316	51	4.6	854	137	12.0	Q9C1X2	96	1	0	0	O74964	1	1	0	0	58473.7	SCHPO	Putative D-lactate dehydrogenase C713.03, mitochondrial	90133.0	SCHPO	Chromatin structure-remodeling complex subunit rsc1
573.6699	5	-4.3	EENDKDQYPPMTK	EENDK(1269.6275)DQYPPMTK	MNSVPNELTK	1731.7662-MNSVPNELTK	aleitner_M1012_004	68.1783	15.7	6.4	0.065	7.9	18	6	3.6	409	217	9.9	Q9HGP4	224	1	0	0	O74466	1	1	0	0	81032.4	SCHPO	Bromodomain-containing protein C631.02	30654.1	SCHPO	Uncharacterized protein C1739.04c
1229.9518	3	-2.0	MSNGLVILHAGAGLYSGQR	1727.8413-M(Oxidation)SNGLVILHAGAGLYSGQR	EKVCVSLHPHNDR	EK(2097.0677)VC(Carbamidomethyl)VSLHPHNDR	aleitner_M1012_004	82.1212	24.9	9.8	0.065	10.0	322	62	7.0	1785	433	14.9	Q9P6N7	1	1	0	0	O59736	256	1	0	0	36833.5	SCHPO	Putative threonine aspartase	64042.3	SCHPO	2-isopropylmalate synthase
1066.8541	3	2.2	MASATSTPTIADGNSNK	1516.7708-M(Oxidation)ASATSTPTIADGNSNK	DIKNNALYICR	DIK(1818.8306)NNALYIC(Carbamidomethyl)R	aleitner_M1012_004	95.6498	21.6	7.8	0.068	7.7	257	83	6.6	493	177	13.9	P27638	1	1	0	0	O13947	309	1	0	0	42003.8	SCHPO	Mitogen-activated protein kinase spk1	47627.0	SCHPO	Mitochondrial tRNA-specific 2-thiouridylase 1
820.7434	3	-5.3	KGEAADENEK	K(1369.7275)GEAADENEK	MLSTPVTSQLR	1227.5619-MLSTPVTSQLR	aleitner_M1012_004	89.3678	20.3	9.6	0.072	9.3	64	5	3.0	3138	583	11.0	O59797	135	1	0	0	Q9UT94	1	1	0	0	44348.0	SCHPO	Putative nucleosome assembly protein C364.06	25560.6	SCHPO	eRF1 methyltransferase catalytic subunit mtq2
927.8224	3	2.7	IKQLEDDYQK	IK(1501.7923)QLEDDYQK	MSRQSSITVTVR	1416.7137-MSRQSSITVTVR	aleitner_M1012_004	66.9205	15.1	6.8	0.072	6.7	36	12	2.6	745	326	8.4	O14248	1097	1	0	0	O14343	1	1	0	0	127755.8	SCHPO	Tip elongation aberrant protein 3	99060.0	SCHPO	Kinesin-like protein 5
859.1354	3	-4.3	KGLLYEHIK	K(1474.7564)GLLYEHIK	KLVFPVMSECK	K(1237.7071)LVFPVMSEC(Carbamidomethyl)K	aleitner_M1012_004	97.7192	17.5	8.3	0.072	6.6	82	8	5.0	229	45	13.0	Q9USQ8	87	1	0	0	Q9P3W5	658	1	0	0	27496.5	SCHPO	Uncharacterized protein C577.11	99050.7	SCHPO	DNA replication checkpoint protein tel2
772.7130	3	7.8	MSGGIFDDNK	1232.6289-MSGGIFDDNK	KSADLSAFEK	K(1220.5383)SADLSAFEK	aleitner_M1012_004	26.8018	19.1	8.1	0.077	6.5	296	25	6.2	360	31	13.1	Q10339	1	1	0	0	P56329	123	1	0	0	69042.5	SCHPO	Exocyst complex component exo70	35960.8	SCHPO	Probable eukaryotic translation initiation factor 2 subunit beta
500.4681	5	-1.5	EWAKTFQSHR	EWAK(1208.6765)TFQSHR	KQLLEQQGK	K(1426.6993)QLLEQQGK	aleitner_M1012_004	25.4650	20.5	9.7	0.077	6.6	629	61	5.9	989	96	13.9	P41391	181	1	0	0	Q9UTR8	514	1	0	0	43236.1	SCHPO	Ran GTPase-activating protein 1	79489.1	SCHPO	Protein red1
707.7150	3	5.2	KPSAFESLR	K(1086.5566)PSAFESLR	MASPKMIR	1171.6237-MASPKM(Oxidation)IR	aleitner_M1012_004	23.4277	16.5	7.8	0.080	5.6	153	23	4.0	465	74	10.9	Q9UTR4	83	1	0	0	O74431	1	1	0	0	43656.3	SCHPO	Septation protein etd1	148788.0	SCHPO	Probable cation-transporting ATPase C1672.11c
533.0988	5	0.19	GKTVSYLNQK	GK(1523.8381)TVSYLNQK	MISSAVILVGGPSR	1274.6871-MISSAVILVGGPSR	aleitner_M1012_004	39.8345	21.1	7.7	0.082	7.6	183	94	5.5	607	332	13.5	O94441	698	1	0	0	O60064	1	1	0	0	98308.3	SCHPO	Putative cargo-transport protein ypp1	46096.5	SCHPO	Probable mannose-1-phosphate guanyltransferase
594.0841	4	-5.8	KTLGAASATGR	K(1340.7486)TLGAASATGR	MNRSAALSILK	1169.6404-MNRSAALSILK	aleitner_M1012_004	29.5375	17.0	6.6	0.086	7.6	54	8	1.4	3750	917	9.4	Q8WZJ8	118	1	0	0	O14110	1	1	0	0	24342.6	SCHPO	DNA-directed RNA polymerase III subunit rpc31	42408.6	SCHPO	Probable aminomethyltransferase, mitochondrial
1209.9567	3	8.4	KLQLHGPLSAVELHPR	K(1832.7912)LQLHGPLSAVELHPR	SEETSNGNKSEQEEK	SEETSNGNK(1932.0945)SEQEEK	aleitner_M1012_004	87.2358	23.2	10.1	0.093	10.8	129	15	5.7	2524	654	12.4	O94698	123	1	0	0	Q9USL4	406	1	0	0	43767.7	SCHPO	Ribosome biogenesis protein nsa1	59165.7	SCHPO	Nucleoporin nup61
835.4445	4	0.28	GSKTWLEELESTIDDLIEVK	GSK(1033.5743)TWLEELESTIDDLIEVK	MLLHGLGR	2442.2418-MLLHGLGR	aleitner_M1012_004	72.1317	20.6	5.0	0.098	8.2	159	11	6.5	438	59	14.5	O42973	45	1	0	0	O13948	1	1	0	0	50043.7	SCHPO	Uncharacterized protein C20F10.03	10700.7	SCHPO	Uncharacterized protein C23H4.05c
562.7980	4	1.2	GKCISNGGSASPDK	GK(870.5249)C(Carbamidomethyl)ISNGGSASPDK	MLLTKK	1514.7035-MLLTKK	aleitner_M1012_004	46.5963	14.9	6.2	0.10	8.7	10	1	2.4	1060	229	8.3	Q10165	514	1	0	0	Q09691	1	1	0	0	104498.1	SCHPO	Probable ribosylation factor GTPase-activating protein cnt6	44954.3	SCHPO	Putative peptide chain release factor 1, mitochondrial
960.4791	3	3.6	MLEEKLQESNIEAQR	MLEEK(1061.5063)LQESNIEAQR	KMNTTDSK	K(1954.9670)MNTTDSK	aleitner_M1012_004	55.5765	19.0	7.8	0.10	11.2	14	1	1.9	4655	939	9.9	Q9P7Q7	979	1	0	0	Q09743	28	1	0	0	184581.2	SCHPO	Peroxide stress-activated histidine kinase mak1	147414.0	SCHPO	Protein ste16
741.1745	5	-7.3	NGASKQAIESPPFR	NGASK(2200.0947)QAIESPPFR	MSNLILTPSNNGTERPYR	1638.8366-MSNLILTPSNNGTERPYR	aleitner_M1012_004	65.9192	18.5	6.5	0.11	6.0	286	112	4.5	734	325	12.5	O14066	298	1	0	0	Q9UTA7	1	1	0	0	150018.8	SCHPO	Increased rDNA silencing protein 4 homolog	74716.2	SCHPO	Uncharacterized transcriptional regulatory protein C25B8.11
444.2346	6	5.5	KAITAGYFSNAAR	K(1290.6343)AITAGYFSNAAR	KYSADVDVEK	K(1506.7831)YSADVDVEK	aleitner_M1012_004	21.2923	17.1	5.8	0.11	5.9	402	94	3.5	2321	596	11.2	Q10752	961	1	0	0	Q9URX1	13	1	0	0	121218.1	SCHPO	Pre-mRNA-splicing factor ATP-dependent RNA helicase-like protein cdc28	55790.3	SCHPO	UNC93-like protein C922.05c
926.2177	4	-3.8	SFLPFGKGNGGLDEGTANV	SFLPFGK(1821.9447)GNGGLDEGTANV	MSLVVPDNFQHILR	2016.9793-M(Oxidation)SLVVPDNFQHILR	aleitner_M1012_004	75.9792	22.0	7.2	0.11	11.0	63	8	4.1	3357	803	12.1	Q92344	373	1	0	0	O94754	1	1	0	0	41001.1	SCHPO	Kinetochore protein fta5	17435.5	SCHPO	40S ribosomal protein S18
700.6898	3	0.28	WKEGLASK	WK(1181.5499)EGLASK	MNNDHASKK	1055.5651-MNNDHASKK	aleitner_M1012_004	67.2062	19.2	3.8	0.11	11.4	11	11	5.7	316	298	8.9	O94653	492	1	0	0	Q09761	1	1	0	0	127646.1	SCHPO	Ribosome biogenesis protein bms1	79815.4	SCHPO	DNA replication regulator sld3
532.8806	5	-4.5	MSLQTLTKR	1582.7773-MSLQTLTKR	KHGTVSGTVMEQR	K(1214.6693)HGTVSGTVM(Oxidation)EQR	aleitner_M1012_004	21.1337	19.6	6.0	0.11	8.3	141	9	4.8	1282	252	12.9	Q09804	1	1	0	0	O14086	130	1	0	0	151571.6	SCHPO	Probable nucleolar pre-ribosomal-associated protein 2	48066.8	SCHPO	DNA-directed RNA polymerase I subunit rpa49
922.1102	3	2.4	MPTSSNDLYQTR	1351.6620-MPTSSNDLYQTR	KSQSLEEHEK	K(1549.7083)SQSLEEHEK	aleitner_M1012_004	39.2112	17.1	3.5	0.11	6.0	163	55	3.1	1085	491	11.1	Q9C0V2	1	1	0	0	Q9Y7Y3	23	1	0	0	13663.9	SCHPO	Putative uncharacterized protein C576.19c	26809.9	SCHPO	Uncharacterized RNA-binding protein C365.04c
662.8419	4	0.39	SGKCVLGGESALK	SGK(1342.6616)C(Carbamidomethyl)VLGGESALK	KEATSQDADLK	K(1442.7439)EATSQDADLK	aleitner_M1012_004	67.6132	21.5	5.6	0.11	7.3	282	70	6.5	438	127	14.2	O14374	24	1	0	0	Q9UTL8	34	1	0	0	3566.2	SCHPM	60S ribosomal protein L30 homolog (Fragment)	93157.6	SCHPO	AP-3 complex subunit delta
763.4255	4	-5.1	KPPSSNGVLKPLK	K(1685.8698)PPSSNGVLKPLK	MAPATAVVTPQTAFK	1501.8868-M(Oxidation)APATAVVTPQTAFK	aleitner_M1012_004	92.2508	17.4	6.9	0.11	7.6	81	15	1.8	3923	1033	9.8	O74832	229	1	0	0	P40998	1	1	0	0	60761.2	SCHPO	mRNA degradation protein pet127, mitochondrial	35274.8	SCHPO	Thiamine thiazole synthase
570.5081	4	-4.4	MAGDELK	1515.6552-MAGDELK	MEPEHSNYDLK	900.4263-M(Oxidation)EPEHSNYDLK	aleitner_M1012_004	67.1387	16.5	4.7	0.11	7.1	40	53	5.6	102	116	11.5	O14086	1	1	0	0	Q9US25	1	1	0	0	48066.8	SCHPO	DNA-directed RNA polymerase I subunit rpa49	158549.8	SCHPO	Chromodomain helicase hrp1
540.5444	4	5.4	KTALEIDLSEK	K(912.4553)TALEIDLSEK	KEDIDR	K(1383.7497)EDIDR	aleitner_M1012_004	68.6088	18.4	7.6	0.12	9.1	49	6	3.4	2011	686	9.3	Q09822	143	1	0	0	Q9P6M3	179	1	0	0	102120.0	SCHPO	Cell division control protein 15	24122.4	SCHPO	Kinetochore protein mis14
500.2562	5	0.60	KSNENTVVHGK	K(1284.6173)SNENTVVHGK	WSKNCPIDK	WSK(1349.6939)NC(Carbamidomethyl)PIDK	aleitner_M1012_004	32.3802	15.8	8.5	0.12	4.8	337	47	2.9	1330	285	11.0	Q92462	115	1	0	0	O74308	444	1	0	0	87268.4	SCHPO	E3 ubiquitin-protein ligase pub1	59642.1	SCHPO	Uncharacterized transcriptional regulatory protein C15D4.02
931.4714	3	-5.0	EAKSLFSSQDGEIIR	EAK(1112.5536)SLFSSQDGEIIR	MSEKPDLR	1816.9207-MSEKPDLR	aleitner_M1012_004	89.7583	19.1	6.9	0.12	10.7	29	5	4.6	1580	420	12.6	Q9P7C5	210	1	0	0	Q9P7N1	1	1	0	0	31653.3	SCHPO	Pre-mRNA-splicing factor cwf16	27707.6	SCHPO	Serine/threonine-protein kinase bud32
828.7901	3	-0.46	SKIAHSGALGPLTR	SK(1076.5502)IAHSGALGPLTR	KSTDLYGR	K(1544.8675)STDLYGR	aleitner_M1012_004	96.9740	16.7	6.9	0.12	8.9	18	3	4.1	409	169	12.1	O43028	162	1	0	0	O74349	4	1	0	0	60233.1	SCHPO	Vacuolar protein 8	184374.2	SCHPO	E3 ubiquitin-protein ligase listerin
972.4874	3	1.8	GKGSNGCDLLIMLTDYAK	GK(943.4909)GSNGC(Carbamidomethyl)DLLIM(Oxidation)LTDYAK	MRLTNR	2109.0122-M(Oxidation)RLTNR	aleitner_M1012_004	89.0005	21.4	8.6	0.12	10.4	86	8	5.0	2167	283	13.1	O74733	113	1	0	0	Q9UTB2	1	1	0	0	160301.9	SCHPO	Protein cft1	54180.6	SCHPO	Serine--tRNA ligase, mitochondrial
1151.1969	3	4.8	KESSLSAQQPHVDDQR	K(1626.6760)ESSLSAQQPHVDDQR	MGGSDFEDDELFK	1961.9443-MGGSDFEDDELFK	aleitner_M1012_004	66.6463	20.9	2.3	0.12	7.3	321	193	7.0	383	230	15.7	O13892	37	1	0	0	O94432	1	1	0	0	119232.2	SCHPO	Uncharacterized protein C20G4.08	52818.7	SCHPO	Uncharacterized RNA-binding protein C660.15
932.1489	3	-2.0	KILTGALSGHFER	K(1365.6421)ILTGALSGHFER	MQSVQCFGKK	1565.8566-M(Oxidation)QSVQC(Carbamidomethyl)FGKK	aleitner_M1012_004	92.6522	20.1	10.5	0.13	6.1	575	75	6.0	611	83	14.0	Q9UU77	188	1	0	0	O60144	1	1	0	0	22863.7	SCHPO	Ankyrin repeat-containing protein P1E11.10	15395.2	SCHPO	40S ribosomal protein S16
541.0127	4	-5.9	MPHMEDNGSEK	870.5327-MPHM(Oxidation)EDNGSEK	KLIGFR	K(1427.5697)LIGFR	aleitner_M1012_004	46.6873	16.0	4.9	0.13	8.2	27	7	1.9	2062	808	9.9	O42898	1	1	0	0	O74359	592	1	0	0	30267.1	SCHPO	Probable catechol O-methyltransferase 1	75493.1	SCHPO	Meiotically up-regulated gene 60 protein
470.8382	5	5.4	YSPKFEMLR	YSPK(1163.5566)FEM(Oxidation)LR	MAMSSITSAK	1323.6533-MAMSSITSAK	aleitner_M1012_004	39.4338	17.0	7.6	0.13	7.7	63	18	2.9	1563	729	9.3	Q9P7N0	73	1	0	0	P41888	1	1	0	0	44592.0	SCHPO	Meiotically up-regulated gene 11 protein	64236.2	SCHPO	Thiamine pyrophosphokinase
648.1338	4	7.1	KCGIIGATHPLR	K(1266.7588)C(Carbamidomethyl)GIIGATHPLR	KLPVIGDFLK	K(1459.7970)LPVIGDFLK	aleitner_M1012_004	87.4665	15.4	4.7	0.13	10.7	3.7	1	1.4	2696	604	4.7	O60162	404	1	0	0	O74511	508	1	0	0	68713.4	SCHPO	Uncharacterized protein C19F5.03	94967.9	SCHPO	Extragenic suppressor of kinetochore protein 1
1066.8547	3	2.6	EANDAYQKDQLWDQAR	EANDAYQK(1247.6472)DQLWDQAR	DYVIPMTKK	DYVIPM(Oxidation)TK(2087.9548)K	aleitner_M1012_004	83.4490	21.8	0.8	0.13	9.1	164	53	7.4	426	143	14.8	O94646	133	1	0	0	O13739	239	1	0	0	23333.3	SCHPO	Mediator of RNA polymerase II transcription subunit 8	29050.5	SCHPO	Probable chorismate mutase
488.2555	5	-7.9	KATSTMNA	K(1597.8749)ATSTM(Oxidation)NA	VLKTCLDTSKPAK	VLK(976.4535)TC(Carbamidomethyl)LDTSKPAK	aleitner_M1012_004	28.9148	18.5	8.3	0.13	8.1	133	8	2.5	5461	813	10.4	Q9P7C6	282	1	0	0	Q10478	67	1	0	0	34575.1	SCHPO	Pre-mRNA-splicing factor cwf23	51762.9	SCHPO	SAM50-like protein SPAC17C9.06
1503.8055	3	1.3	IQDGHSIHLVKTLGQNPAAAATNVSDR	IQDGHSIHLVK(1695.9308)TLGQNPAAAATNVSDR	KVDNVVLVFQNQR	K(2950.5261)VDNVVLVFQNQR	aleitner_M1012_004	68.8748	20.4	9.2	0.14	11.1	43	4	9.6	110	15	9.3	Q10169	74	1	0	0	Q9USX3	264	1	0	0	36819.7	SCHPO	Deubiquitination-protection protein dph1	46077.6	SCHPO	DNA repair protein rad60
681.8905	4	3.9	ELLKPSASVALQR	ELLK(1312.7027)PSASVALQR	IQYVGKQDPK	IQYVGK(1548.8875)QDPK	aleitner_M1012_004	46.6972	21.2	6.5	0.14	14.0	10	3	5.0	2124	195	9.3	O74894	94	1	0	0	P41878	276	1	0	0	43553.4	SCHPO	26S protease regulatory subunit 6B homolog	34572.3	SCHPO	26S proteasome regulatory subunit rpn11
753.1664	5	-7.1	KIMMVQLEGCDINY	K(2048.0287)IMMVQLEGC(Carbamidomethyl)DINY	KPQHNSDATSSAQKVANK	K(1850.8617)PQHNSDATSSAQKVANK	aleitner_M1012_004	51.1645	18.6	7.8	0.14	6.1	371	48	4.5	1014	192	12.5	Q9USY7	745	1	0	0	Q9Y7U8	54	1	0	0	87102.6	SCHPO	Transmembrane GTPase fzo1	15184.4	SCHPO	54S ribosomal protein L37, mitochondrial
622.3442	3	2.9	KHLDAEVQK	K(797.4283)HLDAEVQK	KEVER	K(1204.6452)EVER	aleitner_M1012_004	23.0700	20.2	6.2	0.15	14.0	5.3	1	2.5	4201	608	10.5	P41878	281	1	0	0	O42904	346	1	0	0	34572.3	SCHPO	26S proteasome regulatory subunit rpn11	57739.3	SCHPO	Pre-mRNA-processing factor 31
959.8148	3	5.3	MSTDSLPR	1970.9797-MSTDSLPR	QKAEESTLTSDLENLR	QK(1043.4957)AEESTLTSDLENLR	aleitner_M1012_004	95.7955	23.4	0.0	0.15	12.4	46	15	10.9	101	40	15.2	G2TRT5	1	1	0	0	Q9USQ4	298	1	0	0	7611.7	SCHPO	SCOCO-like protein 1	43903.7	SCHPO	NASP-related protein sim3
851.8022	3	2.5	KPMAAASIGQVHR	K(1171.6489)PM(Oxidation)AAASIGQVHR	KIVGDDLFK	K(1518.7977)IVGDDLFK	aleitner_M1012_004	67.3558	18.4	6.9	0.15	7.6	78	32	4.4	503	271	10.8	Q92338	300	1	0	0	O13783	370	1	0	0	68567.2	SCHPO	Protein ABC1 homolog, mitochondrial	86622.9	SCHPO	Vacuolar protein-sorting protein bro1
657.3524	3	4.5	MSTPTTVYR	914.5147-MSTPTTVYR	MVASLIK	1192.5798-M(Oxidation)VASLIK	aleitner_M1012_004	60.8723	16.2	6.3	0.15	7.8	50	5	3.0	1391	267	11.0	G2TRM0	1	1	0	0	Q9P7D1	1	1	0	0	12106.2	SCHPO	ATP synthase assembly factor fmc1, mitochondrial	35879.9	SCHPO	Uncharacterized protein P4H10.18c
906.7070	5	5.7	SAFLVKQDKPYSEISVSLNLK	SAFLVK(2163.1834)QDKPYSEISVSLNLK	RSLTKPVTSCGPLLNNIR	RSLTK(2503.3574)PVTSC(Carbamidomethyl)GPLLNNIR	aleitner_M1012_004	97.2142	17.3	3.2	0.15	6.0	284	88	3.9	1157	491	11.3	P36626	541	1	0	0	P78847	690	1	0	0	64011.3	SCHPO	Meiotic recombination protein rec8	186413.8	SCHPO	Nucleoporin nup186
750.4032	4	-1.6	KPLPASPSRTR	K(1788.8894)PLPASPSRTR	NDSSISKAEPTSLFR	NDSSISK(1346.7670)AEPTSLFR	aleitner_M1012_004	48.4000	18.1	7.3	0.15	6.6	207	57	5.7	364	94	12.6	P22987	86	1	0	0	Q10337	210	1	0	0	98750.2	SCHPO	Protein kinase kin1	98437.0	SCHPO	BRCT-containing protein 1
690.3296	4	-3.3	MLPQDDMTDEMK	1288.7101-MLPQDDMTDEM(Oxidation)K	SKVVYIAPMK	SK(1606.6565)VVYIAPM(Oxidation)K	aleitner_M1012_004	68.1925	14.5	3.5	0.16	8.2	12	4	2.0	886	605	6.3	P87310	1	1	0	0	O60072	1182	1	0	0	16338.4	SCHPO	Mediator of RNA polymerase II transcription subunit 10	218567.1	SCHPO	Putative helicase mug81
972.4453	3	-2.5	MGQTLSEPVTEK	1579.6824-M(Oxidation)GQTLSEPVTEK	MNENQKSFDSDK	1472.7069-MNENQKSFDSDK	aleitner_M1012_004	95.6112	19.6	4.6	0.16	6.2	443	88	5.5	671	158	13.4	Q09173	1	1	0	0	O74995	1	1	0	0	44857.1	SCHPO	Protein phosphatase 2C homolog 3	47067.0	SCHPO	TFIIH basal transcription factor complex p47 subunit
553.3030	4	0.55	GFKAPTPIQR	GFK(1095.5522)APTPIQR	MTVLTSYK	1251.6976-M(Oxidation)TVLTSYK	aleitner_M1012_004	40.4545	12.3	3.1	0.16	5.1	50	21	1.4	958	639	9.4	Q09719	90	1	0	0	Q09678	1	1	0	0	94661.6	SCHPO	ATP-dependent RNA helicase dbp10	10296.2	SCHPO	Uncharacterized protein C5H10.07
669.6093	4	-3.6	KLTDTGALFLK	K(1468.7158)LTDTGALFLK	DVSKNAADAVDAR	DVSK(1343.7701)NAADAVDAR	aleitner_M1012_004	56.9120	18.6	6.8	0.16	6.5	279	75	4.5	956	275	12.1	O13798	846	1	0	0	O60126	167	1	0	0	138536.2	SCHPO	Caffeine-induced protein 16	71169.7	SCHPO	DNA topoisomerase 3
1035.1956	3	-8.7	YKILECIGHGSFGR	YK(1466.7729)ILEC(Carbamidomethyl)IGHGSFGR	TKLIQEQQDAR	TK(1773.8872)LIQEQQDAR	aleitner_M1012_004	78.7805	24.2	11.0	0.16	13.2	57	1	5.1	4302	811	11.0	O13839	5	1	0	0	O42699	153	1	1	0	82690.1	SCHPO	G2-specific protein kinase fin1	22753.8	SCHPO	60S ribosomal protein L19-B
764.6597	4	9.9	VKELVSVSTVK	VK(1866.8669)ELVSVSTVK	MSTSNDPVVSSHDPIK	1325.7806-M(Oxidation)STSNDPVVSSHDPIK	aleitner_M1012_004	96.4543	18.2	5.2	0.16	8.8	47	8	3.1	1450	770	9.4	O59856	51	1	0	0	O13968	1	1	0	0	10896.8	SCHPO	Probable 54S ribosomal protein L33, mitochondrial	66607.1	SCHPO	Uncharacterized carboxypeptidase C24C9.08
589.3117	4	6.6	KFESEIMSGIR	K(1057.5478)FESEIMSGIR	KSMQGELK	K(1433.7225)SMQGELK	aleitner_M1012_004	52.9212	18.1	7.9	0.16	8.7	61	7	5.6	433	51	11.5	Q96WW6	418	1	0	0	Q10103	158	1	0	0	57167.4	SCHPO	Alpha-1,3/1,6-mannosyltransferase alg2	108727.2	SCHPO	Chromo domain-containing protein 1
724.0418	3	5.2	MKVVDNEGHR	MK(985.5154)VVDNEGHR	MTTTPLGK	1321.6449-MTTTPLGK	aleitner_M1012_004	33.6323	22.4	7.9	0.17	14.1	16	2	5.6	1697	303	11.5	O74880	329	1	0	0	P87318	1	1	0	0	41441.3	SCHPO	mRNA cap guanine-N7 methyltransferase	15557.1	SCHPO	Uncharacterized protein C31F10.17c
822.1191	3	-9.7	MLSCLSKPALR	1172.6805-M(Oxidation)LSC(Carbamidomethyl)LSKPALR	KPLPEIPNK	K(1428.7469)PLPEIPNK	aleitner_M1012_004	98.7165	16.0	5.3	0.17	8.7	19	7	3.5	536	181	9.4	P78859	1	1	0	0	O94478	412	1	0	0	21222.0	SCHPO	Iron-sulfur assembly protein 1	48371.4	SCHPO	Meiotically up-regulated gene 137 protein
755.6377	4	-6.0	TLEKGNEEEIYEANK	TLEK(1252.7027)GNEEEIYEANK	KPGASQILSSK	K(1903.9051)PGASQILSSK	aleitner_M1012_004	75.1952	16.1	7.3	0.17	6.1	171	29	2.0	2928	635	10.0	O74462	384	1	0	0	Q9Y7L4	216	1	0	0	50273.3	SCHPO	Transcription initiation factor TFIID subunit 6	48395.7	SCHPO	Probable exonuclease V, mitochondrial
566.2986	4	-7.6	KLTAASAK	K(1472.7069)LTAASAK	MGQTLSEPVTEK	926.5437-M(Oxidation)GQTLSEPVTEK	aleitner_M1012_004	73.4548	20.1	7.8	0.17	10.1	68	6	4.2	2342	390	10.0	Q9UT77	428	1	0	0	Q09173	1	1	0	0	58608.1	SCHPO	Glutamyl-tRNA(Gln) amidotransferase subunit B, mitochondrial	44857.1	SCHPO	Protein phosphatase 2C homolog 3
1168.5681	3	0.50	MGVNTAGDPQKSQPK	1945.9190-MGVNTAGDPQKSQPK	KSSSSDSLYSVSSMSIK	K(1694.8298)SSSSDSLYSVSSM(Oxidation)SIK	aleitner_M1012_004	97.7113	21.6	6.4	0.17	6.8	498	154	6.8	498	156	14.8	Q10233	1	1	0	0	O13657	217	1	0	0	130239.5	SCHPO	DNA-directed RNA polymerase III subunit RPC2	89397.3	SCHPO	Putative metal ion transporter C27B12.12c
1092.2032	3	-0.19	IKMAASIIDAQIY	IK(1837.8139)MAASIIDAQIY	EEDEKSITDTTTGMK	EEDEK(1573.8426)SITDTTTGM(Oxidation)K	aleitner_M1012_004	80.3095	20.4	7.6	0.17	8.0	304	14	4.5	2507	347	12.4	O42957	557	1	0	0	O14009	161	1	0	0	64941.5	SCHPO	Ubiquitin-like-specific protease 1	41009.0	SCHPO	Nuclear speckle splicing regulatory protein 1 homolog
534.0271	4	-6.7	MNSGTTLHLDR	872.5008-M(Oxidation)NSGTTLHLDR	KLYPSK	K(1397.6609)LYPSK	aleitner_M1012_004	54.0935	20.4	7.2	0.17	10.2	72	8	4.1	2686	430	11.7	O74360	1	1	0	0	O14160	884	1	0	0	104488.4	SCHPO	Probable Rho-type GTPase-activating protein 4	109627.6	SCHPO	Valine--tRNA ligase, mitochondrial
774.3970	3	-5.0	KALEMHYEK	K(1156.6162)ALEM(Oxidation)HYEK	MAATTGNIIK	1301.6326-MAATTGNIIK	aleitner_M1012_004	73.3007	16.2	6.3	0.17	4.1	607	114	4.0	650	122	13.2	Q1MTQ0	477	1	0	0	Q9Y7N1	1	1	0	0	80723.5	SCHPO	E3 ubiquitin-protein ligase brl1	27073.3	SCHPO	Uncharacterized protein C1450.03
1035.1965	3	-0.41	DIKDKPLSSISVGMQR	DIK(1313.6286)DKPLSSISVGM(Oxidation)QR	AKAMSPDDVSR	AK(1927.0085)AMSPDDVSR	aleitner_M1012_004	88.2867	23.1	9.8	0.18	8.9	475	56	6.2	2130	380	14.2	Q9UT95	399	1	0	0	Q9Y7S8	22	1	0	0	54842.6	SCHPO	Uncharacterized ABC transporter ATP-binding protein C323.04	24682.3	SCHPO	Uncharacterized protein C2H8.05c
1148.8069	4	6.2	FFDSDVEADSKPNDLTAANSIVDLK	FFDSDVEADSK(1880.8727)PNDLTAANSIVDLK	MSASHPGILHEYTER	2848.3654-M(Oxidation)SASHPGILHEYTER	aleitner_M1012_004	63.1947	21.8	7.8	0.18	9.2	319	45	6.6	1489	291	14.6	P36607	32	1	0	0	Q9C0Y8	1	1	0	0	128611.1	SCHPO	DNA repair protein rad5	34734.4	SCHPO	UPF0613 protein PB24D3.06c
491.8542	5	-7.8	NLKCSANGTPSGSK	NLK(1034.5760)C(Carbamidomethyl)SANGTPSGSK	EKTAVPPR	EK(1557.7457)TAVPPR	aleitner_M1012_004	29.6893	17.6	5.4	0.18	5.2	1059	125	4.4	1852	243	12.4	Q9USU5	382	1	0	0	P01129	554	1	0	0	50614.7	SCHPO	1,3-beta-glucanosyltransferase gas2	85513.6	SCHPO	Start control protein cdc10
503.0618	5	-8.8	LMKSAIGEGMTR	LMK(1201.6417)SAIGEGM(Oxidation)TR	MDFPGLIKK	1446.7211-M(Oxidation)DFPGLIKK	aleitner_M1012_004	28.7963	17.4	4.5	0.18	6.2	534	60	3.9	2744	382	11.2	P31411	381	1	0	0	O75004	1	1	0	0	55841.6	SCHPO	V-type proton ATPase subunit B	58043.9	SCHPO	Cell division control protein 24
1035.2000	3	-5.3	KYQNQIENMK	K(1807.9608)YQNQIENMK	LIEKIGEGTFSSVYK	LIEK(1432.7021)IGEGTFSSVYK	aleitner_M1012_004	81.9995	20.9	8.5	0.19	8.1	504	92	4.8	3872	804	12.8	Q10145	437	1	0	0	P50582	73	1	0	0	82430.6	SCHPO	Uncharacterized RNA-binding protein C3H8.09c	58408.1	SCHPO	Cell cycle serine/threonine-protein kinase hsk1
524.5369	4	-4.7	MADLYTK	1237.7282-M(Oxidation)ADLYTK	SKLPTVQLSK	SK(994.4681)LPTVQLSK	aleitner_M1012_004	41.4662	13.3	2.5	0.19	3.4	487	339	3.0	669	450	9.9	O94305	1	1	0	0	Q10172	312	1	0	0	41623.9	SCHPO	Putative monoglyceride lipase	193280.4	SCHPO	Actin cytoskeleton-regulatory complex protein pan1
644.5961	4	6.1	GHLKTEAAEIMR	GHLK(1203.6421)TEAAEIM(Oxidation)R	MSALSLSITK	1508.7657-M(Oxidation)SALSLSITK	aleitner_M1012_004	67.4200	15.4	6.4	0.19	4.5	306	177	2.9	908	571	10.9	Q09719	598	1	0	0	Q9UUN5	1	1	0	0	94661.6	SCHPO	ATP-dependent RNA helicase dbp10	18840.2	SCHPO	PRA1-like protein
883.4564	3	-5.0	KAASGNINDDSFFK	K(1134.6397)AASGNINDDSFFK	AVKDPSKPR	AVK(1650.7890)DPSKPR	aleitner_M1012_004	67.5343	21.8	6.0	0.19	9.6	130	61	6.6	651	334	14.3	Q9Y7I8	132	1	0	0	O13773	286	1	0	0	50209.7	SCHPO	Zuotin	79484.3	SCHPO	UBA domain-containing protein 7
763.6860	3	-10.0	KGEAADENEK	K(1198.5652)GEAADENEK	MGQGESIPSR	1227.5619-MGQGESIPSR	aleitner_M1012_004	20.2035	20.7	8.1	0.19	11.3	36	2	3.5	2794	458	9.4	O59797	135	1	0	0	Q9P7E1	1	1	0	0	44348.0	SCHPO	Putative nucleosome assembly protein C364.06	64385.9	SCHPO	Uncharacterized RING finger protein P4H10.07
915.7948	3	-5.8	KPQMGRVTER	K(1527.7439)PQM(Oxidation)GRVTER	MHGLQGLCFRR	1354.7027-M(Oxidation)HGLQGLC(Carbamidomethyl)FRR	aleitner_M1012_004	83.8233	19.1	5.1	0.19	10.1	57	13	5.6	992	178	11.1	P15258	413	1	0	0	Q9USK8	1	1	0	0	69848.3	SCHPO	Protein ral2	272108.0	SCHPO	Cell wall alpha-1,3-glucan synthase ags1
543.7896	4	8.0	MVPKLFQSSR	979.4685-MVPKLFQSSR	MGLGFSSK	1329.7115-M(Oxidation)GLGFSSK	aleitner_M1012_004	48.6668	14.1	6.3	0.19	3.9	633	93	2.2	2438	394	10.2	O43079	1	1	0	0	Q9URV1	1	1	0	0	76682.3	SCHPO	AP-1 complex subunit beta-1	49847.5	SCHPO	Putative phospholipase A2
538.4837	5	-4.9	LENISKTSAGAAILEK	LENISK(1043.4859)TSAGAAILEK	KNGWMDR	K(1781.9775)NGWMDR	aleitner_M1012_004	48.7473	18.3	9.4	0.19	7.4	247	29	6.1	580	87	14.1	Q9P804	486	1	0	0	Q10170	226	1	0	0	60297.9	SCHPO	tRNA (guanine(26)-N(2))-dimethyltransferase	40709.2	SCHPO	Arginine N-methyltransferase 2
1016.8151	3	-0.65	VSGNMQNKSGVSSYSSK	VSGNM(Oxidation)QNK(1272.6099)SGVSSYSSK	KNAQAAFDDR	K(1912.8837)NAQAAFDDR	aleitner_M1012_004	56.8477	20.0	9.2	0.19	6.0	848	146	6.0	848	148	14.0	Q10475	189	1	0	0	O74755	660	1	0	0	154035.9	SCHPO	Eukaryotic translation initiation factor 4 gamma	132882.2	SCHPO	Paired amphipathic helix protein pst3
912.8770	3	5.2	ELLKPSASVALQR	ELLK(1324.7755)PSASVALQR	KIPLTEFALR	K(1548.8875)IPLTEFALR	aleitner_M1012_004	46.6332	26.4	7.3	0.20	18.5	9.0	2	5.2	5609	586	9.4	O74894	94	1	0	0	O74444	173	1	0	0	43553.4	SCHPO	26S protease regulatory subunit 6B homolog	85642.0	SCHPO	Meiotically up-regulated gene 122 protein
615.8120	4	0.36	DSKSSAYEVYR	DSK(1155.6136)SSAYEVYR	AKAAASAEATK	AK(1441.6725)AAASAEATK	aleitner_M1012_004	42.3623	14.3	4.6	0.20	3.4	439	172	3.0	582	224	10.9	O14160	732	1	0	0	P22987	167	1	0	0	109627.6	SCHPO	Valine--tRNA ligase, mitochondrial	98750.2	SCHPO	Protein kinase kin1
1061.2010	3	-5.1	TKSSSQSSPMASTSTSK	TK(1463.8136)SSSQSSPM(Oxidation)ASTSTSK	FKQVVPIQDPR	FK(1854.8517)QVVPIQDPR	aleitner_M1012_004	98.8117	16.6	5.9	0.20	5.7	285	85	5.0	454	159	13.0	O74345	140	1	0	0	Q9Y7J8	287	1	0	0	65543.1	SCHPO	UBA domain-containing protein 3	95446.4	SCHPO	Uncharacterized protein C216.01c
618.6682	3	-7.6	MSLSEYLR	839.5117-M(Oxidation)SLSEYLR	KSLVQK	K(1151.5533)SLVQK	aleitner_M1012_004	41.3635	12.3	4.0	0.20	6.1	20	14	4.5	67	48	12.5	O14099	1	1	0	0	Q9C0Z4	1579	1	0	0	49905.2	SCHPO	Uncharacterized RING finger protein C2F3.16	192655.9	SCHPO	Protein dopey
1035.2001	3	8.7	MPLIIVSGYPSSGK	1638.7820-M(Oxidation)PLIIVSGYPSSGK	IKFMLMDVMDSR	IK(1601.8375)FMLM(Oxidation)DVMDSR	aleitner_M1012_004	86.0110	17.9	5.4	0.20	6.8	410	53	4.1	2616	460	11.1	Q9P7V4	1	1	0	0	Q10475	1232	1	0	0	32495.4	SCHPO	Protein kti12	154035.9	SCHPO	Eukaryotic translation initiation factor 4 gamma
658.0557	3	-3.3	KNFLLTIR	K(967.5338)NFLLTIR	KPENKSK	K(1141.6859)PENKSK	aleitner_M1012_004	67.8927	15.5	5.2	0.20	7.1	58	13	4.6	310	105	10.5	A6X978	18	1	0	0	Q10310	469	1	0	0	11710.0	SCHPO	Putative uncharacterized protein C9E9.02	59035.6	SCHPO	Meiotically up-regulated gene 68 protein
683.5867	4	-3.9	MNAAEWVAELKR	1313.6099-MNAAEWVAELKR	KSNDEAGGSPSK	K(1554.7864)SNDEAGGSPSK	aleitner_M1012_004	53.9717	13.9	4.6	0.21	3.0	744	214	2.9	802	269	10.9	O74331	1	1	0	0	O74653	344	1	0	0	41654.5	SCHPO	DNA repair protein rlp1	93774.0	SCHPO	Protein pob1
703.3937	3	6.3	MNSLQKGSYK	952.5706-MNSLQKGSYK	KPSVTKR	K(1292.6435)PSVTKR	aleitner_M1012_004	93.6150	15.0	7.6	0.21	5.6	146	11	2.5	1267	182	10.5	A0ZWU1	1	1	0	0	P40997	372	1	0	0	27657.6	SCHPO	Ell1-associated factor 1	46875.4	SCHPO	mRNA-capping enzyme subunit alpha
421.2113	5	-9.5	KANAYSK	K(1320.6272)ANAYSK	KPTETFMDSK	K(918.4811)PTETFMDSK	aleitner_M1012_004	13.1908	15.2	7.0	0.21	7.4	61	5	3.0	1515	329	7.8	Q7LKZ7	4	1	0	0	P28706	524	1	0	0	295660.2	SCHPO	Beige protein homolog 1	126329.6	SCHPO	DNA repair protein rad13
677.1024	4	-3.3	MSSAVTPSDQGLLPR	1146.6073-MSSAVTPSDQGLLPR	KSFDPFLR	K(1695.8502)SFDPFLR	aleitner_M1012_004	71.6347	18.1	2.7	0.21	8.8	65	14	3.4	1832	441	9.3	O13752	1	1	0	0	Q9P347	90	1	0	0	33043.1	SCHPO	Uncharacterized TLC domain-containing protein C17A2.02c	26994.0	SCHPO	Survival of motor neuron protein-interacting protein yip11
1146.5419	3	2.4	MAGITEHSTIMNDANFK	1557.7351-MAGITEHSTIMNDANFK	KYFDSGDYALNK	K(2016.9285)YFDSGDYALNK	aleitner_M1012_004	66.6623	22.3	4.9	0.21	7.6	436	229	6.1	950	514	14.1	P87234	1	1	0	0	P79058	60	1	0	0	72790.2	SCHPO	GTPase-activating protein gyp3	15441.5	SCHPO	mRNA stability protein mug134
532.8864	5	-1.8	KVHSLNMTLR	K(1445.7402)VHSLNM(Oxidation)TLR	KGADFSISLNEK	K(1351.7282)GADFSISLNEK	aleitner_M1012_004	33.0842	18.5	7.2	0.22	6.1	408	54	4.4	1146	233	12.4	O94358	514	1	0	0	Q9HFE1	32	1	0	0	93696.2	SCHPO	Uncharacterized protein C428.10	66099.8	SCHPO	Low-affinity iron/zinc ion transport protein fet4
949.1325	3	-1.7	MSSIMEKTDVSSSK	1299.6744-MSSIM(Oxidation)EKTDVSSSK	MASLTTALPNK	1682.7743-M(Oxidation)ASLTTALPNK	aleitner_M1012_004	65.7550	21.2	9.4	0.22	7.7	342	87	5.7	1017	316	13.0	Q9US40	1	1	0	0	O94510	1	1	0	0	61727.4	SCHPO	Uncharacterized amino-acid permease C1039.01	48066.5	SCHPO	Glucan endo-1,3-alpha-glucosidase agn2
718.3647	4	4.5	DGLNNLLFENKSGANTK	DGLNNLLFENK(1035.4947)SGANTK	EKTDFMK	EK(1971.9902)TDFMK	aleitner_M1012_004	75.2678	19.3	2.0	0.22	8.4	160	32	4.0	2270	587	12.0	Q10218	473	1	0	0	P87061	1121	1	0	0	89189.0	SCHPO	Spindle pole body protein ppc89	127437.4	SCHPO	Tip elongation aberrant protein 1
700.1143	4	-7.1	MSIVSSVAFVPR	1504.7522-MSIVSSVAFVPR	GEKNSIVTSYNR	GEK(1429.7639)NSIVTSYNR	aleitner_M1012_004	86.4803	17.5	7.2	0.23	5.1	772	115	4.4	1221	223	12.4	Q9P775	1	1	0	0	O13966	472	1	0	0	57337.2	SCHPO	Uncharacterized WD repeat-containing protein C17D11.16	86114.0	SCHPO	Aconitate hydratase, mitochondrial
939.4635	3	-3.0	VYKDLVNEAGLSK	VYK(1380.6054)DLVNEAGLSK	MSSLMEFQDR	1572.8399-MSSLMEFQDR	aleitner_M1012_004	98.9358	16.4	6.0	0.23	5.5	260	106	3.0	1307	689	10.9	Q9UT32	99	1	0	0	O13900	1	1	0	0	41358.2	SCHPO	Putative ribosome biogenesis protein C8F11.04	54409.9	SCHPO	Pre-mRNA-splicing factor sap114
867.6887	4	6.2	NKCEPIISSFGFPISK	NK(1643.7753)C(Carbamidomethyl)EPIISSFGFPISK	MSELSTYKGYSPK	1960.9968-M(Oxidation)SELSTYKGYSPK	aleitner_M1012_004	58.4858	17.0	7.0	0.23	4.5	679	106	4.5	679	121	12.5	O13290	3446	1	0	0	O94606	1	1	0	0	484322.0	SCHPO	Dynein heavy chain, cytoplasmic	52741.2	SCHPO	JmjC domain-containing protein 4
926.2154	4	-9.9	MVRYSASPALETK	2233.1300-M(Oxidation)VRYSASPALETK	INGKTCTLTVEELYAIDR	INGK(1605.8072)TC(Carbamidomethyl)TLTVEELYAIDR	aleitner_M1012_004	65.8702	13.9	2.9	0.23	3.0	618	327	2.9	664	391	10.9	O14339	1	1	0	0	Q9C101	302	1	0	0	20814.2	SCHPO	60S ribosomal protein L17-A	61234.0	SCHPO	Uncharacterized MFS-type transporter PB1E7.08c
602.5596	4	-7.7	KPSVASQDVK	K(1348.6511)PSVASQDVK	ETKDYNNSLK	ETK(1195.6449)DYNNSLK	aleitner_M1012_004	24.0697	13.9	4.1	0.23	6.1	54	10	1.4	1457	416	7.8	Q9P7H9	67	1	0	0	Q9Y7X2	90	1	0	0	80990.2	SCHPO	Uncharacterized transcriptional regulatory protein C105.03c	81070.2	SCHPO	N-terminal acetyltransferase A complex subunit-like protein C418.02
740.8777	4	5.8	KAMDNATLEMATSR	K(1405.7466)AM(Oxidation)DNATLEMATSR	VNKGAKPDFHR	VNK(1691.7859)GAKPDFHR	aleitner_M1012_004	83.3455	19.1	9.3	0.23	9.7	64	3	3.5	2596	581	9.4	O94300	547	1	0	0	O14274	87	1	0	0	68563.7	SCHPO	Putative xanthine/uracil permease C887.17	16334.0	SCHPO	D-tyrosyl-tRNA(Tyr) deacylase
956.1399	3	1.7	MSSASMFGSLK	1704.8723-M(Oxidation)SSASMFGSLK	KGPSPSWNEEIPVK	K(1298.5887)GPSPSWNEEIPVK	aleitner_M1012_004	52.2417	22.2	7.8	0.23	14.4	15	1	7.8	522	76	7.8	Q9UTE4	1	1	0	0	O14065	1364	1	0	0	25901.9	SCHPO	Uncharacterized glutamine amidotransferase C222.08c	156033.4	SCHPO	Uncharacterized protein C962.01
1016.4851	3	3.7	KLALFASSTDTSMQK	K(1403.5987)LALFASSTDTSM(Oxidation)QK	MSNDSSDNQIR	1780.8917-MSNDSSDNQIR	aleitner_M1012_004	57.6383	16.9	3.3	0.24	6.0	427	47	3.5	2385	304	10.9	P54280	448	1	0	0	Q92360	1	1	0	0	88010.1	SCHPO	DNA mismatch repair protein pms1	55323.2	SCHPO	Uncharacterized protein C6G9.15c
977.1354	3	4.2	KAALEGFSSYFMAR	K(1335.6064)AALEGFSSYFM(Oxidation)AR	MSAQHLHSCK	1730.8338-MSAQHLHSC(Carbamidomethyl)K	aleitner_M1012_004	84.1618	18.6	6.7	0.24	7.7	180	21	2.9	3321	732	10.9	O13783	244	1	0	0	Q9USU3	1	1	0	0	86622.9	SCHPO	Vacuolar protein-sorting protein bro1	99706.1	SCHPO	F-box DNA helicase protein 1
553.8848	5	-5.9	MAESAPRGFGR	1570.8429-M(Oxidation)AESAPRGFGR	LNVPVKNMDYIK	LNVPVK(1331.6292)NMDYIK	aleitner_M1012_004	29.7012	17.0	6.2	0.24	6.3	242	43	3.0	2036	573	10.7	O74892	1	1	0	0	O42933	412	1	0	0	27637.5	SCHPO	40S ribosomal protein S2	90092.2	SCHPO	Dolichyl-phosphate-mannose--protein mannosyltransferase 4
392.2217	5	-8.7	KGTNPIK	K(1199.6398)GTNPIK	VIASGDKASSK	VIASGDK(894.5175)ASSK	aleitner_M1012_004	27.5598	18.3	7.5	0.25	6.6	1132	88	4.7	4449	419	11.7	Q10176	82	1	0	0	P87294	12	1	0	0	51684.1	SCHPO	Dolichyl-diphosphooligosaccharide--protein glycosyltransferase subunit 1	15448.1	SCHPO	Putative RNA polymerase II transcriptional coactivator
792.4136	3	-9.4	AEDKPEVREMIK	AEDK(914.5073)PEVREM(Oxidation)IK	KTSISNK	K(1597.8022)TSISNK	aleitner_M1012_004	36.4238	13.0	6.2	0.25	6.8	26	1	1.4	1537	398	9.4	Q9Y7K2	1461	1	0	0	O94583	55	1	0	0	266381.5	SCHPO	Phosphatidylinositol 3-kinase tor2	21621.6	SCHPO	Uncharacterized protein C1442.11c
902.1343	3	-4.6	NKENCTDAVSSSNK	NK(1150.7148)ENC(Carbamidomethyl)TDAVSSSNK	MVKILKPGK	1690.7468-MVKILKPGK	aleitner_M1012_004	66.8372	22.1	7.3	0.25	7.9	307	168	6.7	559	306	16.3	O94518	22	1	0	0	O14388	1	1	1	0	60961.5	SCHPO	Dynein intermediate chain 1	15389.4	SCHPO	60S ribosomal protein L27-A
875.4283	3	-7.7	KESVSNTALIAR	K(1335.5687)ESVSNTALIAR	IKGDTDMCDK	IK(1425.7827)GDTDM(Oxidation)C(Carbamidomethyl)DK	aleitner_M1012_004	56.7553	22.8	7.1	0.25	8.8	348	83	6.6	1085	248	14.0	O13798	344	1	0	0	Q10262	27	1	0	0	138536.2	SCHPO	Caffeine-induced protein 16	15012.7	SCHPO	Meiotically up-regulated gene 115 protein
910.7363	4	-2.3	TAKELPFFAAGISMVIHPR	TAK(1554.8004)ELPFFAAGISMVIHPR	MWIIEAEGDILK	2222.1922-MWIIEAEGDILK	aleitner_M1012_004	87.4608	16.9	6.9	0.25	6.0	363	58	3.2	2349	525	10.9	Q9UTE2	94	1	0	0	O43070	1	1	0	0	36244.7	SCHPO	Probable coproporphyrinogen-III oxidase	68807.2	SCHPO	DNA repair and telomere maintenance protein nbs1
870.1782	4	-0.19	MGIASSLRLFGK	2181.9776-M(Oxidation)GIASSLRLFGK	MHDPFIAEENDLDLEEK	1432.7748-MHDPFIAEENDLDLEEK	aleitner_M1012_004	54.9263	17.6	7.3	0.25	6.6	255	24	4.0	1308	225	11.0	Q9HDW5	1	1	0	0	O42709	1	1	0	0	28714.5	SCHPO	UPF0644 protein PB2B4.06	66634.0	SCHPO	DNA replication licensing factor mcm10
1180.9078	3	-7.7	NKASYHMIDHQER	NK(1895.9815)ASYHM(Oxidation)IDHQER	MNQANFLQELPNVLK	1781.8155-MNQANFLQELPNVLK	aleitner_M1012_004	97.2382	15.0	5.2	0.26	5.6	241	67	4.1	719	282	9.4	O59762	143	1	0	0	O94451	1	1	0	0	45747.6	SCHPO	Guanine nucleotide-binding protein negative regulator 1	80723.9	SCHPO	E3 SUMO-protein ligase pli1
882.1359	3	2.1	MIVSNRNYSHK	1295.7085-MIVSNRNYSHK	NILKAIEDSR	NILK(1485.7398)AIEDSR	aleitner_M1012_004	99.0928	18.2	4.9	0.26	6.3	271	63	3.9	1104	369	11.9	Q10219	1	1	0	0	O74734	140	1	0	0	11914.3	SCHPO	Uncharacterized protein C4H3.12c	27688.3	SCHPO	Putative ribosomal recycling factor, mitochondrial
682.7228	3	1.1	MSSISIDEKLK	795.4854-MSSISIDEKLK	EKILR	EK(1387.7269)ILR	aleitner_M1012_004	88.2075	19.7	7.4	0.26	11.5	30	4	5.6	907	214	10.2	O94491	1	1	0	0	O14325	353	1	0	0	56665.2	SCHPO	Uncharacterized transporter C417.10	86179.9	SCHPO	Uncharacterized AAA domain-containing protein C16E9.10c
626.9980	3	-6.4	KMEELLSK	K(885.4630)M(Oxidation)EELLSK	MDKNIK	1130.5893-MDKNIK	aleitner_M1012_004	41.2890	15.0	4.7	0.26	10.3	5.1	1	0.9	2013	1061	6.8	Q9UUK3	24	1	0	0	O94518	1	1	0	0	37516.7	SCHPO	Ubiquitin thioesterase otu2	60961.5	SCHPO	Dynein intermediate chain 1
1004.1879	3	5.2	KEIAELSSR	K(1977.9652)EIAELSSR	MMSQQLIDFIDSRTR	1169.6292-MMSQQLIDFIDSRTR	aleitner_M1012_004	45.3230	20.1	7.2	0.26	7.6	335	60	3.2	4161	886	12.5	Q10411	1376	1	0	0	Q9C0W8	1	1	0	0	222788.5	SCHPO	Sporulation-specific protein 15	79407.5	SCHPO	Protein transport protein tip20
869.2274	4	9.1	QKYDTIQALAVVNK	QK(1882.9710)YDTIQALAVVNK	KLTEEQQNVDMLVAK	K(1727.9458)LTEEQQNVDMLVAK	aleitner_M1012_004	84.5658	16.9	3.0	0.26	6.0	373	51	3.5	1969	383	10.9	O74407	131	1	0	0	P40847	152	1	0	0	66671.4	SCHPO	Aspartate--tRNA ligase, cytoplasmic	29127.6	SCHPO	Switch-activating protein 1
736.3566	4	-0.58	MSSASMFGSLK	1780.8784-M(Oxidation)SSASMFGSLK	YGANQAIAKFEFER	YGANQAIAK(1298.5887)FEFER	aleitner_M1012_004	57.7838	18.3	6.0	0.26	7.6	192	36	2.7	3936	987	10.7	Q9UTE4	1	1	0	0	Q9UTR5	551	1	0	0	25901.9	SCHPO	Uncharacterized glutamine amidotransferase C222.08c	130880.5	SCHPO	Rho1 guanine nucleotide exchange factor 2
813.4150	3	1.6	MAMSSITSAK	1395.7358-MAM(Oxidation)SSITSAK	ELNKGNSLEVR	ELNK(1179.5515)GNSLEVR	aleitner_M1012_004	87.8625	18.9	8.6	0.27	6.7	535	81	4.5	2108	356	12.2	P41888	1	1	0	0	O74338	156	1	0	0	64236.2	SCHPO	Thiamine pyrophosphokinase	78117.4	SCHPO	Mitosis inducer protein blt1
486.0145	4	-5.8	MASPPILSR	969.5131-MASPPILSR	LKNENSK	LK(1108.5951)NENSK	aleitner_M1012_004	16.0227	18.0	6.0	0.27	7.7	165	8	3.9	1763	197	11.8	O42882	1	1	0	0	O60164	577	1	0	0	38200.5	SCHPO	Uncharacterized protein C8E11.05c	69189.8	SCHPO	Pescadillo homolog
1053.5107	3	-5.3	MMDGASPVDRDVSPVGLPK	1187.5670-MMDGASPVDRDVSPVGLPK	KQEGGSSTEK	K(2108.0282)QEGGSSTEK	aleitner_M1012_004	85.9925	24.1	10.2	0.27	7.8	1221	144	7.2	1665	218	15.2	O74942	1	1	0	0	O60158	226	1	0	0	69048.7	SCHPO	Peptidyl-prolyl cis-trans isomerase 9	47827.2	SCHPO	Bouquet formation protein 4
561.2883	4	-3.1	MGQGESIPSR	1180.6340-MGQGESIPSR	KNSLDPIEK	K(1198.5652)NSLDPIEK	aleitner_M1012_004	87.3838	17.9	0.0	0.27	7.0	216	24	5.0	735	113	10.9	Q9P7E1	1	1	0	0	O94536	30	1	0	0	64385.9	SCHPO	Uncharacterized RING finger protein P4H10.07	149881.9	SCHPO	Putative ATP-dependent RNA helicase ucp12
808.0802	3	8.1	KMANIINDIGR	K(1161.5336)M(Oxidation)ANIINDIGR	MTDNNSKSK	1397.7337-MTDNNSKSK	aleitner_M1012_004	72.2255	17.1	7.8	0.27	9.3	32	1	3.0	1532	296	11.0	O60152	276	1	0	0	Q9P7I3	1	1	0	0	225759.9	SCHPO	E3 ubiquitin-protein ligase ubr1	72373.1	SCHPO	Mitochondrial division protein 1
569.7840	4	3.8	KSLNEYMK	K(1263.5924)SLNEYMK	FKPDYWDR	FK(1149.5740)PDYWDR	aleitner_M1012_004	40.2027	11.8	2.1	0.28	3.0	268	143	0.8	1495	851	8.8	O14224	33	1	0	0	Q9UUE7	277	1	0	0	23031.9	SCHPO	Rho GDP-dissociation inhibitor	42629.6	SCHPO	Cell division control protein 73
583.7916	4	0.93	MAGLDNAVMVR	1139.5611-M(Oxidation)AGLDNAVMVR	KTTYGYNR	K(1329.6421)TTYGYNR	aleitner_M1012_004	66.3690	12.2	3.9	0.28	5.5	54	32	2.9	409	253	8.8	Q9UTM4	1	1	0	0	Q09839	90	1	0	0	59377.7	SCHPO	T-complex protein 1 subunit epsilon	40050.8	SCHPO	Uncharacterized protein C16C9.01c
912.8258	3	-8.7	KAAFYAVGETALSR	K(1252.6962)AAFYAVGETALSR	MRAEVLQIR	1620.8512-MRAEVLQIR	aleitner_M1012_004	70.6582	18.5	5.6	0.29	7.6	241	34	4.5	1631	320	10.9	O13793	220	1	0	0	O13985	1	1	0	0	35447.6	SCHPO	Probable mitochondrial transport protein fsf1	57426.4	SCHPO	Uncharacterized WD repeat-containing protein C26H5.03
1173.8915	3	-4.6	KSSAVDESENDFYDR	K(1757.9200)SSAVDESENDFYDR	LQLKFSTGAAGEDVGK	LQLK(1898.8170)FSTGAAGEDVGK	aleitner_M1012_004	93.2223	19.8	6.7	0.29	6.1	846	200	5.7	1068	270	13.7	O14002	1410	1	0	0	Q09925	557	1	0	0	264624.6	SCHPO	Peroxide stress-activated histidine kinase mak2	67519.5	SCHPO	Serine palmitoyltransferase 2
502.4602	5	0.13	QKVQITLVY	QK(1416.6256)VQITLVY	KEEGESQEESK	K(1228.7067)EEGESQEESK	aleitner_M1012_004	52.5587	17.4	8.0	0.29	7.5	159	8	3.0	2778	617	11.1	P37202	963	1	0	0	Q09100	91	1	0	0	110138.9	SCHPO	Exosome complex exonuclease dis3	42074.2	SCHPO	RNA-binding protein rnp24
1022.8776	3	-5.7	SKIIQVLEELQSR	SK(1523.7508)IIQVLEELQSR	KDSFTFLASNEK	K(1679.9458)DSFTFLASNEK	aleitner_M1012_004	94.5397	20.2	5.1	0.29	10.9	66	8	6.0	1157	281	9.3	Q9UUE5	129	1	0	0	O13764	154	1	0	0	78022.7	SCHPO	Nucleoporin nup85	106506.7	SCHPO	Peroxisomal ATPase pex6
605.5833	4	-7.7	SCTLALKSTPEMR	SC(Carbamidomethyl)TLALK(909.5899)STPEM(Oxidation)R	LSLLAKK	LSLLAK(1646.8008)K	aleitner_M1012_004	39.2752	14.9	5.7	0.30	8.7	17	4	2.4	1056	413	10.4	Q9Y704	691	1	0	0	Q9HFR0	378	1	0	0	156163.5	SCHPO	Cell wall alpha-1,3-glucan synthase mok14	51375.7	SCHPO	COP9 signalosome complex subunit 2
596.3060	5	-5.3	YGANQAIAKFEFER	YGANQAIAK(1333.6990)FEFER	EKAHSGVVNQK	EK(1780.8784)AHSGVVNQK	aleitner_M1012_004	97.3967	15.7	5.5	0.30	6.3	152	38	3.5	971	438	9.4	Q9UTR5	551	1	0	0	Q9P7D4	791	1	0	0	130880.5	SCHPO	Rho1 guanine nucleotide exchange factor 2	99902.2	SCHPO	Probable aconitate hydratase 2
872.0901	3	-9.4	MEYDEEEVKVLK	1102.5506-MEYDEEEVKVLK	SSNVESSKK	SSNVESSK(1648.7906)K	aleitner_M1012_004	49.7615	17.6	6.1	0.30	10.4	27	3	2.5	3919	884	9.9	Q9Y7J3	1	1	0	0	O94378	570	1	0	0	43335.3	SCHPO	UPF0586 protein C1778.07	93286.4	SCHPO	Uncharacterized protein C1604.12
807.9120	4	-1.6	AATADKAAVDVPAGEMVK	AATADK(1468.7418)AAVDVPAGEM(Oxidation)VK	MNMPSEILLGAR	1896.9503-MNMPSEILLGAR	aleitner_M1012_004	84.5955	18.3	7.0	0.30	5.8	968	137	5.1	1522	218	12.5	Q9UT19	109	1	0	0	Q9P7Q5	1	1	0	0	85340.4	SCHPO	Probable 5-methyltetrahydropteroyltriglutamate--homocysteine methyltransferase	19650.1	SCHPO	Uncharacterized protein C1834.10c
803.6544	4	7.3	LKANEMHPVSEEPEDNR	LK(1216.6486)ANEMHPVSEEPEDNR	MSKVSVASVR	2131.9844-M(Oxidation)SKVSVASVR	aleitner_M1012_004	66.3827	16.0	6.7	0.30	8.1	42	12	2.0	1889	950	10.0	O13718	543	1	0	0	O74836	1	1	0	0	85446.1	SCHPO	Vacuolar transporter chaperone 2	23917.4	SCHPO	60S ribosomal protein L1-B
459.6515	5	-0.14	FPLQKMPVFVGK	FPLQK(903.4372)MPVFVGK	MTTELR	1527.8523-M(Oxidation)TTELR	aleitner_M1012_004	15.7032	14.9	5.0	0.31	5.6	217	30	5.5	232	36	13.5	P40921	51	1	0	0	Q9HE04	1	1	0	0	45786.7	SCHPO	Elongation factor 1-gamma	22408.1	SCHPO	GTP-binding protein rho5
1028.1825	3	-8.3	MNPSTSPNRNLASPK	1452.7573-M(Oxidation)NPSTSPNRNLASPK	GKVISPTQGSDAR	GK(1766.8621)VISPTQGSDAR	aleitner_M1012_004	96.6668	18.4	5.2	0.31	7.1	245	84	4.3	1279	510	12.4	Q9HE13	1	1	0	0	Q9UTA7	106	1	0	0	63512.9	SCHPO	Uncharacterized MFS-type transporter C1399.02	74716.2	SCHPO	Uncharacterized transcriptional regulatory protein C25B8.11
703.0608	3	2.8	KAEIVAVK	K(1249.6165)AEIVAVK	MGISWFLSR	994.6063-M(Oxidation)GISWFLSR	aleitner_M1012_004	93.5562	19.0	6.7	0.31	8.1	201	17	5.7	835	89	10.9	P40903	271	1	0	0	P87320	1	1	0	0	49367.2	SCHPO	Sexual differentiation process putative subtilase-type proteinase isp6	101902.1	SCHPO	Protein msp1, mitochondrial
922.1028	3	-2.6	MNFHHGWTFHK	1322.6428-MNFHHGWTFHK	MSVASFLTGEK	1578.7190-M(Oxidation)SVASFLTGEK	aleitner_M1012_004	27.7507	18.1	7.1	0.31	6.6	522	48	6.6	522	49	14.6	Q10495	1	1	0	0	Q9USS2	1	1	0	0	111354.1	SCHPO	Uncharacterized protein C26F1.08c	96126.5	SCHPO	Serine/threonine-protein kinase ppk29
899.4136	4	8.1	MHQDAMQGSIYEGSR	1868.8714-M(Oxidation)HQDAMQGSIYEGSR	YKSSGTSQSDLLMEIG	YK(1862.7927)SSGTSQSDLLM(Oxidation)EIG	aleitner_M1012_004	96.8933	18.6	5.8	0.32	6.0	536	243	4.6	1223	576	12.6	Q9P789	1	1	0	0	O13757	163	1	0	0	114230.8	SCHPO	Pumilio domain-containing protein P35G2.14	19921.4	SCHPO	Meiotic chromosome segregation protein C17A2.07c
836.0925	3	5.4	GKGPGGEDGMSDEVK	GK(1043.6015)GPGGEDGMSDEVK	KGLFNLSK	K(1599.7087)GLFNLSK	aleitner_M1012_004	81.8873	19.4	4.7	0.32	14.7	5.0	1	3.6	3272	741	8.9	O94720	470	1	0	0	Q9UST3	235	1	0	0	60352.0	SCHPO	GATA zinc finger domain-containing protein C1393.08	58385.3	SCHPO	Vacuolar protein sorting-associated protein 52
705.5803	4	-5.2	KFCNVCGYWGK	K(1400.6797)FC(Carbamidomethyl)NVC(Carbamidomethyl)GYWGK	EKNHASHNAQK	EK(1555.6952)NHASHNAQK	aleitner_M1012_004	33.1415	18.9	3.6	0.32	9.6	85	10	3.4	3502	690	11.4	O59669	100	1	0	0	O94559	121	1	0	0	16300.1	SCHPO	SWR1 complex subunit vps71	49532.6	SCHPO	Uncharacterized protein C23C4.05c
993.5079	3	-1.6	KADAGIAVEGASDAAR	K(1476.7534)ADAGIAVEGASDAAR	MAEQIDLKTFK	1638.8213-M(Oxidation)AEQIDLKTFK	aleitner_M1012_004	87.5262	19.2	10.2	0.32	8.9	149	2	2.5	6724	891	10.3	P28876	730	1	0	0	Q9UTA8	1	1	0	0	110128.6	SCHPO	Plasma membrane ATPase 2	29377.1	SCHPO	Uncharacterized methyltransferase-like C25B8.10
1035.1932	3	8.8	HLKQPHWDGSDIDMGVQR	HLK(984.5240)QPHWDGSDIDMGVQR	KVASNSNK	K(2256.0746)VASNSNK	aleitner_M1012_004	95.8428	15.1	0.1	0.33	5.7	160	90	3.5	683	375	11.5	Q9HDU2	312	1	0	0	O13910	579	1	0	0	58385.6	SCHPO	Galactokinase	67707.6	SCHPO	U3 small nucleolar ribonucleoprotein protein mpp10
757.3252	3	-8.3	MTENEK	1502.6559-M(Oxidation)TENEK	MKDTDNEEEVR	MK(904.3848)DTDNEEEVR	aleitner_M1012_004	66.9687	14.6	3.3	0.33	6.7	61	33	3.6	470	316	8.4	O60158	1	1	0	0	P05933	79	1	0	0	47827.2	SCHPO	Bouquet formation protein 4	16905.7	SCHPO	Calmodulin
579.9072	5	-8.8	MITPKFELR	1744.9036-M(Oxidation)ITPKFELR	LEKLGEGTYAHVYK	LEK(1287.6897)LGEGTYAHVYK	aleitner_M1012_004	92.9340	16.6	6.9	0.34	6.3	243	21	2.6	2596	437	10.3	O43076	1	1	0	0	O74456	8	1	0	0	52393.4	SCHPO	Protein shq1	32737.1	SCHPO	Serine/threonine-protein kinase pef1
652.3364	4	4.3	MSSSPPALKK	1560.7415-MSSSPPALKK	VSKMEPEEMTVK	VSK(1182.6318)M(Oxidation)EPEEMTVK	aleitner_M1012_004	69.3363	12.5	2.7	0.34	4.1	261	43	1.9	1492	354	7.8	Q10144	1	1	0	0	O13964	62	1	0	0	64691.1	SCHPO	Uncharacterized transcriptional regulatory protein C3H8.08c	13789.1	SCHPO	Uncharacterized protein C24C9.04
730.6553	4	7.8	KPGTKGTK	K(2103.0829)PGTKGTK	QLYFSKFPVGSQVFYR	QLYFSK(953.5546)FPVGSQVFYR	aleitner_M1012_004	65.4230	18.1	6.8	0.34	7.2	212	42	5.3	652	131	10.9	Q09922	7	1	0	0	P49776	9	1	0	0	89378.5	SCHPO	Uncharacterized transcriptional regulatory protein C1F7.11c	20685.7	SCHPO	Bis(5'-nucleosyl)-tetraphosphatase [asymmetrical]
914.0964	3	-6.5	FSKGMSGMGYAGEVR	FSK(1163.5679)GMSGMGYAGEVR	MATRSVSMK	1713.7855-MATRSVSM(Oxidation)K	aleitner_M1012_004	49.0358	14.9	3.1	0.34	5.6	202	24	5.6	202	25	12.5	O13710	922	1	0	0	Q9USW1	1	1	0	0	124262.2	SCHPO	Structural maintenance of chromosomes protein 5	85524.4	SCHPO	Uncharacterized protein C21B10.03c
599.0659	4	-7.3	TVKSENDSLK	TVK(1272.6748)SENDSLK	MSNSQSIKIK	1257.6452-MSNSQSIKIK	aleitner_M1012_004	32.1327	16.1	4.7	0.34	4.5	735	146	2.0	3837	831	11.6	Q09857	938	1	0	0	Q10074	1	1	0	0	121577.2	SCHPO	Intracellular protein transport protein uso1	73061.3	SCHPO	Vacuolar amino acid transporter 3
966.1642	3	-1.2	DLLKNFVFEHSCR	DLLK(1231.6601)NFVFEHSC(Carbamidomethyl)R	KPFSVNFQK	K(1801.8821)PFSVNFQK	aleitner_M1012_004	50.4737	19.9	8.8	0.34	9.1	166	6	5.6	1226	153	10.8	O94611	209	1	0	0	Q9UUG1	54	1	0	0	28583.3	SCHPO	Meiotically up-regulated gene 65 protein	36071.7	SCHPO	Ribosome production factor 2 homolog
1167.2344	3	-6.7	FDENSSPIKDCSQVATTNNAK	FDENSSPIK(1173.6506)DC(Carbamidomethyl)SQVATTNNAK	KPPLTSTHR	K(2463.1224)PPLTSTHR	aleitner_M1012_004	98.9642	16.1	6.2	0.35	5.0	531	151	3.4	1527	646	11.1	Q9URU2	1359	1	0	0	O14207	178	1	0	0	157660.5	SCHPO	DNA replication ATP-dependent helicase/nuclease dna2	217435.4	SCHPO	Protein mms22
500.2545	4	-3.6	MSVENVER	1034.5471-MSVENVER	MLQYSKK	MLQYSK(1100.5172)K	aleitner_M1012_004	32.9092	15.8	7.1	0.35	6.5	141	11	1.9	2747	554	9.8	Q09913	1	1	0	0	Q9URY9	6	1	0	0	37965.5	SCHPO	Probable allantoicase	24035.6	SCHPO	Uncharacterized hemerythrin-like protein C869.06c
565.0392	4	6.5	KQQELER	K(1326.6200)QQELER	MSQYVSSMIK	1067.5611-MSQYVSSM(Oxidation)IK	aleitner_M1012_004	32.7625	16.4	7.0	0.35	7.0	133	13	3.5	1216	227	9.4	Q09863	653	1	0	0	Q9Y7U7	1	1	0	0	122941.9	SCHPO	Stress response protein nst1	98162.1	SCHPO	Staphylococcal nuclease domain-containing protein 1
593.2977	4	3.2	SKMHLLLMTR	SK(1124.4808)M(Oxidation)HLLLMTR	MDFNTSTR	1382.7414-M(Oxidation)DFNTSTR	aleitner_M1012_004	41.8963	13.2	4.9	0.35	3.5	282	161	1.8	909	581	9.7	O74859	69	1	0	0	Q9Y7R4	1	1	0	0	26922.3	SCHPO	Aprataxin-like protein	105038.9	SCHPO	Histone-lysine N-methyltransferase, H3 lysine-4 specific
479.4530	5	-7.0	MAAGLALKNAITAR	M(Oxidation)AAGLALK(976.4535)NAITAR	KATSTMNA	K(1553.8599)ATSTM(Oxidation)NA	aleitner_M1012_004	30.6485	17.1	6.3	0.35	6.2	387	58	3.0	3017	636	10.9	O13864	62	1	0	0	Q9P7C6	282	1	0	0	94748.0	SCHPO	Importin subunit beta-1	34575.1	SCHPO	Pre-mRNA-splicing factor cwf23
766.7772	3	-4.7	KVLSAEDSVR	K(1194.7224)VLSAEDSVR	KGDIIAILSK	K(1240.6663)GDIIAILSK	aleitner_M1012_004	65.8838	16.3	5.0	0.36	4.2	767	260	4.1	817	277	12.1	O74653	191	1	0	0	O14136	246	1	0	0	93774.0	SCHPO	Protein pob1	32054.9	SCHPO	Peroxisomal membrane protein pex13
886.7772	3	5.9	QMPKWSEEELR	QM(Oxidation)PK(1209.6176)WSEEELR	KATAHQSAMK	K(1585.7446)ATAHQSAMK	aleitner_M1012_004	66.4182	18.1	4.9	0.36	7.7	137	75	7.3	172	99	10.4	O14108	526	1	1	0	Q09780	209	1	0	0	65282.3	SCHPO	DNA-binding protein eta2	43407.2	SCHPO	Putative mevalonate kinase
899.4551	4	8.3	VGLLEKEINFYSK	VGLLEK(2054.9269)EINFYSK	DPSKPRWMDASHDFGR	DPSK(1676.9025)PRWM(Oxidation)DASHDFGR	aleitner_M1012_004	65.9533	23.6	8.2	0.36	11.4	138	53	6.5	1514	969	12.2	Q10309	315	1	0	0	O13773	290	1	0	0	116589.1	SCHPO	Putative phospholipid-transporting ATPase C6C3.06c	79484.3	SCHPO	UBA domain-containing protein 7
649.6924	3	0.35	QKPGSIPAFSK	QK(787.4150)PGSIPAFSK	MSVLGK	1296.7078-M(Oxidation)SVLGK	aleitner_M1012_004	77.8183	17.5	5.7	0.36	6.6	295	18	5.0	790	84	11.4	Q9Y704	1140	1	0	0	Q9P6P9	1	1	0	0	156163.5	SCHPO	Cell wall alpha-1,3-glucan synthase mok14	48187.7	SCHPO	[Pyruvate dehydrogenase [lipoamide]] kinase, mitochondrial
651.3174	4	0.93	MSSQSYRER	1458.7242-MSSQSYRER	KEFADVIEQDK	K(1280.5819)EFADVIEQDK	aleitner_M1012_004	23.8895	19.3	3.6	0.36	6.7	432	55	5.2	1003	168	13.2	O43046	1	1	0	0	O94267	641	1	0	0	13618.4	SCHPO	V-type proton ATPase subunit F	116451.9	SCHPO	FACT complex subunit spt16
786.7364	3	-4.1	MDLTGAHMLK	1241.6503-MDLTGAHMLK	KTSTGSALDPK	K(1253.6148)TSTGSALDPK	aleitner_M1012_004	88.4907	21.3	9.3	0.36	6.6	826	106	3.5	4217	724	11.5	Q9UTF7	1	1	0	0	Q9URX9	180	1	0	0	38337.4	SCHPO	Putative elongation of fatty acids protein 1	31878.6	SCHPO	Protein pxr1
635.9124	5	0.088	KNALTQVDYLSYDWK	K(1331.6101)NALTQVDYLSYDWK	MSDSPIELMR	1980.9833-MSDSPIELM(Oxidation)R	aleitner_M1012_004	62.1587	16.3	2.4	0.36	6.8	178	40	3.6	1436	424	11.6	Q9UTC4	293	1	0	0	Q9UST6	1	1	0	0	98671.5	SCHPO	Uncharacterized protein C227.15	23039.1	SCHPO	Kinetochore protein spc24
708.1106	4	7.0	KMQSSASMK	K(1815.9254)MQSSASM(Oxidation)K	VYSKNADPSVETLQK	VYSK(1150.5362)NADPSVETLQK	aleitner_M1012_004	73.1175	16.1	6.1	0.38	6.7	198	20	3.6	1562	203	10.5	P78859	95	1	0	0	P36630	105	1	0	0	21222.0	SCHPO	Iron-sulfur assembly protein 1	47477.6	SCHPO	G2/mitotic-specific cyclin cig2
955.1931	3	-7.0	MESAQAVAEPLDLVR	1218.7588-M(Oxidation)ESAQAVAEPLDLVR	GVKLVLIDPK	GVK(1781.8870)LVLIDPK	aleitner_M1012_004	92.9200	19.1	7.1	0.38	10.3	65	2	3.5	3511	532	11.5	Q9Y7M4	1	1	0	0	Q09878	488	1	0	0	10665.2	SCHPO	Probable U6 snRNA-associated Sm-like protein LSm3	111353.7	SCHPO	Probable sulfite reductase [NADPH] flavoprotein component
581.8131	4	7.4	KITQEMK	K(1430.7374)ITQEM(Oxidation)K	MITRLSGACLR	1030.5369-M(Oxidation)ITRLSGAC(Carbamidomethyl)LR	aleitner_M1012_004	72.4450	18.2	6.4	0.38	6.0	660	89	4.2	1988	326	12.2	O94288	465	1	0	0	Q09769	1	1	0	0	85101.1	SCHPO	Nucleolar complex-associated protein 3	118643.0	SCHPO	Lon protease homolog, mitochondrial
832.4216	3	0.90	MSTAASDSGVEK	1296.7224-M(Oxidation)STAASDSGVEK	MPSLLSSRIR	1335.5864-MPSLLSSRIR	aleitner_M1012_004	65.1028	12.6	5.9	0.38	3.2	407	69	1.3	1669	417	9.4	O14350	1	1	0	0	Q9UUJ9	1	1	0	0	20581.3	SCHPO	Swi1-interacting protein swi3	57916.7	SCHPO	Acetyl-CoA hydrolase
1074.1803	3	-6.2	MIKQDAILSGDVNLK	M(Oxidation)IK(1559.6524)QDAILSGDVNLK	KFFDMDMEESK	K(1797.9546)FFDM(Oxidation)DMEESK	aleitner_M1012_004	99.4082	18.1	4.9	0.38	5.9	487	205	5.1	778	355	12.2	Q9C0W2	997	1	0	0	O43086	73	1	0	0	137386.5	SCHPO	Uncharacterized AAA domain-containing protein P22H7.05c	103844.1	SCHPO	Telomere length regulation protein elg1
615.3480	4	7.1	GKSIWGHMK	GK(1398.8123)SIWGHM(Oxidation)K	YIAKTSPQLLK	YIAK(1196.6012)TSPQLLK	aleitner_M1012_004	76.9273	16.1	6.6	0.38	4.6	723	104	4.1	1004	146	11.5	O42839	381	1	0	0	P32747	197	1	0	0	82605.9	SCHPO	Anaphase-promoting complex subunit 4	48296.1	SCHPO	Dihydroorotate dehydrogenase (quinone), mitochondrial
575.5568	4	-1.2	KELDQFLR	K(1250.6295)ELDQFLR	KTGFGGFSANK	K(1185.6394)TGFGGFSANK	aleitner_M1012_004	72.7475	18.9	5.1	0.38	7.8	175	32	3.0	2475	565	11.1	Q10135	1054	1	0	0	Q9USQ6	681	1	0	0	142491.6	SCHPO	Lysine-specific histone demethylase 2	101708.8	SCHPO	Inositol-1,4,5-trisphosphate 5-phosphatase 2
934.5181	3	-0.19	DLKDGIEMKPK	DLK(1511.8633)DGIEM(Oxidation)KPK	MLILGLTGSIATGK	1426.7378-MLILGLTGSIATGK	aleitner_M1012_004	68.3305	14.1	2.7	0.38	4.6	257	123	1.5	2152	1034	9.5	Q9USK0	487	1	0	0	O74414	1	1	0	0	72766.7	SCHPO	Inositol-pentakisphosphate 2-kinase	26828.9	SCHPO	Uncharacterized protein C14G10.01
664.5835	4	7.2	EPEKSSDINIVK	EPEK(1296.5768)SSDINIVK	MSSQSYRER	1495.7770-M(Oxidation)SSQSYRER	aleitner_M1012_004	89.4847	16.9	5.1	0.38	6.0	397	131	2.9	2856	912	10.9	P08096	1284	1	0	0	O43046	1	1	0	0	167893.8	SCHPO	DNA topoisomerase 2	13618.4	SCHPO	V-type proton ATPase subunit F
856.4099	3	-8.7	KIAIEMR	K(1690.7403)IAIEM(Oxidation)R	YKDDDFVDFFDK	YK(1013.5580)DDDFVDFFDK	aleitner_M1012_004	92.8970	18.1	4.0	0.39	7.2	231	22	5.0	840	114	10.9	P05511	486	1	0	0	O94369	55	1	0	0	91638.9	SCHPO	Uncharacterized 91 kDa protein in cob intron	37373.1	SCHPO	Uncharacterized protein C1604.03c
1077.2893	4	1.6	AVEESQKNILVNDFPK	AVEESQK(2475.1687)NILVNDFPK	MSVDTAKSDIQAEPSTGTLENK	M(Oxidation)SVDTAK(1968.0204)SDIQAEPSTGTLENK	aleitner_M1012_004	68.6650	22.3	5.7	0.39	9.8	224	87	6.1	1467	763	12.5	O94725	225	1	0	0	O42947	7	1	0	0	50117.8	SCHPO	UPF0364 protein C1393.13	82521.3	SCHPO	Uncharacterized protein C16H5.12c
557.0518	4	-8.2	KDITGNAR	K(1350.7296)DITGNAR	KDWSPALQIR	K(1011.5349)DWSPALQIR	aleitner_M1012_004	40.7852	19.6	3.5	0.39	10.4	118	18	6.8	1092	303	9.2	O59855	249	1	1	0	O13685	92	1	0	0	70233.7	SCHPO	Probable heat shock protein ssa2	16855.7	SCHPO	Ubiquitin-conjugating enzyme E2 13
959.7078	4	1.8	MEGPNSMEVGSLEVK	2213.0622-MEGPNSM(Oxidation)EVGSLEVK	MSWRPTHSVRNAPYSMR	1759.8008-MSWRPTHSVRNAPYSMR	aleitner_M1012_004	86.9338	17.1	6.9	0.40	6.2	320	32	2.9	2431	535	10.9	O13878	1	1	0	0	O13767	1	1	0	0	88938.5	SCHPO	U3 small nucleolar RNA-associated protein 17	28325.7	SCHPO	Uncharacterized protein C17A5.05c
688.6606	3	-3.1	MSAHEVSSTK	987.4695-MSAHEVSSTK	MAENNKK	M(Oxidation)AENNK(1213.5649)K	aleitner_M1012_004	69.5975	17.6	6.2	0.40	8.2	152	40	3.5	2982	618	11.5	O94294	1	1	0	0	G2TRR1	6	1	0	0	96994.1	SCHPO	Leucine-rich repeat-containing protein sog2	10335.8	SCHPO	Gem-associated protein 7 homolog
589.8127	4	-3.1	MGGGDLNMKK	1305.7293-MGGGDLNMKK	KNQVLNDLPK	K(1187.5679)NQVLNDLPK	aleitner_M1012_004	31.7070	15.9	5.6	0.40	4.4	1030	121	3.5	1906	268	11.5	Q9Y805	1	1	0	0	O74842	779	1	0	0	46057.3	SCHPO	Pre-mRNA-splicing factor cwf25	143668.0	SCHPO	ATP-dependent helicase fft2
920.2245	4	-4.9	KIDVNESIPENSTLHNK	K(1739.9015)IDVNESIPENSTLHNK	MTAENATLLEPVLGK	2075.0535-M(Oxidation)TAENATLLEPVLGK	aleitner_M1012_004	56.7848	18.4	3.2	0.40	5.8	1229	171	5.5	1488	212	12.6	O13709	77	1	0	0	O94260	1	1	0	0	27039.1	SCHPO	Uncharacterized protein C14C4.01c	47972.6	SCHPO	Putative G3BP-like protein
762.6151	4	-8.8	KEHHSPWPDSLK	K(1586.7374)EHHSPWPDSLK	HMKYFHAMQEK	HMK(1597.7889)YFHAMQEK	aleitner_M1012_004	57.7347	17.1	7.3	0.40	4.6	851	127	4.5	905	154	12.5	Q1MTP1	3	1	0	0	P08096	678	1	0	0	46217.3	SCHPO	THP3 homolog C2A9.11c	167893.8	SCHPO	DNA topoisomerase 2
502.5180	4	5.0	KNNMQTSK	K(1056.5678)NNMQTSK	KPPMFATK	K(1087.5332)PPMFATK	aleitner_M1012_004	24.8043	14.3	2.5	0.40	5.5	200	28	1.5	3356	676	8.8	O13684	3	1	0	0	O74718	608	1	0	0	30418.6	SCHPO	Monopolin complex subunit pcs1	72557.0	SCHPO	Eukaryotic peptide chain release factor GTP-binding subunit
685.3250	3	3.7	MSETECGR	1084.5764-MSETEC(Carbamidomethyl)GR	SKIAANTDK	SK(1106.4372)IAANTDK	aleitner_M1012_004	11.8241	17.1	5.6	0.41	7.5	184	19	5.8	542	72	11.8	O74962	1	1	0	0	Q9P7H8	270	1	0	0	44861.5	SCHPO	Pantothenate kinase	190970.0	SCHPO	Proteasome component ecm29
566.8075	4	7.4	AKSNSGLIQR	AK(1190.5853)SNSGLIQR	KLASLMNSSS	K(1210.6670)LASLM(Oxidation)NSSS	aleitner_M1012_004	49.6882	18.9	7.0	0.41	6.3	635	52	4.5	1813	202	12.6	Q9Y7T7	174	1	0	0	Q10062	481	1	0	0	74224.3	SCHPO	Pre-mRNA-splicing ATP-dependent RNA helicase prp28	53462.5	SCHPO	Protoporphyrinogen oxidase
993.5063	3	-5.7	IWEEKILMILNSR	IWEEK(1317.6122)ILM(Oxidation)ILNSR	MSESVLETER	1797.9699-MSESVLETER	aleitner_M1012_004	89.0802	19.9	2.3	0.41	9.9	143	19	5.2	2232	347	11.1	Q9USQ6	633	1	0	0	O59706	1	1	0	0	101708.8	SCHPO	Inositol-1,4,5-trisphosphate 5-phosphatase 2	57255.7	SCHPO	Pre-mRNA-splicing factor sap61
785.0760	3	-3.7	LSSKNLLSFK	LSSK(1216.5547)NLLSFK	MYSQHELR	1273.7282-M(Oxidation)YSQHELR	aleitner_M1012_004	97.0233	18.6	0.8	0.42	7.7	160	158	4.6	872	756	14.1	Q9UT16	13	1	0	0	O74539	1	1	0	0	33600.6	SCHPO	Protein atp12, mitochondrial	266852.4	SCHPO	Peroxide stress-activated histidine kinase mak3
569.8806	5	-6.4	QEGGSSTEKVGQPSSSDDK	QEGGSSTEK(922.5348)VGQPSSSDDK	QKRPTR	QK(2059.9182)RPTR	aleitner_M1012_004	26.4183	19.5	6.3	0.42	6.3	2947	640	6.3	2947	641	13.2	O60158	235	1	0	0	O94400	349	1	0	0	47827.2	SCHPO	Bouquet formation protein 4	64468.1	SCHPO	PHD and RING finger domain-containing protein C126.07c
1097.8724	3	2.5	MFSILGNSSKK	2079.9493-MFSILGNSSKK	FKGSPDMQSTDLDNLMK	FK(1348.7061)GSPDMQSTDLDNLM(Oxidation)K	aleitner_M1012_004	65.2740	19.2	5.8	0.42	6.7	835	138	5.1	2209	448	12.5	Q9UTR0	1	1	0	0	O13827	192	1	0	0	38778.2	SCHPO	Uncharacterized protein C1071.03c	28218.8	SCHPO	Uncharacterized protein C19A8.11c
892.8065	3	-0.60	MTLFPVLNNTPVGK	1129.5768-M(Oxidation)TLFPVLNNTPVGK	KNPEFTTR	K(1683.8906)NPEFTTR	aleitner_M1012_004	68.3792	15.7	6.3	0.42	6.7	136	35	3.1	1372	425	11.1	Q9UT61	1	1	0	0	O74984	127	1	0	0	122438.8	SCHPO	Alpha-mannosidase	15807.2	SCHPO	Heat shock protein homolog C338.06c
799.9045	4	6.1	MNSGTTLHLDR	1935.9764-M(Oxidation)NSGTTLHLDR	KVEFSVNGQLTGFNMK	K(1397.6609)VEFSVNGQLTGFNMK	aleitner_M1012_004	76.9717	18.5	7.7	0.42	7.6	295	25	3.2	4143	860	10.9	O74360	1	1	0	0	Q9UUJ6	60	1	0	0	104488.4	SCHPO	Probable Rho-type GTPase-activating protein 4	73352.7	SCHPO	Nuclear elongation and deformation protein 1
434.0399	5	8.8	KVLHIDR	K(1285.6150)VLHIDR	DSLKSDSGSPR	DSLK(1017.5971)SDSGSPR	aleitner_M1012_004	41.3523	18.1	5.7	0.43	8.2	312	106	7.5	497	172	12.1	Q10305	29	1	0	0	O94488	71	1	0	0	49556.1	SCHPO	Probable secretory pathway GDP dissociation inhibitor 1	128470.1	SCHPO	Microtubule organizer protein 1
677.0688	4	-6.0	KNNAEPGSGTACR	K(1343.6470)NNAEPGSGTAC(Carbamidomethyl)R	KQHTSAYESR	K(1498.6834)QHTSAYESR	aleitner_M1012_004	59.5085	16.3	4.9	0.43	4.7	746	180	3.6	1514	423	11.6	O94283	141	1	0	0	O43024	497	1	0	0	37610.1	SCHPO	ER-derived vesicles protein 41	100134.6	SCHPO	CUE domain-containing protein C354.10
382.7343	4	-1.6	KLTAASAK	K(738.4350)LTAASAK	MLIPK	926.5437-MLIPK	aleitner_M1012_004	11.6606	17.6	2.8	0.43	8.9	156	3	1.9	17856	874	8.7	Q9UT77	428	1	0	0	O13614	1	1	1	0	58608.1	SCHPO	Glutamyl-tRNA(Gln) amidotransferase subunit B, mitochondrial	16442.9	SCHPO	40S ribosomal protein S10-B
905.4200	3	0.34	MSFGAAGGSLPMTTR	1214.5464-MSFGAAGGSLPM(Oxidation)TTR	MFDSFMKR	1636.7589-MFDSFM(Oxidation)KR	aleitner_M1012_004	62.4605	15.6	2.9	0.43	4.0	694	204	3.1	1231	365	10.0	O14056	1	1	0	0	Q09785	1	1	0	0	12272.6	SCHPO	Cytochrome c oxidase assembly protein cox19, mitochondrial	114234.5	SCHPO	Putative glycine dehydrogenase [decarboxylating], mitochondrial
583.7955	4	-9.4	MGTSAKMQK	1334.7017-MGTSAKM(Oxidation)QK	MPDPNRVLAGK	1134.5413-MPDPNRVLAGK	aleitner_M1012_004	68.4103	13.5	1.6	0.44	4.1	270	154	3.5	407	241	9.4	Q9UT93	1	1	0	0	Q09802	1	1	0	0	59569.5	SCHPO	NEDD8-activating enzyme E1 regulatory subunit	15433.5	SCHPO	UPF0654 protein C22G7.11c
963.1377	3	5.8	KSSFYPEADAPVR	K(1420.6544)SSFYPEADAPVR	NEKLCVDYDK	NEK(1603.7882)LC(Carbamidomethyl)VDYDK	aleitner_M1012_004	82.5458	20.9	8.6	0.44	9.6	252	27	6.6	1356	187	11.3	Q9UU84	58	1	0	0	O14248	699	1	0	0	48381.1	SCHPO	Meiotically up-regulated gene 170 protein	127755.8	SCHPO	Tip elongation aberrant protein 3
957.8074	3	-4.6	FMKDIGLWNGDK	FM(Oxidation)K(1431.7221)DIGLWNGDK	MTVFVVFGGHGK	1576.7596-M(Oxidation)TVFVVFGGHGK	aleitner_M1012_004	84.0572	20.2	7.0	0.44	9.3	204	35	4.5	3032	713	10.9	Q09828	562	1	0	0	Q9Y7K0	1	1	0	0	100887.2	SCHPO	Putative leucine--tRNA ligase, mitochondrial	27209.4	SCHPO	UPF0659 protein C216.03
626.3325	4	-2.1	QKALRPR	QK(1633.7658)ALRPR	EYPGSKDIMLDGR	EYPGSK(1005.6083)DIM(Oxidation)LDGR	aleitner_M1012_004	59.8192	14.2	4.4	0.44	3.6	1477	248	2.6	3174	589	10.6	O94653	1022	1	0	0	Q9UUG2	484	1	0	0	127646.1	SCHPO	Ribosome biogenesis protein bms1	69485.3	SCHPO	Uncharacterized leucine-rich repeat-containing protein C926.06c
818.7486	3	-8.1	KSTDIDEWDR	K(1189.6707)STDIDEWDR	KDVLHAIEK	K(1401.6412)DVLHAIEK	aleitner_M1012_004	73.3058	14.5	3.1	0.45	6.7	113	17	1.9	3378	817	9.9	Q9Y709	79	1	0	0	O42958	454	1	0	0	18772.4	SCHPO	Suppressor of kinetochore protein 1	84117.7	SCHPO	DNA topoisomerase 2-associated protein pat1
762.6707	4	4.3	MSSKSSLELANNAVK	1468.8323-MSSKSSLELANNAVK	MGLGIDILKISR	1715.8764-M(Oxidation)GLGIDILKISR	aleitner_M1012_004	59.7935	15.9	1.6	0.45	12.7	3.4	3	1.9	3037	765	3.7	Q9P7S2	1	1	0	0	G2TRL9	1	1	0	0	47341.7	SCHPO	Probable 26S proteasome regulatory subunit rpn6	15271.2	SCHPO	Putative holo-[acyl-carrier-protein] synthase
481.7922	4	-0.40	KQAIAVDALK	K(867.5066)QAIAVDALK	LKINDK	LK(1193.7020)INDK	aleitner_M1012_004	12.0379	15.6	6.5	0.45	6.2	190	14	1.4	4154	641	9.4	Q9P801	74	1	0	0	Q9HDY7	185	1	0	1	11667.8	SCHPO	Probable 54S ribosomal protein L9, mitochondrial	37693.9	SCHPO	Uncharacterized protein PB1A10.02
762.0596	3	-6.4	MHRAAAVDTTPK	970.5158-M(Oxidation)HRAAAVDTTPK	MAVVLER	1450.7238-M(Oxidation)AVVLER	aleitner_M1012_004	60.5020	17.5	6.6	0.46	8.1	159	14	3.5	2790	314	11.5	O42972	1	1	0	0	Q9P7H3	1	1	0	0	68951.2	SCHPO	UPF0588 membrane protein C20F10.02c	31053.9	SCHPO	Prohibitin-1
968.4808	3	-1.1	MTVVVGVLQIDDMGKK	1154.5026-MTVVVGVLQIDDM(Oxidation)GKK	MSRSYDSR	1885.9893-M(Oxidation)SRSYDSR	aleitner_M1012_004	75.1752	17.9	3.7	0.46	7.2	294	26	7.0	332	31	13.4	O74335	1	1	0	0	Q09682	1	1	0	0	40976.3	SCHPO	Rho-GTPase-activating protein 5	27925.7	SCHPO	Probable proteasome subunit alpha type-3
956.7755	3	-8.0	EKSGGDTSALDSNAK	EK(1388.6428)SGGDTSALDSNAK	KPSCCSQEKK	K(1616.7530)PSC(Carbamidomethyl)C(Carbamidomethyl)SQEKK	aleitner_M1012_004	29.1912	17.7	6.5	0.46	6.5	623	55	4.6	2120	285	12.2	O74522	891	1	0	0	Q10357	252	1	0	0	104592.6	SCHPO	Adhesion defective protein 3	32243.9	SCHPO	Superoxide dismutase 1 copper chaperone
767.0710	3	-8.8	LKPSNEEVSRR	LK(984.5063)PSNEEVSRR	KIGQMDR	K(1451.7732)IGQMDR	aleitner_M1012_004	84.1067	15.0	0.9	0.46	7.2	91	19	4.0	789	196	12.0	O74326	59	1	0	0	Q9UTQ0	27	1	0	0	54543.2	SCHPO	Poly(A) RNA polymerase cid11	57553.9	SCHPO	Putative CCA tRNA nucleotidyltransferase 1
786.7473	3	7.8	KENVASYFDIR	K(1016.5291)ENVASYFDIR	KGEVYGAR	K(1478.7405)GEVYGAR	aleitner_M1012_004	81.3113	16.1	6.2	0.47	6.7	194	21	3.5	1513	239	11.5	Q09729	7	1	0	0	Q9HDU3	678	1	0	0	65902.8	SCHPO	Arrestin domain-containing protein C31A2.12	80667.1	SCHPO	Bifunctional protein gal10
567.5586	4	0.95	WKSVSEMFR	WK(1081.6383)SVSEM(Oxidation)FR	KGDTIAVLK	K(1322.6329)GDTIAVLK	aleitner_M1012_004	41.6548	10.4	4.4	0.47	1.4	634	312	1.0	873	405	9.0	O94419	632	1	0	0	Q10199	630	1	0	0	72734.0	SCHPO	Putative GTPase-activating protein C1620.12c	75167.8	SCHPO	Septation protein imp2
631.5939	4	9.0	MVEAEQVHQSLR	1096.6202-MVEAEQVHQSLR	MGLGIDILK	1563.7715-MGLGIDILK	aleitner_M1012_004	29.3580	16.9	5.8	0.47	5.2	757	113	2.1	5348	1010	10.1	Q9UUG0	1	1	0	0	G2TRL9	1	1	0	0	230562.4	SCHPO	Fatty acid synthase subunit beta	15271.2	SCHPO	Putative holo-[acyl-carrier-protein] synthase
963.8518	3	8.2	TKGMILVGDSNNMR	TK(1353.7504)GMILVGDSNNMR	KALQSIDLSNK	K(1672.8277)ALQSIDLSNK	aleitner_M1012_004	95.6657	20.6	1.7	0.47	8.4	319	123	6.1	1089	489	12.2	Q9C1W3	286	1	0	0	Q10490	302	1	0	0	50339.1	SCHPO	Probable squalene monooxygenase	126452.7	SCHPO	Putative leucine--tRNA ligase, cytoplasmic
753.4286	3	4.5	ISDDVLKK	ISDDVLK(1340.7308)K	MALMLSRIPR	1054.5910-M(Oxidation)ALMLSRIPR	aleitner_M1012_004	63.7935	19.3	7.9	0.47	9.4	138	8	4.3	2572	528	9.9	P41892	345	1	0	0	Q09681	1	1	0	0	119292.5	SCHPO	Cell division control protein 7	39107.9	SCHPO	Probable alpha-1,2-galactosyltransferase gmh2
722.3605	3	-0.91	MSITLSSRGR	1041.4801-M(Oxidation)SITLSSRGR	MADIPADR	1260.6496-M(Oxidation)ADIPADR	aleitner_M1012_004	49.6263	30.5	8.5	0.48	19.8	27	5	11.4	647	128	15.9	O94511	1	1	0	0	Q9UUC2	1	1	0	0	34640.3	SCHPO	Putative enoyl reductase C646.07c	41015.4	SCHPO	CRAL-TRIO domain-containing protein C365.01
722.3604	3	-1.0	MSITLSSRGR	1041.4801-M(Oxidation)SITLSSRGR	MADIPADR	1260.6496-M(Oxidation)ADIPADR	aleitner_M1012_004	50.1670	16.1	5.2	3.1	9.7	89	4	5.6	769	134	9.1	O94511	1	1	0	0	Q9UUC2	1	1	0	0	34640.3	SCHPO	Putative enoyl reductase C646.07c	41015.4	SCHPO	CRAL-TRIO domain-containing protein C365.01
722.3599	3	-1.7	MADIPADR	1260.6496-M(Oxidation)ADIPADR	MSITLSSRGR	1041.4801-M(Oxidation)SITLSSRGR	aleitner_M1012_004	51.2185	16.1	0.1	6.5	6.1	1016	207	5.0	1770	456	7.8	Q9UUC2	1	1	0	0	O94511	1	1	0	0	41015.4	SCHPO	CRAL-TRIO domain-containing protein C365.01	34640.3	SCHPO	Putative enoyl reductase C646.07c
889.1700	4	-7.8	MSSASMFGSLKTNAVDESQLK	1306.6227-MSSASM(Oxidation)FGSLKTNAVDESQLK	KVDTIDYCR	K(2384.1240)VDTIDYC(Carbamidomethyl)R	aleitner_M1012_004	94.1552	16.5	6.3	0.48	5.6	548	71	4.0	1543	273	12.0	Q9UTE4	1	1	0	0	Q09766	285	1	0	0	25901.9	SCHPO	Uncharacterized glutamine amidotransferase C222.08c	98443.4	SCHPO	Uncharacterized membrane protein C24H6.13
703.5897	4	2.9	KCDCNDEINER	K(1358.7446)C(Carbamidomethyl)DC(Carbamidomethyl)NDEINER	KYESAIAAALGK	K(1589.6450)YESAIAAALGK	aleitner_M1012_004	10.6555	13.6	4.8	0.48	4.2	644	130	2.3	2763	782	9.4	P40847	139	1	0	0	O94383	536	1	0	0	29127.6	SCHPO	Switch-activating protein 1	140523.2	SCHPO	Structural maintenance of chromosomes protein 1
739.3882	3	9.0	EGKITSVYR	EGK(1163.5566)ITSVYR	MGEISMKSK	1189.6343-MGEISM(Oxidation)KSK	aleitner_M1012_004	23.9218	14.6	4.1	0.48	3.0	1102	264	2.0	2148	513	11.6	P78946	68	1	0	0	Q9P785	1	1	0	0	14340.9	SCHPO	60S ribosomal protein L26	47427.9	SCHPO	LisH domain-containing protein C1711.05
891.8083	3	-9.4	KSFSSMLAQVK	K(1431.7796)SFSSM(Oxidation)LAQVK	KAIACLLFSGSK	K(1378.7166)AIAC(Carbamidomethyl)LLFSGSK	aleitner_M1012_004	72.5988	20.3	5.4	0.48	7.8	609	67	5.6	2140	297	12.5	Q9P7L2	283	1	0	0	P41389	342	1	0	0	46697.4	SCHPO	UBX domain-containing protein 4	80100.3	SCHPO	DNA replication licensing factor mcm5
852.1207	3	-1.4	QVAKSFSEIFVK	QVAK(1171.5833)SFSEIFVK	KSANTGSGQGK	K(1519.8286)SANTGSGQGK	aleitner_M1012_004	62.4098	16.5	6.1	0.49	8.7	65	4	4.0	1241	265	12.0	O42649	1026	1	0	0	O43070	418	1	0	0	136851.5	SCHPO	Structural maintenance of chromosomes protein 3	68807.2	SCHPO	DNA repair and telomere maintenance protein nbs1
789.1462	4	-9.4	GNMGKVLSPVTELWK	GNM(Oxidation)GK(1478.7044)VLSPVTELWK	MSIMRSIMSNR	1811.9492-MSIMRSIM(Oxidation)SNR	aleitner_M1012_004	61.7673	18.8	4.6	0.49	7.3	432	76	4.5	2249	522	11.5	Q09782	330	1	0	0	O74383	1	1	0	0	85646.4	SCHPO	GPI ethanolamine phosphate transferase 2	13983.0	SCHPO	Uncharacterized protein C3H7.08c
951.1486	3	3.4	SKSLQVACTGDSR	SK(1442.7365)SLQVAC(Carbamidomethyl)TGDSR	KVESLGSNSGATR	K(1545.7457)VESLGSNSGATR	aleitner_M1012_004	90.3055	22.3	6.2	0.49	9.7	291	58	8.3	592	128	14.7	O14189	219	1	0	0	P18253	139	1	0	0	49741.3	SCHPO	Protein phosphatase 2C homolog C10F6.17c	17402.0	SCHPO	Peptidyl-prolyl cis-trans isomerase
842.4197	3	-1.1	MTGLVDQQELEK	1118.5642-M(Oxidation)TGLVDQQELEK	KSMNTGSIK	K(1543.7440)SM(Oxidation)NTGSIK	aleitner_M1012_004	20.2450	15.4	3.8	0.49	4.5	874	139	2.9	2622	520	10.9	Q9US24	1	1	0	0	O42844	443	1	0	0	15154.3	SCHPO	Ubiquitin-like protein ATG12	56609.8	SCHPO	Calcium/calmodulin-dependent protein kinase type II
1035.1978	3	5.6	MSISNQSGLDILR	1653.8250-M(Oxidation)SISNQSGLDILR	FSSTKAAAGTYEGVK	FSSTK(1586.7974)AAAGTYEGVK	aleitner_M1012_004	91.2197	17.5	7.0	0.49	6.0	661	120	3.5	3164	645	11.5	O94245	1	1	0	0	Q9USP8	31	1	0	0	48796.7	SCHPO	UPF0300 protein C737.04	41188.8	SCHPO	Isocitrate dehydrogenase [NAD] subunit 2, mitochondrial
517.0139	4	-9.2	KMGAGDLLR	K(1088.5284)M(Oxidation)GAGDLLR	MGITRDSR	1113.5852-M(Oxidation)GITRDSR	aleitner_M1012_004	27.0360	15.8	6.5	0.49	6.7	181	16	4.3	860	96	9.1	Q09140	1328	1	0	0	O14049	1	1	1	0	165470.2	SCHPO	UDP-glucose:glycoprotein glucosyltransferase	22593.0	SCHPO	40S ribosomal protein S8-A
576.6888	5	-8.4	KPKLDQHR	K(1857.8489)PKLDQHR	LSCSSKDVTSSGFSMK	LSC(Carbamidomethyl)SSK(1158.6509)DVTSSGFSMK	aleitner_M1012_004	56.0223	17.6	5.6	0.50	6.7	454	48	2.9	4891	1007	10.9	O94311	15	1	0	0	O13765	260	1	0	0	20532.5	SCHPO	UPF0743 protein C215.06c	54565.6	SCHPO	Lariat debranching enzyme
921.5071	3	3.0	MSIKFFLLVSR	1421.7225-MSIKFFLLVSR	LKMVFGSSGNTK	LK(1477.8367)M(Oxidation)VFGSSGNTK	aleitner_M1012_004	54.9207	22.9	6.1	0.50	10.7	225	18	4.7	4555	861	11.1	Q9P7N2	1	1	0	0	Q9USN8	1007	1	0	0	18646.9	SCHPO	AP-1 complex subunit sigma-1	114240.7	SCHPO	Uncharacterized protein C132.01c
999.1700	3	0.86	KLDTVIR	K(2150.9678)LDTVIR	MKFSLDGLVNDADDDSQK	M(Oxidation)K(981.5859)FSLDGLVNDADDDSQK	aleitner_M1012_004	77.4173	21.9	6.7	0.50	9.1	438	85	6.9	1406	310	12.8	Q9HE02	233	1	0	0	O14279	53	1	0	0	139262.5	SCHPO	Mediator of RNA polymerase II transcription subunit 13	17905.1	SCHPO	Ribosomal RNA-processing protein 14-N
782.8938	4	-8.6	MAFRGIRPSNK	1851.8859-MAFRGIRPSNK	MVEVRHSIPCEETK	1413.7551-MVEVRHSIPC(Carbamidomethyl)EETK	aleitner_M1012_004	29.3725	13.8	3.9	0.50	4.5	381	65	1.3	3742	926	9.3	O14209	1	1	0	0	P87324	1	1	0	0	47569.9	SCHPO	Uncharacterized aminotransferase C6B12.04c	51326.9	SCHPO	DNA polymerase subunit delta-2
982.1752	3	7.8	MCPSQHSSLKDIHR	1232.6877-M(Oxidation)C(Carbamidomethyl)PSQHSSLKDIHR	KGNLVPQSPR	K(1848.8611)GNLVPQSPR	aleitner_M1012_004	75.6413	19.6	6.7	0.50	6.5	1132	133	5.6	1924	281	12.1	O43019	1	1	0	0	O94708	143	1	0	0	86835.1	SCHPO	Putative transcription factor sre2	43005.7	SCHPO	Uncharacterized protein C1259.08
943.8127	3	2.6	EFAAMKEGSYLINASR	EFAAMK(1042.5369)EGSYLINASR	KIAEEGMK	K(1923.9400)IAEEGMK	aleitner_M1012_004	99.0688	15.7	4.5	0.50	5.7	373	196	4.7	721	410	12.1	P87228	274	1	0	0	O74309	726	1	0	0	50883.3	SCHPO	Putative D-3-phosphoglycerate dehydrogenase	90434.0	SCHPO	Histone transcription regulator slm9
833.4338	3	1.9	WKSEHPEEFLK	WK(1068.5712)SEHPEEFLK	MLIAAMGPK	1566.7718-MLIAAMGPK	aleitner_M1012_004	74.3803	24.0	6.3	0.51	12.4	148	13	5.2	5036	815	14.8	Q10488	310	1	0	0	O13848	1	1	0	0	41229.9	SCHPO	Probable trans-2-enoyl-CoA reductase, mitochondrial	31569.8	SCHPO	NAD/NADP-dependent indole-3-acetaldehyde reductase
669.0435	3	9.7	KLEGTIDYQK	K(810.4600)LEGTIDYQK	EKLQR	EK(1331.6973)LQR	aleitner_M1012_004	34.7615	17.4	5.2	0.51	12.2	12	1	1.4	9012	1033	9.4	O74445	378	1	0	0	O42869	36	1	0	0	43608.7	SCHPO	Probable 26S protease subunit rpt4	73873.1	SCHPO	Uncharacterized protein C3G9.05
768.0760	3	7.6	QKDLITVSHNK	QK(1019.4845)DLITVSHNK	MSTETVAK	1419.7722-M(Oxidation)STETVAK	aleitner_M1012_004	67.4483	10.7	3.1	0.51	4.5	56	25	0.3	1335	816	8.3	O94487	573	1	0	0	Q9US42	1	1	0	0	73328.7	SCHPO	Serine/threonine-protein kinase ppk35	44211.2	SCHPO	Protein urg3
919.2457	4	6.5	MQVTIPKSTSK	2438.2708-M(Oxidation)QVTIPKSTSK	VLHPIFLFGKTSFLYSGCSK	VLHPIFLFGK(1372.7272)TSFLYSGC(Carbamidomethyl)SK	aleitner_M1012_004	90.9543	18.4	0.7	0.51	6.7	631	176	4.1	3063	958	11.7	Q9USX1	1	1	0	0	O59824	13	1	0	0	99446.9	SCHPO	Aminopeptidase 1	78218.9	SCHPO	ATP-dependent zinc metalloprotease YME1 homolog
1035.1981	3	-3.8	MAVIKAVDMSEK	1781.9062-MAVIKAVDMSEK	WKLFNTLGIMDYK	WK(1458.7462)LFNTLGIM(Oxidation)DYK	aleitner_M1012_004	79.4882	17.6	6.0	0.51	6.0	1356	229	5.0	2673	434	11.6	Q9UR05	1	1	0	0	Q9HDU3	356	1	0	0	9822.6	SCHPO	Dynein light chain 1, cytoplasmic	80667.1	SCHPO	Bifunctional protein gal10
677.5729	4	-1.4	MDNANCVGGCK	1481.7977-MDNANC(Carbamidomethyl)VGGC(Carbamidomethyl)K	SLLKEDEILER	SLLK(1362.5366)EDEILER	aleitner_M1012_004	40.3817	13.2	5.5	0.52	3.8	473	131	3.5	588	176	9.4	Q9UT49	1	1	0	0	Q4PIR3	229	1	0	0	65771.6	SCHPO	Poly(A) RNA polymerase cid13	28676.8	SCHPO	E3 SUMO-protein ligase nse2
799.6158	5	4.4	LSQEAANKIVTAHIPIDDTVGASQK	LSQEAANK(1387.6541)IVTAHIPIDDTVGASQK	MSSPGISDESIK	2743.4392-MSSPGISDESIK	aleitner_M1012_004	78.1982	19.3	8.1	0.52	6.8	565	55	4.5	2045	400	12.5	O59812	52	1	0	0	Q09869	1	1	0	0	53510.6	SCHPO	Probable glucose-6-phosphate 1-dehydrogenase C794.01c	18447.9	SCHPO	Transcription initiation factor TFIID subunit 9
911.9633	4	-6.5	MAETAEKVILLTGSSK	1950.9509-M(Oxidation)AETAEKVILLTGSSK	MSSKPPSNTPKFSYAR	1830.9649-M(Oxidation)SSKPPSNTPKFSYAR	aleitner_M1012_004	76.8323	20.9	4.9	0.52	8.3	452	51	4.6	3297	670	12.6	O14351	1	1	0	0	Q10475	1	1	0	0	26645.2	SCHPO	Uncharacterized oxidoreductase C30D10.05c	154035.9	SCHPO	Eukaryotic translation initiation factor 4 gamma
726.7637	5	7.7	DLQYCDKAGTQNSPLR	DLQYC(Carbamidomethyl)DK(1763.8804)AGTQNSPLR	MSGISKLSDFWVEK	2002.9418-MSGISKLSDFWVEK	aleitner_M1012_004	94.8048	18.1	6.3	0.52	5.1	1110	180	5.0	1178	216	13.0	O42917	18	1	0	0	O74386	1	1	0	0	98910.1	SCHPO	N-acetyltransferase eso1	28877.5	SCHPO	Uncharacterized methyltransferase C3H7.11
482.0340	5	-6.8	SDDFSSKAVFDK	SDDFSSK(1060.5302)AVFDK	KHPDVGDR	K(1482.6878)HPDVGDR	aleitner_M1012_004	98.1292	14.4	4.0	0.53	3.5	778	257	2.9	1162	462	10.9	Q9P7K5	271	1	0	0	Q9URX0	189	1	0	0	128301.4	SCHPO	Adenylate cyclase activation protein git1	27750.0	SCHPO	Uncharacterized oxidoreductase C922.06
981.4751	3	8.7	FKGFGWSWDNDDEK	FK(1211.6406)GFGWSWDNDDEK	MMIILNAPR	1867.8053-M(Oxidation)MIILNAPR	aleitner_M1012_004	55.7578	20.7	6.6	0.53	7.0	1070	179	6.1	1764	313	13.7	O94674	463	1	0	0	Q10306	1	1	0	0	71133.7	SCHPO	AFI1-like protein C776.06c	54161.6	SCHPO	Probable citrate synthase, mitochondrial
474.0368	5	3.0	TKEMIQDFGGGK	TK(1039.5121)EM(Oxidation)IQDFGGGK	KIMDSHR	K(1463.6966)IM(Oxidation)DSHR	aleitner_M1012_004	39.5695	13.5	2.0	0.53	2.9	1214	679	2.6	1512	828	10.6	Q9USJ5	312	1	0	0	O94580	140	1	0	0	40113.9	SCHPO	Uroporphyrinogen decarboxylase	32464.7	SCHPO	Ubiquitin and WLM domain-containing protein C1442.07c
780.0541	3	9.1	KSDTLDVR	K(1404.6265)SDTLDVR	MQSMQPSTVDK	1070.5608-M(Oxidation)QSMQPSTVDK	aleitner_M1012_004	83.0522	12.9	4.4	0.53	5.1	156	38	1.9	1613	476	7.8	O13722	392	1	0	0	P79082	1	1	0	0	49196.0	SCHPO	Transcription initiation factor TFIID subunit 12	12917.0	SCHPO	Protein mgr2
819.0815	3	-10.0	KDLLEGNNIMTR	K(1035.5284)DLLEGNNIM(Oxidation)TR	KHNACIR	K(1556.7868)HNAC(Carbamidomethyl)IR	aleitner_M1012_004	96.8318	15.0	3.7	0.53	5.5	233	110	3.4	893	470	9.5	P87060	48	1	0	0	O74905	63	1	1	0	87817.7	SCHPO	WD repeat-containing protein pop1	21382.0	SCHPO	60S ribosomal protein L9-B
773.4169	3	8.1	SQKAAGDAGLYSR	SQK(994.5521)AAGDAGLYSR	MGNPVVIK	1460.7260-MGNPVVIK	aleitner_M1012_004	58.9572	13.9	4.7	0.53	7.1	66	6	0.9	5308	951	8.9	Q09888	40	1	0	0	O42843	1	1	0	0	48785.1	SCHPO	Meiotically up-regulated gene 160 protein	11652.9	SCHPO	Uncharacterized membrane protein C23A1.05
824.1203	3	5.2	CQDLKTQQIVAIK	C(Carbamidomethyl)QDLK(925.4869)TQQIVAIK	KQVEER	K(1681.9073)QVEER	aleitner_M1012_004	99.3017	17.1	5.2	0.54	7.7	120	19	2.5	2394	893	10.5	Q9P6P3	151	1	0	0	Q09856	359	1	0	0	61491.7	SCHPO	Serine/threonine-protein kinase ppk15	62589.3	SCHPO	Uncharacterized protein C29E6.02
1032.8434	3	6.6	MSKAATVPVAFQDR	1575.7061-MSKAATVPVAFQDR	NYIAKMENSMTH	NYIAK(1657.8498)MENSMTH	aleitner_M1012_004	56.3165	23.2	8.4	0.54	9.2	737	112	7.6	1681	300	14.0	P50999	1	1	0	0	Q09726	535	1	0	0	56969.0	SCHPO	T-complex protein 1 subunit delta	62619.6	SCHPO	ATPase synthesis protein 25, mitochondrial
826.6382	4	9.2	KSVPETDK	K(2400.0225)SVPETDK	KPKPYACTWEGCDECFSK	K(1040.5390)PKPYAC(Carbamidomethyl)TWEGC(Carbamidomethyl)DEC(Carbamidomethyl)FSK	aleitner_M1012_004	66.8125	17.6	5.2	0.54	7.3	194	67	5.0	722	310	11.4	O74485	399	1	0	0	Q9UTL5	109	1	0	0	65858.1	SCHPO	CUE domain-containing protein 3	43851.3	SCHPO	Transcription factor IIIA
1185.8842	3	2.6	MLDGENVKSETSVTDMER	MLDGENVK(1514.7075)SETSVTDMER	MSENYSFSLRK	2177.9820-M(Oxidation)SENYSFSLRK	aleitner_M1012_004	55.7263	24.4	1.3	0.54	9.2	906	234	7.3	2290	661	15.2	C1M2W1	224	1	1	0	P17608	1	1	0	0	27057.5	SCHPM	Rtf2 factor	23136.5	SCHPO	GTP-binding protein ryh1
953.1622	3	7.3	KCVLASSLPSEER	K(1381.6990)C(Carbamidomethyl)VLASSLPSEER	KNWPTESNIR	K(1612.8131)NWPTESNIR	aleitner_M1012_004	35.1533	20.0	8.2	0.55	7.0	1065	103	6.9	1129	119	13.0	O60055	1589	1	0	0	O42927	114	1	0	0	285229.4	SCHPO	U3 small nucleolar RNA-associated protein 20	23468.8	SCHPO	Uncharacterized protein C16C6.03c
988.8448	3	5.7	EVNNKLIMPTANR	EVNNK(1464.7031)LIMPTANR	NKAEVNHCDLK	NK(1636.8607)AEVNHC(Carbamidomethyl)DLK	aleitner_M1012_004	77.3985	23.3	8.9	0.55	10.8	261	30	6.1	2655	551	12.5	O74481	57	1	0	0	O74806	16	1	0	0	64715.2	SCHPO	Uncharacterized protein C1840.08c	23410.5	SCHPO	Probable peptidyl-tRNA hydrolase
888.6895	4	-3.0	CGNVASVMKVDESLEPEFR	C(Carbamidomethyl)GNVASVM(Oxidation)K(1368.7361)VDESLEPEFR	NSSKQAINTLR	NSSK(2320.0715)QAINTLR	aleitner_M1012_004	44.4178	17.4	6.0	0.55	6.2	561	50	3.2	3594	613	11.2	P36614	272	1	0	0	O74970	51	1	0	0	35259.7	SCHPO	Serine/threonine-protein phosphatase ppe1	71247.3	SCHPO	Pre-mRNA-processing factor 39
1074.1833	3	0.17	SNSTKASENNTATAEK	SNSTK(1567.7626)ASENNTATAEK	MKSQMVVSVYDK	MK(1789.8330)SQM(Oxidation)VVSVYDK	aleitner_M1012_004	88.3955	20.7	3.7	0.55	6.7	1510	428	6.0	2243	641	14.0	Q10475	30	1	0	0	P50530	232	1	0	0	154035.9	SCHPO	Eukaryotic translation initiation factor 4 gamma	78595.2	SCHPO	Serine/threonine-protein kinase sck1
728.0976	4	-0.12	VSGNMQNKSGVSSYSSK	VSGNM(Oxidation)QNK(1133.5461)SGVSSYSSK	TMKDCLTK	TMK(1912.8837)DC(Carbamidomethyl)LTK	aleitner_M1012_004	19.3985	14.6	3.7	0.56	6.2	162	31	3.6	937	236	11.6	Q10475	189	1	0	0	G2TRU5	54	1	0	0	154035.9	SCHPO	Eukaryotic translation initiation factor 4 gamma	10591.2	SCHPO	COX assembly mitochondrial protein 2
1187.5743	3	-9.6	DNLVNSEYSSKYSSTTR	DNLVNSEYSSK(1609.8385)YSSTTR	KMVESSGLIDHLK	K(2087.9647)M(Oxidation)VESSGLIDHLK	aleitner_M1012_004	96.6978	16.7	5.3	0.56	7.3	211	49	3.7	2052	748	10.5	Q9USQ6	155	1	0	0	O43005	155	1	0	0	101708.8	SCHPO	Inositol-1,4,5-trisphosphate 5-phosphatase 2	76535.7	SCHPO	AP-2 complex subunit beta
798.9086	4	-9.8	MDLKFSNFFK	1900.0094-M(Oxidation)DLKFSNFFK	DQSIFTVKWLAAVER	DQSIFTVK(1429.6952)WLAAVER	aleitner_M1012_004	81.3317	17.5	5.7	0.56	6.3	583	64	3.5	3311	613	11.2	Q10280	1	1	0	0	Q10449	225	1	0	0	91777.6	SCHPO	Transcription factor gaf1	57153.7	SCHPO	Meiotically up-regulated gene 157 protein
720.0560	3	-3.8	MAIDYSK	1330.7649-MAIDYSK	GKAFFEILLR	GK(964.4576)AFFEILLR	aleitner_M1012_004	99.2615	18.9	3.8	0.56	6.0	692	267	5.0	1201	499	11.3	O94740	1	1	0	0	O60055	249	1	0	0	52554.5	SCHPO	Hsp90 co-chaperone Cdc37	285229.4	SCHPO	U3 small nucleolar RNA-associated protein 20
557.3184	4	9.1	MLLHGLGR	1313.7231-M(Oxidation)LLHGLGR	KSPSPVFTSVK	K(1049.5692)SPSPVFTSVK	aleitner_M1012_004	52.1367	14.2	2.0	0.57	4.4	691	79	1.8	4547	724	9.8	O13948	1	1	0	0	Q09750	1473	1	0	0	10700.7	SCHPO	Uncharacterized protein C23H4.05c	171457.3	SCHPO	Paired amphipathic helix protein pst1
969.5260	3	2.9	IQKDYSLDVYGAIR	IQK(1265.6907)DYSLDVYGAIR	YKLSEITFK	YK(1777.9251)LSEITFK	aleitner_M1012_004	83.2445	25.3	1.9	0.57	11.3	315	60	6.9	2291	561	14.0	Q9P374	259	1	0	0	Q9C0X3	24	1	0	0	37023.5	SCHPO	Zinc finger protein C19B12.07c	13111.9	SCHPO	Putative uncharacterized protein C13G1.15c
898.7789	3	-9.5	KCEETLQGCK	K(1441.7817)C(Carbamidomethyl)EETLQGC(Carbamidomethyl)K	KNLLAFVENEK	K(1389.6268)NLLAFVENEK	aleitner_M1012_004	56.6372	15.4	5.2	0.57	4.5	696	155	3.2	1622	354	10.9	Q09884	248	1	0	0	Q9P7M4	288	1	0	0	158041.9	SCHPO	Protein Dicer	79765.0	SCHPO	Uncharacterized protein P27G11.14c
816.4243	3	9.6	KFSSWALPVSK	K(1197.5410)FSSWALPVSK	MLSYTSCAK	1386.7547-MLSYTSC(Carbamidomethyl)AK	aleitner_M1012_004	80.9632	18.9	6.0	0.58	6.0	963	134	3.2	4820	768	12.9	Q9UT37	108	1	0	0	Q9HDX9	1	1	0	0	15270.9	SCHPO	Mitochondrial import inner membrane translocase subunit tim14	60645.9	SCHPO	Glutamate--tRNA ligase, mitochondrial
480.0305	4	-8.7	KSTLNSIK	K(1026.5862)STLNSIK	KLLSSWR	K(1027.5914)LLSSWR	aleitner_M1012_004	41.2615	17.9	6.1	0.58	5.5	1425	514	5.0	1952	708	12.4	P87027	95	1	0	0	O13987	772	1	0	0	22543.4	SCHPO	Septum-promoting GTP-binding protein 1	127699.3	SCHPO	Ankyrin and IPT/TIG repeat-containing protein C26H5.05
545.4763	5	-5.1	QLDKEITCLK	QLDK(1475.7000)EITC(Carbamidomethyl)LK	KNAMIEMTEQK	K(1384.7272)NAMIEM(Oxidation)TEQK	aleitner_M1012_004	28.7618	14.5	3.6	0.58	4.5	641	143	2.0	3687	989	10.0	O14053	77	1	0	0	Q10173	389	1	0	0	100570.4	SCHPO	Uncharacterized WD repeat-containing protein C1672.07	51911.8	SCHPO	Kinetochore protein nuf2
778.0771	3	6.9	KLALVYHPDK	K(1148.5172)LALVYHPDK	MFDDPSKR	1320.7442-M(Oxidation)FDDPSKR	aleitner_M1012_004	67.5937	19.9	4.7	0.59	7.2	437	186	6.5	629	271	15.9	Q9HGM9	371	1	0	0	Q9UUA9	1	1	0	0	53305.6	SCHPO	DnaJ homolog subfamily C member 7 homolog	20508.9	SCHPO	Pre-rRNA-processing protein tsr2
1100.5334	3	9.0	MDTRGYSETK	2112.0198-MDTRGYSETK	MQPLQLSPIEQQEFDR	1324.5969-M(Oxidation)QPLQLSPIEQQEFDR	aleitner_M1012_004	67.7322	19.4	5.1	0.60	6.0	747	280	5.5	975	388	13.4	O74562	1	1	0	0	O94685	1	1	0	0	122976.0	SCHPO	Exocyst complex component sec8	91119.4	SCHPO	UBA domain-containing protein 8
833.7952	3	-2.7	FSVKTVAMAAK	FSVK(1330.7384)TVAM(Oxidation)AAK	DKYLILATEK	DK(1305.7003)YLILATEK	aleitner_M1012_004	96.7570	15.1	1.6	0.60	5.0	320	199	3.1	1045	697	10.1	P40233	106	1	0	0	O60162	59	1	0	0	50425.1	SCHPO	Casein kinase I homolog 1	68713.4	SCHPO	Uncharacterized protein C19F5.03
1060.1514	3	8.7	MSGSKCCSSSNTIK	1615.7512-M(Oxidation)SGSKC(Carbamidomethyl)C(Carbamidomethyl)SSSNTIK	MKSQEQQTPETR	1699.7215-M(Oxidation)KSQEQQTPETR	aleitner_M1012_004	46.7525	17.1	2.7	0.60	5.5	1165	195	4.5	2239	473	12.1	O74510	1	1	0	0	P87112	1	1	0	0	28899.6	SCHPO	Bouquet formation protein 3	237136.6	SCHPO	General negative regulator of transcription subunit 1
670.6126	4	-3.7	KASNTEPVEK	K(1576.8647)ASNTEPVEK	MPPIRQAVSLAEK	1239.6347-MPPIRQAVSLAEK	aleitner_M1012_004	60.4597	18.1	5.0	0.60	5.0	1259	170	4.5	1687	237	13.1	Q9C0Z8	99	1	0	0	O14423	1	1	0	0	36702.6	SCHPO	Uncharacterized protein PB1E7.11c	59865.8	SCHPO	CENP-B homolog protein 1
865.7173	4	7.2	NLSMELTKAGVLEEMR	NLSMELTK(1622.9032)AGVLEEM(Oxidation)R	KAAPSPIAYVAEIR	K(1973.9802)AAPSPIAYVAEIR	aleitner_M1012_004	91.7820	20.1	7.8	0.60	7.7	641	79	4.5	3880	741	12.4	O14296	137	1	0	0	Q02061	213	1	0	0	26365.4	SCHPO	Vacuolar protein sorting-associated protein 24	137850.7	SCHPO	DNA-directed RNA polymerase II subunit RPB2
1035.1986	3	6.3	QNKTESDNSFAILTK	QNK(1407.7068)TESDNSFAILTK	MSYKLDQLTR	1832.9156-M(Oxidation)SYKLDQLTR	aleitner_M1012_004	84.3753	19.2	9.0	0.60	8.2	436	30	5.1	2795	339	13.1	Q09725	579	1	0	0	O94601	1	1	0	0	180726.7	SCHPO	Sister chromatid cohesion protein mis4	35518.5	SCHPO	Uncharacterized protein C622.14
639.8683	4	8.7	MRAEVLQIR	1440.7936-MRAEVLQIR	TSVGKSIASALNR	TSVGK(1252.6962)SIASALNR	aleitner_M1012_004	39.6687	13.9	4.5	0.60	4.5	292	88	1.4	2251	990	9.4	O13985	1	1	0	0	Q09769	589	1	0	0	57426.4	SCHPO	Uncharacterized WD repeat-containing protein C26H5.03	118643.0	SCHPO	Lon protease homolog, mitochondrial
633.3312	4	-4.5	DEKDLLDPMR	DEK(1298.7156)DLLDPMR	MIALEKLSEK	1368.6595-MIALEKLSEK	aleitner_M1012_004	74.5545	14.8	3.4	0.60	3.9	1357	345	2.9	2755	686	10.9	O94290	165	1	0	0	Q9UT83	1	1	0	0	25310.2	SCHPO	U2 snRNP component ist3	68548.4	SCHPO	Meiotically up-regulated gene 28 protein
958.4626	3	-2.3	KEEAEGAVWAR	K(1627.7577)EEAEGAVWAR	KEESDTDDSVPLR	K(1382.6830)EESDTDDSVPLR	aleitner_M1012_004	92.4102	18.6	4.8	0.60	6.1	1100	137	4.8	2402	303	12.5	O43021	337	1	0	0	P07799	133	1	0	0	45067.1	SCHPO	Oxysterol-binding protein homolog C354.07c	93981.3	SCHPO	DNA topoisomerase 1
643.7787	4	0.32	MENYTKSTTMCGK	MENYTK(1005.4325)STTM(Oxidation)C(Carbamidomethyl)GK	MSTEEQK	1703.7205-M(Oxidation)STEEQK	aleitner_M1012_004	74.9240	11.9	5.1	0.61	3.5	307	54	0.4	3050	725	8.4	P87309	6	1	0	0	P87058	1	1	0	0	31803.9	SCHPO	Mei4-dependent protein 2	34616.2	SCHPO	La protein homolog
652.0085	3	-1.4	MNLFLSR	1073.5427-MNLFLSR	MATSGIQTK	1017.5317-MATSGIQTK	aleitner_M1012_004	40.4640	18.2	5.5	0.62	8.8	89	20	5.7	460	173	12.6	O94689	1	1	0	0	O59701	1	1	0	0	88201.8	SCHPO	Mitochondrial escape protein 2	37853.4	SCHPO	Cysteine synthase 1
785.7651	3	-8.1	MRGELNIPALSR	982.5634-M(Oxidation)RGELNIPALSR	MKAVIQR	1509.7973-MKAVIQR	aleitner_M1012_004	99.0592	19.4	5.9	0.62	9.9	103	13	3.5	3195	802	9.5	O74798	1	1	0	0	O14274	1	1	0	0	72732.7	SCHPO	Putative arrestin-related trafficking adapter C2D10.04	16334.0	SCHPO	D-tyrosyl-tRNA(Tyr) deacylase
732.3610	4	8.9	MAKDWQDAR	1789.8808-M(Oxidation)AKDWQDAR	KNEYLMEELNELK	K(1273.5761)NEYLMEELNELK	aleitner_M1012_004	65.0453	15.4	6.7	0.62	4.5	722	106	2.9	2035	331	10.9	Q09750	1	1	0	0	Q9UTR7	446	1	0	0	171457.3	SCHPO	Paired amphipathic helix protein pst1	109871.0	SCHPO	Meiotic coiled-coil protein 3
594.3083	4	0.095	SKHDDIILGPPK	SK(1054.4794)HDDIILGPPK	MSDFYVR	1456.7926-MSDFYVR	aleitner_M1012_004	97.7707	13.8	3.4	0.63	4.5	278	125	1.6	1860	950	9.3	O74417	70	1	0	0	O43037	1	1	0	0	52625.0	SCHPO	Uncharacterized protein C14G10.04	17267.6	SCHPO	Protein mago nashi homolog
450.9890	4	-4.6	KHLLSHQH	K(801.3942)HLLSHQH	MTDIGK	1136.6091-MTDIGK	aleitner_M1012_004	19.2373	17.6	4.8	0.63	8.2	237	16	3.5	4590	538	9.4	Q9P781	269	1	0	0	Q9P6P8	1	1	0	0	30695.2	SCHPO	Golgi apparatus membrane protein tvp38	25310.0	SCHPO	Protein YIP4
504.6535	5	-9.5	EKEGSPAAEDY	EK(1323.7510)EGSPAAEDY	NKLVTQSAIGR	NK(1332.5721)LVTQSAIGR	aleitner_M1012_004	28.6417	16.1	7.3	0.63	4.5	1253	150	3.6	2259	318	11.6	P12000	759	1	0	0	P22987	648	1	0	0	86581.9	SCHPO	DNA ligase 1	98750.2	SCHPO	Protein kinase kin1
554.0375	4	-1.3	FVDEKPFYSNK	FVDEK(839.4575)PFYSNK	MSVPLR	1510.7344-MSVPLR	aleitner_M1012_004	91.2563	13.3	4.1	0.63	4.0	534	96	2.4	1701	366	10.4	Q10304	88	1	0	0	Q9P7T9	1	1	0	0	71267.2	SCHPO	Uncharacterized protein C22H10.11c	65816.3	SCHPO	Uncharacterized membrane protein C977.17
773.7308	3	6.1	KSSTSDK	K(1566.7851)SSTSDK	LIDKLTDYMSSK	LIDK(889.4393)LTDYM(Oxidation)SSK	aleitner_M1012_004	88.6483	16.0	5.3	0.63	5.0	526	53	3.0	1785	231	11.0	Q1MTQ7	218	1	0	0	Q9P774	17	1	0	0	71452.7	SCHPO	Kinesin-like motor protein 9	132972.1	SCHPO	Pre-mRNA-splicing factor ATP-dependent RNA helicase prp16
404.0196	5	-9.1	KGLDLSK	K(1255.6309)GLDLSK	KWQSTANQR	K(897.5171)WQSTANQR	aleitner_M1012_004	17.2463	16.4	5.6	0.64	4.8	2094	296	3.7	4514	699	11.6	O74853	173	1	0	0	Q9P7T8	1137	1	0	0	121089.2	SCHPO	FKBP12-associated protein 1 homolog	195060.3	SCHPO	Uncharacterized helicase C694.02
1233.2927	3	1.9	MSTLEPEKR	2591.3054-M(Oxidation)STLEPEKR	WIDEQKMNGLLTVNAGSDIPPR	WIDEQK(1243.6118)MNGLLTVNAGSDIPPR	aleitner_M1012_004	63.0113	24.6	9.4	0.64	9.3	825	92	8.3	1318	160	14.7	Q9USG9	1	1	0	0	Q09735	241	1	0	0	61596.0	SCHPO	Probable tyrosyl-DNA phosphodiesterase	56195.6	SCHPO	Putative aminopeptidase C13A11.05
926.4717	3	-8.6	KNFETQSPDEPSPK	K(1173.6645)NFETQSPDEPSPK	KSTILEFAK	K(1740.8206)STILEFAK	aleitner_M1012_004	78.7353	17.3	3.9	0.64	6.3	590	159	4.5	1801	519	11.0	O42932	38	1	0	0	Q9USJ4	522	1	0	0	24307.7	SCHPO	Cytochrome b-c1 complex subunit 6	147847.5	SCHPO	Lysophospholipase NTE1
588.1049	5	-5.2	QCEKISALKPDPIE	QC(Carbamidomethyl)EK(1308.6748)ISALKPDPIE	MFSKTLSVSR	1764.8968-M(Oxidation)FSKTLSVSR	aleitner_M1012_004	91.9650	17.3	5.6	0.65	5.1	1337	316	4.2	2348	586	12.2	O94410	176	1	0	0	Q10215	1	1	0	0	21897.7	SCHPO	Meiotically up-regulated gene 163 protein	16185.5	SCHPO	Putative thiosulfate sulfurtransferase, mitochondrial
552.4673	5	-2.4	KNWNPHPEDMK	K(1346.6718)NWNPHPEDM(Oxidation)K	KTATAEENAFK	K(1548.7031)TATAEENAFK	aleitner_M1012_004	69.5040	15.5	3.3	0.65	6.1	253	18	1.4	4983	1017	9.4	O13962	84	1	0	0	Q09735	175	1	0	0	25160.8	SCHPO	Putative cytochrome c1 heme lyase	56195.6	SCHPO	Putative aminopeptidase C13A11.05
1035.1959	3	8.6	SSKPSNEDNVEDKK	SSK(1526.8014)PSNEDNVEDKK	LIPKGSMPSTGSAK	LIPK(1713.8057)GSM(Oxidation)PSTGSAK	aleitner_M1012_004	75.7602	17.6	5.3	0.65	5.5	1570	260	4.5	2988	517	12.1	O13768	228	1	0	0	Q9P7N5	274	1	0	0	91345.4	SCHPO	Probable DNA repair helicase ercc3	36897.3	SCHPO	Cell division cycle protein 123
553.3041	4	6.1	MIPNEKLK	1221.6315-M(Oxidation)IPNEKLK	MSTSSLAFLK	1125.6104-MSTSSLAFLK	aleitner_M1012_004	42.0037	16.1	3.3	0.66	4.5	694	265	3.6	1191	461	11.6	O13883	1	1	0	0	O14023	1	1	0	0	46659.0	SCHPO	GPI transamidase component GAB1 homolog	61850.5	SCHPO	Probable elongator complex protein 3
482.0347	5	-9.8	HLATSAKEDFVK	HLATSAK(1060.4569)EDFVK	MPSSDVCK	1482.7718-MPSSDVC(Carbamidomethyl)K	aleitner_M1012_004	98.7622	16.7	5.2	0.66	4.8	1110	395	3.9	1945	737	11.9	Q9UTJ3	402	1	0	0	Q09765	1	1	0	0	90806.6	SCHPO	Meiotic expression up-regulated protein 1/2	48942.6	SCHPO	NEDD8-activating enzyme E1 catalytic subunit
718.3634	4	-1.7	EKFDNFESHIR	EK(1448.7558)FDNFESHIR	MSAPAGRLQPQR	1558.7416-MSAPAGRLQPQR	aleitner_M1012_004	74.6747	13.8	1.9	0.66	7.6	55	8	1.6	3949	974	6.2	O59836	505	1	0	0	O94365	1	1	0	0	61860.7	SCHPO	Hsk1-interacting molecule 1	54112.6	SCHPO	U3 small nucleolar RNA-associated protein 15
707.8259	4	9.7	MASCCPTSR	1742.8372-M(Oxidation)ASC(Carbamidomethyl)C(Carbamidomethyl)PTSR	QIPNKMDMESWVK	QIPNK(1222.4781)MDMESWVK	aleitner_M1012_004	31.7122	13.4	2.5	0.66	5.6	197	28	5.6	197	31	9.9	O14359	1	1	0	0	O94603	215	1	0	0	27414.3	SCHPO	Uncharacterized AIM2 family protein C30D10.14	108653.9	SCHPO	Putative JmjC domain-containing histone demethylation protein 1
851.9581	4	9.9	VSHLFKQALISNGLK	VSHLFK(1749.8131)QALISNGLK	MSFDGLIVENENTK	1792.0247-M(Oxidation)SFDGLIVENENTK	aleitner_M1012_004	42.5812	15.4	3.0	0.67	4.5	940	194	2.9	2726	772	10.9	Q09701	222	1	0	0	Q09813	1	1	0	0	72522.3	SCHPO	Palmitoyltransferase akr1	111014.6	SCHPO	Putative transcription initiation factor TFIID 111 kDa subunit
703.3942	3	5.1	KIVDPVEWGK	K(937.5055)IVDPVEWGK	MAAKHVK	1307.7125-M(Oxidation)AAKHVK	aleitner_M1012_004	74.5925	14.5	1.6	0.67	6.7	116	9	1.9	2784	414	9.9	Q9UTG6	318	1	0	0	O14165	1	1	0	0	38041.5	SCHPO	Putative methionyl-tRNA formyltransferase	27382.9	SCHPO	Uncharacterized protein C4C5.01
937.1301	3	-3.1	MATNDQKIDNK	1531.7691-MATNDQKIDNK	MSEEIITESIVK	1414.6762-M(Oxidation)SEEIITESIVK	aleitner_M1012_004	88.8772	17.6	5.4	0.67	8.2	137	13	1.9	4874	996	9.4	G2TRL3	1	1	0	0	O59792	1	1	0	0	9411.7	SCHPO	Ribosome assembly protein 3	36017.8	SCHPO	Calnexin-independence factor 1
938.1028	3	-9.8	MSNKPDANDQCMVK	1158.6186-M(Oxidation)SNKPDANDQC(Carbamidomethyl)MVK	KAWVFQSR	K(1790.7637)AWVFQSR	aleitner_M1012_004	40.3558	15.8	5.6	0.67	6.5	195	49	6.1	249	85	9.3	Q9UTC4	1	1	0	0	Q10096	221	1	0	0	98671.5	SCHPO	Uncharacterized protein C227.15	67147.3	SCHPO	Zinc finger protein C11D3.17
537.7863	4	6.6	KLGFFTMTR	K(1047.5172)LGFFTMTR	MAFNQRK	1237.6529-M(Oxidation)AFNQRK	aleitner_M1012_004	44.9385	17.9	4.7	0.67	5.5	1342	179	4.8	2061	311	12.4	Q9UTS0	180	1	0	0	O94623	1	1	0	0	48733.5	SCHPO	Subtilase-type proteinase psp3	106526.6	SCHPO	DNA repair protein rev1
694.6826	3	-8.3	KCAMTTSR	K(1111.6060)C(Carbamidomethyl)AM(Oxidation)TTSR	KAVIVCER	K(1107.5053)AVIVC(Carbamidomethyl)ER	aleitner_M1012_004	52.4108	17.1	3.7	0.68	6.1	649	97	4.6	1655	254	11.0	O74561	755	1	0	0	O59742	1009	1	0	0	108720.3	SCHPO	Uncharacterized inositol polyphosphate kinase C970.08	132314.1	SCHPO	Clustered mitochondria protein homolog
610.0818	4	5.1	MGAILSTPK	1503.7854-M(Oxidation)GAILSTPK	MSTSAIALALSSSK	1070.5682-MSTSAIALALSSSK	aleitner_M1012_004	68.2922	15.1	4.9	0.68	7.3	101	22	2.2	2657	1026	7.8	O94369	1	1	0	0	O14139	1	1	0	0	37373.1	SCHPO	Uncharacterized protein C1604.03c	159380.0	SCHPO	Chromodomain helicase hrp3
645.1146	4	10.0	FQWKVLIVDEGQR	FQWK(959.5362)VLIVDEGQR	KLSSLMK	K(1754.9356)LSSLM(Oxidation)K	aleitner_M1012_004	87.5547	16.0	3.7	0.68	8.2	85	13	5.1	574	105	11.0	Q9P793	684	1	0	0	Q9Y7J2	6	1	0	0	162634.5	SCHPO	Chromatin remodeling factor mit1	17504.6	SCHPO	Uncharacterized protein C1778.05c
1171.2875	3	0.94	KTAVIIDNMSK	K(2292.1732)TAVIIDNMSK	FKYFNTNNLWFHLPSVK	FK(1356.7323)YFNTNNLWFHLPSVK	aleitner_M1012_004	99.2000	17.7	5.5	0.68	5.2	1032	291	4.5	1555	502	12.5	O94489	270	1	0	0	P78811	320	1	0	0	115802.8	SCHPO	Elongation factor 3	56430.0	SCHPO	Probable UTP--glucose-1-phosphate uridylyltransferase
511.5184	4	-9.7	AKQDILETK	AK(997.4829)QDILETK	KDQEANR	K(1182.6496)DQEANR	aleitner_M1012_004	75.7670	18.8	7.0	0.68	8.7	204	19	4.1	2735	577	10.1	Q92376	213	1	0	0	Q02099	2107	1	0	0	96337.5	SCHPO	Kinesin-like protein 1	273531.8	SCHPO	Protein kinase rad3
789.1457	4	6.4	DKISSGGSNGFSLSK	DK(1669.8022)ISSGGSNGFSLSK	MPDLWSESILEGR	1620.7995-MPDLWSESILEGR	aleitner_M1012_004	59.5463	18.1	6.2	0.69	6.0	913	220	5.6	1158	279	13.3	O14243	300	1	0	0	Q9Y7Y5	1	1	0	0	46376.7	SCHPO	Sorting nexin-4	42373.8	SCHPO	Histone acetyltransferase rtt109
993.5092	3	-4.6	MDKHTPLLPGDSVFSR	1178.6158-MDKHTPLLPGDSVFSR	KYIAPMFR	K(1936.9717)YIAPM(Oxidation)FR	aleitner_M1012_004	88.0547	19.4	5.7	0.69	7.8	384	55	3.1	4961	1010	11.1	Q09755	1	1	0	0	O60065	92	1	0	0	39760.6	SCHPO	Putative phospho-2-dehydro-3-deoxyheptonate aldolase	32813.9	SCHPO	Peroxisomal membrane protein pex14
823.4055	3	7.7	MSASLTAEQKDQK	1031.4780-MSASLTAEQKDQK	MVASNNMK	1573.7658-MVASNNMK	aleitner_M1012_004	20.3437	18.8	7.1	0.69	7.7	437	54	4.0	3745	649	11.6	P36631	1	1	0	0	Q9C0W7	1	1	0	0	51245.2	SCHPO	Transcription factor ste11	100080.2	SCHPO	AP-2 complex subunit alpha
775.9011	4	2.8	ISKNGDILDYK	ISK(1834.9002)NGDILDYK	IHSYPKDQSTHAWK	IHSYPK(1402.7344)DQSTHAWK	aleitner_M1012_004	59.9287	17.0	6.6	0.70	6.0	410	77	3.0	2334	717	11.0	Q1MTN7	605	1	0	0	Q9Y7Q0	52	1	0	0	109980.0	SCHPO	Exoribonuclease II, mitochondrial	16229.0	SCHPO	Uncharacterized protein C191.06
789.0829	3	-6.1	WDKLIHDGIR	WDK(1112.5689)LIHDGIR	KLHDMGFK	K(1389.7405)LHDMGFK	aleitner_M1012_004	71.7242	14.3	5.5	0.70	8.1	41	5	3.4	903	133	8.3	Q9UTM7	190	1	0	0	Q9URZ0	107	1	0	0	44051.5	SCHPO	Histone acetyltransferase type B catalytic subunit	49366.4	SCHPO	Alpha-galactosidase mel1
595.3134	4	9.8	KLFADAER	K(1428.6984)LFADAER	KSLESENEDLK	K(1086.5710)SLESENEDLK	aleitner_M1012_004	79.0420	15.0	5.7	0.71	8.7	45	2	3.5	1393	259	6.3	Q9P7Q4	355	1	0	0	O94376	108	1	0	0	87554.8	SCHPO	Vesicular-fusion protein sec18	15800.2	SCHPO	Mediator of RNA polymerase II transcription subunit 21
711.8683	4	-5.6	MSKNHEVYK	1692.9161-M(Oxidation)SKNHEVYK	LFSIGKVLDYICK	LFSIGK(1288.6122)VLDYIC(Carbamidomethyl)K	aleitner_M1012_004	60.3690	15.5	6.3	0.71	4.5	738	87	3.0	1903	290	11.0	Q8TFH7	1	1	0	0	Q10333	72	1	0	0	44608.6	SCHPO	Probable tRNA-splicing endonuclease subunit sen2	26479.0	SCHPO	Peroxisomal biogenesis factor 11
644.0618	4	-7.2	MESGSIDLDK	1478.7405-MESGSIDLDK	YFNKELNASQK	YFNK(1231.5642)ELNASQK	aleitner_M1012_004	19.4322	12.7	2.9	0.71	3.9	473	66	1.4	2997	587	8.8	O74415	1	1	0	0	O94247	208	1	0	0	179231.3	SCHPO	Uncharacterized protein C14G10.02	75003.5	SCHPO	DNA polymerase alpha-associated DNA helicase A
630.0889	4	9.8	GISKTDISNFFMK	GISK(1013.5580)TDISNFFM(Oxidation)K	MQSIIIR	1640.8120-M(Oxidation)QSIIIR	aleitner_M1012_004	22.6107	14.4	4.2	0.72	5.1	403	48	3.4	1281	236	9.3	P53695	359	1	0	0	O42869	1	1	0	0	63867.9	SCHPO	Exodeoxyribonuclease 1	73873.1	SCHPO	Uncharacterized protein C3G9.05
575.5546	4	-3.1	MSNPDCLSK	1247.7489-MSNPDC(Carbamidomethyl)LSK	KPVVKPDSIK	K(1188.5155)PVVKPDSIK	aleitner_M1012_004	75.8450	14.8	5.9	0.72	5.3	278	34	1.4	3216	681	9.5	Q09803	1	1	0	0	Q9UT50	451	1	0	0	48402.3	SCHPO	Suppressor protein of bem1/bed5 double mutants	53991.8	SCHPO	Uncharacterized protein C821.03c
643.0931	4	7.3	TKEGLSDEMK	TK(1415.7912)EGLSDEM(Oxidation)K	EDLKSVLSFLK	EDLK(1290.6013)SVLSFLK	aleitner_M1012_004	78.3098	15.5	4.7	0.73	4.6	490	110	4.5	520	115	10.9	Q9P6K3	258	1	0	0	Q9UT11	87	1	0	0	52691.4	SCHPO	UPF0662 protein C30C2.08	50278.2	SCHPO	Uncharacterized zinc transporter P8A3.03
1073.4929	3	-0.27	MSITMSDSSAYGEELMR	1310.6466-MSITMSDSSAYGEELMR	KQEQEEINR	K(2044.8792)QEQEEINR	aleitner_M1012_004	60.9833	16.9	4.5	0.73	7.6	217	58	2.9	3879	939	9.3	C6Y4C2	1	1	0	0	O94538	61	1	0	0	15576.8	SCHPO	Sporulation-specific protein 2	74734.1	SCHPO	U4/U6.U5 tri-snRNP-associated protein snu66
925.1508	3	0.11	KSNFHIVLAATLSK	K(1244.5529)SNFHIVLAATLSK	MPKTDACER	1665.9454-MPKTDAC(Carbamidomethyl)ER	aleitner_M1012_004	63.5462	18.4	2.9	0.73	7.0	678	135	3.9	4352	901	11.4	Q9UTD6	284	1	0	0	Q9Y824	1	1	0	0	41329.0	SCHPO	Uncharacterized mitochondrial carrier C227.03c	112871.6	SCHPO	Uncharacterized protein C1105.01
551.0967	5	-6.0	NVSVKAPSMQK	NVSVK(1546.8355)APSM(Oxidation)QK	KPKNISTLEHDK	KPK(1341.6962)NISTLEHDK	aleitner_M1012_004	34.6433	11.8	5.0	0.73	2.5	679	117	2.4	731	131	9.3	Q9UT43	564	1	0	0	O14196	103	1	0	0	176726.0	SCHPO	Putative phospholipid-transporting ATPase C821.13c	34645.5	SCHPO	Meiotically up-regulated gene 165 protein
898.9224	4	-2.4	EAMKSNLHNINEVVFR	EAM(Oxidation)K(1675.7116)SNLHNINEVVFR	MNADDEICRVCR	2054.0255-MNADDEIC(Carbamidomethyl)RVC(Carbamidomethyl)R	aleitner_M1012_004	53.1065	19.4	4.2	0.73	8.4	367	75	5.0	2507	580	13.1	Q10297	966	1	0	0	O60103	1	1	0	0	111865.4	SCHPO	Importin subunit beta-5	142367.5	SCHPO	ERAD-associated E3 ubiquitin-protein ligase doa10
514.3397	3	0.59	IKLISGK	IK(782.4902)LISGK	IAKVSK	IAK(895.5743)VSK	aleitner_M1012_004	44.1823	19.2	4.1	0.74	14.5	9.3	2	3.5	3594	963	6.8	Q9US13	127	1	0	0	O14232	1019	1	0	0	43457.6	SCHPO	Probable 26S proteasome regulatory subunit rpn9	126192.0	SCHPO	ATP-dependent RNA helicase mtr4
891.4262	4	3.2	MSTASEQAR	2566.2301-M(Oxidation)STASEQAR	MESFENKGFLDIEEGIQWIK	M(Oxidation)ESFENK(1133.5023)GFLDIEEGIQWIK	aleitner_M1012_004	97.3333	13.4	2.7	0.74	4.0	493	203	2.5	1392	741	9.4	O74843	1	1	0	0	P87227	7	1	0	0	28868.8	SCHPO	Sad1-interacting factor 1	78514.0	SCHPO	Inner centromere protein mis6
746.3995	3	-8.2	KLTSSPTSVASK	K(1031.5288)LTSSPTSVASK	DFLSEKR	DFLSEK(1342.7344)R	aleitner_M1012_004	68.9822	15.0	1.5	0.74	8.2	49	21	2.6	1529	817	6.8	D0EJL8	198	1	1	0	Q9P3A9	746	1	0	0	81238.1	SCHPM	Protein disulfide isomerase 2	86681.1	SCHPO	Uncharacterized protein C1565.05
702.6168	4	0.84	KSLDENKPNSFSNVSK	KSLDENK(1013.5402)PNSFSNVSK	MLIVMNR	1930.9636-MLIVMNR	aleitner_M1012_004	47.5018	15.0	4.3	0.74	5.7	340	48	3.4	1545	339	11.4	Q10077	391	1	0	0	Q9USY1	1	1	0	0	128840.6	SCHPO	Lid2 complex component snt2	80759.8	SCHPO	Pseudouridine-metabolizing bifunctional protein C1861.05
640.9852	3	-9.0	KALELGDDR	K(904.4212)ALELGDDR	MSVDTAK	1153.5979-M(Oxidation)SVDTAK	aleitner_M1012_004	34.4583	16.6	5.2	0.74	5.7	506	53	4.0	1398	214	12.0	Q09771	58	1	0	0	O42947	1	1	0	0	23951.1	SCHPO	Transcription factor atf31	82521.3	SCHPO	Uncharacterized protein C16H5.12c
594.8064	4	5.6	MHGAPEFLTK	1229.6292-M(Oxidation)HGAPEFLTK	KEGDLIFDR	K(1283.6220)EGDLIFDR	aleitner_M1012_004	88.1180	16.6	5.8	0.74	5.7	668	103	4.0	1929	405	12.0	O14118	1	1	0	0	P07799	533	1	0	0	33051.1	SCHPO	Uncharacterized protein C3A11.03	93981.3	SCHPO	DNA topoisomerase 1
621.3282	4	3.1	KFFNAADIMK	K(1281.6751)FFNAADIM(Oxidation)K	KHLTTEMLR	K(1337.6690)HLTTEM(Oxidation)LR	aleitner_M1012_004	37.4803	16.7	4.2	0.75	5.2	923	159	3.5	2642	551	11.5	O14160	700	1	0	0	Q9P6I0	112	1	0	0	109627.6	SCHPO	Valine--tRNA ligase, mitochondrial	50508.2	SCHPO	Asparagine--tRNA ligase, mitochondrial
449.2375	5	-1.2	MVLVCASSSK	1160.6230-MVLVC(Carbamidomethyl)ASSSK	NKWSLTFK	NK(1218.5988)WSLTFK	aleitner_M1012_004	37.8087	15.8	4.4	0.75	6.5	341	45	2.4	5049	845	9.3	H6WS79	1	1	1	0	P22191	134	1	0	0	91843.4	SCHPM	Endoplasmic reticulum metallopeptidase 1	45637.6	SCHPO	Uncharacterized cox1 intron-1 45.6 kDa protein
502.0328	4	-8.4	SSVPKSPSHIK	SSVPK(838.4735)SPSHIK	MAKVPR	1303.7136-MAKVPR	aleitner_M1012_004	50.0853	21.1	5.7	0.76	12.5	138	9	6.5	5196	485	10.7	C1M2W1	77	1	1	0	O74983	1	1	0	0	27057.5	SCHPM	Rtf2 factor	15554.8	SCHPO	Ubiquitin-conjugating enzyme spm2
804.7499	3	9.4	MSKTSCFLK	1294.6744-M(Oxidation)SKTSC(Carbamidomethyl)FLK	KACFILSYR	K(1254.5988)AC(Carbamidomethyl)FILSYR	aleitner_M1012_004	82.4070	17.1	6.2	0.77	5.2	739	154	4.5	1108	282	11.9	P87122	1	1	0	0	Q9UTH0	82	1	0	0	82398.1	SCHPO	Putative cation exchanger C3A12.06c	132071.8	SCHPO	Nucleoporin nup132
665.6792	3	4.7	MLENDLQK	988.5263-M(Oxidation)LENDLQK	MSSSALKK	1143.5482-MSSSALKK	aleitner_M1012_004	97.7973	14.7	3.6	0.77	6.3	163	43	4.1	663	234	9.5	Q9C104	1	1	0	0	Q9HE10	1	1	0	0	118129.6	SCHPO	Glycerophosphodiester phosphodiesterase gde1	28262.9	SCHPO	DSC E3 ubiquitin ligase complex subunit 3
626.5314	4	-5.8	KAMCMDDLEQSR	K(1003.4896)AMC(Carbamidomethyl)M(Oxidation)DDLEQSR	METTVSAK	1636.6895-METTVSAK	aleitner_M1012_004	21.3772	13.9	2.6	0.77	3.0	1352	346	2.9	1448	447	10.9	O14001	74	1	0	0	Q9Y7X7	1	1	0	0	45065.9	SCHPO	Pyruvylated Gal-beta-1,3-epitope synthesis protein 2	30580.6	SCHPO	GRIP and coiled-coil domain-containing protein C365.11
629.8106	4	5.8	MSFGAAGGSLPMTTR	1016.5080-M(Oxidation)SFGAAGGSLPMTTR	KGFDAWR	K(1636.7589)GFDAWR	aleitner_M1012_004	92.2197	14.1	4.2	0.78	7.3	65	7	2.5	1498	320	10.5	O14056	1	1	0	0	O94721	156	1	0	0	12272.6	SCHPO	Cytochrome c oxidase assembly protein cox19, mitochondrial	24688.7	SCHPO	RWD domain-containing protein C1393.09c
931.8171	3	0.55	NKLYLISNDLVDR	NK(1230.5815)LYLISNDLVDR	MENNHHLAK	1699.9145-MENNHHLAK	aleitner_M1012_004	92.0855	15.8	6.0	0.78	4.8	897	110	2.9	3029	576	11.0	P41889	357	1	0	0	O74512	1	1	0	0	75889.5	SCHPO	Anaphase-promoting complex subunit cut9	26108.8	SCHPO	Uncharacterized protein wtf14
719.6758	3	0.0039	KNMEDELR	K(1106.5244)NM(Oxidation)EDELR	EKGSTYER	EK(1187.5492)GSTYER	aleitner_M1012_004	39.8652	14.8	3.8	0.78	11.0	8.1	1	3.9	645	450	9.2	Q9UTJ3	144	1	0	0	Q9P7I1	660	1	0	0	90806.6	SCHPO	Meiotic expression up-regulated protein 1/2	98954.3	SCHPO	K(+)/H(+) antiporter 1
590.3141	4	-7.7	NFKLLEELEK	NFK(1095.5535)LLEELEK	MSFFRVR	1399.7599-M(Oxidation)SFFRVR	aleitner_M1012_004	18.7538	15.0	3.2	0.79	5.7	325	43	2.4	2761	585	10.4	O74983	9	1	0	0	O59856	1	1	0	0	15554.8	SCHPO	Ubiquitin-conjugating enzyme spm2	10896.8	SCHPO	Probable 54S ribosomal protein L33, mitochondrial
823.0942	3	1.4	MEPGIPPMIDK	1223.6584-MEPGIPPM(Oxidation)IDK	QKAMAPALEK	QK(1380.6669)AMAPALEK	aleitner_M1012_004	87.0627	20.1	7.2	0.79	9.8	168	12	4.5	2653	353	10.9	Q76PC3	1	1	0	0	P41004	521	1	0	0	37718.9	SCHPO	Uncharacterized mitochondrial carrier C1442.03	150653.9	SCHPO	Structural maintenance of chromosomes protein 4
582.6368	3	-8.2	EKNAEQNK	EK(785.4357)NAEQNK	KEMLK	K(1097.5353)EMLK	aleitner_M1012_004	27.7235	10.3	3.5	0.79	5.6	37	5	0.9	1722	352	8.9	O59807	186	1	0	0	Q09743	76	1	0	0	60202.2	SCHPO	Peroxisomal membrane protein pex32	147414.0	SCHPO	Protein ste16
708.3412	4	4.2	AQDTGESNKDNNTSTSK	AQDTGESNK(1033.5419)DNNTSTSK	MRIWFK	1933.8501-M(Oxidation)RIWFK	aleitner_M1012_004	89.4480	16.8	4.7	0.79	12.1	15	1	3.0	4279	906	11.0	O74953	301	1	0	0	P87323	1	1	0	0	78259.7	SCHPO	Uncharacterized protein C736.07c	57240.4	SCHPO	Response regulator mcs4
618.3412	4	-3.3	LAKDGSLTGGSVSK	LAK(1150.6346)DGSLTGGSVSK	IKSEQVGPR	IK(1456.7773)SEQVGPR	aleitner_M1012_004	52.2315	14.6	4.2	0.79	5.1	471	69	3.6	1293	229	9.5	P40976	422	1	0	0	Q6LA55	601	1	0	0	156895.6	SCHPO	L-aminoadipate-semialdehyde dehydrogenase	311844.1	SCHPO	UPF0648 protein C3H5.09c
539.2707	4	-1.6	KPDVMPLK	K(1210.5362)PDVM(Oxidation)PLK	TKECTFCK	TK(1080.5889)EC(Carbamidomethyl)TFC(Carbamidomethyl)K	aleitner_M1012_004	37.3403	11.3	3.8	0.79	3.5	334	41	1.9	1154	267	7.8	Q09728	119	1	0	0	Q76PD2	115	1	0	0	45473.3	SCHPO	Metal-binding regulatory protein cuf1	82700.3	SCHPO	LIM domain and RING finger protein C1223.01
1058.8833	3	-0.13	ANNSSKPLFSGKLTFK	ANNSSK(1435.6871)PLFSGKLTFK	KYELENDYPK	K(1876.0094)YELENDYPK	aleitner_M1012_004	83.5747	21.5	7.6	0.79	13.4	57	2	6.8	1864	370	9.2	Q09698	189	1	0	0	Q9P7Q7	1576	1	0	0	68777.4	SCHPO	Uncharacterized protein C2F7.07c	184581.2	SCHPO	Peroxide stress-activated histidine kinase mak1
908.9769	4	-9.6	IFKEGLLLVFGATELGTDLAMVSK	IFK(1064.5212)EGLLLVFGATELGTDLAM(Oxidation)VSK	MPSKFSSK	2705.4601-M(Oxidation)PSKFSSK	aleitner_M1012_004	84.4497	14.8	4.3	0.79	7.0	143	12	1.9	4283	1018	10.0	Q10165	529	1	0	0	O42893	1	1	0	0	104498.1	SCHPO	Probable ribosylation factor GTPase-activating protein cnt6	84603.9	SCHPO	Neutral trehalase
567.5584	4	8.8	LKDPYDDIR	LK(1132.6128)DPYDDIR	KLSLSEYR	K(1271.6398)LSLSEYR	aleitner_M1012_004	44.6113	16.4	5.2	0.79	5.1	1731	154	3.2	6305	749	11.3	O60081	495	1	0	0	Q10362	813	1	0	0	171169.8	SCHPO	Uncharacterized protein C1494.07	94887.8	SCHPO	SET domain-containing protein 3
638.3344	3	-8.5	KLQEEPTR	K(912.4627)LQEEPTR	MAPAELK	1137.6030-M(Oxidation)APAELK	aleitner_M1012_004	85.9058	23.4	0.5	0.80	9.3	662	183	9.2	694	232	18.3	Q9P3A8	627	1	0	0	Q09714	1	1	0	0	137884.0	SCHPO	Cullin-associated NEDD8-dissociated protein 1	10295.3	SCHPO	Uncharacterized protein C18B11.08c
856.1544	4	-6.8	SIAKPFEQMPTGNR	SIAK(1829.8294)PFEQM(Oxidation)PTGNR	KFYSEGAYSSHMASK	K(1728.8505)FYSEGAYSSHMASK	aleitner_M1012_004	72.7170	16.1	2.1	0.80	5.2	740	103	5.0	838	129	13.0	O74309	224	1	0	0	O59811	78	1	0	0	90434.0	SCHPO	Histone transcription regulator slm9	52251.2	SCHPO	Zinc finger protein C550.15c
1042.5212	3	9.8	KFVDPLLCFR	K(1830.8207)FVDPLLC(Carbamidomethyl)FR	KTDHAYPGASMNTER	K(1431.7584)TDHAYPGASM(Oxidation)NTER	aleitner_M1012_004	73.5038	19.3	6.4	0.80	6.0	1142	279	5.3	1674	416	13.3	Q9UT52	362	1	0	0	O43013	265	1	0	0	78428.0	SCHPO	Gamma-tubulin complex subunit mod21	59583.3	SCHPO	Uncharacterized protein C2G2.14
592.2939	4	-4.8	MLKCTIK	1456.6756-M(Oxidation)LKC(Carbamidomethyl)TIK	MPPSSSITQEDK	1046.5504-MPPSSSITQEDK	aleitner_M1012_004	39.4898	13.5	1.7	0.81	5.6	150	58	4.0	434	246	7.9	Q9P779	1	1	0	0	O36027	1	1	0	0	45229.6	SCHPO	Sorting nexin C1711.11	59606.1	SCHPO	Wiskott-Aldrich syndrome protein homolog 1
848.7382	3	8.8	MSSSSNTSSHR	1363.6766-MSSSSNTSSHR	MSSITSRVSSR	1317.5619-M(Oxidation)SSITSRVSSR	aleitner_M1012_004	69.1965	17.6	6.1	0.81	6.7	607	85	6.1	873	133	13.0	P07527	1	1	0	0	O74923	1	1	0	0	96262.1	SCHPO	Mitosis inhibitor protein kinase wee1	58697.4	SCHPO	Uncharacterized transporter C757.13
781.4180	3	7.7	GKQAFGDPK	GK(1394.7268)QAFGDPK	MSLFTFVQIR	1084.5553-M(Oxidation)SLFTFVQIR	aleitner_M1012_004	72.8795	16.0	4.0	0.81	6.6	235	22	5.1	579	84	9.4	O14190	44	1	0	0	Q9US48	1	1	0	0	17769.6	SCHPO	UDP-N-acetylglucosamine transferase subunit alg13	66877.3	SCHPO	GPI transamidase component gaa1
691.1088	4	-4.9	GFNKTAVPILIGTK	GFNK(1302.5591)TAVPILIGTK	MGYEEAFFR	1595.9287-M(Oxidation)GYEEAFFR	aleitner_M1012_004	91.9513	17.2	5.4	0.81	6.3	548	70	2.9	4179	804	10.9	P87027	113	1	0	0	Q9P6R3	1	1	0	0	22543.4	SCHPO	Septum-promoting GTP-binding protein 1	31058.3	SCHPO	Uncharacterized protein C13E7.07
538.0290	4	-4.2	MSSKSASK	1307.6948-M(Oxidation)SSKSASK	MFGGLKNFIK	978.4692-M(Oxidation)FGGLKNFIK	aleitner_M1012_004	37.0612	15.8	6.9	0.81	7.0	203	15	3.0	2497	338	7.7	O42943	1	1	0	0	Q10149	1	1	0	0	69213.5	SCHPO	Uncharacterized ABC transporter ATP-binding protein C16H5.08c	37834.8	SCHPO	Uncharacterized protein C1D4.02c
529.0463	4	9.1	IKAGVYDHEGIK	IK(783.4279)AGVYDHEGIK	KFHSK	K(1466.7769)FHSK	aleitner_M1012_004	16.9283	16.0	7.2	0.81	8.2	120	4	3.0	3358	405	11.0	O94387	1352	1	0	0	O14120	347	1	0	0	222213.1	SCHPO	Uncharacterized ATP-dependent helicase C29A10.10c	76861.3	SCHPO	Sorting nexin mvp1
683.6179	4	7.4	TGKSPIMVATDVASR	TGK(1182.6245)SPIM(Oxidation)VATDVASR	AKTELEQAR	AK(1685.8658)TELEQAR	aleitner_M1012_004	57.4462	16.5	6.5	0.82	7.1	250	21	2.5	4128	913	9.4	P24782	419	1	0	0	O74402	409	1	0	0	61548.6	SCHPO	ATP-dependent RNA helicase dbp2	90155.1	SCHPO	Heat shock protein 78, mitochondrial
651.6303	4	5.9	KTIITMPPATITK	K(1172.6554)TIITM(Oxidation)PPATITK	KGTVVFASAR	K(1567.8895)GTVVFASAR	aleitner_M1012_004	56.0495	14.0	5.2	0.82	3.0	1435	223	3.0	1435	234	11.0	O14299	1312	1	0	0	Q7Z9I3	29	1	0	0	160539.6	SCHPO	MAP kinase kinase kinase wis4	27696.7	SCHPO	Uncharacterized oxidoreductase C663.08c
965.8156	3	-9.4	KDNSGSISSNSSK	K(1584.8413)DNSGSISSNSSK	HKGIALANSFSFR	HK(1447.6791)GIALANSFSFR	aleitner_M1012_004	78.2377	18.4	3.8	0.82	6.4	1082	168	5.0	2500	436	12.0	Q9USJ3	565	1	0	0	Q9UST9	348	1	0	0	74306.5	SCHPO	Uncharacterized protein C4B3.03c	43827.3	SCHPO	Small RNA 2'-O-methyltransferase
1017.5638	3	7.0	MTVNLEEKRPEIVGPEK	1081.6132-MTVNLEEKRPEIVGPEK	KSLVGQNAK	K(2106.1031)SLVGQNAK	aleitner_M1012_004	92.1932	21.4	0.0	0.83	7.3	1456	316	5.1	4673	1039	13.1	O74866	1	1	0	0	P87127	91	1	0	0	18912.9	SCHPO	Riboflavin kinase	32855.6	SCHPO	Protein atp11, mitochondrial
534.7555	4	-9.9	MAAATGWER	1143.5594-MAAATGWER	MSLLSGDQR	1129.5226-MSLLSGDQR	aleitner_M1012_004	24.4618	15.7	3.8	0.83	4.4	1675	297	3.2	3757	635	11.3	P41389	1	1	0	0	O43083	1	1	0	0	80100.3	SCHPO	DNA replication licensing factor mcm5	36629.2	SCHPO	Histone promoter control protein 2
887.6719	4	-4.2	FCFSASHNKADMDYFLR	FC(Carbamidomethyl)FSASHNK(1438.7490)ADMDYFLR	MSSESKGIPIPR	2245.9925-MSSESKGIPIPR	aleitner_M1012_004	91.6663	17.0	3.1	0.83	4.6	1904	278	4.4	2157	369	12.4	Q09925	537	1	0	0	O13709	1	1	0	0	67519.5	SCHPO	Serine palmitoyltransferase 2	27039.1	SCHPO	Uncharacterized protein C14C4.01c
950.8231	3	1.8	QKQAAAAAAAAAK	QK(1679.7905)QAAAAAAAAAK	FYDKYYSANIMK	FYDK(1307.7197)YYSANIMK	aleitner_M1012_004	80.0895	16.6	7.3	0.84	7.2	249	11	3.9	1838	241	11.5	O74551	225	1	0	0	O14077	207	1	0	0	26889.2	SCHPO	Uncharacterized protein C777.12c	112145.9	SCHPO	Putative zinc protease mug138
888.4520	3	2.6	KMDNSVQNVSR	K(1369.7129)M(Oxidation)DNSVQNVSR	EKLENFPVEK	EK(1430.6824)LENFPVEK	aleitner_M1012_004	56.9570	22.3	7.1	0.84	9.8	560	62	5.5	5235	888	12.5	O14229	82	1	0	0	Q9P6M0	283	1	0	0	52745.2	SCHPO	Transcription factor tau subunit sfc1	47765.6	SCHPO	Structure-specific endonuclease subunit slx4
741.0215	3	-7.3	MVKTVNGEPLR	961.3885-M(Oxidation)VKTVNGEPLR	MMEEER	1396.7384-MMEEER	aleitner_M1012_004	51.3965	17.3	4.1	0.85	7.8	225	24	4.6	1479	207	12.6	O14195	1	1	0	0	O74807	1	1	0	0	27134.4	SCHPO	Uncharacterized N-acetyltransferase C56E4.07	12820.7	SCHPO	Uncharacterized protein C2D10.16
1153.9618	3	-1.9	VYPKQWAEIDGTLYIR	VYPK(1507.8498)QWAEIDGTLYIR	KILQDLPESSLK	K(2089.0884)ILQDLPESSLK	aleitner_M1012_004	91.6798	15.9	5.4	0.85	6.6	296	34	3.4	2223	377	11.4	O94632	604	1	0	0	Q09733	898	1	0	0	89714.3	SCHPO	Meiotically up-regulated gene 158 protein	126539.5	SCHPO	Rho guanine nucleotide exchange factor gef2
861.7766	3	8.0	MSTLEPEK	1648.8395-MSTLEPEK	MNHGTKIPVDPFR	1071.5158-MNHGTKIPVDPFR	aleitner_M1012_004	58.6850	15.0	3.7	0.86	7.2	122	12	4.0	930	165	7.8	Q9USG9	1	1	0	0	Q10452	1	1	0	0	61596.0	SCHPO	Probable tyrosyl-DNA phosphodiesterase	44165.5	SCHPO	Protein kinase gsk3
1124.9033	3	-1.4	KVSDYQIAGVMSGTK	K(1772.8953)VSDYQIAGVM(Oxidation)SGTK	KNVCTVMNLWVQK	K(1736.8655)NVC(Carbamidomethyl)TVM(Oxidation)NLWVQK	aleitner_M1012_004	81.9238	22.8	6.4	0.86	9.7	835	49	7.2	3099	269	15.3	P36603	362	1	0	0	Q9USU1	667	1	0	0	45405.8	SCHPO	Ribonucleoside-diphosphate reductase small chain	112730.7	SCHPO	Ras guanine nucleotide exchange factor efc25
1047.1780	3	5.5	MSTISTSTDSK	1981.9667-MSTISTSTDSK	TGCALDPSTPKDQVEVK	TGC(Carbamidomethyl)ALDPSTPK(1294.5962)DQVEVK	aleitner_M1012_004	87.5877	21.8	4.5	0.87	9.8	331	30	5.5	2788	560	11.4	O43068	1	1	0	0	Q9US10	80	1	0	0	47664.4	SCHPO	Monopolin complex subunit mde4	63631.9	SCHPO	Uncharacterized membrane protein C6F6.13c
681.3414	3	8.0	MKEVLEEGSK	MK(892.4113)EVLEEGSK	MSGTGFR	1286.6428-MSGTGFR	aleitner_M1012_004	72.0025	14.4	3.0	0.87	4.4	518	67	3.0	1268	231	10.0	P36620	271	1	0	0	O14009	1	1	0	0	73194.2	SCHPO	Acetolactate synthase, mitochondrial	41009.0	SCHPO	Nuclear speckle splicing regulatory protein 1 homolog
1066.8558	3	-4.0	MVRYSASPALETK	1745.8142-MVRYSASPALETK	ELTSKNAENEAMQK	ELTSK(1589.8123)NAENEAM(Oxidation)QK	aleitner_M1012_004	96.7775	17.4	5.5	0.87	5.2	939	225	4.5	1402	410	12.2	O14339	1	1	0	0	O74424	1449	1	0	0	20814.2	SCHPO	60S ribosomal protein L17-A	211461.0	SCHPO	Nucleoporin nup211
599.0655	4	8.3	DKFSTGMHTSK	DK(1154.6369)FSTGMHTSK	MAGGIELAKK	1375.6442-MAGGIELAKK	aleitner_M1012_004	29.6953	16.4	5.0	0.87	4.5	1268	189	4.0	1722	268	11.9	Q9Y824	986	1	0	0	P31406	1	1	0	0	112871.6	SCHPO	Uncharacterized protein C1105.01	68806.7	SCHPO	V-type proton ATPase catalytic subunit A
802.1874	4	-5.8	FVSSMKPGTELLTIK	FVSSM(Oxidation)K(1538.8378)PGTELLTIK	VTKEMLDTLPVR	VTK(1803.9692)EMLDTLPVR	aleitner_M1012_004	70.0522	15.4	5.5	0.88	4.5	987	153	2.9	2768	555	10.9	O94719	559	1	0	0	Q1MTR5	439	1	0	0	94518.9	SCHPO	Meiotically up-regulated gene 4 protein	62311.4	SCHPO	Uncharacterized RING finger membrane protein C15C4.06c
673.7134	3	-9.4	LKTLTGLSVY	LK(924.4990)TLTGLSVY	MPVAEIK	1231.7064-MPVAEIK	aleitner_M1012_004	24.6115	13.5	4.2	0.89	3.0	1114	238	1.4	3303	911	10.5	O42875	353	1	0	0	O14270	1	1	0	0	39870.0	SCHPO	Tryptophan--tRNA ligase, mitochondrial	81128.8	SCHPO	Fork head transcription factor 1
1193.5984	3	6.6	YKEQAQAK	YK(2613.2520)EQAQAK	TLDLMKEFQLQSSFSDSPTASK	TLDLM(Oxidation)K(1102.5659)EFQLQSSFSDSPTASK	aleitner_M1012_004	58.4782	23.0	3.9	0.89	7.7	1658	241	7.3	2019	328	15.3	O74841	76	1	0	0	Q9P6M7	506	1	0	0	30608.2	SCHPO	Probable FAD synthase	60243.8	SCHPO	Meiotically up-regulated gene 99 protein, mitochondrial
696.6978	3	-1.9	MALMLSR	1266.6456-MALMLSR	KSEELTAHSK	K(958.4980)SEELTAHSK	aleitner_M1012_004	12.7095	18.3	6.7	0.90	6.7	804	111	3.6	4945	931	11.6	Q09681	1	1	0	0	O13971	543	1	0	0	39107.9	SCHPO	Probable alpha-1,2-galactosyltransferase gmh2	87872.0	SCHPO	Suppressor of glycerol defect protein 1
960.1288	3	-8.7	MDSSPNEFLNK	1596.8190-MDSSPNEFLNK	MSIPKQLPCMVR	1418.6388-MSIPKQLPC(Carbamidomethyl)MVR	aleitner_M1012_004	99.0642	15.4	2.4	0.90	6.1	352	95	4.5	983	283	9.3	Q9UUI1	1	1	0	0	O14302	1	1	0	0	8336.6	SCHPO	U6 snRNA-associated Sm-like protein LSm6	98263.9	SCHPO	cytokinesis protein 3
688.0035	3	-7.8	KDGNDDDK	K(1155.6322)DGNDDDK	MKNDLILR	M(Oxidation)K(1043.4407)NDLILR	aleitner_M1012_004	22.6440	16.2	3.0	0.90	7.4	214	61	4.6	1217	483	8.8	P87159	25	1	0	0	Q9USJ5	2	1	0	0	75450.1	SCHPO	Mitosis inhibitor nif1	40113.9	SCHPO	Uroporphyrinogen decarboxylase
804.7499	3	-3.6	MASTATQNASTR	1157.6696-M(Oxidation)ASTATQNASTR	TKALLEFAK	TK(1391.6351)ALLEFAK	aleitner_M1012_004	84.3547	15.5	4.5	0.90	4.5	734	180	2.0	3366	938	9.4	Q9USM5	1	1	0	0	Q9USU3	303	1	0	0	98656.6	SCHPO	Probable ubiquitin carboxyl-terminal hydrolase 1	99706.1	SCHPO	F-box DNA helicase protein 1
838.1307	3	-6.6	KPINAVLDAAK	K(1372.7160)PINAVLDAAK	KELSILEMEK	K(1276.7391)ELSILEM(Oxidation)EK	aleitner_M1012_004	99.3118	13.0	4.7	0.91	6.6	66	12	2.1	1359	433	6.4	Q1MTN3	463	1	0	0	O14207	905	1	0	0	114476.8	SCHPO	Inner centromere protein-related protein pic1	217435.4	SCHPO	Protein mms22
512.7573	4	-1.9	DKMDELCK	DK(1009.5518)MDELC(Carbamidomethyl)K	MGDVIPLK	1175.5202-MGDVIPLK	aleitner_M1012_004	43.4552	17.6	2.5	0.91	6.7	347	71	2.9	2752	775	10.9	O74309	735	1	0	0	Q9P7R9	1	1	0	0	90434.0	SCHPO	Histone transcription regulator slm9	92637.8	SCHPO	Pre-mRNA-splicing factor cwf3
527.5063	4	-4.3	MENNTASSPYTK	764.4181-MENNTASSPYTK	KSQHK	K(1479.6552)SQHK	aleitner_M1012_004	68.0192	12.8	3.1	0.91	4.5	224	105	1.4	1749	1007	9.4	O75011	1	1	0	0	Q9Y794	506	1	0	0	71120.9	SCHPO	Serine/threonine-protein kinase nak1	108614.0	SCHPO	Origin recognition complex subunit 4
984.5111	3	7.3	MSAQQFYGDK	1760.9825-M(Oxidation)SAQQFYGDK	GWKVIGTKPALPDNK	GWK(1327.5755)VIGTKPALPDNK	aleitner_M1012_004	86.0188	19.1	7.4	0.92	7.0	818	64	6.6	1024	84	12.1	P40388	1	1	0	0	O94631	222	1	0	0	9319.5	SCHPO	UV-induced protein uvi15	33402.6	SCHPO	rRNA methyltransferase, mitochondrial
544.8961	5	8.3	MSQIQDLK	1757.9312-MSQIQDLK	RPASSTAKNTSYPIK	RPASSTAK(1099.5583)NTSYPIK	aleitner_M1012_004	28.3450	16.5	4.6	0.92	6.6	358	53	5.3	783	128	9.9	Q9USY2	1	1	0	0	O94694	118	1	0	0	118009.4	SCHPO	Uncharacterized RNA-binding protein C1861.04c	21528.4	SCHPO	UPF0620 protein C83.10
645.0495	4	-8.2	MGFWGRNSFEADK	1016.5073-M(Oxidation)GFWGRNSFEADK	MSSGSRVR	1697.7508-MSSGSRVR	aleitner_M1012_004	22.5140	13.8	3.4	0.92	2.9	2180	498	2.9	2180	508	10.9	Q9Y7P2	1	1	0	0	O74999	1	1	0	0	55644.1	SCHPO	Uncharacterized protein C1450.15	62728.2	SCHPO	DNA repair protein rhp7
944.8184	3	-8.2	KASQFDTR	K(1879.9792)ASQFDTR	FGKNVITGDNPSIAPGR	FGK(1089.5455)NVITGDNPSIAPGR	aleitner_M1012_004	54.7458	17.9	3.5	0.92	6.0	1096	222	4.0	3603	721	11.9	Q9Y7S5	383	1	0	0	O14165	137	1	0	0	54260.8	SCHPO	Uncharacterized membrane protein C569.06	27382.9	SCHPO	Uncharacterized protein C4C5.01
548.8649	5	-6.6	MEGSFQSR	1798.8989-MEGSFQSR	DGKKPGYLDDETVPK	DGKK(1078.4753)PGYLDDETVPK	aleitner_M1012_004	7.7152	13.2	3.5	0.92	2.9	1765	372	2.2	2948	623	10.3	Q9P6K1	1	1	0	0	O00091	300	1	0	0	22648.8	SCHPO	Protein transport protein sft2	57204.8	SCHPO	Glucose-6-phosphate 1-dehydrogenase
886.4208	3	1.7	ESQKIDLYSDVR	ESQK(1204.5104)IDLYSDVR	MSNPDCLSK	1589.7937-M(Oxidation)SNPDC(Carbamidomethyl)LSK	aleitner_M1012_004	33.8140	16.0	3.6	0.93	8.2	98	18	2.5	2946	938	9.9	Q9USV4	112	1	0	0	Q09803	1	1	0	0	33281.9	SCHPO	mRNA export protein 33	48402.3	SCHPO	Suppressor protein of bem1/bed5 double mutants
702.3859	4	-8.8	KGLLYEHIK	K(1705.9001)GLLYEHIK	MSTVLIPTFVPYGK	1237.7071-M(Oxidation)STVLIPTFVPYGK	aleitner_M1012_004	62.5628	14.6	4.0	0.93	3.0	2070	383	2.0	4024	730	11.6	Q9USQ8	87	1	0	0	Q9UUI9	1	1	0	0	27496.5	SCHPO	Uncharacterized protein C577.11	15026.9	SCHPO	Uncharacterized protein C22F8.03c
513.6583	5	-3.4	VQKLVSDFFNGK	VQK(1182.5236)LVSDFFNGK	MFMNSMLR	1518.8082-M(Oxidation)FMNSMLR	aleitner_M1012_004	26.1498	16.1	5.9	0.93	6.4	399	38	3.9	1902	315	9.7	O59855	346	1	0	0	P79010	1	1	0	0	70233.7	SCHPO	Probable heat shock protein ssa2	18161.8	SCHPO	Cytochrome c oxidase subunit 4, mitochondrial
695.8643	4	1.2	MKILAMDER	1657.8675-MKILAM(Oxidation)DER	KTSPNSGYITSPLR	K(1259.6254)TSPNSGYITSPLR	aleitner_M1012_004	29.8527	15.4	6.3	0.93	6.1	364	38	2.9	2841	472	9.3	Q10492	1	1	0	0	Q9UT17	168	1	0	0	23237.4	SCHPO	Pinin homolog 1	36907.3	SCHPO	Uncharacterized protein C9.11
598.5734	4	-0.97	MPLSFEGTFK	1218.7085-M(Oxidation)PLSFEGTFK	IKVITSAGHR	IK(1309.6264)VITSAGHR	aleitner_M1012_004	59.6958	15.5	4.4	0.94	6.2	306	32	4.5	880	126	12.5	Q1K9C4	1	1	0	0	P29458	914	1	0	0	117768.2	SCHPO	Probable E3 ubiquitin protein ligase C167.07c	103729.2	SCHPO	DNA replication licensing factor mcm4
644.3145	4	-4.2	AKEQDANPADTK	AK(1286.6295)EQDANPADTK	KYSYGTAGFR	K(1424.6783)YSYGTAGFR	aleitner_M1012_004	79.8332	11.3	2.7	0.94	5.0	111	19	0.4	3615	904	8.4	O14311	95	1	0	0	Q09687	6	1	0	0	35633.0	SCHPO	SAGA complex subunit spt3	56347.7	SCHPO	Probable phosphoacetylglucosamine mutase 1
656.0591	4	-3.9	DKDSAGLINDEEDK	DK(1072.5223)DSAGLINDEEDK	KMVNISNN	K(1685.7632)M(Oxidation)VNISNN	aleitner_M1012_004	83.9752	14.4	4.0	0.94	5.0	444	83	3.5	1186	270	11.5	O13741	116	1	0	0	O14338	884	1	0	0	49381.3	SCHPO	Nucleolar protein 12	98568.7	SCHPO	Uncharacterized serine-rich protein C2F12.03c
628.8514	4	8.4	MLLHGLGR	1599.8542-M(Oxidation)LLHGLGR	AEIGAKTASLNLMK	AEIGAK(1049.5692)TASLNLM(Oxidation)K	aleitner_M1012_004	52.0948	14.2	5.0	0.94	4.4	527	83	1.9	2645	573	9.8	O13948	1	1	0	0	O74424	1321	1	0	0	10700.7	SCHPO	Uncharacterized protein C23H4.05c	211461.0	SCHPO	Nucleoporin nup211
618.8324	4	2.6	LKHSIVQVESQK	LK(1076.5060)HSIVQVESQK	MDTTAVASK	1532.8562-M(Oxidation)DTTAVASK	aleitner_M1012_004	46.1513	14.9	6.1	0.94	6.8	206	15	4.3	1084	135	10.2	O94703	60	1	0	0	P40376	1	1	0	0	13115.8	SCHPO	DNA-directed RNA polymerase I subunit RPA12	57578.3	SCHPO	cAMP-dependent protein kinase catalytic subunit
1078.1671	3	-1.8	MSFDGLIVENENTK	1635.7351-MSFDGLIVENENTK	LKFMGDPNAEHSH	LK(1733.8182)FM(Oxidation)GDPNAEHSH	aleitner_M1012_004	54.5740	20.4	6.5	0.95	6.5	1077	252	6.0	1387	342	13.9	Q09813	1	1	0	0	P79010	153	1	0	0	111014.6	SCHPO	Putative transcription initiation factor TFIID 111 kDa subunit	18161.8	SCHPO	Cytochrome c oxidase subunit 4, mitochondrial
579.5826	4	7.8	MVAKSLVLNTFR	MVAK(936.5029)SLVLNTFR	KNGIDPR	K(1515.8483)NGIDPR	aleitner_M1012_004	55.0098	12.3	3.5	0.95	6.1	85	7	1.4	2544	621	9.4	O59802	16	1	0	0	P87142	272	1	0	0	36654.8	SCHPO	Phosphatidylinositol N-acetylglucosaminyltransferase GPI2 subunit	61286.4	SCHPO	Heat shock protein 70 homolog C57A7.12
480.9903	4	-1.3	NENKAPVQMR	NENK(734.3421)APVQMR	MSFGR	1323.6605-MSFGR	aleitner_M1012_004	33.8833	22.6	5.4	0.95	16.8	18	2	5.5	5630	736	10.0	Q9UUA2	794	1	0	0	Q9UT77	1	1	0	0	90050.4	SCHPO	DNA repair and recombination protein pif1, mitochondrial	58608.1	SCHPO	Glutamyl-tRNA(Gln) amidotransferase subunit B, mitochondrial
976.1381	3	-9.8	MASTATQNASTR	1687.8491-MASTATQNASTR	KLLSANTWMDLDK	K(1375.6402)LLSANTWM(Oxidation)DLDK	aleitner_M1012_004	96.1458	16.0	1.7	0.96	5.1	487	247	5.0	516	280	10.9	Q9USM5	1	1	0	0	O13683	968	1	0	0	98656.6	SCHPO	Probable ubiquitin carboxyl-terminal hydrolase 1	142992.1	SCHPO	Uncharacterized protein C11E3.02c
750.0646	3	6.7	MSLFIGTHNIK	971.4924-M(Oxidation)SLFIGTHNIK	KNSTQEK	K(1413.7326)NSTQEK	aleitner_M1012_004	27.5520	16.1	5.5	0.96	5.5	817	84	5.2	988	106	13.2	O14268	1	1	0	0	Q6LA54	786	1	0	0	36213.9	SCHPO	Uncharacterized protein C7D4.13c	103688.6	SCHPO	Uncharacterized WD repeat-containing protein C3H5.08c
589.3070	4	-8.9	KIGQMDR	K(1490.7868)IGQM(Oxidation)DR	VDLKSIETYASK	VDLK(1000.5012)SIETYASK	aleitner_M1012_004	42.8445	14.1	3.1	0.96	3.1	1506	425	3.0	1610	448	11.0	Q9UTQ0	27	1	0	0	O74419	516	1	0	0	57553.9	SCHPO	Putative CCA tRNA nucleotidyltransferase 1	109848.4	SCHPO	Uncharacterized protein C162.02c
1058.8837	3	8.2	KEYSNSPFSIR	K(1846.9465)EYSNSPFSIR	KGAFGESPAFTNGLSVK	K(1464.7249)GAFGESPAFTNGLSVK	aleitner_M1012_004	84.2798	18.7	4.6	0.96	9.3	187	24	5.6	1491	256	9.4	O43013	385	1	0	0	O13758	276	1	0	0	59583.3	SCHPO	Uncharacterized protein C2G2.14	41874.9	SCHPO	Uncharacterized protein C17A2.08c
514.7684	4	3.1	VKDFVMSMK	VK(971.4924)DFVMSMK	KLSDSER	K(1221.6138)LSDSER	aleitner_M1012_004	17.2980	12.8	6.0	0.96	4.6	404	37	1.2	4946	728	8.2	O14114	517	1	0	0	Q10474	28	1	0	0	135352.0	SCHPO	Uncharacterized AAA domain-containing protein C31G5.19	29320.3	SCHPO	L-aminoadipate-semialdehyde dehydrogenase-phosphopantetheinyl transferase
510.6576	5	5.3	MVDDSHNAPFDK	1173.6506-MVDDSHNAPFDK	KPPLTSTHR	K(1512.6555)PPLTSTHR	aleitner_M1012_004	29.7802	15.4	0.4	0.97	4.5	1132	173	2.9	3193	596	10.9	Q09948	1	1	0	0	O14207	178	1	0	0	60667.1	SCHPO	Chromatin structure-remodeling complex subunit rsc4	217435.4	SCHPO	Protein mms22
723.8660	4	-2.1	FKIENEEILR	FK(1601.7429)IENEEILR	LKMAQVNCDEEK	LK(1427.7660)MAQVNC(Carbamidomethyl)DEEK	aleitner_M1012_004	71.8728	15.7	4.1	0.97	4.8	842	155	2.9	2735	592	10.9	Q9US20	88	1	0	0	Q9P4X1	231	1	0	0	31393.2	SCHPO	Uncharacterized acyltransferase C1851.02	73820.2	SCHPO	Thioredoxin domain-containing protein C959.05c
612.5727	4	-9.2	KLENDLNLLTEK	K(1017.5019)LENDLNLLTEK	KPDEYTK	K(1566.8505)PDEYTK	aleitner_M1012_004	67.5177	15.9	4.6	0.98	6.5	208	69	4.6	616	214	12.5	Q09857	782	1	0	0	P08096	256	1	0	0	121577.2	SCHPO	Intracellular protein transport protein uso1	167893.8	SCHPO	DNA topoisomerase 2
561.7695	4	9.4	MATQNYK	1372.6371-M(Oxidation)ATQNYK	SNAHKHDPSDK	SNAHK(1008.4586)HDPSDK	aleitner_M1012_004	63.6328	18.8	2.6	0.98	7.0	981	187	5.9	1868	343	11.8	O13639	1	1	0	0	Q04800	43	1	0	0	47383.8	SCHPO	Adenosylhomocysteinase	64092.4	SCHPO	Ferric reductase transmembrane component 1
763.3580	3	-0.18	METLSYSQIK	1088.4622-METLSYSQIK	KDDSEDSR	K(1336.6585)DDSEDSR	aleitner_M1012_004	29.8662	15.8	5.4	0.98	9.7	40	3	3.0	2338	461	7.2	P38937	1	1	0	0	O60079	816	1	0	0	30622.0	SCHPO	Tethering factor for nuclear proteasome cut8	111968.4	SCHPO	Probable ubiquitin carboxyl-terminal hydrolase 12
602.9160	5	-0.38	SGKIPYFADIHISGVDSSK	SGK(989.5182)IPYFADIHISGVDSSK	KDVTSFR	K(2158.0946)DVTSFR	aleitner_M1012_004	45.3965	15.0	6.0	0.98	5.6	419	37	5.6	419	38	13.6	Q9HGL2	90	1	0	0	Q9Y7U5	1082	1	0	0	120542.1	SCHPO	Uncharacterized calcium-binding protein C800.10c	144432.4	SCHPO	Rho1 guanine nucleotide exchange factor 3
1223.6096	3	6.2	TMHGSTNIYFGAVKATLHVFGYFK	TM(Oxidation)HGSTNIYFGAVK(963.4372)ATLHVFGYFK	MAQGEFK	2842.4153-M(Oxidation)AQGEFK	aleitner_M1012_004	90.4393	16.9	2.8	0.98	6.3	759	121	5.0	1715	340	12.7	O13983	855	1	0	0	Q9P7I8	1	1	0	0	120970.9	SCHPO	Putative ATP-dependent helicase hrq1	10006.7	SCHPO	UPF0390 protein C24B10.18
595.3138	4	1.2	MSGLPESK	1513.8174-M(Oxidation)SGLPESK	MSIASVKTPSSLR	1001.4739-MSIASVKTPSSLR	aleitner_M1012_004	79.6640	16.6	3.0	0.99	8.8	95	22	4.0	1584	323	7.8	Q9P7Z3	1	1	0	0	O74534	1	1	0	0	27011.6	SCHPO	N-lysine methyltransferase see1	71665.1	SCHPO	Protein sly1
734.0581	3	0.94	MASASPSSSRR	1063.6100-MASASPSSSRR	MISHVLVK	1273.6085-MISHVLVK	aleitner_M1012_004	40.5963	16.2	0.7	0.99	6.8	249	124	3.6	1632	735	12.6	Q9UTN8	1	1	0	0	Q9US28	1	1	0	0	17743.2	SCHPO	Ubiquitin-conjugating enzyme E2 14	65872.8	SCHPO	Uncharacterized FAD-binding protein C1783.01
807.9133	4	-5.5	MTSSETTTDHPR	1866.0536-MTSSETTTDHPR	KLLINDTEGCLVIIK	K(1499.6562)LLINDTEGC(Carbamidomethyl)LVIIK	aleitner_M1012_004	79.1060	16.2	4.4	0.99	4.8	1379	221	3.5	3147	493	11.4	O74794	1	1	0	0	O42975	678	1	0	0	42879.9	SCHPO	Putative cytochrome c heme lyase	113249.8	SCHPO	Protein NRDE2 homolog
594.3305	4	2.1	KPPFVSFPR	K(1299.6857)PPFVSFPR	DKQTIVGVMR	DK(1211.6703)QTIVGVM(Oxidation)R	aleitner_M1012_004	43.0645	14.6	2.3	1.00	4.5	771	225	2.1	3747	951	10.1	Q9USI0	41	1	0	0	Q10369	106	1	0	0	9940.6	SCHPO	Uncharacterized protein C794.15	75097.3	SCHPO	Uncharacterized protein C22E12.19
654.1002	4	2.3	EKPDASSINTNR	EK(1281.7180)PDASSINTNR	NKISLDDVLK	NK(1468.7158)ISLDDVLK	aleitner_M1012_004	38.7125	15.0	2.1	1.00	4.1	854	294	4.0	909	303	12.0	Q09725	143	1	0	0	O14188	774	1	0	0	180726.7	SCHPO	Sister chromatid cohesion protein mis4	171678.4	SCHPO	Ras GTPase-activating-like protein rng2
643.3489	3	2.7	KAIVDHLSK	K(917.4277)AIVDHLSK	KSMENR	K(1147.6601)SM(Oxidation)ENR	aleitner_M1012_004	95.8743	16.2	4.1	1.00	7.2	184	45	6.3	310	107	12.2	Q8TFH0	291	1	0	0	Q9P7V9	102	1	0	0	76393.4	SCHPO	Probable 6-phosphofructo-2-kinase PB17E12.14c	66789.1	SCHPO	Probable ubiquitin carboxyl-terminal hydrolase 9
555.8133	4	-8.1	MSTPLIPPAPPK	955.5525-M(Oxidation)STPLIPPAPPK	MASKLLR	1401.7578-MASKLLR	aleitner_M1012_004	45.7845	14.5	3.8	1.00	6.7	182	13	4.0	1102	139	11.0	Q9P7V8	1	1	0	0	O60091	1	1	0	0	33844.0	SCHPO	Probable mitochondrial phosphate carrier protein	20032.6	SCHPO	54S ribosomal protein L24, mitochondrial
684.8667	4	-5.5	MVRYSAAPALETK	1299.7034-MVRYSAAPALETK	AKSVTTNNSLK	AK(1573.8174)SVTTNNSLK	aleitner_M1012_004	23.6740	14.0	4.2	1.0	5.6	333	50	3.1	1870	365	8.4	O59794	1	1	0	0	Q10257	52	1	0	0	20827.2	SCHPO	60S ribosomal protein L17-B	36329.3	SCHPO	Ribosomal RNA-processing protein 8
624.8217	4	8.4	MSKAGAPDLK	1462.7092-M(Oxidation)SKAGAPDLK	YKWSQEISER	YK(1170.5955)WSQEISER	aleitner_M1012_004	93.1580	17.9	3.1	1.0	6.6	554	50	5.5	1022	143	11.3	O74966	1	1	0	0	O14189	293	1	0	0	8604.1	SCHPO	Small nuclear ribonucleoprotein G	49741.3	SCHPO	Protein phosphatase 2C homolog C10F6.17c
915.4409	3	1.4	ETDIKSDAVEHSIK	ETDIK(1172.5132)SDAVEHSIK	MASEQSNPR	1708.8519-M(Oxidation)ASEQSNPR	aleitner_M1012_004	66.5262	14.0	2.2	1.0	4.6	485	146	3.0	1384	564	9.4	Q10251	445	1	0	0	O14319	1	1	0	0	119931.8	SCHPO	Eukaryotic translation initiation factor 5B	63726.3	SCHPO	CUE domain-containing protein 5
593.6680	3	9.8	KFSLEGVK	K(871.4473)FSLEGVK	MALDLR	1044.5855-M(Oxidation)ALDLR	aleitner_M1012_004	41.3135	10.8	3.5	1.0	3.0	320	159	3.0	320	169	11.0	O74913	67	1	0	0	P40235	1	1	0	0	46653.6	SCHPO	Uncharacterized protein C757.02c	42450.8	SCHPO	Casein kinase I homolog hhp1
850.0808	3	-7.1	MASNVDKFSSR	1290.6568-M(Oxidation)ASNVDKFSSR	DPAKPSSAQPR	DPAK(1394.6500)PSSAQPR	aleitner_M1012_004	20.5235	15.5	6.2	1.0	4.6	1023	101	2.9	3003	473	10.9	Q9US35	1	1	0	0	Q9C0X8	978	1	0	0	45647.8	SCHPO	D-serine dehydratase	130531.5	SCHPO	Putative ribosomal RNA-processing protein 12
909.1044	3	2.7	MDSIPNEDDLEK	1303.6812-M(Oxidation)DSIPNEDDLEK	AKFWGTLDTK	AK(1558.6709)FWGTLDTK	aleitner_M1012_004	44.2617	16.6	1.1	1.0	5.0	1572	420	4.1	2777	794	10.5	Q9USQ1	1	1	0	0	O14297	45	1	0	0	108651.4	SCHPO	Chromosome transmission fidelity protein 18	25166.3	SCHPO	Uncharacterized protein C9E9.15
894.7155	4	1.9	AIEEMNGKQVGDLTLVVK	AIEEMNGK(1631.7865)QVGDLTLVVK	MLASIEEAVNDFR	2081.1078-MLASIEEAVNDFR	aleitner_M1012_004	94.5632	17.5	6.7	1.0	5.1	1142	154	4.4	1696	358	12.4	Q9HEQ9	282	1	0	0	O60181	1	1	0	0	38003.2	SCHPO	Single-stranded TG1-3 DNA-binding protein	22564.0	SCHPO	3,4-dihydroxy-2-butanone 4-phosphate synthase
804.4030	4	8.8	KFILGCNDGAVYVEDVQR	K(1131.5343)FILGC(Carbamidomethyl)NDGAVYVEDVQR	KSSANNSMR	K(2220.0885)SSANNSMR	aleitner_M1012_004	81.0752	15.8	1.7	1.0	6.1	600	111	5.0	1234	305	12.9	Q9Y7K5	232	1	0	0	O14009	251	1	0	0	47652.0	SCHPO	Uncharacterized WD repeat-containing protein C2A9.03	41009.0	SCHPO	Nuclear speckle splicing regulatory protein 1 homolog
813.4132	3	6.7	MKCCPASILDR	1071.5812-M(Oxidation)KC(Carbamidomethyl)C(Carbamidomethyl)PASILDR	IKSSSPSTK	IK(1503.6884)SSSPSTK	aleitner_M1012_004	86.8267	18.1	5.3	1.0	7.2	645	63	3.2	6833	902	10.9	O74356	1	1	0	0	Q9Y794	133	1	0	0	66894.8	SCHPO	Putative ATP-dependent RNA helicase C25D12.06	108614.0	SCHPO	Origin recognition complex subunit 4
566.7889	4	1.0	MYFLHGTPQR	1014.5168-MYFLHGTPQR	MSKSGVPR	1386.6754-M(Oxidation)SKSGVPR	aleitner_M1012_004	34.7417	13.9	6.5	1.0	3.0	1561	158	2.9	1670	180	10.9	O42656	1	1	0	0	P08463	1	1	0	0	119590.2	SCHPO	Protein ric1	13446.4	SCHPO	Cyclin-dependent kinases regulatory subunit
1049.5336	3	7.3	MEQKNLNINQASGSK	1484.7359-MEQKNLNINQASGSK	VEKVDGNTSSPSK	VEK(1798.8883)VDGNTSSPSK	aleitner_M1012_004	93.9072	20.3	4.6	1.0	9.4	347	23	6.0	2123	282	13.6	Q9P6R8	1	1	0	0	Q9USW1	386	1	0	0	60708.3	SCHPO	Pre-mRNA-splicing factor cwf24	85524.4	SCHPO	Uncharacterized protein C21B10.03c
860.9492	4	5.7	MAPRVAPGGSQQFLGK	1780.8917-M(Oxidation)APRVAPGGSQQFLGK	KLALFASSTDTSMQK	K(1796.9243)LALFASSTDTSM(Oxidation)QK	aleitner_M1012_004	57.0367	16.0	5.0	1.0	6.6	357	77	3.0	3340	879	9.4	P24339	1	1	0	0	P54280	448	1	0	0	122134.5	SCHPO	Kinesin-like protein cut7	88010.1	SCHPO	DNA mismatch repair protein pms1
804.7523	3	-0.64	KPACISYR	K(1417.7300)PAC(Carbamidomethyl)ISYR	KSTVTVTTSDNK	K(1131.5747)STVTVTTSDNK	aleitner_M1012_004	96.2708	14.6	4.3	1.0	7.7	69	15	3.7	783	287	6.9	O74523	8	1	0	0	Q9UT74	676	1	0	0	10674.3	SCHPO	Putative ATPase inhibitor, mitochondrial	78025.3	SCHPO	Homoaconitase, mitochondrial
602.5589	4	-1.5	KNKPQTMK	K(1416.6773)NKPQTM(Oxidation)K	DPKTNDSFEVK	DPK(1127.6009)TNDSFEVK	aleitner_M1012_004	32.4083	12.4	5.3	1.1	6.1	96	8	1.5	2575	492	6.3	O13828	209	1	0	0	Q9HGM8	303	1	0	0	83234.2	SCHPO	mRNA decapping complex subunit 2	79871.9	SCHPO	ATP-dependent DNA helicase II subunit 2
1086.1942	3	-9.1	SGKGNPEIVLNMDYAISYDR	SGK(1014.5168)GNPEIVLNMDYAISYDR	MANAAQKK	2379.1417-M(Oxidation)ANAAQKK	aleitner_M1012_004	78.9670	20.6	3.3	1.1	9.8	352	56	5.3	3949	824	12.9	O13834	478	1	0	0	O14193	1	1	0	0	365038.3	SCHPO	E3 ubiquitin-protein ligase ptr1	22104.2	SCHPO	Meiotically up-regulated gene 69 protein
792.0721	3	3.6	MPNPGNVIGGHK	1137.5778-M(Oxidation)PNPGNVIGGHK	KIHSADSSR	K(1373.6762)IHSADSSR	aleitner_M1012_004	97.8272	16.8	3.2	1.1	5.9	483	173	4.0	1404	501	10.9	Q10080	1	1	0	0	Q9C0V4	37	1	0	0	8772.6	SCHPO	UPF0654 protein C11D3.01c	82212.0	SCHPO	Uncharacterized protein PB7E8.02
574.3121	4	1.2	SKEISSSVSSVGK	SK(999.5389)EISSSVSSVGK	SKPFIDR	SK(1431.7457)PFIDR	aleitner_M1012_004	15.6523	13.8	4.1	1.1	4.1	684	73	2.9	1522	256	9.7	O14064	414	1	0	0	Q9HGL6	182	1	0	0	112580.6	SCHPO	Protein bir1	33900.0	SCHPO	Ribosome biogenesis protein brx1
941.8625	3	0.086	LKELIGTSIFLAESR	LK(1146.6146)ELIGTSIFLAESR	KNHASLPSR	K(1814.0190)NHASLPSR	aleitner_M1012_004	94.6802	18.9	6.8	1.1	5.8	1600	172	5.7	1692	199	13.1	O14013	235	1	0	0	P53695	531	1	0	0	64026.2	SCHPO	RNA polymerase I-specific transcription initiation factor rrn5	63867.9	SCHPO	Exodeoxyribonuclease 1
727.0621	3	-6.8	FSKMAILVPCTK	FSK(784.4331)MAILVPC(Carbamidomethyl)TK	KLSDGK	K(1531.8142)LSDGK	aleitner_M1012_004	56.4918	16.5	5.0	1.1	10.3	44	4	2.4	4840	838	10.4	Q05654	1013	1	2	0	Q09751	128	1	0	0	154933.7	SCHPO	Retrotransposable element Tf2 155 kDa protein type 1	34410.2	SCHPO	Lactoylglutathione lyase
1158.6313	3	-4.1	MANSGLWELITIGSAVRNVAK	1243.6925-MANSGLWELITIGSAVRNVAK	KGLNGLFTTR	K(2367.2621)GLNGLFTTR	aleitner_M1012_004	85.1300	19.2	6.4	1.1	6.3	1529	241	4.4	4450	811	12.4	Q92338	1	1	0	0	O13820	146	1	0	0	68567.2	SCHPO	Protein ABC1 homolog, mitochondrial	62271.6	SCHPO	Cytochrome P450 61
767.3809	3	-5.4	KVAETDSESR	K(1178.5972)VAETDSESR	KYFEIGER	K(1258.6041)YFEIGER	aleitner_M1012_004	27.0438	16.2	6.8	1.1	6.6	378	26	3.8	2088	231	11.7	O59740	308	1	0	0	O94324	443	1	0	0	56542.5	SCHPO	Cell polarity protein mod5	120270.0	SCHPO	Serine/threonine-protein kinase ppk31
885.7529	3	3.2	KFDSYEAAQEFCR	K(1004.5138)FDSYEAAQEFC(Carbamidomethyl)R	KSTSTSTR	K(1787.7825)STSTSTR	aleitner_M1012_004	92.1447	14.0	3.8	1.1	7.8	64	3	1.4	4290	952	9.4	Q9UST8	40	1	0	0	Q10988	100	1	0	0	29421.4	SCHPO	Ribonuclease H	68816.8	SCHPO	UV-damage endonuclease
885.7542	3	4.7	KFDSYEAAQEFCR	K(1004.5138)FDSYEAAQEFC(Carbamidomethyl)R	KSTSTSTR	K(1787.7825)STSTSTR	aleitner_M1012_004	89.2203	18.2	0.6	1.2	7.3	436	173	4.0	2591	833	12.0	Q9UST8	40	1	0	0	Q10988	100	1	0	0	29421.4	SCHPO	Ribonuclease H	68816.8	SCHPO	UV-damage endonuclease
927.7919	3	4.9	SISQQKASELMYK	SISQQK(1268.5747)ASELMYK	MEEYEKFR	1649.8335-MEEYEKFR	aleitner_M1012_004	92.2275	16.6	4.2	1.1	7.2	255	22	2.5	3889	706	10.5	Q09804	286	1	0	0	Q9UTP4	1	1	0	0	151571.6	SCHPO	Probable nucleolar pre-ribosomal-associated protein 2	23599.7	SCHPO	Smr domain-containing protein C11H11.03c
609.3101	4	1.7	MSEKFVELR	1295.6220-MSEKFVELR	YTKHTMFSK	YTK(1275.6533)HTM(Oxidation)FSK	aleitner_M1012_004	86.5603	13.9	3.9	1.1	3.0	2049	274	2.9	2195	323	10.9	Q9P3T8	1	1	0	0	P55306	81	1	0	0	30075.3	SCHPO	Tubulin-specific chaperone C	58279.9	SCHPO	Catalase
729.3827	4	9.9	MPSSNGSSDFVR	1614.9167-M(Oxidation)PSSNGSSDFVR	LPKVPIPPLSNMR	LPK(1436.6242)VPIPPLSNM(Oxidation)R	aleitner_M1012_004	74.3568	14.2	1.0	1.1	3.2	1647	426	2.9	2011	560	11.0	O14283	1	1	0	0	O14367	647	1	0	0	60046.3	SCHPO	Transcription factor prr1	78726.9	SCHPO	Gluconate transport inducer 1
828.1050	3	-0.23	MDKESYDYLVK	1075.6502-M(Oxidation)DKESYDYLVK	KTLAPRPR	K(1543.7116)TLAPRPR	aleitner_M1012_004	81.5677	19.1	3.6	1.1	11.3	81	5	5.1	2445	277	13.1	O13876	1	1	0	0	Q9P7T1	3489	1	0	0	26269.6	SCHPO	GTP-binding protein ypt4	559853.9	SCHPO	Hydroxamate-type ferrichrome siderophore peptide synthetase
1066.8542	3	-4.3	SGKASTSPSTK	SGK(2148.0191)ASTSPSTK	MESCTRSSLQQLVAADSK	1187.6034-MESC(Carbamidomethyl)TRSSLQQLVAADSK	aleitner_M1012_004	89.7517	21.5	6.5	1.1	6.1	3441	594	5.8	4025	690	15.4	Q9URY2	275	1	0	0	O74337	1	1	0	0	53175.6	SCHPO	Microtubule protein alp7	27482.1	SCHPO	Uncharacterized protein C1A4.04
1020.7820	3	-0.22	MSSEITEGDLQK	1706.7119-M(Oxidation)SSEITEGDLQK	SASSSEKGSDEDNEK	SASSSEK(1490.6810)GSDEDNEK	aleitner_M1012_004	37.0340	18.1	5.0	1.1	7.1	576	82	5.1	1797	348	11.0	Q9USY8	1	1	0	0	P87235	82	1	0	0	19685.4	SCHPO	Uncharacterized protein C16H5.15	79024.5	SCHPO	DNA repair protein rhp42
513.0258	4	-9.5	MSSTKASGSVK	966.5498-MSSTKASGSVK	TKTNLPR	TK(1219.6118)TNLPR	aleitner_M1012_004	15.4017	14.8	4.0	1.1	5.5	612	57	1.8	7551	882	9.3	O43002	1	1	0	0	Q9UUG1	212	1	0	0	10444.1	SCHPO	Protein transport protein sec61 subunit beta	36071.7	SCHPO	Ribosome production factor 2 homolog
727.0670	3	-1.8	KRPALR	K(1438.7014)RPALR	MPATNSDEPLVK	877.5498-MPATNSDEPLVK	aleitner_M1012_004	67.4852	15.6	0.6	1.1	6.2	299	268	5.0	610	536	9.4	Q03319	238	1	0	0	Q7Z9H9	1	1	0	0	80606.0	SCHPO	Probable ATP-dependent RNA helicase prh1	96036.2	SCHPO	Polyphosphoinositide phosphatase
719.3497	3	-2.6	MDLVNHLEDR	898.4508-M(Oxidation)DLVNHLEDR	KGDANTR	K(1394.6500)GDANTR	aleitner_M1012_004	42.1715	16.6	3.6	1.1	6.2	482	155	4.1	1643	627	12.1	P40373	1	1	0	0	Q10280	618	1	0	0	34029.7	SCHPO	ATP phosphoribosyltransferase	91777.6	SCHPO	Transcription factor gaf1
590.3163	4	-8.1	MSIQAIVLATFDAK	834.4487-M(Oxidation)SIQAIVLATFDAK	KTYGTK	K(1660.8746)TYGTK	aleitner_M1012_004	67.0102	16.5	3.4	1.1	7.8	188	46	7.1	284	88	14.5	O42907	1	1	0	0	Q9Y802	779	1	0	0	51190.5	SCHPO	Uncharacterized protein C119.16c	112829.5	SCHPO	Lysine-specific histone demethylase 1
776.1137	4	4.5	MSTAASDSGVEK	1902.8934-M(Oxidation)STAASDSGVEK	GKGTFIAWDCESPAAR	GK(1335.5864)GTFIAWDC(Carbamidomethyl)ESPAAR	aleitner_M1012_004	23.9507	13.4	2.5	1.1	5.0	379	50	2.5	2142	462	10.5	O14350	1	1	0	0	O13837	414	1	0	0	20581.3	SCHPO	Swi1-interacting protein swi3	52945.7	SCHPO	4-aminobutyrate aminotransferase
692.7108	3	-3.8	KQLSAEEMK	K(996.5855)QLSAEEM(Oxidation)K	KVDLSVAK	K(1216.6009)VDLSVAK	aleitner_M1012_004	40.9887	21.5	5.7	1.1	13.1	56	11	8.8	409	98	12.6	O74945	415	1	0	0	Q92370	570	1	0	0	112130.2	SCHPO	Ribosome assembly protein 1	83040.9	SCHPO	Anthranilate synthase component 2
914.1223	3	3.8	METLSYSQIK	1524.7494-M(Oxidation)ETLSYSQIK	MSQLSFTGKSSSK	1352.6534-MSQLSFTGKSSSK	aleitner_M1012_004	34.9508	16.1	5.1	1.1	4.8	1479	178	3.2	4081	598	11.3	P38937	1	1	0	0	Q9Y7U4	1	1	0	0	30622.0	SCHPO	Tethering factor for nuclear proteasome cut8	37276.8	SCHPO	Non-structural maintenance of chromosome element 3
684.3806	3	-0.33	MVKVIYK	M(Oxidation)VK(1154.6005)VIYK	MSKAGAPDLK	1033.5882-MSKAGAPDLK	aleitner_M1012_004	40.5817	14.8	2.6	1.1	5.6	249	76	3.3	956	389	9.2	Q9UT67	3	1	0	0	O74966	1	1	0	0	40764.1	SCHPO	Inositol phosphoceramide mannosyltransferase 2	8604.1	SCHPO	Small nuclear ribonucleoprotein G
469.2526	5	4.0	MNDQNERR	1279.7500-MNDQNERR	KLNGIVETIR	K(1199.5353)LNGIVETIR	aleitner_M1012_004	24.1787	13.2	3.1	1.2	3.2	1430	196	1.9	3612	644	9.3	Q09730	1	1	0	0	Q9Y7U7	168	1	0	0	10542.1	SCHPO	Protein transport protein sft1	98162.1	SCHPO	Staphylococcal nuclease domain-containing protein 1
568.3022	4	7.6	KMEGSFQSR	K(1184.6653)M(Oxidation)EGSFQSR	KLSSIDGSIK	K(1222.5652)LSSIDGSIK	aleitner_M1012_004	38.3832	14.0	5.1	1.2	4.6	525	95	3.0	1488	282	9.4	O14398	10	1	0	0	O13705	47	1	0	0	19607.2	SCHPM	Putative uncharacterized protein (Fragment)	92516.8	SCHPO	Exocyst complex component sec10
968.1392	3	-9.4	MSFFAPRNK	1788.8795-M(Oxidation)SFFAPRNK	KNPVNFDSVFNQSR	K(1250.6118)NPVNFDSVFNQSR	aleitner_M1012_004	66.4340	15.8	5.4	1.2	4.8	947	352	4.6	1070	428	11.0	Q09843	1	1	0	0	Q8WZK2	124	1	0	0	37877.1	SCHPO	Replication factor C subunit 2	106404.4	SCHPO	GPI ethanolamine phosphate transferase 1
1177.8967	3	2.9	SKLNDTAGSFSGEEMR	SK(1802.8794)LNDTAGSFSGEEMR	MDMIDEAITEVVRK	1865.8465-M(Oxidation)DMIDEAITEVVRK	aleitner_M1012_004	95.0597	19.6	6.8	1.2	7.7	894	131	7.2	1182	188	11.9	O14248	1071	1	0	0	P36583	1	1	0	0	127755.8	SCHPO	Tip elongation aberrant protein 3	116006.2	SCHPO	Protein kinase C-like 2
500.0247	4	5.0	MDNHMLNR	966.6114-MDNHMLNR	GKLGITIK	GK(1167.5165)LGITIK	aleitner_M1012_004	38.9477	15.8	5.5	1.2	6.5	322	46	5.2	708	83	11.5	Q9UTK8	1	1	0	0	O74419	419	1	0	0	38019.1	SCHPO	GDP-mannose transporter	109848.4	SCHPO	Uncharacterized protein C162.02c
977.1351	3	-5.6	MDWVALSKSCK	1604.7682-MDWVALSKSC(Carbamidomethyl)K	SVSKNGPYASSQDK	SVSK(1461.6996)NGPYASSQDK	aleitner_M1012_004	84.9883	15.7	2.3	1.2	4.8	1214	216	2.9	4079	850	10.9	O42948	1	1	0	0	Q96UP3	1066	1	0	0	115551.5	SCHPO	Uncharacterized WD repeat-containing protein C16H5.13	155836.6	SCHPO	Telomere length regulator protein rif1
692.1063	4	-2.4	HKSSLINFMLEK	HK(1302.6377)SSLINFM(Oxidation)LEK	MSDIDKESLK	1599.8331-MSDIDKESLK	aleitner_M1012_004	29.6547	14.5	2.2	1.2	4.0	1076	236	2.9	2202	587	10.5	O14077	847	1	0	0	Q10087	1	1	0	0	112145.9	SCHPO	Putative zinc protease mug138	59918.7	SCHPO	Uncharacterized amino-acid permease C11D3.08c
831.7465	3	4.5	MAQNSTQLEK	1327.6620-M(Oxidation)AQNSTQLEK	KTEQQVSNEK	K(1302.6126)TEQQVSNEK	aleitner_M1012_004	57.0012	18.1	5.1	1.2	9.3	170	9	5.0	1954	252	10.3	Q9USU7	1	1	0	0	O74879	568	1	0	0	33891.2	SCHPO	HMG box-containing protein C28F2.11	72239.8	SCHPO	Ribosome biogenesis protein enp2 homolog
761.7342	3	2.0	MRSTLASAQK	1174.6056-M(Oxidation)RSTLASAQK	MGIQGLYQK	1245.6387-MGIQGLYQK	aleitner_M1012_004	59.1523	17.7	2.5	1.2	9.8	86	26	4.6	1465	397	8.4	P87232	1	1	0	0	Q2EEM0	1	1	0	0	16586.5	SCHPO	54S ribosomal protein L4, mitochondrial	8703.6	SCHPO	Putative uncharacterized protein C27E2.12
911.8174	3	-5.4	KAIALIESDESSK	K(1342.7101)AIALIESDESSK	MVNLNIKAMR	1527.8032-MVNLNIKAM(Oxidation)R	aleitner_M1012_004	83.3010	17.6	6.3	1.2	5.1	1614	278	4.5	2282	430	12.5	Q9HGM7	481	1	0	0	Q9P7W5	1	1	0	0	66869.5	SCHPO	Nitrogen permease regulator 3-like protein	39840.7	SCHPO	Serine/threonine-protein kinase rio2
540.3120	3	-3.7	KVQNSK	K(915.5178)VQNSK	KGAFSIR	K(840.4705)GAFSIR	aleitner_M1012_004	68.5513	18.8	2.7	1.2	10.9	77	18	5.2	1544	513	7.9	Q9USH0	130	1	0	0	O74760	471	1	0	0	32117.2	SCHPO	Uncharacterized membrane protein P31B10.04	107071.5	SCHPO	Eukaryotic translation initiation factor 3 subunit A
961.1739	3	-0.57	AQKLIDLDNIK	AQK(1610.7723)LIDLDNIK	MDAQSAPSGQVQVR	1407.7973-MDAQSAPSGQVQVR	aleitner_M1012_004	81.8408	20.2	3.1	1.2	7.0	1635	257	6.8	1825	315	13.2	O13710	405	1	0	0	Q9URY0	1	1	0	0	124262.2	SCHPO	Structural maintenance of chromosomes protein 5	48334.7	SCHPO	Ribosome biogenesis protein ytm1
785.4116	3	4.6	MAVASSTVPSK	1276.6486-MAVASSTVPSK	MAVSAVPHPSK	1214.6217-M(Oxidation)AVSAVPHPSK	aleitner_M1012_004	52.9490	11.3	4.5	1.2	3.4	458	77	0.4	4388	787	6.3	O60143	1	1	0	0	O14021	1	1	0	0	28730.6	SCHPO	60S ribosomal protein L7-C	48476.5	SCHPO	RbAp48-related WD40 repeat-containing protein prw1
808.0839	3	8.0	MKPQTKLSENSSR	916.4437-MKPQTKLSENSSR	MSKQNR	1642.8349-M(Oxidation)SKQNR	aleitner_M1012_004	72.7417	12.9	4.1	1.2	8.8	19	1	2.0	1863	409	10.0	P22191	1	1	0	0	P36590	1	1	0	0	45637.6	SCHPO	Uncharacterized cox1 intron-1 45.6 kDa protein	24249.8	SCHPO	Thymidylate kinase
597.0935	5	-9.8	GQCSKCTKPHLMR	GQC(Carbamidomethyl)SK(1362.7065)C(Carbamidomethyl)TKPHLM(Oxidation)R	SKLGATTTTAMK	SK(1755.8219)LGATTTTAM(Oxidation)K	aleitner_M1012_004	50.7710	12.3	3.7	1.2	2.9	1080	254	1.4	3194	811	9.4	P10842	112	1	0	0	Q11119	506	1	0	0	18671.0	SCHPM	Mating-type P-specific polypeptide Pi	86783.6	SCHPO	Ubiquitin carboxyl-terminal hydrolase 14
550.7607	4	-9.2	MFSVGK	1515.7028-M(Oxidation)FSVGK	MEGFTLETHASR	821.3993-MEGFTLETHASR	aleitner_M1012_004	80.4715	17.4	7.2	1.2	7.6	349	29	5.5	1176	100	9.8	Q9USJ1	1	1	0	0	O42668	1	1	0	0	32800.5	SCHPO	Probable 3-mercaptopyruvate sulfurtransferase	119151.7	SCHPO	Tetratricopeptide repeat protein 1
696.7087	3	5.3	MSSPGISDESIK	837.5072-MSSPGISDESIK	KVAQVR	K(1387.6541)VAQVR	aleitner_M1012_004	68.7155	14.8	4.7	1.2	5.0	485	164	4.5	658	218	12.4	Q09869	1	1	0	0	P87154	1975	1	0	0	18447.9	SCHPO	Transcription initiation factor TFIID subunit 9	252889.1	SCHPO	DNA polymerase epsilon catalytic subunit A
582.3088	3	4.7	MLVEGDK	953.5070-MLVEGDK	KTDEPVK	K(928.4576)TDEPVK	aleitner_M1012_004	16.0715	13.2	6.0	1.2	5.0	256	21	0.8	3958	709	6.6	Q9USZ0	1	1	0	0	O59838	523	1	0	0	110977.9	SCHPO	Uncharacterized WD repeat-containing protein C1306.02	80375.8	SCHPO	Heat shock protein homolog pss1
653.5056	5	0.93	KSEHFMDFCSNFK	K(1570.7814)SEHFM(Oxidation)DFC(Carbamidomethyl)SNFK	KIHDCLLSEYR	K(1829.7753)IHDC(Carbamidomethyl)LLSEYR	aleitner_M1012_004	61.6848	14.0	4.1	1.2	3.0	2053	378	3.0	2053	402	11.0	P41892	346	1	0	0	O94445	124	1	0	0	119292.5	SCHPO	Cell division control protein 7	73120.6	SCHPO	ATP-dependent RNA helicase suv3, mitochondrial
726.6534	4	1.3	MFYLIGLGLFDEK	1341.7908-M(Oxidation)FYLIGLGLFDEK	TKAIAEAFLIK	TK(1698.8579)AIAEAFLIK	aleitner_M1012_004	31.6720	12.9	3.7	1.2	3.2	1307	300	2.0	3097	723	9.7	O74898	1	1	0	0	O94445	631	1	0	0	32044.1	SCHPO	Diphthine synthase	73120.6	SCHPO	ATP-dependent RNA helicase suv3, mitochondrial
538.2986	4	-7.6	LKAISSK	LK(1403.7119)AISSK	KAMFDALSVER	K(883.5379)AMFDALSVER	aleitner_M1012_004	17.1218	15.6	2.8	1.2	5.1	1137	124	3.0	4461	611	10.5	Q10184	123	1	0	0	O74908	66	1	0	0	29345.8	SCHPO	1-(5-phosphoribosyl)-5-[(5-phosphoribosylamino)methylideneamino] imidazole-4-carboxamide isomerase	44150.9	SCHPO	Probable tRNA-splicing endonuclease subunit sen54
567.5580	4	3.2	KNGYIVPDK	K(1233.6354)NGYIVPDK	KYTVSASANR	K(1170.6285)YTVSASANR	aleitner_M1012_004	40.3717	10.9	3.0	1.2	3.1	493	246	3.0	532	291	11.0	P28040	788	1	0	0	Q9P790	164	1	0	0	159350.6	SCHPO	DNA polymerase alpha catalytic subunit	36714.8	SCHPO	SWR complex protein 2
666.6147	4	-5.3	MAAINIVKK	1675.8491-MAAINIVKK	KENFEALMNSVLK	K(1124.6628)ENFEALM(Oxidation)NSVLK	aleitner_M1012_004	63.7185	17.7	0.0	1.2	5.1	2096	338	3.6	5084	850	11.0	O42935	1	1	0	0	O13710	735	1	0	0	14445.1	SCHPO	60S ribosomal protein L32-B	124262.2	SCHPO	Structural maintenance of chromosomes protein 5
560.3018	4	5.8	HQSIKVSEGVDK	HQSIK(911.4712)VSEGVDK	KNEIDR	K(1463.7620)NEIDR	aleitner_M1012_004	40.1897	13.4	3.5	1.2	7.2	77	24	2.4	1895	965	10.4	Q10313	502	1	0	0	P87154	51	1	0	0	90343.7	SCHPO	tRNA ligase 1	252889.1	SCHPO	DNA polymerase epsilon catalytic subunit A
1016.8228	3	-0.060	EELTDKESAGCYLAK	EELTDK(1334.6540)ESAGC(Carbamidomethyl)YLAK	MDIATNFITR	1850.8608-M(Oxidation)DIATNFITR	aleitner_M1012_004	72.0618	17.7	4.6	1.2	5.2	1895	336	4.5	2859	575	12.5	O42936	327	1	0	0	O94731	1	1	0	0	54307.5	SCHPO	Pre-rRNA-processing protein las1	76035.7	SCHPO	Transport protein particle subunit trs85-1
763.0561	3	-7.9	KHFEQVINEK	K(1015.4975)HFEQVINEK	TKPFDDR	TK(1408.7351)PFDDR	aleitner_M1012_004	58.1018	14.4	4.2	1.2	5.7	309	40	2.4	2505	582	9.8	O74762	694	1	0	0	Q9UT23	810	1	0	0	107277.4	SCHPO	26S proteasome regulatory subunit rpn2	96556.1	SCHPO	ATP-dependent DNA helicase mfh1
645.0348	3	7.5	AGQKAQVAEK	AGQK(903.5066)AQVAEK	KVSGFTK	K(1166.6295)VSGFTK	aleitner_M1012_004	13.7163	15.2	5.0	1.2	8.9	46	6	4.2	691	77	8.4	Q10289	355	1	0	0	Q9T654	747	1	0	0	202170.9	SCHPO	Fatty acid synthase subunit alpha	90069.4	SCHPM	Cox1I1a maturase (Fragment)
586.3149	4	2.8	KYLGNMSEFVK	K(1010.5648)YLGNM(Oxidation)SEFVK	AKDAELVK	AK(1468.7272)DAELVK	aleitner_M1012_004	73.3348	12.9	3.2	1.2	3.5	1161	195	1.4	5347	940	9.4	O94489	626	1	0	0	O14340	200	1	0	0	115802.8	SCHPO	Elongation factor 3	148476.1	SCHPO	Oxysterol-binding protein homolog C2F12.05c
631.5181	5	-6.1	NLAEQKVEELQSQSFTK	NLAEQK(1174.5726)VEELQSQSFTK	MTLNGNIMK	2116.0688-M(Oxidation)TLNGNIMK	aleitner_M1012_004	62.3040	17.0	2.8	1.2	6.1	689	98	2.9	4399	1017	10.9	Q92355	1320	1	0	0	O60095	1	1	0	0	192549.5	SCHPO	Helicase sen1	52670.6	SCHPO	Probable lipase C14C8.15
755.6357	4	-0.79	MLFYSFFK	1920.9905-M(Oxidation)LFYSFFK	SSLAHATGKLAEINSER	SSLAHATGK(1235.5937)LAEINSER	aleitner_M1012_004	74.6795	11.4	2.1	1.2	3.5	377	51	2.0	1115	171	10.0	O94408	1	1	0	0	Q10411	442	1	0	0	10988.9	SCHPO	U6 snRNA-associated Sm-like protein LSm2	222788.5	SCHPO	Sporulation-specific protein 15
581.2810	4	6.2	EKQNTDSQK	EK(1244.5707)QNTDSQK	MTGLNETDAR	1214.5779-MTGLNETDAR	aleitner_M1012_004	29.1520	16.1	5.8	1.3	3.5	2579	446	3.4	2740	518	12.6	O74774	86	1	0	0	O94459	1	1	0	0	66016.9	SCHPO	Elongation factor 1 alpha-like protein	64772.3	SCHPO	MAU2 chromatid cohesion factor homolog
842.7325	3	-9.4	KQGGSQGAADNTK	K(1264.5935)QGGSQGAADNTK	EKSSSSPYSR	EK(1398.6739)SSSSPYSR	aleitner_M1012_004	46.3457	16.7	6.0	1.3	9.3	81	3	2.6	3506	470	9.5	O74977	244	1	0	0	O74881	501	1	0	0	68793.2	SCHPO	VMS1 homolog C1827.04	152587.6	SCHPO	BTB/POZ domain-containing protein 1
817.1675	5	-6.2	MAGLESKVSDMK	2770.2053-M(Oxidation)AGLESKVSDMK	AEEENSSSETDIVNSNKDVADDHK	AEEENSSSETDIVNSNK(1448.6891)DVADDHK	aleitner_M1012_004	53.9660	15.1	3.8	1.3	7.2	246	44	4.7	1306	265	7.9	O94567	1	1	0	0	Q09173	400	1	0	0	63870.4	SCHPO	Probable asparagine--tRNA ligase, cytoplasmic	44857.1	SCHPO	Protein phosphatase 2C homolog 3
635.6395	3	4.9	KTYEDAK	K(1050.4692)TYEDAK	MQESQYK	991.4862-MQESQYK	aleitner_M1012_004	62.5922	16.4	4.5	1.3	8.3	132	13	5.8	557	76	10.2	P87129	61	1	0	0	O60168	1	1	0	0	87506.5	SCHPO	Vacuolar protein sorting-associated protein 53	26393.0	SCHPO	Probable endonuclease C19F8.04c
1083.8856	3	7.7	LMKHVMMGNEMMK	LMK(1653.8938)HVM(Oxidation)MGNEMMK	KELASSNELLASVR	K(1732.7843)ELASSNELLASVR	aleitner_M1012_004	81.7047	16.1	6.3	1.3	5.2	858	105	3.2	2841	541	10.9	Q9Y7J9	846	1	0	0	Q9P6S3	346	1	0	0	111374.6	SCHPO	Meiotic coiled-coil protein 5	118263.8	SCHPO	Up-regulated during septation protein 1
553.0598	4	-3.9	MHAALEIK	1296.7289-MHAALEIK	LKSVGNVSIDK	LK(1049.5580)SVGNVSIDK	aleitner_M1012_004	23.5223	16.6	3.3	1.3	6.6	392	49	4.1	1648	268	12.1	P36599	1	1	0	0	O13869	630	1	0	0	38650.5	SCHPO	3',5'-cyclic-nucleotide phosphodiesterase	73522.5	SCHPO	Translation factor guf1, mitochondrial
987.1311	3	-1.3	SGKPIFAEDDR	SGK(1724.7763)PIFAEDDR	NFCKPMGAQHPER	NFC(Carbamidomethyl)K(1371.6670)PM(Oxidation)GAQHPER	aleitner_M1012_004	70.2053	16.5	2.6	1.3	5.8	1104	164	5.6	1253	199	10.7	O94395	548	1	0	0	Q7LKZ7	1978	1	0	0	69100.2	SCHPO	ATP-dependent DNA helicase II subunit 1	295660.2	SCHPO	Beige protein homolog 1
521.8652	5	0.34	KGQGVDGVGTVR	K(1432.6578)GQGVDGVGTVR	MEECKLDINK	1309.6990-M(Oxidation)EEC(Carbamidomethyl)KLDINK	aleitner_M1012_004	29.0775	12.9	4.0	1.3	3.5	805	97	3.5	805	105	9.4	O59785	448	1	0	0	Q10240	1	1	0	0	56780.6	SCHPO	Uncharacterized solute carrier family 35 member C320.08	60363.0	SCHPO	Meiotically up-regulated gene 133 protein
435.2517	5	6.1	KYFSSSK	K(1325.7806)YFSSSK	VKELVSVSTVK	VK(983.4964)ELVSVSTVK	aleitner_M1012_004	37.9085	14.6	5.0	1.3	4.3	1726	202	4.3	1726	208	10.3	O74504	691	1	0	0	O59856	51	1	0	0	88749.5	SCHPO	UPF0590 protein C594.01	10896.8	SCHPO	Probable 54S ribosomal protein L33, mitochondrial
573.5621	4	8.8	LKADLEPYR	LK(1186.6016)ADLEPYR	MSVVNESRK	1241.6656-MSVVNESRK	aleitner_M1012_004	37.6053	14.4	4.6	1.3	3.5	1392	248	2.9	2047	476	10.9	Q10059	1106	1	0	0	Q1MTQ0	1	1	0	0	207600.9	SCHPO	Cell division control protein 12	80723.5	SCHPO	E3 ubiquitin-protein ligase brl1
699.1108	4	-5.0	QKGTMTQQQR	QK(1587.8297)GTMTQQQR	FVEKPVEFVSNR	FVEK(1342.6663)PVEFVSNR	aleitner_M1012_004	48.8390	12.4	4.6	1.3	3.0	1077	225	1.4	3392	823	9.4	Q9P790	175	1	0	0	O74484	163	1	0	0	36714.8	SCHPO	SWR complex protein 2	39719.2	SCHPO	Mannose-1-phosphate guanyltransferase
965.9654	4	-1.0	LLMKLSSQNDDK	LLM(Oxidation)K(2453.1290)LSSQNDDK	CIDKVPNDGPMFVHCSAGVGR	C(Carbamidomethyl)IDK(1544.7756)VPNDGPMFVHC(Carbamidomethyl)SAGVGR	aleitner_M1012_004	86.4743	19.3	0.7	1.3	11.3	87	14	4.7	2848	781	8.0	O74762	242	1	0	0	P32586	619	1	0	0	107277.4	SCHPO	26S proteasome regulatory subunit rpn2	79357.2	SCHPO	Tyrosine-protein phosphatase 2
702.1617	4	1.9	ESGKLLATLSGHVK	ESGK(1365.7980)LLATLSGHVK	ALKNQLSVSLR	ALK(1576.8825)NQLSVSLR	aleitner_M1012_004	51.3350	12.8	4.0	1.3	5.0	330	43	1.9	3005	700	9.9	Q9UT85	461	1	0	0	Q9P6R4	139	1	0	0	58404.7	SCHPO	Uncharacterized WD repeat-containing protein C343.04c	38449.3	SCHPO	Meiotically up-regulated gene 172 protein
663.3364	3	-5.0	GKTSPSEMFK	GK(860.4644)TSPSEM(Oxidation)FK	KEYVGK	K(1264.6009)EYVGK	aleitner_M1012_004	96.8477	12.0	2.7	1.3	5.2	141	25	0.9	2756	914	8.9	Q09860	688	1	0	0	Q9US35	23	1	0	0	85555.7	SCHPO	Probable cysteine--tRNA ligase	45647.8	SCHPO	D-serine dehydratase
585.0398	4	-8.1	MSSPGISDESIK	1070.5682-M(Oxidation)SSPGISDESIK	MVQISEVK	1403.6490-MVQISEVK	aleitner_M1012_004	70.2583	16.0	5.1	1.3	5.6	587	119	3.5	2019	497	9.4	Q09869	1	1	0	0	Q9C0X6	1	1	0	0	18447.9	SCHPO	Transcription initiation factor TFIID subunit 9	50052.9	SCHPO	RuvB-like helicase 1
1122.8528	3	9.8	MNIDEWQR	2275.0171-MNIDEWQR	ADKSVMMLGCEAGGDGVDTPK	ADK(1228.5547)SVMMLGC(Carbamidomethyl)EAGGDGVDTPK	aleitner_M1012_004	88.8363	20.8	4.7	1.3	9.2	443	72	5.2	3313	647	11.6	O59668	1	1	0	0	O13831	542	1	0	0	45631.0	SCHPO	LisH domain-containing protein C29A3.03c	75437.5	SCHPO	Tryptophan synthase
846.3853	4	4.0	MNIDEWQR	2275.0171-M(Oxidation)NIDEWQR	ADKSVMMLGCEAGGDGVDTPK	ADK(1244.5496)SVMMLGC(Carbamidomethyl)EAGGDGVDTPK	aleitner_M1012_004	88.9210	18.1	2.6	2.0	6.1	1044	225	4.0	3113	847	12.0	O59668	1	1	0	0	O13831	542	1	0	0	45631.0	SCHPO	LisH domain-containing protein C29A3.03c	75437.5	SCHPO	Tryptophan synthase
679.0447	3	9.4	KMVNSWR	K(1098.6285)M(Oxidation)VNSWR	KTSLASLNK	K(1073.5328)TSLASLNK	aleitner_M1012_004	19.0125	10.7	2.9	1.3	4.1	225	41	2.8	621	110	8.7	Q02592	435	1	0	0	Q9HDY2	263	1	0	0	93994.9	SCHPO	Heavy metal tolerance protein	46789.2	SCHPO	Meiotically up-regulated protein PB1A10.08
935.1628	3	-8.7	KSQLTQIK	K(1857.9255)SQLTQIK	MSVKASINNSQEAVSR	1082.6336-MSVKASINNSQEAVSR	aleitner_M1012_004	99.0210	18.7	4.2	1.3	9.3	148	49	6.5	608	284	9.4	P87313	47	1	0	0	Q1K9C2	1	1	0	0	20249.9	SCHPO	Translation machinery-associated protein 20	163845.7	SCHPO	Sulfite reductase [NADPH] subunit beta
677.1016	4	-4.5	MLGAFNSTLAR	1524.7824-MLGAFNSTLAR	KHIFDAVEDSVK	K(1317.6751)HIFDAVEDSVK	aleitner_M1012_004	78.0228	14.8	0.9	1.3	7.0	198	31	3.5	1895	384	7.8	Q9UR27	1	1	0	0	Q9P7U2	133	1	0	0	13355.5	SCHPO	54S ribosomal protein L31, mitochondrial	39915.2	SCHPO	Putative aryl-alcohol dehydrogenase C977.14c
617.3353	4	-2.2	KMVVYAMDLR	K(1240.6816)MVVYAMDLR	AVKLPEGSFR	AVK(1362.7040)LPEGSFR	aleitner_M1012_004	29.4112	12.2	0.9	1.3	2.9	825	243	1.3	2502	898	9.3	O94536	476	1	0	0	Q9UT24	468	1	0	0	149881.9	SCHPO	Putative ATP-dependent RNA helicase ucp12	248811.5	SCHPO	Pre-mRNA-splicing factor brr2
491.8775	5	5.8	IFGTGKSSDGLATYK	IFGTGK(910.5488)SSDGLATYK	KLLASNK	K(1681.8563)LLASNK	aleitner_M1012_004	52.1090	14.3	5.5	1.3	4.1	1286	159	3.3	2207	327	11.3	P87112	98	1	0	0	O94395	370	1	0	0	237136.6	SCHPO	General negative regulator of transcription subunit 1	69100.2	SCHPO	ATP-dependent DNA helicase II subunit 1
596.2933	4	3.6	FAKTSPTPDQVR	FAK(1035.4365)TSPTPDQVR	METMQSR	1483.7671-METM(Oxidation)QSR	aleitner_M1012_004	39.5053	10.4	3.8	1.3	2.5	572	262	1.0	1808	864	9.0	P78780	257	1	0	0	P87159	1	1	0	0	38550.5	SCHPO	Probable aspartate-semialdehyde dehydrogenase	75450.1	SCHPO	Mitosis inhibitor nif1
774.6487	4	-3.7	SKSHNHHPSSQVEK	SK(1493.8065)SHNHHPSSQVEK	MSGYIRTLFIR	1738.8387-MSGYIRTLFIR	aleitner_M1012_004	73.0705	14.9	6.3	1.3	5.5	543	61	3.5	1953	265	9.4	Q10164	543	1	0	0	Q10439	1	1	0	0	143588.7	SCHPO	Probable Rho-type GTPase-activating protein 2	55141.2	SCHPO	Intermediate cleaving peptidase 55
456.8515	5	3.9	KLVPASPDK	K(1325.6575)LVPASPDK	KDSQELAQNR	K(1091.6227)DSQELAQNR	aleitner_M1012_004	42.1850	16.4	5.2	1.4	5.1	1244	227	4.8	1492	280	11.3	O94488	1024	1	0	0	O42903	99	1	0	0	128470.1	SCHPO	Microtubule organizer protein 1	46153.5	SCHPO	GRIP domain-containing protein C119.12
859.1259	3	8.6	MATFARMK	1603.8610-MATFARM(Oxidation)K	KNPLFISEYTVR	K(1108.5409)NPLFISEYTVR	aleitner_M1012_004	64.1453	13.0	4.2	1.4	3.6	818	123	3.5	875	132	9.4	Q9P7D4	1	1	0	0	Q9C0Y5	840	1	0	0	99902.2	SCHPO	Probable aconitate hydratase 2	159320.4	SCHPO	ATP-binding cassette transporter pdr1
792.8907	4	-8.0	KENLMQSVFNSSK	K(1640.8192)ENLM(Oxidation)QSVFNSSK	GKCVAQTDELVQR	GK(1664.8080)C(Carbamidomethyl)VAQTDELVQR	aleitner_M1012_004	62.1732	12.5	4.3	1.4	6.2	109	5	1.5	2855	475	6.3	Q10146	393	1	0	0	Q9P5N0	872	1	0	0	89560.5	SCHPO	Exosome complex exonuclease rrp6	166614.8	SCHPO	ATP-binding cassette transporter abc3
756.8810	4	-7.0	ADNEDIQKTEAEQLSR	ADNEDIQK(1177.6455)TEAEQLSR	KAGHSASALAK	K(1983.9385)AGHSASALAK	aleitner_M1012_004	50.9253	14.5	5.1	1.4	6.7	198	15	1.9	4238	1015	9.9	Q02088	78	1	0	0	O59767	27	1	0	0	18964.2	SCHPO	Tropomyosin	36086.7	SCHPO	Mitotic spindle checkpoint component mad3
883.7814	3	3.1	TAKSSSGNQDISGDGK	TAK(1097.5968)SSSGNQDISGDGK	KVDASALEK	K(1688.7853)VDASALEK	aleitner_M1012_004	82.2508	19.1	4.5	1.4	6.6	1389	164	4.5	4443	577	12.5	O94525	1098	1	0	0	Q9HDY7	192	1	0	0	128576.7	SCHPO	Uncharacterized ribonuclease C609.01	37693.9	SCHPO	Uncharacterized protein PB1A10.02
677.3459	3	-3.9	MTAVPKFYR	917.4389-MTAVPKFYR	MTNSRR	1249.6529-M(Oxidation)TNSRR	aleitner_M1012_004	41.3813	12.3	2.5	1.4	7.6	30	12	3.0	621	290	8.9	Q9C0Z8	1	1	0	0	O94479	1	1	0	0	36702.6	SCHPO	Uncharacterized protein PB1E7.11c	95648.1	SCHPO	Probable zinc metallopeptidase C1919.12c
670.5275	5	5.0	MDVLSRVFDNEK	1895.8764-MDVLSRVFDNEK	EEAFKDFHNMLSFK	EEAFK(1589.7759)DFHNM(Oxidation)LSFK	aleitner_M1012_004	52.6508	14.0	2.9	1.4	3.0	1596	389	3.0	1596	396	11.0	Q9UTB6	1	1	0	0	Q9US08	763	1	0	0	30752.8	SCHPO	Transcriptional regulatory protein sds3	119408.5	SCHPO	Sporulation-specific protein 3
972.1295	3	-2.7	STLKSVEGSAFSMSK	STLK(1339.6087)SVEGSAFSM(Oxidation)SK	FKMCVSMQR	FK(1711.8339)MC(Carbamidomethyl)VSM(Oxidation)QR	aleitner_M1012_004	75.3018	19.4	4.4	1.4	8.4	468	56	4.6	3483	596	11.0	O13987	532	1	0	0	O13967	1038	1	0	0	127699.3	SCHPO	Ankyrin and IPT/TIG repeat-containing protein C26H5.05	219185.3	SCHPO	1,3-beta-glucan synthase component bgs2
717.3906	3	2.2	MKEQYAVTELR	MK(782.4538)EQYAVTELR	KDAIAK	K(1504.7596)DAIAK	aleitner_M1012_004	40.0395	13.8	3.0	1.4	7.7	69	26	4.5	530	201	10.3	O42904	387	1	0	0	Q10138	356	1	0	0	57739.3	SCHPO	Pre-mRNA-processing factor 31	51474.3	SCHPO	CRAL-TRIO domain-containing protein C3H8.02
871.1620	3	7.2	MSSKLTVNAHYSPLK	935.5692-MSSKLTVNAHYSPLK	KLDVVPK	K(1812.9444)LDVVPK	aleitner_M1012_004	96.6747	17.6	4.0	1.4	5.9	1304	325	4.5	2954	846	11.2	Q9UUI8	1	1	0	0	Q96WV9	18	1	0	0	42626.7	SCHPO	Uncharacterized transporter C22F8.04	68029.8	SCHPO	Probable cyclin-dependent kinase 9
857.0811	3	-2.5	MPESAPSTPPSVNR	1083.5349-M(Oxidation)PESAPSTPPSVNR	KDIDHYR	K(1622.7610)DIDHYR	aleitner_M1012_004	29.4672	19.6	2.5	1.4	8.6	463	71	6.6	1330	216	11.5	O74313	1	1	0	0	Q9P7V6	406	1	0	0	15717.5	SCHPO	Putative uncharacterized protein C15D4.08c	67600.9	SCHPO	Vacuolar protein sorting-associated protein 33
951.1404	3	-4.5	KPHMSRENFGISK	K(1320.6350)PHMSRENFGISK	YAKPGEFSER	YAK(1667.8454)PGEFSER	aleitner_M1012_004	93.9148	15.0	5.8	1.4	5.6	449	43	3.5	1628	271	11.5	Q9Y7Q7	857	1	0	0	Q9UTE7	129	1	0	0	109745.3	SCHPO	DENN domain-containing protein C297.05	55316.2	SCHPO	tRNA modification GTPase mss1, mitochondrial
863.0859	3	-4.8	MSEQEDQEAPK	1279.7136-M(Oxidation)SEQEDQEAPK	KPDTLGRDLK	K(1444.6028)PDTLGRDLK	aleitner_M1012_004	37.8150	14.6	5.0	1.4	4.1	1558	217	2.4	4847	762	10.4	O94581	1	1	0	0	O94335	717	1	0	0	10264.5	SCHPO	Cytochrome c oxidase subunit 6B	84974.7	SCHPO	Dolichyl-diphosphooligosaccharide--protein glycosyltransferase subunit stt3
610.3379	4	-1.3	KEGDLIFDR	K(1345.7646)EGDLIFDR	APFKLLAAYSK	APFK(1229.6292)LLAAYSK	aleitner_M1012_004	58.1305	14.2	4.4	1.4	4.5	911	118	1.6	6298	983	9.7	P07799	533	1	0	0	O59838	445	1	0	0	93981.3	SCHPO	DNA topoisomerase 1	80375.8	SCHPO	Heat shock protein homolog pss1
518.0652	5	-2.0	KGSTFMEK	K(1642.8467)GSTFM(Oxidation)EK	KIDYYNVAHNIR	K(1080.5161)IDYYNVAHNIR	aleitner_M1012_004	39.1100	12.4	4.1	1.4	3.0	1089	256	1.4	3372	903	9.4	Q9P6R5	171	1	0	0	Q9UTN6	391	1	0	0	43104.9	SCHPO	GPI mannosyltransferase 1	140090.3	SCHPO	Chromatin structure-remodeling complex subunit snf21
833.7970	3	-0.85	KPVVKPDSIK	K(1388.6904)PVVKPDSIK	MNISRSSGLMR	1247.7489-MNISRSSGLMR	aleitner_M1012_004	98.3783	14.6	4.3	1.4	4.6	618	239	4.6	618	249	10.0	Q9UT50	451	1	0	0	Q10361	1	1	0	0	53991.8	SCHPO	Uncharacterized protein C821.03c	68584.5	SCHPO	Electron transfer protein 1, mitochondrial
649.3224	4	9.3	ALKDAESTGVSMK	ALK(1257.5660)DAESTGVSMK	MGNDGGSLPTR	1473.7385-M(Oxidation)GNDGGSLPTR	aleitner_M1012_004	40.8507	12.1	0.9	1.4	3.9	409	130	2.7	936	338	10.3	Q9P6J1	279	1	0	0	C1M2W1	1	1	1	0	58938.7	SCHPO	Mitochondrial 2-methylisocitrate lyase	27057.5	SCHPM	Rtf2 factor
882.0915	3	-8.0	QKPVYTNKK	QK(1538.6447)PVYTNKK	MTNSDDDLFSEK	1242.6972-MTNSDDDLFSEK	aleitner_M1012_004	23.1210	18.9	6.2	1.4	8.1	509	63	4.0	4729	848	10.8	Q10251	350	1	0	0	Q9P6Q0	1	1	0	0	119931.8	SCHPO	Eukaryotic translation initiation factor 5B	12631.4	SCHPO	Mediator of RNA polymerase II transcription subunit 11
542.7668	4	2.5	KAADDAAR	K(1350.6238)AADDAAR	MSFGGSGSITNR	954.4771-MSFGGSGSITNR	aleitner_M1012_004	64.4108	17.9	5.4	1.4	8.1	291	25	3.9	2837	552	9.8	O94532	826	1	0	0	O13838	1	1	0	0	166228.4	SCHPO	Formin-3	40255.2	SCHPO	Nucleoporin nup40
574.3273	3	9.3	KVITTESR	K(787.4150)VITTESR	MATTVK	1070.5972-MATTVK	aleitner_M1012_004	40.8007	13.2	2.8	1.4	3.9	530	227	1.8	2012	862	9.3	Q10497	74	1	0	0	O43063	1	1	0	0	11847.6	SCHPO	Uncharacterized protein C26F1.11	24564.3	SCHPO	Probable proteasome subunit beta type-1
609.0455	4	-9.3	SKAVHSIMR	SK(1388.6208)AVHSIM(Oxidation)R	QKENDPSYDR	QK(1181.6227)ENDPSYDR	aleitner_M1012_004	72.9477	12.3	2.5	1.4	4.5	331	107	1.4	2868	939	7.8	P56286	106	1	0	0	Q9P7R5	557	1	0	0	34526.0	SCHPO	Eukaryotic translation initiation factor 2 subunit alpha	66765.4	SCHPO	Gamma-tubulin complex component gfh1
567.5311	4	-8.7	KPDTLGRDLK	K(1124.4696)PDTLGRDLK	MSDQSEYK	1279.7136-MSDQSEYK	aleitner_M1012_004	39.1550	10.3	3.6	1.4	1.9	704	255	0.4	2127	764	8.4	O94335	717	1	0	0	Q10097	1	1	0	0	84974.7	SCHPO	Dolichyl-diphosphooligosaccharide--protein glycosyltransferase subunit stt3	55351.8	SCHPO	Uncharacterized transporter C11D3.18C
776.4048	3	-4.5	VKYGEDWEK	VK(1173.6580)YGEDWEK	MKGFVVISR	1290.6132-MKGFVVISR	aleitner_M1012_004	78.9320	16.5	1.5	1.4	6.1	975	247	5.6	1334	341	12.5	Q09195	403	1	0	0	Q09688	1	1	0	0	48560.6	SCHPO	Delta(14)-sterol reductase	20058.2	SCHPO	Meiotically up-regulated gene 121 protein
863.4000	4	-6.5	DKSPQEMAENAK	DK(2086.9848)SPQEM(Oxidation)AENAK	VDPTKHDYYLVAEDER	VDPTK(1500.6766)HDYYLVAEDER	aleitner_M1012_004	65.3292	13.9	5.1	1.4	3.0	1462	263	2.9	1558	365	10.9	O36029	58	1	0	0	Q96TL7	50	1	0	0	13921.8	SCHPO	Uncharacterized protein C4F10.17	79527.3	SCHPO	DNA-binding protein rap1
1006.1367	3	-2.6	MSKSQEQR	2006.9304-M(Oxidation)SKSQEQR	IGFMSFFSKACTQAMK	IGFMSFFSK(1146.5339)AC(Carbamidomethyl)TQAM(Oxidation)K	aleitner_M1012_004	53.8328	16.1	2.9	1.5	4.5	1895	467	3.6	3306	798	11.6	O94699	1	1	0	0	O94681	284	1	0	0	63485.6	SCHPO	Mitochondrial outer membrane protein C83.16c	48964.6	SCHPO	Probable dihydrolipoyllysine-residue succinyltransferase component of 2-oxoglutarate dehydrogenase complex, mitochondrial
581.1088	4	-1.4	KSLLPKPK	K(1410.8082)SLLPKPK	LVLNTIKSETR	LVLNTIK(1047.6692)SETR	aleitner_M1012_004	40.0060	13.0	0.7	1.5	5.2	255	144	5.1	273	152	7.8	O42928	152	1	0	0	O74844	46	1	0	0	38762.8	SCHPO	Uncharacterized protein C16C6.04	28843.7	SCHPO	Kinetochore protein fta7
907.4592	3	-7.6	KNLHSNK	K(1879.9152)NLHSNK	KFQLHTPFAHSCNR	K(977.5294)FQLHTPFAHSC(Carbamidomethyl)NR	aleitner_M1012_004	68.6515	13.3	3.3	1.5	5.5	240	67	4.0	642	215	7.8	O94494	103	1	0	0	O13969	6	1	0	0	31730.6	SCHPO	Centromere protein sim4	55043.9	SCHPO	Probable threonine--tRNA ligase, mitochondrial
616.5594	4	2.1	KGDSDEKPAEK	K(1259.6254)GDSDEKPAEK	MKILAMDER	1340.6460-MKILAM(Oxidation)DER	aleitner_M1012_004	80.0085	14.5	4.8	1.5	3.4	1705	301	2.9	2344	394	11.1	O42922	588	1	0	0	Q10492	1	1	0	0	65297.3	SCHPO	Uncharacterized MFS-type transporter C16A3.17c	23237.4	SCHPO	Pinin homolog 1
664.6106	4	-8.3	FKTISSSLYGAK	FK(1353.7326)TISSSLYGAK	KLVIVGDGACGK	K(1438.7708)LVIVGDGAC(Carbamidomethyl)GK	aleitner_M1012_004	48.7987	15.4	7.1	1.5	5.1	786	86	4.5	1134	149	12.4	O74387	277	1	0	0	Q09914	8	1	1	0	32069.1	SCHPO	Regulator of V-ATPase in vacuolar membrane protein 2	22523.2	SCHPO	GTP-binding protein rho1
716.0318	3	-1.9	MASATTHFQPK	927.4913-MASATTHFQPK	VDSKDVK	VDSK(1355.6544)DVK	aleitner_M1012_004	84.2942	17.3	2.8	1.5	11.4	39	4	3.5	3087	422	10.5	O59826	1	1	0	0	O14319	550	1	0	0	38431.1	SCHPO	Putative voltage-gated potassium channel subunit beta	63726.3	SCHPO	CUE domain-containing protein 5
464.8671	5	0.012	KKPVDVSYAGLAR	KK(916.5058)PVDVSYAGLAR	KFPYPK	K(1540.8613)FPYPK	aleitner_M1012_004	23.6070	15.8	3.9	1.5	6.5	421	41	4.0	1928	281	10.3	Q9URV3	52	1	0	0	P50998	541	1	0	0	33846.3	SCHPO	Meiotically up-regulated gene 2 protein	95887.8	SCHPO	AMP deaminase
945.1266	3	3.7	KPEIFHER	K(1777.7916)PEIFHER	MFQYEALHVGCNR	1192.6241-M(Oxidation)FQYEALHVGC(Carbamidomethyl)NR	aleitner_M1012_004	67.6313	20.6	5.0	1.5	11.9	130	16	6.0	2725	611	8.7	O14100	625	1	0	0	O94533	1	1	0	0	103099.2	SCHPO	Protein zds1	84949.7	SCHPO	Elongator complex protein 2
727.7366	3	-8.3	KAAAVCVVK	K(1235.6584)AAAVC(Carbamidomethyl)VVK	EKIMHALEK	EK(1082.6158)IMHALEK	aleitner_M1012_004	78.3902	16.5	5.3	1.5	10.2	64	2	3.1	4464	550	8.4	O43079	143	1	0	0	Q10221	249	1	0	0	76682.3	SCHPO	AP-1 complex subunit beta-1	39800.1	SCHPO	Uncharacterized protein C4H3.14c
829.0809	3	-7.3	KAEPASEERPAK	K(1172.5608)AEPASEERPAK	MNNARTNAK	1449.7464-M(Oxidation)NNARTNAK	aleitner_M1012_004	21.7433	14.9	5.8	1.5	5.0	754	69	3.4	2067	278	12.0	P41891	240	1	0	0	O59676	1	1	0	0	52988.0	SCHPO	Protein gar2	40923.6	SCHPO	PWWP domain-containing protein 1
558.8096	4	-3.5	KSSAFQPLK	K(1226.6515)SSAFQPLK	LSPKMNIMR	LSPK(1142.6336)MNIMR	aleitner_M1012_004	16.2305	14.4	5.1	1.5	6.6	186	15	1.9	3408	650	7.8	O13696	8	1	0	0	Q9Y7Q3	49	1	0	0	38758.7	SCHPO	Isocitrate dehydrogenase [NAD] subunit 1, mitochondrial	17309.3	SCHPO	Uncharacterized protein C191.10
966.4760	3	-5.6	KSASTSDR	K(2046.0079)SASTSDR	MTTELTNVSLEEAITEK	988.4825-MTTELTNVSLEEAITEK	aleitner_M1012_004	92.3432	16.0	2.8	1.5	6.6	380	53	3.5	2362	498	9.4	O59722	1355	1	0	0	P53692	1	1	0	0	220136.5	SCHPO	1-phosphatidylinositol 3-phosphate 5-kinase fab1	130930.5	SCHPO	Structural maintenance of chromosomes protein 6
608.6014	4	-0.65	LQKLLHGLASHK	LQK(1086.5743)LLHGLASHK	KTIGAGSMGK	K(1481.8718)TIGAGSMGK	aleitner_M1012_004	39.1907	10.9	1.5	1.5	3.1	339	145	0.9	1567	1007	8.9	Q9USQ2	792	1	0	0	O59697	57	1	0	0	95997.8	SCHPO	Spindle pole body component alp6	47674.4	SCHPO	Serine/threonine-protein kinase ppk25
628.5766	4	-8.4	QKANYQMSR	QK(1369.7639)ANYQM(Oxidation)SR	MVSNNAVIIKK	1278.6027-M(Oxidation)VSNNAVIIKK	aleitner_M1012_004	28.2730	12.9	2.1	1.5	3.0	1119	165	1.3	3481	740	9.9	Q10109	592	1	0	0	Q9C0Y6	1	1	0	0	78179.7	SCHPO	Lap-Emerin-Man domain protein 2	38613.0	SCHPO	Zinc-type alcohol dehydrogenase-like protein PB24D3.08c
688.5879	4	-2.8	MDNANCVGGCKFETR	992.6019-MDNANC(Carbamidomethyl)VGGC(Carbamidomethyl)KFETR	GKPITALR	GK(1895.7964)PITALR	aleitner_M1012_004	51.7813	13.4	4.1	1.5	5.0	388	111	1.9	3012	922	9.9	Q9UT49	1	1	0	0	P14605	470	1	0	0	65771.6	SCHPO	Poly(A) RNA polymerase cid13	190335.9	SCHPO	Adenylate cyclase
907.4635	3	9.7	LKMGMQIDDSHFR	LK(1126.5982)M(Oxidation)GMQIDDSHFR	KQSGNLSQK	K(1730.8120)QSGNLSQK	aleitner_M1012_004	57.8148	17.3	1.4	1.5	6.3	811	95	4.7	2023	297	12.1	Q09743	691	1	0	0	Q9HDW6	161	1	0	0	147414.0	SCHPO	Protein ste16	44361.6	SCHPO	V-type proton ATPase subunit C
818.7464	3	-4.9	MIKDLENEIYK	1058.5179-MIKDLENEIYK	MAAVDRSR	1532.7796-M(Oxidation)AAVDRSR	aleitner_M1012_004	72.5687	14.9	3.8	1.5	5.6	524	89	2.4	3917	961	10.4	O94372	1	1	0	0	O94616	1	1	0	0	55405.2	SCHPO	Uncharacterized protein C1604.06c	39154.9	SCHPO	DNA-directed RNA polymerases I and III subunit RPAC1
1014.5202	3	-1.5	NAKFISMASTSAR	NAK(1641.8508)FISM(Oxidation)ASTSAR	MTARNSASIPTSIR	1536.7606-MTARNSASIPTSIR	aleitner_M1012_004	59.4832	15.1	2.2	1.5	5.1	976	118	4.1	1864	268	12.1	O94248	544	1	0	0	O14031	1	1	0	0	537791.9	SCHPO	Midasin	96302.8	SCHPO	Glutathione transporter 1
918.7642	3	-7.9	MSQTAPSDTEYNQR	1110.6033-M(Oxidation)SQTAPSDTEYNQR	KSNVLAADR	K(1780.7574)SNVLAADR	aleitner_M1012_004	38.4038	14.8	1.2	1.5	4.1	1755	314	2.6	4715	966	10.6	P40976	1	1	0	0	Q9UT96	276	1	0	0	156895.6	SCHPO	L-aminoadipate-semialdehyde dehydrogenase	66195.3	SCHPO	Uncharacterized protein C323.03c
717.7277	3	-5.5	KEMFVSELVLK	K(828.4415)EMFVSELVLK	MAGVSVK	1459.7996-MAGVSVK	aleitner_M1012_004	88.5868	16.6	5.2	1.5	7.3	264	36	5.7	641	90	11.5	O43037	47	1	0	0	P58234	1	1	1	0	17267.6	SCHPO	Protein mago nashi homolog	16150.5	SCHPO	40S ribosomal protein S19-A
408.0169	5	9.1	AKDQAYNEK	AK(969.5205)DQAYNEK	MPSKIEK	1203.5772-MPSKIEK	aleitner_M1012_004	19.6317	16.4	5.5	1.5	6.5	1213	91	3.9	7008	732	9.9	O43051	805	1	0	0	O74851	1	1	0	0	95152.9	SCHPO	Probable nucleolar complex protein 14	116772.6	SCHPO	Protein adg3
893.0791	3	-9.6	KPTDMNVDDR	K(1470.7065)PTDM(Oxidation)NVDDR	KGQMYLDYTSK	K(1343.6027)GQMYLDYTSK	aleitner_M1012_004	88.7530	17.1	4.1	1.5	6.1	695	150	3.0	3895	1029	11.0	O94691	118	1	0	0	Q9P7C0	114	1	0	0	84930.4	SCHPO	Lid2 complex component jmj3	59135.2	SCHPO	Uncharacterized WD repeat-containing protein C2E1P5.05
723.1118	4	-5.3	MGGGDLNMKK	1822.9387-M(Oxidation)GGGDLNMKK	LKASSMADYIGVLSSK	LK(1203.5628)ASSM(Oxidation)ADYIGVLSSK	aleitner_M1012_004	79.8810	12.8	3.0	1.5	3.5	854	145	3.4	914	162	11.4	Q9Y805	1	1	0	0	Q9P3W5	165	1	0	0	46057.3	SCHPO	Pre-mRNA-splicing factor cwf25	99050.7	SCHPO	DNA replication checkpoint protein tel2
853.4114	3	4.6	KWSPEEENK	K(1411.6653)WSPEEENK	MSSQVSYLSTR	1283.6034-M(Oxidation)SSQVSYLSTR	aleitner_M1012_004	31.8035	19.8	6.3	1.6	9.8	281	19	9.8	281	20	14.2	Q09741	260	1	0	0	Q42598	1	1	0	0	33150.1	SCHPO	Spermidine synthase	57632.7	SCHPO	Threonine synthase
605.0980	5	-9.2	SIFKFFLDSFDSR	SIFK(1412.6830)FFLDSFDSR	AKSNGVMNGNQR	AK(1745.8665)SNGVMNGNQR	aleitner_M1012_004	24.3975	15.0	4.6	1.6	5.1	699	111	4.0	1378	267	9.9	O60179	1389	1	0	0	O94487	521	1	0	0	186413.1	SCHPO	U3 small nucleolar RNA-associated protein 10	73328.7	SCHPO	Serine/threonine-protein kinase ppk35
723.6939	3	2.7	MATRSVSMK	1142.5543-MATRSVSM(Oxidation)K	MPSHKSFR	1163.5679-M(Oxidation)PSHKSFR	aleitner_M1012_004	65.6875	15.2	3.8	1.6	6.7	211	57	4.2	890	277	11.7	Q9USW1	1	1	0	0	P05767	1	1	0	0	85524.4	SCHPO	Uncharacterized protein C21B10.03c	6308.5	SCHPO	60S ribosomal protein L39
542.5217	4	7.7	VKELFDTMK	VK(1056.4620)ELFDTMK	MMDLEHK	1247.6472-MM(Oxidation)DLEHK	aleitner_M1012_004	77.4532	12.4	4.6	1.6	4.6	191	25	4.6	191	26	8.9	P87244	743	1	0	0	Q9Y7J6	1	1	0	0	87237.0	SCHPO	Spindle pole body component alp16	62716.1	SCHPO	Serine/threonine-protein kinase ppk21
902.4772	3	6.3	IKIATDYMER	IK(1465.7599)IATDYMER	STKAGSVHSVPMK	STK(1376.7010)AGSVHSVPMK	aleitner_M1012_004	72.7823	17.6	4.0	1.6	7.6	464	65	3.6	4506	839	10.0	O42976	738	1	0	0	P08090	67	1	0	0	85355.2	SCHPO	Uncharacterized membrane protein C20F10.07	16473.4	SCHPO	21 kDa protein inducing meiosis and sporulation
783.3782	3	-1.1	MGYEEAFFR	1198.6194-MGYEEAFFR	KLSGSVEDAR	K(1286.5642)LSGSVEDAR	aleitner_M1012_004	93.2068	16.7	3.5	1.6	6.6	514	130	4.2	2032	616	7.9	Q9P6R3	1	1	0	0	Q9Y7X6	104	1	0	0	31058.3	SCHPO	Uncharacterized protein C13E7.07	75699.2	SCHPO	Stress response protein ish1
897.8141	3	2.9	KTDSSLVHQNPPN	K(1254.7071)TDSSLVHQNPPN	KSSVVEEVLK	K(1573.7736)SSVVEEVLK	aleitner_M1012_004	77.8108	14.4	5.0	1.6	5.0	672	81	3.5	1765	246	11.5	O74525	232	1	0	0	P08096	449	1	0	0	27870.3	SCHPO	Uncharacterized membrane protein C70.04c	167893.8	SCHPO	DNA topoisomerase 2
810.4180	3	-9.8	KTMFESVNLAETK	K(931.5015)TMFESVNLAETK	KEFATAK	K(1634.8226)EFATAK	aleitner_M1012_004	67.4755	13.2	1.9	1.6	5.0	307	109	2.2	1852	789	10.3	O74524	396	1	0	0	Q9P6N1	278	1	0	0	55813.1	SCHPO	Probable proline dehydrogenase, mitochondrial	37108.8	SCHPO	Autophagy-related protein 21
554.0371	4	-1.4	KNIDEHK	K(1329.6664)NIDEHK	SKDGETSDLIK	SK(1020.5240)DGETSDLIK	aleitner_M1012_004	90.7300	14.5	3.2	1.6	5.1	643	83	3.5	1784	308	9.4	Q10485	49	1	0	0	O60104	211	1	0	0	26133.9	SCHPO	Uncharacterized protein C17C9.14	43509.5	SCHPO	Mediator of RNA polymerase II transcription subunit 7
761.0818	3	8.2	KHSEWASLLAK	K(1011.5172)HSEWASLLAK	MDIRPAR	1406.7558-M(Oxidation)DIRPAR	aleitner_M1012_004	38.6243	16.7	4.4	1.6	5.5	871	65	4.6	1444	143	11.2	Q9UTQ4	115	1	0	0	Q9UTI3	1	1	0	0	27042.9	SCHPO	Uncharacterized protein C1071.11	20305.4	SCHPO	N-terminal acetyltransferase A complex catalytic subunit ard1
603.3480	4	-0.10	LKVLSDLK	LK(1494.7831)VLSDLK	KFTPPVQVGNDR	K(1052.6481)FTPPVQVGNDR	aleitner_M1012_004	17.3652	15.9	6.3	1.6	5.0	1077	135	5.0	1077	145	10.9	P41004	584	1	0	0	O74869	359	1	0	0	150653.9	SCHPO	Structural maintenance of chromosomes protein 4	45627.9	SCHPO	High-affinity nickel transport protein nic1
443.6425	5	4.9	IEKLSSNNR	IEK(1153.5979)LSSNNR	KALELGDDR	K(1197.6354)ALELGDDR	aleitner_M1012_004	38.9717	13.3	5.0	1.6	5.8	367	19	4.0	1348	130	9.5	P87169	259	1	0	0	Q09771	58	1	0	0	79890.2	SCHPO	Spindle assembly checkpoint component mad1	23951.1	SCHPO	Transcription factor atf31
688.6673	3	-7.8	MGGGDLNMKK	1013.4964-MGGGDLNMKK	SKNGPSMR	SK(1187.5679)NGPSMR	aleitner_M1012_004	68.4680	13.6	1.8	1.6	4.6	453	204	4.2	582	284	12.2	Q9Y805	1	1	0	0	Q9P3A9	433	1	0	0	46057.3	SCHPO	Pre-mRNA-splicing factor cwf25	86681.1	SCHPO	Uncharacterized protein C1565.05
836.4327	3	0.48	KPLRFCAER	K(1330.6517)PLRFC(Carbamidomethyl)AER	KQQAEAAYER	K(1313.6914)QQAEAAYER	aleitner_M1012_004	80.6548	12.5	3.8	1.6	4.6	425	46	1.5	3764	717	7.9	P26659	369	1	0	0	O74760	539	1	0	0	88150.2	SCHPO	DNA repair helicase rad15	107071.5	SCHPO	Eukaryotic translation initiation factor 3 subunit A
1066.8550	3	1.8	MAENNVYGHEMKK	1631.8407-MAENNVYGHEM(Oxidation)KK	KETAAPPPQETPTK	K(1703.7647)ETAAPPPQETPTK	aleitner_M1012_004	87.1322	19.3	4.3	1.6	6.5	2338	389	5.2	4890	806	12.8	O94431	1	1	0	0	O74718	172	1	0	0	44535.9	SCHPO	Uncharacterized aminotransferase C660.12c	72557.0	SCHPO	Eukaryotic peptide chain release factor GTP-binding subunit
871.4383	3	2.2	MCAINKAYLLTK	1186.5354-MC(Carbamidomethyl)AINKAYLLTK	KSDDNLDDK	K(1562.8201)SDDNLDDK	aleitner_M1012_004	89.2772	11.9	3.1	1.6	4.1	438	40	2.5	1380	261	9.9	P50525	1	1	0	0	Q10367	169	1	0	0	38657.3	SCHPO	DNA-(apurinic or apyrimidinic site) lyase 1	52584.4	SCHPO	ADP-ribosylation factor GTPase-activating protein glo3
671.0466	3	-5.8	LCKPNKSNK	LC(Carbamidomethyl)KPNK(922.5488)SNK	KLGPAATK	K(1225.6489)LGPAATK	aleitner_M1012_004	76.7472	16.1	4.8	1.6	6.7	457	64	4.6	1606	332	11.5	Q9USZ0	746	1	0	0	Q9Y7Y2	100	1	0	0	110977.9	SCHPO	Uncharacterized WD repeat-containing protein C1306.02	42871.8	SCHPO	Pre-mRNA-splicing factor slu7
598.3164	4	-9.9	KDQELNNLR	K(1260.6714)DQELNNLR	NKNGLSSYIK	NK(1266.6568)NGLSSYIK	aleitner_M1012_004	87.5682	14.1	2.2	1.6	3.1	1259	294	3.0	1338	325	11.0	Q10411	488	1	0	0	O13682	10	1	0	0	222788.5	SCHPO	Sporulation-specific protein 15	149457.3	SCHPO	Helicase swr1
515.5447	4	-6.6	KPLPASPSRTR	K(849.4643)PLPASPSRTR	MLHRR	1346.7670-MLHRR	aleitner_M1012_004	27.0592	11.8	1.8	1.6	4.0	387	67	1.9	1686	366	9.9	P22987	86	1	0	0	O59819	1	1	0	0	98750.2	SCHPO	Protein kinase kin1	56740.8	SCHPO	Probable UTP--glucose-1-phosphate uridylyltransferase
1036.5483	3	-8.2	SKSSFTK	SK(2323.2358)SSFTK	TTPFGKTLGPIANAINACALR	TTPFGK(921.4807)TLGPIANAINAC(Carbamidomethyl)ALR	aleitner_M1012_004	66.9785	23.8	4.8	1.6	9.8	754	178	9.1	1024	263	14.0	O13921	13	1	0	0	Q9UT55	383	1	0	0	106933.9	SCHPO	MutS protein homolog 1	49895.3	SCHPO	UPF0364 protein C806.04c
619.9774	3	-5.5	MGWFFQK	898.4834-M(Oxidation)GWFFQK	KLEVCI	K(1096.5052)LEVC(Carbamidomethyl)I	aleitner_M1012_004	35.4438	13.4	4.6	1.6	5.6	204	19	4.1	515	65	12.1	O94414	1	1	0	0	O74397	543	1	0	0	37437.0	SCHPO	Protein lunapark homolog	62006.4	SCHPO	Asparagine synthetase domain-containing protein C4F6.11c
772.7307	3	4.1	ESYKSGLDIVMK	ESYK(946.4648)SGLDIVMK	KEEEFK	K(1506.7640)EEEFK	aleitner_M1012_004	55.1258	12.4	3.6	1.6	4.6	391	37	3.0	1200	152	9.9	Q9UTR8	668	1	0	0	O74174	52	1	0	0	79489.1	SCHPO	Protein red1	12162.6	SCHPO	V-type proton ATPase subunit G
518.9440	3	5.8	KDELEK	K(793.4044)DELEK	MSFKK	898.4648-M(Oxidation)SFKK	aleitner_M1012_004	41.6850	14.0	1.7	1.7	6.2	175	61	3.6	824	267	7.8	O42657	150	1	0	0	P31317	1	1	0	0	87265.6	SCHPO	GRIP and coiled-coil domain-containing protein C27D7.02c	36119.7	SCHPO	Ornithine carbamoyltransferase, mitochondrial
678.0505	3	6.1	LGKDIEEVLK	LGK(888.4627)DIEEVLK	MVKETK	1280.7228-M(Oxidation)VKETK	aleitner_M1012_004	98.0053	13.5	2.2	1.7	7.3	72	10	4.1	499	172	10.5	P24782	359	1	0	0	O74752	1	1	0	0	61548.6	SCHPO	ATP-dependent RNA helicase dbp2	44821.5	SCHPO	Mitochondrial protein import protein mas5
558.3011	4	0.19	SKEMIHLMK	SK(1097.5968)EMIHLM(Oxidation)K	KVDASALEK	K(1269.6461)VDASALEK	aleitner_M1012_004	21.8617	15.0	6.3	1.7	5.6	602	62	2.5	4193	724	10.5	Q9C1X2	501	1	0	0	Q9HDY7	192	1	0	0	58473.7	SCHPO	Putative D-lactate dehydrogenase C713.03, mitochondrial	37693.9	SCHPO	Uncharacterized protein PB1A10.02
882.0955	3	3.0	SKNVNLDGGYDDK	SK(1219.5988)NVNLDGGYDDK	MLFYSFFK	1561.7260-MLFYSFFK	aleitner_M1012_004	21.9677	14.1	0.2	1.7	3.4	2994	475	3.0	3961	662	10.7	Q09170	344	1	0	0	O94408	1	1	0	0	52014.4	SCHPO	Serine/threonine-protein kinase cds1	10988.9	SCHPO	U6 snRNA-associated Sm-like protein LSm2
732.8861	4	-4.6	VKVQNSFRPGDIVR	VK(1313.6286)VQNSFRPGDIVR	AKAMSPDDVSR	AK(1751.9683)AMSPDDVSR	aleitner_M1012_004	50.6562	13.2	4.8	1.7	7.0	103	13	1.9	3028	698	8.4	O59821	107	1	0	0	Q9Y7S8	22	1	0	0	19889.8	SCHPO	Exosome complex component csl4	24682.3	SCHPO	Uncharacterized protein C2H8.05c
684.8231	4	-5.5	KSDDFEK	K(1867.8808)SDDFEK	MVEVRHSIPCEETK	1005.4655-M(Oxidation)VEVRHSIPC(Carbamidomethyl)EETK	aleitner_M1012_004	39.8407	10.3	0.6	1.7	1.9	805	377	1.9	805	378	10.5	O13754	182	1	0	0	P87324	1	1	0	0	40531.3	SCHPO	Hsp70/Hsp90 co-chaperone cns1	51326.9	SCHPO	DNA polymerase subunit delta-2
742.0733	3	2.1	MSSAISRSR	1213.6958-M(Oxidation)SSAISRSR	KLELEFGLK	K(1147.5656)LELEFGLK	aleitner_M1012_004	99.2393	10.2	1.9	1.7	4.0	143	59	0.9	1321	740	7.3	Q96WV4	1	1	0	0	P87126	296	1	0	0	25210.2	SCHPO	UPF0641 membrane protein PJ4664.05	44281.5	SCHPO	Pre-mRNA-splicing factor cwf2
507.9983	4	-0.75	METGMNR	1174.6234-METGM(Oxidation)NR	NKSADYVLK	NK(991.4103)SADYVLK	aleitner_M1012_004	24.1272	14.4	6.0	1.7	5.0	753	82	3.5	1995	258	9.4	O74399	1	1	0	0	Q9UUK3	221	1	0	0	82945.3	SCHPO	Ribosome biogenesis protein erb1	37516.7	SCHPO	Ubiquitin thioesterase otu2
444.0347	5	-2.2	KHDHIVQPMGK	K(910.4760)HDHIVQPM(Oxidation)GK	KPSKANE	K(1442.7340)PSKANE	aleitner_M1012_004	23.8223	14.9	5.1	1.7	4.3	1985	249	2.9	5050	718	10.6	P40383	1314	1	0	0	Q09184	375	1	0	0	152590.5	SCHPO	5'-3' exoribonuclease 1	41597.9	SCHPO	Curved DNA-binding protein
710.0433	3	5.9	KCMSSIEK	K(1145.6332)C(Carbamidomethyl)MSSIEK	LKDTVAYAK	LK(1119.5304)DTVAYAK	aleitner_M1012_004	82.5132	11.3	1.5	1.7	1.9	1577	363	1.4	2269	483	9.4	Q7Z9H9	140	1	0	0	Q09929	141	1	0	0	96036.2	SCHPO	Polyphosphoinositide phosphatase	36883.7	SCHPO	Putative transferase caf17, mitochondrial
496.7581	4	4.1	MSSKSASK	1158.5889-MSSKSASK	MMKANLSAR	MMK(962.4743)ANLSAR	aleitner_M1012_004	28.1590	14.3	5.0	1.7	4.3	1387	177	4.1	1586	208	12.1	O42943	1	1	0	0	O94257	213	1	0	0	69213.5	SCHPO	Uncharacterized ABC transporter ATP-binding protein C16H5.08c	35855.4	SCHPO	Leucine carboxyl methyltransferase 1
894.7701	3	-8.7	TPNGEGSKTWETYEMR	TPNGEGSK(780.4858)TWETYEM(Oxidation)R	KQLVR	K(2038.8942)QLVR	aleitner_M1012_004	54.3807	16.5	2.6	1.7	7.8	355	64	6.6	741	154	10.8	O74893	75	1	0	0	Q9UT81	140	1	0	0	13543.9	SCHPO	40S ribosomal protein S20	44897.1	SCHPO	UBX domain-containing protein 3
537.5118	4	-3.6	MNPSSSPNR	1141.5914-M(Oxidation)NPSSSPNR	VNKGVNAMR	VNK(1142.5026)GVNAM(Oxidation)R	aleitner_M1012_004	44.0213	14.3	5.0	1.7	5.0	748	141	3.4	2131	441	9.3	Q10072	1	1	0	0	Q9P6H9	119	1	0	0	63524.8	SCHPO	Uncharacterized transporter C3H1.06c	58448.5	SCHPO	DNA-binding protein reb1
481.2435	4	-1.2	MAMSSITSAK	879.4637-M(Oxidation)AMSSITSAK	MHGILR	1179.5515-M(Oxidation)HGILR	aleitner_M1012_004	29.0933	13.6	3.0	1.7	8.8	39	3	1.0	6397	909	5.8	P41888	1	1	0	0	O94412	1	1	0	0	64236.2	SCHPO	Thiamine pyrophosphokinase	41194.7	SCHPO	Geranylgeranyl transferase type-2 subunit alpha
727.3901	3	9.7	KGISEEHAK	K(1181.6081)GISEEHAK	EKDLPWTR	EK(1135.5873)DLPWTR	aleitner_M1012_004	60.1725	12.4	3.7	1.7	4.0	450	81	1.5	2366	483	9.5	O74884	61	1	1	0	Q9P381	103	1	0	0	16911.9	SCHPO	60S ribosomal protein L24-B	49937.0	SCHPO	Putative phosphatidate cytidylyltransferase
722.7385	3	-7.4	KFFGEIESR	K(1053.6434)FFGEIESR	LKQLLSSK	LK(1249.6343)QLLSSK	aleitner_M1012_004	95.9925	12.9	3.5	1.7	5.6	177	58	3.5	672	214	9.4	Q9USY7	730	1	0	0	O13733	286	1	0	0	87102.6	SCHPO	Transmembrane GTPase fzo1	71633.3	SCHPO	Protein kinase domain-containing protein ppk3
985.4910	3	2.0	KMASDASEEK	K(1858.9539)MASDASEEK	AIPSEMKHYFEILK	AIPSEM(Oxidation)K(1232.5595)HYFEILK	aleitner_M1012_004	90.4828	18.2	2.8	1.7	7.9	1097	74	4.8	7674	954	10.3	Q9Y7K9	111	1	0	0	O94573	421	1	0	0	28172.1	SCHPO	PARP-type zinc finger-containing protein C2A9.07c	68839.9	SCHPO	Uncharacterized transcriptional regulatory protein C1773.16c
770.3724	3	0.59	KFPTSVNGMR	K(1156.5183)FPTSVNGM(Oxidation)R	MNPSTSPNR	1289.6438-M(Oxidation)NPSTSPNR	aleitner_M1012_004	69.6310	12.9	4.6	1.7	3.6	898	148	2.9	1438	288	9.3	Q9P7W8	609	1	0	0	Q9HE13	1	1	0	0	87995.6	SCHPO	Chromatin structure-remodeling complex subunit rsc9	63512.9	SCHPO	Uncharacterized MFS-type transporter C1399.02
697.3840	3	-4.1	KLLTLGMLCR	K(885.4556)LLTLGMLC(Carbamidomethyl)R	NKTGNSK	NK(1341.7512)TGNSK	aleitner_M1012_004	39.9412	10.7	1.5	1.7	5.1	85	24	1.4	1123	578	8.8	O13897	344	1	0	0	P13681	322	1	0	0	48231.5	SCHPO	Uncharacterized hydrolase C22A12.06c	37636.3	SCHPO	Serine/threonine-protein phosphatase PP1-1
507.5260	4	-6.8	KPLFTK	K(1293.6354)PLFTK	KTFNNFTER	K(870.5215)TFNNFTER	aleitner_M1012_004	76.4080	17.8	7.3	1.7	7.8	402	18	5.2	1660	170	10.0	Q9UT27	55	1	0	0	Q9UTB2	299	1	0	0	44872.0	SCHPO	Pyruvyl transferase 1	54180.6	SCHPO	Serine--tRNA ligase, mitochondrial
981.4664	3	-4.2	KAEGISESGDMTESEK	K(1244.6435)AEGISESGDMTESEK	MSASGKKPGTK	1834.8142-M(Oxidation)SASGKKPGTK	aleitner_M1012_004	83.5228	16.1	1.4	1.7	8.2	182	16	3.0	3907	714	11.1	O42832	721	1	0	0	Q09922	1	1	0	0	90906.7	SCHPO	AdoMet-dependent rRNA methyltransferase spb1	89378.5	SCHPO	Uncharacterized transcriptional regulatory protein C1F7.11c
848.7416	3	7.3	MSSSPTESEILPK	1122.5090-M(Oxidation)SSSPTESEILPK	MFSPCTVK	1558.7436-M(Oxidation)FSPC(Carbamidomethyl)TVK	aleitner_M1012_004	76.8953	14.5	5.7	1.7	8.8	58	1	3.6	1423	132	9.5	O60176	1	1	0	0	O94332	1	1	0	0	51705.1	SCHPO	Uncharacterized RNA-binding protein C23E6.01c	23183.0	SCHPO	RNA polymerase I-specific transcription initiation factor rrn11
738.3821	3	-4.5	MASSYLSLAAR	1043.5434-MASSYLSLAAR	KSSANMIR	K(1306.6591)SSANMIR	aleitner_M1012_004	78.8818	15.8	2.0	1.7	8.3	131	26	5.2	782	150	11.1	Q9P771	1	1	0	0	O94718	218	1	0	0	78741.0	SCHPO	Plasma membrane fusion protein prm1	46919.4	SCHPO	Pre-rRNA-processing protein ipi1
562.5143	4	3.4	MMGINERK	1252.5468-M(Oxidation)MGINERK	MMEEERFK	1131.5417-M(Oxidation)MEEERFK	aleitner_M1012_004	35.6595	12.9	3.7	1.7	3.5	936	163	1.8	2919	626	9.4	Q09841	1	1	0	0	O74807	1	1	0	0	29337.7	SCHPO	Probable proteasome subunit beta type-2	12820.7	SCHPO	Uncharacterized protein C2D10.16
729.3312	3	-5.8	KQMDVDTDR	K(1062.4870)QM(Oxidation)DVDTDR	DKEYNEK	DK(1260.5656)EYNEK	aleitner_M1012_004	42.0330	15.5	2.7	1.7	8.3	100	19	4.6	803	321	10.4	O60129	27	1	0	0	Q10271	51	1	0	0	71174.4	SCHPO	Fork head protein homolog 2	37169.7	SCHPO	Argonaute-binding protein 2
526.0049	4	-3.6	KIDDNSYVR	K(991.4467)IDDNSYVR	KMSDAMR	K(1246.6194)MSDAM(Oxidation)R	aleitner_M1012_004	58.5643	14.0	3.2	1.7	7.8	73	29	2.0	2421	838	9.4	Q9P7S1	915	1	0	0	Q09828	695	1	0	0	110408.6	SCHPO	PDZ domain-containing protein C23G3.12c	100887.2	SCHPO	Putative leucine--tRNA ligase, mitochondrial
385.7528	4	4.0	KATNK	K(978.6478)ATNK	KLLQLVK	K(698.3963)LLQLVK	aleitner_M1012_004	11.4235	15.0	3.4	1.7	5.6	870	23	3.5	3483	190	9.4	O94534	551	1	0	2	O14266	231	1	0	0	89446.4	SCHPO	Spindle pole body component alp14	87512.0	SCHPO	Protein transport protein sec39
822.7968	3	-6.9	KALLITFK	K(1532.7796)ALLITFK	MIKDLENEIYK	1070.6740-MIKDLENEIYK	aleitner_M1012_004	69.7977	16.1	3.8	1.8	5.5	863	148	3.4	2947	565	10.6	O14139	1068	1	0	0	O94372	1	1	0	0	159380.0	SCHPO	Chromodomain helicase hrp3	55405.2	SCHPO	Uncharacterized protein C1604.06c
480.9910	4	4.7	KSESSPSR	K(1043.4957)SESSPSR	MSTDSLPR	1014.4982-MSTDSLPR	aleitner_M1012_004	34.4110	22.4	0.4	1.8	10.8	406	102	6.7	2782	549	11.6	Q10268	286	1	0	0	G2TRT5	1	1	0	0	81717.1	SCHPO	Membrane-anchored protein 1	7611.7	SCHPO	SCOCO-like protein 1
1042.5203	3	2.2	MSTGTYPYKMFK	1655.8593-M(Oxidation)STGTYPYKMFK	LKEELSVWLDMR	LK(1606.7411)EELSVWLDMR	aleitner_M1012_004	76.4390	13.8	2.7	1.8	2.9	2829	608	2.4	3970	859	10.3	Q10178	1	1	0	0	O13920	359	1	0	0	137184.4	SCHPO	U2 snRNP component prp10	55724.5	SCHPO	LETM1 domain-containing protein mdm28, mitochondrial
680.0731	4	-1.9	VSVLEFKDDGSCDTR	VSVLEFK(989.4852)DDGSC(Carbamidomethyl)DTR	MSSIDKR	1864.8513-M(Oxidation)SSIDKR	aleitner_M1012_004	56.5297	12.8	5.1	1.8	5.0	389	43	1.9	3332	726	7.8	O94319	131	1	0	0	Q6BDR8	1	1	0	0	32568.7	SCHPO	Protein transport protein sec13	34508.7	SCHPO	Non-structural maintenance of chromosome element 4
503.2707	4	-9.5	MNPSSSPNR	1020.6332-MNPSSSPNR	VVKVSVPR	VVK(1126.5077)VSVPR	aleitner_M1012_004	41.9805	14.5	4.7	1.8	5.2	522	93	2.9	2135	559	9.3	Q10072	1	1	0	0	O59797	278	1	0	0	63524.8	SCHPO	Uncharacterized transporter C3H1.06c	44348.0	SCHPO	Putative nucleosome assembly protein C364.06
708.7293	3	-5.3	KSLPPGQAIVR	K(958.4794)SLPPGQAIVR	KSGELCK	K(1302.7660)SGELC(Carbamidomethyl)K	aleitner_M1012_004	96.1778	12.3	3.1	1.8	6.5	76	11	1.1	2522	843	7.9	Q9Y7Z1	92	1	0	0	O42709	304	1	0	0	23946.6	SCHPO	Nucleolar protein 16	66634.0	SCHPO	DNA replication licensing factor mcm10
724.0065	3	-3.4	MSSPRR	1436.6350-MSSPRR	KCMEDSAISMK	K(870.4382)C(Carbamidomethyl)MEDSAISMK	aleitner_M1012_004	53.7195	15.5	4.5	1.8	6.6	292	30	5.0	731	100	7.3	Q9P7R4	1	1	0	0	Q10155	528	1	0	0	20990.6	SCHPO	Ubiquitin-conjugating enzyme E2 8	90603.8	SCHPO	Ribonuclease Z 1
1066.8547	3	-2.9	KDYGYIPEVSVEQNR	K(1401.6776)DYGYIPEVSVEQNR	KDDNSVNPFTK	K(1933.9422)DDNSVNPFTK	aleitner_M1012_004	95.1303	16.4	6.7	1.8	6.6	716	64	5.0	1908	219	13.0	O74561	409	1	0	0	Q9USN7	305	1	0	0	108720.3	SCHPO	Uncharacterized inositol polyphosphate kinase C970.08	37916.2	SCHPO	NAD-dependent protein deacetylase hst2
867.7991	3	4.9	LLAKMGLSLVECK	LLAK(1139.5533)MGLSLVEC(Carbamidomethyl)K	MSKSAFTSK	1598.8776-M(Oxidation)SKSAFTSK	aleitner_M1012_004	92.1853	14.4	3.3	1.8	2.9	2472	749	2.9	2472	770	11.5	O74113	354	1	0	0	O74338	1	1	0	0	73379.7	SCHPO	Cell division control protein 45 homolog	78117.4	SCHPO	Mitosis inducer protein blt1
846.0969	3	5.1	KDLLDDSNAAK	K(1346.6574)DLLDDSNAAK	MIMSSQQEKK	1326.6667-MIMSSQQEKK	aleitner_M1012_004	80.0433	13.1	2.2	1.8	3.0	1357	243	2.1	2451	425	10.1	O74429	563	1	0	0	Q10132	1	1	0	0	105681.2	SCHPO	Inositol hexakisphosphate and diphosphoinositol-pentakisphosphate kinase	27108.3	SCHPO	Isopentenyl-diphosphate Delta-isomerase
570.0199	3	4.9	KPLSVDPK	K(824.5120)PLSVDPK	KASILR	K(1020.5855)ASILR	aleitner_M1012_004	70.5187	14.5	4.1	1.8	6.6	309	41	2.4	4749	673	10.0	O43052	589	1	0	0	O74382	217	1	0	0	130603.6	SCHPO	Rho-type GTPase-activating protein 1	32411.6	SCHPO	Probable phosphoserine phosphatase
609.0602	4	-1.5	KDMVYNSYMPK	K(1041.5893)DMVYNSYM(Oxidation)PK	MNALAKIK	1528.6942-M(Oxidation)NALAKIK	aleitner_M1012_004	64.9128	14.5	5.3	1.8	8.3	80	3	3.5	1497	258	11.5	O00084	791	1	0	0	Q10089	1	1	0	0	91182.5	SCHPO	Urease	48238.0	SCHPO	Uncharacterized protein C11D3.10
619.3014	4	-3.9	MGTSAKMQK	1476.7130-MGTSAKM(Oxidation)QK	VDSSKMNLSAGSK	VDSSK(1134.5413)M(Oxidation)NLSAGSK	aleitner_M1012_004	42.1663	12.9	1.0	1.8	3.5	781	424	3.5	781	432	9.4	Q9UT93	1	1	0	0	Q9Y7R4	454	1	0	0	59569.5	SCHPO	NEDD8-activating enzyme E1 regulatory subunit	105038.9	SCHPO	Histone-lysine N-methyltransferase, H3 lysine-4 specific
651.1050	4	-2.1	KTITINPDR	K(1543.8035)TITINPDR	THFKTGLTWSTK	THFK(1194.6608)TGLTWSTK	aleitner_M1012_004	91.0948	14.0	4.0	1.8	4.7	815	117	2.4	3689	763	10.4	Q10441	356	1	0	0	P36621	266	1	0	0	52362.2	SCHPO	Probable tRNA(Ile)-lysidine synthase	60243.9	SCHPO	Adenylyl cyclase-associated protein
557.2997	4	3.8	MATSGIQTK	1289.6867-MATSGIQTK	KGTASFSDIVK	K(1073.5427)GTASFSDIVK	aleitner_M1012_004	37.4132	14.9	4.3	1.8	4.3	1712	239	4.0	2078	309	10.6	O59701	1	1	0	0	O94671	197	1	0	0	37853.4	SCHPO	Cysteine synthase 1	40037.7	SCHPO	Probable homoserine dehydrogenase
741.7394	3	0.76	KPKNAQSTQEK	KPK(964.5270)NAQSTQEK	KFLYEK	K(1395.7358)FLYEK	aleitner_M1012_004	78.8923	19.4	2.5	1.8	11.7	94	14	9.8	249	40	13.1	O42853	11	1	0	0	Q9Y7R4	300	1	0	0	23216.9	SCHPO	Putative RNA polymerase II subunit B1 CTD phosphatase rtr1	105038.9	SCHPO	Histone-lysine N-methyltransferase, H3 lysine-4 specific
677.1042	4	-2.8	GKSNIAVSIDR	GK(1545.7596)SNIAVSIDR	NLKLSESDMLDK	NLK(1296.7038)LSESDM(Oxidation)LDK	aleitner_M1012_004	90.8830	17.1	5.4	1.8	7.7	320	29	3.0	4240	965	9.4	Q9UTK9	65	1	0	0	Q09746	185	1	0	0	52011.2	SCHPO	Putative 6-phosphofructo-2-kinase/fructose-2,6-bisphosphatase C144.17c	72217.1	SCHPO	Protein BZZ1
894.0967	3	-4.1	MWDGFSNSFWSR	1144.6492-M(Oxidation)WDGFSNSFWSR	KTYNLVAAK	K(1672.6980)TYNLVAAK	aleitner_M1012_004	72.6493	14.5	2.2	1.8	9.9	33	8	3.5	1866	490	7.8	Q9UUJ3	1	1	0	0	Q8TFG7	36	1	0	0	76868.3	SCHPO	Probable Rho-GTPase-activating protein 9	51748.1	SCHPO	tRNA (guanine(37)-N1)-methyltransferase
533.2765	4	-8.0	QSKVTPQMHER	QSK(773.4323)VTPQM(Oxidation)HER	KTYPK	K(1493.7297)TYPK	aleitner_M1012_004	27.3280	17.6	7.6	1.8	8.3	452	22	4.5	4295	619	12.5	Q9UT19	409	1	0	0	O14344	298	1	0	0	85340.4	SCHPO	Probable 5-methyltetrahydropteroyltriglutamate--homocysteine methyltransferase	57027.0	SCHPO	Inosine-5'-monophosphate dehydrogenase
455.6350	5	-8.2	KEDLSMDGSNDGVK	K(779.4905)EDLSMDGSNDGVK	KAAKPK	K(1631.7349)AAKPK	aleitner_M1012_004	46.2703	14.9	5.3	1.8	5.9	946	96	3.4	5363	691	9.0	O94443	42	1	0	0	O74173	119	1	0	0	71471.4	SCHPO	Uncharacterized exonuclease C637.09	23484.5	SCHPO	Elongation factor 1-beta
506.5167	4	8.5	KPSQNFITR	K(932.4273)PSQNFITR	KDGSMNK	K(1227.6612)DGSM(Oxidation)NK	aleitner_M1012_004	19.1528	14.0	3.4	1.8	7.7	121	12	1.9	5742	929	9.5	Q9P381	47	1	0	0	Q9UU76	15	1	0	0	49937.0	SCHPO	Putative phosphatidate cytidylyltransferase	72635.2	SCHPO	Pumilio homology domain family member 6
771.3893	3	-1.9	EKALEDSGFSLK	EK(988.4787)ALEDSGFSLK	MDSIELK	1460.7399-M(Oxidation)DSIELK	aleitner_M1012_004	51.3477	16.6	1.9	1.8	4.3	1927	271	4.1	2158	321	13.4	O74349	770	1	0	0	O14022	1	1	0	0	184374.2	SCHPO	E3 ubiquitin-protein ligase listerin	121936.8	SCHPO	Cation-transporting ATPase 5
760.4181	3	1.5	HIDPKILAMLGR	HIDPK(899.4535)ILAM(Oxidation)LGR	MALTNGR	1516.8436-MALTNGR	aleitner_M1012_004	70.7162	15.0	1.1	1.8	7.2	194	11	4.0	1313	124	12.0	O74400	476	1	0	0	Q10304	1	1	0	0	77034.7	SCHPO	Uncharacterized RNA-binding protein C4F6.14	71267.2	SCHPO	Uncharacterized protein C22H10.11c
1056.1753	3	0.062	GTEKLWLQEYVNFMA	GTEK(1321.6224)LWLQEYVNFM(Oxidation)A	MENYQKVEK	1981.9496-M(Oxidation)ENYQKVEK	aleitner_M1012_004	72.6907	18.2	2.6	1.8	8.6	370	38	5.3	2292	402	9.6	P78953	909	1	0	0	P04551	1	1	0	0	102368.2	SCHPO	Division mal foutue 1 protein	34358.8	SCHPO	Cyclin-dependent kinase 1
999.4996	3	1.7	NCYKFNSAGTPVHLMGK	NC(Carbamidomethyl)YK(1056.5638)FNSAGTPVHLM(Oxidation)GK	KEGMAIVR	K(2076.9761)EGM(Oxidation)AIVR	aleitner_M1012_004	79.3710	20.7	5.4	1.9	6.7	2205	347	6.0	3142	544	14.0	Q9HGP4	471	1	0	0	O74773	924	1	0	0	81032.4	SCHPO	Bromodomain-containing protein C631.02	109739.6	SCHPO	DNA mismatch repair protein msh2
628.5756	4	-2.6	KETAAPPPQETPTK	K(1016.5073)ETAAPPPQETPTK	MSSGSRVR	1631.8407-MSSGSRVR	aleitner_M1012_004	29.6045	14.1	4.2	1.9	6.3	254	16	1.9	4071	788	8.3	O74718	172	1	0	0	O74999	1	1	0	0	72557.0	SCHPO	Eukaryotic peptide chain release factor GTP-binding subunit	62728.2	SCHPO	DNA repair protein rhp7
858.1091	3	3.2	MDNHMLNRISK	1213.6377-MDNHMLNRISK	KEEMILAAR	K(1495.7276)EEM(Oxidation)ILAAR	aleitner_M1012_004	74.0845	17.5	4.6	1.9	6.0	1141	193	3.5	4603	891	11.5	Q9UTK8	1	1	0	0	P87238	192	1	0	0	38019.1	SCHPO	GDP-mannose transporter	23524.4	SCHPO	CUE domain-containing protein 4, mitochondrial
981.4659	3	-5.4	KSTDEWR	K(2020.9564)STDEWR	EYIMQASKALADGEWR	EYIM(Oxidation)QASK(1058.5033)ALADGEWR	aleitner_M1012_004	93.8273	18.9	0.6	1.9	7.7	658	128	6.0	1602	371	11.2	O74876	216	1	0	0	O14164	753	1	0	0	43098.4	SCHPO	Meiotically up-regulated gene 135 protein	104368.3	SCHPO	Eukaryotic translation initiation factor 3 subunit C
731.4078	3	-7.8	MKANR	1556.8967-M(Oxidation)KANR	LGLKSLSFLWQK	LGLK(772.3902)SLSFLWQK	aleitner_M1012_004	79.5143	15.1	4.8	1.9	5.7	543	100	4.0	1513	341	9.4	O74745	1	1	0	0	Q9USQ7	134	1	0	0	48991.4	SCHPO	Mannan polymerase II complex anp1 subunit	67624.9	SCHPO	Diphthine--ammonia ligase
1074.1794	3	2.3	MSESPSANISDADK	1752.8894-M(Oxidation)SESPSANISDADK	KLAQELSNGNGDLEK	K(1604.6876)LAQELSNGNGDLEK	aleitner_M1012_004	90.3417	21.1	5.5	1.9	8.1	1090	195	5.7	3530	750	13.0	O13351	1	1	0	0	Q09673	210	1	0	0	12934.7	SCHPO	Ubiquitin-like protein pmt3/smt3	31877.0	SCHPO	Pantoate--beta-alanine ligase
881.7633	3	-1.2	KAMDNATLEMATSR	K(1088.5536)AMDNATLEM(Oxidation)ATSR	KASEITMR	K(1691.7859)ASEITM(Oxidation)R	aleitner_M1012_004	20.5728	11.8	2.0	1.9	4.0	864	209	3.5	1281	298	7.8	O94300	547	1	0	0	Q02099	2289	1	0	0	68563.7	SCHPO	Putative xanthine/uracil permease C887.17	273531.8	SCHPO	Protein kinase rad3
643.6074	4	0.60	KIVGEGMADVSAIK	K(1137.6394)IVGEGM(Oxidation)ADVSAIK	KLDGVLEAR	K(1570.8276)LDGVLEAR	aleitner_M1012_004	49.8713	13.0	3.2	1.9	5.1	427	51	2.0	3590	626	10.0	Q10320	21	1	0	0	O94488	976	1	0	0	31302.2	SCHPO	GDT1-like protein C17G8.08c	128470.1	SCHPO	Microtubule organizer protein 1
1070.2062	3	-4.8	KPSPDTMFYVNEK	K(1636.8784)PSPDTM(Oxidation)FYVNEK	KLDTITTISGHTGR	K(1708.8018)LDTITTISGHTGR	aleitner_M1012_004	76.7873	16.7	3.8	1.9	5.1	1843	306	3.6	4488	813	11.6	O14122	622	1	0	0	Q9UT57	279	1	0	0	85330.7	SCHPO	Cullin-4	67680.9	SCHPO	Probable cytosolic Fe-S cluster assembly factor SPAC806.02c
1007.1846	3	8.1	KIADLQSTNNDEK	K(1543.7812)IADLQSTNNDEK	DMPKGMMVTGIVK	DMPK(1612.7944)GMMVTGIVK	aleitner_M1012_004	74.0310	19.2	5.3	1.9	7.3	1364	239	4.8	5432	993	11.9	Q9HFE6	96	1	0	0	O14324	38	1	0	0	54838.3	SCHPO	Uncharacterized RNA-binding protein P16F5.06	24845.7	SCHPO	Uncharacterized membrane protein C16E9.09c
806.7303	3	-8.5	KECEINAHQFGK	K(957.5019)EC(Carbamidomethyl)EINAHQFGK	SSIEKEK	SSIEK(1597.7559)EK	aleitner_M1012_004	59.3800	17.1	5.0	1.9	7.8	244	48	4.0	1776	549	11.4	O13799	381	1	0	0	Q09773	481	1	0	0	118462.1	SCHPO	Uncharacterized helicase C17H9.02	162396.0	SCHPO	Meiotically up-regulated gene 62 protein
684.3706	4	-8.9	SKWPMLYSLIASR	SK(1166.6547)WPM(Oxidation)LYSLIASR	KTPLNLSEK	K(1704.8909)TPLNLSEK	aleitner_M1012_004	58.1175	13.4	3.6	1.9	3.5	1154	200	1.9	3252	643	9.9	O94726	505	1	0	0	O94710	278	1	0	0	89319.2	SCHPO	ER degradation-enhancing alpha-mannosidase-like protein 1	45973.9	SCHPO	Probable tRNA threonylcarbamoyladenosine biosynthesis protein pgp1, mitochondrial
937.1277	3	-2.2	DTSLSKESMFLPPAVSR	DTSLSK(944.4273)ESMFLPPAVSR	MDSADIR	2002.0081-MDSADIR	aleitner_M1012_004	85.0417	20.8	6.2	1.9	11.4	185	19	6.7	1819	284	12.6	O94723	85	1	0	0	P49373	1	1	0	0	22698.5	SCHPO	54S ribosomal protein L20, mitochondrial	32734.6	SCHPO	Transcription elongation factor S-II
951.8325	3	-6.9	NTKTLAEDPMVK	NTK(1506.8042)TLAEDPMVK	LKLPNVSDVDNR	LK(1483.7592)LPNVSDVDNR	aleitner_M1012_004	78.9377	14.8	4.4	1.9	5.5	755	100	3.5	2733	419	11.4	G2TRQ9	66	1	0	0	P87174	109	1	0	0	19111.0	SCHPO	Uncharacterized protein tam10	23550.2	SCHPO	DNA polymerase epsilon subunit D
822.7500	3	-3.2	NKAVVNSELSVDEMK	NK(803.4065)AVVNSELSVDEMK	KDEFK	K(1799.8975)DEFK	aleitner_M1012_004	70.6922	17.7	2.6	1.9	11.5	56	5	3.5	4365	893	9.9	Q9US60	328	1	0	0	O13819	512	1	0	0	61939.0	SCHPO	Kinesin-like protein 3	64153.4	SCHPO	Phosphoinositide 3-phosphatase
624.5964	4	-0.76	KGVINLR	K(1695.8508)GVINLR	KQVLAYFGENFDK	K(936.5757)QVLAYFGENFDK	aleitner_M1012_004	57.6705	15.6	2.8	1.9	4.1	1875	242	3.5	2685	360	11.5	O94460	289	1	0	0	Q09811	892	1	0	0	45176.6	SCHPO	Probable queuine tRNA-ribosyltransferase	149647.3	SCHPO	ATP-dependent DNA helicase hus2/rqh1
515.5182	4	6.5	MQTTHPK	1216.6187-MQTTHPK	VKEEATTSSK	VK(979.4797)EEATTSSK	aleitner_M1012_004	47.6205	13.4	1.3	1.9	3.5	1741	198	1.9	5234	764	9.9	Q9UU81	1	1	0	0	O74563	212	1	0	0	96042.4	SCHPO	AP-1 complex subunit gamma-1	78053.2	SCHPO	E3 ubiquitin-protein ligase brl2
1074.1818	3	-9.7	KPEVFKMACLR	K(1841.8288)PEVFKMAC(Carbamidomethyl)LR	KGAEEAVAEASSCMHK	K(1515.7942)GAEEAVAEASSC(Carbamidomethyl)MHK	aleitner_M1012_004	99.9957	19.6	4.1	1.9	6.6	1071	329	5.3	2014	693	13.0	Q9UUJ6	476	1	0	0	O42875	336	1	0	0	73352.7	SCHPO	Nuclear elongation and deformation protein 1	39870.0	SCHPO	Tryptophan--tRNA ligase, mitochondrial
856.4827	3	-9.9	KLVILDLNGTLLCR	K(939.5025)LVILDLNGTLLC(Carbamidomethyl)R	KAIEDAR	K(1765.0172)AIEDAR	aleitner_M1012_004	89.2905	11.3	4.0	1.9	6.1	88	7	0.4	5722	634	8.4	O94336	24	1	0	0	O13791	49	1	0	0	27929.3	SCHPO	Uncharacterized FCP1 homology domain-containing protein C1271.03c	49137.0	SCHPO	Protein slt1
671.0213	3	5.1	MTAVPKFYR	898.4470-MTAVPKFYR	MAPDISK	1249.6529-MAPDISK	aleitner_M1012_004	40.5492	12.8	2.9	1.9	7.0	87	17	3.5	861	285	9.9	Q9C0Z8	1	1	0	0	Q10267	1	1	0	0	36702.6	SCHPO	Uncharacterized protein PB1E7.11c	30935.7	SCHPO	Nonsense-mediated mRNA decay protein 3
672.8126	4	-5.5	KNWNPHPEDMK	K(1276.6009)NWNPHPEDM(Oxidation)K	MVNFASEVDK	1548.7031-MVNFASEVDK	aleitner_M1012_004	60.4972	12.9	3.7	1.9	3.5	972	213	3.5	972	219	11.5	O13962	84	1	0	0	Q10276	1	1	0	0	25160.8	SCHPO	Putative cytochrome c1 heme lyase	52536.5	SCHPO	Putative choline kinase
987.1295	3	4.9	MMSNSQISK	1917.8891-M(Oxidation)MSNSQISK	KFSPDGSCNSQGILDR	K(1178.5311)FSPDGSC(Carbamidomethyl)NSQGILDR	aleitner_M1012_004	67.1610	16.7	5.9	2.0	5.6	1064	220	4.2	2355	614	11.1	C6Y4C9	1	1	0	0	O94527	251	1	0	0	15861.9	SCHPO	Sporulation-specific protein 13	92499.7	SCHPO	WD repeat protein iqw1
902.1629	3	0.96	VKGQLGIMAR	VK(1631.8420)GQLGIMAR	KQHQSSHFATPVK	K(1209.6904)QHQSSHFATPVK	aleitner_M1012_004	60.9782	13.8	3.5	2.0	4.4	806	74	1.4	5510	952	9.4	O94679	1034	1	0	0	O14338	64	1	0	0	131325.2	SCHPO	Condensin complex subunit 1	98568.7	SCHPO	Uncharacterized serine-rich protein C2F12.03c
789.3919	4	-8.7	KPSLSVANSAHCR	K(1727.8512)PSLSVANSAHC(Carbamidomethyl)R	HSSTAAKNNVSMISK	HSSTAAK(1563.7828)NNVSM(Oxidation)ISK	aleitner_M1012_004	61.2473	13.8	4.2	2.0	3.7	1591	278	2.5	3526	741	10.1	Q09879	133	1	0	0	O94368	42	1	0	0	128668.7	SCHPO	Probable ubiquitin carboxyl-terminal hydrolase 5	81070.7	SCHPO	Pentatricopeptide repeat-containing protein 1, mitochondrial
911.8046	3	3.9	MMNRAYSLR	1575.8331-M(Oxidation)MNRAYSLR	TKPKSNTLGSMFK	TK(1294.6162)PKSNTLGSMFK	aleitner_M1012_004	78.4155	17.8	4.4	2.0	7.2	583	103	5.3	1619	308	10.6	O74960	1	1	0	0	O94477	633	1	0	0	39806.0	SCHPO	Probable sphingolipid long chain base-responsive protein pil1	175156.7	SCHPO	Myosin-52
868.8203	3	-2.0	MAVGPVTGMFKR	1294.7761-MAVGPVTGM(Oxidation)FKR	KPVIEFRIR	K(1446.7363)PVIEFRIR	aleitner_M1012_004	48.0202	14.0	3.1	2.0	4.6	613	104	1.4	4334	851	9.4	O94705	1	1	0	0	O43059	752	1	0	0	6643.8	SCHPO	Cytochrome c oxidase subunit 7A	90758.2	SCHPO	Cytoskeletal protein syp1
722.4016	3	7.8	MSTSAIALALSSSK	798.4487-MSTSAIALALSSSK	KTVADK	K(1503.7854)TVADK	aleitner_M1012_004	67.1002	18.7	0.6	2.0	6.2	730	279	4.0	2069	858	9.2	O14139	1	1	0	0	P87128	247	1	0	0	159380.0	SCHPO	Chromodomain helicase hrp3	30532.7	SCHPO	Probable eukaryotic translation initiation factor 3 subunit J
768.3718	3	6.4	MSKSVISCLSR	M(Oxidation)SK(1019.4416)SVISC(Carbamidomethyl)LSR	METMQSR	1420.7054-METMQSR	aleitner_M1012_004	22.2828	14.5	4.2	2.0	9.8	36	3	3.6	1702	283	7.9	Q9HDV6	588	1	0	0	P87159	1	1	0	0	251199.9	SCHPO	Cell polarity protein mor2	75450.1	SCHPO	Mitosis inhibitor nif1
804.7513	3	-0.49	VKANNASVVEYK	VK(1090.5295)ANNASVVEYK	KFDSSVDR	K(1458.7718)FDSSVDR	aleitner_M1012_004	87.2910	15.5	4.7	2.0	4.6	1580	223	2.9	4482	854	10.9	Q9P7P6	347	1	0	0	O42993	36	1	0	0	62615.6	SCHPO	Probable pyruvate decarboxylase C186.09	12042.9	SCHPO	Peptidyl-prolyl cis-trans isomerase
1084.8265	3	1.3	MNQDDNGKNVVSK	1787.7859-M(Oxidation)NQDDNGKNVVSK	MSAIDSCEHTVSWK	1601.7355-MSAIDSC(Carbamidomethyl)EHTVSWK	aleitner_M1012_004	97.2542	15.2	2.9	2.0	4.0	1915	824	3.9	2036	874	11.2	Q09855	1	1	0	0	O14338	1	1	0	0	58257.5	SCHPO	F-box/WD repeat-containing protein pof11	98568.7	SCHPO	Uncharacterized serine-rich protein C2F12.03c
496.2526	4	-5.7	TVEKLENATK	TVEK(849.3790)LENATK	MSETTK	1269.6816-M(Oxidation)SETTK	aleitner_M1012_004	97.2992	14.0	3.2	2.0	7.7	80	22	4.6	492	184	9.5	O42914	197	1	0	0	Q9UTN0	1	1	0	0	30949.5	SCHPO	Uncharacterized protein C16A3.08c	72131.8	SCHPO	Uncharacterized transcriptional regulatory protein C139.03
503.6630	5	2.2	MNSIGNASSFSKR	MNSIGNASSFSK(1115.6009)R	TGKVTMLGR	TGK(1535.7402)VTM(Oxidation)LGR	aleitner_M1012_004	56.4340	18.4	5.7	2.0	9.2	496	40	9.1	527	45	13.4	O14270	688	1	0	0	Q9HDZ5	140	1	0	0	81128.8	SCHPO	Fork head transcription factor 1	45305.0	SCHPO	CRAL-TRIO domain-containing protein C589.09, mitochondrial
929.4827	3	-8.8	KTCASLSAFTK	K(1572.8334)TC(Carbamidomethyl)ASLSAFTK	LAKPDMLNYAKR	LAK(1350.6853)PDM(Oxidation)LNYAKR	aleitner_M1012_004	76.7418	15.3	5.4	2.0	4.4	1575	258	2.9	3946	667	10.9	O74740	613	1	0	0	Q9Y7R3	618	1	0	0	89451.4	SCHPO	Cleavage factor two protein 2	83255.1	SCHPO	Condensin complex subunit 2
688.7094	3	-2.9	KHLDAEVQK	K(996.5352)HLDAEVQK	KPRSESR	K(1204.6452)PRSESR	aleitner_M1012_004	23.0407	17.6	1.6	2.0	13.2	21	2	2.1	8510	940	8.5	P41878	281	1	0	0	O14338	51	1	0	0	34572.3	SCHPO	26S proteasome regulatory subunit rpn11	98568.7	SCHPO	Uncharacterized serine-rich protein C2F12.03c
522.3040	5	3.0	SKIIGPAIFK	SK(1533.8113)IIGPAIFK	MALYSISKPVGSK	1210.7325-M(Oxidation)ALYSISKPVGSK	aleitner_M1012_004	33.0212	15.4	2.6	2.0	4.5	2205	380	4.5	2205	400	10.9	Q9Y7R4	393	1	0	0	P36630	1	1	0	0	105038.9	SCHPO	Histone-lysine N-methyltransferase, H3 lysine-4 specific	47477.6	SCHPO	G2/mitotic-specific cyclin cig2
510.4612	5	3.6	FDKPSNNGPLGR	FDK(1246.6081)PSNNGPLGR	KAFGTDDIDK	K(1438.7205)AFGTDDIDK	aleitner_M1012_004	25.9500	10.3	3.1	2.0	2.5	874	125	2.5	874	130	7.8	O43027	177	1	0	0	O14179	73	1	0	0	80777.6	SCHPO	Probable Rho-GTPase-activating protein 6	28075.5	SCHPO	Ribosome maturation protein sdo1
804.7497	3	7.1	KEISDVVK	K(1494.6872)EISDVVK	MSGSVTSTTTETR	1054.5910-MSGSVTSTTTETR	aleitner_M1012_004	93.5483	15.0	5.8	2.0	7.1	226	21	4.7	952	142	7.9	Q9UT19	474	1	0	0	O13940	1	1	0	0	85340.4	SCHPO	Probable 5-methyltetrahydropteroyltriglutamate--homocysteine methyltransferase	41318.8	SCHPO	Probable low-specificity L-threonine aldolase
635.5665	4	-7.8	MASPKMIR	1589.7681-MASPKM(Oxidation)IR	MSSNDSIMLTPLK	1086.5566-MSSNDSIM(Oxidation)LTPLK	aleitner_M1012_004	21.8380	13.7	2.4	2.0	3.1	2151	438	2.6	2989	670	10.6	O74431	1	1	0	0	O13972	1	1	0	0	148788.0	SCHPO	Probable cation-transporting ATPase C1672.11c	51861.5	SCHPO	Probable serine hydroxymethyltransferase, cytosolic
503.5304	4	-5.9	MGKPAGLNAAR	925.5233-MGKPAGLNAAR	KAVISDR	K(1222.6492)AVISDR	aleitner_M1012_004	76.0172	19.1	6.0	2.0	8.4	1115	59	5.3	6946	578	9.1	P79057	1	1	0	0	Q9URU2	453	1	0	0	15655.4	SCHPO	40S ribosomal protein S23	157660.5	SCHPO	DNA replication ATP-dependent helicase/nuclease dna2
679.0438	3	-2.7	KSGYYER	K(1132.6856)SGYYER	KPDKPVIAK	K(1039.4975)PDKPVIAK	aleitner_M1012_004	24.6792	11.3	3.0	2.0	3.5	481	64	1.9	1477	217	7.8	O14066	131	1	0	0	O59801	491	1	0	0	150018.8	SCHPO	Increased rDNA silencing protein 4 homolog	138029.1	SCHPO	Putative ATP-dependent RNA helicase C550.03c
966.8411	3	-4.1	KNDVVAVFIDK	K(1650.8213)NDVVAVFIDK	KAASTSNYTSLQSR	K(1384.7602)AASTSNYTSLQSR	aleitner_M1012_004	77.2970	24.6	6.1	2.0	14.9	126	6	7.8	2589	634	11.8	Q9P7T1	1804	1	0	0	O13839	680	1	0	0	559853.9	SCHPO	Hydroxamate-type ferrichrome siderophore peptide synthetase	82690.1	SCHPO	G2-specific protein kinase fin1
635.3041	4	6.7	MPSSNGSSDFVR	1238.6143-M(Oxidation)PSSNGSSDFVR	KSEGTDLHSK	K(1436.6242)SEGTDLHSK	aleitner_M1012_004	79.1467	15.1	4.3	2.1	5.1	760	151	2.6	3334	915	10.0	O14283	1	1	0	0	Q12704	715	1	0	0	60046.3	SCHPO	Transcription factor prr1	116046.4	SCHPO	DNA polymerase gamma
821.7578	3	-1.4	KGLECVIETPPR	K(1064.5212)GLEC(Carbamidomethyl)VIETPPR	KGSTFMEK	K(1535.8018)GSTFMEK	aleitner_M1012_004	66.7487	10.3	2.1	2.1	4.0	162	55	2.5	458	235	8.4	O94490	139	1	0	0	Q9P6R5	171	1	0	0	87388.6	SCHPO	Uncharacterized transcriptional regulatory protein C417.09c	43104.9	SCHPO	GPI mannosyltransferase 1
1035.1953	3	7.8	MQDNQVLANTASMIMPK	1195.6449-M(Oxidation)QDNQVLANTASMIMPK	KPSVASQDVK	K(2044.9632)PSVASQDVK	aleitner_M1012_004	89.8387	15.9	4.3	2.1	5.0	2487	374	4.6	3226	474	10.9	Q9P7W1	1	1	0	0	Q9P7H9	67	1	0	0	23037.2	SCHPO	Uncharacterized protein C1703.09	80990.2	SCHPO	Uncharacterized transcriptional regulatory protein C105.03c
489.8976	6	-10.0	GEDNKSYIANLVR	GEDNK(1455.6188)SYIANLVR	KYSEDSESMSR	K(1615.8206)YSEDSESMSR	aleitner_M1012_004	22.2670	13.3	3.2	2.1	4.0	971	211	3.4	1444	350	11.4	O74793	33	1	0	0	O74539	186	1	0	0	19590.8	SCHPO	Uncharacterized protein C26H8.11c	266852.4	SCHPO	Peroxide stress-activated histidine kinase mak3
887.8120	3	-3.0	LAGKLAQDEHWR	LAGK(1237.6853)LAQDEHWR	MLIVNRNPK	1560.8049-M(Oxidation)LIVNRNPK	aleitner_M1012_004	52.5533	13.8	2.4	2.1	4.0	1717	263	2.9	3651	601	10.9	O94691	250	1	0	0	O94583	1	1	0	0	84930.4	SCHPO	Lid2 complex component jmj3	21621.6	SCHPO	Uncharacterized protein C1442.11c
697.6207	4	4.0	LPKPKNDYELMEPR	LPKPK(1041.5607)NDYELM(Oxidation)EPR	KPGINYGR	K(1882.9499)PGINYGR	aleitner_M1012_004	55.8280	13.4	4.7	2.1	7.2	127	7	3.6	1384	190	11.5	P39964	478	1	0	0	P87175	472	1	0	0	86844.9	SCHPO	Pre-mRNA-splicing factor cdc5	60313.2	SCHPO	DNA-(apurinic or apyrimidinic site) lyase 2
713.5937	4	2.9	MDAEGEQKSNGVK	1442.7075-M(Oxidation)DAEGEQKSNGVK	MSNGNDNSLIIK	1545.6981-MSNGNDNSLIIK	aleitner_M1012_004	88.9712	13.8	2.4	2.1	2.9	2613	519	2.9	2613	521	10.9	Q9UT68	1	1	0	0	P87129	1	1	0	0	36436.0	SCHPO	Uncharacterized protein C4F11.03c	87506.5	SCHPO	Vacuolar protein sorting-associated protein 53
640.5967	4	0.40	MITPKFELR	1408.7351-M(Oxidation)ITPKFELR	KHFEQVINEK	K(1287.6897)HFEQVINEK	aleitner_M1012_004	47.0122	13.5	5.2	2.1	4.8	686	70	1.6	5777	987	9.3	O43076	1	1	0	0	O74762	694	1	0	0	52393.4	SCHPO	Protein shq1	107277.4	SCHPO	26S proteasome regulatory subunit rpn2
789.1083	3	-8.8	KYIRPEDVR	K(1189.6781)YIRPEDVR	KFMISLLGK	K(1312.7139)FM(Oxidation)ISLLGK	aleitner_M1012_004	78.8122	13.8	3.2	2.1	7.1	156	12	3.0	2186	256	10.9	Q9P7N3	822	1	0	0	Q10429	763	1	0	0	100267.7	SCHPO	Vacuolar protein sorting-associated protein 41	100492.2	SCHPO	Condensin complex subunit 3
786.0761	3	-0.042	LVKGAFDISSK	LVK(1191.5515)GAFDISSK	MESIQSTMK	1301.7231-MESIQSTMK	aleitner_M1012_004	68.9372	12.9	0.8	2.1	5.1	206	94	1.9	1348	799	9.9	Q9UTI5	60	1	0	0	P78813	1	1	0	0	20523.1	SCHPO	Vacuolar protein sorting-associated protein 29	51751.8	SCHPO	ENTH domain-containing protein C794.11c
677.0696	4	-7.9	MTNYPFFR	1629.7749-MTNYPFFR	KYNMFEEGFLAK	K(1212.5638)YNM(Oxidation)FEEGFLAK	aleitner_M1012_004	56.6187	12.9	3.1	2.1	5.0	470	76	2.0	3651	812	10.0	O94647	1	1	0	0	Q9Y7Y8	226	1	0	0	52280.6	SCHPO	Serine/threonine-protein kinase ppk24, mitochondrial	92073.5	SCHPO	Probable glutamine--tRNA ligase
840.7496	3	-9.6	SGKSIMVLDEHIR	SGK(1019.4746)SIM(Oxidation)VLDEHIR	MSDFNLR	1637.8447-MSDFNLR	aleitner_M1012_004	39.8267	11.4	1.7	2.1	3.6	351	149	2.0	1000	489	10.0	Q9UTC7	340	1	0	0	G2TRM2	1	1	0	0	51746.8	SCHPO	Uncharacterized WD repeat-containing protein C227.12	8240.4	SCHPO	Uncharacterized protein PJ695.02
987.4625	3	0.18	KAHELSVLCDAK	K(1589.6628)AHELSVLC(Carbamidomethyl)DAK	MANHSSSSSDQGTK	1507.7705-M(Oxidation)ANHSSSSSDQGTK	aleitner_M1012_004	79.0342	14.6	3.3	2.1	4.6	1385	364	3.6	2648	669	10.0	O42954	41	1	0	0	O14276	1	1	0	0	50907.6	SCHPO	MADS-box transcription factor 1	17221.0	SCHPO	rRNA-processing protein fyv7
656.6193	4	6.8	QKELEGVANPIMAK	QK(1079.6227)ELEGVANPIM(Oxidation)AK	SKSVLPPSK	SK(1680.8757)SVLPPSK	aleitner_M1012_004	65.1505	14.9	2.5	2.1	8.7	87	7	2.4	3831	663	8.3	Q10265	595	1	0	0	Q9P3U2	199	1	0	0	70143.5	SCHPO	Probable heat shock protein ssa1	81759.6	SCHPO	Uncharacterized AAA domain-containing protein C328.04
543.7899	4	3.8	KHDEDLEFSR	K(896.5331)HDEDLEFSR	LKVSANK	LK(1412.6572)VSANK	aleitner_M1012_004	48.1282	11.8	1.9	2.1	4.3	472	83	4.0	586	102	9.6	O14226	317	1	0	0	O60182	760	1	0	0	68593.4	SCHPO	Exocyst complex component exo84	103490.2	SCHPO	Replication factor C subunit 1
705.6392	4	5.4	QIHKLQSTLQAMK	QIHK(1293.6679)LQSTLQAMK	MSFPFASLLK	1662.9127-M(Oxidation)SFPFASLLK	aleitner_M1012_004	53.0623	16.1	3.8	2.1	8.2	206	17	2.6	5275	1011	10.0	Q9HGP4	546	1	0	0	O13851	1	1	0	0	81032.4	SCHPO	Bromodomain-containing protein C631.02	32411.5	SCHPO	Decaprenyl-diphosphate synthase subunit 2
666.6158	4	-6.6	VKNGTPPMR	VK(1663.9185)NGTPPMR	GIVAKYTYTELLR	GIVAK(1136.6012)YTYTELLR	aleitner_M1012_004	64.2500	14.1	5.3	2.2	5.0	755	78	4.3	1184	136	9.1	Q10178	406	1	0	0	O74419	49	1	0	0	137184.4	SCHPO	U2 snRNP component prp10	109848.4	SCHPO	Uncharacterized protein C162.02c
512.6793	5	3.4	SKETSELDDLALPR	SK(985.5518)ETSELDDLALPR	MDTIKLK	1710.8676-MDTIKLK	aleitner_M1012_004	44.5565	13.9	5.2	2.2	6.0	542	39	3.5	3114	373	9.9	P87174	7	1	0	0	Q10441	1	1	0	0	23550.2	SCHPO	DNA polymerase epsilon subunit D	52362.2	SCHPO	Probable tRNA(Ile)-lysidine synthase
535.7542	4	-9.9	GKCISNGGSASPDK	GK(762.3734)C(Carbamidomethyl)ISNGGSASPDK	MFATR	1514.7035-MFATR	aleitner_M1012_004	18.8452	12.2	0.0	2.2	4.5	449	53	1.9	2722	504	9.8	Q10165	514	1	0	0	O74882	1	1	0	0	104498.1	SCHPO	Probable ribosylation factor GTPase-activating protein cnt6	20136.6	SCHPO	Succinate dehydrogenase cytochrome B subunit, mitochondrial
660.5957	4	7.2	LKVGTCESCK	LK(1457.7766)VGTC(Carbamidomethyl)ESC(Carbamidomethyl)K	KISEELFVNNK	K(1318.6261)ISEELFVNNK	aleitner_M1012_004	83.2887	12.7	4.6	2.2	2.9	1625	337	1.8	3416	770	9.8	Q9P7Z8	72	1	0	0	O60072	1436	1	0	0	14087.5	SCHPO	Uncharacterized protein C26H8.13c	218567.1	SCHPO	Putative helicase mug81
910.1033	3	-2.1	MNFHHGWTFHK	1286.6428-MNFHHGWTFHK	KEADMIEAVK	K(1578.7190)EADM(Oxidation)IEAVK	aleitner_M1012_004	50.4312	13.8	1.3	2.2	2.9	2963	773	2.9	2963	781	9.3	Q10495	1	1	0	0	P00332	226	1	0	0	111354.1	SCHPO	Uncharacterized protein C26F1.08c	37396.7	SCHPO	Alcohol dehydrogenase
756.3848	3	-5.1	KNSTQEK	K(1432.7198)NSTQEK	KISASATNFNDK	K(971.4924)ISASATNFNDK	aleitner_M1012_004	17.2305	13.0	3.3	2.2	6.1	165	16	3.7	743	108	8.0	Q6LA54	786	1	0	0	O94313	49	1	0	0	103688.6	SCHPO	Uncharacterized WD repeat-containing protein C3H5.08c	127480.9	SCHPO	Carbamoyl-phosphate synthase arginine-specific large chain
722.3572	3	-7.7	MKLNVCFR	1081.5300-M(Oxidation)KLNVC(Carbamidomethyl)FR	MKMSYLR	1220.6046-MKM(Oxidation)SYLR	aleitner_M1012_004	42.5228	12.7	4.6	2.2	2.9	1210	149	1.8	2455	389	9.8	G2TRN3	1	1	0	0	G2TRQ4	1	1	0	0	10301.6	SCHPO	Putative uncharacterized transmembrane protein PB15E9.06	13563.8	SCHPO	Uncharacterized protein P23A10.17
562.6536	3	5.7	AKNVIDAER	AK(670.3836)NVIDAER	MVKR	1152.6139-MVKR	aleitner_M1012_004	39.5882	17.6	1.7	2.2	11.4	69	10	6.6	991	218	7.3	O74760	767	1	0	0	O59729	1	1	5	0	107071.5	SCHPO	Eukaryotic translation initiation factor 3 subunit A	74072.8	SCHPO	Uncharacterized protein slp1
582.0228	4	-0.14	MSSPDR	1632.7665-MSSPDR	MSLSDSPSKSGNTGK	829.3640-MSLSDSPSKSGNTGK	aleitner_M1012_004	79.0287	14.8	0.9	2.2	7.7	179	37	4.8	1070	281	9.2	Q9P768	1	1	0	0	P40923	1	1	0	0	64082.8	SCHPO	Uncharacterized amino-acid permease P7G5.06	23156.8	SCHPO	MBF complex negative regulatory component yox1
579.8181	4	-2.8	KAELVADQK	K(1314.6945)AELVADQK	HHKPHHSGLK	HHK(1138.6234)PHHSGLK	aleitner_M1012_004	44.9072	14.2	4.3	2.2	6.5	274	23	2.0	4560	790	7.7	Q9USN1	652	1	0	0	O74526	116	1	0	0	116994.1	SCHPO	Sorting nexin-12	85910.3	SCHPO	Probable serine/threonine-protein kinase C70.05c
708.6729	3	4.4	MESGSIDLDK	1013.4964-M(Oxidation)ESGSIDLDK	KMQDQAR	K(1247.5591)MQDQAR	aleitner_M1012_004	21.2233	18.6	5.5	2.2	9.8	178	19	5.2	1748	279	10.5	O74415	1	1	0	0	Q10483	91	1	0	0	179231.3	SCHPO	Uncharacterized protein C14G10.02	27602.6	SCHPO	Uncharacterized protein C17C9.11c
630.6278	4	6.3	YLPKLEFESK	YLPK(1265.7959)LEFESK	AVKVTVISLAK	AVK(1390.7384)VTVISLAK	aleitner_M1012_004	36.6953	11.3	2.5	2.2	3.5	728	96	1.9	2384	358	7.8	Q9P7Q8	85	1	0	0	G2TRU9	118	1	2	0	38521.7	SCHPO	Mo25-like protein	23876.2	SCHPO	Uncharacterized protein wtf6
1101.8522	3	1.9	MDYDIDAIIEK	1961.9115-M(Oxidation)DYDIDAIIEK	KSDMETDFIPQTPGMK	K(1478.6851)SDMETDFIPQTPGMK	aleitner_M1012_004	66.8667	22.4	6.6	2.3	8.3	1451	182	6.7	3022	589	14.1	P23880	1	1	0	0	O94530	271	1	0	0	36829.5	SCHPO	Serine/threonine-protein phosphatase PP1-2	44773.6	SCHPO	tRNA threonylcarbamoyladenosine biosynthesis protein sua5
577.9727	3	0.92	MSLLVK	1025.4852-M(Oxidation)SLLVK	MADIPADR	843.4776-MADIPADR	aleitner_M1012_004	54.1563	14.0	4.9	2.3	4.0	1846	240	2.5	5046	681	11.1	Q9C0V5	1	1	0	0	Q9UUC2	1	1	0	0	61400.1	SCHPO	Uncharacterized protein PB7E8.01	41015.4	SCHPO	CRAL-TRIO domain-containing protein C365.01
894.8362	3	4.8	KQSTDVEPEK	K(1521.9018)QSTDVEPEK	IVALKVVDLDATK	IVALK(1297.6402)VVDLDATK	aleitner_M1012_004	60.8395	18.8	4.7	2.3	7.8	795	92	4.1	5701	883	11.0	Q10086	325	1	0	0	O14047	35	1	0	0	73419.8	SCHPO	Uncharacterized transcriptional regulatory protein C11D3.07c	35218.7	SCHPO	Serine/threonine-protein kinase ppk11
513.5305	4	-9.9	KPLLLPEASK	K(955.4433)PLLLPEASK	MAEQPSR	1232.7380-MAEQPSR	aleitner_M1012_004	17.1895	10.8	2.4	2.3	1.8	1431	249	1.4	1906	371	9.0	O42659	35	1	0	0	Q9UTC9	1	1	0	0	12191.9	SCHPO	Anaphase-promoting complex subunit 14	13296.3	SCHPO	Probable prefoldin subunit 2
933.4296	3	-4.5	MSFGAAGGSLPMTTR	1298.5887-MSFGAAGGSLPM(Oxidation)TTR	FKGMSSETMK	FK(1636.7589)GMSSETM(Oxidation)K	aleitner_M1012_004	57.5148	14.0	2.6	2.3	4.6	1132	141	4.5	1210	159	9.4	O14056	1	1	0	0	O14195	42	1	0	0	12272.6	SCHPO	Cytochrome c oxidase assembly protein cox19, mitochondrial	27134.4	SCHPO	Uncharacterized N-acetyltransferase C56E4.07
623.0095	3	-2.2	MLFLKSSR	885.4630-MLFLKSSR	MDKNIK	1118.6158-MDKNIK	aleitner_M1012_004	67.3918	15.6	1.1	2.3	9.3	53	9	4.7	526	213	10.6	O14087	1	1	0	0	O94518	1	1	0	0	17139.3	SCHPO	Single-stranded DNA-binding protein rim1, mitochondrial	60961.5	SCHPO	Dynein intermediate chain 1
885.7525	3	0.95	LKSWMPGFGDPK	LK(1276.5580)SWM(Oxidation)PGFGDPK	MTKEWECR	1515.7432-MTKEWEC(Carbamidomethyl)R	aleitner_M1012_004	93.6655	11.8	3.8	2.3	5.6	172	25	2.8	1208	243	8.3	Q10077	562	1	0	0	O14030	1	1	0	0	128840.6	SCHPO	Lid2 complex component snt2	75680.5	SCHPO	Uncharacterized protein C29B12.08
603.3491	3	2.8	KLGFASSQTK	K(741.4385)LGFASSQTK	KITSR	K(1203.6499)ITSR	aleitner_M1012_004	23.7862	18.7	4.0	2.3	13.1	36	3	4.0	3104	700	7.7	P07527	287	1	0	0	O13998	168	1	0	1	96262.1	SCHPO	Mitosis inhibitor protein kinase wee1	44333.4	SCHPO	Obg-like ATPase 1
491.6632	5	-6.2	KIHSADSSR	K(1453.7851)IHSADSSR	MKVEIILDPSR	M(Oxidation)K(1137.5778)VEIILDPSR	aleitner_M1012_004	46.3228	13.4	2.7	2.3	3.5	2858	363	2.3	6778	961	9.9	Q9C0V4	37	1	0	0	Q09330	128	1	0	0	82212.0	SCHPO	Uncharacterized protein PB7E8.02	21791.1	SCHPO	mRNA export protein mlo3
562.2630	4	-8.9	MNSMSEYVKPR	888.4263-M(Oxidation)NSMSEYVKPR	MSVDTAK	1494.6847-MSVDTAK	aleitner_M1012_004	92.4022	15.8	6.6	2.3	6.5	325	38	3.4	1693	350	11.4	O74869	1	1	0	0	O42947	1	1	0	0	45627.9	SCHPO	High-affinity nickel transport protein nic1	82521.3	SCHPO	Uncharacterized protein C16H5.12c
1193.5529	3	-4.2	KNNSNNTTQK	K(2430.0937)NNSNNTTQK	MEEEFLSFKNFLQEDQDK	M(Oxidation)EEEFLSFK(1285.6262)NFLQEDQDK	aleitner_M1012_004	70.3665	17.9	3.7	2.3	6.1	1488	352	4.5	3576	1014	11.8	O94414	260	1	0	0	O74955	9	1	0	0	37437.0	SCHPO	Protein lunapark homolog	26775.0	SCHPO	Translin-associated protein X homolog
745.0502	3	10.0	MGILSVIR	1344.5802-MGILSVIR	QGKPCDCQSK	QGK(1025.5943)PC(Carbamidomethyl)DC(Carbamidomethyl)QSK	aleitner_M1012_004	81.9650	14.0	4.3	2.3	4.6	595	75	4.6	595	86	9.4	Q9US08	1	1	0	0	Q9UTC0	13	1	0	0	119408.5	SCHPO	Sporulation-specific protein 3	5316.2	SCHPO	Metallothionein zym1
859.4538	3	7.1	MSIKFFLLVSR	1219.5577-M(Oxidation)SIKFFLLVSR	MTSKMENNK	1493.8316-MTSKMENNK	aleitner_M1012_004	93.4972	11.8	2.5	2.3	4.0	582	64	0.9	5224	927	8.9	Q9P7N2	1	1	0	0	Q09146	1	1	0	0	18646.9	SCHPO	AP-1 complex subunit sigma-1	43201.2	SCHPO	Brefeldin A resistance protein
861.8013	3	6.0	KMFSSPLEVAK	K(1346.7082)MFSSPLEVAK	EKSGISNSLFK	EK(1373.7265)SGISNSLFK	aleitner_M1012_004	89.6517	18.6	4.0	2.3	6.5	1186	175	4.5	3321	700	12.1	O94653	888	1	0	0	O14248	82	1	0	0	127646.1	SCHPO	Ribosome biogenesis protein bms1	127755.8	SCHPO	Tip elongation aberrant protein 3
819.9466	4	9.4	IAKYIDPAVYYDK	IAK(1717.9185)YIDPAVYYDK	GKGSGPAVAPRPVMSAV	GK(1695.8760)GSGPAVAPRPVMSAV	aleitner_M1012_004	95.9612	12.0	1.6	2.3	3.5	630	243	2.6	1139	482	10.6	O74504	111	1	0	0	O74333	168	1	0	0	88749.5	SCHPO	UPF0590 protein C594.01	20272.9	SCHPO	Non-classical export protein 2 homolog
631.0662	4	-8.5	MTTRLDR	1628.7974-MTTRLDR	IYKYLQEYDEK	IYK(1029.5277)YLQEYDEK	aleitner_M1012_004	21.1983	12.2	1.9	2.3	2.9	1208	261	1.3	3537	996	9.3	O43065	1	1	0	0	Q09782	235	1	0	0	217633.5	SCHPO	Probable helicase mot1	85646.4	SCHPO	GPI ethanolamine phosphate transferase 2
724.3772	4	-7.3	MSEKQVVGILGGGQLGR	1165.5655-MSEKQVVGILGGGQLGR	KSEQDFFK	K(1866.0033)SEQDFFK	aleitner_M1012_004	83.4143	15.6	4.7	2.3	7.7	240	17	4.1	1979	267	7.9	P15567	1	1	0	0	P40977	57	1	0	0	60013.8	SCHPO	Phosphoribosylaminoimidazole carboxylase	102674.3	SCHPO	1-phosphatidylinositol 4,5-bisphosphate phosphodiesterase 1
1035.4902	3	-0.93	SNVEHKSTSQANDAVNK	SNVEHK(1275.5805)STSQANDAVNK	MDPFAGTGQSK	1965.9392-MDPFAGTGQSK	aleitner_M1012_004	44.7173	15.1	4.9	2.3	5.1	1043	201	4.1	1919	385	12.1	O94709	156	1	0	0	O42659	1	1	0	0	50884.3	SCHPO	Probable pyruvate dehydrogenase protein X component, mitochondrial	12191.9	SCHPO	Anaphase-promoting complex subunit 14
976.1392	3	6.2	KFVASFSGSLEMEQEAR	K(994.4681)FVASFSGSLEM(Oxidation)EQEAR	MADLYTK	2068.9776-M(Oxidation)ADLYTK	aleitner_M1012_004	97.5900	14.5	3.0	2.4	5.1	798	244	3.5	2150	773	11.5	O94536	1179	1	0	0	O94305	1	1	0	0	149881.9	SCHPO	Putative ATP-dependent RNA helicase ucp12	41623.9	SCHPO	Putative monoglyceride lipase
693.5698	4	3.6	MDNANCVGGCK	1529.7766-M(Oxidation)DNANC(Carbamidomethyl)VGGC(Carbamidomethyl)K	DKYILQDPSWK	DK(1378.5316)YILQDPSWK	aleitner_M1012_004	45.0948	15.4	5.5	2.4	6.0	532	86	3.0	3003	804	9.4	Q9UT49	1	1	0	0	O94659	419	1	0	0	65771.6	SCHPO	Poly(A) RNA polymerase cid13	72799.9	SCHPO	Probable nucleolar GTP-binding protein 1
567.0381	4	9.0	MAQNSTQLEK	1115.5533-MAQNSTQLEK	MSQIQDLK	1286.6177-M(Oxidation)SQIQDLK	aleitner_M1012_004	35.8333	14.4	4.0	2.4	5.1	733	113	3.4	2091	447	9.3	Q9USU7	1	1	0	0	Q9USY2	1	1	0	0	33891.2	SCHPO	HMG box-containing protein C28F2.11	118009.4	SCHPO	Uncharacterized RNA-binding protein C1861.04c
946.7968	3	-3.8	MEKSISSISK	1712.8046-M(Oxidation)EKSISSISK	ETKDGIDFYFGQR	ETK(1262.6428)DGIDFYFGQR	aleitner_M1012_004	80.2900	17.6	3.9	2.4	7.8	565	74	5.0	2701	620	10.9	Q9US37	1	1	0	0	Q09817	198	1	0	0	56011.9	SCHPO	Uncharacterized transporter C1039.04	56551.6	SCHPO	60S ribosomal export protein nmd3
627.5842	4	5.1	GKAASLGSTASEK	GK(1300.6697)AASLGSTASEK	MSAAEKKPASK	1343.6933-M(Oxidation)SAAEKKPASK	aleitner_M1012_004	80.5803	14.2	3.2	2.4	3.2	2318	339	2.9	2797	497	11.0	Q9Y7X6	415	1	0	0	P04913	1	1	0	0	75699.2	SCHPO	Stress response protein ish1	13818.9	SCHPO	Histone H2B-alpha
917.8214	3	-6.8	VLKPNGKLGLVWNTR	VLK(1056.4620)PNGKLGLVWNTR	MMDLEHK	1832.0672-M(Oxidation)MDLEHK	aleitner_M1012_004	34.6993	13.4	3.2	2.4	5.6	522	41	1.9	6756	1019	7.8	Q9UTA8	129	1	0	0	Q9Y7J6	1	1	0	0	29377.1	SCHPO	Uncharacterized methyltransferase-like C25B8.10	62716.1	SCHPO	Serine/threonine-protein kinase ppk21
655.6797	3	-7.9	KSINTVDK	K(1060.5302)SINTVDK	KHPDVGDR	K(1041.5706)HPDVGDR	aleitner_M1012_004	41.3582	11.3	0.4	2.4	3.5	385	168	1.9	1093	623	9.9	Q9USW8	181	1	0	0	Q9URX0	189	1	0	0	22581.7	SCHPO	Uncharacterized protein C19C7.01	27750.0	SCHPO	Uncharacterized oxidoreductase C922.06
565.8195	4	4.1	DIKGANILTTK	DIK(1086.5631)GANILTTK	MSEVQIVK	1310.7446-M(Oxidation)SEVQIVK	aleitner_M1012_004	27.9372	13.4	2.7	2.4	5.6	369	61	4.0	1040	214	9.9	P41892	133	1	0	0	Q9HGL0	1	1	0	0	119292.5	SCHPO	Cell division control protein 7	15303.8	SCHPO	Uncharacterized ubiquitin-like protein C800.12c
854.7769	3	4.2	MAFSFQVSK	1517.7872-MAFSFQVSK	MSRQSSITVTVR	1181.5791-M(Oxidation)SRQSSITVTVR	aleitner_M1012_004	93.0542	16.9	2.6	2.4	7.0	617	79	5.9	1144	148	11.9	Q10111	1	1	0	0	O14343	1	1	0	0	35297.6	SCHPO	Uncharacterized protein C18G6.12c	99060.0	SCHPO	Kinesin-like protein 5
680.8698	4	1.3	KMGLPVIFTR	K(1542.7777)M(Oxidation)GLPVIFTR	KEPSLSSSDQVTK	K(1314.7370)EPSLSSSDQVTK	aleitner_M1012_004	63.4787	11.4	5.1	2.4	2.0	2049	343	1.4	3154	696	9.4	Q9USS6	172	1	0	0	O13765	321	1	0	0	51976.4	SCHPO	Probable acid phosphatase SPBC4.06	54565.6	SCHPO	Lariat debranching enzyme
811.7237	3	8.8	MENDEAFDR	1290.6932-M(Oxidation)ENDEAFDR	AAKTLLHEDR	AAK(1279.5027)TLLHEDR	aleitner_M1012_004	78.5922	15.9	1.8	2.4	6.5	544	132	5.1	1220	295	9.4	O94387	1	1	0	0	Q9UT60	151	1	0	0	222213.1	SCHPO	Uncharacterized ATP-dependent helicase C29A10.10c	41531.6	SCHPO	Uncharacterized oxidoreductase C513.06c
577.5748	4	-1.8	MLKSDLSVIK	MLK(1173.6216)SDLSVIK	KLGGIMFDR	K(1270.7207)LGGIMFDR	aleitner_M1012_004	32.6140	13.1	3.7	2.4	3.6	1190	165	1.5	4687	1001	9.5	P41892	47	1	0	0	Q10174	369	1	0	0	119292.5	SCHPO	Cell division control protein 7	53190.9	SCHPO	Uncharacterized aminotransferase C27F1.05c
585.0524	4	5.3	KEAEQENK	K(1361.7013)EAEQENK	MNNYQVKAIK	1112.5350-M(Oxidation)NNYQVKAIK	aleitner_M1012_004	18.7775	14.4	3.1	2.4	3.5	1924	391	3.4	2045	432	10.9	O94721	132	1	0	0	O74991	1	1	0	0	24688.7	SCHPO	RWD domain-containing protein C1393.09c	66239.2	SCHPO	F-box/TPR repeat protein pof3
1007.1883	3	0.82	AKSEDGMPVK	AK(1942.0234)SEDGM(Oxidation)PVK	MVYILGVAVNDDKPVR	1214.5853-M(Oxidation)VYILGVAVNDDKPVR	aleitner_M1012_004	73.4432	15.8	2.0	2.4	4.5	2718	502	3.2	6099	1035	11.3	O74985	634	1	0	0	O59772	1	1	0	0	83679.2	SCHPO	N-terminal acetyltransferase A complex subunit nat1	17149.3	SCHPO	37S ribosomal protein subunit sws2, mitochondrial
440.4879	4	7.4	KSHASQMR	K(814.4436)SHASQMR	DKTSVK	DK(1081.5339)TSVK	aleitner_M1012_004	46.7708	18.6	4.3	2.4	12.9	57	2	4.0	7848	745	7.8	Q9Y7X8	474	1	0	0	P41891	6	1	0	0	82364.7	SCHPO	Actin-like protein arp5	52988.0	SCHPO	Protein gar2
666.6155	4	1.1	KPKLPTTPQTPK	KPK(1327.6377)LPTTPQTPK	VKDCMERPR	VK(1472.8603)DC(Carbamidomethyl)MERPR	aleitner_M1012_004	64.7658	17.4	2.8	2.4	6.5	772	108	2.9	5177	934	10.9	P41411	94	1	0	0	Q9Y7Y2	124	1	0	0	64753.8	SCHPO	Cell division control protein 18	42871.8	SCHPO	Pre-mRNA-splicing factor slu7
790.7265	3	9.5	VTKDMLPECSGK	VTK(1005.4875)DMLPEC(Carbamidomethyl)SGK	MKMSLDK	1501.7157-MKM(Oxidation)SLDK	aleitner_M1012_004	41.8767	9.8	2.1	2.4	3.5	252	58	1.5	1098	397	8.4	Q92374	10	1	0	0	Q9P6I2	1	1	0	0	11793.5	SCHPO	Replication factor A protein 3	52840.9	SCHPO	Cys-Gly metallodipeptidase dug1
1156.1970	3	5.2	ENKQENVGAGDDEDASESPMVR	ENK(1073.5427)QENVGAGDDEDASESPM(Oxidation)VR	MATSGIQTK	2530.0766-MATSGIQTK	aleitner_M1012_004	60.0650	17.8	6.4	2.4	9.0	378	27	5.1	3527	602	10.9	O94548	304	1	0	0	O59701	1	1	0	0	50886.7	SCHPO	Maintenance of telomere capping protein 1	37853.4	SCHPO	Cysteine synthase 1
816.0856	3	6.7	KNQASFGFSM	K(1329.7115)NQASFGFSM	MVPKLFQSSR	1253.5751-MVPKLFQSSR	aleitner_M1012_004	83.0302	14.0	2.1	2.4	7.7	119	9	1.5	5438	787	6.3	O74764	597	1	0	0	O43079	1	1	0	0	68742.9	SCHPO	ATP-dependent rRNA helicase spb4	76682.3	SCHPO	AP-1 complex subunit beta-1
621.6799	3	3.3	DKGVMMASR	DK(868.5382)GVMMASR	KTLTLR	K(1131.5417)TLTLR	aleitner_M1012_004	41.9060	12.9	2.6	2.4	5.0	266	92	2.0	1579	594	10.0	Q10342	450	1	0	0	O94553	105	1	0	0	81251.2	SCHPO	Protein sda1	33950.2	SCHPO	Probable DNA-directed RNA polymerase III subunit rpc6
957.1126	3	-8.7	QISEKLENIDGMEK	QISEK(1235.5380)LENIDGMEK	MSDWDTVTK	1770.8710-M(Oxidation)SDWDTVTK	aleitner_M1012_004	38.8087	17.1	5.2	2.4	9.3	223	18	4.6	3383	593	12.0	O13993	912	1	0	0	O94700	1	1	0	0	131503.9	SCHPO	DNA-directed RNA polymerase, mitochondrial	15979.2	SCHPO	Multiprotein-bridging factor 1
686.8530	4	1.6	KLNTPNYVDQHAMIR	K(928.4688)LNTPNYVDQHAM(Oxidation)IR	MSVGNVGK	1952.9778-MSVGNVGK	aleitner_M1012_004	77.6513	13.8	3.0	2.5	5.1	431	55	2.9	1591	339	8.7	O60152	542	1	0	0	O74502	1	1	0	0	225759.9	SCHPO	E3 ubiquitin-protein ligase ubr1	141512.9	SCHPO	DNA mismatch repair protein msh6
641.0432	3	7.1	MLAKQFISK	855.4888-MLAKQFISK	MLLVSR	1202.6733-MLLVSR	aleitner_M1012_004	23.7972	16.7	4.5	2.5	8.7	211	29	4.6	2072	384	10.2	Q09154	1	1	0	0	O42883	1	1	0	0	24740.6	SCHPO	Cytochrome b-c1 complex subunit Rieske, mitochondrial	3973.9	SCHPO	Uncharacterized protein C8E11.06
614.5658	4	3.8	KESSDDAMFSGLK	K(1040.5801)ESSDDAMFSGLK	MLRALGSR	1551.7127-MLRALGSR	aleitner_M1012_004	29.6678	12.8	2.9	2.5	3.4	964	161	1.4	3438	708	9.4	Q9P3W6	339	1	0	0	O43003	1	1	0	0	53736.0	SCHPO	Uncharacterized protein C458.02c	17543.6	SCHPO	Protein mmf1, mitochondrial
1102.8660	3	7.6	EKGEHLSYAEAAAVGTQAK	EK(1346.5813)GEHLSYAEAAAVGTQAK	MASEWPETSR	2097.0378-M(Oxidation)ASEWPETSR	aleitner_M1012_004	65.4390	16.9	4.3	2.5	9.1	245	20	4.1	4648	857	8.9	Q9HDZ2	243	1	0	0	O13880	1	1	0	0	110035.4	SCHPO	Protein cwh43	62822.5	SCHPO	Vitamin H transporter 1
675.0198	3	1.6	VKETSEEPEK	VK(847.4626)ETSEEPEK	MFIKR	1312.6398-M(Oxidation)FIKR	aleitner_M1012_004	19.1788	11.8	3.9	2.5	5.6	168	19	2.4	1467	262	8.3	Q09701	233	1	0	0	O74113	1	1	0	0	72522.3	SCHPO	Palmitoyltransferase akr1	73379.7	SCHPO	Cell division control protein 45 homolog
863.0905	3	-4.2	GKAAAEEMSK	GK(1565.7694)AAAEEMSK	MTLHCQEPKIR	1158.5591-M(Oxidation)TLHC(Carbamidomethyl)QEPKIR	aleitner_M1012_004	62.5572	14.6	4.2	2.5	6.1	377	36	2.1	3990	673	8.5	O13837	34	1	0	0	Q9P6L7	1	1	0	0	52945.7	SCHPO	4-aminobutyrate aminotransferase	39699.7	SCHPO	Uncharacterized mitochondrial carrier C688.09
606.6608	3	-6.1	KELQAK	K(1101.5488)ELQAK	KENLSAMR	K(853.4909)ENLSAM(Oxidation)R	aleitner_M1012_004	63.1827	19.0	1.1	2.5	5.7	1996	189	5.3	2441	252	13.3	O94756	325	1	0	0	Q96WW2	181	1	0	0	37392.4	SCHPO	Meiotic expression up-regulated protein 14	44735.5	SCHPO	Meiotically up-regulated gene 93 protein
552.6152	3	-6.7	KVDNHIK	K(802.3531)VDNHIK	MDSANK	990.5498-MDSANK	aleitner_M1012_004	56.6908	11.4	2.8	2.5	2.0	1700	317	1.4	2576	517	9.4	O14139	244	1	0	0	Q9UT17	1	1	0	0	159380.0	SCHPO	Chromodomain helicase hrp3	36907.3	SCHPO	Uncharacterized protein C9.11
548.5434	4	-7.4	IKQTEFLK	IK(1184.5747)QTEFLK	MEDLLNNAK	1143.6540-MEDLLNNAK	aleitner_M1012_004	32.9675	13.8	3.1	2.5	2.9	1719	322	2.9	1719	357	10.9	O14234	891	1	0	0	P36589	1	1	0	0	213166.4	SCHPO	Calcium-channel protein cch1	28160.9	SCHPO	Cell division control protein 14
1008.8381	3	9.0	QNAMKPGITEETAIK	QNAMK(1393.6258)PGITEETAIK	MFCSISGETPK	1767.9077-MFC(Carbamidomethyl)SISGETPK	aleitner_M1012_004	50.9665	15.1	3.5	2.5	3.6	2830	618	3.5	3008	738	11.5	Q9C102	768	1	0	0	O14011	1	1	0	0	232851.2	SCHPO	Putative glutamate synthase [NADPH]	54191.7	SCHPO	Pre-mRNA-splicing factor cwf8
725.3536	3	1.3	KWSTNSESK	K(1107.5270)WSTNSESK	MEKEYVR	1203.5772-M(Oxidation)EKEYVR	aleitner_M1012_004	53.7833	12.4	2.6	2.6	3.0	1176	307	1.4	3342	966	9.4	Q9P7M1	259	1	0	0	Q9USX9	1	1	0	0	55628.1	SCHPO	Transcriptional regulatory protein dep1	11268.1	SCHPO	Elongin-C
685.0218	3	-4.9	KCWIQVER	K(934.4834)C(Carbamidomethyl)WIQVER	MFGLTTK	1255.6383-MFGLTTK	aleitner_M1012_004	85.4900	15.1	3.2	2.6	4.1	2290	340	2.5	6153	886	12.1	Q9P6Q3	129	1	0	0	Q9UTA2	1	1	0	0	49856.4	SCHPO	Probable mitochondrial chaperone bcs1	13907.3	SCHPO	Putative redox protein fmp46, mitochondrial
626.8285	4	-5.7	MAGDELKGK	1539.8297-M(Oxidation)AGDELKGK	IIDPTGKLFQDR	IIDPTGK(1101.5376)LFQDR	aleitner_M1012_004	60.3863	12.9	2.6	2.6	4.2	759	91	3.2	1461	209	8.7	O14086	1	1	0	0	Q9P376	262	1	0	0	48066.8	SCHPO	DNA-directed RNA polymerase I subunit rpa49	81965.3	SCHPO	RNA polymerase II subunit A C-terminal domain phosphatase
554.2735	4	5.4	MFDLNTCLR	1044.5161-MFDLNTC(Carbamidomethyl)LR	MENSSIVK	1306.6050-MENSSIVK	aleitner_M1012_004	63.2218	16.4	3.3	2.6	8.3	269	40	4.5	2387	543	8.1	P36605	1	1	0	0	O59753	1	1	0	0	42734.1	SCHPO	Histidinol-phosphate aminotransferase	34663.8	SCHPO	DNA repair protein rad14
791.4186	3	2.5	MGGTINAAIK	1396.7061-MGGTINAAIK	YKFMETSVVR	YK(1112.5900)FMETSVVR	aleitner_M1012_004	87.6737	14.6	5.4	2.6	6.2	425	31	3.6	2066	269	8.4	O13856	1	1	0	0	Q10143	40	1	0	0	39780.3	SCHPO	Uncharacterized WD repeat-containing protein C1A6.02	19445.4	SCHPO	Probable prefoldin subunit 3
748.0615	3	0.47	MLPPFGALTTTK	949.4770-M(Oxidation)LPPFGALTTTK	EKWGHR	EK(1429.7527)WGHR	aleitner_M1012_004	41.0848	11.0	0.7	2.6	6.3	54	10	1.5	1193	455	7.9	O94255	1	1	0	0	O94603	937	1	0	0	37009.8	SCHPO	Carbonic anhydrase	108653.9	SCHPO	Putative JmjC domain-containing histone demethylation protein 1
775.4193	3	1.8	KTQSHLPNR	K(1243.6482)TQSHLPNR	MSKVPINSSK	1217.6517-M(Oxidation)SKVPINSSK	aleitner_M1012_004	64.6087	17.1	6.3	2.6	4.5	2273	335	3.6	3690	606	12.6	Q9P3U2	295	1	0	0	Q9UR06	1	1	0	0	81759.6	SCHPO	Uncharacterized AAA domain-containing protein C328.04	13344.6	SCHPO	Protein mmf2, mitochondrial
937.1465	3	-0.25	MSKMGSLMLSR	1552.8097-M(Oxidation)SKMGSLMLSR	KQNDDLQNLLSK	K(1393.6768)QNDDLQNLLSK	aleitner_M1012_004	72.3767	17.9	3.5	2.6	5.1	2720	537	4.8	3202	676	12.8	O74351	1	1	0	0	Q8WZK0	353	1	0	0	55543.8	SCHPO	Probable cysteine desulfurase, mitochondrial	81044.8	SCHPO	U1 snRNP-associated protein usp107
760.0853	3	0.74	KLIEMMDNIK	K(1027.5914)LIEMM(Oxidation)DNIK	KTSVSLQK	K(1387.7091)TSVSLQK	aleitner_M1012_004	67.7275	14.1	1.0	2.6	5.5	450	76	3.7	1325	282	8.6	Q1MTR1	428	1	0	0	Q9URW7	420	1	0	0	68943.8	SCHPO	Putative mitochondrial ATP-dependent helicase irc3	60921.1	SCHPO	Vacuolar protein sorting-associated protein 17
531.7889	4	-9.8	TKNILQSPYK	TK(932.4815)NILQSPYK	KSASSTSK	K(1328.7340)SASSTSK	aleitner_M1012_004	40.8245	11.0	1.5	2.6	2.9	1089	556	2.2	1837	826	10.2	Q9UU83	239	1	0	0	O13953	85	1	0	0	46629.3	SCHPO	Protein pal1	39138.6	SCHPO	Chromatin modification-related protein eaf3
645.5995	4	10.0	GDYKVVLGDHIAYR	GDYK(973.5120)VVLGDHIAYR	GYQEVLK	1742.8992-GYQEVLK	aleitner_M1012_004	43.3757	11.9	1.0	2.6	4.1	599	123	1.9	2782	793	9.9	Q09690	688	1	0	0	O14374	1	1	0	0	121147.4	SCHPO	Dual specificity protein kinase pom1	3566.2	SCHPM	60S ribosomal protein L30 homolog (Fragment)
791.4149	3	-3.8	MPVSVSDSFVFR	1001.5620-MPVSVSDSFVFR	KFVVMPK	K(1507.7381)FVVM(Oxidation)PK	aleitner_M1012_004	26.8775	13.0	3.2	2.6	7.9	71	7	1.9	3472	769	9.9	O42889	1	1	0	0	O14208	241	1	0	0	49942.0	SCHPO	Uncharacterized protein C8E4.05c	35501.4	SCHPO	Uncharacterized protein C6B12.03c
479.7472	4	4.6	KDIPSR	K(1200.5485)DIPSR	MNINEWEK	852.4705-MNINEWEK	aleitner_M1012_004	39.7410	11.7	2.0	2.6	3.5	854	249	2.6	1614	519	8.2	O94323	356	1	0	0	P87295	1	1	0	0	55149.2	SCHPO	Uncharacterized pyrophosphatase/phosphodiesterase C725.05c	97486.6	SCHPO	Pep5-like zinc finger protein C16A10.03c
732.3616	4	1.1	IPDEKSINMFFR	IPDEK(1429.6647)SINMFFR	MSIPEESEINK	1633.8174-M(Oxidation)SIPEESEINK	aleitner_M1012_004	66.9838	15.5	4.8	2.6	4.5	773	281	3.0	1682	703	11.0	O59701	270	1	0	0	O14115	1	1	0	0	37853.4	SCHPO	Cysteine synthase 1	72522.8	SCHPO	Patatin-like phospholipase domain-containing protein SPAC1786.01c
838.1327	3	5.5	KLDNEIDNYK	K(1260.7482)LDNEIDNYK	KIAFTLFVGK	K(1388.6824)IAFTLFVGK	aleitner_M1012_004	53.0472	16.6	5.4	2.6	9.7	104	5	4.1	2093	267	9.0	Q7LL22	125	1	0	0	O13688	358	1	0	0	51571.2	SCHPO	Kinetochore protein nsk1	59899.5	SCHPO	Non-structural maintenance of chromosome element 6
873.7897	3	-0.52	KISASATNFNDK	K(1323.6969)ISASATNFNDK	MSVSKQHVVR	1432.7198-M(Oxidation)SVSKQHVVR	aleitner_M1012_004	81.0548	13.9	3.6	2.6	4.5	765	128	1.4	4980	1014	9.4	O94313	49	1	0	0	O60068	1	1	0	0	127480.9	SCHPO	Carbamoyl-phosphate synthase arginine-specific large chain	12003.8	SCHPO	Protein isd11
746.4046	3	6.0	IKQEILNGER	IK(1037.5117)QEILNGER	MFRSFGR	1336.7351-MFRSFGR	aleitner_M1012_004	93.5353	14.6	3.3	2.6	5.3	716	99	4.5	1161	192	12.5	Q9P6J0	455	1	0	0	Q9HGP1	1	1	0	0	54199.9	SCHPO	Uncharacterized transporter C1683.12	68509.2	SCHPO	Uncharacterized protein C29B5.04c
618.3383	4	3.1	MPSKFSSK	1558.8582-MPSKFSSK	WFLEKLMGLIR	WFLEK(1048.5263)LM(Oxidation)GLIR	aleitner_M1012_004	64.0928	10.9	1.1	2.6	2.4	1012	276	1.6	1773	470	8.5	O42893	1	1	0	0	Q09794	920	1	0	0	84603.9	SCHPO	Neutral trehalase	248310.9	SCHPO	Protein ura1
728.1089	4	-6.2	AKSASSCSDLLFK	AK(1495.7276)SASSC(Carbamidomethyl)SDLLFK	MDNHMLNRISK	1550.7650-MDNHMLNRISK	aleitner_M1012_004	62.5523	13.9	2.0	2.6	4.5	902	184	3.0	2292	498	9.4	Q9UUJ3	44	1	0	0	Q9UTK8	1	1	0	0	76868.3	SCHPO	Probable Rho-GTPase-activating protein 9	38019.1	SCHPO	GDP-mannose transporter
536.0485	4	-4.9	HAKVESFQR	HAK(1039.6026)VESFQR	KVATSLQR	K(1238.6408)VATSLQR	aleitner_M1012_004	38.6357	13.8	3.8	2.6	4.5	867	119	3.4	1721	244	11.4	Q9USN8	901	1	0	0	P87143	365	1	0	0	114240.7	SCHPO	Uncharacterized protein C132.01c	64416.5	SCHPO	Uncharacterized RNA-binding protein C57A7.13
716.3976	3	3.5	VSVAKDR	VSVAK(1372.7238)DR	TKLQVFEENK	TK(911.5076)LQVFEENK	aleitner_M1012_004	62.7918	14.1	3.3	2.7	5.7	480	73	4.7	892	146	8.4	Q10362	410	1	0	0	Q9UTJ8	526	1	0	0	94887.8	SCHPO	SET domain-containing protein 3	149029.9	SCHPO	DNA repair protein rad50
795.7273	3	2.6	MSSASMFGSLK	1223.6332-MSSASM(Oxidation)FGSLK	MATNVGPQIR	1298.5887-MATNVGPQIR	aleitner_M1012_004	35.0998	11.4	3.2	2.7	3.6	617	94	1.9	2021	354	9.9	Q9UTE4	1	1	0	0	O14150	1	1	0	0	25901.9	SCHPO	Uncharacterized glutamine amidotransferase C222.08c	14699.1	SCHPO	40S ribosomal protein S14
743.7363	3	9.6	MADQLRTLPK	1056.5274-MADQLRTLPK	MENKELR	1309.7064-MENKELR	aleitner_M1012_004	68.5452	10.9	2.6	2.7	4.7	145	32	1.4	1215	546	9.4	O94553	1	1	0	0	Q9UUF4	1	1	0	0	33950.2	SCHPO	Probable DNA-directed RNA polymerase III subunit rpc6	12846.0	SCHPO	Altered inheritance of mitochondria protein 19 homolog
671.3256	4	-0.90	MPLAFTNPGTPLK	1279.5431-M(Oxidation)PLAFTNPGTPLK	MPEDYWSAK	1539.8007-M(Oxidation)PEDYWSAK	aleitner_M1012_004	42.3753	16.8	2.5	2.7	7.0	581	57	5.5	1322	166	13.4	Q9Y817	1	1	0	0	O74529	1	1	0	0	148740.6	SCHPO	Regulator of V-ATPase in vacuolar membrane protein 1	29689.1	SCHPO	Uncharacterized methyltransferase C70.08c
484.8722	5	4.2	KVGGTYR	K(1639.8855)VGGTYR	MPSSVKDAIAGIVSK	MPSSVK(917.4971)DAIAGIVSK	aleitner_M1012_004	52.9922	12.5	2.6	2.7	2.9	3026	340	1.6	7827	1022	9.6	O13767	30	1	0	0	O94613	548	1	0	0	28325.7	SCHPO	Uncharacterized protein C17A5.05c	67267.4	SCHPO	Probable NADPH reductase TAH18
582.8046	4	9.2	KFDTSIVLK	K(1277.5558)FDTSIVLK	MSSSSPSSQSR	1187.6802-MSSSSPSSQSR	aleitner_M1012_004	65.4332	19.2	3.6	2.7	7.7	1111	127	6.0	2704	363	11.5	O74815	125	1	0	0	Q09702	1	1	0	0	47940.1	SCHPO	Serine/threonine-protein kinase ppk27	57761.5	SCHPO	Negative regulator of differentiation 1
597.5790	4	8.5	KALPNVTSEEVK	K(1072.5474)ALPNVTSEEVK	MPSTDLKK	1451.7872-M(Oxidation)PSTDLKK	aleitner_M1012_004	36.2057	13.4	4.1	2.7	7.2	191	15	3.0	3419	529	9.4	O13651	909	1	0	0	P31209	1	1	0	0	122916.7	SCHPO	Isoleucine--tRNA ligase, cytoplasmic	71513.3	SCHPO	Polyadenylate-binding protein, cytoplasmic and nuclear
803.6996	3	-0.024	KSDMHMR	K(1504.6715)SDMHMR	TKEENETNQMK	TK(1041.4736)EENETNQM(Oxidation)K	aleitner_M1012_004	33.9107	11.4	1.5	2.7	3.5	742	171	2.0	2151	490	7.9	O74536	72	1	1	0	O42943	310	1	0	0	65996.6	SCHPO	SNF1-like protein kinase ssp2	69213.5	SCHPO	Uncharacterized ABC transporter ATP-binding protein C16H5.08c
1063.1846	3	8.1	QGVFKEVNIMR	QGVFK(1850.8092)EVNIM(Oxidation)R	KAEGISESGDMTESEK	K(1473.7650)AEGISESGDM(Oxidation)TESEK	aleitner_M1012_004	77.0767	15.5	3.7	2.7	6.1	1215	170	5.2	2178	338	9.4	O42844	111	1	0	0	O42832	721	1	0	0	56609.8	SCHPO	Calcium/calmodulin-dependent protein kinase type II	90906.7	SCHPO	AdoMet-dependent rRNA methyltransferase spb1
1063.2748	3	8.3	KGIPLNLMVVGDVGLGR	K(1433.7840)GIPLNLM(Oxidation)VVGDVGLGR	KMYLTIIEAAK	K(1891.0601)M(Oxidation)YLTIIEAAK	aleitner_M1012_004	62.7323	16.9	4.5	2.7	5.2	2635	323	4.1	5028	754	11.7	P48008	49	1	0	0	O13799	918	1	0	0	46661.0	SCHPO	Septin homolog spn3	118462.1	SCHPO	Uncharacterized helicase C17H9.02
894.5018	3	-2.7	MVKMDVVR	1687.9760-MVKM(Oxidation)DVVR	EALDKLLPVLSQPK	EALDK(1130.5828)LLPVLSQPK	aleitner_M1012_004	66.3552	13.9	3.1	2.7	3.6	1336	515	2.9	2034	871	10.9	Q10164	1	1	0	0	O94534	309	1	0	0	143588.7	SCHPO	Probable Rho-type GTPase-activating protein 2	89446.4	SCHPO	Spindle pole body component alp14
499.2551	4	-6.3	MQDSSKNK	1056.5703-MQDSSKNK	TAKELTEK	TAK(1074.5016)ELTEK	aleitner_M1012_004	54.3372	14.9	3.0	2.7	5.0	1338	184	4.0	2500	367	10.9	Q9Y7S8	1	1	0	0	Q10424	297	1	0	0	24682.3	SCHPO	Uncharacterized protein C2H8.05c	36189.3	SCHPO	Transcription factor zip1
798.7618	3	-4.2	MSGGLSRR	1514.8344-M(Oxidation)SGGLSRR	TFSSKLNLAATPK	TFSSK(1016.5073)LNLAATPK	aleitner_M1012_004	63.8908	15.7	3.3	2.7	7.3	315	45	4.7	1366	233	9.0	O14205	1	1	0	0	Q10141	750	1	0	0	38375.3	SCHPO	Vacuolar protein sorting-associated protein 74	120606.3	SCHPO	Uncharacterized protein C3H8.05c
755.0758	3	8.8	GKDEQTTGLVYK	GK(924.5029)DEQTTGLVYK	KLAANDR	K(1475.7508)LAANDR	aleitner_M1012_004	49.6063	15.6	5.1	2.7	8.2	160	11	2.1	4570	691	9.5	Q9USU8	162	1	0	0	Q9Y7M6	10	1	0	0	62407.8	SCHPO	Chromatin-remodeling complexes subunit ngg1	25748.1	SCHPO	Ribosomal RNA-processing protein 1 homolog
949.1385	3	-9.8	MPTVQTPSQR	1700.8509-MPTVQTPSQR	KDQYVPEVSELEK	K(1281.6387)DQYVPEVSELEK	aleitner_M1012_004	35.3263	15.4	4.0	2.8	6.0	609	68	4.6	1361	156	9.4	G2TRT3	1	1	0	0	Q9P7J6	81	1	0	0	8121.8	SCHPO	Protein tam14	15534.1	SCHPO	40S ribosomal protein S17-B
997.1678	3	9.3	ENSIKATNNFEK	ENSIK(1594.7701)ATNNFEK	VMNAKFTGDYSPK	VMNAK(1531.7518)FTGDYSPK	aleitner_M1012_004	52.2828	20.1	4.0	2.8	9.8	513	70	6.1	3357	606	10.3	O13710	754	1	0	0	O74745	89	1	0	0	124262.2	SCHPO	Structural maintenance of chromosomes protein 5	48991.4	SCHPO	Mannan polymerase II complex anp1 subunit
877.4494	4	-2.7	MPNEIFPWK	2345.2090-MPNEIFPWK	MALNSQPPLSPKPVPSNTWK	1298.6369-M(Oxidation)ALNSQPPLSPKPVPSNTWK	aleitner_M1012_004	51.8952	15.0	0.3	2.8	5.6	811	101	2.5	5285	966	9.4	O42923	1	1	0	0	Q9Y7X4	1	1	0	0	53477.9	SCHPO	RNA-binding post-transcriptional regulator cip1	30406.8	SCHPO	Uncharacterized membrane protein C365.16
813.4133	3	5.5	KSSDAWK	K(1616.7967)SSDAWK	TIKGNTVEMEDVK	TIK(958.4760)GNTVEM(Oxidation)EDVK	aleitner_M1012_004	88.3798	18.4	3.4	2.8	7.9	590	79	4.6	3185	553	10.5	O43082	182	1	0	0	Q9HFE5	227	1	0	0	27125.5	SCHPO	Ribosomal RNA-processing protein 14-C	48956.1	SCHPO	AP-1 complex subunit mu-1
740.5536	5	-5.1	DHWKPDSDVSVCSFPSCSVR	DHWK(1333.7242)PDSDVSVC(Carbamidomethyl)SFPSC(Carbamidomethyl)SVR	KADSLHIGDLK	K(2502.0944)ADSLHIGDLK	aleitner_M1012_004	76.6935	14.5	0.1	2.8	3.5	1995	565	3.0	2690	847	11.0	Q9Y7M3	152	1	0	0	Q65ZA6	26	1	0	0	32053.0	SCHPO	FYVE-type zinc finger-containing protein C9B6.03	12365.5	SCHPO	Chromosome transmission fidelity protein 8
893.0887	3	-9.2	EKEEMEGSLQGK	EK(1312.6398)EEMEGSLQGK	VKETSEEPEK	VK(1501.6970)ETSEEPEK	aleitner_M1012_004	92.5943	10.8	1.1	2.8	3.0	794	215	1.4	2531	770	7.8	O59795	130	1	0	0	Q09701	233	1	0	0	72183.0	SCHPO	Protein CASP	72522.3	SCHPO	Palmitoyltransferase akr1
706.0493	3	-3.0	LNPKDISK	LNPK(1201.6091)DISK	GKGQFDSGLR	GK(1051.5914)GQFDSGLR	aleitner_M1012_004	29.0855	13.8	2.0	2.8	2.9	1965	680	2.9	1965	733	10.9	Q9HGP5	17	1	0	0	O94415	78	1	0	0	29845.4	SCHPO	F-actin-capping protein subunit beta	47287.8	SCHPO	Probable succinyl-CoA ligase [GDP-forming] subunit beta, mitochondrial
776.4377	3	-4.1	KTSFTDSHILR	K(1022.6124)TSFTDSHILR	KSVAKPQK	K(1441.7565)SVAKPQK	aleitner_M1012_004	52.9158	14.5	1.4	2.8	6.2	406	44	1.9	5360	975	8.3	O14261	546	1	0	0	O43087	102	1	0	0	106771.2	SCHPO	Taz1-interacting factor 1	53245.9	SCHPO	Karyogamy meiotic segregation protein 2
836.4854	3	7.4	KSFVPPKPAIPK	K(1198.6194)SFVPPKPAIPK	KLSGSVEDAR	K(1445.8646)LSGSVEDAR	aleitner_M1012_004	80.7072	11.4	3.2	2.8	5.2	191	17	3.0	853	132	9.4	O74718	104	1	0	0	Q9Y7X6	104	1	0	0	72557.0	SCHPO	Eukaryotic peptide chain release factor GTP-binding subunit	75699.2	SCHPO	Stress response protein ish1
1003.2305	3	3.2	GKVLSLGGNTSAPK	GK(1678.9142)VLSLGGNTSAPK	KNNVSAESIIIEPK	K(1465.8140)NNVSAESIIIEPK	aleitner_M1012_004	87.5745	16.1	3.2	2.8	4.2	3718	408	4.0	4195	500	11.9	O74718	117	1	0	0	O13731	1106	1	0	0	72557.0	SCHPO	Eukaryotic peptide chain release factor GTP-binding subunit	234045.3	SCHPO	E3 ubiquitin-protein ligase ubr11
544.7878	4	0.42	NKFSIDYSQFK	NK(799.4440)FSIDYSQFK	KASQTK	K(1513.7453)ASQTK	aleitner_M1012_004	63.1770	16.3	2.5	2.8	7.2	572	74	4.7	2465	337	12.3	O13699	19	1	0	0	O74561	749	1	0	0	50433.7	SCHPO	Meiotically up-regulated gene 132 protein	108720.3	SCHPO	Uncharacterized inositol polyphosphate kinase C970.08
471.0358	5	-7.2	MAMSSITSAK	1324.6710-MAMSSITSAK	MPHSYGIRAR	1163.5566-MPHSYGIRAR	aleitner_M1012_004	42.4287	15.1	4.7	2.8	4.0	4694	513	3.5	6557	716	11.1	P41888	1	1	0	0	O42706	1	1	1	0	64236.2	SCHPO	Thiamine pyrophosphokinase	18353.2	SCHPO	60S ribosomal protein L21-B
498.0165	4	4.1	SNQKNVGTIR	SNQK(872.4240)NVGTIR	KSTDER	K(1253.6728)STDER	aleitner_M1012_004	25.0660	13.4	2.6	2.8	4.1	1255	147	3.4	1986	267	11.4	P36602	418	1	0	0	O74876	223	1	0	0	91999.8	SCHPO	Ribonucleoside-diphosphate reductase large chain	43098.4	SCHPO	Meiotically up-regulated gene 135 protein
599.3233	4	3.1	MTLLELQK	1418.7095-MTLLELQK	KYRPWNDFR	K(1112.6151)YRPWNDFR	aleitner_M1012_004	43.8283	11.0	2.1	2.8	4.1	418	61	1.0	3950	900	6.9	O94590	1	1	0	0	O13940	24	1	0	0	79638.9	SCHPO	Protein transport protein sec1	41318.8	SCHPO	Probable low-specificity L-threonine aldolase
940.4363	3	3.0	KDGVEDAYK	K(1794.7912)DGVEDAYK	GEMAEMKVEMVEMK	GEMAEMK(1161.5554)VEM(Oxidation)VEMK	aleitner_M1012_004	34.4745	15.0	3.2	2.8	4.1	2285	270	2.9	4776	710	10.9	O74985	201	1	0	0	G2TRS9	144	1	2	0	83679.2	SCHPO	N-terminal acetyltransferase A complex subunit nat1	36000.0	SCHPO	UPF0612 protein C337.02c
913.1240	3	0.029	EKNPSVVIGTPGR	EK(1383.6089)NPSVVIGTPGR	MADAEDSRHSK	1490.8093-MADAEDSRHSK	aleitner_M1012_004	81.8530	23.4	2.1	2.8	9.8	1353	189	7.0	4819	740	13.6	O74764	131	1	0	0	O74743	1	1	0	0	68742.9	SCHPO	ATP-dependent rRNA helicase spb4	27653.8	SCHPO	Eukaryotic translation initiation factor 4E-2
811.7462	3	8.2	MLLSNEEFLKK	1065.4801-M(Oxidation)LLSNEEFLKK	KMDAEYR	K(1504.7847)M(Oxidation)DAEYR	aleitner_M1012_004	65.2998	12.9	2.1	2.8	5.0	450	56	2.0	3081	596	10.0	Q9P372	1	1	0	0	Q09822	195	1	0	0	11718.5	SCHPO	Signal recognition particle subunit srp14	102120.0	SCHPO	Cell division control protein 15
1042.8419	3	6.5	MVDDSHNAPFDKTK	1521.7536-MVDDSHNAPFDKTK	GSKIAQSATNDHR	GSK(1741.7981)IAQSATNDHR	aleitner_M1012_004	48.0308	17.4	4.1	2.8	5.0	3029	651	4.5	4012	857	12.4	Q09948	1	1	0	0	Q9USW1	36	1	0	0	60667.1	SCHPO	Chromatin structure-remodeling complex subunit rsc4	85524.4	SCHPO	Uncharacterized protein C21B10.03c
839.7502	3	-3.0	KVDTIDYCR	K(1347.6816)VDTIDYC(Carbamidomethyl)R	MSSITSRVSSR	1306.6227-MSSITSRVSSR	aleitner_M1012_004	62.4995	11.8	3.1	2.8	4.0	575	78	0.9	4742	1014	7.8	Q09766	285	1	0	0	O74923	1	1	0	0	98443.4	SCHPO	Uncharacterized membrane protein C24H6.13	58697.4	SCHPO	Uncharacterized transporter C757.13
832.4229	3	-0.15	MNEDETSILNKK	1057.5655-M(Oxidation)NEDETSILNKK	VKSSGDISK	VK(1574.7498)SSGDISK	aleitner_M1012_004	92.0268	17.7	3.5	2.8	7.7	566	56	4.8	2626	336	11.2	O94602	1	1	0	0	O94280	342	1	0	0	61802.3	SCHPO	Uncharacterized protein C622.15c	43098.1	SCHPO	UPF0674 endoplasmic reticulum membrane protein C2G5.01
525.6476	5	-6.2	MLQDESSR	1658.7895-MLQDESSR	MDMIDEAITEVVR	1102.4965-MDMIDEAITEVVR	aleitner_M1012_004	27.0870	15.2	3.6	2.9	6.1	863	100	4.2	2845	475	9.1	O60152	1	1	0	0	P36583	1	1	0	0	225759.9	SCHPO	E3 ubiquitin-protein ligase ubr1	116006.2	SCHPO	Protein kinase C-like 2
532.7935	4	-4.5	VKNGTPPMR	VK(1112.6264)NGTPPM(Oxidation)R	AVKMIIER	AVK(1152.5961)M(Oxidation)IIER	aleitner_M1012_004	49.1177	12.9	4.1	2.9	3.5	1367	308	2.0	3660	839	9.4	Q10178	406	1	0	0	Q10258	285	1	0	0	137184.4	SCHPO	U2 snRNP component prp10	69012.8	SCHPO	Methylenetetrahydrofolate reductase 1
926.8185	3	-5.7	QSYKMLLQTFSIK	QSYK(1191.5958)MLLQTFSIK	KANVGFSMGK	K(1723.9219)ANVGFSM(Oxidation)GK	aleitner_M1012_004	85.8477	17.2	4.5	2.9	7.8	498	60	7.3	655	97	13.7	Q9HFF5	575	1	0	0	Q9HDW7	891	1	0	0	138876.1	SCHPO	Sister chromatid cohesion protein pds5	142236.6	SCHPO	Calcium-transporting ATPase 2
709.3637	3	-6.8	QQKAEDAEQR	QQK(923.5150)AEDAEQR	MAPVQLK	1339.6368-MAPVQLK	aleitner_M1012_004	77.7100	17.7	3.8	2.9	6.8	901	114	6.1	1303	186	14.1	Q10483	108	1	0	0	O74439	1	1	0	0	27602.6	SCHPO	Uncharacterized protein C17C9.11c	33047.8	SCHPO	Uncharacterized mitochondrial carrier C1682.09c
963.5004	3	-0.10	MCPSQHSSLKDIHR	1192.6816-MC(Carbamidomethyl)PSQHSSLKDIHR	KGPNVTALQK	K(1832.8662)GPNVTALQK	aleitner_M1012_004	78.6493	14.9	4.1	2.9	5.5	799	122	2.5	4815	1022	10.5	O43019	1	1	0	0	Q10251	243	1	0	0	86835.1	SCHPO	Putative transcription factor sre2	119931.8	SCHPO	Eukaryotic translation initiation factor 5B
839.7513	3	6.7	MSQPLHAR	1561.7446-M(Oxidation)SQPLHAR	MVNDFNEKNGIK	1092.5386-M(Oxidation)VNDFNEKNGIK	aleitner_M1012_004	91.5142	15.7	3.6	2.9	7.2	404	55	3.8	2918	506	8.0	Q9UTI7	1	1	0	0	O59703	1	1	0	0	69894.0	SCHPO	Probable thymidylate synthase	40946.6	SCHPO	Geranylgeranyl pyrophosphate synthase
1179.2162	3	-3.4	TEKLSNDSPSNTSLSLQK	TEK(1586.6640)LSNDSPSNTSLSLQK	KGACENCGAMSHK	K(2086.0430)GAC(Carbamidomethyl)ENC(Carbamidomethyl)GAMSHK	aleitner_M1012_004	63.6375	16.1	3.7	2.9	4.7	4101	613	4.5	4658	661	11.4	O60165	287	1	0	0	Q9Y7Y2	110	1	0	0	49298.7	SCHPO	Septin homolog spn7	42871.8	SCHPO	Pre-mRNA-splicing factor slu7
518.5024	5	-4.9	KAILLLETVHAK	K(1252.6598)AILLLETVHAK	VKAVMPANNR	VK(1472.8967)AVM(Oxidation)PANNR	aleitner_M1012_004	39.0418	13.8	1.8	2.9	4.0	1370	256	3.9	1459	285	11.9	O94697	224	1	0	0	O14302	730	1	0	0	40403.5	SCHPO	Replication factor C subunit 5	98263.9	SCHPO	cytokinesis protein 3
621.3015	4	-9.2	EKPWQGKDR	EK(1338.6166)PWQGKDR	MEELQYNFK	1280.6513-MEELQYNFK	aleitner_M1012_004	26.9963	11.7	3.8	2.9	2.4	2408	345	1.3	5334	908	9.3	Q9URX8	1235	1	0	0	Q9C0X4	1	1	0	0	147632.6	SCHPO	Probable nucleoporin C890.06	13357.7	SCHPO	Putative uncharacterized protein C12C2.14c
576.8352	4	-9.0	LQKTNISRPR	LQK(1091.6227)TNISRPR	KLVPASPDK	K(1349.7779)LVPASPDK	aleitner_M1012_004	52.9985	13.2	0.4	2.9	4.0	1125	214	2.9	2293	524	9.2	O13370	21	1	0	0	O94488	1024	1	0	0	69759.3	SCHPO	ATP-dependent RNA helicase ded1	128470.1	SCHPO	Microtubule organizer protein 1
752.3584	3	2.7	GKMSDDFLK	GK(1214.5464)MSDDFLK	MFDSFMKR	1177.5689-MFDSFM(Oxidation)KR	aleitner_M1012_004	71.4820	12.3	4.1	2.9	2.9	1245	283	2.5	1611	353	9.4	Q9UT60	265	1	0	0	Q09785	1	1	0	0	41531.6	SCHPO	Uncharacterized oxidoreductase C513.06c	114234.5	SCHPO	Putative glycine dehydrogenase [decarboxylating], mitochondrial
890.9321	4	-4.0	KETQYLGGSAENER	K(1978.9704)ETQYLGGSAENER	GGVGKTTTSCSLAIQMSK	GGVGK(1718.8111)TTTSC(Carbamidomethyl)SLAIQM(Oxidation)SK	aleitner_M1012_004	89.3330	12.8	3.9	2.9	5.0	497	71	3.5	1334	226	7.8	O74918	277	1	0	0	Q9P7F8	32	1	0	0	32378.2	SCHPO	Exosome complex component rrp45	36548.4	SCHPO	ATPase get3
395.7783	5	-4.1	MMVDSAKDSSDK	M(Oxidation)MVDSAK(645.3044)DSSDK	METK	1466.6269-METK	aleitner_M1012_004	34.1292	16.6	4.3	2.9	9.1	263	20	4.0	5595	685	9.6	P53692	1095	1	0	0	O94530	1	1	3	0	130930.5	SCHPO	Structural maintenance of chromosomes protein 6	44773.6	SCHPO	tRNA threonylcarbamoyladenosine biosynthesis protein sua5
743.3980	3	-4.0	KGTALVLDK	K(1283.6108)GTALVLDK	MSNLEFVYK	1081.6383-M(Oxidation)SNLEFVYK	aleitner_M1012_004	70.6202	14.2	3.0	2.9	6.3	315	28	3.0	2221	322	7.9	Q9P7S1	550	1	0	0	Q10081	1	1	0	0	110408.6	SCHPO	PDZ domain-containing protein C23G3.12c	17414.2	SCHPO	UPF0039 protein C11D3.02c
575.8044	4	-6.2	KISLPNVMTSK	K(1066.5230)ISLPNVM(Oxidation)TSK	MVVHTGNR	1370.7479-M(Oxidation)VVHTGNR	aleitner_M1012_004	75.6932	16.0	0.4	2.9	6.6	398	98	3.5	2013	593	11.5	O94262	48	1	0	0	Q09795	1	1	0	0	27746.9	SCHPO	Vacuolar segregation protein 7	66681.3	SCHPO	Uncharacterized peptidase C22G7.01c
480.6559	5	-4.0	QVSDAKIADKPLK	QVSDAK(986.4491)IADKPLK	MGPSGAGTR	1549.8716-M(Oxidation)GPSGAGTR	aleitner_M1012_004	15.7757	14.1	2.2	2.9	4.0	2313	259	3.2	3923	508	11.2	Q10221	230	1	0	0	O14256	1	1	0	0	39800.1	SCHPO	Uncharacterized protein C4H3.14c	22398.6	SCHPO	Uncharacterized protein C6G10.10c
667.6128	4	8.7	KNNTAEGISPER	K(1351.7460)NNTAEGISPER	VKGTEGKPGVSR	VK(1452.7209)GTEGKPGVSR	aleitner_M1012_004	62.1013	14.3	1.5	2.9	4.5	1390	264	3.5	2605	594	9.8	O94693	272	1	0	0	O43051	71	1	0	0	47388.0	SCHPO	LIN1-like protein	95152.9	SCHPO	Probable nucleolar complex protein 14
667.1217	4	-9.1	MLPPTIRISGLAK	1252.6598-M(Oxidation)LPPTIRISGLAK	NMKLTPQQR	NMK(1549.8902)LTPQQR	aleitner_M1012_004	61.1590	11.3	2.5	2.9	3.4	729	160	2.0	1936	464	7.9	Q9US57	1	1	0	0	Q9Y808	139	1	0	0	20238.9	SCHPO	Uncharacterized protein C1002.01	118464.5	SCHPO	Uncharacterized protein C146.01
603.6289	3	-7.0	MQDSSSYAR	764.4432-MQDSSSYAR	SKPAPK	SK(1181.5023)PAPK	aleitner_M1012_004	21.3460	12.4	0.9	3.0	9.3	23	3	1.4	3978	750	7.3	Q10198	1	1	0	0	Q9US25	134	1	0	0	71859.6	SCHPO	Kinetochore protein ndc80	158549.8	SCHPO	Chromodomain helicase hrp1
674.3372	3	5.0	MASEQSNPR	1001.5294-MASEQSNPR	KASQFQR	K(1156.5183)ASQFQR	aleitner_M1012_004	39.7887	10.3	0.9	3.0	4.0	194	51	2.5	526	180	6.3	O14319	1	1	0	0	Q09835	12	1	0	0	63726.3	SCHPO	CUE domain-containing protein 5	21067.2	SCHPO	Protein transport protein gos1
718.3491	3	-6.4	MGSPSLTK	1332.6231-MGSPSLTK	MSEEDTSKLR	MSEEDTSK(957.4841)LR	aleitner_M1012_004	11.8967	15.8	5.9	3.0	9.2	152	3	3.9	3574	512	9.8	Q9C0U3	1	1	0	0	Q9Y7P6	8	1	0	0	12227.2	SCHPO	Meiotically up-regulated gene 153 protein	62847.3	SCHPO	Meiotically up-regulated gene 72 protein
695.0676	4	-4.3	NKENCTDAVSSSNK	NK(1223.5744)ENC(Carbamidomethyl)TDAVSSSNK	MTDTAKYEK	1690.7468-MTDTAKYEK	aleitner_M1012_004	49.2540	12.9	3.6	3.0	3.5	1632	322	3.5	1632	331	11.5	O94518	22	1	0	0	O74371	1	1	0	0	60961.5	SCHPO	Dynein intermediate chain 1	38954.7	SCHPO	Uncharacterized RING finger protein C32F12.07c
521.5251	4	8.9	KIAASASGR	K(1222.5652)IAASASGR	KMEGSFQSR	K(997.5556)M(Oxidation)EGSFQSR	aleitner_M1012_004	17.5048	12.8	0.4	3.0	3.4	1343	180	2.5	2411	358	9.4	P08096	1341	1	0	0	O14398	10	1	0	0	167893.8	SCHPO	DNA topoisomerase 2	19607.2	SCHPM	Putative uncharacterized protein (Fragment)
543.0176	4	7.9	DDKTDMPSSPR	DDK(920.4790)TDMPSSPR	MSFRVK	1385.6133-M(Oxidation)SFRVK	aleitner_M1012_004	64.3530	13.8	3.6	3.0	4.5	1070	217	2.5	3789	834	10.4	O14304	204	1	0	0	Q9UUC9	1	1	0	0	27341.4	SCHPO	Uncharacterized hydrolase C9G1.08c	50329.8	SCHPO	Mitochondrial distribution and morphology protein 34
942.1959	3	-0.78	FGKNVITGDNPSIAPGR	FGK(1081.6569)NVITGDNPSIAPGR	MLALKLQK	1879.9792-MLALKLQK	aleitner_M1012_004	96.6432	15.2	3.0	3.0	6.0	541	85	5.5	718	128	13.4	O14165	137	1	0	0	O59945	1	1	0	0	27382.9	SCHPO	Uncharacterized protein C4C5.01	68617.9	SCHPO	Fimbrin
464.2477	5	-5.5	MATTAQK	1550.8457-M(Oxidation)ATTAQK	NLEIWKAGEVVR	NLEIWK(903.4372)AGEVVR	aleitner_M1012_004	52.2955	20.2	3.9	3.0	7.9	3584	518	7.1	5682	825	12.3	Q9UT21	1	1	0	0	P78827	389	1	0	0	40376.0	SCHPO	Uncharacterized GTP-binding protein C9.07c	45189.2	SCHPO	Probable ketol-acid reductoisomerase, mitochondrial
806.3819	3	8.5	SKDELDESYK	SK(1203.5522)DELDESYK	MFYSDYLK	1350.6191-MFYSDYLK	aleitner_M1012_004	52.8543	13.4	1.6	3.0	7.1	145	15	2.5	2464	343	8.4	O74424	739	1	0	0	Q9UT20	1	1	0	0	211461.0	SCHPO	Nucleoporin nup211	32740.8	SCHPO	Uncharacterized protein C9.08c
863.1403	3	8.1	KNSMPWHIK	K(1446.7871)NSMPWHIK	KTPNAFISLYR	K(1277.6591)TPNAFISLYR	aleitner_M1012_004	52.2027	15.5	3.1	3.0	4.4	2012	279	3.1	4309	624	11.1	P36591	250	1	0	0	P87056	225	1	0	0	51523.3	SCHPO	Dihydrofolate reductase	41809.8	SCHPO	Abhydrolase domain-containing protein C57A10.08c
576.3261	3	2.5	MKMSYLR	782.4902-MKM(Oxidation)SYLR	KIASVK	K(1081.5300)IASVK	aleitner_M1012_004	61.4872	10.7	2.3	3.0	2.5	1243	242	1.2	3228	646	9.3	G2TRQ4	1	1	0	0	Q9P6Q1	83	1	0	0	13563.8	SCHPO	Uncharacterized protein P23A10.17	26393.4	SCHPO	UPF0001 protein C644.09
716.1030	4	7.2	KPHYSVETEVK	K(1544.6851)PHYSVETEVK	MDVMNVPVDSER	1453.7453-M(Oxidation)DVMNVPVDSER	aleitner_M1012_004	48.6907	15.0	2.7	3.0	6.6	464	85	5.6	844	170	8.4	O60106	67	1	0	0	O74755	1	1	0	0	56143.5	SCHPO	LON peptidase N-terminal domain and RING finger protein C14F5.10c	132882.2	SCHPO	Paired amphipathic helix protein pst3
676.1230	4	-0.14	SPKPNVVNVTSITK	SPK(1217.6227)PNVVNVTSITK	MESVFGRVR	1620.9087-MESVFGRVR	aleitner_M1012_004	81.1795	16.1	5.1	3.0	6.8	597	70	5.0	1662	275	9.3	O74881	1024	1	0	0	Q9USM1	1	1	0	0	152587.6	SCHPO	BTB/POZ domain-containing protein 1	43902.9	SCHPO	Probable proteasomal ubiquitin receptor ADRM1 homolog
778.7441	3	8.3	KMFSSPLEVAK	K(1097.5328)MFSSPLEVAK	MPHSYGIR	1373.7265-MPHSYGIR	aleitner_M1012_004	94.2817	14.5	1.0	3.0	5.1	925	146	4.1	1699	308	11.5	O94653	888	1	0	0	O42706	1	1	1	0	127646.1	SCHPO	Ribosome biogenesis protein bms1	18353.2	SCHPO	60S ribosomal protein L21-B
492.8358	5	8.0	MSSSKDCK	1517.7283-MSSSKDC(Carbamidomethyl)K	MVVLGGKSEDDSK	M(Oxidation)VVLGGK(1079.4627)SEDDSK	aleitner_M1012_004	78.7547	16.7	3.4	3.0	5.5	3242	395	5.3	3672	440	11.2	O14097	1	1	0	0	P17871	118	1	0	0	37669.5	SCHPO	WW domain-containing protein C2F3.14c	25442.6	SCHPO	TATA-box-binding protein
832.4269	3	7.6	AKAEASSSSSTSR	AK(1226.6394)AEASSSSSTSR	KEILENESK	K(1405.6685)EILENESK	aleitner_M1012_004	64.4672	12.7	3.3	3.0	4.5	635	91	1.8	3683	670	8.2	O60182	916	1	0	0	O13834	2204	1	0	0	103490.2	SCHPO	Replication factor C subunit 1	365038.3	SCHPO	E3 ubiquitin-protein ligase ptr1
567.3079	4	-0.61	KAAQQK	K(1592.8120)AAQQK	MKDNISGYLSLSK	MK(810.4600)DNISGYLSLSK	aleitner_M1012_004	53.3825	13.4	4.1	3.0	5.6	516	30	4.5	1063	105	7.8	O60143	42	1	0	0	Q9UUH7	47	1	0	0	28730.6	SCHPO	60S ribosomal protein L7-C	86793.9	SCHPO	GTPase-activating protein gyp7
666.3174	3	10.0	MEPCEDK	1088.5689-MEPC(Carbamidomethyl)EDK	FIMNGNKK	FIMNGNK(1045.4096)K	aleitner_M1012_004	50.3485	12.3	1.2	3.0	8.3	41	4	1.4	3539	798	7.3	O14323	1	1	0	0	O74760	470	1	0	0	41580.6	SCHPO	Meiotic coiled-coil protein 4	107071.5	SCHPO	Eukaryotic translation initiation factor 3 subunit A
972.1687	3	-9.4	MANSATITSKK	1746.9152-M(Oxidation)ANSATITSKK	HEKVQENTIDLVGK	HEK(1304.6646)VQENTIDLVGK	aleitner_M1012_004	32.2040	14.1	4.3	3.0	4.0	3671	395	2.8	8526	985	10.1	O94335	1	1	0	0	Q10178	931	1	0	0	84974.7	SCHPO	Dolichyl-diphosphooligosaccharide--protein glycosyltransferase subunit stt3	137184.4	SCHPO	U2 snRNP component prp10
865.7437	3	-1.5	NPKEDVEMDVVA	NPK(1233.5951)EDVEM(Oxidation)DVVA	MNEEIGFLK	1498.6861-M(Oxidation)NEEIGFLK	aleitner_M1012_004	60.4302	11.3	3.2	3.1	3.5	703	115	1.9	2145	479	7.8	O42894	217	1	0	0	P36598	1	1	0	0	24926.7	SCHPO	Exosome complex component rrp46	88061.2	SCHPO	Thiamine repressible genes regulatory protein thi1
719.0743	3	-3.3	MAVIPIEERK	969.5495-MAVIPIEERK	KSSLEIR	K(1322.7268)SSLEIR	aleitner_M1012_004	76.1893	23.9	4.1	3.1	8.2	1627	190	6.6	3085	463	11.9	Q9UTJ2	1	1	0	0	Q9USL3	143	1	0	0	29223.4	SCHPO	Phosphomannomutase	111256.2	SCHPO	Isoleucine--tRNA ligase, mitochondrial
791.4252	3	-7.5	MLNTGLRK	1423.7493-M(Oxidation)LNTGLRK	MIQQPTTAKPR	1085.5903-M(Oxidation)IQQPTTAKPR	aleitner_M1012_004	92.2087	17.6	3.7	3.1	6.6	1148	133	5.1	2576	322	11.0	O42919	1	1	0	0	P41410	1	1	0	0	30973.3	SCHPO	Putative 37S ribosomal protein S26A, mitochondrial	96655.1	SCHPO	DNA repair protein rhp54
868.4152	3	-7.8	MTVTKTNLNR	1409.6207-M(Oxidation)TVTKTNLNR	MFCSISGETPK	1330.6915-M(Oxidation)FC(Carbamidomethyl)SISGETPK	aleitner_M1012_004	25.4417	16.6	3.8	3.1	6.2	974	173	5.1	1791	313	10.4	Q09811	1	1	0	0	O14011	1	1	0	0	149647.3	SCHPO	ATP-dependent DNA helicase hus2/rqh1	54191.7	SCHPO	Pre-mRNA-splicing factor cwf8
628.3281	4	6.5	MIMSSQQEK	1412.7776-MIM(Oxidation)SSQQEK	VLGGKGGFGSQLR	VLGGK(1234.5574)GGFGSQLR	aleitner_M1012_004	29.1307	12.5	3.8	3.1	3.0	1494	261	1.5	3966	742	9.5	Q10132	1	1	0	0	O14113	85	1	0	0	27108.3	SCHPO	Isopentenyl-diphosphate Delta-isomerase	29251.5	SCHPO	Telomere maintenance protein SDE2
653.6866	3	4.3	MASPPILSR	987.5025-MASPPILSR	KSHYSTK	K(1108.5951)SHYSTK	aleitner_M1012_004	16.4283	11.3	4.1	3.1	1.9	1541	234	1.9	1541	244	9.9	O42882	1	1	0	0	Q09774	18	1	0	0	38200.5	SCHPO	Uncharacterized protein C8E11.05c	13639.9	SCHPO	ATP synthase subunit g, mitochondrial
880.1094	3	6.9	KLSHSSASSTR	K(1477.6937)LSHSSASSTR	FKSLSEETEDR	FK(1297.6626)SLSEETEDR	aleitner_M1012_004	59.3612	12.4	2.1	3.1	2.9	1618	334	1.5	4070	863	9.5	O14066	860	1	0	0	O60081	223	1	0	0	150018.8	SCHPO	Increased rDNA silencing protein 4 homolog	171169.8	SCHPO	Uncharacterized protein C1494.07
811.0884	3	-10.0	KQAIAVDALK	K(1374.6337)QAIAVDALK	MNNSITDSVEK	1193.7020-MNNSITDSVEK	aleitner_M1012_004	79.5345	17.2	1.6	3.1	6.1	1153	212	3.1	5706	1020	11.1	Q9P801	74	1	0	0	O94263	1	1	0	0	11667.8	SCHPO	Probable 54S ribosomal protein L9, mitochondrial	67224.7	SCHPO	DNA polymerase epsilon subunit B
810.1113	3	-7.7	KNHGLFLLSK	K(1271.6544)NHGLFLLSK	GKASSGMQQLK	GK(1293.7445)ASSGMQQLK	aleitner_M1012_004	32.6935	12.9	5.0	3.1	5.1	365	22	1.9	2578	355	9.9	P87315	86	1	0	0	O13905	61	1	0	0	186702.5	SCHPO	Histone transcription regulator 3 homolog	39397.5	SCHPO	BSD domain-containing protein C22A12.14c
814.4462	3	8.1	MLLVSRNICR	1163.6227-M(Oxidation)LLVSRNIC(Carbamidomethyl)R	KDGIFGYVK	K(1414.7425)DGIFGYVK	aleitner_M1012_004	75.3932	12.9	2.2	3.1	1.4	4934	739	1.3	5260	838	9.3	O42883	1	1	0	0	Q9P6J1	470	1	0	0	3973.9	SCHPO	Uncharacterized protein C8E11.06	58938.7	SCHPO	Mitochondrial 2-methylisocitrate lyase
551.9668	3	9.4	MSMPIVR	804.4382-MSM(Oxidation)PIVR	KSFSAK	K(986.4929)SFSAK	aleitner_M1012_004	13.5438	16.9	3.8	3.1	9.8	158	14	5.9	1366	220	11.8	O13711	1	1	0	0	P87127	85	1	0	0	29710.4	SCHPO	Uncharacterized protein C14C4.04	32855.6	SCHPO	Protein atp11, mitochondrial
723.0320	3	0.73	MPSTDLK	1359.6882-M(Oxidation)PSTDLK	TKQEVTSSSQK	TK(944.4525)QEVTSSSQK	aleitner_M1012_004	17.6908	15.1	0.9	3.1	5.6	796	152	5.2	1005	193	9.0	P31209	1	1	0	0	Q9USQ4	377	1	0	0	71513.3	SCHPO	Polyadenylate-binding protein, cytoplasmic and nuclear	43903.7	SCHPO	NASP-related protein sim3
778.0732	3	-2.9	MNIDEWQR	1240.7180-MNIDEWQR	KAFLQLLDR	K(1228.5547)AFLQLLDR	aleitner_M1012_004	86.9977	13.9	4.2	3.1	3.0	2066	373	2.9	2193	408	10.9	O59668	1	1	0	0	O59758	285	1	0	0	45631.0	SCHPO	LisH domain-containing protein C29A3.03c	43226.2	SCHPO	Uncharacterized metal transporter C1020.03
832.4224	3	0.25	MIDFVKSR	1483.7228-M(Oxidation)IDFVKSR	METSKNPSDLPK	1148.5900-METSKNPSDLPK	aleitner_M1012_004	63.3655	11.9	4.1	3.1	3.5	1194	153	3.1	1585	230	7.8	Q9P3E6	1	1	1	0	O74853	1	1	0	0	40211.1	SCHPO	Uncharacterized membrane protein C750.05c	121089.2	SCHPO	FKBP12-associated protein 1 homolog
531.0380	4	3.9	MAAPANASSKK	1029.5706-M(Oxidation)AAPANASSKK	KTAVASTSK	K(1228.6122)TAVASTSK	aleitner_M1012_004	23.3000	14.1	3.8	3.2	4.7	901	80	2.5	3381	433	10.5	O13818	1	1	0	0	Q09838	671	1	0	0	140563.6	SCHPO	Uncharacterized PH domain-containing protein C19A8.02	74190.3	SCHPO	Transcriptional regulator prz1
491.2827	4	7.6	KLASLMNSSS	K(908.5695)LASLM(Oxidation)NSSS	GKIVNLK	GK(1190.5853)IVNLK	aleitner_M1012_004	62.8023	11.0	1.9	3.2	3.0	1043	158	2.5	1498	236	10.2	Q10062	481	1	0	0	Q9P7N0	34	1	0	0	53462.5	SCHPO	Protoporphyrinogen oxidase	44592.0	SCHPO	Meiotically up-regulated gene 11 protein
797.4211	3	5.9	FPSKMLPPGSLASVK	FPSK(831.3684)MLPPGSLASVK	MAEESK	1695.9270-MAEESK	aleitner_M1012_004	89.0308	12.8	3.0	3.2	3.4	1320	198	1.4	4758	847	9.4	Q9US03	70	1	0	0	O42890	1	1	0	0	91044.1	SCHPO	Kinesin-like protein 2	90127.5	SCHPO	Copper amine oxidase-like protein cao2
630.5486	4	5.8	MELDDFNSR	1392.6746-MELDDFNSR	KENGSHQVSNR	K(1263.5442)ENGSHQVSNR	aleitner_M1012_004	76.6477	18.1	0.2	3.2	7.2	858	162	7.2	858	163	10.9	Q09933	1	1	0	0	O74906	79	1	0	0	97547.0	SCHPO	Phosphoprotein p93	39310.8	SCHPO	Putative box C/D snoRNA protein SPCC613.07
813.4141	3	-8.4	MSIEFDDSSR	1251.7438-MSIEFDDSSR	SLKDLLGIQK	SLK(1323.5653)DLLGIQK	aleitner_M1012_004	86.3083	17.6	3.4	3.2	6.7	1179	233	6.6	1245	253	12.5	P0CS84	1	1	2	0	P41410	237	1	0	0	15130.0	SCHPO	Uncharacterized protein C1348.15	96655.1	SCHPO	DNA repair protein rhp54
776.3948	3	6.5	KGIEDQEHCEK	K(954.5386)GIEDQEHC(Carbamidomethyl)EK	KVENLSK	K(1509.6770)VENLSK	aleitner_M1012_004	63.2503	12.2	2.5	3.2	5.0	422	48	3.0	1631	258	9.3	Q9UUJ4	55	1	0	0	Q10234	88	1	0	0	40259.2	SCHPO	Meiotic recombination protein rec24	43958.2	SCHPO	Probable 37S ribosomal protein S5, mitochondrial
493.5341	4	-2.5	KVSPLDK	K(1184.6475)VSPLDK	LNTKSMLPK	LNTK(923.5328)SM(Oxidation)LPK	aleitner_M1012_004	19.1265	13.2	2.0	3.3	5.3	479	34	1.9	4096	660	7.9	O74806	101	1	0	0	O13998	291	1	0	0	23410.5	SCHPO	Probable peptidyl-tRNA hydrolase	44333.4	SCHPO	Obg-like ATPase 1
490.5139	4	0.50	KDTVSR	K(1253.6438)DTVSR	MAKTGQISHK	M(Oxidation)AK(842.4498)TGQISHK	aleitner_M1012_004	20.8433	11.2	1.3	3.3	3.9	790	89	1.8	3829	529	7.3	O94616	282	1	0	0	O13929	84	1	0	0	39154.9	SCHPO	DNA-directed RNA polymerases I and III subunit RPAC1	15042.0	SCHPO	Uncharacterized protein C23C4.09c
760.4146	3	8.0	MSTANVR	1484.8286-M(Oxidation)STANVR	MIVLHHLKNSR	931.4433-MIVLHHLKNSR	aleitner_M1012_004	71.3312	16.0	2.6	3.3	5.0	2155	280	4.0	3885	526	11.0	Q9UTL2	1	1	0	0	Q9P6M1	1	1	0	0	57254.1	SCHPO	Kinesin-like protein 8	28113.5	SCHPO	Glutathione S-transferase 3
881.7638	3	-2.2	MSLSDEQVQAEMHK	994.5521-M(Oxidation)SLSDEQVQAEMHK	MGNPVVIK	1785.7913-MGNPVVIK	aleitner_M1012_004	21.0793	13.7	4.9	3.3	4.7	1164	146	4.0	1837	254	10.1	O13687	1	1	0	0	O42843	1	1	0	0	25741.9	SCHPO	V-type proton ATPase subunit E	11652.9	SCHPO	Uncharacterized membrane protein C23A1.05
844.7404	3	-8.7	AKSEEEYIDFK	AK(1173.5812)SEEEYIDFK	MSASVRGNSK	1495.7082-MSASVRGNSK	aleitner_M1012_004	29.4267	12.4	2.2	3.3	4.6	544	71	4.0	806	131	12.0	O59700	301	1	0	0	O14330	1	1	0	0	59170.7	SCHPO	Uncharacterized transporter C36.03c	8302.3	SCHPO	Uncharacterized protein C16E9.15
697.3914	3	-3.9	KLGGIMFDR	K(1037.6121)LGGIM(Oxidation)FDR	KLLNVEGK	K(1189.6165)LLNVEGK	aleitner_M1012_004	64.9573	14.4	2.4	3.3	5.1	648	121	3.4	1701	361	9.3	Q10174	369	1	0	0	O13733	234	1	0	0	53190.9	SCHPO	Uncharacterized aminotransferase C27F1.05c	71633.3	SCHPO	Protein kinase domain-containing protein ppk3
553.7875	4	-6.1	TIKAEYESSK	TIK(1056.5525)AEYESSK	MPSTDLKK	1292.6500-MPSTDLKK	aleitner_M1012_004	79.8868	16.4	3.7	3.3	4.5	2968	493	3.2	6238	957	11.9	O59672	144	1	0	0	P31209	1	1	0	0	83763.1	SCHPO	Uncharacterized ABC transporter ATP-binding protein C29A3.09c	71513.3	SCHPO	Polyadenylate-binding protein, cytoplasmic and nuclear
722.3588	3	-9.7	MSSIKSK	1368.6595-M(Oxidation)SSIKSK	MDPVPSTQTQK	933.4841-MDPVPSTQTQK	aleitner_M1012_004	49.1120	12.8	2.4	3.3	3.4	1267	322	1.9	3272	836	9.4	O74543	1	1	0	0	Q10216	1	1	0	0	57235.3	SCHPO	Uncharacterized amino-acid permease C777.04	31336.7	SCHPO	Uncharacterized oxidoreductase C4H3.08
620.5433	4	4.4	YQKFSTSNENK	YQK(1133.5023)FSTSNENK	MASASPSSSR	1482.6991-M(Oxidation)ASASPSSSR	aleitner_M1012_004	40.7190	12.2	1.4	3.3	6.0	185	73	2.9	1379	677	8.3	Q08I43	68	1	0	0	Q9UTN8	1	1	0	0	36966.7	SCHPO	3'-5' exonuclease eri1	17743.2	SCHPO	Ubiquitin-conjugating enzyme E2 14
552.6667	5	-7.3	MSRSYDSR	1741.8828-M(Oxidation)SRSYDSR	YKLPHPNPFYNSK	YK(1154.5026)LPHPNPFYNSK	aleitner_M1012_004	69.5782	11.2	3.2	3.3	1.8	2498	555	1.4	3311	759	9.4	Q09682	1	1	0	0	O94236	354	1	1	0	27925.7	SCHPO	Probable proteasome subunit alpha type-3	62636.5	SCHPO	Eukaryotic translation initiation factor 3 subunit D
754.6570	4	0.74	DIKPANLLLNSSNCVK	DIK(1229.6512)PANLLLNSSNC(Carbamidomethyl)VK	MNNITKLMK	1923.0135-MNNITKLMK	aleitner_M1012_004	53.1535	11.4	2.0	3.3	3.5	769	200	2.0	2163	615	7.9	P50526	269	1	0	0	Q9P7Y2	1	1	0	0	73992.8	SCHPO	Serine/threonine-protein kinase ssp1	13641.6	SCHPO	Acetate non-utilizing protein 9, mitochondrial
1184.8817	3	-7.9	KNNDDFTEIAK	K(2258.0314)NNDDFTEIAK	KTIWHEQNTDGSDFPSMK	K(1431.6882)TIWHEQNTDGSDFPSMK	aleitner_M1012_004	58.1408	14.2	2.8	3.3	3.4	3346	705	3.2	3803	752	10.8	O14178	245	1	0	0	Q4PIR3	135	1	0	0	31761.0	SCHPO	54S ribosomal protein L40, mitochondrial	28676.8	SCHPO	E3 SUMO-protein ligase nse2
771.7219	3	-7.7	MSQENSVHR	1209.6791-M(Oxidation)SQENSVHR	KGQLGPVVMK	K(1240.5506)GQLGPVVM(Oxidation)K	aleitner_M1012_004	52.0680	15.3	4.6	3.3	5.2	1234	94	2.5	5998	603	10.1	Q96WW6	1	1	0	0	O42645	174	1	0	0	57167.4	SCHPO	Alpha-1,3/1,6-mannosyltransferase alg2	38707.8	SCHPO	RCC1 repeat-containing protein C10F6.04
569.2930	4	-9.8	KVENGEK	K(1470.7467)VENGEK	ASKAFGANDSPIR	ASK(940.4866)AFGANDSPIR	aleitner_M1012_004	16.5463	10.9	2.6	3.3	4.0	413	88	3.7	510	106	6.9	O13777	15	1	0	0	Q09719	764	1	0	0	24947.0	SCHPO	Uncharacterized protein C1610.01	94661.6	SCHPO	ATP-dependent RNA helicase dbp10
830.7537	3	-0.56	MKPSEAR	1671.8290-MKPSEAR	LMKNNGIAWENTK	LM(Oxidation)K(955.4797)NNGIAWENTK	aleitner_M1012_004	46.4280	11.4	4.1	3.3	5.6	178	20	4.1	498	78	4.7	O74854	1	1	0	0	O14310	147	1	0	0	99912.6	SCHPO	F-box protein pof6	105714.9	SCHPO	Nucleoporin npp106
461.8467	5	-1.0	MSASLTAEQK	1239.6823-MSASLTAEQK	TKSNLNALNK	TK(1202.5853)SNLNALNK	aleitner_M1012_004	28.1838	13.8	3.7	3.3	4.5	1350	236	2.9	3791	785	9.3	P36631	1	1	0	0	O14295	291	1	0	0	51245.2	SCHPO	Transcription factor ste11	36814.9	SCHPO	Pyridoxal reductase
760.4093	3	-8.0	MVVLKGGAWK	1174.6081-M(Oxidation)VVLKGGAWK	KSSLSSVSDK	K(1241.6842)SSLSSVSDK	aleitner_M1012_004	17.0400	12.7	1.7	3.3	2.9	1958	338	1.8	4005	732	9.8	P39964	1	1	0	0	O43065	1100	1	0	0	86844.9	SCHPO	Pre-mRNA-splicing factor cdc5	217633.5	SCHPO	Probable helicase mot1
765.7197	3	0.33	MAFSFGQQGSSIK	907.4763-MAFSFGQQGSSIK	SSPKHSK	SSPK(1524.7283)HSK	aleitner_M1012_004	63.8518	14.3	3.4	3.4	7.2	225	25	3.0	2702	551	10.3	O42963	1	1	0	0	Q9UUD6	232	1	0	0	44484.3	SCHPO	Nucleoporin nup44	39169.4	SCHPO	Ubiquitin carboxyl-terminal hydrolase 11
539.7584	4	-3.7	KNGWMDR	K(1249.5947)NGWMDR	MMRLDFQR	1043.4859-MM(Oxidation)RLDFQR	aleitner_M1012_004	84.6965	17.2	4.4	3.4	6.2	1206	204	4.7	2691	469	11.0	Q10170	226	1	0	0	O42937	1	1	0	0	40709.2	SCHPO	Arginine N-methyltransferase 2	89803.9	SCHPO	Probable coatomer subunit beta'
836.7625	3	-7.4	HKVTGSNASIFK	HK(1219.5907)VTGSNASIFK	EKYMLQDR	EK(1425.7616)YMLQDR	aleitner_M1012_004	52.3870	15.4	3.1	3.4	6.1	729	128	2.9	4633	1019	9.3	Q09792	208	1	0	0	P87172	242	1	0	0	58547.3	SCHPO	Serine/threonine-protein kinase ppk8	51778.5	SCHPO	Phosphatidylinositol N-acetylglucosaminyltransferase gpi3 subunit
462.4522	5	-1.9	MTVLNTTDKR	1113.6216-M(Oxidation)TVLNTTDKR	MNSLRVLK	1331.6755-M(Oxidation)NSLRVLK	aleitner_M1012_004	23.6872	14.1	3.4	3.4	5.7	917	131	4.1	2662	383	8.4	O74834	1	1	0	0	O94675	1	1	0	0	36705.3	SCHPO	Uracil-DNA glycosylase	30616.4	SCHPO	Mitochondrial acidic protein mam33
441.2304	3	-1.0	GKSNR	GK(760.3677)SNR	MSIEK	698.3711-M(Oxidation)SIEK	aleitner_M1012_004	20.7283	10.4	4.1	3.4	3.5	475	38	2.0	1390	173	9.0	O94713	26	1	0	0	O14003	1	1	0	0	83828.4	SCHPO	Meiotic expression up-regulated protein 27	38439.9	SCHPO	Replication factor C subunit 3
449.4661	4	-2.6	KSSANNSMR	K(800.3738)SSANNSMR	MEQGAK	1131.5343-MEQGAK	aleitner_M1012_004	36.5010	12.2	2.8	3.4	1.6	4153	706	1.3	5078	912	10.6	O14009	251	1	0	0	O14326	1	1	0	0	41009.0	SCHPO	Nuclear speckle splicing regulatory protein 1 homolog	89260.7	SCHPO	E3 ubiquitin-protein ligase pub3
561.2947	4	5.0	TVPYSKTMVR	TVPYSK(1044.5161)TM(Oxidation)VR	MENSSIVK	1334.6904-MENSSIVK	aleitner_M1012_004	59.8637	15.3	3.9	3.4	5.5	1065	134	3.4	3648	612	11.9	O43090	22	1	0	0	O59753	1	1	0	0	60781.2	SCHPO	Probable NADH-ubiquinone oxidoreductase C947.15c, mitochondrial	34663.8	SCHPO	DNA repair protein rad14
789.8771	4	3.7	QKVGGFESNNSATTEVSER	QK(1116.5121)VGGFESNNSATTEVSER	MSVENVER	2177.0237-M(Oxidation)SVENVER	aleitner_M1012_004	78.2538	14.9	3.8	3.4	7.2	447	75	4.5	2468	484	7.7	Q9P6R8	323	1	0	0	Q09913	1	1	0	0	60708.3	SCHPO	Pre-mRNA-splicing factor cwf24	37965.5	SCHPO	Probable allantoicase
716.0271	3	3.3	SSKEPLDQIDR	SSK(858.4058)EPLDQIDR	MSAAWR	1424.7147-MSAAWR	aleitner_M1012_004	92.1013	16.0	0.5	3.4	9.8	109	12	3.5	3666	647	11.5	Q9UU83	157	1	0	0	Q9Y7R1	1	1	0	0	46629.3	SCHPO	Protein pal1	31105.2	SCHPO	Uncharacterized protein C2H8.04
623.6223	3	-5.4	MGSCLR	1129.5399-M(Oxidation)GSC(Carbamidomethyl)LR	MDLMPLEK	876.3834-M(Oxidation)DLMPLEK	aleitner_M1012_004	14.9322	10.8	1.7	3.4	3.0	609	97	3.0	609	98	7.8	Q9C109	1	1	0	0	O42995	1	1	0	0	11953.9	SCHPO	Uncharacterized protein P27G11.16	13425.8	SCHPO	Uncharacterized protein C27B12.02
673.3639	3	-6.0	MDERR	1311.7591-MDERR	KQVYIPLWK	K(843.3909)QVYIPLWK	aleitner_M1012_004	55.5827	10.8	3.6	3.4	1.4	2882	703	0.9	4122	888	7.8	O13865	1	1	0	0	Q9HGQ2	647	1	0	0	76046.7	SCHPO	PAB-dependent poly(A)-specific ribonuclease subunit pan3-like	78515.8	SCHPO	Multisite-specific tRNA:(cytosine-C(5))-methyltransferase trm4a
707.4136	3	7.0	KSPPVPAISK	K(1096.5917)SPPVPAISK	KGIPPEYR	K(1160.6805)GIPPEYR	aleitner_M1012_004	42.6903	10.7	1.9	3.5	1.4	2724	805	1.3	2926	959	9.3	Q09806	242	1	0	0	P87234	299	1	0	0	33413.7	SCHPO	Uncharacterized protein C2G11.04	72790.2	SCHPO	GTPase-activating protein gyp3
459.9711	4	-1.8	MSDFYVR	919.4473-MSDFYVR	MAEFIR	1054.4794-M(Oxidation)AEFIR	aleitner_M1012_004	14.4588	14.9	4.7	3.5	5.6	736	67	3.4	2613	336	9.3	O43037	1	1	0	0	Q09892	1	1	0	0	17267.6	SCHPO	Protein mago nashi homolog	40222.8	SCHPO	Mitogen-activated protein kinase sty1
827.4470	3	8.0	NQEVFKQTIEK	NQEVFK(1116.5849)QTIEK	MSGISLSLR	1500.7824-M(Oxidation)SGISLSLR	aleitner_M1012_004	43.8410	16.1	2.1	3.5	4.6	2606	499	3.6	4632	996	10.5	O13955	686	1	0	0	O94527	1	1	0	0	103697.1	SCHPO	Vacuolar morphogenesis protein 6	92499.7	SCHPO	WD repeat protein iqw1
1016.1512	3	-8.0	LQKLETEDMNK	LQK(1681.7907)LETEDM(Oxidation)NK	LGGKSNTGEGGEDPAR	LGGK(1501.7334)SNTGEGGEDPAR	aleitner_M1012_004	58.2948	16.6	4.4	3.5	5.0	2193	363	3.6	4772	813	11.6	Q9UT05	192	1	0	0	Q9C102	971	1	0	0	142927.5	SCHPO	Tripeptidyl-peptidase 2 homolog	232851.2	SCHPO	Putative glutamate synthase [NADPH]
732.8933	4	5.5	KLTSTIGTWK	K(1793.8836)LTSTIGTWK	GNKDIQYVSIYDNK	GNK(1271.7125)DIQYVSIYDNK	aleitner_M1012_004	83.0733	12.9	2.0	3.5	5.0	543	118	2.0	3682	962	10.0	O13663	11	1	0	0	Q9UT39	88	1	0	0	104994.1	SCHPO	GPI ethanolamine phosphate transferase 3	38466.5	SCHPO	Uncharacterized WD repeat-containing protein C824.04
951.1430	3	-8.0	GAYKEVFDSLQR	GAYK(1438.7205)EVFDSLQR	FDKPSNNGPLGR	FDK(1549.7777)PSNNGPLGR	aleitner_M1012_004	92.0382	15.2	3.8	3.5	3.6	2132	369	3.6	2132	373	11.6	O74562	862	1	0	0	O43027	177	1	0	0	122976.0	SCHPO	Exocyst complex component sec8	80777.6	SCHPO	Probable Rho-GTPase-activating protein 6
860.4672	4	1.4	WKLFNTLGIMDYK	WK(1793.9968)LFNTLGIM(Oxidation)DYK	IVKFYPTFNVITSK	IVK(1781.9062)FYPTFNVITSK	aleitner_M1012_004	84.9217	18.7	0.3	3.5	6.3	1185	244	6.0	1364	296	12.4	Q9HDU3	356	1	0	0	Q9Y7K2	1957	1	0	0	80667.1	SCHPO	Bifunctional protein gal10	266381.5	SCHPO	Phosphatidylinositol 3-kinase tor2
556.5435	4	-5.7	KSSGGGSR	K(1487.7905)SSGGGSR	KSLSVLSLDNMK	K(872.4352)SLSVLSLDNM(Oxidation)K	aleitner_M1012_004	6.7694	15.9	5.1	3.5	4.8	4144	377	3.6	8899	897	11.1	O13829	227	1	0	0	Q9Y7R5	25	1	0	0	30198.7	SCHPO	U1 small nuclear ribonucleoprotein 70 kDa homolog	31881.3	SCHPO	INSIG family protein
659.3605	4	8.2	EKNLLFTQR	EK(1485.7563)NLLFTQR	KSLSSEQLEEAK	K(1285.7030)SLSSEQLEEAK	aleitner_M1012_004	52.5805	11.9	1.3	3.5	5.6	235	34	2.5	1855	441	6.3	P87232	85	1	0	0	O94521	299	1	0	0	16586.5	SCHPO	54S ribosomal protein L4, mitochondrial	36844.2	SCHPO	Probable pyridoxal reductase 2
628.0286	3	3.6	LTKAGVESTIK	LTK(735.3915)AGVESTIK	KADHK	K(1283.7337)ADHK	aleitner_M1012_004	64.1058	12.8	4.5	3.5	4.2	818	49	3.4	1357	110	10.7	Q9US38	298	1	0	0	G2TRQ6	11	1	0	0	37364.9	SCHPO	AB hydrolase superfamily protein C1039.03	6934.7	SCHPO	Uncharacterized protein tam11
696.6996	3	5.4	MPDPAHIIAGHK	785.4106-M(Oxidation)PDPAHIIAGHK	MNVLR	1439.7231-M(Oxidation)NVLR	aleitner_M1012_004	96.3853	11.9	2.2	3.5	4.1	485	112	2.5	1329	447	10.5	Q9URZ2	1	1	0	0	Q10275	1	1	0	0	12823.1	SCHPO	UPF0654 protein C869.09	31691.3	SCHPO	Uncharacterized protein C13G7.11
966.4792	3	-2.7	MDFNTSTRSK	1694.8839-M(Oxidation)DFNTSTRSK	KSTIASTEHGGITQK	K(1339.6078)STIASTEHGGITQK	aleitner_M1012_004	91.6590	17.3	0.2	3.6	7.9	446	59	4.7	2307	493	12.1	Q9Y7R4	1	1	0	0	O59683	193	1	0	0	105038.9	SCHPO	Histone-lysine N-methyltransferase, H3 lysine-4 specific	75611.8	SCHPO	Translation initiation factor IF-2, mitochondrial
485.2614	3	-1.6	DKYER	DK(743.4251)YER	MSKLK	847.4076-MSKLK	aleitner_M1012_004	40.5638	16.2	2.8	3.6	9.4	151	25	4.2	2645	722	11.1	O74345	115	1	0	0	Q9UTM1	1	1	0	0	65543.1	SCHPO	UBA domain-containing protein 3	13619.0	SCHPO	Uncharacterized protein C144.01
629.1166	4	-5.7	IITKEGVETR	IITK(1367.8064)EGVETR	KLPVLFLSGEK	K(1282.7133)LPVLFLSGEK	aleitner_M1012_004	47.0408	15.8	3.0	3.6	9.6	106	9	4.0	2253	451	8.3	Q9UQY2	212	1	0	0	P54069	231	1	0	0	25082.6	SCHPO	Probable proteasome subunit beta type-6	33133.6	SCHPO	Protein bem46
780.0750	3	-6.8	MKFGHDFK	1328.7340-MKFGHDFK	TKNILQSPYK	TK(1146.5532)NILQSPYK	aleitner_M1012_004	65.5068	11.4	2.1	3.6	3.5	741	140	2.0	2038	425	10.0	O14212	1	1	0	0	Q9UU83	239	1	0	0	53404.1	SCHPO	Uncharacterized RING finger protein C6B12.07c	46629.3	SCHPO	Protein pal1
1061.2013	3	-9.8	MQMKPRQDK	2004.0390-MQM(Oxidation)KPRQDK	KIYESCFLSTLLQHK	K(1314.6424)IYESC(Carbamidomethyl)FLSTLLQHK	aleitner_M1012_004	91.7523	13.2	3.8	3.6	2.9	3566	563	2.2	5695	930	10.3	Q9P6I9	1	1	0	0	Q92337	744	1	0	0	72292.4	SCHPO	Uncharacterized transcriptional regulatory protein C1683.13c	160613.7	SCHPO	ATP-binding cassette transporter abc1
634.5701	4	0.16	KLEEEMAHLK	K(1291.6231)LEEEM(Oxidation)AHLK	YKSGLNEGMR	YK(1380.6959)SGLNEGMR	aleitner_M1012_004	35.7725	11.5	1.8	3.6	3.6	819	197	2.0	2453	682	10.0	Q10336	130	1	0	0	O94358	798	1	0	0	38104.1	SCHPO	Meiotic coiled-coil protein 6	93696.2	SCHPO	Uncharacterized protein C428.10
662.3324	3	2.2	SKDELDESYK	SK(771.4201)DELDESYK	MNLLK	1350.6191-M(Oxidation)NLLK	aleitner_M1012_004	73.5753	13.0	3.8	3.6	7.4	124	11	2.4	2876	505	9.8	O74424	739	1	0	0	O94711	1	1	0	0	211461.0	SCHPO	Nucleoporin nup211	82750.1	SCHPO	GTPase-activating protein gyp2
445.5027	4	9.5	KPGEIYK	K(944.5001)PGEIYK	MINSKSK	971.5328-MINSKSK	aleitner_M1012_004	41.3923	12.6	4.4	3.7	5.0	537	64	1.7	4683	975	7.6	O43042	163	1	0	0	Q9UT34	1	1	0	0	37195.4	SCHPO	54S ribosomal protein L3, mitochondrial	35109.7	SCHPO	Uncharacterized protein C824.09c
462.9123	3	9.9	MPPAHK	690.3588-M(Oxidation)PPAHK	KYDK	K(833.4106)YDK	aleitner_M1012_004	24.9025	10.8	3.0	3.7	4.6	232	23	4.5	248	33	10.4	P87176	1	1	0	0	O14161	29	1	3	3	29656.2	SCHPO	E3 ubiquitin-protein ligase complex slx8-rfp subunit slx8	34553.9	SCHPO	Pre-mRNA-splicing factor cwf21
765.7388	3	0.23	KAQMIHATIDQDEK	K(667.3905)AQMIHATIDQDEK	KPGTK	K(1764.8716)PGTK	aleitner_M1012_004	32.7942	12.5	1.2	3.7	7.8	88	5	3.1	2109	364	10.0	P79051	832	1	0	0	Q09922	7	1	0	0	98003.9	SCHPO	ATP-dependent helicase rhp16	89378.5	SCHPO	Uncharacterized transcriptional regulatory protein C1F7.11c
966.8711	3	3.1	AIKFTVMATPDDLK	AIK(1332.7653)FTVM(Oxidation)ATPDDLK	KATQEVPVVPK	K(1702.8852)ATQEVPVVPK	aleitner_M1012_004	92.6877	16.8	3.5	3.7	6.0	1744	189	5.2	2752	313	10.8	P78820	103	1	0	0	Q12704	458	1	0	0	256844.9	SCHPO	Acetyl-CoA carboxylase	116046.4	SCHPO	DNA polymerase gamma
738.4108	4	1.0	KLCLHGTQEQAK	K(1537.8868)LC(Carbamidomethyl)LHGTQEQAK	NKPVEIYIVGIR	NK(1549.7923)PVEIYIVGIR	aleitner_M1012_004	55.2982	12.3	1.5	3.7	2.9	1523	405	1.4	3985	961	9.4	Q9HFF5	713	1	0	0	O42926	76	1	0	0	138876.1	SCHPO	Sister chromatid cohesion protein pds5	354028.1	SCHPO	Vacuolar protein sorting-associated protein 13b
822.1173	3	8.8	KVAPPNSFLK	K(1363.6694)VAPPNSFLK	MYQVSNLDLK	1237.7071-M(Oxidation)YQVSNLDLK	aleitner_M1012_004	95.6737	10.3	1.9	3.7	2.5	725	214	0.9	2143	850	8.9	Q9USK6	69	1	0	0	C6Y4B4	1	1	0	0	32972.4	SCHPO	CBP3-like protein	13618.8	SCHPO	Uncharacterized protein C23H4.21
481.2387	4	-1.5	KSETLMR	K(1041.4801)SETLM(Oxidation)R	MADIPADR	1017.5165-M(Oxidation)ADIPADR	aleitner_M1012_004	66.3175	12.8	0.1	3.7	3.0	2783	823	2.9	2978	912	9.8	O14042	59	1	0	0	Q9UUC2	1	1	0	0	25318.0	SCHPO	Protein fmp32, mitochondrial	41015.4	SCHPO	CRAL-TRIO domain-containing protein C365.01
560.7663	4	8.5	MNEDETSILNK	946.4252-MNEDETSILNK	MVMQER	1430.6599-MVM(Oxidation)QER	aleitner_M1012_004	25.5275	12.9	3.8	3.7	2.6	2363	314	1.3	5342	865	9.3	O94602	1	1	0	0	Q8TFG6	1	1	0	0	61802.3	SCHPO	Uncharacterized protein C622.15c	146995.8	SCHPO	Serine/threonine-protein kinase ppk18
666.6824	3	-6.9	KSSFPSTIK	K(1003.4896)SSFPSTIK	MSTETVAK	1131.6176-MSTETVAK	aleitner_M1012_004	44.6205	16.3	3.3	3.7	7.9	345	24	7.8	365	29	8.4	O94589	369	1	0	0	Q9US42	1	1	0	0	61285.0	SCHPO	RanBD1 domain-containing protein C584.03c	44211.2	SCHPO	Protein urg3
925.8176	3	-2.7	SVQAIQKASPSNSAPR	SVQAIQK(1134.5743)ASPSNSAPR	MSVYTIAGR	1777.9323-MSVYTIAGR	aleitner_M1012_004	94.4755	14.5	2.9	3.7	6.7	317	12	1.9	4901	901	7.8	O13842	154	1	0	0	C6Y4A3	1	1	0	0	36207.1	SCHPO	Chitin deacetylase 1	7720.1	SCHPO	ATP synthase subunit K, mitochondrial
726.3796	3	-5.8	MSSPGISDESIK	926.5437-MSSPGISDESIK	KQSSVLK	K(1387.6541)QSSVLK	aleitner_M1012_004	70.5395	15.6	3.4	3.7	7.8	287	20	2.5	5514	973	8.9	Q09869	1	1	0	0	Q9UUD1	778	1	0	0	18447.9	SCHPO	Transcription initiation factor TFIID subunit 9	98487.2	SCHPO	Sterol regulatory element-binding protein 1
889.7961	3	-4.2	KVIIIQGGSHAR	K(1388.6208)VIIIQGGSHAR	QKENDPSYDR	QK(1415.8249)ENDPSYDR	aleitner_M1012_004	79.5648	15.9	2.9	3.7	5.9	1012	106	3.6	3677	561	10.0	O74818	239	1	0	0	Q9P7R5	557	1	0	0	57486.4	SCHPO	Uncharacterized carboxypeptidase C337.07c	66765.4	SCHPO	Gamma-tubulin complex component gfh1
724.7004	3	7.4	KGAVPYEK	K(1280.5772)GAVPYEK	ETKSNSLSDY	ETK(1028.5542)SNSLSDY	aleitner_M1012_004	22.3592	14.8	2.7	3.7	3.9	3790	350	3.0	6715	709	10.9	O74340	418	1	0	0	Q9P7M4	682	1	0	0	49995.0	SCHPO	Protein sof1	79765.0	SCHPO	Uncharacterized protein P27G11.14c
725.7319	3	3.8	FKPLDNENMVK	FK(824.5008)PLDNENM(Oxidation)VK	LIDKAK	LIDK(1487.7330)AK	aleitner_M1012_004	92.2573	14.4	4.1	3.7	5.1	966	205	3.4	2665	740	11.4	Q09843	180	1	0	0	Q92342	440	1	0	0	37877.1	SCHPO	Replication factor C subunit 2	50370.7	SCHPO	Uncharacterized protein C1F8.04c
653.3528	3	-6.3	KSGIILMGPR	K(886.4219)SGIILMGPR	MANAAQK	1208.6951-M(Oxidation)ANAAQK	aleitner_M1012_004	55.4817	10.2	3.1	3.8	5.1	167	8	0.8	4091	701	7.3	O13940	324	1	0	0	O14193	1	1	0	0	41318.8	SCHPO	Probable low-specificity L-threonine aldolase	22104.2	SCHPO	Meiotically up-regulated gene 69 protein
912.1564	3	5.0	KAVYTSTR	K(1808.9309)AVYTSTR	GDKNLIHSDFLDAVK	GDK(1062.5710)NLIHSDFLDAVK	aleitner_M1012_004	58.0497	13.6	1.6	3.8	4.2	1400	228	3.1	2797	528	9.4	Q9Y7Z8	29	1	0	0	O14082	382	1	0	0	135711.4	SCHPO	Myosin-1	45756.0	SCHPO	Uncharacterized protein UNK4.17
870.1286	3	-6.3	MDPYTVAIIKK	1313.6802-M(Oxidation)DPYTVAIIKK	MHSPIPELPR	1431.7683-MHSPIPELPR	aleitner_M1012_004	99.0828	12.1	2.6	3.8	3.0	1891	446	2.8	2168	532	10.2	O59743	1	1	0	0	O74398	1	1	0	0	27839.1	SCHPO	Uncharacterized protein C530.07c	49030.7	SCHPO	LIM domain-containing protein C4F6.12
1052.8390	3	9.5	MPTVQTPSQR	2011.8946-MPTVQTPSQR	KVTCDASYDNPDPQHK	K(1281.6387)VTC(Carbamidomethyl)DASYDNPDPQHK	aleitner_M1012_004	46.7638	15.5	4.0	3.8	4.5	2154	308	3.0	5112	894	11.0	G2TRT3	1	1	0	0	O74853	774	1	0	0	8121.8	SCHPO	Protein tam14	121089.2	SCHPO	FKBP12-associated protein 1 homolog
827.7276	3	1.9	MSGGWDESK	1484.7545-MSGGWDESK	MAGVSVKDVDAQK	1133.4699-MAGVSVKDVDAQK	aleitner_M1012_004	99.2712	10.8	0.0	3.8	3.0	856	356	3.0	856	372	7.8	O94342	1	1	0	0	P58234	1	1	0	0	59287.1	SCHPO	Probable metabolite transport protein C1271.09	16150.5	SCHPO	40S ribosomal protein S19-A
933.1074	3	3.5	MSSLDEVAESR	1557.7457-M(Oxidation)SSLDEVAESR	NLKCSANGTPSGSK	NLK(1376.6130)C(Carbamidomethyl)SANGTPSGSK	aleitner_M1012_004	77.0113	15.6	2.7	3.8	6.2	1011	158	4.6	2614	482	11.5	Q9UU80	1	1	0	0	Q9USU5	382	1	0	0	16659.0	SCHPO	Pre-mRNA-splicing factor cwf18	50614.7	SCHPO	1,3-beta-glucanosyltransferase gas2
994.5049	3	6.3	MNSMNILNKVK	1673.8004-MNSM(Oxidation)NILNKVK	EEEAKELMLSAMR	EEEAK(1444.7418)ELMLSAMR	aleitner_M1012_004	43.5163	18.6	2.0	3.8	7.1	1846	244	6.2	2994	440	13.6	O74421	1	1	0	0	Q9P7R0	1140	1	0	0	30826.8	SCHPO	Hexaprenyldihydroxybenzoate methyltransferase, mitochondrial	173783.9	SCHPO	Pentafunctional AROM polypeptide
1035.1942	3	4.6	MTVVVGVLQIDDMGK	1482.7202-M(Oxidation)TVVVGVLQIDDMGK	KNEIQGSTPDEK	K(1757.8943)NEIQGSTPDEK	aleitner_M1012_004	73.4720	16.4	4.1	3.8	5.5	2376	250	5.1	3008	339	10.9	O74335	1	1	0	0	Q9P7H2	255	1	0	0	40976.3	SCHPO	Rho-GTPase-activating protein 5	61199.5	SCHPO	RNA exonuclease 3
578.0317	4	-6.1	DKHSVSNPPHK	DK(1063.4856)HSVSNPPHK	KGSSSAMDK	K(1382.6943)GSSSAM(Oxidation)DK	aleitner_M1012_004	69.5147	12.4	4.1	3.8	4.2	885	117	2.5	2737	512	9.3	Q9Y7Y3	67	1	0	0	P87235	139	1	0	0	26809.9	SCHPO	Uncharacterized RNA-binding protein C365.04c	79024.5	SCHPO	DNA repair protein rhp42
677.0388	3	5.9	MSEKFVELR	890.4974-MSEKFVELR	IKEAHR	IK(1275.6533)EAHR	aleitner_M1012_004	57.6337	18.3	0.0	3.8	8.3	571	59	4.2	4446	643	12.2	Q9P3T8	1	1	0	0	Q9UT37	69	1	0	0	30075.3	SCHPO	Tubulin-specific chaperone C	15270.9	SCHPO	Mitochondrial import inner membrane translocase subunit tim14
476.8637	5	-6.9	MKYTFSNK	1361.8031-MKYTFSNK	KGVNILIGTPGR	K(1155.5634)GVNILIGTPGR	aleitner_M1012_004	31.5078	14.2	4.0	3.8	3.4	4221	680	3.2	4806	706	10.8	O94539	1	1	0	0	O60173	268	1	0	0	24400.8	SCHPO	Presequence translocated-associated motor subunit pam17, mitochondrial	78831.9	SCHPO	ATP-dependent RNA helicase dbp7
600.5438	4	1.0	KSMGELYK	K(1427.6643)SM(Oxidation)GELYK	YKSLDFNMEK	YK(1108.5474)SLDFNM(Oxidation)EK	aleitner_M1012_004	53.2623	14.1	3.3	3.8	3.1	3580	558	3.0	3810	608	11.0	Q10201	833	1	0	0	O60104	316	1	0	0	111173.1	SCHPO	Uncharacterized protein C17D1.07c	43509.5	SCHPO	Mediator of RNA polymerase II transcription subunit 7
656.0109	3	-6.7	KALNAVEK	K(1093.5114)ALNAVEK	MTEFIGSR	1009.5808-M(Oxidation)TEFIGSR	aleitner_M1012_004	96.5060	12.9	2.4	3.9	3.5	1020	346	3.5	1020	363	11.5	Q9Y7R4	189	1	0	0	Q9HGL3	1	1	0	0	105038.9	SCHPO	Histone-lysine N-methyltransferase, H3 lysine-4 specific	46225.3	SCHPO	Protein sum2
575.5559	4	-0.80	GKLASIEMK	GK(1322.6540)LASIEMK	MASSYLSLAAR	1113.6104-M(Oxidation)ASSYLSLAAR	aleitner_M1012_004	75.1522	13.4	4.6	3.9	4.0	1392	156	2.5	3562	576	9.4	Q10342	478	1	0	0	Q9P771	1	1	0	0	81251.2	SCHPO	Protein sda1	78741.0	SCHPO	Plasma membrane fusion protein prm1
652.1288	4	4.2	KVPSAVHLVR	K(1499.7984)VPSAVHLVR	GIDLKALNYNNK	GIDLK(1242.7448)ALNYNNK	aleitner_M1012_004	71.4873	11.9	2.5	3.9	4.1	728	114	1.9	3188	641	7.8	O14139	1180	1	0	0	O94324	987	1	0	0	159380.0	SCHPO	Chromodomain helicase hrp3	120270.0	SCHPO	Serine/threonine-protein kinase ppk31
578.0903	4	2.9	IITKEGVETR	IITK(1163.6802)EGVETR	LIKEIGPEK	LIK(1282.7133)EIGPEK	aleitner_M1012_004	40.1847	14.0	1.6	3.9	8.7	76	11	4.7	722	222	7.4	Q9UQY2	212	1	0	0	P48010	450	1	0	0	25082.6	SCHPO	Probable proteasome subunit beta type-6	53104.7	SCHPO	Septin homolog spn5
630.7993	4	6.4	MSLADFMEQR	1276.6147-M(Oxidation)SLADFMEQR	KGASSSSTAESK	K(1380.6054)GASSSSTAESK	aleitner_M1012_004	68.2548	11.4	2.2	3.9	2.0	1759	798	2.0	1759	827	10.0	O74483	1	1	0	0	Q10061	789	1	0	0	10563.1	SCHPO	U6 snRNA-associated Sm-like protein LSm8	94898.7	SCHPO	Heat shock protein 70 homolog lhs1
711.3598	3	3.2	MAFSFQVSK	1087.5397-MAFSFQVSK	KATDSVSDK	K(1181.5791)ATDSVSDK	aleitner_M1012_004	59.6575	12.2	4.4	3.9	4.6	502	39	2.9	1491	251	8.7	Q10111	1	1	0	0	Q10988	116	1	0	0	35297.6	SCHPO	Uncharacterized protein C18G6.12c	68816.8	SCHPO	UV-damage endonuclease
747.0893	4	-8.0	MSSKDISSK	1986.8768-M(Oxidation)SSKDISSK	MDYYDIDSILSENQK	1135.5431-M(Oxidation)DYYDIDSILSENQK	aleitner_M1012_004	95.3138	12.8	5.0	3.9	5.0	513	49	1.9	3575	646	7.8	P87048	1	1	0	0	Q9UTC3	1	1	0	0	97999.6	SCHPO	26S proteasome regulatory subunit rpn1	18531.2	SCHPO	DNA replication complex GINS protein psf3
551.0969	5	4.7	VEKSTGQPSTPLNR	VEK(1237.6455)STGQPSTPLNR	KPFHSISER	K(1650.8577)PFHSISER	aleitner_M1012_004	31.2917	11.9	2.6	3.9	3.9	874	112	2.5	2257	371	10.1	Q9P6R7	446	1	0	0	Q9P6J1	327	1	0	0	77870.0	SCHPO	Protein vts1	58938.7	SCHPO	Mitochondrial 2-methylisocitrate lyase
596.8549	4	7.5	KIEEIIIGEDK	K(1097.6597)IEEIIIGEDK	KPVVFSKR	K(1423.7810)PVVFSKR	aleitner_M1012_004	50.9915	13.2	3.2	3.9	5.0	698	94	2.2	4111	843	10.3	Q10147	344	1	0	0	O14343	681	1	0	0	56677.4	SCHPO	Probable T-complex protein 1 subunit beta	99060.0	SCHPO	Kinesin-like protein 5
396.0084	5	4.2	AKELDDVFQK	AK(783.3837)ELDDVFQK	MAPAEK	1329.6816-MAPAEK	aleitner_M1012_004	37.7528	15.3	4.0	3.9	6.0	901	96	5.6	1139	116	13.5	Q8TFF9	110	1	0	0	P36624	1	1	0	0	60506.4	SCHPO	Putative amidase PB8B6.03	38851.4	SCHPO	Putative sorbitol dehydrogenase
557.9860	3	-1.6	MLEAR	1036.6281-M(Oxidation)LEAR	KEIQILR	K(772.3789)EIQILR	aleitner_M1012_004	57.3208	17.5	4.2	4.0	8.1	791	74	6.6	1841	201	9.4	Q03392	1	1	0	0	O60187	453	1	0	0	28969.1	SCHPO	Proliferating cell nuclear antigen	74473.4	SCHPO	Septation initiation protein sid4
602.2966	3	-9.9	MADQLR	1071.5270-MADQLR	MAIELGER	870.4269-M(Oxidation)AIELGER	aleitner_M1012_004	99.5400	10.8	2.6	4.0	4.6	212	45	1.4	1650	635	6.2	O94553	1	1	0	0	Q9P375	1	1	0	0	33950.2	SCHPO	Probable DNA-directed RNA polymerase III subunit rpc6	28593.5	SCHPO	Uncharacterized rhomboid protein C19B12.06c
898.8606	3	0.77	VTIIVGKATDSLVELR	VTIIVGK(980.5542)ATDSLVELR	KPATDALK	K(1851.0717)PATDALK	aleitner_M1012_004	60.7712	16.8	4.1	4.0	8.9	263	25	5.2	1871	334	13.2	Q8NKC1	155	1	0	0	Q10283	1037	1	0	0	32123.5	SCHPO	Probable catechol O-methyltransferase 2	114878.1	SCHPO	3-hydroxy-3-methylglutaryl-coenzyme A reductase
1084.8271	3	-5.6	YKAEDEAESGR	YK(1997.9252)AEDEAESGR	MATQNDIPNSTPEDLAK	1391.6205-M(Oxidation)ATQNDIPNSTPEDLAK	aleitner_M1012_004	98.6827	16.0	2.4	4.0	5.1	1804	625	5.0	1908	705	10.9	O59855	524	1	0	0	O74770	1	1	0	0	70233.7	SCHPO	Probable heat shock protein ssa2	92511.2	SCHPO	Probable phosphoketolase
651.5640	4	-5.3	KSFGNANTNLK	K(1409.6207)SFGNANTNLK	MFCSISGETPK	1330.6881-M(Oxidation)FC(Carbamidomethyl)SISGETPK	aleitner_M1012_004	24.0987	15.7	4.7	4.0	7.3	495	29	3.5	4381	693	8.4	Q1RKN3	1665	1	1	0	O14011	1	1	0	0	219380.9	SCHPO	ATP-dependent DNA helicase tlh2	54191.7	SCHPO	Pre-mRNA-splicing factor cwf8
489.0339	4	8.2	KTIEMYK	K(1024.6168)TIEM(Oxidation)YK	KSIVELAK	K(1065.5416)SIVELAK	aleitner_M1012_004	15.8172	11.6	3.8	4.0	2.1	2973	278	1.5	4512	429	9.5	Q10319	195	1	0	0	Q9URZ7	98	1	0	0	24946.3	SCHPO	Protein AF-9 homolog	46948.0	SCHPO	Probable fructose-2,6-bisphosphatase C732.02c
648.0309	3	-2.5	MSSSPPALKK	896.5120-MSSSPPALKK	KHLSFK	K(1182.6318)HLSFK	aleitner_M1012_004	62.2018	14.3	3.9	4.0	3.4	2827	464	3.0	3596	586	10.9	Q10144	1	1	0	0	O59783	268	1	0	0	64691.1	SCHPO	Uncharacterized transcriptional regulatory protein C3H8.08c	33330.1	SCHPO	Uncharacterized protein C320.06
672.5665	4	-9.3	MPESAPSTPPSVNR	1201.5689-M(Oxidation)PESAPSTPPSVNR	KSSASFYMK	K(1622.7610)SSASFYM(Oxidation)K	aleitner_M1012_004	46.9328	11.4	3.1	4.0	1.4	4120	960	1.4	4120	968	9.4	O74313	1	1	0	0	O14111	48	1	0	0	15717.5	SCHPO	Putative uncharacterized protein C15D4.08c	108213.7	SCHPO	Phosphatidylserine decarboxylase proenzyme 3
591.9774	3	-3.4	MATECPPK	840.5069-MATEC(Carbamidomethyl)PPK	KTLVSR	K(1070.4777)TLVSR	aleitner_M1012_004	36.4797	14.3	2.2	4.0	5.0	793	157	4.5	1054	217	11.4	Q9P7P1	1	1	0	0	Q9UTN3	263	1	0	0	16976.5	SCHPO	DNA-directed RNA polymerase I subunit rpa14	78298.3	SCHPO	Poly(A) RNA polymerase cid14
1019.1981	3	8.1	MSQLSFTGK	2057.0575-MSQLSFTGK	MSSSSSKPVNTGLVTPRR	1135.5583-M(Oxidation)SSSSSKPVNTGLVTPRR	aleitner_M1012_004	64.8003	16.4	4.9	4.0	4.5	2615	459	3.4	4759	910	10.3	Q9Y7U4	1	1	0	0	Q1MTQ1	1	1	0	0	37276.8	SCHPO	Non-structural maintenance of chromosome element 3	70099.6	SCHPO	Kinesin-like protein tea2
987.1294	3	0.10	MMSNSQISK	1917.9030-MM(Oxidation)SNSQISK	AESKGMDPFEVENLSK	AESK(1178.5311)GMDPFEVENLSK	aleitner_M1012_004	65.3630	14.3	1.0	4.0	4.6	1882	262	2.9	5526	1053	9.7	C6Y4C9	1	1	0	0	Q09724	160	1	0	0	15861.9	SCHPO	Sporulation-specific protein 13	24306.7	SCHPO	54S ribosomal protein L11, mitochondrial
779.7346	3	-8.0	MEEKVQEFLK	1056.5525-MEEKVQEFLK	MAESLIQK	1417.7163-MAESLIQK	aleitner_M1012_004	17.9592	16.2	3.7	4.0	9.3	167	12	3.1	4724	795	11.1	C6Y4B9	1	1	0	0	Q09181	1	1	0	0	10254.6	SCHPO	Uncharacterized protein C222.17	54795.1	SCHPO	Putative ATP-dependent RNA helicase ste13
792.7430	3	-3.5	KTNLETLGK	K(1372.6445)TNLETLGK	HMKEFSDAVR	HM(Oxidation)K(1140.6390)EFSDAVR	aleitner_M1012_004	89.9448	13.0	3.7	4.0	5.1	538	42	5.1	538	53	7.9	O94375	84	1	0	0	P78917	135	1	0	0	29602.3	SCHPO	RNA exonuclease 4	60884.7	SCHPO	Glucose-6-phosphate isomerase
437.8742	3	3.7	SKSMR	SK(687.2898)SM(Oxidation)R	MDER	761.3742-MDER	aleitner_M1012_004	15.1021	16.6	0.0	4.0	8.8	323	9	7.2	792	31	10.0	O74839	153	1	0	0	O13865	1	1	1	0	114270.6	SCHPO	Uncharacterized MscS family protein C1183.11	76046.7	SCHPO	PAB-dependent poly(A)-specific ribonuclease subunit pan3-like
680.8709	4	2.9	EIKELLDTLPR	EIK(1393.6912)ELLDTLPR	KEHMVNELEK	K(1463.8235)EHMVNELEK	aleitner_M1012_004	65.9242	12.3	2.5	4.0	4.5	472	86	1.4	3130	1016	7.8	P31318	308	1	0	0	P08096	1063	1	0	0	97705.6	SCHPO	Protein arg11, mitochondrial	167893.8	SCHPO	DNA topoisomerase 2
822.7827	3	-9.5	MGKVHGSLAR	1394.7843-M(Oxidation)GKVHGSLAR	MLEGLVAGLLNK	1208.6336-MLEGLVAGLLNK	aleitner_M1012_004	28.5967	13.5	4.0	4.1	5.0	717	83	2.6	3092	368	10.6	O42952	1	1	0	0	P87319	1	1	0	0	6910.3	SCHPO	40S ribosomal protein S30	346901.7	SCHPO	Vacuolar protein sorting-associated protein 13a
987.1287	3	9.7	MSDDYFDR	1894.9438-M(Oxidation)SDDYFDR	DPKTHVHRPYNEHK	DPK(1201.4598)THVHRPYNEHK	aleitner_M1012_004	73.0827	17.2	5.2	4.1	5.3	2659	316	4.5	4108	620	12.4	O60139	1	1	0	0	O74135	168	1	0	0	67747.8	SCHPO	Probable ubiquitin carboxyl-terminal hydrolase 4	50215.5	SCHPO	Casein kinase I homolog 3
677.3796	4	-8.2	KYVVLSALR	K(1657.8675)YVVLSALR	TKIDVQNVYGLDR	TK(1185.7121)IDVQNVYGLDR	aleitner_M1012_004	43.6780	13.0	3.5	4.1	5.2	536	38	3.0	2117	290	9.9	Q9Y7J8	591	1	0	0	P87307	31	1	0	0	95446.4	SCHPO	Uncharacterized protein C216.01c	25019.1	SCHPO	Meiotically up-regulated gene 37 protein
902.4765	3	-7.6	GGLKHIVDSDPK	GGLK(1439.7508)HIVDSDPK	KEDSIPVAQSTK	K(1402.7456)EDSIPVAQSTK	aleitner_M1012_004	85.2195	16.0	1.0	4.1	6.6	852	101	3.5	4944	816	9.4	Q10190	32	1	0	0	Q9UU99	948	1	0	0	69675.4	SCHPO	Large subunit GTPase 1	110726.3	SCHPO	CRAL-TRIO domain-containing protein C23B6.04c
737.1257	4	-7.3	MNSEDAALDLLR	1581.8502-M(Oxidation)NSEDAALDLLR	INEKIESLELEK	INEK(1500.7130)IESLELEK	aleitner_M1012_004	75.5197	13.4	4.0	4.1	4.0	1443	213	2.5	3673	623	10.5	Q9HGP5	1	1	0	0	O94383	453	1	0	0	29845.4	SCHPO	F-actin-capping protein subunit beta	140523.2	SCHPO	Structural maintenance of chromosomes protein 1
456.8234	5	-9.1	MSMFGIGK	1393.6925-MSM(Oxidation)FGIGK	MSWRPTHSVR	1023.4769-MSWRPTHSVR	aleitner_M1012_004	47.9523	15.1	3.0	4.1	5.0	3390	455	4.1	6164	869	10.1	Q9UTE9	1	1	0	0	O13767	1	1	0	0	10194.8	SCHPO	Mitochondrial import inner membrane translocase subunit tim10	28325.7	SCHPO	Uncharacterized protein C17A5.05c
887.4720	3	-6.0	KEGKPSQEASVK	K(1372.7272)EGKPSQEASVK	MQVTIPKSTSK	1424.7511-M(Oxidation)QVTIPKSTSK	aleitner_M1012_004	33.0435	10.4	2.5	4.1	2.6	1138	195	1.9	1884	359	9.9	Q9P6K7	221	1	0	0	Q9USX1	1	1	0	0	50606.9	SCHPO	Uncharacterized tRNA-binding protein C30C2.04	99446.9	SCHPO	Aminopeptidase 1
588.0720	4	7.6	KILDALK	K(1548.7242)ILDALK	MPSSNGSSDFVRK	937.5848-MPSSNGSSDFVRK	aleitner_M1012_004	17.7743	13.4	3.1	4.1	4.0	1169	178	4.0	1169	207	9.4	O94414	120	1	0	0	O14283	1	1	0	0	37437.0	SCHPO	Protein lunapark homolog	60046.3	SCHPO	Transcription factor prr1
641.6202	4	-4.8	NFKLLILVQVIK	NFK(1135.5366)LLILVQVIK	MSSLCKTR	1564.9956-M(Oxidation)SSLC(Carbamidomethyl)KTR	aleitner_M1012_004	62.8625	11.2	2.9	4.2	1.8	3030	665	1.4	4011	931	9.4	P87151	221	1	0	0	P40984	1	1	0	0	33123.2	SCHPO	Uncharacterized protein C25H2.10c	17988.9	SCHPO	SUMO-conjugating enzyme ubc9
681.6838	3	-6.5	MSCISEIGK	1018.5699-MSC(Carbamidomethyl)ISEIGK	KPSPEVPK	K(1161.5410)PSPEVPK	aleitner_M1012_004	83.9292	13.2	3.3	4.2	4.5	909	104	1.4	6195	899	9.3	Q9Y826	1	1	0	0	P40381	244	1	0	0	21214.6	SCHPO	Meiotic expression up-regulated protein 31	37292.9	SCHPO	Chromatin-associated protein swi6
637.6625	3	0.79	MPKSSNLK	990.4845-M(Oxidation)PKSSNLK	MSPSLFR	1057.5478-M(Oxidation)SPSLFR	aleitner_M1012_004	68.6230	12.5	1.1	4.2	3.5	948	383	2.5	1732	752	8.4	O94756	1	1	0	0	O13742	1	1	0	0	37392.4	SCHPO	Meiotic expression up-regulated protein 14	94159.5	SCHPO	V-type proton ATPase subunit a
632.0483	3	-3.6	AVSKALSK	AVSK(1090.6386)ALSK	KPLPELTR	K(940.5593)PLPELTR	aleitner_M1012_004	31.4263	16.0	2.3	4.2	9.7	144	18	6.3	975	148	7.4	Q9UT96	136	1	0	0	O94441	187	1	0	0	66195.3	SCHPO	Uncharacterized protein C323.03c	98308.3	SCHPO	Putative cargo-transport protein ypp1
690.7405	3	3.8	KIIIDPLK	K(1130.5754)IIIDPLK	KNSIGMSTR	K(1076.6845)NSIGMSTR	aleitner_M1012_004	23.6942	10.8	0.5	4.2	1.4	3499	564	1.4	3499	634	9.4	Q9P7M8	1096	1	0	0	P87323	236	1	0	0	176966.0	SCHPO	Nucleoporin nup184	57240.4	SCHPO	Response regulator mcs4
1084.8256	3	9.2	KPSKSAMSAADDK	K(1900.7801)PSKSAM(Oxidation)SAADDK	MNHGGNSTMRHCSMK	1488.7130-MNHGGNSTMRHC(Carbamidomethyl)SM(Oxidation)K	aleitner_M1012_004	90.7153	19.1	3.8	4.2	9.7	544	58	5.4	5033	776	9.4	Q92371	27	1	0	0	Q9USV7	1	1	0	0	16202.6	SCHPO	Nascent polypeptide-associated complex subunit beta	16747.7	SCHPO	Copper transport protein ctr6
573.5664	4	6.5	NKVNMELER	NK(1158.6509)VNMELER	KPKLDQHR	KPK(1269.6387)LDQHR	aleitner_M1012_004	46.1243	11.5	3.2	4.2	3.7	1029	120	3.0	1685	208	9.9	Q9Y7Z8	756	1	0	0	O94311	17	1	0	0	135711.4	SCHPO	Myosin-1	20532.5	SCHPO	UPF0743 protein C215.06c
593.0491	4	5.5	MTVASDDSPK	1302.6894-M(Oxidation)TVASDDSPK	MNVVYIADLK	1203.5329-MNVVYIADLK	aleitner_M1012_004	35.3137	12.1	1.3	4.2	2.4	2683	432	1.8	4000	667	9.7	O94418	1	1	0	0	G2TRK6	1	1	0	0	97564.9	SCHPO	Meiotically up-regulated gene 87 protein	9149.9	SCHPO	Putative uncharacterized protein C9G1.14
876.0885	3	-4.4	IKSVSSTESEEEK	IK(1173.5561)SVSSTESEEEK	MSNSAQSRR	1589.7672-MSNSAQSRR	aleitner_M1012_004	55.0277	12.9	1.0	4.2	5.1	670	78	1.9	5361	873	9.9	O42913	85	1	0	0	Q92462	1	1	0	0	38328.5	SCHPO	Transcription factor nrm1	87268.4	SCHPO	E3 ubiquitin-protein ligase pub1
731.4165	3	-2.2	KISVISGVGVR	K(1077.5455)ISVISGVGVR	GHKENVEK	GHK(1251.7551)ENVEK	aleitner_M1012_004	59.9908	15.0	1.6	4.2	10.3	60	5	4.1	1986	445	10.0	O14023	515	1	0	0	O59810	1199	1	0	0	61850.5	SCHPO	Probable elongator complex protein 3	142613.7	SCHPO	Vigilin 1
514.5192	4	-6.3	SSLKSSFEAAK	SSLK(900.4627)SSFEAAK	MATEIAK	1291.6660-MATEIAK	aleitner_M1012_004	41.8123	10.8	2.3	4.2	3.4	806	243	1.5	3103	958	7.4	O60159	630	1	0	0	O59730	1	1	0	0	85162.5	SCHPO	Putative anion/proton exchange transporter C19C7.11	42139.4	SCHPO	Probable methionine aminopeptidase 1
459.9506	3	3.4	KAGVR	K(847.4916)AGVR	KHGQLK	K(667.4017)HGQLK	aleitner_M1012_004	42.6565	14.3	4.1	4.2	7.2	464	24	6.5	737	35	8.2	O74178	154	1	0	0	Q9UTM3	81	1	0	0	44592.3	SCHPO	Protein kes1	51618.9	SCHPO	26S proteasome regulatory subunit rpn5
645.0170	3	2.8	MTSLNDIVNK	798.4487-MTSLNDIVNK	KSTTPK	K(1271.6431)STTPK	aleitner_M1012_004	99.1395	14.5	2.4	4.2	8.7	118	13	5.1	925	217	8.0	O74630	1	1	0	0	Q09750	786	1	0	0	327148.0	SCHPO	Serine/threonine-protein kinase tel1	171457.3	SCHPO	Paired amphipathic helix protein pst1
909.4732	3	7.1	SKGFGFMQFISHK	SK(1196.6289)GFGFM(Oxidation)QFISHK	KIVQVSQEE	K(1666.8177)IVQVSQEE	aleitner_M1012_004	51.9785	13.0	0.0	4.2	5.2	528	40	5.1	562	48	11.0	O74400	539	1	0	0	O94329	175	1	0	0	77034.7	SCHPO	Uncharacterized RNA-binding protein C4F6.14	21341.9	SCHPO	DNA replication complex GINS protein psf2
989.2170	3	0.25	KSSPHISSLAVPSTK	K(1426.7820)SSPHISSLAVPSTK	LKSFNVPLSER	LK(1675.9145)SFNVPLSER	aleitner_M1012_004	83.0923	15.0	3.8	4.3	4.0	3121	436	3.0	5687	974	11.0	O74388	202	1	0	0	P40997	301	1	0	0	33904.6	SCHPO	Uncharacterized protein C3H7.13	46875.4	SCHPO	mRNA-capping enzyme subunit alpha
603.5884	4	2.6	KINISLSGVQK	K(1224.6100)INISLSGVQK	LKEFMEYK	LK(1323.7762)EFMEYK	aleitner_M1012_004	15.4875	12.8	3.0	4.3	5.0	611	79	1.9	4397	741	9.9	P54280	559	1	0	0	Q09813	640	1	0	0	88010.1	SCHPO	DNA mismatch repair protein pms1	111014.6	SCHPO	Putative transcription initiation factor TFIID 111 kDa subunit
682.6810	3	-3.9	MSQFAEFK	1058.5760-MSQFAEFK	SGKVLDFR	SGK(1124.5212)VLDFR	aleitner_M1012_004	58.7187	12.8	0.9	4.3	3.5	1053	221	3.4	1118	238	11.4	O74766	1	1	0	0	O14079	459	1	0	0	60219.1	SCHPO	Probable delta-1-pyrroline-5-carboxylate dehydrogenase	70201.3	SCHPO	Uncharacterized protein mdb1
965.8131	3	5.8	AVEEAATHEPGKK	AVEEAATHEPGK(1528.7119)K	MDLVSASQSYFK	1503.7569-M(Oxidation)DLVSASQSYFK	aleitner_M1012_004	78.7690	19.2	3.6	4.3	9.0	775	64	5.4	4854	690	13.4	Q10147	427	1	0	0	Q09805	1	1	0	0	56677.4	SCHPO	Probable T-complex protein 1 subunit beta	63552.2	SCHPO	Vacuolar protein sorting-associated protein 45
707.0977	4	8.4	MMDLEHK	1921.9390-MMDLEHK	GYALNCTIASQAMKTR	GYALNC(Carbamidomethyl)TIASQAMK(1040.4671)TR	aleitner_M1012_004	93.8772	11.6	2.3	4.3	2.5	2825	606	2.2	3499	731	9.1	Q9Y7J6	1	1	0	0	O94501	231	1	0	0	62716.1	SCHPO	Serine/threonine-protein kinase ppk21	60047.6	SCHPO	T-complex protein 1 subunit alpha
778.3568	3	-8.1	MADQLR	1599.7087-MADQLR	GKGPGGEDGMSDEVK	GK(870.4269)GPGGEDGMSDEVK	aleitner_M1012_004	57.4805	11.9	3.0	4.3	5.5	337	55	3.2	1617	294	8.5	O94553	1	1	0	0	O94720	470	1	0	0	33950.2	SCHPO	Probable DNA-directed RNA polymerase III subunit rpc6	60352.0	SCHPO	GATA zinc finger domain-containing protein C1393.08
498.7698	4	-7.4	KVDNYIK	K(1112.5787)VDNYIK	MSETGIIPK	1016.5542-MSETGIIPK	aleitner_M1012_004	32.9517	11.8	1.4	4.3	2.4	2591	475	1.4	5120	965	9.4	Q9US25	260	1	0	0	O74865	1	1	0	0	158549.8	SCHPO	Chromodomain helicase hrp1	37040.3	SCHPO	WD repeat-containing protein C18.15
882.1081	3	1.1	MSKVSVASVR	1564.7192-M(Oxidation)SKVSVASVR	MPSSNGSSDFVRK	1216.6486-M(Oxidation)PSSNGSSDFVRK	aleitner_M1012_004	62.0883	13.5	4.0	4.3	4.7	964	128	2.5	3727	654	10.5	O74836	1	1	0	0	O14283	1	1	0	0	23917.4	SCHPO	60S ribosomal protein L1-B	60046.3	SCHPO	Transcription factor prr1
707.8269	4	-9.7	CTTMAIHVK	1767.7855-C(Carbamidomethyl)TTMAIHVK	MCETPIGCHTPRR	1197.5886-M(Oxidation)C(Carbamidomethyl)ETPIGC(Carbamidomethyl)HTPRR	aleitner_M1012_004	32.9815	11.4	2.8	4.3	3.6	1059	174	1.4	5002	984	7.8	O14377	1	1	0	0	P41411	1	1	0	0	8081.4	SCHPM	Putative uncharacterized protein (Fragment)	64753.8	SCHPO	Cell division control protein 18
480.2693	4	4.5	MATLYPKPK	869.4607-MATLYPKPK	KGNGTQK	K(1185.6468)GNGTQK	aleitner_M1012_004	28.0152	16.1	3.6	4.3	6.1	1010	56	3.6	3945	354	11.6	O36021	1	1	0	0	P36596	399	1	0	0	97993.5	SCHPO	Uncharacterized protein C4F10.09c	53321.8	SCHPO	Squalene synthase
578.0318	4	5.6	MDNENNKNTK	M(Oxidation)DNENNK(1085.5605)NTK	KESLSEQK	K(1360.5929)ESLSEQK	aleitner_M1012_004	68.8213	13.2	2.0	4.4	4.4	731	421	4.1	871	486	10.9	O43010	7	1	0	0	O43087	277	1	0	0	53697.0	SCHPO	Glycylpeptide N-tetradecanoyltransferase	53245.9	SCHPO	Karyogamy meiotic segregation protein 2
495.5139	4	-9.1	AKLISDD	AK(1217.6478)LISDD	MFLLNSLSR	898.4648-MFLLNSLSR	aleitner_M1012_004	59.7702	16.3	2.4	4.4	8.9	332	28	6.9	1069	105	9.5	Q9USZ2	950	1	0	0	O74558	1	1	0	0	108174.2	SCHPO	Uncharacterized protein C11G11.07	28109.5	SCHPO	Maintenance of ploidy protein mob2
791.1077	3	6.1	SKTCSGLSLK	SK(1290.7224)TC(Carbamidomethyl)SGLSLK	KSSYAIFIPK	K(1217.6326)SSYAIFIPK	aleitner_M1012_004	30.1920	13.5	0.7	4.4	5.7	532	53	1.9	5511	883	7.8	O94270	27	1	0	0	O14040	329	1	0	0	24724.9	SCHPO	ER lumen protein retaining receptor	105150.9	SCHPO	Dis3-like exonuclease C2C4.07c
913.1260	3	7.2	MLSSQHR	1862.9237-M(Oxidation)LSSQHR	SHPKSTFTQMFVTSK	SHPK(1011.4808)STFTQMFVTSK	aleitner_M1012_004	82.3747	19.8	4.1	4.4	8.2	1494	198	5.7	5235	810	11.6	O14129	1	1	0	0	P78936	54	1	0	0	38996.5	SCHPO	DNA repair protein rhp55	12203.1	SCHPM	ISP4, peptidyl-prolyl cis-trans isomerase, atf1, chromosome II cosmid 1228 sequence
496.2520	4	9.1	MDCIDKSIR	828.4341-M(Oxidation)DC(Carbamidomethyl)IDKSIR	KNNSTK	K(1290.5948)NNSTK	aleitner_M1012_004	96.7428	14.2	0.7	4.5	3.6	1678	604	3.0	2347	830	10.6	Q9USR3	1	1	0	0	O94487	566	1	0	0	213964.8	SCHPO	Phosphatidylinositol 4-kinase stt4	73328.7	SCHPO	Serine/threonine-protein kinase ppk35
720.6083	4	-6.9	MIEVLCNDRLGK	1415.6966-M(Oxidation)IEVLC(Carbamidomethyl)NDRLGK	AKTNMDADGLVK	AK(1600.7953)TNM(Oxidation)DADGLVK	aleitner_M1012_004	55.5298	15.6	2.6	4.5	4.5	1841	460	3.1	3934	937	11.1	O94650	1	1	0	0	O00087	432	1	0	0	8434.9	SCHPO	Ubiquitin-like modifier hub1	54731.8	SCHPO	Dihydrolipoyl dehydrogenase, mitochondrial
952.1447	3	-1.1	MVSNQDNVQR	1647.8695-M(Oxidation)VSNQDNVQR	KFLMGSPNSGFVVK	K(1343.6140)FLMGSPNSGFVVK	aleitner_M1012_004	77.4930	18.1	3.6	4.5	5.6	2786	457	5.5	2934	466	12.5	O13803	1	1	0	0	Q9P6S4	149	1	0	0	68797.1	SCHPO	Uncharacterized protein C17H9.06c	71464.0	SCHPO	Meiotic expression up-regulated protein 25
465.6298	5	-7.5	KCWTSGELLR	K(1074.5016)C(Carbamidomethyl)WTSGELLR	MSSVEVNR	1386.6966-M(Oxidation)SSVEVNR	aleitner_M1012_004	47.8418	19.1	1.8	4.5	7.7	1949	295	6.5	3695	653	11.4	O74793	135	1	0	0	Q9URY5	1	1	0	0	19590.8	SCHPO	Uncharacterized protein C26H8.11c	48459.9	SCHPO	Flavohemoprotein
542.5312	4	8.4	FKGMSSETMK	FK(1005.5569)GMSSETM(Oxidation)K	VKIAYMK	VK(1298.5887)IAYM(Oxidation)K	aleitner_M1012_004	36.9877	11.8	2.3	4.5	4.0	803	79	1.9	3245	455	8.3	O14195	42	1	0	0	O13773	650	1	0	0	27134.4	SCHPO	Uncharacterized N-acetyltransferase C56E4.07	79484.3	SCHPO	UBA domain-containing protein 7
477.7668	4	-1.9	GKASFAAVAK	GK(958.5025)ASFAAVAK	KAFHYR	K(1086.6073)AFHYR	aleitner_M1012_004	29.9512	13.8	1.4	4.5	8.8	85	8	2.9	2724	456	7.1	O74327	81	1	0	0	Q9US30	83	1	0	0	45462.1	SCHPO	Vacuolar amino acid transporter 5	10490.3	SCHPO	Probable ribosomal protein S19, mitochondrial
383.2083	4	8.0	MATTVK	879.4450-MATTVK	KHSNEK	K(787.4150)HSNEK	aleitner_M1012_004	14.0903	13.3	4.5	4.5	4.0	1934	131	2.5	5141	397	10.4	O43063	1	1	0	0	O94375	24	1	0	0	24564.3	SCHPO	Probable proteasome subunit beta type-1	29602.3	SCHPO	RNA exonuclease 4
498.8423	5	-3.7	MGSDGSSLSPK	1424.7035-MGSDGSSLSPK	KEEAPDELTQK	K(1202.5489)EEAPDELTQK	aleitner_M1012_004	23.4197	13.8	4.1	4.5	6.6	547	37	4.2	2710	316	7.2	P36616	1	1	0	0	Q9P3A8	271	1	0	0	61056.4	SCHPO	Protein kinase dsk1	137884.0	SCHPO	Cullin-associated NEDD8-dissociated protein 1
421.0010	5	0.24	MSDPARK	1280.5772-M(Oxidation)SDPARK	ETKSNSLSDY	ETK(957.4590)SNSLSDY	aleitner_M1012_004	25.7633	14.6	1.8	4.5	7.5	286	33	3.7	2642	395	7.1	P50519	1	1	0	0	Q9P7M4	682	1	0	0	7503.2	SCHPO	Heat shock protein hsp9	79765.0	SCHPO	Uncharacterized protein P27G11.14c
973.8043	3	-7.4	MSSHKPVRPNEALHK	1172.5132-M(Oxidation)SSHKPVRPNEALHK	MASEQSNPR	1883.9676-M(Oxidation)ASEQSNPR	aleitner_M1012_004	89.5153	14.8	3.7	4.5	6.5	667	69	3.0	5487	893	10.9	Q9P3W6	1	1	0	0	O14319	1	1	0	0	53736.0	SCHPO	Uncharacterized protein C458.02c	63726.3	SCHPO	CUE domain-containing protein 5
597.7990	4	2.9	KYSADVDVEK	K(1234.5937)YSADVDVEK	MVLVCASSSK	1290.6343-M(Oxidation)VLVC(Carbamidomethyl)ASSSK	aleitner_M1012_004	61.3857	15.9	4.2	4.5	5.0	1354	237	5.0	1354	240	10.9	Q9URX1	13	1	0	0	H6WS79	1	1	1	0	55790.3	SCHPO	UNC93-like protein C922.05c	91843.4	SCHPM	Endoplasmic reticulum metallopeptidase 1
614.8259	4	4.7	KDELLK	K(1710.8247)DELLK	MGVNTAGDPQKSQPK	882.5062-M(Oxidation)GVNTAGDPQKSQPK	aleitner_M1012_004	17.0558	15.5	3.1	4.5	5.1	3833	318	4.8	4655	408	10.4	P41410	181	1	0	0	Q10233	1	1	0	0	96655.1	SCHPO	DNA repair protein rhp54	130239.5	SCHPO	DNA-directed RNA polymerase III subunit RPC2
739.4003	3	-5.9	KYISHSK	K(1353.7214)YISHSK	KMQLPLDIDK	K(999.5389)M(Oxidation)QLPLDIDK	aleitner_M1012_004	70.2182	13.8	4.5	4.5	4.1	1457	128	2.1	4788	514	9.7	O74449	239	1	0	0	Q10408	802	1	0	0	30735.0	SCHPO	Uncharacterized protein C16C4.04	112011.4	SCHPO	Uncharacterized protein C1F3.03
836.8932	4	-6.9	HKPTSLESCK	HK(2157.9857)PTSLESC(Carbamidomethyl)K	MAIMHKIGCAGSEVETDR	1323.6493-M(Oxidation)AIMHKIGC(Carbamidomethyl)AGSEVETDR	aleitner_M1012_004	88.7597	11.4	1.8	4.6	3.6	1060	258	1.9	3474	931	7.8	O60080	440	1	0	0	O13674	1	1	0	0	67451.7	SCHPO	ATP-dependent RNA helicase dbp9	73881.7	SCHPO	Meiotically up-regulated gene 24 protein
500.2639	4	0.23	MNRVVK	1251.5992-MNRVVK	EKMSVFMAR	EK(883.4950)M(Oxidation)SVFMAR	aleitner_M1012_004	40.5172	12.2	0.9	4.6	5.0	562	169	3.5	1531	506	9.3	Q9USV6	1	1	0	0	P30666	811	1	0	0	8097.6	SCHPO	Assembly factor cbp4	97481.9	SCHPO	DNA replication licensing factor mcm3
478.7472	4	8.1	KSLSLASSK	K(991.4103)SLSLASSK	METGMNR	1057.6019-METGM(Oxidation)NR	aleitner_M1012_004	79.3825	13.6	2.7	4.6	3.7	1663	220	2.2	4062	646	9.9	O14066	658	1	0	0	O74399	1	1	0	0	150018.8	SCHPO	Increased rDNA silencing protein 4 homolog	82945.3	SCHPO	Ribosome biogenesis protein erb1
593.6953	3	-1.4	NIKSVPLIR	NIK(739.4116)SVPLIR	KETPK	K(1176.7230)ETPK	aleitner_M1012_004	67.8435	12.2	0.5	4.6	4.8	414	110	4.7	440	112	11.7	O14006	24	1	0	0	Q09874	335	1	0	1	31062.5	SCHPO	37S ribosomal protein S9, mitochondrial	42280.8	SCHPO	Uncharacterized protein C12G12.11c
561.2943	4	2.2	MKILAMDER	1135.5808-MKILAMDER	KPNLMHSR	K(1243.6305)PNLM(Oxidation)HSR	aleitner_M1012_004	37.8692	12.5	3.4	4.6	3.0	2617	394	2.6	3419	529	10.6	Q10492	1	1	0	0	O42699	53	1	1	0	23237.4	SCHPO	Pinin homolog 1	22753.8	SCHPO	60S ribosomal protein L19-B
588.5352	4	4.7	MSSNPSRSNSR	1128.5485-MSSNPSRSNSR	KMLDTPDR	K(1359.6201)M(Oxidation)LDTPDR	aleitner_M1012_004	59.6850	12.5	3.2	4.6	3.2	2033	363	2.4	3434	645	10.4	O14201	1	1	0	0	O94423	76	1	0	0	33919.9	SCHPO	Meiotically up-regulated gene 86 protein	47237.1	SCHPO	Meiotic fizzy-related protein 1
490.5164	4	-5.3	MQVLKEK	1083.5522-MQVLKEK	METDPILK	1012.5627-METDPILK	aleitner_M1012_004	16.4204	11.2	3.1	4.6	3.7	750	52	1.9	2547	276	8.6	Q09673	1	1	0	0	Q10354	1	1	0	0	31877.0	SCHPO	Pantoate--beta-alanine ligase	42300.7	SCHPO	Uncharacterized transporter C22E12.01
659.8084	4	0.18	MQTPTARSSTNVYGK	979.4103-M(Oxidation)QTPTARSSTNVYGK	MSTTSCR	1793.8618-MSTTSC(Carbamidomethyl)R	aleitner_M1012_004	31.9460	14.3	1.1	4.6	5.0	1126	217	3.0	3673	775	10.9	O14033	1	1	0	0	P56286	1	1	0	0	13101.1	SCHPO	Uncharacterized protein C29B12.12	34526.0	SCHPO	Eukaryotic translation initiation factor 2 subunit alpha
852.4733	3	0.22	LPKSVVISCNMK	LPK(1179.6612)SVVISC(Carbamidomethyl)NMK	KSLLTHTSR	K(1512.8044)SLLTHTSR	aleitner_M1012_004	63.5572	14.5	2.5	4.6	6.1	529	32	3.6	2167	199	11.6	P32235	263	1	0	0	P36584	340	1	1	0	40848.6	SCHPO	GTP-binding protein 1	43817.1	SCHPO	60S ribosomal protein L3-B
511.5169	4	-0.79	MDGNRR	1294.6955-MDGNRR	KVIAVEMDPR	K(885.4127)VIAVEMDPR	aleitner_M1012_004	76.8650	11.9	2.5	4.6	3.5	1536	177	2.9	2325	305	8.4	O14267	1	1	0	0	Q9USU2	74	1	0	0	83359.8	SCHPO	Uncharacterized UPF0442 protein C7D4.12c	34678.7	SCHPO	Dimethyladenosine transferase
486.2350	4	-0.47	MNQDVR	1163.5679-M(Oxidation)NQDVR	MATRSVSMK	915.4120-MATRSVSM(Oxidation)K	aleitner_M1012_004	21.5995	12.2	0.4	4.6	7.0	163	13	4.7	786	109	8.8	O14127	1	1	0	0	Q9USW1	1	1	0	0	70860.1	SCHPO	Uncharacterized protein C3C7.01c	85524.4	SCHPO	Uncharacterized protein C21B10.03c
683.6678	3	7.3	MVSNQDNVQR	842.4208-M(Oxidation)VSNQDNVQR	MEPGKK	1343.6140-M(Oxidation)EPGKK	aleitner_M1012_004	30.4463	14.3	0.8	4.6	5.0	1052	114	4.1	1779	206	10.3	O13803	1	1	0	0	O13774	1	1	0	0	68797.1	SCHPO	Uncharacterized protein C17H9.06c	26492.9	SCHPO	GTP cyclohydrolase 1
786.0778	3	-7.4	MVKSTTVTR	1333.6700-MVKSTTVTR	MLGAFNSTLAR	1159.6271-M(Oxidation)LGAFNSTLAR	aleitner_M1012_004	67.1730	13.6	1.2	4.7	6.7	227	96	4.2	931	519	9.0	Q9Y7L0	1	1	0	0	Q9UR27	1	1	0	0	24902.7	SCHPO	Protein transport protein sec22	13355.5	SCHPO	54S ribosomal protein L31, mitochondrial
575.7880	4	3.5	MSASGKKPGTK	1192.5394-M(Oxidation)SASGKKPGTK	KSNMESTSR	K(1244.6435)SNM(Oxidation)ESTSR	aleitner_M1012_004	29.7240	11.0	1.6	4.7	3.5	984	268	1.6	3820	997	7.5	Q09922	1	1	0	0	Q2L4W6	286	1	0	0	89378.5	SCHPO	Uncharacterized transcriptional regulatory protein C1F7.11c	62945.9	SCHPO	Sporulation-specific protein 5
1246.5873	3	8.1	MHLMYYLNDEGK	2224.0358-MHLMYYLNDEGK	MSLSYLSSSSQKSFESFR	1650.7422-M(Oxidation)SLSYLSSSSQKSFESFR	aleitner_M1012_004	87.9147	14.9	1.9	4.7	5.0	2243	330	5.0	2243	331	9.9	Q9P7M5	1	1	0	0	O14258	1	1	0	0	7658.0	SCHPO	H/ACA ribonucleoprotein complex subunit 3	59842.8	SCHPO	Metallothionein expression activator
638.9588	3	2.4	KSDDNLDDK	K(865.3826)SDDNLDDK	MAGMFR	1186.5354-MAGM(Oxidation)FR	aleitner_M1012_004	75.2152	10.8	3.6	4.7	3.0	902	94	3.0	902	96	11.0	Q10367	169	1	0	0	O74800	1	1	0	0	52584.4	SCHPO	ADP-ribosylation factor GTPase-activating protein glo3	17269.3	SCHPO	Mitochondrial inner membrane protease subunit 1
657.9953	3	-2.7	MSKSAFTSK	985.4790-MSKSAFTSK	MSGLPESK	1123.5583-MSGLPESK	aleitner_M1012_004	33.7902	15.7	1.3	4.7	10.4	86	3	4.7	1958	226	6.4	O74338	1	1	0	0	Q9P7Z3	1	1	0	0	78117.4	SCHPO	Mitosis inducer protein blt1	27011.6	SCHPO	N-lysine methyltransferase see1
792.0740	3	-4.4	MADIPADR	1469.7986-M(Oxidation)ADIPADR	MNLICSILPKK	1041.4801-M(Oxidation)NLIC(Carbamidomethyl)SILPKK	aleitner_M1012_004	58.7947	15.5	3.8	4.7	7.2	524	35	2.9	6016	955	7.2	Q9UUC2	1	1	0	0	Q10427	1	1	0	0	41015.4	SCHPO	CRAL-TRIO domain-containing protein C365.01	55442.6	SCHPO	Uncharacterized glycosyl hydrolase C11E10.09c
510.2803	4	-4.0	KYPMNGILTK	K(857.4681)YPM(Oxidation)NGILTK	MAKGAVK	1317.7003-M(Oxidation)AKGAVK	aleitner_M1012_004	53.8873	19.8	2.9	4.7	7.3	3536	224	5.1	11338	858	12.5	Q10068	73	1	0	0	Q09195	1	1	0	0	117423.2	SCHPO	Uncharacterized protein C3H1.02c	48560.6	SCHPO	Delta(14)-sterol reductase
596.0468	4	-7.4	GEKNSIVTSYNR	GEK(1013.4917)NSIVTSYNR	KLDDEEK	K(1504.7522)LDDEEK	aleitner_M1012_004	30.4930	11.9	2.1	4.7	2.5	2484	596	2.5	2484	598	10.5	O13966	472	1	0	0	Q9UQW9	317	1	0	0	86114.0	SCHPO	Aconitate hydratase, mitochondrial	47843.7	SCHPO	Ornithine decarboxylase
784.6960	3	7.9	KSSLSDSSQK	K(1285.5173)SSLSDSSQK	MNDFSFEDK	1203.5983-M(Oxidation)NDFSFEDK	aleitner_M1012_004	39.0805	10.5	3.8	4.8	3.6	565	75	1.1	3194	633	8.0	O14129	178	1	0	0	O14073	1	1	0	0	38996.5	SCHPO	DNA repair protein rhp55	91305.4	SCHPO	Putative dipeptidyl aminopeptidase C2E11.08
707.3251	3	-3.5	MLKHCNTNR	MLK(946.4066)HC(Carbamidomethyl)NTNR	KMDDER	K(1310.6224)M(Oxidation)DDER	aleitner_M1012_004	37.0213	11.5	3.8	4.8	6.8	103	11	4.1	606	93	12.1	Q9UTQ0	242	1	0	0	O94300	585	1	0	0	57553.9	SCHPO	Putative CCA tRNA nucleotidyltransferase 1	68563.7	SCHPO	Putative xanthine/uracil permease C887.17
689.3822	3	7.0	KILLNIEHR	K(930.4229)ILLNIEHR	MGQTNSR	1272.7554-MGQTNSR	aleitner_M1012_004	25.4208	15.6	2.7	4.8	6.2	613	45	4.6	1400	148	11.5	Q9Y7K2	2060	1	0	0	P87237	1	1	0	0	266381.5	SCHPO	Phosphatidylinositol 3-kinase tor2	90500.4	SCHPO	Uncharacterized RING finger protein C4G3.12c
886.7693	3	6.9	EKHSLNSTPESIMK	EK(1041.4801)HSLNSTPESIM(Oxidation)K	MADIPADR	1753.8557-M(Oxidation)ADIPADR	aleitner_M1012_004	80.6197	15.0	0.8	4.8	7.2	489	63	6.7	657	87	12.0	Q7LL22	405	1	0	0	Q9UUC2	1	1	0	0	51571.2	SCHPO	Kinetochore protein nsk1	41015.4	SCHPO	CRAL-TRIO domain-containing protein C365.01
746.6551	3	-9.6	MSNSAPAR	1388.5840-M(Oxidation)SNSAPAR	MASTTDMSTYK	986.4491-MASTTDM(Oxidation)STYK	aleitner_M1012_004	37.5425	13.4	0.7	4.8	4.0	1538	389	2.5	3864	898	12.2	O74861	1	1	0	0	Q09751	1	1	0	0	11856.3	SCHPO	Set1 complex component sdc1	34410.2	SCHPO	Lactoylglutathione lyase
654.3765	3	2.5	LKTVGDMTIQR	LK(699.4167)TVGDMTIQR	KSISK	K(1398.7541)SISK	aleitner_M1012_004	38.1760	15.0	0.8	4.8	8.2	191	29	2.5	4193	720	8.9	O74411	205	1	0	0	O14014	5	1	1	1	45521.3	SCHPO	Meiotic expression up-regulated protein 10	108650.1	SCHPO	Probable Rho-type GTPase-activating protein 3
738.7305	3	1.9	KSSFPSTIK	K(1219.6159)SSFPSTIK	MSQPYLISK	1131.6176-M(Oxidation)SQPYLISK	aleitner_M1012_004	38.9240	14.1	1.6	4.8	6.2	443	76	3.1	2617	582	7.9	O94589	369	1	0	0	C6Y4B6	1	1	0	0	61285.0	SCHPO	RanBD1 domain-containing protein C584.03c	6998.2	SCHPO	Non-classical export protein 1
694.0295	3	3.4	TKDSLEAR	TK(1160.5826)DSLEAR	KEGGFVGSSR	K(1056.5451)EGGFVGSSR	aleitner_M1012_004	57.4135	15.0	3.8	4.8	7.1	372	58	2.6	4428	935	9.0	O74762	337	1	0	0	O14110	285	1	0	0	107277.4	SCHPO	26S proteasome regulatory subunit rpn2	42408.6	SCHPO	Probable aminomethyltransferase, mitochondrial
932.1511	3	8.4	CKVVEDLVSK	C(Carbamidomethyl)K(1617.7861)VVEDLVSK	MEEWRNFLDIK	1313.6901-MEEWRNFLDIK	aleitner_M1012_004	62.8272	16.3	4.3	4.8	6.9	819	81	3.6	4968	837	10.5	O74985	345	1	0	0	P30261	1	1	0	0	83679.2	SCHPO	N-terminal acetyltransferase A complex subunit nat1	42350.7	SCHPO	DNA polymerase delta subunit 3
1088.8470	3	1.2	KCNQASNEEK	K(2056.9854)C(Carbamidomethyl)NQASNEEK	KTANYHPEVDVQDFTR	K(1344.5980)TANYHPEVDVQDFTR	aleitner_M1012_004	66.7313	15.9	4.5	4.8	9.2	168	11	4.5	2021	567	8.9	O94411	36	1	0	0	O13728	136	1	0	0	58409.9	SCHPO	Meiotic fizzy-related protein 2	72443.9	SCHPO	Alpha-actinin-like protein 1
479.5364	4	2.8	KTIGSIVLTK	K(855.4412)TIGSIVLTK	MTLPEK	1196.7380-MTLPEK	aleitner_M1012_004	61.0875	12.5	2.5	4.8	3.1	2378	362	2.5	3533	544	10.5	Q09823	104	1	0	0	Q9USJ6	1	1	0	0	89876.8	SCHPO	Meiotic recombination protein rec10	22124.9	SCHPO	NAD(P)H-dependent FMN reductase C4B3.06c
641.3212	3	-8.2	KVSTVEQR	K(975.4331)VSTVEQR	MSSGDVSR	1083.5924-MSSGDVSR	aleitner_M1012_004	29.0323	16.7	2.2	4.9	6.7	800	106	5.1	1812	319	13.2	O74563	227	1	0	0	O60130	1	1	0	0	78053.2	SCHPO	E3 ubiquitin-protein ligase brl2	94566.5	SCHPO	Putative transcriptional regulatory protein C16G5.16
692.0833	4	-8.4	SKPLYISFCTCK	SK(1261.6013)PLYISFC(Carbamidomethyl)TC(Carbamidomethyl)K	KVPFSEDMR	K(1640.7942)VPFSEDM(Oxidation)R	aleitner_M1012_004	88.4482	11.4	2.6	4.9	2.0	3058	567	1.4	4615	968	9.4	Q10302	23	1	0	0	P87110	35	1	0	0	76203.5	SCHPO	Uncharacterized protein C22H10.09	61137.5	SCHPO	Myo-inositol transporter 2
459.2533	5	9.5	MLEAVTNPK	1289.6867-MLEAVTNPK	KGTASFSDIVK	K(1139.5896)GTASFSDIVK	aleitner_M1012_004	17.4420	15.6	3.5	4.9	4.6	2855	397	4.0	4040	604	12.1	O13629	1	1	0	0	O94671	197	1	0	0	40651.9	SCHPO	Putative lipoate-protein ligase A	40037.7	SCHPO	Probable homoserine dehydrogenase
653.9960	3	2.2	LNSIKEEPEK	LNSIK(773.3378)EEPEK	MSENR	1323.6922-MSENR	aleitner_M1012_004	94.8772	14.1	0.1	4.9	6.3	539	75	5.2	1046	173	12.1	Q10283	556	1	0	0	O74906	1	1	0	0	114878.1	SCHPO	3-hydroxy-3-methylglutaryl-coenzyme A reductase	39310.8	SCHPO	Putative box C/D snoRNA protein SPCC613.07
653.9957	3	1.7	MSENR	1323.6922-MSENR	LNSIKEEPEK	LNSIK(773.3378)EEPEK	aleitner_M1012_004	95.4132	15.1	4.8	5.2	7.8	281	27	4.2	2012	330	10.0	O74906	1	1	0	0	Q10283	556	1	0	0	39310.8	SCHPO	Putative box C/D snoRNA protein SPCC613.07	114878.1	SCHPO	3-hydroxy-3-methylglutaryl-coenzyme A reductase
833.8024	3	7.0	IANAISKENLAVNVR	IANAISK(887.4575)ENLAVNVR	MPFLSR	1748.9785-MPFLSR	aleitner_M1012_004	95.7048	11.7	2.4	4.9	5.5	242	67	2.4	1695	652	8.3	O13731	308	1	0	0	Q10167	1	1	0	0	234045.3	SCHPO	E3 ubiquitin-protein ligase ubr11	8249.5	SCHPO	Uncharacterized protein C26A3.14c
720.0491	3	2.0	KLLTNAVENGDR	K(828.4164)LLTNAVENGDR	MNSIAR	1466.7729-MNSIAR	aleitner_M1012_004	63.1447	13.5	2.2	5.0	7.3	203	19	2.4	3815	544	10.4	O42861	768	1	0	0	O59718	1	1	0	0	104505.1	SCHPO	ATP-dependent helicase fft3	54598.5	SCHPO	Nuclear envelope morphology protein 1
722.7341	3	-8.6	EKPLDEKVK	EK(1080.5862)PLDEKVK	GAKPQMRR	GAK(1222.6809)PQMRR	aleitner_M1012_004	92.5172	18.6	6.1	5.0	7.7	800	48	3.0	7157	985	14.1	Q9Y7X7	77	1	0	0	O14044	61	1	0	0	30580.6	SCHPO	GRIP and coiled-coil domain-containing protein C365.11	26393.7	SCHPO	Pre-rRNA-processing protein pno1
816.4163	3	9.0	MFSSKENSLGAK	1132.5764-M(Oxidation)FSSKENSLGAK	KSGVTNDFK	K(1451.6966)SGVTNDFK	aleitner_M1012_004	90.5428	12.4	4.2	5.0	6.1	253	12	0.9	6496	961	8.9	Q9UUG5	1	1	0	0	O74923	20	1	0	0	19997.4	SCHPO	Myosin regulatory light chain 1	58697.4	SCHPO	Uncharacterized transporter C757.13
859.7505	3	-9.7	GWKASSGWGFPK	GWK(1269.6089)ASSGWGFPK	KGDLVNDEDK	K(1444.7139)GDLVNDEDK	aleitner_M1012_004	50.6762	14.6	4.2	5.0	4.8	1695	247	4.6	1909	279	9.8	O13828	118	1	0	0	Q09863	768	1	0	0	83234.2	SCHPO	mRNA decapping complex subunit 2	122941.9	SCHPO	Stress response protein nst1
546.5114	4	-7.3	KNQFATGSELTR	K(831.3433)NQFATGSELTR	MDQER	1488.7573-M(Oxidation)DQER	aleitner_M1012_004	37.3528	19.0	2.5	5.0	7.7	2144	240	6.8	3474	398	11.3	Q9Y7T2	110	1	0	0	O94306	1	1	0	0	37254.1	SCHPO	Uncharacterized WD repeat-containing protein C63.06	20755.3	SCHPO	Uncharacterized protein C16C4.19
797.4194	3	-9.7	KAVIVCER	K(1415.7218)AVIVC(Carbamidomethyl)ER	MDVAKLLSEEK	M(Oxidation)DVAK(1111.6060)LLSEEK	aleitner_M1012_004	88.0225	14.0	0.9	5.0	3.0	3459	482	3.0	3459	496	11.0	O59742	1009	1	0	0	Q9UT05	1237	1	0	0	132314.1	SCHPO	Clustered mitochondria protein homolog	142927.5	SCHPO	Tripeptidyl-peptidase 2 homolog
979.4760	3	-0.25	KVCEHNQLMAEVTR	K(1205.5829)VC(Carbamidomethyl)EHNQLM(Oxidation)AEVTR	KSGHGTYYR	K(1867.8921)SGHGTYYR	aleitner_M1012_004	61.7133	13.8	3.5	5.0	2.9	3360	622	2.9	3360	624	10.9	Q09760	732	1	0	0	Q09917	585	1	0	0	90512.7	SCHPO	Cullin-3	79989.9	SCHPO	TRP-like ion channel pkd2
842.7377	3	9.3	MWSFARYTQK	1192.5394-M(Oxidation)WSFARYTQK	KSNMESTSR	K(1470.6966)SNM(Oxidation)ESTSR	aleitner_M1012_004	81.3775	10.9	2.5	5.0	2.5	1737	252	0.9	5291	877	8.9	Q09759	1	1	0	0	Q2L4W6	286	1	0	0	19889.0	SCHPO	Uncharacterized protein C24H6.02c	62945.9	SCHPO	Sporulation-specific protein 5
663.3724	3	-6.1	LPKNLHTR	LPK(1009.5305)NLHTR	NVQKNNR	NVQK(1115.6451)NNR	aleitner_M1012_004	61.7858	11.9	3.0	5.0	6.7	147	4	2.9	1728	141	7.4	O60173	208	1	0	0	Q10155	429	1	0	0	78831.9	SCHPO	ATP-dependent RNA helicase dbp7	90603.8	SCHPO	Ribonuclease Z 1
876.9115	4	8.7	DNEYSGNYNGKEDGYNSR	DNEYSGNYNGK(1422.7507)EDGYNSR	KVAHIQYDPSK	K(2218.9039)VAHIQYDPSK	aleitner_M1012_004	49.1858	13.4	2.6	5.0	4.0	1772	272	3.5	2420	388	9.4	P24782	15	1	0	0	Q7LKZ7	2239	1	0	0	61548.6	SCHPO	ATP-dependent RNA helicase dbp2	295660.2	SCHPO	Beige protein homolog 1
1093.5569	3	-8.0	MEYDEEEVKVLK	1766.9527-MEYDEEEVKVLK	KSQVGPVLSSNASTVR	K(1648.7906)SQVGPVLSSNASTVR	aleitner_M1012_004	88.7053	17.4	3.5	5.0	8.0	748	83	5.2	3314	464	9.4	Q9Y7J3	1	1	0	0	Q9P6R8	163	1	0	0	43335.3	SCHPO	UPF0586 protein C1778.07	60708.3	SCHPO	Pre-mRNA-splicing factor cwf24
859.7829	3	1.5	MPATNSDEPLVK	1275.6897-MPATNSDEPLVK	KMSFLLGNTK	K(1438.7014)MSFLLGNTK	aleitner_M1012_004	46.4088	12.4	5.1	5.1	3.0	2754	283	1.4	8050	884	9.4	Q7Z9H9	1	1	0	0	O74364	98	1	0	0	96036.2	SCHPO	Polyphosphoinositide phosphatase	43837.8	SCHPO	Adhesion defective protein 1
500.0576	5	-2.8	KCGVIAK	K(1720.8164)C(Carbamidomethyl)GVIAK	MMSQQLIDFIDSR	912.5103-MMSQQLIDFIDSR	aleitner_M1012_004	92.8813	17.0	0.4	5.1	7.2	1127	131	7.1	1191	142	9.8	O43120	132	1	0	0	Q9C0W8	1	1	0	0	41964.1	SCHPO	Splicing factor U2AF-associated protein 2	79407.5	SCHPO	Protein transport protein tip20
559.3278	4	-7.1	ALANKLPGVR	ALANK(1195.6635)LPGVR	MIPSKNIQK	1175.7026-MIPSKNIQK	aleitner_M1012_004	60.5570	12.6	3.6	5.1	4.7	776	82	2.6	2955	493	7.9	O42859	96	1	0	0	O14262	1	1	0	0	12287.6	SCHPO	Probable 37S ribosomal protein mrp2, mitochondrial	26598.6	SCHPO	Putative uncharacterized hydrolase C7D4.05
716.3555	3	-6.4	MSITLSSRGR	1023.4769-M(Oxidation)SITLSSRGR	MSMFGIGK	1260.6496-MSM(Oxidation)FGIGK	aleitner_M1012_004	49.3123	19.1	4.1	5.1	14.1	48	2	5.0	2796	513	9.8	O94511	1	1	0	0	Q9UTE9	1	1	0	0	34640.3	SCHPO	Putative enoyl reductase C646.07c	10194.8	SCHPO	Mitochondrial import inner membrane translocase subunit tim10
448.9841	4	2.0	KSGSSDK	K(1084.5587)SGSSDK	VAKEMDVR	VAK(845.4131)EMDVR	aleitner_M1012_004	25.0277	13.4	2.4	5.1	5.6	827	114	4.0	2349	357	9.9	Q9URX9	216	1	0	0	Q10752	486	1	0	0	31878.6	SCHPO	Protein pxr1	121218.1	SCHPO	Pre-mRNA-splicing factor ATP-dependent RNA helicase-like protein cdc28
486.2526	4	5.6	KGNSNADR	K(1080.5604)GNSNADR	FKSSYGVR	FK(998.4781)SSYGVR	aleitner_M1012_004	44.6880	13.6	2.3	5.1	5.5	608	86	2.2	4265	678	10.2	Q10429	49	1	0	0	P40234	348	1	0	0	100492.2	SCHPO	Condensin complex subunit 3	49746.7	SCHPO	Casein kinase I homolog 2
570.0693	4	4.6	KPVASHEDVK	K(1167.6499)PVASHEDVK	NKSQLLAEK	NK(1246.6558)SQLLAEK	aleitner_M1012_004	37.4080	11.3	2.0	5.1	3.5	1082	239	1.9	3246	870	9.9	P87237	737	1	0	0	Q9P6K4	737	1	0	0	90500.4	SCHPO	Uncharacterized RING finger protein C4G3.12c	93381.1	SCHPO	Uncharacterized protein C30C2.07
860.4240	3	-9.0	KDPENAPMLDK	K(1305.6713)DPENAPM(Oxidation)LDK	MASLFIIMDK	1410.6701-MASLFIIMDK	aleitner_M1012_004	94.3983	14.4	1.4	5.1	8.2	189	20	4.0	2175	395	8.3	O14241	139	1	0	0	O94546	1	1	0	0	36974.6	SCHPO	Actin-related protein 2/3 complex subunit 2	12235.7	SCHPO	Meiotically up-regulated gene 150 protein
518.7885	4	-6.7	MSKDLISR	1106.6376-M(Oxidation)SKDLISR	KLLFGTYK	K(1102.5692)LLFGTYK	aleitner_M1012_004	42.9035	12.8	3.6	5.1	5.3	620	74	4.0	1424	193	7.5	O13785	1	1	0	0	Q9UTR5	839	1	0	0	25829.1	SCHPO	Protein transport protein use1	130880.5	SCHPO	Rho1 guanine nucleotide exchange factor 2
677.1000	4	0.70	AKGFGSCHVPNSLR	AK(1175.6121)GFGSC(Carbamidomethyl)HVPNSLR	MQPRELHK	1666.8250-MQPRELHK	aleitner_M1012_004	82.8377	16.1	3.6	5.1	5.1	1444	238	3.0	4240	868	11.0	Q9URX8	1040	1	0	0	O00084	1	1	0	0	147632.6	SCHPO	Probable nucleoporin C890.06	91182.5	SCHPO	Urease
462.2632	4	1.6	KESNVTSK	K(953.5546)ESNVTSK	KNNVTIK	K(1029.5342)NNVTIK	aleitner_M1012_004	31.9015	12.8	2.2	5.1	4.3	1291	151	2.5	4164	573	10.6	Q10218	434	1	0	0	P87027	6	1	0	0	89189.0	SCHPO	Spindle pole body protein ppc89	22543.4	SCHPO	Septum-promoting GTP-binding protein 1
759.3676	4	2.0	MVKCWDLETNK	M(Oxidation)VK(1594.7767)C(Carbamidomethyl)WDLETNK	GKDAEILYEEYK	GK(1576.7266)DAEILYEEYK	aleitner_M1012_004	48.8160	12.0	4.3	5.2	3.5	1311	175	2.6	2356	413	10.6	O13615	230	1	0	0	Q10240	12	1	0	0	52418.7	SCHPO	Pre-mRNA-splicing factor prp5	60363.0	SCHPO	Meiotically up-regulated gene 133 protein
568.5583	4	8.8	ANEHKFMNNR	ANEHK(1010.6012)FMNNR	KTSTPLVK	K(1397.6510)TSTPLVK	aleitner_M1012_004	48.5863	13.8	0.6	5.2	4.7	1403	100	3.2	3529	365	11.2	Q10300	48	1	0	0	Q92370	531	1	0	0	10841.8	SCHPO	Uncharacterized protein C22H10.06c	83040.9	SCHPO	Anthranilate synthase component 2
567.5838	4	7.3	SIKHLVASLER	SIK(1014.5597)HLVASLER	KLSVDSTK	K(1389.7980)LSVDSTK	aleitner_M1012_004	56.4970	14.6	4.4	5.2	5.2	1296	135	3.9	2780	383	11.6	P53694	281	1	0	0	Q9USK4	37	1	0	0	33659.6	SCHPO	Reticulon-like protein 1	32564.6	SCHPO	Pre-mRNA-splicing factor cwf20
921.8097	3	-5.5	LKLDVTDVK	LK(1732.8156)LDVTDVK	KAYAADDSIDNTPSK	K(1167.6751)AYAADDSIDNTPSK	aleitner_M1012_004	51.6187	16.1	0.5	5.2	5.7	1397	263	5.2	1828	352	11.5	O74628	53	1	0	0	Q96TL7	367	1	0	0	32614.3	SCHPO	Uncharacterized oxidoreductase C162.03	79527.3	SCHPO	DNA-binding protein rap1
781.4152	3	-8.0	LKAYQGIYLMSIR	LK(786.3833)AYQGIYLMSIR	MELEK	1692.9273-MELEK	aleitner_M1012_004	24.2013	15.6	2.2	5.2	6.2	838	92	5.7	1097	146	13.7	Q10335	192	1	0	0	C6Y4A5	1	1	1	0	46680.8	SCHPO	Probable 26S proteasome regulatory subunit rpn7	14214.3	SCHPO	Uncharacterized protein C6F6.19
1014.7804	3	-4.9	MVSFLSSSVSR	1826.7379-M(Oxidation)VSFLSSSVSR	MPDNPSSFEDEFMK	1352.6646-MPDNPSSFEDEFM(Oxidation)K	aleitner_M1012_004	76.6420	15.3	3.3	5.2	3.9	4164	532	3.5	5264	685	11.4	Q09864	1	1	0	0	O14226	1	1	0	0	62167.9	SCHPO	Heat shock protein 60, mitochondrial	68593.4	SCHPO	Exocyst complex component exo84
709.6984	3	-9.9	MYKYCFR	1043.6267-M(Oxidation)YKYC(Carbamidomethyl)FR	LILKYEK	LILK(1220.5358)YEK	aleitner_M1012_004	79.0823	12.5	1.6	5.2	5.2	693	98	3.1	2828	603	10.0	O74523	1	1	0	0	O42926	2073	1	0	0	10674.3	SCHPO	Putative ATPase inhibitor, mitochondrial	354028.1	SCHPO	Vacuolar protein sorting-associated protein 13b
567.5392	4	7.3	MASTATQNASTR	1028.5390-MASTATQNASTR	KETVASEK	K(1375.6402)ETVASEK	aleitner_M1012_004	17.2383	13.6	3.3	5.2	7.4	167	11	1.9	3618	760	6.2	Q9USM5	1	1	0	0	O13930	131	1	0	0	98656.6	SCHPO	Probable ubiquitin carboxyl-terminal hydrolase 1	59053.7	SCHPO	Rab guanine nucleotide exchange factor sec2
656.0509	3	-3.2	KVQQVIEK	K(994.5560)VQQVIEK	ARNGKPSK	ARNGK(1108.6492)PSK	aleitner_M1012_004	86.4855	19.1	3.6	5.2	14.4	49	3	6.5	2096	163	12.1	P49776	65	1	0	0	P23880	19	1	0	0	20685.7	SCHPO	Bis(5'-nucleosyl)-tetraphosphatase [asymmetrical]	36829.5	SCHPO	Serine/threonine-protein phosphatase PP1-2
894.0898	3	3.8	SGKPSLEFDR	SGK(1544.6705)PSLEFDR	ETYDKNMESFK	ETYDK(1272.6350)NM(Oxidation)ESFK	aleitner_M1012_004	69.9353	12.5	3.2	5.2	4.0	1242	190	1.6	5816	1033	8.5	O94418	542	1	0	0	Q9HDX2	67	1	0	0	97564.9	SCHPO	Meiotically up-regulated gene 87 protein	45311.2	SCHPO	Uncharacterized lactate 2-monooxygenase PB1A11.03
802.7523	3	9.8	KLSDFEPHSK	K(1218.6132)LSDFEPHSK	KSDYDQVVK	K(1324.6663)SDYDQVVK	aleitner_M1012_004	78.0283	9.8	3.2	5.2	2.0	1366	207	1.9	1467	258	9.9	O74401	99	1	0	0	O42853	67	1	0	0	54626.3	SCHPO	ERO1-like protein 1	23216.9	SCHPO	Putative RNA polymerase II subunit B1 CTD phosphatase rtr1
932.1151	3	-9.5	MGGGDLNMKK	1727.8553-MGGGDLNM(Oxidation)KK	SFPKVNADIHMTSK	SFPK(1203.5628)VNADIHM(Oxidation)TSK	aleitner_M1012_004	78.8475	15.1	2.5	5.3	5.8	1129	269	5.0	1791	481	9.3	Q9Y805	1	1	0	0	P32434	330	1	0	0	46057.3	SCHPO	Pre-mRNA-splicing factor cwf25	40023.4	SCHPO	Geranylgeranyl transferase type-1 subunit beta
489.8969	5	-2.9	KNLISLPLLK	K(1306.7067)NLISLPLLK	GVKDAAMRPPK	GVK(1275.8166)DAAMRPPK	aleitner_M1012_004	37.0553	12.2	0.4	5.3	3.4	1819	367	2.9	2536	624	10.9	Q9UTR8	285	1	0	0	Q9UT73	433	1	0	0	79489.1	SCHPO	Protein red1	63663.6	SCHPO	Uncharacterized WD repeat-containing protein C343.17c
407.7350	4	5.8	KIAGPIPK	K(804.3688)IAGPIPK	MASSQK	960.6008-M(Oxidation)ASSQK	aleitner_M1012_004	23.4535	11.7	1.7	5.3	2.3	2868	272	1.8	4009	410	9.4	P87109	571	1	0	0	P50514	1	1	0	0	85691.9	SCHPO	Probable phospholipase C20G8.02, mitochondrial	51572.2	SCHPO	Probable argininosuccinate lyase
736.9724	3	-3.0	MLQDESSR	1227.4788-M(Oxidation)LQDESSR	MDTYMEER	1118.4914-MDTYM(Oxidation)EER	aleitner_M1012_004	11.8320	11.2	1.5	5.3	2.2	2261	624	1.9	2768	770	11.1	O60152	1	1	0	0	Q09710	1	1	0	0	225759.9	SCHPO	E3 ubiquitin-protein ligase ubr1	50516.6	SCHPO	Uncharacterized protein C18B11.03c
712.0635	3	8.6	LMQAKAAAENEK	LMQAK(830.4902)AAAENEK	FKITGK	FK(1440.7283)ITGK	aleitner_M1012_004	71.1727	11.4	1.6	5.3	9.8	15	1	1.1	5194	857	9.0	O36023	455	1	0	0	O94447	366	1	0	0	53738.0	SCHPO	Septin homolog spn1	56088.3	SCHPO	Cytoskeletal signaling protein slm1
585.2596	5	-4.1	MADYPFTDK	1818.8094-M(Oxidation)ADYPFTDK	EMQIDAPKSNDDFR	EM(Oxidation)QIDAPK(1240.5322)SNDDFR	aleitner_M1012_004	22.3512	12.3	2.9	5.3	2.9	1988	582	2.0	3509	1035	9.4	O94641	1	1	0	0	Q9USY2	1003	1	0	0	100507.8	SCHPO	Heat shock protein 104	118009.4	SCHPO	Uncharacterized RNA-binding protein C1861.04c
471.9713	3	-3.2	KLTSK	K(837.5324)LTSK	KKPTVK	KK(713.4323)PTVK	aleitner_M1012_004	35.1832	15.5	3.3	5.3	6.6	648	69	4.1	2498	343	11.0	O59678	147	1	0	0	O74505	20	1	0	0	19044.1	SCHPO	Ribosome biogenesis regulatory protein homolog	54867.4	SCHPO	Uncharacterized protein C594.02c
675.9926	3	-9.8	ACKDTLEK	AC(Carbamidomethyl)K(1061.5063)DTLEK	KMNTTDSK	K(1101.5376)MNTTDSK	aleitner_M1012_004	40.2335	8.1	1.5	5.3	3.4	162	71	-0.1	2073	992	8.0	O13702	268	1	0	0	Q09743	28	1	0	0	49433.9	SCHPO	Glycerol dehydrogenase	147414.0	SCHPO	Protein ste16
558.8148	4	-6.5	MSSLASLIK	1282.7133-MSSLASLIK	ALKSAAIEQSK	ALK(1086.5995)SAAIEQSK	aleitner_M1012_004	84.7073	14.9	2.7	5.3	4.5	3020	331	3.0	7537	945	10.4	O43048	1	1	0	0	P26659	752	1	0	0	95006.6	SCHPO	TBC domain-containing protein C215.01	88150.2	SCHPO	DNA repair helicase rad15
832.4584	3	-0.40	KVYVEDLR	K(1473.7940)VYVEDLR	KHAQVQLEQQK	K(1158.6285)HAQVQLEQQK	aleitner_M1012_004	57.6442	16.0	2.7	5.3	9.7	148	5	6.7	720	54	7.4	O94354	59	1	0	0	O14012	50	1	0	0	46085.1	SCHPO	Argininosuccinate synthase	24332.5	SCHPO	Ribosomal RNA-processing protein 17
649.6678	3	1.9	MESKSLR	1096.5401-MESKSLR	KSVDPEER	K(987.5059)SVDPEER	aleitner_M1012_004	48.8513	16.6	2.3	5.3	6.2	1203	152	5.1	2134	315	12.5	Q9Y7T1	1	1	0	0	O42878	98	1	0	0	38206.1	SCHPO	Uncharacterized protein C63.05	58054.4	SCHPO	Putative invertase
489.2556	3	9.1	KNSVMK	K(743.3524)NSVM(Oxidation)K	MAEQK	859.4473-MAEQK	aleitner_M1012_004	20.4010	11.5	3.1	5.4	3.4	1229	97	0.5	8596	810	8.1	O13290	3189	1	0	0	Q9US10	1	1	0	0	484322.0	SCHPO	Dynein heavy chain, cytoplasmic	63631.9	SCHPO	Uncharacterized membrane protein C6F6.13c
544.7514	4	0.91	MSQMSSASVK	1104.5009-MSQM(Oxidation)SSASVK	MSLSDSPSK	1208.5417-M(Oxidation)SLSDSPSK	aleitner_M1012_004	82.4407	13.8	2.3	5.4	2.9	3273	665	2.4	4392	934	10.9	Q9USS6	1	1	0	0	P40923	1	1	0	0	51976.4	SCHPO	Probable acid phosphatase SPBC4.06	23156.8	SCHPO	MBF complex negative regulatory component yox1
845.7697	3	-0.99	TTQGKGLMPDGTSR	TTQGK(1070.5859)GLM(Oxidation)PDGTSR	EKLIESSK	EK(1601.7719)LIESSK	aleitner_M1012_004	59.9067	13.2	3.4	5.4	6.1	535	39	2.4	5871	766	10.3	O74540	125	1	0	0	O14162	328	1	0	0	40712.2	SCHPO	Putative S-(hydroxymethyl)glutathione dehydrogenase 2	86647.6	SCHPO	Putative lipase C4A8.10
542.5316	4	5.5	MPYAPGDEK	1143.6474-M(Oxidation)PYAPGDEK	MIVLHHLK	1160.5060-M(Oxidation)IVLHHLK	aleitner_M1012_004	34.3168	10.7	1.8	5.4	3.0	1136	145	1.3	3701	652	7.7	P00046	1	1	0	0	Q9P6M1	1	1	0	0	12021.7	SCHPO	Cytochrome c	28113.5	SCHPO	Glutathione S-transferase 3
515.2701	4	7.2	KYGSSFNSR	K(1012.5376)YGSSFNSR	MALSGLQR	1182.5669-MALSGLQR	aleitner_M1012_004	21.5005	13.1	3.9	5.4	4.1	1532	163	2.1	5365	657	10.1	O14244	768	1	0	0	Q9US02	1	1	0	0	86130.1	SCHPO	Uncharacterized membrane protein C6F6.13c	9730.2	SCHPO	Succinate dehydrogenase assembly factor 1 homolog, mitochondrial
979.7958	3	5.4	SHQDLPNTENSDWTSK	1078.5369-SHQDLPNTENSDWTSK	MSVGTVYGK	1995.8810-MSVGTVYGK	aleitner_M1012_004	42.8628	19.1	3.4	5.5	7.7	1318	226	4.8	5324	1043	9.8	O74177	1	1	0	0	P40921	1	1	0	0	5523.5	SCHPM	MRNA, . (Fragment)	45786.7	SCHPO	Elongation factor 1-gamma
586.3153	4	-7.2	KSQELQDSVK	K(1180.6452)SQELQDSVK	KAGSLDLSPR	K(1298.6718)AGSLDLSPR	aleitner_M1012_004	67.5390	11.4	2.8	5.5	2.0	2083	763	1.8	2364	911	9.4	O60084	49	1	0	0	Q02099	8	1	0	0	48550.2	SCHPO	Mitochondrial import inner membrane translocase subunit tim44	273531.8	SCHPO	Protein kinase rad3
713.6797	3	-4.7	KLAETGNTSNK	K(976.4284)LAETGNTSNK	MSNTGSAR	1299.6670-M(Oxidation)SNTGSAR	aleitner_M1012_004	87.7020	12.7	1.8	5.5	3.0	2242	433	2.2	3681	701	9.7	G2TRK9	51	1	0	0	Q9UTE1	1	1	0	0	13534.7	SCHPO	Uncharacterized protein new13	68640.1	SCHPO	Probable 6-phosphofructo-2-kinase C222.13c
753.4341	3	9.8	KLYVIDASR	K(1193.6557)LYVIDASR	KPLPNNAFR	K(1201.6707)PLPNNAFR	aleitner_M1012_004	70.6472	12.9	3.3	5.5	5.1	758	76	1.9	5722	948	9.9	Q10071	285	1	0	0	Q09917	702	1	0	0	54001.7	SCHPO	Probable CAAX prenyl protease 1	79989.9	SCHPO	TRP-like ion channel pkd2
784.4374	3	-2.8	DGKIKPSSSNTR	DGK(1061.6233)IKPSSSNTR	KVHQITAK	K(1426.7416)VHQITAK	aleitner_M1012_004	61.2613	11.7	3.4	5.5	2.4	2146	406	1.3	4346	855	9.3	A0ZWU1	156	1	0	0	Q9P7T9	571	1	0	0	27657.6	SCHPO	Ell1-associated factor 1	65816.3	SCHPO	Uncharacterized membrane protein C977.17
394.8331	5	-5.2	CRKPILGISVK	C(Carbamidomethyl)RK(699.3803)PILGISVK	KGTEK	K(1407.8272)GTEK	aleitner_M1012_004	27.2022	15.1	2.5	5.5	6.3	1093	141	3.5	5885	880	10.9	O74398	383	1	0	0	O74986	195	1	0	0	49030.7	SCHPO	LIM domain-containing protein C4F6.12	33101.4	SCHPO	DNA endonuclease ctp1
572.2955	4	-9.5	MISKLLK	1437.6545-M(Oxidation)ISKLLK	MTETVTTTSSDK	985.5882-MTETVTTTSSDK	aleitner_M1012_004	85.2872	15.2	1.7	5.5	5.6	1351	204	4.7	2263	373	9.6	O60123	1	1	0	0	O94562	1	1	0	0	57644.6	SCHPO	Pheromone-processing carboxypeptidase kex1	50497.1	SCHPO	Uncharacterized aminotransferase C1771.03c
749.8314	4	-7.3	CQMSGLQQKLYYQMK	C(Carbamidomethyl)QM(Oxidation)SGLQQK(1074.4288)LYYQMK	MNQDDNGK	2058.9577-M(Oxidation)NQDDNGK	aleitner_M1012_004	95.2827	13.0	0.6	5.5	5.8	426	91	3.0	2308	435	10.4	Q9UTN6	671	1	0	0	Q09855	1	1	0	0	140090.3	SCHPO	Chromatin structure-remodeling complex subunit snf21	58257.5	SCHPO	F-box/WD repeat-containing protein pof11
907.1299	3	1.2	MDSPSHSREAR	1446.7970-MDSPSHSREAR	LTKSSSIVAFEK	LTK(1409.6358)SSSIVAFEK	aleitner_M1012_004	83.2572	15.5	3.7	5.5	4.5	1787	365	3.0	3929	825	11.0	O59733	1	1	0	0	Q9HDX9	335	1	0	0	27972.5	SCHPO	Pre-mRNA-splicing factor syf2	60645.9	SCHPO	Glutamate--tRNA ligase, mitochondrial
1084.8243	3	-3.9	GKGPGGEDGMSDEVK	GK(1773.8284)GPGGEDGM(Oxidation)SDEVK	MPEKDWIGEFGPSK	1615.7036-M(Oxidation)PEKDWIGEFGPSK	aleitner_M1012_004	95.0753	17.1	1.5	5.5	4.6	4123	752	4.5	4347	817	12.5	O94720	470	1	0	0	O74342	1	1	0	0	60352.0	SCHPO	GATA zinc finger domain-containing protein C1393.08	14223.3	SCHPO	Uncharacterized protein C1A4.11c
630.8337	4	1.5	KNAQAAFDDR	K(1384.7602)NAQAAFDDR	KNDVVAVFIDK	K(1272.6099)NDVVAVFIDK	aleitner_M1012_004	59.0338	11.7	2.2	5.5	3.0	2137	247	2.9	2288	262	10.9	O74755	660	1	0	0	Q9P7T1	1804	1	0	0	132882.2	SCHPO	Paired amphipathic helix protein pst3	559853.9	SCHPO	Hydroxamate-type ferrichrome siderophore peptide synthetase
570.0689	4	5.6	FPIKIAVDVAK	FPIK(1076.5060)IAVDVAK	MDTTAVASK	1337.7959-M(Oxidation)DTTAVASK	aleitner_M1012_004	37.9337	11.3	2.3	5.6	3.4	1177	210	2.0	3040	655	10.0	O60163	31	1	0	0	P40376	1	1	0	0	56813.1	SCHPO	Probable aspartokinase	57578.3	SCHPO	cAMP-dependent protein kinase catalytic subunit
799.1510	4	-1.4	MSSSSSKPVNTGLVTPR	1445.6861-MSSSSSKPVNTGLVTPR	KMLDDSIEWR	K(1884.9615)M(Oxidation)LDDSIEWR	aleitner_M1012_004	79.4118	14.9	2.0	5.6	4.8	1852	160	3.7	3485	412	8.4	Q1MTQ1	1	1	0	0	Q9UTQ0	465	1	0	0	70099.6	SCHPO	Kinesin-like protein tea2	57553.9	SCHPO	Putative CCA tRNA nucleotidyltransferase 1
746.3915	3	-6.0	KDPENAPMLDK	K(979.5590)DPENAPMLDK	KELIDPK	K(1394.6752)ELIDPK	aleitner_M1012_004	51.7205	11.9	2.7	5.6	7.8	72	3	1.0	5089	747	8.4	O14241	139	1	0	0	O13749	318	1	0	0	36974.6	SCHPO	Actin-related protein 2/3 complex subunit 2	36687.7	SCHPO	Transcription initiation factor IIB
558.9638	3	-8.9	MAGDSVK	951.5576-M(Oxidation)AGDSVK	MALRVPK	860.3950-MALRVPK	aleitner_M1012_004	68.5350	11.9	1.7	5.6	3.5	1114	387	2.5	2092	724	9.9	O94642	1	1	0	0	P78921	1	1	0	0	43603.8	SCHPO	tRNA-specific adenosine deaminase subunit tad2	59956.4	SCHPO	Probable T-complex protein 1 subunit theta
629.2949	3	1.7	MSSKDISSK	903.3797-MSSKDISSK	MEEWR	1119.5482-M(Oxidation)EEWR	aleitner_M1012_004	31.2720	12.8	3.4	5.6	7.8	98	5	4.5	648	71	9.2	P87048	1	1	0	0	P30261	1	1	0	0	97999.6	SCHPO	26S proteasome regulatory subunit rpn1	42350.7	SCHPO	DNA polymerase delta subunit 3
829.9588	4	-0.93	KLYNESAAR	K(2265.2634)LYNESAAR	SYRPRNVVIKPYAAATPPK	SYRPRNVVIK(1188.6139)PYAAATPPK	aleitner_M1012_004	79.1303	15.7	4.6	5.6	5.1	2237	419	4.7	2805	528	10.6	O74493	216	1	0	0	Q9Y7U0	545	1	0	0	38139.5	SCHPO	Uncharacterized protein C285.05	131058.5	SCHPO	Uncharacterized protein C63.14
748.0398	3	-0.52	KYYMDK	K(1378.7092)YYM(Oxidation)DK	SKVSYNSITSR	SK(1000.4576)VSYNSITSR	aleitner_M1012_004	44.4307	11.7	2.5	5.6	3.5	1319	167	2.2	3135	440	8.2	Q10060	34	1	0	0	O94542	78	1	0	0	16664.0	SCHPO	Uncharacterized protein C1F5.05c	39912.5	SCHPO	Uncharacterized protein C1322.02
961.1390	3	-1.8	DEEEKNDYLLK	DEEEK(1485.7439)NDYLLK	LIYKNCSWHK	LIYK(1532.7246)NC(Carbamidomethyl)SWHK	aleitner_M1012_004	72.2367	16.0	2.2	5.6	6.6	809	153	3.5	4167	944	9.4	Q9P793	96	1	0	0	Q9Y719	965	1	0	0	162634.5	SCHPO	Chromatin remodeling factor mit1	269197.8	SCHPO	Cell wall alpha-1,3-glucan synthase mok13
796.0403	3	-2.6	MADKDAQDFLK	1088.5033-M(Oxidation)ADKDAQDFLK	MGNNTSRR	1434.6701-M(Oxidation)GNNTSRR	aleitner_M1012_004	55.2360	15.4	3.2	5.6	8.8	220	15	4.0	3170	407	10.9	O42874	1	1	0	0	O59735	1	1	0	0	164096.4	SCHPO	Protein peg1	45336.3	SCHPO	Sphingosine N-acyltransferase lac1
730.3621	3	-6.8	SKTEENNQAVR	SK(913.4579)TEENNQAVR	MNVGDLK	1412.6896-MNVGDLK	aleitner_M1012_004	86.5232	15.7	3.1	5.6	6.3	810	88	5.7	1112	154	13.7	O60129	570	1	0	0	P87054	1	1	0	0	71174.4	SCHPO	Fork head protein homolog 2	14646.0	SCHPO	Meiotically up-regulated gene 15 protein
737.6089	4	5.0	DVDCKSVVDISQLR	DVDC(Carbamidomethyl)K(1313.5776)SVVDISQLR	KSEDEYYSR	K(1770.8822)SEDEYYSR	aleitner_M1012_004	58.7997	16.5	2.1	5.6	5.6	1417	244	4.0	3190	673	10.9	Q1K9C4	553	1	0	0	O14019	566	1	0	0	117768.2	SCHPO	Probable E3 ubiquitin protein ligase C167.07c	69115.2	SCHPO	Serine/threonine-protein kinase hal4
615.3378	3	-3.8	VAKSNR	VAK(1169.6114)SNR	MELAKIGDR	811.4552-MELAKIGDR	aleitner_M1012_004	32.7013	13.4	3.8	5.7	4.0	1521	275	3.1	2599	466	10.5	O14277	200	1	1	0	O94452	1	1	0	0	22224.8	SCHPO	40S ribosomal protein S5-A	75945.4	SCHPO	Meiotic coiled-coil protein 1
871.3992	4	-5.4	MDSLSESSTSSYHGK	1850.9084-M(Oxidation)DSLSESSTSSYHGK	NKITAEGITGSSTCFK	NK(1768.7462)ITAEGITGSSTC(Carbamidomethyl)FK	aleitner_M1012_004	64.2217	13.2	3.1	5.7	3.2	3627	627	3.0	4127	765	9.3	O60079	1	1	0	0	Q10313	604	1	0	0	111968.4	SCHPO	Probable ubiquitin carboxyl-terminal hydrolase 12	90343.7	SCHPO	tRNA ligase 1
844.1064	3	0.44	KQLSEETVDEQS	K(1137.6546)QLSEETVDEQS	GKLIVWER	GK(1529.7097)LIVWER	aleitner_M1012_004	76.1192	13.0	1.8	5.7	4.6	894	126	3.6	1632	228	11.6	O13640	317	1	0	0	O94569	412	1	0	0	36998.3	SCHPO	Uncharacterized alpha-1,2-galactosyltransferase C8D2.17	69479.4	SCHPO	Uncharacterized transcriptional regulatory protein C1773.12
395.0294	5	-6.5	KGIAISS	K(1295.7271)GIAISS	KSINMTIPVR	K(812.4644)SINMTIPVR	aleitner_M1012_004	19.1187	13.5	2.7	5.7	5.3	1540	107	4.0	3744	273	8.2	Q9P6I4	460	1	0	0	Q9USX2	24	1	0	0	52039.2	SCHPO	Putative mannan endo-1,6-alpha-mannosidase C1198.06c	13693.4	SCHPO	Uncharacterized protein C1921.04c
833.7969	3	-4.1	LGVVGKGGSSMVYR	LGVVGK(1073.6346)GGSSM(Oxidation)VYR	AHKIQLAR	AHK(1562.8127)IQLAR	aleitner_M1012_004	97.2852	12.2	1.4	5.7	4.5	565	172	1.9	2666	916	9.8	O94235	324	1	0	0	Q10362	60	1	0	0	75355.1	SCHPO	Serine/threonine-protein kinase mph1	94887.8	SCHPO	SET domain-containing protein 3
620.5432	4	6.0	TIKQTMSDGSTSSR	TIK(964.4246)QTM(Oxidation)SDGSTSSR	MSDTMVK	1651.7723-M(Oxidation)SDTMVK	aleitner_M1012_004	38.1417	14.4	1.6	5.7	5.1	1285	144	3.4	3459	554	11.4	O60084	153	1	0	0	Q10368	1	1	0	0	48550.2	SCHPO	Mitochondrial import inner membrane translocase subunit tim44	38445.7	SCHPO	Uncharacterized protein C22E12.18
527.2731	4	1.1	QMDLKGNSR	QMDLK(1057.5478)GNSR	MPKSSNLK	1185.5812-M(Oxidation)PKSSNLK	aleitner_M1012_004	7.1786	16.9	2.7	5.7	5.5	6513	479	5.5	6513	493	11.4	O14148	1591	1	0	0	O94756	1	1	0	0	183050.5	SCHPO	Putative DNA helicase ino80	37392.4	SCHPO	Meiotic expression up-regulated protein 14
776.7337	3	-6.3	KGLPFCSSMK	K(1157.6366)GLPFC(Carbamidomethyl)SSM(Oxidation)K	MTNISLTIK	1307.6254-MTNISLTIK	aleitner_M1012_004	78.7883	13.8	2.8	5.7	4.8	1249	187	2.9	3897	763	9.0	C6Y4A4	76	1	0	0	Q10169	1	1	0	0	12447.2	SCHPO	Uncharacterized membrane protein C688.16	36819.7	SCHPO	Deubiquitination-protection protein dph1
643.3361	3	1.6	KEELHVTR	K(916.4324)EELHVTR	MESLQR	1148.6190-M(Oxidation)ESLQR	aleitner_M1012_004	28.8100	11.8	3.1	5.7	7.2	128	5	2.1	4015	467	8.9	P23635	295	1	0	0	P41878	1	1	0	0	35291.0	SCHPO	Minor serine/threonine-protein phosphatase PP2A-1 catalytic subunit	34572.3	SCHPO	26S proteasome regulatory subunit rpn11
727.7368	3	3.9	LSKSNASIAEVK	LSK(934.4872)SNASIAEVK	KANTHIN	K(1383.7609)ANTHIN	aleitner_M1012_004	79.6330	11.3	2.5	5.8	3.5	1191	145	3.5	1191	151	9.9	Q7LKX0	337	1	0	0	Q10056	583	1	0	0	41540.9	SCHPO	Putative elongation of fatty acids protein 2	66766.1	SCHPO	Serine/threonine-protein kinase shk2
560.3109	3	8.2	MNSNDKK	826.5164-M(Oxidation)NSNDKK	TLKLSK	TLK(989.4488)LSK	aleitner_M1012_004	50.7333	14.2	0.8	5.8	8.0	211	11	3.5	2870	218	11.5	P40384	1	1	0	0	Q9UT05	159	1	0	0	39399.8	SCHPO	Meiotic recombination protein rec12	142927.5	SCHPO	Tripeptidyl-peptidase 2 homolog
540.0379	4	-8.1	KELSISEHK	K(1086.5631)ELSISEHK	MVQISEVK	1207.6449-M(Oxidation)VQISEVK	aleitner_M1012_004	16.8220	12.4	1.8	5.8	3.5	3609	302	2.0	10672	1005	8.9	O94385	126	1	0	0	Q9C0X6	1	1	0	0	139585.7	SCHPO	Nucleoporin pom152	50052.9	SCHPO	RuvB-like helicase 1
705.7100	3	-8.7	KTHLIAMIR	K(1016.4887)THLIAM(Oxidation)IR	KSSNNSSR	K(1235.7060)SSNNSSR	aleitner_M1012_004	38.9607	13.6	1.0	5.8	4.2	1456	334	2.5	3953	946	9.4	O94251	21	1	0	0	O74473	111	1	0	0	11843.1	SCHPO	Ribonucleases P/MRP protein subunit POP7	118629.3	SCHPO	Septation initiation network scaffold protein cdc11
738.3774	3	0.81	MSSSNWEKLK	987.5277-M(Oxidation)SSSNWEKLK	KDALFEK	K(1362.6490)DALFEK	aleitner_M1012_004	59.3377	11.9	3.0	5.8	3.4	1412	285	2.6	2367	426	10.6	O94375	1	1	0	0	O13992	811	1	0	0	29602.3	SCHPO	RNA exonuclease 4	110905.7	SCHPO	Meiotically up-regulated gene 56 protein
822.1139	3	0.12	MANLPIIGIYK	1231.6197-MANLPIIGIYK	KQSGGAGQYAK	K(1369.7679)QSGGAGQYAK	aleitner_M1012_004	93.7997	14.5	2.6	5.8	8.2	206	18	3.6	2785	427	11.6	O13736	1	1	0	0	Q9USZ1	565	1	0	0	154634.3	SCHPO	Actin cytoskeleton-regulatory complex protein sla1	86325.3	SCHPO	Elongation factor G, mitochondrial
779.0970	3	-8.2	KLGIFVER	K(1373.7126)LGIFVER	MNLHGLELPGR	1098.6437-MNLHGLELPGR	aleitner_M1012_004	68.4728	11.3	2.0	5.8	3.5	591	102	1.9	1522	453	7.8	Q1MTR8	204	1	0	0	Q9UT72	1	1	0	0	25801.4	SCHPO	Protein svp26	23060.6	SCHPO	E3 ubiquitin-protein ligase complex slx8-rfp subunit rfp2
602.9942	3	-7.5	MNSSIKR	955.5412-M(Oxidation)NSSIKR	MSLKPVK	988.5012-M(Oxidation)SLKPVK	aleitner_M1012_004	57.9862	13.4	6.3	5.9	4.7	836	50	2.2	3474	339	10.8	Q9P6I1	1	1	0	0	O94437	1	1	0	0	17842.5	SCHPO	Ubiquitin-conjugating enzyme E2 16	30750.1	SCHPO	Abhydrolase domain-containing protein C22H12.03
650.0129	3	5.7	KPMDPLLSK	K(903.4372)PM(Oxidation)DPLLSK	KTMDGSK	K(1181.6366)TMDGSK	aleitner_M1012_004	53.5598	9.8	2.2	5.9	3.5	479	71	0.4	4174	752	8.4	O14084	157	1	0	0	O14065	610	1	0	0	37130.4	SCHPO	Inositol phosphoceramide mannosyltransferase 1	156033.4	SCHPO	Uncharacterized protein C962.01
713.3716	3	4.5	MSLASLPLEK	1033.4936-M(Oxidation)SLASLPLEK	MVKSCQK	1241.6577-M(Oxidation)VKSC(Carbamidomethyl)QK	aleitner_M1012_004	70.8205	12.5	1.3	5.9	6.2	325	30	3.7	1595	155	9.5	O42998	1	1	0	0	Q9P7I7	1	1	0	0	217693.0	SCHPO	Pof6 interactor protein 1	56098.5	SCHPO	Uncharacterized protein C24B10.19c
684.6132	4	3.8	KLEISTQAMESLK	K(1257.6275)LEISTQAMESLK	MSSDDAIIIR	1614.8539-MSSDDAIIIR	aleitner_M1012_004	28.4017	12.4	1.2	5.9	7.7	110	9	3.0	2042	335	8.9	Q9UST6	56	1	0	0	Q9P374	1	1	0	0	23039.1	SCHPO	Kinetochore protein spc24	37023.5	SCHPO	Zinc finger protein C19B12.07c
738.0104	3	-5.4	MDSQETK	1373.6674-MDSQETK	KLNTEDSNTSK	K(975.4219)LNTEDSNTSK	aleitner_M1012_004	34.0850	9.8	0.0	5.9	3.0	715	136	2.0	1446	293	6.8	O94416	1	1	0	0	O74844	173	1	0	0	61612.3	SCHPO	Transcription initiation factor IIF subunit alpha	28843.7	SCHPO	Kinetochore protein fta7
711.0261	3	-7.1	MITPKFELR	996.4449-MITPKFELR	TKMWYM	TK(1271.6948)MWYM	aleitner_M1012_004	59.5977	10.4	0.2	6.0	4.2	498	58	2.5	1678	297	10.5	O43076	1	1	0	0	O74957	830	1	0	0	52393.4	SCHPO	Protein shq1	94439.4	SCHPO	Protein argonaute
751.6995	3	-3.9	KSSANNSMR	K(1242.6245)SSANNSM(Oxidation)R	KPFGAENQSK	K(1147.5292)PFGAENQSK	aleitner_M1012_004	61.5847	12.9	0.9	6.0	3.5	1673	459	3.5	1673	468	9.4	O14009	251	1	0	0	Q10172	930	1	0	0	41009.0	SCHPO	Nuclear speckle splicing regulatory protein 1 homolog	193280.4	SCHPO	Actin cytoskeleton-regulatory complex protein pan1
1199.5583	3	3.3	MVSNQDNVQR	2406.0903-MVSNQDNVQR	DFIPKEEHTYTDPDEFASK	DFIPK(1327.6190)EEHTYTDPDEFASK	aleitner_M1012_004	51.5620	14.1	1.4	6.0	6.7	429	53	5.3	964	155	7.4	O13803	1	1	0	0	O59721	235	1	0	0	68797.1	SCHPO	Uncharacterized protein C17H9.06c	45166.7	SCHPO	Probable tRNA pseudouridine synthase 4
515.5189	4	2.0	LAKHVADVLR	LAK(937.3707)HVADVLR	MGCMSSK	1258.7398-MGC(Carbamidomethyl)MSSK	aleitner_M1012_004	37.2398	10.7	3.0	6.0	3.5	983	114	1.2	5021	767	9.3	Q9P7X8	577	1	0	0	P27584	1	1	0	0	131688.3	SCHPO	Probable DNA-directed RNA polymerase I subunit RPA2	46263.1	SCHPO	Guanine nucleotide-binding protein alpha-1 subunit
684.0187	3	0.13	MEAAPSEK	1187.6438-MEAAPSEK	KYIVEAEAK	K(999.4583)YIVEAEAK	aleitner_M1012_004	78.4210	18.6	0.4	6.0	8.6	816	269	8.2	994	322	10.4	O59831	1	1	0	0	O13698	43	1	0	0	59431.8	SCHPO	Uncharacterized amino-acid permease C965.11c	35602.3	SCHPO	Malonyl CoA-acyl carrier protein transacylase, mitochondrial
507.7896	4	-7.7	VKNGTPPMR	VK(1012.6168)NGTPPM(Oxidation)R	KSSLISLK	K(1152.5961)SSLISLK	aleitner_M1012_004	16.1462	13.2	2.5	6.0	3.9	2150	178	3.5	2769	217	11.4	Q10178	406	1	0	0	O14261	311	1	0	0	137184.4	SCHPO	U2 snRNP component prp10	106771.2	SCHPO	Taz1-interacting factor 1
509.2845	4	0.52	MLLTKK	1284.6561-M(Oxidation)LLTKK	SKNGDLESGLK	SK(886.5198)NGDLESGLK	aleitner_M1012_004	43.4147	13.5	3.5	6.0	5.6	555	47	4.5	1041	148	7.9	Q09691	1	1	0	0	O14201	13	1	0	0	44954.3	SCHPO	Putative peptide chain release factor 1, mitochondrial	33919.9	SCHPO	Meiotically up-regulated gene 86 protein
788.7572	3	-4.0	MDEFKQLDLK	1097.6267-MDEFKQLDLK	MLNSVIKR	1403.7007-MLNSVIKR	aleitner_M1012_004	39.0683	10.7	1.5	6.0	1.4	4018	892	1.3	4309	967	9.3	O94393	1	1	0	0	O00087	1	1	0	0	23891.4	SCHPO	Probable 26S proteasome regulatory subunit p27	54731.8	SCHPO	Dihydrolipoyl dehydrogenase, mitochondrial
823.0938	3	6.6	KLELLASCAR	K(1306.6050)LELLASC(Carbamidomethyl)AR	MFDLNTCLR	1297.7064-MFDLNTC(Carbamidomethyl)LR	aleitner_M1012_004	85.6025	11.9	0.6	6.1	2.5	2243	502	2.5	2243	546	10.5	Q9Y809	199	1	0	0	P36605	1	1	0	0	92458.0	SCHPO	N-terminal acetyltransferase B complex subunit arm1	42734.1	SCHPO	Histidinol-phosphate aminotransferase
747.6823	3	4.0	MRELQGDDSSR	947.4382-MRELQGDDSSR	KASSDMR	K(1430.6460)ASSDM(Oxidation)R	aleitner_M1012_004	24.5090	11.5	2.1	6.1	4.5	830	127	3.1	2221	370	10.7	O13686	1	1	0	0	O59757	975	1	0	0	149064.0	SCHPO	Uncharacterized RWD, RING finger and WD repeat-containing protein C11E3.05	153594.4	SCHPO	Kinetochore protein spc7
1084.8259	3	1.2	MTSATTTEATAK	2023.8867-M(Oxidation)TSATTTEATAK	KDYCGSMADSENGPVIK	K(1365.6334)DYC(Carbamidomethyl)GSM(Oxidation)ADSENGPVIK	aleitner_M1012_004	89.5077	16.0	4.1	6.1	6.5	1173	133	5.1	2549	303	9.5	O60085	1	1	0	0	P78974	87	1	0	0	47271.7	SCHPO	Methionine aminopeptidase 2	36121.1	SCHPO	Delta-aminolevulinic acid dehydratase
377.9448	4	4.1	KLESDK	K(789.3579)LESDK	MADATK	856.4542-M(Oxidation)ADATK	aleitner_M1012_004	13.8969	16.4	2.3	6.1	8.0	799	84	6.7	1701	195	10.6	Q9P7Q7	1286	1	0	0	Q09783	1	1	0	0	184581.2	SCHPO	Peroxide stress-activated histidine kinase mak1	11355.2	SCHPO	Mitochondrial import inner membrane translocase subunit tim8
721.3588	3	-0.088	GKLASIEMK	GK(1169.5175)LASIEM(Oxidation)K	MTSYGNGFR	1129.6053-MTSYGNGFR	aleitner_M1012_004	62.9643	13.0	1.3	6.1	6.7	258	17	4.2	1145	147	9.5	Q10342	478	1	0	0	O94681	1	1	0	0	81251.2	SCHPO	Protein sda1	48964.6	SCHPO	Probable dihydrolipoyllysine-residue succinyltransferase component of 2-oxoglutarate dehydrogenase complex, mitochondrial
494.0468	5	-5.3	VKFTQDTITEK	VK(1156.5183)FTQDTITEK	MNPSTSPNR	1446.7606-M(Oxidation)NPSTSPNR	aleitner_M1012_004	22.0162	12.7	4.1	6.1	3.4	2800	309	2.9	3892	484	9.3	O94659	52	1	0	0	Q9HE13	1	1	0	0	72799.9	SCHPO	Probable nucleolar GTP-binding protein 1	63512.9	SCHPO	Uncharacterized MFS-type transporter C1399.02
678.3543	3	-8.5	MTGATLTVR	1083.5522-MTGATLTVR	METDPILK	1086.5743-METDPILK	aleitner_M1012_004	17.5463	10.3	2.1	6.1	1.9	1756	353	1.9	1756	367	9.9	O14037	1	1	0	0	Q10354	1	1	0	0	14550.7	SCHPO	UPF0538 protein C2C4.04c	42300.7	SCHPO	Uncharacterized transporter C22E12.01
694.7275	3	3.7	MALMLSR	1244.7281-M(Oxidation)ALMLSR	FQPHLLKPK	FQPHLLK(974.4929)PK	aleitner_M1012_004	89.1243	16.1	2.3	6.1	6.6	732	158	3.6	3316	847	8.4	Q09681	1	1	0	0	O94728	111	1	0	0	39107.9	SCHPO	Probable alpha-1,2-galactosyltransferase gmh2	22598.8	SCHPO	Uncharacterized protein C1604.16c
624.8219	4	-9.8	KTLLTGGDSGIGK	K(1249.5900)TLLTGGDSGIGK	KEMDEVAFK	K(1383.7609)EM(Oxidation)DEVAFK	aleitner_M1012_004	93.7418	14.4	1.5	6.1	6.2	713	72	4.0	2553	396	10.3	Q10216	44	1	0	0	O94375	247	1	0	0	31336.7	SCHPO	Uncharacterized oxidoreductase C4H3.08	29602.3	SCHPO	RNA exonuclease 4
525.9813	3	-6.1	MSSLALK	826.5164-MSSLALK	TLSLKK	TLSLK(886.4834)K	aleitner_M1012_004	96.1302	10.6	0.8	6.2	7.4	55	5	1.6	2882	792	4.8	Q9P7W0	1	1	0	0	O13824	73	1	0	1	24545.2	SCHPO	OPA3-like protein	122097.3	SCHPO	Nonsense-mediated mRNA decay protein 2
672.3474	3	-3.1	MDIKGGR	1238.6255-MDIKGGR	EKNGNVVDAR	EK(913.4691)NGNVVDAR	aleitner_M1012_004	41.4452	12.4	0.4	6.2	5.1	446	164	4.6	598	209	10.5	P87228	1	1	0	0	P26659	124	1	0	0	50883.3	SCHPO	Putative D-3-phosphoglycerate dehydrogenase	88150.2	SCHPO	DNA repair helicase rad15
695.3246	4	2.5	MLCDSSESVSFSSISK	1014.4870-MLC(Carbamidomethyl)DSSESVSFSSISK	DKVDASDK	DK(1900.8434)VDASDK	aleitner_M1012_004	47.0798	11.3	2.5	6.2	5.1	453	57	3.5	1371	260	11.5	O74419	1	1	0	0	O59855	559	1	1	0	109848.4	SCHPO	Uncharacterized protein C162.02c	70233.7	SCHPO	Probable heat shock protein ssa2
855.4794	3	4.1	MSRVLHPIFLFGK	1003.5412-M(Oxidation)SRVLHPIFLFGK	MSILAGFK	1697.9327-MSILAGFK	aleitner_M1012_004	57.3358	11.7	0.6	6.2	3.9	1199	171	1.9	4618	793	9.9	O59824	1	1	0	0	O42844	1	1	0	0	78218.9	SCHPO	ATP-dependent zinc metalloprotease YME1 homolog	56609.8	SCHPO	Calcium/calmodulin-dependent protein kinase type II
512.7537	4	2.7	MHISTGMVR	1016.4750-MHISTGMVR	KMYEHR	K(1168.5733)M(Oxidation)YEHR	aleitner_M1012_004	70.3798	13.6	4.4	6.2	4.2	2677	264	3.5	4205	449	11.5	Q10303	1	1	0	0	Q9USX0	347	1	0	0	58591.9	SCHPO	Cell polarity protein alp21	43834.5	SCHPO	Beta-1,3-galactosyltransferase pvg3
514.2767	4	-8.8	KDLNALILK	K(1026.4521)DLNALILK	MFWDFK	1164.7118-M(Oxidation)FWDFK	aleitner_M1012_004	67.9447	14.9	2.6	6.2	6.8	501	116	5.5	1013	251	13.5	O74503	42	1	0	0	O13938	1	1	0	0	26651.6	SCHPO	Upstream activation factor subunit spp27	40683.5	SCHPO	UPF0658 Golgi apparatus membrane protein C23H3.04
906.4850	3	0.54	KPSKSAMSAADDK	K(1381.7817)PSKSAMSAADDK	EKVAIVGISGSGK	EK(1472.7181)VAIVGISGSGK	aleitner_M1012_004	81.1518	14.5	3.2	6.3	6.7	676	65	3.5	4614	742	9.9	Q92371	27	1	0	0	P78966	1130	1	0	0	16202.6	SCHPO	Nascent polypeptide-associated complex subunit beta	150888.4	SCHPO	Mating factor M secretion protein mam1
929.4579	3	-3.0	LMKDMHVSK	LMK(1697.8083)DMHVSK	SKYNLPGSSGFMTR	SK(1225.6199)YNLPGSSGFM(Oxidation)TR	aleitner_M1012_004	86.8445	16.4	4.1	6.3	6.7	1249	147	4.2	4887	751	11.8	O42906	295	1	0	0	O13686	624	1	0	0	41642.8	SCHPO	GTPase npa3	149064.0	SCHPO	Uncharacterized RWD, RING finger and WD repeat-containing protein C11E3.05
774.1232	3	3.6	KIFYSFFVK	K(1141.6859)IFYSFFVK	KNFLLTIR	K(1315.7216)NFLLTIR	aleitner_M1012_004	85.6505	17.2	2.2	6.3	7.1	1080	82	6.3	1624	128	12.2	O60188	417	1	0	0	A6X978	18	1	0	0	55645.3	SCHPO	U3 small nucleolar RNA-associated protein 6	11710.0	SCHPO	Putative uncharacterized protein C9E9.02
885.7537	3	5.3	KCSNCGQVGHMK	K(1233.6241)C(Carbamidomethyl)SNC(Carbamidomethyl)GQVGHM(Oxidation)K	KTSNALFQST	K(1558.6691)TSNALFQST	aleitner_M1012_004	88.6852	11.8	0.3	6.3	3.6	1716	255	2.2	4472	713	10.3	Q09813	946	1	0	0	Q9HE09	774	1	0	0	111014.6	SCHPO	Putative transcription initiation factor TFIID 111 kDa subunit	89463.8	SCHPO	Putative ATP-dependent RNA helicase mfh2
704.3512	3	-2.2	MDTTNNTYAR	924.5280-MDTTNNTYAR	KISTPNK	K(1323.5765)ISTPNK	aleitner_M1012_004	46.7975	14.0	3.3	6.3	7.8	218	17	4.6	1356	172	10.5	Q9Y815	1	1	0	0	O13798	44	1	0	0	69080.5	SCHPO	Zinc finger protein rsv2	138536.2	SCHPO	Caffeine-induced protein 16
858.4123	3	6.0	MGGTINAAIK	1581.6828-M(Oxidation)GGTINAAIK	MASSSSSSGSSSPASK	1128.5849-MASSSSSSGSSSPASK	aleitner_M1012_004	18.9568	12.4	2.4	6.3	2.8	5053	651	2.3	7158	923	9.6	O13856	1	1	0	0	Q09890	1	1	0	0	39780.3	SCHPO	Uncharacterized WD repeat-containing protein C1A6.02	25912.2	SCHPO	Uncharacterized protein C584.16c
943.4333	3	-5.0	SGKHTLDDEEDEEK	SGK(1196.5965)HTLDDEEDEEK	KLYSYEEK	K(1768.7639)LYSYEEK	aleitner_M1012_004	32.4628	11.4	1.8	6.3	4.5	841	158	2.0	4938	966	6.9	O43120	343	1	0	0	Q9C106	565	1	0	0	41964.1	SCHPO	Splicing factor U2AF-associated protein 2	68368.2	SCHPO	DNA-directed RNA polymerase III subunit rpc3
733.3754	3	-8.3	DSTKLSSEYVK	DSTK(941.4930)LSSEYVK	KVNSSNR	K(1393.6977)VNSSNR	aleitner_M1012_004	63.1620	11.4	1.2	6.4	5.1	408	35	3.6	1098	109	11.6	Q1MTN3	136	1	0	0	Q09725	12	1	0	0	114476.8	SCHPO	Inner centromere protein-related protein pic1	180726.7	SCHPO	Sister chromatid cohesion protein mis4
406.2194	4	5.7	MDSAEKK	797.4647-M(Oxidation)DSAEKK	KSVQAK	K(961.4426)SVQAK	aleitner_M1012_004	14.4295	14.9	0.7	6.4	5.0	2003	121	3.4	5073	343	9.8	Q9UTL3	1	1	0	0	O42873	344	1	0	0	29329.4	SCHPO	Ribose-5-phosphate isomerase	62653.7	SCHPO	Putative pyruvate decarboxylase C3G9.11c
680.6906	3	5.3	LQKSDMTQK	LQK(945.4954)SDM(Oxidation)TQK	MSAKSIR	M(Oxidation)SAK(1231.6118)SIR	aleitner_M1012_004	22.6840	11.3	2.5	6.4	3.9	840	123	1.9	3140	611	9.5	Q09786	145	1	0	0	O13907	4	1	0	0	60533.9	SCHPO	Uncharacterized WD repeat-containing protein C13G6.08	53943.0	SCHPO	Probable ATP-citrate synthase subunit 2
467.7609	4	-0.98	KSAHNAK	K(1112.6077)SAHNAK	TEITDKLR	TEITDK(892.4767)LR	aleitner_M1012_004	44.6463	19.4	1.1	6.4	10.3	608	77	8.5	1498	233	13.3	O94306	137	1	0	0	Q9C0X6	275	1	0	0	20755.3	SCHPO	Uncharacterized protein C16C4.19	50052.9	SCHPO	RuvB-like helicase 1
661.5738	4	-1.3	MPFCQVVVGPPGSGK	1083.5059-MPFC(Carbamidomethyl)QVVVGPPGSGK	MYNVTYR	1696.8317-MYNVTYR	aleitner_M1012_004	20.6140	11.2	3.1	6.4	3.1	1699	303	2.6	2398	473	8.6	Q9UTL7	1	1	0	0	Q09742	1	1	0	0	35728.3	SCHPO	GPN-loop GTPase 2 homolog	37513.2	SCHPO	Uncharacterized protein C12C2.01c
846.0972	3	-8.5	MGGGDLNMKK	1469.7966-MGGGDLNM(Oxidation)KK	GKAAWRPFLMR	GK(1203.5628)AAWRPFLMR	aleitner_M1012_004	79.5270	11.9	2.1	6.4	2.6	2495	441	2.4	2836	493	9.3	Q9Y805	1	1	0	0	O59727	84	1	0	0	46057.3	SCHPO	Pre-mRNA-splicing factor cwf25	17404.9	SCHPO	Protein PBDC1 homolog
901.1425	3	-7.9	KPLPTTFR	K(1741.8671)PLPTTFR	MIIYKDYLCIEK	M(Oxidation)IIYK(1096.6281)DYLC(Carbamidomethyl)IEK	aleitner_M1012_004	83.6873	11.3	2.6	6.4	3.5	1190	168	1.9	3477	727	7.8	O13935	55	1	0	0	Q10348	70	1	0	0	77822.2	SCHPO	Multisite-specific tRNA:(cytosine-C(5))-methyltransferase trm4b	28762.6	SCHPO	Putative endonuclease C1F12.06c
735.7458	3	2.5	KLGGGLGGR	K(1390.7279)LGGGLGGR	KQLKPYMSSR	K(951.5502)QLKPYM(Oxidation)SSR	aleitner_M1012_004	36.7995	12.9	3.5	6.4	3.5	2321	169	3.5	2321	173	9.4	O13829	188	1	0	0	Q10719	995	1	0	0	30198.7	SCHPO	U1 small nuclear ribonucleoprotein 70 kDa homolog	157074.9	SCHPO	Cell fusion protein fus1
804.7521	3	-4.0	MTNTVTIELKIGYK	M(Oxidation)TNTVTIELK(785.3742)IGYK	MGGAAGGK	1763.9379-MGGAAGGK	aleitner_M1012_004	94.4062	12.0	2.2	6.4	5.8	382	44	3.0	2417	440	9.4	O13978	10	1	0	0	P50523	1	1	0	0	20318.4	SCHPO	Meiotically up-regulated gene 66 protein	10467.2	SCHPO	Cytochrome b-c1 complex subunit 8
693.6843	3	-9.1	KCQSSENASK	K(940.5416)C(Carbamidomethyl)QSSENASK	MGLAGVKK	1275.5765-MGLAGVKK	aleitner_M1012_004	16.6813	12.6	0.7	6.4	3.5	1797	249	1.9	4838	862	11.2	Q9UR39	17	1	0	0	Q9URX9	1	1	0	0	46590.2	SCHPO	NAD-dependent protein deacetylase hst4	31878.6	SCHPO	Protein pxr1
921.7812	3	-6.9	MFYLNAHLEINK	1254.5914-M(Oxidation)FYLNAHLEINK	MGVNTAGDPQK	1645.8174-MGVNTAGDPQK	aleitner_M1012_004	51.0238	13.4	2.5	6.4	6.6	442	78	4.1	2093	499	10.5	O94453	1	1	0	0	Q10233	1	1	0	0	31100.6	SCHPO	Ubiquinone biosynthesis protein coq4, mitochondrial	130239.5	SCHPO	DNA-directed RNA polymerase III subunit RPC2
512.0519	4	1.5	LKLVPSLAR	LK(1048.5263)LVPSLAR	MPSKFSSK	1133.7172-MPSKFSSK	aleitner_M1012_004	40.3123	11.2	0.4	6.5	4.0	734	221	3.0	1417	433	10.4	O14160	417	1	0	0	O42893	1	1	0	0	109627.6	SCHPO	Valine--tRNA ligase, mitochondrial	84603.9	SCHPO	Neutral trehalase
510.2939	4	4.5	SLKPYISVLK	SLK(890.4360)PYISVLK	MAFAWK	1284.7693-MAFAWK	aleitner_M1012_004	29.8598	10.9	2.4	6.5	3.1	1074	169	1.9	2357	429	9.9	Q9HDV6	927	1	0	0	P87316	1	1	0	0	251199.9	SCHPO	Cell polarity protein mor2	7740.7	SCHPO	Putative ATP synthase subunit epsilon, mitochondrial
452.7628	4	2.5	NKSRPASR	NK(892.5131)SRPASR	KAINPGR	K(1052.5727)AINPGR	aleitner_M1012_004	23.8397	13.6	3.9	6.5	7.3	308	10	1.5	10737	990	9.5	P78972	80	1	0	0	Q9C0V5	361	1	0	0	53418.3	SCHPO	WD repeat-containing protein slp1	61400.1	SCHPO	Uncharacterized protein PB7E8.01
557.6235	3	1.7	KTSQR	K(1051.5008)TSQR	YKMVDSR	YK(756.4130)M(Oxidation)VDSR	aleitner_M1012_004	14.2729	11.5	3.2	6.5	2.5	2158	318	2.1	2793	432	10.1	O74630	2508	1	0	1	O42832	780	1	0	0	327148.0	SCHPO	Serine/threonine-protein kinase tel1	90906.7	SCHPO	AdoMet-dependent rRNA methyltransferase spb1
601.6102	3	-2.2	MSSNPSR	1008.4739-M(Oxidation)SSNPSR	MSFFAPR	931.4069-M(Oxidation)SFFAPR	aleitner_M1012_004	81.7848	10.8	2.1	6.5	2.8	1419	190	2.5	1736	223	9.2	O14201	1	1	0	0	Q09843	1	1	0	0	33919.9	SCHPO	Meiotically up-regulated gene 86 protein	37877.1	SCHPO	Replication factor C subunit 2
518.9434	3	8.9	MGSSKPLK	691.3363-M(Oxidation)GSSKPLK	MTFR	1000.5263-MTFR	aleitner_M1012_004	41.1310	13.6	0.4	6.5	10.2	48	11	3.9	1921	617	7.7	P32372	1	1	0	0	G2TRQ1	1	1	2	0	74169.1	SCHPO	S-M checkpoint control protein rad4	11424.7	SCHPO	Putative uncharacterized protein C32H8.15
568.7657	4	-7.7	MYEANMLR	1228.5935-MYEANM(Oxidation)LR	KATGNEQSEK	K(1180.5257)ATGNEQSEK	aleitner_M1012_004	37.0958	11.9	0.0	6.5	5.7	302	28	2.4	2323	474	6.2	Q9P804	1	1	0	0	O14186	766	1	0	0	60297.9	SCHPO	tRNA (guanine(26)-N(2))-dimethyltransferase	93228.7	SCHPO	Uncharacterized WD repeat-containing protein C4F8.11
857.0789	3	-3.8	MCGILFALAEDR	1173.5561-MC(Carbamidomethyl)GILFALAEDR	MSNSAQSRR	1532.7367-MSNSAQSRR	aleitner_M1012_004	30.5422	12.9	3.2	6.5	5.1	893	75	2.0	6306	784	10.0	O74397	1	1	0	0	Q92462	1	1	0	0	62006.4	SCHPO	Asparagine synthetase domain-containing protein C4F6.11c	87268.4	SCHPO	E3 ubiquitin-protein ligase pub1
612.3585	4	-1.9	KDLFSLITK	K(1381.7817)DLFSLITK	EKVAIVGISGSGK	EK(1201.6958)VAIVGISGSGK	aleitner_M1012_004	53.0520	12.9	1.7	6.6	2.9	2950	570	2.0	5113	1014	10.0	O94324	971	1	0	0	P78966	1130	1	0	0	120270.0	SCHPO	Serine/threonine-protein kinase ppk31	150888.4	SCHPO	Mating factor M secretion protein mam1
673.3640	3	5.4	KAHFGAPSSVR	K(861.4444)AHFGAPSSVR	KSTSSSK	K(1293.6830)STSSSK	aleitner_M1012_004	59.0760	13.1	2.0	6.6	5.2	715	115	3.1	2488	538	11.1	P78946	16	1	0	0	O74442	429	1	0	0	14340.9	SCHPO	60S ribosomal protein L26	51582.2	SCHPO	Probable ubiquitin carboxyl-terminal hydrolase 16
690.3675	4	5.0	KCHSAYISER	K(1507.8399)C(Carbamidomethyl)HSAYISER	IHKGLYDGLNLK	IHK(1387.6554)GLYDGLNLK	aleitner_M1012_004	62.5113	11.2	2.0	6.6	3.4	1240	235	1.9	3397	668	7.8	O74788	171	1	0	0	Q9T654	775	1	0	0	169995.9	SCHPO	Vacuolar membrane-associated protein iml1	90069.4	SCHPM	Cox1I1a maturase (Fragment)
545.2490	4	7.6	KMNTTDSK	K(1237.5173)M(Oxidation)NTTDSK	METNFEDSK	1077.5012-METNFEDSK	aleitner_M1012_004	51.4245	12.5	4.1	6.6	6.2	297	18	2.5	2786	509	7.4	Q09743	28	1	0	0	P87152	1	1	0	0	147414.0	SCHPO	Protein ste16	112902.4	SCHPO	Transcriptional activator spt7
516.7469	4	-6.2	MSMMNR	1278.6682-M(Oxidation)SMMNR	MPKQLYFSK	922.3711-MPKQLYFSK	aleitner_M1012_004	68.5818	12.8	1.0	6.6	3.5	2108	773	3.4	2243	835	11.4	O74471	1	1	0	0	P49776	1	1	0	0	15199.3	SCHPO	Cytochrome c oxidase subunit 6A, mitochondrial	20685.7	SCHPO	Bis(5'-nucleosyl)-tetraphosphatase [asymmetrical]
821.3937	3	-4.2	KDQLEAEEYYAR	K(947.4647)DQLEAEEYYAR	MGSRFGR	1651.7730-MGSRFGR	aleitner_M1012_004	97.8442	11.4	1.6	6.6	3.6	781	200	3.0	1127	323	11.0	Q8WZK0	402	1	0	0	O13932	1	1	0	0	81044.8	SCHPO	U1 snRNP-associated protein usp107	13251.5	SCHPO	Protein transport protein bet1
619.6401	3	-1.9	MSKANISSK	875.4059-M(Oxidation)SKANISSK	MGVNSSK	1118.5642-M(Oxidation)GVNSSK	aleitner_M1012_004	55.6485	13.1	0.7	6.6	3.1	1914	656	3.0	2026	744	9.4	O94404	1	1	0	0	O94318	1	1	0	0	29850.5	SCHPO	Protein NIF3 homolog	25556.3	SCHPO	Vacuolar protein sorting-associated protein 20
984.2160	3	0.49	KSANISVTSSPIRPSK	K(1278.6932)SANISVTSSPIRPSK	KHSVDLSSLR	K(1808.9996)HSVDLSSLR	aleitner_M1012_004	53.1170	16.1	4.2	6.6	7.4	790	67	4.8	3297	411	11.9	Q9UST7	493	1	0	0	Q10250	467	1	0	0	153642.8	SCHPO	Transcription factor tau subunit sfc3	170691.1	SCHPO	Uncharacterized protein C56F8.02
619.2870	4	-5.5	MNQDDNGKNVVSK	1025.4600-MNQDDNGKNVVSK	MASADHTR	1585.7406-MASADHTR	aleitner_M1012_004	21.7355	11.4	1.5	6.6	7.3	99	13	2.0	3268	678	10.0	Q09855	1	1	0	0	P87130	1	1	0	0	58257.5	SCHPO	F-box/WD repeat-containing protein pof11	16901.5	SCHPO	Mitochondrial import inner membrane translocase subunit tim17
863.0846	3	1.5	KFCPSCGGNTLIK	K(1105.5114)FC(Carbamidomethyl)PSC(Carbamidomethyl)GGNTLIK	MGFSAEQAK	1618.7847-MGFSAEQAK	aleitner_M1012_004	28.7108	17.4	2.7	6.7	5.5	2776	504	4.5	4609	911	11.9	Q9UTK0	269	1	0	0	Q09924	1	1	0	0	43874.7	SCHPO	20S-pre-rRNA D-site endonuclease nob1	51583.8	SCHPO	Probable translation initiation factor eIF-2B subunit delta
639.3003	4	-2.1	HETATSNKQVSCFR	HETATSNK(889.4038)QVSC(Carbamidomethyl)FR	MSNCLK	1801.8417-MSNC(Carbamidomethyl)LK	aleitner_M1012_004	67.1438	11.4	1.1	6.7	6.8	111	43	2.7	1361	911	8.9	Q10201	233	1	0	0	O14246	1	1	0	0	111173.1	SCHPO	Uncharacterized protein C17D1.07c	57684.8	SCHPO	Protection of telomeres protein tpz1
613.6776	3	3.1	MFWDFK	965.6161-MFWDFK	KIIVLDK	K(1010.4572)IIVLDK	aleitner_M1012_004	19.8690	11.2	2.3	6.7	2.4	2827	427	1.4	5618	815	9.4	O13938	1	1	0	0	P50528	637	1	0	0	40683.5	SCHPO	UPF0658 Golgi apparatus membrane protein C23H3.04	77302.5	SCHPO	Serine/threonine-protein kinase plo1
700.7277	3	-7.9	GKDLYEFLL	GK(1002.5974)DLYEFLL	KHVLVNR	K(1234.6485)HVLVNR	aleitner_M1012_004	33.2302	8.2	2.0	6.7	3.5	272	42	0.4	3121	590	6.3	O94487	617	1	0	0	Q9P7M0	62	1	0	0	73328.7	SCHPO	Serine/threonine-protein kinase ppk35	79370.0	SCHPO	ABC1 family protein C21C3.03, mitochondrial
866.1436	3	-5.5	KADIDTTDLFIALR	K(1004.5616)ADIDTTDLFIALR	MLSLFLK	1728.9298-M(Oxidation)LSLFLK	aleitner_M1012_004	77.3028	15.5	3.2	6.7	6.1	1047	150	4.6	2344	393	9.4	O13798	283	1	0	0	P32825	1	1	0	0	138536.2	SCHPO	Caffeine-induced protein 16	56615.0	SCHPO	Carboxypeptidase sxa2
823.4279	3	9.8	KAQVLEQLEK	K(1282.5612)AQVLEQLEK	MEANQSHNAK	1322.7446-M(Oxidation)EANQSHNAK	aleitner_M1012_004	85.7238	17.0	1.1	6.7	4.5	2338	410	4.5	2338	456	12.5	O13773	506	1	0	0	Q9USL6	1	1	0	0	79484.3	SCHPO	UBA domain-containing protein 7	35839.9	SCHPO	Putative hydroxymethylpyrimidine/phosphomethylpyrimidine kinase C18B5.05c
724.3506	4	8.7	KCVAEGWLMGAK	K(1528.6902)C(Carbamidomethyl)VAEGWLM(Oxidation)GAK	MDVMNVPVDSER	1502.7262-MDVMNVPVDSER	aleitner_M1012_004	62.9967	14.9	2.1	6.8	3.7	3303	716	3.2	4355	981	11.2	O74524	316	1	0	0	O74755	1	1	0	0	55813.1	SCHPO	Probable proline dehydrogenase, mitochondrial	132882.2	SCHPO	Paired amphipathic helix protein pst3
479.8361	5	-7.7	MFTNTPVGGK	1327.6507-M(Oxidation)FTNTPVGGK	KQEDVDSLEK	K(1204.5798)QEDVDSLEK	aleitner_M1012_004	24.2777	12.3	1.5	6.8	3.0	3596	595	2.9	3847	673	9.3	Q09825	1	1	0	0	Q10411	680	1	0	0	58077.9	SCHPO	Spindle pole body-associated protein sad1	222788.5	SCHPO	Sporulation-specific protein 15
906.1196	3	-0.89	LGVVGKGGSSMVYR	LGVVGK(1290.5948)GGSSM(Oxidation)VYR	MDCIDKSIR	1562.8127-M(Oxidation)DC(Carbamidomethyl)IDKSIR	aleitner_M1012_004	63.8758	9.8	2.6	6.8	2.0	1612	261	1.9	1729	329	7.8	O94235	324	1	0	0	Q9USR3	1	1	0	0	75355.1	SCHPO	Serine/threonine-protein kinase mph1	213964.8	SCHPO	Phosphatidylinositol 4-kinase stt4
711.6961	3	-7.4	MSSTKASGSVK	1050.5386-MSSTKASGSVK	KFQFDTK	K(1219.6118)FQFDTK	aleitner_M1012_004	57.4918	10.4	1.0	6.8	3.5	812	102	1.0	4601	728	9.0	O43002	1	1	0	0	Q9UT41	617	1	0	0	10444.1	SCHPO	Protein transport protein sec61 subunit beta	129414.2	SCHPO	GPI inositol-deacylase
480.9912	4	-6.9	NPKFYER	NPK(967.4723)FYER	KHDSTSR	K(1090.5447)HDSTSR	aleitner_M1012_004	40.1705	18.6	1.7	6.8	7.6	1595	328	6.0	3530	748	11.0	Q9HGM3	319	1	0	0	Q6LA55	458	1	0	0	85369.3	SCHPO	Mitochondrial respiratory chain complexes assembly protein rca1	311844.1	SCHPO	UPF0648 protein C3H5.09c
765.7123	3	-2.7	KDDVLFDTSTQR	K(870.4269)DDVLFDTSTQR	MADQLR	1561.7624-MADQLR	aleitner_M1012_004	78.9030	14.0	2.6	6.8	4.7	1486	279	4.5	1669	352	12.5	Q10324	278	1	0	0	O94553	1	1	0	0	67461.2	SCHPO	Uncharacterized protein C17G8.12	33950.2	SCHPO	Probable DNA-directed RNA polymerase III subunit rpc6
476.7422	4	4.1	MSAVDK	1253.6213-MSAVDK	KTDTTYMLK	K(787.3786)TDTTYM(Oxidation)LK	aleitner_M1012_004	29.1992	11.8	3.3	6.8	1.9	3772	540	1.9	3772	560	9.9	O14230	1	1	1	0	Q09184	252	1	0	0	39516.7	SCHPO	Farnesyl pyrophosphate synthase	41597.9	SCHPO	Curved DNA-binding protein
430.5995	3	0.93	KAAFEK	K(596.3897)AAFEK	KIAK	K(830.4538)IAK	aleitner_M1012_004	29.9402	15.6	3.0	6.8	11.9	51	4	4.1	3550	548	6.9	O74548	158	1	0	0	O14234	631	1	6	6	47509.8	SCHPO	Probable acetylornithine aminotransferase, mitochondrial	213166.4	SCHPO	Calcium-channel protein cch1
574.2828	4	2.2	ESVKLDHYLTK	ESVK(961.3885)LDHYLTK	MMEEER	1469.7766-MMEEER	aleitner_M1012_004	53.1268	13.4	0.5	6.8	5.6	527	152	4.0	1286	350	12.0	Q9UTH0	1138	1	0	0	O74807	1	1	0	0	132071.8	SCHPO	Nucleoporin nup132	12820.7	SCHPO	Uncharacterized protein C2D10.16
884.4190	3	-3.7	MNKLSCLYCR	1290.6352-M(Oxidation)NKLSC(Carbamidomethyl)LYC(Carbamidomethyl)R	MAVGPVTGMFK	1497.6778-M(Oxidation)AVGPVTGMFK	aleitner_M1012_004	33.0763	13.0	1.0	6.8	3.6	2067	232	1.9	5810	1007	11.5	O74541	1	1	0	0	O94705	1	1	0	0	69611.3	SCHPO	Uncharacterized transcriptional regulatory protein C777.02	6643.8	SCHPO	Cytochrome c oxidase subunit 7A
691.0455	3	1.8	KPGQEGDVFKK	K(838.4549)PGQEGDVFKK	KTNNPK	K(1369.7242)TNNPK	aleitner_M1012_004	62.7972	10.8	2.0	6.8	2.5	2028	365	2.4	2172	433	9.4	Q9USY2	567	1	0	0	O13620	359	1	0	0	118009.4	SCHPO	Uncharacterized RNA-binding protein C1861.04c	93677.5	SCHPO	Multiple RNA-binding domain-containing protein 1
509.5955	3	-6.4	MRSQFK	730.3684-MRSQFK	MGITR	933.4742-M(Oxidation)GITR	aleitner_M1012_004	39.6508	8.7	0.3	6.8	5.2	80	14	0.5	2151	516	4.2	O94272	1	1	0	0	O14049	1	1	1	0	14155.5	SCHPO	Autophagy-related protein 8	22593.0	SCHPO	40S ribosomal protein S8-A
872.4216	3	8.9	MAYNKSLK	1644.7242-M(Oxidation)AYNKSLK	YKQTWYDNMSR	YK(1107.5634)QTWYDNM(Oxidation)SR	aleitner_M1012_004	22.5542	11.8	4.0	6.8	4.0	1067	162	4.0	1067	163	7.8	O74818	1	1	0	0	P08096	236	1	0	0	57486.4	SCHPO	Uncharacterized carboxypeptidase C337.07c	167893.8	SCHPO	DNA topoisomerase 2
494.6167	3	-8.0	AKFAFK	AK(770.4287)FAFK	KASATR	K(848.4796)ASATR	aleitner_M1012_004	89.6363	16.4	4.6	6.9	6.1	1853	261	5.5	2568	445	12.4	O74835	1653	1	0	0	O59671	161	1	0	0	187525.6	SCHPO	rRNA biogenesis protein rrp5	29847.5	SCHPO	Elongin-A
864.1113	3	-6.7	MQQSPTAGKIINCK	998.5437-M(Oxidation)QQSPTAGKIINC(Carbamidomethyl)K	KDPNLFK	K(1728.8539)DPNLFK	aleitner_M1012_004	59.2487	11.8	0.0	6.9	2.5	2802	488	2.4	2989	517	10.4	O74540	1	1	0	0	O42915	305	1	0	0	40712.2	SCHPO	Putative S-(hydroxymethyl)glutathione dehydrogenase 2	38226.5	SCHPO	Ubiquitin fusion degradation protein 1
827.4590	3	-3.8	VTKTDDIVLSGGK	VTK(1147.6350)TDDIVLSGGK	KHSVNINAK	K(1469.7977)HSVNINAK	aleitner_M1012_004	88.8048	14.4	2.7	6.9	5.5	1093	98	3.1	4279	577	8.9	O74653	751	1	0	0	O14207	528	1	0	0	93774.0	SCHPO	Protein pob1	217435.4	SCHPO	Protein mms22
850.7897	3	5.5	KEINMAIESPSK	K(1203.6421)EINMAIESPSK	MSALSLSITK	1483.7592-M(Oxidation)SALSLSITK	aleitner_M1012_004	64.2867	14.6	4.3	6.9	3.6	2535	281	3.0	3499	460	11.0	Q9USU7	62	1	0	0	Q9UUN5	1	1	0	0	33891.2	SCHPO	HMG box-containing protein C28F2.11	18840.2	SCHPO	PRA1-like protein
996.1429	3	-1.2	KFSHAEADR	K(1925.9007)FSHAEADR	DNYTTSEKIGLNDYR	DNYTTSEK(1197.5778)IGLNDYR	aleitner_M1012_004	75.5083	14.2	1.8	6.9	4.0	3345	739	3.9	3554	800	10.2	O36024	107	1	0	0	Q9P6L2	23	1	0	0	32337.5	SCHPO	Kinetochore protein fta1	54023.8	SCHPO	Ribosomal N-lysine methyltransferase 4
638.0010	3	7.3	MFYLR	1166.6044-M(Oxidation)FYLR	KAGEGAGAAAAR	K(882.4310)AGEGAGAAAAR	aleitner_M1012_004	57.9813	8.1	1.3	7.0	1.9	736	184	0.3	2449	613	6.2	G2TRM1	1	1	0	0	Q9P7V8	254	1	0	0	15510.1	SCHPO	UPF0768 protein C977.18	33844.0	SCHPO	Probable mitochondrial phosphate carrier protein
792.0223	3	-5.7	MGNCLSCCEK	1099.6026-M(Oxidation)GNC(Carbamidomethyl)LSC(Carbamidomethyl)C(Carbamidomethyl)EK	KNGIDIFR	K(1411.5240)NGIDIFR	aleitner_M1012_004	33.5568	8.7	1.5	7.0	0.9	2316	384	0.9	2316	411	7.8	O43028	1	1	0	0	Q9UUE1	675	1	0	0	60233.1	SCHPO	Vacuolar protein 8	130861.8	SCHPO	Pyruvate carboxylase
557.8184	4	-3.0	MLRYSLQAR	1090.6386-MLRYSLQAR	KILEHVSK	K(1274.6805)ILEHVSK	aleitner_M1012_004	27.4827	10.7	1.6	7.0	2.9	1187	254	1.4	3186	746	7.8	Q9P4W1	1	1	0	0	P40386	154	1	0	0	7501.9	SCHPO	Cytochrome c oxidase polypeptide VIII, mitochondrial	55566.4	SCHPO	Probable thiamine biosynthetic bifunctional enzyme
515.5442	4	8.8	KVMDDIHR	K(1029.6223)VM(Oxidation)DDIHR	KTVYLIR	K(1166.5754)TVYLIR	aleitner_M1012_004	22.8790	13.0	0.0	7.0	6.2	441	40	2.0	5701	799	8.9	O60138	42	1	0	0	Q09676	7	1	0	0	25887.4	SCHPO	Uncharacterized protein C18H10.07	24716.7	SCHPO	Uncharacterized protein C5H10.03
874.1147	3	7.1	MSFSRNQVLK	1410.6701-MSFSRNQVLK	MPSLNQEETPK	1346.7017-MPSLNQEETPK	aleitner_M1012_004	73.6775	13.0	1.1	7.0	3.0	3622	483	2.4	5268	815	10.0	Q9UUG6	1	1	0	0	O74389	1	1	0	0	51249.5	SCHPO	UPF0656 protein C926.02	45793.5	SCHPO	Meiotically up-regulated gene 176 protein
707.3618	3	2.7	KANEIMNNR	K(1014.5233)ANEIM(Oxidation)NNR	KGIDETSK	K(1242.6027)GIDETSK	aleitner_M1012_004	58.8970	12.4	2.5	7.0	4.6	819	112	3.0	2172	325	8.9	P24339	837	1	0	0	O14026	360	1	0	0	122134.5	SCHPO	Kinesin-like protein cut7	90680.0	SCHPO	Histone-lysine N-methyltransferase, H3 lysine-36 specific
644.8052	4	-0.68	WDKDYETMSR	WDK(1229.6326)DYETM(Oxidation)SR	METVEIRSK	1483.6289-METVEIRSK	aleitner_M1012_004	20.6680	11.9	2.2	7.0	2.5	2904	537	2.5	2904	548	10.5	O94361	156	1	0	0	O13944	1	1	0	0	41354.8	SCHPO	Uncharacterized acyltransferase C428.14	106810.5	SCHPO	Oxysterol-binding protein homolog C23H4.01c
603.6742	3	-4.6	MSPNVQK	1005.6083-MSPNVQK	QKALRPR	QK(940.4688)ALRPR	aleitner_M1012_004	69.5640	13.7	1.2	7.1	6.8	375	25	3.1	3155	389	10.0	O74412	1	1	0	0	O94653	1022	1	0	0	108335.9	SCHPO	Transcription factor cbf12	127646.1	SCHPO	Ribosome biogenesis protein bms1
1059.2522	3	-2.0	MYNVTYRLLR	1831.0390-M(Oxidation)YNVTYRLLR	IKPLIPSIKNTPCGR	IK(1481.7701)PLIPSIKNTPC(Carbamidomethyl)GR	aleitner_M1012_004	62.9037	16.2	3.3	7.1	5.3	1966	170	5.0	2295	225	10.9	Q09742	1	1	0	0	Q92359	636	1	0	0	37513.2	SCHPO	Uncharacterized protein C12C2.01c	73292.9	SCHPO	Pumilio domain-containing protein C6G9.14
987.1304	3	-7.5	DKAPIYESDETVK	DK(1464.6667)APIYESDETVK	MSQENHVDVPR	1631.7930-M(Oxidation)SQENHVDVPR	aleitner_M1012_004	64.8438	14.4	1.9	7.1	8.2	258	56	4.6	2071	423	6.2	Q10243	35	1	0	0	O74343	1	1	0	0	35780.0	SCHPO	Vacuolar protein sorting-associated protein 26	76439.0	SCHPO	Putative pseudouridine synthase C1A4.09
854.4470	3	2.0	SLKWVADQQLR	SLK(1217.5784)WVADQQLR	MNSMNILNK	1480.8038-MNSM(Oxidation)NILNK	aleitner_M1012_004	64.3858	12.1	3.3	7.1	5.8	424	30	1.5	6875	877	8.4	Q10302	615	1	0	0	O74421	1	1	0	0	76203.5	SCHPO	Uncharacterized protein C22H10.09	30826.8	SCHPO	Hexaprenyldihydroxybenzoate methyltransferase, mitochondrial
580.8139	4	-5.6	QAVKEETSVK	QAVK(1201.6417)EETSVK	MDFPGLIKK	1255.6660-M(Oxidation)DFPGLIKK	aleitner_M1012_004	60.0018	12.2	2.7	7.2	2.9	3355	503	2.8	3584	522	10.4	Q9P7T8	514	1	0	0	O75004	1	1	0	0	195060.3	SCHPO	Uncharacterized helicase C694.02	58043.9	SCHPO	Cell division control protein 24
599.9785	3	8.8	KENSTT	K(1118.5794)ENSTT	MSFAQILR	816.3865-M(Oxidation)SFAQILR	aleitner_M1012_004	57.9990	13.9	2.2	7.2	7.1	495	35	3.0	6358	513	6.8	O74807	105	1	0	0	O42855	1	1	0	0	12820.7	SCHPO	Uncharacterized protein C2D10.16	34435.1	SCHPO	37S ribosomal protein mrp51, mitochondrial
401.6314	5	6.0	KLGINTVR	K(1103.5533)LGINTVR	TTKLDCTK	TTK(1037.6233)LDC(Carbamidomethyl)TK	aleitner_M1012_004	13.6023	15.6	1.4	7.2	4.3	6337	704	3.9	8058	993	11.3	Q9Y7Y7	77	1	0	0	O13809	138	1	0	0	50763.4	SCHPO	1,3-beta-glucanosyltransferase gas4	29375.2	SCHPO	Uncharacterized FAD-binding protein C17H9.12c
1016.4827	3	-9.4	MAMSSITSAK	2020.9663-MAMSSITSAK	DQKLNDTYTEVAEVMK	DQK(1163.5566)LNDTYTEVAEVMK	aleitner_M1012_004	55.6013	12.6	1.3	7.2	5.1	896	134	3.2	3045	595	7.5	P41888	1	1	0	0	Q10057	159	1	0	0	64236.2	SCHPO	Thiamine pyrophosphokinase	54880.6	SCHPO	Putative protein disulfide-isomerase C1F5.02
697.3925	3	1.4	VKNLGMVLVK	VK(973.4790)NLGM(Oxidation)VLVK	MDQVLSK	1253.7417-M(Oxidation)DQVLSK	aleitner_M1012_004	59.1942	10.3	1.6	7.2	2.5	1603	244	0.9	4861	848	8.9	Q9C0Y6	272	1	0	0	Q09721	1	1	0	0	38613.0	SCHPO	Zinc-type alcohol dehydrogenase-like protein PB24D3.08c	51351.5	SCHPO	Uncharacterized protein C31A2.10
738.1036	4	-9.4	MDLTGAHMLK	1832.8662-MDLTGAHMLK	MCPSQHSSLKDIHR	1253.6148-MC(Carbamidomethyl)PSQHSSLKDIHR	aleitner_M1012_004	62.5243	11.3	2.0	7.2	2.0	3302	686	1.9	3527	768	9.3	Q9UTF7	1	1	0	0	O43019	1	1	0	0	38337.4	SCHPO	Putative elongation of fatty acids protein 1	86835.1	SCHPO	Putative transcription factor sre2
877.4933	3	5.4	EKNLNFVVESER	EK(1166.7023)NLNFVVESER	KNLVISSLR	K(1600.8097)NLVISSLR	aleitner_M1012_004	86.6262	12.4	0.8	7.2	7.7	126	19	3.0	2181	420	8.9	O74876	57	1	0	0	Q92351	620	1	0	0	43098.4	SCHPO	Meiotically up-regulated gene 135 protein	140764.8	SCHPO	Spindle pole body protein pcp1
573.2825	4	-0.53	NESKAALEQMK	NESK(1025.4892)AALEQM(Oxidation)K	MSFFSAAK	1401.6810-MSFFSAAK	aleitner_M1012_004	16.6360	8.8	0.5	7.2	0.4	5113	1005	0.4	5113	1009	8.4	Q10172	1131	1	0	0	O94722	1	1	0	0	193280.4	SCHPO	Actin cytoskeleton-regulatory complex protein pan1	32020.2	SCHPO	Copper transport protein ctr4
852.4610	3	-5.6	KAIPLAVR	K(1687.8053)AIPLAVR	KNEEGFLSQQENK	K(1004.6383)NEEGFLSQQENK	aleitner_M1012_004	78.3287	12.9	3.1	7.2	5.0	981	127	2.7	4098	678	7.9	O59831	257	1	0	0	O94713	87	1	0	0	59431.8	SCHPO	Uncharacterized amino-acid permease C965.11c	83828.4	SCHPO	Meiotic expression up-regulated protein 27
533.2515	3	-3.9	MGGAAGGK	949.4328-MGGAAGGK	MSFQQR	785.3742-M(Oxidation)SFQQR	aleitner_M1012_004	18.0618	10.3	3.0	7.3	1.9	3183	447	0.9	6565	889	6.8	P50523	1	1	0	0	O74379	1	1	0	0	10467.2	SCHPO	Cytochrome b-c1 complex subunit 8	25073.8	SCHPO	Putative 37S ribosomal protein S26B, mitochondrial
727.6818	3	-6.6	TKTTSVNLSR	TK(1074.4288)TTSVNLSR	MNQDDNGK	1243.6772-M(Oxidation)NQDDNGK	aleitner_M1012_004	12.8836	13.1	0.8	7.3	4.3	1671	185	2.7	4491	636	8.8	Q9P7I7	479	1	0	0	Q09855	1	1	0	0	56098.5	SCHPO	Uncharacterized protein C24B10.19c	58257.5	SCHPO	F-box/WD repeat-containing protein pof11
453.0078	4	2.4	MPASK	1259.7350-M(Oxidation)PASK	IKQVHTLQR	IK(686.3309)QVHTLQR	aleitner_M1012_004	8.0796	16.2	4.7	7.3	5.6	4738	446	4.7	8212	785	10.6	O14008	1	1	1	0	P08091	61	1	0	0	16218.3	SCHPO	Myosin 1 light chain cam2	50557.5	SCHPO	Acid phosphatase
904.4125	4	-7.0	MGGGDLNMKK	2548.1515-MGGGDLNM(Oxidation)KK	MQQDEVIWQVVGHEFCSYR	1203.5628-MQQDEVIWQVVGHEFC(Carbamidomethyl)SYR	aleitner_M1012_004	53.3148	12.3	3.1	7.3	3.0	2601	664	2.9	2770	858	9.3	Q9Y805	1	1	0	0	Q9UTE6	1	1	0	0	46057.3	SCHPO	Pre-mRNA-splicing factor cwf25	35627.1	SCHPO	Protein mak16
854.1232	3	5.3	KQLHFGPSR	K(1490.7513)QLHFGPSR	KLVFPVMSECK	K(1206.6509)LVFPVM(Oxidation)SEC(Carbamidomethyl)K	aleitner_M1012_004	25.8350	9.8	2.0	7.3	3.5	657	81	0.4	6010	941	6.3	Q9Y7R4	781	1	0	0	Q9P3W5	658	1	0	0	105038.9	SCHPO	Histone-lysine N-methyltransferase, H3 lysine-4 specific	99050.7	SCHPO	DNA replication checkpoint protein tel2
815.0476	3	-8.1	DKSLGEDDFEGMR	DK(928.5052)SLGEDDFEGM(Oxidation)R	MELRVK	1651.7036-M(Oxidation)ELRVK	aleitner_M1012_004	46.0115	12.9	3.0	7.3	6.7	293	10	1.4	6861	1028	9.4	O75002	82	1	0	0	G2TRK2	1	1	0	0	20884.8	SCHPO	Nuclear import protein mog1	8480.8	SCHPO	Uncharacterized protein C29A4.22
708.3867	3	-1.9	KSEGDTPLNK	K(1034.5913)SEGDTPLNK	KAFHAVPK	K(1225.6190)AFHAVPK	aleitner_M1012_004	41.9312	10.1	2.4	7.3	4.8	254	55	1.6	2162	764	6.4	O13898	752	1	0	0	O60066	258	1	0	0	101336.1	SCHPO	Dolichyl-phosphate-mannose--protein mannosyltransferase 1	34348.4	SCHPO	Alpha-ketoglutarate-dependent dioxygenase abh1
782.0818	3	-0.89	MGELKEILK	1267.6309-M(Oxidation)GELKEILK	KNLGNNEWR	K(1213.6628)NLGNNEWR	aleitner_M1012_004	45.4288	10.3	3.1	7.3	2.5	1878	139	1.9	2878	255	9.9	P50537	1	1	0	0	O94475	31	1	0	0	49304.8	SCHPO	Malic acid transport protein	24048.7	SCHPO	Uncharacterized protein C1919.07
722.7396	3	5.8	AKQAATGQEVK	AK(1035.5753)QAATGQEVK	KGPVWSPK	K(1267.6772)GPVWSPK	aleitner_M1012_004	94.9880	11.9	2.1	7.3	4.1	906	120	1.9	3526	631	9.9	P78763	135	1	0	0	O43043	769	1	0	0	31576.1	SCHPO	Uncharacterized mitochondrial carrier C83.13	125130.0	SCHPO	Sterol regulatory element-binding protein cleavage-activating protein
529.2833	3	5.4	QKHAR	QK(946.4582)HAR	KGMWSGK	K(776.4293)GM(Oxidation)WSGK	aleitner_M1012_004	58.0245	17.4	1.0	7.3	7.7	1268	127	6.3	2667	331	11.8	Q9USU3	502	1	0	0	Q9Y7U7	459	1	0	0	99706.1	SCHPO	F-box DNA helicase protein 1	98162.1	SCHPO	Staphylococcal nuclease domain-containing protein 1
622.2780	4	-6.4	MFSPCTVK	1500.6580-M(Oxidation)FSPC(Carbamidomethyl)TVK	KHEDDESSTSTK	K(1122.5090)HEDDESSTSTK	aleitner_M1012_004	51.1422	10.8	3.7	7.4	4.6	371	23	1.4	2809	468	6.2	O94332	1	1	0	0	Q9P785	362	1	0	0	23183.0	SCHPO	RNA polymerase I-specific transcription initiation factor rrn11	47427.9	SCHPO	LisH domain-containing protein C1711.05
599.0676	4	4.4	MKAPTPK	MK(1620.7995)APTPK	DKISSGGSNGFSLSK	DK(909.4994)ISSGGSNGFSLSK	aleitner_M1012_004	31.6052	13.0	2.6	7.4	4.8	1372	88	4.0	2285	201	8.2	O13771	170	1	0	0	O14243	300	1	0	0	34978.8	SCHPO	Uncharacterized protein C17A5.09c	46376.7	SCHPO	Sorting nexin-4
1180.9073	3	-5.7	MNAYEGDTLNNHGK	1977.0419-MNAYEGDTLNNHGK	SSSKVVPQALVPEDDIR	SSSK(1700.7464)VVPQALVPEDDIR	aleitner_M1012_004	96.7133	14.5	1.6	7.4	4.5	2221	621	4.0	2955	882	10.0	Q9P7E9	1	1	0	0	O94497	54	1	0	0	98342.9	SCHPO	Putative dipeptidyl aminopeptidase C14C4.15c	65329.7	SCHPO	Uncharacterized serine-rich protein C18E5.07
1084.8260	3	-3.8	MSSKIRPSADDK	1917.8026-MSSKIRPSADDK	MDSGEMHHPYQAFSK	1471.7341-MDSGEM(Oxidation)HHPYQAFSK	aleitner_M1012_004	86.4343	16.4	3.5	7.4	5.5	2837	389	4.0	6437	964	10.9	O74964	1	1	0	0	Q9UT74	1	1	0	0	90133.0	SCHPO	Chromatin structure-remodeling complex subunit rsc1	78025.3	SCHPO	Homoaconitase, mitochondrial
454.5934	3	-3.8	KTTPK	K(787.4150)TTPK	MSVLGK	711.4167-M(Oxidation)SVLGK	aleitner_M1012_004	41.5615	9.8	1.0	7.5	5.5	123	25	1.4	1781	461	7.6	O14174	340	1	1	0	Q9P6P9	1	1	0	0	54028.6	SCHPO	SAGA complex subunit spt20	48187.7	SCHPO	[Pyruvate dehydrogenase [lipoamide]] kinase, mitochondrial
588.2963	4	1.6	KLETLNDSNDSFVK	K(740.3527)LETLNDSNDSFVK	MSHTK	1746.8676-MSHTK	aleitner_M1012_004	39.4187	11.2	0.4	7.5	5.0	411	113	2.5	2065	861	10.4	Q9P6S5	287	1	0	0	Q9USX2	1	1	0	0	34593.7	SCHPO	DASH complex subunit ask1	13693.4	SCHPO	Uncharacterized protein C1921.04c
676.6574	3	-1.1	MAEKAQNPMK	864.4051-MAEKAQNPM(Oxidation)K	YCEKK	YC(Carbamidomethyl)EK(1300.6155)K	aleitner_M1012_004	37.6993	10.2	1.9	7.5	5.0	255	41	2.0	1945	391	10.0	Q10157	1	1	0	0	Q10258	398	1	0	1	19891.3	SCHPO	60S ribosomal protein L11	69012.8	SCHPO	Methylenetetrahydrofolate reductase 1
742.4011	3	1.9	SKLDETLSK	SK(1204.6274)LDETLSK	MNSPIQLHK	1157.6180-MNSPIQLHK	aleitner_M1012_004	40.6215	11.2	0.4	7.5	3.2	935	259	1.5	2607	877	8.0	Q10411	977	1	0	0	Q09812	1	1	0	0	222788.5	SCHPO	Sporulation-specific protein 15	58642.1	SCHPO	Autophagy-related protein 22
550.5358	4	-6.9	KLEVSDEAPK	K(1083.5423)LEVSDEAPK	KVSFYMR	K(1252.6551)VSFYM(Oxidation)R	aleitner_M1012_004	23.8280	14.0	2.6	7.5	3.0	3668	840	3.0	3668	885	11.0	O13923	518	1	0	0	O14114	330	1	0	0	67016.0	SCHPO	Coronin-like protein crn1	135352.0	SCHPO	Uncharacterized AAA domain-containing protein C31G5.19
828.1055	3	3.5	MTSLNDIVNK	1347.7108-MTSLNDIVNK	KLVADMYIGGK	K(1271.6431)LVADM(Oxidation)YIGGK	aleitner_M1012_004	83.9165	12.6	1.8	7.5	4.1	1285	142	2.0	4576	652	10.0	O74630	1	1	0	0	O74764	108	1	0	0	327148.0	SCHPO	Serine/threonine-protein kinase tel1	68742.9	SCHPO	ATP-dependent rRNA helicase spb4
722.3573	3	-8.8	KLVIVGDGACGK	K(948.4045)LVIVGDGAC(Carbamidomethyl)GK	KDMDMR	K(1353.7326)DMDM(Oxidation)R	aleitner_M1012_004	53.7497	10.8	0.5	7.7	4.6	468	96	1.4	3910	1022	9.4	Q09914	8	1	1	0	Q9UTT1	684	1	0	0	22523.2	SCHPO	GTP-binding protein rho1	130833.6	SCHPO	Ubiquitin carboxyl-terminal hydrolase 21
574.8214	4	-7.0	SKPASENVYLK	SK(1060.6168)PASENVYLK	SFILTKSK	SFILTK(1372.7238)SK	aleitner_M1012_004	42.8573	11.6	0.8	7.7	4.5	852	173	2.2	3915	857	7.1	Q10192	17	1	1	0	O36020	96	1	0	0	21190.0	SCHPO	60S ribosomal protein L18-A	45736.5	SCHPO	Meiotically up-regulated gene 126 protein
870.1744	3	9.1	GIKVLFISYETLEK	GIK(968.5542)VLFISYETLEK	KQELVSK	K(1776.9913)QELVSK	aleitner_M1012_004	73.3292	13.4	2.2	7.7	4.1	1728	256	2.4	4648	788	10.4	O94495	44	1	0	0	O14076	127	1	0	0	35704.0	SCHPO	Elongator complex protein 5	21505.4	SCHPO	Uncharacterized protein UNK4.11c
541.6215	3	-1.9	KTNGTMGK	K(770.4287)TNGTM(Oxidation)GK	KTAASR	K(989.4852)TAASR	aleitner_M1012_004	13.7087	12.6	2.8	7.7	4.8	871	68	2.0	4759	536	8.9	O42915	324	1	0	0	O42914	25	1	0	0	38226.5	SCHPO	Ubiquitin fusion degradation protein 1	30949.5	SCHPO	Uncharacterized protein C16A3.08c
448.8147	5	-2.5	KSSDNSLR	K(1333.5860)SSDNSLR	MNFEEIEER	1043.5247-MNFEEIEER	aleitner_M1012_004	25.6905	11.2	3.4	7.7	1.8	4105	767	1.4	5361	970	9.4	O13956	665	1	0	0	O74873	1	1	0	0	90126.5	SCHPO	Ribosome biogenesis protein tsr1 homolog	84845.9	SCHPO	Protein transport protein sec23-1
852.8234	3	3.4	LVKGVNLLVATPGR	LVK(1119.5522)GVNLLVATPGR	MPDLSLYK	1573.9556-M(Oxidation)PDLSLYK	aleitner_M1012_004	39.8827	12.0	1.5	7.7	5.8	318	58	2.5	2298	794	8.4	Q09916	210	1	0	0	O43036	1	1	0	0	65262.0	SCHPO	ATP-dependent RNA helicase has1	19385.6	SCHPO	DNA-directed RNA polymerase I subunit rpa43
746.8669	4	-8.2	MDSDSPILPLSNNPPAAR	1073.5427-M(Oxidation)DSDSPILPLSNNPPAAR	MATSGIQTK	2047.9885-MATSGIQTK	aleitner_M1012_004	56.0113	15.3	0.5	7.8	7.7	540	61	4.7	2882	503	12.7	Q9P6P3	1	1	0	0	O59701	1	1	0	0	61491.7	SCHPO	Serine/threonine-protein kinase ppk15	37853.4	SCHPO	Cysteine synthase 1
791.6206	4	-6.9	MSDDSHLETK	1984.9829-M(Oxidation)SDDSHLETK	MASATTHFQPKNVPFR	1315.5602-M(Oxidation)ASATTHFQPKNVPFR	aleitner_M1012_004	46.8587	13.4	3.9	7.8	4.0	1764	175	3.1	2966	332	10.5	Q9URT9	1	1	0	0	O59826	1	1	0	0	43381.5	SCHPO	Protein kinase gsk31	38431.1	SCHPO	Putative voltage-gated potassium channel subunit beta
543.2726	4	-0.89	MEGSFQSR	1212.6610-M(Oxidation)EGSFQSR	KMGMVVKPVS	K(1094.4703)MGMVVKPVS	aleitner_M1012_004	80.7872	15.1	1.2	7.8	5.2	2987	358	3.9	6524	867	11.5	Q9P6K1	1	1	0	0	O42927	198	1	0	0	22648.8	SCHPO	Protein transport protein sft2	23468.8	SCHPO	Uncharacterized protein C16C6.03c
615.7957	4	7.7	SKAWTSDDCYK	SK(1099.5583)AWTSDDC(Carbamidomethyl)YK	MAVKGDDVK	1497.6446-MAVKGDDVK	aleitner_M1012_004	79.2735	12.9	2.8	7.8	2.9	3425	634	2.4	4644	878	10.0	O74734	207	1	0	0	P87041	1	1	0	0	27688.3	SCHPO	Putative ribosomal recycling factor, mitochondrial	39101.5	SCHPO	UDP-galactose transporter
727.6480	3	-3.4	MGSTVDGEK	1241.5281-M(Oxidation)GSTVDGEK	MNHGGNSTMR	1076.4696-MNHGGNSTMR	aleitner_M1012_004	14.9164	12.1	1.3	7.8	6.5	228	38	4.5	763	124	9.9	Q9UUG2	1	1	0	0	Q9USV7	1	1	0	0	69485.3	SCHPO	Uncharacterized leucine-rich repeat-containing protein C926.06c	16747.7	SCHPO	Copper transport protein ctr6
876.0630	3	-4.9	KLEEDADAK	K(1607.6821)LEEDADAK	MFNNGDNMSRER	1155.5659-MFNNGDNMSRER	aleitner_M1012_004	90.9113	15.1	2.1	7.8	6.3	1119	141	5.5	1758	233	8.8	Q9P6S3	273	1	0	0	O13735	1	1	0	0	118263.8	SCHPO	Up-regulated during septation protein 1	154326.8	SCHPO	Actin-interacting protein 3 homolog
861.7596	3	8.3	SPKQPDAHADMGK	SPK(1201.5900)QPDAHADMGK	KEMSDVDLK	K(1518.7137)EMSDVDLK	aleitner_M1012_004	86.9063	13.6	1.3	7.8	4.8	1134	341	3.0	3138	913	8.8	Q9UT61	932	1	0	0	O59801	782	1	0	0	122438.8	SCHPO	Alpha-mannosidase	138029.1	SCHPO	Putative ATP-dependent RNA helicase C550.03c
734.7256	3	-1.8	MYALLSVYDK	999.5535-MYALLSVYDK	MSSLRLR	1339.6734-MSSLRLR	aleitner_M1012_004	92.5053	15.4	3.7	7.8	4.7	2005	293	2.9	5096	906	12.4	O74928	1	1	0	0	O13974	1	1	0	0	64123.9	SCHPO	Bifunctional purine biosynthesis protein ade10	35668.6	SCHPO	Putative ubiquitin thioesterase otu1
772.4047	3	-4.7	LVKGAFDISSK	LVK(1150.5481)GAFDISSK	MFWTSVAR	1301.7231-M(Oxidation)FWTSVAR	aleitner_M1012_004	70.1278	12.9	1.2	7.8	5.1	656	104	1.9	4035	842	7.8	Q9UTI5	60	1	0	0	Q9US30	1	1	0	0	20523.1	SCHPO	Vacuolar protein sorting-associated protein 29	10490.3	SCHPO	Probable ribosomal protein S19, mitochondrial
859.4622	3	-1.2	TSKPSPRQLVLTK	TSK(1121.5063)PSPRQLVLTK	MGFSAEQAK	1591.9297-M(Oxidation)GFSAEQAK	aleitner_M1012_004	32.2568	14.5	0.7	7.8	3.6	2895	415	2.9	4231	758	10.9	Q9Y7Z8	833	1	0	0	Q09924	1	1	0	0	135711.4	SCHPO	Myosin-1	51583.8	SCHPO	Probable translation initiation factor eIF-2B subunit delta
647.9681	3	-9.7	MDIYEHK	1006.4794-MDIYEHK	MFTSLDR	1072.4899-MFTSLDR	aleitner_M1012_004	16.0890	11.3	0.9	7.9	3.5	1294	273	3.1	1681	309	7.8	O94716	1	1	0	0	Q9Y7K7	1	1	0	0	27148.9	SCHPO	Kinetochore protein fta4	25233.6	SCHPO	Golgi apparatus membrane protein tvp23
739.0474	3	7.7	MGIASSLR	1380.6604-MGIASSLR	MKCFLICGSK	971.5110-MKC(Carbamidomethyl)FLIC(Carbamidomethyl)GSK	aleitner_M1012_004	57.5045	14.5	5.1	7.9	5.1	1221	96	2.4	5199	870	9.4	Q9HDW5	1	1	0	0	Q9UUA7	1	1	0	0	28714.5	SCHPO	UPF0644 protein PB2B4.06	25747.6	SCHPO	UPF0590 protein C409.17c
460.2701	3	3.2	KIHER	K(696.3919)IHER	KANAR	K(819.4603)ANAR	aleitner_M1012_004	39.9232	10.7	0.0	7.9	4.5	601	248	2.9	1837	897	6.2	O14325	15	1	0	0	Q10103	406	1	0	0	86179.9	SCHPO	Uncharacterized AAA domain-containing protein C16E9.10c	108727.2	SCHPO	Chromo domain-containing protein 1
479.2416	4	-0.72	KDSYECR	K(956.5365)DSYEC(Carbamidomethyl)R	MGLAGVKK	1094.4703-M(Oxidation)GLAGVKK	aleitner_M1012_004	35.4807	12.3	3.6	7.9	5.3	725	46	2.0	6103	706	10.2	Q02061	1165	1	0	0	Q9URX9	1	1	0	0	137850.7	SCHPO	DNA-directed RNA polymerase II subunit RPB2	31878.6	SCHPO	Protein pxr1
476.6458	3	2.3	IKLISGK	IK(669.4061)LISGK	KVTGK	K(895.5743)VTGK	aleitner_M1012_004	44.1872	13.4	3.1	7.9	10.3	42	1	4.0	1213	129	7.3	Q9US13	127	1	0	0	O13651	669	1	1	0	43457.6	SCHPO	Probable 26S proteasome regulatory subunit rpn9	122916.7	SCHPO	Isoleucine--tRNA ligase, cytoplasmic
658.3015	4	-6.1	GEMAEMKVEMVEMK	GEM(Oxidation)AEMK(972.4699)VEMVEMK	MLAQNSR	1794.7912-M(Oxidation)LAQNSR	aleitner_M1012_004	41.9360	9.8	0.5	7.9	3.5	518	230	1.5	1953	922	9.6	G2TRS9	144	1	2	0	O60057	1	1	0	0	36000.0	SCHPO	UPF0612 protein C337.02c	46218.5	SCHPO	Meiotically up-regulated gene 147 protein
734.5986	4	-7.3	MSKHHPDLVLCR	1442.6428-MSKHHPDLVLC(Carbamidomethyl)R	MYPFSFDPSSK	1629.8120-MYPFSFDPSSK	aleitner_M1012_004	89.2843	8.4	0.1	8.0	2.0	1124	265	0.5	3587	887	6.4	Q9UTB8	1	1	0	0	O74380	1	1	0	0	13267.4	SCHPO	Pre-mRNA-splicing factor ini1	41737.9	SCHPO	Uncharacterized membrane protein C3H7.05c
707.7040	3	1.5	MYNVRGDLNR	867.4888-M(Oxidation)YNVRGDLNR	KPVGMAK	K(1390.6663)PVGMAK	aleitner_M1012_004	56.2297	12.4	1.0	8.0	7.1	231	52	2.5	4302	984	7.4	O13789	1	1	0	0	Q9HE07	190	1	0	0	70009.0	SCHPO	Uncharacterized beta-glucan synthesis-associated protein C17G6.11c	60764.7	SCHPO	Uncharacterized protein C20H4.06c
913.7970	3	-3.8	KVFNDELSK	K(1659.8138)VFNDELSK	MISNSSIEDRINK	1216.6340-M(Oxidation)ISNSSIEDRINK	aleitner_M1012_004	58.9398	17.2	3.6	8.0	7.2	1317	153	5.1	3851	600	9.4	Q09769	491	1	0	0	Q9P799	1	1	0	0	118643.0	SCHPO	Lon protease homolog, mitochondrial	29245.0	SCHPO	Uncharacterized protein P35G2.04c
600.0648	5	-6.5	MSDSPIELMR	1801.7651-M(Oxidation)SDSPIELMR	CLKYGEACTYDER	C(Carbamidomethyl)LK(1331.6101)YGEAC(Carbamidomethyl)TYDER	aleitner_M1012_004	81.5472	11.4	0.1	8.0	3.6	2088	552	2.9	3441	1028	7.8	Q9UST6	1	1	0	0	O74915	31	1	0	0	23039.1	SCHPO	Kinetochore protein spc24	72887.5	SCHPO	Uncharacterized transcriptional regulatory protein C757.04
766.3641	3	-3.9	KYDDSEDQK	K(1169.6015)YDDSEDQK	AKCTHIFR	AK(1264.5459)C(Carbamidomethyl)THIFR	aleitner_M1012_004	25.4495	12.4	1.2	8.0	4.6	1040	116	3.0	2823	471	11.0	Q9P7C7	24	1	0	0	O14170	422	1	0	0	114213.6	SCHPO	Pre-mRNA-processing ATP-dependent RNA helicase prp11	79605.9	SCHPO	WD repeat-containing protein pop2
752.3629	3	-3.5	CKDTEQNK	C(Carbamidomethyl)K(1232.6248)DTEQNK	KSSSGQSSSLK	K(1159.5179)SSSGQSSSLK	aleitner_M1012_004	74.8827	11.9	0.6	8.0	2.5	3377	759	2.5	3377	775	9.4	O36033	245	1	0	0	O14338	361	1	0	0	94269.7	SCHPO	TPR repeat-containing protein C19B12.01	98568.7	SCHPO	Uncharacterized serine-rich protein C2F12.03c
765.1144	3	9.9	MNILSRK	1431.8086-MNILSRK	IPKSLPSNSPVR	IPK(998.5583)SLPSNSPVR	aleitner_M1012_004	33.0083	12.9	1.3	8.0	5.0	878	94	2.0	5219	690	7.9	Q09729	1	1	0	0	Q9UUD9	155	1	0	0	65902.8	SCHPO	Arrestin domain-containing protein C31A2.12	37009.6	SCHPO	Uncharacterized protein C17G9.13c
595.5673	4	3.0	KFAAGTAVETESGSGK	K(839.4753)FAAGTAVETESGSGK	KAIENK	K(1676.8257)AIENK	aleitner_M1012_004	32.5265	12.4	0.0	8.1	3.5	3339	569	2.8	5364	916	10.0	Q09146	192	1	0	0	O74521	597	1	0	0	43201.2	SCHPO	Brefeldin A resistance protein	77087.2	SCHPO	Uncharacterized protein C663.15c
1066.8508	3	-8.3	KYQMPHAYSMGR	K(1713.8872)YQMPHAYSM(Oxidation)GR	MNGNLPHIQIQSPK	1621.7381-MNGNLPHIQIQSPK	aleitner_M1012_004	87.6480	19.7	2.6	8.1	9.4	1381	115	7.9	2918	300	10.3	Q1L843	376	1	0	0	Q6LA54	1	1	0	0	48144.9	SCHPM	MRNA, , clone: SY 1592. (Fragment)	103688.6	SCHPO	Uncharacterized WD repeat-containing protein C3H5.08c
991.4571	3	-4.2	KFYSEGAYSSHMASK	K(1263.6057)FYSEGAYSSHM(Oxidation)ASK	MQFDDIITK	1845.8244-M(Oxidation)QFDDIITK	aleitner_M1012_004	73.8365	12.6	1.2	8.1	4.7	1392	154	4.1	2057	274	9.0	O59811	78	1	0	0	O60092	1	1	0	0	52251.2	SCHPO	Zinc finger protein C550.15c	17653.4	SCHPO	Uncharacterized protein C14C8.11c
720.0262	3	-7.8	MGNDGGSLPTR	1053.5706-MGNDGGSLPTR	KELEEIR	K(1241.5710)ELEEIR	aleitner_M1012_004	60.1393	11.8	1.1	8.1	2.5	2391	428	2.4	2542	481	9.3	C1M2W1	1	1	1	0	O13743	89	1	0	0	27057.5	SCHPM	Rtf2 factor	30500.2	SCHPO	Uncharacterized protein C16E8.08
486.7537	4	7.2	MENIKVAK	995.4607-M(Oxidation)ENIKVAK	MNEHRR	1085.5791-M(Oxidation)NEHRR	aleitner_M1012_004	95.5142	20.3	4.5	8.2	11.2	887	33	5.6	15902	972	11.1	O13819	1	1	0	0	O14050	1	1	0	0	64153.4	SCHPO	Phosphoinositide 3-phosphatase	94645.2	SCHPO	Uncharacterized MscS family protein C2C4.17c
699.5892	4	-5.5	MGSTVDGEK	1855.9415-M(Oxidation)GSTVDGEK	EATSQDADLKSEAILK	EATSQDADLK(1076.4696)SEAILK	aleitner_M1012_004	14.6226	12.4	2.2	8.2	2.9	4521	785	2.7	5164	840	9.5	Q9UUG2	1	1	0	0	Q9UTL8	44	1	0	0	69485.3	SCHPO	Uncharacterized leucine-rich repeat-containing protein C926.06c	93157.6	SCHPO	AP-3 complex subunit delta
656.6954	3	8.5	GKSPSFVLSR	GK(890.4498)SPSFVLSR	KEGYTR	K(1214.6659)EGYTR	aleitner_M1012_004	78.4263	9.7	1.1	8.2	1.9	2136	315	1.9	2136	348	9.9	P36622	253	1	0	0	Q9P804	516	1	0	0	30735.8	SCHPO	Sexual differentiation protein ste4	60297.9	SCHPO	tRNA (guanine(26)-N(2))-dimethyltransferase
899.1567	3	6.2	KTIYFGMK	K(1707.9057)TIYFGMK	LKAVQLSHQNNYR	LK(1124.5940)AVQLSHQNNYR	aleitner_M1012_004	57.5472	15.5	1.7	8.2	5.5	1570	160	3.5	4489	611	10.0	Q9URX2	32	1	0	0	P87145	737	1	0	0	12817.6	SCHPO	Uncharacterized protein C922.04	92453.6	SCHPO	Protein VAC14 homolog
733.3643	3	-3.9	KHQLSESPR	K(1116.5121)HQLSESPR	MTEDAEKR	1218.6357-MTEDAEKR	aleitner_M1012_004	88.3650	12.4	1.2	8.2	3.0	2481	483	2.0	4554	962	9.4	O14023	43	1	0	0	O94645	1	1	0	0	61850.5	SCHPO	Probable elongator complex protein 3	28142.2	SCHPO	Uncharacterized protein C21.03c
515.5417	4	3.9	MDLAPRPLGR	933.5171-MDLAPRPLGR	KSSFISK	K(1262.6805)SSFISK	aleitner_M1012_004	37.7307	16.1	1.4	8.3	6.0	1249	115	3.7	3914	471	10.1	P78811	1	1	0	0	Q9HDV6	2095	1	0	0	56430.0	SCHPO	Probable UTP--glucose-1-phosphate uridylyltransferase	251199.9	SCHPO	Cell polarity protein mor2
710.7184	3	-3.2	KAVSMGNIK	K(1166.6183)AVSM(Oxidation)GNIK	KDGSGVLEPK	K(1100.5900)DGSGVLEPK	aleitner_M1012_004	36.7653	10.9	1.1	8.3	1.5	4185	698	1.4	4472	855	9.4	Q9P376	547	1	0	0	O74415	1277	1	0	0	81965.3	SCHPO	RNA polymerase II subunit A C-terminal domain phosphatase	179231.3	SCHPO	Uncharacterized protein C14G10.02
841.4377	3	6.6	MFAVQGNQKFPK	1127.5571-MFAVQGNQKFPK	GKGNEGTTAR	GK(1531.7857)GNEGTTAR	aleitner_M1012_004	75.5483	14.4	1.6	8.3	5.0	1645	247	3.5	3827	635	11.5	O94421	1	1	0	0	P36584	224	1	1	0	189914.9	SCHPO	SWI/SNF chromatin-remodeling complex subunit snf22	43817.1	SCHPO	60S ribosomal protein L3-B
878.1515	4	1.1	WTHLANEDTTKEGSAWYDPK	WTHLANEDTTK(1160.5020)EGSAWYDPK	MGSVNNEEK	2486.1390-M(Oxidation)GSVNNEEK	aleitner_M1012_004	56.9878	11.5	1.1	8.3	2.5	3553	832	2.4	3801	913	10.1	Q9P7H6	320	1	0	0	P50526	1	1	0	0	40741.4	SCHPO	Uncharacterized protein C1782.03	73992.8	SCHPO	Serine/threonine-protein kinase ssp1
748.0917	3	8.6	MYLSKIICK	1070.6198-M(Oxidation)YLSKIIC(Carbamidomethyl)K	MPFIKAVK	1308.6822-MPFIKAVK	aleitner_M1012_004	90.2248	12.6	1.2	8.3	4.8	895	95	3.1	2479	329	8.9	O74988	1	1	0	0	O74306	1	1	1	0	20735.1	SCHPO	Cytochrome c oxidase polypeptide 5, mitochondrial	33486.1	SCHPO	60S ribosomal protein L5-B
784.6925	3	8.0	MNDQNER	1429.6759-M(Oxidation)NDQNER	MNTIIDASNDAK	1059.4291-MNTIIDASNDAK	aleitner_M1012_004	36.3897	11.2	1.5	8.4	4.0	813	74	1.9	3085	486	7.8	Q09730	1	1	0	0	Q9C0Z4	1	1	0	0	10542.1	SCHPO	Protein transport protein sft1	192655.9	SCHPO	Protein dopey
704.3782	3	-3.6	KLDHDGVK	K(1199.6332)LDHDGVK	MLKSVGTNGR	1048.5553-MLKSVGTNGR	aleitner_M1012_004	44.6415	12.9	0.1	8.4	4.5	1349	195	3.6	2325	394	8.4	Q10243	58	1	0	0	Q09828	1	1	0	0	35780.0	SCHPO	Vacuolar protein sorting-associated protein 26	100887.2	SCHPO	Putative leucine--tRNA ligase, mitochondrial
[truncated: 3,423 more rows]
