# Supplementary material for: ECL: an exhaustive search tool for the identification of cross-linked peptides using whole database
Source: BMC Bioinformatics. 2016 May 20;17:217. doi: 10.1186/s12859-016-1073-y (PMC4874008; doi:10.1186/s12859-016-1073-y)
Supplement: Additional file 2 — Detailed results of synthetic peptides and 26S Proteasome samples. (ZIP 4432 kb) [file 12859_2016_1073_MOESM2_ESM.zip › Detailed_results/Schizosaccharomyces-pombe-database/ProteinProspector/aleitner_M1012_005_whole.xls]

m/z	z	ppm	DB Peptide 1	Peptide 1	DB Peptide 2	Peptide 2	Fraction	RT	Score	Score Diff	Expect	Sc 1	Exp 1	Rk 1	Sc 2	Exp 2	Rk 2	L Sc	Acc #	XLink AA 1	Intra 1	Inter 1	Decoy 1	Acc #	XLink AA 2	Intra 2	Inter 2	Decoy 2	Protein MW	Species	Protein Name	Protein MW	Species	Protein Name
773.0875	3	0.043	KIYNEYPPTK	K(1064.5906)IYNEYPPTK	YKVNLYK	YK(1389.7180)VNLYK	aleitner_M1012_005	43.3893	41.5	14.9	9.4e-7	26.6	0.0062	1	13.8	12	3	21.2	O94579	99	1	0	0	Q9Y7T8	70	1	0	0	26404.3	SCHPO	Probable proteasome subunit alpha type-2	22661.1	SCHPO	Probable proteasome subunit beta type-3
773.0919	3	5.7	KIYNEYPPTK	K(1064.5906)IYNEYPPTK	YKVNLYK	YK(1389.7180)VNLYK	aleitner_M1012_005	40.8010	37.8	14.0	1.9e-5	23.8	0.057	1	8.1	457	66	16.1	O94579	99	1	0	0	Q9Y7T8	70	1	0	0	26404.3	SCHPO	Probable proteasome subunit alpha type-2	22661.1	SCHPO	Probable proteasome subunit beta type-3
773.0899	3	3.2	KIYNEYPPTK	K(1064.5906)IYNEYPPTK	YKVNLYK	YK(1389.7180)VNLYK	aleitner_M1012_005	41.8287	43.4	12.4	2.0e-5	31.0	0.010	1	8.7	747	123	15.6	O94579	99	1	0	0	Q9Y7T8	70	1	0	0	26404.3	SCHPO	Probable proteasome subunit alpha type-2	22661.1	SCHPO	Probable proteasome subunit beta type-3
773.0905	3	3.9	KIYNEYPPTK	K(1064.5906)IYNEYPPTK	YKVNLYK	YK(1389.7180)VNLYK	aleitner_M1012_005	42.8747	35.8	9.3	6.2e-5	26.5	0.012	1	5.5	1740	251	11.4	O94579	99	1	0	0	Q9Y7T8	70	1	0	0	26404.3	SCHPO	Probable proteasome subunit alpha type-2	22661.1	SCHPO	Probable proteasome subunit beta type-3
580.0683	4	1.5	KIYNEYPPTK	K(1064.5906)IYNEYPPTK	YKVNLYK	YK(1389.7180)VNLYK	aleitner_M1012_005	41.3433	32.9	9.3	1.4e-4	23.6	0.030	1	4.5	1794	392	12.5	O94579	99	1	0	0	Q9Y7T8	70	1	0	0	26404.3	SCHPO	Probable proteasome subunit alpha type-2	22661.1	SCHPO	Probable proteasome subunit beta type-3
773.0894	3	2.5	KIYNEYPPTK	K(1064.5906)IYNEYPPTK	YKVNLYK	YK(1389.7180)VNLYK	aleitner_M1012_005	42.3558	40.0	12.4	4.6e-4	27.6	0.14	1	6.5	2534	246	14.5	O94579	99	1	0	0	Q9Y7T8	70	1	0	0	26404.3	SCHPO	Probable proteasome subunit alpha type-2	22661.1	SCHPO	Probable proteasome subunit beta type-3
773.0895	3	2.6	KIYNEYPPTK	K(1064.5906)IYNEYPPTK	YKVNLYK	YK(1389.7180)VNLYK	aleitner_M1012_005	41.3110	40.0	12.4	7.6e-4	27.6	0.19	1	8.6	890	112	16.6	O94579	99	1	0	0	Q9Y7T8	70	1	0	0	26404.3	SCHPO	Probable proteasome subunit alpha type-2	22661.1	SCHPO	Probable proteasome subunit beta type-3
580.0677	4	0.48	KIYNEYPPTK	K(1064.5906)IYNEYPPTK	YKVNLYK	YK(1389.7180)VNLYK	aleitner_M1012_005	40.8197	23.3	9.3	0.033	14.0	5.7	1	3.4	2027	391	11.4	O94579	99	1	0	0	Q9Y7T8	70	1	0	0	26404.3	SCHPO	Probable proteasome subunit alpha type-2	22661.1	SCHPO	Probable proteasome subunit beta type-3
874.4302	4	3.8	SEAAEFEYKNGYPMPCDVLAK	SEAAEFEYK(1075.5914)NGYPMPC(Carbamidomethyl)DVLAK	KVAQTTYK	K(2556.1553)VAQTTYK	aleitner_M1012_005	52.8067	39.4	15.2	1.4e-5	24.2	0.055	1	9.6	151	17	17.3	O94517	102	1	0	0	O94579	91	1	0	0	26539.6	SCHPO	Probable proteasome subunit alpha type-1	26404.3	SCHPO	Probable proteasome subunit alpha type-2
1165.5698	3	2.6	SEAAEFEYKNGYPMPCDVLAK	SEAAEFEYK(1075.5914)NGYPMPC(Carbamidomethyl)DVLAK	KVAQTTYK	K(2556.1553)VAQTTYK	aleitner_M1012_005	52.2960	40.6	21.8	9.1e-5	18.8	9.2	1	13.9	122	5	21.8	O94517	102	1	0	0	O94579	91	1	0	0	26539.6	SCHPO	Probable proteasome subunit alpha type-1	26404.3	SCHPO	Probable proteasome subunit alpha type-2
874.4298	4	3.3	SEAAEFEYKNGYPMPCDVLAK	SEAAEFEYK(1075.5914)NGYPMPC(Carbamidomethyl)DVLAK	KVAQTTYK	K(2556.1553)VAQTTYK	aleitner_M1012_005	52.2763	25.5	14.0	0.030	11.5	51	2	8.1	308	45	16.1	O94517	102	1	0	0	O94579	91	1	0	0	26539.6	SCHPO	Probable proteasome subunit alpha type-1	26404.3	SCHPO	Probable proteasome subunit alpha type-2
878.4309	4	6.0	KVAQTTYK	K(2572.1502)VAQTTYK	SEAAEFEYKNGYPMPCDVLAK	SEAAEFEYK(1075.5914)NGYPM(Oxidation)PC(Carbamidomethyl)DVLAK	aleitner_M1012_005	48.8783	15.3	6.0	0.21	4.4	288	133	3.2	638	336	10.9	O94579	91	1	0	0	O94517	102	1	0	0	26404.3	SCHPO	Probable proteasome subunit alpha type-2	26539.6	SCHPO	Probable proteasome subunit alpha type-1
1103.8473	3	-0.50	KILFENPDEATK	K(1904.7921)ILFENPDEATK	GNQKFSSTADYMNMSS	GNQK(1541.7977)FSSTADYMNMSS	aleitner_M1012_005	58.5227	29.4	12.5	1.1e-4	16.9	0.36	1	4.5	1097	248	12.5	P36612	357	1	0	0	O42931	426	1	0	0	50060.6	SCHPO	26S protease regulatory subunit 4 homolog	48965.5	SCHPO	26S protease regulatory subunit 7 homolog
671.3532	4	3.8	VLNKGDSGEMSLQK	VLNK(1176.6179)GDSGEMSLQK	KIEFPSYR	K(1642.8236)IEFPSYR	aleitner_M1012_005	48.8147	25.4	12.3	1.6e-4	13.1	0.92	1	6.8	76	28	14.5	P41836	390	1	0	0	O74894	299	1	0	0	45069.7	SCHPO	26S protease regulatory subunit 8 homolog	43553.4	SCHPO	26S protease regulatory subunit 6B homolog
829.9595	4	2.5	EVIELPLKNPELFLR	EVIELPLK(1506.7606)NPELFLR	FFEKEDVQSLK	FFEK(1947.1081)EDVQSLK	aleitner_M1012_005	79.5308	29.9	14.0	3.7e-4	15.9	2.2	1	6.0	1040	254	14.0	O74445	153	1	0	0	Q9UTM3	204	1	0	0	43608.7	SCHPO	Probable 26S protease subunit rpt4	51618.9	SCHPO	26S proteasome regulatory subunit rpn5
1106.2805	3	5.7	EVIELPLKNPELFLR	EVIELPLK(1506.7606)NPELFLR	FFEKEDVQSLK	FFEK(1947.1081)EDVQSLK	aleitner_M1012_005	79.5038	28.1	12.1	0.014	14.7	22	2	6.0	2581	453	13.4	O74445	153	1	0	0	Q9UTM3	204	1	0	0	43608.7	SCHPO	Probable 26S protease subunit rpt4	51618.9	SCHPO	26S proteasome regulatory subunit rpn5
867.4796	3	9.2	MSSKSSLELANNAVK	1152.6251-M(Met-loss)SSKSSLELANNAVK	MNSIRQIER	1584.8359-M(Met-loss)NSIRQIER	aleitner_M1012_005	45.5932	29.2	5.9	7.4e-4	22.9	0.030	2	3.0	3557	574	7.9	Q9P7S2	1	1	0	0	O94290	1	1	0	0	47341.7	SCHPO	Probable 26S proteasome regulatory subunit rpn6	25310.2	SCHPO	U2 snRNP component ist3
661.0541	3	-0.17	KQLATSLR	K(1064.5906)QLATSLR	YKVNLYK	YK(1053.6182)VNLYK	aleitner_M1012_005	42.8897	29.6	12.9	9.6e-4	15.6	2.8	2	9.2	106	17	17.2	Q09720	86	1	0	0	Q9Y7T8	70	1	0	0	21967.5	SCHPO	Probable proteasome subunit beta type-4	22661.1	SCHPO	Probable proteasome subunit beta type-3
912.8762	3	4.3	ELLKPSASVALQR	ELLK(1324.7755)PSASVALQR	KIPLTEFALR	K(1548.8875)IPLTEFALR	aleitner_M1012_005	46.9228	31.5	7.3	0.0014	24.2	0.071	1	6.8	755	186	7.3	O74894	94	1	0	0	O74444	173	1	0	0	43553.4	SCHPO	26S protease regulatory subunit 6B homolog	85642.0	SCHPO	Meiotically up-regulated gene 122 protein
915.9576	4	-4.4	SKIIILDECTASVDDAMDQK	SK(1392.7514)IIILDEC(Carbamidomethyl)TASVDDAM(Oxidation)DQK	KPATHTFIQGR	K(2405.1342)PATHTFIQGR	aleitner_M1012_005	71.7185	24.2	9.9	0.0046	9.7	52	9	8.2	136	21	14.5	Q9P7V2	1375	1	0	0	P78810	482	1	0	0	164791.2	SCHPO	ATP-binding cassette transporter abc4	83635.5	SCHPO	Vacuolar transporter chaperone 4
937.8130	3	6.7	KHEDMLHDSDALSLK	K(1056.5678)HEDM(Oxidation)LHDSDALSLK	KPPMFATK	K(1891.8986)PPMFATK	aleitner_M1012_005	84.0915	22.2	7.8	0.0067	14.4	1.1	1	5.1	474	82	13.1	Q9Y794	386	1	0	0	O74718	608	1	0	0	108614.0	SCHPO	Origin recognition complex subunit 4	72557.0	SCHPO	Eukaryotic peptide chain release factor GTP-binding subunit
703.3938	3	2.9	MGIASSLRLFGK	828.4415-MGIASSLRLFGK	MAGVSVK	1416.7799-MAGVSVK	aleitner_M1012_005	76.0318	25.4	1.5	0.0090	12.9	7.9	2	8.7	77	35	14.6	Q9HDW5	1	1	0	0	P58234	1	1	1	0	28714.5	SCHPO	UPF0644 protein PB2B4.06	16150.5	SCHPO	40S ribosomal protein S19-A
703.3945	3	3.9	MGIASSLRLFGK	828.4415-MGIASSLRLFGK	MAGVSVK	1416.7799-MAGVSVK	aleitner_M1012_005	74.2660	26.0	0.6	0.012	13.5	7.8	5	8.8	89	28	15.7	Q9HDW5	1	1	0	0	P58234	1	1	1	0	28714.5	SCHPO	UPF0644 protein PB2B4.06	16150.5	SCHPO	40S ribosomal protein S19-A
703.3938	3	2.9	MGIASSLRLFGK	828.4415-MGIASSLRLFGK	MAGVSVK	1416.7799-MAGVSVK	aleitner_M1012_005	98.4175	23.3	0.0	0.029	9.2	95	17	4.5	1416	320	14.6	Q9HDW5	1	1	0	0	P58234	1	1	1	0	28714.5	SCHPO	UPF0644 protein PB2B4.06	16150.5	SCHPO	40S ribosomal protein S19-A
618.3395	4	-5.0	IETLKTDLANFR	IETLK(1049.5692)TDLANFR	MLLHGLGR	1557.8403-M(Oxidation)LLHGLGR	aleitner_M1012_005	53.0030	19.6	8.4	0.013	7.2	76	9	5.5	251	35	12.4	Q9UTK5	1264	1	0	0	O13948	1	1	0	0	197861.3	SCHPO	Abnormal long morphology protein 1	10700.7	SCHPO	Uncharacterized protein C23H4.05c
506.5171	4	2.4	LTHEKSTMLEK	LTHEK(690.3588)STM(Oxidation)LEK	KYDK	K(1469.7436)YDK	aleitner_M1012_005	19.3135	19.3	3.1	0.014	16.2	0.12	1	2.5	1522	726	9.4	O14126	64	1	0	0	O14161	29	1	3	3	48836.2	SCHPO	26S protease regulatory subunit 6A	34553.9	SCHPO	Pre-mRNA-splicing factor cwf21
1042.5208	3	6.3	GKIGALNDMTR	GK(1933.9132)IGALNDM(Oxidation)TR	ILAKIWDYCDQEDK	ILAK(1328.6758)IWDYC(Carbamidomethyl)DQEDK	aleitner_M1012_005	75.0388	23.8	8.9	0.016	10.3	46	16	8.2	158	77	13.5	Q9P7Q7	1475	1	0	0	O94685	50	1	0	0	184581.2	SCHPO	Peroxide stress-activated histidine kinase mak1	91119.4	SCHPO	UBA domain-containing protein 8
579.0486	4	9.5	MPNSTAQYPEK	1047.5675-MPNSTAQYPEK	MPVIPPEK	1402.6439-MPVIPPEK	aleitner_M1012_005	27.6152	21.2	9.4	0.016	11.8	6.4	1	7.2	117	30	13.6	O13805	1	1	0	0	O74945	1	1	0	0	37059.4	SCHPO	Uncharacterized mitochondrial carrier C17H9.08	112130.2	SCHPO	Ribosome assembly protein 1
1100.5317	3	7.9	MSEEEKAELENMQVESEAK	1072.5805-MSEEEKAELENM(Oxidation)QVESEAK	KLQAEFSL	K(2364.0349)LQAEFSL	aleitner_M1012_005	67.9453	27.9	11.0	0.017	13.8	26	2	6.6	1089	314	13.1	O42964	1	1	0	0	Q9P7F7	215	1	0	0	49114.9	SCHPO	Transcription factor iws1	25301.9	SCHPO	Vacuolar-sorting protein snf7
995.5262	3	-4.0	DASKAALLNANYMAK	DASK(1403.7660)AALLNANYMAK	MDTKTTPLIHAK	M(Met-loss+Acetyl)DTK(1717.8709)TTPLIHAK	aleitner_M1012_005	58.8982	26.4	12.0	0.023	12.4	41	3	6.0	1277	224	14.0	Q09785	857	1	0	0	O94652	4	1	0	0	114234.5	SCHPO	Putative glycine dehydrogenase [decarboxylating], mitochondrial	56295.1	SCHPO	Nucleoporin gle1
919.4734	4	9.6	MGINTSSAQSSGAASIARSSVNVK	1335.6744-M(Oxidation)GINTSSAQSSGAASIARSSVNVK	MTLLDSSIFR	2476.2228-M(Oxidation)TLLDSSIFR	aleitner_M1012_005	74.5848	19.7	0.7	0.023	8.7	29	16	4.1	568	506	12.1	Q9US04	1	1	0	0	O43073	1	1	0	0	68722.9	SCHPO	Gamma-glutamyltranspeptidase 1	18816.1	SCHPO	UPF0220 protein C8D2.02c
555.7943	4	-9.8	LAKVDDSFQR	LAK(1041.5607)VDDSFQR	KPGINYGR	K(1315.6772)PGINYGR	aleitner_M1012_005	16.4007	18.6	7.3	0.026	10.2	9.9	4	4.6	524	302	8.4	P87231	208	1	0	0	P87175	472	1	0	0	69044.7	SCHPO	Crossover junction endonuclease mus81	60313.2	SCHPO	DNA-(apurinic or apyrimidinic site) lyase 2
927.7642	3	9.5	MEKSISSISK	1655.6695-M(Oxidation)EKSISSISK	MSFSEDQAMEEAK	1262.6428-MSFSEDQAM(Oxidation)EEAK	aleitner_M1012_005	22.2828	26.3	9.3	0.026	13.8	21	7	4.8	2517	788	12.5	Q9US37	1	1	0	0	O74883	1	1	0	0	56011.9	SCHPO	Uncharacterized transporter C1039.04	27385.1	SCHPO	DNA-directed RNA polymerase III subunit rpc5
480.2696	4	1.8	KLEGTIDYQK	K(723.4167)LEGTIDYQK	KVPDK	K(1331.6973)VPDK	aleitner_M1012_005	28.3365	22.4	5.8	0.029	16.6	1.2	1	3.4	5229	1037	7.9	O74445	378	1	0	0	O94517	53	1	0	1	43608.7	SCHPO	Probable 26S protease subunit rpt4	26539.6	SCHPO	Probable proteasome subunit alpha type-1
993.5013	3	-9.8	GCKAINAGGGAVTVLTR	GC(Carbamidomethyl)K(1333.6336)AINAGGGAVTVLTR	GMKNLEDSFR	GMK(1781.9458)NLEDSFR	aleitner_M1012_005	93.5777	22.9	11.6	0.029	10.4	46	2	8.2	170	22	14.6	Q10283	724	1	0	0	Q09879	357	1	0	0	114878.1	SCHPO	3-hydroxy-3-methylglutaryl-coenzyme A reductase	128668.7	SCHPO	Probable ubiquitin carboxyl-terminal hydrolase 5
596.0477	4	-1.8	KVAQTTYK	K(1442.6428)VAQTTYK	MYPFSFDPSSK	1075.5914-MYPFSFDPSSK	aleitner_M1012_005	30.6470	20.1	7.9	0.030	7.6	85	18	4.5	612	148	12.5	O94579	91	1	0	0	O74380	1	1	0	0	26404.3	SCHPO	Probable proteasome subunit alpha type-2	41737.9	SCHPO	Uncharacterized membrane protein C3H7.05c
575.5557	4	0.32	MSNPDCLSK	1378.7860-M(Met-loss)SNPDC(Carbamidomethyl)LSK	KPFAAIGEAIPK	K(1057.4750)PFAAIGEAIPK	aleitner_M1012_005	75.6435	18.1	7.7	0.030	9.2	14	5	7.2	54	30	11.0	Q09803	1	1	0	0	P49731	52	1	0	0	48402.3	SCHPO	Suppressor protein of bem1/bed5 double mutants	99550.9	SCHPO	DNA replication licensing factor mcm6
1003.8655	3	3.1	FEAQKDTVHMIFNQK	FEAQK(1173.6618)DTVHMIFNQK	GKAGGLQHLR	GK(1972.9717)AGGLQHLR	aleitner_M1012_005	50.3453	24.1	4.7	0.032	19.4	0.48	1	6.7	724	149	6.7	O94444	30	1	0	0	P36585	34	1	1	0	27140.1	SCHPO	26S proteasome regulatory subunit rpn10	16653.6	SCHPO	60S ribosomal protein L28-A
839.4043	3	-9.6	AKANEEDTEVLK	AK(1169.5427)ANEEDTEVLK	MFSCQSLYK	1483.7406-M(Met-loss)FSC(Carbamidomethyl)QSLYK	aleitner_M1012_005	19.2300	19.2	6.8	0.035	8.3	44	17	5.0	383	205	13.0	Q9P7H6	141	1	0	0	Q9UUA2	1	1	0	0	40741.4	SCHPO	Uncharacterized protein C1782.03	90050.4	SCHPO	DNA repair and recombination protein pif1, mitochondrial
915.9584	4	7.5	KSHASQMR	K(2700.3164)SHASQM(Oxidation)R	TGAEIGDAMKGQDTLGSDNLILEAK	TGAEIGDAM(Oxidation)K(1097.5288)GQDTLGSDNLILEAK	aleitner_M1012_005	71.2120	22.4	8.0	0.038	11.9	21	6	3.5	3385	699	10.5	Q9Y7X8	474	1	0	0	O14009	207	1	0	0	82364.7	SCHPO	Actin-like protein arp5	41009.0	SCHPO	Nuclear speckle splicing regulatory protein 1 homolog
443.6225	3	1.3	IKLISGK	IK(570.3377)LISGK	KASK	K(895.5743)ASK	aleitner_M1012_005	44.4827	25.9	6.1	0.042	19.8	1.2	1	7.7	944	143	12.6	Q9US13	127	1	0	0	O42652	55	1	9	8	43457.6	SCHPO	Probable 26S proteasome regulatory subunit rpn9	46140.8	SCHPO	Aspartate aminotransferase, cytoplasmic
844.1051	3	-8.4	MSSSQQSGRANELR	1110.6285-M(Met-loss)SSSQQSGRANELR	KPTPSSTKK	K(1556.7543)PTPSSTKK	aleitner_M1012_005	74.8132	21.8	7.2	0.043	9.9	38	18	4.5	833	376	12.5	P29458	1	1	0	0	Q9P7B5	205	1	0	0	103729.2	SCHPO	DNA replication licensing factor mcm4	32359.7	SCHPO	DNA damage response protein wss1
906.1054	3	-3.2	KEHMVNELEK	K(1443.6850)EHM(Oxidation)VNELEK	MDKPSMSNKPR	M(Oxidation)DK(1409.6861)PSMSNKPR	aleitner_M1012_005	39.9958	25.7	11.5	0.045	14.2	26	1	7.3	1194	176	12.6	P08096	1063	1	0	0	O74351	54	1	0	0	167893.8	SCHPO	DNA topoisomerase 2	55543.8	SCHPO	Probable cysteine desulfurase, mitochondrial
984.5069	3	-5.3	KVVAIGFVGGSDLSK	K(1474.6796)VVAIGFVGGSDLSK	MTMNETSAIPAR	1613.9029-M(Oxidation)TMNETSAIPAR	aleitner_M1012_005	74.9095	20.4	7.2	0.045	9.2	58	11	4.3	1317	472	12.3	Q9UTJ2	44	1	0	0	Q9USR9	1	1	0	0	29223.4	SCHPO	Phosphomannomutase	72052.4	SCHPO	Centromere protein 3
777.7356	3	3.7	MGIASSLRLFGK	1035.4695-M(Oxidation)GIASSLRLFGK	MSDFNLR	1432.7748-M(Oxidation)SDFNLR	aleitner_M1012_005	69.6420	21.2	7.3	0.045	13.4	4.2	2	8.2	86	13	14.6	Q9HDW5	1	1	0	0	G2TRM2	1	1	0	0	28714.5	SCHPO	UPF0644 protein PB2B4.06	8240.4	SCHPO	Uncharacterized protein PJ695.02
710.0785	3	-2.6	KIDALASK	K(1282.7173)IDALASK	MLPPFGALTTTK	982.5699-M(Met-loss)LPPFGALTTTK	aleitner_M1012_005	97.9068	26.9	11.9	0.052	12.8	72	7	6.1	2226	401	14.1	O74940	686	1	0	0	O94255	1	1	0	0	79521.1	SCHPO	Putative glutamine-dependent NAD(+) synthetase	37009.8	SCHPO	Carbonic anhydrase
1124.9000	3	-1.1	KYFNISSNPR	K(2147.0569)YFNISSNPR	MENNTASSPYTKLELVGR	1362.6932-MENNTASSPYTKLELVGR	aleitner_M1012_005	82.1750	28.6	11.4	0.055	17.2	21	2	7.2	3696	688	12.5	Q9UUK0	69	1	0	0	O75011	1	1	0	0	21653.5	SCHPO	Pyridoxamine 5'-phosphate oxidase C1952.08c homolog	71120.9	SCHPO	Serine/threonine-protein kinase nak1
797.0909	3	7.9	MPYAPGDEK	1381.7891-MPYAPGDEK	KVVPLLMDSVK	K(1144.5111)VVPLLM(Oxidation)DSVK	aleitner_M1012_005	38.7418	22.4	4.9	0.058	14.5	5.5	8	6.8	469	97	8.4	P00046	1	1	0	0	O14094	369	1	0	0	12021.7	SCHPO	Cytochrome c	43297.0	SCHPO	Putative exopolyphosphatase
676.1238	4	-7.0	VASQKSIPTEVR	VASQK(1386.7547)SIPTEVR	KFSSWALPVSK	K(1451.7984)FSSWALPVSK	aleitner_M1012_005	81.4112	19.6	9.9	0.060	7.1	205	31	6.6	284	50	12.5	Q09842	85	1	0	0	Q9UT37	108	1	0	0	46856.3	SCHPO	PWWP domain-containing protein 3	15270.9	SCHPO	Mitochondrial import inner membrane translocase subunit tim14
1064.8759	3	3.3	NKNPTSTAHICIDK	NK(1593.8072)NPTSTAHIC(Carbamidomethyl)IDK	KFITSMNTSSNVK	K(1735.8563)FITSMNTSSNVK	aleitner_M1012_005	82.0635	25.4	10.3	0.063	12.3	79	9	5.0	4214	860	13.1	Q09773	106	1	0	0	Q9UTN2	209	1	0	0	162396.0	SCHPO	Meiotically up-regulated gene 62 protein	90153.9	SCHPO	Uncharacterized protein C139.01c
1052.8395	3	-3.9	MAVGPVTGMFK	2002.9418-M(Oxidation)AVGPVTGMFK	DLQYCDKAGTQNSPLR	DLQYC(Carbamidomethyl)DK(1290.6352)AGTQNSPLR	aleitner_M1012_005	74.7358	20.9	9.7	0.063	9.7	51	11	5.3	702	295	11.2	O94705	1	1	0	0	O42917	18	1	0	0	6643.8	SCHPO	Cytochrome c oxidase subunit 7A	98910.1	SCHPO	N-acetyltransferase eso1
741.6491	4	9.2	KLASAVGLSAEYDR	K(1483.7671)LASAVGLSAEYDR	FAKTSPTPDQVR	FAK(1616.8410)TSPTPDQVR	aleitner_M1012_005	74.9513	19.6	7.7	0.065	8.7	55	14	2.9	1999	1041	10.9	O74909	232	1	0	0	P78780	257	1	0	0	29626.3	SCHPO	Meiotic expression up-regulated protein 23	38550.5	SCHPO	Probable aspartate-semialdehyde dehydrogenase
1074.1779	3	-1.5	CKNVCLYMNMPK	C(Carbamidomethyl)K(1646.8245)NVC(Carbamidomethyl)LYM(Oxidation)NMPK	NPKDVFWVYWR	NPK(1710.7602)DVFWVYWR	aleitner_M1012_005	90.0763	23.6	10.6	0.066	11.2	85	5	6.0	1725	316	12.4	Q9P7W2	45	1	0	0	O74967	93	1	0	0	23485.7	SCHPO	Probable 5-formyltetrahydrofolate cyclo-ligase	20847.3	SCHPO	Vacuolar protein-sorting-associated protein 25
833.4341	3	2.2	WKSEHPEEFLK	WK(1068.5712)SEHPEEFLK	MLIAAMGPK	1566.7718-MLIAAMGPK	aleitner_M1012_005	74.7262	23.6	8.8	0.069	12.0	36	7	8.9	193	86	16.9	Q10488	310	1	0	0	O13848	1	1	0	0	41229.9	SCHPO	Probable trans-2-enoyl-CoA reductase, mitochondrial	31569.8	SCHPO	NAD/NADP-dependent indole-3-acetaldehyde reductase
729.3812	4	-7.8	VWSKIINHPR	VWSK(1664.8093)IINHPR	MTTAHRPQFDPAR	1386.7772-MTTAHRPQFDPAR	aleitner_M1012_005	73.8063	18.5	6.8	0.071	6.3	205	129	4.5	665	514	12.2	Q01663	507	1	0	0	P78794	1	1	0	0	61532.4	SCHPO	AP-1-like transcription factor	30432.2	SCHPO	Pre-mRNA-splicing factor cwf15
798.7754	3	-8.2	KLKPSSYAK	K(1372.7272)LKPSSYAK	KTAVIIDNMSK	K(1158.6649)TAVIIDNM(Oxidation)SK	aleitner_M1012_005	45.2325	21.1	9.2	0.072	7.6	169	47	5.5	564	180	13.5	Q10309	1022	1	0	0	O94489	270	1	0	0	116589.1	SCHPO	Putative phospholipid-transporting ATPase C6C3.06c	115802.8	SCHPO	Elongation factor 3
677.1008	4	3.4	QYKNLAEFFTR	QYK(1288.6452)NLAEFFTR	KFNPDIFDR	K(1553.7878)FNPDIFDR	aleitner_M1012_005	73.8947	18.6	3.3	0.075	6.6	134	103	6.0	194	152	12.0	O14333	129	1	0	0	Q9UR39	200	1	0	0	49128.9	SCHPO	Phosphatidylserine decarboxylase proenzyme 1, mitochondrial	46590.2	SCHPO	NAD-dependent protein deacetylase hst4
816.7526	3	6.0	KNEIQGSTPDEK	K(1102.5692)NEIQGSTPDEK	MSKDLISR	1482.7202-M(Oxidation)SKDLISR	aleitner_M1012_005	75.3268	25.1	7.8	0.076	10.9	76	27	6.1	782	549	14.2	Q9P7H2	255	1	0	0	O13785	1	1	0	0	61199.5	SCHPO	RNA exonuclease 3	25829.1	SCHPO	Protein transport protein use1
1172.5627	3	0.75	LYIWMKDGDSTETSLTFK	LYIWM(Oxidation)K(1364.6395)DGDSTETSLTFK	MPSNHNTSVPK	2288.0923-M(Oxidation)PSNHNTSVPK	aleitner_M1012_005	98.9128	21.7	10.3	0.079	7.6	352	46	4.5	2233	368	14.1	O94711	589	1	0	0	O42975	1	1	0	0	82750.1	SCHPO	GTPase-activating protein gyp2	113249.8	SCHPO	Protein NRDE2 homolog
808.6860	4	5.6	KMQIGGIR	K(2313.1852)M(Oxidation)QIGGIR	YALADVELIKSSDGSTHLTR	YALADVELIK(1055.5798)SSDGSTHLTR	aleitner_M1012_005	36.9592	18.7	9.2	0.079	8.7	59	3	6.2	307	25	10.0	O13805	263	1	0	0	Q09817	346	1	0	0	37059.4	SCHPO	Uncharacterized mitochondrial carrier C17H9.08	56551.6	SCHPO	60S ribosomal export protein nmd3
570.5584	4	-5.4	SKQETTQR	SK(1301.7231)QETTQR	LVKGAFDISSK	LVK(1114.5619)GAFDISSK	aleitner_M1012_005	17.1157	16.9	1.9	0.081	6.0	107	53	2.9	831	529	10.9	O94387	917	1	0	0	Q9UTI5	60	1	0	0	222213.1	SCHPO	Uncharacterized ATP-dependent helicase C29A10.10c	20523.1	SCHPO	Vacuolar protein sorting-associated protein 29
609.5599	4	-4.0	MKYTFSNK	1547.7654-M(Met-loss)KYTFSNK	QTAKDVMLEHQK	Q(Gln->pyro-Glu)TAK(1024.5229)DVMLEHQK	aleitner_M1012_005	86.1178	20.1	8.1	0.082	7.6	229	38	6.6	432	67	12.5	O94539	1	1	0	0	O74508	386	1	0	0	24400.8	SCHPO	Presequence translocated-associated motor subunit pam17, mitochondrial	48683.4	SCHPO	Set1 complex component spp1
665.0679	4	-6.0	EGSKLPTSGPLADK	EGSK(1257.5230)LPTSGPLADK	MNHGGNSTMR	1536.8035-MNHGGNSTM(Oxidation)R	aleitner_M1012_005	33.3652	16.4	7.9	0.082	6.7	77	7	2.1	1963	412	9.7	O59722	1539	1	0	0	Q9USV7	1	1	0	0	220136.5	SCHPO	1-phosphatidylinositol 3-phosphate 5-kinase fab1	16747.7	SCHPO	Copper transport protein ctr6
521.6949	5	5.3	LLSDKVDFVTLNLVK	LLSDK(900.4375)VDFVTLNLVK	MESLQR	1841.0550-MESLQR	aleitner_M1012_005	48.1780	24.0	5.5	0.084	11.6	131	16	7.2	1785	606	14.5	Q9URW7	402	1	0	0	P41878	1	1	0	0	60921.1	SCHPO	Vacuolar protein sorting-associated protein 17	34572.3	SCHPO	26S proteasome regulatory subunit rpn11
790.7258	3	-2.2	MASTTDMSTYK	1265.6802-M(Met-loss)ASTTDMSTYK	KHLTTEMLR	K(1241.5486)HLTTEMLR	aleitner_M1012_005	36.4300	17.1	9.5	0.084	7.6	56	1	1.9	2732	570	7.8	Q09751	1	1	0	0	Q9P6I0	112	1	0	0	34410.2	SCHPO	Lactoylglutathione lyase	50508.2	SCHPO	Asparagine--tRNA ligase, mitochondrial
797.4255	3	7.1	KEVELSNR	K(1415.7184)EVELSNR	MSQYDVEPLLSK	1111.5873-M(Met-loss)SQYDVEPLLSK	aleitner_M1012_005	48.6972	19.6	3.7	0.086	11.2	13	3	3.5	1382	767	8.4	Q09818	97	1	0	0	Q09179	1	1	0	0	54418.0	SCHPO	Putative general negative regulator of transcription C16C9.04c	40018.5	SCHPO	Glutamine synthetase
774.4246	3	2.5	MDLYLLASGRK	1185.6064-M(Met-loss)DLYLLASGRK	MELAKIGDR	1272.7078-M(Oxidation)ELAKIGDR	aleitner_M1012_005	89.3475	17.0	5.7	0.087	5.0	345	65	5.0	345	71	10.9	O59738	1	1	0	0	O94452	1	1	0	0	60613.7	SCHPO	Uncharacterized transporter C530.02	75945.4	SCHPO	Meiotic coiled-coil protein 1
896.1331	3	-7.7	MSTQPLLQTTPGKR	1128.5638-MSTQPLLQTTPGKR	KLHDMGFK	K(1694.9025)LHDM(Oxidation)GFK	aleitner_M1012_005	76.6412	21.2	0.6	0.087	8.1	159	27	5.0	940	214	13.0	Q9UR17	1	1	0	0	Q9URZ0	107	1	0	0	13388.1	SCHPO	Vacuolar transporter chaperone 1	49366.4	SCHPO	Alpha-galactosidase mel1
743.0471	3	-8.7	MGVNTAGDPQK	1240.6560-M(Met-loss)GVNTAGDPQK	KMMLNLEPK	K(1123.5510)MMLNLEPK	aleitner_M1012_005	35.0068	21.3	9.8	0.091	8.7	115	8	6.2	474	40	12.1	Q10233	1	1	0	0	P07799	636	1	0	0	130239.5	SCHPO	DNA-directed RNA polymerase III subunit RPC2	93981.3	SCHPO	DNA topoisomerase 1
926.8157	3	-0.60	QKHQINPLMNSEK	QK(1195.6336)HQINPLM(Oxidation)NSEK	MSDITVEPIGK	1719.8614-M(Met-loss)SDITVEPIGK	aleitner_M1012_005	86.1040	21.3	7.7	0.092	12.5	17	2	6.6	579	92	10.9	Q9UTQ4	127	1	0	0	Q9UTE2	1	1	0	0	27042.9	SCHPO	Uncharacterized protein C1071.11	36244.7	SCHPO	Probable coproporphyrinogen-III oxidase
639.0472	4	0.34	MQTPSSASAESEK	1200.5663-MQTPSSASAESEK	KTSYHVAEE	K(1489.6606)TSYHVAEE	aleitner_M1012_005	25.5310	17.6	6.1	0.093	6.6	127	31	5.1	339	97	13.1	O13945	1	1	0	0	Q9P6L5	1094	1	0	0	59910.2	SCHPO	Protein kinase domain-containing protein ppk9	124374.2	SCHPO	Endocytosis protein end4
819.1336	4	-9.0	MGGSDFEDDELFK	1914.9674-M(Met-loss)GGSDFEDDELFK	MTTELTNVSLEEAITEK	1495.6355-M(Met-loss)TTELTNVSLEEAITEK	aleitner_M1012_005	48.9717	19.2	6.7	0.094	6.0	323	108	5.2	528	187	13.2	O94432	1	1	0	0	P53692	1	1	0	0	52818.7	SCHPO	Uncharacterized RNA-binding protein C660.15	130930.5	SCHPO	Structural maintenance of chromosomes protein 6
710.7014	3	-1.3	MSIAKNIENDPSK	814.4072-M(Met-loss)SIAKNIENDPSK	MDSAEKK	1452.7460-M(Met-loss)DSAEKK	aleitner_M1012_005	26.4693	23.6	10.8	0.095	7.7	500	96	3.5	4808	998	9.9	O60163	1	1	0	0	Q9UTL3	1	1	0	0	56813.1	SCHPO	Probable aspartokinase	29329.4	SCHPO	Ribose-5-phosphate isomerase
677.1027	4	-9.7	MSLITFKAGK	1593.7973-M(Oxidation)SLITFKAGK	MFSRNFTTPSIR	1248.6788-MFSRNFTTPSIR	aleitner_M1012_005	68.6743	20.0	4.2	0.095	12.0	13	7	4.3	1382	365	10.1	Q9Y7Y6	1	1	0	0	Q9P7K1	1	1	0	0	31820.8	SCHPO	Uncharacterized protein C342.04	23366.0	SCHPO	Uncharacterized protein C24B10.04
703.3938	3	2.9	MMGINERK	1129.6747-MMGINERK	MSVAIKFTVK	1115.5467-M(Met-loss)SVAIKFTVK	aleitner_M1012_005	68.5223	22.4	3.8	0.096	12.8	21	2	5.7	1117	194	10.1	Q09841	1	1	0	0	O60058	1	1	0	0	29337.7	SCHPO	Probable proteasome subunit beta type-2	88472.8	SCHPO	ATPase family gene 2 protein
703.3934	3	2.4	MMGINERK	1129.6747-MMGINERK	MSVAIKFTVK	1115.5467-M(Met-loss)SVAIKFTVK	aleitner_M1012_005	92.9567	18.6	6.3	0.61	10.2	57	3	4.3	1379	179	8.4	Q09841	1	1	0	0	O60058	1	1	0	0	29337.7	SCHPO	Probable proteasome subunit beta type-2	88472.8	SCHPO	ATPase family gene 2 protein
725.4099	4	9.5	MQKASVSSMVNR	MQK(1544.9290)ASVSSM(Oxidation)VNR	KVVSPIKPLSPSR	K(1490.7221)VVSPIKPLSPSR	aleitner_M1012_005	94.5690	16.0	6.3	0.097	6.6	92	8	3.5	884	121	11.5	Q10221	120	1	0	0	Q1MTQ7	602	1	0	0	39800.1	SCHPO	Uncharacterized protein C4H3.14c	71452.7	SCHPO	Kinesin-like motor protein 9
703.3969	3	-6.4	IIKQIPVGGDK	IIK(940.4800)QIPVGGDK	MDPRLR	1304.7704-M(Oxidation)DPRLR	aleitner_M1012_005	74.9153	17.2	4.7	0.097	12.5	1.9	1	3.0	818	438	11.0	Q9USK5	218	1	0	0	P10841	1	1	0	0	29455.1	SCHPO	Type 2A phosphatase activator tip41	13832.4	SCHPM	Mating-type P-specific polypeptide Pc
856.7416	3	-3.1	MNNLTPENIR	1350.6238-M(Oxidation)NNLTPENIR	MSFGGSGSITNR	1354.6551-MSFGGSGSITNR	aleitner_M1012_005	74.0668	18.4	7.3	0.098	8.1	69	13	3.9	1003	316	9.7	Q10256	1	1	0	0	O13838	1	1	0	0	35870.1	SCHPO	UBA domain-containing protein mud1	40255.2	SCHPO	Nucleoporin nup40
585.0410	4	-6.1	MVQISEVK	1403.6490-MVQISEVK	MSSPGISDESIK	1070.5682-M(Oxidation)SSPGISDESIK	aleitner_M1012_005	70.0317	19.7	6.2	0.10	6.6	278	64	6.6	278	66	15.2	Q9C0X6	1	1	0	0	Q09869	1	1	0	0	50052.9	SCHPO	RuvB-like helicase 1	18447.9	SCHPO	Transcription initiation factor TFIID subunit 9
1234.6257	3	9.4	YKPLMVANSASMAAAAAK	YK(1890.9087)PLMVANSASM(Oxidation)AAAAAK	MLGWNKHVFFSESR	1947.9798-M(Oxidation)LGWNKHVFFSESR	aleitner_M1012_005	66.0885	19.2	9.8	0.10	7.6	191	11	3.0	3770	880	11.6	O60162	262	1	0	0	O94565	1	1	0	0	68713.4	SCHPO	Uncharacterized protein C19F5.03	51375.8	SCHPO	O-glycoside alpha-1,2-mannosyltransferase homolog 4
651.8672	4	5.9	NKVSVANTNELLK	NK(1174.6308)VSVANTNELLK	MASLFIIMDK	1566.8617-M(Met-loss)ASLFIIMDK	aleitner_M1012_005	47.6790	20.0	8.4	0.10	10.9	26	4	4.8	1067	343	11.2	O43030	250	1	0	0	O94546	1	1	0	0	32744.8	SCHPO	Hsp70 nucleotide exchange factor fes1	12235.7	SCHPO	Meiotically up-regulated gene 150 protein
685.6368	4	-6.7	NSDLKISMKPQTIAPK	NSDLK(968.5655)ISMKPQTIAPK	MKGLGLSTR	1908.0390-M(Met-loss)KGLGLSTR	aleitner_M1012_005	61.3373	19.7	8.2	0.10	8.7	71	13	4.1	1086	268	12.1	O60102	402	1	0	0	Q09735	1	1	0	0	66590.3	SCHPO	Translation initiation factor rli1	56195.6	SCHPO	Putative aminopeptidase C13A11.05
462.0665	5	9.0	QAEKAASAPVAAPK	QAEK(967.5451)AASAPVAAPK	MANLRTQK	1475.7984-M(Met-loss)ANLRTQK	aleitner_M1012_005	15.6040	18.5	9.3	0.10	8.7	45	2	6.6	167	15	14.0	Q9UUE6	51	1	0	0	O42699	1	1	1	0	67494.6	SCHPO	Lysine--tRNA ligase, cytoplasmic	22753.8	SCHPO	60S ribosomal protein L19-B
652.6983	3	-5.6	SGKPLQSHAK	SGK(903.5066)PLQSHAK	MASVKSFK	1189.6455-M(Met-loss)ASVKSFK	aleitner_M1012_005	76.8090	17.9	8.7	0.10	8.1	65	8	5.1	465	86	10.9	Q9USR3	1568	1	0	0	O94704	1	1	0	0	213964.8	SCHPO	Phosphatidylinositol 4-kinase stt4	18765.6	SCHPO	INO80 complex subunit 3
1027.2068	3	7.3	EFKPSISTANTLFSIASR	EFK(1110.5445)PSISTANTLFSIASR	MDAVEPSVEK	2106.0997-M(Met-loss)DAVEPSVEK	aleitner_M1012_005	61.2487	27.0	3.9	0.11	12.9	118	23	6.1	3461	795	14.1	O94615	363	1	0	0	O14269	1	1	0	0	54653.4	SCHPO	Pentatricopeptide repeat-containing protein 8, mitochondrial	62591.3	SCHPO	Uncharacterized protein C7D4.14c
952.1360	3	3.9	MSNTNKSEPNHSCK	Acetyl-MSNTNK(1178.6659)SEPNHSC(Carbamidomethyl)K	AKIIPGSEAR	AK(1812.7771)IIPGSEAR	aleitner_M1012_005	47.3877	18.2	2.6	0.11	10.4	15	11	4.1	831	714	8.9	Q9P786	6	1	0	0	Q09770	128	1	0	0	35814.4	SCHPO	Methylenetetrahydrofolate dehydrogenase [NAD(+)]	58916.5	SCHPO	Probable phosphoacetylglucosamine mutase 2
963.1370	3	7.8	MSATNGPQPQDLNR	1342.6616-M(Oxidation)SATNGPQPQDLNR	KEATSQDADLK	K(1681.7730)EATSQDADLK	aleitner_M1012_005	73.1655	22.4	7.3	0.11	7.7	336	175	5.1	1394	731	13.1	O13282	1	1	0	0	Q9UTL8	34	1	0	0	72381.1	SCHPO	Transcription initiation factor TFIID subunit 5	93157.6	SCHPO	AP-3 complex subunit delta
1035.1958	3	-8.9	IQKNQGVITDNEK	IQK(1616.8145)NQGVITDNEK	SKELETPTSATTSK	SK(1623.8468)ELETPTSATTSK	aleitner_M1012_005	96.4558	20.9	9.6	0.11	8.4	252	22	5.1	1938	332	12.5	O94689	750	1	0	0	O60114	575	1	0	0	88201.8	SCHPO	Mitochondrial escape protein 2	161461.4	SCHPO	Uncharacterized helicase C15C4.05
1019.8619	3	8.6	MSSKSSLELANNAVK	1609.7698-M(Met-loss)SSKSSLELANNAVK	GPMKEEFSQYIK	GPM(Oxidation)K(1584.8359)EEFSQYIK	aleitner_M1012_005	60.2252	24.7	9.3	0.11	15.4	15	1	4.5	4630	874	9.3	Q9P7S2	1	1	0	0	O13933	289	1	0	0	47341.7	SCHPO	Probable 26S proteasome regulatory subunit rpn6	48726.9	SCHPO	Chitobiosyldiphosphodolichol beta-mannosyltransferase
758.7013	3	0.014	MDQDYEELR	1059.5899-M(Oxidation)DQDYEELR	MSLMFLRR	1351.5602-M(Met-loss)SLMFLRR	aleitner_M1012_005	65.7935	19.0	6.4	0.11	8.6	82	7	8.1	113	9	15.8	Q9Y7Y8	1	1	0	0	O14370	1	1	0	0	92073.5	SCHPO	Probable glutamine--tRNA ligase	47855.6	SCHPO	Branched-chain-amino-acid aminotransferase, mitochondrial
404.0194	5	-5.7	KSGVSIEGR	K(1083.5634)SGVSIEGR	KECTPALK	K(1069.5768)EC(Carbamidomethyl)TPALK	aleitner_M1012_005	16.3249	17.8	4.4	0.11	8.7	49	11	3.2	1915	714	11.2	O42964	418	1	0	0	O94745	34	1	0	0	49114.9	SCHPO	Transcription factor iws1	55578.3	SCHPO	Probable mitochondrial-processing peptidase subunit alpha
731.4080	3	2.8	LKSPANLQALLNR	LK(754.3497)SPANLQALLNR	MEESPR	1574.9144-M(Met-loss)EESPR	aleitner_M1012_005	79.8105	23.2	9.4	0.12	13.8	17	1	6.1	973	144	11.5	P87168	515	1	0	0	G2TRU2	1	1	0	0	75987.6	SCHPO	Ribonuclease Z 2, mitochondrial	18004.2	SCHPO	Uncharacterized transmembrane protein C1672.14
755.3856	3	-6.3	MSSYRGSTRPR	966.5134-MSSYRGSTRPR	KGHATSTK	K(1434.7038)GHATSTK	aleitner_M1012_005	35.3865	19.6	9.1	0.12	9.6	56	3	7.1	262	28	12.6	O14253	1	1	0	0	Q96WV2	35	1	0	0	90079.2	SCHPO	Nuclear cap-binding protein subunit 1	39031.4	SCHPO	Uncharacterized PH domain-containing protein PB16A4.02c
520.7807	4	-4.7	MSDKGIFR	1110.6285-M(Oxidation)SDKGIFR	KEITLNQK	K(1106.5430)EITLNQK	aleitner_M1012_005	66.0488	20.1	6.8	0.12	9.1	146	25	3.0	7458	1030	11.0	P41004	1	1	0	0	O60136	147	1	0	0	150653.9	SCHPO	Structural maintenance of chromosomes protein 4	66078.4	SCHPO	Uncharacterized WD repeat-containing protein C18H10.05
1161.2870	3	0.90	DKIGLVILDSVASNYR	DK(1718.8735)IGLVILDSVASNYR	KFCLSQQPTMTIK	K(1900.0306)FC(Carbamidomethyl)LSQQPTMTIK	aleitner_M1012_005	92.3093	21.1	10.2	0.12	9.7	105	5	3.4	4377	907	11.4	Q9UUL2	199	1	0	0	O59672	723	1	0	0	39731.8	SCHPO	DNA repair protein rhp57	83763.1	SCHPO	Uncharacterized ABC transporter ATP-binding protein C29A3.09c
730.3852	3	6.4	MDESELFK	1321.7176-M(Met-loss)DESELFK	IAKCSQRPPK	IAK(1004.4702)C(Carbamidomethyl)SQRPPK	aleitner_M1012_005	74.9388	17.2	2.3	0.13	8.1	43	30	3.7	705	505	9.6	Q10146	1	1	0	0	O94636	332	1	0	0	89560.5	SCHPO	Exosome complex exonuclease rrp6	53590.4	SCHPO	tRNA (guanine(10)-N2)-methyltransferase
555.8132	4	9.9	LLKVTSAVTR	LLK(1132.5257)VTSAVTR	MSDMINIR	1224.7442-MSDM(Oxidation)INIR	aleitner_M1012_005	45.8755	15.6	4.4	0.13	6.2	102	26	2.5	1394	694	10.5	O74400	380	1	0	0	P36621	1	1	0	0	77034.7	SCHPO	Uncharacterized RNA-binding protein C4F6.14	60243.9	SCHPO	Adenylyl cyclase-associated protein
392.6152	5	-9.7	HSTGVAKQITK	HSTGVAK(789.4021)QITK	KFDSR	K(1306.7245)FDSR	aleitner_M1012_005	16.4889	19.6	6.9	0.13	7.8	471	141	6.0	1638	643	13.9	O14187	693	1	0	0	Q9USR3	501	1	0	0	274558.2	SCHPO	Pre-mRNA-splicing factor spp42	213964.8	SCHPO	Phosphatidylinositol 4-kinase stt4
691.3275	4	7.1	DKEHDTTLEK	DK(1546.6834)EHDTTLEK	MSDHAINEHPSR	1352.6460-M(Oxidation)SDHAINEHPSR	aleitner_M1012_005	48.3790	17.4	7.3	0.14	6.5	154	57	4.0	768	412	10.9	Q9UT95	104	1	0	0	Q7Z992	1	1	0	0	54842.6	SCHPO	Uncharacterized ABC transporter ATP-binding protein C323.04	55968.8	SCHPO	ESCRT-I complex subunit vps23
892.8040	3	2.3	SQLKNPAEAITLFK	SQLK(1116.5121)NPAEAITLFK	MTEDAEKR	1696.9400-MTEDAEKR	aleitner_M1012_005	84.1328	19.1	9.9	0.14	6.7	269	26	6.5	304	36	14.5	Q9HDZ0	297	1	0	0	O94645	1	1	0	0	35800.1	SCHPO	Uncharacterized protein P11E10.01	28142.2	SCHPO	Uncharacterized protein C21.03c
831.4209	3	-5.7	MSSSPTESEILPK	1217.6148-M(Met-loss)SSSPTESEILPK	MSIMKPTTR	1411.7082-MSIM(Oxidation)KPTTR	aleitner_M1012_005	62.0708	21.8	9.0	0.15	11.2	57	4	7.7	406	72	13.7	O60176	1	1	0	0	Q9P801	1	1	0	0	51705.1	SCHPO	Uncharacterized RNA-binding protein C23E6.01c	11667.8	SCHPO	Probable 54S ribosomal protein L9, mitochondrial
998.4922	3	-0.19	VKSYDISPSSINSK	VK(1468.6722)SYDISPSSINSK	SKEYENPSSYK	SK(1661.8512)EYENPSSYK	aleitner_M1012_005	85.1475	20.1	8.2	0.15	6.1	830	158	6.0	883	175	14.0	O94717	861	1	0	0	O60174	6	1	0	0	109008.1	SCHPO	RNA-silencing factor ers1	66203.3	SCHPO	Transcription factor tau subunit sfc6
912.8085	3	-7.5	QKHTAPATPIPVSASR	Q(Gln->pyro-Glu)K(1092.5451)HTAPATPIPVSASR	KEELDGHK	K(1780.9472)EELDGHK	aleitner_M1012_005	74.2710	15.5	0.2	0.15	10.8	3.8	3	1.5	2276	925	9.5	O74526	99	1	0	0	Q09716	872	1	0	0	85910.3	SCHPO	Probable serine/threonine-protein kinase C70.05c	149194.2	SCHPO	Uncharacterized protein C18B11.11
989.2106	3	-4.9	SLTKEPSVNIILMNVGK	SLTK(1122.5961)EPSVNIILMNVGK	MFGVSTFSLK	1980.0965-M(Met-loss)FGVSTFSLK	aleitner_M1012_005	83.4220	22.1	8.4	0.15	9.8	242	16	5.0	4307	732	12.3	O74832	198	1	0	0	G2TRM9	1	1	0	0	60761.2	SCHPO	mRNA degradation protein pet127, mitochondrial	10720.9	SCHPO	Putative uncharacterized protein C4H3.17
545.8785	5	2.0	MLPHQNSSYTR	1522.7668-M(Met-loss)LPHQNSSYTR	HLDEKETWSIK	HLDEK(1339.6521)ETWSIK	aleitner_M1012_005	21.3082	18.6	8.2	0.15	7.7	147	17	4.5	1105	280	12.5	O74780	1	1	0	0	O74832	466	1	0	0	13984.2	SCHPO	Uncharacterized protein C25B2.08	60761.2	SCHPO	mRNA degradation protein pet127, mitochondrial
568.3036	4	-0.99	VKSVNDYNK	VK(1203.6421)SVNDYNK	KSTMIETLK	K(1203.6136)STM(Oxidation)IETLK	aleitner_M1012_005	85.6428	16.1	6.4	0.15	8.2	46	5	2.0	4073	911	7.9	Q10213	743	1	0	0	O94709	248	1	0	0	101124.6	SCHPO	ATP-dependent DNA helicase srs2	50884.3	SCHPO	Probable pyruvate dehydrogenase protein X component, mitochondrial
945.1464	3	-2.8	MSSSSNTSSHR	1783.9720-M(Met-loss)SSSSNTSSHR	IKVLQELGYIDAER	IK(1186.5214)VLQELGYIDAER	aleitner_M1012_005	58.6108	21.1	6.9	0.15	8.7	234	35	4.5	2792	472	11.3	P07527	1	1	0	0	O59801	1025	1	0	0	96262.1	SCHPO	Mitosis inhibitor protein kinase wee1	138029.1	SCHPO	Putative ATP-dependent RNA helicase C550.03c
437.8232	5	-2.5	SSNKYQPVANEV	SSNK(849.4385)YQPVANEV	KFDFR	K(1472.7147)FDFR	aleitner_M1012_005	16.7355	16.2	5.3	0.15	9.9	16	5	3.7	1617	786	8.4	O59666	896	1	0	0	Q9US37	56	1	0	0	97896.0	SCHPO	Copper-transporting ATPase ccc2	56011.9	SCHPO	Uncharacterized transporter C1039.04
413.6287	5	9.6	KFEVQK	K(1285.6489)FEVQK	KQPCDFVVR	K(915.5066)QPC(Carbamidomethyl)DFVVR	aleitner_M1012_005	23.2797	18.8	0.1	0.16	5.5	2848	229	5.3	3301	260	13.3	P0CS86	124	1	3	0	O74737	213	1	0	0	30580.2	SCHPO	UPF0494 membrane protein C1348.01	46400.7	SCHPO	GTPase-binding protein rid1
553.5494	4	-5.3	MLSQLIER	1205.6478-M(Oxidation)LSQLIER	KSLMIHPDK	K(1142.6005)SLMIHPDK	aleitner_M1012_005	43.1447	17.9	10.4	0.16	6.0	285	19	4.3	832	109	11.9	P40902	1	1	0	0	O74746	54	1	0	0	43811.3	SCHPO	Sexual differentiation process protein isp7	24609.2	SCHPO	J domain-containing protein spf31
588.5674	4	1.8	GHTKGISCLR	GHTK(1222.6492)GISC(Carbamidomethyl)LR	MGKPAGLNAAR	1265.6550-MGKPAGLNAAR	aleitner_M1012_005	17.1315	15.5	4.6	0.16	4.6	213	140	2.9	655	515	10.9	O43071	267	1	0	0	P79057	1	1	0	0	63133.0	SCHPO	Pre-mRNA-processing factor 17	15655.4	SCHPO	40S ribosomal protein S23
909.4741	4	6.0	MAEVNEPLQIELR	2077.0588-M(Oxidation)AEVNEPLQIELR	TLICMKLDFSNAQLAAK	TLIC(Carbamidomethyl)M(Oxidation)K(1694.8549)LDFSNAQLAAK	aleitner_M1012_005	48.9412	17.4	7.0	0.16	6.7	174	48	4.8	602	270	10.7	Q9C0X8	1	1	0	0	O74560	404	1	0	0	130531.5	SCHPO	Putative ribosomal RNA-processing protein 12	73293.7	SCHPO	Rik1-associated factor 2
741.1729	5	9.1	ADCVFFTWKDPNSLSPTK	ADC(Carbamidomethyl)VFFTWK(1588.7960)DPNSLSPTK	MSFPASTHVYIAK	2250.0667-MSFPASTHVYIAK	aleitner_M1012_005	66.1368	17.5	3.2	0.16	6.6	232	47	5.0	675	164	13.0	O14064	196	1	0	0	P78833	1	1	0	0	112580.6	SCHPO	Protein bir1	21833.8	SCHPO	Uncharacterized protein C21B10.08c
823.4066	3	-1.3	MESRYLSDR	1295.6721-M(Oxidation)ESRYLSDR	DIKEAQDALR	DIK(1309.5973)EAQDALR	aleitner_M1012_005	19.8990	16.6	4.8	0.16	5.6	207	124	3.5	812	527	9.4	O94374	1	1	0	0	O94633	75	1	0	0	59853.2	SCHPO	Importin subunit alpha-2	10530.3	SCHPO	Dolichol-phosphate mannosyltransferase subunit 3
727.0572	3	0.18	LKTIDLDK	LK(1233.5951)TIDLDK	MNEEIGFLK	1082.6223-M(Oxidation)NEEIGFLK	aleitner_M1012_005	17.7668	17.1	4.0	0.16	5.6	211	138	4.0	573	454	12.6	Q09710	76	1	0	0	P36598	1	1	0	0	50516.6	SCHPO	Uncharacterized protein C18B11.03c	88061.2	SCHPO	Thiamine repressible genes regulatory protein thi1
616.5696	4	3.6	FKESWLPQLK	FK(1187.5380)ESWLPQLK	MTVASDDSPK	1412.7704-MTVASDDSPK	aleitner_M1012_005	66.8088	15.8	7.0	0.16	4.8	387	56	3.0	1380	278	11.0	Q92376	99	1	0	0	O94418	1	1	0	0	96337.5	SCHPO	Kinesin-like protein 1	97564.9	SCHPO	Meiotically up-regulated gene 87 protein
703.0569	3	-4.4	KMGTGNVFIK	K(1012.5627)MGTGNVFIK	KVADLAMK	K(1231.6635)VADLAMK	aleitner_M1012_005	35.0507	17.0	6.7	0.17	6.0	229	33	3.0	1648	325	11.0	P31209	164	1	0	0	Q09690	592	1	0	0	71513.3	SCHPO	Polyadenylate-binding protein, cytoplasmic and nuclear	121147.4	SCHPO	Dual specificity protein kinase pom1
902.4796	3	7.8	AKTQSFSESLER	AK(1322.7122)TQSFSESLER	MFYSEAILSKK	1519.7518-M(Met-loss)FYSEAILSKK	aleitner_M1012_005	73.0857	16.2	3.8	0.17	4.6	585	283	3.6	1182	540	11.6	O59825	55	1	0	0	P30776	1	1	0	0	36574.6	SCHPO	G/U mismatch-specific uracil DNA glycosylase	67854.6	SCHPO	Cohesin subunit rad21
1035.1941	3	-1.6	KLSGIDDPFR	K(1955.9622)LSGIDDPFR	QNSQNLLKQLNDEMK	QNSQNLLK(1284.6714)QLNDEM(Oxidation)K	aleitner_M1012_005	77.1885	19.3	6.1	0.17	6.7	472	82	6.7	472	85	12.6	O42975	448	1	0	0	O94615	62	1	0	0	113249.8	SCHPO	Protein NRDE2 homolog	54653.4	SCHPO	Pentatricopeptide repeat-containing protein 8, mitochondrial
708.1086	4	7.6	MAQTFQEK	1977.9652-M(Met-loss)AQTFQEK	IMKNSSLVQNICFDR	IM(Oxidation)K(988.4866)NSSLVQNIC(Carbamidomethyl)FDR	aleitner_M1012_005	73.3958	14.8	1.9	0.17	3.9	339	131	3.2	551	267	10.9	G2TRP1	1	1	0	0	Q9HDU0	16	1	2	0	5418.3	SCHPO	Putative uncharacterized protein C30B4.09	17189.4	SCHPO	UPF0742 protein PB2B2.17c
799.1701	4	-5.1	MDFTTNEVLFSR	1717.9913-M(Oxidation)DFTTNEVLFSR	MKVRPIGPLVDALR	M(Oxidation)K(1612.7443)VRPIGPLVDALR	aleitner_M1012_005	70.4465	17.0	7.2	0.18	6.6	173	30	3.0	1887	488	10.4	A6X974	1	1	0	0	Q9P7R0	519	1	0	0	12074.4	SCHPO	Putative uncharacterized protein C8E11.08c	173783.9	SCHPO	Pentafunctional AROM polypeptide
959.8259	3	7.7	MISNSSIEDR	1709.9101-M(Oxidation)ISNSSIEDR	WATNKLGASVAEGLR	WATNK(1304.5918)LGASVAEGLR	aleitner_M1012_005	96.6643	25.0	4.9	0.18	11.9	128	22	7.8	1000	215	13.1	Q9P799	1	1	0	0	P07669	195	1	0	0	29245.0	SCHPO	Uncharacterized protein P35G2.04c	27227.2	SCHPO	Triosephosphate isomerase
516.0878	5	-6.6	MGIASSLRLFGK	1280.7129-M(Oxidation)GIASSLRLFGK	KPTPKSFNPK	K(1432.7748)PTPKSFNPK	aleitner_M1012_005	39.3610	15.9	6.0	0.18	4.7	642	159	3.2	1917	523	11.2	Q9HDW5	1	1	0	0	O59787	521	1	0	0	28714.5	SCHPO	UPF0644 protein PB2B4.06	63281.7	SCHPO	Signal recognition particle subunit srp72
911.8179	3	1.9	KPSASKDTSR	K(1656.8644)PSASKDTSR	MAIPILDALTSSSGK	1213.6303-M(Oxidation)AIPILDALTSSSGK	aleitner_M1012_005	96.3127	18.5	4.8	0.18	7.6	185	45	2.9	3654	901	10.9	O43024	161	1	0	0	O74537	1	1	0	0	100134.6	SCHPO	CUE domain-containing protein C354.10	60156.5	SCHPO	Uncharacterized amino-acid permease C74.04
786.0798	3	4.7	KAVESIDSK	K(1379.6829)AVESIDSK	MSLKMFVNEK	1113.5918-M(Oxidation)SLKMFVNEK	aleitner_M1012_005	67.3265	21.8	7.8	0.18	14.0	12	1	5.7	967	231	7.8	Q9UUB5	221	1	0	0	C6Y4A2	1	1	0	0	36797.8	SCHPO	Kinetochore protein mis13	10616.1	SCHPO	Uncharacterized protein C4G9.22
523.3398	3	0.98	KILDALK	K(767.4793)ILDALK	MVASLIK	937.5848-M(Met-loss)VASLIK	aleitner_M1012_005	41.1308	22.5	4.7	0.18	14.7	13	2	9.3	233	40	13.1	O94414	120	1	0	0	Q9P7D1	1	1	0	0	37437.0	SCHPO	Protein lunapark homolog	35879.9	SCHPO	Uncharacterized protein P4H10.18c
681.6103	4	0.32	MSSRTNVVGIDFGNSK	1011.5753-MSSRTNVVGIDFGNSK	KPFLDVR	K(1848.9040)PFLDVR	aleitner_M1012_005	36.9120	16.0	0.6	0.18	12.9	1.5	3	2.0	2084	529	10.0	O59838	1	1	0	0	Q6LA55	2276	1	0	0	80375.8	SCHPO	Heat shock protein homolog pss1	311844.1	SCHPO	UPF0648 protein C3H5.09c
550.2818	5	-8.7	EKGGHYWGYK	EK(1522.8243)GGHYWGYK	MEQKVSADVLLNK	M(Met-loss+Acetyl)EQK(1361.6404)VSADVLLNK	aleitner_M1012_005	62.9468	15.9	6.5	0.19	5.0	342	29	3.2	1181	165	10.9	O13641	202	1	0	0	Q9C108	4	1	0	0	35518.1	SCHPO	Uncharacterized protein C8D2.16c	18420.7	SCHPO	Uncharacterized protein PB1E7.01c
959.8052	3	-3.8	NAKFISMASTSAR	NAK(1493.7072)FISMASTSAR	KASEYMDTNLGK	K(1520.7657)ASEYMDTNLGK	aleitner_M1012_005	83.2612	22.0	6.3	0.19	11.1	92	22	6.6	1189	431	10.9	O94248	544	1	0	0	Q09772	756	1	0	0	537791.9	SCHPO	Midasin	92966.3	SCHPO	Meiotic recombination protein rdh54
1198.5563	3	3.7	HFKDGDMNITDLQSK	HFK(1828.8189)DGDM(Oxidation)NITDLQSK	MSDSQDKNYISFEK	1901.8829-MSDSQDKNYISFEK	aleitner_M1012_005	54.4297	20.1	8.7	0.19	8.2	347	30	5.0	2622	391	12.9	O13290	1512	1	0	0	O74648	1	1	0	0	484322.0	SCHPO	Dynein heavy chain, cytoplasmic	27991.4	SCHPO	Isoamyl acetate-hydrolyzing esterase
710.1172	4	-2.3	YKLMAATMIGQGK	YK(1409.7151)LMAATM(Oxidation)IGQGK	LNKIGGAEEADR	LNK(1564.7993)IGGAEEADR	aleitner_M1012_005	62.6827	13.8	3.5	0.19	4.5	160	35	2.9	511	143	9.3	O74766	123	1	0	0	O13735	1209	1	0	0	60219.1	SCHPO	Probable delta-1-pyrroline-5-carboxylate dehydrogenase	154326.8	SCHPO	Actin-interacting protein 3 homolog
951.1448	3	8.0	MSSRNASIANER	1646.7940-M(Met-loss)SSRNASIANER	MSDIVYANVSHYNK	1341.6637-M(Met-loss)SDIVYANVSHYNK	aleitner_M1012_005	81.2688	18.7	7.3	0.19	9.9	53	2	5.1	1143	182	11.5	O74773	1	1	0	0	O94628	1	1	0	0	109739.6	SCHPO	DNA mismatch repair protein msh2	31710.2	SCHPO	Uncharacterized methyltransferase C1347.09
711.6926	3	-8.9	DIKNETPTIDR	DIK(831.4127)NETPTIDR	MSSFPTR	1438.7304-M(Met-loss)SSFPTR	aleitner_M1012_005	45.8102	20.1	7.4	0.19	10.8	35	4	6.6	366	164	14.6	Q9Y7Q7	198	1	0	0	O42854	1	1	0	0	109745.3	SCHPO	DENN domain-containing protein C297.05	170528.8	SCHPO	SH3 domain-containing protein C23A1.17
721.0848	3	2.7	FIVKASSGPR	FIVK(1099.6237)ASSGPR	SAVIKTSTR	SAVIK(1198.6710)TSTR	aleitner_M1012_005	35.6223	23.4	10.0	0.19	12.5	68	6	5.6	2790	267	10.9	O74445	71	1	0	0	O14126	124	1	0	0	43608.7	SCHPO	Probable 26S protease subunit rpt4	48836.2	SCHPO	26S protease regulatory subunit 6A
993.5023	3	5.4	NYCMFDKNVGLGFGLSR	NYC(Carbamidomethyl)MFDK(1000.5454)NVGLGFGLSR	QKPSHKR	Q(Gln->pyro-Glu)K(2114.9918)PSHKR	aleitner_M1012_005	97.6585	19.8	6.4	0.19	11.9	32	3	4.8	3208	550	11.0	O94644	428	1	0	0	Q09763	509	1	0	0	58748.7	SCHPO	Restriction of telomere capping protein 5	84487.0	SCHPO	Rho guanine nucleotide exchange factor gef1
1287.6270	3	-9.9	KDPEGDLLELACFSMMIDFFK	K(1338.7395)DPEGDLLELAC(Carbamidomethyl)FSM(Oxidation)MIDFFK	KDNLVSGVLEK	K(2659.2260)DNLVSGVLEK	aleitner_M1012_005	83.8298	22.2	6.8	0.19	11.0	126	14	5.0	4048	772	11.2	O60179	1276	1	0	0	O14064	616	1	0	0	186413.1	SCHPO	U3 small nucleolar RNA-associated protein 10	112580.6	SCHPO	Protein bir1
1030.5219	3	0.38	TKKPPFVSFPR	TK(1785.7979)KPPFVSFPR	DDLDDKEMQIDAPK	DDLDDK(1440.8129)EM(Oxidation)QIDAPK	aleitner_M1012_005	96.1360	18.9	3.1	0.19	6.1	582	107	4.8	1313	248	12.8	Q9USI0	40	1	0	0	Q9USY2	995	1	0	0	9940.6	SCHPO	Uncharacterized protein C794.15	118009.4	SCHPO	Uncharacterized RNA-binding protein C1861.04c
568.5575	4	3.0	MSSKPPSNTPK	1228.6486-M(Met-loss)SSKPPSNTPK	MSASGKKPGTK	1179.6136-MSASGKKPGTK	aleitner_M1012_005	47.7387	19.1	6.4	0.19	8.8	124	23	6.5	523	149	12.4	Q10475	1	1	0	0	Q09922	1	1	0	0	154035.9	SCHPO	Eukaryotic translation initiation factor 4 gamma	89378.5	SCHPO	Uncharacterized transcriptional regulatory protein C1F7.11c
763.6003	4	-9.3	KCSNCGQVGHMK	K(1629.7994)C(Carbamidomethyl)SNC(Carbamidomethyl)GQVGHM(Oxidation)K	EVDPKLGLEMSMK	EVDPK(1558.6691)LGLEM(Oxidation)SMK	aleitner_M1012_005	45.9483	16.6	7.0	0.20	5.5	291	71	3.6	1017	432	11.1	Q09813	946	1	0	0	Q10102	110	1	0	0	111014.6	SCHPO	Putative transcription initiation factor TFIID 111 kDa subunit	30031.0	SCHPO	Uncharacterized protein C18G6.01c
593.5629	4	0.50	MSVEVDKSSHSKPK	812.4392-MSVEVDKSSHSKPK	MSAVDKR	1695.8502-M(Met-loss)SAVDKR	aleitner_M1012_005	53.6747	15.9	6.6	0.20	9.1	20	5	1.9	2624	509	8.9	Q76PD3	1	1	0	0	O14230	1	1	0	0	68345.7	SCHPO	ATP-dependent RNA helicase dbp6	39516.7	SCHPO	Farnesyl pyrophosphate synthase
832.4219	3	1.3	KVGDTVASLSLSSR	K(1075.4678)VGDTVASLSLSSR	MGGGDLNMK	1556.8410-M(Oxidation)GGGDLNMK	aleitner_M1012_005	63.0102	16.2	5.3	0.20	8.4	41	8	4.0	814	195	12.0	Q9P7W6	204	1	0	0	Q9Y805	1	1	0	0	77254.7	SCHPO	Putative MutL protein homolog 1	46057.3	SCHPO	Pre-mRNA-splicing factor cwf25
903.0949	3	1.5	GKIGALNDMTR	GK(1515.6511)IGALNDM(Oxidation)TR	MTSSETTTDHPR	1328.6758-M(Oxidation)TSSETTTDHPR	aleitner_M1012_005	40.9018	23.8	10.0	0.20	9.8	199	25	8.4	397	51	14.0	Q9P7Q7	1475	1	0	0	O74794	1	1	0	0	184581.2	SCHPO	Peroxide stress-activated histidine kinase mak1	42879.9	SCHPO	Putative cytochrome c heme lyase
540.5435	4	-5.5	KSTMINEIVHR	K(815.4541)STM(Oxidation)INEIVHR	MFSVIGR	1480.7708-M(Met-loss)FSVIGR	aleitner_M1012_005	69.4745	16.9	6.8	0.20	9.1	43	6	2.4	4357	802	9.9	Q9UTJ8	364	1	0	0	O43092	1	1	0	0	149029.9	SCHPO	DNA repair protein rad50	45361.0	SCHPO	Mitochondrial inner membrane protein oxa1-2
486.0147	4	-0.26	KVSEFR	K(1175.6121)VSEFR	MTFQRSLR	902.4862-MTFQRSLR	aleitner_M1012_005	16.0250	15.8	5.0	0.20	4.5	428	208	3.4	903	473	11.3	O74414	228	1	0	0	Q9C121	1	1	0	0	26828.9	SCHPO	Uncharacterized protein C14G10.01	12253.2	SCHPO	Uncharacterized protein C1002.20
470.6593	5	-0.061	MNYAKLSIAFSK	1107.5787-M(Met-loss)NYAKLSIAFSK	KFCFQIK	K(1378.7497)FC(Carbamidomethyl)FQIK	aleitner_M1012_005	17.8988	14.4	6.1	0.20	3.9	511	164	2.6	1351	513	9.9	O42908	1	1	0	0	O13818	356	1	0	0	98971.3	SCHPO	Mitochondrial presequence protease	140563.6	SCHPO	Uncharacterized PH domain-containing protein C19A8.02
988.4941	3	7.7	MIASKDMLPQSTER	M(Oxidation)IASK(1340.6572)DMLPQSTER	KVSDGSASNNPK	K(1759.8485)VSDGSASNNPK	aleitner_M1012_005	82.6773	23.6	7.7	0.20	13.8	35	6	10.5	198	48	9.8	O74919	216	1	0	0	O94653	23	1	0	0	43377.6	SCHPO	RNA-binding protein rnc1	127646.1	SCHPO	Ribosome biogenesis protein bms1
1011.8709	3	4.2	MTTLNTNDKDLPIVK	1461.7214-M(Met-loss)TTLNTNDKDLPIVK	QKEVLFDGMFK	Q(Gln->pyro-Glu)K(1708.9247)EVLFDGMFK	aleitner_M1012_005	96.8060	17.4	8.0	0.21	7.7	174	12	2.8	5219	1017	10.8	O13790	1	1	0	0	Q9P3U8	164	1	0	0	89426.8	SCHPO	Cullin-1	52715.5	SCHPO	Uncharacterized RING finger protein C548.05c
793.4296	3	-6.7	KYGIAHLATGDMLR	K(832.4695)YGIAHLATGDMLR	MVSKSFK	1682.8814-M(Met-loss)VSKSFK	aleitner_M1012_005	48.2255	13.3	4.1	0.21	9.2	4.2	1	3.0	398	236	10.4	P33075	26	1	0	0	O42839	1	1	0	0	24375.3	SCHPO	Adenylate kinase	82605.9	SCHPO	Anaphase-promoting complex subunit 4
705.5741	4	-8.1	LKHPDDFDSIISR	LK(1276.5064)HPDDFDSIISR	MNADDEICR	1679.8519-M(Oxidation)NADDEIC(Carbamidomethyl)R	aleitner_M1012_005	18.1343	16.2	2.9	0.21	5.2	232	164	3.0	945	820	11.0	Q9UUF1	35	1	0	0	O60103	1	1	0	0	35388.9	SCHPO	Deoxyribonuclease Tat-D	142367.5	SCHPO	ERAD-associated E3 ubiquitin-protein ligase doa10
965.5025	3	8.5	ARATKPAAVDDYSSFIGHK	ARATK(860.4280)PAAVDDYSSFIGHK	MSQDVFK	2171.1011-M(Met-loss)SQDVFK	aleitner_M1012_005	83.2070	23.9	3.7	0.21	14.7	24	5	5.5	2666	756	11.3	Q9USD4	487	1	0	0	Q9UTH3	1	1	0	0	62880.9	SCHPO	Probable Dol-P-Man:Man(7)GlcNAc(2)-PP-Dol alpha-1,6-mannosyltransferase	88614.3	SCHPO	Serine/threonine-protein kinase ppk6
533.0985	5	0.89	SFKIPPQPEGSK	SFK(1346.7558)IPPQPEGSK	ITKQVQEHVK	ITK(1451.7660)QVQEHVK	aleitner_M1012_005	40.0490	21.6	9.1	0.21	9.2	209	31	6.0	1243	269	13.5	Q10425	294	1	0	0	O13914	821	1	0	0	84036.0	SCHPO	Eukaryotic translation initiation factor 3 subunit B	107377.7	SCHPO	Alanine--tRNA ligase
886.8137	3	1.3	HHGKTFVTPPHIK	HHGK(1159.5954)TFVTPPHIK	MLFFFFSSK	1635.8885-M(Met-loss)LFFFFSSK	aleitner_M1012_005	74.5157	17.5	5.1	0.21	8.7	45	10	5.0	437	181	9.3	O13718	591	1	0	0	Q9HDT9	1	1	0	0	85446.1	SCHPO	Vacuolar transporter chaperone 2	17941.2	SCHPO	UPF0768 protein PB2B2.18
859.4407	4	-1.7	ELCKMINEEPELK	ELC(Carbamidomethyl)K(1801.9496)MINEEPELK	DIKLLVTSATMNSQK	DIK(1769.8580)LLVTSATM(Oxidation)NSQK	aleitner_M1012_005	75.6293	16.8	4.2	0.21	5.2	379	208	3.6	1068	600	11.6	O59731	116	1	0	0	Q9P774	639	1	0	0	40531.3	SCHPO	Uncharacterized J domain-containing protein C3E7.11c	132972.1	SCHPO	Pre-mRNA-splicing factor ATP-dependent RNA helicase prp16
585.3466	3	-4.0	KIVHVLQK	K(789.4021)IVHVLQK	MLSYNR	1101.6910-M(Met-loss)LSYNR	aleitner_M1012_005	58.0192	19.6	6.1	0.21	11.4	22	7	10.2	44	17	13.5	Q9US49	216	1	0	0	Q9Y7P4	1	1	0	0	68157.4	SCHPO	Protein sgt1	40246.8	SCHPO	54S ribosomal protein rml2, mitochondrial
997.1675	3	-8.9	MTEQNIDIKR	1872.9139-M(Met-loss)TEQNIDIKR	ITPSNLSNTSKPMDSK	ITPSNLSNTSK(1253.6616)PM(Oxidation)DSK	aleitner_M1012_005	52.5437	23.9	3.0	0.21	12.7	79	34	9.6	408	147	8.1	O74992	1	1	0	0	O14291	169	1	0	0	13300.6	SCHPO	Uncharacterized membrane protein C338.18	34709.6	SCHPO	Uncharacterized protein C9E9.05
793.7324	3	7.7	MAQNSTQLEK	1213.6125-M(Oxidation)AQNSTQLEK	MVSDMLGGNKR	1302.6126-M(Met-loss)VSDMLGGNKR	aleitner_M1012_005	54.4900	15.4	7.2	0.21	8.1	30	2	1.8	2113	399	9.4	Q9USU7	1	1	0	0	O14255	1	1	0	0	33891.2	SCHPO	HMG box-containing protein C28F2.11	92890.4	SCHPO	Probable mannosyl-oligosaccharide glucosidase
886.7767	3	-9.6	IKSDLEASGAK	IK(1539.7358)SDLEASGAK	KHNWGDFEIEK	K(1255.6660)HNWGDFEIEK	aleitner_M1012_005	66.5738	20.7	5.6	0.21	11.3	52	22	3.9	3871	935	9.4	O74989	23	1	0	0	Q10070	314	1	0	0	8551.7	SCHPO	Uncharacterized protein C338.12	69429.4	SCHPO	Mitochondrial distribution and morphology protein 31
618.0657	4	-4.3	MTKSVEGYLK	1313.6438-MTKSVEGYLK	MEKYEHALR	MEK(1292.6686)YEHALR	aleitner_M1012_005	44.7428	15.4	6.6	0.21	6.0	140	18	1.4	3345	1006	9.4	Q10322	1	1	0	0	O74349	1316	1	0	0	30597.7	SCHPO	Probable E3 ubiquitin-protein ligase dma1	184374.2	SCHPO	E3 ubiquitin-protein ligase listerin
816.4287	3	4.8	KSNDNYNGMK	K(1260.7442)SNDNYNGM(Oxidation)K	KTIAAEHIIK	K(1323.5765)TIAAEHIIK	aleitner_M1012_005	73.6635	12.4	2.1	0.22	3.0	261	125	1.4	873	502	9.4	O94260	399	1	0	0	O14348	64	1	0	0	47972.6	SCHPO	Putative G3BP-like protein	18326.7	SCHPO	Negative cofactor 2 complex subunit beta
605.0094	3	5.3	KSANMFGIK	K(801.4749)SANM(Oxidation)FGIK	MFRTLK	1148.5900-M(Met-loss)FRTLK	aleitner_M1012_005	19.2225	15.3	3.9	0.22	10.0	7.7	4	3.7	542	270	9.6	Q09690	29	1	0	0	G2TRM8	1	1	0	0	121147.4	SCHPO	Dual specificity protein kinase pom1	9444.0	SCHPO	Cytochrome c oxidase assembly protein 2
822.4238	3	-6.9	MSITLSSR	1570.8025-MSITLSSR	DKPLSSISVGMQR	DK(1031.5321)PLSSISVGM(Oxidation)QR	aleitner_M1012_005	76.5457	20.7	0.8	0.22	7.6	315	67	5.1	1263	318	11.5	O94511	1	1	0	0	Q9UT95	401	1	0	0	34640.3	SCHPO	Putative enoyl reductase C646.07c	54842.6	SCHPO	Uncharacterized ABC transporter ATP-binding protein C323.04
786.0831	3	8.9	KSMVVALK	K(1480.6756)SMVVALK	DKLSSNEMYEK	DK(1012.5991)LSSNEMYEK	aleitner_M1012_005	71.1217	18.6	7.3	0.22	9.3	54	4	8.2	103	8	9.3	P78820	531	1	0	0	O13773	181	1	0	0	256844.9	SCHPO	Acetyl-CoA carboxylase	79484.3	SCHPO	UBA domain-containing protein 7
844.1020	3	2.4	MAEKTITVEEVLK	1023.4769-M(Oxidation)AEKTITVEEVLK	MSMFGIGK	1643.8692-MSM(Oxidation)FGIGK	aleitner_M1012_005	93.6007	16.6	3.7	0.22	8.8	39	14	5.1	464	128	13.1	Q9USM6	1	1	0	0	Q9UTE9	1	1	0	0	14252.3	SCHPO	Probable cytochrome b5 2	10194.8	SCHPO	Mitochondrial import inner membrane translocase subunit tim10
562.5651	4	1.5	MLNSVIKR	1270.6744-M(Oxidation)LNSVIKR	MVFTSHKGVK	1113.6216-MVFTSHKGVK	aleitner_M1012_005	47.7525	17.3	6.5	0.22	4.8	990	460	4.8	990	474	12.5	O00087	1	1	0	0	O36018	1	1	0	0	54731.8	SCHPO	Dihydrolipoyl dehydrogenase, mitochondrial	44884.2	SCHPO	BUD22 family protein C4F10.06
1035.2006	3	-1.6	MSVAIKFTVK	2110.9782-M(Met-loss)SVAIKFTVK	KINAFHEGPENMEWQK	K(1129.6747)INAFHEGPENM(Oxidation)EWQK	aleitner_M1012_005	90.2303	22.0	8.8	0.22	8.8	363	53	7.3	841	135	13.2	O60058	1	1	0	0	Q09681	303	1	0	0	88472.8	SCHPO	ATPase family gene 2 protein	39107.9	SCHPO	Probable alpha-1,2-galactosyltransferase gmh2
1064.8804	3	-9.2	WKIIYDHVCK	WK(1830.9525)IIYDHVC(Carbamidomethyl)K	KPFHCLFKLAGTMK	K(1498.7643)PFHC(Carbamidomethyl)LFKLAGTM(Oxidation)K	aleitner_M1012_005	82.5840	20.8	8.2	0.22	7.8	419	60	6.1	1124	233	13.0	Q9P7R8	1261	1	0	0	O94662	48	1	0	0	165430.2	SCHPO	Uncharacterized protein C211.03	27200.7	SCHPO	Uncharacterized protein C651.04
692.1064	4	0.43	TTKSGWQNSIR	TTK(1487.7429)SGWQNSIR	EKLISELMDEK	EK(1414.7205)LISELM(Oxidation)DEK	aleitner_M1012_005	21.3685	14.3	3.5	0.22	3.4	841	264	3.4	841	265	10.9	O60129	264	1	0	0	Q92359	592	1	0	0	71174.4	SCHPO	Fork head protein homolog 2	73292.9	SCHPO	Pumilio domain-containing protein C6G9.14
896.4674	3	9.5	MSKASLSPNVEDLK	M(Met-loss+Acetyl)SK(1257.6089)ASLSPNVEDLK	MVATDSSDQVAK	1566.8141-M(Met-loss)VATDSSDQVAK	aleitner_M1012_005	79.1300	13.8	4.0	0.23	4.4	322	105	3.0	948	331	9.4	O13734	3	1	0	0	Q09878	1	1	0	0	72485.9	SCHPO	Shugoshin-2	111353.7	SCHPO	Probable sulfite reductase [NADPH] flavoprotein component
801.4449	3	0.45	YKSYLLQHR	YK(1194.6608)SYLLQHR	KGDIIQVER	K(1344.7190)GDIIQVER	aleitner_M1012_005	48.4277	22.7	7.2	0.23	14.9	9.9	2	4.0	1941	814	9.9	O74445	12	1	0	0	O13775	675	1	0	0	43608.7	SCHPO	Probable 26S protease subunit rpt4	80750.2	SCHPO	Probable glutamate--tRNA ligase, cytoplasmic
886.7646	3	4.1	MGEVERTR	1664.7902-M(Oxidation)GEVERTR	KECQALGGTCLYK	K(1130.5390)EC(Carbamidomethyl)QALGGTC(Carbamidomethyl)LYK	aleitner_M1012_005	80.8132	18.1	9.3	0.23	7.1	196	13	5.1	670	81	13.1	Q9HE16	1	1	0	0	Q9USW4	458	1	0	0	60558.1	SCHPO	Uncharacterized transcriptional regulatory protein C1399.05c	58252.5	SCHPO	Uncharacterized protein C21B10.09
743.7219	3	3.6	LTHEKSTMLEK	LTHEK(912.4553)STMLEK	EKQGGEK	EK(1453.7487)QGGEK	aleitner_M1012_005	24.4182	17.6	5.2	0.23	11.3	12	2	2.0	3831	703	8.4	O14126	64	1	0	0	Q9P7H2	324	1	0	0	48836.2	SCHPO	26S protease regulatory subunit 6A	61199.5	SCHPO	RNA exonuclease 3
750.1245	4	9.0	MVRYSAAPALETK	1544.6977-M(Oxidation)VRYSAAPALETK	MHARMQPHEDR	1589.8123-MHARMQPHEDR	aleitner_M1012_005	71.7407	17.7	6.5	0.23	6.7	308	37	3.0	3456	810	11.0	O59794	1	1	0	0	O94490	1	1	0	0	20827.2	SCHPO	60S ribosomal protein L17-B	87388.6	SCHPO	Uncharacterized transcriptional regulatory protein C417.09c
507.7898	4	3.1	KAVYTSTR	K(1102.6209)AVYTSTR	MRIFTLGK	1062.5710-MRIFTLGK	aleitner_M1012_005	16.1063	16.1	6.4	0.23	5.2	330	86	3.2	1250	463	10.9	Q9Y7Z8	29	1	0	0	O43043	1	1	0	0	135711.4	SCHPO	Myosin-1	125130.0	SCHPO	Sterol regulatory element-binding protein cleavage-activating protein
1043.5170	3	-4.2	MDSQLSENLLK	1981.9496-M(Met-loss)DSQLSENLLK	GTEKLWLQEYVNFMA	GTEK(1283.6609)LWLQEYVNFM(Oxidation)A	aleitner_M1012_005	32.2638	22.1	6.6	0.23	7.6	537	95	6.5	966	165	14.5	C6Y4A8	1	1	0	0	P78953	909	1	0	0	8975.3	SCHPO	Uncharacterized protein C23D3.16	102368.2	SCHPO	Division mal foutue 1 protein
434.0401	5	7.4	KEQLDAFLSR	K(959.5076)EQLDAFLSR	KADAVYR	K(1343.7085)ADAVYR	aleitner_M1012_005	41.5445	19.8	8.0	0.23	9.8	191	18	6.6	1628	264	11.5	Q09858	5	1	0	0	O13652	193	1	0	0	16808.4	SCHPO	Kinetochore protein nnf1	102033.9	SCHPO	Protein sfi1
953.1627	3	-2.4	KFTTICER	K(1802.9455)FTTIC(Carbamidomethyl)ER	NNYKVLYDPELGIK	NNYK(1191.5958)VLYDPELGIK	aleitner_M1012_005	35.2922	17.5	6.3	0.24	8.2	114	12	5.0	958	156	11.4	P87315	513	1	0	0	Q9Y7R4	20	1	0	0	186702.5	SCHPO	Histone transcription regulator 3 homolog	105038.9	SCHPO	Histone-lysine N-methyltransferase, H3 lysine-4 specific
760.4147	3	-5.8	MDYVGGSLKLK	1199.6332-M(Met-loss)DYVGGSLKLK	MLKSVGTNGR	1216.6703-MLKSVGTNGR	aleitner_M1012_005	71.6578	17.2	5.6	0.24	7.2	155	27	2.5	3225	610	8.9	Q92363	1	1	0	0	Q09828	1	1	0	0	13713.8	SCHPO	Uncharacterized protein C31G5.21	100887.2	SCHPO	Putative leucine--tRNA ligase, mitochondrial
652.6906	3	-5.9	MSNTETFK	1129.6747-M(Met-loss)SNTETFK	MSVAIKFTVK	963.4549-M(Met-loss)SVAIKFTVK	aleitner_M1012_005	43.9075	15.7	5.4	0.24	6.0	204	23	3.8	942	174	9.7	P41887	1	1	0	0	O60058	1	1	0	0	80597.0	SCHPO	Heat shock protein 90 homolog	88472.8	SCHPO	ATPase family gene 2 protein
1187.9066	3	9.2	MPEHQKNIYFITGESK	M(Oxidation)PEHQK(1623.7298)NIYFITGESK	MSSSDSDSVSLSIR	2075.0034-M(Oxidation)SSSDSDSVSLSIR	aleitner_M1012_005	97.6663	17.4	5.6	0.24	6.5	274	21	6.1	355	31	14.2	P41887	464	1	0	0	P07799	1	1	0	0	80597.0	SCHPO	Heat shock protein 90 homolog	93981.3	SCHPO	DNA topoisomerase 1
609.3096	4	-4.8	MEGFTLETHASR	1039.5914-M(Oxidation)EGFTLETHASR	KGVTPSSVK	K(1531.6977)GVTPSSVK	aleitner_M1012_005	86.6393	19.9	5.7	0.24	7.3	386	106	6.1	779	226	14.1	O42668	1	1	0	0	P87121	837	1	0	0	119151.7	SCHPO	Tetratricopeptide repeat protein 1	133910.6	SCHPO	Transcription initiation factor TFIID subunit 2
940.5114	3	-5.2	KQFLGGTGIQKPSK	K(1330.6809)QFLGGTGIQKPSK	KDDFIEWIK	K(1625.9141)DDFIEWIK	aleitner_M1012_005	47.4635	16.2	6.3	0.25	6.6	121	36	3.8	734	411	11.7	O94695	69	1	0	0	O14349	16	1	0	0	50343.9	SCHPO	Putative transporter C83.11	45805.9	SCHPO	IMP-specific 5'-nucleotidase 1
677.0701	4	-5.1	MDIKDYYCVETK	1271.6108-M(Met-loss)DIKDYYC(Carbamidomethyl)VETK	YKDSMFTVK	YK(1570.7225)DSM(Oxidation)FTVK	aleitner_M1012_005	67.1430	22.3	9.1	0.25	8.2	552	98	6.1	1740	350	14.1	Q9P7D7	1	1	0	0	Q9UST5	360	1	0	0	75791.5	SCHPO	Long-chain-fatty-acid--CoA ligase 2	61911.1	SCHPO	RNA polymerase I-specific transcription initiation factor rrn7
680.8694	4	-2.0	SLLAKMLEELIETR	SLLAK(1058.5471)M(Oxidation)LEELIETR	MSPGLCFLK	1798.9750-M(Met-loss)SPGLC(Carbamidomethyl)FLK	aleitner_M1012_005	63.6240	13.8	6.2	0.25	5.0	152	18	4.1	292	51	12.0	Q9P6L6	1027	1	0	0	Q10071	1	1	0	0	168291.9	SCHPO	DNA polymerase zeta catalytic subunit	54001.7	SCHPO	Probable CAAX prenyl protease 1
791.0892	3	5.5	KVAQTTYK	K(1432.7094)VAQTTYK	KLCFSATMPPK	K(1075.5914)LC(Carbamidomethyl)FSATM(Oxidation)PPK	aleitner_M1012_005	38.4722	17.9	6.6	0.25	11.3	17	1	5.5	661	127	6.6	O94579	91	1	0	0	O13622	223	1	0	0	26404.3	SCHPO	Probable proteasome subunit alpha type-2	59449.8	SCHPO	ATP-dependent RNA helicase mss116, mitochondrial
738.0415	3	9.9	KSGHGTYYR	K(1143.5659)SGHGTYYR	KITEEGDSK	K(1205.5829)ITEEGDSK	aleitner_M1012_005	48.7542	16.6	5.3	0.25	5.6	209	78	5.1	284	108	13.1	Q09917	585	1	0	0	O13971	58	1	0	0	79989.9	SCHPO	TRP-like ion channel pkd2	87872.0	SCHPO	Suppressor of glycerol defect protein 1
612.5700	4	2.0	KFLHTLK	K(1560.7025)FLHTLK	SQSKCLVNDCGR	SQSK(1023.6117)C(Carbamidomethyl)LVNDC(Carbamidomethyl)GR	aleitner_M1012_005	73.5870	15.4	4.1	0.25	4.5	384	193	2.9	1125	747	10.9	P33520	523	1	0	0	O13826	233	1	0	0	72442.2	SCHPO	Cell division cycle-related protein res1/sct1	28903.7	SCHPO	E3 ubiquitin-protein ligase complex slx8-rfp subunit rfp1
497.8710	5	-0.44	HVKQNDAGSQTHPK	HVK(938.5549)QNDAGSQTHPK	MLNTGLRK	1683.8329-M(Met-loss)LNTGLRK	aleitner_M1012_005	26.7638	19.6	8.0	0.25	9.1	168	11	3.7	4745	853	11.6	Q9US36	72	1	0	0	O42919	1	1	0	0	89011.1	SCHPO	Zinc finger protein klf1	30973.3	SCHPO	Putative 37S ribosomal protein S26A, mitochondrial
533.1010	5	-0.91	MALTGSDIFK	1709.9637-M(Met-loss)ALTGSDIFK	MAKLSSLLNPIISK	M(Acetyl+Oxidation)AK(1088.5754)LSSLLNPIISK	aleitner_M1012_005	49.8220	19.8	8.6	0.26	8.7	183	19	7.7	330	28	11.1	Q9C1W4	1	1	0	0	O14200	3	1	0	0	6178.7	SCHPO	Plasma membrane proteolipid 3	56508.6	SCHPO	PXA domain protein 1
524.0073	4	8.8	MTVASDDSPK	1042.5117-MTVASDDSPK	KMELDNR	K(1187.5380)MELDNR	aleitner_M1012_005	36.0298	19.4	7.7	0.26	9.5	127	5	4.0	3943	488	12.0	O94418	1	1	0	0	Q10411	1304	1	0	0	97564.9	SCHPO	Meiotically up-regulated gene 87 protein	222788.5	SCHPO	Sporulation-specific protein 15
613.3033	4	8.1	KQSGNLSQK	K(1460.6341)QSGNLSQK	MESNVNDEIEK	1126.5982-M(Oxidation)ESNVNDEIEK	aleitner_M1012_005	19.1090	18.1	5.0	0.26	5.5	530	192	3.7	1571	684	12.6	Q9HDW6	161	1	0	0	Q92348	1	1	0	0	44361.6	SCHPO	V-type proton ATPase subunit C	42418.8	SCHPO	Meiotically up-regulated gene 183 protein
568.0731	4	-1.4	MRLFGNSK	1316.7704-MRLFGNSK	LQPKSPIPATK	LQPK(1089.5641)SPIPATK	aleitner_M1012_005	20.4425	12.2	2.8	0.26	5.0	61	45	1.4	928	715	9.3	O59813	1	1	0	0	O43066	426	1	0	0	60858.4	SCHPO	Uncharacterized amino-acid permease C794.03	105897.8	SCHPO	Serine/threonine-protein kinase ppk30
1066.8562	3	-8.4	GLDAAAKAATEGSEQTR	GLDAAAK(1522.7562)AATEGSEQTR	MASEQSNPRLPR	1812.8854-MASEQSNPRLPR	aleitner_M1012_005	84.0187	20.1	7.4	0.26	8.8	181	20	4.3	2453	450	12.4	O74215	534	1	0	0	O14319	1	1	0	0	62127.9	SCHPO	Dihydroxyacetone kinase 2	63726.3	SCHPO	CUE domain-containing protein 5
882.1698	4	2.6	MNKLSCLYCR	2181.0260-MNKLSC(Carbamidomethyl)LYC(Carbamidomethyl)R	MPEALNENVSDTASNGPVAK	1481.6829-MPEALNENVSDTASNGPVAK	aleitner_M1012_005	96.6883	17.9	5.9	0.26	6.3	576	63	4.0	2641	421	11.6	O74541	1	1	0	0	Q1MTQ5	1	1	0	0	69611.3	SCHPO	Uncharacterized transcriptional regulatory protein C777.02	44743.4	SCHPO	Meiotically up-regulated gene 89 protein
688.7087	3	-7.5	KHLDAEVQK	K(996.5426)HLDAEVQK	SVMPAAKR	SVMPAAK(1204.6452)R	aleitner_M1012_005	23.1885	19.8	4.1	0.27	15.7	3.1	1	3.0	6053	735	10.4	P41878	281	1	0	0	O13713	172	1	0	0	34572.3	SCHPO	26S proteasome regulatory subunit rpn11	33929.7	SCHPO	Nuclear polyadenylated RNA-binding protein nab2
992.4637	3	1.5	MSNNNNKDDSELQSR	1223.6108-MSNNNNKDDSELQSR	METKSSYLK	1888.8221-METKSSYLK	aleitner_M1012_005	60.5187	16.4	6.6	0.27	7.0	140	23	1.8	4476	1045	9.4	Q8TFH0	1	1	0	0	Q10213	1	1	0	0	76393.4	SCHPO	Probable 6-phosphofructo-2-kinase PB17E12.14c	101124.6	SCHPO	ATP-dependent DNA helicase srs2
919.4823	3	5.1	YFKNHVYLGVVDK	YFK(1174.5758)NHVYLGVVDK	MEIDDIFASK	1718.9032-M(Met-loss)EIDDIFASK	aleitner_M1012_005	87.3050	18.2	8.8	0.27	5.6	1080	152	4.6	2086	331	12.6	Q9Y7Z9	428	1	0	0	Q92346	1	1	0	0	53575.2	SCHPO	Probable ubiquinone biosynthesis monooxygenase coq6	10342.5	SCHPO	Uncharacterized protein C6G9.01c
562.5662	4	5.6	KTVEVIAPK	K(1262.6217)TVEVIAPK	MFESIIVDR	1121.6696-M(Oxidation)FESIIVDR	aleitner_M1012_005	48.2965	18.1	7.7	0.27	7.2	312	76	5.0	1296	494	10.9	P87142	460	1	0	0	O74375	1	1	0	0	61286.4	SCHPO	Heat shock protein 70 homolog C57A7.12	17922.4	SCHPO	Golgi apparatus membrane protein tvp18
543.7907	4	0.098	MPDPAHIIAGHK	1016.5138-M(Met-loss)PDPAHIIAGHK	MTETGRTSK	1292.6877-M(Met-loss)TETGRTSK	aleitner_M1012_005	48.3143	15.1	5.5	0.27	6.6	83	31	2.6	1237	735	10.6	Q9URZ2	1	1	0	0	O14311	1	1	0	0	12823.1	SCHPO	UPF0654 protein C869.09	35633.0	SCHPO	SAGA complex subunit spt3
917.9573	4	-8.6	MSLFGQATTSTVSNATGDLK	1770.8887-M(Met-loss)SLFGQATTSTVSNATGDLK	MTEISELASSSQKPEK	2035.0110-M(Met-loss)TEISELASSSQKPEK	aleitner_M1012_005	90.9153	18.6	4.0	0.27	6.1	581	101	4.5	1552	386	12.5	P41838	1	1	0	0	Q10082	1	1	0	0	38626.7	SCHPO	Poly(A)+ RNA export protein	34052.8	SCHPO	Uncharacterized protein C11D3.03c
677.1011	4	-9.2	MISLSLLYR	1593.7895-M(Oxidation)ISLSLLYR	MEMALLPQPSPAR	1248.6788-M(Oxidation)EMALLPQPSPAR	aleitner_M1012_005	69.7150	21.5	5.7	0.27	11.3	60	12	4.3	2431	736	10.2	Q9HDV1	1	1	0	0	Q10252	1	1	0	0	43152.6	SCHPO	Putative steryl acetyl hydrolase mug81	39698.7	SCHPO	4-hydroxybenzoate polyprenyltransferase, mitochondrial
845.7692	3	2.3	MSLQLEK	1670.8376-M(Oxidation)SLQLEK	KSLSDEHGHLTGPR	K(1001.5103)SLSDEHGHLTGPR	aleitner_M1012_005	59.8550	25.4	10.3	0.27	11.8	309	19	8.3	1894	192	14.7	Q9UT22	1	1	0	0	O13844	92	1	0	0	22688.5	SCHPO	Methylthioribulose-1-phosphate dehydratase-like protein	31574.0	SCHPO	Uncharacterized mitochondrial carrier C19G12.05
969.5258	3	9.3	EKPDSEGDIISNAPALR	EK(1094.6223)PDSEGDIISNAPALR	MSLASLPLEK	1948.9742-M(Met-loss)SLASLPLEK	aleitner_M1012_005	85.4953	21.9	9.5	0.27	11.6	82	3	5.1	2983	510	12.5	O60173	448	1	0	0	O42998	1	1	0	0	78831.9	SCHPO	ATP-dependent RNA helicase dbp7	217693.0	SCHPO	Pof6 interactor protein 1
916.1353	3	-8.4	NGDVKYGDTAILPEPK	NGDVK(1029.5342)YGDTAILPEPK	KESNVTSK	K(1853.9411)ESNVTSK	aleitner_M1012_005	74.4562	18.0	7.1	0.27	7.1	196	88	7.1	196	89	15.1	Q9Y7R4	686	1	0	0	Q10218	434	1	0	0	105038.9	SCHPO	Histone-lysine N-methyltransferase, H3 lysine-4 specific	89189.0	SCHPO	Spindle pole body protein ppc89
859.2125	4	7.2	MTSAFYGGDEVSAIVIDPGSK	1289.7820-MTSAFYGGDEVSAIVIDPGSK	KPSKPSKPRK	K(2281.0824)PSKPSKPRK	aleitner_M1012_005	83.6350	15.4	7.7	0.27	4.5	411	65	2.9	1204	231	10.9	Q9P7X7	1	1	0	0	O94701	158	1	0	0	48773.2	SCHPO	Actin-related protein 4	30855.3	SCHPO	Ingression protein fic1
858.0851	3	-0.56	MAGTPSFQK	1605.7709-MAGTPSFQK	MDVLSRVFDNEK	1103.5321-M(Oxidation)DVLSRVFDNEK	aleitner_M1012_005	18.6678	16.4	5.6	0.27	8.2	74	22	5.0	656	258	8.2	O94714	1	1	0	0	Q9UTB6	1	1	0	0	45636.0	SCHPO	Protein spt2	30752.8	SCHPO	Transcriptional regulatory protein sds3
669.3560	4	9.9	KLNSVSYFVTNK	K(1274.6177)LNSVSYFVTNK	MSATESLVAGR	1536.8188-M(Oxidation)SATESLVAGR	aleitner_M1012_005	63.1972	16.7	6.8	0.27	7.3	144	10	3.5	1811	389	11.5	Q10258	481	1	0	0	Q9P790	1	1	0	0	69012.8	SCHPO	Methylenetetrahydrofolate reductase 1	36714.8	SCHPO	SWR complex protein 2
652.8566	4	-0.35	KGSVLEISTK	K(1546.7854)GSVLEISTK	RKPIPDYDFMK	RK(1198.6809)PIPDYDFMK	aleitner_M1012_005	39.4285	14.8	5.6	0.27	7.1	59	12	5.5	179	35	7.7	O42662	311	1	0	0	O14246	434	1	0	0	44422.4	SCHPO	Putative methyltransferase-like protein C27D7.08c	57684.8	SCHPO	Protection of telomeres protein tpz1
784.8698	4	-6.1	EKEPVYLMPSPLTDDLK	EK(1145.4724)EPVYLM(Oxidation)PSPLTDDLK	MSNDVDDESK	2128.0650-M(Met-loss)SNDVDDESK	aleitner_M1012_005	97.1613	20.2	6.3	0.27	8.7	227	29	6.0	1099	206	13.7	O74788	63	1	0	0	O94446	1	1	0	0	169995.9	SCHPO	Vacuolar membrane-associated protein iml1	54390.2	SCHPO	Histone acetyltransferase mst1
1350.9464	4	-2.1	HLVTVDFLDAYAKETWETILHFMVGTPEAK	HLVTVDFLDAYAK(1923.0353)ETWETILHFM(Oxidation)VGTPEAK	DTKIHTSLPITTPFSK	DTK(3614.8007)IHTSLPITTPFSK	aleitner_M1012_005	98.9575	19.2	5.6	0.28	6.7	673	175	4.5	2654	944	12.5	P87303	136	1	0	0	Q9USV1	80	1	0	0	51192.7	SCHPO	RNA polymerase II transcription factor B subunit 2	33638.1	SCHPO	Swi5-dependent recombination DNA repair protein 1
622.3436	3	1.9	KHLDAEVQK	K(797.4283)HLDAEVQK	KEVER	K(1204.6452)EVER	aleitner_M1012_005	23.2300	16.9	6.2	0.28	10.7	13	1	1.4	4168	563	9.4	P41878	281	1	0	0	O42904	346	1	0	0	34572.3	SCHPO	26S proteasome regulatory subunit rpn11	57739.3	SCHPO	Pre-mRNA-processing factor 31
578.2925	4	5.4	MAQGEFKK	1355.6643-M(Oxidation)AQGEFKK	TDKPAPMISDK	TDK(1091.5321)PAPM(Oxidation)ISDK	aleitner_M1012_005	58.5337	16.9	7.9	0.28	6.5	248	31	4.0	1266	214	10.4	Q9P7I8	1	1	0	0	P36602	111	1	0	0	10006.7	SCHPO	UPF0390 protein C24B10.18	91999.8	SCHPO	Ribonucleoside-diphosphate reductase large chain
829.7484	3	6.2	NKNPTSTAHICIDK	NK(888.4197)NPTSTAHIC(Carbamidomethyl)IDK	MKMADR	MK(1735.8563)MADR	aleitner_M1012_005	75.0657	25.7	6.9	0.28	16.0	25	8	7.2	1485	692	14.0	Q09773	106	1	0	0	O59815	22	1	0	0	162396.0	SCHPO	Meiotically up-regulated gene 62 protein	48840.3	SCHPO	Putative malic acid transport protein
834.7800	3	-6.2	MRLQSLSSVAIAETR	971.4811-M(Met-loss)RLQSLSSVAIAETR	MDIEKSDK	1667.9206-M(Met-loss)DIEKSDK	aleitner_M1012_005	65.8828	23.4	9.1	0.28	13.5	43	2	9.2	381	31	13.0	Q9UUD4	1	1	0	0	Q12126	1	1	0	0	16296.2	SCHPO	Meiotically up-regulated gene 124 protein	38538.1	SCHPO	Serine/threonine-protein kinase crk1
1035.1964	3	6.5	MTEIKDSSVK	2097.0129-M(Met-loss)TEIKDSSVK	DNKPTMYTPVYFAEVGK	DNK(1143.6023)PTMYTPVYFAEVGK	aleitner_M1012_005	76.1382	18.3	3.9	0.28	8.3	124	38	4.5	1244	459	10.0	O94312	1	1	0	0	Q10093	653	1	0	0	62825.5	SCHPO	PWWP domain-containing protein2	138785.7	SCHPO	Uncharacterized protein C11D3.14c
993.5029	3	-3.1	SICNSKTSINSMR	SIC(Carbamidomethyl)NSK(1464.7936)TSINSM(Oxidation)R	KQNQVLQDQVK	K(1650.7705)QNQVLQDQVK	aleitner_M1012_005	87.7808	18.2	4.7	0.29	7.2	249	36	4.1	1680	341	12.1	Q8NIL4	73	1	0	0	Q9UTK5	1530	1	0	0	14996.0	SCHPO	Uncharacterized protein PB21E7.05	197861.3	SCHPO	Abnormal long morphology protein 1
609.3375	4	-3.8	MTEVSKAAAFDR	1239.7261-M(Met-loss)TEVSKAAAFDR	MKVLGLISGGK	1331.6721-MKVLGLISGGK	aleitner_M1012_005	26.4372	14.2	4.3	0.29	6.1	105	9	2.2	1789	351	8.1	Q10179	1	1	0	0	Q9USQ7	1	1	0	0	74005.8	SCHPO	Putative glycine--tRNA ligase	67624.9	SCHPO	Diphthine--ammonia ligase
437.2381	5	-0.045	EKTQQYLSK	EK(1057.5669)TQQYLSK	KHTEHIR	K(1261.6554)HTEHIR	aleitner_M1012_005	20.3200	16.4	5.1	0.29	7.0	140	43	3.0	1941	879	9.4	O74991	12	1	0	0	Q10179	485	1	0	0	66239.2	SCHPO	F-box/TPR repeat protein pof3	74005.8	SCHPO	Putative glycine--tRNA ligase
1016.4912	3	-8.6	KPFLDYHHSTSNTPTK	K(1174.5614)PFLDYHHSTSNTPTK	LKEMEMEK	LK(2009.9847)EMEMEK	aleitner_M1012_005	71.6900	20.7	10.0	0.29	9.2	158	14	3.5	3586	684	11.5	Q9Y7Q7	83	1	0	0	Q9USH6	78	1	0	0	109745.3	SCHPO	DENN domain-containing protein C297.05	24561.6	SCHPO	Uncharacterized N-acetyltransferase C825.04c
754.6635	4	4.6	QIAKFVVSLGER	QIAK(1668.8393)FVVSLGER	VKAMEVDEKPTER	VK(1483.8399)AMEVDEKPTER	aleitner_M1012_005	51.8243	20.0	8.2	0.29	7.6	353	33	6.0	883	111	12.4	O42931	124	1	0	0	O14126	172	1	0	0	48965.5	SCHPO	26S protease regulatory subunit 7 homolog	48836.2	SCHPO	26S protease regulatory subunit 6A
778.4125	3	-9.9	MSLLSGDQR	1457.7878-M(Met-loss)SLLSGDQR	MSVGTVYGKIGSPR	1012.5189-M(Met-loss)SVGTVYGKIGSPR	aleitner_M1012_005	60.1872	15.0	4.9	0.29	3.4	657	185	2.5	1196	319	8.4	O43083	1	1	0	0	P40921	1	1	0	0	36629.2	SCHPO	Histone promoter control protein 2	45786.7	SCHPO	Elongation factor 1-gamma
725.6019	4	6.3	KDMVYNSYMPK	K(1523.7290)DMVYNSYMPK	MASKMPEGSPPTSR	M(Met-loss+Acetyl)ASK(1512.6993)MPEGSPPTSR	aleitner_M1012_005	18.2325	14.8	3.6	0.29	4.0	464	212	2.9	983	513	10.8	O00084	791	1	0	0	O94532	4	1	0	0	91182.5	SCHPO	Urease	166228.4	SCHPO	Formin-3
574.6192	3	7.0	KCQSMER	K(767.4178)C(Carbamidomethyl)QSM(Oxidation)ER	KTPER	K(1091.4740)TPER	aleitner_M1012_005	19.0558	14.3	5.1	0.30	8.1	21	8	4.6	234	152	10.4	O94488	962	1	0	0	P36606	161	1	0	1	128470.1	SCHPO	Microtubule organizer protein 1	52177.2	SCHPO	Na(+)/H(+) antiporter
516.2725	5	-0.28	EVNNKLIMPTANR	EVNNK(1061.5393)LIM(Oxidation)PTANR	AKTENYAK	AK(1652.8556)TENYAK	aleitner_M1012_005	46.8960	12.8	5.3	0.30	3.5	330	190	3.4	356	211	11.4	O74481	57	1	0	0	Q9P6L6	1459	1	0	0	64715.2	SCHPO	Uncharacterized protein C1840.08c	168291.9	SCHPO	DNA polymerase zeta catalytic subunit
776.6479	4	-8.0	YAKNLVESVFTR	YAK(1676.8257)NLVESVFTR	KFAAGTAVETESGSGK	K(1563.8297)FAAGTAVETESGSGK	aleitner_M1012_005	74.0487	15.8	6.0	0.30	4.5	377	259	3.2	856	616	11.3	Q9UR24	403	1	0	0	Q09146	192	1	0	0	110914.8	SCHPO	DNA repair protein rhp26	43201.2	SCHPO	Brefeldin A resistance protein
685.0331	3	-0.22	MSFEEVYEELK	780.4858-M(Met-loss)SFEEVYEELK	KNIIR	K(1409.6602)NIIR	aleitner_M1012_005	73.9663	17.7	5.9	0.30	8.4	60	21	4.5	555	322	12.5	P36600	1	1	0	0	O13798	356	1	0	0	46468.7	SCHPO	cAMP-dependent protein kinase regulatory subunit	138536.2	SCHPO	Caffeine-induced protein 16
908.8516	3	4.0	ELLKPSASVALQR	ELLK(1312.7027)PSASVALQR	IQYVGKQDPK	IQYVGK(1548.8875)QDPK	aleitner_M1012_005	46.9823	20.2	5.3	0.30	13.9	8.7	2	3.5	2203	644	8.4	O74894	94	1	0	0	P41878	276	1	0	0	43553.4	SCHPO	26S protease regulatory subunit 6B homolog	34572.3	SCHPO	26S proteasome regulatory subunit rpn11
1009.2411	3	-8.2	LIDASTVKHVFPITK	LIDASTVK(1356.7653)HVFPITK	KLFISNEIQK	K(1806.0291)LFISNEIQK	aleitner_M1012_005	55.8757	23.8	6.7	0.30	12.4	106	19	5.0	4764	928	11.4	O94517	65	1	0	0	O14000	393	1	0	0	26539.6	SCHPO	Probable proteasome subunit alpha type-1	61946.6	SCHPO	Probable methionine--tRNA ligase, mitochondrial
952.9695	4	2.0	MTAESEVVNWPANEIRR	1937.9081-M(Met-loss)TAESEVVNWPANEIRR	TFAKSTEEVGFNDPMK	TFAK(2008.0014)STEEVGFNDPMK	aleitner_M1012_005	59.2875	20.9	5.3	0.31	8.1	602	90	4.8	4258	843	12.8	O13914	1	1	0	0	P87154	34	1	0	0	107377.7	SCHPO	Alanine--tRNA ligase	252889.1	SCHPO	DNA polymerase epsilon catalytic subunit A
771.6301	4	6.9	MADFMDIEPSSHSAK	1401.7578-M(Oxidation)ADFMDIEPSSHSAK	MSTPLIPPAPPK	1818.7804-M(Oxidation)STPLIPPAPPK	aleitner_M1012_005	73.4398	13.9	5.2	0.31	3.0	813	485	2.9	874	542	10.9	O74522	1	1	0	0	Q9P7V8	1	1	0	0	104592.6	SCHPO	Adhesion defective protein 3	33844.0	SCHPO	Probable mitochondrial phosphate carrier protein
856.1547	4	-9.4	SKTGEMNNVLDEK	SK(1956.9291)TGEMNNVLDEK	GKDQLYFSPAFQGSMK	GK(1601.7607)DQLYFSPAFQGSM(Oxidation)K	aleitner_M1012_005	72.9773	14.5	6.5	0.31	6.7	64	12	1.9	1719	1057	7.8	Q1MTQ0	416	1	0	0	O74925	224	1	0	0	80723.5	SCHPO	E3 ubiquitin-protein ligase brl1	103720.6	SCHPO	Vacuolar membrane protein pep3
919.1509	3	-3.8	KSYMSYIK	K(1719.9308)SYM(Oxidation)SYIK	KGIHPTVIAESFQR	K(1172.5787)GIHPTVIAESFQR	aleitner_M1012_005	64.2157	15.2	4.5	0.31	5.8	292	65	4.6	700	154	9.4	Q10344	82	1	0	0	P50999	113	1	0	0	19048.7	SCHPO	Translationally-controlled tumor protein homolog	56969.0	SCHPO	T-complex protein 1 subunit delta
692.3456	4	5.2	MAADIGSQSSGSLEER	1128.6027-MAADIGSQSSGSLEER	AKNTLSTEK	AK(1774.8043)NTLSTEK	aleitner_M1012_005	18.0897	18.1	6.2	0.31	9.2	65	12	3.5	1977	988	10.9	Q10407	1	1	0	0	Q9HGM5	446	1	0	0	125133.7	SCHPO	MAP kinase kinase kinase mkh1	50771.7	SCHPO	ATP-dependent RNA helicase dbp8
566.2742	4	1.5	KFFDACTR	K(1217.5784)FFDAC(Carbamidomethyl)TR	MNSMNILNK	1181.5539-MNSM(Oxidation)NILNK	aleitner_M1012_005	16.6305	14.4	3.6	0.31	3.5	766	429	2.9	1177	731	10.9	O59677	467	1	0	0	O74421	1	1	0	0	53230.2	SCHPO	37S ribosomal protein S23, mitochondrial	30826.8	SCHPO	Hexaprenyldihydroxybenzoate methyltransferase, mitochondrial
581.5596	4	-9.7	KENNTISAVK	K(1219.6336)ENNTISAVK	TKLEETSFK	TK(1240.6663)LEETSFK	aleitner_M1012_005	17.6180	15.5	5.1	0.32	4.5	363	181	3.0	949	525	11.0	Q10497	64	1	0	0	Q9UTJ8	841	1	0	0	11847.6	SCHPO	Uncharacterized protein C26F1.11	149029.9	SCHPO	DNA repair protein rad50
760.4096	3	0.20	SKAWTK	SK(1558.8099)AWTK	MMKPSNISISAVK	857.4647-M(Oxidation)MKPSNISISAVK	aleitner_M1012_005	17.1237	15.4	4.7	0.32	6.7	87	25	5.8	156	53	8.7	O74787	435	1	0	0	O94340	1	1	0	0	102763.2	SCHPO	Phosphatidylethanolamine N-methyltransferase	18478.8	SCHPO	Uncharacterized N-acetyltransferase C1271.07c
877.4504	4	-0.50	KQHQDISSTQHSR	K(1955.0193)QHQDISSTQHSR	KFFAIDTANPIPVFTH	K(1688.8230)FFAIDTANPIPVFTH	aleitner_M1012_005	52.1790	15.9	3.6	0.32	6.5	135	13	3.5	928	150	11.5	Q9P6I6	231	1	0	0	O43063	211	1	0	0	28278.8	SCHPO	Uncharacterized protein C1198.03c	24564.3	SCHPO	Probable proteasome subunit beta type-1
888.4516	3	2.2	KMDNSVQNVSR	K(1369.7129)M(Oxidation)DNSVQNVSR	EKLENFPVEK	EK(1430.6824)LENFPVEK	aleitner_M1012_005	57.2130	23.8	8.9	0.32	11.4	185	20	5.3	4212	964	12.4	O14229	82	1	0	0	Q9P6M0	283	1	0	0	52745.2	SCHPO	Transcription factor tau subunit sfc1	47765.6	SCHPO	Structure-specific endonuclease subunit slx4
937.7710	3	-0.16	MDDIEDSLDQWK	1300.6623-M(Oxidation)DDIEDSLDQWK	KATGQQTSNTK	K(1647.6974)ATGQQTSNTK	aleitner_M1012_005	39.6818	17.0	6.1	0.32	4.5	837	189	4.5	837	200	12.5	Q12702	1	1	0	0	Q09842	27	1	0	0	52795.7	SCHPO	Protein phosphatase PP2A regulatory subunit B	46856.3	SCHPO	PWWP domain-containing protein 3
362.7892	5	-7.4	KIIDEEMVK	K(689.3384)IIDEEM(Oxidation)VK	MSGFNK	1257.6526-M(Met-loss)SGFNK	aleitner_M1012_005	23.4233	23.1	7.8	0.32	15.3	27	1	7.1	2829	544	11.9	Q10321	47	1	0	0	P78898	1	1	0	0	15386.5	SCHPO	Set1 complex component shg1	51548.0	SCHPO	Probable lipase C16A3.12c
799.7916	3	4.3	KAGANVILIQK	K(1242.6245)AGANVILIQK	KPFGAENQSK	K(1291.7864)PFGAENQSK	aleitner_M1012_005	30.9867	17.9	0.8	0.33	7.5	236	24	3.5	2969	521	11.4	P50999	281	1	0	0	Q10172	930	1	0	0	56969.0	SCHPO	T-complex protein 1 subunit delta	193280.4	SCHPO	Actin cytoskeleton-regulatory complex protein pan1
715.7042	3	9.2	MVTGETLVDSQK	968.4677-M(Met-loss)VTGETLVDSQK	KYFDMK	K(1313.6715)YFDMK	aleitner_M1012_005	81.9538	17.9	8.7	0.33	5.2	536	99	2.5	2586	823	10.5	Q09879	1	1	0	0	Q01910	1177	1	3	0	128668.7	SCHPO	Probable ubiquitin carboxyl-terminal hydrolase 5	154797.9	SCHPM	Tf1 protein
890.4385	3	6.2	MFMNSMLRVSR	1281.6201-MFMNSM(Oxidation)LRVSR	TKSSLNDHDK	TK(1524.7251)SSLNDHDK	aleitner_M1012_005	62.1213	18.6	4.7	0.33	6.1	466	78	4.5	1179	290	12.5	P79010	1	1	0	0	O60177	202	1	0	0	18161.8	SCHPO	Cytochrome c oxidase subunit 4, mitochondrial	118365.6	SCHPO	Uncharacterized ATP-dependent helicase C23E6.02
839.7501	3	2.9	MSCPIDSK	1563.8218-M(Oxidation)SC(Carbamidomethyl)PIDSK	MATKTQLELFTK	1090.4675-M(Oxidation)ATKTQLELFTK	aleitner_M1012_005	91.9027	18.4	6.9	0.33	6.5	583	79	5.8	905	129	11.2	Q9UTS6	1	1	0	0	O60094	1	1	0	0	12254.1	SCHPO	Dynein light chain Tctex-type	109720.0	SCHPO	DNA polymerase V
821.7590	3	7.1	MSFQTLERER	1166.6084-MSFQTLERER	KPYLHESR	K(1433.6973)PYLHESR	aleitner_M1012_005	63.1625	14.5	7.3	0.34	7.2	51	1	3.5	655	91	9.4	Q9P7X8	1	1	0	0	P24488	42	1	0	0	131688.3	SCHPO	Probable DNA-directed RNA polymerase I subunit RPA2	34893.1	SCHPO	Transcriptional activator hap2
930.4943	3	-6.5	AKVNLEILQR	AK(1605.7709)VNLEILQR	MDVLSRVFDNEK	1320.7765-M(Oxidation)DVLSRVFDNEK	aleitner_M1012_005	67.9855	18.6	8.8	0.34	6.6	395	55	6.1	531	91	12.0	Q8WZJ7	348	1	0	0	Q9UTB6	1	1	0	0	101203.4	SCHPO	C-1-tetrahydrofolate synthase, cytoplasmic	30752.8	SCHPO	Transcriptional regulatory protein sds3
677.0691	4	-8.0	TYEVYKNPNDYPQK	TYEVYK(946.4430)NPNDYPQK	MGKNTDK	1895.8941-M(Oxidation)GKNTDK	aleitner_M1012_005	61.8925	16.6	5.7	0.34	7.2	148	18	4.0	1173	259	12.0	Q09686	54	1	0	0	Q09928	1	1	0	0	28003.1	SCHPO	Putative glutamine amidotransferase-like protein C13C5.04	58626.4	SCHPO	Peptidyl-prolyl cis-trans isomerase cyp8
763.1431	4	-1.8	GKGSNGCDLLIMLTDYAK	GK(1093.5994)GSNGC(Carbamidomethyl)DLLIMLTDYAK	MAIPFLHK	2093.0173-MAIPFLHK	aleitner_M1012_005	56.5345	15.5	6.8	0.34	7.7	54	2	3.0	1150	218	11.0	O74733	113	1	0	0	Q96WV0	1	1	0	0	160301.9	SCHPO	Protein cft1	31330.2	SCHPO	Uncharacterized urease accessory protein ureG-like
711.0457	3	4.1	MASSLQKQLK	997.4790-MASSLQKQLK	SYKSTMK	SYK(1270.6955)STM(Oxidation)K	aleitner_M1012_005	86.9127	14.5	6.2	0.34	3.5	698	125	1.9	2119	444	9.9	O60179	1	1	0	0	O74925	461	1	0	0	186413.1	SCHPO	U3 small nucleolar RNA-associated protein 10	103720.6	SCHPO	Vacuolar membrane protein pep3
782.3836	4	5.6	MNALNKIPFTR	1821.7808-MNALNKIPFTR	MASCCPTSRGAAASNK	1441.7752-M(Oxidation)ASC(Carbamidomethyl)C(Carbamidomethyl)PTSRGAAASNK	aleitner_M1012_005	48.1973	15.3	3.0	0.34	4.0	654	423	2.9	1365	994	12.4	O43075	1	1	0	0	O14359	1	1	0	0	32926.7	SCHPO	Probable transcriptional regulatory protein C8D2.12c	27414.3	SCHPO	Uncharacterized AIM2 family protein C30D10.14
672.6931	3	1.5	MLSANMLR	1080.5815-MLSANMLR	KATSTPNPK	K(1072.5409)ATSTPNPK	aleitner_M1012_005	16.3804	14.1	3.9	0.34	5.0	193	41	1.6	2059	598	7.5	O59816	1	1	0	0	O14049	127	1	0	0	52061.2	SCHPO	Dihydrolipoyllysine-residue acetyltransferase component of pyruvate dehydrogenase complex, mitochondrial	22593.0	SCHPO	40S ribosomal protein S8-A
570.8120	4	-2.0	EDIKGTTPIK	EDIK(1178.6158)GTTPIK	KFTVPMFR	K(1238.6758)FTVPM(Oxidation)FR	aleitner_M1012_005	42.2720	16.6	5.2	0.34	6.5	275	35	2.1	5083	868	10.1	P87313	12	1	0	0	Q9US28	408	1	0	0	20249.9	SCHPO	Translation machinery-associated protein 20	65872.8	SCHPO	Uncharacterized FAD-binding protein C1783.01
653.9957	3	-0.69	MSVSKQHVVR	773.3378-M(Oxidation)SVSKQHVVR	MSENR	1323.6969-MSENR	aleitner_M1012_005	96.1753	20.2	7.0	0.34	7.7	307	59	7.7	307	61	15.7	O60068	1	1	0	0	O74906	1	1	0	0	12003.8	SCHPO	Protein isd11	39310.8	SCHPO	Putative box C/D snoRNA protein SPCC613.07
699.0369	3	-2.1	QLQLKK	QLQLK(1337.6074)K	KYNDMWTAR	K(894.5539)YNDM(Oxidation)WTAR	aleitner_M1012_005	45.7428	14.2	3.9	0.34	4.7	245	89	2.6	1047	464	9.5	Q9HFF5	929	1	0	0	Q9Y7Q3	7	1	0	0	138876.1	SCHPO	Sister chromatid cohesion protein pds5	17309.3	SCHPO	Uncharacterized protein C191.10
612.5684	4	3.9	MDLTGAHMLK	1330.6881-MDLTGAHMLK	TKALGENTGFR	TK(1253.6148)ALGENTGFR	aleitner_M1012_005	72.5417	18.6	6.4	0.35	5.7	941	100	5.5	1063	125	13.5	Q9UTF7	1	1	0	0	P18296	1233	1	0	0	38337.4	SCHPO	Putative elongation of fatty acids protein 1	209435.7	SCHPO	Separin
712.8381	4	9.9	MSNTNKSEPNHSCK	1214.5965-MSNTNKSEPNHSC(Carbamidomethyl)K	MKAAAQSNSK	Acetyl-MK(1770.7665)AAAQSNSK	aleitner_M1012_005	62.3932	19.3	6.2	0.35	6.8	590	69	5.1	1621	224	13.1	Q9P786	1	1	0	0	O60055	2	1	0	0	35814.4	SCHPO	Methylenetetrahydrofolate dehydrogenase [NAD(+)]	285229.4	SCHPO	U3 small nucleolar RNA-associated protein 20
734.8800	4	-8.1	KNVVAVAEELQTALR	K(1295.5890)NVVAVAEELQTALR	MGLGNLCSYK	1777.9938-M(Oxidation)GLGNLC(Carbamidomethyl)SYK	aleitner_M1012_005	92.6608	17.0	4.0	0.35	6.1	375	85	2.9	2911	705	10.9	Q9UUJ0	350	1	0	0	P40899	1	1	0	0	43087.1	SCHPO	Pyruvylated Gal-beta-1,3-epitope synthesis protein 5	19696.2	SCHPO	Sexual differentiation process protein isp3
670.6885	3	-1.7	MATRSVSMK	1130.5828-M(Met-loss)ATRSVSMK	MVKMDVVR	1016.5325-MVKM(Oxidation)DVVR	aleitner_M1012_005	46.5703	16.0	3.9	0.35	8.3	40	11	8.2	42	12	10.9	Q9USW1	1	1	0	0	Q10164	1	1	0	0	85524.4	SCHPO	Uncharacterized protein C21B10.03c	143588.7	SCHPO	Probable Rho-type GTPase-activating protein 2
711.6386	4	0.84	MPDLWSESILEGRK	1313.7343-M(Met-loss)PDLWSESILEGRK	EKAFLVLNSR	EK(1666.8566)AFLVLNSR	aleitner_M1012_005	99.3105	15.4	6.5	0.35	4.4	631	112	3.0	1636	285	11.0	Q9Y7Y5	1	1	0	0	Q09691	304	1	0	0	42373.8	SCHPO	Histone acetyltransferase rtt109	44954.3	SCHPO	Putative peptide chain release factor 1, mitochondrial
405.4149	5	-9.2	KLHVPMVDR	K(912.4553)LHVPM(Oxidation)VDR	MSTDSLPR	1247.6696-M(Met-loss)STDSLPR	aleitner_M1012_005	19.3713	18.9	5.7	0.35	6.5	354	160	6.5	354	167	12.4	O94653	58	1	0	0	G2TRT5	1	1	0	0	127646.1	SCHPO	Ribosome biogenesis protein bms1	7611.7	SCHPO	SCOCO-like protein 1
717.3701	4	0.15	IDKNTWNSTLETAK	IDK(1245.6354)NTWNSTLETAK	SKYGALNAER	SK(1757.8836)YGALNAER	aleitner_M1012_005	44.5475	13.8	4.5	0.35	2.9	1204	302	2.9	1204	305	10.9	Q9UUB6	280	1	0	0	Q9UTJ8	1050	1	0	0	34195.8	SCHPO	Ubiquitin carboxyl-terminal hydrolase 2	149029.9	SCHPO	DNA repair protein rad50
454.2493	5	-8.0	KSLNEYMK	K(1254.7224)SLNEYMK	KAFLSLVPDK	K(1149.5740)AFLSLVPDK	aleitner_M1012_005	42.0475	17.9	7.3	0.35	7.6	273	24	3.9	2971	443	10.3	O14224	33	1	0	0	O74853	1053	1	0	0	23031.9	SCHPO	Rho GDP-dissociation inhibitor	121089.2	SCHPO	FKBP12-associated protein 1 homolog
1035.1940	3	1.9	MESSKSPSEVEK	1896.9768-M(Met-loss)ESSKSPSEVEK	MLYTHANIITVNPTR	1343.6456-M(Oxidation)LYTHANIITVNPTR	aleitner_M1012_005	74.9435	16.8	5.0	0.35	7.7	124	25	5.5	511	164	11.3	O14318	1	1	0	0	Q92342	1	1	0	0	32726.5	SCHPO	CCAAT-binding factor complex subunit php4	50370.7	SCHPO	Uncharacterized protein C1F8.04c
1202.9612	3	-0.92	ASQVDNKVENEALMGLFETFVK	ASQVDNK(1137.6394)VENEALMGLFETFVK	KLDGVLEAR	K(2606.2938)LDGVLEAR	aleitner_M1012_005	66.0378	25.2	8.8	0.35	9.5	821	117	8.3	1485	234	15.7	Q9P7I1	509	1	0	0	O94488	976	1	0	0	98954.3	SCHPO	K(+)/H(+) antiporter 1	128470.1	SCHPO	Microtubule organizer protein 1
1100.5312	3	-1.6	MSSLSPELYGCLGNSGLK	1517.7106-M(Met-loss)SSLSPELYGC(Carbamidomethyl)LGNSGLK	VTKDMLPECSGK	VTK(1918.9346)DM(Oxidation)LPEC(Carbamidomethyl)SGK	aleitner_M1012_005	69.2410	20.8	5.2	0.36	6.7	1031	156	6.1	1447	232	14.1	Q9P7U2	1	1	0	0	Q92374	10	1	0	0	39915.2	SCHPO	Putative aryl-alcohol dehydrogenase C977.14c	11793.5	SCHPO	Replication factor A protein 3
665.3577	4	-7.3	HKFNIADTSVR	HK(1370.7479)FNIADTSVR	DIKAANILTMK	DIK(1424.7412)AANILTM(Oxidation)K	aleitner_M1012_005	74.5283	12.3	4.6	0.36	2.9	358	203	1.4	1077	645	9.4	O60169	38	1	0	0	O14047	129	1	0	0	25359.9	SCHPO	Uncharacterized protein C19F8.05	35218.7	SCHPO	Serine/threonine-protein kinase ppk11
575.5560	4	4.1	KELDQFLR	K(1250.6143)ELDQFLR	SKVDSTSFSR	SK(1185.6394)VDSTSFSR	aleitner_M1012_005	78.3260	18.5	5.9	0.36	6.0	404	57	4.5	940	173	12.5	Q10135	1054	1	0	0	O74630	2401	1	0	0	142491.6	SCHPO	Lysine-specific histone demethylase 2	327148.0	SCHPO	Serine/threonine-protein kinase tel1
625.5998	4	8.9	MSTTTTVSAIR	1462.7919-M(Met-loss)STTTTVSAIR	KLADPVPTIEDK	K(1173.6241)LADPVPTIEDK	aleitner_M1012_005	92.3410	17.0	8.7	0.36	6.0	310	30	3.0	1958	360	11.0	Q9US43	1	1	0	0	Q10233	39	1	0	0	22083.7	SCHPO	Putative uracil phosphoribosyltransferase urg2	130239.5	SCHPO	DNA-directed RNA polymerase III subunit RPC2
675.8425	4	0.24	FIEASKSASDGIQLQP	FIEASK(1009.4829)SASDGIQLQP	MNPSTSPNR	1827.9254-M(Met-loss)NPSTSPNR	aleitner_M1012_005	53.6300	16.4	5.6	0.37	7.7	175	17	3.2	4262	584	10.9	O74824	298	1	0	0	Q9HE13	1	1	0	0	35010.3	SCHPO	GTP-binding protein gtr1	63512.9	SCHPO	Uncharacterized MFS-type transporter C1399.02
650.0125	3	3.2	MATTAQKIK	1087.4968-M(Met-loss)ATTAQKIK	KDAEMQGR	K(997.5808)DAEM(Oxidation)QGR	aleitner_M1012_005	53.7815	15.4	7.6	0.37	6.0	165	14	3.5	837	144	9.4	Q9UT21	1	1	0	0	Q9UUA2	628	1	0	0	40376.0	SCHPO	Uncharacterized GTP-binding protein C9.07c	90050.4	SCHPO	DNA repair and recombination protein pif1, mitochondrial
909.1385	3	2.9	KDLSFDEAEVLK	K(1331.6721)DLSFDEAEVLK	MTEVSKAAAFDR	1530.7817-M(Met-loss)TEVSKAAAFDR	aleitner_M1012_005	52.1603	18.9	6.5	0.37	7.5	331	18	3.4	3813	631	11.4	P87058	58	1	0	0	Q10179	1	1	0	0	34616.2	SCHPO	La protein homolog	74005.8	SCHPO	Putative glycine--tRNA ligase
667.3256	4	-6.5	KNDSSISK	K(1787.8400)NDSSISK	MASHLASIYGTEQDK	1015.5186-MASHLASIYGTEQDK	aleitner_M1012_005	20.0882	16.6	3.4	0.37	4.6	797	567	4.5	849	594	12.0	Q10337	203	1	0	0	Q09176	1	1	0	0	98437.0	SCHPO	BRCT-containing protein 1	25030.4	SCHPO	Splicing factor U2AF 23 kDa subunit
645.1142	4	4.2	KGGILADDMGLGK	K(1286.7520)GGILADDM(Oxidation)GLGK	TKILISLSMK	TK(1427.7330)ILISLSM(Oxidation)K	aleitner_M1012_005	87.7607	17.4	3.9	0.37	6.5	307	55	2.9	2819	699	10.9	O60177	410	1	0	0	O14241	49	1	0	0	118365.6	SCHPO	Uncharacterized ATP-dependent helicase C23E6.02	36974.6	SCHPO	Actin-related protein 2/3 complex subunit 2
751.6688	4	-4.0	LTSIIKYSFGIDLSYR	LTSIIK(1127.6438)YSFGIDLSYR	KESLSSVLK	K(2013.0823)ESLSSVLK	aleitner_M1012_005	99.8293	21.6	7.2	0.37	8.3	451	88	5.6	1904	438	13.3	O74787	861	1	0	0	Q9UT10	322	1	0	0	102763.2	SCHPO	Phosphatidylethanolamine N-methyltransferase	77882.6	SCHPO	Uncharacterized GTP-binding protein P8A3.05
454.2488	6	-2.0	KEASDINQK	K(1687.9297)EASDINQK	LKLATFDKPTFNR	LK(1169.5928)LATFDKPTFNR	aleitner_M1012_005	28.5813	19.4	6.7	0.37	6.3	1015	197	5.1	2094	464	13.1	O74400	388	1	0	0	P36600	364	1	0	0	77034.7	SCHPO	Uncharacterized RNA-binding protein C4F6.14	46468.7	SCHPO	cAMP-dependent protein kinase regulatory subunit
660.6837	3	4.1	MDTRGYSETK	923.5328-M(Met-loss)DTRGYSETK	MGAILSTPK	1193.5564-M(Met-loss)GAILSTPK	aleitner_M1012_005	72.1737	29.7	9.3	0.38	16.8	69	9	6.5	4468	532	16.1	O74562	1	1	0	0	O94369	1	1	0	0	122976.0	SCHPO	Exocyst complex component sec8	37373.1	SCHPO	Uncharacterized protein C1604.03c
748.0750	3	-6.5	MSDIDKESLK	1207.6886-M(Met-loss)SDIDKESLK	VKIMLPEPK	VK(1171.5972)IM(Oxidation)LPEPK	aleitner_M1012_005	46.1143	16.4	5.3	0.38	9.2	34	16	6.1	238	144	9.4	Q10087	1	1	0	0	O60128	189	1	0	0	59918.7	SCHPO	Uncharacterized amino-acid permease C11D3.08c	27553.2	SCHPO	40S ribosomal protein S3
724.7258	3	-9.4	MAEVEEK	1336.7966-MAEVEEK	GIKGIQTLLEK	GIK(972.4474)GIQTLLEK	aleitner_M1012_005	27.5653	19.9	8.4	0.38	11.5	45	1	7.4	458	50	10.1	O13903	1	1	0	0	Q9Y824	303	1	0	0	26726.0	SCHPO	Exosome complex component rrp40	112871.6	SCHPO	Uncharacterized protein C1105.01
697.3925	3	4.3	HKAHMNTVNIK	HK(797.4647)AHMNTVNIK	KGQLSK	K(1429.7500)GQLSK	aleitner_M1012_005	59.3985	15.0	3.8	0.38	9.4	16	2	2.5	1584	331	9.9	Q09817	186	1	0	0	Q92365	28	1	0	0	56551.6	SCHPO	60S ribosomal export protein nmd3	11263.5	SCHPO	60S ribosomal protein L36-A
938.1744	3	-6.8	MEIKPEYLLPDR	M(Oxidation)EIK(1292.7452)PEYLLPDR	GLKVVAGEVQR	GLK(1656.8433)VVAGEVQR	aleitner_M1012_005	77.8578	17.7	2.1	0.38	6.7	296	60	3.0	2787	676	11.0	P54789	117	1	0	0	O14342	180	1	0	0	80514.9	SCHPO	Origin recognition complex subunit 1	60862.2	SCHPO	Uncharacterized protein C2F12.12c
913.7031	4	-0.41	MKVYINVYDLMPDSPVNK	M(Acetyl+Oxidation)K(1467.7205)VYINVYDLMPDSPVNK	KVEIANDEGNNK	K(2321.1323)VEIANDEGNNK	aleitner_M1012_005	65.8772	22.1	9.2	0.38	11.2	108	13	6.1	1515	238	10.9	L7SU69	2	1	1	0	O14269	58	1	0	0	21952.2	SCHPM	Peptidase 1	62591.3	SCHPO	Uncharacterized protein C7D4.14c
884.7464	3	2.0	TNGTMGKGSSDDPIDIDA	TNGTMGK(858.4335)GSSDDPIDIDA	MASVTSEK	1930.8466-M(Met-loss)ASVTSEK	aleitner_M1012_005	33.3162	12.9	5.7	0.38	5.6	83	6	1.9	1282	293	11.5	O42915	331	1	0	0	O13846	1	1	0	0	38226.5	SCHPO	Ubiquitin fusion degradation protein 1	40229.8	SCHPO	Ceramide very long chain fatty acid hydroxylase-like protein C19G12.08
792.0687	3	2.9	YKSLDFNMEK	YK(1083.5812)SLDFNM(Oxidation)EK	KGVEGTEVK	K(1427.6643)GVEGTEVK	aleitner_M1012_005	64.4155	21.5	8.9	0.38	8.9	270	45	6.0	1222	314	13.7	O60104	316	1	0	0	O59945	85	1	0	0	43509.5	SCHPO	Mediator of RNA polymerase II transcription subunit 7	68617.9	SCHPO	Fimbrin
732.3609	4	6.2	EKPATASWIMEGDK	EK(1363.6516)PATASWIMEGDK	MFSPCTVKEK	1699.8127-MFSPC(Carbamidomethyl)TVKEK	aleitner_M1012_005	65.2830	14.4	4.5	0.39	3.5	640	126	2.9	962	212	10.9	Q09763	432	1	0	0	O94332	1	1	0	0	84487.0	SCHPO	Rho guanine nucleotide exchange factor gef1	23183.0	SCHPO	RNA polymerase I-specific transcription initiation factor rrn11
603.5876	4	9.0	LNGKETYTLLTK	LNGK(1030.5335)ETYTLLTK	KPESFTGK	K(1517.8341)PESFTGK	aleitner_M1012_005	25.4732	13.8	2.5	0.39	2.9	901	285	2.9	901	304	10.9	Q9UTG6	160	1	0	0	O74901	292	1	0	0	38041.5	SCHPO	Putative methionyl-tRNA formyltransferase	55126.3	SCHPO	Uncharacterized protein CC613.01
774.3834	3	7.7	MENKDALDIGK	1071.5084-M(Oxidation)ENKDALDIGK	MGSDGSSLSPK	1386.6701-M(Met-loss)GSDGSSLSPK	aleitner_M1012_005	81.5448	20.3	7.8	0.40	9.9	115	15	7.8	363	63	13.6	O14214	1	1	0	0	P36616	1	1	0	0	35470.5	SCHPO	tRNA (guanine(9)-N1)-methyltransferase	61056.4	SCHPO	Protein kinase dsk1
639.1064	5	0.64	MTVASDDSPKEAR	1784.8428-MTVASDDSPKEAR	DISSKSPSGNDALNDK	DISSK(1543.7188)SPSGNDALNDK	aleitner_M1012_005	62.0662	15.5	7.2	0.40	4.5	704	98	3.0	1951	399	11.0	O94418	1	1	0	0	P87048	9	1	0	0	97564.9	SCHPO	Meiotically up-regulated gene 87 protein	97999.6	SCHPO	26S proteasome regulatory subunit rpn1
640.8437	4	7.9	LIPGKNPTNAETDIK	LIPGK(949.4579)NPTNAETDIK	SKMTAQF	SK(1747.9356)MTAQF	aleitner_M1012_005	25.9568	17.1	7.2	0.40	7.3	227	24	3.9	2037	343	11.9	Q10435	1432	1	0	0	O59698	575	1	0	0	185618.1	SCHPO	Probable ubiquitin fusion degradation protein C12B10.01c	64184.5	SCHPO	Uncharacterized transporter C36.01c
558.7936	4	3.5	MAAATGWER	1370.7234-M(Met-loss)AAATGWER	SSPKSPVAWFK	SSPK(998.4821)SPVAWFK	aleitner_M1012_005	43.1842	16.4	5.6	0.41	5.5	574	107	5.1	749	133	10.9	P41389	1	1	0	0	Q9Y7U0	1017	1	0	0	80100.3	SCHPO	DNA replication licensing factor mcm5	131058.5	SCHPO	Uncharacterized protein C63.14
741.7062	3	-8.4	MHPHLDVNNQK	1021.5154-M(Met-loss)HPHLDVNNQK	MVYASLGK	1338.6680-M(Oxidation)VYASLGK	aleitner_M1012_005	28.5045	13.4	5.1	0.41	3.8	392	93	3.5	486	115	11.8	O74347	1	1	0	0	Q10311	1	1	0	0	12294.0	SCHPO	COX assembly mitochondrial protein 1	25930.6	SCHPO	Ankyrin repeat-containing protein C6C3.08
576.7114	5	7.2	EKDWIVDTLELR	EK(1362.7065)DWIVDTLELR	SKLGATTTTAMK	SK(1653.8614)LGATTTTAM(Oxidation)K	aleitner_M1012_005	93.3830	15.9	5.5	0.41	5.0	919	135	2.9	4063	693	10.9	Q10146	266	1	0	0	Q11119	506	1	0	0	89560.5	SCHPO	Exosome complex exonuclease rrp6	86783.6	SCHPO	Ubiquitin carboxyl-terminal hydrolase 14
731.3585	3	7.7	MNFEEIEER	1126.5593-M(Met-loss)NFEEIEER	MPSHKSFR	1202.5455-MPSHKSFR	aleitner_M1012_005	25.5787	20.3	6.0	0.41	10.9	57	8	7.8	290	38	11.0	O74873	1	1	0	0	P05767	1	1	0	0	84845.9	SCHPO	Protein transport protein sec23-1	6308.5	SCHPO	60S ribosomal protein L39
731.3527	3	-0.24	MNFEEIEER	1126.5593-M(Met-loss)NFEEIEER	MPSHKSFR	1202.5455-MPSHKSFR	aleitner_M1012_005	26.7083	14.4	0.7	7.3	6.2	762	203	5.0	1504	412	9.8	O74873	1	1	0	0	P05767	1	1	0	0	84845.9	SCHPO	Protein transport protein sec23-1	6308.5	SCHPO	60S ribosomal protein L39
580.3181	4	-4.7	MNSQTSVVGVHYR	971.5804-M(Met-loss)NSQTSVVGVHYR	MRIFTLGK	1483.7419-M(Met-loss)RIFTLGK	aleitner_M1012_005	16.3169	17.3	5.9	0.41	6.8	268	56	4.6	1041	358	12.6	P40234	1	1	0	0	O43043	1	1	0	0	49746.7	SCHPO	Casein kinase I homolog 2	125130.0	SCHPO	Sterol regulatory element-binding protein cleavage-activating protein
479.8371	5	-5.9	MNYAKLSIAFSK	1006.4464-M(Oxidation)NYAKLSIAFSK	KCLQSMS	K(1525.7851)C(Carbamidomethyl)LQSM(Oxidation)S	aleitner_M1012_005	72.9965	17.5	3.9	0.41	5.8	680	132	3.7	2569	751	11.7	O42908	1	1	0	0	O94699	557	1	0	0	98971.3	SCHPO	Mitochondrial presequence protease	63485.6	SCHPO	Mitochondrial outer membrane protein C83.16c
1042.8544	3	-8.0	YNKQLESTLSI	YNK(1830.8896)QLESTLSI	KYVLESCVPNMPEK	K(1432.7450)YVLESC(Carbamidomethyl)VPNMPEK	aleitner_M1012_005	75.4127	15.4	5.6	0.42	4.5	484	196	2.9	1363	654	10.9	O94521	325	1	0	0	Q9C1W3	243	1	0	0	36844.2	SCHPO	Probable pyridoxal reductase 2	50339.1	SCHPO	Probable squalene monooxygenase
667.3982	3	0.50	KADGPLNFSK	K(923.6056)ADGPLNFSK	MKTALLLK	1213.6343-M(Met-loss)KTALLLK	aleitner_M1012_005	61.7903	16.4	7.2	0.42	8.7	67	3	1.9	5965	715	9.9	O59762	83	1	0	0	P87214	1	1	0	0	45747.6	SCHPO	Guanine nucleotide-binding protein negative regulator 1	28515.7	SCHPO	Uroporphyrinogen-III synthase
567.5835	4	1.8	AKSNSGLIQR	AK(1193.7020)SNSGLIQR	KEIQAILNK	K(1210.6670)EIQAILNK	aleitner_M1012_005	56.7717	20.6	6.9	0.42	11.2	81	7	5.6	1870	368	11.5	Q9Y7T7	174	1	0	0	Q9UT09	53	1	0	0	74224.3	SCHPO	Pre-mRNA-splicing ATP-dependent RNA helicase prp28	40638.8	SCHPO	Phospho-2-dehydro-3-deoxyheptonate aldolase, tyrosine-inhibited
593.8145	4	-7.7	KTGLGGVSGNK	K(1354.6856)TGLGGVSGNK	MFNFRLFSR	1154.6295-MFNFRLFSR	aleitner_M1012_005	27.0342	15.8	6.0	0.42	8.0	71	8	3.4	1463	297	7.8	O43001	669	1	0	0	O13640	1	1	0	0	121823.0	SCHPO	Inositol-1,4,5-trisphosphate 5-phosphatase 1	36998.3	SCHPO	Uncharacterized alpha-1,2-galactosyltransferase C8D2.17
559.2999	5	-4.5	KGAEIEIVGYGSHLK	K(1191.6136)GAEIEIVGYGSHLK	EKAELAHEK	EK(1737.9301)AELAHEK	aleitner_M1012_005	26.4752	18.8	6.0	0.42	8.4	243	48	5.1	1831	511	12.5	Q9Y700	281	1	0	0	C6Y4C0	70	1	0	0	48282.9	SCHPO	Elongation factor Tu, mitochondrial	13077.8	SCHPO	Putative splicing factor C222.18
508.7625	4	-6.8	MKYTFSNK	1144.5798-M(Met-loss)KYTFSNK	KMLEVSER	K(1024.5229)M(Oxidation)LEVSER	aleitner_M1012_005	37.5007	15.2	6.2	0.42	3.6	954	128	3.0	1423	217	11.0	O94539	1	1	0	0	Q10176	229	1	0	0	24400.8	SCHPO	Presequence translocated-associated motor subunit pam17, mitochondrial	51684.1	SCHPO	Dolichyl-diphosphooligosaccharide--protein glycosyltransferase subunit 1
1029.8726	3	3.7	SIAQFKELGPPDQVNTIK	SIAQFK(1102.5216)ELGPPDQVNTIK	MDIEKSDK	2122.1310-MDIEKSDK	aleitner_M1012_005	92.0377	19.6	6.6	0.42	8.7	201	24	8.7	201	29	10.9	P87317	32	1	0	0	Q12126	1	1	0	0	74095.3	SCHPO	Uncharacterized protein C31F10.16	38538.1	SCHPO	Serine/threonine-protein kinase crk1
623.2972	4	-5.9	MGVNTAGDPQK	1372.6511-MGVNTAGDPQK	QTIKNDYNEK	Q(Gln->pyro-Glu)TIK(1254.5914)NDYNEK	aleitner_M1012_005	42.7067	13.2	3.6	0.42	3.9	499	109	3.5	677	137	9.3	Q10233	1	1	0	0	O74951	10	1	0	0	130239.5	SCHPO	DNA-directed RNA polymerase III subunit RPC2	33220.3	SCHPO	Uncharacterized protein C736.02
716.8975	4	3.0	ISMNKAPQSLGLCTAR	ISM(Oxidation)NK(1101.6659)APQSLGLC(Carbamidomethyl)TAR	HKAIGVALR	HK(1899.9547)AIGVALR	aleitner_M1012_005	57.3615	20.4	6.0	0.42	8.1	425	37	4.4	3396	625	12.3	O14156	47	1	0	0	O13798	707	1	0	0	43569.5	SCHPO	Protein phosphatase 2C homolog 4	138536.2	SCHPO	Caffeine-induced protein 16
555.3287	4	-6.3	KVPIGR	K(1548.8664)VPIGR	IDPLKGPAVAFQR	IDPLK(806.5014)GPAVAFQR	aleitner_M1012_005	36.9223	14.9	7.1	0.42	5.6	203	35	5.5	217	39	9.3	O42866	200	1	0	0	Q9Y7Z9	246	1	0	0	25600.8	SCHPO	3-oxoacyl-[acyl-carrier-protein] reductase	53575.2	SCHPO	Probable ubiquinone biosynthesis monooxygenase coq6
698.7048	3	-2.3	KVISVLK	K(1307.5598)VISVLK	MDSASSMRNR	923.6056-M(Oxidation)DSASSMRNR	aleitner_M1012_005	44.8887	16.7	3.9	0.42	4.6	934	137	3.0	2586	490	12.1	O74562	170	1	0	0	O94614	1	1	0	0	122976.0	SCHPO	Exocyst complex component sec8	70016.5	SCHPO	Chitin synthase regulatory factor 4
587.3233	3	-7.6	MEDLDTKIK	798.4487-M(Met-loss)EDLDTKIK	KLDASK	K(1098.5809)LDASK	aleitner_M1012_005	88.7285	20.2	6.2	0.42	14.0	10	1	4.6	1321	169	9.4	Q10187	1	1	0	0	O42700	261	1	0	0	68721.2	SCHPO	UBA domain-containing protein 6	35238.5	SCHPO	Transaldolase
951.1477	3	7.6	KVESLGSNSGATR	K(1545.7311)VESLGSNSGATR	KDQSENSWVTSK	K(1442.7365)DQSENSWVTSK	aleitner_M1012_005	90.1545	19.3	6.5	0.42	8.3	254	28	4.6	2177	528	11.0	P18253	139	1	0	0	Q9C108	61	1	0	0	17402.0	SCHPO	Peptidyl-prolyl cis-trans isomerase	18420.7	SCHPO	Uncharacterized protein PB1E7.01c
1066.8541	3	-4.6	MVESDSSGIVR	2150.0354-M(Met-loss)VESDSSGIVR	KYMDTYGNQGALPPSQVK	K(1185.5877)YM(Oxidation)DTYGNQGALPPSQVK	aleitner_M1012_005	85.0510	18.6	5.5	0.43	9.2	197	12	7.3	683	93	9.4	Q9USP0	1	1	0	0	O74456	87	1	0	0	37773.7	SCHPO	Translation initiation factor eIF-2B subunit alpha	32737.1	SCHPO	Serine/threonine-protein kinase pef1
711.1526	4	2.3	KVDQAVVLSSEEK	K(1409.8130)VDQAVVLSSEEK	ATAAKALGSLIEK	ATAAK(1568.8298)ALGSLIEK	aleitner_M1012_005	94.2598	15.4	6.5	0.43	4.5	647	138	2.9	1894	518	10.9	O14002	2161	1	0	0	Q10105	1663	1	0	0	264624.6	SCHPO	Peroxide stress-activated histidine kinase mak2	297340.3	SCHPO	Translational activator gcn1
649.5573	4	-9.4	MAGTPSFQK	1612.7654-M(Oxidation)AGTPSFQK	MEGPNSMEVGSLEVK	1119.5270-M(Met-loss)EGPNSMEVGSLEVK	aleitner_M1012_005	23.4543	15.2	3.3	0.43	7.1	100	19	4.3	655	214	12.3	O94714	1	1	0	0	O13878	1	1	0	0	45636.0	SCHPO	Protein spt2	88938.5	SCHPO	U3 small nucleolar RNA-associated protein 17
680.6002	4	-4.0	ILNKAISNAESNSGR	ILNK(1145.5605)AISNAESNSGR	MVNFASEVDK	1710.8901-M(Met-loss)VNFASEVDK	aleitner_M1012_005	57.6450	15.4	4.1	0.44	6.6	171	34	4.5	711	219	10.9	Q9P7I7	461	1	0	0	Q10276	1	1	0	0	56098.5	SCHPO	Uncharacterized protein C24B10.19c	52536.5	SCHPO	Putative choline kinase
765.4193	3	3.6	MTAGSKVFSNDSVR	M(Met-loss)TAGSK(926.5437)VFSNDSVR	MVKTNISK	1504.7522-M(Met-loss)VKTNISK	aleitner_M1012_005	63.2862	18.7	6.9	0.44	8.8	139	18	4.0	2268	427	12.0	Q9P7P7	6	1	0	0	Q9P7N4	1	1	0	0	35591.9	SCHPO	Probable L-lactate dehydrogenase	36276.3	SCHPO	tRNA-specific adenosine deaminase subunit tad3
1042.8405	3	-6.1	ELSKSAEDLLSVDSHNK	ELSK(1254.5914)SAEDLLSVDSHNK	MGVNTAGDPQK	2008.9953-MGVNTAGDPQK	aleitner_M1012_005	48.0928	18.0	3.8	0.44	8.6	111	75	5.6	649	403	13.6	Q9UTL2	22	1	0	0	Q10233	1	1	0	0	57254.1	SCHPO	Kinesin-like protein 8	130239.5	SCHPO	DNA-directed RNA polymerase III subunit RPC2
730.0814	3	6.3	MATRSVSMK	1308.7442-M(Met-loss)ATRSVSMK	KSALHEIFVK	K(1016.5325)SALHEIFVK	aleitner_M1012_005	46.8183	16.1	4.6	0.44	9.3	28	12	4.1	690	402	7.9	Q9USW1	1	1	0	0	O75006	575	1	0	0	85524.4	SCHPO	Uncharacterized protein C21B10.03c	88550.7	SCHPO	Exocyst complex component sec15
711.6924	3	-0.86	MPPVRAEK	1205.5564-MPPVRAEK	MSQDSESFIR	1064.5689-M(Met-loss)SQDSESFIR	aleitner_M1012_005	44.7625	16.6	6.2	0.44	6.6	299	37	4.5	1179	189	10.0	O74560	1	1	0	0	Q10083	1	1	0	0	73293.7	SCHPO	Rik1-associated factor 2	14645.6	SCHPO	Uncharacterized protein C11D3.04c
554.0368	4	-8.8	MENPPYHVSISK	942.5022-M(Met-loss)ENPPYHVSISK	MATSGIQTK	1407.7034-M(Met-loss)ATSGIQTK	aleitner_M1012_005	88.6137	17.2	7.4	0.44	7.8	145	18	4.3	1250	223	12.0	O42648	1	1	0	0	O59701	1	1	0	0	38244.1	SCHPO	HMG box-containing protein C10F6.08c	37853.4	SCHPO	Cysteine synthase 1
484.6686	5	8.4	MGILSVIR	1530.7600-MGILSVIR	KDVISCSTIENK	K(1025.5943)DVISC(Carbamidomethyl)STIENK	aleitner_M1012_005	39.6430	13.5	3.7	0.45	3.5	1146	200	2.6	2324	497	10.0	Q9US08	1	1	0	0	Q10075	168	1	0	0	119408.5	SCHPO	Sporulation-specific protein 3	46741.8	SCHPO	Glutathione gamma-glutamylcysteinyltransferase
635.3043	4	-2.0	YNKGPFSMEVK	YNK(1222.5652)GPFSM(Oxidation)EVK	MDGNEIAHAK	1452.6959-MDGNEIAHAK	aleitner_M1012_005	73.0327	15.3	5.5	0.45	7.5	65	32	2.5	1584	963	7.8	O59760	34	1	0	0	Q09796	1	1	0	0	26496.9	SCHPO	Putative uncharacterized hydrolase C1020.07	111469.1	SCHPO	Importin beta-like protein kap111
436.5994	3	3.3	MALKR	820.4443-M(Met-loss)ALKR	GEKPPR	GEK(624.3959)PPR	aleitner_M1012_005	73.7003	21.4	2.8	0.45	14.5	16	2	11.0	99	12	8.5	O13757	1	1	1	0	Q9Y802	293	1	0	0	19921.4	SCHPO	Meiotic chromosome segregation protein C17A2.07c	112829.5	SCHPO	Lysine-specific histone demethylase 1
727.3970	4	0.21	DGKPSVADSAIKSTR	DGK(1374.7581)PSVADSAIKSTR	MKLDYVLALR	M(Oxidation)K(1668.8683)LDYVLALR	aleitner_M1012_005	83.1470	15.9	1.9	0.46	8.1	70	14	2.5	2589	844	7.8	Q10105	161	1	0	0	O59675	92	1	1	0	297340.3	SCHPO	Translational activator gcn1	22245.0	SCHPO	40S ribosomal protein S9-B
567.5397	4	-2.9	SKDISSK	SK(1502.7287)DISSK	STAADMKPKADSK	STAADM(Oxidation)K(901.4757)PKADSK	aleitner_M1012_005	17.3247	14.2	4.8	0.46	5.6	132	72	2.7	890	540	8.6	O13902	482	1	0	0	Q10280	720	1	0	0	62317.0	SCHPO	Dihydroxyacetone kinase 1	91777.6	SCHPO	Transcription factor gaf1
686.8845	4	-5.1	MSAASSAIPKR	1625.9314-MSAASSAIPKR	MSSLEIIVDKILK	1255.6595-MSSLEIIVDKILK	aleitner_M1012_005	86.8777	19.1	7.6	0.46	7.8	270	18	3.1	3826	570	11.3	O74463	1	1	0	0	Q9UUH3	1	1	0	0	57978.9	SCHPO	Uncharacterized protein C1739.01	31809.5	SCHPO	Uncharacterized kinase mug58
826.0645	3	-9.5	MLAHGSNDYGVSLK	1115.5169-M(Met-loss)LAHGSNDYGVSLK	MKPSENEK	1497.7464-M(Oxidation)KPSENEK	aleitner_M1012_005	87.3650	17.3	6.4	0.46	8.3	121	8	6.3	417	42	12.2	O60070	1	1	0	0	Q09773	1	1	0	0	74253.5	SCHPO	Set1 complex component ash2	162396.0	SCHPO	Meiotically up-regulated gene 62 protein
703.5801	4	-4.7	KNYGFLNEYR	K(1507.6687)NYGFLNEYR	MDVDDLIYACR	1440.7038-MDVDDLIYAC(Carbamidomethyl)R	aleitner_M1012_005	42.7595	16.6	5.0	0.47	5.6	675	150	5.1	940	204	13.1	Q9P6P2	135	1	0	0	Q9HFE7	1	1	0	0	31342.6	SCHPO	rRNA biogenesis protein rrp36	16280.3	SCHPO	Ankyrin repeat-containing protein P16F5.05c
999.2692	4	-7.3	GEIDIPTTPIKSATHPLLSSYSEPK	GEIDIPTTPIK(1312.6809)SATHPLLSSYSEPK	GKIGALNDMTR	GK(2818.4640)IGALNDMTR	aleitner_M1012_005	78.5935	17.9	3.0	0.47	5.1	1509	322	4.8	1823	384	12.8	O42844	396	1	0	0	Q9P7Q7	1475	1	0	0	56609.8	SCHPO	Calcium/calmodulin-dependent protein kinase type II	184581.2	SCHPO	Peroxide stress-activated histidine kinase mak1
1023.5517	3	-5.1	MDWVALSKSCK	1728.0226-M(Oxidation)DWVALSKSC(Carbamidomethyl)K	YLAYKPLIGSPLKK	YLAYK(1477.6945)PLIGSPLKK	aleitner_M1012_005	84.8823	17.4	5.9	0.47	4.8	1689	398	4.5	2052	505	12.6	O42948	1	1	0	0	O74389	390	1	0	0	115551.5	SCHPO	Uncharacterized WD repeat-containing protein C16H5.13	45793.5	SCHPO	Meiotically up-regulated gene 176 protein
509.2723	4	-5.6	MTPQLSSSVASK	798.4487-MTPQLSSSVASK	MSSNLIK	1372.6908-M(Met-loss)SSNLIK	aleitner_M1012_005	17.5920	11.2	4.8	0.47	2.5	434	114	0.1	2849	1010	9.8	Q9P6I5	1	1	0	0	Q10480	1	1	0	0	22394.9	SCHPO	Guanylate kinase	36428.5	SCHPO	Nuclease 1, mitochondrial
800.0781	3	5.3	METKSSYLK	1311.6571-METKSSYLK	KYTPHTQSGR	K(1223.6108)YTPHTQSGR	aleitner_M1012_005	82.7017	19.8	1.9	0.48	6.8	699	126	6.0	1095	204	13.0	Q10213	1	1	0	0	Q09886	105	1	0	0	101124.6	SCHPO	ATP-dependent DNA helicase srs2	13701.2	SCHPO	Meiotically up-regulated gene 42 protein
571.0709	4	1.5	MNASEKLSQK	1145.6808-MNASEKLSQK	KHLQLLEK	K(1272.6384)HLQLLEK	aleitner_M1012_005	33.3415	14.3	5.1	0.48	6.5	108	18	2.2	2134	418	9.9	O74847	1	1	0	0	Q9USP3	395	1	0	0	16055.8	SCHPO	Probable mitochondrial pyruvate carrier 2	51032.5	SCHPO	Pentatricopeptide repeat-containing protein 6, mitochondrial
1078.4958	3	-5.7	SKHSASTMSSPFDPTMK	SK(1378.6551)HSASTMSSPFDPTM(Oxidation)K	MDLVNHLEDR	1991.8969-MDLVNHLEDR	aleitner_M1012_005	55.2698	17.3	7.6	0.48	8.9	83	4	7.8	162	23	15.8	O13286	539	1	0	0	P40373	1	1	0	0	62060.6	SCHPO	WD repeat-containing protein srw1	34029.7	SCHPO	ATP phosphoribosyltransferase
813.3933	4	-5.9	NPSIETVVNKTDTIDTK	NPSIETVVNK(1375.6000)TDTIDTK	MPKEDDSLCK	2012.0314-M(Oxidation)PKEDDSLC(Carbamidomethyl)K	aleitner_M1012_005	16.4527	12.9	4.1	0.48	5.1	111	70	1.9	1034	786	9.9	Q8TFG7	181	1	0	0	Q9P793	1	1	0	0	51748.1	SCHPO	tRNA (guanine(37)-N1)-methyltransferase	162634.5	SCHPO	Chromatin remodeling factor mit1
829.7491	3	-4.9	MSRHLETSLNNK	1188.5638-M(Met-loss)SRHLETSLNNK	MKFGHDFK	Acetyl-MK(1435.7419)FGHDFK	aleitner_M1012_005	74.5667	18.2	4.5	0.49	5.6	509	324	4.1	1165	771	11.5	O74918	1	1	0	0	O14212	2	1	0	0	32378.2	SCHPO	Exosome complex component rrp45	53404.1	SCHPO	Uncharacterized RING finger protein C6B12.07c
993.5061	3	-1.00	SVGNVSIDKSVFYEFLTK	SVGNVSIDK(945.4477)SVFYEFLTK	MTAICTDK	2170.1198-M(Met-loss)TAIC(Carbamidomethyl)TDK	aleitner_M1012_005	89.9145	15.4	4.2	0.49	6.6	148	25	4.5	580	173	10.9	O13869	639	1	0	0	Q9UT07	1	1	0	0	73522.5	SCHPO	Translation factor guf1, mitochondrial	19908.9	SCHPO	Protein ups1 homolog
569.3365	3	-8.7	EKATLNK	EK(902.5477)ATLNK	MTLIKYK	940.5229-M(Met-loss)TLIKYK	aleitner_M1012_005	57.1548	17.6	6.2	0.50	6.2	395	67	4.5	1071	209	12.5	O74326	256	1	0	0	C6Y4B1	1	1	0	0	54543.2	SCHPO	Poly(A) RNA polymerase cid11	2933.6	SCHPO	Uncharacterized protein C20G4.09
964.9832	4	5.0	MMEHDVEDLINQLDISEK	1697.8923-MMEHDVEDLINQLDISEK	DVKPHNVMIDHKK	DVK(2296.0603)PHNVMIDHKK	aleitner_M1012_005	65.4810	23.2	6.6	0.50	8.2	1378	269	8.0	1532	301	15.0	Q9P6J6	1	1	0	0	P40231	162	1	0	0	93170.0	SCHPO	Putative beta-glucosidase	39527.6	SCHPO	Casein kinase II subunit alpha
697.6227	4	6.1	MSALSLSITK	1720.8706-M(Oxidation)SALSLSITK	KVSDYQIAGVMSGTK	K(1203.6421)VSDYQIAGVMSGTK	aleitner_M1012_005	56.0885	14.6	6.3	0.50	4.5	538	99	2.1	2822	576	10.1	Q9UUN5	1	1	0	0	P36603	362	1	0	0	18840.2	SCHPO	PRA1-like protein	45405.8	SCHPO	Ribonucleoside-diphosphate reductase small chain
943.8182	3	-9.7	KIAAHAAAITAASEK	K(1376.6507)IAAHAAAITAASEK	MTEHHTPKSR	1589.8777-M(Oxidation)TEHHTPKSR	aleitner_M1012_005	91.0882	20.1	6.5	0.50	12.4	33	2	4.5	2412	540	7.7	O14066	959	1	0	0	O13339	1	1	0	0	150018.8	SCHPO	Increased rDNA silencing protein 4 homolog	116330.2	SCHPO	Telomerase reverse transcriptase
1054.8584	3	-7.2	MNSIARLSDEINK	1671.8203-MNSIARLSDEINK	KPSLSDVKDTSDDK	K(1627.8240)PSLSDVKDTSDDK	aleitner_M1012_005	84.4887	26.4	10.3	0.50	15.5	80	4	8.7	1882	317	14.5	O59718	1	1	0	0	Q9P7K3	418	1	0	0	54598.5	SCHPO	Nuclear envelope morphology protein 1	50609.7	SCHPO	Uncharacterized kinase C24B10.02c
723.0428	3	-8.4	MIDLFAIVNK	1134.5233-M(Met-loss)IDLFAIVNK	MSIDFDWSK	1169.6696-M(Met-loss)SIDFDWSK	aleitner_M1012_005	37.0470	17.7	7.8	0.51	7.2	248	18	7.2	248	19	12.6	O43032	1	1	0	0	Q92377	1	1	0	0	61078.3	SCHPO	Signal recognition particle receptor subunit alpha homolog	30517.7	SCHPO	Mitochondrial distribution and morphology protein 12
425.5526	6	-0.73	NEKSSAEISQTSK	NEK(1139.5896)SSAEISQTSK	MLEAVTNPK	1545.7522-MLEAVTNPK	aleitner_M1012_005	26.2197	15.5	5.3	0.51	4.6	1104	198	2.9	3662	699	10.9	Q09842	206	1	0	0	O13629	1	1	0	0	46856.3	SCHPO	PWWP domain-containing protein 3	40651.9	SCHPO	Putative lipoate-protein ligase A
671.0480	3	6.8	AAKVPIEWER	AAK(812.4578)VPIEWER	MAIGKR	1335.7187-MAIGKR	aleitner_M1012_005	77.2007	19.2	5.6	0.51	9.9	86	11	4.5	1700	282	12.5	Q9USP8	73	1	0	0	Q9UU76	1	1	0	0	41188.8	SCHPO	Isocitrate dehydrogenase [NAD] subunit 2, mitochondrial	72635.2	SCHPO	Pumilio homology domain family member 6
1209.9572	3	-0.29	MDFTTNEVLFSR	2299.2100-M(Met-loss)DFTTNEVLFSR	LKTEFLIQWSSLTNAAPDK	LK(1465.7089)TEFLIQWSSLTNAAPDK	aleitner_M1012_005	88.1177	18.1	5.8	0.51	6.3	737	108	5.2	1452	252	12.9	A6X974	1	1	0	0	O43078	501	1	0	0	12074.4	SCHPO	Putative uncharacterized protein C8E11.08c	71733.2	SCHPO	ATPase-like fidgetin
619.2993	4	7.1	QKLTSPSDSFFK	Q(Gln->pyro-Glu)K(1106.4736)LTSPSDSFFK	MDVGTMGSR	1504.7450-MDVGTM(Oxidation)GSR	aleitner_M1012_005	42.4442	15.7	5.9	0.51	4.1	1289	216	3.6	1807	318	11.6	Q9UT52	291	1	0	0	Q09733	1	1	0	0	78428.0	SCHPO	Gamma-tubulin complex subunit mod21	126539.5	SCHPO	Rho guanine nucleotide exchange factor gef2
517.4202	5	-8.6	MPCCPTKSGAAPTNR	M(Acetyl+Oxidation)PC(Carbamidomethyl)C(Carbamidomethyl)PTK(877.3487)SGAAPTNR	MDESSR	1842.8063-M(Oxidation)DESSR	aleitner_M1012_005	24.6757	14.4	1.6	0.51	5.1	317	113	3.4	1028	468	11.4	Q9P7U1	7	1	0	0	Q10491	1	1	0	0	28253.7	SCHPO	Uncharacterized AIM2 family protein C977.15	103633.6	SCHPO	Arf guanine nucleotide exchange factor sec74
891.1190	3	-5.9	MHSAHMSNADYIAK	1226.6944-M(Met-loss)HSAHMSNADYIAK	KAEILMIQK	K(1581.7246)AEILM(Oxidation)IQK	aleitner_M1012_005	83.3688	17.2	6.7	0.51	6.2	383	114	5.8	488	143	12.1	O94417	1	1	0	0	O94446	37	1	0	0	36046.4	SCHPO	Pre-mRNA-splicing factor cwf26	54390.2	SCHPO	Histone acetyltransferase mst1
550.7993	4	-9.9	MDSADIRSAK	1237.7071-M(Met-loss)DSADIRSAK	KGLLYEHIK	K(1099.5510)GLLYEHIK	aleitner_M1012_005	20.1048	15.4	5.2	0.51	6.0	183	47	4.5	468	148	9.4	P49373	1	1	0	0	Q9USQ8	87	1	0	0	32734.6	SCHPO	Transcription elongation factor S-II	27496.5	SCHPO	Uncharacterized protein C577.11
492.5151	4	2.1	MNYQRLEK	1016.5291-M(Met-loss)NYQRLEK	TKWSTTR	TK(1087.5662)WSTTR	aleitner_M1012_005	46.0072	16.2	5.0	0.52	5.2	480	183	3.0	1883	771	11.0	O74456	1	1	0	0	Q10165	441	1	0	0	32737.1	SCHPO	Serine/threonine-protein kinase pef1	104498.1	SCHPO	Probable ribosylation factor GTPase-activating protein cnt6
512.6805	5	2.7	YKADDGKPLVEK	YK(1196.6401)ADDGKPLVEK	SVAAKLEDAR	SVAAK(1499.7872)LEDAR	aleitner_M1012_005	45.9943	15.3	4.1	0.52	5.5	522	201	3.5	2139	931	9.8	P78812	246	1	0	0	O42668	870	1	0	0	53680.0	SCHPO	6-phosphogluconate dehydrogenase, decarboxylating	119151.7	SCHPO	Tetratricopeptide repeat protein 1
921.4777	3	3.0	MESAQAVAEPLDLVR	1117.5842-M(Oxidation)ESAQAVAEPLDLVR	MGLEQFKK	1781.8870-MGLEQFKK	aleitner_M1012_005	70.7235	23.9	7.9	0.52	7.5	1214	267	7.2	1399	308	15.2	Q9Y7M4	1	1	0	0	Q9URX3	1	1	0	0	10665.2	SCHPO	Probable U6 snRNA-associated Sm-like protein LSm3	36687.4	SCHPO	Probable 1-aminocyclopropane-1-carboxylate deaminase
727.7371	3	-2.5	KVIAVEMDPR	K(1023.5675)VIAVEMDPR	MATLLPPK	1294.6955-M(Oxidation)ATLLPPK	aleitner_M1012_005	77.2727	21.3	6.6	0.53	8.8	414	46	5.0	3145	475	12.5	Q9USU2	74	1	0	0	O74855	1	1	0	0	34678.7	SCHPO	Dimethyladenosine transferase	56003.9	SCHPO	Ribosome assembly protein C18.05c
795.7368	3	-6.7	KVIEEFSR	K(1377.6599)VIEEFSR	KDLTYGECVR	K(1144.6128)DLTYGEC(Carbamidomethyl)VR	aleitner_M1012_005	58.1512	15.0	6.3	0.53	8.7	36	1	2.5	2349	483	8.4	Q9P7T1	3225	1	0	0	O94597	12	1	0	0	559853.9	SCHPO	Hydroxamate-type ferrichrome siderophore peptide synthetase	14893.4	SCHPO	Putative uncharacterized membrane protein C622.07
577.3299	3	-7.5	KMDAVVGR	K(854.5113)MDAVVGR	KLLSEK	K(1012.5376)LLSEK	aleitner_M1012_005	35.0017	16.7	8.1	0.53	8.3	97	2	6.8	245	15	11.6	O74215	545	1	0	0	Q9UUE1	997	1	0	0	62127.9	SCHPO	Dihydroxyacetone kinase 2	130861.8	SCHPO	Pyruvate carboxylase
443.6423	5	7.4	TTKNGELVR	TTK(1196.5972)NGELVR	STKMAHGGVR	STK(1154.6295)M(Oxidation)AHGGVR	aleitner_M1012_005	39.1817	14.9	5.0	0.53	4.7	816	83	4.3	1088	127	12.3	O13610	38	1	0	0	O14400	111	1	0	0	22352.6	SCHPO	rRNA-processing protein fcf1	71873.8	SCHPO	Glycerol-3-phosphate dehydrogenase, mitochondrial
740.5541	5	-3.8	DNQGLLEGKNYNASSISK	DNQGLLEGK(1760.7992)NYNASSISK	MDTPETSTPYEQVEK	2075.0171-M(Met-loss)DTPETSTPYEQVEK	aleitner_M1012_005	76.8300	17.0	3.0	0.53	6.1	415	116	4.5	1105	315	10.9	Q9P6K5	385	1	0	0	O13298	1	1	0	0	53003.5	SCHPO	Protein dml1	49381.9	SCHPO	Histone deacetylase phd1
598.0001	3	-2.3	MDLAPRPLGR	797.4106-M(Met-loss)DLAPRPLGR	KCPQK	K(1131.6400)C(Carbamidomethyl)PQK	aleitner_M1012_005	46.5657	18.5	5.3	0.53	8.5	130	32	4.0	1551	413	9.9	P78811	1	1	0	0	P40381	309	1	0	0	56430.0	SCHPO	Probable UTP--glucose-1-phosphate uridylyltransferase	37292.9	SCHPO	Chromatin-associated protein swi6
568.5562	4	-8.9	MSTLEPEKR	1311.7075-M(Met-loss)STLEPEKR	ALKYLPLENN	ALK(1096.5764)YLPLENN	aleitner_M1012_005	38.9970	13.9	6.1	0.53	3.0	1149	196	2.9	1233	216	10.9	Q9USG9	1	1	0	0	P33532	519	1	0	0	61596.0	SCHPO	Probable tyrosyl-DNA phosphodiesterase	58484.7	SCHPO	Vitamin B6 transporter bsu1
811.7674	3	8.5	MATTNKVYFIAGGNR	774.4350-M(Oxidation)ATTNKVYFIAGGNR	MVLFMK	1795.8927-M(Met-loss)VLFMK	aleitner_M1012_005	84.4483	19.9	0.3	0.53	12.1	41	9	4.6	2648	780	13.9	Q7Z9I2	1	1	0	0	Q10092	1	1	0	0	27947.0	SCHPO	Uncharacterized oxidoreductase C663.09c	24225.9	SCHPO	Uncharacterized protein C11D3.13
876.6748	4	8.8	YFKLLCSIGFK	YFK(2127.9021)LLC(Carbamidomethyl)SIGFK	KTDDNEGYTWEGEYQR	K(1512.8051)TDDNEGYTWEGEYQR	aleitner_M1012_005	98.8605	16.0	4.5	0.53	4.5	901	295	4.1	1167	365	11.5	O59736	73	1	0	0	O74995	30	1	0	0	64042.3	SCHPO	2-isopropylmalate synthase	47067.0	SCHPO	TFIIH basal transcription factor complex p47 subunit
589.8113	4	2.4	LKEENENLQDMLR	LK(708.4170)EENENLQDM(Oxidation)LR	MPSLVR	1784.8615-M(Met-loss)PSLVR	aleitner_M1012_005	67.4090	18.2	4.4	0.54	10.8	38	11	4.1	1783	476	11.7	Q9Y7X7	143	1	0	0	Q10347	1	1	0	0	30580.6	SCHPO	GRIP and coiled-coil domain-containing protein C365.11	42376.2	SCHPO	Uncharacterized protein C1F12.05
694.6818	3	-2.4	KQPMQDK	K(1191.5958)QPM(Oxidation)QDK	MSRFSIEGK	1027.5008-MSRFSIEGK	aleitner_M1012_005	52.7125	18.7	6.5	0.54	6.1	711	139	4.6	1673	329	12.6	Q09685	358	1	0	0	P41391	1	1	0	0	48519.5	SCHPO	DNA replication protein 4	43236.1	SCHPO	Ran GTPase-activating protein 1
1112.5524	3	-9.8	KLDGHLNLVGAEVVEVSPPYDDR	K(813.3868)LDGHLNLVGAEVVEVSPPYDDR	MATNDQK	2659.3493-M(Met-loss)ATNDQK	aleitner_M1012_005	82.8283	27.6	8.7	0.54	18.9	25	3	8.6	2284	581	16.2	O42887	362	1	0	0	G2TRL3	1	1	0	0	45902.0	SCHPO	Putative agmatinase 2	9411.7	SCHPO	Ribosome assembly protein 3
505.5200	4	2.1	KSSANNSMR	K(1024.5805)SSANNSMR	KALDAELK	K(1131.5343)ALDAELK	aleitner_M1012_005	37.3192	15.9	4.3	0.54	6.3	324	46	3.1	2735	657	9.6	O14009	251	1	0	0	P07799	716	1	0	0	41009.0	SCHPO	Nuclear speckle splicing regulatory protein 1 homolog	93981.3	SCHPO	DNA topoisomerase 1
687.0170	3	5.5	MTALFNFWR	857.4429-M(Oxidation)TALFNFWR	MSAQKR	1338.6431-MSAQKR	aleitner_M1012_005	92.9505	21.1	4.5	0.54	6.3	1042	147	3.2	5077	899	10.9	Q9Y7P3	1	1	0	0	Q9HDY0	1	1	0	0	62546.7	SCHPO	Probable triacylglycerol lipase C1450.16c	23474.7	SCHPO	GTP-binding protein ypt71
688.3624	4	1.1	YKDGVILAADSR	YK(1442.7293)DGVILAADSR	KVTWLADTEDK	K(1444.7562)VTWLADTEDK	aleitner_M1012_005	55.2945	18.8	5.9	0.55	10.6	56	10	3.2	3681	977	8.2	O43063	33	1	0	0	O13775	617	1	0	0	24564.3	SCHPO	Probable proteasome subunit beta type-1	80750.2	SCHPO	Probable glutamate--tRNA ligase, cytoplasmic
505.9111	3	0.067	MTSYGNGFR	614.3024-M(Met-loss)TSYGNGFR	MTSNR	1038.4771-M(Met-loss)TSNR	aleitner_M1012_005	80.3770	21.8	7.7	0.55	13.4	66	2	9.3	679	42	11.5	O94681	1	1	0	0	P28745	1	1	0	0	48964.6	SCHPO	Probable dihydrolipoyllysine-residue succinyltransferase component of 2-oxoglutarate dehydrogenase complex, mitochondrial	58349.8	SCHPO	Protein pim1
563.4745	5	-1.1	MSDPFFTRPEHR	1293.6354-MSDPFFTRPEHR	KTFNNFTER	K(1656.7719)TFNNFTER	aleitner_M1012_005	31.7075	16.2	5.4	0.55	6.2	246	44	2.0	3186	922	10.0	Q9P7C0	1	1	0	0	Q9UTB2	299	1	0	0	59135.2	SCHPO	Uncharacterized WD repeat-containing protein C2E1P5.05	54180.6	SCHPO	Serine--tRNA ligase, mitochondrial
978.7892	3	-9.8	MGCMSSKYADTSGGEVIQK	1016.5138-M(Met-loss)GC(Carbamidomethyl)MSSKYADTSGGEVIQK	MTETGRTSK	2054.9289-M(Met-loss)TETGRTSK	aleitner_M1012_005	70.6022	20.7	7.7	0.56	10.8	98	18	4.5	2621	812	12.5	P27584	1	1	0	0	O14311	1	1	0	0	46263.1	SCHPO	Guanine nucleotide-binding protein alpha-1 subunit	35633.0	SCHPO	SAGA complex subunit spt3
575.7693	4	-7.4	SPSDYKSSAHEQR	SPSDYK(808.3902)SSAHEQR	MDIHR	1628.7431-MDIHR	aleitner_M1012_005	43.8608	12.9	3.7	0.56	5.7	112	20	1.9	1833	517	9.3	O74526	63	1	0	0	O60161	1	1	0	0	85910.3	SCHPO	Probable serine/threonine-protein kinase C70.05c	79122.1	SCHPO	U3 small nucleolar RNA-associated protein 4
643.3483	3	5.6	MSSAISRSR	1064.5502-M(Met-loss)SSAISRSR	APKETPER	APK(1000.5302)ETPER	aleitner_M1012_005	96.1675	20.1	6.1	0.56	7.6	505	105	5.6	1502	353	10.9	Q96WV4	1	1	0	0	O94358	581	1	0	0	25210.2	SCHPO	UPF0641 membrane protein PJ4664.05	93696.2	SCHPO	Uncharacterized protein C428.10
664.6119	4	3.1	KGDIIAILSK	K(1597.7559)GDIIAILSK	KECEINAHQFGK	K(1194.7224)EC(Carbamidomethyl)EINAHQFGK	aleitner_M1012_005	49.0062	13.8	3.5	0.56	2.9	976	499	2.9	976	537	10.9	O14136	246	1	0	0	O13799	381	1	0	0	32054.9	SCHPO	Peroxisomal membrane protein pex13	118462.1	SCHPO	Uncharacterized helicase C17H9.02
966.4801	3	4.1	KGSIVHIDTPK	K(1702.7297)GSIVHIDTPK	MDNWEDPNFELR	1331.7449-MDNWEDPNFELR	aleitner_M1012_005	90.9595	19.1	6.8	0.56	8.2	344	39	7.1	657	83	10.9	O59791	221	1	0	0	Q10109	1	1	0	0	35048.5	SCHPO	Serine racemase	78179.7	SCHPO	Lap-Emerin-Man domain protein 2
802.4213	3	-4.1	MSAAEKKPASK	1257.6452-MSAAEKKPASK	KSTADSLSSPK	K(1284.6748)STADSLSSPK	aleitner_M1012_005	74.3313	12.3	3.2	0.56	2.9	447	201	1.4	1297	634	9.4	P04913	1	1	0	0	O94358	740	1	0	0	13818.9	SCHPO	Histone H2B-alpha	93696.2	SCHPO	Uncharacterized protein C428.10
630.6595	3	0.13	MGGGDLNMK	1098.5921-M(Met-loss)GGGDLNMK	MSTTPLSISR	928.4324-M(Met-loss)STTPLSISR	aleitner_M1012_005	45.9127	16.1	0.8	0.56	5.8	270	159	5.0	437	294	9.3	Q9Y805	1	1	0	0	Q9UUD6	1	1	0	0	46057.3	SCHPO	Pre-mRNA-splicing factor cwf25	39169.4	SCHPO	Ubiquitin carboxyl-terminal hydrolase 11
1042.5182	3	5.9	GKIGALNDMTR	GK(1933.9066)IGALNDM(Oxidation)TR	CKMQDNLEFVQWAK	C(Carbamidomethyl)K(1328.6758)MQDNLEFVQWAK	aleitner_M1012_005	76.9778	16.6	4.9	0.56	7.2	193	15	2.5	3576	921	9.4	Q9P7Q7	1475	1	0	0	Q10113	87	1	0	0	184581.2	SCHPO	Peroxide stress-activated histidine kinase mak1	35094.4	SCHPO	Microtubule integrity protein mal3
810.4472	3	-2.6	MLSRFSSQLR	1204.6816-MLSRFSSQLR	QKPLLTTQR	Q(Gln->pyro-Glu)K(1361.7126)PLLTTQR	aleitner_M1012_005	60.8147	20.1	7.2	0.57	11.3	63	3	5.9	1142	120	9.7	Q10217	1	1	0	0	Q9P6P3	472	1	0	0	12519.5	SCHPO	Putative acyl carrier protein, mitochondrial	61491.7	SCHPO	Serine/threonine-protein kinase ppk15
844.1055	3	2.1	MSLSYLSSSSQK	1212.6610-MSLSYLSSSSQK	KMGMVVKPVS	K(1454.6963)MGMVVKPVS	aleitner_M1012_005	75.3210	13.4	5.2	0.57	5.6	98	28	1.9	1124	642	7.8	O14258	1	1	0	0	O42927	198	1	0	0	59842.8	SCHPO	Metallothionein expression activator	23468.8	SCHPO	Uncharacterized protein C16C6.03c
445.8347	5	-6.8	SQQTTKAPVMER	SQQTTK(849.4596)APVMER	MSEIHVK	1512.7606-M(Met-loss)SEIHVK	aleitner_M1012_005	37.8723	14.6	5.7	0.57	4.8	560	60	2.9	2131	329	11.0	O59716	88	1	0	0	Q9USQ2	1	1	0	0	17185.9	SCHPO	Uncharacterized protein C3B8.8	95997.8	SCHPO	Spindle pole body component alp6
705.3220	5	-4.6	MSISFSELVAK	2310.9629-MSISFSELVAK	MMMTSGEAVKYSSSFECGR	M(Oxidation)MMTSGEAVK(1348.6948)YSSSFEC(Carbamidomethyl)GR	aleitner_M1012_005	59.8975	16.2	4.0	0.57	4.6	894	180	3.6	1686	366	11.6	Q9Y7M1	1	1	0	0	Q09188	269	1	0	0	61937.7	SCHPO	Putative 2-hydroxyacyl-CoA lyase	35020.7	SCHPO	ADP,ATP carrier protein
596.3055	5	-9.7	GMKWSIVPEFR	GMK(1627.8240)WSIVPEFR	ENQLKSMELLNR	ENQLK(1486.7643)SM(Oxidation)ELLNR	aleitner_M1012_005	97.7890	16.4	2.8	0.58	4.4	1571	471	4.0	2045	582	12.0	O60129	296	1	0	0	O94645	144	1	0	0	71174.4	SCHPO	Fork head protein homolog 2	28142.2	SCHPO	Uncharacterized protein C21.03c
621.3436	4	-2.9	MSAAGGIVYVIVGGNR	1049.5692-M(Met-loss)SAAGGIVYVIVGGNR	MLLHGLGR	1569.8515-M(Oxidation)LLHGLGR	aleitner_M1012_005	57.7105	16.6	4.3	0.58	7.3	228	28	5.1	937	165	13.1	Q9P7I6	1	1	0	0	O13948	1	1	0	0	27726.2	SCHPO	Uncharacterized oxidoreductase C24B10.20	10700.7	SCHPO	Uncharacterized protein C23H4.05c
881.7685	3	3.0	QKLSEELDHYR	Q(Gln->pyro-Glu)K(1242.6027)LSEELDHYR	HKGMSISSSR	HK(1537.7413)GM(Oxidation)SISSSR	aleitner_M1012_005	30.7020	15.5	6.4	0.58	4.5	1117	252	3.0	3131	833	11.0	Q10430	107	1	0	0	O74359	65	1	0	0	28810.9	SCHPO	Kinetochore protein spc25	75493.1	SCHPO	Meiotically up-regulated gene 60 protein
959.8236	3	5.3	MTPQLSSSVASK	1641.8111-MTPQLSSSVASK	TQKAQPSYNPNTR	TQK(1372.6908)AQPSYNPNTR	aleitner_M1012_005	95.6018	24.6	2.0	0.59	6.1	2884	993	6.1	2884	996	14.1	Q9P6I5	1	1	0	0	P40383	188	1	0	0	22394.9	SCHPO	Guanylate kinase	152590.5	SCHPO	5'-3' exoribonuclease 1
567.0461	4	0.36	MSASGKKPGTK	1157.5791-M(Oxidation)SASGKKPGTK	MWLSDLQK	1244.6435-MWLSDLQK	aleitner_M1012_005	19.9840	15.3	7.0	0.59	4.4	393	143	2.9	963	444	10.9	Q09922	1	1	0	0	Q9USJ2	1	1	0	0	89378.5	SCHPO	Uncharacterized transcriptional regulatory protein C1F7.11c	14706.9	SCHPO	Protein transport protein got1
549.5234	4	-0.23	MSSLMEFQDR	935.5328-M(Oxidation)SSLMEFQDR	MPAPVSSIK	1396.6003-M(Met-loss)PAPVSSIK	aleitner_M1012_005	29.0723	11.1	2.9	0.59	3.4	326	82	2.9	491	160	11.0	O13900	1	1	0	0	Q9P781	1	1	0	0	54409.9	SCHPO	Pre-mRNA-splicing factor sap114	30695.2	SCHPO	Golgi apparatus membrane protein tvp38
566.7864	4	0.46	MNSLQKGSYK	1092.5451-M(Oxidation)NSLQKGSYK	KEELDGHK	K(1308.6384)EELDGHK	aleitner_M1012_005	62.0810	17.1	6.2	0.59	5.1	860	147	3.0	3078	634	11.0	A0ZWU1	1	1	0	0	Q09716	872	1	0	0	27657.6	SCHPO	Ell1-associated factor 1	149194.2	SCHPO	Uncharacterized protein C18B11.11
666.6575	3	-9.5	MASVEDATK	1046.5318-MASVEDATK	MAISKESK	1088.5060-M(Oxidation)AISKESK	aleitner_M1012_005	96.9653	17.7	5.8	0.59	7.7	164	8	5.2	671	79	11.1	Q09715	1	1	0	0	O74864	1	1	0	0	67331.5	SCHPO	Transcriptional repressor tup11	33565.6	SCHPO	60S acidic ribosomal protein P0
871.7893	3	8.8	MGVQLKLDPNSK	1267.6159-M(Oxidation)GVQLKLDPNSK	MSNLEFVYK	1482.7752-MSNLEFVYK	aleitner_M1012_005	81.2390	16.5	6.7	0.59	7.0	263	15	4.0	1802	206	11.7	P87293	1	1	0	0	Q10081	1	1	0	0	91660.3	SCHPO	Uncharacterized UPF0442 protein C16A10.01	17414.2	SCHPO	UPF0039 protein C11D3.02c
961.4846	3	-1.1	KPLTDNGATSRHMLK	K(1213.5575)PLTDNGATSRHMLK	MDNENNKNTK	1805.9458-M(Met-loss)DNENNKNTK	aleitner_M1012_005	76.8148	20.9	7.1	0.59	8.4	561	86	7.8	779	130	12.5	Q1MTN3	732	1	0	0	O43010	1	1	0	0	114476.8	SCHPO	Inner centromere protein-related protein pic1	53697.0	SCHPO	Glycylpeptide N-tetradecanoyltransferase
631.8270	4	7.3	MSAILQYDSVSK	1313.6364-M(Met-loss)SAILQYDSVSK	KGYSEHNVSR	K(1347.6922)GYSEHNVSR	aleitner_M1012_005	71.1567	15.4	0.3	0.59	4.5	641	103	2.9	1788	425	10.9	Q10067	1	1	0	0	Q09691	26	1	0	0	80193.4	SCHPO	Origin recognition complex subunit 3	44954.3	SCHPO	Putative peptide chain release factor 1, mitochondrial
946.8455	3	2.5	VNFHTDSNGKITHVTK	VNFHTDSNGK(1040.5906)ITHVTK	YKSLPAPK	YK(1934.9850)SLPAPK	aleitner_M1012_005	99.1397	17.7	5.9	0.59	6.8	748	83	6.1	1184	140	14.1	C6Y4A9	71	1	0	0	O13899	506	1	0	0	8976.1	SCHPO	Uncharacterized protein C23D3.17	63880.1	SCHPO	Uncharacterized CDP-alcohol phosphatidyltransferase class-I family protein C22A12.08c
1054.1550	3	-6.5	MEETAHELTVK	1872.8460-MEETAHELTVK	MFYKACPSTLTCSK	Acetyl-MFYK(1424.6857)AC(Carbamidomethyl)PSTLTC(Carbamidomethyl)SK	aleitner_M1012_005	61.2537	17.6	3.3	0.59	5.1	942	163	4.5	1342	258	12.5	Q09329	1	1	0	0	Q12704	4	1	0	0	38079.1	SCHPO	Protein mlo2	116046.4	SCHPO	DNA polymerase gamma
589.0323	4	-0.066	MESGSIDLDK	1242.6092-M(Oxidation)ESGSIDLDK	KDQSSEVANK	K(1247.5591)DQSSEVANK	aleitner_M1012_005	76.0078	12.4	4.2	0.60	3.0	403	254	1.4	1220	1004	9.4	O74415	1	1	0	0	O43066	658	1	0	0	179231.3	SCHPO	Uncharacterized protein C14G10.02	105897.8	SCHPO	Serine/threonine-protein kinase ppk30
720.6361	4	5.2	MSMLSTLRTAGSLR	1339.7096-M(Oxidation)SMLSTLRTAGSLR	MSRSINLDELR	1676.8590-M(Met-loss)SRSINLDELR	aleitner_M1012_005	93.3123	17.5	1.1	0.60	5.1	978	188	4.4	1485	343	12.4	Q9USP8	1	1	0	0	Q9UTR8	1	1	0	0	41188.8	SCHPO	Isocitrate dehydrogenase [NAD] subunit 2, mitochondrial	79489.1	SCHPO	Protein red1
784.3557	3	-4.6	MGYLQSQK	1527.6325-M(Met-loss)GYLQSQK	MDNESHSQETESK	960.4916-M(Met-loss)DNESHSQETESK	aleitner_M1012_005	17.3765	13.0	2.2	0.60	3.5	431	231	1.9	1304	883	10.0	Q09690	1	1	0	0	O59744	1	1	0	0	121147.4	SCHPO	Dual specificity protein kinase pom1	93539.3	SCHPO	Uncharacterized transcriptional regulatory protein C530.08
468.5155	4	-4.4	MSSANLSIK	1051.5914-M(Met-loss)SSANLSIK	KATATPTPK	K(956.5179)ATATPTPK	aleitner_M1012_005	17.4782	20.6	3.8	0.60	6.7	763	203	5.9	1151	335	13.9	O00091	1	1	0	0	Q9P7B2	127	1	0	0	57204.8	SCHPO	Glucose-6-phosphate 1-dehydrogenase	22564.0	SCHPO	40S ribosomal protein S8-B
578.6266	3	4.9	MSFFGLK	888.4341-M(Oxidation)SFFGLK	MSDFNLR	982.4834-M(Met-loss)SDFNLR	aleitner_M1012_005	47.3777	10.4	2.6	0.60	2.5	209	75	1.9	326	153	8.4	O13931	1	1	0	0	G2TRM2	1	1	0	0	6805.0	SCHPO	ATP synthase subunit J, mitochondrial	8240.4	SCHPO	Uncharacterized protein PJ695.02
574.2905	3	-0.29	MQSVQCFGK	767.4065-M(Met-loss)QSVQC(Carbamidomethyl)FGK	MAPDISK	1090.5117-M(Met-loss)APDISK	aleitner_M1012_005	20.8827	16.9	4.3	0.61	10.1	36	8	1.5	6363	960	7.3	O60144	1	1	0	0	Q10267	1	1	0	0	15395.2	SCHPO	40S ribosomal protein S16	30935.7	SCHPO	Nonsense-mediated mRNA decay protein 3
784.6904	3	2.5	MSESSVNADTPK	1217.5234-M(Met-loss)SESSVNADTPK	MAENAGNETK	1271.5881-M(Oxidation)AENAGNETK	aleitner_M1012_005	46.6768	16.4	4.7	0.61	7.0	175	47	5.1	549	174	11.6	O59698	1	1	0	0	O42903	1	1	0	0	64184.5	SCHPO	Uncharacterized transporter C36.01c	46153.5	SCHPO	GRIP domain-containing protein C119.12
784.6926	3	5.3	MAENAGNETK	1418.6235-M(Met-loss)AENAGNETK	MSESSVNADTPK	1070.4880-M(Oxidation)SESSVNADTPK	aleitner_M1012_005	48.8948	15.5	3.2	1.7	6.2	391	177	6.1	415	189	11.4	O42903	1	1	0	0	O59698	1	1	0	0	46153.5	SCHPO	GRIP domain-containing protein C119.12	64184.5	SCHPO	Uncharacterized transporter C36.01c
754.0245	3	4.6	MAESGAGYR	1302.6391-M(Oxidation)AESGAGYR	KSTFMAHATR	K(1094.4703)STFM(Oxidation)AHATR	aleitner_M1012_005	56.6400	14.1	5.9	0.61	4.1	598	88	3.5	904	179	10.0	Q9Y7K9	1	1	0	0	O13997	154	1	0	0	28172.1	SCHPO	PARP-type zinc finger-containing protein C2A9.07c	31485.7	SCHPO	Protein IMPACT homolog
852.7242	4	5.4	MSETSSNSPASGSKEAVPK	1645.0113-M(Met-loss)SETSSNSPASGSKEAVPK	LKLVTPALMRPIR	LK(1899.9062)LVTPALMRPIR	aleitner_M1012_005	60.1713	13.0	3.7	0.62	3.4	882	222	2.0	2540	612	9.6	O94497	1	1	0	0	Q9USN4	260	1	0	0	65329.7	SCHPO	Uncharacterized serine-rich protein C18E5.07	54873.1	SCHPO	Uncharacterized transporter C1529.01
770.1516	4	-5.3	MPFIESMAPLSRAITR	1388.6857-M(Met-loss)PFIESMAPLSRAITR	AKAETSEMQLK	AK(1825.9760)AETSEM(Oxidation)QLK	aleitner_M1012_005	96.8438	15.5	4.1	0.62	6.1	224	15	1.4	4249	1011	9.4	Q9Y7U8	1	1	0	0	Q10272	414	1	0	0	15184.4	SCHPO	54S ribosomal protein L37, mitochondrial	49506.8	SCHPO	Pre-rRNA-processing protein crb3/ipi3
755.6373	4	-0.62	MLASIEEAVNDFRDGK	1208.6653-M(Oxidation)LASIEEAVNDFRDGK	KEDASPVVVK	K(1947.9248)EDASPVVVK	aleitner_M1012_005	75.6767	15.1	4.1	0.62	3.0	1445	827	2.9	1541	879	10.9	O60181	1	1	0	0	Q9P6K3	143	1	0	0	22564.0	SCHPO	3,4-dihydroxy-2-butanone 4-phosphate synthase	52691.4	SCHPO	UPF0662 protein C30C2.08
546.7675	4	-8.9	EAKEMGADVVSAR	EAK(805.4044)EM(Oxidation)GADVVSAR	MFSVGK	1515.7239-MFSVGK	aleitner_M1012_005	80.8360	19.1	5.3	0.63	6.7	590	64	4.4	2103	331	12.4	Q10436	174	1	0	0	Q9USJ1	1	1	0	0	26934.5	SCHPO	Uncharacterized protein C12B10.02c	32800.5	SCHPO	Probable 3-mercaptopyruvate sulfurtransferase
901.4805	4	-7.3	KPCFICYKPTKWVLITK	KPC(Carbamidomethyl)FIC(Carbamidomethyl)YK(1420.7351)PTKWVLITK	KTNVYGDAFIR	K(2319.2523)TNVYGDAFIR	aleitner_M1012_005	86.8292	20.9	5.0	0.63	7.6	881	157	5.3	3081	694	13.3	Q9C0V9	33	1	0	0	Q9UUI1	53	1	0	0	21352.3	SCHPO	UPF0589 protein C32H8.01c	8336.6	SCHPO	U6 snRNA-associated Sm-like protein LSm6
883.6759	4	1.6	DAFKIANYLGSPEDTIR	DAFK(1621.7108)IANYLGSPEDTIR	MDSLSESSTSSYHGK	2047.0262-M(Met-loss)DSLSESSTSSYHGK	aleitner_M1012_005	98.1313	15.8	3.6	0.64	4.4	1171	326	3.4	2263	595	11.4	P87295	351	1	0	0	O60079	1	1	0	0	97486.6	SCHPO	Pep5-like zinc finger protein C16A10.03c	111968.4	SCHPO	Probable ubiquitin carboxyl-terminal hydrolase 12
509.5329	4	4.6	YKSGLNEGMR	YK(880.5382)SGLNEGMR	KDIVLR	K(1291.6231)DIVLR	aleitner_M1012_005	22.7005	15.1	4.9	0.64	5.7	286	31	2.5	2282	462	10.5	O94358	798	1	0	0	O94583	18	1	0	0	93696.2	SCHPO	Uncharacterized protein C428.10	21621.6	SCHPO	Uncharacterized protein C1442.11c
853.4450	3	7.3	MSSEITEGDLQK	1351.7170-M(Met-loss)SSEITEGDLQK	EKPLEAMKPR	EK(1343.6456)PLEAM(Oxidation)KPR	aleitner_M1012_005	56.7395	22.5	5.8	0.64	11.9	106	14	5.2	2689	527	7.9	Q9USY8	1	1	0	0	Q9Y7T7	218	1	0	0	19685.4	SCHPO	Uncharacterized protein C16H5.15	74224.3	SCHPO	Pre-mRNA-splicing ATP-dependent RNA helicase prp28
973.8049	3	3.9	KDLLDDSNAAK	K(1729.7829)DLLDDSNAAK	AKEMQELADEEQR	AK(1326.6667)EM(Oxidation)QELADEEQR	aleitner_M1012_005	89.6367	19.2	6.4	0.64	6.7	666	107	6.6	704	123	14.6	O74429	563	1	0	0	Q9P6R3	214	1	0	0	105681.2	SCHPO	Inositol hexakisphosphate and diphosphoinositol-pentakisphosphate kinase	31058.3	SCHPO	Uncharacterized protein C13E7.07
480.9911	4	4.9	MSTDSLPR	1014.4982-MSTDSLPR	KSESSPSR	K(1043.4957)SESSPSR	aleitner_M1012_005	33.9855	20.8	2.4	0.64	9.2	393	86	6.7	1566	318	11.6	G2TRT5	1	1	0	0	Q10268	286	1	0	0	7611.7	SCHPO	SCOCO-like protein 1	81717.1	SCHPO	Membrane-anchored protein 1
538.2975	5	4.2	MDVIQRIITLDR	1214.6217-MDVIQRIITLDR	MAVASSTVPSK	1609.8862-MAVASSTVPSK	aleitner_M1012_005	28.9087	16.7	5.7	0.64	5.5	847	134	3.6	2864	516	11.2	O14155	1	1	0	0	O60143	1	1	0	0	15880.3	SCHPO	UPF0047 protein C4A8.02c	28730.6	SCHPO	60S ribosomal protein L7-C
606.3070	4	-3.2	KISTACDLCR	K(1198.6268)ISTAC(Carbamidomethyl)DLC(Carbamidomethyl)R	MSSSPPALKK	1360.6479-M(Oxidation)SSSPPALKK	aleitner_M1012_005	47.5650	13.0	0.7	0.65	3.5	510	324	2.6	960	592	11.6	O94569	6	1	0	0	Q10144	1	1	0	0	69479.4	SCHPO	Uncharacterized transcriptional regulatory protein C1773.12	64691.1	SCHPO	Uncharacterized transcriptional regulatory protein C3H8.08c
801.1141	3	-0.80	KTLLTGGDSGIGK	K(1154.6295)TLLTGGDSGIGK	KTGLGGVSGNK	K(1383.7609)TGLGGVSGNK	aleitner_M1012_005	39.3038	17.0	4.8	0.65	6.1	497	67	2.9	3497	870	10.9	Q10216	44	1	0	0	O43001	669	1	0	0	31336.7	SCHPO	Uncharacterized oxidoreductase C4H3.08	121823.0	SCHPO	Inositol-1,4,5-trisphosphate 5-phosphatase 1
934.5213	3	-5.0	GSITKQPVACLNGFK	GSITK(1181.7060)QPVAC(Carbamidomethyl)LNGFK	KFLELLGPK	K(1756.9182)FLELLGPK	aleitner_M1012_005	68.4977	13.9	3.1	0.65	4.5	466	88	1.4	4073	966	9.4	O13985	346	1	0	0	Q9Y7Y8	178	1	0	0	57426.4	SCHPO	Uncharacterized WD repeat-containing protein C26H5.03	92073.5	SCHPO	Probable glutamine--tRNA ligase
702.3531	3	7.4	MGSSSSRR	1221.6241-M(Oxidation)GSSSSRR	GSFSSSTGVKK	GSFSSSTGVK(1020.4658)K	aleitner_M1012_005	22.7400	13.1	6.6	0.65	5.2	136	10	3.6	403	46	9.6	O42901	1	1	0	0	O74881	1179	1	0	0	21467.1	SCHPO	Uncharacterized protein C119.09c	152587.6	SCHPO	BTB/POZ domain-containing protein 1
926.2158	4	7.3	LSSPDELKSLLNDESYAQFCK	LSSPDELK(1257.6493)SLLNDESYAQFC(Carbamidomethyl)K	QTKDLLYEK	Q(Gln->pyro-Glu)TK(2581.2258)DLLYEK	aleitner_M1012_005	65.9977	14.5	5.0	0.65	4.0	1008	360	2.9	2174	707	10.5	Q9HDV9	150	1	0	0	O74805	1075	1	0	0	18017.3	SCHPO	Putative glycine cleavage system H protein, mitochondrial	167658.7	SCHPO	Myosin-51
491.8781	5	9.6	VKILYSNSQK	VK(1275.6645)ILYSNSQK	MDAIHPVSLR	1316.7340-MDAIHPVSLR	aleitner_M1012_005	52.8627	17.6	3.5	0.65	8.3	160	28	6.6	438	94	9.3	O75004	311	1	0	0	O14066	1	1	0	0	58043.9	SCHPO	Cell division control protein 24	150018.8	SCHPO	Increased rDNA silencing protein 4 homolog
512.8770	5	-3.6	MSENVISSSKNVVSK	1082.5794-M(Met-loss)SENVISSSKNVVSK	KILPDGMR	K(1614.8465)ILPDGM(Oxidation)R	aleitner_M1012_005	25.8683	18.1	5.0	0.66	6.8	741	67	3.4	6140	936	11.3	O74485	1	1	0	0	P41389	354	1	0	0	65858.1	SCHPO	CUE domain-containing protein 3	80100.3	SCHPO	DNA replication licensing factor mcm5
941.2029	4	-8.4	KGASVEFLQSAPGADEAME	K(1808.9309)GASVEFLQSAPGADEAM(Oxidation)E	GLSKWISDDPNAQIK	GLSK(2089.9514)WISDDPNAQIK	aleitner_M1012_005	51.4877	16.6	6.8	0.66	5.7	618	95	2.9	3584	886	10.9	Q9USZ6	223	1	0	0	O42890	579	1	0	0	26663.9	SCHPO	mRNA turnover protein 4 homolog	90127.5	SCHPO	Copper amine oxidase-like protein cao2
781.4211	3	4.4	HDGSLANKK	HDGSLANK(1372.7272)K	KTAVIIDNMSK	K(1106.5720)TAVIIDNM(Oxidation)SK	aleitner_M1012_005	72.6137	17.0	5.8	0.66	6.4	453	74	5.8	656	118	10.6	Q9US28	407	1	0	0	O94489	270	1	0	0	65872.8	SCHPO	Uncharacterized FAD-binding protein C1783.01	115802.8	SCHPO	Elongation factor 3
580.8124	4	-3.7	MTEVISNK	1382.7704-M(Oxidation)TEVISNK	MSTANVRVIVR	1074.5267-MSTANVRVIVR	aleitner_M1012_005	59.6018	16.1	4.3	0.66	6.8	279	54	3.8	1963	447	11.4	Q9USI6	1	1	0	0	Q9UTL2	1	1	0	0	176433.0	SCHPO	Myosin type-2 heavy chain 1	57254.1	SCHPO	Kinesin-like protein 8
819.0900	3	0.70	KAALTANDVYK	K(1261.6013)AALTANDVYK	KVPFSEDMR	K(1330.7133)VPFSEDM(Oxidation)R	aleitner_M1012_005	55.4727	17.0	6.6	0.66	4.5	1001	132	4.5	1001	146	12.5	O94264	262	1	0	0	P87110	35	1	0	0	53163.9	SCHPO	Uncharacterized RING finger protein P8B7.15c	61137.5	SCHPO	Myo-inositol transporter 2
719.1223	4	-5.8	KLLENCINDR	K(1598.8318)LLENC(Carbamidomethyl)INDR	AWKTAHQLVHDR	AWK(1411.7129)TAHQLVHDR	aleitner_M1012_005	48.8197	11.8	1.5	0.67	3.4	278	171	2.5	531	313	8.4	O74927	608	1	0	0	Q09191	16	1	0	0	72140.8	SCHPO	Methylenetetrahydrofolate reductase 2	23915.6	SCHPO	DNA-directed RNA polymerases I, II, and III subunit RPABC1
517.5198	4	3.3	MSENYSFSLR	964.5342-M(Met-loss)SENYSFSLR	MSHTKNLK	1239.5772-M(Met-loss)SHTKNLK	aleitner_M1012_005	43.5067	17.9	5.6	0.67	6.7	698	108	5.3	1663	289	13.3	P17608	1	1	0	0	Q9USX2	1	1	0	0	23136.5	SCHPO	GTP-binding protein ryh1	13693.4	SCHPO	Uncharacterized protein C1921.04c
1035.1941	3	1.7	FKLVVSMQR	FK(1995.9282)LVVSMQR	MNDEESHISVLPVMNK	1244.6951-M(Oxidation)NDEESHISVLPVMNK	aleitner_M1012_005	92.1420	14.5	3.8	0.67	5.0	503	76	3.6	1333	238	9.5	O74475	1062	1	0	0	O94252	1	1	0	0	225189.1	SCHPO	1,3-beta-glucan synthase component bgs4	30025.9	SCHPO	Uncharacterized protein P8B7.02
807.3723	3	2.8	MTVLNTTDK	1381.5820-M(Oxidation)TVLNTTDK	MSTSYLCDENR	1175.5744-M(Met-loss)STSYLC(Carbamidomethyl)DENR	aleitner_M1012_005	53.8250	19.8	5.2	0.68	7.2	598	197	5.7	1342	460	11.0	O74834	1	1	0	0	Q9Y7S3	1	1	0	0	36705.3	SCHPO	Uracil-DNA glycosylase	14262.6	SCHPO	Uncharacterized protein C569.04
395.8131	5	-8.3	LKMIETSTHK	LK(787.4076)MIETSTHK	MSSITSR	1324.7061-M(Met-loss)SSITSR	aleitner_M1012_005	16.2816	16.6	5.8	0.68	6.8	569	135	5.0	1959	535	11.9	Q9HGN4	137	1	0	0	O74923	1	1	0	0	17239.6	SCHPO	Meiotically up-regulated gene 20 protein	58697.4	SCHPO	Uncharacterized transporter C757.13
890.1544	4	-4.9	HPDNKGSSFTEGIGQGR	HPDNK(1770.7665)GSSFTEGIGQGR	MSNTNKSEPNHSCK	1923.9075-MSNTNKSEPNHSC(Carbamidomethyl)K	aleitner_M1012_005	96.6198	19.1	5.5	0.68	6.6	1188	208	5.0	3091	623	14.6	O59701	236	1	0	0	Q9P786	1	1	0	0	37853.4	SCHPO	Cysteine synthase 1	35814.4	SCHPO	Methylenetetrahydrofolate dehydrogenase [NAD(+)]
896.7707	3	-9.6	TKNGNCADPVALASR	TK(1114.5481)NGNC(Carbamidomethyl)ADPVALASR	KYAEMHAK	K(1710.8359)YAEMHAK	aleitner_M1012_005	71.9788	17.0	3.1	0.68	6.1	592	81	2.9	4317	983	10.9	P34208	281	1	0	0	Q6LA55	820	1	0	0	56506.3	SCHPO	Serine/threonine-protein kinase chk1	311844.1	SCHPO	UPF0648 protein C3H5.09c
567.0395	4	1.9	MDYDIDAIIEK	923.5076-M(Oxidation)DYDIDAIIEK	KSISHSK	K(1478.6851)SISHSK	aleitner_M1012_005	35.8272	17.1	6.2	0.68	10.9	30	1	4.6	1388	212	11.0	P23880	1	1	0	0	Q9P6R7	580	1	0	0	36829.5	SCHPO	Serine/threonine-protein phosphatase PP1-2	77870.0	SCHPO	Protein vts1
667.6827	3	0.71	EKSVPSIK	EK(1113.5125)SVPSIK	MPKTDACER	1024.5805-M(Met-loss)PKTDAC(Carbamidomethyl)ER	aleitner_M1012_005	19.6977	15.1	3.2	0.69	6.2	116	41	6.2	116	44	11.0	Q10257	68	1	0	0	Q9Y824	1	1	0	0	36329.3	SCHPO	Ribosomal RNA-processing protein 8	112871.6	SCHPO	Uncharacterized protein C1105.01
624.3470	4	-0.092	MASLDIHLYVKK	1207.6197-M(Met-loss)ASLDIHLYVKK	MNNLTPENIR	1423.8075-M(Met-loss)NNLTPENIR	aleitner_M1012_005	37.3728	15.6	6.2	0.69	5.0	900	123	5.0	900	136	12.6	O94597	1	1	0	0	Q10256	1	1	0	0	14893.4	SCHPO	Putative uncharacterized membrane protein C622.07	35870.1	SCHPO	UBA domain-containing protein mud1
479.4901	4	4.5	GKMSDDFLK	GK(858.4269)M(Oxidation)SDDFLK	KAAMER	K(1193.5638)AAM(Oxidation)ER	aleitner_M1012_005	35.4433	13.5	5.4	0.69	4.0	594	93	2.6	1608	283	10.6	Q9UT60	265	1	0	0	Q1K9C4	32	1	0	0	41531.6	SCHPO	Uncharacterized oxidoreductase C513.06c	117768.2	SCHPO	Probable E3 ubiquitin protein ligase C167.07c
859.7814	3	5.2	MSYNGIGLPTPR	1255.6595-M(Oxidation)SYNGIGLPTPR	MSKVSPANIR	1458.7177-M(Oxidation)SKVSPANIR	aleitner_M1012_005	70.3897	14.6	4.9	0.69	4.0	848	118	3.7	1038	144	11.7	O14161	1	1	0	0	O14363	1	1	0	0	34553.9	SCHPO	Pre-mRNA-splicing factor cwf21	23884.3	SCHPO	60S ribosomal protein L1-A
818.7507	3	-5.9	MPASKYAGWSR	1184.6475-M(Oxidation)PASKYAGWSR	MLKQAESMLK	1406.6653-M(Met-loss)LKQAESMLK	aleitner_M1012_005	74.2377	16.9	1.0	0.69	7.2	250	119	6.0	519	273	12.9	Q9UTB3	1	1	0	0	Q9P6L2	1	1	0	0	51604.7	SCHPO	Putative tRNA pseudouridine synthase C25B8.05	54023.8	SCHPO	Ribosomal N-lysine methyltransferase 4
655.8674	4	0.79	MSYNGIGLPTPR	1445.8242-M(Met-loss)SYNGIGLPTPR	MPPIRQAVSLAEK	1311.6823-M(Met-loss)PPIRQAVSLAEK	aleitner_M1012_005	43.9335	15.1	6.2	0.69	5.7	454	40	3.5	2074	269	11.5	O14161	1	1	0	0	O14423	1	1	0	0	34553.9	SCHPO	Pre-mRNA-splicing factor cwf21	59865.8	SCHPO	CENP-B homolog protein 1
850.4835	3	4.7	KLPLRPTLLYGR	K(1122.5346)LPLRPTLLYGR	MFTNNFSQK	1563.9501-M(Met-loss)FTNNFSQK	aleitner_M1012_005	88.1625	13.3	4.9	0.69	4.5	363	37	4.0	519	74	12.0	O13814	116	1	0	0	O94625	1	1	0	0	42199.3	SCHPO	Mitochondrial distribution and morphology protein 10	42384.3	SCHPO	DnaJ-related protein spj1
951.1439	3	7.3	MASPPILSR	2010.9027-M(Met-loss)ASPPILSR	SQKPVEAMSEDEQMHK	SQK(977.5546)PVEAMSEDEQMHK	aleitner_M1012_005	75.2718	21.7	2.5	0.69	10.7	133	68	6.7	900	497	11.0	O42882	1	1	0	0	O14048	287	1	0	0	38200.5	SCHPO	Uncharacterized protein C8E11.05c	47234.9	SCHPO	UBX domain-containing protein 2
822.4241	3	9.6	VKSAHLYSR	VK(1404.6443)SAHLYSR	MVATDSSDQVAK	1197.6506-M(Oxidation)VATDSSDQVAK	aleitner_M1012_005	85.2828	17.7	2.7	0.70	6.1	674	166	3.6	2959	973	11.6	O74460	131	1	0	0	Q09878	1	1	0	0	23854.0	SCHPO	Uncharacterized protein C16C4.16c	111353.7	SCHPO	Probable sulfite reductase [NADPH] flavoprotein component
997.1442	3	-2.3	QLDSLEKLCER	Q(Gln->pyro-Glu)LDSLEK(1615.7518)LC(Carbamidomethyl)ER	SSEFSKQFFSER	SSEFSK(1510.7337)QFFSER	aleitner_M1012_005	74.1458	14.2	1.6	0.70	6.4	134	60	5.1	321	142	7.8	Q9Y7Y1	211	1	0	0	O43048	149	1	0	0	62436.3	SCHPO	Protein sgm1	95006.6	SCHPO	TBC domain-containing protein C215.01
454.2473	5	-2.8	MATSGIQTK	1314.7370-M(Oxidation)ATSGIQTK	LEVKMHPVPK	LEVK(1089.5376)MHPVPK	aleitner_M1012_005	44.8722	19.4	5.3	0.71	7.0	705	173	4.4	3002	693	12.4	O59701	1	1	0	0	Q9USK7	208	1	0	0	37853.4	SCHPO	Cysteine synthase 1	36242.7	SCHPO	Uncharacterized protein C4B3.18
601.0815	4	4.5	KSTNSVIR	K(1496.7722)STNSVIR	GDKEIVEALETR	GDK(1041.5819)EIVEALETR	aleitner_M1012_005	55.7688	15.1	4.8	0.71	4.3	1207	340	3.1	2760	796	10.8	O74535	310	1	0	0	O59810	1030	1	0	0	77225.4	SCHPO	Cleavage and polyadenylation factor complex subunit C74.02c	142613.7	SCHPO	Vigilin 1
1061.2065	3	-1.6	KVQTDSWSNVPEHIHSK	K(1189.6165)VQTDSWSNVPEHIHSK	KLGGIMFDR	K(2129.0542)LGGIM(Oxidation)FDR	aleitner_M1012_005	92.2588	15.1	5.8	0.72	3.6	1487	369	3.5	1590	420	11.5	O74952	23	1	0	0	Q10174	369	1	0	0	50188.6	SCHPO	Phenylalanine--tRNA ligase, mitochondrial	53190.9	SCHPO	Uncharacterized aminotransferase C27F1.05c
614.8256	4	-4.9	KMDNSVQNVSR	K(1178.6659)MDNSVQNVSR	MADQLRTLPK	1414.6875-M(Met-loss)ADQLRTLPK	aleitner_M1012_005	17.0582	15.6	5.3	0.72	5.9	571	122	4.0	2109	534	9.7	O14229	82	1	0	0	O94553	1	1	0	0	52745.2	SCHPO	Transcription factor tau subunit sfc1	33950.2	SCHPO	Probable DNA-directed RNA polymerase III subunit rpc6
894.8370	3	0.014	KPETPTDLEPLANK	K(1129.6747)PETPTDLEPLANK	MSVAIKFTVK	1689.8825-M(Met-loss)SVAIKFTVK	aleitner_M1012_005	60.9963	18.1	6.2	0.72	8.8	188	22	3.4	4755	793	11.4	O60140	120	1	0	0	O60058	1	1	0	0	56924.7	SCHPO	Uncharacterized protein C18H10.09	88472.8	SCHPO	ATPase family gene 2 protein
711.1531	4	-2.6	YKPLPLSTVELTK	YK(1352.7308)PLPLSTVELTK	MTAKMLHLVR	1625.9280-MTAKM(Oxidation)LHLVR	aleitner_M1012_005	93.7432	22.9	2.8	0.72	8.9	574	109	8.1	840	162	14.0	O60126	291	1	0	0	O74801	1	1	0	0	71169.7	SCHPO	DNA topoisomerase 3	29550.1	SCHPO	54S ribosomal protein yml6, mitochondrial
481.2432	4	-5.2	MSKAGAPDLK	904.4212-MSKAGAPDLK	MTDKEK	1154.6005-M(Oxidation)TDKEK	aleitner_M1012_005	29.2752	17.9	5.5	0.73	6.9	404	52	3.4	3016	519	14.2	O74966	1	1	0	0	O42906	1	1	0	0	8604.1	SCHPO	Small nuclear ribonucleoprotein G	41642.8	SCHPO	GTPase npa3
767.0666	3	-6.5	KTQDVQFYR	K(1114.5944)TQDVQFYR	MKEESILK	1321.6667-MKEESILK	aleitner_M1012_005	56.4432	15.1	5.3	0.73	7.5	103	14	2.5	2692	586	9.6	O94267	737	1	0	0	Q9P3E8	1	1	1	0	116451.9	SCHPO	FACT complex subunit spt16	54087.6	SCHPO	Uncharacterized transporter C750.02c/PB2B2.16c
455.4363	5	1.5	MLSYGMPCHVLR	940.4940-M(Met-loss)LSYGMPC(Carbamidomethyl)HVLR	MPVAEIK	1469.7159-M(Oxidation)PVAEIK	aleitner_M1012_005	46.4077	13.2	4.6	0.73	3.9	896	192	2.5	2612	665	7.7	G2TRS0	1	1	0	0	O14270	1	1	0	0	9541.3	SCHPO	Putative uncharacterized protein C1685.17	81128.8	SCHPO	Fork head transcription factor 1
687.6306	4	-4.3	QASKFLNLAQSLR	QASK(1271.6795)FLNLAQSLR	LKGLTVMNDK	LK(1612.8937)GLTVM(Oxidation)NDK	aleitner_M1012_005	33.0648	14.5	5.8	0.73	3.5	1287	242	3.0	1807	394	11.0	O42900	549	1	0	0	O74975	147	1	0	0	191095.9	SCHPO	Serine/threonine-protein kinase ppk19	41751.0	SCHPO	Probable choline-phosphate cytidylyltransferase
587.8380	4	-1.3	MNEITLFIK	1239.7261-MNEITLFIK	MKVLGLISGGK	1245.6679-MKVLGLISGGK	aleitner_M1012_005	42.7297	15.3	5.9	0.74	6.0	349	45	2.5	3543	706	9.3	Q10235	1	1	0	0	Q9USQ7	1	1	0	0	26672.1	SCHPO	Cell polarity protein alp11	67624.9	SCHPO	Diphthine--ammonia ligase
514.7670	4	4.0	MAMSSITSAK	1160.5826-M(Met-loss)AMSSITSAK	QKVYSENR	QK(1032.5161)VYSENR	aleitner_M1012_005	17.3483	13.8	3.7	0.74	4.8	347	139	2.1	2199	1032	9.0	P41888	1	1	0	0	Q9P7Z6	86	1	0	0	64236.2	SCHPO	Thiamine pyrophosphokinase	23914.1	SCHPO	Uncharacterized protein C5E4.10c
613.6768	3	0.091	KPSMVDHKR	K(741.4273)PSMVDHKR	MGLSISK	1234.6492-M(Met-loss)GLSISK	aleitner_M1012_005	19.9993	11.2	2.8	0.74	5.0	84	31	1.4	1313	682	9.4	Q9US08	218	1	0	0	P36579	1	1	0	0	119408.5	SCHPO	Sporulation-specific protein 3	20618.8	SCHPO	ADP-ribosylation factor 1
660.5878	4	3.0	KCMNCGLLGHIAAR	K(1022.5397)C(Carbamidomethyl)M(Oxidation)NC(Carbamidomethyl)GLLGHIAAR	MADIPADRK	1753.8426-M(Met-loss)ADIPADRK	aleitner_M1012_005	89.8690	20.8	3.1	0.74	9.3	269	57	4.6	2992	708	12.6	Q9P795	128	1	0	0	Q9UUC2	1	1	0	0	35545.6	SCHPO	Protein air1	41015.4	SCHPO	CRAL-TRIO domain-containing protein C365.01
639.0085	3	4.3	KDAEMQGR	K(980.5616)DAEMQGR	MMIEIIPK	1071.5019-M(Met-loss)MIEIIPK	aleitner_M1012_005	64.0462	15.7	4.8	0.74	6.3	367	39	3.9	1794	257	11.5	Q9UUA2	628	1	0	0	Q9UUC8	1	1	0	0	90050.4	SCHPO	DNA repair and recombination protein pif1, mitochondrial	16555.4	SCHPO	54S ribosomal protein L51, mitochondrial
970.8457	3	-6.6	KVISDLLQNK	K(1752.8530)VISDLLQNK	EKALPDELSDSQQR	EK(1294.7497)ALPDELSDSQQR	aleitner_M1012_005	92.6742	15.7	3.6	0.74	4.2	1446	230	3.5	2293	429	11.5	P30316	851	1	0	0	O14026	748	1	0	0	123569.7	SCHPO	DNA polymerase delta catalytic subunit	90680.0	SCHPO	Histone-lysine N-methyltransferase, H3 lysine-36 specific
654.6823	3	-2.1	MAELETGAVPIR	806.3997-M(Met-loss)AELETGAVPIR	KAYCK	K(1292.6976)AYC(Carbamidomethyl)K	aleitner_M1012_005	78.0737	17.1	3.3	0.74	7.7	225	43	3.0	3912	941	8.9	Q9UTH9	1	1	0	0	Q12704	472	1	0	0	69699.9	SCHPO	tRNA-dihydrouridine(47) synthase [NAD(P)(+)]	116046.4	SCHPO	DNA polymerase gamma
724.7177	3	2.6	MADAEDSRHSK	925.5848-MADAEDSRHSK	SKILSLK	SK(1383.6089)ILSLK	aleitner_M1012_005	47.7693	25.2	3.8	0.74	11.3	254	101	7.3	1365	514	15.0	O74743	1	1	0	0	Q9P7H2	245	1	0	0	27653.8	SCHPO	Eukaryotic translation initiation factor 4E-2	61199.5	SCHPO	RNA exonuclease 3
808.0835	3	-3.1	KSYFLASLTSR	K(1149.5488)SYFLASLTSR	MTLHCQEPK	1409.7555-M(Met-loss)TLHC(Carbamidomethyl)QEPK	aleitner_M1012_005	73.0555	11.8	3.7	0.74	4.6	132	39	2.4	645	369	10.4	Q09890	174	1	0	0	Q9P6L7	1	1	0	0	25912.2	SCHPO	Uncharacterized protein C584.16c	39699.7	SCHPO	Uncharacterized mitochondrial carrier C688.09
772.6544	4	9.2	AKTEAPVEAANK	AK(1858.9142)TEAPVEAANK	GFGFVSFKDSDQFLK	GFGFVSFK(1365.7140)DSDQFLK	aleitner_M1012_005	92.1070	19.1	6.5	0.74	8.1	268	30	5.1	1336	298	13.1	O74350	135	1	0	0	Q10355	78	1	0	0	34145.7	SCHPO	Bromodomain-containing protein 1	24410.4	SCHPO	Uncharacterized RNA-binding protein C22E12.02
732.0372	3	2.3	MQGAFLNNR	1274.6177-M(Met-loss)QGAFLNNR	MSATESLVAGR	1056.5352-M(Oxidation)SATESLVAGR	aleitner_M1012_005	50.4108	22.3	5.1	0.75	13.0	49	5	6.0	1142	208	9.4	O94626	1	1	0	0	Q9P790	1	1	0	0	29286.2	SCHPO	Probable oligoribonuclease	36714.8	SCHPO	SWR complex protein 2
577.4776	5	-4.2	MSETSSNSPASGSKEAVPK	989.4852-MSETSSNSPASGSKEAVPK	KTNGTMGK	K(2030.9467)TNGTM(Oxidation)GK	aleitner_M1012_005	90.2383	14.4	2.8	0.75	6.4	214	34	2.5	3371	943	10.1	O94497	1	1	0	0	O42915	324	1	0	0	65329.7	SCHPO	Uncharacterized serine-rich protein C18E5.07	38226.5	SCHPO	Ubiquitin fusion degradation protein 1
961.9592	4	-5.7	QSAKDLSQNLVILVSK	Q(Gln->pyro-Glu)SAK(2118.8623)DLSQNLVILVSK	DFKETEDMNGAEDMHGR	DFK(1863.0353)ETEDMNGAEDMHGR	aleitner_M1012_005	65.4678	21.1	7.3	0.75	7.0	1494	374	6.7	1756	449	14.1	P87145	400	1	0	0	O74511	429	1	0	0	92453.6	SCHPO	Protein VAC14 homolog	94967.9	SCHPO	Extragenic suppressor of kinetochore protein 1
529.5345	4	-1.3	MSVPIDR	1297.6952-MSVPIDR	MAVASEALLQK	954.4845-MAVASEALLQK	aleitner_M1012_005	39.2167	14.4	4.1	0.76	5.1	447	75	1.9	4022	796	9.3	Q7LKV1	1	1	0	0	O59795	1	1	0	0	31092.5	SCHPO	Uncharacterized protein C20H4.08	72183.0	SCHPO	Protein CASP
816.1434	3	-0.43	MTLSGKPAALLVGTLK	977.5070-M(Met-loss)TLSGKPAALLVGTLK	MSDYKSLK	1605.9705-M(Met-loss)SDYKSLK	aleitner_M1012_005	52.9922	15.2	4.4	0.76	8.6	66	14	4.7	915	236	11.3	O14075	1	1	0	0	O74871	1	1	0	0	36701.6	SCHPO	Putative 2-hydroxyacid dehydrogenase UNK4.10	26781.4	SCHPO	Uncharacterized protein C31H12.03c
670.9877	3	0.74	MGSVNNEEK	1134.5413-M(Met-loss)GSVNNEEK	MGTSAKMQK	1013.4666-MGTSAKM(Oxidation)QK	aleitner_M1012_005	56.7017	13.9	6.2	0.76	5.6	163	15	4.1	432	67	9.4	P50526	1	1	0	0	Q9UT93	1	1	0	0	73992.8	SCHPO	Serine/threonine-protein kinase ssp1	59569.5	SCHPO	NEDD8-activating enzyme E1 regulatory subunit
561.5634	4	-3.2	MSKSLIVSSPGK	1009.5518-MSKSLIVSSPGK	MGDVIPLK	1370.7479-MGDVIPLK	aleitner_M1012_005	27.5258	15.1	5.5	0.76	6.1	307	25	3.0	2427	295	11.0	Q09780	1	1	0	0	Q9P7R9	1	1	0	0	43407.2	SCHPO	Putative mevalonate kinase	92637.8	SCHPO	Pre-mRNA-splicing factor cwf3
785.7645	3	2.1	MTLTHHSTFIK	1023.5964-M(Oxidation)TLTHHSTFIK	KAAVELQK	K(1468.7384)AAVELQK	aleitner_M1012_005	99.0525	19.1	5.3	0.76	11.3	53	5	5.1	1568	157	8.9	O13904	1	1	0	0	Q9Y809	97	1	0	0	22263.7	SCHPO	Meiotically up-regulated gene 84 protein	92458.0	SCHPO	N-terminal acetyltransferase B complex subunit arm1
984.2164	3	3.0	KPNLEFLMPCTITK	K(1258.7398)PNLEFLMPC(Carbamidomethyl)TITK	LAKHVADVLR	LAK(1828.9467)HVADVLR	aleitner_M1012_005	53.9938	18.7	3.9	0.76	9.4	140	13	3.4	4055	1046	11.4	Q9Y7Z9	170	1	0	0	Q9P7X8	577	1	0	0	53575.2	SCHPO	Probable ubiquinone biosynthesis monooxygenase coq6	131688.3	SCHPO	Probable DNA-directed RNA polymerase I subunit RPA2
976.4785	3	-8.6	MAPAVFTSDYWKK	1514.7253-M(Met-loss)APAVFTSDYWKK	MPQNEYIEESIR	1549.7817-M(Met-loss)PQNEYIEESIR	aleitner_M1012_005	62.4702	22.2	2.3	0.76	15.0	25	4	5.0	3315	774	9.3	O74505	1	1	0	0	Q9UU79	1	1	0	0	54867.4	SCHPO	Uncharacterized protein C594.02c	29705.7	SCHPO	Ribosome biogenesis protein nsa2
628.6768	3	0.62	MDDIPTLLAR	739.4116-MDDIPTLLAR	KETPK	K(1281.6639)ETPK	aleitner_M1012_005	55.8350	15.1	4.3	0.76	6.2	325	21	3.0	2868	390	10.4	O13671	1	1	0	0	Q09874	335	1	0	1	109421.6	SCHPO	Importin-alpha re-exporter	42280.8	SCHPO	Uncharacterized protein C12G12.11c
602.5502	4	-1.1	MDSASSMRNR	1252.6776-MDSASSMRNR	KVAVVSENNR	K(1291.5649)VAVVSENNR	aleitner_M1012_005	39.4137	16.1	4.7	0.77	3.5	1962	484	3.4	2089	563	11.0	O94614	1	1	0	0	Q9Y817	614	1	0	0	70016.5	SCHPO	Chitin synthase regulatory factor 4	148740.6	SCHPO	Regulator of V-ATPase in vacuolar membrane protein 1
816.4247	3	2.8	KDIFDETLK	K(1338.6642)DIFDETLK	MQYYKELAR	1245.6493-MQYYKELAR	aleitner_M1012_005	72.5727	11.3	5.0	0.77	1.9	751	133	1.4	1083	211	9.4	Q9P7J4	153	1	0	0	O94729	1	1	0	0	23282.2	SCHPO	THO complex subunit mft1	54326.0	SCHPO	Uncharacterized protein C1604.17c
614.5516	4	-4.5	MVKGSLLNR	1568.6487-M(Met-loss)VKGSLLNR	GMKDCDSDYVNK	GMK(1023.6077)DC(Carbamidomethyl)DSDYVNK	aleitner_M1012_005	51.8297	16.7	4.9	0.77	4.2	2308	397	3.2	4378	801	10.9	Q9UT03	1	1	0	0	Q9P6L6	1044	1	0	0	77934.8	SCHPO	Protein sls1	168291.9	SCHPO	DNA polymerase zeta catalytic subunit
547.5582	4	-5.5	KLTAEER	K(1340.7551)LTAEER	MTEVISNKITAK	983.5288-M(Met-loss)TEVISNKITAK	aleitner_M1012_005	37.5295	16.9	4.8	0.77	8.7	202	9	4.3	4001	501	8.2	O74306	274	1	1	0	Q9USI6	1	1	0	0	33486.1	SCHPO	60S ribosomal protein L5-B	176433.0	SCHPO	Myosin type-2 heavy chain 1
964.8178	3	7.0	VEKAHPDGPMWPLHR	VEK(1106.5331)AHPDGPM(Oxidation)WPLHR	MDPHWKR	1922.9461-MDPHWKR	aleitner_M1012_005	72.1835	18.9	4.2	0.78	9.7	135	11	6.1	1020	115	10.8	O94699	268	1	0	0	O94525	1	1	0	0	63485.6	SCHPO	Mitochondrial outer membrane protein C83.16c	128576.7	SCHPO	Uncharacterized ribonuclease C609.01
736.6201	4	-7.3	MPTVGLTGPLCSGK	1525.7624-MPTVGLTGPLC(Carbamidomethyl)SGK	MSEEQVNGVTQAVK	1554.7786-M(Met-loss)SEEQVNGVTQAVK	aleitner_M1012_005	94.3868	15.4	3.2	0.78	6.6	274	34	2.9	3221	807	10.9	O43012	1	1	0	0	Q9UUE6	1	1	0	0	35974.6	SCHPO	Deoxycytidylate deaminase	67494.6	SCHPO	Lysine--tRNA ligase, cytoplasmic
672.3794	4	-1.4	VGKMLQAISDVR	VGK(1353.7690)M(Oxidation)LQAISDVR	MVSNNAVIIKK	1469.7912-MVSNNAVIIKK	aleitner_M1012_005	43.2873	16.0	0.7	0.78	6.6	269	32	5.1	684	117	9.4	Q9URW7	306	1	0	0	Q9C0Y6	1	1	0	0	60921.1	SCHPO	Vacuolar protein sorting-associated protein 17	38613.0	SCHPO	Zinc-type alcohol dehydrogenase-like protein PB24D3.08c
873.6649	4	-0.42	SKVDEATLDMFMDGSR	SK(1673.8348)VDEATLDMFM(Oxidation)DGSR	YKHLMNLNANFR	YK(1954.8652)HLM(Oxidation)NLNANFR	aleitner_M1012_005	51.9718	16.6	6.8	0.78	7.2	255	43	2.5	4592	1055	9.4	Q09692	377	1	0	0	O74842	695	1	0	0	44910.9	SCHPO	Tryptophan--tRNA ligase, cytoplasmic	143668.0	SCHPO	ATP-dependent helicase fft2
665.3194	3	-7.0	MESFENK	1240.6162-M(Met-loss)ESFENK	KFMSFVSNK	K(890.4022)FM(Oxidation)SFVSNK	aleitner_M1012_005	50.2927	14.2	4.0	0.78	4.8	333	77	3.5	768	204	9.4	P87227	1	1	0	0	O14008	62	1	0	0	78514.0	SCHPO	Inner centromere protein mis6	16218.3	SCHPO	Myosin 1 light chain cam2
773.0970	3	-6.5	MDYVGGSLKLK	1237.6819-M(Met-loss)DYVGGSLKLK	KFHNSNILK	K(1216.6703)FHNSNILK	aleitner_M1012_005	20.0360	16.6	5.5	0.79	8.4	109	17	2.6	3554	1006	8.2	Q92363	1	1	0	0	Q9C0W3	56	1	0	0	13713.8	SCHPO	Uncharacterized protein C31G5.21	29507.1	SCHPO	Uncharacterized membrane protein P22H7.04
878.4663	3	5.4	MPISSPGTRCSSDLK	1128.6278-M(Met-loss)PISSPGTRC(Carbamidomethyl)SSDLK	MSISIETITK	1641.8032-M(Met-loss)SISIETITK	aleitner_M1012_005	76.5887	15.4	5.7	0.79	6.6	259	35	3.5	1997	343	10.9	O14244	1	1	0	0	O74902	1	1	0	0	86130.1	SCHPO	Uncharacterized membrane protein C6F6.13c	55385.3	SCHPO	Uncharacterized MFS-type transporter C613.02
732.3574	4	4.2	MSGSKCCSSSNTIK	1510.7701-M(Met-loss)SGSKC(Carbamidomethyl)C(Carbamidomethyl)SSSNTIK	NMPSKIPSDQLK	NM(Oxidation)PSK(1552.6861)IPSDQLK	aleitner_M1012_005	60.7932	16.0	5.2	0.79	3.5	1493	325	2.9	2145	538	10.9	O74510	1	1	0	0	O74874	532	1	0	0	28899.6	SCHPO	Bouquet formation protein 3	76456.9	SCHPO	Glucose-repressible alcohol dehydrogenase transcriptional effector
917.1206	3	-8.7	KMTSETQPSTDEK	K(1267.6925)MTSETQPSTDEK	MFHILNKGSSK	1618.7396-M(Met-loss)FHILNKGSSK	aleitner_M1012_005	89.1130	17.0	3.2	0.79	4.5	1454	291	4.5	1454	292	12.5	P87059	117	1	0	0	Q9Y7Y4	1	1	0	0	34914.9	SCHPO	Mitochondrial intermembrane space import and assembly protein 40	43130.8	SCHPO	Protoheme IX farnesyltransferase, mitochondrial
807.7232	3	-9.8	KECNKPWEK	K(1202.5853)EC(Carbamidomethyl)NKPWEK	MSASLTAEQK	1355.6544-MSASLTAEQK	aleitner_M1012_005	46.6030	18.3	2.6	0.79	8.9	111	36	6.5	391	144	10.5	O94623	903	1	0	0	P36631	1	1	0	0	106526.6	SCHPO	DNA repair protein rev1	51245.2	SCHPO	Transcription factor ste11
719.7122	3	3.5	ENQEKISNNK	ENQEK(953.5182)ISNNK	KINANEK	K(1340.6572)INANEK	aleitner_M1012_005	16.8915	15.6	2.3	0.79	9.4	46	10	5.0	817	361	8.3	O14126	77	1	0	0	O74440	91	1	0	0	48836.2	SCHPO	26S protease regulatory subunit 6A	35595.6	SCHPO	26S proteasome regulatory subunit rpn8
1052.1880	3	-7.7	DPSKPRWMDASHDFGR	DPSK(1252.7027)PRWMDASHDFGR	KPGASQILSSK	K(2038.9319)PGASQILSSK	aleitner_M1012_005	63.3452	26.4	9.6	0.79	13.8	236	19	7.7	3726	686	16.8	O13773	290	1	0	0	Q9Y7L4	216	1	0	0	79484.3	SCHPO	UBA domain-containing protein 7	48395.7	SCHPO	Probable exonuclease V, mitochondrial
560.0424	4	-9.9	MDDKELFDR	1199.6802-M(Met-loss)DDKELFDR	KLYSVEPVK	K(1174.5506)LYSVEPVK	aleitner_M1012_005	58.6407	12.9	3.8	0.80	5.0	313	56	2.0	3030	506	10.0	O94617	1	1	0	0	Q10330	100	1	0	0	53121.9	SCHPO	Probable UDP-N-acetylglucosamine pyrophosphorylase	15835.8	SCHPO	60S ribosomal protein L25-A
757.0876	3	-1.2	KPIQTQTLSGR	K(1040.5502)PIQTQTLSGR	MSQVAKDQK	1365.7616-M(Met-loss)SQVAKDQK	aleitner_M1012_005	29.2380	15.8	6.0	0.80	5.3	675	38	4.5	1128	95	12.6	O74883	100	1	0	0	O74893	1	1	0	0	27385.1	SCHPO	DNA-directed RNA polymerase III subunit rpc5	13543.9	SCHPO	40S ribosomal protein S20
508.5201	4	-3.6	KANQR	K(1414.7133)ANQR	QKLQGDFSPFK	Q(Gln->pyro-Glu)K(753.4133)LQGDFSPFK	aleitner_M1012_005	16.4606	15.1	6.3	0.80	7.8	79	8	5.7	294	53	9.4	O42832	375	1	0	0	O14470	300	1	0	0	90906.7	SCHPO	AdoMet-dependent rRNA methyltransferase spb1	57685.5	SCHPO	SWI/SNF and RSC complexes subunit ssr2
532.8807	5	-0.32	QYYLKTNGYQALK	QYYLK(1070.5430)TNGYQALK	MNSMNILNK	1726.8930-M(Met-loss)NSMNILNK	aleitner_M1012_005	21.3545	15.0	4.1	0.80	7.2	151	17	4.0	1288	326	12.0	Q9Y7X6	336	1	0	0	O74421	1	1	0	0	75699.2	SCHPO	Stress response protein ish1	30826.8	SCHPO	Hexaprenyldihydroxybenzoate methyltransferase, mitochondrial
699.0610	4	-3.7	KSSCISFTHHAR	K(1362.5366)SSC(Carbamidomethyl)ISFTHHAR	MDNANCVGGCK	1567.7565-MDNANC(Carbamidomethyl)VGGC(Carbamidomethyl)K	aleitner_M1012_005	49.3352	15.8	4.3	0.81	6.3	346	42	4.8	900	138	9.5	O60111	21	1	0	0	Q9UT49	1	1	0	0	64114.8	SCHPO	ABC1 family protein C15C4.02	65771.6	SCHPO	Poly(A) RNA polymerase cid13
623.5934	4	6.2	MAGDELKGK	1526.8596-M(Oxidation)AGDELKGK	KTIDVVELPFTK	K(1101.5376)TIDVVELPFTK	aleitner_M1012_005	86.7978	15.4	5.1	0.81	4.5	851	254	2.9	2362	766	10.9	O14086	1	1	0	0	O13769	95	1	0	0	48066.8	SCHPO	DNA-directed RNA polymerase I subunit rpa49	71917.6	SCHPO	Ubiquitin-like-specific protease 2
786.3735	3	4.0	KPGQQDNFVK	K(1196.4907)PGQQDNFVK	MSTDDSPYK	1297.6667-M(Oxidation)STDDSPYK	aleitner_M1012_005	57.4095	18.0	2.3	0.82	11.8	29	3	3.0	4570	939	8.3	P55306	440	1	0	0	Q09196	1	1	0	0	58279.9	SCHPO	Catalase	15660.9	SCHPO	Myosin regulatory light chain cdc4
637.0423	4	-7.0	MVASNNMK	1634.7532-MVASNNM(Oxidation)K	MSSDNLDISMEKK	1047.4729-MSSDNLDISMEKK	aleitner_M1012_005	76.9922	13.8	4.5	0.82	4.5	399	149	1.9	2248	865	9.3	Q9C0W7	1	1	0	0	Q9URX1	1	1	0	0	100080.2	SCHPO	AP-2 complex subunit alpha	55790.3	SCHPO	UNC93-like protein C922.05c
452.9997	4	-7.2	MVLFMK	1024.5805-M(Oxidation)VLFMK	EKSVPSIK	EK(921.4704)SVPSIK	aleitner_M1012_005	16.3328	13.0	4.7	0.82	6.1	88	11	2.1	1320	420	6.9	Q10092	1	1	0	0	Q10257	68	1	0	0	24225.9	SCHPO	Uncharacterized protein C11D3.13	36329.3	SCHPO	Ribosomal RNA-processing protein 8
943.8174	3	1.3	KDLTYGECVR	K(1588.8348)DLTYGEC(Carbamidomethyl)VR	LSLKFGASLDDTGK	LSLK(1377.6599)FGASLDDTGK	aleitner_M1012_005	90.0540	20.3	3.2	0.82	9.3	323	57	5.0	3335	646	12.1	O94597	12	1	0	0	Q9UQW9	198	1	0	0	14893.4	SCHPO	Putative uncharacterized membrane protein C622.07	47843.7	SCHPO	Ornithine decarboxylase
638.8258	4	-2.5	QAKDSGTNDFDK	Q(Gln->pyro-Glu)AK(1243.7176)DSGTNDFDK	LPAIKNEPPK	LPAIK(1445.6311)NEPPK	aleitner_M1012_005	60.3890	15.6	3.9	0.82	7.0	291	51	4.2	1966	351	8.6	O74808	796	1	0	0	O74766	13	1	0	0	136678.6	SCHPO	Cryptic loci regulator protein 1	60219.1	SCHPO	Probable delta-1-pyrroline-5-carboxylate dehydrogenase
406.2198	4	1.8	KSYGEK	K(910.4872)SYGEK	KASNTPR	K(848.4280)ASNTPR	aleitner_M1012_005	14.5022	23.4	9.0	0.83	8.8	4510	202	6.6	16498	820	14.6	A6X982	75	1	0	0	Q09874	340	1	0	0	23810.8	SCHPO	Uncharacterized protein C15D4.13c	42280.8	SCHPO	Uncharacterized protein C12G12.11c
490.2709	4	7.0	KSLSSTIK	K(1094.5284)SLSSTIK	KFYAGDEK	K(1000.5805)FYAGDEK	aleitner_M1012_005	27.4083	14.5	6.1	0.83	4.5	933	108	3.2	2326	381	10.0	Q7LL22	198	1	0	0	Q9UUG0	1090	1	0	0	51571.2	SCHPO	Kinetochore protein nsk1	230562.4	SCHPO	Fatty acid synthase subunit beta
551.0916	5	5.4	KADYVLK	K(1914.9264)ADYVLK	KDPNSVHASWQAYFK	K(973.5484)DPNSVHASWQAYFK	aleitner_M1012_005	28.6095	14.4	3.5	0.83	5.0	402	78	3.5	1078	264	9.4	Q09915	883	1	0	0	O74378	65	1	0	0	157211.5	SCHPO	Transcription elongation factor spt6	114165.0	SCHPO	2-oxoglutarate dehydrogenase, mitochondrial
679.3568	3	0.60	KLENSNEEYK	K(782.4538)LENSNEEYK	KDAIAK	K(1390.6616)DAIAK	aleitner_M1012_005	19.7388	13.3	1.9	0.83	7.2	50	32	5.1	205	108	9.3	Q9UTK5	1290	1	0	0	Q10138	356	1	0	0	197861.3	SCHPO	Abnormal long morphology protein 1	51474.3	SCHPO	CRAL-TRIO domain-containing protein C3H8.02
700.3652	4	5.7	KHTAPVHCLR	K(1579.7705)HTAPVHC(Carbamidomethyl)LR	MNSSYFPGVLGVR	1355.7132-M(Oxidation)NSSYFPGVLGVR	aleitner_M1012_005	86.4885	15.3	5.6	0.83	4.4	1040	165	3.0	2599	506	10.9	O74942	177	1	0	0	Q8WZK1	1	1	0	0	69048.7	SCHPO	Peptidyl-prolyl cis-trans isomerase 9	14316.6	SCHPO	37S ribosomal protein mrp21, mitochondrial
542.7678	4	4.6	MDDKELFDR	1130.5496-M(Met-loss)DDKELFDR	DPKEYVDK	DPK(1174.5506)EYVDK	aleitner_M1012_005	64.5668	17.6	5.0	0.83	6.7	451	92	4.0	2145	524	10.9	O94617	1	1	0	0	Q9C0V8	23	1	0	0	53121.9	SCHPO	Probable UDP-N-acetylglucosamine pyrophosphorylase	62732.2	SCHPO	Uncharacterized transporter PB10D8.01
955.8142	3	0.54	MSGYDRALSVFSPDGR	1238.6394-M(Met-loss)SGYDRALSVFSPDGR	QLIKSGDTEK	Q(Gln->pyro-Glu)LIK(1763.8479)SGDTEK	aleitner_M1012_005	83.7173	19.7	6.2	0.84	10.3	145	18	5.1	2508	432	11.5	Q10329	1	1	0	0	O13968	388	1	0	0	28277.2	SCHPO	Probable proteasome subunit alpha type-4	66607.1	SCHPO	Uncharacterized carboxypeptidase C24C9.08
552.3214	5	0.67	TKLILRPDK	TK(1673.8876)LILRPDK	STSPLAVKYDLSQK	STSPLAVK(1220.7493)YDLSQK	aleitner_M1012_005	40.2760	19.1	1.9	0.84	6.0	1076	196	5.7	1268	246	13.1	O14187	1975	1	0	0	O94513	14	1	0	0	274558.2	SCHPO	Pre-mRNA-splicing factor spp42	57114.7	SCHPO	Eukaryotic translation initiation factor 3 subunit E
926.4733	3	-3.1	MALLNRLAK	1731.7952-M(Oxidation)ALLNRLAK	MDEDETTYPEALRR	1182.6795-M(Met-loss)DEDETTYPEALRR	aleitner_M1012_005	79.0457	15.2	3.6	0.84	4.8	888	177	3.7	1855	376	10.4	O43000	1	1	0	0	Q9HGN5	1	1	0	0	57964.2	SCHPO	Pantothenate transporter liz1	31770.9	SCHPO	Putative E3 ubiquitin-protein ligase C36B7.05c
950.4940	3	-9.0	QDINEAFKLFDSDK	QDINEAFK(1179.6863)LFDSDK	KPSIDNLKK	K(1806.8676)PSIDNLKK	aleitner_M1012_005	98.7790	19.7	3.5	0.85	9.3	225	35	8.8	295	54	12.5	O74435	44	1	0	0	Q10337	677	1	0	0	20470.1	SCHPO	Cell division control protein 31	98437.0	SCHPO	BRCT-containing protein 1
540.9009	5	9.8	INLPDSSLSSKLQSCK	INLPDSSLSSK(923.5328)LQSC(Carbamidomethyl)K	MGAILSTPK	1913.9768-M(Met-loss)GAILSTPK	aleitner_M1012_005	48.9128	14.5	2.1	0.85	10.9	7.6	3	2.0	1721	977	7.9	Q9UUI2	106	1	0	0	O94369	1	1	0	0	18923.5	SCHPO	Small histone ubiquitination factor 1	37373.1	SCHPO	Uncharacterized protein C1604.03c
1082.8496	3	2.4	MCTFVFESLCAMISTLK	1208.5747-MC(Carbamidomethyl)TFVFESLC(Carbamidomethyl)AMISTLK	MSTPTTVYR	2175.0124-M(Oxidation)STPTTVYR	aleitner_M1012_005	81.5862	14.4	3.7	0.85	6.6	146	22	1.9	3252	699	9.9	Q96VG0	1	1	0	0	G2TRM0	1	1	0	0	12567.9	SCHPO	Uncharacterized protein C16G5.19	12106.2	SCHPO	ATP synthase assembly factor fmc1, mitochondrial
511.2697	4	-6.3	KQQQEADR	K(1039.5736)QQQEADR	MNLVQLGK	1139.5571-MNLVQLGK	aleitner_M1012_005	76.9715	15.0	2.6	0.85	5.1	375	100	1.9	2683	864	9.9	Q09863	677	1	0	0	Q9P3V6	1	1	1	0	122941.9	SCHPO	Stress response protein nst1	16573.8	SCHPO	Uncharacterized methyltransferase C1348.04
563.0468	4	-0.65	MSAAEKKPASK	1085.5580-M(Oxidation)SAAEKKPASK	KHEYMLK	K(1300.6697)HEYMLK	aleitner_M1012_005	30.0908	14.8	5.7	0.85	3.5	1917	338	3.4	2052	380	11.3	P04913	1	1	0	0	O13652	277	1	0	0	13818.9	SCHPO	Histone H2B-alpha	102033.9	SCHPO	Protein sfi1
591.9767	3	-0.46	MTSADIR	964.5342-M(Oxidation)TSADIR	KHSNLTK	K(946.4430)HSNLTK	aleitner_M1012_005	36.5878	16.2	4.0	0.85	7.1	301	80	4.2	1949	569	9.1	O14308	1	1	0	0	Q10441	280	1	0	0	50384.5	SCHPO	SWR1-complex protein 4	52362.2	SCHPO	Probable tRNA(Ile)-lysidine synthase
1220.9399	3	2.4	MPSNTSRSVPTGFYYK	1825.9170-MPSNTSRSVPTGFYYK	LKAAAGPSNSSSGTSTPR	LK(1971.9400)AAAGPSNSSSGTSTPR	aleitner_M1012_005	71.6030	19.1	6.6	0.86	7.7	628	77	5.5	2243	392	13.0	O13779	1	1	0	0	O74883	154	1	0	0	71198.6	SCHPO	Putative metal ion transporter C17A12.14	27385.1	SCHPO	DNA-directed RNA polymerase III subunit rpc5
507.5253	4	-9.9	AWKDLTAPQK	AWK(869.4681)DLTAPQK	MKPQTK	1294.6921-MKPQTK	aleitner_M1012_005	76.7285	17.1	3.9	0.86	9.3	95	29	7.2	338	98	10.9	O94618	55	1	0	0	P22191	1	1	0	0	25568.3	SCHPO	Mitochondrial import inner membrane translocase subunit tim21	45637.6	SCHPO	Uncharacterized cox1 intron-1 45.6 kDa protein
729.7423	3	4.7	NKESPGLEGK	NK(1128.6543)ESPGLEGK	KAVAVSAFAK	K(1195.6085)AVAVSAFAK	aleitner_M1012_005	99.2607	17.4	5.7	0.87	6.5	558	87	3.0	4447	819	10.9	O43088	64	1	0	0	Q10147	428	1	0	0	50797.3	SCHPO	RNA polymerase II-associated protein rba50	56677.4	SCHPO	Probable T-complex protein 1 subunit beta
471.0355	5	-9.2	KNVLFFDCDR	K(1037.5393)NVLFFDC(Carbamidomethyl)DR	KNGPVEEK	K(1450.6915)NGPVEEK	aleitner_M1012_005	42.5720	15.6	6.0	0.88	4.6	1797	232	3.0	5450	786	11.0	O94689	362	1	0	0	O74857	13	1	0	0	88201.8	SCHPO	Mitochondrial escape protein 2	36871.6	SCHPO	DNA-directed RNA polymerase III subunit rpc4
710.7198	3	5.3	KNSTSPNMDVK	K(909.5396)NSTSPNMDVK	MLRALGSR	1357.6548-M(Met-loss)LRALGSR	aleitner_M1012_005	65.1072	16.1	6.2	0.88	6.7	320	34	6.2	438	47	11.1	O59780	57	1	0	0	O43003	1	1	0	0	95113.0	SCHPO	Uncharacterized transcriptional regulatory protein C320.03	17543.6	SCHPO	Protein mmf1, mitochondrial
614.3369	4	9.7	MHGILRVK	1500.7308-MHGILRVK	KSAQLENETDTK	K(1090.6321)SAQLENETDTK	aleitner_M1012_005	58.1577	19.1	6.6	0.88	9.8	120	6	4.5	1982	376	9.3	O94412	1	1	0	0	O43032	120	1	0	0	41194.7	SCHPO	Geranylgeranyl transferase type-2 subunit alpha	61078.3	SCHPO	Signal recognition particle receptor subunit alpha homolog
1016.4833	3	-8.8	MSQTTTETIIPLDSSVK	1180.5257-M(Oxidation)SQTTTETIIPLDSSVK	MYEANMLR	2003.9973-MYEANM(Oxidation)LR	aleitner_M1012_005	57.8973	17.1	4.7	0.88	5.0	1745	355	4.0	3269	755	11.9	Q9US38	1	1	0	0	Q9P804	1	1	0	0	37364.9	SCHPO	AB hydrolase superfamily protein C1039.03	60297.9	SCHPO	tRNA (guanine(26)-N(2))-dimethyltransferase
535.2632	3	7.4	KYSDSAK	K(805.3640)YSDSAK	MSATSR	935.4600-M(Oxidation)SATSR	aleitner_M1012_005	13.8299	12.9	4.0	0.88	2.5	855	254	1.9	1271	431	12.5	P36582	81	1	0	0	O14252	1	1	0	0	111784.6	SCHPO	Protein kinase C-like 1	41767.9	SCHPO	Putative oxidoreductase C6G10.06
768.4004	3	7.4	MSTLYQVNKIK	MSTLYQVNK(978.4402)IK	MSSIMEK	1461.7901-MSSIM(Oxidation)EK	aleitner_M1012_005	47.8558	12.4	3.5	0.88	4.6	227	84	4.0	348	148	9.9	Q09786	9	1	0	0	Q9US40	1	1	0	0	60533.9	SCHPO	Uncharacterized WD repeat-containing protein C13G6.08	61727.4	SCHPO	Uncharacterized amino-acid permease C1039.01
686.8520	4	4.5	MENLKSASPEEDSPR	1185.6394-M(Met-loss)ENLKSASPEEDSPR	KELDQFLR	K(1695.7952)ELDQFLR	aleitner_M1012_005	77.9340	13.8	5.7	0.88	6.0	152	12	1.9	2274	463	7.8	O59741	1	1	0	0	Q10135	1054	1	0	0	85199.8	SCHPO	Uncharacterized transcriptional regulatory protein C530.05	142491.6	SCHPO	Lysine-specific histone demethylase 2
712.3446	3	-0.10	KCDFGHCPR	K(958.5158)C(Carbamidomethyl)DFGHC(Carbamidomethyl)PR	MSSLVLR	1313.5645-M(Oxidation)SSLVLR	aleitner_M1012_005	25.6617	21.3	4.9	0.88	11.9	91	9	8.8	422	77	14.7	P40232	107	1	0	0	Q9Y7Z9	1	1	0	0	26677.5	SCHPO	Casein kinase II subunit beta	53575.2	SCHPO	Probable ubiquinone biosynthesis monooxygenase coq6
543.7900	4	-0.97	CKLEDIDVPLR	C(Carbamidomethyl)K(814.4259)LEDIDVPLR	MITANK	1494.7752-MITANK	aleitner_M1012_005	47.8143	13.3	3.1	0.88	4.0	459	236	2.4	1346	754	10.4	O94383	939	1	0	0	Q9P5N0	1	1	0	0	140523.2	SCHPO	Structural maintenance of chromosomes protein 1	166614.8	SCHPO	ATP-binding cassette transporter abc3
617.5586	4	-6.2	MSAEIKGSTQVK	1172.5608-M(Oxidation)SAEIKGSTQVK	MNNARTNAK	1431.7279-M(Oxidation)NNARTNAK	aleitner_M1012_005	18.6618	15.8	0.8	0.88	3.5	1617	796	3.2	1942	919	11.3	O14027	1	1	0	0	O59676	1	1	0	0	31403.6	SCHPO	Probable pyridoxine biosynthesis PDX1-like protein	40923.6	SCHPO	PWWP domain-containing protein 1
1066.8560	3	-4.3	CVVYMKVCVAVYVFDR	C(Carbamidomethyl)VVYMK(1190.5819)VC(Carbamidomethyl)VAVYVFDR	KDYSEGNLK	K(2145.0461)DYSEGNLK	aleitner_M1012_005	89.2262	17.1	6.4	0.88	4.6	1890	324	4.5	2010	352	12.5	Q04800	248	1	0	0	O94412	42	1	0	0	64092.4	SCHPO	Ferric reductase transmembrane component 1	41194.7	SCHPO	Geranylgeranyl transferase type-2 subunit alpha
418.2362	4	6.6	EKNIEIK	EK(796.4079)NIEIK	KPGSDR	K(1010.5648)PGSDR	aleitner_M1012_005	16.0736	12.0	2.4	0.89	4.2	246	96	2.4	900	412	8.9	O94452	166	1	0	0	O59832	275	1	0	0	75945.4	SCHPO	Meiotic coiled-coil protein 1	47421.3	SCHPO	Uncharacterized dipeptidase C965.12
724.3514	4	1.2	KYLDADADFHSSAR	K(1298.6354)YLDADADFHSSAR	MNTIIDASNDAK	1732.8057-M(Met-loss)NTIIDASNDAK	aleitner_M1012_005	63.1193	15.5	4.7	0.89	3.0	2101	662	2.9	2236	776	12.5	O74518	101	1	0	0	Q9C0Z4	1	1	0	0	38558.6	SCHPO	Poly(A) RNA polymerase cid12	192655.9	SCHPO	Protein dopey
1124.9102	3	-9.3	KQDYVSR	K(2477.2842)QDYVSR	GKYGSFLQENWNLIESIITK	GK(1032.5240)YGSFLQENWNLIESIITK	aleitner_M1012_005	82.6827	22.6	7.9	0.89	7.6	1774	191	7.0	2404	285	15.0	O94714	349	1	0	0	Q9HGN6	118	1	0	0	45636.0	SCHPO	Protein spt2	45327.2	SCHPO	tRNA-dihydrouridine(16/17) synthase [NAD(P)(+)]
960.5181	3	-7.4	IALKLAGTEVDEDAK	IALK(1306.7133)LAGTEVDEDAK	VKDEIPEALR	VK(1709.9087)DEIPEALR	aleitner_M1012_005	98.7285	17.0	4.2	0.89	4.5	1755	365	4.5	1755	367	12.5	Q8WZJ7	650	1	0	0	P41391	76	1	0	0	101203.4	SCHPO	C-1-tetrahydrofolate synthase, cytoplasmic	43236.1	SCHPO	Ran GTPase-activating protein 1
651.1021	4	-2.2	KVIDGIDPPK	K(1519.7671)VIDGIDPPK	NLNGKSFVDNFK	NLNGK(1218.6860)SFVDNFK	aleitner_M1012_005	90.7800	16.4	4.1	0.90	7.1	240	16	5.5	627	79	11.4	O42854	657	1	0	0	O13712	611	1	0	0	170528.8	SCHPO	SH3 domain-containing protein C23A1.17	94908.8	SCHPO	Meiotically up-regulated gene 61 protein
804.0732	3	9.8	MSLADFMEQR	1182.6318-MSLADFMEQR	MSSSPPALKK	1364.6105-MSSSPPALKK	aleitner_M1012_005	66.7857	13.5	3.7	0.90	6.6	88	9	2.0	1873	406	9.0	O74483	1	1	0	0	Q10144	1	1	0	0	10563.1	SCHPO	U6 snRNA-associated Sm-like protein LSm8	64691.1	SCHPO	Uncharacterized transcriptional regulatory protein C3H8.08c
951.1390	3	-5.5	MKDSVLALASFEK	MK(1412.6572)DSVLALASFEK	KHDEDLEFSR	K(1575.8218)HDEDLEFSR	aleitner_M1012_005	74.1825	17.0	2.6	0.90	8.1	126	33	6.2	362	130	11.0	O94666	1326	1	0	0	O14226	317	1	0	0	157563.6	SCHPO	DNA-directed RNA polymerase III subunit rpc1	68593.4	SCHPO	Exocyst complex component exo84
750.7198	3	5.6	KCVLASSLPSEER	K(774.3800)C(Carbamidomethyl)VLASSLPSEER	MDDFLK	1612.8131-M(Met-loss)DDFLK	aleitner_M1012_005	87.8352	16.9	1.4	0.90	8.9	111	31	3.5	2866	689	10.1	O60055	1589	1	0	0	Q9HE08	1	1	0	0	285229.4	SCHPO	U3 small nucleolar RNA-associated protein 20	25849.9	SCHPO	Methylthioribulose-1-phosphate dehydratase
810.4381	3	4.1	KYTIVPPSVHR	K(1132.5474)YTIVPPSVHR	MAVAYPTDK	1433.8031-MAVAYPTDK	aleitner_M1012_005	30.7337	16.4	5.5	0.90	9.1	78	4	3.5	2408	450	11.6	P56329	194	1	0	0	Q10327	1	1	0	0	35960.8	SCHPO	Probable eukaryotic translation initiation factor 2 subunit beta	97079.3	SCHPO	Uncharacterized protein C32A11.02c
1000.4769	3	8.3	MTTAHRPQFDPAR	1471.6427-MTTAHRPQFDPAR	KNEGSANQDDEK	K(1664.8093)NEGSANQDDEK	aleitner_M1012_005	81.8963	17.0	5.7	0.90	6.0	642	142	3.0	3850	947	11.0	P78794	1	1	0	0	Q9P6L2	212	1	0	0	30432.2	SCHPO	Pre-mRNA-splicing factor cwf15	54023.8	SCHPO	Ribosomal N-lysine methyltransferase 4
443.2557	5	3.8	MIAKPGGVPTK	MIAK(1113.6070)PGGVPTK	KFPTENLK	K(1235.6948)FPTENLK	aleitner_M1012_005	20.0163	15.8	5.9	0.91	4.8	749	161	2.9	2389	623	11.0	Q9P7H8	1282	1	0	0	O60141	270	1	0	0	190970.0	SCHPO	Proteasome component ecm29	34693.7	SCHPO	Protein saf4
801.1075	3	-1.7	MLSLFLK	1533.8113-M(Oxidation)LSLFLK	MALYSISKPVGSK	1004.5616-M(Oxidation)ALYSISKPVGSK	aleitner_M1012_005	55.8058	18.2	6.9	0.91	9.7	97	8	4.5	1701	308	8.5	P32825	1	1	0	0	P36630	1	1	0	0	56615.0	SCHPO	Carboxypeptidase sxa2	47477.6	SCHPO	G2/mitotic-specific cyclin cig2
512.5277	4	-5.0	SKSVLPPSK	SK(1104.5373)SVLPPSK	MTTDVKEK	1079.6227-M(Oxidation)TTDVKEK	aleitner_M1012_005	23.2735	14.7	4.8	0.91	4.2	728	111	1.4	4325	910	10.5	Q9P3U2	199	1	0	0	Q9P7V6	1	1	0	0	81759.6	SCHPO	Uncharacterized AAA domain-containing protein C328.04	67600.9	SCHPO	Vacuolar protein sorting-associated protein 33
525.7915	4	5.1	KVTSLSNFK	K(1076.5502)VTSLSNFK	KSTDLYGR	K(1160.6441)STDLYGR	aleitner_M1012_005	23.2103	15.8	1.6	0.91	6.0	670	88	5.0	1313	187	12.9	Q10159	437	1	0	0	O74349	4	1	0	0	52931.3	SCHPO	A/G-specific adenine DNA glycosylase	184374.2	SCHPO	E3 ubiquitin-protein ligase listerin
732.5765	5	-2.7	ATFNGKITVQDTVAMSLYK	ATFNGK(1555.7842)ITVQDTVAM(Oxidation)SLYK	MTDRSSNEGVVLNK	2240.1399-M(Met-loss)TDRSSNEGVVLNK	aleitner_M1012_005	77.1535	16.2	4.4	0.92	5.0	1011	175	3.6	2428	451	11.2	O13956	753	1	0	0	P30316	1	1	0	0	90126.5	SCHPO	Ribosome biogenesis protein tsr1 homolog	123569.7	SCHPO	DNA polymerase delta catalytic subunit
752.6665	4	-4.0	VVGLKDLESDISTALK	VVGLK(1319.7085)DLESDISTALK	KDDPIQITPR	K(1825.0084)DDPIQITPR	aleitner_M1012_005	55.0535	15.4	3.5	0.92	4.5	1187	227	2.9	3398	778	10.9	P78847	144	1	0	0	O74881	288	1	0	0	186413.8	SCHPO	Nucleoporin nup186	152587.6	SCHPO	BTB/POZ domain-containing protein 1
608.0697	4	-4.5	KALPAYECPDCQK	K(849.5436)ALPAYEC(Carbamidomethyl)PDC(Carbamidomethyl)QK	KPAKIR	K(1716.7851)PAKIR	aleitner_M1012_005	67.8542	13.9	4.6	0.92	7.7	70	5	2.4	2797	523	8.3	O74986	219	1	0	0	O74777	249	1	0	0	33101.4	SCHPO	DNA endonuclease ctp1	38588.1	SCHPO	KRR1 small subunit processome component homolog
764.4299	3	9.8	MLALKLQK	1346.6565-MLALKLQK	KIETSNSSSEK	K(1081.6569)IETSNSSSEK	aleitner_M1012_005	88.1042	13.8	4.6	0.93	4.4	462	115	1.4	3360	869	9.4	O59945	1	1	0	0	Q9P6N8	20	1	0	0	68617.9	SCHPO	Fimbrin	51864.2	SCHPO	ATP-dependent rRNA helicase rrp3
882.0905	3	-2.7	MATIYACR	1658.8048-MATIYAC(Carbamidomethyl)R	KMADFPMEPQLSK	K(1122.5202)MADFPMEPQLSK	aleitner_M1012_005	20.7157	14.4	5.0	0.93	6.6	233	27	3.5	2101	430	7.8	Q9P7L2	1	1	0	0	O42643	925	1	0	0	46697.4	SCHPO	UBX domain-containing protein 4	131493.5	SCHPO	Pre-mRNA-splicing factor ATP-dependent RNA helicase prp22
720.0477	3	6.8	QKQNFNESDLK	Q(Gln->pyro-Glu)K(824.4756)QNFNESDLK	KLSPSR	K(1470.6991)LSPSR	aleitner_M1012_005	63.6888	20.4	7.2	0.93	10.4	156	15	9.3	275	28	15.2	Q9US49	416	1	0	0	Q9P7W8	705	1	0	0	68157.4	SCHPO	Protein sgt1	87995.6	SCHPO	Chromatin structure-remodeling complex subunit rsc9
873.4228	3	6.1	ETQKGDFETWER	ETQK(1092.5460)GDFETWER	MATFARMK	1662.7526-MATFARMK	aleitner_M1012_005	47.5980	16.2	2.4	0.94	6.8	207	89	5.2	520	225	11.5	O14255	547	1	0	0	Q9P7D4	1	1	0	0	92890.4	SCHPO	Probable mannosyl-oligosaccharide glucosidase	99902.2	SCHPO	Probable aconitate hydratase 2
998.8319	3	10.0	YNVIPAPSEKAADAATHR	YNVIPAPSEK(1083.4794)AADAATHR	MTSFTESK	2048.0327-M(Oxidation)TSFTESK	aleitner_M1012_005	85.6927	15.6	4.8	0.94	4.0	1391	276	3.5	1905	404	11.6	O14296	184	1	0	0	Q92367	1	1	0	0	26365.4	SCHPO	Vacuolar protein sorting-associated protein 24	65278.4	SCHPO	Amino-acid permease 1
671.0471	3	-3.4	KLGLNK	K(1338.6932)LGLNK	LGKHFQTNEK	LGK(809.5011)HFQTNEK	aleitner_M1012_005	76.1123	19.8	3.0	0.94	8.1	323	97	5.8	1018	431	11.7	O60135	115	1	0	0	O13945	41	1	0	0	75966.2	SCHPO	Long-chain-fatty-acid--CoA ligase 1	59910.2	SCHPO	Protein kinase domain-containing protein ppk9
1024.5227	3	-3.8	LMKALHER	LMK(2074.0041)ALHER	KEYSMNTSNLVQSNPPK	K(1134.6219)EYSMNTSNLVQSNPPK	aleitner_M1012_005	79.3393	20.6	6.6	0.95	9.7	330	30	5.0	4115	713	10.9	Q9P6J3	94	1	0	0	Q9UT83	155	1	0	0	67752.9	SCHPO	Alpha-glucosidase	68548.4	SCHPO	Meiotically up-regulated gene 28 protein
583.9660	3	2.0	VKSMNER	VK(870.4447)SM(Oxidation)NER	LDKSDR	LDK(1016.4961)SDR	aleitner_M1012_005	45.9640	13.5	2.5	0.95	8.8	20	7	4.1	406	325	8.9	Q9UTH9	436	1	0	0	P87244	557	1	0	0	69699.9	SCHPO	tRNA-dihydrouridine(47) synthase [NAD(P)(+)]	87237.0	SCHPO	Spindle pole body component alp16
599.5416	4	9.0	MAVGPVTGMFK	1241.5486-M(Oxidation)AVGPVTGMFK	MASTTDMSTYK	1290.6352-M(Met-loss)ASTTDMSTYK	aleitner_M1012_005	24.4343	13.9	4.9	0.95	3.0	1366	265	2.9	1460	339	10.9	O94705	1	1	0	0	Q09751	1	1	0	0	6643.8	SCHPO	Cytochrome c oxidase subunit 7A	34410.2	SCHPO	Lactoylglutathione lyase
893.0834	3	-6.2	DKYPHSMTVSPSNAR	DK(971.4560)YPHSM(Oxidation)TVSPSNAR	MLQDESSR	1842.8570-M(Met-loss)LQDESSR	aleitner_M1012_005	25.4157	19.1	6.2	0.95	11.0	77	9	4.5	2636	666	12.4	O43068	308	1	0	0	O60152	1	1	0	0	47664.4	SCHPO	Monopolin complex subunit mde4	225759.9	SCHPO	E3 ubiquitin-protein ligase ubr1
392.6157	5	3.1	EKSSNPAFAK	EK(880.4906)SSNPAFAK	KEIPEK	K(1215.6136)EIPEK	aleitner_M1012_005	15.9575	17.5	4.6	0.95	7.8	451	82	4.8	3029	1066	9.7	Q9Y7U6	732	1	0	0	Q09787	132	1	0	0	150115.1	SCHPO	Rho1 guanine nucleotide exchange factor 1	31089.4	SCHPO	Uncharacterized protein C13G6.09
743.8406	4	-3.2	LKAENAESDMHSK	LK(1496.6705)AENAESDM(Oxidation)HSK	DKLSSNEMYEK	DK(1612.7403)LSSNEM(Oxidation)YEK	aleitner_M1012_005	75.3325	12.4	3.2	0.95	3.0	411	275	1.4	1153	929	9.4	O94466	216	1	0	0	O13773	181	1	0	0	76679.8	SCHPO	Probable Rho-GTPase-activating protein 7	79484.3	SCHPO	UBA domain-containing protein 7
1065.2274	3	8.5	KAGGLIETSCTIMDLK	K(1440.7534)AGGLIETSC(Carbamidomethyl)TIM(Oxidation)DLK	VPGSEKGELLMK	VPGSEK(1889.9478)GELLM(Oxidation)K	aleitner_M1012_005	70.5457	20.1	5.7	0.96	10.7	199	9	6.0	2869	377	13.6	Q10137	160	1	0	0	Q9URW9	80	1	0	0	32746.7	SCHPO	Sec14 cytosolic factor	54028.6	SCHPO	Putative aldehyde dehydrogenase-like protein C922.07c
858.7397	3	-3.7	MDEVCAAPAPK	1516.7158-M(Met-loss)DEVC(Carbamidomethyl)AAPAPK	MPSGAQGNTQSAAYK	1194.5591-M(Met-loss)PSGAQGNTQSAAYK	aleitner_M1012_005	59.3455	13.9	3.1	0.96	8.2	39	4	1.9	2342	597	5.7	O59802	1	1	0	0	O14145	1	1	0	0	36654.8	SCHPO	Phosphatidylinositol N-acetylglucosaminyltransferase GPI2 subunit	96341.9	SCHPO	Trehalose-phosphatase
559.8123	4	-4.3	KAYLIIQENK	K(1016.5325)AYLIIQENK	MATRSVSMK	1356.7653-M(Met-loss)ATRSVSMK	aleitner_M1012_005	42.5253	16.6	4.9	0.96	7.2	328	26	6.0	690	76	11.6	P22190	293	1	0	0	Q9USW1	1	1	0	0	37258.5	SCHPO	Uncharacterized cox1 intron-2 37.2 kDa protein	85524.4	SCHPO	Uncharacterized protein C21B10.03c
519.2545	3	-7.6	MESLQR	776.3891-M(Oxidation)ESLQR	MGFLR	916.4324-M(Oxidation)GFLR	aleitner_M1012_005	42.7958	13.9	5.7	0.96	6.1	184	7	3.0	1481	106	11.0	P41878	1	1	0	0	O94528	1	1	0	0	34572.3	SCHPO	26S proteasome regulatory subunit rpn11	59141.2	SCHPO	Caffeine resistance protein 5
490.9701	3	-5.8	KPIPKTK	K(659.3643)PIPKTK	MSIFR	948.6008-M(Met-loss)SIFR	aleitner_M1012_005	20.2728	14.3	5.9	0.96	5.9	211	32	4.6	487	88	10.5	O43024	129	1	0	0	O13869	1	1	0	0	100134.6	SCHPO	CUE domain-containing protein C354.10	73522.5	SCHPO	Translation factor guf1, mitochondrial
631.0924	4	8.4	KDLTYGECVR	K(1280.7275)DLTYGEC(Carbamidomethyl)VR	MAVVLERVAR	1377.6599-MAVVLERVAR	aleitner_M1012_005	45.2053	16.1	0.7	0.97	5.1	647	97	3.0	2240	403	11.0	O94597	12	1	0	0	Q9P7H3	1	1	0	0	14893.4	SCHPO	Putative uncharacterized membrane protein C622.07	31053.9	SCHPO	Prohibitin-1
729.0233	3	4.7	MSGFCVLGCGTMGK	811.4440-M(Met-loss)SGFC(Carbamidomethyl)VLGC(Carbamidomethyl)GTMGK	KLEER	K(1510.6618)LEER	aleitner_M1012_005	53.1832	13.5	3.5	0.97	5.1	283	65	1.9	2458	792	9.9	Q9P7Y7	1	1	0	0	Q9P7B7	267	1	0	2	29875.2	SCHPO	Pyrroline-5-carboxylate reductase	35323.8	SCHPO	Uncharacterized protein C140.04
732.8573	4	7.1	GKHETLEAQR	GK(1759.7797)HETLEAQR	MYHLPDMEETVNK	1305.6677-M(Oxidation)YHLPDMEETVNK	aleitner_M1012_005	67.6910	18.5	5.6	0.97	6.1	702	84	4.4	1733	350	12.4	Q10411	725	1	0	0	Q10214	1	1	0	0	222788.5	SCHPO	Sporulation-specific protein 15	15641.9	SCHPO	Uncharacterized protein C4H3.06
713.6863	3	-6.0	KALSSK	K(1505.6643)ALSSK	MSNTLYNHCTK	770.4538-MSNTLYNHC(Carbamidomethyl)TK	aleitner_M1012_005	20.3932	12.9	4.7	0.97	5.1	149	35	2.6	750	288	8.9	O14176	118	1	0	0	Q9P7G5	1	1	0	0	81931.2	SCHPO	Pre-mRNA-processing protein prp40	26854.9	SCHPO	Protein transport protein bos1
820.4456	3	7.3	ELSIKFPQLGCFK	ELSIK(892.4695)FPQLGC(Carbamidomethyl)FK	MSFFVQK	1703.8957-M(Met-loss)SFFVQK	aleitner_M1012_005	98.3760	13.9	5.6	0.98	8.2	42	6	3.0	1290	222	11.0	O94570	59	1	0	0	Q9P6Q5	1	1	0	0	54756.1	SCHPO	Aromatic amino acid aminotransferase C1773.13	14862.1	SCHPO	Probable deoxyuridine 5'-triphosphate nucleotidohydrolase
956.4482	3	5.1	MTGDYKEYK	1716.8069-M(Oxidation)TGDYKEYK	MGLEHLEEFSYPK	1287.5693-MGLEHLEEFSYPK	aleitner_M1012_005	74.1888	15.0	3.0	0.98	5.0	372	199	3.5	906	511	10.0	Q9HDU4	1	1	0	0	P36603	1	1	0	0	42623.0	SCHPO	Uncharacterized protein PB2B2.11	45405.8	SCHPO	Ribonucleoside-diphosphate reductase small chain
882.4446	3	6.5	MSTKNALNDSQIK	M(Acetyl+Oxidation)STK(1137.5601)NALNDSQIK	MTHNTMLQR	1644.8029-M(Met-loss)THNTMLQR	aleitner_M1012_005	51.6223	17.6	6.7	0.98	8.4	186	10	5.1	1219	165	10.3	O13705	4	1	0	0	O74758	1	1	0	0	92516.8	SCHPO	Exocyst complex component sec10	23489.3	SCHPO	Uncharacterized protein C17D11.03c
568.5341	4	-3.3	MASIRQAFVK	1120.4819-MASIRQAFVK	MSSSQQSGR	1287.7009-M(Oxidation)SSSQQSGR	aleitner_M1012_005	15.9871	14.5	3.0	0.98	5.0	363	194	3.6	868	500	11.1	Q9UUF1	1	1	0	0	P29458	1	1	0	0	35388.9	SCHPO	Deoxyribonuclease Tat-D	103729.2	SCHPO	DNA replication licensing factor mcm4
797.4199	3	-7.7	MASVAHISTAK	1258.6809-M(Oxidation)ASVAHISTAK	KYDDINLIK	K(1268.6435)YDDINLIK	aleitner_M1012_005	89.9473	16.7	3.4	0.98	6.8	343	27	4.0	1797	275	11.9	O94552	1	1	0	0	Q9P3B1	34	1	0	0	56322.4	SCHPO	Fumarate hydratase, mitochondrial	43109.0	SCHPO	Putative Rho GTPase-activating protein C1565.02c
850.0822	3	0.50	TNGKNEHETSCR	TNGK(1115.6074)NEHETSC(Carbamidomethyl)R	MEKSISSISK	1569.6842-M(Met-loss)EKSISSISK	aleitner_M1012_005	20.7237	15.5	6.0	0.98	9.4	41	2	2.9	2236	421	9.3	O13859	64	1	0	0	Q9US37	1	1	0	0	33008.1	SCHPO	Meiotically up-regulated gene 125 protein	56011.9	SCHPO	Uncharacterized transporter C1039.04
464.2437	4	5.6	KMELDNR	K(932.4967)M(Oxidation)ELDNR	KEYSLR	K(1058.5066)EYSLR	aleitner_M1012_005	45.7755	15.2	2.4	0.98	5.2	814	211	4.1	1704	494	12.1	Q10411	1304	1	0	0	O60052	55	1	0	0	222788.5	SCHPO	Sporulation-specific protein 15	34876.7	SCHPO	Protein farnesyltransferase/geranylgeranyltransferase type-1 subunit alpha
1063.1844	3	0.42	MEGNWFEGPPCSVR	1505.8276-M(Oxidation)EGNWFEGPPC(Carbamidomethyl)SVR	KHVSSLMPQVVK	K(1818.7705)HVSSLM(Oxidation)PQVVK	aleitner_M1012_005	77.4437	19.2	4.6	0.98	8.3	690	116	5.5	3712	798	12.4	Q9UST5	1	1	0	0	P87312	613	1	0	0	61911.1	SCHPO	RNA polymerase I-specific transcription initiation factor rrn7	80841.4	SCHPO	Pre-mRNA-splicing factor cwf4
1171.2328	3	-9.0	MNLQTSTNQTIGPYVIR	1706.7604-M(Met-loss)NLQTSTNQTIGPYVIR	QCKMESSNNVGSTK	QC(Carbamidomethyl)K(1942.0160)MESSNNVGSTK	aleitner_M1012_005	70.7620	18.2	4.0	0.99	5.3	2409	419	5.0	2888	550	12.9	Q9Y7T4	1	1	0	0	Q9UT30	195	1	0	0	91586.0	SCHPO	Serine/threonine-protein kinase atg1	33574.6	SCHPO	Nucleus export protein brr6
790.4008	3	-2.5	MVESDSSGIVR	1173.6315-M(Oxidation)VESDSSGIVR	MTNISLTIK	1332.6231-M(Oxidation)TNISLTIK	aleitner_M1012_005	52.1263	15.0	4.2	0.99	5.6	359	44	4.0	979	128	9.9	Q9USP0	1	1	0	0	Q10169	1	1	0	0	37773.7	SCHPO	Translation initiation factor eIF-2B subunit alpha	36819.7	SCHPO	Deubiquitination-protection protein dph1
804.7518	3	9.2	MKVLEQLEK	M(Oxidation)K(1278.5953)VLEQLEK	MDSPSHSREAR	1270.6843-M(Met-loss)DSPSHSREAR	aleitner_M1012_005	93.3770	17.7	4.8	0.99	9.9	83	5	4.0	2370	621	9.9	O14470	408	1	0	0	O59733	1	1	0	0	57685.5	SCHPO	SWI/SNF and RSC complexes subunit ssr2	27972.5	SCHPO	Pre-mRNA-splicing factor syf2
565.0540	4	8.7	KDDPIQITPR	K(1074.5267)DDPIQITPR	MTEVISNK	1319.7085-M(Oxidation)TEVISNK	aleitner_M1012_005	20.6113	11.4	0.6	0.99	3.6	312	159	2.0	1014	601	10.0	O74881	288	1	0	0	Q9USI6	1	1	0	0	152587.6	SCHPO	BTB/POZ domain-containing protein 1	176433.0	SCHPO	Myosin type-2 heavy chain 1
585.8717	5	1.1	MVDDSHNAPFDK	1680.7719-M(Met-loss)VDDSHNAPFDK	MTCNHENPHFLFK	1381.6150-M(Met-loss)TC(Carbamidomethyl)NHENPHFLFK	aleitner_M1012_005	82.5048	13.9	6.2	0.99	3.0	1429	364	2.9	1527	428	10.9	Q09948	1	1	0	0	Q9P7M7	1	1	0	0	60667.1	SCHPO	Chromatin structure-remodeling complex subunit rsc4	8436.8	SCHPO	Uncharacterized protein P27G11.11c
714.3427	3	-8.5	KPTETFMDSK	K(957.4655)PTETFMDSK	MSTNLEEK	1320.6272-M(Met-loss)STNLEEK	aleitner_M1012_005	53.2738	14.0	4.9	0.99	8.3	54	3	2.5	3169	526	8.9	P28706	524	1	0	0	Q9C0W9	1	1	0	0	126329.6	SCHPO	DNA repair protein rad13	35969.1	SCHPO	Palmitoyltransferase PFA5
588.0734	4	-2.9	IKDPNHQSQR	IK(1126.6499)DPNHQSQR	KVAKPSGFR	K(1359.6895)VAKPSGFR	aleitner_M1012_005	17.8910	14.0	2.5	1.00	6.2	139	71	3.0	1059	615	8.9	O94740	329	1	0	0	O74511	590	1	0	0	52554.5	SCHPO	Hsp90 co-chaperone Cdc37	94967.9	SCHPO	Extragenic suppressor of kinetochore protein 1
465.8304	5	-6.1	LSQWTGEKFGFDR	LSQWTGEK(754.3722)FGFDR	MDGNRR	1707.8257-M(Met-loss)DGNRR	aleitner_M1012_005	48.0877	22.4	6.7	1.00	13.5	175	16	9.1	2245	462	12.6	Q9UUD0	15	1	0	0	O14267	1	1	0	0	56733.2	SCHPO	Uncharacterized protein C19C2.10	83359.8	SCHPO	Uncharacterized UPF0442 protein C7D4.12c
529.7902	4	3.4	MSKVPINSSK	Acetyl-MSK(983.5288)VPINSSK	KLTAEER	K(1269.6639)LTAEER	aleitner_M1012_005	29.3340	12.4	1.6	1.00	3.0	955	300	1.4	3073	973	9.4	Q9UR06	3	1	0	0	O74306	274	1	1	0	13344.6	SCHPO	Protein mmf2, mitochondrial	33486.1	SCHPO	60S ribosomal protein L5-B
612.8141	4	3.8	KSAINQVVTR	K(1332.5721)SAINQVVTR	EKEGSPAAEDY	EK(1252.7139)EGSPAAEDY	aleitner_M1012_005	74.9922	16.7	5.3	1.0	5.2	703	403	3.9	1475	1004	11.5	Q9URX6	6	1	0	0	P12000	759	1	0	0	13261.5	SCHPO	60S ribosomal protein L31	86581.9	SCHPO	DNA ligase 1
494.2747	3	-9.1	AKDDSVK	AK(718.4238)DDSVK	MLHRR	899.4600-M(Met-loss)LHRR	aleitner_M1012_005	73.3293	14.0	2.6	1.0	8.3	35	8	4.6	352	85	11.0	O00087	130	1	0	0	O59819	1	1	0	0	54731.8	SCHPO	Dihydrolipoyl dehydrogenase, mitochondrial	56740.8	SCHPO	Probable UTP--glucose-1-phosphate uridylyltransferase
501.0651	4	8.3	MAAINIVK	1272.7554-M(Met-loss)AAINIVK	NGLQKLIPPR	NGLQK(865.5273)LIPPR	aleitner_M1012_005	60.0210	14.0	5.7	1.0	6.2	185	9	3.6	1054	135	8.4	O42935	1	1	0	0	Q10241	48	1	0	0	14445.1	SCHPO	60S ribosomal protein L32-B	26304.7	SCHPO	Mismatch-binding protein cmb1
1209.9297	3	-4.8	MEVTVSNLSYTFSPK	1908.9615-M(Oxidation)EVTVSNLSYTFSPK	KQCPDDTQVIIGVGGGK	K(1855.8914)QC(Carbamidomethyl)PDDTQVIIGVGGGK	aleitner_M1012_005	97.6973	21.2	5.8	1.0	8.2	886	116	7.1	1572	241	13.0	Q7Z991	1	1	0	0	O13702	140	1	0	0	31293.1	SCHPO	Uncharacterized ABC transporter ATP-binding protein C20G4.01	49433.9	SCHPO	Glycerol dehydrogenase
683.6180	4	-0.40	VKADSLEGSLEQDPK	VK(1115.6339)ADSLEGSLEQDPK	KIGLDHAPK	K(1752.8782)IGLDHAPK	aleitner_M1012_005	57.6805	15.3	4.5	1.0	5.8	360	41	3.6	1400	251	9.5	Q10267	109	1	0	0	Q9US15	17	1	0	0	30935.7	SCHPO	Nonsense-mediated mRNA decay protein 3	27355.7	SCHPO	UPF0653 protein C607.02c
681.8483	4	-0.79	KAIDAIQEEEWK	K(1264.6308)AIDAIQEEEWK	KQMSYMLAR	K(1596.8035)QMSYMLAR	aleitner_M1012_005	24.0955	15.1	0.9	1.0	6.7	185	15	2.6	2335	638	10.6	P87150	61	1	0	0	P87048	294	1	0	0	18767.5	SCHPO	Uncharacterized protein C25H2.09	97999.6	SCHPO	26S proteasome regulatory subunit rpn1
904.8633	3	-3.4	GTKPIVVLNIFQIMK	GTK(995.5764)PIVVLNIFQIM(Oxidation)K	MNVLRTQK	1854.0689-M(Met-loss)NVLRTQK	aleitner_M1012_005	73.3080	14.4	6.2	1.0	7.1	91	10	3.5	836	287	11.5	P41892	973	1	0	0	Q10275	1	1	0	0	119292.5	SCHPO	Cell division control protein 7	31691.3	SCHPO	Uncharacterized protein C13G7.11
845.8014	3	-8.6	MASSYLSLAAR	1365.8133-MASSYLSLAAR	MGVPALFRLLSR	1306.6591-M(Met-loss)GVPALFRLLSR	aleitner_M1012_005	99.6258	18.2	7.0	1.0	10.8	68	3	4.2	2880	473	10.1	Q9P771	1	1	0	0	P40848	1	1	0	0	78741.0	SCHPO	Plasma membrane fusion protein prm1	112369.0	SCHPO	5'-3' exoribonuclease 2
624.8193	4	-1.3	KPTMGGIPHDK	K(1315.6442)PTMGGIPHDK	KQEELMQTR	K(1317.6751)QEELM(Oxidation)QTR	aleitner_M1012_005	67.4375	14.0	2.2	1.0	3.0	2313	764	3.0	2313	791	11.0	Q9USN5	735	1	0	0	O13786	473	1	0	0	125713.3	SCHPO	Probable NAD-specific glutamate dehydrogenase	62435.0	SCHPO	Vacuolar segregation protein pep7
718.3444	3	-1.2	MNEQDLLNSLR	804.3688-M(Oxidation)NEQDLLNSLR	MASSQK	1485.7133-M(Oxidation)ASSQK	aleitner_M1012_005	11.8151	18.0	5.4	1.0	9.8	172	15	4.2	5695	656	11.8	O13892	1	1	0	0	P50514	1	1	0	0	119232.2	SCHPO	Uncharacterized protein C20G4.08	51572.2	SCHPO	Probable argininosuccinate lyase
753.1512	4	2.5	NSVMKAQETKPWFK	NSVM(Oxidation)K(1299.7075)AQETKPWFK	MNSKIAYPEIK	1846.9288-M(Met-loss)NSKIAYPEIK	aleitner_M1012_005	50.3352	16.4	1.9	1.0	5.0	854	161	3.9	1633	318	11.4	O14105	219	1	0	0	O94713	1	1	0	0	25205.6	SCHPO	Ribulose-phosphate 3-epimerase	83828.4	SCHPO	Meiotic expression up-regulated protein 27
1010.5186	3	9.1	MSTPNEPEKPGIIDAFK	1155.5772-MSTPNEPEKPGIIDAFK	KNESEVGAGK	K(2010.9972)NESEVGAGK	aleitner_M1012_005	73.2280	14.8	3.4	1.0	5.3	439	110	3.5	1382	459	9.5	G2TRP9	1	1	0	0	O94436	156	1	0	0	13437.4	SCHPO	Cytochrome c oxidase protein 20, mitochondrial	27638.6	SCHPO	Transcription initiation factor TFIID subunit 14
779.3946	3	-1.5	DSLKSDSGSPR	DSLK(1187.6186)SDSGSPR	MDIATNFITR	1285.6150-M(Met-loss)DIATNFITR	aleitner_M1012_005	54.6062	17.0	4.7	1.0	4.5	1184	389	2.9	2918	958	12.5	O94488	71	1	0	0	O94731	1	1	0	0	128470.1	SCHPO	Microtubule organizer protein 1	76035.7	SCHPO	Transport protein particle subunit trs85-1
640.6921	3	-9.5	KVSVASYK	K(1038.5710)VSVASYK	KATEPSIR	K(1018.5699)ATEPSIR	aleitner_M1012_005	73.2225	14.9	2.6	1.0	5.0	344	125	4.3	519	200	9.9	O42854	1581	1	0	0	Q09866	768	1	0	0	170528.8	SCHPO	SH3 domain-containing protein C23A1.17	101949.2	SCHPO	Uncharacterized WD repeat-containing protein C12G12.01c
546.9415	3	-5.5	KSETLMR	K(774.3582)SETLMR	MSVER	1001.5216-M(Oxidation)SVER	aleitner_M1012_005	15.1406	22.2	5.3	1.0	10.1	562	49	9.7	691	61	14.2	O14042	59	1	0	0	O94251	1	1	0	0	25318.0	SCHPO	Protein fmp32, mitochondrial	11843.1	SCHPO	Ribonucleases P/MRP protein subunit POP7
627.8228	4	7.6	MSNTETFK	1681.8563-M(Met-loss)SNTETFK	IFGTGKSSDGLATYK	IFGTGK(963.4549)SSDGLATYK	aleitner_M1012_005	53.1127	13.0	4.7	1.0	4.6	335	52	3.0	1007	208	7.8	P41887	1	1	0	0	P87112	98	1	0	0	80597.0	SCHPO	Heat shock protein 90 homolog	237136.6	SCHPO	General negative regulator of transcription subunit 1
1177.8978	3	7.8	MSHFEILSLEGLR	1983.8626-M(Oxidation)SHFEILSLEGLR	MDYGDIYIAEETEWDK	1684.8494-M(Met-loss)DYGDIYIAEETEWDK	aleitner_M1012_005	95.4312	21.8	8.2	1.0	8.3	992	121	7.6	1415	189	15.6	O42872	1	1	0	0	O74970	1	1	0	0	26869.1	SCHPO	Exosome complex component ski6	71247.3	SCHPO	Pre-mRNA-processing factor 39
806.0720	3	-2.1	KSLNEYMK	K(1403.6933)SLNEYMK	KSSVSSGFPENK	K(1149.5740)SSVSSGFPENK	aleitner_M1012_005	72.6667	13.9	3.4	1.0	6.1	171	27	3.0	1300	261	7.8	O14224	33	1	0	0	O14098	210	1	0	0	23031.9	SCHPO	Rho GDP-dissociation inhibitor	67366.9	SCHPO	CTD kinase subunit alpha
1077.2114	3	-8.9	KEECYALSLVR	K(1861.9496)EEC(Carbamidomethyl)YALSLVR	MTEVYSKAPATVGQVK	1504.7596-M(Oxidation)TEVYSKAPATVGQVK	aleitner_M1012_005	76.6715	17.7	6.5	1.0	6.1	990	161	3.6	4338	897	11.6	O94384	180	1	0	0	O43066	1	1	0	0	35117.5	SCHPO	Uncharacterized protein ely5	105897.8	SCHPO	Serine/threonine-protein kinase ppk30
691.8910	4	2.5	MTVAALNKLSALSGSIQK	Acetyl-MTVAALNK(890.4936)LSALSGSIQK	MSFIKK	2011.1024-MSFIKK	aleitner_M1012_005	61.9292	16.1	2.6	1.0	13.5	4.8	2	3.0	2223	456	4.7	Q09845	8	1	0	0	O74377	1	1	0	0	40874.8	SCHPO	Glycerol-3-phosphate dehydrogenase [NAD(+)] 2	96374.9	SCHPO	Probable sulfate permease C3H7.02
1185.2261	3	-3.4	MSSASMFGSLKTNAVDESQLK	M(Met-loss)SSASMFGSLK(1453.6482)TNAVDESQLK	KGMFTCWNTR	K(2237.0886)GM(Oxidation)FTC(Carbamidomethyl)WNTR	aleitner_M1012_005	94.4762	18.2	5.6	1.0	8.8	262	36	5.1	2309	480	9.4	Q9UTE4	11	1	0	0	P87175	247	1	0	0	25901.9	SCHPO	Uncharacterized glutamine amidotransferase C222.08c	60313.2	SCHPO	DNA-(apurinic or apyrimidinic site) lyase 2
937.8171	3	5.9	VKMCQMGDVQDVLGK	VK(1087.6026)MC(Carbamidomethyl)QM(Oxidation)GDVQDVLGK	KYGLNISR	K(1860.8784)YGLNISR	aleitner_M1012_005	71.4538	20.3	2.1	1.1	12.4	65	13	4.6	3818	849	7.9	O60114	1061	1	0	0	O74329	33	1	0	0	161461.4	SCHPO	Uncharacterized helicase C15C4.05	6657.7	SCHPO	40S ribosomal protein S29
579.3272	3	-1.8	KHLDAEVQK	K(668.3857)HLDAEVQK	MKEVR	1204.6452-M(Met-loss)KEVR	aleitner_M1012_005	23.3243	18.8	4.7	1.1	14.1	12	1	3.2	3728	388	10.0	P41878	281	1	0	0	O59781	1	1	0	0	34572.3	SCHPO	26S proteasome regulatory subunit rpn11	71177.5	SCHPO	Mitochondrial Rho GTPase 1
654.6904	3	1.2	KVGSFDTVK	K(981.5131)VGSFDTVK	MSEKPDLR	1117.6019-M(Met-loss)SEKPDLR	aleitner_M1012_005	46.2555	16.0	1.6	1.1	6.6	226	41	3.5	1322	399	11.5	O43032	297	1	0	0	Q9P7N1	1	1	0	0	61078.3	SCHPO	Signal recognition particle receptor subunit alpha homolog	27707.6	SCHPO	Serine/threonine-protein kinase bud32
647.3165	4	-3.7	DKNFMSTDIGPSMR	DK(971.5288)NFM(Oxidation)STDIGPSMR	MSKANISSK	1751.7859-M(Met-loss)SKANISSK	aleitner_M1012_005	28.2088	14.4	6.2	1.1	6.1	222	23	3.5	1187	176	11.5	Q9Y7Y2	18	1	0	0	O94404	1	1	0	0	42871.8	SCHPO	Pre-mRNA-splicing factor slu7	29850.5	SCHPO	Protein NIF3 homolog
666.0522	4	-8.5	DKSLGEDDFEGMR	DK(1162.5619)SLGEDDFEGMR	MESRYLSDR	1635.7087-M(Met-loss)ESRYLSDR	aleitner_M1012_005	15.6101	15.0	0.9	1.1	4.1	914	177	4.0	973	203	12.0	O75002	82	1	0	0	O94374	1	1	0	0	20884.8	SCHPO	Nuclear import protein mog1	59853.2	SCHPO	Importin subunit alpha-2
1201.6416	3	0.067	VMIASLIKSAYPMFSR	VMIASLIK(1788.9397)SAYPMFSR	MDDLKELEYLSLVSK	1951.0311-M(Met-loss)DDLKELEYLSLVSK	aleitner_M1012_005	86.7163	19.2	6.7	1.1	7.6	649	41	3.6	5930	901	11.6	Q9Y808	629	1	0	0	O42643	1	1	0	0	118464.5	SCHPO	Uncharacterized protein C146.01	131493.5	SCHPO	Pre-mRNA-splicing factor ATP-dependent RNA helicase prp22
822.7838	3	-2.3	MSHGPKGDINK	1266.7588-M(Oxidation)SHGPKGDINK	KLPVIGDFLK	K(1336.6445)LPVIGDFLK	aleitner_M1012_005	28.7385	18.2	6.9	1.1	5.1	1414	194	2.9	4729	747	10.9	O59800	1	1	0	0	O74511	508	1	0	0	39576.6	SCHPO	Pre-mRNA-splicing factor cwf5	94967.9	SCHPO	Extragenic suppressor of kinetochore protein 1
756.3842	3	3.6	MDTTAVASK	1343.6795-MDTTAVASK	METNILAWTK	1060.5111-METNILAWTK	aleitner_M1012_005	17.2728	13.4	1.6	1.1	6.2	113	48	4.0	468	271	7.8	P40376	1	1	0	0	G2TRJ6	1	1	0	0	57578.3	SCHPO	cAMP-dependent protein kinase catalytic subunit	8860.0	SCHPO	Putative uncharacterized protein C1093.07
678.3544	3	5.7	MSASVRGNSK	1127.5571-M(Met-loss)SASVRGNSK	GKGNEGTTAR	GK(1042.5407)GNEGTTAR	aleitner_M1012_005	17.7257	10.9	3.2	1.1	3.0	296	179	1.0	1228	872	7.9	O14330	1	1	0	0	P36584	224	1	1	0	8302.3	SCHPO	Uncharacterized protein C16E9.15	43817.1	SCHPO	60S ribosomal protein L3-B
813.0942	3	2.6	MFIFNVLTIR	1183.5543-MFIFNVLTIR	MQMNSLNDPK	1390.7683-M(Met-loss)QMNSLNDPK	aleitner_M1012_005	70.7778	19.1	4.7	1.1	7.8	967	133	5.5	3863	694	13.4	O14067	1	1	0	0	O14074	1	1	0	0	11047.6	SCHPO	Uncharacterized protein C1687.08	38519.4	SCHPO	Uncharacterized protein UNK4.09
478.6163	3	1.5	LGVKSSK	LGVK(715.3865)SSK	KSSTR	K(855.5066)SSTR	aleitner_M1012_005	74.6390	15.1	4.8	1.1	6.7	129	13	3.6	757	139	11.6	Q9P6N6	13	1	0	0	O13851	82	1	2	0	33480.1	SCHPO	Solute carrier family 25 member 38 homolog	32411.5	SCHPO	Decaprenyl-diphosphate synthase subunit 2
406.4684	4	-3.3	MAGFMR	1041.5706-M(Met-loss)AGFMR	TKEKPSSK	TK(718.3472)EKPSSK	aleitner_M1012_005	14.7760	17.9	3.8	1.1	6.6	847	45	5.4	1721	106	11.3	Q8WZJ9	1	1	0	0	P87115	1022	1	0	0	35933.1	SCHPO	UDP-galactose transporter homolog 1	116464.4	SCHPO	UPF0202 protein C20G8.09c
552.0605	4	0.11	MAAVNIIK	1345.7129-MAAVNIIK	KVLESLDNYK	K(996.5678)VLESLDNYK	aleitner_M1012_005	38.1975	13.8	3.4	1.1	2.9	1795	398	2.9	1795	404	10.9	P79015	1	1	0	0	Q9P6L8	939	1	0	0	14458.1	SCHPO	60S ribosomal protein L32-A	131246.8	SCHPO	Mediator of RNA polymerase II transcription subunit 12
853.7925	3	1.2	MASVAHISTAK	1574.8127-M(Met-loss)ASVAHISTAK	MAAARPTVSIYNK	1121.6081-M(Oxidation)AAARPTVSIYNK	aleitner_M1012_005	46.0653	13.2	2.9	1.1	5.5	176	66	3.0	919	441	7.7	O94552	1	1	0	0	Q9P784	1	1	0	0	56322.4	SCHPO	Fumarate hydratase, mitochondrial	39910.5	SCHPO	60S ribosomal protein L4-B
717.6020	4	5.9	MASSSSSSGSSSPASK	1553.7878-M(Met-loss)ASSSSSSGSSSPASK	QYKNLAEFFTR	QYK(1450.6423)NLAEFFTR	aleitner_M1012_005	90.3347	16.9	5.6	1.1	6.0	585	94	2.9	3511	878	10.9	Q09890	1	1	0	0	O14333	129	1	0	0	25912.2	SCHPO	Uncharacterized protein C584.16c	49128.9	SCHPO	Phosphatidylserine decarboxylase proenzyme 1, mitochondrial
1074.1832	3	4.6	MNELDATDPSDWNQTK	1339.7235-M(Oxidation)NELDATDPSDWNQTK	IKEVTENLEK	IK(2017.8575)EVTENLEK	aleitner_M1012_005	99.4182	18.8	6.1	1.1	8.2	538	69	7.5	811	111	13.3	O74747	1	1	0	0	Q10209	178	1	0	0	43438.1	SCHPO	Postreplication repair E3 ubiquitin-protein ligase rad18	44769.0	SCHPO	Uncharacterized J domain-containing protein C4H3.01
934.5184	3	0.86	HKSSLINFMLEK	HK(1338.7660)SSLINFM(Oxidation)LEK	NKPGFIELRK	NK(1599.8331)PGFIELRK	aleitner_M1012_005	67.9743	15.5	5.6	1.1	4.5	971	164	3.0	2455	440	11.0	O14077	847	1	0	0	O94550	249	1	0	0	112145.9	SCHPO	Putative zinc protease mug138	32338.7	SCHPO	Prohibitin-2
677.0700	4	0.095	KSMGELYK	K(1733.7713)SM(Oxidation)GELYK	MGTSCNKINSNSNK	Acetyl-MGTSC(Carbamidomethyl)NK(1108.5474)INSNSNK	aleitner_M1012_005	55.2582	13.9	3.0	1.1	3.0	2026	595	2.9	2171	651	10.9	Q10201	833	1	0	0	P79051	7	1	0	0	111173.1	SCHPO	Uncharacterized protein C17D1.07c	98003.9	SCHPO	ATP-dependent helicase rhp16
675.7011	3	10.0	KTETDYMK	K(1009.5920)TETDYMK	GKSLRPSK	GK(1152.5373)SLRPSK	aleitner_M1012_005	65.8172	17.7	5.3	1.1	12.4	21	1	4.6	1584	258	6.8	O43087	269	1	0	0	Q1MTR3	482	1	0	0	53245.9	SCHPO	Karyogamy meiotic segregation protein 2	92428.1	SCHPO	Vacuolar import and degradation protein 27
598.0015	3	-3.3	MPSTDLKK	856.5092-M(Oxidation)PSTDLKK	MKLSLK	1072.5474-MKLSLK	aleitner_M1012_005	37.7108	13.8	4.6	1.1	5.9	283	21	2.5	3099	385	10.1	P31209	1	1	0	0	O42918	1	1	0	0	71513.3	SCHPO	Polyadenylate-binding protein, cytoplasmic and nuclear	89460.3	SCHPO	Alpha-amylase 4
748.0945	3	-5.2	KVSATENSAPK	K(1110.6801)VSATENSAPK	KLLPTVFR	K(1268.6612)LLPTVFR	aleitner_M1012_005	90.6152	16.7	5.5	1.1	5.8	715	65	2.9	4016	615	10.9	P87059	132	1	0	0	G2TRS6	13	1	0	0	34914.9	SCHPO	Mitochondrial intermembrane space import and assembly protein 40	12517.9	SCHPO	Putative uncharacterized protein P35G2.17
996.1968	3	9.3	YKTNIVHSLNNEQK	YK(1298.6718)TNIVHSLNNEQK	SKINATDADVK	SK(1824.9370)INATDADVK	aleitner_M1012_005	55.5677	19.6	6.8	1.1	8.3	514	74	4.8	3463	1034	11.3	P87314	591	1	0	0	P87152	283	1	0	0	103687.2	SCHPO	Protein hir1	112902.4	SCHPO	Transcriptional activator spt7
564.0544	4	-2.8	KGADATADMQAK	K(1030.6287)GADATADM(Oxidation)QAK	MVLHQRLK	1359.6340-M(Met-loss)VLHQRLK	aleitner_M1012_005	48.7087	12.8	5.5	1.1	5.1	158	42	1.3	1841	1009	7.7	O13902	539	1	0	0	Q7Z996	1	1	0	0	62317.0	SCHPO	Dihydroxyacetone kinase 1	12379.6	SCHPO	Probable ribonucleases P protein subunit pop8
691.3560	4	2.1	KCVHINYGLVQGMSTR	K(899.4600)C(Carbamidomethyl)VHINYGLVQGMSTR	MSSSAVSPK	1999.9972-M(Met-loss)SSSAVSPK	aleitner_M1012_005	66.7212	15.3	3.4	1.1	6.5	265	48	2.9	2505	740	10.9	O74781	408	1	0	0	Q10208	1	1	0	0	70690.1	SCHPO	Probable arginine--tRNA ligase, cytoplasmic	55515.3	SCHPO	Pyruvate kinase
642.6824	3	3.8	MPVIPPEK	1146.5591-M(Met-loss)PVIPPEK	MSKSDINSK	MSK(916.5270)SDINSK	aleitner_M1012_005	74.8332	14.0	4.2	1.1	5.6	279	85	3.6	1038	353	8.4	O74945	1	1	0	0	O42875	228	1	0	0	112130.2	SCHPO	Ribosome assembly protein 1	39870.0	SCHPO	Tryptophan--tRNA ligase, mitochondrial
1059.1851	3	-7.8	MDVQTLMAASAGAVASR	1480.7456-M(Oxidation)DVQTLMAASAGAVASR	EDKCGIRPVNR	EDK(1831.8808)C(Carbamidomethyl)GIRPVNR	aleitner_M1012_005	62.0437	18.6	5.7	1.1	6.1	1510	226	4.5	3799	656	12.5	Q09834	1	1	0	0	O14198	93	1	0	0	30002.5	SCHPO	Uncharacterized mitochondrial carrier C4G8.08	24027.6	SCHPO	Mediator of RNA polymerase II transcription subunit 18
465.4968	4	1.9	MSSANLSIK	1039.5049-M(Met-loss)SSANLSIK	KFDAYMK	K(956.5179)FDAYMK	aleitner_M1012_005	17.6883	14.2	3.1	1.1	4.8	344	111	2.9	1094	447	9.4	O00091	1	1	0	0	Q09898	25	1	0	0	57204.8	SCHPO	Glucose-6-phosphate 1-dehydrogenase	70492.4	SCHPO	Serine/threonine-protein kinase sid2
587.3062	4	-6.7	LKDIGNPEIR	LK(1191.5659)DIGNPEIR	EEYKQTEK	EEYK(1291.7136)QTEK	aleitner_M1012_005	41.8795	16.6	4.1	1.1	9.2	99	10	4.1	2191	432	8.5	O74485	230	1	0	0	Q8TFH5	135	1	0	0	65858.1	SCHPO	CUE domain-containing protein 3	23760.8	SCHPO	Meiotically up-regulated protein PB17E12.09
485.2615	3	8.5	MLKCTIK	691.3033-M(Met-loss)LKC(Carbamidomethyl)TIK	MMTR	899.5150-MM(Oxidation)TR	aleitner_M1012_005	41.3533	18.6	1.2	1.1	10.8	70	11	4.6	1886	297	9.4	Q9P779	1	1	0	0	Q9HDY2	1	1	0	0	45229.6	SCHPO	Sorting nexin C1711.11	46789.2	SCHPO	Meiotically up-regulated protein PB1A10.08
986.1431	3	-9.6	MSTEPVVFMDIAIDGR	1159.5873-MSTEPVVFM(Oxidation)DIAIDGR	MAFNKQAESK	1933.9165-M(Met-loss)AFNKQAESK	aleitner_M1012_005	22.3080	17.8	0.4	1.1	6.9	984	156	4.5	4376	879	12.5	O74729	1	1	0	0	Q9C0V7	1	1	0	0	18905.7	SCHPO	Peptidyl-prolyl cis-trans isomerase cyp3	62422.4	SCHPO	Uncharacterized sulfatase PB10D8.02c
668.7720	3	9.1	KIDVKPK	K(1176.7482)IDVKPK	QKLLPSILK	QK(964.5957)LLPSILK	aleitner_M1012_005	80.8492	19.7	4.2	1.1	8.1	602	97	3.6	6902	860	11.6	O42937	460	1	0	0	O42955	440	1	0	0	89803.9	SCHPO	Probable coatomer subunit beta'	79293.3	SCHPO	Pentatricopeptide repeat-containing protein 3, mitochondrial
767.6381	4	-2.2	METNILAWTKR	1688.8226-M(Oxidation)ETNILAWTKR	TKGMILVGDSNNMR	TK(1515.7755)GMILVGDSNNM(Oxidation)R	aleitner_M1012_005	61.2963	14.1	3.7	1.1	4.6	555	85	1.5	4203	953	9.5	G2TRJ6	1	1	0	0	Q9C1W3	286	1	0	0	8860.0	SCHPO	Putative uncharacterized protein C1093.07	50339.1	SCHPO	Probable squalene monooxygenase
549.0310	4	1.3	DKSGVQATR	DK(1231.5932)SGVQATR	EETKNTGSTK	EETK(1098.5669)NTGSTK	aleitner_M1012_005	12.5833	15.8	3.1	1.1	6.4	1040	197	4.8	3326	826	9.4	O94288	549	1	0	0	Q9HDX7	109	1	0	0	85101.1	SCHPO	Nucleolar complex-associated protein 3	56250.4	SCHPO	Uncharacterized protein PB1A10.13
777.7004	3	-1.0	TKEGLSDEMK	TK(1177.5485)EGLSDEM(Oxidation)K	KMAGHMGHR	K(1290.6013)MAGHM(Oxidation)GHR	aleitner_M1012_005	85.9540	12.4	4.2	1.1	5.2	168	28	3.0	772	286	9.3	Q9P6K3	258	1	0	0	Q9P6P6	204	1	0	0	52691.4	SCHPO	UPF0662 protein C30C2.08	28567.2	SCHPO	54S ribosomal protein L9, mitochondrial
863.0741	3	-4.8	MGGGDLNMKK	1520.7181-M(Oxidation)GGGDLNMKK	KGSENISNFMEK	K(1203.5628)GSENISNFMEK	aleitner_M1012_005	78.0672	13.5	2.0	1.1	5.0	314	66	2.6	1538	352	10.6	Q9Y805	1	1	0	0	O42667	83	1	0	0	46057.3	SCHPO	Pre-mRNA-splicing factor cwf25	77106.5	SCHPO	Microtubule-associated protein ssm4
1198.2284	3	1.0	MVGTSSLDISMSGSSSSDAEQWEK	1057.5808-M(Oxidation)VGTSSLDISMSGSSSSDAEQWEK	AKDAFQLK	AK(2672.1469)DAFQLK	aleitner_M1012_005	53.7995	15.6	5.6	1.1	6.8	390	43	3.0	4845	972	10.3	Q10446	1	1	0	0	Q9Y7Z6	290	1	0	0	27033.9	SCHPO	Uncharacterized protein C12B10.13	44361.2	SCHPO	Meiotic chromosome segregation protein C1539.02
592.5209	4	-0.88	MSMENRR	1427.6503-MSM(Oxidation)ENRR	MVAPAHNYESR	1076.4743-M(Oxidation)VAPAHNYESR	aleitner_M1012_005	63.8000	14.8	6.1	1.1	5.1	490	72	3.9	1037	200	9.7	O60076	1	1	0	0	O13908	1	1	0	0	12956.1	SCHPO	Transcription initiation factor TFIID subunit 13	27897.9	SCHPO	Uncharacterized oxidoreductase C22A12.17c
1053.5098	3	-7.9	WKHLGNHDGVALYEK	WK(1391.6425)HLGNHDGVALYEK	DSGSKMGSVVCK	DSGSK(1903.9581)MGSVVC(Carbamidomethyl)K	aleitner_M1012_005	86.8225	18.4	5.4	1.1	6.5	1053	201	5.6	1765	360	13.1	Q9USQ8	49	1	0	0	Q9UTD1	48	1	0	0	27496.5	SCHPO	Uncharacterized protein C577.11	19379.5	SCHPO	mRNA 3'-end-processing protein yth1
960.5180	3	3.4	MSYKLELLR	1726.8850-MSYKLELLR	MSVKASINNSQEAVSR	1289.7053-M(Met-loss)SVKASINNSQEAVSR	aleitner_M1012_005	93.4755	18.6	5.7	1.1	6.6	1039	105	6.0	1460	162	14.1	O94331	1	1	0	0	Q1K9C2	1	1	0	0	23716.4	SCHPO	Orotate phosphoribosyltransferase	163845.7	SCHPO	Sulfite reductase [NADPH] subunit beta
1041.5134	3	0.16	MNNQLENVFR	1841.9200-M(Oxidation)NNQLENVFR	NPKEIPDVIDDFFR	NPK(1417.6660)EIPDVIDDFFR	aleitner_M1012_005	90.8110	15.9	5.1	1.1	4.8	1674	257	3.5	3931	628	11.1	O94454	1	1	0	0	Q9USZ2	756	1	0	0	34394.0	SCHPO	COP9 signalosome complex subunit 5	108174.2	SCHPO	Uncharacterized protein C11G11.07
603.5683	4	-0.47	MVSNQDNVQRNDVQK	767.4429-M(Met-loss)VSNQDNVQRNDVQK	MIAAVEK	1780.8704-M(Met-loss)IAAVEK	aleitner_M1012_005	86.0227	22.6	0.1	1.1	13.6	92	12	7.2	2092	391	11.2	O13803	1	1	0	0	Q9HDX1	1	1	0	0	68797.1	SCHPO	Uncharacterized protein C17H9.06c	79252.6	SCHPO	Uncharacterized transcriptional regulatory protein PB1A11.04c
412.4165	5	5.4	KENVSYK	K(1190.5853)ENVSYK	KLASLMNSSS	K(1004.5179)LASLM(Oxidation)NSSS	aleitner_M1012_005	21.6378	17.1	5.8	1.1	4.7	4513	418	4.5	5157	485	12.4	O74316	233	1	0	0	Q10062	481	1	0	0	30255.0	SCHPO	Uncharacterized protein C15D4.11c	53462.5	SCHPO	Protoporphyrinogen oxidase
680.1050	4	9.0	DEKSCVTISPIPK	DEK(1243.6118)SC(Carbamidomethyl)VTISPIPK	MDTIVLDQR	1610.8226-M(Oxidation)DTIVLDQR	aleitner_M1012_005	22.4382	13.5	3.6	1.1	5.7	232	51	2.5	2046	556	9.9	O43043	129	1	0	0	O14175	1	1	0	0	125130.0	SCHPO	Sterol regulatory element-binding protein cleavage-activating protein	31717.0	SCHPO	DSC E3 ubiquitin ligase complex subunit 4
632.5571	4	7.8	MAELEFTDEK	1314.6416-MAELEFTDEK	SKTSVENQER	SK(1349.6061)TSVENQER	aleitner_M1012_005	92.3030	14.1	4.0	1.2	4.1	840	253	3.1	1624	503	11.1	Q9HDX3	1	1	0	0	Q9C103	278	1	0	0	38574.6	SCHPO	AB hydrolase superfamily protein B1A11.02	82574.5	SCHPO	Crossover junction endonuclease eme1
1076.8823	3	-1.8	DPNTLTKLFEALR	DPNTLTK(1710.8061)LFEALR	LSDSKSVHGEEGGSGK	LSDSK(1654.8930)SVHGEEGGSGK	aleitner_M1012_005	84.8360	21.0	4.8	1.2	7.9	1305	201	7.8	1377	216	13.1	P78860	105	1	0	0	P14605	1588	1	0	0	24743.0	SCHPO	Putative ribosomal RNA methyltransferase mrm2, mitochondrial	190335.9	SCHPO	Adenylate cyclase
893.7846	3	-9.9	TKSLDSISHSSSSSR	TK(1100.5940)SLDSISHSSSSSR	MIVSWSLK	1715.8326-MIVSWSLK	aleitner_M1012_005	53.3203	17.6	4.7	1.2	6.6	658	91	5.1	1563	244	11.0	O94473	201	1	0	0	O74468	1	1	0	0	28924.4	SCHPO	Uncharacterized membrane protein C1919.04	54712.3	SCHPO	Probable uroporphyrinogen-III C-methyltransferase
623.5543	4	-4.1	KASEYMDTNLGK	K(1118.5642)ASEYM(Oxidation)DTNLGK	MLGTSTKCSK	1509.7021-M(Met-loss)LGTSTKC(Carbamidomethyl)SK	aleitner_M1012_005	18.7683	14.2	3.5	1.2	5.7	241	88	3.6	899	378	10.1	Q09772	756	1	0	0	O13889	1	1	0	0	92966.3	SCHPO	Meiotic recombination protein rdh54	79064.7	SCHPO	Eukaryotic translation initiation factor 2-alpha kinase 1
656.0113	3	-7.8	MASTRTTIIK	828.4051-M(Oxidation)ASTRTTIIK	MNPTTK	1274.6904-MNPTTK	aleitner_M1012_005	97.8772	18.8	4.6	1.2	7.0	564	85	3.0	4590	903	12.1	Q9UTK2	1	1	0	0	Q9P7J5	1	1	0	0	15435.4	SCHPO	54S ribosomal protein L19, mitochondrial	40100.3	SCHPO	Uncharacterized AAA domain-containing protein C24B10.10c
955.7432	3	-1.2	TTEEKEATPMEMDEEK	TTEEK(951.4194)EATPM(Oxidation)EMDEEK	MSCIFCK	2050.8599-M(Met-loss)SC(Carbamidomethyl)IFC(Carbamidomethyl)K	aleitner_M1012_005	41.0345	14.5	4.7	1.2	6.2	279	46	3.5	1656	411	11.5	O74762	853	1	0	0	O94586	1	1	0	0	107277.4	SCHPO	26S proteasome regulatory subunit rpn2	14580.1	SCHPO	Hit family protein 1
972.1379	3	-7.8	QEKMMLEMR	QEK(1702.8638)MMLEM(Oxidation)R	DQKEQQIPSTVHR	DQK(1348.6189)EQQIPSTVHR	aleitner_M1012_005	85.3243	19.5	5.2	1.2	7.1	1247	218	5.5	3067	547	12.4	O74889	670	1	0	0	O74893	9	1	0	0	117664.7	SCHPO	SAC3 family protein 1	13543.9	SCHPO	40S ribosomal protein S20
494.0475	5	-2.9	MQQSPTAGK	1502.7592-M(Oxidation)QQSPTAGK	MLWLDQYRPK	1100.5172-M(Oxidation)LWLDQYRPK	aleitner_M1012_005	22.3395	14.3	4.9	1.2	6.5	229	26	3.0	2439	495	8.8	O74540	1	1	0	0	O94697	1	1	0	0	40712.2	SCHPO	Putative S-(hydroxymethyl)glutathione dehydrogenase 2	40403.5	SCHPO	Replication factor C subunit 5
1161.5291	3	0.61	HQIHKVEDYLR	HQIHK(2044.8109)VEDYLR	MDFFEDNNPFSGSDNR	1574.8205-M(Oxidation)DFFEDNNPFSGSDNR	aleitner_M1012_005	64.3512	19.1	2.2	1.2	6.7	1082	129	6.6	1144	143	12.4	Q9USY2	411	1	0	0	O60107	1	1	0	0	118009.4	SCHPO	Uncharacterized RNA-binding protein C1861.04c	67002.2	SCHPO	Sorting nexin-41
715.3928	4	0.078	TILGMQIVKGGALCTHGR	TILGM(Oxidation)QIVK(930.5287)GGALC(Carbamidomethyl)THGR	MVRYSLR	2065.0813-M(Met-loss)VRYSLR	aleitner_M1012_005	74.8610	19.6	5.3	1.2	8.9	594	259	8.9	594	260	16.0	Q9UTR9	65	1	0	0	O94427	1	1	0	0	40846.0	SCHPO	ASTRA-associated protein 1	48539.2	SCHPO	Meiotically up-regulated gene 167 protein
608.0557	4	-6.3	MTGLNETDAR	1452.7469-M(Met-loss)TGLNETDAR	MATECPPKMILR	1113.5302-M(Met-loss)ATEC(Carbamidomethyl)PPKMILR	aleitner_M1012_005	53.5113	14.0	0.9	1.2	3.0	1368	477	2.0	2598	849	9.4	O94459	1	1	0	0	Q9P7P1	1	1	0	0	64772.3	SCHPO	MAU2 chromatid cohesion factor homolog	16976.5	SCHPO	DNA-directed RNA polymerase I subunit rpa14
675.8433	4	5.3	MTSQLEKEAR	1507.7381-MTSQLEKEAR	MPVSVSDSFVFR	1329.6599-MPVSVSDSFVFR	aleitner_M1012_005	54.1365	18.4	8.0	1.2	8.6	402	16	5.6	2395	227	9.8	O14185	1	1	0	0	O42889	1	1	0	0	20141.1	SCHPO	Transgelin	49942.0	SCHPO	Uncharacterized protein C8E4.05c
546.7959	4	9.8	MSREEQIK	1147.6311-M(Oxidation)SREEQIK	KLYALMQK	K(1173.5700)LYALM(Oxidation)QK	aleitner_M1012_005	72.7198	15.0	5.8	1.2	5.6	603	79	2.5	4716	867	10.5	O13824	1	1	0	0	P87295	591	1	0	0	122097.3	SCHPO	Nonsense-mediated mRNA decay protein 2	97486.6	SCHPO	Pep5-like zinc finger protein C16A10.03c
891.7044	4	-4.4	KSLPSFASTAADK	K(2241.1165)SLPSFASTAADK	VEAKIPGGVDTYAIDENGQK	VEAK(1459.7559)IPGGVDTYAIDENGQK	aleitner_M1012_005	44.7255	21.2	6.0	1.2	10.9	228	34	5.0	4632	998	10.3	O59722	755	1	0	0	P87317	118	1	0	0	220136.5	SCHPO	1-phosphatidylinositol 3-phosphate 5-kinase fab1	74095.3	SCHPO	Uncharacterized protein C31F10.16
761.6998	3	1.3	MPSCTSFPIGTR	929.4528-MPSC(Carbamidomethyl)TSFPIGTR	KDAAEMK	K(1490.6898)DAAEMK	aleitner_M1012_005	73.4010	16.8	5.5	1.2	6.0	569	160	5.5	757	257	11.3	Q09899	1	1	0	0	Q9HGP4	389	1	0	0	36827.0	SCHPO	Porphobilinogen deaminase	81032.4	SCHPO	Bromodomain-containing protein C631.02
914.7837	3	-9.4	MTKGTQSFGMR	1482.7752-MTKGTQSFGM(Oxidation)R	DEAKLSMIGLPR	DEAK(1396.6479)LSM(Oxidation)IGLPR	aleitner_M1012_005	39.3998	16.3	3.4	1.2	5.3	775	168	4.1	1571	411	11.0	P05733	1	1	1	0	Q10096	380	1	0	0	10086.8	SCHPO	60S ribosomal protein L37-B	67147.3	SCHPO	Zinc finger protein C11D3.17
861.7621	3	9.3	MASSRLLDWMSR	1130.5390-MASSRLLDWMSR	MGEVERTR	1589.7694-M(Oxidation)GEVERTR	aleitner_M1012_005	84.0722	22.5	6.8	1.2	11.0	266	32	9.3	591	100	15.7	O74741	1	1	0	0	Q9HE16	1	1	0	0	33701.8	SCHPO	4,5-DOPA dioxygenase extradiol-like protein	60558.1	SCHPO	Uncharacterized transcriptional regulatory protein C1399.05c
595.5669	4	-4.1	FIVKASSGPR	FIVK(1317.6452)ASSGPR	IQKEEEYNK	IQK(1198.6710)EEEYNK	aleitner_M1012_005	32.6602	18.0	4.8	1.2	10.3	100	5	3.4	5289	933	9.8	O74445	71	1	0	0	O94538	521	1	0	0	43608.7	SCHPO	Probable 26S protease subunit rpt4	74734.1	SCHPO	U4/U6.U5 tri-snRNP-associated protein snu66
986.7926	3	-6.5	KDYDEEQLR	K(1762.8234)DYDEEQLR	MSSSSNTSSHRSYGLR	1332.6198-M(Met-loss)SSSSNTSSHRSYGLR	aleitner_M1012_005	85.2370	15.4	0.9	1.2	6.6	259	37	3.5	1721	383	10.9	Q10132	10	1	0	0	P07527	1	1	0	0	27108.3	SCHPO	Isopentenyl-diphosphate Delta-isomerase	96262.1	SCHPO	Mitosis inhibitor protein kinase wee1
735.0288	3	-5.8	KNLCINNEVR	K(943.4321)NLC(Carbamidomethyl)INNEVR	MSCPIDSK	1396.7133-M(Met-loss)SC(Carbamidomethyl)PIDSK	aleitner_M1012_005	74.8185	14.4	2.5	1.2	8.2	51	25	3.5	869	457	9.4	O14147	252	1	0	0	Q9UTS6	1	1	0	0	96204.9	SCHPO	ATP-dependent RNA helicase chl1	12254.1	SCHPO	Dynein light chain Tctex-type
1016.1146	3	-2.6	MSYQVCFK	2114.9031-M(Met-loss)SYQVC(Carbamidomethyl)FK	MDYGDIYIAEETEWDK	1068.4950-MDYGDIYIAEETEWDK	aleitner_M1012_005	75.7667	15.6	1.4	1.2	5.6	375	441	4.0	940	1015	7.8	Q9HE02	1	1	0	0	O74970	1	1	0	0	139262.5	SCHPO	Mediator of RNA polymerase II transcription subunit 13	71247.3	SCHPO	Pre-mRNA-processing factor 39
977.1320	3	-5.4	MADFMDIEPSSHSAK	1247.6775-MADFM(Oxidation)DIEPSSHSAK	HKNTIGVWR	HK(1818.7804)NTIGVWR	aleitner_M1012_005	85.2292	20.6	6.9	1.2	9.7	340	20	6.6	1690	189	13.0	O74522	1	1	0	0	P07334	6	1	0	0	104592.6	SCHPO	Adhesion defective protein 3	66955.6	SCHPO	Mitosis inducer protein kinase cdr1
656.1134	4	0.78	KEDASPVVVK	K(1549.8253)EDASPVVVK	QVSKSISFHQLR	Q(Gln->pyro-Glu)VSK(1208.6653)SISFHQLR	aleitner_M1012_005	37.8308	13.9	4.0	1.2	3.0	2110	435	2.9	2259	496	10.9	Q9P6K3	143	1	0	0	O94242	33	1	0	0	52691.4	SCHPO	UPF0662 protein C30C2.08	69407.7	SCHPO	Aspartate--tRNA ligase, mitochondrial
683.8656	4	-0.76	MKLSTPEEVK	Acetyl-MK(1528.8137)LSTPEEVK	ALGDAKGEVVYAAK	ALGDAK(1340.6898)GEVVYAAK	aleitner_M1012_005	86.4342	16.4	5.2	1.2	6.0	663	114	3.6	2839	558	11.6	Q9P3B2	2	1	0	0	Q9US47	168	1	0	0	27052.2	SCHPO	Respiratory supercomplex factor 2 homolog C1565.01	58834.1	SCHPO	Putative succinate-semialdehyde dehydrogenase C1002.12c [NADP(+)]
654.0997	4	-8.1	IKTVEDLK	IK(1667.8366)TVEDLK	IDTKSVLNDTDGPR	IDTK(1082.6223)SVLNDTDGPR	aleitner_M1012_005	39.0357	13.8	2.4	1.2	2.9	1633	560	2.9	1633	653	10.9	O14295	215	1	0	0	Q9Y7N6	114	1	0	0	36814.9	SCHPO	Pyridoxal reductase	67043.5	SCHPO	Putative lysophospholipase C1450.09c
839.4641	3	9.1	MFLGTIYSFK	1440.7725-M(Met-loss)FLGTIYSFK	KPAYADRNQLK	K(1212.6431)PAYADRNQLK	aleitner_M1012_005	94.1097	15.4	5.6	1.2	4.5	756	74	2.9	1944	277	10.9	B5BP46	1	1	0	0	Q9USN1	941	1	0	0	25717.1	SCHPO	Putative glutathione S-transferase C1183.02	116994.1	SCHPO	Sorting nexin-12
513.5310	4	1.7	MSSLCKTR	1068.6179-MSSLC(Carbamidomethyl)KTR	LKITSVDR	LK(1119.5417)ITSVDR	aleitner_M1012_005	17.2807	11.9	2.2	1.2	5.7	189	108	3.4	1230	767	8.3	P40984	1	1	0	0	Q10445	74	1	0	0	17988.9	SCHPO	SUMO-conjugating enzyme ubc9	73520.0	SCHPO	DNA repair protein rhp41
626.9969	3	3.2	MRSTLASAQK	917.4277-M(Met-loss)RSTLASAQK	KSMENR	K(1098.6033)SM(Oxidation)ENR	aleitner_M1012_005	40.8410	17.4	4.6	1.2	11.1	41	4	4.7	1420	203	10.0	P87232	1	1	0	0	Q9P7V9	102	1	0	0	16586.5	SCHPO	54S ribosomal protein L4, mitochondrial	66789.1	SCHPO	Probable ubiquitin carboxyl-terminal hydrolase 9
557.0410	4	7.1	KTSGNLSR	K(1362.6523)TSGNLSR	MSISCLSASAAK	999.5349-MSISC(Carbamidomethyl)LSASAAK	aleitner_M1012_005	38.0830	12.9	3.6	1.2	3.5	1069	279	1.9	3387	949	11.5	Q9P7X2	364	1	0	0	O13725	1	1	0	0	59358.2	SCHPO	RNA polymerase II elongation factor ell1	26466.7	SCHPO	NAD(P)H-hydrate epimerase
806.0734	3	1.3	MAGLESKVSDMK	1251.6095-M(Met-loss)AGLESKVSDMK	MPTSGAPSNLDR	1301.6537-M(Met-loss)PTSGAPSNLDR	aleitner_M1012_005	56.4210	16.1	4.6	1.2	8.1	166	13	2.5	5143	725	8.0	O94567	1	1	0	0	P87136	1	1	0	0	63870.4	SCHPO	Probable asparagine--tRNA ligase, cytoplasmic	150849.9	SCHPO	Uncharacterized protein C57A7.05
907.1323	3	-9.6	KPLKSSEEISK	K(1473.7034)PLKSSEEISK	FGNKPEGEMRR	FGNK(1382.7657)PEGEM(Oxidation)RR	aleitner_M1012_005	83.5503	18.7	7.5	1.2	7.7	618	116	6.2	1443	306	11.0	Q9UTK6	197	1	0	0	Q9USH9	687	1	0	0	91670.1	SCHPO	G-patch domain-containing protein C1486.03	92690.9	SCHPO	Uncharacterized ABC transporter ATP-binding protein C825.01
943.4339	3	-9.6	MSDIVSSSTDYSR	1364.6824-M(Oxidation)SDIVSSSTDYSR	KSSYIDVNSSK	K(1600.6927)SSYIDVNSSK	aleitner_M1012_005	31.9147	15.9	4.5	1.2	4.8	1464	263	3.1	4333	877	11.1	Q9URY2	1	1	0	0	Q9P7M9	137	1	0	0	53175.6	SCHPO	Microtubule protein alp7	36524.8	SCHPO	Probable GTP cyclohydrolase-2
631.5953	4	-1.3	LDKFGALTISELK	LDK(1088.5424)FGALTISELK	MSSLEQLK	1571.8811-M(Oxidation)SSLEQLK	aleitner_M1012_005	28.4337	12.3	4.1	1.2	2.9	799	168	1.4	2245	692	9.4	O43044	457	1	0	0	O42700	1	1	0	0	129784.1	SCHPO	Nucleoporin nup120	35238.5	SCHPO	Transaldolase
696.6994	3	-5.3	QKPTWFK	QK(1153.5801)PTWFK	MADIPADRK	1071.5753-MADIPADRK	aleitner_M1012_005	12.6447	12.9	4.2	1.2	2.9	1110	203	1.4	3080	625	10.0	Q12704	264	1	0	0	Q9UUC2	1	1	0	0	116046.4	SCHPO	DNA polymerase gamma	41015.4	SCHPO	CRAL-TRIO domain-containing protein C365.01
465.7595	4	2.2	MLKSVGTNGR	797.4396-MLKSVGTNGR	MTDLRR	1199.6332-M(Met-loss)TDLRR	aleitner_M1012_005	38.2682	17.1	6.9	1.2	7.3	721	41	3.9	6572	659	9.8	Q09828	1	1	0	0	O74763	1	1	0	0	100887.2	SCHPO	Putative leucine--tRNA ligase, mitochondrial	47743.0	SCHPO	Uncharacterized WD repeat-containing protein C17D11.08
861.7577	3	-8.0	MSEEIITESIVK	1204.5659-MSEEIITESIVK	MSAQHLHSCK	1515.7742-M(Met-loss)SAQHLHSC(Carbamidomethyl)K	aleitner_M1012_005	87.0968	17.0	2.6	1.2	9.7	92	15	3.5	3563	900	8.9	O59792	1	1	0	0	Q9USU3	1	1	0	0	36017.8	SCHPO	Calnexin-independence factor 1	99706.1	SCHPO	F-box DNA helicase protein 1
906.1204	3	6.1	KHWLGVYQSFGK	K(1266.5663)HWLGVYQSFGK	MEANQSHNAK	1586.8245-MEANQSHNAK	aleitner_M1012_005	64.1267	14.9	5.6	1.2	7.1	196	10	1.9	5728	1017	9.9	O74348	195	1	0	0	Q9USL6	1	1	0	0	31757.1	SCHPO	Uncharacterized protein C21D10.08c	35839.9	SCHPO	Putative hydroxymethylpyrimidine/phosphomethylpyrimidine kinase C18B5.05c
728.6917	3	8.3	KECQVDNPQP	K(969.4954)EC(Carbamidomethyl)QVDNPQP	MSKNGAPK	1351.6078-MSKNGAPK	aleitner_M1012_005	81.3227	15.5	4.8	1.2	7.7	170	9	5.6	638	72	9.9	O94336	235	1	0	0	O13652	1	1	0	0	27929.3	SCHPO	Uncharacterized FCP1 homology domain-containing protein C1271.03c	102033.9	SCHPO	Protein sfi1
815.0834	3	2.9	KSANMFGIK	K(1431.6994)SANM(Oxidation)FGIK	GKFIGVGSDGDSR	GK(1148.5900)FIGVGSDGDSR	aleitner_M1012_005	34.3003	18.7	5.9	1.2	9.3	157	19	6.2	773	140	11.0	Q09690	29	1	0	0	P78813	167	1	0	0	121147.4	SCHPO	Dual specificity protein kinase pom1	51751.8	SCHPO	ENTH domain-containing protein C794.11c
646.0139	3	9.1	KFVESAPK	K(1030.5005)FVESAPK	MSCISEIGK	1042.5699-M(Met-loss)SC(Carbamidomethyl)ISEIGK	aleitner_M1012_005	45.3765	18.1	2.0	1.2	10.4	86	7	5.0	1687	315	10.9	Q9USJ9	138	1	0	0	Q9Y826	1	1	0	0	18966.2	SCHPO	54S ribosomal protein L12, mitochondrial	21214.6	SCHPO	Meiotic expression up-regulated protein 31
667.6922	3	-8.8	KTGLGGVSGNK	K(983.5110)TGLGGVSGNK	NKPQTMK	NK(1154.6295)PQTMK	aleitner_M1012_005	96.8138	18.2	5.8	1.2	8.8	200	9	3.5	3498	569	9.4	O43001	669	1	0	0	O13828	211	1	0	0	121823.0	SCHPO	Inositol-1,4,5-trisphosphate 5-phosphatase 1	83234.2	SCHPO	mRNA decapping complex subunit 2
695.1254	4	3.0	KDEVMAELDALIK	K(1286.6944)DEVM(Oxidation)AELDALIK	MSIKVEWIK	1627.8379-M(Oxidation)SIKVEWIK	aleitner_M1012_005	28.4178	15.4	6.2	1.3	7.6	134	16	2.9	2225	622	7.8	P08096	1172	1	0	0	Q10493	1	1	0	0	167893.8	SCHPO	DNA topoisomerase 2	13477.2	SCHPO	Meiotically up-regulated gene 106 protein
1035.1987	3	-9.8	MSTLSYVSPDALK	1822.9387-M(Met-loss)STLSYVSPDALK	LKASSMADYIGVLSSK	LK(1417.7341)ASSM(Oxidation)ADYIGVLSSK	aleitner_M1012_005	77.7093	17.4	3.4	1.3	9.6	123	7	3.1	5614	1042	7.8	Q8WZK3	1	1	0	0	Q9P3W5	165	1	0	0	15778.1	SCHPO	Dual specificity phosphatase ibp1	99050.7	SCHPO	DNA replication checkpoint protein tel2
616.5689	4	-2.1	MAEQIDLK	1515.7722-MAEQIDLK	KFPNEVIGGFDR	K(1084.5474)FPNEVIGGFDR	aleitner_M1012_005	72.7923	16.2	4.5	1.3	6.8	367	30	3.6	2533	347	9.4	Q9UTA8	1	1	0	0	O94268	401	1	0	0	29377.1	SCHPO	Uncharacterized methyltransferase-like C25B8.10	68935.6	SCHPO	Putative ribosomal RNA methyltransferase nop2
579.0508	4	-5.5	KVENIVSK	K(1396.6479)VENIVSK	MTKGTQSFGMR	1053.6070-M(Oxidation)TKGTQSFGMR	aleitner_M1012_005	49.0788	13.9	0.6	1.3	4.5	422	187	2.4	1544	867	9.4	O74339	246	1	0	0	P05733	1	1	1	0	45235.6	SCHPO	Mitochondrial translocator assembly and maintenance protein 41 homolog	10086.8	SCHPO	60S ribosomal protein L37-B
593.3315	4	-10	MTEHSFK	1621.9655-M(Met-loss)TEHSFK	AEKIVATALSIIQK	AEK(885.4232)IVATALSIIQK	aleitner_M1012_005	18.6272	10.8	3.1	1.3	2.0	831	331	1.9	895	390	8.8	Q8NIL3	1	1	0	0	O13744	144	1	0	0	32228.9	SCHPO	Antisense-enhancing sequence 1	29559.5	SCHPO	37S ribosomal protein S7, mitochondrial
948.4687	3	-7.0	HCKGSGTVPEQR	HC(Carbamidomethyl)K(1487.7629)GSGTVPEQR	MIIPIRCFSCGK	1492.7093-M(Met-loss)IIPIRC(Carbamidomethyl)FSC(Carbamidomethyl)GK	aleitner_M1012_005	68.1728	17.1	4.8	1.3	6.1	724	92	3.6	3064	525	11.0	O94657	211	1	0	0	O13877	1	1	0	0	46126.8	SCHPO	DnaJ protein homolog xdj1	8275.9	SCHPO	DNA-directed RNA polymerases I, II, and III subunit RPABC5
513.7902	4	-4.8	MGIQGLYQK	1145.6445-M(Met-loss)GIQGLYQK	KHGDIITPK	K(1043.5651)HGDIITPK	aleitner_M1012_005	36.8533	15.9	3.9	1.3	7.5	229	36	2.5	5054	948	8.4	Q2EEM0	1	1	0	0	O14143	117	1	0	0	8703.6	SCHPO	Putative uncharacterized protein C27E2.12	14668.6	SCHPO	Uncharacterized protein C3G6.07
596.9952	3	6.8	MATLTETISK	825.4232-M(Met-loss)ATLTETISK	MEVVEGR	1100.5965-M(Met-loss)EVVEGR	aleitner_M1012_005	67.3805	17.2	3.4	1.3	5.7	918	149	4.7	1628	299	12.7	B5BP48	1	1	0	0	Q9P6R7	1	1	0	0	44843.3	SCHPO	Putative alpha-ketoglutarate-dependent sulfonate dioxygenase	77870.0	SCHPO	Protein vts1
586.3151	4	6.3	MSAAEKKPASK	1325.6503-M(Met-loss)SAAEKKPASK	KAYYTAADGTK	K(1153.6343)AYYTAADGTK	aleitner_M1012_005	67.7397	17.4	3.7	1.3	6.5	1020	103	3.7	5679	746	10.3	P04913	1	1	0	0	Q92349	1186	1	0	0	13818.9	SCHPO	Histone H2B-alpha	150944.5	SCHPO	Meiotically up-regulated gene 79 protein
690.0477	3	-9.3	SKLLSAVFSK	SK(988.5018)LLSAVFSK	KGGFWEK	K(1216.7067)GGFWEK	aleitner_M1012_005	17.1680	12.3	1.9	1.3	4.5	212	56	3.4	437	189	10.9	Q10254	287	1	0	0	O43052	808	1	0	0	52279.4	SCHPO	Dol-P-Glc:Glc(2)Man(9)GlcNAc(2)-PP-Dol alpha-1,2-glucosyltransferase	130603.6	SCHPO	Rho-type GTPase-activating protein 1
919.1454	3	-4.3	QKGELVSLDSQLEGLR	Q(Gln->pyro-Glu)K(1000.5052)GELVSLDSQLEGLR	MGMGFNPIK	1891.9891-M(Met-loss)GMGFNPIK	aleitner_M1012_005	86.5593	17.1	5.9	1.3	7.7	350	56	4.6	2232	385	12.6	Q09746	329	1	0	0	O13729	1	1	0	0	72217.1	SCHPO	Protein BZZ1	31450.7	SCHPO	SUR7 family protein pun1
549.7697	4	7.0	MSDNRSR	1461.6875-M(Met-loss)SDNRSR	DYEEELPSSKK	DYEEELPSSK(871.4148)K	aleitner_M1012_005	48.7930	13.9	1.0	1.3	7.2	94	63	3.5	1006	683	9.4	O74810	1	1	0	0	Q92349	215	1	0	0	24506.7	SCHPO	Ubiquitin-conjugating enzyme E2 1	150944.5	SCHPO	Meiotically up-regulated gene 79 protein
667.6603	3	3.5	MEEEGHK	1141.5979-MEEEGHK	QSIKSANEK	QSIK(996.4222)SANEK	aleitner_M1012_005	16.7433	13.9	4.8	1.3	3.6	1472	364	2.4	3346	968	10.3	Q9US03	1	1	0	0	P53695	407	1	0	0	91044.1	SCHPO	Kinesin-like protein 2	63867.9	SCHPO	Exodeoxyribonuclease 1
485.2596	3	-5.3	MSEYR	899.5150-M(Met-loss)SEYR	MLKCTIK	691.3177-M(Met-loss)LKC(Carbamidomethyl)TIK	aleitner_M1012_005	41.8897	17.6	1.4	1.3	6.7	723	60	6.6	766	64	14.1	O42967	1	1	0	0	Q9P779	1	1	0	0	66567.8	SCHPO	Uncharacterized ubiquitin-like protein C1E8.02	45229.6	SCHPO	Sorting nexin C1711.11
766.7350	3	4.6	KDQFSEIAAMK	K(1014.5498)DQFSEIAAM(Oxidation)K	KFEQVAR	K(1420.6908)FEQVAR	aleitner_M1012_005	84.0445	17.0	5.5	1.3	6.5	543	105	2.9	4315	1016	10.5	O94315	146	1	0	0	Q9P4X4	177	1	0	0	33922.3	SCHPO	Uncharacterized oxidoreductase C215.11c	32222.4	SCHPO	Probable vesicular-fusion protein sec17 homolog
818.0969	3	0.39	MTVLNTTDKR	Acetyl-MTVLNTTDK(1231.6449)R	KSSFEIIDR	K(1357.6912)SSFEIIDR	aleitner_M1012_005	61.4875	18.6	6.6	1.3	6.2	832	148	4.5	2019	421	12.4	O74834	9	1	0	0	Q9UTG5	183	1	0	0	36705.3	SCHPO	Uracil-DNA glycosylase	60223.4	SCHPO	Uncharacterized protein C1805.10
742.6830	3	-3.9	MYKYCFR	1142.5682-M(Oxidation)YKYC(Carbamidomethyl)FR	YIYSMGKK	YIYSM(Oxidation)GK(1220.5358)K	aleitner_M1012_005	33.2342	20.6	2.1	1.3	6.9	886	451	5.3	1901	971	10.5	O74523	1	1	0	0	Q9C0W5	53	1	0	0	10674.3	SCHPO	Putative ATPase inhibitor, mitochondrial	17701.1	SCHPO	Uncharacterized mitochondrial membrane protein C800.14c
425.5046	4	1.4	MLNER	1167.7056-M(Met-loss)LNER	KVIWPIFK	K(668.3493)VIWPIFK	aleitner_M1012_005	53.2867	20.5	5.7	1.3	7.0	3454	460	6.0	6196	785	11.9	P87245	1	1	0	0	Q10425	307	1	0	0	69241.7	SCHPO	Karyogamy meiotic segregation protein 1	84036.0	SCHPO	Eukaryotic translation initiation factor 3 subunit B
545.2755	4	9.5	MKQDVR	1532.6916-M(Met-loss)KQDVR	MESSKSPSEVEK	M(Acetyl+Oxidation)ESSK(782.4287)SPSEVEK	aleitner_M1012_005	96.3572	20.4	7.5	1.3	7.6	2853	294	7.5	3030	328	12.8	Q10093	1	1	0	0	O14318	5	1	0	0	138785.7	SCHPO	Uncharacterized protein C11D3.14c	32726.5	SCHPO	CCAAT-binding factor complex subunit php4
1122.8751	3	-2.7	MSSSQQSGRANELR	1815.8859-MSSSQQSGRANELR	MDVQTLMAASAGAVASR	1687.7948-MDVQTLMAASAGAVASR	aleitner_M1012_005	57.3347	16.7	5.0	1.3	7.0	489	55	4.0	3058	639	9.7	P29458	1	1	0	0	Q09834	1	1	0	0	103729.2	SCHPO	DNA replication licensing factor mcm4	30002.5	SCHPO	Uncharacterized mitochondrial carrier C4G8.08
612.9830	3	7.5	MSHTKNLK	878.4069-MSHTKNLK	MSCRYR	1095.5747-M(Met-loss)SC(Carbamidomethyl)RYR	aleitner_M1012_005	45.9030	14.1	3.2	1.3	7.8	60	21	2.9	1169	773	6.3	Q9USX2	1	1	0	0	Q10300	1	1	0	0	13693.4	SCHPO	Uncharacterized protein C1921.04c	10841.8	SCHPO	Uncharacterized protein C22H10.06c
956.4777	3	6.0	CQLDKVAEPQGLSK	C(Carbamidomethyl)QLDK(1294.5962)VAEPQGLSK	MSTISTSTDSK	1709.8658-MSTISTSTDSK	aleitner_M1012_005	65.5400	16.4	5.1	1.3	4.5	1955	284	3.2	4347	705	11.9	O13785	50	1	0	0	O43068	1	1	0	0	25829.1	SCHPO	Protein transport protein use1	47664.4	SCHPO	Monopolin complex subunit mde4
877.4298	3	3.1	QKSLHSFNNDK	QK(1312.6122)SLHSFNNDK	EEKWPACQK	EEK(1454.7154)WPAC(Carbamidomethyl)QK	aleitner_M1012_005	94.5983	17.3	4.2	1.3	5.8	1011	157	3.9	3034	637	11.5	O13762	782	1	0	0	Q9UUH6	121	1	0	0	101377.3	SCHPO	Uncharacterized ATP-dependent helicase C17A2.12	22279.7	SCHPO	Uncharacterized nucleolar protein C630.06c
1115.5259	3	-3.0	CKESNVEMPK	C(Carbamidomethyl)K(2107.0182)ESNVEM(Oxidation)PK	MGQTLSEPVLDKHSSSGGDR	1374.6159-M(Met-loss)GQTLSEPVLDKHSSSGGDR	aleitner_M1012_005	89.4395	20.3	2.3	1.3	4.6	3171	775	4.5	3332	858	15.7	O59743	99	1	0	0	Q09172	1	1	0	0	27839.1	SCHPO	Uncharacterized protein C530.07c	40878.7	SCHPO	Protein phosphatase 2C homolog 2
545.6804	5	-7.7	KFDLADENLK	K(1531.7730)FDLADENLK	KESISSSTNSNIK	K(1329.6816)ESISSSTNSNIK	aleitner_M1012_005	24.1008	15.4	3.4	1.3	6.0	523	106	4.5	1362	325	9.4	O74630	2073	1	0	0	O94713	166	1	0	0	327148.0	SCHPO	Serine/threonine-protein kinase tel1	83828.4	SCHPO	Meiotic expression up-regulated protein 27
658.6837	3	4.0	MAGGIELAK	1084.5474-MAGGIELAK	MAPDISKK	M(Acetyl+Oxidation)APDISK(1026.5420)K	aleitner_M1012_005	89.7520	18.2	4.9	1.3	9.1	276	37	4.3	4625	832	9.6	P31406	1	1	0	0	Q10267	7	1	0	0	68806.7	SCHPO	V-type proton ATPase catalytic subunit A	30935.7	SCHPO	Nonsense-mediated mRNA decay protein 3
805.1022	3	-4.1	QKGTMTQQQR	QK(1207.6965)GTMTQQQR	MGILIGTFPPR	1342.6663-M(Met-loss)GILIGTFPPR	aleitner_M1012_005	74.2845	12.3	5.0	1.3	2.9	694	351	1.4	1886	864	9.4	Q9P790	175	1	0	0	Q09886	1	1	0	0	36714.8	SCHPO	SWR complex protein 2	13701.2	SCHPO	Meiotically up-regulated gene 42 protein
784.8907	4	5.7	KFYSEGAYSSHMASK	K(1427.7595)FYSEGAYSSHM(Oxidation)ASK	KCPFVGQVSIR	K(1845.8244)C(Carbamidomethyl)PFVGQVSIR	aleitner_M1012_005	62.5582	15.5	2.6	1.3	6.1	313	32	3.0	1897	385	9.4	O59811	78	1	0	0	P79013	54	1	0	0	52251.2	SCHPO	Zinc finger protein C550.15c	17500.5	SCHPO	40S ribosomal protein S11
790.4342	3	5.7	MSSAHPKGDSK	1224.7329-MSSAHPKGDSK	KLVLEVSATK	K(1281.6023)LVLEVSATK	aleitner_M1012_005	24.2327	13.9	3.6	1.3	3.0	1721	305	2.9	1838	319	10.9	Q9UT24	1	1	0	0	Q9USX1	643	1	0	0	248811.5	SCHPO	Pre-mRNA-splicing factor brr2	99446.9	SCHPO	Aminopeptidase 1
597.9935	3	-0.77	KTSTPLVK	K(918.4269)TSTPLVK	MQGFNMGK	1010.6012-M(Met-loss)QGFNMGK	aleitner_M1012_005	54.4435	13.3	4.7	1.3	7.6	52	3	1.5	2652	588	8.9	Q92370	531	1	0	0	O60141	1	1	0	0	83040.9	SCHPO	Anthranilate synthase component 2	34693.7	SCHPO	Protein saf4
794.0795	3	6.8	KLDLHNR	K(1484.6970)LDLHNR	MASTFSQSVFAR	1032.5716-M(Oxidation)ASTFSQSVFAR	aleitner_M1012_005	99.2492	14.4	4.7	1.3	4.3	726	73	2.6	2099	334	10.1	O42995	94	1	0	0	Q9US56	1	1	0	0	13425.8	SCHPO	Uncharacterized protein C27B12.02	25842.7	SCHPO	Meiotically up-regulated gene 31 protein
793.0671	3	-5.7	MSQKSQFAYR	1115.6009-M(Oxidation)SQKSQFAYR	MSITQKVR	1398.6602-M(Oxidation)SITQKVR	aleitner_M1012_005	91.8663	15.0	4.3	1.3	6.5	255	27	2.0	4119	927	10.6	O74965	1	1	0	0	O94300	1	1	0	0	63497.5	SCHPO	Eukaryotic translation initiation factor 2A	68563.7	SCHPO	Putative xanthine/uracil permease C887.17
630.8345	4	-4.7	KHWDGPIVLK	K(1327.6442)HWDGPIVLK	MTMNETSAIPAR	1329.7445-M(Met-loss)TMNETSAIPAR	aleitner_M1012_005	59.6893	17.1	3.0	1.3	7.3	677	58	4.5	4013	533	9.8	Q9HDX2	268	1	0	0	Q9USR9	1	1	0	0	45311.2	SCHPO	Uncharacterized lactate 2-monooxygenase PB1A11.03	72052.4	SCHPO	Centromere protein 3
933.1528	3	-5.3	LNMGEKLAHTIMK	LNM(Oxidation)GEK(1295.6721)LAHTIMK	LKPSNEEVSR	LK(1638.8473)PSNEEVSR	aleitner_M1012_005	86.4567	18.1	6.8	1.3	5.6	1358	167	5.6	1358	171	13.6	P41390	295	1	0	0	O74326	59	1	0	0	59832.5	SCHPO	Amidophosphoribosyltransferase	54543.2	SCHPO	Poly(A) RNA polymerase cid11
1224.5978	3	4.8	YGTSEKFILSVFHPDAAR	YGTSEK(1633.7220)FILSVFHPDAAR	MSQTAPSDTEYNQR	2175.1001-M(Met-loss)SQTAPSDTEYNQR	aleitner_M1012_005	57.0623	21.1	5.3	1.3	7.7	1493	220	5.5	4722	874	13.4	O74833	205	1	0	0	P40976	1	1	0	0	106026.3	SCHPO	DNA ligase 4	156895.6	SCHPO	L-aminoadipate-semialdehyde dehydrogenase
955.4441	3	-7.8	MGVNTAGDPQK	1746.8094-MGVNTAGDPQK	STKNQQTEEIMER	STK(1254.5914)NQQTEEIM(Oxidation)ER	aleitner_M1012_005	68.2752	17.3	4.2	1.3	7.8	362	34	3.5	4552	788	9.5	Q10233	1	1	0	0	O13824	1028	1	0	0	130239.5	SCHPO	DNA-directed RNA polymerase III subunit RPC2	122097.3	SCHPO	Nonsense-mediated mRNA decay protein 2
666.8611	4	-1.9	KNTTGEIYAIK	K(1426.7490)NTTGEIYAIK	KLATAGCDNLVK	K(1374.7395)LATAGC(Carbamidomethyl)DNLVK	aleitner_M1012_005	66.4915	16.1	4.5	1.3	4.5	2050	386	3.6	3619	730	11.6	Q8TFG6	585	1	0	0	O94319	173	1	0	0	146995.8	SCHPO	Serine/threonine-protein kinase ppk18	32568.7	SCHPO	Protein transport protein sec13
468.9901	4	0.76	MADLVDKPR	959.4270-M(Met-loss)ADLVDKPR	MSAEQEK	1050.5710-MSAEQEK	aleitner_M1012_005	22.9703	24.6	5.8	1.3	7.7	2865	327	5.8	6782	920	13.7	O14036	1	1	0	0	Q09717	1	1	0	0	13095.4	SCHPO	Small nuclear ribonucleoprotein Sm D2	24150.1	SCHPO	Ran-specific GTPase-activating protein 1
987.1328	3	-9.8	MTIFNGLSESGESK	1443.7133-M(Oxidation)TIFNGLSESGESK	KEITDPEFAEK	K(1652.7604)EITDPEFAEK	aleitner_M1012_005	70.8497	18.6	2.5	1.3	6.7	930	168	4.5	3115	819	12.5	Q04665	1	1	0	0	O13822	361	1	0	0	40523.0	SCHPO	Guanine nucleotide-binding protein alpha-2 subunit	45227.4	SCHPO	Uncharacterized oxidoreductase C19A8.06
890.7701	3	2.1	KYADQVNDAYLR	K(1214.5675)YADQVNDAYLR	SKTPEMCPK	SK(1592.7835)TPEMC(Carbamidomethyl)PK	aleitner_M1012_005	78.9265	16.2	5.4	1.4	5.2	918	124	3.0	3382	636	11.0	Q9P7C6	174	1	0	0	O94666	621	1	0	0	34575.1	SCHPO	Pre-mRNA-splicing factor cwf23	157563.6	SCHPO	DNA-directed RNA polymerase III subunit rpc1
911.8166	3	9.6	MAMSSITSAK	1837.9536-M(Met-loss)AMSSITSAK	KLLSFVMLFENTDK	K(1032.5161)LLSFVM(Oxidation)LFENTDK	aleitner_M1012_005	95.7488	12.9	1.2	1.4	6.0	159	39	2.0	2511	589	6.9	P41888	1	1	0	0	Q9UT03	289	1	0	0	64236.2	SCHPO	Thiamine pyrophosphokinase	77934.8	SCHPO	Protein sls1
544.2531	4	-4.0	MSTEEQKEEIK	M(Acetyl+Oxidation)STEEQK(764.3527)EEIK	MFGTR	1546.7073-M(Oxidation)FGTR	aleitner_M1012_005	16.8995	15.2	2.4	1.4	5.8	481	222	3.5	2027	1012	11.5	P87058	7	1	0	0	Q10102	1	1	0	0	34616.2	SCHPO	La protein homolog	30031.0	SCHPO	Uncharacterized protein C18G6.01c
488.0327	4	-2.6	LEIKSVASFK	LEIK(827.4575)SVASFK	MALMLSR	1258.7173-M(Met-loss)ALMLSR	aleitner_M1012_005	28.1863	17.1	6.6	1.4	6.2	893	68	6.1	947	71	14.1	O14040	282	1	0	0	Q09681	1	1	0	0	105150.9	SCHPO	Dis3-like exonuclease C2C4.07c	39107.9	SCHPO	Probable alpha-1,2-galactosyltransferase gmh2
574.0523	4	5.6	MSAAEKKPASK	1129.5655-M(Oxidation)SAAEKKPASK	DKEISSWK	DK(1300.6697)EISSWK	aleitner_M1012_005	48.3483	12.4	2.9	1.4	3.6	551	238	1.9	1760	895	9.8	P04913	1	1	0	0	Q09772	749	1	0	0	13818.9	SCHPO	Histone H2B-alpha	92966.3	SCHPO	Meiotic recombination protein rdh54
799.7924	3	5.3	KATQEVPVVPK	K(1201.6455)ATQEVPVVPK	MSETRLFVGR	1332.7653-M(Met-loss)SETRLFVGR	aleitner_M1012_005	31.7982	15.4	1.5	1.4	4.4	1078	184	3.0	2521	417	11.0	Q12704	458	1	0	0	P78814	1	1	0	0	116046.4	SCHPO	DNA polymerase gamma	42566.6	SCHPO	Pre-mRNA-splicing factor srp2
797.7468	3	1.4	MIPNEKLK	1418.6678-MIPNEKLK	MPTSSNDLYQTR	1109.6155-M(Met-loss)PTSSNDLYQTR	aleitner_M1012_005	71.7925	17.1	6.1	1.4	5.7	968	97	4.2	2298	327	13.5	O13883	1	1	0	0	Q9C0V2	1	1	0	0	46659.0	SCHPO	GPI transamidase component GAB1 homolog	13663.9	SCHPO	Putative uncharacterized protein C576.19c
680.8137	4	2.9	MLPQDDMTDEMK	1250.6295-MLPQDDM(Oxidation)TDEMK	KTGFGGFSANK	K(1606.6565)TGFGGFSANK	aleitner_M1012_005	47.7880	14.1	2.9	1.4	7.8	65	19	3.1	1163	624	6.3	P87310	1	1	0	0	Q9USQ6	681	1	0	0	16338.4	SCHPO	Mediator of RNA polymerase II transcription subunit 10	101708.8	SCHPO	Inositol-1,4,5-trisphosphate 5-phosphatase 2
595.0497	4	0.018	METSKNPSDLPK	M(Met-loss+Acetyl)ETSK(1119.5448)NPSDLPK	KYETNEAK	K(1394.6929)YETNEAK	aleitner_M1012_005	22.3237	11.9	4.9	1.4	2.5	1487	325	2.5	1487	337	10.5	O74853	5	1	0	0	P24339	553	1	0	0	121089.2	SCHPO	FKBP12-associated protein 1 homolog	122134.5	SCHPO	Kinesin-like protein cut7
476.5299	4	7.6	MAVLQWKLSR	802.4259-M(Met-loss)AVLQWKLSR	MVGKSK	1237.7183-M(Oxidation)VGKSK	aleitner_M1012_005	62.0863	23.2	7.6	1.4	14.8	68	2	5.7	4668	496	10.4	Q10359	1	1	0	0	O60131	1	1	0	0	38053.9	SCHPO	Alpha-1,2-galactosyltransferase gmh3	65115.0	SCHPO	Uncharacterized transcriptional regulatory protein C16G5.17
567.0038	3	6.3	MDLKPNIRR	687.3803-M(Met-loss)DLKPNIRR	MSTKSK	1148.6666-M(Met-loss)STKSK	aleitner_M1012_005	52.8673	15.5	4.1	1.4	6.7	244	24	5.5	496	75	15.1	O14040	1	1	0	0	Q9Y813	1	1	0	0	105150.9	SCHPO	Dis3-like exonuclease C2C4.07c	12366.6	SCHPO	Ribonuclease P protein subunit rpr2
548.5433	4	-4.6	AAKTLLHEDR	AAK(1037.5290)TLLHEDR	MYIMSKK	1290.6932-MYIMSKK	aleitner_M1012_005	33.0355	15.6	4.8	1.4	6.4	368	66	2.6	3719	800	10.3	Q9UT60	151	1	0	0	Q9Y7T6	1	1	0	0	41531.6	SCHPO	Uncharacterized oxidoreductase C513.06c	57425.7	SCHPO	Dolichol kinase sec59
787.7043	3	0.91	KYAEMHAK	K(1383.6089)YAEMHAK	MADAEDSRHSK	1114.5481-MADAEDSRHSK	aleitner_M1012_005	77.3145	17.3	6.5	1.4	10.4	53	2	3.2	2429	473	6.9	Q6LA55	820	1	0	0	O74743	1	1	0	0	311844.1	SCHPO	UPF0648 protein C3H5.09c	27653.8	SCHPO	Eukaryotic translation initiation factor 4E-2
665.3603	3	0.14	MATRSVSMK	1114.5944-M(Met-loss)ATRSVSMK	KMEELLSK	K(1016.5325)MEELLSK	aleitner_M1012_005	45.9175	12.9	3.6	1.4	5.7	147	47	4.0	442	193	9.3	Q9USW1	1	1	0	0	Q9UUK3	24	1	0	0	85524.4	SCHPO	Uncharacterized protein C21B10.03c	37516.7	SCHPO	Ubiquitin thioesterase otu2
774.3957	3	-4.0	IMKPYRAFQR	IM(Oxidation)K(995.4672)PYRAFQR	MNPSSSPNR	1462.7755-M(Met-loss)NPSSSPNR	aleitner_M1012_005	24.1178	13.4	4.6	1.4	6.1	171	10	5.6	238	15	13.6	Q9C0X5	9	1	0	0	Q10072	1	1	0	0	8439.1	SCHPO	Uncharacterized protein PB8E5.10	63524.8	SCHPO	Uncharacterized transporter C3H1.06c
760.4152	3	4.1	MSIFIPKAR	1347.6493-M(Met-loss)SIFIPKAR	MSAPYKNLDR	1068.6332-M(Oxidation)SAPYKNLDR	aleitner_M1012_005	73.4908	13.8	1.5	1.4	6.0	185	41	1.9	2415	1005	7.8	O60082	1	1	0	0	G2TRU3	1	1	0	0	31199.1	SCHPO	Uncharacterized protein C1494.08c	8035.9	SCHPO	Uncharacterized protein PB16A4.07
605.3539	3	0.86	KAGIVVIEK	K(857.4317)AGIVVIEK	MSIPTR	1093.6747-M(Oxidation)SIPTR	aleitner_M1012_005	27.2862	12.5	3.3	1.4	6.6	94	20	3.5	855	315	8.0	P87241	378	1	0	0	Q09923	1	1	0	0	45605.0	SCHPO	Diaminohydroxyphosphoribosylamino-pyrimidine deaminase	37710.6	SCHPO	Aldo-keto reductase yakc [NADP(+)]
822.1144	3	-0.64	MLSCLSKPALR	1172.6441-M(Oxidation)LSC(Carbamidomethyl)LSKPALR	MWSKLSISSK	1428.7469-M(Met-loss)WSKLSISSK	aleitner_M1012_005	98.7490	15.0	4.6	1.4	9.8	33	2	1.9	4191	873	7.8	P78859	1	1	0	0	Q10060	1	1	0	0	21222.0	SCHPO	Iron-sulfur assembly protein 1	16664.0	SCHPO	Uncharacterized protein C1F5.05c
697.3832	3	0.11	MSKAMALR	1166.6547-MSKAM(Oxidation)ALR	MAVASEALLQK	1060.5409-M(Met-loss)AVASEALLQK	aleitner_M1012_005	40.2398	14.3	0.0	1.4	6.5	196	11	3.1	1694	245	7.8	O00102	1	1	0	0	O59795	1	1	0	0	18720.4	SCHPO	Ubiquitin-conjugating enzyme E2-18 kDa	72183.0	SCHPO	Protein CASP
687.7234	5	-7.3	LYVKGADTVIMER	LYVK(1939.8146)GADTVIMER	DPKAFFNTDDEDNMK	DPK(1631.8593)AFFNTDDEDNM(Oxidation)K	aleitner_M1012_005	55.5630	15.5	4.7	1.4	4.5	1304	341	3.0	3315	821	11.0	O94296	677	1	0	0	O42885	276	1	0	0	142380.4	SCHPO	Probable phospholipid-transporting ATPase C887.12	63646.3	SCHPO	Putative inorganic phosphate transporter C8E4.01c
727.3921	3	2.8	KEEAVELAR	K(1135.5873)EEAVELAR	KGISEEHAK	K(1181.6292)GISEEHAK	aleitner_M1012_005	60.3782	17.1	4.6	1.4	5.2	1057	168	4.5	1561	303	11.9	O59742	1000	1	0	0	O74884	61	1	1	0	132314.1	SCHPO	Clustered mitochondria protein homolog	16911.9	SCHPO	60S ribosomal protein L24-B
758.7178	3	9.0	KNLGNNEWR	K(1143.5482)NLGNNEWR	MLENDLQK	1267.6309-M(Oxidation)LENDLQK	aleitner_M1012_005	46.4027	10.7	3.2	1.4	5.6	59	12	1.2	1495	621	7.2	O94475	31	1	0	0	Q9C104	1	1	0	0	24048.7	SCHPO	Uncharacterized protein C1919.07	118129.6	SCHPO	Glycerophosphodiester phosphodiesterase gde1
548.0941	5	1.4	KFDLGSIAGTVLDPLADK	K(876.4263)FDLGSIAGTVLDPLADK	MSSSALK	1997.0721-M(Oxidation)SSSALK	aleitner_M1012_005	23.8667	14.3	5.1	1.4	5.0	528	97	3.4	1464	329	11.4	O13899	448	1	0	0	Q9HE10	1	1	0	0	63880.1	SCHPO	Uncharacterized CDP-alcohol phosphatidyltransferase class-I family protein C22A12.08c	28262.9	SCHPO	DSC E3 ubiquitin ligase complex subunit 3
716.9047	4	0.54	MPPSKGLNGK	1820.0448-M(Oxidation)PPSKGLNGK	LSKTPIPPSIVDFIR	LSK(1181.6114)TPIPPSIVDFIR	aleitner_M1012_005	96.2130	15.5	5.2	1.4	4.5	1017	144	3.0	2497	415	11.0	P56287	1	1	0	0	O13768	161	1	0	0	76326.3	SCHPO	Probable translation initiation factor eIF-2B subunit epsilon	91345.4	SCHPO	Probable DNA repair helicase ercc3
611.8466	4	-3.6	KLSAVFEVFAAHK	K(997.5630)LSAVFEVFAAHK	MQSIIIR	1583.8712-MQSIIIR	aleitner_M1012_005	40.1112	16.9	6.2	1.4	6.0	761	74	2.9	4554	754	10.9	O14361	205	1	0	0	O42869	1	1	0	0	29871.6	SCHPO	Putative prephenate dehydratase	73873.1	SCHPO	Uncharacterized protein C3G9.05
600.0620	4	-9.2	EYNIKESIIPTR	EYNIK(934.4582)ESIIPTR	KSFMER	K(1599.8508)SFMER	aleitner_M1012_005	91.4787	13.5	4.7	1.4	6.7	160	13	4.1	977	172	8.9	Q6BDR8	279	1	0	0	O94716	8	1	0	0	34508.7	SCHPO	Non-structural maintenance of chromosome element 4	27148.9	SCHPO	Kinetochore protein fta4
605.5775	4	-5.5	DKILQTNFSPR	DK(1100.5900)ILQTNFSPR	KAVSMGNIK	K(1455.7722)AVSM(Oxidation)GNIK	aleitner_M1012_005	32.4655	12.6	5.4	1.4	4.5	402	75	2.2	2003	413	10.2	O14064	494	1	0	0	Q9P376	547	1	0	0	112580.6	SCHPO	Protein bir1	81965.3	SCHPO	RNA polymerase II subunit A C-terminal domain phosphatase
620.8298	4	-6.9	GTKFHPGDNTGLGK	GTK(1051.5914)FHPGDNTGLGK	MSSSPPALKK	1565.7838-M(Met-loss)SSSPPALKK	aleitner_M1012_005	92.8948	14.5	3.2	1.4	3.6	1446	287	2.9	2256	521	10.9	Q9HDV5	79	1	0	0	Q10144	1	1	0	0	17159.8	SCHPO	54S ribosomal protein L27, mitochondrial	64691.1	SCHPO	Uncharacterized transcriptional regulatory protein C3H8.08c
930.9042	5	-0.96	LYIVPIDPKPILRAQAIPR	LYIVPIDPK(2477.1744)PILRAQAIPR	DMEHTISDKPRSEPDAIPSSK	DMEHTISDK(2310.3828)PRSEPDAIPSSK	aleitner_M1012_005	72.3278	17.6	2.1	1.4	7.2	504	83	5.2	1560	367	10.4	O14342	284	1	0	0	Q1MTN3	674	1	0	0	60862.2	SCHPO	Uncharacterized protein C2F12.12c	114476.8	SCHPO	Inner centromere protein-related protein pic1
951.1431	3	5.2	MGGGDLNMKK	1800.8928-MGGGDLNMKK	SCKENLISLDSEIR	SC(Carbamidomethyl)K(1187.5679)ENLISLDSEIR	aleitner_M1012_005	90.9873	15.5	4.2	1.4	4.6	1315	257	4.0	1916	357	10.9	Q9Y805	1	1	0	0	Q9URX8	1301	1	0	0	46057.3	SCHPO	Pre-mRNA-splicing factor cwf25	147632.6	SCHPO	Probable nucleoporin C890.06
483.5141	4	3.8	KASSQK	K(1282.6598)ASSQK	MDLKFSNFFK	785.4283-M(Met-loss)DLKFSNFFK	aleitner_M1012_005	46.8505	15.9	3.8	1.4	5.5	874	276	4.3	1835	558	10.4	Q9USK4	282	1	0	1	Q10280	1	1	0	0	32564.6	SCHPO	Pre-mRNA-splicing factor cwf20	91777.6	SCHPO	Transcription factor gaf1
410.7201	4	2.4	MPILTCR	880.4364-M(Met-loss)PILTC(Carbamidomethyl)R	TKYGMK	TK(896.4790)YGM(Oxidation)K	aleitner_M1012_005	17.9435	11.0	1.3	1.4	4.8	121	35	3.5	309	117	10.4	Q86ZU7	1	1	1	0	Q9Y7Z3	83	1	0	0	86112.0	SCHPO	Rsm22-cox11 tandem protein 2, mitochondrial	9838.2	SCHPO	Putative acyl-CoA-binding protein
445.4470	5	-4.8	MKVLGLISGGK	1251.5918-M(Met-loss)KVLGLISGGK	MDPGVSSHLR	1108.6856-M(Oxidation)DPGVSSHLR	aleitner_M1012_005	40.3685	15.4	4.0	1.4	7.0	270	14	5.3	781	92	10.5	Q9USQ7	1	1	0	0	Q96WV2	1	1	0	0	67624.9	SCHPO	Diphthine--ammonia ligase	39031.4	SCHPO	Uncharacterized PH domain-containing protein PB16A4.02c
688.0333	3	3.8	DKLLTAVR	DK(1146.5153)LLTAVR	MSSSSPSSQSR	1052.6230-M(Met-loss)SSSSPSSQSR	aleitner_M1012_005	63.5003	19.3	7.0	1.4	7.2	813	92	6.8	1003	129	15.3	Q1K9C4	1015	1	0	0	Q09702	1	1	0	0	117768.2	SCHPO	Probable E3 ubiquitin protein ligase C167.07c	57761.5	SCHPO	Negative regulator of differentiation 1
673.3855	3	5.2	MVRDTR	1224.7329-M(Oxidation)VRDTR	MDLLSLITGKK	M(Met-loss)DLLSLITGK(930.4593)K	aleitner_M1012_005	36.8742	21.6	7.0	1.4	9.8	436	51	6.5	2165	493	9.7	Q9HDU1	1	1	2	0	Q10084	10	1	0	0	26489.8	SCHPO	UPF0494 membrane protein PB2B2.14c	61058.5	SCHPO	Uncharacterized transporter mfs2
627.5946	4	-7.6	KEGDTIELR	K(1446.8123)EGDTIELR	VFLSVKGGLDFK	VFLSVK(1197.6241)GGLDFK	aleitner_M1012_005	34.4752	13.2	1.1	1.4	5.1	424	83	2.2	3267	763	10.2	O13809	123	1	0	0	O14295	83	1	0	0	29375.2	SCHPO	Uncharacterized FAD-binding protein C17H9.12c	36814.9	SCHPO	Pyridoxal reductase
803.7284	3	-5.1	KYAADAFSLPK	K(1198.5362)YAADAFSLPK	MEPSTPPMR	1347.7075-M(Oxidation)EPSTPPMR	aleitner_M1012_005	30.1883	14.5	3.1	1.4	6.6	165	8	1.5	3553	586	10.0	O94361	245	1	0	0	P40380	1	1	0	0	41354.8	SCHPO	Uncharacterized acyltransferase C428.14	25288.8	SCHPO	Cyclin-dependent kinase inhibitor rum1
858.1875	4	-1.9	LSEKELDMTVEQWIK	LSEK(1564.7985)ELDM(Oxidation)TVEQWIK	KIEEPDLENNVK	K(2001.9969)IEEPDLENNVK	aleitner_M1012_005	67.3315	15.5	3.2	1.4	4.5	1330	238	3.0	3382	647	11.0	O14064	951	1	0	0	Q10064	1677	1	0	0	112580.6	SCHPO	Protein bir1	420786.2	SCHPO	Uncharacterized PI3/PI4-kinase family protein C1F5.11c
1035.1975	3	-4.6	YFKLTSNDPMILSGFR	YFK(1198.6346)LTSNDPM(Oxidation)ILSGFR	KPADSQIFR	K(2042.0183)PADSQIFR	aleitner_M1012_005	92.7185	16.4	5.0	1.4	5.5	1231	143	5.1	1578	184	13.0	A6X982	26	1	0	0	Q09705	106	1	0	0	23810.8	SCHPO	Uncharacterized protein C15D4.13c	29839.4	SCHPO	37S ribosomal protein S24, mitochondrial
661.7067	3	-3.3	MAVKGDDVK	1151.6550-M(Met-loss)AVKGDDVK	MTSLIQSIPR	968.5179-M(Met-loss)TSLIQSIPR	aleitner_M1012_005	52.6408	13.9	4.6	1.4	6.1	203	8	1.9	2921	476	7.8	P87041	1	1	0	0	Q9US47	1	1	0	0	39101.5	SCHPO	UDP-galactose transporter	58834.1	SCHPO	Putative succinate-semialdehyde dehydrogenase C1002.12c [NADP(+)]
477.2654	4	4.4	SKAAQNGILK	SK(876.4263)AAQNGILK	MKTTDK	M(Oxidation)K(1166.6659)TTDK	aleitner_M1012_005	24.9110	17.9	5.3	1.4	10.1	170	11	5.1	3638	587	10.0	O59755	66	1	0	0	O74397	485	1	0	0	61958.2	SCHPO	Spindle pole body-associated protein cut12	62006.4	SCHPO	Asparagine synthetase domain-containing protein C4F6.11c
514.5175	4	-5.2	KSTFMAHATR	K(905.4755)STFMAHATR	MVLFMK	1286.6441-MVLFMK	aleitner_M1012_005	41.9392	15.6	5.7	1.4	5.7	815	71	4.6	1647	174	11.0	O13997	154	1	0	0	Q10092	1	1	0	0	31485.7	SCHPO	Protein IMPACT homolog	24225.9	SCHPO	Uncharacterized protein C11D3.13
756.4247	3	0.38	MAIVFPFQLEK	1075.5815-M(Met-loss)AIVFPFQLEK	KNQFFVR	K(1328.7380)NQFFVR	aleitner_M1012_005	58.1940	13.0	3.1	1.4	1.4	3251	736	1.4	3251	775	9.4	Q9UUF3	1	1	0	0	Q9HGQ2	508	1	0	0	32291.5	SCHPO	Probable tyrosine-protein phosphatase C17A3.03c	78515.8	SCHPO	Multisite-specific tRNA:(cytosine-C(5))-methyltransferase trm4a
508.9034	5	-0.21	MAIELGER	1606.0222-M(Oxidation)AIELGER	VFVQIKAKPVLVK	VFVQIK(1071.5270)AKPVLVK	aleitner_M1012_005	28.6237	14.3	3.7	1.4	6.2	433	59	4.2	1769	275	8.1	Q9P375	1	1	0	0	Q9P804	298	1	0	0	28593.5	SCHPO	Uncharacterized rhomboid protein C19B12.06c	60297.9	SCHPO	tRNA (guanine(26)-N(2))-dimethyltransferase
1042.8403	3	-8.4	KETIQPPEEVK	K(1828.8327)ETIQPPEEVK	MNSDDNVEADASSNIIK	1434.7606-M(Met-loss)NSDDNVEADASSNIIK	aleitner_M1012_005	48.6077	17.3	1.6	1.4	7.4	427	152	7.0	537	185	13.1	O42932	92	1	0	0	O14233	1	1	0	0	24307.7	SCHPO	Cytochrome b-c1 complex subunit 6	83926.5	SCHPO	mRNA 3'-end-processing protein rna14
1001.2058	3	-8.3	LKEFELPDR	LK(1855.0125)EFELPDR	MSSAILLGVGIAATAAAGK	1283.6762-M(Oxidation)SSAILLGVGIAATAAAGK	aleitner_M1012_005	98.8043	16.7	6.0	1.4	5.7	1345	154	5.5	1523	173	11.0	O42654	83	1	0	0	Q9UT37	1	1	0	0	49448.6	SCHPO	Meiotically up-regulated gene 134 protein	15270.9	SCHPO	Mitochondrial import inner membrane translocase subunit tim14
722.3611	3	5.1	MASNVDK	1384.7021-M(Oxidation)ASNVDK	NQMVSVNPSKK	NQM(Oxidation)VSVNPSK(917.4164)K	aleitner_M1012_005	50.9708	20.6	4.9	1.5	8.1	622	100	7.2	962	169	10.9	Q9US35	1	1	0	0	P25295	313	1	0	0	45647.8	SCHPO	D-serine dehydratase	49966.0	SCHPO	Tubulin gamma chain
637.1174	4	-2.5	AAKVPIEWER	AAK(1346.7962)VPIEWER	MSIKFFLLVSR	1335.7187-M(Met-loss)SIKFFLLVSR	aleitner_M1012_005	89.4667	13.5	5.1	1.5	3.5	1329	245	2.5	2628	579	12.1	Q9USP8	73	1	0	0	Q9P7N2	1	1	0	0	41188.8	SCHPO	Isocitrate dehydrogenase [NAD] subunit 2, mitochondrial	18646.9	SCHPO	AP-1 complex subunit sigma-1
692.3637	3	-9.1	HSKQFEELK	HSK(929.5004)QFEELK	MSAKSIR	1282.6558-MSAKSIR	aleitner_M1012_005	77.6592	17.6	3.7	1.5	8.8	190	38	8.2	264	58	15.1	Q9UT77	481	1	0	0	O13907	1	1	0	0	58608.1	SCHPO	Glutamyl-tRNA(Gln) amidotransferase subunit B, mitochondrial	53943.0	SCHPO	Probable ATP-citrate synthase subunit 2
807.3914	3	-2.8	MEIQFGNQR	1297.6303-MEIQFGNQR	GKAEPPNYER	GK(1259.5969)AEPPNYER	aleitner_M1012_005	48.3297	12.8	2.6	1.5	5.0	205	80	1.9	1462	809	7.8	O14079	1	1	0	0	Q10310	223	1	0	0	70201.3	SCHPO	Uncharacterized protein mdb1	59035.6	SCHPO	Meiotically up-regulated gene 68 protein
1287.6208	3	-2.7	GDNNKIDDVAMFPK	GDNNK(2297.1110)IDDVAMFPK	INLKNIHSYLNAENCNDK	INLK(1700.8080)NIHSYLNAENC(Carbamidomethyl)NDK	aleitner_M1012_005	87.6775	18.6	4.1	1.5	7.1	881	109	4.6	3546	649	11.5	O74323	126	1	0	0	G2TRT9	38	1	0	0	21403.1	SCHPO	Signal peptidase complex catalytic subunit sec11	14739.5	SCHPO	Putative uncharacterized protein C794.16
579.5552	4	2.8	KATAHQSAMK	K(1226.6408)ATAHQSAM(Oxidation)K	MASSQKLWGGR	1225.6125-M(Met-loss)ASSQKLWGGR	aleitner_M1012_005	73.5682	10.7	0.5	1.5	2.0	791	375	1.3	1314	711	9.3	Q09780	209	1	0	0	P50514	1	1	0	0	43407.2	SCHPO	Putative mevalonate kinase	51572.2	SCHPO	Probable argininosuccinate lyase
732.3586	3	3.2	MDSASSMRNR	1171.5907-M(Met-loss)DSASSMRNR	MSQVAKDQK	1160.5244-MSQVAKDQK	aleitner_M1012_005	57.4607	15.1	5.8	1.5	6.7	227	18	2.5	2835	409	8.4	O94614	1	1	0	0	O74893	1	1	0	0	70016.5	SCHPO	Chitin synthase regulatory factor 4	13543.9	SCHPO	40S ribosomal protein S20
816.4287	3	9.4	GISKTDISNFFMK	GISK(943.4975)TDISNFFM(Oxidation)K	NTTQSKK	NTTQSK(1640.8120)K	aleitner_M1012_005	87.5975	13.4	4.1	1.5	5.6	316	37	4.0	954	130	12.0	P53695	359	1	0	0	Q9UT03	393	1	0	0	63867.9	SCHPO	Exodeoxyribonuclease 1	77934.8	SCHPO	Protein sls1
496.0086	4	9.0	MSSSPPALK	1047.5237-M(Oxidation)SSSPPALK	LKSDYER	LK(1070.5318)SDYER	aleitner_M1012_005	45.7530	10.2	3.3	1.5	1.6	1144	474	0.9	1967	817	8.6	Q10144	1	1	0	0	Q9USM4	66	1	0	0	64691.1	SCHPO	Uncharacterized transcriptional regulatory protein C3H8.08c	30937.2	SCHPO	U1 snRNP-associated protein usp106
791.4202	3	-8.7	MSDLEKIR	1511.7831-M(Met-loss)SDLEKIR	ISKNVNADEASVK	ISK(997.5444)NVNADEASVK	aleitner_M1012_005	87.4632	16.1	5.6	1.5	6.3	536	95	4.5	1584	293	9.8	Q9HE05	1	1	0	0	Q10061	395	1	0	0	115277.5	SCHPO	Ubiquitin conjugation factor E4	94898.7	SCHPO	Heat shock protein 70 homolog lhs1
582.8138	4	-6.8	MPLAFTNPGTPLKR	916.4437-M(Met-loss)PLAFTNPGTPLKR	MSKQNR	1548.8664-M(Oxidation)SKQNR	aleitner_M1012_005	50.4012	12.2	2.5	1.5	6.0	126	18	1.9	2399	559	8.3	Q9Y817	1	1	0	0	P36590	1	1	0	0	148740.6	SCHPO	Regulator of V-ATPase in vacuolar membrane protein 1	24249.8	SCHPO	Thymidylate kinase
739.3619	3	2.7	MDPFAGTGQSK	1208.5860-M(Met-loss)DPFAGTGQSK	SGKTSLCYR	SGK(1144.5401)TSLC(Carbamidomethyl)YR	aleitner_M1012_005	47.0905	12.7	3.4	1.5	4.8	261	64	1.9	1748	781	7.9	O42659	1	1	0	0	O74952	388	1	0	0	12191.9	SCHPO	Anaphase-promoting complex subunit 14	50188.6	SCHPO	Phenylalanine--tRNA ligase, mitochondrial
671.3267	3	-3.0	MEGILAFDR	944.4525-M(Oxidation)EGILAFDR	MSVEVDK	1204.5798-MSVEVDK	aleitner_M1012_005	16.1968	10.4	3.3	1.5	3.5	201	117	0.4	1832	1036	9.0	P14068	1	1	0	0	Q76PD3	1	1	0	0	123568.3	SCHPO	Exportin-1	68345.7	SCHPO	ATP-dependent RNA helicase dbp6
642.2846	4	-3.3	MSETSSNSPASGSK	1180.5401-M(Oxidation)SETSSNSPASGSK	MSAQQFYGDK	1522.6457-M(Met-loss)SAQQFYGDK	aleitner_M1012_005	30.0792	13.8	3.0	1.5	2.9	1698	313	2.9	1698	333	10.9	O94497	1	1	0	0	P40388	1	1	0	0	65329.7	SCHPO	Uncharacterized serine-rich protein C18E5.07	9319.5	SCHPO	UV-induced protein uvi15
704.0930	4	3.7	MSESPSANISDADK	1345.7129-M(Oxidation)SESPSANISDADK	IDKLYVSENK	IDK(1604.6876)LYVSENK	aleitner_M1012_005	31.7675	12.6	2.5	1.5	2.9	1275	332	1.6	3154	835	9.7	O13351	1	1	0	0	O14100	420	1	0	0	12934.7	SCHPO	Ubiquitin-like protein pmt3/smt3	103099.2	SCHPO	Protein zds1
719.0786	3	-2.5	KGVNNLASLNAK	K(926.5259)GVNNLASLNAK	KMIEIR	K(1365.7616)MIEIR	aleitner_M1012_005	76.0025	14.0	4.2	1.5	4.7	372	116	4.5	419	140	10.9	Q9Y705	369	1	0	0	P87320	243	1	0	0	90158.4	SCHPO	Spindle pole body component alp4	101902.1	SCHPO	Protein msp1, mitochondrial
549.6176	3	-9.0	AAAAMKR	AAAAM(Oxidation)K(912.4553)R	MSTDSLPR	871.4586-M(Met-loss)STDSLPR	aleitner_M1012_005	47.2947	11.9	3.6	1.5	4.0	231	44	3.5	318	64	10.0	O74977	595	1	0	0	G2TRT5	1	1	0	0	68793.2	SCHPO	VMS1 homolog C1827.04	7611.7	SCHPO	SCOCO-like protein 1
803.0789	3	-1.4	AKFEEINMDLFK	AK(922.4800)FEEINMDLFK	KAFYEK	K(1621.8062)AFYEK	aleitner_M1012_005	24.3623	17.2	3.7	1.5	9.8	93	7	4.6	1710	383	9.5	P36604	331	1	0	0	O13803	324	1	0	0	73227.1	SCHPO	78 kDa glucose-regulated protein homolog	68797.1	SCHPO	Uncharacterized protein C17H9.06c
500.2638	4	-3.9	MADYWK	1315.7216-M(Met-loss)ADYWK	KIFYSFFVK	K(819.3803)IFYSFFVK	aleitner_M1012_005	40.7600	14.9	3.6	1.5	4.0	2157	427	3.5	3012	566	9.4	O60138	1	1	0	0	O60188	417	1	0	0	25887.4	SCHPO	Uncharacterized protein C18H10.07	55645.3	SCHPO	U3 small nucleolar RNA-associated protein 6
539.4977	5	1.9	MNQTEAAPVVSVSR	1188.7118-M(Oxidation)NQTEAAPVVSVSR	MKPLVSPGLAK	M(Met-loss+Acetyl)K(1641.8032)PLVSPGLAK	aleitner_M1012_005	62.9700	17.4	6.1	1.5	7.5	455	51	4.1	3249	604	12.1	P40231	1	1	0	0	Q8NIQ1	2	1	0	0	39527.6	SCHPO	Casein kinase II subunit alpha	9092.1	SCHPO	Uncharacterized membrane protein C2F3.18c
1160.2694	3	5.4	TGKGYLQMEDFVR	TGK(1935.0174)GYLQMEDFVR	SQQAKQAAAQNVADLVR	SQQAK(1680.8181)QAAAQNVADLVR	aleitner_M1012_005	87.9193	19.1	5.3	1.5	7.5	1109	93	4.7	5471	787	11.6	O74435	87	1	0	0	O14029	1793	1	0	0	20470.1	SCHPO	Cell division control protein 31	218092.2	SCHPO	COPII coat assembly protein sec16
903.7561	3	-0.82	KISDSASSDK	K(1671.7450)ISDSASSDK	MADFMDIEPSSHSAK	1174.5717-M(Met-loss)ADFMDIEPSSHSAK	aleitner_M1012_005	80.1642	12.3	3.7	1.5	3.4	641	124	3.0	842	167	11.0	Q10327	376	1	0	0	O74522	1	1	0	0	97079.3	SCHPO	Uncharacterized protein C32A11.02c	104592.6	SCHPO	Adhesion defective protein 3
780.7377	3	-1.3	MSFLKNLFK	1343.6140-M(Met-loss)SFLKNLFK	MVSNQDNVQR	1133.6485-M(Oxidation)VSNQDNVQR	aleitner_M1012_005	52.6260	12.7	4.4	1.5	4.5	436	65	2.2	2143	381	8.2	Q9UTB4	1	1	0	0	O13803	1	1	0	0	43600.3	SCHPO	Protein mss51	68797.1	SCHPO	Uncharacterized protein C17H9.06c
993.5026	3	1.5	KAVIVCER	K(2003.9436)AVIVC(Carbamidomethyl)ER	MDSVSNVSVNEQGKFNDK	1111.6060-M(Met-loss)DSVSNVSVNEQGKFNDK	aleitner_M1012_005	84.8153	16.6	5.4	1.5	4.5	1904	319	4.1	2412	406	12.1	O59742	1009	1	0	0	O60113	1	1	0	0	132314.1	SCHPO	Clustered mitochondria protein homolog	59727.0	SCHPO	Uncharacterized amino-acid permease C15C4.04c
665.3600	3	-6.2	MDLAPRPLGR	999.4985-M(Met-loss)DLAPRPLGR	MSKSQEQR	1131.6400-M(Met-loss)SKSQEQR	aleitner_M1012_005	46.4385	16.8	2.3	1.5	8.3	181	64	4.6	1455	651	11.1	P78811	1	1	0	0	O94699	1	1	0	0	56430.0	SCHPO	Probable UTP--glucose-1-phosphate uridylyltransferase	63485.6	SCHPO	Mitochondrial outer membrane protein C83.16c
572.3040	3	0.26	MALSGLQR	970.4607-M(Met-loss)ALSGLQR	MSSQAEPSK	881.4971-M(Met-loss)SSQAEPSK	aleitner_M1012_005	61.7327	13.3	4.5	1.5	4.8	359	51	3.7	729	148	8.5	Q9US02	1	1	0	0	Q9UT00	1	1	0	0	9730.2	SCHPO	Succinate dehydrogenase assembly factor 1 homolog, mitochondrial	135782.5	SCHPO	Uncharacterized protein PYUK71.03c
759.0153	3	1.4	MSIEFDDSSR	1219.5642-M(Met-loss)SIEFDDSSR	MESVEEKSK	1192.5248-M(Oxidation)ESVEEKSK	aleitner_M1012_005	54.9850	12.2	4.9	1.5	2.5	1713	291	1.2	4399	934	10.8	P0CS84	1	1	2	0	Q09891	1	1	0	0	15130.0	SCHPO	Uncharacterized protein C1348.15	159357.0	SCHPO	Putative phospholipid-transporting ATPase C24B11.12c
825.3943	3	-9.1	KPAQAIFSEFR	K(1180.4958)PAQAIFSEFR	MDSDDSFVK	1430.7558-MDSDDSFVK	aleitner_M1012_005	53.8603	18.7	3.6	1.5	9.4	165	46	5.6	1128	492	13.6	O74378	317	1	0	0	O14291	1	1	0	0	114165.0	SCHPO	2-oxoglutarate dehydrogenase, mitochondrial	34709.6	SCHPO	Uncharacterized protein C9E9.05
863.9688	4	-7.4	GKTTLITGGSGGIGFSIAK	GK(1687.8934)TTLITGGSGGIGFSIAK	FSLKNAAIATSYHK	FSLK(1902.0462)NAAIATSYHK	aleitner_M1012_005	57.2237	15.2	3.6	1.5	5.3	687	128	4.0	1534	395	9.9	Q9Y6Z9	10	1	0	0	O14066	166	1	0	0	27437.3	SCHPO	Sorbose reductase sou1	150018.8	SCHPO	Increased rDNA silencing protein 4 homolog
521.5265	4	1.0	MLRALGSR	1163.5679-M(Oxidation)LRALGSR	MATRSVSMK	1056.5750-MATRSVSM(Oxidation)K	aleitner_M1012_005	17.6258	12.1	1.6	1.5	4.2	352	117	2.0	1606	688	7.9	O43003	1	1	0	0	Q9USW1	1	1	0	0	17543.6	SCHPO	Protein mmf1, mitochondrial	85524.4	SCHPO	Uncharacterized protein C21B10.03c
802.0588	3	8.9	MSTSAIALALSSSK	1037.4158-MSTSAIALALSSSK	MDSASSMR	1503.7854-MDSASSM(Oxidation)R	aleitner_M1012_005	20.5063	14.1	3.6	1.5	8.8	34	7	2.5	1400	646	8.9	O14139	1	1	0	0	O94614	1	1	0	0	159380.0	SCHPO	Chromodomain helicase hrp3	70016.5	SCHPO	Chitin synthase regulatory factor 4
902.1339	3	-3.8	KLLNQVQQLDLR	K(1236.5333)LLNQVQQLDLR	MSGGIFDDNK	1604.9250-M(Oxidation)SGGIFDDNK	aleitner_M1012_005	67.0202	21.8	4.2	1.5	7.7	1000	366	6.7	1585	578	14.1	O94617	37	1	0	0	Q10339	1	1	0	0	53121.9	SCHPO	Probable UDP-N-acetylglucosamine pyrophosphorylase	69042.5	SCHPO	Exocyst complex component exo70
550.7605	4	-9.6	MFSVGK	1515.7028-M(Oxidation)FSVGK	MEGFTLETHASR	821.3993-MEGFTLETHASR	aleitner_M1012_005	81.2913	16.9	4.7	1.5	7.6	370	45	4.5	2312	440	9.3	Q9USJ1	1	1	0	0	O42668	1	1	0	0	32800.5	SCHPO	Probable 3-mercaptopyruvate sulfurtransferase	119151.7	SCHPO	Tetratricopeptide repeat protein 1
894.4375	3	-1.3	MENNTASSPYTK	1322.7122-M(Oxidation)ENNTASSPYTK	MFYSEAILSKK	1495.6501-M(Met-loss)FYSEAILSKK	aleitner_M1012_005	43.9182	15.5	1.6	1.5	4.5	1202	245	3.0	2986	702	11.0	O75011	1	1	0	0	P30776	1	1	0	0	71120.9	SCHPO	Serine/threonine-protein kinase nak1	67854.6	SCHPO	Cohesin subunit rad21
886.7691	3	3.7	ESKDENEENK	ESK(1436.7598)DENEENK	KVLFHPAMNAR	K(1358.5838)VLFHPAM(Oxidation)NAR	aleitner_M1012_005	84.1133	14.6	3.6	1.5	5.2	655	123	3.6	1840	397	9.4	Q1MTR4	223	1	0	0	Q9UTH1	98	1	0	0	46955.6	SCHPO	Putative histone deacetylase complex subunit cti6	42666.3	SCHPO	tRNA:m(4)X modification enzyme TRM13
867.8040	3	6.2	ITKAPLLCVEK	ITK(1329.6421)APLLC(Carbamidomethyl)VEK	MAGLDNAVMVR	1408.8000-MAGLDNAVM(Oxidation)VR	aleitner_M1012_005	92.4582	13.9	2.4	1.5	3.0	1921	546	2.9	2051	774	10.9	Q9URY0	310	1	0	0	Q9UTM4	1	1	0	0	48334.7	SCHPO	Ribosome biogenesis protein ytm1	59377.7	SCHPO	T-complex protein 1 subunit epsilon
988.8444	3	5.3	NKAEVNHCDLK	NK(1636.8607)AEVNHC(Carbamidomethyl)DLK	EVNNKLIMPTANR	EVNNK(1464.7031)LIMPTANR	aleitner_M1012_005	77.7997	20.8	4.9	1.5	7.7	1463	219	6.7	2471	432	13.1	O74806	16	1	0	0	O74481	57	1	0	0	23410.5	SCHPO	Probable peptidyl-tRNA hydrolase	64715.2	SCHPO	Uncharacterized protein C1840.08c
602.5583	4	6.6	KQNQVLQDQVK	K(1079.4627)QNQVLQDQVK	MSSSKDCK	1464.7936-MSSSKDC(Carbamidomethyl)K	aleitner_M1012_005	32.5517	11.2	4.0	1.5	3.4	447	80	1.9	1334	332	7.8	Q9UTK5	1530	1	0	0	O14097	1	1	0	0	197861.3	SCHPO	Abnormal long morphology protein 1	37669.5	SCHPO	WW domain-containing protein C2F3.14c
625.0878	4	-0.12	DKPKYEPPVPTR	DKPK(1070.5608)YEPPVPTR	KSDTLDVR	K(1563.8297)SDTLDVR	aleitner_M1012_005	86.3502	12.9	2.0	1.5	5.1	296	40	1.9	2572	639	7.8	P36612	30	1	0	0	O13722	392	1	0	0	50060.6	SCHPO	26S protease regulatory subunit 4 homolog	49196.0	SCHPO	Transcription initiation factor TFIID subunit 12
555.8139	4	-3.7	MSASGKKPGTK	1259.6948-M(Met-loss)SASGKKPGTK	QKPPSKVMPK	Q(Gln->pyro-Glu)K(1097.6081)PPSKVMPK	aleitner_M1012_005	46.3700	16.8	0.6	1.5	7.2	390	56	4.0	2474	523	9.6	Q09922	1	1	0	0	Q02953	236	1	0	0	89378.5	SCHPO	Uncharacterized transcriptional regulatory protein C1F7.11c	66948.0	SCHPO	Heat shock factor protein
851.1036	3	-5.6	ASKGSNDDEMK	ASK(1369.8003)GSNDDEMK	TKMLLQLTLR	TK(1318.5711)M(Oxidation)LLQLTLR	aleitner_M1012_005	85.8745	14.9	4.6	1.5	5.5	686	125	3.0	3483	774	9.4	O74762	836	1	0	0	O94525	863	1	0	0	107277.4	SCHPO	26S proteasome regulatory subunit rpn2	128576.7	SCHPO	Uncharacterized ribonuclease C609.01
685.8449	4	-3.9	KYPLENYGMR	K(1469.7436)YPLENYGMR	MNIAQPVSSEIK	1407.6857-M(Oxidation)NIAQPVSSEIK	aleitner_M1012_005	28.8495	13.9	3.5	1.5	3.0	1470	299	2.9	1565	344	10.9	O13836	245	1	0	0	P15398	1	1	0	0	40751.1	SCHPO	Decapping nuclease din1	189247.2	SCHPO	DNA-directed RNA polymerase I subunit rpa1
1073.5398	3	-3.0	MATFTPLNAASEDLDK	1625.8341-M(Met-loss)ATFTPLNAASEDLDK	DGKYAIAALFYEK	DGK(1729.8410)YAIAALFYEK	aleitner_M1012_005	66.4708	20.3	6.5	1.5	6.2	2646	379	6.1	2789	402	14.1	P87315	1	1	0	0	G2TRN7	30	1	2	0	186702.5	SCHPO	Histone transcription regulator 3 homolog	15972.0	SCHPO	RecQ DNA helicase-like protein C212.06c
640.6917	3	-6.8	MSLVNEKLK	842.4763-M(Oxidation)SLVNEKLK	MPPAHKR	1214.6581-M(Met-loss)PPAHKR	aleitner_M1012_005	72.6907	14.6	5.5	1.5	7.5	111	6	5.8	309	27	9.3	O13739	1	1	0	0	P87176	1	1	0	0	29050.5	SCHPO	Probable chorismate mutase	29656.2	SCHPO	E3 ubiquitin-protein ligase complex slx8-rfp subunit slx8
639.2897	4	-3.6	MKNSSESDNQPEK	MK(1060.4924)NSSESDNQPEK	KEEDSSTK	K(1630.7145)EEDSSTK	aleitner_M1012_005	27.2450	12.9	4.8	1.5	3.5	850	163	2.0	2327	551	9.4	O74774	140	1	0	0	O13758	123	1	0	0	66016.9	SCHPO	Elongation factor 1 alpha-like protein	41874.9	SCHPO	Uncharacterized protein C17A2.08c
620.8344	4	9.1	LKGFLQASR	LK(1460.6936)GFLQASR	KSVDGNWEFNK	K(1156.6604)SVDGNWEFNK	aleitner_M1012_005	99.5545	15.6	3.3	1.5	6.6	388	42	3.1	3326	583	9.0	O13844	144	1	0	0	Q10289	603	1	0	0	31574.0	SCHPO	Uncharacterized mitochondrial carrier C19G12.05	202170.9	SCHPO	Fatty acid synthase subunit alpha
863.0888	3	-0.14	MSEQEDQEAPK	1426.7456-M(Met-loss)SEQEDQEAPK	DKLDSFLQPAR	DK(1297.5674)LDSFLQPAR	aleitner_M1012_005	32.9060	18.7	7.4	1.5	9.4	218	16	4.0	3847	623	10.9	O94581	1	1	0	0	O13849	98	1	0	0	10264.5	SCHPO	Cytochrome c oxidase subunit 6B	114238.1	SCHPO	Carboxypeptidase Y
908.4293	3	-4.0	KSMTSADFPTPR	K(1385.6324)SMTSADFPTPR	MNQGNQAFENAR	1474.7126-M(Met-loss)NQGNQAFENAR	aleitner_M1012_005	49.6653	13.5	4.7	1.5	4.0	836	102	3.2	1420	173	9.5	C6Y4D3	60	1	0	0	G2TRJ9	1	1	0	0	8973.1	SCHPO	Extender of the chronological lifespan protein 1	7883.0	SCHPO	Cytochrome c oxidase assembly protein 3, mitochondrial
882.4408	3	5.2	YKSNEDVSR	YK(1547.7719)SNEDVSR	SKTLDENISFEK	SK(1234.5830)TLDENISFEK	aleitner_M1012_005	88.2585	16.4	3.4	1.6	8.2	192	52	6.2	620	184	8.2	O13859	113	1	0	0	Q09739	99	1	0	0	33008.1	SCHPO	Meiotically up-regulated gene 125 protein	24224.6	SCHPO	Meiotic coiled-coil protein 7
697.1352	4	4.8	EYKATIGADFLTK	EYK(1328.7374)ATIGADFLTK	MSLDLLSRLK	1593.8290-M(Oxidation)SLDLLSRLK	aleitner_M1012_005	63.1513	13.9	3.2	1.6	3.0	1559	427	2.9	1661	507	10.9	Q9HDY0	38	1	0	0	O94679	1	1	0	0	23474.7	SCHPO	GTP-binding protein ypt71	131325.2	SCHPO	Condensin complex subunit 1
702.3499	4	-5.3	DKEELNMEFK	DK(1507.7995)EELNM(Oxidation)EFK	EKNASGISPAQIR	EK(1435.6541)NASGISPAQIR	aleitner_M1012_005	61.6773	15.4	5.2	1.6	4.5	1373	336	2.9	3714	1010	10.9	Q9UTJ8	1076	1	0	0	O74549	16	1	0	0	149029.9	SCHPO	DNA repair protein rad50	20062.3	SCHPO	NEDD8-conjugating enzyme ubc12
647.5659	4	4.3	MSESVLETER	1390.6843-M(Oxidation)SESVLETER	KPIPDYDFMK	K(1333.6071)PIPDYDFMK	aleitner_M1012_005	27.5542	14.1	4.7	1.6	3.1	2517	573	3.0	2692	654	11.0	O59706	1	1	0	0	O14246	434	1	0	0	57255.7	SCHPO	Pre-mRNA-splicing factor sap61	57684.8	SCHPO	Protection of telomeres protein tpz1
874.1097	3	-6.9	FASYAKTPHMLPATK	FASYAK(957.4655)TPHMLPATK	MSTNLEEK	1799.9280-M(Met-loss)STNLEEK	aleitner_M1012_005	74.0055	13.9	4.7	1.6	7.9	69	7	4.8	488	109	13.4	O94370	137	1	0	0	Q9C0W9	1	1	0	0	31025.7	SCHPO	Uncharacterized mitochondrial carrier C1604.04	35969.1	SCHPO	Palmitoyltransferase PFA5
723.6931	3	-3.0	MATRSVSMK	1142.5642-MATRSVSM(Oxidation)K	EKMAIEER	EK(1163.5679)MAIEER	aleitner_M1012_005	65.8345	17.7	0.2	1.6	8.3	247	18	6.7	586	78	10.5	Q9USW1	1	1	0	0	Q9P7H6	219	1	0	0	85524.4	SCHPO	Uncharacterized protein C21B10.03c	40741.4	SCHPO	Uncharacterized protein C1782.03
723.6893	3	-8.2	MATRSVSMK	1142.5642-MATRSVSM(Oxidation)K	EKMAIEER	EK(1163.5679)MAIEER	aleitner_M1012_005	65.2170	15.3	4.3	3.3	9.2	113	6	2.4	5807	969	8.3	Q9USW1	1	1	0	0	Q9P7H6	219	1	0	0	85524.4	SCHPO	Uncharacterized protein C21B10.03c	40741.4	SCHPO	Uncharacterized protein C1782.03
525.9797	3	-2.9	MAPIKSR	773.4687-MAPIKSR	KFTLK	K(939.5212)FTLK	aleitner_M1012_005	95.4470	20.1	9.5	1.6	9.5	472	4	6.3	2644	143	14.3	O94363	1	1	0	0	P40236	102	1	0	0	20515.4	SCHPO	GTP-binding protein rhb1	45832.3	SCHPO	Casein kinase I homolog hhp2
572.5565	4	-7.5	DPKTNLGK	DPK(1414.7378)TNLGK	EIVKMLTSNIN	EIVK(1009.5444)M(Oxidation)LTSNIN	aleitner_M1012_005	44.2193	14.6	5.1	1.6	4.7	983	128	4.3	1276	179	9.9	O13741	306	1	0	0	O13852	242	1	0	0	49381.3	SCHPO	Nucleolar protein 12	29754.6	SCHPO	Protection of telomeres protein poz1
692.7213	3	-1.4	MTGTAKVSIPK	943.5127-MTGTAKVSIPK	KNEFLR	K(1269.7003)NEFLR	aleitner_M1012_005	15.7643	13.8	5.5	1.6	2.9	1515	343	2.9	1515	352	10.9	Q9Y7P9	1	1	0	0	O74869	12	1	0	0	22924.4	SCHPO	Uncharacterized protein C191.05c	45627.9	SCHPO	High-affinity nickel transport protein nic1
709.6932	3	8.9	MGIASSLR	1276.6009-M(Oxidation)GIASSLR	MVNFASEVDK	987.5059-MVNFASEVDK	aleitner_M1012_005	81.8672	18.8	0.6	1.6	9.4	209	83	4.1	3297	917	10.0	Q9HDW5	1	1	0	0	Q10276	1	1	0	0	28714.5	SCHPO	UPF0644 protein PB2B4.06	52536.5	SCHPO	Putative choline kinase
696.0976	4	-6.7	LAKPDMLNYAK	LAK(1517.7106)PDMLNYAK	VTKDMLPECSGK	VTK(1400.7374)DM(Oxidation)LPEC(Carbamidomethyl)SGK	aleitner_M1012_005	50.2537	12.9	3.1	1.6	2.9	1128	306	2.0	2039	509	10.0	Q9Y7R3	618	1	0	0	Q92374	10	1	0	0	83255.1	SCHPO	Condensin complex subunit 2	11793.5	SCHPO	Replication factor A protein 3
765.7181	3	-0.39	RVTKPGGYVCCK	RVTK(870.4269)PGGYVC(Carbamidomethyl)C(Carbamidomethyl)K	MADQLR	1561.7745-MADQLR	aleitner_M1012_005	64.0685	14.8	4.9	1.6	5.5	634	68	5.5	634	69	13.5	O13871	142	1	0	0	O94553	1	1	0	0	31773.3	SCHPO	Uncharacterized methyltransferase C1B3.06c	33950.2	SCHPO	Probable DNA-directed RNA polymerase III subunit rpc6
724.3736	4	-8.2	LGKTLGTGSTSCVR	LGK(1457.7436)TLGTGSTSC(Carbamidomethyl)VR	MSVLSLSDLPSR	1573.8134-M(Oxidation)SVLSLSDLPSR	aleitner_M1012_005	85.1702	14.0	4.2	1.6	3.0	2024	664	3.0	2024	697	11.0	P07334	16	1	0	0	Q9P3B0	1	1	0	0	66955.6	SCHPO	Mitosis inducer protein kinase cdr1	18985.6	SCHPO	Uncharacterized protein C1565.03
941.7085	4	-8.5	KPVGSDGSNSNFNGGEEQMDSK	K(1479.8661)PVGSDGSNSNFNGGEEQMDSK	MLSTPVTSQLRLK	2421.0390-M(Met-loss)LSTPVTSQLRLK	aleitner_M1012_005	82.2687	15.4	3.1	1.6	4.5	1615	351	3.2	3689	860	10.9	O74338	270	1	0	0	Q9UT94	1	1	0	0	78117.4	SCHPO	Mitosis inducer protein blt1	25560.6	SCHPO	eRF1 methyltransferase catalytic subunit mtq2
796.1534	4	-0.48	GGSVSKLKPTFSNDSR	GGSVSKLK(1501.7222)PTFSNDSR	MDITETDLDALK	1816.9319-MDITETDLDALK	aleitner_M1012_005	98.8867	16.9	5.5	1.6	6.5	1035	129	5.6	1814	266	12.4	O74472	248	1	0	0	O94257	1	1	0	0	37075.1	SCHPO	Meiotically up-regulated gene 33 protein	35855.4	SCHPO	Leucine carboxyl methyltransferase 1
723.8651	4	6.5	FMKDIGLWNGDK	FM(Oxidation)K(1452.7209)DIGLWNGDK	KNNTAEGISPER	K(1576.7596)NNTAEGISPER	aleitner_M1012_005	72.1500	13.9	3.4	1.6	3.0	2541	482	2.9	2718	541	10.9	Q09828	562	1	0	0	O94693	272	1	0	0	100887.2	SCHPO	Putative leucine--tRNA ligase, mitochondrial	47388.0	SCHPO	LIN1-like protein
528.7836	4	-9.9	MSDKGIFR	1289.6867-M(Met-loss)SDKGIFR	LKSSAPSTFSK	LK(959.5076)SSAPSTFSK	aleitner_M1012_005	44.8098	13.2	5.7	1.6	5.5	256	26	1.9	2753	608	8.4	P41004	1	1	0	0	O94642	33	1	0	0	150653.9	SCHPO	Structural maintenance of chromosomes protein 4	43603.8	SCHPO	tRNA-specific adenosine deaminase subunit tad2
745.0535	3	-4.8	MSLVNEKLK	1171.5543-MSLVNEKLK	SPKAAEEMR	SPK(1198.6631)AAEEM(Oxidation)R	aleitner_M1012_005	86.3453	17.9	5.0	1.6	9.8	121	8	5.5	1212	238	10.2	O13739	1	1	0	0	Q09709	170	1	0	0	29050.5	SCHPO	Probable chorismate mutase	44899.7	SCHPO	Uncharacterized protein C18B11.02c
594.3083	4	1.8	QKEHFSANSMR	Q(Gln->pyro-Glu)K(1056.6067)EHFSANSMR	MSALSLSITK	1454.6612-M(Met-loss)SALSLSITK	aleitner_M1012_005	98.1535	14.4	2.1	1.6	4.5	712	166	2.9	1909	440	9.9	Q9UU86	265	1	0	0	Q9UUN5	1	1	0	0	80592.2	SCHPO	Protein SYG1 homolog	18840.2	SCHPO	PRA1-like protein
516.7835	4	-7.2	KGPEGVVER	K(1093.5954)GPEGVVER	MAQQLPIR	1107.5924-MAQQLPIR	aleitner_M1012_005	23.2250	17.4	5.1	1.6	8.2	498	30	7.5	771	58	9.2	O74521	251	1	0	0	Q10161	1	1	0	0	77087.2	SCHPO	Uncharacterized protein C663.15c	190020.1	SCHPO	Probable clathrin heavy chain
797.3607	3	1.5	MEDEMQIDK	1235.5937-MEDEM(Oxidation)QIDK	MLFYSFFK	1291.5312-M(Oxidation)LFYSFFK	aleitner_M1012_005	43.2303	14.5	4.8	1.6	6.7	200	13	3.5	1447	170	11.5	O13959	1	1	0	0	O94408	1	1	0	0	12724.5	SCHPO	RING-box protein pip1	10988.9	SCHPO	U6 snRNA-associated Sm-like protein LSm2
497.5294	4	-0.67	KTGPTPGPKPK	K(879.4450)TGPTPGPKPK	KHSNEK	K(1244.7129)HSNEK	aleitner_M1012_005	13.6331	14.7	1.9	1.6	8.3	84	10	3.0	2208	407	10.6	P36621	368	1	0	0	O94375	24	1	0	0	60243.9	SCHPO	Adenylyl cyclase-associated protein	29602.3	SCHPO	RNA exonuclease 4
729.6817	3	-6.8	MVASNNMK	1276.6333-MVASNNM(Oxidation)K	STSKSNQMIK	STSK(1047.4729)SNQM(Oxidation)IK	aleitner_M1012_005	59.5550	15.5	4.1	1.6	7.7	156	30	6.1	399	127	10.4	Q9C0W7	1	1	0	0	O42647	83	1	0	0	100080.2	SCHPO	AP-2 complex subunit alpha	21532.2	SCHPO	Meiotically up-regulated gene 94 protein
562.2834	3	3.9	MFTYQK	867.4378-MFTYQK	MSFTFTK	954.4521-M(Met-loss)SFTFTK	aleitner_M1012_005	13.7889	11.4	3.3	1.6	6.7	52	2	3.0	802	87	6.2	O42887	1	1	0	0	Q96TL7	1	1	0	0	45902.0	SCHPO	Putative agmatinase 2	79527.3	SCHPO	DNA-binding protein rap1
854.9705	4	-7.6	GLKLWLSFSEILSSVLINTK	GLK(1168.5910)LWLSFSEILSSVLINTK	MTEKHTLR	2385.3559-M(Oxidation)TEKHTLR	aleitner_M1012_005	84.9558	14.9	1.1	1.6	6.8	288	30	5.5	661	109	13.4	O42656	727	1	0	0	Q9USZ8	1	1	0	0	119590.2	SCHPO	Protein ric1	18329.3	SCHPO	Mitochondria fission 1 protein
545.4833	5	8.5	MEGSFQSRLQSIIQR	943.4473-MEGSFQSRLQSIIQR	MDIFHK	1916.9778-M(Oxidation)DIFHK	aleitner_M1012_005	34.8300	12.3	2.8	1.6	5.1	279	44	2.5	1789	462	10.4	Q9P6K1	1	1	0	0	Q09857	1	1	0	0	22648.8	SCHPO	Protein transport protein sft2	121577.2	SCHPO	Intracellular protein transport protein uso1
833.7963	3	7.0	INKEVPAFK	INK(1453.7527)EVPAFK	MFYSEAILSKK	1182.6649-MFYSEAILSKK	aleitner_M1012_005	96.7947	15.4	3.0	1.6	4.5	1317	318	2.9	3523	927	10.9	O74172	32	1	1	0	P30776	1	1	0	0	9819.6	SCHPO	40S ribosomal protein S25-B	67854.6	SCHPO	Cohesin subunit rad21
665.3621	4	-7.3	KTEQQVSNEK	K(1467.8449)TEQQVSNEK	KENVKPIAIYR	K(1327.6620)ENVKPIAIYR	aleitner_M1012_005	82.9345	15.2	2.6	1.6	5.8	572	93	3.6	2261	481	9.4	O74879	568	1	0	0	Q9Y7U6	1200	1	0	0	72239.8	SCHPO	Ribosome biogenesis protein enp2 homolog	150115.1	SCHPO	Rho1 guanine nucleotide exchange factor 1
508.5128	4	9.4	NKSMDFLFEK	NK(772.3967)SMDFLFEK	KADSSK	K(1395.6744)ADSSK	aleitner_M1012_005	8.0969	13.2	4.9	1.6	5.3	332	45	2.0	3068	626	10.0	O94613	477	1	0	0	O14137	102	1	0	1	67267.4	SCHPO	Probable NADPH reductase TAH18	54430.4	SCHPO	Probable glucose-6-phosphate 1-dehydrogenase C7.13c
605.3070	4	-9.8	MDSSKVPVK	1558.7416-M(Met-loss)DSSKVPVK	QNKPVYWSSSSR	Q(Gln->pyro-Glu)NK(996.5492)PVYWSSSSR	aleitner_M1012_005	22.5208	12.9	1.5	1.6	4.5	481	91	2.5	1863	480	8.4	Q10421	1	1	0	0	Q9USL3	209	1	0	0	7664.0	SCHPO	40S ribosomal protein S28	111256.2	SCHPO	Isoleucine--tRNA ligase, mitochondrial
739.4007	3	9.5	MATELVVQSER	953.5256-MATELVVQSER	MQVTIPK	1399.7017-MQVTIPK	aleitner_M1012_005	69.9247	14.5	4.7	1.6	4.7	856	127	3.5	1841	319	10.9	P79013	1	1	0	0	Q9USX1	1	1	0	0	17500.5	SCHPO	40S ribosomal protein S11	99446.9	SCHPO	Aminopeptidase 1
631.3682	3	2.6	KVTIHDK	K(1051.5914)VTIHDK	KPSIDNLK	K(977.5546)PSIDNLK	aleitner_M1012_005	27.7243	12.8	3.2	1.6	5.5	221	23	3.5	848	119	9.4	O13942	26	1	0	0	Q10337	677	1	0	0	26103.7	SCHPO	Uncharacterized protein C23H3.12c	98437.0	SCHPO	BRCT-containing protein 1
993.5081	3	5.2	MIYAVFIFNNK	1618.7814-MIYAVFIFNNK	KNMHTYADNFLK	K(1496.7738)NMHTYADNFLK	aleitner_M1012_005	89.4033	13.3	3.7	1.6	5.5	306	31	1.9	3409	724	7.8	Q09905	1	1	0	0	O60087	389	1	0	0	18642.7	SCHPO	AP-3 complex subunit sigma	51164.2	SCHPO	Probable glucoamylase
712.6758	3	-1.7	KSSASFYMK	K(1071.5084)SSASFYM(Oxidation)K	MGSDGSSLSPK	1201.5689-M(Met-loss)GSDGSSLSPK	aleitner_M1012_005	27.0820	13.1	1.1	1.6	3.6	1183	272	3.1	1673	398	12.7	O14111	48	1	0	0	P36616	1	1	0	0	108213.7	SCHPO	Phosphatidylserine decarboxylase proenzyme 3	61056.4	SCHPO	Protein kinase dsk1
481.0322	4	-8.3	EKPKVSHK	EK(968.5655)PKVSHK	KLLGSASR	K(1089.6182)LLGSASR	aleitner_M1012_005	33.6335	15.2	4.9	1.7	5.8	630	46	2.4	5405	793	9.4	O14308	59	1	0	0	O43065	192	1	0	0	50384.5	SCHPO	SWR1-complex protein 4	217633.5	SCHPO	Probable helicase mot1
407.8298	5	0.82	KQQSVLNASAK	K(861.4596)QQSVLNASAK	MASKGAYK	1310.7194-M(Met-loss)ASKGAYK	aleitner_M1012_005	19.1812	12.7	4.5	1.7	5.0	233	43	2.9	897	229	10.9	Q9P7S3	414	1	0	0	O42646	1	1	0	0	49759.6	SCHPO	SWI/SNF and RSC complexes subunit ssr3	25659.7	SCHPO	Ubiquitin-conjugating enzyme E2 6
776.7606	3	6.7	MSRHLETSLNNK	1029.5706-M(Met-loss)SRHLETSLNNK	KTAVASTSK	K(1435.7419)TAVASTSK	aleitner_M1012_005	98.1740	13.8	4.5	1.7	5.3	400	32	1.9	3584	598	9.9	O74918	1	1	0	0	Q09838	671	1	0	0	32378.2	SCHPO	Exosome complex component rrp45	74190.3	SCHPO	Transcriptional regulator prz1
804.7532	3	-0.079	KVHSLNMTLR	K(1197.5778)VHSLNM(Oxidation)TLR	KHYDNDLR	K(1351.7282)HYDNDLR	aleitner_M1012_005	89.8805	14.5	3.0	1.7	5.1	589	94	3.5	1601	376	11.5	O94358	514	1	0	0	O14227	1082	1	0	0	93696.2	SCHPO	Uncharacterized protein C428.10	139479.0	SCHPO	RNA-dependent RNA polymerase 1
1010.7967	3	-9.3	MSSSYSSR	2126.0208-MSSSYSSR	MSDYGFANIEEAKADAIFK	1041.4437-M(Met-loss)SDYGFANIEEAKADAIFK	aleitner_M1012_005	48.6915	17.4	3.3	1.7	7.6	536	247	5.0	2477	985	9.8	Q9HGN8	1	1	0	0	O42652	1	1	0	0	40334.3	SCHPO	Survival factor 2	46140.8	SCHPO	Aspartate aminotransferase, cytoplasmic
567.7664	4	-6.9	MENKDALDIGK	1018.4502-M(Oxidation)ENKDALDIGK	MSDNRSR	1386.6701-M(Oxidation)SDNRSR	aleitner_M1012_005	20.6753	16.4	5.2	1.7	4.8	730	378	3.2	1689	956	10.9	O14214	1	1	0	0	O74810	1	1	0	0	35470.5	SCHPO	tRNA (guanine(9)-N1)-methyltransferase	24506.7	SCHPO	Ubiquitin-conjugating enzyme E2 1
847.0837	3	-5.2	MGEEGIKINDTHK	1198.5692-M(Met-loss)GEEGIKINDTHK	DKYTMFTR	DK(1477.7413)YTMFTR	aleitner_M1012_005	22.6847	18.2	3.0	1.7	8.8	277	42	3.5	4935	830	11.5	O74975	1	1	0	0	Q9UR27	77	1	0	0	41751.0	SCHPO	Probable choline-phosphate cytidylyltransferase	13355.5	SCHPO	54S ribosomal protein L31, mitochondrial
568.0669	4	-5.6	SGKSIMVLDEHIR	SGK(768.4745)SIM(Oxidation)VLDEHIR	KVSLGK	K(1637.8447)VSLGK	aleitner_M1012_005	29.3262	14.5	4.5	1.7	7.7	123	5	3.0	2403	329	8.9	Q9UTC7	340	1	0	0	O74733	1020	1	0	0	51746.8	SCHPO	Uncharacterized WD repeat-containing protein C227.12	160301.9	SCHPO	Protein cft1
777.0551	3	3.4	MSLADFMEQR	1085.5982-MSLADFM(Oxidation)EQR	MQSLRAAFR	1380.6054-M(Met-loss)QSLRAAFR	aleitner_M1012_005	49.1763	11.9	2.8	1.7	3.1	797	88	2.4	1301	193	10.4	O74483	1	1	0	0	O74831	1	1	0	0	10563.1	SCHPO	U6 snRNA-associated Sm-like protein LSm8	18387.0	SCHPO	Frataxin homolog, mitochondrial
651.5640	4	4.5	MFCSISGETPK	1346.6574-MFC(Carbamidomethyl)SISGETPK	MGQVLSICSSK	1393.6258-MGQVLSIC(Carbamidomethyl)SSK	aleitner_M1012_005	24.3545	15.4	3.9	1.7	6.1	577	71	2.9	4304	862	10.9	O14011	1	1	0	0	G2TRK9	1	1	0	0	54191.7	SCHPO	Pre-mRNA-splicing factor cwf8	13534.7	SCHPO	Uncharacterized protein new13
528.6541	5	-0.98	MDNHMLNRISK	1264.5823-M(Oxidation)DNHMLNRISK	MTYEESEKNK	1511.7225-M(Met-loss)TYEESEKNK	aleitner_M1012_005	34.0938	14.3	3.4	1.7	6.0	454	51	3.0	3428	568	8.3	Q9UTK8	1	1	0	0	O13682	1	1	0	0	38019.1	SCHPO	GDP-mannose transporter	149457.3	SCHPO	Helicase swr1
501.2621	4	-4.1	MVSIEAMK	1224.6173-M(Met-loss)VSIEAMK	KTAHNMIEK	K(914.4783)TAHNM(Oxidation)IEK	aleitner_M1012_005	39.1870	16.2	5.2	1.7	4.8	1056	137	2.9	3089	635	9.7	O60140	1	1	0	0	Q9UUD1	262	1	0	0	56924.7	SCHPO	Uncharacterized protein C18H10.09	98487.2	SCHPO	Sterol regulatory element-binding protein 1
593.9737	3	-9.3	KGSISMSK	K(942.4732)GSISMSK	MTSLPEK	974.5107-MTSLPEK	aleitner_M1012_005	58.2072	16.8	2.2	1.7	7.1	317	41	2.8	3224	520	10.8	Q10145	488	1	0	0	Q09779	1	1	0	0	82430.6	SCHPO	Uncharacterized RNA-binding protein C3H8.09c	188834.1	SCHPO	THO complex subunit 2
913.8435	3	-6.0	MSVVNESR	1818.0866-MSVVNESR	EKLEIGLLTSVPLLR	EK(1058.5066)LEIGLLTSVPLLR	aleitner_M1012_005	61.0713	19.2	7.0	1.7	9.8	182	14	3.5	4205	794	9.4	Q1MTQ0	1	1	0	0	O74429	768	1	0	0	80723.5	SCHPO	E3 ubiquitin-protein ligase brl1	105681.2	SCHPO	Inositol hexakisphosphate and diphosphoinositol-pentakisphosphate kinase
583.3536	3	-6.0	KPPLNIK	K(938.5324)PPLNIK	MEEGILLK	946.5852-M(Met-loss)EEGILLK	aleitner_M1012_005	23.0777	14.4	5.1	1.7	5.6	357	38	5.0	514	61	10.9	O94387	482	1	0	0	Q9P3A8	1	1	0	0	222213.1	SCHPO	Uncharacterized ATP-dependent helicase C29A10.10c	137884.0	SCHPO	Cullin-associated NEDD8-dissociated protein 1
742.3788	3	-5.3	MEQFEIIR	1290.6343-M(Met-loss)EQFEIIR	KYSADVDVEK	K(1071.5601)YSADVDVEK	aleitner_M1012_005	50.9757	14.5	3.9	1.7	7.6	96	14	1.5	3388	838	6.3	O13894	1	1	0	0	Q9URX1	13	1	0	0	14736.0	SCHPO	Meiotically up-regulated gene 103 protein	55790.3	SCHPO	UNC93-like protein C922.05c
687.7220	5	-1.1	MPDNPSSFEDEFMK	1744.9076-MPDNPSSFEDEFM(Oxidation)K	KYNSYLVGFFLEK	K(1826.7379)YNSYLVGFFLEK	aleitner_M1012_005	54.9065	13.5	4.4	1.7	4.5	769	124	2.6	2798	628	9.0	O14226	1	1	0	0	O13834	1629	1	0	0	68593.4	SCHPO	Exocyst complex component exo84	365038.3	SCHPO	E3 ubiquitin-protein ligase ptr1
970.8659	3	-10.0	FLTLKSFNVIGSMQLR	FLTLK(1040.5866)SFNVIGSM(Oxidation)QLR	MSTVKVNGAK	2007.0863-M(Met-loss)STVKVNGAK	aleitner_M1012_005	77.4873	15.1	0.8	1.7	7.5	245	27	3.9	2574	475	9.8	Q9Y7P2	434	1	0	0	P79071	1	1	0	0	55644.1	SCHPO	Uncharacterized protein C1450.15	21248.1	SCHPO	60S ribosomal protein L6
953.1364	3	-8.5	KLFEGWLSR	K(1721.7931)LFEGWLSR	KMSSEQAEDAAYVR	K(1272.6867)MSSEQAEDAAYVR	aleitner_M1012_005	97.3610	20.9	7.0	1.7	12.2	122	5	6.5	2017	330	8.7	O74982	59	1	0	0	O74431	709	1	0	0	19649.4	SCHPO	Caffeine-induced death protein 2	148788.0	SCHPO	Probable cation-transporting ATPase C1672.11c
589.5842	4	5.3	MGKTLIFIK	1304.6646-MGKTLIFIK	MSTTTTVSAIR	1187.6988-MSTTTTVSAIR	aleitner_M1012_005	31.5520	16.1	1.7	1.7	4.5	1850	497	3.6	3182	901	11.6	Q10350	1	1	0	0	Q9US43	1	1	0	0	35617.1	SCHPO	Uncharacterized protein C1F12.08	22083.7	SCHPO	Putative uracil phosphoribosyltransferase urg2
532.2549	5	-5.2	KIPNYLDCK	K(1506.6667)IPNYLDC(Carbamidomethyl)K	MEFRYDFSDYK	1287.6533-M(Met-loss)EFRYDFSDYK	aleitner_M1012_005	34.5467	17.9	4.3	1.7	5.1	2333	488	4.8	2764	564	12.8	O94450	54	1	0	0	O42962	1	1	0	0	56600.9	SCHPO	UPF0616 protein C1687.04	47518.8	SCHPO	Conserved oligomeric Golgi complex subunit 5
736.7355	3	0.091	MKPNTTNLR	Acetyl-MK(1091.6087)PNTTNLR	MGKPAGLNAAR	1253.6438-M(Met-loss)GKPAGLNAAR	aleitner_M1012_005	63.9715	14.2	4.0	1.7	7.0	230	13	3.0	3513	453	10.3	O59697	2	1	0	0	P79057	1	1	0	0	47674.4	SCHPO	Serine/threonine-protein kinase ppk25	15655.4	SCHPO	40S ribosomal protein S23
463.9692	4	5.5	MAEGDFK	1186.5354-M(Met-loss)AEGDFK	KSDDNLDDK	K(803.3701)SDDNLDDK	aleitner_M1012_005	16.0986	14.1	5.3	1.7	6.2	254	43	3.1	1808	464	10.0	Q9P7B8	1	1	0	0	Q10367	169	1	0	0	45631.5	SCHPO	Argonaute-binding protein 1	52584.4	SCHPO	ADP-ribosylation factor GTPase-activating protein glo3
702.6200	4	-8.5	KASLGSTGSSISQLLLK	K(1117.5074)ASLGSTGSSISQLLLK	MASASPSSSR	1827.0353-MASASPSSSR	aleitner_M1012_005	53.5717	11.3	3.5	1.7	3.5	463	86	1.9	1462	381	7.8	O60094	870	1	0	0	Q9UTN8	1	1	0	0	109720.0	SCHPO	DNA polymerase V	17743.2	SCHPO	Ubiquitin-conjugating enzyme E2 14
746.0577	3	-6.0	MSSQSYRER	1223.6914-M(Met-loss)SSQSYRER	LKEWIIER	LK(1149.5415)EWIIER	aleitner_M1012_005	39.3793	13.9	4.2	1.7	6.1	245	23	1.9	3548	621	7.8	O43046	1	1	0	0	P40375	549	1	1	0	13618.4	SCHPO	V-type proton ATPase subunit F	62535.4	SCHPO	NAD-dependent malic enzyme
490.5172	4	7.2	MPTSPRR	1245.6275-M(Met-loss)PTSPRR	KTAVSMQESK	K(850.4661)TAVSMQESK	aleitner_M1012_005	16.4371	10.8	3.4	1.7	5.3	103	21	3.5	395	95	7.0	O59757	1	1	0	0	O74354	526	1	0	0	153594.4	SCHPO	Kinetochore protein spc7	65978.0	SCHPO	Nucleolar protein dnt1
847.0858	3	-1.1	MESSREEALR	1315.6772-M(Oxidation)ESSREEALR	LAKVDDSFQR	LAK(1360.6293)VDDSFQR	aleitner_M1012_005	54.6578	15.9	0.3	1.7	9.9	65	18	3.5	3064	909	8.2	O13633	1	1	0	0	P87231	208	1	0	0	46399.5	SCHPO	Uncharacterized J domain-containing protein C17A3.05c	69044.7	SCHPO	Crossover junction endonuclease mus81
727.7373	3	-2.2	MAGGIELAKK	1147.6311-M(Oxidation)AGGIELAKK	KFQSILMK	K(1170.6318)FQSILM(Oxidation)K	aleitner_M1012_005	96.1518	14.6	3.9	1.7	6.7	210	20	3.1	1876	349	7.9	P31406	1	1	0	0	Q9P5N0	418	1	0	0	68806.7	SCHPO	V-type proton ATPase catalytic subunit A	166614.8	SCHPO	ATP-binding cassette transporter abc3
995.4839	3	-6.2	MTSAFYGGDEVSAIVIDPGSK	840.4341-MTSAFYGGDEVSAIVIDPGSK	KDTPSR	K(2281.0824)DTPSR	aleitner_M1012_005	62.5033	16.0	5.6	1.7	9.4	92	4	3.0	4325	680	10.3	Q9P7X7	1	1	0	0	O59736	492	1	0	0	48773.2	SCHPO	Actin-related protein 4	64042.3	SCHPO	2-isopropylmalate synthase
773.7300	3	-8.0	MSAASSAIPKR	1331.6357-M(Met-loss)SAASSAIPKR	KYGIEDEANR	K(1124.6190)YGIEDEANR	aleitner_M1012_005	88.9195	14.2	2.8	1.7	2.9	2816	439	2.9	2816	464	9.7	O74463	1	1	0	0	O74867	330	1	0	0	57978.9	SCHPO	Uncharacterized protein C1739.01	55357.7	SCHPO	Uncharacterized protein C18.17c
756.1232	4	-3.1	TSTNHVMEMKDVLGIEAAR	TSTNHVMEM(Oxidation)K(903.4484)DVLGIEAAR	MNTTKR	2255.0926-M(Oxidation)NTTKR	aleitner_M1012_005	24.5673	15.3	1.5	1.7	10.7	27	4	3.5	1957	420	9.9	O94666	1269	1	0	0	O14242	1	1	0	0	157563.6	SCHPO	DNA-directed RNA polymerase III subunit rpc1	33998.6	SCHPO	Putative pyridoxal kinase C6F6.11c
715.0933	4	-5.6	VSVLEFKDDGSCDTR	VSVLEFK(1129.5768)DDGSC(Carbamidomethyl)DTR	KFAELNDR	K(1864.8513)FAELNDR	aleitner_M1012_005	12.4225	15.2	5.8	1.7	6.7	400	23	3.7	2723	407	11.7	O94319	131	1	0	0	Q9HFF5	564	1	0	0	32568.7	SCHPO	Protein transport protein sec13	138876.1	SCHPO	Sister chromatid cohesion protein pds5
666.3140	3	-5.7	MAETAEK	1217.5784-MAETAEK	MNSMNILNK	916.4212-M(Oxidation)NSMNILNK	aleitner_M1012_005	50.5568	13.3	3.1	1.7	6.2	199	23	5.5	317	36	7.1	O14351	1	1	0	0	O74421	1	1	0	0	26645.2	SCHPO	Uncharacterized oxidoreductase C30D10.05c	30826.8	SCHPO	Hexaprenyldihydroxybenzoate methyltransferase, mitochondrial
1199.9158	3	-9.0	MDPEYSELFERLNK	1810.9335-M(Oxidation)DPEYSELFERLNK	MRGFIANSLKPHMR	M(Oxidation)RGFIANSLK(1923.8924)PHMR	aleitner_M1012_005	98.0005	18.4	0.2	1.7	11.5	84	13	4.7	3856	921	9.0	O74469	1	1	0	0	O94504	10	1	0	0	15068.1	SCHPO	Exosome complex protein C1739.07	15079.5	SCHPO	Thioredoxin-2, mitochondrial
571.0518	4	-1.9	MAVAYPTDK	1269.7081-M(Oxidation)AVAYPTDK	VIGKGAFGEVR	VIGK(1148.5424)GAFGEVR	aleitner_M1012_005	71.8528	14.8	3.8	1.7	5.1	849	181	3.9	1825	435	9.7	Q10327	1	1	0	0	O13310	101	1	0	0	97079.3	SCHPO	Uncharacterized protein C32A11.02c	54692.0	SCHPO	Serine/threonine-protein kinase orb6
615.7952	4	3.6	MSYANYRYMK	1264.5935-M(Met-loss)SYANYRYMK	KDAEDHTPSK	K(1332.6173)DAEDHTPSK	aleitner_M1012_005	79.3548	13.8	5.1	1.7	2.9	2068	344	2.9	2068	349	10.9	Q05654	1	1	6	0	E0WDE3	35	1	4	0	154933.7	SCHPO	Retrotransposable element Tf2 155 kDa protein type 1	157732.3	SCHPM	Phospholipase D1
926.4980	3	-3.5	IVALKVVDLDATK	IVALK(1392.6483)VVDLDATK	KPIDMEEYSK	K(1521.9018)PIDM(Oxidation)EEYSK	aleitner_M1012_005	21.2675	17.3	5.5	1.8	8.0	370	41	4.8	2330	417	12.5	O14047	35	1	0	0	O94481	438	1	0	0	35218.7	SCHPO	Serine/threonine-protein kinase ppk11	59083.5	SCHPO	Transcription factor TFIIIB component B''
597.0458	4	4.9	MSKSVISCLSR	MSK(1117.5000)SVISC(Carbamidomethyl)LSR	MSSQNTSNSR	1404.7105-M(Met-loss)SSQNTSNSR	aleitner_M1012_005	60.5653	15.2	4.3	1.8	4.3	1590	340	2.9	3813	980	10.9	Q9HDV6	588	1	0	0	P08090	1	1	0	0	251199.9	SCHPO	Cell polarity protein mor2	16473.4	SCHPO	21 kDa protein inducing meiosis and sporulation
614.0230	3	7.9	MGPRSSNR	1066.6386-M(Met-loss)GPRSSNR	KELLVATR	K(910.4621)ELLVATR	aleitner_M1012_005	61.7103	13.3	4.2	1.8	8.1	57	4	5.3	368	38	7.9	Q10409	1	1	0	0	Q10064	326	1	0	0	32606.6	SCHPO	Ribosome biogenesis protein tsr3	420786.2	SCHPO	Uncharacterized PI3/PI4-kinase family protein C1F5.11c
1071.2111	3	-2.6	EKLLVFGDDYDSHDGTPIR	EK(1034.5760)LLVFGDDYDSHDGTPIR	MPPSKGLNGK	2314.1117-M(Met-loss)PPSKGLNGK	aleitner_M1012_005	85.4508	15.6	4.3	1.8	8.4	175	17	3.8	3309	564	11.4	Q9HDU3	222	1	0	0	P56287	1	1	0	0	80667.1	SCHPO	Bifunctional protein gal10	76326.3	SCHPO	Probable translation initiation factor eIF-2B subunit epsilon
471.6676	5	-4.1	MFSILGNSSKK	1126.6784-M(Oxidation)FSILGNSSKK	KLIMSLLR	K(1364.7010)LIM(Oxidation)SLLR	aleitner_M1012_005	24.1907	11.7	4.2	1.8	2.2	1506	226	2.0	1736	271	9.5	Q9UTR0	1	1	0	0	O13779	470	1	0	0	38778.2	SCHPO	Uncharacterized protein C1071.03c	71198.6	SCHPO	Putative metal ion transporter C17A12.14
554.0403	4	4.4	MPSTDLKK	1424.6783-M(Met-loss)PSTDLKK	AKEQDANPADTK	AK(925.5120)EQDANPADTK	aleitner_M1012_005	82.8362	17.4	5.7	1.8	4.8	1390	186	4.6	1546	229	12.6	P31209	1	1	0	0	O14311	95	1	0	0	71513.3	SCHPO	Polyadenylate-binding protein, cytoplasmic and nuclear	35633.0	SCHPO	SAGA complex subunit spt3
480.5279	4	2.1	KHMMGK	K(1187.7166)HMMGK	KTIYTIAIK	K(868.4299)TIYTIAIK	aleitner_M1012_005	55.5798	16.6	3.9	1.8	5.0	2324	365	3.6	5531	854	11.6	P15398	477	1	0	0	Q10197	160	1	0	0	189247.2	SCHPO	DNA-directed RNA polymerase I subunit rpa1	126274.7	SCHPO	Tubulin-folding cofactor D
710.0423	3	5.5	MDYQNRAGVR	1049.5618-M(Met-loss)DYQNRAGVR	KTHNGISR	K(1215.5996)THNGISR	aleitner_M1012_005	86.0457	17.2	7.0	1.8	5.6	860	83	3.1	3265	495	8.4	Q9P7L8	1	1	0	0	Q9C0X4	13	1	0	0	24986.7	SCHPO	Pre-mRNA-splicing factor sap62	13357.7	SCHPO	Putative uncharacterized protein C12C2.14c
626.6001	4	5.0	MTKGTSK	1750.9690-MTKGTSK	TKAANIVRPSSSINR	TK(889.4579)AANIVRPSSSINR	aleitner_M1012_005	34.6968	12.0	0.6	1.8	4.2	506	114	4.1	544	119	7.8	O74545	1	1	0	0	O74779	401	1	0	0	33806.0	SCHPO	Putative hydrolase C777.06c	55389.1	SCHPO	Microtubule-associated protein mug164
950.4575	3	-1.5	MVETDLMSSHSSNWK	1228.6299-M(Met-loss)VETDLMSSHSSNWK	KQSTETELR	K(1757.7931)QSTETELR	aleitner_M1012_005	68.1107	18.8	6.0	1.8	6.3	1527	213	6.0	1796	273	13.6	Q9UTL1	1	1	0	0	O13743	96	1	0	0	81561.4	SCHPO	Conserved oligomeric Golgi complex subunit 1	30500.2	SCHPO	Uncharacterized protein C16E8.08
907.7015	4	7.5	SPSSKGSTVCFR	SPSSK(2315.1256)GSTVC(Carbamidomethyl)FR	MLSHKHSAFLNFDSVETAK	M(Oxidation)LSHK(1449.6922)HSAFLNFDSVETAK	aleitner_M1012_005	94.5830	14.9	2.6	1.8	5.6	573	68	3.4	2245	450	9.3	O14014	14	1	0	0	Q9P789	627	1	0	0	108650.1	SCHPO	Probable Rho-type GTPase-activating protein 3	114230.8	SCHPO	Pumilio domain-containing protein P35G2.14
913.7570	3	-8.1	MSVYQTYK	1850.8325-M(Met-loss)SVYQTYK	MNDNNSCKLTMLTR	1025.5070-MNDNNSC(Carbamidomethyl)KLTM(Oxidation)LTR	aleitner_M1012_005	49.6402	16.1	2.6	1.8	5.1	1450	355	4.6	1967	462	9.4	O94425	1	1	0	0	G2TRT2	1	1	0	0	15134.2	SCHPO	WW domain-containing protein C660.05	9054.4	SCHPO	UPF0612 protein new22
1048.2023	3	4.0	MALDLRIGNK	2011.9447-MALDLRIGNK	MSDAHDTIKSLTGDASNSR	M(Met-loss)SDAHDTIK(1267.6958)SLTGDASNSR	aleitner_M1012_005	78.8857	15.7	5.8	1.8	4.5	2304	308	3.5	4368	669	11.2	P40235	1	1	0	0	P40387	9	1	0	0	42450.8	SCHPO	Casein kinase I homolog hhp1	58494.0	SCHPO	Alpha,alpha-trehalose-phosphate synthase [UDP-forming]
621.8417	4	6.9	MSFVDLEQGRHK	1021.6172-M(Oxidation)SFVDLEQGRHK	AQKPSLIK	AQK(1599.7715)PSLIK	aleitner_M1012_005	25.5368	14.3	4.3	1.8	7.5	147	20	2.5	3784	640	10.4	O94651	1	1	0	0	P14068	206	1	0	0	29560.3	SCHPO	Syntaxin pep12	123568.3	SCHPO	Exportin-1
896.7498	3	-2.1	KSGNTMMDSQR	K(1417.6891)SGNTM(Oxidation)MDSQR	KNWAGPEHWR	K(1407.6122)NWAGPEHWR	aleitner_M1012_005	60.6852	12.2	4.1	1.8	2.9	1022	150	2.9	1022	156	9.3	Q9P7T1	2085	1	0	0	Q9Y7R3	428	1	0	0	559853.9	SCHPO	Hydroxamate-type ferrichrome siderophore peptide synthetase	83255.1	SCHPO	Condensin complex subunit 2
574.7714	4	-6.9	VDNKSVMER	VDNK(1218.5438)SVMER	MTSAIEEER	1214.5965-M(Oxidation)TSAIEEER	aleitner_M1012_005	26.4890	15.5	4.8	1.8	6.1	503	88	4.5	1312	270	9.4	P87058	149	1	0	0	O94721	1	1	0	0	34616.2	SCHPO	La protein homolog	24688.7	SCHPO	RWD domain-containing protein C1393.09c
552.0600	4	-5.9	DLKAAVEIAMK	DLK(1000.5706)AAVEIAM(Oxidation)K	MQTKIFAR	1341.7214-M(Met-loss)QTKIFAR	aleitner_M1012_005	36.9172	14.8	4.0	1.8	3.9	1841	259	2.9	3474	580	10.9	Q9HGN3	56	1	0	0	O94346	1	1	0	0	24970.5	SCHPO	t-SNARE affecting a late Golgi compartment protein 1	47287.8	SCHPO	Arginine biosynthesis bifunctional protein ArgJ, mitochondrial
604.7805	4	-8.1	KNQASFGFSM	K(1283.6106)NQASFGFSM(Oxidation)	KENNLDGSNR	K(1269.5700)ENNLDGSNR	aleitner_M1012_005	33.5187	14.5	2.7	1.8	4.5	1104	151	3.0	2890	593	10.0	O74764	597	1	0	0	O59713	20	1	0	0	68742.9	SCHPO	ATP-dependent rRNA helicase spb4	48795.6	SCHPO	Diphthamide biosynthesis protein 1
909.7917	3	-6.0	SPHTPMQNNAKAIR	SPHTPM(Oxidation)QNNAK(1146.5809)AIR	KDVYEDLK	K(1717.8570)DVYEDLK	aleitner_M1012_005	68.8900	14.3	2.3	1.8	6.1	388	81	5.7	504	101	9.3	P30290	76	1	0	0	O74339	163	1	0	0	65934.4	SCHPO	Mitosis inhibitor protein kinase mik1	45235.6	SCHPO	Mitochondrial translocator assembly and maintenance protein 41 homolog
858.0992	3	-2.3	MDPFAGTGQSK	1564.8097-M(Met-loss)DPFAGTGQSK	MSSAVTPSDQGLLPR	1144.5401-M(Met-loss)SSAVTPSDQGLLPR	aleitner_M1012_005	61.9922	14.5	2.1	1.8	7.3	165	18	3.6	1673	242	9.4	O42659	1	1	0	0	O13752	1	1	0	0	12191.9	SCHPO	Anaphase-promoting complex subunit 14	33043.1	SCHPO	Uncharacterized TLC domain-containing protein C17A2.02c
733.0645	3	1.8	MTLIKYK	1431.6882-M(Met-loss)TLIKYK	KNNDDFTEIAK	K(902.5477)NNDDFTEIAK	aleitner_M1012_005	74.7535	13.2	0.2	1.8	5.5	203	133	3.0	937	588	7.7	C6Y4B1	1	1	0	0	O14178	245	1	0	0	2933.6	SCHPO	Uncharacterized protein C20G4.09	31761.0	SCHPO	54S ribosomal protein L40, mitochondrial
819.3762	4	-4.9	MPHSYGIRAR	2070.8939-M(Oxidation)PHSYGIRAR	MEEEDITLEHSDDLNK	1340.6659-M(Oxidation)EEEDITLEHSDDLNK	aleitner_M1012_005	50.3057	17.0	1.6	1.8	7.7	339	37	4.5	2049	359	10.4	O42706	1	1	1	0	O74792	1	1	0	0	18353.2	SCHPO	60S ribosomal protein L21-B	59039.4	SCHPO	SWI/SNF global transcription activator complex subunit snf59
554.0402	4	0.90	ALKSAAIEQSK	ALK(1067.4845)SAAIEQSK	MTSFTESK	1282.7133-MTSFTESK	aleitner_M1012_005	83.6577	14.7	4.1	1.8	5.3	648	78	3.4	2125	383	9.4	P26659	752	1	0	0	Q92367	1	1	0	0	88150.2	SCHPO	DNA repair helicase rad15	65278.4	SCHPO	Amino-acid permease 1
924.1524	3	8.4	LIEPEFKALANSYK	LIEPEFK(1147.5406)ALANSYK	MGMGFNPIK	1759.9396-MGM(Oxidation)GFNPIK	aleitner_M1012_005	80.4662	15.0	5.6	1.8	5.0	801	138	4.1	1385	295	12.1	Q8TFH3	76	1	0	0	O13729	1	1	0	0	34983.4	SCHPO	Dolichyl-diphosphooligosaccharide--protein glycosyltransferase subunit 3	31450.7	SCHPO	SUR7 family protein pun1
531.7896	4	8.2	MGGGDLNMKK	1057.6172-M(Oxidation)GGGDLNMKK	KGLITFNK	K(1203.5628)GLITFNK	aleitner_M1012_005	40.9353	15.3	3.7	1.8	7.2	259	8	3.4	2642	444	11.3	Q9Y805	1	1	0	0	Q10070	199	1	0	0	46057.3	SCHPO	Pre-mRNA-splicing factor cwf25	69429.4	SCHPO	Mitochondrial distribution and morphology protein 31
552.8011	4	9.0	MSQARGFDR	1124.6628-M(Oxidation)SQARGFDR	MAAINIVKK	1220.5608-MAAINIVKK	aleitner_M1012_005	53.6797	14.5	5.3	1.8	3.0	2341	532	2.9	2491	544	11.5	O94517	1	1	0	0	O42935	1	1	0	0	26539.6	SCHPO	Probable proteasome subunit alpha type-1	14445.1	SCHPO	60S ribosomal protein L32-B
786.7277	3	8.1	EDEVLEKNK	EDEVLEK(1254.5914)NK	MGVNTAGDPQK	1240.6187-MGVNTAGDPQK	aleitner_M1012_005	78.3765	18.8	2.0	1.8	6.3	1322	278	5.1	2485	616	12.5	O74869	377	1	0	0	Q10233	1	1	0	0	45627.9	SCHPO	High-affinity nickel transport protein nic1	130239.5	SCHPO	DNA-directed RNA polymerase III subunit RPC2
675.7005	3	-5.6	MARITNMGK	987.5753-MARITNM(Oxidation)GK	MLFLKSSR	1174.5838-M(Met-loss)LFLKSSR	aleitner_M1012_005	44.2920	13.9	1.0	1.8	5.1	456	59	2.9	1810	307	10.9	Q9HFF2	1	1	0	0	O14087	1	1	0	0	24644.3	SCHPO	Uncharacterized protein C683.02c	17139.3	SCHPO	Single-stranded DNA-binding protein rim1, mitochondrial
803.4510	3	5.3	KIINEVTGHGYK	K(1049.5831)IINEVTGHGYK	MTLIKYK	1495.8035-M(Oxidation)TLIKYK	aleitner_M1012_005	98.8773	14.4	2.6	1.8	5.5	537	46	3.4	2050	266	11.0	Q9UTL5	333	1	0	0	C6Y4B1	1	1	0	0	43851.3	SCHPO	Transcription factor IIIA	2933.6	SCHPO	Uncharacterized protein C20G4.09
533.0292	4	7.3	MSKTTSSDDSR	Acetyl-MSK(872.5371)TTSSDDSR	KFTLVK	K(1393.6031)FTLVK	aleitner_M1012_005	39.1213	13.4	3.4	1.8	4.1	827	107	1.3	5204	1012	9.3	O74178	3	1	0	0	Q10201	546	1	0	0	44592.3	SCHPO	Protein kes1	111173.1	SCHPO	Uncharacterized protein C17D1.07c
395.0491	5	2.6	MAAVNIIKK	1114.6499-M(Met-loss)AAVNIIKK	ALKLHGGGPK	ALK(993.6223)LHGGGPK	aleitner_M1012_005	38.6082	13.6	4.8	1.8	5.2	809	78	3.1	3702	367	8.4	P79015	1	1	0	0	O43007	741	1	0	0	14458.1	SCHPO	60S ribosomal protein L32-A	105757.8	SCHPO	C-1-tetrahydrofolate synthase, mitochondrial
967.5220	3	2.4	DFIEKLYYQPLR	DFIEK(1315.7024)LYYQPLR	DKLLASFEAGK	DK(1721.9029)LLASFEAGK	aleitner_M1012_005	97.4987	20.0	4.9	1.9	9.1	344	60	5.1	2335	506	10.9	O94380	403	1	0	0	Q9HDV6	1087	1	0	0	62065.8	SCHPO	GPI transamidase component PIG-T homolog	251199.9	SCHPO	Cell polarity protein mor2
529.0222	4	7.0	MADYPFTDK	1009.5808-M(Oxidation)ADYPFTDK	KILQQDK	K(1240.5322)ILQQDK	aleitner_M1012_005	26.5722	14.3	6.1	1.9	4.5	828	99	3.4	1642	244	8.2	O94641	1	1	0	0	O94421	635	1	0	0	100507.8	SCHPO	Heat shock protein 104	189914.9	SCHPO	SWI/SNF chromatin-remodeling complex subunit snf22
590.5598	4	-6.5	KTDVVGIVGYK	K(1180.5547)TDVVGIVGYK	MCPSQHSSLK	1315.7388-M(Met-loss)C(Carbamidomethyl)PSQHSSLK	aleitner_M1012_005	41.4358	14.8	1.9	1.9	3.9	2088	386	3.4	2882	559	10.9	Q9HGM8	49	1	0	0	O43019	1	1	0	0	79871.9	SCHPO	ATP-dependent DNA helicase II subunit 2	86835.1	SCHPO	Putative transcription factor sre2
1002.5410	3	2.3	KLNEQNPNIR	K(1779.9367)LNEQNPNIR	NKNESIQLAAADQLK	NK(1362.7256)NESIQLAAADQLK	aleitner_M1012_005	97.8908	16.9	6.2	1.9	7.1	609	54	3.5	5103	914	9.8	Q9HFF5	1151	1	0	0	O14356	10	1	0	0	138876.1	SCHPO	Sister chromatid cohesion protein pds5	266186.0	SCHPO	Phosphatidylinositol 3-kinase tor1
574.5577	4	9.4	LPTKLTRPSNDGR	LPTK(840.3800)LTRPSNDGR	MNHGTK	1591.8682-M(Oxidation)NHGTK	aleitner_M1012_005	32.9003	11.3	2.9	1.9	4.1	458	58	1.9	2462	546	9.3	O42854	947	1	0	0	Q10452	1	1	0	0	170528.8	SCHPO	SH3 domain-containing protein C23A1.17	44165.5	SCHPO	Protein kinase gsk3
951.4711	3	2.9	SNEATKPSVTEEK	SNEATK(1432.6942)PSVTEEK	MAGLESKVSDMK	1556.7570-MAGLESKVSDMK	aleitner_M1012_005	71.9720	16.4	4.1	1.9	5.5	1148	190	4.3	2329	454	12.0	O59807	177	1	0	0	O94567	1	1	0	0	60202.2	SCHPO	Peroxisomal membrane protein pex32	63870.4	SCHPO	Probable asparagine--tRNA ligase, cytoplasmic
445.7239	4	-3.1	MGSPSLTK	959.4560-MGSPSLTK	KDSSNSGK	K(957.4841)DSSNSGK	aleitner_M1012_005	36.7247	15.2	0.6	1.9	5.2	990	65	4.1	1974	158	10.0	Q9C0U3	1	1	0	0	O14192	68	1	0	0	12227.2	SCHPO	Meiotically up-regulated gene 153 protein	53167.1	SCHPO	Aromatic amino acid aminotransferase C56E4.03
632.3575	3	5.0	MDDIPTLLAR	881.4858-M(Met-loss)DDIPTLLAR	MASQTIPK	1150.6234-M(Met-loss)ASQTIPK	aleitner_M1012_005	48.7037	10.7	1.4	1.9	6.5	35	8	1.9	851	362	7.5	O13671	1	1	0	0	O42929	1	1	0	0	109421.6	SCHPO	Importin-alpha re-exporter	21633.0	SCHPO	Translation machinery-associated protein 22
911.4857	3	8.8	LMKDMHVSK	LM(Oxidation)K(1627.8644)DMHVSK	QCLKLTYNLLNK	Q(Gln->pyro-Glu)C(Carbamidomethyl)LK(1241.6148)LTYNLLNK	aleitner_M1012_005	87.1203	20.1	4.0	1.9	10.4	355	31	9.2	679	78	9.7	O42906	295	1	0	0	Q9USP2	275	1	0	0	41642.8	SCHPO	GTPase npa3	64680.3	SCHPO	Golgi apyrase
575.9700	3	0.13	MPDVSNVR	939.4848-M(Met-loss)PDVSNVR	MPSKAPR	923.4712-M(Oxidation)PSKAPR	aleitner_M1012_005	45.8008	12.8	2.0	1.9	7.8	44	19	3.5	670	377	8.2	O13930	1	1	0	0	Q9P7Q9	1	1	0	0	59053.7	SCHPO	Rab guanine nucleotide exchange factor sec2	66270.9	SCHPO	Alpha-1,2-mannosyltransferase alg9
454.2672	4	-5.4	KLIIPTR	K(973.4903)LIIPTR	KTNGTMGK	K(977.6274)TNGTMGK	aleitner_M1012_005	27.3643	15.2	3.4	1.9	3.6	3009	408	3.6	3009	420	11.6	Q9UU94	78	1	0	0	O42915	324	1	0	0	64628.1	SCHPO	Enhancer of polycomb-like protein 1	38226.5	SCHPO	Ubiquitin fusion degradation protein 1
822.7626	3	1.4	MPSSNGSSDFVRK	1185.6468-M(Met-loss)PSSNGSSDFVRK	MATLYPKPK	1417.6838-MATLYPKPK	aleitner_M1012_005	55.4055	12.8	5.1	1.9	3.5	1123	138	3.4	1203	144	11.4	O14283	1	1	0	0	O36021	1	1	0	0	60046.3	SCHPO	Transcription factor prr1	97993.5	SCHPO	Uncharacterized protein C4F10.09c
476.8633	5	0.13	SGVTKDEGVTGFLAR	SGVTK(843.4854)DEGVTGFLAR	KGFLNK	K(1673.8625)GFLNK	aleitner_M1012_005	31.6723	16.6	3.8	1.9	7.9	398	36	4.5	3233	477	10.8	O74869	183	1	0	0	Q9P6S4	604	1	0	0	45627.9	SCHPO	High-affinity nickel transport protein nic1	71464.0	SCHPO	Meiotic expression up-regulated protein 25
1220.9473	3	-7.2	VSSLKLVDDEQPASLNGSAFQAR	VSSLK(1228.6122)LVDDEQPASLNGSAFQAR	LQKMQDNAK	LQK(2569.3024)M(Oxidation)QDNAK	aleitner_M1012_005	76.3178	19.6	4.4	1.9	7.0	1458	213	6.2	2224	394	12.6	O13759	547	1	0	0	Q9Y805	299	1	0	0	67871.0	SCHPO	RNA-binding post-transcriptional regulator csx1	46057.3	SCHPO	Pre-mRNA-splicing factor cwf25
848.7389	3	-8.8	NLEEKEAAAKPSR	NLEEK(1101.4648)EAAAKPSR	MDSHTTEK	1579.8206-M(Oxidation)DSHTTEK	aleitner_M1012_005	71.3000	12.9	2.7	1.9	8.2	55	7	2.0	4616	870	10.0	Q10253	121	1	0	0	G2TRK8	1	1	0	0	31748.0	SCHPO	Meiotically up-regulated gene 64 protein	10623.0	SCHPO	Uncharacterized protein new12
580.0730	4	3.3	AKFFGIEPPK	AK(1183.6271)FFGIEPPK	KVLQGDCVK	K(1270.6962)VLQGDC(Carbamidomethyl)VK	aleitner_M1012_005	19.9760	14.8	2.0	1.9	3.7	1009	553	3.1	1416	798	11.1	Q9HFE4	439	1	0	0	Q09779	1049	1	0	0	49889.7	SCHPO	Thiol-specific monooxygenase	188834.1	SCHPO	THO complex subunit 2
615.3375	3	5.8	KNSSNSR	K(1051.5914)NSSNSR	KATATPTPK	K(929.4567)ATATPTPK	aleitner_M1012_005	32.9263	13.2	2.6	1.9	3.5	1385	141	1.8	4395	493	9.7	O60117	9	1	0	0	Q9P7B2	127	1	0	0	31382.2	SCHPO	Uncharacterized RING finger protein C16G5.03	22564.0	SCHPO	40S ribosomal protein S8-B
599.3378	3	-9.8	KATATPTPK	K(881.4858)ATATPTPK	MASQTIPK	1051.5914-M(Met-loss)ASQTIPK	aleitner_M1012_005	21.2832	11.9	3.2	1.9	5.5	172	21	3.1	931	121	9.6	Q9P7B2	127	1	0	0	O42929	1	1	0	0	22564.0	SCHPO	40S ribosomal protein S8-B	21633.0	SCHPO	Translation machinery-associated protein 22
687.8752	4	5.4	IKLQIWDTAGQEK	IK(1218.6318)LQIWDTAGQEK	KQLIEYCK	K(1666.8930)QLIEYC(Carbamidomethyl)K	aleitner_M1012_005	60.0812	13.9	4.1	1.9	3.0	1897	310	2.9	2022	391	10.9	O13876	63	1	0	0	G2TRT4	50	1	0	0	26269.6	SCHPO	GTP-binding protein ypt4	9651.2	SCHPO	SAP domain-containing new25
756.4113	3	3.9	MVISQPVGQIR	1170.5631-M(Met-loss)VISQPVGQIR	MSSFGTLFK	1233.7081-M(Oxidation)SSFGTLFK	aleitner_M1012_005	40.6047	15.8	3.3	1.9	10.8	33	4	3.4	2304	508	11.3	O14179	1	1	0	0	O74413	1	1	0	0	28075.5	SCHPO	Ribosome maturation protein sdo1	42325.2	SCHPO	Chorismate synthase
492.5145	4	6.6	NQLNKSEFR	NQLNK(831.4378)SEFR	MTEIFGK	1272.6463-M(Met-loss)TEIFGK	aleitner_M1012_005	45.4708	16.6	4.6	1.9	6.9	871	103	4.2	4785	651	11.8	Q9UU76	629	1	0	0	P50530	1	1	0	0	72635.2	SCHPO	Pumilio homology domain family member 6	78595.2	SCHPO	Serine/threonine-protein kinase sck1
572.2975	4	1.6	EKMHAELDEIIK	EK(814.4185)M(Oxidation)HAELDEIIK	MSGGKSGGK	1608.8069-M(Met-loss)SGGKSGGK	aleitner_M1012_005	86.6863	13.4	4.0	1.9	7.1	107	5	2.5	2019	338	10.5	Q9UTA9	213	1	0	0	P04909	1	1	1	0	28468.9	SCHPO	Uncharacterized methyltransferase C25B8.09	13878.2	SCHPO	Histone H2A-alpha
674.3886	3	2.4	MKVLGLISGGK	918.4811-MKVLGLISGGK	KYATGNK	K(1239.7261)YATGNK	aleitner_M1012_005	46.9603	12.0	0.5	1.9	3.7	480	162	2.0	1487	666	10.0	Q9USQ7	1	1	0	0	O94700	44	1	0	0	67624.9	SCHPO	Diphthine--ammonia ligase	15979.2	SCHPO	Multiprotein-bridging factor 1
1168.5616	3	-3.4	SSSPPLSSTKHAPQSTER	SSSPPLSSTK(1606.7411)HAPQSTER	MSTGTYPYKMFK	2034.0018-MSTGTYPYKM(Oxidation)FK	aleitner_M1012_005	96.5330	21.1	4.2	1.9	8.6	749	122	6.1	2465	488	12.5	O74736	205	1	0	0	Q10178	1	1	0	0	34877.1	SCHPO	Chromatin modification-related protein png2	137184.4	SCHPO	U2 snRNP component prp10
716.8427	4	-8.4	NLSLSGSSKYSVNSK	NLSLSGSSK(1293.5660)YSVNSK	METNGSFSGAR	1707.8679-METNGSFSGAR	aleitner_M1012_005	46.8603	10.2	2.4	1.9	4.0	187	54	1.4	1267	518	8.3	O94525	386	1	0	0	Q9USW8	1	1	0	0	128576.7	SCHPO	Uncharacterized ribonuclease C609.01	22581.7	SCHPO	Uncharacterized protein C19C7.01
752.0332	3	-7.5	MSQDSESFIR	1054.5659-MSQDSESFIR	SKEQLNAK	SK(1336.5969)EQLNAK	aleitner_M1012_005	34.3083	11.4	1.6	1.9	7.7	25	5	2.0	1270	222	7.9	Q10083	1	1	0	0	O13681	176	1	0	0	14645.6	SCHPO	Uncharacterized protein C11D3.04c	70434.5	SCHPO	Integral inner nuclear membrane protein ima1
599.0455	4	-8.5	MFDFGIVRK	1264.5935-M(Oxidation)FDFGIVRK	KDAEDHTPSK	K(1265.6478)DAEDHTPSK	aleitner_M1012_005	50.2192	12.3	4.6	1.9	2.9	1102	253	1.4	3031	732	9.4	G2TRS8	1	1	0	0	E0WDE3	35	1	1	0	11354.3	SCHPO	Cox1 intron-like protein C1348.13	157732.3	SCHPM	Phospholipase D1
843.0817	3	-6.3	HKDELDSAIIYDR	HK(952.4654)DELDSAIIYDR	MYNVTYR	1711.8417-M(Met-loss)YNVTYR	aleitner_M1012_005	64.1595	18.1	4.0	1.9	9.3	191	21	4.0	3026	704	12.0	P36602	128	1	0	0	Q09742	1	1	0	0	91999.8	SCHPO	Ribonucleoside-diphosphate reductase large chain	37513.2	SCHPO	Uncharacterized protein C12C2.01c
722.9786	5	7.3	AINDLVSSLSKINFSTEGTEFDK	AINDLVSSLSK(1095.5812)INFSTEGTEFDK	MDSSNVPVLK	2652.3170-M(Met-loss)DSSNVPVLK	aleitner_M1012_005	67.5847	15.9	4.7	1.9	6.5	587	72	4.0	2681	477	10.4	Q09818	420	1	0	0	O13787	1	1	0	0	54418.0	SCHPO	Putative general negative regulator of transcription C16C9.04c	31585.8	SCHPO	Translocation protein sec62
804.7478	3	6.8	KDVGLGMMHAIGK	K(1039.5049)DVGLGM(Oxidation)MHAIGK	KFDAYMK	K(1509.7684)FDAYMK	aleitner_M1012_005	95.0798	14.5	4.9	1.9	8.3	100	2	3.5	2132	267	11.5	P50531	393	1	0	0	Q09898	25	1	0	0	68882.8	SCHPO	Checkpoint protein rad17	70492.4	SCHPO	Serine/threonine-protein kinase sid2
919.7976	3	-4.9	MNSPIQLHK	1689.8250-MNSPIQLHK	QKQDYTNSPTLFK	Q(Gln->pyro-Glu)K(1204.6274)QDYTNSPTLFK	aleitner_M1012_005	55.3758	15.0	5.8	1.9	5.6	657	65	2.2	5392	1007	7.8	Q09812	1	1	0	0	Q09904	118	1	0	0	58642.1	SCHPO	Autophagy-related protein 22	123975.4	SCHPO	Nucleoporin nup124
500.4819	4	-4.5	MSGISNAENGK	875.4099-M(Oxidation)SGISNAENGK	MPFAEK	1260.5656-M(Oxidation)PFAEK	aleitner_M1012_005	5.9904	18.6	5.9	1.9	6.0	4410	267	5.6	5635	379	13.6	O14217	1	1	0	0	O14053	1	1	0	0	69517.2	SCHPO	Probable mitochondrial import receptor subunit tom70	100570.4	SCHPO	Uncharacterized WD repeat-containing protein C1672.07
515.5180	4	2.3	KDNDDFK	K(1177.6455)DNDDFK	KQQIGVDPR	K(1018.4607)QQIGVDPR	aleitner_M1012_005	47.8095	11.2	1.4	2.0	3.4	333	133	1.4	1242	571	7.8	Q09769	95	1	0	0	Q9URX9	9	1	0	0	118643.0	SCHPO	Lon protease homolog, mitochondrial	31878.6	SCHPO	Protein pxr1
541.0481	4	-5.8	MLGTSTKCSK	1048.6393-MLGTSTKC(Carbamidomethyl)SK	KPGNLRVK	K(1249.6046)PGNLRVK	aleitner_M1012_005	37.0342	13.5	2.0	2.0	4.6	682	99	1.9	4028	835	9.9	O13889	1	1	0	0	O14236	20	1	0	0	79064.7	SCHPO	Eukaryotic translation initiation factor 2-alpha kinase 1	59914.4	SCHPO	Nucleolar GTP-binding protein 2
646.4043	3	9.8	MSALSLSITK	1017.6335-M(Met-loss)SALSLSITK	LKHLLTR	LK(1056.6067)HLLTR	aleitner_M1012_005	77.5308	11.7	1.5	2.0	3.5	682	116	2.2	1726	333	8.2	Q9UUN5	1	1	0	0	Q10719	617	1	0	0	18840.2	SCHPO	PRA1-like protein	157074.9	SCHPO	Cell fusion protein fus1
552.3340	4	3.8	KIDLNPLELK	K(1023.5964)IDLNPLELK	MAGGIELAKK	1319.7701-M(Met-loss)AGGIELAKK	aleitner_M1012_005	44.7775	13.5	2.8	2.0	5.1	410	51	2.5	2148	400	10.5	O43007	329	1	0	0	P31406	1	1	0	0	105757.8	SCHPO	C-1-tetrahydrofolate synthase, mitochondrial	68806.7	SCHPO	V-type proton ATPase catalytic subunit A
570.0693	4	1.4	EKYDALLER	EK(1140.6577)YDALLER	MSALNKIVK	1273.6554-MSALNKIVK	aleitner_M1012_005	37.5137	9.8	1.1	2.0	3.5	250	47	0.4	2724	744	8.4	O14260	791	1	0	0	Q10101	1	1	0	0	101026.4	SCHPO	UPF0592 membrane protein C7D4.03c	21947.7	SCHPO	40S ribosomal protein S7
531.8661	5	-5.3	KTILQHDNK	K(1558.7046)TILQHDNK	KEMDGSLQNNGGR	K(1233.6717)EM(Oxidation)DGSLQNNGGR	aleitner_M1012_005	89.7877	16.1	4.9	2.0	4.5	1478	287	3.6	2470	444	11.6	O60158	190	1	0	0	O13862	38	1	0	0	47827.2	SCHPO	Bouquet formation protein 4	51766.9	SCHPO	Transcriptional activator protein rdp1
729.0234	3	1.9	MDSDDSFVK	1141.6165-MDSDDSFVK	MSKCLQQLK	1180.4958-M(Met-loss)SKC(Carbamidomethyl)LQQLK	aleitner_M1012_005	68.6610	15.0	2.2	2.0	6.1	404	54	3.5	1914	391	9.4	O14291	1	1	0	0	O13979	1	1	0	0	34709.6	SCHPO	Uncharacterized protein C9E9.05	28084.2	SCHPO	Meiotically up-regulated gene 105 protein
789.1472	4	9.1	MDNWEDPNFELR	1587.8695-MDNWEDPNFELR	CVKVIAVGLYNSK	C(Carbamidomethyl)VK(1702.7297)VIAVGLYNSK	aleitner_M1012_005	62.4610	16.0	4.1	2.0	6.6	424	60	3.5	2493	558	9.4	Q10109	1	1	0	0	O74420	195	1	2	0	78179.7	SCHPO	Lap-Emerin-Man domain protein 2	46510.9	SCHPO	Uncharacterized protein wtf13
660.6937	3	-1.3	MKSMLLR	1101.5740-MKSMLLR	MSEKQTIK	1015.5558-MSEKQTIK	aleitner_M1012_005	17.2887	11.6	3.8	2.0	5.0	152	49	2.2	960	406	6.6	Q09835	1	1	0	0	Q9UTN1	1	1	0	0	21067.2	SCHPO	Protein transport protein gos1	35547.9	SCHPO	Mitochondrial oxaloacetate transport protein
436.2280	4	4.2	MDVSTQTR	788.4473-M(Oxidation)DVSTQTR	MPFFLK	1090.4965-M(Met-loss)PFFLK	aleitner_M1012_005	54.2857	14.0	4.2	2.0	6.2	337	29	1.9	5709	839	9.9	P24865	1	1	0	0	O14459	1	1	0	0	47808.9	SCHPO	G2/mitotic-specific cyclin cig1	19103.2	SCHPO	DNA-directed RNA polymerase II subunit rpb7
623.7757	4	9.8	QKENDPSYDR	Q(Gln->pyro-Glu)K(1257.5230)ENDPSYDR	MNHGGNSTMR	1371.5943-MNHGGNSTM(Oxidation)R	aleitner_M1012_005	30.3488	14.8	5.6	2.0	3.9	1485	281	3.0	2565	520	10.9	Q9P7R5	557	1	0	0	Q9USV7	1	1	0	0	66765.4	SCHPO	Gamma-tubulin complex component gfh1	16747.7	SCHPO	Copper transport protein ctr6
566.7618	4	-9.1	AKSEDGMPVK	AK(1186.5214)SEDGM(Oxidation)PVK	MSSSSNTSSHR	1214.5853-M(Met-loss)SSSSNTSSHR	aleitner_M1012_005	50.5945	15.1	3.1	2.0	3.6	1760	437	3.5	1867	489	11.5	O74985	634	1	0	0	P07527	1	1	0	0	83679.2	SCHPO	N-terminal acetyltransferase A complex subunit nat1	96262.1	SCHPO	Mitosis inhibitor protein kinase wee1
849.7381	3	-2.3	KSEDDEEQGVR	K(1255.6296)SEDDEEQGVR	KAESDLVNDK	K(1428.6369)AESDLVNDK	aleitner_M1012_005	25.5575	19.1	5.7	2.0	9.7	273	46	9.3	337	61	11.6	P47946	132	1	0	0	O74746	78	1	0	0	96046.2	SCHPO	Potassium transport protein 1	24609.2	SCHPO	J domain-containing protein spf31
873.4708	3	4.6	KNSGLNEEYK	K(1436.8061)NSGLNEEYK	MAPGLVVGLNKGK	1318.6405-M(Oxidation)APGLVVGLNKGK	aleitner_M1012_005	87.2913	12.8	3.1	2.0	3.5	1018	147	1.3	4447	854	9.3	O14267	308	1	0	0	O94658	1	1	1	0	83359.8	SCHPO	Uncharacterized UPF0442 protein C7D4.12c	11258.4	SCHPO	60S ribosomal protein L36-B
644.8588	4	-3.7	KAIDAGLDLEMPGKPR	K(865.5022)AIDAGLDLEMPGKPR	KTPVQR	K(1847.9815)TPVQR	aleitner_M1012_005	39.2290	13.9	4.1	2.0	6.1	371	40	3.0	2954	451	11.0	Q9P6J6	234	1	0	0	Q09823	481	1	0	0	93170.0	SCHPO	Putative beta-glucosidase	89876.8	SCHPO	Meiotic recombination protein rec10
688.0508	3	4.2	KISTILAR	K(1160.5462)ISTILAR	MNVNSSAFER	1038.6437-M(Met-loss)NVNSSAFER	aleitner_M1012_005	61.1942	15.9	4.5	2.0	4.6	1516	296	3.4	3065	719	11.3	Q9HE02	1136	1	0	0	Q9HGQ3	1	1	0	0	139262.5	SCHPO	Mediator of RNA polymerase II transcription subunit 13	82740.4	SCHPO	Probable zinc transporter cis4
627.0999	4	8.7	KSVDYTDAVSLR	K(1151.6550)SVDYTDAVSLR	MTSLIQSIPR	1490.7617-M(Met-loss)TSLIQSIPR	aleitner_M1012_005	57.5920	14.4	3.7	2.0	5.6	469	100	5.0	681	147	13.0	Q9C0X8	264	1	0	0	Q9US47	1	1	0	0	130531.5	SCHPO	Putative ribosomal RNA-processing protein 12	58834.1	SCHPO	Putative succinate-semialdehyde dehydrogenase C1002.12c [NADP(+)]
515.7917	4	-2.1	AAIKAASEGPMK	AAIK(886.5198)AASEGPMK	MLLTKK	1310.6904-M(Oxidation)LLTKK	aleitner_M1012_005	40.4048	19.6	5.2	2.0	11.8	97	11	4.1	4407	860	12.1	O43026	263	1	1	0	Q09691	1	1	0	0	35674.9	SCHPO	Glyceraldehyde-3-phosphate dehydrogenase 2	44954.3	SCHPO	Putative peptide chain release factor 1, mitochondrial
728.4143	3	1.2	MAKPALKAAK	1285.6377-M(Met-loss)AKPALKAAK	KALEMHYEK	K(1034.6488)ALEMHYEK	aleitner_M1012_005	35.3202	12.2	4.9	2.0	3.2	817	159	2.0	1818	452	7.9	O94474	1	1	0	0	Q1MTQ0	477	1	0	0	157876.9	SCHPO	Superkiller protein 3	80723.5	SCHPO	E3 ubiquitin-protein ligase brl1
728.1074	4	4.5	QESSGNKNSTSLESDAFK	Q(Gln->pyro-Glu)ESSGNK(997.5379)NSTSLESDAFK	MLLRDGR	2048.9175-MLLRDGR	aleitner_M1012_005	62.6220	17.1	0.9	2.0	9.3	135	30	4.0	2344	705	12.0	Q92349	980	1	0	0	P78963	1	1	0	0	150944.5	SCHPO	Meiotically up-regulated gene 79 protein	73167.4	SCHPO	Protein arginine N-methyltransferase skb1
653.3773	3	-9.9	GKRPVHIAAPMVR	GK(526.3003)RPVHIAAPMVR	MELK	1568.8973-M(Met-loss)ELK	aleitner_M1012_005	58.8678	17.1	2.0	2.0	14.1	10	2	4.0	2502	607	9.3	O74553	18	1	0	0	O94580	1	1	0	0	37212.4	SCHPO	tRNA-dihydrouridine(20a/20b) synthase [NAD(P)+]	32464.7	SCHPO	Ubiquitin and WLM domain-containing protein C1442.07c
934.7781	3	-5.4	KSNEDTSTNFVTIK	K(1218.5438)SNEDTSTNFVTIK	MTSAIEEER	1720.8519-M(Oxidation)TSAIEEER	aleitner_M1012_005	59.2092	15.1	4.2	2.0	4.2	1351	432	4.0	1523	500	12.0	P87306	363	1	0	0	O94721	1	1	0	0	62480.1	SCHPO	Mediator of RNA polymerase II transcription subunit 17	24688.7	SCHPO	RWD domain-containing protein C1393.09c
491.0517	4	-10.0	MSQTPIK	1287.8166-M(Met-loss)SQTPIK	KLPTAAPVLLK	K(810.4487)LPTAAPVLLK	aleitner_M1012_005	28.1013	12.1	2.2	2.0	3.4	1485	229	3.2	1729	260	8.7	O13983	1	1	0	0	O74755	624	1	0	0	120970.9	SCHPO	Putative ATP-dependent helicase hrq1	132882.2	SCHPO	Paired amphipathic helix protein pst3
748.3484	3	-3.4	DGKTYTDDEIK	DGK(958.4430)TYTDDEIK	MDAEALR	1421.6562-M(Oxidation)DAEALR	aleitner_M1012_005	66.3202	22.0	5.9	2.0	12.6	191	16	5.6	5631	1013	13.6	Q9UUG3	13	1	0	0	Q10301	1	1	0	0	16096.9	SCHPO	Diphthamide biosynthesis protein 4	56535.1	SCHPO	UPF0652 protein C22H10.08
620.5523	4	9.7	MSQKNFFDEGK	1148.5536-MSQKNFFDEGK	MSFQTLER	1467.6704-MSFQTLER	aleitner_M1012_005	83.7315	11.3	2.7	2.0	1.4	2763	640	1.3	2972	768	9.3	P87233	1	1	0	0	Q9P7X8	1	1	0	0	51285.0	SCHPO	SWM histone demethylase complex subunit phf1	131688.3	SCHPO	Probable DNA-directed RNA polymerase I subunit RPA2
488.7949	4	-3.9	LLEKVILPK	LLEK(899.4575)VILPK	MHSLFK	1189.7686-MHSLFK	aleitner_M1012_005	26.5800	16.5	6.0	2.0	5.6	1303	140	2.9	6451	1032	10.9	Q9UTK6	565	1	0	0	Q9P778	1	1	0	0	91670.1	SCHPO	G-patch domain-containing protein C1486.03	77766.8	SCHPO	Dipeptidyl-peptidase 5
745.7327	3	-9.7	MGLGNLCSYK	1223.7125-M(Met-loss)GLGNLC(Carbamidomethyl)SYK	MTVVDIKIGNK	1148.5536-M(Met-loss)TVVDIKIGNK	aleitner_M1012_005	52.7528	15.5	2.6	2.0	5.1	859	134	4.5	1218	202	12.5	P40899	1	1	0	0	P40236	1	1	0	0	19696.2	SCHPO	Sexual differentiation process protein isp3	45832.3	SCHPO	Casein kinase I homolog hhp2
525.7704	4	9.9	MKVVDNEGHR	M(Oxidation)K(899.4600)VVDNEGHR	EKETQK	EK(1337.6398)ETQK	aleitner_M1012_005	4.3428	18.1	7.5	2.1	5.6	3197	208	4.5	6104	431	12.5	O74880	329	1	0	0	P87143	107	1	0	0	41441.3	SCHPO	mRNA cap guanine-N7 methyltransferase	64416.5	SCHPO	Uncharacterized RNA-binding protein C57A7.13
863.0935	3	-9.3	MSSKPPSNTPK	1544.7372-M(Met-loss)SSKPPSNTPK	MLSNSTFHEHHAK	1179.6136-M(Met-loss)LSNSTFHEHHAK	aleitner_M1012_005	46.7738	12.4	2.2	2.1	5.2	261	129	4.5	418	260	9.3	Q10475	1	1	0	0	Q10447	1	1	0	0	154035.9	SCHPO	Eukaryotic translation initiation factor 4 gamma	74526.3	SCHPO	Protein kinase domain-containing protein ppk2
716.0294	3	9.5	MHGLQGLCFR	1058.5066-M(Met-loss)HGLQGLC(Carbamidomethyl)FR	MSVVNESR	1224.6074-MSVVNESR	aleitner_M1012_005	86.6463	18.5	0.6	2.1	5.5	1713	253	5.0	2218	380	13.0	Q9USK8	1	1	0	0	Q1MTQ0	1	1	0	0	272108.0	SCHPO	Cell wall alpha-1,3-glucan synthase ags1	80723.5	SCHPO	E3 ubiquitin-protein ligase brl1
699.7184	3	8.6	AVKFSIAVK	AVK(1134.5193)FSIAVK	KSFENASQS	K(1099.6641)SFENASQS	aleitner_M1012_005	82.4990	13.9	1.1	2.1	6.1	312	61	6.1	312	70	9.9	O94247	219	1	0	0	O60068	94	1	0	0	75003.5	SCHPO	DNA polymerase alpha-associated DNA helicase A	12003.8	SCHPO	Protein isd11
737.7296	3	7.5	MESSTINAKK	1233.6315-M(Met-loss)ESSTINAKK	MEPGIPPMIDK	1114.5870-M(Met-loss)EPGIPPMIDK	aleitner_M1012_005	44.1535	16.8	0.0	2.1	10.0	91	10	7.7	327	50	9.4	C6Y4A7	1	1	0	0	Q76PC3	1	1	0	0	12136.4	SCHPO	ER membrane protein complex subunit 5	37718.9	SCHPO	Uncharacterized mitochondrial carrier C1442.03
1097.8722	3	8.7	MEGPNSMEVGSLEVK	1668.8334-M(Oxidation)EGPNSMEVGSLEVK	MKHNEVFGWTLK	Acetyl-MK(1759.8008)HNEVFGWTLK	aleitner_M1012_005	66.7398	15.2	5.8	2.1	5.1	1229	204	4.2	2169	429	10.1	O13878	1	1	0	0	O14154	2	1	0	0	88938.5	SCHPO	U3 small nucleolar RNA-associated protein 17	58716.3	SCHPO	Alpha-amylase mde5
956.5056	3	-9.5	NKLVTQSAIGR	NK(1680.8393)LVTQSAIGR	QITELQDMLDKAR	Q(Gln->pyro-Glu)ITELQDMLDK(1323.7510)AR	aleitner_M1012_005	96.6942	15.8	2.6	2.1	4.8	2106	365	4.4	2709	524	11.0	P22987	648	1	0	0	P87245	207	1	0	0	98750.2	SCHPO	Protein kinase kin1	69241.7	SCHPO	Karyogamy meiotic segregation protein 1
789.7721	3	-2.0	MSTLEPEKR	1407.7908-M(Met-loss)STLEPEKR	MLLKLGANPSAR	MLLK(1096.5764)LGANPSAR	aleitner_M1012_005	79.9557	15.0	1.0	2.1	8.7	79	26	4.6	847	179	8.4	Q9USG9	1	1	0	0	Q9C104	388	1	0	0	61596.0	SCHPO	Probable tyrosyl-DNA phosphodiesterase	118129.6	SCHPO	Glycerophosphodiester phosphodiesterase gde1
691.7108	3	6.3	MTVTKTNLNR	1026.5094-M(Met-loss)TVTKTNLNR	KSANDQAR	K(1183.6561)SANDQAR	aleitner_M1012_005	99.3477	12.8	3.9	2.1	5.0	359	31	1.9	2774	609	9.9	Q09811	1	1	0	0	O43075	42	1	0	0	149647.3	SCHPO	ATP-dependent DNA helicase hus2/rqh1	32926.7	SCHPO	Probable transcriptional regulatory protein C8D2.12c
628.3745	4	9.3	KSPVVDGIVR	K(1440.8163)SPVVDGIVR	AKTIMNPFILR	AK(1206.6972)TIMNPFILR	aleitner_M1012_005	60.8422	16.6	5.7	2.1	7.2	509	60	3.5	4420	716	9.4	O74429	275	1	0	0	P87114	629	1	0	0	105681.2	SCHPO	Inositol hexakisphosphate and diphosphoinositol-pentakisphosphate kinase	108253.2	SCHPO	ATP-dependent helicase fft1
730.0966	3	-5.5	TLKGGVVVTDVK	TLK(972.5566)GGVVVTDVK	MTLILTK	1352.7915-M(Oxidation)TLILTK	aleitner_M1012_005	52.5853	14.3	2.1	2.1	5.0	662	106	4.0	1230	236	11.4	O74191	256	1	0	0	Q9P7N5	1	1	0	0	39302.0	SCHPO	FK506-binding protein 39 kDa	36897.3	SCHPO	Cell division cycle protein 123
644.0617	4	-7.9	KTCTDYINK	K(1430.6943)TC(Carbamidomethyl)TDYINK	MTGHVDPVHFER	1279.6118-M(Met-loss)TGHVDPVHFER	aleitner_M1012_005	59.8015	11.4	1.2	2.1	2.9	1184	239	1.1	4526	1027	8.5	Q4ZGE2	6	1	0	0	Q9UUE2	1	1	0	0	10758.3	SCHPO	Uncharacterized protein C3D6.16	99082.5	SCHPO	Protein csx2
492.5932	3	-8.4	MADVIK	930.4481-M(Met-loss)ADVIK	MTSADIR	682.3901-MTSADIR	aleitner_M1012_005	17.8582	15.8	3.9	2.1	8.1	193	37	8.1	193	46	7.7	O74361	1	1	0	0	O14308	1	1	0	0	41275.7	SCHPO	Uncharacterized protein C28E12.04	50384.5	SCHPO	SWR1-complex protein 4
791.0854	3	0.69	MQTKIFAR	1360.6948-M(Oxidation)QTKIFAR	MLLSNEEFLK	1147.6060-MLLSNEEFLK	aleitner_M1012_005	78.7415	14.9	2.7	2.1	4.0	1453	314	4.0	1453	319	10.9	O94346	1	1	0	0	Q9P372	1	1	0	0	47287.8	SCHPO	Arginine biosynthesis bifunctional protein ArgJ, mitochondrial	11718.5	SCHPO	Signal recognition particle subunit srp14
631.0605	4	-4.1	QKSSSFGNDAISVDK	Q(Gln->pyro-Glu)K(955.4862)SSSFGNDAISVDK	MSLEENVK	1702.8050-M(Met-loss)SLEENVK	aleitner_M1012_005	23.3610	16.0	2.4	2.1	7.7	216	70	7.2	285	108	12.5	O94418	800	1	0	0	Q9UT44	1	1	0	0	97564.9	SCHPO	Meiotically up-regulated gene 87 protein	48707.3	SCHPO	Probable gamma-glutamyl phosphate reductase
686.3668	3	-6.2	MSASGKKPGTK	1096.5513-M(Met-loss)SASGKKPGTK	KLNDAENR	K(1097.6081)LNDAENR	aleitner_M1012_005	94.7378	15.0	4.7	2.1	5.1	651	83	1.9	4147	969	9.9	Q09922	1	1	0	0	O42869	289	1	0	0	89378.5	SCHPO	Uncharacterized transcriptional regulatory protein C1F7.11c	73873.1	SCHPO	Uncharacterized protein C3G9.05
911.8157	3	5.8	KSLLPNIPSQWSEK	K(1106.5318)SLLPNIPSQWSEK	MDYVGGSLK	1763.9458-MDYVGGSLK	aleitner_M1012_005	98.0518	15.9	3.2	2.1	7.0	437	60	3.4	3771	776	8.9	Q9P7T7	184	1	0	0	Q92363	1	1	0	0	28274.3	SCHPO	POF1 homolog C694.03	13713.8	SCHPO	Uncharacterized protein C31G5.21
880.4277	3	-6.6	MSCIDRMSIMGIR	1053.5542-M(Oxidation)SC(Carbamidomethyl)IDRMSIMGIR	MHRLFGR	1722.7925-MHRLFGR	aleitner_M1012_005	76.7783	12.4	3.1	2.1	9.3	18	1	1.4	4294	961	7.3	Q9UTJ8	1	1	0	0	O74422	1	1	0	0	149029.9	SCHPO	DNA repair protein rad50	23591.5	SCHPO	Uncharacterized protein C162.06c
887.1144	3	-9.3	MLSKFYEDIDSK	M(Acetyl+Oxidation)LSK(1125.6394)FYEDIDSK	IGSIRVESK	1670.7749-IGSIRVESK	aleitner_M1012_005	61.6958	14.9	2.3	2.1	7.1	257	32	4.0	1724	323	9.9	O60170	4	1	0	0	O14393	1	1	0	0	62692.0	SCHPO	Probable amino-acid permease meu22	13370.7	SCHPM	Putative uncharacterized protein (Fragment)
925.8195	3	-3.3	MMLPKR	1984.0266-M(Oxidation)MLPKR	MQQTYKPNTSALKDGAPK	928.4874-M(Met-loss)QQTYKPNTSALKDGAPK	aleitner_M1012_005	94.8675	14.5	5.0	2.1	2.9	3296	641	2.6	3985	722	11.6	O59759	1	1	0	0	Q9P7I2	1	1	0	0	57823.6	SCHPO	Uncharacterized protein C1020.05	38164.1	SCHPO	Calcium/calmodulin-dependent protein kinase type I
931.1833	3	9.2	LIAKTHSVDTNSPPK	LIAK(1183.6345)THSVDTNSPPK	MSIPVMQLK	1744.9359-MSIPVMQLK	aleitner_M1012_005	65.0525	13.8	4.7	2.2	2.9	2165	427	2.9	2165	443	10.9	Q9UTK5	1698	1	0	0	O74317	1	1	0	0	197861.3	SCHPO	Abnormal long morphology protein 1	13639.7	SCHPO	Meiotically up-regulated gene 98 protein, mitochondrial
677.3883	3	0.57	MANSATITSKK	M(Met-loss+Acetyl)ANSATITSK(967.5702)K	KGNALSLK	K(1199.6398)GNALSLK	aleitner_M1012_005	59.2320	12.2	1.3	2.2	6.0	136	24	1.4	2959	646	9.3	O94335	10	1	0	0	Q09718	140	1	0	0	84974.7	SCHPO	Dolichyl-diphosphooligosaccharide--protein glycosyltransferase subunit stt3	50821.9	SCHPO	AP-2 complex subunit mu
753.6797	3	-4.5	MSQENSVHR	1171.5397-MSQENSVHR	EEDKAEWK	EEDK(1224.5557)AEWK	aleitner_M1012_005	53.8933	19.1	6.3	2.2	9.3	453	22	5.0	4731	504	13.0	Q96WW6	1	1	0	0	O74876	129	5	0	0	57167.4	SCHPO	Alpha-1,3/1,6-mannosyltransferase alg2	43098.4	SCHPO	Meiotically up-regulated gene 135 protein
664.6837	3	0.028	QKQQAAMSR	QK(928.5052)QQAAM(Oxidation)SR	KIIDMR	K(1200.5921)IIDM(Oxidation)R	aleitner_M1012_005	68.8193	15.0	3.5	2.2	7.2	257	52	2.5	4583	966	8.9	O94494	141	1	0	0	P48009	132	1	0	0	31730.6	SCHPO	Centromere protein sim4	44773.6	SCHPO	Septin homolog spn4
831.3650	3	-4.7	QKENDPSYDR	QK(1240.5322)ENDPSYDR	MADYPFTDK	1388.6208-M(Oxidation)ADYPFTDK	aleitner_M1012_005	30.3852	15.6	1.8	2.2	5.0	1256	372	4.1	2156	653	12.7	Q9P7R5	557	1	0	0	O94641	1	1	0	0	66765.4	SCHPO	Gamma-tubulin complex component gfh1	100507.8	SCHPO	Heat shock protein 104
555.0338	4	7.7	MSTVSGLK	1378.6625-M(Oxidation)STVSGLK	MNCAFTKELK	975.4947-MNC(Carbamidomethyl)AFTKELK	aleitner_M1012_005	95.8403	15.3	3.4	2.2	6.0	677	76	3.5	3171	536	9.3	P37202	1	1	0	0	Q10312	1	1	0	0	110138.9	SCHPO	Exosome complex exonuclease dis3	37948.5	SCHPO	Uncharacterized protein C6C3.09
792.0728	3	4.5	MPNPGNVIGGHK	1137.5778-M(Oxidation)PNPGNVIGGHK	KIHSADSSR	K(1373.6762)IHSADSSR	aleitner_M1012_005	98.7132	17.6	0.0	2.2	7.0	635	109	5.8	1208	220	12.6	Q10080	1	1	0	0	Q9C0V4	37	1	0	0	8772.6	SCHPO	UPF0654 protein C11D3.01c	82212.0	SCHPO	Uncharacterized protein PB7E8.02
991.7812	3	-4.6	KLGGIMFDR	K(1920.7870)LGGIM(Oxidation)FDR	GNQKFSSTADYMNMSS	GNQK(1189.6165)FSSTADYM(Oxidation)NMSS	aleitner_M1012_005	82.3587	13.9	2.1	2.2	4.5	1388	395	3.0	3891	998	9.4	Q10174	369	1	0	0	O42931	426	1	0	0	53190.9	SCHPO	Uncharacterized aminotransferase C27F1.05c	48965.5	SCHPO	26S protease regulatory subunit 7 homolog
1066.8550	3	-2.7	NGMYVGTAKNLCPSLR	NGM(Oxidation)YVGTAK(1401.6810)NLC(Carbamidomethyl)PSLR	NESKAALEQMK	NESK(1933.9390)AALEQM(Oxidation)K	aleitner_M1012_005	94.4162	16.6	4.1	2.2	7.2	401	58	3.5	3131	729	9.4	O94623	337	1	0	0	Q10172	1131	1	0	0	106526.6	SCHPO	DNA repair protein rev1	193280.4	SCHPO	Actin cytoskeleton-regulatory complex protein pan1
609.0600	4	-6.1	MSVLGKTLQEK	1199.5459-MSVLGKTLQEK	MASEWPETSR	1370.7479-M(Met-loss)ASEWPETSR	aleitner_M1012_005	65.4035	13.0	3.6	2.2	3.6	887	116	1.4	3622	732	9.4	Q9P6P9	1	1	0	0	O13880	1	1	0	0	48187.7	SCHPO	[Pyruvate dehydrogenase [lipoamide]] kinase, mitochondrial	62822.5	SCHPO	Vitamin H transporter 1
984.4581	3	-9.4	MSFGAAGGSLPMTTREPPER	843.3974-MSFGAAGGSLPM(Oxidation)TTREPPER	KSDDNK	K(2245.0507)SDDNK	aleitner_M1012_005	82.9905	17.9	6.7	2.2	11.2	98	1	4.1	5487	882	11.6	O14056	1	1	0	0	O74335	30	1	0	0	12272.6	SCHPO	Cytochrome c oxidase assembly protein cox19, mitochondrial	40976.3	SCHPO	Rho-GTPase-activating protein 5
649.1147	4	9.2	IKPIFQTLAAK	IK(1363.6516)PIFQTLAAK	MFSPCTVKEK	1366.8224-MFSPC(Carbamidomethyl)TVKEK	aleitner_M1012_005	71.9513	13.8	3.4	2.2	2.9	2501	502	2.9	2501	551	10.9	P78812	157	1	0	0	O94332	1	1	0	0	53680.0	SCHPO	6-phosphogluconate dehydrogenase, decarboxylating	23183.0	SCHPO	RNA polymerase I-specific transcription initiation factor rrn11
538.0214	4	0.87	VKGNSTSGGNDIK	VK(872.4127)GNSTSGGNDIK	KTDEDK	K(1413.7100)TDEDK	aleitner_M1012_005	28.7325	12.8	2.3	2.2	6.0	201	10	3.1	1381	210	8.9	P27584	65	1	0	0	P40381	164	1	0	0	46263.1	SCHPO	Guanine nucleotide-binding protein alpha-1 subunit	37292.9	SCHPO	Chromatin-associated protein swi6
732.8873	4	-5.2	MSEFQKVVVIDAK	1434.7395-MSEFQKVVVIDAK	FKFTSQPIDSK	FK(1630.8640)FTSQPIDSK	aleitner_M1012_005	50.8937	13.4	1.0	2.2	4.0	854	195	2.5	2214	634	10.5	O42848	1	1	1	0	O14158	77	1	0	0	22005.2	SCHPO	60S ribosomal protein L16-A	66110.4	SCHPO	AB hydrolase superfamily protein C4A8.06c
764.4348	3	-4.8	KDVEIFK	K(1412.8028)DVEIFK	KPYRVDGVLTK	K(1015.5590)PYRVDGVLTK	aleitner_M1012_005	89.9602	17.1	3.6	2.2	7.7	448	93	4.6	2591	538	10.5	Q9Y7Y7	70	1	0	0	O94667	274	1	0	0	50763.4	SCHPO	1,3-beta-glucanosyltransferase gas4	63680.3	SCHPO	RNA polymerase-associated protein C651.09c
852.4181	3	2.7	KEINMAIESPSK	K(1192.5394)EINM(Oxidation)AIESPSK	KSNMESTSR	K(1499.7541)SNM(Oxidation)ESTSR	aleitner_M1012_005	27.7845	12.8	4.6	2.2	5.0	393	80	1.9	3090	734	9.9	Q9USU7	62	1	0	0	Q2L4W6	286	1	0	0	33891.2	SCHPO	HMG box-containing protein C28F2.11	62945.9	SCHPO	Sporulation-specific protein 5
940.4617	3	5.5	DKHEASDTSMNR	DK(1428.7534)HEASDTSMNR	MSKSLIVSSPGK	M(Acetyl+Oxidation)SK(1527.6624)SLIVSSPGK	aleitner_M1012_005	35.4860	14.4	3.8	2.2	5.0	937	105	4.1	1673	207	9.4	P48383	590	1	0	0	Q09780	3	1	0	0	86405.6	SCHPO	Protein sak1	43407.2	SCHPO	Putative mevalonate kinase
580.0687	4	3.9	KVEGVSFAGR	K(1267.6700)VEGVSFAGR	KIYDSLYTK	K(1186.6346)IYDSLYTK	aleitner_M1012_005	43.4243	14.2	0.8	2.2	3.2	2153	472	2.9	2598	607	11.0	P78761	27	1	0	0	P36607	777	1	0	0	45651.5	SCHPO	Cytochrome b-c1 complex subunit 2, mitochondrial	128611.1	SCHPO	DNA repair protein rad5
815.4194	3	8.0	KFIENDFEK	K(1274.6403)FIENDFEK	MAVGPVTGMFK	1306.6445-MAVGPVTGMFK	aleitner_M1012_005	65.1400	13.9	4.8	2.2	3.0	1362	250	2.9	1444	294	10.9	Q9UUK1	425	1	0	0	O94705	1	1	0	0	64590.3	SCHPO	Uncharacterized protein C1952.06c	6643.8	SCHPO	Cytochrome c oxidase subunit 7A
809.0649	3	-9.7	MCGILFALAEDR	1013.5328-M(Oxidation)C(Carbamidomethyl)GILFALAEDR	MATELRR	1548.7316-MATELRR	aleitner_M1012_005	28.6990	16.6	4.1	2.2	10.0	90	5	7.2	433	56	11.5	O74397	1	1	0	0	Q09914	1	1	0	0	62006.4	SCHPO	Asparagine synthetase domain-containing protein C4F6.11c	22523.2	SCHPO	GTP-binding protein rho1
627.2914	4	-1.5	MSSSSNTSSHR	1325.6463-MSSSSNTSSHR	KADDSLPSNNK	K(1317.5619)ADDSLPSNNK	aleitner_M1012_005	19.1012	9.8	2.1	2.2	3.5	235	110	2.0	714	397	6.3	P07527	1	1	0	0	O14100	553	1	0	0	96262.1	SCHPO	Mitosis inhibitor protein kinase wee1	103099.2	SCHPO	Protein zds1
851.9572	4	-9.2	MSAAPTTAPVAAVSK	2134.1382-M(Met-loss)SAAPTTAPVAAVSK	MDVNVGLSRLQSQAGAPVGTK	1407.7609-M(Met-loss)DVNVGLSRLQSQAGAPVGTK	aleitner_M1012_005	42.8542	15.5	2.8	2.2	4.5	1667	343	3.0	4112	892	11.0	Q9UTP0	1	1	0	0	O14188	1	1	0	0	12242.5	SCHPO	60S ribosomal protein L30-2	171678.4	SCHPO	Ras GTPase-activating-like protein rng2
637.6628	3	9.2	MTESIISSR	887.4423-MTESIISSR	MASNSIK	1160.5747-MASNSIK	aleitner_M1012_005	68.9742	15.1	5.8	2.2	5.1	646	94	1.9	3968	825	8.4	Q9C0U9	1	1	0	0	O94413	1	1	0	0	64329.5	SCHPO	Uncharacterized transporter PB1C11.03	34779.5	SCHPO	Ribose-phosphate pyrophosphokinase 2
1066.8573	3	7.4	KHQGGYGVVAVSDK	K(1753.7795)HQGGYGVVAVSDK	MNPDEDTEWNDILR	1581.8151-M(Met-loss)NPDEDTEWNDILR	aleitner_M1012_005	97.0408	17.6	1.6	2.2	6.1	1516	191	4.1	4712	785	11.5	Q9UUL4	1382	1	0	0	Q9Y7L1	1	1	0	0	266565.8	SCHPO	Cell wall alpha-1,3-glucan synthase mok12	26246.7	SCHPO	Phosducin-like protein C2A9.09
887.0954	3	-0.97	MPVSVSDSFVFR	1272.6020-M(Oxidation)PVSVSDSFVFR	EKMDELQAR	EK(1523.7330)M(Oxidation)DELQAR	aleitner_M1012_005	28.0497	14.6	2.6	2.2	5.1	898	204	3.6	2314	564	11.6	O42889	1	1	0	0	Q9P7K5	972	1	0	0	49942.0	SCHPO	Uncharacterized protein C8E4.05c	128301.4	SCHPO	Adenylate cyclase activation protein git1
912.1222	3	2.0	QKEVLFDGMFK	Q(Gln->pyro-Glu)K(1409.6861)EVLFDGMFK	KEHMVNELEK	K(1461.7214)EHM(Oxidation)VNELEK	aleitner_M1012_005	72.5527	15.1	4.2	2.2	5.1	1089	297	3.5	2930	893	11.5	Q9P3U8	164	1	0	0	P08096	1063	1	0	0	52715.5	SCHPO	Uncharacterized RING finger protein C548.05c	167893.8	SCHPO	DNA topoisomerase 2
1066.8531	3	2.1	NKPIVHFMSDISNSACR	NK(1206.5955)PIVHFM(Oxidation)SDISNSAC(Carbamidomethyl)R	KVAMSNFEK	K(2129.0034)VAM(Oxidation)SNFEK	aleitner_M1012_005	86.1503	16.3	6.2	2.2	6.7	724	81	4.1	3464	554	11.8	Q9UT94	72	1	0	0	O13966	38	1	0	0	25560.6	SCHPO	eRF1 methyltransferase catalytic subunit mtq2	86114.0	SCHPO	Aconitate hydratase, mitochondrial
932.1108	3	-2.0	MGSVNNEEK	1786.8771-MGSVNNEEK	GEVTAMKDSISQLDR	GEVTAMK(1144.5070)DSISQLDR	aleitner_M1012_005	69.9453	14.9	4.6	2.2	4.0	1807	475	4.0	1807	479	10.9	P50526	1	1	0	0	Q9Y7S2	242	1	0	0	73992.8	SCHPO	Serine/threonine-protein kinase ssp1	43299.7	SCHPO	UPF0612 protein C569.003
575.5552	4	-5.4	MSENPAHK	1369.7969-M(Oxidation)SENPAHK	QFTKGNLLAIK	QFTK(1066.4753)GNLLAIK	aleitner_M1012_005	74.0957	12.3	2.5	2.2	3.9	590	297	2.6	1398	771	8.4	O43018	1	1	0	0	Q9P7M4	265	1	0	0	18830.9	SCHPO	Uncharacterized protein C354.04	79765.0	SCHPO	Uncharacterized protein P27G11.14c
600.2975	4	8.6	KTAHNMIEK	K(1310.5912)TAHNM(Oxidation)IEK	MSTISTSTDSK	1224.6173-M(Oxidation)STISTSTDSK	aleitner_M1012_005	50.4395	16.7	4.7	2.3	8.9	198	13	4.3	2773	446	7.8	Q9UUD1	262	1	0	0	O43068	1	1	0	0	98487.2	SCHPO	Sterol regulatory element-binding protein 1	47664.4	SCHPO	Monopolin complex subunit mde4
706.0534	3	-5.4	MEDLDTKIK	1154.6369-M(Met-loss)EDLDTKIK	MAKVQLSPK	1098.5809-M(Oxidation)AKVQLSPK	aleitner_M1012_005	97.9138	19.4	2.7	2.3	9.7	259	48	5.5	2013	442	10.2	Q10187	1	1	0	0	O74985	1	1	0	0	68721.2	SCHPO	UBA domain-containing protein 6	83679.2	SCHPO	N-terminal acetyltransferase A complex subunit nat1
1074.1790	3	1.9	DGTTDAKNEETTKPENNEK	DGTTDAK(1099.5583)NEETTKPENNEK	MAVKGDDVK	2258.0186-MAVKGDDVK	aleitner_M1012_005	98.7343	17.6	3.7	2.3	6.2	1513	250	4.4	4223	834	11.4	O13953	146	1	0	0	P87041	1	1	0	0	39138.6	SCHPO	Chromatin modification-related protein eaf3	39101.5	SCHPO	UDP-galactose transporter
626.6982	3	9.1	LILKR	LILK(1235.5969)R	MDPGVSSHLR	779.5269-MDPGVSSHLR	aleitner_M1012_005	52.6935	14.7	1.2	2.3	6.8	268	57	6.2	386	103	10.0	O13798	827	1	1	0	Q96WV2	1	1	0	0	138536.2	SCHPO	Caffeine-induced protein 16	39031.4	SCHPO	Uncharacterized PH domain-containing protein PB16A4.02c
880.4298	3	-0.81	MSPSLFR	1801.8483-MSPSLFR	MGIFGGNSGNAPSSEDKK	974.4895-M(Met-loss)GIFGGNSGNAPSSEDKK	aleitner_M1012_005	95.2532	17.2	6.7	2.3	4.4	2121	462	3.6	3253	743	12.8	O13742	1	1	0	0	Q10481	1	1	0	0	94159.5	SCHPO	V-type proton ATPase subunit a	10742.3	SCHPO	Mitochondrial import inner membrane translocase subunit tim13
478.9928	4	-0.69	MTVEGR	1220.6111-MTVEGR	MFSILGNSSK	829.4004-MFSILGNSSK	aleitner_M1012_005	47.8423	12.3	3.7	2.3	4.5	323	103	3.0	837	327	7.8	Q9URX0	1	1	0	0	Q9UTR0	1	1	0	0	27750.0	SCHPO	Uncharacterized oxidoreductase C922.06	38778.2	SCHPO	Uncharacterized protein C1071.03c
844.4383	3	7.3	MEPGIPPMIDK	1287.6758-MEPGIPPM(Oxidation)IDK	NKHIHGVMSK	NK(1380.6669)HIHGVMSK	aleitner_M1012_005	97.3323	13.9	3.6	2.3	3.0	1988	340	2.9	2116	379	10.9	Q76PC3	1	1	0	0	O13889	453	1	0	0	37718.9	SCHPO	Uncharacterized mitochondrial carrier C1442.03	79064.7	SCHPO	Eukaryotic translation initiation factor 2-alpha kinase 1
578.0507	4	-9.0	MKGLGLSTR	1346.6565-MKGLGLSTR	KIETSNSSSEK	K(1099.6060)IETSNSSSEK	aleitner_M1012_005	44.3937	11.5	1.5	2.3	1.8	1837	470	1.8	1837	481	9.7	Q09735	1	1	0	0	Q9P6N8	20	1	0	0	56195.6	SCHPO	Putative aminopeptidase C13A11.05	51864.2	SCHPO	ATP-dependent rRNA helicase rrp3
760.0770	3	-1.5	MGDRFIPIR	1173.6216-MGDRFIPIR	AFEKLICR	AFEK(1241.6591)LIC(Carbamidomethyl)R	aleitner_M1012_005	58.4515	18.0	5.1	2.3	9.2	231	33	5.6	1524	346	13.6	O94423	1	1	0	0	O42874	451	1	0	0	47237.1	SCHPO	Meiotic fizzy-related protein 1	164096.4	SCHPO	Protein peg1
541.5466	4	4.1	MTKENKPR	1290.6608-M(Met-loss)TKENKPR	QKVSEPYFR	QK(1009.5556)VSEPYFR	aleitner_M1012_005	46.2125	11.3	2.5	2.3	3.0	756	364	2.9	811	409	10.5	Q9Y7N4	1	1	0	0	Q9Y800	67	1	0	0	38714.7	SCHPO	D-amino-acid oxidase	39385.3	SCHPO	Meiotically up-regulated gene 97 protein
564.2959	3	0.77	KGTSGGQATR	K(728.3705)GTSGGQATR	MGVNSSK	1099.5622-M(Met-loss)GVNSSK	aleitner_M1012_005	23.4157	12.4	5.2	2.3	6.7	103	2	1.5	3289	445	8.9	P06652	214	1	0	0	O94318	1	1	0	0	66566.6	SCHPO	M-phase inducer phosphatase	25556.3	SCHPO	Vacuolar protein sorting-associated protein 20
518.5206	4	-2.9	AKQDILETK	AK(1025.4778)QDILETK	MASEQSNPR	1182.6496-M(Met-loss)ASEQSNPR	aleitner_M1012_005	42.5013	16.3	5.5	2.3	9.2	168	12	3.9	4118	688	10.3	Q92376	213	1	0	0	O14319	1	1	0	0	96337.5	SCHPO	Kinesin-like protein 1	63726.3	SCHPO	CUE domain-containing protein 5
981.8116	3	-1.7	DKTNDQITVDAAK	DK(1524.7130)TNDQITVDAAK	MKSLSEQYTER	M(Oxidation)K(1555.7730)SLSEQYTER	aleitner_M1012_005	60.6413	14.9	1.5	2.3	8.7	92	12	2.4	3916	962	10.4	O14254	82	1	0	0	P41878	248	1	0	0	49479.4	SCHPO	Probable isocitrate dehydrogenase [NADP], mitochondrial	34572.3	SCHPO	26S proteasome regulatory subunit rpn11
801.6987	3	1.8	KSGNTMMDSQR	K(1132.5257)SGNTM(Oxidation)MDSQR	MSDMINIR	1407.6122-MSDM(Oxidation)INIR	aleitner_M1012_005	39.7852	14.8	4.8	2.3	6.9	313	29	3.1	3313	457	11.1	Q9P7T1	2085	1	0	0	P36621	1	1	0	0	559853.9	SCHPO	Hydroxamate-type ferrichrome siderophore peptide synthetase	60243.9	SCHPO	Adenylyl cyclase-associated protein
751.0561	3	-4.5	KASNTEPVEK	K(1148.5900)ASNTEPVEK	MIDFVKSR	1239.6347-M(Oxidation)IDFVKSR	aleitner_M1012_005	52.8118	15.7	2.0	2.3	7.2	365	27	6.7	492	51	10.6	Q9C0Z8	99	1	0	0	Q9P3E6	1	1	1	0	36702.6	SCHPO	Uncharacterized protein PB1E7.11c	40211.1	SCHPO	Uncharacterized membrane protein C750.05c
777.7040	3	7.1	MELDDFNSR	1335.6381-M(Met-loss)ELDDFNSR	KIESEMFNGK	K(1132.5037)IESEM(Oxidation)FNGK	aleitner_M1012_005	99.5897	14.3	3.6	2.3	4.1	1661	225	3.4	2609	441	11.3	Q09933	1	1	0	0	O13983	601	1	0	0	97547.0	SCHPO	Phosphoprotein p93	120970.9	SCHPO	Putative ATP-dependent helicase hrq1
698.5397	5	-7.7	GKCISNGGSASPDK	GK(2111.0535)C(Carbamidomethyl)ISNGGSASPDK	LADLEYHKSQVESELGR	LADLEYHK(1514.7035)SQVESELGR	aleitner_M1012_005	75.8597	13.4	1.0	2.3	4.0	1064	568	3.5	1475	781	9.4	Q10165	514	1	0	0	Q10411	1589	1	0	0	104498.1	SCHPO	Probable ribosylation factor GTPase-activating protein cnt6	222788.5	SCHPO	Sporulation-specific protein 15
605.5831	4	4.4	IDKGVPSSLQK	IDK(1247.6319)GVPSSLQK	MATLTETISK	1308.7289-M(Oxidation)ATLTETISK	aleitner_M1012_005	36.3023	13.9	3.0	2.3	3.0	2186	410	2.9	2328	480	10.9	O94709	211	1	0	0	B5BP48	1	1	0	0	50884.3	SCHPO	Probable pyruvate dehydrogenase protein X component, mitochondrial	44843.3	SCHPO	Putative alpha-ketoglutarate-dependent sulfonate dioxygenase
1074.1816	3	7.6	SQKGIISDSPK	SQK(2060.8741)GIISDSPK	MSITMSDSSAYGEELMR	1296.6925-MSITM(Oxidation)SDSSAYGEELMR	aleitner_M1012_005	91.8513	18.5	5.9	2.3	6.0	2009	417	4.5	4524	1000	12.5	Q09863	352	1	0	0	C6Y4C2	1	1	0	0	122941.9	SCHPO	Stress response protein nst1	15576.8	SCHPO	Sporulation-specific protein 2
602.3352	3	1.8	EHISLIMKK	EHISLIM(Oxidation)K(690.3588)K	KYDK	K(1251.6897)YDK	aleitner_M1012_005	24.9177	14.6	5.3	2.3	8.4	95	2	3.5	1784	242	9.4	Q9P6M7	496	1	0	0	O14161	29	1	3	3	60243.8	SCHPO	Meiotically up-regulated gene 99 protein, mitochondrial	34553.9	SCHPO	Pre-mRNA-splicing factor cwf21
901.1592	3	2.6	LQKQGSAAGYAFEK	LQK(1203.6863)QGSAAGYAFEK	AKLPPNVAEK	AK(1634.8304)LPPNVAEK	aleitner_M1012_005	79.8880	13.9	2.1	2.3	9.2	49	2	3.0	2654	385	8.9	Q9P4X4	49	1	0	0	P36581	466	1	0	0	32222.4	SCHPO	Probable vesicular-fusion protein sec17 homolog	63466.6	SCHPO	Calnexin homolog
835.0709	3	-7.1	MAIELGER	1715.7850-M(Met-loss)AIELGER	DSKSEESKPSNNEK	DSK(924.4916)SEESKPSNNEK	aleitner_M1012_005	74.6338	12.4	0.4	2.3	5.6	208	109	4.1	561	275	6.2	Q9P375	1	1	0	0	Q9USL4	296	1	0	0	28593.5	SCHPO	Uncharacterized rhomboid protein C19B12.06c	59165.7	SCHPO	Nucleoporin nup61
547.5120	4	6.0	MNCAFTKELK	1076.4518-M(Met-loss)NC(Carbamidomethyl)AFTKELK	MPSSDVCK	1247.6220-M(Oxidation)PSSDVC(Carbamidomethyl)K	aleitner_M1012_005	59.5327	15.4	2.7	2.3	6.0	583	120	3.6	2385	577	9.4	Q10312	1	1	0	0	Q09765	1	1	0	0	37948.5	SCHPO	Uncharacterized protein C6C3.09	48942.6	SCHPO	NEDD8-activating enzyme E1 catalytic subunit
684.8664	4	5.9	MSAAEKKPASK	1588.8137-MSAAEKKPASK	MTDEKHVYVPPPK	M(Met-loss+Acetyl)TDEK(1284.6748)HVYVPPPK	aleitner_M1012_005	23.9050	15.2	4.5	2.3	5.3	860	86	4.3	1561	200	10.5	P04913	1	1	0	0	O43023	5	1	0	0	13818.9	SCHPO	Histone H2B-alpha	88966.7	SCHPO	Uncharacterized zinc metalloprotease C354.09c
840.1135	3	-10	KFIASEEK	K(1566.8366)FIASEEK	VLLTKANNASNER	VLLTK(1088.5754)ANNASNER	aleitner_M1012_005	79.2010	17.9	3.2	2.3	10.2	140	17	5.1	2113	423	7.7	O94388	147	1	0	0	Q9P6L7	36	1	0	0	45297.6	SCHPO	Vacuolar protein sorting-associated protein 9b	39699.7	SCHPO	Uncharacterized mitochondrial carrier C688.09
551.2716	3	2.8	MASASPSSSR	655.3541-M(Oxidation)ASASPSSSR	MVNGTK	1133.5023-M(Met-loss)VNGTK	aleitner_M1012_005	31.0173	12.8	4.1	2.4	6.2	151	6	3.4	880	153	9.8	Q9UTN8	1	1	0	0	Q9UTJ4	1	1	0	0	17743.2	SCHPO	Ubiquitin-conjugating enzyme E2 14	13512.8	SCHPO	rRNA-processing protein cgr1
654.3994	3	2.2	KLQVVLGDVIK	K(749.4072)LQVVLGDVIK	KDPPR	K(1348.8330)DPPR	aleitner_M1012_005	28.6510	13.5	2.5	2.4	7.3	145	7	3.0	2536	371	10.4	Q9USU2	100	1	0	0	Q9HFE6	147	1	0	0	34678.7	SCHPO	Dimethyladenosine transferase	54838.3	SCHPO	Uncharacterized RNA-binding protein P16F5.06
763.3578	3	-8.8	KHQSGNEEVK	K(1132.5037)HQSGNEEVK	MELDDFNSR	1292.6361-M(Met-loss)ELDDFNSR	aleitner_M1012_005	30.0375	15.2	5.0	2.4	4.2	1490	237	2.4	4278	756	11.0	Q09916	10	1	0	0	Q09933	1	1	0	0	65262.0	SCHPO	ATP-dependent RNA helicase has1	97547.0	SCHPO	Phosphoprotein p93
739.4161	3	3.8	MVALVNNMRK	1171.6271-M(Met-loss)VALVNNMRK	MSTVKVNGAK	1181.6591-MSTVKVNGAK	aleitner_M1012_005	85.0927	13.3	4.5	2.4	7.1	114	18	4.5	580	97	10.4	O14237	1	1	0	0	P79071	1	1	0	0	53375.3	SCHPO	Uncharacterized membrane protein C6F6.04c	21248.1	SCHPO	60S ribosomal protein L6
779.7348	3	-1.8	MAGIESKQR	1448.7044-M(Met-loss)AGIESKQR	QMGMKIFTDPK	QMGM(Oxidation)K(1025.5506)IFTDPK	aleitner_M1012_005	18.0697	12.9	3.2	2.4	6.6	115	40	4.1	539	292	7.9	O13802	1	1	0	0	O60177	853	1	0	0	37819.1	SCHPO	Probable rRNA-processing protein ebp2	118365.6	SCHPO	Uncharacterized ATP-dependent helicase C23E6.02
742.7554	3	1.1	KNISFVEK	K(1261.7030)NISFVEK	HAKTGDLAAIK	HAK(1101.6070)TGDLAAIK	aleitner_M1012_005	52.8973	15.0	2.4	2.4	7.2	242	49	4.0	1614	389	9.9	Q9UTK6	64	1	0	0	P07334	33	1	0	0	91670.1	SCHPO	G-patch domain-containing protein C1486.03	66955.6	SCHPO	Mitosis inducer protein kinase cdr1
451.9691	4	-7.0	MSNSAQSR	1055.5135-M(Met-loss)SNSAQSR	LKDEEER	LK(886.4145)DEEER	aleitner_M1012_005	6.0125	14.5	3.6	2.4	7.6	197	10	2.1	6685	741	6.9	Q92462	1	1	0	0	O94652	131	1	0	0	87268.4	SCHPO	E3 ubiquitin-protein ligase pub1	56295.1	SCHPO	Nucleoporin gle1
810.4254	3	-7.2	MRGELNIPALSR	1203.5780-M(Met-loss)RGELNIPALSR	MALWATSMR	1362.7619-MALWATSMR	aleitner_M1012_005	76.2447	14.9	3.0	2.4	9.9	39	6	4.0	1054	422	10.4	O74798	1	1	0	0	O94313	1	1	0	0	72732.7	SCHPO	Putative arrestin-related trafficking adapter C2D10.04	127480.9	SCHPO	Carbamoyl-phosphate synthase arginine-specific large chain
578.0316	4	-4.2	MSFDGLIVENENTK	843.3974-M(Met-loss)SFDGLIVENENTK	MESSLDR	1602.7777-M(Met-loss)ESSLDR	aleitner_M1012_005	69.2010	13.5	1.6	2.4	7.7	100	20	3.6	1413	397	8.4	Q09813	1	1	0	0	Q10273	1	1	0	0	111014.6	SCHPO	Putative transcription initiation factor TFIID 111 kDa subunit	16039.5	SCHPO	Uncharacterized protein C13G7.09c
1000.4799	3	-7.7	DQGKNVSMMADSTSR	DQGK(1372.7272)NVSMMADSTSR	KSTGLLESLCK	K(1763.7818)STGLLESLC(Carbamidomethyl)K	aleitner_M1012_005	83.8145	16.1	6.3	2.4	5.1	1419	202	3.0	4809	930	11.0	P31406	350	1	0	0	O13834	2455	1	0	0	68806.7	SCHPO	V-type proton ATPase catalytic subunit A	365038.3	SCHPO	E3 ubiquitin-protein ligase ptr1
603.8120	4	5.5	MSFVDLEQGR	1361.6914-M(Met-loss)SFVDLEQGR	MFWTSVARAR	1187.5823-MFWTSVARAR	aleitner_M1012_005	36.4643	16.7	3.0	2.4	5.8	976	140	5.6	1090	166	10.9	O94651	1	1	0	0	Q9US30	1	1	0	0	29560.3	SCHPO	Syntaxin pep12	10490.3	SCHPO	Probable ribosomal protein S19, mitochondrial
634.8610	4	6.6	MKALILVGGFGTR	1304.6534-M(Met-loss)KALILVGGFGTR	MEKSISSISK	M(Acetyl+Oxidation)EK(1368.8129)SISSISK	aleitner_M1012_005	93.1882	15.1	4.7	2.4	5.1	1012	205	3.5	2665	746	11.5	O74484	1	1	0	0	Q9US37	3	1	0	0	39719.2	SCHPO	Mannose-1-phosphate guanyltransferase	56011.9	SCHPO	Uncharacterized transporter C1039.04
643.6069	4	6.6	KEIVQQVR	K(1571.7944)EIVQQVR	MTSGPHNLEDPIVR	1136.6554-M(Met-loss)TSGPHNLEDPIVR	aleitner_M1012_005	50.1170	13.8	4.0	2.4	6.0	394	33	2.5	3897	703	7.8	O14188	744	1	0	0	Q12705	1	1	0	0	171678.4	SCHPO	Ras GTPase-activating-like protein rng2	63714.9	SCHPO	Serine/threonine-protein phosphatase 2B catalytic subunit
922.8200	3	-3.8	IIEKYLGETDAVYER	IIEK(967.5338)YLGETDAVYER	KGVEQAAK	K(1935.9830)GVEQAAK	aleitner_M1012_005	62.4432	18.7	3.8	2.4	9.9	222	20	7.8	656	62	13.1	O59787	49	1	0	0	O94567	77	1	0	0	63281.7	SCHPO	Signal recognition particle subunit srp72	63870.4	SCHPO	Probable asparagine--tRNA ligase, cytoplasmic
554.2725	4	-6.2	MSHGPKGDINK	1014.4982-M(Oxidation)SHGPKGDINK	KSESSPSR	K(1336.6445)SESSPSR	aleitner_M1012_005	63.4105	15.6	3.2	2.4	4.7	2582	535	4.5	2935	579	12.6	O59800	1	1	0	0	Q10268	286	1	0	0	39576.6	SCHPO	Pre-mRNA-splicing factor cwf5	81717.1	SCHPO	Membrane-anchored protein 1
987.1344	3	-6.2	KCEGNAHLLCTIAR	K(1316.5918)C(Carbamidomethyl)EGNAHLLC(Carbamidomethyl)TIAR	MGIPDSTTDSR	1779.8760-MGIPDSTTDSR	aleitner_M1012_005	71.5670	17.9	3.5	2.4	7.0	1094	130	6.6	1370	181	10.9	Q12381	805	1	0	0	Q9USW3	1	1	0	0	103005.2	SCHPO	Pre-mRNA-splicing factor prp1	46508.8	SCHPO	Probable glycosidase C21B10.07
877.7476	3	-6.5	MSESVLETER	1434.6991-M(Oxidation)SESVLETER	KIDENAVEHDK	K(1333.6071)IDENAVEHDK	aleitner_M1012_005	50.8985	12.3	4.1	2.4	4.5	444	69	3.0	1210	244	7.8	O59706	1	1	0	0	Q9P6Q6	20	1	0	0	57255.7	SCHPO	Pre-mRNA-splicing factor sap61	35444.5	SCHPO	mRNA-capping enzyme subunit beta
619.0795	4	-3.7	KPMAAASIGQVHR	K(1091.5685)PM(Oxidation)AAASIGQVHR	MGLGFSSKK	1518.7977-MGLGFSSKK	aleitner_M1012_005	36.1053	14.5	2.8	2.4	9.7	44	3	3.6	1805	269	4.8	Q92338	300	1	0	0	Q9URV1	1	1	0	0	68567.2	SCHPO	Protein ABC1 homolog, mitochondrial	49847.5	SCHPO	Putative phospholipase A2
671.0508	3	4.2	MTVAALNK	1294.6993-M(Met-loss)TVAALNK	KLGNSAGIGQGR	K(853.4909)LGNSAGIGQGR	aleitner_M1012_005	79.0138	16.1	2.0	2.4	5.5	991	121	3.1	3872	587	10.0	Q09845	1	1	0	0	O42870	100	1	0	0	40874.8	SCHPO	Glycerol-3-phosphate dehydrogenase [NAD(+)] 2	56266.9	SCHPO	Phenylalanine--tRNA ligase alpha subunit
594.3065	4	9.4	MVEAEQVHQSLR	931.4763-M(Oxidation)VEAEQVHQSLR	KSADAFR	K(1579.7664)SADAFR	aleitner_M1012_005	98.6590	13.9	4.2	2.4	3.6	1463	198	2.9	2261	399	10.9	Q9UUG0	1	1	0	0	O94693	284	1	0	0	230562.4	SCHPO	Fatty acid synthase subunit beta	47388.0	SCHPO	LIN1-like protein
877.0941	3	-3.7	LKISSYDMK	LK(1528.7119)ISSYDM(Oxidation)K	MDLVSASQSYFK	1237.6264-M(Oxidation)DLVSASQSYFK	aleitner_M1012_005	33.1903	14.6	0.4	2.4	3.6	2046	300	3.0	2955	512	11.0	O74438	384	1	0	0	Q09805	1	1	0	0	78642.2	SCHPO	Meiotic coiled-coil protein 2	63552.2	SCHPO	Vacuolar protein sorting-associated protein 45
580.9642	3	-9.7	KAYTMK	K(983.5036)AYTM(Oxidation)K	DGKGTNVR	DGK(894.4521)GTNVR	aleitner_M1012_005	81.5147	13.8	3.0	2.4	5.6	469	74	4.3	1082	170	10.3	O74454	726	1	0	0	P87142	557	1	0	0	117604.5	SCHPO	Protein sts5	61286.4	SCHPO	Heat shock protein 70 homolog C57A7.12
658.3372	3	0.035	MIAAVEK	1195.5795-M(Oxidation)IAAVEK	MTSFTESKK	914.4783-MTSFTESKK	aleitner_M1012_005	19.9515	11.9	2.0	2.4	3.8	424	140	2.9	752	305	8.1	Q9HDX1	1	1	0	0	Q92367	1	1	0	0	79252.6	SCHPO	Uncharacterized transcriptional regulatory protein PB1A11.04c	65278.4	SCHPO	Amino-acid permease 1
667.1221	4	5.2	MTLSGKPAALLVGTLK	M(Met-loss+Acetyl)TLSGK(1154.5325)PAALLVGTLK	MLSRGHCCK	1647.9811-M(Met-loss)LSRGHC(Carbamidomethyl)C(Carbamidomethyl)K	aleitner_M1012_005	61.3013	14.9	3.8	2.4	6.1	403	73	5.0	763	162	10.9	O14075	6	1	0	0	O94500	1	1	0	0	36701.6	SCHPO	Putative 2-hydroxyacid dehydrogenase UNK4.10	50095.3	SCHPO	NADH-ubiquinone oxidoreductase 51 kDa subunit, mitochondrial
776.4429	3	-5.4	MLLHGLGR	1430.8133-MLLHGLGR	DLLKGLAHIDAK	DLLK(1033.5743)GLAHIDAK	aleitner_M1012_005	52.8173	15.4	0.9	2.4	4.4	1463	290	3.0	3304	694	11.0	O13948	1	1	0	0	Q9UQY9	168	1	0	0	10700.7	SCHPO	Uncharacterized protein C23H4.05c	49155.4	SCHPO	Cell cycle protein kinase spo4
437.9021	3	4.0	MELSGK	778.3935-M(Met-loss)ELSGK	MYIMSK	670.3538-M(Met-loss)YIMSK	aleitner_M1012_005	19.8838	8.2	1.2	2.4	3.0	144	35	2.5	213	45	8.4	O94447	1	1	0	0	Q9Y7T6	1	1	0	0	56088.3	SCHPO	Cytoskeletal signaling protein slm1	57425.7	SCHPO	Dolichol kinase sec59
596.0469	4	-7.6	GKGGSMHIFAK	GK(1232.5959)GGSM(Oxidation)HIFAK	MATSVDQISK	1285.6489-M(Oxidation)ATSVDQISK	aleitner_M1012_005	30.1313	14.3	1.3	2.4	5.0	750	160	3.4	2009	492	11.4	Q10489	166	1	0	0	O74781	1	1	0	0	45138.0	SCHPO	Pyruvate dehydrogenase E1 component subunit alpha, mitochondrial	70690.1	SCHPO	Probable arginine--tRNA ligase, cytoplasmic
729.8779	4	5.7	MKPITSSSKR	1912.8837-M(Met-loss)KPITSSSKR	VSGNMQNKSGVSSYSSK	VSGNM(Oxidation)QNK(1140.6503)SGVSSYSSK	aleitner_M1012_005	83.3297	14.2	4.9	2.4	3.4	2837	635	2.9	3934	979	10.8	O14064	1	1	0	0	Q10475	189	1	0	0	112580.6	SCHPO	Protein bir1	154035.9	SCHPO	Eukaryotic translation initiation factor 4 gamma
844.7389	3	6.5	AMKEADYHR	AM(Oxidation)K(1395.6704)EADYHR	MSSQVSYLSTR	1273.5761-MSSQVSYLSTR	aleitner_M1012_005	21.8870	14.7	3.4	2.5	6.5	336	76	2.2	4429	858	10.3	Q10078	77	1	0	0	Q42598	1	1	0	0	39009.0	SCHPO	Serine/threonine-protein kinase ppk13	57632.7	SCHPO	Threonine synthase
630.6194	4	1.6	MSALNKIVK	1646.8953-M(Met-loss)SALNKIVK	KSSSNILIMPYLK	K(1009.6172)SSSNILIM(Oxidation)PYLK	aleitner_M1012_005	42.3428	12.7	2.8	2.5	3.4	1116	184	3.4	1116	186	9.3	Q10101	1	1	0	0	Q9P7I1	552	1	0	0	21947.7	SCHPO	40S ribosomal protein S7	98954.3	SCHPO	K(+)/H(+) antiporter 1
685.6626	3	8.6	MNAPSTMTDK	943.4797-M(Oxidation)NAPSTMTDK	MSRLDGK	1248.5366-MSRLDGK	aleitner_M1012_005	36.1952	15.1	3.9	2.5	5.6	722	92	2.6	4344	727	10.6	Q9P3A7	1	1	0	0	Q9P7B4	1	1	0	0	90125.8	SCHPO	Cell division cycle protein 48	28148.7	SCHPO	Uncharacterized oxidoreductase C521.03
724.7178	3	-2.4	MSSVEVNR	1381.7388-M(Met-loss)SSVEVNR	KMANIINDIGR	K(927.4662)MANIINDIGR	aleitner_M1012_005	48.2823	17.1	1.2	2.5	6.0	893	356	5.7	1047	397	11.6	Q9URY5	1	1	0	0	O60152	276	1	0	0	48459.9	SCHPO	Flavohemoprotein	225759.9	SCHPO	E3 ubiquitin-protein ligase ubr1
602.3152	4	0.67	HKTLGITNPPK	HK(1200.5373)TLGITNPPK	MSTGTYPYK	1342.7609-M(Oxidation)STGTYPYK	aleitner_M1012_005	79.2475	15.0	4.8	2.5	5.6	883	114	3.5	3288	553	11.5	O13899	287	1	0	0	Q10178	1	1	0	0	63880.1	SCHPO	Uncharacterized CDP-alcohol phosphatidyltransferase class-I family protein C22A12.08c	137184.4	SCHPO	U2 snRNP component prp10
712.7020	3	4.5	MSVASFLTGEK	1097.5353-M(Met-loss)SVASFLTGEK	EKNAEQNK	EK(1175.6074)NAEQNK	aleitner_M1012_005	35.0757	12.9	2.7	2.5	4.5	638	83	1.4	4962	842	9.4	Q9USS2	1	1	0	0	O59807	186	1	0	0	96126.5	SCHPO	Serine/threonine-protein kinase ppk29	60202.2	SCHPO	Peroxisomal membrane protein pex32
867.4609	3	-3.2	KIHVWEFSR	K(1398.7289)IHVWEFSR	MKNTIVQQQR	1338.7085-M(Oxidation)KNTIVQQQR	aleitner_M1012_005	86.4995	16.6	2.4	2.5	5.7	1010	250	4.0	2580	650	10.9	O13775	426	1	0	0	G2TRP5	1	1	0	0	80750.2	SCHPO	Probable glutamate--tRNA ligase, cytoplasmic	6734.0	SCHPO	Cytochrome c oxidase subunit 7
833.8067	3	-5.0	LKLPNVSDVDNR	LK(1129.6747)LPNVSDVDNR	MSVAIKFTVK	1506.8042-M(Met-loss)SVAIKFTVK	aleitner_M1012_005	85.3920	17.2	5.7	2.5	8.1	402	17	3.2	6229	752	11.2	P87174	109	1	0	0	O60058	1	1	0	0	23550.2	SCHPO	DNA polymerase epsilon subunit D	88472.8	SCHPO	ATPase family gene 2 protein
779.0924	3	-5.5	KLTNDLYIK	K(1227.6347)LTNDLYIK	SNKDIGELSK	SNK(1244.7016)DIGELSK	aleitner_M1012_005	69.2698	13.4	1.9	2.5	4.0	1169	174	2.5	3121	580	10.5	O14096	119	1	0	0	Q10111	269	1	0	0	73213.2	SCHPO	Queuine tRNA-ribosyltransferase-like protein	35297.6	SCHPO	Uncharacterized protein C18G6.12c
696.7009	3	5.8	KVSSGSVLR	K(1155.5237)VSSGSVLR	MGYEEAFFR	1069.6132-M(Met-loss)GYEEAFFR	aleitner_M1012_005	91.5933	14.9	4.1	2.5	2.9	4172	708	2.9	4172	741	12.0	P07334	576	1	0	0	Q9P6R3	1	1	0	0	66955.6	SCHPO	Mitosis inducer protein kinase cdr1	31058.3	SCHPO	Uncharacterized protein C13E7.07
570.0724	4	-5.9	TNPKSSNKPGPVK	TNPK(923.5328)SSNKPGPVK	MGAILSTPK	1490.8093-M(Met-loss)GAILSTPK	aleitner_M1012_005	45.5442	13.6	0.9	2.5	4.2	1105	177	3.5	1738	363	11.5	O13844	10	1	0	0	O94369	1	1	0	0	31574.0	SCHPO	Uncharacterized mitochondrial carrier C19G12.05	37373.1	SCHPO	Uncharacterized protein C1604.03c
848.0616	3	0.59	MDTTPDNSEKK	1276.6009-MDTTPDNSEKK	MVNFASEVDK	1402.6286-MVNFASEVDK	aleitner_M1012_005	46.4625	11.2	2.9	2.5	1.8	1697	780	1.4	2239	1036	9.4	Q9P7L6	1	1	0	0	Q10276	1	1	0	0	35836.1	SCHPO	Uncharacterized methyltransferase-like protein SPBC21C3.07c	52536.5	SCHPO	Putative choline kinase
520.5396	4	9.0	KVSVQNIK	K(1163.5558)VSVQNIK	MSTISTSTDSK	1052.6230-M(Met-loss)STISTSTDSK	aleitner_M1012_005	43.3373	14.3	2.1	2.5	6.0	372	44	2.5	3050	611	8.3	O94254	281	1	0	0	O43068	1	1	0	0	94732.7	SCHPO	Meiotically up-regulated gene 45 protein	47664.4	SCHPO	Monopolin complex subunit mde4
554.0377	4	-0.67	MSKSAFTSK	Acetyl-MSK(1184.6223)SAFTSK	KDMAVSQLR	K(1165.5689)DMAVSQLR	aleitner_M1012_005	82.3083	15.1	3.5	2.5	5.7	560	118	2.9	2799	878	9.4	O74338	3	1	0	0	Q9Y7U4	159	1	0	0	78117.4	SCHPO	Mitosis inducer protein blt1	37276.8	SCHPO	Non-structural maintenance of chromosome element 3
498.7687	4	9.6	KEWDSWFK	K(866.4974)EWDSWFK	MNRLQAK	1262.5972-M(Met-loss)NRLQAK	aleitner_M1012_005	13.8066	12.8	4.0	2.5	6.1	265	19	5.0	568	67	10.9	O14160	425	1	0	0	O14041	1	1	0	0	109627.6	SCHPO	Valine--tRNA ligase, mitochondrial	28080.7	SCHPO	Uncharacterized nucleolar protein C2C4.08
617.0480	4	0.60	MKYTFSNK	1446.6661-MKYTFSNK	METTEGKNDLR	1155.5634-M(Oxidation)ETTEGKNDLR	aleitner_M1012_005	86.4788	17.1	5.7	2.5	5.1	1498	214	3.4	3699	660	12.0	O94539	1	1	0	0	O43082	1	1	0	0	24400.8	SCHPO	Presequence translocated-associated motor subunit pam17, mitochondrial	27125.5	SCHPO	Ribosomal RNA-processing protein 14-C
618.0635	4	-7.5	MDEAFGDSLSTDYR	993.6223-M(Met-loss)DEAFGDSLSTDYR	KAGGIILGK	K(1612.6893)AGGIILGK	aleitner_M1012_005	29.2245	11.2	3.4	2.5	3.4	659	140	1.9	1918	505	9.9	O60187	1	1	0	0	O94509	98	1	0	0	74473.4	SCHPO	Septation initiation protein sid4	51684.5	SCHPO	Glutamyl-tRNA(Gln) amidotransferase subunit A, mitochondrial
482.0342	5	7.0	GAVFATEMKNNSCK	GAVFATEM(Oxidation)K(833.4106)NNSC(Carbamidomethyl)K	MATFAR	1709.7753-MATFAR	aleitner_M1012_005	98.2378	16.2	4.4	2.6	9.7	96	7	2.8	4487	847	10.7	O94236	452	1	0	0	Q9P7D4	1	1	0	0	62636.5	SCHPO	Eukaryotic translation initiation factor 3 subunit D	99902.2	SCHPO	Probable aconitate hydratase 2
905.4186	3	6.9	MEANQSHNAK	1568.7221-M(Oxidation)EANQSHNAK	MAPAVFTSDYWK	1282.5612-M(Oxidation)APAVFTSDYWK	aleitner_M1012_005	62.7410	11.9	1.6	2.6	2.5	1512	466	1.9	2272	742	7.8	Q9USL6	1	1	0	0	O74505	1	1	0	0	35839.9	SCHPO	Putative hydroxymethylpyrimidine/phosphomethylpyrimidine kinase C18B5.05c	54867.4	SCHPO	Uncharacterized protein C594.02c
738.4106	4	-2.6	AFSSKLAGTVTKPVTK	AFSSK(1315.6806)LAGTVTKPVTK	MTVLNTTDKR	1772.0084-MTVLNTTDKR	aleitner_M1012_005	53.9283	16.0	3.9	2.6	5.0	1218	261	3.0	3733	954	11.0	O59755	21	1	0	0	O74834	1	1	0	0	61958.2	SCHPO	Spindle pole body-associated protein cut12	36705.3	SCHPO	Uracil-DNA glycosylase
850.4856	3	-7.1	KILPWINYR	K(1346.7558)ILPWINYR	GKIEATLVHNK	GK(1339.7652)IEATLVHNK	aleitner_M1012_005	88.6783	12.4	4.3	2.6	2.9	1249	317	1.5	3107	758	9.5	O94623	138	1	0	0	O94613	201	1	0	0	106526.6	SCHPO	DNA repair protein rev1	67267.4	SCHPO	Probable NADPH reductase TAH18
995.4839	3	-7.4	AKAETSEMQLK	AK(1748.8291)AETSEMQLK	GLKAMYDVLEGDER	GLK(1372.6908)AM(Oxidation)YDVLEGDER	aleitner_M1012_005	63.0262	16.1	5.3	2.6	6.1	691	92	3.6	2794	510	10.0	Q10272	414	1	0	0	Q9P7H8	913	1	0	0	49506.8	SCHPO	Pre-rRNA-processing protein crb3/ipi3	190970.0	SCHPO	Proteasome component ecm29
532.9724	3	4.4	QKDIIDLK	Q(Gln->pyro-Glu)K(641.3497)DIIDLK	MSNRK	1092.6067-M(Met-loss)SNRK	aleitner_M1012_005	14.2902	12.9	2.6	2.6	5.2	409	34	5.0	466	41	13.0	Q1MTQ0	333	1	0	0	P78970	1	1	0	0	80723.5	SCHPO	E3 ubiquitin-protein ligase brl1	45668.5	SCHPO	Sphingosine N-acyltransferase lag1
852.1215	3	-7.8	MTEHSFK	1658.9719-M(Oxidation)TEHSFK	VSSLPKPVRVPGSAK	VSSLPK(1032.4586)PVRVPGSAK	aleitner_M1012_005	62.5308	12.9	1.9	2.6	5.1	435	78	3.5	1243	254	6.2	Q8NIL3	1	1	0	0	P28745	49	1	0	0	32228.9	SCHPO	Antisense-enhancing sequence 1	58349.8	SCHPO	Protein pim1
527.0869	5	-4.6	KVDCLPIQSFK	K(1296.7038)VDC(Carbamidomethyl)LPIQSFK	GKSNIAVSIDR	GK(1471.7745)SNIAVSIDR	aleitner_M1012_005	31.2137	18.2	3.7	2.6	8.7	473	29	4.1	5877	972	9.5	P87169	561	1	0	0	Q9UTK9	65	1	0	0	79890.2	SCHPO	Spindle assembly checkpoint component mad1	52011.2	SCHPO	Putative 6-phosphofructo-2-kinase/fructose-2,6-bisphosphatase C144.17c
534.5093	4	8.7	MDGLRPSKR	1059.4291-M(Oxidation)DGLRPSKR	MNDQNER	1212.6285-M(Oxidation)NDQNER	aleitner_M1012_005	26.9115	12.8	3.1	2.6	2.9	1647	368	1.9	3159	746	9.9	O13710	1	1	0	0	Q09730	1	1	0	0	124262.2	SCHPO	Structural maintenance of chromosomes protein 5	10542.1	SCHPO	Protein transport protein sft1
672.0146	3	-6.6	MHGAPEFLTK	867.4814-M(Oxidation)HGAPEFLTK	MANAAQKK	1283.6220-M(Met-loss)ANAAQKK	aleitner_M1012_005	41.3480	17.7	2.2	2.6	4.7	1895	452	3.5	3481	918	13.1	O14118	1	1	0	0	O14193	1	1	0	0	33051.1	SCHPO	Uncharacterized protein C3A11.03	22104.2	SCHPO	Meiotically up-regulated gene 69 protein
816.4263	3	-7.2	DRCGLLLER	1315.6880-DRC(Carbamidomethyl)GLLLER	MLKQAESMLK	1268.6547-MLKQAESMLK	aleitner_M1012_005	67.7030	15.7	3.4	2.6	6.2	644	55	3.1	3880	530	11.1	Q9P3E3	1	1	0	0	Q9P6L2	1	1	0	0	25136.4	SCHPO	Malic enzyme (Fragment)	54023.8	SCHPO	Ribosomal N-lysine methyltransferase 4
733.7335	3	-1.0	LDAIKNVK	LDAIK(1298.6369)NVK	MPNEIFPWK	1037.6121-MPNEIFPWK	aleitner_M1012_005	58.9685	15.4	3.9	2.6	4.5	1463	238	4.0	1956	342	10.9	O42649	671	1	0	0	O42923	1	1	0	0	136851.5	SCHPO	Structural maintenance of chromosomes protein 3	53477.9	SCHPO	RNA-binding post-transcriptional regulator cip1
856.4264	4	6.7	AKNGLISMTELQQK	AK(1845.8244)NGLISM(Oxidation)TELQQK	KFYSEGAYSSHMASK	K(1713.8971)FYSEGAYSSHM(Oxidation)ASK	aleitner_M1012_005	88.4202	15.5	3.5	2.6	6.1	673	114	3.0	4190	1024	9.4	O13712	52	1	0	0	O59811	78	1	0	0	94908.8	SCHPO	Meiotically up-regulated gene 61 protein	52251.2	SCHPO	Zinc finger protein C550.15c
712.0419	3	-1.4	MNEITLFIK	1025.5070-MNEITLFIK	MSVYQTYK	1245.6679-M(Met-loss)SVYQTYK	aleitner_M1012_005	35.5248	13.2	4.4	2.6	6.0	239	17	2.0	2931	450	8.4	Q10235	1	1	0	0	O94425	1	1	0	0	26672.1	SCHPO	Cell polarity protein alp11	15134.2	SCHPO	WW domain-containing protein C660.05
675.0635	3	-2.5	KSSSHPK	K(1252.7656)SSSHPK	MLVVFQRVVR	907.4763-M(Met-loss)LVVFQRVVR	aleitner_M1012_005	39.8120	14.6	5.2	2.6	5.2	1117	82	3.6	3130	338	9.4	Q10304	104	1	0	0	G2TRP2	1	1	0	0	71267.2	SCHPO	Uncharacterized protein C22H10.11c	10052.8	SCHPO	Putative mitochondrial ribosomal protein new15, mitochondrial
605.3315	3	0.98	KNFTPK	K(1079.5586)NFTPK	MSFFRVR	871.4804-MSFFRVR	aleitner_M1012_005	52.2585	13.4	2.7	2.6	4.1	1195	234	3.4	1894	375	9.3	P54874	414	1	0	0	O59856	1	1	0	0	49239.4	SCHPO	Hydroxymethylglutaryl-CoA synthase	10896.8	SCHPO	Probable 54S ribosomal protein L33, mitochondrial
514.3403	3	1.8	LKLSGK	LK(895.5743)LSGK	KISVALK	K(782.4902)ISVALK	aleitner_M1012_005	44.4243	16.5	2.3	2.6	6.7	680	75	5.0	1783	230	9.8	Q9HGL2	327	1	0	0	Q9UTK4	1718	1	0	0	120542.1	SCHPO	Uncharacterized calcium-binding protein C800.10c	189577.1	SCHPO	Nucleoporin nup189
595.8276	4	3.9	MAVSLNDFISVKLK	946.4430-M(Met-loss)AVSLNDFISVKLK	MSSVETR	1570.8970-MSSVETR	aleitner_M1012_005	31.7025	17.4	5.6	2.6	9.7	172	5	5.6	1588	157	10.4	O14227	1	1	0	0	Q9Y7I4	1	1	0	0	139479.0	SCHPO	RNA-dependent RNA polymerase 1	46992.2	SCHPO	Dol-P-Man:Man(5)GlcNAc(2)-PP-Dol alpha-1,3-mannosyltransferase
719.0743	3	4.9	MKSPISTHLAK	M(Oxidation)K(926.5259)SPISTHLAK	KMIEIR	K(1365.7326)MIEIR	aleitner_M1012_005	76.5192	20.1	6.5	2.6	9.2	526	25	6.1	2371	245	14.1	O94670	143	1	0	0	P87320	243	1	0	0	30451.6	SCHPO	Uncharacterized protein C651.12c	101902.1	SCHPO	Protein msp1, mitochondrial
719.7257	3	-9.7	DKLLNMEQTIGK	DK(767.4429)LLNMEQTIGK	MIAAVEK	1526.8014-M(Met-loss)IAAVEK	aleitner_M1012_005	48.9365	14.6	1.7	2.7	9.0	64	13	4.6	782	285	9.9	O74402	492	1	0	0	Q9HDX1	1	1	0	0	90155.1	SCHPO	Heat shock protein 78, mitochondrial	79252.6	SCHPO	Uncharacterized transcriptional regulatory protein PB1A11.04c
781.0764	3	6.1	MSRNASNAYLK	1086.5743-MSRNASNAYLK	KTIGAGSMGK	K(1391.6867)TIGAGSMGK	aleitner_M1012_005	78.6865	19.3	5.5	2.7	7.7	801	178	5.6	2251	532	11.5	O13690	1	1	0	0	O59697	57	1	0	0	105910.2	SCHPO	PH and SEC7 domain-containing protein C11E3.11c	47674.4	SCHPO	Serine/threonine-protein kinase ppk25
488.0349	4	3.7	KVFGNEK	K(1127.6590)VFGNEK	KFVAGEVIK	K(958.5124)FVAGEVIK	aleitner_M1012_005	28.9395	16.3	1.2	2.7	6.2	767	56	5.3	1269	107	10.1	Q10148	18	1	0	0	O14078	359	1	0	0	29446.3	SCHPO	Uncharacterized protein C1D4.01	45362.6	SCHPO	Obg-like ATPase homolog
822.7542	3	3.6	KLNTEDSNTSK	K(1229.6326)LNTEDSNTSK	MSSNKLPTSK	1373.6674-MSSNKLPTSK	aleitner_M1012_005	67.7540	14.3	4.0	2.7	5.0	818	162	3.4	2186	502	9.3	O74844	173	1	0	0	O13793	1	1	0	0	28843.7	SCHPO	Kinetochore protein fta7	35447.6	SCHPO	Probable mitochondrial transport protein fsf1
786.7473	3	-1.1	MTVTPINPTNQPYK	885.4556-M(Met-loss)TVTPINPTNQPYK	KNSSANK	K(1609.8352)NSSANK	aleitner_M1012_005	81.9472	15.8	4.7	2.7	6.2	546	59	3.6	2300	400	11.6	Q10242	1	1	0	0	Q9P7I8	10	1	0	0	21647.9	SCHPO	Probable gluconokinase	10006.7	SCHPO	UPF0390 protein C24B10.18
526.0046	4	8.2	MSIDFDWSK	956.4815-M(Oxidation)SIDFDWSK	MSAEQEKK	1281.5587-M(Met-loss)SAEQEKK	aleitner_M1012_005	58.8730	13.7	3.3	2.7	6.9	203	33	2.5	3334	730	11.1	Q92377	1	1	0	0	Q09717	1	1	0	0	30517.7	SCHPO	Mitochondrial distribution and morphology protein 12	24150.1	SCHPO	Ran-specific GTPase-activating protein 1
763.0730	3	-7.4	SIQKIIHDVSK	SIQK(1019.4845)IIHDVSK	MSTETVAK	1404.7977-M(Oxidation)STETVAK	aleitner_M1012_005	44.2020	12.0	2.9	2.7	4.2	626	83	1.9	3116	688	9.9	B5BP47	502	1	0	0	Q9US42	1	1	0	0	61632.9	SCHPO	Uncharacterized transporter C460.03	44211.2	SCHPO	Protein urg3
1021.8138	3	-5.3	AKELDDVFQK	AK(1870.8221)ELDDVFQK	MNELDATDPSDWNQTK	1329.6816-M(Met-loss)NELDATDPSDWNQTK	aleitner_M1012_005	51.6930	13.9	2.3	2.7	4.5	1686	383	3.5	3344	715	9.4	Q8TFF9	110	1	0	0	O74747	1	1	0	0	60506.4	SCHPO	Putative amidase PB8B6.03	43438.1	SCHPO	Postreplication repair E3 ubiquitin-protein ligase rad18
865.4131	3	2.4	MNGINTANEEITR	1115.5281-M(Oxidation)NGINTANEEITR	MNASNNISK	1615.7512-MNASNNISK	aleitner_M1012_005	18.8113	11.2	1.8	2.7	3.3	618	231	2.0	1509	616	7.9	O74552	1	1	0	0	O13688	1	1	0	0	96408.6	SCHPO	Vacuolar protein sorting-associated protein 35	59899.5	SCHPO	Non-structural maintenance of chromosome element 6
1003.2335	3	-7.3	TLNIKDSDELLINPK	TLNIK(1294.7649)DSDELLINPK	VKVGIPLFER	VK(1850.0037)VGIPLFER	aleitner_M1012_005	87.9123	16.6	3.6	2.7	6.3	1350	157	4.3	4508	724	11.9	Q9UU94	307	1	0	0	Q10338	299	1	0	0	64628.1	SCHPO	Enhancer of polycomb-like protein 1	68432.0	SCHPO	Uncharacterized protein C582.04c
535.2521	6	-0.41	TQKFDTIFWNFPHSGK	TQK(1253.5122)FDTIFWNFPHSGK	METNFEDSK	2090.0262-M(Oxidation)ETNFEDSK	aleitner_M1012_005	62.0758	13.4	4.0	2.7	4.1	1299	228	3.4	2066	387	11.4	O94480	136	1	0	0	P87152	1	1	0	0	32345.0	SCHPO	UPF0617 protein C1919.13c	112902.4	SCHPO	Transcriptional activator spt7
683.3918	3	-5.7	KKPNPASR	K(1150.6460)KPNPASR	MKFFLSLK	1034.5873-MKFFLSLK	aleitner_M1012_005	67.9012	14.7	3.4	2.7	6.5	303	38	2.2	3585	596	10.3	Q10236	310	1	0	0	Q92361	1	1	0	0	36808.5	SCHPO	Ribonuclease H2 subunit A	30409.1	SCHPO	Uncharacterized protein C6G9.16c
464.5294	4	3.2	KIAGLDPSK	K(926.5437)IAGLDPSK	MVKTNISK	1065.6070-M(Met-loss)VKTNISK	aleitner_M1012_005	47.7998	14.1	2.0	2.7	6.0	290	100	3.2	1453	606	8.1	P87137	843	1	0	0	Q9P7N4	1	1	0	0	105060.9	SCHPO	Uncharacterized protein C57A7.06	36276.3	SCHPO	tRNA-specific adenosine deaminase subunit tad3
464.5285	4	1.2	KIAGLDPSK	K(926.5437)IAGLDPSK	MVKTNISK	1065.6070-M(Met-loss)VKTNISK	aleitner_M1012_005	47.3102	15.4	3.6	4.5	6.7	551	140	4.0	2449	761	8.7	P87137	843	1	0	0	Q9P7N4	1	1	0	0	105060.9	SCHPO	Uncharacterized protein C57A7.06	36276.3	SCHPO	tRNA-specific adenosine deaminase subunit tad3
740.3928	3	2.3	KLTSLLDDVR	K(1059.4907)LTSLLDDVR	MDMTVSNQK	1296.7289-M(Met-loss)DMTVSNQK	aleitner_M1012_005	49.0465	9.8	2.5	2.7	2.6	514	198	1.3	1322	671	9.3	O59706	304	1	0	0	Q9P795	1	1	0	0	57255.7	SCHPO	Pre-mRNA-splicing factor sap61	35545.6	SCHPO	Protein air1
582.8125	4	-1.1	MAGIESKQR	1439.7409-M(Met-loss)AGIESKQR	QYGGKVTGAPSVR	Q(Gln->pyro-Glu)YGGK(1025.5506)VTGAPSVR	aleitner_M1012_005	49.8718	14.0	4.1	2.7	5.6	633	65	2.5	4722	682	10.5	O13802	1	1	0	0	O60182	270	1	0	0	37819.1	SCHPO	Probable rRNA-processing protein ebp2	103490.2	SCHPO	Replication factor C subunit 1
1006.1403	3	7.4	MDAKSTFASAEADEENTDK	M(Oxidation)DAK(940.5131)STFASAEADEENTDK	KSLNWR	K(2212.9318)SLNWR	aleitner_M1012_005	55.8678	16.5	3.9	2.8	7.2	563	115	5.0	1984	494	11.4	O94248	4206	1	0	0	Q9UU86	343	1	0	0	537791.9	SCHPO	Midasin	80592.2	SCHPO	Protein SYG1 homolog
492.0020	4	5.9	KDSYECR	K(1007.5651)DSYEC(Carbamidomethyl)R	MNGIITPQK	1094.4703-M(Met-loss)NGIITPQK	aleitner_M1012_005	23.5495	13.3	4.2	2.8	4.0	1391	201	1.7	6483	1006	9.3	Q02061	1165	1	0	0	Q2L4W6	1	1	0	0	137850.7	SCHPO	DNA-directed RNA polymerase II subunit RPB2	62945.9	SCHPO	Sporulation-specific protein 5
913.7740	3	-9.3	MEKTEEENYSIK	1238.6441-MEKTEEENYSIK	MGKPAGLNAAR	1637.7495-M(Oxidation)GKPAGLNAAR	aleitner_M1012_005	43.1500	14.4	4.0	2.8	6.6	313	20	2.5	3763	735	9.9	O94572	1	1	0	0	P79057	1	1	0	0	56058.2	SCHPO	Uncharacterized transporter C1773.15	15655.4	SCHPO	40S ribosomal protein S23
707.3572	3	7.9	KATTYEK	K(1279.5941)ATTYEK	MGLGNLCSYK	977.5070-MGLGNLC(Carbamidomethyl)SYK	aleitner_M1012_005	41.9457	14.5	4.2	2.8	5.1	756	110	3.5	1965	346	9.4	O13652	408	1	0	0	P40899	1	1	0	0	102033.9	SCHPO	Protein sfi1	19696.2	SCHPO	Sexual differentiation process protein isp3
944.1442	3	-9.3	MYHLPDMEETVNKILR	972.4916-M(Met-loss)YHLPDMEETVNKILR	MAGTPSFQK	1995.0135-M(Met-loss)AGTPSFQK	aleitner_M1012_005	95.0955	14.5	5.2	2.8	7.2	238	19	4.0	1680	272	9.9	Q10214	1	1	0	0	O94714	1	1	0	0	15641.9	SCHPO	Uncharacterized protein C4H3.06	45636.0	SCHPO	Protein spt2
598.8464	4	-3.1	MVQISEVKGNGR	1205.7172-M(Met-loss)VQISEVKGNGR	KPFIPKNPK	K(1323.7147)PFIPKNPK	aleitner_M1012_005	31.5407	15.9	4.6	2.8	6.0	989	101	3.5	4364	622	11.4	Q9C0X6	1	1	0	0	O74517	108	1	0	0	50052.9	SCHPO	RuvB-like helicase 1	32352.8	SCHPO	Protein saf1
983.1420	3	-10.0	MHPHLDVNNQK	1614.7932-MHPHLDVNNQK	MKANIACVQMAPK	1469.7085-M(Oxidation)KANIAC(Carbamidomethyl)VQMAPK	aleitner_M1012_005	59.0992	15.6	4.9	2.8	5.6	991	130	3.1	4312	792	11.1	O74347	1	1	0	0	O59829	1	1	0	0	12294.0	SCHPO	COX assembly mitochondrial protein 1	30689.4	SCHPO	Probable nitrilase C965.09
772.0657	3	7.6	KHYWPTLK	K(1241.5710)HYWPTLK	MGNDGGSLPTR	1209.6546-MGNDGGSLPTR	aleitner_M1012_005	59.0692	14.8	0.8	2.8	6.8	325	54	4.7	1136	233	10.1	Q10244	166	1	0	0	C1M2W1	1	1	1	0	25414.4	SCHPO	Uncharacterized protein C4G9.14	27057.5	SCHPM	Rtf2 factor
831.3887	3	-2.0	MAMSSITSAK	1449.6657-M(Oxidation)AMSSITSAK	KDSMASSSQDLK	K(1179.5515)DSM(Oxidation)ASSSQDLK	aleitner_M1012_005	86.7228	15.8	2.9	2.8	4.3	1910	341	4.0	2265	417	10.8	P41888	1	1	0	0	P50998	819	1	0	0	64236.2	SCHPO	Thiamine pyrophosphokinase	95887.8	SCHPO	AMP deaminase
630.5505	4	3.5	MESGSIDLDK	1424.6680-MESGSIDLDK	MEMLTKFESR	1231.5642-MEM(Oxidation)LTKFESR	aleitner_M1012_005	77.8235	17.0	4.1	2.8	6.1	1201	369	5.0	2215	676	9.3	O74415	1	1	0	0	Q96WV5	1	1	0	0	179231.3	SCHPO	Uncharacterized protein C14G10.02	136370.4	SCHPO	Putative coatomer subunit alpha
747.0114	3	0.59	MSSNSAVQSK	1200.5299-MSSNSAVQSK	MSEDPQSWSK	1175.5492-M(Met-loss)SEDPQSWSK	aleitner_M1012_005	23.6697	13.1	1.8	2.8	5.8	306	29	4.6	662	64	9.4	O13954	1	1	0	0	Q1MTR0	1	1	0	0	21020.7	SCHPO	Uncharacterized protein C23H4.13c	21511.8	SCHPO	Mitochondrial inner membrane protease atp23
460.2712	3	8.4	MSAFKK	798.4422-M(Met-loss)SAFKK	MLNKR	717.4061-MLNKR	aleitner_M1012_005	38.9065	19.2	3.6	2.8	8.7	821	81	5.0	6090	747	10.5	Q874R1	1	1	0	0	P87055	1	1	0	0	22408.0	SCHPO	GTP-binding protein rho4	35128.4	SCHPO	Uncharacterized protein C57A10.07
712.7404	3	7.3	AGYGKVSSTLDLIK	AGYGK(684.3806)VSSTLDLIK	MASITR	1588.8712-M(Met-loss)ASITR	aleitner_M1012_005	61.1222	12.9	3.7	2.8	7.5	99	7	1.9	4034	836	7.9	Q9USX1	596	1	0	0	Q9P383	1	1	0	0	99446.9	SCHPO	Aminopeptidase 1	20798.5	SCHPO	Nuclear cap-binding protein subunit 2
738.3835	3	9.4	MKGLGLSTR	1234.5751-M(Oxidation)KGLGLSTR	MSENVISSSK	1115.6009-M(Oxidation)SENVISSSK	aleitner_M1012_005	78.1430	14.0	3.5	2.8	6.2	296	60	3.0	2003	532	7.8	Q09735	1	1	0	0	O74485	1	1	0	0	56195.6	SCHPO	Putative aminopeptidase C13A11.05	65858.1	SCHPO	CUE domain-containing protein 3
679.3226	4	0.16	KSLSMAENEEEK	K(1303.6264)SLSM(Oxidation)AENEEEK	LKSLMENCR	LK(1547.7025)SLM(Oxidation)ENC(Carbamidomethyl)R	aleitner_M1012_005	33.3310	11.4	3.0	2.8	2.0	1688	421	1.4	2540	811	9.4	O14343	870	1	0	0	O60083	120	1	0	0	99060.0	SCHPO	Kinesin-like protein 5	18000.9	SCHPO	Uncharacterized protein C1494.09c
970.1473	3	1.9	MASSSNIKHR	1777.8483-MASSSNIKHR	MLSDDTSFRQISSER	1267.6343-M(Met-loss)LSDDTSFRQISSER	aleitner_M1012_005	61.6897	14.8	4.2	2.8	4.5	1677	217	2.4	6173	1032	10.3	Q9UTI6	1	1	0	0	Q10068	1	1	0	0	41557.0	SCHPO	Probable ethanolamine-phosphate cytidylyltransferase	117423.2	SCHPO	Uncharacterized protein C3H1.02c
376.2307	4	4.1	MVKSTTVTR	610.3690-M(Met-loss)VKSTTVTR	MKTPK	1028.5866-M(Met-loss)KTPK	aleitner_M1012_005	15.8854	16.3	5.5	2.8	8.8	300	9	5.5	2341	174	11.3	Q9Y7L0	1	1	0	0	Q7LL00	1	1	0	0	24902.7	SCHPO	Protein transport protein sec22	89256.9	SCHPO	Uncharacterized oligopeptide transporter C1840.12
659.3545	3	-2.9	MSASGKKPGTK	1015.5074-M(Met-loss)SASGKKPGTK	MSSISIDEK	1097.6081-M(Met-loss)SSISIDEK	aleitner_M1012_005	23.3545	17.1	4.7	2.8	7.7	397	29	5.5	1262	114	13.1	Q09922	1	1	0	0	O94491	1	1	0	0	89378.5	SCHPO	Uncharacterized transcriptional regulatory protein C1F7.11c	56665.2	SCHPO	Uncharacterized transporter C417.10
614.3210	4	5.8	MTAKMLHLVR	1238.5779-MTAKM(Oxidation)LHLVR	MSSSYSSRAEK	1352.7308-M(Met-loss)SSSYSSRAEK	aleitner_M1012_005	28.8627	14.0	2.8	2.8	4.1	1090	156	3.0	2113	392	11.0	O74801	1	1	0	0	Q9HGN8	1	1	0	0	29550.1	SCHPO	54S ribosomal protein yml6, mitochondrial	40334.3	SCHPO	Survival factor 2
690.3369	3	-9.3	MNNSKQFLK	1090.4787-M(Met-loss)NNSKQFLK	MDVGTMGSR	1115.5975-MDVGTMGSR	aleitner_M1012_005	51.7240	10.0	1.8	2.8	6.2	51	5	1.1	2525	503	7.0	O42925	1	1	0	0	Q09733	1	1	0	0	55578.5	SCHPO	Uncharacterized protein C16C6.01c	126539.5	SCHPO	Rho guanine nucleotide exchange factor gef2
717.3914	3	8.5	KDLFAMEK	K(1152.6390)DLFAM(Oxidation)EK	MASLTTALPNK	1134.5631-M(Met-loss)ASLTTALPNK	aleitner_M1012_005	40.3330	16.1	3.6	2.8	10.3	63	8	2.5	4120	809	7.9	O14275	477	1	0	0	O94510	1	1	0	0	107984.9	SCHPO	Pentatricopeptide repeat-containing protein 4, mitochondrial	48066.5	SCHPO	Glucan endo-1,3-alpha-glucosidase agn2
703.0651	3	7.1	KLSAAR	K(1461.7616)LSAAR	KNYNFEQLLR	K(782.4650)NYNFEQLLR	aleitner_M1012_005	93.8987	15.9	2.5	2.8	5.0	1617	199	3.2	4611	693	10.9	O13863	152	1	0	0	P22191	353	1	0	0	60708.9	SCHPO	Uncharacterized kinase C1B1.02c	45637.6	SCHPO	Uncharacterized cox1 intron-1 45.6 kDa protein
905.5007	4	5.7	SKHVTLVSFFHPSGEYILSGTSK	SK(1097.6519)HVTLVSFFHPSGEYILSGTSK	MLALKLQK	2658.3694-M(Oxidation)LALKLQK	aleitner_M1012_005	87.5837	22.9	5.5	2.8	8.5	2064	201	8.4	2161	212	16.5	O42858	165	1	0	0	O59945	1	1	0	0	45184.1	SCHPO	Set1 complex component swd1	68617.9	SCHPO	Fimbrin
845.1029	3	2.9	MEANFQQAVK	1498.7602-M(Met-loss)EANFQQAVK	INAFSHEMLKR	INAFSHEM(Oxidation)LK(1171.5873)R	aleitner_M1012_005	89.5335	10.7	1.5	2.8	1.4	2448	456	1.3	2632	521	9.3	P50521	1	1	0	0	Q09925	507	1	0	0	50920.8	SCHPO	Hexokinase-2	67519.5	SCHPO	Serine palmitoyltransferase 2
816.3845	3	-8.9	MTELLADEVFK	1135.5107-M(Oxidation)TELLADEVFK	MDESELFK	1448.7109-MDESELFK	aleitner_M1012_005	78.8920	13.7	2.9	2.8	5.8	363	59	4.0	1097	210	9.9	P30666	1	1	0	0	Q10146	1	1	0	0	97481.9	SCHPO	DNA replication licensing factor mcm3	89560.5	SCHPO	Exosome complex exonuclease rrp6
728.0098	3	-10.0	MEESPRVEK	1061.5063-M(Oxidation)EESPRVEK	MSQMSSASVK	1257.5911-M(Met-loss)SQMSSASVK	aleitner_M1012_005	71.5277	12.4	3.8	2.9	5.1	328	19	1.4	3636	594	9.4	G2TRU2	1	1	0	0	Q9USS6	1	1	0	0	18004.2	SCHPO	Uncharacterized transmembrane protein C1672.14	51976.4	SCHPO	Probable acid phosphatase SPBC4.06
1091.5249	3	-5.5	MTSTSHFVASTVKKPR	1495.6355-MTSTSHFVASTVKKPR	MGGSDFEDDELFK	1914.0033-M(Met-loss)GGSDFEDDELFK	aleitner_M1012_005	71.7292	17.5	4.8	2.9	5.1	2590	364	4.4	3804	654	12.4	O59830	1	1	0	0	O94432	1	1	0	0	59800.8	SCHPO	Uncharacterized transcriptional regulatory protein C965.10	52818.7	SCHPO	Uncharacterized RNA-binding protein C660.15
858.4554	3	-8.8	MGGTINAAIK	1581.8502-M(Oxidation)GGTINAAIK	INEKIESLELEK	INEK(1128.5849)IESLELEK	aleitner_M1012_005	86.7900	17.7	2.6	2.9	8.2	428	45	3.6	4840	772	9.5	O13856	1	1	0	0	O94383	453	1	0	0	39780.3	SCHPO	Uncharacterized WD repeat-containing protein C1A6.02	140523.2	SCHPO	Structural maintenance of chromosomes protein 1
630.3273	4	6.2	MSSSSSHNSFSGSK	1219.7111-M(Met-loss)SSSSSHNSFSGSK	KTHLIAMIR	K(1435.6216)THLIAMIR	aleitner_M1012_005	51.8742	13.4	2.9	2.9	4.0	1171	161	2.5	3056	557	9.4	O42922	1	1	0	0	O94251	21	1	0	0	65297.3	SCHPO	Uncharacterized MFS-type transporter C16A3.17c	11843.1	SCHPO	Ribonucleases P/MRP protein subunit POP7
880.0762	3	3.4	KDSEDFDMDEFVK	K(1017.5317)DSEDFDM(Oxidation)DEFVK	MNLFLSR	1757.7342-MNLFLSR	aleitner_M1012_005	96.2972	15.9	1.8	2.9	9.6	115	43	5.7	1126	451	9.5	Q9URV6	74	1	0	0	O94689	1	1	0	0	10711.2	SCHPO	ATP synthase subunit e, mitochondrial	88201.8	SCHPO	Mitochondrial escape protein 2
858.4158	3	-10.0	EKMHAELDEIIK	EK(1101.5125)M(Oxidation)HAELDEIIK	MARDVDNK	1608.8069-M(Oxidation)ARDVDNK	aleitner_M1012_005	21.1730	14.4	1.6	2.9	3.5	1847	239	2.9	2638	426	10.9	Q9UTA9	213	1	0	0	O94296	1	1	0	0	28468.9	SCHPO	Uncharacterized methyltransferase C25B8.09	142380.4	SCHPO	Probable phospholipid-transporting ATPase C887.12
473.0406	5	2.4	DKFPEAPLDK	DK(1201.5689)FPEAPLDK	KSSASFYMK	K(1296.6602)SSASFYM(Oxidation)K	aleitner_M1012_005	22.2287	14.4	3.3	2.9	3.7	2442	411	2.7	4588	878	10.7	Q9UT05	219	1	0	0	O14111	48	1	0	0	142927.5	SCHPO	Tripeptidyl-peptidase 2 homolog	108213.7	SCHPO	Phosphatidylserine decarboxylase proenzyme 3
806.0798	3	9.3	GKGDLDDPNSK	GK(1270.6591)GDLDDPNSK	MLQARIEEK	1282.6041-M(Oxidation)LQARIEEK	aleitner_M1012_005	57.7210	12.8	1.8	2.9	5.0	505	101	2.5	2644	582	7.8	Q9C0Y5	8	1	0	0	Q9UTG8	1	1	0	0	159320.4	SCHPO	ATP-binding cassette transporter pdr1	10319.6	SCHPO	DASH complex subunit dad2
542.2990	4	-5.1	MDGLRPSKR	1106.6124-MDGLRPSKR	AIKFPEHK	AIK(1196.6336)FPEHK	aleitner_M1012_005	41.5927	13.2	2.6	2.9	4.5	1250	159	4.1	1653	216	8.7	O13710	1	1	0	0	P87055	222	1	0	0	124262.2	SCHPO	Structural maintenance of chromosomes protein 5	35128.4	SCHPO	Uncharacterized protein C57A10.07
627.0809	4	2.6	MTSGPHNLEDPIVR	939.5212-MTSGPHNLEDPIVR	MAPIKSR	1702.8349-MAPIKSR	aleitner_M1012_005	73.2537	12.8	0.3	2.9	4.6	557	190	3.4	1204	502	9.3	Q12705	1	1	0	0	O94363	1	1	0	0	63714.9	SCHPO	Serine/threonine-protein phosphatase 2B catalytic subunit	20515.4	SCHPO	GTP-binding protein rhb1
608.6832	3	6.9	KADVSIDQK	K(820.4807)ADVSIDQK	GKLHTK	GK(1140.6027)LHTK	aleitner_M1012_005	94.6900	12.3	3.1	2.9	9.2	26	1	1.4	6999	1033	7.3	O94247	190	1	0	0	Q9P6N8	448	1	0	0	75003.5	SCHPO	DNA polymerase alpha-associated DNA helicase A	51864.2	SCHPO	ATP-dependent rRNA helicase rrp3
506.4865	5	-1.9	MVVLAVSIVNR	1458.7355-M(Met-loss)VVLAVSIVNR	EKPIVYSNSER	EK(1206.7336)PIVYSNSER	aleitner_M1012_005	28.7567	12.1	2.8	2.9	3.6	1155	159	2.1	3326	619	8.5	O74496	1	1	0	0	Q92359	665	1	0	0	27097.9	SCHPO	Coatomer subunit delta	73292.9	SCHPO	Pumilio domain-containing protein C6G9.14
739.4205	3	-8.1	MLSTPVTSQLR	1114.6386-M(Met-loss)LSTPVTSQLR	MALKTFELR	1238.6871-M(Met-loss)ALKTFELR	aleitner_M1012_005	80.1217	14.4	3.2	2.9	5.5	498	65	3.5	1583	258	13.1	Q9UT94	1	1	0	0	O74904	1	1	0	0	25560.6	SCHPO	eRF1 methyltransferase catalytic subunit mtq2	14301.9	SCHPO	60S ribosomal protein L35
893.4854	3	-0.63	MSISIETITKR	1530.7752-M(Met-loss)SISIETITKR	KVMPSAGGYINEK	K(1284.7289)VMPSAGGYINEK	aleitner_M1012_005	57.8540	13.5	4.9	2.9	4.0	1283	241	2.6	3151	686	10.6	O74902	1	1	0	0	P40383	315	1	0	0	55385.3	SCHPO	Uncharacterized MFS-type transporter C613.02	152590.5	SCHPO	5'-3' exoribonuclease 1
738.3766	3	-6.9	MAVSAVPHPSK	1073.5427-M(Oxidation)AVSAVPHPSK	KNSSLMEK	K(1276.6486)NSSLMEK	aleitner_M1012_005	59.5600	11.9	2.9	2.9	4.1	529	63	0.9	4481	814	7.8	O14021	1	1	0	0	Q10411	1454	1	0	0	48476.5	SCHPO	RbAp48-related WD40 repeat-containing protein prw1	222788.5	SCHPO	Sporulation-specific protein 15
614.3251	4	8.3	KENGSHQVSNR	K(1198.6445)ENGSHQVSNR	MSSQILTSPTK	1392.6746-M(Met-loss)SSQILTSPTK	aleitner_M1012_005	44.5618	12.4	0.3	2.9	2.9	1381	340	1.5	3427	814	9.5	O74906	79	1	0	0	O94481	1	1	0	0	39310.8	SCHPO	Putative box C/D snoRNA protein SPCC613.07	59083.5	SCHPO	Transcription factor TFIIIB component B''
934.8149	3	-7.8	KLLVSHESSDR	K(1531.7770)LLVSHESSDR	SKTSNLDPYELK	SK(1407.7358)TSNLDPYELK	aleitner_M1012_005	70.6975	15.9	3.4	2.9	4.6	1876	311	3.4	3729	750	11.3	O59706	57	1	0	0	O74833	42	1	0	0	57255.7	SCHPO	Pre-mRNA-splicing factor sap61	106026.3	SCHPO	DNA ligase 4
675.0411	3	0.20	MSTASEQAR	1173.7022-M(Met-loss)STASEQAR	WKIILAHR	WK(986.4669)IILAHR	aleitner_M1012_005	44.5327	14.4	3.6	2.9	9.7	43	6	2.0	3473	720	6.8	O74843	1	1	0	0	O59773	509	1	0	0	28868.8	SCHPO	Sad1-interacting factor 1	113498.5	SCHPO	Chromatin modification-related protein vid21
592.7062	3	2.7	HLLSIEKK	HLLSIEK(808.5058)K	KVPVTK	K(1104.6543)VPVTK	aleitner_M1012_005	25.2493	11.9	3.2	2.9	7.2	63	6	5.1	248	26	11.0	O74985	216	1	0	0	Q7Z9H9	389	1	0	0	83679.2	SCHPO	N-terminal acetyltransferase A complex subunit nat1	96036.2	SCHPO	Polyphosphoinositide phosphatase
602.0563	4	-8.4	MGLTSWLFGGGK	1282.6293-M(Met-loss)GLTSWLFGGGK	MSIPEESEINK	1259.6550-M(Met-loss)SIPEESEINK	aleitner_M1012_005	52.4405	14.2	2.8	2.9	4.5	1249	142	2.2	5254	771	9.7	O14177	1	1	0	0	O14115	1	1	0	0	23928.3	SCHPO	ESCRT-III complex subunit did4	72522.8	SCHPO	Patatin-like phospholipase domain-containing protein SPAC1786.01c
1035.1976	3	2.8	MSNSAPARQYLNEK	1625.8301-M(Met-loss)SNSAPARQYLNEK	VKISYSSSSQQFK	VK(1614.8002)ISYSSSSQQFK	aleitner_M1012_005	99.6338	14.2	4.4	2.9	3.2	3196	665	2.9	3868	859	11.0	O74861	1	1	0	0	O94717	44	1	0	0	11856.3	SCHPO	Set1 complex component sdc1	109008.1	SCHPO	RNA-silencing factor ers1
729.3790	3	2.9	MPKQLYFSK	1028.5138-M(Oxidation)PKQLYFSK	GKSQDTQK	GK(1294.6631)SQDTQK	aleitner_M1012_005	32.9975	11.9	4.7	2.9	4.0	537	57	2.5	1444	214	10.5	P49776	1	1	0	0	Q10428	13	1	0	0	20685.7	SCHPO	Bis(5'-nucleosyl)-tetraphosphatase [asymmetrical]	63346.3	SCHPO	Serine/threonine-protein phosphatase 2A 56 kDa regulatory subunit delta 1 isoform
811.7552	3	-4.5	MGKPAGLNAARK	1350.6191-M(Met-loss)GKPAGLNAARK	SKDELDESYK	SK(1219.7037)DELDESYK	aleitner_M1012_005	51.4490	10.8	1.9	2.9	1.4	2554	523	1.4	2554	597	9.4	P79057	1	1	0	0	O74424	739	1	0	0	15655.4	SCHPO	40S ribosomal protein S23	211461.0	SCHPO	Nucleoporin nup211
790.3975	3	2.2	KVPGGAMEDSLLVK	K(909.3902)VPGGAM(Oxidation)EDSLLVK	MSSCFGSK	1596.8433-M(Met-loss)SSC(Carbamidomethyl)FGSK	aleitner_M1012_005	35.4167	13.0	3.2	3.0	5.1	501	40	2.0	3757	541	10.0	P87153	204	1	0	0	O13928	1	1	0	0	60687.1	SCHPO	Probable T-complex protein 1 subunit eta	22501.7	SCHPO	GTP-binding protein rho3
567.0763	4	-0.85	IIKIAVHIPTK	IIK(1032.4764)IAVHIPTK	MDADDFGKK	1369.8697-M(Met-loss)DADDFGKK	aleitner_M1012_005	50.8418	10.4	2.8	3.0	1.6	2092	449	1.1	3038	740	8.8	O59721	164	1	0	0	Q9P7K2	1	1	0	0	45166.7	SCHPO	Probable tRNA pseudouridine synthase 4	14595.3	SCHPO	Uncharacterized protein C24B10.03
789.7105	3	-3.5	VKTEYDEYR	VK(1164.5564)TEYDEYR	KNNFDSFR	K(1339.6296)NNFDSFR	aleitner_M1012_005	96.4638	13.4	3.6	3.0	2.9	2659	577	2.5	3445	760	10.5	Q9UTK5	960	1	0	0	P07527	201	1	0	0	197861.3	SCHPO	Abnormal long morphology protein 1	96262.1	SCHPO	Mitosis inhibitor protein kinase wee1
637.6634	3	-3.2	KEVVQEHSR	K(799.3963)EVVQEHSR	MDESLAK	1248.6463-M(Met-loss)DESLAK	aleitner_M1012_005	69.5022	18.1	2.9	3.0	12.3	54	5	9.7	198	26	11.1	O59733	31	1	0	0	O94337	1	1	0	0	27972.5	SCHPO	Pre-mRNA-splicing factor syf2	38811.4	SCHPO	Probable deoxyhypusine synthase
981.4747	3	2.5	AFSSAKVSDMYLSADER	AFSSAK(1065.5277)VSDMYLSADER	MMDLEHKR	2013.9354-M(Met-loss)MDLEHKR	aleitner_M1012_005	56.0108	17.5	1.7	3.0	8.6	332	35	5.1	2126	324	11.0	O59722	271	1	0	0	Q9Y7J6	1	1	0	0	220136.5	SCHPO	1-phosphatidylinositol 3-phosphate 5-kinase fab1	62716.1	SCHPO	Serine/threonine-protein kinase ppk21
651.1008	4	0.12	MSSFGTLFK	1714.9142-M(Met-loss)SSFGTLFK	MTEVYSKAPATVGQVK	1023.5277-M(Met-loss)TEVYSKAPATVGQVK	aleitner_M1012_005	89.7175	13.9	2.1	3.0	5.1	630	96	4.5	907	165	10.9	O74413	1	1	0	0	O43066	1	1	0	0	42325.2	SCHPO	Chorismate synthase	105897.8	SCHPO	Serine/threonine-protein kinase ppk30
967.1390	3	-4.9	KESVYSK	K(2058.9706)ESVYSK	KTPVSNSTASQASENASDK	K(977.5070)TPVSNSTASQASENASDK	aleitner_M1012_005	99.2718	14.6	4.3	3.0	4.0	2052	424	3.7	2470	484	10.6	Q9UT02	1389	1	0	0	Q10267	234	1	0	0	206933.6	SCHPO	Protein transport protein sec71	30935.7	SCHPO	Nonsense-mediated mRNA decay protein 3
537.0001	4	-7.7	MHDESRTK	1141.5325-MHDESRTK	MKPSENEK	Acetyl-MK(1140.5234)PSENEK	aleitner_M1012_005	51.0765	11.3	2.4	3.0	3.5	713	185	1.9	2192	624	9.9	O14216	1	1	0	0	Q09773	2	1	0	0	38685.0	SCHPO	DNA replication regulator sld2	162396.0	SCHPO	Meiotically up-regulated gene 62 protein
539.2713	4	4.5	KYMAPPR	K(1275.5983)YM(Oxidation)APPR	SKEYEETPR	SK(1015.5161)EYEETPR	aleitner_M1012_005	37.4190	12.4	1.4	3.0	4.6	505	66	3.0	1446	252	7.8	Q09897	211	1	0	0	P87126	31	1	0	0	103184.4	SCHPO	Chitin synthase regulatory factor 3	44281.5	SCHPO	Pre-mRNA-splicing factor cwf2
888.4870	3	5.3	MSNPDCLSKAISLVK	1131.6176-M(Met-loss)SNPDC(Carbamidomethyl)LSKAISLVK	KETGYVGLK	K(1668.8757)ETGYVGLK	aleitner_M1012_005	64.9288	12.2	0.5	3.0	2.9	1561	230	2.5	2043	272	10.4	Q09803	1	1	0	0	Q9UTT1	225	1	0	0	48402.3	SCHPO	Suppressor protein of bem1/bed5 double mutants	130833.6	SCHPO	Ubiquitin carboxyl-terminal hydrolase 21
812.7067	3	-5.7	KQEGGSSTEK	K(1385.6133)QEGGSSTEK	DDKTDMPSSPR	DDK(1187.5670)TDMPSSPR	aleitner_M1012_005	53.5433	12.5	2.3	3.0	4.7	543	84	3.5	1208	212	7.8	O60158	226	1	0	0	O14304	204	1	0	0	47827.2	SCHPO	Bouquet formation protein 4	27341.4	SCHPO	Uncharacterized hydrolase C9G1.08c
759.7260	3	-5.3	MAKEALELK	MAK(1244.5997)EALELK	MASTATQNASTR	1169.6366-M(Met-loss)ASTATQNASTR	aleitner_M1012_005	55.6790	14.5	3.7	3.0	3.5	2048	461	3.5	2048	510	11.0	O43049	3	1	0	0	Q9USM5	1	1	0	0	53291.0	SCHPO	Serine/threonine-protein phosphatase T	98656.6	SCHPO	Probable ubiquitin carboxyl-terminal hydrolase 1
1074.1827	3	-7.8	KPPLYSYSKNCLECIQK	K(1092.5022)PPLYSYSKNC(Carbamidomethyl)LEC(Carbamidomethyl)IQK	MRDFQSR	2265.1174-M(Oxidation)RDFQSR	aleitner_M1012_005	90.6360	15.9	4.1	3.0	8.1	323	30	3.5	5070	1003	9.9	Q9P7T1	873	1	0	0	Q8TFG1	1	1	0	0	559853.9	SCHPO	Hydroxamate-type ferrichrome siderophore peptide synthetase	57925.0	SCHPO	Probable high-affinity hexose transporter ght7
934.4507	3	-9.3	MGFSAEQAKK	1688.8230-M(Oxidation)GFSAEQAKK	KQHQDISSTQHSR	K(1249.6013)QHQDISSTQHSR	aleitner_M1012_005	55.7558	12.7	5.1	3.0	3.4	1239	252	3.4	1239	253	9.3	Q09924	1	1	0	0	Q9P6I6	231	1	0	0	51583.8	SCHPO	Probable translation initiation factor eIF-2B subunit delta	28278.8	SCHPO	Uncharacterized protein C1198.03c
632.8292	4	1.1	FKGMSSETMK	FK(1382.7592)GMSSETMK	KVVVCIISDGR	K(1282.5937)VVVC(Carbamidomethyl)IISDGR	aleitner_M1012_005	29.3630	10.3	2.6	3.0	3.5	419	53	0.9	2759	578	8.9	O14195	42	1	0	0	P30597	234	1	0	0	27134.4	SCHPO	Uncharacterized N-acetyltransferase C56E4.07	97990.9	SCHPO	Chitin synthase 1
644.8043	4	-4.2	DWAKTCLDWYFR	DWAK(915.4484)TC(Carbamidomethyl)LDWYFR	MALTNGR	1797.8185-M(Oxidation)ALTNGR	aleitner_M1012_005	20.8607	14.5	2.6	3.0	4.6	1017	136	1.9	4960	876	9.9	O94573	176	1	0	0	Q10304	1	1	0	0	68839.9	SCHPO	Uncharacterized transcriptional regulatory protein C1773.16c	71267.2	SCHPO	Uncharacterized protein C22H10.11c
726.3774	3	-4.3	KEADMIEAVK	K(1043.5400)EADMIEAVK	GKEFVGNR	GK(1270.6479)EFVGNR	aleitner_M1012_005	70.4128	17.3	3.4	3.1	8.5	397	73	5.2	2466	598	12.0	P00332	226	1	0	0	O59755	324	1	0	0	37396.7	SCHPO	Alcohol dehydrogenase	61958.2	SCHPO	Spindle pole body-associated protein cut12
568.3011	4	-5.4	QEKIEAEILESR	Q(Gln->pyro-Glu)EK(842.4572)IEAEILESR	MAEVKK	1564.7985-MAEVKK	aleitner_M1012_005	86.2270	15.8	3.9	3.1	9.5	126	7	3.2	5186	832	10.6	Q10492	126	1	0	0	O59713	1	1	0	0	23237.4	SCHPO	Pinin homolog 1	48795.6	SCHPO	Diphthamide biosynthesis protein 1
884.0887	3	-8.1	MTDVQETQKGALK	1332.5721-M(Met-loss)TDVQETQKGALK	EKEGSPAAEDY	EK(1454.7617)EGSPAAEDY	aleitner_M1012_005	94.3597	16.0	1.4	3.1	6.1	938	185	5.1	1673	296	12.5	Q10343	1	1	0	0	P12000	759	1	0	0	37427.6	SCHPO	5'-AMP-activated protein kinase subunit gamma	86581.9	SCHPO	DNA ligase 1
629.6813	3	-4.0	KIEAGEVVK	K(914.4644)IEAGEVVK	MADRLR	1109.6332-M(Oxidation)ADRLR	aleitner_M1012_005	72.9907	14.9	1.4	3.1	10.2	37	8	5.2	530	222	7.9	O14214	71	1	0	0	Q9P7R6	1	1	0	0	35470.5	SCHPO	tRNA (guanine(9)-N1)-methyltransferase	9581.2	SCHPO	Uncharacterized protein C211.05
827.4599	3	8.7	MSNLPIYNFIR	1243.6700-M(Met-loss)SNLPIYNFIR	KDVDFELIK	K(1373.7343)DVDFELIK	aleitner_M1012_005	91.2675	13.8	3.7	3.1	6.0	432	43	1.9	5832	983	7.8	Q9P6I7	1	1	0	0	Q9UTM4	204	1	0	0	41199.1	SCHPO	Adenine deaminase	59377.7	SCHPO	T-complex protein 1 subunit epsilon
628.6927	3	-1.4	MLSLRTSISR	851.4501-M(Met-loss)LSLRTSISR	MSQKSHK	1169.6768-M(Met-loss)SQKSHK	aleitner_M1012_005	36.2537	14.2	2.4	3.1	5.2	734	107	4.7	995	172	12.2	Q9UT06	1	1	0	0	G2TRU4	1	1	0	0	45499.8	SCHPO	Uncharacterized GTP-binding protein P8A3.11c, mitochondrial	8065.5	SCHPO	Uncharacterized protein SPCC1259.16
562.3145	3	-0.75	MPPVRAEK	741.4273-M(Oxidation)PPVRAEK	MGLSISK	1080.5638-M(Met-loss)GLSISK	aleitner_M1012_005	81.7352	17.9	3.3	3.1	10.2	163	16	6.7	996	113	12.6	O74560	1	1	0	0	P36579	1	1	0	0	73293.7	SCHPO	Rik1-associated factor 2	20618.8	SCHPO	ADP-ribosylation factor 1
687.3683	3	-6.4	MERGTLQPR	1103.5764-M(Met-loss)ERGTLQPR	MSLYWNRK	1093.5880-M(Met-loss)SLYWNRK	aleitner_M1012_005	40.0435	12.3	3.0	3.1	4.0	784	151	1.9	3186	801	9.4	P50527	1	1	0	0	G2TRU1	1	1	0	0	72358.8	SCHPO	Serine/threonine-protein kinase shk1/pak1	8781.3	SCHPO	Uncharacterized protein C18.20
875.1308	3	4.5	MGSQQSKLDFR	1310.7347-M(Oxidation)GSQQSKLDFR	MNALNKIPFTR	1449.6922-M(Met-loss)NALNKIPFTR	aleitner_M1012_005	90.7873	14.8	0.7	3.1	9.2	77	14	2.4	3879	877	6.2	Q9P7M6	1	1	0	0	O43075	1	1	0	0	92505.2	SCHPO	Hid-1 family protein P27G11.12	32926.7	SCHPO	Probable transcriptional regulatory protein C8D2.12c
486.7543	4	3.0	KNQASFGFSM	K(811.4804)NQASFGFSM(Oxidation)	KSVAAAK	K(1269.5700)SVAAAK	aleitner_M1012_005	95.2598	19.6	2.8	3.1	7.2	2642	251	5.0	8758	871	12.4	O74764	597	1	0	0	O59810	874	1	0	0	68742.9	SCHPO	ATP-dependent rRNA helicase spb4	142613.7	SCHPO	Vigilin 1
530.0170	4	0.83	MNSIAR	1556.7293-M(Met-loss)NSIAR	MAENNVYGHEMKK	697.3759-M(Met-loss)AENNVYGHEMKK	aleitner_M1012_005	65.2690	19.6	2.5	3.1	10.4	318	31	6.2	2638	444	9.2	O59718	1	1	0	0	O94431	1	1	0	0	54598.5	SCHPO	Nuclear envelope morphology protein 1	44535.9	SCHPO	Uncharacterized aminotransferase C660.12c
627.2999	4	0.19	KNVAGNNMGNAR	K(1244.5707)NVAGNNM(Oxidation)GNAR	MTGLNETDAR	1398.6674-MTGLNETDAR	aleitner_M1012_005	18.2175	13.9	4.1	3.1	3.0	1069	441	2.9	1128	498	10.9	O60150	311	1	0	0	O94459	1	1	0	0	40144.8	SCHPO	Uncharacterized protein C18H10.20c	64772.3	SCHPO	MAU2 chromatid cohesion factor homolog
659.0168	3	-2.9	MTDLEIETVSR	812.4466-M(Met-loss)TDLEIETVSR	MGLAGVK	1299.6558-MGLAGVK	aleitner_M1012_005	68.8468	17.8	5.2	3.1	6.2	1757	223	4.0	5850	914	12.0	Q9UT02	1	1	0	0	Q9URX9	1	1	0	0	206933.6	SCHPO	Protein transport protein sec71	31878.6	SCHPO	Protein pxr1
525.0248	4	-2.7	KALQYEESK	K(1001.5150)ALQYEESK	MMVARTR	1232.6289-MMVARTR	aleitner_M1012_005	14.0505	13.9	3.9	3.1	3.0	2753	435	2.9	2930	496	10.9	Q9URZ3	5	1	0	0	Q09842	1	1	0	0	61120.0	SCHPO	Probable proline-specific permease put4	46856.3	SCHPO	PWWP domain-containing protein 3
583.7863	4	-8.4	KDTFFR	K(1518.7177)DTFFR	EWAKEVCQFGK	EWAK(950.4862)EVC(Carbamidomethyl)QFGK	aleitner_M1012_005	17.1393	8.7	2.1	3.1	4.0	95	23	0.9	912	443	6.8	P40231	233	1	0	0	O74506	24	1	0	0	39527.6	SCHPO	Casein kinase II subunit alpha	12256.4	SCHPO	Uncharacterized protein C594.03
541.9996	4	-9.3	GMNKHDYWK	GM(Oxidation)NK(970.4607)HDYWK	MSESAPAGSK	1331.5969-M(Met-loss)SESAPAGSK	aleitner_M1012_005	50.9437	12.7	3.8	3.1	5.0	476	66	1.8	3861	869	9.8	Q10306	210	1	0	0	O74782	1	1	0	0	54161.6	SCHPO	Probable citrate synthase, mitochondrial	34082.2	SCHPO	Universal stress protein A family protein C25B2.10
518.9442	3	-8.2	KMTFR	K(872.4603)MTFR	KTSNASK	K(819.4313)TSNASK	aleitner_M1012_005	41.3260	18.4	5.1	3.1	5.8	1764	268	5.6	1950	309	12.6	Q10304	578	1	0	0	O74842	365	1	0	0	71267.2	SCHPO	Uncharacterized protein C22H10.11c	143668.0	SCHPO	ATP-dependent helicase fft2
667.0349	3	-3.2	QKIASK	Q(Gln->pyro-Glu)K(1341.7036)IASK	MNLICSILPK	794.4538-M(Oxidation)NLIC(Carbamidomethyl)SILPK	aleitner_M1012_005	90.7583	16.2	2.0	3.1	6.7	518	117	3.6	2748	591	9.5	Q10267	264	1	0	0	Q10427	1	1	0	0	30935.7	SCHPO	Nonsense-mediated mRNA decay protein 3	55442.6	SCHPO	Uncharacterized glycosyl hydrolase C11E10.09c
670.6142	4	-0.41	METNILAWTKR	1316.7162-METNILAWTKR	MNFVSSILIR	1499.7806-MNFVSSILIR	aleitner_M1012_005	61.7855	15.2	4.6	3.1	3.7	3121	422	3.2	4215	608	11.5	G2TRJ6	1	1	0	0	O14263	1	1	0	0	8860.0	SCHPO	Putative uncharacterized protein C1093.07	11245.1	SCHPO	Uncharacterized protein C7D4.08
937.4833	3	4.0	KTMFESVNLAETK	K(1296.6674)TM(Oxidation)FESVNLAETK	KPLTDNGATSR	K(1650.8175)PLTDNGATSR	aleitner_M1012_005	72.6283	16.4	2.9	3.1	7.0	650	88	3.5	4752	1021	11.6	O74524	396	1	0	0	Q1MTN3	732	1	0	0	55813.1	SCHPO	Probable proline dehydrogenase, mitochondrial	114476.8	SCHPO	Inner centromere protein-related protein pic1
462.6356	5	-1.4	KIPPDWIK	K(1312.5646)IPPDWIK	MSQEDAFYGK	1133.6485-MSQEDAFYGK	aleitner_M1012_005	48.6147	11.6	2.9	3.1	3.2	926	274	2.5	1488	502	8.4	P26359	629	1	0	0	Q9UUI5	1	1	0	0	113363.0	SCHPO	DNA mismatch repair protein msh3	101904.8	SCHPO	Protein transport protein sec24
853.7835	3	1.7	MAPAVFTSDYWK	1127.6703-M(Oxidation)APAVFTSDYWK	MRVSLFLQK	1568.7221-M(Met-loss)RVSLFLQK	aleitner_M1012_005	65.3803	14.2	4.8	3.1	7.0	283	16	3.4	2700	300	11.3	O74505	1	1	0	0	O13947	1	1	0	0	54867.4	SCHPO	Uncharacterized protein C594.02c	47627.0	SCHPO	Mitochondrial tRNA-specific 2-thiouridylase 1
878.8124	3	-2.4	GGKFPDPYLLR	GGK(1371.7398)FPDPYLLR	IKSIFQDIDR	IK(1399.7500)SIFQDIDR	aleitner_M1012_005	52.8723	17.2	2.1	3.1	5.7	1266	219	5.6	1334	242	11.5	Q9UTE4	115	1	0	0	O13961	335	1	0	0	25901.9	SCHPO	Uncharacterized glutamine amidotransferase C222.08c	69355.9	SCHPO	Nuclear envelope protein ndc1
779.7440	3	1.3	MSTTTTVSAIR	1300.6511-M(Met-loss)STTTTVSAIR	SEKVAESTNAK	SEK(1173.6241)VAESTNAK	aleitner_M1012_005	75.8832	13.2	1.3	3.1	6.5	164	60	4.1	676	316	6.7	Q9US43	1	1	0	0	O60086	176	1	0	0	22083.7	SCHPO	Putative uracil phosphoribosyltransferase urg2	31834.6	SCHPO	Probable acetolactate synthase small subunit
562.5673	4	-4.3	MVFTSHKGVK	1244.6839-M(Met-loss)VFTSHKGVK	KSALYPVMAK	K(1139.6339)SALYPVMAK	aleitner_M1012_005	39.5722	13.3	0.2	3.1	3.6	2093	376	2.9	3347	673	9.7	O36018	1	1	0	0	O59816	31	1	0	0	44884.2	SCHPO	BUD22 family protein C4F10.06	52061.2	SCHPO	Dihydrolipoyllysine-residue acetyltransferase component of pyruvate dehydrogenase complex, mitochondrial
550.2922	4	-2.5	MSDSFFK	1320.7765-M(Oxidation)SDSFFK	MSKNPLGTLVVR	M(Met-loss)SK(1014.4368)NPLGTLVVR	aleitner_M1012_005	91.3683	13.1	2.2	3.1	2.5	2596	593	2.1	3346	678	9.0	P87317	1	1	0	0	O94701	3	1	0	0	74095.3	SCHPO	Uncharacterized protein C31F10.16	30855.3	SCHPO	Ingression protein fic1
493.2856	4	1.9	KVVVDQK	K(1154.6183)VVVDQK	VDKIDNVSK	VDK(952.5593)IDNVSK	aleitner_M1012_005	39.2735	12.9	2.8	3.1	3.6	1338	168	3.4	1524	218	9.3	O13855	371	1	0	0	O14064	840	1	0	0	50907.8	SCHPO	Uncharacterized protein C1A6.01c	112580.6	SCHPO	Protein bir1
701.8925	4	6.3	GIALLATNGGKIADYEGVDK	GIALLATNGGK(799.4705)IADYEGVDK	MIFARR	2142.1208-M(Met-loss)IFARR	aleitner_M1012_005	26.3362	13.0	4.1	3.1	8.9	47	1	3.5	1695	235	11.5	Q09669	159	1	0	0	G2TRJ7	1	1	0	0	45527.7	SCHPO	Alcohol dehydrogenase 4	8521.1	SCHPO	Uncharacterized protein c1834.13
804.4229	3	0.61	MSLQLEK	1562.7981-MSLQLEK	GLFQKADEVYQK	GLFQK(985.5154)ADEVYQK	aleitner_M1012_005	85.9932	20.7	2.0	3.1	8.2	1072	170	7.3	1632	313	12.5	Q9UT22	1	1	0	0	O59767	168	1	0	0	22688.5	SCHPO	Methylthioribulose-1-phosphate dehydratase-like protein	36086.7	SCHPO	Mitotic spindle checkpoint component mad3
810.4242	3	4.1	MLKPISQDEESK	MLK(1024.5441)PISQDEESK	KKPEEEK	K(1541.7647)KPEEEK	aleitner_M1012_005	67.1320	18.2	3.0	3.1	7.7	703	86	5.7	1971	290	12.6	Q10148	230	1	0	0	O74984	75	1	0	0	29446.3	SCHPO	Uncharacterized protein C1D4.01	15807.2	SCHPO	Heat shock protein homolog C338.06c
688.6611	3	-7.5	MSDQSEYKISK	748.3643-MSDQSEYKISK	MSETFK	1452.6806-M(Met-loss)SETFK	aleitner_M1012_005	69.9013	11.7	3.2	3.1	5.1	331	42	1.8	3397	716	8.7	Q10097	1	1	0	0	G2TRL7	1	1	0	0	55351.8	SCHPO	Uncharacterized transporter C11D3.18C	11834.2	SCHPO	S-phase delaying protein 2
700.1141	4	-4.3	MEKESEIQSLPPTR	1283.6609-M(Met-loss)EKESEIQSLPPTR	MSLEENVKEAK	1650.8465-M(Met-loss)SLEENVKEAK	aleitner_M1012_005	87.0573	17.2	2.6	3.2	7.0	1224	116	4.3	5925	762	10.2	O13641	1	1	0	0	Q9UT44	1	1	0	0	35518.1	SCHPO	Uncharacterized protein C8D2.16c	48707.3	SCHPO	Probable gamma-glutamyl phosphate reductase
694.8281	4	-8.5	DYKVEVVQDFCSR	DYK(1131.5457)VEVVQDFC(Carbamidomethyl)SR	MGMGFNPIK	1781.8294-MGMGFNPIK	aleitner_M1012_005	34.9012	11.2	3.0	3.2	3.4	609	68	1.9	1674	308	9.9	O14158	58	1	0	0	O13729	1	1	0	0	66110.4	SCHPO	AB hydrolase superfamily protein C4A8.06c	31450.7	SCHPO	SUR7 family protein pun1
701.0208	3	-9.0	MSFQTLER	1073.5791-M(Oxidation)SFQTLER	MVKTNISK	1164.5485-M(Oxidation)VKTNISK	aleitner_M1012_005	98.4253	13.5	3.3	3.2	5.7	465	66	4.1	1294	224	12.1	Q9P7X8	1	1	0	0	Q9P7N4	1	1	0	0	131688.3	SCHPO	Probable DNA-directed RNA polymerase I subunit RPA2	36276.3	SCHPO	tRNA-specific adenosine deaminase subunit tad3
698.3812	4	-7.8	GKLLIAAISIDGAEDK	GK(1176.6139)LLIAAISIDGAEDK	KSSHGSNLPL	K(1750.9717)SSHGSNLPL	aleitner_M1012_005	86.1897	13.4	0.4	3.2	4.0	1391	269	2.5	3672	863	10.5	Q9Y7J2	102	1	0	0	O13679	255	1	0	0	17504.6	SCHPO	Uncharacterized protein C1778.05c	30665.9	SCHPO	Uncharacterized protein C737.05
746.8722	4	-1.1	MSEEIAKLTTVQNYR	M(Acetyl+Oxidation)SEEIAK(1143.5594)LTTVQNYR	MDCIDKSIR	1977.9717-M(Met-loss)DC(Carbamidomethyl)IDKSIR	aleitner_M1012_005	63.0543	11.5	3.7	3.2	3.1	1044	210	1.5	3143	662	9.5	Q9P7T8	7	1	0	0	Q9USR3	1	1	0	0	195060.3	SCHPO	Uncharacterized helicase C694.02	213964.8	SCHPO	Phosphatidylinositol 4-kinase stt4
875.4291	3	-2.7	ANKLEPQSTSHED	ANK(1168.6088)LEPQSTSHED	KSNIGEEVR	K(1592.7318)SNIGEEVR	aleitner_M1012_005	56.9810	14.8	2.8	3.2	8.6	118	14	3.9	1815	330	8.3	O74402	793	1	0	0	Q9UTJ8	967	1	0	0	90155.1	SCHPO	Heat shock protein 78, mitochondrial	149029.9	SCHPO	DNA repair protein rad50
741.7377	3	9.7	KLYEK	K(1542.7792)LYEK	YDKMPIPDWIK	YDK(817.4586)MPIPDWIK	aleitner_M1012_005	79.2420	13.9	1.1	3.2	6.1	384	84	3.6	1781	490	7.8	O13710	325	1	2	0	Q08I43	219	1	0	0	124262.2	SCHPO	Structural maintenance of chromosomes protein 5	36966.7	SCHPO	3'-5' exonuclease eri1
778.3638	3	-8.5	MEPEHSNYDLK	1101.5376-M(Met-loss)EPEHSNYDLK	MAGDELKGK	1368.6198-M(Oxidation)AGDELKGK	aleitner_M1012_005	17.8242	13.3	2.5	3.2	7.1	143	43	4.0	958	411	8.9	Q9US25	1	1	0	0	O14086	1	1	0	0	158549.8	SCHPO	Chromodomain helicase hrp1	48066.8	SCHPO	DNA-directed RNA polymerase I subunit rpa49
888.8165	3	-8.2	KATSPAASATPEK	K(1405.7929)ATSPAASATPEK	IKPDVPKTQSR	IK(1395.7246)PDVPKTQSR	aleitner_M1012_005	63.8050	16.7	3.9	3.2	7.8	415	44	4.0	3307	638	10.0	O13787	238	1	0	0	Q9HGM9	89	1	0	0	31585.8	SCHPO	Translocation protein sec62	53305.6	SCHPO	DnaJ homolog subfamily C member 7 homolog
542.2552	4	-6.3	KMQSSASMK	K(1152.5373)M(Oxidation)QSSASMK	KTETDYMK	K(1150.5362)TETDYMK	aleitner_M1012_005	36.2778	15.2	3.0	3.2	5.8	715	106	2.5	4764	911	10.4	P78859	95	1	0	0	O43087	269	1	0	0	21222.0	SCHPO	Iron-sulfur assembly protein 1	53245.9	SCHPO	Karyogamy meiotic segregation protein 2
556.5154	5	2.8	MLHLLSKDEFNSTLK	1133.6445-M(Met-loss)LHLLSKDEFNSTLK	KPAQPKAEK	K(1781.9564)PAQPKAEK	aleitner_M1012_005	58.7982	14.5	1.7	3.2	4.2	2117	337	2.9	4800	869	10.9	P32586	1	1	0	0	O60182	154	1	0	0	79357.2	SCHPO	Tyrosine-protein phosphatase 2	103490.2	SCHPO	Replication factor C subunit 1
844.7675	3	-2.4	MSETSSNSPASGSK	1293.7445-M(Met-loss)SETSSNSPASGSK	KNHGLFLLSK	K(1375.6103)NHGLFLLSK	aleitner_M1012_005	87.0107	12.9	4.7	3.2	5.1	431	43	3.0	1610	254	9.9	O94497	1	1	0	0	P87315	86	1	0	0	65329.7	SCHPO	Uncharacterized serine-rich protein C18E5.07	186702.5	SCHPO	Histone transcription regulator 3 homolog
677.5718	4	0.88	DVKWLSAGFDMIDK	DVK(1066.4641)WLSAGFDM(Oxidation)IDK	MQESQYK	1777.8597-M(Oxidation)QESQYK	aleitner_M1012_005	38.8875	13.0	3.1	3.3	3.6	1809	322	3.5	1935	369	9.4	O94615	383	1	0	0	O60168	1	1	0	0	54653.4	SCHPO	Pentatricopeptide repeat-containing protein 8, mitochondrial	26393.0	SCHPO	Probable endonuclease C19F8.04c
819.3973	3	7.4	SVKGVAWDPEGK	SVK(1183.5008)GVAWDPEGK	MDFFWER	1409.7191-M(Oxidation)DFFWER	aleitner_M1012_005	43.9493	16.4	4.0	3.3	11.4	49	5	3.9	2908	639	9.2	O94533	374	1	0	0	Q7Z995	1	1	0	0	84949.7	SCHPO	Elongator complex protein 2	28529.6	SCHPO	Uncharacterized protein C19G7.18c
859.7576	3	-5.0	KAASSSHETLATK	K(1246.5751)AASSSHETLATK	MNEDKLESK	1467.7569-M(Oxidation)NEDKLESK	aleitner_M1012_005	42.7017	17.7	2.7	3.3	5.2	2062	235	4.8	2535	302	12.5	Q9P6L9	109	1	0	0	O14266	1	1	0	0	113939.5	SCHPO	Uncharacterized protein C688.07c	87512.0	SCHPO	Protein transport protein sec39
618.2904	3	-1.4	MSTAASDSGVEK	654.3337-M(Oxidation)STAASDSGVEK	MGGAAGGK	1335.5864-M(Met-loss)GGAAGGK	aleitner_M1012_005	11.0133	14.8	5.6	3.3	6.9	480	26	3.5	4111	511	11.5	O14350	1	1	0	0	P50523	1	1	0	0	20581.3	SCHPO	Swi1-interacting protein swi3	10467.2	SCHPO	Cytochrome b-c1 complex subunit 8
790.3877	4	-8.0	WKTYGNEYQPSNR	WK(1515.7933)TYGNEYQPSNR	KTIPGTDYSIQR	K(1779.8216)TIPGTDYSIQR	aleitner_M1012_005	86.2560	13.2	2.7	3.3	6.6	187	28	2.2	2768	735	6.6	Q9P7L9	63	1	0	0	O94244	63	1	0	0	12735.0	SCHPO	Probable 54S ribosomal protein L34, mitochondrial	48435.2	SCHPO	Histone acetyltransferase type B subunit 2
497.7588	4	4.5	MSKDLISR	1038.4910-MSKDLISR	MEYFSDLK	1086.5743-M(Met-loss)EYFSDLK	aleitner_M1012_005	19.1970	15.2	2.1	3.3	7.3	395	94	5.7	1041	295	9.4	O13785	1	1	0	0	O14356	1	1	0	0	25829.1	SCHPO	Protein transport protein use1	266186.0	SCHPO	Phosphatidylinositol 3-kinase tor1
875.8110	3	3.1	MSITQKVR	1662.8651-MSITQKVR	MKSSQTLVYSIPR	1099.6060-M(Oxidation)KSSQTLVYSIPR	aleitner_M1012_005	80.9557	18.2	2.1	3.3	6.6	1165	178	5.7	1837	300	11.6	O94300	1	1	0	0	O13719	1	1	0	0	68563.7	SCHPO	Putative xanthine/uracil permease C887.17	33903.4	SCHPO	SWIRM domain-containing protein laf1
816.4207	3	1.2	MSEAVTIRTR	1414.6650-M(Met-loss)SEAVTIRTR	NVAEEAQEKMI	NVAEEAQEK(1169.6404)M(Oxidation)I	aleitner_M1012_005	82.7203	12.3	4.1	3.3	4.5	559	63	1.9	3093	579	7.8	O13784	1	1	2	0	Q9P3E6	342	1	2	0	15470.2	SCHPO	40S ribosomal protein S24-A	40211.1	SCHPO	Uncharacterized membrane protein C750.05c
561.2998	4	-3.8	MDVNVGLSR	1235.6874-M(Oxidation)DVNVGLSR	KIKPEAEQR	KIK(1143.5594)PEAEQR	aleitner_M1012_005	37.2405	13.8	5.1	3.3	8.2	99	2	2.9	2489	353	7.8	O14188	1	1	0	0	Q9USI0	72	1	0	0	171678.4	SCHPO	Ras GTPase-activating-like protein rng2	9940.6	SCHPO	Uncharacterized protein C794.15
689.0717	4	-8.0	MPFTKSCR	1710.8061-M(Oxidation)PFTKSC(Carbamidomethyl)R	KSSNNSISHEDLDK	K(1179.5417)SSNNSISHEDLDK	aleitner_M1012_005	53.9698	12.2	2.3	3.3	2.9	1418	220	1.3	4022	914	9.3	O14111	1	1	0	0	Q9URV0	205	1	0	0	108213.7	SCHPO	Phosphatidylserine decarboxylase proenzyme 3	31437.6	SCHPO	Uncharacterized RNA-binding protein C106.12c
825.4000	3	3.5	KPANNFMATQR	K(1180.5401)PANNFM(Oxidation)ATQR	MSAQQFYGDK	1430.6976-M(Met-loss)SAQQFYGDK	aleitner_M1012_005	63.1292	13.5	3.7	3.3	5.6	467	62	4.1	1194	188	10.0	P87167	142	1	0	0	P40388	1	1	0	0	43626.3	SCHPO	Uba3-binding protein but2	9319.5	SCHPO	UV-induced protein uvi15
909.7933	3	-1.6	TKLNISYSVEWSK	TK(1172.5536)LNISYSVEWSK	GKPWMDSAK	GK(1691.8770)PWM(Oxidation)DSAK	aleitner_M1012_005	90.1307	12.9	4.7	3.3	5.1	430	43	2.0	2964	677	10.0	O42976	552	1	0	0	P87114	759	1	0	0	85355.2	SCHPO	Uncharacterized membrane protein C20F10.07	108253.2	SCHPO	ATP-dependent helicase fft1
500.5089	4	-3.7	MPRLNTQLPR	773.3378-MPRLNTQLPR	MSMENR	1362.7442-M(Met-loss)SMENR	aleitner_M1012_005	43.1953	14.2	3.3	3.3	9.5	63	5	3.0	3651	567	9.4	O36019	1	1	0	0	O60076	1	1	0	0	83710.5	SCHPO	Autophagy protein 13	12956.1	SCHPO	Transcription initiation factor TFIID subunit 13
631.3030	4	-0.25	MAPAVFTSDYWK	1090.5295-M(Oxidation)APAVFTSDYWK	KFDSSVDR	K(1568.7221)FDSSVDR	aleitner_M1012_005	93.8923	15.9	3.0	3.3	5.3	1666	224	5.0	1986	310	10.6	O74505	1	1	0	0	O42993	36	1	0	0	54867.4	SCHPO	Uncharacterized protein C594.02c	12042.9	SCHPO	Peptidyl-prolyl cis-trans isomerase
860.4260	3	-7.8	KLTNDLYIK	K(1471.6427)LTNDLYIK	KNEGSANQDDEK	K(1244.7016)NEGSANQDDEK	aleitner_M1012_005	94.8095	12.9	3.0	3.3	4.5	734	186	2.0	3651	941	8.4	O14096	119	1	0	0	Q9P6L2	212	1	0	0	73213.2	SCHPO	Queuine tRNA-ribosyltransferase-like protein	54023.8	SCHPO	Ribosomal N-lysine methyltransferase 4
574.0387	4	-3.7	KLENTK	K(1560.7164)LENTK	AMEKMQGAALDDK	AM(Oxidation)EK(869.4858)MQGAALDDK	aleitner_M1012_005	69.1020	14.8	0.0	3.3	6.1	828	114	5.5	1211	171	8.7	Q9HGM9	222	1	0	0	O59784	658	1	0	0	53305.6	SCHPO	DnaJ homolog subfamily C member 7 homolog	84301.5	SCHPO	RNA-binding protein mde7
550.0450	4	-5.9	MTAENATLLEPVLGK	741.3657-M(Met-loss)TAENATLLEPVLGK	MTVDNR	1592.8661-M(Met-loss)TVDNR	aleitner_M1012_005	77.3343	16.5	4.1	3.3	11.4	46	3	4.0	2056	339	11.4	O94260	1	1	0	0	P87229	1	1	0	0	47972.6	SCHPO	Putative G3BP-like protein	38994.0	SCHPO	Uncharacterized protein C4G3.03
717.0558	4	-6.1	MANHSSSSSDQGTK	1559.6524-M(Met-loss)ANHSSSSSDQGTK	KFFDMDMEESK	K(1442.6274)FFDMDM(Oxidation)EESK	aleitner_M1012_005	38.3903	12.4	2.7	3.3	6.1	258	30	2.0	4354	893	6.3	O14276	1	1	0	0	O43086	73	1	0	0	17221.0	SCHPO	rRNA-processing protein fyv7	103844.1	SCHPO	Telomere length regulation protein elg1
771.7266	3	-8.2	HKACHSK	HK(1445.7588)AC(Carbamidomethyl)HSK	MSIVSSVAFVPR	1004.4862-M(Oxidation)SIVSSVAFVPR	aleitner_M1012_005	48.9465	11.9	0.3	3.4	3.8	557	256	2.2	1528	734	8.1	Q10096	50	1	0	0	Q9P775	1	1	0	0	67147.3	SCHPO	Zinc finger protein C11D3.17	57337.2	SCHPO	Uncharacterized WD repeat-containing protein C17D11.16
523.5460	4	-0.43	MDLYLLASGRK	808.4807-M(Oxidation)DLYLLASGRK	MAPIKSR	1419.7432-M(Met-loss)APIKSR	aleitner_M1012_005	23.1955	12.7	3.5	3.4	5.7	357	43	4.3	909	124	12.4	O59738	1	1	0	0	O94363	1	1	0	0	60613.7	SCHPO	Uncharacterized transporter C530.02	20515.4	SCHPO	GTP-binding protein rhb1
699.0377	3	3.2	MISVQSTETIQK	861.4232-M(Met-loss)ISVQSTETIQK	MATQNYK	1370.7293-M(Met-loss)ATQNYK	aleitner_M1012_005	44.1172	12.0	3.2	3.4	4.7	404	34	3.5	888	111	11.5	P79005	1	1	0	0	O13639	1	1	0	0	74647.8	SCHPO	Telomere length regulator taz1	47383.8	SCHPO	Adenosylhomocysteinase
711.0252	3	-0.80	KTVDDMYEK	K(986.5437)TVDDM(Oxidation)YEK	MGLEQFKK	1281.5799-M(Met-loss)GLEQFKK	aleitner_M1012_005	59.6712	12.4	1.5	3.4	6.1	194	30	1.5	3739	788	8.4	Q09715	55	1	0	0	Q9URX3	1	1	0	0	67331.5	SCHPO	Transcriptional repressor tup11	36687.4	SCHPO	Probable 1-aminocyclopropane-1-carboxylate deaminase
691.0746	4	-3.1	MSGFCVLGCGTMGK	1240.6486-MSGFC(Carbamidomethyl)VLGC(Carbamidomethyl)GTM(Oxidation)GK	MPRQISDIK	1657.6972-M(Oxidation)PRQISDIK	aleitner_M1012_005	28.7618	11.3	1.7	3.4	2.4	2770	617	1.9	4039	924	8.9	Q9P7Y7	1	1	0	0	Q9USR7	1	1	0	0	29875.2	SCHPO	Pyrroline-5-carboxylate reductase	8492.1	SCHPO	60S ribosomal protein L38-1
690.3315	4	0.64	MDPVPSTQTQK	1510.7088-M(Oxidation)DPVPSTQTQK	MLFEMTPETFK	1384.6544-MLFEMTPETFK	aleitner_M1012_005	68.6450	10.9	1.6	3.4	3.1	986	185	1.4	3397	862	9.4	Q10216	1	1	0	0	Q09725	1	1	0	0	31336.7	SCHPO	Uncharacterized oxidoreductase C4H3.08	180726.7	SCHPO	Sister chromatid cohesion protein mis4
689.4054	3	2.3	DKNQIINDK	DK(978.6226)NQIINDK	KILQLAR	K(1224.6350)ILQLAR	aleitner_M1012_005	86.8938	18.3	1.3	3.4	7.4	734	85	3.5	5036	701	9.3	P87151	275	1	0	0	O60071	54	1	0	0	33123.2	SCHPO	Uncharacterized protein C25H2.10c	51366.0	SCHPO	Uncharacterized protein C13G1.09
435.7310	4	-5.0	EKASGAPLTK	EK(738.3483)ASGAPLTK	MSHAR	1138.6234-MSHAR	aleitner_M1012_005	54.3623	18.0	3.9	3.4	8.2	919	86	5.0	5726	821	13.0	P87132	324	1	0	0	O74805	1	1	0	0	65948.5	SCHPO	Uncharacterized protein C167.05	167658.7	SCHPO	Myosin-51
926.4702	3	8.1	MYDLIFSTKMTTEK	1200.5809-M(Met-loss)YDLIFSTKMTTEK	MVNPDKTSR	1713.8535-M(Oxidation)VNPDKTSR	aleitner_M1012_005	79.6888	15.5	2.1	3.4	6.1	594	84	3.5	2480	541	9.4	Q7LL15	1	1	0	0	O74917	1	1	0	0	12313.1	SCHPO	Protein sus1	12982.4	SCHPO	Uncharacterized protein C757.06
684.3870	3	3.5	LKGVLGMK	LK(1189.6165)GVLGM(Oxidation)K	KMGTEFAIR	K(998.5834)MGTEFAIR	aleitner_M1012_005	76.5952	16.5	3.8	3.4	7.1	423	38	5.6	913	114	11.5	P87137	581	1	0	0	Q10302	574	1	0	0	105060.9	SCHPO	Uncharacterized protein C57A7.06	76203.5	SCHPO	Uncharacterized protein C22H10.09
807.1158	3	-9.4	HIKAADNIDLIAK	HIK(997.5444)AADNIDLIAK	MSDLEKIR	1558.8719-M(Met-loss)SDLEKIR	aleitner_M1012_005	59.1160	9.7	3.1	3.4	4.0	260	31	1.9	1284	236	9.9	Q9HGM3	484	1	0	0	Q9HE05	1	1	0	0	85369.3	SCHPO	Mitochondrial respiratory chain complexes assembly protein rca1	115277.5	SCHPO	Ubiquitin conjugation factor E4
731.3500	3	-10.0	MSDSPIELMR	997.5080-MSDSPIELM(Oxidation)R	MSNPESAKK	1331.6101-M(Met-loss)SNPESAKK	aleitner_M1012_005	28.8102	16.5	3.6	3.4	9.3	149	15	5.5	1092	198	11.4	Q9UST6	1	1	0	0	Q9HDU8	1	1	0	0	23039.1	SCHPO	Kinetochore protein spc24	28749.3	SCHPO	UPF0494 membrane protein PB2B2.07c
400.4936	4	0.60	MPKAPK	1058.6012-M(Met-loss)PKAPK	KYLELQK	K(677.4112)YLELQK	aleitner_M1012_005	20.3045	10.6	2.5	3.4	3.4	628	167	2.5	1206	364	7.2	O60071	1	1	0	0	O42877	201	1	0	0	51366.0	SCHPO	Uncharacterized protein C13G1.09	26677.8	SCHPO	rRNA-processing protein fcf2
700.0974	4	-2.5	MSFGAAGGSLPMTTR	1297.6765-MSFGAAGGSLPM(Oxidation)TTR	KATSIDETAPK	K(1636.7589)ATSIDETAPK	aleitner_M1012_005	61.0888	13.4	0.4	3.4	4.1	2036	328	3.4	3294	581	9.3	O14056	1	1	0	0	Q9P6L5	23	1	0	0	12272.6	SCHPO	Cytochrome c oxidase assembly protein cox19, mitochondrial	124374.2	SCHPO	Endocytosis protein end4
746.8663	4	-4.6	QFSVPKPIKGHEDISK	Q(Gln->pyro-Glu)FSVPK(1191.4979)PIKGHEDISK	MFNNGDNMSR	1930.0200-M(Met-loss)FNNGDNMSR	aleitner_M1012_005	55.7013	13.2	3.2	3.4	5.0	647	125	2.2	3878	957	10.3	P41410	113	1	0	0	O13735	1	1	0	0	96655.1	SCHPO	DNA repair protein rhp54	154326.8	SCHPO	Actin-interacting protein 3 homolog
530.6373	3	9.7	MSLQLEK	741.4273-MSLQLEK	TVEKK	TVEK(985.5154)K	aleitner_M1012_005	30.0175	16.6	5.1	3.4	11.5	45	1	3.5	2574	371	8.3	Q9UT22	1	1	0	0	O14290	184	1	0	0	22688.5	SCHPO	Methylthioribulose-1-phosphate dehydratase-like protein	21238.3	SCHPO	Uncharacterized protein C9E9.04
777.0953	3	7.0	MAVLQWK	1584.8148-M(Met-loss)AVLQWK	KITAYVEAPDGQR	K(881.5011)ITAYVEAPDGQR	aleitner_M1012_005	92.9882	14.3	3.5	3.4	6.5	370	49	4.0	1659	312	7.8	Q10359	1	1	0	0	P28876	543	1	0	0	38053.9	SCHPO	Alpha-1,2-galactosyltransferase gmh3	110128.6	SCHPO	Plasma membrane ATPase 2
771.3924	3	4.7	MSPSGPNLNNK	1284.6350-M(Met-loss)SPSGPNLNNK	KQNDTIDWK	K(1164.5775)QNDTIDWK	aleitner_M1012_005	58.4308	12.3	3.6	3.4	2.9	1959	254	1.4	5394	853	9.4	Q76PD2	1	1	0	0	O59761	79	1	0	0	82700.3	SCHPO	LIM domain and RING finger protein C1223.01	78188.6	SCHPO	tRNA wybutosine-synthesizing protein 1
823.4274	3	-7.2	MSSLEQLK	1532.7987-MSSLEQLK	FAKNFLSGAGDIR	FAK(1072.5474)NFLSGAGDIR	aleitner_M1012_005	93.6567	15.7	4.6	3.4	5.8	1017	170	4.1	2703	469	9.9	O42700	1	1	0	0	Q09672	234	1	0	0	35238.5	SCHPO	Transaldolase	29111.7	SCHPO	Probable 3-methyl-2-oxobutanoate hydroxymethyltransferase
994.4550	3	-4.8	MENKDALDIGK	1731.7556-M(Oxidation)ENKDALDIGK	MVMQERNSNEDNK	1386.6701-MVMQERNSNEDNK	aleitner_M1012_005	66.8243	14.0	0.5	3.4	7.2	228	27	3.0	3035	667	8.9	O14214	1	1	0	0	Q8TFG6	1	1	0	0	35470.5	SCHPO	tRNA (guanine(9)-N1)-methyltransferase	146995.8	SCHPO	Serine/threonine-protein kinase ppk18
861.4233	3	-7.3	SKGDMVNLEVAR	SK(1263.5958)GDMVNLEVAR	MFYQPAQNK	1455.7392-MFYQPAQNK	aleitner_M1012_005	21.5973	14.9	2.1	3.5	4.6	1438	211	4.0	2043	330	11.4	P87140	282	1	0	0	O74312	1	1	0	0	100937.0	SCHPO	Probable coatomer subunit gamma	81706.1	SCHPO	Autophagy-related protein 9
963.5020	3	-6.0	MRGFIANSLKPHMR	1361.6715-M(Met-loss)RGFIANSLKPHMR	FDKAVGETTEK	FDK(1663.8981)AVGETTEK	aleitner_M1012_005	79.0707	16.6	4.7	3.5	6.4	907	89	4.3	2855	483	11.3	O94504	1	1	0	0	O94724	51	1	0	0	15079.5	SCHPO	Thioredoxin-2, mitochondrial	12054.6	SCHPO	Uncharacterized protein C1393.12
812.7322	3	0.063	LGKMITSNHAEEK	LGK(978.4402)MITSNHAEEK	MSSIMEK	1594.8025-MSSIM(Oxidation)EK	aleitner_M1012_005	74.3375	11.9	2.0	3.5	7.3	63	23	2.4	1393	836	8.8	O13798	323	1	0	0	Q9US40	1	1	0	0	138536.2	SCHPO	Caffeine-induced protein 16	61727.4	SCHPO	Uncharacterized amino-acid permease C1039.01
703.6973	3	4.5	MMGINERK	1130.5819-MMGINERK	MSSTKASGSVK	M(Met-loss+Acetyl)SSTK(1115.5467)ASGSVK	aleitner_M1012_005	67.4848	19.2	3.8	3.5	9.2	370	38	5.2	2395	395	10.0	Q09841	1	1	0	0	O43002	5	1	0	0	29337.7	SCHPO	Probable proteasome subunit beta type-2	10444.1	SCHPO	Protein transport protein sec61 subunit beta
718.7468	3	-6.3	MSGRVQK	1479.8449-M(Met-loss)SGRVQK	ILKTQDIGWIR	ILK(811.4552)TQDIGWIR	aleitner_M1012_005	72.2047	14.5	2.6	3.5	8.2	152	20	6.8	353	48	8.4	Q9USZ3	1	1	0	0	Q10106	96	1	0	0	9691.5	SCHPO	Small nuclear ribonucleoprotein E	29683.0	SCHPO	Probable U3 small nucleolar RNA-associated protein 11
992.4737	3	-8.8	MDTASPEEIDALK	1686.8061-M(Met-loss)DTASPEEIDALK	SKLDDSTDNSSKPR	SK(1425.6875)LDDSTDNSSKPR	aleitner_M1012_005	58.0458	16.0	2.1	3.5	6.6	824	87	4.1	3527	550	9.4	Q9Y7N9	1	1	0	0	O14302	247	1	0	0	96107.8	SCHPO	PX domain-containing protein C1450.12	98263.9	SCHPO	cytokinesis protein 3
557.0441	4	-2.2	KSVDYTDAVSLR	K(871.4586)SVDYTDAVSLR	MSKVNMR	1490.7617-M(Met-loss)SKVNMR	aleitner_M1012_005	20.7317	10.5	1.7	3.5	5.9	90	4	0.9	3090	724	7.8	Q9C0X8	264	1	0	0	P87049	1	1	0	0	130531.5	SCHPO	Putative ribosomal RNA-processing protein 12	45344.7	SCHPO	G1/S-specific cyclin pas1
620.8296	4	3.5	GYGKSTGSPSEAGLK	GYGK(1041.5706)STGSPSEAGLK	KSINTVDK	K(1575.7781)SINTVDK	aleitner_M1012_005	93.4103	13.5	1.0	3.5	4.1	1148	224	2.5	3081	729	9.4	P54069	130	1	0	0	Q9USW8	181	1	0	0	33133.6	SCHPO	Protein bem46	22581.7	SCHPO	Uncharacterized protein C19C7.01
500.2639	4	8.0	KDPNAPPQK	K(1003.4862)DPNAPPQK	GKEEEFK	GK(1131.5924)EEEFK	aleitner_M1012_005	41.8105	13.8	1.2	3.5	7.0	340	42	5.1	1225	147	6.8	P78871	58	1	0	0	O94552	229	1	0	0	62560.4	SCHPO	Zinc finger protein rst2	56322.4	SCHPO	Fumarate hydratase, mitochondrial
880.8071	3	0.075	DKIVNMVSHEQWVK	DK(911.5328)IVNM(Oxidation)VSHEQWVK	KASEVLK	K(1865.9346)ASEVLK	aleitner_M1012_005	49.2625	13.6	1.4	3.5	7.4	196	23	3.5	2464	413	11.5	O94419	426	1	0	0	O14323	165	1	0	0	72734.0	SCHPO	Putative GTPase-activating protein C1620.12c	41580.6	SCHPO	Meiotic coiled-coil protein 4
671.3264	4	0.53	MPSLNQEETPK	1392.6781-M(Oxidation)PSLNQEETPK	VNKIFNMMDK	VNK(1426.6650)IFNMM(Oxidation)DK	aleitner_M1012_005	42.7195	19.2	3.5	3.5	6.3	1530	378	4.8	3103	842	12.9	O74389	1	1	0	0	Q09711	151	1	0	0	45793.5	SCHPO	Meiotically up-regulated gene 176 protein	22033.2	SCHPO	Calcium-binding protein NCS-1
598.3153	3	-9.7	MMGINERK	945.5032-M(Met-loss)MGINERK	MSQPLHAR	984.5063-M(Met-loss)SQPLHAR	aleitner_M1012_005	74.6050	9.1	0.3	3.5	3.4	247	113	1.9	758	366	7.8	Q09841	1	1	0	0	Q9UTI7	1	1	0	0	29337.7	SCHPO	Probable proteasome subunit beta type-2	69894.0	SCHPO	Probable thymidylate synthase
752.7376	3	-1.8	VKWENDFNNK	VK(962.5801)WENDFNNK	SAKPVVPK	SAK(1430.6830)PVVPK	aleitner_M1012_005	96.5015	14.2	1.0	3.5	8.9	83	8	3.6	1965	408	10.0	Q09778	629	1	0	0	Q09700	483	1	0	0	103436.3	SCHPO	Tuberous sclerosis 1 protein homolog	55052.1	SCHPO	Uncharacterized protein C2F7.09c
541.0652	4	1.1	SKLLYDTLDK	SK(965.5797)LLYDTLDK	MGLGIDILK	1332.7177-M(Met-loss)GLGIDILK	aleitner_M1012_005	35.6552	13.0	4.2	3.5	5.5	560	89	3.2	2656	529	9.6	Q10349	300	1	0	0	G2TRL9	1	1	0	0	42798.0	SCHPO	Putative phosphoserine aminotransferase	15271.2	SCHPO	Putative holo-[acyl-carrier-protein] synthase
776.7308	3	-5.4	KPTGAPAIPK	K(1348.5969)PTGAPAIPK	MSYEKHSDAK	1116.6543-M(Oxidation)SYEKHSDAK	aleitner_M1012_005	79.0082	11.8	2.5	3.5	2.5	1518	283	2.4	1620	317	9.3	Q10324	419	1	0	0	O74384	1	1	0	0	67461.2	SCHPO	Uncharacterized protein C17G8.12	40294.7	SCHPO	Palmitoyltransferase erf2
991.4551	3	-4.9	MDEELQAIR	1867.8298-MDEELQAIR	MSQTETSHSGYIDFK	1241.5962-MSQTETSHSGYIDFK	aleitner_M1012_005	74.7200	13.8	2.5	3.5	5.1	787	179	3.2	2565	831	10.8	O13929	1	1	0	0	Q9P802	1	1	0	0	15042.0	SCHPO	Uncharacterized protein C23C4.09c	22541.8	SCHPO	Kinetochore protein mis18
568.3029	4	-8.9	SDKNENSFFK	SDK(1054.6460)NENSFFK	MKTALLLK	1352.6248-MKTALLLK	aleitner_M1012_005	85.0173	15.0	0.6	3.5	4.1	2694	709	4.0	2864	738	10.9	P50531	385	1	0	0	P87214	1	1	0	0	68882.8	SCHPO	Checkpoint protein rad17	28515.7	SCHPO	Uroporphyrinogen-III synthase
810.4210	3	-3.7	MTIYAFYIYSR	1132.5951-M(Met-loss)TIYAFYIYSR	MIDFVKSR	1433.7231-MIDFVKSR	aleitner_M1012_005	67.6862	13.6	4.1	3.5	5.2	565	54	3.6	1485	186	9.5	Q9UT70	1	1	0	0	Q9P3E6	1	1	1	0	18330.3	SCHPO	Transport protein particle subunit bet5	40211.1	SCHPO	Uncharacterized membrane protein C750.05c
869.0895	3	9.3	VEETESKEADVK	VEETESK(1241.5710)EADVK	MDSHTTEKR	1500.7195-MDSHTTEKR	aleitner_M1012_005	84.1868	14.7	1.2	3.5	6.8	415	64	6.2	595	97	10.0	O14319	490	1	0	0	G2TRK8	1	1	0	0	63726.3	SCHPO	CUE domain-containing protein 5	10623.0	SCHPO	Uncharacterized protein new12
487.9366	3	-9.7	KQNLAR	K(732.3728)QNLAR	MTSIK	866.4974-M(Oxidation)TSIK	aleitner_M1012_005	80.2780	22.4	0.3	3.5	16.6	52	5	6.3	6096	749	10.6	O94329	64	1	0	0	Q9US60	1	1	0	0	21341.9	SCHPO	DNA replication complex GINS protein psf2	61939.0	SCHPO	Kinesin-like protein 3
519.5075	4	9.3	METNFEDSK	958.5375-M(Oxidation)ETNFEDSK	KVSLIDF	K(1253.5122)VSLIDF	aleitner_M1012_005	34.3760	12.2	0.0	3.5	3.5	1125	130	3.0	1567	194	9.8	P87152	1	1	0	0	O74389	400	1	0	0	112902.4	SCHPO	Transcriptional activator spt7	45793.5	SCHPO	Meiotically up-regulated gene 176 protein
778.0757	3	-3.9	MLQARIEEK	1214.6183-MLQARIEEK	KYLAEGGPDK	K(1254.6642)YLAEGGPDK	aleitner_M1012_005	67.7755	18.9	2.1	3.5	9.4	336	45	4.2	4055	762	9.0	Q9UTG8	1	1	0	0	Q09676	77	1	0	0	10319.6	SCHPO	DASH complex subunit dad2	24716.7	SCHPO	Uncharacterized protein C5H10.03
564.3173	3	-6.7	MRFISTVTK	739.3865-M(Met-loss)RFISTVTK	MANAAQK	1088.6230-M(Met-loss)ANAAQK	aleitner_M1012_005	37.6327	11.2	3.0	3.5	7.7	37	4	0.8	3876	684	7.1	Q9UUD9	1	1	0	0	O14193	1	1	0	0	37009.6	SCHPO	Uncharacterized protein C17G9.13c	22104.2	SCHPO	Meiotically up-regulated gene 69 protein
707.0248	3	0.53	KLLGENVDVR	K(976.4059)LLGENVDVR	MTEDAEK	1279.7136-M(Oxidation)TEDAEK	aleitner_M1012_005	41.9900	17.5	4.1	3.6	8.1	439	49	3.5	4635	909	11.5	Q9UTR7	797	1	0	0	O94645	1	1	0	0	109871.0	SCHPO	Meiotic coiled-coil protein 3	28142.2	SCHPO	Uncharacterized protein C21.03c
557.3015	4	7.9	GIKYSGFQAYR	GIK(936.5029)YSGFQAYR	KNGIDPR	K(1426.7245)NGIDPR	aleitner_M1012_005	38.9197	11.1	2.7	3.6	3.5	707	99	1.7	2475	531	9.7	P32434	75	1	0	0	P87142	272	1	0	0	40023.4	SCHPO	Geranylgeranyl transferase type-1 subunit beta	61286.4	SCHPO	Heat shock protein 70 homolog C57A7.12
528.0456	4	5.7	MNDKALR	1261.7030-MNDKALR	HAKTGDLAAIK	HAK(984.5063)TGDLAAIK	aleitner_M1012_005	22.6127	12.2	3.9	3.6	2.6	4239	486	2.0	6599	780	9.6	Q09863	1	1	0	0	P07334	33	1	0	0	122941.9	SCHPO	Stress response protein nst1	66955.6	SCHPO	Mitosis inducer protein kinase cdr1
793.4173	3	-8.3	FALKSSMTPSNGLR	FALK(853.4732)SSM(Oxidation)TPSNGLR	KMPNVK	K(1661.8447)MPNVK	aleitner_M1012_005	49.3477	16.6	3.6	3.6	8.8	237	47	4.0	3141	781	12.0	O74419	946	1	0	0	Q10062	267	1	0	0	109848.4	SCHPO	Uncharacterized protein C162.02c	53462.5	SCHPO	Protoporphyrinogen oxidase
873.7905	3	1.9	VPKIASLCNFLK	VPK(1229.5598)IASLC(Carbamidomethyl)NFLK	MSAHEVSSTK	1526.8531-M(Oxidation)SAHEVSSTK	aleitner_M1012_005	81.3672	14.4	3.4	3.6	5.1	1163	174	3.4	3349	731	11.4	Q09828	14	1	0	0	O94294	1	1	0	0	100887.2	SCHPO	Putative leucine--tRNA ligase, mitochondrial	96994.1	SCHPO	Leucine-rich repeat-containing protein sog2
593.3441	3	-8.2	MSAPSPFIK	931.5603-M(Met-loss)SAPSPFIK	LAHKGLR	LAHK(983.5328)GLR	aleitner_M1012_005	73.6212	11.5	3.3	3.6	6.8	75	8	2.0	1658	539	10.0	Q9Y7M6	1	1	0	0	O94693	101	1	0	0	25748.1	SCHPO	Ribosomal RNA-processing protein 1 homolog	47388.0	SCHPO	LIN1-like protein
882.0996	3	-5.8	GKGEFSMEFLK	GK(1355.6755)GEFSM(Oxidation)EFLK	LMDDERPSKK	LMDDERPSK(1425.6850)K	aleitner_M1012_005	29.1947	15.7	1.9	3.6	6.6	660	104	3.2	4635	896	9.1	Q9USZ1	739	1	0	0	O74907	202	1	0	0	86325.3	SCHPO	Elongation factor G, mitochondrial	32369.0	SCHPO	Protein bcp1
631.0535	4	-5.5	MSKIEK	1769.8043-M(Oxidation)SKIEK	FASTNPKPCNPEDR	FASTNPK(888.4627)PC(Carbamidomethyl)NPEDR	aleitner_M1012_005	93.7827	14.2	3.0	3.6	3.2	3372	745	3.0	3819	866	11.0	P78763	1	1	0	0	O14154	50	1	0	0	31576.1	SCHPO	Uncharacterized mitochondrial carrier C83.13	58716.3	SCHPO	Alpha-amylase mde5
896.4258	3	4.6	MDSSPNEFLNK	1536.7130-M(Met-loss)DSSPNEFLNK	KGSENISNFMEK	K(1287.5983)GSENISNFM(Oxidation)EK	aleitner_M1012_005	26.4085	15.8	4.2	3.6	4.5	2450	439	3.4	4624	999	11.3	Q9UUI1	1	1	0	0	O42667	83	1	0	0	8336.6	SCHPO	U6 snRNA-associated Sm-like protein LSm6	77106.5	SCHPO	Microtubule-associated protein ssm4
543.2840	4	-4.8	CKLLSDGMLK	C(Carbamidomethyl)K(989.5182)LLSDGM(Oxidation)LK	KDVTSFR	K(1317.6672)DVTSFR	aleitner_M1012_005	33.8230	13.3	2.0	3.6	4.0	1333	249	3.6	1719	316	11.5	P40375	481	1	1	0	Q9Y7U5	1082	1	0	0	62535.4	SCHPO	NAD-dependent malic enzyme	144432.4	SCHPO	Rho1 guanine nucleotide exchange factor 3
732.6082	4	-9.1	MASQTIPKLK	1794.7982-M(Oxidation)ASQTIPKLK	KELEEFMSSEQER	K(1269.7003)ELEEFM(Oxidation)SSEQER	aleitner_M1012_005	40.1163	11.9	2.1	3.6	3.5	1119	283	2.5	2216	611	8.4	O42929	1	1	0	0	Q6LA55	1767	1	0	0	21633.0	SCHPO	Translation machinery-associated protein 22	311844.1	SCHPO	UPF0648 protein C3H5.09c
873.4623	3	3.2	LAKHMDISTLTAK	LAK(1173.5812)HM(Oxidation)DISTLTAK	MSASVRGNSK	1581.8436-MSASVRGNSK	aleitner_M1012_005	86.7828	11.9	2.2	3.6	4.1	800	127	4.1	800	136	11.0	P40999	55	1	0	0	O14330	1	1	0	0	37976.8	SCHPO	tRNA (cytosine(38)-C(5))-methyltransferase	8302.3	SCHPO	Uncharacterized protein C16E9.15
715.7450	3	3.1	KATDNLFR	K(1180.6928)ATDNLFR	MNILRSVVSR	1101.5819-M(Met-loss)NILRSVVSR	aleitner_M1012_005	88.4967	16.0	1.4	3.6	8.8	199	25	3.4	4034	727	9.3	O94324	63	1	0	0	O94526	1	1	0	0	120270.0	SCHPO	Serine/threonine-protein kinase ppk31	40157.8	SCHPO	Phosphatidylinositol 3,4,5-trisphosphate 3-phosphatase ptn1
875.1271	3	-2.8	MNALNKIPFTR	1449.7003-M(Met-loss)NALNKIPFTR	KFGYFAMSSFK	K(1310.7347)FGYFAMSSFK	aleitner_M1012_005	90.2598	17.6	3.8	3.6	6.1	1512	199	6.1	1512	209	14.1	O43075	1	1	0	0	O14002	405	1	0	0	32926.7	SCHPO	Probable transcriptional regulatory protein C8D2.12c	264624.6	SCHPO	Peroxide stress-activated histidine kinase mak2
991.8026	3	0.30	MSSDNLDISMEKK	1475.7000-MSSDNLDISMEKK	KNAMIEMTEQK	K(1634.7532)NAM(Oxidation)IEMTEQK	aleitner_M1012_005	39.1267	15.4	3.2	3.6	6.0	891	160	3.9	3047	687	11.4	Q9URX1	1	1	0	0	Q10173	389	1	0	0	55790.3	SCHPO	UNC93-like protein C922.05c	51911.8	SCHPO	Kinetochore protein nuf2
848.7399	3	3.2	KCQSMER	K(1589.7838)C(Carbamidomethyl)QSM(Oxidation)ER	VKLSWDAEDPHR	VK(1091.4740)LSWDAEDPHR	aleitner_M1012_005	74.2977	10.8	1.6	3.6	3.0	737	258	3.0	737	261	7.8	O94488	962	1	0	0	O74828	371	1	0	0	128470.1	SCHPO	Microtubule organizer protein 1	77754.7	SCHPO	Pre-rRNA-processing protein esf1
891.1512	3	-9.3	KQGLEPAYGFMIR	K(1145.6808)QGLEPAYGFM(Oxidation)IR	KALLDLAHK	K(1662.8440)ALLDLAHK	aleitner_M1012_005	67.0388	15.4	3.9	3.6	6.7	440	56	2.9	3574	659	8.7	Q1K9C2	949	1	0	0	O94683	210	1	0	0	163845.7	SCHPO	Sulfite reductase [NADPH] subunit beta	27974.9	SCHPO	Ribosomal RNA-processing protein 7
506.0187	4	2.2	MSSSFKNAGQR	808.4695-MSSSFKNAGQR	MIAATPAK	1349.6398-M(Met-loss)IAATPAK	aleitner_M1012_005	45.7803	13.4	4.5	3.6	7.8	116	5	2.9	2396	592	8.4	Q10106	1	1	0	0	Q9UU82	1	1	0	0	29683.0	SCHPO	Probable U3 small nucleolar RNA-associated protein 11	55157.3	SCHPO	Probable sterol O-acyltransferase 2
1016.8225	3	-5.4	EYSVLTKGMTANNAFSK	EYSVLTK(1171.5583)GM(Oxidation)TANNAFSK	KFSMSGSFK	K(2013.9717)FSM(Oxidation)SGSFK	aleitner_M1012_005	72.3762	15.3	2.7	3.7	6.0	1087	133	4.4	2897	399	9.3	Q2L4W6	488	1	0	0	Q7LKZ7	1198	1	0	0	62945.9	SCHPO	Sporulation-specific protein 5	295660.2	SCHPO	Beige protein homolog 1
820.7398	3	-2.1	KSGHELVSSAEK	K(1188.5510)SGHELVSSAEK	MSTAASDSGVEK	1408.7198-M(Met-loss)STAASDSGVEK	aleitner_M1012_005	89.9830	14.4	3.6	3.7	3.5	3410	683	3.5	3410	693	10.9	O94630	200	1	0	0	O14350	1	1	0	0	42793.2	SCHPO	Centractin	20581.3	SCHPO	Swi1-interacting protein swi3
882.9231	4	3.1	MAENLSDQDCFEK	1942.0135-MAENLSDQDC(Carbamidomethyl)FEK	MASQRFVIALHSFPGK	1723.7069-M(Oxidation)ASQRFVIALHSFPGK	aleitner_M1012_005	88.9053	12.3	1.8	3.7	3.5	1726	541	2.9	2625	964	8.8	Q92355	1	1	0	0	O74653	1	1	0	0	192549.5	SCHPO	Helicase sen1	93774.0	SCHPO	Protein pob1
[truncated: 3,955 more rows]
