# Supplementary material for: ECL: an exhaustive search tool for the identification of cross-linked peptides using whole database
Source: BMC Bioinformatics. 2016 May 20;17:217. doi: 10.1186/s12859-016-1073-y (PMC4874008; doi:10.1186/s12859-016-1073-y)
Supplement: Additional file 2 — Detailed results of synthetic peptides and 26S Proteasome samples. (ZIP 4432 kb) [file 12859_2016_1073_MOESM2_ESM.zip › Detailed_results/Schizosaccharomyces-pombe-database/ProteinProspector/aleitner_M1012_006_whole.xls]

m/z	z	ppm	DB Peptide 1	Peptide 1	DB Peptide 2	Peptide 2	Fraction	RT	Score	Score Diff	Expect	Sc 1	Exp 1	Rk 1	Sc 2	Exp 2	Rk 2	L Sc	Acc #	XLink AA 1	Intra 1	Inter 1	Decoy 1	Acc #	XLink AA 2	Intra 2	Inter 2	Decoy 2	Protein MW	Species	Protein Name	Protein MW	Species	Protein Name
1045.0474	4	6.3	YLSENPKTSASIDFDSNFLNSMIK	YLSENPK(1455.8337)TSASIDFDSNFLNSMIK	SLEKTLVPYLR	SLEK(2858.3684)TLVPYLR	aleitner_M1012_006	83.5957	37.3	14.0	1.6e-6	23.3	0.0077	1	7.1	143	111	15.1	Q10335	69	1	0	0	O42897	318	1	0	0	46680.8	SCHPO	Probable 26S proteasome regulatory subunit rpn7	57346.7	SCHPO	Probable 26S proteasome regulatory subunit rpn3
1165.5696	3	2.4	SEAAEFEYKNGYPMPCDVLAK	SEAAEFEYK(1075.5914)NGYPMPC(Carbamidomethyl)DVLAK	KVAQTTYK	K(2556.1553)VAQTTYK	aleitner_M1012_006	54.0890	47.5	22.2	2.9e-6	25.3	0.29	1	14.2	90	10	22.2	O94517	102	1	0	0	O94579	91	1	0	0	26539.6	SCHPO	Probable proteasome subunit alpha type-1	26404.3	SCHPO	Probable proteasome subunit alpha type-2
1165.5721	3	4.6	SEAAEFEYKNGYPMPCDVLAK	SEAAEFEYK(1075.5914)NGYPMPC(Carbamidomethyl)DVLAK	KVAQTTYK	K(2556.1553)VAQTTYK	aleitner_M1012_006	54.5785	50.4	20.3	2.1e-5	30.1	0.18	1	13.9	258	26	20.3	O94517	102	1	0	0	O94579	91	1	0	0	26539.6	SCHPO	Probable proteasome subunit alpha type-1	26404.3	SCHPO	Probable proteasome subunit alpha type-2
878.4301	4	5.1	SEAAEFEYKNGYPMPCDVLAK	SEAAEFEYK(1075.5914)NGYPM(Oxidation)PC(Carbamidomethyl)DVLAK	KVAQTTYK	K(2572.1502)VAQTTYK	aleitner_M1012_006	50.8180	30.5	18.3	8.8e-5	12.2	10	1	10.6	28	2	18.3	O94517	102	1	0	0	O94579	91	1	0	0	26539.6	SCHPO	Probable proteasome subunit alpha type-1	26404.3	SCHPO	Probable proteasome subunit alpha type-2
874.4335	4	7.5	SEAAEFEYKNGYPMPCDVLAK	SEAAEFEYK(1075.5914)NGYPMPC(Carbamidomethyl)DVLAK	KVAQTTYK	K(2556.1553)VAQTTYK	aleitner_M1012_006	54.5097	33.7	15.5	1.5e-4	18.2	0.78	1	9.6	90	16	17.6	O94517	102	1	0	0	O94579	91	1	0	0	26539.6	SCHPO	Probable proteasome subunit alpha type-1	26404.3	SCHPO	Probable proteasome subunit alpha type-2
1170.9014	3	2.5	SEAAEFEYKNGYPMPCDVLAK	SEAAEFEYK(1075.5914)NGYPM(Oxidation)PC(Carbamidomethyl)DVLAK	KVAQTTYK	K(2572.1502)VAQTTYK	aleitner_M1012_006	51.5787	31.3	16.6	0.0021	14.2	31	2	9.1	542	71	17.1	O94517	102	1	0	0	O94579	91	1	0	0	26539.6	SCHPO	Probable proteasome subunit alpha type-1	26404.3	SCHPO	Probable proteasome subunit alpha type-2
878.4300	4	5.0	SEAAEFEYKNGYPMPCDVLAK	SEAAEFEYK(1075.5914)NGYPM(Oxidation)PC(Carbamidomethyl)DVLAK	KVAQTTYK	K(2572.1502)VAQTTYK	aleitner_M1012_006	51.3530	24.3	12.1	0.0046	10.9	18	2	7.5	151	17	15.5	O94517	102	1	0	0	O94579	91	1	0	0	26539.6	SCHPO	Probable proteasome subunit alpha type-1	26404.3	SCHPO	Probable proteasome subunit alpha type-2
878.4312	4	6.3	SEAAEFEYKNGYPMPCDVLAK	SEAAEFEYK(1075.5914)NGYPM(Oxidation)PC(Carbamidomethyl)DVLAK	KVAQTTYK	K(2572.1502)VAQTTYK	aleitner_M1012_006	50.3003	19.7	9.4	0.022	7.3	90	12	6.5	154	21	14.5	O94517	102	1	0	0	O94579	91	1	0	0	26539.6	SCHPO	Probable proteasome subunit alpha type-1	26404.3	SCHPO	Probable proteasome subunit alpha type-2
874.4328	4	6.7	KVAQTTYK	K(2556.1553)VAQTTYK	SEAAEFEYKNGYPMPCDVLAK	SEAAEFEYK(1075.5914)NGYPMPC(Carbamidomethyl)DVLAK	aleitner_M1012_006	53.9953	16.9	8.6	0.16	6.0	224	23	2.9	1765	422	10.9	O94579	91	1	0	0	O94517	102	1	0	0	26404.3	SCHPO	Probable proteasome subunit alpha type-2	26539.6	SCHPO	Probable proteasome subunit alpha type-1
1534.1620	3	0.83	LYQVEYAFKAFNNAGITSVGVTGK	LYQVEYAFK(2023.1329)AFNNAGITSVGVTGK	RLGFMLPPTKPYPIQK	RLGFMLPPTK(2714.3956)PYPIQK	aleitner_M1012_006	76.3588	42.5	12.5	4.0e-6	30.0	0.0040	1	4.8	4502	995	12.5	O94517	28	1	0	0	O43077	281	1	0	0	26539.6	SCHPO	Probable proteasome subunit alpha type-1	63224.3	SCHPO	Sporulation protein kinase mde3
1059.5691	3	7.1	KIEIPLPNEVGR	K(1811.8804)IEIPLPNEVGR	AVKPTDMEQFAFYK	AVK(1501.8504)PTDMEQFAFYK	aleitner_M1012_006	68.9500	37.5	17.1	4.2e-5	20.4	0.58	1	9.1	318	59	17.1	O74445	297	1	0	0	O74894	378	1	0	0	43608.7	SCHPO	Probable 26S protease subunit rpt4	43553.4	SCHPO	26S protease regulatory subunit 6B homolog
927.0700	5	5.8	VAEKAQINTQEYGR	VAEK(3024.4757)AQINTQEYGR	LEIKEGNYGDGYALQPSYIHEYLSK	LEIK(1743.8792)EGNYGDGYALQPSYIHEYLSK	aleitner_M1012_006	60.2797	37.3	14.0	8.6e-5	23.3	0.12	1	6.0	916	450	14.0	O14250	115	1	0	0	Q9USQ9	108	1	0	0	30111.1	SCHPO	Probable proteasome subunit alpha type-6	29220.2	SCHPO	Probable proteasome subunit beta type-7
1106.2788	3	4.2	EVIELPLKNPELFLR	EVIELPLK(1506.7606)NPELFLR	FFEKEDVQSLK	FFEK(1947.1081)EDVQSLK	aleitner_M1012_006	79.9140	41.6	18.0	1.9e-4	23.6	1.5	1	10.7	916	83	18.0	O74445	153	1	0	0	Q9UTM3	204	1	0	0	43608.7	SCHPO	Probable 26S protease subunit rpt4	51618.9	SCHPO	26S proteasome regulatory subunit rpn5
829.9611	4	4.4	FFEKEDVQSLK	FFEK(1947.1081)EDVQSLK	EVIELPLKNPELFLR	EVIELPLK(1506.7606)NPELFLR	aleitner_M1012_006	80.3490	34.4	20.5	5.6e-4	13.9	27	1	13.7	30	2	20.5	Q9UTM3	204	1	0	0	O74445	153	1	0	0	51618.9	SCHPO	26S proteasome regulatory subunit rpn5	43608.7	SCHPO	Probable 26S protease subunit rpt4
816.9751	4	5.5	EKVAFILDQVR	EK(1947.1081)VAFILDQVR	EVIELPLKNPELFLR	EVIELPLK(1454.8133)NPELFLR	aleitner_M1012_006	87.2765	24.3	12.2	0.0038	10.9	23	2	5.7	689	104	13.4	Q9UTM3	170	1	0	0	O74445	153	1	0	0	51618.9	SCHPO	26S proteasome regulatory subunit rpn5	43608.7	SCHPO	Probable 26S protease subunit rpt4
1231.6448	4	4.1	LEEAMKITTDAFTSAGER	LEEAM(Oxidation)K(2937.5885)ITTDAFTSAGER	ILAIIINENEIMQKTAVNAGFIDAAK	ILAIIINENEIMQK(2123.0093)TAVNAGFIDAAK	aleitner_M1012_006	92.9555	36.5	13.1	2.9e-4	23.4	0.28	2	5.5	3181	857	13.1	Q9UQY2	185	1	0	0	O13986	366	1	0	0	25082.6	SCHPO	Probable proteasome subunit beta type-6	90408.4	SCHPO	Uncharacterized protein C26H5.04
869.5047	4	8.4	ILPNKVDPLVSLMMVEK	ILPNK(1548.8875)VDPLVSLMMVEK	ELLKPSASVALQR	ELLK(2063.1411)PSASVALQR	aleitner_M1012_006	81.1253	32.3	18.6	3.2e-4	13.7	5.2	1	10.6	26	3	18.6	P41836	126	1	0	0	O74894	94	1	0	0	45069.7	SCHPO	26S protease regulatory subunit 8 homolog	43553.4	SCHPO	26S protease regulatory subunit 6B homolog
951.7644	4	4.4	VAEKAQINTQEYGR	VAEK(2197.2008)AQINTQEYGR	HIGIATTGFIPDGQHIVKR	HIGIATTGFIPDGQHIVK(1743.8792)R	aleitner_M1012_006	51.2283	30.8	11.8	8.2e-4	19.0	0.69	1	6.0	1164	291	11.8	O14250	115	1	0	0	O59770	89	1	0	0	30111.1	SCHPO	Probable proteasome subunit alpha type-6	28031.7	SCHPO	Probable proteasome subunit alpha type-7
792.1466	4	3.9	YPMDAHKSELEGVEEAR	YPMDAHK(1204.6452)SELEGVEEAR	KHLDAEVQK	K(2097.9677)HLDAEVQK	aleitner_M1012_006	41.6068	32.5	15.5	9.1e-4	17.0	4.2	1	7.5	735	90	15.5	O42897	465	1	0	0	P41878	281	1	0	0	57346.7	SCHPO	Probable 26S proteasome regulatory subunit rpn3	34572.3	SCHPO	26S proteasome regulatory subunit rpn11
1001.7905	4	6.3	VTSKLLEQEESAEK	VTSK(2413.2927)LLEQEESAEK	FIVNKMEPVINQNLSTATLK	FIVNK(1727.8829)M(Oxidation)EPVINQNLSTATLK	aleitner_M1012_006	59.2320	26.2	12.4	0.0030	13.8	5.5	1	4.4	1668	647	12.4	Q09682	54	1	0	0	O13683	952	1	0	0	27925.7	SCHPO	Probable proteasome subunit alpha type-3	142992.1	SCHPO	Uncharacterized protein C11E3.02c
805.9262	4	2.9	KAQSGPDASAK	K(2161.1307)AQSGPDASAK	VHPEGKYVVDISPDIDIK	VHPEGK(1196.6037)YVVDISPDIDIK	aleitner_M1012_006	50.2498	23.1	12.8	0.0034	7.6	103	12	7.5	110	13	15.5	P36612	45	1	0	0	P41836	90	1	0	0	50060.6	SCHPO	26S protease regulatory subunit 4 homolog	45069.7	SCHPO	26S protease regulatory subunit 8 homolog
908.7957	3	5.6	MNSESVDSDVAASTSNK	1113.6434-M(Met-loss)NSESVDSDVAASTSNK	KLVPTYQK	K(1747.7748)LVPTYQK	aleitner_M1012_006	24.6092	20.1	8.7	0.0035	8.8	13	6	6.8	54	21	14.4	Q1MTN9	1	1	0	0	O13704	65	1	0	0	62278.2	SCHPO	Chromatin assembly factor 1 subunit rlf2	40764.2	SCHPO	Thioredoxin domain-containing protein C13F5.05, mitochondrial
973.2440	4	-9.3	MPSGAQGNTQSAAYK	2363.3002-M(Oxidation)PSGAQGNTQSAAYK	GPGKPIHLFEGILDGQVVPPR	GPGK(1663.7512)PIHLFEGILDGQVVPPR	aleitner_M1012_006	82.9297	23.9	12.1	0.0066	10.7	27	7	5.5	709	337	13.2	O14145	1	1	0	0	Q9UU89	121	1	0	0	96341.9	SCHPO	Trehalose-phosphatase	20978.2	SCHPO	Inosine triphosphate pyrophosphatase
682.3704	4	5.1	KAQSGPDASAK	K(1666.9029)AQSGPDASAK	ELAAIKEDTEAVLK	ELAAIK(1196.6037)EDTEAVLK	aleitner_M1012_006	52.2960	21.2	12.1	0.0069	9.1	26	1	4.1	797	145	12.1	P36612	45	1	0	0	O42931	51	1	0	0	50060.6	SCHPO	26S protease regulatory subunit 4 homolog	48965.5	SCHPO	26S protease regulatory subunit 7 homolog
689.7552	5	-9.4	MSAFKPYTEALEVLKK	1589.7759-MSAFKPYTEALEVLKK	MMSQQLIDFIDSR	1992.0642-M(Met-loss)MSQQLIDFIDSR	aleitner_M1012_006	81.2213	20.3	8.3	0.0072	10.9	4.0	3	5.0	208	140	10.9	O14344	1	1	0	0	Q9C0W8	1	1	0	0	57027.0	SCHPO	Inosine-5'-monophosphate dehydrogenase	79407.5	SCHPO	Protein transport protein tip20
917.8995	5	4.0	LTQLLSQIKEEQGDIK	LTQLLSQIK(2742.4327)EEQGDIK	LFLVDLAGSESVGKSGAVGQTLEEAK	LFLVDLAGSESVGK(1980.0779)SGAVGQTLEEAK	aleitner_M1012_006	91.4415	26.8	8.7	0.0080	17.4	1.5	2	8.9	171	35	9.4	Q9UTM3	141	1	0	0	Q9US60	239	1	0	0	51618.9	SCHPO	26S proteasome regulatory subunit rpn5	61939.0	SCHPO	Kinesin-like protein 3
951.5141	5	-0.68	KYITGLISSSIDCIGILK	K(2772.4408)YITGLISSSIDC(Carbamidomethyl)IGILK	NTPLNIYEEIKPGMVDFLRLEK	NTPLNIYEEIK(2118.1646)PGM(Oxidation)VDFLRLEK	aleitner_M1012_006	81.4422	22.9	11.1	0.0087	11.4	14	5	5.1	793	520	11.5	Q9UST3	333	1	0	0	Q09879	751	1	0	0	58385.3	SCHPO	Vacuolar protein sorting-associated protein 52	128668.7	SCHPO	Probable ubiquitin carboxyl-terminal hydrolase 5
894.8347	3	2.6	TFANLVSSTLYEKR	TFANLVSSTLYEK(1053.6182)R	KQLATSLR	K(1765.9251)QLATSLR	aleitner_M1012_006	63.5045	28.9	11.8	0.0091	17.1	3.7	1	7.6	466	307	11.8	Q9Y7T8	98	1	0	0	Q09720	86	1	0	0	22661.1	SCHPO	Probable proteasome subunit beta type-3	21967.5	SCHPO	Probable proteasome subunit beta type-4
671.3788	4	4.1	TFANLVSSTLYEKR	TFANLVSSTLYEK(1053.6182)R	KQLATSLR	K(1765.9251)QLATSLR	aleitner_M1012_006	63.3898	14.2	3.4	0.48	8.6	16	4	3.0	562	221	7.7	Q9Y7T8	98	1	0	0	Q09720	86	1	0	0	22661.1	SCHPO	Probable proteasome subunit beta type-3	21967.5	SCHPO	Probable proteasome subunit beta type-4
819.6600	4	6.3	KYSIEDLHR	K(2114.9918)YSIEDLHR	NYCMFDKNVGLGFGLSR	NYC(Carbamidomethyl)MFDK(1297.6667)NVGLGFGLSR	aleitner_M1012_006	24.7313	15.7	5.9	0.0094	7.2	22	8	4.3	305	183	8.5	Q9UTA9	187	1	0	0	O94644	428	1	0	0	28468.9	SCHPO	Uncharacterized methyltransferase C25B8.09	58748.7	SCHPO	Restriction of telomere capping protein 5
852.4343	5	5.6	KPGVNSRPAPPVQDVTSSTK	K(2193.0147)PGVNSRPAPPVQDVTSSTK	QEYKDDINLDEASAMAVK	QEYK(2202.1644)DDINLDEASAM(Oxidation)AVK	aleitner_M1012_006	63.4313	18.5	8.7	0.011	7.5	23	9	6.1	63	31	11.0	O43058	219	1	0	0	Q09682	180	1	0	0	73032.7	SCHPO	Forkhead protein sep1	27925.7	SCHPO	Probable proteasome subunit alpha type-3
614.1423	6	-0.89	MVVHTGNRLNK	2395.1366-M(Oxidation)VVHTGNRLNK	GDQSVDVKIMLYPEEHPER	GDQSVDVK(1421.7449)IM(Oxidation)LYPEEHPER	aleitner_M1012_006	44.3692	21.2	11.5	0.013	9.7	26	1	3.5	1557	280	11.5	Q09795	1	1	0	0	Q9P7S3	194	1	0	0	66681.3	SCHPO	Uncharacterized peptidase C22G7.01c	49759.6	SCHPO	SWI/SNF and RSC complexes subunit ssr3
927.3243	6	5.2	VTPAPAPAPESEPSKPSIAPSQPSK	VTPAPAPAPESEPSK(3088.5984)PSIAPSQPSK	AMVLPSYPEHKLFLGFPSETVAFNIK	AM(Oxidation)VLPSYPEHK(2607.3432)LFLGFPSETVAFNIK	aleitner_M1012_006	87.7260	19.9	8.2	0.014	11.1	4.2	3	2.0	1558	1101	8.8	O43024	310	1	0	0	Q10426	404	1	0	0	100134.6	SCHPO	CUE domain-containing protein C354.10	118124.9	SCHPO	Chromatin modification-related protein rik1
594.7350	5	9.8	KGLVEDVSTTR	K(1764.9637)GLVEDVSTTR	LSFKAMFFPIAALR	LSFK(1341.7140)AM(Oxidation)FFPIAALR	aleitner_M1012_006	62.6025	18.0	7.3	0.014	7.2	34	24	5.5	117	92	10.8	O94316	955	1	0	0	O14111	443	1	0	0	111307.3	SCHPO	Pre-mRNA-splicing factor cwf10	108213.7	SCHPO	Phosphatidylserine decarboxylase proenzyme 3
1018.0097	4	-7.1	TQGKTLAETLAEEDDQIDANDTR	TQGK(1534.8607)TLAETLAEEDDQIDANDTR	KLPLIETGIGDGGK	K(2671.2461)LPLIETGIGDGGK	aleitner_M1012_006	83.1897	21.7	7.5	0.017	7.6	100	57	6.1	252	141	14.1	O94538	95	1	0	0	Q9USP2	37	1	0	0	74734.1	SCHPO	U4/U6.U5 tri-snRNP-associated protein snu66	64680.3	SCHPO	Golgi apyrase
672.7796	7	7.5	AALILKCASMLQGVSAQYFCR	AALILK(2316.1750)C(Carbamidomethyl)ASMLQGVSAQYFC(Carbamidomethyl)R	EFEPTRPKLYSSIDVNQR	EFEPTRPK(2524.2640)LYSSIDVNQR	aleitner_M1012_006	72.7753	17.6	6.9	0.017	6.0	95	19	3.6	565	184	11.6	Q9C0V5	12	1	0	0	O94534	736	1	0	0	61400.1	SCHPO	Uncharacterized protein PB7E8.01	89446.4	SCHPO	Spindle pole body component alp14
844.7145	4	6.0	ATSAGPKQTETINWLEK	ATSAGPK(1501.8504)QTETINWLEK	KIEIPLPNEVGR	K(2011.0262)IEIPLPNEVGR	aleitner_M1012_006	65.4807	19.9	10.8	0.018	9.1	19	1	4.4	380	220	10.8	O94517	169	1	0	0	O74445	297	1	0	0	26539.6	SCHPO	Probable proteasome subunit alpha type-1	43608.7	SCHPO	Probable 26S protease subunit rpt4
752.5780	5	2.9	SSEEKSDVDGVPTRPVSER	SSEEK(1684.8454)SDVDGVPTRPVSER	SAKIMTDPQTNVSR	SAK(2211.0655)IMTDPQTNVSR	aleitner_M1012_006	67.1712	17.5	6.7	0.020	8.1	25	2	3.5	816	214	9.4	Q9UT00	92	1	0	0	O60176	217	1	0	0	135782.5	SCHPO	Uncharacterized protein PYUK71.03c	51705.1	SCHPO	Uncharacterized RNA-binding protein C23E6.01c
1255.6012	3	-7.9	MSDNLVLPTYDDVASASER	1681.8538-MSDNLVLPTYDDVASASER	MTKLWVNFFSQK	2220.0256-M(Oxidation)TKLWVNFFSQK	aleitner_M1012_006	83.9203	24.0	10.2	0.021	10.8	40	17	6.8	400	342	13.2	O59791	1	1	0	0	O14001	1	1	0	0	35048.5	SCHPO	Serine racemase	45065.9	SCHPO	Pyruvylated Gal-beta-1,3-epitope synthesis protein 2
630.5052	5	0.31	MDMIDEAITEVVR	1610.7723-M(Oxidation)DMIDEAITEVVR	MDAQSAPSGQVQVR	1674.7845-MDAQSAPSGQVQVR	aleitner_M1012_006	49.3772	20.1	11.0	0.021	9.1	35	1	3.0	2156	620	11.0	P36583	1	1	0	0	Q9URY0	1	1	0	0	116006.2	SCHPO	Protein kinase C-like 2	48334.7	SCHPO	Ribosome biogenesis protein ytm1
680.1060	4	9.0	MEETAHELTVK	1413.7578-M(Oxidation)EETAHELTVK	MLPPFGALTTTK	1440.6806-MLPPFGALTTTK	aleitner_M1012_006	22.1507	20.1	7.7	0.021	6.3	159	94	6.2	170	104	13.8	Q09329	1	1	0	0	O94255	1	1	0	0	38079.1	SCHPO	Protein mlo2	37009.8	SCHPO	Carbonic anhydrase
1297.6572	3	-7.0	ISKSQTSVSSLEGQMK	ISK(2165.1157)SQTSVSSLEGQM(Oxidation)K	FLKQFTQATVEVWSSTR	FLK(1862.9295)QFTQATVEVWSSTR	aleitner_M1012_006	82.9355	22.6	8.1	0.021	9.9	47	7	4.8	1047	571	12.7	O42662	333	1	0	0	Q9P7G0	316	1	0	0	44422.4	SCHPO	Putative methyltransferase-like protein C27D7.08c	81129.0	SCHPO	Uncharacterized NOC2 family protein C1142.04
864.2449	5	-3.0	MVGRGSFSSTSSASSINWIPK	2249.1627-M(Met-loss)VGRGSFSSTSSASSINWIPK	NGQWITPSLKHGLLSGTMR	NGQWITPSLK(2205.1066)HGLLSGTM(Oxidation)R	aleitner_M1012_006	55.8068	20.2	3.3	0.025	7.6	118	20	4.6	881	143	12.6	O74547	1	1	0	0	O42951	159	1	0	0	46863.6	SCHPO	Target of rapamycin complex 2 subunit bit61	26264.3	SCHPO	Putative aminodeoxychorismate lyase
694.2122	6	6.4	AVIETLSYKPFAPICIHSR	AVIETLSYK(1958.0361)PFAPIC(Carbamidomethyl)IHSR	FGKDISQPSVSQILSSK	FGK(2339.2348)DISQPSVSQILSSK	aleitner_M1012_006	62.0970	21.7	10.4	0.025	9.2	51	6	4.5	888	209	12.5	Q9P6I6	82	1	0	0	P49777	43	1	0	0	28278.8	SCHPO	Uncharacterized protein C1198.03c	59840.4	SCHPO	ARS-binding protein 1
1169.0558	4	-10.0	KWSDYDLFLASR	K(3172.4998)WSDYDLFLASR	DSHEGCYKTIVENAPVYMHPSGVLFGK	DSHEGC(Carbamidomethyl)YK(1637.8090)TIVENAPVYMHPSGVLFGK	aleitner_M1012_006	83.7058	19.9	9.0	0.026	9.6	31	4	4.7	913	475	10.3	C6Y4B2	60	1	0	0	O42643	1072	1	0	0	15909.3	SCHPO	Uncharacterized protein C57A7.15c	131493.5	SCHPO	Pre-mRNA-splicing factor ATP-dependent RNA helicase prp22
644.3204	6	-6.2	KVSSSFACMDLHNK	K(2237.1481)VSSSFAC(Carbamidomethyl)MDLHNK	SASKDQTSIFFRPYSPLR	SASK(1760.8226)DQTSIFFRPYSPLR	aleitner_M1012_006	67.5058	17.0	7.0	0.026	6.1	111	27	2.9	1284	582	10.9	Q9USR0	221	1	0	0	Q8WZK2	383	1	0	0	45541.8	SCHPO	DNA excision repair protein ckn1	106404.4	SCHPO	GPI ethanolamine phosphate transferase 1
644.9615	5	5.2	SPLEKEIANEYEALK	SPLEK(1486.8660)EIANEYEALK	KIHNIWVQAIK	K(1870.9564)IHNIWVQAIK	aleitner_M1012_006	45.1192	18.1	7.8	0.026	10.3	5.0	1	4.0	350	292	7.8	O14095	42	1	1	0	Q9Y7J9	944	1	0	0	32190.4	SCHPO	Thioredoxin domain-containing protein plp1	111374.6	SCHPO	Meiotic coiled-coil protein 5
930.2126	4	-0.82	MDYIQTLFTSVNQVGEK	1744.8632-MDYIQTLFTSVNQVGEK	MSQQLSFNASSAKPDK	2110.0293-M(Met-loss)SQQLSFNASSAKPDK	aleitner_M1012_006	67.5595	20.9	12.1	0.028	8.0	136	14	5.3	804	144	12.9	O13656	1	1	0	0	Q10199	1	1	0	0	37552.9	SCHPO	Probable mitochondrial import receptor subunit tom40	75167.8	SCHPO	Septation protein imp2
698.3720	5	-2.6	LKPVATSTPKSCMR	LK(1896.0105)PVATSTPKSC(Carbamidomethyl)M(Oxidation)R	TFLTTKGLLHENQTR	TFLTTK(1728.8903)GLLHENQTR	aleitner_M1012_006	82.1518	19.1	9.1	0.028	6.7	79	37	6.5	90	46	12.4	Q9UTI4	95	1	0	0	O94487	254	1	0	0	19612.5	SCHPO	Monopolar attachment protein 1	73328.7	SCHPO	Serine/threonine-protein kinase ppk35
941.9547	4	7.8	HHDYTNSNSSNKLVFGTPLEDALR	HHDYTNSNSSNK(1049.4553)LVFGTPLEDALR	MSTDDSPYK	2852.3729-M(Met-loss)STDDSPYK	aleitner_M1012_006	84.5600	17.6	7.0	0.030	8.8	13	4	5.0	189	100	13.1	Q9UTQ0	131	1	0	0	Q09196	1	1	0	0	57553.9	SCHPO	Putative CCA tRNA nucleotidyltransferase 1	15660.9	SCHPO	Myosin regulatory light chain cdc4
624.8049	6	-6.2	YVNKYTSQFWGQSFVGELQR	YVNK(1306.6227)YTSQFWGQSFVGELQR	MAFNKQAESK	2574.2543-M(Oxidation)AFNKQAESK	aleitner_M1012_006	53.6603	16.9	8.5	0.032	6.0	91	23	2.9	874	304	10.9	P40387	467	1	0	0	Q9C0V7	1	1	0	0	58494.0	SCHPO	Alpha,alpha-trehalose-phosphate synthase [UDP-forming]	62422.4	SCHPO	Uncharacterized sulfatase PB10D8.02c
1037.8003	4	9.3	MSLEDCYNVTQSYAAVAIHK	1848.0720-MSLEDC(Carbamidomethyl)YNVTQSYAAVAIHK	LAEINKTLGEQLLLR	LAEINK(2437.1294)TLGEQLLLR	aleitner_M1012_006	62.2827	23.8	8.5	0.034	8.2	215	74	7.6	301	102	15.6	Q9P3U2	1	1	0	0	O13783	736	1	0	0	81759.6	SCHPO	Uncharacterized AAA domain-containing protein C328.04	86622.9	SCHPO	Vacuolar protein-sorting protein bro1
802.9326	4	-4.0	DKDSFEAHVFMIK	DK(1641.9593)DSFEAHVFMIK	KELDIYASLVLIK	K(1703.8229)ELDIYASLVLIK	aleitner_M1012_006	45.3062	18.5	7.1	0.035	9.1	19	5	4.5	408	257	9.4	Q09671	260	1	0	0	O13696	107	1	0	0	44983.7	SCHPO	Putative NADPH dehydrogenase C5H10.10	38758.7	SCHPO	Isocitrate dehydrogenase [NAD] subunit 1, mitochondrial
701.6254	4	3.8	MNMDIGKALSDVGGLR	1257.6639-M(Met-loss)NMDIGKALSDVGGLR	GSKIVASMPSK	GSK(1682.8662)IVASM(Oxidation)PSK	aleitner_M1012_006	26.4853	16.2	7.4	0.035	6.7	32	10	3.5	325	210	9.5	Q10990	1	1	0	0	O59704	646	1	0	0	54294.5	SCHPO	Cell division cycle protein cdt2	141608.6	SCHPO	Elongator complex protein 1
977.0040	4	2.0	LEKPHIVTFQHVQSLEDLR	LEK(1615.7512)PHIVTFQHVQSLEDLR	MNGINTANEEITR	2426.2958-M(Oxidation)NGINTANEEITR	aleitner_M1012_006	98.8593	22.6	8.4	0.035	11.2	36	3	3.5	3988	923	11.4	O94623	835	1	0	0	O74552	1	1	0	0	106526.6	SCHPO	DNA repair protein rev1	96408.6	SCHPO	Vacuolar protein sorting-associated protein 35
1063.9579	5	-7.7	MDGEVLANKSCCGAVVTAFSVIGIVFTILK	M(Acetyl+Oxidation)DGEVLANK(2058.1395)SC(Carbamidomethyl)C(Carbamidomethyl)GAVVTAFSVIGIVFTILK	MLILGLTGSIATGKSTVSR	3394.7227-M(Oxidation)LILGLTGSIATGKSTVSR	aleitner_M1012_006	90.9755	19.9	9.1	0.035	7.3	167	38	5.2	684	293	12.6	Q10245	9	1	0	0	O74414	1	1	0	0	37307.8	SCHPO	Very-long-chain 3-oxoacyl-CoA reductase	26828.9	SCHPO	Uncharacterized protein C14G10.01
937.9861	4	6.1	VKPNGRLVLSTISR	VK(2208.9667)PNGRLVLSTISR	NMCGKNPTSELPTNYSDK	NM(Oxidation)C(Carbamidomethyl)GK(1676.9937)NPTSELPTNYSDK	aleitner_M1012_006	65.2865	22.1	5.9	0.036	8.1	114	67	6.6	269	181	14.0	O74421	175	1	0	0	O94452	231	1	0	0	30826.8	SCHPO	Hexaprenyldihydroxybenzoate methyltransferase, mitochondrial	75945.4	SCHPO	Meiotic coiled-coil protein 1
1176.9033	3	-7.3	TTAKHNIPYYMSQK	TTAK(1830.8896)HNIPYYM(Oxidation)SQK	KYVLESCVPNMPEK	K(1834.8924)YVLESC(Carbamidomethyl)VPNMPEK	aleitner_M1012_006	89.0775	20.7	10.0	0.037	8.3	129	21	4.4	1676	436	12.4	O13633	311	1	0	0	Q9C1W3	243	1	0	0	46399.5	SCHPO	Uncharacterized J domain-containing protein C17A3.05c	50339.1	SCHPO	Probable squalene monooxygenase
931.2175	4	6.9	KVAQTTYK	K(2783.2920)VAQTTYK	MAENAGNETKLVENENLQEDLSR	Acetyl-MAENAGNETK(1075.5914)LVENENLQEDLSR	aleitner_M1012_006	51.5025	24.6	7.9	0.037	11.8	47	7	6.0	1209	302	12.8	O94579	91	1	0	0	O42903	10	1	0	0	26404.3	SCHPO	Probable proteasome subunit alpha type-2	46153.5	SCHPO	GRIP domain-containing protein C119.12
720.1687	5	4.7	MSLNEIAHDQPVENGPLYSEK	1225.6740-MSLNEIAHDQPVENGPLYSEK	MVSNNAVIIK	2508.1843-MVSNNAVIIK	aleitner_M1012_006	67.3885	18.6	8.4	0.037	7.6	77	27	3.0	1858	544	9.4	Q9HDV6	1	1	0	0	Q9C0Y6	1	1	0	0	251199.9	SCHPO	Cell polarity protein mor2	38613.0	SCHPO	Zinc-type alcohol dehydrogenase-like protein PB24D3.08c
865.4484	4	6.1	MSNGNDNSLIIK	2137.1089-M(Oxidation)SNGNDNSLIIK	GKGLGSENQGMVDPVVAVVK	GK(1458.7024)GLGSENQGM(Oxidation)VDPVVAVVK	aleitner_M1012_006	47.4540	19.1	7.9	0.038	6.4	208	129	5.1	503	308	12.7	P87129	1	1	0	0	O94585	162	1	0	0	87506.5	SCHPO	Vacuolar protein sorting-associated protein 53	21025.4	SCHPO	Meiotically up-regulated protein C1442.13c
730.9780	5	8.7	KMMDSIDDSIR	K(2324.2264)MM(Oxidation)DSIDDSIR	MIAATPAKSKPSDVNLEQTFK	M(Met-loss+Acetyl)IAATPAKSK(1463.6636)PSDVNLEQTFK	aleitner_M1012_006	48.0148	16.0	6.8	0.038	4.5	139	129	3.5	283	219	11.5	Q10475	1074	1	0	0	Q9UU82	10	1	0	0	154035.9	SCHPO	Eukaryotic translation initiation factor 4 gamma	55157.3	SCHPO	Probable sterol O-acyltransferase 2
894.7230	4	-3.1	KPTPSATPAAHPDTAR	K(1958.0468)PTPSATPAAHPDTAR	VMSIKSTPLTLAVSDMK	VMSIK(1754.8951)STPLTLAVSDMK	aleitner_M1012_006	95.8333	27.1	3.2	0.039	12.4	83	8	11.2	154	18	18.9	O14270	385	1	0	0	O94316	194	1	0	0	81128.8	SCHPO	Fork head transcription factor 1	111307.3	SCHPO	Pre-mRNA-splicing factor cwf10
543.8963	5	0.95	KIEDDNISSSCHL	K(1197.7598)IEDDNISSSC(Carbamidomethyl)HL	KPPKPPLRK	K(1654.7509)PPKPPLRK	aleitner_M1012_006	31.1007	18.4	9.3	0.040	7.5	87	14	5.0	507	142	13.1	O14383	70	1	0	0	O14306	305	1	0	0	9275.8	SCHPM	60S ribosomal protein L25 homolog (Fragment)	131275.5	SCHPO	Probable inositol polyphosphate 5-phosphatase C9G1.10c
682.0950	4	-7.5	MDTNSPKSIDK	1473.7901-M(Oxidation)DTNSPKSIDK	KAMKPFADTSLK	KAMK(1388.6493)PFADTSLK	aleitner_M1012_006	21.5873	18.5	8.7	0.041	7.6	45	10	3.5	630	406	10.9	O13936	1	1	0	0	Q9UU76	124	1	0	0	109014.8	SCHPO	Transcription elongation factor spt5	72635.2	SCHPO	Pumilio homology domain family member 6
692.5589	5	-4.3	KVAQTTYK	K(2520.2496)VAQTTYK	KDVASEPYVNGVQSQEHLPSAK	K(1075.5914)DVASEPYVNGVQSQEHLPSAK	aleitner_M1012_006	46.7428	18.1	5.8	0.042	5.6	157	113	5.6	157	116	12.5	O94579	91	1	0	0	O94260	154	1	0	0	26404.3	SCHPO	Probable proteasome subunit alpha type-2	47972.6	SCHPO	Putative G3BP-like protein
546.7007	5	-4.5	VVKPEWIVDCIK	VVK(1243.6734)PEWIVDC(Carbamidomethyl)IK	MDLLSLITGK	1622.8742-M(Oxidation)DLLSLITGK	aleitner_M1012_006	21.1970	21.2	7.7	0.043	7.5	156	72	7.2	187	88	14.9	O94623	126	1	0	0	Q10084	1	1	0	0	106526.6	SCHPO	DNA repair protein rev1	61058.5	SCHPO	Uncharacterized transporter mfs2
1156.2095	3	-2.5	HQDAKFLAMNGTQNGR	HQDAK(1662.7672)FLAM(Oxidation)NGTQNGR	NKECQYDSVLNR	NK(1940.9163)EC(Carbamidomethyl)QYDSVLNR	aleitner_M1012_006	62.1740	21.6	5.0	0.043	9.1	68	41	6.7	279	181	14.6	P50998	61	1	0	0	P32825	274	1	0	0	95887.8	SCHPO	AMP deaminase	56615.0	SCHPO	Carboxypeptidase sxa2
737.2044	6	-1.1	YKDDDFVDFFDK	YK(2864.5153)DDDFVDFFDK	VGIWGWSFGGYLTLKILENADFIK	VGIWGWSFGGYLTLK(1690.7403)ILENADFIK	aleitner_M1012_006	88.5753	18.8	9.0	0.044	7.7	80	17	3.1	1789	698	11.1	O94369	55	1	0	0	Q9P7E9	727	1	0	0	37373.1	SCHPO	Uncharacterized protein C1604.03c	98342.9	SCHPO	Putative dipeptidyl aminopeptidase C14C4.15c
920.7115	4	-5.7	MTSAFYGGDEVSAIVIDPGSK	1535.8235-MTSAFYGGDEVSAIVIDPGSK	STTKSTWLSFLK	STTK(2281.0824)STWLSFLK	aleitner_M1012_006	44.6970	18.1	6.2	0.045	7.0	96	58	5.6	254	174	13.3	Q9P7X7	1	1	0	0	O74178	24	1	0	0	48773.2	SCHPO	Actin-related protein 4	44592.3	SCHPO	Protein kes1
1039.3041	5	2.4	YAKVETWGTSLMDLGVGSFMFSSGTVAGR	YAK(2122.0140)VETWGTSLM(Oxidation)DLGVGSFMFSSGTVAGR	MEIAGNSSTISPTFSTPTK	3207.5257-M(Oxidation)EIAGNSSTISPTFSTPTK	aleitner_M1012_006	81.3085	20.6	5.3	0.045	7.7	129	55	5.0	680	539	12.9	Q9UTL4	152	1	0	0	P78972	1	1	0	0	52178.4	SCHPO	GPI-anchored wall transfer protein 1	53418.3	SCHPO	WD repeat-containing protein slp1
559.4975	5	-2.9	MTSMFSLK	1833.0135-MTSM(Oxidation)FSLK	EVAEVPKINLLDVEK	EVAEVPK(1097.5137)INLLDVEK	aleitner_M1012_006	24.7792	16.0	5.7	0.045	5.1	99	32	2.9	469	349	10.9	Q9Y6Z9	1	1	0	0	O42915	266	1	0	0	27437.3	SCHPO	Sorbose reductase sou1	38226.5	SCHPO	Ubiquitin fusion degradation protein 1
732.5635	5	-2.8	MEIEYENEYVHQVYDK	1569.8766-MEIEYENEYVHQVYDK	QKAIISVLEEFR	QK(2225.9827)AIISVLEEFR	aleitner_M1012_006	66.0713	17.0	6.7	0.045	4.6	173	92	4.4	198	146	12.4	Q10224	1	1	0	0	O59679	71	1	0	0	26277.1	SCHPO	tRNA (carboxymethyluridine(34)-5-O)-methyltransferase	60280.8	SCHPO	Rho guanine nucleotide exchange factor gef3
965.0530	5	3.7	KHESPSMSEDEEGSVENVDAWDLTK	K(1985.9919)HESPSM(Oxidation)SEDEEGSVENVDAWDLTK	AKADHILVSGHDGGTGASR	AK(2972.2869)ADHILVSGHDGGTGASR	aleitner_M1012_006	62.0383	18.6	9.7	0.046	6.0	158	24	4.6	391	59	12.6	O59833	43	1	0	0	Q9C102	1107	1	0	0	59707.2	SCHPO	Uncharacterized transporter C965.13	232851.2	SCHPO	Putative glutamate synthase [NADPH]
859.8417	5	9.9	HHDYTNSNSSNKLVFGTPLEDALR	HHDYTNSNSSNK(1579.8246)LVFGTPLEDALR	KLEFPLPNEEAR	K(2852.3729)LEFPLPNEEAR	aleitner_M1012_006	82.9707	18.4	8.1	0.047	9.0	24	16	3.5	935	620	11.5	Q9UTQ0	131	1	0	0	O14126	350	1	0	0	57553.9	SCHPO	Putative CCA tRNA nucleotidyltransferase 1	48836.2	SCHPO	26S protease regulatory subunit 6A
698.3954	4	8.5	KPVPNGASNSPLSR	K(1366.7708)PVPNGASNSPLSR	EKVVEALNSLK	EK(1560.8260)VVEALNSLK	aleitner_M1012_006	63.5963	17.0	8.2	0.047	7.6	25	9	1.4	1557	850	9.4	O13735	42	1	0	0	O74343	346	1	0	0	154326.8	SCHPO	Actin-interacting protein 3 homolog	76439.0	SCHPO	Putative pseudouridine synthase C1A4.09
1050.5038	5	8.2	FMVGKSSDDVELMK	FM(Oxidation)VGK(3646.6920)SSDDVELMK	AQTHGTAYMLDNEDPSKSTCVAIADGLFVEPR	AQTHGTAYM(Oxidation)LDNEDPSK(1738.8158)STC(Carbamidomethyl)VAIADGLFVEPR	aleitner_M1012_006	71.5008	21.5	7.9	0.048	8.7	242	48	5.8	1667	546	12.8	P50525	274	1	0	0	Q9HDW5	227	1	0	0	38657.3	SCHPO	DNA-(apurinic or apyrimidinic site) lyase 1	28714.5	SCHPO	UPF0644 protein PB2B4.06
963.8736	5	2.5	MEDLEKPDYAEEKDPYITVMSELR	MEDLEKPDYAEEK(1913.9735)DPYITVMSELR	KASSGSWGANDIITLEK	K(3038.4141)ASSGSWGANDIITLEK	aleitner_M1012_006	65.8332	22.9	8.5	0.048	10.4	56	23	6.5	502	361	12.5	O94532	1337	1	0	0	Q9UUI6	179	1	0	0	166228.4	SCHPO	Formin-3	55219.2	SCHPO	Replication termination factor 1
545.6805	5	4.6	MSSIMEKTDVSSSK	1325.6827-M(Met-loss)SSIMEKTDVSSSK	KELNSNLNEK	K(1535.7389)ELNSNLNEK	aleitner_M1012_006	24.6028	17.2	5.7	0.048	4.8	247	206	4.4	325	293	12.4	Q9US40	1	1	0	0	Q10234	39	1	0	0	61727.4	SCHPO	Uncharacterized amino-acid permease C1039.01	43958.2	SCHPO	Probable 37S ribosomal protein S5, mitochondrial
950.4498	5	-6.4	QLAEIYFANSNKYVVDENGLDDLIQQAFK	Q(Gln->pyro-Glu)LAEIYFANSNK(1419.6129)YVVDENGLDDLIQQAFK	MSSQPFWDER	3465.6980-MSSQPFWDER	aleitner_M1012_006	78.7407	19.3	9.9	0.049	6.8	154	32	4.5	681	213	12.5	O60169	142	1	0	0	O43120	1	1	0	0	25359.9	SCHPO	Uncharacterized protein C19F8.05	41964.1	SCHPO	Splicing factor U2AF-associated protein 2
960.2773	4	-4.2	KVITTESR	K(2904.5671)VITTESR	LTNLLQYSLGGNSKTLMFVNISPLK	LTNLLQYSLGGNSK(1070.5972)TLM(Oxidation)FVNISPLK	aleitner_M1012_006	51.2070	23.0	8.8	0.049	9.6	109	19	6.0	864	231	13.4	Q10497	74	1	0	0	Q9US03	777	1	0	0	11847.6	SCHPO	Uncharacterized protein C26F1.11	91044.1	SCHPO	Kinesin-like protein 2
968.9876	4	-2.8	LEEKMSSLVVNDPELAQK	LEEK(1826.8972)M(Oxidation)SSLVVNDPELAQK	KLIVGVEEDAMNEDK	K(2183.1032)LIVGVEEDAMNEDK	aleitner_M1012_006	97.3460	20.6	8.9	0.049	6.5	478	81	6.1	620	112	14.1	P0CAN9	62	1	0	0	O94600	717	1	0	0	16838.7	SCHPO	Uncharacterized protein PB1A10.16, mitochondrial	124766.0	SCHPO	TEL2-interacting protein 1
1056.1755	3	-2.8	MLASIEEAVNDFRDGK	1355.6569-M(Oxidation)LASIEEAVNDFRDGK	NKEIEATEER	NK(1947.9248)EIEATEER	aleitner_M1012_006	84.2498	17.4	7.8	0.050	9.6	11	1	2.4	1694	1012	7.8	O60181	1	1	0	0	O74496	151	1	0	0	22564.0	SCHPO	3,4-dihydroxy-2-butanone 4-phosphate synthase	27097.9	SCHPO	Coatomer subunit delta
986.2764	4	8.0	QPASVPLSEKYEYVESVIK	QPASVPLSEK(1775.9193)YEYVESVIK	YKEISDSLVAVSAEK	YK(2303.1937)EISDSLVAVSAEK	aleitner_M1012_006	60.7010	22.2	4.8	0.051	10.7	45	13	3.5	3181	800	11.5	P41820	995	1	0	0	Q9USH8	167	1	0	0	171752.1	SCHPO	Brefeldin A resistance protein	57075.5	SCHPO	Glucosidase 2 subunit beta
558.0778	5	7.7	MASMVLADGMPTVK	1335.6282-MASMVLADGMPTVK	MAFLSACTSWR	1587.7711-M(Met-loss)AFLSAC(Carbamidomethyl)TSWR	aleitner_M1012_006	87.6602	16.7	8.0	0.052	3.6	944	134	3.5	1018	156	13.1	O36023	1	1	0	0	O59683	1	1	0	0	53738.0	SCHPO	Septin homolog spn1	75611.8	SCHPO	Translation initiation factor IF-2, mitochondrial
845.4014	4	-0.46	KSLSMAENEEEK	K(1967.9436)SLSM(Oxidation)AENEEEK	KESINSHSETDDSILR	K(1547.7025)ESINSHSETDDSILR	aleitner_M1012_006	59.9403	17.0	7.6	0.052	7.7	45	5	2.9	1464	330	9.3	O14343	870	1	0	0	Q9HE07	436	1	0	0	99060.0	SCHPO	Kinesin-like protein 5	60764.7	SCHPO	Uncharacterized protein C20H4.06c
908.9758	4	6.0	MVLVCASSSKCK	2247.2012-M(Oxidation)VLVC(Carbamidomethyl)ASSSKC(Carbamidomethyl)K	KPTGSGSHITASPWSKLTVR	K(1522.7194)PTGSGSHITASPWSKLTVR	aleitner_M1012_006	70.6032	20.1	9.3	0.053	7.6	178	51	4.5	1330	436	12.5	H6WS79	1	1	1	0	P87061	53	1	0	0	91843.4	SCHPM	Endoplasmic reticulum metallopeptidase 1	127437.4	SCHPO	Tip elongation aberrant protein 1
611.9084	5	-0.036	MSFFGFNTTLPK	1796.8664-M(Met-loss)SFFGFNTTLPK	AAKMWLISSFCAMK	AAK(1395.7075)MWLISSFC(Carbamidomethyl)AM(Oxidation)K	aleitner_M1012_006	61.1572	21.8	7.9	0.054	9.3	97	9	7.7	252	24	14.6	O42958	1	1	0	0	Q9P7M8	846	1	0	0	84117.7	SCHPO	DNA topoisomerase 2-associated protein pat1	176966.0	SCHPO	Nucleoporin nup184
639.5189	6	2.4	KGTFAVIGPNAK	K(2629.3785)GTFAVIGPNAK	AGGNAIFSPTQKLILAGSTAVNSMK	AGGNAIFSPTQK(1339.7500)LILAGSTAVNSM(Oxidation)K	aleitner_M1012_006	61.6857	16.2	8.7	0.054	5.3	145	10	3.2	662	101	10.9	Q9P6J6	330	1	0	0	Q9UT73	356	1	0	0	93170.0	SCHPO	Putative beta-glucosidase	63663.6	SCHPO	Uncharacterized WD repeat-containing protein C343.17c
1178.0750	4	4.5	MQHAKGEMWAGVDMDSEGVANNFEK	M(Oxidation)QHAK(1912.0557)GEMWAGVDMDSEGVANNFEK	LIVQEIKYAGLGVDEK	LIVQEIK(2934.2623)YAGLGVDEK	aleitner_M1012_006	99.0700	20.6	8.5	0.054	8.1	140	22	4.5	1346	454	12.5	P87153	475	1	0	0	Q09795	168	1	0	0	60687.1	SCHPO	Probable T-complex protein 1 subunit eta	66681.3	SCHPO	Uncharacterized peptidase C22G7.01c
903.9605	4	3.5	KVGMQQNADLFFK	K(2087.0245)VGMQQNADLFFK	KSYNHVSDLDGEVIVMK	K(1662.8440)SYNHVSDLDGEVIVM(Oxidation)K	aleitner_M1012_006	76.6042	18.8	7.0	0.054	6.3	285	55	4.7	854	169	12.5	O13652	580	1	0	0	O13682	338	1	0	0	102033.9	SCHPO	Protein sfi1	149457.3	SCHPO	Helicase swr1
620.8557	4	5.8	MGLLTILR	1563.8218-MGLLTILR	TKFMVESITNLK	TK(1053.6256)FM(Oxidation)VESITNLK	aleitner_M1012_006	23.8987	13.8	4.7	0.054	2.9	256	182	2.9	256	192	10.9	Q09767	1	1	0	0	O13971	450	1	0	0	21235.7	SCHPO	ADP-ribosylation factor-like protein alp41	87872.0	SCHPO	Suppressor of glycerol defect protein 1
815.4374	4	3.9	KNYLGLNVVQNDDSR	K(1523.8381)NYLGLNVVQNDDSR	MISSAVILVGGPSR	1871.9377-MISSAVILVGGPSR	aleitner_M1012_006	62.2222	14.4	7.1	0.055	4.1	141	69	1.3	1195	883	10.3	P40234	320	1	0	0	O60064	1	1	0	0	49746.7	SCHPO	Casein kinase I homolog 2	46096.5	SCHPO	Probable mannose-1-phosphate guanyltransferase
689.6115	4	-7.0	EPNKADSSVVDIK	EPNK(1353.7214)ADSSVVDIK	KMQLPLDIDK	K(1538.7828)M(Oxidation)QLPLDIDK	aleitner_M1012_006	87.6898	20.1	10.8	0.055	7.6	173	18	4.5	1271	183	12.5	Q9HDZ2	649	1	0	0	Q10408	802	1	0	0	110035.4	SCHPO	Protein cwh43	112011.4	SCHPO	Uncharacterized protein C1F3.03
1025.5331	4	7.0	DPSKPRWMDASHDFGR	DPSK(2181.2158)PRWM(Oxidation)DASHDFGR	SSHPPVHKTLSQSVLVLSK	SSHPPVHK(2054.9269)TLSQSVLVLSK	aleitner_M1012_006	73.9923	24.9	11.7	0.056	11.4	110	7	5.5	3021	470	13.5	O13773	290	1	0	0	Q9UUG2	287	1	0	0	79484.3	SCHPO	UBA domain-containing protein 7	69485.3	SCHPO	Uncharacterized leucine-rich repeat-containing protein C926.06c
974.4827	4	-7.1	EGLKLSPQAVDQLVQGTQSDMR	EGLK(1478.7228)LSPQAVDQLVQGTQSDM(Oxidation)R	MNHFSKFSVTK	2553.2745-M(Oxidation)NHFSKFSVTK	aleitner_M1012_006	97.4722	21.4	9.4	0.056	9.0	133	14	4.4	2376	443	12.4	O60182	560	1	0	0	O42826	1	1	0	0	103490.2	SCHPO	Replication factor C subunit 1	26021.1	SCHPO	Protein pdh1
798.2132	5	-2.7	SLSEQISDLKQMEAQESDAEVK	SLSEQISDLK(1521.8766)QMEAQESDAEVK	KIENLSTVQKPK	K(2602.2320)IENLSTVQKPK	aleitner_M1012_006	56.4965	14.5	4.1	0.056	3.5	379	103	3.0	565	140	11.0	Q09691	96	1	0	0	Q9Y808	839	1	0	0	44954.3	SCHPO	Putative peptide chain release factor 1, mitochondrial	118464.5	SCHPO	Uncharacterized protein C146.01
891.9520	4	8.5	AKSEDGMPVK	AK(2487.2315)SEDGM(Oxidation)PVK	MSQLYALNGQPLAGKSDDLANK	M(Oxidation)SQLYALNGQPLAGK(1214.5853)SDDLANK	aleitner_M1012_006	47.7077	15.7	6.9	0.057	7.2	24	5	4.7	146	101	8.5	O74985	634	1	0	0	O59784	15	1	0	0	83679.2	SCHPO	N-terminal acetyltransferase A complex subunit nat1	84301.5	SCHPO	RNA-binding protein mde7
727.8847	4	-8.7	MSQTEIVKKPK	1603.8181-M(Oxidation)SQTEIVKKPK	GKGGAVTWGMLYAR	GK(1441.7851)GGAVTWGMLYAR	aleitner_M1012_006	26.7198	15.9	7.2	0.057	4.4	231	92	3.5	442	231	11.5	Q96WW4	1	1	0	0	O60061	144	1	0	0	42421.3	SCHPO	Invasion protein 1	36774.0	SCHPO	Dolichyl-phosphate beta-glucosyltransferase
655.9313	5	-3.8	KNVVEHGK	K(2365.1294)NVVEHGK	KLVTWLMSSESIMSENSNR	K(1047.5713)LVTWLMSSESIM(Oxidation)SENSNR	aleitner_M1012_006	24.6602	19.9	6.5	0.057	6.0	774	371	5.8	888	448	13.9	Q9P6H9	326	1	0	0	Q09804	460	1	0	0	58448.5	SCHPO	DNA-binding protein reb1	151571.6	SCHPO	Probable nucleolar pre-ribosomal-associated protein 2
692.1990	6	3.6	KNVENDFLLQR	K(2772.4098)NVENDFLLQR	TVHFWAPAMKWTLVLSGIGDYAR	TVHFWAPAM(Oxidation)K(1512.7936)WTLVLSGIGDYAR	aleitner_M1012_006	62.2495	17.6	8.3	0.057	9.2	13	2	2.0	1435	1048	8.4	Q9UT10	112	1	0	0	Q09896	27	1	0	0	77882.6	SCHPO	Uncharacterized GTP-binding protein P8A3.05	13535.9	SCHPO	Probable mitochondrial pyruvate carrier 1
688.6133	4	7.0	MNEDETSILNK	1441.8181-M(Oxidation)NEDETSILNK	SVKGAVQEFVIK	SVK(1446.6548)GAVQEFVIK	aleitner_M1012_006	24.5752	18.6	7.6	0.058	7.7	82	20	4.0	966	558	12.0	O94602	1	1	0	0	O94364	296	1	0	0	61802.3	SCHPO	Uncharacterized protein C622.15c	67570.7	SCHPO	Wings apart-like protein homolog 1
1081.2919	4	4.9	VSSLKLVDDEQPASLNGSAFQAR	VSSLK(1889.8829)LVDDEQPASLNGSAFQAR	MAGFQSSEVDPNTKNK	2569.3024-MAGFQSSEVDPNTKNK	aleitner_M1012_006	65.9263	24.5	2.5	0.058	8.6	274	113	8.0	377	157	15.9	O13759	547	1	0	0	O13754	1	1	0	0	67871.0	SCHPO	RNA-binding post-transcriptional regulator csx1	40531.3	SCHPO	Hsp70/Hsp90 co-chaperone cns1
1293.6459	3	8.5	EYYELLSNKLMNSTSLADQK	EYYELLSNK(1515.7466)LM(Oxidation)NSTSLADQK	MPFIESMAPLSR	2500.2043-MPFIESMAPLSR	aleitner_M1012_006	98.9133	20.4	9.1	0.059	10.7	45	4	3.9	4692	769	11.8	Q10105	1368	1	0	0	Q9Y7U8	1	1	0	0	297340.3	SCHPO	Translational activator gcn1	15184.4	SCHPO	54S ribosomal protein L37, mitochondrial
637.3409	5	-8.7	KIMWNIADLVAK	K(1780.9108)IMWNIADLVAK	KNIHNQVYNVETGK	K(1538.8531)NIHNQVYNVETGK	aleitner_M1012_006	24.5047	19.6	5.7	0.059	8.1	84	38	3.6	1431	973	11.5	P78965	55	1	0	0	O94410	31	1	0	0	49999.9	SCHPO	Glutathione reductase	21897.7	SCHPO	Meiotically up-regulated gene 163 protein
748.3717	5	-8.6	MENLKSASPEEDSPR	2179.1273-M(Met-loss)ENLKSASPEEDSPR	YLNEGGKQGDVGITKPHTK	YLNEGGK(1695.7952)QGDVGITKPHTK	aleitner_M1012_006	48.2925	14.2	7.2	0.060	4.5	84	42	1.6	737	480	9.7	O59741	1	1	0	0	Q9Y7R1	104	1	0	0	85199.8	SCHPO	Uncharacterized transcriptional regulatory protein C530.05	31105.2	SCHPO	Uncharacterized protein C2H8.04
551.0906	5	-6.6	MDYVGGSLKLK	1540.7919-MDYVGGSLKLK	KDLLEGNNIMTR	K(1347.7108)DLLEGNNIMTR	aleitner_M1012_006	29.5560	17.0	7.6	0.060	4.5	420	129	4.5	420	131	12.5	Q92363	1	1	0	0	P87060	48	1	0	0	13713.8	SCHPO	Uncharacterized protein C31G5.21	87817.7	SCHPO	WD repeat-containing protein pop1
828.5726	5	-5.3	QVEEESSMKDDLTEMNQR	QVEEESSM(Oxidation)K(1953.9176)DDLTEMNQR	ALTKESLFGSMNMDTR	ALTK(2321.9992)ESLFGSMNM(Oxidation)DTR	aleitner_M1012_006	48.9228	18.1	6.0	0.061	6.7	119	62	3.4	1074	700	11.4	O42667	522	1	0	0	O13290	2210	1	0	0	77106.5	SCHPO	Microtubule-associated protein ssm4	484322.0	SCHPO	Dynein heavy chain, cytoplasmic
607.5150	5	7.1	NGTWAAQKIVDVASTEAQMR	NGTWAAQK(857.4429)IVDVASTEAQMR	MSAQKR	2313.1423-MSAQKR	aleitner_M1012_006	25.1890	19.9	7.1	0.061	9.2	82	25	5.6	934	613	11.8	Q9P789	829	1	0	0	Q9HDY0	1	1	0	0	114230.8	SCHPO	Pumilio domain-containing protein P35G2.14	23474.7	SCHPO	GTP-binding protein ypt71
1293.2900	3	5.5	KSSSSDSLYSVSSMSIK	K(2068.9757)SSSSDSLYSVSSM(Oxidation)SIK	KCVEMNGHFIAGRPCR	K(1945.9190)C(Carbamidomethyl)VEMNGHFIAGRPC(Carbamidomethyl)R	aleitner_M1012_006	95.5702	20.0	10.4	0.061	7.6	168	14	4.4	1300	199	12.4	O13657	217	1	0	0	P41891	422	1	0	0	89397.3	SCHPO	Putative metal ion transporter C27B12.12c	52988.0	SCHPO	Protein gar2
941.4861	5	1.4	NYIVVGCQELIDAVEKNMDSLNLIK	NYIVVGC(Carbamidomethyl)QELIDAVEK(1808.9309)NM(Oxidation)DSLNLIK	MYQNGKPDAPTILGQK	M(Met-loss+Acetyl)YQNGK(3031.5246)PDAPTILGQK	aleitner_M1012_006	72.6748	23.4	5.7	0.061	8.3	513	102	7.7	734	157	15.1	O13290	1497	1	0	0	O74563	6	1	0	0	484322.0	SCHPO	Dynein heavy chain, cytoplasmic	78053.2	SCHPO	E3 ubiquitin-protein ligase brl2
709.5746	5	-2.4	DGKLALNPEFFK	DGK(2165.1157)LALNPEFFK	FLKQFTQATVEVWSSTR	FLK(1515.7973)QFTQATVEVWSSTR	aleitner_M1012_006	69.3682	15.4	7.6	0.062	6.1	75	5	1.3	2899	889	9.3	O14270	460	1	0	0	Q9P7G0	316	1	0	0	81128.8	SCHPO	Fork head transcription factor 1	81129.0	SCHPO	Uncharacterized NOC2 family protein C1142.04
912.9737	4	2.6	MTVGTLSVVSSTASDTASHVSDTR	1239.7075-MTVGTLSVVSSTASDTASHVSDTR	MSKSLIVSSPGK	2546.2170-M(Met-loss)SKSLIVSSPGK	aleitner_M1012_006	64.7135	18.9	7.6	0.063	10.7	11	5	3.0	1325	780	9.3	O13965	1	1	0	0	Q09780	1	1	0	0	79254.3	SCHPO	Meiotically up-regulated gene 70 protein	43407.2	SCHPO	Putative mevalonate kinase
740.3767	5	5.0	MGIKPGSRVLDVGCGVGGPAR	MGIK(1614.7460)PGSRVLDVGC(Carbamidomethyl)GVGGPAR	KNYDNALMHDTR	K(2220.1507)NYDNALMHDTR	aleitner_M1012_006	62.9510	17.7	7.6	0.063	6.3	115	48	3.4	780	542	11.4	O14321	123	1	0	0	Q9USV0	552	1	0	0	42867.7	SCHPO	Sterol 24-C-methyltransferase erg6	80260.5	SCHPO	Putative ERAD-associated E3 ubiquitin-protein ligase component
1128.9298	3	6.0	QHVEDAVQKGGVVVTGGK	Q(Gln->pyro-Glu)HVEDAVQK(1593.8151)GGVVVTGGK	MRVVLFSSQSYDR	1928.0003-M(Met-loss)RVVLFSSQSYDR	aleitner_M1012_006	82.8070	21.8	6.7	0.063	9.2	103	32	7.0	374	155	14.8	Q9US47	413	1	0	0	Q9P7Q1	1	1	0	0	58834.1	SCHPO	Putative succinate-semialdehyde dehydrogenase C1002.12c [NADP(+)]	36369.8	SCHPO	2-hydroxyacid dehydrogenase homolog 2
866.2182	4	6.9	METKIQTVDTR	2124.1541-M(Oxidation)ETKIQTVDTR	LPKEYDVSIHALTILMK	LPK(1474.7337)EYDVSIHALTILM(Oxidation)K	aleitner_M1012_006	63.5445	15.3	6.1	0.063	4.4	183	128	3.2	440	316	10.9	O94530	1	1	0	0	O13715	51	1	0	0	44773.6	SCHPO	tRNA threonylcarbamoyladenosine biosynthesis protein sua5	22042.8	SCHPO	Meiotically up-regulated gene 5 protein
873.4329	5	-3.9	SKYSLEVGKPMHYGIISEWDVSK	SKYSLEVGK(1709.8195)PMHYGIISEWDVSK	MHSAHMSNADYIAKK	2790.3939-M(Met-loss)HSAHMSNADYIAKK	aleitner_M1012_006	70.7753	19.3	4.7	0.063	8.3	77	23	3.0	2378	881	11.0	O42854	1553	1	0	0	O94417	1	1	0	0	170528.8	SCHPO	SH3 domain-containing protein C23A1.17	36046.4	SCHPO	Pre-mRNA-splicing factor cwf26
919.2858	5	0.96	SASAAANRPKTATTTDSVNR	SASAAANRPK(2573.3741)TATTTDSVNR	FLGDIKPDTERTTGLLDLYLR	FLGDIK(2156.0822)PDTERTTGLLDLYLR	aleitner_M1012_006	89.9137	17.7	5.3	0.066	6.7	141	23	6.1	213	36	11.0	Q9HDY1	483	1	0	0	O14310	667	1	0	0	83173.6	SCHPO	Anaphase spindle elongation protein 1	105714.9	SCHPO	Nucleoporin npp106
679.0764	4	6.2	NKAEVNHCDLK	NK(1385.6245)AEVNHC(Carbamidomethyl)DLK	MGQGSSKHADSK	1464.7031-M(Oxidation)GQGSSKHADSK	aleitner_M1012_006	21.7522	17.1	5.8	0.067	6.1	118	78	3.0	974	772	11.0	O74806	16	1	0	0	P78968	1	1	0	0	23410.5	SCHPO	Probable peptidyl-tRNA hydrolase	57131.7	SCHPO	Serine/threonine-protein phosphatase PP-Z
491.6659	5	-5.3	KLITMGR	K(1619.8267)LITM(Oxidation)GR	MNPSTSPNRNLASPK	971.5474-M(Met-loss)NPSTSPNRNLASPK	aleitner_M1012_006	48.5830	15.6	5.5	0.067	7.2	49	11	4.5	413	156	10.4	O74464	186	1	0	0	Q9HE13	1	1	0	0	28903.9	SCHPO	54S ribosomal protein L22, mitochondrial	63512.9	SCHPO	Uncharacterized MFS-type transporter C1399.02
965.9753	4	-1.0	SLVEKLVSYVQGDLSGLIFDEAR	SLVEK(1322.5384)LVSYVQGDLSGLIFDEAR	MFNNGDNMSR	2675.4058-MFNNGDNMSR	aleitner_M1012_006	69.7688	23.8	2.6	0.068	11.9	52	11	6.6	1003	259	14.0	O74859	99	1	0	0	O13735	1	1	0	0	26922.3	SCHPO	Aprataxin-like protein	154326.8	SCHPO	Actin-interacting protein 3 homolog
926.4761	3	-1.2	MVGLISTSETLPKQESK	1060.4794-M(Met-loss)VGLISTSETLPKQESK	MSMENRR	1853.9986-MSMENRR	aleitner_M1012_006	79.7240	20.2	9.3	0.068	6.7	320	29	2.9	3462	763	12.5	Q09815	1	1	0	0	O60076	1	1	0	0	94232.8	SCHPO	Serine/threonine-protein kinase ppk5	12956.1	SCHPO	Transcription initiation factor TFIID subunit 13
765.7691	5	5.3	GGMEVEVWKSGAGAQLPMK	GGM(Oxidation)EVEVWK(1833.8237)SGAGAQLPMK	NAMENASKSAGDMINK	NAM(Oxidation)ENASK(2128.0333)SAGDMINK	aleitner_M1012_006	71.4753	16.9	7.1	0.068	7.6	46	8	1.9	2472	869	9.3	O94523	442	1	0	0	O74754	265	1	0	0	54438.7	SCHPO	Probable acyl-CoA desaturase	33577.7	SCHPO	ATP synthase subunit gamma, mitochondrial
558.8010	6	8.8	MSSKIRPSADDK	1997.0721-M(Oxidation)SSKIRPSADDK	KFDLGSIAGTVLDPLADK	K(1487.7290)FDLGSIAGTVLDPLADK	aleitner_M1012_006	46.7868	17.6	5.7	0.069	5.1	368	291	4.5	556	463	12.5	O74964	1	1	0	0	O13899	448	1	0	0	90133.0	SCHPO	Chromatin structure-remodeling complex subunit rsc1	63880.1	SCHPO	Uncharacterized CDP-alcohol phosphatidyltransferase class-I family protein C22A12.08c
654.3445	5	-7.6	SKVTFCKPAQVSGYVDSK	SK(1266.7071)VTFC(Carbamidomethyl)KPAQVSGYVDSK	IKLSSPDELK	IK(2138.0718)LSSPDELK	aleitner_M1012_006	60.6830	15.4	6.7	0.069	6.1	69	6	1.3	2425	730	9.3	Q9UUC2	230	1	0	0	Q9HDV9	142	1	0	0	41015.4	SCHPO	CRAL-TRIO domain-containing protein C365.01	18017.3	SCHPO	Putative glycine cleavage system H protein, mitochondrial
973.2690	5	-8.3	KPFYLYTGRGPSSDSMHLGHMIPFMFCK	K(1541.8049)PFYLYTGRGPSSDSMHLGHMIPFM(Oxidation)FC(Carbamidomethyl)K	LKEALSAASSSNAR	LK(3457.6120)EALSAASSSNAR	aleitner_M1012_006	64.4767	18.5	7.1	0.070	7.6	89	33	3.2	1591	842	10.9	Q09692	81	1	0	0	O94721	175	1	0	0	44910.9	SCHPO	Tryptophan--tRNA ligase, cytoplasmic	24688.7	SCHPO	RWD domain-containing protein C1393.09c
785.4408	3	4.8	KLSQLFEK	K(1361.7191)LSQLFEK	KVSFTGSTNVGK	K(1129.6383)VSFTGSTNVGK	aleitner_M1012_006	24.7713	17.6	5.2	0.070	6.7	96	31	6.6	102	45	10.9	Q9P7M8	1342	1	0	0	Q9US47	291	1	1	0	176966.0	SCHPO	Nucleoporin nup184	58834.1	SCHPO	Putative succinate-semialdehyde dehydrogenase C1002.12c [NADP(+)]
502.1173	6	5.9	QLAQQVAEKMNVSPPTK	QLAQQVAEK(1122.6649)M(Oxidation)NVSPPTK	MASQTIPKLK	2022.0456-M(Met-loss)ASQTIPKLK	aleitner_M1012_006	39.5070	21.8	8.9	0.073	9.2	256	15	7.0	1064	103	14.6	Q10483	198	1	0	0	O42929	1	1	0	0	27602.6	SCHPO	Uncharacterized protein C17C9.11c	21633.0	SCHPO	Translation machinery-associated protein 22
965.9701	4	1.1	QAIGEAFKNTIEEIER	Q(Gln->pyro-Glu)AIGEAFK(2029.9311)NTIEEIER	CKSLYQFCILEEMR	C(Carbamidomethyl)K(1967.9840)SLYQFC(Carbamidomethyl)ILEEM(Oxidation)R	aleitner_M1012_006	77.7340	24.8	3.9	0.074	10.8	128	14	9.2	301	50	14.0	Q9UQW9	48	1	0	0	O13665	758	1	0	0	47843.7	SCHPO	Ornithine decarboxylase	95093.9	SCHPO	Factor arrest protein 11
965.9778	4	9.1	QAIGEAFKNTIEEIER	Q(Gln->pyro-Glu)AIGEAFK(2029.9311)NTIEEIER	CKSLYQFCILEEMR	C(Carbamidomethyl)K(1967.9840)SLYQFC(Carbamidomethyl)ILEEM(Oxidation)R	aleitner_M1012_006	79.9845	25.0	9.4	0.15	14.0	41	4	6.2	2211	640	11.0	Q9UQW9	48	1	0	0	O13665	758	1	0	0	47843.7	SCHPO	Ornithine decarboxylase	95093.9	SCHPO	Factor arrest protein 11
965.9733	4	4.4	QAIGEAFKNTIEEIER	Q(Gln->pyro-Glu)AIGEAFK(2029.9311)NTIEEIER	CKSLYQFCILEEMR	C(Carbamidomethyl)K(1967.9840)SLYQFC(Carbamidomethyl)ILEEM(Oxidation)R	aleitner_M1012_006	99.8342	21.8	3.7	0.18	10.8	90	14	4.6	2996	957	11.0	Q9UQW9	48	1	0	0	O13665	758	1	0	0	47843.7	SCHPO	Ornithine decarboxylase	95093.9	SCHPO	Factor arrest protein 11
965.9772	4	8.4	QAIGEAFKNTIEEIER	Q(Gln->pyro-Glu)AIGEAFK(2029.9311)NTIEEIER	CKSLYQFCILEEMR	C(Carbamidomethyl)K(1967.9840)SLYQFC(Carbamidomethyl)ILEEM(Oxidation)R	aleitner_M1012_006	68.7303	20.1	2.8	0.39	10.8	71	13	4.5	2388	748	9.3	Q9UQW9	48	1	0	0	O13665	758	1	0	0	47843.7	SCHPO	Ornithine decarboxylase	95093.9	SCHPO	Factor arrest protein 11
919.2500	4	4.5	KVTGSDLEIYK	K(2421.2832)VTGSDLEIYK	SQLGFDFVSPIKTVYNVLEK	SQLGFDFVSPIK(1389.7391)TVYNVLEK	aleitner_M1012_006	99.2555	19.4	10.2	0.074	8.1	107	6	3.4	2198	534	11.3	Q9HDX9	80	1	0	0	Q9USN2	147	1	0	0	60645.9	SCHPO	Glutamate--tRNA ligase, mitochondrial	53678.6	SCHPO	UPF0652 protein C16A11.03c
884.6667	4	6.5	MKSYECPFCK	2317.0936-M(Met-loss)KSYEC(Carbamidomethyl)PFC(Carbamidomethyl)K	MSVKYFEPEEIVEHNNSK	1355.5890-MSVKYFEPEEIVEHNNSK	aleitner_M1012_006	56.4240	16.9	5.5	0.075	6.0	216	64	4.5	648	175	10.9	Q9P7D9	1	1	0	0	O94391	1	1	0	0	46816.9	SCHPO	Zinc finger protein rsv1	13910.1	SCHPO	Probable cytochrome b5 1
950.4468	5	9.2	LLKLNEHEEMIQNETHER	LLK(2469.0530)LNEHEEM(Oxidation)IQNETHER	MPQPSYADQINVEDSSDYEK	2416.1693-M(Oxidation)PQPSYADQINVEDSSDYEK	aleitner_M1012_006	77.1882	19.2	8.2	0.076	7.6	139	14	3.6	1849	394	11.6	Q9P7M1	333	1	0	0	Q9C0V8	1	1	0	0	55628.1	SCHPO	Transcriptional regulatory protein dep1	62732.2	SCHPO	Uncharacterized transporter PB10D8.01
703.7448	5	3.4	SSEEISKDMGSYNLPR	SSEEISK(1701.8396)DMGSYNLPR	APMSDKNFLSDAIR	APMSDK(1949.9041)NFLSDAIR	aleitner_M1012_006	45.2767	15.4	4.1	0.076	4.5	226	134	2.9	731	625	10.9	Q9UTK6	207	1	0	0	P87121	577	1	0	0	91670.1	SCHPO	G-patch domain-containing protein C1486.03	133910.6	SCHPO	Transcription initiation factor TFIID subunit 2
1122.2583	3	6.1	MSPHKIPEVHR	2165.0753-M(Met-loss)SPHKIPEVHR	EPDKEHSTPIHPTTPVSR	EPDK(1336.7252)EHSTPIHPTTPVSR	aleitner_M1012_006	83.4760	18.6	5.6	0.076	8.3	53	10	2.6	1992	886	10.3	P37818	1	1	0	0	P87159	302	1	0	0	35721.2	SCHPO	Arginase	75450.1	SCHPO	Mitosis inhibitor nif1
864.4583	4	5.4	KGAFNDFVNSAK	K(2157.1391)GAFNDFVNSAK	MSQYDVEPLLSKAAILNK	1434.7143-MSQYDVEPLLSKAAILNK	aleitner_M1012_006	84.8945	20.6	10.0	0.077	8.1	108	41	4.5	869	474	12.5	O60162	458	1	0	0	Q09179	1	1	0	0	68713.4	SCHPO	Uncharacterized protein C19F5.03	40018.5	SCHPO	Glutamine synthetase
590.4711	5	7.7	MKNEEFVEPPSK	M(Oxidation)K(1497.6154)NEEFVEPPSK	MENNSHNVDER	1587.7491-M(Oxidation)ENNSHNVDER	aleitner_M1012_006	26.7763	17.2	7.8	0.078	4.7	259	153	4.5	295	191	12.5	Q92355	1662	1	0	0	O94643	1	1	0	0	192549.5	SCHPO	Helicase sen1	49666.2	SCHPO	Kinetochore protein mis17
963.5302	4	0.95	MSENPAHKDLDSLQVDEK	M(Met-loss+Acetyl)SENPAHK(1884.1601)DLDSLQVDEK	LPIPRKPLLPSFGIAK	LPIPRK(2103.9960)PLLPSFGIAK	aleitner_M1012_006	69.6362	32.1	15.0	0.079	13.3	317	39	10.8	956	212	18.8	O43018	8	1	0	0	O14148	1400	1	0	0	18830.9	SCHPO	Uncharacterized protein C354.04	183050.5	SCHPO	Putative DNA helicase ino80
863.0449	5	-8.7	SVSGNIVNSVIKISSTEGVYSLWR	SVSGNIVNSVIK(1715.8553)ISSTEGVYSLWR	MSKAATVPVAFQDR	M(Acetyl+Oxidation)SK(2732.4385)AATVPVAFQDR	aleitner_M1012_006	55.3245	14.9	5.8	0.079	7.2	30	2	1.9	1786	448	9.9	O14281	67	1	0	0	P50999	3	1	0	0	32653.2	SCHPO	Uncharacterized mitochondrial carrier C8C9.12c	56969.0	SCHPO	T-complex protein 1 subunit delta
819.6016	5	1.2	MALLPFFDLTNFESDASEELGWLK	1451.6715-M(Met-loss)ALLPFFDLTNFESDASEELGWLK	EKNSSSFVCTR	EK(2779.3633)NSSSFVC(Carbamidomethyl)TR	aleitner_M1012_006	46.4787	18.6	4.5	0.080	10.8	9.1	9	3.0	1025	1032	7.8	O59667	1	1	0	0	Q9P6N4	228	1	0	0	46183.2	SCHPO	Histidine biosynthesis bifunctional protein his7	102524.8	SCHPO	Vacuolar membrane protein pep5
1233.2570	3	9.0	VLKSEDDNTSEASK	VLK(2175.0001)SEDDNTSEASK	DAASMKSVVGEEALSQEDR	DAASM(Oxidation)K(1659.7839)SVVGEEALSQEDR	aleitner_M1012_006	76.7853	21.8	7.6	0.080	9.2	130	24	4.6	1926	392	12.6	Q9URT2	642	1	0	0	P31411	414	1	0	0	85240.7	SCHPO	Uncharacterized protein P25A2.03	55841.6	SCHPO	V-type proton ATPase subunit B
799.3922	6	-0.66	ETSVYQIYPASFKDSNGDGFGDLEGIISK	ETSVYQIYPASFK(1653.8250)DSNGDGFGDLEGIISK	FSSTKAAAGTYEGVK	FSSTK(3274.5558)AAAGTYEGVK	aleitner_M1012_006	94.0535	19.3	9.8	0.081	9.0	59	2	2.9	2905	1051	10.3	Q9P6J3	28	1	0	0	Q9USP8	31	1	0	0	67752.9	SCHPO	Alpha-glucosidase	41188.8	SCHPO	Isocitrate dehydrogenase [NAD] subunit 2, mitochondrial
922.7119	4	-5.5	MLSENEYVDINDPKAIAEFLFR	M(Oxidation)LSENEYVDINDPK(1057.5655)AIAEFLFR	KSAISEASK	K(2767.3415)SAISEASK	aleitner_M1012_006	82.6713	18.8	4.3	0.082	7.9	79	51	5.0	493	375	13.0	Q9P7V5	742	1	0	0	O13983	534	1	0	0	206802.1	SCHPO	Protein transport protein sec72	120970.9	SCHPO	Putative ATP-dependent helicase hrq1
820.0841	6	5.9	AANILVSMSGNVKLCDFGVAAELNINR	AANILVSM(Oxidation)SGNVK(2022.9687)LC(Carbamidomethyl)DFGVAAELNINR	KAFGEFSQLFESNPER	K(3029.5314)AFGEFSQLFESNPER	aleitner_M1012_006	63.1033	16.0	7.3	0.084	5.1	150	51	2.9	678	480	10.9	O75011	148	1	0	0	Q9USJ6	183	1	0	0	71120.9	SCHPO	Serine/threonine-protein kinase nak1	22124.9	SCHPO	NAD(P)H-dependent FMN reductase C4B3.06c
895.8526	5	-8.0	TGVIASFLSAKLHGQPVGLMVTASHNASSENGLK	TGVIASFLSAK(1037.4852)LHGQPVGLM(Oxidation)VTASHNASSENGLK	MSSCFGSKK	3574.8454-M(Met-loss)SSC(Carbamidomethyl)FGSKK	aleitner_M1012_006	72.8175	16.6	7.4	0.084	7.2	62	6	2.5	1698	729	10.5	Q09770	64	1	0	0	O13928	1	1	0	0	58916.5	SCHPO	Probable phosphoacetylglucosamine mutase 2	22501.7	SCHPO	GTP-binding protein rho3
508.8792	5	2.5	QELKSETFNLDHVK	Q(Gln->pyro-Glu)ELK(869.5222)SETFNLDHVK	MASVVTKK	1807.8992-M(Met-loss)ASVVTKK	aleitner_M1012_006	26.3692	13.6	5.5	0.085	7.4	12	2	3.5	269	217	11.5	Q9UT07	91	1	0	0	P52808	1	1	0	0	19908.9	SCHPO	Protein ups1 homolog	11591.7	SCHPO	60S ribosomal protein L30-1
1126.8676	3	-5.8	MASKMPEGSPPTSR	1886.9149-MASKM(Oxidation)PEGSPPTSR	DPKTSLNFEDDELVK	DPK(1628.7538)TSLNFEDDELVK	aleitner_M1012_006	59.9020	22.1	10.1	0.086	9.8	117	6	6.8	680	82	12.3	O94532	1	1	0	0	Q9P6J9	276	1	0	0	166228.4	SCHPO	Formin-3	64320.0	SCHPO	Putative inorganic phosphate transporter C1683.01
778.1366	4	-7.4	DVSSPKESDGLNDSWSR	DVSSPK(1230.7012)ESDGLNDSWSR	KFGGIPISFK	K(2015.9072)FGGIPISFK	aleitner_M1012_006	97.8507	15.5	7.7	0.086	4.5	206	57	3.0	594	210	11.0	Q9USY4	300	1	0	0	Q09773	439	1	0	0	59629.6	SCHPO	ARS-binding protein 2	162396.0	SCHPO	Meiotically up-regulated gene 62 protein
1271.6694	3	3.1	YDAKADLWSVGAVLYEMAVGKPPFK	YDAK(1057.5655)ADLWSVGAVLYEMAVGKPPFK	KSAISEASK	K(2892.4772)SAISEASK	aleitner_M1012_006	90.9833	23.3	8.4	0.086	9.2	366	45	8.3	623	91	14.1	Q9Y7T4	229	1	0	0	O13983	534	1	0	0	91586.0	SCHPO	Serine/threonine-protein kinase atg1	120970.9	SCHPO	Putative ATP-dependent helicase hrq1
606.3190	4	1.4	ILQKSNDETAQAMR	ILQK(801.4497)SNDETAQAM(Oxidation)R	MSVFRR	1757.8618-M(Met-loss)SVFRR	aleitner_M1012_006	27.1922	13.9	4.6	0.087	9.3	2.6	1	3.0	287	147	11.0	Q10483	80	1	0	0	Q9UTC6	1	1	0	0	27602.6	SCHPO	Uncharacterized protein C17C9.11c	20616.2	SCHPO	Iron sulfur cluster assembly protein 1, mitochondrial
789.1472	4	-5.5	DVKPHNVMIDHK	DVK(1704.8530)PHNVM(Oxidation)IDHK	LSSQTAKSNSSTQTK	LSSQTAK(1585.7923)SNSSTQTK	aleitner_M1012_006	64.6417	18.0	2.7	0.087	8.7	28	7	2.4	1405	904	10.4	P40231	162	1	0	0	O74840	313	1	0	0	39527.6	SCHPO	Casein kinase II subunit alpha	57496.7	SCHPO	Smr domain-containing protein C1235.03
772.1924	5	6.0	MSSKLTVYQATTSMADSPR	1766.9203-M(Oxidation)SSKLTVYQATTSMADSPR	MYQNGKPDAPTILGQK	2227.0501-M(Met-loss)YQNGKPDAPTILGQK	aleitner_M1012_006	51.3582	15.6	7.4	0.087	4.7	289	56	4.0	486	119	12.0	P87169	1	1	0	0	O74563	1	1	0	0	79890.2	SCHPO	Spindle assembly checkpoint component mad1	78053.2	SCHPO	E3 ubiquitin-protein ligase brl2
799.3966	6	9.0	TKLDFSILYIMSYGGGLVSGDR	TK(2383.0833)LDFSILYIM(Oxidation)SYGGGLVSGDR	LGCFNLSMKGHSMCVDFVK	LGC(Carbamidomethyl)FNLSM(Oxidation)K(2545.2774)GHSMC(Carbamidomethyl)VDFVK	aleitner_M1012_006	84.6855	16.0	8.2	0.089	4.5	176	94	3.5	341	203	11.5	P87125	36	1	0	0	O59702	276	1	0	0	33392.0	SCHPO	Uncharacterized urease accessory protein ureD-like	46112.4	SCHPO	Histone deacetylase clr6
921.0939	5	-3.3	QATKAAGAIAGLNVLR	Q(Gln->pyro-Glu)ATK(3064.5698)AAGAIAGLNVLR	AWGSKIAGADGFVFVTPQYNGGYPAILK	AWGSK(1673.9465)IAGADGFVFVTPQYNGGYPAILK	aleitner_M1012_006	83.0507	17.0	5.6	0.089	4.5	441	388	4.5	441	398	12.5	P22774	203	1	0	0	Q9USJ6	83	1	0	0	72977.2	SCHPO	Heat shock 70 kDa protein, mitochondrial	22124.9	SCHPO	NAD(P)H-dependent FMN reductase C4B3.06c
788.6122	5	-8.0	EMIEKIDALTPSDLSR	EMIEK(2121.1319)IDALTPSDLSR	EKTTEYLLPMFLELLK	EK(1954.9921)TTEYLLPM(Oxidation)FLELLK	aleitner_M1012_006	70.3135	23.6	10.8	0.089	10.7	123	19	4.8	3369	757	12.9	O94745	446	1	0	0	Q9UT08	358	1	0	0	55578.3	SCHPO	Probable mitochondrial-processing peptidase subunit alpha	66617.3	SCHPO	Protein phosphatase PP2A regulatory subunit A
499.6544	5	3.0	MNVNSSAFERTNR	1099.5583-M(Met-loss)NVNSSAFERTNR	MSQIQDLK	1531.7379-MSQIQDLK	aleitner_M1012_006	29.7358	17.8	6.9	0.089	7.5	140	9	6.5	285	35	12.5	Q9HGQ3	1	1	0	0	Q9USY2	1	1	0	0	82740.4	SCHPO	Probable zinc transporter cis4	118009.4	SCHPO	Uncharacterized RNA-binding protein C1861.04c
671.3831	5	-3.4	SALTAELKNIANVLEPK	SALTAELK(1541.8705)NIANVLEPK	MALLKTSLDAPFTK	1948.0881-M(Met-loss)ALLKTSLDAPFTK	aleitner_M1012_006	73.7225	22.2	8.4	0.090	11.8	36	4	6.7	691	116	12.5	O94441	61	1	0	0	Q9UUB4	1	1	0	0	98308.3	SCHPO	Putative cargo-transport protein ypp1	33914.2	SCHPO	Phosphoribosylaminoimidazole-succinocarboxamide synthase
717.7833	5	9.6	TMLVKAVANSTAANFIR	TMLVK(1777.8635)AVANSTAANFIR	MLPYNSNYLSDNGKR	1944.0503-M(Met-loss)LPYNSNYLSDNGKR	aleitner_M1012_006	61.2062	16.0	8.2	0.090	5.1	254	28	5.0	273	34	13.0	O74894	186	1	0	0	O74842	1	1	0	0	43553.4	SCHPO	26S protease regulatory subunit 6B homolog	143668.0	SCHPO	ATP-dependent helicase fft2
640.8444	4	8.7	LKLSNQCLTYLMGR	LK(847.4514)LSNQC(Carbamidomethyl)LTYLM(Oxidation)GR	MGYLVK	1849.9430-MGYLVK	aleitner_M1012_006	26.8485	14.9	6.2	0.090	8.7	8.2	1	2.4	795	494	10.4	O14356	1517	1	0	0	O14119	1	1	0	0	266186.0	SCHPO	Phosphatidylinositol 3-kinase tor1	28672.8	SCHPO	Seipin homolog
733.9512	7	-4.2	IPYTSLSNHLSTEIVKLDHDIYNYEK	IPYTSLSNHLSTEIVK(2039.0787)LDHDIYNYEK	STVAQLVQKLEENDSLK	STVAQLVQK(3229.6183)LEENDSLK	aleitner_M1012_006	85.7098	16.7	6.7	0.091	6.7	99	17	3.6	868	247	10.0	Q9USN5	1019	1	0	0	P24487	247	1	0	0	125713.3	SCHPO	Probable NAD-specific glutamate dehydrogenase	58588.2	SCHPO	ATP synthase subunit alpha, mitochondrial
743.3798	4	-9.8	AKAEASSSSSTSR	AK(1701.9189)AEASSSSSTSR	MSSNKVTAAIIDYLK	M(Met-loss+Acetyl)SSNK(1405.6685)VTAAIIDYLK	aleitner_M1012_006	45.2243	15.6	5.4	0.091	4.6	232	181	3.0	727	600	11.0	O60182	916	1	0	0	O13797	5	1	0	0	103490.2	SCHPO	Replication factor C subunit 1	34002.0	SCHPO	Small glutamine-rich tetratricopeptide repeat-containing protein 2
1134.9316	5	-5.1	KLALFASSTDTSMQK	K(4026.8270)LALFASSTDTSM(Oxidation)QK	QYPKFTNEEDSELDSDSASPVDDSPAPGDIITIPEK	Q(Gln->pyro-Glu)YPK(1780.8917)FTNEEDSELDSDSASPVDDSPAPGDIITIPEK	aleitner_M1012_006	54.7850	17.9	7.8	0.091	6.3	362	106	3.6	2486	923	11.6	P54280	448	1	0	0	O74789	257	1	0	0	88010.1	SCHPO	DNA mismatch repair protein pms1	39215.6	SCHPO	Putative serine/threonine-protein phosphatase C26H8.05c
765.3870	5	4.2	KTLNEIIMPIEGQSMER	K(1817.8804)TLNEIIMPIEGQSM(Oxidation)ER	KFTIECMPVQQQR	K(2142.0701)FTIEC(Carbamidomethyl)M(Oxidation)PVQQQR	aleitner_M1012_006	62.1992	19.1	8.7	0.092	9.8	24	2	6.5	173	49	11.4	P87052	69	1	0	0	O42980	150	1	0	0	39121.1	SCHPO	Meiotically up-regulated gene 10 protein	47258.2	SCHPO	NEDD8-specific protease 1
1229.9517	3	-3.1	SLKSNSTTTVATVPSEK	SLK(1937.9292)SNSTTTVATVPSEK	MDSPLSSLSFTNTLSGK	1886.9837-M(Oxidation)DSPLSSLSFTNTLSGK	aleitner_M1012_006	82.6905	23.0	9.6	0.093	10.8	74	22	4.8	1963	906	12.2	O94664	99	1	0	0	P06652	1	1	0	0	25916.0	SCHPO	Meiotically up-regulated gene 166 protein	66566.6	SCHPO	M-phase inducer phosphatase
1066.8556	3	6.0	MSTASEQARLR	2079.9419-M(Met-loss)STASEQARLR	FCLKSLEEQSNSDSNGK	FC(Carbamidomethyl)LK(1255.6521)SLEEQSNSDSNGK	aleitner_M1012_006	84.7055	15.6	5.7	0.094	5.6	115	50	4.1	335	187	10.0	O74843	1	1	0	0	O60179	1027	1	0	0	28868.8	SCHPO	Sad1-interacting factor 1	186413.1	SCHPO	U3 small nucleolar RNA-associated protein 10
1161.9001	4	-4.9	KPVEEGSSGHVLLLEIENLIEKPVLANVPFER	K(1088.6594)PVEEGSSGHVLLLEIENLIEKPVLANVPFER	KLALEHLK	K(3693.0029)LALEHLK	aleitner_M1012_006	84.2713	16.4	5.3	0.094	5.8	256	99	5.0	464	206	12.6	Q09833	79	1	0	0	Q9UU86	253	1	0	0	59614.0	SCHPO	tRNA (uracil(54)-C(5))-methyltransferase	80592.2	SCHPO	Protein SYG1 homolog
755.6363	4	6.1	KNDPLTLEQVQDIMR	K(1203.5780)NDPLTLEQVQDIM(Oxidation)R	MALWATSMR	1952.9877-MALWATSMR	aleitner_M1012_006	79.4003	15.0	7.4	0.094	5.6	107	20	2.5	1092	297	9.4	O14132	129	1	0	0	O94313	1	1	0	0	72826.9	SCHPO	Sporulation protein kinase pit1	127480.9	SCHPO	Carbamoyl-phosphate synthase arginine-specific large chain
883.4279	4	4.5	TKSAQVLSMNSSS	TK(2175.0266)SAQVLSM(Oxidation)NSSS	MNDTNDVMHVHSESISPKK	1492.7079-M(Met-loss)NDTNDVMHVHSESISPKK	aleitner_M1012_006	40.0432	19.3	6.4	0.094	8.3	79	9	3.0	2003	510	11.0	P40387	502	1	0	0	O74899	1	1	0	0	58494.0	SCHPO	Alpha,alpha-trehalose-phosphate synthase [UDP-forming]	59323.0	SCHPO	Uncharacterized transporter C576.17c
1112.5898	5	0.37	ELAIQIDEQFAALGANLNLKHALIVGGMDMIR	ELAIQIDEQFAALGANLNLK(2094.0786)HALIVGGMDMIR	SNKALTWITDSAFLYAR	SNK(3601.9000)ALTWITDSAFLYAR	aleitner_M1012_006	87.8060	21.1	7.5	0.095	9.2	99	22	4.5	1532	548	11.9	Q9HGM5	105	1	0	0	Q9P778	86	1	0	0	50771.7	SCHPO	ATP-dependent RNA helicase dbp8	77766.8	SCHPO	Dipeptidyl-peptidase 5
717.5484	5	-0.55	MEELQYNFK	2366.1642-M(Oxidation)EELQYNFK	IKSYEVNVSELNGTIDEYR	IK(1354.6115)SYEVNVSELNGTIDEYR	aleitner_M1012_006	47.2668	17.1	6.3	0.095	6.1	107	34	3.0	775	469	11.0	Q9C0X4	1	1	0	0	Q92351	555	1	0	0	13357.7	SCHPO	Putative uncharacterized protein C12C2.14c	140764.8	SCHPO	Spindle pole body protein pcp1
725.3633	6	-4.5	MAIESDLDGASMDELAGKSYEALLYLMNK	MAIESDLDGASMDELAGK(1152.6689)SYEALLYLM(Oxidation)NK	MLRQVKPK	3331.5550-M(Oxidation)LRQVKPK	aleitner_M1012_006	76.4215	11.3	6.0	0.095	2.0	269	60	1.3	489	236	9.3	O74974	18	1	0	0	Q9UUG1	1	1	0	0	75652.6	SCHPO	U3 small nucleolar RNA-associated protein 25	36071.7	SCHPO	Ribosome production factor 2 homolog
780.6418	4	6.8	VGKNDNGEYVFTNK	VGK(1534.7589)NDNGEYVFTNK	VKDALMYINVTD	VK(1721.8261)DALM(Oxidation)YINVTD	aleitner_M1012_006	44.2893	18.3	8.0	0.096	7.8	107	9	3.2	2309	418	10.5	Q9UTQ7	42	1	0	0	O13986	779	1	0	0	59139.1	SCHPO	SWI/SNF and RSC complexes subunit arp9	90408.4	SCHPO	Uncharacterized protein C26H5.04
942.9946	4	1.3	MALLRGNSLAISQK	2398.1403-M(Met-loss)ALLRGNSLAISQK	FWTQDMKEYLEAGLVGTEK	FWTQDM(Oxidation)K(1507.8722)EYLEAGLVGTEK	aleitner_M1012_006	91.8188	23.2	10.1	0.096	7.6	546	103	7.6	546	113	15.6	O94379	1	1	0	0	P08096	966	1	0	0	11620.0	SCHPO	Probable 54S ribosomal protein L32, mitochondrial	167893.8	SCHPO	DNA topoisomerase 2
723.5373	5	-9.2	MASSSNIKHR	2467.1222-M(Oxidation)ASSSNIKHR	VGMDIQDNKCTWLVCYAEK	VGMDIQDNK(1283.6292)C(Carbamidomethyl)TWLVC(Carbamidomethyl)YAEK	aleitner_M1012_006	25.1968	15.5	5.4	0.098	4.5	231	168	3.0	666	472	11.0	Q9UTI6	1	1	0	0	O59703	262	1	0	0	41557.0	SCHPO	Probable ethanolamine-phosphate cytidylyltransferase	40946.6	SCHPO	Geranylgeranyl pyrophosphate synthase
531.4666	6	-0.99	MLSFFTKNTLTK	1884.0357-M(Met-loss)LSFFTKNTLTK	TAKILADAGFQITIER	TAK(1436.7915)ILADAGFQITIER	aleitner_M1012_006	47.1252	15.5	6.9	0.100	4.5	184	84	3.0	513	261	11.0	Q09679	1	1	0	0	Q09694	27	1	0	0	37563.7	SCHPO	Probable alpha-1,2-galactosyltransferase gmh1	41393.0	SCHPO	Saccharopine dehydrogenase [NAD(+), L-lysine-forming]
994.0239	4	7.3	EVLLFPHMKPEVQAAEPTVVKE	EVLLFPHMK(1481.7184)PEVQAAEPTVVKE	MASKMPEGSPPTSR	2628.3873-M(Met-loss)ASKMPEGSPPTSR	aleitner_M1012_006	81.7815	20.7	6.8	0.10	8.3	212	110	6.0	875	627	12.4	Q9UUE6	578	1	0	0	O94532	1	1	0	0	67494.6	SCHPO	Lysine--tRNA ligase, cytoplasmic	166228.4	SCHPO	Formin-3
556.0889	5	-9.3	MGMGFNPIK	1781.9564-MGMGFNPIK	MLHLLSKDEFNSTLK	1131.5457-M(Met-loss)LHLLSKDEFNSTLK	aleitner_M1012_006	37.2568	15.5	5.7	0.10	7.6	30	6	1.4	2611	930	7.9	O13729	1	1	0	0	P32586	1	1	0	0	31450.7	SCHPO	SUR7 family protein pun1	79357.2	SCHPO	Tyrosine-protein phosphatase 2
606.3459	5	-7.8	QIAKFVVSLGER	QIAK(1680.9451)FVVSLGER	TPKPVVYEGAKLNK	TPK(1483.8399)PVVYEGAKLNK	aleitner_M1012_006	53.9715	24.1	7.9	0.10	16.2	5.9	1	7.6	495	81	7.9	O42931	124	1	0	0	Q9USJ1	148	1	0	0	48965.5	SCHPO	26S protease regulatory subunit 7 homolog	32800.5	SCHPO	Probable 3-mercaptopyruvate sulfurtransferase
644.5073	6	8.0	EEVKSSIVVSTK	EEVK(2556.2505)SSIVVSTK	EDSMLLSGICKHGFGAWLEIR	EDSMLLSGIC(Carbamidomethyl)K(1442.7868)HGFGAWLEIR	aleitner_M1012_006	48.2492	13.9	5.8	0.10	4.5	99	55	1.8	717	513	9.4	Q9USJ4	513	1	0	0	O14139	1137	1	0	0	147847.5	SCHPO	Lysophospholipase NTE1	159380.0	SCHPO	Chromodomain helicase hrp3
1268.6165	3	-4.3	MERNNGLGDYTYR	2346.1743-M(Met-loss)ERNNGLGDYTYR	GIPKTIFNQDNEINDSIYK	GIPK(1594.7376)TIFNQDNEINDSIYK	aleitner_M1012_006	96.3722	19.9	8.4	0.10	9.2	128	10	3.8	4712	911	10.7	O14174	1	1	0	0	Q9P7M0	471	1	0	0	54028.6	SCHPO	SAGA complex subunit spt20	79370.0	SCHPO	ABC1 family protein C21C3.03, mitochondrial
794.4103	4	1.7	KAPNTVYAVQFLEAVYK	K(1233.5660)APNTVYAVQFLEAVYK	MSATSREGNK	2078.1088-M(Oxidation)SATSREGNK	aleitner_M1012_006	84.5925	14.6	6.0	0.10	5.1	107	35	3.6	319	144	9.5	O42897	277	1	0	0	O14252	1	1	0	0	57346.7	SCHPO	Probable 26S proteasome regulatory subunit rpn3	41767.9	SCHPO	Putative oxidoreductase C6G10.06
1112.3143	4	9.4	NHSHLNSEKVYSFIGWHAEALNR	NHSHLNSEK(1736.8655)VYSFIGWHAEALNR	NTPPKEDSMLPNLK	NTPPK(2846.3889)EDSM(Oxidation)LPNLK	aleitner_M1012_006	94.8847	18.7	8.1	0.10	7.7	121	7	5.1	644	78	13.1	O13705	504	1	0	0	Q9URV6	64	1	0	0	92516.8	SCHPO	Exocyst complex component sec10	10711.2	SCHPO	ATP synthase subunit e, mitochondrial
670.3617	4	-0.47	KVTNNGLPFSSFVK	K(1140.5889)VTNNGLPFSSFVK	KTIYFGMK	K(1674.8981)TIYFGM(Oxidation)K	aleitner_M1012_006	66.4988	18.9	7.1	0.10	9.6	42	3	5.0	833	122	11.4	Q9UT96	75	1	0	0	Q9URX2	32	1	0	0	66195.3	SCHPO	Uncharacterized protein C323.03c	12817.6	SCHPO	Uncharacterized protein C922.04
894.7220	4	-3.1	QPEPETVDEKVSFESYSPLK	QPEPETVDEK(1266.7588)VSFESYSPLK	KLPVIGDFLK	K(2446.1792)LPVIGDFLK	aleitner_M1012_006	97.3695	14.2	3.9	0.11	4.8	132	23	1.4	1743	526	9.4	Q9HDZ5	40	1	0	0	O74511	508	1	0	0	45305.0	SCHPO	CRAL-TRIO domain-containing protein C589.09, mitochondrial	94967.9	SCHPO	Extragenic suppressor of kinetochore protein 1
702.3900	5	8.7	SDSTVLGNTSIPKNSIISSQNK	SDSTVLGNTSIPK(1217.7020)NSIISSQNK	KLLHDVDLK	K(2427.2493)LLHDVDLK	aleitner_M1012_006	77.8418	17.8	6.4	0.11	6.8	150	22	3.0	1834	578	11.0	O14305	334	1	0	0	Q10351	380	1	0	0	52969.8	SCHPO	Serine/threonine-protein kinase sid1	63962.3	SCHPO	GPI transamidase component PIG-S homolog
1558.4122	3	9.4	FSDEVSQALKNVPLIDVDSMGVMAPGTFYER	FSDEVSQALK(1241.5281)NVPLIDVDSM(Oxidation)GVMAPGTFYER	MNHGGNSTMR	3568.7106-MNHGGNSTMR	aleitner_M1012_006	82.8538	18.9	4.2	0.11	9.7	38	18	5.0	776	575	11.4	O60182	200	1	0	0	Q9USV7	1	1	0	0	103490.2	SCHPO	Replication factor C subunit 1	16747.7	SCHPO	Copper transport protein ctr6
986.7675	4	3.0	MNELDATDPSDWNQTK	2063.2394-M(Oxidation)NELDATDPSDWNQTK	LKPVVVFGPSGVGKSTLLK	LK(2017.8575)PVVVFGPSGVGKSTLLK	aleitner_M1012_006	74.3337	18.9	7.6	0.11	6.3	559	70	4.8	1549	268	12.6	O74747	1	1	0	0	Q9P6I5	19	1	0	0	43438.1	SCHPO	Postreplication repair E3 ubiquitin-protein ligase rad18	22394.9	SCHPO	Guanylate kinase
976.4670	3	-3.7	MNEQDLLNSLR	1578.7447-M(Oxidation)NEQDLLNSLR	MDKSDSLLQSSSK	M(Oxidation)DK(1485.7133)SDSLLQSSSK	aleitner_M1012_006	81.8115	17.8	3.1	0.11	5.3	398	226	5.1	453	272	12.5	O13892	1	1	0	0	O94302	3	1	0	0	119232.2	SCHPO	Uncharacterized protein C20G4.08	59773.5	SCHPO	Oligosaccharide translocation protein rft1
990.0198	4	-1.3	IYHSKNSMGLMDLDALK	IYHSK(2021.0959)NSMGLMDLDALK	HGHAKVHIVALDIFNGR	HGHAK(2073.0275)VHIVALDIFNGR	aleitner_M1012_006	60.7888	18.9	6.3	0.11	7.6	137	28	3.2	2207	586	11.3	Q10951	349	1	0	0	P56289	57	1	1	0	75694.1	SCHPO	Protein byr4	17152.4	SCHPO	Eukaryotic translation initiation factor 5A-1
642.4954	6	-8.5	DPDAPSKPFVVNATTEMEMLLK	DPDAPSK(1400.7697)PFVVNATTEM(Oxidation)EMLLK	MSNTVRSLVIK	2586.2597-M(Oxidation)SNTVRSLVIK	aleitner_M1012_006	48.3432	16.1	6.0	0.11	5.2	163	87	2.9	760	548	10.9	O94288	620	1	0	0	Q9Y703	1	1	0	0	85101.1	SCHPO	Nucleolar complex-associated protein 3	13531.2	SCHPO	Tubulin-specific chaperone A
830.4331	4	7.6	MEPDGYVEELPGTILIYK	1251.6499-MEPDGYVEELPGTILIYK	KGGSFYLQSK	K(2204.0963)GGSFYLQSK	aleitner_M1012_006	80.9902	17.6	5.2	0.11	8.2	44	12	3.5	867	684	11.5	O94343	1	1	0	0	Q9C1W5	91	1	0	0	65279.7	SCHPO	Uncharacterized MFS-type transporter C1271.10c	14120.3	SCHPO	Mitochondrial import inner membrane translocase subunit tim16
812.6127	5	-9.8	ALGISEIVVSVNKLDLMSWSEDR	ALGISEIVVSVNK(1497.7464)LDLMSWSEDR	MLAHGSNDYGVSLK	2698.3888-M(Met-loss)LAHGSNDYGVSLK	aleitner_M1012_006	78.9940	15.5	6.7	0.11	4.6	429	58	2.9	1551	403	10.9	O74774	324	1	0	0	O60070	1	1	0	0	66016.9	SCHPO	Elongation factor 1 alpha-like protein	74253.5	SCHPO	Set1 complex component ash2
789.3918	4	-7.1	KSIDFLEGKPLIDSVK	KSIDFLEGK(1365.5572)PLIDSVK	MSQDQEEDYSK	1926.0714-M(Met-loss)SQDQEEDYSK	aleitner_M1012_006	64.5867	18.2	7.4	0.11	7.8	70	42	4.5	541	521	12.5	O14227	938	1	0	0	O94534	1	1	0	0	139479.0	SCHPO	RNA-dependent RNA polymerase 1	89446.4	SCHPO	Spindle pole body component alp14
756.5779	5	0.97	VKDALMYINVTD	VK(2397.1536)DALMYINVTD	MHTMNGDNFANSFPKNPLLSR	1518.7640-M(Met-loss)HTMNGDNFANSFPKNPLLSR	aleitner_M1012_006	45.3947	16.0	6.8	0.12	4.5	251	118	2.9	730	501	11.5	O13986	779	1	0	0	Q9UT53	1	1	0	0	90408.4	SCHPO	Uncharacterized protein C26H5.04	42149.4	SCHPO	Putative nicotinamide-nucleotide adenylyltransferase C806.06c
888.9341	4	-0.85	MDNWNSVRNVSSDR	1872.9622-MDNWNSVRNVSSDR	AGQLGLKDLETYYHK	AGQLGLK(1816.8162)DLETYYHK	aleitner_M1012_006	47.7475	15.7	6.8	0.12	5.7	124	29	4.5	285	98	12.1	O74535	1	1	0	0	Q02099	1765	1	0	0	77225.4	SCHPO	Cleavage and polyadenylation factor complex subunit C74.02c	273531.8	SCHPO	Protein kinase rad3
782.4510	4	-6.9	MKALILVGGFGTR	1895.0516-M(Met-loss)KALILVGGFGTR	LKLHLSNINISSSGFK	LK(1368.8129)LHLSNINISSSGFK	aleitner_M1012_006	84.4800	14.4	4.2	0.12	6.6	29	10	1.4	1170	767	7.8	O74484	1	1	0	0	O43059	723	1	0	0	39719.2	SCHPO	Mannose-1-phosphate guanyltransferase	90758.2	SCHPO	Cytoskeletal protein syp1
862.0309	5	1.4	MEQESELLSLNTLAR	2572.2454-MEQESELLSLNTLAR	EDSMLLSGICKHGFGAWLEIR	EDSM(Oxidation)LLSGIC(Carbamidomethyl)K(1870.9346)HGFGAWLEIR	aleitner_M1012_006	83.2867	19.2	7.8	0.12	6.1	243	80	5.7	307	140	13.1	O74896	1	1	0	0	O14139	1137	1	0	0	10051.5	SCHPO	Uncharacterized protein C576.12c	159380.0	SCHPO	Chromodomain helicase hrp3
950.4531	5	-0.25	MQIVGYLSADSQSNPDLKSENEAK	2123.9867-MQIVGYLSADSQSNPDLKSENEAK	DKANTLCAQCSVYLSEK	DK(2761.3116)ANTLC(Carbamidomethyl)AQC(Carbamidomethyl)SVYLSEK	aleitner_M1012_006	79.2620	20.4	9.3	0.12	7.8	269	39	5.2	1326	244	12.6	O43086	1	1	0	0	Q9P6S3	424	1	0	0	103844.1	SCHPO	Telomere length regulation protein elg1	118263.8	SCHPO	Up-regulated during septation protein 1
837.4835	3	0.74	DPSTKLSALIPK	DPSTK(1240.6928)LSALIPK	MRTVFSQIPR	1406.8021-M(Met-loss)RTVFSQIPR	aleitner_M1012_006	39.1145	14.3	6.3	0.12	6.5	53	12	2.5	1226	423	9.9	Q10447	470	1	0	0	P12000	1	1	0	0	74526.3	SCHPO	Protein kinase domain-containing protein ppk2	86581.9	SCHPO	DNA ligase 1
1169.0525	4	-2.3	SEVDFYKTCNDNITLYNWIPK	SEVDFYK(2052.9600)TC(Carbamidomethyl)NDNITLYNWIPK	DKPSAGAAPAVGDDESVSSR	DK(2757.2996)PSAGAAPAVGDDESVSSR	aleitner_M1012_006	82.6635	18.4	7.8	0.12	5.5	368	170	5.0	502	269	12.9	Q9US14	38	1	0	0	O13370	38	1	0	0	30418.3	SCHPO	Uncharacterized inositol polyphosphate kinase C607.04	69759.3	SCHPO	ATP-dependent RNA helicase ded1
1233.2883	3	-1.6	WIDEQKMNGLLTVNAGSDIPPR	WIDEQK(1227.6169)M(Oxidation)NGLLTVNAGSDIPPR	MSTLEPEKR	2607.3003-MSTLEPEKR	aleitner_M1012_006	65.6172	20.8	6.3	0.12	6.7	308	108	6.1	430	190	14.1	Q09735	241	1	0	0	Q9USG9	1	1	0	0	56195.6	SCHPO	Putative aminopeptidase C13A11.05	61596.0	SCHPO	Probable tyrosyl-DNA phosphodiesterase
925.2162	4	-3.6	MSTLEPEKR	2591.3054-M(Oxidation)STLEPEKR	WIDEQKMNGLLTVNAGSDIPPR	WIDEQK(1243.6118)MNGLLTVNAGSDIPPR	aleitner_M1012_006	65.5283	22.5	8.0	0.29	9.2	239	99	6.8	800	447	13.3	Q9USG9	1	1	0	0	Q09735	241	1	0	0	61596.0	SCHPO	Probable tyrosyl-DNA phosphodiesterase	56195.6	SCHPO	Putative aminopeptidase C13A11.05
627.6303	3	-5.8	MPSSNGSSDFVR	728.3592-M(Met-loss)PSSNGSSDFVR	MDSIEK	1289.5888-M(Met-loss)DSIEK	aleitner_M1012_006	24.8943	16.4	2.2	0.12	7.3	49	19	2.9	889	431	10.6	O14283	1	1	0	0	O59799	1	1	0	0	60046.3	SCHPO	Transcription factor prr1	9212.3	SCHPO	Coiled-coil-helix-coiled-coil-helix domain-containing protein C550.01c
756.5794	5	-9.3	LMKSAIGEGMTR	LMK(2469.2428)SAIGEGM(Oxidation)TR	AIGDIFQKSTSQLSFEELYR	AIGDIFQK(1446.7211)STSQLSFEELYR	aleitner_M1012_006	44.8898	13.9	6.1	0.12	4.5	110	73	1.4	1046	871	9.4	P31411	381	1	0	0	Q09760	39	1	0	0	55841.6	SCHPO	V-type proton ATPase subunit B	90512.7	SCHPO	Cullin-3
812.9510	4	7.9	VKEFDGGLQAIPK	VK(1846.9829)EFDGGLQAIPK	TIGVENIKEFGLYAR	TIGVENIK(1538.8344)EFGLYAR	aleitner_M1012_006	34.7640	21.3	6.1	0.12	11.3	87	3	7.7	933	141	10.0	Q9P7F4	317	1	0	0	Q9P7L7	89	1	0	0	37929.4	SCHPO	Zinc-type alcohol dehydrogenase-like protein C2E1P3.01	13837.4	SCHPO	Uncharacterized membrane protein C21C3.06
806.4026	4	-3.9	KSLDENKPNSFSNVSK	K(1428.6984)SLDENKPNSFSNVSK	KSLESENEDLK	K(1930.9636)SLESENEDLK	aleitner_M1012_006	34.5937	17.6	8.1	0.12	5.1	643	146	4.8	790	193	12.5	Q10077	385	1	0	0	O94376	108	1	0	0	128840.6	SCHPO	Lid2 complex component snt2	15800.2	SCHPO	Mediator of RNA polymerase II transcription subunit 21
706.3702	5	-0.68	MPPNARVSYGAEK	2239.1599-M(Met-loss)PPNARVSYGAEK	MYFLILFSSNAELGEVLR	1425.7252-MYFLILFSSNAELGEVLR	aleitner_M1012_006	84.9187	15.8	3.4	0.12	6.1	81	45	3.9	356	235	9.7	Q10211	1	1	0	0	Q9P4X2	1	1	0	0	74489.7	SCHPO	Uncharacterized protein C4H3.03c	35275.1	SCHPO	O-glycoside alpha-1,2-mannosyltransferase homolog 6
743.9827	5	2.9	SPTSAADMKLPSVPVAAVDNK	SPTSAADM(Oxidation)K(1601.7937)LPSVPVAAVDNK	VPKPSETHTDPEK	VPK(2251.1406)PSETHTDPEK	aleitner_M1012_006	69.2810	17.0	8.2	0.12	6.1	194	42	2.9	1685	681	10.9	Q9UTR8	391	1	0	0	O13612	288	1	0	0	79489.1	SCHPO	Protein red1	46433.5	SCHPO	NEDD8-specific protease 2
466.2911	5	3.3	LPKILVIHLNR	LPK(1011.5614)ILVIHLNR	KHVHPTR	K(1452.9181)HVHPTR	aleitner_M1012_006	39.1605	16.4	5.5	0.12	5.1	351	69	3.2	1338	333	11.3	Q9USM5	733	1	0	0	Q9P5M9	215	1	0	0	98656.6	SCHPO	Probable ubiquitin carboxyl-terminal hydrolase 1	28811.3	SCHPO	Meiotically up-regulated gene 14 protein
750.7881	5	-5.5	IKANSYSFPSNVDISAEAK	IK(1708.9083)ANSYSFPSNVDISAEAK	NAKVLVHCFAGISR	NAK(2178.0845)VLVHC(Carbamidomethyl)FAGISR	aleitner_M1012_006	48.5028	18.5	8.1	0.12	6.1	154	34	6.0	163	39	12.4	P50528	253	1	0	0	O13632	126	1	0	0	77302.5	SCHPO	Serine/threonine-protein kinase plo1	38006.2	SCHPO	Tyrosine-protein phosphatase yvh1
803.4024	4	-6.8	MIADPDQLMQKAAK	1650.8175-MIADPDQLMQKAAK	KTMFESVNLAETK	K(1696.8528)TM(Oxidation)FESVNLAETK	aleitner_M1012_006	64.4638	17.7	6.2	0.12	6.6	102	39	3.6	625	391	11.6	Q9P4X4	1	1	0	0	O74524	396	1	0	0	32222.4	SCHPO	Probable vesicular-fusion protein sec17 homolog	55813.1	SCHPO	Probable proline dehydrogenase, mitochondrial
684.6096	4	2.9	KNHQYMGLR	K(1588.8249)NHQYMGLR	FVFAKVNVDEQR	FVFAK(1283.6445)VNVDEQR	aleitner_M1012_006	63.5910	16.5	8.2	0.12	5.6	158	48	2.9	927	539	10.9	P40375	208	1	0	0	Q9USR1	57	1	0	0	62535.4	SCHPO	NAD-dependent malic enzyme	31889.6	SCHPO	Thioredoxin-like protein 1
723.3690	5	8.4	QAIKSEWFHPQQNGLEEP	QAIK(1474.7555)SEWFHPQQNGLEEP	KVLYEDNLSEK	K(2275.0909)VLYEDNLSEK	aleitner_M1012_006	66.7565	18.9	9.3	0.12	6.5	274	34	4.5	947	191	12.4	O74478	573	1	0	0	Q01910	137	1	0	0	65495.0	SCHPO	Phosphoglucomutase-2	154797.9	SCHPM	Tf1 protein
727.9981	5	8.3	ENVKILGTSPEMIDGAENR	ENVK(1562.9032)ILGTSPEMIDGAENR	KLLVTLPQQTER	K(2210.0889)LLVTLPQQTER	aleitner_M1012_006	66.3313	14.4	4.6	0.13	5.0	105	75	3.5	306	207	11.5	Q09794	1114	1	0	0	P30597	142	1	0	0	248310.9	SCHPO	Protein ura1	97990.9	SCHPO	Chitin synthase 1
977.4935	4	-8.9	FAKQVGEGMIDSYIQTTDAVSK	FAK(1502.8167)QVGEGM(Oxidation)IDSYIQTTDAVSK	MAFGSKILNIGSK	2541.2309-MAFGSKILNIGSK	aleitner_M1012_006	42.2355	19.6	10.9	0.13	8.3	106	4	4.0	1366	222	11.3	Q9Y809	785	1	0	0	O42885	1	1	0	0	92458.0	SCHPO	N-terminal acetyltransferase B complex subunit arm1	63646.3	SCHPO	Putative inorganic phosphate transporter C8E4.01c
662.8370	4	-4.5	DIKAANILTMK	DIK(1430.6460)AANILTMK	MRELQGDDSSR	1354.7530-MRELQGDDSSR	aleitner_M1012_006	35.2240	13.9	7.0	0.13	3.0	555	142	2.9	599	182	10.9	O14047	129	1	0	0	O13686	1	1	0	0	35218.7	SCHPO	Serine/threonine-protein kinase ppk11	149064.0	SCHPO	Uncharacterized RWD, RING finger and WD repeat-containing protein C11E3.05
531.8672	5	0.66	HNKESVQMGMSK	HNK(1263.6645)ESVQMGM(Oxidation)SK	KIQDMLHNK	K(1528.7014)IQDMLHNK	aleitner_M1012_006	90.1633	17.4	7.4	0.13	4.8	558	132	4.5	680	172	12.6	O74862	163	1	0	0	Q9P6M8	610	1	0	0	29638.5	SCHPO	rRNA-processing protein utp23	79062.9	SCHPO	mRNA export factor crp79
1287.6233	3	-6.0	KENENEMQIFLK	K(2322.1267)ENENEM(Oxidation)QIFLK	MSSVESFVDSAVADNDVVVFAK	1675.8127-M(Met-loss)SSVESFVDSAVADNDVVVFAK	aleitner_M1012_006	83.9348	21.9	6.7	0.13	9.1	117	35	4.8	1138	553	12.8	O94387	240	1	0	0	O36032	1	1	0	0	222213.1	SCHPO	Uncharacterized ATP-dependent helicase C29A10.10c	11260.9	SCHPO	Glutaredoxin-1
796.1630	5	-5.2	SPKTVGTHESNSYEFDGASNNNQR	SPK(1337.6351)TVGTHESNSYEFDGASNNNQR	MSSETKSEFGTK	2776.2325-M(Met-loss)SSETKSEFGTK	aleitner_M1012_006	56.1008	15.4	5.6	0.13	6.0	112	19	1.4	2997	1059	9.4	Q9Y7J8	697	1	0	0	O42909	1	1	0	0	95446.4	SCHPO	Uncharacterized protein C216.01c	38187.1	SCHPO	Zinc-type alcohol dehydrogenase-like protein C16A3.02c
738.6327	4	2.9	MENDEAFDR	1809.0586-M(Oxidation)ENDEAFDR	MVKPRLVFLSIAGPK	M(Oxidation)VK(1279.5027)PRLVFLSIAGPK	aleitner_M1012_006	75.8353	15.5	4.3	0.14	4.5	351	80	3.0	1025	266	11.0	O94387	1	1	0	0	O13732	3	1	0	0	222213.1	SCHPO	Uncharacterized ATP-dependent helicase C29A10.10c	17134.9	SCHPO	Uncharacterized protein C15A10.12c
790.0066	5	-5.0	KILDIGCGGGILSESMAR	K(2053.0666)ILDIGC(Carbamidomethyl)GGGILSESM(Oxidation)AR	IAMAKHNLEIYGIPSSR	IAM(Oxidation)AK(2030.0176)HNLEIYGIPSSR	aleitner_M1012_006	59.0178	17.6	7.2	0.14	10.4	16	1	1.9	4340	1009	7.2	O74421	83	1	0	0	Q09814	110	1	0	0	30826.8	SCHPO	Hexaprenyldihydroxybenzoate methyltransferase, mitochondrial	27157.7	SCHPO	Trimethylguanosine synthase
522.6150	3	1.4	KHSNEK	K(823.4440)HSNEK	MSVPIDR	879.4450-M(Met-loss)SVPIDR	aleitner_M1012_006	13.8392	16.4	7.2	0.14	7.7	36	9	4.5	274	118	9.9	O94375	24	1	0	0	Q7LKV1	1	1	0	0	29602.3	SCHPO	RNA exonuclease 4	31092.5	SCHPO	Uncharacterized protein C20H4.08
969.9609	4	1.3	YMLESTPGAPYGSTLKDFTFVEYNMR	YM(Oxidation)LESTPGAPYGSTLK(843.4160)DFTFVEYNMR	MNNMSLK	3170.4617-M(Met-loss)NNMSLK	aleitner_M1012_006	84.8805	16.2	5.9	0.14	10.0	8.9	2	3.5	699	491	11.5	Q09768	172	1	0	0	B5BP49	1	1	0	0	76523.6	SCHPO	Glutamate--cysteine ligase	59473.7	SCHPO	Uncharacterized transporter C460.05
823.6564	4	-6.0	TKDAVVLGVEK	TK(2132.9507)DAVVLGVEK	SMVGHEEKVMSVDGYGDR	SMVGHEEK(1295.7337)VMSVDGYGDR	aleitner_M1012_006	66.8102	18.1	7.8	0.14	6.6	204	28	3.5	1456	297	11.5	Q9UT97	43	1	0	0	Q9UTC7	437	1	0	0	27573.3	SCHPO	Probable proteasome subunit alpha type-5	51746.8	SCHPO	Uncharacterized WD repeat-containing protein C227.12
894.7209	4	-5.2	LSNDSPSNTSLSLQKQNSIVANEDK	LSNDSPSNTSLSLQK(886.5528)QNSIVANEDK	MVKVIYK	2826.3883-M(Met-loss)VKVIYK	aleitner_M1012_006	96.8488	17.6	3.2	0.14	11.9	5.7	2	3.0	1816	528	11.0	O60165	302	1	0	0	Q9UT67	1	1	0	0	49298.7	SCHPO	Septin homolog spn7	40764.1	SCHPO	Inositol phosphoceramide mannosyltransferase 2
1090.5225	4	0.12	MSTLDLIDRDACT	2979.4205-M(Met-loss)STLDLIDRDAC(Carbamidomethyl)T	KSSALSVGDTPAMSAGSLECASLTTWSK	K(1516.7079)SSALSVGDTPAMSAGSLEC(Carbamidomethyl)ASLTTWSK	aleitner_M1012_006	70.2950	22.2	7.7	0.14	12.9	27	10	8.1	414	79	9.3	O75014	1	1	0	0	Q09746	65	1	0	0	1453.7	SCHPM	S.pombe DNA which complements glutamine synthetase deficient strains (Fragment)	72217.1	SCHPO	Protein BZZ1
724.8166	5	-9.0	KFSSEGFVLK	K(2478.4614)FSSEGFVLK	MKLSSFGLFLALQLLPALGLPSR	1278.6860-M(Met-loss)KLSSFGLFLALQLLPALGLPSR	aleitner_M1012_006	41.8008	16.0	8.3	0.14	4.5	397	53	2.9	1195	216	11.5	O14157	566	1	0	0	Q9Y7N6	1	1	0	0	242573.8	SCHPO	Myosin type-2 heavy chain 2	67043.5	SCHPO	Putative lysophospholipase C1450.09c
828.5720	5	-7.3	MFNNGDNMSRER	2652.2451-M(Oxidation)FNNGDNMSRER	FIAMDQWSDNKDAIGMLSESLK	FIAMDQWSDNK(1623.6770)DAIGM(Oxidation)LSESLK	aleitner_M1012_006	47.8522	13.0	4.4	0.14	3.0	242	241	2.0	509	551	10.0	O13735	1	1	0	0	Q9UTB0	25	1	0	0	154326.8	SCHPO	Actin-interacting protein 3 homolog	68052.8	SCHPO	Dilute domain-containing protein C25B8.08
574.2986	5	8.4	MTHNTMLQR	1719.9052-MTHNTM(Oxidation)LQR	KCSPIHSVMVSPLK	K(1284.5955)C(Carbamidomethyl)SPIHSVMVSPLK	aleitner_M1012_006	32.9963	15.4	7.2	0.14	4.5	329	75	2.9	1023	257	10.9	O74758	1	1	0	0	O42928	324	1	0	0	23489.3	SCHPO	Uncharacterized protein C17D11.03c	38762.8	SCHPO	Uncharacterized protein C16C6.04
759.6495	4	6.3	MSSKSSLELANNAVK	M(Met-loss+Acetyl)SSK(1545.7715)SSLELANNAVK	KSIPAETDSFWK	K(1626.8465)SIPAETDSFWK	aleitner_M1012_006	61.8942	17.0	6.3	0.15	6.0	218	33	3.0	1606	356	11.0	Q9P7S2	4	1	0	0	Q9P374	281	1	0	0	47341.7	SCHPO	Probable 26S proteasome regulatory subunit rpn6	37023.5	SCHPO	Zinc finger protein C19B12.07c
794.8467	7	6.9	VITEGVNLKAIWEFYNEISMNDIYTNDIAAILR	VITEGVNLK(1712.8985)AIWEFYNEISM(Oxidation)NDIYTNDIAAILR	EKPPAILAEHVDEK	EK(3982.0074)PPAILAEHVDEK	aleitner_M1012_006	86.3625	18.5	6.2	0.15	7.6	125	48	4.5	855	303	10.9	P15398	1550	1	0	0	Q10071	78	1	0	0	189247.2	SCHPO	DNA-directed RNA polymerase I subunit rpa1	54001.7	SCHPO	Probable CAAX prenyl protease 1
1180.6522	4	4.7	KTLKPVEQVLK	K(3436.7557)TLKPVEQVLK	NCPMADAPMLQVLEKAAQTVFVPLTVGGGIR	NC(Carbamidomethyl)PMADAPM(Oxidation)LQVLEK(1419.8701)AAQTVFVPLTVGGGIR	aleitner_M1012_006	73.1470	22.0	8.2	0.15	8.3	554	49	7.0	1210	175	13.7	P36604	342	1	0	0	O94303	310	1	0	0	73227.1	SCHPO	78 kDa glucose-regulated protein homolog	59400.1	SCHPO	Imidazole glycerol phosphate synthase hisHF
718.1761	5	0.52	DGYISNGELYLVLKMMVGTNLR	DGYISNGELYLVLK(1084.5764)M(Oxidation)MVGTNLR	KLTDLDSR	K(2639.3339)LTDLDSR	aleitner_M1012_006	45.3202	16.7	7.9	0.15	8.5	27	2	3.5	634	353	10.3	Q9UU93	120	1	0	0	P78820	1017	1	0	0	19675.1	SCHPO	Calcineurin subunit B	256844.9	SCHPO	Acetyl-CoA carboxylase
998.1193	5	6.6	YIFSSFNPDICILLSLKSTNPVLFLTEGGTAYR	YIFSSFNPDIC(Carbamidomethyl)ILLSLK(1249.6051)STNPVLFLTEGGTAYR	KQNSHDDIR	K(3873.9903)QNSHDDIR	aleitner_M1012_006	73.9525	21.4	10.0	0.15	7.3	535	94	6.1	1075	282	14.1	Q9C104	967	1	0	0	O13795	363	1	0	0	118129.6	SCHPO	Glycerophosphodiester phosphodiesterase gde1	46808.8	SCHPO	Protein pof8
539.2781	5	6.7	QKEHFSANSMR	QK(1341.7214)EHFSANSM(Oxidation)R	KAMEIVEQLK	K(1487.6827)AM(Oxidation)EIVEQLK	aleitner_M1012_006	21.8835	14.4	7.2	0.15	6.6	32	5	1.9	815	438	9.9	Q9UU86	265	1	0	0	Q10451	1199	1	0	0	80592.2	SCHPO	Protein SYG1 homolog	141951.7	SCHPO	Pentatricopeptide repeat-containing protein 5, mitochondrial
1172.0819	4	-9.0	MTVEGRVVLITGAAGGIGK	2840.3217-M(Oxidation)TVEGRVVLITGAAGGIGK	QMAEMKNLLTAEIGCGSGCASSFLK	QMAEMK(1982.0870)NLLTAEIGC(Carbamidomethyl)GSGC(Carbamidomethyl)ASSFLK	aleitner_M1012_006	48.9543	21.4	8.5	0.15	8.6	268	31	4.8	2479	644	12.8	Q9URX0	1	1	0	0	Q9UT94	46	1	0	0	27750.0	SCHPO	Uncharacterized oxidoreductase C922.06	25560.6	SCHPO	eRF1 methyltransferase catalytic subunit mtq2
695.0713	4	8.6	KMSAQSCACMVR	K(1332.6231)MSAQSC(Carbamidomethyl)AC(Carbamidomethyl)M(Oxidation)VR	MSERDTALEK	1581.6772-M(Oxidation)SERDTALEK	aleitner_M1012_006	51.3062	15.4	4.8	0.15	4.5	399	97	2.9	1272	439	10.9	Q9UQY2	86	1	0	0	O74445	1	1	0	0	25082.6	SCHPO	Probable proteasome subunit beta type-6	43608.7	SCHPO	Probable 26S protease subunit rpt4
903.9543	4	5.6	SIFNKNACFDGDNAIQQIR	SIFNK(1401.7140)NAC(Carbamidomethyl)FDGDNAIQQIR	DKSLNENLFGK	DK(2348.1219)SLNENLFGK	aleitner_M1012_006	67.5812	21.1	7.9	0.15	7.0	770	184	6.1	1329	338	14.1	O74846	626	1	0	0	O74809	69	1	0	0	85854.4	SCHPO	Exocyst complex component sec6	11637.6	SCHPO	Uncharacterized protein C2D10.19c
790.3875	4	-6.8	KACIIFFDEIDAIGGAR	K(1262.5813)AC(Carbamidomethyl)IIFFDEIDAIGGAR	KTADTQSSCK	K(2033.0292)TADTQSSC(Carbamidomethyl)K	aleitner_M1012_006	86.8302	17.5	7.9	0.15	6.6	194	19	5.0	554	79	10.9	O42931	272	1	0	0	O13889	38	1	0	0	48965.5	SCHPO	26S protease regulatory subunit 7 homolog	79064.7	SCHPO	Eukaryotic translation initiation factor 2-alpha kinase 1
627.8067	6	3.1	LQNKLNMTGSEQQK	LQNK(2126.9756)LNM(Oxidation)TGSEQQK	NGDLESGLKFVDNDHDSK	NGDLESGLK(1771.8774)FVDNDHDSK	aleitner_M1012_006	53.3545	14.7	5.3	0.15	4.5	283	64	2.2	1551	417	10.2	Q9USH9	535	1	0	0	O14201	22	1	0	0	92690.9	SCHPO	Uncharacterized ABC transporter ATP-binding protein C825.01	33919.9	SCHPO	Meiotically up-regulated gene 86 protein
728.0344	6	-8.3	MTIPDKQLAAVFHTHGGPENVK	1956.9826-M(Oxidation)TIPDKQLAAVFHTHGGPENVK	ASEVLKDNLLQTCNSK	ASEVLK(2543.2842)DNLLQTC(Carbamidomethyl)NSK	aleitner_M1012_006	63.2530	16.0	4.6	0.15	4.5	313	158	3.5	609	345	11.5	P00332	1	1	0	0	O14323	171	1	0	0	37396.7	SCHPO	Alcohol dehydrogenase	41580.6	SCHPO	Meiotic coiled-coil protein 4
1325.0178	3	10.0	VHISIKDANNTQFQFTSR	VHISIK(1866.9264)DANNTQFQFTSR	EKWSLWEGNLTNPR	EK(2243.1335)WSLWEGNLTNPR	aleitner_M1012_006	83.4118	16.6	2.5	0.15	5.1	520	303	3.9	1217	751	11.5	Q9C0Y4	113	1	0	0	P30290	141	1	0	0	108687.0	SCHPO	Alpha-glucosidase	65934.4	SCHPO	Mitosis inhibitor protein kinase mik1
914.8105	3	7.0	KFITSMNTSSNVK	K(1269.6565)FITSM(Oxidation)NTSSNVK	MAISSLSSPSGAR	1609.8022-M(Met-loss)AISSLSSPSGAR	aleitner_M1012_006	66.1505	17.4	5.7	0.15	7.0	121	37	6.1	216	91	14.5	Q9UTN2	209	1	0	0	O14096	1	1	0	0	90153.9	SCHPO	Uncharacterized protein C139.01c	73213.2	SCHPO	Queuine tRNA-ribosyltransferase-like protein
974.9706	4	-9.8	KPLIDFNDIYCVDPETGHSYRSR	K(1114.5733)PLIDFNDIYC(Carbamidomethyl)VDPETGHSYRSR	MSAPSPFIK	2919.3861-MSAPSPFIK	aleitner_M1012_006	79.3802	17.0	8.2	0.15	6.7	221	23	6.1	338	43	13.5	O14114	819	1	0	0	Q9Y7M6	1	1	0	0	135352.0	SCHPO	Uncharacterized AAA domain-containing protein C31G5.19	25748.1	SCHPO	Ribosomal RNA-processing protein 1 homolog
609.8131	6	-9.6	MGILDIVPTGVITGDNVLK	1829.8294-M(Met-loss)GILDIVPTGVITGDNVLK	KFYSEGAYSSHMASK	K(1961.1085)FYSEGAYSSHMASK	aleitner_M1012_006	64.3115	15.6	3.2	0.15	4.6	247	169	3.0	725	609	11.0	P36580	1	1	0	0	O59811	78	1	0	0	39570.4	SCHPO	Fructose-bisphosphate aldolase	52251.2	SCHPO	Zinc finger protein C550.15c
952.9683	4	-7.0	YSKAHLFDVEIK	YSK(2359.1042)AHLFDVEIK	MSVKYFEPEEIVEHNNSK	Acetyl-MSVK(1586.8344)YFEPEEIVEHNNSK	aleitner_M1012_006	61.4177	19.1	7.3	0.15	8.1	214	24	5.1	1545	276	13.1	O94660	114	1	0	0	O94391	4	1	0	0	30421.3	SCHPO	Probable hydrolase nit2	13910.1	SCHPO	Probable cytochrome b5 1
599.5087	5	0.95	KGSSPFSPPNAHSR	K(1524.7824)GSSPFSPPNAHSR	KHIFDAVEDSVK	K(1605.7900)HIFDAVEDSVK	aleitner_M1012_006	52.8040	15.5	6.1	0.15	4.5	332	73	3.0	948	234	11.0	Q10277	240	1	0	0	Q9P7U2	133	1	0	0	59118.5	SCHPO	Multicopy suppressor of sporulation protein msa1	39915.2	SCHPO	Putative aryl-alcohol dehydrogenase C977.14c
696.1050	4	-1.2	MSTKSYDYLIK	1432.7198-MSTKSYDYLIK	KISASATNFNDK	K(1485.7425)ISASATNFNDK	aleitner_M1012_006	24.9638	13.9	5.6	0.15	4.5	159	85	2.0	1007	623	9.4	P17609	1	1	0	0	O94313	49	1	0	0	22755.0	SCHPO	GTP-binding protein ypt2	127480.9	SCHPO	Carbamoyl-phosphate synthase arginine-specific large chain
536.9404	3	-5.1	MEDISTEK	640.3908-M(Oxidation)EDISTEK	MSKIR	1105.4849-M(Met-loss)SKIR	aleitner_M1012_006	47.6777	18.5	3.8	0.15	10.1	21	14	3.4	1038	672	12.1	O94646	1	1	0	0	Q9UTH2	1	1	0	0	23333.3	SCHPO	Mediator of RNA polymerase II transcription subunit 8	27743.8	SCHPO	Probable electron transfer flavoprotein subunit beta
750.0895	3	-0.73	MSLKMFVNEK	1005.6335-MSLKM(Oxidation)FVNEK	KPIIKNR	KPIIK(1379.6829)NR	aleitner_M1012_006	85.2483	20.3	0.2	0.15	9.7	53	43	3.5	1606	899	9.1	C6Y4A2	1	1	0	0	O14013	265	1	0	0	10616.1	SCHPO	Uncharacterized protein C4G9.22	64026.2	SCHPO	RNA polymerase I-specific transcription initiation factor rrn5
1025.9917	4	-4.1	GSVGYSQQSSEACKNFLNTTQLR	GSVGYSQQSSEAC(Carbamidomethyl)K(1525.7413)NFLNTTQLR	SSLKESYAFSNR	SSLK(2712.2813)ESYAFSNR	aleitner_M1012_006	77.0470	24.4	6.2	0.15	11.0	388	30	10.1	656	76	15.5	O14370	37	1	0	0	O60114	138	1	0	0	47855.6	SCHPO	Branched-chain-amino-acid aminotransferase, mitochondrial	161461.4	SCHPO	Uncharacterized helicase C15C4.05
794.2462	6	4.3	FVEGGGLFTYLTPSLKANSQLLAYSPSSVK	FVEGGGLFTYLTPSLK(1585.7480)ANSQLLAYSPSSVK	MKSPAACSPDQLK	M(Oxidation)K(3311.7329)SPAAC(Carbamidomethyl)SPDQLK	aleitner_M1012_006	73.8353	13.6	4.4	0.15	4.0	295	68	2.0	1421	477	9.6	O13890	58	1	0	0	Q9USH8	467	1	0	0	63951.3	SCHPO	UPF0061 protein C20G4.05c	57075.5	SCHPO	Glucosidase 2 subunit beta
538.2937	5	-4.3	MVESKIIK	1739.8916-MVESKIIK	LQMVSKLSNTYFR	LQM(Oxidation)VSK(1084.6202)LSNTYFR	aleitner_M1012_006	21.5558	14.2	2.4	0.16	3.5	441	345	3.4	475	424	10.7	Q10297	1	1	0	0	O13881	457	1	0	0	111865.4	SCHPO	Importin subunit beta-5	61971.1	SCHPO	Cryptic loci regulator 2
1436.0640	3	-1.9	KTQTSKPISATISETATISEAAA	K(1999.9772)TQTSKPISATISETATISEAAA	MSSSAAANAKIDILDDPK	M(Oxidation)SSSAAANAK(2443.2694)IDILDDPK	aleitner_M1012_006	69.4620	22.3	7.2	0.16	9.9	195	21	4.8	3648	919	12.4	O59761	666	1	0	0	O14055	230	1	0	0	78188.6	SCHPO	tRNA wybutosine-synthesizing protein 1	44575.9	SCHPO	Tyrosine--tRNA ligase, cytoplasmic
886.0728	5	1.2	KPELERIIVDLGMDILNSR	K(2215.1129)PELERIIVDLGMDILNSR	AKHAFVTSNGMSALDMILR	AK(2348.2774)HAFVTSNGMSALDM(Oxidation)ILR	aleitner_M1012_006	77.0898	21.1	4.3	0.16	9.1	170	37	4.0	3310	1084	12.0	Q9UTH0	488	1	0	0	O94350	71	1	0	0	132071.8	SCHPO	Nucleoporin nup132	42773.5	SCHPO	Cystathionine beta-lyase
725.8834	4	6.5	MLNKCSGSLTLLAVR	M(Met-loss+Acetyl)LNK(1326.6200)C(Carbamidomethyl)SGSLTLLAVR	MSQYVSSMIK	1710.9338-M(Oxidation)SQYVSSMIK	aleitner_M1012_006	96.4125	17.5	7.8	0.16	7.6	128	16	2.5	4049	936	9.9	O42955	4	1	0	0	Q9Y7U7	1	1	0	0	79293.3	SCHPO	Pentatricopeptide repeat-containing protein 3, mitochondrial	98162.1	SCHPO	Staphylococcal nuclease domain-containing protein 1
1056.8763	3	-5.6	MDLSLFSDIK	2131.0806-M(Met-loss)DLSLFSDIK	KLNMQNLAGIQEVNMFK	K(1174.6122)LNMQNLAGIQEVNM(Oxidation)FK	aleitner_M1012_006	60.3927	20.1	7.9	0.16	9.6	132	9	5.8	1500	251	10.5	Q9HE01	1	1	0	0	Q92371	47	1	0	0	19001.9	SCHPO	Uncharacterized protein C589.03c	16202.6	SCHPO	Nascent polypeptide-associated complex subunit beta
548.0947	5	-3.1	KIGEELK	K(1919.9703)IGEELK	YPGKTMVFANGIEDIK	YPGK(953.5433)TMVFANGIEDIK	aleitner_M1012_006	24.3685	13.9	4.5	0.16	4.5	175	120	4.5	175	123	9.4	Q9UTK6	441	1	0	0	O74393	391	1	0	0	91670.1	SCHPO	G-patch domain-containing protein C1486.03	73250.5	SCHPO	ATP-dependent RNA helicase mak5
710.6242	4	0.61	LSTKFLECDFLVK	LSTK(1239.6282)FLEC(Carbamidomethyl)DFLVK	MATNVGPQIR	1736.9059-M(Oxidation)ATNVGPQIR	aleitner_M1012_006	43.9785	12.8	5.6	0.16	3.5	212	34	1.3	1164	382	9.3	O14002	936	1	0	0	O14150	1	1	0	0	264624.6	SCHPO	Peroxide stress-activated histidine kinase mak2	14699.1	SCHPO	40S ribosomal protein S14
820.9101	4	-3.6	MAVIKAVDMSEK	1942.9499-MAVIKAVDM(Oxidation)SEK	MTVTNTYNPTLFFTR	1474.7411-MTVTNTYNPTLFFTR	aleitner_M1012_006	57.2797	17.0	6.6	0.16	9.2	30	2	2.9	2013	863	7.8	Q9UR05	1	1	0	0	O59721	1	1	0	0	9822.6	SCHPO	Dynein light chain 1, cytoplasmic	45166.7	SCHPO	Probable tRNA pseudouridine synthase 4
917.7076	4	4.8	MPTSGAPSNLDR	2406.2067-M(Oxidation)PTSGAPSNLDR	ISKAFASVSSTSDSTVHLFER	ISK(1398.6449)AFASVSSTSDSTVHLFER	aleitner_M1012_006	94.0900	17.1	6.3	0.16	10.8	11	3	3.0	1944	360	6.3	P87136	1	1	0	0	P87122	34	1	0	0	150849.9	SCHPO	Uncharacterized protein C57A7.05	82398.1	SCHPO	Putative cation exchanger C3A12.06c
1153.1184	4	8.6	KEINIPQNALISWHPEHANTLYITGK	K(1621.8385)EINIPQNALISWHPEHANTLYITGK	ILMKGTIDPESHK	ILM(Oxidation)K(3124.6346)GTIDPESHK	aleitner_M1012_006	83.1087	15.1	6.9	0.16	5.0	187	65	2.1	1425	847	10.1	O59704	338	1	0	0	O74792	415	1	0	0	141608.6	SCHPO	Elongator complex protein 1	59039.4	SCHPO	SWI/SNF global transcription activator complex subunit snf59
590.1584	6	8.8	QLSKHFSDQNEMQIR	QLSK(1674.9808)HFSDQNEMQIR	EIATKTPLPIVDLK	EIATK(1997.9629)TPLPIVDLK	aleitner_M1012_006	38.2993	15.4	7.2	0.16	4.4	344	143	3.0	914	301	11.0	Q09813	625	1	0	0	Q10289	1392	1	0	0	111014.6	SCHPO	Putative transcription initiation factor TFIID 111 kDa subunit	202170.9	SCHPO	Fatty acid synthase subunit alpha
974.8566	3	7.3	MVGLISTSETLPKQESK	1058.5608-M(Oxidation)VGLISTSETLPKQESK	KSVSTNSAK	K(2001.0340)SVSTNSAK	aleitner_M1012_006	81.5552	20.1	6.5	0.16	10.5	43	15	6.2	519	245	11.1	Q09815	1	1	0	0	Q10364	15	1	0	0	94232.8	SCHPO	Serine/threonine-protein kinase ppk5	71899.8	SCHPO	Serine/threonine-protein kinase sck2
575.7665	6	5.5	QSENDDDKGFIIVETNYR	Q(Gln->pyro-Glu)SENDDDK(1323.5765)GFIIVETNYR	KSNDNYNGMK	K(2263.0281)SNDNYNGM(Oxidation)K	aleitner_M1012_006	57.5630	13.5	4.8	0.16	4.2	178	30	1.3	1584	617	9.3	P87303	290	1	0	0	O94260	399	1	0	0	51192.7	SCHPO	RNA polymerase II transcription factor B subunit 2	47972.6	SCHPO	Putative G3BP-like protein
554.4920	5	-1.6	AVKETIEWLDHNTTAAK	AVK(841.4433)ETIEWLDHNTTAAK	MDSIELK	2064.0528-M(Met-loss)DSIELK	aleitner_M1012_006	24.4487	15.8	6.0	0.16	7.0	71	35	2.9	1200	896	11.0	Q10265	573	1	0	0	O14022	1	1	0	0	70143.5	SCHPO	Probable heat shock protein ssa1	121936.8	SCHPO	Cation-transporting ATPase 5
932.2074	4	-2.6	EDQEETKEVGTAEMVDR	EDQEETK(1759.9468)EVGTAEMVDR	EEHKLNTKPQVTAK	EEHK(2102.9314)LNTKPQVTAK	aleitner_M1012_006	46.2590	15.8	7.1	0.16	5.8	136	46	3.1	838	370	11.0	P39750	116	1	0	0	Q9P7C7	221	1	0	0	42866.5	SCHPO	Flap endonuclease 1	114213.6	SCHPO	Pre-mRNA-processing ATP-dependent RNA helicase prp11
588.1235	6	6.1	KEACWAISNATSGGLGQPDQIR	K(1164.5373)EAC(Carbamidomethyl)WAISNATSGGLGQPDQIR	MDEFQTLK	2496.2067-M(Oxidation)DEFQTLK	aleitner_M1012_006	85.0803	12.2	3.0	0.16	3.5	113	68	1.3	590	614	8.7	O94374	392	1	0	0	O74366	1	1	0	0	59853.2	SCHPO	Importin subunit alpha-2	33277.8	SCHPO	RNA polymerase II transcription factor B subunit 4
538.2995	5	3.5	MSYNGIGLPTPR	1381.7969-MSYNGIGLPTPR	AKLVQAYPNLK	AK(1442.7228)LVQAYPNLK	aleitner_M1012_006	30.6195	17.3	5.2	0.16	6.7	228	33	2.6	3760	751	10.6	O14161	1	1	0	0	P87313	28	1	0	0	34553.9	SCHPO	Pre-mRNA-splicing factor cwf21	20249.9	SCHPO	Translation machinery-associated protein 20
940.4741	4	2.9	NVKAVYVIHTDWMSK	NVK(1951.9428)AVYVIHTDWM(Oxidation)SK	KFYSWTSSSSLQHTR	K(1943.9815)FYSWTSSSSLQHTR	aleitner_M1012_006	64.2760	14.0	6.7	0.16	3.0	431	228	3.0	431	238	11.0	Q9P3B1	92	1	0	0	Q09830	239	1	0	0	43109.0	SCHPO	Putative Rho GTPase-activating protein C1565.02c	86233.5	SCHPO	TBC domain-containing protein C4G8.04
545.4838	5	6.1	EVKAEFGAIDSSESK	EVK(1126.5982)AEFGAIDSSESK	KSDLSGLNR	K(1733.8360)SDLSGLNR	aleitner_M1012_006	36.5400	17.4	8.0	0.16	7.5	97	8	4.0	927	105	9.9	G2TRR1	42	1	0	0	P87127	100	1	0	0	10335.8	SCHPO	Gem-associated protein 7 homolog	32855.6	SCHPO	Protein atp11, mitochondrial
720.6359	4	3.5	MSVTDAELLEIR	1502.8028-MSVTDAELLEIR	KPMAAASIGQVHR	K(1513.7698)PMAAASIGQVHR	aleitner_M1012_006	94.4193	19.1	9.4	0.17	9.7	54	1	3.5	2442	368	9.4	Q1MTN8	1	1	0	0	Q92338	300	1	0	0	38108.3	SCHPO	UPF0661 TPR repeat-containing protein C16D10.01c	68567.2	SCHPO	Protein ABC1 homolog, mitochondrial
923.9580	4	9.5	MDPIRFGLSR	2501.1450-MDPIRFGLSR	AMTVPGMIKPVDMPTMEEEEL	AMTVPGMIK(1328.6911)PVDMPTM(Oxidation)EEEEL	aleitner_M1012_006	43.8132	17.5	8.3	0.17	8.1	89	5	3.0	2703	773	9.4	Q9Y7M7	1	1	0	0	P14068	1066	1	0	0	79021.1	SCHPO	ATP-dependent permease MDL1, mitochondrial	123568.3	SCHPO	Exportin-1
1083.0831	4	2.2	NGTGKSTLLNLITGLLIPIEGNVSR	NGTGK(1748.8291)STLLNLITGLLIPIEGNVSR	GLKAMYDVLEGDER	GLK(2717.5327)AM(Oxidation)YDVLEGDER	aleitner_M1012_006	81.0048	19.1	8.3	0.17	6.0	571	163	5.1	998	335	13.1	O42943	429	1	0	0	Q9P7H8	913	1	0	0	69213.5	SCHPO	Uncharacterized ABC transporter ATP-binding protein C16H5.08c	190970.0	SCHPO	Proteasome component ecm29
965.9761	4	-3.6	SSMSCSELAKLYGVSPESIR	SSM(Oxidation)SC(Carbamidomethyl)SELAK(1643.8440)LYGVSPESIR	ITLKVMDAEDLSR	ITLK(2354.1134)VM(Oxidation)DAEDLSR	aleitner_M1012_006	72.3815	19.3	7.0	0.17	7.7	228	33	5.2	1081	223	11.6	O14211	74	1	0	0	O13724	314	1	0	0	13827.2	SCHPO	Required for respiratory growth protein 9, mitochondrial	51377.0	SCHPO	Zinc finger protein zpr1
927.2505	4	1.3	MLINIEGIQAFCQTIR	1798.9876-MLINIEGIQAFC(Carbamidomethyl)QTIR	MLGLGRVFSSAVRPR	2044.0486-M(Oxidation)LGLGRVFSSAVRPR	aleitner_M1012_006	78.9887	17.1	6.7	0.17	7.7	119	37	4.6	1033	356	10.5	Q9Y7U3	1	1	0	0	O43047	1	1	0	0	23991.9	SCHPO	Probable phosphatidylglycerophosphatase, mitochondrial	25334.1	SCHPO	GrpE protein homolog, mitochondrial
688.5741	5	9.4	ATKQYVSCFLK	ATK(2094.1110)QYVSC(Carbamidomethyl)FLK	KTEQIAVVHEEHPAQIK	K(1481.7588)TEQIAVVHEEHPAQIK	aleitner_M1012_006	85.5613	19.1	8.4	0.17	6.1	522	111	5.0	1029	213	13.0	P28040	356	1	0	0	Q9UTR8	458	1	0	0	159350.6	SCHPO	DNA polymerase alpha catalytic subunit	79489.1	SCHPO	Protein red1
963.8708	5	-0.56	LEWHSMLSSVLKGDVMQTEK	LEWHSM(Oxidation)LSSVLK(2481.1807)GDVMQTEK	MSFSGVKVSPECLEAFQELK	M(Acetyl+Oxidation)SFSGVK(2471.2076)VSPEC(Carbamidomethyl)LEAFQELK	aleitner_M1012_006	66.3597	21.4	6.1	0.17	8.3	195	155	8.2	206	176	13.1	O14299	250	1	0	0	P78929	7	1	0	0	160539.6	SCHPO	MAP kinase kinase kinase wis4	15620.0	SCHPO	Cofilin
968.9786	4	1.4	MLPYNSNYLSDNGKR	2085.0491-M(Oxidation)LPYNSNYLSDNGKR	MSGYGQQGVSAANIDSIRPK	1924.8989-M(Met-loss)SGYGQQGVSAANIDSIRPK	aleitner_M1012_006	66.0570	17.6	4.5	0.17	9.8	23	6	3.4	1305	969	7.8	O74842	1	1	0	0	P21696	1	1	0	0	143668.0	SCHPO	ATP-dependent helicase fft2	41995.4	SCHPO	Glycerol-3-phosphate dehydrogenase [NAD(+)] 1
881.4517	4	2.7	KPPYSYAMLIGMSIIR	K(1666.7946)PPYSYAMLIGM(Oxidation)SIIR	LMKVMAGYDTEQK	LMK(1993.0417)VM(Oxidation)AGYDTEQK	aleitner_M1012_006	50.2440	17.3	6.0	0.17	4.8	655	97	4.5	798	154	12.5	O43058	128	1	0	0	P87157	205	1	0	0	73032.7	SCHPO	Forkhead protein sep1	59482.0	SCHPO	Probable ADP-ribosylation factor-binding protein C25H2.16c
930.9056	5	6.0	DCPVAKSNSAAVATSVIGSGDLAQR	DC(Carbamidomethyl)PVAK(2176.2408)SNSAAVATSVIGSGDLAQR	IKTLPPAIQRPGIYWTGK	IK(2611.2912)TLPPAIQRPGIYWTGK	aleitner_M1012_006	73.6483	20.5	3.9	0.17	8.6	190	46	6.0	879	225	14.0	P52890	542	1	0	0	P15398	728	1	0	0	59711.6	SCHPO	Transcription factor atf1	189247.2	SCHPO	DNA-directed RNA polymerase I subunit rpa1
573.8162	4	0.40	KYINHYEIIK	K(971.5110)YINHYEIIK	SKLPSMR	SK(1457.7919)LPSM(Oxidation)R	aleitner_M1012_006	17.7692	18.5	7.2	0.17	6.0	688	226	4.5	1858	663	12.5	P50526	130	1	0	0	Q9P6R2	218	1	0	0	73992.8	SCHPO	Serine/threonine-protein kinase ssp1	48733.7	SCHPO	Uncharacterized protein C13E7.08c
976.7947	4	-6.8	VHPEGKYVVDISPDIDIK	VHPEGK(1880.1135)YVVDISPDIDIK	LSKNLVPGVISLLFSR	LSK(2161.1307)NLVPGVISLLFSR	aleitner_M1012_006	74.1457	21.3	8.5	0.17	11.6	49	5	4.2	3645	839	9.7	P41836	90	1	0	0	O94387	186	1	0	0	45069.7	SCHPO	26S protease regulatory subunit 8 homolog	222213.1	SCHPO	Uncharacterized ATP-dependent helicase C29A10.10c
672.6143	4	7.5	KPVSQPMFK	K(1625.8341)PVSQPMFK	MPLFLEEHAEYLK	1198.6420-M(Met-loss)PLFLEEHAEYLK	aleitner_M1012_006	21.5952	14.9	5.1	0.17	4.0	314	192	4.0	314	194	10.9	P87240	186	1	0	0	Q9USP9	1	1	0	0	34478.2	SCHPO	General negative regulator of transcription subunit 2	66899.5	SCHPO	Uncharacterized RNA-binding protein C902.04
619.4705	6	-4.5	AKIHDIIESFPEGYQTK	AK(1735.7909)IHDIIESFPEGYQTK	DKNFMSTDIGPSMR	DK(2113.0732)NFMSTDIGPSMR	aleitner_M1012_006	77.9285	19.3	7.8	0.17	6.1	541	114	5.2	936	171	13.2	O14286	557	1	0	0	Q9Y7Y2	18	1	0	0	77056.7	SCHPO	Iron-sulfur clusters transporter atm1, mitochondrial	42871.8	SCHPO	Pre-mRNA-splicing factor slu7
1094.2124	3	6.6	MEPIQKMDSLNNK	M(Oxidation)EPIQK(1716.8505)MDSLNNK	MDNKIGNADTVFVR	MDNK(1700.8113)IGNADTVFVR	aleitner_M1012_006	57.3252	22.9	4.0	0.17	8.2	524	107	6.7	1187	253	14.7	Q09100	6	1	0	0	O43045	143	1	0	0	42074.2	SCHPO	RNA-binding protein rnp24	23238.9	SCHPO	Iron-sulfur assembly protein 2
545.8785	5	-9.4	DKLLENNPALGGEIK	DK(1114.5142)LLENNPALGGEIK	KQEGGDDTK	K(1747.9356)QEGGDDTK	aleitner_M1012_006	21.5400	21.8	7.4	0.17	8.8	761	242	8.3	1050	346	15.1	B5BP49	498	1	0	0	O59797	154	1	0	0	59473.7	SCHPO	Uncharacterized transporter C460.05	44348.0	SCHPO	Putative nucleosome assembly protein C364.06
875.6456	4	-0.64	MSNPTIEGDENR	2268.0079-M(Met-loss)SNPTIEGDENR	MFMGKDPSADTSFLPDAER	MFM(Oxidation)GK(1368.6157)DPSADTSFLPDAER	aleitner_M1012_006	57.0192	18.1	8.9	0.18	6.5	261	38	3.6	1620	292	11.6	Q10485	1	1	0	0	Q7LKZ5	98	1	0	0	26133.9	SCHPO	Uncharacterized protein C17C9.14	33817.0	SCHPO	FAM50 family protein C1020.12c
683.3489	5	0.65	KADTGIAVEGATDAAR	K(1866.9264)ADTGIAVEGATDAAR	KFAEVYGHSPPASPSR	K(1682.8475)FAEVYGHSPPASPSR	aleitner_M1012_006	39.3547	19.0	7.6	0.18	8.8	89	12	5.0	907	234	10.2	P09627	642	1	0	0	Q9UUJ6	278	1	0	0	99884.8	SCHPO	Plasma membrane ATPase 1	73352.7	SCHPO	Nuclear elongation and deformation protein 1
891.6822	5	5.7	KLSDTQTSNSSTTGSQNAR	K(2471.4192)LSDTQTSNSSTTGSQNAR	FGPVSTGLITAKVIAILFPFSR	FGPVSTGLITAK(2119.9982)VIAILFPFSR	aleitner_M1012_006	81.9122	15.4	4.5	0.18	4.5	233	142	2.9	669	432	10.9	P27584	20	1	0	0	Q9UST2	147	1	0	0	46263.1	SCHPO	Guanine nucleotide-binding protein alpha-1 subunit	20546.2	SCHPO	Mitochondrial inner membrane protease subunit 2
695.1233	4	5.0	MSFNPAAGLLGKLK	1330.6439-MSFNPAAGLLGKLK	SAKDAAMQVEK	SAK(1583.8745)DAAM(Oxidation)QVEK	aleitner_M1012_006	21.4737	15.4	2.6	0.18	4.4	332	266	3.0	867	675	11.0	O43013	1	1	0	0	Q9P7I6	71	1	0	0	59583.3	SCHPO	Uncharacterized protein C2G2.14	27726.2	SCHPO	Uncharacterized oxidoreductase C24B10.20
928.2385	4	4.9	QKTELATFTTYK	Q(Gln->pyro-Glu)K(2296.1879)TELATFTTYK	KYTVQFLDYPDIETVSLK	K(1550.7868)YTVQFLDYPDIETVSLK	aleitner_M1012_006	65.4635	21.8	8.4	0.18	9.9	94	27	5.8	816	476	11.9	Q8TFG6	773	1	0	0	O94519	110	1	0	0	146995.8	SCHPO	Serine/threonine-protein kinase ppk18	34626.3	SCHPO	Splicing factor spf30
799.3935	6	0.40	WKPSDRNSMETLVSQLEQNSIEDDMEK	WK(1565.8552)PSDRNSMETLVSQLEQNSIEDDM(Oxidation)EK	DIPTKDALDTVLK	DIPTK(3362.5283)DALDTVLK	aleitner_M1012_006	94.5687	16.9	7.8	0.18	7.7	108	16	3.4	2155	494	11.4	Q9UT70	22	1	0	0	O60112	227	1	0	0	18330.3	SCHPO	Transport protein particle subunit bet5	52006.4	SCHPO	Uncharacterized Rab geranylgeranyltransferase C15C4.03
959.0667	5	5.1	MATSSAAAAASTPVNANTITETK	2583.1985-MATSSAAAAASTPVNANTITETK	DKYIQMPNDSTQASLMPSYTR	DK(2345.1421)YIQMPNDSTQASLMPSYTR	aleitner_M1012_006	94.4128	21.1	2.4	0.18	8.6	266	58	5.0	2184	858	12.5	Q09188	1	1	0	0	O74842	345	1	0	0	35020.7	SCHPO	ADP,ATP carrier protein	143668.0	SCHPO	ATP-dependent helicase fft2
1123.0764	4	1.2	LMDSKDDGDNGIILATAHQSK	LMDSK(2260.1966)DDGDNGIILATAHQSK	KITVGSYFFGSVAALFMLR	K(2366.1424)ITVGSYFFGSVAALFM(Oxidation)LR	aleitner_M1012_006	64.2252	22.1	6.2	0.18	10.4	110	23	9.0	238	73	15.9	Q9USU3	706	1	0	0	O59726	417	1	0	0	99706.1	SCHPO	F-box DNA helicase protein 1	62900.4	SCHPO	Vacuolar membrane amino acid uptake transporter fnx2
1236.0029	3	4.6	FLKNQEHLELMVALK	FLK(1876.9782)NQEHLELM(Oxidation)VALK	TLDLEKGSSSPLHDIK	TLDLEK(1966.0598)GSSSPLHDIK	aleitner_M1012_006	83.4550	17.6	3.6	0.18	5.3	368	184	4.9	471	249	12.3	O13666	104	1	0	0	Q9UTK2	88	1	0	0	39063.8	SCHPO	C-5 sterol desaturase erg32	15435.4	SCHPO	54S ribosomal protein L19, mitochondrial
512.1011	5	2.7	SKLGALPSARPR	SK(1303.7210)LGALPSARPR	VLKAFNMLSK	VLK(1389.8092)AFNM(Oxidation)LSK	aleitner_M1012_006	26.6323	15.6	6.2	0.18	4.7	398	132	3.5	928	407	10.9	P27574	172	1	0	0	O74808	988	1	0	0	61588.0	SCHPO	Tyrosine-protein phosphatase 1	136678.6	SCHPO	Cryptic loci regulator protein 1
807.9125	4	-4.6	AKDSLLCLPDSPAR	AK(1685.8487)DSLLC(Carbamidomethyl)LPDSPAR	MSAILFPGQGVDWK	1679.8553-MSAILFPGQGVDWK	aleitner_M1012_006	84.7375	18.1	6.5	0.18	7.3	170	65	4.5	1000	529	10.8	O43091	351	1	0	0	O13698	1	1	0	0	42047.0	SCHPO	Decaprenyl-diphosphate synthase subunit 1	35602.3	SCHPO	Malonyl CoA-acyl carrier protein transacylase, mitochondrial
1332.0269	3	6.6	KAMDAIEDPSVPLDQK	K(2221.1664)AM(Oxidation)DAIEDPSVPLDQK	LQVETLHKLIDSAMQTEK	LQVETLHK(1909.9343)LIDSAMQTEK	aleitner_M1012_006	79.0462	24.4	2.9	0.18	9.7	483	78	8.8	783	141	14.7	O43030	46	1	0	0	O14340	423	1	0	0	32744.8	SCHPO	Hsp70 nucleotide exchange factor fes1	148476.1	SCHPO	Oxysterol-binding protein homolog C2F12.05c
532.2843	5	-9.6	IIKTPGNNIR	IIK(1531.7440)TPGNNIR	LSKQVEEESSMK	LSK(1262.7347)QVEEESSMK	aleitner_M1012_006	34.3795	15.4	5.0	0.18	4.0	920	254	3.9	991	275	11.4	O42846	24	1	1	0	O42667	513	1	0	0	12870.3	SCHPO	60S ribosomal protein L34-A	77106.5	SCHPO	Microtubule-associated protein ssm4
743.8793	4	-5.6	MGVPALFRLLSR	1743.7596-M(Met-loss)GVPALFRLLSR	ACEKLSGYNFMDR	AC(Carbamidomethyl)EK(1365.8133)LSGYNFM(Oxidation)DR	aleitner_M1012_006	86.3370	15.5	5.2	0.18	4.5	383	99	1.4	3302	944	9.4	P40848	1	1	0	0	O59670	69	1	0	0	112369.0	SCHPO	5'-3' exoribonuclease 2	13276.2	SCHPO	Pre-mRNA branch site p14-like protein
1258.0101	3	0.40	KVEIQELVPYLYSVLLR	K(1709.8195)VEIQELVPYLYSVLLR	MHSAHMSNADYIAKK	2199.2555-M(Met-loss)HSAHMSNADYIAKK	aleitner_M1012_006	81.5190	20.6	6.0	0.18	8.1	217	36	4.5	1662	672	12.5	Q9Y7S3	17	1	0	0	O94417	1	1	0	0	14262.6	SCHPO	Uncharacterized protein C569.04	36046.4	SCHPO	Pre-mRNA-splicing factor cwf26
1091.5480	4	3.0	STYSEKSGNVSLFNIVGSESK	STYSEK(2130.0588)SGNVSLFNIVGSESK	MSMELDQSLDAIIASKPK	2370.1591-M(Oxidation)SMELDQSLDAIIASKPK	aleitner_M1012_006	63.7637	20.1	6.4	0.18	8.1	260	71	5.0	1692	640	12.0	Q9USK4	138	1	0	0	Q09330	1	1	0	0	32564.6	SCHPO	Pre-mRNA-splicing factor cwf20	21791.1	SCHPO	mRNA export protein mlo3
668.1802	6	8.5	LAVPKEELYLGNAGTAAR	LAVPK(2130.9930)EELYLGNAGTAAR	IYSGSGNNKSDSQSHISGR	IYSGSGNNK(2010.0786)SDSQSHISGR	aleitner_M1012_006	68.5017	19.8	2.6	0.19	6.8	652	123	5.0	2020	523	13.0	Q9P7R0	480	1	0	0	P87115	443	1	0	0	173783.9	SCHPO	Pentafunctional AROM polypeptide	116464.4	SCHPO	UPF0202 protein C20G8.09c
802.8096	5	-8.1	MSNTLYNHCTKLFQSIQR	M(Acetyl+Oxidation)SNTLYNHC(Carbamidomethyl)TK(1710.9556)LFQSIQR	KPPLNIKSVSESFK	K(2436.1566)PPLNIKSVSESFK	aleitner_M1012_006	73.0267	17.2	7.8	0.19	4.7	785	133	4.5	898	181	12.5	Q9P7G5	11	1	0	0	O94387	482	1	0	0	26854.9	SCHPO	Protein transport protein bos1	222213.1	SCHPO	Uncharacterized ATP-dependent helicase C29A10.10c
953.6482	5	-5.0	KDGEETSSVNKPSASSTQTDVK	KDGEETSSVNK(2469.1410)PSASSTQTDVK	SFPTLQSYTLKDDPWMDSGK	SFPTLQSYTLK(2432.1555)DDPWM(Oxidation)DSGK	aleitner_M1012_006	71.8047	17.2	7.7	0.19	8.8	50	5	2.6	3069	776	8.4	Q9UT11	245	1	0	0	O74842	916	1	0	0	50278.2	SCHPO	Uncharacterized zinc transporter P8A3.03	143668.0	SCHPO	ATP-dependent helicase fft2
884.4484	5	-6.9	MAETAEKVILLTGSSK	2740.3344-MAETAEKVILLTGSSK	GDYNTVHSFGKVELSPPSTPISDR	GDYNTVHSFGK(1814.9700)VELSPPSTPISDR	aleitner_M1012_006	89.9822	20.2	8.8	0.19	6.6	591	79	6.0	843	158	13.6	O14351	1	1	0	0	Q9URT2	198	1	0	0	26645.2	SCHPO	Uncharacterized oxidoreductase C30D10.05c	85240.7	SCHPO	Uncharacterized protein P25A2.03
1018.8637	3	-0.34	GMSGDAKEQESATLVHLTK	GM(Oxidation)SGDAK(1036.5917)EQESATLVHLTK	KAAPATGGVK	K(2155.0467)AAPATGGVK	aleitner_M1012_006	66.1937	17.6	4.8	0.19	7.2	140	47	3.5	1471	829	11.5	Q9HDX7	72	1	0	0	P09988	28	1	1	0	56250.4	SCHPO	Uncharacterized protein PB1A10.13	15357.0	SCHPO	Histone H3.1/H3.2
771.9357	4	0.61	QENKELSGQLSGNLDIK	Q(Gln->pyro-Glu)ENK(1228.7795)ELSGQLSGNLDIK	KPLVSPILPK	K(1993.0004)PLVSPILPK	aleitner_M1012_006	45.2847	11.2	3.5	0.19	3.4	123	78	1.9	427	260	9.9	Q9P6M8	553	1	0	0	O43029	291	1	0	0	79062.9	SCHPO	mRNA export factor crp79	46320.1	SCHPO	L-pipecolate oxidase
1158.6300	3	8.8	LSKVLTPPTNDEIK	LSK(1918.9710)VLTPPTNDEIK	EVKTTINTAFMELER	EVK(1691.9346)TTINTAFMELER	aleitner_M1012_006	84.9805	21.1	0.0	0.19	9.2	140	165	6.0	826	768	11.9	Q9P3B0	89	1	0	0	O13865	659	1	0	0	18985.6	SCHPO	Uncharacterized protein C1565.03	76046.7	SCHPO	PAB-dependent poly(A)-specific ribonuclease subunit pan3-like
630.3400	4	-5.2	KSALSEPDFR	K(1368.7613)SALSEPDFR	SKGLVLATTGER	SK(1286.6507)GLVLATTGER	aleitner_M1012_006	80.9703	15.5	5.7	0.19	4.5	291	220	3.0	789	567	11.0	O74908	284	1	0	0	Q9UUF0	87	1	0	0	44150.9	SCHPO	Probable tRNA-splicing endonuclease subunit sen54	34303.0	SCHPO	Peroxisome biogenesis factor 10
671.3870	5	5.6	HAKVVCTAIQLLVK	HAK(1772.9520)VVC(Carbamidomethyl)TAIQLLVK	LSIKLSTGGSGGSSVTGK	LSIK(1716.9960)LSTGGSGGSSVTGK	aleitner_M1012_006	89.4878	16.5	4.1	0.19	7.2	116	13	3.4	1583	434	9.3	O60081	168	1	0	0	O94378	141	1	0	0	171169.8	SCHPO	Uncharacterized protein C1494.07	93286.4	SCHPO	Uncharacterized protein C1604.12
775.9205	6	7.4	NSYLMDGMTLKLVDIAVSYSVSGLSGVVK	NSYLMDGMTLK(1603.8682)LVDIAVSYSVSGLSGVVK	SPSSRKPLPASPSR	SPSSRK(3183.6447)PLPASPSR	aleitner_M1012_006	72.7568	17.6	5.6	0.19	7.0	216	23	3.0	3059	775	10.6	O74941	308	1	0	0	P22987	86	1	0	0	105906.1	SCHPO	Peroxisomal ATPase pex1	98750.2	SCHPO	Protein kinase kin1
1066.2087	3	-0.70	MASLFIIMDKR	1855.9073-MASLFIIM(Oxidation)DKR	CLHKGFQINSCNIK	C(Carbamidomethyl)LHK(1477.7673)GFQINSC(Carbamidomethyl)NIK	aleitner_M1012_006	77.9335	23.3	7.4	0.19	10.9	140	16	8.1	617	126	14.0	O94546	1	1	0	0	O74832	23	1	0	0	12235.7	SCHPO	Meiotically up-regulated gene 150 protein	60761.2	SCHPO	mRNA degradation protein pet127, mitochondrial
914.4683	4	2.2	SLCFHVLSSKSSTFYSLTESK	SLC(Carbamidomethyl)FHVLSSK(1246.6631)SSTFYSLTESK	DLKLAQYMK	DLK(2545.2410)LAQYMK	aleitner_M1012_006	98.2920	16.6	5.4	0.19	5.7	226	49	2.9	1389	420	10.9	P78966	196	1	0	0	O14031	631	1	0	0	150888.4	SCHPO	Mating factor M secretion protein mam1	96302.8	SCHPO	Glutathione transporter 1
907.7198	4	0.72	MSPHKISDNHR	2290.2169-M(Oxidation)SPHKISDNHR	AEPSKNDAAIENAALIGITVR	AEPSK(1474.6987)NDAAIENAALIGITVR	aleitner_M1012_006	88.0822	17.1	6.6	0.20	4.6	638	123	4.5	681	131	12.5	Q10066	1	1	0	0	O60155	194	1	0	0	35704.1	SCHPO	Arginase	78875.8	SCHPO	Putative proline--tRNA ligase C19C7.06
626.3216	4	4.0	MSYKLEK	1603.7842-MSYKLEK	KISQAEGYDAQTR	K(1035.5311)ISQAEGYDAQTR	aleitner_M1012_006	23.6842	15.9	4.8	0.20	7.8	89	20	4.7	931	371	8.1	Q9UTL4	1	1	0	0	P36630	275	1	0	0	52178.4	SCHPO	GPI-anchored wall transfer protein 1	47477.6	SCHPO	G2/mitotic-specific cyclin cig2
779.6237	5	8.0	LWLVDDWENITKNQQLIAIPR	LWLVDDWENITK(1328.6758)NQQLIAIPR	GKIGALNDMTR	GK(2702.4432)IGALNDM(Oxidation)TR	aleitner_M1012_006	56.2855	15.6	6.4	0.20	4.6	498	97	4.1	711	179	12.1	O13953	191	1	0	0	Q9P7Q7	1475	1	0	0	39138.6	SCHPO	Chromatin modification-related protein eaf3	184581.2	SCHPO	Peroxide stress-activated histidine kinase mak1
1147.8521	4	-9.9	KLHVTPIKPNITSILLVSKPGDEEVEEK	KLHVTPIKPNITSILLVSK(1474.6861)PGDEEVEEK	MSSEITEGDLQK	3250.8064-MSSEITEGDLQK	aleitner_M1012_006	76.3738	21.9	3.7	0.20	8.2	398	54	6.0	1349	276	13.7	Q6LA56	85	1	0	0	Q9USY8	1	1	0	0	44897.8	SCHPO	Uncharacterized kinase C3H5.11	19685.4	SCHPO	Uncharacterized protein C16H5.15
911.9622	4	6.1	AVSMGYTKFMAIGVMSAK	AVSM(Oxidation)GYTK(1736.8621)FMAIGVMSAK	YFKDDITLDNLSR	YFK(2045.0036)DDITLDNLSR	aleitner_M1012_006	78.5830	20.5	6.1	0.20	7.9	249	66	6.7	491	158	12.6	Q09190	73	1	0	0	O13920	277	1	0	0	14892.2	SCHPO	Putative cytidine deaminase	55724.5	SCHPO	LETM1 domain-containing protein mdm28, mitochondrial
885.2003	4	-4.4	TSKSANTSFIHPMVK	TSK(1873.9477)SANTSFIHPM(Oxidation)VK	KPKFPYQYFPYMK	KPK(1800.9080)FPYQYFPYMK	aleitner_M1012_006	87.0833	17.6	7.8	0.20	9.8	32	1	5.1	693	138	11.0	Q09811	1312	1	0	0	Q6LA55	468	1	0	0	149647.3	SCHPO	ATP-dependent DNA helicase hus2/rqh1	311844.1	SCHPO	UPF0648 protein C3H5.09c
1477.3625	3	-8.3	DDDKFVYQSQENNFYDADFIR	DDDK(1800.9622)FVYQSQENNFYDADFIR	TKSLFTITPGSEQVR	TK(2766.2086)SLFTITPGSEQVR	aleitner_M1012_006	87.9728	19.4	4.5	0.20	7.8	263	37	3.6	3539	1056	11.6	Q92380	491	1	0	0	O13966	418	1	0	0	107419.6	SCHPO	Meiotic recombination protein rec11	86114.0	SCHPO	Aconitate hydratase, mitochondrial
717.1277	5	8.1	MAPEPSLTYLSQASSCNGATDNR	1095.4882-M(Oxidation)APEPSLTYLSQASSC(Carbamidomethyl)NGATDNR	MPFMNFR	2623.1530-MPFM(Oxidation)NFR	aleitner_M1012_006	60.9615	15.0	5.7	0.20	6.2	113	13	2.5	1611	331	8.9	O94336	1	1	0	0	O94410	1	1	0	0	27929.3	SCHPO	Uncharacterized FCP1 homology domain-containing protein C1271.03c	21897.7	SCHPO	Meiotically up-regulated gene 163 protein
715.1501	5	0.51	MSKDYGTPPENWR	M(Met-loss+Acetyl)SK(2080.0333)DYGTPPENWR	GDAQLQPVKLQQMPMDK	GDAQLQPVK(1628.7471)LQQM(Oxidation)PMDK	aleitner_M1012_006	36.8248	15.6	3.6	0.20	8.2	36	3	3.1	1252	251	9.5	Q09907	3	1	0	0	O13282	223	1	0	0	40227.0	SCHPO	Endonuclease III homolog	72381.1	SCHPO	Transcription initiation factor TFIID subunit 5
524.8954	5	7.6	WATNKLGASVAEGLR	WATNK(1047.5787)LGASVAEGLR	MFSLLRK	1709.9101-M(Oxidation)FSLLRK	aleitner_M1012_006	46.4630	15.3	6.2	0.20	5.7	141	34	4.5	320	107	11.7	P07669	195	1	0	0	O42997	1	1	0	0	27227.2	SCHPO	Triosephosphate isomerase	33590.4	SCHPO	Uncharacterized protein C27B12.07
739.5760	5	2.1	AELVKSFGAEVFLDFK	AELVK(1893.8852)SFGAEVFLDFK	NSKDDLCIEQYLMK	NSK(1937.0186)DDLC(Carbamidomethyl)IEQYLMK	aleitner_M1012_006	88.2800	13.8	4.6	0.21	4.4	192	82	1.4	1693	845	9.4	P00332	214	1	0	0	Q9USK8	1891	1	0	0	37396.7	SCHPO	Alcohol dehydrogenase	272108.0	SCHPO	Cell wall alpha-1,3-glucan synthase ags1
726.5906	5	3.4	MTRESLAPIASK	2456.2482-M(Met-loss)TRESLAPIASK	RGKPVGADVDMVLSPSHTHSTK	RGK(1309.7242)PVGADVDMVLSPSHTHSTK	aleitner_M1012_006	80.7878	16.8	2.3	0.21	4.4	470	261	4.4	470	263	12.4	P78871	1	1	0	0	Q09693	350	1	0	0	62560.4	SCHPO	Zinc finger protein rst2	57397.0	SCHPO	DNA polymerase type-X family protein pol4
976.7470	4	8.6	MLATEQSRPAECNGAHAHEK	1797.9546-M(Met-loss)LATEQSRPAEC(Carbamidomethyl)NGAHAHEK	MIKQDAILSGDVNLK	M(Oxidation)IK(2243.0389)QDAILSGDVNLK	aleitner_M1012_006	81.1748	18.8	6.9	0.21	11.0	26	4	5.5	776	382	7.8	Q9US41	1	1	0	0	Q9C0W2	997	1	0	0	49035.2	SCHPO	Uracil-regulated protein 1	137386.5	SCHPO	Uncharacterized AAA domain-containing protein P22H7.05c
863.4430	4	0.74	DMKYYLIATYLSR	DM(Oxidation)K(1797.9124)YYLIATYLSR	MYPYCLKYLTNGLR	1789.8961-M(Met-loss)YPYC(Carbamidomethyl)LKYLTNGLR	aleitner_M1012_006	71.7770	17.6	3.8	0.21	8.2	112	20	3.5	2577	683	9.4	O94459	341	1	0	0	Q09833	1	1	0	0	64772.3	SCHPO	MAU2 chromatid cohesion factor homolog	59614.0	SCHPO	tRNA (uracil(54)-C(5))-methyltransferase
926.2175	4	5.9	KMTICGTPNYIAPEILFNSK	K(1388.6646)M(Oxidation)TIC(Carbamidomethyl)GTPNYIAPEILFNSK	MSYSKSTIYR	2450.2226-M(Oxidation)SYSKSTIYR	aleitner_M1012_006	73.4653	15.5	6.1	0.21	4.6	581	115	2.9	1999	694	10.9	P50528	195	1	0	0	O14098	1	1	0	0	77302.5	SCHPO	Serine/threonine-protein kinase plo1	67366.9	SCHPO	CTD kinase subunit alpha
598.3193	6	2.4	METLLSALATLYANTDR	1832.9533-M(Met-loss)ETLLSALATLYANTDR	RKPYHHGLSTDGSLK	RK(1888.9782)PYHHGLSTDGSLK	aleitner_M1012_006	61.2800	13.8	6.2	0.21	4.4	276	64	1.4	2730	855	9.4	Q9USZ2	1	1	0	0	Q10294	85	1	0	0	108174.2	SCHPO	Uncharacterized protein C11G11.07	26106.7	SCHPO	cAMP-independent regulatory protein pac2
921.7185	4	2.4	MAASIIPKEVSLDETGHIK	1775.7996-M(Met-loss)AASIIPKEVSLDETGHIK	MQNTALDNSADSKCSK	2045.1045-M(Met-loss)QNTALDNSADSKC(Carbamidomethyl)SK	aleitner_M1012_006	86.2712	19.6	5.2	0.21	8.7	145	11	4.0	2417	621	10.9	Q9P3T6	1	1	0	0	Q9UUC7	1	1	0	0	22357.1	SCHPO	40S ribosomal protein S5-B	40741.9	SCHPO	Cytoplasmic tRNA 2-thiolation protein 2
1035.5262	3	-6.5	FEKLMHAQNTMLR	FEK(1469.7701)LMHAQNTM(Oxidation)LR	KYPPVCATAGLR	K(1771.8749)YPPVC(Carbamidomethyl)ATAGLR	aleitner_M1012_006	71.4555	19.5	7.3	0.21	6.7	727	83	5.4	1661	246	12.8	Q9USY4	364	1	0	0	Q09738	134	1	0	0	59629.6	SCHPO	ARS-binding protein 2	51721.0	SCHPO	Probable ubiquitin carboxyl-terminal hydrolase 8
1169.0559	4	5.7	MHQDAMQGSIYEGSRR	2938.3776-M(Met-loss)HQDAMQGSIYEGSRR	GYMFPLDLGAKGSCQVGGCAATAAGGLR	GYM(Oxidation)FPLDLGAK(1871.8584)GSC(Carbamidomethyl)QVGGC(Carbamidomethyl)AATAAGGLR	aleitner_M1012_006	83.1718	18.4	5.7	0.21	5.5	857	369	5.3	974	426	12.9	Q9P789	1	1	0	0	Q9C1X2	192	1	0	0	114230.8	SCHPO	Pumilio domain-containing protein P35G2.14	58473.7	SCHPO	Putative D-lactate dehydrogenase C713.03, mitochondrial
754.6638	4	5.0	QIAKFVVSLGER	QIAK(1668.8393)FVVSLGER	VKAMEVDEKPTER	VK(1483.8399)AMEVDEKPTER	aleitner_M1012_006	54.1078	20.5	7.3	0.21	8.1	252	28	7.5	355	54	12.4	O42931	124	1	0	0	O14126	172	1	0	0	48965.5	SCHPO	26S protease regulatory subunit 7 homolog	48836.2	SCHPO	26S protease regulatory subunit 6A
683.0798	4	7.7	MPDNPSSFEDEFMK	1186.6346-M(Met-loss)PDNPSSFEDEFMK	KVEGVSFAGR	K(1679.7025)VEGVSFAGR	aleitner_M1012_006	29.9783	13.5	5.7	0.21	5.7	71	5	2.4	824	193	10.4	O14226	1	1	0	0	P78761	27	1	0	0	68593.4	SCHPO	Exocyst complex component exo84	45651.5	SCHPO	Cytochrome b-c1 complex subunit 2, mitochondrial
891.9853	4	-1.1	APLGSTKQSNAPSSVTVPR	APLGSTK(1667.9094)QSNAPSSVTVPR	QSNTLKSLSSTLIR	Q(Gln->pyro-Glu)SNTLK(2034.0746)SLSSTLIR	aleitner_M1012_006	74.0783	22.2	1.5	0.22	12.8	40	6	4.6	3898	801	9.4	P21135	40	1	0	0	Q9C0W7	688	1	0	0	32854.3	SCHPO	Securin	100080.2	SCHPO	AP-2 complex subunit alpha
891.9860	4	-0.28	APLGSTKQSNAPSSVTVPR	APLGSTK(1667.9094)QSNAPSSVTVPR	QSNTLKSLSSTLIR	Q(Gln->pyro-Glu)SNTLK(2034.0746)SLSSTLIR	aleitner_M1012_006	74.6635	20.6	7.7	0.61	9.7	190	22	4.5	2933	691	10.9	P21135	40	1	0	0	Q9C0W7	688	1	0	0	32854.3	SCHPO	Securin	100080.2	SCHPO	AP-2 complex subunit alpha
568.4896	5	-1.7	SSKSLQTDFMK	SSK(1566.7937)SLQTDFMK	SPAKPQAQSMRGR	SPAK(1408.6908)PQAQSM(Oxidation)RGR	aleitner_M1012_006	36.2608	18.3	3.3	0.22	8.8	87	8	3.6	2318	543	9.5	Q09731	689	1	0	0	Q9P7B5	239	1	0	0	107277.2	SCHPO	UBP9-binding protein bun107	32359.7	SCHPO	DNA damage response protein wss1
983.7545	4	3.4	GKIPNDQSMVEMR	GK(2411.2631)IPNDQSM(Oxidation)VEMR	TVANIVSASKVVFCTLHGAGSR	TVANIVSASK(1657.7804)VVFC(Carbamidomethyl)TLHGAGSR	aleitner_M1012_006	84.6437	17.9	4.9	0.22	8.2	94	31	3.7	1565	788	9.7	O74742	52	1	0	0	O94247	364	1	0	0	56318.0	SCHPO	Probable folylpolyglutamate synthase	75003.5	SCHPO	DNA polymerase alpha-associated DNA helicase A
890.9292	4	-6.3	SLKFYTEVFGMK	SLK(2094.9780)FYTEVFGM(Oxidation)K	FMSKASDTDPTLANASSAK	FM(Oxidation)SK(1602.8004)ASDTDPTLANASSAK	aleitner_M1012_006	90.0818	21.8	7.2	0.22	7.7	510	158	6.1	1230	443	14.1	Q09751	27	1	0	0	O74523	22	1	0	0	34410.2	SCHPO	Lactoylglutathione lyase	10674.3	SCHPO	Putative ATPase inhibitor, mitochondrial
927.1547	6	-8.5	EIVQLGSKASVPMILFPAPSNYK	EIVQLGSK(3052.5968)ASVPM(Oxidation)ILFPAPSNYK	QTTKSNSLPEVVQTKPFATSTPDTPLK	QTTKSNSLPEVVQTK(2642.4030)PFATSTPDTPLK	aleitner_M1012_006	86.7630	16.4	6.6	0.22	5.0	334	88	3.5	878	301	11.4	O94719	445	1	0	0	Q9HGP1	467	1	0	0	94518.9	SCHPO	Meiotically up-regulated gene 4 protein	68509.2	SCHPO	Uncharacterized protein C29B5.04c
950.4490	5	7.0	MSTTLGQESKTDWASLDSDEEVQR	2018.9619-M(Oxidation)STTLGQESKTDWASLDSDEEVQR	IMKFEDTAVSTASNHSK	IM(Oxidation)K(2866.2815)FEDTAVSTASNHSK	aleitner_M1012_006	78.2063	17.0	3.5	0.22	4.5	751	191	4.5	751	197	12.5	Q09747	1	1	0	0	Q9P7M4	247	1	0	0	56305.5	SCHPO	ATP-dependent RNA helicase dbp5	79765.0	SCHPO	Uncharacterized protein P27G11.14c
1114.5308	3	-0.21	MIRFAQYAR	2185.9694-MIRFAQYAR	MGCMSSKYADTSGGEVIQK	1292.6700-MGC(Carbamidomethyl)MSSKYADTSGGEVIQK	aleitner_M1012_006	81.5930	19.2	6.8	0.22	7.5	229	47	4.3	1533	564	11.7	O14182	1	1	0	0	P27584	1	1	0	0	17867.0	SCHPO	Probable 37S ribosomal protein S12, mitochondrial	46263.1	SCHPO	Guanine nucleotide-binding protein alpha-1 subunit
718.7911	5	9.9	KLPVPECVPFR	K(2248.1562)LPVPEC(Carbamidomethyl)VPFR	TYAPKPEFSSIAVREMLR	TYAPK(1478.7956)PEFSSIAVREM(Oxidation)LR	aleitner_M1012_006	46.5758	10.7	4.6	0.22	2.9	113	55	2.9	113	56	7.8	O74630	2659	1	0	0	Q7LKY2	51	1	0	0	327148.0	SCHPO	Serine/threonine-protein kinase tel1	35933.1	SCHPO	Adducin-related protein C1289.14
660.5946	4	5.9	SIKIEVSDEAK	SIK(1420.6834)IEVSDEAK	KTYLSSENDAR	K(1355.7184)TYLSSENDAR	aleitner_M1012_006	83.7382	13.8	3.9	0.22	2.9	642	499	2.9	642	540	10.9	O94641	813	1	0	0	Q10951	149	1	0	0	100507.8	SCHPO	Heat shock protein 104	75694.1	SCHPO	Protein byr4
1097.8708	3	-3.6	MSFLWAKEFCVLK	1632.7665-MSFLWAKEFC(Carbamidomethyl)VLK	MSLSDSPSKSGNTGK	1795.9041-MSLSDSPSKSGNTGK	aleitner_M1012_006	67.2508	21.0	9.4	0.22	9.5	177	8	5.5	1815	217	11.5	Q9P6K7	1	1	0	0	P40923	1	1	0	0	50606.9	SCHPO	Uncharacterized tRNA-binding protein C30C2.04	23156.8	SCHPO	MBF complex negative regulatory component yox1
1160.9298	3	3.9	MMNYVKSLGTYNTR	Acetyl-MMNYVK(1760.9421)SLGTYNTR	LDGHAKGGGALSAVAATK	LDGHAK(1856.8801)GGGALSAVAATK	aleitner_M1012_006	87.0893	22.9	4.3	0.22	9.8	225	48	5.1	2701	511	13.1	Q9P6J7	6	1	0	0	P21565	255	1	0	0	56955.0	SCHPO	Uncharacterized MFS-type transporter C1683.03c	56698.2	SCHPO	Signal recognition particle 54 kDa protein homolog
723.1821	5	-4.2	MAVPDKSPFVHAAPNSK	MAVPDK(1815.9805)SPFVHAAPNSK	SLSLSGKILMPFVDR	SLSLSGK(1932.9768)ILM(Oxidation)PFVDR	aleitner_M1012_006	98.0830	18.7	1.6	0.22	7.6	175	34	3.1	2611	657	11.1	O74808	730	1	0	0	O14199	180	1	0	0	136678.6	SCHPO	Cryptic loci regulator protein 1	23209.8	SCHPO	UDP-N-acetylglucosamine transferase subunit alg14
939.7147	4	-9.4	MSDNVQQQVDSVGSVTEK	1936.0054-M(Met-loss)SDNVQQQVDSVGSVTEK	KPFHSISERQELAEK	K(1956.9276)PFHSISERQELAEK	aleitner_M1012_006	87.8283	23.2	7.8	0.22	9.2	439	115	6.3	2112	588	14.0	O13370	1	1	0	0	Q9P6J1	327	1	0	0	69759.3	SCHPO	ATP-dependent RNA helicase ded1	58938.7	SCHPO	Mitochondrial 2-methylisocitrate lyase
884.4583	5	1.7	VDVKGDTSPNSVEQGIEPQAASVVGSPR	VDVK(1594.8429)GDTSPNSVEQGIEPQAASVVGSPR	KYLELQLTMFR	K(2960.4727)YLELQLTM(Oxidation)FR	aleitner_M1012_006	91.5940	16.7	4.8	0.22	7.3	118	8	3.0	2071	430	9.4	Q9P6L9	642	1	0	0	O42933	552	1	0	0	113939.5	SCHPO	Uncharacterized protein C688.07c	90092.2	SCHPO	Dolichyl-phosphate-mannose--protein mannosyltransferase 4
908.9753	4	-5.1	TQFDVKIDIGDVSTEETTPVSVR	TQFDVK(1096.6202)IDIGDVSTEETTPVSVR	MGLGIDILK	2673.3385-MGLGIDILK	aleitner_M1012_006	86.4953	18.7	6.4	0.22	9.3	65	7	6.2	425	78	12.6	O59810	927	1	0	0	G2TRL9	1	1	0	0	142613.7	SCHPO	Vigilin 1	15271.2	SCHPO	Putative holo-[acyl-carrier-protein] synthase
612.5720	4	1.00	KSNNSAGFGR	K(1409.7514)SNNSAGFGR	MLAQNSREVLDK	1174.5731-M(Met-loss)LAQNSREVLDK	aleitner_M1012_006	73.0638	15.8	7.4	0.23	5.6	262	35	1.7	3883	805	11.3	O14343	92	1	0	0	O60057	1	1	0	0	99060.0	SCHPO	Kinesin-like protein 5	46218.5	SCHPO	Meiotically up-regulated gene 147 protein
529.6345	6	2.8	VALKMVYNDELEDK	VALK(1505.9262)MVYNDELEDK	SKLFLIFLFLK	SK(1803.8965)LFLIFLFLK	aleitner_M1012_006	30.8375	17.1	7.0	0.23	4.6	776	216	4.5	828	238	12.5	O13945	52	1	0	0	P87227	295	1	0	0	59910.2	SCHPO	Protein kinase domain-containing protein ppk9	78514.0	SCHPO	Inner centromere protein mis6
952.2332	4	2.3	LKTVGDMTIQR	LK(2528.2138)TVGDM(Oxidation)TIQR	EMAAAAAEVVKSGEIEIAPDMSR	EMAAAAAEVVK(1414.7490)SGEIEIAPDM(Oxidation)SR	aleitner_M1012_006	88.7932	19.3	9.1	0.23	6.1	591	57	5.2	1009	123	13.2	O74411	205	1	0	0	O75005	488	1	0	0	45521.3	SCHPO	Meiotic expression up-regulated protein 10	111318.2	SCHPO	Valine--tRNA ligase
757.8958	4	5.9	ATLTGMKIDVLFSK	ATLTGM(Oxidation)K(1488.6984)IDVLFSK	MEQKPEVDYSEK	1676.9059-M(Met-loss)EQKPEVDYSEK	aleitner_M1012_006	81.7048	13.2	3.4	0.23	6.0	47	22	3.4	320	244	11.4	Q10335	148	1	0	0	Q9UTM3	1	1	0	0	46680.8	SCHPO	Probable 26S proteasome regulatory subunit rpn7	51618.9	SCHPO	26S proteasome regulatory subunit rpn5
1211.6355	3	-9.9	LTHEKSTMLEK	LTHEK(2316.2399)STMLEK	KQDEAIVVLEELMAKPPPR	K(1453.7487)QDEAIVVLEELM(Oxidation)AKPPPR	aleitner_M1012_006	70.1580	19.4	7.3	0.23	8.2	376	44	7.0	829	120	11.2	O14126	64	1	0	0	O94699	289	1	0	0	48836.2	SCHPO	26S protease regulatory subunit 6A	63485.6	SCHPO	Mitochondrial outer membrane protein C83.16c
770.0519	6	-10.0	KFCIYMLHSTLSSAQQQSVFNIPPK	K(1674.8465)FC(Carbamidomethyl)IYM(Oxidation)LHSTLSSAQQQSVFNIPPK	SKIEESLTGPSFSR	SK(3077.5354)IEESLTGPSFSR	aleitner_M1012_006	61.8215	16.9	4.7	0.23	6.0	397	60	3.2	2686	603	10.9	O60114	934	1	0	0	O13912	442	1	0	0	161461.4	SCHPO	Uncharacterized helicase C15C4.05	60124.7	SCHPO	Uncharacterized protein C23C11.06c
509.6860	5	-3.8	MASIIKDSVNVQIK	MASIIK(998.5437)DSVNVQIK	EKIWTGK	EK(1682.9277)IWTGK	aleitner_M1012_006	26.7843	12.7	3.4	0.23	5.8	67	29	3.0	662	435	11.1	O13788	438	1	0	0	Q9Y7V2	482	1	0	0	59639.4	SCHPO	SWI/SNF and RSC complexes subunit ssr1	79739.7	SCHPO	Transcription factor bye1
541.9454	3	-5.9	MLSANMLR	819.3915-M(Met-loss)LSANMLR	MDPHWK	941.5004-M(Met-loss)DPHWK	aleitner_M1012_006	67.8150	20.6	8.7	0.24	10.2	70	9	9.2	122	16	13.0	O59816	1	1	0	0	O94525	1	1	0	0	52061.2	SCHPO	Dihydrolipoyllysine-residue acetyltransferase component of pyruvate dehydrogenase complex, mitochondrial	128576.7	SCHPO	Uncharacterized ribonuclease C609.01
792.2188	5	5.8	SPSGTKSPASGETSEAGVK	SPSGTK(2180.1810)SPASGETSEAGVK	VTSARPDKMLAVVCGALVR	VTSARPDK(1913.9218)MLAVVC(Carbamidomethyl)GALVR	aleitner_M1012_006	60.8115	14.8	5.6	0.24	3.9	758	188	3.0	1476	384	10.9	O94497	515	1	0	0	P78820	587	1	0	0	65329.7	SCHPO	Uncharacterized serine-rich protein C18E5.07	256844.9	SCHPO	Acetyl-CoA carboxylase
651.3416	5	9.2	MASEFSGQIQELLSR	1556.8120-MASEFSGQIQELLSR	KMIQIDEANITK	K(1832.8978)M(Oxidation)IQIDEANITK	aleitner_M1012_006	40.6925	15.0	6.8	0.24	5.6	194	26	3.5	866	174	11.5	Q9Y7Y0	1	1	0	0	O94437	137	1	0	0	25112.7	SCHPO	Uncharacterized derlin-like protein C365.08c	30750.1	SCHPO	Abhydrolase domain-containing protein C22H12.03
763.6042	5	3.0	QKLDAVVHPITQK	Q(Gln->pyro-Glu)K(2354.1538)LDAVVHPITQK	INADCVASIYKDYVIPMTK	INADC(Carbamidomethyl)VASIYK(1596.8875)DYVIPM(Oxidation)TK	aleitner_M1012_006	42.1402	18.6	7.2	0.24	6.1	471	96	4.5	1241	365	12.5	P36604	628	1	0	0	O13739	231	1	0	0	73227.1	SCHPO	78 kDa glucose-regulated protein homolog	29050.5	SCHPO	Probable chorismate mutase
727.7793	5	-8.4	KAEMPPLQVPDLAYIEFSR	K(1430.7558)AEMPPLQVPDLAYIEFSR	KPAQAIFSEFR	K(2341.2028)PAQAIFSEFR	aleitner_M1012_006	50.7207	15.4	8.2	0.24	4.5	436	65	2.9	1312	267	10.9	Q10250	313	1	0	0	O74378	317	1	0	0	170691.1	SCHPO	Uncharacterized protein C56F8.02	114165.0	SCHPO	2-oxoglutarate dehydrogenase, mitochondrial
940.4717	4	5.3	KAYQDFLQGSDMQK	K(2084.0659)AYQDFLQGSDM(Oxidation)QK	KPLVAVNHCIGHIEMGR	K(1811.8400)PLVAVNHC(Carbamidomethyl)IGHIEM(Oxidation)GR	aleitner_M1012_006	68.3103	17.6	7.7	0.24	6.7	268	32	5.0	799	142	10.9	Q9UR24	567	1	0	0	O94637	110	1	0	0	110914.8	SCHPO	DNA repair protein rhp26	37515.7	SCHPO	Probable tRNA threonylcarbamoyladenosine biosynthesis protein kae1
859.6464	4	-9.2	TKSAEEEIVEQEDEATAEMK	TK(1152.5775)SAEEEIVEQEDEATAEM(Oxidation)K	MNNLEQLER	2420.0788-M(Met-loss)NNLEQLER	aleitner_M1012_006	53.6973	13.9	4.1	0.24	4.6	183	38	1.3	1921	829	9.3	O74418	179	1	0	0	Q9P6S5	1	1	0	0	29381.1	SCHPO	U4/U6.U5 tri-snRNP-associated protein 3-like protein C162.01c	34593.7	SCHPO	DASH complex subunit ask1
716.0951	4	8.6	MSYQVCFKK	1654.7695-M(Oxidation)SYQVC(Carbamidomethyl)FKK	MASKMPEGSPPTSR	Acetyl-MASK(1343.6254)MPEGSPPTSR	aleitner_M1012_006	46.6595	12.9	5.3	0.24	2.9	258	134	2.0	484	221	10.0	Q9HE02	1	1	0	0	O94532	4	1	0	0	139262.5	SCHPO	Mediator of RNA polymerase II transcription subunit 13	166228.4	SCHPO	Formin-3
653.9520	5	4.2	CAIGGTAKSCVLEQIQTIK	C(Carbamidomethyl)AIGGTAK(1188.6390)SC(Carbamidomethyl)VLEQIQTIK	MTLLDSSIFR	2214.1388-M(Met-loss)TLLDSSIFR	aleitner_M1012_006	31.0647	16.9	5.0	0.24	8.1	100	19	3.2	2858	927	10.9	P50514	445	1	0	0	O43073	1	1	0	0	51572.2	SCHPO	Probable argininosuccinate lyase	18816.1	SCHPO	UPF0220 protein C8D2.02c
874.7222	4	-5.0	KLVHHISLNNVSYASK	K(1685.8876)LVHHISLNNVSYASK	QIELLKANYEEAK	QIELLK(1947.0578)ANYEEAK	aleitner_M1012_006	85.0662	13.4	4.1	0.24	5.0	80	33	2.5	448	300	10.5	O14235	70	1	0	0	Q9P7T1	2455	1	0	0	38916.2	SCHPO	Protein pof5	559853.9	SCHPO	Hydroxamate-type ferrichrome siderophore peptide synthetase
551.0975	5	-7.5	LTSKQPIPMASPAK	LTSK(1282.6598)QPIPMASPAK	MDLKFSNFFK	1605.8800-M(Met-loss)DLKFSNFFK	aleitner_M1012_006	32.6052	16.5	7.3	0.24	7.1	119	6	5.6	321	38	9.4	Q9Y7T4	414	1	0	0	Q10280	1	1	0	0	91586.0	SCHPO	Serine/threonine-protein kinase atg1	91777.6	SCHPO	Transcription factor gaf1
566.8792	5	8.6	EAAADLHKDPQGFASR	EAAADLHK(1117.5074)DPQGFASR	MASASPSSSR	1849.8959-MASASPSSSR	aleitner_M1012_006	21.7602	14.2	4.2	0.24	3.2	567	506	3.0	653	604	11.0	O74549	149	1	0	0	Q9UTN8	1	1	0	0	20062.3	SCHPO	NEDD8-conjugating enzyme ubc12	17743.2	SCHPO	Ubiquitin-conjugating enzyme E2 14
848.9420	4	6.1	MVTGETLVDSQK	2085.0742-MVTGETLVDSQK	EAKNAFNILQTLSVEDR	EAK(1444.7119)NAFNILQTLSVEDR	aleitner_M1012_006	44.9588	18.6	4.6	0.24	6.1	325	96	4.5	817	324	12.5	Q09879	1	1	0	0	Q9UT44	11	1	0	0	128668.7	SCHPO	Probable ubiquitin carboxyl-terminal hydrolase 5	48707.3	SCHPO	Probable gamma-glutamyl phosphate reductase
675.3931	4	-2.6	KLVAFISAVPLSIR	K(1184.6111)LVAFISAVPLSIR	KEVAQVMDK	K(1651.0073)EVAQVMDK	aleitner_M1012_006	58.9930	17.0	5.8	0.25	4.5	692	172	4.5	692	193	12.5	O43010	157	1	0	0	P40373	283	1	0	0	53697.0	SCHPO	Glycylpeptide N-tetradecanoyltransferase	34029.7	SCHPO	ATP phosphoribosyltransferase
817.1866	4	5.6	SIGNHKNTSVANVSSK	SIGNHK(1622.8556)NTSVANVSSK	IYSSKFNATVEVK	IYSSK(1779.9115)FNATVEVK	aleitner_M1012_006	32.8348	17.6	5.0	0.25	6.1	473	134	3.9	2010	670	11.5	Q09897	495	1	0	0	O74765	280	1	0	0	103184.4	SCHPO	Chitin synthase regulatory factor 3	47932.4	SCHPO	Probable proline--tRNA ligase, mitochondrial
532.8802	5	7.4	IADGAKTATTGLSK	IADGAK(1326.6200)TATTGLSK	MSQYVSSMIK	1470.7930-MSQYVSSM(Oxidation)IK	aleitner_M1012_006	20.6483	22.6	6.2	0.25	9.8	432	103	7.0	2208	782	12.8	O13813	75	1	0	0	Q9Y7U7	1	1	0	0	15911.9	SCHPO	Mitochondrial import receptor subunit tom22	98162.1	SCHPO	Staphylococcal nuclease domain-containing protein 1
557.0881	5	-7.2	MSVERIK	2049.9904-M(Met-loss)SVERIK	LSASTFPMKDYLVHCK	LSASTFPM(Oxidation)K(868.5018)DYLVHC(Carbamidomethyl)K	aleitner_M1012_006	30.2567	15.4	5.5	0.25	5.6	211	33	5.0	318	64	9.8	O94251	1	1	0	0	O74465	323	1	0	0	11843.1	SCHPO	Ribonucleases P/MRP protein subunit POP7	114626.4	SCHPO	Helicase required for RNAi-mediated heterochromatin assembly 1
862.4303	4	-3.3	MVATDSSDQVAKFDVSHK	1612.8131-M(Met-loss)VATDSSDQVAKFDVSHK	KCVLASSLPSEER	K(1970.9585)C(Carbamidomethyl)VLASSLPSEER	aleitner_M1012_006	46.9040	14.9	4.9	0.25	5.5	173	80	5.0	245	123	12.5	Q09878	1	1	0	0	O60055	1589	1	0	0	111353.7	SCHPO	Probable sulfite reductase [NADPH] flavoprotein component	285229.4	SCHPO	U3 small nucleolar RNA-associated protein 20
642.9418	5	-4.4	MSPNVQKRPSSEDIK	Acetyl-MSPNVQK(1452.8089)RPSSEDIK	KQNNLPIYIGR	K(1894.9459)QNNLPIYIGR	aleitner_M1012_006	74.2447	16.6	6.1	0.25	5.7	417	55	3.5	1862	392	10.9	O74412	7	1	0	0	Q10322	54	1	0	0	108335.9	SCHPO	Transcription factor cbf12	30597.7	SCHPO	Probable E3 ubiquitin-protein ligase dma1
798.6352	4	2.9	MASCCPTSRGAAASNK	1653.8250-M(Met-loss)ASC(Carbamidomethyl)C(Carbamidomethyl)PTSRGAAASNK	YPSTATKSVYGQSK	YPSTATK(1674.7454)SVYGQSK	aleitner_M1012_006	64.8757	15.4	5.6	0.25	4.5	259	154	2.9	717	648	10.9	O14359	1	1	0	0	Q9P768	21	1	0	0	27414.3	SCHPO	Uncharacterized AIM2 family protein C30D10.14	64082.8	SCHPO	Uncharacterized amino-acid permease P7G5.06
673.1408	6	-0.44	SGSVSMHDLAMKESDCSSAR	SGSVSMHDLAMK(1878.8889)ESDC(Carbamidomethyl)SSAR	CMKSENTINLMVSSK	C(Carbamidomethyl)MK(2291.9821)SENTINLMVSSK	aleitner_M1012_006	47.4485	15.1	4.9	0.25	4.2	290	150	2.9	673	472	10.9	O74448	121	1	0	0	O74770	603	1	0	0	19773.4	SCHPO	Peptidyl-prolyl cis-trans isomerase pin1	92511.2	SCHPO	Probable phosphoketolase
602.3081	5	7.2	QKLVELELSHK	QK(1683.7266)LVELELSHK	MSGSKCCSSSNTIK	1460.8239-MSGSKC(Carbamidomethyl)C(Carbamidomethyl)SSSNTIK	aleitner_M1012_006	54.8528	16.2	5.1	0.25	6.8	173	23	4.6	795	149	10.5	P78974	181	1	0	0	O74510	1	1	0	0	36121.1	SCHPO	Delta-aminolevulinic acid dehydratase	28899.6	SCHPO	Bouquet formation protein 3
770.7919	5	-1.0	QMEKAFPNGIPAQGIDIFR	QM(Oxidation)EK(1701.8436)AFPNGIPAQGIDIFR	MSAILFPGQGVDWK	2285.1514-M(Oxidation)SAILFPGQGVDWK	aleitner_M1012_006	48.2073	13.9	4.0	0.25	3.5	356	163	3.0	504	278	10.4	O14160	602	1	0	0	O13698	1	1	0	0	109627.6	SCHPO	Valine--tRNA ligase, mitochondrial	35602.3	SCHPO	Malonyl CoA-acyl carrier protein transacylase, mitochondrial
623.3012	4	-4.1	MDYIFLITGYK	1110.5016-M(Oxidation)DYIFLITGYK	QKEDSMPR	Q(Gln->pyro-Glu)K(1516.7524)EDSMPR	aleitner_M1012_006	64.6295	15.4	4.1	0.26	7.6	43	23	3.0	867	542	11.0	O59814	1	1	0	0	Q9USQ1	797	1	0	0	61774.0	SCHPO	Uncharacterized transporter C794.04c	108651.4	SCHPO	Chromosome transmission fidelity protein 18
884.2206	4	-4.0	LSKMAILEWFR	LSK(2124.1137)M(Oxidation)AILEWFR	MDDIPTLLARTLNPTTSK	1546.8218-MDDIPTLLARTLNPTTSK	aleitner_M1012_006	94.2055	19.8	7.9	0.26	8.0	408	45	5.8	1614	229	11.8	O42866	115	1	0	0	O13671	1	1	0	0	25600.8	SCHPO	3-oxoacyl-[acyl-carrier-protein] reductase	109421.6	SCHPO	Importin-alpha re-exporter
733.8751	4	3.2	KASVEILGLMSYMAPK	K(1194.5413)ASVEILGLMSYMAPK	MSIDCLYR	1874.9886-MSIDC(Carbamidomethyl)LYR	aleitner_M1012_006	98.4797	19.1	7.7	0.26	8.1	150	22	3.0	2873	810	11.0	Q10105	1499	1	0	0	O13759	1	1	0	0	297340.3	SCHPO	Translational activator gcn1	67871.0	SCHPO	RNA-binding post-transcriptional regulator csx1
561.7171	5	-1.4	MFSVIGRGIK	1696.9261-MFSVIGRGIK	LHKPGGNTQLIPER	LHK(1244.6951)PGGNTQLIPER	aleitner_M1012_006	26.9888	13.5	3.6	0.26	4.0	250	163	2.6	690	531	9.5	O43092	1	1	0	0	Q9Y7Y8	240	1	0	0	45361.0	SCHPO	Mitochondrial inner membrane protein oxa1-2	92073.5	SCHPO	Probable glutamine--tRNA ligase
941.9572	4	1.9	EQEIAKLADDAFASFR	EQEIAK(1953.9028)LADDAFASFR	SSSKGGSSNSANISSQYR	SSSK(1947.9578)GGSSNSANISSQYR	aleitner_M1012_006	83.8823	14.6	4.4	0.26	3.6	446	222	3.0	669	369	11.0	Q9USS2	523	1	0	0	O14306	856	1	0	0	96126.5	SCHPO	Serine/threonine-protein kinase ppk29	131275.5	SCHPO	Probable inositol polyphosphate 5-phosphatase C9G1.10c
1123.0713	4	-8.0	QASDTSTNTKVLIYIADLLFR	QASDTSTNTK(2120.0282)VLIYIADLLFR	MLTQDEVSAQLGQYMLR	2506.3319-MLTQDEVSAQLGQYMLR	aleitner_M1012_006	64.9888	22.6	8.5	0.26	8.2	474	146	6.3	1276	534	14.4	Q9UTM3	53	1	0	0	O59716	1	1	0	0	51618.9	SCHPO	26S proteasome regulatory subunit rpn5	17185.9	SCHPO	Uncharacterized protein C3B8.8
566.6378	3	5.8	KAYIR	K(1047.4907)AYIR	KGSSSAMDK	K(787.4592)GSSSAMDK	aleitner_M1012_006	20.4478	14.1	4.0	0.26	4.7	140	75	4.6	150	85	10.5	Q12704	272	1	0	0	P87235	139	1	0	0	116046.4	SCHPO	DNA polymerase gamma	79024.5	SCHPO	DNA repair protein rhp42
684.7911	5	7.4	LILFSKSFSVLQSTSEK	LILFSK(1505.8428)SFSVLQSTSEK	WKPMPDLKVVR	WK(2051.1191)PMPDLKVVR	aleitner_M1012_006	64.5158	14.4	6.1	0.26	6.6	45	7	1.9	1012	578	9.9	O94368	524	1	0	0	O59784	542	1	0	0	81070.7	SCHPO	Pentatricopeptide repeat-containing protein 1, mitochondrial	84301.5	SCHPO	RNA-binding protein mde7
1106.9087	3	0.15	MEVSETDEHLTRLNQAR	1289.7343-MEVSETDEHLTRLNQAR	AKPGENPLAKK	AK(2166.0375)PGENPLAKK	aleitner_M1012_006	80.8243	16.1	6.2	0.26	6.2	156	52	2.9	1316	659	9.3	Q10222	1	1	0	0	O13741	395	1	0	0	76233.9	SCHPO	mRNA cleavage and polyadenylation specificity factor complex subunit pta1	49381.3	SCHPO	Nucleolar protein 12
859.7838	3	8.3	KIENTEQGQK	K(1402.7092)IENTEQGQK	KASQNDQLYAK	K(1311.6670)ASQNDQLYAK	aleitner_M1012_006	48.9857	13.2	3.0	0.26	3.2	374	170	2.2	773	419	10.0	P87074	707	1	0	0	O74526	669	1	0	0	87462.3	SCHPO	DNA repair protein rhp9	85910.3	SCHPO	Probable serine/threonine-protein kinase C70.05c
454.2481	6	0.62	VEWAKQPPPSGPGSK	VEWAK(1155.6387)QPPPSGPGSK	MTNTVTIELK	1701.8726-M(Met-loss)TNTVTIELK	aleitner_M1012_006	29.3735	18.9	6.8	0.26	6.5	848	153	4.4	3329	777	12.4	Q10193	85	1	0	0	O13978	1	1	0	0	31068.8	SCHPO	Pre-mRNA-splicing factor srp1	20318.4	SCHPO	Meiotically up-regulated gene 66 protein
541.0820	5	1.7	AKTMMTPFVLR	AK(1406.6752)TMMTPFVLR	MNEKLQSYEK	1431.7618-MNEKLQSYEK	aleitner_M1012_006	66.4693	16.7	4.4	0.27	5.5	462	88	3.2	2137	525	11.2	O74842	767	1	0	0	O13621	1	1	0	0	143668.0	SCHPO	ATP-dependent helicase fft2	76671.6	SCHPO	Uncharacterized protein C691.05c
705.6393	4	-4.8	MGLPPKTIVLDNGAYHIK	M(Met-loss+Acetyl)GLPPK(941.5004)TIVLDNGAYHIK	MLSANMLR	2015.1092-M(Met-loss)LSANMLR	aleitner_M1012_006	55.4398	16.5	5.8	0.27	10.7	11	1	2.5	2174	621	10.0	O94241	6	1	0	0	O59816	1	1	0	0	45881.9	SCHPO	Actin-like protein arp6	52061.2	SCHPO	Dihydrolipoyllysine-residue acetyltransferase component of pyruvate dehydrogenase complex, mitochondrial
643.6620	6	-3.9	YYKGLGTSDHDDMK	YYK(2211.2344)GLGTSDHDDM(Oxidation)K	INIPKGPGFGLLLESPFFK	INIPK(1782.7771)GPGFGLLLESPFFK	aleitner_M1012_006	51.4673	16.9	6.5	0.27	6.0	249	70	2.9	1734	773	10.9	P08096	656	1	0	0	O94396	419	1	0	0	167893.8	SCHPO	DNA topoisomerase 2	60324.6	SCHPO	tRNA pseudouridine synthase 1
711.1509	5	1.9	MSTLEPEKR	2461.1624-MSTLEPEKR	SDKVPIECTHNFSVDYVWK	SDK(1227.6169)VPIEC(Carbamidomethyl)THNFSVDYVWK	aleitner_M1012_006	46.8988	10.9	3.9	0.27	2.5	276	230	1.5	631	523	8.4	Q9USG9	1	1	0	0	Q09820	322	1	0	0	61596.0	SCHPO	Probable tyrosyl-DNA phosphodiesterase	104529.6	SCHPO	ATP-dependent helicase upf1
755.6342	4	-6.1	VDFYNNIKSYLSEVK	VDFYNNIK(1200.6060)SYLSEVK	MSTLDLIDR	1955.9880-MSTLDLIDR	aleitner_M1012_006	75.6693	14.2	4.9	0.27	3.2	1075	298	3.0	1250	398	11.0	Q9URY4	410	1	0	0	O75014	1	1	0	0	64589.2	SCHPO	Putative amidase C869.01	1453.7	SCHPM	S.pombe DNA which complements glutamine synthetase deficient strains (Fragment)
691.3252	4	-1.8	MDFNTSTRSK	1706.7723-M(Met-loss)DFNTSTRSK	DYCLVKHGDSGYR	DYC(Carbamidomethyl)LVK(1192.5724)HGDSGYR	aleitner_M1012_006	35.9833	15.1	4.4	0.27	4.5	511	78	2.6	1974	414	10.6	Q9Y7R4	1	1	0	0	P87132	57	1	0	0	105038.9	SCHPO	Histone-lysine N-methyltransferase, H3 lysine-4 specific	65948.5	SCHPO	Uncharacterized protein C167.05
891.4290	4	-6.3	KDIGPQMIR	K(2489.1394)DIGPQM(Oxidation)IR	YGTNCKNQHTVPSNGQNAFSK	YGTNC(Carbamidomethyl)K(1210.6380)NQHTVPSNGQNAFSK	aleitner_M1012_006	98.5082	15.5	3.6	0.27	6.1	172	46	4.6	483	124	9.4	O60168	169	1	0	0	O74315	19	1	0	0	26393.0	SCHPO	Probable endonuclease C19F8.04c	51792.3	SCHPO	Nucleoporin-like protein amo1
765.6553	4	-0.73	SYFKQPDLIITWK	SYFK(1420.7126)QPDLIITWK	KPEVYEYLDK	K(1775.9498)PEVYEYLDK	aleitner_M1012_006	94.4940	16.0	6.8	0.27	6.6	133	15	3.5	1021	226	11.5	Q9USL2	45	1	0	0	O94305	256	1	0	0	13506.7	SCHPO	Uncharacterized protein C18B5.09c	41623.9	SCHPO	Putative monoglyceride lipase
810.9543	4	3.5	LTSKYGSVTIMTGPLYLPK	LTSK(1171.6489)YGSVTIMTGPLYLPK	KIVGDDLFK	K(2206.1959)IVGDDLFK	aleitner_M1012_006	37.5620	15.3	4.8	0.27	6.0	186	24	3.2	1330	317	9.3	Q10480	191	1	0	0	O13783	370	1	0	0	36428.5	SCHPO	Nuclease 1, mitochondrial	86622.9	SCHPO	Vacuolar protein-sorting protein bro1
1197.3136	3	9.7	DFWIKPLSTSNVIPENNR	DFWIK(1459.7936)PLSTSNVIPENNR	WLKPLGNQNPR	WLK(2267.1586)PLGNQNPR	aleitner_M1012_006	95.9437	16.7	6.6	0.27	7.3	153	18	3.0	2758	429	9.4	Q9UTR5	475	1	0	0	Q10250	499	1	0	0	130880.5	SCHPO	Rho1 guanine nucleotide exchange factor 2	170691.1	SCHPO	Uncharacterized protein C56F8.02
897.6994	4	-8.6	KLADYSFMLR	K(2344.1562)LADYSFMLR	TNPLFKEQFYGSGLMFVGR	TNPLFK(1380.7112)EQFYGSGLM(Oxidation)FVGR	aleitner_M1012_006	43.8777	16.7	1.7	0.27	4.5	757	138	4.2	919	194	12.2	O74748	398	1	0	0	O43029	80	1	0	0	70598.0	SCHPO	Transport protein particle subunit trs85-2	46320.1	SCHPO	L-pipecolate oxidase
737.1588	4	-2.3	MSIPVMQLK	1883.0516-MSIPVM(Oxidation)QLK	MEKPLPNPPIQESLRK	1199.6294-M(Met-loss)EKPLPNPPIQESLRK	aleitner_M1012_006	93.0762	15.5	5.2	0.27	3.0	1342	291	2.9	1436	326	12.5	O74317	1	1	0	0	Q10443	1	1	0	0	13639.7	SCHPO	Meiotically up-regulated gene 98 protein, mitochondrial	48106.5	SCHPO	Uncharacterized protein C12B10.10
495.4583	5	6.4	MSIEFDDSSR	1417.7825-M(Met-loss)SIEFDDSSR	ISKFLILCMR	ISK(1192.5248)FLILC(Carbamidomethyl)MR	aleitner_M1012_006	27.6412	15.9	6.0	0.27	6.6	171	14	2.9	2220	468	9.3	P0CS84	1	1	2	0	O42654	24	1	0	0	15130.0	SCHPO	Uncharacterized protein C1348.15	49448.6	SCHPO	Meiotically up-regulated gene 134 protein
734.1317	4	-4.6	MSLSTKLAITDVDLK	1298.6151-MSLSTKLAITDVDLK	MGSCLRFFK	1771.9641-M(Oxidation)GSC(Carbamidomethyl)LRFFK	aleitner_M1012_006	48.7988	16.0	3.2	0.27	6.7	87	43	3.4	671	521	9.3	O60101	1	1	0	0	Q9C109	1	1	0	0	43964.3	SCHPO	Phosphoglycerate kinase	11953.9	SCHPO	Uncharacterized protein P27G11.16
636.8571	4	5.7	VSNKYIIDATAAVNDK	VSNK(822.4851)YIIDATAAVNDK	MQVTIPK	1858.9676-M(Met-loss)QVTIPK	aleitner_M1012_006	26.7922	16.5	3.0	0.28	9.3	29	16	5.3	375	207	11.4	A4CYJ4	11	1	1	0	Q9USX1	1	1	0	0	13320.5	SCHPM	Ribosomal protein L22	99446.9	SCHPO	Aminopeptidase 1
913.1946	4	5.4	GNKLPINVILSSTNVSCGCEMR	GNK(1184.5424)LPINVILSSTNVSC(Carbamidomethyl)GC(Carbamidomethyl)EM(Oxidation)R	MSTGTYPYK	2602.2553-MSTGTYPYK	aleitner_M1012_006	95.3098	13.9	5.8	0.28	3.0	819	217	2.9	881	306	10.9	O42896	231	1	0	0	Q10178	1	1	0	0	41271.6	SCHPO	Uncharacterized oxidoreductase C115.03	137184.4	SCHPO	U2 snRNP component prp10
793.6580	4	-6.7	SKIQTLILVPTR	SK(1802.7741)IQTLILVPTR	MNTSQDVNAEAANER	1505.9181-M(Oxidation)NTSQDVNAEAANER	aleitner_M1012_006	80.4020	20.2	5.6	0.28	10.7	82	7	3.7	5425	966	9.5	Q09181	112	1	0	0	O13912	1	1	0	0	54795.1	SCHPO	Putative ATP-dependent RNA helicase ste13	60124.7	SCHPO	Uncharacterized protein C23C11.06c
652.5499	5	-1.7	THITKGQIDIELTMR	THITK(1502.7837)GQIDIELTMR	MNAKLSSSGMVLK	1893.0030-MNAKLSSSGMVLK	aleitner_M1012_006	62.3192	14.4	7.2	0.28	5.0	161	62	3.5	443	284	9.4	P48008	31	1	0	0	O74870	1	1	0	0	46661.0	SCHPO	Septin homolog spn3	34664.1	SCHPO	Meiotically up-regulated gene 73 protein
492.4683	5	-2.6	SELLQNKLHEYQK	SELLQNK(828.4593)LHEYQK	MSTVSGLK	1766.9203-M(Met-loss)STVSGLK	aleitner_M1012_006	21.7760	16.0	5.6	0.28	6.0	279	79	4.8	638	217	12.1	O42862	141	1	0	0	P37202	1	1	0	0	45304.5	SCHPO	Uncharacterized membrane protein C25A8.02	110138.9	SCHPO	Exosome complex exonuclease dis3
618.8339	4	3.0	MISHVLVK	1529.7622-M(Oxidation)ISHVLVK	MLMAKIYEEHK	MLMAK(1079.6049)IYEEHK	aleitner_M1012_006	48.8138	16.1	3.2	0.28	5.1	381	213	5.1	381	220	11.0	Q9US28	1	1	0	0	O36022	264	1	0	0	65872.8	SCHPO	Uncharacterized FAD-binding protein C1783.01	38296.9	SCHPO	Mannan polymerase complex subunit mnn9
702.3889	5	-9.7	NLLLVKTLDHVMVIK	NLLLVK(1771.8992)TLDHVMVIK	SEKLVVDGVFQEER	SEK(1873.1111)LVVDGVFQEER	aleitner_M1012_006	75.7450	18.9	4.5	0.28	7.5	304	97	3.7	3122	960	11.4	Q9UTG6	300	1	0	0	Q10094	898	1	0	0	38041.5	SCHPO	Putative methionyl-tRNA formyltransferase	143725.6	SCHPO	Uncharacterized protein C11D3.15
741.3875	5	-0.050	LSKPYASSKLAASSR	LSK(2137.0440)PYASSKLAASSR	NKAVLNSEGVNFSSGSSFR	NK(1702.9254)AVLNSEGVNFSSGSSFR	aleitner_M1012_006	87.2247	19.6	9.4	0.28	6.5	710	98	5.5	1291	188	13.1	Q9Y7M3	100	1	0	0	P33886	297	1	0	0	32053.0	SCHPO	FYVE-type zinc finger-containing protein C9B6.03	64762.8	SCHPO	Protein kinase wis1
646.1023	4	1.6	MGVNTAGDPQK	1594.8930-M(Met-loss)GVNTAGDPQK	ELINDIVSLASKR	ELINDIVSLASK(1123.5510)R	aleitner_M1012_006	30.4708	15.9	4.5	0.29	6.0	237	60	4.0	919	205	9.9	Q10233	1	1	0	0	Q9P7R5	50	1	0	0	130239.5	SCHPO	DNA-directed RNA polymerase III subunit RPC2	66765.4	SCHPO	Gamma-tubulin complex component gfh1
798.6938	4	6.7	KVLFACPVELRPEVYAR	K(1144.6162)VLFAC(Carbamidomethyl)PVELRPEVYAR	MATTAQKIK	2184.1765-M(Oxidation)ATTAQKIK	aleitner_M1012_006	47.7837	15.5	4.9	0.29	4.6	330	113	2.9	987	629	10.9	Q09716	476	1	0	0	Q9UT21	1	1	0	0	149194.2	SCHPO	Uncharacterized protein C18B11.11	40376.0	SCHPO	Uncharacterized GTP-binding protein C9.07c
876.9659	4	-0.12	KALLDLAHK	K(2496.2222)ALLDLAHK	KGVIYMQMASDELLHFYWK	K(1145.6808)GVIYMQMASDELLHFYWK	aleitner_M1012_006	96.1423	19.2	5.6	0.29	8.7	183	25	3.9	3484	813	10.5	O94683	210	1	0	0	Q9USM1	43	1	0	0	27974.9	SCHPO	Ribosomal RNA-processing protein 7	43902.9	SCHPO	Probable proteasomal ubiquitin receptor ADRM1 homolog
1105.3127	4	-5.1	KLITLADENK	K(3273.5942)LITLADENK	VAFSSPNLKGLDNTADSDSQPWLGGYLAGR	VAFSSPNLK(1281.7180)GLDNTADSDSQPWLGGYLAGR	aleitner_M1012_006	88.3840	15.5	7.7	0.29	5.6	219	25	3.4	955	208	9.9	Q9UUM2	737	1	0	0	Q9P7T9	67	1	0	0	112629.3	SCHPO	Mating-type switching protein swi1	65816.3	SCHPO	Uncharacterized membrane protein C977.17
1091.5476	4	5.7	KEILDSFISTLNAYENQMHGER	K(1751.8982)EILDSFISTLNAYENQM(Oxidation)HGER	YTIKNNSLEIEYK	YTIK(2748.3065)NNSLEIEYK	aleitner_M1012_006	71.8197	22.6	6.8	0.29	8.2	1657	208	6.3	5182	737	14.4	Q9USQ1	755	1	0	0	Q9HDU3	504	1	0	0	108651.4	SCHPO	Chromosome transmission fidelity protein 18	80667.1	SCHPO	Bifunctional protein gal10
965.9788	4	3.0	TAQSTENDEKVDQGDVAIDTQK	TAQSTENDEK(1468.7708)VDQGDVAIDTQK	MSLANRIEEIR	2529.1718-MSLANRIEEIR	aleitner_M1012_006	71.3397	19.9	1.3	0.30	7.1	535	75	6.7	677	98	12.8	Q9HGL4	377	1	0	0	P36596	1	1	0	0	53201.2	SCHPO	tRNA (adenine(58)-N(1))-methyltransferase non-catalytic subunit trm6	53321.8	SCHPO	Squalene synthase
731.5744	5	-8.9	KPEVFKMACLR	K(2275.1419)PEVFKMAC(Carbamidomethyl)LR	MPDVSNVRVKPNQHPYEK	MPDVSNVRVK(1515.7942)PNQHPYEK	aleitner_M1012_006	64.2460	11.3	3.1	0.30	2.9	218	99	0.4	1556	1046	8.4	Q9UUJ6	476	1	0	0	O13930	10	1	0	0	73352.7	SCHPO	Nuclear elongation and deformation protein 1	59053.7	SCHPO	Rab guanine nucleotide exchange factor sec2
860.4667	4	-7.8	KDPNSVHASWQAYFK	K(1661.0062)DPNSVHASWQAYFK	LKLVTPALMRPIR	LK(1914.9264)LVTPALM(Oxidation)RPIR	aleitner_M1012_006	84.7767	18.7	2.9	0.30	7.5	210	90	4.3	1373	649	12.4	O74378	65	1	0	0	Q9USN4	260	1	0	0	114165.0	SCHPO	2-oxoglutarate dehydrogenase, mitochondrial	54873.1	SCHPO	Uncharacterized transporter C1529.01
1164.2969	3	7.4	GYKPSTQVDEVTIPCIR	GYK(1527.8548)PSTQVDEVTIPC(Carbamidomethyl)IR	KLDNLEGFTIIK	K(2100.0561)LDNLEGFTIIK	aleitner_M1012_006	88.2310	20.6	6.9	0.30	8.1	504	37	4.5	4280	566	12.5	Q9HDZ9	326	1	0	0	Q09740	640	1	0	0	39792.1	SCHPO	UPF0553 protein C589.05c	77322.3	SCHPO	Probable glutamine--fructose-6-phosphate aminotransferase [isomerizing]
782.0023	5	-10.0	KGVLQATNMTYGK	K(2479.2855)GVLQATNM(Oxidation)TYGK	IIVVVGPCSIHDPKLAMDYAK	IIVVVGPC(Carbamidomethyl)SIHDPK(1563.7967)LAM(Oxidation)DYAK	aleitner_M1012_006	78.1335	14.5	7.2	0.30	4.5	445	139	2.0	2766	782	10.0	O59866	268	1	0	0	Q9UT09	79	1	0	0	48899.0	SCHPO	Dolichyl-diphosphooligosaccharide--protein glycosyltransferase subunit wbp1	40638.8	SCHPO	Phospho-2-dehydro-3-deoxyheptonate aldolase, tyrosine-inhibited
731.9748	5	8.4	SKGVSYVSQVPWLR	SK(2049.9394)GVSYVSQVPWLR	FDEGYQKVSSFFQSLM	FDEGYQK(1742.9356)VSSFFQSLM	aleitner_M1012_006	87.1255	17.6	6.1	0.30	8.1	157	25	3.5	3252	782	9.5	Q9P7V2	678	1	0	0	O14359	240	1	0	0	164791.2	SCHPO	ATP-binding cassette transporter abc4	27414.3	SCHPO	Uncharacterized AIM2 family protein C30D10.14
1121.8219	4	-8.9	KIGFDPTHSADASTTHSTATGLSR	K(2026.1099)IGFDPTHSADASTTHSTATGLSR	QIKTAGSAVPANSLYLQK	QIK(2595.2565)TAGSAVPANSLYLQK	aleitner_M1012_006	95.5402	18.4	6.1	0.30	6.0	916	153	4.8	1991	369	12.4	O42709	544	1	0	0	O60064	253	1	0	0	66634.0	SCHPO	DNA replication licensing factor mcm10	46096.5	SCHPO	Probable mannose-1-phosphate guanyltransferase
886.1711	4	3.9	AKEDASELLEEK	AK(2179.9692)EDASELLEEK	MEHPSPDSVSSTSSSDHKK	1498.7403-MEHPSPDSVSSTSSSDHKK	aleitner_M1012_006	96.5680	15.9	5.4	0.30	8.2	59	6	6.5	188	26	7.7	O14018	70	1	0	0	O14340	1	1	0	0	51643.2	SCHPO	Serine--tRNA ligase, cytoplasmic	148476.1	SCHPO	Oxysterol-binding protein homolog C2F12.05c
726.5693	5	4.1	MFCSISGETPKEPVISR	1821.8971-M(Met-loss)FC(Carbamidomethyl)SISGETPKEPVISR	DQPYKIYIQDVMR	DQPYK(1943.9663)IYIQDVM(Oxidation)R	aleitner_M1012_006	67.9190	17.1	6.9	0.30	6.0	376	69	3.1	2415	568	11.1	O14011	1	1	0	0	Q09878	933	1	0	0	54191.7	SCHPO	Pre-mRNA-splicing factor cwf8	111353.7	SCHPO	Probable sulfite reductase [NADPH] flavoprotein component
1163.9635	3	3.8	ASSFVDKIAAATTVQFR	ASSFVDK(1677.8978)IAAATTVQFR	QEKYFSVLNSVVK	QEK(1949.0258)YFSVLNSVVK	aleitner_M1012_006	99.7103	20.6	6.2	0.31	9.7	170	10	4.1	4370	898	12.0	Q9UTD6	175	1	0	0	O74889	683	1	0	0	41329.0	SCHPO	Uncharacterized mitochondrial carrier C227.03c	117664.7	SCHPO	SAC3 family protein 1
661.7426	5	6.7	NEEASKTKPFDDR	NEEASK(1767.9328)TKPFDDR	MALKELLGSDAPLEK	1673.7897-M(Oxidation)ALKELLGSDAPLEK	aleitner_M1012_006	58.6212	15.3	4.9	0.31	6.0	192	24	2.9	1639	376	9.3	Q9UT23	808	1	0	0	Q9UT32	1	1	0	0	96556.1	SCHPO	ATP-dependent DNA helicase mfh1	41358.2	SCHPO	Putative ribosome biogenesis protein C8F11.04
766.6528	4	1.3	MKHIENLVSQK	M(Oxidation)K(1720.8706)HIENLVSQK	NTPPKEDSMLPNLK	NTPPK(1479.7755)EDSMLPNLK	aleitner_M1012_006	60.3515	21.6	6.8	0.31	9.1	225	18	6.6	843	95	12.5	O94717	227	1	0	0	Q9URV6	64	1	0	0	109008.1	SCHPO	RNA-silencing factor ers1	10711.2	SCHPO	ATP synthase subunit e, mitochondrial
908.9771	4	-2.2	DYLEKILLGESSAVFLSK	DYLEK(1620.7995)ILLGESSAVFLSK	DKISSGGSNGFSLSK	DK(2149.1558)ISSGGSNGFSLSK	aleitner_M1012_006	85.2425	12.5	4.8	0.31	3.0	335	192	1.5	1010	723	9.5	Q9HE02	694	1	0	0	O14243	300	1	0	0	139262.5	SCHPO	Mediator of RNA polymerase II transcription subunit 13	46376.7	SCHPO	Sorting nexin-4
564.0277	4	3.3	MSEEDNR	1372.7351-MSEEDNR	AKVQQLTYER	AK(1017.4073)VQQLTYER	aleitner_M1012_006	20.4252	11.5	3.6	0.31	2.1	502	416	1.4	870	809	9.4	O74876	1	1	0	0	Q9URX9	104	1	0	0	43098.4	SCHPO	Meiotically up-regulated gene 135 protein	31878.6	SCHPO	Protein pxr1
687.7220	5	0.25	TKMNYPASPTFTTQEENK	TK(1331.6101)M(Oxidation)NYPASPTFTTQEENK	MSDSPIELMR	2240.0307-MSDSPIELM(Oxidation)R	aleitner_M1012_006	57.9792	17.6	7.5	0.31	6.7	324	26	2.9	3652	701	10.9	Q9Y821	198	1	0	0	Q9UST6	1	1	0	0	27340.7	SCHPO	Mediator of RNA polymerase II transcription subunit 4	23039.1	SCHPO	Kinetochore protein spc24
700.5231	5	-5.7	MKDQENADVNDESILAAAK	M(Oxidation)K(1420.6358)DQENADVNDESILAAAK	SKFEETEEER	SK(2215.0314)FEETEEER	aleitner_M1012_006	61.3008	17.4	6.0	0.31	6.0	552	41	4.0	2051	283	11.4	O60080	352	1	0	0	Q10429	824	1	0	0	67451.7	SCHPO	ATP-dependent RNA helicase dbp9	100492.2	SCHPO	Condensin complex subunit 3
891.6996	4	-0.55	KVVPFQSTQMLR	K(2129.9852)VVPFQSTQMLR	DSTSVEAEKTETDEPAVGK	DSTSVEAEK(1570.8541)TETDEPAVGK	aleitner_M1012_006	90.8045	18.7	7.3	0.31	6.1	616	116	4.6	1519	361	12.6	O13958	230	1	0	0	O14319	378	1	0	0	42585.6	SCHPO	Serine/threonine-protein kinase srb10	63726.3	SCHPO	CUE domain-containing protein 5
701.1396	4	2.5	MASVAIKEPK	1858.9676-M(Met-loss)ASVAIKEPK	VSNKYIIDATAAVNDK	VSNK(1079.6227)YIIDATAAVNDK	aleitner_M1012_006	70.2148	13.8	6.8	0.31	2.9	976	216	2.9	976	222	10.9	P50528	1	1	0	0	A4CYJ4	11	1	1	0	77302.5	SCHPO	Serine/threonine-protein kinase plo1	13320.5	SCHPM	Ribosomal protein L22
1004.0064	4	2.1	MDVQTLMAASAGAVASR	2465.2108-M(Met-loss)DVQTLMAASAGAVASR	QFQSTSISAMTSEKQEQILR	QFQSTSISAM(Oxidation)TSEK(1684.8454)QEQILR	aleitner_M1012_006	75.6512	24.0	10.8	0.32	8.1	1052	185	6.3	2636	572	14.3	Q09834	1	1	0	0	Q9P3U2	426	1	0	0	30002.5	SCHPO	Uncharacterized mitochondrial carrier C4G8.08	81759.6	SCHPO	Uncharacterized AAA domain-containing protein C328.04
836.7211	4	6.6	MDVNVGLSR	2337.3420-M(Oxidation)DVNVGLSR	MSAAGGIVYVIVGGNRGIGLSLVK	1143.5594-M(Met-loss)SAAGGIVYVIVGGNRGIGLSLVK	aleitner_M1012_006	45.6753	14.4	2.8	0.32	5.0	191	105	4.1	353	217	9.4	O14188	1	1	0	0	Q9P7I6	1	1	0	0	171678.4	SCHPO	Ras GTPase-activating-like protein rng2	27726.2	SCHPO	Uncharacterized oxidoreductase C24B10.20
728.0342	6	-1.7	KECGLTIMLCGASGTGK	K(2580.3218)EC(Carbamidomethyl)GLTIMLC(Carbamidomethyl)GASGTGK	MSIDHSQKLQTSQQVLTNQIK	M(Oxidation)SIDHSQK(1919.9155)LQTSQQVLTNQIK	aleitner_M1012_006	63.7858	15.1	5.9	0.32	5.2	180	55	1.9	1485	903	9.9	Q09883	27	1	0	0	Q09697	118	1	0	0	44011.5	SCHPO	Septin homolog spn6	88208.3	SCHPO	Rho-GTPase-activating protein 8
950.8682	5	2.2	GSPIHNQPVSSSKSTASLNTNNNGLR	GSPIHNQPVSSSK(2069.9616)STASLNTNNNGLR	TKYLLESFDEEQMQR	TK(2817.4005)YLLESFDEEQM(Oxidation)QR	aleitner_M1012_006	92.1512	14.6	6.7	0.32	5.1	289	49	1.9	2855	805	9.5	Q9P789	538	1	0	0	Q9US54	94	1	0	0	114230.8	SCHPO	Pumilio domain-containing protein P35G2.14	22538.1	SCHPO	Transcription initiation factor TFIID subunit 11
672.8650	4	8.8	KGHPLSNYR	K(1616.8450)GHPLSNYR	QTPFAKAVGSSIYK	Q(Gln->pyro-Glu)TPFAK(1208.6302)AVGSSIYK	aleitner_M1012_006	21.0245	13.3	5.3	0.32	4.6	205	61	1.9	1521	758	9.8	Q09897	672	1	0	0	O94687	513	1	0	0	103184.4	SCHPO	Chitin synthase regulatory factor 3	63056.1	SCHPO	RNA-induced transcriptional silencing complex protein tas3
1023.0594	4	2.0	QSQIKRPYTASTVAVLSEVTK	QSQIK(1782.9363)RPYTASTVAVLSEVTK	INAKSPTTNSVTDVAK	INAK(2443.3322)SPTTNSVTDVAK	aleitner_M1012_006	89.6313	19.1	4.9	0.32	6.7	633	90	4.4	2583	555	12.4	Q9P6J1	32	1	0	0	O59721	290	1	0	0	58938.7	SCHPO	Mitochondrial 2-methylisocitrate lyase	45166.7	SCHPO	Probable tRNA pseudouridine synthase 4
672.9197	7	-0.79	VTGKSMGYAFVVFER	VTGK(3013.5358)SMGYAFVVFER	GEVAFTELAPPKLPFEINVSTTDICK	GEVAFTELAPPK(1827.9229)LPFEINVSTTDIC(Carbamidomethyl)K	aleitner_M1012_006	72.3693	14.0	4.8	0.32	4.4	279	59	1.6	2002	438	9.6	O13829	139	1	0	0	Q8TFH8	276	1	0	0	30198.7	SCHPO	U1 small nuclear ribonucleoprotein 70 kDa homolog	39960.3	SCHPO	Peroxisome assembly protein 12
512.0965	5	-8.8	KNSLNILSFLK	K(1279.7136)NSLNILSFLK	KLLGENVDVR	K(1413.8232)LLGENVDVR	aleitner_M1012_006	46.8833	15.4	2.6	0.32	4.5	593	255	2.9	1787	915	10.9	O94279	157	1	0	0	Q9UTR7	797	1	0	0	19909.3	SCHPO	Putative magnesium-dependent phosphatase P8B7.31	109871.0	SCHPO	Meiotic coiled-coil protein 3
681.8547	4	-7.6	FATSKVVPHCDVK	FATSK(1236.6503)VVPHC(Carbamidomethyl)DVK	KSSFQSLFR	K(1624.8283)SSFQSLFR	aleitner_M1012_006	35.4607	16.0	6.3	0.32	5.1	342	35	5.0	364	44	13.0	O42918	47	1	0	0	O74543	276	1	0	0	89460.3	SCHPO	Alpha-amylase 4	57235.3	SCHPO	Uncharacterized amino-acid permease C777.04
791.8135	5	-7.3	KDFIIDPYQIMEAR	K(2216.1841)DFIIDPYQIMEAR	IPGQAKWIPVLDTNELER	IPGQAK(1875.9441)WIPVLDTNELER	aleitner_M1012_006	66.8997	13.9	5.6	0.32	4.5	347	58	1.4	3466	1013	9.4	Q92370	379	1	0	0	Q9C107	646	1	0	0	83040.9	SCHPO	Anthranilate synthase component 2	90986.9	SCHPO	Minichromosome loss protein 1
870.4555	4	-6.0	NIATTTGSKDLQMVSLTLR	NIATTTGSK(1413.7252)DLQM(Oxidation)VSLTLR	APKAEYLNQSR	APK(2202.1566)AEYLNQSR	aleitner_M1012_006	88.5403	19.7	5.2	0.33	8.8	166	13	6.6	583	119	10.9	Q9P7H3	82	1	0	0	O59784	371	1	0	0	31053.9	SCHPO	Prohibitin-1	84301.5	SCHPO	RNA-binding protein mde7
726.1362	5	4.0	MTVQTAER	2691.1759-MTVQTAER	SSMNDDFHKEEDVFENLDINR	SSMNDDFHK(1072.5223)EEDVFENLDINR	aleitner_M1012_006	37.0570	17.5	8.5	0.33	6.0	460	70	4.1	1526	359	11.5	Q9US33	1	1	0	0	O60156	167	1	0	0	29259.9	SCHPO	Putative serine acetyltransferase	32807.9	SCHPO	Probable tRNA-splicing endonuclease subunit sen34
756.1236	4	-8.6	QLSADAIKYQAFPNEK	QLSADAIK(1198.5652)YQAFPNEK	MGQGESIPSR	1959.9942-MGQGESIPSR	aleitner_M1012_006	25.3303	14.4	4.1	0.33	3.5	661	386	2.9	1005	664	10.9	O42938	120	1	0	0	Q9P7E1	1	1	0	0	102556.2	SCHPO	6-phosphofructokinase	64385.9	SCHPO	Uncharacterized RING finger protein P4H10.07
800.4205	5	4.0	KQLLPNLMLQDR	K(2513.2319)QLLPNLM(Oxidation)LQDR	KLQDSVQTGADQALSPEMNTVK	K(1621.8862)LQDSVQTGADQALSPEM(Oxidation)NTVK	aleitner_M1012_006	60.5657	15.5	7.7	0.33	4.5	516	110	3.0	1407	360	11.0	P40380	65	1	0	0	P78847	1611	1	0	0	25288.8	SCHPO	Cyclin-dependent kinase inhibitor rum1	186413.8	SCHPO	Nucleoporin nup186
762.1733	5	-3.0	KESTNLDDSNMLEEPK	K(1957.0004)ESTNLDDSNMLEEPK	VQKSVNLNASSTSDIEK	VQK(1986.9092)SVNLNASSTSDIEK	aleitner_M1012_006	63.0410	13.8	0.3	0.33	2.9	497	326	2.9	497	329	10.9	O74792	82	1	0	0	Q09916	76	1	0	0	59039.4	SCHPO	SWI/SNF global transcription activator complex subunit snf59	65262.0	SCHPO	ATP-dependent RNA helicase has1
713.5633	5	4.6	LQKENPNILTTEEVVTETGELR	LQK(1050.4618)ENPNILTTEEVVTETGELR	MQDSSSYAR	2650.3701-M(Met-loss)QDSSSYAR	aleitner_M1012_006	46.6442	12.3	5.0	0.33	6.1	31	9	1.4	993	772	9.4	P78820	1709	1	0	0	Q10198	1	1	0	0	256844.9	SCHPO	Acetyl-CoA carboxylase	71859.6	SCHPO	Kinetochore protein ndc80
819.1332	4	4.6	MFGGELDDAFGVFEGK	1685.7632-M(Met-loss)FGGELDDAFGVFEGK	DKDSAGLINDEEDK	DK(1724.7934)DSAGLINDEEDK	aleitner_M1012_006	51.1820	18.5	6.1	0.33	6.1	611	130	4.4	1714	551	12.4	O14232	1	1	0	0	O13741	116	1	0	0	126192.0	SCHPO	ATP-dependent RNA helicase mtr4	49381.3	SCHPO	Nucleolar protein 12
631.0919	4	-5.7	MSNLEFVYK	1521.8456-M(Met-loss)SNLEFVYK	IKHLSFHAYLR	IK(1136.5754)HLSFHAYLR	aleitner_M1012_006	47.8718	14.2	2.7	0.33	6.3	63	22	2.2	959	497	7.9	Q10081	1	1	0	0	Q9P780	170	1	0	0	17414.2	SCHPO	UPF0039 protein C11D3.02c	63619.3	SCHPO	Nuclear protein localization protein 4
860.4445	5	-2.2	WYKGPTLLSALDQLVPPEKPYR	WYK(1726.8059)GPTLLSALDQLVPPEKPYR	MDRLVFSYCPSSK	2708.4578-MDRLVFSYC(Carbamidomethyl)PSSK	aleitner_M1012_006	91.1162	18.6	7.9	0.33	6.0	588	126	4.6	1350	333	12.6	O74774	383	1	0	0	P50520	1	1	0	0	66016.9	SCHPO	Elongation factor 1 alpha-like protein	92136.3	SCHPO	Phosphatidylinositol 3-kinase vps34
648.0933	4	-0.26	MFSIFK	1800.9509-M(Oxidation)FSIFK	YKAQIELLNSEIDK	YK(925.4619)AQIELLNSEIDK	aleitner_M1012_006	84.3570	16.4	4.9	0.33	4.5	663	368	4.0	912	539	11.9	O14400	1	1	0	0	Q09778	603	1	0	0	71873.8	SCHPO	Glycerol-3-phosphate dehydrogenase, mitochondrial	103436.3	SCHPO	Tuberous sclerosis 1 protein homolog
601.0835	4	-9.0	KASLTETK	K(1523.8348)ASLTETK	WKTAEEVAALIR	WK(1014.5597)TAEEVAALIR	aleitner_M1012_006	58.0920	17.5	6.2	0.33	6.6	271	33	5.0	726	106	10.9	O14040	84	1	0	0	O14187	1864	1	0	0	105150.9	SCHPO	Dis3-like exonuclease C2C4.07c	274558.2	SCHPO	Pre-mRNA-splicing factor spp42
913.7036	4	2.9	YATGNKSQDPAGQHLTK	YATGNK(1835.8836)SQDPAGQHLTK	MKNSNDLNEIHDLR	MK(1952.9592)NSNDLNEIHDLR	aleitner_M1012_006	92.8012	16.9	5.5	0.33	4.5	1076	262	4.4	1148	309	12.4	O94700	50	1	0	0	Q92351	514	1	0	0	15979.2	SCHPO	Multiprotein-bridging factor 1	140764.8	SCHPO	Spindle pole body protein pcp1
522.4865	5	-3.3	MTELLADEVFK	1443.7973-M(Met-loss)TELLADEVFK	SLFSKGVIQAEK	SLFSK(1301.6755)GVIQAEK	aleitner_M1012_006	31.6087	17.8	6.7	0.33	7.2	322	37	3.3	4034	962	10.6	P30666	1	1	0	0	Q9P6R4	27	1	0	0	97481.9	SCHPO	DNA replication licensing factor mcm3	38449.3	SCHPO	Meiotically up-regulated gene 172 protein
1100.8813	3	-8.4	AMKTMNLEMISQVMDK	AMK(1430.7630)TMNLEMISQVMDK	MKPSEAREHAIR	2006.9549-M(Met-loss)KPSEAREHAIR	aleitner_M1012_006	97.9912	18.6	5.7	0.33	6.7	728	140	6.0	1144	235	14.0	O60074	104	1	0	0	O74854	1	1	0	0	22000.3	SCHPO	Vacuolar protein-sorting-associated protein 46	99912.6	SCHPO	F-box protein pof6
988.1993	3	-2.8	QKEYVTQLILSGLLNK	QK(1115.5281)EYVTQLILSGLLNK	KQQSCEAK	K(1984.1245)QQSC(Carbamidomethyl)EAK	aleitner_M1012_006	52.5793	17.6	7.7	0.34	5.1	612	69	4.5	877	137	12.5	O74630	1719	1	0	0	O59787	401	1	0	0	327148.0	SCHPO	Serine/threonine-protein kinase tel1	63281.7	SCHPO	Signal recognition particle subunit srp72
792.9065	4	-6.1	MSKHHPDLVLCR	1659.8773-M(Oxidation)SKHHPDLVLC(Carbamidomethyl)R	YYPKLASNWKPR	YYPK(1645.8069)LASNWKPR	aleitner_M1012_006	60.3282	13.8	5.6	0.34	4.4	355	71	1.4	3271	791	9.4	Q9UTB8	1	1	0	0	Q10201	108	1	0	0	13267.4	SCHPO	Pre-mRNA-splicing factor ini1	111173.1	SCHPO	Uncharacterized protein C17D1.07c
557.0845	5	-8.2	CGDKDIEIACYSNR	C(Carbamidomethyl)GDK(1080.6794)DIEIAC(Carbamidomethyl)YSNR	KSIIEILK	K(1837.7975)SIIEILK	aleitner_M1012_006	24.9718	15.5	0.5	0.34	4.6	454	301	4.0	675	483	12.0	O13754	98	1	0	0	O13964	74	1	0	0	40531.3	SCHPO	Hsp70/Hsp90 co-chaperone cns1	13789.1	SCHPO	Uncharacterized protein C24C9.04
725.8779	4	-4.7	KLSHSSASSTR	K(1739.9015)LSHSSASSTR	MKSTFSTVLITGSSK	1297.6626-M(Oxidation)KSTFSTVLITGSSK	aleitner_M1012_006	73.3268	14.5	4.2	0.34	2.9	1252	362	1.4	3624	1031	11.6	O14066	860	1	0	0	O74628	1	1	0	0	150018.8	SCHPO	Increased rDNA silencing protein 4 homolog	32614.3	SCHPO	Uncharacterized oxidoreductase C162.03
649.0003	6	1.3	MASSYLSLAAR	2850.4024-M(Met-loss)ASSYLSLAAR	HFAPQSKNIASSHIQNLWMGGFAR	HFAPQSK(1175.6186)NIASSHIQNLWM(Oxidation)GGFAR	aleitner_M1012_006	87.3368	17.0	5.1	0.34	7.1	220	15	5.1	813	113	9.9	Q9P771	1	1	0	0	Q9P6N6	100	1	0	0	78741.0	SCHPO	Plasma membrane fusion protein prm1	33480.1	SCHPO	Solute carrier family 25 member 38 homolog
887.2170	4	-2.1	DPKHQDLVAAANAYMAMLR	DPK(1414.8112)HQDLVAAANAYM(Oxidation)AMLR	QKFLLYLLEK	Q(Gln->pyro-Glu)K(2268.1031)FLLYLLEK	aleitner_M1012_006	62.9685	15.6	5.7	0.34	4.6	329	111	3.0	895	375	11.0	O14014	523	1	0	0	O94729	150	1	0	0	108650.1	SCHPO	Probable Rho-type GTPase-activating protein 3	54326.0	SCHPO	Uncharacterized protein C1604.17c
950.4504	5	-9.2	LASMLESENKDNDANAAPLNK	LASM(Oxidation)LESENK(2487.1952)DNDANAAPLNK	MDPQVVNLLQETEEDVYRR	2398.1322-M(Oxidation)DPQVVNLLQETEEDVYRR	aleitner_M1012_006	77.7010	13.8	3.9	0.34	4.4	372	125	2.4	1649	544	9.4	Q9USH9	216	1	0	0	Q9P7Z9	1	1	0	0	92690.9	SCHPO	Uncharacterized ABC transporter ATP-binding protein C825.01	9253.7	SCHPO	Uncharacterized protein C16C4.20c
1171.6027	3	-0.55	MDLSSRLSSGSSR	2114.1313-M(Oxidation)DLSSRLSSGSSR	TGHKQVVQSFSIFPVFR	TGHK(1535.7250)QVVQSFSIFPVFR	aleitner_M1012_006	92.6218	17.7	6.9	0.34	6.2	520	69	4.6	1441	216	11.5	P36629	1	1	0	0	O60103	577	1	0	0	58933.6	SCHPO	Splicing factor U2AF 59 kDa subunit	142367.5	SCHPO	ERAD-associated E3 ubiquitin-protein ligase doa10
581.9479	5	-7.1	LKMLPLVDAVLR	LK(1521.8919)M(Oxidation)LPLVDAVLR	LQPAVAIKFLER	LQPAVAIK(1520.9000)FLER	aleitner_M1012_006	19.2232	20.4	5.8	0.35	8.0	1278	216	6.5	3452	722	12.4	O42964	218	1	0	0	O75006	734	1	0	0	49114.9	SCHPO	Transcription factor iws1	88550.7	SCHPO	Exocyst complex component sec15
964.0161	4	8.7	ACGSGKTLLYDPPIEEFSILQTK	AC(Carbamidomethyl)GSGK(1285.7030)TLLYDPPIEEFSILQTK	KTIFDLQQR	K(2704.3670)TIFDLQQR	aleitner_M1012_006	78.0163	23.4	1.4	0.35	12.5	102	9	7.1	1692	377	13.0	O43014	326	1	0	0	Q9USI6	1399	1	0	0	45590.6	SCHPO	Mannose-6-phosphate isomerase	176433.0	SCHPO	Myosin type-2 heavy chain 1
889.6866	4	2.8	KEWCHLWEQPEPQYSR	K(1382.7228)EWC(Carbamidomethyl)HLWEQPEPQYSR	MSENALLALQR	2310.0528-MSENALLALQR	aleitner_M1012_006	91.9153	15.7	5.9	0.35	6.0	222	30	1.6	4135	917	9.7	Q9HE16	347	1	0	0	Q10183	1	1	0	0	60558.1	SCHPO	Uncharacterized transcriptional regulatory protein C1399.05c	29327.6	SCHPO	Uncharacterized protein C3F10.08c
1208.5702	3	9.9	NKAVLNSEGVNFSSGSSFR	NK(1623.6770)AVLNSEGVNFSSGSSFR	MFNNGDNMSRER	2137.0440-MFNNGDNM(Oxidation)SRER	aleitner_M1012_006	53.7287	19.4	5.3	0.35	8.2	406	28	6.8	981	96	13.2	P33886	297	1	0	0	O13735	1	1	0	0	64762.8	SCHPO	Protein kinase wis1	154326.8	SCHPO	Actin-interacting protein 3 homolog
768.6442	4	-7.6	KDIGVGAQNVFDK	K(1680.8458)DIGVGAQNVFDK	KSPELLEVDEAGEK	K(1527.7933)SPELLEVDEAGEK	aleitner_M1012_006	48.1260	14.8	4.9	0.35	4.8	231	105	2.0	1424	911	10.0	P07669	57	1	0	0	P87058	123	1	0	0	27227.2	SCHPO	Triosephosphate isomerase	34616.2	SCHPO	La protein homolog
873.1606	4	3.4	MSATNGPQPQDLNR	1944.8966-M(Oxidation)SATNGPQPQDLNR	KADWDHLSNHDNEVK	K(1681.7730)ADWDHLSNHDNEVK	aleitner_M1012_006	98.3518	22.1	7.2	0.35	8.1	443	43	6.0	1290	185	14.0	O13282	1	1	0	0	Q10077	736	1	0	0	72381.1	SCHPO	Transcription initiation factor TFIID subunit 5	128840.6	SCHPO	Lid2 complex component snt2
1053.5555	3	-1.9	TKASDLEAAVYSSGVAAALR	TK(1178.6183)ASDLEAAVYSSGVAAALR	KSSQTYLSK	K(2117.1004)SSQTYLSK	aleitner_M1012_006	63.1417	15.7	1.2	0.36	7.9	39	12	1.9	1471	879	9.9	Q09687	17	1	0	0	O13817	35	1	0	0	56347.7	SCHPO	Probable phosphoacetylglucosamine mutase 1	122592.6	SCHPO	Protein transport protein sec73
674.1214	4	3.5	ETKPQVEVVHAR	ETK(1300.6948)PQVEVVHAR	MILKDSLEAK	1529.8202-M(Oxidation)ILKDSLEAK	aleitner_M1012_006	65.2580	17.1	5.3	0.36	6.1	213	90	4.6	510	247	11.0	O13771	194	1	0	0	O13859	1	1	0	0	34978.8	SCHPO	Uncharacterized protein C17A5.09c	33008.1	SCHPO	Meiotically up-regulated gene 125 protein
569.9154	5	3.0	KIVSQLHK	K(1892.9455)IVSQLHK	QKLSAAMNEDIPPWR	QK(1089.6546)LSAAMNEDIPPWR	aleitner_M1012_006	51.5865	15.9	6.5	0.36	4.4	903	153	3.5	1666	313	11.5	O14417	66	1	0	0	Q9Y7R4	218	1	0	0	23583.3	SCHPO	Mitotic spindle checkpoint component mad2	105038.9	SCHPO	Histone-lysine N-methyltransferase, H3 lysine-4 specific
683.1228	4	-2.8	KLRPSTAGSPILIK	K(1248.5559)LRPSTAGSPILIK	MFCYFLSK	1617.9818-M(Oxidation)FC(Carbamidomethyl)YFLSK	aleitner_M1012_006	22.6745	13.8	5.6	0.36	2.9	635	395	2.9	635	460	10.9	Q9US42	380	1	0	0	A6X970	1	1	0	0	44211.2	SCHPO	Protein urg3	16653.3	SCHPO	Putative uncharacterized protein C23C4.04c
702.3813	5	-9.0	MTTLNTNDKDLPIVK	1789.0098-M(Oxidation)TTLNTNDKDLPIVK	LNSSKIHSVILSPTR	LNSSK(1855.9601)IHSVILSPTR	aleitner_M1012_006	37.8420	15.3	5.9	0.36	3.7	1147	183	3.6	1230	199	11.6	O13790	1	1	0	0	O13622	112	1	0	0	89426.8	SCHPO	Cullin-1	59449.8	SCHPO	ATP-dependent RNA helicase mss116, mitochondrial
599.5709	4	-0.0052	MFLGTIYSFK	1172.6441-M(Oxidation)FLGTIYSFK	MWSKLSISSK	1359.6785-M(Met-loss)WSKLSISSK	aleitner_M1012_006	43.7805	15.4	5.6	0.36	7.2	80	9	2.9	1367	293	10.9	B5BP46	1	1	0	0	Q10060	1	1	0	0	25717.1	SCHPO	Putative glutathione S-transferase C1183.02	16664.0	SCHPO	Uncharacterized protein C1F5.05c
512.4658	5	-1.1	MNVMVSFNQLR	1203.6421-M(Oxidation)NVMVSFNQLR	MSALSLSITK	1491.7214-M(Oxidation)SALSLSITK	aleitner_M1012_006	59.6260	13.7	5.5	0.36	6.5	75	8	4.0	475	104	7.2	O43007	1	1	0	0	Q9UUN5	1	1	0	0	105757.8	SCHPO	C-1-tetrahydrofolate synthase, mitochondrial	18840.2	SCHPO	PRA1-like protein
543.9472	3	7.2	MSVPIDR	943.4321-M(Met-loss)SVPIDR	MSCPIDSK	823.4440-M(Met-loss)SC(Carbamidomethyl)PIDSK	aleitner_M1012_006	20.9718	15.9	1.2	0.37	8.8	30	4	4.5	440	122	9.2	Q7LKV1	1	1	0	0	Q9UTS6	1	1	0	0	31092.5	SCHPO	Uncharacterized protein C20H4.08	12254.1	SCHPO	Dynein light chain Tctex-type
1015.1874	3	-4.8	KTNGAFSGSLFSAK	K(1628.8298)TNGAFSGSLFSAK	QLAQTAKTYEDLK	Q(Gln->pyro-Glu)LAQTAK(1551.7933)TYEDLK	aleitner_M1012_006	41.1225	18.2	1.9	0.37	6.0	924	180	4.2	2934	628	12.2	O13683	62	1	0	0	O74731	308	1	0	0	142992.1	SCHPO	Uncharacterized protein C11E3.02c	53147.1	SCHPO	tRNA-dihydrouridine(20) synthase [NAD(P)+]
1109.2998	4	2.6	DKPESTSSVEKVK	DK(3000.4175)PESTSSVEKVK	QALQAVAGVTHVMKEEFGWDDATTDK	QALQAVAGVTHVM(Oxidation)K(1570.8090)EEFGWDDATTDK	aleitner_M1012_006	78.7460	16.0	5.9	0.37	6.0	316	29	2.0	4706	1005	10.0	Q9URX9	235	1	0	0	O14400	610	1	0	0	31878.6	SCHPO	Protein pxr1	71873.8	SCHPO	Glycerol-3-phosphate dehydrogenase, mitochondrial
576.7115	5	4.7	KEGDTIELR	K(1818.9516)EGDTIELR	KLSAAGLELFYQGER	K(1197.6241)LSAAGLELFYQGER	aleitner_M1012_006	94.0175	17.4	6.2	0.37	6.5	340	31	5.0	870	130	10.9	O13809	123	1	0	0	O13944	76	1	0	0	29375.2	SCHPO	Uncharacterized FAD-binding protein C17H9.12c	106810.5	SCHPO	Oxysterol-binding protein homolog C23H4.01c
792.5587	6	-6.2	WSLGFETYYGVLTKCAGASLGMR	WSLGFETYYGVLTK(2167.1082)C(Carbamidomethyl)AGASLGM(Oxidation)R	LEEKMSSLVVNDPELAQK	LEEK(2720.2978)MSSLVVNDPELAQK	aleitner_M1012_006	92.1307	14.5	5.7	0.37	5.2	285	32	3.4	1027	223	11.4	O13814	231	1	0	0	P0CAN9	62	1	0	0	42199.3	SCHPO	Mitochondrial distribution and morphology protein 10	16838.7	SCHPO	Uncharacterized protein PB1A10.16, mitochondrial
724.9881	5	1.3	AGAQKVGGWSMMR	AGAQK(2242.2348)VGGWSMMR	TKDLVLATEALTLEEAFIK	TK(1515.7326)DLVLATEALTLEEAFIK	aleitner_M1012_006	62.7393	12.8	2.0	0.38	2.9	519	427	1.9	1077	815	9.9	P79081	143	1	0	0	O94283	96	1	0	0	19149.1	SCHPO	N-acetyltransferase ats1	37610.1	SCHPO	ER-derived vesicles protein 41
703.5831	4	-3.7	KTPTCIQCGADTK	K(1331.6279)TPTC(Carbamidomethyl)IQC(Carbamidomethyl)GADTK	KNIGTEEEMK	K(1616.7538)NIGTEEEM(Oxidation)K	aleitner_M1012_006	44.8503	11.4	2.1	0.38	2.0	487	255	1.4	770	474	9.4	Q9P6R8	284	1	0	0	O74858	119	1	0	0	60708.3	SCHPO	Pre-mRNA-splicing factor cwf24	60286.5	SCHPO	Lysine--tRNA ligase, mitochondrial
692.7791	5	6.4	IVSAFLKPLSEKGNYK	IVSAFLK(1665.8284)PLSEKGNYK	SISQQKASELMYK	SISQQK(1931.0768)ASELM(Oxidation)YK	aleitner_M1012_006	31.6362	13.1	3.3	0.38	3.6	447	125	1.5	2133	628	9.5	O42910	350	1	0	0	Q09804	286	1	0	0	76719.1	SCHPO	Pentatricopeptide repeat-containing protein 7, mitochondrial	151571.6	SCHPO	Probable nucleolar pre-ribosomal-associated protein 2
1045.2554	4	9.2	SNLKTHTSSNASLSIDDLNR	SNLK(2004.8769)THTSSNASLSIDDLNR	MSQQLSSNEICEEQGK	2310.1452-MSQQLSSNEIC(Carbamidomethyl)EEQGK	aleitner_M1012_006	90.7100	19.4	6.4	0.38	6.0	1268	225	6.0	1268	236	13.4	Q10408	21	1	0	0	O74804	1	1	0	0	112011.4	SCHPO	Uncharacterized protein C1F3.03	57268.9	SCHPO	Telomere elongation protein est1
1021.0294	4	-8.1	LEMAIKIPSVYPLQNVQVEGIER	LEMAIK(1454.7017)IPSVYPLQNVQVEGIER	MWSFARYTQK	2763.4881-MWSFARYTQK	aleitner_M1012_006	82.9562	18.9	2.4	0.38	8.0	182	56	4.5	1317	613	12.6	O74349	1494	1	0	0	Q09759	1	1	0	0	184374.2	SCHPO	E3 ubiquitin-protein ligase listerin	19889.0	SCHPO	Uncharacterized protein C24H6.02c
641.0285	6	-0.74	LSFLVLQNKIDTLAEHEK	LSFLVLQNK(1742.9832)IDTLAEHEK	VLWSLKHIVSPGNR	VLWSLK(2235.2151)HIVSPGNR	aleitner_M1012_006	62.2683	13.4	1.3	0.38	3.9	408	256	2.5	1139	977	9.5	O74436	207	1	0	0	Q7LL22	395	1	0	0	67860.1	SCHPO	Signal recognition particle subunit srp68	51571.2	SCHPO	Kinetochore protein nsk1
679.6188	4	-0.17	KHQGFIPSTPAEFR	K(1100.6151)HQGFIPSTPAEFR	MVESKIIK	1751.8995-M(Oxidation)VESKIIK	aleitner_M1012_006	28.2135	16.5	6.7	0.38	7.1	129	14	5.6	326	56	11.5	Q9C0Y5	342	1	0	0	Q10297	1	1	0	0	159320.4	SCHPO	ATP-binding cassette transporter pdr1	111865.4	SCHPO	Importin subunit beta-5
712.9706	5	8.0	KPGASQILSSK	K(2445.1536)PGASQILSSK	HGFGCWQAIKNDPDLGLHDK	HGFGC(Carbamidomethyl)WQAIK(1252.7027)NDPDLGLHDK	aleitner_M1012_006	74.7133	12.3	5.5	0.38	2.9	443	114	1.4	1366	508	9.4	Q9Y7L4	216	1	0	0	Q9US25	1156	1	0	0	48395.7	SCHPO	Probable exonuclease V, mitochondrial	158549.8	SCHPO	Chromodomain helicase hrp1
734.4188	5	9.3	KLEFPLPNEEAR	K(2225.2671)LEFPLPNEEAR	AVAASLGVNFLKVVSSAIVDK	AVAASLGVNFLK(1579.8246)VVSSAIVDK	aleitner_M1012_006	97.2230	18.6	5.1	0.38	7.7	298	13	3.2	4651	914	10.9	O14126	350	1	0	0	O74445	196	1	0	0	48836.2	SCHPO	26S protease regulatory subunit 6A	43608.7	SCHPO	Probable 26S protease subunit rpt4
716.7261	5	2.3	MMMTSGEAVKYSSSFECGR	M(Oxidation)MMTSGEAVK(1405.6912)YSSSFEC(Carbamidomethyl)GR	TKYNGAMLENK	TK(2310.9629)YNGAMLENK	aleitner_M1012_006	53.9302	15.1	6.9	0.39	4.1	877	170	3.0	1900	438	11.0	Q09188	269	1	0	0	O94532	551	1	0	0	35020.7	SCHPO	ADP,ATP carrier protein	166228.4	SCHPO	Formin-3
746.7531	5	3.9	MSENSTDSK	2715.3174-M(Oxidation)SENSTDSK	MAVSAVPHPSKQAQASEEGINQEK	Acetyl-MAVSAVPHPSK(1151.4652)QAQASEEGINQEK	aleitner_M1012_006	71.0023	18.2	5.5	0.39	8.1	150	23	4.2	1504	449	10.1	O13799	1	1	0	0	O14021	11	1	0	0	118462.1	SCHPO	Uncharacterized helicase C17H9.02	48476.5	SCHPO	RbAp48-related WD40 repeat-containing protein prw1
830.7079	4	-8.3	KIAIIDSTNFR	K(2042.1160)IAIIDSTNFR	TEAPLNEKPATVKTHLR	TEAPLNEK(1414.7820)PATVKTHLR	aleitner_M1012_006	84.7323	15.8	4.5	0.39	4.4	497	320	3.4	932	624	11.4	O94567	130	1	0	0	O94715	80	1	0	0	63870.4	SCHPO	Probable asparagine--tRNA ligase, cytoplasmic	17519.6	SCHPO	40S ribosomal protein S15-A
731.7821	5	1.2	LSGPLGPKLMSFWSSR	LSGPLGPK(1891.9462)LMSFWSSR	VMFVGTKVNGANSSSTR	VMFVGTK(1899.9917)VNGANSSSTR	aleitner_M1012_006	84.9233	16.5	4.4	0.39	5.6	227	83	4.0	579	315	12.0	O14249	295	1	0	0	Q9HDU6	287	1	0	0	48720.7	SCHPO	probable cardiolipin-specific deacylase, mitochondrial	39114.6	SCHPO	Probable 2-dehydropantoate 2-reductase
866.4692	3	3.9	MGILIGTFPPRR	1239.6057-MGILIGTFPPRR	METKSSYLK	1494.8381-M(Oxidation)ETKSSYLK	aleitner_M1012_006	45.9117	13.7	4.5	0.39	3.6	472	191	3.0	721	323	12.2	Q09886	1	1	0	0	Q10213	1	1	0	0	13701.2	SCHPO	Meiotically up-regulated gene 42 protein	101124.6	SCHPO	ATP-dependent DNA helicase srs2
620.1243	5	5.0	KIEELSLAASR	K(1879.8873)IEELSLAASR	CKTLSIVDNTFDSDK	C(Carbamidomethyl)K(1353.7504)TLSIVDNTFDSDK	aleitner_M1012_006	57.7942	15.8	6.0	0.39	4.5	649	121	3.4	1336	301	11.3	P87245	309	1	0	0	O75005	949	1	0	0	69241.7	SCHPO	Karyogamy meiotic segregation protein 1	111318.2	SCHPO	Valine--tRNA ligase
857.4442	4	-0.88	HEYPSKHFAFNVVTLEEPPK	HEYPSK(1057.5655)HFAFNVVTLEEPPK	KSAISEASK	K(2506.2533)SAISEASK	aleitner_M1012_006	76.5302	18.6	7.2	0.39	7.7	250	35	6.1	648	116	14.1	Q9P7F2	48	1	0	0	O13983	534	1	0	0	81241.9	SCHPO	Copper amine oxidase 1	120970.9	SCHPO	Putative ATP-dependent helicase hrq1
729.7713	5	-2.6	TKFQDFYYILSPPSVER	TK(1554.7777)FQDFYYILSPPSVER	AAKLPSEEENTTK	AAK(2227.1201)LPSEEENTTK	aleitner_M1012_006	76.5815	17.8	7.7	0.39	6.8	372	51	5.0	1144	285	13.0	O14115	539	1	0	0	Q09818	395	1	0	0	72522.8	SCHPO	Patatin-like phospholipase domain-containing protein SPAC1786.01c	54418.0	SCHPO	Putative general negative regulator of transcription C16C9.04c
770.2141	5	8.4	LIAKTHSVDTNSPPK	LIAK(2239.1341)THSVDTNSPPK	KSMMNLLHQLSQSLTNEK	K(1744.9359)SMMNLLHQLSQSLTNEK	aleitner_M1012_006	55.4342	18.7	3.8	0.39	7.1	453	78	4.7	1952	368	11.6	Q9UTK5	1698	1	0	0	O42912	334	1	0	0	197861.3	SCHPO	Abnormal long morphology protein 1	43937.5	SCHPO	tRNA-specific adenosine deaminase 1
743.9811	5	2.8	MEQESELLSLNTLAR	2113.0328-M(Met-loss)EQESELLSLNTLAR	QILGADVGEKSHDVAPDNK	Q(Gln->pyro-Glu)ILGADVGEK(1739.8941)SHDVAPDNK	aleitner_M1012_006	79.5747	20.4	6.6	0.39	11.2	67	8	4.4	3030	748	9.2	O74896	1	1	0	0	Q9HDY4	332	1	0	0	10051.5	SCHPO	Uncharacterized protein C576.12c	133997.3	SCHPO	Putative ATP-dependent RNA helicase PB1A10.06c
808.1628	4	6.4	MNIAQPVSSEIK	1912.9207-MNIAQPVSSEIK	GNFYLPGKNPEPGEEK	GNFYLPGK(1453.7487)NPEPGEEK	aleitner_M1012_006	76.6533	14.5	6.9	0.39	4.5	384	55	2.0	2150	519	10.0	P15398	1	1	0	0	Q9P7C7	959	1	0	0	189247.2	SCHPO	DNA-directed RNA polymerase I subunit rpa1	114213.6	SCHPO	Pre-mRNA-processing ATP-dependent RNA helicase prp11
495.2600	5	-3.8	MFSKYLQSR	1312.6874-MFSKYLQSR	KSVGDTQLAEK	K(1296.6536)SVGDTQLAEK	aleitner_M1012_006	26.6167	16.6	4.0	0.39	8.2	63	7	2.5	1994	987	8.4	P87239	1	1	0	0	O60072	404	1	0	0	57189.3	SCHPO	DnaJ homolog 1, mitochondrial	218567.1	SCHPO	Putative helicase mug81
1117.7717	4	-7.7	LYYESQDGMSQANMSSNTSKGFHLQSSDK	LYYESQDGMSQANM(Oxidation)SSNTSK(1211.6835)GFHLQSSDK	MKIVDLIDK	3393.4766-MKIVDLIDK	aleitner_M1012_006	81.1382	19.8	4.0	0.39	8.8	176	86	6.7	566	320	13.1	O74854	107	1	0	0	O74927	1	1	0	0	99912.6	SCHPO	F-box protein pof6	72140.8	SCHPO	Methylenetetrahydrofolate reductase 2
712.9681	5	-9.7	NLLSEEKWPHVWLK	NLLSEEK(1781.8870)WPHVWLK	MESAQAVAEPLDLVR	1916.0196-M(Oxidation)ESAQAVAEPLDLVR	aleitner_M1012_006	74.1685	11.4	5.2	0.40	1.9	761	168	1.5	1046	226	9.5	O74349	165	1	0	0	Q9Y7M4	1	1	0	0	184374.2	SCHPO	E3 ubiquitin-protein ligase listerin	10665.2	SCHPO	Probable U6 snRNA-associated Sm-like protein LSm3
587.3196	5	-2.9	KADSLFPIVSLASICAK	K(1112.5787)ADSLFPIVSLASIC(Carbamidomethyl)AK	MSETGIIPK	1957.0594-MSETGIIPK	aleitner_M1012_006	39.5457	17.0	6.3	0.40	4.5	834	159	4.5	834	179	12.5	Q10236	206	1	0	0	O74865	1	1	0	0	36808.5	SCHPO	Ribonuclease H2 subunit A	37040.3	SCHPO	WD repeat-containing protein C18.15
1173.3002	3	9.0	HVKPNFSQTILCPNMYK	HVK(1424.8239)PNFSQTILC(Carbamidomethyl)PNM(Oxidation)YK	LSKTSLVEALAR	LSK(2230.0915)TSLVEALAR	aleitner_M1012_006	99.6277	18.6	6.4	0.40	9.2	156	11	5.7	1442	182	11.6	Q09176	39	1	0	0	Q76PC7	76	1	0	0	25030.4	SCHPO	Splicing factor U2AF 23 kDa subunit	27042.3	SCHPO	Probable translation initiation factor, mitochondrial
684.6245	4	-7.9	LKQGDPYIYGR	LK(1425.8079)QGDPYIYGR	STKPISISLGGTK	STK(1446.7507)PISISLGGTK	aleitner_M1012_006	64.7012	11.4	3.4	0.40	2.0	508	293	1.4	802	482	9.4	O74468	343	1	0	0	O74718	132	1	0	0	54712.3	SCHPO	Probable uroporphyrinogen-III C-methyltransferase	72557.0	SCHPO	Eukaryotic peptide chain release factor GTP-binding subunit
931.1843	3	3.4	KGIFAGPLR	K(1832.9455)GIFAGPLR	EINSLKTTMSFRPR	EINSLK(1095.6441)TTM(Oxidation)SFRPR	aleitner_M1012_006	62.3388	13.4	2.9	0.40	4.0	271	101	2.5	765	386	9.4	O94445	198	1	0	0	Q9C0W2	700	1	0	0	73120.6	SCHPO	ATP-dependent RNA helicase suv3, mitochondrial	137386.5	SCHPO	Uncharacterized AAA domain-containing protein P22H7.05c
741.2152	5	-5.2	IKGTVLIDAANGVGAAK	IK(2104.1391)GTVLIDAANGVGAAK	MGLPPKTIVLDNGAYHIK	1734.9880-MGLPPKTIVLDNGAYHIK	aleitner_M1012_006	50.8908	19.4	7.6	0.40	6.7	623	60	5.3	1401	187	12.7	Q09770	218	1	0	0	O94241	1	1	0	0	58916.5	SCHPO	Probable phosphoacetylglucosamine mutase 2	45881.9	SCHPO	Actin-like protein arp6
653.1230	4	4.6	VVKIGMLPDPK	VVK(1412.7511)IGMLPDPK	SKVSVQGLSGGEK	SK(1333.7679)VSVQGLSGGEK	aleitner_M1012_006	45.7057	13.9	3.6	0.40	4.5	214	96	3.0	581	295	9.4	Q9USL6	87	1	0	0	P53692	1038	1	0	0	35839.9	SCHPO	Putative hydroxymethylpyrimidine/phosphomethylpyrimidine kinase C18B5.05c	130930.5	SCHPO	Structural maintenance of chromosomes protein 6
684.8679	4	4.5	MAFGSKILNIGSK	1370.6817-MAFGSKILNIGSK	MDITETDLDALK	1502.8167-M(Met-loss)DITETDLDALK	aleitner_M1012_006	24.4698	13.6	5.3	0.40	2.0	1510	743	2.0	1510	782	11.6	O42885	1	1	0	0	O94257	1	1	0	0	63646.3	SCHPO	Putative inorganic phosphate transporter C8E4.01c	35855.4	SCHPO	Leucine carboxyl methyltransferase 1
601.5154	5	-5.9	ILKDWAVQQFSMQR	ILK(1237.6601)DWAVQQFSM(Oxidation)QR	KRPMDAGLGR	K(1902.9662)RPMDAGLGR	aleitner_M1012_006	55.5562	17.7	1.3	0.41	8.4	121	14	2.9	3525	811	9.3	Q9Y7N7	251	1	0	0	P36583	380	1	0	0	60447.0	SCHPO	Cytosolic Fe-S cluster assembly factor NAR1 homolog	116006.2	SCHPO	Protein kinase C-like 2
642.9415	5	5.0	MSIPKQLPCMVR	M(Met-loss+Acetyl)SIPK(1839.9342)QLPC(Carbamidomethyl)MVR	MGNSLFKGFSKPFSR	1507.7891-MGNSLFKGFSKPFSR	aleitner_M1012_006	74.7635	14.3	5.6	0.41	4.0	748	145	3.5	1077	253	11.4	O14302	5	1	0	0	Q9Y7Z2	1	1	0	0	98263.9	SCHPO	cytokinesis protein 3	20723.3	SCHPO	ADP-ribosylation factor 6
877.4495	4	-5.1	KLSFYSLPLSSETSSVDSNGLK	K(1147.5914)LSFYSLPLSSETSSVDSNGLK	MSINWVTYK	2496.2636-M(Met-loss)SINWVTYK	aleitner_M1012_006	54.0102	16.2	5.4	0.41	7.5	125	19	3.4	1842	404	10.7	O94600	17	1	0	0	O14032	1	1	0	0	124766.0	SCHPO	TEL2-interacting protein 1	19704.5	SCHPO	UPF0664 stress-induced protein C29B12.11c
943.7601	4	-0.93	KFLIHVNFIYSINR	K(2008.0266)FLIHVNFIYSINR	DDKSAKPELPFGKPADR	DDK(1901.0563)SAKPELPFGKPADR	aleitner_M1012_006	81.6550	13.9	3.1	0.41	3.0	728	383	2.9	780	488	10.9	A6X994	15	1	0	0	O14178	48	1	0	0	10270.5	SCHPO	Putative uncharacterized protein C188.05	31761.0	SCHPO	54S ribosomal protein L40, mitochondrial
736.9733	5	9.7	MVIFSSYFSKQMNR	1926.9615-MVIFSSYFSKQM(Oxidation)NR	MFLEIILDSATYSFDR	1890.9008-M(Met-loss)FLEIILDSATYSFDR	aleitner_M1012_006	77.6732	15.3	5.4	0.41	5.1	503	100	2.2	3793	953	10.2	O94339	1	1	0	0	Q10136	1	1	0	0	17291.8	SCHPO	Meiotically up-regulated gene 96 protein	61102.5	SCHPO	Protein ste7
946.8475	5	-8.4	LGVVNDELAESSKPSSGAATPTRSAPK	LGVVNDELAESSK(2060.8741)PSSGAATPTRSAPK	MSITMSDSSAYGEELMR	2806.4349-MSITMSDSSAYGEELM(Oxidation)R	aleitner_M1012_006	72.9252	16.7	3.9	0.41	5.7	521	112	3.0	3004	855	11.0	Q9P7S9	83	1	0	0	C6Y4C2	1	1	0	0	21142.4	SCHPO	INO80 complex subunit 4	15576.8	SCHPO	Sporulation-specific protein 2
843.7264	4	4.5	KVNYPGHVPLSPLQR	K(1666.9142)VNYPGHVPLSPLQR	QKALSLSLSNLGSTK	Q(Gln->pyro-Glu)K(1842.0152)ALSLSLSNLGSTK	aleitner_M1012_006	35.0447	19.1	7.5	0.41	9.8	115	4	3.8	4322	754	11.4	O94453	44	1	0	0	Q9P3U9	19	1	0	0	31100.6	SCHPO	Ubiquinone biosynthesis protein coq4, mitochondrial	10717.5	SCHPO	Ubiquitin-related modifier 1
893.8143	5	2.6	YDSTWSSYVEDSMKNFLNDNTMCVR	YDSTWSSYVEDSM(Oxidation)K(1386.7395)NFLNDNTMC(Carbamidomethyl)VR	MSNLEASLFQLK	3215.3522-M(Met-loss)SNLEASLFQLK	aleitner_M1012_006	47.4773	12.4	4.2	0.41	3.0	293	102	1.4	896	576	9.4	G2TRN7	54	1	2	0	O60074	1	1	0	0	15972.0	SCHPO	RecQ DNA helicase-like protein C212.06c	22000.3	SCHPO	Vacuolar protein-sorting-associated protein 46
936.9957	4	-7.5	KGPLYETVPGLSHLEK	K(1977.0250)GPLYETVPGLSHLEK	AKMLLHCTGLLMPPNK	AK(1905.0248)MLLHC(Carbamidomethyl)TGLLM(Oxidation)PPNK	aleitner_M1012_006	90.6132	15.7	7.0	0.42	4.8	702	89	2.9	2562	500	10.9	Q9UUM2	690	1	0	0	Q9UUH2	173	1	0	0	112629.3	SCHPO	Mating-type switching protein swi1	30760.3	SCHPO	UPF0657 nucleolar protein C630.10
793.6555	4	-0.49	NDKFSAEELSAILK	NDK(1606.7800)FSAEELSAILK	MTTLLETPGYSEK	1701.8825-MTTLLETPGYSEK	aleitner_M1012_006	80.9155	14.8	3.1	0.42	3.9	854	573	3.2	1394	955	10.9	O14139	854	1	0	0	O13713	1	1	0	0	159380.0	SCHPO	Chromodomain helicase hrp3	33929.7	SCHPO	Nuclear polyadenylated RNA-binding protein nab2
1219.0967	4	-2.0	NSSDSDSDSEDNFLASLTPKTNSSSISIENLPR	NSSDSDSDSEDNFLASLTPK(1345.7493)TNSSSISIENLPR	LKGSDVFTTLK	LK(3664.6864)GSDVFTTLK	aleitner_M1012_006	62.5845	16.2	1.3	0.42	7.3	149	69	4.7	828	488	12.0	P28706	1081	1	0	0	O14013	463	1	0	0	126329.6	SCHPO	DNA repair protein rad13	64026.2	SCHPO	RNA polymerase I-specific transcription initiation factor rrn5
522.8858	5	-9.6	KPFHSISER	K(1509.8403)PFHSISER	KELTIGDLSQLR	K(1237.6455)ELTIGDLSQLR	aleitner_M1012_006	59.5695	17.3	5.4	0.42	6.2	469	79	4.8	1137	210	11.1	Q9P6J1	327	1	0	0	O13983	95	1	0	0	58938.7	SCHPO	Mitochondrial 2-methylisocitrate lyase	120970.9	SCHPO	Putative ATP-dependent helicase hrq1
866.2188	4	-2.5	KIFEIGR	K(2599.3475)IFEIGR	FWTELYQGAKLFYLSGVLNGR	FWTELYQGAK(999.5753)LFYLSGVLNGR	aleitner_M1012_006	64.0813	14.0	5.0	0.42	5.6	141	52	4.6	282	107	8.4	Q10301	123	1	0	0	O94653	207	1	0	0	56535.1	SCHPO	UPF0652 protein C22H10.08	127646.1	SCHPO	Ribosome biogenesis protein bms1
667.6136	4	9.4	KHGTNPINGQK	K(1473.7690)HGTNPINGQK	NWTGKIPMFVK	NWTGK(1330.6993)IPM(Oxidation)FVK	aleitner_M1012_006	65.2252	14.9	2.4	0.42	5.6	194	72	2.4	1598	840	10.4	Q09928	79	1	0	0	P36587	514	1	0	0	58626.4	SCHPO	Peptidyl-prolyl cis-trans isomerase cyp8	76775.2	SCHPO	NADPH--cytochrome P450 reductase
1226.2723	3	-6.9	MQTPTARSSTNVYGK	2020.0266-M(Oxidation)QTPTARSSTNVYGK	HPSNDGKIPESKPSVYK	HPSNDGK(1793.8618)IPESKPSVYK	aleitner_M1012_006	70.9943	20.6	3.9	0.42	6.1	1765	288	4.8	3726	676	12.9	O14033	1	1	0	0	O94566	216	1	0	0	13101.1	SCHPO	Uncharacterized protein C29B12.12	63758.7	SCHPO	Meiotically up-regulated gene 184 protein
884.4453	5	2.4	HSPKSAISCVTQPVSPVYNTR	HSPK(2090.0103)SAISC(Carbamidomethyl)VTQPVSPVYNTR	SNELGKNVGWSTMSISAR	SNELGK(2465.2373)NVGWSTM(Oxidation)SISAR	aleitner_M1012_006	88.4037	17.0	6.8	0.42	6.1	328	80	2.9	2309	747	10.9	Q9USX3	100	1	0	0	Q10236	125	1	0	0	46077.6	SCHPO	DNA repair protein rad60	36808.5	SCHPO	Ribonuclease H2 subunit A
1061.2079	3	-7.1	KALGLLTPIGCSPK	K(1726.7919)ALGLLTPIGC(Carbamidomethyl)SPK	MHSVCSIFLSCSHR	1591.9008-M(Met-loss)HSVC(Carbamidomethyl)SIFLSC(Carbamidomethyl)SHR	aleitner_M1012_006	92.5275	16.0	4.8	0.43	5.1	814	139	4.5	1235	258	10.9	O13781	387	1	0	0	Q9Y7P8	1	1	0	0	71442.2	SCHPO	Uncharacterized protein C17G6.03	11675.0	SCHPO	Putative uncharacterized membrane protein C191.04c
1477.3651	3	-9.6	MSNPDVDLDSIIDR	2840.3756-MSNPDVDLDSIIDR	KIFQYIEPVEHENDAVIEDSAEK	K(1726.8084)IFQYIEPVEHENDAVIEDSAEK	aleitner_M1012_006	88.9998	20.6	4.7	0.43	6.6	1718	350	6.0	2452	533	14.0	P13681	1	1	0	0	Q9HDZ5	295	1	0	0	37636.3	SCHPO	Serine/threonine-protein phosphatase PP1-1	45305.0	SCHPO	CRAL-TRIO domain-containing protein C589.09, mitochondrial
652.7421	5	3.5	NISKALEAGMSDK	NISK(1879.9866)ALEAGM(Oxidation)SDK	VAKWCGSNLPQILEK	VAK(1516.7443)WC(Carbamidomethyl)GSNLPQILEK	aleitner_M1012_006	71.5417	14.2	3.9	0.43	3.2	1399	427	2.9	1745	583	11.0	O94725	47	1	0	0	Q09173	71	1	0	0	50117.8	SCHPO	UPF0364 protein C1393.13	44857.1	SCHPO	Protein phosphatase 2C homolog 3
1211.6361	3	1.6	SKEYENPSSYK	SK(2301.2766)EYENPSSYK	ANVTHKELGVTMQLPIIGVK	ANVTHK(1468.6722)ELGVTM(Oxidation)QLPIIGVK	aleitner_M1012_006	84.8002	13.0	2.8	0.43	2.9	893	540	2.1	1635	959	10.1	O60174	6	1	0	0	Q9UU79	186	1	0	0	66203.3	SCHPO	Transcription factor tau subunit sfc6	29705.7	SCHPO	Ribosome biogenesis protein nsa2
832.4271	3	-7.3	SGKIVIQLNGR	SGK(1310.5741)IVIQLNGR	MEDPFYEVK	1321.7718-M(Oxidation)EDPFYEVK	aleitner_M1012_006	92.2903	16.6	6.2	0.43	7.2	214	25	5.1	860	111	9.4	O14469	60	1	0	0	Q9HGN3	1	1	0	0	14760.4	SCHPO	40S ribosomal protein S22	24970.5	SCHPO	t-SNARE affecting a late Golgi compartment protein 1
682.5681	5	-3.4	MITRLSGACLR	2115.1463-M(Oxidation)ITRLSGAC(Carbamidomethyl)LR	MGSKALITSPDISSGQLYIK	1430.7374-M(Met-loss)GSKALITSPDISSGQLYIK	aleitner_M1012_006	49.6240	16.0	7.1	0.43	6.6	153	15	2.9	1542	374	11.5	Q09769	1	1	0	0	O14072	1	1	0	0	118643.0	SCHPO	Lon protease homolog, mitochondrial	136262.0	SCHPO	Cation-transporting ATPase 4
969.9750	4	8.5	MDTPETSTPYEQVEKGSFFSFRPQK	1071.5084-M(Met-loss)DTPETSTPYEQVEKGSFFSFRPQK	KEESNAEK	K(2942.3974)EESNAEK	aleitner_M1012_006	66.7460	18.7	4.2	0.43	7.1	470	70	5.1	1567	281	13.1	O13298	1	1	0	0	O13803	95	1	0	0	49381.9	SCHPO	Histone deacetylase phd1	68797.1	SCHPO	Uncharacterized protein C17H9.06c
522.4857	5	-1.3	MSNPESLK	1834.0036-M(Met-loss)SNPESLK	GYHKPIMAAGGIGRIR	GYHK(911.4600)PIMAAGGIGRIR	aleitner_M1012_006	41.4815	15.1	3.9	0.43	4.8	662	145	3.4	1792	533	10.3	P0CS86	1	1	4	0	O14228	415	1	0	0	30580.2	SCHPO	UPF0494 membrane protein C1348.01	144867.9	SCHPO	Probable phosphoribosylformylglycinamidine synthase
871.6945	4	-5.3	KDLLEGNNIMTR	K(2064.0487)DLLEGNNIM(Oxidation)TR	QLVKEALDSNENNPLSR	QLVK(1556.7868)EALDSNENNPLSR	aleitner_M1012_006	54.7350	17.0	8.3	0.43	6.1	340	37	2.9	2403	540	10.9	P87060	48	1	0	0	O13762	870	1	0	0	87817.7	SCHPO	WD repeat-containing protein pop1	101377.3	SCHPO	Uncharacterized ATP-dependent helicase C17A2.12
738.1680	5	-3.4	MMDGASPVDR	2592.3628-M(Oxidation)MDGASPVDR	DPNPYPHKFQVTITLPEFIAK	DPNPYPHK(1231.5213)FQVTITLPEFIAK	aleitner_M1012_006	85.1387	13.5	3.7	0.43	2.9	611	704	2.6	750	794	10.6	O74942	1	1	0	0	Q9UUE6	98	1	0	0	69048.7	SCHPO	Peptidyl-prolyl cis-trans isomerase 9	67494.6	SCHPO	Lysine--tRNA ligase, cytoplasmic
650.5609	5	3.5	DKDGNLIYEK	DK(2054.1638)DGNLIYEK	MIDLFAIVNKGGIVLWK	1331.6609-MIDLFAIVNKGGIVLWK	aleitner_M1012_006	35.5672	17.1	5.7	0.44	4.5	1375	434	3.0	3585	1036	12.6	Q10494	134	1	0	0	O43032	1	1	0	0	36192.5	SCHPO	Uncharacterized oxidoreductase C26F1.07	61078.3	SCHPO	Signal recognition particle receptor subunit alpha homolog
987.1296	3	-7.0	MSNPTIEGDENRK	1452.7096-M(Oxidation)SNPTIEGDENRK	KDSGPGDGLEVNK	K(1643.7461)DSGPGDGLEVNK	aleitner_M1012_006	66.2933	14.8	1.0	0.45	4.0	628	231	2.9	1313	574	10.8	Q10485	1	1	0	0	Q9UTR5	84	1	0	0	26133.9	SCHPO	Uncharacterized protein C17C9.14	130880.5	SCHPO	Rho1 guanine nucleotide exchange factor 2
932.2096	4	-6.3	SLVSKNIHSGNSASSTSIFAK	SLVSK(1590.7308)NIHSGNSASSTSIFAK	MNDRISEVSGSSR	2272.1699-M(Oxidation)NDRISEVSGSSR	aleitner_M1012_006	91.4975	16.1	5.4	0.45	5.1	527	91	5.1	527	92	11.0	O94520	45	1	0	0	P87141	1	1	0	0	21551.5	SCHPO	ER membrane protein complex subunit 4	148535.5	SCHPO	WD repeat-containing protein mip1
623.3002	4	1.2	CFSCGKVIGDK	C(Carbamidomethyl)FSC(Carbamidomethyl)GK(1219.5842)VIGDK	MSMRIWSR	1407.6527-MSM(Oxidation)RIWSR	aleitner_M1012_006	23.5288	11.9	3.7	0.45	4.1	174	78	4.0	188	92	8.9	O13877	12	1	0	0	Q8TFH4	1	1	0	0	8275.9	SCHPO	DNA-directed RNA polymerases I, II, and III subunit RPABC5	34068.9	SCHPO	Putative ribosomal RNA methyltransferase PB17E12.10c
1106.9078	3	8.1	MSSYALPSMQPTPTSSIPLR	1154.6044-MSSYALPSMQPTPTSSIPLR	KSGQNTNIR	K(2301.1385)SGQNTNIR	aleitner_M1012_006	81.3627	15.4	4.5	0.45	7.7	81	35	6.0	254	104	12.0	Q04635	1	1	0	0	O59835	10	1	0	0	44798.4	SCHPO	Protein esc1	18588.1	SCHPO	DNA polymerase delta subunit 4
514.6667	7	-9.6	EVEQIETQEGGDNAKGSPSSENK	EVEQIETQEGGDNAK(1163.5566)GSPSSENK	MAMSSITSAK	2570.1620-MAMSSITSAK	aleitner_M1012_006	50.2065	17.8	6.5	0.45	6.8	580	97	5.1	1750	392	13.1	Q9P7T4	129	1	0	0	P41888	1	1	0	0	114319.9	SCHPO	Mediator of replication checkpoint protein 1	64236.2	SCHPO	Thiamine pyrophosphokinase
585.4840	6	2.3	KPIPDYDFMK	K(2238.2412)PIPDYDFM(Oxidation)K	AKIPIPFAIVGAGAPIEHDGK	AK(1406.6792)IPIPFAIVGAGAPIEHDGK	aleitner_M1012_006	37.8747	16.3	3.0	0.46	5.7	537	114	4.0	1671	435	10.6	O14246	434	1	0	0	P48010	295	1	0	0	57684.8	SCHPO	Protection of telomeres protein tpz1	53104.7	SCHPO	Septin homolog spn5
633.9183	5	-1.4	GISKTDISNFFMK	GISK(1661.8157)TDISNFFM(Oxidation)K	KFIEMMEQLAER	K(1640.8120)FIEMMEQLAER	aleitner_M1012_006	41.5130	16.9	3.1	0.46	6.0	371	46	4.5	934	146	10.9	P53695	359	1	0	0	Q09863	479	1	0	0	63867.9	SCHPO	Exodeoxyribonuclease 1	122941.9	SCHPO	Stress response protein nst1
1187.3159	3	4.8	YEKADSTQVSPSGPISAK	YEK(1694.9872)ADSTQVSPSGPISAK	FLKASIFVHQLVR	FLK(2001.9895)ASIFVHQLVR	aleitner_M1012_006	96.7383	18.9	6.7	0.46	11.1	50	2	2.9	6925	978	7.8	Q42598	312	1	0	0	P36630	375	1	0	0	57632.7	SCHPO	Threonine synthase	47477.6	SCHPO	G2/mitotic-specific cyclin cig2
579.9067	5	-5.8	KLGNSAGIGQGR	K(1737.8825)LGNSAGIGQGR	YLKVSESIQNYEK	YLK(1294.6993)VSESIQNYEK	aleitner_M1012_006	94.0480	19.2	6.7	0.46	8.2	251	17	3.6	3501	551	11.0	O42870	100	1	0	0	O13843	44	1	0	0	56266.9	SCHPO	Phenylalanine--tRNA ligase alpha subunit	20890.6	SCHPO	Probable ureidoglycolate hydrolase
747.1910	5	8.3	KGILFEDIMPIFQDPR	K(1812.8854)GILFEDIMPIFQDPR	GLDAAAKAATEGSEQTR	GLDAAAK(2056.0703)AATEGSEQTR	aleitner_M1012_006	68.7400	15.9	5.1	0.46	5.0	593	98	3.2	1934	438	10.9	O42842	22	1	0	0	O74215	534	1	0	0	20746.2	SCHPO	Adenine phosphoribosyltransferase	62127.9	SCHPO	Dihydroxyacetone kinase 2
803.4454	4	8.3	MSLASLPLEK	2122.1310-MSLASLPLEK	TYVINYSGLKLNSSAINK	TYVINYSGLK(1225.6628)LNSSAINK	aleitner_M1012_006	95.2530	15.1	6.3	0.46	4.5	622	107	3.2	1503	311	10.6	O42998	1	1	0	0	Q9HGP7	183	1	0	0	217693.0	SCHPO	Pof6 interactor protein 1	31039.6	SCHPO	Uncharacterized GPI-anchored protein C212.08c
557.7084	5	4.7	IIKEMSNCVHK	IIK(1425.8079)EMSNC(Carbamidomethyl)VHK	STKPISISLGGTK	STK(1495.7527)PISISLGGTK	aleitner_M1012_006	53.8050	15.9	5.9	0.47	7.8	106	14	2.9	2818	812	9.2	Q9UR39	286	1	0	0	O74718	132	1	0	0	46590.2	SCHPO	NAD-dependent protein deacetylase hst4	72557.0	SCHPO	Eukaryotic peptide chain release factor GTP-binding subunit
916.7994	3	-6.6	KVIDEFDEK	K(1625.8341)VIDEFDEK	DGKYAIAALFYEK	DGK(1259.6285)YAIAALFYEK	aleitner_M1012_006	79.0745	18.9	4.5	0.47	6.0	942	180	5.2	1511	288	12.9	P50525	189	1	0	0	G2TRN7	30	1	2	0	38657.3	SCHPO	DNA-(apurinic or apyrimidinic site) lyase 1	15972.0	SCHPO	RecQ DNA helicase-like protein C212.06c
897.4738	4	-0.50	MSLNVDIGLGTYDFSK	1958.0585-M(Met-loss)SLNVDIGLGTYDFSK	DQLLKNIQLQDHSLR	DQLLK(1765.8774)NIQLQDHSLR	aleitner_M1012_006	44.3008	17.0	6.2	0.47	4.8	1075	169	4.6	1221	189	12.2	Q9USS8	1	1	0	0	Q9P3A9	444	1	0	0	50010.6	SCHPO	Uncharacterized protein C4.02c	86681.1	SCHPO	Uncharacterized protein C1565.05
867.8011	3	7.5	KVISSLIESSK	K(1410.6701)VISSLIESSK	KDPENAPMLDK	K(1327.7599)DPENAPM(Oxidation)LDK	aleitner_M1012_006	91.9910	14.0	5.0	0.47	3.0	1041	183	3.0	1041	221	11.0	O94372	168	1	0	0	O14241	139	1	0	0	55405.2	SCHPO	Uncharacterized protein C1604.06c	36974.6	SCHPO	Actin-related protein 2/3 complex subunit 2
755.6876	4	-5.2	LVLQLKGFGISLIDK	LVLQLK(1375.7347)GFGISLIDK	SPKAISHLEEK	SPK(1781.0703)AISHLEEK	aleitner_M1012_006	56.2088	14.3	4.3	0.47	4.6	486	100	1.8	3594	894	9.7	O42926	2449	1	0	0	P87156	116	1	0	0	354028.1	SCHPO	Vacuolar protein sorting-associated protein 13b	44276.8	SCHPO	Probable 20S rRNA accumulation protein 4
732.3398	5	-7.5	SGANTKEMSNGTETAK	SGANTK(2015.9589)EM(Oxidation)SNGTETAK	DWSKSPDFNLALESNR	DWSK(1778.7993)SPDFNLALESNR	aleitner_M1012_006	47.4830	10.8	3.1	0.48	1.4	713	506	1.4	713	517	9.4	Q10218	479	1	0	0	O60077	374	1	0	0	89189.0	SCHPO	Spindle pole body protein ppc89	56137.4	SCHPO	Armadillo repeat-containing zfs1 target protein 1
747.1846	5	9.3	STKQLVDSLHADIEQFTK	STK(1671.7933)QLVDSLHADIEQFTK	DHEEKLTYWWK	DHEEK(2197.1267)LTYWWK	aleitner_M1012_006	74.8203	17.0	5.0	0.48	6.1	327	55	2.9	2222	719	10.9	O94589	86	1	0	0	O60130	449	1	0	0	61285.0	SCHPO	RanBD1 domain-containing protein C584.03c	94566.5	SCHPO	Putative transcriptional regulatory protein C16G5.16
812.4116	5	9.0	IFLPTIEFFGSMSGFNK	2123.0205-IFLPTIEFFGSMSGFNK	MDLQRTNQDTGTTTLFK	2072.0329-M(Oxidation)DLQRTNQDTGTTTLFK	aleitner_M1012_006	80.3312	16.1	6.8	0.48	4.8	782	130	3.6	1714	324	11.3	Q1L843	1	1	0	0	O94472	1	1	0	0	48144.9	SCHPM	MRNA, , clone: SY 1592. (Fragment)	38483.2	SCHPO	Protein pbn1
788.3943	5	4.7	DNKTTWNFQASYSPMVSECLK	DNK(1431.7861)TTWNFQASYSPMVSEC(Carbamidomethyl)LK	ITKEDFLTSLK	ITK(2643.1985)EDFLTSLK	aleitner_M1012_006	97.5267	15.5	7.6	0.49	4.5	597	139	3.0	1576	454	11.0	O74915	140	1	0	0	O13764	918	1	0	0	72887.5	SCHPO	Uncharacterized transcriptional regulatory protein C757.04	106506.7	SCHPO	Peroxisomal ATPase pex6
1019.1993	3	-8.5	MADPGLRSGVGLPSQQGQK	1260.6635-M(Met-loss)ADPGLRSGVGLPSQQGQK	LTKSMLSSEK	LTK(1932.0065)SMLSSEK	aleitner_M1012_006	66.2188	16.6	3.1	0.49	6.6	160	89	3.5	962	563	12.1	O94619	1	1	0	0	Q9UUA2	168	1	0	0	81159.3	SCHPO	Adhesion defective protein 2	90050.4	SCHPO	DNA repair and recombination protein pif1, mitochondrial
744.3746	5	-0.81	KYPHSMDAEISK	K(2312.1689)YPHSMDAEISK	DSPNQEPKLFELSYAALPR	DSPNQEPK(1542.7388)LFELSYAALPR	aleitner_M1012_006	68.2352	13.9	6.1	0.49	3.0	1138	313	2.9	1221	366	10.9	O59755	180	1	0	0	O74364	75	1	0	0	61958.2	SCHPO	Spindle pole body-associated protein cut12	43837.8	SCHPO	Adhesion defective protein 1
665.8584	4	4.8	KTDILDPTSSDSAVK	K(1083.5924)TDILDPTSSDSAVK	KVSTVEQR	K(1713.8673)VSTVEQR	aleitner_M1012_006	34.9005	15.9	5.2	0.50	6.5	193	31	3.5	1293	337	9.4	O13620	458	1	0	0	O74563	227	1	0	0	93677.5	SCHPO	Multiple RNA-binding domain-containing protein 1	78053.2	SCHPO	E3 ubiquitin-protein ligase brl2
732.5773	5	-4.7	SASFLGNKLLQLAESGPAAEAANR	SASFLGNK(1243.6118)LLQLAESGPAAEAANR	MSTLEPEKR	2552.3235-M(Oxidation)STLEPEKR	aleitner_M1012_006	78.5033	15.5	6.1	0.50	6.1	293	46	3.0	2406	550	9.4	Q96WV5	1114	1	0	0	Q9USG9	1	1	0	0	136370.4	SCHPO	Putative coatomer subunit alpha	61596.0	SCHPO	Probable tyrosyl-DNA phosphodiesterase
858.1860	4	-2.1	VKPNQHPYEK	VK(2190.0813)PNQHPYEK	LNSLKQLYTMSMDIHSR	LNSLK(1376.7089)QLYTM(Oxidation)SMDIHSR	aleitner_M1012_006	69.1895	13.4	3.1	0.50	4.0	489	116	2.5	1469	437	10.5	O13930	10	1	0	0	P87115	159	1	0	0	59053.7	SCHPO	Rab guanine nucleotide exchange factor sec2	116464.4	SCHPO	UPF0202 protein C20G8.09c
913.6937	4	6.0	MLATEQSRPAECNGAHAHEK	1398.7177-M(Oxidation)LATEQSRPAEC(Carbamidomethyl)NGAHAHEK	MSENALLALQR	2390.0743-M(Oxidation)SENALLALQR	aleitner_M1012_006	95.7342	15.4	5.8	0.50	4.5	623	188	2.9	1773	696	10.9	Q9US41	1	1	0	0	Q10183	1	1	0	0	49035.2	SCHPO	Uracil-regulated protein 1	29327.6	SCHPO	Uncharacterized protein C3F10.08c
770.2251	5	8.5	MVQAKIAPSLLAGDFANLEK	1714.9215-M(Oxidation)VQAKIAPSLLAGDFANLEK	MALLKTSLDAPFTK	Acetyl-MALLK(2269.2028)TSLDAPFTK	aleitner_M1012_006	51.1763	16.0	3.7	0.50	5.1	562	120	2.9	2317	724	10.9	O14105	1	1	0	0	Q9UUB4	5	1	0	0	25205.6	SCHPO	Ribulose-phosphate 3-epimerase	33914.2	SCHPO	Phosphoribosylaminoimidazole-succinocarboxamide synthase
881.9730	4	9.7	HVVLKYIDHTNPEIR	HVVLK(1690.8389)YIDHTNPEIR	WMKGELIGNGTYGK	WMK(1971.0578)GELIGNGTYGK	aleitner_M1012_006	73.3920	17.5	7.6	0.50	7.2	315	27	5.0	1246	197	12.4	O42874	1405	1	0	0	Q10407	827	1	0	0	164096.4	SCHPO	Protein peg1	125133.7	SCHPO	MAP kinase kinase kinase mkh1
602.6495	6	5.1	QEKNVQQQNPEK	Q(Gln->pyro-Glu)EK(2158.1344)NVQQQNPEK	SVDSIQFCKPASNLLTLK	SVDSIQFC(Carbamidomethyl)K(1589.7686)PASNLLTLK	aleitner_M1012_006	69.2862	20.2	4.2	0.50	7.5	715	173	6.8	1067	235	12.7	Q10424	73	1	0	0	Q10240	485	1	0	0	36189.3	SCHPO	Transcription factor zip1	60363.0	SCHPO	Meiotically up-regulated gene 133 protein
553.8844	5	-5.0	GKGEFSMEFLK	GK(1492.7773)GEFSMEFLK	SNEVKTGGEIPPK	SNEVK(1409.6901)TGGEIPPK	aleitner_M1012_006	29.2882	15.4	6.3	0.51	6.0	203	27	1.4	3822	1033	9.4	Q9USZ1	739	1	0	0	O13724	299	1	0	0	86325.3	SCHPO	Elongation factor G, mitochondrial	51377.0	SCHPO	Zinc finger protein zpr1
869.6234	5	0.76	DVLQNFMKQHPELDFSNVR	DVLQNFM(Oxidation)K(2010.9503)QHPELDFSNVR	MAIMHKIGCAGSEVETDR	2470.1951-M(Met-loss)AIMHKIGC(Carbamidomethyl)AGSEVETDR	aleitner_M1012_006	69.7503	22.1	5.9	0.51	7.3	1366	373	6.8	1784	474	14.8	O60166	152	1	0	0	O13674	1	1	0	0	19443.2	SCHPO	Nuclear movement protein nudc	73881.7	SCHPO	Meiotically up-regulated gene 24 protein
568.8127	4	1.5	KTLNNELLR	K(1171.5833)TLNNELLR	KSANTGSGQGK	K(1237.7030)SANTGSGQGK	aleitner_M1012_006	48.5542	12.9	4.6	0.51	3.6	293	133	1.3	1413	965	9.3	O13733	414	1	0	0	O43070	418	1	0	0	71633.3	SCHPO	Protein kinase domain-containing protein ppk3	68807.2	SCHPO	DNA repair and telomere maintenance protein nbs1
1062.7765	4	9.3	LFCSKTGYGGTLNTDQSR	LFC(Carbamidomethyl)SK(2243.1005)TGYGGTLNTDQSR	MAAQPKDLSHHLSVESASR	Acetyl-MAAQPK(2142.0052)DLSHHLSVESASR	aleitner_M1012_006	73.8660	18.9	5.3	0.51	6.1	1252	227	4.8	2768	610	12.8	Q86ZU7	598	1	1	0	O14192	6	1	0	0	86112.0	SCHPO	Rsm22-cox11 tandem protein 2, mitochondrial	53167.1	SCHPO	Aromatic amino acid aminotransferase C56E4.03
644.5966	4	-2.6	KSTADSLSSPK	K(1454.7868)STADSLSSPK	ELGKSLVDELSK	ELGK(1257.6452)SLVDELSK	aleitner_M1012_006	69.4223	14.8	7.1	0.51	7.0	88	7	1.9	2572	528	7.8	O94358	740	1	0	0	O74542	311	1	0	0	93696.2	SCHPO	Uncharacterized protein C428.10	44217.8	SCHPO	Uncharacterized aminotransferase C777.03c
1173.9010	3	-8.2	MPSGAQGNTQSAAYK	2140.0623-M(Met-loss)PSGAQGNTQSAAYK	EYQKQGTVHGLNVPTGMK	EYQK(1516.7158)QGTVHGLNVPTGM(Oxidation)K	aleitner_M1012_006	94.8142	19.9	7.6	0.51	7.1	679	89	5.8	1409	255	12.8	O14145	1	1	0	0	Q9UUB4	129	1	0	0	96341.9	SCHPO	Trehalose-phosphatase	33914.2	SCHPO	Phosphoribosylaminoimidazole-succinocarboxamide synthase
643.8565	4	1.1	KSLSSTNLVR	K(1467.7643)SLSSTNLVR	METDPILKVER	1241.6980-METDPILKVER	aleitner_M1012_006	38.7000	14.0	6.3	0.51	6.1	102	10	3.1	760	134	7.9	Q09889	581	1	0	0	Q10354	1	1	0	0	65327.0	SCHPO	Arrestin domain-containing protein C584.15c	42300.7	SCHPO	Uncharacterized transporter C22E12.01
725.3657	5	7.5	MKLSTPEEVK	2592.1942-M(Met-loss)KLSTPEEVK	QTISENAQAFEEMKLPTYEDK	Q(Gln->pyro-Glu)TISENAQAFEEMK(1167.6387)LPTYEDK	aleitner_M1012_006	50.8855	15.0	2.6	0.51	6.0	165	70	3.1	1061	348	9.0	Q9P3B2	1	1	0	0	O14299	458	1	0	0	27052.2	SCHPO	Respiratory supercomplex factor 2 homolog C1565.01	160539.6	SCHPO	MAP kinase kinase kinase wis4
996.4834	4	-6.6	SGLLKLNATWDEAK	SGLLK(2437.1108)LNATWDEAK	EDGKMFIGGLNWETTDDSLR	EDGK(1682.8879)M(Oxidation)FIGGLNWETTDDSLR	aleitner_M1012_006	61.0733	16.0	4.1	0.51	4.5	898	254	3.9	1326	381	11.5	O13907	101	1	0	0	O94432	164	1	0	0	53943.0	SCHPO	Probable ATP-citrate synthase subunit 2	52818.7	SCHPO	Uncharacterized RNA-binding protein C660.15
843.9327	4	-2.6	EKLCSVHQFSVGR	EK(1825.9383)LC(Carbamidomethyl)SVHQFSVGR	KGDIDVPLSLDLMEK	K(1683.8403)GDIDVPLSLDLM(Oxidation)EK	aleitner_M1012_006	83.5408	15.5	4.9	0.52	4.5	385	199	3.0	949	556	11.0	Q9UTK4	812	1	0	0	O13820	356	1	0	0	189577.1	SCHPO	Nucleoporin nup189	62271.6	SCHPO	Cytochrome P450 61
766.6190	4	5.8	MSHEFSPENTAVLFEAMK	1126.5255-M(Met-loss)SHEFSPENTAVLFEAMK	KSNSHDSSK	K(2073.9717)SNSHDSSK	aleitner_M1012_006	47.7893	17.9	4.8	0.52	7.0	344	134	4.8	1275	610	12.5	O14130	1	1	0	0	Q10428	28	1	0	0	87958.5	SCHPO	Uncharacterized transcriptional regulatory protein C3C7.04	63346.3	SCHPO	Serine/threonine-protein phosphatase 2A 56 kDa regulatory subunit delta 1 isoform
1019.2071	3	9.8	KNADLMDIESENK	K(1532.8715)NADLM(Oxidation)DIESENK	QKSALALLHIYR	Q(Gln->pyro-Glu)K(1659.7662)SALALLHIYR	aleitner_M1012_006	97.4952	15.6	2.3	0.52	8.8	37	20	3.7	922	288	7.9	Q9P7L2	188	1	0	0	Q9C0W7	162	1	0	0	46697.4	SCHPO	UBX domain-containing protein 4	100080.2	SCHPO	AP-2 complex subunit alpha
1208.5746	3	-5.3	DAAGLEIRPPNFVKDMDWIK	DAAGLEIRPPNFVK(1308.5431)DMDWIK	MEYDEEEVK	2452.2461-MEYDEEEVK	aleitner_M1012_006	51.7352	19.4	8.7	0.52	10.1	131	7	5.0	2727	598	12.6	Q7LL04	212	1	0	0	Q9Y7J3	1	1	0	0	36418.5	SCHPO	UPF0676 protein C1494.01	43335.3	SCHPO	UPF0586 protein C1778.07
711.1537	4	-9.4	MRILGSLPNNIR	1588.8712-M(Met-loss)RILGSLPNNIR	KQPTLPLALQEDV	K(1389.8092)QPTLPLALQEDV	aleitner_M1012_006	93.3158	18.7	1.1	0.52	6.1	597	130	3.0	3376	732	11.0	Q9USP3	1	1	0	0	Q9UT67	333	1	0	0	51032.5	SCHPO	Pentatricopeptide repeat-containing protein 6, mitochondrial	40764.1	SCHPO	Inositol phosphoceramide mannosyltransferase 2
973.2530	5	-5.2	EFSKCDFTQMFHHFEQK	EFSK(2616.2820)C(Carbamidomethyl)DFTQMFHHFEQK	SQKALELEFENTGAHLNAYTSR	SQK(2383.0402)ALELEFENTGAHLNAYTSR	aleitner_M1012_006	65.1005	13.9	3.1	0.52	3.0	673	425	2.9	718	547	10.9	P07799	278	1	0	0	Q9P7X1	82	1	0	0	93981.3	SCHPO	DNA topoisomerase 1	50737.8	SCHPO	Probable mitochondrial-processing peptidase subunit beta
611.4684	6	-7.8	KMEPDSVTSVTQPSVGSLR	K(1629.7855)M(Oxidation)EPDSVTSVTQPSVGSLR	QVKMMEVGGNSNAK	QVK(2171.0780)MMEVGGNSNAK	aleitner_M1012_006	69.3553	18.9	7.8	0.52	6.5	600	123	4.4	1978	435	12.4	Q1MTN3	779	1	0	0	O94601	68	1	0	0	114476.8	SCHPO	Inner centromere protein-related protein pic1	35518.5	SCHPO	Uncharacterized protein C622.14
1158.6379	3	-8.9	MNSQTSVVGVHYRVGR	1684.0175-MNSQTSVVGVHYRVGR	KVVLIQITISSAFK	K(1926.9734)VVLIQITISSAFK	aleitner_M1012_006	86.5663	22.2	4.2	0.53	8.1	1022	142	6.1	2986	439	14.1	P40234	1	1	0	0	P78875	377	1	0	0	49746.7	SCHPO	Casein kinase I homolog 2	93878.4	SCHPO	Trehalose-phosphatase
829.9443	4	-6.1	MTKNPVDHTLIIEPPVR	1340.7122-M(Oxidation)TKNPVDHTLIIEPPVR	KMVVLQEANR	K(2113.1242)M(Oxidation)VVLQEANR	aleitner_M1012_006	58.4490	16.1	2.2	0.54	6.7	213	26	3.5	1638	339	9.4	P78773	1	1	0	0	Q9P7M4	435	1	0	0	73036.5	SCHPO	Probable acetyl-coenzyme A synthetase	79765.0	SCHPO	Uncharacterized protein P27G11.14c
1004.7949	4	-5.1	ALPISTPYGSSLIFSKYIAIIIGSNPK	ALPISTPYGSSLIFSK(1165.5768)YIAIIIGSNPK	KSTENFFR	K(2987.6623)STENFFR	aleitner_M1012_006	74.8770	23.2	7.3	0.54	10.8	377	67	6.3	4058	1064	12.4	P21547	117	1	0	0	Q09730	52	1	0	0	25348.8	SCHPO	Ribosomal protein S3, mitochondrial	10542.1	SCHPO	Protein transport protein sft1
924.4940	5	5.5	FAPVPMTKPILSSLPEVFSK	FAPVPMTK(2430.2067)PILSSLPEVFSK	QTVKQHPPSTEFTLSYTGGSK	QTVK(2325.2694)QHPPSTEFTLSYTGGSK	aleitner_M1012_006	96.6143	16.6	5.9	0.54	5.7	510	117	5.6	543	137	10.9	Q9HFE8	2420	1	0	0	O13836	328	1	0	0	422342.9	SCHPO	Transcription-associated protein 1	40751.1	SCHPO	Decapping nuclease din1
876.8136	3	5.0	MSALSLSITK	1708.8672-M(Met-loss)SALSLSITK	DVWKEPLVDTVDR	DVWK(1056.6067)EPLVDTVDR	aleitner_M1012_006	47.1405	11.3	3.5	0.54	3.5	220	71	1.9	755	424	7.8	Q9UUN5	1	1	0	0	Q9URX7	199	1	0	0	18840.2	SCHPO	PRA1-like protein	39018.8	SCHPO	Probable protein arginine N-methyltransferase
1237.9531	3	4.0	MVSDFFFPQPGGIESHIFQLSQR	1028.5325-M(Oxidation)VSDFFFPQPGGIESHIFQLSQR	KMDAVVGR	K(2820.3581)M(Oxidation)DAVVGR	aleitner_M1012_006	87.1310	19.6	8.1	0.55	9.2	240	12	4.0	5048	708	12.1	P87172	1	1	0	0	O74215	545	1	0	0	51778.5	SCHPO	Phosphatidylinositol N-acetylglucosaminyltransferase gpi3 subunit	62127.9	SCHPO	Dihydroxyacetone kinase 2
1035.1945	3	-8.1	KVEISEIEEIISLCPK	K(1216.5798)VEISEIEEIISLC(Carbamidomethyl)PK	MDIYEHKK	2024.0751-M(Oxidation)DIYEHKK	aleitner_M1012_006	74.2030	17.6	6.8	0.55	4.8	2669	349	4.8	2669	389	12.8	Q9UUD1	719	1	0	0	O94716	1	1	0	0	98487.2	SCHPO	Sterol regulatory element-binding protein 1	27148.9	SCHPO	Kinetochore protein fta4
668.8651	6	-8.0	SKINATDADVK	SK(2846.5753)INATDADVK	STKPISISLGGTKAPTTTKPAAPAAQSK	STKPISISLGGTK(1298.6718)APTTTKPAAPAAQSK	aleitner_M1012_006	59.7568	18.1	5.3	0.55	6.0	784	128	4.7	1711	324	12.1	P87152	283	1	0	0	O74718	142	1	0	0	112902.4	SCHPO	Transcriptional activator spt7	72557.0	SCHPO	Eukaryotic peptide chain release factor GTP-binding subunit
709.7906	5	9.4	QKVLPTGISEGLSNIPAK	Q(Gln->pyro-Glu)K(1709.8633)VLPTGISEGLSNIPAK	MSIMKPTTRFFR	M(Acetyl+Oxidation)SIMK(1972.0881)PTTRFFR	aleitner_M1012_006	74.1245	13.8	5.5	0.55	4.4	345	78	1.4	2701	851	9.4	O74653	677	1	0	0	Q9P801	5	1	0	0	93774.0	SCHPO	Protein pob1	11667.8	SCHPO	Probable 54S ribosomal protein L9, mitochondrial
629.1174	4	-0.49	KSFLLNEK	K(1534.8871)SFLLNEK	RKPFAAIGEAIPK	RK(1115.6227)PFAAIGEAIPK	aleitner_M1012_006	49.8643	15.2	6.8	0.55	5.6	279	35	2.8	1721	396	10.7	O13290	3181	1	0	0	P49731	52	1	0	0	484322.0	SCHPO	Dynein heavy chain, cytoplasmic	99550.9	SCHPO	DNA replication licensing factor mcm6
713.7928	5	5.6	NAFLLDVLLKWSALTVNWNR	NAFLLDVLLK(1191.6070)WSALTVNWNR	MQPRELHK	2510.3686-M(Oxidation)QPRELHK	aleitner_M1012_006	74.7875	14.4	4.1	0.55	3.5	1189	248	2.9	1814	524	10.9	O13652	266	1	0	0	O00084	1	1	0	0	102033.9	SCHPO	Protein sfi1	91182.5	SCHPO	Urease
1307.6296	3	5.5	EYQLLKDLQDTIEASDANMFADK	EYQLLK(1246.5976)DLQDTIEASDANM(Oxidation)FADK	MSSSKANQTR	2811.3161-MSSSKANQTR	aleitner_M1012_006	64.6615	17.9	4.6	0.55	8.1	166	44	3.9	1906	935	11.9	Q9P4X4	239	1	0	0	Q9P7K6	1	1	0	0	32222.4	SCHPO	Probable vesicular-fusion protein sec17 homolog	11892.5	SCHPO	SDO1-like protein C21C3.19
1091.2911	4	-1.4	EGKDTEELTLQK	EGK(2971.4426)DTEELTLQK	GVTQYYAFVDESQKVHCLNTLFSK	GVTQYYAFVDESQK(1527.7668)VHC(Carbamidomethyl)LNTLFSK	aleitner_M1012_006	92.1087	18.7	7.6	0.55	8.1	326	20	4.7	2520	414	10.6	Q09891	608	1	0	0	Q09181	268	1	0	0	159357.0	SCHPO	Putative phospholipid-transporting ATPase C24B11.12c	54795.1	SCHPO	Putative ATP-dependent RNA helicase ste13
737.1583	4	8.2	KTMTESIIK	K(1879.0060)TM(Oxidation)TESIIK	LKNQIVLLMHTMER	LK(1203.6421)NQIVLLMHTM(Oxidation)ER	aleitner_M1012_006	92.5353	14.5	5.2	0.55	6.1	198	46	2.0	3498	1021	8.4	Q9UTI4	149	1	0	0	O75006	373	1	0	0	19612.5	SCHPO	Monopolar attachment protein 1	88550.7	SCHPO	Exocyst complex component sec15
1264.9060	3	-8.8	YSADKAIESCPVCGGSGFR	YSADK(1731.8203)AIESC(Carbamidomethyl)PVC(Carbamidomethyl)GGSGFR	DDPALSKENSYVEK	DDPALSK(2197.9772)ENSYVEK	aleitner_M1012_006	82.7497	16.6	6.6	0.56	5.0	882	364	4.5	1211	474	11.6	O94625	167	1	0	0	Q9UTR1	845	1	0	0	42384.3	SCHPO	DnaJ-related protein spj1	114671.4	SCHPO	DNA repair/transcription protein mms19
736.6077	4	4.3	KDASPDVPTDIASVSDK	K(1198.5362)DASPDVPTDIASVSDK	MEPSTPPMR	1881.9208-M(Oxidation)EPSTPPMR	aleitner_M1012_006	62.8213	14.0	3.2	0.56	3.0	934	749	3.0	934	756	11.0	Q9USN5	261	1	0	0	P40380	1	1	0	0	125713.3	SCHPO	Probable NAD-specific glutamate dehydrogenase	25288.8	SCHPO	Cyclin-dependent kinase inhibitor rum1
556.8853	5	6.8	MDLTGAHMLK	1647.8297-MDLTGAHM(Oxidation)LK	NPVFKAETSGWFK	NPVFK(1269.6097)AETSGWFK	aleitner_M1012_006	29.9442	17.0	6.2	0.56	6.1	412	74	2.9	2860	841	10.9	Q9UTF7	1	1	0	0	Q9Y7X4	112	1	0	0	38337.4	SCHPO	Putative elongation of fatty acids protein 1	30406.8	SCHPO	Uncharacterized membrane protein C365.16
747.3547	3	7.7	MVKQVSDSSEFK	839.3596-M(Oxidation)VKQVSDSSEFK	MNEHR	1537.7334-M(Oxidation)NEHR	aleitner_M1012_006	26.9312	13.3	1.3	0.56	5.2	272	174	5.0	317	231	11.3	O14463	1	1	0	0	O14050	1	1	0	0	11297.1	SCHPO	Thioredoxin-1	94645.2	SCHPO	Uncharacterized MscS family protein C2C4.17c
867.6951	4	-8.5	MKPDTVSLTRAFSK	Acetyl-MK(1844.9309)PDTVSLTRAFSK	MEIDQNLFQFPISTR	1759.9179-M(Met-loss)EIDQNLFQFPISTR	aleitner_M1012_006	60.4435	17.4	6.0	0.56	6.5	378	71	3.2	2710	703	10.9	Q8WZK4	2	1	0	0	O42666	1	1	0	0	28916.0	SCHPO	Defective in cullin neddylation protein 1	27417.9	SCHPO	Uba3-binding protein but1
718.1793	5	9.1	IKLSPYNLNEFK	IK(2121.0300)LSPYNLNEFK	DKVASYIIGLQNEDGSMK	DK(1602.8657)VASYIIGLQNEDGSM(Oxidation)K	aleitner_M1012_006	44.7358	12.7	4.3	0.56	2.9	510	286	1.8	1096	713	9.8	Q10322	164	1	0	0	P46960	104	1	0	0	30597.7	SCHPO	Probable E3 ubiquitin-protein ligase dma1	35092.6	SCHPO	Geranylgeranyl transferase type-2 subunit beta
764.0253	5	6.0	WLLKFQNMLTLLMSR	WLLK(1922.0302)FQNMLTLLMSR	IHAWIVKPESFDKSK	IHAWIVK(2031.1049)PESFDKSK	aleitner_M1012_006	52.0203	15.4	1.4	0.56	4.5	770	215	4.5	770	219	10.9	Q9Y7N9	121	1	0	0	Q9P778	435	1	0	0	96107.8	SCHPO	PX domain-containing protein C1450.12	77766.8	SCHPO	Dipeptidyl-peptidase 5
715.9784	5	-0.083	MSGYSPLSSGPADVHIGK	1904.0295-M(Met-loss)SGYSPLSSGPADVHIGK	LQQELFKLASVFESK	LQQELFK(1808.8945)LASVFESK	aleitner_M1012_006	95.8072	18.2	1.9	0.57	6.6	465	90	5.7	783	180	11.6	O74327	1	1	0	0	O59725	301	1	0	0	45462.1	SCHPO	Vacuolar amino acid transporter 5	63215.3	SCHPO	Formation of crista junctions protein C3E7.05c
679.6205	4	6.5	DLSKPAATYFLK	DLSK(1361.7013)PAATYFLK	MSNKYNNLLK	1490.8021-MSNKYNNLLK	aleitner_M1012_006	31.0448	13.8	4.1	0.57	4.5	389	52	4.4	418	75	9.3	Q10408	116	1	0	0	O94509	1	1	0	0	112011.4	SCHPO	Uncharacterized protein C1F3.03	51684.5	SCHPO	Glutamyl-tRNA(Gln) amidotransferase subunit A, mitochondrial
1035.1913	3	-6.5	SKTSSQASVSDEELSR	SK(1392.7653)TSSQASVSDEELSR	MPLAFTNPGTPLK	1847.8749-M(Met-loss)PLAFTNPGTPLK	aleitner_M1012_006	77.1073	17.2	4.2	0.57	6.0	573	66	3.2	3229	509	11.2	O13791	221	1	0	0	Q9Y817	1	1	0	0	49137.0	SCHPO	Protein slt1	148740.6	SCHPO	Regulator of V-ATPase in vacuolar membrane protein 1
531.6945	5	8.5	MTEIGLSVDLATISK	1076.5754-MTEIGLSVDLATISK	KDTSFTLK	K(1714.9063)DTSFTLK	aleitner_M1012_006	21.5322	15.4	2.5	0.57	4.5	526	263	2.9	1433	861	10.9	O42877	1	1	0	0	O43011	82	1	0	0	26677.8	SCHPO	rRNA-processing protein fcf2	63305.5	SCHPO	Histidine--tRNA ligase, mitochondrial
1048.5317	3	2.6	MPSGAQGNTQSAAYK	1632.8770-MPSGAQGNTQSAAYK	QLKSQQLVMAGHR	QLK(1647.7563)SQQLVMAGHR	aleitner_M1012_006	94.1055	16.9	4.5	0.57	6.0	824	118	4.4	2396	424	10.9	O14145	1	1	0	0	P79088	395	1	0	0	96341.9	SCHPO	Trehalose-phosphatase	53254.2	SCHPO	Protein transport protein sec61 subunit alpha
874.6796	4	1.7	GITQKQHYSESADPTAISGMK	GITQK(1230.6092)QHYSESADPTAISGM(Oxidation)K	KNSENLSSSK	K(2402.1424)NSENLSSSK	aleitner_M1012_006	55.0878	17.2	4.6	0.57	6.3	342	46	4.0	1319	272	10.9	Q10988	496	1	0	0	P87227	21	1	0	0	68816.8	SCHPO	UV-damage endonuclease	78514.0	SCHPO	Inner centromere protein mis6
1000.2048	3	-8.3	IYSKVSTEER	IYSK(1786.9982)VSTEER	KVPAPLENIFHIGSK	K(1348.6874)VPAPLENIFHIGSK	aleitner_M1012_006	50.4763	19.1	5.9	0.57	6.1	1118	305	5.0	2122	623	13.0	P87319	2485	1	0	0	Q9UT38	331	1	0	0	346901.7	SCHPO	Vacuolar protein sorting-associated protein 13a	95190.1	SCHPO	Probable vacuolar protein sorting-associated protein 16 homolog
791.4211	4	-7.6	YPPKPIDEGSEPIIK	YPPK(1479.7868)PIDEGSEPIIK	MLNEPNALLRR	1819.9608-M(Oxidation)LNEPNALLRR	aleitner_M1012_006	36.3870	11.3	4.3	0.58	2.9	524	126	0.4	3980	1037	8.4	Q9Y794	112	1	0	0	Q9P7F3	1	1	0	0	108614.0	SCHPO	Origin recognition complex subunit 4	56468.5	SCHPO	Ammonium transporter 3
876.6775	4	5.5	MSDFYVR	2586.2503-MSDFYVR	FVKNQWDDQVSHTVGIDFASR	FVK(1054.4794)NQWDDQVSHTVGIDFASR	aleitner_M1012_006	97.2547	14.8	6.7	0.58	3.5	1586	282	3.2	1957	341	11.3	O43037	1	1	0	0	O13876	31	1	0	0	17267.6	SCHPO	Protein mago nashi homolog	26269.6	SCHPO	GTP-binding protein ypt4
778.6544	4	-9.1	KDLIGIAETGSGK	K(1822.9135)DLIGIAETGSGK	DLKPENILLDDNMR	DLK(1425.7715)PENILLDDNMR	aleitner_M1012_006	69.8293	17.0	7.1	0.58	6.7	304	32	4.5	1161	243	10.9	Q9Y7T7	287	1	0	0	Q12701	225	1	0	0	74224.3	SCHPO	Pre-mRNA-splicing ATP-dependent RNA helicase prp28	65662.4	SCHPO	Serine/threonine-protein kinase ksg1
1177.9008	3	-2.9	NALTGLPMGGGKGGSDFDPK	NALTGLPMGGGK(1612.7654)GGSDFDPK	MEGPNSMEVGSLEVK	2055.9935-M(Met-loss)EGPNSMEVGSLEVK	aleitner_M1012_006	98.6857	20.1	6.8	0.58	7.2	1189	121	6.5	1798	232	12.9	P78804	113	1	0	0	O13878	1	1	0	0	48790.0	SCHPO	NADP-specific glutamate dehydrogenase	88938.5	SCHPO	U3 small nucleolar RNA-associated protein 17
926.9907	4	-10.0	SIKPQKPEPALKPVEGTADPKSTK	SIKPQKPEPALK(1158.5591)PVEGTADPKSTK	GKAAAEEMSK	GK(2683.4796)AAAEEMSK	aleitner_M1012_006	59.1587	18.6	5.6	0.58	5.8	1090	299	4.8	1963	604	12.8	O60184	918	1	0	0	O13837	34	1	0	0	121517.6	SCHPO	General transcriptional corepressor ssn6	52945.7	SCHPO	4-aminobutyrate aminotransferase
1053.1641	3	-7.3	MHGLQGLCFR	2069.9542-M(Met-loss)HGLQGLC(Carbamidomethyl)FR	KYSLSSEEDFNSNGLSR	K(1224.6074)YSLSSEEDFNSNGLSR	aleitner_M1012_006	75.5642	16.9	4.2	0.58	4.4	1667	345	2.9	4331	894	10.9	Q9USK8	1	1	0	0	P18296	902	1	0	0	272108.0	SCHPO	Cell wall alpha-1,3-glucan synthase ags1	209435.7	SCHPO	Separin
1025.5769	4	7.3	TMVQTAALHGPKPMDSSHIKVTNVK	TM(Oxidation)VQTAALHGPK(1392.8493)PMDSSHIKVTNVK	MIQLPFIQRLK	2843.4674-M(Met-loss)IQLPFIQRLK	aleitner_M1012_006	86.5523	19.7	7.2	0.58	9.4	212	11	5.0	2633	383	12.4	O14370	58	1	0	0	O74430	1	1	0	0	47855.6	SCHPO	Branched-chain-amino-acid aminotransferase, mitochondrial	54381.2	SCHPO	Probable lipase C1672.09
620.3280	5	-5.3	IEMKAVSIEQCLR	IEMK(1520.8086)AVSIEQC(Carbamidomethyl)LR	EKPSEKSEKPPK	EK(1713.8794)PSEKSEKPPK	aleitner_M1012_006	53.1158	13.4	6.6	0.59	4.0	433	33	2.5	1241	155	9.4	P87052	273	1	0	0	O59740	498	1	0	0	39121.1	SCHPO	Meiotically up-regulated gene 10 protein	56542.5	SCHPO	Cell polarity protein mod5
894.9065	4	-1.8	MSESVTTGSDDDGGDR	1931.9815-M(Oxidation)SESVTTGSDDDGGDR	QSMNIFYQKAILEAR	Q(Gln->pyro-Glu)SMNIFYQK(1781.6898)AILEAR	aleitner_M1012_006	19.7015	13.3	1.7	0.59	4.2	499	287	3.9	623	347	9.1	O13816	1	1	0	0	O13996	290	1	0	0	110653.1	SCHPO	Cohesin subunit psc3	56679.4	SCHPO	Uncharacterized glycosyl hydrolase C27E2.01
718.9786	5	3.4	MKIEELIIDGFK	M(Met-loss+Acetyl)K(2244.0950)IEELIIDGFK	FDLADENLKHDIDFLSSK	FDLADENLK(1483.8174)HDIDFLSSK	aleitner_M1012_006	79.2820	12.3	1.7	0.59	2.9	617	136	1.4	1872	571	9.4	P41003	2	1	0	0	O74630	2082	1	0	0	134138.2	SCHPO	Structural maintenance of chromosomes protein 2	327148.0	SCHPO	Serine/threonine-protein kinase tel1
608.9106	7	8.5	LAIEWVLQLMFLKVDIYMR	LAIEWVLQLM(Oxidation)FLK(1858.9869)VDIYMR	KEFFLWALTINDPK	K(2534.3681)EFFLWALTINDPK	aleitner_M1012_006	54.9188	14.5	4.1	0.59	3.5	982	360	3.0	1376	514	11.0	Q9P4W7	591	1	0	0	O60055	843	1	0	0	86049.6	SCHPO	Anaphase-promoting complex subunit 5	285229.4	SCHPO	U3 small nucleolar RNA-associated protein 20
788.6174	5	-8.9	MVQALTASLMAGALLAR	2206.1481-M(Oxidation)VQALTASLMAGALLAR	LDPKIDNTISALLENGNNK	LDPK(1870.0056)IDNTISALLENGNNK	aleitner_M1012_006	68.5252	18.6	1.9	0.59	6.3	985	123	4.6	2745	447	12.3	P53693	1	1	0	0	Q9UT41	513	1	0	0	43827.4	SCHPO	Protein rds1	129414.2	SCHPO	GPI inositol-deacylase
505.2837	6	-2.7	MSSAILLGVGIAATAAAGK	1324.7173-MSSAILLGVGIAATAAAGK	KMVVLQEANR	K(1839.0176)MVVLQEANR	aleitner_M1012_006	33.9920	14.6	6.7	0.60	4.8	813	61	2.7	3816	454	9.8	Q9UT37	1	1	0	0	Q9P7M4	435	1	0	0	15270.9	SCHPO	Mitochondrial import inner membrane translocase subunit tim14	79765.0	SCHPO	Uncharacterized protein P27G11.14c
800.0214	5	1.4	QKIINIMAQIDGYESDQILVVGAPR	QK(1208.6012)IINIM(Oxidation)AQIDGYESDQILVVGAPR	KAGAVFYCR	K(2924.5317)AGAVFYC(Carbamidomethyl)R	aleitner_M1012_006	60.2847	13.8	6.0	0.60	2.9	1376	317	2.9	1376	378	10.9	O43023	425	1	0	0	O59805	166	1	0	0	88966.7	SCHPO	Uncharacterized zinc metalloprotease C354.09c	58705.1	SCHPO	Putative amidase C550.07
708.9255	5	-7.5	AVEFMESKYDIDNPVDETIK	AVEFM(Oxidation)ESK(1181.5241)YDIDNPVDETIK	MSQEDAFYGK	2496.1618-M(Met-loss)SQEDAFYGK	aleitner_M1012_006	53.6248	14.6	5.8	0.60	5.1	404	61	3.6	1130	214	11.6	O74835	846	1	0	0	Q9UUI5	1	1	0	0	187525.6	SCHPO	rRNA biogenesis protein rrp5	101904.8	SCHPO	Protein transport protein sec24
716.6461	4	-1.8	SNLKEAEIIQGNR	SNLK(1391.7813)EAEIIQGNR	KGTPHDFVLIK	K(1608.8471)GTPHDFVLIK	aleitner_M1012_006	33.4207	15.4	6.5	0.60	4.5	606	58	2.9	1672	310	10.9	Q9US60	392	1	0	0	Q9P6L2	319	1	0	0	61939.0	SCHPO	Kinesin-like protein 3	54023.8	SCHPO	Ribosomal N-lysine methyltransferase 4
579.8188	4	-2.5	MSNSQSIKIK	1180.6452-MSNSQSIKIK	KAGSLDLSPR	K(1272.6748)AGSLDLSPR	aleitner_M1012_006	36.1757	15.8	4.5	0.60	6.0	226	38	3.9	803	156	11.8	Q10074	1	1	0	0	Q02099	8	1	0	0	73061.3	SCHPO	Vacuolar amino acid transporter 3	273531.8	SCHPO	Protein kinase rad3
824.1763	4	-3.0	VPMKDDVTGEPLIQR	VPM(Oxidation)K(1579.8094)DDVTGEPLIQR	KEPSPASSASASPVK	K(1850.9448)EPSPASSASASPVK	aleitner_M1012_006	60.4567	14.0	4.8	0.60	4.6	455	65	1.4	4343	1023	9.4	P33075	153	1	0	0	Q9UU83	63	1	0	0	24375.3	SCHPO	Adenylate kinase	46629.3	SCHPO	Protein pal1
959.7705	4	4.2	LDQAKIPPPLVSTLNR	LDQAK(2074.0219)IPPPLVSTLNR	LQNQNAALYKSIDEDSK	LQNQNAALYK(1899.0829)SIDEDSK	aleitner_M1012_006	97.3302	20.5	8.2	0.60	9.9	202	15	4.8	3319	700	10.6	Q10312	205	1	0	0	O94623	53	1	0	0	37948.5	SCHPO	Uncharacterized protein C6C3.09	106526.6	SCHPO	DNA repair protein rev1
1183.2975	4	6.3	SYSPDLMSYFGFAKNSDLQQWNGLWPSDDLR	SYSPDLM(Oxidation)SYFGFAK(1076.4743)NSDLQQWNGLWPSDDLR	MSMENRR	3790.7250-MSM(Oxidation)ENRR	aleitner_M1012_006	72.3142	18.1	5.8	0.61	5.9	1429	251	4.5	3484	754	12.2	Q1MTM9	934	1	0	0	O60076	1	1	0	0	107809.5	SCHPO	Uncharacterized transcriptional regulatory protein C1327.01c	12956.1	SCHPO	Transcription initiation factor TFIID subunit 13
701.9589	5	-3.0	CIEYLHSKGMVHGEIR	C(Carbamidomethyl)IEYLHSK(1560.8341)GM(Oxidation)VHGEIR	FFGKITVFEAHK	FFGK(2082.0027)ITVFEAHK	aleitner_M1012_006	59.0920	12.5	3.4	0.61	3.1	467	141	1.4	1553	519	9.4	O74539	142	1	0	0	O59706	254	1	0	0	266852.4	SCHPO	Peroxide stress-activated histidine kinase mak3	57255.7	SCHPO	Pre-mRNA-splicing factor sap61
865.2355	5	-5.7	KPIFPPFIADSLSEATEKANVMGGGMNSR	K(1257.6500)PIFPPFIADSLSEATEKANVMGGGMNSR	MNISRSSGLMR	3201.5839-M(Met-loss)NISRSSGLMR	aleitner_M1012_006	66.4523	17.0	5.3	0.61	7.5	258	23	4.5	1742	286	11.5	O42861	25	1	0	0	Q10361	1	1	0	0	104505.1	SCHPO	ATP-dependent helicase fft3	68584.5	SCHPO	Electron transfer protein 1, mitochondrial
986.2062	3	6.4	KDFLLMYAALEDR	K(1371.7762)DFLLMYAALEDR	MAFGSKILNIGSK	1721.8698-M(Met-loss)AFGSKILNIGSK	aleitner_M1012_006	94.4247	15.8	6.3	0.61	6.6	264	12	3.2	2487	329	11.3	P87240	287	1	0	0	O42885	1	1	0	0	34478.2	SCHPO	General negative regulator of transcription subunit 2	63646.3	SCHPO	Putative inorganic phosphate transporter C8E4.01c
1308.0001	3	0.85	KVLESAASDSEIEVLAGGK	K(2018.9805)VLESAASDSEIEVLAGGK	KSLSQQGWTSGMIIQAM	K(2040.0627)SLSQQGWTSGM(Oxidation)IIQAM	aleitner_M1012_006	73.5358	18.9	7.2	0.61	6.7	574	96	4.5	1974	428	12.2	O74766	387	1	0	0	Q9HDW4	223	1	0	0	60219.1	SCHPO	Probable delta-1-pyrroline-5-carboxylate dehydrogenase	26697.2	SCHPO	Uncharacterized protein PB2B4.07
655.8749	4	2.6	YKITDVIHVLNK	YK(1177.6343)ITDVIHVLNK	KDDHLVVSK	K(1579.8974)DDHLVVSK	aleitner_M1012_006	41.3228	14.9	6.2	0.61	4.0	744	118	4.0	744	120	10.9	O94477	1285	1	0	0	Q9USQ6	666	1	0	0	175156.7	SCHPO	Myosin-52	101708.8	SCHPO	Inositol-1,4,5-trisphosphate 5-phosphatase 2
804.4047	4	0.21	MLENSTAVHGVR	1884.9383-M(Oxidation)LENSTAVHGVR	HNQHNEKWISWIR	HNQHNEK(1466.7188)WISWIR	aleitner_M1012_006	81.7715	14.0	2.1	0.61	3.1	1015	582	2.9	1163	719	10.9	O59746	1	1	0	0	O13879	360	1	0	0	90825.2	SCHPO	Uncharacterized transcriptional regulatory protein C530.11c	69077.5	SCHPO	Uncharacterized transporter C1B3.15C
1168.9481	3	-0.63	GKSNIFTITTGGGEALAK	GK(1739.8829)SNIFTITTGGGEALAK	AEDSVVLKSSVPEDK	AEDSVVLK(1902.0098)SSVPEDK	aleitner_M1012_006	94.4448	22.4	7.8	0.61	8.7	870	130	6.1	3453	707	13.7	O94442	247	1	0	0	O14100	476	2	0	0	34261.7	SCHPO	Cytosolic Fe-S cluster assembly factor nbp35	103099.2	SCHPO	Protein zds1
747.1405	4	8.1	MNFHHGWTFHK	1674.8981-M(Met-loss)NFHHGWTFHK	KVTNNGLPFSSFVK	K(1447.6786)VTNNGLPFSSFVK	aleitner_M1012_006	53.1583	15.4	6.1	0.61	4.5	784	133	2.9	2241	465	10.9	Q10495	1	1	0	0	Q9UT96	75	1	0	0	111354.1	SCHPO	Uncharacterized protein C26F1.08c	66195.3	SCHPO	Uncharacterized protein C323.03c
851.8005	3	0.47	KIVGDDLFK	K(1518.7977)IVGDDLFK	KPMAAASIGQVHR	K(1171.6489)PM(Oxidation)AAASIGQVHR	aleitner_M1012_006	69.4000	21.6	3.4	0.61	7.6	667	209	6.0	1484	508	14.0	O13783	370	1	0	0	Q92338	300	1	0	0	86622.9	SCHPO	Vacuolar protein-sorting protein bro1	68567.2	SCHPO	Protein ABC1 homolog, mitochondrial
982.1364	3	-7.9	ESGKHWMVSALDAEK	ESGK(1240.6122)HWM(Oxidation)VSALDAEK	ADKIAMDSPR	ADK(1840.8665)IAMDSPR	aleitner_M1012_006	81.2358	17.2	1.8	0.61	6.2	323	128	3.0	1996	1012	11.0	O14074	168	1	0	0	Q10287	1425	1	0	0	38519.4	SCHPO	Uncharacterized protein UNK4.09	199671.9	SCHPO	1,3-beta-glucan synthase component bgs1
1056.3303	5	0.20	AHKPRSIGGDSSQTTLSETTK	AHK(3076.5057)PRSIGGDSSQTTLSETTK	MDSMANTVSSSVVNTGNKPSETLNKTVK	2338.1765-MDSMANTVSSSVVNTGNKPSETLNKTVK	aleitner_M1012_006	74.0157	18.6	5.7	0.61	6.5	750	149	4.5	2427	700	12.1	O94464	579	1	0	0	P40849	1	1	0	0	87112.6	SCHPO	Uncharacterized protein C23G7.06c	4421.1	SCHPO	M-factor
764.8085	5	5.1	KGPNYDAEHVAAVR	K(2293.2228)GPNYDAEHVAAVR	NFLMHCFHKLLQILGIR	NFLM(Oxidation)HC(Carbamidomethyl)FHK(1663.8318)LLQILGIR	aleitner_M1012_006	88.1098	20.0	5.1	0.61	7.6	435	71	7.5	458	74	12.4	Q9UT09	250	1	0	0	O60061	219	1	0	0	40638.8	SCHPO	Phospho-2-dehydro-3-deoxyheptonate aldolase, tyrosine-inhibited	36774.0	SCHPO	Dolichyl-phosphate beta-glucosyltransferase
1176.2338	3	4.3	VLKAFNMLSK	VLK(2360.0114)AFNM(Oxidation)LSK	MSDSANEGKYPSYASELDSR	M(Oxidation)SDSANEGK(1303.7210)YPSYASELDSR	aleitner_M1012_006	54.4348	18.1	7.3	0.61	6.0	1163	174	5.3	1799	289	12.1	O74808	988	1	0	0	P87179	332	1	0	0	136678.6	SCHPO	Cryptic loci regulator protein 1	38398.0	SCHPO	Cell wall integrity and stress response component 1
592.8511	4	1.7	KSGKPLQSHAK	K(1187.6988)SGKPLQSHAK	MGKTLIFIK	1317.7405-MGKTLIFIK	aleitner_M1012_006	34.2690	11.2	2.5	0.61	5.0	78	9	0.3	3098	834	8.3	Q9USR3	1565	1	0	0	Q10350	1	1	0	0	213964.8	SCHPO	Phosphatidylinositol 4-kinase stt4	35617.1	SCHPO	Uncharacterized protein C1F12.08
741.1783	5	8.0	KATITIINELK	K(2458.0707)ATITIINELK	KLLDGESNEEGGGEFQDHGMR	K(1380.8228)LLDGESNEEGGGEFQDHGM(Oxidation)R	aleitner_M1012_006	72.9927	17.8	6.0	0.62	5.0	2109	502	4.8	2395	531	12.8	O14157	729	1	0	0	O60183	271	1	0	0	242573.8	SCHPO	Myosin type-2 heavy chain 2	62619.0	SCHPO	Protein sat1
668.8685	4	4.8	KVTWLADTEDK	K(1366.7708)VTWLADTEDK	EKVVEALNSLK	EK(1442.7293)VVEALNSLK	aleitner_M1012_006	21.5755	12.5	2.2	0.62	3.9	235	89	3.1	407	145	8.6	O13775	617	1	0	0	O74343	346	1	0	0	80750.2	SCHPO	Probable glutamate--tRNA ligase, cytoplasmic	76439.0	SCHPO	Putative pseudouridine synthase C1A4.09
593.7076	5	6.9	DYDEWKSLHASIR	DYDEWK(1344.7071)SLHASIR	LTKTGGSLGMSR	LTK(1756.8420)TGGSLGMSR	aleitner_M1012_006	40.6093	15.4	4.6	0.63	6.0	288	82	3.0	2040	626	9.4	Q9US39	248	1	0	0	P87121	483	1	0	0	68066.4	SCHPO	Uncharacterized protein C1039.02	133910.6	SCHPO	Transcription initiation factor TFIID subunit 2
674.6119	4	3.5	SKHNGVDPIR	SK(1572.8148)HNGVDPIR	ENTKGILSFSSPR	ENTK(1259.6622)GILSFSSPR	aleitner_M1012_006	64.0673	14.3	4.8	0.63	6.1	119	32	1.9	1752	919	8.2	Q09828	633	1	0	0	O13951	116	1	0	0	100887.2	SCHPO	Putative leucine--tRNA ligase, mitochondrial	31711.6	SCHPO	RNA polymerase II nuclear localization protein iwr1
941.8641	3	-8.3	KLLPLSR	K(1997.0503)LLPLSR	VDLNKIISAAMESVNQK	VDLNK(963.6117)IISAAMESVNQK	aleitner_M1012_006	95.3487	19.8	6.4	0.63	8.2	302	48	6.0	975	200	11.6	Q9P6J6	323	1	0	0	O14026	623	1	0	0	93170.0	SCHPO	Putative beta-glucosidase	90680.0	SCHPO	Histone-lysine N-methyltransferase, H3 lysine-36 specific
665.5704	4	-4.9	IQKSSDAVEEDVPM	IQK(1095.5522)SSDAVEEDVPM(Oxidation)	MTVLTSYK	1700.7815-M(Oxidation)TVLTSYK	aleitner_M1012_006	28.5440	14.0	4.1	0.63	4.5	556	76	4.0	794	119	11.6	M1QBN5	83	1	1	0	Q09678	1	1	0	0	10381.0	SCHPM	High osmolarity sensitivity protein	10296.2	SCHPO	Uncharacterized protein C5H10.07
702.8664	4	3.2	AFIKSLDAANGR	AFIK(1545.7497)SLDAANGR	MVNDFNEKNGIK	1399.7460-MVNDFNEKNGIK	aleitner_M1012_006	19.2715	13.8	3.7	0.63	7.5	73	11	3.2	1882	727	6.3	O14164	246	1	0	0	O59703	1	1	0	0	104368.3	SCHPO	Eukaryotic translation initiation factor 3 subunit C	40946.6	SCHPO	Geranylgeranyl pyrophosphate synthase
1119.5414	3	-0.014	MEKEDIEK	2335.1227-MEKEDIEK	GTKSPMASSEQAQHQQVIDR	GTK(1158.5478)SPMASSEQAQHQQVIDR	aleitner_M1012_006	59.6825	24.2	8.6	0.63	12.9	142	12	5.5	4916	1039	11.3	Q09190	1	1	0	0	Q76PD2	488	1	0	0	14892.2	SCHPO	Putative cytidine deaminase	82700.3	SCHPO	LIM domain and RING finger protein C1223.01
562.3266	5	6.7	KLSGLVQK	K(1935.0288)LSGLVQK	LLKHPWVIMNQTSSK	LLK(1009.6172)HPWVIM(Oxidation)NQTSSK	aleitner_M1012_006	55.3313	15.8	5.8	0.64	4.5	1053	219	3.4	2166	610	11.3	O94356	558	1	0	0	P41892	255	1	0	0	71164.9	SCHPO	Meiotic expression up-regulated protein 6	119292.5	SCHPO	Cell division control protein 7
691.3825	4	6.2	FWIPKTSISMQLR	FWIPK(1139.6186)TSISM(Oxidation)QLR	GGKPKSSVDK	GGK(1759.9331)PKSSVDK	aleitner_M1012_006	56.6513	16.6	3.4	0.64	6.0	396	115	4.0	1332	490	11.6	Q9HDW8	11	1	0	0	O74436	102	1	0	0	16533.2	SCHPO	Monothiol glutaredoxin-5	67860.1	SCHPO	Signal recognition particle subunit srp68
649.5627	5	-2.4	HVLGGLYKSEGLLGLFR	HVLGGLYK(1384.7384)SEGLLGLFR	KMESQLQVLR	K(1996.1146)M(Oxidation)ESQLQVLR	aleitner_M1012_006	38.6012	17.5	8.2	0.64	8.2	180	12	3.4	3290	559	11.4	Q76PC3	293	1	0	0	O13817	883	1	0	0	37718.9	SCHPO	Uncharacterized mitochondrial carrier C1442.03	122592.6	SCHPO	Protein transport protein sec73
1226.6366	3	-5.0	SIGQFIHSESDLLKPALQLLR	SIGQFIHSESDLLK(1312.5897)PALQLLR	MEEEFLSFK	2502.3846-M(Oxidation)EEEFLSFK	aleitner_M1012_006	58.7787	23.4	5.0	0.64	7.8	2053	280	7.6	2277	318	15.6	O74944	447	1	0	0	O74955	1	1	0	0	62055.1	SCHPO	DNA polymerase kappa	26775.0	SCHPO	Translin-associated protein X homolog
789.3911	4	0.98	KLPSSSTSPGIR	K(1924.8547)LPSSSTSPGIR	MSFSEDQAMEEAKLR	M(Oxidation)SFSEDQAMEEAK(1366.7456)LR	aleitner_M1012_006	63.9332	13.5	4.3	0.64	5.1	161	60	2.5	892	487	8.4	O59742	131	1	0	0	O74883	13	1	0	0	132314.1	SCHPO	Clustered mitochondria protein homolog	27385.1	SCHPO	DNA-directed RNA polymerase III subunit rpc5
669.3182	4	-4.6	ELKVESDPAK	ELK(1558.6691)VESDPAK	KCSNCGQVGHMK	K(1252.6551)C(Carbamidomethyl)SNC(Carbamidomethyl)GQVGHM(Oxidation)K	aleitner_M1012_006	28.7025	14.8	4.4	0.64	4.1	1247	221	3.2	2357	450	10.7	O60068	42	1	0	0	Q09813	946	1	0	0	12003.8	SCHPO	Protein isd11	111014.6	SCHPO	Putative transcription initiation factor TFIID 111 kDa subunit
907.2372	5	3.9	QLISKMDSSYNYDTSPLEFNSWLVFR	QLISK(1375.6408)M(Oxidation)DSSYNYDTSPLEFNSWLVFR	MGSNGSELWFNK	3293.5591-M(Met-loss)GSNGSELWFNK	aleitner_M1012_006	75.0302	15.9	5.1	0.64	5.0	771	152	5.0	771	153	13.0	O74787	187	1	0	0	Q1MTN3	1	1	0	0	102763.2	SCHPO	Phosphatidylethanolamine N-methyltransferase	114476.8	SCHPO	Inner centromere protein-related protein pic1
936.2120	4	7.0	MGDRVEALAIFR	2364.0694-MGDRVEALAIFR	MSVECSGELFFYPPFTTMSK	1514.7915-M(Met-loss)SVEC(Carbamidomethyl)SGELFFYPPFTTMSK	aleitner_M1012_006	89.0158	17.2	5.0	0.65	8.1	143	13	3.5	2191	495	9.1	O13745	1	1	0	0	O60119	1	1	0	0	60601.0	SCHPO	RNA polymerase II transcription factor B subunit 1	41235.3	SCHPO	Vesicle-associated membrane protein-associated protein C16G5.05c
643.6165	4	6.3	METSKNPSDLPK	1355.8064-M(Met-loss)ETSKNPSDLPK	TFKNILEIIK	TFK(1352.6824)NILEIIK	aleitner_M1012_006	47.3240	14.0	1.2	0.65	3.6	545	261	3.0	803	412	10.4	O74853	1	1	0	0	O59778	129	1	0	0	121089.2	SCHPO	FKBP12-associated protein 1 homolog	40651.2	SCHPO	Biotin synthase
617.9927	6	7.3	MPTSGAPSNLDR	2441.3087-M(Oxidation)PTSGAPSNLDR	SMQNIIDKLTSNEQISLLLK	SM(Oxidation)QNIIDK(1398.6449)LTSNEQISLLLK	aleitner_M1012_006	87.4405	16.1	6.2	0.65	4.5	1685	349	3.5	3319	716	11.6	P87136	1	1	0	0	Q09829	558	1	0	0	150849.9	SCHPO	Uncharacterized protein C57A7.05	88229.2	SCHPO	Pumilio domain-containing protein C4G8.03c
656.1575	5	9.8	DKLLASFEAGK	DK(2098.0847)LLASFEAGK	MGLTSWLFGGGKSPQEQLR	M(Met-loss)GLTSWLFGGGK(1315.7024)SPQEQLR	aleitner_M1012_006	97.2627	16.1	5.2	0.65	4.5	849	185	3.6	1482	328	11.6	Q9HDV6	1087	1	0	0	O14177	12	1	0	0	251199.9	SCHPO	Cell polarity protein mor2	23928.3	SCHPO	ESCRT-III complex subunit did4
643.6121	4	-1.9	VDVAKLSPEEQK	VDVAK(1228.7101)LSPEEQK	KALVTLMATK	K(1479.7821)ALVTLM(Oxidation)ATK	aleitner_M1012_006	42.8098	10.7	3.4	0.65	2.9	314	48	-0.2	3652	1029	7.8	P79058	29	1	0	0	O60064	136	1	0	0	15441.5	SCHPO	mRNA stability protein mug134	46096.5	SCHPO	Probable mannose-1-phosphate guanyltransferase
840.7069	4	6.3	LTKLNFQVNELEQLEK	LTK(1413.7252)LNFQVNELEQLEK	SLKFNTHNTSK	SLK(2083.1201)FNTHNTSK	aleitner_M1012_006	39.2278	16.8	7.4	0.65	5.5	735	133	3.6	2396	543	11.3	Q9UTJ8	867	1	0	0	Q09733	778	1	0	0	149029.9	SCHPO	DNA repair protein rad50	126539.5	SCHPO	Rho guanine nucleotide exchange factor gef2
602.8950	5	8.0	KASHMPLEHWNANK	K(1331.6101)ASHM(Oxidation)PLEHWNANK	MSDSPIELMR	1815.8726-M(Oxidation)SDSPIELMR	aleitner_M1012_006	86.6300	13.4	4.6	0.66	3.8	735	148	3.8	735	149	10.2	O94241	368	1	0	0	Q9UST6	1	1	0	0	45881.9	SCHPO	Actin-like protein arp6	23039.1	SCHPO	Kinetochore protein spc24
1071.0109	4	-5.3	SNEVDHKDSQHVVDEVAQTSPPEVK	SNEVDHK(1506.7215)DSQHVVDEVAQTSPPEVK	NPKHDIHHDEK	NPK(2911.3836)HDIHHDEK	aleitner_M1012_006	89.3583	19.1	4.9	0.66	7.2	916	142	6.6	1320	231	13.9	Q9UTC8	285	1	0	0	Q92376	641	1	0	0	35393.3	SCHPO	Protein OS-9 homolog	96337.5	SCHPO	Kinesin-like protein 1
729.3944	5	2.1	KPPPFPSTNASYAPVIR	K(1800.9444)PPPFPSTNASYAPVIR	SIIKNEFSNVMPIR	SIIK(1979.0516)NEFSNVM(Oxidation)PIR	aleitner_M1012_006	49.7652	14.0	3.6	0.66	3.1	1781	403	2.9	2059	590	10.9	Q9UTH5	36	1	0	0	O13798	964	1	0	0	70571.1	SCHPO	Probable lysophospholipase C1786.02	138536.2	SCHPO	Caffeine-induced protein 16
756.2094	5	-9.6	AVVLKEVQAPSHILMSK	AVVLK(1926.9972)EVQAPSHILMSK	AALLAEPKTAELSNSMK	AALLAEPK(1987.1176)TAELSNSM(Oxidation)K	aleitner_M1012_006	62.1018	15.7	1.5	0.66	5.7	376	76	4.7	709	149	11.1	Q9P3A9	267	1	0	0	Q10062	234	1	0	0	86681.1	SCHPO	Uncharacterized protein C1565.05	53462.5	SCHPO	Protoporphyrinogen oxidase
911.9658	4	-7.0	ELTGKVLSATWK	ELTGK(2312.1147)VLSATWK	TMFSYGKENAFPVTPISNR	TM(Oxidation)FSYGK(1469.8130)ENAFPVTPISNR	aleitner_M1012_006	75.5845	16.0	2.6	0.66	6.6	249	39	3.9	1369	300	9.4	O59731	283	1	0	0	P21135	11	1	0	0	40531.3	SCHPO	Uncharacterized J domain-containing protein C3E7.11c	32854.3	SCHPO	Securin
1172.2078	3	-6.9	MDNWEDPNFELRNLR	1549.7413-M(Oxidation)DNWEDPNFELRNLR	QKGYNLDNFDAK	QK(2101.9527)GYNLDNFDAK	aleitner_M1012_006	57.4098	17.9	7.1	0.66	7.0	732	47	3.6	6507	781	10.9	Q10109	1	1	0	0	Q9UUA5	75	1	0	0	78179.7	SCHPO	Lap-Emerin-Man domain protein 2	51183.0	SCHPO	Metaxin-like protein C409.19c
583.3243	4	6.5	MSQDSESFIR	1261.7646-M(Met-loss)SQDSESFIR	ALKAALLAEPK	ALK(1205.5564)AALLAEPK	aleitner_M1012_006	42.5718	18.5	5.6	0.67	6.0	1065	128	5.6	1349	163	12.5	Q10083	1	1	0	0	Q10062	226	1	0	0	14645.6	SCHPO	Uncharacterized protein C11D3.04c	53462.5	SCHPO	Protoporphyrinogen oxidase
1477.3647	3	4.1	SNSNTPTEKDTTVEDYEEITIMR	SNSNTPTEK(1740.8467)DTTVEDYEEITIM(Oxidation)R	AKEYALMLCFDVK	AK(2826.2753)EYALM(Oxidation)LC(Carbamidomethyl)FDVK	aleitner_M1012_006	86.3972	20.8	4.5	0.67	7.7	1031	263	7.2	1365	347	15.3	Q9P7C6	253	1	0	0	Q10251	882	1	0	0	34575.1	SCHPO	Pre-mRNA-splicing factor cwf23	119931.8	SCHPO	Eukaryotic translation initiation factor 5B
926.2161	4	1.2	KNWNPHPEDMK	K(2290.1957)NWNPHPEDM(Oxidation)K	MSLVPEHGNVYVLNQTNQLK	1548.7031-M(Met-loss)SLVPEHGNVYVLNQTNQLK	aleitner_M1012_006	67.3985	16.1	6.3	0.67	6.0	418	43	2.1	5023	979	10.1	O13962	84	1	0	0	O13867	1	1	0	0	25160.8	SCHPO	Putative cytochrome c1 heme lyase	24466.7	SCHPO	Uracil phosphoribosyltransferase 1
670.3631	5	-5.0	SKLLSAVFSK	SK(2268.1573)LLSAVFSK	EGPNQALMKNPLYVSNVTR	EGPNQALMK(1216.7067)NPLYVSNVTR	aleitner_M1012_006	46.7057	15.0	4.1	0.67	4.4	527	270	2.6	1635	990	10.6	Q10254	287	1	0	0	P37818	86	1	1	0	52279.4	SCHPO	Dol-P-Glc:Glc(2)Man(9)GlcNAc(2)-PP-Dol alpha-1,2-glucosyltransferase	35721.2	SCHPO	Arginase
873.4377	5	-0.36	MQSRFLISPTLIR	2801.2727-MQSRFLISPTLIR	ISEVTEDSIDEDKQNEVDPSTSAR	ISEVTEDSIDEDK(1698.9491)QNEVDPSTSAR	aleitner_M1012_006	71.8143	19.8	3.9	0.67	6.6	1143	199	5.5	2126	435	13.2	Q9P6P6	1	1	0	0	O42854	723	1	0	0	28567.2	SCHPO	54S ribosomal protein L9, mitochondrial	170528.8	SCHPO	SH3 domain-containing protein C23A1.17
784.8934	4	0.13	YDPKLLGDTPIQAAK	YDPK(1506.6667)LLGDTPIQAAK	MEFRYDFSDYK	1766.9455-M(Met-loss)EFRYDFSDYK	aleitner_M1012_006	64.8497	12.8	6.0	0.67	5.0	116	33	1.9	897	513	7.8	Q9P7S1	608	1	0	0	O42962	1	1	0	0	110408.6	SCHPO	PDZ domain-containing protein C23G3.12c	47518.8	SCHPO	Conserved oligomeric Golgi complex subunit 5
796.0156	5	0.96	NKPPYILNLDPAVR	NK(2366.1390)PPYILNLDPAVR	FTKHASKPSLSSNSSDSSFSK	FTKHASK(1746.9669)PSLSSNSSDSSFSK	aleitner_M1012_006	61.2473	14.5	3.7	0.67	5.1	375	60	3.5	1100	270	9.4	O42906	37	1	0	0	O59732	140	1	0	0	41642.8	SCHPO	GTPase npa3	49568.9	SCHPO	Chitin synthase regulatory factor 1
965.9767	4	1.2	KLLPWMDGMFEADEAYFK	K(1653.8614)LLPWM(Oxidation)DGMFEADEAYFK	ENAKDIIAVGFDPK	ENAK(2344.0796)DIIAVGFDPK	aleitner_M1012_006	68.2177	19.9	1.4	0.68	7.3	740	119	4.6	3314	761	12.6	P36580	113	1	0	0	Q09692	148	1	0	0	39570.4	SCHPO	Fructose-bisphosphate aldolase	44910.9	SCHPO	Tryptophan--tRNA ligase, cytoplasmic
699.7440	5	-7.0	GGMEVEVWKSGAGAQLPMK	GGMEVEVWK(1519.7379)SGAGAQLPMK	SHKSNTSSIHER	SHK(2112.0384)SNTSSIHER	aleitner_M1012_006	54.2827	14.4	5.9	0.68	3.5	934	163	2.9	1391	347	10.9	O94523	442	1	0	0	Q9UU99	32	1	0	0	54438.7	SCHPO	Probable acyl-CoA desaturase	110726.3	SCHPO	CRAL-TRIO domain-containing protein C23B6.04c
541.2999	5	7.3	MVAFTPEEVR	1523.8633-MVAFTPEEVR	KISDILIPASAMK	K(1315.6482)ISDILIPASAMK	aleitner_M1012_006	46.4320	12.8	4.0	0.68	2.9	667	348	1.9	1336	746	9.9	O14460	1	1	0	0	O94488	215	1	0	0	93231.7	SCHPO	Elongation factor 2	128470.1	SCHPO	Microtubule organizer protein 1
799.9891	5	-9.5	KFSLYESEAISPTSGTPSNLEK	K(1610.7723)FSLYESEAISPTSGTPSNLEK	MDAQSAPSGQVQVR	2522.2428-MDAQSAPSGQVQVR	aleitner_M1012_006	77.1302	13.9	4.2	0.69	4.5	437	94	1.4	3668	963	9.4	Q9Y7Y1	410	1	0	0	Q9URY0	1	1	0	0	62436.3	SCHPO	Protein sgm1	48334.7	SCHPO	Ribosome biogenesis protein ytm1
870.8084	3	-4.0	KNSGAIYDK	K(1614.9055)NSGAIYDK	MPIYILIERSVK	1132.5764-M(Oxidation)PIYILIERSVK	aleitner_M1012_006	60.0870	14.1	4.3	0.69	3.1	1190	181	3.0	1274	196	11.0	O43052	740	1	0	0	O42662	1	1	0	0	130603.6	SCHPO	Rho-type GTPase-activating protein 1	44422.4	SCHPO	Putative methyltransferase-like protein C27D7.08c
736.4022	4	5.9	MASPKMIR	2140.1092-M(Met-loss)ASPKMIR	DTPVTKFEWGADTLPVVK	DTPVTK(939.5212)FEWGADTLPVVK	aleitner_M1012_006	37.2747	15.4	6.4	0.69	6.0	323	56	3.5	1656	339	9.4	O74431	1	1	0	0	O74340	182	1	0	0	148788.0	SCHPO	Probable cation-transporting ATPase C1672.11c	49995.0	SCHPO	Protein sof1
932.4450	4	-8.6	MSENGLEQEVTVEEKNNDVTEK	M(Oxidation)SENGLEQEVTVEEK(1188.6390)NNDVTEK	MTLLDSSIFR	2675.2120-M(Met-loss)TLLDSSIFR	aleitner_M1012_006	48.0893	15.0	2.1	0.69	5.7	281	112	3.5	1163	648	9.3	P87126	15	1	0	0	O43073	1	1	0	0	44281.5	SCHPO	Pre-mRNA-splicing factor cwf2	18816.1	SCHPO	UPF0220 protein C8D2.02c
1108.2743	4	-0.59	KCSNCGQVGHMK	K(3008.4697)C(Carbamidomethyl)SNC(Carbamidomethyl)GQVGHM(Oxidation)K	FNPFMCLGLESVQKAVGSSDPITVMK	FNPFMC(Carbamidomethyl)LGLESVQK(1558.6691)AVGSSDPITVM(Oxidation)K	aleitner_M1012_006	95.4968	18.1	6.0	0.69	6.6	793	112	5.6	1464	231	11.5	Q09813	946	1	0	0	Q9UT36	235	1	0	0	111014.6	SCHPO	Putative transcription initiation factor TFIID 111 kDa subunit	28483.6	SCHPO	Probable hydroxyacylglutathione hydrolase C824.07
681.6109	4	-5.3	QVKTLHDLNEQK	Q(Gln->pyro-Glu)VK(1287.6823)TLHDLNEQK	KLTQDYNLR	K(1572.8148)LTQDYNLR	aleitner_M1012_006	38.8615	14.9	4.7	0.70	5.6	333	36	3.4	1434	288	11.4	Q9C1W6	154	1	0	0	P15258	385	1	0	0	44770.7	SCHPO	Uncharacterized protein C713.09	69848.3	SCHPO	Protein ral2
651.0177	6	-5.7	TLGVKATIVMPQNTPEIK	TLGVK(1945.0084)ATIVM(Oxidation)PQNTPEIK	VSSYGKLSSLFIEYSK	VSSYGK(2093.1442)LSSLFIEYSK	aleitner_M1012_006	87.0682	15.6	5.7	0.70	4.6	907	152	3.0	2574	620	11.0	O94634	186	1	0	0	Q9USP3	62	1	0	0	66544.1	SCHPO	Threonine dehydratase, mitochondrial	51032.5	SCHPO	Pentatricopeptide repeat-containing protein 6, mitochondrial
963.8476	3	-3.7	KGLNGLFTTR	K(1782.9074)GLNGLFTTR	ISDKIPTVNVADDMK	ISDK(1243.6925)IPTVNVADDMK	aleitner_M1012_006	95.0510	18.7	1.7	0.70	7.7	304	45	3.0	4073	982	11.0	O13820	146	1	0	0	O94268	547	1	0	0	62271.6	SCHPO	Cytochrome P450 61	68935.6	SCHPO	Putative ribosomal RNA methyltransferase nop2
961.7430	4	-4.1	LGKAASVVFEGPSH	LGK(2445.2284)AASVVFEGPSH	DMTKMTLPVSFNEPTSLLQR	DMTK(1535.7984)MTLPVSFNEPTSLLQR	aleitner_M1012_006	91.9527	20.1	9.0	0.70	7.6	613	60	4.5	3283	718	12.5	O94530	397	1	0	0	O14340	952	1	0	0	44773.6	SCHPO	tRNA threonylcarbamoyladenosine biosynthesis protein sua5	148476.1	SCHPO	Oxysterol-binding protein homolog C2F12.05c
1030.7301	4	-9.4	KLEEEMAHLK	K(2892.2971)LEEEMAHLK	MSTTLGQESKTDWASLDSDEEVQR	Acetyl-MSTTLGQESK(1364.7010)TDWASLDSDEEVQR	aleitner_M1012_006	43.2260	17.9	5.9	0.71	5.8	1822	310	5.1	2870	502	12.1	Q10336	130	1	0	0	Q09747	10	1	0	0	38104.1	SCHPO	Meiotic coiled-coil protein 6	56305.5	SCHPO	ATP-dependent RNA helicase dbp5
687.1396	4	-4.3	LPKVPIPPLSNMR	LPK(1267.6925)VPIPPLSNM(Oxidation)R	MFHILNKGSSK	1614.9167-M(Met-loss)FHILNKGSSK	aleitner_M1012_006	46.8162	13.9	4.0	0.71	4.6	233	102	4.4	264	153	9.3	O14367	647	1	0	0	Q9Y7Y4	1	1	0	0	78726.9	SCHPO	Gluconate transport inducer 1	43130.8	SCHPO	Protoheme IX farnesyltransferase, mitochondrial
805.4614	3	7.7	KLATAGCDNLVK	K(1124.6628)LATAGC(Carbamidomethyl)DNLVK	MAAINIVKK	1426.7490-MAAINIVKK	aleitner_M1012_006	43.2018	14.0	3.7	0.71	4.7	337	21	3.4	799	106	11.4	O94319	173	1	0	0	O42935	1	1	0	0	32568.7	SCHPO	Protein transport protein sec13	14445.1	SCHPO	60S ribosomal protein L32-B
566.5289	4	7.3	MSNPRMFQSR	1140.5299-M(Met-loss)SNPRMFQSR	SKENDDAPK	SK(1259.6081)ENDDAPK	aleitner_M1012_006	44.6592	13.8	6.1	0.71	4.5	344	33	1.3	2890	751	9.3	O59679	1	1	0	0	Q9USH9	185	1	0	0	60280.8	SCHPO	Rho guanine nucleotide exchange factor gef3	92690.9	SCHPO	Uncharacterized ABC transporter ATP-binding protein C825.01
690.6175	4	-4.8	MSIQAIVLATFDAK	1382.6830-M(Met-loss)SIQAIVLATFDAK	KEEAEGAVWAR	K(1513.8392)EEAEGAVWAR	aleitner_M1012_006	41.3387	12.2	4.4	0.71	1.3	2168	652	1.3	2168	690	9.3	O42907	1	1	0	0	O43021	337	1	0	0	51190.5	SCHPO	Uncharacterized protein C119.16c	45067.1	SCHPO	Oxysterol-binding protein homolog C354.07c
859.4443	4	6.6	EKVTSIMSPQMVDPSK	EK(1641.8508)VTSIMSPQM(Oxidation)VDPSK	MTARNSASIPTSIR	1929.9428-MTARNSASIPTSIR	aleitner_M1012_006	76.1907	18.1	3.8	0.71	6.2	925	168	4.8	2151	407	11.9	O42977	161	1	0	0	O14031	1	1	0	0	84838.2	SCHPO	Uncharacterized protein C20F10.08c	96302.8	SCHPO	Glutathione transporter 1
869.8381	3	-4.7	MSIQAIVLATFDAK	1230.7336-M(Met-loss)SIQAIVLATFDAK	LKHVIINEK	LK(1513.8392)HVIINEK	aleitner_M1012_006	34.8925	15.4	6.7	0.71	4.8	785	89	4.5	957	119	12.2	O42907	1	1	0	0	P87137	858	1	0	0	51190.5	SCHPO	Uncharacterized protein C119.16c	105060.9	SCHPO	Uncharacterized protein C57A7.06
665.0956	4	-9.7	VGIKTVMPIYFER	VGIK(1088.5358)TVM(Oxidation)PIYFER	MLSANMLR	1705.9113-MLSANM(Oxidation)LR	aleitner_M1012_006	50.6633	13.1	3.7	0.71	6.7	77	9	1.6	3227	632	8.5	Q9UU94	19	1	0	0	O59816	1	1	0	0	64628.1	SCHPO	Enhancer of polycomb-like protein 1	52061.2	SCHPO	Dihydrolipoyllysine-residue acetyltransferase component of pyruvate dehydrogenase complex, mitochondrial
1477.3632	3	2.8	YTQEYLEKCALSNQSAFDSSEYEER	YTQEYLEK(1382.7414)C(Carbamidomethyl)ALSNQSAFDSSEYEER	SKMHLLLMTR	SK(3184.3819)MHLLLM(Oxidation)TR	aleitner_M1012_006	94.6970	16.6	6.8	0.72	7.2	306	37	3.5	3314	782	11.5	O14227	1145	1	0	0	O74859	69	1	0	0	139479.0	SCHPO	RNA-dependent RNA polymerase 1	26922.3	SCHPO	Aprataxin-like protein
1108.2719	4	6.2	DHPQFIKNHDDFEGWHK	DHPQFIK(2280.0546)NHDDFEGWHK	QSENDDDKGFIIVETNYR	QSENDDDK(2287.0447)GFIIVETNYR	aleitner_M1012_006	88.8555	17.1	5.4	0.72	7.7	309	40	4.1	3150	654	11.6	Q1K9C2	1228	1	0	0	P87303	290	1	0	0	163845.7	SCHPO	Sulfite reductase [NADPH] subunit beta	51192.7	SCHPO	RNA polymerase II transcription factor B subunit 2
770.8075	5	-5.8	MAEAHITLSPK	2636.4061-M(Oxidation)AEAHITLSPK	MSLATLQGQSLDFAVKHSLDDLLK	1350.6853-M(Met-loss)SLATLQGQSLDFAVKHSLDDLLK	aleitner_M1012_006	99.1087	13.4	5.9	0.72	4.0	594	117	3.0	1215	222	9.4	P50582	1	1	0	0	O74442	1	1	0	0	58408.1	SCHPO	Cell cycle serine/threonine-protein kinase hsk1	51582.2	SCHPO	Probable ubiquitin carboxyl-terminal hydrolase 16
668.6154	4	-4.3	KNQLEAINGTLSGK	K(1198.6445)NQLEAINGTLSGK	MSSQILTSPTK	1609.8675-M(Met-loss)SSQILTSPTK	aleitner_M1012_006	69.0292	18.2	3.7	0.72	7.8	266	83	4.8	1463	428	12.5	Q09811	522	1	0	0	O94481	1	1	0	0	149647.3	SCHPO	ATP-dependent DNA helicase hus2/rqh1	59083.5	SCHPO	Transcription factor TFIIIB component B''
459.6535	5	-1.8	MPKSSNLK	1520.7909-M(Met-loss)PKSSNLK	ASKYSSMLALQGK	ASK(910.5124)YSSMLALQGK	aleitner_M1012_006	62.6153	17.3	4.1	0.72	7.5	280	79	5.0	1283	457	9.8	O94756	1	1	0	0	Q9HE11	560	1	0	0	37392.4	SCHPO	Meiotic expression up-regulated protein 14	73698.1	SCHPO	U3 small nucleolar RNA-associated protein 5
1004.5088	3	-1.1	MNDFSFEDKGLISR	1352.7308-MNDFSFEDKGLISR	MTAKMLHLVR	1795.8451-MTAKM(Oxidation)LHLVR	aleitner_M1012_006	98.0295	13.2	4.7	0.73	4.8	459	69	2.8	2133	465	8.4	O14073	1	1	0	0	O74801	1	1	0	0	91305.4	SCHPO	Putative dipeptidyl aminopeptidase C2E11.08	29550.1	SCHPO	54S ribosomal protein yml6, mitochondrial
544.2849	5	5.1	KSYQESEHPIVSSIR	K(957.4841)SYQESEHPIVSSIR	MGSPSLTK	1896.9581-MGSPSLTK	aleitner_M1012_006	22.2505	15.3	4.6	0.73	5.3	354	126	4.1	743	379	12.1	O60084	233	1	0	0	Q9C0U3	1	1	0	0	48550.2	SCHPO	Mitochondrial import inner membrane translocase subunit tim44	12227.2	SCHPO	Meiotically up-regulated gene 153 protein
694.1452	5	1.9	ASIIGHSMGAKTAMVTALK	ASIIGHSM(Oxidation)GAK(1563.6763)TAMVTALK	QVKTDSDCDFTK	Q(Gln->pyro-Glu)VK(2040.0748)TDSDC(Carbamidomethyl)DFTK	aleitner_M1012_006	36.9230	14.6	4.8	0.73	4.3	595	128	2.9	1480	473	10.3	O94437	99	1	0	0	Q09719	477	1	0	0	30750.1	SCHPO	Abhydrolase domain-containing protein C22H12.03	94661.6	SCHPO	ATP-dependent RNA helicase dbp10
865.2353	5	-3.9	SLADMNKTLTVHEEGK	SLADM(Oxidation)NK(2533.2846)TLTVHEEGK	NMSVIAHVDHGKSTLTDSLVQK	NM(Oxidation)SVIAHVDHGK(1925.9404)STLTDSLVQK	aleitner_M1012_006	68.2043	14.3	6.5	0.73	3.6	1399	233	2.7	2640	573	10.7	O13902	25	1	0	0	O14460	32	1	0	0	62317.0	SCHPO	Dihydroxyacetone kinase 1	93231.7	SCHPO	Elongation factor 2
666.8635	4	1.7	GTAAAKFEALEAAGVR	GTAAAK(1102.5944)FEALEAAGVR	MSSLASLIK	1698.8941-M(Oxidation)SSLASLIK	aleitner_M1012_006	66.1703	13.8	4.6	0.74	2.9	799	522	2.9	799	529	10.9	O13750	300	1	0	0	O43048	1	1	0	0	34706.2	SCHPO	Probable succinyl-CoA ligase [ADP-forming] subunit alpha, mitochondrial	95006.6	SCHPO	TBC domain-containing protein C215.01
669.6020	4	4.5	MSDMINIR	1679.9094-M(Oxidation)SDMINIR	MSSNSAVQSKSPLLPK	1132.5257-M(Met-loss)SSNSAVQSKSPLLPK	aleitner_M1012_006	29.8363	14.8	4.7	0.74	4.5	712	90	1.8	4314	962	9.7	P36621	1	1	0	0	O13954	1	1	0	0	60243.9	SCHPO	Adenylyl cyclase-associated protein	21020.7	SCHPO	Uncharacterized protein C23H4.13c
735.7780	5	-6.3	MVGLISTSETLPK	2283.1392-M(Oxidation)VGLISTSETLPK	FAASMFKQLNASNMITTVR	FAASM(Oxidation)FK(1528.8058)QLNASNMITTVR	aleitner_M1012_006	74.9443	18.6	1.7	0.74	9.1	120	42	6.3	539	162	9.5	Q09815	1	1	0	0	O14212	102	1	0	0	94232.8	SCHPO	Serine/threonine-protein kinase ppk5	53404.1	SCHPO	Uncharacterized RING finger protein C6B12.07c
836.1561	4	-6.4	NMANDSEAELQKAIQLSK	NM(Oxidation)ANDSEAELQK(1335.6381)AIQLSK	KIESEMFNGK	K(2143.0467)IESEM(Oxidation)FNGK	aleitner_M1012_006	80.1898	15.5	3.8	0.74	6.1	358	73	2.5	3823	1000	9.4	O74423	265	1	0	0	O13983	601	1	0	0	80174.9	SCHPO	Epsin-1	120970.9	SCHPO	Putative ATP-dependent helicase hrq1
919.9569	4	-7.7	IKPWSGIASMIQIDYEK	IK(1681.8087)PWSGIASM(Oxidation)IQIDYEK	YKGSEELISEDFK	YK(2132.0864)GSEELISEDFK	aleitner_M1012_006	70.8265	15.5	1.9	0.74	4.5	1182	231	3.0	3230	657	11.0	O74796	219	1	0	0	Q09817	227	1	0	0	30703.7	SCHPO	Origin recognition complex subunit 6	56551.6	SCHPO	60S ribosomal export protein nmd3
540.3007	5	0.79	KFGHFEKPKPIDR	K(1098.5921)FGHFEKPKPIDR	METVEIRSK	1735.9410-M(Met-loss)ETVEIRSK	aleitner_M1012_006	35.2835	15.7	3.9	0.75	5.3	418	68	4.4	724	185	12.5	P39964	272	1	0	0	O13944	1	1	0	0	86844.9	SCHPO	Pre-mRNA-splicing factor cdc5	106810.5	SCHPO	Oxysterol-binding protein homolog C23H4.01c
1081.5521	3	-2.6	KDAEEDEK	K(2279.2235)DAEEDEK	ITYDKYVSIMNGILQVLR	ITYDK(1100.4873)YVSIM(Oxidation)NGILQVLR	aleitner_M1012_006	71.5610	17.5	3.4	0.75	6.6	510	102	5.0	1328	301	10.9	O94389	26	1	0	0	P49731	787	1	0	0	24069.2	SCHPO	Coiled-coil domain-containing protein 124 homolog	99550.9	SCHPO	DNA replication licensing factor mcm6
954.4375	4	1.7	FCMMVYSKLCEAFETTLK	FC(Carbamidomethyl)MMVYSK(1556.6851)LC(Carbamidomethyl)EAFETTLK	MENYTKSTTMCGK	2395.0972-M(Met-loss)ENYTKSTTMC(Carbamidomethyl)GK	aleitner_M1012_006	53.4100	14.0	5.7	0.75	4.6	484	57	1.4	4374	1075	9.4	O13927	121	1	0	0	P87309	1	1	0	0	23511.4	SCHPO	Twin horsetail protein 2	31803.9	SCHPO	Mei4-dependent protein 2
1139.9061	3	-4.8	GVTIKSTAISLFAEMTDDDMK	GVTIK(1128.6213)STAISLFAEMTDDDM(Oxidation)K	MATTAQKIK	2426.1597-MATTAQKIK	aleitner_M1012_006	83.0560	17.9	5.0	0.75	6.6	459	187	5.3	959	448	13.4	O14460	71	1	0	0	Q9UT21	1	1	0	0	93231.7	SCHPO	Elongation factor 2	40376.0	SCHPO	Uncharacterized GTP-binding protein C9.07c
701.6212	4	-7.4	AATNKGIEEAGIDAR	AATNK(1287.7075)GIEEAGIDAR	KLSEQFASIK	K(1652.8370)LSEQFASIK	aleitner_M1012_006	27.2943	14.7	4.3	0.75	8.4	52	7	3.7	1217	184	11.6	O60085	234	1	0	0	O59801	931	1	0	0	47271.7	SCHPO	Methionine aminopeptidase 2	138029.1	SCHPO	Putative ATP-dependent RNA helicase C550.03c
711.1508	5	-5.8	SMTIDLSKTLLGDDIK	SM(Oxidation)TIDLSK(1785.8203)TLLGDDIK	MTSSETTTDHPRTGK	1902.9860-MTSSETTTDHPRTGK	aleitner_M1012_006	47.4105	14.0	3.0	0.76	4.7	265	157	2.4	1130	961	9.3	Q9USG8	454	1	0	0	O74794	1	1	0	0	133684.3	SCHPO	Meiotically up-regulated gene 190 protein	42879.9	SCHPO	Putative cytochrome c heme lyase
829.1535	4	-9.6	GKLHCCGATTLEEYR	GK(1518.7977)LHC(Carbamidomethyl)C(Carbamidomethyl)GATTLEEYR	KPMAAASIGQVHR	K(1931.8870)PM(Oxidation)AAASIGQVHR	aleitner_M1012_006	71.3498	12.3	5.5	0.76	4.5	253	46	2.9	833	203	7.8	O74402	240	1	0	0	Q92338	300	1	0	0	90155.1	SCHPO	Heat shock protein 78, mitochondrial	68567.2	SCHPO	Protein ABC1 homolog, mitochondrial
600.3063	5	-7.6	LGTKQYWDNVYER	LGTK(1325.7126)QYWDNVYER	QKAAMNSAVLR	QK(1808.8733)AAMNSAVLR	aleitner_M1012_006	52.5070	15.0	4.5	0.76	5.7	357	51	2.4	3169	755	10.4	Q9P7Z3	12	1	0	0	Q9UTM5	539	1	0	0	27011.6	SCHPO	N-lysine methyltransferase see1	63480.3	SCHPO	Uncharacterized protein C1420.01c
521.6951	5	5.6	LLSDKVDFVTLNLVK	LLSDK(900.4375)VDFVTLNLVK	MESLQR	1841.0550-MESLQR	aleitner_M1012_006	50.3333	17.1	4.0	0.76	8.7	160	12	5.0	1694	233	12.6	Q9URW7	402	1	0	0	P41878	1	1	0	0	60921.1	SCHPO	Vacuolar protein sorting-associated protein 17	34572.3	SCHPO	26S proteasome regulatory subunit rpn11
1049.5319	4	-4.4	MDPVRLYYSYNDIHK	2412.2433-M(Met-loss)DPVRLYYSYNDIHK	MKDIEGLLGLCVCFVGLPASGK	M(Met-loss+Acetyl)K(1919.9418)DIEGLLGLC(Carbamidomethyl)VC(Carbamidomethyl)FVGLPASGK	aleitner_M1012_006	95.9202	17.2	6.4	0.76	5.1	1646	260	4.5	2409	420	12.1	O13917	1	1	0	0	Q9URZ7	2	1	0	0	23572.3	SCHPO	Hypoxanthine-guanine phosphoribosyltransferase	46948.0	SCHPO	Probable fructose-2,6-bisphosphatase C732.02c
729.8936	4	2.1	MEKSISSISK	1937.9999-M(Met-loss)EKSISSISK	QPFSIFLHKVGENER	QPFSIFLHK(1115.6074)VGENER	aleitner_M1012_006	42.9563	17.1	7.3	0.76	7.7	207	29	5.1	978	224	9.4	Q9US37	1	1	0	0	O94302	227	1	0	0	56011.9	SCHPO	Uncharacterized transporter C1039.04	59773.5	SCHPO	Oligosaccharide translocation protein rft1
677.1697	5	2.8	GGANKVGPNLHGVFGR	GGANK(1801.9648)VGPNLHGVFGR	GICFDGKLLAIATASK	GIC(Carbamidomethyl)FDGK(1716.9060)LLAIATASK	aleitner_M1012_006	79.9472	14.8	5.0	0.76	5.5	397	71	3.5	1526	293	11.4	P00046	32	1	0	0	Q9P3W2	101	1	0	0	12021.7	SCHPO	Cytochrome c	41011.7	SCHPO	SVP1-like protein 2
547.2888	5	4.6	MTEIKDSSVK	1578.8253-M(Oxidation)TEIKDSSVK	LKNPIESSTTSHK	LK(1290.6377)NPIESSTTSHK	aleitner_M1012_006	30.6037	14.5	5.6	0.76	4.0	934	149	2.9	1968	328	10.5	O94312	1	1	0	0	O14090	73	1	0	0	62825.5	SCHPO	PWWP domain-containing protein2	11723.9	SCHPO	Uncharacterized protein C2F3.07c
1128.9301	3	-4.4	ALEKNTIQIIVNMMTR	ALEK(1493.7766)NTIQIIVNM(Oxidation)MTR	QAKQDIPEGLFK	Q(Gln->pyro-Glu)AK(2028.0748)QDIPEGLFK	aleitner_M1012_006	82.1963	15.9	3.7	0.76	6.0	341	129	3.1	2034	972	11.1	Q10110	415	1	0	0	Q10202	539	1	0	0	68555.2	SCHPO	RNA polymerase I-specific transcription initiation factor rrn3	63912.9	SCHPO	ATP-dependent RNA helicase dbp3
658.6075	4	7.5	QKAIISVLEEFR	Q(Gln->pyro-Glu)K(1215.5992)AIISVLEEFR	MTSPCTLIR	1552.8501-MTSPC(Carbamidomethyl)TLIR	aleitner_M1012_006	32.1580	16.0	5.6	0.77	5.1	725	71	5.0	772	89	10.9	O59679	71	1	0	0	O42956	1	1	0	0	60280.8	SCHPO	Rho guanine nucleotide exchange factor gef3	53711.3	SCHPO	Arrestin family protein 1
869.2268	4	5.0	LPSPLQKLVFSATLTR	LPSPLQK(1702.8203)LVFSATLTR	SITKQTYYENYR	SITK(1908.1084)QTYYENYR	aleitner_M1012_006	84.9093	13.9	0.5	0.77	3.0	823	632	2.9	877	785	10.9	Q76PD3	354	1	0	0	O60165	276	1	0	0	68345.7	SCHPO	ATP-dependent RNA helicase dbp6	49298.7	SCHPO	Septin homolog spn7
825.9310	4	4.9	EKSALWATK	EK(2267.1182)SALWATK	MASERDPLLPVHGEGPESPSR	1170.6285-M(Met-loss)ASERDPLLPVHGEGPESPSR	aleitner_M1012_006	54.3795	14.0	5.7	0.77	4.5	383	59	2.1	1837	368	9.5	O13826	204	1	0	0	O60109	1	1	0	0	28903.7	SCHPO	E3 ubiquitin-protein ligase complex slx8-rfp subunit rfp1	58667.0	SCHPO	Alkaline phosphatase
894.4951	4	9.6	KPKDGLDLSALQK	K(2162.1135)PKDGLDLSALQK	WALMPPGYVKEWHVGVR	WALMPPGYVK(1549.8716)EWHVGVR	aleitner_M1012_006	82.0010	12.9	3.5	0.77	3.5	379	192	3.5	379	200	9.4	O74547	138	1	0	0	O43010	144	1	0	0	46863.6	SCHPO	Target of rapamycin complex 2 subunit bit61	53697.0	SCHPO	Glycylpeptide N-tetradecanoyltransferase
644.5967	4	5.2	MTLLDSSIFR	1523.7732-M(Met-loss)TLLDSSIFR	VKHVYQQNNEK	VK(1188.6390)HVYQQNNEK	aleitner_M1012_006	74.9990	14.0	5.6	0.78	4.6	402	65	1.4	3367	981	9.4	O43073	1	1	0	0	Q8TFG7	68	1	0	0	18816.1	SCHPO	UPF0220 protein C8D2.02c	51748.1	SCHPO	tRNA (guanine(37)-N1)-methyltransferase
594.8400	4	-0.68	KLPGVPAPQK	K(1341.7041)LPGVPAPQK	NLKYIHSSSR	NLK(1171.6965)YIHSSSR	aleitner_M1012_006	41.2522	12.4	2.1	0.79	2.9	776	195	1.5	2143	564	9.5	O43125	103	1	0	0	O14186	749	1	0	0	31736.8	SCHPO	Protein csh3	93228.7	SCHPO	Uncharacterized WD repeat-containing protein C4F8.11
869.1622	4	-5.8	AKDEIFANWVDMDYYEK	AK(1336.6888)DEIFANWVDMDYYEK	KLEANNAFHR	K(2274.0191)LEANNAFHR	aleitner_M1012_006	98.2220	16.6	5.1	0.79	7.2	248	21	3.5	2383	559	11.5	Q9C0W3	128	1	0	0	O14013	251	1	0	0	29507.1	SCHPO	Uncharacterized membrane protein P22H7.04	64026.2	SCHPO	RNA polymerase I-specific transcription initiation factor rrn5
724.0423	3	-7.4	MGVNTAGDPQK	1183.6383-M(Met-loss)GVNTAGDPQK	QIGKMLNAR	QIGK(1123.5510)M(Oxidation)LNAR	aleitner_M1012_006	67.3522	15.0	7.4	0.79	5.6	278	13	2.4	2051	276	8.3	Q10233	1	1	0	0	Q9P7Q4	326	1	0	0	130239.5	SCHPO	DNA-directed RNA polymerase III subunit RPC2	87554.8	SCHPO	Vesicular-fusion protein sec18
620.5764	4	6.2	MIGRTFK	1610.7974-M(Oxidation)IGRTFK	ILDQKGNEMPQGK	ILDQK(1005.5317)GNEM(Oxidation)PQGK	aleitner_M1012_006	38.2817	13.4	0.9	0.79	5.6	176	28	4.0	532	104	7.8	Q9UTA9	1	1	0	0	O74976	344	1	0	0	28468.9	SCHPO	Uncharacterized methyltransferase C25B8.09	56274.8	SCHPO	Putative peroxisomal-coenzyme A synthetase
714.5971	5	3.3	KLALDIVQTFINWQR	K(1723.9066)LALDIVQTFINWQR	MKSTFSTVLITGSSK	1982.0989-MKSTFSTVLITGSSK	aleitner_M1012_006	83.0455	12.3	1.7	0.79	2.9	490	262	1.4	1366	895	9.4	Q9HFE8	1975	1	0	0	O74628	1	1	0	0	422342.9	SCHPO	Transcription-associated protein 1	32614.3	SCHPO	Uncharacterized oxidoreductase C162.03
705.1191	4	7.3	LDVDGKGYLDQPTTIK	LDVDGK(1054.5117)GYLDQPTTIK	MPDVSNVR	1899.9830-MPDVSNVR	aleitner_M1012_006	55.7090	17.6	4.6	0.79	6.6	385	58	3.5	2199	468	13.1	O59945	33	1	0	0	O13930	1	1	0	0	68617.9	SCHPO	Fimbrin	59053.7	SCHPO	Rab guanine nucleotide exchange factor sec2
679.0870	4	1.7	NKVHGDNDLK	NK(1573.7413)VHGDNDLK	KPSSFTDHDGFAK	K(1276.6412)PSSFTDHDGFAK	aleitner_M1012_006	45.9433	12.3	3.5	0.80	2.9	480	220	1.4	1334	782	9.4	O59868	36	1	0	0	Q9C0Y9	171	1	0	0	98359.6	SCHPO	Calcium-transporting ATPase 1	45085.6	SCHPO	Putative agmatinase 3
710.7745	5	3.8	MSWQAYVDTSLLGTGKIDR	1539.8007-M(Met-loss)SWQAYVDTSLLGTGKIDR	MPLAFTNPGTPLK	2147.0899-M(Oxidation)PLAFTNPGTPLK	aleitner_M1012_006	85.5475	14.4	4.6	0.80	5.0	482	68	3.5	1340	275	11.5	P39825	1	1	0	0	Q9Y817	1	1	0	0	13411.5	SCHPO	Profilin	148740.6	SCHPO	Regulator of V-ATPase in vacuolar membrane protein 1
885.2018	4	6.4	EKLGQEIDVSPSLIK	EK(1881.8415)LGQEIDVSPSLIK	SKLNDTAGSFSGEEMR	SK(1792.9822)LNDTAGSFSGEEM(Oxidation)R	aleitner_M1012_006	97.0088	14.1	2.1	0.80	6.1	158	25	1.6	3101	831	8.0	O94580	28	1	0	0	O14248	1071	1	0	0	32464.7	SCHPO	Ubiquitin and WLM domain-containing protein C1442.07c	127755.8	SCHPO	Tip elongation aberrant protein 3
728.3844	4	-4.2	MFDFGIVRK	1797.9360-MFDFGIVRK	KEQLTVESINDGISK	K(1249.6529)EQLTVESINDGISK	aleitner_M1012_006	52.8477	14.4	4.7	0.80	4.4	534	121	2.0	2540	531	10.0	G2TRS8	1	1	0	0	O14158	4	1	0	0	11354.3	SCHPO	Cox1 intron-like protein C1348.13	66110.4	SCHPO	AB hydrolase superfamily protein C4A8.06c
944.8209	3	-1.8	KNQMSNNSTTYHR	K(1251.7299)NQMSNNSTTYHR	MSTANVRVIVR	1717.7842-M(Met-loss)STANVRVIVR	aleitner_M1012_006	56.5172	16.2	4.8	0.80	8.6	101	10	3.5	2575	467	10.9	O14147	125	1	0	0	Q9UTL2	1	1	0	0	96204.9	SCHPO	ATP-dependent RNA helicase chl1	57254.1	SCHPO	Kinesin-like protein 8
996.1456	3	4.1	MSSSKANQTR	1860.8784-M(Oxidation)SSSKANQTR	VKMCQMGDVQDVLGK	VK(1262.5925)M(Oxidation)C(Carbamidomethyl)QMGDVQDVLGK	aleitner_M1012_006	72.1762	18.6	5.0	0.80	6.1	930	146	4.5	2294	393	12.5	Q9P7K6	1	1	0	0	O60114	1061	1	0	0	11892.5	SCHPO	SDO1-like protein C21C3.19	161461.4	SCHPO	Uncharacterized helicase C15C4.05
557.7260	5	2.3	MVRYSASPALETK	1315.8479-M(Oxidation)VRYSASPALETK	VIKPIPATVLK	VIK(1605.8072)PIPATVLK	aleitner_M1012_006	48.6418	13.9	1.0	0.81	4.6	412	291	2.9	1285	914	9.3	O14339	1	1	0	0	Q9P7N5	33	1	0	0	20814.2	SCHPO	60S ribosomal protein L17-A	36897.3	SCHPO	Cell division cycle protein 123
784.6949	4	0.62	IKNSIILDMQR	IK(1789.0098)NSIILDM(Oxidation)QR	LNSSKIHSVILSPTR	LNSSK(1483.8068)IHSVILSPTR	aleitner_M1012_006	37.6020	14.0	4.8	0.81	6.0	198	14	3.2	1353	217	8.0	C5IGP5	497	1	4	0	O13622	112	1	0	0	96659.1	SCHPM	Pik1	59449.8	SCHPO	ATP-dependent RNA helicase mss116, mitochondrial
778.6549	4	6.4	IDKPALPFPDTSQLAAASR	IDK(1113.5125)PALPFPDTSQLAAASR	MPKTDACER	2135.1263-M(Met-loss)PKTDAC(Carbamidomethyl)ER	aleitner_M1012_006	68.6297	12.8	4.9	0.82	3.5	583	83	1.3	2763	777	9.3	P40976	855	1	0	0	Q9Y824	1	1	0	0	156895.6	SCHPO	L-aminoadipate-semialdehyde dehydrogenase	112871.6	SCHPO	Uncharacterized protein C1105.01
605.5272	5	-2.9	KEISSMLANGQLDLAMTK	K(1057.6172)EISSMLANGQLDLAM(Oxidation)TK	KLYQQIK	K(2103.0592)LYQQIK	aleitner_M1012_006	45.9897	12.4	1.1	0.82	6.2	61	33	1.4	1703	996	9.4	O94712	310	1	0	0	O60091	157	1	0	0	55963.1	SCHPO	Uncharacterized protein C1259.12c	20032.6	SCHPO	54S ribosomal protein L24, mitochondrial
768.0636	3	-4.2	KPTETFMDSK	K(1102.6247)PTETFM(Oxidation)DSK	MHSLLRPSR	1336.6221-M(Met-loss)HSLLRPSR	aleitner_M1012_006	85.3937	12.9	4.2	0.82	6.2	85	9	1.4	2371	482	9.9	P28706	524	1	0	0	O74451	1	1	0	0	126329.6	SCHPO	DNA repair protein rad13	47498.6	SCHPO	Putative tRNA pseudouridine synthase C16C4.06c
690.3303	4	5.1	QKCDGQLPCLYCK	QK(1088.5358)C(Carbamidomethyl)DGQLPC(Carbamidomethyl)LYC(Carbamidomethyl)K	MLSANMLR	1806.8103-M(Oxidation)LSANMLR	aleitner_M1012_006	69.8488	16.1	4.7	0.82	5.1	770	207	3.0	2848	833	11.0	G2TRT1	43	1	0	0	O59816	1	1	0	0	44387.8	SCHPO	Probable transcriptional repressor C1348.12	52061.2	SCHPO	Dihydrolipoyllysine-residue acetyltransferase component of pyruvate dehydrogenase complex, mitochondrial
555.1092	5	2.1	MSIPVMQLK	1855.9779-M(Met-loss)SIPVMQLK	DTSKPTASTKEVVVEK	DTSK(1052.5940)PTASTKEVVVEK	aleitner_M1012_006	41.0898	13.8	5.0	0.82	2.9	1157	302	2.4	1614	460	9.3	O74317	1	1	0	0	O14319	321	1	0	0	13639.7	SCHPO	Meiotically up-regulated gene 98 protein, mitochondrial	63726.3	SCHPO	CUE domain-containing protein 5
899.4651	4	-2.4	LRPFAKSGVTNSSNVVFQMK	LRPFAK(1368.6773)SGVTNSSNVVFQM(Oxidation)K	DKDLELEDVR	DK(2363.2308)DLELEDVR	aleitner_M1012_006	78.6747	12.4	5.1	0.82	3.0	647	119	1.4	2013	654	9.4	Q7Z9I5	81	1	0	0	Q9Y7J0	318	1	0	0	25012.2	SCHPO	Uncharacterized protein wtf7	42808.1	SCHPO	Probable NADH pyrophosphatase
706.3591	4	-5.0	MADYWK	2140.1092-M(Met-loss)ADYWK	VQIPASFKTSYSFAESLK	VQIPASFK(819.3803)TSYSFAESLK	aleitner_M1012_006	21.2883	15.7	4.4	0.82	5.4	1227	597	4.8	1879	909	10.3	O60138	1	1	0	0	Q9UUF2	13	1	0	0	25887.4	SCHPO	Uncharacterized protein C18H10.07	88881.8	SCHPO	Probable methionine--tRNA ligase, cytoplasmic
641.3302	4	6.3	KNNSNNTTQK	K(1413.7174)NNSNNTTQK	KPRTLEEMEK	K(1285.6262)PRTLEEM(Oxidation)EK	aleitner_M1012_006	66.7615	14.2	4.4	0.82	3.5	1885	314	2.7	3362	564	10.7	O94414	260	1	0	0	P49776	157	1	0	0	37437.0	SCHPO	Protein lunapark homolog	20685.7	SCHPO	Bis(5'-nucleosyl)-tetraphosphatase [asymmetrical]
600.5678	4	9.1	KTQDVQFYR	K(1214.6217)TQDVQFYR	GAKLEEGMVK	GAK(1321.6667)LEEGM(Oxidation)VK	aleitner_M1012_006	15.9060	16.1	5.8	0.82	4.3	1448	374	4.1	1644	456	11.8	O94267	737	1	0	0	Q9P6R8	236	1	0	0	116451.9	SCHPO	FACT complex subunit spt16	60708.3	SCHPO	Pre-mRNA-splicing factor cwf24
666.3419	5	-4.8	MKETFQVGIIGFGDMGR	M(Acetyl+Oxidation)K(1383.7609)ETFQVGIIGFGDMGR	KTLLTGGDSGIGK	K(2080.9962)TLLTGGDSGIGK	aleitner_M1012_006	60.8067	13.9	2.7	0.83	3.0	1340	282	2.9	1434	333	10.9	O60078	2	1	0	0	Q10216	44	1	0	0	48906.0	SCHPO	Probable prephenate dehydrogenase [NADP(+)]	31336.7	SCHPO	Uncharacterized oxidoreductase C4H3.08
897.6044	5	-7.0	AFVYGMQTKAVQGMLDFDYMCGR	AFVYGMQTK(1779.8216)AVQGMLDFDYM(Oxidation)C(Carbamidomethyl)GR	WKTYGNEYQPSNR	WK(2841.2634)TYGNEYQPSNR	aleitner_M1012_006	85.6985	14.2	3.8	0.83	3.2	1975	408	2.9	2442	581	11.0	Q9P7W3	27	1	0	0	Q9P7L9	63	1	0	0	67204.4	SCHPO	Probable ATP-citrate synthase subunit 1	12735.0	SCHPO	Probable 54S ribosomal protein L34, mitochondrial
535.6224	6	-7.1	MSLSTKLAITDVDLK	1573.8174-MSLSTKLAITDVDLK	MVRYSAAPALETK	1771.9641-MVRYSAAPALETK	aleitner_M1012_006	43.5767	17.1	3.8	0.83	4.6	1526	421	4.5	1620	500	12.5	O60101	1	1	0	0	O59794	1	1	0	0	43964.3	SCHPO	Phosphoglycerate kinase	20827.2	SCHPO	60S ribosomal protein L17-B
730.9019	4	1.6	KDLLLASK	K(2033.0252)DLLLASK	DCLHSNKQIEVLNPTK	DC(Carbamidomethyl)LHSNK(1024.6168)QIEVLNPTK	aleitner_M1012_006	26.3985	12.5	2.7	0.83	4.5	285	135	3.2	735	422	8.0	O60159	719	1	0	0	O74501	674	1	0	0	85162.5	SCHPO	Putative anion/proton exchange transporter C19C7.11	132876.2	SCHPO	Uncharacterized protein CC285.14
997.0214	4	-8.7	MSPNVQKRPSSEDIK	M(Oxidation)SPNVQK(2253.2290)RPSSEDIK	ITLTIESMPQNKVLSNVTK	ITLTIESMPQNK(1868.9302)VLSNVTK	aleitner_M1012_006	70.5477	16.1	4.4	0.83	4.5	1404	313	3.6	2499	549	11.6	O74412	7	1	0	0	P87120	79	1	0	0	108335.9	SCHPO	Transcription factor cbf12	26799.2	SCHPO	Probable ribonuclease P protein subunit 3
945.1468	3	2.7	MRTELSSNIR	1610.7974-M(Oxidation)RTELSSNIR	LGKMITSNHAEEK	LGK(1359.6816)M(Oxidation)ITSNHAEEK	aleitner_M1012_006	60.1745	18.9	6.0	0.84	8.0	299	51	3.4	3567	839	10.9	Q9C0W0	1	1	0	0	O13798	323	1	0	0	47394.0	SCHPO	Kinetochore protein mis15	138536.2	SCHPO	Caffeine-induced protein 16
995.8643	3	-7.2	QKILILSCISLAASK	Q(Gln->pyro-Glu)K(1357.6548)ILILSC(Carbamidomethyl)ISLAASK	KNSTSPNMDVK	K(1765.0059)NSTSPNMDVK	aleitner_M1012_006	53.1432	17.4	4.8	0.84	7.9	218	19	4.2	1901	438	9.5	Q9P3W5	607	1	0	0	O59780	57	1	0	0	99050.7	SCHPO	DNA replication checkpoint protein tel2	95113.0	SCHPO	Uncharacterized transcriptional regulatory protein C320.03
926.4311	3	7.5	TKIDYCNDYLLK	TK(1231.4962)IDYC(Carbamidomethyl)NDYLLK	MDNANCVGGCK	1682.8226-M(Met-loss)DNANC(Carbamidomethyl)VGGC(Carbamidomethyl)K	aleitner_M1012_006	24.7113	12.5	4.2	0.84	4.7	478	155	3.0	1905	768	9.9	O14188	614	1	0	0	Q9UT49	1	1	0	0	171678.4	SCHPO	Ras GTPase-activating-like protein rng2	65771.6	SCHPO	Poly(A) RNA polymerase cid13
865.7177	4	-2.6	VKLLGAGSTSSIPNSPR	VK(1775.9193)LLGAGSTSSIPNSPR	YKEISDSLVAVSAEK	YK(1820.9996)EISDSLVAVSAEK	aleitner_M1012_006	97.9205	16.8	6.4	0.85	5.2	1428	203	4.0	3080	574	11.6	O94488	996	1	0	0	Q9USH8	167	1	0	0	128470.1	SCHPO	Microtubule organizer protein 1	57075.5	SCHPO	Glucosidase 2 subunit beta
665.8217	4	-9.6	MKSTFEAAGR	1562.7498-MKSTFEAAGR	MDKSDSLLQSSSK	1234.6016-MDKSDSLLQSSSK	aleitner_M1012_006	70.7862	14.0	4.7	0.85	4.6	395	68	1.4	3202	867	9.4	O59736	1	1	0	0	O94302	1	1	0	0	64042.3	SCHPO	2-isopropylmalate synthase	59773.5	SCHPO	Oligosaccharide translocation protein rft1
1315.3541	3	5.4	MHRAAAVDTTPK	2646.3583-MHRAAAVDTTPK	LMKVMGVEVMVVTNAAGGLNQGFK	LMK(1434.7289)VM(Oxidation)GVEVMVVTNAAGGLNQGFK	aleitner_M1012_006	74.2847	22.8	5.2	0.85	11.1	361	31	5.8	5618	1019	11.7	O42972	1	1	0	0	Q9UTG1	123	1	0	0	68951.2	SCHPO	UPF0588 membrane protein C20F10.02c	34238.9	SCHPO	Putative purine nucleoside phosphorylase
752.5822	5	3.7	NTVSSSSGDLKDYFMVQDK	NTVSSSSGDLK(1621.8927)DYFM(Oxidation)VQDK	DIEKEIIVLQER	DIEK(2274.0362)EIIVLQER	aleitner_M1012_006	68.3913	14.5	5.0	0.85	3.6	1424	348	2.9	2295	675	10.9	Q9HDW6	93	1	0	0	Q10411	1778	1	0	0	44361.6	SCHPO	V-type proton ATPase subunit C	222788.5	SCHPO	Sporulation-specific protein 15
799.7194	4	9.7	MSNLLVQVSK	2208.2414-M(Met-loss)SNLLVQVSK	KPVFSSVVLPLLPCMLVR	K(1124.6441)PVFSSVVLPLLPC(Carbamidomethyl)M(Oxidation)LVR	aleitner_M1012_006	46.8525	12.2	2.3	0.85	5.3	122	31	3.0	639	267	6.9	O74489	1	1	0	0	O74371	137	1	0	0	34947.6	SCHPO	Probable quinone oxidoreductase	38954.7	SCHPO	Uncharacterized RING finger protein C32F12.07c
1216.3257	3	-4.0	SFALHKVVVPDDYDYIPLNK	SFALHK(1313.7595)VVVPDDYDYIPLNK	QKLLASEFLK	QK(2470.2784)LLASEFLK	aleitner_M1012_006	98.2678	19.8	3.7	0.85	8.4	571	87	5.5	2990	505	11.4	O13799	97	1	0	0	O13733	243	1	0	0	118462.1	SCHPO	Uncharacterized helicase C17H9.02	71633.3	SCHPO	Protein kinase domain-containing protein ppk3
679.6105	4	9.5	KIIDEEMVK	K(1610.7974)IIDEEMVK	MEMNQTETLIPAAR	1241.6577-M(Met-loss)EMNQTETLIPAAR	aleitner_M1012_006	59.2687	12.4	4.2	0.86	1.4	2445	554	1.4	2445	609	11.0	Q10321	47	1	0	0	O13820	1	1	0	0	15386.5	SCHPO	Set1 complex component shg1	62271.6	SCHPO	Cytochrome P450 61
717.7484	5	-4.4	KSANTGSGQGK	K(2550.2061)SANTGSGQGK	MTSKYDALLHNQSTNTNPFSK	1171.5833-M(Oxidation)TSKYDALLHNQSTNTNPFSK	aleitner_M1012_006	69.1670	13.4	5.7	0.86	4.0	771	166	2.5	2282	618	9.4	O43070	418	1	0	0	Q9UUE1	1	1	0	0	68807.2	SCHPO	DNA repair and telomere maintenance protein nbs1	130861.8	SCHPO	Pyruvate carboxylase
827.6772	4	0.94	MENILDPSVVNSHILENGSR	1083.5812-MENILDPSVVNSHILENGSR	MAVASSTVPSK	2361.1635-M(Met-loss)AVASSTVPSK	aleitner_M1012_006	58.9285	13.8	5.6	0.86	6.7	95	5	2.9	1185	148	10.9	O74304	1	1	0	0	O60143	1	1	0	0	163274.5	SCHPO	MAP kinase kinase kinase win1	28730.6	SCHPO	60S ribosomal protein L7-C
1020.7452	4	-9.4	VAALCYLDKEIESGMDK	VAALC(Carbamidomethyl)YLDK(2122.0729)EIESGM(Oxidation)DK	MAQVGRPNILNATDEDIK	2094.9853-MAQVGRPNILNATDEDIK	aleitner_M1012_006	96.0050	16.4	5.4	0.87	4.5	2393	384	4.0	3338	595	11.9	O59787	462	1	0	0	Q9Y7L8	1	1	0	0	63281.7	SCHPO	Signal recognition particle subunit srp72	31760.0	SCHPO	40S ribosomal protein S0-A
1427.6897	3	0.78	FTKHASKPSLSSNSSDSSFSK	FTK(2051.9730)HASKPSLSSNSSDSSFSK	KMENEFICVCLATGVK	K(2366.1390)M(Oxidation)ENEFIC(Carbamidomethyl)VC(Carbamidomethyl)LATGVK	aleitner_M1012_006	88.2935	16.2	6.6	0.87	7.0	445	27	6.5	624	52	11.4	O59732	136	1	0	0	O42912	54	1	0	0	49568.9	SCHPO	Chitin synthase regulatory factor 1	43937.5	SCHPO	tRNA-specific adenosine deaminase 1
893.9272	4	-3.5	MNDTNDVMHVHSESISPK	1515.7933-MNDTNDVM(Oxidation)HVHSESISPK	SDIKLYGAVEQR	SDIK(2193.9671)LYGAVEQR	aleitner_M1012_006	64.0618	16.1	3.5	0.87	8.3	102	26	3.5	1900	884	8.4	O74899	1	1	0	0	O74858	427	1	0	0	59323.0	SCHPO	Uncharacterized transporter C576.17c	60286.5	SCHPO	Lysine--tRNA ligase, mitochondrial
917.2552	4	7.6	MSNQVIVTNISPEVTEK	1777.0026-MSNQVIVTNISPEVTEK	KFAVGTASGVITLFTK	K(2026.0293)FAVGTASGVITLFTK	aleitner_M1012_006	73.9215	17.6	2.6	0.87	9.7	93	18	3.6	3405	921	7.9	P87216	1	1	0	0	O13856	206	1	0	0	27459.4	SCHPO	Protein vip1	39780.3	SCHPO	Uncharacterized WD repeat-containing protein C1A6.02
710.6369	4	0.14	KQYLFLALQYHPDR	K(1047.5713)QYLFLALQYHPDR	KNVVEHGK	K(1929.0149)NVVEHGK	aleitner_M1012_006	67.2690	14.0	3.9	0.87	5.6	255	36	4.6	502	88	12.6	O94566	30	1	0	0	Q9P6H9	326	1	0	0	63758.7	SCHPO	Meiotically up-regulated gene 184 protein	58448.5	SCHPO	DNA-binding protein reb1
707.8271	4	1.1	MAGLDNAVMVR	1635.7021-M(Oxidation)AGLDNAVMVR	MTENYGSMEHRK	1329.6421-M(Oxidation)TENYGSMEHRK	aleitner_M1012_006	34.0537	15.0	5.3	0.88	7.3	118	7	4.0	961	132	7.7	Q9UTM4	1	1	0	0	O94607	1	1	0	0	59377.7	SCHPO	T-complex protein 1 subunit epsilon	66122.7	SCHPO	Siderophore iron transporter 2
938.1036	3	9.6	MENNTASSPYTK	1453.6799-M(Oxidation)ENNTASSPYTK	DKYMNYPELK	DK(1495.6501)YM(Oxidation)NYPELK	aleitner_M1012_006	40.2687	14.0	4.2	0.88	3.0	1984	428	3.0	1984	432	11.0	O75011	1	1	0	0	O13718	18	1	0	0	71120.9	SCHPO	Serine/threonine-protein kinase nak1	85446.1	SCHPO	Vacuolar transporter chaperone 2
871.0212	5	-6.1	LDLNSKTDADGVIQITGR	LDLNSK(2435.0951)TDADGVIQITGR	MEDPFYEVKADASNQMEQVR	M(Met-loss+Acetyl)EDPFYEVK(2053.0691)ADASNQMEQVR	aleitner_M1012_006	90.6208	15.5	7.0	0.88	4.5	957	130	3.0	2484	421	11.0	Q8TFH3	26	1	0	0	Q9HGN3	9	1	0	0	34983.4	SCHPO	Dolichyl-diphosphooligosaccharide--protein glycosyltransferase subunit 3	24970.5	SCHPO	t-SNARE affecting a late Golgi compartment protein 1
869.2312	4	9.1	NIKVLVPVNEKPQK	NIK(1867.9026)VLVPVNEKPQK	KSVPTDAYTPMVSYR	K(1743.0295)SVPTDAYTPM(Oxidation)VSYR	aleitner_M1012_006	86.2000	15.9	4.7	0.88	4.8	918	236	3.1	2658	818	11.1	O94246	61	1	0	0	Q9UU86	153	1	0	0	32660.6	SCHPO	Putative glutamate--cysteine ligase regulatory subunit	80592.2	SCHPO	Protein SYG1 homolog
493.5367	4	-0.52	LAKLTEAIK	LAK(984.5015)LTEAIK	MTLDIEEK	1123.6853-M(Met-loss)TLDIEEK	aleitner_M1012_006	16.0135	9.4	0.6	0.88	1.9	480	150	1.6	617	189	9.6	O13923	591	1	0	0	Q92383	1	1	0	0	67016.0	SCHPO	Coronin-like protein crn1	26381.7	SCHPO	DNA-3-methyladenine glycosylase 1
1193.2690	3	-0.86	MKQFEEQIER	M(Acetyl+Oxidation)K(2182.1382)QFEEQIER	VKNNSVNIAQSFLEPQTR	VK(1532.7181)NNSVNIAQSFLEPQTR	aleitner_M1012_006	57.3098	20.8	5.5	0.89	10.8	160	9	5.2	2931	474	10.0	O94355	2	1	0	0	Q10338	316	1	0	0	27076.6	SCHPO	Transcriptional regulatory protein rxt2	68432.0	SCHPO	Uncharacterized protein C582.04c
672.9828	5	8.4	KLSANDVQLLVLAIQK	K(1607.7984)LSANDVQLLVLAIQK	YAKDGGVYGWNLK	YAK(1890.1190)DGGVYGWNLK	aleitner_M1012_006	54.9857	16.1	3.6	0.89	4.6	872	198	3.5	1684	457	11.5	P87127	231	1	0	0	O14466	127	1	0	0	32855.6	SCHPO	Protein atp11, mitochondrial	26672.1	SCHPO	Dolichol-phosphate mannosyltransferase
549.1166	5	-4.7	KGILLQLMGGVHK	K(1331.7370)GILLQLM(Oxidation)GGVHK	MSSLASLIKTK	1546.8905-M(Oxidation)SSLASLIKTK	aleitner_M1012_006	37.8920	16.9	7.9	0.89	5.6	577	35	4.5	1082	122	12.4	P49731	446	1	0	0	O43048	1	1	0	0	99550.9	SCHPO	DNA replication licensing factor mcm6	95006.6	SCHPO	TBC domain-containing protein C215.01
711.9272	5	-6.3	GNQKFSSTADYMNMSS	GNQK(1771.9033)FSSTADYM(Oxidation)NMSS	FSFSNKLLEASYTK	FSFSNK(1920.7870)LLEASYTK	aleitner_M1012_006	60.9178	12.4	4.6	0.90	3.0	961	200	1.4	3151	940	9.4	O42931	426	1	0	0	Q9Y7L4	356	1	0	0	48965.5	SCHPO	26S protease regulatory subunit 7 homolog	48395.7	SCHPO	Probable exonuclease V, mitochondrial
677.1021	4	9.7	MTLTHHSTFIK	1520.7181-M(Met-loss)TLTHHSTFIK	KGSENISNFMEK	K(1321.7030)GSENISNFMEK	aleitner_M1012_006	71.1002	17.1	3.3	0.90	6.1	418	89	4.6	964	249	11.0	O13904	1	1	0	0	O42667	83	1	0	0	22263.7	SCHPO	Meiotically up-regulated gene 84 protein	77106.5	SCHPO	Microtubule-associated protein ssm4
729.9611	5	3.7	TIDKEGGLDEYLVK	TIDK(2065.9415)EGGLDEYLVK	MNNQLENVFRFDEEK	1716.8822-M(Oxidation)NNQLENVFRFDEEK	aleitner_M1012_006	89.7045	15.8	4.6	0.90	4.5	1155	268	3.4	2317	554	11.3	O60091	87	1	0	0	O94454	1	1	0	0	20032.6	SCHPO	54S ribosomal protein L24, mitochondrial	34394.0	SCHPO	COP9 signalosome complex subunit 5
426.9132	6	-9.1	TKPIWTR	TK(1654.9406)PIWTR	NLLSVAYKNVIGAR	NLLSVAYK(1038.5862)NVIGAR	aleitner_M1012_006	42.6115	21.9	5.9	0.91	9.8	931	79	7.8	2929	332	12.1	P41887	269	1	0	0	P42656	52	1	0	0	80597.0	SCHPO	Heat shock protein 90 homolog	30082.7	SCHPO	DNA damage checkpoint protein rad24
1185.3074	3	0.84	KPSSGQLIATMQNEIDR	K(1665.9454)PSSGQLIATMQNEIDR	KQISVGLIGFPNAGK	K(2025.0201)QISVGLIGFPNAGK	aleitner_M1012_006	78.1880	20.1	6.1	0.91	6.3	1697	262	6.2	1792	289	13.8	Q10221	64	1	0	0	O14236	309	1	0	0	39800.1	SCHPO	Uncharacterized protein C4H3.14c	59914.4	SCHPO	Nucleolar GTP-binding protein 2
755.3792	3	-7.0	MSYQVCFKK	1204.6097-M(Met-loss)SYQVC(Carbamidomethyl)FKK	MKLNVCFR	1196.5900-MKLNVC(Carbamidomethyl)FR	aleitner_M1012_006	65.1743	14.0	3.7	0.91	7.1	70	24	2.7	1127	494	7.4	Q9HE02	1	1	0	0	G2TRN3	1	1	0	0	139262.5	SCHPO	Mediator of RNA polymerase II transcription subunit 13	10301.6	SCHPO	Putative uncharacterized transmembrane protein PB15E9.06
659.3612	4	7.4	MAVSAVPHPSK	1510.8105-MAVSAVPHPSK	KATAFTLSLFMK	K(1260.6536)ATAFTLSLFM(Oxidation)K	aleitner_M1012_006	54.6777	15.3	4.1	0.91	6.2	260	32	2.1	3328	730	10.1	O14021	1	1	0	0	Q09884	371	1	0	0	48476.5	SCHPO	RbAp48-related WD40 repeat-containing protein prw1	158041.9	SCHPO	Protein Dicer
625.3292	5	4.2	DADFIKPLVTNTRTAEK	DADFIK(1203.5805)PLVTNTRTAEK	MKSIDESTR	MK(2056.0841)SIDESTR	aleitner_M1012_006	44.7050	12.9	1.6	0.91	3.5	529	306	3.5	529	351	11.5	O13699	402	1	0	0	Q9UTK5	639	1	0	0	50433.7	SCHPO	Meiotically up-regulated gene 132 protein	197861.3	SCHPO	Abnormal long morphology protein 1
695.3636	4	-5.6	EKESVTSFLCK	EK(1450.7919)ESVTSFLC(Carbamidomethyl)K	KPIDLSSSEPIK	K(1464.7170)PIDLSSSEPIK	aleitner_M1012_006	87.0407	14.0	3.8	0.91	4.5	484	100	1.5	3512	829	9.5	O14116	93	1	0	0	O13987	930	1	0	0	140422.7	SCHPO	Uncharacterized protein C328.01c	127699.3	SCHPO	Ankyrin and IPT/TIG repeat-containing protein C26H5.05
600.5667	4	7.3	SKTSNCFK	SK(1427.7660)TSNC(Carbamidomethyl)FK	YPLVKEADLSR	YPLVK(1108.5223)EADLSR	aleitner_M1012_006	26.3533	12.3	3.5	0.91	2.9	590	297	1.4	1656	887	9.4	O13744	233	1	0	0	Q9C0Y9	396	1	0	0	29559.5	SCHPO	37S ribosomal protein S7, mitochondrial	45085.6	SCHPO	Putative agmatinase 3
1119.5665	4	-6.0	SSPVPESTTTNTTEVLKELNDIQENK	SSPVPESTTTNTTEVLK(1600.8494)ELNDIQENK	KTIIVGVSGASCSGK	K(3011.4823)TIIVGVSGASC(Carbamidomethyl)SGK	aleitner_M1012_006	71.8798	17.7	6.7	0.91	5.8	1199	239	4.5	2626	668	11.9	Q9P7I7	344	1	0	0	Q9C0W1	4	1	0	0	56098.5	SCHPO	Uncharacterized protein C24B10.19c	26264.1	SCHPO	Nicotinamide riboside kinase
522.0659	5	-9.2	MGNNTSR	1826.9778-MGNNTSR	QLKLDPSIYESLQR	QLK(916.4073)LDPSIYESLQR	aleitner_M1012_006	75.2588	18.1	5.8	0.91	7.1	554	103	4.0	3371	822	11.0	O59735	1	1	0	0	Q9C0X6	172	1	0	0	45336.3	SCHPO	Sphingosine N-acyltransferase lac1	50052.9	SCHPO	RuvB-like helicase 1
867.7124	4	0.80	MNAQVLNLVAALGVMQYSK	1401.7477-MNAQVLNLVAALGVM(Oxidation)QYSK	SKPIEQHRNR	SK(2203.1381)PIEQHRNR	aleitner_M1012_006	59.0575	15.8	5.0	0.92	4.8	882	186	2.9	2890	852	11.0	Q9HDZ8	1	1	0	0	Q9USY2	579	1	0	0	21742.0	SCHPO	Uncharacterized protein C589.06c	118009.4	SCHPO	Uncharacterized RNA-binding protein C1861.04c
1000.1666	3	6.1	MKEVIDTSDSIMEDK	MK(1241.6690)EVIDTSDSIM(Oxidation)EDK	KDAVAISCIK	K(1893.8587)DAVAISC(Carbamidomethyl)IK	aleitner_M1012_006	47.8648	16.5	1.1	0.92	5.6	419	211	5.0	587	304	13.0	O94532	1041	1	0	0	Q09845	137	1	0	0	166228.4	SCHPO	Formin-3	40874.8	SCHPO	Glycerol-3-phosphate dehydrogenase [NAD(+)] 2
946.9380	4	1.2	ATGFPSWEGLFWEKASGFEESMK	ATGFPSWEGLFWEK(1147.5292)ASGFEESM(Oxidation)K	KSSANNSMR	K(2774.2574)SSANNSM(Oxidation)R	aleitner_M1012_006	47.7645	18.6	0.0	0.92	7.7	414	224	5.3	1588	873	13.1	O14187	1529	1	0	0	O14009	251	1	0	0	274558.2	SCHPO	Pre-mRNA-splicing factor spp42	41009.0	SCHPO	Nuclear speckle splicing regulatory protein 1 homolog
664.3635	4	5.0	HEKNQVVVWDK	HEK(1272.6966)NQVVVWDK	FKEVLGISDK	FK(1518.7831)EVLGISDK	aleitner_M1012_006	41.2602	14.9	2.7	0.92	8.4	65	12	4.0	1148	316	8.6	Q10259	105	1	0	0	O74743	210	1	0	0	21642.8	SCHPO	Probable microsomal signal peptidase subunit 3	27653.8	SCHPO	Eukaryotic translation initiation factor 4E-2
940.8480	5	2.5	QFASTKCDYFYMNIQNIGTVR	QFASTK(2128.0034)C(Carbamidomethyl)DYFYM(Oxidation)NIQNIGTVR	IMYQKLYDSSEVLDDR	IM(Oxidation)YQK(2709.2567)LYDSSEVLDDR	aleitner_M1012_006	67.8608	15.9	5.0	0.93	5.6	459	112	5.0	658	162	12.4	O13818	644	1	0	0	O74946	164	1	0	0	140563.6	SCHPO	Uncharacterized PH domain-containing protein C19A8.02	64185.4	SCHPO	DNA polymerase alpha subunit B
750.6829	4	6.1	KFDTSIVLK	K(1949.0721)FDTSIVLK	TNEELKQLLVPELASK	TNEELK(1187.6802)QLLVPELASK	aleitner_M1012_006	77.8133	12.3	3.8	0.93	2.9	1237	397	2.0	2463	664	9.4	O74815	125	1	0	0	O14115	302	1	0	0	47940.1	SCHPO	Serine/threonine-protein kinase ppk27	72522.8	SCHPO	Patatin-like phospholipase domain-containing protein SPAC1786.01c
1174.3007	3	-9.3	MSILAGFKNLLK	2317.1743-M(Met-loss)SILAGFKNLLK	FLPEENYKLSGGTVFSHVR	FLPEENYK(1340.8068)LSGGTVFSHVR	aleitner_M1012_006	76.0937	19.2	1.3	0.93	7.6	669	87	4.2	4603	736	11.6	O42844	1	1	0	0	Q10210	85	1	0	0	56609.8	SCHPO	Calcium/calmodulin-dependent protein kinase type II	44717.1	SCHPO	SWR1 complex subunit swc3
674.9524	5	-6.1	TKVLNAANTLGITR	TK(1898.8945)VLNAANTLGITR	MSTTSSHSNVVGVHYR	1608.9199-MSTTSSHSNVVGVHYR	aleitner_M1012_006	80.1208	15.9	5.6	0.93	9.8	49	2	4.0	2153	355	10.4	Q9P7G5	187	1	0	0	O74135	1	1	0	0	26854.9	SCHPO	Protein transport protein bos1	50215.5	SCHPO	Casein kinase I homolog 3
1477.3718	3	5.0	MSSQAEPSKGASNADPNEK	2613.2480-M(Met-loss)SSQAEPSKGASNADPNEK	QEEISNLKEENMSQSQAITSVK	Q(Gln->pyro-Glu)EEISNLK(1953.8916)EENMSQSQAITSVK	aleitner_M1012_006	89.5645	18.2	6.4	0.94	5.5	2148	541	4.8	3291	862	12.2	Q9UT00	1	1	0	0	Q10411	961	1	0	0	135782.5	SCHPO	Uncharacterized protein PYUK71.03c	222788.5	SCHPO	Sporulation-specific protein 15
565.8986	5	-9.4	KATALANASVQNER	K(1352.7089)ATALANASVQNER	SKPASAWEAIR	SK(1609.8424)PASAWEAIR	aleitner_M1012_006	40.2268	13.8	4.0	0.94	2.9	1241	320	2.9	1241	327	10.9	P28706	127	1	0	0	Q7Z995	172	1	0	0	126329.6	SCHPO	DNA repair protein rad13	28529.6	SCHPO	Uncharacterized protein C19G7.18c
844.1555	4	6.1	MKNLANIK	2573.0807-M(Met-loss)KNLANIK	MAQVNCDEEKEMCNHFHIK	M(Oxidation)AQVNC(Carbamidomethyl)DEEK(937.5597)EMC(Carbamidomethyl)NHFHIK	aleitner_M1012_006	63.3850	17.6	4.7	0.94	6.6	636	340	5.7	1084	620	11.0	O94254	1	1	0	0	Q9P4X1	241	1	0	0	94732.7	SCHPO	Meiotically up-regulated gene 45 protein	73820.2	SCHPO	Thioredoxin domain-containing protein C959.05c
732.5792	5	-4.1	ELCFDMNVEKLLPISLLR	ELC(Carbamidomethyl)FDM(Oxidation)NVEK(1452.7209)LLPISLLR	KNNTAEGISPER	K(2343.2218)NNTAEGISPER	aleitner_M1012_006	77.9847	18.6	1.3	0.94	10.8	93	13	6.2	1396	303	7.8	Q1RKN3	749	1	1	0	O94693	272	1	0	0	219380.9	SCHPO	ATP-dependent DNA helicase tlh2	47388.0	SCHPO	LIN1-like protein
695.8669	4	7.6	TKALGENTGFR	TK(1586.7974)ALGENTGFR	MSISNQSGLDILR	1330.6881-M(Oxidation)SISNQSGLDILR	aleitner_M1012_006	31.0927	10.6	2.5	0.94	1.3	1771	494	1.3	1771	502	9.3	P18296	1233	1	0	0	O94245	1	1	0	0	209435.7	SCHPO	Separin	48796.7	SCHPO	UPF0300 protein C737.04
681.6038	4	1.7	YDKMPIPDWIK	YDK(1301.6755)M(Oxidation)PIPDWIK	MTELLADEVFK	1558.7742-M(Met-loss)TELLADEVFK	aleitner_M1012_006	36.9643	12.9	5.7	0.95	7.2	54	2	1.9	2320	383	9.9	Q08I43	219	1	0	0	P30666	1	1	0	0	36966.7	SCHPO	3'-5' exonuclease eri1	97481.9	SCHPO	DNA replication licensing factor mcm3
744.3721	5	1.0	KHGDLPFINK	K(2549.1803)HGDLPFINK	QLMSKSSGNDVSTNTELGAEAEK	QLM(Oxidation)SK(1305.7081)SSGNDVSTNTELGAEAEK	aleitner_M1012_006	66.7513	13.9	4.6	0.95	4.5	483	77	4.5	483	92	9.4	Q9UTK4	1384	1	0	0	Q09790	129	1	0	0	189577.1	SCHPO	Nucleoporin nup189	23724.3	SCHPO	Diphosphoinositol polyphosphate phosphohydrolase aps1
651.3604	6	4.6	KGTLNIDNALQASLQK	K(2189.1588)GTLNIDNALQASLQK	MLCIEHSNVKPDVVILGK	MLC(Carbamidomethyl)IEHSNVK(1851.0102)PDVVILGK	aleitner_M1012_006	59.7890	17.9	4.0	0.95	7.6	399	55	5.5	1366	261	10.3	O74338	175	1	0	0	Q9P7L5	267	1	0	0	78117.4	SCHPO	Mitosis inducer protein blt1	48247.9	SCHPO	Ornithine aminotransferase car2
906.7297	4	-7.7	IKDLDLGQLATAYALLHLPK	IK(1430.6606)DLDLGQLATAYALLHLPK	YKDAEEFYTK	YK(2330.3250)DAEEFYTK	aleitner_M1012_006	87.1025	16.2	4.2	0.96	5.0	1015	173	3.2	3110	631	11.2	O74764	441	1	0	0	O13754	81	1	0	0	68742.9	SCHPO	ATP-dependent rRNA helicase spb4	40531.3	SCHPO	Hsp70/Hsp90 co-chaperone cns1
683.3788	4	-6.5	FEQNLIAKIK	FEQNLIAK(1526.8014)IK	DKLLNMEQTIGK	DK(1340.7704)LLNMEQTIGK	aleitner_M1012_006	44.3930	16.7	6.4	0.96	5.7	504	112	3.0	2347	735	11.0	O94447	227	1	0	0	O74402	492	1	0	0	56088.3	SCHPO	Cytoskeletal signaling protein slm1	90155.1	SCHPO	Heat shock protein 78, mitochondrial
1119.5420	3	-5.0	MTAQDSIPSLEQLVQQK	1571.6892-M(Met-loss)TAQDSIPSLEQLVQQK	MDNWEDPNFELR	1921.9997-M(Met-loss)DNWEDPNFELR	aleitner_M1012_006	60.1935	17.6	4.4	0.96	8.7	248	37	5.0	2498	651	11.1	Q9Y7T7	1	1	0	0	Q10109	1	1	0	0	74224.3	SCHPO	Pre-mRNA-splicing ATP-dependent RNA helicase prp28	78179.7	SCHPO	Lap-Emerin-Man domain protein 2
715.7646	5	2.6	MESSRLFTLGLGNSDDGLK	1534.7780-MESSRLFTLGLGNSDDGLK	YKLDNNAFSGLR	YK(2177.0674)LDNNAFSGLR	aleitner_M1012_006	44.6910	13.2	4.0	0.96	3.9	700	114	3.5	929	154	11.4	O13681	1	1	0	0	Q1K9C2	1312	1	0	0	70434.5	SCHPO	Integral inner nuclear membrane protein ima1	163845.7	SCHPO	Sulfite reductase [NADPH] subunit beta
865.7227	4	-9.5	GKSVIAEAIIPGDAVK	GK(1891.9965)SVIAEAIIPGDAVK	MSVASFLTGEKLLAGSK	1704.9662-M(Oxidation)SVASFLTGEKLLAGSK	aleitner_M1012_006	92.4022	14.2	4.4	0.96	4.8	553	67	3.0	1869	331	9.4	Q10283	859	1	0	0	Q9USS2	1	1	0	0	114878.1	SCHPO	3-hydroxy-3-methylglutaryl-coenzyme A reductase	96126.5	SCHPO	Serine/threonine-protein kinase ppk29
677.1039	4	-3.1	KIAGFTVPFFYGR	K(1202.5866)IAGFTVPFFYGR	KHHQECVK	K(1639.8763)HHQEC(Carbamidomethyl)VK	aleitner_M1012_006	76.7578	15.5	5.1	0.96	7.7	97	12	3.0	1562	435	7.8	O74850	262	1	0	0	Q1MTR0	137	1	0	0	39486.1	SCHPO	Diacylglycerol O-acyltransferase 1	21511.8	SCHPO	Mitochondrial inner membrane protease atp23
1165.9023	3	4.4	EMCKISGYYVEDHLVR	EM(Oxidation)C(Carbamidomethyl)K(1480.7409)ISGYYVEDHLVR	KTDIADLHTDSK	K(2151.9969)TDIADLHTDSK	aleitner_M1012_006	55.1592	20.3	5.6	0.96	8.3	752	83	6.0	2697	488	13.6	O74430	86	1	0	0	Q10362	511	1	0	0	54381.2	SCHPO	Probable lipase C1672.09	94887.8	SCHPO	SET domain-containing protein 3
901.2742	4	1.9	MEKPLPNPPIQESLRK	1856.0771-M(Met-loss)EKPLPNPPIQESLRK	TLKPIAHVNADVLISK	TLK(1883.0516)PIAHVNADVLISK	aleitner_M1012_006	83.8577	13.2	1.7	0.96	3.8	620	496	3.5	763	583	9.4	Q10443	1	1	0	0	Q9C104	680	1	0	0	48106.5	SCHPO	Uncharacterized protein C12B10.10	118129.6	SCHPO	Glycerophosphodiester phosphodiesterase gde1
685.0993	4	9.2	NLLAFAKVPQETMTR	NLLAFAK(1002.4294)VPQETM(Oxidation)TR	MSGGWDESK	1871.9815-M(Met-loss)SGGWDESK	aleitner_M1012_006	70.0042	14.0	6.0	0.96	6.7	136	6	1.8	3765	699	9.4	O74733	899	1	0	0	O94342	1	1	0	0	160301.9	SCHPO	Protein cft1	59287.1	SCHPO	Probable metabolite transport protein C1271.09
873.6537	4	1.4	MASNVDKFSSR	2381.0342-M(Met-loss)ASNVDKFSSR	MGQAQSGNFSNFGDGANGDNKK	1247.6146-MGQAQSGNFSNFGDGANGDNKK	aleitner_M1012_006	50.0420	13.3	4.0	0.97	5.5	247	44	3.6	951	191	8.9	Q9US35	1	1	0	0	P36612	1	1	0	0	45647.8	SCHPO	D-serine dehydratase	50060.6	SCHPO	26S protease regulatory subunit 4 homolog
1086.1938	3	-6.0	SKMQYLSNMSHEIR	SK(1516.7661)M(Oxidation)QYLSNMSHEIR	EGKEALVDDYLK	EGK(1876.8812)EALVDDYLK	aleitner_M1012_006	78.3473	20.1	8.2	0.97	6.1	1440	209	6.0	1517	256	14.0	Q9P7Q7	994	1	0	0	P87154	123	1	0	0	184581.2	SCHPO	Peroxide stress-activated histidine kinase mak1	252889.1	SCHPO	DNA polymerase epsilon catalytic subunit A
1063.1864	3	-7.0	MEGNWFEGPPCSVR	1652.8926-M(Met-loss)EGNWFEGPPC(Carbamidomethyl)SVR	QKIVYDFHQLPK	QK(1671.7351)IVYDFHQLPK	aleitner_M1012_006	77.9083	13.1	2.1	0.98	6.3	182	12	2.7	2904	434	6.8	Q9UST5	1	1	0	0	Q9USZ2	64	1	0	0	61911.1	SCHPO	RNA polymerase I-specific transcription initiation factor rrn7	108174.2	SCHPO	Uncharacterized protein C11G11.07
574.3098	4	0.034	HKLLGLLEEK	HK(1114.5077)LLGLLEEK	KDNGVECR	K(1316.7704)DNGVEC(Carbamidomethyl)R	aleitner_M1012_006	34.6822	14.8	3.6	0.98	8.5	64	4	2.6	3256	514	9.5	Q9USN2	157	1	0	0	Q9Y7U7	345	1	0	0	53678.6	SCHPO	UPF0652 protein C16A11.03c	98162.1	SCHPO	Staphylococcal nuclease domain-containing protein 1
688.6023	4	-9.5	SVTKNHDVQMER	SVTK(1291.7176)NHDVQM(Oxidation)ER	YKNFIQTLK	YK(1596.7566)NFIQTLK	aleitner_M1012_006	37.0648	13.8	3.6	0.99	3.5	1228	249	2.9	1859	422	10.3	P07799	611	1	0	0	P41890	272	1	0	0	93981.3	SCHPO	DNA topoisomerase 1	38459.2	SCHPO	Cut9-interacting protein scn1
1211.6365	3	3.0	GKTTLITGGSGGIGFSIAK	GK(1867.8986)TTLITGGSGGIGFSIAK	MVDHVSENSTNVLSAK	1902.0462-MVDHVSENSTNVLSAK	aleitner_M1012_006	98.0750	17.4	6.4	0.99	8.1	267	32	3.4	4515	857	9.3	Q9Y6Z9	10	1	0	0	Q10096	1	1	0	0	27437.3	SCHPO	Sorbose reductase sou1	67147.3	SCHPO	Zinc finger protein C11D3.17
991.5025	3	-2.4	ATKPAAVDDYSSFIGHK	ATK(1165.5979)PAAVDDYSSFIGHK	AENKEAAPAK	AENK(1943.9629)EAAPAK	aleitner_M1012_006	68.3975	16.4	5.3	0.99	7.0	507	37	3.6	4828	621	11.6	Q9USD4	487	1	0	0	P40921	220	1	0	0	62880.9	SCHPO	Probable Dol-P-Man:Man(7)GlcNAc(2)-PP-Dol alpha-1,6-mannosyltransferase	45786.7	SCHPO	Elongation factor 1-gamma
930.4585	3	-2.1	QTSFPKSASTYSIDR	Q(Gln->pyro-Glu)TSFPK(1118.5648)SASTYSIDR	KEWYDIK	K(1807.8628)EWYDIK	aleitner_M1012_006	24.5552	12.9	3.7	1.00	4.2	668	259	3.9	837	362	8.7	O60149	175	1	0	0	O94438	27	1	0	0	55498.3	SCHPO	Autophagy-related protein 14	28521.5	SCHPO	40S ribosomal protein S1-B
1167.5439	3	-1.9	MSYMHSLNLMLQNPSGIDK	1305.5945-MSYMHSLNLM(Oxidation)LQNPSGIDK	EKLESEMMR	EK(2332.0902)LESEM(Oxidation)MR	aleitner_M1012_006	45.8687	15.8	2.6	1.00	7.1	246	96	4.9	990	460	10.8	Q10346	1	1	0	0	O14306	875	1	0	0	21549.4	SCHPO	Uncharacterized protein C1F12.04c	131275.5	SCHPO	Probable inositol polyphosphate 5-phosphatase C9G1.10c
578.6194	6	2.0	FLMDKWNSIPEDDAANLGCVR	FLM(Oxidation)DK(999.5349)WNSIPEDDAANLGC(Carbamidomethyl)VR	KTSGNLSR	K(2604.1989)TSGNLSR	aleitner_M1012_006	36.9308	17.4	6.6	1.00	6.5	928	98	6.0	1270	171	12.9	O94424	44	1	0	0	Q9P7X2	364	1	0	0	34623.2	SCHPO	Transcription initiation factor IIF subunit beta	59358.2	SCHPO	RNA polymerase II elongation factor ell1
943.2448	4	0.14	MKPESKSFEVQSSLLYSQAALK	MKPESK(1298.6718)SFEVQSSLLYSQAALK	KSQELQDSVK	K(2608.3458)SQELQDSVK	aleitner_M1012_006	53.2808	19.1	4.1	1.0	6.2	1463	394	4.8	3225	919	12.9	P87306	251	1	0	0	O60084	49	1	0	0	62480.1	SCHPO	Mediator of RNA polymerase II transcription subunit 17	48550.2	SCHPO	Mitochondrial import inner membrane translocase subunit tim44
554.2953	5	6.5	NIDSSLSGKMLVLER	NIDSSLSGK(1089.5455)M(Oxidation)LVLER	KASQFDTR	K(1814.9448)ASQFDTR	aleitner_M1012_006	36.4915	12.5	2.1	1.0	3.1	620	116	1.4	1981	826	9.4	P41410	611	1	0	0	Q9Y7S5	383	1	0	0	96655.1	SCHPO	DNA repair protein rhp54	54260.8	SCHPO	Uncharacterized membrane protein C569.06
1122.5326	4	-4.3	SQLHDYPKPEVSDIDMDMESLR	SQLHDYPK(1865.9420)PEVSDIDMDM(Oxidation)ESLR	MQTMLGKPALQYFGK	2758.2466-MQTM(Oxidation)LGKPALQYFGK	aleitner_M1012_006	74.5507	13.1	2.9	1.0	4.8	724	116	4.0	1365	253	8.3	Q9UTL2	491	1	0	0	O14354	1	1	0	0	57254.1	SCHPO	Kinesin-like protein 8	31178.9	SCHPO	Mitochondrial genome maintenance protein mgm101
613.5764	4	-1.1	EKALEDSGFSLK	EK(1127.6074)ALEDSGFSLK	KAELSDSLK	K(1460.7399)AELSDSLK	aleitner_M1012_006	69.7140	16.1	1.7	1.0	6.7	284	28	3.0	2612	500	9.4	O74349	770	1	0	0	O14340	19	1	0	0	184374.2	SCHPO	E3 ubiquitin-protein ligase listerin	148476.1	SCHPO	Oxysterol-binding protein homolog C2F12.05c
1172.5608	3	-4.8	VEAVTSENKSIDSAPQEK	VEAVTSENK(1583.7290)SIDSAPQEK	FKTAEATYACER	FK(2069.0164)TAEATYAC(Carbamidomethyl)ER	aleitner_M1012_006	85.6477	21.0	4.9	1.0	7.5	1555	268	6.1	3329	624	13.5	O13734	223	1	0	0	O74825	69	1	0	0	72485.9	SCHPO	Shugoshin-2	15361.7	SCHPO	DNA-directed RNA polymerase II subunit rpb4
1029.7690	4	9.5	KGFVIDSEDSDTGIPR	K(2380.1654)GFVIDSEDSDTGIPR	MSSLSPELYGCLGNSGLKVSK	1872.9105-M(Oxidation)SSLSPELYGC(Carbamidomethyl)LGNSGLKVSK	aleitner_M1012_006	71.1987	23.3	8.0	1.0	8.0	2136	262	6.0	5808	912	15.3	O13803	202	1	0	0	Q9P7U2	1	1	0	0	68797.1	SCHPO	Uncharacterized protein C17H9.06c	39915.2	SCHPO	Putative aryl-alcohol dehydrogenase C977.14c
732.7616	5	-5.0	MSSASMFGSLK	2498.2693-MSSASM(Oxidation)FGSLK	LTREWIYAAGKPQEAEIEEK	LTREWIYAAGK(1298.5887)PQEAEIEEK	aleitner_M1012_006	67.8492	15.4	5.0	1.0	4.5	1306	275	2.9	3729	1028	10.9	Q9UTE4	1	1	0	0	Q9UUC2	305	1	0	0	25901.9	SCHPO	Uncharacterized glutamine amidotransferase C222.08c	41015.4	SCHPO	CRAL-TRIO domain-containing protein C365.01
744.1611	5	-0.051	MSIMEYNGGSCVAMAGK	1911.0077-MSIMEYNGGSC(Carbamidomethyl)VAMAGK	TLHGMANLKQAPAFFK	TLHGMANLK(1942.8297)QAPAFFK	aleitner_M1012_006	74.1085	16.2	6.0	1.0	5.6	669	132	3.7	2135	509	11.7	Q9Y7T8	1	1	0	0	Q9P5N2	387	1	0	0	22661.1	SCHPO	Probable proteasome subunit beta type-3	63259.9	SCHPO	Amino acid transporter 1
753.7953	5	2.4	TNKICPLFGRPEGGLATMLDK	TNK(1430.7439)IC(Carbamidomethyl)PLFGRPEGGLATM(Oxidation)LDK	MGQVLSICSSKSK	2471.2553-M(Met-loss)GQVLSIC(Carbamidomethyl)SSKSK	aleitner_M1012_006	62.0330	13.7	3.5	1.0	4.3	764	146	4.1	879	168	11.5	Q09813	960	1	0	0	G2TRK9	1	1	0	0	111014.6	SCHPO	Putative transcription initiation factor TFIID 111 kDa subunit	13534.7	SCHPO	Uncharacterized protein new13
908.9775	4	-9.4	KTWLIGGSNDR	K(2386.2685)TWLIGGSNDR	KGYGQVINGNVVEFKPPQFK	K(1383.7147)GYGQVINGNVVEFKPPQFK	aleitner_M1012_006	84.7422	12.3	2.5	1.0	2.9	557	455	1.4	1519	1018	9.4	O60156	245	1	0	0	Q09759	143	1	0	0	32807.9	SCHPO	Probable tRNA-splicing endonuclease subunit sen34	19889.0	SCHPO	Uncharacterized protein C24H6.02c
565.0606	4	-4.2	MSVASFLTGEK	1087.6430-MSVASFLTGEK	KVGFFKPK	K(1306.6479)VGFFKPK	aleitner_M1012_006	42.6402	14.4	6.7	1.0	5.1	361	56	3.4	1054	244	11.4	Q9USS2	1	1	0	0	O94466	194	1	0	0	96126.5	SCHPO	Serine/threonine-protein kinase ppk29	76679.8	SCHPO	Probable Rho-GTPase-activating protein 7
1106.7581	4	-0.22	MSFEGKTITCK	3106.3938-M(Oxidation)SFEGKTITC(Carbamidomethyl)K	KPTDMNVDDRFPSNAGSSNDFENNVAK	K(1454.6785)PTDMNVDDRFPSNAGSSNDFENNVAK	aleitner_M1012_006	50.9377	15.7	5.0	1.0	4.4	1408	221	3.2	3029	564	11.3	P78870	1	1	0	0	O94691	118	1	0	0	40444.9	SCHPO	Probable S-(hydroxymethyl)glutathione dehydrogenase 1	84930.4	SCHPO	Lid2 complex component jmj3
621.8418	4	8.9	IQKLTEEISYK	IQK(1132.5764)LTEEISYK	KSGVTNDFK	K(1488.8076)SGVTNDFK	aleitner_M1012_006	26.4277	11.6	3.4	1.0	3.4	313	111	2.2	721	257	8.2	O13919	951	1	0	0	O74923	20	1	0	0	124849.9	SCHPO	Paired amphipathic helix protein pst2	58697.4	SCHPO	Uncharacterized transporter C757.13
1208.2708	3	9.2	MDMKVVPWR	2445.1787-M(Oxidation)DMKVVPWR	MNPYEPVEGLYVNAKQYHR	1314.6464-MNPYEPVEGLYVNAKQYHR	aleitner_M1012_006	50.9945	18.4	0.5	1.0	7.5	618	84	4.0	4792	987	10.9	O42936	1	1	0	0	P24488	1	1	0	0	54307.5	SCHPO	Pre-rRNA-processing protein las1	34893.1	SCHPO	Transcriptional activator hap2
1225.1204	4	-1.6	MDESSRIASSSALHGLDEMVSAHKPSPPLPSR	1638.8505-M(Met-loss)DESSRIASSSALHGLDEMVSAHKPSPPLPSR	KEEIWVDENLVK	K(3395.6780)EEIWVDENLVK	aleitner_M1012_006	92.6298	20.1	6.3	1.0	7.9	975	129	6.4	2259	346	12.8	Q10491	1	1	0	0	O13765	404	1	0	0	103633.6	SCHPO	Arf guanine nucleotide exchange factor sec74	54565.6	SCHPO	Lariat debranching enzyme
901.9875	4	3.3	NKTFLHGLAGLVEVWK	NK(1792.8996)TFLHGLAGLVEVWK	KLFTLHEESPDPSR	K(1949.0775)LFTLHEESPDPSR	aleitner_M1012_006	84.5860	17.0	5.1	1.1	4.6	1164	604	4.4	1303	764	12.4	Q10445	138	1	0	0	Q09715	346	1	0	0	73520.0	SCHPO	DNA repair protein rhp41	67331.5	SCHPO	Transcriptional repressor tup11
699.5797	5	-0.45	MQVVDEKTILELENER	Acetyl-MQVVDEK(1505.8705)TILELENER	MKLLLGDEIGQLK	M(Met-loss+Acetyl)K(2125.0613)LLLGDEIGQLK	aleitner_M1012_006	37.0980	15.8	5.3	1.1	4.8	1017	163	2.9	3331	741	11.0	O36016	7	1	0	0	O94698	2	1	0	0	37170.2	SCHPO	Serine/threonine-protein phosphatase 2A activator 1	43767.7	SCHPO	Ribosome biogenesis protein nsa1
486.8744	5	4.2	MWSIFEARPK	1296.7224-M(Met-loss)WSIFEARPK	MPSLLSSRIR	1270.6710-MPSLLSSRIR	aleitner_M1012_006	33.8427	15.0	5.0	1.1	4.1	1363	169	4.0	1456	186	12.0	Q9P6J2	1	1	0	0	Q9UUJ9	1	1	0	0	25625.1	SCHPO	Fe(2+)/Mn(2+) transporter pcl1	57916.7	SCHPO	Acetyl-CoA hydrolase
459.6519	5	-2.0	KQSTETELR	K(1202.6659)QSTETELR	TPNKHIEVK	TPNK(1228.6299)HIEVK	aleitner_M1012_006	15.9430	15.2	4.8	1.1	8.6	66	11	3.5	1614	683	8.7	O13743	96	1	0	0	O42928	122	1	0	0	30500.2	SCHPO	Uncharacterized protein C16E8.08	38762.8	SCHPO	Uncharacterized protein C16C6.04
888.6899	4	-6.9	KVDFLGQIAMMSATDR	K(1752.8795)VDFLGQIAMM(Oxidation)SATDR	NKSSLFDNPTIHSR	NK(1935.9434)SSLFDNPTIHSR	aleitner_M1012_006	54.7498	14.0	4.7	1.1	3.1	1398	306	2.9	1595	441	10.9	Q9USJ4	494	1	0	0	Q9P7X3	189	1	0	0	147847.5	SCHPO	Lysophospholipase NTE1	27675.0	SCHPO	Protein frg1
884.4493	5	7.1	SKTLSILEGSVSK	SK(3069.4178)TLSILEGSVSK	MSKPTDQLYYANGVDSYIAETHAWR	1485.8290-M(Oxidation)SKPTDQLYYANGVDSYIAETHAWR	aleitner_M1012_006	91.0587	12.7	5.5	1.1	2.9	1065	213	2.4	1515	364	9.8	Q09761	611	1	0	0	O13871	1	1	0	0	79815.4	SCHPO	DNA replication regulator sld3	31773.3	SCHPO	Uncharacterized methyltransferase C1B3.06c
789.3950	4	-5.6	MSASGKKPGTK	2194.0286-M(Met-loss)SASGKKPGTK	IYSLSADMVKACDEAVER	IYSLSADMVK(1097.6081)AC(Carbamidomethyl)DEAVER	aleitner_M1012_006	66.8357	16.2	6.5	1.1	4.8	1247	180	3.4	2969	582	11.4	Q09922	1	1	0	0	Q9US25	1056	1	0	0	89378.5	SCHPO	Uncharacterized transcriptional regulatory protein C1F7.11c	158549.8	SCHPO	Chromodomain helicase hrp1
972.4440	5	-3.1	METNFEDSK	3888.7901-M(Met-loss)ETNFEDSK	MSNKSAWQPQFDEIHSSVQEAEGFLQSSNDVQK	1106.4768-MSNKSAWQPQFDEIHSSVQEAEGFLQSSNDVQK	aleitner_M1012_006	64.7808	12.9	3.2	1.1	5.1	173	90	3.0	681	497	7.8	P87152	1	1	0	0	O13632	1	1	0	0	112902.4	SCHPO	Transcriptional activator spt7	38006.2	SCHPO	Tyrosine-protein phosphatase yvh1
1196.9053	3	10.0	SKDSPMYVNFNNGSMEGVK	SK(1484.7181)DSPMYVNFNNGSMEGVK	MNSEDAALDLLR	2241.0082-MNSEDAALDLLR	aleitner_M1012_006	88.4562	21.4	4.4	1.1	8.6	800	84	4.8	5698	903	12.8	O74839	818	1	0	0	Q9HGP5	1	1	0	0	114270.6	SCHPO	Uncharacterized MscS family protein C1183.11	29845.4	SCHPO	F-actin-capping protein subunit beta
1085.0890	4	-7.7	MANSGLWELITIGSAVR	2503.4149-M(Oxidation)ANSGLWELITIGSAVR	KLGGIIDDTELIPGLALTQTAVK	K(1971.0135)LGGIIDDTELIPGLALTQTAVK	aleitner_M1012_006	94.7318	21.4	1.5	1.1	8.3	1153	107	5.8	4368	656	13.1	Q92338	1	1	0	0	P50999	200	1	0	0	68567.2	SCHPO	Protein ABC1 homolog, mitochondrial	56969.0	SCHPO	T-complex protein 1 subunit delta
804.1859	4	7.9	LPVVDKDDNLVALLSLTDLMK	LPVVDK(885.4232)DDNLVALLSLTDLM(Oxidation)K	MTEHSFK	2465.3339-M(Met-loss)TEHSFK	aleitner_M1012_006	52.8683	13.4	3.0	1.1	4.0	592	102	2.5	1620	409	10.5	O14344	219	1	0	0	Q8NIL3	1	1	0	0	57027.0	SCHPO	Inosine-5'-monophosphate dehydrogenase	32228.9	SCHPO	Antisense-enhancing sequence 1
700.0972	4	-3.5	FFLEKCHQYGSA	FFLEK(1310.6983)C(Carbamidomethyl)HQYGSA	KDLLGFTSHR	K(1623.7392)DLLGFTSHR	aleitner_M1012_006	26.6245	10.4	2.6	1.1	2.5	417	200	1.0	1293	782	7.9	Q9USJ5	348	1	0	0	P87115	61	1	0	0	40113.9	SCHPO	Uroporphyrinogen decarboxylase	116464.4	SCHPO	UPF0202 protein C20G8.09c
882.7216	4	3.4	AAPNLEIKSTTTPLYMER	AAPNLEIK(1476.8049)STTTPLYM(Oxidation)ER	QVKGGGLNGRPEK	QVK(2188.1086)GGGLNGRPEK	aleitner_M1012_006	71.1695	14.5	4.8	1.1	3.6	1035	154	2.9	1609	348	10.9	O13711	191	1	0	0	P46960	211	1	0	0	29710.4	SCHPO	Uncharacterized protein C14C4.04	35092.6	SCHPO	Geranylgeranyl transferase type-2 subunit beta
686.8854	4	-6.6	KCVGLLLAER	K(1585.8716)C(Carbamidomethyl)VGLLLAER	VSKKPATLEAYNK	VSK(1295.7271)KPATLEAYNK	aleitner_M1012_006	87.4875	15.0	3.4	1.1	4.5	1131	176	2.5	4254	831	10.5	O42917	754	1	0	0	Q92345	344	1	0	0	98910.1	SCHPO	N-acetyltransferase eso1	61720.0	SCHPO	Probable pyruvate decarboxylase C1F8.07c
840.7091	4	7.9	MDLNNPPSKR	2188.1991-MDLNNPPSKR	TDQISLVKQLSYSLTVQK	TDQISLVK(1308.6496)QLSYSLTVQK	aleitner_M1012_006	35.4092	19.5	6.4	1.1	8.3	856	67	6.7	2222	250	11.2	Q9P7S4	1	1	0	0	O42926	1489	1	0	0	40546.7	SCHPO	Transcription initiation factor TFIID subunit 4	354028.1	SCHPO	Vacuolar protein sorting-associated protein 13b
891.7044	4	-1.7	KGFVIDSEDSDTGIPR	K(1827.9519)GFVIDSEDSDTGIPR	QKTPAYQYAHVVASK	QK(1872.9105)TPAYQYAHVVASK	aleitner_M1012_006	47.1800	12.9	2.5	1.1	5.1	171	64	1.9	1364	824	9.9	O13803	202	1	0	0	O14077	387	1	0	0	68797.1	SCHPO	Uncharacterized protein C17H9.06c	112145.9	SCHPO	Putative zinc protease mug138
699.1299	5	3.8	MLRLQNLPK	2362.9513-M(Oxidation)LRLQNLPK	VGVKWMNSSCGNCEYCMK	VGVK(1265.7166)WMNSSC(Carbamidomethyl)GNC(Carbamidomethyl)EYC(Carbamidomethyl)M(Oxidation)K	aleitner_M1012_006	57.1603	12.3	2.9	1.1	2.9	1056	288	1.4	3166	922	9.4	Q9P7X1	1	1	0	0	P00332	94	1	0	0	50737.8	SCHPO	Probable mitochondrial-processing peptidase subunit beta	37396.7	SCHPO	Alcohol dehydrogenase
861.8369	5	-1.7	NMIGQSQSGTGKTAAFALTMLSR	NMIGQSQSGTGK(1918.9775)TAAFALTM(Oxidation)LSR	MEDGFEKSLSSSIELLK	2523.2461-M(Met-loss)EDGFEKSLSSSIELLK	aleitner_M1012_006	55.6943	17.6	1.7	1.1	5.2	1153	137	5.0	1290	175	12.4	Q09747	166	1	0	0	Q10064	1	1	0	0	56305.5	SCHPO	ATP-dependent RNA helicase dbp5	420786.2	SCHPO	Uncharacterized PI3/PI4-kinase family protein C1F5.11c
687.9193	5	-3.4	KSGDTINSK	K(2486.0842)SGDTINSK	ENEPPNMEKAHMDSSNALYR	ENEPPNMEK(1086.5557)AHM(Oxidation)DSSNALYR	aleitner_M1012_006	50.5480	11.3	2.5	1.1	2.0	1560	469	1.3	2694	1053	9.3	Q9UTP0	19	1	0	0	P41005	16	1	0	0	12242.5	SCHPO	60S ribosomal protein L30-2	11317.9	SCHPO	Protein mes1
774.0845	3	7.1	TPKFITYVTR	TPK(1094.5284)FITYVTR	KFYAGDEK	K(1362.7547)FYAGDEK	aleitner_M1012_006	62.1938	10.8	3.0	1.1	1.4	911	553	1.4	911	619	9.4	Q7LL00	5	1	0	0	Q9UUG0	1090	1	0	0	89256.9	SCHPO	Uncharacterized oligopeptide transporter C1840.12	230562.4	SCHPO	Fatty acid synthase subunit beta
575.9340	6	-9.6	NYLKPDPYQLPEMDVSFDK	NYLK(1135.5107)PDPYQLPEM(Oxidation)DVSFDK	MDESELFK	2452.1508-MDESELFK	aleitner_M1012_006	53.2505	13.9	4.7	1.1	6.1	227	36	3.0	1887	491	11.0	P28706	165	1	0	0	Q10146	1	1	0	0	126329.6	SCHPO	DNA repair protein rad13	89560.5	SCHPO	Exosome complex exonuclease rrp6
549.7023	5	-3.1	MNVVYIADLK	1709.9029-M(Met-loss)NVVYIADLK	IPKDPGIPNSFPYK	IPK(1171.6489)DPGIPNSFPYK	aleitner_M1012_006	28.8878	13.9	5.1	1.1	4.0	930	218	2.4	2763	688	9.9	G2TRK6	1	1	0	0	O74791	46	1	0	0	9149.9	SCHPO	Putative uncharacterized protein C9G1.14	52434.9	SCHPO	GTPase grn1
938.7464	4	-7.7	DVISVKQDVAIQNEITLTAK	DVISVK(1566.7851)QDVAIQNEITLTAK	LIDKLTDYMSSK	LIDK(2322.2682)LTDYM(Oxidation)SSK	aleitner_M1012_006	92.7047	20.1	4.1	1.1	7.6	680	113	4.5	3344	839	12.5	P30776	606	1	0	0	Q9P774	17	1	0	0	67854.6	SCHPO	Cohesin subunit rad21	132972.1	SCHPO	Pre-mRNA-splicing factor ATP-dependent RNA helicase prp16
799.1691	4	4.9	LAHKVHEDVESIYR	LAHK(1497.7576)VHEDVESIYR	FKQDSLGPNQAR	FK(1832.9421)QDSLGPNQAR	aleitner_M1012_006	70.9892	14.0	4.2	1.1	3.0	2249	486	3.0	2249	504	11.0	O74531	52	1	0	0	Q9URW6	367	1	0	0	41933.0	SCHPO	F-box protein pof7	46373.9	SCHPO	SH3 domain-containing protein PJ696.02
924.9755	4	4.3	DSEVVAQGKPLLNDLEAFKSDIK	DSEVVAQGK(1180.5401)PLLNDLEAFKSDIK	MSAQQFYGDK	2653.3851-M(Met-loss)SAQQFYGDK	aleitner_M1012_006	89.9768	14.0	5.1	1.1	5.2	415	63	5.0	474	91	13.0	Q9UT55	60	1	0	0	P40388	1	1	0	0	49895.3	SCHPO	UPF0364 protein C806.04c	9319.5	SCHPO	UV-induced protein uvi15
446.2478	6	-4.2	KSAPSLYAAAAASAAR	K(1166.6547)SAPSLYAAAAASAAR	MAVASEALLQK	1642.8679-M(Met-loss)AVASEALLQK	aleitner_M1012_006	21.5813	15.7	4.3	1.1	5.9	593	174	3.9	2131	759	11.9	O94378	194	1	0	0	O59795	1	1	0	0	93286.4	SCHPO	Uncharacterized protein C1604.12	72183.0	SCHPO	Protein CASP
720.1696	5	7.8	LKAALSNPR	LK(2627.2068)AALSNPR	DFYKTIEVEGWTFNESGPNEK	DFYK(1106.6448)TIEVEGWTFNESGPNEK	aleitner_M1012_006	67.9085	14.4	4.8	1.1	5.0	683	101	3.5	1899	336	9.4	Q09710	327	1	0	0	P36596	97	1	0	0	50516.6	SCHPO	Uncharacterized protein C18B11.03c	53321.8	SCHPO	Squalene synthase
677.1026	4	-6.9	KENVLSDLPPK	K(1465.7129)ENVLSDLPPK	KWIEYADEFK	K(1376.7551)WIEYADEFK	aleitner_M1012_006	71.6070	18.6	1.2	1.1	6.1	869	183	4.5	2035	515	12.5	P87114	641	1	0	0	O14306	1143	1	0	0	108253.2	SCHPO	ATP-dependent helicase fft1	131275.5	SCHPO	Probable inositol polyphosphate 5-phosphatase C9G1.10c
705.8647	4	8.7	KYFDVINDSNVENK	K(1135.5947)YFDVINDSNVENK	MTSMFSLKGK	1821.8785-M(Met-loss)TSMFSLKGK	aleitner_M1012_006	48.3567	12.8	3.9	1.1	3.5	405	194	3.4	432	207	9.3	Q9P7D1	173	1	0	0	Q9Y6Z9	1	1	0	0	35879.9	SCHPO	Uncharacterized protein P4H10.18c	27437.3	SCHPO	Sorbose reductase sou1
566.2866	5	3.8	VAATKGYGGQVIMYDR	VAATK(1082.5244)GYGGQVIM(Oxidation)YDR	MSAHEVSSTK	1881.9295-M(Met-loss)SAHEVSSTK	aleitner_M1012_006	46.5903	13.9	4.1	1.1	3.0	877	652	2.9	932	819	10.9	O59791	117	1	0	0	O94294	1	1	0	0	35048.5	SCHPO	Serine racemase	96994.1	SCHPO	Leucine-rich repeat-containing protein sog2
1020.7449	4	-6.5	WESNTDKSVEIPCFQSSQR	WESNTDK(1781.9386)SVEIPC(Carbamidomethyl)FQSSQR	ILKWPSIEELNMR	ILK(2435.1063)WPSIEELNM(Oxidation)R	aleitner_M1012_006	95.4892	17.2	7.4	1.1	7.0	522	38	4.4	2493	336	10.2	O59719	700	1	0	0	O60096	242	1	0	0	98244.4	SCHPO	Uncharacterized protein C3B8.11	35752.9	SCHPO	37S ribosomal protein S35, mitochondrial
1199.9135	3	-8.8	AVNCLLKDDSHSYHVR	AVNC(Carbamidomethyl)LLK(1683.8290)DDSHSYHVR	MMNYVKSLGTYNTR	2050.9895-M(Met-loss)MNYVKSLGTYNTR	aleitner_M1012_006	98.6308	16.7	5.8	1.1	6.2	865	111	5.5	1346	192	10.5	P38938	96	1	0	0	Q9P6J7	1	1	0	0	149898.1	SCHPO	Serine/threonine-protein kinase cek1	56955.0	SCHPO	Uncharacterized MFS-type transporter C1683.03c
693.9210	5	-0.017	MSGGWDESKYVDNGEDEVVR	1193.5937-MSGGWDESKYVDNGEDEVVR	MRCIVSYK	2409.0431-MRC(Carbamidomethyl)IVSYK	aleitner_M1012_006	56.7932	11.2	3.1	1.1	3.4	523	91	1.9	1702	409	9.9	O94342	1	1	0	0	O74941	1	1	0	0	59287.1	SCHPO	Probable metabolite transport protein C1271.09	105906.1	SCHPO	Peroxisomal ATPase pex1
738.7864	5	-6.8	QMAKAIMNEPQYK	QMAK(2122.1674)AIM(Oxidation)NEPQYK	MVQAKIAPSLLAGDFANLEK	1704.8215-M(Met-loss)VQAKIAPSLLAGDFANLEK	aleitner_M1012_006	87.9800	12.5	3.3	1.1	1.5	2992	764	1.4	3214	846	11.0	O42861	709	1	0	0	O14105	1	1	0	0	104505.1	SCHPO	ATP-dependent helicase fft3	25205.6	SCHPO	Ribulose-phosphate 3-epimerase
785.1917	5	8.8	KNQQEHIPAEDLETPK	K(2044.9549)NQQEHIPAEDLETPK	KSELGETESSNTTPANSR	K(2014.0007)SELGETESSNTTPANSR	aleitner_M1012_006	95.7722	18.6	7.0	1.1	7.2	951	96	4.6	4414	668	11.4	O94295	8	1	0	0	Q9USU9	212	1	0	0	52272.2	SCHPO	tRNA pseudouridine synthase 2	39975.8	SCHPO	Transcription initiation factor IIA large subunit
786.5629	5	-9.4	MSNLKQPLVWIDCEMTGLEVGK	M(Oxidation)SNLK(1364.5667)QPLVWIDC(Carbamidomethyl)EMTGLEVGK	MRMDGSDFEDR	2701.3165-M(Met-loss)RMDGSDFEDR	aleitner_M1012_006	47.3700	15.5	5.7	1.1	5.1	556	173	3.0	1938	863	10.4	O94626	77	1	0	0	O94428	1	1	0	0	29286.2	SCHPO	Probable oligoribonuclease	12646.2	SCHPO	Meiotically up-regulated gene 168 protein
993.5026	3	6.1	MQKEIQALAPSSMK	MQK(1400.6725)EIQALAPSSM(Oxidation)K	TGKSYGFAYNR	TGK(1714.8634)SYGFAYNR	aleitner_M1012_006	87.1930	19.1	0.4	1.1	6.5	688	108	4.5	1898	410	12.6	P10989	315	1	0	0	O94331	90	1	0	0	41765.1	SCHPO	Actin	23716.4	SCHPO	Orotate phosphoribosyltransferase
774.0527	3	0.86	MAATTGNIIK	1431.6266-M(Met-loss)AATTGNIIK	KNDEQFNDER	K(1025.5757)NDEQFNDER	aleitner_M1012_006	29.7752	13.4	4.0	1.2	7.1	92	11	2.5	2237	469	8.4	Q9Y7N1	1	1	0	0	Q9P7Q8	310	1	0	0	27073.3	SCHPO	Uncharacterized protein C1450.03	38521.7	SCHPO	Mo25-like protein
780.0491	3	-8.3	MDPGVSSHLR	1370.6565-M(Met-loss)DPGVSSHLR	DEVKTADADAAK	DEVK(1104.5564)TADADAAK	aleitner_M1012_006	65.8605	16.4	3.6	1.2	8.3	108	40	4.5	904	677	9.2	Q96WV2	1	1	0	0	O94681	136	1	0	0	39031.4	SCHPO	Uncharacterized PH domain-containing protein PB16A4.02c	48964.6	SCHPO	Probable dihydrolipoyllysine-residue succinyltransferase component of 2-oxoglutarate dehydrogenase complex, mitochondrial
665.3581	4	5.7	KNAMIEMTEQK	K(1335.7510)NAMIEMTEQK	KPLDNLKTNR	K(1459.7051)PLDNLKTNR	aleitner_M1012_006	74.7743	10.7	1.9	1.2	3.0	360	115	1.3	1272	626	7.7	Q10173	389	1	0	0	Q09784	94	1	0	0	51911.8	SCHPO	Kinetochore protein nuf2	28499.4	SCHPO	Uncharacterized protein C13G6.05c
566.7982	4	-6.5	LKYGLDSGIR	LK(1142.5543)YGLDSGIR	MPSHKSFR	1258.6921-M(Oxidation)PSHKSFR	aleitner_M1012_006	23.5832	12.8	3.6	1.2	5.0	237	67	1.9	1947	931	7.8	Q8TFH3	85	1	0	0	P05767	1	1	0	0	34983.4	SCHPO	Dolichyl-diphosphooligosaccharide--protein glycosyltransferase subunit 3	6308.5	SCHPO	60S ribosomal protein L39
831.9311	4	8.4	KFFEEHLHEDEEIR	K(1466.7981)FFEEHLHEDEEIR	SSKAPAESAAAVIK	SSK(1994.9374)APAESAAAVIK	aleitner_M1012_006	68.7012	15.3	5.6	1.2	4.4	1198	137	2.9	3102	463	10.9	O94286	77	1	0	0	Q10267	207	1	0	0	20936.6	SCHPO	1,2-dihydroxy-3-keto-5-methylthiopentene dioxygenase	30935.7	SCHPO	Nonsense-mediated mRNA decay protein 3
565.9586	3	-0.56	MSSSPPALK	762.3912-M(Oxidation)SSSPPALK	MSSYLR	1070.5318-M(Met-loss)SSYLR	aleitner_M1012_006	29.2235	11.3	0.1	1.2	5.6	74	6	0.4	3154	660	8.4	Q10144	1	1	0	0	Q9UT45	1	1	0	0	64691.1	SCHPO	Uncharacterized transcriptional regulatory protein C3H8.08c	109744.4	SCHPO	Endo-1,3(4)-beta-glucanase 1
898.7218	4	2.9	VMSIKSTPLTLAVSDMK	VM(Oxidation)SIK(1754.8740)STPLTLAVSDMK	IKWTSNGVAAWDNR	IK(1974.0417)WTSNGVAAWDNR	aleitner_M1012_006	79.6592	15.5	4.2	1.2	4.6	963	226	2.9	2733	921	10.9	O94316	194	1	0	0	B5BP48	337	1	0	0	111307.3	SCHPO	Pre-mRNA-splicing factor cwf10	44843.3	SCHPO	Putative alpha-ketoglutarate-dependent sulfonate dioxygenase
657.6561	7	-0.89	ETPHWIVKDLSPAESLIPSGPILSQIR	ETPHWIVK(1613.9280)DLSPAESLIPSGPILSQIR	IVILKAIGETYEK	IVILK(3120.6859)AIGETYEK	aleitner_M1012_006	59.3897	14.1	1.7	1.2	4.7	760	190	2.5	3438	1064	10.5	O43069	150	1	0	0	Q9P7R0	369	1	0	0	73363.1	SCHPO	Ubiquitin-like modifier-activating enzyme atg7	173783.9	SCHPO	Pentafunctional AROM polypeptide
1102.7622	4	1.6	MSSQAEPSKGASNADPNEK	MSSQAEPSK(2460.1485)GASNADPNEK	FAVLSGKTSYAGEYTWQGDDK	FAVLSGK(2084.9321)TSYAGEYTWQGDDK	aleitner_M1012_006	54.9048	17.9	4.9	1.2	7.0	590	88	5.0	1836	371	10.9	Q9UT00	9	1	0	0	Q9Y7Z8	666	1	0	0	135782.5	SCHPO	Uncharacterized protein PYUK71.03c	135711.4	SCHPO	Myosin-1
1066.8527	3	-9.7	YKDGVILAADSR	YK(1890.8790)DGVILAADSR	MATHSCKGFMNVNLK	1444.7562-MATHSC(Carbamidomethyl)KGFM(Oxidation)NVNLK	aleitner_M1012_006	87.6828	18.1	2.5	1.2	7.2	787	127	5.0	2909	632	10.9	O43063	33	1	0	0	Q9USR4	1	1	0	0	24564.3	SCHPO	Probable proteasome subunit beta type-1	15897.5	SCHPO	Meiotic recombination protein rec27
801.7120	6	3.8	FGFDPQESQLHSGMKPNDHGFGTDR	FGFDPQESQLHSGMK(2000.9691)PNDHGFGTDR	EADAADLLGKPGSYVSDR	EADAADLLGK(2941.3090)PGSYVSDR	aleitner_M1012_006	67.6352	13.0	4.2	1.2	3.6	735	169	2.0	2187	794	9.4	O42896	277	1	0	0	O94580	235	1	0	0	41271.6	SCHPO	Uncharacterized oxidoreductase C115.03	32464.7	SCHPO	Ubiquitin and WLM domain-containing protein C1442.07c
825.1005	3	0.61	KPKDGLDLSALQK	KPK(1060.4747)DGLDLSALQK	MGSTVDGEK	1549.8716-MGSTVDGEK	aleitner_M1012_006	91.3308	13.1	2.1	1.2	4.7	374	73	2.5	1681	420	9.5	O74547	140	1	0	0	Q9UUG2	1	1	0	0	46863.6	SCHPO	Target of rapamycin complex 2 subunit bit61	69485.3	SCHPO	Uncharacterized leucine-rich repeat-containing protein C926.06c
572.0013	3	-0.25	KPEFLLR	K(811.4440)PEFLLR	MELEKR	1039.6066-M(Met-loss)ELEKR	aleitner_M1012_006	62.5498	11.2	3.2	1.2	6.7	30	2	0.8	1964	844	7.7	O14002	1013	1	0	0	Q9HFE6	1	1	0	0	264624.6	SCHPO	Peroxide stress-activated histidine kinase mak2	54838.3	SCHPO	Uncharacterized RNA-binding protein P16F5.06
456.9129	6	4.6	MSPCKWLTMFLK	Acetyl-MSPC(Carbamidomethyl)K(1152.6503)WLTMFLK	NKLNGTIQK	NK(1720.8391)LNGTIQK	aleitner_M1012_006	29.4930	17.4	3.1	1.2	5.0	2434	553	4.4	3515	864	12.4	Q10351	5	1	0	0	Q9Y820	51	1	0	0	63962.3	SCHPO	GPI transamidase component PIG-S homolog	50837.2	SCHPO	PCI domain-containing protein C1105.07c
467.4881	4	-5.9	MAQRVTYR	973.4465-M(Met-loss)AQRVTYR	MSSSQQSGR	1030.5560-M(Met-loss)SSSQQSGR	aleitner_M1012_006	35.3018	14.2	4.2	1.2	6.0	190	35	1.9	2370	442	8.2	O42846	1	1	1	0	P29458	1	1	0	0	12870.3	SCHPO	60S ribosomal protein L34-A	103729.2	SCHPO	DNA replication licensing factor mcm4
726.6549	4	8.7	QKGEYATLAK	QK(1794.9727)GEYATLAK	LVKVADLSVSVQEDR	LVK(1245.6605)VADLSVSVQEDR	aleitner_M1012_006	33.0645	14.8	2.2	1.2	5.0	606	58	4.0	1142	146	11.9	O14261	671	1	0	0	O59838	538	1	0	0	106771.2	SCHPO	Taz1-interacting factor 1	80375.8	SCHPO	Heat shock protein homolog pss1
705.6693	4	2.2	TSGLKPDAIVIVATVQALK	TSGLK(895.5015)PDAIVIVATVQALK	MAPDISKK	2061.2085-M(Met-loss)APDISKK	aleitner_M1012_006	48.2132	11.8	3.0	1.2	4.0	266	175	4.0	266	181	12.0	Q8WZJ7	693	1	0	0	Q10267	1	1	0	0	101203.4	SCHPO	C-1-tetrahydrofolate synthase, cytoplasmic	30935.7	SCHPO	Nonsense-mediated mRNA decay protein 3
840.4548	3	2.4	MSKFLLNR	1494.7831-M(Oxidation)SKFLLNR	LKYSTPHEQVR	LK(1161.6216)YSTPHEQVR	aleitner_M1012_006	80.8822	15.0	3.6	1.2	8.7	52	12	4.1	788	367	10.0	O94495	1	1	0	0	P87308	59	1	0	0	35704.0	SCHPO	Elongator complex protein 5	34195.5	SCHPO	Protein lsb5
624.5432	4	3.0	MDNANCVGGCK	1253.6728-M(Oxidation)DNANC(Carbamidomethyl)VGGC(Carbamidomethyl)K	KSVNNQAISR	K(1378.5316)SVNNQAISR	aleitner_M1012_006	33.2010	16.1	5.4	1.2	4.4	1754	263	3.7	2708	438	11.7	Q9UT49	1	1	0	0	P87074	318	1	0	0	65771.6	SCHPO	Poly(A) RNA polymerase cid13	87462.3	SCHPO	DNA repair protein rhp9
745.8522	4	-8.7	KNLLENGSIHEDDK	K(1368.6157)NLLENGSIHEDDK	MTSSETTTDHPR	1748.8581-M(Met-loss)TSSETTTDHPR	aleitner_M1012_006	65.5162	11.4	1.7	1.2	2.0	951	545	1.4	1454	927	9.4	O42951	169	1	0	0	O74794	1	1	0	0	26264.3	SCHPO	Putative aminodeoxychorismate lyase	42879.9	SCHPO	Putative cytochrome c heme lyase
815.6744	4	-0.88	FGKVAIGDSFYK	FGK(1927.9792)VAIGDSFYK	SQLFEKANDLWNIGR	SQLFEK(1468.7602)ANDLWNIGR	aleitner_M1012_006	69.2632	13.4	4.0	1.2	4.0	633	97	2.5	1711	339	10.5	O14080	105	1	0	0	O13773	263	1	0	0	23655.2	SCHPO	Uncharacterized protein UNK4,15	79484.3	SCHPO	UBA domain-containing protein 7
933.1284	3	-1.1	KEHIQQLIEDK	K(1416.6256)EHIQQLIEDK	KEEGESQEESK	K(1517.8090)EEGESQEESK	aleitner_M1012_006	26.7278	13.6	2.5	1.2	4.2	925	420	4.2	925	430	9.4	Q02061	642	1	0	0	Q09100	91	1	0	0	137850.7	SCHPO	DNA-directed RNA polymerase II subunit RPB2	42074.2	SCHPO	RNA-binding protein rnp24
917.8376	3	9.6	MKKPLPLHMR	MK(1484.7545)KPLPLHM(Oxidation)R	MAGVSVKDVDAQK	1403.7781-MAGVSVKDVDAQK	aleitner_M1012_006	45.5113	13.8	0.5	1.2	4.0	682	253	3.9	727	283	11.9	O14178	22	1	0	0	P58234	1	1	0	0	31761.0	SCHPO	54S ribosomal protein L40, mitochondrial	16150.5	SCHPO	40S ribosomal protein S19-A
1075.3038	4	-8.8	ISDISLFRYFGKPLAYLFNEENLK	ISDISLFRYFGK(1420.7126)PLAYLFNEENLK	KPEVYEYLDK	K(3014.5793)PEVYEYLDK	aleitner_M1012_006	90.5627	17.4	5.1	1.2	4.8	2664	310	4.8	2664	314	12.6	Q10155	789	1	0	0	O94305	256	1	0	0	90603.8	SCHPO	Ribonuclease Z 1	41623.9	SCHPO	Putative monoglyceride lipase
701.4168	4	0.082	ILQKLASTSSSLVR	ILQK(1299.7551)LASTSSSLVR	KLALQLHPDK	K(1639.9509)LALQLHPDK	aleitner_M1012_006	63.3947	13.1	3.3	1.2	6.9	51	13	2.5	704	351	10.5	P87315	1600	1	0	0	O13633	135	1	0	0	186702.5	SCHPO	Histone transcription regulator 3 homolog	46399.5	SCHPO	Uncharacterized J domain-containing protein C17A3.05c
858.1855	4	0.80	KITDFFSFYSLPSTVIGNPK	K(1168.5322)ITDFFSFYSLPSTVIGNPK	KTETDYMK	K(2398.2461)TETDYM(Oxidation)K	aleitner_M1012_006	68.6397	15.4	4.5	1.3	4.5	1122	190	2.9	3044	768	10.9	O43010	336	1	0	0	O43087	269	1	0	0	53697.0	SCHPO	Glycylpeptide N-tetradecanoyltransferase	53245.9	SCHPO	Karyogamy meiotic segregation protein 2
803.0908	3	9.4	GYGKSTGSPSEAGLK	GYGK(968.5179)STGSPSEAGLK	MSAASSAIPK	1575.7781-M(Met-loss)SAASSAIPK	aleitner_M1012_006	80.8770	13.4	2.4	1.3	6.2	112	44	1.9	1633	939	9.3	P54069	130	1	0	0	O74463	1	1	0	0	33133.6	SCHPO	Protein bem46	57978.9	SCHPO	Uncharacterized protein C1739.01
560.8080	6	-2.8	LKPFGHTSVLSLSVPNASNK	LK(1263.6711)PFGHTSVLSLSVPNASNK	MEAAPSEKVPAK	2233.2107-M(Met-loss)EAAPSEKVPAK	aleitner_M1012_006	35.2083	14.9	3.2	1.3	4.0	1242	191	4.0	1242	197	12.0	Q12701	384	1	0	0	O59831	1	1	0	0	65662.4	SCHPO	Serine/threonine-protein kinase ksg1	59431.8	SCHPO	Uncharacterized amino-acid permease C965.11c
871.2220	4	-2.9	QLPKQCLAFDSSLGK	Q(Gln->pyro-Glu)LPK(1807.0244)QC(Carbamidomethyl)LAFDSSLGK	ILKHSGVDATKPYLK	ILK(1811.9128)HSGVDATKPYLK	aleitner_M1012_006	92.4398	12.8	3.0	1.3	3.5	905	151	3.4	972	176	11.4	Q10075	49	1	0	0	O74875	113	1	0	0	46741.8	SCHPO	Glutathione gamma-glutamylcysteinyltransferase	16336.8	SCHPO	Uncharacterized heme-binding protein C330.03c
1223.6094	3	-2.8	MQTVRSYFFGPTPQEQNR	1466.7841-M(Oxidation)QTVRSYFFGPTPQEQNR	KTISQGNKPNSR	K(2339.1005)TISQGNKPNSR	aleitner_M1012_006	91.2300	18.4	7.4	1.3	9.1	276	13	4.8	3319	385	11.4	O14296	1	1	0	0	Q9USR9	269	1	0	0	26365.4	SCHPO	Vacuolar protein sorting-associated protein 24	72052.4	SCHPO	Centromere protein 3
1035.4937	3	2.4	MDSANKNTK	2079.9863-M(Oxidation)DSANKNTK	YYQKLGYTLDGPYMSK	YYQK(1161.5336)LGYTLDGPYM(Oxidation)SK	aleitner_M1012_006	47.9432	12.9	3.5	1.3	3.5	792	293	3.5	792	295	11.5	Q9UT17	1	1	0	0	O14023	530	1	0	0	36907.3	SCHPO	Uncharacterized protein C9.11	61850.5	SCHPO	Probable elongator complex protein 3
596.1215	5	-4.8	IKQAQNTPFLESK	IK(1472.7763)QAQNTPFLESK	YQKLLDDLEAK	YQK(1640.8774)LLDDLEAK	aleitner_M1012_006	40.4902	16.0	2.6	1.3	5.1	943	117	2.9	3577	849	10.9	Q9HDX7	231	1	0	0	P39964	100	1	0	0	56250.4	SCHPO	Uncharacterized protein PB1A10.13	86844.9	SCHPO	Pre-mRNA-splicing factor cdc5
792.4573	5	9.8	LGPLKLMIDGTVR	LGPLK(2529.3942)LM(Oxidation)IDGTVR	QDVENEKLIASNLLLLDQILK	Q(Gln->pyro-Glu)DVENEK(1565.8851)LIASNLLLLDQILK	aleitner_M1012_006	75.0442	13.4	1.6	1.3	4.1	866	153	3.4	1415	293	9.3	Q9UUD8	186	1	0	0	O59705	132	1	0	0	50594.7	SCHPO	Uncharacterized peptidase C18A7.01	21828.8	SCHPO	Conserved oligomeric Golgi complex subunit 2
720.6097	4	7.5	KGDGPGYWK	K(1871.9009)GDGPGYWK	MEGPNSMEVGSLEVKK	1144.5553-MEGPNSMEVGSLEVKK	aleitner_M1012_006	58.0405	17.0	5.7	1.3	6.0	661	113	3.0	3635	758	11.0	Q09813	648	1	0	0	O13878	1	1	0	0	111014.6	SCHPO	Putative transcription initiation factor TFIID 111 kDa subunit	88938.5	SCHPO	U3 small nucleolar RNA-associated protein 17
1241.2889	3	-3.3	MNLLLNNKSMDGMQHQPHEK	MNLLLNNK(1356.7435)SMDGMQHQPHEK	MNRSAALSILK	2502.1818-M(Oxidation)NRSAALSILK	aleitner_M1012_006	51.6157	21.7	6.9	1.3	9.8	672	56	6.0	4965	856	13.0	Q9USJ4	771	1	0	0	O14110	1	1	0	0	147847.5	SCHPO	Lysophospholipase NTE1	42408.6	SCHPO	Probable aminomethyltransferase, mitochondrial
541.4820	5	-4.7	KHHSNGNHALFR	K(1285.6740)HHSNGNHALFR	KIPFNCELK	K(1554.7804)IPFNC(Carbamidomethyl)ELK	aleitner_M1012_006	31.2307	15.4	4.8	1.3	4.5	1236	203	2.9	3387	690	10.9	Q9P370	9	1	0	0	O13818	974	1	0	0	14148.1	SCHPO	Zinc finger protein bud20	140563.6	SCHPO	Uncharacterized PH domain-containing protein C19A8.02
463.9156	3	2.1	KPSDTK	K(714.3622)PSDTK	MGELK	812.4280-MGELK	aleitner_M1012_006	26.8002	12.9	3.6	1.3	5.1	240	50	1.9	2044	598	7.8	Q9P7Y9	76	1	0	0	P50537	1	1	0	0	74079.8	SCHPO	Stress-activated map kinase-interacting protein 1	49304.8	SCHPO	Malic acid transport protein
583.3232	5	4.9	MASITRLDAVSPYLIR	1237.6190-M(Met-loss)ASITRLDAVSPYLIR	MDPVPSTQTQK	1812.0145-M(Met-loss)DPVPSTQTQK	aleitner_M1012_006	49.3372	15.4	5.1	1.3	6.1	360	23	4.5	949	121	12.5	Q9P383	1	1	0	0	Q10216	1	1	0	0	20798.5	SCHPO	Nuclear cap-binding protein subunit 2	31336.7	SCHPO	Uncharacterized oxidoreductase C4H3.08
1062.2346	3	4.2	MAPRVAPGGSQQFLGK	1524.8123-M(Oxidation)APRVAPGGSQQFLGK	LKEQVFMHISR	LK(1796.9243)EQVFMHISR	aleitner_M1012_006	90.5155	14.2	4.9	1.3	5.0	625	94	3.0	2395	588	9.2	P24339	1	1	0	0	P22192	143	1	0	0	122134.5	SCHPO	Kinesin-like protein cut7	41539.2	SCHPO	Double-strand-specific pac1 ribonuclease
780.9733	5	-1.4	EEAPVISSSEKIESGTSISTSDTK	EEAPVISSSEK(1418.6388)IESGTSISTSDTK	MPNSTAQYPEK	2619.2651-M(Oxidation)PNSTAQYPEK	aleitner_M1012_006	94.2260	13.4	2.7	1.3	4.0	895	219	2.5	2540	774	10.5	O13735	579	1	0	0	O13805	1	1	0	0	154326.8	SCHPO	Actin-interacting protein 3 homolog	37059.4	SCHPO	Uncharacterized mitochondrial carrier C17H9.08
705.5714	5	-3.2	MGNDGGSLPTR	2550.3694-M(Met-loss)GNDGGSLPTR	QLAVEVHNHVEEKALVDELLK	QLAVEVHNHVEEK(1110.5306)ALVDELLK	aleitner_M1012_006	96.8330	17.1	7.3	1.3	8.0	264	17	4.8	1704	224	9.1	C1M2W1	1	1	1	0	Q09761	255	1	0	0	27057.5	SCHPM	Rtf2 factor	79815.4	SCHPO	DNA replication regulator sld3
586.5778	4	8.2	MRVLVAETGR	1342.6803-M(Met-loss)RVLVAETGR	GKELELTCQK	GK(1137.6506)ELELTC(Carbamidomethyl)QK	aleitner_M1012_006	52.4653	14.4	3.9	1.3	6.6	144	34	1.9	2457	763	9.9	O60136	1	1	0	0	O13290	184	1	0	0	66078.4	SCHPO	Uncharacterized WD repeat-containing protein C18H10.05	484322.0	SCHPO	Dynein heavy chain, cytoplasmic
613.0574	4	-5.0	MESGSIDLDK	1354.7166-MESGSIDLDK	IMKSALPENAK	IM(Oxidation)K(1231.5642)SALPENAK	aleitner_M1012_006	87.2055	16.5	4.4	1.3	4.4	1730	260	4.1	2068	306	12.1	O74415	1	1	0	0	P36611	22	1	0	0	179231.3	SCHPO	Uncharacterized protein C14G10.02	12909.7	SCHPO	Transcriptional activator hap3
743.4078	4	2.0	KLAQSTVSSILSSK	K(1521.7715)LAQSTVSSILSSK	QKLTSPSDSFFK	QK(1585.8927)LTSPSDSFFK	aleitner_M1012_006	36.8662	12.6	3.9	1.3	2.9	1154	190	1.6	2864	520	9.7	O60108	44	1	0	0	Q9UT52	291	1	0	0	59691.4	SCHPO	CENP-B homolog protein 2	78428.0	SCHPO	Gamma-tubulin complex subunit mod21
1006.1388	3	-0.27	METYEQEYRLLR	1385.6133-METYEQEYRLLR	DDKTDMPSSPR	DDK(1767.8502)TDMPSSPR	aleitner_M1012_006	58.4337	14.4	3.6	1.3	6.4	398	53	2.9	4831	960	10.1	P78768	1	1	0	0	O14304	204	1	0	0	24743.2	SCHPO	Vesicle transport v-SNARE protein vti1	27341.4	SCHPO	Uncharacterized hydrolase C9G1.08c
732.5799	5	-6.9	MSTVSGLKRPQSSEK	2155.0831-M(Met-loss)STVSGLKRPQSSEK	KMEPDSVTSVTQPSVGSLR	K(1640.8733)MEPDSVTSVTQPSVGSLR	aleitner_M1012_006	77.4740	22.9	5.3	1.3	11.9	222	67	5.7	3991	872	11.0	P37202	1	1	0	0	Q1MTN3	779	1	0	0	110138.9	SCHPO	Exosome complex exonuclease dis3	114476.8	SCHPO	Inner centromere protein-related protein pic1
474.2760	3	8.1	MAGNGALRR	606.3377-M(Met-loss)AGNGALRR	MPPQK	951.5250-M(Met-loss)PPQK	aleitner_M1012_006	44.6753	17.2	4.1	1.3	12.5	18	2	5.1	1151	185	8.9	G2TRP6	1	1	0	0	Q9P7J7	1	1	0	0	10223.7	SCHPO	Cytochrome c oxidase subunit 6B-like protein new16	50478.1	SCHPO	Transcriptional adapter 2
1182.9678	3	8.7	MSKSITHLVLDTGGIICSSTLLR	1044.5161-MSKSITHLVLDTGGIIC(Carbamidomethyl)SSTLLR	MENSSIVK	2639.4026-MENSSIVK	aleitner_M1012_006	99.2118	12.8	1.0	1.3	5.0	483	63	5.0	483	71	9.4	Q9UTK0	1	1	0	0	O59753	1	1	0	0	43874.7	SCHPO	20S-pre-rRNA D-site endonuclease nob1	34663.8	SCHPO	DNA repair protein rad14
737.6002	4	-1.3	MNPYVSYPEIHMK	1322.6329-M(Oxidation)NPYVSYPEIHMK	CKDPLFYSR	C(Carbamidomethyl)K(1761.8106)DPLFYSR	aleitner_M1012_006	92.2237	13.9	4.6	1.3	4.5	508	75	1.4	3610	1035	9.4	Q9UT46	1	1	0	0	O60157	516	1	0	0	56692.9	SCHPO	Transcriptional regulatory protein moc3	77553.5	SCHPO	Leucine carboxyl methyltransferase 2
646.8748	4	-1.3	KIIDTLEGSK	K(1480.8501)IIDTLEGSK	GLLSKDQTIGIAK	GLLSK(1240.6915)DQTIGIAK	aleitner_M1012_006	38.5850	12.9	4.6	1.3	2.9	1296	333	2.0	2408	575	10.0	Q09909	538	1	0	0	O94387	867	1	0	0	74420.9	SCHPO	Pre-mRNA-splicing factor cwf19	222213.1	SCHPO	Uncharacterized ATP-dependent helicase C29A10.10c
1010.9515	4	-7.2	YTCCGYVGSLDHDKQDAHVCK	YTC(Carbamidomethyl)C(Carbamidomethyl)GYVGSLDHDK(1527.7491)QDAHVC(Carbamidomethyl)K	MDMIDEAITEVVR	2650.1250-M(Met-loss)DMIDEAITEVVR	aleitner_M1012_006	58.9828	14.4	0.5	1.3	3.5	1371	144	1.9	3795	648	8.3	O74917	27	1	0	0	P36583	1	1	0	0	12982.4	SCHPO	Uncharacterized protein C757.06	116006.2	SCHPO	Protein kinase C-like 2
476.0868	6	-4.8	KMANIINDIGR	K(1606.8203)MANIINDIGR	MSVEVDKSSHSKPK	M(Met-loss+Acetyl)SVEVDK(1381.7388)SSHSKPK	aleitner_M1012_006	32.8610	16.4	6.3	1.3	4.8	2171	281	4.0	3615	557	11.6	O60152	276	1	0	0	Q76PD3	7	1	0	0	225759.9	SCHPO	E3 ubiquitin-protein ligase ubr1	68345.7	SCHPO	ATP-dependent RNA helicase dbp6
521.7023	5	9.5	TGSGKSTMGLTLLR	TGSGK(1166.6845)STM(Oxidation)GLTLLR	MALLNRLAK	1574.8338-MALLNRLAK	aleitner_M1012_006	34.2533	12.0	4.6	1.3	3.0	1022	162	1.0	4471	893	9.0	Q92337	1220	1	0	0	O43000	1	1	0	0	160613.7	SCHPO	ATP-binding cassette transporter abc1	57964.2	SCHPO	Pantothenate transporter liz1
770.6681	4	2.7	EKYEVHHGVTISDR	EK(1409.8130)YEVHHGVTISDR	KETGLGTLVLNK	K(1806.8901)ETGLGTLVLNK	aleitner_M1012_006	90.5100	18.2	3.4	1.3	7.4	518	60	5.0	1949	294	10.8	O94641	360	1	0	0	P41892	464	1	0	0	100507.8	SCHPO	Heat shock protein 104	119292.5	SCHPO	Cell division control protein 7
869.6311	4	9.8	MPDNPSSFEDEFMK	1785.7913-MPDNPSSFEDEFM(Oxidation)K	MSLSDEQVQAEMHK	1826.7379-MSLSDEQVQAEM(Oxidation)HK	aleitner_M1012_006	72.5755	13.8	3.5	1.3	2.9	1827	590	2.9	1827	601	10.9	O14226	1	1	0	0	O13687	1	1	0	0	68593.4	SCHPO	Exocyst complex component exo84	25741.9	SCHPO	V-type proton ATPase subunit E
741.9042	4	-5.6	SKVIEYLDR	SK(1841.9961)VIEYLDR	IKQLPESFGALMNLK	IK(1259.6762)QLPESFGALM(Oxidation)NLK	aleitner_M1012_006	72.1055	15.5	1.7	1.3	4.5	1064	181	3.4	2074	399	11.0	Q09803	59	1	0	0	O94294	111	1	0	0	48402.3	SCHPO	Suppressor protein of bem1/bed5 double mutants	96994.1	SCHPO	Leucine-rich repeat-containing protein sog2
704.0956	4	-9.1	MYSQHELRNK	1491.7544-M(Oxidation)YSQHELRNK	MKDPNTIPPWR	MK(1458.6925)DPNTIPPWR	aleitner_M1012_006	33.2517	12.4	3.2	1.4	3.0	1056	245	1.4	3281	967	9.4	O74539	1	1	0	0	Q09927	2	1	0	0	266852.4	SCHPO	Peroxide stress-activated histidine kinase mak3	23809.5	SCHPO	L-azetidine-2-carboxylic acid acetyltransferase
1062.8625	3	-1.3	MGENIEISTKVIENQEIR	Acetyl-MGENIEISTK(1041.4913)VIENQEIR	MSEHTRK	2282.1464-M(Oxidation)SEHTRK	aleitner_M1012_006	66.8583	21.5	6.5	1.4	13.3	93	7	5.5	5191	860	11.3	P0CS92	10	1	0	0	Q9HGM5	1	1	0	0	25216.3	SCHPO	Uncharacterized protein C959.06c	50771.7	SCHPO	ATP-dependent RNA helicase dbp8
944.4971	3	-9.8	SKLILAGEVDCIWDK	SK(1084.5951)LILAGEVDC(Carbamidomethyl)IWDK	KQTGCLIK	K(1883.9703)QTGC(Carbamidomethyl)LIK	aleitner_M1012_006	92.9790	15.4	2.9	1.4	6.1	390	94	2.9	2732	726	9.3	O13836	193	1	0	0	O43025	42	1	0	0	40751.1	SCHPO	Decapping nuclease din1	19785.9	SCHPO	Uncharacterized membrane protein C354.11c
854.9731	4	9.0	KPKTQEPKPK	K(2236.1351)PKTQEPKPK	MPENFTYKPKLHGTPGGPK	MPENFTYK(1317.7656)PKLHGTPGGPK	aleitner_M1012_006	86.8893	15.2	1.4	1.4	3.6	1633	253	3.6	1633	263	11.6	Q9UUG1	248	1	0	0	O42844	364	1	0	0	36071.7	SCHPO	Ribosome production factor 2 homolog	56609.8	SCHPO	Calcium/calmodulin-dependent protein kinase type II
1066.8553	3	-9.3	FLKDSWLSSNQQK	FLK(1617.7742)DSWLSSNQQK	CKNLMTSIEEQK	C(Carbamidomethyl)K(1717.8675)NLMTSIEEQK	aleitner_M1012_006	86.2847	14.2	4.5	1.4	6.1	393	53	3.6	2245	535	8.1	O94248	2712	1	0	0	P01129	631	1	0	0	537791.9	SCHPO	Midasin	85513.6	SCHPO	Start control protein cdc10
840.4426	4	1.0	MSDNLVLPTYDDVASASERIK	1165.6417-M(Met-loss)SDNLVLPTYDDVASASERIK	KPMDPLLSK	K(2330.1642)PMDPLLSK	aleitner_M1012_006	46.5603	9.7	3.1	1.4	3.5	128	29	0.3	1322	726	8.3	O59791	1	1	0	0	O14084	157	1	0	0	35048.5	SCHPO	Serine racemase	37130.4	SCHPO	Inositol phosphoceramide mannosyltransferase 1
556.3001	5	6.2	IIKPGAQPLK	IIK(1712.7716)PGAQPLK	TKNNENTMFFDSK	TK(1201.7434)NNENTMFFDSK	aleitner_M1012_006	29.1953	16.1	5.4	1.4	6.6	409	53	3.6	2465	482	9.5	Q10445	486	1	0	0	O14013	334	1	0	0	73520.0	SCHPO	DNA repair protein rhp41	64026.2	SCHPO	RNA polymerase I-specific transcription initiation factor rrn5
594.2930	5	-6.4	KALEMNIMPK	K(1776.8279)ALEM(Oxidation)NIMPK	STKSDDSNLNANFAR	STK(1327.6880)SDDSNLNANFAR	aleitner_M1012_006	36.0515	15.1	4.8	1.4	6.6	281	42	2.6	3422	929	8.5	Q9UTR0	140	1	0	0	Q10367	330	1	0	0	38778.2	SCHPO	Uncharacterized protein C1071.03c	52584.4	SCHPO	ADP-ribosylation factor GTPase-activating protein glo3
1105.3175	4	-5.1	YPEAFPDTWIHKAYEVVIADAINGK	YPEAFPDTWIHK(1570.8355)AYEVVIADAINGK	MKLNISYPANGTQK	2984.4960-M(Met-loss)KLNISYPANGTQK	aleitner_M1012_006	89.4437	13.5	4.3	1.4	6.0	223	25	2.0	3324	599	9.6	O59812	407	1	0	0	P05752	1	1	1	0	53510.6	SCHPO	Probable glucose-6-phosphate 1-dehydrogenase C794.01c	27499.5	SCHPO	40S ribosomal protein S6-A
737.1236	4	6.7	KEEYENSLAEER	K(1448.7664)EEYENSLAEER	YKPLTPPQDPR	YK(1633.7471)PLTPPQDPR	aleitner_M1012_006	43.3700	15.4	6.6	1.4	4.5	1115	176	2.9	2972	592	10.9	P41890	217	1	0	0	Q9USK6	59	1	0	0	38459.2	SCHPO	Cut9-interacting protein scn1	32972.4	SCHPO	CBP3-like protein
969.1938	4	-9.3	QLMSKSSGNDVSTNTELGAEAEK	Q(Gln->pyro-Glu)LMSK(1494.6912)SSGNDVSTNTELGAEAEK	MGFSDLTSDAGLK	2516.1588-M(Oxidation)GFSDLTSDAGLK	aleitner_M1012_006	73.1328	16.4	5.0	1.4	5.8	1003	140	3.2	5029	966	10.6	Q09790	129	1	0	0	O74173	1	1	0	0	23724.3	SCHPO	Diphosphoinositol polyphosphate phosphohydrolase aps1	23484.5	SCHPO	Elongation factor 1-beta
630.5784	4	-8.6	MKSQMVVSVYDK	MK(1088.6118)SQM(Oxidation)VVSVYDK	KVEAIYTK	K(1567.7626)VEAIYTK	aleitner_M1012_006	53.7230	12.3	1.1	1.4	4.5	357	67	2.9	1111	234	7.8	P50530	232	1	0	0	O94378	571	1	0	0	78595.2	SCHPO	Serine/threonine-protein kinase sck1	93286.4	SCHPO	Uncharacterized protein C1604.12
679.3248	4	-2.2	MSKTSCFLK	1612.7403-MSKTSC(Carbamidomethyl)FLK	LKAENAESDMHSK	LK(1238.6039)AENAESDM(Oxidation)HSK	aleitner_M1012_006	36.2767	16.2	2.4	1.4	5.3	1098	182	5.0	1319	245	13.0	P87122	1	1	0	0	O94466	216	1	0	0	82398.1	SCHPO	Putative cation exchanger C3A12.06c	76679.8	SCHPO	Probable Rho-GTPase-activating protein 7
887.6470	5	-9.9	VPMKDDVTGEPLIQR	VPMK(2736.3606)DDVTGEPLIQR	MEKLLAFSTQLQAQGNSSNSPPDPK	M(Met-loss+Acetyl)EK(1834.9499)LLAFSTQLQAQGNSSNSPPDPK	aleitner_M1012_006	78.6895	14.3	0.8	1.4	3.4	1505	347	3.0	1944	437	10.9	P33075	153	1	0	0	O43030	3	1	0	0	24375.3	SCHPO	Adenylate kinase	32744.8	SCHPO	Hsp70 nucleotide exchange factor fes1
559.1121	5	5.0	SKLALAAMAHGFAPPK	SK(1165.6343)LALAAM(Oxidation)AHGFAPPK	MSVEKAPELR	1762.9440-M(Met-loss)SVEKAPELR	aleitner_M1012_006	62.1368	14.4	1.8	1.4	6.7	185	42	2.9	2043	1027	10.9	O94387	1923	1	0	0	O74369	1	1	0	0	222213.1	SCHPO	Uncharacterized ATP-dependent helicase C29A10.10c	48345.6	SCHPO	Inositol phosphosphingolipids phospholipase C
953.6493	5	-9.2	DVDVIMSKLGEGELGQLAADINAEK	DVDVIM(Oxidation)SK(2132.9428)LGEGELGQLAADINAEK	EKPCDLEMGIDSIEMGR	EK(2768.3790)PC(Carbamidomethyl)DLEMGIDSIEM(Oxidation)GR	aleitner_M1012_006	71.2882	14.0	5.6	1.4	6.1	225	16	1.5	4296	933	7.9	Q9Y7I8	391	1	0	0	O36020	100	1	0	0	50209.7	SCHPO	Zuotin	45736.5	SCHPO	Meiotically up-regulated gene 126 protein
729.8820	4	-7.5	MTGLNETDARILVTSR	1139.6009-MTGLNETDARILVTSR	MDLKPNIR	1913.9881-M(Oxidation)DLKPNIR	aleitner_M1012_006	98.5452	13.3	3.6	1.4	5.5	270	48	1.9	3034	685	9.8	O94459	1	1	0	0	O14040	1	1	0	0	64772.3	SCHPO	MAU2 chromatid cohesion factor homolog	105150.9	SCHPO	Dis3-like exonuclease C2C4.07c
509.0992	5	4.6	QKGNPLLPHVR	QK(1282.7173)GNPLLPHVR	MLPPFGALTTTK	1395.7987-M(Met-loss)LPPFGALTTTK	aleitner_M1012_006	37.1983	12.2	5.0	1.4	2.9	1261	209	1.4	3761	777	9.3	Q06182	50	1	0	0	O94255	1	1	0	0	28638.0	SCHPO	Mating-type switching protein swi10	37009.8	SCHPO	Carbonic anhydrase
681.5735	4	-4.2	DKGGVANTSYTA	DK(1539.7246)GGVANTSYTA	YFEKYPENANK	YFEK(1320.6198)YPENANK	aleitner_M1012_006	34.0695	11.9	4.9	1.4	4.1	443	69	1.9	2227	489	9.9	O59667	407	1	0	0	O14295	70	1	0	0	46183.2	SCHPO	Histidine biosynthesis bifunctional protein his7	36814.9	SCHPO	Pyridoxal reductase
1141.2117	3	6.0	MSITMSDSSAYGEELMRER	1212.6431-MSITMSDSSAYGEELM(Oxidation)RER	MFLGTIYSFK	2346.0178-M(Met-loss)FLGTIYSFK	aleitner_M1012_006	75.5898	16.0	0.9	1.4	6.1	657	128	4.1	2264	561	11.5	C6Y4C2	1	1	0	0	B5BP46	1	1	0	0	15576.8	SCHPO	Sporulation-specific protein 2	25717.1	SCHPO	Putative glutathione S-transferase C1183.02
579.7150	5	8.3	DNQKVPLEIMIR	DNQK(1422.7282)VPLEIM(Oxidation)IR	EKLEYSEFLK	EK(1608.8545)LEYSEFLK	aleitner_M1012_006	33.9148	15.5	5.7	1.4	4.5	1149	231	3.0	2855	636	11.0	O59806	197	1	0	0	O60093	49	1	0	0	28292.7	SCHPO	Uncharacterized N-acetyltransferase C550.08	29234.8	SCHPO	SRR1-like protein
711.9280	5	-0.22	KYNSSSHPIAFFGSSDVLPMK	K(1227.4788)YNSSSHPIAFFGSSDVLPM(Oxidation)K	MDTYMEER	2465.1937-MDTYM(Oxidation)EER	aleitner_M1012_006	65.6043	11.6	3.2	1.4	2.1	1141	692	1.5	1739	1046	9.5	O60182	840	1	0	0	Q09710	1	1	0	0	103490.2	SCHPO	Replication factor C subunit 1	50516.6	SCHPO	Uncharacterized protein C18B11.03c
744.6068	4	-1.0	QCKMESSNNVGSTK	Q(Gln->pyro-Glu)C(Carbamidomethyl)K(1422.7355)MESSNNVGSTK	SPKDNQGLLEGK	SPK(1689.7338)DNQGLLEGK	aleitner_M1012_006	60.4377	13.4	5.2	1.4	4.0	691	120	2.5	1848	445	10.5	Q9UT30	195	1	0	0	Q9P6K5	376	1	0	0	33574.6	SCHPO	Nucleus export protein brr6	53003.5	SCHPO	Protein dml1
951.4649	4	-4.6	STEFKDCPFVVLDPFLK	STEFK(1760.8251)DC(Carbamidomethyl)PFVVLDPFLK	MPLSTQSSDSLSSAGR	2179.0911-MPLSTQSSDSLSSAGR	aleitner_M1012_006	95.5340	16.0	6.5	1.5	5.1	1130	214	4.8	1358	270	10.9	O13798	1147	1	0	0	Q09826	1	1	0	0	138536.2	SCHPO	Caffeine-induced protein 16	44288.8	SCHPO	Protein sds23/moc1
574.3062	3	-6.3	MDTTAVASK	781.4698-M(Oxidation)DTTAVASK	QQKLK	QQK(1076.5060)LK	aleitner_M1012_006	48.7625	11.5	3.1	1.5	4.8	125	27	3.6	277	93	9.4	P40376	1	1	0	0	Q09767	11	1	0	0	57578.3	SCHPO	cAMP-dependent protein kinase catalytic subunit	21235.7	SCHPO	ADP-ribosylation factor-like protein alp41
631.6643	3	2.0	MDSADIRSAK	930.4845-M(Met-loss)DSADIRSAK	KLMETR	K(1099.5510)LM(Oxidation)ETR	aleitner_M1012_006	74.2548	12.3	4.0	1.5	4.5	316	55	1.9	1898	432	7.8	P49373	1	1	0	0	Q9P6R9	84	1	0	0	32734.6	SCHPO	Transcription elongation factor S-II	102774.0	SCHPO	Pre-mRNA-splicing factor cwf22
964.9403	4	6.8	MSAIDSCEHTVSWKLCEQK	1531.6824-M(Oxidation)SAIDSC(Carbamidomethyl)EHTVSWKLC(Carbamidomethyl)EQK	DDTKAAQACSAEK	DDTK(2462.0916)AAQAC(Carbamidomethyl)SAEK	aleitner_M1012_006	95.6375	15.4	3.9	1.5	4.5	1194	275	2.9	3193	955	10.9	O14338	1	1	0	0	G2TRP6	40	1	0	0	98568.7	SCHPO	Uncharacterized serine-rich protein C2F12.03c	10223.7	SCHPO	Cytochrome c oxidase subunit 6B-like protein new16
666.9485	5	9.6	KEEAPDELTQK	K(2043.0387)EEAPDELTQK	MKTEFGFSNLVGTIFSK	1424.7035-MKTEFGFSNLVGTIFSK	aleitner_M1012_006	32.6288	12.6	4.9	1.5	4.0	619	95	3.2	1087	177	8.6	Q9P3A8	271	1	0	0	Q9C1X1	1	1	0	0	137884.0	SCHPO	Cullin-associated NEDD8-dissociated protein 1	95441.9	SCHPO	Periodic tryptophan protein 2 homolog
723.6030	5	2.5	DYSFTIFEKLNDLLDDVK	DYSFTIFEK(1438.8912)LNDLLDDVK	TQKGIIFIILR	TQK(2312.1464)GIIFIILR	aleitner_M1012_006	69.1567	11.4	4.1	1.5	2.0	1183	275	1.4	1812	437	9.4	O94545	750	1	0	0	O94567	157	1	0	0	112935.9	SCHPO	Importin beta-like protein kap113	63870.4	SCHPO	Probable asparagine--tRNA ligase, cytoplasmic
574.3126	4	8.3	MSVSGKIGEVDR	1016.5576-MSVSGKIGEVDR	KSLMSAVK	K(1414.7126)SLM(Oxidation)SAVK	aleitner_M1012_006	15.8981	14.6	2.2	1.5	3.6	1202	567	3.0	1731	853	11.0	P23635	1	1	0	0	P87154	179	1	0	0	35291.0	SCHPO	Minor serine/threonine-protein phosphatase PP2A-1 catalytic subunit	252889.1	SCHPO	DNA polymerase epsilon catalytic subunit A
568.1176	5	-5.8	KILLNIEHR	K(1700.8807)ILLNIEHR	IGYPVMIKASEGGGGK	IGYPVMIK(1272.7554)ASEGGGGK	aleitner_M1012_006	42.2843	12.3	4.5	1.5	2.9	1316	296	1.4	3883	1007	9.4	Q9Y7K2	2060	1	0	0	P78820	262	1	0	0	266381.5	SCHPO	Phosphatidylinositol 3-kinase tor2	256844.9	SCHPO	Acetyl-CoA carboxylase
906.7478	4	3.6	TAPTQLSASAKTSAISLPEVAK	TAPTQLSASAK(1452.7647)TSAISLPEVAK	MIAAVEKDAVPR	2308.2526-M(Oxidation)IAAVEKDAVPR	aleitner_M1012_006	97.8825	16.2	1.8	1.5	5.4	1690	273	3.5	5818	1066	10.8	O94294	402	1	0	0	Q9HDX1	1	1	0	0	96994.1	SCHPO	Leucine-rich repeat-containing protein sog2	79252.6	SCHPO	Uncharacterized transcriptional regulatory protein PB1A11.04c
741.1753	5	1.6	MNQTTTLSTELTELGVR	1807.8828-MNQTTTLSTELTELGVR	MDRPHLFSEVHFR	2031.0194-MDRPHLFSEVHFR	aleitner_M1012_006	73.5072	15.3	5.0	1.5	4.4	1244	215	2.9	3138	738	10.9	Q10160	1	1	0	0	Q09696	1	1	0	0	26632.7	SCHPO	RecQ-mediated genome instability protein 1	51390.4	SCHPO	Mediator of RNA polymerase II transcription subunit 1
1187.2399	3	2.4	KQETMDPSYTLQSMVLR	K(1516.7079)QETMDPSYTLQSM(Oxidation)VLR	KSSSGICPTADEK	K(2180.0493)SSSGIC(Carbamidomethyl)PTADEK	aleitner_M1012_006	54.1560	17.9	5.6	1.5	8.5	503	41	6.3	1960	158	11.5	O74464	97	1	0	0	O43043	935	1	0	0	28903.9	SCHPO	54S ribosomal protein L22, mitochondrial	125130.0	SCHPO	Sterol regulatory element-binding protein cleavage-activating protein
906.4360	4	-9.2	DAAEMKFCQSVLK	DAAEM(Oxidation)K(2080.0266)FC(Carbamidomethyl)QSVLK	IYVDWIDKEHVGPDTR	IYVDWIDK(1679.7899)EHVGPDTR	aleitner_M1012_006	48.4578	13.8	4.7	1.5	5.6	298	78	4.5	606	187	10.3	Q9HGP4	395	1	0	0	O94453	144	1	0	0	81032.4	SCHPO	Bromodomain-containing protein C631.02	31100.6	SCHPO	Ubiquinone biosynthesis protein coq4, mitochondrial
705.8773	4	4.8	ATPMTYKAPEPGYIDK	ATPM(Oxidation)TYK(1022.6012)APEPGYIDK	MDSVKPIVK	1934.9336-M(Met-loss)DSVKPIVK	aleitner_M1012_006	31.2032	10.8	4.2	1.5	3.6	274	29	1.3	1447	450	9.3	Q10233	890	1	0	0	Q10448	1	1	0	0	130239.5	SCHPO	DNA-directed RNA polymerase III subunit RPC2	16880.1	SCHPO	Uncharacterized protein C12B10.15c
749.3763	4	-5.3	KPILHSYNEVMEK	K(1406.6792)PILHSYNEVMEK	KPIPDYDFMK	K(1724.8807)PIPDYDFM(Oxidation)K	aleitner_M1012_006	86.4027	14.6	5.3	1.5	3.6	1694	353	3.0	2484	610	11.0	O60096	182	1	0	0	O14246	434	1	0	0	35752.9	SCHPO	37S ribosomal protein S35, mitochondrial	57684.8	SCHPO	Protection of telomeres protein tpz1
466.8621	5	2.3	KLLGSASR	K(1498.7715)LLGSASR	MSKHHPDLVLCR	968.5655-M(Met-loss)SKHHPDLVLC(Carbamidomethyl)R	aleitner_M1012_006	42.5955	20.1	6.2	1.5	10.3	432	38	9.7	611	62	11.9	O43065	192	1	0	0	Q9UTB8	1	1	0	0	217633.5	SCHPO	Probable helicase mot1	13267.4	SCHPO	Pre-mRNA-splicing factor ini1
496.8873	5	2.6	KLQELGILYADK	K(1089.6070)LQELGILYADK	MSAAFTISKK	1527.8548-M(Met-loss)SAAFTISKK	aleitner_M1012_006	23.8237	13.7	4.9	1.5	4.5	664	174	4.0	924	266	11.3	O60160	156	1	0	0	O60128	1	1	0	0	46514.7	SCHPO	O-glycoside alpha-1,2-mannosyltransferase omh1	27553.2	SCHPO	40S ribosomal protein S3
843.6882	4	-6.8	KCSNCGQVGHMK	K(1950.1455)C(Carbamidomethyl)SNC(Carbamidomethyl)GQVGHM(Oxidation)K	FLARKPHLVTVSIFGK	FLARK(1558.6691)PHLVTVSIFGK	aleitner_M1012_006	92.2545	14.8	5.3	1.5	6.6	270	25	2.2	4335	950	8.2	Q09813	946	1	0	0	O94296	631	1	0	0	111014.6	SCHPO	Putative transcription initiation factor TFIID 111 kDa subunit	142380.4	SCHPO	Probable phospholipid-transporting ATPase C887.12
730.9045	4	-7.1	KIEEIIIGEDK	K(1633.8967)IEEIIIGEDK	KYDAFIASEVLIK	K(1423.7810)YDAFIASEVLIK	aleitner_M1012_006	94.9398	14.4	5.2	1.5	5.1	525	35	3.4	1525	191	9.3	Q10147	344	1	0	0	O14363	105	1	1	0	56677.4	SCHPO	Probable T-complex protein 1 subunit beta	23884.3	SCHPO	60S ribosomal protein L1-A
1066.8517	3	5.8	GKKPENTEDGATSNK	GKK(1622.7610)PENTEDGATSNK	MPESAPSTPPSVNR	1712.8217-M(Oxidation)PESAPSTPPSVNR	aleitner_M1012_006	96.5373	16.4	1.3	1.5	7.6	332	55	4.0	2990	704	12.0	Q09697	65	1	0	0	O74313	1	1	0	0	88208.3	SCHPO	Rho-GTPase-activating protein 8	15717.5	SCHPO	Putative uncharacterized protein C15D4.08c
585.4890	6	9.2	NLVEALKVNIEAPPSTSQDSR	NLVEALK(1239.6823)VNIEAPPSTSQDSR	KQGVLSIDSR	K(2405.2438)QGVLSIDSR	aleitner_M1012_006	74.1910	17.0	1.6	1.5	9.2	160	20	6.1	1013	206	7.8	Q10105	2529	1	0	0	O13745	14	1	0	0	297340.3	SCHPO	Translational activator gcn1	60601.0	SCHPO	RNA polymerase II transcription factor B subunit 1
622.9817	3	-6.1	KEIYMEGHK	K(732.3806)EIYMEGHK	MDPHVK	1271.6220-M(Met-loss)DPHVK	aleitner_M1012_006	65.9045	11.3	2.0	1.5	5.6	69	51	1.9	817	720	9.9	Q10415	284	1	0	0	O74436	1	1	0	0	86286.4	SCHPO	Mitochondrial intermediate peptidase	67860.1	SCHPO	Signal recognition particle subunit srp68
706.7817	5	-5.8	TKSLDEADVEILVQK	TK(1841.9887)SLDEADVEILVQK	VKNIIETNYENLVR	VK(1824.9721)NIIETNYENLVR	aleitner_M1012_006	74.6088	12.4	5.7	1.5	3.0	997	219	1.4	3000	787	9.4	O14161	117	1	0	0	Q10059	1160	1	0	0	34553.9	SCHPO	Pre-mRNA-splicing factor cwf21	207600.9	SCHPO	Cell division control protein 12
754.4070	4	3.2	KSQLILENVGTDEK	K(1440.7534)SQLILENVGTDEK	VPGSEKGELLMK	VPGSEK(1710.9040)GELLM(Oxidation)K	aleitner_M1012_006	34.0190	14.9	5.6	1.5	5.5	747	82	3.6	2606	439	9.4	O94481	181	1	0	0	Q9URW9	80	1	0	0	59083.5	SCHPO	Transcription factor TFIIIB component B''	54028.6	SCHPO	Putative aldehyde dehydrogenase-like protein C922.07c
974.4830	4	-3.9	KYSNSGSAVVLK	K(2642.2356)YSNSGSAVVLK	ELTYAEEGQMYAQVTKMLGNGR	ELTYAEEGQM(Oxidation)YAQVTK(1389.7504)MLGNGR	aleitner_M1012_006	93.0630	18.6	1.9	1.5	7.1	1002	173	4.6	4095	895	11.5	O94516	174	1	0	0	P55877	40	1	0	0	43105.4	SCHPO	Peroxisomal membrane protein PEX16	15677.7	SCHPO	Eukaryotic translation initiation factor 1A
494.6171	3	0.34	MGNSLFK	816.4745-M(Met-loss)GNSLFK	VKSFAK	VK(802.4225)SFAK	aleitner_M1012_006	90.2112	23.6	4.9	1.5	14.1	189	10	12.0	548	50	14.3	Q9Y7Z2	1	1	0	0	Q09843	105	1	0	0	20723.3	SCHPO	ADP-ribosylation factor 6	37877.1	SCHPO	Replication factor C subunit 2
672.3682	5	9.3	MIIIDGKNYACVVCLR	1416.8051-M(Oxidation)IIIDGKNYAC(Carbamidomethyl)VVC(Carbamidomethyl)LR	IKAAITQMIYK	IK(2078.0363)AAITQMIYK	aleitner_M1012_006	71.6543	13.9	6.2	1.5	3.0	1489	294	2.9	1586	366	10.9	O94588	1	1	0	0	Q92337	334	1	0	0	20070.2	SCHPO	Copper-binding regulatory protein cuf2	160613.7	SCHPO	ATP-binding cassette transporter abc1
700.7196	5	-8.5	MTVFVVFGGHGK	2204.9374-M(Oxidation)TVFVVFGGHGK	WKEHDYEAWTCHYSR	WK(1431.7221)EHDYEAWTC(Carbamidomethyl)HYSR	aleitner_M1012_006	57.0838	13.2	3.4	1.5	3.0	1842	498	2.2	3210	831	10.2	Q9Y7K0	1	1	0	0	O74865	154	1	0	0	27209.4	SCHPO	UPF0659 protein C216.03	37040.3	SCHPO	WD repeat-containing protein C18.15
868.0909	3	7.9	KGDLVNDEDK	K(1469.6894)GDLVNDEDK	MDEVCAAPAPKK	1269.6089-M(Oxidation)DEVC(Carbamidomethyl)AAPAPKK	aleitner_M1012_006	24.5125	13.4	1.0	1.5	4.1	1149	387	3.1	2339	955	9.3	Q09863	768	1	0	0	O59802	1	1	0	0	122941.9	SCHPO	Stress response protein nst1	36654.8	SCHPO	Phosphatidylinositol N-acetylglucosaminyltransferase GPI2 subunit
845.2182	4	0.25	KGLALINLR	K(2380.1984)GLALINLR	VNVIAKEMYGANGVEFSSLAK	VNVIAK(1134.7125)EM(Oxidation)YGANGVEFSSLAK	aleitner_M1012_006	58.3190	14.7	4.9	1.6	5.0	929	117	3.8	2049	308	9.7	O94247	52	1	0	0	O43007	869	1	0	0	75003.5	SCHPO	DNA polymerase alpha-associated DNA helicase A	105757.8	SCHPO	C-1-tetrahydrofolate synthase, mitochondrial
1115.2194	3	1.6	MAAKPAPFGQSCSNCHK	1583.8381-M(Met-loss)AAKPAPFGQSC(Carbamidomethyl)SNC(Carbamidomethyl)HK	HKSSLINFMLEK	HK(1896.8611)SSLINFMLEK	aleitner_M1012_006	70.6255	17.2	6.8	1.6	7.8	429	30	4.6	2908	355	10.5	Q10134	1	1	0	0	O14077	847	1	0	0	60611.8	SCHPO	Iron-sensing transcription factor 1	112145.9	SCHPO	Putative zinc protease mug138
860.4672	4	4.2	NKSSVSIAEQAASRPK	NK(1765.9349)SSVSIAEQAASRPK	ISEKENELSEILPK	ISEK(1809.9585)ENELSEILPK	aleitner_M1012_006	86.3185	17.1	3.8	1.6	6.5	584	105	4.6	1688	292	10.6	Q9P7T9	201	1	0	0	O42649	340	1	0	0	65816.3	SCHPO	Uncharacterized membrane protein C977.17	136851.5	SCHPO	Structural maintenance of chromosomes protein 3
666.1235	4	-3.8	KVITIFDLK	K(1584.8107)VITIFDLK	TSASKQAAEAQSLR	TSASK(1213.7322)QAAEAQSLR	aleitner_M1012_006	42.4877	10.8	4.7	1.6	1.4	1454	360	1.4	1454	416	9.4	Q9P782	62	1	0	0	O14066	230	1	0	0	37420.2	SCHPO	Uncharacterized protein C1711.08	150018.8	SCHPO	Increased rDNA silencing protein 4 homolog
787.7038	3	-7.6	KPTETFMDSK	K(1161.5536)PTETFM(Oxidation)DSK	KMAGHMGHR	K(1336.6221)MAGHMGHR	aleitner_M1012_006	69.2960	17.2	4.3	1.6	9.4	108	21	3.0	3505	841	9.9	P28706	524	1	0	0	Q9P6P6	204	1	0	0	126329.6	SCHPO	DNA repair protein rad13	28567.2	SCHPO	54S ribosomal protein L9, mitochondrial
1223.6160	3	8.4	MSTLEPEKR	2709.2869-M(Met-loss)STLEPEKR	EESPSKSLEEISQSVSPVEEEPR	EESPSK(1096.5764)SLEEISQSVSPVEEEPR	aleitner_M1012_006	66.9397	23.6	5.9	1.6	15.4	73	6	7.7	2701	459	10.3	Q9USG9	1	1	0	0	O74975	61	1	0	0	61596.0	SCHPO	Probable tyrosyl-DNA phosphodiesterase	41751.0	SCHPO	Probable choline-phosphate cytidylyltransferase
981.5259	3	4.1	MLQSTTVKTGLGGLHGNK	M(Oxidation)LQSTTVK(1084.5661)TGLGGLHGNK	MLIAAMGPK	1995.0459-MLIAAM(Oxidation)GPK	aleitner_M1012_006	40.9107	22.0	7.8	1.6	8.9	1291	96	7.2	3083	322	15.2	O14306	923	1	0	0	O13848	1	1	0	0	131275.5	SCHPO	Probable inositol polyphosphate 5-phosphatase C9G1.10c	31569.8	SCHPO	NAD/NADP-dependent indole-3-acetaldehyde reductase
1189.5681	3	-5.7	KIEMNATVDGNLNDK	K(1904.8938)IEMNATVDGNLNDK	MEYRTNNVPVGNETK	1798.8771-M(Oxidation)EYRTNNVPVGNETK	aleitner_M1012_006	60.4187	19.4	6.2	1.6	9.7	322	39	8.1	775	108	13.9	O60161	628	1	0	0	P22987	1	1	0	0	79122.1	SCHPO	U3 small nucleolar RNA-associated protein 4	98750.2	SCHPO	Protein kinase kin1
822.6880	4	-1.6	HKFILQYIMCR	HK(1762.9539)FILQYIM(Oxidation)C(Carbamidomethyl)R	KGYVMLAVILSNSSK	K(1661.8422)GYVM(Oxidation)LAVILSNSSK	aleitner_M1012_006	86.0553	13.4	3.1	1.6	4.1	736	128	2.4	2262	525	10.4	Q53EK2	14	1	0	0	Q09693	399	1	0	0	27052.0	SCHPO	Non-structural maintenance of chromosomes element 1	57397.0	SCHPO	DNA polymerase type-X family protein pol4
987.1290	3	-0.30	MGGGDLNMK	2020.9663-M(Oxidation)GGGDLNMK	KAALFGEMLNEVSESDK	K(1075.4678)AALFGEM(Oxidation)LNEVSESDK	aleitner_M1012_006	67.8825	15.9	4.6	1.6	6.6	452	60	3.4	3155	727	9.3	Q9Y805	1	1	0	0	P87157	232	1	0	0	46057.3	SCHPO	Pre-mRNA-splicing factor cwf25	59482.0	SCHPO	Probable ADP-ribosylation factor-binding protein C25H2.16c
471.6669	5	5.4	IKSDLEVEANENAK	IK(794.5014)SDLEVEANENAK	KVALAR	K(1696.8519)VALAR	aleitner_M1012_006	24.8075	12.5	3.3	1.6	4.7	310	84	3.0	977	393	11.0	O13783	477	1	0	0	O94396	93	1	0	0	86622.9	SCHPO	Vacuolar protein-sorting protein bro1	60324.6	SCHPO	tRNA pseudouridine synthase 1
535.8835	5	-7.1	KVALASLSQSLFER	K(1126.5329)VALASLSQSLFER	MDPQEKNK	1685.9352-MDPQEKNK	aleitner_M1012_006	29.8620	13.2	1.9	1.6	3.9	701	94	1.6	3153	579	9.3	Q09820	602	1	0	0	Q9USZ7	1	1	0	0	104529.6	SCHPO	ATP-dependent helicase upf1	42180.9	SCHPO	Actin cytoskeleton-regulatory complex protein end3
994.5029	3	6.8	AETAAEDLIKKPISPNTYSD	AETAAEDLIKK(818.3923)PISPNTYSD	MSYQQR	2300.1424-M(Met-loss)SYQQR	aleitner_M1012_006	45.4437	15.4	3.5	1.6	5.6	558	141	2.9	2796	969	10.9	O14178	270	1	0	0	P78890	1	1	0	0	31761.0	SCHPO	54S ribosomal protein L40, mitochondrial	34692.4	SCHPO	Uncharacterized protein C23H3.15c
747.5889	5	3.2	ATGICGSDVHYWKEGGIGDFILK	ATGIC(Carbamidomethyl)GSDVHYWK(1210.6697)EGGIGDFILK	MSEILIEEIK	2660.2945-M(Met-loss)SEILIEEIK	aleitner_M1012_006	35.6302	15.0	4.0	1.6	5.7	549	116	4.4	1240	361	9.3	P36624	50	1	0	0	Q10425	1	1	0	0	38851.4	SCHPO	Putative sorbitol dehydrogenase	84036.0	SCHPO	Eukaryotic translation initiation factor 3 subunit B
903.9447	4	-7.4	GYYDNYISKYQSWALQK	GYYDNYISK(1485.7656)YQSWALQK	KFSQIFFEFR	K(2264.0790)FSQIFFEFR	aleitner_M1012_006	74.0103	15.0	6.2	1.6	4.1	1445	243	2.9	3055	672	10.9	Q9P7W2	151	1	0	0	G2TRS6	90	1	0	0	23485.7	SCHPO	Probable 5-formyltetrahydrofolate cyclo-ligase	12517.9	SCHPO	Putative uncharacterized protein P35G2.17
455.5998	3	4.7	MGLSISK	760.4119-M(Met-loss)GLSISK	KGQYK	K(741.4273)GQYK	aleitner_M1012_006	41.1628	16.0	6.3	1.6	9.7	58	1	2.5	3461	494	6.3	P36579	1	1	0	0	O42877	214	1	0	0	20618.8	SCHPO	ADP-ribosylation factor 1	26677.8	SCHPO	rRNA-processing protein fcf2
563.4752	5	2.1	KFSPDGSCNSQGILDR	K(1032.5128)FSPDGSC(Carbamidomethyl)NSQGILDR	QKTDFEK	QK(1917.8891)TDFEK	aleitner_M1012_006	33.6605	13.8	3.5	1.6	4.5	687	142	3.5	1318	307	11.4	O94527	251	1	0	0	Q9USZ1	138	1	0	0	92499.7	SCHPO	WD repeat protein iqw1	86325.3	SCHPO	Elongation factor G, mitochondrial
548.6826	5	-9.5	LQEWSKSHSNVHIIK	LQEWSK(933.4444)SHSNVHIIK	KDYNEK	K(1943.0265)DYNEK	aleitner_M1012_006	32.7925	12.0	3.7	1.6	8.3	21	1	0.5	4616	1041	6.9	Q7Z9I3	51	1	0	0	A6X974	55	1	0	0	27696.7	SCHPO	Uncharacterized oxidoreductase C663.08c	12074.4	SCHPO	Putative uncharacterized protein C8E11.08c
812.9377	4	9.6	TPPSYGSTIVNIGGIAMKDK	TPPSYGSTIVNIGGIAMK(1199.6294)DK	MSIPVMQLK	2186.1293-MSIPVM(Oxidation)QLK	aleitner_M1012_006	99.1298	12.6	2.1	1.6	3.2	1022	185	1.4	3508	963	9.4	Q09885	262	1	0	0	O74317	1	1	0	0	42961.7	SCHPO	Survival factor 1	13639.7	SCHPO	Meiotically up-regulated gene 98 protein, mitochondrial
1215.6145	3	-1.1	MSTSAIALALSSSK	2409.1489-M(Met-loss)STSAIALALSSSK	EAKSFNPAEFFQTTDDLVGR	EAK(1372.7450)SFNPAEFFQTTDDLVGR	aleitner_M1012_006	76.5252	20.1	1.9	1.6	6.6	1815	357	6.1	2354	508	14.1	O14139	1	1	0	0	Q10106	147	1	0	0	159380.0	SCHPO	Chromodomain helicase hrp3	29683.0	SCHPO	Probable U3 small nucleolar RNA-associated protein 11
873.7025	4	5.2	MHGAPEFLTK	2345.2090-M(Oxidation)HGAPEFLTK	MALNSQPPLSPKPVPSNTWK	M(Oxidation)ALNSQPPLSPK(1283.6220)PVPSNTWK	aleitner_M1012_006	78.0895	14.8	4.4	1.6	3.5	1854	386	3.3	2100	419	11.3	O14118	1	1	0	0	Q9Y7X4	12	1	0	0	33051.1	SCHPO	Uncharacterized protein C3A11.03	30406.8	SCHPO	Uncharacterized membrane protein C365.16
877.4244	3	7.0	MDPFAGTGQSKSYR	1085.5241-MDPFAGTGQSKSYR	MTDVQETQK	1681.7770-M(Met-loss)TDVQETQK	aleitner_M1012_006	49.0110	11.3	3.0	1.7	5.0	100	19	0.4	2003	779	6.3	O42659	1	1	0	0	Q10343	1	1	0	0	12191.9	SCHPO	Anaphase-promoting complex subunit 14	37427.6	SCHPO	5'-AMP-activated protein kinase subunit gamma
1318.3381	3	9.9	MALLPFFDLTNFESDASEELGWLK	1163.6227-M(Oxidation)ALLPFFDLTNFESDASEELGWLK	KDGIFGYVK	K(2926.3987)DGIFGYVK	aleitner_M1012_006	80.6598	20.4	3.1	1.7	6.3	2314	302	6.0	2700	391	14.1	O59667	1	1	0	0	Q9P6J1	470	1	0	0	46183.2	SCHPO	Histidine biosynthesis bifunctional protein his7	58938.7	SCHPO	Mitochondrial 2-methylisocitrate lyase
1007.1796	3	-8.0	KLLNELYSLR	K(1770.8175)LLNELYSLR	VKENGFYMPFEEK	VK(1385.7919)ENGFYM(Oxidation)PFEEK	aleitner_M1012_006	74.2087	17.1	1.3	1.7	4.6	2991	971	4.5	3176	1011	12.5	Q9P6M7	34	1	0	0	Q10425	73	1	0	0	60243.8	SCHPO	Meiotically up-regulated gene 99 protein, mitochondrial	84036.0	SCHPO	Eukaryotic translation initiation factor 3 subunit B
972.4931	3	-0.95	KSEVLAANAEDMK	K(1493.7734)SEVLAANAEDM(Oxidation)K	KDVGLGMMHAIGK	K(1558.7549)DVGLGMMHAIGK	aleitner_M1012_006	89.8918	14.6	4.3	1.7	4.6	871	140	2.0	4433	896	10.0	Q9UT44	40	1	0	0	P50531	393	1	0	0	48707.3	SCHPO	Probable gamma-glutamyl phosphate reductase	68882.8	SCHPO	Checkpoint protein rad17
617.8041	4	-1.5	MSASVRGNSK	1415.6829-M(Oxidation)SASVRGNSK	KLAYQMMYSK	K(1189.5761)LAYQM(Oxidation)MYSK	aleitner_M1012_006	19.3297	14.2	1.3	1.7	5.1	480	296	3.6	1221	777	8.5	O14330	1	1	0	0	O13743	49	1	0	0	8302.3	SCHPO	Uncharacterized protein C16E9.15	30500.2	SCHPO	Uncharacterized protein C16E8.08
582.5062	5	-0.23	VYEMPKDTIPSR	VYEM(Oxidation)PK(1456.7827)DTIPSR	ANKHLFSLFSR	ANK(1588.7807)HLFSLFSR	aleitner_M1012_006	34.4378	12.3	4.0	1.7	3.0	933	246	1.3	2967	1006	9.3	O94358	637	1	0	0	Q9USY7	141	1	0	0	93696.2	SCHPO	Uncharacterized protein C428.10	87102.6	SCHPO	Transmembrane GTPase fzo1
726.0067	6	-8.8	MALNSQPPLSPKPVPSNTWKR	M(Oxidation)ALNSQPPLSPK(1986.7927)PVPSNTWKR	MYNNNSSTSSDSSNSEEK	2501.3101-M(Met-loss)YNNNSSTSSDSSNSEEK	aleitner_M1012_006	62.2172	11.3	4.0	1.7	1.9	880	645	1.4	1228	923	9.4	Q9Y7X4	12	1	0	0	O59700	1	1	0	0	30406.8	SCHPO	Uncharacterized membrane protein C365.16	59170.7	SCHPO	Uncharacterized transporter C36.03c
581.9474	5	3.7	ALKAAGNETR	ALK(1875.1333)AAGNETR	EKAIVTLPVITEALIK	EK(1167.6248)AIVTLPVITEALIK	aleitner_M1012_006	21.1203	11.9	1.6	1.7	4.0	597	300	2.5	1822	1011	7.9	Q9HDX3	288	1	0	0	Q9USZ2	687	1	0	0	38574.6	SCHPO	AB hydrolase superfamily protein B1A11.02	108174.2	SCHPO	Uncharacterized protein C11G11.07
648.9348	5	-8.6	KYGVGPGATIWVK	K(1864.8996)YGVGPGATIWVK	FNGEKDLSQFTWAGK	FNGEK(1512.8341)DLSQFTWAGK	aleitner_M1012_006	57.2853	12.4	4.1	1.7	3.1	966	166	1.3	3304	1051	9.3	O94511	63	1	0	0	P87242	158	1	0	0	34640.3	SCHPO	Putative enoyl reductase C646.07c	22929.7	SCHPO	HD domain-containing protein C4G3.17
541.9442	3	8.2	KNDFDSK	K(770.3997)NDFDSK	MMQNIK	990.4658-M(Met-loss)MQNIK	aleitner_M1012_006	52.0337	14.2	4.2	1.7	9.8	26	2	1.8	3687	698	7.6	O60119	293	1	0	0	O14082	1	1	0	0	41235.3	SCHPO	Vesicle-associated membrane protein-associated protein C16G5.05c	45756.0	SCHPO	Uncharacterized protein UNK4.17
1477.3639	3	-4.3	KTANYHPEVDVQDFTR	K(2510.1716)TANYHPEVDVQDFTR	ATKNFVSEAFSYFDMVPFEK	ATK(2056.9854)NFVSEAFSYFDM(Oxidation)VPFEK	aleitner_M1012_006	85.8677	17.1	5.2	1.7	7.7	315	34	3.0	4304	1053	9.4	O13728	136	1	0	0	O13339	633	1	0	0	72443.9	SCHPO	Alpha-actinin-like protein 1	116330.2	SCHPO	Telomerase reverse transcriptase
642.3557	5	-8.8	IKTLFDLAVQDYLSIK	IK(1340.7201)TLFDLAVQDYLSIK	MGIDIERHHVK	2004.1183-M(Met-loss)GIDIERHHVK	aleitner_M1012_006	39.4898	12.2	4.1	1.7	5.0	252	31	1.3	3311	957	9.3	Q9USY2	101	1	0	0	Q10192	1	1	0	0	118009.4	SCHPO	Uncharacterized RNA-binding protein C1861.04c	21190.0	SCHPO	60S ribosomal protein L18-A
1374.3401	3	5.2	SFMTSSRMDKPSMSNKPR	SFMTSSRMDK(2018.0064)PSM(Oxidation)SNKPR	MATTVKDTMNVDINAIK	2240.0388-M(Oxidation)ATTVKDTMNVDINAIK	aleitner_M1012_006	89.1948	12.8	2.7	1.7	4.9	759	98	2.9	3565	563	7.9	O74351	54	1	0	0	O43063	1	1	0	0	55543.8	SCHPO	Probable cysteine desulfurase, mitochondrial	24564.3	SCHPO	Probable proteasome subunit beta type-1
500.6794	5	3.2	ENIEKVISNMEK	ENIEK(1065.6295)VISNMEK	MNRIGILSR	1570.7913-M(Met-loss)NRIGILSR	aleitner_M1012_006	42.5875	13.4	4.3	1.7	5.0	761	78	2.5	4688	797	10.5	O60104	30	1	0	0	O42894	1	1	0	0	43509.5	SCHPO	Mediator of RNA polymerase II transcription subunit 7	24926.7	SCHPO	Exosome complex component rrp46
839.0770	3	-4.6	MEFTVSNVNLR	1189.5761-M(Oxidation)EFTVSNVNLR	MSASVRGNSK	1462.7126-M(Oxidation)SASVRGNSK	aleitner_M1012_006	26.2278	15.4	4.0	1.7	5.3	870	338	4.0	1943	703	10.1	A6YRR9	1	1	1	0	O14330	1	1	0	0	47494.7	SCHPM	Rad9	8302.3	SCHPO	Uncharacterized protein C16E9.15
1173.0527	4	2.8	MDYPSFHEDPTKDESTVAEQR	Acetyl-MDYPSFHEDPTK(2165.0827)DESTVAEQR	MFGALLGTLGKFQQESER	M(Oxidation)FGALLGTLGK(2661.1541)FQQESER	aleitner_M1012_006	78.3967	17.1	5.9	1.7	7.0	713	70	3.7	5122	1040	10.1	O74396	12	1	0	0	Q10492	86	1	0	0	65554.5	SCHPO	Vacuolar protein sorting-associated protein 9a	23237.4	SCHPO	Pinin homolog 1
1142.1964	3	-3.0	MRQSVTSSSSCSK	2110.9735-M(Met-loss)RQSVTSSSSC(Carbamidomethyl)SK	MSLETYKFSDELHDDFK	1450.6722-M(Met-loss)SLETYKFSDELHDDFK	aleitner_M1012_006	61.8087	18.1	3.9	1.7	7.8	585	70	4.8	3205	509	12.6	P78820	1	1	0	0	Q09746	1	1	0	0	256844.9	SCHPO	Acetyl-CoA carboxylase	72217.1	SCHPO	Protein BZZ1
844.1600	3	-5.6	KQVLGELLYPK	K(1242.7125)QVLGELLYPK	GKPFAFILGR	GK(1424.8279)PFAFILGR	aleitner_M1012_006	78.4887	15.4	2.0	1.7	4.5	2150	366	3.5	4139	720	10.9	P31209	586	1	0	0	O74191	299	1	0	0	71513.3	SCHPO	Polyadenylate-binding protein, cytoplasmic and nuclear	39302.0	SCHPO	FK506-binding protein 39 kDa
689.3277	4	-1.4	MSGSVTSTTTETR	1396.6663-MSGSVTSTTTETR	MISSFSNGFWSK	1494.6872-M(Met-loss)ISSFSNGFWSK	aleitner_M1012_006	18.4250	10.2	0.9	1.7	2.4	681	438	1.4	1467	961	7.8	O13940	1	1	0	0	Q09697	1	1	0	0	41318.8	SCHPO	Probable low-specificity L-threonine aldolase	88208.3	SCHPO	Rho-GTPase-activating protein 8
691.0162	3	-7.1	MKVTCSAPGK	1123.5510-M(Met-loss)KVTC(Carbamidomethyl)SAPGK	MGVNTAGDPQK	1084.5587-M(Met-loss)GVNTAGDPQK	aleitner_M1012_006	67.5112	16.6	4.8	1.7	6.2	605	68	5.0	1190	172	12.5	Q9UT88	1	1	0	0	Q10233	1	1	0	0	47322.6	SCHPO	Probable phosphomevalonate kinase	130239.5	SCHPO	DNA-directed RNA polymerase III subunit RPC2
687.1297	4	5.4	QKLTGSPNPQATPK	Q(Gln->pyro-Glu)K(1295.7125)LTGSPNPQATPK	MASLDIHLYVK	1586.8304-M(Met-loss)ASLDIHLYVK	aleitner_M1012_006	42.8018	16.0	5.6	1.7	7.2	268	13	2.9	3165	536	10.9	O13633	54	1	0	0	O94597	1	1	0	0	46399.5	SCHPO	Uncharacterized J domain-containing protein C17A3.05c	14893.4	SCHPO	Putative uncharacterized membrane protein C622.07
532.2553	5	-5.4	KSYADVYDYYK	K(1242.6092)SYADVYDYYK	MQISEESKER	1551.7133-M(Met-loss)QISEESKER	aleitner_M1012_006	35.5163	13.2	4.9	1.7	2.9	1516	272	2.2	2403	434	10.3	O14057	258	1	0	0	O42999	1	1	0	0	58047.6	SCHPO	Probable guanine deaminase	5794.8	SCHPO	Mitochondrial import receptor subunit tom7
533.1107	5	-2.1	MFTGLVEAIGVVK	1297.7646-MFTGLVEAIGVVK	KLVQGVFELK	K(1500.8262)LVQGVFELK	aleitner_M1012_006	45.6373	12.2	1.1	1.7	3.5	627	338	2.2	1513	874	9.8	Q9Y7P0	1	1	0	0	Q09780	242	1	0	0	22861.3	SCHPO	Riboflavin synthase	43407.2	SCHPO	Putative mevalonate kinase
1579.1144	4	0.72	LKGDQFNIIASVFYVTFILFEMPTTLLMK	LK(2917.6279)GDQFNIIASVFYVTFILFEM(Oxidation)PTTLLMK	LPFELKPLAILIGIAGSTAIFTMGYK	LPFELK(3532.8642)PLAILIGIAGSTAIFTM(Oxidation)GYK	aleitner_M1012_006	99.1920	10.2	0.9	1.7	3.9	367	229	2.4	1310	703	6.3	Q9US44	92	1	0	0	Q9C0X5	22	1	0	0	55267.2	SCHPO	Uncharacterized transporter C1002.16c	8439.1	SCHPO	Uncharacterized protein PB8E5.10
760.0956	4	-8.3	MPKTDACER	1913.8988-M(Oxidation)PKTDAC(Carbamidomethyl)ER	TDKDWLGYVWPPNW	TDK(1260.5479)DWLGYVWPPNW	aleitner_M1012_006	58.0863	10.7	4.6	1.7	1.4	1723	384	1.3	1855	541	9.3	Q9Y824	1	1	0	0	Q9USG9	525	1	0	0	112871.6	SCHPO	Uncharacterized protein C1105.01	61596.0	SCHPO	Probable tyrosyl-DNA phosphodiesterase
727.3463	6	-6.0	KNNIVIADLGCGEAK	K(2757.2361)NNIVIADLGC(Carbamidomethyl)GEAK	MSNLLEAESSCDSKSLGVDDFTSK	MSNLLEAESSC(Carbamidomethyl)DSK(1738.8924)SLGVDDFTSK	aleitner_M1012_006	69.7323	14.2	4.3	1.7	4.1	1027	201	3.2	1812	393	10.1	Q10257	166	1	0	0	Q10444	14	1	0	0	36329.3	SCHPO	Ribosomal RNA-processing protein 8	65687.6	SCHPO	Glucan 1,3-beta-glucosidase 2
649.5761	4	2.2	KCNMWDLK	K(1484.7697)C(Carbamidomethyl)NM(Oxidation)WDLK	LKGHATFAEMVK	LK(1247.5679)GHATFAEM(Oxidation)VK	aleitner_M1012_006	29.6458	12.8	3.0	1.8	5.0	290	60	1.9	2205	609	9.9	O60186	156	1	0	0	P12000	144	1	0	0	26568.8	SCHPO	37S ribosomal protein S10, mitochondrial	86581.9	SCHPO	DNA ligase 1
745.8633	4	5.4	FEFKPTATADVQTNR	FEFK(1255.5552)PTATADVQTNR	MMFMQQFR	1861.9210-MMFMQQFR	aleitner_M1012_006	73.7733	12.3	1.8	1.8	3.0	1057	236	1.3	3405	965	9.3	Q09904	502	1	0	0	Q9P7L9	1	1	0	0	123975.4	SCHPO	Nucleoporin nup124	12735.0	SCHPO	Probable 54S ribosomal protein L34, mitochondrial
584.4791	5	-3.4	LAESWTNSAKNSDDPSK	LAESWTNSAK(1068.5200)NSDDPSK	KPNESSNR	K(1986.9171)PNESSNR	aleitner_M1012_006	33.2088	12.0	2.8	1.8	4.2	382	50	1.4	2631	614	7.8	O94544	481	1	0	0	O14009	17	1	0	0	69522.8	SCHPO	Leukotriene A-4 hydrolase homolog	41009.0	SCHPO	Nuclear speckle splicing regulatory protein 1 homolog
636.9851	5	4.8	MFGRLLLLGILFHVVFLK	1195.6350-M(Met-loss)FGRLLLLGILFHVVFLK	KWENNVLR	K(2122.3071)WENNVLR	aleitner_M1012_006	71.7598	12.8	2.9	1.8	5.0	369	68	1.9	3084	885	9.9	Q8WZK2	1	1	0	0	O94261	42	1	0	0	106404.4	SCHPO	GPI ethanolamine phosphate transferase 1	24997.3	SCHPO	Kinetochore protein fta3
888.2102	4	-5.1	TVSNHNSVLHGIKPIDFISLR	TVSNHNSVLHGIK(1202.5489)PIDFISLR	MGSDGSSLSPK	2484.3489-MGSDGSSLSPK	aleitner_M1012_006	85.1543	14.5	5.1	1.8	3.6	1077	369	2.9	1625	803	10.9	Q9UUE7	166	1	0	0	P36616	1	1	0	0	42629.6	SCHPO	Cell division control protein 73	61056.4	SCHPO	Protein kinase dsk1
751.6691	4	4.8	KVIEEFSR	K(1996.0881)VIEEFSR	DIKPENILISEYGVLR	DIK(1144.6128)PENILISEYGVLR	aleitner_M1012_006	99.8557	16.2	4.8	1.8	4.6	1253	290	3.6	2206	504	11.6	Q9P7T1	3225	1	0	0	O74526	586	1	0	0	559853.9	SCHPO	Hydroxamate-type ferrichrome siderophore peptide synthetase	85910.3	SCHPO	Probable serine/threonine-protein kinase C70.05c
536.0959	5	1.4	DGHEITKNLFAQLR	DGHEITK(1034.5760)NLFAQLR	MPPSKGLNGK	1778.9315-M(Met-loss)PPSKGLNGK	aleitner_M1012_006	64.1560	16.9	3.7	1.8	6.0	1330	583	5.1	2297	960	13.0	O94530	360	1	0	0	P56287	1	1	0	0	44773.6	SCHPO	tRNA threonylcarbamoyladenosine biosynthesis protein sua5	76326.3	SCHPO	Probable translation initiation factor eIF-2B subunit epsilon
527.9250	3	-2.4	MDGTSQAFK	728.3592-M(Met-loss)DGTSQAFK	MDSIEK	990.4658-M(Met-loss)DSIEK	aleitner_M1012_006	27.9158	12.8	0.9	1.8	9.8	13	3	0.8	5054	663	5.1	O13950	1	1	0	0	O59799	1	1	0	0	25612.0	SCHPO	Signal recognition particle receptor subunit beta	9212.3	SCHPO	Coiled-coil-helix-coiled-coil-helix domain-containing protein C550.01c
660.5605	4	2.0	MTSKMENNK	1540.7232-M(Oxidation)TSKMENNK	KMEVYNNQFSK	K(1235.5526)M(Oxidation)EVYNNQFSK	aleitner_M1012_006	52.9733	13.3	1.9	1.8	4.0	713	115	2.4	1997	420	10.4	Q09146	1	1	0	0	O13783	685	1	0	0	43201.2	SCHPO	Brefeldin A resistance protein	86622.9	SCHPO	Vacuolar protein-sorting protein bro1
706.3744	5	-0.72	GQKYSYSEAPEHEK	GQK(1875.0903)YSYSEAPEHEK	MLLSVRGVPVEIPSLK	1789.8159-MLLSVRGVPVEIPSLK	aleitner_M1012_006	70.3828	13.9	3.2	1.8	3.0	1769	569	2.9	1884	621	10.9	P87175	104	1	0	0	Q10056	1	1	0	0	60313.2	SCHPO	DNA-(apurinic or apyrimidinic site) lyase 2	66766.1	SCHPO	Serine/threonine-protein kinase shk2
1302.3352	3	3.6	LHEFTKVELFAWTHPSR	LHEFTK(1806.8901)VELFAWTHPSR	EKYEVHHGVTISDR	EK(2235.1477)YEVHHGVTISDR	aleitner_M1012_006	98.8530	15.8	3.2	1.8	4.9	1485	205	3.2	4230	850	10.9	Q9UTB2	338	1	0	0	O94641	360	1	0	0	54180.6	SCHPO	Serine--tRNA ligase, mitochondrial	100507.8	SCHPO	Heat shock protein 104
876.6812	4	-0.083	KSLSMAENEEEK	K(2093.0616)SLSM(Oxidation)AENEEEK	MATQNYKVADISLAAFGR	MATQNYK(1547.7025)VADISLAAFGR	aleitner_M1012_006	41.0648	12.4	4.5	1.8	3.0	863	145	1.4	2466	617	9.4	O14343	870	1	0	0	O13639	7	1	0	0	99060.0	SCHPO	Kinesin-like protein 5	47383.8	SCHPO	Adenosylhomocysteinase
559.2653	5	-2.8	INFSKSLMQLEK	INFSK(1338.5333)SLM(Oxidation)QLEK	MFNNGDNMSR	1590.8327-MFNNGDNM(Oxidation)SR	aleitner_M1012_006	32.8767	11.6	3.2	1.8	2.1	1994	742	1.9	2311	947	9.5	O74397	194	1	0	0	O13735	1	1	0	0	62006.4	SCHPO	Asparagine synthetase domain-containing protein C4F6.11c	154326.8	SCHPO	Actin-interacting protein 3 homolog
805.6237	4	-2.8	MSDSRQNSQR	1994.9433-M(Oxidation)SDSRQNSQR	MKENDHLNSVSSSEIEK	M(Met-loss+Acetyl)K(1361.5994)ENDHLNSVSSSEIEK	aleitner_M1012_006	46.6827	12.9	0.5	1.8	3.5	802	434	3.5	802	444	11.5	Q09911	1	1	0	0	O43081	2	1	0	0	59035.7	SCHPO	Uncharacterized protein C30D11.14c	55248.4	SCHPO	Uncharacterized MFS-type transporter C947.06c
861.8320	3	9.1	KELSILEMEK	K(1363.7976)ELSILEMEK	MGILIGTFPPRR	1356.7211-M(Met-loss)GILIGTFPPRR	aleitner_M1012_006	52.3790	14.2	1.8	1.8	3.2	1819	357	2.9	2196	476	11.0	O14207	905	1	0	0	Q09886	1	1	0	0	217435.4	SCHPO	Protein mms22	13701.2	SCHPO	Meiotically up-regulated gene 42 protein
807.4382	5	3.8	FVTEQPKTLASDVQLK	FVTEQPK(2229.1616)TLASDVQLK	MASKYQSVQPGGSLIIAWR	1941.0459-MASKYQSVQPGGSLIIAWR	aleitner_M1012_006	69.6977	15.6	3.7	1.8	5.5	917	130	3.2	3780	710	10.1	O74842	542	1	0	0	O14172	1	1	0	0	143668.0	SCHPO	ATP-dependent helicase fft2	29444.7	SCHPO	Siroheme biosynthesis protein met8
617.6636	6	-2.7	MKPESKSFEVQSSLLYSQAALK	MKPESK(1229.6703)SFEVQSSLLYSQAALK	KHALMHISR	K(2608.3458)HALMHISR	aleitner_M1012_006	55.4162	14.6	5.6	1.8	3.6	2258	401	3.0	3330	663	11.0	P87306	251	1	0	0	Q152U6	144	1	0	0	62480.1	SCHPO	Mediator of RNA polymerase II transcription subunit 17	41557.3	SCHPM	Double-strand-specific Pac1 ribonuclease
727.3829	5	9.3	ESELSLSKLFLYAVPSNSGNIR	ESELSLSK(1208.5747)LFLYAVPSNSGNIR	MTSALYSGGGK	2561.3377-MTSALYSGGGK	aleitner_M1012_006	70.8315	12.3	4.1	1.8	2.9	1326	270	1.4	3789	1028	9.4	Q9UTH0	906	1	0	0	P87132	1	1	0	0	132071.8	SCHPO	Nucleoporin nup132	65948.5	SCHPO	Uncharacterized protein C167.05
910.7402	4	6.4	KTLELAENLYTNGFVSYPR	K(1424.7763)TLELAENLYTNGFVSYPR	KGTIILSDSEPK	K(2352.2002)GTIILSDSEPK	aleitner_M1012_006	88.1237	16.0	4.1	1.8	5.5	1006	127	3.2	4000	700	10.5	O60126	314	1	0	0	Q09184	330	1	0	0	71169.7	SCHPO	DNA topoisomerase 3	41597.9	SCHPO	Curved DNA-binding protein
1215.2634	3	-5.9	MSWRPTHSVRNAPYSMR	1551.8007-MSWRPTHSVRNAPYSM(Oxidation)R	MNYAKLSIAFSK	Acetyl-MNYAK(2229.0572)LSIAFSK	aleitner_M1012_006	93.9172	17.9	4.9	1.9	8.6	265	54	5.1	1709	468	11.4	O13767	1	1	0	0	O42908	5	1	0	0	28325.7	SCHPO	Uncharacterized protein C17A5.05c	98971.3	SCHPO	Mitochondrial presequence protease
951.1666	3	-6.0	NSIKSPFLCLIYISK	NSIK(1068.5200)SPFLC(Carbamidomethyl)LIYISK	KPNESSNR	K(1920.0431)PNESSNR	aleitner_M1012_006	33.0723	12.6	2.6	1.9	4.8	696	94	3.2	2345	379	9.9	O94508	525	1	0	0	O14009	17	1	0	0	148373.0	SCHPO	Pre-mRNA-splicing factor cwf11	41009.0	SCHPO	Nuclear speckle splicing regulatory protein 1 homolog
1040.9006	3	5.9	NILKNEDDEIR	NILK(1761.9778)NEDDEIR	DIKNIHELLGFLGR	DIK(1495.7518)NIHELLGFLGR	aleitner_M1012_006	92.4702	13.6	2.6	1.9	5.2	669	100	2.3	5095	916	8.4	Q9HGN1	1406	1	0	0	O13699	341	1	0	0	181194.9	SCHPO	Serine/threonine-protein kinase gcn2	50433.7	SCHPO	Meiotically up-regulated gene 132 protein
881.4010	4	3.0	MDNANCVGGCKFETR	1763.8360-MDNANC(Carbamidomethyl)VGGC(Carbamidomethyl)KFETR	MSSSDSDSVSLSIRR	1895.7964-MSSSDSDSVSLSIRR	aleitner_M1012_006	61.7883	12.4	1.6	1.9	3.0	1544	255	1.4	4843	1007	9.4	Q9UT49	1	1	0	0	P07799	1	1	0	0	65771.6	SCHPO	Poly(A) RNA polymerase cid13	93981.3	SCHPO	DNA topoisomerase 1
802.3740	4	-1.6	KHYEGVMNSIESFAK	K(1450.6423)HYEGVM(Oxidation)NSIESFAK	MASSSSSSGSSSPASK	1892.8978-M(Met-loss)ASSSSSSGSSSPASK	aleitner_M1012_006	64.9210	11.5	2.7	1.9	3.6	405	155	1.4	1810	1016	10.0	O43048	491	1	0	0	Q09890	1	1	0	0	95006.6	SCHPO	TBC domain-containing protein C215.01	25912.2	SCHPO	Uncharacterized protein C584.16c
1161.5308	3	3.5	MDGHTCDVFVGK	2100.9782-M(Oxidation)DGHTC(Carbamidomethyl)DVFVGK	MTMLDAIKSNYISDMSK	M(Oxidation)TMLDAIK(1518.6483)SNYISDMSK	aleitner_M1012_006	65.8505	16.6	2.5	1.9	6.5	642	158	4.2	2421	912	10.1	O14057	1	1	0	0	O74740	93	1	0	0	58047.6	SCHPO	Probable guanine deaminase	89451.4	SCHPO	Cleavage factor two protein 2
782.6514	4	-2.7	MFTGLVEAIGVVK	1894.8672-M(Met-loss)FTGLVEAIGVVK	KNWFVCGSDDFQVR	K(1369.7857)NWFVC(Carbamidomethyl)GSDDFQVR	aleitner_M1012_006	63.4183	10.9	1.5	1.9	1.5	1158	534	1.4	1240	775	9.4	Q9Y7P0	1	1	0	0	O42937	68	1	0	0	22861.3	SCHPO	Riboflavin synthase	89803.9	SCHPO	Probable coatomer subunit beta'
785.1457	4	-10.0	DSKDDNVSFSSDK	DSK(1693.9688)DDNVSFSSDK	MAKLSSLLNPIISK	Acetyl-MAK(1580.6842)LSSLLNPIISK	aleitner_M1012_006	55.7440	14.4	3.8	1.9	3.9	1718	334	3.0	3081	663	10.5	O13771	131	1	0	0	O14200	3	1	0	0	34978.8	SCHPO	Uncharacterized protein C17A5.09c	56508.6	SCHPO	PXA domain protein 1
813.4150	3	-1.6	KADSLHIGDLK	K(1241.5710)ADSLHIGDLK	MGNDGGSLPTR	1333.7242-MGNDGGSLPTR	aleitner_M1012_006	85.5902	15.4	1.8	1.9	4.5	1363	229	2.9	3578	779	10.9	Q65ZA6	26	1	0	0	C1M2W1	1	1	1	0	12365.5	SCHPO	Chromosome transmission fidelity protein 8	27057.5	SCHPM	Rtf2 factor
768.1545	4	4.9	MDLVSASQSYFK	1693.9251-MDLVSASQSYFK	AETSTKPKAVATPQK	AETSTK(1512.7170)PKAVATPQK	aleitner_M1012_006	69.9513	11.8	5.5	1.9	3.5	681	65	2.4	1484	220	8.3	Q09805	1	1	0	0	P50527	337	1	0	0	63552.2	SCHPO	Vacuolar protein sorting-associated protein 45	72358.8	SCHPO	Serine/threonine-protein kinase shk1/pak1
692.3521	4	-4.1	YKLQTPGNASNGK	YK(1388.6857)LQTPGNASNGK	MTPQLSSSVASK	1514.7729-M(Oxidation)TPQLSSSVASK	aleitner_M1012_006	34.9760	12.9	3.2	1.9	3.0	1574	398	2.9	1685	487	9.9	Q10074	268	1	0	0	Q9P6I5	1	1	0	0	73061.3	SCHPO	Vacuolar amino acid transporter 3	22394.9	SCHPO	Guanylate kinase
846.0974	3	-8.9	KGAALHGLGDLDAAR	K(1071.5084)GAALHGLGDLDAAR	MTSAIEEER	1601.8526-M(Met-loss)TSAIEEER	aleitner_M1012_006	80.5635	12.0	4.3	1.9	7.7	37	1	2.6	1229	213	5.4	Q9USI5	76	1	0	0	O94721	1	1	0	0	65545.5	SCHPO	Heat shock protein sti1 homolog	24688.7	SCHPO	RWD domain-containing protein C1393.09c
833.7999	3	7.5	KTGLGGVSGNK	K(1481.7977)TGLGGVSGNK	TKEVDTSIVQPK	TK(1154.6295)EVDTSIVQPK	aleitner_M1012_006	93.1797	16.6	4.7	2.0	10.4	65	2	2.4	5991	853	10.4	O43001	669	1	0	0	Q9HE16	443	1	0	0	121823.0	SCHPO	Inositol-1,4,5-trisphosphate 5-phosphatase 1	60558.1	SCHPO	Uncharacterized transcriptional regulatory protein C1399.05c
1057.2200	3	5.8	MQTMLGKPALQYFGKLSR	1100.5237-MQTMLGKPALQYFGKLSR	MESGSIDLDK	2206.1643-M(Met-loss)ESGSIDLDK	aleitner_M1012_006	98.6170	16.6	3.1	2.0	10.9	56	4	5.0	1810	323	9.9	O14354	1	1	0	0	O74415	1	1	0	0	31178.9	SCHPO	Mitochondrial genome maintenance protein mgm101	179231.3	SCHPO	Uncharacterized protein C14G10.02
537.3033	4	7.4	MWSKLSISSK	1110.5921-M(Met-loss)WSKLSISSK	KPSADKAEK	K(1172.6441)PSADKAEK	aleitner_M1012_006	41.5427	10.7	1.0	2.0	1.4	1412	347	1.3	1516	452	9.3	Q10060	1	1	0	0	O14369	316	1	0	0	16664.0	SCHPO	Uncharacterized protein C1F5.05c	42513.9	SCHPO	Probable RNA-binding protein sce3
1192.6322	3	5.3	KFISETPNLYASLLDTSPTTVVAR	K(952.4654)FISETPNLYASLLDTSPTTVVAR	MYNVTYR	2760.4586-M(Met-loss)YNVTYR	aleitner_M1012_006	97.1227	16.4	4.4	2.0	6.0	990	140	4.5	2427	487	12.4	O43043	201	1	0	0	Q09742	1	1	0	0	125130.0	SCHPO	Sterol regulatory element-binding protein cleavage-activating protein	37513.2	SCHPO	Uncharacterized protein C12C2.01c
727.3839	5	1.6	GTVEFKVAAHGDFISSK	GTVEFK(1839.9618)VAAHGDFISSK	LGKETPHDYLITSTK	LGK(1929.9836)ETPHDYLITSTK	aleitner_M1012_006	85.7948	12.4	3.5	2.0	4.5	468	80	3.1	1232	224	10.0	Q12706	65	1	0	0	Q9P6M0	332	1	0	0	49321.4	SCHPO	Serine/threonine-protein kinase psk1	47765.6	SCHPO	Structure-specific endonuclease subunit slx4
820.2020	4	2.3	YKLMAATMIGQGK	YK(1866.0350)LMAATMIGQGK	AIVKIADTTVLPSASDK	AIVK(1548.8044)IADTTVLPSASDK	aleitner_M1012_006	30.9683	13.6	4.7	2.0	4.0	872	125	2.6	2119	406	9.6	O74766	123	1	0	0	O14079	55	1	0	0	60219.1	SCHPO	Probable delta-1-pyrroline-5-carboxylate dehydrogenase	70201.3	SCHPO	Uncharacterized protein mdb1
1066.8560	3	-5.3	MNTSARLLALVSK	1925.8070-M(Met-loss)NTSARLLALVSK	FKASEGDACVCASACR	FK(1409.8242)ASEGDAC(Carbamidomethyl)VC(Carbamidomethyl)ASAC(Carbamidomethyl)R	aleitner_M1012_006	94.5532	14.6	5.3	2.0	4.6	1564	190	3.1	4253	691	10.0	O42658	1	1	0	0	O74332	72	1	0	0	11100.8	SCHPO	Pterin-4-alpha-carbinolamine dehydratase	13060.9	SCHPO	Uncharacterized protein C1685.12c
509.1084	5	3.2	KNLLDLLSQK	K(1369.8003)NLLDLLSQK	TKMLLQLTLR	TK(1308.7653)M(Oxidation)LLQLTLR	aleitner_M1012_006	43.7727	12.8	3.4	2.0	5.0	422	74	3.4	1267	246	8.9	Q9P785	46	1	0	0	O94525	863	1	0	0	47427.9	SCHPO	LisH domain-containing protein C1711.05	128576.7	SCHPO	Uncharacterized ribonuclease C609.01
510.5089	5	1.6	ILNIKIPFGK	ILNIK(1405.7817)IPFGK	TKQSPPLALEGK	TK(1279.7904)QSPPLALEGK	aleitner_M1012_006	35.7883	11.7	2.9	2.0	3.4	1150	278	3.0	1562	344	10.4	O13759	327	1	0	0	Q09687	246	1	0	0	67871.0	SCHPO	RNA-binding post-transcriptional regulator csx1	56347.7	SCHPO	Probable phosphoacetylglucosamine mutase 1
986.2531	5	-7.6	SVMMLGCEAGGDGVDTPKHSATLTMGK	SVMMLGC(Carbamidomethyl)EAGGDGVDTPK(2161.0175)HSATLTM(Oxidation)GK	QNTKQGLSSSFIDSDASQK	Q(Gln->pyro-Glu)NTK(2903.3173)QGLSSSFIDSDASQK	aleitner_M1012_006	38.0925	17.0	1.9	2.0	6.8	1103	196	4.8	3804	977	10.2	O13831	560	1	0	0	Q09772	674	1	0	0	75437.5	SCHPO	Tryptophan synthase	92966.3	SCHPO	Meiotic recombination protein rdh54
1120.5424	3	-8.8	ENDLIKISNHSTEYGK	ENDLIK(1511.7290)ISNHSTEYGK	NEKEIIPDTCR	NEK(1984.9742)EIIPDTC(Carbamidomethyl)R	aleitner_M1012_006	65.9875	16.1	0.5	2.0	6.7	462	232	6.2	617	307	11.1	Q9UUG9	673	1	0	0	Q6LA55	1729	1	0	0	154814.6	SCHPO	Tuberous sclerosis 2 protein homolog	311844.1	SCHPO	UPF0648 protein C3H5.09c
615.5983	4	8.5	MSFVDLEQGR	1408.8290-M(Met-loss)SFVDLEQGR	MALLLEGTSLARK	1187.5823-M(Met-loss)ALLLEGTSLARK	aleitner_M1012_006	30.3323	13.1	5.6	2.0	3.0	1302	234	2.0	2472	412	9.5	O94651	1	1	0	0	Q8WZJ7	1	1	0	0	29560.3	SCHPO	Syntaxin pep12	101203.4	SCHPO	C-1-tetrahydrofolate synthase, cytoplasmic
951.7067	4	-6.3	KDQYVPEVSELEK	K(2240.0388)DQYVPEVSELEK	SFMTSSRMDKPSMSNKPR	SFMTSSRMDK(1700.8509)PSM(Oxidation)SNKPR	aleitner_M1012_006	74.7437	17.1	0.9	2.0	5.0	2453	450	4.2	3924	788	12.1	Q9P7J6	81	1	0	0	O74351	54	1	0	0	15534.1	SCHPO	40S ribosomal protein S17-B	55543.8	SCHPO	Probable cysteine desulfurase, mitochondrial
960.4752	3	-4.9	EKSGSMFFNTLR	EK(1446.7363)SGSM(Oxidation)FFNTLR	MAVGPVTGMFKR	1569.7497-M(Oxidation)AVGPVTGMFKR	aleitner_M1012_006	58.5562	14.5	4.7	2.1	6.6	266	45	3.6	1685	334	10.0	Q10362	677	1	0	0	O94705	1	1	0	0	94887.8	SCHPO	SET domain-containing protein 3	6643.8	SCHPO	Cytochrome c oxidase subunit 7A
652.8553	4	-9.2	MTVVDIKIGNK	1521.7715-M(Met-loss)TVVDIKIGNK	NSLKDAYFGLEK	NSLK(1223.7125)DAYFGLEK	aleitner_M1012_006	31.6283	12.2	5.0	2.1	2.9	1337	246	1.3	4074	950	9.3	P40236	1	1	0	0	O94600	42	1	0	0	45832.3	SCHPO	Casein kinase I homolog hhp2	124766.0	SCHPO	TEL2-interacting protein 1
822.4014	3	-2.2	MDFLSHAMLSR	1141.5768-M(Oxidation)DFLSHAMLSR	MSKNHEVYK	1460.6792-M(Met-loss)SKNHEVYK	aleitner_M1012_006	54.1868	12.9	4.1	2.1	7.2	86	6	1.9	2757	602	9.9	Q10292	1	1	0	0	Q8TFH7	1	1	0	0	51151.9	SCHPO	Meiosis-specific serine/threonine-protein kinase mek1	44608.6	SCHPO	Probable tRNA-splicing endonuclease subunit sen2
912.1306	3	-8.9	TIQKAGMISFER	TIQK(1337.6762)AGM(Oxidation)ISFER	SPAKPQAQSMR	SPAK(1533.7861)PQAQSMR	aleitner_M1012_006	73.0030	14.3	4.0	2.1	6.6	275	38	3.4	2102	493	7.7	O14000	130	1	0	0	Q9P7B5	239	1	0	0	61946.6	SCHPO	Probable methionine--tRNA ligase, mitochondrial	32359.7	SCHPO	DNA damage response protein wss1
725.4091	4	-9.2	EKILTAHEASVR	EK(1544.8926)ILTAHEASVR	HDTKLLVLALER	HDTK(1490.8093)LLVLALER	aleitner_M1012_006	93.3028	16.6	2.0	2.1	7.2	352	78	2.5	4591	983	10.5	P87142	136	1	0	0	O14187	860	1	0	0	61286.4	SCHPO	Heat shock protein 70 homolog C57A7.12	274558.2	SCHPO	Pre-mRNA-splicing factor spp42
541.5002	5	1.3	HVIAAKPKHLLSGK	HVIAAK(1204.5468)PKHLLSGK	MVSDMLGGNK	1635.9824-MVSDM(Oxidation)LGGNK	aleitner_M1012_006	35.0705	12.9	3.7	2.1	5.1	350	39	1.9	2872	821	9.9	O94659	625	1	0	0	O14255	1	1	0	0	72799.9	SCHPO	Probable nucleolar GTP-binding protein 1	92890.4	SCHPO	Probable mannosyl-oligosaccharide glucosidase
492.9001	3	-7.0	MYIMSK	835.3633-M(Met-loss)YIMSK	MSSETK	778.3935-M(Oxidation)SSETK	aleitner_M1012_006	13.1135	11.5	0.7	2.1	4.6	205	91	2.6	775	346	8.5	Q9Y7T6	1	1	0	0	O42909	1	1	0	0	57425.7	SCHPO	Dolichol kinase sec59	38187.1	SCHPO	Zinc-type alcohol dehydrogenase-like protein C16A3.02c
781.0192	5	-4.3	KATVLSTNAR	K(2840.4729)ATVLSTNAR	SLSKPLSPEAVSELMSTEVVLSIDR	SLSK(1197.6717)PLSPEAVSELM(Oxidation)STEVVLSIDR	aleitner_M1012_006	87.1512	13.1	3.9	2.1	3.4	2120	359	2.1	5354	927	9.7	O42656	259	1	0	0	Q9P7V5	1131	1	0	0	119590.2	SCHPO	Protein ric1	206802.1	SCHPO	Protein transport protein sec72
759.7567	3	9.2	KELLPDVK	K(1335.6679)ELLPDVK	MSCLNLHVPK	1078.6274-MSC(Carbamidomethyl)LNLHVPK	aleitner_M1012_006	39.7572	12.3	2.9	2.1	1.4	2755	481	1.3	2942	601	10.9	O74562	1018	1	0	0	C6Y4A4	1	1	0	0	122976.0	SCHPO	Exocyst complex component sec8	12447.2	SCHPO	Uncharacterized membrane protein C688.16
872.6730	4	-1.6	MSSSSNTSSHRSYGLR	1714.8778-M(Oxidation)SSSSNTSSHRSYGLR	IDIKGNEEQYLQK	IDIK(1909.8588)GNEEQYLQK	aleitner_M1012_006	76.0753	16.4	2.6	2.1	6.7	853	140	3.9	4821	997	11.8	P07527	1	1	0	0	Q9C106	548	1	0	0	96262.1	SCHPO	Mitosis inhibitor protein kinase wee1	68368.2	SCHPO	DNA-directed RNA polymerase III subunit rpc3
753.1677	5	2.1	WKSFNDLHGLWYNCLR	WK(1652.7893)SFNDLHGLWYNC(Carbamidomethyl)LR	QENEKSPEGIEQK	QENEK(2246.0731)SPEGIEQK	aleitner_M1012_006	53.3803	12.3	2.8	2.1	2.9	1226	296	1.4	3380	820	9.4	P87232	69	1	0	0	Q9P7V5	89	1	0	0	16586.5	SCHPO	54S ribosomal protein L4, mitochondrial	206802.1	SCHPO	Protein transport protein sec72
861.4061	5	-4.2	DAMATVEAHEQASKSGDTSTSGAISK	DAMATVEAHEQASK(1723.8305)SGDTSTSGAISK	FVKYTIDDDSVER	FVK(2716.2498)YTIDDDSVER	aleitner_M1012_006	55.0507	16.4	4.4	2.1	4.6	1896	324	3.9	2836	557	11.8	Q9USJ8	142	1	0	0	Q9UUF7	606	1	0	0	24640.0	SCHPO	CTD kinase subunit gamma	104700.6	SCHPO	Coatomer subunit beta
776.7598	3	2.2	MNFFTSAVGSKVFK	896.4967-M(Met-loss)NFFTSAVGSKVFK	MPSLLSSR	1568.8239-M(Met-loss)PSLLSSR	aleitner_M1012_006	31.7813	13.0	3.6	2.1	4.1	705	73	3.5	1042	124	11.5	O14189	1	1	0	0	Q9UUJ9	1	1	0	0	49741.3	SCHPO	Protein phosphatase 2C homolog C10F6.17c	57916.7	SCHPO	Acetyl-CoA hydrolase
867.2163	4	-9.4	MSTKLVDHVEITVPTGK	M(Met-loss+Acetyl)STK(1699.9066)LVDHVEITVPTGK	IKTSANDLVETLMK	IK(1903.0302)TSANDLVETLMK	aleitner_M1012_006	61.7462	15.4	5.1	2.2	6.1	573	77	2.9	3913	971	9.3	O14293	4	1	0	0	Q9Y7Z8	590	1	0	0	54768.8	SCHPO	Putative aldehyde dehydrogenase-like protein C9E9.09c	135711.4	SCHPO	Myosin-1
579.5924	4	-0.34	KIFKPNEVK	K(1212.6867)IFKPNEVK	NQKFLQGIK	NQK(1239.7227)FLQGIK	aleitner_M1012_006	39.3625	11.3	1.0	2.2	3.0	760	196	1.0	3116	941	8.3	Q10336	238	1	0	0	O13983	199	1	0	0	38104.1	SCHPO	Meiotic coiled-coil protein 6	120970.9	SCHPO	Putative ATP-dependent helicase hrq1
776.1681	4	3.0	YGLKPTSVDPSTVKR	YGLK(1453.7347)PTSVDPSTVKR	MPTVQTPSQRR	1784.9672-M(Oxidation)PTVQTPSQRR	aleitner_M1012_006	44.2207	14.4	3.6	2.2	6.7	204	26	5.0	555	81	7.7	P79011	239	1	0	0	G2TRT3	1	1	0	0	32161.9	SCHPO	Transcription initiation factor IIE subunit beta	8121.8	SCHPO	Protein tam14
661.3257	3	-6.1	MTSATTTEATAK	900.4375-M(Met-loss)TSATTTEATAK	MVASNNMK	1218.5980-M(Met-loss)VASNNMK	aleitner_M1012_006	56.7445	12.4	1.5	2.2	6.1	119	25	4.7	291	56	9.5	O60085	1	1	0	0	Q9C0W7	1	1	0	0	47271.7	SCHPO	Methionine aminopeptidase 2	100080.2	SCHPO	AP-2 complex subunit alpha
757.8627	4	6.2	MENYTKSTTMCGK	1608.7858-M(Met-loss)ENYTKSTTMC(Carbamidomethyl)GK	KNVMAFDYEQVK	K(1556.6851)NVMAFDYEQVK	aleitner_M1012_006	50.3908	12.8	3.7	2.2	3.5	1487	291	3.4	1595	331	11.4	P87309	1	1	0	0	O74405	133	1	0	0	31803.9	SCHPO	Mei4-dependent protein 2	44080.2	SCHPO	Ribosomal N-lysine methyltransferase set11
921.7806	3	-8.4	MPESAPSTPPSVNR	1424.6857-M(Met-loss)PESAPSTPPSVNR	QKQLMDDVEAK	Q(Gln->pyro-Glu)K(1475.7256)QLMDDVEAK	aleitner_M1012_006	53.2352	16.0	2.0	2.2	8.1	208	44	4.1	2088	425	10.0	O74313	1	1	0	0	O74315	126	1	0	0	15717.5	SCHPO	Putative uncharacterized protein C15D4.08c	51792.3	SCHPO	Nucleoporin-like protein amo1
874.2006	5	2.0	WMKNSSISEYLQECDSMAK	WM(Oxidation)K(2043.9612)NSSISEYLQEC(Carbamidomethyl)DSMAK	KSMYQPQEIQWPEDK	K(2460.0647)SMYQPQEIQWPEDK	aleitner_M1012_006	58.0080	12.9	3.7	2.2	3.5	1036	157	3.5	1036	162	11.5	O59679	191	1	0	0	O42911	62	1	0	0	60280.8	SCHPO	Rho guanine nucleotide exchange factor gef3	25931.3	SCHPO	37S ribosomal protein S25, mitochondrial
1179.2192	3	2.0	MNAYEGDTLNNHGK	2102.9909-M(Met-loss)NAYEGDTLNNHGK	SNSFENGEKQFSLPEPR	SNSFENGEK(1569.7059)QFSLPEPR	aleitner_M1012_006	56.4625	16.1	4.2	2.2	7.6	356	19	3.7	3673	463	8.5	Q9P7E9	1	1	0	0	O74473	242	1	0	0	98342.9	SCHPO	Putative dipeptidyl aminopeptidase C14C4.15c	118629.3	SCHPO	Septation initiation network scaffold protein cdc11
1477.3635	3	1.7	KSQVSSVSSNNSGTESSATDEAFSMTIR	K(1506.7462)SQVSSVSSNNSGTESSATDEAFSM(Oxidation)TIR	VFEKMGIASMEK	VFEK(3060.3830)MGIASMEK	aleitner_M1012_006	87.4343	17.2	5.9	2.2	5.2	2960	414	4.6	4243	661	12.0	Q9Y7T7	81	1	0	0	Q9UR24	855	1	0	0	74224.3	SCHPO	Pre-mRNA-splicing ATP-dependent RNA helicase prp28	110914.8	SCHPO	DNA repair protein rhp26
873.2255	4	5.2	KRPNETDISVEGVVTR	K(1689.9011)RPNETDISVEGVVTR	NLKFLSIMDLNTK	NLK(1937.0218)FLSIM(Oxidation)DLNTK	aleitner_M1012_006	99.7693	14.5	1.9	2.2	3.5	2482	555	3.0	3415	791	11.0	O94247	111	1	0	0	P14605	961	1	0	0	75003.5	SCHPO	DNA polymerase alpha-associated DNA helicase A	190335.9	SCHPO	Adenylate cyclase
749.1302	4	2.2	QKFLNSVIIK	Q(Gln->pyro-Glu)K(1820.7887)FLNSVIIK	MGIFGGNSGNAPSSEDK	1309.7646-M(Oxidation)GIFGGNSGNAPSSEDK	aleitner_M1012_006	52.7315	12.4	2.0	2.2	2.9	1650	383	1.5	4374	1014	9.5	Q9UTL9	1001	1	0	0	Q10481	1	1	0	0	159953.0	SCHPO	Uncharacterized ATP-dependent helicase C144.05	10742.3	SCHPO	Mitochondrial import inner membrane translocase subunit tim13
575.9382	6	0.95	METGMNRK	2468.1451-METGM(Oxidation)NRK	MNMEQEDDQVPAVAAETVPLK	1119.5053-M(Oxidation)NMEQEDDQVPAVAAETVPLK	aleitner_M1012_006	57.7037	10.9	4.1	2.2	3.1	612	142	1.4	2081	679	7.8	O74399	1	1	0	0	P50998	1	1	0	0	82945.3	SCHPO	Ribosome biogenesis protein erb1	95887.8	SCHPO	AMP deaminase
631.3029	5	-8.0	MTSSETTTDHPR	1773.9202-M(Oxidation)TSSETTTDHPR	QLNKGFNGFTKPFR	Q(Gln->pyro-Glu)LNK(1515.6511)GFNGFTKPFR	aleitner_M1012_006	34.3638	14.5	4.2	2.2	3.5	1970	381	3.4	2095	452	11.0	O74794	1	1	0	0	O14132	395	1	0	0	42879.9	SCHPO	Putative cytochrome c heme lyase	72826.9	SCHPO	Sporulation protein kinase pit1
874.4088	4	4.3	MDDLLDFNFYDK	1958.9262-MDDLLDFNFYDK	KNTFNESSTSFSPFTK	K(1672.7331)NTFNESSTSFSPFTK	aleitner_M1012_006	60.1312	9.9	2.0	2.3	2.1	846	185	1.9	984	250	9.9	O13773	1	1	0	0	Q9URU2	77	1	0	0	79484.3	SCHPO	UBA domain-containing protein 7	157660.5	SCHPO	DNA replication ATP-dependent helicase/nuclease dna2
1108.2072	3	2.3	VTKEYDLAIAAPSTTESAR	VTK(1299.5653)EYDLAIAAPSTTESAR	MSDDSHLETK	2160.0950-MSDDSHLETK	aleitner_M1012_006	66.9528	13.0	3.2	2.3	5.2	469	44	1.9	4465	954	9.9	O14290	74	1	0	0	Q9URT9	1	1	0	0	21238.3	SCHPO	Uncharacterized protein C9E9.04	43381.5	SCHPO	Protein kinase gsk31
626.7331	5	7.7	IQELEKSLGDAEEALK	IQELEK(1356.6847)SLGDAEEALK	MKLSTPEEVK	M(Acetyl+Oxidation)K(1909.9884)LSTPEEVK	aleitner_M1012_006	34.4300	13.9	1.5	2.3	3.0	3303	768	2.9	3531	965	10.9	O42903	116	1	0	0	Q9P3B2	2	1	0	0	46153.5	SCHPO	GRIP domain-containing protein C119.12	27052.2	SCHPO	Respiratory supercomplex factor 2 homolog C1565.01
946.8459	3	0.85	KSQLTQIK	K(1892.9480)SQLTQIK	MGSVNNEEKTLIEPQR	M(Met-loss+Acetyl)GSVNNEEK(1082.6336)TLIEPQR	aleitner_M1012_006	99.1587	17.8	6.0	2.3	6.6	1401	229	5.3	2952	496	11.2	P87313	47	1	0	0	P50526	9	1	0	0	20249.9	SCHPO	Translation machinery-associated protein 20	73992.8	SCHPO	Serine/threonine-protein kinase ssp1
747.1955	4	9.4	MVNIPKTR	2158.2222-M(Met-loss)VNIPKTR	KPIGGNILAHSSTTRLSLR	K(964.5706)PIGGNILAHSSTTRLSLR	aleitner_M1012_006	63.3623	10.1	1.0	2.3	5.0	87	36	0.8	1741	1032	5.1	Q9UTI8	1	1	0	0	P36601	306	1	0	0	12205.6	SCHPO	60S ribosomal protein L42	39823.3	SCHPO	DNA repair protein rhp51
755.6368	4	5.5	KTNSNSPLCLYEHR	K(1300.6809)TNSNSPLC(Carbamidomethyl)LYEHR	MSEAVTIRTR	1855.8887-MSEAVTIRTR	aleitner_M1012_006	75.1395	12.3	2.5	2.3	2.9	1489	346	1.4	4185	950	9.4	P87295	106	1	0	0	O13784	1	1	1	0	97486.6	SCHPO	Pep5-like zinc finger protein C16A10.03c	15470.2	SCHPO	40S ribosomal protein S24-A
945.1282	3	2.4	GQKADADDAGELR	GQK(1487.7290)ADADDAGELR	MSSKIRPSADDK	1482.6951-M(Oxidation)SSKIRPSADDK	aleitner_M1012_006	69.2412	20.5	2.9	2.3	10.1	352	65	6.0	2557	527	10.4	Q9URZ2	50	1	0	0	O74964	1	1	0	0	12823.1	SCHPO	UPF0654 protein C869.09	90133.0	SCHPO	Chromatin structure-remodeling complex subunit rsc1
772.9818	5	1.8	SKGLQVNFPGLDPDAK	SK(2174.9873)GLQVNFPGLDPDAK	LMDKLMCFVNYTEMAR	LMDK(1822.9465)LMC(Carbamidomethyl)FVNYTEM(Oxidation)AR	aleitner_M1012_006	67.6497	14.5	2.6	2.3	5.0	798	133	3.6	1890	310	11.6	O94350	273	1	0	0	P30316	509	1	0	0	42773.5	SCHPO	Cystathionine beta-lyase	123569.7	SCHPO	DNA polymerase delta catalytic subunit
854.4402	4	2.0	KVDHVENPPLSTESAK	K(1663.8352)VDHVENPPLSTESAK	KCLAQGGKPDPEAR	K(1887.9578)C(Carbamidomethyl)LAQGGKPDPEAR	aleitner_M1012_006	77.7105	19.2	3.8	2.3	6.7	900	133	6.6	944	151	14.6	Q09925	25	1	0	0	O59699	433	1	0	0	67519.5	SCHPO	Serine palmitoyltransferase 2	63693.2	SCHPO	Uncharacterized transporter C36.02c
634.7998	4	-1.3	MDNANCVGGCK	1441.7453-M(Met-loss)DNANC(Carbamidomethyl)VGGC(Carbamidomethyl)K	MDANQKLLDFAK	M(Met-loss+Acetyl)DANQK(1231.4962)LLDFAK	aleitner_M1012_006	22.4920	10.1	0.9	2.3	2.2	763	349	1.9	951	477	7.9	Q9UT49	1	1	0	0	O42977	6	1	0	0	65771.6	SCHPO	Poly(A) RNA polymerase cid13	84838.2	SCHPO	Uncharacterized protein C20F10.08c
809.9445	5	-6.6	EDWYCDACKFNISDYDPR	EDWYC(Carbamidomethyl)DAC(Carbamidomethyl)K(1691.7713)FNISDYDPR	DDPFSKVACETASK	DDPFSK(2491.0097)VAC(Carbamidomethyl)ETASK	aleitner_M1012_006	51.7710	13.0	3.8	2.3	6.7	138	21	3.4	1174	328	6.3	Q9HDV4	316	1	0	0	O60198	40	1	0	0	172260.4	SCHPO	Lid2 complex component lid2	41831.9	SCHPO	S-adenosylmethionine synthase
1120.5466	3	6.9	ENKQENVGAGDDEDASESPMVR	ENK(966.5862)QENVGAGDDEDASESPM(Oxidation)VR	MLNSVIKR	2530.0766-M(Met-loss)LNSVIKR	aleitner_M1012_006	66.5285	18.5	3.7	2.3	7.2	1140	156	5.3	3232	549	13.3	O94548	304	1	0	0	O00087	1	1	0	0	50886.7	SCHPO	Maintenance of telomere capping protein 1	54731.8	SCHPO	Dihydrolipoyl dehydrogenase, mitochondrial
920.9351	4	-5.6	KWYFASQMDR	K(2333.1243)WYFASQM(Oxidation)DR	DKTCLEGTSMLDVINTNLR	DK(1484.6758)TC(Carbamidomethyl)LEGTSM(Oxidation)LDVINTNLR	aleitner_M1012_006	43.9465	11.8	1.3	2.3	2.0	2685	510	1.8	3100	680	9.8	O74475	268	1	0	0	O42925	134	1	0	0	225189.1	SCHPO	1,3-beta-glucan synthase component bgs4	55578.5	SCHPO	Uncharacterized protein C16C6.01c
584.6968	3	6.6	KSALFLR	K(917.5447)SALFLR	HKNILR	HK(971.5804)NILR	aleitner_M1012_006	63.9183	11.2	0.5	2.3	5.3	121	93	5.0	148	143	8.0	Q9Y7N9	699	1	0	0	O59790	147	1	0	0	96107.8	SCHPO	PX domain-containing protein C1450.12	40597.0	SCHPO	Serine/threonine-protein kinase ark1
918.7623	3	7.0	KDATCPHCGNMTVK	K(1119.5448)DATC(Carbamidomethyl)PHC(Carbamidomethyl)GNM(Oxidation)TVK	KYETNEAK	K(1771.7692)YETNEAK	aleitner_M1012_006	52.2742	14.1	4.9	2.3	6.3	345	27	4.1	1411	168	8.9	O60140	448	1	0	0	P24339	553	1	0	0	56924.7	SCHPO	Uncharacterized protein C18H10.09	122134.5	SCHPO	Kinesin-like protein cut7
551.2783	3	-4.7	MSDIDK	943.5049-MSDIDK	KAMIESK	K(845.3841)AMIESK	aleitner_M1012_006	14.6218	10.8	0.7	2.4	4.1	224	39	0.8	2106	789	6.7	Q10087	1	1	0	0	O42918	626	1	0	0	59918.7	SCHPO	Uncharacterized amino-acid permease C11D3.08c	89460.3	SCHPO	Alpha-amylase 4
532.4800	5	-6.7	MPVSVSDSFVFR	1418.7518-M(Met-loss)PVSVSDSFVFR	DPAKPSSAQPRK	DPAK(1376.6976)PSSAQPRK	aleitner_M1012_006	30.0622	12.8	4.4	2.4	3.2	1500	199	1.9	3595	678	9.6	O42889	1	1	0	0	Q9C0X8	978	1	0	0	49942.0	SCHPO	Uncharacterized protein C8E4.05c	130531.5	SCHPO	Putative ribosomal RNA-processing protein 12
849.2248	5	-7.8	NKVSVANTNELLK	NK(2812.3272)VSVANTNELLK	YTQSNSVCYAKNGMVVGLGAGQQSR	YTQSNSVC(Carbamidomethyl)YAK(1566.8617)NGMVVGLGAGQQSR	aleitner_M1012_006	76.2967	13.9	3.8	2.4	3.0	2945	755	3.0	2945	814	10.9	O43030	250	1	0	0	O74928	429	1	0	0	32744.8	SCHPO	Hsp70 nucleotide exchange factor fes1	64123.9	SCHPO	Bifunctional purine biosynthesis protein ade10
442.2218	3	-7.2	MSEHTR	695.3602-M(Met-loss)SEHTR	MSAPAGR	766.3610-M(Met-loss)SAPAGR	aleitner_M1012_006	12.5790	12.4	0.2	2.4	6.2	104	14	0.6	3152	525	6.2	Q9HGM5	1	1	0	0	O94365	1	1	0	0	50771.7	SCHPO	ATP-dependent RNA helicase dbp8	54112.6	SCHPO	U3 small nucleolar RNA-associated protein 15
692.3459	4	2.2	MSSGPIRTLHK	1523.6935-M(Oxidation)SSGPIRTLHK	MNKLSCLYCR	Acetyl-MNK(1379.7231)LSC(Carbamidomethyl)LYC(Carbamidomethyl)R	aleitner_M1012_006	18.1623	10.9	2.2	2.4	4.8	233	97	2.8	1044	684	6.1	O74500	1	1	0	0	O74541	3	1	0	0	80253.3	SCHPO	Nucleoporin nup60	69611.3	SCHPO	Uncharacterized transcriptional regulatory protein C777.02
611.9083	5	-9.5	QKVSEPYFR	QK(1901.9413)VSEPYFR	MVQSMQLAKCAADALK	MVQSMQLAK(1290.6608)C(Carbamidomethyl)AADALK	aleitner_M1012_006	61.6743	18.6	4.1	2.4	6.0	1648	304	4.6	3405	690	12.6	Q9Y800	67	1	0	0	Q9USM8	370	1	0	0	39385.3	SCHPO	Meiotically up-regulated gene 97 protein	60194.4	SCHPO	Autophagy-related protein 20
553.0263	4	-0.53	QYDKYLENNK	QYDK(894.4521)YLENNK	MTKYSK	1451.6933-MTKYSK	aleitner_M1012_006	65.9680	13.3	0.0	2.4	4.0	834	328	3.4	1216	520	11.4	O59747	204	1	0	0	G2TRL4	1	1	0	0	71196.2	SCHPO	Palmitoyl-protein thioesterase-dolichyl pyrophosphate phosphatase fusion 1	7186.0	SCHPO	Uncharacterized protein prl65
872.4460	3	6.9	KQAPLVTGTTAR	K(1372.5891)QAPLVTGTTAR	MASTTDMSTYK	1379.7773-MASTTDMSTYK	aleitner_M1012_006	52.7555	15.4	0.1	2.4	4.5	1408	355	2.9	3585	1025	10.9	Q09908	290	1	0	0	Q09751	1	1	0	0	60697.0	SCHPO	SWM histone demethylase complex subunit phf2	34410.2	SCHPO	Lactoylglutathione lyase
558.0300	4	4.1	MDLTGAHMLK	1243.5755-M(Met-loss)DLTGAHMLK	MEQQSNLEK	1122.5743-MEQQSNLEK	aleitner_M1012_006	46.3187	12.2	0.0	2.4	4.8	316	114	3.0	1032	502	7.4	Q9UTF7	1	1	0	0	O74921	1	1	0	0	38337.4	SCHPO	Putative elongation of fatty acids protein 1	51981.9	SCHPO	Uncharacterized MFS-type transporter C757.11c
887.6705	4	3.2	DMQSDIKPDVEKSDAMDDSK	DMQSDIKPDVEK(1277.6690)SDAM(Oxidation)DDSK	KTILTDFMR	K(2407.0407)TILTDFM(Oxidation)R	aleitner_M1012_006	92.4990	13.7	3.5	2.4	4.2	1175	265	3.1	2404	562	9.5	O94343	278	1	0	0	Q10301	432	1	0	0	65279.7	SCHPO	Uncharacterized MFS-type transporter C1271.10c	56535.1	SCHPO	UPF0652 protein C22H10.08
883.3989	5	-7.9	FDSQMDQEQKNAGNYFFLEN	FDSQMDQEQK(1987.9599)NAGNYFFLEN	YNESKVANNSQNNQIK	YNESK(2562.1009)VANNSQNNQIK	aleitner_M1012_006	69.7032	16.6	3.9	2.4	5.7	773	350	4.5	1457	716	10.9	O60102	583	1	0	0	P87245	244	1	0	0	66590.3	SCHPO	Translation initiation factor rli1	69241.7	SCHPO	Karyogamy meiotic segregation protein 1
927.1288	3	-2.5	MLQSQPIRR	1634.7532-M(Oxidation)LQSQPIRR	MSSDNLDISMEKK	1281.6863-MSSDNLDISMEKK	aleitner_M1012_006	64.3920	10.9	2.1	2.5	1.6	1395	716	1.6	1395	722	9.3	Q10133	1	1	0	0	Q9URX1	1	1	0	0	22253.6	SCHPO	GTP-binding protein rho2	55790.3	SCHPO	UNC93-like protein C922.05c
733.3782	4	8.0	GDSLEKMADLSSDLR	GDSLEK(1293.6830)MADLSSDLR	KAHFGAPSSVR	K(1773.8455)AHFGAPSSVR	aleitner_M1012_006	40.2767	10.2	5.0	2.5	4.0	216	22	0.9	2024	490	7.3	Q9Y7L0	164	1	0	0	P78946	16	1	0	0	24902.7	SCHPO	Protein transport protein sec22	14340.9	SCHPO	60S ribosomal protein L26
906.7012	4	-5.0	MGSELKSTSPLAVK	2176.0187-MGSELKSTSPLAVK	QLLCYEADPKNLYWDK	Q(Gln->pyro-Glu)LLC(Carbamidomethyl)YEADPK(1584.8433)NLYWDK	aleitner_M1012_006	52.1403	17.8	3.7	2.5	7.8	721	77	6.3	1688	203	10.0	O94513	1	1	0	0	O14248	384	1	0	0	57114.7	SCHPO	Eukaryotic translation initiation factor 3 subunit E	127755.8	SCHPO	Tip elongation aberrant protein 3
737.6104	4	-9.1	SKLNDTAGSFSGEEMR	SK(1202.6659)LNDTAGSFSGEEM(Oxidation)R	KLSSFLSQR	K(1881.8415)LSSFLSQR	aleitner_M1012_006	61.0607	15.7	2.7	2.5	4.7	1526	311	3.0	4108	1009	11.0	O14248	1071	1	0	0	Q9UT41	916	1	0	0	127755.8	SCHPO	Tip elongation aberrant protein 3	129414.2	SCHPO	GPI inositol-deacylase
688.3549	4	7.4	KMIQIDEANITK	K(1330.6261)M(Oxidation)IQIDEANITK	KCLCENEIK	K(1556.8120)C(Carbamidomethyl)LC(Carbamidomethyl)ENEIK	aleitner_M1012_006	35.3200	12.4	3.6	2.5	3.0	1268	201	1.4	3651	991	9.4	O94437	137	1	0	0	G2TRL9	30	1	0	0	30750.1	SCHPO	Abhydrolase domain-containing protein C22H12.03	15271.2	SCHPO	Putative holo-[acyl-carrier-protein] synthase
435.2523	5	5.3	KGQLGPVVMK	K(1099.6026)GQLGPVVM(Oxidation)K	KNGIDIFR	K(1209.6791)NGIDIFR	aleitner_M1012_006	39.6690	19.1	2.5	2.5	8.6	1777	122	6.3	7461	621	10.5	O42645	174	1	0	0	Q9UUE1	675	1	0	0	38707.8	SCHPO	RCC1 repeat-containing protein C10F6.04	130861.8	SCHPO	Pyruvate carboxylase
562.5676	4	5.7	KAHFGAPSSVR	K(1090.6135)AHFGAPSSVR	KHIDLTAR	K(1293.6830)HIDLTAR	aleitner_M1012_006	50.4368	15.5	1.6	2.6	6.2	935	121	4.4	2931	550	9.3	P78946	16	1	0	0	O13791	260	1	0	0	14340.9	SCHPO	60S ribosomal protein L26	49137.0	SCHPO	Protein slt1
720.6365	4	8.0	YDPKLLGDTPIQAAK	YDPK(1249.6165)LLGDTPIQAAK	MGISWFLSR	1766.9455-M(Oxidation)GISWFLSR	aleitner_M1012_006	93.8713	14.5	4.7	2.6	3.5	2334	357	3.0	3181	574	11.0	Q9P7S1	608	1	0	0	P87320	1	1	0	0	110408.6	SCHPO	PDZ domain-containing protein C23G3.12c	101902.1	SCHPO	Protein msp1, mitochondrial
713.6276	4	-2.0	MSEFQKLVIIDAK	1329.6599-MSEFQKLVIIDAK	MGVNSSKINDK	1658.8953-MGVNSSKINDK	aleitner_M1012_006	33.5717	13.5	5.2	2.6	4.1	983	129	2.5	2704	492	10.5	O43004	1	1	0	0	O94318	1	1	0	0	22353.7	SCHPO	60S ribosomal protein L16-C	25556.3	SCHPO	Vacuolar protein sorting-associated protein 20
589.3220	5	1.4	MCKHVLNAQVSIR	M(Met-loss+Acetyl)C(Carbamidomethyl)K(1475.7872)HVLNAQVSIR	DLLKAPPADPSSK	DLLK(1603.8504)APPADPSSK	aleitner_M1012_006	37.4032	14.0	4.1	2.6	6.2	345	31	3.0	2566	524	11.0	O43034	3	1	0	0	O60107	203	1	0	0	13520.8	SCHPO	Uncharacterized protein C3B9.05	67002.2	SCHPO	Sorting nexin-41
664.3524	4	-5.0	KYGVGPGATIWVK	K(1278.6278)YGVGPGATIWVK	KMGSVTEFSR	K(1512.8341)MGSVTEFSR	aleitner_M1012_006	67.0040	10.8	2.6	2.6	1.4	2820	824	1.4	2820	949	9.4	O94511	63	1	0	0	Q10064	2672	1	0	0	34640.3	SCHPO	Putative enoyl reductase C646.07c	420786.2	SCHPO	Uncharacterized PI3/PI4-kinase family protein C1F5.11c
1006.1388	3	-4.3	KVSSSFACMDLHNK	K(1392.6530)VSSSFAC(Carbamidomethyl)MDLHNK	MNKLSCLYCR	M(Met-loss+Acetyl)NK(1760.8226)LSC(Carbamidomethyl)LYC(Carbamidomethyl)R	aleitner_M1012_006	55.8245	14.7	4.5	2.6	7.0	437	28	3.2	5485	985	7.7	Q9USR0	221	1	0	0	O74541	3	1	0	0	45541.8	SCHPO	DNA excision repair protein ckn1	69611.3	SCHPO	Uncharacterized transcriptional regulatory protein C777.02
695.5943	4	-7.8	EKALEDSGFSLK	EK(1455.6981)ALEDSGFSLK	KLEEEGEEVEK	K(1460.7399)LEEEGEEVEK	aleitner_M1012_006	34.6743	11.2	3.5	2.6	3.4	693	148	1.9	2026	487	9.9	O74349	770	1	0	0	Q9P790	73	1	0	0	184374.2	SCHPO	E3 ubiquitin-protein ligase listerin	36714.8	SCHPO	SWR complex protein 2
1215.6141	3	5.2	CQIEEINNIKWCFDGAHTK	C(Carbamidomethyl)QIEEINNIK(1281.7180)WC(Carbamidomethyl)FDGAHTK	KVVLQEEATK	K(2500.1515)VVLQEEATK	aleitner_M1012_006	77.0372	18.1	4.9	2.6	5.2	3330	704	4.8	4156	885	12.9	O74742	342	1	0	0	O14188	411	1	0	0	56318.0	SCHPO	Probable folylpolyglutamate synthase	171678.4	SCHPO	Ras GTPase-activating-like protein rng2
720.0922	3	1.2	KELSALQVR	K(1114.6386)ELSALQVR	MALKTFELR	1180.6816-M(Met-loss)ALKTFELR	aleitner_M1012_006	41.3307	12.3	4.1	2.6	3.5	760	143	2.9	1118	231	10.9	P87245	287	1	0	0	O74904	1	1	0	0	69241.7	SCHPO	Karyogamy meiotic segregation protein 1	14301.9	SCHPO	60S ribosomal protein L35
911.9642	4	2.7	MTTTPLGKMIQDGDFVFQK	M(Met-loss+Acetyl)TTTPLGK(1576.7832)MIQDGDFVFQK	MSSSSVSNTLSIETK	2205.1028-M(Met-loss)SSSSVSNTLSIETK	aleitner_M1012_006	78.0728	15.9	3.6	2.6	5.3	1225	201	5.0	1457	278	12.7	P87318	8	1	0	0	O14100	1	1	0	0	15557.1	SCHPO	Uncharacterized protein C31F10.17c	103099.2	SCHPO	Protein zds1
926.2241	4	-2.7	MVFFPEAMPLVTLSER	1818.9404-MVFFPEAM(Oxidation)PLVTLSER	NIQKIFYDESLSPK	NIQK(2020.0050)IFYDESLSPK	aleitner_M1012_006	93.2273	17.6	5.3	2.6	6.7	773	91	5.0	1877	285	13.0	Q10076	1	1	0	0	O94653	515	1	0	0	64126.3	SCHPO	Hydrogen peroxide stress regulator 1	127646.1	SCHPO	Ribosome biogenesis protein bms1
941.7056	4	4.3	KNGWMDR	K(2841.3643)NGWM(Oxidation)DR	ELEKHVDSAHYVSIDCEFSGLLR	ELEK(1059.4808)HVDSAHYVSIDC(Carbamidomethyl)EFSGLLR	aleitner_M1012_006	87.7033	12.3	2.7	2.6	4.5	505	87	3.6	926	146	7.8	Q10170	226	1	0	0	O94386	17	1	0	0	40709.2	SCHPO	Arginine N-methyltransferase 2	49005.5	SCHPO	Uncharacterized protein C29A10.09c
998.9517	4	-3.1	DMQSDIKPDVEKSDAMDDSK	DMQSDIK(1722.8175)PDVEKSDAM(Oxidation)DDSK	MADLYTKDWTDVK	2407.0407-MADLYTKDWTDVK	aleitner_M1012_006	51.4467	18.3	1.4	2.6	5.5	2729	448	5.2	3211	529	12.8	O94343	273	1	0	0	O94305	1	1	0	0	65279.7	SCHPO	Uncharacterized MFS-type transporter C1271.10c	41623.9	SCHPO	Putative monoglyceride lipase
701.1410	4	4.2	LMKSAIGEGMTR	LMK(1507.8650)SAIGEGMTR	MATGFKLPELAPVK	1430.7262-M(Met-loss)ATGFKLPELAPVK	aleitner_M1012_006	70.7553	12.3	3.0	2.7	2.9	1460	348	1.4	3999	900	9.4	P31411	381	1	0	0	O94236	1	1	0	0	55841.6	SCHPO	V-type proton ATPase subunit B	62636.5	SCHPO	Eukaryotic translation initiation factor 3 subunit D
529.0850	5	3.3	KQSAEINSPIEK	K(1297.6707)QSAEINSPIEK	FKIAEAYYR	FK(1480.7773)IAEAYYR	aleitner_M1012_006	41.3465	11.3	1.7	2.7	2.0	2092	499	1.9	2248	584	9.3	O14079	276	1	0	0	O94474	536	1	0	0	70201.3	SCHPO	Uncharacterized protein mdb1	157876.9	SCHPO	Superkiller protein 3
713.6429	4	-7.4	MSVLGKTLQEK	1617.8839-MSVLGKTLQEK	KPPTRGTATISSHK	K(1370.7479)PPTRGTATISSHK	aleitner_M1012_006	43.8452	12.8	3.4	2.7	3.4	1224	240	1.4	4498	977	9.4	Q9P6P9	1	1	0	0	O94267	454	1	0	0	48187.7	SCHPO	[Pyruvate dehydrogenase [lipoamide]] kinase, mitochondrial	116451.9	SCHPO	FACT complex subunit spt16
754.7964	5	4.3	MSPCKWLTMFLK	2212.1739-MSPC(Carbamidomethyl)KWLTM(Oxidation)FLK	MAENLDISELSPIHPAIISR	1694.8234-M(Met-loss)AENLDISELSPIHPAIISR	aleitner_M1012_006	53.2760	15.5	4.7	2.7	4.0	1931	227	3.0	3419	434	11.5	Q10351	1	1	0	0	Q09130	1	1	0	0	63962.3	SCHPO	GPI transamidase component PIG-S homolog	48781.3	SCHPO	Eukaryotic translation initiation factor 2 subunit gamma
665.9250	5	-4.8	AKEYALMLCFDVK	AK(1721.8261)EYALM(Oxidation)LC(Carbamidomethyl)FDVK	VGKNDNGEYVFTNK	VGK(1740.8467)NDNGEYVFTNK	aleitner_M1012_006	56.6220	14.5	3.3	2.7	3.6	2515	426	3.2	3231	608	10.9	Q10251	882	1	0	0	Q9UTQ7	42	1	0	0	119931.8	SCHPO	Eukaryotic translation initiation factor 5B	59139.1	SCHPO	SWI/SNF and RSC complexes subunit arp9
500.4940	5	-1.8	EKSEALAGIHR	EK(1287.7915)SEALAGIHR	MNILPKSIPIR	1347.7147-M(Met-loss)NILPKSIPIR	aleitner_M1012_006	34.0853	12.4	2.2	2.7	6.1	200	6	1.5	4604	961	6.3	Q10149	12	1	0	0	O74402	1	1	0	0	37834.8	SCHPO	Uncharacterized protein C1D4.02c	90155.1	SCHPO	Heat shock protein 78, mitochondrial
1108.2744	4	-1.3	GYSSNMLKIIPVMSITWYTYETVSK	GYSSNM(Oxidation)LK(1502.6244)IIPVMSITWYTYETVSK	MKSYECPFCK	3064.5177-M(Oxidation)KSYEC(Carbamidomethyl)PFC(Carbamidomethyl)K	aleitner_M1012_006	97.9277	14.5	4.7	2.7	3.6	3291	531	2.9	5189	959	10.9	Q8TFH2	295	1	0	0	Q9P7D9	1	1	0	0	35466.5	SCHPO	Uncharacterized mitochondrial carrier PB17E12.12c	46816.9	SCHPO	Zinc finger protein rsv1
692.3555	4	5.3	FCKLLGSTPFSER	FC(Carbamidomethyl)K(1224.6074)LLGSTPFSER	MHGLQGLCFR	1678.8389-M(Met-loss)HGLQGLC(Carbamidomethyl)FR	aleitner_M1012_006	40.0512	10.8	3.1	2.8	3.0	631	113	1.4	1921	546	7.8	Q09772	577	1	0	0	Q9USK8	1	1	0	0	92966.3	SCHPO	Meiotic recombination protein rdh54	272108.0	SCHPO	Cell wall alpha-1,3-glucan synthase ags1
552.4661	5	-9.4	MSETSSNSPASGSK	1519.7779-M(Met-loss)SETSSNSPASGSK	MLCLVYNSILCK	1375.6103-M(Met-loss)LC(Carbamidomethyl)LVYNSILC(Carbamidomethyl)K	aleitner_M1012_006	70.6130	11.8	3.2	2.8	4.0	722	149	4.0	722	151	9.9	O94497	1	1	0	0	O94710	1	1	0	0	65329.7	SCHPO	Uncharacterized serine-rich protein C18E5.07	45973.9	SCHPO	Probable tRNA threonylcarbamoyladenosine biosynthesis protein pgp1, mitochondrial
1047.8470	3	2.2	QISKDSSQSQNVDSGK	Q(Gln->pyro-Glu)ISK(1450.7317)DSSQSQNVDSGK	ANKQGVGNNHFK	ANK(1827.8487)QGVGNNHFK	aleitner_M1012_006	74.3582	15.4	5.1	2.8	6.1	804	64	4.5	2132	265	12.5	Q09685	140	1	0	0	O94491	270	1	0	0	48519.5	SCHPO	DNA replication protein 4	56665.2	SCHPO	Uncharacterized transporter C417.10
908.8217	3	8.4	KEPISEYNIEK	K(1374.7330)EPISEYNIEK	KQLKPYMSSR	K(1486.7555)QLKPYMSSR	aleitner_M1012_006	55.5618	12.3	2.5	2.8	2.9	1479	387	1.4	4022	1051	9.4	P39750	202	1	0	0	Q10719	995	1	0	0	42866.5	SCHPO	Flap endonuclease 1	157074.9	SCHPO	Cell fusion protein fus1
915.8415	3	-1.7	MSTKNALNDSQIK	1426.8184-M(Met-loss)STKNALNDSQIK	AQKKPYTAAAIK	AQKK(1455.7569)PYTAAAIK	aleitner_M1012_006	42.8805	13.5	4.0	2.8	3.0	2770	318	2.4	4109	485	8.3	O13705	1	1	0	0	Q9UT05	534	1	0	0	92516.8	SCHPO	Exocyst complex component sec10	142927.5	SCHPO	Tripeptidyl-peptidase 2 homolog
822.7840	3	-3.4	MTTIQKIYSR	1225.6740-MTTIQKIYSR	MVSNNAVIIK	1377.7326-MVSNNAVIIK	aleitner_M1012_006	29.7995	13.5	4.6	2.8	3.5	1684	303	2.5	3194	617	10.5	Q8NKC2	1	1	0	0	Q9C0Y6	1	1	0	0	47867.9	SCHPO	Enolase 1-2	38613.0	SCHPO	Zinc-type alcohol dehydrogenase-like protein PB24D3.08c
1167.6034	3	3.3	MANEAGGKIFTYGSYR	MANEAGGK(1735.9468)IFTYGSYR	DVNKTTILPAGASVGR	DVNK(1901.8982)TTILPAGASVGR	aleitner_M1012_006	88.6020	16.3	4.4	2.8	8.8	262	19	3.8	5383	974	9.6	Q10295	82	1	0	0	Q09776	36	1	0	0	64109.2	SCHPO	Poly(A) polymerase pla1	20139.0	SCHPO	U4/U6.U5 small nuclear ribonucleoprotein component snu23
608.5439	4	-6.6	KNSGLNEEYK	K(1249.5900)NSGLNEEYK	KEMDEVAFK	K(1318.6405)EM(Oxidation)DEVAFK	aleitner_M1012_006	28.5872	13.0	4.5	2.8	3.6	1085	183	1.4	4368	936	9.4	O14267	308	1	0	0	O94375	247	1	0	0	83359.8	SCHPO	Uncharacterized UPF0442 protein C7D4.12c	29602.3	SCHPO	RNA exonuclease 4
800.4209	3	-2.4	MWSFAR	1585.8828-M(Oxidation)WSFAR	KVAELPGHTDLIR	K(950.4320)VAELPGHTDLIR	aleitner_M1012_006	15.9211	10.1	1.1	2.8	3.9	546	272	3.3	909	545	7.3	Q09759	1	1	0	0	Q10099	207	1	0	0	19889.0	SCHPO	Uncharacterized protein C24H6.02c	38565.0	SCHPO	Nucleoporin seh1
1100.5317	3	0.81	LKSMDSDIHALISMAVR	LK(1396.6003)SMDSDIHALISM(Oxidation)AVR	MSSLMEFQDR	2040.0384-MSSLM(Oxidation)EFQDR	aleitner_M1012_006	70.8592	13.6	3.4	2.8	3.5	2103	378	2.1	5257	1015	10.1	Q9P7S4	145	1	0	0	O13900	1	1	0	0	40546.7	SCHPO	Transcription initiation factor TFIID subunit 4	54409.9	SCHPO	Pre-mRNA-splicing factor sap114
1082.5487	3	-6.0	KVAHIQYDPSK	K(1959.9612)VAHIQYDPSK	LGCAQGLLKNFEESEK	LGC(Carbamidomethyl)AQGLLK(1422.7507)NFEESEK	aleitner_M1012_006	76.3127	15.4	2.4	2.8	5.1	1660	324	4.5	2406	573	10.3	Q7LKZ7	2239	1	0	0	Q11004	311	1	0	0	295660.2	SCHPO	Beige protein homolog 1	40161.8	SCHPO	40 kDa peptidyl-prolyl cis-trans isomerase
822.1165	3	8.9	KTGLGGVSGNK	K(1446.7442)TGLGGVSGNK	MVLVEHFCIHR	1154.6295-M(Met-loss)VLVEHFC(Carbamidomethyl)IHR	aleitner_M1012_006	93.3212	12.4	1.2	2.8	6.1	163	18	1.5	3138	597	7.4	O43001	669	1	0	0	Q9UTG5	1	1	0	0	121823.0	SCHPO	Inositol-1,4,5-trisphosphate 5-phosphatase 1	60223.4	SCHPO	Uncharacterized protein C1805.10
720.0556	3	3.9	MGNPVVIKAK	1232.5610-M(Met-loss)GNPVVIKAK	MFCYFLSK	1062.6437-MFC(Carbamidomethyl)YFLSK	aleitner_M1012_006	99.3428	12.9	4.1	2.9	7.6	91	6	1.9	3747	752	4.7	O42843	1	1	0	0	A6X970	1	1	0	0	11652.9	SCHPO	Uncharacterized membrane protein C23A1.05	16653.3	SCHPO	Putative uncharacterized protein C23C4.04c
659.1158	4	-5.5	KGEAALIWAVK	K(1447.7567)GEAALIWAVK	AKTMMTPFVLR	AK(1322.7598)TM(Oxidation)MTPFVLR	aleitner_M1012_006	36.2092	11.4	2.5	2.9	2.0	1711	256	1.4	2573	529	9.4	O60161	202	1	0	0	O74842	767	1	0	0	79122.1	SCHPO	U3 small nucleolar RNA-associated protein 4	143668.0	SCHPO	ATP-dependent helicase fft2
1296.3462	3	-2.2	MSALSLSITKVSETFSEIYASR	M(Met-loss)SALSLSITK(1597.8352)VSETFSEIYASR	MVIALSDSFIENPR	2426.2581-M(Met-loss)VIALSDSFIENPR	aleitner_M1012_006	88.8815	20.3	6.5	2.9	11.0	290	12	5.5	4433	665	13.5	Q9UUN5	10	1	0	0	O94450	1	1	0	0	18840.2	SCHPO	PRA1-like protein	56600.9	SCHPO	UPF0616 protein C1687.04
659.3602	4	-3.8	ATKNAVFSLYK	ATK(1392.7402)NAVFSLYK	KPIDTFLEHR	K(1378.7497)PIDTFLEHR	aleitner_M1012_006	36.4453	12.1	3.4	2.9	2.7	1595	229	1.4	3822	657	9.4	O94429	654	1	0	0	P87236	256	1	0	0	90854.0	SCHPO	Ribosome-releasing factor 2, mitochondrial	37137.9	SCHPO	Meiotically up-regulated gene 154 protein
876.7092	5	-2.4	GKTLLEAIDSIEPPARPTDKPLR	GK(1862.1241)TLLEAIDSIEPPARPTDKPLR	KVILGIGAGSLITAGNIK	K(2654.4643)VILGIGAGSLITAGNIK	aleitner_M1012_006	35.2162	14.5	3.7	2.9	3.6	2349	492	3.5	2499	546	10.9	A8DNH7	127	1	4	0	O74524	15	1	0	0	32260.4	SCHPM	Translation elongation factor 1-alpha (Fragment)	55813.1	SCHPO	Probable proline dehydrogenase, mitochondrial
1291.6525	3	8.0	KLAYQMMYSK	K(2594.2900)LAYQM(Oxidation)MYSK	DKVFMIFMSELPELTDAIVDK	DK(1415.6829)VFM(Oxidation)IFMSELPELTDAIVDK	aleitner_M1012_006	97.6085	16.1	1.0	2.9	5.1	2251	293	4.6	3048	411	11.0	O13743	49	1	0	0	Q10222	622	1	0	0	30500.2	SCHPO	Uncharacterized protein C16E8.08	76233.9	SCHPO	mRNA cleavage and polyadenylation specificity factor complex subunit pta1
585.7421	5	-2.7	MIIITAKENVPTNQK	1224.7482-MIIITAKENVPTNQK	KGLTIFAPLK	K(1837.0019)GLTIFAPLK	aleitner_M1012_006	48.2785	9.8	1.6	2.9	2.0	930	589	1.9	1001	685	9.9	Q10497	1	1	0	0	Q9Y7Z4	169	1	0	0	11847.6	SCHPO	Uncharacterized protein C26F1.11	85999.9	SCHPO	Conserved oligomeric Golgi complex subunit 3
1197.6179	3	-3.5	TSVLKILESYALK	TSVLK(2125.9846)ILESYALK	TLEAMKSDLMTMFNNAR	TLEAMK(1601.9280)SDLMTM(Oxidation)FNNAR	aleitner_M1012_006	87.5935	17.9	3.7	2.9	6.6	1593	329	5.3	3291	730	11.3	Q10299	124	1	0	0	Q9UTN6	1133	1	0	0	50449.7	SCHPO	mRNA cleavage and polyadenylation factor clp1	140090.3	SCHPO	Chromatin structure-remodeling complex subunit snf21
805.0928	3	0.65	QKEIFDHNK	Q(Gln->pyro-Glu)K(1271.6986)EIFDHNK	MSFAQILRGSR	1278.6245-M(Met-loss)SFAQILRGSR	aleitner_M1012_006	21.6717	11.4	1.0	2.9	3.1	747	399	2.9	854	515	11.5	G2TRL3	57	1	0	0	O42855	1	1	0	0	9411.7	SCHPO	Ribosome assembly protein 3	34435.1	SCHPO	37S ribosomal protein mrp51, mitochondrial
606.6133	3	-8.5	MSLEEQR	1056.4620-M(Met-loss)SLEEQR	MMDLEHK	898.4396-MM(Oxidation)DLEHK	aleitner_M1012_006	22.3478	12.0	1.5	2.9	5.5	252	73	3.1	1307	553	8.6	Q10477	1	1	0	0	Q9Y7J6	1	1	0	0	31093.0	SCHPO	Mediator of RNA polymerase II transcription subunit 27	62716.1	SCHPO	Serine/threonine-protein kinase ppk21
853.7797	3	9.2	QLNEIQEKK	Q(Gln->pyro-Glu)LNEIQEK(1446.7065)K	MDFLKEEIER	1249.6554-MDFLKEEIER	aleitner_M1012_006	67.0337	17.4	6.9	2.9	5.8	1773	89	4.0	4793	399	11.6	O42709	29	1	0	0	O94406	1	1	0	0	66634.0	SCHPO	DNA replication licensing factor mcm10	40297.4	SCHPO	Pre-mRNA-splicing factor 18
768.9175	4	1.4	KSVPTDAYTPMVSYR	K(1341.8020)SVPTDAYTPM(Oxidation)VSYR	KVLVALGSYVR	K(1867.9026)VLVALGSYVR	aleitner_M1012_006	45.3497	11.5	1.7	2.9	3.6	450	134	2.0	1248	470	7.9	Q9UU86	153	1	0	0	Q7Z996	75	1	0	0	80592.2	SCHPO	Protein SYG1 homolog	12379.6	SCHPO	Probable ribonucleases P protein subunit pop8
995.4908	3	2.9	MEQKPEVDYSEK	M(Met-loss+Acetyl)EQK(1590.8011)PEVDYSEK	CLAKMDHPNVIR	C(Carbamidomethyl)LAK(1530.7090)MDHPNVIR	aleitner_M1012_006	58.5137	14.4	2.9	2.9	3.5	2463	416	2.9	3568	706	10.9	Q9UTM3	4	1	0	0	Q9UTE5	223	1	0	0	51618.9	SCHPO	26S proteasome regulatory subunit rpn5	73367.7	SCHPO	Eukaryotic translation initiation factor 2-alpha kinase 2
570.0698	4	1.1	KSSDQTEK	K(1354.8072)SSDQTEK	KAIGTISSLLSK	K(1059.5084)AIGTISSLLSK	aleitner_M1012_006	39.7492	12.3	1.9	3.0	2.9	1404	360	1.4	3751	907	9.4	Q9USP4	48	1	0	0	O14129	223	1	0	0	41248.4	SCHPO	Meiotically up-regulated gene 1 protein	38996.5	SCHPO	DNA repair protein rhp55
527.9514	6	4.5	KWELVCCK	K(2040.1143)WELVC(Carbamidomethyl)C(Carbamidomethyl)K	ELFSKVVGILNNAEEIK	ELFSK(1259.6043)VVGILNNAEEIK	aleitner_M1012_006	60.6883	13.7	2.9	3.0	3.5	2583	574	2.8	4111	996	10.2	O94254	43	1	0	0	Q9HDV4	964	1	0	0	94732.7	SCHPO	Meiotically up-regulated gene 45 protein	172260.4	SCHPO	Lid2 complex component lid2
853.2211	4	4.7	KPLEEFAPQDISR	K(1880.0506)PLEEFAPQDISR	DSILSKIQLEIEGLGK	DSILSK(1666.8566)IQLEIEGLGK	aleitner_M1012_006	55.8380	17.1	1.7	3.0	4.6	2413	393	4.5	2546	432	12.5	O74962	302	1	0	0	Q76PC7	197	1	0	0	44861.5	SCHPO	Pantothenate kinase	27042.3	SCHPO	Probable translation initiation factor, mitochondrial
739.3644	5	-6.6	MSLEENVKEAK	2415.1765-MSLEENVKEAK	MTVGTLSVVSSTASDTASHVSDTR	1414.7014-M(Met-loss)TVGTLSVVSSTASDTASHVSDTR	aleitner_M1012_006	43.8940	12.5	4.8	3.0	3.0	1433	209	2.1	2571	498	9.5	Q9UT44	1	1	0	0	O13965	1	1	0	0	48707.3	SCHPO	Probable gamma-glutamyl phosphate reductase	79254.3	SCHPO	Meiotically up-regulated gene 70 protein
675.1824	5	-0.13	QLVFDKLPPTICMQLK	QLVFDK(1440.8341)LPPTIC(Carbamidomethyl)MQLK	MKLNYVGIVISR	M(Met-loss+Acetyl)K(2068.1101)LNYVGIVISR	aleitner_M1012_006	35.0885	11.4	3.4	3.0	2.0	2287	520	1.4	3492	825	9.4	Q09738	333	1	0	0	Q9UUB0	2	1	0	0	51721.0	SCHPO	Probable ubiquitin carboxyl-terminal hydrolase 8	10245.2	SCHPO	37S ribosomal protein S17, mitochondrial
717.0098	5	-3.5	TLKLQIEGPQSSIHK	TLK(1902.0840)LQIEGPQSSIHK	LKHLVHLDLHANNIK	LK(1816.0094)HLVHLDLHANNIK	aleitner_M1012_006	82.8962	11.3	1.0	3.0	3.5	493	277	1.9	1400	931	9.9	Q9HGQ2	673	1	0	0	P14605	729	1	0	0	78515.8	SCHPO	Multisite-specific tRNA:(cytosine-C(5))-methyltransferase trm4a	190335.9	SCHPO	Adenylate cyclase
1150.1354	4	-1.1	MSRTIVIVGCGVFGLSTAVELAK	2320.2613-M(Met-loss)SRTIVIVGC(Carbamidomethyl)GVFGLSTAVELAK	ALKPDGIFLCKVLESSHLR	ALK(2414.3243)PDGIFLC(Carbamidomethyl)KVLESSHLR	aleitner_M1012_006	91.2535	15.4	3.5	3.1	4.5	1462	243	2.9	3616	791	10.9	Q9UTM9	1	1	0	0	Q8TFH4	239	1	0	0	48974.1	SCHPO	L-saccharopine oxidase	34068.9	SCHPO	Putative ribosomal RNA methyltransferase PB17E12.10c
1060.6222	3	4.9	MQTEIDASVIVK	1846.1332-MQTEIDASVIVK	VLWTGKQILSLIIPK	VLWTGK(1470.7640)QILSLIIPK	aleitner_M1012_006	91.9980	14.5	3.6	3.1	4.8	1637	151	2.4	7739	1004	9.7	O74387	1	1	0	0	I7A0C5	388	1	1	0	32069.1	SCHPO	Regulator of V-ATPase in vacuolar membrane protein 2	98594.8	SCHPM	DNA-directed RNA polymerase (Fragment)
650.1118	5	-4.5	MQPEQLNQEEESK	1640.8385-M(Oxidation)QPEQLNQEEESK	FLKMGLETGWHGK	FLK(1742.7669)MGLETGWHGK	aleitner_M1012_006	81.9173	13.3	1.3	3.1	3.0	1891	910	3.0	1891	964	10.3	O13962	1	1	0	0	O74770	534	1	0	0	25160.8	SCHPO	Putative cytochrome c1 heme lyase	92511.2	SCHPO	Probable phosphoketolase
933.4544	4	9.2	AVEFMESKYDIDNPVDETIK	AVEFMESK(1387.6554)YDIDNPVDETIK	KCHSAYISER	K(2480.1669)C(Carbamidomethyl)HSAYISER	aleitner_M1012_006	58.7935	14.5	3.2	3.1	6.6	319	32	2.0	4744	904	10.0	O74835	846	1	0	0	O74788	171	1	0	0	187525.6	SCHPO	rRNA biogenesis protein rrp5	169995.9	SCHPO	Vacuolar membrane-associated protein iml1
918.1940	4	-6.4	SADESKESPAETLSSIFK	SADESK(1743.8436)ESPAETLSSIFK	MATHSCKGFMNVNLK	2062.9946-M(Met-loss)ATHSC(Carbamidomethyl)KGFMNVNLK	aleitner_M1012_006	54.7998	12.9	2.0	3.1	5.6	404	74	3.5	1642	347	9.4	O94378	18	1	0	0	Q9USR4	1	1	0	0	93286.4	SCHPO	Uncharacterized protein C1604.12	15897.5	SCHPO	Meiotic recombination protein rec27
559.3023	5	2.6	LSMSDVAGKIAESFER	LSMSDVAGK(1052.6118)IAESFER	MEQTLAILK	1876.9241-M(Met-loss)EQTLAILK	aleitner_M1012_006	29.8765	13.5	3.1	3.1	7.5	123	13	2.5	2642	662	10.1	P36594	1218	1	0	0	O13919	1	1	0	0	194164.2	SCHPO	DNA-directed RNA polymerase II subunit rpb1	124849.9	SCHPO	Paired amphipathic helix protein pst2
858.8302	5	9.6	MSDHAINEHPSRILNTIEK	2068.9776-M(Oxidation)SDHAINEHPSRILNTIEK	KFVASFSGSLEMEQEAR	K(2358.1638)FVASFSGSLEM(Oxidation)EQEAR	aleitner_M1012_006	93.6823	12.4	4.6	3.1	2.9	1605	342	1.5	4032	862	9.5	Q7Z992	1	1	0	0	O94536	1179	1	0	0	55968.8	SCHPO	ESCRT-I complex subunit vps23	149881.9	SCHPO	Putative ATP-dependent RNA helicase ucp12
450.2376	3	6.9	MNSSIKR	513.2435-MNSSIKR	MDNK	972.5063-M(Met-loss)DNK	aleitner_M1012_006	4.7917	10.0	2.8	3.1	5.8	65	5	-0.1	4743	997	5.8	Q9P6I1	1	1	0	0	O14183	1	1	0	0	17842.5	SCHPO	Ubiquitin-conjugating enzyme E2 16	17458.4	SCHPO	Meiotically up-regulated gene 114 protein
575.5265	5	1.8	SLKGLALSLAGSDR	SLK(1485.8079)GLALSLAGSDR	EPKSTALIFASGK	EPK(1524.8512)STALIFASGK	aleitner_M1012_006	39.2357	15.8	4.1	3.1	6.1	812	106	3.2	4284	888	9.7	P87141	865	1	0	0	P17871	101	1	0	0	148535.5	SCHPO	WD repeat-containing protein mip1	25442.6	SCHPO	TATA-box-binding protein
551.6646	5	-7.6	IMFGPDKCGVNDR	IMFGPDK(1245.6163)C(Carbamidomethyl)GVNDR	LMKLSEDEK	LM(Oxidation)K(1645.7592)LSEDEK	aleitner_M1012_006	18.3487	14.9	1.7	3.1	7.0	780	260	5.2	2740	999	7.9	P36581	162	1	0	0	Q9Y7U9	300	1	0	0	63466.6	SCHPO	Calnexin homolog	54723.5	SCHPO	Putative CCA tRNA nucleotidyltransferase 2
722.8571	4	-3.6	MPPSKGLNGK	1990.9016-M(Met-loss)PPSKGLNGK	GECKAALEDTIMWADK	GEC(Carbamidomethyl)K(1034.5760)AALEDTIM(Oxidation)WADK	aleitner_M1012_006	40.4133	10.7	2.3	3.2	4.5	292	32	1.4	2812	635	6.2	P56287	1	1	0	0	O14244	186	1	0	0	76326.3	SCHPO	Probable translation initiation factor eIF-2B subunit epsilon	86130.1	SCHPO	Uncharacterized membrane protein C6F6.13c
798.7863	3	0.50	MAIYSSFWIR	1251.7438-M(Met-loss)AIYSSFWIR	KVLEKPSVSK	K(1279.6601)VLEKPSVSK	aleitner_M1012_006	82.9155	14.0	1.6	3.2	4.0	746	286	3.1	1219	505	11.1	O14239	1	1	0	0	P21135	224	1	0	0	128335.5	SCHPO	Polarized growth protein rax2	32854.3	SCHPO	Securin
453.8943	3	5.2	KSFMER	K(562.2639)SFMER	MDYK	934.4582-M(Met-loss)DYK	aleitner_M1012_006	24.0792	8.8	2.3	3.2	3.7	143	15	1.9	546	96	7.2	O94716	8	1	0	0	Q9P377	1	1	1	0	27148.9	SCHPO	Kinetochore protein fta4	210830.0	SCHPO	1,3-beta-glucan synthase component bgs3
1078.8660	3	-1.0	MSASLTAEQKDQK	1797.8819-MSASLTAEQKDQK	MEKESEIQSLPPTR	1573.7658-M(Oxidation)EKESEIQSLPPTR	aleitner_M1012_006	79.7903	14.6	2.0	3.2	6.8	422	58	3.5	3334	721	7.8	P36631	1	1	0	0	O13641	1	1	0	0	51245.2	SCHPO	Transcription factor ste11	35518.1	SCHPO	Uncharacterized protein C8D2.16c
490.7373	4	-5.2	MKAAAQSNSK	M(Acetyl+Oxidation)K(866.4069)AAAQSNSK	EKCHR	EK(1230.5914)C(Carbamidomethyl)HR	aleitner_M1012_006	22.0680	15.9	4.3	3.2	11.6	34	1	5.2	1181	265	12.9	O60055	2	1	0	0	O94493	36	1	0	0	285229.4	SCHPO	U3 small nucleolar RNA-associated protein 20	61254.1	SCHPO	Uncharacterized esterase/lipase C417.12
565.6601	3	-0.27	IKPFYMK	IK(752.4545)PFYM(Oxidation)K	MNRVVK	1079.5725-M(Met-loss)NRVVK	aleitner_M1012_006	52.5283	8.4	0.7	3.2	4.2	92	16	0.5	1779	418	8.5	Q9P6I0	346	1	0	0	Q9USV6	1	1	0	0	50508.2	SCHPO	Asparagine--tRNA ligase, mitochondrial	8097.6	SCHPO	Assembly factor cbp4
597.0457	4	-2.4	SSKDADNSLEVAGK	SSK(964.4753)DADNSLEVAGK	MSELSTYK	1557.7522-M(Met-loss)SELSTYK	aleitner_M1012_006	64.6148	14.5	2.9	3.2	5.7	493	163	3.2	2056	920	10.9	O94312	527	1	0	0	O94606	1	1	0	0	62825.5	SCHPO	PWWP domain-containing protein2	52741.2	SCHPO	JmjC domain-containing protein 4
538.6533	5	-4.1	MEGENDPLLGSYKPK	1011.4331-MEGENDPLLGSYKPK	MSSQSYR	1814.8761-M(Oxidation)SSQSYR	aleitner_M1012_006	35.8988	13.1	3.2	3.2	9.4	38	2	2.5	3768	787	8.4	Q9USK3	1	1	0	0	O43046	1	1	0	0	58828.5	SCHPO	Uncharacterized transporter C4B3.13	13618.4	SCHPO	V-type proton ATPase subunit F
922.4737	3	-6.2	GSKSESAQVTLLLK	GSK(1304.5918)SESAQVTLLLK	MISNSSIEDR	1597.8927-M(Oxidation)ISNSSIEDR	aleitner_M1012_006	21.7110	11.8	3.1	3.2	5.5	295	87	4.0	864	340	6.3	Q10056	61	1	0	0	Q9P799	1	1	0	0	66766.1	SCHPO	Serine/threonine-protein kinase shk2	29245.0	SCHPO	Uncharacterized protein P35G2.04c
1094.5410	3	-9.5	HINKVEIVSDSSESFAHK	HINK(1254.6204)VEIVSDSSESFAHK	MSNLGNNITER	2164.0800-M(Met-loss)SNLGNNITER	aleitner_M1012_006	60.4322	18.7	2.3	3.3	10.3	237	24	4.6	4336	590	12.6	O94378	474	1	0	0	Q9US49	1	1	0	0	93286.4	SCHPO	Uncharacterized protein C1604.12	68157.4	SCHPO	Protein sgt1
662.1638	5	-0.40	IQNDEELLKVGMIHLNK	IQNDEELLK(1312.7173)VGMIHLNK	MPSLLSSRIR	2131.1347-M(Oxidation)PSLLSSRIR	aleitner_M1012_006	96.1860	14.2	4.9	3.3	7.8	194	6	4.2	1919	247	7.4	Q9UTJ3	310	1	0	0	Q9UUJ9	1	1	0	0	90806.6	SCHPO	Meiotic expression up-regulated protein 1/2	57916.7	SCHPO	Acetyl-CoA hydrolase
829.1479	4	0.69	MPSSASEQLLRK	1966.8578-MPSSASEQLLRK	NKTSNEDLFDTNEMR	NK(1483.7705)TSNEDLFDTNEM(Oxidation)R	aleitner_M1012_006	66.9130	15.1	3.7	3.3	5.3	1329	188	3.9	3130	532	9.8	Q9Y818	1	1	0	0	O14013	185	1	0	0	19106.0	SCHPO	Ubiquitin-conjugating enzyme E2 15	64026.2	SCHPO	RNA polymerase I-specific transcription initiation factor rrn5
698.1554	4	8.1	KVIVPLAEPLSAK	K(1424.7260)VIVPLAEPLSAK	MLQDESSRSLPR	1501.9120-M(Met-loss)LQDESSRSLPR	aleitner_M1012_006	60.8163	9.3	2.1	3.3	2.0	1090	181	1.4	1755	487	9.4	O94676	117	1	0	0	O60152	1	1	0	0	126082.2	SCHPO	U3 small nucleolar RNA-associated protein 22	225759.9	SCHPO	E3 ubiquitin-protein ligase ubr1
655.0169	3	-1.1	KSLNSYVDK	K(909.4807)SLNSYVDK	MSPSVASPK	1190.6183-M(Met-loss)SPSVASPK	aleitner_M1012_006	75.0898	12.2	4.4	3.3	2.9	1702	248	2.9	1702	249	9.3	O13824	272	1	0	0	O14289	1	1	0	0	122097.3	SCHPO	Nonsense-mediated mRNA decay protein 2	82783.7	SCHPO	3-isopropylmalate dehydratase
666.8569	4	4.9	MSYSVSAAQLWSRK	1034.5873-M(Oxidation)SYSVSAAQLWSRK	KKPNPASR	KK(1766.8662)PNPASR	aleitner_M1012_006	79.0142	10.5	2.8	3.3	2.6	879	182	0.4	4157	971	8.4	Q09094	1	1	0	0	Q10236	311	1	0	0	20507.5	SCHPO	Meiotic recombination protein rec15	36808.5	SCHPO	Ribonuclease H2 subunit A
690.9214	5	2.8	MSSDNTPSINR	2360.0559-M(Met-loss)SSDNTPSINR	MQPQEVDLMENSTMRNGAR	1227.5731-MQPQEVDLMENSTM(Oxidation)RNGAR	aleitner_M1012_006	53.2093	13.9	4.0	3.3	3.0	3251	794	2.9	3463	919	10.9	Q9UTA1	1	1	0	0	O74536	1	1	1	0	55066.7	SCHPO	Zinc finger protein C25B8.19c	65996.6	SCHPO	SNF1-like protein kinase ssp2
1054.1586	3	0.12	MSKAATVPVAFQDR	1623.6770-M(Oxidation)SKAATVPVAFQDR	MFNNGDNMSRER	1673.8447-M(Oxidation)FNNGDNMSRER	aleitner_M1012_006	63.2963	12.4	1.2	3.3	3.4	1260	557	3.0	1640	700	9.0	P50999	1	1	0	0	O13735	1	1	0	0	56969.0	SCHPO	T-complex protein 1 subunit delta	154326.8	SCHPO	Actin-interacting protein 3 homolog
613.0565	4	-0.88	MSFFTQLCSMDK	938.5688-MSFFTQLC(Carbamidomethyl)SM(Oxidation)DK	MDSLLLLK	1647.6983-M(Met-loss)DSLLLLK	aleitner_M1012_006	29.7200	13.5	3.1	3.3	7.2	168	15	2.5	3134	572	10.5	O59739	1	1	0	0	Q9UUE7	1	1	0	0	23325.1	SCHPO	BAG family molecular chaperone regulator 1B	42629.6	SCHPO	Cell division control protein 73
995.8142	3	8.0	VDNKSVMER	VDNK(1891.8734)SVM(Oxidation)ER	MSSLASQGNNASTPAYR	1230.5914-MSSLASQGNNASTPAYR	aleitner_M1012_006	76.2115	15.8	5.0	3.3	6.6	936	98	3.6	5877	1003	9.2	P87058	149	1	0	0	P49731	1	1	0	0	34616.2	SCHPO	La protein homolog	99550.9	SCHPO	DNA replication licensing factor mcm6
764.0676	3	7.6	MGSDGSSLSPK	1355.7231-M(Met-loss)GSDGSSLSPK	NAGKTVSILCR	NAGK(1071.5084)TVSILC(Carbamidomethyl)R	aleitner_M1012_006	57.7312	11.7	4.7	3.3	5.0	302	25	1.9	2426	389	7.8	P36616	1	1	0	0	P50999	372	1	0	0	61056.4	SCHPO	Protein kinase dsk1	56969.0	SCHPO	T-complex protein 1 subunit delta
943.1808	3	1.6	TAKVVNITQKPK	TAK(1500.7130)VVNITQKPK	MNSEDAALDLLR	1463.8712-M(Oxidation)NSEDAALDLLR	aleitner_M1012_006	95.5482	15.2	4.4	3.3	4.3	2292	196	3.5	3701	396	10.9	O60126	278	1	0	0	Q9HGP5	1	1	0	0	71169.7	SCHPO	DNA topoisomerase 3	29845.4	SCHPO	F-actin-capping protein subunit beta
1172.5621	3	7.2	SDCSTFQKVMQDVAR	SDC(Carbamidomethyl)STFQK(1727.8413)VM(Oxidation)QDVAR	EKVCVSLHPHNDR	EK(1924.8659)VC(Carbamidomethyl)VSLHPHNDR	aleitner_M1012_006	86.1713	23.3	4.9	3.3	9.6	1408	156	8.8	2004	260	15.8	O14190	155	1	0	0	O59736	256	1	0	0	17769.6	SCHPO	UDP-N-acetylglucosamine transferase subunit alg13	64042.3	SCHPO	2-isopropylmalate synthase
456.0614	5	2.5	KAELVADQK	K(1274.7095)AELVADQK	MVVHTGNRLNK	1138.6234-M(Met-loss)VVHTGNRLNK	aleitner_M1012_006	38.0522	18.8	3.2	3.4	8.2	1563	248	7.0	3135	508	10.6	Q9USN1	652	1	0	0	Q09795	1	1	0	0	116994.1	SCHPO	Sorting nexin-12	66681.3	SCHPO	Uncharacterized peptidase C22G7.01c
561.2715	3	-8.1	DKADLR	DK(964.4246)ADLR	MSDTMVK	854.4498-MSDTM(Oxidation)VK	aleitner_M1012_006	34.6015	14.9	1.1	3.4	8.3	137	21	7.2	254	52	9.8	Q10208	203	1	0	0	Q10368	1	1	0	0	55515.3	SCHPO	Pyruvate kinase	38445.7	SCHPO	Uncharacterized protein C22E12.18
567.5586	4	-1.9	KSAEELDK	K(1347.7438)SAEELDK	NKEFIVFVSK	NK(1056.5339)EFIVFVSK	aleitner_M1012_006	47.6923	10.1	0.9	3.4	2.2	1023	440	1.9	1270	615	7.9	Q09330	180	1	0	0	Q9Y7Y5	68	1	0	0	21791.1	SCHPO	mRNA export protein mlo3	42373.8	SCHPO	Histone acetyltransferase rtt109
705.5792	4	-9.8	MGIFGGNSGNAPSSEDK	1135.5947-M(Oxidation)GIFGGNSGNAPSSEDK	MTSMFSLKGK	1820.7887-M(Met-loss)TSMFSLKGK	aleitner_M1012_006	36.2687	11.3	3.5	3.4	3.5	790	160	1.9	2419	637	7.8	Q10481	1	1	0	0	Q9Y6Z9	1	1	0	0	10742.3	SCHPO	Mitochondrial import inner membrane translocase subunit tim13	27437.3	SCHPO	Sorbose reductase sou1
804.4260	3	1.5	MESAQAVAEPLDLVR	913.4691-M(Met-loss)ESAQAVAEPLDLVR	MKQDVR	1634.8516-MKQDVR	aleitner_M1012_006	87.5987	14.4	3.6	3.4	8.2	127	3	3.5	1978	293	11.5	Q9Y7M4	1	1	0	0	Q10093	1	1	0	0	10665.2	SCHPO	Probable U6 snRNA-associated Sm-like protein LSm3	138785.7	SCHPO	Uncharacterized protein C11D3.14c
611.3622	4	7.8	KIVTQILPAGK	K(1274.6619)IVTQILPAGK	KAALETHPDR	K(1304.8068)AALETHPDR	aleitner_M1012_006	33.6527	12.0	2.8	3.4	7.3	77	5	2.0	2586	503	6.8	Q09859	128	1	0	0	Q9Y7T9	26	1	0	0	19437.2	SCHPO	Probable peptide methionine sulfoxide reductase	23008.9	SCHPO	Uncharacterized J domain-containing protein C63.13
680.3968	4	7.9	ETPKSLLFTFIAIR	ETPK(1082.5972)SLLFTFIAIR	MSTVAKTNPK	1773.0077-M(Met-loss)STVAKTNPK	aleitner_M1012_006	46.1097	11.7	1.9	3.4	3.5	720	351	2.9	1065	567	10.3	Q10150	276	1	0	0	O13844	1	1	0	0	58003.7	SCHPO	Vacuolar fusion protein mon1	31574.0	SCHPO	Uncharacterized mitochondrial carrier C19G12.05
1031.8683	3	6.3	TQKEMLVLLMNDGLK	TQK(1344.6422)EMLVLLM(Oxidation)NDGLK	KNNQWSSTSR	K(1885.9893)NNQWSSTSR	aleitner_M1012_006	80.5953	13.8	3.0	3.4	4.5	1908	238	3.4	4030	551	11.4	O94477	1089	1	0	0	Q7Z9H9	503	1	0	0	175156.7	SCHPO	Myosin-52	96036.2	SCHPO	Polyphosphoinositide phosphatase
943.4318	3	-8.3	MTVASDDSPK	1777.8271-MTVASDDSPK	KAQEFNDYDLQNR	K(1187.5380)AQEFNDYDLQNR	aleitner_M1012_006	39.6943	13.6	3.7	3.5	4.2	1335	200	4.2	1335	201	11.5	O94418	1	1	0	0	O13693	560	1	0	0	97564.9	SCHPO	Meiotically up-regulated gene 87 protein	67091.5	SCHPO	Uncharacterized protein C11E3.14
1016.7424	4	-8.0	SLPSSELLDSSSDKGQQVFK	SLPSSELLDSSSDK(1911.9037)GQQVFK	YAGCKIDISTFEQSR	YAGC(Carbamidomethyl)K(2289.1376)IDISTFEQSR	aleitner_M1012_006	98.7938	13.8	3.6	3.5	6.0	505	50	3.5	2495	433	7.8	Q9P7S5	442	1	0	0	O59819	177	1	0	0	98378.2	SCHPO	Probable ubiquitin carboxyl-terminal hydrolase 7	56740.8	SCHPO	Probable UTP--glucose-1-phosphate uridylyltransferase
1477.3629	3	-7.8	ATATTAMDESGNAGMVSSGIHSVSTKPSSYGTR	ATATTAMDESGNAGM(Oxidation)VSSGIHSVSTK(1155.6136)PSSYGTR	AKAAASAEATK	AK(3411.5559)AAASAEATK	aleitner_M1012_006	86.9040	15.4	2.5	3.5	6.2	874	109	3.4	4694	851	11.4	Q09933	826	1	0	0	P22987	167	1	0	0	97547.0	SCHPO	Phosphoprotein p93	98750.2	SCHPO	Protein kinase kin1
764.6367	4	-8.6	MAFGSKILNIGSK	1689.7954-MAFGSKILNIGSK	DMKLLGASDVDTCK	DMK(1502.8167)LLGASDVDTC(Carbamidomethyl)K	aleitner_M1012_006	61.1222	13.7	3.9	3.5	5.8	422	38	2.0	4247	746	10.0	O42885	1	1	0	0	O60114	1228	1	0	0	63646.3	SCHPO	Putative inorganic phosphate transporter C8E4.01c	161461.4	SCHPO	Uncharacterized helicase C15C4.05
869.2391	4	9.0	SKLVEMTPK	SK(2425.3324)LVEM(Oxidation)TPK	MSLGLAIAVGIVLGVVASSLCNK	1185.6315-M(Oxidation)SLGLAIAVGIVLGVVASSLC(Carbamidomethyl)NK	aleitner_M1012_006	63.6512	13.8	0.5	3.5	7.2	222	88	6.7	303	122	8.7	O94585	102	1	0	0	Q9UT14	1	1	0	0	21025.4	SCHPO	Meiotically up-regulated protein C1442.13c	8003.2	SCHPO	Uncharacterized protein C9E9.17c
864.9414	4	-1.1	MQKWDIPPLSLDNK	MQK(1771.8749)WDIPPLSLDNK	FEKLMHAQNTMLR	FEK(1821.9335)LMHAQNTM(Oxidation)LR	aleitner_M1012_006	75.7502	14.0	5.1	3.5	3.4	2337	381	3.0	2986	507	10.6	O74630	1908	1	0	0	Q9USY4	364	1	0	0	327148.0	SCHPO	Serine/threonine-protein kinase tel1	59629.6	SCHPO	ARS-binding protein 2
865.8156	3	7.2	MFLSRK	1813.9747-MFLSRK	KVTIIPEESVSSMLK	K(918.4997)VTIIPEESVSSM(Oxidation)LK	aleitner_M1012_006	35.0267	12.9	1.4	3.5	5.0	540	84	3.6	1316	228	10.0	O60084	1	1	0	0	Q7Z9I2	216	1	0	0	48550.2	SCHPO	Mitochondrial import inner membrane translocase subunit tim44	27947.0	SCHPO	Uncharacterized oxidoreductase C663.09c
929.7598	3	-6.4	KQMYGWFEDLR	K(1298.5887)QM(Oxidation)YGWFEDLR	MSSASMFGSLK	1625.7548-MSSASM(Oxidation)FGSLK	aleitner_M1012_006	43.5047	13.9	2.3	3.5	3.2	3708	672	3.0	4223	788	10.7	Q10308	245	1	0	0	Q9UTE4	1	1	0	0	31234.5	SCHPO	Meiotically up-regulated gene 43 protein	25901.9	SCHPO	Uncharacterized glutamine amidotransferase C222.08c
770.1539	4	7.4	AIDKIIETVQGECLQR	AIDK(1204.5863)IIETVQGEC(Carbamidomethyl)LQR	MEKELEEYK	2010.0456-M(Met-loss)EKELEEYK	aleitner_M1012_006	97.7470	13.4	2.9	3.5	5.6	527	53	1.9	5648	994	7.8	O94623	915	1	0	0	O94519	1	1	0	0	106526.6	SCHPO	DNA repair protein rev1	34626.3	SCHPO	Splicing factor spf30
506.9071	5	5.4	KFMISLLGK	K(1493.8705)FMISLLGK	QVIALKESELVK	QVIALK(1173.6832)ESELVK	aleitner_M1012_006	35.7398	11.4	3.3	3.5	2.0	2297	544	1.4	3472	844	9.4	Q10429	763	1	0	0	O94488	678	1	0	0	100492.2	SCHPO	Condensin complex subunit 3	128470.1	SCHPO	Microtubule organizer protein 1
[truncated: 3,621 more rows]
