# Supplementary material for: ECL: an exhaustive search tool for the identification of cross-linked peptides using whole database
Source: BMC Bioinformatics. 2016 May 20;17:217. doi: 10.1186/s12859-016-1073-y (PMC4874008; doi:10.1186/s12859-016-1073-y)
Supplement: Additional file 2 — Detailed results of synthetic peptides and 26S Proteasome samples. (ZIP 4432 kb) [file 12859_2016_1073_MOESM2_ESM.zip › Detailed_results/Schizosaccharomyces-pombe-database/ProteinProspector/aleitner_M1012_007_whole.xls]

m/z	z	ppm	DB Peptide 1	Peptide 1	DB Peptide 2	Peptide 2	Fraction	RT	Score	Score Diff	Expect	Sc 1	Exp 1	Rk 1	Sc 2	Exp 2	Rk 2	L Sc	Acc #	XLink AA 1	Intra 1	Inter 1	Decoy 1	Acc #	XLink AA 2	Intra 2	Inter 2	Decoy 2	Protein MW	Species	Protein Name	Protein MW	Species	Protein Name
1158.5894	4	9.0	VAEKAQINTQEYGR	VAEK(3024.4757)AQINTQEYGR	LEIKEGNYGDGYALQPSYIHEYLSK	LEIK(1743.8792)EGNYGDGYALQPSYIHEYLSK	aleitner_M1012_007	60.6245	49.6	24.9	3.1e-8	24.7	0.020	1	16.9	1.3	2	24.9	O14250	115	1	0	0	Q9USQ9	108	1	0	0	30111.1	SCHPO	Probable proteasome subunit alpha type-6	29220.2	SCHPO	Probable proteasome subunit beta type-7
1165.5714	3	4.0	SEAAEFEYKNGYPMPCDVLAK	SEAAEFEYK(1075.5914)NGYPMPC(Carbamidomethyl)DVLAK	KVAQTTYK	K(2556.1553)VAQTTYK	aleitner_M1012_007	54.2870	47.9	20.7	1.8e-6	27.2	0.074	1	12.7	127	11	20.7	O94517	102	1	0	0	O94579	91	1	0	0	26539.6	SCHPO	Probable proteasome subunit alpha type-1	26404.3	SCHPO	Probable proteasome subunit alpha type-2
1165.5737	3	5.9	SEAAEFEYKNGYPMPCDVLAK	SEAAEFEYK(1075.5914)NGYPMPC(Carbamidomethyl)DVLAK	KVAQTTYK	K(2556.1553)VAQTTYK	aleitner_M1012_007	54.7925	43.4	18.8	2.7e-6	24.6	0.11	1	11.9	140	12	19.3	O94517	102	1	0	0	O94579	91	1	0	0	26539.6	SCHPO	Probable proteasome subunit alpha type-1	26404.3	SCHPO	Probable proteasome subunit alpha type-2
1170.9044	3	5.1	SEAAEFEYKNGYPMPCDVLAK	SEAAEFEYK(1075.5914)NGYPM(Oxidation)PC(Carbamidomethyl)DVLAK	KVAQTTYK	K(2572.1502)VAQTTYK	aleitner_M1012_007	51.2513	42.7	15.5	4.1e-6	27.2	0.022	1	8.7	591	40	15.5	O94517	102	1	0	0	O94579	91	1	0	0	26539.6	SCHPO	Probable proteasome subunit alpha type-1	26404.3	SCHPO	Probable proteasome subunit alpha type-2
878.4297	4	4.6	SEAAEFEYKNGYPMPCDVLAK	SEAAEFEYK(1075.5914)NGYPM(Oxidation)PC(Carbamidomethyl)DVLAK	KVAQTTYK	K(2572.1502)VAQTTYK	aleitner_M1012_007	51.0487	31.1	15.2	1.1e-5	15.9	0.36	1	7.5	112	12	15.2	O94517	102	1	0	0	O94579	91	1	0	0	26539.6	SCHPO	Probable proteasome subunit alpha type-1	26404.3	SCHPO	Probable proteasome subunit alpha type-2
874.4326	4	6.5	SEAAEFEYKNGYPMPCDVLAK	SEAAEFEYK(1075.5914)NGYPMPC(Carbamidomethyl)DVLAK	KVAQTTYK	K(2556.1553)VAQTTYK	aleitner_M1012_007	54.7013	34.4	17.1	1.8e-4	17.3	2.3	1	9.1	211	24	17.1	O94517	102	1	0	0	O94579	91	1	0	0	26539.6	SCHPO	Probable proteasome subunit alpha type-1	26404.3	SCHPO	Probable proteasome subunit alpha type-2
878.4301	4	5.1	SEAAEFEYKNGYPMPCDVLAK	SEAAEFEYK(1075.5914)NGYPM(Oxidation)PC(Carbamidomethyl)DVLAK	KVAQTTYK	K(2572.1502)VAQTTYK	aleitner_M1012_007	50.5223	27.5	14.0	3.6e-4	13.5	3.0	1	6.0	382	111	14.0	O94517	102	1	0	0	O94579	91	1	0	0	26539.6	SCHPO	Probable proteasome subunit alpha type-1	26404.3	SCHPO	Probable proteasome subunit alpha type-2
1170.9031	3	4.0	SEAAEFEYKNGYPMPCDVLAK	SEAAEFEYK(1075.5914)NGYPM(Oxidation)PC(Carbamidomethyl)DVLAK	KVAQTTYK	K(2572.1502)VAQTTYK	aleitner_M1012_007	50.6857	29.4	15.6	0.0024	13.8	17	1	8.2	403	69	15.6	O94517	102	1	0	0	O94579	91	1	0	0	26539.6	SCHPO	Probable proteasome subunit alpha type-1	26404.3	SCHPO	Probable proteasome subunit alpha type-2
952.9586	4	0.024	KIYNEYPPTK	K(2556.1553)IYNEYPPTK	SEAAEFEYKNGYPMPCDVLAK	SEAAEFEYK(1389.7180)NGYPMPC(Carbamidomethyl)DVLAK	aleitner_M1012_007	58.9973	22.6	7.8	0.023	7.6	213	83	7.0	308	127	15.0	O94579	99	1	0	0	O94517	102	1	0	0	26404.3	SCHPO	Probable proteasome subunit alpha type-2	26539.6	SCHPO	Probable proteasome subunit alpha type-1
1059.5668	3	5.0	KIEIPLPNEVGR	K(1811.8804)IEIPLPNEVGR	AVKPTDMEQFAFYK	AVK(1501.8504)PTDMEQFAFYK	aleitner_M1012_007	69.1800	45.0	25.6	5.7e-6	19.4	2.8	1	17.6	7.2	2	25.6	O74445	297	1	0	0	O74894	378	1	0	0	43608.7	SCHPO	Probable 26S protease subunit rpt4	43553.4	SCHPO	26S protease regulatory subunit 6B homolog
951.7648	4	4.8	VAEKAQINTQEYGR	VAEK(2197.2008)AQINTQEYGR	HIGIATTGFIPDGQHIVKR	HIGIATTGFIPDGQHIVK(1743.8792)R	aleitner_M1012_007	51.3693	39.4	18.5	5.7e-6	20.9	0.24	1	12.7	26	10	18.5	O14250	115	1	0	0	O59770	89	1	0	0	30111.1	SCHPO	Probable proteasome subunit alpha type-6	28031.7	SCHPO	Probable proteasome subunit alpha type-7
1201.3794	4	-1.7	MPPAVSSETSTIVPQQVIVHPLVLLSAVDSYNR	1385.6616-M(Met-loss)PPAVSSETSTIVPQQVIVHPLVLLSAVDSYNR	AKADYAQYYR	AK(3553.9032)ADYAQYYR	aleitner_M1012_007	87.2710	34.5	20.2	2.3e-5	14.3	5.7	2	12.2	21	4	20.2	O74440	1	1	0	0	Q9US13	172	1	0	0	35595.6	SCHPO	26S proteasome regulatory subunit rpn8	43457.6	SCHPO	Probable 26S proteasome regulatory subunit rpn9
1106.2784	3	3.8	EVIELPLKNPELFLR	EVIELPLK(1506.7606)NPELFLR	FFEKEDVQSLK	FFEK(1947.1081)EDVQSLK	aleitner_M1012_007	80.3897	39.3	18.2	1.3e-4	21.1	1.8	1	10.8	392	21	18.2	O74445	153	1	0	0	Q9UTM3	204	1	0	0	43608.7	SCHPO	Probable 26S protease subunit rpt4	51618.9	SCHPO	26S proteasome regulatory subunit rpn5
829.9602	4	3.3	EVIELPLKNPELFLR	EVIELPLK(1506.7606)NPELFLR	FFEKEDVQSLK	FFEK(1947.1081)EDVQSLK	aleitner_M1012_007	80.8423	31.4	14.0	0.0011	17.4	2.8	1	8.1	509	60	16.1	O74445	153	1	0	0	Q9UTM3	204	1	0	0	43608.7	SCHPO	Probable 26S protease subunit rpt4	51618.9	SCHPO	26S proteasome regulatory subunit rpn5
816.9741	4	4.3	EKVAFILDQVR	EK(1947.1081)VAFILDQVR	EVIELPLKNPELFLR	EVIELPLK(1454.8133)NPELFLR	aleitner_M1012_007	87.7117	26.4	14.4	0.0032	11.6	26	3	9.3	107	13	17.0	Q9UTM3	170	1	0	0	O74445	153	1	0	0	51618.9	SCHPO	26S proteasome regulatory subunit rpn5	43608.7	SCHPO	Probable 26S protease subunit rpt4
917.7684	4	5.7	AVAASLGVNFLKVVSSAIVDK	AVAASLGVNFLK(1579.8246)VVSSAIVDK	KLEFPLPNEEAR	K(2225.2671)LEFPLPNEEAR	aleitner_M1012_007	97.4433	26.6	12.9	0.0011	13.7	3.0	1	5.0	640	383	12.9	O74445	196	1	0	0	O14126	350	1	0	0	43608.7	SCHPO	Probable 26S protease subunit rpt4	48836.2	SCHPO	26S protease regulatory subunit 6A
805.9270	4	3.9	KAQSGPDASAK	K(2161.1307)AQSGPDASAK	VHPEGKYVVDISPDIDIK	VHPEGK(1196.6037)YVVDISPDIDIK	aleitner_M1012_007	50.5632	29.3	15.5	0.0012	13.8	9.2	1	7.5	353	37	15.5	P36612	45	1	0	0	P41836	90	1	0	0	50060.6	SCHPO	26S protease regulatory subunit 4 homolog	45069.7	SCHPO	26S protease regulatory subunit 8 homolog
792.1461	4	3.3	YPMDAHKSELEGVEEAR	YPMDAHK(1204.6452)SELEGVEEAR	KHLDAEVQK	K(2097.9677)HLDAEVQK	aleitner_M1012_007	41.9132	26.8	14.0	0.0014	12.8	10	1	8.1	198	30	16.1	O42897	465	1	0	0	P41878	281	1	0	0	57346.7	SCHPO	Probable 26S proteasome regulatory subunit rpn3	34572.3	SCHPO	26S proteasome regulatory subunit rpn11
894.9926	4	3.2	AQSGPDASAKLPTVIPTTR	AQSGPDASAK(1666.9029)LPTVIPTTR	ELAAIKEDTEAVLK	ELAAIK(2047.0950)EDTEAVLK	aleitner_M1012_007	68.1662	29.4	17.1	0.0017	12.3	39	1	9.1	255	20	17.1	P36612	55	1	0	0	O42931	51	1	0	0	50060.6	SCHPO	26S protease regulatory subunit 4 homolog	48965.5	SCHPO	26S protease regulatory subunit 7 homolog
1210.1370	4	7.6	AQSGPDASAKLPTVIPTTR	AQSGPDASAK(2927.4553)LPTVIPTTR	INDTVGIKESDTGLAPISFWDVAADR	INDTVGIK(2047.0950)ESDTGLAPISFWDVAADR	aleitner_M1012_007	79.1122	25.6	10.0	0.024	10.4	142	8	8.2	500	78	15.2	P36612	55	1	0	0	O42931	68	1	0	0	50060.6	SCHPO	26S protease regulatory subunit 4 homolog	48965.5	SCHPO	26S protease regulatory subunit 7 homolog
899.7012	4	-0.88	KSSSDLEAKPSK	K(2319.1118)SSSDLEAKPSK	TTEGEEAKLSIYDSSHSISK	TTEGEEAK(1413.7351)LSIYDSSHSISK	aleitner_M1012_007	69.2772	21.7	11.2	0.0035	7.7	68	27	7.6	73	37	14.0	Q9UTH8	309	1	0	0	Q9P7M8	61	1	0	0	48226.0	SCHPO	Zinc finger protein sfp1	176966.0	SCHPO	Nucleoporin nup184
1133.8392	4	3.8	SLSKPLSPEAVSELMSTEVVLSIDR	SLSK(1828.9054)PLSPEAVSELM(Oxidation)STEVVLSIDR	GDIKSAINNSTEDLSK	GDIK(2840.4729)SAINNSTEDLSK	aleitner_M1012_007	84.3103	32.2	14.8	0.0038	13.4	67	9	10.8	259	52	18.8	Q9P7V5	1131	1	0	0	O14026	538	1	0	0	206802.1	SCHPO	Protein transport protein sec72	90680.0	SCHPO	Histone-lysine N-methyltransferase, H3 lysine-36 specific
792.9070	4	8.2	MSSKPPSNTPK	1978.9921-M(Oxidation)SSKPPSNTPK	MADPLYSSLKTVNSTSK	1326.6490-MADPLYSSLKTVNSTSK	aleitner_M1012_007	60.6562	20.7	10.2	0.0043	7.6	33	17	4.5	274	166	13.1	Q10475	1	1	0	0	Q9P7W9	1	1	0	0	154035.9	SCHPO	Eukaryotic translation initiation factor 4 gamma	24629.2	SCHPO	Probable ribonuclease P protein subunit 1
923.7275	4	2.8	LAVLKLNGGLGTTMGCVGPK	LAVLK(1689.7954)LNGGLGTTM(Oxidation)GC(Carbamidomethyl)VGPK	NDIASIKGEMAEMK	NDIASIK(2139.1432)GEMAEM(Oxidation)K	aleitner_M1012_007	44.8937	18.6	10.9	0.0051	7.7	18	1	2.9	641	141	10.9	P78811	114	1	0	0	Q9Y7S2	165	3	0	0	56430.0	SCHPO	Probable UTP--glucose-1-phosphate uridylyltransferase	43299.7	SCHPO	UPF0612 protein C569.003
687.1403	4	4.0	KLEGTIDYQK	K(1550.8920)LEGTIDYQK	VIVAKGQEDITIK	VIVAK(1331.6973)GQEDITIK	aleitner_M1012_007	47.0675	28.3	10.9	0.0057	17.4	1.9	1	5.0	1404	197	13.0	O74445	378	1	0	0	Q9P6P9	325	1	0	0	43608.7	SCHPO	Probable 26S protease subunit rpt4	48187.7	SCHPO	[Pyruvate dehydrogenase [lipoamide]] kinase, mitochondrial
987.2607	4	-2.3	GYGKSTGSPSEAGLK	GYGK(2507.3128)STGSPSEAGLK	ETKVPVLLGGLGEICMGGNQVAK	ETK(1575.7781)VPVLLGGLGEIC(Carbamidomethyl)MGGNQVAK	aleitner_M1012_007	95.3040	21.4	9.4	0.0058	9.6	24	9	7.0	151	83	11.8	P54069	130	1	0	0	Q9P7T1	3052	1	0	0	33133.6	SCHPO	Protein bem46	559853.9	SCHPO	Hydroxamate-type ferrichrome siderophore peptide synthetase
915.5229	4	-3.4	KISAHGFLASIFAILDK	K(1828.0346)ISAHGFLASIFAILDK	LPKPTQEALPSAPTIK	LPK(1968.1084)PTQEALPSAPTIK	aleitner_M1012_007	97.9040	19.1	10.9	0.0078	8.1	15	2	5.0	126	69	11.0	O60163	368	1	0	0	Q9USK4	234	1	0	0	56813.1	SCHPO	Probable aspartokinase	32564.6	SCHPO	Pre-mRNA-splicing factor cwf20
754.4136	4	-6.5	IKSDPLVSNTQLYGK	IK(1351.7460)SDPLVSNTQLYGK	VKGTEGKPGVSR	VK(1799.9669)GTEGKPGVSR	aleitner_M1012_007	43.9468	20.7	10.0	0.0078	10.7	9.5	1	2.0	4622	861	10.0	O94498	29	1	0	0	O43051	71	1	0	0	21149.6	SCHPO	Uncharacterized N-acetyltransferase C18E5.08	95152.9	SCHPO	Probable nucleolar complex protein 14
925.9850	4	-3.7	VKGLVAQLLTLNEENYDK	VK(1653.8250)GLVAQLLTLNEENYDK	FSSTKAAAGTYEGVK	FSSTK(2184.1678)AAAGTYEGVK	aleitner_M1012_007	98.2053	23.6	11.6	0.0082	7.8	89	64	7.7	95	72	15.8	P41003	523	1	0	0	Q9USP8	31	1	0	0	134138.2	SCHPO	Structural maintenance of chromosomes protein 2	41188.8	SCHPO	Isocitrate dehydrogenase [NAD] subunit 2, mitochondrial
960.4784	3	2.8	MLEEKLQESNIEAQR	MLEEK(1061.5063)LQESNIEAQR	KMNTTDSK	K(1954.9670)MNTTDSK	aleitner_M1012_007	58.6560	25.5	9.4	0.0084	16.1	1.5	1	4.6	854	549	12.6	Q9P7Q7	979	1	0	0	Q09743	28	1	0	0	184581.2	SCHPO	Peroxide stress-activated histidine kinase mak1	147414.0	SCHPO	Protein ste16
927.0692	5	-2.2	QYILTSVSNMDKGNPSGGSQSTNVTTFR	QYILTSVSNMDK(1641.8953)GNPSGGSQSTNVTTFR	KMHQLFPYTVIK	K(3126.4928)MHQLFPYTVIK	aleitner_M1012_007	60.5798	26.1	4.5	0.010	10.5	41	33	9.2	82	67	15.6	O14200	288	1	0	0	Q9Y7N9	417	1	0	0	56508.6	SCHPO	PXA domain protein 1	96107.8	SCHPO	PX domain-containing protein C1450.12
908.9750	4	-7.8	KEFIVNEILVMK	K(2154.0779)EFIVNEILVM(Oxidation)K	LLGNFKENCTSVVVDGHK	LLGNFK(1615.8895)ENC(Carbamidomethyl)TSVVVDGHK	aleitner_M1012_007	98.4573	14.0	5.2	0.011	4.6	38	36	4.6	38	42	11.5	P50527	425	1	0	0	O14338	38	1	0	0	72358.8	SCHPO	Serine/threonine-protein kinase shk1/pak1	98568.7	SCHPO	Uncharacterized serine-rich protein C2F12.03c
727.3843	5	-9.4	KHPVFVFNSASIVAMCLR	K(1556.8385)HPVFVFNSASIVAMC(Carbamidomethyl)LR	LAKPDMLNYAKR	LAK(2213.1489)PDMLNYAKR	aleitner_M1012_007	98.6380	20.0	10.9	0.011	9.1	14	1	2.9	857	705	10.9	Q00619	76	1	0	0	Q9Y7R3	618	1	0	0	39286.0	SCHPO	Pheromone P-factor receptor	83255.1	SCHPO	Condensin complex subunit 2
912.9757	4	-9.4	MTETVTTTSSDKSEK	2004.1520-MTETVTTTSSDKSEK	GRPPKIASGIVPLSAFTR	GRPPK(1781.8241)IASGIVPLSAFTR	aleitner_M1012_007	68.9610	19.6	9.4	0.011	8.7	22	3	4.0	584	165	10.9	O94562	1	1	0	0	Q9Y794	372	1	0	0	50497.1	SCHPO	Uncharacterized aminotransferase C1771.03c	108614.0	SCHPO	Origin recognition complex subunit 4
501.8819	5	8.2	ALPKPLGVDTEK	ALPK(1237.6343)PLGVDTEK	KFYSSLAER	K(1404.7864)FYSSLAER	aleitner_M1012_007	60.3188	23.1	9.3	0.011	11.9	14	4	5.3	958	460	11.2	O13735	782	1	0	0	O94672	329	1	0	0	154326.8	SCHPO	Actin-interacting protein 3 homolog	85382.8	SCHPO	Protein transport protein sec23-2
559.2999	5	3.6	KAFAYTSEVFEK	K(1372.7450)AFAYTSEVFEK	MSTSAIALALSSSK	1556.7763-M(Met-loss)STSAIALALSSSK	aleitner_M1012_007	30.1223	26.5	10.0	0.014	16.5	3.0	1	3.1	3889	997	10.0	O13890	370	1	0	0	O14139	1	1	0	0	63951.3	SCHPO	UPF0061 protein C20G4.05c	159380.0	SCHPO	Chromodomain helicase hrp3
927.1561	6	-4.0	SGGLIFCSGQAAVKDGNFVPGTIQEQTR	SGGLIFC(Carbamidomethyl)SGQAAVK(2620.4703)DGNFVPGTIQEQTR	KIALCAFSAILVLVADTFLYVR	K(3074.5131)IALC(Carbamidomethyl)AFSAILVLVADTFLYVR	aleitner_M1012_007	87.1320	20.1	11.7	0.015	7.6	68	7	4.5	549	143	12.5	Q9UR06	36	1	0	0	O74920	142	1	0	0	13344.6	SCHPO	Protein mmf2, mitochondrial	24238.3	SCHPO	Vacuolar ATPase assembly integral membrane protein vph2
756.9678	5	-8.2	ALMKYNNTMIPGAHCTFK	ALMK(1683.8329)YNNTMIPGAHC(Carbamidomethyl)TFK	HVKQNDAGSQTHPK	HVK(2234.0686)QNDAGSQTHPK	aleitner_M1012_007	22.9745	26.4	11.6	0.017	12.8	58	7	6.1	3269	555	13.6	O13759	147	1	0	0	Q9US36	72	1	0	0	67871.0	SCHPO	RNA-binding post-transcriptional regulator csx1	89011.1	SCHPO	Zinc finger protein klf1
1081.2924	4	-0.44	TLPPNASGLLEKNVGSLMAEK	TLPPNASGLLEK(2136.9964)NVGSLM(Oxidation)AEK	FKYEESAQNAIDDLNSR	FK(2322.2141)YEESAQNAIDDLNSR	aleitner_M1012_007	66.7590	27.9	1.3	0.017	11.7	96	40	10.2	215	72	16.2	O74462	428	1	0	0	Q09176	112	1	0	0	50273.3	SCHPO	Transcription initiation factor TFIID subunit 6	25030.4	SCHPO	Splicing factor U2AF 23 kDa subunit
927.3181	6	7.0	MSDVKEFKPSISTANTLFSIASR	MSDVKEFK(3029.5314)PSISTANTLFSIASR	AANILVSMSGNVKLCDFGVAAELNINR	AANILVSM(Oxidation)SGNVK(2666.3626)LC(Carbamidomethyl)DFGVAAELNINR	aleitner_M1012_007	88.5523	20.9	9.5	0.017	6.8	170	39	6.1	269	91	14.1	O94615	363	1	0	0	O75011	148	1	0	0	54653.4	SCHPO	Pentatricopeptide repeat-containing protein 8, mitochondrial	71120.9	SCHPO	Serine/threonine-protein kinase nak1
849.7047	4	-0.64	QKQQAAMSR	QK(2332.2678)QQAAM(Oxidation)SR	LGILKINLTEYVYVGQDTR	LGILK(1200.5921)INLTEYVYVGQDTR	aleitner_M1012_007	59.1633	18.6	6.8	0.018	7.0	66	62	3.6	743	478	11.6	O94494	141	1	0	0	O60082	106	1	0	0	31730.6	SCHPO	Centromere protein sim4	31199.1	SCHPO	Uncharacterized protein C1494.08c
998.0149	4	0.66	FLTVSDASDLKIGEIELLLSDYK	FLTVSDASDLK(1419.6704)IGEIELLLSDYK	MKDISGEFAER	MK(2706.4255)DISGEFAER	aleitner_M1012_007	84.6277	25.1	11.9	0.018	12.0	46	6	5.5	2278	540	13.1	O94388	377	1	0	0	O94573	550	1	0	0	45297.6	SCHPO	Vacuolar protein sorting-associated protein 9b	68839.9	SCHPO	Uncharacterized transcriptional regulatory protein C1773.16c
730.1416	4	7.5	VKEISYTHAEGVLAGELK	VK(973.4790)EISYTHAEGVLAGELK	MTSQLEK	2081.1045-MTSQLEK	aleitner_M1012_007	60.1150	25.1	1.6	0.022	23.5	0.052	1	5.7	771	486	5.9	Q09740	577	1	0	0	O14185	1	1	0	0	77322.3	SCHPO	Probable glutamine--fructose-6-phosphate aminotransferase [isomerizing]	20141.1	SCHPO	Transgelin
1020.7480	4	4.5	KNASPMEFGDASFDLEK	K(2194.0881)NASPMEFGDASFDLEK	QLASYYHKESNALFMVR	QLASYYHK(2022.9245)ESNALFMVR	aleitner_M1012_007	96.9265	18.1	5.9	0.022	5.1	235	106	5.0	252	118	13.0	Q10310	139	1	0	0	P87048	735	1	0	0	59035.6	SCHPO	Meiotically up-regulated gene 68 protein	97999.6	SCHPO	26S proteasome regulatory subunit rpn1
903.9597	4	-2.3	KFGQLAMQSR	K(2431.2159)FGQLAM(Oxidation)QSR	LQDLYEEFKSVAVDLQGDPK	LQDLYEEFK(1318.6704)SVAVDLQGDPK	aleitner_M1012_007	67.8483	22.8	9.3	0.022	10.9	43	5	7.0	506	82	11.9	P87114	63	1	0	0	Q10327	234	1	0	0	108253.2	SCHPO	ATP-dependent helicase fft1	97079.3	SCHPO	Uncharacterized protein C32A11.02c
917.7432	4	-3.1	TSKLIVQNAVTYSNYLLK	TSK(1612.8139)LIVQNAVTYSNYLLK	MSIPKQLPCMVR	2192.2093-MSIPKQLPC(Carbamidomethyl)M(Oxidation)VR	aleitner_M1012_007	99.0195	18.9	6.2	0.022	7.6	54	30	3.2	1128	699	11.3	P87154	1838	1	0	0	O14302	1	1	0	0	252889.1	SCHPO	DNA polymerase epsilon catalytic subunit A	98263.9	SCHPO	cytokinesis protein 3
1019.1800	3	2.2	TKSGNAIFTQPSGVLK	TK(1407.6122)SGNAIFTQPSGVLK	KSGNTMMDSQR	K(1784.9672)SGNTMM(Oxidation)DSQR	aleitner_M1012_007	61.7703	26.4	8.6	0.024	14.5	10	4	6.0	785	448	14.0	O94284	189	1	0	0	Q9P7T1	2085	1	0	0	51575.4	SCHPO	Sulfide:quinone oxidoreductase, mitochondrial	559853.9	SCHPO	Hydroxamate-type ferrichrome siderophore peptide synthetase
727.3829	5	-1.7	SQLKNYDMIIVEQTSQLK	SQLK(1494.7752)NYDMIIVEQTSQLK	CKLEDIDVPLR	C(Carbamidomethyl)K(2275.1770)LEDIDVPLR	aleitner_M1012_007	85.1718	17.5	8.2	0.025	8.1	24	3	3.5	702	187	11.5	O94477	1030	1	0	0	O94383	939	1	0	0	175156.7	SCHPO	Myosin-52	140523.2	SCHPO	Structural maintenance of chromosomes protein 1
1011.8708	3	-9.4	MSTANVRVIVR	1918.9571-M(Met-loss)STANVRVIVR	MVENQGNVEAHGKPKK	1251.7299-M(Oxidation)VENQGNVEAHGKPKK	aleitner_M1012_007	98.0647	17.8	8.1	0.025	6.8	47	11	5.0	163	86	11.0	Q9UTL2	1	1	0	0	O13606	1	1	0	0	57254.1	SCHPO	Kinesin-like protein 8	57685.2	SCHPO	Meiosis-specific transcription factor mei4
1077.2119	3	-4.9	ISEIAVKTAMASTADILSR	ISEIAVK(1252.5684)TAMASTADILSR	MADAEDSRHSK	2114.1293-M(Met-loss)ADAEDSRHSK	aleitner_M1012_007	77.0242	21.8	9.9	0.026	9.8	62	5	7.2	335	60	16.3	O42998	404	1	0	0	O74743	1	1	0	0	217693.0	SCHPO	Pof6 interactor protein 1	27653.8	SCHPO	Eukaryotic translation initiation factor 4E-2
786.8074	5	-2.6	YGKSFMSTIDIQTVDGFQGQEK	YGK(1434.8421)SFM(Oxidation)STIDIQTVDGFQGQEK	LKPPPAFLKMR	LK(2632.2367)PPPAFLKMR	aleitner_M1012_007	61.1997	17.0	8.2	0.027	6.1	68	48	2.9	675	498	10.9	Q92355	1556	1	0	0	O13765	8	1	0	0	192549.5	SCHPO	Helicase sen1	54565.6	SCHPO	Lariat debranching enzyme
906.9767	4	1.3	LSSKESFVMTHLLR	LSSK(1960.9968)ESFVM(Oxidation)THLLR	LDYLNKNTAVDWLMK	LDYLNK(1800.9444)NTAVDWLMK	aleitner_M1012_007	87.6983	24.9	8.8	0.027	10.8	89	26	6.1	1318	406	14.1	Q9P7L3	46	1	0	0	P46960	150	1	0	0	29752.3	SCHPO	2,5-diamino-6-ribosylamino-4(3H)-pyrimidinone 5'-phosphate reductase	35092.6	SCHPO	Geranylgeranyl transferase type-2 subunit beta
873.4409	5	-5.4	IKLSPSSEDSCSIPETLPFSAPK	IK(1872.9556)LSPSSEDSC(Carbamidomethyl)SIPETLPFSAPK	FVFKNHLDCTVSLR	FVFK(2627.3040)NHLDC(Carbamidomethyl)TVSLR	aleitner_M1012_007	63.5223	19.8	6.3	0.029	8.8	60	16	3.0	3318	870	11.0	Q9UUD1	218	1	0	0	O42926	2205	1	0	0	98487.2	SCHPO	Sterol regulatory element-binding protein 1	354028.1	SCHPO	Vacuolar protein sorting-associated protein 13b
1325.0205	3	4.6	ETSNKEIETTSPSIFTLSFER	ETSNK(1556.8410)EIETTSPSIFTLSFER	SSNTVKLSSQQLK	SSNTVK(2553.2486)LSSQQLK	aleitner_M1012_007	96.1882	17.7	8.6	0.030	5.3	204	125	5.2	219	135	12.4	O42926	538	1	0	0	P33277	672	1	0	0	354028.1	SCHPO	Vacuolar protein sorting-associated protein 13b	87541.0	SCHPO	GTPase-activating protein
723.1824	5	9.3	MDLVSASQSYFKR	2080.0921-MDLVSASQSYFKR	IYPDWKVASIDITFFK	IYPDWK(1668.8181)VASIDITFFK	aleitner_M1012_007	98.5097	16.9	6.1	0.031	6.0	82	66	2.9	768	646	10.9	Q09805	1	1	0	0	Q9C102	648	1	0	0	63552.2	SCHPO	Vacuolar protein sorting-associated protein 45	232851.2	SCHPO	Putative glutamate synthase [NADPH]
1123.7872	5	-1.5	NVYLASCAPMITHPHVYGIDLADCKDLIAYGK	NVYLASC(Carbamidomethyl)APM(Oxidation)ITHPHVYGIDLADC(Carbamidomethyl)K(1993.1612)DLIAYGK	QLHKVIPLVSQSTVVPK	Q(Gln->pyro-Glu)LHK(3758.8147)VIPLVSQSTVVPK	aleitner_M1012_007	88.0575	21.0	9.2	0.031	8.5	68	34	4.5	795	457	12.5	P41390	430	1	0	0	O13339	280	1	0	0	59832.5	SCHPO	Amidophosphoribosyltransferase	116330.2	SCHPO	Telomerase reverse transcriptase
856.4282	4	-1.5	KSIPAETDSFWK	K(2013.9855)SIPAETDSFWK	KVESASGNQETSNVTPTK	K(1545.7715)VESASGNQETSNVTPTK	aleitner_M1012_007	89.2783	19.1	5.7	0.031	6.0	222	38	5.1	408	77	13.1	Q9P374	281	1	0	0	O94432	23	1	0	0	37023.5	SCHPO	Zinc finger protein C19B12.07c	52818.7	SCHPO	Uncharacterized RNA-binding protein C660.15
955.7125	4	-9.3	AKVSLIMCCNADGSER	AK(1993.0442)VSLIM(Oxidation)C(Carbamidomethyl)C(Carbamidomethyl)NADGSER	IVSVEKPASVMNPEIDK	IVSVEK(1963.8802)PASVMNPEIDK	aleitner_M1012_007	90.6948	23.3	12.3	0.032	9.2	100	9	6.1	589	137	14.1	O14423	209	1	0	0	O94294	668	1	0	0	59865.8	SCHPO	CENP-B homolog protein 1	96994.1	SCHPO	Leucine-rich repeat-containing protein sog2
748.4081	5	8.0	KPVLAAALSRSLK	K(2384.1240)PVLAAALSRSLK	MSSASMFGSLKTNAVDESQLK	1490.9184-M(Oxidation)SSASMFGSLKTNAVDESQLK	aleitner_M1012_007	57.4408	21.8	8.5	0.033	10.8	25	4	3.0	2824	801	11.0	O13733	456	1	0	0	Q9UTE4	1	1	0	0	71633.3	SCHPO	Protein kinase domain-containing protein ppk3	25901.9	SCHPO	Uncharacterized glutamine amidotransferase C222.08c
1032.8416	3	-7.8	MQNTALDNSADSK	1832.9533-M(Met-loss)QNTALDNSADSK	RKPYHHGLSTDGSLK	RK(1400.6420)PYHHGLSTDGSLK	aleitner_M1012_007	58.9690	19.8	7.8	0.035	6.7	136	100	4.5	546	479	12.5	Q9UUC7	1	1	0	0	Q10294	85	1	0	0	40741.9	SCHPO	Cytoplasmic tRNA 2-thiolation protein 2	26106.7	SCHPO	cAMP-independent regulatory protein pac2
658.5743	5	-0.084	KIGISLGRPESLVR	K(1763.9206)IGISLGRPESLVR	VLAKDIEAFAEHAGR	VLAK(1661.9828)DIEAFAEHAGR	aleitner_M1012_007	97.6880	17.1	5.8	0.036	7.7	22	8	4.6	185	82	10.5	O94490	454	1	0	0	O74807	57	1	0	0	87388.6	SCHPO	Uncharacterized transcriptional regulatory protein C417.09c	12820.7	SCHPO	Uncharacterized protein C2D10.16
775.3961	5	9.6	VDLMDKGTDVVDILAGR	VDLM(Oxidation)DK(2039.9721)GTDVVDILAGR	SPESMPDPSAKASSPVTSK	SPESMPDPSAK(1970.0030)ASSPVTSK	aleitner_M1012_007	98.1505	16.2	7.0	0.036	4.5	186	179	3.7	334	294	11.7	Q9URZ5	229	1	0	0	O74653	583	1	0	0	75791.9	SCHPO	Vacuolar protein sorting-associated protein 1	93774.0	SCHPO	Protein pob1
728.0351	6	-0.31	LMEEVGMTSKSISPSLSGISAPSASVDSSASR	LMEEVGMTSK(1194.6357)SISPSLSGISAPSASVDSSASR	KNVNDIAGAR	K(3305.6007)NVNDIAGAR	aleitner_M1012_007	64.0983	21.6	9.1	0.036	9.2	72	6	6.0	511	66	12.4	O60059	483	1	0	0	Q12381	589	1	0	0	72823.1	SCHPO	Pumilio domain-containing protein C56F2.08c	103005.2	SCHPO	Pre-mRNA-splicing factor prp1
721.1972	6	-10	SMKAHLLQGSEFSTK	SM(Oxidation)K(2642.3479)AHLLQGSEFSTK	SYFESVDNPLDIPKPLTNTINK	SYFESVDNPLDIPK(1816.9029)PLTNTINK	aleitner_M1012_007	66.4047	14.4	6.8	0.036	7.6	8.1	2	0.4	2509	916	6.8	Q9P801	86	1	0	0	Q9USN1	471	1	0	0	11667.8	SCHPO	Probable 54S ribosomal protein L9, mitochondrial	116994.1	SCHPO	Sorting nexin-12
882.7076	4	0.57	MEIDLLSFSIKR	2076.0139-MEIDLLSFSIKR	MKPPTYHFDSGDLFRK	MK(1588.8535)PPTYHFDSGDLFRK	aleitner_M1012_007	99.2367	19.3	8.1	0.037	6.5	149	77	4.8	449	259	12.8	Q9UT66	1	1	0	0	P36592	171	1	0	0	9279.0	SCHPO	Uncharacterized protein C4F11.05	51961.2	SCHPO	DNA repair and recombination protein rad22
799.9944	5	-6.0	MHTMNGDNFANSFPK	2269.2358-MHTM(Oxidation)NGDNFANSFPK	GKPLERLLTVNELPDFYK	GK(1863.7920)PLERLLTVNELPDFYK	aleitner_M1012_007	77.6322	17.0	7.8	0.037	4.5	364	140	4.5	364	141	12.5	Q9UT53	1	1	0	0	O94421	1409	1	0	0	42149.4	SCHPO	Putative nicotinamide-nucleotide adenylyltransferase C806.06c	189914.9	SCHPO	SWI/SNF chromatin-remodeling complex subunit snf22
734.0013	5	4.4	GAKAWLLLGMALR	GAK(2250.1420)AWLLLGM(Oxidation)ALR	DTVFDIIKQVETDPDHLK	DTVFDIIK(1552.8800)QVETDPDHLK	aleitner_M1012_007	74.2592	18.6	7.8	0.037	7.6	92	17	3.0	2390	982	11.0	Q9HDX1	227	1	0	0	D0EJL8	645	1	1	0	79252.6	SCHPO	Uncharacterized transcriptional regulatory protein PB1A11.04c	81238.1	SCHPM	Protein disulfide isomerase 2
654.9656	5	2.1	ANKAGTITDFSR	ANK(1990.1325)AGTITDFSR	GKPTLVVAPVVAIMQWK	GK(1417.7201)PTLVVAPVVAIM(Oxidation)QWK	aleitner_M1012_007	62.6510	17.0	8.8	0.038	6.0	101	13	3.0	874	172	11.0	O74788	879	1	0	0	P79051	302	1	0	0	169995.9	SCHPO	Vacuolar membrane-associated protein iml1	98003.9	SCHPO	ATP-dependent helicase rhp16
863.2418	5	-1.2	HSGEIQAYAKFAGSTWTYYVK	HSGEIQAYAK(1905.0135)FAGSTWTYYVK	IEFDKVAIAYGVLSDK	IEFDK(2544.2325)VAIAYGVLSDK	aleitner_M1012_007	55.5913	19.2	10.4	0.038	6.7	223	30	6.6	239	33	14.6	O60129	81	1	0	0	Q9UTQ5	78	1	0	0	71174.4	SCHPO	Fork head protein homolog 2	32850.6	SCHPO	Uncharacterized J domain-containing protein C1071.09c
661.3732	6	8.2	MIVSWSLKDAVVVVVGSGK	1973.0662-M(Oxidation)IVSWSLKDAVVVVVGSGK	KLFIQFSYSLTSVFR	K(2127.1650)LFIQFSYSLTSVFR	aleitner_M1012_007	68.4163	16.0	7.3	0.040	5.0	156	28	3.0	703	166	11.0	O74468	1	1	0	0	Q76PC7	11	1	0	0	54712.3	SCHPO	Probable uroporphyrinogen-III C-methyltransferase	27042.3	SCHPO	Probable translation initiation factor, mitochondrial
529.6932	5	2.4	TKSGNAIFTQPSGVLK	TK(996.5240)SGNAIFTQPSGVLK	KPDESRK	K(1784.9672)PDESRK	aleitner_M1012_007	51.6823	19.2	5.1	0.040	8.8	67	8	5.8	569	180	12.5	O94284	189	1	0	0	O14319	334	1	0	0	51575.4	SCHPO	Sulfide:quinone oxidoreductase, mitochondrial	63726.3	SCHPO	CUE domain-containing protein 5
715.9743	5	-9.0	ELCLPPVKLHCSMLAEDAIK	ELC(Carbamidomethyl)LPPVK(1251.6935)LHC(Carbamidomethyl)SMLAEDAIK	MKNTIVQQQR	2461.2419-M(Met-loss)KNTIVQQQR	aleitner_M1012_007	96.8227	17.1	5.7	0.041	7.8	28	14	4.0	405	323	10.4	Q9UTC6	154	1	0	0	G2TRP5	1	1	0	0	20616.2	SCHPO	Iron sulfur cluster assembly protein 1, mitochondrial	6734.0	SCHPO	Cytochrome c oxidase subunit 7
955.4541	4	-2.4	TLTSKSSSAVDWLSER	TLTSK(2051.9119)SSSAVDWLSER	DENGFKCHTQSEGHIR	DENGFK(1903.9527)C(Carbamidomethyl)HTQSEGHIR	aleitner_M1012_007	99.6740	20.9	8.4	0.044	10.3	33	5	4.7	1112	655	12.7	O13755	127	1	0	0	Q9Y7X9	42	1	0	0	55484.4	SCHPO	Putative fumarate reductase	35453.1	SCHPO	KIN17-like protein
1211.6351	3	4.6	LNPGNSTVPMKILDVAGGTGDIAFR	LNPGNSTVPMK(1089.5455)ILDVAGGTGDIAFR	KASQFDTR	K(2680.3894)ASQFDTR	aleitner_M1012_007	98.5670	17.1	6.7	0.045	4.5	457	326	4.5	457	346	12.6	P87230	109	1	0	0	Q9Y7S5	383	1	0	0	33888.0	SCHPO	2-methoxy-6-polyprenyl-1,4-benzoquinol methylase, mitochondrial	54260.8	SCHPO	Uncharacterized membrane protein C569.06
642.4933	6	2.2	KQHQDISSTQHSR	K(2298.1527)QHQDISSTQHSR	EIQMYVKDTLLSLDMAYK	EIQMYVK(1688.8230)DTLLSLDMAYK	aleitner_M1012_007	48.5142	20.1	8.5	0.045	9.2	56	5	4.5	1223	315	10.9	Q9P6I6	231	1	0	0	Q10351	460	1	0	0	28278.8	SCHPO	Uncharacterized protein C1198.03c	63962.3	SCHPO	GPI transamidase component PIG-S homolog
535.8828	5	7.8	MMKPSNISISAVK	1269.6097-MMKPSNISISAVK	MDLTGAHMLK	1542.8150-MDLTGAHM(Oxidation)LK	aleitner_M1012_007	30.7433	15.1	6.7	0.047	5.8	67	8	1.6	1785	354	9.3	O94340	1	1	0	0	Q9UTF7	1	1	0	0	18478.8	SCHPO	Uncharacterized N-acetyltransferase C1271.07c	38337.4	SCHPO	Putative elongation of fatty acids protein 1
1192.6367	3	4.0	KPTPSATPAAHPDTAR	K(1958.0468)PTPSATPAAHPDTAR	VMSIKSTPLTLAVSDMK	VMSIK(1754.8951)STPLTLAVSDMK	aleitner_M1012_007	95.6785	20.8	5.7	0.047	7.7	120	120	5.1	572	537	13.1	O14270	385	1	0	0	O94316	194	1	0	0	81128.8	SCHPO	Fork head transcription factor 1	111307.3	SCHPO	Pre-mRNA-splicing factor cwf10
382.6416	7	-1.1	LEQKHSTTPSSLK	LEQK(1216.6703)HSTTPSSLK	MDYVGGSLKLK	1592.8410-M(Met-loss)DYVGGSLKLK	aleitner_M1012_007	21.7147	24.4	11.0	0.047	10.7	235	16	9.2	596	41	13.7	Q9P6R3	143	1	0	0	Q92363	1	1	0	0	31058.3	SCHPO	Uncharacterized protein C13E7.07	13713.8	SCHPO	Uncharacterized protein C31G5.21
815.4334	4	5.9	MLDINLFQVEKGGNPEIIR	1203.5693-M(Met-loss)LDINLFQVEKGGNPEIIR	MESVEEKSK	2192.1841-MESVEEKSK	aleitner_M1012_007	89.1060	18.2	8.8	0.047	7.2	83	6	2.5	2008	549	10.5	O14018	1	1	0	0	Q09891	1	1	0	0	51643.2	SCHPO	Serine--tRNA ligase, cytoplasmic	159357.0	SCHPO	Putative phospholipid-transporting ATPase C24B11.12c
1092.7841	5	-6.2	FDNTLWELPPPRLKPFGHTSVLSLSVPNASNK	FDNTLWELPPPRLK(1898.0401)PFGHTSVLSLSVPNASNK	KYQLVEAVVDDLIGAK	K(3698.9461)YQLVEAVVDDLIGAK	aleitner_M1012_007	93.2192	23.6	8.9	0.048	14.6	8.8	2	6.4	1024	366	9.0	Q12701	384	1	0	0	Q9UTH0	955	1	0	0	65662.4	SCHPO	Serine/threonine-protein kinase ksg1	132071.8	SCHPO	Nucleoporin nup132
585.4858	6	-8.8	MEIDLLSFSIKR	2056.1166-MEIDLLSFSIKR	VISLLWEKDVSLELMK	VISLLWEK(1588.8535)DVSLELM(Oxidation)K	aleitner_M1012_007	37.5988	17.6	7.4	0.049	7.6	55	8	2.0	2792	781	10.0	Q9UT66	1	1	0	0	G2TRT0	74	1	0	0	9279.0	SCHPO	Uncharacterized protein C4F11.05	60627.8	SCHPO	Synembryn-like protein C3E7.04c
1094.5408	3	3.7	KYVLESCVPNMPEK	K(1571.7719)YVLESC(Carbamidomethyl)VPNM(Oxidation)PEK	KDFEDEISPNLK	K(1846.8845)DFEDEISPNLK	aleitner_M1012_007	60.7090	25.9	10.8	0.050	11.9	68	15	7.1	813	531	14.0	Q9C1W3	243	1	0	0	O74942	523	1	0	0	50339.1	SCHPO	Probable squalene monooxygenase	69048.7	SCHPO	Peptidyl-prolyl cis-trans isomerase 9
765.7743	5	0.34	VWNFHMSTEELKLTGHGWDVK	VWNFHM(Oxidation)STEELK(1294.6227)LTGHGWDVK	KMGSVTEFSR	K(2667.2792)M(Oxidation)GSVTEFSR	aleitner_M1012_007	71.8130	15.4	7.5	0.052	6.1	57	7	2.9	631	195	9.3	Q9UTN4	201	1	0	0	Q10064	2672	1	0	0	57654.9	SCHPO	Polyadenylation factor subunit 2	420786.2	SCHPO	Uncharacterized PI3/PI4-kinase family protein C1F5.11c
962.2643	4	6.4	YNEKSQIAVPSEIR	YNEK(2212.1562)SQIAVPSEIR	EVKPISVTQPEGVNFRMK	EVK(1770.9152)PISVTQPEGVNFRM(Oxidation)K	aleitner_M1012_007	75.4507	23.0	2.8	0.052	9.0	198	31	8.0	357	63	14.0	O60187	418	1	0	0	Q9P7F2	242	1	0	0	74473.4	SCHPO	Septation initiation protein sid4	81241.9	SCHPO	Copper amine oxidase 1
624.8238	4	-4.1	MSFGAAGGSLPMTTR	996.5855-MSFGAAGGSLPM(Oxidation)TTR	KVDLSVAK	K(1636.7589)VDLSVAK	aleitner_M1012_007	93.6070	18.8	8.6	0.052	7.9	81	7	5.0	576	108	13.0	O14056	1	1	0	0	Q92370	570	1	0	0	12272.6	SCHPO	Cytochrome c oxidase assembly protein cox19, mitochondrial	83040.9	SCHPO	Anthranilate synthase component 2
1091.5454	4	9.7	EDQKSLAPSEELDPILSSEDPNHPSK	EDQK(1500.7534)SLAPSEELDPILSSEDPNHPSK	MKAFIPPEESSK	MK(2999.4248)AFIPPEESSK	aleitner_M1012_007	72.2215	25.1	9.8	0.053	9.5	332	51	7.6	965	208	15.6	O36033	278	1	0	0	O74777	312	1	0	0	94269.7	SCHPO	TPR repeat-containing protein C19B12.01	38588.1	SCHPO	KRR1 small subunit processome component homolog
698.4084	4	-2.9	QATKAAGAIAGLNVLR	QATK(1236.7078)AAGAIAGLNVLR	GKPQLVKSDK	GK(1690.9730)PQLVKSDK	aleitner_M1012_007	60.9668	15.3	7.5	0.055	4.4	104	31	2.9	294	140	10.9	P22774	203	1	0	0	Q10435	115	1	0	0	72977.2	SCHPO	Heat shock 70 kDa protein, mitochondrial	185618.1	SCHPO	Probable ubiquitin fusion degradation protein C12B10.01c
651.1908	6	-4.2	DVIKGLLFSILTCIYNR	DVIK(1877.0047)GLLFSILTC(Carbamidomethyl)IYNR	QAYLSKYLSNVQGLR	QAYLSK(2162.1809)YLSNVQGLR	aleitner_M1012_007	62.3282	15.0	6.8	0.055	5.6	73	22	2.5	778	255	10.5	Q7LKZ7	1263	1	0	0	P36589	214	1	0	0	295660.2	SCHPO	Beige protein homolog 1	28160.9	SCHPO	Cell division control protein 14
1085.0408	4	-2.0	KPGVNSRPAPPVQDVTSSTK	K(2272.0464)PGVNSRPAPPVQDVTSSTK	MSNKPDANDQCMVKETISR	M(Met-loss+Acetyl)SNK(2202.1644)PDANDQC(Carbamidomethyl)MVKETISR	aleitner_M1012_007	69.9703	24.8	10.9	0.057	9.2	307	76	9.2	307	82	15.6	O43058	219	1	0	0	Q9UTC4	4	1	0	0	73032.7	SCHPO	Forkhead protein sep1	98671.5	SCHPO	Uncharacterized protein C227.15
809.3986	4	-4.4	KASEIESIADMK	K(1896.9251)ASEIESIADM(Oxidation)K	NDVGIKCATITPDEAR	NDVGIK(1474.7225)C(Carbamidomethyl)ATITPDEAR	aleitner_M1012_007	78.9487	19.1	8.3	0.057	8.1	110	10	3.4	2773	534	11.0	Q09805	301	1	0	0	O14254	103	1	0	0	63552.2	SCHPO	Vacuolar protein sorting-associated protein 45	49479.4	SCHPO	Probable isocitrate dehydrogenase [NADP], mitochondrial
829.4286	5	3.5	VSGSELVQKYIGEGSR	VSGSELVQK(2434.2130)YIGEGSR	FYLENCVSKLGETFYLSVK	FYLENC(Carbamidomethyl)VSK(1845.9472)LGETFYLSVK	aleitner_M1012_007	54.7625	15.1	6.4	0.058	4.5	254	64	2.6	1141	430	10.6	P41836	218	1	0	0	O74331	333	1	0	0	45069.7	SCHPO	26S protease regulatory subunit 8 homolog	41654.5	SCHPO	DNA repair protein rlp1
915.9609	4	-4.6	MSIPANVLMEISFQELTSK	1506.7566-MSIPANVLM(Oxidation)EISFQELTSK	MTALSTNSSSGGIFK	2291.1429-M(Met-loss)TALSTNSSSGGIFK	aleitner_M1012_007	76.6848	20.8	6.0	0.060	8.0	185	47	4.8	1371	337	12.8	Q9UTJ3	1	1	0	0	Q09745	1	1	0	0	90806.6	SCHPO	Meiotic expression up-regulated protein 1/2	43032.2	SCHPO	Uncharacterized protein C12C2.04
990.2748	4	-4.1	MRLFEGAFQPWK	2579.3669-M(Met-loss)RLFEGAFQPWK	SKTAASLAALFVIFDNGLITMSR	SK(1515.7874)TAASLAALFVIFDNGLITM(Oxidation)SR	aleitner_M1012_007	59.3198	17.6	1.9	0.062	8.2	31	5	3.0	946	436	9.4	O13602	1	1	0	0	O13898	148	1	0	0	33952.4	SCHPO	Probable 37S ribosomal protein S28, mitochondrial	101336.1	SCHPO	Dolichyl-phosphate-mannose--protein mannosyltransferase 1
583.3267	5	5.8	IVKPAINTVTNATR	IVK(1414.7126)PAINTVTNATR	MSVSGKIGEVDR	1634.9356-MSVSGKIGEVDR	aleitner_M1012_007	48.6010	17.1	8.3	0.062	6.1	107	12	3.0	870	186	11.0	Q10339	284	1	0	0	P23635	1	1	0	0	69042.5	SCHPO	Exocyst complex component exo70	35291.0	SCHPO	Minor serine/threonine-protein phosphatase PP2A-1 catalytic subunit
971.8928	3	6.5	VVKVAGVGLSALFHEK	VVK(1259.6762)VAGVGLSALFHEK	KVTTAAAEGFK	K(1791.0295)VTTAAAEGFK	aleitner_M1012_007	82.5838	18.7	8.2	0.063	6.3	377	65	5.6	616	122	12.4	P79057	124	1	0	0	O75006	662	1	0	0	15655.4	SCHPO	40S ribosomal protein S23	88550.7	SCHPO	Exocyst complex component sec15
967.7621	4	6.3	MSADGLDYTNLLPIANVARIMK	1445.7555-MSADGLDYTNLLPIANVARIM(Oxidation)K	KYVDLVTEWR	K(2559.3077)YVDLVTEWR	aleitner_M1012_007	96.9428	17.7	5.7	0.063	9.8	13	3	3.0	1240	736	7.9	P36611	1	1	0	0	O14326	619	1	0	0	12909.7	SCHPO	Transcriptional activator hap3	89260.7	SCHPO	E3 ubiquitin-protein ligase pub3
824.1804	4	-9.5	MSHFEILSLEGLRNDGR	1319.7449-MSHFEILSLEGLRNDGR	KGVALPEIAER	K(2111.0470)GVALPEIAER	aleitner_M1012_007	60.7152	16.9	6.4	0.063	9.1	11	8	4.5	221	169	7.8	O42872	1	1	0	0	O94288	52	1	0	0	26869.1	SCHPO	Exosome complex component ski6	85101.1	SCHPO	Nucleolar complex-associated protein 3
843.4402	4	-3.2	LLKNELIAHNDPMEIEMR	LLK(1204.6452)NELIAHNDPMEIEMR	KHLDAEVQK	K(2303.1654)HLDAEVQK	aleitner_M1012_007	80.7025	19.6	7.1	0.063	8.7	70	5	2.9	2919	650	10.9	Q9HDZ9	270	1	0	0	P41878	281	1	0	0	39792.1	SCHPO	UPF0553 protein C589.05c	34572.3	SCHPO	26S proteasome regulatory subunit rpn11
1231.6361	4	-7.6	GVILQSDIEEAYARAVKPTDMEQFAFYK	GVILQSDIEEAYARAVK(1687.9621)PTDM(Oxidation)EQFAFYK	KQIEITINHLVSR	K(3372.6588)QIEITINHLVSR	aleitner_M1012_007	93.3667	23.4	1.9	0.063	10.4	133	31	5.0	3201	1001	13.0	O74894	378	1	0	0	Q10105	77	1	0	0	43553.4	SCHPO	26S protease regulatory subunit 6B homolog	297340.3	SCHPO	Translational activator gcn1
792.5558	6	0.34	NLASAYTENEKGTGYESFK	NLASAYTENEK(2641.3197)GTGYESFK	LALFASSTDTSMQKTIDSSFPLK	LALFASSTDTSM(Oxidation)QK(2246.0379)TIDSSFPLK	aleitner_M1012_007	98.9070	12.9	1.5	0.064	3.5	99	77	3.0	146	125	9.4	O60146	285	1	0	0	P54280	462	1	0	0	118132.7	SCHPO	Uncharacterized transporter C18H10.16	88010.1	SCHPO	DNA mismatch repair protein pms1
1048.0619	4	4.7	SLEKTLVPYLR	SLEK(2870.4332)TLVPYLR	SSKQEQTHSSIVSTLLALMDGLDTR	SSK(1455.8337)QEQTHSSIVSTLLALM(Oxidation)DGLDTR	aleitner_M1012_007	83.9987	21.9	3.4	0.064	9.1	136	22	4.8	1779	403	12.8	O42897	318	1	0	0	Q9C0W2	489	1	0	0	57346.7	SCHPO	Probable 26S proteasome regulatory subunit rpn3	137386.5	SCHPO	Uncharacterized AAA domain-containing protein P22H7.05c
1192.6300	3	2.5	VVKSLNFHATSLLR	VVK(1990.9445)SLNFHATSLLR	MTYETNTPTEESIIPK	1721.9828-MTYETNTPTEESIIPK	aleitner_M1012_007	97.3185	19.2	7.9	0.065	6.3	230	53	5.2	461	165	12.9	O74365	584	1	0	0	Q09771	1	1	0	0	96018.7	SCHPO	SWI/SNF chromatin-remodeling complex subunit sol1	23951.1	SCHPO	Transcription factor atf31
738.1674	5	2.8	MDGNEIAHAK	2585.2982-M(Oxidation)DGNEIAHAK	LASNCEKQPASLNLMVGPLSFR	LASNC(Carbamidomethyl)EK(1238.5601)QPASLNLM(Oxidation)VGPLSFR	aleitner_M1012_007	85.4573	15.4	7.5	0.066	6.0	84	8	3.0	827	169	9.4	Q09796	1	1	0	0	Q6BDR8	127	1	0	0	111469.1	SCHPO	Importin beta-like protein kap111	34508.7	SCHPO	Non-structural maintenance of chromosome element 4
863.2227	5	-8.5	SIIDLKSVDIDDMDTSGFAAIESNK	SIIDLK(1627.8240)SVDIDDMDTSGFAAIESNK	MNSIARLSDEINK	2821.3579-MNSIARLSDEINK	aleitner_M1012_007	94.8028	19.1	9.2	0.067	8.2	68	4	2.9	1973	755	10.9	P87152	184	1	0	0	O59718	1	1	0	0	112902.4	SCHPO	Transcriptional activator spt7	54598.5	SCHPO	Nuclear envelope morphology protein 1
829.0581	5	3.1	MFSILKQGVISK	2790.4673-MFSILKQGVISK	MPMNSVLVIGSGFLGGHIIRQLCER	1487.8422-M(Met-loss)PMNSVLVIGSGFLGGHIIRQLC(Carbamidomethyl)ER	aleitner_M1012_007	83.9840	19.2	8.4	0.069	8.0	153	11	4.8	1382	260	11.2	O94629	1	1	0	0	O43050	1	1	0	0	11462.7	SCHPO	Stress-responsive protein 1	38318.2	SCHPO	Sterol-4-alpha-carboxylate 3-dehydrogenase, decarboxylating
663.5162	6	-5.9	SNPGMMTHGLKPDTLDGMSIDVIDK	SNPGM(Oxidation)MTHGLK(1287.8166)PDTLDGMSIDVIDK	KLPTAAPVLLK	K(2825.3286)LPTAAPVLLK	aleitner_M1012_007	61.5485	17.6	8.2	0.069	5.2	181	97	4.4	300	251	12.4	P05511	266	1	0	0	O74755	624	1	0	0	91638.9	SCHPO	Uncharacterized 91 kDa protein in cob intron	132882.2	SCHPO	Paired amphipathic helix protein pst3
806.4299	5	-7.5	MTPVSSDYRPNHIFLPKFRPDK	1513.8253-M(Met-loss)TPVSSDYRPNHIFLPKFRPDK	HNKLQTPKPADK	HNK(2651.3860)LQTPKPADK	aleitner_M1012_007	95.7180	17.7	5.8	0.070	6.1	160	75	3.6	848	522	11.6	O74325	1	1	0	0	Q09719	783	1	0	0	111294.5	SCHPO	PDZ domain-containing protein C1685.05	94661.6	SCHPO	ATP-dependent RNA helicase dbp10
718.7915	5	-2.0	ISKSQTSVSSLEGQMK	ISK(1880.0619)SQTSVSSLEGQMK	MTVAALNKLSALSGSIQK	M(Met-loss+Acetyl)TVAALNK(1846.9346)LSALSGSIQK	aleitner_M1012_007	46.7522	17.0	7.8	0.070	6.1	147	24	2.9	1390	537	10.9	O42662	333	1	0	0	Q09845	8	1	0	0	44422.4	SCHPO	Putative methyltransferase-like protein C27D7.08c	40874.8	SCHPO	Glycerol-3-phosphate dehydrogenase [NAD(+)] 2
1227.8894	4	-9.2	SLNNLNTIDIDANLEKLLIFEK	SLNNLNTIDIDANLEK(2378.2048)LLIFEK	MGSSKPLKGFVICCTSIDLK	MGSSKPLK(2667.4371)GFVIC(Carbamidomethyl)C(Carbamidomethyl)TSIDLK	aleitner_M1012_007	90.2222	22.2	9.9	0.071	10.4	86	11	4.7	2641	770	11.8	Q9UTM3	34	1	0	0	P32372	8	1	0	0	51618.9	SCHPO	26S proteasome regulatory subunit rpn5	74169.1	SCHPO	S-M checkpoint control protein rad4
907.2711	5	-1.7	GLLKDNSATPTQR	GLLK(3131.5849)DNSATPTQR	FDDDEVLHTLINHLGIEKMLLIEDR	FDDDEVLHTLINHLGIEK(1537.8100)M(Oxidation)LLIEDR	aleitner_M1012_007	84.3000	18.6	6.8	0.072	7.6	115	30	3.0	2523	807	11.0	P28040	910	1	0	0	P53692	648	1	0	0	159350.6	SCHPO	DNA polymerase alpha catalytic subunit	130930.5	SCHPO	Structural maintenance of chromosomes protein 6
567.6996	5	9.7	LVIDNEIKDVEELTK	LVIDNEIK(1076.4882)DVEELTK	MTAICTDK	1895.0139-MTAIC(Carbamidomethyl)TDK	aleitner_M1012_007	33.2985	15.1	8.3	0.072	5.7	88	21	3.6	431	144	9.4	Q10303	379	1	0	0	Q9UT07	1	1	0	0	58591.9	SCHPO	Cell polarity protein alp21	19908.9	SCHPO	Protein ups1 homolog
935.9747	4	9.6	GDMGAVFAEINKGEGITSGLR	GDMGAVFAEINK(1618.7814)GEGITSGLR	KNMHTYADNFLK	K(2259.1205)NMHTYADNFLK	aleitner_M1012_007	96.5157	18.9	8.2	0.072	8.0	62	22	2.9	1447	885	10.9	P36621	343	1	0	0	O60087	389	1	0	0	60243.9	SCHPO	Adenylyl cyclase-associated protein	51164.2	SCHPO	Probable glucoamylase
1108.2715	4	-5.4	DWNEIEENFEDKTWEADTTGQFIQIESR	DWNEIEENFEDK(999.5535)TWEADTTGQFIQIESR	MSSLRLR	3567.5954-MSSLRLR	aleitner_M1012_007	98.3922	16.9	2.8	0.074	9.1	21	9	4.0	856	575	12.1	Q9US15	134	1	0	0	O13974	1	1	0	0	27355.7	SCHPO	UPF0653 protein C607.02c	35668.6	SCHPO	Putative ubiquitin thioesterase otu1
482.0744	5	4.8	TKPAILNGK	TK(1464.7534)PAILNGK	METLSYSQIKK	1078.6386-METLSYSQIKK	aleitner_M1012_007	44.2807	16.7	6.9	0.074	4.5	636	156	4.2	794	192	12.2	O13787	34	1	0	0	P38937	1	1	0	0	31585.8	SCHPO	Translocation protein sec62	30622.0	SCHPO	Tethering factor for nuclear proteasome cut8
817.3650	5	2.3	DGDTKAHYLLAESGMNAEQTR	DGDTK(1759.7247)AHYLLAESGM(Oxidation)NAEQTR	MDEAFGDSLSTDYR	2460.1227-M(Oxidation)DEAFGDSLSTDYR	aleitner_M1012_007	54.6588	18.5	7.2	0.076	6.0	311	48	4.5	843	170	12.5	O14310	74	1	0	0	O60187	1	1	0	0	105714.9	SCHPO	Nucleoporin npp106	74473.4	SCHPO	Septation initiation protein sid4
917.4537	4	-3.8	KPYRSPTSAADMK	K(2199.0810)PYRSPTSAADM(Oxidation)K	SFSEMLVKPYVYPTSGKE	SFSEMLVK(1604.7868)PYVYPTSGKE	aleitner_M1012_007	77.0923	20.3	5.4	0.077	6.2	490	106	6.1	521	115	14.1	Q9UTR8	379	1	0	0	Q9P7F8	319	1	0	0	79489.1	SCHPO	Protein red1	36548.4	SCHPO	ATPase get3
908.9734	4	5.5	AATADKAAVDVPAGEMVK	AATADK(1872.9622)AAVDVPAGEM(Oxidation)VK	AAKLTADSVPFPFESR	AAK(1896.9503)LTADSVPFPFESR	aleitner_M1012_007	70.4242	21.2	8.4	0.081	8.7	155	17	5.6	1007	187	13.6	Q9UT19	109	1	0	0	P87137	872	1	0	0	85340.4	SCHPO	Probable 5-methyltetrahydropteroyltriglutamate--homocysteine methyltransferase	105060.9	SCHPO	Uncharacterized protein C57A7.06
896.4084	4	-1.3	LGGKSNTGEGGEDPAR	LGGK(2037.8864)SNTGEGGEDPAR	MKDSEHHHHGHNGFSK	1681.7907-M(Oxidation)KDSEHHHHGHNGFSK	aleitner_M1012_007	61.2363	18.2	7.5	0.081	7.3	78	24	5.0	330	160	10.9	Q9C102	971	1	0	0	Q9UU99	1	1	0	0	232851.2	SCHPO	Putative glutamate synthase [NADPH]	110726.3	SCHPO	CRAL-TRIO domain-containing protein C23B6.04c
924.1544	3	1.2	MVTFMVFGASGNLANKK	939.5212-M(Oxidation)VTFMVFGASGNLANKK	KAMSPLR	K(1967.9849)AMSPLR	aleitner_M1012_007	81.6318	20.1	7.5	0.081	9.2	64	9	2.9	2983	869	10.9	O14137	1	1	0	0	Q9C0W2	235	1	0	0	54430.4	SCHPO	Probable glucose-6-phosphate 1-dehydrogenase C7.13c	137386.5	SCHPO	Uncharacterized AAA domain-containing protein P22H7.05c
1180.0756	4	7.9	LCVLDSMTVYEKDVEEQFFIEASDIGQLR	LC(Carbamidomethyl)VLDSMTVYEK(1282.5937)DVEEQFFIEASDIGQLR	MSSASMFGSLK	3571.7102-MSSASMFGSLK	aleitner_M1012_007	65.8048	21.3	9.8	0.082	8.8	241	18	6.6	983	151	14.6	P79064	69	1	0	0	Q9UTE4	1	1	0	0	34703.3	SCHPO	DNA damage tolerance protein rad31	25901.9	SCHPO	Uncharacterized glutamine amidotransferase C222.08c
666.5934	4	-7.4	KTGFGGFSANK	K(1549.8028)TGFGGFSANK	TGFGGKTIIDFEK	TGFGGK(1250.6295)TIIDFEK	aleitner_M1012_007	59.0667	16.0	7.5	0.082	5.1	105	20	5.0	112	22	13.0	Q9USQ6	681	1	0	0	O94247	71	1	0	0	101708.8	SCHPO	Inositol-1,4,5-trisphosphate 5-phosphatase 2	75003.5	SCHPO	DNA polymerase alpha-associated DNA helicase A
789.8920	6	9.6	DGIPGKAASPQVQQQQQTSSAQQQQPQR	DGIPGK(1714.7760)AASPQVQQQQQTSSAQQQQPQR	MVAINDSTDSSFFK	3156.5548-M(Oxidation)VAINDSTDSSFFK	aleitner_M1012_007	98.8147	18.6	3.8	0.082	10.2	19	5	3.9	1126	679	8.4	O74135	371	1	0	0	O13986	1	1	0	0	50215.5	SCHPO	Casein kinase I homolog 3	90408.4	SCHPO	Uncharacterized protein C26H5.04
848.1533	4	-9.4	MSDDSHLETKVVTDGTTGEK	M(Met-loss)SDDSHLETK(1370.6718)VVTDGTTGEK	LPKDENQDFK	LPK(2156.0121)DENQDFK	aleitner_M1012_007	60.5323	15.5	8.2	0.082	6.2	46	9	1.3	1309	1000	9.3	Q9URT9	10	1	0	0	Q9HE05	159	1	0	0	43381.5	SCHPO	Protein kinase gsk31	115277.5	SCHPO	Ubiquitin conjugation factor E4
796.1542	4	-7.8	MSFQLDTSTHGAEIR	1488.8188-MSFQLDTSTHGAEIR	KTVLFTTDIASR	K(1829.8618)TVLFTTDIASR	aleitner_M1012_007	59.8233	16.0	3.7	0.082	4.5	186	154	2.9	545	554	10.9	Q9P7E8	1	1	0	0	O74764	310	1	0	0	91138.2	SCHPO	Protein app1	68742.9	SCHPO	ATP-dependent rRNA helicase spb4
639.9376	5	1.9	MKEMINLDSSSEPSIVTK	1186.6598-MKEMINLDSSSEPSIVTK	VKSPSYQLK	VK(2146.0538)SPSYQLK	aleitner_M1012_007	39.7967	17.0	6.5	0.084	6.1	205	51	2.9	2030	714	10.9	Q9USP4	1	1	0	0	O94536	563	1	0	0	41248.4	SCHPO	Meiotically up-regulated gene 1 protein	149881.9	SCHPO	Putative ATP-dependent RNA helicase ucp12
1002.2895	4	1.00	MKSPAACSPDQLK	MK(2573.4399)SPAAC(Carbamidomethyl)SPDQLK	APELPKPLIPAMKLMSTIVCVK	APELPKPLIPAMK(1569.7531)LMSTIVC(Carbamidomethyl)VK	aleitner_M1012_007	79.3917	27.9	10.8	0.084	12.9	209	25	7.0	4517	904	15.0	Q9USH8	467	1	0	0	Q9P5N3	247	1	0	0	57075.5	SCHPO	Glucosidase 2 subunit beta	41147.9	SCHPO	Putative alanine racemase 2
864.4570	4	2.9	VPGGAMEDSLLVKGVAFK	VPGGAMEDSLLVK(1636.8131)GVAFK	SKLSEMGLPTDGHK	SK(1955.0438)LSEMGLPTDGHK	aleitner_M1012_007	85.2983	22.6	2.7	0.084	10.1	90	31	4.5	2050	777	12.5	P87153	217	1	0	0	O74747	251	1	0	0	60687.1	SCHPO	Probable T-complex protein 1 subunit eta	43438.1	SCHPO	Postreplication repair E3 ubiquitin-protein ligase rad18
1184.3330	4	-7.2	MNRLNFQSLLWK	3184.5137-MNRLNFQSLLWK	FDVFLFDCDGVLWSGSKPIPGVTDTMK	FDVFLFDC(Carbamidomethyl)DGVLWSGSK(1686.8916)PIPGVTDTM(Oxidation)K	aleitner_M1012_007	98.8197	18.6	7.8	0.084	8.6	58	25	5.3	505	333	10.0	O14364	1	1	0	0	Q00472	34	1	0	0	33577.4	SCHPO	Uncharacterized protein C13E7.11	32794.0	SCHPO	4-nitrophenylphosphatase
732.9706	5	4.8	DPNSKPIDYKSSMASSSTR	DPNSKPIDYK(1573.8352)SSM(Oxidation)ASSSTR	KLYTLVEQEGTR	K(2224.0318)LYTLVEQEGTR	aleitner_M1012_007	72.0517	20.7	7.1	0.085	8.3	142	24	6.0	562	152	12.4	Q9P6L9	155	1	0	0	O14108	337	1	1	0	113939.5	SCHPO	Uncharacterized protein C688.07c	65282.3	SCHPO	DNA-binding protein eta2
1048.2017	3	-5.8	SAKTSVDDTFSQYMSR	SAK(1303.7864)TSVDDTFSQYM(Oxidation)SR	MQKLLLDPALR	1975.8833-M(Met-loss)QKLLLDPALR	aleitner_M1012_007	79.8087	22.6	10.5	0.086	9.7	137	22	7.0	642	127	12.9	P38938	1075	1	0	0	Q9P787	1	1	0	0	149898.1	SCHPO	Serine/threonine-protein kinase cek1	28883.4	SCHPO	ER membrane protein complex subunit 3
965.9711	4	2.1	QAIGEAFKNTIEEIER	Q(Gln->pyro-Glu)AIGEAFK(2029.9311)NTIEEIER	CKSLYQFCILEEMR	C(Carbamidomethyl)K(1967.9840)SLYQFC(Carbamidomethyl)ILEEM(Oxidation)R	aleitner_M1012_007	75.5215	22.3	7.3	0.086	12.4	25	3	5.1	1612	392	9.9	Q9UQW9	48	1	0	0	O13665	758	1	0	0	47843.7	SCHPO	Ornithine decarboxylase	95093.9	SCHPO	Factor arrest protein 11
692.7582	5	-7.7	QTKVSLMSENLSSK	QTK(1891.9891)VSLM(Oxidation)SENLSSK	QKGELVSLDSQLEGLR	Q(Gln->pyro-Glu)K(1704.8604)GELVSLDSQLEGLR	aleitner_M1012_007	48.5278	15.4	7.5	0.087	6.1	69	15	1.3	2179	933	9.3	P01129	541	1	0	0	Q09746	329	1	0	0	85513.6	SCHPO	Start control protein cdc10	72217.1	SCHPO	Protein BZZ1
1110.8917	3	2.5	GKDFIVEMTTRPSETK	GK(1475.7256)DFIVEM(Oxidation)TTRPSETK	KSQQFELDTSR	K(1991.9874)SQQFELDTSR	aleitner_M1012_007	99.1253	18.2	7.5	0.087	5.1	543	261	5.1	543	262	13.1	P87110	19	1	0	0	O94288	107	1	0	0	61137.5	SCHPO	Myo-inositol transporter 2	85101.1	SCHPO	Nucleolar complex-associated protein 3
651.0162	6	-1.9	LVIKHQEEFLEPR	LVIK(2263.1671)HQEEFLEPR	MINTFNPEVRLAIHDLDK	1774.9618-MINTFNPEVRLAIHDLDK	aleitner_M1012_007	87.5138	21.7	6.9	0.087	7.6	470	125	6.1	1172	361	14.1	P53692	1010	1	0	0	O60122	1	1	0	0	130930.5	SCHPO	Structural maintenance of chromosomes protein 6	37556.7	SCHPO	Anthranilate phosphoribosyltransferase
879.2017	4	-5.2	VKGLVAQLLTLNEENYDK	VK(1466.6963)GLVAQLLTLNEENYDK	MKETVASAFSDK	M(Oxidation)K(2184.1678)ETVASAFSDK	aleitner_M1012_007	92.8325	22.1	8.9	0.090	8.1	248	53	6.1	769	214	14.0	P41003	523	1	0	0	Q10475	855	1	0	0	134138.2	SCHPO	Structural maintenance of chromosomes protein 2	154035.9	SCHPO	Eukaryotic translation initiation factor 4 gamma
640.5009	6	-8.5	KPTSELAIGASLEK	K(2394.1963)PTSELAIGASLEK	VKEYTGFMPVDLQQMVSIR	VK(1580.8661)EYTGFMPVDLQQM(Oxidation)VSIR	aleitner_M1012_007	55.4307	15.9	6.1	0.092	6.5	87	18	5.1	242	66	9.4	O94579	50	1	0	0	Q10719	935	1	0	0	26404.3	SCHPO	Probable proteasome subunit alpha type-2	157074.9	SCHPO	Cell fusion protein fus1
1108.2689	4	1.9	YKFNDAFCGYAILEFK	YK(2444.0988)FNDAFC(Carbamidomethyl)GYAILEFK	CITANQSKACFGFTDSDSIGK	C(Carbamidomethyl)ITANQSK(2123.0074)AC(Carbamidomethyl)FGFTDSDSIGK	aleitner_M1012_007	97.3960	17.8	2.3	0.095	7.8	86	25	4.0	1152	830	10.0	P87143	245	1	0	0	Q09692	190	1	0	0	64416.5	SCHPO	Uncharacterized RNA-binding protein C57A7.13	44910.9	SCHPO	Tryptophan--tRNA ligase, cytoplasmic
951.7073	4	3.7	TCYSFYSTKASSPLPQPSFR	TC(Carbamidomethyl)YSFYSTK(1479.6915)ASSPLPQPSFR	MSNAVSSSVFGEK	2461.1624-MSNAVSSSVFGEK	aleitner_M1012_007	75.1275	20.0	10.2	0.095	7.6	219	27	4.4	1609	334	12.4	Q9UT16	28	1	0	0	O94449	1	1	0	0	33600.6	SCHPO	Protein atp12, mitochondrial	37655.1	SCHPO	Replication factor C subunit 4
702.3837	5	-10.0	CRTSGLKPDAIVIVATVQALK	C(Carbamidomethyl)RTSGLK(1267.6449)PDAIVIVATVQALK	WAKGTPIDDK	WAK(2377.3403)GTPIDDK	aleitner_M1012_007	76.6463	20.1	7.3	0.096	6.7	350	77	6.0	537	154	13.4	Q8WZJ7	693	1	0	0	Q09195	89	1	0	0	101203.4	SCHPO	C-1-tetrahydrofolate synthase, cytoplasmic	48560.6	SCHPO	Delta(14)-sterol reductase
750.6102	4	-0.018	SASSLPVPKEASETPFR	SASSLPVPK(1196.4907)EASETPFR	MDSDDSFVK	1939.9891-M(Oxidation)DSDDSFVK	aleitner_M1012_007	58.3893	12.9	3.6	0.096	5.0	45	16	2.0	458	364	7.9	O14148	195	1	0	0	O14291	1	1	0	0	183050.5	SCHPO	Putative DNA helicase ino80	34709.6	SCHPO	Uncharacterized protein C9E9.05
806.6340	4	-9.5	KDGEETSSVNKPSASSTQTDVK	K(928.4502)DGEETSSVNKPSASSTQTDVK	MSNVTENK	2432.1555-M(Met-loss)SNVTENK	aleitner_M1012_007	81.7165	17.6	7.3	0.096	10.3	15	1	3.5	1659	319	11.5	Q9UT11	235	1	0	0	O13788	1	1	0	0	50278.2	SCHPO	Uncharacterized zinc transporter P8A3.03	59639.4	SCHPO	SWI/SNF and RSC complexes subunit ssr1
1145.8362	4	-4.6	VKSGLLKPDADAASNLSTTSLVNQEYVMK	VKSGLLK(1500.7460)PDADAASNLSTTSLVNQEYVMK	MLASIEEAVNDFR	3216.6588-M(Met-loss)LASIEEAVNDFR	aleitner_M1012_007	89.9223	22.4	10.1	0.096	12.3	51	1	6.3	2092	243	12.2	O60057	214	1	0	0	O60181	1	1	0	0	46218.5	SCHPO	Meiotically up-regulated gene 147 protein	22564.0	SCHPO	3,4-dihydroxy-2-butanone 4-phosphate synthase
871.0059	5	-8.0	MPQSQVATASPSQNAQPNHGMGSK	1881.9109-MPQSQVATASPSQNAQPNHGM(Oxidation)GSK	ELAKDPTLANESWDR	ELAK(2606.1853)DPTLANESWDR	aleitner_M1012_007	62.4370	15.5	6.6	0.097	4.6	310	66	2.9	1093	448	10.9	O60184	1	1	0	0	O74777	224	1	0	0	121517.6	SCHPO	General transcriptional corepressor ssn6	38588.1	SCHPO	KRR1 small subunit processome component homolog
922.4728	3	5.4	MDLTGAHMLK	1648.8348-MDLTGAHMLK	DKEGLAQIFDTFK	DK(1253.6148)EGLAQIFDTFK	aleitner_M1012_007	31.2290	20.9	5.9	0.097	8.1	310	69	5.3	1810	559	13.3	Q9UTF7	1	1	0	0	Q9HDU3	67	1	0	0	38337.4	SCHPO	Putative elongation of fatty acids protein 1	80667.1	SCHPO	Bifunctional protein gal10
934.4790	4	3.6	MTIFNGLSESGESK	2219.1813-M(Oxidation)TIFNGLSESGESK	WSGVKIPQHFMDTLVPVK	WSGVK(1652.7604)IPQHFMDTLVPVK	aleitner_M1012_007	52.6907	20.7	7.7	0.097	7.6	286	57	5.1	1313	304	13.1	Q04665	1	1	0	0	Q10258	231	1	0	0	40523.0	SCHPO	Guanine nucleotide-binding protein alpha-2 subunit	69012.8	SCHPO	Methylenetetrahydrofolate reductase 1
692.1057	4	-2.0	KNQFATGSELTR	K(1413.7100)NQFATGSELTR	VKGNSTSGGNDIK	VK(1488.7573)GNSTSGGNDIK	aleitner_M1012_007	31.1382	16.2	7.4	0.097	5.2	304	54	3.0	1522	356	11.0	Q9Y7T2	110	1	0	0	P27584	65	1	0	0	37254.1	SCHPO	Uncharacterized WD repeat-containing protein C63.06	46263.1	SCHPO	Guanine nucleotide-binding protein alpha-1 subunit
957.1971	3	-5.4	MAPSVATSLK	1996.0881-M(Met-loss)APSVATSLK	DIKPENILISEYGVLR	DIK(1010.5648)PENILISEYGVLR	aleitner_M1012_007	97.0278	20.7	8.9	0.098	8.0	127	31	5.6	492	205	11.1	Q09744	1	1	0	0	O74526	586	1	0	0	63977.4	SCHPO	Uncharacterized FAD-binding protein C12C2.03c	85910.3	SCHPO	Probable serine/threonine-protein kinase C70.05c
1025.9924	4	-5.6	SKQEMSQSTNDPTANSMSSLLK	SK(1716.8637)QEMSQSTNDPTANSMSSLLK	MNFHHGWTFHKLR	2521.1676-M(Met-loss)NFHHGWTFHKLR	aleitner_M1012_007	77.5790	20.4	8.8	0.098	8.2	249	29	4.8	2213	497	12.2	O13814	304	1	0	0	Q10495	1	1	0	0	42199.3	SCHPO	Mitochondrial distribution and morphology protein 10	111354.1	SCHPO	Uncharacterized protein C26F1.08c
767.7919	5	-7.3	QLLKSEGIGEVIVASQQANGFYR	Q(Gln->pyro-Glu)LLK(1344.6595)SEGIGEVIVASQQANGFYR	EAKASMNLAEK	EAK(2627.3595)ASM(Oxidation)NLAEK	aleitner_M1012_007	53.3048	15.4	5.5	0.10	4.5	357	51	2.9	1183	332	10.9	Q9HDW1	353	1	0	0	Q9USY0	173	1	0	0	57676.9	SCHPO	CDP-diacylglycerol--glycerol-3-phosphate 3-phosphatidyltransferase	49106.0	SCHPO	Meiotically up-regulated gene 131 protein
904.2730	5	-2.2	LINKQNTLANQSPR	LINK(2920.4641)QNTLANQSPR	YASTNMQISYLAAKNLGELGAIDPSR	YASTNMQISYLAAK(1733.9424)NLGELGAIDPSR	aleitner_M1012_007	82.9078	17.2	6.9	0.10	6.0	184	53	4.8	411	109	11.2	Q9Y7J1	393	1	0	0	Q02099	1101	1	0	0	54749.9	SCHPO	Sporulation-specific protein 6	273531.8	SCHPO	Protein kinase rad3
855.2720	5	-4.4	ILKNQVTAISGR	ILK(2972.5753)NQVTAISGR	SSIEHLQKAELMGSQIGGERPIAIVR	SSIEHLQK(1436.8351)AELM(Oxidation)GSQIGGERPIAIVR	aleitner_M1012_007	95.2827	18.4	5.5	0.10	7.5	76	19	2.9	1246	873	10.9	O14301	95	1	0	0	Q9UTC7	161	1	0	0	65267.0	SCHPO	Uncharacterized WD repeat-containing protein C9G1.05	51746.8	SCHPO	Uncharacterized WD repeat-containing protein C227.12
845.4427	4	-4.7	SAAGTSMDKFNLIQPATK	SAAGTSMDK(1498.8065)FNLIQPATK	MGLKLNISNDLK	2017.0190-M(Oxidation)GLKLNISNDLK	aleitner_M1012_007	67.8355	17.1	7.3	0.10	8.7	37	5	1.9	4404	956	10.5	Q10287	1709	1	0	0	O74802	1	1	0	0	199671.9	SCHPO	1,3-beta-glucan synthase component bgs1	47934.5	SCHPO	3-hydroxyisobutyryl-CoA hydrolase, mitochondrial
784.6968	4	6.4	YKIVSSDALPAIVR	YK(1603.8610)IVSSDALPAIVR	TNDKVNFLQFLK	TNDK(1668.9451)VNFLQFLK	aleitner_M1012_007	37.7438	16.9	7.8	0.10	7.5	87	13	3.5	1537	256	11.4	Q9UUG9	1257	1	0	0	P87315	1422	1	0	0	154814.6	SCHPO	Tuberous sclerosis 2 protein homolog	186702.5	SCHPO	Histone transcription regulator 3 homolog
884.0219	5	-0.65	MSTLDLIDRDACT	2889.4007-M(Oxidation)STLDLIDRDAC(Carbamidomethyl)T	VFNDELSKFQHLEPMAAEFNITR	VFNDELSK(1663.7433)FQHLEPM(Oxidation)AAEFNITR	aleitner_M1012_007	63.6457	21.7	4.2	0.10	15.4	3.1	2	6.1	467	312	6.3	O75014	1	1	0	0	Q09769	499	1	0	0	1453.7	SCHPM	S.pombe DNA which complements glutamine synthetase deficient strains (Fragment)	118643.0	SCHPO	Lon protease homolog, mitochondrial
925.1520	3	5.8	KALEEEDK	K(1811.9418)ALEEEDK	NPADSSKPIVSQIYR	NPADSSK(1098.5445)PIVSQIYR	aleitner_M1012_007	65.2853	21.9	8.1	0.10	10.3	86	18	9.8	115	23	11.6	O74739	284	1	0	0	O74964	369	1	0	0	39241.1	SCHPO	Peptide-N(4)-(N-acetyl-beta-glucosaminyl)asparagine amidase	90133.0	SCHPO	Chromatin structure-remodeling complex subunit rsc1
979.7676	4	-7.0	HTKPLPGVMNLLSK	HTK(2381.1984)PLPGVMNLLSK	GHEDISKLCAHRPPPTLGMK	GHEDISK(1671.9382)LC(Carbamidomethyl)AHRPPPTLGMK	aleitner_M1012_007	81.6462	20.6	6.7	0.11	7.6	317	62	5.0	1571	468	13.0	O59760	86	1	0	0	P41410	123	1	0	0	26496.9	SCHPO	Putative uncharacterized hydrolase C1020.07	96655.1	SCHPO	DNA repair protein rhp54
665.2156	7	-7.1	MSDTTSLNVPELESPPIERVELESLLVMNIIK	1037.6233-M(Oxidation)SDTTSLNVPELESPPIERVELESLLVMNIIK	KLGINTVR	K(3749.9359)LGINTVR	aleitner_M1012_007	72.6900	18.4	7.5	0.11	7.5	139	30	2.9	2885	1016	10.9	Q9UT48	1	1	0	0	Q9Y7Y7	77	1	0	0	39781.1	SCHPO	Eukaryotic translation initiation factor 3 subunit H	50763.4	SCHPO	1,3-beta-glucanosyltransferase gas4
713.7855	5	-9.0	DKALLLLDNELGK	DK(2123.1045)ALLLLDNELGK	SGIAGGTAGCVAKSVVAPLDR	SGIAGGTAGC(Carbamidomethyl)VAK(1578.8869)SVVAPLDR	aleitner_M1012_007	32.0733	13.5	6.8	0.11	2.9	481	133	2.6	611	183	10.6	O60141	206	1	0	0	O13805	32	1	0	0	34693.7	SCHPO	Protein saf4	37059.4	SCHPO	Uncharacterized mitochondrial carrier C17H9.08
877.1994	4	-6.8	KVAQTTYK	K(2567.2692)VAQTTYK	MTVLTSYKLYCGPDFPAPLEK	1075.5914-MTVLTSYKLYC(Carbamidomethyl)GPDFPAPLEK	aleitner_M1012_007	56.4920	15.9	7.0	0.11	4.4	424	93	2.9	1249	339	11.5	O94579	91	1	0	0	Q09678	1	1	0	0	26404.3	SCHPO	Probable proteasome subunit alpha type-2	10296.2	SCHPO	Uncharacterized protein C5H10.07
1211.6322	3	5.3	MKPFSPSQTNFEK	2092.1164-MKPFSPSQTNFEK	AKPTADADIEQALLSKQR	AK(1677.8072)PTADADIEQALLSKQR	aleitner_M1012_007	85.7582	21.6	9.5	0.11	7.5	651	60	7.3	737	71	12.4	Q9USV2	1	1	0	0	O74842	746	1	0	0	32046.2	SCHPO	Uncharacterized oxidoreductase C28F2.05	143668.0	SCHPO	ATP-dependent helicase fft2
832.6762	4	-9.8	FCSLKQVMQHPYFSK	FC(Carbamidomethyl)SLK(1427.7912)QVMQHPYFSK	LKEETVPAIYK	LK(2036.9852)EETVPAIYK	aleitner_M1012_007	61.1125	16.2	5.8	0.11	5.3	165	47	5.0	202	79	10.9	Q09898	500	1	0	0	Q09760	78	1	0	0	70492.4	SCHPO	Serine/threonine-protein kinase sid2	90512.7	SCHPO	Cullin-3
704.6437	4	-6.6	WSDGKALIATGSPLPPLNR	WSDGK(822.4851)ALIATGSPLPPLNR	MQVTIPK	2130.1473-M(Met-loss)QVTIPK	aleitner_M1012_007	26.5613	20.3	9.4	0.11	9.4	159	4	8.2	355	29	16.2	P40375	438	1	0	0	Q9USX1	1	1	0	0	62535.4	SCHPO	NAD-dependent malic enzyme	99446.9	SCHPO	Aminopeptidase 1
1102.2992	4	9.6	FKPLSSNSLSSSGMHFSASK	FK(2307.1102)PLSSNSLSSSGMHFSASK	NLLEKMIMPCGPPPPSNQF	NLLEK(2236.0834)MIMPC(Carbamidomethyl)GPPPPSNQF	aleitner_M1012_007	89.2012	19.4	5.6	0.11	8.2	187	26	4.3	2500	527	12.4	O14066	178	1	0	0	Q9P7R6	71	1	0	0	150018.8	SCHPO	Increased rDNA silencing protein 4 homolog	9581.2	SCHPO	Uncharacterized protein C211.05
961.7463	4	1.3	KMEPDSVTSVTQPSVGSLR	K(1825.9363)MEPDSVTSVTQPSVGSLR	KTFLSYVFGANNATR	K(2155.0831)TFLSYVFGANNATR	aleitner_M1012_007	92.3062	23.3	9.7	0.11	9.2	277	60	6.1	1552	364	14.1	Q1MTN3	779	1	0	0	Q09748	625	1	0	0	114476.8	SCHPO	Inner centromere protein-related protein pic1	87009.4	SCHPO	Dynamin-like protein C12C2.08
994.0177	4	-7.9	SELKEDIASDQLILNNLNLIK	SELK(1589.7726)EDIASDQLILNNLNLIK	QGFEKSFPSSPNK	QGFEK(2520.3687)SFPSSPNK	aleitner_M1012_007	83.6472	20.7	8.9	0.11	8.4	325	24	5.2	2589	339	12.3	O94386	240	1	0	0	O13286	57	1	0	0	49005.5	SCHPO	Uncharacterized protein C29A10.09c	62060.6	SCHPO	WD repeat-containing protein srw1
1205.2892	3	6.2	MLKNQIYDK	MLK(2461.2224)NQIYDK	LYGEQDLSKDLENTLNVSGTK	LYGEQDLSK(1289.6690)DLENTLNVSGTK	aleitner_M1012_007	90.2872	23.2	10.3	0.11	9.7	206	28	8.0	530	99	13.5	O74444	608	1	0	0	O42929	57	1	0	0	85642.0	SCHPO	Meiotically up-regulated gene 122 protein	21633.0	SCHPO	Translation machinery-associated protein 22
945.1447	3	-6.1	KVTGSDLEIYK	K(1580.7585)VTGSDLEIYK	MTIYAFYIYSR	1389.7391-M(Oxidation)TIYAFYIYSR	aleitner_M1012_007	60.4848	19.4	8.5	0.11	10.1	28	2	3.5	1376	831	9.3	Q9HDX9	80	1	0	0	Q9UT70	1	1	0	0	60645.9	SCHPO	Glutamate--tRNA ligase, mitochondrial	18330.3	SCHPO	Transport protein particle subunit bet5
532.8812	5	4.8	MDTPTWEVVAALK	1330.6591-M(Met-loss)DTPTWEVVAALK	MDWVALSKSCK	1466.7657-M(Met-loss)DWVALSKSC(Carbamidomethyl)K	aleitner_M1012_007	21.8810	17.9	5.1	0.11	6.6	294	45	3.2	3131	768	11.3	Q8TFF9	1	1	0	0	O42948	1	1	0	0	60506.4	SCHPO	Putative amidase PB8B6.03	115551.5	SCHPO	Uncharacterized WD repeat-containing protein C16H5.13
590.4723	5	-2.1	KDEVDVDK	K(2000.8707)DEVDVDK	SMSVFDLEKSDDMTSR	SMSVFDLEK(1084.5288)SDDM(Oxidation)TSR	aleitner_M1012_007	27.9865	17.6	7.2	0.11	7.5	106	31	5.2	501	179	10.1	Q9HE12	592	1	0	0	O13756	1081	1	0	0	64572.7	SCHPO	Putative purine permease C1399.01c	146211.5	SCHPO	Vacuolar protein sorting-associated protein 8
563.4825	5	8.9	MSENSTDSK	1945.9893-M(Met-loss)SENSTDSK	GLEPIIVKYMDEMVR	GLEPIIVK(1004.4298)YMDEM(Oxidation)VR	aleitner_M1012_007	46.4703	17.6	4.8	0.12	7.6	106	23	4.1	1147	300	10.0	O13799	1	1	0	0	O60087	108	1	0	0	118462.1	SCHPO	Uncharacterized helicase C17H9.02	51164.2	SCHPO	Probable glucoamylase
654.3449	5	5.4	MAQVGRPNILNATDEDIK	1413.7061-M(Met-loss)AQVGRPNILNATDEDIK	KLPMGTDELEK	K(1991.0324)LPM(Oxidation)GTDELEK	aleitner_M1012_007	61.0072	15.4	6.2	0.12	7.6	23	6	4.5	186	141	7.8	Q9Y7L8	1	1	0	0	O13690	597	1	0	0	31760.0	SCHPO	40S ribosomal protein S0-A	105910.2	SCHPO	PH and SEC7 domain-containing protein C11E3.11c
644.5251	5	-7.8	MEYFSDLKNK	2075.0535-M(Met-loss)EYFSDLKNK	KIDVNESIPENSTLHNK	K(1280.6289)IDVNESIPENSTLHNK	aleitner_M1012_007	35.4057	21.9	9.2	0.12	11.1	56	11	7.1	549	131	10.8	O14356	1	1	0	0	O13709	77	1	0	0	266186.0	SCHPO	Phosphatidylinositol 3-kinase tor1	27039.1	SCHPO	Uncharacterized protein C14C4.01c
860.4358	5	1.5	MKNEEFVEPPSK	M(Oxidation)K(2847.4551)NEEFVEPPSK	LMTKSTTGWCEGYIQANLLVLPAK	LM(Oxidation)TK(1587.7491)STTGWC(Carbamidomethyl)EGYIQANLLVLPAK	aleitner_M1012_007	93.8307	16.9	7.0	0.12	4.5	715	162	4.4	767	168	12.4	Q92355	1662	1	0	0	Q09674	59	1	0	0	192549.5	SCHPO	Helicase sen1	33756.2	SCHPO	UPF0317 protein C5H10.01
697.3222	5	5.7	QYLKNDSSNSSTYR	Q(Gln->pyro-Glu)YLK(1836.8168)NDSSNSSTYR	MSENRLGICSTCQK	1782.8061-M(Oxidation)SENRLGIC(Carbamidomethyl)STC(Carbamidomethyl)QK	aleitner_M1012_007	66.0107	18.6	6.4	0.12	10.8	16	2	4.0	1128	200	7.8	O13688	55	1	0	0	O74906	1	1	0	0	59899.5	SCHPO	Non-structural maintenance of chromosome element 6	39310.8	SCHPO	Putative box C/D snoRNA protein SPCC613.07
825.2131	5	8.6	LNKNNAYYIGESR	LNK(2580.2304)NNAYYIGESR	SSDINIVKTEDNSHGLSVEENR	SSDINIVK(1678.8315)TEDNSHGLSVEENR	aleitner_M1012_007	53.5070	18.5	7.7	0.12	6.1	464	130	4.4	1437	472	12.4	Q9UTL9	1135	1	0	0	P08096	1292	1	0	0	159953.0	SCHPO	Uncharacterized ATP-dependent helicase C144.05	167893.8	SCHPO	DNA topoisomerase 2
579.9067	5	2.9	KSQSSNVNK	K(1903.9792)SQSSNVNK	VKPNQHPYEKEVNGK	VK(1128.5775)PNQHPYEKEVNGK	aleitner_M1012_007	94.3965	18.9	7.6	0.12	8.3	140	20	3.9	2598	617	10.6	Q96UP3	1250	1	0	0	O13930	10	1	0	0	155836.6	SCHPO	Telomere length regulator protein rif1	59053.7	SCHPO	Rab guanine nucleotide exchange factor sec2
769.3787	4	-5.5	NNFSGLESSTKGNGTFTVSK	NNFSGLESSTK(999.5059)GNGTFTVSK	KLADEMR	K(2212.0648)LADEMR	aleitner_M1012_007	42.1143	16.5	8.2	0.12	6.2	141	19	5.0	320	70	12.4	O74343	207	1	0	0	O42945	545	1	0	0	76439.0	SCHPO	Putative pseudouridine synthase C1A4.09	83804.3	SCHPO	Probable pre-mRNA-splicing factor ATP-dependent RNA helicase prp43
1180.5393	3	-3.7	MGIFGGNSGNAPSSEDK	1871.8836-MGIFGGNSGNAPSSEDK	KYGTTEHGGCGLGLER	K(1804.7938)YGTTEHGGC(Carbamidomethyl)GLGLER	aleitner_M1012_007	57.8458	20.1	7.7	0.12	7.7	299	42	4.4	2378	503	12.4	Q10481	1	1	0	0	O94567	527	1	0	0	10742.3	SCHPO	Mitochondrial import inner membrane translocase subunit tim13	63870.4	SCHPO	Probable asparagine--tRNA ligase, cytoplasmic
1088.0413	4	1.2	ETGGKAFVFVSALPTMGLGK	ETGGK(2323.0703)AFVFVSALPTM(Oxidation)GLGK	SQDSSSFVTEKPASSEKEDK	SQDSSSFVTEK(2163.1286)PASSEKEDK	aleitner_M1012_007	74.1515	25.8	8.8	0.13	14.2	46	7	6.7	2112	502	11.6	Q9USS7	422	1	0	0	Q9USL4	168	1	0	0	98069.7	SCHPO	Uncharacterized protein C4.03c	59165.7	SCHPO	Nucleoporin nup61
836.6813	4	-1.7	MNVGDLKSANDLYESVR	1563.8218-M(Met-loss)NVGDLKSANDLYESVR	MATKTQLELFTK	1916.9480-M(Oxidation)ATKTQLELFTK	aleitner_M1012_007	97.9650	16.0	7.7	0.13	7.6	32	7	1.9	1385	943	8.4	P87054	1	1	0	0	O60094	1	1	0	0	14646.0	SCHPO	Meiotically up-regulated gene 15 protein	109720.0	SCHPO	DNA polymerase V
1126.0895	4	4.4	MSTVKPIDANTVHKICSGQVITDVASAVK	1562.7498-M(Met-loss)STVKPIDANTVHKIC(Carbamidomethyl)SGQVITDVASAVK	MDKSDSLLQSSSK	3075.6274-MDKSDSLLQSSSK	aleitner_M1012_007	65.6802	25.1	7.7	0.13	12.6	118	23	7.3	2129	613	14.6	P54280	1	1	0	0	O94302	1	1	0	0	88010.1	SCHPO	DNA mismatch repair protein pms1	59773.5	SCHPO	Oligosaccharide translocation protein rft1
1141.5826	4	-9.2	SGADKVSIGSDAVYAAEK	SGADK(2795.4745)VSIGSDAVYAAEK	MSLQIGKPAPDFKGTAVVNGAFEEIK	M(Met-loss+Acetyl)SLQIGKPAPDFK(1904.9367)GTAVVNGAFEEIK	aleitner_M1012_007	95.0870	19.4	6.3	0.13	6.0	783	125	5.3	1235	189	13.4	O94303	352	1	0	0	O74887	13	1	0	0	59400.1	SCHPO	Imidazole glycerol phosphate synthase hisHF	21191.3	SCHPO	Peroxiredoxin tpx1
753.1909	5	7.6	GPEAIELYEQVVKTLGESLGSDK	GPEAIELYEQVVK(1299.6307)TLGESLGSDK	METTEGKNDLR	2599.3269-M(Met-loss)ETTEGKNDLR	aleitner_M1012_007	66.8097	13.9	4.7	0.13	3.0	613	147	2.9	663	218	10.9	O14274	111	1	0	0	O43082	1	1	0	0	16334.0	SCHPO	D-tyrosyl-tRNA(Tyr) deacylase	27125.5	SCHPO	Ribosomal RNA-processing protein 14-C
1174.1278	4	-2.8	LNAFGPLKFDALLNFITEMR	LNAFGPLK(2367.2760)FDALLNFITEM(Oxidation)R	VIISAPSKDAPMFVVGVNLEK	VIISAPSK(2463.2872)DAPM(Oxidation)FVVGVNLEK	aleitner_M1012_007	80.8592	22.2	4.1	0.13	7.5	652	147	7.0	872	181	14.7	O14251	331	1	0	0	O43026	126	1	0	0	137759.3	SCHPO	Transport protein particle subunit trs120	35674.9	SCHPO	Glyceraldehyde-3-phosphate dehydrogenase 2
568.9739	6	-3.9	LLSPQKSDSFGSLK	LLSPQK(1902.0040)SDSFGSLK	FKNEIHGPWDIALPK	FK(1643.8770)NEIHGPWDIALPK	aleitner_M1012_007	49.9252	18.8	6.4	0.13	7.5	180	34	5.2	784	185	11.3	Q9URY8	820	1	0	0	O59802	305	1	0	0	93518.7	SCHPO	Probable sulfate permease C869.05c	36654.8	SCHPO	Phosphatidylinositol N-acetylglucosaminyltransferase GPI2 subunit
894.7161	4	6.4	LVKVNIFLTDIDDFAAMNEVYK	LVK(1017.4987)VNIFLTDIDDFAAMNEVYK	MVKSCQK	2695.3819-MVKSC(Carbamidomethyl)QK	aleitner_M1012_007	98.7912	15.9	2.1	0.13	6.6	68	28	3.4	583	429	11.4	Q9UR06	72	1	0	0	Q9P7I7	1	1	0	0	13344.6	SCHPO	Protein mmf2, mitochondrial	56098.5	SCHPO	Uncharacterized protein C24B10.19c
800.6264	5	-4.1	ICLNIDVNDPKVETVVHPVLTLTR	IC(Carbamidomethyl)LNIDVNDPK(1253.6227)VETVVHPVLTLTR	MYQRSLFR	2882.5576-M(Oxidation)YQRSLFR	aleitner_M1012_007	56.7460	13.9	3.9	0.13	4.5	176	26	1.4	1879	765	9.4	O13892	1025	1	0	0	P32747	1	1	0	0	119232.2	SCHPO	Uncharacterized protein C20G4.08	48296.1	SCHPO	Dihydroorotate dehydrogenase (quinone), mitochondrial
847.7114	4	-8.4	IPSLLAGISFKDHLSASLPNK	IPSLLAGISFK(1179.6136)DHLSASLPNK	MSSKPPSNTPK	2345.2995-M(Met-loss)SSKPPSNTPK	aleitner_M1012_007	69.1018	16.9	7.7	0.13	8.1	54	5	2.9	1875	543	10.9	O74541	83	1	0	0	Q10475	1	1	0	0	69611.3	SCHPO	Uncharacterized transcriptional regulatory protein C777.02	154035.9	SCHPO	Eukaryotic translation initiation factor 4 gamma
584.9209	5	4.4	SLQGLTISKINETEQK	SLQGLTISK(1131.5924)INETEQK	KDPNAPPQK	K(1926.0310)DPNAPPQK	aleitner_M1012_007	26.6462	18.2	6.4	0.13	8.5	108	9	3.9	2579	513	11.8	O74389	151	1	0	0	P78871	58	1	0	0	45793.5	SCHPO	Meiotically up-regulated gene 176 protein	62560.4	SCHPO	Zinc finger protein rst2
620.5431	4	1.1	MTSFTESKK	1420.6293-MTSFTESKK	MPSSNGSSDFVR	1195.5795-MPSSNGSSDFVR	aleitner_M1012_007	43.9002	19.3	8.5	0.13	5.2	825	230	4.5	1273	382	12.5	Q92367	1	1	0	0	O14283	1	1	0	0	65278.4	SCHPO	Amino-acid permease 1	60046.3	SCHPO	Transcription factor prr1
929.7255	4	-5.3	GFKGQSSVSDLYSER	GFK(2056.1027)GQSSVSDLYSER	MEKPLPNPPIQESLRK	Acetyl-MEK(1796.8581)PLPNPPIQESLRK	aleitner_M1012_007	69.5592	20.2	5.6	0.13	7.7	292	56	4.5	2093	565	12.5	O74424	400	1	0	0	Q10443	3	1	0	0	211461.0	SCHPO	Nucleoporin nup211	48106.5	SCHPO	Uncharacterized protein C12B10.10
784.6398	4	-8.1	SKQGSGIVTSAESNFR	SK(1467.7279)QGSGIVTSAESNFR	SPPKGDATMPVSK	SPPK(1804.8955)GDATM(Oxidation)PVSK	aleitner_M1012_007	69.0918	19.1	6.8	0.13	8.1	123	24	5.1	788	181	11.0	Q10349	47	1	0	0	O14081	759	1	0	0	42798.0	SCHPO	Putative phosphoserine aminotransferase	106818.8	SCHPO	Putative alpha,alpha-trehalose-phosphate synthase [UDP-forming] 106 kDa subunit
917.9573	4	7.4	MSKDYGTPPENWR	2072.0691-M(Oxidation)SKDYGTPPENWR	IEAHQSHVKGITFDPAGK	IEAHQSHVK(1733.7719)GITFDPAGK	aleitner_M1012_007	91.0462	19.9	8.2	0.14	6.7	570	63	5.8	1007	134	13.2	Q09907	1	1	0	0	P87314	180	1	0	0	40227.0	SCHPO	Endonuclease III homolog	103687.2	SCHPO	Protein hir1
903.9625	4	-6.2	SKSAANDILHLFK	SK(2169.0550)SAANDILHLFK	VDALSDKDTTNGNIGLENR	VDALSDK(1580.8562)DTTNGNIGLENR	aleitner_M1012_007	67.1555	19.9	7.6	0.14	8.9	141	16	4.3	2558	455	12.1	Q9P6L9	992	1	0	0	Q9P7S7	379	1	0	0	113939.5	SCHPO	Uncharacterized protein C688.07c	55759.5	SCHPO	Nucleolar protein 58
598.8358	4	9.6	KDISYVHR	K(1374.7507)DISYVHR	KLHNDIQELK	K(1154.6084)LHNDIQELK	aleitner_M1012_007	39.3213	16.5	6.2	0.14	5.6	227	13	4.0	674	92	10.9	O59726	527	1	0	0	Q92376	468	1	0	0	62900.4	SCHPO	Vacuolar membrane amino acid uptake transporter fnx2	96337.5	SCHPO	Kinesin-like protein 1
692.3461	4	0.41	MSNLGNNITER	1501.7664-M(Oxidation)SNLGNNITER	MENAKDFIGETIK	1401.6558-M(Met-loss)ENAKDFIGETIK	aleitner_M1012_007	18.4372	17.6	8.7	0.14	6.6	173	32	3.6	1208	272	11.0	Q9US49	1	1	0	0	O74944	1	1	0	0	68157.4	SCHPO	Protein sgt1	62055.1	SCHPO	DNA polymerase kappa
860.4420	5	-3.1	FFDDFKPAISTDEDGSALK	FFDDFK(2195.2024)PAISTDEDGSALK	IPFNCELKNLSIIDIIR	IPFNC(Carbamidomethyl)ELK(2240.0525)NLSIIDIIR	aleitner_M1012_007	90.9613	15.3	6.0	0.14	4.4	492	98	2.9	1514	361	10.9	B5BP45	54	1	0	0	O13818	982	1	0	0	62785.2	SCHPO	Uncharacterized amino-acid permease C460.01c	140563.6	SCHPO	Uncharacterized PH domain-containing protein C19A8.02
733.1628	4	7.7	KIQELK	K(2171.1296)IQELK	TSQKPMVSKGSHPLPDLPV	TSQK(895.5379)PM(Oxidation)VSKGSHPLPDLPV	aleitner_M1012_007	60.0462	18.1	7.3	0.14	8.7	46	11	5.6	309	125	9.4	O60084	227	1	0	0	Q09815	821	1	0	0	48550.2	SCHPO	Mitochondrial import inner membrane translocase subunit tim44	94232.8	SCHPO	Serine/threonine-protein kinase ppk5
875.1075	3	-2.5	NQLKSSLLMNLESR	NQLK(990.4407)SSLLMNLESR	MEQGGSGYR	1769.9346-M(Met-loss)EQGGSGYR	aleitner_M1012_007	95.9418	16.1	5.2	0.14	8.2	24	5	2.0	1300	856	10.0	O94745	409	1	0	0	O13706	1	1	0	0	55578.3	SCHPO	Probable mitochondrial-processing peptidase subunit alpha	18426.8	SCHPO	PARP-type zinc finger-containing protein C13F5.07c
994.0227	4	-2.7	MSTETVAKLLSLQDIR	2152.1012-M(Oxidation)STETVAKLLSLQDIR	IEPEAKPSDETLTVRSSR	IEPEAK(1958.0394)PSDETLTVRSSR	aleitner_M1012_007	82.3252	18.6	8.5	0.15	6.1	649	118	4.5	1902	484	12.5	Q9US42	1	1	0	0	O14030	519	1	0	0	44211.2	SCHPO	Protein urg3	75680.5	SCHPO	Uncharacterized protein C29B12.08
955.5408	3	9.4	MSIQAIVLATFDAK	1487.8024-M(Met-loss)SIQAIVLATFDAK	KLADYQPIFQK	K(1513.8392)LADYQPIFQK	aleitner_M1012_007	97.4275	18.6	7.0	0.15	5.6	578	253	5.5	616	273	12.4	O42907	1	1	0	0	Q9UUH3	185	1	0	0	51190.5	SCHPO	Uncharacterized protein C119.16c	31809.5	SCHPO	Uncharacterized kinase mug58
819.4080	4	6.0	MISNSSIEDRINK	1767.8324-MISNSSIEDRINK	DASFMMKSFIPSNR	DASFMMK(1643.8189)SFIPSNR	aleitner_M1012_007	81.4498	14.8	5.6	0.15	5.5	134	23	2.4	1304	324	10.4	Q9P799	1	1	0	0	P07527	316	1	0	0	29245.0	SCHPO	Uncharacterized protein P35G2.04c	96262.1	SCHPO	Mitosis inhibitor protein kinase wee1
882.7086	4	2.1	MDKHTPLLPGDSVFSR	M(Acetyl+Oxidation)DK(1669.8887)HTPLLPGDSVFSR	SLTTSKTTASGHITK	SLTTSK(1994.9772)TTASGHITK	aleitner_M1012_007	85.3348	20.1	7.5	0.15	7.6	278	50	4.8	1504	322	12.5	Q09755	3	1	0	0	O74947	273	1	0	0	39760.6	SCHPO	Putative phospho-2-dehydro-3-deoxyheptonate aldolase	35912.6	SCHPO	Uncharacterized protein C553.10
940.8447	5	3.3	HAHMNSEKCDPELLSHNEYFPMMK	HAHM(Oxidation)NSEK(1738.9004)C(Carbamidomethyl)DPELLSHNEYFPMMK	MEKLATPFFYLNK	3098.3395-MEKLATPFFYLNK	aleitner_M1012_007	65.1225	17.0	7.0	0.15	4.5	780	164	4.5	780	176	12.5	P87293	280	1	0	0	O13783	1	1	0	0	91660.3	SCHPO	Uncharacterized UPF0442 protein C16A10.01	86622.9	SCHPO	Vacuolar protein-sorting protein bro1
766.6516	4	0.86	KDLLVQK	K(2220.0521)DLLVQK	MEYANLHYVKESSNLER	980.5906-MEYANLHYVKESSNLER	aleitner_M1012_007	60.6860	17.8	4.8	0.15	8.1	65	22	6.5	179	74	9.7	P79058	48	1	0	0	Q9UU95	1	1	0	0	15441.5	SCHPO	mRNA stability protein mug134	17299.2	SCHPO	Meiotically up-regulated gene 128 protein
773.0166	5	-3.9	VTVNFLAQCVKVTAVGLYNSR	VTVNFLAQC(Carbamidomethyl)VK(1521.8151)VTAVGLYNSR	KQVILNPSDSQR	K(2476.3148)QVILNPSDSQR	aleitner_M1012_007	51.7995	18.6	7.9	0.15	6.1	469	94	4.5	1314	367	12.5	G2TRV0	141	1	0	0	Q09184	201	1	0	0	35331.4	SCHPO	Uncharacterized protein wtf8	41597.9	SCHPO	Curved DNA-binding protein
796.0259	6	-1.4	GAETDVKSEGSNNHEQGSFNEPK	GAETDVK(2310.0396)SEGSNNHEQGSFNEPK	MNIDNMDLEMTTASDFAEKK	2598.1470-M(Met-loss)NIDNMDLEMTTASDFAEKK	aleitner_M1012_007	40.2275	15.3	4.3	0.15	4.4	425	134	2.9	1269	467	10.9	O13791	383	1	0	0	Q9P7B0	1	1	0	0	49137.0	SCHPO	Protein slt1	43640.6	SCHPO	Protein STB3 homolog
738.1766	5	-6.6	GKNVLDQDYVMR	GK(2233.1678)NVLDQDYVM(Oxidation)R	NGQWITPSLKHGLLSGTMR	NGQWITPSLK(1590.7712)HGLLSGTMR	aleitner_M1012_007	80.2082	16.6	6.2	0.15	4.5	506	124	4.1	661	164	12.1	O94313	1096	1	0	0	O42951	159	1	0	0	127480.9	SCHPO	Carbamoyl-phosphate synthase arginine-specific large chain	26264.3	SCHPO	Putative aminodeoxychorismate lyase
1086.7839	4	-7.6	MPPKLYHPQPTHAIPVSNMR	2013.9571-MPPKLYHPQPTHAIPVSNM(Oxidation)R	TGAFKVEAEFLGYSDDK	TGAFK(2467.2504)VEAEFLGYSDDK	aleitner_M1012_007	66.3220	23.3	9.2	0.15	9.2	379	51	6.1	2115	428	14.1	P87148	1	1	0	0	O13736	661	1	0	0	33044.8	SCHPO	Protein transport protein yif1	154634.3	SCHPO	Actin cytoskeleton-regulatory complex protein sla1
811.2143	6	2.4	MNDTNDVMHVHSESISPKK	2677.2364-MNDTNDVM(Oxidation)HVHSESISPKK	MQPEQLNQEEESKCPVPPEVR	2322.0620-M(Oxidation)QPEQLNQEEESKC(Carbamidomethyl)PVPPEVR	aleitner_M1012_007	55.7353	15.4	7.6	0.15	6.0	100	10	1.4	2378	776	9.4	O74899	1	1	0	0	O13962	1	1	0	0	59323.0	SCHPO	Uncharacterized transporter C576.17c	25160.8	SCHPO	Putative cytochrome c1 heme lyase
935.1639	3	4.2	KLIEMMDNIK	K(1552.8171)LIEMM(Oxidation)DNIK	IAKVPGNEMEALK	IAK(1387.7091)VPGNEM(Oxidation)EALK	aleitner_M1012_007	99.0910	14.8	5.5	0.15	4.8	143	71	2.0	970	628	10.0	Q1MTR1	428	1	0	0	Q10305	117	1	0	0	68943.8	SCHPO	Putative mitochondrial ATP-dependent helicase irc3	49556.1	SCHPO	Probable secretory pathway GDP dissociation inhibitor 1
627.9596	5	-1.6	EIPLDKVMASPLIELAFR	EIPLDK(1077.6434)VM(Oxidation)ASPLIELAFR	KQVPLVEK	K(2195.1912)QVPLVEK	aleitner_M1012_007	37.6957	16.9	7.7	0.15	9.2	28	1	4.1	891	179	12.1	Q9USZ2	216	1	0	0	O74542	15	1	0	0	108174.2	SCHPO	Uncharacterized protein C11G11.07	44217.8	SCHPO	Uncharacterized aminotransferase C777.03c
971.7620	4	-2.9	SVIQSLEKTSHNTSPSGICK	SVIQSLEK(1710.9457)TSHNTSPSGIC(Carbamidomethyl)K	KIIGNTFIHVFER	K(2310.1526)IIGNTFIHVFER	aleitner_M1012_007	92.7482	17.6	5.8	0.15	6.7	342	52	3.2	4054	885	10.9	Q9P7H8	1146	1	0	0	Q9P772	318	1	0	0	190970.0	SCHPO	Proteasome component ecm29	60044.9	SCHPO	GMP synthase [glutamine-hydrolyzing]
1247.6605	3	0.79	SLSIEIMSPQKPPLSPFGGSRDR	SLSIEIMSPQK(1241.6616)PPLSPFGGSRDR	TKVANASAQSK	TK(2636.3632)VANASAQSK	aleitner_M1012_007	98.8840	16.6	5.5	0.16	8.1	45	16	3.6	909	547	9.6	O14014	177	1	0	0	O13971	466	1	0	0	108650.1	SCHPO	Probable Rho-type GTPase-activating protein 3	87872.0	SCHPO	Suppressor of glycerol defect protein 1
703.3955	3	5.4	MGIASSLRLFGK	828.4415-MGIASSLRLFGK	MAGVSVK	1416.7799-MAGVSVK	aleitner_M1012_007	67.6885	25.5	5.0	0.16	18.1	4.9	2	3.5	4382	617	9.4	Q9HDW5	1	1	0	0	P58234	1	1	1	0	28714.5	SCHPO	UPF0644 protein PB2B4.06	16150.5	SCHPO	40S ribosomal protein S19-A
898.7224	4	0.018	MKGFFLIAGFLLFAR	Acetyl-MK(1818.8757)GFFLIAGFLLFAR	GLMKQLQCSFDQAR	GLMK(1910.0528)QLQC(Carbamidomethyl)SFDQAR	aleitner_M1012_007	80.1870	18.0	5.0	0.16	10.2	22	2	2.5	3048	940	7.8	O74943	2	1	0	0	O14068	86	1	0	0	29329.2	SCHPO	Uncharacterized protein C553.06	13928.1	SCHPO	UPF0357 protein C1687.07
687.3194	7	-7.2	AIQSYDDEQSFAFLLEAVKMDNSTADEAVR	AIQSYDDEQSFAFLLEAVK(1441.6581)MDNSTADEAVR	KIDEMCIHDK	K(3500.6293)IDEM(Oxidation)C(Carbamidomethyl)IHDK	aleitner_M1012_007	68.0675	15.0	5.7	0.16	4.1	431	126	2.9	1029	384	10.9	Q09722	201	1	0	0	Q09915	1263	1	0	0	45085.7	SCHPO	Eukaryotic translation initiation factor 3 subunit M	157211.5	SCHPO	Transcription elongation factor spt6
947.8699	3	1.6	VKNIDPIK	VK(1915.0237)NIDPIK	MGRDILIGFVGKPSSGK	1063.6277-M(Oxidation)GRDILIGFVGKPSSGK	aleitner_M1012_007	97.1507	19.2	2.3	0.16	11.4	17	5	10.8	25	10	9.9	O42916	304	1	0	0	O94362	1	1	0	0	58822.5	SCHPO	Lysophospholipid acyltransferase	44462.3	SCHPO	Uncharacterized GTP-binding protein C428.15
1071.0155	4	0.72	MDTNLNFSPSQSNDLSTSSGYENVLSHFK	1192.6241-M(Met-loss)DTNLNFSPSQSNDLSTSSGYENVLSHFK	KGSSFLFGGR	K(3225.4738)GSSFLFGGR	aleitner_M1012_007	88.7050	21.7	6.4	0.16	12.9	32	7	6.0	2038	486	10.9	O14219	1	1	0	0	O13636	361	1	0	0	17397.3	SCHPO	Uncharacterized protein C6B12.14c	52572.3	SCHPO	Mitochondrial import inner membrane translocase subunit tim50
489.8788	5	-5.6	IKLNALLGSLR	IK(1247.6108)LNALLGSLR	MQFDDIITK	1334.8286-MQFDDIITK	aleitner_M1012_007	42.6087	20.6	9.0	0.16	8.1	418	31	5.7	1885	261	13.6	O14114	802	1	0	0	O60092	1	1	0	0	135352.0	SCHPO	Uncharacterized AAA domain-containing protein C31G5.19	17653.4	SCHPO	Uncharacterized protein C14C8.11c
810.1995	5	3.4	SLEDYEQLFGEDKASMFDISVK	SLEDYEQLFGEDK(1495.7639)ASMFDISVK	MIGPRLCAATPR	2688.2517-M(Oxidation)IGPRLC(Carbamidomethyl)AATPR	aleitner_M1012_007	79.7805	17.5	6.5	0.16	8.2	81	18	2.9	2781	1063	9.3	O74728	189	1	0	0	O13702	1	1	0	0	47740.5	SCHPO	Uncharacterized endoplasmic reticulum membrane protein C1709.03	49433.9	SCHPO	Glycerol dehydrogenase
713.6409	4	-2.9	TIFKYAIDFMPR	TIFK(1333.7679)YAIDFM(Oxidation)PR	VVKIGMLPDPK	VVK(1654.8429)IGMLPDPK	aleitner_M1012_007	44.0503	15.4	6.0	0.16	4.5	368	67	2.9	1142	302	10.9	P87312	265	1	0	0	Q9USL6	87	1	0	0	80841.4	SCHPO	Pre-mRNA-splicing factor cwf4	35839.9	SCHPO	Putative hydroxymethylpyrimidine/phosphomethylpyrimidine kinase C18B5.05c
1122.5366	4	-3.4	MSLEDCYNVTQSYAAVAIHK	2187.0711-MSLEDC(Carbamidomethyl)YNVTQSYAAVAIHK	WIYFTNKSPEMVSYLR	WIYFTNK(2437.1294)SPEM(Oxidation)VSYLR	aleitner_M1012_007	78.6848	16.9	4.5	0.16	5.6	458	64	5.5	491	74	11.3	Q9P3U2	1	1	0	0	Q9P7P2	457	1	0	0	81759.6	SCHPO	Uncharacterized AAA domain-containing protein C328.04	61554.0	SCHPO	Meiosis-specific protein hop1
539.2989	3	-0.90	KDQNMEK	K(723.4643)DQNMEK	MGKLIR	1029.4801-M(Met-loss)GKLIR	aleitner_M1012_007	60.3592	15.1	4.4	0.17	7.3	33	7	1.3	1912	1021	9.9	Q09773	1260	1	0	0	P87236	1	1	0	0	162396.0	SCHPO	Meiotically up-regulated gene 62 protein	37137.9	SCHPO	Meiotically up-regulated gene 154 protein
659.0989	4	9.4	MPFIESMAPLSR	1385.7038-M(Met-loss)PFIESMAPLSR	KSATIEESDIR	K(1384.7061)SATIEESDIR	aleitner_M1012_007	76.9400	20.1	2.3	0.17	6.6	408	100	4.8	1154	325	11.3	Q9Y7U8	1	1	0	0	O94692	411	1	0	0	15184.4	SCHPO	54S ribosomal protein L37, mitochondrial	51562.1	SCHPO	RuvB-like helicase 2
533.0986	5	9.5	KFAIYVLDTK	K(1463.7508)FAIYVLDTK	MSSLSDQLSSFKK	1334.7486-M(Met-loss)SSLSDQLSSFKK	aleitner_M1012_007	42.7415	20.5	7.6	0.17	7.3	340	61	4.6	1618	380	13.2	O59759	340	1	0	0	P79011	1	1	0	0	57823.6	SCHPO	Uncharacterized protein C1020.05	32161.9	SCHPO	Transcription initiation factor IIE subunit beta
752.5795	5	-7.0	GDNNKIDDVAMFPK	GDNNK(2195.1474)IDDVAMFPK	TSGAELPSAPKPSTFALDLR	TSGAELPSAPK(1700.8080)PSTFALDLR	aleitner_M1012_007	67.4752	14.6	7.0	0.17	4.5	257	69	3.7	460	115	10.1	O74323	126	1	0	0	P36607	437	1	0	0	21403.1	SCHPO	Signal peptidase complex catalytic subunit sec11	128611.1	SCHPO	DNA repair protein rad5
744.6061	4	-2.0	MSFNPAAGLLGK	1753.7789-M(Oxidation)SFNPAAGLLGK	MASSSSSSGSSSPASKR	1358.6904-M(Oxidation)ASSSSSSGSSSPASKR	aleitner_M1012_007	60.7390	16.9	6.9	0.17	6.0	120	45	2.9	775	436	10.9	O43013	1	1	0	0	Q09890	1	1	0	0	59583.3	SCHPO	Uncharacterized protein C2G2.14	25912.2	SCHPO	Uncharacterized protein C584.16c
904.2156	4	4.6	MSSNSAVQSKSPLLPK	1939.9350-MSSNSAVQSKSPLLPK	MSGYSPLSSGPADVHIGK	1810.9499-MSGYSPLSSGPADVHIGK	aleitner_M1012_007	90.1038	19.4	8.1	0.17	8.2	179	16	3.6	3132	794	11.2	O13954	1	1	0	0	O74327	1	1	0	0	21020.7	SCHPO	Uncharacterized protein C23H4.13c	45462.1	SCHPO	Vacuolar amino acid transporter 5
752.5830	5	-0.57	MHGAPEFLTK	2759.3622-M(Met-loss)HGAPEFLTK	CLINVLEYTMSKNLQHTADSIR	C(Carbamidomethyl)LINVLEYTM(Oxidation)SK(1136.5866)NLQHTADSIR	aleitner_M1012_007	68.5018	15.4	4.7	0.17	4.5	532	126	4.0	770	196	10.9	O14118	1	1	0	0	P87320	528	1	0	0	33051.1	SCHPO	Uncharacterized protein C3A11.03	101902.1	SCHPO	Protein msp1, mitochondrial
966.2578	4	-4.5	NGTWAAQKIVDVASTEAQMR	NGTWAAQK(1669.9502)IVDVASTEAQM(Oxidation)R	STIISTKSTVASPIK	STIISTK(2329.1372)STVASPIK	aleitner_M1012_007	48.3712	21.4	8.6	0.17	7.8	592	101	6.0	1742	324	13.6	Q9P789	829	1	0	0	Q9UU99	538	1	0	0	114230.8	SCHPO	Pumilio domain-containing protein P35G2.14	110726.3	SCHPO	CRAL-TRIO domain-containing protein C23B6.04c
819.6703	4	0.27	AKSNAVIVMGTQYYDGK	AK(1430.7374)SNAVIVMGTQYYDGK	MITRLSGACLR	1981.9819-M(Oxidation)ITRLSGAC(Carbamidomethyl)LR	aleitner_M1012_007	68.9755	19.2	6.7	0.17	6.7	286	46	2.9	2733	670	12.5	Q9UT24	1692	1	0	0	Q09769	1	1	0	0	248811.5	SCHPO	Pre-mRNA-splicing factor brr2	118643.0	SCHPO	Lon protease homolog, mitochondrial
870.7098	4	0.32	AEILKGVLASNVIAMQTDSYTR	AEILK(1099.5622)GVLASNVIAMQTDSYTR	KGTSGGQATR	K(2517.3149)GTSGGQATR	aleitner_M1012_007	60.6310	13.8	6.2	0.17	4.5	126	40	1.3	1215	882	9.3	O14145	269	1	0	0	P06652	214	1	0	0	96341.9	SCHPO	Trehalose-phosphatase	66566.6	SCHPO	M-phase inducer phosphatase
1218.2726	3	1.3	CPKTEEQLR	C(Carbamidomethyl)PK(2492.2257)TEEQLR	MASFGELSFLSEISNIHKSNK	1297.6336-M(Oxidation)ASFGELSFLSEISNIHKSNK	aleitner_M1012_007	59.6773	24.0	6.9	0.17	8.8	401	125	7.7	703	255	15.2	Q9HDX8	35	1	0	0	Q9P3A9	1	1	0	0	52028.4	SCHPO	D-arabinono-1,4-lactone oxidase	86681.1	SCHPO	Uncharacterized protein C1565.05
944.4982	3	8.2	MSIPEESEINK	1685.8885-M(Met-loss)SIPEESEINK	IMWNIADLVAKMK	IM(Oxidation)WNIADLVAK(1282.6293)MK	aleitner_M1012_007	93.4182	18.7	7.8	0.18	7.5	171	30	3.2	2401	702	11.2	O14115	1	1	0	0	P78965	66	1	0	0	72522.8	SCHPO	Patatin-like phospholipase domain-containing protein SPAC1786.01c	49999.9	SCHPO	Glutathione reductase
655.8383	6	3.0	MEAVIANILQQLGFDSMTK	1804.9148-M(Oxidation)EAVIANILQQLGFDSMTK	EPPKDATWLFQHAK	EPPK(2262.1276)DATWLFQHAK	aleitner_M1012_007	61.3242	14.4	5.2	0.18	3.5	434	218	1.9	1365	841	9.3	O94706	1	1	0	0	O94522	272	1	0	0	25003.7	SCHPO	Transcription initiation factor TFIID subunit 8	44008.9	SCHPO	Chromatin structure-remodeling complex subunit rsc7
818.0252	5	9.3	MQTPSSASAESEK	2733.4589-MQTPSSASAESEK	ELNDHVNIVKSSTYIPISIPTQK	ELNDHVNIVK(1489.6606)SSTYIPISIPTQK	aleitner_M1012_007	59.2808	15.2	3.3	0.18	4.6	201	129	2.6	757	605	10.6	O13945	1	1	0	0	O14342	316	1	0	0	59910.2	SCHPO	Protein kinase domain-containing protein ppk9	60862.2	SCHPO	Uncharacterized protein C2F12.12c
769.0020	5	-2.2	YTPKTIQALFNRPYFR	YTPK(1825.9033)TIQALFNRPYFR	AEDYATLKQIMHPR	AEDYATLK(2152.1469)QIM(Oxidation)HPR	aleitner_M1012_007	95.4298	13.5	2.2	0.18	2.9	424	417	2.6	529	560	10.6	Q09845	207	1	0	0	O74478	38	1	0	0	40874.8	SCHPO	Glycerol-3-phosphate dehydrogenase [NAD(+)] 2	65495.0	SCHPO	Phosphoglucomutase-2
720.3884	4	9.5	AYKDLTLSPQDLK	AYK(1386.6991)DLTLSPQDLK	KQNESSSTIQK	K(1628.8661)QNESSSTIQK	aleitner_M1012_007	29.5088	16.5	7.8	0.18	7.1	102	22	2.5	2276	932	9.4	O14055	304	1	0	0	O60167	310	1	0	0	44575.9	SCHPO	Tyrosine--tRNA ligase, cytoplasmic	72985.9	SCHPO	ENTH domain-containing protein C19F8.03c
764.6343	4	-2.4	KLTFQCFMTLQK	K(1510.7264)LTFQC(Carbamidomethyl)FMTLQK	SKSADPVVGNEDR	SK(1681.8572)SADPVVGNEDR	aleitner_M1012_007	61.4295	15.7	5.8	0.18	4.4	318	157	3.2	704	328	11.3	Q9HFE8	2717	1	0	0	O14014	682	1	0	0	422342.9	SCHPO	Transcription-associated protein 1	108650.1	SCHPO	Probable Rho-type GTPase-activating protein 3
652.5972	4	-3.6	MSTLSYVSPDALK	1326.7031-M(Met-loss)STLSYVSPDALK	AKTNDTLDAIK	AK(1417.7341)TNDTLDAIK	aleitner_M1012_007	29.8107	19.0	7.8	0.18	11.2	19	1	5.0	754	117	9.9	Q8WZK3	1	1	0	0	O74401	419	1	0	0	15778.1	SCHPO	Dual specificity phosphatase ibp1	54626.3	SCHPO	ERO1-like protein 1
709.5767	5	3.0	LLKQASYSSSFK	LLK(2185.1123)QASYSSSFK	GIDDLCLKSIIEAGAMAVR	GIDDLC(Carbamidomethyl)LK(1495.7922)SIIEAGAM(Oxidation)AVR	aleitner_M1012_007	69.6288	20.5	6.8	0.18	6.8	2060	213	6.3	2897	339	13.7	Q9UUF0	119	1	0	0	O94501	303	1	0	0	34303.0	SCHPO	Peroxisome biogenesis factor 10	60047.6	SCHPO	T-complex protein 1 subunit alpha
1205.9301	3	-4.7	GPSFADFLNMDKPLTADEAFELDR	GPSFADFLNMDK(916.5270)PLTADEAFELDR	MPVIPPEK	2836.3266-M(Met-loss)PVIPPEK	aleitner_M1012_007	96.6835	17.0	2.8	0.18	7.0	106	51	4.5	520	311	12.2	O13642	45	1	0	0	O74945	1	1	0	0	41690.5	SCHPO	Lipoyl synthase, mitochondrial	112130.2	SCHPO	Ribosome assembly protein 1
472.4494	5	-8.2	KDVIANASSR	K(1297.6626)DVIANASSR	KLSHSSASSTR	K(1197.6354)LSHSSASSTR	aleitner_M1012_007	19.3830	18.4	6.6	0.18	7.1	429	70	5.5	1285	239	13.4	O14069	84	1	0	0	O14066	860	1	0	0	14755.1	SCHPO	Probable 60S ribosomal protein L28e	150018.8	SCHPO	Increased rDNA silencing protein 4 homolog
822.4163	4	6.5	LEEIQKEAEDSGALMEEELR	LEEIQK(951.5250)EAEDSGALM(Oxidation)EEELR	MAGNGALRR	2472.1578-M(Met-loss)AGNGALRR	aleitner_M1012_007	72.9035	15.5	5.2	0.18	6.6	110	27	3.0	1457	384	11.0	O74465	581	1	0	0	G2TRP6	1	1	0	0	114626.4	SCHPO	Helicase required for RNAi-mediated heterochromatin assembly 1	10223.7	SCHPO	Cytochrome c oxidase subunit 6B-like protein new16
802.6931	7	0.52	EAVFQTLTEEALADTIIVTAKGFPDLMTR	EAVFQTLTEEALADTIIVTAK(2432.1555)GFPDLMTR	KDGEETSSVNKPSASSTQTDVK	KDGEETSSVNK(3317.7105)PSASSTQTDVK	aleitner_M1012_007	88.3972	15.8	6.4	0.19	8.0	36	6	5.1	256	103	7.8	P40384	201	1	0	0	Q9UT11	245	1	0	0	39399.8	SCHPO	Meiotic recombination protein rec12	50278.2	SCHPO	Uncharacterized zinc transporter P8A3.03
1150.7980	4	-0.27	SKDECTHALFISIQCANVQMVK	SK(2004.9350)DEC(Carbamidomethyl)THALFISIQC(Carbamidomethyl)ANVQM(Oxidation)VK	STGCKPIADIESFAEDK	STGC(Carbamidomethyl)K(2732.2972)PIADIESFAEDK	aleitner_M1012_007	91.2135	21.4	8.5	0.19	9.6	240	14	5.8	2418	335	12.9	O14340	52	1	0	0	P50999	332	1	0	0	148476.1	SCHPO	Oxysterol-binding protein homolog C2F12.05c	56969.0	SCHPO	T-complex protein 1 subunit delta
664.5843	5	7.6	LKDTVAYAK	LK(2310.2947)DTVAYAK	QKIADALQTVVYQAGSIVIR	QK(1145.6332)IADALQTVVYQAGSIVIR	aleitner_M1012_007	61.0182	13.8	5.2	0.19	3.5	329	262	2.9	508	458	10.3	Q09929	141	1	0	0	P36600	289	1	0	0	36883.7	SCHPO	Putative transferase caf17, mitochondrial	46468.7	SCHPO	cAMP-dependent protein kinase regulatory subunit
904.2058	4	4.5	EMDAQNKIMFSDNVVYR	EM(Oxidation)DAQNK(1537.8327)IMFSDNVVYR	KHVVGICFALEK	K(2213.0133)HVVGIC(Carbamidomethyl)FALEK	aleitner_M1012_007	95.8763	16.9	3.6	0.19	6.0	158	90	2.9	1072	812	10.9	P30666	868	1	0	0	Q9HGN1	1283	1	0	0	97481.9	SCHPO	DNA replication licensing factor mcm3	181194.9	SCHPO	Serine/threonine-protein kinase gcn2
590.9383	6	5.2	NEKENFLSTELQDK	NEK(1845.7518)ENFLSTELQDK	EKCEHLCCSNPMK	EK(1831.8840)C(Carbamidomethyl)EHLC(Carbamidomethyl)C(Carbamidomethyl)SNPM(Oxidation)K	aleitner_M1012_007	53.2358	12.8	4.3	0.19	2.9	555	271	1.9	1242	638	9.9	Q09772	508	1	0	0	Q9UTH0	175	1	0	0	92966.3	SCHPO	Meiotic recombination protein rdh54	132071.8	SCHPO	Nucleoporin nup132
1322.3679	3	9.9	MDSVKPIVKLEQAGSSNLEK	1775.9015-M(Oxidation)DSVKPIVKLEQAGSSNLEK	QSTEYLKINTLSMK	Q(Gln->pyro-Glu)STEYLK(2326.2090)INTLSMK	aleitner_M1012_007	81.1285	20.1	6.6	0.19	7.5	466	97	4.6	2809	604	12.6	Q10448	1	1	0	0	O14188	798	1	0	0	16880.1	SCHPO	Uncharacterized protein C12B10.15c	171678.4	SCHPO	Ras GTPase-activating-like protein rng2
722.8550	4	6.4	SEKSVYEASR	SEK(1732.8156)SVYEASR	KAYAADDSIDNTPSK	K(1292.6248)AYAADDSIDNTPSK	aleitner_M1012_007	40.7718	14.4	3.9	0.19	4.8	241	61	1.9	2081	652	9.6	O94336	45	1	0	0	Q96TL7	367	1	0	0	27929.3	SCHPO	Uncharacterized FCP1 homology domain-containing protein C1271.03c	79527.3	SCHPO	DNA-binding protein rap1
614.1412	6	-5.7	MSLDKQIPIIYDFGENYEK	M(Met-loss+Acetyl)SLDK(1465.7354)QIPIIYDFGENYEK	SSKFGIGGFWSR	SSK(2351.1573)FGIGGFWSR	aleitner_M1012_007	44.5770	19.2	7.2	0.19	7.0	247	28	4.5	1072	244	12.2	O13996	5	1	0	0	Q10209	244	1	0	0	56679.4	SCHPO	Uncharacterized glycosyl hydrolase C27E2.01	44769.0	SCHPO	Uncharacterized J domain-containing protein C4H3.01
941.9579	4	0.80	KASEIESIADMK	K(2427.1450)ASEIESIADM(Oxidation)K	NMMTADVSSVKSSQTWNFLK	NM(Oxidation)MTADVSSVK(1474.7225)SSQTWNFLK	aleitner_M1012_007	84.9613	17.2	7.0	0.19	9.1	44	4	2.4	3943	1025	8.1	Q09805	301	1	0	0	Q9US11	45	1	0	0	63552.2	SCHPO	Vacuolar protein sorting-associated protein 45	15804.8	SCHPO	Uncharacterized protein C607.07c
664.1562	5	-3.1	AKIDHLEQQMHTVGAHR	AK(1345.7646)IDHLEQQMHTVGAHR	APFKLLAAYSK	APFK(2108.0585)LLAAYSK	aleitner_M1012_007	58.8358	12.8	4.7	0.20	3.5	178	115	3.4	192	124	11.4	Q10106	113	1	0	0	O59838	445	1	0	0	29683.0	SCHPO	Probable U3 small nucleolar RNA-associated protein 11	80375.8	SCHPO	Heat shock protein homolog pss1
737.9907	5	-1.3	IMKPFSTPVLAK	IMK(2354.1538)PFSTPVLAK	INADCVASIYKDYVIPMTK	INADC(Carbamidomethyl)VASIYK(1468.8364)DYVIPM(Oxidation)TK	aleitner_M1012_007	45.1782	19.8	10.0	0.20	6.1	586	89	5.7	740	142	13.7	Q09892	53	1	0	0	O13739	231	1	0	0	40222.8	SCHPO	Mitogen-activated protein kinase sty1	29050.5	SCHPO	Probable chorismate mutase
904.6675	5	-2.8	QVEELTVALNSGKMNAIVEAESSK	QVEELTVALNSGK(1956.0291)M(Oxidation)NAIVEAESSK	FHEKQILLNYMLNR	FHEK(2700.3528)QILLNYMLNR	aleitner_M1012_007	80.2745	17.5	8.4	0.20	5.1	540	97	4.4	844	219	12.4	O94488	473	1	0	0	Q9P6L6	854	1	0	0	128470.1	SCHPO	Microtubule organizer protein 1	168291.9	SCHPO	DNA polymerase zeta catalytic subunit
557.0833	5	8.1	NKSSALYLK	NK(1757.7816)SSALYLK	MSNNNNKDDSELQSR	M(Met-loss)SNNNNK(1160.6441)DDSELQSR	aleitner_M1012_007	24.4402	19.8	5.7	0.20	9.4	446	74	6.2	4786	956	10.4	P36613	285	1	0	0	Q8TFH0	7	1	0	0	37673.9	SCHPO	Cyclin mcs2	76393.4	SCHPO	Probable 6-phosphofructo-2-kinase PB17E12.14c
1081.5553	3	-9.8	NFGLYKLSPELTASFNK	NFGLYK(1313.6715)LSPELTASFNK	MSEKVDVGESVK	2066.0724-M(Met-loss)SEKVDVGESVK	aleitner_M1012_007	71.9095	18.3	6.4	0.20	6.7	338	42	3.0	3620	855	11.6	O14131	355	1	0	0	Q92370	1	1	0	0	49780.8	SCHPO	Meiotically up-regulated gene 191 protein	83040.9	SCHPO	Anthranilate synthase component 2
1179.9344	3	2.6	HKVLVDWLANTCFR	HK(1778.8687)VLVDWLANTC(Carbamidomethyl)FR	KSQAELYDLGSSTSR	K(1895.9716)SQAELYDLGSSTSR	aleitner_M1012_007	97.5767	18.9	1.0	0.20	6.1	403	217	4.8	874	484	12.8	Q09797	214	1	0	0	O74428	279	1	0	0	26869.4	SCHPO	Uncharacterized protein C22G7.03	49212.6	SCHPO	Uncharacterized protein C162.12
656.9271	5	-9.4	KTISEGDYNFDNVPPPELR	K(1089.5706)TISEGDYNFDNVPPPELR	KDGYTIQK	K(2328.1274)DGYTIQK	aleitner_M1012_007	57.6343	17.1	5.5	0.20	7.7	92	19	3.0	1985	607	9.4	P87117	69	1	0	0	O60149	186	1	0	0	53960.2	SCHPO	Vacuolar protein sorting-associated protein atg6	55498.3	SCHPO	Autophagy-related protein 14
860.4767	4	8.4	MTTEAAPNLLVLTR	2040.0608-M(Met-loss)TTEAAPNLLVLTR	DWKLAGLYEVYIAYAK	DWK(1535.8559)LAGLYEVYIAYAK	aleitner_M1012_007	89.0637	20.9	10.0	0.20	10.9	64	1	7.3	514	57	12.1	P36623	1	1	0	0	O13637	744	1	0	0	23765.3	SCHPO	Phosphoglycerate mutase	132500.1	SCHPO	Protein transport protein sec31
973.2593	5	-3.3	MDSIPNEDDLEK	3587.7090-M(Met-loss)DSIPNEDDLEK	MDYYDIDSILSENQKVPCTSTVSIPGLGHEGR	M(Met-loss)DYYDIDSILSENQK(1411.6355)VPC(Carbamidomethyl)TSTVSIPGLGHEGR	aleitner_M1012_007	64.8810	17.6	5.3	0.20	6.1	264	64	4.1	919	337	11.5	Q9USQ1	1	1	0	0	Q9UTC3	15	1	0	0	108651.4	SCHPO	Chromosome transmission fidelity protein 18	18531.2	SCHPO	DNA replication complex GINS protein psf3
746.7094	6	7.7	FENADFAEKAITGLHQR	FENADFAEK(2528.2138)AITGLHQR	EMAAAAAEVVKSGEIEIAPDMSR	EMAAAAAEVVK(2084.0327)SGEIEIAPDM(Oxidation)SR	aleitner_M1012_007	72.0692	14.6	5.2	0.20	3.6	675	162	3.0	1051	318	11.0	O13845	568	1	0	0	O75005	488	1	0	0	69362.9	SCHPO	RNA-binding protein rsd1	111318.2	SCHPO	Valine--tRNA ligase
929.9785	4	-0.70	SIVSNIFKSLVGSMSCVEFVAEAR	SIVSNIFK(1070.5682)SLVGSM(Oxidation)SC(Carbamidomethyl)VEFVAEAR	MSEVQIVK	2783.3874-MSEVQIVK	aleitner_M1012_007	54.1753	19.0	8.8	0.20	8.7	127	3	5.0	1288	200	12.4	Q9HFE8	1044	1	0	0	Q9HGL0	1	1	0	0	422342.9	SCHPO	Transcription-associated protein 1	15303.8	SCHPO	Uncharacterized ubiquitin-like protein C800.12c
1108.2749	4	-1.6	VCSAPDPPKTSMPPFGSAGSPSPNR	VC(Carbamidomethyl)SAPDPPK(1888.8989)TSMPPFGSAGSPSPNR	MEYRTNNVPVGNETK	2678.2469-MEYRTNNVPVGNETK	aleitner_M1012_007	90.1428	20.8	10.5	0.20	7.3	627	45	7.0	749	58	13.5	O13658	236	1	0	0	P22987	1	1	0	0	81929.8	SCHPO	Uncharacterized transcriptional regulatory protein C27B12.11c	98750.2	SCHPO	Protein kinase kin1
815.6740	4	-8.9	KHCVFVNIITLK	K(1787.8578)HC(Carbamidomethyl)VFVNIITLK	IDSKNAEEGFDALNK	IDSK(1608.9062)NAEEGFDALNK	aleitner_M1012_007	69.6087	13.5	4.0	0.20	4.1	210	62	2.5	685	264	9.4	Q9P7S5	126	1	0	0	O94641	155	1	0	0	98378.2	SCHPO	Probable ubiquitin carboxyl-terminal hydrolase 7	100507.8	SCHPO	Heat shock protein 104
1047.8436	3	5.8	MAGLESKVSDMK	1829.8698-MAGLESKVSDM(Oxidation)K	EFTKAWEVFNFMK	EFTK(1448.6891)AWEVFNFM(Oxidation)K	aleitner_M1012_007	74.8017	19.7	5.5	0.20	10.3	53	6	4.0	2223	546	7.8	O94567	1	1	0	0	O42955	316	1	0	0	63870.4	SCHPO	Probable asparagine--tRNA ligase, cytoplasmic	79293.3	SCHPO	Pentatricopeptide repeat-containing protein 3, mitochondrial
1100.5326	3	-3.5	SVEGYLKEQELAAETDSEK	SVEGYLK(1173.5812)EQELAAETDSEK	MSASVRGNSK	2263.0744-MSASVRGNSK	aleitner_M1012_007	70.3978	17.5	7.0	0.21	9.8	36	5	3.4	2677	585	9.8	Q10322	10	1	0	0	O14330	1	1	0	0	30597.7	SCHPO	Probable E3 ubiquitin-protein ligase dma1	8302.3	SCHPO	Uncharacterized protein C16E9.15
993.5115	3	4.2	DKILMCPPSYGMYTVSAK	DK(901.5273)ILMC(Carbamidomethyl)PPSYGM(Oxidation)YTVSAK	KINVYK	K(2214.0411)INVYK	aleitner_M1012_007	90.8733	18.0	6.6	0.21	7.1	184	40	4.0	1271	371	12.0	P36605	107	1	0	0	Q09789	36	1	0	0	42734.1	SCHPO	Histidinol-phosphate aminotransferase	14104.2	SCHPO	Uncharacterized protein C13G6.13
904.7025	4	-5.2	LSNSNKNLQAAVLQMAVSDTDDPR	LSNSNK(1028.5291)NLQAAVLQMAVSDTDDPR	MFAVQGNQK	2724.3389-M(Met-loss)FAVQGNQK	aleitner_M1012_007	96.7213	16.1	4.3	0.21	11.8	3.3	1	2.0	1797	950	9.6	Q8TFH5	111	1	0	0	O94421	1	1	0	0	23760.8	SCHPO	Meiotically up-regulated protein PB17E12.09	189914.9	SCHPO	SWI/SNF chromatin-remodeling complex subunit snf22
1100.5303	3	-7.2	MSSQPFWDER	2001.0531-M(Oxidation)SSQPFWDER	LNQEAASVVKYLSTQGR	LNQEAASVVK(1435.6078)YLSTQGR	aleitner_M1012_007	69.8362	18.6	2.1	0.21	6.6	478	96	4.0	2559	643	12.0	O43120	1	1	0	0	Q9C106	111	1	0	0	41964.1	SCHPO	Splicing factor U2AF-associated protein 2	68368.2	SCHPO	DNA-directed RNA polymerase III subunit rpc3
556.2999	5	6.7	KMPPCHFYAER	K(1325.7959)M(Oxidation)PPC(Carbamidomethyl)HFYAER	LSKPKLDFLK	LSK(1588.7167)PKLDFLK	aleitner_M1012_007	31.0047	18.1	5.3	0.21	6.6	275	81	5.6	513	141	11.5	Q9UTD1	78	1	0	0	O74451	214	1	0	0	19379.5	SCHPO	mRNA 3'-end-processing protein yth1	47498.6	SCHPO	Putative tRNA pseudouridine synthase C16C4.06c
584.3285	7	-6.0	NDKTGLTLLHTIEK	NDK(2501.4006)TGLTLLHTIEK	LLEPLHDLVANKTAPLDVHIR	LLEPLHDLVANK(1719.9407)TAPLDVHIR	aleitner_M1012_007	55.3262	15.0	4.0	0.21	4.4	491	129	2.6	1837	597	10.6	Q10719	1115	1	0	0	O94699	388	1	0	0	157074.9	SCHPO	Cell fusion protein fus1	63485.6	SCHPO	Mitochondrial outer membrane protein C83.16c
1081.9348	3	-3.8	MVKNLLLDIEGTVGSISFVK	1080.5928-MVKNLLLDIEGTVGSISFVK	MKPNTTNLR	2300.2702-M(Met-loss)KPNTTNLR	aleitner_M1012_007	38.8912	19.4	8.7	0.21	7.2	442	54	4.3	2727	443	11.7	Q9P6Q2	1	1	0	0	O59697	1	1	0	0	24423.9	SCHPO	Enolase-phosphatase E1	47674.4	SCHPO	Serine/threonine-protein kinase ppk25
779.6202	5	8.4	MSKTAASSAVDASQAGTVK	Acetyl-MSK(2042.1275)TAASSAVDASQAGTVK	LFYAIKCIITSITHPK	LFYAIK(1988.9725)C(Carbamidomethyl)IITSITHPK	aleitner_M1012_007	56.5033	16.1	6.5	0.21	6.6	123	12	3.6	923	149	11.6	O94315	3	1	0	0	O13731	816	1	0	0	33922.3	SCHPO	Uncharacterized oxidoreductase C215.11c	234045.3	SCHPO	E3 ubiquitin-protein ligase ubr11
1108.2711	4	9.4	EDAIKSEISAAVNDAAEYGDNK	EDAIK(2119.9476)SEISAAVNDAAEYGDNK	MEEEIAALVIDNGSGMCK	2447.1340-M(Oxidation)EEEIAALVIDNGSGMC(Carbamidomethyl)K	aleitner_M1012_007	91.9360	18.4	7.9	0.21	6.8	461	50	3.6	3835	722	11.6	O60129	205	1	0	0	P10989	1	1	0	0	71174.4	SCHPO	Fork head protein homolog 2	41765.1	SCHPO	Actin
965.9740	4	-5.1	AIYDALAKIYIDSNNNPEVFLK	AIYDALAK(1349.5809)IYIDSNNNPEVFLK	MNFEEIEER	2648.3738-M(Oxidation)NFEEIEER	aleitner_M1012_007	97.3892	17.7	5.8	0.21	5.2	431	204	4.5	660	396	12.5	Q10161	878	1	0	0	O74873	1	1	0	0	190020.1	SCHPO	Probable clathrin heavy chain	84845.9	SCHPO	Protein transport protein sec23-1
1222.6118	3	-1.8	KLQEYFEFWDR	K(2105.0793)LQEYFEFWDR	ALKIYEHLENDLPEQR	ALK(1697.8090)IYEHLENDLPEQR	aleitner_M1012_007	59.2907	22.4	5.3	0.21	10.8	121	39	6.0	1661	660	11.6	O14321	44	1	0	0	O59787	99	1	0	0	42867.7	SCHPO	Sterol 24-C-methyltransferase erg6	63281.7	SCHPO	Signal recognition particle subunit srp72
925.9771	4	0.36	LDPAGFYIGYKATSAGPK	LDPAGFYIGYK(1844.9264)ATSAGPK	VSDIKQCIDMLIEK	VSDIK(1993.0197)QC(Carbamidomethyl)IDM(Oxidation)LIEK	aleitner_M1012_007	59.0323	19.7	4.5	0.22	12.0	19	5	5.1	1012	551	7.7	O94517	162	1	0	0	O13790	743	1	0	0	26539.6	SCHPO	Probable proteasome subunit alpha type-1	89426.8	SCHPO	Cullin-1
614.3220	4	-4.4	MVEAEQVHQSLR	1011.5713-M(Oxidation)VEAEQVHQSLR	KVSGSIQR	K(1579.7664)VSGSIQR	aleitner_M1012_007	30.1543	18.4	7.9	0.22	9.1	61	2	4.0	1336	226	8.8	Q9UUG0	1	1	0	0	O14306	84	1	0	0	230562.4	SCHPO	Fatty acid synthase subunit beta	131275.5	SCHPO	Probable inositol polyphosphate 5-phosphatase C9G1.10c
737.8990	6	-5.4	QRYALSSLKPHLTTIPETSGR	QRYALSSLK(2067.1034)PHLTTIPETSGR	GILKVIDNSGATLAECIR	GILK(2492.3387)VIDNSGATLAEC(Carbamidomethyl)IR	aleitner_M1012_007	80.8470	19.7	5.2	0.22	6.7	763	143	6.2	1044	221	13.0	O13850	109	1	0	0	O94292	19	1	0	0	28084.4	SCHPO	Ubiquinone biosynthesis protein coq9, mitochondrial	14742.4	SCHPO	54S ribosomal protein L38, mitochondrial
868.1988	4	-0.35	MSDYGFANIEEAK	1995.1227-MSDYGFANIEEAK	GLIKNPFLGGLVDIVMR	GLIK(1611.7127)NPFLGGLVDIVM(Oxidation)R	aleitner_M1012_007	85.9960	18.8	6.4	0.22	6.1	449	91	4.7	1043	243	12.7	O42652	1	1	0	0	O94245	100	1	0	0	46140.8	SCHPO	Aspartate aminotransferase, cytoplasmic	48796.7	SCHPO	UPF0300 protein C737.04
1087.5250	4	6.4	QHGNIMKVASPENSSNSMENATK	QHGNIMK(1856.9156)VASPENSSNSM(Oxidation)ENATK	ENKINPISGEASEGFK	ENK(2627.1956)INPISGEASEGFK	aleitner_M1012_007	94.8757	17.4	5.1	0.22	6.1	331	44	4.8	769	146	11.3	O13776	883	1	0	0	O74988	155	1	0	0	104836.9	SCHPO	Hid-1 family protein C17A5.16	20735.1	SCHPO	Cytochrome c oxidase polypeptide 5, mitochondrial
711.5866	5	9.3	METTEGKNDLR	2244.2657-M(Oxidation)ETTEGKNDLR	SLLLYESWKLLSSVILDK	SLLLYESWK(1446.6661)LLSSVILDK	aleitner_M1012_007	78.5918	20.6	8.7	0.22	9.7	99	16	5.0	1378	326	10.9	O43082	1	1	0	0	O94418	218	1	0	0	27125.5	SCHPO	Ribosomal RNA-processing protein 14-C	97564.9	SCHPO	Meiotically up-regulated gene 87 protein
1292.9646	3	-3.9	MQSTNKELFR	2607.2686-M(Oxidation)QSTNKELFR	QLDWSPDEYFKFVAIHPYSK	QLDWSPDEYFK(1406.6864)FVAIHPYSK	aleitner_M1012_007	67.2342	20.1	6.1	0.22	7.2	523	72	6.0	1076	191	12.9	Q9P7N9	1	1	0	0	O74759	115	1	0	0	23850.5	SCHPO	Transport protein particle subunit trs31	88258.0	SCHPO	Mst2 complex subunit nto1
1334.9762	3	-1.00	MQNFMNNLSGGSNKEGGEK	2092.0519-M(Met-loss)QNFMNNLSGGSNKEGGEK	MMTRMELRPLEIGFSK	2047.9269-M(Oxidation)MTRMELRPLEIGFSK	aleitner_M1012_007	97.1345	20.1	4.5	0.22	9.7	106	32	5.0	1708	823	10.9	G2TRQ0	1	1	0	0	Q9HDY2	1	1	0	0	10171.6	SCHPO	Uncharacterized protein tam13	46789.2	SCHPO	Meiotically up-regulated protein PB1A10.08
527.6209	6	9.3	KSLLTHTSR	K(2118.0593)SLLTHTSR	SNQQKSSQFASEVAQTIK	SNQQK(1179.6612)SSQFASEVAQTIK	aleitner_M1012_007	33.1588	17.2	5.4	0.23	6.3	297	62	2.9	2798	1025	10.9	P36584	340	1	1	0	O13652	135	1	0	0	43817.1	SCHPO	60S ribosomal protein L3-B	102033.9	SCHPO	Protein sfi1
1136.7948	4	1.1	LKWIEAPCSNEDVEFVAISDPSGTSSIEK	LK(1335.6169)WIEAPC(Carbamidomethyl)SNEDVEFVAISDPSGTSSIEK	FKENSMWEK	FK(3345.5963)ENSMWEK	aleitner_M1012_007	68.8642	21.1	9.0	0.23	11.7	53	2	4.6	3301	742	12.7	O14022	75	1	0	0	Q9P774	339	1	0	0	121936.8	SCHPO	Cation-transporting ATPase 5	132972.1	SCHPO	Pre-mRNA-splicing factor ATP-dependent RNA helicase prp16
791.1380	4	-2.7	MADPGLRSGVGLPSQQGQK	1235.5526-MADPGLRSGVGLPSQQGQK	MTSKMENNK	2063.0470-M(Oxidation)TSKMENNK	aleitner_M1012_007	59.7670	12.8	5.0	0.23	5.0	64	25	1.9	603	431	9.9	O94619	1	1	0	0	Q09146	1	1	0	0	81159.3	SCHPO	Adhesion defective protein 2	43201.2	SCHPO	Brefeldin A resistance protein
774.4104	5	-9.0	KESFYDLAVR	K(2640.4210)ESFYDLAVR	VLIHPVVGMTKPGDIDHFTRVR	VLIHPVVGM(Oxidation)TK(1364.6976)PGDIDHFTRVR	aleitner_M1012_007	96.9583	15.8	4.4	0.23	7.6	59	12	3.2	1146	670	8.2	Q9UTK9	374	1	0	0	P78937	227	1	0	0	52011.2	SCHPO	Putative 6-phosphofructo-2-kinase/fructose-2,6-bisphosphatase C144.17c	54754.9	SCHPO	Sulfate adenylyltransferase
1131.9203	3	6.4	VKVESPLSNANELGELFSNVYK	VK(956.4637)VESPLSNANELGELFSNVYK	MSPNVQK	2574.3217-M(Oxidation)SPNVQK	aleitner_M1012_007	98.9463	23.4	7.2	0.23	9.7	344	148	8.2	767	390	15.8	O13735	804	1	0	0	O74412	1	1	0	0	154326.8	SCHPO	Actin-interacting protein 3 homolog	108335.9	SCHPO	Transcription factor cbf12
729.3797	4	3.5	TKFGNKPEGEMR	TK(1504.8025)FGNKPEGEM(Oxidation)R	KVLEDLSSSYVK	K(1546.7450)VLEDLSSSYVK	aleitner_M1012_007	75.1868	17.6	6.9	0.23	6.7	257	54	2.9	2962	901	10.9	Q9USH9	683	1	0	0	Q09799	264	1	0	0	92690.9	SCHPO	Uncharacterized ABC transporter ATP-binding protein C825.01	69524.3	SCHPO	Protein kri1
895.4219	4	0.67	KAAEMDVVEAMFR	K(2081.9398)AAEMDVVEAMFR	SEIGEYCKTLDINSCR	SEIGEYC(Carbamidomethyl)K(1633.7844)TLDINSC(Carbamidomethyl)R	aleitner_M1012_007	98.5598	12.9	3.5	0.23	2.9	266	168	2.0	501	283	10.0	Q09897	704	1	0	0	Q9C469	421	1	0	0	103184.4	SCHPO	Chitin synthase regulatory factor 3	74419.4	SCHPO	Zinc finger protein grt1
851.6473	4	-4.9	MVQLDDALQDAYK	1877.8638-M(Oxidation)VQLDDALQDAYK	MKEVIDTSDSIMEDK	MK(1662.7811)EVIDTSDSIMEDK	aleitner_M1012_007	58.9090	14.5	4.5	0.23	6.6	53	18	3.6	416	233	10.0	P36582	1	1	0	0	O94532	1041	1	0	0	111784.6	SCHPO	Protein kinase C-like 1	166228.4	SCHPO	Formin-3
1052.8590	3	-2.5	CGGKGDGGVDLVGQFSIK	C(Carbamidomethyl)GGK(1362.6853)GDGGVDLVGQFSIK	NQKLMGVYEK	NQK(1930.9459)LM(Oxidation)GVYEK	aleitner_M1012_007	97.3265	18.2	8.1	0.24	7.2	201	65	5.1	729	304	13.1	Q9UT40	79	1	0	0	O14072	860	1	0	0	27723.3	SCHPO	Uncharacterized protein C824.03c, mitochondrial	136262.0	SCHPO	Cation-transporting ATPase 4
947.6693	5	-5.0	TGDKTAYNSLVR	TGDK(3409.6554)TAYNSLVR	MANFYPDFLNMQPPPNYVAGLGRGATGFTTR	1461.7464-M(Met-loss)ANFYPDFLNMQPPPNYVAGLGRGATGFTTR	aleitner_M1012_007	98.8098	15.4	4.6	0.24	4.4	445	322	3.6	771	585	11.0	Q9P6I1	137	1	0	0	Q12381	1	1	0	0	17842.5	SCHPO	Ubiquitin-conjugating enzyme E2 16	103005.2	SCHPO	Pre-mRNA-splicing factor prp1
894.8349	3	2.9	TFANLVSSTLYEKR	TFANLVSSTLYEK(1053.6182)R	KQLATSLR	K(1765.9251)QLATSLR	aleitner_M1012_007	63.9060	23.1	7.5	0.24	15.3	13	3	5.0	2604	779	9.9	Q9Y7T8	98	1	0	0	Q09720	86	1	0	0	22661.1	SCHPO	Probable proteasome subunit beta type-3	21967.5	SCHPO	Probable proteasome subunit beta type-4
1160.9243	3	4.6	DEKDLLDPMR	DEK(2233.1487)DLLDPM(Oxidation)R	DIPCHVVKTGMLGSPEIVK	DIPC(Carbamidomethyl)HVVK(1384.6544)TGM(Oxidation)LGSPEIVK	aleitner_M1012_007	87.5493	21.9	7.5	0.24	9.9	216	16	9.8	228	18	12.0	O94290	165	1	0	0	O94266	109	1	0	0	25310.2	SCHPO	U2 snRNP component ist3	61354.9	SCHPO	Putative hydroxymethylpyrimidine/phosphomethylpyrimidine kinase 2
897.9313	4	-9.9	MSFQQPSNGAQGGNNNALEK	1496.7875-MSFQQPSNGAQGGNNNALEK	MFSGIKGPNPSDLK	2229.0120-M(Met-loss)FSGIKGPNPSDLK	aleitner_M1012_007	88.9118	15.9	6.7	0.24	5.0	452	60	5.0	452	63	11.4	O13657	1	1	0	0	Q9UUB1	1	1	0	0	89397.3	SCHPO	Putative metal ion transporter C27B12.12c	17188.0	SCHPO	6,7-dimethyl-8-ribityllumazine synthase
809.1000	3	8.7	KVPGGAMEDSLLVK	K(965.4818)VPGGAM(Oxidation)EDSLLVK	MSSSTYRK	1596.8433-M(Met-loss)SSSTYRK	aleitner_M1012_007	99.4242	16.0	5.0	0.24	7.2	64	22	2.9	977	559	10.9	P87153	204	1	0	0	O13809	1	1	0	0	60687.1	SCHPO	Probable T-complex protein 1 subunit eta	29375.2	SCHPO	Uncharacterized FAD-binding protein C17H9.12c
946.8464	3	-6.9	VKVMFAMTQIK	VK(1526.8279)VMFAM(Oxidation)TQIK	MQLYPANVKGLR	1448.7771-MQLYPANVKGLR	aleitner_M1012_007	99.1837	15.8	4.1	0.24	6.3	130	75	5.2	270	139	9.5	O94754	25	1	0	0	A6X992	1	1	1	0	17435.5	SCHPO	40S ribosomal protein S18	9134.7	SCHPO	Putative uncharacterized protein C16C4.21
1235.9982	3	-6.0	MVQAKIAPSLLAGDFANLEK	1573.8603-M(Oxidation)VQAKIAPSLLAGDFANLEK	LSDSALKDALYLK	LSDSALK(2269.2028)DALYLK	aleitner_M1012_007	83.6785	18.1	6.6	0.24	7.0	309	45	4.6	1453	297	11.1	O14105	1	1	0	0	O60173	361	1	0	0	25205.6	SCHPO	Ribulose-phosphate 3-epimerase	78831.9	SCHPO	ATP-dependent RNA helicase dbp7
695.4730	7	6.3	DVKGGLNIQTTSSDFTCPFR	DVK(2619.1606)GGLNIQTTSSDFTC(Carbamidomethyl)PFR	VLEQPKNSSNTNEESSSQDNMK	VLEQPK(2380.1369)NSSNTNEESSSQDNM(Oxidation)K	aleitner_M1012_007	55.8547	15.5	7.0	0.24	4.5	525	136	3.0	1499	455	11.0	O74411	317	1	0	0	Q9HFF2	28	1	0	0	45521.3	SCHPO	Meiotic expression up-regulated protein 10	24644.3	SCHPO	Uncharacterized protein C683.02c
561.8834	5	9.5	MPSSNGSSDFVR	1505.7977-M(Oxidation)PSSNGSSDFVR	KPVEVTADEGPVK	K(1436.6242)PVEVTADEGPVK	aleitner_M1012_007	38.5390	15.8	4.6	0.24	4.5	628	237	3.4	1348	480	11.3	O14283	1	1	0	0	Q9HGN6	379	1	0	0	60046.3	SCHPO	Transcription factor prr1	45327.2	SCHPO	tRNA-dihydrouridine(16/17) synthase [NAD(P)(+)]
865.1696	4	3.7	CMEKLEIVEQDPQFWQSR	C(Carbamidomethyl)M(Oxidation)EK(1118.5642)LEIVEQDPQFWQSR	MLGTSTKCSK	2476.1403-M(Met-loss)LGTSTKC(Carbamidomethyl)SK	aleitner_M1012_007	98.6653	15.4	5.6	0.24	7.8	45	11	2.9	1295	692	10.9	Q9USP4	194	1	0	0	O13889	1	1	0	0	41248.4	SCHPO	Meiotically up-regulated gene 1 protein	79064.7	SCHPO	Eukaryotic translation initiation factor 2-alpha kinase 1
754.6621	4	2.7	QIAKFVVSLGER	QIAK(1668.8393)FVVSLGER	VKAMEVDEKPTER	VK(1483.8399)AMEVDEKPTER	aleitner_M1012_007	54.2643	16.9	4.5	0.24	10.7	14	3	2.9	2224	604	6.2	O42931	124	1	0	0	O14126	172	1	0	0	48965.5	SCHPO	26S protease regulatory subunit 7 homolog	48836.2	SCHPO	26S protease regulatory subunit 6A
938.7458	4	2.1	MTLNPSTLNNGTLGDLK	2094.0779-M(Met-loss)TLNPSTLNNGTLGDLK	CAELAILTKAANDGPASVR	C(Carbamidomethyl)AELAILTK(1794.9363)AANDGPASVR	aleitner_M1012_007	93.2082	22.0	6.7	0.25	11.4	97	9	7.3	986	160	10.6	O43027	1	1	0	0	Q9UT19	369	1	0	0	80777.6	SCHPO	Probable Rho-GTPase-activating protein 6	85340.4	SCHPO	Probable 5-methyltetrahydropteroyltriglutamate--homocysteine methyltransferase
1020.7456	4	1.3	QDAHVCKLGCQLFYGESCYK	QDAHVC(Carbamidomethyl)K(1616.8661)LGC(Carbamidomethyl)QLFYGESC(Carbamidomethyl)YK	MSSSVLVLTSPGFASK	2600.1498-M(Met-loss)SSSVLVLTSPGFASK	aleitner_M1012_007	96.4187	16.0	5.2	0.25	5.1	411	271	4.8	503	330	10.9	O74917	34	1	0	0	O74821	1	1	0	0	12982.4	SCHPO	Uncharacterized protein C757.06	31534.8	SCHPO	Fe-S cluster assembly protein dre2
590.0517	4	-5.7	VGFNAKSDDSPVVK	VGFNAK(894.4447)SDDSPVVK	MADIPADR	1599.8144-M(Met-loss)ADIPADR	aleitner_M1012_007	43.2880	20.9	8.5	0.25	11.6	47	3	7.7	420	53	14.6	O74779	220	1	0	0	Q9UUC2	1	1	0	0	55389.1	SCHPO	Microtubule-associated protein mug164	41015.4	SCHPO	CRAL-TRIO domain-containing protein C365.01
827.6769	4	-9.9	SKYNLPGSSGFMTR	SK(1746.9709)YNLPGSSGFM(Oxidation)TR	FSLQKHSFIVIYK	FSLQK(1697.8083)HSFIVIYK	aleitner_M1012_007	59.2413	13.9	6.7	0.25	4.5	163	60	1.4	1374	965	9.4	O13686	624	1	0	0	O14230	184	1	0	0	149064.0	SCHPO	Uncharacterized RWD, RING finger and WD repeat-containing protein C11E3.05	39516.7	SCHPO	Farnesyl pyrophosphate synthase
1078.5333	3	9.3	EMESKMSNSPTQK	EMESK(1720.8883)M(Oxidation)SNSPTQK	EDEVVPKSPLSLDR	EDEVVPK(1649.7277)SPLSLDR	aleitner_M1012_007	91.1482	21.6	0.3	0.25	7.8	596	109	6.0	1641	374	13.8	O60129	560	1	0	0	O14303	268	1	0	0	71174.4	SCHPO	Fork head protein homolog 2	46357.8	SCHPO	Uncharacterized protein C9G1.07
595.3384	5	-2.9	MAIKHLPK	2019.1115-M(Oxidation)AIKHLPK	IVIFNLKNGSILMEFK	IVIFNLK(1090.6209)NGSILM(Oxidation)EFK	aleitner_M1012_007	60.0163	12.9	2.5	0.25	5.6	63	40	2.0	967	762	7.9	O74806	1	1	0	0	O14053	234	1	0	0	23410.5	SCHPO	Probable peptidyl-tRNA hydrolase	100570.4	SCHPO	Uncharacterized WD repeat-containing protein C1672.07
906.4928	5	-6.8	AKDSSSIVAASIVNSLGEICQISGEVIVPFIK	AK(1196.6839)DSSSIVAASIVNSLGEIC(Carbamidomethyl)QISGEVIVPFIK	LKSLPMAVGK	LK(3468.8426)SLPM(Oxidation)AVGK	aleitner_M1012_007	89.8105	16.4	1.5	0.25	6.8	169	21	4.0	1123	241	11.6	Q9Y7K2	656	1	0	0	O74944	153	1	0	0	266381.5	SCHPO	Phosphatidylinositol 3-kinase tor2	62055.1	SCHPO	DNA polymerase kappa
1176.6127	4	4.9	MPTSSNDLYQTRLDVQTPNR	2351.2811-M(Oxidation)PTSSNDLYQTRLDVQTPNR	VIISAPSKDAPMFVVGVNLEK	VIISAPSK(2489.1857)DAPMFVVGVNLEK	aleitner_M1012_007	73.1162	18.9	4.4	0.25	6.0	644	101	5.5	872	133	12.9	Q9C0V2	1	1	0	0	O43026	126	1	0	0	13663.9	SCHPO	Putative uncharacterized protein C576.19c	35674.9	SCHPO	Glyceraldehyde-3-phosphate dehydrogenase 2
725.4122	4	8.5	DKVHNVVILMHGLGDSHK	DK(899.5480)VHNVVILMHGLGDSHK	MKLNIFK	2136.1150-M(Met-loss)KLNIFK	aleitner_M1012_007	95.2905	13.4	1.0	0.26	12.4	0.53	1	2.5	662	580	10.5	O14304	22	1	0	0	Q9P6J9	1	1	0	0	27341.4	SCHPO	Uncharacterized hydrolase C9G1.08c	64320.0	SCHPO	Putative inorganic phosphate transporter C1683.01
898.7205	4	4.4	KGFTGYFTGDASPK	K(2116.1278)GFTGYFTGDASPK	QKLIYGPMADIGGILFDK	QK(1612.7773)LIYGPMADIGGILFDK	aleitner_M1012_007	79.6512	17.1	4.3	0.26	6.1	388	82	3.0	3048	713	11.0	Q4LB35	677	1	0	0	O94653	328	1	0	0	81926.3	SCHPO	Folic acid synthesis protein fol1	127646.1	SCHPO	Ribosome biogenesis protein bms1
946.1823	3	7.9	KPNKWIGMICAGTLTAK	KPNK(931.5015)WIGM(Oxidation)IC(Carbamidomethyl)AGTLTAK	YKENLK	YK(2042.0693)ENLK	aleitner_M1012_007	54.8142	19.9	4.8	0.26	10.8	52	7	4.0	2713	622	11.2	Q10356	105	1	0	0	Q9URY5	347	1	0	0	21078.5	SCHPO	Uncharacterized protein C22E12.03c	48459.9	SCHPO	Flavohemoprotein
857.8067	3	9.3	IEKHYDTPLR	IEK(1299.7075)HYDTPLR	MNSKIAYPEIK	1408.7351-M(Met-loss)NSKIAYPEIK	aleitner_M1012_007	52.6698	15.5	3.0	0.26	5.1	304	86	4.5	457	140	12.5	O60106	367	1	0	0	O94713	1	1	0	0	56143.5	SCHPO	LON peptidase N-terminal domain and RING finger protein C14F5.10c	83828.4	SCHPO	Meiotic expression up-regulated protein 27
908.6955	4	-7.9	LKGSNSDSDSPHHASNPHPNSR	LK(1290.7224)GSNSDSDSPHHASNPHPNSR	KILLDYFNK	K(2478.1272)ILLDYFNK	aleitner_M1012_007	90.0473	17.7	6.4	0.26	6.7	265	32	5.1	727	142	13.1	O60016	65	1	0	0	O74833	54	1	0	0	55919.0	SCHPO	Histone-lysine N-methyltransferase, H3 lysine-9 specific	106026.3	SCHPO	DNA ligase 4
859.6514	4	-7.1	VKADSNGPTQNENETADASK	VK(1359.6605)ADSNGPTQNENETADASK	IKGEAQNFCR	IK(2213.0084)GEAQNFC(Carbamidomethyl)R	aleitner_M1012_007	53.9170	14.2	2.2	0.26	5.8	128	18	2.5	1455	312	8.9	O94312	499	1	0	0	Q9UTE6	21	1	0	0	62825.5	SCHPO	PWWP domain-containing protein2	35627.1	SCHPO	Protein mak16
1021.2084	4	4.3	MTTDMDLEQLEYEKEVEEIEK	1479.6156-MTTDMDLEQLEYEKEVEEIEK	MGNCLSCCEKSK	2739.2394-M(Met-loss)GNC(Carbamidomethyl)LSC(Carbamidomethyl)C(Carbamidomethyl)EKSK	aleitner_M1012_007	57.3577	18.7	4.7	0.26	7.2	331	48	4.6	1662	370	12.6	Q9P6J1	1	1	0	0	O43028	1	1	0	0	58938.7	SCHPO	Mitochondrial 2-methylisocitrate lyase	60233.1	SCHPO	Vacuolar protein 8
907.0742	5	8.0	KADDSLPSNNK	K(3342.7203)ADDSLPSNNK	VAELLQMQPLEGTENPTDKPVHVMKLSGK	VAELLQMQPLEGTENPTDK(1325.6463)PVHVM(Oxidation)KLSGK	aleitner_M1012_007	82.9973	18.8	7.1	0.26	6.0	827	184	4.8	1759	424	12.8	O14100	553	1	0	0	P87140	851	1	0	0	103099.2	SCHPO	Protein zds1	100937.0	SCHPO	Probable coatomer subunit gamma
711.1528	4	8.4	KMGTGNVFIK	K(1746.9628)MGTGNVFIK	ASIKPLKPSQSPNSR	ASIK(1231.6635)PLKPSQSPNSR	aleitner_M1012_007	94.2500	25.1	3.7	0.27	9.1	547	164	8.1	882	249	16.0	P31209	164	1	0	0	P87074	348	1	0	0	71513.3	SCHPO	Polyadenylate-binding protein, cytoplasmic and nuclear	87462.3	SCHPO	DNA repair protein rhp9
911.9629	4	-2.2	MFAQALHWLTTSKLR	1841.8643-MFAQALHWLTTSKLR	QKSSKPSNEDNVEDK	QK(1940.0342)SSKPSNEDNVEDK	aleitner_M1012_007	76.9523	22.6	6.3	0.27	11.3	121	22	5.3	3111	732	11.8	Q8NKC1	1	1	0	0	O13768	225	1	0	0	32123.5	SCHPO	Probable catechol O-methyltransferase 2	91345.4	SCHPO	Probable DNA repair helicase ercc3
959.0679	5	2.8	ENKVADHEQALLGYFVR	ENK(2802.2782)VADHEQALLGYFVR	NHYTKEEAFFDCHLMVIEPER	NHYTK(2126.0797)EEAFFDC(Carbamidomethyl)HLMVIEPER	aleitner_M1012_007	94.6198	21.6	5.1	0.27	7.6	607	114	6.0	1470	355	14.0	Q10359	259	1	0	0	O14105	62	1	0	0	38053.9	SCHPO	Alpha-1,2-galactosyltransferase gmh3	25205.6	SCHPO	Ribulose-phosphate 3-epimerase
746.9404	4	-3.7	ISKLVLNISLGESGDR	ISK(1283.7965)LVLNISLGESGDR	IAKVHLAGIPK	IAK(1838.0149)VHLAGIPK	aleitner_M1012_007	61.7655	16.9	4.6	0.27	6.0	235	106	2.9	1611	1017	10.9	Q10157	16	1	0	0	Q8WZJ6	70	1	0	0	19891.3	SCHPO	60S ribosomal protein L11	14482.2	SCHPM	ISP4, peptidyl-prolyl cis-trans isomerase, atf1, chromosome II cosmid 1228 sequence
1054.8564	3	-3.6	GQKVSNATATTQLETK	GQK(1485.6848)VSNATATTQLETK	QNKSFSGNDSHK	QNK(1813.9422)SFSGNDSHK	aleitner_M1012_007	84.9422	22.8	8.2	0.27	10.1	323	36	6.3	2687	463	12.7	O42871	195	1	0	0	Q09904	234	1	0	0	31275.8	SCHPO	Chromatin modification-related protein png1	123975.4	SCHPO	Nucleoporin nup124
887.2014	4	-0.55	VPKPSETHTDPEK	VPK(2081.0528)PSETHTDPEK	KPNDSKIEVSAEDLEAAK	K(1601.7937)PNDSKIEVSAEDLEAAK	aleitner_M1012_007	77.7698	20.1	7.1	0.28	7.6	323	51	4.5	1866	359	12.5	O13612	288	1	0	0	O94286	14	1	0	0	46433.5	SCHPO	NEDD8-specific protease 2	20936.6	SCHPO	1,2-dihydroxy-3-keto-5-methylthiopentene dioxygenase
965.9756	4	8.1	NMKSPGEGDLDSASQIELHDFK	NMK(1442.7253)SPGEGDLDSASQIELHDFK	MSASLTAEQKDQK	2555.1850-M(Met-loss)SASLTAEQKDQK	aleitner_M1012_007	70.7950	20.7	2.4	0.28	6.6	957	154	6.1	1278	215	14.1	Q9Y7Q9	258	1	0	0	P36631	1	1	0	0	64087.2	SCHPO	Probable metabolite transporter C2H8.02	51245.2	SCHPO	Transcription factor ste11
1163.9648	3	6.8	MRPLTHEETKTFFEK	1579.9086-M(Oxidation)RPLTHEETKTFFEK	NKLNSPHPPVLVK	NK(2047.0085)LNSPHPPVLVK	aleitner_M1012_007	98.7392	19.2	7.8	0.28	6.7	342	86	6.6	362	94	14.6	Q1MTQ9	1	1	0	0	P32747	295	1	0	0	20860.2	SCHPO	60S ribosome subunit biogenesis protein nip7	48296.1	SCHPO	Dihydroorotate dehydrogenase (quinone), mitochondrial
848.6995	4	2.8	MGSLFLAASQGELDTVK	1608.8723-M(Oxidation)GSLFLAASQGELDTVK	VNEKGELVSEIVR	VNEK(1919.9550)GELVSEIVR	aleitner_M1012_007	98.9690	15.6	4.8	0.28	4.6	295	129	3.0	814	406	11.0	Q09701	1	1	0	0	P36621	540	1	0	0	72522.3	SCHPO	Palmitoyltransferase akr1	60243.9	SCHPO	Adenylyl cyclase-associated protein
799.8055	5	-9.5	MVNAAIVVSSNRPNVLEQISSLFRDGK	1050.4692-MVNAAIVVSSNRPNVLEQISSLFRDGK	MQESQYK	3081.6281-MQESQYK	aleitner_M1012_007	96.2877	13.9	4.4	0.28	6.1	62	33	4.6	175	117	12.6	O74382	1	1	0	0	O60168	1	1	0	0	32411.6	SCHPO	Probable phosphoserine phosphatase	26393.0	SCHPO	Probable endonuclease C19F8.04c
565.0609	4	-1.9	MEKNTVTVPK	1094.6124-M(Oxidation)EKNTVTVPK	KNNFLPPK	K(1299.6744)NNFLPPK	aleitner_M1012_007	42.8020	16.0	6.3	0.28	3.5	1197	250	2.9	1789	429	10.9	Q9C1W7	1	1	0	0	O59677	350	1	0	0	8041.5	SCHPO	Mitochondrial import protein 1	53230.2	SCHPO	37S ribosomal protein S23, mitochondrial
712.1417	4	-3.8	KPSDSDLIER	K(1685.9604)PSDSDLIER	KFTSGILTEQLALK	K(1296.6561)FTSGILTEQLALK	aleitner_M1012_007	51.6973	14.4	3.1	0.28	6.6	74	6	1.9	2110	435	7.8	P87234	338	1	0	0	O74316	34	1	0	0	72790.2	SCHPO	GTPase-activating protein gyp3	30255.0	SCHPO	Uncharacterized protein C15D4.11c
711.3486	5	0.036	KEPSPASSASASPVK	K(2109.9652)EPSPASSASASPVK	MKYNTSGFAIHYEMHK	M(Oxidation)K(1579.8094)YNTSGFAIHYEMHK	aleitner_M1012_007	47.8930	16.1	7.2	0.28	8.2	56	5	2.0	3532	759	7.9	Q9UU83	63	1	0	0	Q9P5M9	88	1	0	0	46629.3	SCHPO	Protein pal1	28811.3	SCHPO	Meiotically up-regulated gene 14 protein
614.7469	5	6.8	MPNPNQAIK	2188.2004-M(Met-loss)PNPNQAIK	LYNTVTHALVLKLSDAHR	LYNTVTHALVLK(1018.5447)LSDAHR	aleitner_M1012_007	36.4488	17.1	5.8	0.28	7.1	169	30	5.2	571	112	10.0	O94512	1	1	0	0	O60136	430	1	0	0	58692.6	SCHPO	Oxysterol-binding protein-like protein 1	66078.4	SCHPO	Uncharacterized WD repeat-containing protein C18H10.05
907.2386	5	1.4	AETDKDFDSAVEAIIAAAAK	AETDK(2496.1391)DFDSAVEAIIAAAAK	KEELSQTLYENESEQSSETK	K(2173.0790)EELSQTLYENESEQSSETK	aleitner_M1012_007	75.4308	15.5	5.6	0.28	4.5	506	101	3.0	1404	361	11.0	O74524	351	1	0	0	Q9P7D2	5	1	0	0	55813.1	SCHPO	Probable proline dehydrogenase, mitochondrial	38092.8	SCHPO	Protein phosphatase methylesterase 1
512.6796	5	-8.2	MSGVIYYK	1729.9443-M(Met-loss)SGVIYYK	KPYWLFPGLGISSK	K(966.5062)PYWLFPGLGISSK	aleitner_M1012_007	48.3277	14.8	6.5	0.28	4.5	885	201	4.0	1308	325	10.3	O94264	1	1	0	0	Q09700	169	1	0	0	53163.9	SCHPO	Uncharacterized RING finger protein P8B7.15c	55052.1	SCHPO	Uncharacterized protein C2F7.09c
721.2053	5	8.0	SFVSISSPVQSTVKPTKASGVVK	SFVSISSPVQSTVK(1268.6612)PTKASGVVK	KNVQSELGEK	K(2470.3683)NVQSELGEK	aleitner_M1012_007	46.6378	12.5	5.2	0.29	3.7	345	69	1.4	2201	779	8.8	O60056	243	1	0	0	O14148	1074	1	0	0	42193.4	SCHPO	Uncharacterized transcriptional regulatory protein C56F2.05c	183050.5	SCHPO	Putative DNA helicase ino80
570.7972	4	-9.1	KMNVFGSAGAALR	K(958.4832)MNVFGSAGAALR	MTSNRSTR	1458.7653-M(Met-loss)TSNRSTR	aleitner_M1012_007	18.1458	16.6	7.5	0.29	5.8	780	48	3.8	3374	309	10.8	Q9Y7U0	327	1	0	0	P28745	1	1	0	0	131058.5	SCHPO	Uncharacterized protein C63.14	58349.8	SCHPO	Protein pim1
743.8796	4	-9.6	KIFNGVHEVEDDK	K(1442.7657)IFNGVHEVEDDK	KSTVISSPFDPK	K(1666.8203)STVISSPFDPK	aleitner_M1012_007	87.2658	18.1	3.9	0.29	7.2	221	45	3.0	2852	621	10.9	B5BP48	26	1	0	0	P50527	143	1	0	0	44843.3	SCHPO	Putative alpha-ketoglutarate-dependent sulfonate dioxygenase	72358.8	SCHPO	Serine/threonine-protein kinase shk1/pak1
950.8653	5	4.6	MTHTPSFDLSDIK	3389.6012-M(Met-loss)THTPSFDLSDIK	MGIPDSTTDSRHSLSSAALSSASFENIYDPAR	1497.7351-M(Met-loss)GIPDSTTDSRHSLSSAALSSASFENIYDPAR	aleitner_M1012_007	95.5187	13.8	5.5	0.29	2.9	518	329	2.9	518	345	10.9	O42851	1	1	0	0	Q9USW3	1	1	0	0	43284.7	SCHPO	Uncharacterized trans-sulfuration enzyme C23A1.14c	46508.8	SCHPO	Probable glycosidase C21B10.07
1286.3096	3	-9.3	MSTLEPEKR	2750.3989-M(Oxidation)STLEPEKR	DAASAPLLQKATSLFPGLGYAACYK	DAASAPLLQK(1243.6118)ATSLFPGLGYAAC(Carbamidomethyl)YK	aleitner_M1012_007	67.3743	26.1	10.7	0.29	11.2	360	43	7.3	2310	453	14.9	Q9USG9	1	1	0	0	O74439	69	1	0	0	61596.0	SCHPO	Probable tyrosyl-DNA phosphodiesterase	33047.8	SCHPO	Uncharacterized mitochondrial carrier C1682.09c
871.4011	4	-9.7	MPNDPSDMNNELHNENTIR	1225.6554-MPNDPSDM(Oxidation)NNELHNENTIR	DKQIENITK	DK(2394.0216)QIENITK	aleitner_M1012_007	66.2045	17.3	6.6	0.30	6.4	430	37	4.0	2138	243	12.0	Q09683	1	1	0	0	O60187	346	1	0	0	73689.6	SCHPO	DNA repair protein rad32	74473.4	SCHPO	Septation initiation protein sid4
655.1542	5	-0.092	MEDKYILLSAVETFK	M(Met-loss+Acetyl)EDK(1573.8426)YILLSAVETFK	IKMAASIIDAQIY	IK(1834.9604)MAASIIDAQIY	aleitner_M1012_007	71.3363	17.4	5.2	0.30	5.0	878	204	4.5	1212	282	12.4	Q9UTP3	4	1	0	0	O42957	557	1	0	0	6738.9	SCHPO	Kinetochore protein fta6	64941.5	SCHPO	Ubiquitin-like-specific protease 1
1477.3591	3	-4.4	KFVMWNPPYVDPK	K(2793.2632)FVM(Oxidation)WNPPYVDPK	DLEKQFPGYDYTACHEDPVFPK	DLEK(1773.8800)QFPGYDYTAC(Carbamidomethyl)HEDPVFPK	aleitner_M1012_007	85.7947	22.4	8.0	0.30	8.3	836	114	6.1	2885	511	14.1	O13983	515	1	0	0	Q9UT63	112	1	0	0	120970.9	SCHPO	Putative ATP-dependent helicase hrq1	25174.8	SCHPO	Probable phosphatase C513.02
854.2151	4	5.4	MEDLDTKIK	2452.3002-M(Met-loss)EDLDTKIK	ILENADFIKTGAVVAPVTDWR	ILENADFIK(1098.5809)TGAVVAPVTDWR	aleitner_M1012_007	85.0627	21.1	1.9	0.30	12.3	35	8	4.5	2443	631	8.8	Q10187	1	1	0	0	Q9P7E9	736	1	0	0	68721.2	SCHPO	UBA domain-containing protein 6	98342.9	SCHPO	Putative dipeptidyl aminopeptidase C14C4.15c
1204.5847	4	-5.0	QSANQKTNEQHPSSTSLHQQSTSDLK	QSANQK(1933.9741)TNEQHPSSTSLHQQSTSDLK	ITGTISKGLSTMTMDPK	ITGTISK(3018.4279)GLSTM(Oxidation)TMDPK	aleitner_M1012_007	66.2092	20.8	7.7	0.30	7.7	614	96	5.5	2210	564	13.1	Q96WV9	556	1	0	0	O42926	2763	1	0	0	68029.8	SCHPO	Probable cyclin-dependent kinase 9	354028.1	SCHPO	Vacuolar protein sorting-associated protein 13b
886.8102	3	7.8	MANVELQTSLGK	1351.7282-M(Oxidation)ANVELQTSLGK	KVHSLNMTLR	K(1443.7279)VHSLNM(Oxidation)TLR	aleitner_M1012_007	75.1615	13.8	5.2	0.30	6.0	90	14	1.4	2607	674	7.8	P87051	1	1	0	0	O94358	514	1	0	0	16864.4	SCHPO	Peptidyl-prolyl cis-trans isomerase ppi1	93696.2	SCHPO	Uncharacterized protein C428.10
862.0353	5	3.3	TAAMQAIDDISGTIETIKSDCYK	TAAM(Oxidation)QAIDDISGTIETIK(1758.9379)SDC(Carbamidomethyl)YK	QILLKSMQDFFIR	Q(Gln->pyro-Glu)ILLK(2684.2561)SMQDFFIR	aleitner_M1012_007	69.7057	16.3	6.3	0.30	5.3	487	95	3.6	1528	362	11.0	Q9UTJ3	261	1	0	0	O60081	383	1	0	0	90806.6	SCHPO	Meiotic expression up-regulated protein 1/2	171169.8	SCHPO	Uncharacterized protein C1494.07
1016.4819	3	-3.4	KDFMESASGTAELSK	K(1430.6943)DFM(Oxidation)ESASGTAELSK	MTGHVDPVHFER	1753.8080-M(Met-loss)TGHVDPVHFER	aleitner_M1012_007	60.3972	14.4	3.7	0.30	5.1	217	107	2.9	1030	684	9.3	O74835	57	1	0	0	Q9UUE2	1	1	0	0	187525.6	SCHPO	rRNA biogenesis protein rrp5	99082.5	SCHPO	Protein csx2
597.1442	5	3.5	MSEKQVVGILGGGQLGR	1252.7391-MSEKQVVGILGGGQLGR	SKSAASLVKPK	SK(1866.0033)SAASLVKPK	aleitner_M1012_007	37.7112	15.5	8.2	0.30	6.1	172	15	1.4	4111	862	9.4	P15567	1	1	0	0	Q76PC3	272	1	0	0	60013.8	SCHPO	Phosphoribosylaminoimidazole carboxylase	37718.9	SCHPO	Uncharacterized mitochondrial carrier C1442.03
898.9751	4	9.9	KAYVLSAYVR	K(2423.1753)AYVLSAYVR	MSFSGVKVSPECLEAFQELK	1306.7285-MSFSGVKVSPEC(Carbamidomethyl)LEAFQELK	aleitner_M1012_007	92.3510	15.9	7.0	0.30	6.6	128	13	3.4	1028	258	9.3	P78774	169	1	0	0	P78929	1	1	0	0	41596.9	SCHPO	Actin-related protein 2/3 complex subunit 1	15620.0	SCHPO	Cofilin
793.1674	4	-0.38	MDLSFIEGFETIWTVVR	1110.6285-M(Oxidation)DLSFIEGFETIWTVVR	KAALISENK	K(2196.0813)AALISENK	aleitner_M1012_007	98.7540	16.0	6.1	0.30	6.6	105	36	3.5	722	385	11.5	O94473	1	1	0	0	Q9USR5	160	1	0	0	28924.4	SCHPO	Uncharacterized membrane protein C1919.04	23497.2	SCHPO	Uncharacterized THOC5 family protein
809.5912	5	-0.057	DSIMPLLKLQSNLTEAK	DSIM(Oxidation)PLLK(2126.8910)LQSNLTEAK	KNTTSSGSSESDSMSQNDK	K(2054.0969)NTTSSGSSESDSMSQNDK	aleitner_M1012_007	88.7255	20.8	6.4	0.31	8.9	236	36	4.8	2334	506	11.9	O14173	185	1	0	0	Q9UU76	41	1	0	0	69538.0	SCHPO	Uncharacterized protein C4D7.07c	72635.2	SCHPO	Pumilio homology domain family member 6
995.2338	4	3.5	SKHIASTLVDPFGK	SK(2478.0778)HIASTLVDPFGK	MSETSEQMEETVQSGNEPISK	1636.8825-MSETSEQMEETVQSGNEPISK	aleitner_M1012_007	54.2010	16.1	7.0	0.31	4.8	703	109	4.0	1216	246	11.3	P06652	48	1	0	0	O43021	1	1	0	0	66566.6	SCHPO	M-phase inducer phosphatase	45067.1	SCHPO	Oxysterol-binding protein homolog C354.07c
880.6752	4	-8.6	MSVSGKIGEVDR	2242.0576-MSVSGKIGEVDR	ESSDPTEKCLYLIEHQR	ESSDPTEK(1414.7126)C(Carbamidomethyl)LYLIEHQR	aleitner_M1012_007	96.9505	16.2	5.4	0.31	4.6	540	472	3.6	1029	840	11.6	P23635	1	1	0	0	O59807	391	1	0	0	35291.0	SCHPO	Minor serine/threonine-protein phosphatase PP2A-1 catalytic subunit	60202.2	SCHPO	Peroxisomal membrane protein pex32
754.1608	4	-1.0	KSIPAETDSFWK	K(1604.9138)SIPAETDSFWK	MGKPLIALGLEGSANK	1545.7715-M(Met-loss)GKPLIALGLEGSANK	aleitner_M1012_007	58.0560	16.1	6.2	0.31	5.1	364	188	3.0	1403	853	11.0	Q9P374	281	1	0	0	O94637	1	1	0	0	37023.5	SCHPO	Zinc finger protein C19B12.07c	37515.7	SCHPO	Probable tRNA threonylcarbamoyladenosine biosynthesis protein kae1
583.3257	5	-0.87	IQYYVKVSNALSEK	IQYYVK(1270.7173)VSNALSEK	KFGIDEAIIK	K(1778.9455)FGIDEAIIK	aleitner_M1012_007	49.5483	17.0	7.3	0.31	6.1	251	23	2.9	1796	446	10.9	O74415	1058	1	0	0	Q9HGQ2	498	1	0	0	179231.3	SCHPO	Uncharacterized protein C14G10.02	78515.8	SCHPO	Multisite-specific tRNA:(cytosine-C(5))-methyltransferase trm4a
1274.6030	3	4.3	MSNKPDANDQCMVKETISR	1581.7675-M(Oxidation)SNKPDANDQC(Carbamidomethyl)MVKETISR	KNFQQSSDSYLK	K(2377.0712)NFQQSSDSYLK	aleitner_M1012_007	75.0967	17.9	6.6	0.31	5.4	998	133	5.1	1212	166	12.5	Q9UTC4	1	1	0	0	O13712	297	1	0	0	98671.5	SCHPO	Uncharacterized protein C227.15	94908.8	SCHPO	Meiotically up-regulated gene 61 protein
659.3821	7	6.7	LISIGIAKDGSGIGAALCALQAVK	LISIGIAK(2283.2838)DGSGIGAALC(Carbamidomethyl)ALQAVK	SSALKIVNPVTHTEVVVPQK	SSALK(2463.3771)IVNPVTHTEVVVPQK	aleitner_M1012_007	59.5615	12.3	2.2	0.32	2.9	283	181	1.4	836	586	9.4	P50521	433	1	0	0	Q10475	478	1	0	0	50920.8	SCHPO	Hexokinase-2	154035.9	SCHPO	Eukaryotic translation initiation factor 4 gamma
568.7036	5	8.6	LMKSLEDLSSAYDGTVR	LM(Oxidation)K(938.5324)SLEDLSSAYDGTVR	MEEGILLK	2037.9929-M(Met-loss)EEGILLK	aleitner_M1012_007	46.5703	16.6	3.1	0.32	13.5	2.3	1	2.5	2678	697	8.4	O94666	871	1	0	0	Q9P3A8	1	1	0	0	157563.6	SCHPO	DNA-directed RNA polymerase III subunit rpc1	137884.0	SCHPO	Cullin-associated NEDD8-dissociated protein 1
645.5074	6	-5.7	QSSTIPSISKSNLTNPPLESEK	QSSTIPSISK(1510.8105)SNLTNPPLESEK	KATAFTLSLFMK	K(2494.2803)ATAFTLSLFM(Oxidation)K	aleitner_M1012_007	97.1582	17.4	6.2	0.32	4.8	683	246	4.6	772	291	12.6	O94338	121	1	0	0	Q09884	371	1	0	0	24034.5	SCHPO	AN1-type zinc finger protein C1271.05c	158041.9	SCHPO	Protein Dicer
599.5081	5	-1.2	AEKTGSQWDK	AEK(1843.9615)TGSQWDK	KHAIQQASLLGHMEK	K(1286.6143)HAIQQASLLGHM(Oxidation)EK	aleitner_M1012_007	52.9033	16.2	5.4	0.32	4.5	764	173	3.7	1299	293	11.7	Q9URY0	400	1	0	0	Q9UTH1	116	1	0	0	48334.7	SCHPO	Ribosome biogenesis protein ytm1	42666.3	SCHPO	tRNA:m(4)X modification enzyme TRM13
734.1151	4	-6.0	MGFSAEQAKK	1967.9510-M(Met-loss)GFSAEQAKK	MIKLDAVNVEDDPEAR	M(Oxidation)IK(1102.5659)LDAVNVEDDPEAR	aleitner_M1012_007	94.0625	17.7	6.7	0.33	6.7	247	52	5.7	451	113	11.0	Q09924	1	1	0	0	O59739	168	1	0	0	51583.8	SCHPO	Probable translation initiation factor eIF-2B subunit delta	23325.1	SCHPO	BAG family molecular chaperone regulator 1B
1165.9015	3	1.4	QAIDKSNPFEEALR	Q(Gln->pyro-Glu)AIDK(1894.8883)SNPFEEALR	MSGYDRALSVFSPDGR	1737.8574-MSGYDRALSVFSPDGR	aleitner_M1012_007	55.3675	23.2	4.1	0.33	8.9	965	149	6.7	3300	573	14.3	O59784	496	1	0	0	Q10329	1	1	0	0	84301.5	SCHPO	RNA-binding protein mde7	28277.2	SCHPO	Probable proteasome subunit alpha type-4
799.3947	6	0.79	NTAQSKPQQKSIMSFFGK	NTAQSK(2748.2953)PQQKSIM(Oxidation)SFFGK	EKLHDLLEVEENNLNTSYYCK	EK(2180.0936)LHDLLEVEENNLNTSYYC(Carbamidomethyl)K	aleitner_M1012_007	94.4863	14.5	3.7	0.33	4.5	337	47	2.0	1903	548	10.0	P30261	359	1	0	0	Q9P4W7	247	1	0	0	42350.7	SCHPO	DNA polymerase delta subunit 3	86049.6	SCHPO	Anaphase-promoting complex subunit 5
645.0947	4	2.9	MPLAFTNPGTPLK	1190.6044-MPLAFTNPGTPLK	SKSHTQTHK	SK(1523.8058)SHTQTHK	aleitner_M1012_007	74.6860	15.9	7.1	0.33	6.6	148	11	3.4	1211	225	9.3	Q9Y817	1	1	0	0	G2TRL8	32	1	0	0	148740.6	SCHPO	Regulator of V-ATPase in vacuolar membrane protein 1	8587.0	SCHPO	Putative uncharacterized protein CUNK4.20
872.4438	3	4.3	MASTTDMSTYK	1379.7773-MASTTDMSTYK	KQAPLVTGTTAR	K(1372.5891)QAPLVTGTTAR	aleitner_M1012_007	52.9092	16.0	4.6	0.33	5.1	425	81	4.5	630	130	12.5	Q09751	1	1	0	0	Q09908	290	1	0	0	34410.2	SCHPO	Lactoylglutathione lyase	60697.0	SCHPO	SWM histone demethylase complex subunit phf2
1145.9069	3	9.1	KGFGVAIDLNQR	K(2117.9477)GFGVAIDLNQR	ENDKAWYEVCNPAAGTR	ENDK(1454.7882)AWYEVC(Carbamidomethyl)NPAAGTR	aleitner_M1012_007	98.5750	18.1	4.3	0.34	9.1	77	26	5.8	563	278	9.0	P54280	684	1	0	0	P40996	60	1	0	0	88010.1	SCHPO	DNA mismatch repair protein pms1	60043.5	SCHPO	Protein scd2/ral3
820.3661	5	-8.8	MTSSETTTDHPR	2719.2469-M(Oxidation)TSSETTTDHPR	MQPEQLNQEEESKCPVPPEVR	M(Acetyl+Oxidation)QPEQLNQEEESK(1515.6511)C(Carbamidomethyl)PVPPEVR	aleitner_M1012_007	51.4202	12.9	5.4	0.34	2.9	665	195	2.0	1316	380	10.0	O74794	1	1	0	0	O13962	13	1	0	0	42879.9	SCHPO	Putative cytochrome c heme lyase	25160.8	SCHPO	Putative cytochrome c1 heme lyase
979.7653	4	-9.4	LPSEKVSFMESLSK	LPSEK(2318.2621)VSFM(Oxidation)ESLSK	VITLSSTAKEISSLGLSFAEK	VITLSSTAK(1734.8750)EISSLGLSFAEK	aleitner_M1012_007	86.3977	18.2	6.2	0.34	6.1	976	173	5.7	1269	243	12.1	Q9P7X5	339	1	0	0	Q9UT96	392	1	0	0	82825.1	SCHPO	Protein kinase domain-containing protein ppk32	66195.3	SCHPO	Uncharacterized protein C323.03c
965.9766	4	3.2	KSMPVQAFATR	K(2609.2207)SM(Oxidation)PVQAFATR	VKGESVYPKPESESYDVEMNGK	VKGESVYPK(1388.7122)PESESYDVEMNGK	aleitner_M1012_007	83.2697	18.3	7.5	0.34	10.8	32	1	4.2	1750	418	7.5	O14040	837	1	0	0	O13788	400	1	0	0	105150.9	SCHPO	Dis3-like exonuclease C2C4.07c	59639.4	SCHPO	SWI/SNF and RSC complexes subunit ssr1
555.4780	5	4.1	DKHEASDTSMNR	DK(1366.7530)HEASDTSM(Oxidation)NR	GEAKLPNMLLK	GEAK(1543.6573)LPNM(Oxidation)LLK	aleitner_M1012_007	29.7858	15.9	5.6	0.34	5.3	442	83	5.0	541	125	12.7	P48383	590	1	0	0	O74853	900	1	0	0	86405.6	SCHPO	Protein sak1	121089.2	SCHPO	FKBP12-associated protein 1 homolog
623.3026	4	6.9	KHGMLFVDGEK	K(1213.5359)HGM(Oxidation)LFVDGEK	MLSYTSCAK	1413.6962-M(Oxidation)LSYTSC(Carbamidomethyl)AK	aleitner_M1012_007	23.6797	19.2	7.0	0.34	8.2	354	55	5.0	2659	642	11.0	O94421	1130	1	0	0	Q9HDX9	1	1	0	0	189914.9	SCHPO	SWI/SNF chromatin-remodeling complex subunit snf22	60645.9	SCHPO	Glutamate--tRNA ligase, mitochondrial
893.9938	4	-7.0	LEKELSIIQLTYNSR	LEK(1765.9826)ELSIIQLTYNSR	SIDKAQELLSNLGLK	SIDK(1944.0568)AQELLSNLGLK	aleitner_M1012_007	98.8737	15.4	4.6	0.34	4.5	339	198	2.9	931	697	10.9	Q9UTL9	953	1	0	0	O14002	906	1	0	0	159953.0	SCHPO	Uncharacterized ATP-dependent helicase C144.05	264624.6	SCHPO	Peroxide stress-activated histidine kinase mak2
1182.2419	3	-0.82	MASVKSFK	2647.2278-MASVKSFK	WHMKQSNIFSNVPHESSFYR	WHM(Oxidation)K(1034.5471)QSNIFSNVPHESSFYR	aleitner_M1012_007	93.5515	16.9	7.4	0.35	6.0	477	71	4.3	1472	260	10.9	O94704	1	1	0	0	Q9HDV0	227	1	0	0	18765.6	SCHPO	INO80 complex subunit 3	27906.4	SCHPO	Putative glutamine amidotransferase PB2B2.05
768.6335	4	4.4	DVILEKDSSLCMDGK	DVILEK(1345.6952)DSSLC(Carbamidomethyl)M(Oxidation)DGK	KGLAEGMVFEK	K(1862.8642)GLAEGMVFEK	aleitner_M1012_007	59.9600	13.9	5.3	0.35	3.0	456	215	2.9	487	265	10.9	O14022	778	1	0	0	O94345	65	1	0	0	121936.8	SCHPO	Cation-transporting ATPase 5	23967.1	SCHPO	54S ribosomal protein L8, mitochondrial
663.3559	5	8.5	KPLRLSIDDVYR	K(1837.8846)PLRLSIDDVYR	KLVHDSSSDTSHPYK	K(1611.8984)LVHDSSSDTSHPYK	aleitner_M1012_007	46.2680	18.6	2.8	0.35	7.6	232	33	3.0	3539	818	11.0	O74774	403	1	0	0	Q9UTT1	798	1	0	0	66016.9	SCHPO	Elongation factor 1 alpha-like protein	130833.6	SCHPO	Ubiquitin carboxyl-terminal hydrolase 21
901.0761	5	0.097	EKLFLGEATMATATGLIFGPYVAK	EK(1973.0040)LFLGEATMATATGLIFGPYVAK	KYVADNNLNIACTIAR	K(2665.4077)YVADNNLNIAC(Carbamidomethyl)TIAR	aleitner_M1012_007	64.5068	17.5	3.7	0.35	6.6	344	68	5.0	948	247	13.0	O14123	35	1	0	0	Q09745	179	1	0	0	85487.5	SCHPO	Probable Na(+)/H(+) antiporter C3A11.09	43032.2	SCHPO	Uncharacterized protein C12C2.04
895.8556	5	2.1	MLTKKPCALNYTNLTK	M(Oxidation)LTKK(2563.2364)PC(Carbamidomethyl)ALNYTNLTK	AMEDEISSLKDYILGLENQNK	AM(Oxidation)EDEISSLK(2049.0639)DYILGLENQNK	aleitner_M1012_007	73.6587	16.6	5.3	0.35	5.3	540	110	5.3	540	113	11.3	Q9P7T1	2495	1	0	0	O74424	1150	1	0	0	559853.9	SCHPO	Hydroxamate-type ferrichrome siderophore peptide synthetase	211461.0	SCHPO	Nucleoporin nup211
1126.5820	4	7.6	GYMDALLNYFPIQSTFYKDVKPFDLK	GYM(Oxidation)DALLNYFPIQSTFYK(1373.7078)DVKPFDLK	ELDKSIQEFK	ELDK(3266.6250)SIQEFK	aleitner_M1012_007	82.6095	22.6	8.8	0.35	8.5	476	126	7.2	926	280	15.2	Q9C0Z4	263	1	0	0	O94488	954	1	0	0	192655.9	SCHPO	Protein dopey	128470.1	SCHPO	Microtubule organizer protein 1
852.4232	4	-9.9	MSDNLVLPTYDDVASASERIK	1213.6013-M(Met-loss)SDNLVLPTYDDVASASERIK	LKCTNPESK	LK(2330.1642)C(Carbamidomethyl)TNPESK	aleitner_M1012_007	26.0060	16.8	7.3	0.35	7.5	278	28	6.8	460	66	11.4	O59791	1	1	0	0	O60158	50	1	0	0	35048.5	SCHPO	Serine racemase	47827.2	SCHPO	Bouquet formation protein 4
887.1985	4	-0.90	MSQTTTETIIPLDSSVK	1678.8389-M(Oxidation)SQTTTETIIPLDSSVK	KVGMQQNADLFFK	K(2003.9973)VGM(Oxidation)QQNADLFFK	aleitner_M1012_007	76.9718	18.0	7.6	0.35	10.2	43	2	4.0	1948	422	9.9	Q9US38	1	1	0	0	O13652	580	1	0	0	37364.9	SCHPO	AB hydrolase superfamily protein C1039.03	102033.9	SCHPO	Protein sfi1
604.7401	5	-6.6	KPVVQVEHAASK	K(1726.9593)PVVQVEHAASK	MLFPRVVPFQSLR	1429.7929-MLFPRVVPFQSLR	aleitner_M1012_007	46.7995	14.5	6.7	0.35	4.5	412	59	1.4	3675	737	10.0	Q9HGP1	531	1	0	0	Q9UUB8	1	1	0	0	68509.2	SCHPO	Uncharacterized protein C29B5.04c	28844.2	SCHPO	NifU-like protein C1709.19c
836.2025	4	10.0	KGEVAFTELAPPK	K(1954.9921)GEVAFTELAPPK	MNNKSLLDLSSEPAIK	M(Acetyl+Oxidation)NNK(1523.8235)SLLDLSSEPAIK	aleitner_M1012_007	85.2030	21.1	10.9	0.35	10.2	116	3	8.2	335	39	10.9	Q8TFH8	264	1	0	0	Q9UUG9	4	1	0	0	39960.3	SCHPO	Peroxisome assembly protein 12	154814.6	SCHPO	Tuberous sclerosis 2 protein homolog
711.1493	5	-3.3	NAAIPSKPKVSGNMQNK	NAAIPSK(1751.7859)PKVSGNM(Oxidation)QNK	DKNFMSTDIGPSMR	DK(1937.0040)NFM(Oxidation)STDIGPSMR	aleitner_M1012_007	47.0403	15.0	5.1	0.35	5.7	208	19	4.0	666	120	9.3	Q10475	179	1	0	0	Q9Y7Y2	18	1	0	0	154035.9	SCHPO	Eukaryotic translation initiation factor 4 gamma	42871.8	SCHPO	Pre-mRNA-splicing factor slu7
730.7794	5	1.4	CEVKSINAFKPDTTLPPDIISDSR	C(Carbamidomethyl)EVKSINAFK(946.4971)PDTTLPPDIISDSR	KASTTSSK	K(2840.4266)ASTTSSK	aleitner_M1012_007	51.0075	13.0	1.5	0.35	6.8	44	8	1.4	2957	915	9.4	O74412	896	1	0	0	P08096	29	1	0	0	108335.9	SCHPO	Transcription factor cbf12	167893.8	SCHPO	DNA topoisomerase 2
1146.5365	3	4.7	EEEIKAQEDVDVAER	EEEIK(1677.7444)AQEDVDVAER	MEQKPEVDYSEK	M(Acetyl+Oxidation)EQK(1896.8953)PEVDYSEK	aleitner_M1012_007	68.8398	23.5	1.9	0.36	9.6	581	71	5.7	4633	842	13.3	Q9P6N3	123	1	0	0	Q9UTM3	4	1	0	0	36750.3	SCHPO	Sensitive to high expression protein 9 homolog, mitochondrial	51618.9	SCHPO	26S proteasome regulatory subunit rpn5
935.2157	4	-5.8	MVKVAAFVCGVASSGK	2111.0283-M(Oxidation)VKVAAFVC(Carbamidomethyl)GVASSGK	MENNHHLAKDSLDELNPK	1763.8950-M(Met-loss)ENNHHLAKDSLDELNPK	aleitner_M1012_007	48.2788	18.2	7.4	0.36	6.8	371	67	5.5	819	207	11.4	O14443	1	1	0	0	O74512	1	1	0	0	31537.1	SCHPO	GPN-loop GTPase 3 homolog fet5	26108.8	SCHPO	Uncharacterized protein wtf14
635.1262	5	4.4	SPSSKGSTVCFR	SPSSK(1858.9564)GSTVC(Carbamidomethyl)FR	QEYESKNLLELLDK	QEYESK(1449.6922)NLLELLDK	aleitner_M1012_007	81.0627	17.7	6.4	0.36	6.1	453	93	3.6	2117	522	11.6	O14014	14	1	0	0	Q9UTJ8	487	1	0	0	108650.1	SCHPO	Probable Rho-type GTPase-activating protein 3	149029.9	SCHPO	DNA repair protein rad50
938.9946	4	-2.9	MSLQTLTK	2962.5006-M(Met-loss)SLQTLTK	ICTDVLICSNDYKNALWILCLIK	IC(Carbamidomethyl)TDVLIC(Carbamidomethyl)SNDYK(927.5277)NALWILC(Carbamidomethyl)LIK	aleitner_M1012_007	96.3578	18.1	5.1	0.36	10.3	35	14	8.2	121	54	9.9	Q09804	1	1	0	0	O74840	285	1	0	0	151571.6	SCHPO	Probable nucleolar pre-ribosomal-associated protein 2	57496.7	SCHPO	Smr domain-containing protein C1235.03
692.6122	4	-9.0	KEIQSLGRPHTR	K(1345.6548)EIQSLGRPHTR	SEKALGTTMDR	SEK(1558.8580)ALGTTMDR	aleitner_M1012_007	24.6792	16.0	6.2	0.36	4.5	759	151	3.5	1477	345	11.5	Q9UTR5	119	1	0	0	O42649	495	1	0	0	130880.5	SCHPO	Rho1 guanine nucleotide exchange factor 2	136851.5	SCHPO	Structural maintenance of chromosomes protein 3
956.2061	4	5.2	KEQFSCLQMHSASAMMK	K(1791.8866)EQFSC(Carbamidomethyl)LQM(Oxidation)HSASAMMK	NSKECVLHYYLTK	NSK(2166.9570)EC(Carbamidomethyl)VLHYYLTK	aleitner_M1012_007	74.4397	14.9	6.7	0.36	7.1	76	12	4.0	638	185	9.9	O43065	1009	1	0	0	Q10369	283	1	0	0	217633.5	SCHPO	Probable helicase mot1	75097.3	SCHPO	Uncharacterized protein C22E12.19
699.0071	3	-7.9	MGGGDLNMKK	1028.5212-MGGGDLNM(Oxidation)KK	QKMEDIK	QK(1203.5628)MEDIK	aleitner_M1012_007	49.5927	14.0	6.6	0.36	7.2	50	2	2.4	1656	380	9.3	Q9Y805	1	1	0	0	O94740	48	1	0	0	46057.3	SCHPO	Pre-mRNA-splicing factor cwf25	52554.5	SCHPO	Hsp90 co-chaperone Cdc37
662.6079	4	-3.8	IKIGGLGVMAELMSK	IK(1084.5553)IGGLGVMAELM(Oxidation)SK	GKQAFGDPK	GK(1699.9253)QAFGDPK	aleitner_M1012_007	25.6508	16.1	6.8	0.36	6.8	136	4	1.6	3743	783	9.3	Q9Y704	274	1	0	0	O14190	44	1	0	0	156163.5	SCHPO	Cell wall alpha-1,3-glucan synthase mok14	17769.6	SCHPO	UDP-N-acetylglucosamine transferase subunit alg13
730.1339	4	-1.9	KSPLDSSSAQK	K(1769.9240)SPLDSSSAQK	KLPAELNFPVDFDK	K(1284.6561)LPAELNFPVDFDK	aleitner_M1012_007	56.5825	15.0	6.2	0.36	7.1	86	11	4.1	685	124	10.0	O74897	142	1	0	0	Q10304	25	1	0	0	24557.2	SCHPO	SWR1-complex protein 5	71267.2	SCHPO	Uncharacterized protein C22H10.11c
692.1068	4	-6.0	MFYLIGLGLFDEK	1350.6602-M(Met-loss)FYLIGLGLFDEK	MDGNEIAHAKK	1551.8225-MDGNEIAHAKK	aleitner_M1012_007	29.6560	12.8	4.6	0.36	5.0	113	28	1.9	1116	402	7.8	O74898	1	1	0	0	Q09796	1	1	0	0	32044.1	SCHPO	Diphthine synthase	111469.1	SCHPO	Importin beta-like protein kap111
855.7455	4	-6.1	KVIELYPQTCAVLIR	K(1616.9614)VIELYPQTC(Carbamidomethyl)AVLIR	KLNALSQLNPILR	K(1940.0805)LNALSQLNPILR	aleitner_M1012_007	61.9407	15.7	5.3	0.36	6.3	212	87	4.5	720	392	9.4	Q9UT22	152	1	0	0	Q09829	337	1	0	0	22688.5	SCHPO	Methylthioribulose-1-phosphate dehydratase-like protein	88229.2	SCHPO	Pumilio domain-containing protein C4G8.03c
737.9661	5	-9.7	MASKIASLFSPSETASK	2061.9783-M(Met-loss)ASKIASLFSPSETASK	MSIDFDWSKLDSELEAK	M(Met-loss+Acetyl)SIDFDWSK(1760.9196)LDSELEAK	aleitner_M1012_007	70.6278	18.1	7.7	0.36	7.2	198	29	5.6	501	112	10.9	P33532	1	1	0	0	Q92377	9	1	0	0	58484.7	SCHPO	Vitamin B6 transporter bsu1	30517.7	SCHPO	Mitochondrial distribution and morphology protein 12
1302.8942	4	-8.0	EADMIEAVKAATNGGAHGTLVLSTSPK	EADMIEAVK(2540.2356)AATNGGAHGTLVLSTSPK	VYKESEGPNMDAIPILEEQPK	VYK(2805.4219)ESEGPNM(Oxidation)DAIPILEEQPK	aleitner_M1012_007	84.5343	16.5	6.7	0.37	5.5	586	98	3.4	2398	666	11.0	P00332	235	1	0	0	P36617	344	1	0	0	37396.7	SCHPO	Alcohol dehydrogenase	100264.5	SCHPO	DNA repair protein rad16
862.2521	5	-5.9	TAKASMITGINVAMFYQK	TAK(2333.2379)ASMITGINVAMFYQK	DHPPSAPLSKPVSTSPAAPLAR	DHPPSAPLSK(2111.0795)PVSTSPAAPLAR	aleitner_M1012_007	83.2087	21.6	10.2	0.37	7.5	744	98	6.7	1146	168	14.1	Q9HGL1	335	1	0	0	O42854	998	1	0	0	42093.8	SCHPO	Uncharacterized protein C800.11	170528.8	SCHPO	SH3 domain-containing protein C23A1.17
666.3409	5	-2.1	QLKPKAALEASQNSWK	QLKPK(1528.7014)AALEASQNSWK	HNKESVQMGMSK	HNK(1936.0418)ESVQM(Oxidation)GMSK	aleitner_M1012_007	61.0845	14.0	4.9	0.37	3.0	660	295	3.0	660	326	11.0	O94519	239	1	0	0	O74862	163	1	0	0	34626.3	SCHPO	Splicing factor spf30	29638.5	SCHPO	rRNA-processing protein utp23
795.6708	4	-5.9	DLKPSNLLLNANCDLK	DLK(1351.7170)PSNLLLNANC(Carbamidomethyl)DLK	EKPLEAMKPR	EK(1965.0241)PLEAM(Oxidation)KPR	aleitner_M1012_007	48.1615	18.0	6.8	0.37	7.1	238	42	4.0	1498	434	12.0	P27638	165	1	0	0	Q9Y7T7	218	1	0	0	42003.8	SCHPO	Mitogen-activated protein kinase spk1	74224.3	SCHPO	Pre-mRNA-splicing ATP-dependent RNA helicase prp28
728.0348	6	5.6	SSSLGKIGSSSISLTLSSSSIR	SSSLGK(2208.9867)IGSSSISLTLSSSSIR	MICQLLWHEHNSMGSGR	2291.2220-M(Oxidation)IC(Carbamidomethyl)QLLWHEHNSMGSGR	aleitner_M1012_007	63.5567	15.4	5.6	0.37	4.5	508	118	2.9	1465	579	10.9	Q96WV6	3774	1	0	0	Q9HDV4	1	1	0	0	394863.6	SCHPO	Uncharacterized threonine-rich GPI-anchored glycoprotein PJ4664.02	172260.4	SCHPO	Lid2 complex component lid2
663.3608	5	0.70	QYPAAIVPPIPGKQSLLSYAK	QYPAAIVPPIPGK(1071.5084)QSLLSYAK	MGSDGSSLSPK	2378.3250-M(Met-loss)GSDGSSLSPK	aleitner_M1012_007	54.3440	14.5	3.3	0.37	5.7	190	34	2.9	1381	449	10.9	Q9USM8	81	1	0	0	P36616	1	1	0	0	60194.4	SCHPO	Autophagy-related protein 20	61056.4	SCHPO	Protein kinase dsk1
712.7413	5	0.91	KVNFCYSSR	K(2399.1225)VNFC(Carbamidomethyl)YSSR	LKNMNFFNTMHMPSTPAHK	LK(1297.6125)NMNFFNTMHM(Oxidation)PSTPAHK	aleitner_M1012_007	54.5840	12.8	3.6	0.37	5.0	155	32	1.9	1706	520	7.8	Q9URY5	320	1	0	0	O14343	720	1	0	0	48459.9	SCHPO	Flavohemoprotein	99060.0	SCHPO	Kinesin-like protein 5
788.6165	5	3.5	KNTIVNLFGIVK	K(2593.2193)NTIVNLFGIVK	LFQKPDWKCSIEMDVVSSDR	LFQKPDWK(1482.8810)C(Carbamidomethyl)SIEM(Oxidation)DVVSSDR	aleitner_M1012_007	69.3437	19.6	4.3	0.38	8.0	381	59	7.2	614	118	11.6	O13988	39	1	0	0	O14159	288	1	0	0	64111.6	SCHPO	Protection of telomeres protein 1	51289.0	SCHPO	Sphingoid long chain base kinase 4
819.7578	6	2.3	SLPAQKVWYAILQSQVETGNPFMLYK	SLPAQK(1901.9292)VWYAILQSQVETGNPFMLYK	MTEISELASSSQKPEK	3148.6307-MTEISELASSSQKPEK	aleitner_M1012_007	67.3695	17.0	7.0	0.38	4.5	974	234	4.5	974	262	12.5	P36602	388	1	0	0	Q10082	1	1	0	0	91999.8	SCHPO	Ribonucleoside-diphosphate reductase large chain	34052.8	SCHPO	Uncharacterized protein C11D3.03c
716.6487	4	-0.71	KSGKPLQSHAK	K(1682.8953)SGKPLQSHAK	GITMKSSAISLFFK	GITM(Oxidation)K(1317.7405)SSAISLFFK	aleitner_M1012_007	94.6330	16.5	7.7	0.38	6.6	202	35	4.0	1053	268	9.9	Q9USR3	1565	1	0	0	O74945	71	1	0	0	213964.8	SCHPO	Phosphatidylinositol 4-kinase stt4	112130.2	SCHPO	Ribosome assembly protein 1
974.7871	4	-3.1	SLIGKLFMVPLDVTHK	SLIGK(2082.1143)LFM(Oxidation)VPLDVTHK	MTIDLNVIQSDIISARR	1951.0853-MTIDLNVIQSDIISARR	aleitner_M1012_007	96.6093	15.5	5.7	0.38	6.1	187	73	3.0	1438	796	9.4	Q10314	200	1	0	0	O59808	1	1	0	0	36063.6	SCHPO	Uncharacterized protein C17G8.02	54145.0	SCHPO	Probable betaine aldehyde dehydrogenase
1169.0533	4	-0.41	SGKTFVSNANSSNSNDGSSSK	SGK(2598.2661)TFVSNANSSNSNDGSSSK	EISEKQDEASQTTNVAELVNQK	EISEK(2211.9880)QDEASQTTNVAELVNQK	aleitner_M1012_007	84.7263	20.3	6.6	0.38	8.4	472	49	6.3	1658	215	11.9	O59779	343	1	0	0	Q9UTL9	1021	1	0	0	69696.3	SCHPO	Uncharacterized protein C1235.01	159953.0	SCHPO	Uncharacterized ATP-dependent helicase C144.05
1250.3065	3	3.3	MELELDLLTGLQLLSEYCPR	1486.7238-M(Met-loss)ELELDLLTGLQLLSEYC(Carbamidomethyl)PR	MLAGNMEQANVFR	2399.2294-M(Met-loss)LAGNMEQANVFR	aleitner_M1012_007	98.3763	14.4	3.1	0.38	3.5	662	308	2.9	999	568	10.9	O13717	1	1	0	0	O60066	1	1	0	0	38293.9	SCHPO	Uncharacterized protein C14C4.10c	34348.4	SCHPO	Alpha-ketoglutarate-dependent dioxygenase abh1
1035.5304	3	-1.1	KSLELMNSNVCR	K(1653.8661)SLELMNSNVC(Carbamidomethyl)R	KPSAGHTFQMKIR	K(1587.7749)PSAGHTFQM(Oxidation)KIR	aleitner_M1012_007	71.8857	18.6	8.3	0.38	6.0	959	138	5.1	1677	283	12.6	Q02099	1875	1	0	0	O13911	128	1	0	0	273531.8	SCHPO	Protein kinase rad3	47089.0	SCHPO	Bifunctional polynucleotide phosphatase/kinase
1021.2125	4	-2.6	SKAIHSNSR	SK(3082.3058)AIHSNSR	DIMENENGSFDTNAKNGNNVDDSSSVR	DIM(Oxidation)ENENGSFDTNAK(1136.5938)NGNNVDDSSSVR	aleitner_M1012_007	58.1508	11.7	2.9	0.38	8.2	5.8	2	2.4	515	378	3.5	P24339	883	1	0	0	O14270	704	1	0	0	122134.5	SCHPO	Kinesin-like protein cut7	81128.8	SCHPO	Fork head transcription factor 1
532.2776	5	3.2	MEKGHSDLPR	1471.7823-M(Oxidation)EKGHSDLPR	YGLKPTHVTYR	YGLK(1322.6289)PTHVTYR	aleitner_M1012_007	50.8338	15.5	5.1	0.38	4.5	793	194	3.0	2245	628	11.0	O13941	1	1	0	0	O94615	398	1	0	0	70785.4	SCHPO	Uncharacterized beta-glucan synthesis-associated protein C23H3.11c	54653.4	SCHPO	Pentatricopeptide repeat-containing protein 8, mitochondrial
1340.6932	3	-0.60	AKEMFAHAELNVDELIDAK	AK(1860.0033)EM(Oxidation)FAHAELNVDELIDAK	KFIEDGGAFLIVTGQK	K(2297.1249)FIEDGGAFLIVTGQK	aleitner_M1012_007	99.0477	14.9	3.5	0.39	8.7	33	14	3.6	1271	547	8.4	Q9C0W2	1013	1	0	0	Q9USS7	767	1	0	0	137386.5	SCHPO	Uncharacterized AAA domain-containing protein P22H7.05c	98069.7	SCHPO	Uncharacterized protein C4.03c
1191.6533	3	-2.1	MSSLDEVAESRK	2221.3007-MSSLDEVAESRK	KILIVLGLNVLTELGVMDK	K(1488.7130)ILIVLGLNVLTELGVM(Oxidation)DK	aleitner_M1012_007	98.8462	17.4	7.0	0.39	5.6	622	138	4.9	964	268	11.8	Q9UU80	1	1	0	0	Q92372	95	1	0	0	16659.0	SCHPO	Pre-mRNA-splicing factor cwf18	68197.8	SCHPO	Replication factor A protein 1
953.7091	4	7.4	MNPDEDTEWNDILR	2064.0271-MNPDEDTEWNDILR	MTTVSITFDLLSSMQPR	1884.8200-MTTVSITFDLLSSMQPR	aleitner_M1012_007	99.4802	16.6	4.1	0.39	5.7	354	127	2.9	2036	1016	10.9	Q9Y7L1	1	1	0	0	O60137	1	1	0	0	26246.7	SCHPO	Phosducin-like protein C2A9.09	39813.3	SCHPO	Set1 complex component swd2
948.2001	3	-3.8	GGKPIIITDKK	GGK(1672.8712)PIIITDKK	IDWLNIKYEVDK	IDWLNIK(1306.7860)YEVDK	aleitner_M1012_007	96.2737	19.8	3.7	0.39	11.5	34	7	4.0	1922	994	10.5	Q09740	632	1	0	0	O74854	857	1	0	0	77322.3	SCHPO	Probable glutamine--fructose-6-phosphate aminotransferase [isomerizing]	99912.6	SCHPO	F-box protein pof6
1107.2745	3	1.2	IKHLQFGINGPEEFVK	IK(1463.7984)HLQFGINGPEEFVK	KPTLQSTTTPPR	K(1993.0673)PTLQSTTTPPR	aleitner_M1012_007	85.1573	23.2	7.8	0.39	9.2	569	88	7.2	1610	297	15.1	O94666	14	1	0	0	O13865	608	1	0	0	157563.6	SCHPO	DNA-directed RNA polymerase III subunit rpc1	76046.7	SCHPO	PAB-dependent poly(A)-specific ribonuclease subunit pan3-like
929.9515	4	3.2	AWKMYGSLPWHK	AWK(2197.0209)M(Oxidation)YGSLPWHK	MPEALNENVSDTASNGPVAK	1656.8123-M(Oxidation)PEALNENVSDTASNGPVAK	aleitner_M1012_007	74.7270	17.2	7.6	0.39	6.0	386	67	3.2	2162	407	11.2	Q9US04	205	1	0	0	Q1MTQ5	1	1	0	0	68722.9	SCHPO	Gamma-glutamyltranspeptidase 1	44743.4	SCHPO	Meiotically up-regulated gene 89 protein
790.0096	5	-0.36	KDMVYNSYMPK	K(2554.3869)DMVYNSYM(Oxidation)PK	LLYSHIEPMLKVSITPIGSFR	LLYSHIEPM(Oxidation)LK(1528.6942)VSITPIGSFR	aleitner_M1012_007	95.4450	14.0	4.7	0.39	4.6	182	60	1.4	1468	960	9.4	O00084	791	1	0	0	O43065	706	1	0	0	91182.5	SCHPO	Urease	217633.5	SCHPO	Probable helicase mot1
1233.2896	3	-7.3	MNTSQDVNAEAANERSALLPR	1541.8123-M(Met-loss)NTSQDVNAEAANERSALLPR	EAMSAKLQELIR	EAM(Oxidation)SAK(2293.1299)LQELIR	aleitner_M1012_007	65.9007	24.9	8.8	0.39	11.9	231	25	7.0	2550	449	15.1	O13912	1	1	0	0	P87157	184	1	0	0	60124.7	SCHPO	Uncharacterized protein C23C11.06c	59482.0	SCHPO	Probable ADP-ribosylation factor-binding protein C25H2.16c
932.2173	4	-4.7	VSGNMQNKSGVSSYSSK	VSGNM(Oxidation)QNK(1950.0422)SGVSSYSSK	KLASEDNKPSIQEVVR	K(1912.8837)LASEDNKPSIQEVVR	aleitner_M1012_007	91.9440	15.5	7.3	0.39	4.5	773	161	3.0	2175	462	11.0	Q10475	189	1	0	0	O13869	36	1	0	0	154035.9	SCHPO	Eukaryotic translation initiation factor 4 gamma	73522.5	SCHPO	Translation factor guf1, mitochondrial
995.4867	3	-9.1	MTETVTTTSSDKSEK	1323.7147-M(Oxidation)TETVTTTSSDKSEK	MVQISEVKGNGR	1797.8190-M(Met-loss)VQISEVKGNGR	aleitner_M1012_007	58.7873	17.5	5.9	0.39	8.2	96	14	4.4	913	324	10.8	O94562	1	1	0	0	Q9C0X6	1	1	0	0	50497.1	SCHPO	Uncharacterized aminotransferase C1771.03c	50052.9	SCHPO	RuvB-like helicase 1
792.8908	4	-2.1	TSKAASAYGAYVEQLTK	TSK(1380.6305)AASAYGAYVEQLTK	MASATLPMDYK	1924.9782-M(Oxidation)ASATLPMDYK	aleitner_M1012_007	54.5403	17.4	6.1	0.40	8.0	152	33	3.0	3586	829	9.4	O13637	704	1	0	0	O74449	1	1	0	0	132500.1	SCHPO	Protein transport protein sec31	30735.0	SCHPO	Uncharacterized protein C16C4.04
983.5007	4	1.9	ISNPKVEQNLGFPISR	ISNPK(2131.9925)VEQNLGFPISR	MFSWEASLSNELYFVR	1936.0418-M(Oxidation)FSWEASLSNELYFVR	aleitner_M1012_007	65.9138	19.1	6.5	0.40	6.2	800	166	4.8	1827	456	12.9	O43077	343	1	0	0	O74767	1	1	0	0	63224.3	SCHPO	Sporulation protein kinase mde3	31774.9	SCHPO	Probable coatomer subunit epsilon
692.3514	4	-9.2	MTEFIGSRISLISK	1184.5424-MTEFIGSRISLISK	MSTGTYPYK	1718.9277-MSTGTYPYK	aleitner_M1012_007	40.2968	13.9	4.1	0.40	4.0	506	95	2.4	1608	350	10.4	Q9HGL3	1	1	0	0	Q10178	1	1	0	0	46225.3	SCHPO	Protein sum2	137184.4	SCHPO	U2 snRNP component prp10
1203.2823	3	1.1	FEDCSGPNTLLKYMTDGMLLR	FEDC(Carbamidomethyl)SGPNTLLK(1146.6723)YMTDGMLLR	KIIYTLMK	K(2598.2168)IIYTLMK	aleitner_M1012_007	74.0728	18.6	4.7	0.40	5.7	1057	158	4.8	1831	288	12.9	O42945	171	1	0	0	Q09804	795	1	0	0	83804.3	SCHPO	Probable pre-mRNA-splicing factor ATP-dependent RNA helicase prp43	151571.6	SCHPO	Probable nucleolar pre-ribosomal-associated protein 2
666.8636	4	-0.61	ILADKSLEDNLK	ILADK(1305.6816)SLEDNLK	MKDPIDDQIPK	1495.8134-M(Met-loss)KDPIDDQIPK	aleitner_M1012_007	68.4758	16.0	7.2	0.40	3.5	1270	223	2.9	1871	390	12.5	O94336	217	1	0	0	O94666	1	1	0	0	27929.3	SCHPO	Uncharacterized FCP1 homology domain-containing protein C1271.03c	157563.6	SCHPO	DNA-directed RNA polymerase III subunit rpc1
946.7775	4	-0.75	MFFSKFPTLHDYLLR	M(Oxidation)FFSK(1853.1026)FPTLHDYLLR	LSKSVVKPSLFALQAK	LSK(2068.0492)SVVKPSLFALQAK	aleitner_M1012_007	81.8307	14.0	4.6	0.40	3.6	879	241	3.0	1371	416	10.4	O60081	910	1	0	0	O59729	516	1	0	0	171169.8	SCHPO	Uncharacterized protein C1494.07	74072.8	SCHPO	Uncharacterized protein slp1
916.8715	5	6.2	MQSSIPSVSVSVASPAMETPTK	2346.1955-MQSSIPSVSVSVASPAMETPTK	AANDQKYAVTVDSESSVLALK	AANDQK(2371.1651)YAVTVDSESSVLALK	aleitner_M1012_007	89.8315	15.5	7.3	0.40	4.6	743	127	2.9	2400	690	10.9	Q9UUD1	1	1	0	0	Q10169	15	1	0	0	98487.2	SCHPO	Sterol regulatory element-binding protein 1	36819.7	SCHPO	Deubiquitination-protection protein dph1
1185.9194	3	6.1	KHGTVSGTVMEQR	K(2126.0004)HGTVSGTVMEQR	TKATFGGQHDFQHCINK	TK(1566.7824)ATFGGQHDFQHC(Carbamidomethyl)INK	aleitner_M1012_007	92.2468	19.6	2.3	0.40	6.1	994	241	5.5	1406	359	13.5	O14086	130	1	0	0	O60081	1364	1	0	0	48066.8	SCHPO	DNA-directed RNA polymerase I subunit rpa49	171169.8	SCHPO	Uncharacterized protein C1494.07
754.7960	5	-3.0	VGIGASGGKDSTVLAYVMK	VGIGASGGK(1900.9836)DSTVLAYVM(Oxidation)K	LFHKYSTLGHIEYR	LFHK(2006.0394)YSTLGHIEYR	aleitner_M1012_007	53.4135	15.5	5.6	0.40	4.6	604	106	2.9	1888	484	10.9	O94282	62	1	0	0	P22192	298	1	1	0	37861.8	SCHPO	Cytoplasmic tRNA 2-thiolation protein 1	41539.2	SCHPO	Double-strand-specific pac1 ribonuclease
782.3966	5	-7.3	KEEVSNFLHSIK	K(2477.2187)EEVSNFLHSIK	QNHVPSPSEKIQDHVPSPSEK	QNHVPSPSEK(1567.8246)IQDHVPSPSEK	aleitner_M1012_007	43.2405	16.6	5.2	0.40	5.5	552	100	5.3	628	106	11.1	Q10350	213	1	0	0	O42980	333	1	0	0	35617.1	SCHPO	Uncharacterized protein C1F12.08	47258.2	SCHPO	NEDD8-specific protease 1
923.5176	4	9.4	TVTLEGTVIHKTGLITGGSSNNR	TVTLEGTVIHK(1335.7510)TGLITGGSSNNR	NVKPRTGEGLK	NVK(2492.3235)PRTGEGLK	aleitner_M1012_007	84.8413	18.1	6.3	0.40	5.7	829	166	5.3	1060	220	12.4	O94383	655	1	0	0	O94424	179	1	0	0	140523.2	SCHPO	Structural maintenance of chromosomes protein 1	34623.2	SCHPO	Transcription initiation factor IIF subunit beta
746.8669	4	4.9	MSFGGSGSITNR	1770.8683-MSFGGSGSITNR	MDSGSRVNVNIQGTR	1350.6238-MDSGSRVNVNIQGTR	aleitner_M1012_007	58.2248	12.3	3.1	0.41	2.9	336	213	1.4	980	634	9.4	O13838	1	1	0	0	Q10282	1	1	0	0	40255.2	SCHPO	Nucleoporin nup40	32828.4	SCHPO	Guanine nucleotide-binding protein subunit beta
879.6725	4	-4.2	LKNMNFFNTMHMPSTPAHK	LK(1253.6213)NM(Oxidation)NFFNTMHMPSTPAHK	KTDTTYMLK	K(2399.1225)TDTTYM(Oxidation)LK	aleitner_M1012_007	86.1405	13.9	4.1	0.41	7.6	35	16	1.5	2566	791	6.3	O14343	720	1	0	0	Q09184	252	1	0	0	99060.0	SCHPO	Kinesin-like protein 5	41597.9	SCHPO	Curved DNA-binding protein
903.9571	4	-7.5	MDWVALSKSCK	2419.2352-M(Met-loss)DWVALSKSC(Carbamidomethyl)K	EGLMQGIKHELNLNLTGMQR	EGLMQGIK(1330.6591)HELNLNLTGMQR	aleitner_M1012_007	77.1825	15.8	5.0	0.41	7.7	82	9	5.3	398	70	8.1	O42948	1	1	0	0	O59757	1015	1	0	0	115551.5	SCHPO	Uncharacterized WD repeat-containing protein C16H5.13	153594.4	SCHPO	Kinetochore protein spc7
881.9738	4	0.50	MILKAGASILAVHGR	M(Oxidation)ILK(1971.9724)AGASILAVHGR	KMSSNIGHVFQNETVK	K(1689.9600)M(Oxidation)SSNIGHVFQNETVK	aleitner_M1012_007	73.9202	16.0	6.1	0.41	5.1	537	90	3.5	1541	402	10.9	Q9HGN6	167	1	0	0	O14138	379	1	0	0	45327.2	SCHPO	tRNA-dihydrouridine(16/17) synthase [NAD(P)(+)]	54568.8	SCHPO	NADH dehydrogenase [ubiquinone] complex I, assembly factor 7 homolog
708.7269	5	7.5	NKTSNEDLFDTNEMR	NK(1709.7818)TSNEDLFDTNEM(Oxidation)R	KTFDEDSSVEMIR	K(1966.8578)TFDEDSSVEM(Oxidation)IR	aleitner_M1012_007	58.3115	14.0	6.0	0.41	4.5	227	98	1.5	1669	1066	9.5	O14013	185	1	0	0	O74954	126	1	0	0	64026.2	SCHPO	RNA polymerase I-specific transcription initiation factor rrn5	67173.4	SCHPO	Transcription factor cbf11
852.4398	5	-7.7	MSFGCSEKIQLSAMIASIK	M(Oxidation)SFGC(Carbamidomethyl)SEK(2141.1588)IQLSAMIASIK	MINIVVLGSMNTDLVMRTK	2254.1047-M(Met-loss)INIVVLGSMNTDLVMRTK	aleitner_M1012_007	63.7797	18.4	4.6	0.41	5.9	810	127	4.5	1895	331	12.5	O14003	321	1	0	0	O60116	1	1	0	0	38439.9	SCHPO	Replication factor C subunit 3	33250.4	SCHPO	Putative ribokinase
994.5028	3	-5.1	GKWGIMVASHNK	GK(1637.8202)WGIM(Oxidation)VASHNK	QSGFGGQTKPVFHK	Q(Gln->pyro-Glu)SGFGGQTK(1480.7497)PVFHK	aleitner_M1012_007	45.7178	17.4	5.0	0.41	8.3	149	13	5.0	1264	223	9.1	O74524	385	1	0	0	Q9UTI8	55	1	0	0	55813.1	SCHPO	Probable proline dehydrogenase, mitochondrial	12205.6	SCHPO	60S ribosomal protein L42
929.8442	3	-5.2	SSKPPAPKLESK	SSK(1518.8116)PPAPKLESK	MAFGSKILNIGSK	1405.7817-M(Oxidation)AFGSKILNIGSK	aleitner_M1012_007	96.0768	14.0	5.8	0.41	3.0	710	265	1.4	2097	1029	11.0	P40233	321	1	0	0	O42885	1	1	0	0	50425.1	SCHPO	Casein kinase I homolog 1	63646.3	SCHPO	Putative inorganic phosphate transporter C8E4.01c
832.8542	5	-9.5	VLGVMALLDEGETDWKVIVIDVNDPLAPK	VLGVM(Oxidation)ALLDEGETDWK(994.6063)VIVIDVNDPLAPK	KAEIVAVK	K(3302.7360)AEIVAVK	aleitner_M1012_007	62.3232	19.3	7.2	0.41	9.9	87	7	4.1	2340	456	10.5	P19117	156	1	0	0	P40903	271	1	0	0	32468.0	SCHPO	Inorganic pyrophosphatase	49367.2	SCHPO	Sexual differentiation process putative subtilase-type proteinase isp6
877.7286	4	5.3	MDFGLTNNSIK	2399.3107-M(Met-loss)DFGLTNNSIK	QKGVQRPAVSRPVPMKPDSGK	QK(1245.6241)GVQRPAVSRPVPMKPDSGK	aleitner_M1012_007	76.1367	20.2	0.1	0.41	7.6	389	72	4.6	1986	398	12.6	O14159	1	1	0	0	O74424	1766	1	0	0	51289.0	SCHPO	Sphingoid long chain base kinase 4	211461.0	SCHPO	Nucleoporin nup211
1141.5637	3	2.0	MLVSNGGTGSAHEWDR	1705.8940-MLVSNGGTGSAHEWDR	KFANAIDRPSFFR	K(1853.8366)FANAIDRPSFFR	aleitner_M1012_007	89.0142	15.8	5.5	0.42	4.8	622	94	2.9	2198	469	11.0	O94486	1	1	0	0	Q10065	187	1	0	0	58421.4	SCHPO	Chitin synthase regulatory factor 2	99849.1	SCHPO	Potassium transport protein 2
976.7963	4	1.7	MDALKLLTTNVK	2688.4262-M(Met-loss)DALKLLTTNVK	LKDNISGDLLNYFLNLLEEISK	LK(1352.7915)DNISGDLLNYFLNLLEEISK	aleitner_M1012_007	74.4552	19.6	6.5	0.42	9.1	286	22	4.5	5009	955	10.5	Q09775	1	1	0	0	O42977	28	1	0	0	54026.5	SCHPO	ATP-dependent RNA helicase rok1	84838.2	SCHPO	Uncharacterized protein C20F10.08c
885.2745	5	1.6	STKPISISLGGTKAPTTTKPAAPAAQSK	STKPISISLGGTK(1712.8217)APTTTKPAAPAAQSK	GKKPENTEDGATSNK	GKK(2846.5753)PENTEDGATSNK	aleitner_M1012_007	80.6735	17.1	4.0	0.42	5.8	792	148	3.4	3937	880	11.3	O74718	142	1	0	0	Q09697	65	1	0	0	72557.0	SCHPO	Eukaryotic peptide chain release factor GTP-binding subunit	88208.3	SCHPO	Rho-GTPase-activating protein 8
558.6768	5	3.5	MLAHGSNDYGVSLK	1281.6241-M(Oxidation)LAHGSNDYGVSLK	IAEKYSDYR	IAEK(1644.7818)YSDYR	aleitner_M1012_007	24.6508	16.0	6.3	0.42	6.5	178	44	3.6	1130	360	11.6	O60070	1	1	0	0	Q9UTH0	791	1	0	0	74253.5	SCHPO	Set1 complex component ash2	132071.8	SCHPO	Nucleoporin nup132
557.7057	5	7.8	KFENILDQRPK	K(1396.7086)FENILDQRPK	MTGLVDQQELEK	1524.8300-M(Met-loss)TGLVDQQELEK	aleitner_M1012_007	53.8217	15.4	6.1	0.42	4.5	656	101	2.9	1931	496	10.9	Q10064	3230	1	0	0	Q9US24	1	1	0	0	420786.2	SCHPO	Uncharacterized PI3/PI4-kinase family protein C1F5.11c	15154.3	SCHPO	Ubiquitin-like protein ATG12
955.7111	4	-3.7	GDIKSAINNSTEDLSK	GDIK(2127.9920)SAINNSTEDLSK	MDSTAGSDASTPTNHTVSSKK	1828.9054-M(Met-loss)DSTAGSDASTPTNHTVSSKK	aleitner_M1012_007	92.2770	13.8	5.7	0.42	4.4	431	125	1.8	2939	1035	9.4	O14026	538	1	0	0	O94522	1	1	0	0	90680.0	SCHPO	Histone-lysine N-methyltransferase, H3 lysine-36 specific	44008.9	SCHPO	Chromatin structure-remodeling complex subunit rsc7
982.8744	3	-9.7	MTDIERFIEK	1796.0270-M(Met-loss)TDIERFIEK	GDKILLPMINLYIR	GDK(1287.6711)ILLPMINLYIR	aleitner_M1012_007	95.0253	20.0	6.0	0.42	6.6	777	178	6.0	1088	284	12.4	Q9P6J8	1	1	0	0	O13993	96	1	0	0	39436.3	SCHPO	Uncharacterized deaminase C1683.02	131503.9	SCHPO	DNA-directed RNA polymerase, mitochondrial
1216.3342	3	-1.7	KITLIATGGGAYK	K(2354.2369)ITLIATGGGAYK	SYNVILSPPKVQQADETISK	SYNVILSPPK(1429.8181)VQQADETISK	aleitner_M1012_007	97.2712	16.4	5.6	0.42	4.5	766	319	4.0	1050	491	11.9	O74962	133	1	0	0	Q09857	16	1	0	0	44861.5	SCHPO	Pantothenate kinase	121577.2	SCHPO	Intracellular protein transport protein uso1
1216.9680	3	9.0	VDKILEEMSPEDDSYVTVSDLK	VDK(1136.6554)ILEEMSPEDDSYVTVSDLK	KIASSQPLR	K(2649.2619)IASSQPLR	aleitner_M1012_007	65.1413	17.9	7.3	0.42	5.3	1287	168	4.5	2142	315	12.6	P87157	271	1	0	0	Q9UTJ7	28	1	0	0	59482.0	SCHPO	Probable ADP-ribosylation factor-binding protein C25H2.16c	70466.8	SCHPO	Probable succinate dehydrogenase [ubiquinone] flavoprotein subunit, mitochondrial
730.5803	5	9.8	ATGICGSDVHYWKEGGIGDFILK	ATGIC(Carbamidomethyl)GSDVHYWK(1125.6030)EGGIGDFILK	KSALGEVER	K(2660.2945)SALGEVER	aleitner_M1012_007	68.9808	18.8	8.8	0.42	9.5	93	4	3.4	3196	701	11.4	P36624	50	1	0	0	O74914	64	1	0	0	38851.4	SCHPO	Putative sorbitol dehydrogenase	26743.6	SCHPO	Uncharacterized protein C757.03c
551.8787	5	-5.7	KDVGLGMMHAIGK	K(1398.6676)DVGLGMMHAIGK	KMADFSFMLR	K(1493.7734)MADFSFM(Oxidation)LR	aleitner_M1012_007	36.8298	13.8	6.1	0.42	4.4	346	52	1.4	2941	666	9.4	P50531	393	1	0	0	O94731	445	1	0	0	68882.8	SCHPO	Checkpoint protein rad17	76035.7	SCHPO	Transport protein particle subunit trs85-1
732.5782	5	5.8	EYTAEIQQPKTLETAVEVQA	EYTAEIQQPK(1410.7065)TLETAVEVQA	MEAAPSEKVPAK	2385.1951-M(Oxidation)EAAPSEKVPAK	aleitner_M1012_007	78.9847	15.5	3.5	0.43	4.6	584	157	2.9	1802	601	10.9	Q9P6I7	357	1	0	0	O59831	1	1	0	0	41199.1	SCHPO	Adenine deaminase	59431.8	SCHPO	Uncharacterized amino-acid permease C965.11c
1068.8418	4	0.48	KPIRSVVPLNVMLLPIFLLCR	K(1777.8669)PIRSVVPLNVM(Oxidation)LLPIFLLC(Carbamidomethyl)R	MQTPTARSSTNVYGK	2631.5372-MQTPTARSSTNVYGK	aleitner_M1012_007	95.6298	14.5	3.9	0.43	3.2	1206	681	3.2	1206	714	11.3	Q09837	59	1	0	0	O14033	1	1	0	0	62201.1	SCHPO	GPI mannosyltransferase 4	13101.1	SCHPO	Uncharacterized protein C29B12.12
623.3028	4	-8.9	KCLAQGGKPDPEAR	K(963.4372)C(Carbamidomethyl)LAQGGKPDPEAR	MAQGEFK	1663.8352-M(Oxidation)AQGEFK	aleitner_M1012_007	64.9567	17.2	7.5	0.43	8.8	75	6	2.5	3596	874	8.4	O59699	433	1	0	0	Q9P7I8	1	1	0	0	63693.2	SCHPO	Uncharacterized transporter C36.02c	10006.7	SCHPO	UPF0390 protein C24B10.18
930.8996	5	0.33	LLSPCLHPIPVKLTNYEK	LLSPC(Carbamidomethyl)LHPIPVK(2528.2945)LTNYEK	MNISSQNVLLPSPIPSSSPMASHK	2259.2337-M(Met-loss)NISSQNVLLPSPIPSSSPMASHK	aleitner_M1012_007	75.0537	23.6	8.3	0.43	9.8	678	51	8.5	1356	139	13.8	O74858	179	1	0	0	Q9P7G6	1	1	0	0	60286.5	SCHPO	Lysine--tRNA ligase, mitochondrial	64103.1	SCHPO	Transcription factor P14E8.02
965.9776	4	1.7	MSSPTSPTSSPGR	2700.3276-M(Met-loss)SSPTSPTSSPGR	DGVLSSTKQQLSDLMTALGDAQER	DGVLSSTK(1297.6150)QQLSDLMTALGDAQER	aleitner_M1012_007	71.9950	17.9	4.4	0.43	9.2	102	30	5.5	1045	345	8.7	O74839	1	1	0	0	Q9US60	450	1	0	0	114270.6	SCHPO	Uncharacterized MscS family protein C1183.11	61939.0	SCHPO	Kinesin-like protein 3
888.4858	4	-0.45	MLVYYGGSALSVQSKK	1951.0489-M(Met-loss)LVYYGGSALSVQSKK	MGKLSMLYNAAIASTFVK	M(Met-loss)GK(1736.9349)LSMLYNAAIASTFVK	aleitner_M1012_007	81.9735	17.7	7.8	0.43	7.3	273	28	3.0	3922	936	11.0	O14228	1	1	0	0	Q10479	3	1	0	0	144867.9	SCHPO	Probable phosphoribosylformylglycinamidine synthase	57606.2	SCHPO	Dolichyl pyrophosphate Glc1Man9GlcNAc2 alpha-1,3-glucosyltransferase
652.7404	5	-5.0	MLAHGSNDYGVSLK	1767.9632-MLAHGSNDYGVSLK	MAVRSRPQLAFQTEK	1628.7868-M(Met-loss)AVRSRPQLAFQTEK	aleitner_M1012_007	71.3415	15.5	6.3	0.43	4.6	643	100	4.3	787	137	12.0	O60070	1	1	0	0	Q9HE11	1	1	0	0	74253.5	SCHPO	Set1 complex component ash2	73698.1	SCHPO	U3 small nucleolar RNA-associated protein 5
1297.0018	3	1.5	MSFFCGCMVIRLTFELK	1880.9996-M(Met-loss)SFFC(Carbamidomethyl)GC(Carbamidomethyl)MVIRLTFELK	GEKPPRIVIYEASER	GEK(2145.0461)PPRIVIYEASER	aleitner_M1012_007	98.9800	16.0	2.4	0.43	4.8	593	387	3.6	1284	788	11.2	P79052	1	1	0	0	Q9Y802	293	1	0	0	4950.0	SCHPM	Schizosaccharomyces pombe mRNA encoding 42 a.a. protein, complete cds	112829.5	SCHPO	Lysine-specific histone demethylase 1
893.6873	4	-9.9	MTSVEKASK	2575.2597-M(Oxidation)TSVEKASK	GISMSPMKPGLRMPSSFDLQSR	GISMSPMK(1133.5638)PGLRM(Oxidation)PSSFDLQSR	aleitner_M1012_007	37.1337	17.7	5.5	0.44	6.1	687	128	4.0	2604	672	11.6	Q9C0Z1	1	1	0	0	O75011	484	1	0	0	68966.8	SCHPO	Uncharacterized transcriptional regulatory protein PB24D3.01	71120.9	SCHPO	Serine/threonine-protein kinase nak1
559.4991	5	-9.2	KELDAYAEEYR	K(1406.8385)ELDAYAEEYR	NKIIELEGILK	NK(1523.7144)IIELEGILK	aleitner_M1012_007	25.0463	16.2	5.9	0.44	6.7	197	24	3.6	1445	272	11.6	Q874R3	484	1	0	0	Q9US03	431	1	0	0	78743.2	SCHPO	Anaphase-promoting complex subunit 2	91044.1	SCHPO	Kinesin-like protein 2
510.4615	5	-4.1	MNVNSSAFER	1524.8035-M(Met-loss)NVNSSAFER	MSKASLSPNVEDLK	1160.5462-M(Met-loss)SKASLSPNVEDLK	aleitner_M1012_007	27.3493	13.3	5.0	0.44	3.0	1160	223	1.7	3138	763	10.3	Q9HGQ3	1	1	0	0	O13734	1	1	0	0	82740.4	SCHPO	Probable zinc transporter cis4	72485.9	SCHPO	Shugoshin-2
1042.5221	3	-2.8	CTTMAIHVK	2065.0328-C(Carbamidomethyl)TTMAIHVK	MENSSIVKSPNPTIEEQR	1197.5886-M(Met-loss)ENSSIVKSPNPTIEEQR	aleitner_M1012_007	75.3303	19.4	4.3	0.44	6.5	734	141	3.9	3277	739	12.9	O14377	1	1	0	0	O59753	1	1	0	0	8081.4	SCHPM	Putative uncharacterized protein (Fragment)	34663.8	SCHPO	DNA repair protein rad14
718.5292	6	-8.2	MELDDFNSRILSQIFDK	2235.1576-MELDDFNSRILSQIFDK	FFDDFKPALTTRGDGVALK	FFDDFK(2208.0773)PALTTRGDGVALK	aleitner_M1012_007	70.4193	20.1	0.2	0.44	7.6	377	119	4.5	2009	619	12.5	Q09933	1	1	0	0	Q9P5N4	61	1	0	0	97547.0	SCHPO	Phosphoprotein p93	63657.4	SCHPO	Uncharacterized amino-acid permease C359.01
706.8674	4	2.5	HNKESVQMGMSK	HNK(1432.8000)ESVQM(Oxidation)GMSK	IKAAITQMIYK	IK(1528.7014)AAITQM(Oxidation)IYK	aleitner_M1012_007	55.0300	17.1	8.4	0.44	6.1	333	23	3.0	2151	377	11.0	O74862	163	1	0	0	Q92337	334	1	0	0	29638.5	SCHPO	rRNA-processing protein utp23	160613.7	SCHPO	ATP-binding cassette transporter abc1
493.8945	5	3.9	MSKSLIVSSPGK	1362.7871-M(Met-loss)SKSLIVSSPGK	KLSEPLLVNGR	K(1239.7075)LSEPLLVNGR	aleitner_M1012_007	40.3048	17.4	5.9	0.45	6.3	502	54	3.4	3147	464	11.1	Q09780	1	1	0	0	O13779	239	1	0	0	43407.2	SCHPO	Putative mevalonate kinase	71198.6	SCHPO	Putative metal ion transporter C17A12.14
801.7114	6	6.5	MDSMANTVSSSVVNTGNKPSETLNK	2177.9722-M(Oxidation)DSMANTVSSSVVNTGNKPSETLNK	MNDTNDVMHVHSESISPK	2764.2895-MNDTNDVMHVHSESISPK	aleitner_M1012_007	67.9247	15.4	6.7	0.45	4.5	697	124	2.9	2048	585	10.9	P40849	1	1	0	0	O74899	1	1	0	0	4421.1	SCHPO	M-factor	59323.0	SCHPO	Uncharacterized transporter C576.17c
889.2714	5	-2.2	KISEEMISQAIDK	K(2934.5702)ISEEM(Oxidation)ISQAIDK	LQDGVPDTISTLQTAGIKIWVLTGDR	LQDGVPDTISTLQTAGIK(1644.8280)IWVLTGDR	aleitner_M1012_007	82.5033	16.7	5.4	0.45	6.1	358	65	3.2	2222	526	10.6	O14255	296	1	0	0	O94296	785	1	0	0	92890.4	SCHPO	Probable mannosyl-oligosaccharide glucosidase	142380.4	SCHPO	Probable phospholipid-transporting ATPase C887.12
695.3811	4	-0.38	KPKVSPTPTSPKPK	KPK(1286.6143)VSPTPTSPKPK	AEKTGSQWDK	AEK(1628.9501)TGSQWDK	aleitner_M1012_007	53.6050	14.9	5.1	0.46	5.6	236	68	2.4	2024	650	10.4	O60182	20	1	0	0	Q9URY0	400	1	0	0	103490.2	SCHPO	Replication factor C subunit 1	48334.7	SCHPO	Ribosome biogenesis protein ytm1
781.2305	5	0.66	MNNSKQFLK	2792.5436-MNNSKQFLK	IQFERPSATKTALLLQDALLGQNK	IQFERPSATK(1246.6380)TALLLQDALLGQNK	aleitner_M1012_007	62.4125	16.1	7.3	0.46	4.5	704	141	3.6	1245	234	11.6	O42925	1	1	0	0	P87216	54	1	0	0	55578.5	SCHPO	Uncharacterized protein C16C6.01c	27459.4	SCHPO	Protein vip1
1318.3403	3	-7.6	MDSVKPIVKLEQAGSSNLEK	M(Met-loss+Acetyl)DSVKPIVK(1868.9131)LEQAGSSNLEK	KSNVLFCWSTAYQK	K(2221.1842)SNVLFC(Carbamidomethyl)WSTAYQK	aleitner_M1012_007	81.1623	21.4	3.8	0.46	8.3	783	97	5.1	4830	806	13.1	Q10448	9	1	0	0	O14303	140	1	0	0	16880.1	SCHPO	Uncharacterized protein C12B10.15c	46357.8	SCHPO	Uncharacterized protein C9G1.07
747.1834	5	2.9	FAASMFKQLNASNMITTVR	FAASMFK(1601.7937)QLNASNMITTVR	VPKPSETHTDPEK	VPK(2267.1442)PSETHTDPEK	aleitner_M1012_007	75.2465	15.5	6.8	0.46	4.6	514	74	2.9	1538	445	10.9	O14212	102	1	0	0	O13612	288	1	0	0	53404.1	SCHPO	Uncharacterized RING finger protein C6B12.07c	46433.5	SCHPO	NEDD8-specific protease 2
874.1826	4	-3.3	NVEKDFSNEGIFSNHK	NVEK(1628.8378)DFSNEGIFSNHK	KNAMLCTGATVLGR	K(2001.9432)NAMLC(Carbamidomethyl)TGATVLGR	aleitner_M1012_007	56.4973	19.1	8.1	0.46	8.1	201	26	5.1	1057	260	11.0	Q10719	1172	1	0	0	Q9US33	206	1	0	0	157074.9	SCHPO	Cell fusion protein fus1	29259.9	SCHPO	Putative serine acetyltransferase
1142.0470	4	3.8	FSHGKFAPKPMFVGLQDGTPK	FSHGKFAPK(2275.9638)PMFVGLQDGTPK	KDSLDDEDDNMISSNDPTK	K(2426.2457)DSLDDEDDNMISSNDPTK	aleitner_M1012_007	76.4213	21.2	5.6	0.46	7.4	935	222	6.2	1813	448	13.8	O42888	309	1	0	0	Q9HDW4	128	1	0	0	36629.2	SCHPO	Uncharacterized oxidoreductase C8E4.04	26697.2	SCHPO	Uncharacterized protein PB2B4.07
1028.9089	3	4.8	NMVDLNKLGDLSNGIR	NMVDLNK(1325.7806)LGDLSNGIR	VKELVSVSTVK	VK(1895.9775)ELVSVSTVK	aleitner_M1012_007	96.7835	16.6	4.4	0.46	5.6	501	259	5.1	688	349	13.1	O94548	180	1	0	0	O59856	51	1	0	0	50886.7	SCHPO	Maintenance of telomere capping protein 1	10896.8	SCHPO	Probable 54S ribosomal protein L33, mitochondrial
895.8578	5	8.7	NQDFKSLIMDALR	NQDFK(2908.4263)SLIM(Oxidation)DALR	MSSLEQLKATGTVVVSDTGDFESIAK	M(Acetyl+Oxidation)SSLEQLK(1703.8553)ATGTVVVSDTGDFESIAK	aleitner_M1012_007	80.8973	18.5	4.0	0.46	10.7	49	9	4.2	2355	720	7.8	O13290	3766	1	0	0	O42700	8	1	0	0	484322.0	SCHPO	Dynein heavy chain, cytoplasmic	35238.5	SCHPO	Transaldolase
631.5181	5	1.7	YDLISCKDLTWDLSR	YDLISC(Carbamidomethyl)K(1268.6401)DLTWDLSR	KTIDHFDAGK	K(2021.9768)TIDHFDAGK	aleitner_M1012_007	65.5532	17.1	5.4	0.46	4.6	1129	287	4.5	1201	330	12.5	Q9HGN8	18	1	0	0	Q9USN5	825	1	0	0	40334.3	SCHPO	Survival factor 2	125713.3	SCHPO	Probable NAD-specific glutamate dehydrogenase
715.7632	5	8.9	DGKVLLTEMQIQNPTASCIAK	DGK(1257.5660)VLLTEMQIQNPTASC(Carbamidomethyl)IAK	MGNDGGSLPTR	2454.2498-M(Oxidation)GNDGGSLPTR	aleitner_M1012_007	44.2968	15.4	6.1	0.46	4.5	652	117	2.9	1891	562	10.9	O94515	59	1	0	0	C1M2W1	1	1	1	0	58548.7	SCHPO	T-complex protein 1 subunit zeta	27057.5	SCHPM	Rtf2 factor
500.6804	5	-5.1	KFVAGEVIK	K(1508.7875)FVAGEVIK	SLKYDTYGVVAR	SLK(1127.6590)YDTYGVVAR	aleitner_M1012_007	42.8858	13.8	4.7	0.46	2.9	1605	408	2.9	1605	429	10.9	O14078	359	1	0	0	O13961	506	1	0	0	45362.6	SCHPO	Obg-like ATPase homolog	69355.9	SCHPO	Nuclear envelope protein ndc1
498.0800	5	-7.6	VLKTCLDTSKPAK	VLK(1025.5757)TC(Carbamidomethyl)LDTSKPAK	MAATTGNIIK	1597.8749-M(Met-loss)AATTGNIIK	aleitner_M1012_007	34.5612	16.6	5.5	0.46	7.8	216	16	2.9	6593	1009	10.9	Q10478	67	1	0	0	Q9Y7N1	1	1	0	0	51762.9	SCHPO	SAM50-like protein SPAC17C9.06	27073.3	SCHPO	Uncharacterized protein C1450.03
732.6087	4	6.5	MTVDLREEK	1937.8677-M(Met-loss)TVDLREEK	MVNTDNKENEPPNMEK	M(Met-loss+Acetyl)VNTDNK(1126.5870)ENEPPNMEK	aleitner_M1012_007	42.9848	15.6	3.8	0.46	6.1	251	57	2.6	2551	753	9.5	O59832	1	1	0	0	P41005	7	1	0	0	47421.3	SCHPO	Uncharacterized dipeptidase C965.12	11317.9	SCHPO	Protein mes1
891.7036	4	-0.53	KMEGSFQSR	K(2494.2850)MEGSFQSR	SEKPSALRLHSGDVVIMTGTSR	SEK(1206.5703)PSALRLHSGDVVIM(Oxidation)TGTSR	aleitner_M1012_007	46.7760	15.5	6.7	0.47	4.5	581	72	3.0	1535	234	11.0	O14398	10	1	0	0	O60066	238	1	0	0	19607.2	SCHPM	Putative uncharacterized protein (Fragment)	34348.4	SCHPO	Alpha-ketoglutarate-dependent dioxygenase abh1
743.9821	5	2.1	MKPDTVSLTRAFSK	M(Met-loss+Acetyl)K(2224.0569)PDTVSLTRAFSK	MDFRITEGSSPTSLSVSEK	1628.8774-M(Oxidation)DFRITEGSSPTSLSVSEK	aleitner_M1012_007	70.0768	13.9	3.9	0.47	4.5	323	60	1.4	2790	806	9.4	Q8WZK4	2	1	0	0	Q92349	1	1	0	0	28916.0	SCHPO	Defective in cullin neddylation protein 1	150944.5	SCHPO	Meiotically up-regulated gene 79 protein
1059.1833	3	-6.3	KLAYQMMYSK	K(1912.9281)LAYQMMYSK	QIKVGLEFYEDFCK	QIK(1399.6880)VGLEFYEDFC(Carbamidomethyl)K	aleitner_M1012_007	65.0587	17.6	5.5	0.47	5.1	1461	267	4.5	2149	415	12.5	O13743	49	1	0	0	Q09693	303	1	0	0	30500.2	SCHPO	Uncharacterized protein C16E8.08	57397.0	SCHPO	DNA polymerase type-X family protein pol4
611.9078	5	-0.52	MSALNKIVK	2035.9197-M(Oxidation)SALNKIVK	ENVPTPKEFNMEYER	ENVPTPK(1156.6526)EFNM(Oxidation)EYER	aleitner_M1012_007	61.4798	12.3	2.7	0.47	2.9	466	220	1.4	1400	765	9.4	Q10101	1	1	0	0	P54069	56	1	0	0	21947.7	SCHPO	40S ribosomal protein S7	33133.6	SCHPO	Protein bem46
756.1459	4	5.6	KNILTDLGFSDLK	K(1557.7345)NILTDLGFSDLK	MSISVTSHNDVSK	1600.8712-M(Oxidation)SISVTSHNDVSK	aleitner_M1012_007	41.9055	14.0	6.2	0.47	3.0	915	105	3.0	915	124	11.0	O94445	90	1	0	0	O94692	1	1	0	0	73120.6	SCHPO	ATP-dependent RNA helicase suv3, mitochondrial	51562.1	SCHPO	RuvB-like helicase 2
1211.6339	3	-1.2	IVKPVSVVKR	IVK(2508.1400)PVSVVKR	MQQDLFGSDSICPISSDDVLK	1261.8122-M(Oxidation)QQDLFGSDSIC(Carbamidomethyl)PISSDDVLK	aleitner_M1012_007	85.2340	16.1	6.1	0.47	5.7	540	78	4.2	1491	259	10.4	Q8WZK2	480	1	0	0	Q9USQ8	1	1	0	0	106404.4	SCHPO	GPI ethanolamine phosphate transferase 1	27496.5	SCHPO	Uncharacterized protein C577.11
730.9008	4	6.4	MGVNTAGDPQK	1934.0724-M(Met-loss)GVNTAGDPQK	KGVVAIDVGINSIPDATK	K(1123.5510)GVVAIDVGINSIPDATK	aleitner_M1012_007	26.6540	15.5	5.2	0.47	4.5	789	166	3.6	1447	318	11.0	Q10233	1	1	0	0	Q8WZJ7	225	1	0	0	130239.5	SCHPO	DNA-directed RNA polymerase III subunit RPC2	101203.4	SCHPO	C-1-tetrahydrofolate synthase, cytoplasmic
926.2193	4	0.0067	EILVNKAYATSDDFIMQYAK	EILVNK(1365.7075)AYATSDDFIM(Oxidation)QYAK	SSKDIAALMHR	SSK(2473.2087)DIAALMHR	aleitner_M1012_007	76.1080	16.1	5.9	0.47	6.7	233	27	3.5	1924	394	9.4	O94666	713	1	0	0	O60173	688	1	0	0	157563.6	SCHPO	DNA-directed RNA polymerase III subunit rpc1	78831.9	SCHPO	ATP-dependent RNA helicase dbp7
734.3978	5	-6.6	TKCIVDAVNNVLISHSK	TK(1769.9676)C(Carbamidomethyl)IVDAVNNVLISHSK	QKILHLLNEGNEPK	QK(2035.0772)ILHLLNEGNEPK	aleitner_M1012_007	99.1133	15.8	4.4	0.47	7.3	80	19	2.7	1297	610	9.6	O74771	326	1	0	0	O13828	297	1	0	0	43677.8	SCHPO	Protein dip1	83234.2	SCHPO	mRNA decapping complex subunit 2
804.4017	4	3.9	NQDFKSLIMDALR	NQDFK(1647.7781)SLIM(Oxidation)DALR	KDLTDFENPEFR	K(1703.8553)DLTDFENPEFR	aleitner_M1012_007	82.1722	14.8	5.6	0.47	5.5	289	33	2.4	2451	509	9.3	O13290	3766	1	0	0	O94572	483	1	0	0	484322.0	SCHPO	Dynein heavy chain, cytoplasmic	56058.2	SCHPO	Uncharacterized transporter C1773.15
533.4712	5	-5.6	MSTASEQAR	1666.9004-M(Oxidation)STASEQAR	GITMKSSAISLFFK	GITMK(1133.5023)SSAISLFFK	aleitner_M1012_007	31.6015	12.2	2.9	0.47	2.9	609	151	1.3	2088	674	9.3	O74843	1	1	0	0	O74945	71	1	0	0	28868.8	SCHPO	Sad1-interacting factor 1	112130.2	SCHPO	Ribosome assembly protein 1
565.2701	6	-8.9	KESESATNGHLVK	K(1986.8968)ESESATNGHLVK	VSNMCHGKHEVFEFL	VSNM(Oxidation)C(Carbamidomethyl)HGK(1536.7784)HEVFEFL	aleitner_M1012_007	50.1297	13.8	3.1	0.47	4.4	295	80	1.4	2297	859	9.4	O94620	5	1	0	0	O74974	645	1	0	0	37427.6	SCHPO	Pre-mRNA-splicing factor cwf17	75652.6	SCHPO	U3 small nucleolar RNA-associated protein 25
609.8130	6	4.4	QSVASKLADNSNVVMAD	QSVASK(1888.9822)LADNSNVVM(Oxidation)AD	KLIDIGEIDFDQAFK	K(1901.9041)LIDIGEIDFDQAFK	aleitner_M1012_007	64.6127	15.5	5.3	0.47	4.6	771	110	3.2	1993	375	10.9	Q9P370	113	1	0	0	Q9P6N4	474	1	0	0	14148.1	SCHPO	Zinc finger protein bud20	102524.8	SCHPO	Vacuolar membrane protein pep5
1337.6545	4	1.5	AFVEKAISNNPVTVFSK	AFVEK(3496.5868)AISNNPVTVFSK	VDMFKDIDNFDLSEEPNDVDYELAQEIR	VDMFK(1988.0619)DIDNFDLSEEPNDVDYELAQEIR	aleitner_M1012_007	92.5712	18.3	4.8	0.48	6.0	868	157	4.3	2449	655	12.3	Q9UTI2	11	1	0	0	P26359	557	1	0	0	12235.2	SCHPO	Glutaredoxin-2	113363.0	SCHPO	DNA mismatch repair protein msh3
730.5800	5	6.7	KYVEAYEMITGK	K(2217.1277)YVEAYEMITGK	NDESSLSPAKSHAVITQAPK	NDESSLSPAK(1568.7796)SHAVITQAPK	aleitner_M1012_007	69.5648	12.9	4.2	0.48	3.0	688	157	1.9	1545	406	9.9	Q9UUB4	284	1	0	0	Q1MTN3	500	1	0	0	33914.2	SCHPO	Phosphoribosylaminoimidazole-succinocarboxamide synthase	114476.8	SCHPO	Inner centromere protein-related protein pic1
512.6784	5	-1.7	GEAKLPNMLLK	GEAK(1329.6751)LPNM(Oxidation)LLK	QIMKSEWVR	QIM(Oxidation)K(1366.7530)SEWVR	aleitner_M1012_007	21.9960	17.0	4.9	0.48	4.8	1252	250	4.5	1519	354	12.2	O74853	900	1	0	0	O14019	619	1	0	0	121089.2	SCHPO	FKBP12-associated protein 1 homolog	69115.2	SCHPO	Serine/threonine-protein kinase hal4
695.3883	4	2.4	MATLTETISKADK	1500.8300-M(Met-loss)ATLTETISKADK	EKHLIALSNNPK	EK(1414.7555)HLIALSNNPK	aleitner_M1012_007	61.1737	12.9	4.8	0.48	2.9	400	294	2.0	733	484	10.0	B5BP48	1	1	0	0	P87245	355	1	0	0	44843.3	SCHPO	Putative alpha-ketoglutarate-dependent sulfonate dioxygenase	69241.7	SCHPO	Karyogamy meiotic segregation protein 1
665.3226	4	4.5	GEMAEMKGEMTIMK	GEMAEMK(1056.5525)GEMTIM(Oxidation)K	MAESLIQK	1738.7650-MAESLIQK	aleitner_M1012_007	30.5607	18.1	4.4	0.48	5.7	1852	462	5.0	2952	731	12.4	Q9Y7S2	214	1	0	0	Q09181	1	1	0	0	43299.7	SCHPO	UPF0612 protein C569.003	54795.1	SCHPO	Putative ATP-dependent RNA helicase ste13
710.6234	4	-5.4	MDNTSLLTRGGEIYSR	1157.6366-M(Met-loss)DNTSLLTRGGEIYSR	KMIVSGIEK	K(1818.9112)M(Oxidation)IVSGIEK	aleitner_M1012_007	44.2728	13.4	5.7	0.48	4.0	500	85	2.5	1516	307	10.5	O14012	1	1	0	0	Q10199	126	1	0	0	24332.5	SCHPO	Ribosomal RNA-processing protein 17	75167.8	SCHPO	Septation protein imp2
628.1207	4	3.0	MEQGAKR	1674.0444-M(Oxidation)EQGAKR	ALVVKLNGLDLLIR	ALVVK(972.4699)LNGLDLLIR	aleitner_M1012_007	47.1955	14.5	6.8	0.49	6.6	94	8	5.2	240	17	7.9	O14326	1	1	0	0	O43028	124	1	0	0	89260.7	SCHPO	E3 ubiquitin-protein ligase pub3	60233.1	SCHPO	Vacuolar protein 8
1235.0043	3	6.9	ISIKSFPSSLSLLSLYK	ISIK(1819.8840)SFPSSLSLLSLYK	AKIDAHDTTPLDEEK	AK(2020.1496)IDAHDTTPLDEEK	aleitner_M1012_007	99.0750	16.1	5.2	0.49	5.1	451	257	5.1	451	291	11.0	O14204	12	1	0	0	P87174	123	1	0	0	36064.5	SCHPO	Uncharacterized protein C5D6.12	23550.2	SCHPO	DNA polymerase epsilon subunit D
819.6628	4	-6.8	ASKAFGANDSPIR	ASK(1941.9659)AFGANDSPIR	KWQYMILDEAHNIK	K(1470.7467)WQYM(Oxidation)ILDEAHNIK	aleitner_M1012_007	24.8425	15.8	4.7	0.49	5.8	1049	153	4.5	2842	524	10.0	Q09719	764	1	0	0	O13682	568	1	0	0	94661.6	SCHPO	ATP-dependent RNA helicase dbp10	149457.3	SCHPO	Helicase swr1
1097.9453	5	2.8	MEVNGVSQSEAAPYVTKSSVK	3405.6261-M(Met-loss)EVNGVSQSEAAPYVTKSSVK	MNKANDYTLGVEMIPLSMGEFFEEIDHIR	2217.1165-M(Met-loss)NKANDYTLGVEMIPLSMGEFFEEIDHIR	aleitner_M1012_007	95.0713	17.9	5.8	0.50	5.8	1174	207	4.8	2231	529	12.1	Q09822	1	1	0	0	Q9USH7	1	1	0	0	102120.0	SCHPO	Cell division control protein 15	32550.4	SCHPO	Syntaxin-like protein psy1
702.6186	4	4.6	TSAKFGYSQSLYVR	TSAK(1200.6173)FGYSQSLYVR	KDMAVSQLR	K(1743.8832)DM(Oxidation)AVSQLR	aleitner_M1012_007	55.8420	11.7	4.9	0.50	2.4	609	147	2.4	609	149	9.3	O94387	1557	1	0	0	Q9Y7U4	159	1	0	0	222213.1	SCHPO	Uncharacterized ATP-dependent helicase C29A10.10c	37276.8	SCHPO	Non-structural maintenance of chromosome element 3
905.4863	3	3.1	KELNATSSQDQFAK	K(1147.6601)ELNATSSQDQFAK	KAIVDHLSK	K(1703.8366)AIVDHLSK	aleitner_M1012_007	97.0652	14.9	5.8	0.50	5.5	205	33	4.6	364	81	12.5	Q9HGM2	58	1	0	0	Q8TFH0	291	1	0	0	20191.9	SCHPO	Protein get1	76393.4	SCHPO	Probable 6-phosphofructo-2-kinase PB17E12.14c
885.2726	5	-5.2	QSGFTNGKITNTNGHAIPIAASK	Q(Gln->pyro-Glu)SGFTNGK(2112.1732)ITNTNGHAIPIAASK	HHALKYTANLLLNPIEK	HHALK(2447.2445)YTANLLLNPIEK	aleitner_M1012_007	81.2107	18.3	4.5	0.50	7.9	315	63	5.1	1787	424	12.5	O74805	1427	1	0	0	Q10197	1030	1	0	0	167658.7	SCHPO	Myosin-51	126274.7	SCHPO	Tubulin-folding cofactor D
1292.3253	3	7.1	MENSSIVKSPNPTIEEQR	1815.9214-MENSSIVKSPNPTIEEQR	MSKTAASSAVDASQAGTVK	2196.0732-M(Met-loss)SKTAASSAVDASQAGTVK	aleitner_M1012_007	89.3265	20.8	7.9	0.50	8.3	519	63	6.7	1263	197	14.1	O59753	1	1	0	0	O94315	1	1	0	0	34663.8	SCHPO	DNA repair protein rad14	33922.3	SCHPO	Uncharacterized oxidoreductase C215.11c
852.9563	4	10.0	KNFLLFDMPTHPIADTSIK	K(1220.6223)NFLLFDMPTHPIADTSIK	MNSPIQLHK	2325.2079-M(Oxidation)NSPIQLHK	aleitner_M1012_007	49.8905	17.0	4.1	0.51	5.2	697	111	4.4	1138	233	11.8	O14205	192	1	0	0	Q09812	1	1	0	0	38375.3	SCHPO	Vacuolar protein sorting-associated protein 74	58642.1	SCHPO	Autophagy-related protein 22
718.1799	5	6.1	KPVVPSSSGSLGTD	K(2256.1638)PVVPSSSGSLGTD	MNSVPNELTKSQELFGQISK	1467.7457-M(Met-loss)NSVPNELTKSQELFGQISK	aleitner_M1012_007	44.2210	12.9	4.7	0.51	3.5	572	132	1.4	2748	802	9.4	O13747	534	1	0	0	O74466	1	1	0	0	61826.0	SCHPO	RING finger protein ETP1 homolog	30654.1	SCHPO	Uncharacterized protein C1739.04c
652.5812	4	3.7	VKDEDVSLLMEK	VK(1201.5689)DEDVSLLMEK	KSSASFYMK	K(1542.7851)SSASFYM(Oxidation)K	aleitner_M1012_007	75.2962	15.9	4.3	0.51	8.1	63	9	1.9	2920	808	9.9	O59709	205	1	0	0	O14111	48	1	0	0	42962.2	SCHPO	Glucose-insensitive transcription protein 7	108213.7	SCHPO	Phosphatidylserine decarboxylase proenzyme 3
857.6882	5	8.0	VTLKEVGLFADGTAVK	VTLK(2636.4459)EVGLFADGTAVK	LGLDLQLVMELGQSKNGVLGTVSK	LGLDLQLVMELGQSK(1784.9924)NGVLGTVSK	aleitner_M1012_007	95.1380	15.4	2.6	0.51	4.5	478	225	3.2	1082	545	10.9	O94634	317	1	0	0	O13899	206	1	0	0	66544.1	SCHPO	Threonine dehydratase, mitochondrial	63880.1	SCHPO	Uncharacterized CDP-alcohol phosphatidyltransferase class-I family protein C22A12.08c
1094.8080	4	-4.8	KVWLPTHLWVCK	K(2809.3700)VWLPTHLWVC(Carbamidomethyl)K	MQDNQVLANTASMIMPKSSFITTK	MQDNQVLANTASM(Oxidation)IMPK(1703.9222)SSFITTK	aleitner_M1012_007	88.4242	17.0	4.5	0.51	6.0	486	73	4.6	1165	225	11.0	Q9UTA4	175	1	0	0	Q9P7W1	17	1	0	0	79931.4	SCHPO	Ribonucleases P/MRP protein subunit pop1	23037.2	SCHPO	Uncharacterized protein C1703.09
878.9631	4	3.9	LMKNNGIAWENTK	LM(Oxidation)K(1978.0485)NNGIAWENTK	IKINYGGDDITLLFMK	IK(1671.8290)INYGGDDITLLFMK	aleitner_M1012_007	73.7940	13.9	7.3	0.51	4.5	290	24	1.4	2353	429	9.4	O14310	147	1	0	0	Q9US07	362	1	0	0	105714.9	SCHPO	Nucleoporin npp106	75194.0	SCHPO	Probable actin-related protein 8
895.8525	5	2.8	MDKHFINDPEVLVLDGLK	Acetyl-MDK(2350.1210)HFINDPEVLVLDGLK	MGDSSKLVDILASSSVSSEER	M(Oxidation)GDSSK(2262.1606)LVDILASSSVSSEER	aleitner_M1012_007	73.0408	18.5	8.5	0.51	7.6	259	22	4.5	1520	340	10.9	O13902	3	1	0	0	O14356	1588	1	0	0	62317.0	SCHPO	Dihydroxyacetone kinase 1	266186.0	SCHPO	Phosphatidylinositol 3-kinase tor1
745.1733	5	0.51	MNAPSFTGLPTSMLSVKMICSECR	988.5818-M(Oxidation)NAPSFTGLPTSMLSVKMIC(Carbamidomethyl)SEC(Carbamidomethyl)R	KHLANIR	K(2870.3145)HLANIR	aleitner_M1012_007	51.6065	15.0	7.2	0.51	7.2	97	6	2.4	2431	676	10.4	O13749	1	1	0	0	Q09818	105	1	0	0	36687.7	SCHPO	Transcription initiation factor IIB	54418.0	SCHPO	Putative general negative regulator of transcription C16C9.04c
859.3995	4	-2.1	KVVGCSCVAVTDYGEDSAALQK	K(1077.4722)VVGC(Carbamidomethyl)SC(Carbamidomethyl)VAVTDYGEDSAALQK	MDETIGMK	2494.1720-M(Oxidation)DETIGMK	aleitner_M1012_007	57.8352	14.8	4.3	0.51	8.5	35	6	3.1	1302	335	11.6	O14062	117	1	0	0	Q9C0Z0	1	1	0	0	15615.8	SCHPO	40S ribosomal protein S12-A	59257.7	SCHPO	Uncharacterized amino-acid permease PB24D3.02c
622.9360	5	4.2	LIPPAPGAAKAAVMFTPPK	LIPPAPGAAK(1217.5710)AAVM(Oxidation)FTPPK	MSATSREGNK	2030.1275-MSATSREGNK	aleitner_M1012_007	45.9705	17.0	7.1	0.51	6.7	258	23	2.9	2558	757	10.3	O74653	775	1	0	0	O14252	1	1	0	0	93774.0	SCHPO	Protein pob1	41767.9	SCHPO	Putative oxidoreductase C6G10.06
695.1224	4	0.83	MSTSSLAFLKAK	1493.7627-MSTSSLAFLKAK	SHGPKPRDFSTK	SHGPK(1420.7636)PRDFSTK	aleitner_M1012_007	35.2115	16.1	6.9	0.51	8.2	76	3	2.0	3800	796	7.9	O14023	1	1	0	0	O74801	98	1	0	0	61850.5	SCHPO	Probable elongator complex protein 3	29550.1	SCHPO	54S ribosomal protein yml6, mitochondrial
595.8280	4	-7.6	MTLAAVAQLNSSGSILK	807.4127-M(Met-loss)TLAAVAQLNSSGSILK	KHEEK	K(1709.9564)HEEK	aleitner_M1012_007	33.2647	13.1	3.8	0.51	5.0	220	29	2.4	1540	277	10.1	O94660	1	1	0	0	O14207	1404	1	0	0	30421.3	SCHPO	Probable hydrolase nit2	217435.4	SCHPO	Protein mms22
920.3074	5	5.8	ILKQLWPYIIAMILNFIVR	ILK(2237.0886)QLWPYIIAM(Oxidation)ILNFIVR	MSSASMFGSLKTNAVDESQLK	2497.4535-M(Met-loss)SSASMFGSLKTNAVDESQLK	aleitner_M1012_007	91.6727	18.5	7.4	0.51	6.0	810	179	4.5	1960	518	12.5	Q9UU86	567	1	0	0	Q9UTE4	1	1	0	0	80592.2	SCHPO	Protein SYG1 homolog	25901.9	SCHPO	Uncharacterized glutamine amidotransferase C222.08c
425.5540	6	-7.8	QFKGITIPVR	QFK(1389.6082)GITIPVR	DGQVEKSDCSK	DGQVEK(1295.7602)SDC(Carbamidomethyl)SK	aleitner_M1012_007	27.3202	14.4	4.9	0.51	3.5	1495	200	3.0	2156	323	10.9	Q0E7J8	186	1	0	0	Q9P7G6	267	1	0	0	25038.0	SCHPO	DNA polymerase zeta processivity subunit	64103.1	SCHPO	Transcription factor P14E8.02
941.9932	4	5.5	NVVEKFDEVNDQIELMR	NVVEK(1670.9131)FDEVNDQIELM(Oxidation)R	VKYLLDENGEILK	VK(2231.0780)YLLDENGEILK	aleitner_M1012_007	62.4908	16.4	7.1	0.51	4.8	1081	197	3.9	1957	433	11.6	O13735	1027	1	0	0	Q9Y7Z6	204	1	0	0	154326.8	SCHPO	Actin-interacting protein 3 homolog	44361.2	SCHPO	Meiotic chromosome segregation protein C1539.02
674.8646	4	0.48	MPPSSSITQEDK	1507.8610-M(Met-loss)PPSSSITQEDK	NKLSIVIGPTGSGK	NK(1325.6351)LSIVIGPTGSGK	aleitner_M1012_007	63.4838	14.4	5.1	0.52	4.5	351	49	3.5	678	93	9.9	O36027	1	1	0	0	Q9P7V2	642	1	0	0	59606.1	SCHPO	Wiskott-Aldrich syndrome protein homolog 1	164791.2	SCHPO	ATP-binding cassette transporter abc4
694.3622	5	6.5	MSKASLSPNVEDLK	M(Met-loss+Acetyl)SK(2038.0061)ASLSPNVEDLK	LHKSFHFPSGEPFNTR	LHK(1566.8141)SFHFPSGEPFNTR	aleitner_M1012_007	45.5913	17.0	5.7	0.52	4.5	1015	303	4.5	1015	331	12.5	O13734	3	1	0	0	Q9URY1	608	1	0	0	72485.9	SCHPO	Shugoshin-2	75842.1	SCHPO	Serine/threonine-protein kinase ppk16
1197.9603	3	-3.4	NLNSVAKNVSDASNILLSMDK	NLNSVAK(1342.7344)NVSDASNILLSM(Oxidation)DK	KSIAGSLSDISK	K(2386.2050)SIAGSLSDISK	aleitner_M1012_007	79.5577	17.3	6.4	0.52	4.9	1659	194	4.4	2296	310	12.4	Q10339	25	1	0	0	Q9USQ6	498	1	0	0	69042.5	SCHPO	Exocyst complex component exo70	101708.8	SCHPO	Inositol-1,4,5-trisphosphate 5-phosphatase 2
645.6754	3	-7.2	MTDVQETQK	986.5623-M(Met-loss)TDVQETQK	MIFMILGR	1085.5241-M(Met-loss)IFMILGR	aleitner_M1012_007	97.3735	11.9	4.2	0.52	7.2	13	2	0.9	1060	393	4.7	Q10343	1	1	0	0	O74926	1	1	0	0	37427.6	SCHPO	5'-AMP-activated protein kinase subunit gamma	28210.9	SCHPO	Rhomboid protein 2
556.8883	5	-0.39	DKAGPEDSVDK	DK(1619.8705)AGPEDSVDK	NKLHSICEILQK	NK(1297.6038)LHSIC(Carbamidomethyl)EILQK	aleitner_M1012_007	41.8743	16.0	5.7	0.52	5.1	463	54	5.0	492	55	13.0	O94347	92	1	0	0	Q9UT94	188	1	0	0	36094.0	SCHPO	ATP-dependent (S)-NAD(P)H-hydrate dehydratase	25560.6	SCHPO	eRF1 methyltransferase catalytic subunit mtq2
955.7148	4	6.7	MSDQDALDTQEK	2570.2574-M(Met-loss)SDQDALDTQEK	KVNEAGMQFVGPSPEVIDSLGDK	K(1386.6151)VNEAGM(Oxidation)QFVGPSPEVIDSLGDK	aleitner_M1012_007	92.8620	13.8	3.6	0.52	3.5	1099	216	2.4	2489	654	10.3	O14327	1	1	0	0	Q9UUE1	128	1	0	0	18460.9	SCHPO	Polyadenylate-binding protein 2	130861.8	SCHPO	Pyruvate carboxylase
1119.5374	3	-4.5	MSLEQYVSDK	2288.0921-M(Met-loss)SLEQYVSDK	VADASGSKYSVHTSNSTPQSK	VADASGSK(1205.5816)YSVHTSNSTPQSK	aleitner_M1012_007	60.5523	17.1	3.3	0.52	6.6	381	145	4.5	1426	580	10.5	Q10752	1	1	0	0	Q9P7E8	139	1	0	0	121218.1	SCHPO	Pre-mRNA-splicing factor ATP-dependent RNA helicase-like protein cdc28	91138.2	SCHPO	Protein app1
969.9677	4	-5.5	DWKLAGLYEVYIAYAK	DWK(1973.8702)LAGLYEVYIAYAK	LSENDNEKAEESNETK	LSENDNEK(2040.0608)AEESNETK	aleitner_M1012_007	84.6927	15.7	3.7	0.52	5.1	817	219	4.7	1078	299	10.6	O13637	744	1	0	0	Q09847	785	1	0	0	132500.1	SCHPO	Protein transport protein sec31	145778.1	SCHPO	Nucleoporin nup146
925.8260	3	4.9	AWKSYENPSLSSHR	AWK(1113.6468)SYENPSLSSHR	MSSLGKLLK	1798.8638-MSSLGKLLK	aleitner_M1012_007	96.0688	14.5	5.0	0.52	4.6	325	112	1.9	1880	999	9.9	O60117	127	1	0	0	O74480	1	1	0	0	31382.2	SCHPO	Uncharacterized RING finger protein C16G5.03	37435.9	SCHPO	Uncharacterized protein C1840.07c
598.4951	5	-7.7	GKNVLDQDYVMR	GK(1534.7589)NVLDQDYVM(Oxidation)R	VKDALMYINVTD	VK(1590.7712)DALM(Oxidation)YINVTD	aleitner_M1012_007	35.5462	13.9	5.7	0.53	4.5	349	48	1.4	2970	870	9.4	O94313	1096	1	0	0	O13986	779	1	0	0	127480.9	SCHPO	Carbamoyl-phosphate synthase arginine-specific large chain	90408.4	SCHPO	Uncharacterized protein C26H5.04
784.9832	5	-9.4	MNLHGLELPGRDQR	2269.0903-M(Oxidation)NLHGLELPGRDQR	DDFESKLNFSAFVQSLER	DDFESK(1788.8941)LNFSAFVQSLER	aleitner_M1012_007	64.8603	17.1	7.2	0.53	6.1	521	75	3.0	3638	753	11.0	Q9UT72	1	1	0	0	Q9HGM8	376	1	0	0	23060.6	SCHPO	E3 ubiquitin-protein ligase complex slx8-rfp subunit rfp2	79871.9	SCHPO	ATP-dependent DNA helicase II subunit 2
639.1013	4	7.9	MKPDTVSLTRAFSK	972.5168-MKPDTVSLTRAFSK	MPDLSLYK	1717.9073-M(Met-loss)PDLSLYK	aleitner_M1012_007	69.6513	16.0	5.2	0.53	6.6	235	39	3.5	1755	562	11.5	Q8WZK4	1	1	0	0	O43036	1	1	0	0	28916.0	SCHPO	Defective in cullin neddylation protein 1	19385.6	SCHPO	DNA-directed RNA polymerase I subunit rpa43
711.1507	5	2.4	AHGPLFKTMGTADSQNR	AHGPLFK(1720.8243)TMGTADSQNR	GKFGLCIDYSPNGR	GK(1967.9523)FGLC(Carbamidomethyl)IDYSPNGR	aleitner_M1012_007	47.5643	12.8	4.6	0.53	5.0	131	15	3.5	376	65	7.8	O74908	106	1	0	0	Q09150	146	1	0	0	44150.9	SCHPO	Probable tRNA-splicing endonuclease subunit sen54	32936.1	SCHPO	Meiotic recombination protein rec14
888.6838	4	-9.6	MVAPAHNYESR	2261.1580-M(Oxidation)VAPAHNYESR	EIFEGIVGKDLGNTFLTDR	EIFEGIVGK(1427.6503)DLGNTFLTDR	aleitner_M1012_007	46.9138	16.0	3.0	0.53	4.5	869	179	3.5	1653	345	11.5	O13908	1	1	0	0	Q9P7X8	274	1	0	0	27897.9	SCHPO	Uncharacterized oxidoreductase C22A12.17c	131688.3	SCHPO	Probable DNA-directed RNA polymerase I subunit RPA2
717.1611	5	3.2	MSENRLGICSTCQK	1882.0088-M(Oxidation)SENRLGIC(Carbamidomethyl)STC(Carbamidomethyl)QK	KDLATESQLPLSAPFK	K(1836.8168)DLATESQLPLSAPFK	aleitner_M1012_007	85.8442	16.1	7.2	0.53	5.2	667	87	5.0	760	110	10.9	O74906	1	1	0	0	Q86ZU7	114	1	1	0	39310.8	SCHPO	Putative box C/D snoRNA protein SPCC613.07	86112.0	SCHPO	Rsm22-cox11 tandem protein 2, mitochondrial
974.9894	4	-6.8	FGKDISQPSVSQILSSK	FGK(2075.9872)DISQPSVSQILSSK	KLANANSNGISNYGTGDSR	K(1958.0361)LANANSNGISNYGTGDSR	aleitner_M1012_007	89.5083	17.4	5.0	0.53	8.1	178	30	4.4	1790	500	9.3	P49777	43	1	0	0	O60161	643	1	0	0	59840.4	SCHPO	ARS-binding protein 1	79122.1	SCHPO	U3 small nucleolar RNA-associated protein 4
1140.6578	3	-1.1	KLNGNEVPAVLPPELIPPSTR	K(1178.7023)LNGNEVPAVLPPELIPPSTR	KNALLQINK	K(2378.3209)NALLQINK	aleitner_M1012_007	62.0435	17.6	3.0	0.53	5.2	1006	392	4.4	1636	703	12.4	Q10172	889	1	0	0	Q10290	210	1	0	0	193280.4	SCHPO	Actin cytoskeleton-regulatory complex protein pan1	34515.6	SCHPO	Chromosome segregation protein mal2
917.1911	4	-7.0	KVPIHVVQSFCR	K(2195.9636)VPIHVVQSFC(Carbamidomethyl)R	MQTVMMDDIQSTDSIAEK	1606.8654-MQTVM(Oxidation)MDDIQSTDSIAEK	aleitner_M1012_007	95.6455	15.8	2.9	0.53	4.4	615	255	3.4	1141	539	11.4	Q09804	1200	1	0	0	Q9HDY1	1	1	0	0	151571.6	SCHPO	Probable nucleolar pre-ribosomal-associated protein 2	83173.6	SCHPO	Anaphase spindle elongation protein 1
795.6393	5	2.6	DLKPENILLDVQGHIALCDFGLSK	DLK(1278.7448)PENILLDVQGHIALC(Carbamidomethyl)DFGLSK	KPSIWQRVK	K(2832.4732)PSIWQRVK	aleitner_M1012_007	69.3560	14.4	5.2	0.54	3.5	1104	237	2.9	1680	464	10.9	Q10364	394	1	0	0	O13920	115	1	0	0	71899.8	SCHPO	Serine/threonine-protein kinase sck2	55724.5	SCHPO	LETM1 domain-containing protein mdm28, mitochondrial
719.1218	4	2.9	HKESSETKPVDK	HK(1488.7503)ESSETKPVDK	KLCGQVCLMVK	K(1521.7675)LC(Carbamidomethyl)GQVC(Carbamidomethyl)LM(Oxidation)VK	aleitner_M1012_007	50.9888	13.9	5.1	0.54	4.6	334	37	4.5	358	48	9.3	Q9UST7	803	1	0	0	O94573	286	1	0	0	153642.8	SCHPO	Transcription factor tau subunit sfc3	68839.9	SCHPO	Uncharacterized transcriptional regulatory protein C1773.16c
749.5677	5	-9.0	KYIIGIISNTDER	K(2222.0161)YIIGIISNTDER	DVTSSGFSMKGLNEPSQER	DVTSSGFSM(Oxidation)K(1658.8879)GLNEPSQER	aleitner_M1012_007	53.5992	14.2	5.2	0.54	5.1	297	60	3.2	1111	242	9.1	O14262	126	1	0	0	O13765	270	1	0	0	26598.6	SCHPO	Putative uncharacterized hydrolase C7D4.05	54565.6	SCHPO	Lariat debranching enzyme
680.6128	4	5.3	SSVKITGPSSPNAR	SSVK(1318.6656)ITGPSSPNAR	VDKEALESYK	VDK(1537.8100)EALESYK	aleitner_M1012_007	74.5787	14.0	3.1	0.55	6.2	124	18	2.6	1515	588	7.8	Q9USS2	590	1	0	0	Q9USX1	535	1	0	0	96126.5	SCHPO	Serine/threonine-protein kinase ppk29	99446.9	SCHPO	Aminopeptidase 1
566.7988	4	-9.8	KPTMGGIPHDK	K(1067.5863)PTM(Oxidation)GGIPHDK	KLDGIEQK	K(1333.6700)LDGIEQK	aleitner_M1012_007	23.8023	14.6	6.4	0.55	5.2	254	30	2.5	1480	301	9.4	Q9USN5	735	1	0	0	O13687	101	1	0	0	125713.3	SCHPO	Probable NAD-specific glutamate dehydrogenase	25741.9	SCHPO	V-type proton ATPase subunit E
677.1006	4	0.60	GLKSCLVAADTFR	GLK(1267.6271)SC(Carbamidomethyl)LVAADTFR	MHGAPEFLTK	1574.8127-MHGAPEFLTK	aleitner_M1012_007	81.2562	15.6	6.9	0.55	4.6	508	73	3.0	1372	307	11.0	P21565	131	1	0	0	O14118	1	1	0	0	56698.2	SCHPO	Signal recognition particle 54 kDa protein homolog	33051.1	SCHPO	Uncharacterized protein C3A11.03
533.4901	5	-9.8	MSENALLALQR	1548.8260-M(Met-loss)SENALLALQR	TGSLLDKNAHSLR	TGSLLDK(1251.6823)NAHSLR	aleitner_M1012_007	44.3048	14.4	6.0	0.55	4.4	507	143	2.0	2613	764	10.0	Q10183	1	1	0	0	O13785	171	1	0	0	29327.6	SCHPO	Uncharacterized protein C3F10.08c	25829.1	SCHPO	Protein transport protein use1
926.2159	4	-4.6	KSNETIATPVPDAASR	K(2045.0036)SNETIATPVPDAASR	AVSMGYTKFMAIGVMSAK	AVSM(Oxidation)GYTK(1793.9159)FMAIGVMSAK	aleitner_M1012_007	78.2808	15.5	5.3	0.55	5.0	602	101	4.6	786	129	12.6	Q9P7V5	108	1	0	0	Q09190	73	1	0	0	206802.1	SCHPO	Protein transport protein sec72	14892.2	SCHPO	Putative cytidine deaminase
679.6190	4	-3.5	KPVDVSYAGLAR	K(1439.7582)PVDVSYAGLAR	MTQPDIEIVIK	1412.7664-M(Oxidation)TQPDIEIVIK	aleitner_M1012_007	28.5058	17.1	3.6	0.55	6.2	439	80	2.9	3318	980	10.9	Q9URV3	52	1	0	0	O94594	1	1	0	0	33846.3	SCHPO	Meiotically up-regulated gene 2 protein	16440.9	SCHPO	Putative uncharacterized membrane protein C622.04
1020.7485	4	7.8	KQYTNVQNEYELMFER	K(1987.9599)QYTNVQNEYELMFER	YNESKVANNSQNNQIK	YNESK(2229.0412)VANNSQNNQIK	aleitner_M1012_007	95.8980	12.8	0.8	0.55	3.5	498	447	2.9	772	725	10.4	Q92372	262	1	0	0	P87245	244	1	0	0	68197.8	SCHPO	Replication factor A protein 1	69241.7	SCHPO	Karyogamy meiotic segregation protein 1
562.6444	5	-4.2	KYDDMLQSYQR	K(1362.5366)YDDMLQSYQR	MDNANCVGGCK	1583.7290-MDNANC(Carbamidomethyl)VGGC(Carbamidomethyl)K	aleitner_M1012_007	51.3745	13.9	5.1	0.56	3.0	1538	347	2.9	1654	427	10.9	Q9HFR0	84	1	0	0	Q9UT49	1	1	0	0	51375.7	SCHPO	COP9 signalosome complex subunit 2	65771.6	SCHPO	Poly(A) RNA polymerase cid13
541.4789	5	-8.0	MGKNGSQLK	1871.9186-M(Met-loss)GKNGSQLK	MSEMEKQVENLSLEAK	968.5291-M(Met-loss)SEMEKQVENLSLEAK	aleitner_M1012_007	28.6670	18.8	5.9	0.56	7.5	824	92	5.8	2470	396	11.3	O43051	1	1	0	0	O74407	1	1	0	0	95152.9	SCHPO	Probable nucleolar complex protein 14	66671.4	SCHPO	Aspartate--tRNA ligase, cytoplasmic
726.5723	5	9.3	MAQACKTTYSSR	2356.1984-M(Met-loss)AQAC(Carbamidomethyl)KTTYSSR	KGSIIMNLLSDAAQTETWPK	K(1409.6609)GSIIM(Oxidation)NLLSDAAQTETWPK	aleitner_M1012_007	68.2310	14.6	4.1	0.56	5.0	452	95	2.0	3663	951	9.6	Q9USM3	1	1	0	0	P78827	144	1	0	0	46839.0	SCHPO	Chromatin structure-remodeling complex subunit sfh1	45189.2	SCHPO	Probable ketol-acid reductoisomerase, mitochondrial
610.8309	4	-2.6	KFADIGNTVK	K(1347.7034)FADIGNTVK	KEASPHSDVLK	K(1229.6656)EASPHSDVLK	aleitner_M1012_007	81.4313	20.0	4.1	0.56	7.0	622	126	5.3	1556	327	13.0	P14965	95	1	0	0	O74833	656	1	0	0	29362.0	SCHPO	Orotidine 5'-phosphate decarboxylase	106026.3	SCHPO	DNA ligase 4
743.3783	4	-8.8	YKPLMVANSASMAAAAAK	YK(1175.5935)PLMVANSASMAAAAAK	MEKGHSDLPR	1931.9849-M(Met-loss)EKGHSDLPR	aleitner_M1012_007	45.4347	17.6	6.8	0.56	6.0	596	164	3.6	2522	778	11.6	O60162	262	1	0	0	O13941	1	1	0	0	68713.4	SCHPO	Uncharacterized protein C19F5.03	70785.4	SCHPO	Uncharacterized beta-glucan synthesis-associated protein C23H3.11c
903.9570	4	9.9	DLTKPNLQSNDNK	DLTK(2126.0208)PNLQSNDNK	MSDYGFANIEEAKADAIFK	1623.8104-M(Met-loss)SDYGFANIEEAKADAIFK	aleitner_M1012_007	77.8053	15.5	4.6	0.56	4.5	749	164	3.0	1998	575	11.0	Q92367	560	1	0	0	O42652	1	1	0	0	65278.4	SCHPO	Amino-acid permease 1	46140.8	SCHPO	Aspartate aminotransferase, cytoplasmic
1031.0042	4	8.6	DDKSAKPELPFGKPADR	DDK(2249.9938)SAKPELPFGKPADR	MGQAQSGNFSNFGDGANGDNKK	2008.0266-M(Met-loss)GQAQSGNFSNFGDGANGDNKK	aleitner_M1012_007	89.5362	18.9	6.3	0.57	6.1	1100	161	5.5	1569	244	12.8	O14178	48	1	0	0	P36612	1	1	0	0	31761.0	SCHPO	54S ribosomal protein L40, mitochondrial	50060.6	SCHPO	26S protease regulatory subunit 4 homolog
1234.6246	3	4.1	SFPTLQSYTLKDDPWMDSGK	SFPTLQSYTLK(1369.7639)DDPWM(Oxidation)DSGK	MVSNNAVIIKK	2469.1410-M(Oxidation)VSNNAVIIKK	aleitner_M1012_007	68.2230	17.7	8.2	0.57	6.8	580	82	6.1	905	135	13.0	O74842	916	1	0	0	Q9C0Y6	1	1	0	0	143668.0	SCHPO	ATP-dependent helicase fft2	38613.0	SCHPO	Zinc-type alcohol dehydrogenase-like protein PB24D3.08c
948.4481	5	-2.1	DCDQVNKDDVSFGHVVGVAGTTGADEDVYHEYAK	DC(Carbamidomethyl)DQVNK(1040.5866)DDVSFGHVVGVAGTTGADEDVYHEYAK	KSSGIGNLK	K(3834.6955)SSGIGNLK	aleitner_M1012_007	49.0325	17.5	7.5	0.57	5.7	640	129	4.4	1387	371	11.8	Q9HFF2	171	1	0	0	Q9P7T1	1266	1	0	0	24644.3	SCHPO	Uncharacterized protein C683.02c	559853.9	SCHPO	Hydroxamate-type ferrichrome siderophore peptide synthetase
637.6155	4	-0.95	KPRVVTALTMLK	K(1174.6081)PRVVTALTM(Oxidation)LK	KSSLSSVSDK	K(1509.8953)SSLSSVSDK	aleitner_M1012_007	34.0768	14.2	5.2	0.57	4.8	445	111	3.4	1199	371	9.4	Q09841	108	1	0	0	O43065	1100	1	0	0	29337.7	SCHPO	Probable proteasome subunit beta type-2	217633.5	SCHPO	Probable helicase mot1
522.2666	5	2.6	MDSDSPILPLSNNPPAAR	712.3643-MDSDSPILPLSNNPPAAR	MALDEK	2031.9935-M(Met-loss)ALDEK	aleitner_M1012_007	70.6652	20.8	5.1	0.57	11.4	95	19	6.7	1227	277	14.7	Q9P6P3	1	1	0	0	Q9UT85	1	1	0	0	61491.7	SCHPO	Serine/threonine-protein kinase ppk15	58404.7	SCHPO	Uncharacterized WD repeat-containing protein C343.04c
590.4706	5	-6.3	MAADIGSQSSGSLEER	1310.5990-MAADIGSQSSGSLEER	MPSNSTPANEEK	1774.8043-M(Met-loss)PSNSTPANEEK	aleitner_M1012_007	27.0498	14.0	5.7	0.58	3.9	651	120	3.4	922	200	10.1	Q10407	1	1	0	0	Q1MTR4	1	1	0	0	125133.7	SCHPO	MAP kinase kinase kinase mkh1	46955.6	SCHPO	Putative histone deacetylase complex subunit cti6
1025.2057	4	-3.5	TNSSVSLKGMDGSSSWK	TNSSVSLK(2310.9878)GM(Oxidation)DGSSSWK	MKDYYSENGFEEIFEEK	1923.8884-M(Oxidation)KDYYSENGFEEIFEEK	aleitner_M1012_007	52.4880	17.0	6.5	0.58	4.6	1579	312	4.4	1794	413	12.4	G2TRL1	150	1	0	0	P87143	1	1	0	0	19489.0	SCHPO	Uncharacterized protein C186.04c	64416.5	SCHPO	Uncharacterized RNA-binding protein C57A7.13
926.2157	4	-7.8	SFLPFGKGNGGLDEGTANV	SFLPFGK(1821.9513)GNGGLDEGTANV	MAKVTGLPEFEDLHTK	2016.9793-M(Met-loss)AKVTGLPEFEDLHTK	aleitner_M1012_007	78.7917	17.6	5.6	0.58	5.1	1229	229	2.9	4737	1046	12.5	Q92344	373	1	0	0	Q9P5M9	1	1	0	0	41001.1	SCHPO	Kinetochore protein fta5	28811.3	SCHPO	Meiotically up-regulated gene 14 protein
799.1956	4	-0.44	GKDGQIVDAGFGLVLSK	GK(1489.8293)DGQIVDAGFGLVLSK	AIPKNVPFTTHK	AIPK(1840.9935)NVPFTTHK	aleitner_M1012_007	56.3740	13.4	2.8	0.58	5.6	164	43	1.9	2391	706	7.8	Q9Y7Z6	346	1	0	0	O14297	186	1	0	0	44361.2	SCHPO	Meiotic chromosome segregation protein C1539.02	25166.3	SCHPO	Uncharacterized protein C9E9.15
662.8536	4	-1.4	DAPSKFSIELVEER	DAPSK(1028.5689)FSIELVEER	MSSILGKR	1756.8883-MSSILGKR	aleitner_M1012_007	74.6018	15.0	6.2	0.58	4.1	910	148	3.4	1458	277	10.9	O13740	118	1	0	0	Q9UTH0	1	1	0	0	24239.2	SCHPO	Mei4-dependent protein 1	132071.8	SCHPO	Nucleoporin nup132
684.3185	5	2.8	DPKAFFNTDDEDNMK	DPK(1614.8002)AFFNTDDEDNM(Oxidation)K	MSNSAPARQYLNEK	1939.8146-M(Met-loss)SNSAPARQYLNEK	aleitner_M1012_007	53.8533	14.6	6.1	0.58	3.7	1126	193	3.2	1594	321	10.9	O42885	276	1	0	0	O74861	1	1	0	0	63646.3	SCHPO	Putative inorganic phosphate transporter C8E4.01c	11856.3	SCHPO	Set1 complex component sdc1
620.1232	5	6.4	AAGKTGSEYR	AAGK(2057.0503)TGSEYR	MQVVVNNAGDLQIVYEMK	1176.5775-M(Met-loss)QVVVNNAGDLQIVYEMK	aleitner_M1012_007	58.0455	14.4	3.3	0.59	5.0	272	115	2.7	1220	596	9.4	P49373	174	1	0	0	Q9P7Z4	1	1	0	0	32734.6	SCHPO	Transcription elongation factor S-II	5157.1	SCHPO	Uncharacterized protein C2A9.13
982.0123	4	4.8	VMLISDTGSKPSPKYPFATLLHTTK	VM(Oxidation)LISDTGSKPSPK(1176.5445)YPFATLLHTTK	KSNMESTSR	K(2885.5249)SNMESTSR	aleitner_M1012_007	88.4853	16.9	5.0	0.59	7.0	375	24	3.0	5112	922	10.9	O94502	166	1	0	0	Q2L4W6	286	1	0	0	47514.2	SCHPO	Uncharacterized mitochondrial carrier C12D12.05c	62945.9	SCHPO	Sporulation-specific protein 5
1126.0986	4	9.0	HLTNQHQLEIELESTKASHTENLGELTR	HLTNQHQLEIELESTK(1272.7078)ASHTENLGELTR	MDLYLLASGRK	3365.6852-M(Met-loss)DLYLLASGRK	aleitner_M1012_007	64.4343	26.2	8.7	0.59	15.0	114	7	8.6	2305	362	11.2	O42903	227	1	0	0	O59738	1	1	0	0	46153.5	SCHPO	GRIP domain-containing protein C119.12	60613.7	SCHPO	Uncharacterized transporter C530.02
893.9268	4	4.0	MAFNGYGIFDSDPRK	1838.8761-M(Oxidation)AFNGYGIFDSDPRK	EKDVGTGCGLFYIDK	EK(1870.8560)DVGTGC(Carbamidomethyl)GLFYIDK	aleitner_M1012_007	64.3495	16.1	4.8	0.59	5.1	735	146	3.0	2867	710	11.0	Q09809	1	1	0	0	O74341	339	1	0	0	90573.6	SCHPO	Uncharacterized membrane protein C2G11.09	58481.1	SCHPO	T-complex protein 1 subunit gamma
1031.8547	3	-0.61	VEIKQEVEYATPSPL	VEIK(1390.6616)QEVEYATPSPL	MSSTFEQAAADVK	1839.9506-M(Met-loss)SSTFEQAAADVK	aleitner_M1012_007	89.3702	18.6	9.1	0.59	7.7	608	36	4.2	5637	688	10.9	Q9UR39	404	1	0	0	Q9Y7Z3	1	1	0	0	46590.2	SCHPO	NAD-dependent protein deacetylase hst4	9838.2	SCHPO	Putative acyl-CoA-binding protein
710.5684	5	-3.1	YNASAALSFKLSLMLHEK	YNASAALSFK(1525.7559)LSLMLHEK	NSKGQSVMHSVAK	NSK(2160.1289)GQSVM(Oxidation)HSVAK	aleitner_M1012_007	64.5497	17.4	6.7	0.59	8.2	157	17	3.1	3469	906	9.2	P18296	680	1	0	0	Q9C104	254	1	0	0	209435.7	SCHPO	Separin	118129.6	SCHPO	Glycerophosphodiester phosphodiesterase gde1
693.6011	4	0.40	GQMKAQPVDMRPK	GQM(Oxidation)K(1269.6201)AQPVDMRPK	NKNDEVSQAK	NK(1638.8222)NDEVSQAK	aleitner_M1012_007	58.9495	11.9	3.6	0.59	2.5	443	184	2.5	443	186	10.5	Q09181	25	1	0	0	Q9UTK6	98	1	0	0	54795.1	SCHPO	Putative ATP-dependent RNA helicase ste13	91670.1	SCHPO	G-patch domain-containing protein C1486.03
565.8970	5	-9.2	KATAFSK	K(2073.0518)ATAFSK	ELGQELDSKEALVTEFK	ELGQELDSK(889.4909)EALVTEFK	aleitner_M1012_007	40.6473	11.8	4.0	0.59	3.4	435	160	2.5	881	321	8.4	O59679	423	1	0	0	Q09769	469	1	0	0	60280.8	SCHPO	Rho guanine nucleotide exchange factor gef3	118643.0	SCHPO	Lon protease homolog, mitochondrial
955.9626	4	-5.8	KASEIESIADMK	K(2483.1890)ASEIESIADM(Oxidation)K	KMDPSDVFVITTSDYNGISTR	K(1474.7225)MDPSDVFVITTSDYNGISTR	aleitner_M1012_007	73.6192	20.1	6.7	0.59	9.1	329	35	5.2	3089	564	11.0	Q09805	301	1	0	0	O13640	192	1	0	0	63552.2	SCHPO	Vacuolar protein sorting-associated protein 45	36998.3	SCHPO	Uncharacterized alpha-1,2-galactosyltransferase C8D2.17
840.7770	3	-5.5	VEEKEGIPPSQQR	VEEK(1023.5601)EGIPPSQQR	SKQNLIPS	SK(1633.8312)QNLIPS	aleitner_M1012_007	61.7050	13.6	0.3	0.60	7.7	33	12	2.1	1460	698	10.1	O14399	33	1	0	0	Q9UT66	74	1	0	0	8661.0	SCHPO	Ubiquitin-like protein 1	9279.0	SCHPO	Uncharacterized protein C4F11.05
644.9610	5	5.4	KNLAFAPHMLAGDILSPR	K(1269.7003)NLAFAPHMLAGDILSPR	MASQTIPKLK	2088.1190-M(Oxidation)ASQTIPKLK	aleitner_M1012_007	45.2990	15.4	5.3	0.60	4.5	837	203	2.9	2425	759	10.9	O13670	275	1	0	0	O42929	1	1	0	0	74231.0	SCHPO	Protein MTO1 homolog, mitochondrial	21633.0	SCHPO	Translation machinery-associated protein 22
820.4023	4	-2.8	LPCTHKGTYADDCIVQR	LPC(Carbamidomethyl)THK(1244.6435)GTYADDC(Carbamidomethyl)IVQR	MSASGKKPGTK	2171.0140-M(Oxidation)SASGKKPGTK	aleitner_M1012_007	28.2230	14.3	5.0	0.60	7.7	102	10	4.5	1230	281	6.6	O13610	135	1	0	0	Q09922	1	1	0	0	22352.6	SCHPO	rRNA-processing protein fcf1	89378.5	SCHPO	Uncharacterized transcriptional regulatory protein C1F7.11c
963.8703	5	-7.1	MSNQVIVTNISPEVTEKQISDFFSFCGK	Acetyl-MSNQVIVTNISPEVTEK(1567.7916)QISDFFSFC(Carbamidomethyl)GK	KVEENMQQPVTK	K(3384.6258)VEENMQQPVTK	aleitner_M1012_007	66.1537	23.5	6.2	0.60	7.9	1052	328	7.6	1214	388	15.6	P87216	17	1	0	0	Q96TL7	572	1	0	0	27459.4	SCHPO	Protein vip1	79527.3	SCHPO	DNA-binding protein rap1
452.2353	6	0.62	KSHEEDGDNK	K(1549.8716)SHEEDGDNK	KVKPTLNAGDIEK	KVK(1295.5630)PTLNAGDIEK	aleitner_M1012_007	29.9815	17.1	6.2	0.60	5.5	1103	209	4.0	2914	671	11.6	P36632	171	1	0	0	Q09803	410	1	0	0	68922.0	SCHPO	DNA repair protein rad26	48402.3	SCHPO	Suppressor protein of bem1/bed5 double mutants
1158.6394	3	4.7	MKLFYFSLLFTLFFGLISANR	1076.5502-M(Met-loss)KLFYFSLLFTLFFGLISANR	ASGKSFQSK	ASGK(2534.3977)SFQSK	aleitner_M1012_007	86.4330	21.6	4.2	0.60	8.6	550	134	6.0	2149	584	14.1	O94273	1	1	0	0	Q10094	643	1	0	0	22156.2	SCHPO	Peptidyl-prolyl cis-trans isomerase B	143725.6	SCHPO	Uncharacterized protein C11D3.15
875.1270	3	1.4	GKNIWENTESYQK	GK(1026.5974)NIWENTESYQK	KLGLHHGK	K(1733.8261)LGLHHGK	aleitner_M1012_007	90.9423	19.7	4.6	0.60	8.8	217	29	6.6	712	134	13.0	O36033	797	1	0	0	O59763	218	1	0	0	94269.7	SCHPO	TPR repeat-containing protein C19B12.01	73232.9	SCHPO	Serine/threonine-protein kinase oca2
955.7156	4	2.3	MDSTAGSDASTPTNHTVSSK	1825.9549-MDSTAGSDASTPTNHTVSSK	MNIFNYTTLIFRR	2130.9375-MNIFNYTTLIFRR	aleitner_M1012_007	93.3825	16.0	3.5	0.60	4.4	1020	273	3.0	2501	721	11.0	O94522	1	1	0	0	O14211	1	1	0	0	44008.9	SCHPO	Chromatin structure-remodeling complex subunit rsc7	13827.2	SCHPO	Required for respiratory growth protein 9, mitochondrial
625.6623	6	6.2	AFLDNTKPYSTHYGAIK	AFLDNTK(1822.9387)PYSTHYGAIK	LKASSMADYIGVLSSK	LK(2063.0364)ASSM(Oxidation)ADYIGVLSSK	aleitner_M1012_007	65.6067	17.1	5.0	0.61	7.8	203	31	4.0	2180	534	11.4	O74462	343	1	0	0	Q9P3W5	165	1	0	0	50273.3	SCHPO	Transcription initiation factor TFIID subunit 6	99050.7	SCHPO	DNA replication checkpoint protein tel2
996.1436	3	-4.9	KSEVLAANAEDMK	K(1564.7369)SEVLAANAEDM(Oxidation)K	MSNTGSARTEEFTK	1558.7549-M(Met-loss)SNTGSARTEEFTK	aleitner_M1012_007	72.5138	15.8	5.6	0.61	4.6	909	158	3.2	2265	426	11.2	Q9UT44	40	1	0	0	Q9UTE1	1	1	0	0	48707.3	SCHPO	Probable gamma-glutamyl phosphate reductase	68640.1	SCHPO	Probable 6-phosphofructo-2-kinase C222.13c
1166.2867	3	9.3	KLSEIDLDTGFSK	K(2044.0551)LSEIDLDTGFSK	APYKNVIVSGLVMAEDGK	APYK(1589.8189)NVIVSGLVM(Oxidation)AEDGK	aleitner_M1012_007	90.6560	20.6	5.1	0.62	10.3	205	15	4.8	4560	875	10.3	P40901	542	1	0	0	O13651	582	1	0	0	63850.8	SCHPO	Sexual differentiation process putative amino-acid permease isp5	122916.7	SCHPO	Isoleucine--tRNA ligase, cytoplasmic
967.8658	3	7.8	MTRESLAPIASK	1728.8968-M(Met-loss)TRESLAPIASK	GNLEIAKALMTDSTK	GNLEIAK(1309.7242)ALMTDSTK	aleitner_M1012_007	82.8297	17.9	3.0	0.62	8.4	198	36	5.6	1084	182	11.6	P78871	1	1	0	0	P18296	1166	1	0	0	62560.4	SCHPO	Zinc finger protein rst2	209435.7	SCHPO	Separin
619.9789	3	7.1	KAFNSTSR	K(947.4349)AFNSTSR	MAESGAGYR	1047.5349-M(Met-loss)AESGAGYR	aleitner_M1012_007	38.0238	12.9	4.7	0.62	4.0	352	64	2.0	1463	338	10.0	Q10283	773	1	0	0	Q9Y7K9	1	1	0	0	114878.1	SCHPO	3-hydroxy-3-methylglutaryl-coenzyme A reductase	28172.1	SCHPO	PARP-type zinc finger-containing protein C2A9.07c
633.7164	5	0.17	VEKSAVPQELCSK	VEK(1689.7954)SAVPQELC(Carbamidomethyl)SK	DMKLLGASDVDTCK	DMK(1611.8178)LLGASDVDTC(Carbamidomethyl)K	aleitner_M1012_007	34.5268	14.0	4.8	0.62	4.6	338	86	2.0	1933	629	9.4	Q9USZ0	546	1	0	0	O60114	1228	1	0	0	110977.9	SCHPO	Uncharacterized WD repeat-containing protein C1306.02	161461.4	SCHPO	Uncharacterized helicase C15C4.05
913.1586	3	-8.5	IMKSALPENAK	IMK(1535.8235)SALPENAK	KATDFITTFINK	K(1338.7217)ATDFITTFINK	aleitner_M1012_007	89.6975	17.4	1.3	0.62	6.1	618	165	3.2	3631	863	11.3	P36611	22	1	0	0	O94615	344	1	0	0	12909.7	SCHPO	Transcriptional activator hap3	54653.4	SCHPO	Pentatricopeptide repeat-containing protein 8, mitochondrial
1234.6266	3	4.7	DVKGGLNIQTTSSDFTCPFR	DVK(1458.7718)GGLNIQTTSSDFTC(Carbamidomethyl)PFR	QAEKAASAPVAAPK	Q(Gln->pyro-Glu)AEK(2380.1369)AASAPVAAPK	aleitner_M1012_007	73.3092	19.1	5.9	0.62	7.3	972	91	4.5	5570	714	11.8	O74411	317	1	0	0	Q9UUE6	51	1	0	0	45521.3	SCHPO	Meiotic expression up-regulated protein 10	67494.6	SCHPO	Lysine--tRNA ligase, cytoplasmic
837.4078	4	-6.4	MDFLSHAMLSR	2039.0074-MDFLSHAMLSR	QGTVKEDLPFYCIGFK	QGTVK(1444.6843)EDLPFYC(Carbamidomethyl)IGFK	aleitner_M1012_007	60.6367	15.4	4.1	0.62	4.5	431	205	2.9	1127	727	10.9	Q10292	1	1	0	0	Q9P377	895	1	0	0	51151.9	SCHPO	Meiosis-specific serine/threonine-protein kinase mek1	210830.0	SCHPO	1,3-beta-glucan synthase component bgs3
743.1582	5	-5.6	MDSSNLSSSMPQEGQLK	1856.9619-MDSSNLSSSM(Oxidation)PQEGQLK	MSQTTTETIIPLDSSVK	1991.8816-M(Met-loss)SQTTTETIIPLDSSVK	aleitner_M1012_007	77.5620	20.2	4.2	0.62	7.2	589	149	6.1	1051	293	14.1	P48010	1	1	0	0	Q9US38	1	1	0	0	53104.7	SCHPO	Septin homolog spn5	37364.9	SCHPO	AB hydrolase superfamily protein C1039.03
775.9193	6	9.6	KIQQVLAESNALER	K(3051.5488)IQQVLAESNALER	KLADAGQAILCTIHQPSAVLFDQFDR	K(1735.9468)LADAGQAILC(Carbamidomethyl)TIHQPSAVLFDQFDR	aleitner_M1012_007	73.0683	17.7	6.2	0.63	6.1	522	85	3.6	2226	536	11.6	P35669	331	1	0	0	P41820	1068	1	0	0	56153.2	SCHPO	Glutathione synthetase large chain	171752.1	SCHPO	Brefeldin A resistance protein
621.7188	5	-1.0	MAINSSGTK	2196.1175-MAINSSGTK	RPANSSKESLLASFHETGK	RPANSSK(1045.5114)ESLLASFHETGK	aleitner_M1012_007	34.0235	15.8	4.6	0.63	7.6	150	24	3.2	2816	688	8.2	P87304	1	1	0	0	Q9P783	199	1	0	0	17181.7	SCHPO	Putative esterase C31F10.02	53834.8	SCHPO	Ribosome assembly protein rrb1
784.8872	4	9.9	KLGITGSDDVMAMGIDK	K(1385.6245)LGITGSDDVMAMGIDK	MGQGSSKHADSK	1887.9322-M(Oxidation)GQGSSKHADSK	aleitner_M1012_007	91.6013	13.9	4.1	0.63	4.5	413	50	1.4	3504	958	9.4	O13651	93	1	0	0	P78968	1	1	0	0	122916.7	SCHPO	Isoleucine--tRNA ligase, cytoplasmic	57131.7	SCHPO	Serine/threonine-protein phosphatase PP-Z
713.6266	4	-8.5	FSAEKQNTDLAEDAK	FSAEK(1184.7169)QNTDLAEDAK	KISVFLVNK	K(1803.8527)ISVFLVNK	aleitner_M1012_007	33.2417	13.4	5.7	0.63	7.1	51	2	2.5	1241	209	10.5	O60114	553	1	0	0	Q09884	65	1	0	0	161461.4	SCHPO	Uncharacterized helicase C15C4.05	158041.9	SCHPO	Protein Dicer
911.9635	4	0.27	KANVGFSMGK	K(2590.2962)ANVGFSM(Oxidation)GK	SGPTSALHKFATALQQQHQMQK	SGPTSALHK(1191.5958)FATALQQQHQM(Oxidation)QK	aleitner_M1012_007	78.5122	17.5	3.7	0.63	6.6	384	68	5.0	983	209	10.9	Q9HDW7	891	1	0	0	O74364	260	1	0	0	142236.6	SCHPO	Calcium-transporting ATPase 2	43837.8	SCHPO	Adhesion defective protein 1
744.3737	5	-3.0	QNKSFSGNDSHK	Q(Gln->pyro-Glu)NK(2386.2533)SFSGNDSHK	NILWVDKTGPNSVTLSYVSR	NILWVDK(1468.6583)TGPNSVTLSYVSR	aleitner_M1012_007	67.9547	14.1	6.5	0.63	6.6	104	9	1.6	3145	746	7.5	Q09904	234	1	0	0	O14159	58	1	0	0	123975.4	SCHPO	Nucleoporin nup124	51289.0	SCHPO	Sphingoid long chain base kinase 4
1077.9102	3	-6.5	MNSVPNELTKSQELFGQISK	M(Met-loss)NSVPNELTK(1112.6342)SQELFGQISK	MFANINIRK	2256.1638-M(Met-loss)FANINIRK	aleitner_M1012_007	39.0098	17.0	5.8	0.63	5.4	1038	145	3.6	3274	555	11.6	O74466	10	1	0	0	Q9UT27	1	1	0	0	30654.1	SCHPO	Uncharacterized protein C1739.04c	44872.0	SCHPO	Pyruvyl transferase 1
730.7133	5	-6.4	EGITSSNKNDDSGNEGSSAYSDTE	EGITSSNK(1185.5740)NDDSGNEGSSAYSDTE	KSSASFYMK	K(2601.0474)SSASFYMK	aleitner_M1012_007	50.3948	12.8	5.1	0.64	2.9	919	242	1.9	1917	536	9.9	O14206	373	1	0	0	O14111	48	1	0	0	44262.0	SCHPO	Brix domain-containing protein C1B9.03c	108213.7	SCHPO	Phosphatidylserine decarboxylase proenzyme 3
738.6351	4	3.9	GSITKQPVACLNGFK	GSITK(1331.6497)QPVAC(Carbamidomethyl)LNGFK	MDYDIDAIIEK	1756.9182-M(Met-loss)DYDIDAIIEK	aleitner_M1012_007	76.1722	13.9	5.6	0.64	6.1	166	13	3.0	1512	378	7.8	O13985	346	1	0	0	P23880	1	1	0	0	57426.4	SCHPO	Uncharacterized WD repeat-containing protein C26H5.03	36829.5	SCHPO	Serine/threonine-protein phosphatase PP1-2
780.9753	5	2.4	KLEEPLSCMR	K(2638.2147)LEEPLSC(Carbamidomethyl)MR	MKSSGIAGDSNGFETNFLNETTNR	M(Met-loss+Acetyl)K(1399.6840)SSGIAGDSNGFETNFLNETTNR	aleitner_M1012_007	93.8602	15.4	3.6	0.64	4.5	1007	246	2.9	2968	803	10.9	Q10432	56	1	0	0	Q9UT43	2	1	0	0	83301.8	SCHPO	Coiled-coil quantitatively-enriched protein 1	176726.0	SCHPO	Putative phospholipid-transporting ATPase C821.13c
762.7269	3	0.68	EKPLEAMKPR	EK(1071.5084)PLEAM(Oxidation)KPR	MTSAIEEER	1351.7170-M(Met-loss)TSAIEEER	aleitner_M1012_007	86.0108	14.8	5.1	0.64	6.7	120	3	2.9	1395	214	10.2	Q9Y7T7	218	1	0	0	O94721	1	1	0	0	74224.3	SCHPO	Pre-mRNA-splicing ATP-dependent RNA helicase prp28	24688.7	SCHPO	RWD domain-containing protein C1393.09c
743.9205	4	-3.8	MERPTPRVTK	1742.0091-M(Oxidation)ERPTPRVTK	QKIAGLVSLIHNSPK	QK(1367.7231)IAGLVSLIHNSPK	aleitner_M1012_007	61.7937	16.4	2.5	0.64	5.5	381	212	4.0	916	557	10.9	Q92374	1	1	0	0	Q9Y7P1	338	1	0	0	11793.5	SCHPO	Replication factor A protein 3	65436.4	SCHPO	ERO1-like protein 2
583.3278	5	8.9	KINDSYHTDAVLALSSNR	K(908.5695)INDSYHTDAVLALSSNR	KPAKLSK	K(2141.0753)PAKLSK	aleitner_M1012_007	55.5378	12.9	4.1	0.65	5.1	184	34	1.9	1865	502	9.9	Q9P775	247	1	0	0	Q10105	834	1	0	0	57337.2	SCHPO	Uncharacterized WD repeat-containing protein C17D11.16	297340.3	SCHPO	Translational activator gcn1
688.3645	3	-4.4	MDGEVLANK	1217.6517-M(Met-loss)DGEVLANK	MPTHSLNQKR	982.4971-M(Met-loss)PTHSLNQKR	aleitner_M1012_007	74.6482	17.6	4.8	0.65	8.1	171	21	3.5	2546	512	8.9	Q10245	1	1	0	0	Q09764	1	1	0	0	37307.8	SCHPO	Very-long-chain 3-oxoacyl-CoA reductase	107126.3	SCHPO	Uncharacterized protein C24H6.11c
897.1580	4	-0.75	DMQSDIKPDVEKSDAMDDSK	DMQSDIK(1331.6279)PDVEKSDAMDDSK	KNIGTEEEMK	K(2391.0458)NIGTEEEM(Oxidation)K	aleitner_M1012_007	95.5565	15.2	3.6	0.65	3.9	1044	528	3.4	1448	795	11.3	O94343	273	1	0	0	O74858	119	1	0	0	65279.7	SCHPO	Uncharacterized MFS-type transporter C1271.10c	60286.5	SCHPO	Lysine--tRNA ligase, mitochondrial
969.5298	3	-4.5	MSEKQVVGILGGGQLGR	1177.6455-MSEKQVVGILGGGQLGR	KAGHSASALAK	K(1866.0033)AGHSASALAK	aleitner_M1012_007	99.1450	18.3	5.6	0.65	7.0	444	132	5.3	1184	479	12.3	P15567	1	1	0	0	O59767	27	1	0	0	60013.8	SCHPO	Phosphoribosylaminoimidazole carboxylase	36086.7	SCHPO	Mitotic spindle checkpoint component mad3
643.3376	3	9.8	QSDGIIKGK	Q(Gln->pyro-Glu)SDGIIK(999.4695)GK	MAENELR	1065.5706-MAENELR	aleitner_M1012_007	30.2870	14.5	6.3	0.65	6.7	110	9	6.1	163	15	14.1	O74411	341	1	0	0	Q9P7H8	1	1	0	0	45521.3	SCHPO	Meiotic expression up-regulated protein 10	190970.0	SCHPO	Proteasome component ecm29
848.7334	4	5.8	MISSRFTNVVR	2082.1877-MISSRFTNVVR	LTSKNWIPLSGLLFSLR	LTSK(1446.7653)NWIPLSGLLFSLR	aleitner_M1012_007	70.7363	14.5	1.0	0.65	2.9	1435	639	2.0	2607	902	10.0	P22774	1	1	0	0	O42874	788	1	0	0	72977.2	SCHPO	Heat shock 70 kDa protein, mitochondrial	164096.4	SCHPO	Protein peg1
669.6017	4	-6.1	WDKYMHIESR	WDK(1294.7649)YM(Oxidation)HIESR	VKVGIPLFER	VK(1517.6973)VGIPLFER	aleitner_M1012_007	30.2173	14.5	3.7	0.66	3.6	1222	165	2.9	1981	320	10.9	Q9Y819	255	1	0	0	Q10338	299	1	0	0	71131.3	SCHPO	Transmembrane 9 superfamily protein C1105.08	68432.0	SCHPO	Uncharacterized protein C582.04c
563.9160	5	1.7	LDLKFSPVEGIMVER	LDLK(1082.6158)FSPVEGIMVER	KAAAVCVVK	K(1869.9910)AAAVC(Carbamidomethyl)VVK	aleitner_M1012_007	27.3573	14.6	2.3	0.66	5.3	399	74	2.4	2941	756	9.3	Q92355	981	1	0	0	O43079	143	1	0	0	192549.5	SCHPO	Helicase sen1	76682.3	SCHPO	AP-1 complex subunit beta-1
691.3580	4	3.5	MSWLFTRNK	1579.7916-MSWLFTRNK	MALELTEHQLNK	1319.6696-M(Oxidation)ALELTEHQLNK	aleitner_M1012_007	69.6137	16.5	3.7	0.66	6.6	238	33	6.6	238	34	9.9	Q9USM7	1	1	0	0	O60083	1	1	0	0	22622.0	SCHPO	Mitochondrial import inner membrane translocase subunit tim23	18000.9	SCHPO	Uncharacterized protein C1494.09c
900.7917	3	-7.2	MDAVEPSVEKEYK	1175.6550-MDAVEPSVEKEYK	KELAEHALK	K(1661.7858)ELAEHALK	aleitner_M1012_007	78.0032	17.1	5.9	0.67	6.0	571	58	5.0	1049	116	12.6	O14269	1	1	0	0	Q9Y822	157	1	0	0	62591.3	SCHPO	Uncharacterized protein C7D4.14c	24387.8	SCHPO	54S ribosomal protein L16, mitochondrial
919.4672	4	-8.1	DIAKVLELFAANGLSTCVHR	DIAK(1460.7069)VLELFAANGLSTC(Carbamidomethyl)VHR	MVTGETLVDSQK	2351.2308-M(Oxidation)VTGETLVDSQK	aleitner_M1012_007	78.1057	20.8	5.1	0.67	7.6	611	196	6.8	924	276	14.8	O14228	957	1	0	0	Q09879	1	1	0	0	144867.9	SCHPO	Probable phosphoribosylformylglycinamidine synthase	128668.7	SCHPO	Probable ubiquitin carboxyl-terminal hydrolase 5
965.9808	4	2.2	HIPCSNKSSGSSTVLGNNSSSK	HIPC(Carbamidomethyl)SNK(1612.8308)SSGSSTVLGNNSSSK	EKESIAVDTLTNR	EK(2385.1231)ESIAVDTLTNR	aleitner_M1012_007	86.8905	16.1	0.1	0.67	5.2	853	184	3.2	3167	861	10.9	O94400	361	1	0	0	O94431	254	1	0	0	64468.1	SCHPO	PHD and RING finger domain-containing protein C126.07c	44535.9	SCHPO	Uncharacterized aminotransferase C660.12c
547.5115	5	-7.1	MSEFQKLVIIDAK	1211.7134-MSEFQKLVIIDAK	MAVLKMMLLR	1658.8953-M(Met-loss)AVLKMMLLR	aleitner_M1012_007	34.2575	14.4	3.6	0.67	5.6	287	42	5.0	433	72	13.0	O43004	1	1	0	0	O94595	1	1	0	0	22353.7	SCHPO	60S ribosomal protein L16-C	13572.5	SCHPO	Putative uncharacterized membrane protein C622.05
918.6403	5	0.23	QLDWSPDEYFKFVAIHPYSK	QLDWSPDEYFK(2118.9636)FVAIHPYSK	AMSALMEKQGDDPAAMATK	AMSALMEK(2607.2686)QGDDPAAM(Oxidation)ATK	aleitner_M1012_007	68.1480	19.2	4.0	0.67	7.6	429	80	3.6	3986	941	11.6	O74759	115	1	0	0	O14232	412	1	0	0	88258.0	SCHPO	Mst2 complex subunit nto1	126192.0	SCHPO	ATP-dependent RNA helicase mtr4
929.1895	4	-3.7	GGTKGPLIIGFQEK	GGTK(2268.9342)GPLIIGFQEK	MGQAQSGNFSNFGDGANGDNK	1581.8766-M(Oxidation)GQAQSGNFSNFGDGANGDNK	aleitner_M1012_007	72.1188	17.4	2.8	0.67	6.1	693	132	3.2	4113	901	11.3	Q09833	255	1	0	0	P36612	1	1	0	0	59614.0	SCHPO	tRNA (uracil(54)-C(5))-methyltransferase	50060.6	SCHPO	26S protease regulatory subunit 4 homolog
549.9058	5	7.9	MSVGTVYGKIGSPR	1424.7511-M(Met-loss)SVGTVYGKIGSPR	KEGKPSQEASVK	K(1457.7878)EGKPSQEASVK	aleitner_M1012_007	43.1047	16.9	5.4	0.68	6.0	592	47	3.2	3378	439	10.9	P40921	1	1	0	0	Q9P6K7	221	1	0	0	45786.7	SCHPO	Elongation factor 1-gamma	50606.9	SCHPO	Uncharacterized tRNA-binding protein C30C2.04
554.9893	6	-5.6	TTPLKIGPLLLTR	TTPLK(1902.0139)IGPLLLTR	LWAKSTGSDAFDLILK	LWAK(1559.9651)STGSDAFDLILK	aleitner_M1012_007	48.7717	15.0	4.7	0.68	4.4	888	167	2.6	3006	791	10.6	O42955	127	1	0	0	O59807	18	1	0	0	79293.3	SCHPO	Pentatricopeptide repeat-containing protein 3, mitochondrial	60202.2	SCHPO	Peroxisomal membrane protein pex32
945.4709	4	1.3	MKPPTYHFDSGDLFRK	M(Oxidation)K(1823.9087)PPTYHFDSGDLFRK	SEVGKHKPTSLESCK	SEVGK(2092.0088)HKPTSLESC(Carbamidomethyl)K	aleitner_M1012_007	44.9927	16.4	4.7	0.68	4.5	1447	428	3.9	2129	630	11.9	P36592	171	1	0	0	O60080	438	1	0	0	51961.2	SCHPO	DNA repair and recombination protein rad22	67451.7	SCHPO	ATP-dependent RNA helicase dbp9
768.0645	3	0.072	KQLAYYDR	K(1245.6315)QLAYYDR	VKEMVLNFE	VK(1193.6081)EMVLNFE	aleitner_M1012_007	85.3215	13.8	5.6	0.68	2.9	988	176	2.9	988	177	10.9	O74467	183	1	0	0	O13824	1042	1	0	0	36499.2	SCHPO	SET domain-containing protein 5	122097.3	SCHPO	Nonsense-mediated mRNA decay protein 2
727.8829	4	0.45	DLLVKDGVVHLVDK	DLLVK(1358.6136)DGVVHLVDK	MSSDNTPSINR	1686.9556-MSSDNTPSINR	aleitner_M1012_007	27.0787	14.0	5.6	0.68	5.6	273	29	2.5	2492	502	10.5	O94439	545	1	0	0	Q9UTA1	1	1	0	0	82589.9	SCHPO	FAS1 domain-containing protein C22H12.05c	55066.7	SCHPO	Zinc finger protein C25B8.19c
930.2150	4	8.3	MAEESKAAEYFDPLDPLSFNELR	1176.5928-M(Met-loss)AEESKAAEYFDPLDPLSFNELR	MQGFGSQIFR	2678.2752-M(Met-loss)QGFGSQIFR	aleitner_M1012_007	67.1033	15.4	4.5	0.68	4.5	720	255	2.9	2002	778	10.9	O42890	1	1	0	0	O94615	1	1	0	0	90127.5	SCHPO	Copper amine oxidase-like protein cao2	54653.4	SCHPO	Pentatricopeptide repeat-containing protein 8, mitochondrial
655.6145	4	7.1	MSEFQKVVVIDAK	M(Oxidation)SEFQK(1109.6193)VVVIDAK	KINTQVNR	K(1646.8589)INTQVNR	aleitner_M1012_007	50.6322	15.2	4.8	0.68	6.8	193	17	2.9	2663	631	10.5	O42848	6	1	3	0	Q9HDU0	6	1	4	0	22005.2	SCHPO	60S ribosomal protein L16-A	17189.4	SCHPO	UPF0742 protein PB2B2.17c
702.3818	5	0.52	KPLRLSIDDVYR	K(2033.0404)PLRLSIDDVYR	QQVAVEKGPLPAGWEMR	QQVAVEK(1611.8984)GPLPAGWEMR	aleitner_M1012_007	37.5178	14.4	2.8	0.68	4.4	676	107	2.0	3538	890	10.0	O74774	403	1	0	0	Q9UTG2	241	1	0	0	66016.9	SCHPO	Elongation factor 1 alpha-like protein	77196.1	SCHPO	E3 ubiquitin-protein ligase pub2
1087.5594	3	5.7	MNRQRPFQQMNDLMK	1454.7551-M(Met-loss)NRQRPFQQMNDLMK	KVQEGASLAMQR	K(1942.9506)VQEGASLAMQR	aleitner_M1012_007	71.7875	18.1	4.0	0.69	7.2	528	91	4.0	3716	905	12.0	O94550	1	1	0	0	Q9US03	335	1	0	0	32338.7	SCHPO	Prohibitin-2	91044.1	SCHPO	Kinesin-like protein 2
735.3605	4	-4.4	MASKMPEGSPPTSR	1446.7402-M(Oxidation)ASKMPEGSPPTSR	MHPDQIRQLR	1628.7538-M(Oxidation)HPDQIRQLR	aleitner_M1012_007	67.6413	16.5	6.7	0.69	8.8	91	9	5.0	1006	221	9.8	O94532	1	1	0	0	O74497	1	1	0	0	166228.4	SCHPO	Formin-3	42869.9	SCHPO	SPRY domain-containing protein C285.10c
1134.5780	4	-6.9	KPMAAASIGQVHR	K(3153.5845)PM(Oxidation)AAASIGQVHR	MNNSKGWILSLSINAFCVFGASGIYLDK	M(Met-loss+Acetyl)NNSK(1518.7977)GWILSLSINAFC(Carbamidomethyl)VFGASGIYLDK	aleitner_M1012_007	92.3352	16.2	5.8	0.69	5.2	840	179	3.0	3477	1037	11.0	Q92338	300	1	0	0	O94402	5	1	0	0	68567.2	SCHPO	Protein ABC1 homolog, mitochondrial	42876.5	SCHPO	Probable zinc transporter zip2
865.7238	4	-6.7	MFLFLPIPLNVQDIWK	1616.8450-M(Met-loss)FLFLPIPLNVQDIWK	QTPFAKAVGSSIYK	Q(Gln->pyro-Glu)TPFAK(1980.1125)AVGSSIYK	aleitner_M1012_007	92.8095	13.9	5.1	0.69	3.0	1373	399	2.9	1472	551	10.9	Q8J1M8	1	1	0	0	O94687	513	1	0	0	15761.5	SCHPO	UPF0768 protein C1952.04c	63056.1	SCHPO	RNA-induced transcriptional silencing complex protein tas3
695.9923	5	9.9	LAQQLKGITAVLSGIMVAYDYK	LAQQLK(1093.5880)GITAVLSGIMVAYDYK	MERGTLQPR	2519.3709-M(Met-loss)ERGTLQPR	aleitner_M1012_007	51.6400	15.5	5.4	0.70	9.3	41	3	2.5	3638	1037	10.5	Q10301	87	1	0	0	P50527	1	1	0	0	56535.1	SCHPO	UPF0652 protein C22H10.08	72358.8	SCHPO	Serine/threonine-protein kinase shk1/pak1
637.5778	4	5.3	SKSQSLLSFLK	SK(1309.5609)SQSLLSFLK	METNGSFSGAR	1374.7759-M(Oxidation)ETNGSFSGAR	aleitner_M1012_007	22.1137	14.8	3.6	0.70	5.0	613	117	3.4	1852	445	9.8	Q9USL3	885	1	0	0	Q9USW8	1	1	0	0	111256.2	SCHPO	Isoleucine--tRNA ligase, mitochondrial	22581.7	SCHPO	Uncharacterized protein C19C7.01
922.2089	4	-8.5	MSLVEHFDATLSADPNTRTK	1436.7585-M(Oxidation)SLVEHFDATLSADPNTRTK	MSTSSLAFLKAK	2386.1475-M(Oxidation)STSSLAFLKAK	aleitner_M1012_007	70.5245	16.9	4.7	0.70	6.0	399	94	2.9	2424	697	10.9	O59809	1	1	0	0	O14023	1	1	0	0	116467.7	SCHPO	Probable importin c550.11	61850.5	SCHPO	Probable elongator complex protein 3
1198.9548	3	-3.5	KSLSCDLHSR	K(2392.2678)SLSC(Carbamidomethyl)DLHSR	KESSAPLSLVTDFLLHSWPK	K(1339.6554)ESSAPLSLVTDFLLHSWPK	aleitner_M1012_007	83.7383	20.8	4.4	0.71	10.2	333	50	5.2	6080	915	10.6	O42862	82	1	0	0	O59817	451	1	0	0	45304.5	SCHPO	Uncharacterized membrane protein C25A8.02	90383.7	SCHPO	Protein efr3
793.4031	4	-3.0	QKTLGEVLNK	Q(Gln->pyro-Glu)K(2057.9690)TLGEVLNK	KYNMMEETYIVNEIK	K(1249.6918)YNM(Oxidation)MEETYIVNEIK	aleitner_M1012_007	81.6062	16.4	4.5	0.71	5.5	686	105	5.0	940	174	10.9	G2TRQ4	99	1	0	0	O94241	205	1	0	0	13563.8	SCHPO	Uncharacterized protein P23A10.17	45881.9	SCHPO	Actin-like protein arp6
600.5686	4	4.1	MAVSAVPHPSK	1406.6904-M(Met-loss)AVSAVPHPSK	MGLTSWLFGGGK	1129.6132-M(Oxidation)GLTSWLFGGGK	aleitner_M1012_007	26.5100	12.2	4.5	0.71	5.9	92	13	1.5	2726	604	8.4	O14021	1	1	0	0	O14177	1	1	0	0	48476.5	SCHPO	RbAp48-related WD40 repeat-containing protein prw1	23928.3	SCHPO	ESCRT-III complex subunit did4
910.7043	4	-7.1	MQEYEIDKEGVFLLSER	M(Oxidation)QEYEIDK(1537.8100)EGVFLLSER	LKNVNALTAEDGR	LK(2239.0719)NVNALTAEDGR	aleitner_M1012_007	48.9948	16.0	3.6	0.71	6.6	226	38	3.5	1514	366	9.4	Q9P6N8	415	1	0	0	O74312	313	1	0	0	51864.2	SCHPO	ATP-dependent rRNA helicase rrp3	81706.1	SCHPO	Autophagy-related protein 9
983.7515	4	-6.8	FSKCVLVFLPGISEILR	FSK(1953.8916)C(Carbamidomethyl)VLVFLPGISEILR	MSSQAEPSKGASNADPNEK	2115.1802-M(Met-loss)SSQAEPSKGASNADPNEK	aleitner_M1012_007	85.0558	18.0	6.1	0.71	7.9	409	50	5.2	2233	378	11.2	O60114	904	1	0	0	Q9UT00	1	1	0	0	161461.4	SCHPO	Uncharacterized helicase C15C4.05	135782.5	SCHPO	Uncharacterized protein PYUK71.03c
846.9471	4	0.60	SGLLKLNATWDEAK	SGLLK(1838.9374)LNATWDEAK	KEEDAASALANLSAVGR	K(1682.8879)EEDAASALANLSAVGR	aleitner_M1012_007	83.1405	18.5	6.6	0.71	6.0	745	159	4.5	1715	399	12.5	O13907	101	1	0	0	Q10369	498	1	0	0	53943.0	SCHPO	Probable ATP-citrate synthase subunit 2	75097.3	SCHPO	Uncharacterized protein C22E12.19
967.9570	4	1.7	MEFSTSSFIFDDDTPPK	1904.9367-MEFSTSSFIFDDDTPPK	SGADKVSIGSDAVYAAEK	SGADK(2100.9238)VSIGSDAVYAAEK	aleitner_M1012_007	65.3588	16.4	5.0	0.71	4.5	2059	358	3.9	3077	587	11.9	O14166	1	1	0	0	O94303	352	1	0	0	33854.3	SCHPO	Uncharacterized protein C4C5.03	59400.1	SCHPO	Imidazole glycerol phosphate synthase hisHF
761.6107	5	1.7	QLLVEFDVVIKEYLNLSEGYR	QLLVEFDVVIK(1276.6737)EYLNLSEGYR	KLYETMVQK	K(2664.4051)LYETMVQK	aleitner_M1012_007	51.9568	17.5	4.6	0.72	5.1	1150	402	4.4	1744	685	12.4	P36596	127	1	0	0	Q09694	359	1	0	0	53321.8	SCHPO	Squalene synthase	41393.0	SCHPO	Saccharopine dehydrogenase [NAD(+), L-lysine-forming]
1035.1956	3	0.56	MVKVAAFVCGVASSGK	M(Acetyl+Oxidation)VK(1434.7257)VAAFVC(Carbamidomethyl)GVASSGK	MLFFFFSSKK	1805.9056-M(Oxidation)LFFFFSSKK	aleitner_M1012_007	75.5952	18.4	7.2	0.72	8.4	267	17	5.7	1320	184	12.1	O14443	3	1	0	0	Q9HDT9	1	1	0	0	31537.1	SCHPO	GPN-loop GTPase 3 homolog fet5	17941.2	SCHPO	UPF0768 protein PB2B2.18
940.4749	4	-8.4	DKVFMIFMSELPELTDAIVDK	DK(1317.6751)VFMIFMSELPELTDAIVDK	MLGAFNSTLAR	2578.2951-MLGAFNSTLAR	aleitner_M1012_007	68.5645	14.6	6.2	0.72	5.1	444	98	3.6	1225	301	11.6	Q10222	622	1	0	0	Q9UR27	1	1	0	0	76233.9	SCHPO	mRNA cleavage and polyadenylation specificity factor complex subunit pta1	13355.5	SCHPO	54S ribosomal protein L31, mitochondrial
905.8154	3	4.5	VVKIGMLPDPK	VVK(1502.7174)IGM(Oxidation)LPDPK	MSEKVDVGESVK	M(Acetyl+Oxidation)SEK(1349.7629)VDVGESVK	aleitner_M1012_007	59.7513	14.0	3.6	0.72	4.6	386	149	3.0	1124	594	9.4	Q9USL6	87	1	0	0	Q92370	4	1	0	0	35839.9	SCHPO	Putative hydroxymethylpyrimidine/phosphomethylpyrimidine kinase C18B5.05c	83040.9	SCHPO	Anthranilate synthase component 2
798.9086	4	1.5	LIGKGTFGQVYLVR	LIGK(1641.7023)GTFGQVYLVR	MSGFCVLGCGTMGK	1687.9661-MSGFC(Carbamidomethyl)VLGC(Carbamidomethyl)GTMGK	aleitner_M1012_007	82.1223	14.5	3.8	0.73	3.5	1101	259	3.5	1101	272	13.1	P50530	310	1	1	0	Q9P7Y7	1	1	0	0	78595.2	SCHPO	Serine/threonine-protein kinase sck1	29875.2	SCHPO	Pyrroline-5-carboxylate reductase
614.4771	6	-8.9	GNMGKVLSPVTELWK	GNM(Oxidation)GK(2006.9706)VLSPVTELWK	VTGHVSFVKTGFCMQR	VTGHVSFVK(1811.9492)TGFC(Carbamidomethyl)M(Oxidation)QR	aleitner_M1012_007	78.0212	19.1	8.2	0.73	8.6	287	17	4.2	3508	765	10.5	Q09782	330	1	0	0	Q9UTR5	922	1	0	0	85646.4	SCHPO	GPI ethanolamine phosphate transferase 2	130880.5	SCHPO	Rho1 guanine nucleotide exchange factor 2
949.1805	3	8.9	KAMAPLQNALLNSK	K(1346.6606)AMAPLQNALLNSK	VKFLEDDSEK	VK(1635.9018)FLEDDSEK	aleitner_M1012_007	97.8138	15.0	3.6	0.73	6.6	125	15	2.5	1529	504	8.4	O13745	473	1	0	0	Q9P7R9	360	1	0	0	60601.0	SCHPO	RNA polymerase II transcription factor B subunit 1	92637.8	SCHPO	Pre-mRNA-splicing factor cwf3
1070.8654	3	8.5	KIHASSEESGSSFSK	K(1629.7994)IHASSEESGSSFSK	EVDPKLGLEMSMK	EVDPK(1717.8159)LGLEM(Oxidation)SMK	aleitner_M1012_007	65.0715	18.9	8.7	0.73	8.0	560	46	4.5	4712	615	10.9	O14162	554	1	0	0	Q10102	110	1	0	0	86647.6	SCHPO	Putative lipase C4A8.10	30031.0	SCHPO	Uncharacterized protein C18G6.01c
677.1028	4	-3.0	MVLVEHFCIHR	1248.6788-M(Oxidation)VLVEHFC(Carbamidomethyl)IHR	MISLSLLYR	1593.7796-M(Oxidation)ISLSLLYR	aleitner_M1012_007	70.8820	15.2	0.7	0.74	5.7	357	126	4.0	1079	395	11.6	Q9UTG5	1	1	0	0	Q9HDV1	1	1	0	0	60223.4	SCHPO	Uncharacterized protein C1805.10	43152.6	SCHPO	Putative steryl acetyl hydrolase mug81
575.9360	6	7.7	KDEVSSESGSNEIVNAK	K(1657.6972)DEVSSESGSNEIVNAK	MSGFCVLGCGTMGK	1929.9167-MSGFC(Carbamidomethyl)VLGC(Carbamidomethyl)GTM(Oxidation)GK	aleitner_M1012_007	53.9552	12.8	4.0	0.74	5.0	212	21	3.5	628	95	9.9	O59807	209	1	0	0	Q9P7Y7	1	1	0	0	60202.2	SCHPO	Peroxisomal membrane protein pex32	29875.2	SCHPO	Pyrroline-5-carboxylate reductase
606.3100	4	5.2	MSTSAIALALSSSK	1186.5214-M(Met-loss)STSAIALALSSSK	MSSSSNTSSHR	1372.7450-M(Met-loss)SSSSNTSSHR	aleitner_M1012_007	51.0968	16.9	5.6	0.74	4.5	990	135	4.4	1049	154	12.4	O14139	1	1	0	0	P07527	1	1	0	0	159380.0	SCHPO	Chromodomain helicase hrp3	96262.1	SCHPO	Mitosis inhibitor protein kinase wee1
867.8023	3	-0.24	AGTKNVILTHFSQR	AGTK(1029.5277)NVILTHFSQR	MTTRLDR	1708.9261-MTTRLDR	aleitner_M1012_007	90.3368	14.4	0.6	0.74	3.5	1139	256	2.9	1705	435	10.9	Q10155	741	1	0	0	O43065	1	1	0	0	90603.8	SCHPO	Ribonuclease Z 1	217633.5	SCHPO	Probable helicase mot1
903.9559	4	5.3	ELDSFEPITKEAWMLGNSCFNR	ELDSFEPITK(968.5655)EAWMLGNSC(Carbamidomethyl)FNR	MKGLGLSTR	2781.2778-M(Met-loss)KGLGLSTR	aleitner_M1012_007	91.9518	16.0	6.2	0.74	6.2	412	55	4.5	1232	304	11.9	O13803	510	1	0	0	Q09735	1	1	0	0	68797.1	SCHPO	Uncharacterized protein C17H9.06c	56195.6	SCHPO	Putative aminopeptidase C13A11.05
715.8533	4	-3.3	KMVNISNN	K(1940.9342)MVNISNN	GKDQLYFSPAFQGSMK	GK(1056.5274)DQLYFSPAFQGSMK	aleitner_M1012_007	35.1440	12.9	3.7	0.74	2.9	886	179	2.0	1676	380	10.0	O14338	884	1	0	0	O74925	224	1	0	0	98568.7	SCHPO	Uncharacterized serine-rich protein C2F12.03c	103720.6	SCHPO	Vacuolar membrane protein pep3
547.2886	5	-6.9	KFLMGSPNSGFVVK	K(1205.6292)FLM(Oxidation)GSPNSGFVVK	MVSFLSSSVSR	1663.8644-M(Met-loss)VSFLSSSVSR	aleitner_M1012_007	30.9598	14.5	5.8	0.74	4.1	739	108	2.9	1638	304	12.5	Q9P6S4	149	1	0	0	Q09864	1	1	0	0	71464.0	SCHPO	Meiotic expression up-regulated protein 25	62167.9	SCHPO	Heat shock protein 60, mitochondrial
833.7996	3	5.2	KTLQLLLNK	K(1428.6780)TLQLLLNK	AKSNGVMNGNQR	AK(1207.7540)SNGVM(Oxidation)NGNQR	aleitner_M1012_007	93.6273	15.8	6.6	0.75	4.5	644	116	3.4	1243	270	11.3	Q9UUF3	172	1	0	0	O94487	521	1	0	0	32291.5	SCHPO	Probable tyrosine-protein phosphatase C17A3.03c	73328.7	SCHPO	Serine/threonine-protein kinase ppk35
592.3089	6	-6.1	YYQKLGYTLDGPYMSK	YYQK(1605.9130)LGYTLDGPYM(Oxidation)SK	NVVIKPYAAATPPK	NVVIK(2079.9863)PYAAATPPK	aleitner_M1012_007	64.5953	17.0	3.6	0.75	6.1	571	76	2.9	4009	943	10.9	O14023	530	1	0	0	Q9Y7U0	545	1	0	0	61850.5	SCHPO	Probable elongator complex protein 3	131058.5	SCHPO	Uncharacterized protein C63.14
967.7568	4	-1.8	VPQSLEQKGPSEMLSMKPDVK	VPQSLEQK(1523.8235)GPSEM(Oxidation)LSMKPDVK	KGEVAFTELAPPK	K(2481.2495)GEVAFTELAPPK	aleitner_M1012_007	96.2122	16.1	4.4	0.75	6.4	402	148	4.8	1133	506	9.7	Q9Y7S5	36	1	0	0	Q8TFH8	264	1	0	0	54260.8	SCHPO	Uncharacterized membrane protein C569.06	39960.3	SCHPO	Peroxisome assembly protein 12
1042.8513	3	7.9	KSSSGICPTADEK	K(1746.8676)SSSGIC(Carbamidomethyl)PTADEK	KLETLNDSNDSFVK	K(1516.7079)LETLNDSNDSFVK	aleitner_M1012_007	76.0982	16.1	5.3	0.75	6.6	291	41	3.6	1912	401	9.5	O43043	935	1	0	0	Q9P6S5	287	1	0	0	125130.0	SCHPO	Sterol regulatory element-binding protein cleavage-activating protein	34593.7	SCHPO	DASH complex subunit ask1
702.3813	5	-8.1	KVTGSDLEIYK	K(2255.2274)VTGSDLEIYK	LQSPLNSPKLQPIGSPQASR	LQSPLNSPK(1389.7391)LQPIGSPQASR	aleitner_M1012_007	38.0488	16.3	5.5	0.75	4.5	1190	261	3.8	1842	419	11.8	Q9HDX9	80	1	0	0	O42923	43	1	0	0	60645.9	SCHPO	Glutamate--tRNA ligase, mitochondrial	53477.9	SCHPO	RNA-binding post-transcriptional regulator cip1
812.4125	5	3.2	MSEETSIPGIIASTPPISKDSR	1741.8451-MSEETSIPGIIASTPPISKDSR	KISLSFDDPEYYK	K(2453.2360)ISLSFDDPEYYK	aleitner_M1012_007	80.8195	13.9	5.9	0.75	4.5	427	61	1.4	3463	896	9.4	O74850	1	1	0	0	O59827	87	1	0	0	39486.1	SCHPO	Diacylglycerol O-acyltransferase 1	26843.7	SCHPO	Glutathione S-transferase 2
877.6983	4	2.9	WIIQSLSKMSPTLNDFCR	WIIQSLSK(1295.6721)M(Oxidation)SPTLNDFC(Carbamidomethyl)R	KIDSQDSIPR	K(2349.1497)IDSQDSIPR	aleitner_M1012_007	55.1748	16.5	5.4	0.75	7.2	250	19	3.4	2686	474	11.4	P87245	469	1	0	0	O43020	46	1	0	0	69241.7	SCHPO	Karyogamy meiotic segregation protein 1	10990.0	SCHPO	Probable 37S ribosomal protein S16, mitochondrial
1035.1949	3	-9.0	KQLDAAVAGDNCGLLLR	K(1289.6391)QLDAAVAGDNC(Carbamidomethyl)GLLLR	KIDEYVEEK	K(1951.0197)IDEYVEEK	aleitner_M1012_007	99.7128	18.2	5.8	0.75	9.3	110	19	4.1	2019	994	12.1	Q9Y700	306	1	0	0	Q09799	510	1	0	0	48282.9	SCHPO	Elongation factor Tu, mitochondrial	69524.3	SCHPO	Protein kri1
993.5054	3	-8.0	ISPQLAMKVLFNFDK	ISPQLAM(Oxidation)K(1211.5744)VLFNFDK	MTSFTESKK	1904.0118-M(Oxidation)TSFTESKK	aleitner_M1012_007	89.7800	14.3	4.0	0.75	7.1	93	12	2.2	2469	535	9.3	O74948	37	1	0	0	Q92367	1	1	0	0	12584.5	SCHPO	Transcription initiation factor IIA subunit 2	65278.4	SCHPO	Amino-acid permease 1
1183.2302	3	7.5	MSNSRENSVYLAK	2048.9175-MSNSRENSVYLAK	QESSGNKNSTSLESDAFK	Q(Gln->pyro-Glu)ESSGNK(1635.7927)NSTSLESDAFK	aleitner_M1012_007	94.7022	15.8	4.0	0.76	5.2	1065	144	4.0	2418	443	11.7	P42657	1	1	0	0	Q92349	980	1	0	0	30369.3	SCHPO	DNA damage checkpoint protein rad25	150944.5	SCHPO	Meiotically up-regulated gene 79 protein
585.8400	4	6.9	MVVHTGNRLNK	1202.6733-M(Met-loss)VVHTGNRLNK	KAQALFMLK	K(1274.7095)AQALFM(Oxidation)LK	aleitner_M1012_007	32.1245	14.6	4.1	0.76	5.2	534	113	3.5	1747	440	11.6	Q09795	1	1	0	0	Q9USI5	473	1	0	0	66681.3	SCHPO	Uncharacterized peptidase C22G7.01c	65545.5	SCHPO	Heat shock protein sti1 homolog
793.0826	3	1.7	KNPELGNK	K(1477.7347)NPELGNK	QSKVTPQMHER	QSK(1036.5553)VTPQMHER	aleitner_M1012_007	74.6145	17.1	4.7	0.77	12.4	13	1	3.0	3469	745	6.8	O13775	546	1	0	0	Q9UT19	409	1	0	0	80750.2	SCHPO	Probable glutamate--tRNA ligase, cytoplasmic	85340.4	SCHPO	Probable 5-methyltetrahydropteroyltriglutamate--homocysteine methyltransferase
1015.1725	3	8.9	MGQKESQFK	1944.9509-M(Oxidation)GQKESQFK	SEKVAFYSAWITDYK	SEK(1235.5856)VAFYSAWITDYK	aleitner_M1012_007	66.9103	22.6	5.2	0.77	12.5	99	9	9.6	399	74	12.2	O94644	1	1	0	0	Q7Z9H9	818	1	0	0	58748.7	SCHPO	Restriction of telomere capping protein 5	96036.2	SCHPO	Polyphosphoinositide phosphatase
659.3603	4	4.6	MQGFGSQIFRK	1466.7803-M(Met-loss)QGFGSQIFRK	MGVQLKLDPNSK	1304.6877-MGVQLKLDPNSK	aleitner_M1012_007	36.6873	14.8	5.5	0.77	7.0	117	10	1.0	5619	1015	8.5	O94615	1	1	0	0	P87293	1	1	0	0	54653.4	SCHPO	Pentatricopeptide repeat-containing protein 8, mitochondrial	91660.3	SCHPO	Uncharacterized UPF0442 protein C16A10.01
702.3859	5	-0.37	IQEIQKGNQELLSK	IQEIQK(1880.0003)GNQELLSK	QLNASSLKNIPSDVTR	QLNASSLK(1764.9622)NIPSDVTR	aleitner_M1012_007	76.0862	18.1	2.1	0.77	6.6	677	168	5.6	1220	301	11.5	O42648	34	1	0	0	O13943	88	1	0	0	38244.1	SCHPO	HMG box-containing protein C10F6.08c	53116.1	SCHPO	Late secretory pathway protein avl9
977.4939	4	4.8	SSALKYAGNTVIPTLDTVR	SSALK(1900.8434)YAGNTVIPTLDTVR	MLCDSSESVSFSSISK	2143.1525-MLC(Carbamidomethyl)DSSESVSFSSISK	aleitner_M1012_007	42.5195	15.2	5.6	0.77	8.9	64	4	2.9	4352	980	8.4	O13290	2487	1	0	0	O74419	1	1	0	0	484322.0	SCHPO	Dynein heavy chain, cytoplasmic	109848.4	SCHPO	Uncharacterized protein C162.02c
543.9475	3	-7.6	KIEEAPK	K(815.3735)IEEAPK	MAPSEK	951.5277-M(Oxidation)APSEK	aleitner_M1012_007	26.1227	19.4	6.8	0.77	8.1	349	17	5.5	1424	136	13.4	A8DNH7	287	1	4	0	P40997	1	1	3	0	32260.4	SCHPM	Translation elongation factor 1-alpha (Fragment)	46875.4	SCHPO	mRNA-capping enzyme subunit alpha
1000.2037	3	-4.6	MKVTCSAPGK	2051.1125-M(Met-loss)KVTC(Carbamidomethyl)SAPGK	KASEFPLDPNLAVMLIR	K(1084.5587)ASEFPLDPNLAVMLIR	aleitner_M1012_007	50.7607	21.6	6.3	0.77	9.6	518	61	8.1	1169	171	12.0	Q9UT88	1	1	0	0	O42945	498	1	0	0	47322.6	SCHPO	Probable phosphomevalonate kinase	83804.3	SCHPO	Probable pre-mRNA-splicing factor ATP-dependent RNA helicase prp43
663.3620	5	3.7	YQGDVKVSPLPSTLTGK	YQGDVK(1522.7991)VSPLPSTLTGK	SIVKQTSSPHSSK	SIVK(1927.0302)QTSSPHSSK	aleitner_M1012_007	62.1142	12.9	5.1	0.78	2.9	838	136	2.0	1571	263	10.0	O94322	189	1	0	0	O13769	247	1	0	0	29272.4	SCHPO	Uncharacterized protein C725.03	71917.6	SCHPO	Ubiquitin-like-specific protease 2
953.7029	4	-2.7	KSTQIQASDEMK	K(2446.1322)STQIQASDEMK	EDEGSWQLIDIETAKNAMSR	EDEGSWQLIDIETAK(1502.7287)NAM(Oxidation)SR	aleitner_M1012_007	75.5268	14.5	3.0	0.78	4.5	633	180	2.0	3382	1010	10.0	Q9P7Z6	164	1	0	0	Q9HE07	364	1	0	0	23914.1	SCHPO	Uncharacterized protein C5E4.10c	60764.7	SCHPO	Uncharacterized protein C20H4.06c
647.7250	5	-0.67	CTKIIENEQSAEK	C(Carbamidomethyl)TK(1684.8454)IIENEQSAEK	SAKIMTDPQTNVSR	SAK(1686.8135)IMTDPQTNVSR	aleitner_M1012_007	29.2478	15.9	6.8	0.78	6.6	243	13	5.0	652	82	11.4	O42931	102	1	0	0	O60176	217	1	0	0	48965.5	SCHPO	26S protease regulatory subunit 7 homolog	51705.1	SCHPO	Uncharacterized RNA-binding protein C23E6.01c
535.4776	5	-9.5	KEFDQLR	K(1737.8897)EFDQLR	TQTEAQSKLPENVR	TQTEAQSK(1072.5553)LPENVR	aleitner_M1012_007	46.7600	13.3	4.0	0.78	4.5	478	108	2.0	2957	761	8.8	Q9USP3	77	1	0	0	O14026	330	1	0	0	51032.5	SCHPO	Pentatricopeptide repeat-containing protein 6, mitochondrial	90680.0	SCHPO	Histone-lysine N-methyltransferase, H3 lysine-36 specific
548.6859	5	8.7	IKFMLMDVMDSR	IK(1237.6554)FMLMDVM(Oxidation)DSR	QKSGLTNLEK	Q(Gln->pyro-Glu)K(1638.7820)SGLTNLEK	aleitner_M1012_007	45.8370	15.6	3.8	0.78	4.7	873	186	4.6	931	192	12.0	Q10475	1232	1	0	0	Q9P7V5	130	1	0	0	154035.9	SCHPO	Eukaryotic translation initiation factor 4 gamma	206802.1	SCHPO	Protein transport protein sec72
679.3228	4	-5.2	MSKTSCFLK	1612.7403-MSKTSC(Carbamidomethyl)FLK	LKAENAESDMHSK	LK(1238.6039)AENAESDM(Oxidation)HSK	aleitner_M1012_007	36.5678	15.8	4.9	0.78	4.8	810	169	3.0	2521	663	9.3	P87122	1	1	0	0	O94466	216	1	0	0	82398.1	SCHPO	Putative cation exchanger C3A12.06c	76679.8	SCHPO	Probable Rho-GTPase-activating protein 7
952.9683	4	6.3	DNYVYYLPNKEANTYNAGK	DNYVYYLPNK(1571.7766)EANTYNAGK	ANKSTMAWGLEAR	ANK(2374.1117)STMAWGLEAR	aleitner_M1012_007	61.7883	15.0	2.7	0.79	4.7	658	318	3.5	1442	798	10.3	O60067	531	1	0	0	P78753	398	1	0	0	74732.5	SCHPO	Protein TAPT1 homolog	63241.4	SCHPO	Probable asparagine synthetase [glutamine-hydrolyzing]
786.7617	5	-6.0	MADPGLRSGVGLPSQQGQK	2134.8572-M(Met-loss)ADPGLRSGVGLPSQQGQK	DFKETEDMNGAEDMHGR	DFK(1932.0065)ETEDMNGAEDM(Oxidation)HGR	aleitner_M1012_007	84.7407	12.4	4.2	0.79	3.0	975	305	1.4	3274	991	9.4	O94619	1	1	0	0	O74511	429	1	0	0	81159.3	SCHPO	Adhesion defective protein 2	94967.9	SCHPO	Extragenic suppressor of kinetochore protein 1
973.2424	4	4.3	GLITKIMCAPLDPR	GLITK(2305.0710)IMC(Carbamidomethyl)APLDPR	MSHKEPSAAETSTVVHSEEDK	1721.9208-M(Met-loss)SHKEPSAAETSTVVHSEEDK	aleitner_M1012_007	83.3982	15.9	1.8	0.79	4.8	2121	397	3.5	5345	1018	11.1	O13836	99	1	0	0	Q9P6K0	1	1	0	0	40751.1	SCHPO	Decapping nuclease din1	53233.3	SCHPO	Uncharacterized HTH La-type RNA-binding protein C1527.03
873.7006	4	2.1	KPLVAVNHCIGHIEMGR	K(1544.7682)PLVAVNHC(Carbamidomethyl)IGHIEM(Oxidation)GR	MSEATTATTTGKPSR	2084.0659-M(Met-loss)SEATTATTTGKPSR	aleitner_M1012_007	78.5405	14.6	4.2	0.79	4.6	652	114	2.0	3733	917	10.0	O94637	110	1	0	0	O14335	1	1	0	0	37515.7	SCHPO	Probable tRNA threonylcarbamoyladenosine biosynthesis protein kae1	59713.8	SCHPO	DNA-binding protein scr1
1100.5322	3	-8.5	MASKMPEGSPPTSR	1954.9524-M(Met-loss)ASKMPEGSPPTSR	MSGIAEFDGILDSLEHSK	1481.7184-M(Met-loss)SGIAEFDGILDSLEHSK	aleitner_M1012_007	71.1168	17.9	6.4	0.80	6.1	949	165	4.8	2072	479	11.8	O94532	1	1	0	0	Q9UTE3	1	1	0	0	166228.4	SCHPO	Formin-3	66440.4	SCHPO	Rpb7-binding protein seb1
1004.0037	4	8.9	GRPPKIASGIVPLSAFTR	GRPPK(2145.8660)IASGIVPLSAFTR	MSYMNNTFQSNYDYSK	2004.1520-M(Oxidation)SYMNNTFQSNYDYSK	aleitner_M1012_007	76.1030	22.1	2.0	0.80	11.5	207	31	6.8	2432	487	10.6	Q9Y794	372	1	0	0	Q9Y7Y2	1	1	0	0	108614.0	SCHPO	Origin recognition complex subunit 4	42871.8	SCHPO	Pre-mRNA-splicing factor slu7
893.8152	3	-0.12	MVVASEIAKVASK	1346.6758-MVVASEIAKVASK	KPLGTDFFDGL	K(1469.8164)PLGTDFFDGL	aleitner_M1012_007	66.9268	13.8	5.5	0.80	4.5	443	67	1.3	3897	990	9.3	Q1RKN3	1	1	0	0	O13856	351	1	0	0	219380.9	SCHPO	ATP-dependent DNA helicase tlh2	39780.3	SCHPO	Uncharacterized WD repeat-containing protein C1A6.02
730.3589	4	-9.4	QSVASKLADNSNVVMAD	QSVASK(1153.5979)LADNSNVVM(Oxidation)AD	KALELGDDR	K(1901.9041)ALELGDDR	aleitner_M1012_007	40.7338	13.0	6.3	0.80	3.6	547	94	1.4	2520	772	9.4	Q9P370	113	1	0	0	Q09771	58	1	0	0	14148.1	SCHPO	Zinc finger protein bud20	23951.1	SCHPO	Transcription factor atf31
480.5736	3	2.9	MAGMR	858.4487-MAGM(Oxidation)R	MGLEQFK	718.3142-M(Met-loss)GLEQFK	aleitner_M1012_007	10.8960	12.7	5.4	0.81	4.5	302	13	3.4	669	40	8.2	P33075	1	1	0	0	Q9URX3	1	1	0	0	24375.3	SCHPO	Adenylate kinase	36687.4	SCHPO	Probable 1-aminocyclopropane-1-carboxylate deaminase
605.0994	5	-8.0	HDALMQQQYKCAAFVGEK	HDALM(Oxidation)QQQYK(881.4971)C(Carbamidomethyl)AAFVGEK	MDRLNVK	2277.0558-M(Met-loss)DRLNVK	aleitner_M1012_007	25.6730	12.8	4.6	0.81	4.8	282	78	3.5	731	268	11.2	P41889	101	1	0	0	Q9P7K0	1	1	0	0	75889.5	SCHPO	Anaphase-promoting complex subunit cut9	9805.2	SCHPO	Mitochondrial import inner membrane translocase subunit tim9
703.9438	5	5.5	IISKPSDTENQDDGDKQK	IISK(1497.7034)PSDTENQDDGDKQK	MTFENLGGHAQR	2155.0281-MTFENLGGHAQR	aleitner_M1012_007	26.9578	15.0	4.1	0.81	6.6	165	28	2.5	2214	686	10.5	O60103	883	1	0	0	Q9UUM6	1	1	0	0	142367.5	SCHPO	ERAD-associated E3 ubiquitin-protein ligase doa10	49529.9	SCHPO	Uncharacterized protein C405.02c
820.9977	5	-3.0	LEEKHYSPSLNAMEQTSPK	LEEK(1911.9174)HYSPSLNAMEQTSPK	NENESLKTNLENQNK	NENESLK(2326.1151)TNLENQNK	aleitner_M1012_007	77.5867	14.4	7.7	0.81	6.6	143	2	1.9	3219	674	9.9	O14470	162	1	0	0	Q9UTK5	104	1	0	0	57685.5	SCHPO	SWI/SNF and RSC complexes subunit ssr2	197861.3	SCHPO	Abnormal long morphology protein 1
753.0070	5	-8.7	KGVIVPQPEVAPPNIPLDYAWAK	K(1258.6631)GVIVPQPEVAPPNIPLDYAWAK	MSAPSPFIKK	2639.4363-M(Oxidation)SAPSPFIKK	aleitner_M1012_007	65.5110	14.7	3.4	0.81	3.8	1187	240	2.9	2166	530	10.9	Q9P7W3	327	1	0	0	Q9Y7M6	1	1	0	0	67204.4	SCHPO	Probable ATP-citrate synthase subunit 1	25748.1	SCHPO	Ribosomal RNA-processing protein 1 homolog
1108.2745	4	-5.7	STAENSSKPLSMNEADER	STAENSSK(2448.2247)PLSM(Oxidation)NEADER	EESSDVAVFPCVLKTVAAFNK	EESSDVAVFPC(Carbamidomethyl)VLK(2118.9375)TVAAFNK	aleitner_M1012_007	87.4190	13.8	4.9	0.82	3.9	820	175	3.1	1434	345	9.9	Q10218	451	1	0	0	Q10251	948	1	0	0	89189.0	SCHPO	Spindle pole body protein ppc89	119931.8	SCHPO	Eukaryotic translation initiation factor 5B
620.1521	6	-6.6	SSDGQYFFKPTVQTVIER	SSDGQYFFK(1613.8453)PTVQTVIER	KELDHFTSKPFK	K(2239.1161)ELDHFTSKPFK	aleitner_M1012_007	69.6737	14.5	7.7	0.82	3.6	1135	181	2.9	1806	411	10.9	Q9P6J1	364	1	0	0	P36626	93	1	0	0	58938.7	SCHPO	Mitochondrial 2-methylisocitrate lyase	64011.3	SCHPO	Meiotic recombination protein rec8
665.0955	4	-0.059	MADAEDSRHSK	1394.8173-M(Oxidation)ADAEDSRHSK	KQFVIDPLIGK	K(1399.6038)QFVIDPLIGK	aleitner_M1012_007	50.7833	14.8	6.1	0.82	4.8	508	31	2.0	3069	350	10.0	O74743	1	1	0	0	Q9UTM4	505	1	0	0	27653.8	SCHPO	Eukaryotic translation initiation factor 4E-2	59377.7	SCHPO	T-complex protein 1 subunit epsilon
566.7864	4	0.46	QLKNNELFNR	Q(Gln->pyro-Glu)LK(1005.4689)NNELFNR	MASVTSEK	1395.7147-M(Oxidation)ASVTSEK	aleitner_M1012_007	65.2190	13.8	5.5	0.83	6.0	170	25	1.9	2781	813	9.9	O94403	53	1	0	0	O13846	1	1	0	0	19765.7	SCHPO	Uncharacterized RNA-binding protein C126.11c	40229.8	SCHPO	Ceramide very long chain fatty acid hydroxylase-like protein C19G12.08
679.6122	4	-7.0	MAVSLNDFISVKLK	1150.5692-MAVSLNDFISVKLK	VKFGNSSMK	VK(1701.9375)FGNSSM(Oxidation)K	aleitner_M1012_007	60.2460	11.8	3.5	0.83	4.0	205	109	4.0	205	122	9.9	O14227	1	1	0	0	O94602	242	1	0	0	139479.0	SCHPO	RNA-dependent RNA polymerase 1	61802.3	SCHPO	Uncharacterized protein C622.15c
615.1163	5	-7.8	KITLHSMASAGTSSLDHVK	K(1072.5488)ITLHSM(Oxidation)ASAGTSSLDHVK	MSMRIWSR	2136.0885-M(Met-loss)SMRIWSR	aleitner_M1012_007	48.3488	14.8	5.4	0.83	6.6	194	30	2.4	3165	824	10.3	Q9P7V5	352	1	0	0	Q8TFH4	1	1	0	0	206802.1	SCHPO	Protein transport protein sec72	34068.9	SCHPO	Putative ribosomal RNA methyltransferase PB17E12.10c
802.1859	4	9.1	KSHNFSSSNTPYLK	K(1595.8957)SHNFSSSNTPYLK	LKQSKPALMAEVK	LK(1746.8577)QSKPALM(Oxidation)AEVK	aleitner_M1012_007	71.2558	15.3	4.8	0.84	4.4	959	225	2.9	2528	605	10.9	Q10437	107	1	0	0	Q92370	303	1	0	0	61811.7	SCHPO	UBP9-binding protein bun62	83040.9	SCHPO	Anthranilate synthase component 2
709.8907	4	7.3	NAKAGPLGLSDVSVPSAPK	NAK(1028.5291)AGPLGLSDVSVPSAPK	MFAVQGNQK	1945.0520-M(Met-loss)FAVQGNQK	aleitner_M1012_007	42.5842	14.5	5.2	0.84	5.7	292	34	2.9	1884	444	10.9	Q9Y7N3	35	1	0	0	O94421	1	1	0	0	18314.2	SCHPO	Monothiol glutaredoxin-3	189914.9	SCHPO	SWI/SNF chromatin-remodeling complex subunit snf22
826.6379	5	7.0	KTIETDQPSNNIGDIK	K(2356.2290)TIETDQPSNNIGDIK	KPGFLESFVEHNKLMWLK	K(1909.9633)PGFLESFVEHNKLM(Oxidation)WLK	aleitner_M1012_007	84.0298	14.0	4.1	0.84	4.5	515	84	1.5	3916	806	9.5	O94312	85	1	0	0	O13898	515	1	0	0	62825.5	SCHPO	PWWP domain-containing protein2	101336.1	SCHPO	Dolichyl-phosphate-mannose--protein mannosyltransferase 1
862.0287	5	-3.7	KAGLTGFQFNTIGVSDGISMGTTGMR	K(1643.8341)AGLTGFQFNTIGVSDGISM(Oxidation)GTTGMR	FKPLDNENMVKR	FK(2799.3572)PLDNENM(Oxidation)VKR	aleitner_M1012_007	84.2817	15.6	2.1	0.84	6.2	337	43	3.0	2596	606	9.4	Q10318	101	1	0	0	Q09843	180	1	0	0	63927.3	SCHPO	Putative dihydroxy-acid dehydratase, mitochondrial	37877.1	SCHPO	Replication factor C subunit 2
740.5604	5	8.3	AVSMGYTKFMAIGVMSAK	AVSMGYTK(1790.7993)FMAIGVM(Oxidation)SAK	MAADIGSQSSGSLEER	2045.0036-M(Oxidation)AADIGSQSSGSLEER	aleitner_M1012_007	72.2090	13.9	4.7	0.84	3.0	1384	415	2.9	1482	526	10.9	Q09190	73	1	0	0	Q10407	1	1	0	0	14892.2	SCHPO	Putative cytidine deaminase	125133.7	SCHPO	MAP kinase kinase kinase mkh1
882.7191	4	3.7	YDSMVQGVLDVKSLPDPLGR	YDSM(Oxidation)VQGVLDVK(1322.7194)SLPDPLGR	QKPTEADIKR	QK(2342.1828)PTEADIKR	aleitner_M1012_007	85.8568	17.7	5.8	0.84	6.7	475	40	3.0	4003	778	11.0	Q9UT44	90	1	0	0	O94412	305	1	0	0	48707.3	SCHPO	Probable gamma-glutamyl phosphate reductase	41194.7	SCHPO	Geranylgeranyl transferase type-2 subunit alpha
802.9299	4	-8.4	KPLTDNGATSRHMLK	K(1523.8447)PLTDNGATSRHM(Oxidation)LK	EKVLAGDVISIDK	EK(1821.9407)VLAGDVISIDK	aleitner_M1012_007	45.4407	15.4	6.2	0.84	4.5	981	198	2.9	2763	712	10.9	Q1MTN3	732	1	0	0	O94692	180	1	0	0	114476.8	SCHPO	Inner centromere protein-related protein pic1	51562.1	SCHPO	RuvB-like helicase 2
554.2892	5	-2.4	FRKPLTGMWNSFLK	FRK(1042.4931)PLTGMWNSFLK	KEEETNR	K(1861.9913)EEETNR	aleitner_M1012_007	24.6872	13.8	2.8	0.85	2.9	1796	462	2.9	1796	504	10.9	O13911	163	1	0	0	Q9US25	1249	1	0	0	47089.0	SCHPO	Bifunctional polynucleotide phosphatase/kinase	158549.8	SCHPO	Chromodomain helicase hrp1
673.8387	4	-5.3	KMDNSVQNVSR	K(1414.7205)MDNSVQNVSR	TTKSGWQNSIR	TTK(1414.6875)SGWQNSIR	aleitner_M1012_007	26.7607	15.9	5.9	0.85	5.5	822	76	3.1	4021	570	10.4	O14229	82	1	0	0	O60129	264	1	0	0	52745.2	SCHPO	Transcription factor tau subunit sfc1	71174.4	SCHPO	Fork head protein homolog 2
771.7731	5	-8.1	LPAADDDTEIANVGKLVEEMETR	LPAADDDTEIANVGK(1322.6540)LVEEM(Oxidation)ETR	MDEVCAAPAPKK	2669.2742-M(Met-loss)DEVC(Carbamidomethyl)AAPAPKK	aleitner_M1012_007	91.7838	12.9	3.1	0.85	3.6	607	81	1.3	3083	863	9.3	Q9HGP5	215	1	0	0	O59802	1	1	0	0	29845.4	SCHPO	F-actin-capping protein subunit beta	36654.8	SCHPO	Phosphatidylinositol N-acetylglucosaminyltransferase GPI2 subunit
734.4161	5	9.3	KYLALNAAEEMK	K(2271.3031)YLALNAAEEM(Oxidation)K	MLFTIKPSFLKPVGFIQTR	M(Met-loss+Acetyl)LFTIK(1533.7749)PSFLKPVGFIQTR	aleitner_M1012_007	97.5183	12.3	2.8	0.85	3.0	668	453	2.5	956	614	9.3	Q09176	185	1	0	0	O94723	6	1	0	0	25030.4	SCHPO	Splicing factor U2AF 23 kDa subunit	22698.5	SCHPO	54S ribosomal protein L20, mitochondrial
1075.2289	3	0.43	NPPKDGTSFPDLQK	NPPK(1679.8957)DGTSFPDLQK	LVYKMAVGYELTR	LVYK(1680.8359)MAVGYELTR	aleitner_M1012_007	68.8697	17.5	6.3	0.85	5.1	1631	319	4.4	2500	531	12.4	Q9P7X8	17	1	0	0	O13920	149	1	0	0	131688.3	SCHPO	Probable DNA-directed RNA polymerase I subunit RPA2	55724.5	SCHPO	LETM1 domain-containing protein mdm28, mitochondrial
727.9999	5	2.7	GIALLATNGGKIADYEGVDK	GIALLATNGGK(1630.9004)IADYEGVDK	KSSSNILIMPYLK	K(2142.1208)SSSNILIMPYLK	aleitner_M1012_007	66.6858	15.1	5.1	0.85	3.6	1489	409	3.5	1589	454	11.5	Q09669	159	1	0	0	Q9P7I1	552	1	0	0	45527.7	SCHPO	Alcohol dehydrogenase 4	98954.3	SCHPO	K(+)/H(+) antiporter 1
987.1274	3	3.9	YHPDKNPDDPQGASEK	YHPDK(1161.5522)NPDDPQGASEK	KTCESLMR	K(1934.8646)TC(Carbamidomethyl)ESLMR	aleitner_M1012_007	68.3125	15.8	5.4	0.85	4.5	851	153	3.2	1883	362	11.3	Q10209	39	1	0	0	O13983	562	1	0	0	44769.0	SCHPO	Uncharacterized J domain-containing protein C4H3.01	120970.9	SCHPO	Putative ATP-dependent helicase hrq1
672.7671	5	6.9	MDDLKELEYLSLVSK	M(Met-loss+Acetyl)DDLK(1665.8938)ELEYLSLVSK	EQLLKQLSNAQEK	EQLLK(1830.9503)QLSNAQEK	aleitner_M1012_007	35.4978	16.6	3.5	0.86	6.0	560	83	4.6	1318	254	10.6	O42643	5	1	0	0	Q10173	338	1	0	0	131493.5	SCHPO	Pre-mRNA-splicing factor ATP-dependent RNA helicase prp22	51911.8	SCHPO	Kinetochore protein nuf2
705.1171	4	-9.8	METNGSFSGARLVDGK	1279.7136-M(Met-loss)ETNGSFSGARLVDGK	KPDTLGRDLK	K(1674.8213)PDTLGRDLK	aleitner_M1012_007	56.1115	15.5	6.7	0.86	3.0	1757	411	2.9	1868	438	10.9	Q9USW8	1	1	0	0	O94335	717	1	0	0	22581.7	SCHPO	Uncharacterized protein C19C7.01	84974.7	SCHPO	Dolichyl-diphosphooligosaccharide--protein glycosyltransferase subunit stt3
677.1027	4	5.2	KLVVVGDGACGK	K(1502.7188)LVVVGDGAC(Carbamidomethyl)GK	KLCSLSNDSWR	K(1339.7170)LC(Carbamidomethyl)SLSNDSWR	aleitner_M1012_007	73.9928	15.8	1.5	0.86	4.5	822	249	3.2	1809	532	11.3	Q10133	10	1	0	0	O74371	24	1	0	0	22253.6	SCHPO	GTP-binding protein rho2	38954.7	SCHPO	Uncharacterized RING finger protein C32F12.07c
711.9320	5	-7.6	VCKALLDSASNDDSK	VC(Carbamidomethyl)K(1932.8887)ALLDSASNDDSK	MGIFGGNSGNAPSSEDKK	1759.8298-MGIFGGNSGNAPSSEDKK	aleitner_M1012_007	61.2492	10.9	2.1	0.87	2.9	344	201	1.5	980	540	9.1	Q9Y809	231	1	0	0	Q10481	1	1	0	0	92458.0	SCHPO	N-terminal acetyltransferase B complex subunit arm1	10742.3	SCHPO	Mitochondrial import inner membrane translocase subunit tim13
925.2165	4	-7.1	DDKSPVTIGDFGAQAIVISMLK	DDK(1376.6646)SPVTIGDFGAQAIVISM(Oxidation)LK	MDFGLTNNSIK	2458.2665-MDFGLTNNSIK	aleitner_M1012_007	65.8397	21.9	7.3	0.87	7.8	1359	249	6.8	2289	445	14.1	O94505	43	1	0	0	O14159	1	1	0	0	38748.3	SCHPO	3'(2'),5'-bisphosphate nucleotidase	51289.0	SCHPO	Sphingoid long chain base kinase 4
939.9697	4	-6.7	VKNLHLSDCLR	VK(2402.1561)NLHLSDC(Carbamidomethyl)LR	MASATSTPTIADGNSNKESVATSR	1491.7868-M(Met-loss)ASATSTPTIADGNSNKESVATSR	aleitner_M1012_007	92.3430	14.3	2.9	0.87	5.5	366	79	5.0	517	113	10.9	P78753	386	1	0	0	P27638	1	1	0	0	63241.4	SCHPO	Probable asparagine synthetase [glutamine-hydrolyzing]	42003.8	SCHPO	Mitogen-activated protein kinase spk1
609.0487	4	-4.0	MNVNSSAFER	1262.6619-M(Oxidation)NVNSSAFER	KEVAHTVGER	K(1307.5816)EVAHTVGER	aleitner_M1012_007	79.9870	15.8	1.3	0.87	3.2	1952	644	3.0	2206	770	11.0	Q9HGQ3	1	1	0	0	Q10364	306	1	0	0	82740.4	SCHPO	Probable zinc transporter cis4	71899.8	SCHPO	Serine/threonine-protein kinase sck2
877.7321	4	7.5	ADMAKILLTAPACTEIGEK	ADM(Oxidation)AK(1459.8399)ILLTAPAC(Carbamidomethyl)TEIGEK	KHIIEGLNASLK	K(2185.1010)HIIEGLNASLK	aleitner_M1012_007	75.6020	15.1	4.8	0.88	4.1	1151	253	3.0	2360	602	11.0	Q09130	405	1	0	0	O59826	113	1	0	0	48781.3	SCHPO	Eukaryotic translation initiation factor 2 subunit gamma	38431.1	SCHPO	Putative voltage-gated potassium channel subunit beta
929.1758	3	3.6	MKSTFEAAGR	1687.9621-MKSTFEAAGR	KQIEITINHLVSR	K(1234.6016)QIEITINHLVSR	aleitner_M1012_007	65.1788	21.3	5.7	0.88	8.2	604	109	5.6	2209	434	13.6	O59736	1	1	0	0	Q10105	77	1	0	0	64042.3	SCHPO	2-isopropylmalate synthase	297340.3	SCHPO	Translational activator gcn1
660.9434	5	0.61	IKANSYSFPSNVDISAEAK	IK(1259.6622)ANSYSFPSNVDISAEAK	SKHNGVDPIR	SK(2178.0845)HNGVDPIR	aleitner_M1012_007	54.5143	16.0	5.5	0.88	6.6	356	50	3.5	2576	618	9.4	P50528	253	1	0	0	Q09828	633	1	0	0	77302.5	SCHPO	Serine/threonine-protein kinase plo1	100887.2	SCHPO	Putative leucine--tRNA ligase, mitochondrial
844.7106	4	1.4	ATSAGPKQTETINWLEK	ATSAGPK(1501.8504)QTETINWLEK	KIEIPLPNEVGR	K(2011.0262)IEIPLPNEVGR	aleitner_M1012_007	65.8782	17.1	5.4	0.88	8.0	193	15	4.4	1623	272	9.1	O94517	169	1	0	0	O74445	297	1	0	0	26539.6	SCHPO	Probable proteasome subunit alpha type-1	43608.7	SCHPO	Probable 26S protease subunit rpt4
663.1122	4	-3.4	MAIQKVFAR	1716.8683-M(Met-loss)AIQKVFAR	GPKTIAEIHEEAER	GPK(1069.6284)TIAEIHEEAER	aleitner_M1012_007	29.1677	11.9	3.7	0.88	3.5	333	39	2.5	674	112	8.4	P40370	1	1	0	0	Q10475	1257	1	0	0	47436.4	SCHPO	Enolase 1-1	154035.9	SCHPO	Eukaryotic translation initiation factor 4 gamma
911.4885	3	-7.6	VEDEAKLTIAELR	VEDEAK(1245.6605)LTIAELR	TKYEQVVNK	TK(1623.8720)YEQVVNK	aleitner_M1012_007	87.9223	22.2	5.8	0.88	8.3	1152	197	5.9	3977	796	13.9	Q10178	387	1	0	0	Q9UTK5	1385	1	0	0	137184.4	SCHPO	U2 snRNP component prp10	197861.3	SCHPO	Abnormal long morphology protein 1
1281.2742	3	5.8	MSFPTDMETNEILDQLDK	1698.8287-M(Oxidation)SFPTDMETNEILDQLDK	KINSTFQQMSYSK	K(2280.0178)INSTFQQMSYSK	aleitner_M1012_007	91.1537	20.4	6.0	0.89	6.4	2390	465	6.3	2529	487	12.4	O94506	1	1	0	0	Q9UTE5	201	1	0	0	34649.8	SCHPO	mRNA export factor rsm1	73367.7	SCHPO	Eukaryotic translation initiation factor 2-alpha kinase 2
594.3295	5	-4.0	TLKGGVVVTDVK	TLK(1751.8995)GGVVVTDVK	QQHKFAQSLELFR	Q(Gln->pyro-Glu)QHK(1352.7915)FAQSLELFR	aleitner_M1012_007	45.4800	15.8	2.7	0.90	4.8	1126	197	4.6	1282	214	11.0	O74191	256	1	0	0	O60184	490	1	0	0	39302.0	SCHPO	FK506-binding protein 39 kDa	121517.6	SCHPO	General transcriptional corepressor ssn6
644.9604	5	0.21	MRPIILQGHERPLTQIK	1174.6081-M(Oxidation)RPIILQGHERPLTQIK	KSSLSSVSDK	K(2183.2249)SSLSSVSDK	aleitner_M1012_007	43.5897	15.3	4.3	0.90	4.4	994	198	3.2	2151	447	10.9	P79083	1	1	0	0	O43065	1100	1	0	0	36811.5	SCHPO	Eukaryotic translation initiation factor 3 subunit I	217633.5	SCHPO	Probable helicase mot1
945.7116	4	1.8	MSSEPVPQAVIDELER	1979.9332-MSSEPVPQAVIDELER	MNDEESHISVLPVMNK	1936.9452-MNDEESHISVLPVMNK	aleitner_M1012_007	79.2108	15.0	5.4	0.90	4.5	903	123	1.9	4998	995	9.9	Q9P6K9	1	1	0	0	O94252	1	1	0	0	35689.3	SCHPO	Deoxyhypusine hydroxylase	30025.9	SCHPO	Uncharacterized protein P8B7.02
936.4943	3	4.8	VIKDAGYGEYFIHR	VIK(1139.6009)DAGYGEYFIHR	MDLKPNIR	1804.9148-M(Oxidation)DLKPNIR	aleitner_M1012_007	63.5387	14.3	6.7	0.90	5.0	449	55	3.4	1307	205	9.3	Q9UUD8	370	1	0	0	O14040	1	1	0	0	50594.7	SCHPO	Uncharacterized peptidase C18A7.01	105150.9	SCHPO	Dis3-like exonuclease C2C4.07c
863.4150	5	-8.7	MATPVDTEYYDLLGISTDATAVDIK	1594.7767-M(Oxidation)ATPVDTEYYDLLGISTDATAVDIK	GKDAEILYEEYK	GK(2855.3674)DAEILYEEYK	aleitner_M1012_007	74.3540	16.1	3.9	0.90	4.6	865	140	2.9	2387	626	10.9	Q10209	1	1	0	0	Q10240	12	1	0	0	44769.0	SCHPO	Uncharacterized J domain-containing protein C4H3.01	60363.0	SCHPO	Meiotically up-regulated gene 133 protein
791.0322	5	1.5	DLHGTNLEKALSSLLASQK	DLHGTNLEK(1926.0285)ALSSLLASQK	SNKAQLFVCVPTTPVK	SNK(2162.1583)AQLFVC(Carbamidomethyl)VPTTPVK	aleitner_M1012_007	68.6802	20.8	0.1	0.90	9.2	342	77	6.8	1168	313	11.6	O59787	250	1	0	0	Q09761	680	1	0	0	63281.7	SCHPO	Signal recognition particle subunit srp72	79815.4	SCHPO	DNA replication regulator sld3
866.4183	5	-6.1	WEKEGVDSLEICK	WEK(2735.3263)EGVDSLEIC(Carbamidomethyl)K	ASPFNKPNSVHSEASRNTPSSIDR	ASPFNK(1729.8233)PNSVHSEASRNTPSSIDR	aleitner_M1012_007	94.3752	15.3	4.4	0.91	4.5	1061	220	4.4	1133	264	10.8	Q9US42	89	1	0	0	O43059	416	1	0	0	44211.2	SCHPO	Protein urg3	90758.2	SCHPO	Cytoskeletal protein syp1
480.6581	5	-5.7	MVNDFNEK	1402.8296-MVNDFNEK	KLVLLSTGAAHR	K(1133.5063)LVLLSTGAAHR	aleitner_M1012_007	62.7780	16.4	5.9	0.91	4.7	1452	183	3.7	2728	404	11.7	O59703	1	1	0	0	O94271	662	1	0	0	40946.6	SCHPO	Geranylgeranyl pyrophosphate synthase	76460.4	SCHPO	Uncharacterized RING finger protein P8B7.23
627.8065	6	7.2	MEEEPKDGIPHGHITSVSVMR	M(Oxidation)EEEPK(1396.6479)DGIPHGHITSVSVMR	MTKGTQSFGMR	2502.1883-MTKGTQSFGM(Oxidation)R	aleitner_M1012_007	53.5025	15.2	6.0	0.91	4.2	854	163	3.0	1802	376	11.0	Q9UTI3	65	1	0	0	P05733	1	1	1	0	20305.4	SCHPO	N-terminal acetyltransferase A complex catalytic subunit ard1	10086.8	SCHPO	60S ribosomal protein L37-B
715.7623	5	-0.87	MASKMPEGSPPTSR	2099.0874-MASKMPEGSPPTSR	KGDTVAIWGMGPIGLYAGR	K(1612.7589)GDTVAIWGMGPIGLYAGR	aleitner_M1012_007	44.8088	14.5	1.0	0.91	5.1	506	66	2.0	4072	728	9.4	O94532	1	1	0	0	Q9P6I8	221	1	0	0	166228.4	SCHPO	Formin-3	46442.7	SCHPO	Zinc-type alcohol dehydrogenase-like protein C1198.01
606.3455	5	-8.5	QIAKFVVSLGER	QIAK(1680.9451)FVVSLGER	TPKPVVYEGAKLNK	TPK(1483.8399)PVVYEGAKLNK	aleitner_M1012_007	54.1338	15.4	4.7	0.91	10.7	17	2	3.0	2203	576	4.7	O42931	124	1	0	0	Q9USJ1	148	1	0	0	48965.5	SCHPO	26S protease regulatory subunit 7 homolog	32800.5	SCHPO	Probable 3-mercaptopyruvate sulfurtransferase
485.1240	6	7.0	LGSVVQKLISIPAALQR	LGSVVQK(1112.5866)LISIPAALQR	KYHSIEAK	K(1930.1615)YHSIEAK	aleitner_M1012_007	24.2928	15.2	2.0	0.92	4.5	1619	211	2.7	5690	934	10.7	P87154	1141	1	0	0	Q09808	27	1	0	0	252889.1	SCHPO	DNA polymerase epsilon catalytic subunit A	17385.2	SCHPO	Survival motor neuron-like protein 1
865.2362	5	-2.0	KPNLEFLMPCTITK	K(2630.2745)PNLEFLMPC(Carbamidomethyl)TITK	QEEISNLKEENMSQSQAITSVK	QEEISNLK(1828.9467)EENMSQSQAITSVK	aleitner_M1012_007	66.2365	14.5	4.0	0.93	4.4	606	141	2.1	2655	641	10.1	Q9Y7Z9	170	1	0	0	Q10411	961	1	0	0	53575.2	SCHPO	Probable ubiquinone biosynthesis monooxygenase coq6	222788.5	SCHPO	Sporulation-specific protein 15
996.1804	3	7.2	MLVKDLEDNHNIGTAGR	M(Oxidation)LVK(1087.5662)DLEDNHNIGTAGR	FKNGNGVSK	FK(2035.9997)NGNGVSK	aleitner_M1012_007	50.8458	20.6	7.2	0.93	6.5	1755	406	6.1	2174	508	14.1	O60185	125	1	0	0	Q9UUM6	377	1	0	0	39380.3	SCHPO	Methylthioribose-1-phosphate isomerase	49529.9	SCHPO	Uncharacterized protein C405.02c
757.6487	4	3.3	VKDALMYINVTD	VK(1645.8597)DALMYINVTD	MVKGSVTNTSSIVK	M(Acetyl+Oxidation)VK(1518.7640)GSVTNTSSIVK	aleitner_M1012_007	44.6220	15.8	4.5	0.93	4.8	714	81	2.9	2248	498	11.0	O13986	779	1	0	0	Q9C115	3	1	0	0	90408.4	SCHPO	Uncharacterized protein C26H5.04	17096.1	SCHPO	Meiotic recombination protein rec25
930.2151	4	9.7	QIYTGIKQVESEAGTLVICK	Q(Gln->pyro-Glu)IYTGIK(1497.6446)QVESEAGTLVIC(Carbamidomethyl)K	SKAWTSDDCYK	SK(2357.2188)AWTSDDC(Carbamidomethyl)YK	aleitner_M1012_007	68.5223	12.3	2.6	0.94	3.0	683	111	1.3	2278	810	9.3	O13902	91	1	0	0	O74734	207	1	0	0	62317.0	SCHPO	Dihydroxyacetone kinase 1	27688.3	SCHPO	Putative ribosomal recycling factor, mitochondrial
917.2050	4	-7.6	NPLGAKSQKPVEAMSEDEQMHK	NPLGAKSQK(1195.6561)PVEAM(Oxidation)SEDEQMHK	SKNSIEKPR	SK(2607.2309)NSIEKPR	aleitner_M1012_007	59.1690	19.2	3.5	0.94	6.2	1092	430	5.0	2095	1014	13.0	O14048	287	1	0	0	O42667	251	1	0	0	47234.9	SCHPO	UBX domain-containing protein 2	77106.5	SCHPO	Microtubule-associated protein ssm4
820.2053	4	8.1	KLVFPVMSECK	K(1924.0822)LVFPVM(Oxidation)SEC(Carbamidomethyl)K	NFKGHTFQLLELVIK	NFK(1490.7513)GHTFQLLELVIK	aleitner_M1012_007	31.3995	15.6	6.0	0.94	4.5	885	121	4.1	1133	201	11.1	Q9P3W5	658	1	0	0	Q9C0X8	69	1	0	0	99050.7	SCHPO	DNA replication checkpoint protein tel2	130531.5	SCHPO	Putative ribosomal RNA-processing protein 12
1037.8040	4	9.6	KPGTNVSDLICLDTDGSSLHR	K(1863.0353)PGTNVSDLIC(Carbamidomethyl)LDTDGSSLHR	QSAKDLSQNLVILVSK	Q(Gln->pyro-Glu)SAK(2422.1798)DLSQNLVILVSK	aleitner_M1012_007	62.5087	23.2	3.3	0.94	12.2	167	16	8.4	1001	220	11.0	Q9USI4	423	1	0	0	P87145	400	1	0	0	52334.8	SCHPO	SAC3 family protein 2	92453.6	SCHPO	Protein VAC14 homolog
1215.6145	3	-3.1	MAETAEKVILLTGSSK	2097.9716-M(Met-loss)AETAEKVILLTGSSK	MSFQQPSNGAQGGNNNALEK	1683.9295-M(Met-loss)SFQQPSNGAQGGNNNALEK	aleitner_M1012_007	77.9880	20.7	6.9	0.95	9.6	272	42	5.1	2700	540	11.1	O14351	1	1	0	0	O13657	1	1	0	0	26645.2	SCHPO	Uncharacterized oxidoreductase C30D10.05c	89397.3	SCHPO	Putative metal ion transporter C27B12.12c
668.6157	4	-2.9	TARAGKPGTAMSFVVPK	TARAGK(937.5120)PGTAM(Oxidation)SFVVPK	QAKLETK	Q(Gln->pyro-Glu)AK(1870.9975)LETK	aleitner_M1012_007	69.3245	17.2	0.1	0.95	8.8	121	26	4.6	1365	337	11.7	O60080	422	1	0	0	O74953	324	1	0	0	67451.7	SCHPO	ATP-dependent RNA helicase dbp9	78259.7	SCHPO	Uncharacterized protein C736.07c
718.0056	6	-3.3	TGLHQMAEKYSMGIFGCCPR	TGLHQM(Oxidation)AEK(1943.9663)YSMGIFGC(Carbamidomethyl)C(Carbamidomethyl)PR	KDIVVQYDMKPDSPR	K(2496.1058)DIVVQYDM(Oxidation)KPDSPR	aleitner_M1012_007	55.1697	11.5	3.4	0.95	3.7	277	47	0.9	2127	742	8.9	O94281	130	1	0	0	Q9UST7	739	1	0	0	29061.3	SCHPO	Probable casein kinase II subunit beta-2	153642.8	SCHPO	Transcription factor tau subunit sfc3
1108.2728	4	4.4	KDDMADSALIASGWMR	K(2647.2348)DDMADSALIASGWM(Oxidation)R	EEEENKVSSSSNIEASQSSLEVK	EEEENK(1919.8757)VSSSSNIEASQSSLEVK	aleitner_M1012_007	89.0398	17.8	6.4	0.96	6.2	1180	111	3.6	5819	1013	11.6	Q10423	225	1	0	0	O13905	312	1	0	0	30206.0	SCHPO	Cruciform cutting endonuclease 1, mitochondrial	39397.5	SCHPO	BSD domain-containing protein C22A12.14c
422.2394	6	9.5	KISDPAR	K(1741.9291)ISDPAR	VPDVSSEIWKIFGK	VPDVSSEIWK(923.5076)IFGK	aleitner_M1012_007	36.4793	15.3	4.2	0.96	6.3	782	66	4.8	2391	223	9.0	Q10327	61	1	0	0	O94714	343	1	0	0	97079.3	SCHPO	Uncharacterized protein C32A11.02c	45636.0	SCHPO	Protein spt2
583.1507	6	-2.0	VKLDFSSDSNVSER	VK(1911.1041)LDFSSDSNVSER	MLILGLTGSIATGKSTVSR	1719.8315-M(Met-loss)LILGLTGSIATGKSTVSR	aleitner_M1012_007	37.4103	15.6	2.1	0.96	4.6	971	294	3.0	2658	769	11.0	Q9UTK4	1017	1	0	0	O74414	1	1	0	0	189577.1	SCHPO	Nucleoporin nup189	26828.9	SCHPO	Uncharacterized protein C14G10.01
658.1378	5	-5.4	KEGLAPAYHR	K(2145.0664)EGLAPAYHR	GLQDIEKLPTYLEDMAR	GLQDIEK(1278.6721)LPTYLEDM(Oxidation)AR	aleitner_M1012_007	88.8102	14.9	7.3	0.96	4.0	923	152	4.0	923	154	10.9	Q9UT53	176	1	0	0	O14131	263	1	0	0	42149.4	SCHPO	Putative nicotinamide-nucleotide adenylyltransferase C806.06c	49780.8	SCHPO	Meiotically up-regulated gene 191 protein
794.0903	3	5.7	GPKGPNPLSIK	GPK(1272.5908)GPNPLSIK	MEDEMQIDKK	1244.7129-M(Met-loss)EDEMQIDKK	aleitner_M1012_007	34.8303	14.0	3.7	0.96	3.0	1461	387	3.0	1461	464	11.0	O74862	219	1	0	0	O13959	1	1	0	0	29638.5	SCHPO	rRNA-processing protein utp23	12724.5	SCHPO	RING-box protein pip1
809.0984	3	-1.2	MSAAFTISKK	1341.6969-MSAAFTISKK	KGYSGVGFYVK	K(1220.6475)GYSGVGFYVK	aleitner_M1012_007	89.9070	12.9	3.8	0.96	3.5	614	121	1.8	1974	498	9.4	O60128	1	1	0	0	P87175	71	1	0	0	27553.2	SCHPO	40S ribosomal protein S3	60313.2	SCHPO	DNA-(apurinic or apyrimidinic site) lyase 2
1273.9478	3	-4.6	MMDLEHKR	2760.3389-MMDLEHKR	SAGASSGPAVSSKPSYMASKGSGHLSSK	SAGASSGPAVSSK(1196.5682)PSYMASKGSGHLSSK	aleitner_M1012_007	92.6467	17.0	3.5	0.97	4.5	2476	524	4.5	2476	531	12.5	Q9Y7J6	1	1	0	0	P32390	51	1	0	0	62716.1	SCHPO	Serine/threonine-protein kinase ppk21	47373.7	SCHPO	Actin-related protein 3
726.0728	3	-7.4	MSIVSSVAFVPR	883.5167-MSIVSSVAFVPR	KVFPQK	K(1429.7639)VFPQK	aleitner_M1012_007	50.7552	14.5	3.1	0.97	8.2	66	8	2.6	2793	718	10.0	Q9P775	1	1	0	0	Q10059	1620	1	0	0	57337.2	SCHPO	Uncharacterized WD repeat-containing protein C17D11.16	207600.9	SCHPO	Cell division control protein 12
809.1378	3	-1.5	VASVIKALLANK	VASVIK(1198.6194)ALLANK	MGVNSSKINDK	1363.8439-M(Met-loss)GVNSSKINDK	aleitner_M1012_007	88.3085	20.3	7.5	0.97	12.4	61	4	3.5	6508	946	12.1	Q9P7R0	1504	1	0	0	O94318	1	1	0	0	173783.9	SCHPO	Pentafunctional AROM polypeptide	25556.3	SCHPO	Vacuolar protein sorting-associated protein 20
965.9749	4	9.4	VTINDKTSPPSVDEM	VTINDK(2212.0682)TSPPSVDEM(Oxidation)	MENSSIVKSPNPTIEEQR	1785.8342-M(Oxidation)ENSSIVKSPNPTIEEQR	aleitner_M1012_007	86.1733	17.2	5.0	0.97	7.8	284	45	3.6	3593	877	9.4	Q9USM2	108	1	0	0	O59753	1	1	0	0	12997.5	SCHPO	Uncharacterized protein C16A11.15c	34663.8	SCHPO	DNA repair protein rad14
782.3839	4	4.8	MSNPTIEGDENR	1894.9438-M(Met-loss)SNPTIEGDENR	DPKTHVHRPYNEHK	DPK(1368.6157)THVHRPYNEHK	aleitner_M1012_007	50.7165	19.6	4.1	0.97	7.0	1137	275	5.1	3300	864	13.1	Q10485	1	1	0	0	O74135	168	1	0	0	26133.9	SCHPO	Uncharacterized protein C17C9.14	50215.5	SCHPO	Casein kinase I homolog 3
845.2156	4	-7.7	MPPKGLSLAEK	2338.2519-M(Met-loss)PPKGLSLAEK	VISEELSLLKSNEPSDISLK	VISEELSLLK(1176.6754)SNEPSDISLK	aleitner_M1012_007	58.5665	10.8	3.0	0.97	3.0	309	147	1.9	696	413	7.8	Q09739	1	1	0	0	O94713	708	1	0	0	24224.6	SCHPO	Meiotic coiled-coil protein 7	83828.4	SCHPO	Meiotic expression up-regulated protein 27
512.1017	5	7.8	KVLFHPAMNAR	K(1272.7554)VLFHPAMNAR	KILLNIEHR	K(1420.7649)ILLNIEHR	aleitner_M1012_007	28.6952	12.0	4.2	0.97	2.4	1994	435	1.6	3764	758	9.6	Q9UTH1	98	1	0	0	Q9Y7K2	2060	1	0	0	42666.3	SCHPO	tRNA:m(4)X modification enzyme TRM13	266381.5	SCHPO	Phosphatidylinositol 3-kinase tor2
809.8544	5	2.4	MSVSGKIGEVDR	2898.6219-M(Met-loss)SVSGKIGEVDR	HGSFILPVSKSVPTPSLLIEGSIVQR	HGSFILPVSK(1283.6721)SVPTPSLLIEGSIVQR	aleitner_M1012_007	69.9600	18.9	6.7	0.98	6.5	1150	236	4.8	3032	687	12.4	P23635	1	1	0	0	O74808	1216	1	0	0	35291.0	SCHPO	Minor serine/threonine-protein phosphatase PP2A-1 catalytic subunit	136678.6	SCHPO	Cryptic loci regulator protein 1
530.4740	5	0.84	SKQLSTNASSSNFVK	SK(1050.5207)QLSTNASSSNFVK	KNGTSNHR	K(1734.8788)NGTSNHR	aleitner_M1012_007	35.4620	11.7	1.2	0.98	3.9	368	77	3.5	499	106	9.9	O14360	26	1	0	0	P78831	356	1	2	0	57639.9	SCHPO	H/ACA ribonucleoprotein complex non-core subunit NAF1	60320.9	SCHPO	High-affinity glucose transporter ght5
977.4427	4	-4.8	DNPPKSDSDDEDDYEK	DNPPK(2038.0371)SDSDDEDDYEK	MADEPLLLNFVVDNAQSR	2005.7913-M(Met-loss)ADEPLLLNFVVDNAQSR	aleitner_M1012_007	57.8663	15.7	4.3	0.98	5.1	882	118	4.7	1141	149	12.7	Q9Y7T1	282	1	0	0	O60173	1	1	0	0	38206.1	SCHPO	Uncharacterized protein C63.05	78831.9	SCHPO	ATP-dependent RNA helicase dbp7
589.0775	4	2.0	KAFLSLVPDK	K(1235.6220)AFLSLVPDK	HIKAMPEEK	HIK(1254.7224)AM(Oxidation)PEEK	aleitner_M1012_007	44.1507	9.8	4.6	0.98	3.5	143	14	0.4	1660	430	8.4	O74853	1053	1	0	0	O94519	130	1	0	0	121089.2	SCHPO	FKBP12-associated protein 1 homolog	34626.3	SCHPO	Splicing factor spf30
539.2993	3	-4.2	MTTTPLGK	898.4760-M(Met-loss)TTTPLGK	MSLEEKR	854.4749-M(Met-loss)SLEEKR	aleitner_M1012_007	59.7813	10.2	2.4	0.98	3.1	189	57	0.2	1620	778	7.1	P87318	1	1	0	0	P62505	1	1	0	0	15557.1	SCHPO	Uncharacterized protein C31F10.17c	9738.1	SCHPO	DASH complex subunit dad3
520.6960	5	-3.2	TVPFKSEVELDK	TVPFK(1207.7176)SEVELDK	KENIGLIGVK	K(1528.8025)ENIGLIGVK	aleitner_M1012_007	53.6442	14.8	3.9	0.98	3.6	1775	321	3.2	2320	446	11.2	Q9P3W6	104	1	0	0	P36592	417	1	0	0	53736.0	SCHPO	Uncharacterized protein C458.02c	51961.2	SCHPO	DNA repair and recombination protein rad22
778.6545	4	-9.0	KLDMSITSNPSK	K(1774.9465)LDM(Oxidation)SITSNPSK	TLYSKSPTSIAVTNR	TLYSK(1473.7385)SPTSIAVTNR	aleitner_M1012_007	70.0410	15.5	4.6	0.98	4.6	995	147	2.9	2929	613	10.9	Q10337	685	1	0	0	O74802	326	1	0	0	98437.0	SCHPO	BRCT-containing protein 1	47934.5	SCHPO	3-hydroxyisobutyryl-CoA hydrolase, mitochondrial
464.6187	3	3.3	KIAINVK	K(606.3126)IAINVK	MAGGHK	922.5852-M(Met-loss)AGGHK	aleitner_M1012_007	32.0220	18.2	6.3	0.99	9.8	162	2	3.5	7406	403	10.5	P36622	142	1	0	0	Q9HGL9	1	1	0	0	30735.8	SCHPO	Sexual differentiation protein ste4	28429.3	SCHPO	Cell cycle transcriptional repressor whi5
950.4515	5	-4.9	QCKMESSNNVGSTK	QC(Carbamidomethyl)K(3178.5519)MESSNNVGSTK	NPVHGNVGLTNQHGFKTMHHNVNPFTK	NPVHGNVGLTNQHGFK(1706.7604)TM(Oxidation)HHNVNPFTK	aleitner_M1012_007	79.2535	13.3	5.7	0.99	3.0	1230	336	2.4	1863	577	10.3	Q9UT30	195	1	0	0	Q1MTN3	838	1	0	0	33574.6	SCHPO	Nucleus export protein brr6	114476.8	SCHPO	Inner centromere protein-related protein pic1
977.2512	4	-2.5	MNSEDAALDLLR	2689.3760-M(Met-loss)NSEDAALDLLR	LYNPFYGLVALKCCTLQHNLK	LYNPFYGLVALK(1353.6776)C(Carbamidomethyl)C(Carbamidomethyl)TLQHNLK	aleitner_M1012_007	93.3512	16.2	6.7	0.99	7.8	192	21	3.6	2681	473	8.4	Q9HGP5	1	1	0	0	O13971	624	1	0	0	29845.4	SCHPO	F-actin-capping protein subunit beta	87872.0	SCHPO	Suppressor of glycerol defect protein 1
1219.0997	4	-3.2	AKSDGEGVMNANAALQLR	AK(3028.4641)SDGEGVMNANAALQLR	LNSIGSYEMIDFKQINSEFFLSHR	LNSIGSYEM(Oxidation)IDFK(1981.9891)QINSEFFLSHR	aleitner_M1012_007	63.4777	19.8	7.7	0.99	9.2	363	30	4.5	4962	1017	10.6	O60086	186	1	0	0	O74481	106	1	0	0	31834.6	SCHPO	Probable acetolactate synthase small subunit	64715.2	SCHPO	Uncharacterized protein C1840.08c
661.1157	4	-2.7	KEVAQVMDK	K(1593.8978)EVAQVMDK	AIVTKNPSVSEAIK	AIVTK(1184.6111)NPSVSEAIK	aleitner_M1012_007	43.2005	12.3	4.4	1.0	2.9	868	198	1.4	2553	655	9.4	P40373	283	1	0	0	Q09769	183	1	0	0	34029.7	SCHPO	ATP phosphoribosyltransferase	118643.0	SCHPO	Lon protease homolog, mitochondrial
833.7949	3	5.4	EKNPSVVIGTPGR	EK(1145.6081)NPSVVIGTPGR	KSAFGTELR	K(1490.8093)SAFGTELR	aleitner_M1012_007	97.4195	15.9	4.1	1.0	4.4	892	480	3.5	1517	814	11.5	O74764	131	1	0	0	Q9P3W5	540	1	0	0	68742.9	SCHPO	ATP-dependent rRNA helicase spb4	99050.7	SCHPO	DNA replication checkpoint protein tel2
919.9294	4	-9.3	NPEDYPNGKTMPFVQVALK	NPEDYPNGK(1528.6504)TMPFVQVALK	MVDDSHNAPFDK	2285.1402-M(Oxidation)VDDSHNAPFDK	aleitner_M1012_007	52.3572	14.1	3.4	1.0	3.2	1534	245	2.9	1876	360	10.9	P28040	1126	1	0	0	Q09948	1	1	0	0	159350.6	SCHPO	DNA polymerase alpha catalytic subunit	60667.1	SCHPO	Chromatin structure-remodeling complex subunit rsc4
474.4824	5	-2.3	LKQSKPALMAEVK	LK(925.5484)QSKPALMAEVK	KLEVATK	K(1579.9008)LEVATK	aleitner_M1012_007	34.6455	16.4	6.3	1.0	10.1	48	1	2.5	5147	965	10.5	Q92370	303	1	0	0	O94617	270	1	0	0	83040.9	SCHPO	Anthranilate synthase component 2	53121.9	SCHPO	Probable UDP-N-acetylglucosamine pyrophosphorylase
584.5570	4	9.1	MSSANLSIK	1515.7279-M(Met-loss)SSANLSIK	KSWEDLVDCVK	K(956.5179)SWEDLVDC(Carbamidomethyl)VK	aleitner_M1012_007	26.9853	13.8	5.6	1.0	8.2	47	1	2.2	2849	565	5.6	O00091	1	1	0	0	O42934	322	1	0	0	57204.8	SCHPO	Glucose-6-phosphate 1-dehydrogenase	42955.3	SCHPO	Chromo domain-containing protein 2
865.4470	4	7.6	TQKAQPSYNPNTR	TQK(1953.9895)AQPSYNPNTR	VSSSAKASTSSGAIAYTTK	VSSSAK(1641.8111)ASTSSGAIAYTTK	aleitner_M1012_007	47.4453	18.6	3.0	1.0	6.1	1256	220	4.5	3126	643	12.5	P40383	188	1	0	0	O42663	191	1	0	0	152590.5	SCHPO	5'-3' exoribonuclease 1	39745.2	SCHPO	Uncharacterized but2-like protein C27D7.09c
811.6293	4	-3.2	KENVASYFDIR	K(1901.8261)ENVASYFDIR	CHNTGYKDSGRPCGR	C(Carbamidomethyl)HNTGYK(1478.7405)DSGRPC(Carbamidomethyl)GR	aleitner_M1012_007	40.6552	12.2	3.0	1.0	2.9	901	237	1.3	2900	991	9.3	Q09729	7	1	0	0	O13772	152	1	0	0	65902.8	SCHPO	Arrestin domain-containing protein C31A2.12	24069.8	SCHPO	Proline/serine-rich protein C17A5.10
676.3641	4	-3.2	KPILVASYPEGSR	K(1285.6588)PILVASYPEGSR	QKELLNEMK	QK(1553.8453)ELLNEM(Oxidation)K	aleitner_M1012_007	48.1838	17.1	5.8	1.0	6.0	573	114	3.1	3002	776	11.1	Q9USV0	34	1	0	0	Q09836	79	1	0	0	80260.5	SCHPO	Putative ERAD-associated E3 ubiquitin-protein ligase component	31381.6	SCHPO	Probable mitochondrial ATPase complex subunit atp10
936.9669	4	7.9	GKGPGGEDGMSDEVK	GK(2266.1733)GPGGEDGM(Oxidation)SDEVK	NKDILAFDPSVDNEPLLTK	NK(1615.7036)DILAFDPSVDNEPLLTK	aleitner_M1012_007	76.9240	14.5	5.3	1.0	5.1	505	111	3.5	1454	380	11.5	O94720	470	1	0	0	O13863	28	1	0	0	60352.0	SCHPO	GATA zinc finger domain-containing protein C1393.08	60708.9	SCHPO	Uncharacterized kinase C1B1.02c
565.2897	5	7.3	MQLNRSNK	1815.8891-M(Oxidation)QLNRSNK	MEVNGVSQSEAAPYVTK	1143.5706-M(Met-loss)EVNGVSQSEAAPYVTK	aleitner_M1012_007	23.0970	15.7	5.1	1.0	4.8	2140	476	4.8	2140	520	10.9	G2TRT9	1	1	0	0	Q09822	1	1	0	0	14739.5	SCHPO	Putative uncharacterized protein C794.16	102120.0	SCHPO	Cell division control protein 15
524.7581	4	-7.5	MSAAKQCFR	997.5080-MSAAKQC(Carbamidomethyl)FR	KDEAIER	K(1235.5791)DEAIER	aleitner_M1012_007	58.4202	13.9	3.7	1.0	7.0	90	18	5.5	237	73	12.8	G2TRP8	1	1	0	0	O42649	1013	1	0	0	11541.2	SCHPO	Mitochondrial zinc maintenance protein 1, mitochondrial	136851.5	SCHPO	Structural maintenance of chromosomes protein 3
1191.8098	4	-9.7	EVKQYFGSSWMNSVYDGR	EVK(2611.2880)QYFGSSWMNSVYDGR	EKNAIFALGEKPQLMYYESDK	EKNAIFALGEK(2290.0365)PQLMYYESDK	aleitner_M1012_007	71.6765	16.1	4.3	1.0	4.6	1499	384	3.5	3011	873	11.5	O74957	67	1	0	0	O13807	638	1	0	0	94439.4	SCHPO	Protein argonaute	120656.1	SCHPO	DNA damage-binding protein 1
899.9128	4	-6.3	QCHKCESNVCSMCSK	QC(Carbamidomethyl)HK(1665.9189)C(Carbamidomethyl)ESNVC(Carbamidomethyl)SM(Oxidation)C(Carbamidomethyl)SK	KSEIDILNNLIEK	K(2067.7941)SEIDILNNLIEK	aleitner_M1012_007	50.2138	13.9	5.2	1.0	4.6	698	110	2.9	2301	663	9.3	Q9P7Z8	93	1	0	0	Q9UTR8	475	1	0	0	14087.5	SCHPO	Uncharacterized protein C26H8.13c	79489.1	SCHPO	Protein red1
1247.3025	3	-4.7	LSYTYWLYTKDQSIFTVK	LSYTYWLYTK(1483.7518)DQSIFTVK	SSTPTKVIDDQR	SSTPTK(2393.2195)VIDDQR	aleitner_M1012_007	93.4030	17.1	5.2	1.0	6.8	587	121	4.5	2424	542	12.5	Q10449	217	1	0	0	Q9UT17	41	1	0	0	57153.7	SCHPO	Meiotically up-regulated gene 157 protein	36907.3	SCHPO	Uncharacterized protein C9.11
1214.5979	3	-2.0	SDKLSGSFR	SDK(2645.2755)LSGSFR	NNIKSVVPTQQNSVMAEAEGYGR	NNIK(1133.5717)SVVPTQQNSVM(Oxidation)AEAEGYGR	aleitner_M1012_007	71.7173	18.1	1.4	1.0	8.1	304	79	4.8	1984	558	10.0	Q09804	76	1	0	0	O94404	132	1	0	0	151571.6	SCHPO	Probable nucleolar pre-ribosomal-associated protein 2	29850.5	SCHPO	Protein NIF3 homolog
716.5667	5	-5.5	MGSSKPLKGFVICCTSIDLK	1337.6802-MGSSKPLKGFVIC(Carbamidomethyl)C(Carbamidomethyl)TSIDLK	KLYNSFMAAR	K(2378.2048)LYNSFMAAR	aleitner_M1012_007	79.6307	15.4	5.7	1.0	4.8	911	116	2.9	3072	740	10.6	P32372	1	1	0	0	Q9HGN3	21	1	0	0	74169.1	SCHPO	S-M checkpoint control protein rad4	24970.5	SCHPO	t-SNARE affecting a late Golgi compartment protein 1
605.5266	5	3.0	AKLEQSLSFQQR	AK(1588.8249)LEQSLSFQQR	FVFAKVNVDEQR	FVFAK(1571.8308)VNVDEQR	aleitner_M1012_007	46.1412	14.4	5.6	1.0	6.5	173	19	2.0	3202	790	7.9	O94560	65	1	0	0	Q9USR1	57	1	0	0	69495.0	SCHPO	Uncharacterized WD repeat-containing protein C1773.01	31889.6	SCHPO	Thioredoxin-like protein 1
680.1041	4	3.3	KNILTDLGFSDLK	K(1253.5751)NILTDLGFSDLK	MFTNNFSQK	1600.8712-MFTNNFSQK	aleitner_M1012_007	23.0383	14.4	3.7	1.0	6.6	175	20	1.9	3843	864	9.9	O94445	90	1	0	0	O94625	1	1	0	0	73120.6	SCHPO	ATP-dependent RNA helicase suv3, mitochondrial	42384.3	SCHPO	DnaJ-related protein spj1
1015.1899	3	1.1	MGQGSSKHADSK	1942.0234-M(Met-loss)GQGSSKHADSK	MVYILGVAVNDDKPVR	1238.5891-M(Oxidation)VYILGVAVNDDKPVR	aleitner_M1012_007	41.3525	17.4	1.6	1.1	6.9	772	144	4.5	3488	683	10.5	P78968	1	1	0	0	O59772	1	1	0	0	57131.7	SCHPO	Serine/threonine-protein phosphatase PP-Z	17149.3	SCHPO	37S ribosomal protein subunit sws2, mitochondrial
804.4213	3	-7.7	KALDAELK	K(1523.7483)ALDAELK	FGLFWNSMKEK	FGLFWNSMK(1024.5805)EK	aleitner_M1012_007	87.9815	19.9	4.3	1.1	13.0	37	8	5.8	1508	594	8.0	P07799	716	1	0	0	O13905	48	1	0	0	93981.3	SCHPO	DNA topoisomerase 1	39397.5	SCHPO	BSD domain-containing protein C22A12.14c
681.5700	4	8.1	MFSCQSLYK	1543.7188-M(Oxidation)FSC(Carbamidomethyl)QSLYK	MTVASDDSPKEAR	1316.5781-MTVASDDSPKEAR	aleitner_M1012_007	33.5273	12.4	3.2	1.1	3.0	1059	250	1.4	3428	935	9.4	Q9UUA2	1	1	0	0	O94418	1	1	0	0	90050.4	SCHPO	DNA repair and recombination protein pif1, mitochondrial	97564.9	SCHPO	Meiotically up-regulated gene 87 protein
966.4784	3	-3.6	MTGDYKEYK	1762.9175-MTGDYKEYK	KYVSLSCLSKPSEK	K(1271.5744)YVSLSC(Carbamidomethyl)LSKPSEK	aleitner_M1012_007	90.5152	15.9	5.8	1.1	4.5	1341	174	4.5	1341	202	11.4	Q9HDU4	1	1	0	0	O13766	297	1	0	0	42623.0	SCHPO	Uncharacterized protein PB2B2.11	56440.3	SCHPO	Zinc metalloprotease mde10
862.0819	5	0.81	QSTQHQQPVEVQKSIQSDVSAPK	QSTQHQQPVEVQK(1757.0815)SIQSDVSAPK	KGLLPIILADLLNAR	K(2686.3562)GLLPIILADLLNAR	aleitner_M1012_007	95.2323	12.5	2.8	1.1	4.7	197	94	1.9	1283	1002	9.9	O14340	814	1	0	0	P30316	639	1	0	0	148476.1	SCHPO	Oxysterol-binding protein homolog C2F12.05c	123569.7	SCHPO	DNA polymerase delta catalytic subunit
606.0872	5	1.2	MASSSSSSGSSSPASK	1712.8217-M(Met-loss)ASSSSSSGSSSPASK	GKKPENTEDGATSNK	GK(1450.6423)KPENTEDGATSNK	aleitner_M1012_007	86.8155	12.6	2.3	1.1	2.9	1414	431	1.6	3699	1049	9.7	Q09890	1	1	0	0	Q09697	64	1	0	0	25912.2	SCHPO	Uncharacterized protein C584.16c	88208.3	SCHPO	Rho-GTPase-activating protein 8
688.5795	5	3.8	MIAATPAKSKPSDVNLEQTFK	M(Acetyl+Oxidation)IAATPAKSK(1104.6543)PSDVNLEQTFK	MAPGLVVGLNK	2471.2618-M(Met-loss)APGLVVGLNK	aleitner_M1012_007	89.1123	16.1	3.7	1.1	6.2	483	74	4.6	1294	250	11.0	Q9UU82	10	1	0	0	O94658	1	1	1	0	55157.3	SCHPO	Probable sterol O-acyltransferase 2	11258.4	SCHPO	60S ribosomal protein L36-B
873.1324	3	2.3	KVQGPFAVAVETALVMR	K(785.3668)VQGPFAVAVETALVM(Oxidation)R	MGNNTSR	1969.0707-M(Met-loss)GNNTSR	aleitner_M1012_007	83.1198	18.1	5.3	1.1	11.2	45	2	5.6	908	89	11.1	Q9UT76	24	1	0	0	O59735	1	1	0	0	43221.8	SCHPO	Probable translation initiation factor eIF-2B subunit beta	45336.3	SCHPO	Sphingosine N-acyltransferase lac1
556.3005	5	2.5	VCKHTIFASNPCR	VC(Carbamidomethyl)K(1187.6988)HTIFASNPC(Carbamidomethyl)R	MGKTLIFIK	1726.8283-MGKTLIFIK	aleitner_M1012_007	29.5292	15.4	2.5	1.1	7.7	148	23	4.4	1214	351	7.7	O94263	445	1	0	0	Q10350	1	1	0	0	67224.7	SCHPO	DNA polymerase epsilon subunit B	35617.1	SCHPO	Uncharacterized protein C1F12.08
889.6594	4	-8.1	NMIKSENSHYEIIR	NM(Oxidation)IK(1805.7859)SENSHYEIIR	MASCCPTSRGAAASNK	1886.9196-MASC(Carbamidomethyl)C(Carbamidomethyl)PTSRGAAASNK	aleitner_M1012_007	61.3167	12.2	2.4	1.1	2.9	660	507	2.5	869	578	10.4	Q09170	161	1	1	0	O14359	1	1	0	0	52014.4	SCHPO	Serine/threonine-protein kinase cds1	27414.3	SCHPO	Uncharacterized AIM2 family protein C30D10.14
1043.1968	3	-4.7	SKVGNSIYSQLVDGGR	SK(1447.7195)VGNSIYSQLVDGGR	KPQESSEKYSK	K(1816.9319)PQESSEKYSK	aleitner_M1012_007	63.7255	17.9	4.9	1.1	8.4	263	13	3.9	3527	497	11.6	O74535	241	1	0	0	O94566	124	1	0	0	77225.4	SCHPO	Cleavage and polyadenylation factor complex subunit C74.02c	63758.7	SCHPO	Meiotically up-regulated gene 184 protein
512.8776	5	4.3	QKFGFTVIDR	Q(Gln->pyro-Glu)K(1366.7166)FGFTVIDR	DPKQMGVVVEK	DPK(1330.6921)QMGVVVEK	aleitner_M1012_007	27.0997	12.8	3.6	1.1	3.5	877	148	3.4	943	162	9.3	Q9P6I8	265	1	0	0	O94598	440	1	0	0	46442.7	SCHPO	Zinc-type alcohol dehydrogenase-like protein C1198.01	92712.2	SCHPO	Exocyst complex component sec5
696.7107	6	9.2	MASLPPGNPPPPPPPPGFEPPSQPPPPPPPGYVK	874.4800-M(Met-loss)ASLPPGNPPPPPPPPGFEPPSQPPPPPPPGYVK	MVYASLGK	3437.7700-M(Met-loss)VYASLGK	aleitner_M1012_007	42.0975	15.5	4.0	1.1	6.7	305	39	6.1	448	67	14.1	O14187	1	1	0	0	Q10311	1	1	0	0	274558.2	SCHPO	Pre-mRNA-splicing factor spp42	25930.6	SCHPO	Ankyrin repeat-containing protein C6C3.08
745.3518	5	-9.1	MNLLQLGKLHENVLDAGCEPNR	M(Acetyl+Oxidation)NLLQLGK(1143.4932)LHENVLDAGC(Carbamidomethyl)EPNR	MDTTPDNSEK	2716.3313-M(Met-loss)DTTPDNSEK	aleitner_M1012_007	91.1763	13.0	2.6	1.1	3.5	841	144	1.5	3399	760	9.5	Q9P3E7	8	1	0	0	Q9P7L6	1	1	0	0	16587.9	SCHPO	Uncharacterized methyltransferase C750.03c	35836.1	SCHPO	Uncharacterized methyltransferase-like protein SPBC21C3.07c
859.7838	3	4.1	MTVVVGVLQIDDMGK	1103.5281-M(Met-loss)TVVVGVLQIDDMGK	KNNMQTSK	K(1610.8589)NNM(Oxidation)QTSK	aleitner_M1012_007	49.1358	12.3	4.2	1.1	2.9	1079	183	1.4	3233	735	9.4	O74335	1	1	0	0	O13684	3	1	0	0	40976.3	SCHPO	Rho-GTPase-activating protein 5	30418.6	SCHPO	Monopolin complex subunit pcs1
1220.3563	3	9.0	LAKVFLLQSGIVLVLNGTMFLR	LAK(1210.5805)VFLLQSGIVLVLNGTM(Oxidation)FLR	FKSGGMFSGR	FK(2585.5019)SGGMFSGR	aleitner_M1012_007	97.9413	14.0	4.0	1.1	5.0	363	181	3.1	1230	702	11.1	O74486	298	1	1	0	O13944	767	1	0	0	43944.9	SCHPO	Uncharacterized protein wtf19	106810.5	SCHPO	Oxysterol-binding protein homolog C23H4.01c
796.3966	4	-8.0	MSHFEILSLEGLRNDGR	1208.6037-MSHFEILSLEGLRNDGR	MDSETHITIR	2111.0470-M(Met-loss)DSETHITIR	aleitner_M1012_007	49.3837	13.9	3.2	1.1	4.6	638	144	2.9	2035	589	10.9	O42872	1	1	0	0	P37382	1	1	0	0	26869.1	SCHPO	Exosome complex component ski6	33716.2	SCHPO	DNA-directed RNA polymerase II subunit RPB3
807.9170	4	5.4	MKSGEMISVMDIGK	MK(1686.8916)SGEMISVM(Oxidation)DIGK	MNRLNFQSLLWK	1678.7980-MNRLNFQSLLWK	aleitner_M1012_007	38.4983	15.6	3.2	1.1	4.6	980	125	3.0	2625	437	11.0	P40976	956	1	0	0	O14364	1	1	0	0	156895.6	SCHPO	L-aminoadipate-semialdehyde dehydrogenase	33577.4	SCHPO	Uncharacterized protein C13E7.11
545.4831	5	8.3	MKDSVLALASFEK	MK(1284.6027)DSVLALASFEK	GYKYNPDYK	GYK(1575.8218)YNPDYK	aleitner_M1012_007	37.2743	11.3	1.9	1.1	1.9	1351	330	1.4	1970	612	9.4	O94666	1326	1	0	0	O13984	459	1	0	0	157563.6	SCHPO	DNA-directed RNA polymerase III subunit rpc1	56307.0	SCHPO	ATPase WRNIP1 homolog C26H5.02c
836.9723	4	8.2	SSVKRPLNSFMLYR	SSVK(1646.9243)RPLNSFMLYR	MGKPLIALGLEGSANK	M(Met-loss+Acetyl)GK(1834.9764)PLIALGLEGSANK	aleitner_M1012_007	58.9363	12.8	3.4	1.1	3.5	465	243	3.4	496	279	11.4	P36631	17	1	0	0	O94637	3	1	0	0	51245.2	SCHPO	Transcription factor ste11	37515.7	SCHPO	Probable tRNA threonylcarbamoyladenosine biosynthesis protein kae1
702.8577	4	-6.4	MVMLRTSFPSGSR	1323.6922-M(Oxidation)VMLRTSFPSGSR	IKIQPSEDEK	IK(1621.7956)IQPSEDEK	aleitner_M1012_007	28.7237	12.3	5.7	1.1	4.5	237	36	1.4	1990	377	7.8	O13961	1	1	0	0	Q92353	356	1	0	0	69355.9	SCHPO	Nuclear envelope protein ndc1	52316.9	SCHPO	Ubiquitin carboxyl-terminal hydrolase 6
912.5053	4	-2.8	IPAMLCKMLELLIALITER	IPAM(Oxidation)LC(Carbamidomethyl)K(1402.7569)MLELLIALITER	KPVASHEDVKR	K(2381.3136)PVASHEDVKR	aleitner_M1012_007	97.8442	14.0	0.6	1.1	3.0	1330	739	3.0	1330	761	11.0	O13731	992	1	0	0	P87237	737	1	0	0	234045.3	SCHPO	E3 ubiquitin-protein ligase ubr11	90500.4	SCHPO	Uncharacterized RING finger protein C4G3.12c
715.5988	5	-2.4	IKIGGLGVMAELMSK	IK(2011.1089)IGGLGVMAELM(Oxidation)SK	SALSETDKVTLDIAGIIK	SALSETDK(1699.9253)VTLDIAGIIK	aleitner_M1012_007	71.6480	14.3	4.8	1.1	5.3	444	76	5.0	542	117	11.1	Q9Y704	274	1	0	0	P31406	514	1	0	0	156163.5	SCHPO	Cell wall alpha-1,3-glucan synthase mok14	68806.7	SCHPO	V-type proton ATPase catalytic subunit A
522.8866	5	7.3	MSRLLACLK	1502.7837-M(Oxidation)SRLLAC(Carbamidomethyl)LK	MNAKLSSSGMVLK	1244.6621-MNAKLSSSGMVLK	aleitner_M1012_007	60.4033	14.8	2.9	1.1	8.4	57	15	3.5	1129	706	6.4	O74890	1	1	0	0	O74870	1	1	0	0	49498.8	SCHPO	Tyrosine--tRNA ligase, mitochondrial	34664.1	SCHPO	Meiotically up-regulated gene 73 protein
809.0947	3	-2.8	MVASLIKR	1491.7214-M(Oxidation)VASLIKR	MNVMVSFNQLR	1070.6158-MNVM(Oxidation)VSFNQLR	aleitner_M1012_007	86.2613	14.4	6.1	1.1	5.1	466	56	3.4	1399	268	9.3	Q9P7D1	1	1	0	0	O43007	1	1	0	0	35879.9	SCHPO	Uncharacterized protein P4H10.18c	105757.8	SCHPO	C-1-tetrahydrofolate synthase, mitochondrial
1198.9346	3	6.1	KEGPVYINGNTEPK	K(2048.9765)EGPVYINGNTEPK	EKLCYVSYDLELDHK	EK(1682.8516)LC(Carbamidomethyl)YVSYDLELDHK	aleitner_M1012_007	68.2033	21.8	5.9	1.1	9.3	613	53	5.6	3945	790	12.5	Q09751	85	1	0	0	Q9UUJ1	215	1	0	0	34410.2	SCHPO	Lactoylglutathione lyase	44231.2	SCHPO	Actin-related protein 2
924.9708	4	6.2	ETEDAKDSSNQDISNDQK	ETEDAK(1672.9698)DSSNQDISNDQK	AKLILIAGNCPPLR	AK(2160.9295)LILIAGNC(Carbamidomethyl)PPLR	aleitner_M1012_007	89.5030	16.9	3.9	1.1	4.5	1801	314	4.4	1911	334	12.4	O74343	113	1	0	0	P52808	46	1	0	0	76439.0	SCHPO	Putative pseudouridine synthase C1A4.09	11591.7	SCHPO	60S ribosomal protein L30-1
695.7123	5	8.9	MESLESVDASSGSVGSYMSK	1407.6122-MESLESVDASSGSVGSYM(Oxidation)SK	KSGNTMMDSQR	K(2203.9501)SGNTMM(Oxidation)DSQR	aleitner_M1012_007	73.4722	13.2	3.7	1.1	3.5	860	140	1.8	2748	596	9.7	Q09844	1	1	0	0	Q9P7T1	2085	1	0	0	54319.6	SCHPO	TBC domain-containing protein C23D3.03c	559853.9	SCHPO	Hydroxamate-type ferrichrome siderophore peptide synthetase
898.9219	4	1.6	MENPPYHVSISK	2322.0176-M(Met-loss)ENPPYHVSISK	MPQPSYADQINVEDSSDYEK	1407.7034-M(Met-loss)PQPSYADQINVEDSSDYEK	aleitner_M1012_007	55.5533	13.0	4.2	1.1	2.9	1733	442	2.1	3095	659	10.1	O42648	1	1	0	0	Q9C0V8	1	1	0	0	38244.1	SCHPO	HMG box-containing protein C10F6.08c	62732.2	SCHPO	Uncharacterized transporter PB10D8.01
618.8228	4	3.1	MTALSTNSSSGGIFK	1102.5659-M(Met-loss)TALSTNSSSGGIFK	MGFSAEQAKK	1506.7566-M(Met-loss)GFSAEQAKK	aleitner_M1012_007	26.8297	14.3	5.5	1.1	6.5	182	17	1.9	3626	789	8.8	Q09745	1	1	0	0	Q09924	1	1	0	0	43032.2	SCHPO	Uncharacterized protein C12C2.04	51583.8	SCHPO	Probable translation initiation factor eIF-2B subunit delta
770.2230	5	1.5	KLCLHGTQEQAK	K(2434.3485)LC(Carbamidomethyl)LHGTQEQAK	KVFPNVHLIVGLPNDQLTHR	K(1549.7923)VFPNVHLIVGLPNDQLTHR	aleitner_M1012_007	51.3282	12.9	3.1	1.1	2.9	1363	348	2.0	2577	575	10.0	Q9HFF5	713	1	0	0	O74975	126	1	0	0	138876.1	SCHPO	Sister chromatid cohesion protein pds5	41751.0	SCHPO	Probable choline-phosphate cytidylyltransferase
819.9482	4	2.7	KGTLTDPIMVTSLDPYR	K(1369.7679)GTLTDPIMVTSLDPYR	MANLPIIGIYK	2044.0551-MANLPIIGIYK	aleitner_M1012_007	97.9277	13.2	0.8	1.1	2.9	1144	602	2.4	1599	869	10.3	P79010	100	1	0	0	O13736	1	1	0	0	18161.8	SCHPO	Cytochrome c oxidase subunit 4, mitochondrial	154634.3	SCHPO	Actin cytoskeleton-regulatory complex protein sla1
655.0190	3	5.5	VKANFASK	VK(1098.5379)ANFASK	MPISSPGTR	1001.5546-M(Oxidation)PISSPGTR	aleitner_M1012_007	69.7952	13.9	5.2	1.2	4.5	573	88	2.0	2992	630	9.4	Q9P6L5	1012	1	0	0	O14244	1	1	0	0	124374.2	SCHPO	Endocytosis protein end4	86130.1	SCHPO	Uncharacterized membrane protein C6F6.13c
580.6750	3	-9.3	KNIALLLR	K(799.3963)NIALLLR	MDESLAK	1077.6910-M(Met-loss)DESLAK	aleitner_M1012_007	64.3353	13.4	3.7	1.2	8.1	38	3	1.0	4128	671	7.4	O13798	1104	1	0	0	O94337	1	1	0	0	138536.2	SCHPO	Caffeine-induced protein 16	38811.4	SCHPO	Probable deoxyhypusine synthase
806.4426	4	2.1	EYILKLLFDHLNR	EYILK(1548.8044)LLFDHLNR	YKLMAATMIGQGK	YK(1810.9982)LMAATMIGQGK	aleitner_M1012_007	84.9743	14.8	7.1	1.2	5.3	448	47	3.5	1386	195	9.5	Q9HGN7	273	1	0	0	O74766	123	1	0	0	69726.7	SCHPO	Translocation protein sec63	60219.1	SCHPO	Probable delta-1-pyrroline-5-carboxylate dehydrogenase
819.4609	3	-4.9	IKIGGLGVMAELMGK	IK(939.5212)IGGLGVMAELMGK	MASPKMIR	1653.9198-M(Met-loss)ASPKMIR	aleitner_M1012_007	92.4677	13.4	5.8	1.2	6.7	110	8	0.9	5675	1010	8.9	Q9Y719	1158	1	0	0	O74431	1	1	0	0	269197.8	SCHPO	Cell wall alpha-1,3-glucan synthase mok13	148788.0	SCHPO	Probable cation-transporting ATPase C1672.11c
646.8745	4	5.1	MSSLASLIKTK	1405.7817-MSSLASLIKTK	TKQSPPLALEGK	TK(1315.7421)QSPPLALEGK	aleitner_M1012_007	38.6955	14.2	4.4	1.2	3.2	1657	297	2.9	2021	435	11.0	O43048	1	1	0	0	Q09687	246	1	0	0	95006.6	SCHPO	TBC domain-containing protein C215.01	56347.7	SCHPO	Probable phosphoacetylglucosamine mutase 1
512.4573	6	9.2	DSYTLVIASNKLLEMK	DSYTLVIASNK(1244.7016)LLEMK	IKISDFGISK	IK(1962.0384)ISDFGISK	aleitner_M1012_007	36.4970	13.9	4.7	1.2	3.0	1432	409	2.9	1529	513	10.9	Q86ZU7	254	1	1	0	P28829	537	1	0	0	86112.0	SCHPO	Rsm22-cox11 tandem protein 2, mitochondrial	73633.3	SCHPO	Protein kinase byr2
1273.6027	3	-6.2	MQNKLTQINFDESCFLDPAIDDK	M(Oxidation)QNK(1060.5474)LTQINFDESC(Carbamidomethyl)FLDPAIDDK	KTMSELSK	K(2895.3307)TMSELSK	aleitner_M1012_007	99.6820	14.4	3.6	1.2	5.2	679	256	4.1	1454	627	11.4	Q9Y808	1004	1	0	0	O94477	1419	1	0	0	118464.5	SCHPO	Uncharacterized protein C146.01	175156.7	SCHPO	Myosin-52
666.1225	4	-3.0	LVPGVASKSYGLNVAR	LVPGVASK(1030.5488)SYGLNVAR	KDWFGLK	K(1767.9883)DWFGLK	aleitner_M1012_007	42.6865	10.8	3.6	1.2	1.4	1440	508	1.4	1440	647	9.4	P26359	923	1	0	0	Q10276	231	1	0	0	113363.0	SCHPO	DNA mismatch repair protein msh3	52536.5	SCHPO	Putative choline kinase
898.6636	5	-1.6	AKHAFVTSNGMSALDMILR	AK(2411.2440)HAFVTSNGMSALDM(Oxidation)ILR	IMQADQDVGKVAQVTPVIMSK	IM(Oxidation)QADQDVGK(2215.1129)VAQVTPVIMSK	aleitner_M1012_007	64.6360	14.2	4.5	1.2	5.0	533	110	4.5	744	168	9.2	O94350	71	1	0	0	Q10315	41	1	0	0	42773.5	SCHPO	Cystathionine beta-lyase	22235.9	SCHPO	DNA polymerase epsilon subunit C
764.5696	5	2.0	AVKHPNADSLYVSTIHCGDAEGPR	AVK(1224.5696)HPNADSLYVSTIHC(Carbamidomethyl)GDAEGPR	MTSALYSGGGK	2731.3024-M(Oxidation)TSALYSGGGK	aleitner_M1012_007	55.1873	13.8	4.6	1.2	4.5	577	89	1.9	3271	816	9.3	Q9P6K7	294	1	0	0	P87132	1	1	0	0	50606.9	SCHPO	Uncharacterized tRNA-binding protein C30C2.04	65948.5	SCHPO	Uncharacterized protein C167.05
1107.8595	3	5.9	MSAAFTISK	2366.0525-MSAAFTISK	KTSGEEVMFFHPEDEQFR	K(1092.5525)TSGEEVM(Oxidation)FFHPEDEQFR	aleitner_M1012_007	69.9648	22.9	5.1	1.2	8.7	906	183	7.7	1447	310	14.2	O60128	1	1	0	0	O74907	209	1	0	0	27553.2	SCHPO	40S ribosomal protein S3	32369.0	SCHPO	Protein bcp1
1031.0034	4	8.3	MSYLSVGDEVLIR	2770.2313-M(Met-loss)SYLSVGDEVLIR	DTMSLADQFAEKMDGLTGTQQSDK	DTM(Oxidation)SLADQFAEK(1487.7872)MDGLTGTQQSDK	aleitner_M1012_007	90.5995	16.2	5.8	1.2	5.0	1550	269	3.8	3348	680	11.2	O42667	1	1	0	0	O43038	267	1	0	0	77106.5	SCHPO	Microtubule-associated protein ssm4	53178.1	SCHPO	Vacuolar protein-sorting-associated protein 36
773.9638	5	-4.7	TDGPKSMHDLIK	TDGPK(2524.1250)SMHDLIK	MEDPFYEVKADASNQMEQVR	MEDPFYEVK(1478.7439)ADASNQMEQVR	aleitner_M1012_007	76.4272	12.4	3.5	1.2	3.0	1309	328	1.8	3205	939	9.4	Q8TFG6	1126	1	0	0	Q9HGN3	9	1	0	0	146995.8	SCHPO	Serine/threonine-protein kinase ppk18	24970.5	SCHPO	t-SNARE affecting a late Golgi compartment protein 1
674.6113	4	7.0	KDGSVVEIPCK	K(1463.7694)DGSVVEIPC(Carbamidomethyl)K	LSKAYQSLMTGK	LSK(1368.6959)AYQSLMTGK	aleitner_M1012_007	64.3847	17.2	6.7	1.2	6.3	644	79	4.6	1723	298	12.0	Q9P7D4	758	1	0	0	Q09770	206	1	0	0	99902.2	SCHPO	Probable aconitate hydratase 2	58916.5	SCHPO	Probable phosphoacetylglucosamine mutase 2
514.6670	7	-0.28	NMMITEKPDSKSWTADLIYDGK	NM(Oxidation)MITEK(1037.4158)PDSKSWTADLIYDGK	MDSASSMR	2696.2714-MDSASSM(Oxidation)R	aleitner_M1012_007	50.4010	14.4	2.7	1.2	4.0	1943	335	3.0	3959	759	10.4	Q9USL6	207	1	0	0	O94614	1	1	0	0	35839.9	SCHPO	Putative hydroxymethylpyrimidine/phosphomethylpyrimidine kinase C18B5.05c	70016.5	SCHPO	Chitin synthase regulatory factor 4
1180.5458	3	-9.1	MASSSSSSGSSSPASK	2079.0380-M(Oxidation)ASSSSSSGSSSPASK	NLDFAKQNLATSMTMLK	NLDFAK(1597.6777)QNLATSMTM(Oxidation)LK	aleitner_M1012_007	57.0243	17.4	5.1	1.2	4.8	2678	299	4.8	2678	304	12.6	Q09890	1	1	0	0	P87129	116	1	0	0	25912.2	SCHPO	Uncharacterized protein C584.16c	87506.5	SCHPO	Vacuolar protein sorting-associated protein 53
963.2403	4	5.7	MLQDESSRSLPR	2562.2523-M(Met-loss)LQDESSRSLPR	TTLKTTLLMYGENPDEPTSSAR	TTLK(1424.7260)TTLLMYGENPDEPTSSAR	aleitner_M1012_007	48.4870	18.2	2.8	1.2	7.2	668	88	4.2	3751	786	11.0	O60152	1	1	0	0	Q10719	1222	1	0	0	225759.9	SCHPO	E3 ubiquitin-protein ligase ubr1	157074.9	SCHPO	Cell fusion protein fus1
823.0952	3	-7.7	KLATAGCDNLVK	K(1177.6019)LATAGC(Carbamidomethyl)DNLVK	SKASFEFPK	SK(1426.7490)ASFEFPK	aleitner_M1012_007	70.0177	19.7	6.8	1.2	8.7	356	51	4.1	3833	697	12.1	O94319	173	1	0	0	Q9UU99	557	1	0	0	32568.7	SCHPO	Protein transport protein sec13	110726.3	SCHPO	CRAL-TRIO domain-containing protein C23B6.04c
1061.2034	3	-7.4	DSKVSESTAEFK	DSK(1853.9815)VSESTAEFK	KEFALLFTAAYSLDK	K(1464.6984)EFALLFTAAYSLDK	aleitner_M1012_007	98.9323	13.1	2.6	1.2	6.8	102	26	6.0	180	51	6.3	O74881	1318	1	0	0	O42653	378	1	0	0	152587.6	SCHPO	BTB/POZ domain-containing protein 1	61953.1	SCHPO	ABC1 family protein C10F6.14c
971.4698	4	5.6	KNYDNALMHDTR	K(2389.1554)NYDNALM(Oxidation)HDTR	MLLTQSYFCIMSMLGTLAR	1630.7410-M(Oxidation)LLTQSYFC(Carbamidomethyl)IMSMLGTLAR	aleitner_M1012_007	67.5898	17.1	2.5	1.2	4.6	1865	357	4.5	1977	383	12.5	Q9USV0	552	1	0	0	Q9UTS8	1	1	0	0	80260.5	SCHPO	Putative ERAD-associated E3 ubiquitin-protein ligase component	34557.3	SCHPO	UPF0695 membrane protein C977.11/PB8B6.06c
729.7710	5	-4.8	YMFFNPEDVIWFKPIQLFTK	YMFFNPEDVIWFK(1081.5339)PIQLFTK	KSHASQMR	K(2700.3702)SHASQMR	aleitner_M1012_007	77.0018	18.2	4.4	1.2	5.7	1505	268	4.5	2979	704	12.5	O13956	722	1	0	0	Q9Y7X8	474	1	0	0	90126.5	SCHPO	Ribosome biogenesis protein tsr1 homolog	82364.7	SCHPO	Actin-like protein arp5
918.1948	4	-3.6	MQIVGYLSADSQSNPDLK	1834.8526-M(Met-loss)QIVGYLSADSQSNPDLK	SKAYEDHSWANYVK	SK(1971.9789)AYEDHSWANYVK	aleitner_M1012_007	55.0228	15.4	6.6	1.2	4.5	1261	160	2.9	3491	597	10.9	O43086	1	1	0	0	O14081	296	1	0	0	103844.1	SCHPO	Telomere length regulation protein elg1	106818.8	SCHPO	Putative alpha,alpha-trehalose-phosphate synthase [UDP-forming] 106 kDa subunit
701.6260	4	-10.0	KVNLTPSELLQFAK	K(1215.5996)VNLTPSELLQFAK	MDYQNRAGVR	1724.9713-M(Met-loss)DYQNRAGVR	aleitner_M1012_007	26.7370	18.6	6.6	1.2	6.1	2431	206	4.9	5035	537	12.5	O74956	95	1	0	0	Q9P7L8	1	1	0	0	16937.8	SCHPO	37S ribosomal protein subunit S8, mitochondrial	24986.7	SCHPO	Pre-mRNA-splicing factor sap62
570.5314	5	9.7	KPIGGNILAHSSTTR	K(1296.7402)PIGGNILAHSSTTR	NKLASSAILSR	NK(1688.9210)LASSAILSR	aleitner_M1012_007	42.3487	14.7	4.9	1.2	6.9	154	17	1.9	3403	799	7.8	P36601	306	1	0	0	Q9UT16	268	1	0	0	39823.3	SCHPO	DNA repair protein rhp51	33600.6	SCHPO	Protein atp12, mitochondrial
546.5102	4	-9.5	KAGDLNQK	K(1309.5609)AGDLNQK	METNGSFSGAR	1010.5397-M(Oxidation)ETNGSFSGAR	aleitner_M1012_007	38.5218	17.1	6.4	1.2	5.1	1345	193	3.7	3038	512	12.0	O14279	112	1	0	0	Q9USW8	1	1	0	0	17905.1	SCHPO	Ribosomal RNA-processing protein 14-N	22581.7	SCHPO	Uncharacterized protein C19C7.01
453.2368	4	-1.2	KSSANNSMR	K(815.4541)SSANNSMR	MFSVIGR	1131.5343-M(Met-loss)FSVIGR	aleitner_M1012_007	24.2007	19.6	7.0	1.2	10.3	476	10	5.8	8447	592	9.3	O14009	251	1	0	0	O43092	1	1	0	0	41009.0	SCHPO	Nuclear speckle splicing regulatory protein 1 homolog	45361.0	SCHPO	Mitochondrial inner membrane protein oxa1-2
683.1243	4	1.2	KAPSSNNIPISYR	K(1282.7020)APSSNNIPISYR	KDELTLEGIK	K(1583.8308)DELTLEGIK	aleitner_M1012_007	22.9587	13.9	5.1	1.3	3.0	1485	348	2.9	1584	409	10.9	O13682	106	1	0	0	P47943	224	1	0	0	149457.3	SCHPO	Helicase swr1	44436.5	SCHPO	ATP-dependent RNA helicase eIF4A
610.6495	6	-5.3	ANALFKNTLGISIEVTK	ANALFK(1839.8477)NTLGISIEVTK	MFGTRFFAYQFCK	1956.0932-MFGTRFFAYQFC(Carbamidomethyl)K	aleitner_M1012_007	77.3702	15.7	4.3	1.3	4.4	1771	374	3.2	3824	874	11.3	O59741	281	1	0	0	Q10102	1	1	0	0	85199.8	SCHPO	Uncharacterized transcriptional regulatory protein C530.05	30031.0	SCHPO	Uncharacterized protein C18G6.01c
581.3215	5	2.4	MYNVTYRLLR	1704.8974-M(Met-loss)YNVTYRLLR	LYSKNPLDYEVVK	LYSK(1334.7347)NPLDYEVVK	aleitner_M1012_007	49.3573	14.5	6.2	1.3	5.1	468	57	3.5	1281	241	9.4	Q09742	1	1	0	0	Q09140	151	1	0	0	37513.2	SCHPO	Uncharacterized protein C12C2.01c	165470.2	SCHPO	UDP-glucose:glycoprotein glucosyltransferase
698.3892	5	7.9	KSLPDIVVVLDPK	K(2065.0328)SLPDIVVVLDPK	MENSSIVKSPNPTIEEQR	1559.9174-M(Met-loss)ENSSIVKSPNPTIEEQR	aleitner_M1012_007	65.7317	14.5	6.3	1.3	6.7	194	7	2.2	3527	678	9.9	O60128	201	1	0	0	O59753	1	1	0	0	27553.2	SCHPO	40S ribosomal protein S3	34663.8	SCHPO	DNA repair protein rad14
764.6348	4	-1.5	DKTNDQITVDAAK	DK(1636.8097)TNDQITVDAAK	QKVSIETDGWTPR	Q(Gln->pyro-Glu)K(1555.7730)VSIETDGWTPR	aleitner_M1012_007	61.9357	21.8	5.6	1.3	12.4	68	13	10.8	135	37	9.4	O14254	82	1	0	0	O94293	26	1	0	0	49479.4	SCHPO	Probable isocitrate dehydrogenase [NADP], mitochondrial	14253.1	SCHPO	Uncharacterized protein C887.08
706.3609	4	0.079	MENAKDFIGETIK	1326.6754-MENAKDFIGETIK	MWKSPNGTIR	MWK(1632.8069)SPNGTIR	aleitner_M1012_007	23.0305	16.5	5.8	1.3	7.0	1043	141	4.7	5293	970	10.6	O74944	1	1	0	0	O14254	124	1	0	0	62055.1	SCHPO	DNA polymerase kappa	49479.4	SCHPO	Probable isocitrate dehydrogenase [NADP], mitochondrial
1174.9308	3	9.4	QEKEQETDLEAQVEHK	Q(Gln->pyro-Glu)EK(1598.8516)EQETDLEAQVEHK	SKSLNNSLAALESK	SK(2060.9538)SLNNSLAALESK	aleitner_M1012_007	50.6640	19.2	4.0	1.3	7.2	879	117	5.1	2758	454	12.0	O13968	19	1	0	0	Q09857	767	1	0	0	66607.1	SCHPO	Uncharacterized carboxypeptidase C24C9.08	121577.2	SCHPO	Intracellular protein transport protein uso1
860.4426	5	7.1	MPSSNSGNELLLR	3011.4836-M(Met-loss)PSSNSGNELLLR	MASVRETGVNVSNDGITVVLGSQWGDEGK	1423.7307-M(Met-loss)ASVRETGVNVSNDGITVVLGSQWGDEGK	aleitner_M1012_007	91.4930	12.4	4.7	1.3	2.9	926	180	1.5	2443	527	9.5	C5IGP5	1	1	4	0	Q02787	1	1	0	0	96659.1	SCHPM	Pik1	47877.1	SCHPO	Adenylosuccinate synthetase
961.9648	4	-2.1	MHKMENGSPINVDK	MHK(2245.0838)MENGSPINVDK	MTELHPDEQHVFLQCLNK	1736.8226-M(Met-loss)TELHPDEQHVFLQC(Carbamidomethyl)LNK	aleitner_M1012_007	90.4147	18.0	4.3	1.3	7.1	650	145	4.3	3216	920	10.9	O42874	1216	1	0	0	O14043	1	1	0	0	164096.4	SCHPO	Protein peg1	19686.6	SCHPO	Uncharacterized protein C2C4.10c
453.9402	6	3.6	IMLKTLTILDYSTIIR	IMLK(824.4868)TLTILDYSTIIR	MGSVRIR	2031.1690-M(Met-loss)GSVRIR	aleitner_M1012_007	29.5930	12.9	2.7	1.3	3.5	1386	192	3.5	1386	194	11.5	Q9Y7K2	608	1	0	0	P79081	1	1	0	0	266381.5	SCHPO	Phosphatidylinositol 3-kinase tor2	19149.1	SCHPO	N-acetyltransferase ats1
703.8291	4	-1.4	EKMDELQAR	EK(1676.7572)M(Oxidation)DELQAR	VCMVKGDAELDMR	VC(Carbamidomethyl)M(Oxidation)VK(1272.6020)GDAELDMR	aleitner_M1012_007	43.8213	15.5	5.8	1.3	4.5	1550	216	3.6	2769	433	11.0	Q9P7K5	972	1	0	0	Q9UTJ8	1171	1	0	0	128301.4	SCHPO	Adenylate cyclase activation protein git1	149029.9	SCHPO	DNA repair protein rad50
1076.5150	4	0.81	SKINFDAWSFENDLSDNDMPK	SK(1813.9422)INFDAWSFENDLSDNDM(Oxidation)PK	GQKVSNATATTQLETK	GQK(2626.1533)VSNATATTQLETK	aleitner_M1012_007	89.4067	18.5	6.1	1.3	7.6	790	40	5.0	3647	431	10.9	O94668	76	1	0	0	O42871	195	1	0	0	44739.5	SCHPO	Non-structural maintenance of chromosome element 5	31275.8	SCHPO	Chromatin modification-related protein png1
1000.0149	4	-6.2	MSSSSSKPVNTGLVTPR	2380.2023-M(Met-loss)SSSSSKPVNTGLVTPR	NSKFRPPGSTISSYSSASTLR	NSK(1753.9210)FRPPGSTISSYSSASTLR	aleitner_M1012_007	76.8863	18.1	6.2	1.3	6.2	1397	181	4.0	5079	850	11.9	Q1MTQ1	1	1	0	0	Q09815	347	1	0	0	70099.6	SCHPO	Kinesin-like protein tea2	94232.8	SCHPO	Serine/threonine-protein kinase ppk5
526.8546	5	9.7	MTLHCQEPK	1470.6951-M(Oxidation)TLHC(Carbamidomethyl)QEPK	SKNSVAEDNVDR	SK(1296.5842)NSVAEDNVDR	aleitner_M1012_007	49.2928	15.5	4.1	1.3	6.1	343	22	1.4	5565	1013	9.4	Q9P6L7	1	1	0	0	Q9C1W6	28	1	0	0	39699.7	SCHPO	Uncharacterized mitochondrial carrier C688.09	44770.7	SCHPO	Uncharacterized protein C713.09
1052.8384	3	-1.1	EKSSNPAFAK	EK(2077.9514)SSNPAFAK	KESEENLAEAGSASPMYK	K(1215.6136)ESEENLAEAGSASPMYK	aleitner_M1012_007	49.6143	15.8	3.5	1.3	4.8	1204	193	2.9	3914	836	11.0	Q9Y7U6	732	1	0	0	O94416	226	1	0	0	150115.1	SCHPO	Rho1 guanine nucleotide exchange factor 1	61612.3	SCHPO	Transcription initiation factor IIF subunit alpha
1066.8545	3	0.58	IKSTAENSSKPLSMNEADER	IK(991.4862)STAENSSKPLSMNEADER	KTYEDAK	K(2344.1217)TYEDAK	aleitner_M1012_007	87.0670	16.3	6.2	1.3	6.6	497	57	3.1	4235	773	9.7	Q10218	443	1	0	0	P87129	61	1	0	0	89189.0	SCHPO	Spindle pole body protein ppc89	87506.5	SCHPO	Vacuolar protein sorting-associated protein 53
735.7750	5	-7.9	WMKSVLTYHGEYLR	WM(Oxidation)K(1875.9805)SVLTYHGEYLR	KSPIIFNGVVYNEMK	K(1935.9553)SPIIFNGVVYNEMK	aleitner_M1012_007	77.3858	16.0	5.3	1.3	4.5	1252	325	3.5	2274	612	11.5	Q9C1X1	793	1	0	0	O42908	180	1	0	0	95441.9	SCHPO	Periodic tryptophan protein 2 homolog	98971.3	SCHPO	Mitochondrial presequence protease
780.6416	4	2.7	MSDPFFTRPEHR	1583.8303-M(Oxidation)SDPFFTRPEHR	MLMLDGGSTAILPK	1672.7668-MLMLDGGSTAILPK	aleitner_M1012_007	44.4837	15.5	4.2	1.3	4.5	1100	212	3.0	2754	587	11.0	Q9P7C0	1	1	0	0	P87138	1	1	0	0	59135.2	SCHPO	Uncharacterized WD repeat-containing protein C2E1P5.05	34542.1	SCHPO	Uncharacterized protein C57A7.07c
1066.8580	3	2.5	KCMEDSAISMK	K(1882.9822)C(Carbamidomethyl)MEDSAISM(Oxidation)K	KSTLNLENVNVAANMK	K(1452.6299)STLNLENVNVAANMK	aleitner_M1012_007	91.3573	15.8	3.6	1.3	4.9	1786	249	4.3	2655	379	10.9	Q10155	528	1	0	0	O13900	422	1	0	0	90603.8	SCHPO	Ribonuclease Z 1	54409.9	SCHPO	Pre-mRNA-splicing factor sap114
1064.8470	3	-7.9	TFETKPPQGMEPK	TFETK(1686.8213)PPQGM(Oxidation)EPK	MNQNTLYVNNLNDK	1642.7913-M(Met-loss)NQNTLYVNNLNDK	aleitner_M1012_007	55.6165	20.1	6.0	1.3	7.5	1045	221	6.6	1682	390	14.8	O59709	369	1	0	0	Q7LL14	1	1	0	0	42962.2	SCHPO	Glucose-insensitive transcription protein 7	12666.8	SCHPO	Probable U2 small nuclear ribonucleoprotein B''
1002.7936	4	2.7	KNAPSIIFINNVEK	K(2421.2515)NAPSIIFINNVEK	MTYVTYLHKPSSIRNAVFCK	1723.9509-M(Met-loss)TYVTYLHKPSSIRNAVFC(Carbamidomethyl)K	aleitner_M1012_007	60.1035	16.7	3.5	1.3	5.2	837	329	4.2	1466	735	11.5	Q9C0W2	764	1	0	0	O13807	1	1	0	0	137386.5	SCHPO	Uncharacterized AAA domain-containing protein P22H7.05c	120656.1	SCHPO	DNA damage-binding protein 1
846.0984	3	-9.6	MPTHVSKTR	1610.7837-M(Met-loss)PTHVSKTR	MTAKMAEPLYFR	1062.5822-M(Oxidation)TAKMAEPLYFR	aleitner_M1012_007	81.0180	10.8	4.1	1.3	4.5	163	19	0.4	3689	874	6.3	P36585	1	1	0	0	Q9UT62	1	1	0	0	16653.6	SCHPO	60S ribosomal protein L28-A	11739.2	SCHPO	Uncharacterized protein C513.04
728.9382	5	-7.4	MEVNDTSLHK	2451.1372-M(Oxidation)EVNDTSLHK	FSKSLGMEPLVEVNCAEEMK	FSK(1326.6126)SLGMEPLVEVNC(Carbamidomethyl)AEEM(Oxidation)K	aleitner_M1012_007	65.7143	12.7	3.4	1.4	2.9	1240	306	1.8	2668	719	9.8	P87074	1	1	0	0	Q92370	419	1	0	0	87462.3	SCHPO	DNA repair protein rhp9	83040.9	SCHPO	Anthranilate synthase component 2
839.9073	4	4.4	MNNQLENVFRFDEEK	1443.7068-MNNQLENVFRFDEEK	KTFLQHMEEK	K(2049.9466)TFLQHM(Oxidation)EEK	aleitner_M1012_007	60.0667	12.3	1.9	1.4	4.5	310	228	2.9	943	822	7.8	O94454	1	1	0	0	O14234	1695	1	0	0	34394.0	SCHPO	COP9 signalosome complex subunit 5	213166.4	SCHPO	Calcium-channel protein cch1
891.6989	4	-8.3	KPTSELAIGASLEK	K(2119.9982)PTSELAIGASLEK	KLSDTQTSNSSTTGSQNAR	K(1580.8661)LSDTQTSNSSTTGSQNAR	aleitner_M1012_007	91.2702	18.5	3.2	1.4	6.0	1155	204	4.5	2597	589	12.5	O94579	50	1	0	0	P27584	20	1	0	0	26404.3	SCHPO	Probable proteasome subunit alpha type-2	46263.1	SCHPO	Guanine nucleotide-binding protein alpha-1 subunit
539.7008	5	1.3	QKPFVQALKLTFEK	QK(1017.4979)PFVQALKLTFEK	KTESSNSK	K(1814.0342)TESSNSK	aleitner_M1012_007	54.4190	14.5	4.3	1.4	3.6	1258	277	2.9	1951	515	10.9	Q9UUF2	166	1	0	0	P87115	926	1	0	0	88881.8	SCHPO	Probable methionine--tRNA ligase, cytoplasmic	116464.4	SCHPO	UPF0202 protein C20G8.09c
573.7269	5	3.5	KLVIATNNGLGK	K(1636.8535)LVIATNNGLGK	MATYKVQIPASFK	1364.8028-M(Oxidation)ATYKVQIPASFK	aleitner_M1012_007	37.9985	11.9	4.1	1.4	3.5	555	95	2.5	1136	269	10.5	Q9UST7	724	1	0	0	Q9UUF2	1	1	0	0	153642.8	SCHPO	Transcription factor tau subunit sfc3	88881.8	SCHPO	Probable methionine--tRNA ligase, cytoplasmic
708.7422	3	2.7	KAASLTSSPLK	K(1021.5597)AASLTSSPLK	KISSFFR	K(1239.7075)ISSFFR	aleitner_M1012_007	83.0918	12.9	5.2	1.4	5.1	282	30	1.9	2514	521	9.9	Q9C103	171	1	0	0	P07334	585	1	0	0	82574.5	SCHPO	Crossover junction endonuclease eme1	66955.6	SCHPO	Mitosis inducer protein kinase cdr1
871.2180	4	3.1	VLKQNMTPEPSQPSPLVNR	VLK(1346.7116)QNMTPEPSQPSPLVNR	SKLGATTTTAMK	SK(2272.1886)LGATTTTAMK	aleitner_M1012_007	92.9623	13.8	3.5	1.4	2.9	1511	583	2.9	1511	603	10.9	O13718	525	1	0	0	Q11119	506	1	0	0	85446.1	SCHPO	Vacuolar transporter chaperone 2	86783.6	SCHPO	Ubiquitin carboxyl-terminal hydrolase 14
793.2278	5	8.3	SKVDDATFLATHR	SK(2501.3278)VDDATFLATHR	YKQSLINQKPSLNPSITNYR	YK(1597.8100)QSLINQKPSLNPSITNYR	aleitner_M1012_007	51.1725	15.5	5.5	1.4	4.5	1158	192	3.0	2904	546	11.0	Q9P324	220	1	0	0	Q10415	387	1	0	0	26452.5	SCHPO	Uncharacterized oxidoreductase C977.08/C1348.09	86286.4	SCHPO	Mitochondrial intermediate peptidase
670.6145	4	8.4	MDAWKEITK	1688.8881-M(Met-loss)DAWKEITK	YAMKMSVVDAPIVK	YAMK(1127.5863)MSVVDAPIVK	aleitner_M1012_007	64.5797	15.1	5.4	1.4	5.1	817	122	4.1	1549	270	12.1	Q09798	1	1	0	0	O74349	1152	1	0	0	123875.0	SCHPO	PAB-dependent poly(A)-specific ribonuclease subunit pan2	184374.2	SCHPO	E3 ubiquitin-protein ligase listerin
643.3264	4	-6.0	MNYLKALTEHK	M(Oxidation)NYLK(1206.5955)ALTEHK	KYCIVDSGK	K(1500.7647)YC(Carbamidomethyl)IVDSGK	aleitner_M1012_007	28.3972	13.9	4.5	1.4	3.2	3083	604	3.0	3561	708	10.7	Q9UTG2	507	1	0	0	Q92349	1071	1	0	0	77196.1	SCHPO	E3 ubiquitin-protein ligase pub2	150944.5	SCHPO	Meiotically up-regulated gene 79 protein
528.6709	5	7.3	KAFDTYGAGAFK	K(1363.6694)AFDTYGAGAFK	MYQVSNLDLK	1412.6976-M(Oxidation)YQVSNLDLK	aleitner_M1012_007	90.6137	15.9	2.7	1.4	4.6	2378	332	4.4	2713	391	11.3	P87239	144	1	0	0	C6Y4B4	1	1	0	0	57189.3	SCHPO	DnaJ homolog 1, mitochondrial	13618.8	SCHPO	Uncharacterized protein C23H4.21
798.7618	3	6.0	MQGFGSQIFRK	1226.6295-M(Met-loss)QGFGSQIFRK	MINTFNPEVR	1304.6877-M(Met-loss)INTFNPEVR	aleitner_M1012_007	46.8235	10.8	4.3	1.4	3.5	332	45	3.0	482	73	9.4	O94615	1	1	0	0	O60122	1	1	0	0	54653.4	SCHPO	Pentatricopeptide repeat-containing protein 8, mitochondrial	37556.7	SCHPO	Anthranilate phosphoribosyltransferase
984.5082	3	-7.7	MTKNPVDHTLIIEPPVR	975.4695-M(Oxidation)TKNPVDHTLIIEPPVR	MKNSSQK	2113.1242-M(Oxidation)KNSSQK	aleitner_M1012_007	76.1915	16.5	5.1	1.4	5.6	1198	155	4.0	3231	540	11.4	P78773	1	1	0	0	Q01910	1	1	0	0	73036.5	SCHPO	Probable acetyl-coenzyme A synthetase	154797.9	SCHPM	Tf1 protein
723.6039	5	6.0	KSLNLLLEDDENLDNSLVLK	K(1328.7452)SLNLLLEDDENLDNSLVLK	DKHPLIVDVR	DK(2422.2843)HPLIVDVR	aleitner_M1012_007	69.4095	15.5	5.8	1.4	4.5	1223	206	3.0	3081	656	11.0	Q9Y7K2	1524	1	0	0	Q9US34	355	1	0	0	266381.5	SCHPO	Phosphatidylinositol 3-kinase tor2	48446.0	SCHPO	Uncharacterized aminotransferase C1039.07c
1032.2170	3	0.34	VDIENFKPVVAPKPSNEAAAK	VDIENFK(870.4382)PVVAPKPSNEAAAK	MSSPRR	2361.2580-MSSPRR	aleitner_M1012_007	74.5892	15.7	4.3	1.4	6.7	356	31	3.5	2552	415	11.2	O59816	224	1	0	0	Q9P7R4	1	1	0	0	52061.2	SCHPO	Dihydrolipoyllysine-residue acetyltransferase component of pyruvate dehydrogenase complex, mitochondrial	20990.6	SCHPO	Ubiquitin-conjugating enzyme E2 8
670.8558	4	1.7	EKGLLAETPK	EK(1594.7767)GLLAETPK	MAELEFTDEKFTK	1222.6809-M(Met-loss)AELEFTDEKFTK	aleitner_M1012_007	75.5603	12.3	3.0	1.4	2.9	1170	202	1.4	3423	782	9.4	O59751	21	1	0	0	Q9HDX3	1	1	0	0	87797.1	SCHPO	Kinesin-like protein 6	38574.6	SCHPO	AB hydrolase superfamily protein B1A11.02
991.9346	4	-6.5	KEMASSSNR	K(2939.2744)EM(Oxidation)ASSSNR	CEMLEPGNNDCKSQLNAYLMQMR	C(Carbamidomethyl)EMLEPGNNDC(Carbamidomethyl)K(1162.5288)SQLNAYLMQMR	aleitner_M1012_007	35.1100	16.2	1.6	1.4	6.1	906	165	5.3	1513	296	10.1	O74983	119	1	0	0	Q9US36	721	1	0	0	15554.8	SCHPO	Ubiquitin-conjugating enzyme spm2	89011.1	SCHPO	Zinc finger protein klf1
643.3622	4	3.2	KYDDINLIK	K(1448.7987)YDDINLIK	LQSKPSSVVPNR	LQSK(1258.6809)PSSVVPNR	aleitner_M1012_007	42.8705	9.8	3.1	1.4	3.5	169	34	0.4	1783	500	6.3	Q9P3B1	34	1	0	0	Q9P7X5	603	1	0	0	43109.0	SCHPO	Putative Rho GTPase-activating protein C1565.02c	82825.1	SCHPO	Protein kinase domain-containing protein ppk32
816.4276	3	-5.2	KLDIQNER	K(1431.7279)LDIQNER	MSAEIKGSTQVK	M(Oxidation)SAEIK(1152.6139)GSTQVK	aleitner_M1012_007	70.3042	15.8	5.1	1.4	6.5	481	40	4.5	1687	210	9.3	Q12705	504	1	0	0	O14027	6	1	0	0	63714.9	SCHPO	Serine/threonine-protein phosphatase 2B catalytic subunit	31403.6	SCHPO	Probable pyridoxine biosynthesis PDX1-like protein
1158.6327	3	-3.1	KGAFNDFVNSAK	K(2176.2408)GAFNDFVNSAK	IKTLPPAIQRPGIYWTGK	IK(1434.7143)TLPPAIQRPGIYWTGK	aleitner_M1012_007	86.9540	22.0	2.8	1.4	8.0	1815	253	6.4	4115	629	14.0	O60162	458	1	0	0	P15398	728	1	0	0	68713.4	SCHPO	Uncharacterized protein C19F5.03	189247.2	SCHPO	DNA-directed RNA polymerase I subunit rpa1
620.5452	4	-4.3	SKEYYELLSNK	SK(1105.4750)EYYELLSNK	MSSSNWEK	1510.7555-MSSSNWEK	aleitner_M1012_007	34.7700	14.0	2.0	1.4	4.6	701	144	2.5	2806	742	10.5	Q10105	1359	1	0	0	O94375	1	1	0	0	297340.3	SCHPO	Translational activator gcn1	29602.3	SCHPO	RNA exonuclease 4
506.4873	5	-4.8	AIVAAKTASSFNPNVK	AIVAAK(910.5236)TASSFNPNVK	KIAATGGR	K(1754.9567)IAATGGR	aleitner_M1012_007	29.9510	19.9	4.7	1.4	11.5	167	9	5.2	5982	653	12.6	O42939	86	1	0	0	Q09915	890	1	0	0	70614.9	SCHPO	Ubiquitin-activating enzyme E1-like	157211.5	SCHPO	Transcription elongation factor spt6
710.3601	4	2.4	QNKFEEAISLYK	Q(Gln->pyro-Glu)NK(1385.6748)FEEAISLYK	MADVLNALEEK	1589.7977-M(Oxidation)ADVLNALEEK	aleitner_M1012_007	36.4715	15.4	5.6	1.4	4.4	986	211	3.0	2268	480	11.0	O14275	298	1	0	0	O42852	1	1	0	0	107984.9	SCHPO	Pentatricopeptide repeat-containing protein 4, mitochondrial	26289.3	SCHPO	Protein transport protein sec20
710.7726	5	-3.3	MAIPILDALTSSSGKK	1917.9419-MAIPILDALTSSSGKK	LKQSSTESSSELLDEK	LK(1768.9645)QSSTESSSELLDEK	aleitner_M1012_007	85.4148	14.5	5.4	1.4	4.5	841	112	2.0	4151	863	10.0	O74537	1	1	0	0	O59708	290	1	0	0	60156.5	SCHPO	Uncharacterized amino-acid permease C74.04	37741.9	SCHPO	Uncharacterized protein C36.11
793.9485	4	8.9	KLAWTSPALVLTGFLAPLK	K(1146.5339)LAWTSPALVLTGFLAPLK	MSKSQEQR	2163.2707-M(Oxidation)SKSQEQR	aleitner_M1012_007	33.1172	14.9	3.3	1.4	4.0	1253	266	4.0	1253	281	12.0	O94669	342	1	0	0	O94699	1	1	0	0	48422.6	SCHPO	AP-3 complex subunit mu	63485.6	SCHPO	Mitochondrial outer membrane protein C83.16c
1477.3621	3	8.8	MSYNGIGLPTPR	3108.3758-M(Oxidation)SYNGIGLPTPR	TEEEAPSWGENDESKFVSVMDAQLEK	TEEEAPSWGENDESK(1458.7177)FVSVM(Oxidation)DAQLEK	aleitner_M1012_007	88.3903	18.2	3.6	1.4	8.1	527	36	4.5	4341	749	10.1	O14161	1	1	0	0	O13718	45	1	0	0	34553.9	SCHPO	Pre-mRNA-splicing factor cwf21	85446.1	SCHPO	Vacuolar transporter chaperone 2
1209.9553	3	-9.7	SKSLNNSLAALESK	SK(2166.0957)SLNNSLAALESK	VQHSKEAQDLLGSNIDFK	VQHSK(1598.8516)EAQDLLGSNIDFK	aleitner_M1012_007	88.4637	18.9	1.7	1.4	6.5	1245	220	6.5	1245	222	12.4	Q09857	767	1	0	0	O14320	164	1	0	0	121577.2	SCHPO	Intracellular protein transport protein uso1	28236.0	SCHPO	Cytochrome c oxidase assembly protein 1
782.4180	5	3.5	VYKAVSSNSNDK	VYK(2596.3935)AVSSNSNDK	LLNGVQGFVVPGKLTALMGESGAGK	LLNGVQGFVVPGK(1448.7147)LTALM(Oxidation)GESGAGK	aleitner_M1012_007	87.9703	15.6	4.6	1.4	5.5	631	103	4.0	1559	323	10.1	O13958	21	1	0	0	P41820	912	1	0	0	42585.6	SCHPO	Serine/threonine-protein kinase srb10	171752.1	SCHPO	Brefeldin A resistance protein
832.4208	3	8.9	MSTLEPEK	1544.7756-M(Oxidation)STLEPEK	LLMKLSSQNDDK	LLM(Oxidation)K(1087.5107)LSSQNDDK	aleitner_M1012_007	92.6965	15.3	4.0	1.4	5.6	649	76	2.9	3558	779	10.8	Q9USG9	1	1	0	0	O74762	242	1	0	0	61596.0	SCHPO	Probable tyrosyl-DNA phosphodiesterase	107277.4	SCHPO	26S proteasome regulatory subunit rpn2
660.5973	4	0.89	AAVLKYENNVMNIR	AAVLK(988.5018)YENNVM(Oxidation)NIR	KGGFWEK	K(1787.9240)GGFWEK	aleitner_M1012_007	83.3630	13.1	2.2	1.4	6.8	95	10	3.1	1121	288	9.5	Q12705	352	1	0	0	O43052	808	1	0	0	63714.9	SCHPO	Serine/threonine-protein phosphatase 2B catalytic subunit	130603.6	SCHPO	Rho-type GTPase-activating protein 1
870.1119	3	-4.9	KPNLMHSR	K(1609.8140)PNLM(Oxidation)HSR	MDFYSVKSQPFVR	1135.5808-M(Met-loss)DFYSVKSQPFVR	aleitner_M1012_007	49.2248	13.6	4.0	1.4	5.8	263	31	3.0	1709	257	9.9	O42699	53	1	1	0	Q9Y7J1	1	1	0	0	22753.8	SCHPO	60S ribosomal protein L19-B	54749.9	SCHPO	Sporulation-specific protein 6
679.5889	4	-2.4	KYLALNAAEEMK	K(1318.6261)YLALNAAEEM(Oxidation)K	LKVGTCESCK	LK(1533.7749)VGTC(Carbamidomethyl)ESC(Carbamidomethyl)K	aleitner_M1012_007	56.5955	12.5	2.7	1.4	3.0	1078	243	1.5	3066	841	9.5	Q09176	185	1	0	0	Q9P7Z8	72	1	0	0	25030.4	SCHPO	Splicing factor U2AF 23 kDa subunit	14087.5	SCHPO	Uncharacterized protein C26H8.13c
809.0930	3	5.8	KSLALAR	K(1666.7621)SLALAR	MSETECGRFSTISR	895.5491-M(Met-loss)SETEC(Carbamidomethyl)GRFSTISR	aleitner_M1012_007	86.8963	15.1	1.3	1.4	7.6	144	19	5.5	523	61	7.5	O94617	140	1	0	0	O74962	1	1	0	0	53121.9	SCHPO	Probable UDP-N-acetylglucosamine pyrophosphorylase	44861.5	SCHPO	Pantothenate kinase
888.8149	3	-6.1	VLKLPEMAHLLK	VLK(1256.6071)LPEM(Oxidation)AHLLK	EKMDELQAR	EK(1544.9000)MDELQAR	aleitner_M1012_007	64.2232	17.0	3.7	1.4	5.1	1884	261	4.5	2705	477	11.9	O14194	220	1	0	0	Q9P7K5	972	1	0	0	67826.0	SCHPO	Gamma-glutamyltranspeptidase 2	128301.4	SCHPO	Adenylate cyclase activation protein git1
532.8807	5	-8.3	CKWTIEDEAELK	C(Carbamidomethyl)K(1138.6710)WTIEDEAELK	GKILSLNTR	GK(1658.7862)ILSLNTR	aleitner_M1012_007	22.4200	16.5	5.1	1.5	8.7	155	16	3.5	3484	823	7.8	Q9UUI6	258	1	0	0	Q9P7H2	420	1	0	0	55219.2	SCHPO	Replication termination factor 1	61199.5	SCHPO	RNA exonuclease 3
727.3815	5	8.2	LKPTFSNDSRSLSSYAPTVR	LK(1406.6972)PTFSNDSRSLSSYAPTVR	KVTMLCSATMK	K(2363.2121)VTMLC(Carbamidomethyl)SATMK	aleitner_M1012_007	71.4165	13.8	3.0	1.5	4.5	567	107	2.9	1582	501	9.3	O74472	248	1	0	0	O60173	339	1	0	0	37075.1	SCHPO	Meiotically up-regulated gene 33 protein	78831.9	SCHPO	ATP-dependent RNA helicase dbp7
608.3123	4	-6.5	MEENTAQK	1610.8589-M(Met-loss)EENTAQK	ESIKPMSIPSQLK	ESIK(956.4451)PM(Oxidation)SIPSQLK	aleitner_M1012_007	51.2838	15.5	5.5	1.5	4.6	1100	173	2.9	3088	692	10.9	Q9P6L9	1	1	0	0	Q9P7V9	441	1	0	0	113939.5	SCHPO	Uncharacterized protein C688.07c	66789.1	SCHPO	Probable ubiquitin carboxyl-terminal hydrolase 9
608.3407	4	4.0	KYMIEGK	K(1545.8766)YM(Oxidation)IEGK	EVLKHLAITADAK	EVLK(1021.5154)HLAITADAK	aleitner_M1012_007	34.2308	10.7	4.8	1.5	1.4	1287	420	1.3	1385	465	9.3	O14220	298	1	0	0	O94311	161	1	0	0	39810.2	SCHPO	Meiotic expression up-regulated protein 26	20532.5	SCHPO	UPF0743 protein C215.06c
727.3966	4	7.4	KNGYIVPDK	K(1872.9754)NGYIVPDK	MAETAEKVILLTGSSK	M(Acetyl+Oxidation)AETAEK(1170.6285)VILLTGSSK	aleitner_M1012_007	83.9710	14.4	3.5	1.5	5.0	591	123	3.5	1540	370	11.5	P28040	788	1	0	0	O14351	7	1	0	0	159350.6	SCHPO	DNA polymerase alpha catalytic subunit	26645.2	SCHPO	Uncharacterized oxidoreductase C30D10.05c
943.7585	4	4.6	LNAEEIAPSSLINKAVQSTLR	LNAEEIAPSSLINK(1517.7548)AVQSTLR	MNVLIYNGNGASK	2391.3009-MNVLIYNGNGASK	aleitner_M1012_007	82.2597	13.1	3.9	1.5	3.7	1000	249	3.0	1626	506	9.4	O14260	134	1	0	0	O14353	1	1	0	0	101026.4	SCHPO	UPF0592 membrane protein C7D4.03c	70632.3	SCHPO	Biotin--protein ligase
573.9510	3	-4.9	MAVKGDDVK	888.3899-M(Met-loss)AVKGDDVK	MSEQEK	968.5179-MSEQEK	aleitner_M1012_007	13.1656	15.3	4.7	1.5	10.6	40	1	3.0	8399	482	6.8	P87041	1	1	0	0	Q9C0Y5	1	1	0	0	39101.5	SCHPO	UDP-galactose transporter	159320.4	SCHPO	ATP-binding cassette transporter pdr1
743.8799	4	-9.3	NMKTILINTEETVR	NM(Oxidation)K(1294.6414)TILINTEETVR	MMTASFKGIR	1814.9448-MM(Oxidation)TASFKGIR	aleitner_M1012_007	86.7473	14.6	3.2	1.5	5.1	566	75	3.6	1446	289	11.6	Q9P3W4	131	1	0	0	Q10719	1	1	0	0	41078.8	SCHPO	Dynein intermediate light chain dil1	157074.9	SCHPO	Cell fusion protein fus1
677.1019	4	-7.7	MSTAASDSGVEK	1522.8759-MSTAASDSGVEK	HTFLLGLSKEIK	HTFLLGLSK(1319.5915)EIK	aleitner_M1012_007	76.3645	15.0	0.4	1.5	8.7	67	9	2.5	2886	881	8.4	O14350	1	1	0	0	O14120	530	1	0	0	20581.3	SCHPO	Swi1-interacting protein swi3	76861.3	SCHPO	Sorting nexin mvp1
529.2789	5	2.3	KSGATSQMK	K(1688.8873)SGATSQM(Oxidation)K	EEILQTKSDFTLK	EEILQTK(1090.5329)SDFTLK	aleitner_M1012_007	22.0142	13.1	4.3	1.5	4.7	455	135	2.1	2678	810	8.4	O74360	784	1	0	0	Q9P7P2	12	1	0	0	104488.4	SCHPO	Probable Rho-type GTPase-activating protein 4	61554.0	SCHPO	Meiosis-specific protein hop1
822.7832	3	5.6	MSFVDLEQGRHK	1150.6459-M(Met-loss)SFVDLEQGRHK	MVNIRNIER	1452.7361-M(Met-loss)VNIRNIER	aleitner_M1012_007	30.0995	14.5	4.0	1.5	5.1	606	54	3.5	1684	193	11.5	O94651	1	1	0	0	Q9UT25	1	1	0	0	29560.3	SCHPO	Syntaxin pep12	18791.7	SCHPO	Uncharacterized N-acetyltransferase C9.02c
836.6613	4	-3.0	MSSSQQSGRANELR	1792.8996-MSSSQQSGRANELR	EPASAEKHFVLGNEK	EPASAEK(1687.7948)HFVLGNEK	aleitner_M1012_007	69.7597	17.9	5.6	1.5	8.6	300	30	5.1	2202	339	9.3	P29458	1	1	0	0	O74432	140	1	0	0	103729.2	SCHPO	DNA replication licensing factor mcm4	34352.4	SCHPO	Golgi to ER traffic protein 4
1208.5757	3	-7.8	MFAYNHK	2713.3170-MFAYNHK	DMATVNNYAKSPPSFHATQDLLR	DMATVNNYAK(1047.4848)SPPSFHATQDLLR	aleitner_M1012_007	51.8862	17.2	2.9	1.5	7.2	644	81	5.6	1698	250	10.0	Q9UR21	1	1	0	0	O14132	573	1	0	0	19503.8	SCHPO	Uncharacterized protein C24B11.14	72826.9	SCHPO	Sporulation protein kinase pit1
679.0767	4	-8.6	MSSLASLIK	1894.8102-M(Met-loss)SSLASLIK	MNSESVDSDVAASTSNK	955.5590-M(Oxidation)NSESVDSDVAASTSNK	aleitner_M1012_007	21.9802	13.5	5.9	1.5	5.1	483	39	3.1	1905	317	8.4	O43048	1	1	0	0	Q1MTN9	1	1	0	0	95006.6	SCHPO	TBC domain-containing protein C215.01	62278.2	SCHPO	Chromatin assembly factor 1 subunit rlf2
814.8259	5	-5.6	LLQSDWKGAVDLILSPRPEHTGSVK	LLQSDWK(1323.6347)GAVDLILSPRPEHTGSVK	DFKAYVGDGSK	DFK(2883.5494)AYVGDGSK	aleitner_M1012_007	80.8248	14.0	4.7	1.5	4.0	1092	132	2.9	2252	401	10.0	O74343	388	1	0	0	Q10104	458	1	0	0	76439.0	SCHPO	Putative pseudouridine synthase C1A4.09	53979.3	SCHPO	Serine hydroxymethyltransferase, mitochondrial
824.9711	5	1.3	MASMVLADGMPTVKDDSTR	2095.8759-MASMVLADGMPTVKDDSTR	MSWHEQDYGFGTSSENSK	2162.0058-M(Met-loss)SWHEQDYGFGTSSENSK	aleitner_M1012_007	46.5172	13.9	5.5	1.5	3.0	1824	362	2.9	1946	480	10.9	O36023	1	1	0	0	O13967	1	1	0	0	53738.0	SCHPO	Septin homolog spn1	219185.3	SCHPO	1,3-beta-glucan synthase component bgs2
864.9376	4	4.3	KYGEMSDNALR	K(2157.1140)YGEM(Oxidation)SDNALR	KPFVNEKEEGASLAMVVR	K(1436.6606)PFVNEKEEGASLAM(Oxidation)VVR	aleitner_M1012_007	76.4067	16.4	3.2	1.5	4.5	2852	554	4.2	3448	662	11.9	Q10061	566	1	0	0	O74431	486	1	0	0	94898.7	SCHPO	Heat shock protein 70 homolog lhs1	148788.0	SCHPO	Probable cation-transporting ATPase C1672.11c
636.8572	4	3.0	MTNPEQLK	1567.9225-M(Oxidation)TNPEQLK	KVSDVLYPVIGLK	K(1113.5376)VSDVLYPVIGLK	aleitner_M1012_007	29.1520	14.1	3.7	1.5	5.7	466	113	2.5	4117	900	10.5	O94324	1	1	0	0	O94712	214	1	0	0	120270.0	SCHPO	Serine/threonine-protein kinase ppk31	55963.1	SCHPO	Uncharacterized protein C1259.12c
570.6635	3	-2.1	KGIAISS	K(1034.5760)GIAISS	KVDLSAHK	K(812.4644)VDLSAHK	aleitner_M1012_007	20.4147	13.9	4.6	1.5	3.5	1408	153	3.0	1955	250	10.4	Q9P6I4	460	1	0	0	O74503	34	1	0	0	52039.2	SCHPO	Putative mannan endo-1,6-alpha-mannosidase C1198.06c	26651.6	SCHPO	Upstream activation factor subunit spp27
1281.6216	3	7.2	MTTAHRPQFDPAR	2299.0791-M(Oxidation)TTAHRPQFDPAR	RKPGFESADIMDEDLSSHK	RK(1680.8042)PGFESADIMDEDLSSHK	aleitner_M1012_007	72.1042	21.6	6.5	1.5	8.0	1398	221	6.0	3808	780	13.6	P78794	1	1	0	0	Q09140	1119	1	0	0	30432.2	SCHPO	Pre-mRNA-splicing factor cwf15	165470.2	SCHPO	UDP-glucose:glycoprotein glucosyltransferase
973.8176	3	2.6	MSKDYGTPPENWR	Acetyl-MSK(1296.7038)DYGTPPENWR	GKSNIAVSIDR	GK(1759.7876)SNIAVSIDR	aleitner_M1012_007	89.8918	16.2	4.0	1.5	7.4	418	37	7.0	539	49	10.9	Q09907	3	1	0	0	Q9UTK9	65	1	0	0	40227.0	SCHPO	Endonuclease III homolog	52011.2	SCHPO	Putative 6-phosphofructo-2-kinase/fructose-2,6-bisphosphatase C144.17c
557.0425	4	2.6	MWLLFRSK	1275.5805-M(Met-loss)WLLFRSK	MDPFAGTGQSK	1086.6226-MDPFAGTGQSK	aleitner_M1012_007	40.2197	11.3	3.6	1.5	3.5	535	94	1.9	1777	407	8.3	O59817	1	1	0	0	O42659	1	1	0	0	90383.7	SCHPO	Protein efr3	12191.9	SCHPO	Anaphase-promoting complex subunit 14
688.9598	5	2.4	CSEEDEAGLKEFLLGVIDR	C(Carbamidomethyl)SEEDEAGLK(1260.7078)EFLLGVIDR	KESPATHLLK	K(2317.1148)ESPATHLLK	aleitner_M1012_007	59.5063	11.8	3.7	1.5	2.0	1268	742	1.8	1455	897	9.8	O13693	489	1	0	0	O59807	353	1	0	0	67091.5	SCHPO	Uncharacterized protein C11E3.14	60202.2	SCHPO	Peroxisomal membrane protein pex32
1223.6630	3	-0.75	STRPRPPSLSKPFFSRSVSF	STRPRPPSLSK(1388.7524)PFFSRSVSF	MNLLSHQLRDR	2417.2856-M(Met-loss)NLLSHQLRDR	aleitner_M1012_007	97.9118	16.9	3.5	1.5	4.5	1461	761	4.4	1543	887	12.4	O14364	289	1	0	0	Q9P7M4	1	1	0	0	33577.4	SCHPO	Uncharacterized protein C13E7.11	79765.0	SCHPO	Uncharacterized protein P27G11.14c
1477.3728	3	-2.2	AVDMSEKMQQEAIHAAVQAMEK	AVDMSEK(1968.9615)MQQEAIHAAVQAM(Oxidation)EK	MASGAPPSVDLTSIQWR	2598.2128-M(Oxidation)ASGAPPSVDLTSIQWR	aleitner_M1012_007	92.2177	18.1	5.9	1.6	5.0	2487	572	4.5	3296	753	13.1	Q9UR05	12	1	0	0	Q9US45	1	1	0	0	9822.6	SCHPO	Dynein light chain 1, cytoplasmic	24906.2	SCHPO	Mediator of RNA polymerase II transcription subunit 6
819.9924	4	-2.1	MTLSGKPAALLVGTLK	1808.0448-M(Met-loss)TLSGKPAALLVGTLK	VQLKPAYSPEGKLLK	VQLK(1605.9705)PAYSPEGKLLK	aleitner_M1012_007	87.6350	18.2	5.1	1.6	6.3	1112	179	3.9	4185	798	11.9	O14075	1	1	0	0	O74429	475	1	0	0	36701.6	SCHPO	Putative 2-hydroxyacid dehydrogenase UNK4.10	105681.2	SCHPO	Inositol hexakisphosphate and diphosphoinositol-pentakisphosphate kinase
836.1536	4	2.5	MSSASMFGSLKTNAVDESQLK	M(Met-loss+Acetyl)SSASMFGSLK(1199.5459)TNAVDESQLK	MASEWPETSR	2279.0991-M(Met-loss)ASEWPETSR	aleitner_M1012_007	80.7522	15.5	4.2	1.6	6.0	540	133	3.1	3220	945	9.5	Q9UTE4	11	1	0	0	O13880	1	1	0	0	25901.9	SCHPO	Uncharacterized glutamine amidotransferase C222.08c	62822.5	SCHPO	Vitamin H transporter 1
973.4971	4	4.7	MAETAEKVILLTGSSK	2344.0796-M(Met-loss)AETAEKVILLTGSSK	KLLPWMDGMFEADEAYFK	K(1683.9295)LLPWM(Oxidation)DGMFEADEAYFK	aleitner_M1012_007	89.0687	16.1	3.5	1.6	6.7	366	42	3.5	2349	551	11.5	O14351	1	1	0	0	P36580	113	1	0	0	26645.2	SCHPO	Uncharacterized oxidoreductase C30D10.05c	39570.4	SCHPO	Fructose-bisphosphate aldolase
705.8786	4	-0.24	MSFPFASLLK	1810.9215-M(Met-loss)SFPFASLLK	YYTKWMETLPTLK	YYTK(1146.6325)WMETLPTLK	aleitner_M1012_007	63.4313	12.4	5.1	1.6	3.0	947	124	1.4	2818	537	9.4	O13851	1	1	0	0	Q10159	86	1	0	0	32411.5	SCHPO	Decaprenyl-diphosphate synthase subunit 2	52931.3	SCHPO	A/G-specific adenine DNA glycosylase
877.7247	4	-9.2	TLSPKPTRIPTPIPSSLNVSLESSK	TLSPK(858.4269)PTRIPTPIPSSLNVSLESSK	KAAMER	K(2786.5430)AAM(Oxidation)ER	aleitner_M1012_007	38.0822	14.4	3.7	1.6	7.9	128	13	4.3	1472	255	10.7	O14100	604	1	0	0	Q1K9C4	32	1	0	0	103099.2	SCHPO	Protein zds1	117768.2	SCHPO	Probable E3 ubiquitin protein ligase C167.07c
667.1040	4	-7.1	EKNASGISPAQIR	EK(1294.6744)NASGISPAQIR	KACFILSYR	K(1507.7995)AC(Carbamidomethyl)FILSYR	aleitner_M1012_007	79.5788	12.4	4.2	1.6	3.0	1008	182	1.4	3030	720	9.4	O74549	16	1	0	0	Q9UTH0	82	1	0	0	20062.3	SCHPO	NEDD8-conjugating enzyme ubc12	132071.8	SCHPO	Nucleoporin nup132
553.2603	5	-6.6	KYVSDASR	K(1836.8168)YVSDASR	MSENRLGICSTCQK	1062.5346-M(Oxidation)SENRLGIC(Carbamidomethyl)STC(Carbamidomethyl)QK	aleitner_M1012_007	35.8448	11.3	3.7	1.6	3.5	448	104	1.9	1429	368	7.8	Q9Y820	149	1	0	0	O74906	1	1	0	0	50837.2	SCHPO	PCI domain-containing protein C1105.07c	39310.8	SCHPO	Putative box C/D snoRNA protein SPCC613.07
1053.5092	3	-0.073	MDPQTNSHQEVQQPSPK	1207.6159-MDPQTNSHQEVQQPSPK	MQTYTGIIK	2087.9582-M(Oxidation)QTYTGIIK	aleitner_M1012_007	87.1878	16.1	6.3	1.6	6.7	344	20	3.6	2032	312	11.6	O74968	1	1	0	0	Q10294	1	1	0	0	28339.7	SCHPO	U1 small nuclear ribonucleoprotein usp102	26106.7	SCHPO	cAMP-independent regulatory protein pac2
850.7902	3	3.5	MHGLQGLCFRR	1306.6993-M(Met-loss)HGLQGLC(Carbamidomethyl)FRR	MPTVQTPSQRR	1380.7085-M(Met-loss)PTVQTPSQRR	aleitner_M1012_007	66.7685	15.5	5.6	1.6	4.5	1053	146	3.0	2556	432	11.0	Q9USK8	1	1	0	0	G2TRT3	1	1	0	0	272108.0	SCHPO	Cell wall alpha-1,3-glucan synthase ags1	8121.8	SCHPO	Protein tam14
519.2853	5	-1.3	LAKHMAHIFSR	LAK(1265.6907)HM(Oxidation)AHIFSR	YKLSEITFK	YK(1463.7707)LSEITFK	aleitner_M1012_007	39.3732	10.5	3.3	1.6	3.9	336	49	0.8	4167	904	8.7	Q09768	426	1	0	0	Q9C0X3	24	1	0	0	76523.6	SCHPO	Glutamate--cysteine ligase	13111.9	SCHPO	Putative uncharacterized protein C13G1.15c
1115.6241	4	8.2	DIKAANILLSSSTGNVK	DIK(2728.4734)AANILLSSSTGNVK	VLRGLNLTVKPGQFVAFVGSSGCGK	VLRGLNLTVK(1868.0255)PGQFVAFVGSSGC(Carbamidomethyl)GK	aleitner_M1012_007	37.0000	13.8	3.4	1.6	6.2	374	82	4.1	1694	572	7.6	O14305	131	1	0	0	P36619	1145	1	0	0	52969.8	SCHPO	Serine/threonine-protein kinase sid1	149633.6	SCHPO	Leptomycin B resistance protein pmd1
600.5181	5	-2.2	FYPNAKTHMGRPQK	FYPNAK(1307.7197)THM(Oxidation)GRPQK	QKQAAAAAAAAAK	QK(1827.9090)QAAAAAAAAAK	aleitner_M1012_007	32.3573	13.9	4.7	1.6	3.0	2542	679	2.9	2720	758	10.9	Q10274	117	1	0	0	O74551	225	1	0	0	43922.2	SCHPO	Meiotically up-regulated gene 152 protein	26889.2	SCHPO	Uncharacterized protein C777.12c
1108.2750	4	9.4	QSTEDYYCADDGNDKSATNFVK	QSTEDYYC(Carbamidomethyl)ADDGNDK(1901.9847)SATNFVK	KTNRPYSATDVSANLK	K(2665.1126)TNRPYSATDVSANLK	aleitner_M1012_007	92.4828	17.9	3.6	1.6	5.7	3584	565	4.8	6331	1022	12.2	Q9P7Q7	1263	1	0	0	Q9HGK2	27	1	0	0	184581.2	SCHPO	Peroxide stress-activated histidine kinase mak1	24672.4	SCHPO	Homologous-pairing protein 2
743.7535	5	-7.4	MSTEGAKPSEMLIAACR	1993.9303-M(Met-loss)STEGAKPSEMLIAAC(Carbamidomethyl)R	NSSEKEEVCSVFNISK	NSSEK(1857.8965)EEVC(Carbamidomethyl)SVFNISK	aleitner_M1012_007	72.2435	18.7	0.9	1.6	7.7	588	109	5.7	1719	396	12.1	Q9P7I0	1	1	0	0	Q09854	1320	1	0	0	18557.7	SCHPO	Ankyrin repeat-containing protein C105.02c	272026.1	SCHPO	Cell wall alpha-1,3-glucan synthase mok11
777.9182	4	-8.1	LFQLKSEANSICINR	LFQLK(1315.7388)SEANSIC(Carbamidomethyl)INR	VSKLTNIEFK	VSK(1929.9982)LTNIEFK	aleitner_M1012_007	63.6505	12.9	4.5	1.6	2.9	1559	289	2.0	2894	541	10.0	Q9UT79	1031	1	0	0	O94552	307	1	0	0	180353.3	SCHPO	Multicopy suppressor of chk1 protein 1	56322.4	SCHPO	Fumarate hydratase, mitochondrial
755.6371	4	0.0040	MNQGNQAFENAR	1770.9550-M(Met-loss)NQGNQAFENAR	KITSMEVNLNVLTR	K(1385.6324)ITSM(Oxidation)EVNLNVLTR	aleitner_M1012_007	75.0908	12.9	3.5	1.6	2.9	1443	243	2.0	2660	434	10.0	G2TRJ9	1	1	0	0	Q9USR3	1174	1	0	0	7883.0	SCHPO	Cytochrome c oxidase assembly protein 3, mitochondrial	213964.8	SCHPO	Phosphatidylinositol 4-kinase stt4
688.6188	4	-9.2	LKYSTPHEQVR	LK(1393.7565)YSTPHEQVR	KLVAAQTGTDPR	K(1494.7831)LVAAQTGTDPR	aleitner_M1012_007	36.6805	15.3	3.4	1.6	4.4	1036	103	2.9	2521	304	10.9	P87308	59	1	0	0	O94650	29	1	0	0	34195.5	SCHPO	Protein lsb5	8434.9	SCHPO	Ubiquitin-like modifier hub1
580.0753	4	-1.8	ASPKVSQSSLK	ASPK(1185.6468)VSQSSLK	MDFPGLIKK	1268.6976-MDFPGLIKK	aleitner_M1012_007	20.3782	14.9	5.4	1.6	5.6	527	38	2.4	3859	639	10.4	Q9UT32	347	1	0	0	O75004	1	1	0	0	41358.2	SCHPO	Putative ribosome biogenesis protein C8F11.04	58043.9	SCHPO	Cell division control protein 24
681.8512	4	-8.1	VSDQKEVVHEEK	VSDQK(1297.6878)EVVHEEK	KVLDDTSIGGR	K(1563.7781)VLDDTSIGGR	aleitner_M1012_007	35.6608	13.9	5.6	1.6	6.7	198	11	4.0	1197	139	7.2	O94481	32	1	0	0	P18869	333	1	0	0	59083.5	SCHPO	Transcription factor TFIIIB component B''	39733.2	SCHPO	3-isopropylmalate dehydrogenase
679.6139	4	-5.4	EKILDLLEMK	EK(1467.7569)ILDLLEM(Oxidation)K	KAASSSHETLATK	K(1384.7524)AASSSHETLATK	aleitner_M1012_007	59.6718	10.3	1.0	1.6	2.5	534	501	2.5	534	522	8.9	Q92376	323	1	0	0	Q9P6L9	109	1	0	0	96337.5	SCHPO	Kinesin-like protein 1	113939.5	SCHPO	Uncharacterized protein C688.07c
682.3567	5	-3.2	MEKESEIQSLPPTR	M(Met-loss+Acetyl)EK(1851.9690)ESEIQSLPPTR	INKITSVANNLEEGGR	INK(1692.8570)ITSVANNLEEGGR	aleitner_M1012_007	63.0718	13.9	4.3	1.6	3.0	1952	359	2.9	2083	440	10.9	O13641	3	1	0	0	Q09746	383	1	0	0	35518.1	SCHPO	Uncharacterized protein C8D2.16c	72217.1	SCHPO	Protein BZZ1
523.4666	6	1.5	KIIQQLLSK	K(2065.0653)IIQQLLSK	TYTIVIKLGTSSICDEK	TYTIVIK(1207.7540)LGTSSIC(Carbamidomethyl)DEK	aleitner_M1012_007	37.8492	15.1	3.5	1.6	7.3	249	30	4.1	1953	440	7.8	Q9UTS5	886	1	0	0	O13810	17	1	0	0	102817.6	SCHPO	Zinc finger protein zas1	43934.4	SCHPO	Probable glutamate 5-kinase
747.1439	4	5.0	KHGSVDHLPSVK	K(1681.8271)HGSVDHLPSVK	RPKEDDSSANAQVK	RPK(1440.7725)EDDSSANAQVK	aleitner_M1012_007	53.2508	13.2	3.4	1.6	3.2	1507	282	2.0	3416	724	10.0	Q10362	606	1	0	0	O94372	60	1	0	0	94887.8	SCHPO	SET domain-containing protein 3	55405.2	SCHPO	Uncharacterized protein C1604.06c
732.6245	4	6.4	AKLTITPDYGYGPR	AK(1375.6408)LTITPDYGYGPR	MGSNGSELWFNK	1688.8774-M(Met-loss)GSNGSELWFNK	aleitner_M1012_007	65.8248	17.1	5.1	1.7	7.7	272	24	3.0	3486	819	9.4	O42993	74	1	0	0	Q1MTN3	1	1	0	0	12042.9	SCHPO	Peptidyl-prolyl cis-trans isomerase	114476.8	SCHPO	Inner centromere protein-related protein pic1
905.4985	4	6.4	DNLQQTAKPILNYYAKNAASR	DNLQQTAK(1239.7075)PILNYYAKNAASR	MSKSLIVSSPGK	2516.3023-M(Met-loss)SKSLIVSSPGK	aleitner_M1012_007	44.2132	17.6	8.2	1.7	8.3	401	7	4.5	3768	373	12.4	O94495	28	1	0	0	Q09780	1	1	0	0	35704.0	SCHPO	Elongator complex protein 5	43407.2	SCHPO	Putative mevalonate kinase
668.5804	4	-7.8	KIFTQEELK	K(1535.6847)IFTQEELK	ESVQMGMSKEEK	ESVQM(Oxidation)GMSK(1272.6966)EEK	aleitner_M1012_007	84.1165	12.0	4.3	1.7	3.5	520	82	2.6	956	196	8.5	Q9UTH1	6	1	0	0	O74862	172	1	0	0	42666.3	SCHPO	tRNA:m(4)X modification enzyme TRM13	29638.5	SCHPO	rRNA-processing protein utp23
606.3212	5	3.2	EGEAEKTLNTQPWK	EGEAEK(1396.7602)TLNTQPWK	FSKIDTPVQPK	FSK(1767.8679)IDTPVQPK	aleitner_M1012_007	44.7548	15.5	6.7	1.7	4.5	908	175	3.0	2143	455	11.0	Q9UUB3	495	1	0	0	Q12704	132	1	0	0	64794.4	SCHPO	Meiotic expression up-regulated protein 18	116046.4	SCHPO	DNA polymerase gamma
775.9034	4	-9.4	KVAMNVPIFFDK	K(1675.8603)VAM(Oxidation)NVPIFFDK	SIKSMLSDNFLQR	SIK(1561.8214)SMLSDNFLQR	aleitner_M1012_007	62.1922	15.0	5.2	1.7	4.1	1186	221	4.0	1259	250	12.0	Q09768	254	1	0	0	Q9P7W6	395	1	0	0	76523.6	SCHPO	Glutamate--cysteine ligase	77254.7	SCHPO	Putative MutL protein homolog 1
1130.2356	3	-7.4	KPCAIIVVGMAGSGK	K(1884.9152)PC(Carbamidomethyl)AIIVVGM(Oxidation)AGSGK	KYNVVGIHGDMSQGAR	K(1640.8630)YNVVGIHGDM(Oxidation)SQGAR	aleitner_M1012_007	79.1067	17.7	3.0	1.7	6.0	1385	277	5.3	2069	421	11.7	O42906	7	1	0	0	Q10202	440	1	0	0	41642.8	SCHPO	GTPase npa3	63912.9	SCHPO	ATP-dependent RNA helicase dbp3
1000.5640	3	2.1	MDKVQHVILVLSGK	1416.7725-M(Oxidation)DKVQHVILVLSGK	TPEKSTVHRPK	TPEK(1719.9593)STVHRPK	aleitner_M1012_007	93.5675	13.2	2.0	1.7	3.1	1962	353	2.2	3682	747	10.1	Q9UT57	1	1	0	0	Q10059	98	1	0	0	67680.9	SCHPO	Probable cytosolic Fe-S cluster assembly factor SPAC806.02c	207600.9	SCHPO	Cell division control protein 12
685.6055	4	0.24	KNVAGNNMGNAR	K(1477.7929)NVAGNNM(Oxidation)GNAR	LKSNSIFNYVR	LK(1398.6674)SNSIFNYVR	aleitner_M1012_007	45.8072	17.2	5.8	1.7	6.2	762	77	3.0	4514	860	11.0	O60150	311	1	0	0	Q9Y7R1	121	1	0	0	40144.8	SCHPO	Uncharacterized protein C18H10.20c	31105.2	SCHPO	Uncharacterized protein C2H8.04
606.3164	4	-5.6	MSAFKPYTEALEVLK	M(Met-loss+Acetyl)SAFK(784.3789)PYTEALEVLK	MPGNTK	1774.9393-MPGNTK	aleitner_M1012_007	27.4513	11.8	2.6	1.7	3.8	597	79	2.5	1551	271	10.2	O14344	5	1	0	0	Q9URX7	1	1	0	0	57027.0	SCHPO	Inosine-5'-monophosphate dehydrogenase	39018.8	SCHPO	Probable protein arginine N-methyltransferase
684.1785	5	9.2	TLYGSKPHVFSGSSQR	TLYGSK(1665.9449)PHVFSGSSQR	MMIEIIPKISIPK	1887.9479-M(Oxidation)MIEIIPKISIPK	aleitner_M1012_007	85.2157	11.8	3.8	1.7	3.9	637	129	2.0	2653	634	7.9	O13622	452	1	0	0	Q9UUC8	1	1	0	0	59449.8	SCHPO	ATP-dependent RNA helicase mss116, mitochondrial	16555.4	SCHPO	54S ribosomal protein L51, mitochondrial
1081.2844	4	8.8	DKVASYIIGLQNEDGSMK	DK(2338.1086)VASYIIGLQNEDGSM(Oxidation)K	LCDFGSACHPIPGAKTAAEAK	LC(Carbamidomethyl)DFGSAC(Carbamidomethyl)HPIPGAK(2121.0300)TAAEAK	aleitner_M1012_007	90.7248	17.3	4.4	1.7	8.3	273	19	3.5	4121	719	9.0	P46960	104	1	0	0	Q9UU85	196	1	0	0	35092.6	SCHPO	Geranylgeranyl transferase type-2 subunit beta	72000.7	SCHPO	Protein kinase domain-containing protein ppk38
666.1287	4	2.6	KVAGISPNSGPYK	K(1343.7701)VAGISPNSGPYK	KLTDTGALFLK	K(1454.7769)LTDTGALFLK	aleitner_M1012_007	26.9215	20.4	7.2	1.7	7.2	3463	365	5.8	7770	927	13.2	O74835	437	1	0	0	O13798	846	1	0	0	187525.6	SCHPO	rRNA biogenesis protein rrp5	138536.2	SCHPO	Caffeine-induced protein 16
501.8816	5	0.14	MASVKSFK	1607.8923-MASVKSFK	GNLKSLLPWVDTK	GNLK(1034.5471)SLLPWVDTK	aleitner_M1012_007	59.7960	18.2	0.6	1.7	5.8	1432	575	5.0	2211	938	12.4	O94704	1	1	0	0	Q09700	284	1	0	0	18765.6	SCHPO	INO80 complex subunit 3	55052.1	SCHPO	Uncharacterized protein C2F7.09c
803.0946	3	4.2	MQYYKELAR	1336.6962-M(Met-loss)QYYKELAR	MNVTRLYFR	1207.6237-MNVTRLYFR	aleitner_M1012_007	81.3697	15.0	4.6	1.7	8.7	68	6	1.5	4515	970	6.3	O94729	1	1	0	0	Q09189	1	1	0	0	54326.0	SCHPO	Uncharacterized protein C1604.17c	33062.9	SCHPO	5-azacytidine resistance protein azr1
672.3798	4	6.2	VGKMLQAISDVR	VGK(1353.7504)M(Oxidation)LQAISDVR	KIEELSLAASR	K(1469.7912)IEELSLAASR	aleitner_M1012_007	46.1987	15.5	1.7	1.7	4.5	1457	297	3.0	3655	779	11.0	Q9URW7	306	1	0	0	P87245	309	1	0	0	60921.1	SCHPO	Vacuolar protein sorting-associated protein 17	69241.7	SCHPO	Karyogamy meiotic segregation protein 1
672.3790	4	5.0	VGKMLQAISDVR	VGK(1353.7504)M(Oxidation)LQAISDVR	KIEELSLAASR	K(1469.7912)IEELSLAASR	aleitner_M1012_007	45.6968	16.0	2.2	2.6	5.1	1181	224	2.9	4065	1026	10.9	Q9URW7	306	1	0	0	P87245	309	1	0	0	60921.1	SCHPO	Vacuolar protein sorting-associated protein 17	69241.7	SCHPO	Karyogamy meiotic segregation protein 1
627.1389	5	-2.2	VISKDGKPVLQVEYK	VISK(1428.6984)DGKPVLQVEYK	KSLESENEDLK	K(1840.0346)SLESENEDLK	aleitner_M1012_007	36.0690	14.0	3.3	1.7	3.1	1942	435	2.9	2209	698	10.9	O59855	95	1	0	0	O94376	108	1	0	0	70233.7	SCHPO	Probable heat shock protein ssa2	15800.2	SCHPO	Mediator of RNA polymerase II transcription subunit 21
889.1731	4	-4.4	NSKDVYYTDEVGNITTSHMR	NSK(1207.6197)DVYYTDEVGNITTSHM(Oxidation)R	MNNLTPENIR	2483.1275-M(Met-loss)NNLTPENIR	aleitner_M1012_007	95.5703	13.9	2.6	1.7	5.1	333	129	2.9	1241	803	10.9	Q10176	280	1	0	0	Q10256	1	1	0	0	51684.1	SCHPO	Dolichyl-diphosphooligosaccharide--protein glycosyltransferase subunit 1	35870.1	SCHPO	UBA domain-containing protein mud1
631.6597	3	5.8	CIKPNEEK	C(Carbamidomethyl)IK(875.4501)PNEEK	MQSKYGR	1154.5642-M(Met-loss)QSKYGR	aleitner_M1012_007	74.8843	13.9	4.2	1.7	5.1	414	43	2.9	1628	317	10.9	O74805	647	1	1	0	O13756	1	1	0	0	167658.7	SCHPO	Myosin-51	146211.5	SCHPO	Vacuolar protein sorting-associated protein 8
721.7282	5	9.7	VKCSGERPSCDQCLK	VK(1780.7574)C(Carbamidomethyl)SGERPSC(Carbamidomethyl)DQC(Carbamidomethyl)LK	MSQTAPSDTEYNQR	1960.8805-M(Oxidation)SQTAPSDTEYNQR	aleitner_M1012_007	47.2558	10.7	2.6	1.7	1.4	2306	731	1.3	2491	1000	9.3	Q1MTM9	81	1	0	0	P40976	1	1	0	0	107809.5	SCHPO	Uncharacterized transcriptional regulatory protein C1327.01c	156895.6	SCHPO	L-aminoadipate-semialdehyde dehydrogenase
666.5866	4	-5.2	HLPFKSSINEETR	HLPFK(1105.5365)SSINEETR	MKFDLEK	M(Acetyl+Oxidation)K(1694.8628)FDLEK	aleitner_M1012_007	31.7445	13.8	2.2	1.7	6.0	325	95	2.9	2596	964	7.8	P78875	49	1	0	0	G2TRU9	2	1	0	0	93878.4	SCHPO	Trehalose-phosphatase	23876.2	SCHPO	Uncharacterized protein wtf6
791.6237	4	4.6	QKANSSTANEK	Q(Gln->pyro-Glu)K(2002.9041)ANSSTANEK	KESTNLDDSNMLEEPK	K(1297.6150)ESTNLDDSNM(Oxidation)LEEPK	aleitner_M1012_007	49.5875	13.0	4.1	1.7	3.0	1477	310	2.0	2900	624	10.0	P79065	278	1	0	0	O74792	82	1	0	0	52607.6	SCHPO	Tip elongation protein 1	59039.4	SCHPO	SWI/SNF global transcription activator complex subunit snf59
1296.3472	3	3.2	MALKELLGSDAPLEK	2403.1780-M(Met-loss)ALKELLGSDAPLEK	KDPEGQDYLSTITMLYHVR	K(1620.8974)DPEGQDYLSTITMLYHVR	aleitner_M1012_007	89.2358	21.4	6.4	1.7	7.0	3036	354	6.7	3547	448	14.4	Q9UT32	1	1	0	0	O14275	562	1	0	0	41358.2	SCHPO	Putative ribosome biogenesis protein C8F11.04	107984.9	SCHPO	Pentatricopeptide repeat-containing protein 4, mitochondrial
738.3423	4	-0.68	MALWATSMR	1867.8372-MALWATSM(Oxidation)R	ESWEKADYIMEAMK	ESWEK(1219.5730)ADYIMEAMK	aleitner_M1012_007	91.7255	11.5	4.8	1.7	5.1	192	13	0.5	5631	969	8.5	O94313	1	1	0	0	P78817	138	1	0	0	127480.9	SCHPO	Carbamoyl-phosphate synthase arginine-specific large chain	41127.4	SCHPO	Uncharacterized alpha-1,2-galactosyltransferase C637.06
1000.1651	3	-7.1	KYTASFDQSGTIGFDK	K(1233.6580)YTASFDQSGTIGFDK	MWLLFRSK	1901.9047-M(Oxidation)WLLFRSK	aleitner_M1012_007	48.0633	15.4	4.6	1.8	4.5	1393	210	2.9	3712	705	10.9	Q1MTQ5	97	1	0	0	O59817	1	1	0	0	44743.4	SCHPO	Meiotically up-regulated gene 89 protein	90383.7	SCHPO	Protein efr3
750.1224	4	-9.2	DKNFSINNER	DK(1760.8985)NFSINNER	VQTYKNLDTVWEK	VQTYK(1373.6575)NLDTVWEK	aleitner_M1012_007	72.2538	13.3	2.0	1.8	3.0	1487	347	2.4	2201	586	10.3	Q9US60	499	1	0	0	O94336	124	1	0	0	61939.0	SCHPO	Kinesin-like protein 3	27929.3	SCHPO	Uncharacterized FCP1 homology domain-containing protein C1271.03c
1018.1905	3	2.9	MAINSSGTKVLSFVR	1573.7155-M(Met-loss)AINSSGTKVLSFVR	AKNGAANASNMESR	AK(1615.8934)NGAANASNM(Oxidation)ESR	aleitner_M1012_007	41.5440	14.2	5.4	1.8	3.8	1925	409	3.6	2203	477	10.4	P87304	1	1	0	0	Q1MTN3	612	1	0	0	17181.7	SCHPO	Putative esterase C31F10.02	114476.8	SCHPO	Inner centromere protein-related protein pic1
855.7143	4	-9.3	MAPSVATSLK	2546.3632-M(Met-loss)APSVATSLK	SNAILPHGSTSDKLFLLEIPEK	SNAILPHGSTSDK(1010.5648)LFLLEIPEK	aleitner_M1012_007	59.4700	12.4	4.1	1.8	2.4	1040	605	2.0	1343	685	10.0	Q09744	1	1	0	0	P87154	1366	1	0	0	63977.4	SCHPO	Uncharacterized FAD-binding protein C12C2.03c	252889.1	SCHPO	DNA polymerase epsilon catalytic subunit A
569.3159	4	5.2	KLSLQEIQTLK	K(973.4465)LSLQEIQTLK	MSSSQQSGR	1437.8443-M(Met-loss)SSSQQSGR	aleitner_M1012_007	35.5282	12.3	4.1	1.8	2.9	1217	234	1.4	3452	894	9.4	P78859	23	1	0	0	P29458	1	1	0	0	21222.0	SCHPO	Iron-sulfur assembly protein 1	103729.2	SCHPO	DNA replication licensing factor mcm4
907.8626	5	5.9	MEHPSPDSVSSTSSSDHKK	2492.3488-MEHPSPDSVSSTSSSDHKK	LVDIAISKNVTEIMYYLIEK	LVDIAISK(2179.9692)NVTEIMYYLIEK	aleitner_M1012_007	92.2097	13.6	1.7	1.8	5.5	498	91	2.6	3746	782	8.1	O14340	1	1	0	0	O74951	261	1	0	0	148476.1	SCHPO	Oxysterol-binding protein homolog C2F12.05c	33220.3	SCHPO	Uncharacterized protein C736.02
674.4047	5	4.6	MLAKQFISK	2286.3715-M(Oxidation)LAKQFISK	GVLSFPASIAPIKALIVPLSR	GVLSFPASIAPIK(1218.6682)ALIVPLSR	aleitner_M1012_007	90.7107	14.5	4.2	1.8	5.0	682	127	4.2	1126	261	9.5	Q09154	1	1	0	0	Q10179	538	1	0	0	24740.6	SCHPO	Cytochrome b-c1 complex subunit Rieske, mitochondrial	74005.8	SCHPO	Putative glycine--tRNA ligase
800.6965	4	2.9	VPMLKNLVIDHIASR	VPMLK(1493.7766)NLVIDHIASR	GSYKVIPGSSFSK	GSYK(1843.0390)VIPGSSFSK	aleitner_M1012_007	40.7642	14.5	5.8	1.8	6.6	278	23	2.0	5251	1051	10.0	O42874	92	1	0	0	A0ZWU1	10	1	0	0	164096.4	SCHPO	Protein peg1	27657.6	SCHPO	Ell1-associated factor 1
1122.2582	3	-7.7	KDLQGQTPLHR	K(2072.0790)DLQGQTPLHR	VQKIIDEAPLEENSPPR	VQK(1429.7678)IIDEAPLEENSPPR	aleitner_M1012_007	84.0413	16.0	5.4	1.8	4.8	1554	350	3.2	4086	969	11.2	Q10311	137	1	0	0	P36607	7	1	0	0	25930.6	SCHPO	Ankyrin repeat-containing protein C6C3.08	128611.1	SCHPO	DNA repair protein rad5
817.6983	4	9.8	TTAKDLSDISSSSMK	TTAK(1680.9814)DLSDISSSSM(Oxidation)K	SIKTAIAAALFGGVPK	SIK(1723.8186)TAIAAALFGGVPK	aleitner_M1012_007	66.5552	12.3	2.9	1.8	2.9	1238	416	1.4	3515	978	9.4	Q09698	171	1	0	0	P40377	503	1	0	0	68777.4	SCHPO	Uncharacterized protein C2F7.07c	92832.2	SCHPO	DNA replication licensing factor mcm2
1211.2545	3	1.3	KTGAEIGDAMK	K(2511.1774)TGAEIGDAMK	AVMDALGSIMQNKYSEGYPGAR	AVMDALGSIM(Oxidation)QNK(1257.6275)YSEGYPGAR	aleitner_M1012_007	90.1295	19.4	2.3	1.8	6.6	1996	396	5.4	3853	852	12.8	O14009	197	1	0	0	Q10104	80	1	0	0	41009.0	SCHPO	Nuclear speckle splicing regulatory protein 1 homolog	53979.3	SCHPO	Serine hydroxymethyltransferase, mitochondrial
1271.6671	3	-4.9	LLFFNHWKLVALITITK	LLFFNHWK(1755.7742)LVALITITK	KDATCPHCGNMTVK	K(2194.2918)DATC(Carbamidomethyl)PHC(Carbamidomethyl)GNMTVK	aleitner_M1012_007	91.4360	19.2	4.3	1.8	8.2	694	93	5.1	3714	739	13.0	Q9P5N0	248	1	0	0	O60140	448	1	0	0	166614.8	SCHPO	ATP-binding cassette transporter abc3	56924.7	SCHPO	Uncharacterized protein C18H10.09
512.0948	5	4.6	KPYRVDGVLTK	K(1280.6911)PYRVDGVLTK	INKCGVISPR	INK(1412.8028)C(Carbamidomethyl)GVISPR	aleitner_M1012_007	43.0620	15.7	4.5	1.8	6.3	930	102	3.5	5976	949	9.4	O94667	274	1	0	0	O14469	71	1	0	0	63680.3	SCHPO	RNA polymerase-associated protein C651.09c	14760.4	SCHPO	40S ribosomal protein S22
616.3107	4	-5.5	MPKFNANGLLR	1185.5513-M(Oxidation)PKFNANGLLR	MGIPDSTTDSR	1413.7439-M(Met-loss)GIPDSTTDSR	aleitner_M1012_007	42.4385	9.7	4.7	1.8	3.4	211	33	0.4	2018	531	6.3	O42911	1	1	0	0	Q9USW3	1	1	0	0	25931.3	SCHPO	37S ribosomal protein S25, mitochondrial	46508.8	SCHPO	Probable glycosidase C21B10.07
803.4210	4	6.2	MGRAEAGTPK	2177.1328-M(Oxidation)GRAEAGTPK	IEENKRPISQPQVSASEK	IEENK(1170.5703)RPISQPQVSASEK	aleitner_M1012_007	74.7143	16.6	2.6	1.8	8.1	218	16	6.4	567	69	8.5	Q9Y7X9	1	1	0	0	O13773	123	1	0	0	35453.1	SCHPO	KIN17-like protein	79484.3	SCHPO	UBA domain-containing protein 7
636.0121	3	-9.2	IEDKDK	IEDK(1158.6509)DK	KPKLDQHR	K(884.4491)PKLDQHR	aleitner_M1012_007	69.6867	15.5	6.4	1.8	6.1	402	28	4.6	949	109	9.4	O74792	308	1	0	0	O94311	15	1	0	0	59039.4	SCHPO	SWI/SNF global transcription activator complex subunit snf59	20532.5	SCHPO	UPF0743 protein C215.06c
519.0894	5	3.8	EKSSNPAFAK	EK(1512.8552)SSNPAFAK	NKPITTLQVSFK	NK(1215.6136)PITTLQVSFK	aleitner_M1012_007	58.9552	17.4	0.5	1.8	4.8	862	493	4.6	950	540	12.6	Q9Y7U6	732	1	0	0	P87112	980	1	0	0	150115.1	SCHPO	Rho1 guanine nucleotide exchange factor 1	237136.6	SCHPO	General negative regulator of transcription subunit 1
833.4514	4	1.4	QLSELKGELNTLR	Q(Gln->pyro-Glu)LSELK(1846.9676)GELNTLR	QKNISDAPVTQDVAIK	Q(Gln->pyro-Glu)K(1620.8723)NISDAPVTQDVAIK	aleitner_M1012_007	81.1910	16.1	4.7	1.8	5.1	1097	169	5.1	1097	170	11.0	O94534	684	1	0	0	Q9P7M0	308	1	0	0	89446.4	SCHPO	Spindle pole body component alp14	79370.0	SCHPO	ABC1 family protein C21C3.03, mitochondrial
839.9745	5	-3.0	MSNFQHGNYHSYYSMR	2158.0227-MSNFQHGNYHSYYSM(Oxidation)R	MQGFNMGKYIPPEGPNAK	Acetyl-MQGFNMGK(2174.8938)YIPPEGPNAK	aleitner_M1012_007	47.5058	10.7	3.5	1.9	1.4	1899	420	1.3	2046	687	9.3	Q9Y7L2	1	1	0	0	O60141	8	1	0	0	30485.3	SCHPO	Probable RNA methyltransferase C2A9.10	34693.7	SCHPO	Protein saf4
562.5659	4	-6.7	KGLALINLR	K(1249.6051)GLALINLR	KQNSHDDIR	K(1134.7125)QNSHDDIR	aleitner_M1012_007	50.6210	13.8	5.1	1.9	6.0	380	71	2.9	3139	938	7.8	O94247	52	1	0	0	O13795	363	1	0	0	75003.5	SCHPO	DNA polymerase alpha-associated DNA helicase A	46808.8	SCHPO	Protein pof8
886.8094	3	-0.036	KFNPDIFDR	K(1506.8294)FNPDIFDR	LQKLVDDPNSLK	LQK(1288.6452)LVDDPNSLK	aleitner_M1012_007	90.3620	12.5	4.4	1.9	3.5	616	83	3.1	798	93	9.0	Q9UR39	200	1	0	0	Q9UTQ8	293	1	0	0	46590.2	SCHPO	NAD-dependent protein deacetylase hst4	38247.7	SCHPO	Histidine protein methyltransferase 1
618.8328	4	-1.4	MEPGIPPMIDK	1228.7067-MEPGIPPM(Oxidation)IDK	QKVQITLVY	QK(1380.6669)VQITLVY	aleitner_M1012_007	48.4940	13.9	6.1	1.9	6.1	270	29	1.4	5407	1016	9.4	Q76PC3	1	1	0	0	P37202	963	1	0	0	37718.9	SCHPO	Uncharacterized mitochondrial carrier C1442.03	110138.9	SCHPO	Exosome complex exonuclease dis3
570.0682	4	5.5	MSSGPIRTLHK	1034.5760-M(Oxidation)SSGPIRTLHK	MPPSKGLNGK	1379.7231-M(Met-loss)PPSKGLNGK	aleitner_M1012_007	50.7680	14.5	4.7	1.9	5.3	578	58	3.2	2135	271	11.3	O74500	1	1	0	0	P56287	1	1	0	0	80253.3	SCHPO	Nucleoporin nup60	76326.3	SCHPO	Probable translation initiation factor eIF-2B subunit epsilon
1057.8728	3	-10.0	MERIQENDPIIK	1816.9029-M(Met-loss)ERIQENDPIIK	SMKAHLLQGSEFSTK	SM(Oxidation)K(1491.7933)AHLLQGSEFSTK	aleitner_M1012_007	80.4317	21.7	5.1	1.9	7.6	1771	426	6.1	3668	854	14.1	O94378	1	1	0	0	Q9P801	86	1	0	0	93286.4	SCHPO	Uncharacterized protein C1604.12	11667.8	SCHPO	Probable 54S ribosomal protein L9, mitochondrial
695.7227	5	-3.4	MAIESDLDGASMDELAGK	1605.7709-MAIESDLDGASM(Oxidation)DELAGK	MDVLSRVFDNEK	2005.8860-M(Oxidation)DVLSRVFDNEK	aleitner_M1012_007	54.1078	10.8	2.6	1.9	1.4	2062	565	1.4	2062	632	9.4	O74974	1	1	0	0	Q9UTB6	1	1	0	0	75652.6	SCHPO	U3 small nucleolar RNA-associated protein 25	30752.8	SCHPO	Transcriptional regulatory protein sds3
886.8088	3	7.5	KSLHITQR	K(1675.8127)SLHITQR	DEEFVKMLNELR	DEEFVK(1119.6400)M(Oxidation)LNELR	aleitner_M1012_007	69.6463	15.2	0.3	1.9	7.7	159	22	2.7	3034	655	8.6	O74436	92	1	0	0	Q9UUA2	500	1	0	0	67860.1	SCHPO	Signal recognition particle subunit srp68	90050.4	SCHPO	DNA repair and recombination protein pif1, mitochondrial
780.1846	4	0.32	MLVYYGGSALSVQSK	1514.8960-MLVYYGGSALSVQSK	LFSSKVEITLIK	LFSSK(1739.8804)VEITLIK	aleitner_M1012_007	48.7922	16.0	5.2	1.9	5.1	1050	162	5.0	1112	181	13.0	O14228	1	1	0	0	O59709	254	1	0	0	144867.9	SCHPO	Probable phosphoribosylformylglycinamidine synthase	42962.2	SCHPO	Glucose-insensitive transcription protein 7
908.9769	4	3.6	AFANQTAQSNKLTQPISIIK	AFANQTAQSNK(1459.6752)LTQPISIIK	MTVQIDELDDK	2310.2583-M(Oxidation)TVQIDELDDK	aleitner_M1012_007	86.1872	12.0	3.7	1.9	2.6	1461	282	1.4	3413	990	9.4	Q9P7C7	899	1	0	0	O14215	1	1	0	0	114213.6	SCHPO	Pre-mRNA-processing ATP-dependent RNA helicase prp11	52009.6	SCHPO	DNA primase small subunit
1003.1460	3	-9.0	QEDFSKLSCTR	Q(Gln->pyro-Glu)EDFSK(1653.8403)LSC(Carbamidomethyl)TR	KFFETDSFIGGLR	K(1490.6711)FFETDSFIGGLR	aleitner_M1012_007	73.7097	13.8	0.4	1.9	2.9	1915	440	2.9	1915	467	10.9	O94598	357	1	0	0	O13816	357	1	0	0	92712.2	SCHPO	Exocyst complex component sec5	110653.1	SCHPO	Cohesin subunit psc3
908.9763	4	-7.1	EKLGQEIDVSPSLIK	EK(1976.9877)LGQEIDVSPSLIK	MMDGASPVDRDVSPVGLPK	1792.9822-M(Met-loss)MDGASPVDRDVSPVGLPK	aleitner_M1012_007	85.1513	13.6	3.9	1.9	4.2	990	161	3.2	1926	394	9.4	O94580	28	1	0	0	O74942	1	1	0	0	32464.7	SCHPO	Ubiquitin and WLM domain-containing protein C1442.07c	69048.7	SCHPO	Peptidyl-prolyl cis-trans isomerase 9
903.0925	3	-6.7	MDNANCVGGCK	1465.8102-M(Oxidation)DNANC(Carbamidomethyl)VGGC(Carbamidomethyl)K	KILENPLEIML	K(1378.5316)ILENPLEIM(Oxidation)L	aleitner_M1012_007	43.5195	13.9	3.3	1.9	3.5	1453	416	3.0	1998	617	11.0	Q9UT49	1	1	0	0	O59816	473	1	0	0	65771.6	SCHPO	Poly(A) RNA polymerase cid13	52061.2	SCHPO	Dihydrolipoyllysine-residue acetyltransferase component of pyruvate dehydrogenase complex, mitochondrial
582.8185	4	-0.98	SNGVKPEVEITESTK	SNGVK(710.4214)PEVEITESTK	MIALEK	1754.8938-M(Met-loss)IALEK	aleitner_M1012_007	32.2885	12.9	3.6	1.9	6.7	116	14	3.5	962	251	11.5	Q09146	75	1	0	0	Q9UT83	1	1	0	0	43201.2	SCHPO	Brefeldin A resistance protein	68548.4	SCHPO	Meiotically up-regulated gene 28 protein
567.9037	5	0.24	KTGPTPSYQQK	K(1600.8461)TGPTPSYQQK	QKSSLEFLEQVR	QK(1371.7034)SSLEFLEQVR	aleitner_M1012_007	38.6135	16.1	5.7	1.9	4.5	2075	476	3.6	3569	787	11.6	O13722	427	1	0	0	O94659	145	1	0	0	49196.0	SCHPO	Transcription initiation factor TFIID subunit 12	72799.9	SCHPO	Probable nucleolar GTP-binding protein 1
660.5900	4	5.6	NSLPNNTTKELEMK	NSLPNNTTK(1004.5179)ELEM(Oxidation)K	MSQLSFTGK	1771.8662-M(Met-loss)SQLSFTGK	aleitner_M1012_007	90.9895	15.1	1.5	1.9	9.3	60	4	4.1	1312	213	10.0	O60165	406	1	0	0	Q9Y7U4	1	1	0	0	49298.7	SCHPO	Septin homolog spn7	37276.8	SCHPO	Non-structural maintenance of chromosome element 3
690.6174	4	7.0	GKLLIAAISIDGAEDK	GK(1145.5175)LLIAAISIDGAEDK	MTKEWECR	1750.9717-M(Met-loss)TKEWEC(Carbamidomethyl)R	aleitner_M1012_007	41.5682	12.9	3.6	1.9	4.5	533	152	2.0	2838	823	9.5	Q9Y7J2	102	1	0	0	O14030	1	1	0	0	17504.6	SCHPO	Uncharacterized protein C1778.05c	75680.5	SCHPO	Uncharacterized protein C29B12.08
1234.6188	3	-8.8	MSSKLTVNAHYSPLK	2157.0313-M(Met-loss)SSKLTVNAHYSPLK	EAVMKGHLSNEQFWSTR	EAVMK(1681.9039)GHLSNEQFWSTR	aleitner_M1012_007	76.8000	18.3	5.6	1.9	6.8	1307	179	4.2	5702	1038	11.5	Q9UUI8	1	1	0	0	O13745	149	1	0	0	42626.7	SCHPO	Uncharacterized transporter C22F8.04	60601.0	SCHPO	RNA polymerase II transcription factor B subunit 1
688.6029	4	-7.4	KFEILK	K(1973.9233)FEILK	FAYEKSATNMWDFVK	FAYEK(914.5477)SATNMWDFVK	aleitner_M1012_007	37.2148	13.5	2.8	1.9	7.2	117	15	6.3	210	31	8.4	O13798	499	1	1	0	Q9UT52	376	1	0	0	138536.2	SCHPO	Caffeine-induced protein 16	78428.0	SCHPO	Gamma-tubulin complex subunit mod21
703.1531	4	4.3	QTAKLIVHFMK	Q(Gln->pyro-Glu)TAK(1510.8494)LIVHFMK	KLTELIEIESAK	K(1435.7897)LTELIEIESAK	aleitner_M1012_007	64.7155	13.8	5.4	2.0	5.6	415	36	2.2	3817	654	10.3	Q9USR3	1162	1	0	0	P41003	871	1	0	0	213964.8	SCHPO	Phosphatidylinositol 4-kinase stt4	134138.2	SCHPO	Structural maintenance of chromosomes protein 2
463.0504	5	-2.2	YKEISDSLVAVSAEK	YK(672.3694)EISDSLVAVSAEK	MSLSTK	1775.9193-M(Met-loss)SLSTK	aleitner_M1012_007	35.0397	15.8	2.0	2.0	10.2	78	5	4.0	4543	1005	8.8	Q9USH8	167	1	0	0	O60101	1	1	0	0	57075.5	SCHPO	Glucosidase 2 subunit beta	43964.3	SCHPO	Phosphoglycerate kinase
1550.8311	3	5.9	LIKLMDQLMSNSLVSGAATLVK	LIK(2318.1536)LMDQLMSNSLVSGAATLVK	SKTSINLNNINSASASIMGSR	SK(2469.3587)TSINLNNINSASASIM(Oxidation)GSR	aleitner_M1012_007	72.4560	18.6	6.9	2.0	5.5	3451	484	5.2	4094	583	13.1	O74458	808	1	0	0	O13686	926	1	0	0	116401.7	SCHPO	Transcription factor tau subunit sfc4	149064.0	SCHPO	Uncharacterized RWD, RING finger and WD repeat-containing protein C11E3.05
1117.7665	4	2.3	MTNQIPSASSAADFGSSKSTSVDAVPNMDK	M(Oxidation)TNQIPSASSAADFGSSK(1408.6405)STSVDAVPNMDK	DGGVKVDEHCR	DGGVK(3196.4540)VDEHC(Carbamidomethyl)R	aleitner_M1012_007	81.5077	16.3	4.1	2.0	6.0	987	108	5.0	1803	267	12.4	O74787	18	1	0	0	Q10499	455	1	0	0	102763.2	SCHPO	Phosphatidylethanolamine N-methyltransferase	66566.5	SCHPO	Apoptosis-inducing factor 1
792.4553	5	-7.6	QDPVIKAVTSEIMNVFK	QDPVIK(2023.2519)AVTSEIM(Oxidation)NVFK	ILKVGIISILFIINMAK	ILK(2072.0864)VGIISILFIINMAK	aleitner_M1012_007	75.4653	12.7	4.9	2.0	3.0	1460	274	1.6	3782	860	9.7	Q09769	343	1	0	0	O60092	12	1	0	0	118643.0	SCHPO	Lon protease homolog, mitochondrial	17653.4	SCHPO	Uncharacterized protein C14C8.11c
637.8289	4	-1.0	KDVITVDHSK	K(1406.6752)DVITVDHSK	MKVEVCSFSGSK	M(Met-loss+Acetyl)K(1278.6820)VEVC(Carbamidomethyl)SFSGSK	aleitner_M1012_007	27.3123	13.3	4.1	2.0	6.8	145	7	2.4	2635	553	8.7	Q9P7C7	362	1	0	0	O74884	2	1	1	0	114213.6	SCHPO	Pre-mRNA-processing ATP-dependent RNA helicase prp11	16911.9	SCHPO	60S ribosomal protein L24-B
732.8856	4	-2.4	MDAVEPSVEK	1955.0438-M(Met-loss)DAVEPSVEK	ENVAFPLKTTTKPMPK	ENVAFPLK(1110.5445)TTTKPM(Oxidation)PK	aleitner_M1012_007	52.7423	12.9	3.7	2.0	2.9	1579	524	2.0	2878	743	10.0	O14269	1	1	0	0	Q9URT4	550	1	0	0	62591.3	SCHPO	Uncharacterized protein C7D4.14c	78161.0	SCHPO	CENP-A multicopy suppressor protein 2
478.0987	6	10.0	KVIIIQGGSHAR	K(1584.7631)VIIIQGGSHAR	KNLENDEESTLR	K(1415.8249)NLENDEESTLR	aleitner_M1012_007	33.1093	12.0	2.8	2.0	2.6	2959	420	1.8	5506	862	9.4	O74818	239	1	0	0	O42941	350	1	0	0	57486.4	SCHPO	Uncharacterized carboxypeptidase C337.07c	52174.6	SCHPO	Peptidylprolyl isomerase cyp7
1158.8517	4	4.8	LEARKPTYSLDHIIK	LEARK(2848.3564)PTYSLDHIIK	LGPTSIYHAWKAFDVDSTIGGMCGK	LGPTSIYHAWK(1921.0673)AFDVDSTIGGMC(Carbamidomethyl)GK	aleitner_M1012_007	92.6885	19.6	1.2	2.0	6.3	1910	320	5.2	3366	637	13.3	O60164	110	1	0	0	O74756	414	1	0	0	69189.8	SCHPO	Pescadillo homolog	105580.2	SCHPO	Chitin synthase-like protein 2
936.2145	4	-5.0	TLFDPLKPNTGTPSPKFISAR	TLFDPLK(1454.6103)PNTGTPSPKFISAR	MSDSFHYQYDR	2424.3053-M(Met-loss)SDSFHYQYDR	aleitner_M1012_007	89.4438	15.6	4.2	2.0	4.6	1101	214	3.0	2749	680	11.0	P36592	328	1	0	0	Q10486	1	1	0	0	51961.2	SCHPO	DNA repair and recombination protein rad22	11248.4	SCHPO	Uncharacterized protein C17C9.15c
891.9855	4	-0.89	QKMLDLETK	Q(Gln->pyro-Glu)K(2476.3577)MLDLETK	IKLDVGVYLPSNPDGVIVGIDR	IK(1225.6264)LDVGVYLPSNPDGVIVGIDR	aleitner_M1012_007	74.4502	16.1	3.7	2.0	6.1	646	117	5.2	1084	189	10.0	P78920	115	1	0	0	Q9USR3	1544	1	0	0	43371.3	SCHPO	Putative nucleosome assembly protein C2D10.11C	213964.8	SCHPO	Phosphatidylinositol 4-kinase stt4
586.3138	4	-9.7	KLLNTNSANLR	K(1098.5445)LLNTNSANLR	KETEETPK	K(1380.7725)ETEETPK	aleitner_M1012_007	25.0833	13.4	3.0	2.0	5.0	700	99	2.5	3978	811	8.4	O74481	83	1	0	0	O60097	83	1	0	0	64715.2	SCHPO	Uncharacterized protein C1840.08c	58418.7	SCHPO	Transcription factor spt8
688.6194	4	-5.5	MTVNLEEKRPEIVGPEK	MTVNLEEK(782.4287)RPEIVGPEK	MDKLNR	2106.1031-M(Met-loss)DKLNR	aleitner_M1012_007	32.9813	14.5	5.7	2.0	8.8	62	1	1.9	3882	782	9.9	O74866	8	1	0	0	Q9P7K8	1	1	0	0	18912.9	SCHPO	Riboflavin kinase	11878.6	SCHPO	Transcription elongation factor spt4
404.2141	4	1.9	MSSRGTR	950.4783-M(Met-loss)SSRGTR	MTSMFSLK	800.4141-M(Met-loss)TSMFSLK	aleitner_M1012_007	26.0278	18.2	5.6	2.1	5.5	4625	295	5.0	6265	402	12.7	O42924	1	1	0	0	Q9Y6Z9	1	1	0	0	30901.5	SCHPO	Probable chromatin modification-related protein eaf7	27437.3	SCHPO	Sorbose reductase sou1
684.3184	5	3.3	VNKAPASGDEMMR	VNK(1995.9003)APASGDEM(Oxidation)MR	MGYSLGYIGEHWEEYR	1558.7120-M(Met-loss)GYSLGYIGEHWEEYR	aleitner_M1012_007	62.0988	15.5	4.3	2.1	4.6	501	182	2.9	1180	614	10.9	O59945	436	1	0	0	O59761	1	1	0	0	68617.9	SCHPO	Fimbrin	78188.6	SCHPO	tRNA wybutosine-synthesizing protein 1
844.1581	4	-9.0	VWKNFAVALDAGDYAAASQEK	VWK(1119.5270)NFAVALDAGDYAAASQEK	MAGTPSFQK	2391.1747-M(Oxidation)AGTPSFQK	aleitner_M1012_007	65.5833	17.8	2.5	2.1	5.8	1455	334	5.6	1622	380	12.0	O74178	315	1	0	0	O94714	1	1	0	0	44592.3	SCHPO	Protein kes1	45636.0	SCHPO	Protein spt2
869.2291	4	3.9	LDVSDLKSIPGVIESLPK	LDVSDLK(1563.7967)SIPGVIESLPK	KGVLQATNMTYGK	K(2047.1453)GVLQATNM(Oxidation)TYGK	aleitner_M1012_007	86.6465	19.6	5.7	2.1	6.5	1099	179	5.5	1773	362	13.1	Q9P7B4	70	1	0	0	O59866	268	1	0	0	28148.7	SCHPO	Uncharacterized oxidoreductase C521.03	48899.0	SCHPO	Dolichyl-diphosphooligosaccharide--protein glycosyltransferase subunit wbp1
885.9023	4	-0.81	KIHASSEESGSSFSK	K(1959.8351)IHASSEESGSSFSK	MKYQFNVAMACDGCK	1717.8159-MKYQFNVAMAC(Carbamidomethyl)DGC(Carbamidomethyl)K	aleitner_M1012_007	53.2207	12.4	3.7	2.1	3.0	1285	252	1.4	3831	868	9.4	O14162	554	1	0	0	O74735	1	1	0	0	86647.6	SCHPO	Putative lipase C4A8.10	7662.0	SCHPO	Metal homeostasis factor atx1
753.3719	5	6.4	MNDTNDVMHVHSESISPK	1705.9001-M(Oxidation)NDTNDVMHVHSESISPK	MSTVLIPTFVPYGK	2193.9671-M(Oxidation)STVLIPTFVPYGK	aleitner_M1012_007	65.8958	13.6	4.5	2.1	4.2	890	156	2.5	2657	595	10.5	O74899	1	1	0	0	Q9UUI9	1	1	0	0	59323.0	SCHPO	Uncharacterized transporter C576.17c	15026.9	SCHPO	Uncharacterized protein C22F8.03c
730.1475	4	4.9	KLGGIMFDR	K(1864.9982)LGGIM(Oxidation)FDR	RPFSKSLHQVLQCK	RPFSK(1189.6165)SLHQVLQC(Carbamidomethyl)K	aleitner_M1012_007	38.9292	13.9	2.2	2.1	7.1	173	14	3.0	2475	358	8.9	Q10174	369	1	0	0	Q09690	955	1	0	0	53190.9	SCHPO	Uncharacterized aminotransferase C27F1.05c	121147.4	SCHPO	Dual specificity protein kinase pom1
703.1179	4	-4.6	AGKPGTAMSFVVPK	AGK(1403.7119)PGTAM(Oxidation)SFVVPK	KAMFDALSVER	K(1542.8116)AMFDALSVER	aleitner_M1012_007	74.3813	14.0	5.2	2.1	5.6	359	36	1.5	4407	962	9.5	O60080	422	1	0	0	O74908	66	1	0	0	67451.7	SCHPO	ATP-dependent RNA helicase dbp9	44150.9	SCHPO	Probable tRNA-splicing endonuclease subunit sen54
1065.2531	3	-1.0	KFVPSHLSHFGSSQQR	K(1351.8075)FVPSHLSHFGSSQQR	GKVVLVVNTASK	GK(1979.0013)VVLVVNTASK	aleitner_M1012_007	56.4670	18.8	5.0	2.1	7.5	1110	177	5.3	3760	673	11.8	O13838	47	1	0	0	O59858	25	1	0	0	40255.2	SCHPO	Nucleoporin nup40	18060.7	SCHPO	Glutathione peroxidase
875.6461	4	-7.8	MWDGFSNSFWSR	1963.9527-M(Oxidation)WDGFSNSFWSR	SDAAVKSLNDFVNNVSF	SDAAVK(1672.6980)SLNDFVNNVSF	aleitner_M1012_007	57.4462	13.9	4.3	2.1	3.0	2998	680	2.9	3204	863	10.9	Q9UUJ3	1	1	0	0	Q9UUI2	154	1	0	0	76868.3	SCHPO	Probable Rho-GTPase-activating protein 9	18923.5	SCHPO	Small histone ubiquitination factor 1
755.7559	5	-6.4	MTVASDDSPKEAR	2368.1165-MTVASDDSPKEAR	QTHMKLCDQHNNGIEIHR	QTHMK(1543.7188)LC(Carbamidomethyl)DQHNNGIEIHR	aleitner_M1012_007	51.9015	14.0	3.6	2.1	4.5	580	113	1.5	3412	897	9.5	O94418	1	1	0	0	P87229	110	1	0	0	97564.9	SCHPO	Meiotically up-regulated gene 87 protein	38994.0	SCHPO	Uncharacterized protein C4G3.03
972.4870	3	-9.0	KVYPEDVPK	K(1840.8897)VYPEDVPK	NPKFFFGSDSAPHPR	NPK(1211.6438)FFFGSDSAPHPR	aleitner_M1012_007	90.4068	13.2	3.5	2.1	4.0	924	154	1.6	4499	981	9.2	Q9Y7M6	171	1	0	0	Q9UTI0	234	1	0	0	25748.1	SCHPO	Ribosomal RNA-processing protein 1 homolog	37552.5	SCHPO	Probable dihydroorotase
761.5660	5	-7.5	DMKLGVVAMGYGDGFPR	DMK(1974.9575)LGVVAM(Oxidation)GYGDGFPR	AIGDFEFKNSNLEPEK	AIGDFEFK(1965.9329)NSNLEPEK	aleitner_M1012_007	75.2517	17.4	4.5	2.1	4.8	3539	694	4.6	3981	765	12.6	O59828	280	1	0	0	Q09173	196	1	0	0	41585.5	SCHPO	Alanine racemase, catabolic	44857.1	SCHPO	Protein phosphatase 2C homolog 3
598.3145	3	-7.0	MILARDDK	831.4279-MILARDDK	MPQFFR	1098.5743-M(Met-loss)PQFFR	aleitner_M1012_007	75.3082	13.0	4.2	2.1	8.8	31	1	3.6	831	144	8.4	O94727	1	1	0	0	O14080	1	1	0	0	65262.5	SCHPO	Ferric/cupric reductase transmembrane component 2	23655.2	SCHPO	Uncharacterized protein UNK4,15
526.3052	3	-5.1	KALIASR	K(818.4208)ALIASR	MSSTKK	895.5491-MSSTKK	aleitner_M1012_007	62.5148	9.2	4.0	2.2	3.0	310	43	3.0	310	49	6.2	Q9USI6	1277	1	0	0	Q10438	1	1	0	0	176433.0	SCHPO	Myosin type-2 heavy chain 1	46524.3	SCHPO	Probable tubulin--tyrosine ligase C12B10.04
1056.8473	3	-10.0	MSNLGNNITER	2050.9994-M(Met-loss)SNLGNNITER	MAQNSTQLEKISGSFTR	1254.6204-M(Oxidation)AQNSTQLEKISGSFTR	aleitner_M1012_007	54.4787	19.8	4.2	2.2	9.3	416	50	8.2	722	101	10.5	Q9US49	1	1	0	0	Q9USU7	1	1	0	0	68157.4	SCHPO	Protein sgt1	33891.2	SCHPO	HMG box-containing protein C28F2.11
584.2784	5	1.2	TEKDASANQEAKP	TEK(1528.6942)DASANQEAKP	KDMVYNSYMPK	K(1525.7260)DMVYNSYM(Oxidation)PK	aleitner_M1012_007	58.5322	9.7	1.4	2.2	2.0	504	236	1.3	827	541	7.7	Q9USW1	781	1	0	0	O00084	791	1	0	0	85524.4	SCHPO	Uncharacterized protein C21B10.03c	91182.5	SCHPO	Urease
646.1407	5	-2.1	MDLEKKPQDK	1995.0459-MDLEKKPQDK	MLQSTTVKTGLGGLHGNK	M(Oxidation)LQSTTVK(1368.6959)TGLGGLHGNK	aleitner_M1012_007	69.4953	13.5	3.7	2.2	3.0	2116	489	2.5	2936	730	10.5	Q9USN4	1	1	0	0	O14306	923	1	0	0	54873.1	SCHPO	Uncharacterized transporter C1529.01	131275.5	SCHPO	Probable inositol polyphosphate 5-phosphatase C9G1.10c
761.0886	3	9.4	MSTTNKIYFIAGGNR	739.4228-M(Met-loss)STTNKIYFIAGGNR	MNVNKK	1678.8679-M(Met-loss)NVNKK	aleitner_M1012_007	35.3295	13.5	3.2	2.2	2.4	2663	457	1.9	3667	623	9.9	Q7Z9I3	1	1	2	0	H2FH12	1	1	2	0	27696.7	SCHPO	Uncharacterized oxidoreductase C663.08c	82177.5	SCHPM	Swi2L
937.9863	4	9.7	DVNDKPGLLALAMEK	DVNDK(2135.0304)PGLLALAMEK	MSSSSVSNTLSIETKSDPK	1750.9175-MSSSSVSNTLSIETKSDPK	aleitner_M1012_007	65.5253	13.9	2.7	2.2	3.2	2529	524	3.0	2886	655	10.7	O42893	252	1	0	0	O14100	1	1	0	0	84603.9	SCHPO	Neutral trehalase	103099.2	SCHPO	Protein zds1
648.1479	5	3.7	KHLILYTGDVTK	K(1848.9040)HLILYTGDVTK	MSSRTNVVGIDFGNSK	1524.8552-MSSRTNVVGIDFGNSK	aleitner_M1012_007	36.0758	14.6	4.3	2.2	4.6	897	124	2.0	4285	975	10.0	O94246	7	1	0	0	O59838	1	1	0	0	32660.6	SCHPO	Putative glutamate--cysteine ligase regulatory subunit	80375.8	SCHPO	Heat shock protein homolog pss1
1061.2064	3	-2.7	METNGSFSGARLVDGK	1512.8123-METNGSFSGARLVDGK	MAIPKVGINGFGR	M(Oxidation)AIPK(1805.8618)VGINGFGR	aleitner_M1012_007	93.0578	15.7	3.6	2.2	5.9	1308	103	3.5	6252	763	9.8	Q9USW8	1	1	0	0	O43026	5	1	1	0	22581.7	SCHPO	Uncharacterized protein C19C7.01	35674.9	SCHPO	Glyceraldehyde-3-phosphate dehydrogenase 2
793.6571	4	-8.3	FMKNSPNWPLSR	FM(Oxidation)K(1678.8964)NSPNWPLSR	MPTIKCVVVGDGAVGK	M(Met-loss+Acetyl)PTIK(1629.7973)C(Carbamidomethyl)VVVGDGAVGK	aleitner_M1012_007	80.8378	18.7	4.8	2.2	6.1	1792	303	4.6	3978	762	12.6	G2TRU6	42	1	0	0	Q01112	5	1	0	0	9298.0	SCHPO	Uncharacterized protein C188.14	21329.7	SCHPO	Cell division control protein 42 homolog
780.6910	4	9.0	KGTFGVPLEILVER	K(1561.8140)GTFGVPLEILVER	MYPLNANSYTLLR	1694.9607-M(Met-loss)YPLNANSYTLLR	aleitner_M1012_007	53.9698	13.8	2.9	2.2	4.0	1127	248	2.9	2269	621	10.9	O43052	832	1	0	0	O14305	1	1	0	0	130603.6	SCHPO	Rho-type GTPase-activating protein 1	52969.8	SCHPO	Serine/threonine-protein kinase sid1
664.5891	4	-2.3	KANEIMNNR	K(1565.7937)ANEIMNNR	QESEKATPPSLNK	QESEK(1226.6078)ATPPSLNK	aleitner_M1012_007	84.4937	14.2	3.2	2.2	3.6	3297	566	3.0	4986	888	10.6	P24339	837	1	0	0	P41000	509	1	0	0	122134.5	SCHPO	Kinesin-like protein cut7	62808.4	SCHPO	Protein cps3
700.7261	5	-3.8	AGAQKVGGWSMMR	AGAQK(2104.9479)VGGWSM(Oxidation)MR	MLPQDDMTDEMKSLASR	1531.7276-MLPQDDMTDEMKSLASR	aleitner_M1012_007	62.8757	11.2	2.4	2.2	1.8	2014	584	1.4	2691	770	9.4	P79081	143	1	0	0	P87310	1	1	0	0	19149.1	SCHPO	N-acetyltransferase ats1	16338.4	SCHPO	Mediator of RNA polymerase II transcription subunit 10
1057.2155	3	-4.1	MPFIESMAPLSR	1921.9997-M(Met-loss)PFIESMAPLSR	KQIEEVLSTELPQDR	K(1384.7061)QIEEVLSTELPQDR	aleitner_M1012_007	98.7967	14.8	3.8	2.2	5.3	718	273	3.6	2020	980	9.5	Q9Y7U8	1	1	0	0	Q9UT24	184	1	0	0	15184.4	SCHPO	54S ribosomal protein L37, mitochondrial	248811.5	SCHPO	Pre-mRNA-splicing factor brr2
726.3569	4	-4.3	AYSSMLTTSCKK	AYSSM(Oxidation)LTTSC(Carbamidomethyl)K(1509.7684)K	KDVGLGMMHAIGK	K(1529.7106)DVGLGMM(Oxidation)HAIGK	aleitner_M1012_007	36.7032	12.6	3.5	2.2	3.3	1129	291	1.9	2885	931	9.3	O74630	499	1	0	0	P50531	393	1	0	0	327148.0	SCHPO	Serine/threonine-protein kinase tel1	68882.8	SCHPO	Checkpoint protein rad17
565.2890	5	-2.9	IQKPEDSLDAVPK	IQK(1382.6500)PEDSLDAVPK	MPTSGAPSNLDR	1576.8348-MPTSGAPSNLDR	aleitner_M1012_007	22.4932	15.4	3.9	2.2	4.8	1593	186	3.5	3567	563	10.6	Q9UT63	178	1	0	0	P87136	1	1	0	0	25174.8	SCHPO	Probable phosphatase C513.02	150849.9	SCHPO	Uncharacterized protein C57A7.05
878.6779	4	-5.0	MEEEDITLEHSDDLNK	1724.9097-M(Met-loss)EEEDITLEHSDDLNK	QGEVKGLLSNNPFGK	QGEVK(1923.8585)GLLSNNPFGK	aleitner_M1012_007	52.0622	15.6	5.9	2.2	4.6	1536	273	3.0	3974	936	11.0	O74792	1	1	0	0	O13809	252	1	0	0	59039.4	SCHPO	SWI/SNF global transcription activator complex subunit snf59	29375.2	SCHPO	Uncharacterized FAD-binding protein C17H9.12c
673.7988	5	3.6	KSSTTNLSVLGNLVLK	K(1690.9730)SSTTNLSVLGNLVLK	QATKAAGAIAGLNVLR	QATK(1811.0404)AAGAIAGLNVLR	aleitner_M1012_007	89.1873	18.4	3.1	2.2	7.5	780	80	6.0	1746	262	10.9	O14326	113	1	0	0	P22774	203	1	0	0	89260.7	SCHPO	E3 ubiquitin-protein ligase pub3	72977.2	SCHPO	Heat shock 70 kDa protein, mitochondrial
530.5723	4	3.6	GAKIGPNVSIGAR	GAK(879.5430)IGPNVSIGAR	MKPVSLAK	1376.7776-M(Met-loss)KPVSLAK	aleitner_M1012_007	39.6242	13.5	2.6	2.2	7.2	155	8	2.5	3648	512	8.4	O60064	301	1	0	0	O74533	1	1	0	0	46096.5	SCHPO	Probable mannose-1-phosphate guanyltransferase	16030.6	SCHPO	Cytochrome b-c1 complex subunit 7
543.6590	5	-5.0	EIESQLSKCMSAMASQR	EIESQLSK(742.3861)C(Carbamidomethyl)M(Oxidation)SAMASQR	MSENKK	2108.9541-M(Met-loss)SENKK	aleitner_M1012_007	36.5758	14.3	4.3	2.3	5.5	866	166	4.0	2388	536	11.9	Q9USI5	516	1	0	0	O43024	1	1	0	0	65545.5	SCHPO	Heat shock protein sti1 homolog	100134.6	SCHPO	CUE domain-containing protein C354.10
705.5196	5	2.5	MSRNASNAYLK	2268.9342-MSRNASNAYLK	MGQAQSGNFSNFGDGANGDNK	1391.6867-M(Oxidation)GQAQSGNFSNFGDGANGDNK	aleitner_M1012_007	58.1177	11.3	2.6	2.3	3.5	406	200	1.9	1179	831	7.8	O13690	1	1	0	0	P36612	1	1	0	0	105910.2	SCHPO	PH and SEC7 domain-containing protein C11E3.11c	50060.6	SCHPO	26S protease regulatory subunit 4 homolog
490.2571	3	-0.63	MTNSRR	835.4150-M(Met-loss)TNSRR	MASFVK	770.4035-M(Oxidation)ASFVK	aleitner_M1012_007	48.1243	14.6	5.8	2.3	6.8	320	14	3.1	3351	359	7.8	O94479	1	1	0	0	Q9UT95	1	1	0	0	95648.1	SCHPO	Probable zinc metallopeptidase C1919.12c	54842.6	SCHPO	Uncharacterized ABC transporter ATP-binding protein C323.04
952.4669	4	9.8	VKDEESSEEELMNDEQMLALDEK	VK(1079.6227)DEESSEEELM(Oxidation)NDEQMLALDEK	ELTKPGAVK	ELTK(2864.2467)PGAVK	aleitner_M1012_007	63.3768	15.7	3.0	2.3	9.5	124	14	4.1	4047	596	10.5	O60094	738	1	0	0	Q09744	150	1	0	0	109720.0	SCHPO	DNA polymerase V	63977.4	SCHPO	Uncharacterized FAD-binding protein C12C2.03c
737.4175	4	2.3	VKLPFSVSQK	VK(1813.9688)LPFSVSQK	AAVGFIKMYITSFTK	AAVGFIK(1269.7333)MYITSFTK	aleitner_M1012_007	73.9980	14.0	5.7	2.3	3.0	2224	440	3.0	2224	450	11.0	O94439	556	1	0	0	Q9Y824	859	1	0	0	82589.9	SCHPO	FAS1 domain-containing protein C22H12.05c	112871.6	SCHPO	Uncharacterized protein C1105.01
711.6382	4	6.1	KTDILDPTSSDSAVK	K(1266.7071)TDILDPTSSDSAVK	IKLSSPDELK	IK(1713.8673)LSSPDELK	aleitner_M1012_007	99.3477	12.8	2.1	2.3	3.5	704	334	3.4	749	372	9.3	O13620	458	1	0	0	Q9HDV9	142	1	0	0	93677.5	SCHPO	Multiple RNA-binding domain-containing protein 1	18017.3	SCHPO	Putative glycine cleavage system H protein, mitochondrial
652.8541	4	1.7	MAEKTITVEEVLK	Acetyl-MAEK(1075.5662)TITVEEVLK	KTNPVHDK	K(1669.8848)TNPVHDK	aleitner_M1012_007	41.7398	11.7	1.9	2.3	2.4	1642	538	2.4	1642	540	9.3	Q9USM6	4	1	0	0	Q9UTN3	141	1	0	0	14252.3	SCHPO	Probable cytochrome b5 2	78298.3	SCHPO	Poly(A) RNA polymerase cid14
837.4304	4	-7.2	QKSVFTPLEQQYLELK	QK(1395.6704)SVFTPLEQQYLELK	MSSQVSYLSTR	2088.1143-MSSQVSYLSTR	aleitner_M1012_007	71.4310	13.2	0.2	2.3	3.5	1440	159	1.6	5084	808	9.7	P26359	100	1	0	0	Q42598	1	1	0	0	113363.0	SCHPO	DNA mismatch repair protein msh3	57632.7	SCHPO	Threonine synthase
661.8225	4	-9.1	DDTKLQLQISR	DDTK(1327.5755)LQLQISR	MSAQQFYGDK	1453.7777-M(Oxidation)SAQQFYGDK	aleitner_M1012_007	70.9050	12.9	3.2	2.3	3.5	1092	168	1.4	4325	793	9.4	Q10441	338	1	0	0	P40388	1	1	0	0	52362.2	SCHPO	Probable tRNA(Ile)-lysidine synthase	9319.5	SCHPO	UV-induced protein uvi15
839.0775	3	4.4	KFSGVSHFMDR	K(1188.5809)FSGVSHFM(Oxidation)DR	MGNSNSKSVK	1463.6867-MGNSNSKSVK	aleitner_M1012_007	26.4880	17.4	4.8	2.3	5.0	2822	384	4.5	3759	502	12.4	O94745	91	1	0	0	O74426	1	1	0	0	55578.3	SCHPO	Probable mitochondrial-processing peptidase subunit alpha	38671.0	SCHPO	Serine/threonine-protein kinase ppk33
425.5918	6	9.8	IAGVKNMPPK	IAGVK(1493.8817)NMPPK	SKLAVIQSEIIR	SK(1191.6686)LAVIQSEIIR	aleitner_M1012_007	36.0837	13.1	3.0	2.3	3.0	5117	803	2.7	6432	1007	10.1	P17937	99	1	0	0	Q09899	15	1	0	0	29165.5	SCHPO	60S ribosomal protein L7-A	36827.0	SCHPO	Porphobilinogen deaminase
708.9237	5	-6.0	MNELDATDPSDWNQTK	1659.8138-M(Oxidation)NELDATDPSDWNQTK	SEGKASVANMSALNK	SEGK(2017.8575)ASVANM(Oxidation)SALNK	aleitner_M1012_007	50.8395	11.3	2.1	2.3	3.4	688	167	2.0	1886	496	10.0	O74747	1	1	0	0	Q09847	812	1	0	0	43438.1	SCHPO	Postreplication repair E3 ubiquitin-protein ligase rad18	145778.1	SCHPO	Nucleoporin nup146
715.1483	5	7.1	NKAWNTENGLENCANSR	NK(1593.8039)AWNTENGLENC(Carbamidomethyl)ANSR	KYQQDVYNIASK	K(2114.9440)YQQDVYNIASK	aleitner_M1012_007	36.9423	12.4	2.6	2.3	3.0	1058	292	1.4	2997	1056	9.4	O94731	128	1	0	0	Q09884	14	1	0	0	76035.7	SCHPO	Transport protein particle subunit trs85-1	158041.9	SCHPO	Protein Dicer
770.6662	4	6.2	YAPNKLIVWDDVK	YAPNK(1518.7817)LIVWDDVK	LKLLDSFSDSEK	LK(1697.9029)LLDSFSDSEK	aleitner_M1012_007	90.8043	14.0	2.8	2.3	3.1	2147	483	2.9	2433	668	10.9	Q9P3W2	72	1	0	0	O43006	138	1	0	0	41011.7	SCHPO	SVP1-like protein 2	25672.1	SCHPO	Meiotically up-regulated gene 178 protein
720.6089	4	-3.7	MDKNDYLHFER	1395.7609-M(Oxidation)DKNDYLHFER	VEKSAQLVAEGK	VEK(1620.7242)SAQLVAEGK	aleitner_M1012_007	58.8245	12.3	1.0	2.3	3.0	829	433	2.9	883	512	10.9	O13310	1	1	0	0	Q10179	453	1	0	0	54692.0	SCHPO	Serine/threonine-protein kinase orb6	74005.8	SCHPO	Putative glycine--tRNA ligase
612.8390	6	3.3	LIEKDLLSQISHVK	LIEK(2049.0378)DLLSQISHVK	KLNASDSHNPLASLTTDK	K(1760.0084)LNASDSHNPLASLTTDK	aleitner_M1012_007	53.1513	13.9	3.6	2.3	3.0	2373	617	2.9	2528	792	10.9	Q9P6S3	468	1	0	0	O94687	418	1	0	0	118263.8	SCHPO	Up-regulated during septation protein 1	63056.1	SCHPO	RNA-induced transcriptional silencing complex protein tas3
737.3453	5	3.2	IYLCDSGAQYKDGTTDVTR	IYLC(Carbamidomethyl)DSGAQYK(1519.6833)DGTTDVTR	CSKCDAMQGVVK	C(Carbamidomethyl)SK(2300.0631)C(Carbamidomethyl)DAMQGVVK	aleitner_M1012_007	96.1218	11.3	0.4	2.3	3.5	490	243	2.0	1368	746	7.8	Q09795	403	1	0	0	O94666	155	1	0	0	66681.3	SCHPO	Uncharacterized peptidase C22G7.01c	157563.6	SCHPO	DNA-directed RNA polymerase III subunit rpc1
496.8859	5	9.9	KQDALYAQLIEYR	K(869.5222)QDALYAQLIEYR	MASVVTKK	1747.9145-M(Met-loss)ASVVTKK	aleitner_M1012_007	24.5143	13.9	3.8	2.4	4.7	1031	134	2.4	4715	865	10.3	Q10204	31	1	0	0	P52808	1	1	0	0	28714.5	SCHPO	RNA polymerase I-specific transcription initiation factor RRN9 homolog	11591.7	SCHPO	60S ribosomal protein L30-1
649.5626	5	-1.8	KPLVVLLFNDLMDTR	K(1469.7966)PLVVLLFNDLMDTR	GKAAWRPFLMR	GK(1911.0540)AAWRPFLMR	aleitner_M1012_007	38.8160	11.8	2.9	2.4	3.5	1020	180	2.5	2120	436	9.4	O13824	209	1	0	0	O59727	84	1	0	0	122097.3	SCHPO	Nonsense-mediated mRNA decay protein 2	17404.9	SCHPO	Protein PBDC1 homolog
491.6649	5	1.3	MDHKNYLNHVIR	898.5124-M(Oxidation)DHKNYLNHVIR	KASLNTK	K(1692.8406)ASLNTK	aleitner_M1012_007	48.8893	14.1	4.5	2.4	5.6	878	92	2.6	7091	912	10.6	O43125	1	1	0	0	O74473	262	1	0	0	31736.8	SCHPO	Protein csh3	118629.3	SCHPO	Septation initiation network scaffold protein cdc11
635.3132	6	-1.0	SSSKGGSSNSANISSQYR	SSSK(1990.0048)GGSSNSANISSQYR	QFSVEVKTPDAVDVAHK	Q(Gln->pyro-Glu)FSVEVK(1953.9028)TPDAVDVAHK	aleitner_M1012_007	63.4605	12.9	4.0	2.4	2.9	1717	488	2.0	3106	825	10.0	O14306	856	1	0	0	O74521	557	1	0	0	131275.5	SCHPO	Probable inositol polyphosphate 5-phosphatase C9G1.10c	77087.2	SCHPO	Uncharacterized protein C663.15c
906.6796	4	-5.6	DKETAHVVVQNGK	DK(2198.9678)ETAHVVVQNGK	QKEDDYISIVFDTNGACS	QK(1561.8100)EDDYISIVFDTNGAC(Carbamidomethyl)S	aleitner_M1012_007	53.8137	15.5	2.8	2.4	5.6	897	95	3.4	3354	576	9.9	O94641	862	1	0	0	P48383	750	1	0	0	100507.8	SCHPO	Heat shock protein 104	86405.6	SCHPO	Protein sak1
799.1539	4	2.5	DESRPKEPVVDAAQK	DESRPK(1524.7308)EPVVDAAQK	DGGKDNESVIPEK	DGGK(1805.9159)DNESVIPEK	aleitner_M1012_007	80.4922	15.8	2.3	2.4	6.7	621	147	3.2	5291	1075	9.1	O42890	700	1	0	0	O60067	34	1	0	0	90127.5	SCHPO	Copper amine oxidase-like protein cao2	74732.5	SCHPO	Protein TAPT1 homolog
1158.6338	3	-3.9	NPQEVKLAPPSSFAK	NPQEVK(1861.0309)LAPPSSFAK	QTGKTAIALDTILNHK	QTGK(1749.9301)TAIALDTILNHK	aleitner_M1012_007	84.8543	19.7	2.6	2.4	10.1	320	39	5.0	4339	709	9.6	Q9UT10	171	1	0	0	P24487	203	1	0	0	77882.6	SCHPO	Uncharacterized GTP-binding protein P8A3.05	58588.2	SCHPO	ATP synthase subunit alpha, mitochondrial
670.0996	4	2.0	MNTIIDASNDAK	1515.7967-M(Met-loss)NTIIDASNDAK	GKMNGLTSSIINK	GK(1298.6354)M(Oxidation)NGLTSSIINK	aleitner_M1012_007	24.9728	14.7	2.9	2.4	5.0	846	150	3.8	1751	337	11.8	Q9C0Z4	1	1	0	0	P15398	912	1	0	0	192655.9	SCHPO	Protein dopey	189247.2	SCHPO	DNA-directed RNA polymerase I subunit rpa1
976.8469	3	-5.1	KPIESSTNKISENPTTLSSK	K(767.4065)PIESSTNKISENPTTLSSK	MAPDISK	2298.1955-M(Met-loss)APDISK	aleitner_M1012_007	52.8025	17.6	4.3	2.4	7.1	678	134	6.1	1163	257	13.7	Q9P6M8	505	1	0	0	Q10267	1	1	0	0	79062.9	SCHPO	mRNA export factor crp79	30935.7	SCHPO	Nonsense-mediated mRNA decay protein 3
1035.1975	3	-1.8	MTDTAKYEK	2148.1103-M(Met-loss)TDTAKYEK	KHLEEAILEETSHLSFK	K(1092.5339)HLEEAILEETSHLSFK	aleitner_M1012_007	79.9443	12.8	2.0	2.4	5.0	545	96	4.0	1093	187	7.8	O74371	1	1	0	0	O43086	235	1	0	0	38954.7	SCHPO	Uncharacterized RING finger protein C32F12.07c	103844.1	SCHPO	Telomere length regulation protein elg1
692.8469	4	-1.8	MSFFTQLCSMDK	1257.7333-MSFFTQLC(Carbamidomethyl)SM(Oxidation)DK	NYKLTQLLK	NYK(1647.6983)LTQLLK	aleitner_M1012_007	31.6733	10.9	3.6	2.4	6.2	81	9	1.5	2761	633	6.8	O59739	1	1	0	0	Q10432	635	1	0	0	23325.1	SCHPO	BAG family molecular chaperone regulator 1B	83301.8	SCHPO	Coiled-coil quantitatively-enriched protein 1
527.4940	5	-2.8	KPPFVSFPR	K(1558.8389)PPFVSFPR	TGSGKSTMGLTLLR	TGSGK(1211.6703)STMGLTLLR	aleitner_M1012_007	41.9698	13.4	4.2	2.4	4.0	1192	226	2.5	3213	701	9.4	Q9USI0	41	1	0	0	Q92337	1220	1	0	0	9940.6	SCHPO	Uncharacterized protein C794.15	160613.7	SCHPO	ATP-binding cassette transporter abc1
685.7180	5	-8.0	MTNQIPSASSAADFGSSK	1609.7658-M(Oxidation)TNQIPSASSAADFGSSK	MFNDQSKTTSSVK	1951.8833-MFNDQSKTTSSVK	aleitner_M1012_007	62.0810	12.4	3.0	2.4	3.0	920	574	3.0	920	596	9.4	O74787	1	1	0	0	Q9URU2	1	1	0	0	102763.2	SCHPO	Phosphatidylethanolamine N-methyltransferase	157660.5	SCHPO	DNA replication ATP-dependent helicase/nuclease dna2
754.6295	4	4.0	MPPSKGLNGK	2117.9688-M(Met-loss)PPSKGLNGK	IKDHDDELGGAMEHLER	IK(1034.5760)DHDDELGGAM(Oxidation)EHLER	aleitner_M1012_007	44.8145	15.4	3.1	2.4	6.0	712	72	4.7	1565	216	9.4	P56287	1	1	0	0	O14040	263	1	0	0	76326.3	SCHPO	Probable translation initiation factor eIF-2B subunit epsilon	105150.9	SCHPO	Dis3-like exonuclease C2C4.07c
691.8262	4	7.7	MPSSNGSSDFVR	1464.6984-M(Oxidation)PSSNGSSDFVR	DSKVSESTAEFK	DSK(1436.6242)VSESTAEFK	aleitner_M1012_007	41.2397	14.2	3.4	2.4	4.5	1003	132	3.7	1649	242	9.7	O14283	1	1	0	0	O74881	1318	1	0	0	60046.3	SCHPO	Transcription factor prr1	152587.6	SCHPO	BTB/POZ domain-containing protein 1
761.6422	4	-9.0	MHNIQASSITLGDCLGK	1329.7155-M(Met-loss)HNIQASSITLGDC(Carbamidomethyl)LGK	KPIFMKDWK	K(1850.9196)PIFMKDWK	aleitner_M1012_007	41.3928	13.1	3.3	2.4	6.8	131	5	2.0	2733	455	8.4	P41892	1	1	0	0	Q9P7K2	20	1	0	0	119292.5	SCHPO	Cell division control protein 7	14595.3	SCHPO	Uncharacterized protein C24B10.03
666.1232	4	-4.2	MNRSAALSILK	1588.8348-M(Met-loss)NRSAALSILK	LSLKFGASLDDTGK	LSLK(1209.7081)FGASLDDTGK	aleitner_M1012_007	43.2327	12.8	2.8	2.4	5.0	404	83	1.9	3094	865	9.9	O14110	1	1	0	0	Q9UQW9	198	1	0	0	42408.6	SCHPO	Probable aminomethyltransferase, mitochondrial	47843.7	SCHPO	Ornithine decarboxylase
828.5710	5	5.3	NKSTPTDEDVTFTEEDGDEK	NK(1881.8415)STPTDEDVTFTEEDGDEK	SKLNDTAGSFSGEEMR	SK(2394.0234)LNDTAGSFSGEEM(Oxidation)R	aleitner_M1012_007	55.6697	11.2	2.2	2.4	2.9	1097	181	1.9	2290	453	8.3	Q10227	229	1	0	0	O14248	1071	1	0	0	31633.1	SCHPO	Uncharacterized protein C2E12.03c	127755.8	SCHPO	Tip elongation aberrant protein 3
1477.3604	3	5.9	KTEPAGEGEQTEK	K(3026.3758)TEPAGEGEQTEK	YVTMEELKEMFSDPQYGFTPWFK	YVTMEELK(1540.7257)EM(Oxidation)FSDPQYGFTPWFK	aleitner_M1012_007	90.7028	17.6	5.1	2.4	9.3	268	24	6.6	1236	184	8.3	Q10175	231	1	0	0	Q10132	186	1	0	0	40540.4	SCHPO	Probable peptidyl-prolyl cis-trans isomerase C27F1.06c	27108.3	SCHPO	Isopentenyl-diphosphate Delta-isomerase
717.3763	4	5.1	KHQEATSMK	K(1790.9488)HQEATSM(Oxidation)K	MSSNKVTAAIIDYLK	MSSNK(1212.5809)VTAAIIDYLK	aleitner_M1012_007	49.4597	12.4	3.0	2.4	3.0	1188	212	1.4	3407	744	9.4	Q6LA55	1618	1	0	0	O13797	5	1	0	0	311844.1	SCHPO	UPF0648 protein C3H5.09c	34002.0	SCHPO	Small glutamine-rich tetratricopeptide repeat-containing protein 2
874.7206	4	-7.3	KLVHHISLNNVSYASK	K(1685.8889)LVHHISLNNVSYASK	KSPTHELFHPLSR	K(1947.0578)SPTHELFHPLSR	aleitner_M1012_007	85.1888	13.8	4.0	2.4	5.0	760	120	2.9	2990	681	10.9	O14235	70	1	0	0	Q9UTB4	11	1	0	0	38916.2	SCHPO	Protein pof5	43600.3	SCHPO	Protein mss51
807.5654	5	-7.0	MDNCVNSFEDQK	2531.2375-M(Oxidation)DNC(Carbamidomethyl)VNSFEDQK	KTLLAAYCVFGIGCFLCGTSR	K(1639.6494)TLLAAYC(Carbamidomethyl)VFGIGC(Carbamidomethyl)FLC(Carbamidomethyl)GTSR	aleitner_M1012_007	55.7942	10.8	1.1	2.4	1.4	2387	781	1.4	2387	934	9.4	O59762	1	1	0	0	O59726	155	1	0	0	45747.6	SCHPO	Guanine nucleotide-binding protein negative regulator 1	62900.4	SCHPO	Vacuolar membrane amino acid uptake transporter fnx2
554.0785	5	-8.4	MPYAPGDEKK	1761.8819-M(Met-loss)PYAPGDEKK	MSENVISSSKNVVSK	1141.5655-M(Oxidation)SENVISSSKNVVSK	aleitner_M1012_007	18.3920	13.8	2.8	2.5	3.9	1633	420	3.1	2761	718	9.9	P00046	1	1	0	0	O74485	1	1	0	0	12021.7	SCHPO	Cytochrome c	65858.1	SCHPO	CUE domain-containing protein 3
659.6149	4	-2.9	AKLIAAFENR	AK(1502.7981)LIAAFENR	EKTYLLASGDIR	EK(1269.7081)TYLLASGDIR	aleitner_M1012_007	64.6830	12.7	3.5	2.5	4.5	556	105	1.8	3309	889	8.2	O14470	378	1	0	0	Q9UTL9	274	1	0	0	57685.5	SCHPO	SWI/SNF and RSC complexes subunit ssr2	159953.0	SCHPO	Uncharacterized ATP-dependent helicase C144.05
1185.2208	3	-1.4	IDLTKTTQNDPVYDTTER	IDLTK(1443.6228)TTQNDPVYDTTER	QKGYDEEMYK	QK(2247.0907)GYDEEM(Oxidation)YK	aleitner_M1012_007	95.5623	15.3	2.7	2.5	5.6	589	236	3.9	1537	753	11.8	Q9P6Q6	243	1	0	0	O13855	107	1	0	0	35444.5	SCHPO	mRNA-capping enzyme subunit beta	50907.8	SCHPO	Uncharacterized protein C1A6.01c
561.4991	5	-1.2	YFKLLCSIGFK	YFK(1427.7256)LLC(Carbamidomethyl)SIGFK	KDSELSQSQLR	K(1512.8051)DSELSQSQLR	aleitner_M1012_007	27.6527	17.4	5.8	2.5	5.1	5401	561	4.3	8907	967	12.3	O59736	73	1	0	0	O43052	290	1	0	0	64042.3	SCHPO	2-isopropylmalate synthase	130603.6	SCHPO	Rho-type GTPase-activating protein 1
776.1696	4	-3.2	MSSDNTPSINR	1880.1135-MSSDNTPSINR	LSKNLVPGVISLLFSR	LSK(1358.6136)NLVPGVISLLFSR	aleitner_M1012_007	44.4235	12.8	0.1	2.5	2.9	1779	403	1.9	3457	749	9.9	Q9UTA1	1	1	0	0	O94387	186	1	0	0	55066.7	SCHPO	Zinc finger protein C25B8.19c	222213.1	SCHPO	Uncharacterized ATP-dependent helicase C29A10.10c
446.2478	6	2.4	LAKPDMLNYAK	LAK(1408.7674)PDMLNYAK	QSGKPNVKSAQK	QSGK(1400.7374)PNVKSAQK	aleitner_M1012_007	21.7493	15.2	5.4	2.5	5.0	2137	265	5.0	2137	277	12.2	Q9Y7R3	618	1	0	0	O14139	1233	1	0	0	83255.1	SCHPO	Condensin complex subunit 2	159380.0	SCHPO	Chromodomain helicase hrp3
674.7149	5	0.99	HQSKEIMLPK	HQSK(2142.8859)EIM(Oxidation)LPK	KNTTSSGSSESDSMSQNDK	K(1363.7170)NTTSSGSSESDSM(Oxidation)SQNDK	aleitner_M1012_007	54.1288	11.4	2.3	2.5	2.0	2566	475	1.4	3998	815	9.4	O74363	85	1	0	0	Q9UU76	41	1	0	0	79052.9	SCHPO	G-patch and R3H domain-containing protein C30B4.02c	72635.2	SCHPO	Pumilio homology domain family member 6
957.2064	4	0.47	MCQEDEYDYLFKTVLIGDSGVGK	M(Oxidation)C(Carbamidomethyl)QEDEYDYLFK(1142.5754)TVLIGDSGVGK	AAKMTPGTGR	AAK(2820.2874)M(Oxidation)TPGTGR	aleitner_M1012_007	73.9732	13.3	4.5	2.5	5.4	441	46	2.0	4103	913	10.0	P17610	12	1	0	0	O74397	530	1	0	0	23861.1	SCHPO	GTP-binding protein ypt3	62006.4	SCHPO	Asparagine synthetase domain-containing protein C4F6.11c
499.2962	5	-0.060	MIEVLCNDR	1473.9534-M(Met-loss)IEVLC(Carbamidomethyl)NDR	ILQAIPKILISK	ILQAIPK(1155.5594)ILISK	aleitner_M1012_007	26.1658	23.9	5.7	2.5	9.9	6945	409	9.1	10927	715	14.0	O94650	1	1	0	0	O74359	100	1	0	0	8434.9	SCHPO	Ubiquitin-like modifier hub1	75493.1	SCHPO	Meiotically up-regulated gene 60 protein
495.0946	5	-6.3	MLKLSFR	1707.9771-M(Met-loss)LKLSFR	MSSAILLGVGIAATAAAGK	900.5433-M(Met-loss)SSAILLGVGIAATAAAGK	aleitner_M1012_007	30.6037	12.8	3.5	2.5	5.6	385	44	3.5	1673	290	9.3	Q9USZ1	1	1	0	0	Q9UT37	1	1	0	0	86325.3	SCHPO	Elongation factor G, mitochondrial	15270.9	SCHPO	Mitochondrial import inner membrane translocase subunit tim14
813.4158	3	3.3	NYKFNPELQR	NYK(1129.5552)FNPELQR	KMYLMYK	K(1445.7303)MYLM(Oxidation)YK	aleitner_M1012_007	87.3195	9.8	4.3	2.5	2.0	891	103	1.9	960	162	7.8	Q09820	497	1	0	0	Q10111	277	1	0	0	104529.6	SCHPO	ATP-dependent helicase upf1	35297.6	SCHPO	Uncharacterized protein C18G6.12c
548.8773	5	-5.8	MSFLWAKEFCVLK	1081.5300-MSFLWAKEFC(Carbamidomethyl)VLK	MKMSYLR	1795.9041-MKM(Oxidation)SYLR	aleitner_M1012_007	30.1162	12.7	3.2	2.5	4.8	463	64	1.5	4080	958	7.9	Q9P6K7	1	1	0	0	G2TRQ4	1	1	0	0	50606.9	SCHPO	Uncharacterized tRNA-binding protein C30C2.04	13563.8	SCHPO	Uncharacterized protein P23A10.17
634.5798	4	-4.0	MADLYTK	1824.9357-M(Met-loss)ADLYTK	SIAKDIVSGPVDEETK	SIAK(847.4327)DIVSGPVDEETK	aleitner_M1012_007	62.2370	13.2	0.4	2.5	4.1	1256	199	2.2	4585	933	9.1	O94305	1	1	0	0	Q1MTN7	642	1	0	0	41623.9	SCHPO	Putative monoglyceride lipase	109980.0	SCHPO	Exoribonuclease II, mitochondrial
633.4998	5	-8.1	ECPKQELTVNGPK	EC(Carbamidomethyl)PK(1663.7433)QELTVNGPK	MSTLDLIDRDACT	1636.8131-M(Oxidation)STLDLIDRDAC(Carbamidomethyl)T	aleitner_M1012_007	49.5300	10.7	2.8	2.5	1.4	2681	789	1.3	2889	913	9.3	O42972	56	1	0	0	O75014	1	1	0	0	68951.2	SCHPO	UPF0588 membrane protein C20F10.02c	1453.7	SCHPM	S.pombe DNA which complements glutamine synthetase deficient strains (Fragment)
497.6737	5	0.10	MSSITSRVSSR	1273.7183-MSSITSRVSSR	MSFLFNKRPK	1347.6816-M(Met-loss)SFLFNKRPK	aleitner_M1012_007	26.5907	14.2	3.4	2.5	6.7	328	39	3.4	2782	481	10.7	O74923	1	1	0	0	Q9P7Q8	1	1	0	0	58697.4	SCHPO	Uncharacterized transporter C757.13	38521.7	SCHPO	Mo25-like protein
729.8717	4	4.4	MFANINIR	1921.9383-M(Oxidation)FANINIR	LVYYKVSSFMSESTK	LVYYK(1131.5747)VSSFM(Oxidation)SESTK	aleitner_M1012_007	33.1667	11.3	2.7	2.6	3.4	805	113	2.0	2231	363	10.0	Q9UT27	1	1	0	0	P0CF96	29	1	0	0	44872.0	SCHPO	Pyruvyl transferase 1	11009.7	SCHPO	Mitotic-spindle organizing protein 1
720.6428	4	4.2	LLSDKDNSAHISLR	LLSDK(1310.6983)DNSAHISLR	KDLLGFTSHR	K(1705.8999)DLLGFTSHR	aleitner_M1012_007	29.2400	14.4	4.1	2.6	5.0	653	50	3.5	1580	246	9.4	Q09804	785	1	0	0	P87115	61	1	0	0	151571.6	SCHPO	Probable nucleolar pre-ribosomal-associated protein 2	116464.4	SCHPO	UPF0202 protein C20G8.09c
1055.1654	3	0.21	MTAAASDDAVYNK	1790.8761-M(Oxidation)TAAASDDAVYNK	MVQLDDALQDAYKK	1509.6657-M(Oxidation)VQLDDALQDAYKK	aleitner_M1012_007	49.7727	14.8	3.9	2.6	3.9	1935	647	3.5	2467	822	10.9	O74846	1	1	0	0	P36582	1	1	0	0	85854.4	SCHPO	Exocyst complex component sec6	111784.6	SCHPO	Protein kinase C-like 1
1234.6207	3	4.0	KSDGGNSEVNIDPSASSSLK	K(1709.8811)SDGGNSEVNIDPSASSSLK	LNSKVYLTFTACR	LNSK(2129.0124)VYLTFTAC(Carbamidomethyl)R	aleitner_M1012_007	78.4080	20.2	6.7	2.6	7.1	1845	253	6.2	2895	441	14.2	O42882	21	1	0	0	O13788	106	1	0	0	38200.5	SCHPO	Uncharacterized protein C8E11.05c	59639.4	SCHPO	SWI/SNF and RSC complexes subunit ssr1
822.7578	3	9.3	KLSAAEFLDSR	K(1229.5776)LSAAEFLDSR	MSSLDEVAESR	1373.7191-M(Met-loss)SSLDEVAESR	aleitner_M1012_007	70.0357	16.6	4.8	2.6	5.6	1126	187	3.5	3582	831	9.4	Q9USY0	114	1	0	0	Q9UU80	1	1	0	0	49106.0	SCHPO	Meiotically up-regulated gene 131 protein	16659.0	SCHPO	Pre-mRNA-splicing factor cwf18
761.1877	4	-6.0	MGLLTILRQQK	1740.9702-MGLLTILRQQK	KSLTYSSFLAFLVK	K(1437.8378)SLTYSSFLAFLVK	aleitner_M1012_007	72.1668	16.1	3.9	2.6	7.1	614	80	5.2	1941	333	11.1	Q09767	1	1	0	0	Q9C0Z4	816	1	0	0	21235.7	SCHPO	ADP-ribosylation factor-like protein alp41	192655.9	SCHPO	Protein dopey
711.8243	4	5.6	MSHSDYNFDIEQNAFEK	900.4189-M(Met-loss)SHSDYNFDIEQNAFEK	MSDREEK	2080.9014-M(Met-loss)SDREEK	aleitner_M1012_007	43.4550	10.2	3.6	2.6	4.5	169	12	0.9	2339	725	8.9	Q9P5N4	1	1	0	0	Q9C1W6	1	1	0	0	63657.4	SCHPO	Uncharacterized amino-acid permease C359.01	44770.7	SCHPO	Uncharacterized protein C713.09
620.5457	4	5.3	MPSSNGSSDFVR	1326.6200-M(Met-loss)PSSNGSSDFVR	MSQYVSSMIK	1289.5888-MSQYVSSM(Oxidation)IK	aleitner_M1012_007	43.3750	10.8	4.0	2.6	3.0	763	149	1.5	2266	537	7.8	O14283	1	1	0	0	Q9Y7U7	1	1	0	0	60046.3	SCHPO	Transcription factor prr1	98162.1	SCHPO	Staphylococcal nuclease domain-containing protein 1
1006.1370	3	-4.2	KLENATR	K(2184.9409)LENATR	ENGDVFDFEISKEDMEK	ENGDVFDFEISK(968.5291)EDM(Oxidation)EK	aleitner_M1012_007	57.5450	14.0	3.3	2.7	7.7	163	14	4.6	1237	138	6.3	G2TRS9	216	1	0	0	O14088	251	1	0	0	36000.0	SCHPO	UPF0612 protein C337.02c	31172.9	SCHPO	Uncharacterized oxidoreductase C2F3.05c
784.1810	4	3.1	NIATTTGSKDLQMVSLTLR	NIATTTGSK(1068.5968)DLQM(Oxidation)VSLTLR	KGYSVHLK	K(2202.1566)GYSVHLK	aleitner_M1012_007	40.3220	15.6	4.9	2.7	6.4	604	76	5.5	1026	161	11.3	Q9P7H3	82	1	0	0	O13934	83	1	0	0	31053.9	SCHPO	Prohibitin-1	47938.6	SCHPO	Putative lipase atg15
685.3872	4	8.8	MSFPFASLLK	1728.9311-M(Met-loss)SFPFASLLK	NEHVKAAGLALFHGK	NEHVK(1146.6325)AAGLALFHGK	aleitner_M1012_007	52.2840	14.7	3.4	2.7	3.7	2154	230	2.5	4471	615	9.4	O13851	1	1	0	0	Q09866	559	1	0	0	32411.5	SCHPO	Decaprenyl-diphosphate synthase subunit 2	101949.2	SCHPO	Uncharacterized WD repeat-containing protein C12G12.01c
1167.5450	3	-0.19	KVTAEYITFCDK	K(2025.8965)VTAEYITFC(Carbamidomethyl)DK	ALKQAEYYCYMNYR	ALK(1611.7854)QAEYYC(Carbamidomethyl)YM(Oxidation)NYR	aleitner_M1012_007	46.0395	15.2	2.8	2.7	5.0	2186	414	3.9	4505	906	10.2	Q10313	326	1	0	0	O94295	257	1	0	0	90343.7	SCHPO	tRNA ligase 1	52272.2	SCHPO	tRNA pseudouridine synthase 2
903.4653	3	6.6	MDSAKLIFINQINDCK	782.4174-M(Oxidation)DSAKLIFINQINDC(Carbamidomethyl)K	MNVGDLK	2063.0067-M(Met-loss)NVGDLK	aleitner_M1012_007	29.9133	14.5	4.7	2.7	6.3	416	45	4.1	1606	337	10.9	P0C5Y7	1	1	0	0	P87054	1	1	0	0	11533.5	SCHPO	Protein ten1	14646.0	SCHPO	Meiotically up-regulated gene 15 protein
711.9250	5	-4.2	GINYAYFAAYKEENNEEK	GINYAYFAAYK(1402.6286)EENNEEK	KCVQTEDEEK	K(2290.0430)C(Carbamidomethyl)VQTEDEEK	aleitner_M1012_007	53.8372	12.0	4.2	2.7	2.6	1597	415	1.4	3607	986	9.4	O74913	85	1	0	0	Q10414	536	1	0	0	46653.6	SCHPO	Uncharacterized protein C757.02c	63217.0	SCHPO	CWF19-like protein mug161
641.8551	4	-5.1	TGRPKLDVVLIHSPK	TGRPK(904.4212)LDVVLIHSPK	MTDKEK	1797.0513-M(Oxidation)TDKEK	aleitner_M1012_007	30.7512	10.7	0.4	2.7	4.5	270	82	1.4	2685	965	9.4	Q9USV2	103	1	0	0	O42906	1	1	0	0	32046.2	SCHPO	Uncharacterized oxidoreductase C28F2.05	41642.8	SCHPO	GTPase npa3
836.7130	4	8.9	KPSVLASFNASIMNPK	K(1639.8855)PSVLASFNASIMNPK	AKLSGILADEMGLGK	AK(1840.9757)LSGILADEMGLGK	aleitner_M1012_007	71.0000	12.9	4.4	2.7	2.9	2232	487	2.0	4081	943	10.0	O42709	477	1	0	0	P87114	432	1	0	0	66634.0	SCHPO	DNA replication licensing factor mcm10	108253.2	SCHPO	ATP-dependent helicase fft1
856.1542	4	-0.44	ALDSQKMFHDVTYSHR	ALDSQK(1470.6838)M(Oxidation)FHDVTYSHR	LKDDSSNESPNK	LK(2087.9735)DDSSNESPNK	aleitner_M1012_007	73.4668	14.6	2.0	2.7	3.6	1955	350	3.0	2798	566	11.0	Q9UTR5	264	1	0	0	O74550	117	1	0	0	130880.5	SCHPO	Rho1 guanine nucleotide exchange factor 2	14655.8	SCHPO	Uncharacterized protein C777.11
782.3834	4	-3.7	MPSIILYCSWNQDR	1327.6983-M(Oxidation)PSIILYC(Carbamidomethyl)SWNQDR	METKIQTVDTR	1935.8859-M(Met-loss)ETKIQTVDTR	aleitner_M1012_007	51.2348	14.4	1.6	2.7	5.0	757	153	3.5	1857	439	11.5	Q9P6N1	1	1	0	0	O94530	1	1	0	0	37108.8	SCHPO	Autophagy-related protein 21	44773.6	SCHPO	tRNA threonylcarbamoyladenosine biosynthesis protein sua5
1477.3621	3	-5.6	MKFGCVQFFPK	3025.4161-M(Oxidation)KFGC(Carbamidomethyl)VQFFPK	LIKNNSCLEAELPSMYAAFDQSQSR	LIK(1541.7411)NNSC(Carbamidomethyl)LEAELPSM(Oxidation)YAAFDQSQSR	aleitner_M1012_007	87.3402	16.2	3.3	2.7	6.5	869	96	3.9	4063	729	9.7	O60178	1	1	0	0	Q1MTQ0	441	1	0	0	32427.5	SCHPO	Protein N-terminal amidase	80723.5	SCHPO	E3 ubiquitin-protein ligase brl1
737.8593	4	9.4	DGKLALNPEFFK	DGK(1569.6511)LALNPEFFK	MDEEFENDFPYK	1515.7973-M(Met-loss)DEEFENDFPYK	aleitner_M1012_007	94.2182	12.8	2.0	2.8	3.5	1144	276	2.9	1688	510	9.3	O14270	460	1	0	0	O74454	1	1	0	0	81128.8	SCHPO	Fork head transcription factor 1	117604.5	SCHPO	Protein sts5
917.7161	4	5.1	KSFVELNALQTSIDTIR	K(1732.7693)SFVELNALQTSIDTIR	SKDDNHFYELDGR	SK(2072.1154)DDNHFYELDGR	aleitner_M1012_007	52.2310	14.0	1.2	2.8	3.6	2046	353	3.0	2996	660	10.4	Q9P3W6	145	1	0	0	Q10171	168	1	0	0	53736.0	SCHPO	Uncharacterized protein C458.02c	24913.4	SCHPO	Probable ubiquitin carboxyl-terminal hydrolase 1
1010.9525	4	-9.0	MTSAIEEER	2959.3417-M(Oxidation)TSAIEEER	MSFMSLMANTAHQLWYPTSFPSMK	1218.5438-MSFMSLMANTAHQLWYPTSFPSM(Oxidation)K	aleitner_M1012_007	59.8678	12.4	1.0	2.8	3.0	798	329	1.4	2093	1034	9.4	O94721	1	1	0	0	O94688	1	1	0	0	24688.7	SCHPO	RWD domain-containing protein C1393.09c	15786.1	SCHPO	Anaphase-promoting complex subunit 15
1082.5170	3	-0.51	LEDSGMKVYGGLNYYCSK	LEDSGMK(1161.5918)VYGGLNYYC(Carbamidomethyl)SK	SKFLGEESK	SK(2221.0071)FLGEESK	aleitner_M1012_007	82.4085	14.5	4.5	2.8	5.7	711	72	3.5	2847	500	10.9	O42853	106	1	0	0	O74755	832	1	0	0	23216.9	SCHPO	Putative RNA polymerase II subunit B1 CTD phosphatase rtr1	132882.2	SCHPO	Paired amphipathic helix protein pst3
531.8724	5	-2.0	IMFGPDKCGVNDR	IMFGPDK(1146.6397)C(Carbamidomethyl)GVNDR	DHKDLLIR	DHK(1645.7592)DLLIR	aleitner_M1012_007	84.4990	18.4	4.2	2.8	7.2	3061	361	6.3	5374	692	11.2	P36581	162	1	0	0	Q9Y7K2	265	1	0	0	63466.6	SCHPO	Calnexin homolog	266381.5	SCHPO	Phosphatidylinositol 3-kinase tor2
825.3997	3	5.5	MAGLESKVSDMK	1162.5428-MAGLESKVSDM(Oxidation)K	MSSISIDEK	1448.6891-M(Oxidation)SSISIDEK	aleitner_M1012_007	56.5162	16.6	0.9	2.8	6.8	650	99	5.7	1199	261	13.0	O94567	1	1	0	0	O94491	1	1	0	0	63870.4	SCHPO	Probable asparagine--tRNA ligase, cytoplasmic	56665.2	SCHPO	Uncharacterized transporter C417.10
778.6027	5	-3.4	EPAADIDVDQKPPVAFHSTTKETR	EPAADIDVDQK(1236.6714)PPVAFHSTTKETR	KQLTEPEVR	K(2789.3872)QLTEPEVR	aleitner_M1012_007	87.4735	13.6	3.2	2.8	4.2	1304	187	3.0	2859	513	9.4	Q09907	314	1	0	0	P50528	133	1	0	0	40227.0	SCHPO	Endonuclease III homolog	77302.5	SCHPO	Serine/threonine-protein kinase plo1
883.4813	4	4.5	LVSELTKLSGNITLLESEIDR	LVSELTK(1200.6060)LSGNITLLESEIDR	KEVAQVMDK	K(2467.3421)EVAQVM(Oxidation)DK	aleitner_M1012_007	84.8988	13.2	4.3	2.8	3.9	1371	212	3.4	1912	318	11.4	O94383	912	1	0	0	P40373	283	1	0	0	140523.2	SCHPO	Structural maintenance of chromosomes protein 1	34029.7	SCHPO	ATP phosphoribosyltransferase
664.3610	4	-1.5	KIVQEGWSR	K(1551.8257)IVQEGWSR	LAEKPASNNSKAGK	LAEK(1239.6612)PASNNSKAGK	aleitner_M1012_007	41.5282	16.1	0.3	2.8	4.5	1975	372	3.6	3284	646	11.6	Q9UUC2	10	1	0	0	Q10267	187	1	0	0	41015.4	SCHPO	CRAL-TRIO domain-containing protein C365.01	30935.7	SCHPO	Nonsense-mediated mRNA decay protein 3
785.4706	4	6.5	MKALILVGGFGTR	1907.0880-M(Met-loss)KALILVGGFGTR	KVAQLADVPIQSFVVR	K(1368.8129)VAQLADVPIQSFVVR	aleitner_M1012_007	84.8888	12.9	2.0	2.8	3.5	1271	322	2.0	3369	895	9.4	O74484	1	1	0	0	O36014	384	1	0	0	39719.2	SCHPO	Mannose-1-phosphate guanyltransferase	51741.1	SCHPO	Aspartyl aminopeptidase 1
864.8092	3	-7.2	TDMTKPNLSSYK	TDMTK(1207.7540)PNLSSYK	KIIQQLLSK	K(1521.7385)IIQQLLSK	aleitner_M1012_007	39.4180	11.8	2.0	2.8	4.0	674	158	2.5	1932	524	8.9	O13790	215	1	0	0	Q9UTS5	886	1	0	0	89426.8	SCHPO	Cullin-1	102817.6	SCHPO	Zinc finger protein zas1
526.2864	5	-8.4	KNLDDLQK	K(1653.8938)NLDDLQK	LLEKQNTVSISER	LLEK(1110.5921)QNTVSISER	aleitner_M1012_007	23.6497	13.5	3.0	2.8	3.9	1742	344	3.8	1863	370	9.6	O14160	895	1	0	0	P15398	1453	1	0	0	109627.6	SCHPO	Valine--tRNA ligase, mitochondrial	189247.2	SCHPO	DNA-directed RNA polymerase I subunit rpa1
527.6913	5	8.2	MSPSVASPKTLYDK	M(Oxidation)SPSVASPK(1094.6336)TLYDK	KGAIEKPSK	K(1676.8331)GAIEKPSK	aleitner_M1012_007	46.8763	12.9	3.5	2.8	4.8	660	89	2.2	3794	807	10.2	O14289	9	1	0	0	P41891	20	1	0	0	82783.7	SCHPO	3-isopropylmalate dehydratase	52988.0	SCHPO	Protein gar2
385.2003	4	-4.1	KDFNSGK	K(742.3861)DFNSGK	KTDNK	K(932.4603)TDNK	aleitner_M1012_007	30.5765	18.3	4.9	2.8	9.4	1292	33	7.7	4159	137	11.0	Q9USQ1	891	1	0	0	O13773	63	1	1	1	108651.4	SCHPO	Chromosome transmission fidelity protein 18	79484.3	SCHPO	UBA domain-containing protein 7
839.1970	4	-8.6	TGKYVLAAGNER	TGK(2075.1150)YVLAAGNER	TQKIDAPAPVDLVNLSEK	TQK(1415.7409)IDAPAPVDLVNLSEK	aleitner_M1012_007	67.0332	12.9	3.7	2.8	2.9	2221	411	2.0	4045	687	10.0	Q9C1X0	27	1	0	0	P40848	460	1	0	0	32956.3	SCHPO	Uncharacterized WD repeat-containing protein C713.05	112369.0	SCHPO	5'-3' exoribonuclease 2
1264.9113	3	-9.1	MTTDMDLEQLEYEKEVEEIEK	1190.5754-MTTDMDLEQLEYEKEVEEIEK	MFSGAGRPSK	2739.2394-M(Oxidation)FSGAGRPSK	aleitner_M1012_007	83.2932	15.3	3.0	2.8	6.0	1105	241	4.1	3733	819	12.1	Q9P6J1	1	1	0	0	G2TRP7	1	1	0	0	58938.7	SCHPO	Mitochondrial 2-methylisocitrate lyase	5362.4	SCHPO	Mitochondrial import receptor subunit tom5
1006.1390	3	-6.2	EHFKTVSALMDCVGCER	EHFK(977.5070)TVSALMDC(Carbamidomethyl)VGC(Carbamidomethyl)ER	MSDYKSLK	2175.9751-M(Met-loss)SDYKSLK	aleitner_M1012_007	56.0185	13.6	3.1	2.9	5.7	707	128	5.5	813	152	10.6	Q9Y7P1	378	1	0	0	O74871	1	1	0	0	65436.4	SCHPO	ERO1-like protein 2	26781.4	SCHPO	Uncharacterized protein C31H12.03c
772.0132	5	-0.48	KSLQIASASSGGSANYLK	K(2074.0995)SLQIASASSGGSANYLK	GLIKPMIVFYGEGLPMR	GLIK(1919.0000)PM(Oxidation)IVFYGEGLPMR	aleitner_M1012_007	66.5658	12.3	2.5	2.9	2.9	1071	265	1.4	2757	801	9.4	Q09146	341	1	0	0	Q9USN7	178	1	0	0	43201.2	SCHPO	Brefeldin A resistance protein	37916.2	SCHPO	NAD-dependent protein deacetylase hst2
1174.5946	3	-1.9	QKNISDAPVTQDVAIK	QK(1794.8424)NISDAPVTQDVAIK	QYEKTIASYSSNQR	Q(Gln->pyro-Glu)YEK(1863.9942)TIASYSSNQR	aleitner_M1012_007	54.3013	18.1	5.0	2.9	6.5	2558	231	4.6	7782	1013	12.6	Q9P7M0	308	1	0	0	O14108	457	1	1	0	79370.0	SCHPO	ABC1 family protein C21C3.03, mitochondrial	65282.3	SCHPO	DNA-binding protein eta2
698.6399	4	5.4	KESELSLSK	K(1770.9655)ESELSLSK	ELESKYEVSVLPLK	ELESK(1157.6180)YEVSVLPLK	aleitner_M1012_007	62.9833	12.3	2.5	2.9	2.9	1458	294	1.4	3941	820	9.4	Q9UTH0	898	1	0	0	Q9P7B4	54	1	0	0	132071.8	SCHPO	Nucleoporin nup132	28148.7	SCHPO	Uncharacterized oxidoreductase C521.03
617.5580	4	-2.6	MGEVERTR	1489.7334-MGEVERTR	ALKDAESTGVSMK	ALK(1114.5441)DAESTGVSM(Oxidation)K	aleitner_M1012_007	19.1703	14.3	3.5	2.9	3.4	3053	577	3.0	3942	723	10.9	Q9HE16	1	1	0	0	Q9P6J1	279	1	0	0	60558.1	SCHPO	Uncharacterized transcriptional regulatory protein C1399.05c	58938.7	SCHPO	Mitochondrial 2-methylisocitrate lyase
798.6935	4	8.9	KIPESGVFDLK	K(1959.0353)IPESGVFDLK	EKVYIQVNTFQPVEK	EK(1369.7493)VYIQVNTFQPVEK	aleitner_M1012_007	47.9892	15.0	3.9	2.9	8.1	170	12	4.1	1809	379	9.0	O74832	264	1	0	0	Q9Y7R7	44	1	0	0	60761.2	SCHPO	mRNA degradation protein pet127, mitochondrial	32403.3	SCHPO	Putative ribosome biogenesis protein C306.07c
527.0865	5	7.5	KANSPTQNVDTSSK	K(1154.6547)ANSPTQNVDTSSK	LIKQATSEK	LIK(1613.7897)QATSEK	aleitner_M1012_007	32.6138	14.4	3.0	2.9	3.9	1906	357	3.4	2595	566	10.5	O74906	291	1	0	0	O74787	608	1	0	0	39310.8	SCHPO	Putative box C/D snoRNA protein SPCC613.07	102763.2	SCHPO	Phosphatidylethanolamine N-methyltransferase
821.7704	3	-0.43	KSDGTSALSPSNK	K(1171.6489)SDGTSALSPSNK	MNVVYIADLK	1428.7096-M(Met-loss)NVVYIADLK	aleitner_M1012_007	91.1908	14.0	5.1	2.9	8.3	107	6	5.1	805	93	9.9	O14237	214	1	0	0	G2TRK6	1	1	0	0	53375.3	SCHPO	Uncharacterized membrane protein C6F6.04c	9149.9	SCHPO	Putative uncharacterized protein C9G1.14
1030.7285	4	-8.6	TGKYLSMGDFYDDIR	TGK(2339.1063)YLSMGDFYDDIR	NDEESDGKSLSAGHVLMQLR	NDEESDGK(1917.8819)SLSAGHVLM(Oxidation)QLR	aleitner_M1012_007	45.4563	14.6	3.9	2.9	3.4	2710	621	3.2	3062	704	11.2	Q09948	70	1	0	0	O74842	837	1	0	0	60667.1	SCHPO	Chromatin structure-remodeling complex subunit rsc4	143668.0	SCHPO	ATP-dependent helicase fft2
679.8233	4	-3.8	MYSQHELRNK	1394.6500-M(Oxidation)YSQHELRNK	MASNVDKFSSR	1458.6925-M(Oxidation)ASNVDKFSSR	aleitner_M1012_007	59.3538	9.8	3.2	2.9	2.0	580	183	1.9	621	236	7.8	O74539	1	1	0	0	Q9US35	1	1	0	0	266852.4	SCHPO	Peroxide stress-activated histidine kinase mak3	45647.8	SCHPO	D-serine dehydratase
710.5280	5	-9.7	MQNFMNNLSGGSNKEGGEK	1490.7439-M(Oxidation)QNFMNNLSGGSNKEGGEK	DKNVSDIFIMR	DK(2194.9623)NVSDIFIM(Oxidation)R	aleitner_M1012_007	55.8600	10.2	3.3	3.0	2.4	1024	262	0.9	3151	1037	8.9	G2TRQ0	1	1	0	0	Q09798	139	1	0	0	10171.6	SCHPO	Uncharacterized protein tam13	123875.0	SCHPO	PAB-dependent poly(A)-specific ribonuclease subunit pan2
775.9207	6	8.8	YLMLCLQNSKILIVCETGGLQER	YLMLC(Carbamidomethyl)LQNSK(1912.0431)ILIVC(Carbamidomethyl)ETGGLQER	HHKPHHSGLKNLLEK	HHK(2875.4646)PHHSGLKNLLEK	aleitner_M1012_007	72.5373	14.6	2.6	3.0	4.6	980	170	2.0	4426	999	10.0	Q09797	150	1	0	0	O74526	116	1	0	0	26869.4	SCHPO	Uncharacterized protein C22G7.03	85910.3	SCHPO	Probable serine/threonine-protein kinase C70.05c
943.4321	3	-8.7	MKEVIDTSDSIMEDK	MK(1071.5084)EVIDTSDSIM(Oxidation)EDK	DQKEASEK	DQK(1893.8587)EASEK	aleitner_M1012_007	39.9062	14.1	2.9	3.0	10.9	26	2	3.0	5756	1043	8.5	O94532	1041	1	0	0	O74393	72	1	0	0	166228.4	SCHPO	Formin-3	73250.5	SCHPO	ATP-dependent RNA helicase mak5
639.8763	4	6.0	IKNLQGLLGVSIK	IK(1173.5951)NLQGLLGVSIK	MKPITSSSK	M(Acetyl+Oxidation)K(1519.9338)PITSSSK	aleitner_M1012_007	28.7645	10.8	0.5	3.0	1.4	2674	839	1.4	2674	1012	9.4	Q9P6S3	96	1	0	0	O14064	2	1	0	0	118263.8	SCHPO	Up-regulated during septation protein 1	112580.6	SCHPO	Protein bir1
797.9449	4	8.2	VGLKGILFTPFEK	VGLK(1739.8804)GILFTPFEK	MLVYYGGSALSVQSK	1585.9120-MLVYYGGSALSVQSK	aleitner_M1012_007	69.1510	17.5	5.2	3.0	6.0	864	142	3.5	2952	619	11.5	O13696	86	1	0	0	O14228	1	1	0	0	38758.7	SCHPO	Isocitrate dehydrogenase [NAD] subunit 1, mitochondrial	144867.9	SCHPO	Probable phosphoribosylformylglycinamidine synthase
781.9493	4	6.3	EIKTPDVQLLLLK	EIK(1614.8307)TPDVQLLLLK	AYTKHHASFIFR	AYTK(1646.9859)HHASFIFR	aleitner_M1012_007	39.6485	11.9	0.6	3.0	2.5	2030	587	2.5	2030	611	9.4	P41892	575	1	0	0	O74764	431	1	0	0	119292.5	SCHPO	Cell division control protein 7	68742.9	SCHPO	ATP-dependent rRNA helicase spb4
1096.5029	3	6.5	KSMSSDMMTQFR	K(1822.8448)SMSSDM(Oxidation)MTQFR	KNEMDYNASIPFEK	K(1601.6888)NEMDYNASIPFEK	aleitner_M1012_007	79.6242	16.1	2.7	3.1	5.2	2319	304	3.5	6523	972	10.9	Q09847	1273	1	0	0	P39964	216	1	0	0	145778.1	SCHPO	Nucleoporin nup146	86844.9	SCHPO	Pre-mRNA-splicing factor cdc5
462.6738	5	9.1	MPVIPPEK	1529.8527-M(Met-loss)PVIPPEK	MDLLKANISIFK	MDLLK(916.5270)ANISIFK	aleitner_M1012_007	43.3585	17.1	3.8	3.1	7.7	551	82	4.6	3049	546	11.5	O74945	1	1	0	0	Q9P7P7	110	1	0	0	112130.2	SCHPO	Ribosome assembly protein 1	35591.9	SCHPO	Probable L-lactate dehydrogenase
863.0945	3	-7.9	MNILRSVVSR	1543.6575-M(Met-loss)NILRSVVSR	KFFDMDMEESK	K(1180.6928)FFDMDMEESK	aleitner_M1012_007	77.5105	16.5	3.5	3.1	8.7	192	16	5.1	1295	169	9.9	O94526	1	1	0	0	O43086	73	1	0	0	40157.8	SCHPO	Phosphatidylinositol 3,4,5-trisphosphate 3-phosphatase ptn1	103844.1	SCHPO	Telomere length regulation protein elg1
544.0434	4	4.5	MSSSPPALK	1255.6660-MSSSPPALK	IKETSQGIDK	IK(1054.5369)ETSQGIDK	aleitner_M1012_007	49.3145	12.5	2.8	3.1	4.1	760	97	1.5	4172	778	8.4	Q10144	1	1	0	0	O13290	3123	1	0	0	64691.1	SCHPO	Uncharacterized transcriptional regulatory protein C3H8.08c	484322.0	SCHPO	Dynein heavy chain, cytoplasmic
726.6558	4	7.1	TFVSVKGAPEVIATMLR	TFVSVK(1084.5661)GAPEVIATMLR	MLIAAMGPK	1956.0754-M(Oxidation)LIAAMGPK	aleitner_M1012_007	33.4663	14.8	5.6	3.1	8.3	157	5	5.3	963	88	8.6	O14072	614	1	0	0	O13848	1	1	0	0	136262.0	SCHPO	Cation-transporting ATPase 4	31569.8	SCHPO	NAD/NADP-dependent indole-3-acetaldehyde reductase
772.7579	3	-1.7	KEEVSNFLHSIK	K(885.4994)EEVSNFLHSIK	QMTKIK	QMTK(1567.8246)IK	aleitner_M1012_007	36.4637	12.4	3.1	3.1	9.3	22	1	1.5	3193	560	9.5	Q10350	213	1	0	0	O74304	893	1	0	0	35617.1	SCHPO	Uncharacterized protein C1F12.08	163274.5	SCHPO	MAP kinase kinase kinase win1
943.8195	3	-1.3	AKQAATGQEVK	AK(1698.8312)QAATGQEVK	KELTNEQLDTNEK	K(1267.6772)ELTNEQLDTNEK	aleitner_M1012_007	91.6532	17.2	2.9	3.1	6.2	1097	162	6.2	1097	165	13.1	P78763	135	1	0	0	Q10170	127	1	0	0	31576.1	SCHPO	Uncharacterized mitochondrial carrier C83.13	40709.2	SCHPO	Arginine N-methyltransferase 2
1482.6924	3	-8.3	MSNPDVDLDSIIDR	2987.3924-M(Met-loss)SNPDVDLDSIIDR	DLEAATNEFVEDYSSKFSSEELALR	DLEAATNEFVEDYSSK(1595.7679)FSSEELALR	aleitner_M1012_007	81.7515	17.1	3.2	3.1	6.6	1517	184	4.5	5221	825	12.6	P13681	1	1	0	0	Q10752	210	1	0	0	37636.3	SCHPO	Serine/threonine-protein phosphatase PP1-1	121218.1	SCHPO	Pre-mRNA-splicing factor ATP-dependent RNA helicase-like protein cdc28
1066.8511	3	7.9	FAKNFLSGAGDIR	FAK(1802.7756)NFLSGAGDIR	MEGNWFEGPPCSVR	1532.7987-MEGNWFEGPPC(Carbamidomethyl)SVR	aleitner_M1012_007	85.3140	14.2	3.0	3.1	3.4	3377	601	2.9	4664	824	10.8	Q09672	234	1	0	0	Q9UST5	1	1	0	0	29111.7	SCHPO	Probable 3-methyl-2-oxobutanoate hydroxymethyltransferase	61911.1	SCHPO	RNA polymerase I-specific transcription initiation factor rrn7
703.7443	5	-7.9	KLLYMAVDGCAPR	K(2004.9649)LLYM(Oxidation)AVDGC(Carbamidomethyl)APR	KGDLLQAMNCFNESLK	K(1646.8160)GDLLQAMNC(Carbamidomethyl)FNESLK	aleitner_M1012_007	45.5020	13.5	4.0	3.1	4.1	1261	221	2.5	3498	803	10.5	P40383	79	1	0	0	O36033	534	1	0	0	152590.5	SCHPO	5'-3' exoribonuclease 1	94269.7	SCHPO	TPR repeat-containing protein C19B12.01
644.0634	4	1.2	MTIFNGLSESGESKK	929.4342-M(Oxidation)TIFNGLSESGESKK	MGSTVDGEK	1780.8553-M(Met-loss)GSTVDGEK	aleitner_M1012_007	62.7558	11.8	3.6	3.2	3.4	851	154	1.9	2313	500	9.9	Q04665	1	1	0	0	Q9UUG2	1	1	0	0	40523.0	SCHPO	Guanine nucleotide-binding protein alpha-2 subunit	69485.3	SCHPO	Uncharacterized leucine-rich repeat-containing protein C926.06c
631.0919	4	-6.5	KNLLAFVENEK	K(1216.6412)NLLAFVENEK	MSSITSRVSSR	1441.7817-M(Met-loss)SSITSRVSSR	aleitner_M1012_007	48.0952	12.8	3.0	3.2	3.5	1209	181	2.9	1775	324	9.3	Q9P7M4	288	1	0	0	O74923	1	1	0	0	79765.0	SCHPO	Uncharacterized protein P27G11.14c	58697.4	SCHPO	Uncharacterized transporter C757.13
424.2531	6	3.0	KMGLPVIFTR	K(1378.7932)MGLPVIFTR	KAAIETVTRPR	K(1298.7421)AAIETVTRPR	aleitner_M1012_007	36.2953	15.8	5.9	3.2	4.5	2894	270	3.9	4156	454	11.3	Q9USS6	172	1	0	0	Q9UUE1	1098	1	0	0	51976.4	SCHPO	Probable acid phosphatase SPBC4.06	130861.8	SCHPO	Pyruvate carboxylase
873.3844	4	-8.3	MSTPNSTPSEPPVNVSYYEQCK	1106.4736-M(Met-loss)STPNSTPSEPPVNVSYYEQC(Carbamidomethyl)K	MDVGTMGSR	2521.1319-MDVGTM(Oxidation)GSR	aleitner_M1012_007	69.2030	12.9	2.1	3.2	6.1	273	53	2.4	3081	915	10.4	O14240	1	1	0	0	Q09733	1	1	0	0	15877.6	SCHPO	Chromatin modification-related protein eaf6	126539.5	SCHPO	Rho guanine nucleotide exchange factor gef2
625.9100	5	5.4	MYRVFCR	2094.0126-MYRVFC(Carbamidomethyl)R	MVLAVDLLNPSHESEMR	1168.5522-MVLAVDLLNPSHESEM(Oxidation)R	aleitner_M1012_007	49.5028	15.1	2.3	3.2	5.0	1491	271	4.2	2424	455	10.1	P79053	1	1	0	0	O74330	1	1	0	0	4576.6	SCHPM	Schizosaccharomyces pombe mRNA encoding 37 a.a. protein, complete cds	9171.9	SCHPO	40S ribosomal protein S27
1156.1985	3	-1.8	NYFEKSLSHMSHLNAK	NYFEK(1560.6597)SLSHMSHLNAK	MSFFCGCMVIR	2042.9884-MSFFC(Carbamidomethyl)GC(Carbamidomethyl)M(Oxidation)VIR	aleitner_M1012_007	62.5500	16.6	2.9	3.2	5.7	1984	538	5.3	2511	663	13.0	O74630	2148	1	0	0	P79052	1	1	0	0	327148.0	SCHPO	Serine/threonine-protein kinase tel1	4950.0	SCHPM	Schizosaccharomyces pombe mRNA encoding 42 a.a. protein, complete cds
943.4360	3	-2.9	MSSNSNTDHSTGDNR	1205.6557-MSSNSNTDHSTGDNR	VKSAYVHHK	VK(1759.7068)SAYVHHK	aleitner_M1012_007	34.4162	12.1	1.7	3.2	6.8	181	18	4.0	1518	289	8.9	Q9Y7I1	1	1	0	0	Q10251	769	1	0	0	8551.3	SCHPO	Uncharacterized protein C1B3.20	119931.8	SCHPO	Eukaryotic translation initiation factor 5B
674.5198	5	0.73	GVWSSCSLEKAWDECLK	GVWSSC(Carbamidomethyl)SLEK(1313.6364)AWDEC(Carbamidomethyl)LK	KGYSEHNVSR	K(2191.9918)GYSEHNVSR	aleitner_M1012_007	50.4663	14.8	1.7	3.2	3.6	2787	600	3.2	3547	802	11.2	O13930	502	1	0	0	Q09691	26	1	0	0	59053.7	SCHPO	Rab guanine nucleotide exchange factor sec2	44954.3	SCHPO	Putative peptide chain release factor 1, mitochondrial
696.3392	4	-6.3	KLTPEEMALR	K(1578.7123)LTPEEM(Oxidation)ALR	MSEEESPYQLTK	1340.7010-MSEEESPYQLTK	aleitner_M1012_007	77.1697	12.3	4.0	3.2	4.5	527	117	3.0	1402	357	7.8	O14210	193	1	0	0	Q9P6L4	1	1	0	0	33536.0	SCHPO	INO80 complex subunit 2	19353.0	SCHPO	Uncharacterized protein C688.12c
644.3189	6	-6.6	MSIPHINKLSQDGR	2265.0704-MSIPHINKLSQDGR	DMPPMKSSAAVTERPSMHR	DMPPMK(1732.8930)SSAAVTERPSMHR	aleitner_M1012_007	67.7752	12.3	1.6	3.3	4.5	517	84	1.4	3867	972	7.8	Q9HDX8	1	1	0	0	O74786	124	1	0	0	52028.4	SCHPO	D-arabinono-1,4-lactone oxidase	46431.1	SCHPO	Protein transport protein sec9
548.6822	5	-0.93	DMKLGVVAMGYGDGFPR	DM(Oxidation)K(910.5124)LGVVAMGYGDGFPR	KIIDER	K(1965.9329)IIDER	aleitner_M1012_007	33.2003	12.4	2.4	3.3	7.7	79	6	4.6	639	92	8.9	O59828	280	1	0	0	O14037	39	1	0	0	41585.5	SCHPO	Alanine racemase, catabolic	14550.7	SCHPO	UPF0538 protein C2C4.04c
521.9671	3	-8.0	MKSNLSLK	M(Met-loss+Acetyl)K(732.4058)SNLSLK	KSVYV	K(968.5542)SVYV	aleitner_M1012_007	54.4040	11.8	3.1	3.3	4.0	616	92	3.0	1204	197	11.0	O94560	2	1	0	0	O94286	174	1	0	0	69495.0	SCHPO	Uncharacterized WD repeat-containing protein C1773.01	20936.6	SCHPO	1,2-dihydroxy-3-keto-5-methylthiopentene dioxygenase
1066.8568	3	9.1	MPNPGNVIGGHK	1961.9115-M(Oxidation)PNPGNVIGGHK	KSDMETDFIPQTPGMK	K(1373.6762)SDMETDFIPQTPGMK	aleitner_M1012_007	86.4178	16.2	4.5	3.3	6.9	950	78	4.7	3626	434	9.3	Q10080	1	1	0	0	O94530	271	1	0	0	8772.6	SCHPO	UPF0654 protein C11D3.01c	44773.6	SCHPO	tRNA threonylcarbamoyladenosine biosynthesis protein sua5
529.0847	5	5.4	MNAKLSSSGMVLK	1259.6622-MNAKLSSSGM(Oxidation)VLK	SKHNGVDPIR	SK(1518.7786)HNGVDPIR	aleitner_M1012_007	41.5993	12.5	4.0	3.3	2.1	2775	468	1.4	4364	966	9.4	O74870	1	1	0	0	Q09828	633	1	0	0	34664.1	SCHPO	Meiotically up-regulated gene 73 protein	100887.2	SCHPO	Putative leucine--tRNA ligase, mitochondrial
756.1479	4	-8.9	KLVISPSTIYK	K(1772.8403)LVISPSTIYK	LSEWSKNNSTNMPK	LSEWSK(1385.8170)NNSTNMPK	aleitner_M1012_007	41.3447	13.8	3.4	3.4	2.9	2143	541	2.9	2143	610	10.9	O74388	18	1	0	0	O60161	571	1	0	0	33904.6	SCHPO	Uncharacterized protein C3H7.13	79122.1	SCHPO	U3 small nucleolar RNA-associated protein 4
906.4576	3	8.5	QKEVLFDGMFK	Q(Gln->pyro-Glu)K(1392.6746)EVLFDGMFK	KENGSHQVSNR	K(1461.7214)ENGSHQVSNR	aleitner_M1012_007	66.9502	10.8	4.6	3.4	1.4	2323	415	1.4	2323	432	9.4	Q9P3U8	164	1	0	0	O74906	79	1	0	0	52715.5	SCHPO	Uncharacterized RING finger protein C548.05c	39310.8	SCHPO	Putative box C/D snoRNA protein SPCC613.07
878.2009	4	7.5	GKDQLYFSPAFQGSMK	GK(1689.8872)DQLYFSPAFQGSM(Oxidation)K	IPKNMTGTNIAQHK	IPK(1956.9291)NMTGTNIAQHK	aleitner_M1012_007	66.5148	11.2	2.9	3.4	1.9	2168	518	1.4	3070	699	9.3	O74925	224	1	0	0	Q9US36	434	1	0	0	103720.6	SCHPO	Vacuolar membrane protein pep3	89011.1	SCHPO	Zinc finger protein klf1
847.7332	4	4.5	DLEKSGGSSNSKPVVVRPK	DLEK(1403.8136)SGGSSNSKPVVVRPK	ADKPALRLAPSK	ADK(2121.1430)PALRLAPSK	aleitner_M1012_007	65.9978	11.6	0.8	3.4	3.8	712	145	1.9	2623	564	10.0	O42941	311	1	0	0	Q9UTB0	163	1	0	0	52174.6	SCHPO	Peptidylprolyl isomerase cyp7	68052.8	SCHPO	Dilute domain-containing protein C25B8.08
569.8183	4	3.6	ILTKIPDIFSK	ILTK(1001.4713)IPDIFSK	MSRGNQR	1411.8327-M(Oxidation)SRGNQR	aleitner_M1012_007	23.5812	16.6	2.3	3.4	5.3	3623	354	4.3	6717	720	12.4	O74939	634	1	0	0	Q9UTF0	1	1	0	0	78098.6	SCHPO	Uncharacterized protein C553.01c	6951.9	SCHPO	SERF-like protein C1705.02
815.4365	4	0.52	LLAHAKTDAGEPVLIPVK	LLAHAK(1386.6272)TDAGEPVLIPVK	MEHTTQCKSK	2009.1561-MEHTTQC(Carbamidomethyl)KSK	aleitner_M1012_007	62.5447	13.8	3.0	3.4	5.6	519	58	2.2	4182	808	8.2	O14178	145	1	0	0	Q9UTC0	1	1	0	0	31761.0	SCHPO	54S ribosomal protein L40, mitochondrial	5316.2	SCHPO	Metallothionein zym1
1066.8556	3	-1.2	FKIPFMGSFLDSMKPTFEK	FK(948.4222)IPFMGSFLDSMKPTFEK	MSSSKDCK	2387.1945-M(Met-loss)SSSKDC(Carbamidomethyl)K	aleitner_M1012_007	85.8957	15.0	2.7	3.4	6.2	804	118	5.0	1695	298	13.0	O13820	60	1	0	0	O14097	1	1	0	0	62271.6	SCHPO	Cytochrome P450 61	37669.5	SCHPO	WW domain-containing protein C2F3.14c
980.8722	3	3.1	KDLATESQLPLSAPFK	K(1195.6449)DLATESQLPLSAPFK	KPSVASQDVK	K(1882.0088)PSVASQDVK	aleitner_M1012_007	52.6337	16.2	3.9	3.4	6.1	1216	212	5.3	1938	383	12.2	Q86ZU7	114	1	1	0	Q9P7H9	67	1	0	0	86112.0	SCHPO	Rsm22-cox11 tandem protein 2, mitochondrial	80990.2	SCHPO	Uncharacterized transcriptional regulatory protein C105.03c
1065.9493	3	9.6	LVFTKNTNDELAIK	LVFTK(1589.9181)NTNDELAIK	LPKPPSLPPHLEK	LPK(1742.9455)PPSLPPHLEK	aleitner_M1012_007	47.1800	14.5	3.7	3.4	5.1	1434	197	4.5	2109	307	9.4	Q09758	142	1	0	0	P78789	228	1	0	0	68234.7	SCHPO	Putative membrane-bound O-acyltransferase C24H6.01c	32969.9	SCHPO	Uncharacterized protein C1919.03c
603.5710	4	2.5	MPAGTKEQIECPLK	793.4586-M(Oxidation)PAGTKEQIEC(Carbamidomethyl)PLK	MPVAEIK	1754.8583-M(Met-loss)PVAEIK	aleitner_M1012_007	87.4593	14.9	2.6	3.5	8.7	129	10	2.4	5034	985	10.4	P40375	1	1	0	0	O14270	1	1	0	0	62535.4	SCHPO	NAD-dependent malic enzyme	81128.8	SCHPO	Fork head transcription factor 1
890.9307	4	-1.2	MSKHHPDLVLCR	M(Acetyl+Oxidation)SK(2009.9485)HHPDLVLC(Carbamidomethyl)R	MEDLLNNAKQHLCMR	MEDLLNNAK(1687.8174)QHLC(Carbamidomethyl)MR	aleitner_M1012_007	90.4865	16.6	1.0	3.5	4.5	2677	693	4.1	3335	889	12.1	Q9UTB8	3	1	0	0	P36589	9	1	0	0	13267.4	SCHPO	Pre-mRNA-splicing factor ini1	28160.9	SCHPO	Cell division control protein 14
862.4557	4	-9.9	EKAIWQIHEK	EK(2165.1402)AIWQIHEK	KPPVMSLQNTLQSVQTEK	K(1418.7558)PPVMSLQNTLQSVQTEK	aleitner_M1012_007	88.6903	10.7	5.5	3.5	1.4	2306	425	1.3	2473	568	9.3	Q9C0Z1	403	1	0	0	Q10189	72	1	0	0	68966.8	SCHPO	Uncharacterized transcriptional regulatory protein PB24D3.01	10129.7	SCHPO	Mitosis-specific protein spo12
832.4242	3	-9.2	AKTNDTLDAIK	AK(1305.6387)TNDTLDAIK	MNSNSTLFVR	1326.7031-MNSNSTLFVR	aleitner_M1012_007	94.4175	10.8	3.0	3.5	1.4	3542	666	1.4	3542	701	9.4	O74401	419	1	0	0	O74400	1	1	0	0	54626.3	SCHPO	ERO1-like protein 1	77034.7	SCHPO	Uncharacterized RNA-binding protein C4F6.14
984.2285	4	-5.1	LMEKISLNGK	LMEK(2801.2727)ISLNGK	ISEVTEDSIDEDKQNEVDPSTSAR	ISEVTEDSIDEDK(1269.7003)QNEVDPSTSAR	aleitner_M1012_007	30.4140	14.5	3.9	3.5	5.3	1850	213	4.8	2600	337	9.2	Q92380	387	1	0	0	O42854	723	1	0	0	107419.6	SCHPO	Meiotic recombination protein rec11	170528.8	SCHPO	SH3 domain-containing protein C23A1.17
735.5086	6	-3.5	MFYKACPSTLTCSK	M(Met-loss+Acetyl)FYK(2803.2858)AC(Carbamidomethyl)PSTLTC(Carbamidomethyl)SK	MSSQSYYMNDLDDLRSLESSTLNK	1741.8055-M(Met-loss)SSQSYYMNDLDDLRSLESSTLNK	aleitner_M1012_007	55.1297	9.1	1.8	3.5	1.4	1212	252	1.3	1308	349	7.7	Q12704	4	1	0	0	Q10177	1	1	0	0	116046.4	SCHPO	DNA polymerase gamma	57641.8	SCHPO	Manganese transporter pdt1
553.0275	4	10.0	MDVGTMGSR	1255.6482-MDVGTMGSR	NKMADSIPVK	NK(1090.4787)M(Oxidation)ADSIPVK	aleitner_M1012_007	62.2028	13.4	3.8	3.6	4.7	1033	142	4.0	1629	253	8.7	Q09733	1	1	0	0	Q9Y7M8	39	1	0	0	126539.5	SCHPO	Rho guanine nucleotide exchange factor gef2	57651.3	SCHPO	Probable RNA exonuclease C9B6.11c
648.8562	4	-4.4	MKLNISYPANGTQK	1158.6397-M(Met-loss)KLNISYPANGTQK	VKGSSIFQR	VK(1570.8355)GSSIFQR	aleitner_M1012_007	34.7288	10.7	2.9	3.6	1.6	2392	509	1.4	2759	687	9.1	P05752	1	1	1	0	Q9URY3	566	1	0	0	27499.5	SCHPO	40S ribosomal protein S6-A	71879.6	SCHPO	TBC domain-containing protein C1952.17c
921.2138	4	-5.6	FLAQDVVSDHKSTNSSATFSR	FLAQDVVSDHK(1384.7384)STNSSATFSR	MGGTINAAIKQK	2434.1765-M(Oxidation)GGTINAAIKQK	aleitner_M1012_007	54.8672	13.5	2.5	3.6	5.7	480	37	2.0	4889	996	7.8	Q9USN1	538	1	0	0	O13856	1	1	0	0	116994.1	SCHPO	Sorting nexin-12	39780.3	SCHPO	Uncharacterized WD repeat-containing protein C1A6.02
805.9500	4	-1.4	WKASRPKPEIK	WK(1880.9983)ASRPKPEIK	DALAAVELKLSEEDIK	DALAAVELK(1476.8453)LSEEDIK	aleitner_M1012_007	43.6300	14.4	4.1	3.6	6.0	794	129	3.5	3951	905	8.4	O74857	39	1	0	0	Q9P7U2	329	1	0	0	36871.6	SCHPO	DNA-directed RNA polymerase III subunit rpc4	39915.2	SCHPO	Putative aryl-alcohol dehydrogenase C977.14c
1021.2107	4	1.9	QNKEQSSEGSK	Q(Gln->pyro-Glu)NK(2877.2691)EQSSEGSK	MSNLGNNITERIESDCISQNECR	1341.6048-MSNLGNNITERIESDC(Carbamidomethyl)ISQNEC(Carbamidomethyl)R	aleitner_M1012_007	56.2975	13.3	2.4	3.7	4.0	1411	316	3.8	1603	365	9.3	Q9C1W6	287	1	0	0	Q9US49	1	1	0	0	44770.7	SCHPO	Uncharacterized protein C713.09	68157.4	SCHPO	Protein sgt1
875.1323	3	5.2	MQKQDDFSFK	1349.7806-MQKQDDFSFK	LPLKSDIEAVK	LPLK(1410.6490)SDIEAVK	aleitner_M1012_007	90.4345	17.1	2.8	3.7	9.2	267	34	4.6	3242	589	10.5	Q9USK5	1	1	0	0	P87156	106	1	0	0	29455.1	SCHPO	Type 2A phosphatase activator tip41	44276.8	SCHPO	Probable 20S rRNA accumulation protein 4
825.3975	3	-0.58	MSSKPPSNTPK	1431.6266-M(Met-loss)SSKPPSNTPK	KNDEQFNDER	K(1179.6136)NDEQFNDER	aleitner_M1012_007	75.5027	14.7	1.7	3.7	8.4	143	26	5.2	919	184	8.4	Q10475	1	1	0	0	Q9P7Q8	310	1	0	0	154035.9	SCHPO	Eukaryotic translation initiation factor 4 gamma	38521.7	SCHPO	Mo25-like protein
748.0085	5	-0.22	KANFEILER	K(2616.3985)ANFEILER	KIIQNVPSSTLVFHEMIEHIK	K(1256.6765)IIQNVPSSTLVFHEM(Oxidation)IEHIK	aleitner_M1012_007	74.4217	10.9	3.6	3.7	2.5	1434	359	1.5	2915	623	8.4	O13651	266	1	0	0	Q9UT52	34	1	0	0	122916.7	SCHPO	Isoleucine--tRNA ligase, cytoplasmic	78428.0	SCHPO	Gamma-tubulin complex subunit mod21
580.8118	4	9.2	GEKVVGVCSIMK	GEK(997.5233)VVGVC(Carbamidomethyl)SIM(Oxidation)K	THAEFKK	THAEFK(1459.7415)K	aleitner_M1012_007	62.2838	12.6	4.1	3.7	7.8	92	4	1.6	5876	965	9.0	Q10499	569	1	0	0	Q9URW7	143	1	0	0	66566.5	SCHPO	Apoptosis-inducing factor 1	60921.1	SCHPO	Vacuolar protein sorting-associated protein 17
527.5970	3	-9.2	MTSQLEK	728.3779-M(Oxidation)TSQLEK	MELAK	989.4739-MELAK	aleitner_M1012_007	31.6892	17.1	4.2	3.7	12.3	50	2	3.0	7762	1005	8.9	O14185	1	1	0	0	O94452	1	1	0	0	20141.1	SCHPO	Transgelin	75945.4	SCHPO	Meiotic coiled-coil protein 1
817.0656	3	5.9	MAYTPGSRGGR	1280.6149-M(Oxidation)AYTPGSRGGR	MVAPAHNYESR	1305.6136-M(Met-loss)VAPAHNYESR	aleitner_M1012_007	30.0440	12.4	1.6	3.7	5.1	389	65	3.5	1076	210	7.3	P35551	1	1	0	0	O13908	1	1	0	0	32040.7	SCHPO	rRNA 2'-O-methyltransferase fibrillarin	27897.9	SCHPO	Uncharacterized oxidoreductase C22A12.17c
921.4316	3	-3.4	MERPTPR	1875.8334-MERPTPR	KNGIQEDSQSTDDSSK	K(1023.5172)NGIQEDSQSTDDSSK	aleitner_M1012_007	35.8527	14.1	1.2	3.8	5.3	1026	128	3.8	2665	428	8.8	Q92374	1	1	0	0	O60114	377	1	0	0	11793.5	SCHPO	Replication factor A protein 3	161461.4	SCHPO	Uncharacterized helicase C15C4.05
409.5380	3	-7.4	MAVSYK	659.2949-M(Met-loss)AVSYK	MESR	704.3745-MESR	aleitner_M1012_007	15.4228	13.1	3.2	3.9	5.3	647	89	4.7	959	157	11.0	O13953	1	1	0	0	O13924	1	1	1	0	39138.6	SCHPO	Chromatin modification-related protein eaf3	56521.3	SCHPO	Serine/threonine-protein kinase haspin homolog hrk1
695.8544	4	-9.2	MASPPILSR	1939.9276-M(Met-loss)ASPPILSR	DEQDKAVNLSAHSFNK	DEQDK(977.5546)AVNLSAHSFNK	aleitner_M1012_007	30.3212	12.3	2.6	3.9	4.5	539	95	3.0	1392	291	7.8	O42882	1	1	0	0	O94383	187	1	0	0	38200.5	SCHPO	Uncharacterized protein C8E11.05c	140523.2	SCHPO	Structural maintenance of chromosomes protein 1
643.3729	4	8.7	KDLLSLISSK	K(1466.7803)DLLSLISSK	DEAKLSMIGLPR	DEAK(1240.7279)LSMIGLPR	aleitner_M1012_007	40.4450	11.4	4.2	3.9	3.6	771	83	1.9	2443	443	9.9	Q9HGQ3	37	1	0	0	Q10096	380	1	0	0	82740.4	SCHPO	Probable zinc transporter cis4	67147.3	SCHPO	Zinc finger protein C11D3.17
1164.2966	3	2.8	MKEIFIPK	M(Met-loss+Acetyl)K(2574.3152)EIFIPK	LSTFGVEKSIAKPFEQMPTGNR	LSTFGVEK(1053.6110)SIAKPFEQMPTGNR	aleitner_M1012_007	88.6702	20.9	3.8	3.9	8.4	1639	172	7.2	2929	402	12.5	Q10299	2	1	0	0	O74309	220	1	0	0	50449.7	SCHPO	mRNA cleavage and polyadenylation factor clp1	90434.0	SCHPO	Histone transcription regulator slm9
1220.9489	3	6.7	KQSYGLLHDIK	K(2359.0865)QSYGLLHDIK	MSSFGTLFKVTTYGESHCK	Acetyl-MSSFGTLFK(1438.7820)VTTYGESHC(Carbamidomethyl)K	aleitner_M1012_007	76.7268	20.0	2.9	3.9	10.0	486	29	6.8	2272	321	10.0	Q9HE01	68	1	0	0	O74413	9	1	0	0	19001.9	SCHPO	Uncharacterized protein C589.03c	42325.2	SCHPO	Chorismate synthase
772.8802	4	-4.2	KECHLMENINK	K(1672.8348)EC(Carbamidomethyl)HLMENINK	SPGFPKDLGDFVEK	SPGFPK(1552.7378)DLGDFVEK	aleitner_M1012_007	62.1868	14.0	1.1	3.9	3.0	2599	736	3.0	2599	739	11.0	Q10132	40	1	0	0	O60066	167	1	0	0	27108.3	SCHPO	Isopentenyl-diphosphate Delta-isomerase	34348.4	SCHPO	Alpha-ketoglutarate-dependent dioxygenase abh1
1021.2087	4	-9.0	AMSALMEKQGDDPAAMATK	AMSALMEK(2099.9470)QGDDPAAM(Oxidation)ATK	MNPDEDTEWNDILRSK	2118.9636-MNPDEDTEWNDILRSK	aleitner_M1012_007	54.6435	14.2	3.4	3.9	3.4	3307	704	3.2	3747	768	10.8	O14232	412	1	0	0	Q9Y7L1	1	1	0	0	126192.0	SCHPO	ATP-dependent RNA helicase mtr4	26246.7	SCHPO	Phosducin-like protein C2A9.09
695.3419	5	-4.1	KEDDADAENHR	K(2173.1388)EDDADAENHR	MNVLIYNGNGASKICLLR	1436.6168-MNVLIYNGNGASKIC(Carbamidomethyl)LLR	aleitner_M1012_007	76.3103	14.2	0.4	3.9	3.2	3931	860	3.2	3931	862	11.0	Q9P382	281	1	0	0	O14353	1	1	0	0	90612.6	SCHPO	Nucleoporin nup82	70632.3	SCHPO	Biotin--protein ligase
536.9409	3	-0.15	MSDLR	987.5059-MSDLR	MGTSAKMQK	758.3633-M(Met-loss)GTSAKMQK	aleitner_M1012_007	47.8783	15.1	3.8	4.0	5.6	825	145	5.0	1155	207	10.0	P79088	1	1	1	0	Q9UT93	1	1	0	0	53254.2	SCHPO	Protein transport protein sec61 subunit alpha	59569.5	SCHPO	NEDD8-activating enzyme E1 regulatory subunit
681.5703	4	-8.7	MNPYETEIYK	1419.6956-M(Oxidation)NPYETEIYK	MDEFKQLDLK	1440.6483-M(Oxidation)DEFKQLDLK	aleitner_M1012_007	34.4082	10.7	3.6	4.0	1.4	3353	523	1.3	3605	688	9.3	O74467	1	1	0	0	O94393	1	1	0	0	36499.2	SCHPO	SET domain-containing protein 5	23891.4	SCHPO	Probable 26S proteasome regulatory subunit p27
649.0799	4	2.2	LVKAMEDVMVR	LVK(1286.6064)AM(Oxidation)EDVMVR	MSVESQPVEK	1443.7466-M(Oxidation)SVESQPVEK	aleitner_M1012_007	51.2457	10.8	2.7	4.1	1.4	2027	359	1.4	2027	415	9.4	I7A0C5	656	1	1	0	P87147	1	1	0	0	98594.8	SCHPM	DNA-directed RNA polymerase (Fragment)	18785.5	SCHPO	Nascent polypeptide-associated complex subunit alpha
627.2977	3	-5.5	MTQKNTGPR	847.3633-MTQKNTGPR	MAEESK	1169.5863-M(Oxidation)AEESK	aleitner_M1012_007	27.3730	12.5	2.5	4.1	2.0	2324	480	1.9	2469	542	10.5	O94392	1	1	0	0	O42890	1	1	0	0	51135.4	SCHPO	Uncharacterized transcriptional regulatory protein C2H10.01	90127.5	SCHPO	Copper amine oxidase-like protein cao2
655.8668	4	1.3	MDFNNIPLATIK	1227.7227-M(Oxidation)DFNNIPLATIK	KVIGNYVLGK	K(1529.7800)VIGNYVLGK	aleitner_M1012_007	46.6603	12.6	2.5	4.1	3.2	1352	219	1.3	4369	1006	9.4	P87110	1	1	0	0	P22987	120	1	0	0	61137.5	SCHPO	Myo-inositol transporter 2	98750.2	SCHPO	Protein kinase kin1
539.1164	5	7.3	ILKSNFPNVLVNVASK	ILK(948.5168)SNFPNVLVNVASK	MTVLTSYK	1880.0771-M(Met-loss)TVLTSYK	aleitner_M1012_007	61.9833	10.9	1.1	4.1	5.5	146	46	2.2	1298	744	7.9	Q09888	166	1	0	0	Q09678	1	1	0	0	48785.1	SCHPO	Meiotically up-regulated gene 160 protein	10296.2	SCHPO	Uncharacterized protein C5H10.07
687.9180	5	-6.7	MVASNNMKGLR	2198.9653-M(Oxidation)VASNNMKGLR	MSNLEPKYYMQFHEQT	M(Oxidation)SNLEPK(1373.6795)YYMQFHEQT	aleitner_M1012_007	53.1957	10.3	3.8	4.1	1.4	2803	630	0.9	4045	1046	8.9	Q9C0W7	1	1	0	0	Q10210	382	1	0	0	100080.2	SCHPO	AP-2 complex subunit alpha	44717.1	SCHPO	SWR1 complex subunit swc3
903.0956	3	-3.1	IEGCDSKEEAQFYLGK	IEGC(Carbamidomethyl)DSK(833.4171)EEAQFYLGK	MAIDYSK	2010.9245-M(Met-loss)AIDYSK	aleitner_M1012_007	40.6017	13.5	2.3	4.1	4.3	1309	232	3.2	2610	501	11.3	Q9USG6	39	1	1	0	O94740	1	1	0	0	12108.3	SCHPO	60S ribosomal protein L33-B	52554.5	SCHPO	Hsp90 co-chaperone Cdc37
633.3455	4	-9.8	EKGPFQMLGR	EK(1351.7864)GPFQM(Oxidation)LGR	SAKPVVPKFNK	SAK(1315.6595)PVVPKFNK	aleitner_M1012_007	38.4810	9.1	0.9	4.1	1.3	1375	276	-0.2	4207	943	7.8	O94570	21	1	0	0	Q09700	483	1	0	0	54756.1	SCHPO	Aromatic amino acid aminotransferase C1773.13	55052.1	SCHPO	Uncharacterized protein C2F7.09c
597.9578	5	3.8	MVESKIIK	2169.2297-M(Met-loss)VESKIIK	MVKNLLLDIEGTVGSISFVK	953.5797-M(Met-loss)VKNLLLDIEGTVGSISFVK	aleitner_M1012_007	63.6332	14.5	2.9	4.1	5.1	1133	124	3.9	2321	336	9.4	Q10297	1	1	0	0	Q9P6Q2	1	1	0	0	111865.4	SCHPO	Importin subunit beta-5	24423.9	SCHPO	Enolase-phosphatase E1
961.0291	5	-3.3	MPVAEIKNATQQPSSTNR	M(Oxidation)PVAEIK(2813.1458)NATQQPSSTNR	MQNEYVDMNSSSEDSDGDSILEEGR	2125.0474-M(Met-loss)QNEYVDMNSSSEDSDGDSILEEGR	aleitner_M1012_007	78.4485	11.4	2.4	4.2	3.0	1508	425	2.0	3041	847	8.4	O14270	7	1	0	0	Q9UTK6	1	1	0	0	81128.8	SCHPO	Fork head transcription factor 1	91670.1	SCHPO	G-patch domain-containing protein C1486.03
[truncated: 3,528 more rows]
