# Supplementary material for: ECL: an exhaustive search tool for the identification of cross-linked peptides using whole database
Source: BMC Bioinformatics. 2016 May 20;17:217. doi: 10.1186/s12859-016-1073-y (PMC4874008; doi:10.1186/s12859-016-1073-y)
Supplement: Additional file 2 — Detailed results of synthetic peptides and 26S Proteasome samples. (ZIP 4432 kb) [file 12859_2016_1073_MOESM2_ESM.zip › Detailed_results/Synthetic_peptides/XL_midK.mzXML.inter.csv]

scan_num	spectrum_precursor_mz	charge	score	delta_score	abs_ppm	peptide_1	site_1	mod_1	protein_1	protein_annotation_1	peptide_2	site_2	mod_2	protein_2	protein_annotation_2	q_value
17120	1323.7429	2	0.5994	0.60	3.41	EAKELIEGLPR	3		Synth_2		EAKELIEGLPR	3		Synth_2		0.0000
16609	1323.7373	2	0.5715	0.60	-0.83	EAKELIEGLPR	3		Synth_2		EAKELIEGLPR	3		Synth_2		0.0000
16588	1323.729	2	0.5698	0.66	-7.11	EAKELIEGLPR	3		Synth_2		EAKELIEGLPR	3		Synth_2		0.0000
16760	1323.7439	2	0.5337	0.60	4.15	EAKELIEGLPR	3		Synth_2		EAKELIEGLPR	3		Synth_2		0.0000
17859	1323.7406	2	0.5247	0.60	1.66	EAKELIEGLPR	3		Synth_2		EAKELIEGLPR	3		Synth_2		0.0000
16944	1323.7401	2	0.5176	0.60	1.29	EAKELIEGLPR	3		Synth_2		EAKELIEGLPR	3		Synth_2		0.0000
16336	1323.7446	2	0.5158	0.60	4.71	EAKELIEGLPR	3		Synth_2		EAKELIEGLPR	3		Synth_2		0.0000
15616	662.36804	4	0.4980	0.57	-7.20	EAKELIEGLPR	3		Synth_2		EAKELIEGLPR	3		Synth_2		0.0000
11227	460.4521	5	0.4900	0.67	0.85	KELDDLR	1		Synth_1		EVRKELDDLR	4		Synth_1		0.0000
16398	1323.7407	2	0.4893	0.60	1.75	EAKELIEGLPR	3		Synth_2		EAKELIEGLPR	3		Synth_2		0.0000
15001	662.3688	4	0.4797	0.65	-6.09	EAKELIEGLPR	3		Synth_2		EAKELIEGLPR	3		Synth_2		0.0000
15429	662.3684	4	0.4790	0.65	-6.64	EAKELIEGLPR	3		Synth_2		EAKELIEGLPR	3		Synth_2		0.0000
16159	662.37085	4	0.4729	0.63	-2.95	EAKELIEGLPR	3		Synth_2		EAKELIEGLPR	3		Synth_2		0.0000
33033	662.37384	4	0.4688	0.68	1.57	EAKELIEGLPR	3		Synth_2		EAKELIEGLPR	3		Synth_2		0.0000
14627	662.3679	4	0.4645	0.65	-7.38	EAKELIEGLPR	3		Synth_2		EAKELIEGLPR	3		Synth_2		0.0000
25205	662.37274	4	0.4603	0.62	-0.09	EAKELIEGLPR	3		Synth_2		EAKELIEGLPR	3		Synth_2		0.0000
14816	662.36786	4	0.4530	0.64	-7.48	EAKELIEGLPR	3		Synth_2		EAKELIEGLPR	3		Synth_2		0.0000
29184	662.3732	4	0.4505	0.58	0.65	EAKELIEGLPR	3		Synth_2		EAKELIEGLPR	3		Synth_2		0.0000
11220	575.31177	4	0.4478	0.75	-1.81	KELDDLR	1		Synth_1		EVRKELDDLR	4		Synth_1		0.0000
34607	662.3743	4	0.4308	0.63	2.31	EAKELIEGLPR	3		Synth_2		EAKELIEGLPR	3		Synth_2		0.0000
15975	662.37476	4	0.4283	0.61	2.95	EAKELIEGLPR	3		Synth_2		EAKELIEGLPR	3		Synth_2		0.0000
17677	1323.7317	2	0.4263	0.60	-5.08	EAKELIEGLPR	3		Synth_2		EAKELIEGLPR	3		Synth_2		0.0000
14924	662.3774	4	0.4241	0.68	6.92	EAKELIEGLPR	3		Synth_2		EAKELIEGLPR	3		Synth_2		0.0000
25535	662.3738	4	0.4232	0.64	1.48	EAKELIEGLPR	3		Synth_2		EAKELIEGLPR	3		Synth_2		0.0000
17504	662.3752	4	0.4220	0.66	3.60	EAKELIEGLPR	3		Synth_2		EAKELIEGLPR	3		Synth_2		0.0000
34466	662.3742	4	0.4218	0.63	2.12	EAKELIEGLPR	3		Synth_2		EAKELIEGLPR	3		Synth_2		0.0000
17856	662.3772	4	0.4209	0.65	6.64	EAKELIEGLPR	3		Synth_2		EAKELIEGLPR	3		Synth_2		0.0000
22664	662.37415	4	0.4184	0.68	2.03	EAKELIEGLPR	3		Synth_2		EAKELIEGLPR	3		Synth_2		0.0000
20389	662.3743	4	0.4178	0.64	2.31	EAKELIEGLPR	3		Synth_2		EAKELIEGLPR	3		Synth_2		0.0000
17328	662.3764	4	0.4171	0.66	5.44	EAKELIEGLPR	3		Synth_2		EAKELIEGLPR	3		Synth_2		0.0000
30838	662.37366	4	0.4171	0.68	1.29	EAKELIEGLPR	3		Synth_2		EAKELIEGLPR	3		Synth_2		0.0000
34739	662.37384	4	0.4168	0.63	1.57	EAKELIEGLPR	3		Synth_2		EAKELIEGLPR	3		Synth_2		0.0000
17141	662.37695	4	0.4160	0.63	6.28	EAKELIEGLPR	3		Synth_2		EAKELIEGLPR	3		Synth_2		0.0000
17307	1323.7412	2	0.4145	0.60	2.12	EAKELIEGLPR	3		Synth_2		EAKELIEGLPR	3		Synth_2		0.0000
28489	662.37213	4	0.4137	0.64	-1.02	EAKELIEGLPR	3		Synth_2		EAKELIEGLPR	3		Synth_2		0.0000
30509	662.37335	4	0.4124	0.65	0.83	EAKELIEGLPR	3		Synth_2		EAKELIEGLPR	3		Synth_2		0.0000
24193	662.37396	4	0.4096	0.64	1.75	EAKELIEGLPR	3		Synth_2		EAKELIEGLPR	3		Synth_2		0.0000
20036	662.3748	4	0.4088	0.59	3.05	EAKELIEGLPR	3		Synth_2		EAKELIEGLPR	3		Synth_2		0.0000
26540	662.3738	4	0.4070	0.68	1.48	EAKELIEGLPR	3		Synth_2		EAKELIEGLPR	3		Synth_2		0.0000
30339	662.3735	4	0.4041	0.63	1.02	EAKELIEGLPR	3		Synth_2		EAKELIEGLPR	3		Synth_2		0.0000
15252	662.3701	4	0.4034	0.66	-4.06	EAKELIEGLPR	3		Synth_2		EAKELIEGLPR	3		Synth_2		0.0000
18384	662.3749	4	0.4005	0.62	3.14	EAKELIEGLPR	3		Synth_2		EAKELIEGLPR	3		Synth_2		0.0000
17680	662.37476	4	0.4005	0.66	2.95	EAKELIEGLPR	3		Synth_2		EAKELIEGLPR	3		Synth_2		0.0000
27534	662.3741	4	0.3998	0.65	1.94	EAKELIEGLPR	3		Synth_2		EAKELIEGLPR	3		Synth_2		0.0000
24696	662.3735	4	0.3998	0.64	1.02	EAKELIEGLPR	3		Synth_2		EAKELIEGLPR	3		Synth_2		0.0000
18560	662.3748	4	0.3994	0.63	3.05	EAKELIEGLPR	3		Synth_2		EAKELIEGLPR	3		Synth_2		0.0000
29014	662.3738	4	0.3965	0.63	1.48	EAKELIEGLPR	3		Synth_2		EAKELIEGLPR	3		Synth_2		0.0000
31002	662.37335	4	0.3956	0.64	0.83	EAKELIEGLPR	3		Synth_2		EAKELIEGLPR	3		Synth_2		0.0000
26875	662.3739	4	0.3952	0.65	1.66	EAKELIEGLPR	3		Synth_2		EAKELIEGLPR	3		Synth_2		0.0000
21972	662.3735	4	0.3947	0.63	1.02	EAKELIEGLPR	3		Synth_2		EAKELIEGLPR	3		Synth_2		0.0000
23160	662.3739	4	0.3940	0.65	1.66	EAKELIEGLPR	3		Synth_2		EAKELIEGLPR	3		Synth_2		0.0000
16965	662.37756	4	0.3934	0.70	7.20	EAKELIEGLPR	3		Synth_2		EAKELIEGLPR	3		Synth_2		0.0000
34877	662.3742	4	0.3927	0.66	2.12	EAKELIEGLPR	3		Synth_2		EAKELIEGLPR	3		Synth_2		0.0000
35271	662.37354	4	0.3925	0.66	1.11	EAKELIEGLPR	3		Synth_2		EAKELIEGLPR	3		Synth_2		0.0000
27861	662.37256	4	0.3920	0.64	-0.37	EAKELIEGLPR	3		Synth_2		EAKELIEGLPR	3		Synth_2		0.0000
28175	662.374	4	0.3915	0.68	1.85	EAKELIEGLPR	3		Synth_2		EAKELIEGLPR	3		Synth_2		0.0000
29512	662.37305	4	0.3909	0.64	0.37	EAKELIEGLPR	3		Synth_2		EAKELIEGLPR	3		Synth_2		0.0000
18208	662.37445	4	0.3905	0.68	2.49	EAKELIEGLPR	3		Synth_2		EAKELIEGLPR	3		Synth_2		0.0000
25876	662.37384	4	0.3901	0.64	1.57	EAKELIEGLPR	3		Synth_2		EAKELIEGLPR	3		Synth_2		0.0000
28337	662.37396	4	0.3898	0.63	1.75	EAKELIEGLPR	3		Synth_2		EAKELIEGLPR	3		Synth_2		0.0000
26375	662.3736	4	0.3894	0.70	1.20	EAKELIEGLPR	3		Synth_2		EAKELIEGLPR	3		Synth_2		0.0000
22995	662.37366	4	0.3894	0.60	1.29	EAKELIEGLPR	3		Synth_2		EAKELIEGLPR	3		Synth_2		0.0000
18747	662.37415	4	0.3890	0.66	2.03	EAKELIEGLPR	3		Synth_2		EAKELIEGLPR	3		Synth_2		0.0000
34328	662.37427	4	0.3889	0.66	2.21	EAKELIEGLPR	3		Synth_2		EAKELIEGLPR	3		Synth_2		0.0000
19684	662.37396	4	0.3888	0.65	1.75	EAKELIEGLPR	3		Synth_2		EAKELIEGLPR	3		Synth_2		0.0000
16581	1323.7456	2	0.3881	0.60	5.44	EAKELIEGLPR	3		Synth_2		EAKELIEGLPR	3		Synth_2		0.0000
18032	662.3756	4	0.3877	0.65	4.25	EAKELIEGLPR	3		Synth_2		EAKELIEGLPR	3		Synth_2		0.0000
29347	662.37335	4	0.3873	0.64	0.83	EAKELIEGLPR	3		Synth_2		EAKELIEGLPR	3		Synth_2		0.0000
31491	662.37463	4	0.3869	0.63	2.77	EAKELIEGLPR	3		Synth_2		EAKELIEGLPR	3		Synth_2		0.0000
23687	662.3733	4	0.3868	0.64	0.74	EAKELIEGLPR	3		Synth_2		EAKELIEGLPR	3		Synth_2		0.0000
31601	662.3725	4	0.3864	0.66	-0.46	EAKELIEGLPR	3		Synth_2		EAKELIEGLPR	3		Synth_2		0.0000
33985	666.86975	4	0.3849	0.89	0.73	EAKELIEGLPR	3		Synth_2		EVRKELDDLR	4		Synth_1		0.0000
27207	662.3742	4	0.3846	0.67	2.12	EAKELIEGLPR	3		Synth_2		EAKELIEGLPR	3		Synth_2		0.0000
18923	662.37476	4	0.3833	0.63	2.95	EAKELIEGLPR	3		Synth_2		EAKELIEGLPR	3		Synth_2		0.0000
20837	662.3727	4	0.3822	0.59	-0.18	EAKELIEGLPR	3		Synth_2		EAKELIEGLPR	3		Synth_2		0.0000
25370	662.3738	4	0.3822	0.67	1.48	EAKELIEGLPR	3		Synth_2		EAKELIEGLPR	3		Synth_2		0.0000
30674	662.37317	4	0.3811	0.64	0.55	EAKELIEGLPR	3		Synth_2		EAKELIEGLPR	3		Synth_2		0.0000
21795	662.37415	4	0.3809	0.66	2.03	EAKELIEGLPR	3		Synth_2		EAKELIEGLPR	3		Synth_2		0.0000
28849	662.3741	4	0.3802	0.65	1.94	EAKELIEGLPR	3		Synth_2		EAKELIEGLPR	3		Synth_2		0.0000
32640	662.3734	4	0.3781	0.63	0.92	EAKELIEGLPR	3		Synth_2		EAKELIEGLPR	3		Synth_2		0.0000
31534	666.8688	4	0.3775	0.82	-0.73	EAKELIEGLPR	3		Synth_2		EVRKELDDLR	4		Synth_1		0.0000
17500	1323.7441	2	0.3769	0.60	4.34	EAKELIEGLPR	3		Synth_2		EAKELIEGLPR	3		Synth_2		0.0000
21454	662.37445	4	0.3764	0.69	2.49	EAKELIEGLPR	3		Synth_2		EAKELIEGLPR	3		Synth_2		0.0000
21277	662.3736	4	0.3760	0.64	1.20	EAKELIEGLPR	3		Synth_2		EAKELIEGLPR	3		Synth_2		0.0000
26041	662.3744	4	0.3760	0.64	2.40	EAKELIEGLPR	3		Synth_2		EAKELIEGLPR	3		Synth_2		0.0000
17688	1323.7426	2	0.3757	0.61	3.14	EAKELIEGLPR	3		Synth_2		EAKELIEGLPR	3		Synth_2		0.0000
26215	662.37384	4	0.3754	0.64	1.57	EAKELIEGLPR	3		Synth_2		EAKELIEGLPR	3		Synth_2		0.0000
31607	1323.7368	2	0.3747	0.63	-1.20	EAKELIEGLPR	3		Synth_2		EAKELIEGLPR	3		Synth_2		0.0000
15540	530.09607	5	0.3732	0.67	-6.83	EAKELIEGLPR	3		Synth_2		EAKELIEGLPR	3		Synth_2		0.0000
21101	662.37177	4	0.3726	0.61	-1.57	EAKELIEGLPR	3		Synth_2		EAKELIEGLPR	3		Synth_2		0.0000
33965	662.3727	4	0.3718	0.67	-0.18	EAKELIEGLPR	3		Synth_2		EAKELIEGLPR	3		Synth_2		0.0000
22612	882.8257	3	0.3717	0.64	-2.58	EAKELIEGLPR	3		Synth_2		EAKELIEGLPR	3		Synth_2		0.0000
23522	662.3735	4	0.3717	0.65	1.02	EAKELIEGLPR	3		Synth_2		EAKELIEGLPR	3		Synth_2		0.0000
24120	882.8265	3	0.3705	0.73	-1.66	EAKELIEGLPR	3		Synth_2		EAKELIEGLPR	3		Synth_2		0.0000
26704	662.3738	4	0.3698	0.64	1.48	EAKELIEGLPR	3		Synth_2		EAKELIEGLPR	3		Synth_2		0.0000
31726	662.3737	4	0.3689	0.66	1.38	EAKELIEGLPR	3		Synth_2		EAKELIEGLPR	3		Synth_2		0.0000
23116	882.8282	3	0.3689	0.72	0.28	EAKELIEGLPR	3		Synth_2		EAKELIEGLPR	3		Synth_2		0.0000
24022	662.3737	4	0.3687	0.61	1.38	EAKELIEGLPR	3		Synth_2		EAKELIEGLPR	3		Synth_2		0.0000
28012	662.3733	4	0.3686	0.61	0.74	EAKELIEGLPR	3		Synth_2		EAKELIEGLPR	3		Synth_2		0.0000
24356	662.3742	4	0.3675	0.63	2.12	EAKELIEGLPR	3		Synth_2		EAKELIEGLPR	3		Synth_2		0.0000
27040	662.3735	4	0.3674	0.66	1.02	EAKELIEGLPR	3		Synth_2		EAKELIEGLPR	3		Synth_2		0.0000
31429	662.3733	4	0.3670	0.63	0.74	EAKELIEGLPR	3		Synth_2		EAKELIEGLPR	3		Synth_2		0.0000
31863	662.3721	4	0.3670	0.64	-1.11	EAKELIEGLPR	3		Synth_2		EAKELIEGLPR	3		Synth_2		0.0000
13320	666.8761	4	0.3668	0.87	10.27	EAKELIEGLPR	3		Synth_2		EVRKELDDLR	4		Synth_1		0.0000
33364	882.82635	3	0.3646	0.58	-1.85	EAKELIEGLPR	3		Synth_2		EAKELIEGLPR	3		Synth_2		0.0000
29047	666.8696	4	0.3643	0.84	0.55	EAKELIEGLPR	3		Synth_2		EVRKELDDLR	4		Synth_1		0.0000
22829	662.3736	4	0.3640	0.69	1.20	EAKELIEGLPR	3		Synth_2		EAKELIEGLPR	3		Synth_2		0.0000
28700	882.8271	3	0.3631	0.71	-1.02	EAKELIEGLPR	3		Synth_2		EAKELIEGLPR	3		Synth_2		0.0000
22147	662.374	4	0.3623	0.67	1.85	EAKELIEGLPR	3		Synth_2		EAKELIEGLPR	3		Synth_2		0.0000
33844	662.374	4	0.3622	0.62	1.85	EAKELIEGLPR	3		Synth_2		EAKELIEGLPR	3		Synth_2		0.0000
25029	662.3731	4	0.3615	0.66	0.46	EAKELIEGLPR	3		Synth_2		EAKELIEGLPR	3		Synth_2		0.0087
30717	666.87006	4	0.3600	0.84	1.19	EAKELIEGLPR	3		Synth_2		EVRKELDDLR	4		Synth_1		0.0087
32902	662.37524	4	0.3591	0.60	3.69	EAKELIEGLPR	3		Synth_2		EAKELIEGLPR	3		Synth_2		0.0087
33416	882.8288	3	0.3588	0.72	0.92	EAKELIEGLPR	3		Synth_2		EAKELIEGLPR	3		Synth_2		0.0087
32903	882.8311	3	0.3581	0.62	3.60	EAKELIEGLPR	3		Synth_2		EAKELIEGLPR	3		Synth_2		0.0087
7609	694.7354	3	0.3580	0.96	-6.92	KALKWLR	4		FBgn0050035	CG30035 desc="" FlyBase_Annotation_IDs:CG30035-PB length=489 UniProt="Q86P59;Q9V608;Q9V609"	KEQELDLR	1		FBgn0025641	CG14622 desc="" FlyBase_Annotation_IDs:CG14622-PC length=1455 UniProt="Q7YZA4;Q8IRY0;Q8MT16;Q9W5A4"	0.0087
35012	662.3738	4	0.3537	0.67	1.48	EAKELIEGLPR	3		Synth_2		EAKELIEGLPR	3		Synth_2		0.0161
20210	662.3744	4	0.3534	0.68	2.40	EAKELIEGLPR	3		Synth_2		EAKELIEGLPR	3		Synth_2		0.0161
35146	662.3744	4	0.3534	0.61	2.40	EAKELIEGLPR	3		Synth_2		EAKELIEGLPR	3		Synth_2		0.0161
23357	662.3723	4	0.3534	0.67	-0.74	EAKELIEGLPR	3		Synth_2		EAKELIEGLPR	3		Synth_2		0.0161
24862	662.3738	4	0.3528	0.63	1.48	EAKELIEGLPR	3		Synth_2		EAKELIEGLPR	3		Synth_2		0.0161
32512	882.8293	3	0.3526	0.61	1.48	EAKELIEGLPR	3		Synth_2		EAKELIEGLPR	3		Synth_2		0.0161
22105	882.82544	3	0.3523	0.65	-2.86	EAKELIEGLPR	3		Synth_2		EAKELIEGLPR	3		Synth_2		0.0161
30011	662.37317	4	0.3519	0.72	0.55	EAKELIEGLPR	3		Synth_2		EAKELIEGLPR	3		Synth_2		0.0161
27369	666.8697	4	0.3490	0.80	0.64	EAKELIEGLPR	3		Synth_2		EVRKELDDLR	4		Synth_1		0.0161
23324	533.6976	5	0.3471	0.86	1.28	EAKELIEGLPR	3		Synth_2		EVRKELDDLR	4		Synth_1		0.0299
14518	666.8706	4	0.3469	0.86	2.02	EAKELIEGLPR	3		Synth_2		EVRKELDDLR	4		Synth_1		0.0299
15439	666.3659	4	0.3446	1.00	-4.68	EAKELIEGLPR	3		Synth_2		FKRSEFSTLR	2		FBgn0031534	CG2774 desc="" FlyBase_Annotation_IDs:CG2774-PA length=458 UniProt="Q8MS29;Q9VQQ6"	0.0299
17306	882.82935	3	0.3441	0.66	1.57	EAKELIEGLPR	3		Synth_2		EAKELIEGLPR	3		Synth_2		0.0299
16346	662.38025	4	0.3439	0.72	11.26	EAKELIEGLPR	3		Synth_2		EAKELIEGLPR	3		Synth_2		0.0299
10198	894.81647	3	0.3434	0.73	-2.37	EVRKELDDLR	4		Synth_1		EVRKELDDLR	4		Synth_1		0.0299
34218	666.8701	4	0.3433	0.88	1.28	EAKELIEGLPR	3		Synth_2		EVRKELDDLR	4		Synth_1		0.0299
23493	882.82806	3	0.3417	0.65	0.09	EAKELIEGLPR	3		Synth_2		EAKELIEGLPR	3		Synth_2		0.0299
20562	662.3734	4	0.3413	0.62	0.92	EAKELIEGLPR	3		Synth_2		EAKELIEGLPR	3		Synth_2		0.0299
31252	666.8732	4	0.3411	0.87	5.96	EAKELIEGLPR	3		Synth_2		EVRKELDDLR	4		Synth_1		0.0299
29936	882.8247	3	0.3403	0.61	-3.69	EAKELIEGLPR	3		Synth_2		EAKELIEGLPR	3		Synth_2		0.0299
33140	662.37384	4	0.3392	0.67	1.57	EAKELIEGLPR	3		Synth_2		EAKELIEGLPR	3		Synth_2		0.0441
24510	666.86945	4	0.3391	0.84	0.27	EAKELIEGLPR	3		Synth_2		EVRKELDDLR	4		Synth_1		0.0441
21701	882.82684	3	0.3380	0.67	-1.29	EAKELIEGLPR	3		Synth_2		EAKELIEGLPR	3		Synth_2		0.0479
12530	561.0556	4	0.3378	0.90	-6.54	RKLMK	2		FBgn0051665	CG31665 desc="" FlyBase_Annotation_IDs:CG31665-PB length=1101 UniProt="Q8MYS3;Q9VQ47"	LYLDSSTSEKSAK	10		FBgn0052046	CG32046 desc="" FlyBase_Annotation_IDs:CG32046-PB length=1218 UniProt="Q8IQC8;Q8SXS6;Q960H7;Q9VT45"	0.0479
23302	666.8689	4	0.3376	0.86	-0.55	EAKELIEGLPR	3		Synth_2		EVRKELDDLR	4		Synth_1		0.0479
10190	671.3644	4	0.3368	0.86	-2.09	EVRKELDDLR	4		Synth_1		EVRKELDDLR	4		Synth_1		0.0479
26333	533.69684	5	0.3363	0.82	-0.09	EAKELIEGLPR	3		Synth_2		EVRKELDDLR	4		Synth_1		0.0479
33556	662.373	4	0.3351	0.69	0.28	EAKELIEGLPR	3		Synth_2		EAKELIEGLPR	3		Synth_2		0.0479
23836	666.86945	4	0.3345	0.82	0.27	EAKELIEGLPR	3		Synth_2		EVRKELDDLR	4		Synth_1		0.0479
34089	666.871	4	0.3345	0.89	2.57	EAKELIEGLPR	3		Synth_2		EVRKELDDLR	4		Synth_1		0.0479
24955	882.8249	3	0.3345	0.69	-3.51	EAKELIEGLPR	3		Synth_2		EAKELIEGLPR	3		Synth_2		0.0479
32437	666.8697	4	0.3342	0.93	0.64	EAKELIEGLPR	3		Synth_2		EVRKELDDLR	4		Synth_1		0.0479
18660	797.1174	3	0.3332	0.97	-2.45	QVLEQKPR	6		FBgn0037530	CG2943 desc="" FlyBase_Annotation_IDs:CG2943-PA length=915 UniProt="Q95TQ6;Q9VHY6"	EAKELIEGLPR	3		Synth_2		0.0479
14892	666.86847	4	0.3316	0.86	-1.19	EAKELIEGLPR	3		Synth_2		EVRKELDDLR	4		Synth_1		0.0508
27704	662.37427	4	0.3312	0.68	2.21	EAKELIEGLPR	3		Synth_2		EAKELIEGLPR	3		Synth_2		0.0508
16605	882.8276	3	0.3300	0.67	-0.46	EAKELIEGLPR	3		Synth_2		EAKELIEGLPR	3		Synth_2		0.0508
23857	662.37427	4	0.3295	0.63	2.21	EAKELIEGLPR	3		Synth_2		EAKELIEGLPR	3		Synth_2		0.0508
21725	882.8261	3	0.3290	0.67	-2.12	EAKELIEGLPR	3		Synth_2		EAKELIEGLPR	3		Synth_2		0.0508
27703	666.87	4	0.3284	0.88	1.10	EAKELIEGLPR	3		Synth_2		EVRKELDDLR	4		Synth_1		0.0508
32276	1323.7388	2	0.3284	0.67	0.28	EAKELIEGLPR	3		Synth_2		EAKELIEGLPR	3		Synth_2		0.0508
30218	666.86993	4	0.3279	0.86	1.01	EAKELIEGLPR	3		Synth_2		EVRKELDDLR	4		Synth_1		0.0508
31916	882.8286	3	0.3278	0.68	0.74	EAKELIEGLPR	3		Synth_2		EAKELIEGLPR	3		Synth_2		0.0508
34227	882.82904	3	0.3275	0.60	1.20	EAKELIEGLPR	3		Synth_2		EAKELIEGLPR	3		Synth_2		0.0508
27370	662.3737	4	0.3272	0.69	1.38	EAKELIEGLPR	3		Synth_2		EAKELIEGLPR	3		Synth_2		0.0508
32778	662.37305	4	0.3265	0.62	0.37	EAKELIEGLPR	3		Synth_2		EAKELIEGLPR	3		Synth_2		0.0508
26864	882.8277	3	0.3263	0.68	-0.28	EAKELIEGLPR	3		Synth_2		EAKELIEGLPR	3		Synth_2		0.0508
21762	719.1626	4	0.3262	0.95	-9.35	EAKELIEGLPR	3		Synth_2		ARIVVNKLADINR	7		FBgn0039709	Cad99C desc="" FlyBase_Annotation_IDs:CG31009-PA length=1706 UniProt="Q9VAF5"	0.0508
17658	882.82794	3	0.3258	0.68	0.00	EAKELIEGLPR	3		Synth_2		EAKELIEGLPR	3		Synth_2		0.0508
7699	510.78232	4	0.3251	0.97	5.45	KELDDLR	1		Synth_1		DPEVGKTIR	6		FBgn0033518	Prx2540-2 desc="Peroxiredoxin 2540" FlyBase_Annotation_IDs:CG11765-PA length=220 UniProt="Q9GPQ0;Q9V5K7"	0.0508
34348	666.8702	4	0.3247	0.88	1.37	EAKELIEGLPR	3		Synth_2		EVRKELDDLR	4		Synth_1		0.0508
17130	882.8289	3	0.3243	0.66	1.11	EAKELIEGLPR	3		Synth_2		EAKELIEGLPR	3		Synth_2		0.0508
28501	882.8282	3	0.3239	0.58	0.28	EAKELIEGLPR	3		Synth_2		EAKELIEGLPR	3		Synth_2		0.0508
24105	666.8726	4	0.3237	0.88	5.04	EAKELIEGLPR	3		Synth_2		EVRKELDDLR	4		Synth_1		0.0508
32141	882.8184	3	0.3236	0.66	-10.80	EAKELIEGLPR	3		Synth_2		EAKELIEGLPR	3		Synth_2		0.0508
22004	666.8694	4	0.3231	0.83	0.18	EAKELIEGLPR	3		Synth_2		EVRKELDDLR	4		Synth_1		0.0508
11199	589.8175	4	0.3228	0.81	2.07	KWCPSLR	1	57.02146@C;	FBgn0011604	Iswi desc="Imitation SWI" FlyBase_Annotation_IDs:CG8625-PB length=1027 UniProt="Q24368;Q8SX14"	EVRKELDDLR	4		Synth_1		0.0508
22488	662.37415	4	0.3226	0.61	2.03	EAKELIEGLPR	3		Synth_2		EAKELIEGLPR	3		Synth_2		0.0508
12236	528.29675	4	0.3225	0.93	-9.49	EEAKSR	4		FBgn0035107	CG1216 desc="" FlyBase_Annotation_IDs:CG1216-PB length=439 UniProt="Q8SXB5;Q9W0U1"	VEKLLQSPIAR	3		FBgn0035378	CG9973 desc="" FlyBase_Annotation_IDs:CG9973-PA length=753 UniProt="Q9VZX2"	0.0508
7661	540.29834	4	0.3223	1.00	-1.24	KGQNASRK	1		FBgn0034837	CG9871 desc="" FlyBase_Annotation_IDs:CG9871-PA length=312 UniProt="Q8T3X3;Q9W1T1"	MRNEVDKLK	7		FBgn0030614	CG9072 desc="" FlyBase_Annotation_IDs:CG9072-PA length=149 UniProt="Q9VXY1"	0.0508
30553	666.86945	4	0.3223	0.90	0.27	EAKELIEGLPR	3		Synth_2		EVRKELDDLR	4		Synth_1		0.0508
13299	533.7005	5	0.3218	0.87	6.78	EAKELIEGLPR	3		Synth_2		EVRKELDDLR	4		Synth_1		0.0508
26874	666.86945	4	0.3215	0.86	0.27	EAKELIEGLPR	3		Synth_2		EVRKELDDLR	4		Synth_1		0.0508
17934	719.17346	4	0.3206	0.85	5.78	EAKELIEGLPR	3		Synth_2		ARIVVNKLADINR	7		FBgn0039709	Cad99C desc="" FlyBase_Annotation_IDs:CG31009-PA length=1706 UniProt="Q9VAF5"	0.0508
33590	666.8689	4	0.3205	0.92	-0.55	EAKELIEGLPR	3		Synth_2		EVRKELDDLR	4		Synth_1		0.0508
22092	533.698	5	0.3202	0.91	2.11	EAKELIEGLPR	3		Synth_2		EVRKELDDLR	4		Synth_1		0.0508
32510	662.3752	4	0.3201	0.66	3.60	EAKELIEGLPR	3		Synth_2		EAKELIEGLPR	3		Synth_2		0.0508
25459	882.8281	3	0.3197	0.67	0.18	EAKELIEGLPR	3		Synth_2		EAKELIEGLPR	3		Synth_2		0.0508
23825	882.82794	3	0.3193	0.66	0.00	EAKELIEGLPR	3		Synth_2		EAKELIEGLPR	3		Synth_2		0.0508
33430	666.87006	4	0.3191	0.94	1.19	EAKELIEGLPR	3		Synth_2		EVRKELDDLR	4		Synth_1		0.0508
14213	533.69775	5	0.3190	0.95	1.65	EAKELIEGLPR	3		Synth_2		EVRKELDDLR	4		Synth_1		0.0508
15396	666.87006	4	0.3190	0.85	1.19	EAKELIEGLPR	3		Synth_2		EVRKELDDLR	4		Synth_1		0.0508
26364	666.86914	4	0.3187	0.82	-0.18	EAKELIEGLPR	3		Synth_2		EVRKELDDLR	4		Synth_1		0.0508
31962	882.83014	3	0.3179	0.69	2.49	EAKELIEGLPR	3		Synth_2		EAKELIEGLPR	3		Synth_2		0.0508
22666	653.3684	4	0.3174	0.93	7.11	QTAPATATTTKK	11		FBgn0051224	CG31224 desc="" FlyBase_Annotation_IDs:CG31224-PA length=1784 UniProt="Q86NX5;Q8IG87;Q8T3J8;Q9VE54"	EAKELIEGLPR	3		Synth_2		0.0508
24011	666.87024	4	0.3173	0.89	1.47	EAKELIEGLPR	3		Synth_2		EVRKELDDLR	4		Synth_1		0.0508
18060	527.29395	3	0.3172	0.62	-7.65	HKAAK	2		FBgn0032207	CG5640 desc="" FlyBase_Annotation_IDs:CG5640-PB length=939 UniProt="Q8MQK3;Q9VL07"	KELDDLR	1		Synth_1		0.0508
33222	1323.7434	2	0.3172	0.35	3.78	EAKELIEGLPR	3		Synth_2		EAKELIEGLPR	3		Synth_2		0.0508
34486	666.8697	4	0.3167	0.87	0.64	EAKELIEGLPR	3		Synth_2		EVRKELDDLR	4		Synth_1		0.0508
28685	882.83374	3	0.3165	0.68	6.55	EAKELIEGLPR	3		Synth_2		EAKELIEGLPR	3		Synth_2		0.0508
26693	666.86926	4	0.3163	0.79	0.00	EAKELIEGLPR	3		Synth_2		EVRKELDDLR	4		Synth_1		0.0508
8253	413.03598	5	0.3162	0.73	8.53	KELDDLR	1		Synth_1		GIFVTNTKR	8		FBgn0029896	CG3168 desc="" FlyBase_Annotation_IDs:CG3168-PC length=632 UniProt="Q9W3W9"	0.0508
27206	666.8693	4	0.3161	0.87	0.09	EAKELIEGLPR	3		Synth_2		EVRKELDDLR	4		Synth_1		0.0508
25172	666.86993	4	0.3160	0.82	1.01	EAKELIEGLPR	3		Synth_2		EVRKELDDLR	4		Synth_1		0.0508
15494	533.69763	5	0.3160	0.78	1.47	EAKELIEGLPR	3		Synth_2		EVRKELDDLR	4		Synth_1		0.0508
21884	882.825	3	0.3159	0.64	-3.32	EAKELIEGLPR	3		Synth_2		EAKELIEGLPR	3		Synth_2		0.0508
30175	662.3736	4	0.3159	0.70	1.20	EAKELIEGLPR	3		Synth_2		EAKELIEGLPR	3		Synth_2		0.0508
11454	671.3651	4	0.3156	0.99	-1.00	EVRKELDDLR	4		Synth_1		EVRKELDDLR	4		Synth_1		0.0539
34029	882.82886	3	0.3151	0.69	1.02	EAKELIEGLPR	3		Synth_2		EAKELIEGLPR	3		Synth_2		0.0539
22447	882.82855	3	0.3151	0.60	0.65	EAKELIEGLPR	3		Synth_2		EAKELIEGLPR	3		Synth_2		0.0539
34907	882.82904	3	0.3149	0.64	1.20	EAKELIEGLPR	3		Synth_2		EAKELIEGLPR	3		Synth_2		0.0539
9433	575.3132	4	0.3147	0.90	0.64	KELDDLR	1		Synth_1		EVRKELDDLR	4		Synth_1		0.0539
15307	533.69867	5	0.3147	0.88	3.39	EAKELIEGLPR	3		Synth_2		EVRKELDDLR	4		Synth_1		0.0539
24674	666.86884	4	0.3145	0.92	-0.64	EAKELIEGLPR	3		Synth_2		EVRKELDDLR	4		Synth_1		0.0539
28710	666.86914	4	0.3144	0.85	-0.18	EAKELIEGLPR	3		Synth_2		EVRKELDDLR	4		Synth_1		0.0539
25502	666.87006	4	0.3141	0.89	1.19	EAKELIEGLPR	3		Synth_2		EVRKELDDLR	4		Synth_1		0.0574
32774	882.82983	3	0.3134	0.64	2.12	EAKELIEGLPR	3		Synth_2		EAKELIEGLPR	3		Synth_2		0.0574
30373	882.8309	3	0.3132	0.63	3.32	EAKELIEGLPR	3		Synth_2		EAKELIEGLPR	3		Synth_2		0.0574
20075	882.83185	3	0.3129	0.68	4.43	EAKELIEGLPR	3		Synth_2		EAKELIEGLPR	3		Synth_2		0.0574
14048	533.6973	5	0.3126	0.91	0.82	EAKELIEGLPR	3		Synth_2		EVRKELDDLR	4		Synth_1		0.0574
12892	616.8498	4	0.3120	0.96	-5.25	LANLPFNKR	8		FBgn0051824	CG31824 desc="" FlyBase_Annotation_IDs:CG31824-PA length=362 UniProt="Q8IP34"	EAKELIEGLPR	3		Synth_2		0.0636
18175	882.82764	3	0.3119	0.65	-0.37	EAKELIEGLPR	3		Synth_2		EAKELIEGLPR	3		Synth_2		0.0636
28218	666.86975	4	0.3114	0.83	0.73	EAKELIEGLPR	3		Synth_2		EVRKELDDLR	4		Synth_1		0.0636
28382	666.87036	4	0.3109	0.90	1.65	EAKELIEGLPR	3		Synth_2		EVRKELDDLR	4		Synth_1		0.0636
34499	882.8288	3	0.3108	0.64	0.92	EAKELIEGLPR	3		Synth_2		EAKELIEGLPR	3		Synth_2		0.0636
16781	662.37506	4	0.3106	0.65	3.41	EAKELIEGLPR	3		Synth_2		EAKELIEGLPR	3		Synth_2		0.0636
14705	666.86975	4	0.3103	0.91	0.73	EAKELIEGLPR	3		Synth_2		EVRKELDDLR	4		Synth_1		0.0636
28348	882.8299	3	0.3099	0.70	2.21	EAKELIEGLPR	3		Synth_2		EAKELIEGLPR	3		Synth_2		0.0636
28879	666.87006	4	0.3099	0.81	1.19	EAKELIEGLPR	3		Synth_2		EVRKELDDLR	4		Synth_1		0.0636
25294	882.8277	3	0.3099	0.73	-0.28	EAKELIEGLPR	3		Synth_2		EAKELIEGLPR	3		Synth_2		0.0636
32751	882.83124	3	0.3096	0.76	3.69	EAKELIEGLPR	3		Synth_2		EAKELIEGLPR	3		Synth_2		0.0636
13112	533.6992	5	0.3096	0.87	4.40	EAKELIEGLPR	3		Synth_2		EVRKELDDLR	4		Synth_1		0.0636
10219	677.3784	4	0.3095	0.96	-0.18	KDPEVGKTIR	1		FBgn0033518	Prx2540-2 desc="Peroxiredoxin 2540" FlyBase_Annotation_IDs:CG11765-PA length=220 UniProt="Q9GPQ0;Q9V5K7"	NSTYKELFRLR	5		FBgn0036757	CG14585 desc="" FlyBase_Annotation_IDs:CG14585-PA length=611 UniProt="Q9VVL1"	0.0636
16347	882.83374	3	0.3090	0.64	6.55	EAKELIEGLPR	3		Synth_2		EAKELIEGLPR	3		Synth_2		0.0636
33137	882.8284	3	0.3088	0.73	0.55	EAKELIEGLPR	3		Synth_2		EAKELIEGLPR	3		Synth_2		0.0636
23656	882.82684	3	0.3088	0.71	-1.29	EAKELIEGLPR	3		Synth_2		EAKELIEGLPR	3		Synth_2		0.0636
22282	882.82794	3	0.3086	0.74	0.00	EAKELIEGLPR	3		Synth_2		EAKELIEGLPR	3		Synth_2		0.0636
737	496.2946	4	0.3082	0.92	-9.49	KELDDLR	1		Synth_1		KIRTAVIR	1		FBgn0053140	CG33140 desc="" FlyBase_Annotation_IDs:CG33140-PA length=720 UniProt="Q9V4I8"	0.0636
25337	666.86945	4	0.3082	0.82	0.27	EAKELIEGLPR	3		Synth_2		EVRKELDDLR	4		Synth_1		0.0636
24609	882.8278	3	0.3082	0.67	-0.18	EAKELIEGLPR	3		Synth_2		EAKELIEGLPR	3		Synth_2		0.0636
15461	665.8669	4	0.3079	0.96	9.18	EAKELIEGLPR	3		Synth_2		KWQIYCSRK	1	57.02146@C;	FBgn0025641	CG14622 desc="" FlyBase_Annotation_IDs:CG14622-PC length=1455 UniProt="Q7YZA4;Q8IRY0;Q8MT16;Q9W5A4"	0.0636
32482	1323.7489	2	0.3079	0.40	7.94	EAKELIEGLPR	3		Synth_2		EAKELIEGLPR	3		Synth_2		0.0636
24532	662.3734	4	0.3077	0.68	0.92	EAKELIEGLPR	3		Synth_2		EAKELIEGLPR	3		Synth_2		0.0636
29546	882.82745	3	0.3073	0.63	-0.55	EAKELIEGLPR	3		Synth_2		EAKELIEGLPR	3		Synth_2		0.0636
25690	666.8702	4	0.3072	0.98	1.37	EAKELIEGLPR	3		Synth_2		EVRKELDDLR	4		Synth_1		0.0636
7431	514.79834	4	0.3072	0.94	-3.80	RMQKR	4		FBgn0036757	CG14585 desc="" FlyBase_Annotation_IDs:CG14585-PA length=611 UniProt="Q9VVL1"	AELTDVLRKR	9		FBgn0050015	CG30015 desc="" FlyBase_Annotation_IDs:CG30015-PA length=1462 UniProt="Q8T0M2;Q95U05;Q9V5Q8"	0.0636
34767	882.8295	3	0.3072	0.60	1.75	EAKELIEGLPR	3		Synth_2		EAKELIEGLPR	3		Synth_2		0.0636
23824	533.6973	5	0.3071	0.88	0.82	EAKELIEGLPR	3		Synth_2		EVRKELDDLR	4		Synth_1		0.0636
17482	882.82886	3	0.3070	0.64	1.02	EAKELIEGLPR	3		Synth_2		EAKELIEGLPR	3		Synth_2		0.0636
12826	533.6979	5	0.3068	0.90	1.83	EAKELIEGLPR	3		Synth_2		EVRKELDDLR	4		Synth_1		0.0636
28869	882.8294	3	0.3066	0.67	1.66	EAKELIEGLPR	3		Synth_2		EAKELIEGLPR	3		Synth_2		0.0636
15809	666.8717	4	0.3061	0.86	3.67	EAKELIEGLPR	3		Synth_2		EVRKELDDLR	4		Synth_1		0.0645
13983	666.8765	4	0.3060	0.91	10.91	EAKELIEGLPR	3		Synth_2		EVRKELDDLR	4		Synth_1		0.0645
7533	410.04376	5	0.3060	0.96	10.80	KWCPSLR	1	57.02146@C;	FBgn0011604	Iswi desc="Imitation SWI" FlyBase_Annotation_IDs:CG8625-PB length=1027 UniProt="Q24368;Q8SX14"	FLLTRGKK	7		FBgn0029896	CG3168 desc="" FlyBase_Annotation_IDs:CG3168-PC length=632 UniProt="Q9W3W9"	0.0645
31402	666.86865	4	0.3058	0.90	-0.92	EAKELIEGLPR	3		Synth_2		EVRKELDDLR	4		Synth_1		0.0645
27169	533.6979	5	0.3058	0.89	1.83	EAKELIEGLPR	3		Synth_2		EVRKELDDLR	4		Synth_1		0.0645
31841	533.6991	5	0.3055	0.83	4.22	EAKELIEGLPR	3		Synth_2		EVRKELDDLR	4		Synth_1		0.0645
22698	525.643	3	0.3052	0.90	-2.56	KAIPR	1		FBgn0037719	bocksbeutel desc="" FlyBase_Annotation_IDs:CG9424-PB length=399 UniProt="Q9VHA7"	KMQPPPR	1		FBgn0011716	FlyBase_Annotation_IDs:CG31020-PA length=565 UniProt=""	0.0645
18153	533.698	5	0.3051	0.85	2.11	EAKELIEGLPR	3		Synth_2		EVRKELDDLR	4		Synth_1		0.0645
33743	666.8695	4	0.3051	0.87	0.37	EAKELIEGLPR	3		Synth_2		EVRKELDDLR	4		Synth_1		0.0645
20064	882.82495	3	0.3050	0.65	-3.41	EAKELIEGLPR	3		Synth_2		EAKELIEGLPR	3		Synth_2		0.0645
31263	666.8706	4	0.3050	0.89	2.02	EAKELIEGLPR	3		Synth_2		EVRKELDDLR	4		Synth_1		0.0645
35034	666.8702	4	0.3046	0.90	1.37	EAKELIEGLPR	3		Synth_2		EVRKELDDLR	4		Synth_1		0.0645
22323	662.37384	4	0.3045	0.69	1.57	EAKELIEGLPR	3		Synth_2		EAKELIEGLPR	3		Synth_2		0.0645
17468	1323.7417	2	0.3044	0.61	2.49	EAKELIEGLPR	3		Synth_2		EAKELIEGLPR	3		Synth_2		0.0683
17769	634.3526	4	0.3041	0.97	9.93	MKTEDLLHR	2		FBgn0013974	Gyc76C desc="" FlyBase_Annotation_IDs:CG8742-PB length=1525 UniProt="Q24051;Q24305;Q8IQV3"	EAKELIEGLPR	3		Synth_2		0.0683
26205	666.8694	4	0.3038	0.85	0.18	EAKELIEGLPR	3		Synth_2		EVRKELDDLR	4		Synth_1		0.0725
11324	1341.7245	2	0.3037	0.68	0.09	EVRKELDDLR	4		Synth_1		EVRKELDDLR	4		Synth_1		0.0725
19178	882.8239	3	0.3036	0.64	-4.61	EAKELIEGLPR	3		Synth_2		EAKELIEGLPR	3		Synth_2		0.0725
31306	882.8295	3	0.3034	0.64	1.75	EAKELIEGLPR	3		Synth_2		EAKELIEGLPR	3		Synth_2		0.0725
34199	662.3742	4	0.3033	0.63	2.12	EAKELIEGLPR	3		Synth_2		EAKELIEGLPR	3		Synth_2		0.0725
31272	882.82733	3	0.3031	0.69	-0.74	EAKELIEGLPR	3		Synth_2		EAKELIEGLPR	3		Synth_2		0.0725
29706	882.8284	3	0.3031	0.60	0.55	EAKELIEGLPR	3		Synth_2		EAKELIEGLPR	3		Synth_2		0.0725
32090	882.8301	3	0.3031	0.69	2.40	EAKELIEGLPR	3		Synth_2		EAKELIEGLPR	3		Synth_2		0.0725
19099	662.3732	4	0.3029	0.65	0.65	EAKELIEGLPR	3		Synth_2		EAKELIEGLPR	3		Synth_2		0.0725
18352	882.8284	3	0.3027	0.68	0.55	EAKELIEGLPR	3		Synth_2		EAKELIEGLPR	3		Synth_2		0.0725
28053	666.87036	4	0.3025	0.88	1.65	EAKELIEGLPR	3		Synth_2		EVRKELDDLR	4		Synth_1		0.0725
14150	666.8742	4	0.3023	0.92	7.42	EAKELIEGLPR	3		Synth_2		EVRKELDDLR	4		Synth_1		0.0725
14331	666.87134	4	0.3022	0.96	3.12	EAKELIEGLPR	3		Synth_2		EVRKELDDLR	4		Synth_1		0.0725
29386	666.86975	4	0.3022	0.87	0.73	EAKELIEGLPR	3		Synth_2		EVRKELDDLR	4		Synth_1		0.0725
22786	882.82635	3	0.3018	0.63	-1.85	EAKELIEGLPR	3		Synth_2		EAKELIEGLPR	3		Synth_2		0.0758
29036	882.8286	3	0.3018	0.67	0.74	EAKELIEGLPR	3		Synth_2		EAKELIEGLPR	3		Synth_2		0.0758
35040	882.8306	3	0.3008	0.64	3.05	EAKELIEGLPR	3		Synth_2		EAKELIEGLPR	3		Synth_2		0.0762
26701	882.8238	3	0.3008	0.71	-4.71	EAKELIEGLPR	3		Synth_2		EAKELIEGLPR	3		Synth_2		0.0762
11233	766.7476	3	0.3003	0.72	-0.43	KELDDLR	1		Synth_1		EVRKELDDLR	4		Synth_1		0.0762
22444	533.6979	5	0.3002	0.97	1.83	EAKELIEGLPR	3		Synth_2		EVRKELDDLR	4		Synth_1		0.0762
22543	666.8692	4	0.2998	0.89	-0.09	EAKELIEGLPR	3		Synth_2		EVRKELDDLR	4		Synth_1		0.0762
19860	662.37445	4	0.2996	0.60	2.49	EAKELIEGLPR	3		Synth_2		EAKELIEGLPR	3		Synth_2		0.0762
7108	790.1077	3	0.2995	1.00	0.62	KELDDLR	1		Synth_1		LAKKEQELDLR	3		FBgn0025641	CG14622 desc="" FlyBase_Annotation_IDs:CG14622-PC length=1455 UniProt="Q7YZA4;Q8IRY0;Q8MT16;Q9W5A4"	0.0762
30383	666.86975	4	0.2995	0.84	0.73	EAKELIEGLPR	3		Synth_2		EVRKELDDLR	4		Synth_1		0.0762
29216	666.8697	4	0.2995	0.87	0.64	EAKELIEGLPR	3		Synth_2		EVRKELDDLR	4		Synth_1		0.0762
30542	882.82916	3	0.2993	0.67	1.38	EAKELIEGLPR	3		Synth_2		EAKELIEGLPR	3		Synth_2		0.0762
29556	666.8693	4	0.2991	0.86	0.09	EAKELIEGLPR	3		Synth_2		EVRKELDDLR	4		Synth_1		0.0762
24433	882.8288	3	0.2991	0.66	0.92	EAKELIEGLPR	3		Synth_2		EAKELIEGLPR	3		Synth_2		0.0762
17834	882.82886	3	0.2990	0.64	1.02	EAKELIEGLPR	3		Synth_2		EAKELIEGLPR	3		Synth_2		0.0762
15122	666.86786	4	0.2988	0.87	-2.11	EAKELIEGLPR	3		Synth_2		EVRKELDDLR	4		Synth_1		0.0762
33964	533.69727	5	0.2986	0.87	0.73	EAKELIEGLPR	3		Synth_2		EVRKELDDLR	4		Synth_1		0.0762
23665	666.86957	4	0.2985	0.89	0.46	EAKELIEGLPR	3		Synth_2		EVRKELDDLR	4		Synth_1		0.0762
9629	500.60733	3	0.2984	0.57	-6.60	GGKGR	3		FBgn0029896	CG3168 desc="" FlyBase_Annotation_IDs:CG3168-PC length=632 UniProt="Q9W3W9"	KELDDLR	1		Synth_1		0.0762
12816	666.86957	4	0.2982	0.89	0.46	EAKELIEGLPR	3		Synth_2		EVRKELDDLR	4		Synth_1		0.0762
18010	882.8284	3	0.2982	0.68	0.55	EAKELIEGLPR	3		Synth_2		EAKELIEGLPR	3		Synth_2		0.0762
25866	666.8697	4	0.2982	0.86	0.64	EAKELIEGLPR	3		Synth_2		EVRKELDDLR	4		Synth_1		0.0762
22007	698.89996	4	0.2981	0.98	11.02	EAKELIEGLPR	3		Synth_2		FICVGAHSKILR	9	57.02146@C;	FBgn0027780	U26 desc="" FlyBase_Annotation_IDs:CG13401-PA length=1012 UniProt="Q9U973;Q9VLL0"	0.0762
34627	666.8704	4	0.2980	0.83	1.74	EAKELIEGLPR	3		Synth_2		EVRKELDDLR	4		Synth_1		0.0762
17593	533.6979	5	0.2978	0.89	1.83	EAKELIEGLPR	3		Synth_2		EVRKELDDLR	4		Synth_1		0.0762
11970	656.3586	4	0.2976	0.95	-7.92	AAEAADQKLVSK	8		FBgn0034837	CG9871 desc="" FlyBase_Annotation_IDs:CG9871-PA length=312 UniProt="Q8T3X3;Q9W1T1"	EAKELIEGLPR	3		Synth_2		0.0762
25975	882.82715	3	0.2975	0.63	-0.92	EAKELIEGLPR	3		Synth_2		EAKELIEGLPR	3		Synth_2		0.0762
24774	882.82794	3	0.2975	0.63	0.00	EAKELIEGLPR	3		Synth_2		EAKELIEGLPR	3		Synth_2		0.0762
9973	491.26987	5	0.2974	0.96	0.80	KELDDLR	1		Synth_1		NSTYKELFRLR	5		FBgn0036757	CG14585 desc="" FlyBase_Annotation_IDs:CG14585-PA length=611 UniProt="Q9VVL1"	0.0762
35011	533.69727	5	0.2974	0.93	0.73	EAKELIEGLPR	3		Synth_2		EVRKELDDLR	4		Synth_1		0.0762
30053	666.8693	4	0.2971	0.94	0.09	EAKELIEGLPR	3		Synth_2		EVRKELDDLR	4		Synth_1		0.0762
33254	882.8293	3	0.2970	0.69	1.48	EAKELIEGLPR	3		Synth_2		EAKELIEGLPR	3		Synth_2		0.0762
28023	882.82916	3	0.2969	0.64	1.38	EAKELIEGLPR	3		Synth_2		EAKELIEGLPR	3		Synth_2		0.0762
27039	666.87	4	0.2969	0.86	1.10	EAKELIEGLPR	3		Synth_2		EVRKELDDLR	4		Synth_1		0.0762
13036	623.35394	4	0.2967	0.98	1.08	AKSKAGPQPSK	2		FBgn0034837	CG9871 desc="" FlyBase_Annotation_IDs:CG9871-PA length=312 UniProt="Q8T3X3;Q9W1T1"	EAKELIEGLPR	3		Synth_2		0.0762
9753	785.76056	3	0.2967	0.98	2.49	KEQELDLR	1		FBgn0025641	CG14622 desc="" FlyBase_Annotation_IDs:CG14622-PC length=1455 UniProt="Q7YZA4;Q8IRY0;Q8MT16;Q9W5A4"	GGKSGKVGNVER	6		FBgn0026679	l(1)G0095 desc="" FlyBase_Annotation_IDs:CG12113-PA length=1022 UniProt="Q9W3E1"	0.0762
27805	882.8255	3	0.2962	0.68	-2.77	EAKELIEGLPR	3		Synth_2		EAKELIEGLPR	3		Synth_2		0.0762
12863	612.8615	4	0.2957	0.99	7.68	SILSAPKNVK	7		FBgn0050015	CG30015 desc="" FlyBase_Annotation_IDs:CG30015-PA length=1462 UniProt="Q8T0M2;Q95U05;Q9V5Q8"	EAKELIEGLPR	3		Synth_2		0.0762
10136	642.6149	4	0.2954	0.78	-0.57	KDPEVGKTIR	1		FBgn0033518	Prx2540-2 desc="Peroxiredoxin 2540" FlyBase_Annotation_IDs:CG11765-PA length=220 UniProt="Q9GPQ0;Q9V5K7"	ISSSPAKTLVER	7		FBgn0003715	Tkr desc="" FlyBase_Annotation_IDs:CG16778-PD length=1046 UniProt="P14083;Q9W0W2"	0.0762
7498	409.82642	5	0.2953	0.92	0.24	KELDDLR	1		Synth_1		DVKPYKNR	6		FBgn0040322	GNBP2 desc="Gram-negative bacteria binding protein 2" FlyBase_Annotation_IDs:CG4144-PA length=432 UniProt="Q9VVR4;Q8IQT6;Q8IQT7;Q95U68"	0.0762
35170	882.8293	3	0.2950	0.63	1.48	EAKELIEGLPR	3		Synth_2		EAKELIEGLPR	3		Synth_2		0.0762
25603	882.82635	3	0.2949	0.62	-1.85	EAKELIEGLPR	3		Synth_2		EAKELIEGLPR	3		Synth_2		0.0762
29683	662.3738	4	0.2948	0.67	1.48	EAKELIEGLPR	3		Synth_2		EAKELIEGLPR	3		Synth_2		0.0762
11502	641.86774	4	0.2945	0.89	-2.00	KVSLRDWLR	1		FBgn0034837	CG9871 desc="" FlyBase_Annotation_IDs:CG9871-PA length=312 UniProt="Q8T3X3;Q9W1T1"	EAKELIEGLPR	3		Synth_2		0.0762
33394	662.373	4	0.2943	0.76	0.28	EAKELIEGLPR	3		Synth_2		EAKELIEGLPR	3		Synth_2		0.0762
7992	414.8309	5	0.2940	0.92	-8.61	KELDDLR	1		Synth_1		AKQEAELKK	2		FBgn0025641	CG14622 desc="" FlyBase_Annotation_IDs:CG14622-PC length=1455 UniProt="Q7YZA4;Q8IRY0;Q8MT16;Q9W5A4"	0.0762
27371	882.8278	3	0.2940	0.67	-0.18	EAKELIEGLPR	3		Synth_2		EAKELIEGLPR	3		Synth_2		0.0762
17394	676.3821	4	0.2939	0.97	6.33	EAKELIEGLPR	3		Synth_2		VLEVHIEKGMR	8		FBgn0038145	CG8863 desc="" FlyBase_Annotation_IDs:CG8863-PC length=403 UniProt="Q9VFV9"	0.0762
22950	882.82623	3	0.2938	0.67	-1.94	EAKELIEGLPR	3		Synth_2		EAKELIEGLPR	3		Synth_2		0.0762
32900	882.82587	3	0.2935	0.60	-2.40	EAKELIEGLPR	3		Synth_2		EAKELIEGLPR	3		Synth_2		0.0762
33309	666.86865	4	0.2935	0.91	-0.92	EAKELIEGLPR	3		Synth_2		EVRKELDDLR	4		Synth_1		0.0762
10355	508.07788	5	0.2934	0.93	-1.64	YLTKNSAYGK	4		FBgn0011205	fbl desc="" FlyBase_Annotation_IDs:CG5725-PE length=512 UniProt="Q8I0S6;Q9NHN2;Q9VPG4;Q9VPG5"	EAKELIEGLPR	3		Synth_2		0.0762
30881	666.8693	4	0.2933	0.91	0.09	EAKELIEGLPR	3		Synth_2		EVRKELDDLR	4		Synth_1		0.0762
9623	574.8119	4	0.2932	0.92	6.28	KAYRK	1		FBgn0038145	CG8863 desc="" FlyBase_Annotation_IDs:CG8863-PC length=403 UniProt="Q9VFV9"	KAEPKFCDTLER	1	57.02146@C;	FBgn0034656	CG17922 desc="" FlyBase_Annotation_IDs:CG17922-PA length=1040 UniProt="Q8IH43;Q95SL0;Q9W2D5"	0.0762
22257	666.86945	4	0.2930	0.86	0.27	EAKELIEGLPR	3		Synth_2		EVRKELDDLR	4		Synth_1		0.0762
25639	882.8298	3	0.2929	0.61	2.03	EAKELIEGLPR	3		Synth_2		EAKELIEGLPR	3		Synth_2		0.0762
13080	666.8691	4	0.2929	0.92	-0.27	EAKELIEGLPR	3		Synth_2		EVRKELDDLR	4		Synth_1		0.0762
27533	666.86957	4	0.2928	0.83	0.46	EAKELIEGLPR	3		Synth_2		EVRKELDDLR	4		Synth_1		0.0762
34040	889.1657	3	0.2927	0.89	7.61	KELDDLR	1		Synth_1		GTENGPVLVSNLKRR	13		FBgn0052046	CG32046 desc="" FlyBase_Annotation_IDs:CG32046-PB length=1218 UniProt="Q8IQC8;Q8SXS6;Q960H7;Q9VT45"	0.0762
7539	488.79208	4	0.2923	0.96	-9.13	KELDDLR	1		Synth_1		KQLLRLR	1		FBgn0052046	CG32046 desc="" FlyBase_Annotation_IDs:CG32046-PB length=1218 UniProt="Q8IQC8;Q8SXS6;Q960H7;Q9VT45"	0.0762
29207	882.8293	3	0.2922	0.66	1.48	EAKELIEGLPR	3		Synth_2		EAKELIEGLPR	3		Synth_2		0.0762
16391	676.6313	4	0.2921	0.97	-0.36	KLMSNLR	1		FBgn0026679	l(1)G0095 desc="" FlyBase_Annotation_IDs:CG12113-PA length=1022 UniProt="Q9W3E1"	NINTKMLFEKITPR	10		FBgn0039385	CG5913 desc="" FlyBase_Annotation_IDs:CG5913-PA length=454 UniProt="Q960C1;Q9VBK9"	0.0762
16383	676.1239	4	0.2921	0.91	4.61	EAKELIEGLPR	3		Synth_2		HKLNEERQQK	2		FBgn0052046	CG32046 desc="" FlyBase_Annotation_IDs:CG32046-PB length=1218 UniProt="Q8IQC8;Q8SXS6;Q960H7;Q9VT45"	0.0762
20900	1323.7385	2	0.2920	0.56	0.09	EAKELIEGLPR	3		Synth_2		EAKELIEGLPR	3		Synth_2		0.0762
33684	882.8299	3	0.2917	0.61	2.21	EAKELIEGLPR	3		Synth_2		EAKELIEGLPR	3		Synth_2		0.0762
33029	882.8296	3	0.2913	0.70	1.85	EAKELIEGLPR	3		Synth_2		EAKELIEGLPR	3		Synth_2		0.0762
8240	524.80817	4	0.2910	0.99	2.68	KLYRSK	1		FBgn0053140	CG33140 desc="" FlyBase_Annotation_IDs:CG33140-PA length=720 UniProt="Q9V4I8"	SPPFFKWKK	8		FBgn0040097	lectin-30A desc="" FlyBase_Annotation_IDs:CG17011-PA length=223 UniProt="Q9VLD5"	0.0762
29459	533.6974	5	0.2906	0.86	0.92	EAKELIEGLPR	3		Synth_2		EVRKELDDLR	4		Synth_1		0.0762
12725	719.1641	4	0.2905	0.97	-7.22	EAKELIEGLPR	3		Synth_2		ARIVVNKLADINR	7		FBgn0039709	Cad99C desc="" FlyBase_Annotation_IDs:CG31009-PA length=1706 UniProt="Q9VAF5"	0.0762
24269	882.8278	3	0.2904	0.64	-0.18	EAKELIEGLPR	3		Synth_2		EAKELIEGLPR	3		Synth_2		0.0762
7978	590.3447	3	0.2904	1.00	-4.42	KKQAIR	1		FBgn0032207	CG5640 desc="" FlyBase_Annotation_IDs:CG5640-PB length=939 UniProt="Q8MQK3;Q9VL07"	KELDDLR	1		Synth_1		0.0762
10116	642.6083	4	0.2902	0.81	-10.94	KDPEVGKTIR	1		FBgn0033518	Prx2540-2 desc="Peroxiredoxin 2540" FlyBase_Annotation_IDs:CG11765-PA length=220 UniProt="Q9GPQ0;Q9V5K7"	ISSSPAKTLVER	7		FBgn0003715	Tkr desc="" FlyBase_Annotation_IDs:CG16778-PD length=1046 UniProt="P14083;Q9W0W2"	0.0762
19651	533.6971	5	0.2901	0.86	0.37	EAKELIEGLPR	3		Synth_2		EVRKELDDLR	4		Synth_1		0.0762
29289	533.69763	5	0.2900	0.80	1.47	EAKELIEGLPR	3		Synth_2		EVRKELDDLR	4		Synth_1		0.0762
34636	882.8299	3	0.2900	0.69	2.21	EAKELIEGLPR	3		Synth_2		EAKELIEGLPR	3		Synth_2		0.0762
27029	882.8284	3	0.2899	0.74	0.55	EAKELIEGLPR	3		Synth_2		EAKELIEGLPR	3		Synth_2		0.0762
28681	662.37256	4	0.2897	0.68	-0.37	EAKELIEGLPR	3		Synth_2		EAKELIEGLPR	3		Synth_2		0.0762
17966	705.3923	4	0.2894	0.93	3.21	EAKELIEGLPR	3		Synth_2		CLKTFHSHIKR	3	57.02146@C;	FBgn0032210	CYLD desc="" FlyBase_Annotation_IDs:CG5603-PB length=551 UniProt="Q8IPC3;Q8IPC4;Q8IPC5;Q8SYF0;Q9VL04"	0.0762
31041	666.87	4	0.2890	0.85	1.10	EAKELIEGLPR	3		Synth_2		EVRKELDDLR	4		Synth_1		0.0762
27887	666.87	4	0.2889	0.94	1.10	EAKELIEGLPR	3		Synth_2		EVRKELDDLR	4		Synth_1		0.0762
32959	666.86926	4	0.2886	0.83	0.00	EAKELIEGLPR	3		Synth_2		EVRKELDDLR	4		Synth_1		0.0781
21553	882.8245	3	0.2882	0.65	-3.88	EAKELIEGLPR	3		Synth_2		EAKELIEGLPR	3		Synth_2		0.0781
27866	882.8318	3	0.2882	0.63	4.34	EAKELIEGLPR	3		Synth_2		EAKELIEGLPR	3		Synth_2		0.0781
35289	666.87024	4	0.2881	0.90	1.47	EAKELIEGLPR	3		Synth_2		EVRKELDDLR	4		Synth_1		0.0781
23490	666.8694	4	0.2880	0.94	0.18	EAKELIEGLPR	3		Synth_2		EVRKELDDLR	4		Synth_1		0.0781
17618	683.38135	4	0.2872	0.99	-5.01	EAKELIEGLPR	3		Synth_2		DLDYIFRKIR	8		FBgn0036291	CG10681 desc="" FlyBase_Annotation_IDs:CG10681-PA length=212 UniProt="Q9VTY4"	0.0792
34075	662.3762	4	0.2866	0.60	5.17	EAKELIEGLPR	3		Synth_2		EAKELIEGLPR	3		Synth_2		0.0792
22818	533.69763	5	0.2865	0.85	1.47	EAKELIEGLPR	3		Synth_2		EVRKELDDLR	4		Synth_1		0.0792
34198	533.6974	5	0.2864	0.95	0.92	EAKELIEGLPR	3		Synth_2		EVRKELDDLR	4		Synth_1		0.0792
35300	882.8294	3	0.2864	0.62	1.66	EAKELIEGLPR	3		Synth_2		EAKELIEGLPR	3		Synth_2		0.0792
24966	882.82794	3	0.2857	0.71	0.00	EAKELIEGLPR	3		Synth_2		EAKELIEGLPR	3		Synth_2		0.0792
26659	533.6978	5	0.2853	0.87	1.74	EAKELIEGLPR	3		Synth_2		EVRKELDDLR	4		Synth_1		0.0792
11125	894.81854	3	0.2852	0.68	-0.09	EVRKELDDLR	4		Synth_1		EVRKELDDLR	4		Synth_1		0.0792
33825	882.8294	3	0.2851	0.71	1.66	EAKELIEGLPR	3		Synth_2		EAKELIEGLPR	3		Synth_2		0.0792
10547	670.12756	4	0.2849	0.97	4.10	KRSTTNSR	1		FBgn0052046	CG32046 desc="" FlyBase_Annotation_IDs:CG32046-PB length=1218 UniProt="Q8IQC8;Q8SXS6;Q960H7;Q9VT45"	SCITISASNLKKLR	11	57.02146@C;	FBgn0036909	CG15881 desc="" FlyBase_Annotation_IDs:CG15881-PA length=136 UniProt="Q9VW41"	0.0792
35149	889.15796	3	0.2847	0.96	-1.10	KELDDLR	1		Synth_1		GTENGPVLVSNLKRR	13		FBgn0052046	CG32046 desc="" FlyBase_Annotation_IDs:CG32046-PB length=1218 UniProt="Q8IQC8;Q8SXS6;Q960H7;Q9VT45"	0.0816
23328	882.8261	3	0.2844	0.66	-2.12	EAKELIEGLPR	3		Synth_2		EAKELIEGLPR	3		Synth_2		0.0816
10189	537.29407	5	0.2843	0.91	-0.09	EVRKELDDLR	4		Synth_1		EVRKELDDLR	4		Synth_1		0.0816
31276	882.8257	3	0.2840	0.72	-2.58	EAKELIEGLPR	3		Synth_2		EAKELIEGLPR	3		Synth_2		0.0899
34016	882.8278	3	0.2838	0.72	-0.18	EAKELIEGLPR	3		Synth_2		EAKELIEGLPR	3		Synth_2		0.0899
24345	666.8695	4	0.2838	0.94	0.37	EAKELIEGLPR	3		Synth_2		EVRKELDDLR	4		Synth_1		0.0899
31856	882.8261	3	0.2837	0.67	-2.12	EAKELIEGLPR	3		Synth_2		EAKELIEGLPR	3		Synth_2		0.0899
6643	439.85272	5	0.2833	0.96	-3.56	KELER	1		FBgn0004650	fs(1)N desc="" FlyBase_Annotation_IDs:CG11411-PA length=2118 UniProt="O76904"	LDSIYKFTKLR	6		FBgn0010019	Cyp4g1 desc="" FlyBase_Annotation_IDs:CG3972-PA length=556 UniProt="Q9V3S0;Q95U60"	0.0899
15353	1323.7281	2	0.2831	0.67	-7.75	EAKELIEGLPR	3		Synth_2		EAKELIEGLPR	3		Synth_2		0.0899
19079	666.867	4	0.2829	0.90	-3.39	EAKELIEGLPR	3		Synth_2		EVRKELDDLR	4		Synth_1		0.0899
10124	500.6063	3	0.2827	0.61	-8.71	GGKGR	3		FBgn0029896	CG3168 desc="" FlyBase_Annotation_IDs:CG3168-PC length=632 UniProt="Q9W3W9"	KELDDLR	1		Synth_1		0.0899
28143	533.69806	5	0.2827	0.93	2.20	EAKELIEGLPR	3		Synth_2		EVRKELDDLR	4		Synth_1		0.0899
10782	537.2969	5	0.2826	0.79	5.19	EVRKELDDLR	4		Synth_1		EVRKELDDLR	4		Synth_1		0.0899
10206	511.28412	5	0.2822	0.81	-4.59	KDPEVGKTIR	1		FBgn0033518	Prx2540-2 desc="Peroxiredoxin 2540" FlyBase_Annotation_IDs:CG11765-PA length=220 UniProt="Q9GPQ0;Q9V5K7"	EVRKELDDLR	4		Synth_1		0.0899
10762	894.82	3	0.2822	0.77	1.55	EVRKELDDLR	4		Synth_1		EVRKELDDLR	4		Synth_1		0.0899
20608	797.117	3	0.2822	1.00	-2.86	QVLEQKPR	6		FBgn0037530	CG2943 desc="" FlyBase_Annotation_IDs:CG2943-PA length=915 UniProt="Q95TQ6;Q9VHY6"	EAKELIEGLPR	3		Synth_2		0.0899
20311	692.88605	4	0.2818	0.89	-7.94	EAKELIEGLPR	3		Synth_2		FKFQVVAREPR	2		FBgn0039709	Cad99C desc="" FlyBase_Annotation_IDs:CG31009-PA length=1706 UniProt="Q9VAF5"	0.0899
30198	882.82983	3	0.2818	0.68	2.12	EAKELIEGLPR	3		Synth_2		EAKELIEGLPR	3		Synth_2		0.0899
9619	513.6476	3	0.2817	0.97	-5.32	KQAIR	1		FBgn0032207	CG5640 desc="" FlyBase_Annotation_IDs:CG5640-PB length=939 UniProt="Q8MQK3;Q9VL07"	AEVAKLR	5		FBgn0004650	fs(1)N desc="" FlyBase_Annotation_IDs:CG11411-PA length=2118 UniProt="O76904"	0.0907
18122	708.4045	4	0.2815	0.96	6.64	EAKELIEGLPR	3		Synth_2		LQVKQGDELRPR	4		FBgn0004650	fs(1)N desc="" FlyBase_Annotation_IDs:CG11411-PA length=2118 UniProt="O76904"	0.0907
34897	666.8701	4	0.2814	0.85	1.28	EAKELIEGLPR	3		Synth_2		EVRKELDDLR	4		Synth_1		0.0907
11690	574.9304	5	0.2814	0.91	3.66	KDPEVGKTIR	1		FBgn0033518	Prx2540-2 desc="Peroxiredoxin 2540" FlyBase_Annotation_IDs:CG11765-PA length=220 UniProt="Q9GPQ0;Q9V5K7"	SCITISASNLKKLR	12	57.02146@C;	FBgn0036909	CG15881 desc="" FlyBase_Annotation_IDs:CG15881-PA length=136 UniProt="Q9VW41"	0.0907
16954	882.8294	3	0.2813	0.61	1.66	EAKELIEGLPR	3		Synth_2		EAKELIEGLPR	3		Synth_2		0.0907
15615	666.8705	4	0.2813	0.89	1.83	EAKELIEGLPR	3		Synth_2		EVRKELDDLR	4		Synth_1		0.0907
23992	882.82855	3	0.2812	0.66	0.65	EAKELIEGLPR	3		Synth_2		EAKELIEGLPR	3		Synth_2		0.0907
32029	882.83124	3	0.2811	0.66	3.69	EAKELIEGLPR	3		Synth_2		EAKELIEGLPR	3		Synth_2		0.0907
22633	870.82275	3	0.2811	0.62	7.86	QTAPATATTTKK	11		FBgn0051224	CG31224 desc="" FlyBase_Annotation_IDs:CG31224-PA length=1784 UniProt="Q86NX5;Q8IG87;Q8T3J8;Q9VE54"	EAKELIEGLPR	3		Synth_2		0.0907
19972	677.8876	4	0.2809	1.00	3.70	EAKELIEGLPR	3		Synth_2		NEKSKLSEILR	5		FBgn0011604	Iswi desc="Imitation SWI" FlyBase_Annotation_IDs:CG8625-PB length=1027 UniProt="Q24368;Q8SX14"	0.0907
35163	666.8702	4	0.2806	0.91	1.37	EAKELIEGLPR	3		Synth_2		EVRKELDDLR	4		Synth_1		0.0907
23735	882.8279	3	0.2806	0.72	-0.09	EAKELIEGLPR	3		Synth_2		EAKELIEGLPR	3		Synth_2		0.0907
28185	882.82794	3	0.2805	0.64	0.00	EAKELIEGLPR	3		Synth_2		EAKELIEGLPR	3		Synth_2		0.0907
12894	602.3414	4	0.2804	0.93	8.83	DPEVGKTIR	6		FBgn0033518	Prx2540-2 desc="Peroxiredoxin 2540" FlyBase_Annotation_IDs:CG11765-PA length=220 UniProt="Q9GPQ0;Q9V5K7"	EAKELIEGLPR	3		Synth_2		0.0907
30585	882.8301	3	0.2803	0.65	2.40	EAKELIEGLPR	3		Synth_2		EAKELIEGLPR	3		Synth_2		0.0907
19025	678.64026	4	0.2803	0.97	10.27	EAKELIEGLPR	3		Synth_2		FYAAKPAAPAGKK	5		FBgn0034579	mRpL54 desc="mitochondrial ribosomal protein L54" FlyBase_Annotation_IDs:CG9353-PA length=132 UniProt="Q8T9B2;Q9W2M8"	0.0907
11133	894.8178	3	0.2803	0.70	-0.91	EVRKELDDLR	4		Synth_1		EVRKELDDLR	4		Synth_1		0.0907
33690	882.82733	3	0.2803	0.68	-0.74	EAKELIEGLPR	3		Synth_2		EAKELIEGLPR	3		Synth_2		0.0907
15931	882.8225	3	0.2802	0.78	-6.18	EAKELIEGLPR	3		Synth_2		EAKELIEGLPR	3		Synth_2		0.0907
3339	496.29477	4	0.2802	0.92	-9.12	KELDDLR	1		Synth_1		KIRTAVIR	1		FBgn0053140	CG33140 desc="" FlyBase_Annotation_IDs:CG33140-PA length=720 UniProt="Q9V4I8"	0.0907
25007	666.86975	4	0.2801	0.85	0.73	EAKELIEGLPR	3		Synth_2		EVRKELDDLR	4		Synth_1		0.0907
31983	882.82587	3	0.2800	0.62	-2.40	EAKELIEGLPR	3		Synth_2		EAKELIEGLPR	3		Synth_2		0.0907
10194	678.129	4	0.2800	0.98	1.08	AVDTSTAKK	8		FBgn0039709	Cad99C desc="" FlyBase_Annotation_IDs:CG31009-PA length=1706 UniProt="Q9VAF5"	AVDTSTAKKYDIIVK	9		FBgn0039709	Cad99C desc="" FlyBase_Annotation_IDs:CG31009-PA length=1706 UniProt="Q9VAF5"	0.0907
7541	492.77744	4	0.2800	0.98	0.81	KGPTR	1		FBgn0050015	CG30015 desc="" FlyBase_Annotation_IDs:CG30015-PA length=1462 UniProt="Q8T0M2;Q95U05;Q9V5Q8"	EVRKELDDLR	4		Synth_1		0.0907
22972	666.8696	4	0.2795	0.83	0.55	EAKELIEGLPR	3		Synth_2		EVRKELDDLR	4		Synth_1		0.0907
11969	498.81793	4	0.2794	1.00	9.32	KEGLR	1		FBgn0010019	Cyp4g1 desc="" FlyBase_Annotation_IDs:CG3972-PA length=556 UniProt="Q9V3S0;Q95U60"	KINLSIIAPRK	1		FBgn0038760	MED25 desc="Mediator complex subunit 25" FlyBase_Annotation_IDs:CG12254-PA length=863 UniProt="Q9VDR1"	0.0907
12843	623.3547	4	0.2793	0.99	2.26	AKSKAGPQPSK	4		FBgn0034837	CG9871 desc="" FlyBase_Annotation_IDs:CG9871-PA length=312 UniProt="Q8T3X3;Q9W1T1"	EAKELIEGLPR	3		Synth_2		0.0930
15133	533.698	5	0.2792	0.86	2.11	EAKELIEGLPR	3		Synth_2		EVRKELDDLR	4		Synth_1		0.0930
27197	882.82855	3	0.2790	0.69	0.65	EAKELIEGLPR	3		Synth_2		EAKELIEGLPR	3		Synth_2		0.0930
23489	533.69775	5	0.2788	0.96	1.65	EAKELIEGLPR	3		Synth_2		EVRKELDDLR	4		Synth_1		0.0930
16772	882.8325	3	0.2787	0.65	5.17	EAKELIEGLPR	3		Synth_2		EAKELIEGLPR	3		Synth_2		0.0930
17461	696.1398	4	0.2785	0.98	7.55	EAKELIEGLPR	3		Synth_2		ISLIDQMKSAAGR	8		FBgn0051284	CG31284 desc="" FlyBase_Annotation_IDs:CG31284-PA length=986 UniProt="Q9VHY7"	0.0930
29872	882.8289	3	0.2782	0.69	1.11	EAKELIEGLPR	3		Synth_2		EAKELIEGLPR	3		Synth_2		0.0930
29727	666.87	4	0.2781	0.87	1.10	EAKELIEGLPR	3		Synth_2		EVRKELDDLR	4		Synth_1		0.0930
32269	882.83417	3	0.2778	0.64	7.01	EAKELIEGLPR	3		Synth_2		EAKELIEGLPR	3		Synth_2		0.0930
7815	524.7858	4	0.2777	0.99	-5.59	KPKPESSR	1		FBgn0003612	Su(var)2-10 desc="Suppressor of variegation 2-10" FlyBase_Annotation_IDs:CG8068-PD length=601 UniProt="Q8IGK3;Q8MKT3;Q8MKT4;Q8MKT5;Q8MKT6;Q9I7E6;Q9I7E7;Q9XYM4;Q9XYM5"	KEQELDLR	1		FBgn0025641	CG14622 desc="" FlyBase_Annotation_IDs:CG14622-PC length=1455 UniProt="Q7YZA4;Q8IRY0;Q8MT16;Q9W5A4"	0.0930
18682	533.6979	5	0.2773	0.87	1.83	EAKELIEGLPR	3		Synth_2		EVRKELDDLR	4		Synth_1		0.0930
25811	882.8278	3	0.2772	0.59	-0.18	EAKELIEGLPR	3		Synth_2		EAKELIEGLPR	3		Synth_2		0.0930
7605	486.02463	4	0.2771	0.90	2.77	KELDDLR	1		Synth_1		LGPIMEKK	7		FBgn0034579	mRpL54 desc="mitochondrial ribosomal protein L54" FlyBase_Annotation_IDs:CG9353-PA length=132 UniProt="Q8T9B2;Q9W2M8"	0.0930
19721	692.8939	4	0.2767	0.92	3.44	EAKELIEGLPR	3		Synth_2		FKFQVVAREPR	2		FBgn0039709	Cad99C desc="" FlyBase_Annotation_IDs:CG31009-PA length=1706 UniProt="Q9VAF5"	0.0930
18329	533.2968	5	0.2767	0.93	0.28	EAKELIEGLPR	3		Synth_2		FKRSEFSTLR	2		FBgn0031534	CG2774 desc="" FlyBase_Annotation_IDs:CG2774-PA length=458 UniProt="Q8MS29;Q9VQQ6"	0.0930
9970	575.31244	4	0.2766	0.77	-0.64	KELDDLR	1		Synth_1		EVRKELDDLR	4		Synth_1		0.0930
10784	1341.7305	2	0.2763	0.75	4.55	EVRKELDDLR	4		Synth_1		EVRKELDDLR	4		Synth_1		0.0995
13925	533.7028	5	0.2761	0.96	11.18	EAKELIEGLPR	3		Synth_2		EVRKELDDLR	4		Synth_1		0.0995
7542	651.05316	3	0.2758	0.96	4.38	RMQKR	4		FBgn0036757	CG14585 desc="" FlyBase_Annotation_IDs:CG14585-PA length=611 UniProt="Q9VVL1"	SPTKPKGRPK	6		FBgn0011604	Iswi desc="Imitation SWI" FlyBase_Annotation_IDs:CG8625-PB length=1027 UniProt="Q24368;Q8SX14"	0.0995
10944	894.81415	3	0.2757	0.69	-5.01	EVRKELDDLR	4		Synth_1		EVRKELDDLR	4		Synth_1		0.0995
32229	882.8278	3	0.2756	0.64	-0.18	EAKELIEGLPR	3		Synth_2		EAKELIEGLPR	3		Synth_2		0.0995
22281	694.1446	4	0.2755	1.00	-6.43	EAKELIEGLPR	3		Synth_2		KMPVLFKLFMK	1		FBgn0038760	MED25 desc="Mediator complex subunit 25" FlyBase_Annotation_IDs:CG12254-PA length=863 UniProt="Q9VDR1"	0.0995
29376	882.8296	3	0.2755	0.61	1.85	EAKELIEGLPR	3		Synth_2		EAKELIEGLPR	3		Synth_2		0.0995
12622	575.30756	4	0.2754	0.82	-9.14	KELDDLR	1		Synth_1		EVRKELDDLR	4		Synth_1		0.0995
1094	496.2945	4	0.2753	0.98	-9.67	KELDDLR	1		Synth_1		KIRTAVIR	1		FBgn0053140	CG33140 desc="" FlyBase_Annotation_IDs:CG33140-PA length=720 UniProt="Q9V4I8"	0.0995
11815	671.1136	4	0.2750	1.00	-6.65	EKENESGFLR	2		FBgn0050015	CG30015 desc="" FlyBase_Annotation_IDs:CG30015-PA length=1462 UniProt="Q8T0M2;Q95U05;Q9V5Q8"	KVSYLLTKDLR	8		FBgn0034766	Obp59a desc="Odorant-binding protein 59a" FlyBase_Annotation_IDs:CG13517-PA length=229 UniProt="Q86BF9;Q9W211"	0.1008
21951	719.1668	4	0.2749	0.91	-3.48	EAKELIEGLPR	3		Synth_2		ARIVVNKLADINR	7		FBgn0039709	Cad99C desc="" FlyBase_Annotation_IDs:CG31009-PA length=1706 UniProt="Q9VAF5"	0.1008
31154	533.29767	5	0.2748	0.94	1.83	EAKELIEGLPR	3		Synth_2		FKRSEFSTLR	2		FBgn0031534	CG2774 desc="" FlyBase_Annotation_IDs:CG2774-PA length=458 UniProt="Q8MS29;Q9VQQ6"	0.1008
7169	790.1104	3	0.2746	1.00	4.02	KELDDLR	1		Synth_1		LAKKEQELDLR	3		FBgn0025641	CG14622 desc="" FlyBase_Annotation_IDs:CG14622-PC length=1455 UniProt="Q7YZA4;Q8IRY0;Q8MT16;Q9W5A4"	0.1008
18617	697.14813	4	0.2745	0.95	5.52	EAKELIEGLPR	3		Synth_2		TQVAHLAKEQLR	8		FBgn0026679	l(1)G0095 desc="" FlyBase_Annotation_IDs:CG12113-PA length=1022 UniProt="Q9W3E1"	0.1008
1877	496.2932	4	0.2744	0.94	4.37	KWQIK	1		FBgn0032170	CG4658 desc="" FlyBase_Annotation_IDs:CG4658-PC length=526 UniProt="Q9VL57"	KDPEVGKTIR	1		FBgn0033518	Prx2540-2 desc="Peroxiredoxin 2540" FlyBase_Annotation_IDs:CG11765-PA length=220 UniProt="Q9GPQ0;Q9V5K7"	0.1008
28308	533.6979	5	0.2743	0.98	1.83	EAKELIEGLPR	3		Synth_2		EVRKELDDLR	4		Synth_1		0.1008
19354	882.82837	3	0.2742	0.67	0.46	EAKELIEGLPR	3		Synth_2		EAKELIEGLPR	3		Synth_2		0.1008
18857	533.6973	5	0.2740	0.95	0.82	EAKELIEGLPR	3		Synth_2		EVRKELDDLR	4		Synth_1		0.1008
15147	683.3885	4	0.2737	0.96	5.46	EAKELIEGLPR	3		Synth_2		DLDYIFRKIR	8		FBgn0036291	CG10681 desc="" FlyBase_Annotation_IDs:CG10681-PA length=212 UniProt="Q9VTY4"	0.1028
21574	533.6979	5	0.2736	0.89	1.83	EAKELIEGLPR	3		Synth_2		EVRKELDDLR	4		Synth_1		0.1028
14214	701.64575	4	0.2735	0.96	0.70	EAKELIEGLPR	3		Synth_2		AILEYYKSGVIR	7		FBgn0035107	CG1216 desc="" FlyBase_Annotation_IDs:CG1216-PB length=439 UniProt="Q8SXB5;Q9W0U1"	0.1028
31291	662.37335	4	0.2734	0.74	0.83	EAKELIEGLPR	3		Synth_2		EAKELIEGLPR	3		Synth_2		0.1028
31687	533.6966	5	0.2730	0.91	-0.55	EAKELIEGLPR	3		Synth_2		EVRKELDDLR	4		Synth_1		0.1047
32173	882.82495	3	0.2729	0.69	-3.41	EAKELIEGLPR	3		Synth_2		EAKELIEGLPR	3		Synth_2		0.1047
19992	669.3733	4	0.2729	1.00	2.65	EAKELIEGLPR	3		Synth_2		SYATKLTGSQVK	5		FBgn0032986	CG3262 desc="" FlyBase_Annotation_IDs:CG3262-PA length=293 UniProt="Q8SZU4;Q9V9M8"	0.1047
19001	423.74722	4	0.2724	0.89	-4.91	MRKTR	3		FBgn0003612	Su(var)2-10 desc="Suppressor of variegation 2-10" FlyBase_Annotation_IDs:CG8068-PD length=601 UniProt="Q8IGK3;Q8MKT3;Q8MKT4;Q8MKT5;Q8MKT6;Q9I7E6;Q9I7E7;Q9XYM4;Q9XYM5"	SKIKTMR	2		FBgn0036757	CG14585 desc="" FlyBase_Annotation_IDs:CG14585-PA length=611 UniProt="Q9VVL1"	0.1119
18363	693.3675	4	0.2723	0.96	-3.35	EAKELIEGLPR	3		Synth_2		KGSIEKCLQCR	6	57.02146@C;	FBgn0038145	CG8863 desc="" FlyBase_Annotation_IDs:CG8863-PC length=403 UniProt="Q9VFV9"	0.1119
13156	663.36224	4	0.2721	0.98	-8.75	EAKELIEGLPR	3		Synth_2		EEQLTQARKR	9		FBgn0025641	CG14622 desc="" FlyBase_Annotation_IDs:CG14622-PC length=1455 UniProt="Q7YZA4;Q8IRY0;Q8MT16;Q9W5A4"	0.1127
10070	490.88037	5	0.2720	0.99	0.60	KELDDLR	1		Synth_1		GKPVQDKDLLRR	2		FBgn0039024	CG4721 desc="" FlyBase_Annotation_IDs:CG4721-PA length=686 UniProt="Q95U74;Q9VCU1"	0.1127
17131	677.36725	4	0.2718	0.99	-4.51	EAKELIEGLPR	3		Synth_2		RLPCGEVEKAR	9	57.02146@C;	FBgn0038427	CG12753 desc="" FlyBase_Annotation_IDs:CG12753-PA length=1067 UniProt="Q8MRD4;Q9VEV4"	0.1127
26529	666.8697	4	0.2718	0.93	0.64	EAKELIEGLPR	3		Synth_2		EVRKELDDLR	4		Synth_1		0.1127
14957	533.6981	5	0.2717	0.95	2.38	EAKELIEGLPR	3		Synth_2		EVRKELDDLR	4		Synth_1		0.1127
6264	493.25128	4	0.2717	0.92	6.08	CEKLTEK	3	57.02146@C;	FBgn0035378	CG9973 desc="" FlyBase_Annotation_IDs:CG9973-PA length=753 UniProt="Q9VZX2"	FQDMKTR	5		FBgn0025641	CG14622 desc="" FlyBase_Annotation_IDs:CG14622-PC length=1455 UniProt="Q7YZA4;Q8IRY0;Q8MT16;Q9W5A4"	0.1127
12036	718.0711	3	0.2713	0.99	9.53	KYFFR	1		FBgn0028703	Nhe3 desc="" FlyBase_Annotation_IDs:CG11328-PB length=727 UniProt="Q8IPJ4;Q9U624;Q9VM99"	EAKELIEGLPR	3		Synth_2		0.1127
22774	666.8698	4	0.2713	0.95	0.82	EAKELIEGLPR	3		Synth_2		EVRKELDDLR	4		Synth_1		0.1127
17900	666.1089	4	0.2712	0.93	8.81	EAKELIEGLPR	3		Synth_2		VTACYDSIKGR	9	57.02146@C;	FBgn0053197	mbl desc="" FlyBase_Annotation_IDs:CG33197-PA length=203 UniProt="O16011"	0.1127
26194	882.8288	3	0.2711	0.64	0.92	EAKELIEGLPR	3		Synth_2		EAKELIEGLPR	3		Synth_2		0.1127
15681	533.6985	5	0.2711	0.91	3.02	EAKELIEGLPR	3		Synth_2		EVRKELDDLR	4		Synth_1		0.1127
27497	533.69775	5	0.2710	0.88	1.65	EAKELIEGLPR	3		Synth_2		EVRKELDDLR	4		Synth_1		0.1127
9794	575.314	4	0.2709	0.77	2.13	KELDDLR	1		Synth_1		EVRKELDDLR	4		Synth_1		0.1130
22985	719.1654	4	0.2708	0.91	-5.44	EAKELIEGLPR	3		Synth_2		ARIVVNKLADINR	7		FBgn0039709	Cad99C desc="" FlyBase_Annotation_IDs:CG31009-PA length=1706 UniProt="Q9VAF5"	0.1130
23700	882.82684	3	0.2706	0.72	-1.29	EAKELIEGLPR	3		Synth_2		EAKELIEGLPR	3		Synth_2		0.1130
3942	493.52817	4	0.2705	0.95	-10.41	KELDDLR	1		Synth_1		SKLSEILR	2		FBgn0011604	Iswi desc="Imitation SWI" FlyBase_Annotation_IDs:CG8625-PB length=1027 UniProt="Q24368;Q8SX14"	0.1130
9325	675.3642	4	0.2705	0.97	-9.05	VSYLLTKDLR	7		FBgn0034766	Obp59a desc="Odorant-binding protein 59a" FlyBase_Annotation_IDs:CG13517-PA length=229 UniProt="Q86BF9;Q9W211"	FWLEKGVDGFR	5		FBgn0033294	CG8693 desc="" FlyBase_Annotation_IDs:CG8693-PA length=579 UniProt="Q9V4T9"	0.1130
29124	533.69775	5	0.2705	0.94	1.65	EAKELIEGLPR	3		Synth_2		EVRKELDDLR	4		Synth_1		0.1130
26831	533.69775	5	0.2704	0.85	1.65	EAKELIEGLPR	3		Synth_2		EVRKELDDLR	4		Synth_1		0.1130
26444	581.9941	3	0.2704	0.88	8.75	RMQKR	4		FBgn0036757	CG14585 desc="" FlyBase_Annotation_IDs:CG14585-PA length=611 UniProt="Q9VVL1"	KELDDLR	1		Synth_1		0.1130
11027	677.8844	4	0.2704	0.87	-6.85	NYSEVQKVLR	7		FBgn0032210	CYLD desc="" FlyBase_Annotation_IDs:CG5603-PB length=551 UniProt="Q8IPC3;Q8IPC4;Q8IPC5;Q8SYF0;Q9VL04"	KVSYLLTKDLR	8		FBgn0034766	Obp59a desc="Odorant-binding protein 59a" FlyBase_Annotation_IDs:CG13517-PA length=229 UniProt="Q86BF9;Q9W211"	0.1130
10539	670.38074	4	0.2702	0.92	7.02	GKPVQDKDLLR	2		FBgn0039024	CG4721 desc="" FlyBase_Annotation_IDs:CG4721-PA length=686 UniProt="Q95U74;Q9VCU1"	EVRKELDDLR	4		Synth_1		0.1145
34761	666.87006	4	0.2702	0.86	1.19	EAKELIEGLPR	3		Synth_2		EVRKELDDLR	4		Synth_1		0.1145
13763	533.70056	5	0.2701	0.85	6.97	EAKELIEGLPR	3		Synth_2		EVRKELDDLR	4		Synth_1		0.1145
14814	665.3868	4	0.2699	0.93	7.90	KKQAIR	1		FBgn0032207	CG5640 desc="" FlyBase_Annotation_IDs:CG5640-PB length=939 UniProt="Q8MQK3;Q9VL07"	SKYGNREQLTDVVLR	2		FBgn0036757	CG14585 desc="" FlyBase_Annotation_IDs:CG14585-PA length=611 UniProt="Q9VVL1"	0.1145
6034	506.27673	4	0.2698	0.94	-9.54	KTVGYK	1		FBgn0011604	Iswi desc="Imitation SWI" FlyBase_Annotation_IDs:CG8625-PB length=1027 UniProt="Q24368;Q8SX14"	DVAKQVMKDR	8		FBgn0035107	CG1216 desc="" FlyBase_Annotation_IDs:CG1216-PB length=439 UniProt="Q8SXB5;Q9W0U1"	0.1145
12950	591.5946	4	0.2697	0.98	-9.61	ALKWLRGK	3		FBgn0050035	CG30035 desc="" FlyBase_Annotation_IDs:CG30035-PB length=489 UniProt="Q86P59;Q9V608;Q9V609"	EAKELIEGLPR	3		Synth_2		0.1145
23159	533.2965	5	0.2695	0.98	-0.37	EAKELIEGLPR	3		Synth_2		FKRSEFSTLR	2		FBgn0031534	CG2774 desc="" FlyBase_Annotation_IDs:CG2774-PA length=458 UniProt="Q8MS29;Q9VQQ6"	0.1145
26496	533.6978	5	0.2694	0.89	1.74	EAKELIEGLPR	3		Synth_2		EVRKELDDLR	4		Synth_1		0.1145
20177	533.4968	5	0.2694	1.00	2.84	AKKGQNASR	2		FBgn0034837	CG9871 desc="" FlyBase_Annotation_IDs:CG9871-PA length=312 UniProt="Q8T3X3;Q9W1T1"	EMKIFVGLSKMQR	10		FBgn0011604	Iswi desc="Imitation SWI" FlyBase_Annotation_IDs:CG8625-PB length=1027 UniProt="Q24368;Q8SX14"	0.1145
26997	533.2964	5	0.2693	0.89	-0.55	EAKELIEGLPR	3		Synth_2		FKRSEFSTLR	2		FBgn0031534	CG2774 desc="" FlyBase_Annotation_IDs:CG2774-PA length=458 UniProt="Q8MS29;Q9VQQ6"	0.1145
25711	662.37445	4	0.2691	0.66	2.49	EAKELIEGLPR	3		Synth_2		EAKELIEGLPR	3		Synth_2		0.1145
14815	532.5121	5	0.2691	0.98	-3.77	KLCRPR	1	57.02146@C;	FBgn0025390	CG14796 desc="" FlyBase_Annotation_IDs:CG14796-PA length=1795 UniProt="O76894"	SPMAEAILKHLVVKR	9		FBgn0051469	CG31469 desc="" FlyBase_Annotation_IDs:CG31469-PA length=164 UniProt="Q8ING6"	0.1145
30032	882.8295	3	0.2690	0.69	1.75	EAKELIEGLPR	3		Synth_2		EAKELIEGLPR	3		Synth_2		0.1145
19761	719.164	4	0.2688	0.92	-7.39	EAKELIEGLPR	3		Synth_2		ARIVVNKLADINR	7		FBgn0039709	Cad99C desc="" FlyBase_Annotation_IDs:CG31009-PA length=1706 UniProt="Q9VAF5"	0.1145
24996	533.69775	5	0.2687	0.87	1.65	EAKELIEGLPR	3		Synth_2		EVRKELDDLR	4		Synth_1		0.1145
32402	882.83136	3	0.2687	0.69	3.88	EAKELIEGLPR	3		Synth_2		EAKELIEGLPR	3		Synth_2		0.1145
11578	562.9818	3	0.2686	0.98	2.68	KEKEK	1		FBgn0003715	Tkr desc="" FlyBase_Annotation_IDs:CG16778-PD length=1046 UniProt="P14083;Q9W0W2"	KELDDLR	1		Synth_1		0.1145
34357	882.8299	3	0.2685	0.65	2.21	EAKELIEGLPR	3		Synth_2		EAKELIEGLPR	3		Synth_2		0.1157
12850	760.75336	3	0.2684	0.96	0.96	KELDDLR	1		Synth_1		EAKELIEGLPR	3		Synth_2		0.1157
32838	666.8695	4	0.2683	0.85	0.37	EAKELIEGLPR	3		Synth_2		EVRKELDDLR	4		Synth_1		0.1157
3828	493.5253	4	0.2683	0.89	0.00	KGQNASR	1		FBgn0034837	CG9871 desc="" FlyBase_Annotation_IDs:CG9871-PA length=312 UniProt="Q8T3X3;Q9W1T1"	KTPASVAMIR	1		FBgn0051284	CG31284 desc="" FlyBase_Annotation_IDs:CG31284-PA length=986 UniProt="Q9VHY7"	0.1157
30130	533.6972	5	0.2682	0.95	0.64	EAKELIEGLPR	3		Synth_2		EVRKELDDLR	4		Synth_1		0.1157
31377	1323.7439	2	0.2679	0.40	4.15	EAKELIEGLPR	3		Synth_2		EAKELIEGLPR	3		Synth_2		0.1221
26030	666.87177	4	0.2675	0.88	3.76	EAKELIEGLPR	3		Synth_2		EVRKELDDLR	4		Synth_1		0.1221
12947	541.5554	4	0.2673	0.99	8.13	DMKHLK	3		FBgn0036643	Syx8 desc="Syntaxin 8" FlyBase_Annotation_IDs:CG4109-PA length=232 UniProt="Q9VV76"	EAKELIEGLPR	3		Synth_2		0.1241
15025	676.6207	4	0.2671	0.98	-6.41	SKGVEIR	2		FBgn0032207	CG5640 desc="" FlyBase_Annotation_IDs:CG5640-PB length=939 UniProt="Q8MQK3;Q9VL07"	SKYGNREQLTDVVLR	2		FBgn0036757	CG14585 desc="" FlyBase_Annotation_IDs:CG14585-PA length=611 UniProt="Q9VVL1"	0.1241
24161	533.6977	5	0.2671	0.99	1.56	EAKELIEGLPR	3		Synth_2		EVRKELDDLR	4		Synth_1		0.1241
16153	1323.731	2	0.2670	0.66	-5.63	EAKELIEGLPR	3		Synth_2		EAKELIEGLPR	3		Synth_2		0.1241
15529	695.6265	4	0.2669	0.98	-4.74	EAKELIEGLPR	3		Synth_2		HTQENKGIAYVK	6		FBgn0035526	CG1316 desc="" FlyBase_Annotation_IDs:CG1316-PA length=470 UniProt="Q9VZE4"	0.1241
12871	687.3953	4	0.2668	0.98	-6.85	FTKLR	3		FBgn0010019	Cyp4g1 desc="" FlyBase_Annotation_IDs:CG3972-PA length=556 UniProt="Q9V3S0;Q95U60"	NAMIQDVLQFKKQLLR	11		FBgn0052046	CG32046 desc="" FlyBase_Annotation_IDs:CG32046-PB length=1218 UniProt="Q8IQC8;Q8SXS6;Q960H7;Q9VT45"	0.1241
16280	683.3908	4	0.2667	0.95	8.86	EAKELIEGLPR	3		Synth_2		DLDYIFRKIR	8		FBgn0036291	CG10681 desc="" FlyBase_Annotation_IDs:CG10681-PA length=212 UniProt="Q9VTY4"	0.1267
31501	882.82623	3	0.2665	0.67	-1.94	EAKELIEGLPR	3		Synth_2		EAKELIEGLPR	3		Synth_2		0.1267
20399	695.65497	4	0.2664	0.98	5.97	EAKELIEGLPR	3		Synth_2		LHNKTNHLVLAK	4		FBgn0050015	CG30015 desc="" FlyBase_Annotation_IDs:CG30015-PA length=1462 UniProt="Q8T0M2;Q95U05;Q9V5Q8"	0.1267
20235	882.82355	3	0.2664	0.68	-4.98	EAKELIEGLPR	3		Synth_2		EAKELIEGLPR	3		Synth_2		0.1267
17894	691.89124	4	0.2663	0.87	-4.42	EAKELIEGLPR	3		Synth_2		LSIQQLASTQKR	11		FBgn0025390	CG14796 desc="" FlyBase_Annotation_IDs:CG14796-PA length=1795 UniProt="O76894"	0.1267
10094	565.5162	5	0.2662	0.99	-4.50	IYSPKEFK	5		FBgn0032210	CYLD desc="" FlyBase_Annotation_IDs:CG5603-PB length=551 UniProt="Q8IPC3;Q8IPC4;Q8IPC5;Q8SYF0;Q9VL04"	GVKPADYTRGLIKEK	3		FBgn0003612	Su(var)2-10 desc="Suppressor of variegation 2-10" FlyBase_Annotation_IDs:CG8068-PD length=601 UniProt="Q8IGK3;Q8MKT3;Q8MKT4;Q8MKT5;Q8MKT6;Q9I7E6;Q9I7E7;Q9XYM4;Q9XYM5"	0.1267
17416	533.6975	5	0.2661	0.97	1.19	EAKELIEGLPR	3		Synth_2		EVRKELDDLR	4		Synth_1		0.1267
13226	662.38556	4	0.2659	1.00	1.20	EAKELIEGLPR	3		Synth_2		IVVNKLADINR	5		FBgn0039709	Cad99C desc="" FlyBase_Annotation_IDs:CG31009-PA length=1706 UniProt="Q9VAF5"	0.1267
16150	935.1966	3	0.2659	0.86	9.23	FIKRLR	3		FBgn0029816	CG12729 desc="" FlyBase_Annotation_IDs:CG12729-PA length=233 UniProt="Q8T491;Q9W466"	EASDVMSENKITLQLR	10		FBgn0037986	CG14736 desc="" FlyBase_Annotation_IDs:CG14736-PB length=495 UniProt="Q8INJ1;Q8INJ2;Q8T3W1;Q9VGD7"	0.1267
18309	657.61896	4	0.2658	0.97	-8.09	KNVPQPTNPLK	1		FBgn0025641	CG14622 desc="" FlyBase_Annotation_IDs:CG14622-PC length=1455 UniProt="Q7YZA4;Q8IRY0;Q8MT16;Q9W5A4"	EAKELIEGLPR	3		Synth_2		0.1267
20048	968.17804	3	0.2657	0.89	-5.05	EVRKELDDLR	4		Synth_1		SWKTMQRTWLR	3		FBgn0039874	CG2135 desc="" FlyBase_Annotation_IDs:CG2135-PA length=686 UniProt="Q9V9T9"	0.1267
346	496.29428	4	0.2656	0.97	-4.07	KLALK	1		FBgn0038145	CG8863 desc="" FlyBase_Annotation_IDs:CG8863-PC length=403 UniProt="Q9VFV9"	EVRKELDDLR	4		Synth_1		0.1267
16149	893.5046	3	0.2656	0.96	6.29	EVRKELDDLR	4		Synth_1		GKPVQDKDLLR	2		FBgn0039024	CG4721 desc="" FlyBase_Annotation_IDs:CG4721-PA length=686 UniProt="Q95U74;Q9VCU1"	0.1267
27662	533.6974	5	0.2655	0.97	0.92	EAKELIEGLPR	3		Synth_2		EVRKELDDLR	4		Synth_1		0.1267
7552	391.2362	5	0.2652	0.83	-6.38	KELDDLR	1		Synth_1		KQLLRLR	1		FBgn0052046	CG32046 desc="" FlyBase_Annotation_IDs:CG32046-PB length=1218 UniProt="Q8IQC8;Q8SXS6;Q960H7;Q9VT45"	0.1267
28540	666.86957	4	0.2645	0.86	0.46	EAKELIEGLPR	3		Synth_2		EVRKELDDLR	4		Synth_1		0.1290
29957	533.69696	5	0.2644	0.96	0.18	EAKELIEGLPR	3		Synth_2		EVRKELDDLR	4		Synth_1		0.1290
13540	760.7548	3	0.2640	0.96	2.89	KELDDLR	1		Synth_1		EAKELIEGLPR	3		Synth_2		0.1290
2010	496.29468	4	0.2637	0.94	-3.27	KLALK	1		FBgn0038145	CG8863 desc="" FlyBase_Annotation_IDs:CG8863-PC length=403 UniProt="Q9VFV9"	EVRKELDDLR	4		Synth_1		0.1290
8580	500.61362	3	0.2637	0.56	5.95	GGKGR	3		FBgn0029896	CG3168 desc="" FlyBase_Annotation_IDs:CG3168-PC length=632 UniProt="Q9W3W9"	KELDDLR	1		Synth_1		0.1290
14216	687.64685	4	0.2635	0.91	-0.62	FIKRLR	3		FBgn0029816	CG12729 desc="" FlyBase_Annotation_IDs:CG12729-PA length=233 UniProt="Q8T491;Q9W466"	SKYGNREQLTDVVLR	2		FBgn0036757	CG14585 desc="" FlyBase_Annotation_IDs:CG14585-PA length=611 UniProt="Q9VVL1"	0.1290
11882	666.8624	4	0.2635	0.97	3.94	SKGVEIR	2		FBgn0032207	CG5640 desc="" FlyBase_Annotation_IDs:CG5640-PB length=939 UniProt="Q8MQK3;Q9VL07"	VFAEQKAIFGDNMLR	6		FBgn0010019	Cyp4g1 desc="" FlyBase_Annotation_IDs:CG3972-PA length=556 UniProt="Q9V3S0;Q95U60"	0.1290
32478	533.6976	5	0.2634	0.80	1.28	EAKELIEGLPR	3		Synth_2		EVRKELDDLR	4		Synth_1		0.1290
20680	708.3949	4	0.2633	0.92	-6.90	EAKELIEGLPR	3		Synth_2		LQVKQGDELRPR	4		FBgn0004650	fs(1)N desc="" FlyBase_Annotation_IDs:CG11411-PA length=2118 UniProt="O76904"	0.1290
12677	602.34174	4	0.2631	0.92	9.44	DPEVGKTIR	6		FBgn0033518	Prx2540-2 desc="Peroxiredoxin 2540" FlyBase_Annotation_IDs:CG11765-PA length=220 UniProt="Q9GPQ0;Q9V5K7"	EAKELIEGLPR	3		Synth_2		0.1290
14392	716.17194	4	0.2631	0.86	4.78	KVSYLLTKDLR	1		FBgn0034766	Obp59a desc="Odorant-binding protein 59a" FlyBase_Annotation_IDs:CG13517-PA length=229 UniProt="Q86BF9;Q9W211"	AQNCTILLSKLK	10	57.02146@C;	FBgn0025641	CG14622 desc="" FlyBase_Annotation_IDs:CG14622-PC length=1455 UniProt="Q7YZA4;Q8IRY0;Q8MT16;Q9W5A4"	0.1290
12433	575.3081	4	0.2629	0.78	-8.18	KELDDLR	1		Synth_1		EVRKELDDLR	4		Synth_1		0.1290
23096	686.90497	4	0.2629	0.92	-7.03	EAKELIEGLPR	3		Synth_2		VLFAPKPVRRGI	6		FBgn0026679	l(1)G0095 desc="" FlyBase_Annotation_IDs:CG12113-PA length=1022 UniProt="Q9W3E1"	0.1290
29892	666.8697	4	0.2629	0.91	0.64	EAKELIEGLPR	3		Synth_2		EVRKELDDLR	4		Synth_1		0.1290
13779	899.83374	3	0.2627	0.85	3.44	EVRKELDDLR	4		Synth_1		ISSSPAKTLVER	7		FBgn0003715	Tkr desc="" FlyBase_Annotation_IDs:CG16778-PD length=1046 UniProt="P14083;Q9W0W2"	0.1290
18179	695.8995	4	0.2626	0.98	6.76	EAKELIEGLPR	3		Synth_2		AQNCTILLSKLK	10	57.02146@C;	FBgn0025641	CG14622 desc="" FlyBase_Annotation_IDs:CG14622-PC length=1455 UniProt="Q7YZA4;Q8IRY0;Q8MT16;Q9W5A4"	0.1290
14397	533.6975	5	0.2626	0.99	1.19	EAKELIEGLPR	3		Synth_2		EVRKELDDLR	4		Synth_1		0.1290
12763	677.3827	4	0.2624	0.95	5.05	EAKELIEGLPR	3		Synth_2		TPAAVRKAVMDR	7		FBgn0052046	CG32046 desc="" FlyBase_Annotation_IDs:CG32046-PB length=1218 UniProt="Q8IQC8;Q8SXS6;Q960H7;Q9VT45"	0.1290
30709	882.8291	3	0.2624	0.67	1.29	EAKELIEGLPR	3		Synth_2		EAKELIEGLPR	3		Synth_2		0.1290
18648	700.63776	4	0.2623	0.96	8.55	EAKELIEGLPR	3		Synth_2		MRELDQFKVGGK	8		FBgn0039385	CG5913 desc="" FlyBase_Annotation_IDs:CG5913-PA length=454 UniProt="Q960C1;Q9VBK9"	0.1290
33193	666.8693	4	0.2623	0.93	0.09	EAKELIEGLPR	3		Synth_2		EVRKELDDLR	4		Synth_1		0.1290
34876	533.6977	5	0.2618	0.97	1.56	EAKELIEGLPR	3		Synth_2		EVRKELDDLR	4		Synth_1		0.1290
11512	894.81903	3	0.2618	0.80	0.46	EVRKELDDLR	4		Synth_1		EVRKELDDLR	4		Synth_1		0.1290
14333	888.82587	3	0.2617	0.77	2.93	EAKELIEGLPR	3		Synth_2		EVRKELDDLR	4		Synth_1		0.1290
25129	882.8293	3	0.2616	0.71	1.48	EAKELIEGLPR	3		Synth_2		EAKELIEGLPR	3		Synth_2		0.1290
12687	699.6205	4	0.2616	0.97	-10.13	SGKVGNVER	3		FBgn0026679	l(1)G0095 desc="" FlyBase_Annotation_IDs:CG12113-PA length=1022 UniProt="Q9W3E1"	AESTGQLPSAAKISPQK	12		FBgn0050015	CG30015 desc="" FlyBase_Annotation_IDs:CG30015-PA length=1462 UniProt="Q8T0M2;Q95U05;Q9V5Q8"	0.1290
30295	533.29614	5	0.2616	0.97	-1.01	EAKELIEGLPR	3		Synth_2		FKRSEFSTLR	2		FBgn0031534	CG2774 desc="" FlyBase_Annotation_IDs:CG2774-PA length=458 UniProt="Q8MS29;Q9VQQ6"	0.1290
29826	669.88837	4	0.2615	1.00	9.49	EAKELIEGLPR	3		Synth_2		TNHLVLAKNFK	8		FBgn0050015	CG30015 desc="" FlyBase_Annotation_IDs:CG30015-PA length=1462 UniProt="Q8T0M2;Q95U05;Q9V5Q8"	0.1290
19828	533.6976	5	0.2615	0.96	1.28	EAKELIEGLPR	3		Synth_2		EVRKELDDLR	4		Synth_1		0.1290
28692	882.8318	3	0.2615	0.74	4.34	EAKELIEGLPR	3		Synth_2		EAKELIEGLPR	3		Synth_2		0.1290
13169	634.35754	4	0.2615	0.94	-3.57	KDPEVGKTIR	7		FBgn0033518	Prx2540-2 desc="Peroxiredoxin 2540" FlyBase_Annotation_IDs:CG11765-PA length=220 UniProt="Q9GPQ0;Q9V5K7"	EAKELIEGLPR	3		Synth_2		0.1290
12540	564.51575	5	0.2614	0.90	1.91	EAKELIEGLPR	3		Synth_2		NSTYKELFRLR	5		FBgn0036757	CG14585 desc="" FlyBase_Annotation_IDs:CG14585-PA length=611 UniProt="Q9VVL1"	0.1290
13047	666.3679	4	0.2613	0.98	-1.65	EAKELIEGLPR	3		Synth_2		FKRSEFSTLR	2		FBgn0031534	CG2774 desc="" FlyBase_Annotation_IDs:CG2774-PA length=458 UniProt="Q8MS29;Q9VQQ6"	0.1290
32193	666.36816	4	0.2611	0.98	-1.28	EAKELIEGLPR	3		Synth_2		FKRSEFSTLR	2		FBgn0031534	CG2774 desc="" FlyBase_Annotation_IDs:CG2774-PA length=458 UniProt="Q8MS29;Q9VQQ6"	0.1290
32315	666.86914	4	0.2609	0.89	-0.18	EAKELIEGLPR	3		Synth_2		EVRKELDDLR	4		Synth_1		0.1290
11485	894.81616	3	0.2609	0.81	-2.73	EVRKELDDLR	4		Synth_1		EVRKELDDLR	4		Synth_1		0.1290
20919	797.11676	3	0.2606	0.99	-3.17	QVLEQKPR	6		FBgn0037530	CG2943 desc="" FlyBase_Annotation_IDs:CG2943-PA length=915 UniProt="Q95TQ6;Q9VHY6"	EAKELIEGLPR	3		Synth_2		0.1316
13659	900.1731	3	0.2602	0.96	10.59	KELDDLR	1		Synth_1		VVTYLPPIKTSNQGR	9		FBgn0050015	CG30015 desc="" FlyBase_Annotation_IDs:CG30015-PA length=1462 UniProt="Q8T0M2;Q95U05;Q9V5Q8"	0.1316
20211	726.1341	4	0.2602	0.92	-10.61	EAKELIEGLPR	3		Synth_2		RDFNQFIKANEK	8		FBgn0011604	Iswi desc="Imitation SWI" FlyBase_Annotation_IDs:CG8625-PB length=1027 UniProt="Q24368;Q8SX14"	0.1316
32087	666.87	4	0.2601	0.86	1.10	EAKELIEGLPR	3		Synth_2		EVRKELDDLR	4		Synth_1		0.1316
13530	894.8144	3	0.2601	0.77	-4.73	EVRKELDDLR	4		Synth_1		EVRKELDDLR	4		Synth_1		0.1316
32093	669.88745	4	0.2600	0.95	8.12	EAKELIEGLPR	3		Synth_2		TNHLVLAKNFK	8		FBgn0050015	CG30015 desc="" FlyBase_Annotation_IDs:CG30015-PA length=1462 UniProt="Q8T0M2;Q95U05;Q9V5Q8"	0.1316
27001	691.41754	4	0.2600	1.00	-1.41	EAKELIEGLPR	3		Synth_2		ILLPYKVQKLR	9		FBgn0004650	fs(1)N desc="" FlyBase_Annotation_IDs:CG11411-PA length=2118 UniProt="O76904"	0.1316
27705	882.83026	3	0.2598	0.70	2.58	EAKELIEGLPR	3		Synth_2		EAKELIEGLPR	3		Synth_2		0.1316
13102	673.3828	4	0.2597	1.00	-9.26	SPKLNPDSR	3		FBgn0013974	Gyc76C desc="" FlyBase_Annotation_IDs:CG8742-PB length=1525 UniProt="Q24051;Q24305;Q8IQV3"	AITKLEALKLHFR	4		FBgn0039024	CG4721 desc="" FlyBase_Annotation_IDs:CG4721-PA length=686 UniProt="Q95U74;Q9VCU1"	0.1316
16442	670.632	4	0.2597	0.85	5.56	EAKELIEGLPR	3		Synth_2		ISSSPAKTLVER	7		FBgn0003715	Tkr desc="" FlyBase_Annotation_IDs:CG16778-PD length=1046 UniProt="P14083;Q9W0W2"	0.1316
12300	705.3922	4	0.2597	0.91	0.95	EAKELIEGLPR	3		Synth_2		NSTYKELFRLR	5		FBgn0036757	CG14585 desc="" FlyBase_Annotation_IDs:CG14585-PA length=611 UniProt="Q9VVL1"	0.1316
9566	485.66876	5	0.2595	0.96	7.15	KELDDLR	1		Synth_1		SAKLSNSPPTTPAK	3		FBgn0050015	CG30015 desc="" FlyBase_Annotation_IDs:CG30015-PA length=1462 UniProt="Q8T0M2;Q95U05;Q9V5Q8"	0.1335
15800	664.8866	4	0.2595	0.95	8.37	SNLQQLVKIK	8		FBgn0032613	CG13283 desc="" FlyBase_Annotation_IDs:CG13283-PA length=652 UniProt="Q9VJH0"	DQATEGLKAFIR	8		FBgn0031760	Tsp26A desc="Tetraspanin 26A" FlyBase_Annotation_IDs:CG9093-PA length=269 UniProt="Q9VMJ6"	0.1335
27822	533.69684	5	0.2587	0.94	-0.09	EAKELIEGLPR	3		Synth_2		EVRKELDDLR	4		Synth_1		0.1335
7488	409.827	5	0.2584	0.99	1.67	KELDDLR	1		Synth_1		DVKPYKNR	3		FBgn0040322	GNBP2 desc="Gram-negative bacteria binding protein 2" FlyBase_Annotation_IDs:CG4144-PA length=432 UniProt="Q9VVR4;Q8IQT6;Q8IQT7;Q95U68"	0.1335
10149	575.0607	4	0.2583	0.93	-5.74	MLKSAASSLR	3		FBgn0021764	sdk desc="sidekick" FlyBase_Annotation_IDs:CG5227-PB length=2224 UniProt="O97394;Q86BQ7;Q86P54;Q9U1M1"	LETMTAFKR	8		FBgn0037341	CG12746 desc="" FlyBase_Annotation_IDs:CG12746-PC length=412 UniProt="Q8IGV3;Q8IPQ4;Q8T0D6"	0.1387
7723	488.79227	4	0.2582	0.85	-8.76	KELDDLR	1		Synth_1		KQLLRLR	1		FBgn0052046	CG32046 desc="" FlyBase_Annotation_IDs:CG32046-PB length=1218 UniProt="Q8IQC8;Q8SXS6;Q960H7;Q9VT45"	0.1387
15071	687.1263	4	0.2582	0.94	-7.29	EAKELIEGLPR	3		Synth_2		FSTPAQHRGPKK	11		FBgn0051224	CG31224 desc="" FlyBase_Annotation_IDs:CG31224-PA length=1784 UniProt="Q86NX5;Q8IG87;Q8T3J8;Q9VE54"	0.1387
26933	878.15936	3	0.2578	0.94	-8.26	FLLTRGKK	7		FBgn0029896	CG3168 desc="" FlyBase_Annotation_IDs:CG3168-PC length=632 UniProt="Q9W3W9"	SGLQAYLQKFSYK	9		FBgn0040282	SP1029 desc="" FlyBase_Annotation_IDs:CG11956-PC length=932 UniProt="Q960U1;Q9NH67;Q9VAM0"	0.1387
17219	676.3812	4	0.2576	0.92	5.06	EAKELIEGLPR	3		Synth_2		VLEVHIEKGMR	8		FBgn0038145	CG8863 desc="" FlyBase_Annotation_IDs:CG8863-PC length=403 UniProt="Q9VFV9"	0.1437
21191	719.1623	4	0.2575	0.98	-9.77	EAKELIEGLPR	3		Synth_2		ARIVVNKLADINR	7		FBgn0039709	Cad99C desc="" FlyBase_Annotation_IDs:CG31009-PA length=1706 UniProt="Q9VAF5"	0.1437
21751	533.6977	5	0.2574	0.87	1.56	EAKELIEGLPR	3		Synth_2		EVRKELDDLR	4		Synth_1		0.1437
19033	533.6981	5	0.2574	0.90	2.38	EAKELIEGLPR	3		Synth_2		EVRKELDDLR	4		Synth_1		0.1437
13408	669.8884	4	0.2573	0.95	10.68	NDNDELIKQR	8		FBgn0051665	CG31665 desc="" FlyBase_Annotation_IDs:CG31665-PB length=1101 UniProt="Q8MYS3;Q9VQ47"	GNTIGPIIKLLR	9		FBgn0041194	Prat2 desc="Phosphoribosylamidotransferase 2" FlyBase_Annotation_IDs:CG10078-PB length=547 UniProt="Q967S0;Q9VRZ1"	0.1437
25997	533.6977	5	0.2573	0.98	1.56	EAKELIEGLPR	3		Synth_2		EVRKELDDLR	4		Synth_1		0.1437
16443	882.8245	3	0.2568	0.69	-3.88	EAKELIEGLPR	3		Synth_2		EAKELIEGLPR	3		Synth_2		0.1455
20706	533.2965	5	0.2567	1.00	-0.37	EAKELIEGLPR	3		Synth_2		FKRSEFSTLR	2		FBgn0031534	CG2774 desc="" FlyBase_Annotation_IDs:CG2774-PA length=458 UniProt="Q8MS29;Q9VQQ6"	0.1455
33848	533.6974	5	0.2566	0.87	0.92	EAKELIEGLPR	3		Synth_2		EVRKELDDLR	4		Synth_1		0.1455
10986	483.63208	3	0.2564	1.00	3.63	VMKLR	3		FBgn0032210	CYLD desc="" FlyBase_Annotation_IDs:CG5603-PB length=551 UniProt="Q8IPC3;Q8IPC4;Q8IPC5;Q8SYF0;Q9VL04"	KAYRK	1		FBgn0038145	CG8863 desc="" FlyBase_Annotation_IDs:CG8863-PC length=403 UniProt="Q9VFV9"	0.1455
32567	666.8689	4	0.2564	0.91	-0.55	EAKELIEGLPR	3		Synth_2		EVRKELDDLR	4		Synth_1		0.1455
8329	395.99106	4	0.2561	0.98	-5.64	KYFKK	1		FBgn0033902	CG8309 desc="" FlyBase_Annotation_IDs:CG8309-PA length=387 UniProt="Q9V6X8"	TKNVLR	2		FBgn0034837	CG9871 desc="" FlyBase_Annotation_IDs:CG9871-PA length=312 UniProt="Q8T3X3;Q9W1T1"	0.1455
20542	700.6531	4	0.2561	0.98	0.09	SASKKAIPR	4		FBgn0037719	bocksbeutel desc="" FlyBase_Annotation_IDs:CG9424-PB length=399 UniProt="Q9VHA7"	NINTKMLFEKITPR	10		FBgn0039385	CG5913 desc="" FlyBase_Annotation_IDs:CG5913-PA length=454 UniProt="Q960C1;Q9VBK9"	0.1455
20353	533.2963	5	0.2560	1.00	-0.64	EAKELIEGLPR	3		Synth_2		FKRSEFSTLR	2		FBgn0031534	CG2774 desc="" FlyBase_Annotation_IDs:CG2774-PA length=458 UniProt="Q8MS29;Q9VQQ6"	0.1455
26531	882.8303	3	0.2560	0.61	2.68	EAKELIEGLPR	3		Synth_2		EAKELIEGLPR	3		Synth_2		0.1455
21149	497.96426	3	0.2559	0.96	-2.13	KAIPR	1		FBgn0037719	bocksbeutel desc="" FlyBase_Annotation_IDs:CG9424-PB length=399 UniProt="Q9VHA7"	KCIPPR	1	57.02146@C;	FBgn0027360	Tim10 desc="" FlyBase_Annotation_IDs:CG9878-PB length=92 UniProt="Q9W2D6;Q9Y0V7"	0.1455
5609	505.7801	4	0.2559	0.97	3.08	KGQFR	1		FBgn0035710	SP1173 desc="" FlyBase_Annotation_IDs:CG10121-PD length=741 UniProt="Q8MQS1;Q9NGV3;Q9VRY1"	SVKQLTNNSTR	3		FBgn0052046	CG32046 desc="" FlyBase_Annotation_IDs:CG32046-PB length=1218 UniProt="Q8IQC8;Q8SXS6;Q960H7;Q9VT45"	0.1455
16049	669.1414	4	0.2558	1.00	-7.67	EAKELIEGLPR	3		Synth_2		SIRQVKKPPTK	6		FBgn0035710	SP1173 desc="" FlyBase_Annotation_IDs:CG10121-PD length=741 UniProt="Q8MQS1;Q9NGV3;Q9VRY1"	0.1455
10507	906.16583	3	0.2558	0.82	-5.66	EVRKELDDLR	4		Synth_1		QISFQKSSLIR	6		FBgn0032207	CG5640 desc="" FlyBase_Annotation_IDs:CG5640-PB length=939 UniProt="Q8MQK3;Q9VL07"	0.1455
15043	760.7513	3	0.2558	0.82	-1.71	KELDDLR	1		Synth_1		EAKELIEGLPR	3		Synth_2		0.1455
32152	666.865	4	0.2557	0.86	-6.42	EAKELIEGLPR	3		Synth_2		EVRKELDDLR	4		Synth_1		0.1455
18894	888.824	3	0.2554	0.84	0.82	EAKELIEGLPR	3		Synth_2		EVRKELDDLR	4		Synth_1		0.1455
14748	683.38916	4	0.2554	1.00	6.44	EAKELIEGLPR	3		Synth_2		DLDYIFRKIR	8		FBgn0036291	CG10681 desc="" FlyBase_Annotation_IDs:CG10681-PA length=212 UniProt="Q9VTY4"	0.1455
12927	830.80347	3	0.2552	0.96	1.86	AKSKAGPQPSK	4		FBgn0034837	CG9871 desc="" FlyBase_Annotation_IDs:CG9871-PA length=312 UniProt="Q8T3X3;Q9W1T1"	EAKELIEGLPR	3		Synth_2		0.1513
18978	682.15546	4	0.2552	0.80	10.48	SNLQQLVKIK	8		FBgn0032613	CG13283 desc="" FlyBase_Annotation_IDs:CG13283-PA length=652 UniProt="Q9VJH0"	KFGALAQNVEGKR	1		FBgn0041194	Prat2 desc="Phosphoribosylamidotransferase 2" FlyBase_Annotation_IDs:CG10078-PB length=547 UniProt="Q967S0;Q9VRZ1"	0.1513
11096	671.1145	4	0.2550	0.97	-5.28	EKENESGFLR	2		FBgn0050015	CG30015 desc="" FlyBase_Annotation_IDs:CG30015-PA length=1462 UniProt="Q8T0M2;Q95U05;Q9V5Q8"	KVSYLLTKDLR	8		FBgn0034766	Obp59a desc="Odorant-binding protein 59a" FlyBase_Annotation_IDs:CG13517-PA length=229 UniProt="Q86BF9;Q9W211"	0.1513
9336	678.13043	4	0.2548	0.97	3.15	AVDTSTAKK	8		FBgn0039709	Cad99C desc="" FlyBase_Annotation_IDs:CG31009-PA length=1706 UniProt="Q9VAF5"	AVDTSTAKKYDIIVK	9		FBgn0039709	Cad99C desc="" FlyBase_Annotation_IDs:CG31009-PA length=1706 UniProt="Q9VAF5"	0.1513
11716	537.29425	5	0.2547	0.94	0.27	EVRKELDDLR	4		Synth_1		EVRKELDDLR	4		Synth_1		0.1582
9368	436.8417	5	0.2546	0.97	-2.24	KCIPPR	1	57.02146@C;	FBgn0027360	Tim10 desc="" FlyBase_Annotation_IDs:CG9878-PB length=92 UniProt="Q9W2D6;Q9Y0V7"	EVRKELDDLR	4		Synth_1		0.1582
13342	570.8182	4	0.2545	0.92	3.32	KELDDLR	1		Synth_1		EAKELIEGLPR	3		Synth_2		0.1582
12790	602.34784	4	0.2543	0.97	8.83	NFSLHLKR	7		FBgn0051224	CG31224 desc="" FlyBase_Annotation_IDs:CG31224-PA length=1784 UniProt="Q86NX5;Q8IG87;Q8T3J8;Q9VE54"	EAKELIEGLPR	3		Synth_2		0.1582
17827	684.36255	4	0.2543	0.87	-10.99	EAKELIEGLPR	3		Synth_2		SSHSGGASAAARKR	13		FBgn0052046	CG32046 desc="" FlyBase_Annotation_IDs:CG32046-PB length=1218 UniProt="Q8IQC8;Q8SXS6;Q960H7;Q9VT45"	0.1582
8123	509.94766	3	0.2543	0.97	10.47	MKGER	2		FBgn0053140	CG33140 desc="" FlyBase_Annotation_IDs:CG33140-PA length=720 UniProt="Q9V4I8"	KCIPPR	1	57.02146@C;	FBgn0027360	Tim10 desc="" FlyBase_Annotation_IDs:CG9878-PB length=92 UniProt="Q9W2D6;Q9Y0V7"	0.1582
10382	918.16797	3	0.2542	1.00	-10.91	EVRKELDDLR	4		Synth_1		LAKKEQELDLR	3		FBgn0025641	CG14622 desc="" FlyBase_Annotation_IDs:CG14622-PC length=1455 UniProt="Q7YZA4;Q8IRY0;Q8MT16;Q9W5A4"	0.1582
7307	414.62897	5	0.2542	0.86	-8.97	QAAATAKR	7		FBgn0025390	CG14796 desc="" FlyBase_Annotation_IDs:CG14796-PA length=1795 UniProt="O76894"	DKIQINQEK	2		FBgn0051665	CG31665 desc="" FlyBase_Annotation_IDs:CG31665-PB length=1101 UniProt="Q8MYS3;Q9VQ47"	0.1582
11937	516.6216	3	0.2541	1.00	0.47	MRKTR	3		FBgn0003612	Su(var)2-10 desc="Suppressor of variegation 2-10" FlyBase_Annotation_IDs:CG8068-PD length=601 UniProt="Q8IGK3;Q8MKT3;Q8MKT4;Q8MKT5;Q8MKT6;Q9I7E6;Q9I7E7;Q9XYM4;Q9XYM5"	KAVMDR	1		FBgn0052046	CG32046 desc="" FlyBase_Annotation_IDs:CG32046-PB length=1218 UniProt="Q8IQC8;Q8SXS6;Q960H7;Q9VT45"	0.1690
18231	676.3822	4	0.2540	0.98	-7.50	KTAGLSKLVR	1		FBgn0051284	CG31284 desc="" FlyBase_Annotation_IDs:CG31284-PA length=986 UniProt="Q9VHY7"	SWKTMQRTWLR	3		FBgn0039874	CG2135 desc="" FlyBase_Annotation_IDs:CG2135-PA length=686 UniProt="Q9V9T9"	0.1690
19245	570.9855	3	0.2539	0.76	0.29	SKRSSR	2		FBgn0051369	CG31369 desc="" FlyBase_Annotation_IDs:CG31369-PA length=299 UniProt="Q9VHQ8"	KMQPPPR	1		FBgn0011716	FlyBase_Annotation_IDs:CG31020-PA length=565 UniProt=""	0.1690
12882	493.68158	5	0.2539	0.93	-4.66	LANLPFNKR	8		FBgn0051824	CG31824 desc="" FlyBase_Annotation_IDs:CG31824-PA length=362 UniProt="Q8IP34"	EAKELIEGLPR	3		Synth_2		0.1690
33527	882.82806	3	0.2538	0.61	0.09	EAKELIEGLPR	3		Synth_2		EAKELIEGLPR	3		Synth_2		0.1690
12450	1149.6184	2	0.2537	0.46	0.00	KELDDLR	1		Synth_1		EVRKELDDLR	4		Synth_1		0.1690
11703	894.82153	3	0.2536	0.74	3.28	EVRKELDDLR	4		Synth_1		EVRKELDDLR	4		Synth_1		0.1766
11801	799.0869	3	0.2535	1.00	-9.28	VMKLR	3		FBgn0032210	CYLD desc="" FlyBase_Annotation_IDs:CG5603-PB length=551 UniProt="Q8IPC3;Q8IPC4;Q8IPC5;Q8SYF0;Q9VL04"	LGFDKENVYEELR	5		FBgn0011604	Iswi desc="Imitation SWI" FlyBase_Annotation_IDs:CG8625-PB length=1027 UniProt="Q24368;Q8SX14"	0.1766
32047	888.82574	3	0.2534	0.97	2.84	EAKELIEGLPR	3		Synth_2		EVRKELDDLR	4		Synth_1		0.1766
31662	666.86786	4	0.2534	0.98	-2.11	EAKELIEGLPR	3		Synth_2		EVRKELDDLR	4		Synth_1		0.1766
14985	723.6695	4	0.2534	0.84	-0.08	QISFQKSSLIR	6		FBgn0032207	CG5640 desc="" FlyBase_Annotation_IDs:CG5640-PB length=939 UniProt="Q8MQK3;Q9VL07"	IAHRPNETLKLR	10		FBgn0013974	Gyc76C desc="" FlyBase_Annotation_IDs:CG8742-PB length=1525 UniProt="Q24051;Q24305;Q8IQV3"	0.1766
26963	917.86725	3	0.2532	0.90	-8.70	EAKELIEGLPR	3		Synth_2		KNFLLSLLKQR	1		FBgn0025390	CG14796 desc="" FlyBase_Annotation_IDs:CG14796-PA length=1795 UniProt="O76894"	0.1766
13013	683.64136	4	0.2532	0.86	4.47	RKQARPR	2		FBgn0003715	Tkr desc="" FlyBase_Annotation_IDs:CG16778-PD length=1046 UniProt="P14083;Q9W0W2"	AAENLELEKEGVPRK	9		FBgn0025390	CG14796 desc="" FlyBase_Annotation_IDs:CG14796-PA length=1795 UniProt="O76894"	0.1766
12865	573.3332	4	0.2530	0.97	-0.64	IKNEKSK	5		FBgn0011604	Iswi desc="Imitation SWI" FlyBase_Annotation_IDs:CG8625-PB length=1027 UniProt="Q24368;Q8SX14"	QISFQKSSLIR	6		FBgn0032207	CG5640 desc="" FlyBase_Annotation_IDs:CG5640-PB length=939 UniProt="Q8MQK3;Q9VL07"	0.1766
9720	808.78	3	0.2530	0.98	7.15	KELDDLR	1		Synth_1		TATSIGKNPKPER	7		FBgn0034656	CG17922 desc="" FlyBase_Annotation_IDs:CG17922-PA length=1040 UniProt="Q8IH43;Q95SL0;Q9W2D5"	0.1766
18505	533.6975	5	0.2529	0.83	1.19	EAKELIEGLPR	3		Synth_2		EVRKELDDLR	4		Synth_1		0.1766
33940	882.8315	3	0.2528	0.66	3.97	EAKELIEGLPR	3		Synth_2		EAKELIEGLPR	3		Synth_2		0.1766
20152	896.1933	3	0.2528	0.97	-7.45	EAKELIEGLPR	3		Synth_2		GNTIGPIIKLLR	9		FBgn0041194	Prat2 desc="Phosphoribosylamidotransferase 2" FlyBase_Annotation_IDs:CG10078-PB length=547 UniProt="Q967S0;Q9VRZ1"	0.1766
25491	533.6977	5	0.2525	1.00	1.56	EAKELIEGLPR	3		Synth_2		EVRKELDDLR	4		Synth_1		0.1766
26948	696.66064	4	0.2524	0.97	-0.97	EAKELIEGLPR	3		Synth_2		LVVLGHLKNRSR	8		FBgn0004650	fs(1)N desc="" FlyBase_Annotation_IDs:CG11411-PA length=2118 UniProt="O76904"	0.1766
33712	662.3729	4	0.2524	0.71	0.18	EAKELIEGLPR	3		Synth_2		EAKELIEGLPR	3		Synth_2		0.1766
29622	533.29626	5	0.2523	0.96	-0.83	EAKELIEGLPR	3		Synth_2		FKRSEFSTLR	2		FBgn0031534	CG2774 desc="" FlyBase_Annotation_IDs:CG2774-PA length=458 UniProt="Q8MS29;Q9VQQ6"	0.1786
10183	642.12317	4	0.2522	0.98	-10.38	KGQNASRK	1		FBgn0034837	CG9871 desc="" FlyBase_Annotation_IDs:CG9871-PA length=312 UniProt="Q8T3X3;Q9W1T1"	AITKLEALKLHFR	9		FBgn0039024	CG4721 desc="" FlyBase_Annotation_IDs:CG4721-PA length=686 UniProt="Q95U74;Q9VCU1"	0.1786
12989	623.5946	4	0.2519	0.99	-9.12	VTYKINAYK	4		FBgn0034656	CG17922 desc="" FlyBase_Annotation_IDs:CG17922-PA length=1040 UniProt="Q8IH43;Q95SL0;Q9W2D5"	EAKELIEGLPR	3		Synth_2		0.1786
33295	882.82837	3	0.2518	0.65	0.46	EAKELIEGLPR	3		Synth_2		EAKELIEGLPR	3		Synth_2		0.1786
15136	888.8222	3	0.2518	0.85	-1.19	EAKELIEGLPR	3		Synth_2		EVRKELDDLR	4		Synth_1		0.1786
13701	1332.7388	2	0.2517	0.62	5.59	EAKELIEGLPR	3		Synth_2		EVRKELDDLR	4		Synth_1		0.1786
11854	634.84814	4	0.2516	0.95	2.50	YLTKNSAYGK	4		FBgn0011205	fbl desc="" FlyBase_Annotation_IDs:CG5725-PE length=512 UniProt="Q8I0S6;Q9NHN2;Q9VPG4;Q9VPG5"	EAKELIEGLPR	3		Synth_2		0.1786
1275	764.0578	3	0.2516	0.97	-6.29	ANSKSK	4		FBgn0025693	CG11163 desc="" FlyBase_Annotation_IDs:CG11163-PA length=498 UniProt="Q8T0G1"	TPGKSAGRTSSNNNK	4		FBgn0037719	bocksbeutel desc="" FlyBase_Annotation_IDs:CG9424-PB length=399 UniProt="Q9VHA7"	0.1786
34327	533.6978	5	0.2515	0.95	1.74	EAKELIEGLPR	3		Synth_2		EVRKELDDLR	4		Synth_1		0.1786
12090	574.56464	4	0.2514	0.94	-7.66	TSLEAEPKGK	8		FBgn0037530	CG2943 desc="" FlyBase_Annotation_IDs:CG2943-PA length=915 UniProt="Q95TQ6;Q9VHY6"	AKSKAGPQPSK	2		FBgn0034837	CG9871 desc="" FlyBase_Annotation_IDs:CG9871-PA length=312 UniProt="Q8T3X3;Q9W1T1"	0.1786
17988	533.6972	5	0.2513	0.89	0.64	EAKELIEGLPR	3		Synth_2		EVRKELDDLR	4		Synth_1		0.1786
10607	537.29736	5	0.2513	0.79	6.10	EVRKELDDLR	4		Synth_1		EVRKELDDLR	4		Synth_1		0.1786
35339	530.49414	5	0.2508	0.98	-10.88	KQARPRR	1		FBgn0003715	Tkr desc="" FlyBase_Annotation_IDs:CG16778-PD length=1046 UniProt="P14083;Q9W0W2"	SLDPMPMQQLRKR	12		FBgn0013974	Gyc76C desc="" FlyBase_Annotation_IDs:CG8742-PB length=1525 UniProt="Q24051;Q24305;Q8IQV3"	0.1786
24663	533.2964	5	0.2508	0.99	-0.55	EAKELIEGLPR	3		Synth_2		FKRSEFSTLR	2		FBgn0031534	CG2774 desc="" FlyBase_Annotation_IDs:CG2774-PA length=458 UniProt="Q8MS29;Q9VQQ6"	0.1786
34465	533.69775	5	0.2507	0.92	1.65	EAKELIEGLPR	3		Synth_2		EVRKELDDLR	4		Synth_1		0.1786
3678	493.52634	4	0.2506	0.83	2.11	KGQNASR	1		FBgn0034837	CG9871 desc="" FlyBase_Annotation_IDs:CG9871-PA length=312 UniProt="Q8T3X3;Q9W1T1"	KTPASVAMIR	1		FBgn0051284	CG31284 desc="" FlyBase_Annotation_IDs:CG31284-PA length=986 UniProt="Q9VHY7"	0.1786
31149	882.8265	3	0.2506	0.68	-1.66	EAKELIEGLPR	3		Synth_2		EAKELIEGLPR	3		Synth_2		0.1786
17692	688.6587	4	0.2504	0.95	0.62	EAKELIEGLPR	3		Synth_2		KNFLLSLLKQR	1		FBgn0025390	CG14796 desc="" FlyBase_Annotation_IDs:CG14796-PA length=1795 UniProt="O76894"	0.1822
2440	493.5272	4	0.2504	0.96	3.84	KGQNASR	1		FBgn0034837	CG9871 desc="" FlyBase_Annotation_IDs:CG9871-PA length=312 UniProt="Q8T3X3;Q9W1T1"	KTPASVAMIR	1		FBgn0051284	CG31284 desc="" FlyBase_Annotation_IDs:CG31284-PA length=986 UniProt="Q9VHY7"	0.1822
19764	958.5534	3	0.2504	0.82	1.19	KVSYLLTKDLR	1		FBgn0034766	Obp59a desc="Odorant-binding protein 59a" FlyBase_Annotation_IDs:CG13517-PA length=229 UniProt="Q86BF9;Q9W211"	FICVGAHSKILR	9	57.02146@C;	FBgn0027780	U26 desc="" FlyBase_Annotation_IDs:CG13401-PA length=1012 UniProt="Q9U973;Q9VLL0"	0.1822
23654	533.69745	5	0.2502	0.98	1.10	EAKELIEGLPR	3		Synth_2		EVRKELDDLR	4		Synth_1		0.1822
24346	692.8978	4	0.2502	0.96	9.09	EAKELIEGLPR	3		Synth_2		FKFQVVAREPR	2		FBgn0039709	Cad99C desc="" FlyBase_Annotation_IDs:CG31009-PA length=1706 UniProt="Q9VAF5"	0.1822
15330	622.8472	4	0.2498	0.91	8.34	LETMTAFKR	8		FBgn0037341	CG12746 desc="" FlyBase_Annotation_IDs:CG12746-PC length=412 UniProt="Q8IGV3;Q8IPQ4;Q8T0D6"	EAKELIEGLPR	3		Synth_2		0.1885
7424	429.03687	5	0.2498	0.88	5.13	KELDDLR	1		Synth_1		DKIQINQEK	2		FBgn0051665	CG31665 desc="" FlyBase_Annotation_IDs:CG31665-PB length=1101 UniProt="Q8MYS3;Q9VQ47"	0.1885
10891	666.8619	4	0.2497	0.95	3.12	SKGVEIR	2		FBgn0032207	CG5640 desc="" FlyBase_Annotation_IDs:CG5640-PB length=939 UniProt="Q8MQK3;Q9VL07"	VFAEQKAIFGDNMLR	6		FBgn0010019	Cyp4g1 desc="" FlyBase_Annotation_IDs:CG3972-PA length=556 UniProt="Q9V3S0;Q95U60"	0.1885
26359	882.8293	3	0.2497	0.61	1.48	EAKELIEGLPR	3		Synth_2		EAKELIEGLPR	3		Synth_2		0.1885
10205	627.8491	4	0.2494	0.97	-5.45	KHMLPISYK	1		FBgn0026679	l(1)G0095 desc="" FlyBase_Annotation_IDs:CG12113-PA length=1022 UniProt="Q9W3E1"	EAKELIEGLPR	3		Synth_2		0.1950
31032	882.8284	3	0.2491	0.59	0.55	EAKELIEGLPR	3		Synth_2		EAKELIEGLPR	3		Synth_2		0.1950
28465	533.6972	5	0.2491	0.92	0.64	EAKELIEGLPR	3		Synth_2		EVRKELDDLR	4		Synth_1		0.1950
35145	533.29596	5	0.2490	0.91	-1.38	EAKELIEGLPR	3		Synth_2		FKRSEFSTLR	2		FBgn0031534	CG2774 desc="" FlyBase_Annotation_IDs:CG2774-PA length=458 UniProt="Q8MS29;Q9VQQ6"	0.1950
33053	533.6967	5	0.2486	0.90	-0.27	EAKELIEGLPR	3		Synth_2		EVRKELDDLR	4		Synth_1		0.1992
14499	760.7525	3	0.2486	0.78	-0.11	KELDDLR	1		Synth_1		EAKELIEGLPR	3		Synth_2		0.1992
22467	870.8225	3	0.2486	0.65	7.58	QTAPATATTTKK	11		FBgn0051224	CG31224 desc="" FlyBase_Annotation_IDs:CG31224-PA length=1784 UniProt="Q86NX5;Q8IG87;Q8T3J8;Q9VE54"	EAKELIEGLPR	3		Synth_2		0.1992
35270	533.6972	5	0.2482	0.94	0.64	EAKELIEGLPR	3		Synth_2		EVRKELDDLR	4		Synth_1		0.1992
17603	712.14874	4	0.2481	0.93	6.61	EAKELIEGLPR	3		Synth_2		DTKEPVSPKEPVK	9		FBgn0050015	CG30015 desc="" FlyBase_Annotation_IDs:CG30015-PA length=1462 UniProt="Q8T0M2;Q95U05;Q9V5Q8"	0.2008
13220	760.75366	3	0.2481	0.97	1.39	KELDDLR	1		Synth_1		EAKELIEGLPR	3		Synth_2		0.2008
13446	915.16266	3	0.2480	0.89	8.10	KELDDLR	1		Synth_1		LKEVPSCFIIQMPR	2	57.02146@C;	FBgn0032210	CYLD desc="" FlyBase_Annotation_IDs:CG5603-PB length=551 UniProt="Q8IPC3;Q8IPC4;Q8IPC5;Q8SYF0;Q9VL04"	0.2008
14932	494.61826	3	0.2480	0.86	-8.90	KAIPR	1		FBgn0037719	bocksbeutel desc="" FlyBase_Annotation_IDs:CG9424-PB length=399 UniProt="Q9VHA7"	KGQNASR	1		FBgn0034837	CG9871 desc="" FlyBase_Annotation_IDs:CG9871-PA length=312 UniProt="Q8T3X3;Q9W1T1"	0.2008
32698	666.86847	4	0.2478	0.95	-1.19	EAKELIEGLPR	3		Synth_2		EVRKELDDLR	4		Synth_1		0.2008
11692	894.81885	3	0.2477	0.76	0.27	EVRKELDDLR	4		Synth_1		EVRKELDDLR	4		Synth_1		0.2008
20174	934.84735	3	0.2476	0.96	-3.83	SSLIRKK	6		FBgn0032207	CG5640 desc="" FlyBase_Annotation_IDs:CG5640-PB length=939 UniProt="Q8MQK3;Q9VL07"	EASDVMSENKITLQLR	10		FBgn0037986	CG14736 desc="" FlyBase_Annotation_IDs:CG14736-PB length=495 UniProt="Q8INJ1;Q8INJ2;Q8T3W1;Q9VGD7"	0.2008
14559	1323.7295	2	0.2476	0.50	-6.74	EAKELIEGLPR	3		Synth_2		EAKELIEGLPR	3		Synth_2		0.2008
32638	882.83075	3	0.2473	0.65	3.14	EAKELIEGLPR	3		Synth_2		EAKELIEGLPR	3		Synth_2		0.2060
16304	708.6604	4	0.2473	0.99	3.71	TKNVLRGK	2		FBgn0034837	CG9871 desc="" FlyBase_Annotation_IDs:CG9871-PA length=312 UniProt="Q8T3X3;Q9W1T1"	NQVQTIIQHEKAEIK	11		FBgn0046879	Obp56c desc="Odorant-binding protein 56c" FlyBase_Annotation_IDs:CG30128-PB length=245 UniProt="Q9V8Y3"	0.2060
20930	1323.7294	2	0.2468	0.62	-6.83	EAKELIEGLPR	3		Synth_2		EAKELIEGLPR	3		Synth_2		0.2066
13141	637.3786	4	0.2468	0.97	-3.84	LQKHK	3		FBgn0052046	CG32046 desc="" FlyBase_Annotation_IDs:CG32046-PB length=1218 UniProt="Q8IQC8;Q8SXS6;Q960H7;Q9VT45"	QLISLDLVSKSGQVIR	10		FBgn0037530	CG2943 desc="" FlyBase_Annotation_IDs:CG2943-PA length=915 UniProt="Q95TQ6;Q9VHY6"	0.2066
5974	496.50168	4	0.2467	0.86	-3.76	RSKYGNR	3		FBgn0036757	CG14585 desc="" FlyBase_Annotation_IDs:CG14585-PA length=611 UniProt="Q9VVL1"	SPKVGDFSE	3		FBgn0034881	CG10332 desc="" FlyBase_Annotation_IDs:CG10332-PA length=111 UniProt="Q8T432;Q9W1M5"	0.2066
14708	888.8218	3	0.2467	0.97	-1.65	EAKELIEGLPR	3		Synth_2		EVRKELDDLR	4		Synth_1		0.2066
16282	676.38257	4	0.2464	0.86	7.05	EAKELIEGLPR	3		Synth_2		VLEVHIEKGMR	8		FBgn0038145	CG8863 desc="" FlyBase_Annotation_IDs:CG8863-PC length=403 UniProt="Q9VFV9"	0.2066
9873	402.4365	5	0.2464	0.99	4.50	RILKER	4		FBgn0035107	CG1216 desc="" FlyBase_Annotation_IDs:CG1216-PB length=439 UniProt="Q8SXB5;Q9W0U1"	TTWKHDIR	4		FBgn0040322	GNBP2 desc="Gram-negative bacteria binding protein 2" FlyBase_Annotation_IDs:CG4144-PA length=432 UniProt="Q9VVR4;Q8IQT6;Q8IQT7;Q95U68"	0.2066
31399	1323.7363	2	0.2462	0.67	-1.57	EAKELIEGLPR	3		Synth_2		EAKELIEGLPR	3		Synth_2		0.2066
17614	718.43854	4	0.2461	0.96	8.34	KINLSIIAPR	1		FBgn0038760	MED25 desc="Mediator complex subunit 25" FlyBase_Annotation_IDs:CG12254-PA length=863 UniProt="Q9VDR1"	LPTSLRPQKYHLR	9		FBgn0040282	SP1029 desc="" FlyBase_Annotation_IDs:CG11956-PC length=932 UniProt="Q960U1;Q9NH67;Q9VAM0"	0.2066
21781	659.03754	3	0.2459	0.74	0.80	KELDDLR	1		Synth_1		VLPEHAKR	7		FBgn0032210	CYLD desc="" FlyBase_Annotation_IDs:CG5603-PB length=551 UniProt="Q8IPC3;Q8IPC4;Q8IPC5;Q8SYF0;Q9VL04"	0.2066
17539	689.8754	4	0.2458	0.94	-8.15	EAKELIEGLPR	3		Synth_2		KSEVVATSSNSKK	12		FBgn0011604	Iswi desc="Imitation SWI" FlyBase_Annotation_IDs:CG8625-PB length=1027 UniProt="Q24368;Q8SX14"	0.2066
27974	533.6971	5	0.2456	0.97	0.37	EAKELIEGLPR	3		Synth_2		EVRKELDDLR	4		Synth_1		0.2066
10037	366.97083	4	0.2456	0.95	6.25	GGKSGK	3		FBgn0026679	l(1)G0095 desc="" FlyBase_Annotation_IDs:CG12113-PA length=1022 UniProt="Q9W3E1"	KLYRSK	1		FBgn0053140	CG33140 desc="" FlyBase_Annotation_IDs:CG33140-PA length=720 UniProt="Q9V4I8"	0.2066
25326	533.69763	5	0.2455	0.96	1.47	EAKELIEGLPR	3		Synth_2		EVRKELDDLR	4		Synth_1		0.2066
20469	685.87	4	0.2454	0.99	-10.25	EAKELIEGLPR	3		Synth_2		DQATEGLKAFIR	8		FBgn0031760	Tsp26A desc="Tetraspanin 26A" FlyBase_Annotation_IDs:CG9093-PA length=269 UniProt="Q9VMJ6"	0.2066
34462	570.82007	4	0.2454	0.91	-3.00	KGQNASRK	1		FBgn0034837	CG9871 desc="" FlyBase_Annotation_IDs:CG9871-PA length=312 UniProt="Q8T3X3;Q9W1T1"	EAKELIEGLPR	3		Synth_2		0.2066
33282	533.69714	5	0.2453	0.86	0.55	EAKELIEGLPR	3		Synth_2		EVRKELDDLR	4		Synth_1		0.2066
13024	547.11554	5	0.2452	0.98	6.26	RKQARPR	2		FBgn0003715	Tkr desc="" FlyBase_Annotation_IDs:CG16778-PD length=1046 UniProt="P14083;Q9W0W2"	AAENLELEKEGVPRK	9		FBgn0025390	CG14796 desc="" FlyBase_Annotation_IDs:CG14796-PA length=1795 UniProt="O76894"	0.2066
13109	889.158	3	0.2452	0.99	-1.01	KELDDLR	1		Synth_1		GTENGPVLVSNLKRR	13		FBgn0052046	CG32046 desc="" FlyBase_Annotation_IDs:CG32046-PB length=1218 UniProt="Q8IQC8;Q8SXS6;Q960H7;Q9VT45"	0.2066
18038	689.8686	4	0.2452	0.95	-1.42	EAKELIEGLPR	3		Synth_2		EKENESGFLRR	2		FBgn0050015	CG30015 desc="" FlyBase_Annotation_IDs:CG30015-PA length=1462 UniProt="Q8T0M2;Q95U05;Q9V5Q8"	0.2066
17167	682.63245	4	0.2452	0.96	6.09	EAKELIEGLPR	3		Synth_2		SNGFSKSILSAPK	6		FBgn0050015	CG30015 desc="" FlyBase_Annotation_IDs:CG30015-PA length=1462 UniProt="Q8T0M2;Q95U05;Q9V5Q8"	0.2066
21079	703.15125	4	0.2451	0.96	-7.21	EAKELIEGLPR	3		Synth_2		IQKHVIGRVPDR	3		FBgn0039385	CG5913 desc="" FlyBase_Annotation_IDs:CG5913-PA length=454 UniProt="Q960C1;Q9VBK9"	0.2066
13048	561.1121	5	0.2450	0.95	3.57	KAVMDR	1		FBgn0052046	CG32046 desc="" FlyBase_Annotation_IDs:CG32046-PB length=1218 UniProt="Q8IQC8;Q8SXS6;Q960H7;Q9VT45"	VGTYVETVDGSPPVKKLR	15		FBgn0026679	l(1)G0095 desc="" FlyBase_Annotation_IDs:CG12113-PA length=1022 UniProt="Q9W3E1"	0.2066
34274	674.13525	4	0.2449	0.95	-9.34	KRADELER	1		FBgn0025641	CG14622 desc="" FlyBase_Annotation_IDs:CG14622-PC length=1455 UniProt="Q7YZA4;Q8IRY0;Q8MT16;Q9W5A4"	AITKLEALKLHFR	4		FBgn0039024	CG4721 desc="" FlyBase_Annotation_IDs:CG4721-PA length=686 UniProt="Q95U74;Q9VCU1"	0.2066
12870	567.71936	5	0.2449	0.95	3.96	FIKRLR	3		FBgn0029816	CG12729 desc="" FlyBase_Annotation_IDs:CG12729-PA length=233 UniProt="Q8T491;Q9W466"	LDQANQKVHISSTMHR	7		FBgn0033902	CG8309 desc="" FlyBase_Annotation_IDs:CG8309-PA length=387 UniProt="Q9V6X8"	0.2066
32364	896.1458	3	0.2447	1.00	-7.55	AEVKLR	4		FBgn0011604	Iswi desc="Imitation SWI" FlyBase_Annotation_IDs:CG8625-PB length=1027 UniProt="Q24368;Q8SX14"	EASDVMSENKITLQLR	10		FBgn0037986	CG14736 desc="" FlyBase_Annotation_IDs:CG14736-PB length=495 UniProt="Q8INJ1;Q8INJ2;Q8T3W1;Q9VGD7"	0.2066
20153	935.1838	3	0.2446	0.99	-1.66	EVRKELDDLR	4		Synth_1		TQVAHLAKEQLR	8		FBgn0026679	l(1)G0095 desc="" FlyBase_Annotation_IDs:CG12113-PA length=1022 UniProt="Q9W3E1"	0.2066
11150	537.29504	5	0.2445	0.97	-10.56	YKAVFAEPK	2		FBgn0035526	CG1316 desc="" FlyBase_Annotation_IDs:CG1316-PA length=470 UniProt="Q9VZE4"	FDDGIKVVSGTKVK	12		FBgn0039386	CG5948 desc="" FlyBase_Annotation_IDs:CG5948-PA length=270 UniProt="Q9VBK8"	0.2066
15617	882.8206	3	0.2445	0.96	-8.31	EAKELIEGLPR	3		Synth_2		EAKELIEGLPR	3		Synth_2		0.2066
13039	701.64417	4	0.2445	0.99	-1.57	EAKELIEGLPR	3		Synth_2		AILEYYKSGVIR	7		FBgn0035107	CG1216 desc="" FlyBase_Annotation_IDs:CG1216-PB length=439 UniProt="Q8SXB5;Q9W0U1"	0.2066
11469	698.64655	4	0.2443	0.98	4.29	MLKSAASSLR	3		FBgn0021764	sdk desc="sidekick" FlyBase_Annotation_IDs:CG5227-PB length=2224 UniProt="O97394;Q86BQ7;Q86P54;Q9U1M1"	SCITISASNLKKLR	11	57.02146@C;	FBgn0036909	CG15881 desc="" FlyBase_Annotation_IDs:CG15881-PA length=136 UniProt="Q9VW41"	0.2066
29793	533.69745	5	0.2442	0.99	1.10	EAKELIEGLPR	3		Synth_2		EVRKELDDLR	4		Synth_1		0.2066
14628	530.09607	5	0.2441	0.71	-6.83	EAKELIEGLPR	3		Synth_2		EAKELIEGLPR	3		Synth_2		0.2066
22558	941.2142	3	0.2438	0.96	9.52	EAKELIEGLPR	3		Synth_2		ITGVPLNKSKSASK	8		FBgn0037719	bocksbeutel desc="" FlyBase_Annotation_IDs:CG9424-PB length=399 UniProt="Q9VHA7"	0.2066
17225	670.6288	4	0.2438	0.94	0.73	EAKELIEGLPR	3		Synth_2		ISSSPAKTLVER	7		FBgn0003715	Tkr desc="" FlyBase_Annotation_IDs:CG16778-PD length=1046 UniProt="P14083;Q9W0W2"	0.2066
25832	533.2963	5	0.2437	0.99	-0.64	EAKELIEGLPR	3		Synth_2		FKRSEFSTLR	2		FBgn0031534	CG2774 desc="" FlyBase_Annotation_IDs:CG2774-PA length=458 UniProt="Q8MS29;Q9VQQ6"	0.2066
18748	668.62665	4	0.2436	0.96	-9.23	EAKELIEGLPR	3		Synth_2		KEMKIFVGLSK	1		FBgn0011604	Iswi desc="Imitation SWI" FlyBase_Annotation_IDs:CG8625-PB length=1027 UniProt="Q24368;Q8SX14"	0.2066
15155	665.05725	3	0.2436	0.98	-5.15	KTKPK	1		FBgn0051224	CG31224 desc="" FlyBase_Annotation_IDs:CG31224-PA length=1784 UniProt="Q86NX5;Q8IG87;Q8T3J8;Q9VE54"	EAKELIEGLPR	3		Synth_2		0.2066
15100	644.6087	4	0.2434	0.93	4.55	SKPNLWRPW	2		FBgn0030899	Her desc="HES-related" FlyBase_Annotation_IDs:CG5927-PA length=149 UniProt="Q9VWX7"	EAKELIEGLPR	3		Synth_2		0.2101
11856	647.8552	4	0.2432	0.92	-1.60	KQLLRLR	1		FBgn0052046	CG32046 desc="" FlyBase_Annotation_IDs:CG32046-PB length=1218 UniProt="Q8IQC8;Q8SXS6;Q960H7;Q9VT45"	KEEDTEYQVDIR	1		FBgn0039709	Cad99C desc="" FlyBase_Annotation_IDs:CG31009-PA length=1706 UniProt="Q9VAF5"	0.2101
17574	687.13727	4	0.2431	0.94	-8.45	EVRKELDDLR	4		Synth_1		KVSYLLTKDLR	1		FBgn0034766	Obp59a desc="Odorant-binding protein 59a" FlyBase_Annotation_IDs:CG13517-PA length=229 UniProt="Q86BF9;Q9W211"	0.2101
29848	662.37317	4	0.2431	0.69	0.55	EAKELIEGLPR	3		Synth_2		EAKELIEGLPR	3		Synth_2		0.2101
14980	627.59875	4	0.2430	0.94	1.17	DKIQINQEK	2		FBgn0051665	CG31665 desc="" FlyBase_Annotation_IDs:CG31665-PB length=1101 UniProt="Q8MYS3;Q9VQ47"	EAKELIEGLPR	3		Synth_2		0.2101
22451	524.3223	3	0.2425	1.00	-2.57	KLRMR	1		FBgn0011279	Pbprp1 desc="Pheromone-binding protein-related protein 1" FlyBase_Annotation_IDs:CG10436-PA length=148 UniProt="P54191"	TKNVLR	2		FBgn0034837	CG9871 desc="" FlyBase_Annotation_IDs:CG9871-PA length=312 UniProt="Q8T3X3;Q9W1T1"	0.2168
24184	666.87054	4	0.2424	1.00	1.92	EAKELIEGLPR	3		Synth_2		EVRKELDDLR	4		Synth_1		0.2168
8259	420.0478	5	0.2424	1.00	-7.34	KELDDLR	1		Synth_1		MAIRPVKKK	7		FBgn0050015	CG30015 desc="" FlyBase_Annotation_IDs:CG30015-PA length=1462 UniProt="Q8T0M2;Q95U05;Q9V5Q8"	0.2168
14916	964.5589	3	0.2423	0.91	7.26	EVRKELDDLR	4		Synth_1		ARIVVNKLADINR	7		FBgn0039709	Cad99C desc="" FlyBase_Annotation_IDs:CG31009-PA length=1706 UniProt="Q9VAF5"	0.2168
12251	896.138	3	0.2422	0.92	0.09	KEDVAGGSKETR	1		FBgn0037986	CG14736 desc="" FlyBase_Annotation_IDs:CG14736-PB length=495 UniProt="Q8INJ1;Q8INJ2;Q8T3W1;Q9VGD7"	EVRKELDDLR	4		Synth_1		0.2168
18118	573.8342	4	0.2419	0.98	5.54	AEQRKLR	5		FBgn0036909	CG15881 desc="" FlyBase_Annotation_IDs:CG15881-PA length=136 UniProt="Q9VW41"	EAKELIEGLPR	3		Synth_2		0.2168
11080	894.8204	3	0.2417	0.86	2.00	EVRKELDDLR	4		Synth_1		EVRKELDDLR	4		Synth_1		0.2168
18223	697.3963	4	0.2416	0.95	-2.54	EAKELIEGLPR	3		Synth_2		KHRYVIFYIR	1		FBgn0011726	tsr desc="" FlyBase_Annotation_IDs:CG4254-PA length=148 UniProt="P45594"	0.2168
12312	670.86676	4	0.2415	0.92	5.92	EAKELIEGLPR	3		Synth_2		RFKEEHVDTK	3		FBgn0025641	CG14622 desc="" FlyBase_Annotation_IDs:CG14622-PC length=1455 UniProt="Q7YZA4;Q8IRY0;Q8MT16;Q9W5A4"	0.2168
15684	676.3839	4	0.2415	0.99	9.04	EAKELIEGLPR	3		Synth_2		VLEVHIEKGMR	8		FBgn0038145	CG8863 desc="" FlyBase_Annotation_IDs:CG8863-PC length=403 UniProt="Q9VFV9"	0.2168
20225	673.12427	4	0.2414	0.99	3.72	EAKELIEGLPR	3		Synth_2		LPHYEIQKNR	8		FBgn0039024	CG4721 desc="" FlyBase_Annotation_IDs:CG4721-PA length=686 UniProt="Q95U74;Q9VCU1"	0.2168
13463	765.11273	3	0.2414	0.96	0.53	TKPKRGSK	2		FBgn0051224	CG31224 desc="" FlyBase_Annotation_IDs:CG31224-PA length=1784 UniProt="Q86NX5;Q8IG87;Q8T3J8;Q9VE54"	EAKELIEGLPR	3		Synth_2		0.2168
12178	899.83295	3	0.2413	0.95	2.54	EVRKELDDLR	4		Synth_1		ISSSPAKTLVER	7		FBgn0003715	Tkr desc="" FlyBase_Annotation_IDs:CG16778-PD length=1046 UniProt="P14083;Q9W0W2"	0.2168
14057	896.15375	3	0.2410	1.00	1.27	AEVKLR	4		FBgn0011604	Iswi desc="Imitation SWI" FlyBase_Annotation_IDs:CG8625-PB length=1027 UniProt="Q24368;Q8SX14"	EASDVMSENKITLQLR	10		FBgn0037986	CG14736 desc="" FlyBase_Annotation_IDs:CG14736-PB length=495 UniProt="Q8INJ1;Q8INJ2;Q8T3W1;Q9VGD7"	0.2168
2722	764.0608	3	0.2410	0.94	9.81	KVSYLLTK	1		FBgn0034766	Obp59a desc="Odorant-binding protein 59a" FlyBase_Annotation_IDs:CG13517-PA length=229 UniProt="Q86BF9;Q9W211"	KFTCDQCDK	1	57.02146@C;	FBgn0051224	CG31224 desc="" FlyBase_Annotation_IDs:CG31224-PA length=1784 UniProt="Q86NX5;Q8IG87;Q8T3J8;Q9VE54"	0.2168
12385	778.093	3	0.2409	0.89	-9.32	KELDDLR	1		Synth_1		QISFQKSSLIR	6		FBgn0032207	CG5640 desc="" FlyBase_Annotation_IDs:CG5640-PB length=939 UniProt="Q8MQK3;Q9VL07"	0.2232
35344	669.38684	4	0.2408	0.93	-3.65	KVSLR	1		FBgn0034837	CG9871 desc="" FlyBase_Annotation_IDs:CG9871-PA length=312 UniProt="Q8T3X3;Q9W1T1"	YEFLMLGIQPVIDKLR	14		FBgn0025641	CG14622 desc="" FlyBase_Annotation_IDs:CG14622-PC length=1455 UniProt="Q7YZA4;Q8IRY0;Q8MT16;Q9W5A4"	0.2232
17570	811.8514	5	0.2403	0.91	9.45	EAKELIEGLPR	3		Synth_2		VKSRIELPPTPSSSSTVSSPSPPPTK	2		FBgn0034656	CG17922 desc="" FlyBase_Annotation_IDs:CG17922-PA length=1040 UniProt="Q8IH43;Q95SL0;Q9W2D5"	0.2274
11438	659.877	4	0.2402	0.96	3.80	ALKWLR	3		FBgn0050035	CG30035 desc="" FlyBase_Annotation_IDs:CG30035-PB length=489 UniProt="Q86P59;Q9V608;Q9V609"	AESTGQLPSAAKISPQK	12		FBgn0050015	CG30015 desc="" FlyBase_Annotation_IDs:CG30015-PA length=1462 UniProt="Q8T0M2;Q95U05;Q9V5Q8"	0.2274
5681	468.64813	5	0.2400	0.97	7.41	KREQESDR	1		FBgn0003715	Tkr desc="" FlyBase_Annotation_IDs:CG16778-PD length=1046 UniProt="P14083;Q9W0W2"	LDGISDPKPGR	8		FBgn0026679	l(1)G0095 desc="" FlyBase_Annotation_IDs:CG12113-PA length=1022 UniProt="Q9W3E1"	0.2274
18807	916.84296	3	0.2400	0.91	-7.64	VSYLLTKDLR	7		FBgn0034766	Obp59a desc="Odorant-binding protein 59a" FlyBase_Annotation_IDs:CG13517-PA length=229 UniProt="Q86BF9;Q9W211"	SVKQLTNNSTRR	3		FBgn0052046	CG32046 desc="" FlyBase_Annotation_IDs:CG32046-PB length=1218 UniProt="Q8IQC8;Q8SXS6;Q960H7;Q9VT45"	0.2274
11299	667.1146	4	0.2400	0.99	-9.62	KELDDLR	1		Synth_1		GTENGPVLVSNLKRR	13		FBgn0052046	CG32046 desc="" FlyBase_Annotation_IDs:CG32046-PB length=1218 UniProt="Q8IQC8;Q8SXS6;Q960H7;Q9VT45"	0.2274
23847	697.39813	4	0.2399	0.96	0.09	EAKELIEGLPR	3		Synth_2		KHRYVIFYIR	1		FBgn0011726	tsr desc="" FlyBase_Annotation_IDs:CG4254-PA length=148 UniProt="P45594"	0.2274
26171	533.6978	5	0.2399	0.93	1.74	EAKELIEGLPR	3		Synth_2		EVRKELDDLR	4		Synth_1		0.2274
28521	674.88464	4	0.2398	0.97	8.70	IVERAEVKLR	8		FBgn0011604	Iswi desc="Imitation SWI" FlyBase_Annotation_IDs:CG8625-PB length=1027 UniProt="Q24368;Q8SX14"	ESAKKAAEAADQK	4		FBgn0034837	CG9871 desc="" FlyBase_Annotation_IDs:CG9871-PA length=312 UniProt="Q8T3X3;Q9W1T1"	0.2289
2206	496.29468	4	0.2397	0.88	-9.30	KELDDLR	1		Synth_1		KIRTAVIR	1		FBgn0053140	CG33140 desc="" FlyBase_Annotation_IDs:CG33140-PA length=720 UniProt="Q9V4I8"	0.2289
20020	918.8355	3	0.2397	0.96	6.47	EAKELIEGLPR	3		Synth_2		KQRSYWVHMK	1		FBgn0036757	CG14585 desc="" FlyBase_Annotation_IDs:CG14585-PA length=611 UniProt="Q9VVL1"	0.2289
11800	596.1349	5	0.2396	0.99	7.30	EAKELIEGLPR	3		Synth_2		AKAAAPDAPSLSSLSAK	2		FBgn0024983	CG4293 desc="" FlyBase_Annotation_IDs:CG4293-PB length=441 UniProt="O76896"	0.2289
9015	678.60815	4	0.2396	1.00	-4.23	TTWKHDIR	4		FBgn0040322	GNBP2 desc="Gram-negative bacteria binding protein 2" FlyBase_Annotation_IDs:CG4144-PA length=432 UniProt="Q9VVR4;Q8IQT6;Q8IQT7;Q95U68"	KMLYSSSFDALKK	1		FBgn0011726	tsr desc="" FlyBase_Annotation_IDs:CG4254-PA length=148 UniProt="P45594"	0.2289
20778	658.0664	3	0.2395	1.00	2.17	GLKKIR	3		FBgn0035107	CG1216 desc="" FlyBase_Annotation_IDs:CG1216-PB length=439 UniProt="Q8SXB5;Q9W0U1"	KNVFVRSDR	1		FBgn0032210	CYLD desc="" FlyBase_Annotation_IDs:CG5603-PB length=551 UniProt="Q8IPC3;Q8IPC4;Q8IPC5;Q8SYF0;Q9VL04"	0.2289
10257	540.2876	5	0.2394	0.92	-1.27	KELDDLR	1		Synth_1		GKEADVEPELKGLMR	11		FBgn0050035	CG30035 desc="" FlyBase_Annotation_IDs:CG30035-PB length=489 UniProt="Q86P59;Q9V608;Q9V609"	0.2289
9265	495.94385	3	0.2394	0.80	-5.67	KELER	1		FBgn0004650	fs(1)N desc="" FlyBase_Annotation_IDs:CG11411-PA length=2118 UniProt="O76904"	KELER	1		FBgn0004650	fs(1)N desc="" FlyBase_Annotation_IDs:CG11411-PA length=2118 UniProt="O76904"	0.2289
16409	893.8447	3	0.2392	0.90	10.57	EAKELIEGLPR	3		Synth_2		ISSSPAKTLVER	7		FBgn0003715	Tkr desc="" FlyBase_Annotation_IDs:CG16778-PD length=1046 UniProt="P14083;Q9W0W2"	0.2289
15575	871.80023	3	0.2392	0.95	-10.00	GDKSNLLEFAK	3		FBgn0024983	CG4293 desc="" FlyBase_Annotation_IDs:CG4293-PB length=441 UniProt="O76896"	EAKELIEGLPR	3		Synth_2		0.2289
16269	665.3897	4	0.2392	0.97	-1.29	LRKGLR	3		FBgn0037986	CG14736 desc="" FlyBase_Annotation_IDs:CG14736-PB length=495 UniProt="Q8INJ1;Q8INJ2;Q8T3W1;Q9VGD7"	NQVQTIIQHEKAEIK	11		FBgn0046879	Obp56c desc="Odorant-binding protein 56c" FlyBase_Annotation_IDs:CG30128-PB length=245 UniProt="Q9V8Y3"	0.2304
33081	666.871	4	0.2391	0.93	2.57	EAKELIEGLPR	3		Synth_2		EVRKELDDLR	4		Synth_1		0.2304
10220	766.747	3	0.2391	0.73	-1.28	KELDDLR	1		Synth_1		EVRKELDDLR	4		Synth_1		0.2304
7982	885.013	2	0.2390	1.00	1.31	KVIQQK	1		FBgn0038760	MED25 desc="Mediator complex subunit 25" FlyBase_Annotation_IDs:CG12254-PA length=863 UniProt="Q9VDR1"	KELDDLR	1		Synth_1		0.2304
18538	657.6187	4	0.2390	0.90	-4.28	LSKELGKEFGK	7		FBgn0003715	Tkr desc="" FlyBase_Annotation_IDs:CG16778-PD length=1046 UniProt="P14083;Q9W0W2"	EAKELIEGLPR	3		Synth_2		0.2304
10251	682.13086	4	0.2390	0.95	11.11	SGKVGNVER	3		FBgn0026679	l(1)G0095 desc="" FlyBase_Annotation_IDs:CG12113-PA length=1022 UniProt="Q9W3E1"	KDSIVETTLLEPAAR	1		FBgn0039709	Cad99C desc="" FlyBase_Annotation_IDs:CG31009-PA length=1706 UniProt="Q9VAF5"	0.2304
12138	677.63617	4	0.2389	0.98	10.19	VSTVTITTKK	9		FBgn0025390	CG14796 desc="" FlyBase_Annotation_IDs:CG14796-PA length=1795 UniProt="O76894"	SWKTMQRTWLR	3		FBgn0039874	CG2135 desc="" FlyBase_Annotation_IDs:CG2135-PA length=686 UniProt="Q9V9T9"	0.2304
12886	510.10406	5	0.2387	0.83	7.00	KTPASVAMIR	1		FBgn0051284	CG31284 desc="" FlyBase_Annotation_IDs:CG31284-PA length=986 UniProt="Q9VHY7"	KVSYLLTKDLR	1		FBgn0034766	Obp59a desc="Odorant-binding protein 59a" FlyBase_Annotation_IDs:CG13517-PA length=229 UniProt="Q86BF9;Q9W211"	0.2304
10004	542.50366	5	0.2385	0.91	-6.31	FIKRLR	3		FBgn0029816	CG12729 desc="" FlyBase_Annotation_IDs:CG12729-PA length=233 UniProt="Q8T491;Q9W466"	VFAEQKAIFGDNMLR	6		FBgn0010019	Cyp4g1 desc="" FlyBase_Annotation_IDs:CG3972-PA length=556 UniProt="Q9V3S0;Q95U60"	0.2348
20140	935.1853	3	0.2385	0.95	0.00	EVRKELDDLR	4		Synth_1		TQVAHLAKEQLR	8		FBgn0026679	l(1)G0095 desc="" FlyBase_Annotation_IDs:CG12113-PA length=1022 UniProt="Q9W3E1"	0.2348
21198	728.9044	4	0.2384	0.88	-9.14	EAKELIEGLPR	3		Synth_2		VTYKINAYKAPPR	9		FBgn0034656	CG17922 desc="" FlyBase_Annotation_IDs:CG17922-PA length=1040 UniProt="Q8IH43;Q95SL0;Q9W2D5"	0.2348
22268	533.69763	5	0.2383	0.95	1.47	EAKELIEGLPR	3		Synth_2		EVRKELDDLR	4		Synth_1		0.2348
8184	522.0838	5	0.2382	0.99	8.62	KPKPESSR	1		FBgn0003612	Su(var)2-10 desc="Suppressor of variegation 2-10" FlyBase_Annotation_IDs:CG8068-PD length=601 UniProt="Q8IGK3;Q8MKT3;Q8MKT4;Q8MKT5;Q8MKT6;Q9I7E6;Q9I7E7;Q9XYM4;Q9XYM5"	EKYDRGVYQNLR	2		FBgn0034729	CG10344 desc="" FlyBase_Annotation_IDs:CG10344-PB length=278 UniProt="Q8MKK7;Q9W251"	0.2348
11921	658.8741	4	0.2379	0.99	-1.11	DRGLKK	5		FBgn0035107	CG1216 desc="" FlyBase_Annotation_IDs:CG1216-PB length=439 UniProt="Q8SXB5;Q9W0U1"	NQVQTIIQHEKAEIK	11		FBgn0046879	Obp56c desc="Odorant-binding protein 56c" FlyBase_Annotation_IDs:CG30128-PB length=245 UniProt="Q9V8Y3"	0.2414
26987	674.13477	4	0.2378	0.99	-10.06	KRADELER	1		FBgn0025641	CG14622 desc="" FlyBase_Annotation_IDs:CG14622-PC length=1455 UniProt="Q7YZA4;Q8IRY0;Q8MT16;Q9W5A4"	AITKLEALKLHFR	4		FBgn0039024	CG4721 desc="" FlyBase_Annotation_IDs:CG4721-PA length=686 UniProt="Q95U74;Q9VCU1"	0.2414
19751	665.3926	4	0.2378	0.91	3.03	LRKGLR	3		FBgn0037986	CG14736 desc="" FlyBase_Annotation_IDs:CG14736-PB length=495 UniProt="Q8INJ1;Q8INJ2;Q8T3W1;Q9VGD7"	NQVQTIIQHEKAEIK	11		FBgn0046879	Obp56c desc="Odorant-binding protein 56c" FlyBase_Annotation_IDs:CG30128-PB length=245 UniProt="Q9V8Y3"	0.2414
14467	946.8431	3	0.2378	0.96	7.23	KELDDLR	1		Synth_1		AGKEQPDLNQISAKGTR	3		FBgn0042126	CG18788 desc="" FlyBase_Annotation_IDs:CG18788-PA length=525 UniProt="Q8MZ63;Q9I7N1"	0.2414
9397	777.65283	4	0.2378	0.89	11.00	KGQNASR	1		FBgn0034837	CG9871 desc="" FlyBase_Annotation_IDs:CG9871-PA length=312 UniProt="Q8T3X3;Q9W1T1"	STENPTTNSVKTSALTSSTQR	11		FBgn0025390	CG14796 desc="" FlyBase_Annotation_IDs:CG14796-PA length=1795 UniProt="O76894"	0.2414
27334	533.2962	5	0.2378	0.96	-0.92	EAKELIEGLPR	3		Synth_2		FKRSEFSTLR	2		FBgn0031534	CG2774 desc="" FlyBase_Annotation_IDs:CG2774-PA length=458 UniProt="Q8MS29;Q9VQQ6"	0.2414
7346	488.79236	4	0.2376	0.86	-8.57	KELDDLR	1		Synth_1		KQLLRLR	1		FBgn0052046	CG32046 desc="" FlyBase_Annotation_IDs:CG32046-PB length=1218 UniProt="Q8IQC8;Q8SXS6;Q960H7;Q9VT45"	0.2414
10069	513.6456	3	0.2375	0.90	-9.13	KQAIR	1		FBgn0032207	CG5640 desc="" FlyBase_Annotation_IDs:CG5640-PB length=939 UniProt="Q8MQK3;Q9VL07"	AEVAKLR	5		FBgn0004650	fs(1)N desc="" FlyBase_Annotation_IDs:CG11411-PA length=2118 UniProt="O76904"	0.2414
27487	696.66034	4	0.2375	0.99	-1.40	EAKELIEGLPR	3		Synth_2		LVVLGHLKNRSR	8		FBgn0004650	fs(1)N desc="" FlyBase_Annotation_IDs:CG11411-PA length=2118 UniProt="O76904"	0.2414
17157	657.623	4	0.2375	0.95	2.23	LSKELGKEFGK	7		FBgn0003715	Tkr desc="" FlyBase_Annotation_IDs:CG16778-PD length=1046 UniProt="P14083;Q9W0W2"	EAKELIEGLPR	3		Synth_2		0.2414
14738	546.9125	5	0.2374	0.98	1.43	KINLSIIAPR	1		FBgn0038760	MED25 desc="Mediator complex subunit 25" FlyBase_Annotation_IDs:CG12254-PA length=863 UniProt="Q9VDR1"	KVEPPSDQLNWR	1		FBgn0034729	CG10344 desc="" FlyBase_Annotation_IDs:CG10344-PB length=278 UniProt="Q8MKK7;Q9W251"	0.2432
22079	679.6431	4	0.2372	0.88	8.63	EAKELIEGLPR	3		Synth_2		GNAEIPTVVPAKK	12		FBgn0034837	CG9871 desc="" FlyBase_Annotation_IDs:CG9871-PA length=312 UniProt="Q8T3X3;Q9W1T1"	0.2432
9608	483.2544	5	0.2371	0.97	-0.61	VEKMR	3		FBgn0011604	Iswi desc="Imitation SWI" FlyBase_Annotation_IDs:CG8625-PB length=1027 UniProt="Q24368;Q8SX14"	KEGYPVDRNIHER	1		FBgn0031760	Tsp26A desc="Tetraspanin 26A" FlyBase_Annotation_IDs:CG9093-PA length=269 UniProt="Q9VMJ6"	0.2432
17269	708.3981	4	0.2370	0.96	-4.92	EAKELIEGLPR	3		Synth_2		KVLEVHIEKGMR	1		FBgn0038145	CG8863 desc="" FlyBase_Annotation_IDs:CG8863-PC length=403 UniProt="Q9VFV9"	0.2432
12409	567.1299	5	0.2368	0.96	6.30	SKAGPQPSKK	2		FBgn0034837	CG9871 desc="" FlyBase_Annotation_IDs:CG9871-PA length=312 UniProt="Q8T3X3;Q9W1T1"	IGEKPIFASPLELPR	4		FBgn0027780	U26 desc="" FlyBase_Annotation_IDs:CG13401-PA length=1012 UniProt="Q9U973;Q9VLL0"	0.2432
32031	597.34155	3	0.2368	0.92	0.41	KYPLPK	1		FBgn0027364	Six4 desc="" FlyBase_Annotation_IDs:CG3871-PB length=392 UniProt="Q9Y1P6"	ELGKEFGK	4		FBgn0003715	Tkr desc="" FlyBase_Annotation_IDs:CG16778-PD length=1046 UniProt="P14083;Q9W0W2"	0.2432
12564	579.6566	3	0.2366	0.95	5.13	KCIPPR	1	57.02146@C;	FBgn0027360	Tim10 desc="" FlyBase_Annotation_IDs:CG9878-PB length=92 UniProt="Q9W2D6;Q9Y0V7"	EPVKSNR	4		FBgn0050015	CG30015 desc="" FlyBase_Annotation_IDs:CG30015-PA length=1462 UniProt="Q8T0M2;Q95U05;Q9V5Q8"	0.2432
14678	1332.7401	2	0.2364	0.58	6.60	EAKELIEGLPR	3		Synth_2		EVRKELDDLR	4		Synth_1		0.2432
13157	570.81445	4	0.2364	0.88	-3.21	KELDDLR	1		Synth_1		EAKELIEGLPR	3		Synth_2		0.2432
11731	585.5578	4	0.2364	0.99	0.84	QEEEEKR	6		FBgn0025641	CG14622 desc="" FlyBase_Annotation_IDs:CG14622-PC length=1455 UniProt="Q7YZA4;Q8IRY0;Q8MT16;Q9W5A4"	EAKELIEGLPR	3		Synth_2		0.2432
12848	570.8167	4	0.2363	0.95	0.75	KELDDLR	1		Synth_1		EAKELIEGLPR	3		Synth_2		0.2432
15158	936.836	3	0.2362	1.00	-9.57	EVRKELDDLR	4		Synth_1		TATSIGKNPKPER	7		FBgn0034656	CG17922 desc="" FlyBase_Annotation_IDs:CG17922-PA length=1040 UniProt="Q8IH43;Q95SL0;Q9W2D5"	0.2432
28954	533.2963	5	0.2361	0.99	-0.64	EAKELIEGLPR	3		Synth_2		FKRSEFSTLR	2		FBgn0031534	CG2774 desc="" FlyBase_Annotation_IDs:CG2774-PA length=458 UniProt="Q8MS29;Q9VQQ6"	0.2432
9953	500.60532	3	0.2360	0.71	-10.67	GGKGR	3		FBgn0029896	CG3168 desc="" FlyBase_Annotation_IDs:CG3168-PC length=632 UniProt="Q9W3W9"	KELDDLR	1		Synth_1		0.2432
30873	882.8293	3	0.2358	0.69	1.48	EAKELIEGLPR	3		Synth_2		EAKELIEGLPR	3		Synth_2		0.2432
7781	383.72418	4	0.2357	0.97	5.58	KMRGGK	1		FBgn0013974	Gyc76C desc="" FlyBase_Annotation_IDs:CG8742-PB length=1525 UniProt="Q24051;Q24305;Q8IQV3"	RMQKR	4		FBgn0036757	CG14585 desc="" FlyBase_Annotation_IDs:CG14585-PA length=611 UniProt="Q9VVL1"	0.2432
24097	669.88586	4	0.2357	0.99	1.64	SKLSEILR	2		FBgn0011604	Iswi desc="Imitation SWI" FlyBase_Annotation_IDs:CG8625-PB length=1027 UniProt="Q24368;Q8SX14"	KPTSPSPPTSPVISAK	1		FBgn0011205	fbl desc="" FlyBase_Annotation_IDs:CG5725-PE length=512 UniProt="Q8I0S6;Q9NHN2;Q9VPG4;Q9VPG5"	0.2432
11624	595.7335	5	0.2356	1.00	-6.98	EAKELIEGLPR	3		Synth_2		LKVVATPANWTPGTK	2		FBgn0033518	Prx2540-2 desc="Peroxiredoxin 2540" FlyBase_Annotation_IDs:CG11765-PA length=220 UniProt="Q9GPQ0;Q9V5K7"	0.2432
13343	760.75494	3	0.2356	0.97	3.11	KELDDLR	1		Synth_1		EAKELIEGLPR	3		Synth_2		0.2432
13288	772.10333	3	0.2354	0.88	-5.49	DRGLKK	5		FBgn0035107	CG1216 desc="" FlyBase_Annotation_IDs:CG1216-PB length=439 UniProt="Q8SXB5;Q9W0U1"	DLVISLQNSTSKR	12		FBgn0029816	CG12729 desc="" FlyBase_Annotation_IDs:CG12729-PA length=233 UniProt="Q8T491;Q9W466"	0.2432
27312	788.48193	2	0.2354	0.81	-7.44	KAIPR	1		FBgn0037719	bocksbeutel desc="" FlyBase_Annotation_IDs:CG9424-PB length=399 UniProt="Q9VHA7"	KHKINSK	1		FBgn0032207	CG5640 desc="" FlyBase_Annotation_IDs:CG5640-PB length=939 UniProt="Q8MQK3;Q9VL07"	0.2432
26624	530.0984	5	0.2354	0.72	-2.49	EAKELIEGLPR	3		Synth_2		EAKELIEGLPR	3		Synth_2		0.2432
12475	705.3937	4	0.2353	0.98	3.03	EAKELIEGLPR	3		Synth_2		NSTYKELFRLR	5		FBgn0036757	CG14585 desc="" FlyBase_Annotation_IDs:CG14585-PA length=611 UniProt="Q9VVL1"	0.2432
11287	660.37067	4	0.2353	0.99	7.78	SKGVEIR	2		FBgn0032207	CG5640 desc="" FlyBase_Annotation_IDs:CG5640-PB length=939 UniProt="Q8MQK3;Q9VL07"	AESTGQLPSAAKISPQK	12		FBgn0050015	CG30015 desc="" FlyBase_Annotation_IDs:CG30015-PA length=1462 UniProt="Q8T0M2;Q95U05;Q9V5Q8"	0.2432
15841	883.15497	3	0.2353	0.97	-6.46	SKKNR	2		FBgn0051224	CG31224 desc="" FlyBase_Annotation_IDs:CG31224-PA length=1784 UniProt="Q86NX5;Q8IG87;Q8T3J8;Q9VE54"	LGWGKIATALVYTTNNR	5		FBgn0021764	sdk desc="sidekick" FlyBase_Annotation_IDs:CG5227-PB length=2224 UniProt="O97394;Q86BQ7;Q86P54;Q9U1M1"	0.2432
34059	889.1611	3	0.2353	0.88	2.38	KELDDLR	1		Synth_1		GTENGPVLVSNLKRR	13		FBgn0052046	CG32046 desc="" FlyBase_Annotation_IDs:CG32046-PB length=1218 UniProt="Q8IQC8;Q8SXS6;Q960H7;Q9VT45"	0.2432
26677	509.77374	4	0.2353	0.91	-3.54	EPVKSNR	4		FBgn0050015	CG30015 desc="" FlyBase_Annotation_IDs:CG30015-PA length=1462 UniProt="Q8T0M2;Q95U05;Q9V5Q8"	KDLDYIFR	1		FBgn0036291	CG10681 desc="" FlyBase_Annotation_IDs:CG10681-PA length=212 UniProt="Q9VTY4"	0.2432
20116	719.4105	4	0.2351	0.96	7.31	EAKELIEGLPR	3		Synth_2		VVLCVKPLNPSEK	6	57.02146@C;	FBgn0051284	CG31284 desc="" FlyBase_Annotation_IDs:CG31284-PA length=986 UniProt="Q9VHY7"	0.2432
18077	679.12164	4	0.2350	0.95	-5.40	EAKELIEGLPR	3		Synth_2		SCITISASNLKK	11	57.02146@C;	FBgn0036909	CG15881 desc="" FlyBase_Annotation_IDs:CG15881-PA length=136 UniProt="Q9VW41"	0.2432
13995	888.8264	3	0.2349	0.88	3.57	EAKELIEGLPR	3		Synth_2		EVRKELDDLR	4		Synth_1		0.2454
6857	496.27008	4	0.2348	0.99	-3.94	TIEKSR	4		FBgn0050015	CG30015 desc="" FlyBase_Annotation_IDs:CG30015-PA length=1462 UniProt="Q8T0M2;Q95U05;Q9V5Q8"	THDDNKLIR	6		FBgn0039024	CG4721 desc="" FlyBase_Annotation_IDs:CG4721-PA length=686 UniProt="Q95U74;Q9VCU1"	0.2454
11231	542.9068	5	0.2346	0.96	0.54	KELDDLR	1		Synth_1		HFKNQAGPHIVIVPK	3		FBgn0011604	Iswi desc="Imitation SWI" FlyBase_Annotation_IDs:CG8625-PB length=1027 UniProt="Q24368;Q8SX14"	0.2454
19924	682.1534	4	0.2346	0.93	4.57	KRTIPIIVR	1		FBgn0039709	Cad99C desc="" FlyBase_Annotation_IDs:CG31009-PA length=1706 UniProt="Q9VAF5"	SWKTMQRTWLR	3		FBgn0039874	CG2135 desc="" FlyBase_Annotation_IDs:CG2135-PA length=686 UniProt="Q9V9T9"	0.2454
22695	674.38855	4	0.2346	0.94	-8.16	KALKWLR	1		FBgn0050035	CG30035 desc="" FlyBase_Annotation_IDs:CG30035-PB length=489 UniProt="Q86P59;Q9V608;Q9V609"	KDSIVETTLLEPAAR	1		FBgn0039709	Cad99C desc="" FlyBase_Annotation_IDs:CG31009-PA length=1706 UniProt="Q9VAF5"	0.2454
7905	410.97675	4	0.2346	0.98	0.52	KAEPK	1		FBgn0034656	CG17922 desc="" FlyBase_Annotation_IDs:CG17922-PA length=1040 UniProt="Q8IH43;Q95SL0;Q9W2D5"	KAAEAADQK	1		FBgn0034837	CG9871 desc="" FlyBase_Annotation_IDs:CG9871-PA length=312 UniProt="Q8T3X3;Q9W1T1"	0.2454
29802	547.63794	3	0.2345	0.95	-4.99	KQLLR	1		FBgn0052046	CG32046 desc="" FlyBase_Annotation_IDs:CG32046-PB length=1218 UniProt="Q8IQC8;Q8SXS6;Q960H7;Q9VT45"	KDGGGGGGGGK	1		FBgn0037986	CG14736 desc="" FlyBase_Annotation_IDs:CG14736-PB length=495 UniProt="Q8INJ1;Q8INJ2;Q8T3W1;Q9VGD7"	0.2454
12811	708.9134	4	0.2345	0.97	8.97	EAKELIEGLPR	3		Synth_2		VLLKDIDVVNGAGK	4		FBgn0011604	Iswi desc="Imitation SWI" FlyBase_Annotation_IDs:CG8625-PB length=1027 UniProt="Q24368;Q8SX14"	0.2454
18154	683.3816	4	0.2343	0.99	-4.65	EAKELIEGLPR	3		Synth_2		DLDYIFRKIR	8		FBgn0036291	CG10681 desc="" FlyBase_Annotation_IDs:CG10681-PA length=212 UniProt="Q9VTY4"	0.2512
11570	898.5076	3	0.2341	0.93	-3.72	GKPVQDKDLLR	2		FBgn0039024	CG4721 desc="" FlyBase_Annotation_IDs:CG4721-PA length=686 UniProt="Q95U74;Q9VCU1"	ISSSPAKTLVER	7		FBgn0003715	Tkr desc="" FlyBase_Annotation_IDs:CG16778-PD length=1046 UniProt="P14083;Q9W0W2"	0.2512
31270	533.69336	5	0.2341	0.89	-6.60	EAKELIEGLPR	3		Synth_2		EVRKELDDLR	4		Synth_1		0.2512
10964	537.29425	5	0.2340	0.94	0.27	EVRKELDDLR	4		Synth_1		EVRKELDDLR	4		Synth_1		0.2512
13114	553.055	4	0.2340	0.99	-8.73	SNDVVKR	6		FBgn0027780	U26 desc="" FlyBase_Annotation_IDs:CG13401-PA length=1012 UniProt="Q9U973;Q9VLL0"	EAKELIEGLPR	3		Synth_2		0.2512
13019	911.1856	3	0.2340	0.82	4.02	RKQARPR	2		FBgn0003715	Tkr desc="" FlyBase_Annotation_IDs:CG16778-PD length=1046 UniProt="P14083;Q9W0W2"	AAENLELEKEGVPRK	9		FBgn0025390	CG14796 desc="" FlyBase_Annotation_IDs:CG14796-PA length=1795 UniProt="O76894"	0.2512
27535	882.82855	3	0.2339	0.75	0.65	EAKELIEGLPR	3		Synth_2		EAKELIEGLPR	3		Synth_2		0.2512
33564	533.696	5	0.2339	0.99	-1.65	EAKELIEGLPR	3		Synth_2		EVRKELDDLR	4		Synth_1		0.2512
7677	816.6743	4	0.2338	0.89	-5.46	QISFQKSSLIR	6		FBgn0032207	CG5640 desc="" FlyBase_Annotation_IDs:CG5640-PB length=939 UniProt="Q8MQK3;Q9VL07"	TKSTTEHMELSADTLR	2		FBgn0004650	fs(1)N desc="" FlyBase_Annotation_IDs:CG11411-PA length=2118 UniProt="O76904"	0.2512
14494	760.7525	3	0.2337	0.80	-0.11	KELDDLR	1		Synth_1		EAKELIEGLPR	3		Synth_2		0.2545
6837	651.3941	3	0.2337	0.83	1.75	KELDDLR	1		Synth_1		KQLLRLR	1		FBgn0052046	CG32046 desc="" FlyBase_Annotation_IDs:CG32046-PB length=1218 UniProt="Q8IQC8;Q8SXS6;Q960H7;Q9VT45"	0.2545
17963	657.8676	4	0.2337	0.84	3.90	KQLLR	1		FBgn0052046	CG32046 desc="" FlyBase_Annotation_IDs:CG32046-PB length=1218 UniProt="Q8IQC8;Q8SXS6;Q960H7;Q9VT45"	EASDVMSENKITLQLR	10		FBgn0037986	CG14736 desc="" FlyBase_Annotation_IDs:CG14736-PB length=495 UniProt="Q8INJ1;Q8INJ2;Q8T3W1;Q9VGD7"	0.2545
34505	574.08777	4	0.2337	0.87	2.98	LELSKRR	5		FBgn0004650	fs(1)N desc="" FlyBase_Annotation_IDs:CG11411-PA length=2118 UniProt="O76904"	EAKELIEGLPR	3		Synth_2		0.2545
24998	700.895	4	0.2337	0.95	-1.48	QKVSNTTLR	2		FBgn0021764	sdk desc="sidekick" FlyBase_Annotation_IDs:CG5227-PB length=2224 UniProt="O97394;Q86BQ7;Q86P54;Q9U1M1"	RDLVISLQNSTSKR	13		FBgn0029816	CG12729 desc="" FlyBase_Annotation_IDs:CG12729-PA length=233 UniProt="Q8T491;Q9W466"	0.2545
13681	899.84375	3	0.2337	0.96	-2.81	EVRKELDDLR	4		Synth_1		KGTSALNVITRK	1		FBgn0051284	CG31284 desc="" FlyBase_Annotation_IDs:CG31284-PA length=986 UniProt="Q9VHY7"	0.2545
9773	766.747	3	0.2337	0.85	-1.28	KELDDLR	1		Synth_1		EVRKELDDLR	4		Synth_1		0.2545
23863	888.81964	3	0.2337	0.83	-4.03	EAKELIEGLPR	3		Synth_2		EVRKELDDLR	4		Synth_1		0.2545
12255	888.8139	3	0.2335	0.96	-7.24	KELDDLR	1		Synth_1		IAVHQPEFAKRNTK	10		FBgn0033518	Prx2540-2 desc="Peroxiredoxin 2540" FlyBase_Annotation_IDs:CG11765-PA length=220 UniProt="Q9GPQ0;Q9V5K7"	0.2545
26917	699.9278	4	0.2335	0.86	-2.53	TAVIRKLYR	6		FBgn0053140	CG33140 desc="" FlyBase_Annotation_IDs:CG33140-PA length=720 UniProt="Q9V4I8"	AITKLEALKLHFR	4		FBgn0039024	CG4721 desc="" FlyBase_Annotation_IDs:CG4721-PA length=686 UniProt="Q95U74;Q9VCU1"	0.2545
33812	894.8183	3	0.2335	1.00	-3.00	VSYLLTKDLR	7		FBgn0034766	Obp59a desc="Odorant-binding protein 59a" FlyBase_Annotation_IDs:CG13517-PA length=229 UniProt="Q86BF9;Q9W211"	MSSQTQKKNASK	7		FBgn0034837	CG9871 desc="" FlyBase_Annotation_IDs:CG9871-PA length=312 UniProt="Q8T3X3;Q9W1T1"	0.2545
14976	1323.7285	2	0.2334	0.65	-7.48	EAKELIEGLPR	3		Synth_2		EAKELIEGLPR	3		Synth_2		0.2545
12401	559.57275	4	0.2333	0.99	7.98	IKTRSLPPK	2		FBgn0050015	CG30015 desc="" FlyBase_Annotation_IDs:CG30015-PA length=1462 UniProt="Q8T0M2;Q95U05;Q9V5Q8"	ENKCPSPVK	3	57.02146@C;	FBgn0034656	CG17922 desc="" FlyBase_Annotation_IDs:CG17922-PA length=1040 UniProt="Q8IH43;Q95SL0;Q9W2D5"	0.2545
15633	834.80963	3	0.2332	0.99	-9.56	LIKHRQSTK	3		FBgn0003715	Tkr desc="" FlyBase_Annotation_IDs:CG16778-PD length=1046 UniProt="P14083;Q9W0W2"	EAKELIEGLPR	3		Synth_2		0.2561
15516	546.71185	5	0.2330	0.94	6.89	LEELLSKSLR	7		FBgn0004650	fs(1)N desc="" FlyBase_Annotation_IDs:CG11411-PA length=2118 UniProt="O76904"	TLNGAEICGTKIK	11	57.02146@C;	FBgn0035526	CG1316 desc="" FlyBase_Annotation_IDs:CG1316-PA length=470 UniProt="Q9VZE4"	0.2561
18610	690.61035	4	0.2329	0.95	-6.82	EAKELIEGLPR	3		Synth_2		NALKDCYLTNR	4	57.02146@C;	FBgn0027364	Six4 desc="" FlyBase_Annotation_IDs:CG3871-PB length=392 UniProt="Q9Y1P6"	0.2561
13244	687.6464	4	0.2328	0.98	-1.24	FIKRLR	3		FBgn0029816	CG12729 desc="" FlyBase_Annotation_IDs:CG12729-PA length=233 UniProt="Q8T491;Q9W466"	SKYGNREQLTDVVLR	2		FBgn0036757	CG14585 desc="" FlyBase_Annotation_IDs:CG14585-PA length=611 UniProt="Q9VVL1"	0.2561
18191	601.58923	4	0.2327	0.97	-1.32	KTVTHYK	1		FBgn0002933	ng1 desc="new glue 1" FlyBase_Annotation_IDs:CG10781-PA length=107 UniProt="P23938"	KPQKAEELYKR	10		FBgn0003612	Su(var)2-10 desc="Suppressor of variegation 2-10" FlyBase_Annotation_IDs:CG8068-PD length=601 UniProt="Q8IGK3;Q8MKT3;Q8MKT4;Q8MKT5;Q8MKT6;Q9I7E6;Q9I7E7;Q9XYM4;Q9XYM5"	0.2561
24036	691.40936	4	0.2327	0.95	5.22	EAKELIEGLPR	3		Synth_2		DELLSVLLGKKR	10		FBgn0050015	CG30015 desc="" FlyBase_Annotation_IDs:CG30015-PA length=1462 UniProt="Q8T0M2;Q95U05;Q9V5Q8"	0.2561
9001	646.6035	4	0.2326	0.94	3.03	KPKPESSR	1		FBgn0003612	Su(var)2-10 desc="Suppressor of variegation 2-10" FlyBase_Annotation_IDs:CG8068-PD length=601 UniProt="Q8IGK3;Q8MKT3;Q8MKT4;Q8MKT5;Q8MKT6;Q9I7E6;Q9I7E7;Q9XYM4;Q9XYM5"	KMLYSSSFDALKK	1		FBgn0011726	tsr desc="" FlyBase_Annotation_IDs:CG4254-PA length=148 UniProt="P45594"	0.2561
15146	886.84344	3	0.2326	0.95	5.79	KMILFIGASLR	1		FBgn0051263	CG31263 desc="" FlyBase_Annotation_IDs:CG31263-PA length=160 UniProt="Q8INA4"	EVRKELDDLR	4		Synth_1		0.2561
8026	586.31647	3	0.2326	0.98	-4.87	EAEKVR	4		FBgn0027364	Six4 desc="" FlyBase_Annotation_IDs:CG3871-PB length=392 UniProt="Q9Y1P6"	KELDDLR	1		Synth_1		0.2585
31845	888.8217	3	0.2324	0.93	-1.74	EAKELIEGLPR	3		Synth_2		EVRKELDDLR	4		Synth_1		0.2585
26109	529.9826	3	0.2323	0.89	10.69	KIGQK	1		FBgn0026679	l(1)G0095 desc="" FlyBase_Annotation_IDs:CG12113-PA length=1022 UniProt="Q9W3E1"	KQGSKSSR	1		FBgn0052046	CG32046 desc="" FlyBase_Annotation_IDs:CG32046-PB length=1218 UniProt="Q8IQC8;Q8SXS6;Q960H7;Q9VT45"	0.2585
30111	674.6342	4	0.2317	0.90	5.80	VLPEHAKR	7		FBgn0032210	CYLD desc="" FlyBase_Annotation_IDs:CG5603-PB length=551 UniProt="Q8IPC3;Q8IPC4;Q8IPC5;Q8SYF0;Q9VL04"	NSSKVEHAIQVQLR	4		FBgn0003612	Su(var)2-10 desc="Suppressor of variegation 2-10" FlyBase_Annotation_IDs:CG8068-PD length=601 UniProt="Q8IGK3;Q8MKT3;Q8MKT4;Q8MKT5;Q8MKT6;Q9I7E6;Q9I7E7;Q9XYM4;Q9XYM5"	0.2612
7356	396.9738	4	0.2317	0.99	2.54	KNAAR	1		FBgn0034656	CG17922 desc="" FlyBase_Annotation_IDs:CG17922-PA length=1040 UniProt="Q8IH43;Q95SL0;Q9W2D5"	KELDDLR	1		Synth_1		0.2612
19993	900.1838	3	0.2316	0.94	9.05	EAKELIEGLPR	3		Synth_2		QISFQKSSLIR	6		FBgn0032207	CG5640 desc="" FlyBase_Annotation_IDs:CG5640-PB length=939 UniProt="Q8MQK3;Q9VL07"	0.2612
22290	665.39233	4	0.2316	0.88	2.66	LRKGLR	3		FBgn0037986	CG14736 desc="" FlyBase_Annotation_IDs:CG14736-PB length=495 UniProt="Q8INJ1;Q8INJ2;Q8T3W1;Q9VGD7"	NQVQTIIQHEKAEIK	11		FBgn0046879	Obp56c desc="Odorant-binding protein 56c" FlyBase_Annotation_IDs:CG30128-PB length=245 UniProt="Q9V8Y3"	0.2612
17770	533.6979	5	0.2313	0.97	1.83	EAKELIEGLPR	3		Synth_2		EVRKELDDLR	4		Synth_1		0.2612
35321	889.1584	3	0.2311	0.89	-0.64	KELDDLR	1		Synth_1		GTENGPVLVSNLKRR	13		FBgn0052046	CG32046 desc="" FlyBase_Annotation_IDs:CG32046-PB length=1218 UniProt="Q8IQC8;Q8SXS6;Q960H7;Q9VT45"	0.2612
11549	595.10065	4	0.2311	0.98	0.21	DKIQINQEK	2		FBgn0051665	CG31665 desc="" FlyBase_Annotation_IDs:CG31665-PB length=1101 UniProt="Q8MYS3;Q9VQ47"	KINLSIIAPR	1		FBgn0038760	MED25 desc="Mediator complex subunit 25" FlyBase_Annotation_IDs:CG12254-PA length=863 UniProt="Q9VDR1"	0.2612
12280	659.6154	4	0.2310	1.00	10.84	FTKLR	3		FBgn0010019	Cyp4g1 desc="" FlyBase_Annotation_IDs:CG3972-PA length=556 UniProt="Q9V3S0;Q95U60"	EASDVMSENKITLQLR	10		FBgn0037986	CG14736 desc="" FlyBase_Annotation_IDs:CG14736-PB length=495 UniProt="Q8INJ1;Q8INJ2;Q8T3W1;Q9VGD7"	0.2612
33851	896.15985	3	0.2309	1.00	8.09	AEVKLR	4		FBgn0011604	Iswi desc="Imitation SWI" FlyBase_Annotation_IDs:CG8625-PB length=1027 UniProt="Q24368;Q8SX14"	EASDVMSENKITLQLR	10		FBgn0037986	CG14736 desc="" FlyBase_Annotation_IDs:CG14736-PB length=495 UniProt="Q8INJ1;Q8INJ2;Q8T3W1;Q9VGD7"	0.2612
13000	608.85583	4	0.2309	0.99	-3.61	AKITGVPLNK	2		FBgn0037719	bocksbeutel desc="" FlyBase_Annotation_IDs:CG9424-PB length=399 UniProt="Q9VHA7"	EAKELIEGLPR	3		Synth_2		0.2612
2848	496.29456	4	0.2309	0.95	-9.55	KELDDLR	1		Synth_1		KIRTAVIR	1		FBgn0053140	CG33140 desc="" FlyBase_Annotation_IDs:CG33140-PA length=720 UniProt="Q9V4I8"	0.2612
30625	674.133	4	0.2308	0.97	0.63	LANLPFNKR	8		FBgn0051824	CG31824 desc="" FlyBase_Annotation_IDs:CG31824-PA length=362 UniProt="Q8IP34"	GTENGPVLVSNLKR	13		FBgn0052046	CG32046 desc="" FlyBase_Annotation_IDs:CG32046-PB length=1218 UniProt="Q8IQC8;Q8SXS6;Q960H7;Q9VT45"	0.2612
9687	545.90656	5	0.2307	0.96	-2.15	HLSSLQKR	7		FBgn0036757	CG14585 desc="" FlyBase_Annotation_IDs:CG14585-PA length=611 UniProt="Q9VVL1"	ETGKLASEVLFNRR	4		FBgn0053140	CG33140 desc="" FlyBase_Annotation_IDs:CG33140-PA length=720 UniProt="Q9V4I8"	0.2612
10225	530.7162	5	0.2307	1.00	-6.54	YLKKVSLR	3		FBgn0034837	CG9871 desc="" FlyBase_Annotation_IDs:CG9871-PA length=312 UniProt="Q8T3X3;Q9W1T1"	KVLAYADLSSGILR	1		FBgn0037530	CG2943 desc="" FlyBase_Annotation_IDs:CG2943-PA length=915 UniProt="Q95TQ6;Q9VHY6"	0.2612
18827	920.5003	3	0.2305	0.99	9.47	SKGVEIR	2		FBgn0032207	CG5640 desc="" FlyBase_Annotation_IDs:CG5640-PB length=939 UniProt="Q8MQK3;Q9VL07"	EASDVMSENKITLQLR	10		FBgn0037986	CG14736 desc="" FlyBase_Annotation_IDs:CG14736-PB length=495 UniProt="Q8INJ1;Q8INJ2;Q8T3W1;Q9VGD7"	0.2612
12391	758.7547	3	0.2305	0.99	-7.30	MLKSAASSLR	3		FBgn0021764	sdk desc="sidekick" FlyBase_Annotation_IDs:CG5227-PB length=2224 UniProt="O97394;Q86BQ7;Q86P54;Q9U1M1"	KTPASVAMIR	1		FBgn0051284	CG31284 desc="" FlyBase_Annotation_IDs:CG31284-PA length=986 UniProt="Q9VHY7"	0.2612
15045	882.8198	3	0.2305	0.92	-9.23	EAKELIEGLPR	3		Synth_2		EAKELIEGLPR	3		Synth_2		0.2612
10002	460.45157	5	0.2304	0.78	-0.32	KELDDLR	1		Synth_1		EVRKELDDLR	4		Synth_1		0.2612
33864	666.86957	4	0.2303	0.94	0.46	EAKELIEGLPR	3		Synth_2		EVRKELDDLR	4		Synth_1		0.2612
8064	434.98813	4	0.2303	0.98	5.41	KNYMR	1		FBgn0034656	CG17922 desc="" FlyBase_Annotation_IDs:CG17922-PA length=1040 UniProt="Q8IH43;Q95SL0;Q9W2D5"	KGQNASRK	1		FBgn0034837	CG9871 desc="" FlyBase_Annotation_IDs:CG9871-PA length=312 UniProt="Q8T3X3;Q9W1T1"	0.2612
15550	652.6053	4	0.2303	0.93	-2.72	KDPEVGKTIR	1		FBgn0033518	Prx2540-2 desc="Peroxiredoxin 2540" FlyBase_Annotation_IDs:CG11765-PA length=220 UniProt="Q9GPQ0;Q9V5K7"	KPREPLWDMR	1		FBgn0053140	CG33140 desc="" FlyBase_Annotation_IDs:CG33140-PA length=720 UniProt="Q9V4I8"	0.2612
9454	480.62595	3	0.2302	0.93	-3.56	KGEVGR	1		FBgn0034656	CG17922 desc="" FlyBase_Annotation_IDs:CG17922-PA length=1040 UniProt="Q8IH43;Q95SL0;Q9W2D5"	KQLLR	1		FBgn0052046	CG32046 desc="" FlyBase_Annotation_IDs:CG32046-PB length=1218 UniProt="Q8IQC8;Q8SXS6;Q960H7;Q9VT45"	0.2612
31388	1323.7495	2	0.2302	0.54	8.40	EAKELIEGLPR	3		Synth_2		EAKELIEGLPR	3		Synth_2		0.2615
11745	647.3575	4	0.2301	0.94	5.29	KMRELDQFK	1		FBgn0039385	CG5913 desc="" FlyBase_Annotation_IDs:CG5913-PA length=454 UniProt="Q960C1;Q9VBK9"	EAKELIEGLPR	3		Synth_2		0.2615
14843	674.37756	4	0.2301	0.86	-2.90	KTPASVAMIR	1		FBgn0051284	CG31284 desc="" FlyBase_Annotation_IDs:CG31284-PA length=986 UniProt="Q9VHY7"	GTENGPVLVSNLKR	13		FBgn0052046	CG32046 desc="" FlyBase_Annotation_IDs:CG32046-PB length=1218 UniProt="Q8IQC8;Q8SXS6;Q960H7;Q9VT45"	0.2615
30471	533.2958	5	0.2301	1.00	-1.74	EAKELIEGLPR	3		Synth_2		FKRSEFSTLR	2		FBgn0031534	CG2774 desc="" FlyBase_Annotation_IDs:CG2774-PA length=458 UniProt="Q8MS29;Q9VQQ6"	0.2615
4024	559.3044	3	0.2301	0.99	0.73	VTGKAAK	4		FBgn0025641	CG14622 desc="" FlyBase_Annotation_IDs:CG14622-PC length=1455 UniProt="Q7YZA4;Q8IRY0;Q8MT16;Q9W5A4"	CMAAKQR	5	57.02146@C;	FBgn0038427	CG12753 desc="" FlyBase_Annotation_IDs:CG12753-PA length=1067 UniProt="Q8MRD4;Q9VEV4"	0.2615
23250	682.8928	4	0.2300	0.99	-5.46	RTKNVLR	3		FBgn0034837	CG9871 desc="" FlyBase_Annotation_IDs:CG9871-PA length=312 UniProt="Q8T3X3;Q9W1T1"	NINTKMLFEKITPR	10		FBgn0039385	CG5913 desc="" FlyBase_Annotation_IDs:CG5913-PA length=454 UniProt="Q960C1;Q9VBK9"	0.2615
17116	859.1512	3	0.2299	0.96	-6.26	HLSSLQKRSK	7		FBgn0036757	CG14585 desc="" FlyBase_Annotation_IDs:CG14585-PA length=611 UniProt="Q9VVL1"	EAKELIEGLPR	3		Synth_2		0.2615
27318	696.9094	4	0.2299	0.97	2.72	IKELKFPR	2		FBgn0013974	Gyc76C desc="" FlyBase_Annotation_IDs:CG8742-PB length=1525 UniProt="Q24051;Q24305;Q8IQV3"	RDLVISLQNSTSKR	13		FBgn0029816	CG12729 desc="" FlyBase_Annotation_IDs:CG12729-PA length=233 UniProt="Q8T491;Q9W466"	0.2615
11911	698.15393	4	0.2299	0.99	-7.00	NEKSKLSEILR	5		FBgn0011604	Iswi desc="Imitation SWI" FlyBase_Annotation_IDs:CG8625-PB length=1027 UniProt="Q24368;Q8SX14"	KVSYLLTKDLR	1		FBgn0034766	Obp59a desc="Odorant-binding protein 59a" FlyBase_Annotation_IDs:CG13517-PA length=229 UniProt="Q86BF9;Q9W211"	0.2615
18146	671.8674	4	0.2298	0.95	9.46	NYKMYPR	3		FBgn0032210	CYLD desc="" FlyBase_Annotation_IDs:CG5603-PB length=551 UniProt="Q8IPC3;Q8IPC4;Q8IPC5;Q8SYF0;Q9VL04"	KAQGMLPGIVFKMR	1		FBgn0030614	CG9072 desc="" FlyBase_Annotation_IDs:CG9072-PA length=149 UniProt="Q9VXY1"	0.2615
8970	539.88684	5	0.2297	0.99	-1.54	SNDVVKRAGNR	6		FBgn0027780	U26 desc="" FlyBase_Annotation_IDs:CG13401-PA length=1012 UniProt="Q9U973;Q9VLL0"	SSHSGGASAAARKR	13		FBgn0052046	CG32046 desc="" FlyBase_Annotation_IDs:CG32046-PB length=1218 UniProt="Q8IQC8;Q8SXS6;Q960H7;Q9VT45"	0.2615
33592	898.51245	3	0.2297	0.95	1.63	GKPVQDKDLLR	2		FBgn0039024	CG4721 desc="" FlyBase_Annotation_IDs:CG4721-PA length=686 UniProt="Q95U74;Q9VCU1"	ISSSPAKTLVER	7		FBgn0003715	Tkr desc="" FlyBase_Annotation_IDs:CG16778-PD length=1046 UniProt="P14083;Q9W0W2"	0.2615
16402	686.883	4	0.2296	0.93	-8.45	ISSSPAKTLVER	7		FBgn0003715	Tkr desc="" FlyBase_Annotation_IDs:CG16778-PD length=1046 UniProt="P14083;Q9W0W2"	FYAAKPAAPAGKK	5		FBgn0034579	mRpL54 desc="mitochondrial ribosomal protein L54" FlyBase_Annotation_IDs:CG9353-PA length=132 UniProt="Q8T9B2;Q9W2M8"	0.2615
25646	669.8886	4	0.2295	0.98	9.86	EAKELIEGLPR	3		Synth_2		TNHLVLAKNFK	8		FBgn0050015	CG30015 desc="" FlyBase_Annotation_IDs:CG30015-PA length=1462 UniProt="Q8T0M2;Q95U05;Q9V5Q8"	0.2615
31587	712.43536	2	0.2294	1.00	0.77	KPPTK	1		FBgn0035710	SP1173 desc="" FlyBase_Annotation_IDs:CG10121-PD length=741 UniProt="Q8MQS1;Q9NGV3;Q9VRY1"	DRGLKK	5		FBgn0035107	CG1216 desc="" FlyBase_Annotation_IDs:CG1216-PB length=439 UniProt="Q8SXB5;Q9W0U1"	0.2615
32080	666.86664	4	0.2294	0.91	-3.94	EAKELIEGLPR	3		Synth_2		EVRKELDDLR	4		Synth_1		0.2615
18596	758.441	3	0.2293	0.99	-7.41	LLWKPPK	4		FBgn0021764	sdk desc="sidekick" FlyBase_Annotation_IDs:CG5227-PB length=2224 UniProt="O97394;Q86BQ7;Q86P54;Q9U1M1"	EAKELIEGLPR	3		Synth_2		0.2615
20003	533.69806	5	0.2292	0.91	2.20	EAKELIEGLPR	3		Synth_2		EVRKELDDLR	4		Synth_1		0.2615
9190	485.46954	5	0.2292	0.98	-1.21	TMGIDVKAR	7		FBgn0030200	RabX2 desc="" FlyBase_Annotation_IDs:CG2885-PA length=195 UniProt="Q9W2V3"	IAVHQPEFAKR	10		FBgn0033518	Prx2540-2 desc="Peroxiredoxin 2540" FlyBase_Annotation_IDs:CG11765-PA length=220 UniProt="Q9GPQ0;Q9V5K7"	0.2615
32189	669.8882	4	0.2291	0.98	10.31	NDNDELIKQR	8		FBgn0051665	CG31665 desc="" FlyBase_Annotation_IDs:CG31665-PB length=1101 UniProt="Q8MYS3;Q9VQ47"	GNTIGPIIKLLR	9		FBgn0041194	Prat2 desc="Phosphoribosylamidotransferase 2" FlyBase_Annotation_IDs:CG10078-PB length=547 UniProt="Q967S0;Q9VRZ1"	0.2615
32210	668.8966	4	0.2289	0.93	-6.31	NEVDKLKR	7		FBgn0030614	CG9072 desc="" FlyBase_Annotation_IDs:CG9072-PA length=149 UniProt="Q9VXY1"	KELERLVVLGHLK	1		FBgn0004650	fs(1)N desc="" FlyBase_Annotation_IDs:CG11411-PA length=2118 UniProt="O76904"	0.2637
20455	900.1745	3	0.2288	0.87	-1.27	EAKELIEGLPR	3		Synth_2		QISFQKSSLIR	6		FBgn0032207	CG5640 desc="" FlyBase_Annotation_IDs:CG5640-PB length=939 UniProt="Q8MQK3;Q9VL07"	0.2637
7721	652.35425	4	0.2287	0.92	-5.06	HFKAFDELR	3		FBgn0039874	CG2135 desc="" FlyBase_Annotation_IDs:CG2135-PA length=686 UniProt="Q9V9T9"	QISFQKSSLIR	6		FBgn0032207	CG5640 desc="" FlyBase_Annotation_IDs:CG5640-PB length=939 UniProt="Q8MQK3;Q9VL07"	0.2637
24440	956.2254	3	0.2286	0.85	2.56	EAKELIEGLPR	3		Synth_2		IRAFKDVPFLIR	5		FBgn0027780	U26 desc="" FlyBase_Annotation_IDs:CG13401-PA length=1012 UniProt="Q9U973;Q9VLL0"	0.2637
31515	882.82837	3	0.2286	0.67	0.46	EAKELIEGLPR	3		Synth_2		EAKELIEGLPR	3		Synth_2		0.2637
13354	535.9146	5	0.2285	0.99	6.57	KSNVAAEKR	8		FBgn0040282	SP1029 desc="" FlyBase_Annotation_IDs:CG11956-PC length=932 UniProt="Q960U1;Q9NH67;Q9VAM0"	SPMAEAILKHLVVK	9		FBgn0051469	CG31469 desc="" FlyBase_Annotation_IDs:CG31469-PA length=164 UniProt="Q8ING6"	0.2637
296	559.6379	3	0.2284	0.91	0.36	DKDKEK	2		FBgn0011604	Iswi desc="Imitation SWI" FlyBase_Annotation_IDs:CG8625-PB length=1027 UniProt="Q24368;Q8SX14"	MRGGKTK	5		FBgn0013974	Gyc76C desc="" FlyBase_Annotation_IDs:CG8742-PB length=1525 UniProt="Q24051;Q24305;Q8IQV3"	0.2637
10735	536.9227	5	0.2283	0.94	7.56	VSYLLTKDLR	7		FBgn0034766	Obp59a desc="Odorant-binding protein 59a" FlyBase_Annotation_IDs:CG13517-PA length=229 UniProt="Q86BF9;Q9W211"	KVSYLLTKDLR	8		FBgn0034766	Obp59a desc="Odorant-binding protein 59a" FlyBase_Annotation_IDs:CG13517-PA length=229 UniProt="Q86BF9;Q9W211"	0.2637
15164	907.1569	3	0.2283	0.82	3.23	EVRKELDDLR	4		Synth_1		HKLNEERQQK	2		FBgn0052046	CG32046 desc="" FlyBase_Annotation_IDs:CG32046-PB length=1218 UniProt="Q8IQC8;Q8SXS6;Q960H7;Q9VT45"	0.2637
2891	786.09784	3	0.2283	0.92	8.71	KNYMR	1		FBgn0034656	CG17922 desc="" FlyBase_Annotation_IDs:CG17922-PA length=1040 UniProt="Q8IH43;Q95SL0;Q9W2D5"	LNALGNWIEPPKR	12		FBgn0011604	Iswi desc="Imitation SWI" FlyBase_Annotation_IDs:CG8625-PB length=1027 UniProt="Q24368;Q8SX14"	0.2637
8299	410.82217	5	0.2282	0.97	-3.69	KLMSNLR	1		FBgn0026679	l(1)G0095 desc="" FlyBase_Annotation_IDs:CG12113-PA length=1022 UniProt="Q9W3E1"	KQPDFNFR	1		FBgn0033294	CG8693 desc="" FlyBase_Annotation_IDs:CG8693-PA length=579 UniProt="Q9V4T9"	0.2637
9052	675.11346	4	0.2282	0.92	-4.98	GKNYTEIEDR	2		FBgn0011604	Iswi desc="Imitation SWI" FlyBase_Annotation_IDs:CG8625-PB length=1027 UniProt="Q24368;Q8SX14"	KVSYLLTKDLR	8		FBgn0034766	Obp59a desc="Odorant-binding protein 59a" FlyBase_Annotation_IDs:CG13517-PA length=229 UniProt="Q86BF9;Q9W211"	0.2637
10126	514.28754	5	0.2282	0.99	7.52	LRKGLR	3		FBgn0037986	CG14736 desc="" FlyBase_Annotation_IDs:CG14736-PB length=495 UniProt="Q8INJ1;Q8INJ2;Q8T3W1;Q9VGD7"	KTDTPSSPSNNPSISR	1		FBgn0051224	CG31224 desc="" FlyBase_Annotation_IDs:CG31224-PA length=1784 UniProt="Q86NX5;Q8IG87;Q8T3J8;Q9VE54"	0.2637
12095	690.90576	4	0.2281	0.97	7.96	KVSLR	1		FBgn0034837	CG9871 desc="" FlyBase_Annotation_IDs:CG9871-PA length=312 UniProt="Q8T3X3;Q9W1T1"	LSTIKDYIMRINGLVER	5		FBgn0053140	CG33140 desc="" FlyBase_Annotation_IDs:CG33140-PA length=720 UniProt="Q9V4I8"	0.2637
31585	533.6966	5	0.2280	0.98	-0.55	EAKELIEGLPR	3		Synth_2		EVRKELDDLR	4		Synth_1		0.2637
30641	533.69714	5	0.2280	0.95	0.55	EAKELIEGLPR	3		Synth_2		EVRKELDDLR	4		Synth_1		0.2637
23960	539.5067	5	0.2280	0.99	6.80	VSYLLTKDLR	7		FBgn0034766	Obp59a desc="Odorant-binding protein 59a" FlyBase_Annotation_IDs:CG13517-PA length=229 UniProt="Q86BF9;Q9W211"	DQATEGLKAFIR	8		FBgn0031760	Tsp26A desc="Tetraspanin 26A" FlyBase_Annotation_IDs:CG9093-PA length=269 UniProt="Q9VMJ6"	0.2637
14858	882.8216	3	0.2279	0.97	-7.20	EAKELIEGLPR	3		Synth_2		EAKELIEGLPR	3		Synth_2		0.2637
33212	896.14667	3	0.2279	1.00	-6.64	AEVKLR	4		FBgn0011604	Iswi desc="Imitation SWI" FlyBase_Annotation_IDs:CG8625-PB length=1027 UniProt="Q24368;Q8SX14"	EASDVMSENKITLQLR	10		FBgn0037986	CG14736 desc="" FlyBase_Annotation_IDs:CG14736-PB length=495 UniProt="Q8INJ1;Q8INJ2;Q8T3W1;Q9VGD7"	0.2637
7977	443.01062	4	0.2278	0.98	-3.80	KKQAIR	2		FBgn0032207	CG5640 desc="" FlyBase_Annotation_IDs:CG5640-PB length=939 UniProt="Q8MQK3;Q9VL07"	KELDDLR	1		Synth_1		0.2717
12771	690.90173	4	0.2277	0.99	-0.44	ISSSPAKTLVER	7		FBgn0003715	Tkr desc="" FlyBase_Annotation_IDs:CG16778-PD length=1046 UniProt="P14083;Q9W0W2"	KVSYLLTKDLR	8		FBgn0034766	Obp59a desc="Odorant-binding protein 59a" FlyBase_Annotation_IDs:CG13517-PA length=229 UniProt="Q86BF9;Q9W211"	0.2717
12103	660.6052	4	0.2276	0.99	4.44	KALKWLR	1		FBgn0050035	CG30035 desc="" FlyBase_Annotation_IDs:CG30035-PB length=489 UniProt="Q86P59;Q9V608;Q9V609"	HNVQPESKFDACR	8	57.02146@C;	FBgn0024983	CG4293 desc="" FlyBase_Annotation_IDs:CG4293-PB length=441 UniProt="O76896"	0.2717
7534	492.77783	4	0.2275	0.93	10.24	ALKWLR	3		FBgn0050035	CG30035 desc="" FlyBase_Annotation_IDs:CG30035-PB length=489 UniProt="Q86P59;Q9V608;Q9V609"	SYKTFNER	3		FBgn0036909	CG15881 desc="" FlyBase_Annotation_IDs:CG15881-PA length=136 UniProt="Q9VW41"	0.2717
21046	533.69806	5	0.2274	0.96	2.20	EAKELIEGLPR	3		Synth_2		EVRKELDDLR	4		Synth_1		0.2717
23959	790.4497	2	0.2274	0.37	8.12	HKAAK	2		FBgn0032207	CG5640 desc="" FlyBase_Annotation_IDs:CG5640-PB length=939 UniProt="Q8MQK3;Q9VL07"	KELDDLR	1		Synth_1		0.2717
11573	518.4851	5	0.2274	0.98	11.23	YLKKVSLR	4		FBgn0034837	CG9871 desc="" FlyBase_Annotation_IDs:CG9871-PA length=312 UniProt="Q8T3X3;Q9W1T1"	ECGECQKLAPPR	7	57.02146@C;	FBgn0034729	CG10344 desc="" FlyBase_Annotation_IDs:CG10344-PB length=278 UniProt="Q8MKK7;Q9W251"	0.2717
11297	894.8191	3	0.2272	0.88	0.55	EVRKELDDLR	4		Synth_1		EVRKELDDLR	4		Synth_1		0.2717
8238	550.55414	4	0.2271	0.99	-9.88	SKLSEILR	2		FBgn0011604	Iswi desc="Imitation SWI" FlyBase_Annotation_IDs:CG8625-PB length=1027 UniProt="Q24368;Q8SX14"	FFKYIENR	3		FBgn0035107	CG1216 desc="" FlyBase_Annotation_IDs:CG1216-PB length=439 UniProt="Q8SXB5;Q9W0U1"	0.2747
9489	713.4088	4	0.2270	0.90	1.46	KQLLRLR	1		FBgn0052046	CG32046 desc="" FlyBase_Annotation_IDs:CG32046-PB length=1218 UniProt="Q8IQC8;Q8SXS6;Q960H7;Q9VT45"	KANYAVDAYFREALR	1		FBgn0011604	Iswi desc="Imitation SWI" FlyBase_Annotation_IDs:CG8625-PB length=1027 UniProt="Q24368;Q8SX14"	0.2747
15949	836.79297	3	0.2270	0.86	-9.54	KHMLPISYK	1		FBgn0026679	l(1)G0095 desc="" FlyBase_Annotation_IDs:CG12113-PA length=1022 UniProt="Q9W3E1"	EAKELIEGLPR	3		Synth_2		0.2747
30803	533.69763	5	0.2269	0.96	1.47	EAKELIEGLPR	3		Synth_2		EVRKELDDLR	4		Synth_1		0.2747
27345	888.82245	3	0.2268	0.84	-0.92	EAKELIEGLPR	3		Synth_2		EVRKELDDLR	4		Synth_1		0.2747
11142	364.4562	4	0.2267	0.83	-7.14	KNASK	1		FBgn0034837	CG9871 desc="" FlyBase_Annotation_IDs:CG9871-PA length=312 UniProt="Q8T3X3;Q9W1T1"	KCIPPR	1	57.02146@C;	FBgn0027360	Tim10 desc="" FlyBase_Annotation_IDs:CG9878-PB length=92 UniProt="Q9W2D6;Q9Y0V7"	0.2747
14880	503.313	3	0.2267	0.98	7.94	KLALR	1		FBgn0034579	mRpL54 desc="mitochondrial ribosomal protein L54" FlyBase_Annotation_IDs:CG9353-PA length=132 UniProt="Q8T9B2;Q9W2M8"	KCIPPR	1	57.02146@C;	FBgn0027360	Tim10 desc="" FlyBase_Annotation_IDs:CG9878-PB length=92 UniProt="Q9W2D6;Q9Y0V7"	0.2747
6996	497.87115	5	0.2267	0.99	-5.50	KMQPPPR	1		FBgn0011716	FlyBase_Annotation_IDs:CG31020-PA length=565 UniProt=""	MKTKGVKPADYTR	4		FBgn0003612	Su(var)2-10 desc="Suppressor of variegation 2-10" FlyBase_Annotation_IDs:CG8068-PD length=601 UniProt="Q8IGK3;Q8MKT3;Q8MKT4;Q8MKT5;Q8MKT6;Q9I7E6;Q9I7E7;Q9XYM4;Q9XYM5"	0.2747
13058	510.69208	5	0.2265	0.97	1.92	KGVFTR	1		FBgn0039874	CG2135 desc="" FlyBase_Annotation_IDs:CG2135-PA length=686 UniProt="Q9V9T9"	NINTKMLFEKITPR	10		FBgn0039385	CG5913 desc="" FlyBase_Annotation_IDs:CG5913-PA length=454 UniProt="Q960C1;Q9VBK9"	0.2779
2751	493.27673	4	0.2264	0.98	-1.12	LREKGDR	4		FBgn0010019	Cyp4g1 desc="" FlyBase_Annotation_IDs:CG3972-PA length=556 UniProt="Q9V3S0;Q95U60"	AKKGQNASR	2		FBgn0034837	CG9871 desc="" FlyBase_Annotation_IDs:CG9871-PA length=312 UniProt="Q8T3X3;Q9W1T1"	0.2779
26736	955.22345	3	0.2264	0.90	9.98	EAKELIEGLPR	3		Synth_2		LVGARKFPLDVEK	6		FBgn0032613	CG13283 desc="" FlyBase_Annotation_IDs:CG13283-PA length=652 UniProt="Q9VJH0"	0.2779
12910	651.8662	4	0.2263	0.99	-7.03	RNNQLSKLK	7		FBgn0034579	mRpL54 desc="mitochondrial ribosomal protein L54" FlyBase_Annotation_IDs:CG9353-PA length=132 UniProt="Q8T9B2;Q9W2M8"	HDQKIPPKEFK	8		FBgn0037986	CG14736 desc="" FlyBase_Annotation_IDs:CG14736-PB length=495 UniProt="Q8INJ1;Q8INJ2;Q8T3W1;Q9VGD7"	0.2779
21514	976.8698	3	0.2263	0.83	2.25	AKKGQNASR	2		FBgn0034837	CG9871 desc="" FlyBase_Annotation_IDs:CG9871-PA length=312 UniProt="Q8T3X3;Q9W1T1"	RVGTYVETVDGSPPVKK	16		FBgn0026679	l(1)G0095 desc="" FlyBase_Annotation_IDs:CG12113-PA length=1022 UniProt="Q9W3E1"	0.2779
6646	497.2565	4	0.2262	0.97	-10.15	KREER	1		FBgn0032613	CG13283 desc="" FlyBase_Annotation_IDs:CG13283-PA length=652 UniProt="Q9VJH0"	HVKCLSEMK	3	57.02146@C;	FBgn0036291	CG10681 desc="" FlyBase_Annotation_IDs:CG10681-PA length=212 UniProt="Q9VTY4"	0.2779
8778	442.58536	3	0.2261	0.81	-8.20	KAIPR	1		FBgn0037719	bocksbeutel desc="" FlyBase_Annotation_IDs:CG9424-PB length=399 UniProt="Q9VHA7"	EKGDR	2		FBgn0010019	Cyp4g1 desc="" FlyBase_Annotation_IDs:CG3972-PA length=556 UniProt="Q9V3S0;Q95U60"	0.2779
14900	840.1436	3	0.2261	0.94	0.39	HKINSKMLR	6		FBgn0032207	CG5640 desc="" FlyBase_Annotation_IDs:CG5640-PB length=939 UniProt="Q8MQK3;Q9VL07"	EAKELIEGLPR	3		Synth_2		0.2779
30472	669.38684	4	0.2261	0.98	10.14	KEGLR	1		FBgn0010019	Cyp4g1 desc="" FlyBase_Annotation_IDs:CG3972-PA length=556 UniProt="Q9V3S0;Q95U60"	YEFLMLGIQPVIDKLR	14		FBgn0025641	CG14622 desc="" FlyBase_Annotation_IDs:CG14622-PC length=1455 UniProt="Q7YZA4;Q8IRY0;Q8MT16;Q9W5A4"	0.2779
5611	499.77136	4	0.2261	0.91	-9.36	KRHDR	1		FBgn0013974	Gyc76C desc="" FlyBase_Annotation_IDs:CG8742-PB length=1525 UniProt="Q24051;Q24305;Q8IQV3"	NPNTFGKTLR	7		FBgn0035710	SP1173 desc="" FlyBase_Annotation_IDs:CG10121-PD length=741 UniProt="Q8MQS1;Q9NGV3;Q9VRY1"	0.2779
17742	947.21826	3	0.2261	0.92	9.46	EAKELIEGLPR	3		Synth_2		IAHRPNETLKLR	10		FBgn0013974	Gyc76C desc="" FlyBase_Annotation_IDs:CG8742-PB length=1525 UniProt="Q24051;Q24305;Q8IQV3"	0.2779
6979	631.1202	5	0.2261	0.94	1.08	LENGFNVSLEKR	11		FBgn0010019	Cyp4g1 desc="" FlyBase_Annotation_IDs:CG3972-PA length=556 UniProt="Q9V3S0;Q95U60"	KCSGTGETIQEKDR	1	57.02146@C;	FBgn0038145	CG8863 desc="" FlyBase_Annotation_IDs:CG8863-PC length=403 UniProt="Q9VFV9"	0.2779
14770	533.69836	5	0.2260	0.99	-10.08	EAKELIEGLPR	3		Synth_2		RKHMLPISYK	2		FBgn0026679	l(1)G0095 desc="" FlyBase_Annotation_IDs:CG12113-PA length=1022 UniProt="Q9W3E1"	0.2781
23371	539.50824	5	0.2260	0.98	-7.16	QKVLSVIDGRR	2		FBgn0025641	CG14622 desc="" FlyBase_Annotation_IDs:CG14622-PC length=1455 UniProt="Q7YZA4;Q8IRY0;Q8MT16;Q9W5A4"	SLHPSPQHKVR	9		FBgn0034656	CG17922 desc="" FlyBase_Annotation_IDs:CG17922-PA length=1040 UniProt="Q8IH43;Q95SL0;Q9W2D5"	0.2781
16220	930.8374	3	0.2259	0.98	1.93	FRKVNR	3		FBgn0034656	CG17922 desc="" FlyBase_Annotation_IDs:CG17922-PA length=1040 UniProt="Q8IH43;Q95SL0;Q9W2D5"	EASDVMSENKITLQLR	10		FBgn0037986	CG14736 desc="" FlyBase_Annotation_IDs:CG14736-PB length=495 UniProt="Q8INJ1;Q8INJ2;Q8T3W1;Q9VGD7"	0.2781
9348	682.1294	4	0.2259	1.00	1.97	KKQAIR	1		FBgn0032207	CG5640 desc="" FlyBase_Annotation_IDs:CG5640-PB length=939 UniProt="Q8MQK3;Q9VL07"	SRSWFGGPWGGRPKNR	14		FBgn0038427	CG12753 desc="" FlyBase_Annotation_IDs:CG12753-PA length=1067 UniProt="Q8MRD4;Q9VEV4"	0.2781
6704	496.5013	4	0.2259	0.99	1.05	EPHVDKR	6		FBgn0053140	CG33140 desc="" FlyBase_Annotation_IDs:CG33140-PA length=720 UniProt="Q9V4I8"	SPKVGDFSE	3		FBgn0034881	CG10332 desc="" FlyBase_Annotation_IDs:CG10332-PA length=111 UniProt="Q8T432;Q9W1M5"	0.2781
18663	837.83417	3	0.2259	0.91	9.43	TAVIRKLYR	6		FBgn0053140	CG33140 desc="" FlyBase_Annotation_IDs:CG33140-PA length=720 UniProt="Q9V4I8"	EAKELIEGLPR	3		Synth_2		0.2781
11172	647.85504	4	0.2259	0.95	-10.10	TTWKHDIR	4		FBgn0040322	GNBP2 desc="Gram-negative bacteria binding protein 2" FlyBase_Annotation_IDs:CG4144-PA length=432 UniProt="Q9VVR4;Q8IQT6;Q8IQT7;Q95U68"	KHRYVIFYIR	1		FBgn0011726	tsr desc="" FlyBase_Annotation_IDs:CG4254-PA length=148 UniProt="P45594"	0.2781
13477	900.17267	3	0.2258	0.99	-3.26	EAKELIEGLPR	3		Synth_2		QISFQKSSLIR	6		FBgn0032207	CG5640 desc="" FlyBase_Annotation_IDs:CG5640-PB length=939 UniProt="Q8MQK3;Q9VL07"	0.2781
15847	882.81885	3	0.2258	0.81	-10.34	EAKELIEGLPR	3		Synth_2		EAKELIEGLPR	3		Synth_2		0.2781
17953	488.98062	3	0.2258	0.83	2.00	KAEPK	1		FBgn0034656	CG17922 desc="" FlyBase_Annotation_IDs:CG17922-PA length=1040 UniProt="Q8IH43;Q95SL0;Q9W2D5"	KVKRPK	3		FBgn0002933	ng1 desc="new glue 1" FlyBase_Annotation_IDs:CG10781-PA length=107 UniProt="P23938"	0.2781
27159	946.2192	3	0.2258	1.00	0.26	EAKELIEGLPR	3		Synth_2		EIVDYVKKLPLK	7		FBgn0013974	Gyc76C desc="" FlyBase_Annotation_IDs:CG8742-PB length=1525 UniProt="Q24051;Q24305;Q8IQV3"	0.2781
18407	690.8685	4	0.2256	0.97	-10.17	EAKELIEGLPR	3		Synth_2		ELGKEFGKEFGK	8		FBgn0003715	Tkr desc="" FlyBase_Annotation_IDs:CG16778-PD length=1046 UniProt="P14083;Q9W0W2"	0.2781
17401	773.7757	3	0.2255	0.95	0.11	SGPVRQKR	7		FBgn0032663	CG15153 desc="" FlyBase_Annotation_IDs:CG15153-PA length=364 UniProt="Q9VJA6"	EAKELIEGLPR	3		Synth_2		0.2781
20039	726.1346	4	0.2253	0.95	-9.93	EAKELIEGLPR	3		Synth_2		RDFNQFIKANEK	8		FBgn0011604	Iswi desc="Imitation SWI" FlyBase_Annotation_IDs:CG8625-PB length=1027 UniProt="Q24368;Q8SX14"	0.2781
16031	882.8216	3	0.2252	0.90	-7.20	EAKELIEGLPR	3		Synth_2		EAKELIEGLPR	3		Synth_2		0.2781
20489	682.646	4	0.2252	1.00	-0.81	EAKELIEGLPR	3		Synth_2		KVSYLLTKDLR	1		FBgn0034766	Obp59a desc="Odorant-binding protein 59a" FlyBase_Annotation_IDs:CG13517-PA length=229 UniProt="Q86BF9;Q9W211"	0.2781
17683	803.7915	3	0.2252	0.92	5.68	FQKLR	3		FBgn0032613	CG13283 desc="" FlyBase_Annotation_IDs:CG13283-PA length=652 UniProt="Q9VJH0"	MQRDWYTKVLLK	8		FBgn0011604	Iswi desc="Imitation SWI" FlyBase_Annotation_IDs:CG8625-PB length=1027 UniProt="Q24368;Q8SX14"	0.2781
17101	694.8828	4	0.2252	1.00	-2.46	GGKSGKVGNVER	6		FBgn0026679	l(1)G0095 desc="" FlyBase_Annotation_IDs:CG12113-PA length=1022 UniProt="Q9W3E1"	KPKPESSRRPNVG	1		FBgn0003612	Su(var)2-10 desc="Suppressor of variegation 2-10" FlyBase_Annotation_IDs:CG8068-PD length=601 UniProt="Q8IGK3;Q8MKT3;Q8MKT4;Q8MKT5;Q8MKT6;Q9I7E6;Q9I7E7;Q9XYM4;Q9XYM5"	0.2781
12256	535.7016	5	0.2251	0.97	9.95	KWCPSLR	1	57.02146@C;	FBgn0011604	Iswi desc="Imitation SWI" FlyBase_Annotation_IDs:CG8625-PB length=1027 UniProt="Q24368;Q8SX14"	SCITISASNLKKLR	12	57.02146@C;	FBgn0036909	CG15881 desc="" FlyBase_Annotation_IDs:CG15881-PA length=136 UniProt="Q9VW41"	0.2781
12404	764.0765	3	0.2251	0.97	6.40	TTWKHDIR	4		FBgn0040322	GNBP2 desc="Gram-negative bacteria binding protein 2" FlyBase_Annotation_IDs:CG4144-PA length=432 UniProt="Q9VVR4;Q8IQT6;Q8IQT7;Q95U68"	LETMTAFKR	8		FBgn0037341	CG12746 desc="" FlyBase_Annotation_IDs:CG12746-PC length=412 UniProt="Q8IGV3;Q8IPQ4;Q8T0D6"	0.2781
13657	889.16095	3	0.2250	0.98	2.29	KELDDLR	1		Synth_1		GTENGPVLVSNLKRR	13		FBgn0052046	CG32046 desc="" FlyBase_Annotation_IDs:CG32046-PB length=1218 UniProt="Q8IQC8;Q8SXS6;Q960H7;Q9VT45"	0.2781
33719	533.6962	5	0.2249	1.00	-1.19	EAKELIEGLPR	3		Synth_2		EVRKELDDLR	4		Synth_1		0.2781
14918	873.8068	3	0.2249	0.94	6.71	NYAKNIR	4		FBgn0038760	MED25 desc="Mediator complex subunit 25" FlyBase_Annotation_IDs:CG12254-PA length=863 UniProt="Q9VDR1"	SGAFKSGPVDEAVALR	5		FBgn0004650	fs(1)N desc="" FlyBase_Annotation_IDs:CG11411-PA length=2118 UniProt="O76904"	0.2781
12073	705.8981	4	0.2249	0.95	6.06	VSYLLTKDLR	7		FBgn0034766	Obp59a desc="Odorant-binding protein 59a" FlyBase_Annotation_IDs:CG13517-PA length=229 UniProt="Q86BF9;Q9W211"	GSDVMKELNTLLR	6		FBgn0052046	CG32046 desc="" FlyBase_Annotation_IDs:CG32046-PB length=1218 UniProt="Q8IQC8;Q8SXS6;Q960H7;Q9VT45"	0.2781
33614	669.8878	4	0.2246	0.90	9.76	NDNDELIKQR	8		FBgn0051665	CG31665 desc="" FlyBase_Annotation_IDs:CG31665-PB length=1101 UniProt="Q8MYS3;Q9VQ47"	GNTIGPIIKLLR	9		FBgn0041194	Prat2 desc="Phosphoribosylamidotransferase 2" FlyBase_Annotation_IDs:CG10078-PB length=547 UniProt="Q967S0;Q9VRZ1"	0.2781
11540	537.29443	5	0.2246	0.95	0.64	EVRKELDDLR	4		Synth_1		EVRKELDDLR	4		Synth_1		0.2781
11564	647.8556	4	0.2245	0.98	-9.25	TTWKHDIR	4		FBgn0040322	GNBP2 desc="Gram-negative bacteria binding protein 2" FlyBase_Annotation_IDs:CG4144-PA length=432 UniProt="Q9VVR4;Q8IQT6;Q8IQT7;Q95U68"	KHRYVIFYIR	1		FBgn0011726	tsr desc="" FlyBase_Annotation_IDs:CG4254-PA length=148 UniProt="P45594"	0.2781
13249	527.89453	5	0.2245	0.95	0.46	VSYLLTKDLR	7		FBgn0034766	Obp59a desc="Odorant-binding protein 59a" FlyBase_Annotation_IDs:CG13517-PA length=229 UniProt="Q86BF9;Q9W211"	FIRKYNYMR	4		FBgn0051224	CG31224 desc="" FlyBase_Annotation_IDs:CG31224-PA length=1784 UniProt="Q86NX5;Q8IG87;Q8T3J8;Q9VE54"	0.2781
7771	578.55304	4	0.2244	0.89	-8.67	KELDDLR	1		Synth_1		LNARFKCTLY	6	57.02146@C;	FBgn0039024	CG4721 desc="" FlyBase_Annotation_IDs:CG4721-PA length=686 UniProt="Q95U74;Q9VCU1"	0.2781
8411	445.59348	3	0.2244	1.00	10.07	KNAAR	1		FBgn0034656	CG17922 desc="" FlyBase_Annotation_IDs:CG17922-PA length=1040 UniProt="Q8IH43;Q95SL0;Q9W2D5"	KFSTR	1		FBgn0051665	CG31665 desc="" FlyBase_Annotation_IDs:CG31665-PB length=1101 UniProt="Q8MYS3;Q9VQ47"	0.2781
14947	507.68707	5	0.2244	0.98	-4.43	KDPEVGKTIR	1		FBgn0033518	Prx2540-2 desc="Peroxiredoxin 2540" FlyBase_Annotation_IDs:CG11765-PA length=220 UniProt="Q9GPQ0;Q9V5K7"	EAKELIEGLPR	3		Synth_2		0.2781
6862	414.23203	5	0.2244	0.97	-8.39	YQYKR	4		FBgn0025390	CG14796 desc="" FlyBase_Annotation_IDs:CG14796-PA length=1795 UniProt="O76894"	KVSLRDWLR	1		FBgn0034837	CG9871 desc="" FlyBase_Annotation_IDs:CG9871-PA length=312 UniProt="Q8T3X3;Q9W1T1"	0.2781
9389	674.61017	4	0.2244	0.96	-6.52	KEINSNEHK	1		FBgn0025693	CG11163 desc="" FlyBase_Annotation_IDs:CG11163-PA length=498 UniProt="Q8T0G1"	DSVSNSNIVLKRK	11		FBgn0032207	CG5640 desc="" FlyBase_Annotation_IDs:CG5640-PB length=939 UniProt="Q8MQK3;Q9VL07"	0.2781
25887	693.40466	4	0.2243	0.95	1.59	LKSLHYKK	7		FBgn0025641	CG14622 desc="" FlyBase_Annotation_IDs:CG14622-PC length=1455 UniProt="Q7YZA4;Q8IRY0;Q8MT16;Q9W5A4"	RDLVISLQNSTSKR	13		FBgn0029816	CG12729 desc="" FlyBase_Annotation_IDs:CG12729-PA length=233 UniProt="Q8T491;Q9W466"	0.2781
12855	659.85486	4	0.2240	0.99	3.89	NDNDELIKQR	8		FBgn0051665	CG31665 desc="" FlyBase_Annotation_IDs:CG31665-PB length=1101 UniProt="Q8MYS3;Q9VQ47"	EAKELIEGLPR	3		Synth_2		0.2781
8488	491.28146	3	0.2240	0.67	-7.22	KEGLR	1		FBgn0010019	Cyp4g1 desc="" FlyBase_Annotation_IDs:CG3972-PA length=556 UniProt="Q9V3S0;Q95U60"	GMKQLR	3		FBgn0033285	CG18449 desc="" FlyBase_Annotation_IDs:CG18449-PA length=159 UniProt="Q8MKQ5;Q9V4S2"	0.2781
12371	630.86005	4	0.2240	0.95	2.03	KQGSKSSR	1		FBgn0052046	CG32046 desc="" FlyBase_Annotation_IDs:CG32046-PB length=1218 UniProt="Q8IQC8;Q8SXS6;Q960H7;Q9VT45"	KVLAYADLSSGILR	1		FBgn0037530	CG2943 desc="" FlyBase_Annotation_IDs:CG2943-PA length=915 UniProt="Q95TQ6;Q9VHY6"	0.2781
14583	533.2975	5	0.2240	0.96	1.56	EAKELIEGLPR	3		Synth_2		FKRSEFSTLR	2		FBgn0031534	CG2774 desc="" FlyBase_Annotation_IDs:CG2774-PA length=458 UniProt="Q8MS29;Q9VQQ6"	0.2781
20257	675.6446	4	0.2239	0.97	10.86	NKLNQLK	2		FBgn0034837	CG9871 desc="" FlyBase_Annotation_IDs:CG9871-PA length=312 UniProt="Q8T3X3;Q9W1T1"	NINTKMLFEKITPR	10		FBgn0039385	CG5913 desc="" FlyBase_Annotation_IDs:CG5913-PA length=454 UniProt="Q960C1;Q9VBK9"	0.2781
12860	541.31165	4	0.2239	0.99	-7.68	VVSGTKVK	6		FBgn0039386	CG5948 desc="" FlyBase_Annotation_IDs:CG5948-PA length=270 UniProt="Q9VBK8"	LPATTTGKYQK	8		FBgn0051665	CG31665 desc="" FlyBase_Annotation_IDs:CG31665-PB length=1101 UniProt="Q8MYS3;Q9VQ47"	0.2781
11844	677.38306	4	0.2237	0.99	-10.74	SKGVEIR	2		FBgn0032207	CG5640 desc="" FlyBase_Annotation_IDs:CG5640-PB length=939 UniProt="Q8MQK3;Q9VL07"	TAETPAPAAAKPVLSTKK	17		FBgn0036291	CG10681 desc="" FlyBase_Annotation_IDs:CG10681-PA length=212 UniProt="Q9VTY4"	0.2781
32180	888.8254	3	0.2237	0.84	2.38	EAKELIEGLPR	3		Synth_2		EVRKELDDLR	4		Synth_1		0.2781
28790	533.2965	5	0.2236	0.96	-10.18	EAKELIEGLPR	3		Synth_2		WKPQLTELQK	2		FBgn0032207	CG5640 desc="" FlyBase_Annotation_IDs:CG5640-PB length=939 UniProt="Q8MQK3;Q9VL07"	0.2781
6722	506.0258	4	0.2235	0.98	-6.95	CEGRGGKK	7	57.02146@C;	FBgn0038145	CG8863 desc="" FlyBase_Annotation_IDs:CG8863-PC length=403 UniProt="Q9VFV9"	FSKQVKQK	6		FBgn0021764	sdk desc="sidekick" FlyBase_Annotation_IDs:CG5227-PB length=2224 UniProt="O97394;Q86BQ7;Q86P54;Q9U1M1"	0.2781
11888	698.15375	4	0.2234	0.97	-7.27	NEKSKLSEILR	5		FBgn0011604	Iswi desc="Imitation SWI" FlyBase_Annotation_IDs:CG8625-PB length=1027 UniProt="Q24368;Q8SX14"	KVSYLLTKDLR	8		FBgn0034766	Obp59a desc="Odorant-binding protein 59a" FlyBase_Annotation_IDs:CG13517-PA length=229 UniProt="Q86BF9;Q9W211"	0.2781
12372	724.0544	3	0.2234	0.88	-3.60	KGQNASR	1		FBgn0034837	CG9871 desc="" FlyBase_Annotation_IDs:CG9871-PA length=312 UniProt="Q8T3X3;Q9W1T1"	EVRKELDDLR	4		Synth_1		0.2781
10092	567.9223	5	0.2234	0.95	4.65	KVSYLLTKDLR	1		FBgn0034766	Obp59a desc="Odorant-binding protein 59a" FlyBase_Annotation_IDs:CG13517-PA length=229 UniProt="Q86BF9;Q9W211"	KQRSYWVHMK	1		FBgn0036757	CG14585 desc="" FlyBase_Annotation_IDs:CG14585-PA length=611 UniProt="Q9VVL1"	0.2781
18844	1314.2343	2	0.2234	0.93	-5.39	KNVPQPTNPLK	1		FBgn0025641	CG14622 desc="" FlyBase_Annotation_IDs:CG14622-PC length=1455 UniProt="Q7YZA4;Q8IRY0;Q8MT16;Q9W5A4"	EAKELIEGLPR	3		Synth_2		0.2781
11222	530.71545	5	0.2233	0.92	-6.54	DKIQINQEK	2		FBgn0051665	CG31665 desc="" FlyBase_Annotation_IDs:CG31665-PB length=1101 UniProt="Q8MYS3;Q9VQ47"	KPRVNKTLISLK	1		FBgn0035710	SP1173 desc="" FlyBase_Annotation_IDs:CG10121-PD length=741 UniProt="Q8MQS1;Q9NGV3;Q9VRY1"	0.2781
12736	889.1503	3	0.2233	0.89	-9.71	KELDDLR	1		Synth_1		GTENGPVLVSNLKRR	13		FBgn0052046	CG32046 desc="" FlyBase_Annotation_IDs:CG32046-PB length=1218 UniProt="Q8IQC8;Q8SXS6;Q960H7;Q9VT45"	0.2781
16374	674.1366	4	0.2232	0.93	7.53	EAKELIEGLPR	3		Synth_2		FKSIPPNLMVR	2		FBgn0051284	CG31284 desc="" FlyBase_Annotation_IDs:CG31284-PA length=986 UniProt="Q9VHY7"	0.2781
7757	546.7901	4	0.2231	0.90	-9.06	MKGER	2		FBgn0053140	CG33140 desc="" FlyBase_Annotation_IDs:CG33140-PA length=720 UniProt="Q9V4I8"	NSTYKELFRLR	5		FBgn0036757	CG14585 desc="" FlyBase_Annotation_IDs:CG14585-PA length=611 UniProt="Q9VVL1"	0.2781
12135	539.1083	5	0.2230	0.97	-7.17	KPQRRK	1		FBgn0051224	CG31224 desc="" FlyBase_Annotation_IDs:CG31224-PA length=1784 UniProt="Q86NX5;Q8IG87;Q8T3J8;Q9VE54"	NFSLIIHSGVHFSKR	14		FBgn0034837	CG9871 desc="" FlyBase_Annotation_IDs:CG9871-PA length=312 UniProt="Q8T3X3;Q9W1T1"	0.2820
12365	564.51807	5	0.2229	0.93	8.15	EAKELIEGLPR	3		Synth_2		CLKTFHSHIKR	3	57.02146@C;	FBgn0032210	CYLD desc="" FlyBase_Annotation_IDs:CG5603-PB length=551 UniProt="Q8IPC3;Q8IPC4;Q8IPC5;Q8SYF0;Q9VL04"	0.2820
13489	544.0976	5	0.2228	0.72	2.79	FGALAQNVEGKR	11		FBgn0041194	Prat2 desc="Phosphoribosylamidotransferase 2" FlyBase_Annotation_IDs:CG10078-PB length=547 UniProt="Q967S0;Q9VRZ1"	FGALAQNVEGKR	11		FBgn0041194	Prat2 desc="Phosphoribosylamidotransferase 2" FlyBase_Annotation_IDs:CG10078-PB length=547 UniProt="Q967S0;Q9VRZ1"	0.2820
18398	568.7349	5	0.2227	0.91	11.27	EAKELIEGLPR	3		Synth_2		IAHRPNETLKLR	10		FBgn0013974	Gyc76C desc="" FlyBase_Annotation_IDs:CG8742-PB length=1525 UniProt="Q24051;Q24305;Q8IQV3"	0.2820
16210	655.02637	3	0.2226	0.97	6.16	KELDDLR	1		Synth_1		NMSKTTKK	7		FBgn0051224	CG31224 desc="" FlyBase_Annotation_IDs:CG31224-PA length=1784 UniProt="Q86NX5;Q8IG87;Q8T3J8;Q9VE54"	0.2820
24373	876.4902	3	0.2225	0.92	-7.34	KNVPQPTNPLK	1		FBgn0025641	CG14622 desc="" FlyBase_Annotation_IDs:CG14622-PC length=1455 UniProt="Q7YZA4;Q8IRY0;Q8MT16;Q9W5A4"	EAKELIEGLPR	3		Synth_2		0.2820
14421	570.9253	5	0.2224	0.94	2.48	SSHSGGASAAARKR	13		FBgn0052046	CG32046 desc="" FlyBase_Annotation_IDs:CG32046-PB length=1218 UniProt="Q8IQC8;Q8SXS6;Q960H7;Q9VT45"	DELLSVLLGKKR	11		FBgn0050015	CG30015 desc="" FlyBase_Annotation_IDs:CG30015-PA length=1462 UniProt="Q8T0M2;Q95U05;Q9V5Q8"	0.2820
29108	876.49506	3	0.2224	0.98	2.42	LSKELGKEFGK	7		FBgn0003715	Tkr desc="" FlyBase_Annotation_IDs:CG16778-PD length=1046 UniProt="P14083;Q9W0W2"	EAKELIEGLPR	3		Synth_2		0.2820
21044	899.8306	3	0.2224	0.94	-1.09	EAKELIEGLPR	3		Synth_2		AGKIFGIDNVSGK	3		FBgn0037530	CG2943 desc="" FlyBase_Annotation_IDs:CG2943-PA length=915 UniProt="Q95TQ6;Q9VHY6"	0.2820
8159	414.82715	5	0.2224	0.99	-5.66	SNDVVKR	6		FBgn0027780	U26 desc="" FlyBase_Annotation_IDs:CG13401-PA length=1012 UniProt="Q9U973;Q9VLL0"	DKIQINQEK	2		FBgn0051665	CG31665 desc="" FlyBase_Annotation_IDs:CG31665-PB length=1101 UniProt="Q8MYS3;Q9VQ47"	0.2820
26777	696.6604	4	0.2223	0.96	-1.32	EAKELIEGLPR	3		Synth_2		LVVLGHLKNRSR	8		FBgn0004650	fs(1)N desc="" FlyBase_Annotation_IDs:CG11411-PA length=2118 UniProt="O76904"	0.2820
32930	533.69763	5	0.2223	0.85	1.47	EAKELIEGLPR	3		Synth_2		EVRKELDDLR	4		Synth_1		0.2820
13160	760.7508	3	0.2222	0.67	-2.36	KELDDLR	1		Synth_1		EAKELIEGLPR	3		Synth_2		0.2820
26426	872.4836	2	0.2222	0.83	4.34	RMQKR	4		FBgn0036757	CG14585 desc="" FlyBase_Annotation_IDs:CG14585-PA length=611 UniProt="Q9VVL1"	KELDDLR	1		Synth_1		0.2820
17196	665.39545	4	0.2222	0.95	7.35	LRKGLR	3		FBgn0037986	CG14736 desc="" FlyBase_Annotation_IDs:CG14736-PB length=495 UniProt="Q8INJ1;Q8INJ2;Q8T3W1;Q9VGD7"	NQVQTIIQHEKAEIK	11		FBgn0046879	Obp56c desc="Odorant-binding protein 56c" FlyBase_Annotation_IDs:CG30128-PB length=245 UniProt="Q9V8Y3"	0.2820
20299	896.501	3	0.2221	0.94	0.82	EAKELIEGLPR	3		Synth_2		IAVHQPEFAKR	10		FBgn0033518	Prx2540-2 desc="Peroxiredoxin 2540" FlyBase_Annotation_IDs:CG11765-PA length=220 UniProt="Q9GPQ0;Q9V5K7"	0.2820
7437	691.0489	3	0.2221	0.97	-2.95	KEKEK	1		FBgn0003715	Tkr desc="" FlyBase_Annotation_IDs:CG16778-PD length=1046 UniProt="P14083;Q9W0W2"	EVRKELDDLR	4		Synth_1		0.2820
18395	880.8499	3	0.2221	0.96	7.95	KMILFIGASLR	1		FBgn0051263	CG31263 desc="" FlyBase_Annotation_IDs:CG31263-PA length=160 UniProt="Q8INA4"	EAKELIEGLPR	3		Synth_2		0.2820
9168	537.97675	3	0.2221	0.96	-9.78	KAWQR	1		FBgn0034837	CG9871 desc="" FlyBase_Annotation_IDs:CG9871-PA length=312 UniProt="Q8T3X3;Q9W1T1"	AEVAKLR	5		FBgn0004650	fs(1)N desc="" FlyBase_Annotation_IDs:CG11411-PA length=2118 UniProt="O76904"	0.2820
20382	682.3833	4	0.2221	0.94	8.06	EAKELIEGLPR	3		Synth_2		CPSPVKRVTYK	6	57.02146@C;	FBgn0034656	CG17922 desc="" FlyBase_Annotation_IDs:CG17922-PA length=1040 UniProt="Q8IH43;Q95SL0;Q9W2D5"	0.2820
21851	536.11224	5	0.2221	0.99	7.76	KKAPK	1		FBgn0011604	Iswi desc="Imitation SWI" FlyBase_Annotation_IDs:CG8625-PB length=1027 UniProt="Q24368;Q8SX14"	TGLVSGIERMSSQKYLAK	14		FBgn0039709	Cad99C desc="" FlyBase_Annotation_IDs:CG31009-PA length=1706 UniProt="Q9VAF5"	0.2820
32445	669.38617	4	0.2218	0.97	9.13	KEGLR	1		FBgn0010019	Cyp4g1 desc="" FlyBase_Annotation_IDs:CG3972-PA length=556 UniProt="Q9V3S0;Q95U60"	YEFLMLGIQPVIDKLR	14		FBgn0025641	CG14622 desc="" FlyBase_Annotation_IDs:CG14622-PC length=1455 UniProt="Q7YZA4;Q8IRY0;Q8MT16;Q9W5A4"	0.2820
22130	948.5245	3	0.2218	0.94	-4.72	EAKELIEGLPR	3		Synth_2		KPKPESSRRPNVG	1		FBgn0003612	Su(var)2-10 desc="Suppressor of variegation 2-10" FlyBase_Annotation_IDs:CG8068-PD length=601 UniProt="Q8IGK3;Q8MKT3;Q8MKT4;Q8MKT5;Q8MKT6;Q9I7E6;Q9I7E7;Q9XYM4;Q9XYM5"	0.2820
21796	665.3931	4	0.2218	0.99	-6.25	KQARPR	1		FBgn0003715	Tkr desc="" FlyBase_Annotation_IDs:CG16778-PD length=1046 UniProt="P14083;Q9W0W2"	TIRALFIISPDHKVR	13		FBgn0033518	Prx2540-2 desc="Peroxiredoxin 2540" FlyBase_Annotation_IDs:CG11765-PA length=220 UniProt="Q9GPQ0;Q9V5K7"	0.2890
13386	764.7795	3	0.2218	0.98	9.38	AEQRKLR	5		FBgn0036909	CG15881 desc="" FlyBase_Annotation_IDs:CG15881-PA length=136 UniProt="Q9VW41"	EAKELIEGLPR	3		Synth_2		0.2890
33401	533.2957	5	0.2217	1.00	-1.83	EAKELIEGLPR	3		Synth_2		FKRSEFSTLR	2		FBgn0031534	CG2774 desc="" FlyBase_Annotation_IDs:CG2774-PA length=458 UniProt="Q8MS29;Q9VQQ6"	0.2890
20579	674.1301	4	0.2216	0.96	-2.09	EAKELIEGLPR	3		Synth_2		FKSIPPNLMVR	2		FBgn0051284	CG31284 desc="" FlyBase_Annotation_IDs:CG31284-PA length=986 UniProt="Q9VHY7"	0.2890
18197	880.84644	3	0.2215	0.93	3.98	KMILFIGASLR	1		FBgn0051263	CG31263 desc="" FlyBase_Annotation_IDs:CG31263-PA length=160 UniProt="Q8INA4"	EAKELIEGLPR	3		Synth_2		0.2890
13567	675.1308	4	0.2215	1.00	8.87	EVRKELDDLR	4		Synth_1		ISSSPAKTLVER	7		FBgn0003715	Tkr desc="" FlyBase_Annotation_IDs:CG16778-PD length=1046 UniProt="P14083;Q9W0W2"	0.2890
31281	533.29474	5	0.2214	0.96	-3.67	EAKELIEGLPR	3		Synth_2		FKRSEFSTLR	2		FBgn0031534	CG2774 desc="" FlyBase_Annotation_IDs:CG2774-PA length=458 UniProt="Q8MS29;Q9VQQ6"	0.2890
18539	526.9674	3	0.2214	0.81	-3.02	KNYMR	1		FBgn0034656	CG17922 desc="" FlyBase_Annotation_IDs:CG17922-PA length=1040 UniProt="Q8IH43;Q95SL0;Q9W2D5"	KIWKR	1		FBgn0029816	CG12729 desc="" FlyBase_Annotation_IDs:CG12729-PA length=233 UniProt="Q8T491;Q9W466"	0.2890
13351	768.0793	3	0.2214	0.97	-0.42	VIDTIIKNR	7		FBgn0013974	Gyc76C desc="" FlyBase_Annotation_IDs:CG8742-PB length=1525 UniProt="Q24051;Q24305;Q8IQV3"	SSMDKCIPR	5	57.02146@C;	FBgn0029816	CG12729 desc="" FlyBase_Annotation_IDs:CG12729-PA length=233 UniProt="Q8T491;Q9W466"	0.2890
8230	440.44458	5	0.2214	1.00	-1.22	KELDDLR	1		Synth_1		WKNFSLHLK	2		FBgn0051224	CG31224 desc="" FlyBase_Annotation_IDs:CG31224-PA length=1784 UniProt="Q86NX5;Q8IG87;Q8T3J8;Q9VE54"	0.2890
13586	675.3815	4	0.2213	0.91	-3.08	EAKELIEGLPR	3		Synth_2		QISFQKSSLIR	6		FBgn0032207	CG5640 desc="" FlyBase_Annotation_IDs:CG5640-PB length=939 UniProt="Q8MQK3;Q9VL07"	0.2890
7656	720.06354	3	0.2213	0.99	11.09	KELDDLR	1		Synth_1		MRNEVDKLK	7		FBgn0030614	CG9072 desc="" FlyBase_Annotation_IDs:CG9072-PA length=149 UniProt="Q9VXY1"	0.2890
17218	696.39185	4	0.2212	1.00	8.34	EAKELIEGLPR	3		Synth_2		YPTPDEKKTLAK	7		FBgn0027364	Six4 desc="" FlyBase_Annotation_IDs:CG3871-PB length=392 UniProt="Q9Y1P6"	0.2890
21669	564.67004	3	0.2212	0.62	-1.08	YLTKR	4		FBgn0034837	CG9871 desc="" FlyBase_Annotation_IDs:CG9871-PA length=312 UniProt="Q8T3X3;Q9W1T1"	KQAIRMK	1		FBgn0032207	CG5640 desc="" FlyBase_Annotation_IDs:CG5640-PB length=939 UniProt="Q8MQK3;Q9VL07"	0.2890
28880	888.82477	3	0.2212	0.75	1.74	EAKELIEGLPR	3		Synth_2		EVRKELDDLR	4		Synth_1		0.2890
31957	888.82275	3	0.2211	0.77	-0.55	EAKELIEGLPR	3		Synth_2		EVRKELDDLR	4		Synth_1		0.2890
21050	557.35895	3	0.2211	0.97	3.58	VDKLVK	3		FBgn0011205	fbl desc="" FlyBase_Annotation_IDs:CG5725-PE length=512 UniProt="Q8I0S6;Q9NHN2;Q9VPG4;Q9VPG5"	SSLIRKK	6		FBgn0032207	CG5640 desc="" FlyBase_Annotation_IDs:CG5640-PB length=939 UniProt="Q8MQK3;Q9VL07"	0.2890
8094	556.6653	3	0.2210	0.97	-5.49	AEVEKR	5		FBgn0011604	Iswi desc="Imitation SWI" FlyBase_Annotation_IDs:CG8625-PB length=1027 UniProt="Q24368;Q8SX14"	VQKLRR	3		FBgn0004650	fs(1)N desc="" FlyBase_Annotation_IDs:CG11411-PA length=2118 UniProt="O76904"	0.2890
20441	892.16046	3	0.2210	0.96	1.00	EAKELIEGLPR	3		Synth_2		SYATKLTGSQVK	5		FBgn0032986	CG3262 desc="" FlyBase_Annotation_IDs:CG3262-PA length=293 UniProt="Q8SZU4;Q9V9M8"	0.2890
17796	690.16077	4	0.2209	0.95	8.33	KVSLRDWLR	1		FBgn0034837	CG9871 desc="" FlyBase_Annotation_IDs:CG9871-PA length=312 UniProt="Q8T3X3;Q9W1T1"	IAHRPNETLKLR	10		FBgn0013974	Gyc76C desc="" FlyBase_Annotation_IDs:CG8742-PB length=1525 UniProt="Q24051;Q24305;Q8IQV3"	0.2890
21202	524.6496	3	0.2209	0.79	0.54	SKARQK	2		FBgn0038427	CG12753 desc="" FlyBase_Annotation_IDs:CG12753-PA length=1067 UniProt="Q8MRD4;Q9VEV4"	SKARQK	2		FBgn0038427	CG12753 desc="" FlyBase_Annotation_IDs:CG12753-PA length=1067 UniProt="Q8MRD4;Q9VEV4"	0.2890
18993	686.414	4	0.2209	1.00	-6.59	KLALR	1		FBgn0034579	mRpL54 desc="mitochondrial ribosomal protein L54" FlyBase_Annotation_IDs:CG9353-PA length=132 UniProt="Q8T9B2;Q9W2M8"	VVLCVKPLNPSEKRLPR	6	57.02146@C;	FBgn0051284	CG31284 desc="" FlyBase_Annotation_IDs:CG31284-PA length=986 UniProt="Q9VHY7"	0.2890
10566	906.1748	3	0.2209	1.00	4.23	EVRKELDDLR	4		Synth_1		QISFQKSSLIR	6		FBgn0032207	CG5640 desc="" FlyBase_Annotation_IDs:CG5640-PB length=939 UniProt="Q8MQK3;Q9VL07"	0.2890
27736	673.8874	4	0.2208	0.94	5.35	KGQNASRK	1		FBgn0034837	CG9871 desc="" FlyBase_Annotation_IDs:CG9871-PA length=312 UniProt="Q8T3X3;Q9W1T1"	IGEKPIFASPLELPR	4		FBgn0027780	U26 desc="" FlyBase_Annotation_IDs:CG13401-PA length=1012 UniProt="Q9U973;Q9VLL0"	0.2890
1921	573.65643	3	0.2207	0.98	6.54	VIDKR	4		FBgn0051369	CG31369 desc="" FlyBase_Annotation_IDs:CG31369-PA length=299 UniProt="Q9VHQ8"	KNSSYPQK	1		FBgn0011716	FlyBase_Annotation_IDs:CG31020-PA length=565 UniProt=""	0.2890
9735	816.10913	3	0.2206	0.94	-2.20	KELDDLR	1		Synth_1		NISLELKADVYR	7		FBgn0032207	CG5640 desc="" FlyBase_Annotation_IDs:CG5640-PB length=939 UniProt="Q8MQK3;Q9VL07"	0.2890
8234	488.79175	4	0.2206	1.00	-9.82	KELDDLR	1		Synth_1		KQLLRLR	1		FBgn0052046	CG32046 desc="" FlyBase_Annotation_IDs:CG32046-PB length=1218 UniProt="Q8IQC8;Q8SXS6;Q960H7;Q9VT45"	0.2890
7614	417.24213	5	0.2206	0.92	1.06	KELDDLR	1		Synth_1		SILSAPKNVK	7		FBgn0050015	CG30015 desc="" FlyBase_Annotation_IDs:CG30015-PA length=1462 UniProt="Q8T0M2;Q95U05;Q9V5Q8"	0.2890
11317	573.8292	4	0.2205	0.98	-3.20	KTRSQTAR	1		FBgn0003612	Su(var)2-10 desc="Suppressor of variegation 2-10" FlyBase_Annotation_IDs:CG8068-PD length=601 UniProt="Q8IGK3;Q8MKT3;Q8MKT4;Q8MKT5;Q8MKT6;Q9I7E6;Q9I7E7;Q9XYM4;Q9XYM5"	VSYLLTKDLR	7		FBgn0034766	Obp59a desc="Odorant-binding protein 59a" FlyBase_Annotation_IDs:CG13517-PA length=229 UniProt="Q86BF9;Q9W211"	0.2926
8109	417.75098	4	0.2203	0.94	1.03	DKKHR	3		FBgn0011726	tsr desc="" FlyBase_Annotation_IDs:CG4254-PA length=148 UniProt="P45594"	FQKLRR	3		FBgn0032613	CG13283 desc="" FlyBase_Annotation_IDs:CG13283-PA length=652 UniProt="Q9VJH0"	0.2926
17801	665.39386	4	0.2203	0.95	4.96	LRKGLR	3		FBgn0037986	CG14736 desc="" FlyBase_Annotation_IDs:CG14736-PB length=495 UniProt="Q8INJ1;Q8INJ2;Q8T3W1;Q9VGD7"	NQVQTIIQHEKAEIK	11		FBgn0046879	Obp56c desc="Odorant-binding protein 56c" FlyBase_Annotation_IDs:CG30128-PB length=245 UniProt="Q9V8Y3"	0.2926
28884	674.38293	4	0.2202	1.00	4.62	RMQKR	4		FBgn0036757	CG14585 desc="" FlyBase_Annotation_IDs:CG14585-PA length=611 UniProt="Q9VVL1"	TGELVWRQVLEQKPR	13		FBgn0037530	CG2943 desc="" FlyBase_Annotation_IDs:CG2943-PA length=915 UniProt="Q95TQ6;Q9VHY6"	0.2926
24082	728.4111	4	0.2202	0.93	4.20	EAKELIEGLPR	3		Synth_2		KEALQLVFMLGNR	1		FBgn0026679	l(1)G0095 desc="" FlyBase_Annotation_IDs:CG12113-PA length=1022 UniProt="Q9W3E1"	0.2926
15924	953.8299	3	0.2202	0.88	-0.34	KELDDLR	1		Synth_1		EASDVMSENKITLQLR	10		FBgn0037986	CG14736 desc="" FlyBase_Annotation_IDs:CG14736-PB length=495 UniProt="Q8INJ1;Q8INJ2;Q8T3W1;Q9VGD7"	0.2926
9192	808.78094	3	0.2201	0.98	8.26	KELDDLR	1		Synth_1		TATSIGKNPKPER	10		FBgn0034656	CG17922 desc="" FlyBase_Annotation_IDs:CG17922-PA length=1040 UniProt="Q8IH43;Q95SL0;Q9W2D5"	0.2926
31659	889.15643	3	0.2201	0.88	-2.84	KELDDLR	1		Synth_1		GTENGPVLVSNLKRR	13		FBgn0052046	CG32046 desc="" FlyBase_Annotation_IDs:CG32046-PB length=1218 UniProt="Q8IQC8;Q8SXS6;Q960H7;Q9VT45"	0.2926
20398	895.8523	3	0.2201	0.99	1.09	EAKELIEGLPR	3		Synth_2		KLKGNLGIGHTR	1		FBgn0041194	Prat2 desc="Phosphoribosylamidotransferase 2" FlyBase_Annotation_IDs:CG10078-PB length=547 UniProt="Q967S0;Q9VRZ1"	0.2926
12809	764.77637	3	0.2200	1.00	5.33	AEQRKLR	5		FBgn0036909	CG15881 desc="" FlyBase_Annotation_IDs:CG15881-PA length=136 UniProt="Q9VW41"	EAKELIEGLPR	3		Synth_2		0.2926
7786	417.2439	5	0.2197	0.99	-5.28	STGKKR	4		FBgn0039709	Cad99C desc="" FlyBase_Annotation_IDs:CG31009-PA length=1706 UniProt="Q9VAF5"	GKPVQDKDLLR	2		FBgn0039024	CG4721 desc="" FlyBase_Annotation_IDs:CG4721-PA length=686 UniProt="Q95U74;Q9VCU1"	0.2963
18885	888.8206	3	0.2197	0.89	-2.93	EAKELIEGLPR	3		Synth_2		EVRKELDDLR	4		Synth_1		0.2963
9087	642.7384	5	0.2196	1.00	1.37	KMRGGK	1		FBgn0013974	Gyc76C desc="" FlyBase_Annotation_IDs:CG8742-PB length=1525 UniProt="Q24051;Q24305;Q8IQV3"	FEKTNEMLLNCNALSQSRLK	3	57.02146@C;	FBgn0036291	CG10681 desc="" FlyBase_Annotation_IDs:CG10681-PA length=212 UniProt="Q9VTY4"	0.2963
16205	886.8455	3	0.2195	0.97	8.18	KMILFIGASLR	1		FBgn0051263	CG31263 desc="" FlyBase_Annotation_IDs:CG31263-PA length=160 UniProt="Q8INA4"	EVRKELDDLR	4		Synth_1		0.2963
22480	876.49603	3	0.2194	0.89	-0.65	KNVPQPTNPLK	1		FBgn0025641	CG14622 desc="" FlyBase_Annotation_IDs:CG14622-PC length=1455 UniProt="Q7YZA4;Q8IRY0;Q8MT16;Q9W5A4"	EAKELIEGLPR	3		Synth_2		0.2963
13140	1332.7286	2	0.2193	0.70	-2.02	EAKELIEGLPR	3		Synth_2		EVRKELDDLR	4		Synth_1		0.2963
25729	673.8852	4	0.2192	0.97	-6.80	VSTVTITTKK	9		FBgn0025390	CG14796 desc="" FlyBase_Annotation_IDs:CG14796-PA length=1795 UniProt="O76894"	LALDKLGGGYITEK	5		FBgn0013974	Gyc76C desc="" FlyBase_Annotation_IDs:CG8742-PB length=1525 UniProt="Q24051;Q24305;Q8IQV3"	0.2963
12460	666.86285	4	0.2191	0.97	4.58	SKGVEIR	2		FBgn0032207	CG5640 desc="" FlyBase_Annotation_IDs:CG5640-PB length=939 UniProt="Q8MQK3;Q9VL07"	VFAEQKAIFGDNMLR	6		FBgn0010019	Cyp4g1 desc="" FlyBase_Annotation_IDs:CG3972-PA length=556 UniProt="Q9V3S0;Q95U60"	0.2963
24180	1314.2253	2	0.2191	0.92	-7.99	LSKELGKEFGK	7		FBgn0003715	Tkr desc="" FlyBase_Annotation_IDs:CG16778-PD length=1046 UniProt="P14083;Q9W0W2"	EAKELIEGLPR	3		Synth_2		0.2963
15277	676.383	4	0.2190	0.94	7.68	EAKELIEGLPR	3		Synth_2		VLEVHIEKGMR	8		FBgn0038145	CG8863 desc="" FlyBase_Annotation_IDs:CG8863-PC length=403 UniProt="Q9VFV9"	0.2963
7693	680.7072	3	0.2189	0.86	5.27	KELDDLR	1		Synth_1		DPEVGKTIR	6		FBgn0033518	Prx2540-2 desc="Peroxiredoxin 2540" FlyBase_Annotation_IDs:CG11765-PA length=220 UniProt="Q9GPQ0;Q9V5K7"	0.2963
19121	664.8895	4	0.2189	0.89	4.50	KAIPR	1		FBgn0037719	bocksbeutel desc="" FlyBase_Annotation_IDs:CG9424-PB length=399 UniProt="Q9VHA7"	YEFLMLGIQPVIDKLR	14		FBgn0025641	CG14622 desc="" FlyBase_Annotation_IDs:CG14622-PC length=1455 UniProt="Q7YZA4;Q8IRY0;Q8MT16;Q9W5A4"	0.2963
7363	718.4145	3	0.2189	0.95	-4.76	KKQAIR	1		FBgn0032207	CG5640 desc="" FlyBase_Annotation_IDs:CG5640-PB length=939 UniProt="Q8MQK3;Q9VL07"	EVRKELDDLR	4		Synth_1		0.2963
29229	888.824	3	0.2189	0.83	0.82	EAKELIEGLPR	3		Synth_2		EVRKELDDLR	4		Synth_1		0.2963
9088	646.5996	4	0.2189	0.99	-1.42	KSADMLK	1		FBgn0039024	CG4721 desc="" FlyBase_Annotation_IDs:CG4721-PA length=686 UniProt="Q95U74;Q9VCU1"	SSLTASKHLGPEALSR	7		FBgn0025390	CG14796 desc="" FlyBase_Annotation_IDs:CG14796-PA length=1795 UniProt="O76894"	0.2963
34105	607.32684	3	0.2188	0.94	-5.23	KNASKAK	5		FBgn0034837	CG9871 desc="" FlyBase_Annotation_IDs:CG9871-PA length=312 UniProt="Q8T3X3;Q9W1T1"	EIMKEMR	4		FBgn0013974	Gyc76C desc="" FlyBase_Annotation_IDs:CG8742-PB length=1525 UniProt="Q24051;Q24305;Q8IQV3"	0.2989
26745	946.21655	3	0.2187	1.00	-2.50	EAKELIEGLPR	3		Synth_2		EIVDYVKKLPLK	7		FBgn0013974	Gyc76C desc="" FlyBase_Annotation_IDs:CG8742-PB length=1525 UniProt="Q24051;Q24305;Q8IQV3"	0.2989
212	763.7234	3	0.2187	0.87	1.07	EKSRNALK	2		FBgn0027364	Six4 desc="" FlyBase_Annotation_IDs:CG3871-PB length=392 UniProt="Q9Y1P6"	SGSDGDDGGRKR	11		FBgn0035526	CG1316 desc="" FlyBase_Annotation_IDs:CG1316-PA length=470 UniProt="Q9VZE4"	0.2989
19024	715.4215	4	0.2186	0.91	-3.93	DRGLKK	5		FBgn0035107	CG1216 desc="" FlyBase_Annotation_IDs:CG1216-PB length=439 UniProt="Q8SXB5;Q9W0U1"	VVLCVKPLNPSEKRLPR	13	57.02146@C;	FBgn0051284	CG31284 desc="" FlyBase_Annotation_IDs:CG31284-PA length=986 UniProt="Q9VHY7"	0.2989
10757	898.17694	3	0.2186	0.89	-7.08	KELDDLR	1		Synth_1		LLIVISNQQKQNLR	10		FBgn0051284	CG31284 desc="" FlyBase_Annotation_IDs:CG31284-PA length=986 UniProt="Q9VHY7"	0.2989
27556	696.90784	4	0.2186	0.99	0.44	IKELKFPR	2		FBgn0013974	Gyc76C desc="" FlyBase_Annotation_IDs:CG8742-PB length=1525 UniProt="Q24051;Q24305;Q8IQV3"	RDLVISLQNSTSKR	13		FBgn0029816	CG12729 desc="" FlyBase_Annotation_IDs:CG12729-PA length=233 UniProt="Q8T491;Q9W466"	0.2989
17013	669.6371	4	0.2186	0.97	3.01	VSTVTITTKK	9		FBgn0025390	CG14796 desc="" FlyBase_Annotation_IDs:CG14796-PA length=1795 UniProt="O76894"	DLVISLQNSTSKR	12		FBgn0029816	CG12729 desc="" FlyBase_Annotation_IDs:CG12729-PA length=233 UniProt="Q8T491;Q9W466"	0.2989
30042	785.4682	2	0.2185	0.76	-9.10	DRGLKK	5		FBgn0035107	CG1216 desc="" FlyBase_Annotation_IDs:CG1216-PB length=439 UniProt="Q8SXB5;Q9W0U1"	DRGLKK	5		FBgn0035107	CG1216 desc="" FlyBase_Annotation_IDs:CG1216-PB length=439 UniProt="Q8SXB5;Q9W0U1"	0.2989
11727	565.7008	5	0.2185	0.92	-2.94	KGQFR	1		FBgn0035710	SP1173 desc="" FlyBase_Annotation_IDs:CG10121-PD length=741 UniProt="Q8MQS1;Q9NGV3;Q9VRY1"	TTTTTHKFTAATTSTEKPK	17		FBgn0025390	CG14796 desc="" FlyBase_Annotation_IDs:CG14796-PA length=1795 UniProt="O76894"	0.2989
16131	893.8396	3	0.2184	0.94	4.83	EAKELIEGLPR	3		Synth_2		ISSSPAKTLVER	7		FBgn0003715	Tkr desc="" FlyBase_Annotation_IDs:CG16778-PD length=1046 UniProt="P14083;Q9W0W2"	0.2989
12757	716.1453	4	0.2184	0.94	-1.71	EAKELIEGLPR	3		Synth_2		ASKAFGIPSSTLYK	3		FBgn0004399	psq desc="" FlyBase_Annotation_IDs:CG2368-PD length=645 UniProt="Q24455;Q24457;Q8MKX3;Q9V5N1"	0.2989
16299	876.8099	3	0.2184	0.86	-8.83	KQLLR	1		FBgn0052046	CG32046 desc="" FlyBase_Annotation_IDs:CG32046-PB length=1218 UniProt="Q8IQC8;Q8SXS6;Q960H7;Q9VT45"	EASDVMSENKITLQLR	10		FBgn0037986	CG14736 desc="" FlyBase_Annotation_IDs:CG14736-PB length=495 UniProt="Q8INJ1;Q8INJ2;Q8T3W1;Q9VGD7"	0.2989
10828	902.14557	3	0.2183	0.91	11.11	KNASK	1		FBgn0034837	CG9871 desc="" FlyBase_Annotation_IDs:CG9871-PA length=312 UniProt="Q8T3X3;Q9W1T1"	MEVTGAAETQDQKGLKTGR	13		FBgn0034656	CG17922 desc="" FlyBase_Annotation_IDs:CG17922-PA length=1040 UniProt="Q8IH43;Q95SL0;Q9W2D5"	0.2989
14157	888.8288	3	0.2183	0.84	6.23	EAKELIEGLPR	3		Synth_2		EVRKELDDLR	4		Synth_1		0.2989
10278	640.8483	4	0.2183	0.94	9.44	KVSLRDWLR	1		FBgn0034837	CG9871 desc="" FlyBase_Annotation_IDs:CG9871-PA length=312 UniProt="Q8T3X3;Q9W1T1"	GSIEKCLQCR	5	57.02146@C;	FBgn0038145	CG8863 desc="" FlyBase_Annotation_IDs:CG8863-PC length=403 UniProt="Q9VFV9"	0.2989
14925	535.9168	5	0.2183	0.99	10.68	KSNVAAEK	1		FBgn0040282	SP1029 desc="" FlyBase_Annotation_IDs:CG11956-PC length=932 UniProt="Q960U1;Q9NH67;Q9VAM0"	SPMAEAILKHLVVKR	14		FBgn0051469	CG31469 desc="" FlyBase_Annotation_IDs:CG31469-PA length=164 UniProt="Q8ING6"	0.2989
9812	809.4488	3	0.2183	0.92	4.33	KELDDLR	1		Synth_1		FICVGAHSKILR	9	57.02146@C;	FBgn0027780	U26 desc="" FlyBase_Annotation_IDs:CG13401-PA length=1012 UniProt="Q9U973;Q9VLL0"	0.2989
18513	700.14307	4	0.2182	0.96	-2.79	EAKELIEGLPR	3		Synth_2		LAKFDELDTLIK	3		FBgn0011205	fbl desc="" FlyBase_Annotation_IDs:CG5725-PE length=512 UniProt="Q8I0S6;Q9NHN2;Q9VPG4;Q9VPG5"	0.2989
28326	888.8235	3	0.2182	0.94	0.27	EAKELIEGLPR	3		Synth_2		EVRKELDDLR	4		Synth_1		0.2989
12705	533.6924	5	0.2182	0.99	-7.33	MNSTKALLSSR	5		FBgn0033285	CG18449 desc="" FlyBase_Annotation_IDs:CG18449-PA length=159 UniProt="Q8MKQ5;Q9V4S2"	FYAAKPAAPAGKK	12		FBgn0034579	mRpL54 desc="mitochondrial ribosomal protein L54" FlyBase_Annotation_IDs:CG9353-PA length=132 UniProt="Q8T9B2;Q9W2M8"	0.2989
11282	484.54626	4	0.2182	0.99	-5.74	RPKKVR	3		FBgn0002933	ng1 desc="new glue 1" FlyBase_Annotation_IDs:CG10781-PA length=107 UniProt="P23938"	NFSLHLKR	7		FBgn0051224	CG31224 desc="" FlyBase_Annotation_IDs:CG31224-PA length=1784 UniProt="Q86NX5;Q8IG87;Q8T3J8;Q9VE54"	0.2989
8347	532.6524	3	0.2182	0.99	-1.15	KPQRR	1		FBgn0051224	CG31224 desc="" FlyBase_Annotation_IDs:CG31224-PA length=1784 UniProt="Q86NX5;Q8IG87;Q8T3J8;Q9VE54"	KRDISR	1		FBgn0013974	Gyc76C desc="" FlyBase_Annotation_IDs:CG8742-PB length=1525 UniProt="Q24051;Q24305;Q8IQV3"	0.3056
7451	384.49075	4	0.2182	0.98	-7.96	KRHTK	1		FBgn0051224	CG31224 desc="" FlyBase_Annotation_IDs:CG31224-PA length=1784 UniProt="Q86NX5;Q8IG87;Q8T3J8;Q9VE54"	KTKPVR	1		FBgn0021764	sdk desc="sidekick" FlyBase_Annotation_IDs:CG5227-PB length=2224 UniProt="O97394;Q86BQ7;Q86P54;Q9U1M1"	0.3056
9278	480.62466	3	0.2182	0.93	-6.19	KGEVGR	1		FBgn0034656	CG17922 desc="" FlyBase_Annotation_IDs:CG17922-PA length=1040 UniProt="Q8IH43;Q95SL0;Q9W2D5"	KQLLR	1		FBgn0052046	CG32046 desc="" FlyBase_Annotation_IDs:CG32046-PB length=1218 UniProt="Q8IQC8;Q8SXS6;Q960H7;Q9VT45"	0.3056
16061	940.86206	3	0.2181	1.00	6.49	VSYLLTKDLR	7		FBgn0034766	Obp59a desc="Odorant-binding protein 59a" FlyBase_Annotation_IDs:CG13517-PA length=229 UniProt="Q86BF9;Q9W211"	GSDVMKELNTLLR	6		FBgn0052046	CG32046 desc="" FlyBase_Annotation_IDs:CG32046-PB length=1218 UniProt="Q8IQC8;Q8SXS6;Q960H7;Q9VT45"	0.3056
16881	533.7005	5	0.2181	0.96	6.78	EAKELIEGLPR	3		Synth_2		EVRKELDDLR	4		Synth_1		0.3056
26608	674.3855	4	0.2180	0.91	8.43	RMQKR	4		FBgn0036757	CG14585 desc="" FlyBase_Annotation_IDs:CG14585-PA length=611 UniProt="Q9VVL1"	TGELVWRQVLEQKPR	13		FBgn0037530	CG2943 desc="" FlyBase_Annotation_IDs:CG2943-PA length=915 UniProt="Q95TQ6;Q9VHY6"	0.3056
10835	501.61594	3	0.2180	1.00	-0.81	VMKLR	3		FBgn0032210	CYLD desc="" FlyBase_Annotation_IDs:CG5603-PB length=551 UniProt="Q8IPC3;Q8IPC4;Q8IPC5;Q8SYF0;Q9VL04"	EEAKSR	4		FBgn0035107	CG1216 desc="" FlyBase_Annotation_IDs:CG1216-PB length=439 UniProt="Q8SXB5;Q9W0U1"	0.3056
20852	552.3065	3	0.2179	0.88	7.01	KLDSER	1		FBgn0024983	CG4293 desc="" FlyBase_Annotation_IDs:CG4293-PB length=441 UniProt="O76896"	KCIPPR	1	57.02146@C;	FBgn0027360	Tim10 desc="" FlyBase_Annotation_IDs:CG9878-PB length=92 UniProt="Q9W2D6;Q9Y0V7"	0.3056
7606	511.67862	5	0.2179	0.99	3.35	GGKGR	3		FBgn0029896	CG3168 desc="" FlyBase_Annotation_IDs:CG3168-PC length=632 UniProt="Q9W3W9"	MSEARIKWVPGADVEVR	7		FBgn0051912	CG31912 desc="" FlyBase_Annotation_IDs:CG31912-PA length=254 UniProt="Q8IPK3"	0.3056
14391	772.4354	4	0.2178	0.96	3.09	SKGVEIR	2		FBgn0032207	CG5640 desc="" FlyBase_Annotation_IDs:CG5640-PB length=939 UniProt="Q8MQK3;Q9VL07"	EVALASYQLHTTRFQKLR	16		FBgn0032613	CG13283 desc="" FlyBase_Annotation_IDs:CG13283-PA length=652 UniProt="Q9VJH0"	0.3056
9795	1149.618	2	0.2177	0.64	-0.32	KELDDLR	1		Synth_1		EVRKELDDLR	4		Synth_1		0.3056
11136	898.5075	3	0.2176	0.98	-3.90	GKPVQDKDLLR	2		FBgn0039024	CG4721 desc="" FlyBase_Annotation_IDs:CG4721-PA length=686 UniProt="Q95U74;Q9VCU1"	ISSSPAKTLVER	7		FBgn0003715	Tkr desc="" FlyBase_Annotation_IDs:CG16778-PD length=1046 UniProt="P14083;Q9W0W2"	0.3056
19305	880.85175	3	0.2176	0.91	9.99	KMILFIGASLR	1		FBgn0051263	CG31263 desc="" FlyBase_Annotation_IDs:CG31263-PA length=160 UniProt="Q8INA4"	EAKELIEGLPR	3		Synth_2		0.3056
12235	537.29175	5	0.2176	0.94	-4.37	EVRKELDDLR	4		Synth_1		EVRKELDDLR	4		Synth_1		0.3056
17510	715.41376	4	0.2176	0.84	3.76	EAKELIEGLPR	3		Synth_2		KTNPQVLSEPLLK	1		FBgn0039385	CG5913 desc="" FlyBase_Annotation_IDs:CG5913-PA length=454 UniProt="Q960C1;Q9VBK9"	0.3056
19509	662.37494	4	0.2176	0.77	3.23	EAKELIEGLPR	3		Synth_2		EAKELIEGLPR	3		Synth_2		0.3056
7297	442.7641	4	0.2175	0.90	-4.97	LRKGLR	3		FBgn0037986	CG14736 desc="" FlyBase_Annotation_IDs:CG14736-PB length=495 UniProt="Q8INJ1;Q8INJ2;Q8T3W1;Q9VGD7"	KELDDLR	1		Synth_1		0.3056
11805	657.1104	4	0.2175	0.89	4.37	KELDDLR	1		Synth_1		DLIEQLEAEKRQK	10		FBgn0052046	CG32046 desc="" FlyBase_Annotation_IDs:CG32046-PB length=1218 UniProt="Q8IQC8;Q8SXS6;Q960H7;Q9VT45"	0.3056
9009	507.30844	3	0.2174	1.00	0.88	FQKLR	3		FBgn0032613	CG13283 desc="" FlyBase_Annotation_IDs:CG13283-PA length=652 UniProt="Q9VJH0"	FQKLR	3		FBgn0032613	CG13283 desc="" FlyBase_Annotation_IDs:CG13283-PA length=652 UniProt="Q9VJH0"	0.3056
9525	540.2913	5	0.2173	0.96	-10.32	LGGGYITEKR	9		FBgn0013974	Gyc76C desc="" FlyBase_Annotation_IDs:CG8742-PB length=1525 UniProt="Q24051;Q24305;Q8IQV3"	EPVSPKEPVKSNR	6		FBgn0050015	CG30015 desc="" FlyBase_Annotation_IDs:CG30015-PA length=1462 UniProt="Q8T0M2;Q95U05;Q9V5Q8"	0.3056
8290	581.9601	3	0.2173	0.92	-8.47	NKYSR	2		FBgn0029896	CG3168 desc="" FlyBase_Annotation_IDs:CG3168-PC length=632 UniProt="Q9W3W9"	KYEWASR	1		FBgn0051369	CG31369 desc="" FlyBase_Annotation_IDs:CG31369-PA length=299 UniProt="Q9VHQ8"	0.3056
13511	907.5053	3	0.2172	0.94	9.61	EVRKELDDLR	4		Synth_1		VLEVHIEKGMR	8		FBgn0038145	CG8863 desc="" FlyBase_Annotation_IDs:CG8863-PC length=403 UniProt="Q9VFV9"	0.3056
9018	543.28864	5	0.2171	0.99	5.76	MMVRKK	5		FBgn0051224	CG31224 desc="" FlyBase_Annotation_IDs:CG31224-PA length=1784 UniProt="Q86NX5;Q8IG87;Q8T3J8;Q9VE54"	KLTAMSMQDEELMKK	1		FBgn0027360	Tim10 desc="" FlyBase_Annotation_IDs:CG9878-PB length=92 UniProt="Q9W2D6;Q9Y0V7"	0.3056
634	764.0544	3	0.2171	1.00	-8.64	KEHVHK	1		FBgn0039709	Cad99C desc="" FlyBase_Annotation_IDs:CG31009-PA length=1706 UniProt="Q9VAF5"	MKFIFSDSWSK	2		FBgn0036757	CG14585 desc="" FlyBase_Annotation_IDs:CG14585-PA length=611 UniProt="Q9VVL1"	0.3056
11263	666.888	4	0.2171	1.00	-8.71	AKIILAEGELK	2		FBgn0037986	CG14736 desc="" FlyBase_Annotation_IDs:CG14736-PB length=495 UniProt="Q8INJ1;Q8INJ2;Q8T3W1;Q9VGD7"	LAKKEQELDLR	3		FBgn0025641	CG14622 desc="" FlyBase_Annotation_IDs:CG14622-PC length=1455 UniProt="Q7YZA4;Q8IRY0;Q8MT16;Q9W5A4"	0.3056
21148	535.9116	5	0.2171	0.97	9.95	DRGLKK	5		FBgn0035107	CG1216 desc="" FlyBase_Annotation_IDs:CG1216-PB length=439 UniProt="Q8SXB5;Q9W0U1"	STVAVNFACSLAKLGKR	16	57.02146@C;	FBgn0032986	CG3262 desc="" FlyBase_Annotation_IDs:CG3262-PA length=293 UniProt="Q8SZU4;Q9V9M8"	0.3056
6117	496.50232	4	0.2171	0.90	3.08	EPHVDKR	6		FBgn0053140	CG33140 desc="" FlyBase_Annotation_IDs:CG33140-PA length=720 UniProt="Q9V4I8"	SPKVGDFSE	3		FBgn0034881	CG10332 desc="" FlyBase_Annotation_IDs:CG10332-PA length=111 UniProt="Q8T432;Q9W1M5"	0.3056
17948	690.3907	4	0.2170	0.99	10.36	KEQELDLR	1		FBgn0025641	CG14622 desc="" FlyBase_Annotation_IDs:CG14622-PC length=1455 UniProt="Q7YZA4;Q8IRY0;Q8MT16;Q9W5A4"	SCITISASNLKKLR	12	57.02146@C;	FBgn0036909	CG15881 desc="" FlyBase_Annotation_IDs:CG15881-PA length=136 UniProt="Q9VW41"	0.3056
21853	922.8486	3	0.2169	0.96	3.18	SPTKPKGRPK	4		FBgn0011604	Iswi desc="Imitation SWI" FlyBase_Annotation_IDs:CG8625-PB length=1027 UniProt="Q24368;Q8SX14"	VKKSFEFPMQHR	3		FBgn0051665	CG31665 desc="" FlyBase_Annotation_IDs:CG31665-PB length=1101 UniProt="Q8MYS3;Q9VQ47"	0.3056
16751	667.8694	4	0.2169	0.99	0.55	EAKELIEGLPR	3		Synth_2		DIQAKVFAEQK	5		FBgn0010019	Cyp4g1 desc="" FlyBase_Annotation_IDs:CG3972-PA length=556 UniProt="Q9V3S0;Q95U60"	0.3056
5607	505.52808	4	0.2168	0.83	7.02	CMAAKQR	5	57.02146@C;	FBgn0038427	CG12753 desc="" FlyBase_Annotation_IDs:CG12753-PA length=1067 UniProt="Q8MRD4;Q9VEV4"	KLMSNLRR	1		FBgn0026679	l(1)G0095 desc="" FlyBase_Annotation_IDs:CG12113-PA length=1022 UniProt="Q9W3E1"	0.3056
7651	411.04132	5	0.2168	1.00	8.34	VMKLR	3		FBgn0032210	CYLD desc="" FlyBase_Annotation_IDs:CG5603-PB length=551 UniProt="Q8IPC3;Q8IPC4;Q8IPC5;Q8SYF0;Q9VL04"	AHRMGIETPKK	10		FBgn0004399	psq desc="" FlyBase_Annotation_IDs:CG2368-PD length=645 UniProt="Q24455;Q24457;Q8MKX3;Q9V5N1"	0.3056
14852	1323.7292	2	0.2167	0.50	-6.92	EAKELIEGLPR	3		Synth_2		EAKELIEGLPR	3		Synth_2		0.3056
14817	530.09656	5	0.2166	0.93	-5.91	EAKELIEGLPR	3		Synth_2		EAKELIEGLPR	3		Synth_2		0.3056
32668	533.69806	5	0.2166	0.95	2.20	EAKELIEGLPR	3		Synth_2		EVRKELDDLR	4		Synth_1		0.3056
10855	571.71674	5	0.2166	0.95	-6.93	KIRTAVIR	1		FBgn0053140	CG33140 desc="" FlyBase_Annotation_IDs:CG33140-PA length=720 UniProt="Q9V4I8"	STTTHNTSPDTKTTIR	12		FBgn0025390	CG14796 desc="" FlyBase_Annotation_IDs:CG14796-PA length=1795 UniProt="O76894"	0.3056
23500	669.88794	4	0.2166	0.98	8.85	EAKELIEGLPR	3		Synth_2		TNHLVLAKNFK	8		FBgn0050015	CG30015 desc="" FlyBase_Annotation_IDs:CG30015-PA length=1462 UniProt="Q8T0M2;Q95U05;Q9V5Q8"	0.3056
26622	898.8515	3	0.2166	0.96	-5.35	KELDDLR	1		Synth_1		AIYSLTAIAKHIVLR	10		FBgn0026679	l(1)G0095 desc="" FlyBase_Annotation_IDs:CG12113-PA length=1022 UniProt="Q9W3E1"	0.3056
19776	848.47345	3	0.2165	0.99	3.75	KHFDHAVVAK	1		FBgn0034805	CG13534 desc="" FlyBase_Annotation_IDs:CG13534-PA length=162 UniProt="Q9W1W7"	EAKELIEGLPR	3		Synth_2		0.3056
9305	638.94366	5	0.2165	0.99	0.23	ELDQFKVGGK	6		FBgn0039385	CG5913 desc="" FlyBase_Annotation_IDs:CG5913-PA length=454 UniProt="Q960C1;Q9VBK9"	APKYFQVDPDTGAVRIR	3		FBgn0039709	Cad99C desc="" FlyBase_Annotation_IDs:CG31009-PA length=1706 UniProt="Q9VAF5"	0.3056
18265	1314.2235	2	0.2165	0.91	-9.39	LSKELGKEFGK	7		FBgn0003715	Tkr desc="" FlyBase_Annotation_IDs:CG16778-PD length=1046 UniProt="P14083;Q9W0W2"	EAKELIEGLPR	3		Synth_2		0.3056
11228	663.1328	4	0.2165	0.98	-2.95	TKDVILSGVSPK	2		FBgn0041194	Prat2 desc="Phosphoribosylamidotransferase 2" FlyBase_Annotation_IDs:CG10078-PB length=547 UniProt="Q967S0;Q9VRZ1"	GKPVQDKDLLR	2		FBgn0039024	CG4721 desc="" FlyBase_Annotation_IDs:CG4721-PA length=686 UniProt="Q95U74;Q9VCU1"	0.3056
18533	930.8381	3	0.2164	0.98	2.63	FRKVNR	3		FBgn0034656	CG17922 desc="" FlyBase_Annotation_IDs:CG17922-PA length=1040 UniProt="Q8IH43;Q95SL0;Q9W2D5"	EASDVMSENKITLQLR	10		FBgn0037986	CG14736 desc="" FlyBase_Annotation_IDs:CG14736-PB length=495 UniProt="Q8INJ1;Q8INJ2;Q8T3W1;Q9VGD7"	0.3056
20872	881.8147	3	0.2164	0.94	-10.90	EAKELIEGLPR	3		Synth_2		VGETVNKITYK	7		FBgn0031534	CG2774 desc="" FlyBase_Annotation_IDs:CG2774-PA length=458 UniProt="Q8MS29;Q9VQQ6"	0.3056
18209	568.73364	5	0.2164	0.96	9.03	EAKELIEGLPR	3		Synth_2		IAHRPNETLKLR	10		FBgn0013974	Gyc76C desc="" FlyBase_Annotation_IDs:CG8742-PB length=1525 UniProt="Q24051;Q24305;Q8IQV3"	0.3056
502	657.3863	3	0.2164	0.98	-6.70	MVSKR	4		FBgn0013974	Gyc76C desc="" FlyBase_Annotation_IDs:CG8742-PB length=1525 UniProt="Q24051;Q24305;Q8IQV3"	IVERAEVKLR	8		FBgn0011604	Iswi desc="Imitation SWI" FlyBase_Annotation_IDs:CG8625-PB length=1027 UniProt="Q24368;Q8SX14"	0.3108
5564	661.3593	3	0.2164	0.75	2.46	KELDDLR	1		Synth_1		FTEKYLR	4		FBgn0030200	RabX2 desc="" FlyBase_Annotation_IDs:CG2885-PA length=195 UniProt="Q9W2V3"	0.3108
17039	1323.7444	2	0.2163	0.79	4.52	EAKELIEGLPR	3		Synth_2		EAKELIEGLPR	3		Synth_2		0.3108
21964	476.93005	3	0.2163	0.81	-2.65	KEGLR	1		FBgn0010019	Cyp4g1 desc="" FlyBase_Annotation_IDs:CG3972-PA length=556 UniProt="Q9V3S0;Q95U60"	EQEKR	4		FBgn0032207	CG5640 desc="" FlyBase_Annotation_IDs:CG5640-PB length=939 UniProt="Q8MQK3;Q9VL07"	0.3108
7690	408.8282	5	0.2163	0.92	-2.27	KGQFR	1		FBgn0035710	SP1173 desc="" FlyBase_Annotation_IDs:CG10121-PD length=741 UniProt="Q8MQS1;Q9NGV3;Q9VRY1"	AHRMGIETPKK	10		FBgn0004399	psq desc="" FlyBase_Annotation_IDs:CG2368-PD length=645 UniProt="Q24455;Q24457;Q8MKX3;Q9V5N1"	0.3108
14903	888.82465	3	0.2162	0.82	1.56	EAKELIEGLPR	3		Synth_2		EVRKELDDLR	4		Synth_1		0.3108
31294	888.8244	3	0.2161	0.85	1.28	EAKELIEGLPR	3		Synth_2		EVRKELDDLR	4		Synth_1		0.3108
30909	535.91095	5	0.2159	1.00	10.13	FKFQVVAR	2		FBgn0039709	Cad99C desc="" FlyBase_Annotation_IDs:CG31009-PA length=1706 UniProt="Q9VAF5"	QKRVEANLTDLTR	2		FBgn0034881	CG10332 desc="" FlyBase_Annotation_IDs:CG10332-PA length=111 UniProt="Q8T432;Q9W1M5"	0.3108
17201	861.15546	3	0.2159	0.99	7.19	WTKIEQTRK	3		FBgn0021764	sdk desc="sidekick" FlyBase_Annotation_IDs:CG5227-PB length=2224 UniProt="O97394;Q86BQ7;Q86P54;Q9U1M1"	EAKELIEGLPR	3		Synth_2		0.3108
3274	763.3889	3	0.2159	1.00	-6.19	KYFKK	1		FBgn0033902	CG8309 desc="" FlyBase_Annotation_IDs:CG8309-PA length=387 UniProt="Q9V6X8"	DRKENFQEESR	3		FBgn0010019	Cyp4g1 desc="" FlyBase_Annotation_IDs:CG3972-PA length=556 UniProt="Q9V3S0;Q95U60"	0.3108
21036	706.67145	4	0.2159	0.95	-1.21	TAVIRKLYR	6		FBgn0053140	CG33140 desc="" FlyBase_Annotation_IDs:CG33140-PA length=720 UniProt="Q9V4I8"	KLQVKQGDELRPR	1		FBgn0004650	fs(1)N desc="" FlyBase_Annotation_IDs:CG11411-PA length=2118 UniProt="O76904"	0.3108
28638	669.88824	4	0.2158	1.00	9.31	EAKELIEGLPR	3		Synth_2		TNHLVLAKNFK	8		FBgn0050015	CG30015 desc="" FlyBase_Annotation_IDs:CG30015-PA length=1462 UniProt="Q8T0M2;Q95U05;Q9V5Q8"	0.3108
13833	888.8261	3	0.2158	0.87	3.21	EAKELIEGLPR	3		Synth_2		EVRKELDDLR	4		Synth_1		0.3131
19769	923.52167	3	0.2157	0.96	2.21	EAKELIEGLPR	3		Synth_2		FKFQVVAREPR	2		FBgn0039709	Cad99C desc="" FlyBase_Annotation_IDs:CG31009-PA length=1706 UniProt="Q9VAF5"	0.3131
8055	475.27054	4	0.2157	0.96	2.64	FTKLR	3		FBgn0010019	Cyp4g1 desc="" FlyBase_Annotation_IDs:CG3972-PA length=556 UniProt="Q9V3S0;Q95U60"	LETMTAFKR	8		FBgn0037341	CG12746 desc="" FlyBase_Annotation_IDs:CG12746-PC length=412 UniProt="Q8IGV3;Q8IPQ4;Q8T0D6"	0.3131
12424	766.74835	3	0.2157	0.72	0.53	KELDDLR	1		Synth_1		EVRKELDDLR	4		Synth_1		0.3131
24088	662.124	4	0.2157	1.00	-1.94	MPVLFKLFMK	6		FBgn0038760	MED25 desc="Mediator complex subunit 25" FlyBase_Annotation_IDs:CG12254-PA length=863 UniProt="Q9VDR1"	EAKELIEGLPR	3		Synth_2		0.3131
9344	636.12726	5	0.2155	0.96	-10.15	MLKSAASSLRR	3		FBgn0021764	sdk desc="sidekick" FlyBase_Annotation_IDs:CG5227-PB length=2224 UniProt="O97394;Q86BQ7;Q86P54;Q9U1M1"	TKSTTEHMELSADTLR	2		FBgn0004650	fs(1)N desc="" FlyBase_Annotation_IDs:CG11411-PA length=2118 UniProt="O76904"	0.3131
30368	674.1368	4	0.2155	1.00	2.54	GKPVQDKDLLR	2		FBgn0039024	CG4721 desc="" FlyBase_Annotation_IDs:CG4721-PA length=686 UniProt="Q95U74;Q9VCU1"	ISSSPAKTLVER	7		FBgn0003715	Tkr desc="" FlyBase_Annotation_IDs:CG16778-PD length=1046 UniProt="P14083;Q9W0W2"	0.3131
13414	907.168	3	0.2154	0.97	-4.67	KELDDLR	1		Synth_1		LEKNSFYANLLILR	3		FBgn0032613	CG13283 desc="" FlyBase_Annotation_IDs:CG13283-PA length=652 UniProt="Q9VJH0"	0.3131
24012	721.8872	4	0.2154	0.82	-7.37	EAKELIEGLPR	3		Synth_2		SWKTMQRTWLR	3		FBgn0039874	CG2135 desc="" FlyBase_Annotation_IDs:CG2135-PA length=686 UniProt="Q9V9T9"	0.3131
15161	915.54395	3	0.2153	0.96	3.29	IVERAEVKLR	8		FBgn0011604	Iswi desc="Imitation SWI" FlyBase_Annotation_IDs:CG8625-PB length=1027 UniProt="Q24368;Q8SX14"	KHRYVIFYIR	1		FBgn0011726	tsr desc="" FlyBase_Annotation_IDs:CG4254-PA length=148 UniProt="P45594"	0.3131
15789	888.8278	3	0.2153	0.81	5.13	EAKELIEGLPR	3		Synth_2		EVRKELDDLR	4		Synth_1		0.3131
22441	570.812	4	0.2152	0.99	-7.50	KELDDLR	1		Synth_1		EAKELIEGLPR	3		Synth_2		0.3131
12906	521.6953	5	0.2152	0.99	-8.06	KINLSIIAPR	1		FBgn0038760	MED25 desc="Mediator complex subunit 25" FlyBase_Annotation_IDs:CG12254-PA length=863 UniProt="Q9VDR1"	SSHSGGASAAARKR	13		FBgn0052046	CG32046 desc="" FlyBase_Annotation_IDs:CG32046-PB length=1218 UniProt="Q8IQC8;Q8SXS6;Q960H7;Q9VT45"	0.3131
16238	644.6167	4	0.2150	0.96	-3.98	HLSSLQKRSK	7		FBgn0036757	CG14585 desc="" FlyBase_Annotation_IDs:CG14585-PA length=611 UniProt="Q9VVL1"	EAKELIEGLPR	3		Synth_2		0.3131
11622	545.10535	5	0.2150	0.97	6.64	SKPNLWRPW	2		FBgn0030899	Her desc="HES-related" FlyBase_Annotation_IDs:CG5927-PA length=149 UniProt="Q9VWX7"	FICVGAHSKILR	9	57.02146@C;	FBgn0027780	U26 desc="" FlyBase_Annotation_IDs:CG13401-PA length=1012 UniProt="Q9U973;Q9VLL0"	0.3131
14447	947.19116	3	0.2149	1.00	-6.45	RKLYK	2		FBgn0051224	CG31224 desc="" FlyBase_Annotation_IDs:CG31224-PA length=1784 UniProt="Q86NX5;Q8IG87;Q8T3J8;Q9VE54"	QFGASSIKDRVLSGSSSLR	8		FBgn0027780	U26 desc="" FlyBase_Annotation_IDs:CG13401-PA length=1012 UniProt="Q9U973;Q9VLL0"	0.3131
33356	895.82837	3	0.2147	1.00	-9.55	GLKKIR	3		FBgn0035107	CG1216 desc="" FlyBase_Annotation_IDs:CG1216-PB length=439 UniProt="Q8SXB5;Q9W0U1"	EASDVMSENKITLQLR	10		FBgn0037986	CG14736 desc="" FlyBase_Annotation_IDs:CG14736-PB length=495 UniProt="Q8INJ1;Q8INJ2;Q8T3W1;Q9VGD7"	0.3131
20743	728.6989	4	0.2147	1.00	-0.17	RLKPKK	5		FBgn0011604	Iswi desc="Imitation SWI" FlyBase_Annotation_IDs:CG8625-PB length=1027 UniProt="Q24368;Q8SX14"	VVLCVKPLNPSEKRLPR	6	57.02146@C;	FBgn0051284	CG31284 desc="" FlyBase_Annotation_IDs:CG31284-PA length=986 UniProt="Q9VHY7"	0.3131
19046	686.1524	4	0.2146	0.99	3.83	KSGNVADKLPK	1		FBgn0050015	CG30015 desc="" FlyBase_Annotation_IDs:CG30015-PA length=1462 UniProt="Q8T0M2;Q95U05;Q9V5Q8"	IAHRPNETLKLR	10		FBgn0013974	Gyc76C desc="" FlyBase_Annotation_IDs:CG8742-PB length=1525 UniProt="Q24051;Q24305;Q8IQV3"	0.3131
22511	503.312	3	0.2146	0.99	5.99	KLALR	1		FBgn0034579	mRpL54 desc="mitochondrial ribosomal protein L54" FlyBase_Annotation_IDs:CG9353-PA length=132 UniProt="Q8T9B2;Q9W2M8"	KCIPPR	1	57.02146@C;	FBgn0027360	Tim10 desc="" FlyBase_Annotation_IDs:CG9878-PB length=92 UniProt="Q9W2D6;Q9Y0V7"	0.3131
8584	503.63565	3	0.2145	0.98	-0.65	FTKLR	3		FBgn0010019	Cyp4g1 desc="" FlyBase_Annotation_IDs:CG3972-PA length=556 UniProt="Q9V3S0;Q95U60"	KGVFTR	1		FBgn0039874	CG2135 desc="" FlyBase_Annotation_IDs:CG2135-PA length=686 UniProt="Q9V9T9"	0.3131
5837	506.27643	4	0.2145	0.93	5.19	KMMGR	1		FBgn0050035	CG30035 desc="" FlyBase_Annotation_IDs:CG30035-PB length=489 UniProt="Q86P59;Q9V608;Q9V609"	SKGVEIRFNGR	2		FBgn0032207	CG5640 desc="" FlyBase_Annotation_IDs:CG5640-PB length=939 UniProt="Q8MQK3;Q9VL07"	0.3131
22078	721.678	4	0.2145	0.94	0.59	GNTIGPIIKLLR	9		FBgn0041194	Prat2 desc="Phosphoribosylamidotransferase 2" FlyBase_Annotation_IDs:CG10078-PB length=547 UniProt="Q967S0;Q9VRZ1"	KPKPESSRRPNVG	1		FBgn0003612	Su(var)2-10 desc="Suppressor of variegation 2-10" FlyBase_Annotation_IDs:CG8068-PD length=601 UniProt="Q8IGK3;Q8MKT3;Q8MKT4;Q8MKT5;Q8MKT6;Q9I7E6;Q9I7E7;Q9XYM4;Q9XYM5"	0.3131
24854	887.18964	3	0.2144	0.99	11.30	EAKELIEGLPR	3		Synth_2		RRPQEVIKNK	8		FBgn0031760	Tsp26A desc="Tetraspanin 26A" FlyBase_Annotation_IDs:CG9093-PA length=269 UniProt="Q9VMJ6"	0.3131
12756	687.6372	4	0.2144	1.00	1.33	SKGVEIR	2		FBgn0032207	CG5640 desc="" FlyBase_Annotation_IDs:CG5640-PB length=939 UniProt="Q8MQK3;Q9VL07"	STVAVNFACSLAKLGKR	13	57.02146@C;	FBgn0032986	CG3262 desc="" FlyBase_Annotation_IDs:CG3262-PA length=293 UniProt="Q8SZU4;Q9V9M8"	0.3131
16980	676.38184	4	0.2144	0.89	5.96	EAKELIEGLPR	3		Synth_2		VLEVHIEKGMR	8		FBgn0038145	CG8863 desc="" FlyBase_Annotation_IDs:CG8863-PC length=403 UniProt="Q9VFV9"	0.3131
31155	888.8282	3	0.2144	0.88	5.59	EAKELIEGLPR	3		Synth_2		EVRKELDDLR	4		Synth_1		0.3131
24613	858.9823	2	0.2143	1.00	9.32	MRKTR	3		FBgn0003612	Su(var)2-10 desc="Suppressor of variegation 2-10" FlyBase_Annotation_IDs:CG8068-PD length=601 UniProt="Q8IGK3;Q8MKT3;Q8MKT4;Q8MKT5;Q8MKT6;Q9I7E6;Q9I7E7;Q9XYM4;Q9XYM5"	KELDDLR	1		Synth_1		0.3131
15389	672.8838	4	0.2143	0.92	8.90	SGQISANKASK	8		FBgn0004399	psq desc="" FlyBase_Annotation_IDs:CG2368-PD length=645 UniProt="Q24455;Q24457;Q8MKX3;Q9V5N1"	NRQPKEVAHILR	5		FBgn0039874	CG2135 desc="" FlyBase_Annotation_IDs:CG2135-PA length=686 UniProt="Q9V9T9"	0.3131
14969	634.35876	4	0.2142	0.94	-1.64	KDPEVGKTIR	7		FBgn0033518	Prx2540-2 desc="Peroxiredoxin 2540" FlyBase_Annotation_IDs:CG11765-PA length=220 UniProt="Q9GPQ0;Q9V5K7"	EAKELIEGLPR	3		Synth_2		0.3131
19508	880.8511	3	0.2142	0.93	9.25	KMILFIGASLR	1		FBgn0051263	CG31263 desc="" FlyBase_Annotation_IDs:CG31263-PA length=160 UniProt="Q8INA4"	EAKELIEGLPR	3		Synth_2		0.3131
12292	651.10803	4	0.2141	0.93	-9.67	MLKSAASSLR	3		FBgn0021764	sdk desc="sidekick" FlyBase_Annotation_IDs:CG5227-PB length=2224 UniProt="O97394;Q86BQ7;Q86P54;Q9U1M1"	FICVGAHSKILR	9	57.02146@C;	FBgn0027780	U26 desc="" FlyBase_Annotation_IDs:CG13401-PA length=1012 UniProt="Q9U973;Q9VLL0"	0.3131
17207	686.13434	4	0.2140	0.98	3.03	EAKELIEGLPR	3		Synth_2		KGNAELFKVSEK	1		FBgn0039709	Cad99C desc="" FlyBase_Annotation_IDs:CG31009-PA length=1706 UniProt="Q9VAF5"	0.3131
9261	638.9436	5	0.2140	0.97	-7.96	GKPVQDKDLLR	2		FBgn0039024	CG4721 desc="" FlyBase_Annotation_IDs:CG4721-PA length=686 UniProt="Q95U74;Q9VCU1"	ASPQFRFDWFIKSR	12		FBgn0011604	Iswi desc="Imitation SWI" FlyBase_Annotation_IDs:CG8625-PB length=1027 UniProt="Q24368;Q8SX14"	0.3131
7904	407.22943	4	0.2140	0.91	-9.54	WGKIR	3		FBgn0051284	CG31284 desc="" FlyBase_Annotation_IDs:CG31284-PA length=986 UniProt="Q9VHY7"	EPVKSNR	4		FBgn0050015	CG30015 desc="" FlyBase_Annotation_IDs:CG30015-PA length=1462 UniProt="Q8T0M2;Q95U05;Q9V5Q8"	0.3131
12868	898.1809	3	0.2140	0.99	-2.63	KELDDLR	1		Synth_1		LLIVISNQQKQNLR	10		FBgn0051284	CG31284 desc="" FlyBase_Annotation_IDs:CG31284-PA length=986 UniProt="Q9VHY7"	0.3131
14496	498.61856	3	0.2139	1.00	-10.88	FTKLR	3		FBgn0010019	Cyp4g1 desc="" FlyBase_Annotation_IDs:CG3972-PA length=556 UniProt="Q9V3S0;Q95U60"	NFKQR	3		FBgn0039709	Cad99C desc="" FlyBase_Annotation_IDs:CG31009-PA length=1706 UniProt="Q9VAF5"	0.3131
35322	674.13257	4	0.2139	0.95	8.25	VSYLLTKDLR	7		FBgn0034766	Obp59a desc="Odorant-binding protein 59a" FlyBase_Annotation_IDs:CG13517-PA length=229 UniProt="Q86BF9;Q9W211"	DQATEGLKAFIR	8		FBgn0031760	Tsp26A desc="Tetraspanin 26A" FlyBase_Annotation_IDs:CG9093-PA length=269 UniProt="Q9VMJ6"	0.3131
12686	560.29803	5	0.2139	0.93	-7.25	EAKELIEGLPR	3		Synth_2		KPATSTSTTTDAPK	1		FBgn0025390	CG14796 desc="" FlyBase_Annotation_IDs:CG14796-PA length=1795 UniProt="O76894"	0.3131
27341	696.9092	4	0.2139	0.96	2.37	IKELKFPR	5		FBgn0013974	Gyc76C desc="" FlyBase_Annotation_IDs:CG8742-PB length=1525 UniProt="Q24051;Q24305;Q8IQV3"	RDLVISLQNSTSKR	13		FBgn0029816	CG12729 desc="" FlyBase_Annotation_IDs:CG12729-PA length=233 UniProt="Q8T491;Q9W466"	0.3131
23843	720.6775	4	0.2137	1.00	-10.18	AITKLEALK	4		FBgn0039024	CG4721 desc="" FlyBase_Annotation_IDs:CG4721-PA length=686 UniProt="Q95U74;Q9VCU1"	QLISLDLVSKSGQVIR	10		FBgn0037530	CG2943 desc="" FlyBase_Annotation_IDs:CG2943-PA length=915 UniProt="Q95TQ6;Q9VHY6"	0.3131
29559	539.5076	5	0.2136	0.96	4.72	RWKCAVVSR	3	57.02146@C;	FBgn0051912	CG31912 desc="" FlyBase_Annotation_IDs:CG31912-PA length=254 UniProt="Q8IPK3"	KHRYVIFYIR	1		FBgn0011726	tsr desc="" FlyBase_Annotation_IDs:CG4254-PA length=148 UniProt="P45594"	0.3131
21035	882.48895	3	0.2136	1.00	-10.25	MPVLFKLFMK	6		FBgn0038760	MED25 desc="Mediator complex subunit 25" FlyBase_Annotation_IDs:CG12254-PA length=863 UniProt="Q9VDR1"	EAKELIEGLPR	3		Synth_2		0.3131
12604	665.8849	4	0.2135	0.99	8.08	EAKELIEGLPR	3		Synth_2		GKPVQDKDLLR	7		FBgn0039024	CG4721 desc="" FlyBase_Annotation_IDs:CG4721-PA length=686 UniProt="Q95U74;Q9VCU1"	0.3131
8615	642.34125	5	0.2135	1.00	5.56	GLVNMKGK	6		FBgn0013974	Gyc76C desc="" FlyBase_Annotation_IDs:CG8742-PB length=1525 UniProt="Q24051;Q24305;Q8IQV3"	TNEALVVYDNPEAAIYAKDK	18		FBgn0035526	CG1316 desc="" FlyBase_Annotation_IDs:CG1316-PA length=470 UniProt="Q9VZE4"	0.3131
3686	585.96747	3	0.2135	0.82	-9.46	DKPPCK	2	57.02146@C;	FBgn0053197	mbl desc="" FlyBase_Annotation_IDs:CG33197-PA length=203 UniProt="O16011"	SNVAAEKR	7		FBgn0040282	SP1029 desc="" FlyBase_Annotation_IDs:CG11956-PC length=932 UniProt="Q960U1;Q9NH67;Q9VAM0"	0.3131
34463	485.94373	3	0.2135	0.99	10.49	KGPTR	1		FBgn0050015	CG30015 desc="" FlyBase_Annotation_IDs:CG30015-PA length=1462 UniProt="Q8T0M2;Q95U05;Q9V5Q8"	KGQNASR	1		FBgn0034837	CG9871 desc="" FlyBase_Annotation_IDs:CG9871-PA length=312 UniProt="Q8T3X3;Q9W1T1"	0.3131
22969	681.4011	4	0.2134	0.92	0.45	KINLSIIAPR	1		FBgn0038760	MED25 desc="Mediator complex subunit 25" FlyBase_Annotation_IDs:CG12254-PA length=863 UniProt="Q9VDR1"	DLVISLQNSTSKR	12		FBgn0029816	CG12729 desc="" FlyBase_Annotation_IDs:CG12729-PA length=233 UniProt="Q8T491;Q9W466"	0.3131
20350	859.1408	3	0.2134	0.97	2.56	SKPNLWRPW	2		FBgn0030899	Her desc="HES-related" FlyBase_Annotation_IDs:CG5927-PA length=149 UniProt="Q9VWX7"	EAKELIEGLPR	3		Synth_2		0.3131
7165	1065.8766	3	0.2134	0.92	-2.29	TTWKHDIR	4		FBgn0040322	GNBP2 desc="Gram-negative bacteria binding protein 2" FlyBase_Annotation_IDs:CG4144-PA length=432 UniProt="Q9VVR4;Q8IQT6;Q8IQT7;Q95U68"	TAKPFKCEYCPKAFVR	6	57.02146@C;	FBgn0051224	CG31224 desc="" FlyBase_Annotation_IDs:CG31224-PA length=1784 UniProt="Q86NX5;Q8IG87;Q8T3J8;Q9VE54"	0.3131
14902	535.9102	5	0.2133	0.98	-1.64	KSNVAAEKR	8		FBgn0040282	SP1029 desc="" FlyBase_Annotation_IDs:CG11956-PC length=932 UniProt="Q960U1;Q9NH67;Q9VAM0"	SPMAEAILKHLVVK	9		FBgn0051469	CG31469 desc="" FlyBase_Annotation_IDs:CG31469-PA length=164 UniProt="Q8ING6"	0.3131
10344	645.6082	4	0.2133	0.98	-1.33	SKGVEIR	2		FBgn0032207	CG5640 desc="" FlyBase_Annotation_IDs:CG5640-PB length=939 UniProt="Q8MQK3;Q9VL07"	SSLTASKHLGPEALSR	7		FBgn0025390	CG14796 desc="" FlyBase_Annotation_IDs:CG14796-PA length=1795 UniProt="O76894"	0.3131
2598	785.7608	3	0.2132	0.95	5.39	KYNYMR	1		FBgn0051224	CG31224 desc="" FlyBase_Annotation_IDs:CG31224-PA length=1784 UniProt="Q86NX5;Q8IG87;Q8T3J8;Q9VE54"	LMKAAKAEGSPIK	6		FBgn0051665	CG31665 desc="" FlyBase_Annotation_IDs:CG31665-PB length=1101 UniProt="Q8MYS3;Q9VQ47"	0.3131
25658	1321.7054	2	0.2131	0.94	9.89	AEDEKEFARR	5		FBgn0025641	CG14622 desc="" FlyBase_Annotation_IDs:CG14622-PC length=1455 UniProt="Q7YZA4;Q8IRY0;Q8MT16;Q9W5A4"	EAKELIEGLPR	3		Synth_2		0.3131
1836	764.055	3	0.2130	0.95	-3.41	QEAELKK	6		FBgn0025641	CG14622 desc="" FlyBase_Annotation_IDs:CG14622-PC length=1455 UniProt="Q7YZA4;Q8IRY0;Q8MT16;Q9W5A4"	EQDMSSIQGKGK	10		FBgn0011716	FlyBase_Annotation_IDs:CG31020-PA length=565 UniProt=""	0.3131
34685	673.8841	4	0.2130	0.97	-7.71	KELDDLR	1		Synth_1		LLIVISNQQKQNLR	10		FBgn0051284	CG31284 desc="" FlyBase_Annotation_IDs:CG31284-PA length=986 UniProt="Q9VHY7"	0.3131
25198	674.38654	4	0.2130	1.00	4.08	KEGLR	1		FBgn0010019	Cyp4g1 desc="" FlyBase_Annotation_IDs:CG3972-PA length=556 UniProt="Q9V3S0;Q95U60"	LTRAKAAAPDAPSLSSLSAK	5		FBgn0024983	CG4293 desc="" FlyBase_Annotation_IDs:CG4293-PB length=441 UniProt="O76896"	0.3131
20114	972.5347	3	0.2129	0.95	-10.14	EVRKELDDLR	4		Synth_1		KVLAYADLSSGILR	1		FBgn0037530	CG2943 desc="" FlyBase_Annotation_IDs:CG2943-PA length=915 UniProt="Q95TQ6;Q9VHY6"	0.3131
16259	676.62915	4	0.2129	0.95	6.05	SKGVEIR	2		FBgn0032207	CG5640 desc="" FlyBase_Annotation_IDs:CG5640-PB length=939 UniProt="Q8MQK3;Q9VL07"	SKYGNREQLTDVVLR	2		FBgn0036757	CG14585 desc="" FlyBase_Annotation_IDs:CG14585-PA length=611 UniProt="Q9VVL1"	0.3131
11351	525.6746	5	0.2129	0.91	-0.93	KKMPGFR	1		FBgn0025641	CG14622 desc="" FlyBase_Annotation_IDs:CG14622-PC length=1455 UniProt="Q7YZA4;Q8IRY0;Q8MT16;Q9W5A4"	SFQNIDGWMKEIR	10		FBgn0030200	RabX2 desc="" FlyBase_Annotation_IDs:CG2885-PA length=195 UniProt="Q9W2V3"	0.3131
15660	915.20844	3	0.2129	0.94	6.32	IVERAEVKLR	8		FBgn0011604	Iswi desc="Imitation SWI" FlyBase_Annotation_IDs:CG8625-PB length=1027 UniProt="Q24368;Q8SX14"	TQVAHLAKEQLR	8		FBgn0026679	l(1)G0095 desc="" FlyBase_Annotation_IDs:CG12113-PA length=1022 UniProt="Q9W3E1"	0.3131
14538	1323.73	2	0.2128	0.50	-6.37	EAKELIEGLPR	3		Synth_2		EAKELIEGLPR	3		Synth_2		0.3131
11942	582.3344	5	0.2128	1.00	-1.51	KINLSIIAPR	1		FBgn0038760	MED25 desc="Mediator complex subunit 25" FlyBase_Annotation_IDs:CG12254-PA length=863 UniProt="Q9VDR1"	LAKAAHIKAYMGDEK	3		FBgn0039024	CG4721 desc="" FlyBase_Annotation_IDs:CG4721-PA length=686 UniProt="Q95U74;Q9VCU1"	0.3239
12976	766.74414	3	0.2127	0.76	-4.99	KELDDLR	1		Synth_1		EVRKELDDLR	4		Synth_1		0.3239
9754	710.13983	4	0.2127	0.96	-3.79	VSYLLTKDLR	7		FBgn0034766	Obp59a desc="Odorant-binding protein 59a" FlyBase_Annotation_IDs:CG13517-PA length=229 UniProt="Q86BF9;Q9W211"	SWKTMQRTWLR	3		FBgn0039874	CG2135 desc="" FlyBase_Annotation_IDs:CG2135-PA length=686 UniProt="Q9V9T9"	0.3239
33396	894.82007	3	0.2127	0.97	1.64	EVRKELDDLR	4		Synth_1		EVRKELDDLR	4		Synth_1		0.3239
11258	906.1746	3	0.2124	0.87	4.05	EVRKELDDLR	4		Synth_1		QISFQKSSLIR	6		FBgn0032207	CG5640 desc="" FlyBase_Annotation_IDs:CG5640-PB length=939 UniProt="Q8MQK3;Q9VL07"	0.3239
8591	441.94385	3	0.2123	0.89	5.72	KAIPR	1		FBgn0037719	bocksbeutel desc="" FlyBase_Annotation_IDs:CG9424-PB length=399 UniProt="Q9VHA7"	KEGLR	1		FBgn0010019	Cyp4g1 desc="" FlyBase_Annotation_IDs:CG3972-PA length=556 UniProt="Q9V3S0;Q95U60"	0.3239
4322	585.9696	3	0.2122	0.75	-5.77	DKPPCK	2	57.02146@C;	FBgn0053197	mbl desc="" FlyBase_Annotation_IDs:CG33197-PA length=203 UniProt="O16011"	SNVAAEKR	7		FBgn0040282	SP1029 desc="" FlyBase_Annotation_IDs:CG11956-PC length=932 UniProt="Q960U1;Q9NH67;Q9VAM0"	0.3239
23256	674.1367	4	0.2122	0.91	2.45	GKPVQDKDLLR	2		FBgn0039024	CG4721 desc="" FlyBase_Annotation_IDs:CG4721-PA length=686 UniProt="Q95U74;Q9VCU1"	ISSSPAKTLVER	7		FBgn0003715	Tkr desc="" FlyBase_Annotation_IDs:CG16778-PD length=1046 UniProt="P14083;Q9W0W2"	0.3239
11687	888.8182	3	0.2122	0.95	-2.38	KELDDLR	1		Synth_1		IAVHQPEFAKRNTK	10		FBgn0033518	Prx2540-2 desc="Peroxiredoxin 2540" FlyBase_Annotation_IDs:CG11765-PA length=220 UniProt="Q9GPQ0;Q9V5K7"	0.3239
20763	669.6382	4	0.2121	1.00	4.29	AEKKK	3		FBgn0011604	Iswi desc="Imitation SWI" FlyBase_Annotation_IDs:CG8625-PB length=1027 UniProt="Q24368;Q8SX14"	YEFLMLGIQPVIDKLR	14		FBgn0025641	CG14622 desc="" FlyBase_Annotation_IDs:CG14622-PC length=1455 UniProt="Q7YZA4;Q8IRY0;Q8MT16;Q9W5A4"	0.3325
14966	960.19696	3	0.2121	0.99	-7.64	LAKKEQELDLR	3		FBgn0025641	CG14622 desc="" FlyBase_Annotation_IDs:CG14622-PC length=1455 UniProt="Q7YZA4;Q8IRY0;Q8MT16;Q9W5A4"	TATSIGKNPKPER	10		FBgn0034656	CG17922 desc="" FlyBase_Annotation_IDs:CG17922-PA length=1040 UniProt="Q8IH43;Q95SL0;Q9W2D5"	0.3325
8065	480.6248	3	0.2121	0.98	-5.94	KGEVGR	1		FBgn0034656	CG17922 desc="" FlyBase_Annotation_IDs:CG17922-PA length=1040 UniProt="Q8IH43;Q95SL0;Q9W2D5"	KQLLR	1		FBgn0052046	CG32046 desc="" FlyBase_Annotation_IDs:CG32046-PB length=1218 UniProt="Q8IQC8;Q8SXS6;Q960H7;Q9VT45"	0.3325
11956	644.6122	4	0.2120	1.00	9.96	SKPNLWRPW	2		FBgn0030899	Her desc="HES-related" FlyBase_Annotation_IDs:CG5927-PA length=149 UniProt="Q9VWX7"	EAKELIEGLPR	3		Synth_2		0.3325
12907	488.075	5	0.2119	1.00	-9.62	AKQEAELKK	2		FBgn0025641	CG14622 desc="" FlyBase_Annotation_IDs:CG14622-PC length=1455 UniProt="Q7YZA4;Q8IRY0;Q8MT16;Q9W5A4"	EAKELIEGLPR	3		Synth_2		0.3325
7459	439.74594	4	0.2119	0.88	3.20	TKNVLR	2		FBgn0034837	CG9871 desc="" FlyBase_Annotation_IDs:CG9871-PA length=312 UniProt="Q8T3X3;Q9W1T1"	MSFGYKR	6		FBgn0025693	CG11163 desc="" FlyBase_Annotation_IDs:CG11163-PA length=498 UniProt="Q8T0G1"	0.3325
9239	542.1029	5	0.2118	0.99	-10.74	SKAGPQPSK	2		FBgn0034837	CG9871 desc="" FlyBase_Annotation_IDs:CG9871-PA length=312 UniProt="Q8T3X3;Q9W1T1"	SPLVSVLRKSGNVADK	9		FBgn0050015	CG30015 desc="" FlyBase_Annotation_IDs:CG30015-PA length=1462 UniProt="Q8T0M2;Q95U05;Q9V5Q8"	0.3325
7400	482.75778	4	0.2118	0.97	-4.69	KRDDSR	1		FBgn0021764	sdk desc="sidekick" FlyBase_Annotation_IDs:CG5227-PB length=2224 UniProt="O97394;Q86BQ7;Q86P54;Q9U1M1"	DPEVGKTIR	6		FBgn0033518	Prx2540-2 desc="Peroxiredoxin 2540" FlyBase_Annotation_IDs:CG11765-PA length=220 UniProt="Q9GPQ0;Q9V5K7"	0.3325
25581	888.8239	3	0.2118	0.98	0.73	EAKELIEGLPR	3		Synth_2		EVRKELDDLR	4		Synth_1		0.3325
31986	889.15717	3	0.2118	0.91	-2.02	KELDDLR	1		Synth_1		GTENGPVLVSNLKRR	13		FBgn0052046	CG32046 desc="" FlyBase_Annotation_IDs:CG32046-PB length=1218 UniProt="Q8IQC8;Q8SXS6;Q960H7;Q9VT45"	0.3325
21877	918.83466	3	0.2118	0.98	5.50	EAKELIEGLPR	3		Synth_2		KQRSYWVHMK	1		FBgn0036757	CG14585 desc="" FlyBase_Annotation_IDs:CG14585-PA length=611 UniProt="Q9VVL1"	0.3325
28845	894.82294	3	0.2117	0.91	4.83	EVRKELDDLR	4		Synth_1		EVRKELDDLR	4		Synth_1		0.3325
7525	860.4599	3	0.2116	0.93	-9.37	KEQELDLR	1		FBgn0025641	CG14622 desc="" FlyBase_Annotation_IDs:CG14622-PC length=1455 UniProt="Q7YZA4;Q8IRY0;Q8MT16;Q9W5A4"	DMPGGPPPFLKKK	12		FBgn0003715	Tkr desc="" FlyBase_Annotation_IDs:CG16778-PD length=1046 UniProt="P14083;Q9W0W2"	0.3325
19437	1314.2368	2	0.2116	0.90	-3.44	KNVPQPTNPLK	1		FBgn0025641	CG14622 desc="" FlyBase_Annotation_IDs:CG14622-PC length=1455 UniProt="Q7YZA4;Q8IRY0;Q8MT16;Q9W5A4"	EAKELIEGLPR	3		Synth_2		0.3401
19095	1314.2351	2	0.2116	0.92	-4.74	KNVPQPTNPLK	1		FBgn0025641	CG14622 desc="" FlyBase_Annotation_IDs:CG14622-PC length=1455 UniProt="Q7YZA4;Q8IRY0;Q8MT16;Q9W5A4"	EAKELIEGLPR	3		Synth_2		0.3401
9604	679.11304	4	0.2115	0.99	-0.36	SVKNR	3		FBgn0011279	Pbprp1 desc="Pheromone-binding protein-related protein 1" FlyBase_Annotation_IDs:CG10436-PA length=148 UniProt="P54191"	ATTKHLGAVAFRQQCER	4	57.02146@C;	FBgn0032170	CG4658 desc="" FlyBase_Annotation_IDs:CG4658-PC length=526 UniProt="Q9VL57"	0.3401
14937	683.3895	4	0.2115	1.00	2.50	KINLSIIAPR	1		FBgn0038760	MED25 desc="Mediator complex subunit 25" FlyBase_Annotation_IDs:CG12254-PA length=863 UniProt="Q9VDR1"	KVEPPSDQLNWR	1		FBgn0034729	CG10344 desc="" FlyBase_Annotation_IDs:CG10344-PB length=278 UniProt="Q8MKK7;Q9W251"	0.3401
10284	534.289	5	0.2115	0.88	9.98	KPKPESSR	1		FBgn0003612	Su(var)2-10 desc="Suppressor of variegation 2-10" FlyBase_Annotation_IDs:CG8068-PD length=601 UniProt="Q8IGK3;Q8MKT3;Q8MKT4;Q8MKT5;Q8MKT6;Q9I7E6;Q9I7E7;Q9XYM4;Q9XYM5"	SWFGGPWGGRPKNR	12		FBgn0038427	CG12753 desc="" FlyBase_Annotation_IDs:CG12753-PA length=1067 UniProt="Q8MRD4;Q9VEV4"	0.3401
23138	890.1827	3	0.2115	0.96	2.75	EAKELIEGLPR	3		Synth_2		VTTKTNIPKFK	4		FBgn0031534	CG2774 desc="" FlyBase_Annotation_IDs:CG2774-PA length=458 UniProt="Q8MS29;Q9VQQ6"	0.3401
34738	533.6971	5	0.2114	0.96	0.37	EAKELIEGLPR	3		Synth_2		EVRKELDDLR	4		Synth_1		0.3401
11318	541.33044	5	0.2114	0.96	0.63	KQLLRLR	1		FBgn0052046	CG32046 desc="" FlyBase_Annotation_IDs:CG32046-PB length=1218 UniProt="Q8IQC8;Q8SXS6;Q960H7;Q9VT45"	VVLCVKPLNPSEKR	13	57.02146@C;	FBgn0051284	CG31284 desc="" FlyBase_Annotation_IDs:CG31284-PA length=986 UniProt="Q9VHY7"	0.3401
15013	964.5584	3	0.2112	0.91	6.76	EVRKELDDLR	4		Synth_1		ARIVVNKLADINR	7		FBgn0039709	Cad99C desc="" FlyBase_Annotation_IDs:CG31009-PA length=1706 UniProt="Q9VAF5"	0.3401
12411	765.7502	3	0.2112	0.94	-8.41	KGVFTRNR	1		FBgn0039874	CG2135 desc="" FlyBase_Annotation_IDs:CG2135-PA length=686 UniProt="Q9V9T9"	LKSASEDFKR	2		FBgn0036291	CG10681 desc="" FlyBase_Annotation_IDs:CG10681-PA length=212 UniProt="Q9VTY4"	0.3401
25003	558.3327	3	0.2112	0.88	3.65	VTGKAAK	4		FBgn0025641	CG14622 desc="" FlyBase_Annotation_IDs:CG14622-PC length=1455 UniProt="Q7YZA4;Q8IRY0;Q8MT16;Q9W5A4"	KLMSNLR	1		FBgn0026679	l(1)G0095 desc="" FlyBase_Annotation_IDs:CG12113-PA length=1022 UniProt="Q9W3E1"	0.3401
9874	542.5058	5	0.2111	0.99	-3.16	GGKSGKVGNVER	3		FBgn0026679	l(1)G0095 desc="" FlyBase_Annotation_IDs:CG12113-PA length=1022 UniProt="Q9W3E1"	LDSIYKFTKLR	9		FBgn0010019	Cyp4g1 desc="" FlyBase_Annotation_IDs:CG3972-PA length=556 UniProt="Q9V3S0;Q95U60"	0.3401
8132	690.0549	3	0.2111	0.99	-0.12	AEQRKLR	5		FBgn0036909	CG15881 desc="" FlyBase_Annotation_IDs:CG15881-PA length=136 UniProt="Q9VW41"	KEQELDLR	1		FBgn0025641	CG14622 desc="" FlyBase_Annotation_IDs:CG14622-PC length=1455 UniProt="Q7YZA4;Q8IRY0;Q8MT16;Q9W5A4"	0.3401
22923	674.13525	4	0.2111	0.98	-9.34	KRADELER	1		FBgn0025641	CG14622 desc="" FlyBase_Annotation_IDs:CG14622-PC length=1455 UniProt="Q7YZA4;Q8IRY0;Q8MT16;Q9W5A4"	AITKLEALKLHFR	9		FBgn0039024	CG4721 desc="" FlyBase_Annotation_IDs:CG4721-PA length=686 UniProt="Q95U74;Q9VCU1"	0.3401
19839	672.13464	4	0.2111	0.99	7.64	KLMKAAK	1		FBgn0051665	CG31665 desc="" FlyBase_Annotation_IDs:CG31665-PB length=1101 UniProt="Q8MYS3;Q9VQ47"	TGNSNAKLSDAVDVVLR	7		FBgn0037341	CG12746 desc="" FlyBase_Annotation_IDs:CG12746-PC length=412 UniProt="Q8IGV3;Q8IPQ4;Q8T0D6"	0.3401
25187	483.6056	3	0.2110	0.89	9.53	KNTASK	1		FBgn0039385	CG5913 desc="" FlyBase_Annotation_IDs:CG5913-PA length=454 UniProt="Q960C1;Q9VBK9"	KSLCR	1	57.02146@C;	FBgn0051824	CG31824 desc="" FlyBase_Annotation_IDs:CG31824-PA length=362 UniProt="Q8IP34"	0.3401
17836	678.63995	4	0.2108	0.90	9.82	EAKELIEGLPR	3		Synth_2		FYAAKPAAPAGKK	5		FBgn0034579	mRpL54 desc="mitochondrial ribosomal protein L54" FlyBase_Annotation_IDs:CG9353-PA length=132 UniProt="Q8T9B2;Q9W2M8"	0.3401
23518	904.5108	3	0.2105	0.95	2.43	EAKELIEGLPR	3		Synth_2		FYAAKPAAPAGKK	5		FBgn0034579	mRpL54 desc="mitochondrial ribosomal protein L54" FlyBase_Annotation_IDs:CG9353-PA length=132 UniProt="Q8T9B2;Q9W2M8"	0.3401
21302	904.177	3	0.2104	0.99	6.67	EAKELIEGLPR	3		Synth_2		EIMKEMRLLR	4		FBgn0013974	Gyc76C desc="" FlyBase_Annotation_IDs:CG8742-PB length=1525 UniProt="Q24051;Q24305;Q8IQV3"	0.3401
12128	627.5935	4	0.2104	0.98	-7.21	DKIQINQEK	2		FBgn0051665	CG31665 desc="" FlyBase_Annotation_IDs:CG31665-PB length=1101 UniProt="Q8MYS3;Q9VQ47"	EAKELIEGLPR	3		Synth_2		0.3401
12416	1149.6241	2	0.2104	0.64	4.99	KELDDLR	1		Synth_1		EVRKELDDLR	4		Synth_1		0.3401
13134	573.83435	4	0.2104	0.97	5.75	AEQRKLR	5		FBgn0036909	CG15881 desc="" FlyBase_Annotation_IDs:CG15881-PA length=136 UniProt="Q9VW41"	EAKELIEGLPR	3		Synth_2		0.3429
7952	561.0467	4	0.2104	0.95	8.28	KNASK	1		FBgn0034837	CG9871 desc="" FlyBase_Annotation_IDs:CG9871-PA length=312 UniProt="Q8T3X3;Q9W1T1"	NSTYACMRKIGQK	9	57.02146@C;	FBgn0026679	l(1)G0095 desc="" FlyBase_Annotation_IDs:CG12113-PA length=1022 UniProt="Q9W3E1"	0.3429
23504	726.67694	4	0.2102	0.91	10.51	EAKELIEGLPR	3		Synth_2		VGGKQTDLVALLAAR	4		FBgn0039385	CG5913 desc="" FlyBase_Annotation_IDs:CG5913-PA length=454 UniProt="Q960C1;Q9VBK9"	0.3429
16272	572.53314	5	0.2101	1.00	2.90	KNFLLSLLKQR	9		FBgn0025390	CG14796 desc="" FlyBase_Annotation_IDs:CG14796-PA length=1795 UniProt="O76894"	MPRPKGQHSAPR	5		FBgn0003715	Tkr desc="" FlyBase_Annotation_IDs:CG16778-PD length=1046 UniProt="P14083;Q9W0W2"	0.3429
20515	679.6526	4	0.2101	0.98	-6.21	IGQKK	4		FBgn0011604	Iswi desc="Imitation SWI" FlyBase_Annotation_IDs:CG8625-PB length=1027 UniProt="Q24368;Q8SX14"	VVLCVKPLNPSEKRLPR	6	57.02146@C;	FBgn0051284	CG31284 desc="" FlyBase_Annotation_IDs:CG31284-PA length=986 UniProt="Q9VHY7"	0.3429
19110	473.3044	3	0.2101	0.89	7.93	KLALR	1		FBgn0034579	mRpL54 desc="mitochondrial ribosomal protein L54" FlyBase_Annotation_IDs:CG9353-PA length=132 UniProt="Q8T9B2;Q9W2M8"	YLTKR	4		FBgn0034837	CG9871 desc="" FlyBase_Annotation_IDs:CG9871-PA length=312 UniProt="Q8T3X3;Q9W1T1"	0.3429
23575	545.3546	3	0.2101	0.95	1.79	KPPTK	1		FBgn0035710	SP1173 desc="" FlyBase_Annotation_IDs:CG10121-PD length=741 UniProt="Q8MQS1;Q9NGV3;Q9VRY1"	KQLLRLR	1		FBgn0052046	CG32046 desc="" FlyBase_Annotation_IDs:CG32046-PB length=1218 UniProt="Q8IQC8;Q8SXS6;Q960H7;Q9VT45"	0.3429
6903	679.0987	4	0.2100	0.93	-9.00	KELDDLR	1		Synth_1		CGIEGYPTHKEKIR	12	57.02146@C;	FBgn0035107	CG1216 desc="" FlyBase_Annotation_IDs:CG1216-PB length=439 UniProt="Q8SXB5;Q9W0U1"	0.3429
26160	665.392	4	0.2099	0.93	2.20	LRKGLR	3		FBgn0037986	CG14736 desc="" FlyBase_Annotation_IDs:CG14736-PB length=495 UniProt="Q8INJ1;Q8INJ2;Q8T3W1;Q9VGD7"	NQVQTIIQHEKAEIK	11		FBgn0046879	Obp56c desc="Odorant-binding protein 56c" FlyBase_Annotation_IDs:CG30128-PB length=245 UniProt="Q9V8Y3"	0.3429
7893	579.06903	4	0.2099	0.95	-4.75	KELDDLR	1		Synth_1		ISSSPAKTLVER	7		FBgn0003715	Tkr desc="" FlyBase_Annotation_IDs:CG16778-PD length=1046 UniProt="P14083;Q9W0W2"	0.3429
17581	665.3929	4	0.2097	0.97	3.49	LRKGLR	3		FBgn0037986	CG14736 desc="" FlyBase_Annotation_IDs:CG14736-PB length=495 UniProt="Q8INJ1;Q8INJ2;Q8T3W1;Q9VGD7"	NQVQTIIQHEKAEIK	11		FBgn0046879	Obp56c desc="Odorant-binding protein 56c" FlyBase_Annotation_IDs:CG30128-PB length=245 UniProt="Q9V8Y3"	0.3454
20610	673.15173	4	0.2097	0.98	7.72	KKLNGTPK	1		FBgn0052046	CG32046 desc="" FlyBase_Annotation_IDs:CG32046-PB length=1218 UniProt="Q8IQC8;Q8SXS6;Q960H7;Q9VT45"	IGEKPIFASPLELPR	4		FBgn0027780	U26 desc="" FlyBase_Annotation_IDs:CG13401-PA length=1012 UniProt="Q9U973;Q9VLL0"	0.3454
1588	657.7052	3	0.2097	1.00	-7.31	MRKTR	3		FBgn0003612	Su(var)2-10 desc="Suppressor of variegation 2-10" FlyBase_Annotation_IDs:CG8068-PD length=601 UniProt="Q8IGK3;Q8MKT3;Q8MKT4;Q8MKT5;Q8MKT6;Q9I7E6;Q9I7E7;Q9XYM4;Q9XYM5"	KDPEVGKTIR	7		FBgn0033518	Prx2540-2 desc="Peroxiredoxin 2540" FlyBase_Annotation_IDs:CG11765-PA length=220 UniProt="Q9GPQ0;Q9V5K7"	0.3454
22397	470.93533	3	0.2097	0.90	-9.87	KAIPR	1		FBgn0037719	bocksbeutel desc="" FlyBase_Annotation_IDs:CG9424-PB length=399 UniProt="Q9VHA7"	EQEKR	4		FBgn0032207	CG5640 desc="" FlyBase_Annotation_IDs:CG5640-PB length=939 UniProt="Q8MQK3;Q9VL07"	0.3454
22810	961.8664	3	0.2096	1.00	-6.18	IVERAEVKLR	8		FBgn0011604	Iswi desc="Imitation SWI" FlyBase_Annotation_IDs:CG8625-PB length=1027 UniProt="Q24368;Q8SX14"	VKKSFEFPMQHR	2		FBgn0051665	CG31665 desc="" FlyBase_Annotation_IDs:CG31665-PB length=1101 UniProt="Q8MYS3;Q9VQ47"	0.3454
22446	714.4107	4	0.2096	0.90	3.42	WKNFSLHLKR	9		FBgn0051224	CG31224 desc="" FlyBase_Annotation_IDs:CG31224-PA length=1784 UniProt="Q86NX5;Q8IG87;Q8T3J8;Q9VE54"	AQNCTILLSKLK	10	57.02146@C;	FBgn0025641	CG14622 desc="" FlyBase_Annotation_IDs:CG14622-PC length=1455 UniProt="Q7YZA4;Q8IRY0;Q8MT16;Q9W5A4"	0.3454
22357	539.3071	5	0.2095	0.96	-10.70	KELDDLR	1		Synth_1		LLIVISNQQKQNLR	10		FBgn0051284	CG31284 desc="" FlyBase_Annotation_IDs:CG31284-PA length=986 UniProt="Q9VHY7"	0.3454
10145	539.30707	5	0.2094	0.98	-10.79	KELDDLR	1		Synth_1		LLIVISNQQKQNLR	10		FBgn0051284	CG31284 desc="" FlyBase_Annotation_IDs:CG31284-PA length=986 UniProt="Q9VHY7"	0.3454
191	657.7245	3	0.2094	1.00	10.91	FQKLR	3		FBgn0032613	CG13283 desc="" FlyBase_Annotation_IDs:CG13283-PA length=652 UniProt="Q9VJH0"	KDPEVGKTIR	1		FBgn0033518	Prx2540-2 desc="Peroxiredoxin 2540" FlyBase_Annotation_IDs:CG11765-PA length=220 UniProt="Q9GPQ0;Q9V5K7"	0.3454
32088	669.88556	4	0.2093	1.00	5.29	EAKELIEGLPR	3		Synth_2		TNHLVLAKNFK	8		FBgn0050015	CG30015 desc="" FlyBase_Annotation_IDs:CG30015-PA length=1462 UniProt="Q8T0M2;Q95U05;Q9V5Q8"	0.3454
12211	567.33057	5	0.2092	0.96	1.90	SKLSEILR	2		FBgn0011604	Iswi desc="Imitation SWI" FlyBase_Annotation_IDs:CG8625-PB length=1027 UniProt="Q24368;Q8SX14"	KPTSPSPPTSPVISAKR	1		FBgn0011205	fbl desc="" FlyBase_Annotation_IDs:CG5725-PE length=512 UniProt="Q8I0S6;Q9NHN2;Q9VPG4;Q9VPG5"	0.3454
20829	890.1735	3	0.2092	0.99	-7.60	EAKELIEGLPR	3		Synth_2		VTTKTNIPKFK	4		FBgn0031534	CG2774 desc="" FlyBase_Annotation_IDs:CG2774-PA length=458 UniProt="Q8MS29;Q9VQQ6"	0.3454
21143	725.9284	4	0.2092	1.00	-6.40	KINLSIIAPR	1		FBgn0038760	MED25 desc="Mediator complex subunit 25" FlyBase_Annotation_IDs:CG12254-PA length=863 UniProt="Q9VDR1"	VVLCVKPLNPSEKR	13	57.02146@C;	FBgn0051284	CG31284 desc="" FlyBase_Annotation_IDs:CG31284-PA length=986 UniProt="Q9VHY7"	0.3454
15835	888.82056	3	0.2092	0.88	-3.02	EAKELIEGLPR	3		Synth_2		EVRKELDDLR	4		Synth_1		0.3454
9805	456.649	5	0.2092	0.95	-1.61	KQGSKSSR	1		FBgn0052046	CG32046 desc="" FlyBase_Annotation_IDs:CG32046-PB length=1218 UniProt="Q8IQC8;Q8SXS6;Q960H7;Q9VT45"	TLLKTSTEESR	4		FBgn0051665	CG31665 desc="" FlyBase_Annotation_IDs:CG31665-PB length=1101 UniProt="Q8MYS3;Q9VQ47"	0.3477
21354	722.1859	4	0.2092	0.98	-0.17	KKQAIR	1		FBgn0032207	CG5640 desc="" FlyBase_Annotation_IDs:CG5640-PB length=939 UniProt="Q8MQK3;Q9VL07"	VVLCVKPLNPSEKRLPR	13	57.02146@C;	FBgn0051284	CG31284 desc="" FlyBase_Annotation_IDs:CG31284-PA length=986 UniProt="Q9VHY7"	0.3477
9042	506.27466	4	0.2091	0.92	-1.27	CEKLTEK	3	57.02146@C;	FBgn0035378	CG9973 desc="" FlyBase_Annotation_IDs:CG9973-PA length=753 UniProt="Q9VZX2"	KGVFTRNR	1		FBgn0039874	CG2135 desc="" FlyBase_Annotation_IDs:CG2135-PA length=686 UniProt="Q9V9T9"	0.3477
11230	593.3456	5	0.2091	0.99	-1.81	NCSGRKTVR	6	57.02146@C;	FBgn0038145	CG8863 desc="" FlyBase_Annotation_IDs:CG8863-PC length=403 UniProt="Q9VFV9"	YAMLKLKVLLSTIVR	5		FBgn0010019	Cyp4g1 desc="" FlyBase_Annotation_IDs:CG3972-PA length=556 UniProt="Q9V3S0;Q95U60"	0.3477
17931	925.4893	3	0.2090	0.99	4.05	EVRKELDDLR	4		Synth_1		EKENESGFLRR	2		FBgn0050015	CG30015 desc="" FlyBase_Annotation_IDs:CG30015-PA length=1462 UniProt="Q8T0M2;Q95U05;Q9V5Q8"	0.3477
31923	889.16235	3	0.2089	0.94	3.85	KELDDLR	1		Synth_1		GTENGPVLVSNLKRR	13		FBgn0052046	CG32046 desc="" FlyBase_Annotation_IDs:CG32046-PB length=1218 UniProt="Q8IQC8;Q8SXS6;Q960H7;Q9VT45"	0.3477
15430	882.8201	3	0.2088	1.00	5.54	LKKMR	2		FBgn0013974	Gyc76C desc="" FlyBase_Annotation_IDs:CG8742-PB length=1525 UniProt="Q24051;Q24305;Q8IQV3"	EASDVMSENKITLQLR	10		FBgn0037986	CG14736 desc="" FlyBase_Annotation_IDs:CG14736-PB length=495 UniProt="Q8INJ1;Q8INJ2;Q8T3W1;Q9VGD7"	0.3477
11931	863.4729	3	0.2088	0.98	-7.83	TTWKHDIR	4		FBgn0040322	GNBP2 desc="Gram-negative bacteria binding protein 2" FlyBase_Annotation_IDs:CG4144-PA length=432 UniProt="Q9VVR4;Q8IQT6;Q8IQT7;Q95U68"	KHRYVIFYIR	1		FBgn0011726	tsr desc="" FlyBase_Annotation_IDs:CG4254-PA length=148 UniProt="P45594"	0.3477
23927	941.2144	3	0.2086	0.95	9.78	EAKELIEGLPR	3		Synth_2		ITGVPLNKSKSASK	8		FBgn0037719	bocksbeutel desc="" FlyBase_Annotation_IDs:CG9424-PB length=399 UniProt="Q9VHA7"	0.3477
10356	486.27084	3	0.2086	0.96	-8.55	EKGDR	2		FBgn0010019	Cyp4g1 desc="" FlyBase_Annotation_IDs:CG3972-PA length=556 UniProt="Q9V3S0;Q95U60"	AEVKLR	4		FBgn0011604	Iswi desc="Imitation SWI" FlyBase_Annotation_IDs:CG8625-PB length=1027 UniProt="Q24368;Q8SX14"	0.3477
16325	1288.222	2	0.2086	1.00	-7.21	HLSSLQKRSK	7		FBgn0036757	CG14585 desc="" FlyBase_Annotation_IDs:CG14585-PA length=611 UniProt="Q9VVL1"	EAKELIEGLPR	3		Synth_2		0.3477
9964	553.50867	5	0.2086	0.97	1.33	DSSKQRR	4		FBgn0038427	CG12753 desc="" FlyBase_Annotation_IDs:CG12753-PA length=1067 UniProt="Q8MRD4;Q9VEV4"	KPTSPSPPTSPVISAKR	1		FBgn0011205	fbl desc="" FlyBase_Annotation_IDs:CG5725-PE length=512 UniProt="Q8I0S6;Q9NHN2;Q9VPG4;Q9VPG5"	0.3477
26564	876.4929	3	0.2084	0.94	1.49	TTVVTTTTQKR	10		FBgn0025390	CG14796 desc="" FlyBase_Annotation_IDs:CG14796-PA length=1795 UniProt="O76894"	EAKELIEGLPR	3		Synth_2		0.3477
25950	913.5298	3	0.2084	0.93	3.12	EAKELIEGLPR	3		Synth_2		QPKEVAHILRR	3		FBgn0039874	CG2135 desc="" FlyBase_Annotation_IDs:CG2135-PA length=686 UniProt="Q9V9T9"	0.3477
11167	565.11487	5	0.2084	0.90	5.63	LKSADETVQSK	2		FBgn0027780	U26 desc="" FlyBase_Annotation_IDs:CG13401-PA length=1012 UniProt="Q9U973;Q9VLL0"	VSYLLTKDLRDR	7		FBgn0034766	Obp59a desc="Odorant-binding protein 59a" FlyBase_Annotation_IDs:CG13517-PA length=229 UniProt="Q86BF9;Q9W211"	0.3477
16854	890.1589	3	0.2084	0.95	-5.31	EAKELIEGLPR	3		Synth_2		SAFENLKRVGR	7		FBgn0040282	SP1029 desc="" FlyBase_Annotation_IDs:CG11956-PC length=932 UniProt="Q960U1;Q9NH67;Q9VAM0"	0.3477
25448	732.9177	4	0.2084	0.95	3.34	EAKELIEGLPR	3		Synth_2		SIPPKTLVTHNTTK	5		FBgn0025390	CG14796 desc="" FlyBase_Annotation_IDs:CG14796-PA length=1795 UniProt="O76894"	0.3477
24250	885.8796	3	0.2083	0.98	10.85	FQKLR	3		FBgn0032613	CG13283 desc="" FlyBase_Annotation_IDs:CG13283-PA length=652 UniProt="Q9VJH0"	KKSDLLIAVTHFLITK	2		FBgn0029816	CG12729 desc="" FlyBase_Annotation_IDs:CG12729-PA length=233 UniProt="Q8T491;Q9W466"	0.3477
15495	680.3867	4	0.2083	0.99	-6.74	VMKLR	3		FBgn0032210	CYLD desc="" FlyBase_Annotation_IDs:CG5603-PB length=551 UniProt="Q8IPC3;Q8IPC4;Q8IPC5;Q8SYF0;Q9VL04"	YEFLMLGIQPVIDKLR	14		FBgn0025641	CG14622 desc="" FlyBase_Annotation_IDs:CG14622-PC length=1455 UniProt="Q7YZA4;Q8IRY0;Q8MT16;Q9W5A4"	0.3477
34903	674.3861	4	0.2083	0.96	-7.70	VSYLLTKDLR	7		FBgn0034766	Obp59a desc="Odorant-binding protein 59a" FlyBase_Annotation_IDs:CG13517-PA length=229 UniProt="Q86BF9;Q9W211"	SKLSEILREFK	2		FBgn0011604	Iswi desc="Imitation SWI" FlyBase_Annotation_IDs:CG8625-PB length=1027 UniProt="Q24368;Q8SX14"	0.3477
16271	546.91296	5	0.2083	0.99	6.80	EAKELIEGLPR	3		Synth_2		DLDYIFRKIR	8		FBgn0036291	CG10681 desc="" FlyBase_Annotation_IDs:CG10681-PA length=212 UniProt="Q9VTY4"	0.3477
7714	651.3874	3	0.2082	0.96	-8.63	KELDDLR	1		Synth_1		KQLLRLR	1		FBgn0052046	CG32046 desc="" FlyBase_Annotation_IDs:CG32046-PB length=1218 UniProt="Q8IQC8;Q8SXS6;Q960H7;Q9VT45"	0.3477
25705	887.8074	3	0.2082	0.81	6.52	EAKELIEGLPR	3		Synth_2		VTACYDSIKGR	9	57.02146@C;	FBgn0053197	mbl desc="" FlyBase_Annotation_IDs:CG33197-PA length=203 UniProt="O16011"	0.3477
19263	1314.2401	2	0.2082	1.00	3.25	LSKELGKEFGK	7		FBgn0003715	Tkr desc="" FlyBase_Annotation_IDs:CG16778-PD length=1046 UniProt="P14083;Q9W0W2"	EAKELIEGLPR	3		Synth_2		0.3477
12191	708.9127	4	0.2081	0.95	8.02	EAKELIEGLPR	3		Synth_2		VLLKDIDVVNGAGK	4		FBgn0011604	Iswi desc="Imitation SWI" FlyBase_Annotation_IDs:CG8625-PB length=1027 UniProt="Q24368;Q8SX14"	0.3477
9064	539.4993	5	0.2081	0.96	-0.36	VVSGTKVK	6		FBgn0039386	CG5948 desc="" FlyBase_Annotation_IDs:CG5948-PA length=270 UniProt="Q9VBK8"	VFAEQKAIFGDNMLR	6		FBgn0010019	Cyp4g1 desc="" FlyBase_Annotation_IDs:CG3972-PA length=556 UniProt="Q9V3S0;Q95U60"	0.3477
22264	555.31696	5	0.2081	0.98	-1.76	EAKELIEGLPR	3		Synth_2		AVHEADLKIKTR	8		FBgn0050015	CG30015 desc="" FlyBase_Annotation_IDs:CG30015-PA length=1462 UniProt="Q8T0M2;Q95U05;Q9V5Q8"	0.3477
24249	535.91125	5	0.2081	0.97	3.19	VSTVTITTKK	9		FBgn0025390	CG14796 desc="" FlyBase_Annotation_IDs:CG14796-PA length=1795 UniProt="O76894"	DLVISLQNSTSKR	12		FBgn0029816	CG12729 desc="" FlyBase_Annotation_IDs:CG12729-PA length=233 UniProt="Q8T491;Q9W466"	0.3477
9908	570.7274	5	0.2079	1.00	8.66	KNGVPDEAGIALR	1		FBgn0027780	U26 desc="" FlyBase_Annotation_IDs:CG13401-PA length=1012 UniProt="Q9U973;Q9VLL0"	LSIQQLASTQKR	11		FBgn0025390	CG14796 desc="" FlyBase_Annotation_IDs:CG14796-PA length=1795 UniProt="O76894"	0.3575
17373	581.1051	5	0.2078	0.97	-0.67	NNQLSKLK	6		FBgn0034579	mRpL54 desc="mitochondrial ribosomal protein L54" FlyBase_Annotation_IDs:CG9353-PA length=132 UniProt="Q8T9B2;Q9W2M8"	TKSTTEHMELSADTLR	2		FBgn0004650	fs(1)N desc="" FlyBase_Annotation_IDs:CG11411-PA length=2118 UniProt="O76904"	0.3575
35051	470.6051	3	0.2078	1.00	-9.70	KAIPR	1		FBgn0037719	bocksbeutel desc="" FlyBase_Annotation_IDs:CG9424-PB length=399 UniProt="Q9VHA7"	SYKYK	3		FBgn0021764	sdk desc="sidekick" FlyBase_Annotation_IDs:CG5227-PB length=2224 UniProt="O97394;Q86BQ7;Q86P54;Q9U1M1"	0.3575
23695	888.8227	3	0.2077	0.79	-0.64	EAKELIEGLPR	3		Synth_2		EVRKELDDLR	4		Synth_1		0.3575
9544	946.5173	3	0.2077	0.95	-3.87	VSYLLTKDLR	7		FBgn0034766	Obp59a desc="Odorant-binding protein 59a" FlyBase_Annotation_IDs:CG13517-PA length=229 UniProt="Q86BF9;Q9W211"	SWKTMQRTWLR	3		FBgn0039874	CG2135 desc="" FlyBase_Annotation_IDs:CG2135-PA length=686 UniProt="Q9V9T9"	0.3575
9402	679.11176	4	0.2077	1.00	10.26	KELDDLR	1		Synth_1		CGIEGYPTHKEKIR	12	57.02146@C;	FBgn0035107	CG1216 desc="" FlyBase_Annotation_IDs:CG1216-PB length=439 UniProt="Q8SXB5;Q9W0U1"	0.3575
17072	680.6441	4	0.2076	0.99	-5.84	EAKELIEGLPR	3		Synth_2		KLRLQTLAADAK	1		FBgn0026679	l(1)G0095 desc="" FlyBase_Annotation_IDs:CG12113-PA length=1022 UniProt="Q9W3E1"	0.3575
30108	535.7107	5	0.2074	0.98	0.37	GKPVQDKDLLR	2		FBgn0039024	CG4721 desc="" FlyBase_Annotation_IDs:CG4721-PA length=686 UniProt="Q95U74;Q9VCU1"	GKPVQDKDLLR	2		FBgn0039024	CG4721 desc="" FlyBase_Annotation_IDs:CG4721-PA length=686 UniProt="Q95U74;Q9VCU1"	0.3575
21167	721.4334	4	0.2074	0.88	3.98	MAIRPVKKK	8		FBgn0050015	CG30015 desc="" FlyBase_Annotation_IDs:CG30015-PA length=1462 UniProt="Q8T0M2;Q95U05;Q9V5Q8"	GVKPADYTRGLIKEK	13		FBgn0003612	Su(var)2-10 desc="Suppressor of variegation 2-10" FlyBase_Annotation_IDs:CG8068-PD length=601 UniProt="Q8IGK3;Q8MKT3;Q8MKT4;Q8MKT5;Q8MKT6;Q9I7E6;Q9I7E7;Q9XYM4;Q9XYM5"	0.3575
21615	918.5057	3	0.2074	0.98	5.94	EAKELIEGLPR	3		Synth_2		MPRPKGQHSAPR	5		FBgn0003715	Tkr desc="" FlyBase_Annotation_IDs:CG16778-PD length=1046 UniProt="P14083;Q9W0W2"	0.3575
12598	552.711	5	0.2074	0.99	-1.68	GKPVQDKDLLR	2		FBgn0039024	CG4721 desc="" FlyBase_Annotation_IDs:CG4721-PA length=686 UniProt="Q95U74;Q9VCU1"	FSTPAQHRGPKK	11		FBgn0051224	CG31224 desc="" FlyBase_Annotation_IDs:CG31224-PA length=1784 UniProt="Q86NX5;Q8IG87;Q8T3J8;Q9VE54"	0.3631
15397	566.1197	5	0.2072	0.86	9.50	EAKELIEGLPR	3		Synth_2		NAMIQDVLQFKK	11		FBgn0052046	CG32046 desc="" FlyBase_Annotation_IDs:CG32046-PB length=1218 UniProt="Q8IQC8;Q8SXS6;Q960H7;Q9VT45"	0.3631
12113	522.95966	3	0.2072	0.90	-6.39	KRHDR	1		FBgn0013974	Gyc76C desc="" FlyBase_Annotation_IDs:CG8742-PB length=1525 UniProt="Q24051;Q24305;Q8IQV3"	RMQKR	4		FBgn0036757	CG14585 desc="" FlyBase_Annotation_IDs:CG14585-PA length=611 UniProt="Q9VVL1"	0.3631
9971	530.4754	5	0.2071	1.00	-0.18	MRKTR	3		FBgn0003612	Su(var)2-10 desc="Suppressor of variegation 2-10" FlyBase_Annotation_IDs:CG8068-PD length=601 UniProt="Q8IGK3;Q8MKT3;Q8MKT4;Q8MKT5;Q8MKT6;Q9I7E6;Q9I7E7;Q9XYM4;Q9XYM5"	TKSTTEHMELSADTLR	2		FBgn0004650	fs(1)N desc="" FlyBase_Annotation_IDs:CG11411-PA length=2118 UniProt="O76904"	0.3631
12958	539.3105	5	0.2071	0.99	0.73	KPQRRK	1		FBgn0051224	CG31224 desc="" FlyBase_Annotation_IDs:CG31224-PA length=1784 UniProt="Q86NX5;Q8IG87;Q8T3J8;Q9VE54"	VPKNTELGSDATKVQR	3		FBgn0011604	Iswi desc="Imitation SWI" FlyBase_Annotation_IDs:CG8625-PB length=1027 UniProt="Q24368;Q8SX14"	0.3631
20609	1111.0924	2	0.2070	1.00	6.38	EEKMHR	3		FBgn0039024	CG4721 desc="" FlyBase_Annotation_IDs:CG4721-PA length=686 UniProt="Q95U74;Q9VCU1"	EAKELIEGLPR	3		Synth_2		0.3631
20543	754.4363	3	0.2070	0.94	-7.13	GVVELPKK	7		FBgn0004650	fs(1)N desc="" FlyBase_Annotation_IDs:CG11411-PA length=2118 UniProt="O76904"	EAKELIEGLPR	3		Synth_2		0.3631
22952	904.5047	3	0.2070	0.98	-4.32	EAKELIEGLPR	3		Synth_2		FYAAKPAAPAGKK	5		FBgn0034579	mRpL54 desc="mitochondrial ribosomal protein L54" FlyBase_Annotation_IDs:CG9353-PA length=132 UniProt="Q8T9B2;Q9W2M8"	0.3631
14675	741.08417	3	0.2069	0.93	-4.29	KLCRPR	1	57.02146@C;	FBgn0025390	CG14796 desc="" FlyBase_Annotation_IDs:CG14796-PA length=1795 UniProt="O76894"	EAKELIEGLPR	3		Synth_2		0.3631
11011	770.4351	2	0.2068	0.60	-6.74	KAPAK	1		FBgn0034837	CG9871 desc="" FlyBase_Annotation_IDs:CG9871-PA length=312 UniProt="Q8T3X3;Q9W1T1"	KELDDLR	1		Synth_1		0.3663
23961	962.1934	3	0.2066	0.93	6.10	EAKELIEGLPR	3		Synth_2		SWKTMQRTWLR	3		FBgn0039874	CG2135 desc="" FlyBase_Annotation_IDs:CG2135-PA length=686 UniProt="Q9V9T9"	0.3663
9861	510.60922	3	0.2066	0.75	-9.34	KVSLR	1		FBgn0034837	CG9871 desc="" FlyBase_Annotation_IDs:CG9871-PA length=312 UniProt="Q8T3X3;Q9W1T1"	KDEENR	1		FBgn0037986	CG14736 desc="" FlyBase_Annotation_IDs:CG14736-PB length=495 UniProt="Q8INJ1;Q8INJ2;Q8T3W1;Q9VGD7"	0.3663
26734	544.3227	3	0.2066	0.84	3.07	DRGLKK	5		FBgn0035107	CG1216 desc="" FlyBase_Annotation_IDs:CG1216-PB length=439 UniProt="Q8SXB5;Q9W0U1"	SALGSKSK	6		FBgn0011205	fbl desc="" FlyBase_Annotation_IDs:CG5725-PE length=512 UniProt="Q8I0S6;Q9NHN2;Q9VPG4;Q9VPG5"	0.3663
12939	721.7376	3	0.2066	0.99	7.45	DMKHLK	3		FBgn0036643	Syx8 desc="Syntaxin 8" FlyBase_Annotation_IDs:CG4109-PA length=232 UniProt="Q9VV76"	EAKELIEGLPR	3		Synth_2		0.3663
32754	533.6979	5	0.2066	0.94	1.83	EAKELIEGLPR	3		Synth_2		EVRKELDDLR	4		Synth_1		0.3663
6989	694.40546	3	0.2066	1.00	2.23	FIKRLR	3		FBgn0029816	CG12729 desc="" FlyBase_Annotation_IDs:CG12729-PA length=233 UniProt="Q8T491;Q9W466"	THDDNKLIR	6		FBgn0039024	CG4721 desc="" FlyBase_Annotation_IDs:CG4721-PA length=686 UniProt="Q95U74;Q9VCU1"	0.3663
24262	962.1795	3	0.2065	0.84	-8.38	EAKELIEGLPR	3		Synth_2		SWKTMQRTWLR	3		FBgn0039874	CG2135 desc="" FlyBase_Annotation_IDs:CG2135-PA length=686 UniProt="Q9V9T9"	0.3663
30190	642.34265	5	0.2065	0.91	-3.50	EAKELIEGLPR	3		Synth_2		NGNIGGTGKEQATSTRPK	9		FBgn0037341	CG12746 desc="" FlyBase_Annotation_IDs:CG12746-PC length=412 UniProt="Q8IGV3;Q8IPQ4;Q8T0D6"	0.3663
12896	475.25537	3	0.2065	0.85	-1.29	ESAKK	4		FBgn0034837	CG9871 desc="" FlyBase_Annotation_IDs:CG9871-PA length=312 UniProt="Q8T3X3;Q9W1T1"	SKYGNR	2		FBgn0036757	CG14585 desc="" FlyBase_Annotation_IDs:CG14585-PA length=611 UniProt="Q9VVL1"	0.3663
20590	474.60852	3	0.2064	0.95	-10.14	KAIPR	1		FBgn0037719	bocksbeutel desc="" FlyBase_Annotation_IDs:CG9424-PB length=399 UniProt="Q9VHA7"	SKYFR	2		FBgn0053140	CG33140 desc="" FlyBase_Annotation_IDs:CG33140-PA length=720 UniProt="Q9V4I8"	0.3663
21225	682.16486	4	0.2063	0.88	-3.94	AKLLLKALTPPK	2		FBgn0051665	CG31665 desc="" FlyBase_Annotation_IDs:CG31665-PB length=1101 UniProt="Q8MYS3;Q9VQ47"	IAVHQPEFAKR	10		FBgn0033518	Prx2540-2 desc="Peroxiredoxin 2540" FlyBase_Annotation_IDs:CG11765-PA length=220 UniProt="Q9GPQ0;Q9V5K7"	0.3663
16838	893.8422	3	0.2062	0.80	7.75	EAKELIEGLPR	3		Synth_2		ISSSPAKTLVER	7		FBgn0003715	Tkr desc="" FlyBase_Annotation_IDs:CG16778-PD length=1046 UniProt="P14083;Q9W0W2"	0.3663
30357	628.7101	3	0.2062	1.00	5.96	ESAKK	4		FBgn0034837	CG9871 desc="" FlyBase_Annotation_IDs:CG9871-PA length=312 UniProt="Q8T3X3;Q9W1T1"	AKIILAEGELK	2		FBgn0037986	CG14736 desc="" FlyBase_Annotation_IDs:CG14736-PB length=495 UniProt="Q8INJ1;Q8INJ2;Q8T3W1;Q9VGD7"	0.3663
10400	898.8426	3	0.2061	0.96	2.27	VSYLLTKDLR	7		FBgn0034766	Obp59a desc="Odorant-binding protein 59a" FlyBase_Annotation_IDs:CG13517-PA length=229 UniProt="Q86BF9;Q9W211"	KGNAELFKVSEK	8		FBgn0039709	Cad99C desc="" FlyBase_Annotation_IDs:CG31009-PA length=1706 UniProt="Q9VAF5"	0.3663
17519	474.29092	3	0.2061	1.00	-10.66	KLALR	1		FBgn0034579	mRpL54 desc="mitochondrial ribosomal protein L54" FlyBase_Annotation_IDs:CG9353-PA length=132 UniProt="Q8T9B2;Q9W2M8"	DKKHR	2		FBgn0011726	tsr desc="" FlyBase_Annotation_IDs:CG4254-PA length=148 UniProt="P45594"	0.3663
34095	882.82733	3	0.2061	0.66	-0.74	EAKELIEGLPR	3		Synth_2		EAKELIEGLPR	3		Synth_2		0.3663
8963	656.5879	4	0.2060	0.97	8.19	FTKLR	3		FBgn0010019	Cyp4g1 desc="" FlyBase_Annotation_IDs:CG3972-PA length=556 UniProt="Q9V3S0;Q95U60"	SSLAEEAEDDTEAQAKK	16		FBgn0036291	CG10681 desc="" FlyBase_Annotation_IDs:CG10681-PA length=212 UniProt="Q9VTY4"	0.3663
14751	708.3903	4	0.2060	0.94	-2.42	KWCPSLR	1	57.02146@C;	FBgn0011604	Iswi desc="Imitation SWI" FlyBase_Annotation_IDs:CG8625-PB length=1027 UniProt="Q24368;Q8SX14"	KLLELVLALGNYMNR	1		FBgn0025641	CG14622 desc="" FlyBase_Annotation_IDs:CG14622-PC length=1455 UniProt="Q7YZA4;Q8IRY0;Q8MT16;Q9W5A4"	0.3663
15138	561.5221	5	0.2058	0.99	5.31	EAKELIEGLPR	3		Synth_2		AELVDPAVRGTKR	12		FBgn0029816	CG12729 desc="" FlyBase_Annotation_IDs:CG12729-PA length=233 UniProt="Q8T491;Q9W466"	0.3663
10608	1341.7299	2	0.2058	0.75	4.10	EVRKELDDLR	4		Synth_1		EVRKELDDLR	4		Synth_1		0.3663
13509	674.1263	4	0.2057	1.00	-10.79	VMKLR	3		FBgn0032210	CYLD desc="" FlyBase_Annotation_IDs:CG5603-PB length=551 UniProt="Q8IPC3;Q8IPC4;Q8IPC5;Q8SYF0;Q9VL04"	SSLTASKHLGPEALSRQK	7		FBgn0025390	CG14796 desc="" FlyBase_Annotation_IDs:CG14796-PA length=1795 UniProt="O76894"	0.3663
11042	500.52094	4	0.2057	0.96	-4.22	KELDDLR	1		Synth_1		EAVEEKLR	6		FBgn0011726	tsr desc="" FlyBase_Annotation_IDs:CG4254-PA length=148 UniProt="P45594"	0.3663
21266	922.19293	3	0.2057	0.99	3.27	EAKELIEGLPR	3		Synth_2		LSIQQLASTQKR	11		FBgn0025390	CG14796 desc="" FlyBase_Annotation_IDs:CG14796-PA length=1795 UniProt="O76894"	0.3663
9702	539.30804	5	0.2056	0.99	1.45	LAAKNPNTFGK	4		FBgn0035710	SP1173 desc="" FlyBase_Annotation_IDs:CG10121-PD length=741 UniProt="Q8MQS1;Q9NGV3;Q9VRY1"	KHRYVIFYIR	1		FBgn0011726	tsr desc="" FlyBase_Annotation_IDs:CG4254-PA length=148 UniProt="P45594"	0.3663
10823	508.2915	3	0.2056	0.97	-8.82	LKNHR	2		FBgn0051284	CG31284 desc="" FlyBase_Annotation_IDs:CG31284-PA length=986 UniProt="Q9VHY7"	RMQKR	4		FBgn0036757	CG14585 desc="" FlyBase_Annotation_IDs:CG14585-PA length=611 UniProt="Q9VVL1"	0.3663
20856	497.62302	3	0.2056	0.78	-2.62	KAYRK	1		FBgn0038145	CG8863 desc="" FlyBase_Annotation_IDs:CG8863-PC length=403 UniProt="Q9VFV9"	KAWQR	1		FBgn0034837	CG9871 desc="" FlyBase_Annotation_IDs:CG9871-PA length=312 UniProt="Q8T3X3;Q9W1T1"	0.3663
11984	663.1336	4	0.2056	0.93	0.46	AFKDVPFLIR	3		FBgn0027780	U26 desc="" FlyBase_Annotation_IDs:CG13401-PA length=1012 UniProt="Q9U973;Q9VLL0"	QISFQKSSLIR	6		FBgn0032207	CG5640 desc="" FlyBase_Annotation_IDs:CG5640-PB length=939 UniProt="Q8MQK3;Q9VL07"	0.3663
26508	716.66693	4	0.2055	0.98	7.16	EPHVDKRLR	6		FBgn0053140	CG33140 desc="" FlyBase_Annotation_IDs:CG33140-PA length=720 UniProt="Q9V4I8"	KTDLQSRILSFLR	1		FBgn0003612	Su(var)2-10 desc="Suppressor of variegation 2-10" FlyBase_Annotation_IDs:CG8068-PD length=601 UniProt="Q8IGK3;Q8MKT3;Q8MKT4;Q8MKT5;Q8MKT6;Q9I7E6;Q9I7E7;Q9XYM4;Q9XYM5"	0.3663
27691	607.6603	3	0.2055	0.97	3.22	KMMGR	1		FBgn0050035	CG30035 desc="" FlyBase_Annotation_IDs:CG30035-PB length=489 UniProt="Q86P59;Q9V608;Q9V609"	KLGAEISSEK	1		FBgn0033902	CG8309 desc="" FlyBase_Annotation_IDs:CG8309-PA length=387 UniProt="Q9V6X8"	0.3663
12744	670.1388	4	0.2053	0.98	-0.36	KTTTSPKTTK	1		FBgn0025390	CG14796 desc="" FlyBase_Annotation_IDs:CG14796-PA length=1795 UniProt="O76894"	IAHRPNETLKLR	10		FBgn0013974	Gyc76C desc="" FlyBase_Annotation_IDs:CG8742-PB length=1525 UniProt="Q24051;Q24305;Q8IQV3"	0.3663
7655	820.1975	4	0.2053	0.93	7.00	QISFQKSSLIR	6		FBgn0032207	CG5640 desc="" FlyBase_Annotation_IDs:CG5640-PB length=939 UniProt="Q8MQK3;Q9VL07"	EASDVMSENKITLQLR	10		FBgn0037986	CG14736 desc="" FlyBase_Annotation_IDs:CG14736-PB length=495 UniProt="Q8INJ1;Q8INJ2;Q8T3W1;Q9VGD7"	0.3663
20826	839.4702	3	0.2053	0.99	9.90	HYRHQQKK	7		FBgn0025641	CG14622 desc="" FlyBase_Annotation_IDs:CG14622-PC length=1455 UniProt="Q7YZA4;Q8IRY0;Q8MT16;Q9W5A4"	EAKELIEGLPR	3		Synth_2		0.3663
17715	682.1625	4	0.2053	0.93	-6.00	FIKRLR	3		FBgn0029816	CG12729 desc="" FlyBase_Annotation_IDs:CG12729-PA length=233 UniProt="Q8T491;Q9W466"	QLISLDLVSKSGQVIR	10		FBgn0037530	CG2943 desc="" FlyBase_Annotation_IDs:CG2943-PA length=915 UniProt="Q95TQ6;Q9VHY6"	0.3663
12900	682.6113	4	0.2053	0.97	1.88	TTWKHDIR	4		FBgn0040322	GNBP2 desc="Gram-negative bacteria binding protein 2" FlyBase_Annotation_IDs:CG4144-PA length=432 UniProt="Q9VVR4;Q8IQT6;Q8IQT7;Q95U68"	VKKSFEFPMQHR	2		FBgn0051665	CG31665 desc="" FlyBase_Annotation_IDs:CG31665-PB length=1101 UniProt="Q8MYS3;Q9VQ47"	0.3663
7502	524.8789	5	0.2051	0.92	-2.24	GKAGDFTSFER	2		FBgn0037530	CG2943 desc="" FlyBase_Annotation_IDs:CG2943-PA length=915 UniProt="Q95TQ6;Q9VHY6"	GKPVQDKDLLR	2		FBgn0039024	CG4721 desc="" FlyBase_Annotation_IDs:CG4721-PA length=686 UniProt="Q95U74;Q9VCU1"	0.3663
17137	740.42334	4	0.2051	0.97	-10.40	ILKER	3		FBgn0035107	CG1216 desc="" FlyBase_Annotation_IDs:CG1216-PB length=439 UniProt="Q8SXB5;Q9W0U1"	YVRLFIVIPKTATEEDIR	10		FBgn0035526	CG1316 desc="" FlyBase_Annotation_IDs:CG1316-PA length=470 UniProt="Q9VZE4"	0.3663
1624	786.0948	3	0.2051	0.87	4.87	KNYMR	1		FBgn0034656	CG17922 desc="" FlyBase_Annotation_IDs:CG17922-PA length=1040 UniProt="Q8IH43;Q95SL0;Q9W2D5"	LNALGNWIEPPKR	12		FBgn0011604	Iswi desc="Imitation SWI" FlyBase_Annotation_IDs:CG8625-PB length=1027 UniProt="Q24368;Q8SX14"	0.3663
222	626.3442	3	0.2050	0.77	-4.49	KSADMLK	1		FBgn0039024	CG4721 desc="" FlyBase_Annotation_IDs:CG4721-PA length=686 UniProt="Q95U74;Q9VCU1"	KTRSQTAR	1		FBgn0003612	Su(var)2-10 desc="Suppressor of variegation 2-10" FlyBase_Annotation_IDs:CG8068-PD length=601 UniProt="Q8IGK3;Q8MKT3;Q8MKT4;Q8MKT5;Q8MKT6;Q9I7E6;Q9I7E7;Q9XYM4;Q9XYM5"	0.3706
11950	894.1519	3	0.2050	1.00	0.36	FKRSEFSTLR	2		FBgn0031534	CG2774 desc="" FlyBase_Annotation_IDs:CG2774-PA length=458 UniProt="Q8MS29;Q9VQQ6"	EVRKELDDLR	4		Synth_1		0.3706
19846	848.47565	3	0.2049	0.97	-0.77	EMKIFVGLSK	3		FBgn0011604	Iswi desc="Imitation SWI" FlyBase_Annotation_IDs:CG8625-PB length=1027 UniProt="Q24368;Q8SX14"	EAKELIEGLPR	3		Synth_2		0.3706
31799	666.87024	4	0.2049	0.93	1.47	EAKELIEGLPR	3		Synth_2		EVRKELDDLR	4		Synth_1		0.3706
13413	888.8265	3	0.2048	0.94	3.67	EAKELIEGLPR	3		Synth_2		EVRKELDDLR	4		Synth_1		0.3706
12077	674.1143	4	0.2047	0.97	-8.16	VSTVTITTKK	9		FBgn0025390	CG14796 desc="" FlyBase_Annotation_IDs:CG14796-PA length=1795 UniProt="O76894"	TLEDIERKMMGR	8		FBgn0050035	CG30035 desc="" FlyBase_Annotation_IDs:CG30035-PB length=489 UniProt="Q86P59;Q9V608;Q9V609"	0.3706
18099	630.1143	4	0.2047	0.95	-1.16	KTKPK	1		FBgn0051224	CG31224 desc="" FlyBase_Annotation_IDs:CG31224-PA length=1784 UniProt="Q86NX5;Q8IG87;Q8T3J8;Q9VE54"	NQVQTIIQHEKAEIK	11		FBgn0046879	Obp56c desc="Odorant-binding protein 56c" FlyBase_Annotation_IDs:CG30128-PB length=245 UniProt="Q9V8Y3"	0.3706
32976	669.3859	4	0.2047	0.97	-5.02	KVSLR	1		FBgn0034837	CG9871 desc="" FlyBase_Annotation_IDs:CG9871-PA length=312 UniProt="Q8T3X3;Q9W1T1"	YEFLMLGIQPVIDKLR	14		FBgn0025641	CG14622 desc="" FlyBase_Annotation_IDs:CG14622-PC length=1455 UniProt="Q7YZA4;Q8IRY0;Q8MT16;Q9W5A4"	0.3706
3010	786.42773	3	0.2046	1.00	-1.14	AKEQK	2		FBgn0003715	Tkr desc="" FlyBase_Annotation_IDs:CG16778-PD length=1046 UniProt="P14083;Q9W0W2"	KQPDFNFRNPVVR	1		FBgn0033294	CG8693 desc="" FlyBase_Annotation_IDs:CG8693-PA length=579 UniProt="Q9V4T9"	0.3706
18351	536.1124	5	0.2046	0.99	9.95	EAKELIEGLPR	3		Synth_2		TNHLVLAKNFK	8		FBgn0050015	CG30015 desc="" FlyBase_Annotation_IDs:CG30015-PA length=1462 UniProt="Q8T0M2;Q95U05;Q9V5Q8"	0.3706
34035	607.3238	3	0.2045	0.85	-10.20	KNASKAK	5		FBgn0034837	CG9871 desc="" FlyBase_Annotation_IDs:CG9871-PA length=312 UniProt="Q8T3X3;Q9W1T1"	EIMKEMR	4		FBgn0013974	Gyc76C desc="" FlyBase_Annotation_IDs:CG8742-PB length=1525 UniProt="Q24051;Q24305;Q8IQV3"	0.3706
5958	496.01743	4	0.2045	0.96	6.84	EQEKR	4		FBgn0032207	CG5640 desc="" FlyBase_Annotation_IDs:CG5640-PB length=939 UniProt="Q8MQK3;Q9VL07"	LDGISDPKPGR	8		FBgn0026679	l(1)G0095 desc="" FlyBase_Annotation_IDs:CG12113-PA length=1022 UniProt="Q9W3E1"	0.3706
9269	639.72406	5	0.2045	0.96	1.83	KLALK	1		FBgn0038145	CG8863 desc="" FlyBase_Annotation_IDs:CG8863-PC length=403 UniProt="Q9VFV9"	NSVCQCKLGYSANANQNQCIR	7	57.02146@C;	FBgn0038098	CG7381 desc="" FlyBase_Annotation_IDs:CG7381-PB length=625 UniProt="Q8IGX5;Q8IGX9;Q8INI1;Q8MSQ3;Q9VG15"	0.3706
18901	880.8498	3	0.2044	0.97	7.77	KMILFIGASLR	1		FBgn0051263	CG31263 desc="" FlyBase_Annotation_IDs:CG31263-PA length=160 UniProt="Q8INA4"	EAKELIEGLPR	3		Synth_2		0.3706
7098	414.83075	5	0.2044	0.99	-7.55	QGSKSSRR	4		FBgn0052046	CG32046 desc="" FlyBase_Annotation_IDs:CG32046-PB length=1218 UniProt="Q8IQC8;Q8SXS6;Q960H7;Q9VT45"	SKAGPQPSKK	2		FBgn0034837	CG9871 desc="" FlyBase_Annotation_IDs:CG9871-PA length=312 UniProt="Q8T3X3;Q9W1T1"	0.3706
15517	736.427	4	0.2043	0.96	9.13	KVSYLLTKDLR	8		FBgn0034766	Obp59a desc="Odorant-binding protein 59a" FlyBase_Annotation_IDs:CG13517-PA length=229 UniProt="Q86BF9;Q9W211"	ASKAFGIPSSTLYK	3		FBgn0004399	psq desc="" FlyBase_Annotation_IDs:CG2368-PD length=645 UniProt="Q24455;Q24457;Q8MKX3;Q9V5N1"	0.3706
7288	578.8154	4	0.2042	0.90	-7.08	KEQELDLR	1		FBgn0025641	CG14622 desc="" FlyBase_Annotation_IDs:CG14622-PC length=1455 UniProt="Q7YZA4;Q8IRY0;Q8MT16;Q9W5A4"	KNSSGRPSALK	1		FBgn0038098	CG7381 desc="" FlyBase_Annotation_IDs:CG7381-PB length=625 UniProt="Q8IGX5;Q8IGX9;Q8INI1;Q8MSQ3;Q9VG15"	0.3706
17229	682.64886	4	0.2042	0.99	-2.06	SLPKSYDIK	4		FBgn0040282	SP1029 desc="" FlyBase_Annotation_IDs:CG11956-PC length=932 UniProt="Q960U1;Q9NH67;Q9VAM0"	AITKLEALKLHFR	4		FBgn0039024	CG4721 desc="" FlyBase_Annotation_IDs:CG4721-PA length=686 UniProt="Q95U74;Q9VCU1"	0.3706
15689	572.52014	5	0.2041	1.00	-2.99	LKKMR	2		FBgn0013974	Gyc76C desc="" FlyBase_Annotation_IDs:CG8742-PB length=1525 UniProt="Q24051;Q24305;Q8IQV3"	VKLFEDIEQSNVVAEGIR	2		FBgn0051284	CG31284 desc="" FlyBase_Annotation_IDs:CG31284-PA length=986 UniProt="Q9VHY7"	0.3706
9906	670.7233	3	0.2041	0.90	-6.99	KLALR	1		FBgn0034579	mRpL54 desc="mitochondrial ribosomal protein L54" FlyBase_Annotation_IDs:CG9353-PA length=132 UniProt="Q8T9B2;Q9W2M8"	EVRKELDDLR	4		Synth_1		0.3706
4094	690.0279	3	0.2041	0.96	2.83	KPPTK	1		FBgn0035710	SP1173 desc="" FlyBase_Annotation_IDs:CG10121-PD length=741 UniProt="Q8MQS1;Q9NGV3;Q9VRY1"	SYKTFNERCR	3	57.02146@C;	FBgn0036909	CG15881 desc="" FlyBase_Annotation_IDs:CG15881-PA length=136 UniProt="Q9VW41"	0.3706
18456	700.902	4	0.2041	0.99	8.46	QKVSNTTLR	2		FBgn0021764	sdk desc="sidekick" FlyBase_Annotation_IDs:CG5227-PB length=2224 UniProt="O97394;Q86BQ7;Q86P54;Q9U1M1"	RDLVISLQNSTSKR	13		FBgn0029816	CG12729 desc="" FlyBase_Annotation_IDs:CG12729-PA length=233 UniProt="Q8T491;Q9W466"	0.3706
16593	893.8459	3	0.2040	0.94	-5.65	EAKELIEGLPR	3		Synth_2		KGTSALNVITRK	1		FBgn0051284	CG31284 desc="" FlyBase_Annotation_IDs:CG31284-PA length=986 UniProt="Q9VHY7"	0.3706
18561	816.07043	5	0.2040	0.99	5.33	IKIKYPDQHMHTVVPK	2		FBgn0026679	l(1)G0095 desc="" FlyBase_Annotation_IDs:CG12113-PA length=1022 UniProt="Q9W3E1"	VVLCVKPLNPSEKRLPR	6	57.02146@C;	FBgn0051284	CG31284 desc="" FlyBase_Annotation_IDs:CG31284-PA length=986 UniProt="Q9VHY7"	0.3706
15109	940.8636	3	0.2039	0.96	8.14	VSYLLTKDLR	7		FBgn0034766	Obp59a desc="Odorant-binding protein 59a" FlyBase_Annotation_IDs:CG13517-PA length=229 UniProt="Q86BF9;Q9W211"	GSDVMKELNTLLR	6		FBgn0052046	CG32046 desc="" FlyBase_Annotation_IDs:CG32046-PB length=1218 UniProt="Q8IQC8;Q8SXS6;Q960H7;Q9VT45"	0.3706
21935	485.95712	3	0.2039	0.95	-4.53	KEGLR	1		FBgn0010019	Cyp4g1 desc="" FlyBase_Annotation_IDs:CG3972-PA length=556 UniProt="Q9V3S0;Q95U60"	DRGLKK	5		FBgn0035107	CG1216 desc="" FlyBase_Annotation_IDs:CG1216-PB length=439 UniProt="Q8SXB5;Q9W0U1"	0.3706
11242	663.1381	4	0.2038	0.96	-8.94	VSTVTITTKK	9		FBgn0025390	CG14796 desc="" FlyBase_Annotation_IDs:CG14796-PA length=1795 UniProt="O76894"	QISFQKSSLIRK	6		FBgn0032207	CG5640 desc="" FlyBase_Annotation_IDs:CG5640-PB length=939 UniProt="Q8MQK3;Q9VL07"	0.3706
30269	506.0244	4	0.2037	0.90	-1.27	KGYVHFK	1		FBgn0038098	CG7381 desc="" FlyBase_Annotation_IDs:CG7381-PB length=625 UniProt="Q8IGX5;Q8IGX9;Q8INI1;Q8MSQ3;Q9VG15"	WKCAVVSR	2	57.02146@C;	FBgn0051912	CG31912 desc="" FlyBase_Annotation_IDs:CG31912-PA length=254 UniProt="Q8IPK3"	0.3706
18734	900.17084	3	0.2037	0.86	-5.34	EAKELIEGLPR	3		Synth_2		QISFQKSSLIR	6		FBgn0032207	CG5640 desc="" FlyBase_Annotation_IDs:CG5640-PB length=939 UniProt="Q8MQK3;Q9VL07"	0.3706
7323	884.52234	2	0.2036	1.00	3.39	KLALR	1		FBgn0034579	mRpL54 desc="mitochondrial ribosomal protein L54" FlyBase_Annotation_IDs:CG9353-PA length=132 UniProt="Q8T9B2;Q9W2M8"	KEQELDLR	1		FBgn0025641	CG14622 desc="" FlyBase_Annotation_IDs:CG14622-PC length=1455 UniProt="Q7YZA4;Q8IRY0;Q8MT16;Q9W5A4"	0.3706
15467	894.81244	3	0.2036	0.92	-6.92	EVRKELDDLR	4		Synth_1		EVRKELDDLR	4		Synth_1		0.3706
21238	876.4883	3	0.2035	0.95	-9.48	KNVPQPTNPLK	1		FBgn0025641	CG14622 desc="" FlyBase_Annotation_IDs:CG14622-PC length=1455 UniProt="Q7YZA4;Q8IRY0;Q8MT16;Q9W5A4"	EAKELIEGLPR	3		Synth_2		0.3706
12831	888.8228	3	0.2033	0.97	-0.46	EAKELIEGLPR	3		Synth_2		EVRKELDDLR	4		Synth_1		0.3706
9785	804.4206	3	0.2031	1.00	0.41	THDDNKLIR	6		FBgn0039024	CG4721 desc="" FlyBase_Annotation_IDs:CG4721-PA length=686 UniProt="Q95U74;Q9VCU1"	HFKAFDELR	3		FBgn0039874	CG2135 desc="" FlyBase_Annotation_IDs:CG2135-PA length=686 UniProt="Q9V9T9"	0.3766
11820	516.5566	4	0.2031	0.95	4.03	KSAPPKR	6		FBgn0034837	CG9871 desc="" FlyBase_Annotation_IDs:CG9871-PA length=312 UniProt="Q8T3X3;Q9W1T1"	KDPEVGKTIR	1		FBgn0033518	Prx2540-2 desc="Peroxiredoxin 2540" FlyBase_Annotation_IDs:CG11765-PA length=220 UniProt="Q9GPQ0;Q9V5K7"	0.3766
13589	887.8377	3	0.2031	0.98	-3.21	WTKIEQTRK	3		FBgn0021764	sdk desc="sidekick" FlyBase_Annotation_IDs:CG5227-PB length=2224 UniProt="O97394;Q86BQ7;Q86P54;Q9U1M1"	YGKSLKLEQLR	3		FBgn0003715	Tkr desc="" FlyBase_Annotation_IDs:CG16778-PD length=1046 UniProt="P14083;Q9W0W2"	0.3766
15053	544.1013	5	0.2031	0.95	-1.44	KGQFR	1		FBgn0035710	SP1173 desc="" FlyBase_Annotation_IDs:CG10121-PD length=741 UniProt="Q8MQS1;Q9NGV3;Q9VRY1"	FPLDVEKITQAWEVLR	7		FBgn0032613	CG13283 desc="" FlyBase_Annotation_IDs:CG13283-PA length=652 UniProt="Q9VJH0"	0.3766
25845	695.9207	4	0.2030	0.90	7.82	DFKVNIIK	3		FBgn0031534	CG2774 desc="" FlyBase_Annotation_IDs:CG2774-PA length=458 UniProt="Q8MS29;Q9VQQ6"	LLIVISNQQKQNLR	10		FBgn0051284	CG31284 desc="" FlyBase_Annotation_IDs:CG31284-PA length=986 UniProt="Q9VHY7"	0.3766
29494	674.63635	4	0.2030	0.99	8.97	VLPEHAKR	7		FBgn0032210	CYLD desc="" FlyBase_Annotation_IDs:CG5603-PB length=551 UniProt="Q8IPC3;Q8IPC4;Q8IPC5;Q8SYF0;Q9VL04"	NSSKVEHAIQVQLR	4		FBgn0003612	Su(var)2-10 desc="Suppressor of variegation 2-10" FlyBase_Annotation_IDs:CG8068-PD length=601 UniProt="Q8IGK3;Q8MKT3;Q8MKT4;Q8MKT5;Q8MKT6;Q9I7E6;Q9I7E7;Q9XYM4;Q9XYM5"	0.3766
10880	542.07806	5	0.2030	0.98	9.57	QEAELKKR	7		FBgn0025641	CG14622 desc="" FlyBase_Annotation_IDs:CG14622-PC length=1455 UniProt="Q7YZA4;Q8IRY0;Q8MT16;Q9W5A4"	TNEMTASKEGQESR	8		FBgn0037341	CG12746 desc="" FlyBase_Annotation_IDs:CG12746-PC length=412 UniProt="Q8IGV3;Q8IPQ4;Q8T0D6"	0.3766
13882	798.7598	3	0.2029	0.87	6.12	KCIPPR	1	57.02146@C;	FBgn0027360	Tim10 desc="" FlyBase_Annotation_IDs:CG9878-PB length=92 UniProt="Q9W2D6;Q9Y0V7"	EADVEPELKGLMR	9		FBgn0050035	CG30035 desc="" FlyBase_Annotation_IDs:CG30035-PB length=489 UniProt="Q86P59;Q9V608;Q9V609"	0.3766
24003	931.8672	3	0.2028	0.97	2.01	EAKELIEGLPR	3		Synth_2		QVKQKVSNTTLR	3		FBgn0021764	sdk desc="sidekick" FlyBase_Annotation_IDs:CG5227-PB length=2224 UniProt="O97394;Q86BQ7;Q86P54;Q9U1M1"	0.3766
16020	679.6505	4	0.2027	0.98	1.08	RKQARPR	2		FBgn0003715	Tkr desc="" FlyBase_Annotation_IDs:CG16778-PD length=1046 UniProt="P14083;Q9W0W2"	IGEKPIFASPLELPR	4		FBgn0027780	U26 desc="" FlyBase_Annotation_IDs:CG13401-PA length=1012 UniProt="Q9U973;Q9VLL0"	0.3766
18611	484.63535	3	0.2027	0.91	-8.92	KAIPR	1		FBgn0037719	bocksbeutel desc="" FlyBase_Annotation_IDs:CG9424-PB length=399 UniProt="Q9VHA7"	TKNVLR	2		FBgn0034837	CG9871 desc="" FlyBase_Annotation_IDs:CG9871-PA length=312 UniProt="Q8T3X3;Q9W1T1"	0.3766
12050	660.59973	4	0.2027	0.95	-4.63	IKNEK	2		FBgn0011604	Iswi desc="Imitation SWI" FlyBase_Annotation_IDs:CG8625-PB length=1027 UniProt="Q24368;Q8SX14"	LAPKSEPQATHHPSTNR	4		FBgn0050015	CG30015 desc="" FlyBase_Annotation_IDs:CG30015-PA length=1462 UniProt="Q8T0M2;Q95U05;Q9V5Q8"	0.3766
25433	699.91907	4	0.2025	0.97	-9.61	QVKKPPTK	3		FBgn0035710	SP1173 desc="" FlyBase_Annotation_IDs:CG10121-PD length=741 UniProt="Q8MQS1;Q9NGV3;Q9VRY1"	SLATPANPKPKPKRTK	13		FBgn0034837	CG9871 desc="" FlyBase_Annotation_IDs:CG9871-PA length=312 UniProt="Q8T3X3;Q9W1T1"	0.3807
22792	876.4937	3	0.2025	0.94	-3.25	KNVPQPTNPLK	1		FBgn0025641	CG14622 desc="" FlyBase_Annotation_IDs:CG14622-PC length=1455 UniProt="Q7YZA4;Q8IRY0;Q8MT16;Q9W5A4"	EAKELIEGLPR	3		Synth_2		0.3807
12059	538.9066	5	0.2024	0.99	-5.45	LTEKK	4		FBgn0035378	CG9973 desc="" FlyBase_Annotation_IDs:CG9973-PA length=753 UniProt="Q9VZX2"	YEFLMLGIQPVIDKLR	14		FBgn0025641	CG14622 desc="" FlyBase_Annotation_IDs:CG14622-PC length=1455 UniProt="Q7YZA4;Q8IRY0;Q8MT16;Q9W5A4"	0.3807
12623	520.2933	5	0.2024	0.95	1.88	VVSGTKVKR	8		FBgn0039386	CG5948 desc="" FlyBase_Annotation_IDs:CG5948-PA length=270 UniProt="Q9VBK8"	EADVEPELKGLMR	9		FBgn0050035	CG30035 desc="" FlyBase_Annotation_IDs:CG30035-PB length=489 UniProt="Q86P59;Q9V608;Q9V609"	0.3807
27382	539.5084	5	0.2023	1.00	9.88	VSYLLTKDLR	7		FBgn0034766	Obp59a desc="Odorant-binding protein 59a" FlyBase_Annotation_IDs:CG13517-PA length=229 UniProt="Q86BF9;Q9W211"	DQATEGLKAFIR	8		FBgn0031760	Tsp26A desc="Tetraspanin 26A" FlyBase_Annotation_IDs:CG9093-PA length=269 UniProt="Q9VMJ6"	0.3807
18577	929.53204	3	0.2023	0.97	-2.02	GKPVQDKDLLR	2		FBgn0039024	CG4721 desc="" FlyBase_Annotation_IDs:CG4721-PA length=686 UniProt="Q95U74;Q9VCU1"	AVHEADLKIKTR	8		FBgn0050015	CG30015 desc="" FlyBase_Annotation_IDs:CG30015-PA length=1462 UniProt="Q8T0M2;Q95U05;Q9V5Q8"	0.3807
9371	770.77515	3	0.2023	0.99	9.83	AEQRKLR	5		FBgn0036909	CG15881 desc="" FlyBase_Annotation_IDs:CG15881-PA length=136 UniProt="Q9VW41"	EVRKELDDLR	4		Synth_1		0.3807
3516	764.0567	3	0.2022	0.98	-1.17	QEAELKK	6		FBgn0025641	CG14622 desc="" FlyBase_Annotation_IDs:CG14622-PC length=1455 UniProt="Q7YZA4;Q8IRY0;Q8MT16;Q9W5A4"	EQDMSSIQGKGK	10		FBgn0011716	FlyBase_Annotation_IDs:CG31020-PA length=565 UniProt=""	0.3807
14983	573.83514	4	0.2022	0.93	-1.17	KGVFTR	1		FBgn0039874	CG2135 desc="" FlyBase_Annotation_IDs:CG2135-PA length=686 UniProt="Q9V9T9"	FYAAKPAAPAGKKK	5		FBgn0034579	mRpL54 desc="mitochondrial ribosomal protein L54" FlyBase_Annotation_IDs:CG9353-PA length=132 UniProt="Q8T9B2;Q9W2M8"	0.3807
19645	813.03375	5	0.2021	0.98	7.70	GNKFDCVNVYNK	3	57.02146@C;	FBgn0040097	lectin-30A desc="" FlyBase_Annotation_IDs:CG17011-PA length=223 UniProt="Q9VLD5"	WKIELEIEGLLWKIDPNEIK	2		FBgn0013974	Gyc76C desc="" FlyBase_Annotation_IDs:CG8742-PB length=1525 UniProt="Q24051;Q24305;Q8IQV3"	0.3807
9955	550.92163	5	0.2021	0.96	-8.08	KDPEVGKTIR	1		FBgn0033518	Prx2540-2 desc="Peroxiredoxin 2540" FlyBase_Annotation_IDs:CG11765-PA length=220 UniProt="Q9GPQ0;Q9V5K7"	AKIILAEGELKASK	2		FBgn0037986	CG14736 desc="" FlyBase_Annotation_IDs:CG14736-PB length=495 UniProt="Q8INJ1;Q8INJ2;Q8T3W1;Q9VGD7"	0.3807
26560	957.54767	3	0.2021	0.99	10.89	EAKELIEGLPR	3		Synth_2		VSYLLTKDLRDR	7		FBgn0034766	Obp59a desc="Odorant-binding protein 59a" FlyBase_Annotation_IDs:CG13517-PA length=229 UniProt="Q86BF9;Q9W211"	0.3807
26787	669.63776	4	0.2021	1.00	1.10	KSNVAAEKR	8		FBgn0040282	SP1029 desc="" FlyBase_Annotation_IDs:CG11956-PC length=932 UniProt="Q960U1;Q9NH67;Q9VAM0"	SPMAEAILKHLVVK	9		FBgn0051469	CG31469 desc="" FlyBase_Annotation_IDs:CG31469-PA length=164 UniProt="Q8ING6"	0.3807
7273	511.0729	5	0.2020	1.00	-5.84	QEAELKKR	6		FBgn0025641	CG14622 desc="" FlyBase_Annotation_IDs:CG14622-PC length=1455 UniProt="Q7YZA4;Q8IRY0;Q8MT16;Q9W5A4"	LVKDIYGGDYNR	3		FBgn0011205	fbl desc="" FlyBase_Annotation_IDs:CG5725-PE length=512 UniProt="Q8I0S6;Q9NHN2;Q9VPG4;Q9VPG5"	0.3807
22385	956.23364	3	0.2020	0.86	11.16	EAKELIEGLPR	3		Synth_2		IRAFKDVPFLIR	5		FBgn0027780	U26 desc="" FlyBase_Annotation_IDs:CG13401-PA length=1012 UniProt="Q9U973;Q9VLL0"	0.3807
30154	584.70184	3	0.2020	0.96	1.53	KAIPR	1		FBgn0037719	bocksbeutel desc="" FlyBase_Annotation_IDs:CG9424-PB length=399 UniProt="Q9VHA7"	IKELKFPR	2		FBgn0013974	Gyc76C desc="" FlyBase_Annotation_IDs:CG8742-PB length=1525 UniProt="Q24051;Q24305;Q8IQV3"	0.3859
10885	509.95602	3	0.2019	1.00	-1.28	KPTPTK	1		FBgn0039874	CG2135 desc="" FlyBase_Annotation_IDs:CG2135-PA length=686 UniProt="Q9V9T9"	KAVMDR	1		FBgn0052046	CG32046 desc="" FlyBase_Annotation_IDs:CG32046-PB length=1218 UniProt="Q8IQC8;Q8SXS6;Q960H7;Q9VT45"	0.3859
22990	530.09973	5	0.2019	0.81	0.00	EAKELIEGLPR	3		Synth_2		EAKELIEGLPR	3		Synth_2		0.3859
11943	558.927	5	0.2018	0.98	11.29	RKQARPR	2		FBgn0003715	Tkr desc="" FlyBase_Annotation_IDs:CG16778-PD length=1046 UniProt="P14083;Q9W0W2"	NFSLIIHSGVHFSKR	14		FBgn0034837	CG9871 desc="" FlyBase_Annotation_IDs:CG9871-PA length=312 UniProt="Q8T3X3;Q9W1T1"	0.3859
16305	727.15204	4	0.2018	0.97	-9.33	VSYLLTKDLR	7		FBgn0034766	Obp59a desc="Odorant-binding protein 59a" FlyBase_Annotation_IDs:CG13517-PA length=229 UniProt="Q86BF9;Q9W211"	RFLDIDKQQELR	7		FBgn0030614	CG9072 desc="" FlyBase_Annotation_IDs:CG9072-PA length=149 UniProt="Q9VXY1"	0.3859
8043	467.93835	3	0.2018	0.99	-6.36	ESAKK	4		FBgn0034837	CG9871 desc="" FlyBase_Annotation_IDs:CG9871-PA length=312 UniProt="Q8T3X3;Q9W1T1"	KWQIK	1		FBgn0032170	CG4658 desc="" FlyBase_Annotation_IDs:CG4658-PC length=526 UniProt="Q9VL57"	0.3859
13050	701.39136	4	0.2018	0.95	2.61	KPQRRK	1		FBgn0051224	CG31224 desc="" FlyBase_Annotation_IDs:CG31224-PA length=1784 UniProt="Q86NX5;Q8IG87;Q8T3J8;Q9VE54"	LALKYHPDKNPNEGEK	9		FBgn0038145	CG8863 desc="" FlyBase_Annotation_IDs:CG8863-PC length=403 UniProt="Q9VFV9"	0.3859
23531	904.1683	3	0.2018	0.87	-2.97	EAKELIEGLPR	3		Synth_2		EIMKEMRLLR	4		FBgn0013974	Gyc76C desc="" FlyBase_Annotation_IDs:CG8742-PB length=1525 UniProt="Q24051;Q24305;Q8IQV3"	0.3859
7186	820.6837	4	0.2018	0.99	-1.04	KTTTSPKTTK	1		FBgn0025390	CG14796 desc="" FlyBase_Annotation_IDs:CG14796-PA length=1795 UniProt="O76894"	EASKVSLGEMDKDIQMLR	12		FBgn0025641	CG14622 desc="" FlyBase_Annotation_IDs:CG14622-PC length=1455 UniProt="Q7YZA4;Q8IRY0;Q8MT16;Q9W5A4"	0.3859
15096	675.6239	4	0.2018	0.96	-6.51	ELKFPR	3		FBgn0013974	Gyc76C desc="" FlyBase_Annotation_IDs:CG8742-PB length=1525 UniProt="Q24051;Q24305;Q8IQV3"	TPLLSAKFLFDDHIR	7		FBgn0038427	CG12753 desc="" FlyBase_Annotation_IDs:CG12753-PA length=1067 UniProt="Q8MRD4;Q9VEV4"	0.3859
14591	896.1507	3	0.2017	0.98	-7.73	KEQELDLR	1		FBgn0025641	CG14622 desc="" FlyBase_Annotation_IDs:CG14622-PC length=1455 UniProt="Q7YZA4;Q8IRY0;Q8MT16;Q9W5A4"	KEALQLVFMLGNR	1		FBgn0026679	l(1)G0095 desc="" FlyBase_Annotation_IDs:CG12113-PA length=1022 UniProt="Q9W3E1"	0.3859
10103	570.9285	5	0.2016	0.97	1.46	KQLLRLR	1		FBgn0052046	CG32046 desc="" FlyBase_Annotation_IDs:CG32046-PB length=1218 UniProt="Q8IQC8;Q8SXS6;Q960H7;Q9VT45"	KANYAVDAYFREALR	1		FBgn0011604	Iswi desc="Imitation SWI" FlyBase_Annotation_IDs:CG8625-PB length=1027 UniProt="Q24368;Q8SX14"	0.3859
13061	915.85956	3	0.2016	0.97	4.98	EVRKELDDLR	4		Synth_1		KVSYLLTKDLR	1		FBgn0034766	Obp59a desc="Odorant-binding protein 59a" FlyBase_Annotation_IDs:CG13517-PA length=229 UniProt="Q86BF9;Q9W211"	0.3859
20184	888.8189	3	0.2014	0.87	-4.86	EAKELIEGLPR	3		Synth_2		EVRKELDDLR	4		Synth_1		0.3859
12543	903.4807	3	0.2014	0.97	-6.58	KELDDLR	1		Synth_1		AAENLELEKEGVPRK	9		FBgn0025390	CG14796 desc="" FlyBase_Annotation_IDs:CG14796-PA length=1795 UniProt="O76894"	0.3866
6682	513.2749	4	0.2014	1.00	-4.17	DSSKQRR	4		FBgn0038427	CG12753 desc="" FlyBase_Annotation_IDs:CG12753-PA length=1067 UniProt="Q8MRD4;Q9VEV4"	SPPFFKWK	6		FBgn0040097	lectin-30A desc="" FlyBase_Annotation_IDs:CG17011-PA length=223 UniProt="Q9VLD5"	0.3866
24063	966.54266	3	0.2014	0.97	-6.91	EAKELIEGLPR	3		Synth_2		SSPKHGGSIILTPVL	4		FBgn0051522	CG31522 desc="" FlyBase_Annotation_IDs:CG31522-PC length=76 UniProt="Q8IPL7;Q8IPL8;Q8T0D0;Q9VN29"	0.3866
13311	552.92413	5	0.2013	0.93	11.24	KINLSIIAPR	1		FBgn0038760	MED25 desc="Mediator complex subunit 25" FlyBase_Annotation_IDs:CG12254-PA length=863 UniProt="Q9VDR1"	AGKEQPDLNQISAK	3		FBgn0042126	CG18788 desc="" FlyBase_Annotation_IDs:CG18788-PA length=525 UniProt="Q8MZ63;Q9I7N1"	0.3866
12355	560.8045	4	0.2012	1.00	-1.42	NKCSR	2	57.02146@C;	FBgn0053197	mbl desc="" FlyBase_Annotation_IDs:CG33197-PA length=203 UniProt="O16011"	KVLEVHIEKGMR	1		FBgn0038145	CG8863 desc="" FlyBase_Annotation_IDs:CG8863-PC length=403 UniProt="Q9VFV9"	0.3866
11806	542.1043	5	0.2012	0.98	-5.50	KLCRPR	1	57.02146@C;	FBgn0025390	CG14796 desc="" FlyBase_Annotation_IDs:CG14796-PA length=1795 UniProt="O76894"	LKAGKEQPDLNQISAK	2		FBgn0042126	CG18788 desc="" FlyBase_Annotation_IDs:CG18788-PA length=525 UniProt="Q8MZ63;Q9I7N1"	0.3866
14584	558.5192	5	0.2012	0.87	-4.03	DRGLKK	5		FBgn0035107	CG1216 desc="" FlyBase_Annotation_IDs:CG1216-PB length=439 UniProt="Q8SXB5;Q9W0U1"	YEFLMLGIQPVIDKLR	14		FBgn0025641	CG14622 desc="" FlyBase_Annotation_IDs:CG14622-PC length=1455 UniProt="Q7YZA4;Q8IRY0;Q8MT16;Q9W5A4"	0.3866
23970	956.22485	3	0.2011	0.84	1.96	EAKELIEGLPR	3		Synth_2		IRAFKDVPFLIR	5		FBgn0027780	U26 desc="" FlyBase_Annotation_IDs:CG13401-PA length=1012 UniProt="Q9U973;Q9VLL0"	0.3866
21956	888.8245	3	0.2010	0.79	1.47	EAKELIEGLPR	3		Synth_2		EVRKELDDLR	4		Synth_1		0.3866
19775	657.6217	4	0.2010	1.00	-3.90	KNVPQPTNPLK	1		FBgn0025641	CG14622 desc="" FlyBase_Annotation_IDs:CG14622-PC length=1455 UniProt="Q7YZA4;Q8IRY0;Q8MT16;Q9W5A4"	EAKELIEGLPR	3		Synth_2		0.3866
15411	902.1873	3	0.2010	0.97	-8.85	EVRKELDDLR	4		Synth_1		GNTIGPIIKLLR	9		FBgn0041194	Prat2 desc="Phosphoribosylamidotransferase 2" FlyBase_Annotation_IDs:CG10078-PB length=547 UniProt="Q967S0;Q9VRZ1"	0.3866
3619	786.10004	3	0.2010	0.91	-2.07	FQDMKTR	5		FBgn0025641	CG14622 desc="" FlyBase_Annotation_IDs:CG14622-PC length=1455 UniProt="Q7YZA4;Q8IRY0;Q8MT16;Q9W5A4"	KLKGNLGIGHTR	1		FBgn0041194	Prat2 desc="Phosphoribosylamidotransferase 2" FlyBase_Annotation_IDs:CG10078-PB length=547 UniProt="Q967S0;Q9VRZ1"	0.3866
6836	799.6576	4	0.2009	0.85	2.90	KGTHNHFCPAGTK	1	57.02146@C;	FBgn0052582	CG32582 desc="" FlyBase_Annotation_IDs:CG32582-PA length=52 UniProt="Q8MRT2"	SGAFKSGPVDEAVALR	5		FBgn0004650	fs(1)N desc="" FlyBase_Annotation_IDs:CG11411-PA length=2118 UniProt="O76904"	0.3866
13120	737.0743	3	0.2008	1.00	-4.09	SNDVVKR	6		FBgn0027780	U26 desc="" FlyBase_Annotation_IDs:CG13401-PA length=1012 UniProt="Q9U973;Q9VLL0"	EAKELIEGLPR	3		Synth_2		0.3866
14465	936.2234	3	0.2007	0.98	6.87	VSYLLTKDLR	7		FBgn0034766	Obp59a desc="Odorant-binding protein 59a" FlyBase_Annotation_IDs:CG13517-PA length=229 UniProt="Q86BF9;Q9W211"	KMILFIGASLRGR	1		FBgn0051263	CG31263 desc="" FlyBase_Annotation_IDs:CG31263-PA length=160 UniProt="Q8INA4"	0.3866
18897	1314.2305	2	0.2007	0.92	-8.27	KNVPQPTNPLK	1		FBgn0025641	CG14622 desc="" FlyBase_Annotation_IDs:CG14622-PC length=1455 UniProt="Q7YZA4;Q8IRY0;Q8MT16;Q9W5A4"	EAKELIEGLPR	3		Synth_2		0.3866
34724	571.31226	4	0.2007	0.99	10.49	KMMGRVR	1		FBgn0050035	CG30035 desc="" FlyBase_Annotation_IDs:CG30035-PB length=489 UniProt="Q86P59;Q9V608;Q9V609"	ALDQKMSRYR	5		FBgn0011604	Iswi desc="Imitation SWI" FlyBase_Annotation_IDs:CG8625-PB length=1027 UniProt="Q24368;Q8SX14"	0.3866
12161	545.1085	5	0.2007	1.00	7.00	WKNFSLHLK	2		FBgn0051224	CG31224 desc="" FlyBase_Annotation_IDs:CG31224-PA length=1784 UniProt="Q86NX5;Q8IG87;Q8T3J8;Q9VE54"	DMPGGPPPFLKKK	12		FBgn0003715	Tkr desc="" FlyBase_Annotation_IDs:CG16778-PD length=1046 UniProt="P14083;Q9W0W2"	0.3866
17598	686.6258	4	0.2007	0.85	6.94	KLLEGGDKSATR	1		FBgn0052046	CG32046 desc="" FlyBase_Annotation_IDs:CG32046-PB length=1218 UniProt="Q8IQC8;Q8SXS6;Q960H7;Q9VT45"	HKFINLTDSEK	2		FBgn0034656	CG17922 desc="" FlyBase_Annotation_IDs:CG17922-PA length=1040 UniProt="Q8IH43;Q95SL0;Q9W2D5"	0.3866
12820	556.507	5	0.2006	0.98	-1.58	AVHEADLKIK	8		FBgn0050015	CG30015 desc="" FlyBase_Annotation_IDs:CG30015-PA length=1462 UniProt="Q8T0M2;Q95U05;Q9V5Q8"	KMLYSSSFDALKK	12		FBgn0011726	tsr desc="" FlyBase_Annotation_IDs:CG4254-PA length=148 UniProt="P45594"	0.3866
8251	688.3918	3	0.2006	0.79	-8.52	RMQKR	4		FBgn0036757	CG14585 desc="" FlyBase_Annotation_IDs:CG14585-PA length=611 UniProt="Q9VVL1"	VSYLLTKDLR	7		FBgn0034766	Obp59a desc="Odorant-binding protein 59a" FlyBase_Annotation_IDs:CG13517-PA length=229 UniProt="Q86BF9;Q9W211"	0.3866
3217	690.0346	3	0.2006	0.86	-6.26	EGSTKPRR	5		FBgn0051284	CG31284 desc="" FlyBase_Annotation_IDs:CG31284-PA length=986 UniProt="Q9VHY7"	DTKEPVSPK	3		FBgn0050015	CG30015 desc="" FlyBase_Annotation_IDs:CG30015-PA length=1462 UniProt="Q8T0M2;Q95U05;Q9V5Q8"	0.3866
13391	472.2795	3	0.2006	1.00	3.19	MAKNR	3		FBgn0051263	CG31263 desc="" FlyBase_Annotation_IDs:CG31263-PA length=160 UniProt="Q8INA4"	ILKER	3		FBgn0035107	CG1216 desc="" FlyBase_Annotation_IDs:CG1216-PB length=439 UniProt="Q8SXB5;Q9W0U1"	0.3866
14050	662.36725	4	0.2006	0.85	-8.40	EAKELIEGLPR	3		Synth_2		EAKELIEGLPR	3		Synth_2		0.3866
15775	804.7729	3	0.2005	0.85	-6.28	KSNVAAEKR	1		FBgn0040282	SP1029 desc="" FlyBase_Annotation_IDs:CG11956-PC length=932 UniProt="Q960U1;Q9NH67;Q9VAM0"	EVRKELDDLR	4		Synth_1		0.3866
22943	926.85065	3	0.2005	0.91	3.34	EAKELIEGLPR	3		Synth_2		YWKEVLHQRK	3		FBgn0053140	CG33140 desc="" FlyBase_Annotation_IDs:CG33140-PA length=720 UniProt="Q9V4I8"	0.3866
12723	571.31696	5	0.2005	0.97	-6.25	KPQRRK	1		FBgn0051224	CG31224 desc="" FlyBase_Annotation_IDs:CG31224-PA length=1784 UniProt="Q86NX5;Q8IG87;Q8T3J8;Q9VE54"	SHEIAVQTSIEKYELR	12		FBgn0038098	CG7381 desc="" FlyBase_Annotation_IDs:CG7381-PB length=625 UniProt="Q8IGX5;Q8IGX9;Q8INI1;Q8MSQ3;Q9VG15"	0.3866
17553	845.46954	3	0.2005	0.94	-9.15	KDPEVGKTIR	1		FBgn0033518	Prx2540-2 desc="Peroxiredoxin 2540" FlyBase_Annotation_IDs:CG11765-PA length=220 UniProt="Q9GPQ0;Q9V5K7"	EAKELIEGLPR	3		Synth_2		0.3866
10151	898.507	3	0.2005	0.97	-4.44	GKPVQDKDLLR	2		FBgn0039024	CG4721 desc="" FlyBase_Annotation_IDs:CG4721-PA length=686 UniProt="Q95U74;Q9VCU1"	ISSSPAKTLVER	7		FBgn0003715	Tkr desc="" FlyBase_Annotation_IDs:CG16778-PD length=1046 UniProt="P14083;Q9W0W2"	0.3866
27353	726.9311	4	0.2004	0.75	9.33	KINLSIIAPR	1		FBgn0038760	MED25 desc="Mediator complex subunit 25" FlyBase_Annotation_IDs:CG12254-PA length=863 UniProt="Q9VDR1"	KDSIVETTLLEPAAR	1		FBgn0039709	Cad99C desc="" FlyBase_Annotation_IDs:CG31009-PA length=1706 UniProt="Q9VAF5"	0.3866
9722	378.724	4	0.2004	0.97	6.54	KAIPR	1		FBgn0037719	bocksbeutel desc="" FlyBase_Annotation_IDs:CG9424-PB length=399 UniProt="Q9VHA7"	ERKSDR	3		FBgn0034881	CG10332 desc="" FlyBase_Annotation_IDs:CG10332-PA length=111 UniProt="Q8T432;Q9W1M5"	0.3866
9235	539.2827	3	0.2004	0.96	-2.95	EKGDR	2		FBgn0010019	Cyp4g1 desc="" FlyBase_Annotation_IDs:CG3972-PA length=556 UniProt="Q9V3S0;Q95U60"	SNVAAEKR	7		FBgn0040282	SP1029 desc="" FlyBase_Annotation_IDs:CG11956-PC length=932 UniProt="Q960U1;Q9NH67;Q9VAM0"	0.3866
5830	514.02704	4	0.2003	0.98	-1.43	MSFGYKR	6		FBgn0025693	CG11163 desc="" FlyBase_Annotation_IDs:CG11163-PA length=498 UniProt="Q8T0G1"	SKAGPQPSKK	2		FBgn0034837	CG9871 desc="" FlyBase_Annotation_IDs:CG9871-PA length=312 UniProt="Q8T3X3;Q9W1T1"	0.3866
10426	578.33215	4	0.2003	0.95	0.63	QKVSNTTLR	2		FBgn0021764	sdk desc="sidekick" FlyBase_Annotation_IDs:CG5227-PB length=2224 UniProt="O97394;Q86BQ7;Q86P54;Q9U1M1"	HKINSKMLR	6		FBgn0032207	CG5640 desc="" FlyBase_Annotation_IDs:CG5640-PB length=939 UniProt="Q8MQK3;Q9VL07"	0.3866
11413	533.49	5	0.2003	0.88	2.84	KSPKVGDFSE	1		FBgn0034881	CG10332 desc="" FlyBase_Annotation_IDs:CG10332-PA length=111 UniProt="Q8T432;Q9W1M5"	VKLKSADETVQSK	2		FBgn0027780	U26 desc="" FlyBase_Annotation_IDs:CG13401-PA length=1012 UniProt="Q9U973;Q9VLL0"	0.3866
33159	533.2953	5	0.2003	1.00	9.36	KEQELDLR	1		FBgn0025641	CG14622 desc="" FlyBase_Annotation_IDs:CG14622-PC length=1455 UniProt="Q7YZA4;Q8IRY0;Q8MT16;Q9W5A4"	MKTKGVKPADYTR	4		FBgn0003612	Su(var)2-10 desc="Suppressor of variegation 2-10" FlyBase_Annotation_IDs:CG8068-PD length=601 UniProt="Q8IGK3;Q8MKT3;Q8MKT4;Q8MKT5;Q8MKT6;Q9I7E6;Q9I7E7;Q9XYM4;Q9XYM5"	0.3866
21361	968.17316	3	0.2002	0.89	-10.10	EVRKELDDLR	4		Synth_1		SWKTMQRTWLR	3		FBgn0039874	CG2135 desc="" FlyBase_Annotation_IDs:CG2135-PA length=686 UniProt="Q9V9T9"	0.3866
11819	591.1418	5	0.2002	0.95	0.83	KGQNASR	1		FBgn0034837	CG9871 desc="" FlyBase_Annotation_IDs:CG9871-PA length=312 UniProt="Q8T3X3;Q9W1T1"	SAPITVKTLPGVPSAPLHLR	7		FBgn0021764	sdk desc="sidekick" FlyBase_Annotation_IDs:CG5227-PB length=2224 UniProt="O97394;Q86BQ7;Q86P54;Q9U1M1"	0.3866
25295	539.3074	5	0.2002	0.98	10.16	SAFENLKR	7		FBgn0040282	SP1029 desc="" FlyBase_Annotation_IDs:CG11956-PC length=932 UniProt="Q960U1;Q9NH67;Q9VAM0"	SCITISASNLKKLR	12	57.02146@C;	FBgn0036909	CG15881 desc="" FlyBase_Annotation_IDs:CG15881-PA length=136 UniProt="Q9VW41"	0.3866
27978	674.63354	4	0.2002	1.00	10.42	SNDVVKRAGNR	6		FBgn0027780	U26 desc="" FlyBase_Annotation_IDs:CG13401-PA length=1012 UniProt="Q9U973;Q9VLL0"	LAKKEQELDLR	3		FBgn0025641	CG14622 desc="" FlyBase_Annotation_IDs:CG14622-PC length=1455 UniProt="Q7YZA4;Q8IRY0;Q8MT16;Q9W5A4"	0.3866
6869	908.487	3	0.2002	0.92	-4.04	VSYLLTKDLR	7		FBgn0034766	Obp59a desc="Odorant-binding protein 59a" FlyBase_Annotation_IDs:CG13517-PA length=229 UniProt="Q86BF9;Q9W211"	KGSIEKCLQCR	1	57.02146@C;	FBgn0038145	CG8863 desc="" FlyBase_Annotation_IDs:CG8863-PC length=403 UniProt="Q9VFV9"	0.3894
27213	535.71106	5	0.2002	0.97	-1.92	TCQKFLNEK	4	57.02146@C;	FBgn0038427	CG12753 desc="" FlyBase_Annotation_IDs:CG12753-PA length=1067 UniProt="Q8MRD4;Q9VEV4"	ISLGLITRKIQK	9		FBgn0027780	U26 desc="" FlyBase_Annotation_IDs:CG13401-PA length=1012 UniProt="Q9U973;Q9VLL0"	0.3894
21274	929.5247	3	0.2002	0.85	-3.86	EAKELIEGLPR	3		Synth_2		KHRYVIFYIR	1		FBgn0011726	tsr desc="" FlyBase_Annotation_IDs:CG4254-PA length=148 UniProt="P45594"	0.3894
12481	687.63666	4	0.2001	0.99	0.53	SKGVEIR	2		FBgn0032207	CG5640 desc="" FlyBase_Annotation_IDs:CG5640-PB length=939 UniProt="Q8MQK3;Q9VL07"	STVAVNFACSLAKLGKR	13	57.02146@C;	FBgn0032986	CG3262 desc="" FlyBase_Annotation_IDs:CG3262-PA length=293 UniProt="Q8SZU4;Q9V9M8"	0.3894
8191	795.4066	4	0.2001	0.99	-4.61	KEQELDLR	1		FBgn0025641	CG14622 desc="" FlyBase_Annotation_IDs:CG14622-PC length=1455 UniProt="Q7YZA4;Q8IRY0;Q8MT16;Q9W5A4"	YPGKSCEQLAALFNERK	4	57.02146@C;	FBgn0038760	MED25 desc="Mediator complex subunit 25" FlyBase_Annotation_IDs:CG12254-PA length=863 UniProt="Q9VDR1"	0.3894
13257	665.87915	4	0.2001	0.99	-0.55	EAKELIEGLPR	3		Synth_2		LLPKLQEQGSR	4		FBgn0011604	Iswi desc="Imitation SWI" FlyBase_Annotation_IDs:CG8625-PB length=1027 UniProt="Q24368;Q8SX14"	0.3894
5142	505.78055	4	0.2001	0.97	-2.96	LTKGRSK	3		FBgn0038427	CG12753 desc="" FlyBase_Annotation_IDs:CG12753-PA length=1067 UniProt="Q8MRD4;Q9VEV4"	KSPKVGDFSE	1		FBgn0034881	CG10332 desc="" FlyBase_Annotation_IDs:CG10332-PA length=111 UniProt="Q8T432;Q9W1M5"	0.3894
10727	671.1171	4	0.2000	0.98	-1.37	EKENESGFLR	2		FBgn0050015	CG30015 desc="" FlyBase_Annotation_IDs:CG30015-PA length=1462 UniProt="Q8T0M2;Q95U05;Q9V5Q8"	KVSYLLTKDLR	8		FBgn0034766	Obp59a desc="Odorant-binding protein 59a" FlyBase_Annotation_IDs:CG13517-PA length=229 UniProt="Q86BF9;Q9W211"	0.3894
9743	816.1071	3	0.1999	0.96	9.98	KDPEVGKTIR	1		FBgn0033518	Prx2540-2 desc="Peroxiredoxin 2540" FlyBase_Annotation_IDs:CG11765-PA length=220 UniProt="Q9GPQ0;Q9V5K7"	EVFKPMMER	4		FBgn0030899	Her desc="HES-related" FlyBase_Annotation_IDs:CG5927-PA length=149 UniProt="Q9VWX7"	0.3894
16216	698.6299	4	0.1998	0.97	-3.85	EAKELIEGLPR	3		Synth_2		VNQTYRKFSTR	7		FBgn0051665	CG31665 desc="" FlyBase_Annotation_IDs:CG31665-PB length=1101 UniProt="Q8MYS3;Q9VQ47"	0.3894
567	786.09955	3	0.1997	0.86	-6.01	KRHDR	1		FBgn0013974	Gyc76C desc="" FlyBase_Annotation_IDs:CG8742-PB length=1525 UniProt="Q24051;Q24305;Q8IQV3"	LNALGNWIEPPKR	12		FBgn0011604	Iswi desc="Imitation SWI" FlyBase_Annotation_IDs:CG8625-PB length=1027 UniProt="Q24368;Q8SX14"	0.3894
11423	528.1037	5	0.1997	0.94	6.48	MKVPTRNSK	2		FBgn0011205	fbl desc="" FlyBase_Annotation_IDs:CG5725-PE length=512 UniProt="Q8I0S6;Q9NHN2;Q9VPG4;Q9VPG5"	KVLEVHIEKGMR	9		FBgn0038145	CG8863 desc="" FlyBase_Annotation_IDs:CG8863-PC length=403 UniProt="Q9VFV9"	0.3894
10095	860.16534	3	0.1997	0.96	0.09	KVSLRDWLR	1		FBgn0034837	CG9871 desc="" FlyBase_Annotation_IDs:CG9871-PA length=312 UniProt="Q8T3X3;Q9W1T1"	GKPVQDKDLLR	2		FBgn0039024	CG4721 desc="" FlyBase_Annotation_IDs:CG4721-PA length=686 UniProt="Q95U74;Q9VCU1"	0.3894
25231	674.1355	4	0.1997	0.98	-8.98	KRADELER	1		FBgn0025641	CG14622 desc="" FlyBase_Annotation_IDs:CG14622-PC length=1455 UniProt="Q7YZA4;Q8IRY0;Q8MT16;Q9W5A4"	AITKLEALKLHFR	4		FBgn0039024	CG4721 desc="" FlyBase_Annotation_IDs:CG4721-PA length=686 UniProt="Q95U74;Q9VCU1"	0.3894
22466	665.3933	4	0.1996	0.97	4.13	LRKGLR	3		FBgn0037986	CG14736 desc="" FlyBase_Annotation_IDs:CG14736-PB length=495 UniProt="Q8INJ1;Q8INJ2;Q8T3W1;Q9VGD7"	NQVQTIIQHEKAEIK	11		FBgn0046879	Obp56c desc="Odorant-binding protein 56c" FlyBase_Annotation_IDs:CG30128-PB length=245 UniProt="Q9V8Y3"	0.3894
4803	488.75952	4	0.1996	1.00	-3.13	KFVVR	1		FBgn0051224	CG31224 desc="" FlyBase_Annotation_IDs:CG31224-PA length=1784 UniProt="Q86NX5;Q8IG87;Q8T3J8;Q9VE54"	KENFQEESR	1		FBgn0010019	Cyp4g1 desc="" FlyBase_Annotation_IDs:CG3972-PA length=556 UniProt="Q9V3S0;Q95U60"	0.3894
24536	893.17993	3	0.1996	0.99	5.93	RTKNVLR	3		FBgn0034837	CG9871 desc="" FlyBase_Annotation_IDs:CG9871-PA length=312 UniProt="Q8T3X3;Q9W1T1"	SSLTASKHLGPEALSR	7		FBgn0025390	CG14796 desc="" FlyBase_Annotation_IDs:CG14796-PA length=1795 UniProt="O76894"	0.3964
32806	533.49713	5	0.1995	0.97	-8.62	MRGGKTK	5		FBgn0013974	Gyc76C desc="" FlyBase_Annotation_IDs:CG8742-PB length=1525 UniProt="Q24051;Q24305;Q8IQV3"	FSGSVKILIEALENTK	6		FBgn0040282	SP1029 desc="" FlyBase_Annotation_IDs:CG11956-PC length=932 UniProt="Q960U1;Q9NH67;Q9VAM0"	0.3964
29400	888.8212	3	0.1995	0.92	-2.29	EAKELIEGLPR	3		Synth_2		EVRKELDDLR	4		Synth_1		0.3964
15628	646.4099	2	0.1994	1.00	3.22	KPPTK	1		FBgn0035710	SP1173 desc="" FlyBase_Annotation_IDs:CG10121-PD length=741 UniProt="Q8MQS1;Q9NGV3;Q9VRY1"	KAIPR	1		FBgn0037719	bocksbeutel desc="" FlyBase_Annotation_IDs:CG9424-PB length=399 UniProt="Q9VHA7"	0.3964
2397	559.6395	3	0.1994	0.96	-10.34	EAEKVR	4		FBgn0027364	Six4 desc="" FlyBase_Annotation_IDs:CG3871-PB length=392 UniProt="Q9Y1P6"	YQKELK	3		FBgn0051665	CG31665 desc="" FlyBase_Annotation_IDs:CG31665-PB length=1101 UniProt="Q8MYS3;Q9VQ47"	0.3964
13706	1332.7308	2	0.1994	0.71	-0.37	EAKELIEGLPR	3		Synth_2		EVRKELDDLR	4		Synth_1		0.3964
12956	503.95224	3	0.1993	0.79	-8.82	KEGLR	1		FBgn0010019	Cyp4g1 desc="" FlyBase_Annotation_IDs:CG3972-PA length=556 UniProt="Q9V3S0;Q95U60"	KCIPPR	1	57.02146@C;	FBgn0027360	Tim10 desc="" FlyBase_Annotation_IDs:CG9878-PB length=92 UniProt="Q9W2D6;Q9Y0V7"	0.3964
14752	690.6489	4	0.1993	0.93	6.73	VLPEHAKR	7		FBgn0032210	CYLD desc="" FlyBase_Annotation_IDs:CG5603-PB length=551 UniProt="Q8IPC3;Q8IPC4;Q8IPC5;Q8SYF0;Q9VL04"	VVTYLPPIKTSNQGR	9		FBgn0050015	CG30015 desc="" FlyBase_Annotation_IDs:CG30015-PA length=1462 UniProt="Q8T0M2;Q95U05;Q9V5Q8"	0.3964
26952	956.21356	3	0.1993	0.93	-9.88	EAKELIEGLPR	3		Synth_2		IRAFKDVPFLIR	5		FBgn0027780	U26 desc="" FlyBase_Annotation_IDs:CG13401-PA length=1012 UniProt="Q9U973;Q9VLL0"	0.3964
11964	720.7587	3	0.1993	0.98	5.77	DRGLKK	5		FBgn0035107	CG1216 desc="" FlyBase_Annotation_IDs:CG1216-PB length=439 UniProt="Q8SXB5;Q9W0U1"	QISFQKSSLIR	6		FBgn0032207	CG5640 desc="" FlyBase_Annotation_IDs:CG5640-PB length=939 UniProt="Q8MQK3;Q9VL07"	0.3964
17747	914.1848	3	0.1993	0.96	-7.04	EAKELIEGLPR	3		Synth_2		SLATPANPKPKPK	11		FBgn0034837	CG9871 desc="" FlyBase_Annotation_IDs:CG9871-PA length=312 UniProt="Q8T3X3;Q9W1T1"	0.3964
23291	904.17426	3	0.1992	0.95	3.60	EAKELIEGLPR	3		Synth_2		EIMKEMRLLR	4		FBgn0013974	Gyc76C desc="" FlyBase_Annotation_IDs:CG8742-PB length=1525 UniProt="Q24051;Q24305;Q8IQV3"	0.3964
14588	934.8558	3	0.1992	0.96	-0.87	FKRSEFSTLR	2		FBgn0031534	CG2774 desc="" FlyBase_Annotation_IDs:CG2774-PA length=458 UniProt="Q8MS29;Q9VQQ6"	KHRYVIFYIR	1		FBgn0011726	tsr desc="" FlyBase_Annotation_IDs:CG4254-PA length=148 UniProt="P45594"	0.3964
23178	457.93002	3	0.1992	0.85	4.45	GGKGR	3		FBgn0029896	CG3168 desc="" FlyBase_Annotation_IDs:CG3168-PC length=632 UniProt="Q9W3W9"	ERAEKK	5		FBgn0011604	Iswi desc="Imitation SWI" FlyBase_Annotation_IDs:CG8625-PB length=1027 UniProt="Q24368;Q8SX14"	0.3964
25277	950.54443	3	0.1991	1.00	7.88	EAKELIEGLPR	3		Synth_2		NTALDVEALKQKK	10		FBgn0036643	Syx8 desc="Syntaxin 8" FlyBase_Annotation_IDs:CG4109-PA length=232 UniProt="Q9VV76"	0.3964
6953	662.92865	5	0.1991	0.99	-3.39	SMKEEGSDQPR	3		FBgn0003715	Tkr desc="" FlyBase_Annotation_IDs:CG16778-PD length=1046 UniProt="P14083;Q9W0W2"	GDKSNLLEFAKNLDAFK	3		FBgn0024983	CG4293 desc="" FlyBase_Annotation_IDs:CG4293-PB length=441 UniProt="O76896"	0.3964
9882	502.5415	4	0.1990	0.95	-7.06	KQAIR	1		FBgn0032207	CG5640 desc="" FlyBase_Annotation_IDs:CG5640-PB length=939 UniProt="Q8MQK3;Q9VL07"	EAKELIEGLPR	3		Synth_2		0.3964
33385	642.5413	5	0.1990	0.98	8.14	CEGRGGKK	7	57.02146@C;	FBgn0038145	CG8863 desc="" FlyBase_Annotation_IDs:CG8863-PC length=403 UniProt="Q9VFV9"	VPEKYTETSEIGGTLSLLSR	4		FBgn0024983	CG4293 desc="" FlyBase_Annotation_IDs:CG4293-PB length=441 UniProt="O76896"	0.3964
11288	906.17017	3	0.1990	0.96	-0.90	EVRKELDDLR	4		Synth_1		QISFQKSSLIR	6		FBgn0032207	CG5640 desc="" FlyBase_Annotation_IDs:CG5640-PB length=939 UniProt="Q8MQK3;Q9VL07"	0.4046
11892	673.63556	4	0.1990	0.99	6.71	NDNDELIKQR	8		FBgn0051665	CG31665 desc="" FlyBase_Annotation_IDs:CG31665-PB length=1101 UniProt="Q8MYS3;Q9VQ47"	VPLKESLAALIR	4		FBgn0026679	l(1)G0095 desc="" FlyBase_Annotation_IDs:CG12113-PA length=1022 UniProt="Q9W3E1"	0.4046
24286	932.2028	3	0.1989	0.98	10.23	EAKELIEGLPR	3		Synth_2		KDTIGLSKGLSQR	1		FBgn0032207	CG5640 desc="" FlyBase_Annotation_IDs:CG5640-PB length=939 UniProt="Q8MQK3;Q9VL07"	0.4046
1356	764.0535	3	0.1989	0.98	-5.33	NEVDKLK	5		FBgn0030614	CG9072 desc="" FlyBase_Annotation_IDs:CG9072-PA length=149 UniProt="Q9VXY1"	EQDMSSIQGKGK	10		FBgn0011716	FlyBase_Annotation_IDs:CG31020-PA length=565 UniProt=""	0.4046
12963	558.7179	5	0.1988	1.00	0.35	KVDKLVK	1		FBgn0011205	fbl desc="" FlyBase_Annotation_IDs:CG5725-PE length=512 UniProt="Q8I0S6;Q9NHN2;Q9VPG4;Q9VPG5"	FLYEISKIPHYEQR	7		FBgn0025641	CG14622 desc="" FlyBase_Annotation_IDs:CG14622-PC length=1455 UniProt="Q7YZA4;Q8IRY0;Q8MT16;Q9W5A4"	0.4046
34562	573.336	4	0.1988	0.95	4.27	SKAGPQPSK	2		FBgn0034837	CG9871 desc="" FlyBase_Annotation_IDs:CG9871-PA length=312 UniProt="Q8T3X3;Q9W1T1"	VEKLLQSPIAR	3		FBgn0035378	CG9973 desc="" FlyBase_Annotation_IDs:CG9973-PA length=753 UniProt="Q9VZX2"	0.4046
12106	790.408	4	0.1987	1.00	-5.10	DSVSNSNIVLKR	11		FBgn0032207	CG5640 desc="" FlyBase_Annotation_IDs:CG5640-PB length=939 UniProt="Q8MQK3;Q9VL07"	SWHCKACKVCILK	5	57.02146@C;	FBgn0034729	CG10344 desc="" FlyBase_Annotation_IDs:CG10344-PB length=278 UniProt="Q8MKK7;Q9W251"	0.4046
21263	679.39484	4	0.1987	0.99	9.99	TKNVLR	2		FBgn0034837	CG9871 desc="" FlyBase_Annotation_IDs:CG9871-PA length=312 UniProt="Q8T3X3;Q9W1T1"	VQRETGKLASEVLFNR	7		FBgn0053140	CG33140 desc="" FlyBase_Annotation_IDs:CG33140-PA length=720 UniProt="Q9V4I8"	0.4046
21455	914.16644	3	0.1987	0.95	-0.53	EAKELIEGLPR	3		Synth_2		DQATEGLKAFIR	8		FBgn0031760	Tsp26A desc="Tetraspanin 26A" FlyBase_Annotation_IDs:CG9093-PA length=269 UniProt="Q9VMJ6"	0.4046
13314	673.6348	4	0.1986	0.99	6.35	LMKAAK	3		FBgn0051665	CG31665 desc="" FlyBase_Annotation_IDs:CG31665-PB length=1101 UniProt="Q8MYS3;Q9VQ47"	KTGLTLTQVSNWFKNR	14		FBgn0027364	Six4 desc="" FlyBase_Annotation_IDs:CG3871-PB length=392 UniProt="Q9Y1P6"	0.4046
11813	898.5083	3	0.1986	0.95	-2.99	GKPVQDKDLLR	2		FBgn0039024	CG4721 desc="" FlyBase_Annotation_IDs:CG4721-PA length=686 UniProt="Q95U74;Q9VCU1"	ISSSPAKTLVER	7		FBgn0003715	Tkr desc="" FlyBase_Annotation_IDs:CG16778-PD length=1046 UniProt="P14083;Q9W0W2"	0.4046
26541	888.8247	3	0.1986	0.85	-7.42	MRNEVDKLK	7		FBgn0030614	CG9072 desc="" FlyBase_Annotation_IDs:CG9072-PA length=149 UniProt="Q9VXY1"	KHRYVIFYIR	1		FBgn0011726	tsr desc="" FlyBase_Annotation_IDs:CG4254-PA length=148 UniProt="P45594"	0.4046
19977	888.8173	3	0.1985	0.87	-6.69	EAKELIEGLPR	3		Synth_2		EVRKELDDLR	4		Synth_1		0.4046
24453	674.38824	4	0.1985	0.94	-4.53	KLALR	1		FBgn0034579	mRpL54 desc="mitochondrial ribosomal protein L54" FlyBase_Annotation_IDs:CG9353-PA length=132 UniProt="Q8T9B2;Q9W2M8"	LQDNNQRIMLSLKDIR	13		FBgn0003715	Tkr desc="" FlyBase_Annotation_IDs:CG16778-PD length=1046 UniProt="P14083;Q9W0W2"	0.4046
34634	876.4939	3	0.1984	0.95	1.12	LSKELGKEFGK	3		FBgn0003715	Tkr desc="" FlyBase_Annotation_IDs:CG16778-PD length=1046 UniProt="P14083;Q9W0W2"	EAKELIEGLPR	3		Synth_2		0.4046
18590	722.15515	4	0.1984	0.97	0.51	KSEVVATSSNSKK	12		FBgn0011604	Iswi desc="Imitation SWI" FlyBase_Annotation_IDs:CG8625-PB length=1027 UniProt="Q24368;Q8SX14"	LDSIYKFTKLR	9		FBgn0010019	Cyp4g1 desc="" FlyBase_Annotation_IDs:CG3972-PA length=556 UniProt="Q9V3S0;Q95U60"	0.4046
18743	708.3982	4	0.1983	0.99	-6.47	TKNVLRGK	2		FBgn0034837	CG9871 desc="" FlyBase_Annotation_IDs:CG9871-PA length=312 UniProt="Q8T3X3;Q9W1T1"	SKYGNREQLTDVVLR	2		FBgn0036757	CG14585 desc="" FlyBase_Annotation_IDs:CG14585-PA length=611 UniProt="Q9VVL1"	0.4046
4383	471.2506	4	0.1983	0.91	1.23	KGQFRY	1		FBgn0035710	SP1173 desc="" FlyBase_Annotation_IDs:CG10121-PD length=741 UniProt="Q8MQS1;Q9NGV3;Q9VRY1"	KWCPSLR	1	57.02146@C;	FBgn0011604	Iswi desc="Imitation SWI" FlyBase_Annotation_IDs:CG8625-PB length=1027 UniProt="Q24368;Q8SX14"	0.4046
13718	900.174	3	0.1982	0.99	7.42	KEQELDLR	1		FBgn0025641	CG14622 desc="" FlyBase_Annotation_IDs:CG14622-PC length=1455 UniProt="Q7YZA4;Q8IRY0;Q8MT16;Q9W5A4"	LAAKNPNTFGKTLR	4		FBgn0035710	SP1173 desc="" FlyBase_Annotation_IDs:CG10121-PD length=741 UniProt="Q8MQS1;Q9NGV3;Q9VRY1"	0.4046
14865	812.44354	3	0.1982	1.00	9.73	RGMKQLR	4		FBgn0033285	CG18449 desc="" FlyBase_Annotation_IDs:CG18449-PA length=159 UniProt="Q8MKQ5;Q9V4S2"	ATDRDSGKFGTVR	8		FBgn0039709	Cad99C desc="" FlyBase_Annotation_IDs:CG31009-PA length=1706 UniProt="Q9VAF5"	0.4046
9704	621.5778	4	0.1982	0.97	-2.36	SKSASK	2		FBgn0037719	bocksbeutel desc="" FlyBase_Annotation_IDs:CG9424-PB length=399 UniProt="Q9VHA7"	VFAEQKAIFGDNMLR	6		FBgn0010019	Cyp4g1 desc="" FlyBase_Annotation_IDs:CG3972-PA length=556 UniProt="Q9V3S0;Q95U60"	0.4046
8974	500.60864	3	0.1981	0.96	-3.99	GGKGR	3		FBgn0029896	CG3168 desc="" FlyBase_Annotation_IDs:CG3168-PC length=632 UniProt="Q9W3W9"	KELDDLR	1		Synth_1		0.4046
10169	763.42566	2	0.1981	1.00	-8.73	GKAPK	2		FBgn0039709	Cad99C desc="" FlyBase_Annotation_IDs:CG31009-PA length=1706 UniProt="Q9VAF5"	KELDDLR	1		Synth_1		0.4046
22024	941.4876	3	0.1980	0.88	-2.42	EAKELIEGLPR	3		Synth_2		NSAENYLSYKNK	10		FBgn0051284	CG31284 desc="" FlyBase_Annotation_IDs:CG31284-PA length=986 UniProt="Q9VHY7"	0.4046
13025	512.7051	5	0.1980	0.98	-10.21	LKKPR	2		FBgn0053140	CG33140 desc="" FlyBase_Annotation_IDs:CG33140-PA length=720 UniProt="Q9V4I8"	TAETPAPAAAKPVLSTKK	17		FBgn0036291	CG10681 desc="" FlyBase_Annotation_IDs:CG10681-PA length=212 UniProt="Q9VTY4"	0.4046
5773	681.0088	3	0.1979	0.90	-9.63	KFNWR	1		FBgn0011604	Iswi desc="Imitation SWI" FlyBase_Annotation_IDs:CG8625-PB length=1027 UniProt="Q24368;Q8SX14"	YLDLDACKR	8	57.02146@C;	FBgn0051224	CG31224 desc="" FlyBase_Annotation_IDs:CG31224-PA length=1784 UniProt="Q86NX5;Q8IG87;Q8T3J8;Q9VE54"	0.4046
14774	612.6018	4	0.1979	0.93	-0.40	QIFAKTSIK	5		FBgn0051224	CG31224 desc="" FlyBase_Annotation_IDs:CG31224-PA length=1784 UniProt="Q86NX5;Q8IG87;Q8T3J8;Q9VE54"	KLLEGGDKSATR	8		FBgn0052046	CG32046 desc="" FlyBase_Annotation_IDs:CG32046-PB length=1218 UniProt="Q8IQC8;Q8SXS6;Q960H7;Q9VT45"	0.4046
25349	480.6196	3	0.1978	0.99	-8.48	KAEPK	1		FBgn0034656	CG17922 desc="" FlyBase_Annotation_IDs:CG17922-PA length=1040 UniProt="Q8IH43;Q95SL0;Q9W2D5"	TKNVLR	2		FBgn0034837	CG9871 desc="" FlyBase_Annotation_IDs:CG9871-PA length=312 UniProt="Q8T3X3;Q9W1T1"	0.4046
10152	553.9143	5	0.1977	0.99	-8.65	KKQAIR	1		FBgn0032207	CG5640 desc="" FlyBase_Annotation_IDs:CG5640-PB length=939 UniProt="Q8MQK3;Q9VL07"	TADVRSKGYSNLFVLSK	7		FBgn0034656	CG17922 desc="" FlyBase_Annotation_IDs:CG17922-PA length=1040 UniProt="Q8IH43;Q95SL0;Q9W2D5"	0.4046
20657	476.92932	3	0.1977	0.75	-4.19	KEGLR	1		FBgn0010019	Cyp4g1 desc="" FlyBase_Annotation_IDs:CG3972-PA length=556 UniProt="Q9V3S0;Q95U60"	EQEKR	4		FBgn0032207	CG5640 desc="" FlyBase_Annotation_IDs:CG5640-PB length=939 UniProt="Q8MQK3;Q9VL07"	0.4046
11158	503.03802	4	0.1977	0.97	1.46	KQLLR	1		FBgn0052046	CG32046 desc="" FlyBase_Annotation_IDs:CG32046-PB length=1218 UniProt="Q8IQC8;Q8SXS6;Q960H7;Q9VT45"	GKEADVEPELK	2		FBgn0050035	CG30035 desc="" FlyBase_Annotation_IDs:CG30035-PB length=489 UniProt="Q86P59;Q9V608;Q9V609"	0.4046
35187	535.9117	5	0.1976	1.00	-0.46	LKGNLGIGHTR	2		FBgn0041194	Prat2 desc="Phosphoribosylamidotransferase 2" FlyBase_Annotation_IDs:CG10078-PB length=547 UniProt="Q967S0;Q9VRZ1"	LSIQQLASTQKR	11		FBgn0025390	CG14796 desc="" FlyBase_Annotation_IDs:CG14796-PA length=1795 UniProt="O76894"	0.4046
25668	433.84772	5	0.1976	0.94	-3.61	KYAMLK	1		FBgn0010019	Cyp4g1 desc="" FlyBase_Annotation_IDs:CG3972-PA length=556 UniProt="Q9V3S0;Q95U60"	IIVKVNGMSSAR	4		FBgn0035526	CG1316 desc="" FlyBase_Annotation_IDs:CG1316-PA length=470 UniProt="Q9VZE4"	0.4046
18780	708.4061	4	0.1976	0.96	8.97	EAKELIEGLPR	3		Synth_2		LQVKQGDELRPR	4		FBgn0004650	fs(1)N desc="" FlyBase_Annotation_IDs:CG11411-PA length=2118 UniProt="O76904"	0.4046
19282	1103.1064	2	0.1975	0.37	3.66	SKSAHAGR	2		FBgn0052046	CG32046 desc="" FlyBase_Annotation_IDs:CG32046-PB length=1218 UniProt="Q8IQC8;Q8SXS6;Q960H7;Q9VT45"	EAKELIEGLPR	3		Synth_2		0.4046
26910	570.31433	4	0.1975	0.88	8.90	EEKMHRLK	3		FBgn0039024	CG4721 desc="" FlyBase_Annotation_IDs:CG4721-PA length=686 UniProt="Q95U74;Q9VCU1"	EEKMHRLK	3		FBgn0039024	CG4721 desc="" FlyBase_Annotation_IDs:CG4721-PA length=686 UniProt="Q95U74;Q9VCU1"	0.4046
20395	657.8706	4	0.1975	0.97	-2.60	QRNVKTER	5		FBgn0033294	CG8693 desc="" FlyBase_Annotation_IDs:CG8693-PA length=579 UniProt="Q9V4T9"	KSTSRPPPGVHLGK	1		FBgn0021764	sdk desc="sidekick" FlyBase_Annotation_IDs:CG5227-PB length=2224 UniProt="O97394;Q86BQ7;Q86P54;Q9U1M1"	0.4046
30143	539.30853	5	0.1975	0.98	2.36	LAAKNPNTFGK	4		FBgn0035710	SP1173 desc="" FlyBase_Annotation_IDs:CG10121-PD length=741 UniProt="Q8MQS1;Q9NGV3;Q9VRY1"	KHRYVIFYIR	1		FBgn0011726	tsr desc="" FlyBase_Annotation_IDs:CG4254-PA length=148 UniProt="P45594"	0.4046
5866	675.35266	3	0.1975	0.89	6.46	KAVMDR	1		FBgn0052046	CG32046 desc="" FlyBase_Annotation_IDs:CG32046-PB length=1218 UniProt="Q8IQC8;Q8SXS6;Q960H7;Q9VT45"	KYNYMRHR	1		FBgn0051224	CG31224 desc="" FlyBase_Annotation_IDs:CG31224-PA length=1784 UniProt="Q86NX5;Q8IG87;Q8T3J8;Q9VE54"	0.4046
12559	894.8196	3	0.1975	0.90	1.09	EVRKELDDLR	4		Synth_1		EVRKELDDLR	4		Synth_1		0.4046
11833	558.1059	5	0.1975	0.98	-4.29	KSGNVADKLPK	1		FBgn0050015	CG30015 desc="" FlyBase_Annotation_IDs:CG30015-PA length=1462 UniProt="Q8T0M2;Q95U05;Q9V5Q8"	SWKTMQRTWLR	3		FBgn0039874	CG2135 desc="" FlyBase_Annotation_IDs:CG2135-PA length=686 UniProt="Q9V9T9"	0.4046
29060	888.822	3	0.1974	0.93	-1.37	EAKELIEGLPR	3		Synth_2		EVRKELDDLR	4		Synth_1		0.4046
30612	506.02454	4	0.1974	0.93	-1.03	KGYVHFK	1		FBgn0038098	CG7381 desc="" FlyBase_Annotation_IDs:CG7381-PB length=625 UniProt="Q8IGX5;Q8IGX9;Q8INI1;Q8MSQ3;Q9VG15"	WKCAVVSR	2	57.02146@C;	FBgn0051912	CG31912 desc="" FlyBase_Annotation_IDs:CG31912-PA length=254 UniProt="Q8IPK3"	0.4046
8237	476.27316	3	0.1973	0.96	3.17	KGPTR	1		FBgn0050015	CG30015 desc="" FlyBase_Annotation_IDs:CG30015-PA length=1462 UniProt="Q8T0M2;Q95U05;Q9V5Q8"	AEVEKR	5		FBgn0011604	Iswi desc="Imitation SWI" FlyBase_Annotation_IDs:CG8625-PB length=1027 UniProt="Q24368;Q8SX14"	0.4046
13853	897.139	3	0.1973	0.91	-3.27	RMQKR	4		FBgn0036757	CG14585 desc="" FlyBase_Annotation_IDs:CG14585-PA length=611 UniProt="Q9VVL1"	EASDVMSENKITLQLR	10		FBgn0037986	CG14736 desc="" FlyBase_Annotation_IDs:CG14736-PB length=495 UniProt="Q8INJ1;Q8INJ2;Q8T3W1;Q9VGD7"	0.4046
11735	677.8822	4	0.1973	0.99	-0.54	GGKSGKVGNVER	6		FBgn0026679	l(1)G0095 desc="" FlyBase_Annotation_IDs:CG12113-PA length=1022 UniProt="Q9W3E1"	LDSIYKFTKLR	9		FBgn0010019	Cyp4g1 desc="" FlyBase_Annotation_IDs:CG3972-PA length=556 UniProt="Q9V3S0;Q95U60"	0.4046
8587	452.9208	3	0.1973	0.85	-7.74	EKGDR	2		FBgn0010019	Cyp4g1 desc="" FlyBase_Annotation_IDs:CG3972-PA length=556 UniProt="Q9V3S0;Q95U60"	KQAIR	1		FBgn0032207	CG5640 desc="" FlyBase_Annotation_IDs:CG5640-PB length=939 UniProt="Q8MQK3;Q9VL07"	0.4046
19967	1314.237	2	0.1973	1.00	-3.25	KNVPQPTNPLK	1		FBgn0025641	CG14622 desc="" FlyBase_Annotation_IDs:CG14622-PC length=1455 UniProt="Q7YZA4;Q8IRY0;Q8MT16;Q9W5A4"	EAKELIEGLPR	3		Synth_2		0.4046
9514	816.68835	4	0.1973	0.95	-2.99	TINGLVSSCGTQKGK	13	57.02146@C;	FBgn0011279	Pbprp1 desc="Pheromone-binding protein-related protein 1" FlyBase_Annotation_IDs:CG10436-PA length=148 UniProt="P54191"	LSEILREFKTANR	9		FBgn0011604	Iswi desc="Imitation SWI" FlyBase_Annotation_IDs:CG8625-PB length=1027 UniProt="Q24368;Q8SX14"	0.4046
11362	1341.7222	2	0.1973	0.75	-1.64	EVRKELDDLR	4		Synth_1		EVRKELDDLR	4		Synth_1		0.4046
3808	607.3234	3	0.1972	0.89	-10.87	KNASKAK	5		FBgn0034837	CG9871 desc="" FlyBase_Annotation_IDs:CG9871-PA length=312 UniProt="Q8T3X3;Q9W1T1"	EIMKEMR	4		FBgn0013974	Gyc76C desc="" FlyBase_Annotation_IDs:CG8742-PB length=1525 UniProt="Q24051;Q24305;Q8IQV3"	0.4046
17922	691.148	4	0.1972	0.92	-8.40	KVSLRDWLR	1		FBgn0034837	CG9871 desc="" FlyBase_Annotation_IDs:CG9871-PA length=312 UniProt="Q8T3X3;Q9W1T1"	NTASKIQKHVIGR	8		FBgn0039385	CG5913 desc="" FlyBase_Annotation_IDs:CG5913-PA length=454 UniProt="Q960C1;Q9VBK9"	0.4046
10110	496.95248	3	0.1972	1.00	8.37	SKKNR	3		FBgn0051224	CG31224 desc="" FlyBase_Annotation_IDs:CG31224-PA length=1784 UniProt="Q86NX5;Q8IG87;Q8T3J8;Q9VE54"	KAVMDR	1		FBgn0052046	CG32046 desc="" FlyBase_Annotation_IDs:CG32046-PB length=1218 UniProt="Q8IQC8;Q8SXS6;Q960H7;Q9VT45"	0.4046
24690	924.4929	3	0.1972	0.74	2.82	KEQELDLR	1		FBgn0025641	CG14622 desc="" FlyBase_Annotation_IDs:CG14622-PC length=1455 UniProt="Q7YZA4;Q8IRY0;Q8MT16;Q9W5A4"	SGAFKSGPVDEAVALR	5		FBgn0004650	fs(1)N desc="" FlyBase_Annotation_IDs:CG11411-PA length=2118 UniProt="O76904"	0.4046
17656	937.86005	3	0.1972	0.91	-0.61	EVRKELDDLR	4		Synth_1		QVKQKVSNTTLR	3		FBgn0021764	sdk desc="sidekick" FlyBase_Annotation_IDs:CG5227-PB length=2224 UniProt="O97394;Q86BQ7;Q86P54;Q9U1M1"	0.4046
28061	555.02	3	0.1971	0.89	-1.76	LRKGLR	3		FBgn0037986	CG14736 desc="" FlyBase_Annotation_IDs:CG14736-PB length=495 UniProt="Q8INJ1;Q8INJ2;Q8T3W1;Q9VGD7"	KSAPPKR	1		FBgn0034837	CG9871 desc="" FlyBase_Annotation_IDs:CG9871-PA length=312 UniProt="Q8T3X3;Q9W1T1"	0.4046
27324	674.3933	4	0.1970	1.00	-4.80	DELLSVLLGKK	10		FBgn0050015	CG30015 desc="" FlyBase_Annotation_IDs:CG30015-PA length=1462 UniProt="Q8T0M2;Q95U05;Q9V5Q8"	LAKKEQELDLR	3		FBgn0025641	CG14622 desc="" FlyBase_Annotation_IDs:CG14622-PC length=1455 UniProt="Q7YZA4;Q8IRY0;Q8MT16;Q9W5A4"	0.4046
18022	673.38403	4	0.1970	0.99	7.81	KRDISR	1		FBgn0013974	Gyc76C desc="" FlyBase_Annotation_IDs:CG8742-PB length=1525 UniProt="Q24051;Q24305;Q8IQV3"	NQVQTIIQHEKAEIK	11		FBgn0046879	Obp56c desc="Odorant-binding protein 56c" FlyBase_Annotation_IDs:CG30128-PB length=245 UniProt="Q9V8Y3"	0.4046
8793	966.84576	3	0.1970	1.00	4.30	FTEKYLR	4		FBgn0030200	RabX2 desc="" FlyBase_Annotation_IDs:CG2885-PA length=195 UniProt="Q9W2V3"	NLKMVMSGRHTFEVR	3		FBgn0052046	CG32046 desc="" FlyBase_Annotation_IDs:CG32046-PB length=1218 UniProt="Q8IQC8;Q8SXS6;Q960H7;Q9VT45"	0.4046
15769	669.38983	4	0.1970	0.89	-7.76	FIKRLR	3		FBgn0029816	CG12729 desc="" FlyBase_Annotation_IDs:CG12729-PA length=233 UniProt="Q8T491;Q9W466"	NINTKMLFEKITPR	10		FBgn0039385	CG5913 desc="" FlyBase_Annotation_IDs:CG5913-PA length=454 UniProt="Q960C1;Q9VBK9"	0.4046
13454	550.30804	5	0.1969	0.75	0.62	HFKAFDELR	3		FBgn0039874	CG2135 desc="" FlyBase_Annotation_IDs:CG2135-PA length=686 UniProt="Q9V9T9"	IAHRPNETLKLR	10		FBgn0013974	Gyc76C desc="" FlyBase_Annotation_IDs:CG8742-PB length=1525 UniProt="Q24051;Q24305;Q8IQV3"	0.4046
16162	530.09485	5	0.1969	0.76	-9.23	EAKELIEGLPR	3		Synth_2		EAKELIEGLPR	3		Synth_2		0.4046
35078	876.49945	3	0.1968	0.91	3.25	KNVPQPTNPLK	1		FBgn0025641	CG14622 desc="" FlyBase_Annotation_IDs:CG14622-PC length=1455 UniProt="Q7YZA4;Q8IRY0;Q8MT16;Q9W5A4"	EAKELIEGLPR	3		Synth_2		0.4046
11712	575.72894	5	0.1968	0.99	8.84	KSGNVADKLPK	1		FBgn0050015	CG30015 desc="" FlyBase_Annotation_IDs:CG30015-PA length=1462 UniProt="Q8T0M2;Q95U05;Q9V5Q8"	MQRDWYTKVLLK	8		FBgn0011604	Iswi desc="Imitation SWI" FlyBase_Annotation_IDs:CG8625-PB length=1027 UniProt="Q24368;Q8SX14"	0.4046
27311	867.8115	3	0.1968	0.88	-4.32	TVGYKVPK	5		FBgn0011604	Iswi desc="Imitation SWI" FlyBase_Annotation_IDs:CG8625-PB length=1027 UniProt="Q24368;Q8SX14"	IWTGVLEWSEKPK	11		FBgn0038760	MED25 desc="Mediator complex subunit 25" FlyBase_Annotation_IDs:CG12254-PA length=863 UniProt="Q9VDR1"	0.4046
18063	688.8902	4	0.1967	0.98	-6.65	TRHLSSLQKR	9		FBgn0036757	CG14585 desc="" FlyBase_Annotation_IDs:CG14585-PA length=611 UniProt="Q9VVL1"	KPQKAEELYKR	1		FBgn0003612	Su(var)2-10 desc="Suppressor of variegation 2-10" FlyBase_Annotation_IDs:CG8068-PD length=601 UniProt="Q8IGK3;Q8MKT3;Q8MKT4;Q8MKT5;Q8MKT6;Q9I7E6;Q9I7E7;Q9XYM4;Q9XYM5"	0.4046
18052	760.7413	3	0.1967	0.99	2.25	MSFGYKR	6		FBgn0025693	CG11163 desc="" FlyBase_Annotation_IDs:CG11163-PA length=498 UniProt="Q8T0G1"	EAKELIEGLPR	3		Synth_2		0.4046
18110	476.92825	3	0.1965	0.83	-6.41	KEGLR	1		FBgn0010019	Cyp4g1 desc="" FlyBase_Annotation_IDs:CG3972-PA length=556 UniProt="Q9V3S0;Q95U60"	EQEKR	4		FBgn0032207	CG5640 desc="" FlyBase_Annotation_IDs:CG5640-PB length=939 UniProt="Q8MQK3;Q9VL07"	0.4112
19802	555.34406	3	0.1965	0.94	-8.96	KKQAIR	1		FBgn0032207	CG5640 desc="" FlyBase_Annotation_IDs:CG5640-PB length=939 UniProt="Q8MQK3;Q9VL07"	KSAPPKR	6		FBgn0034837	CG9871 desc="" FlyBase_Annotation_IDs:CG9871-PA length=312 UniProt="Q8T3X3;Q9W1T1"	0.4112
14616	722.427	4	0.1963	0.92	7.95	ALFKSPILR	4		FBgn0029896	CG3168 desc="" FlyBase_Annotation_IDs:CG3168-PC length=632 UniProt="Q9W3W9"	NINTKMLFEKITPR	10		FBgn0039385	CG5913 desc="" FlyBase_Annotation_IDs:CG5913-PA length=454 UniProt="Q960C1;Q9VBK9"	0.4112
11036	742.0576	3	0.1963	0.95	-5.82	KEQELDLR	1		FBgn0025641	CG14622 desc="" FlyBase_Annotation_IDs:CG14622-PC length=1455 UniProt="Q7YZA4;Q8IRY0;Q8MT16;Q9W5A4"	TTWKHDIR	4		FBgn0040322	GNBP2 desc="Gram-negative bacteria binding protein 2" FlyBase_Annotation_IDs:CG4144-PA length=432 UniProt="Q9VVR4;Q8IQT6;Q8IQT7;Q95U68"	0.4112
24852	693.1709	4	0.1963	1.00	-0.53	VKRPK	2		FBgn0002933	ng1 desc="new glue 1" FlyBase_Annotation_IDs:CG10781-PA length=107 UniProt="P23938"	VVLCVKPLNPSEKRLPR	6	57.02146@C;	FBgn0051284	CG31284 desc="" FlyBase_Annotation_IDs:CG31284-PA length=986 UniProt="Q9VHY7"	0.4112
11159	516.6842	5	0.1962	0.97	-6.06	KEQELDLR	1		FBgn0025641	CG14622 desc="" FlyBase_Annotation_IDs:CG14622-PC length=1455 UniProt="Q7YZA4;Q8IRY0;Q8MT16;Q9W5A4"	AILEYYKSGVIR	7		FBgn0035107	CG1216 desc="" FlyBase_Annotation_IDs:CG1216-PB length=439 UniProt="Q8SXB5;Q9W0U1"	0.4112
16914	693.3889	4	0.1962	0.95	8.82	SSMDKCIPR	5	57.02146@C;	FBgn0029816	CG12729 desc="" FlyBase_Annotation_IDs:CG12729-PA length=233 UniProt="Q8T491;Q9W466"	AITKLEALKLHFR	4		FBgn0039024	CG4721 desc="" FlyBase_Annotation_IDs:CG4721-PA length=686 UniProt="Q95U74;Q9VCU1"	0.4112
7447	407.7301	4	0.1962	0.88	-1.05	KEGLR	1		FBgn0010019	Cyp4g1 desc="" FlyBase_Annotation_IDs:CG3972-PA length=556 UniProt="Q9V3S0;Q95U60"	KELDDLR	1		Synth_1		0.4112
22913	1123.9186	3	0.1962	0.99	-4.42	ENIELEEKER	8		FBgn0011604	Iswi desc="Imitation SWI" FlyBase_Annotation_IDs:CG8625-PB length=1027 UniProt="Q24368;Q8SX14"	FPLDVEKITQAWEVLR	7		FBgn0032613	CG13283 desc="" FlyBase_Annotation_IDs:CG13283-PA length=652 UniProt="Q9VJH0"	0.4112
15091	575.73553	5	0.1961	0.87	-1.27	GMKQLR	3		FBgn0033285	CG18449 desc="" FlyBase_Annotation_IDs:CG18449-PA length=159 UniProt="Q8MKQ5;Q9V4S2"	VVLCVKPLNPSEKRLPR	6	57.02146@C;	FBgn0051284	CG31284 desc="" FlyBase_Annotation_IDs:CG31284-PA length=986 UniProt="Q9VHY7"	0.4112
15682	498.61826	3	0.1961	1.00	2.53	KSLCR	1	57.02146@C;	FBgn0051824	CG31824 desc="" FlyBase_Annotation_IDs:CG31824-PA length=362 UniProt="Q8IP34"	FKRSR	2		FBgn0025641	CG14622 desc="" FlyBase_Annotation_IDs:CG14622-PC length=1455 UniProt="Q7YZA4;Q8IRY0;Q8MT16;Q9W5A4"	0.4112
17905	719.1698	4	0.1960	0.96	-5.95	LKVLLSTIVR	2		FBgn0010019	Cyp4g1 desc="" FlyBase_Annotation_IDs:CG3972-PA length=556 UniProt="Q9V3S0;Q95U60"	YLELTFDPKEAIR	9		FBgn0040282	SP1029 desc="" FlyBase_Annotation_IDs:CG11956-PC length=932 UniProt="Q960U1;Q9NH67;Q9VAM0"	0.4112
15743	882.81934	3	0.1960	0.91	-9.78	EAKELIEGLPR	3		Synth_2		EAKELIEGLPR	3		Synth_2		0.4112
12509	536.896	5	0.1960	0.94	9.84	KELDDLR	1		Synth_1		TTTASTTTKKTTTSPK	9		FBgn0025390	CG14796 desc="" FlyBase_Annotation_IDs:CG14796-PA length=1795 UniProt="O76894"	0.4147
20989	929.1889	3	0.1960	0.89	-1.14	EAKELIEGLPR	3		Synth_2		TQVAHLAKEQLR	8		FBgn0026679	l(1)G0095 desc="" FlyBase_Annotation_IDs:CG12113-PA length=1022 UniProt="Q9W3E1"	0.4147
20212	679.38513	4	0.1959	0.97	-10.53	YLTKRYLK	4		FBgn0034837	CG9871 desc="" FlyBase_Annotation_IDs:CG9871-PA length=312 UniProt="Q8T3X3;Q9W1T1"	FDDGIKVVSGTKVK	12		FBgn0039386	CG5948 desc="" FlyBase_Annotation_IDs:CG5948-PA length=270 UniProt="Q9VBK8"	0.4147
33210	888.82196	3	0.1959	0.94	-10.54	MRNEVDKLK	7		FBgn0030614	CG9072 desc="" FlyBase_Annotation_IDs:CG9072-PA length=149 UniProt="Q9VXY1"	KHRYVIFYIR	1		FBgn0011726	tsr desc="" FlyBase_Annotation_IDs:CG4254-PA length=148 UniProt="P45594"	0.4147
23669	562.3569	3	0.1959	0.94	8.05	DRGLKK	5		FBgn0035107	CG1216 desc="" FlyBase_Annotation_IDs:CG1216-PB length=439 UniProt="Q8SXB5;Q9W0U1"	SSLIRKK	6		FBgn0032207	CG5640 desc="" FlyBase_Annotation_IDs:CG5640-PB length=939 UniProt="Q8MQK3;Q9VL07"	0.4147
11634	542.3057	5	0.1959	0.99	10.01	HKINSK	2		FBgn0032207	CG5640 desc="" FlyBase_Annotation_IDs:CG5640-PB length=939 UniProt="Q8MQK3;Q9VL07"	TSKVVVDHSSLSSASAIR	3		FBgn0004650	fs(1)N desc="" FlyBase_Annotation_IDs:CG11411-PA length=2118 UniProt="O76904"	0.4147
3110	657.39343	3	0.1959	0.84	6.26	ALKWLR	3		FBgn0050035	CG30035 desc="" FlyBase_Annotation_IDs:CG30035-PB length=489 UniProt="Q86P59;Q9V608;Q9V609"	QKVSNTTLR	2		FBgn0021764	sdk desc="sidekick" FlyBase_Annotation_IDs:CG5227-PB length=2224 UniProt="O97394;Q86BQ7;Q86P54;Q9U1M1"	0.4147
14711	940.8601	3	0.1957	0.99	-6.23	NYSEVQKVLR	7		FBgn0032210	CYLD desc="" FlyBase_Annotation_IDs:CG5603-PB length=551 UniProt="Q8IPC3;Q8IPC4;Q8IPC5;Q8SYF0;Q9VL04"	IAHRPNETLKLR	10		FBgn0013974	Gyc76C desc="" FlyBase_Annotation_IDs:CG8742-PB length=1525 UniProt="Q24051;Q24305;Q8IQV3"	0.4147
13346	672.36554	4	0.1957	1.00	-1.09	AEVKLR	4		FBgn0011604	Iswi desc="Imitation SWI" FlyBase_Annotation_IDs:CG8625-PB length=1027 UniProt="Q24368;Q8SX14"	EASDVMSENKITLQLR	10		FBgn0037986	CG14736 desc="" FlyBase_Annotation_IDs:CG14736-PB length=495 UniProt="Q8INJ1;Q8INJ2;Q8T3W1;Q9VGD7"	0.4147
18681	881.82135	3	0.1956	0.97	-3.33	EAKELIEGLPR	3		Synth_2		VGETVNKITYK	7		FBgn0031534	CG2774 desc="" FlyBase_Annotation_IDs:CG2774-PA length=458 UniProt="Q8MS29;Q9VQQ6"	0.4147
30296	888.8239	3	0.1956	0.90	0.73	EAKELIEGLPR	3		Synth_2		EVRKELDDLR	4		Synth_1		0.4147
5925	703.60333	4	0.1956	0.96	1.82	CEGRGGKK	7	57.02146@C;	FBgn0038145	CG8863 desc="" FlyBase_Annotation_IDs:CG8863-PC length=403 UniProt="Q9VFV9"	KLTAMSMQDEELMKK	1		FBgn0027360	Tim10 desc="" FlyBase_Annotation_IDs:CG9878-PB length=92 UniProt="Q9W2D6;Q9Y0V7"	0.4147
11416	1341.7244	2	0.1956	0.65	0.00	EVRKELDDLR	4		Synth_1		EVRKELDDLR	4		Synth_1		0.4147
15097	719.42114	4	0.1954	0.96	-4.76	KVSYLLTKDLR	8		FBgn0034766	Obp59a desc="Odorant-binding protein 59a" FlyBase_Annotation_IDs:CG13517-PA length=229 UniProt="Q86BF9;Q9W211"	QVKQKVSNTTLR	5		FBgn0021764	sdk desc="sidekick" FlyBase_Annotation_IDs:CG5227-PB length=2224 UniProt="O97394;Q86BQ7;Q86P54;Q9U1M1"	0.4147
2781	786.0999	3	0.1954	1.00	-5.49	KRHDR	1		FBgn0013974	Gyc76C desc="" FlyBase_Annotation_IDs:CG8742-PB length=1525 UniProt="Q24051;Q24305;Q8IQV3"	LNALGNWIEPPKR	12		FBgn0011604	Iswi desc="Imitation SWI" FlyBase_Annotation_IDs:CG8625-PB length=1027 UniProt="Q24368;Q8SX14"	0.4147
1770	657.0678	3	0.1954	0.95	-0.74	RTKNVLR	3		FBgn0034837	CG9871 desc="" FlyBase_Annotation_IDs:CG9871-PA length=312 UniProt="Q8T3X3;Q9W1T1"	SKLSEILR	2		FBgn0011604	Iswi desc="Imitation SWI" FlyBase_Annotation_IDs:CG8625-PB length=1027 UniProt="Q24368;Q8SX14"	0.4147
20801	630.3579	4	0.1954	1.00	-2.23	HKINSKMLR	2		FBgn0032207	CG5640 desc="" FlyBase_Annotation_IDs:CG5640-PB length=939 UniProt="Q8MQK3;Q9VL07"	EAKELIEGLPR	3		Synth_2		0.4147
7914	575.547	4	0.1953	0.97	-0.11	KSNVAAEK	1		FBgn0040282	SP1029 desc="" FlyBase_Annotation_IDs:CG11956-PC length=932 UniProt="Q960U1;Q9NH67;Q9VAM0"	DRSYKTFNER	5		FBgn0036909	CG15881 desc="" FlyBase_Annotation_IDs:CG15881-PA length=136 UniProt="Q9VW41"	0.4147
22162	888.8232	3	0.1953	0.90	-0.09	EAKELIEGLPR	3		Synth_2		EVRKELDDLR	4		Synth_1		0.4147
18985	830.11664	3	0.1953	0.98	-4.42	LETMTAFKR	8		FBgn0037341	CG12746 desc="" FlyBase_Annotation_IDs:CG12746-PC length=412 UniProt="Q8IGV3;Q8IPQ4;Q8T0D6"	EAKELIEGLPR	3		Synth_2		0.4147
29981	539.70935	5	0.1953	0.98	-6.16	VGGNKKGVFTR	6		FBgn0039874	CG2135 desc="" FlyBase_Annotation_IDs:CG2135-PA length=686 UniProt="Q9V9T9"	KHRYVIFYIR	1		FBgn0011726	tsr desc="" FlyBase_Annotation_IDs:CG4254-PA length=148 UniProt="P45594"	0.4147
34817	489.29993	3	0.1953	0.95	-1.50	FTKLR	3		FBgn0010019	Cyp4g1 desc="" FlyBase_Annotation_IDs:CG3972-PA length=556 UniProt="Q9V3S0;Q95U60"	FTKLR	3		FBgn0010019	Cyp4g1 desc="" FlyBase_Annotation_IDs:CG3972-PA length=556 UniProt="Q9V3S0;Q95U60"	0.4147
30700	899.5169	3	0.1953	0.95	0.72	VVSGTKVKR	6		FBgn0039386	CG5948 desc="" FlyBase_Annotation_IDs:CG5948-PA length=270 UniProt="Q9VBK8"	GIAYVKFSKTSDAAK	6		FBgn0035526	CG1316 desc="" FlyBase_Annotation_IDs:CG1316-PA length=470 UniProt="Q9VZE4"	0.4147
28927	876.8288	3	0.1953	0.93	-5.11	SDRVMKLR	6		FBgn0032210	CYLD desc="" FlyBase_Annotation_IDs:CG5603-PB length=551 UniProt="Q8IPC3;Q8IPC4;Q8IPC5;Q8SYF0;Q9VL04"	ISSSPAKTLVERAK	7		FBgn0003715	Tkr desc="" FlyBase_Annotation_IDs:CG16778-PD length=1046 UniProt="P14083;Q9W0W2"	0.4147
17643	682.6536	4	0.1952	1.00	0.90	KLVIKPK	1		FBgn0051224	CG31224 desc="" FlyBase_Annotation_IDs:CG31224-PA length=1784 UniProt="Q86NX5;Q8IG87;Q8T3J8;Q9VE54"	TGLTLTQVSNWFKNR	13		FBgn0027364	Six4 desc="" FlyBase_Annotation_IDs:CG3871-PB length=392 UniProt="Q9Y1P6"	0.4147
30780	900.17706	3	0.1952	0.75	10.86	KEQELDLR	1		FBgn0025641	CG14622 desc="" FlyBase_Annotation_IDs:CG14622-PC length=1455 UniProt="Q7YZA4;Q8IRY0;Q8MT16;Q9W5A4"	LAAKNPNTFGKTLR	4		FBgn0035710	SP1173 desc="" FlyBase_Annotation_IDs:CG10121-PD length=741 UniProt="Q8MQS1;Q9NGV3;Q9VRY1"	0.4147
18373	664.8911	4	0.1952	1.00	6.90	KAIPR	1		FBgn0037719	bocksbeutel desc="" FlyBase_Annotation_IDs:CG9424-PB length=399 UniProt="Q9VHA7"	YEFLMLGIQPVIDKLR	14		FBgn0025641	CG14622 desc="" FlyBase_Annotation_IDs:CG14622-PC length=1455 UniProt="Q7YZA4;Q8IRY0;Q8MT16;Q9W5A4"	0.4147
13951	896.14575	3	0.1952	0.97	7.64	TTWKHDIR	4		FBgn0040322	GNBP2 desc="Gram-negative bacteria binding protein 2" FlyBase_Annotation_IDs:CG4144-PA length=432 UniProt="Q9VVR4;Q8IQT6;Q8IQT7;Q95U68"	SWKTMQRTWLR	3		FBgn0039874	CG2135 desc="" FlyBase_Annotation_IDs:CG2135-PA length=686 UniProt="Q9V9T9"	0.4147
32388	867.4729	3	0.1950	0.94	-7.80	AKSKAGPQPSK	4		FBgn0034837	CG9871 desc="" FlyBase_Annotation_IDs:CG9871-PA length=312 UniProt="Q8T3X3;Q9W1T1"	KSEVVATSSNSKK	12		FBgn0011604	Iswi desc="Imitation SWI" FlyBase_Annotation_IDs:CG8625-PB length=1027 UniProt="Q24368;Q8SX14"	0.4147
18543	920.81616	3	0.1950	0.97	-4.16	GMKQLR	3		FBgn0033285	CG18449 desc="" FlyBase_Annotation_IDs:CG18449-PA length=159 UniProt="Q8MKQ5;Q9V4S2"	ADGDQPITSKNYAKNIR	10		FBgn0038760	MED25 desc="Mediator complex subunit 25" FlyBase_Annotation_IDs:CG12254-PA length=863 UniProt="Q9VDR1"	0.4147
13242	659.8691	4	0.1949	0.95	4.63	LETMTAFKR	8		FBgn0037341	CG12746 desc="" FlyBase_Annotation_IDs:CG12746-PC length=412 UniProt="Q8IGV3;Q8IPQ4;Q8T0D6"	KDTIGLSKGLSQR	1		FBgn0032207	CG5640 desc="" FlyBase_Annotation_IDs:CG5640-PB length=939 UniProt="Q8MQK3;Q9VL07"	0.4147
23177	876.49225	3	0.1949	0.94	-4.93	KNVPQPTNPLK	1		FBgn0025641	CG14622 desc="" FlyBase_Annotation_IDs:CG14622-PC length=1455 UniProt="Q7YZA4;Q8IRY0;Q8MT16;Q9W5A4"	EAKELIEGLPR	3		Synth_2		0.4147
25821	664.8899	4	0.1949	0.94	5.06	KAIPR	1		FBgn0037719	bocksbeutel desc="" FlyBase_Annotation_IDs:CG9424-PB length=399 UniProt="Q9VHA7"	YEFLMLGIQPVIDKLR	14		FBgn0025641	CG14622 desc="" FlyBase_Annotation_IDs:CG14622-PC length=1455 UniProt="Q7YZA4;Q8IRY0;Q8MT16;Q9W5A4"	0.4147
35047	674.385	4	0.1949	0.95	-2.99	FRKVNR	3		FBgn0034656	CG17922 desc="" FlyBase_Annotation_IDs:CG17922-PA length=1040 UniProt="Q8IH43;Q95SL0;Q9W2D5"	VFAETPCKHPVIVLK	8	57.02146@C;	FBgn0003715	Tkr desc="" FlyBase_Annotation_IDs:CG16778-PD length=1046 UniProt="P14083;Q9W0W2"	0.4147
15479	761.60895	5	0.1948	0.97	0.83	ISSSPAKTLVER	7		FBgn0003715	Tkr desc="" FlyBase_Annotation_IDs:CG16778-PD length=1046 UniProt="P14083;Q9W0W2"	KAPKGSVSAGSGSASSNTPAPAPQPK	1		FBgn0011604	Iswi desc="Imitation SWI" FlyBase_Annotation_IDs:CG8625-PB length=1027 UniProt="Q24368;Q8SX14"	0.4147
24326	886.85333	3	0.1948	0.89	8.73	KTPASVAMIR	1		FBgn0051284	CG31284 desc="" FlyBase_Annotation_IDs:CG31284-PA length=986 UniProt="Q9VHY7"	IAHRPNETLKLR	10		FBgn0013974	Gyc76C desc="" FlyBase_Annotation_IDs:CG8742-PB length=1525 UniProt="Q24051;Q24305;Q8IQV3"	0.4147
16547	670.63934	4	0.1947	0.99	-1.82	KLQLLQPLDR	1		FBgn0039709	Cad99C desc="" FlyBase_Annotation_IDs:CG31009-PA length=1706 UniProt="Q9VAF5"	EIMKEMRLLR	4		FBgn0013974	Gyc76C desc="" FlyBase_Annotation_IDs:CG8742-PB length=1525 UniProt="Q24051;Q24305;Q8IQV3"	0.4147
19941	1314.2347	2	0.1947	0.95	-5.02	KNVPQPTNPLK	1		FBgn0025641	CG14622 desc="" FlyBase_Annotation_IDs:CG14622-PC length=1455 UniProt="Q7YZA4;Q8IRY0;Q8MT16;Q9W5A4"	EAKELIEGLPR	3		Synth_2		0.4147
27171	600.7055	3	0.1947	0.95	9.70	LMKAAK	3		FBgn0051665	CG31665 desc="" FlyBase_Annotation_IDs:CG31665-PB length=1101 UniProt="Q8MYS3;Q9VQ47"	LKPKKEMK	2		FBgn0011604	Iswi desc="Imitation SWI" FlyBase_Annotation_IDs:CG8625-PB length=1027 UniProt="Q24368;Q8SX14"	0.4147
18440	566.52045	5	0.1946	0.96	7.68	EGSTKPRRMTR	5		FBgn0051284	CG31284 desc="" FlyBase_Annotation_IDs:CG31284-PA length=986 UniProt="Q9VHY7"	LSIQQLASTQKR	11		FBgn0025390	CG14796 desc="" FlyBase_Annotation_IDs:CG14796-PA length=1795 UniProt="O76894"	0.4147
8174	651.8525	4	0.1945	0.96	-9.66	TKNVLR	2		FBgn0034837	CG9871 desc="" FlyBase_Annotation_IDs:CG9871-PA length=312 UniProt="Q8T3X3;Q9W1T1"	VAITDGSVEWTQKFR	13		FBgn0027780	U26 desc="" FlyBase_Annotation_IDs:CG13401-PA length=1012 UniProt="Q9U973;Q9VLL0"	0.4147
7321	524.68335	5	0.1945	0.97	-10.26	NPKPER	3		FBgn0034656	CG17922 desc="" FlyBase_Annotation_IDs:CG17922-PA length=1040 UniProt="Q8IH43;Q95SL0;Q9W2D5"	NFSLIIHSGVHFSKR	14		FBgn0034837	CG9871 desc="" FlyBase_Annotation_IDs:CG9871-PA length=312 UniProt="Q8T3X3;Q9W1T1"	0.4147
15447	925.77185	4	0.1945	0.92	0.59	SSLTASKHLGPEALSR	7		FBgn0025390	CG14796 desc="" FlyBase_Annotation_IDs:CG14796-PA length=1795 UniProt="O76894"	KTAETPAPAAAKPVLSTKK	18		FBgn0036291	CG10681 desc="" FlyBase_Annotation_IDs:CG10681-PA length=212 UniProt="Q9VTY4"	0.4147
15347	878.19366	3	0.1944	0.93	10.76	VSYLLTKDLR	7		FBgn0034766	Obp59a desc="Odorant-binding protein 59a" FlyBase_Annotation_IDs:CG13517-PA length=229 UniProt="Q86BF9;Q9W211"	KGTSALNVITRK	1		FBgn0051284	CG31284 desc="" FlyBase_Annotation_IDs:CG31284-PA length=986 UniProt="Q9VHY7"	0.4147
11870	539.3093	5	0.1944	0.98	4.17	QKAITKLEALK	2		FBgn0039024	CG4721 desc="" FlyBase_Annotation_IDs:CG4721-PA length=686 UniProt="Q95U74;Q9VCU1"	YEWNKVQAFK	5		FBgn0032207	CG5640 desc="" FlyBase_Annotation_IDs:CG5640-PB length=939 UniProt="Q8MQK3;Q9VL07"	0.4147
9095	547.0906	5	0.1944	0.96	4.56	KSKTR	1		FBgn0039024	CG4721 desc="" FlyBase_Annotation_IDs:CG4721-PA length=686 UniProt="Q95U74;Q9VCU1"	FADDVDAAETNQKRAAPR	13		FBgn0037986	CG14736 desc="" FlyBase_Annotation_IDs:CG14736-PB length=495 UniProt="Q8INJ1;Q8INJ2;Q8T3W1;Q9VGD7"	0.4147
22532	535.91174	5	0.1944	0.99	4.11	VSTVTITTKK	9		FBgn0025390	CG14796 desc="" FlyBase_Annotation_IDs:CG14796-PA length=1795 UniProt="O76894"	DLVISLQNSTSKR	12		FBgn0029816	CG12729 desc="" FlyBase_Annotation_IDs:CG12729-PA length=233 UniProt="Q8T491;Q9W466"	0.4147
15126	1323.7308	2	0.1943	0.75	-5.72	EAKELIEGLPR	3		Synth_2		EAKELIEGLPR	3		Synth_2		0.4147
15513	686.1592	4	0.1943	0.99	-0.18	FIKRLR	3		FBgn0029816	CG12729 desc="" FlyBase_Annotation_IDs:CG12729-PA length=233 UniProt="Q8T491;Q9W466"	VEKMRLQNILMQLR	3		FBgn0011604	Iswi desc="Imitation SWI" FlyBase_Annotation_IDs:CG8625-PB length=1027 UniProt="Q24368;Q8SX14"	0.4147
21390	941.867	3	0.1942	0.97	-3.46	EAKELIEGLPR	3		Synth_2		KPNILYLNTSIR	1		FBgn0032170	CG4658 desc="" FlyBase_Annotation_IDs:CG4658-PC length=526 UniProt="Q9VL57"	0.4147
7442	632.362	3	0.1942	1.00	1.03	KPPTK	1		FBgn0035710	SP1173 desc="" FlyBase_Annotation_IDs:CG10121-PD length=741 UniProt="Q8MQS1;Q9NGV3;Q9VRY1"	GGKSGKVGNVER	3		FBgn0026679	l(1)G0095 desc="" FlyBase_Annotation_IDs:CG12113-PA length=1022 UniProt="Q9W3E1"	0.4230
9418	642.33856	5	0.1941	0.99	-6.78	VTGKAAK	4		FBgn0025641	CG14622 desc="" FlyBase_Annotation_IDs:CG14622-PC length=1455 UniProt="Q7YZA4;Q8IRY0;Q8MT16;Q9W5A4"	FEKTNEMLLNCNALSQSRLK	3	57.02146@C;	FBgn0036291	CG10681 desc="" FlyBase_Annotation_IDs:CG10681-PA length=212 UniProt="Q9VTY4"	0.4230
11997	553.69775	5	0.1941	0.96	-6.45	KQPDFNFR	1		FBgn0033294	CG8693 desc="" FlyBase_Annotation_IDs:CG8693-PA length=579 UniProt="Q9V4T9"	KAQGMLPGIVFKMR	1		FBgn0030614	CG9072 desc="" FlyBase_Annotation_IDs:CG9072-PA length=149 UniProt="Q9VXY1"	0.4230
8367	511.6237	3	0.1941	0.96	-4.46	SKSASK	2		FBgn0037719	bocksbeutel desc="" FlyBase_Annotation_IDs:CG9424-PB length=399 UniProt="Q9VHA7"	SKGVEIR	2		FBgn0032207	CG5640 desc="" FlyBase_Annotation_IDs:CG5640-PB length=939 UniProt="Q8MQK3;Q9VL07"	0.4230
18927	760.8308	5	0.1940	0.98	9.90	VVSGTKVK	6		FBgn0039386	CG5948 desc="" FlyBase_Annotation_IDs:CG5948-PA length=270 UniProt="Q9VBK8"	NCLKLQHTFSGLNYGDILQVKQLR	4	57.02146@C;	FBgn0026679	l(1)G0095 desc="" FlyBase_Annotation_IDs:CG12113-PA length=1022 UniProt="Q9W3E1"	0.4230
11320	591.3321	5	0.1940	0.97	-6.45	KDPEVGKTIR	1		FBgn0033518	Prx2540-2 desc="Peroxiredoxin 2540" FlyBase_Annotation_IDs:CG11765-PA length=220 UniProt="Q9GPQ0;Q9V5K7"	VVTYLPPIKTSNQGR	9		FBgn0050015	CG30015 desc="" FlyBase_Annotation_IDs:CG30015-PA length=1462 UniProt="Q8T0M2;Q95U05;Q9V5Q8"	0.4230
33612	899.8357	3	0.1940	0.95	5.61	EVRKELDDLR	4		Synth_1		ISSSPAKTLVER	7		FBgn0003715	Tkr desc="" FlyBase_Annotation_IDs:CG16778-PD length=1046 UniProt="P14083;Q9W0W2"	0.4230
7990	633.35944	3	0.1940	0.95	8.11	KTAGLSK	1		FBgn0051284	CG31284 desc="" FlyBase_Annotation_IDs:CG31284-PA length=986 UniProt="Q9VHY7"	TTWKHDIR	4		FBgn0040322	GNBP2 desc="Gram-negative bacteria binding protein 2" FlyBase_Annotation_IDs:CG4144-PA length=432 UniProt="Q9VVR4;Q8IQT6;Q8IQT7;Q95U68"	0.4230
33892	888.82465	3	0.1939	0.92	1.56	EAKELIEGLPR	3		Synth_2		EVRKELDDLR	4		Synth_1		0.4230
10288	975.218	3	0.1939	1.00	7.60	YLDLDACKR	8	57.02146@C;	FBgn0051224	CG31224 desc="" FlyBase_Annotation_IDs:CG31224-PA length=1784 UniProt="Q86NX5;Q8IG87;Q8T3J8;Q9VE54"	KSLATPANPKPKPKR	14		FBgn0034837	CG9871 desc="" FlyBase_Annotation_IDs:CG9871-PA length=312 UniProt="Q8T3X3;Q9W1T1"	0.4230
22142	570.1278	5	0.1939	0.98	5.49	KRDISR	1		FBgn0013974	Gyc76C desc="" FlyBase_Annotation_IDs:CG8742-PB length=1525 UniProt="Q24051;Q24305;Q8IQV3"	YEFLMLGIQPVIDKLR	14		FBgn0025641	CG14622 desc="" FlyBase_Annotation_IDs:CG14622-PC length=1455 UniProt="Q7YZA4;Q8IRY0;Q8MT16;Q9W5A4"	0.4230
18045	714.4111	4	0.1939	0.97	10.87	EAKELIEGLPR	3		Synth_2		ALAVSLDQKYNLK	9		FBgn0037719	bocksbeutel desc="" FlyBase_Annotation_IDs:CG9424-PB length=399 UniProt="Q9VHA7"	0.4230
9258	467.27295	3	0.1939	1.00	-7.94	LTKGR	3		FBgn0038427	CG12753 desc="" FlyBase_Annotation_IDs:CG12753-PA length=1067 UniProt="Q8MRD4;Q9VEV4"	KAWQR	1		FBgn0034837	CG9871 desc="" FlyBase_Annotation_IDs:CG9871-PA length=312 UniProt="Q8T3X3;Q9W1T1"	0.4230
15067	503.3121	3	0.1939	0.98	6.16	KLALR	1		FBgn0034579	mRpL54 desc="mitochondrial ribosomal protein L54" FlyBase_Annotation_IDs:CG9353-PA length=132 UniProt="Q8T9B2;Q9W2M8"	KCIPPR	1	57.02146@C;	FBgn0027360	Tim10 desc="" FlyBase_Annotation_IDs:CG9878-PB length=92 UniProt="Q9W2D6;Q9Y0V7"	0.4230
2993	786.0927	3	0.1939	0.95	2.18	KNYMR	1		FBgn0034656	CG17922 desc="" FlyBase_Annotation_IDs:CG17922-PA length=1040 UniProt="Q8IH43;Q95SL0;Q9W2D5"	LNALGNWIEPPKR	12		FBgn0011604	Iswi desc="Imitation SWI" FlyBase_Annotation_IDs:CG8625-PB length=1027 UniProt="Q24368;Q8SX14"	0.4230
23794	539.509	5	0.1938	0.96	-5.08	QKVLSVIDGRR	2		FBgn0025641	CG14622 desc="" FlyBase_Annotation_IDs:CG14622-PC length=1455 UniProt="Q7YZA4;Q8IRY0;Q8MT16;Q9W5A4"	RPLLADKEESK	7		FBgn0037341	CG12746 desc="" FlyBase_Annotation_IDs:CG12746-PC length=412 UniProt="Q8IGV3;Q8IPQ4;Q8T0D6"	0.4230
7443	690.0424	3	0.1938	0.96	-6.14	KLMSNLR	1		FBgn0026679	l(1)G0095 desc="" FlyBase_Annotation_IDs:CG12113-PA length=1022 UniProt="Q9W3E1"	KDLDYIFR	1		FBgn0036291	CG10681 desc="" FlyBase_Annotation_IDs:CG10681-PA length=212 UniProt="Q9VTY4"	0.4230
11306	894.8195	3	0.1937	0.79	1.00	EVRKELDDLR	4		Synth_1		EVRKELDDLR	4		Synth_1		0.4230
15731	673.8625	4	0.1937	0.84	-8.62	ASWRSALGSKSK	10		FBgn0011205	fbl desc="" FlyBase_Annotation_IDs:CG5725-PE length=512 UniProt="Q8I0S6;Q9NHN2;Q9VPG4;Q9VPG5"	ASWRSALGSKSK	10		FBgn0011205	fbl desc="" FlyBase_Annotation_IDs:CG5725-PE length=512 UniProt="Q8I0S6;Q9NHN2;Q9VPG4;Q9VPG5"	0.4230
12987	936.18304	3	0.1936	0.98	-4.87	AFKDVPFLIR	3		FBgn0027780	U26 desc="" FlyBase_Annotation_IDs:CG13401-PA length=1012 UniProt="Q9U973;Q9VLL0"	ETGKLASEVLFNR	4		FBgn0053140	CG33140 desc="" FlyBase_Annotation_IDs:CG33140-PA length=720 UniProt="Q9V4I8"	0.4287
24197	917.16534	3	0.1935	0.98	-6.13	EAKELIEGLPR	3		Synth_2		GYPKGLRAGADPR	4		FBgn0032170	CG4658 desc="" FlyBase_Annotation_IDs:CG4658-PC length=526 UniProt="Q9VL57"	0.4287
17754	958.87695	3	0.1934	0.97	-3.48	LRKGLR	3		FBgn0037986	CG14736 desc="" FlyBase_Annotation_IDs:CG14736-PB length=495 UniProt="Q8INJ1;Q8INJ2;Q8T3W1;Q9VGD7"	QFGASSIKDRVLSGSSSLR	8		FBgn0027780	U26 desc="" FlyBase_Annotation_IDs:CG13401-PA length=1012 UniProt="Q9U973;Q9VLL0"	0.4287
29452	639.9265	5	0.1934	0.91	-5.96	TTWKHDIR	4		FBgn0040322	GNBP2 desc="Gram-negative bacteria binding protein 2" FlyBase_Annotation_IDs:CG4144-PA length=432 UniProt="Q9VVR4;Q8IQT6;Q8IQT7;Q95U68"	TAKPFKCEYCPKAFVR	3	57.02146@C;	FBgn0051224	CG31224 desc="" FlyBase_Annotation_IDs:CG31224-PA length=1784 UniProt="Q86NX5;Q8IG87;Q8T3J8;Q9VE54"	0.4287
31583	669.1651	4	0.1934	1.00	9.77	IVVNKLADINR	5		FBgn0039709	Cad99C desc="" FlyBase_Annotation_IDs:CG31009-PA length=1706 UniProt="Q9VAF5"	SIRQVKKPPTK	6		FBgn0035710	SP1173 desc="" FlyBase_Annotation_IDs:CG10121-PD length=741 UniProt="Q8MQS1;Q9NGV3;Q9VRY1"	0.4287
8261	450.90567	3	0.1934	0.89	1.54	GGKGGK	3		FBgn0029896	CG3168 desc="" FlyBase_Annotation_IDs:CG3168-PC length=632 UniProt="Q9W3W9"	EKYDR	2		FBgn0034729	CG10344 desc="" FlyBase_Annotation_IDs:CG10344-PB length=278 UniProt="Q8MKK7;Q9W251"	0.4287
15410	766.6405	5	0.1933	0.98	-6.76	TIRALFIISPDHKVR	13		FBgn0033518	Prx2540-2 desc="Peroxiredoxin 2540" FlyBase_Annotation_IDs:CG11765-PA length=220 UniProt="Q9GPQ0;Q9V5K7"	WKPQLTELQKLPAFAR	2		FBgn0032207	CG5640 desc="" FlyBase_Annotation_IDs:CG5640-PB length=939 UniProt="Q8MQK3;Q9VL07"	0.4287
11789	567.3311	5	0.1933	0.99	10.26	WTKIEQTRK	3		FBgn0021764	sdk desc="sidekick" FlyBase_Annotation_IDs:CG5227-PB length=2224 UniProt="O97394;Q86BQ7;Q86P54;Q9U1M1"	KVLAYADLSSGILR	1		FBgn0037530	CG2943 desc="" FlyBase_Annotation_IDs:CG2943-PA length=915 UniProt="Q95TQ6;Q9VHY6"	0.4287
18630	903.50415	3	0.1932	0.96	-7.57	EAKELIEGLPR	3		Synth_2		NEKSKLSEILR	5		FBgn0011604	Iswi desc="Imitation SWI" FlyBase_Annotation_IDs:CG8625-PB length=1027 UniProt="Q24368;Q8SX14"	0.4287
17279	689.89606	4	0.1932	1.00	-7.97	IMLSLKDIR	6		FBgn0003715	Tkr desc="" FlyBase_Annotation_IDs:CG16778-PD length=1046 UniProt="P14083;Q9W0W2"	LAAKNPNTFGKTLR	4		FBgn0035710	SP1173 desc="" FlyBase_Annotation_IDs:CG10121-PD length=741 UniProt="Q8MQS1;Q9NGV3;Q9VRY1"	0.4287
16026	953.84247	3	0.1932	0.92	-1.54	RGMKQLR	4		FBgn0033285	CG18449 desc="" FlyBase_Annotation_IDs:CG18449-PA length=159 UniProt="Q8MKQ5;Q9V4S2"	EASDVMSENKITLQLR	10		FBgn0037986	CG14736 desc="" FlyBase_Annotation_IDs:CG14736-PB length=495 UniProt="Q8INJ1;Q8INJ2;Q8T3W1;Q9VGD7"	0.4287
8187	471.92563	3	0.1931	0.89	-0.09	KAIPR	1		FBgn0037719	bocksbeutel desc="" FlyBase_Annotation_IDs:CG9424-PB length=399 UniProt="Q9VHA7"	CDKNR	3	57.02146@C;	FBgn0025390	CG14796 desc="" FlyBase_Annotation_IDs:CG14796-PA length=1795 UniProt="O76894"	0.4287
23744	889.16656	3	0.1931	0.96	8.61	KELDDLR	1		Synth_1		GTENGPVLVSNLKRR	13		FBgn0052046	CG32046 desc="" FlyBase_Annotation_IDs:CG32046-PB length=1218 UniProt="Q8IQC8;Q8SXS6;Q960H7;Q9VT45"	0.4287
21539	888.8254	3	0.1931	0.89	2.38	EAKELIEGLPR	3		Synth_2		EVRKELDDLR	4		Synth_1		0.4287
17671	571.3174	4	0.1931	1.00	-2.03	NRLKK	4		FBgn0013974	Gyc76C desc="" FlyBase_Annotation_IDs:CG8742-PB length=1525 UniProt="Q24051;Q24305;Q8IQV3"	EADVEPELKGLMR	9		FBgn0050035	CG30035 desc="" FlyBase_Annotation_IDs:CG30035-PB length=489 UniProt="Q86P59;Q9V608;Q9V609"	0.4287
13194	676.14526	4	0.1931	0.99	-9.31	EAKELIEGLPR	3		Synth_2		VPLKESLAALIR	4		FBgn0026679	l(1)G0095 desc="" FlyBase_Annotation_IDs:CG12113-PA length=1022 UniProt="Q9W3E1"	0.4287
7866	655.7549	5	0.1931	0.95	0.00	MRELDQFKVGGK	8		FBgn0039385	CG5913 desc="" FlyBase_Annotation_IDs:CG5913-PA length=454 UniProt="Q960C1;Q9VBK9"	RMCPDKVTVLLVGNK	6	57.02146@C;	FBgn0030200	RabX2 desc="" FlyBase_Annotation_IDs:CG2885-PA length=195 UniProt="Q9W2V3"	0.4287
22709	929.8249	3	0.1930	1.00	-2.28	QAAATAKR	7		FBgn0025390	CG14796 desc="" FlyBase_Annotation_IDs:CG14796-PA length=1795 UniProt="O76894"	EASDVMSENKITLQLR	10		FBgn0037986	CG14736 desc="" FlyBase_Annotation_IDs:CG14736-PB length=495 UniProt="Q8INJ1;Q8INJ2;Q8T3W1;Q9VGD7"	0.4325
8186	414.7325	4	0.1930	0.95	9.59	KAEPK	1		FBgn0034656	CG17922 desc="" FlyBase_Annotation_IDs:CG17922-PA length=1040 UniProt="Q8IH43;Q95SL0;Q9W2D5"	KWCPSLR	1	57.02146@C;	FBgn0011604	Iswi desc="Imitation SWI" FlyBase_Annotation_IDs:CG8625-PB length=1027 UniProt="Q24368;Q8SX14"	0.4325
17346	566.92737	5	0.1930	0.99	-3.80	HKINSKMLR	2		FBgn0032207	CG5640 desc="" FlyBase_Annotation_IDs:CG5640-PB length=939 UniProt="Q8MQK3;Q9VL07"	KLQVKQGDELRPR	1		FBgn0004650	fs(1)N desc="" FlyBase_Annotation_IDs:CG11411-PA length=2118 UniProt="O76904"	0.4325
22273	904.177	3	0.1930	0.92	6.67	EAKELIEGLPR	3		Synth_2		EIMKEMRLLR	4		FBgn0013974	Gyc76C desc="" FlyBase_Annotation_IDs:CG8742-PB length=1525 UniProt="Q24051;Q24305;Q8IQV3"	0.4325
11118	705.8853	4	0.1930	0.91	5.71	WTKIEQTRK	3		FBgn0021764	sdk desc="sidekick" FlyBase_Annotation_IDs:CG5227-PB length=2224 UniProt="O97394;Q86BQ7;Q86P54;Q9U1M1"	STLQNWVNEFKK	11		FBgn0011604	Iswi desc="Imitation SWI" FlyBase_Annotation_IDs:CG8625-PB length=1027 UniProt="Q24368;Q8SX14"	0.4325
1843	690.69745	3	0.1930	1.00	-6.96	CKICGKK	2	57.02146@C;	FBgn0051224	CG31224 desc="" FlyBase_Annotation_IDs:CG31224-PA length=1784 UniProt="Q86NX5;Q8IG87;Q8T3J8;Q9VE54"	TTTASTTTKK	9		FBgn0025390	CG14796 desc="" FlyBase_Annotation_IDs:CG14796-PA length=1795 UniProt="O76894"	0.4325
27290	570.8157	4	0.1929	0.93	-10.71	KGQNASRK	1		FBgn0034837	CG9871 desc="" FlyBase_Annotation_IDs:CG9871-PA length=312 UniProt="Q8T3X3;Q9W1T1"	EAKELIEGLPR	3		Synth_2		0.4325
24569	539.3069	5	0.1929	0.92	5.17	KELDDLR	1		Synth_1		IGEKPIFASPLELPR	4		FBgn0027780	U26 desc="" FlyBase_Annotation_IDs:CG13401-PA length=1012 UniProt="Q9U973;Q9VLL0"	0.4325
1955	707.02655	3	0.1929	0.87	6.57	KELDDLR	1		Synth_1		SSMDKCIPR	5	57.02146@C;	FBgn0029816	CG12729 desc="" FlyBase_Annotation_IDs:CG12729-PA length=233 UniProt="Q8T491;Q9W466"	0.4325
26967	960.232	3	0.1928	0.76	-0.25	KINLSIIAPR	1		FBgn0038760	MED25 desc="Mediator complex subunit 25" FlyBase_Annotation_IDs:CG12254-PA length=863 UniProt="Q9VDR1"	RDLVISLQNSTSKR	13		FBgn0029816	CG12729 desc="" FlyBase_Annotation_IDs:CG12729-PA length=233 UniProt="Q8T491;Q9W466"	0.4325
25192	720.3987	4	0.1928	0.89	2.97	VSYLLTKDLR	7		FBgn0034766	Obp59a desc="Odorant-binding protein 59a" FlyBase_Annotation_IDs:CG13517-PA length=229 UniProt="Q86BF9;Q9W211"	VKKSFEFPMQHR	2		FBgn0051665	CG31665 desc="" FlyBase_Annotation_IDs:CG31665-PB length=1101 UniProt="Q8MYS3;Q9VQ47"	0.4325
21146	746.44116	2	0.1928	0.94	-4.26	KAIPR	1		FBgn0037719	bocksbeutel desc="" FlyBase_Annotation_IDs:CG9424-PB length=399 UniProt="Q9VHA7"	KCIPPR	1	57.02146@C;	FBgn0027360	Tim10 desc="" FlyBase_Annotation_IDs:CG9878-PB length=92 UniProt="Q9W2D6;Q9Y0V7"	0.4325
22431	1013.5543	4	0.1927	0.97	-2.71	SKHKFINLTDSEK	2		FBgn0034656	CG17922 desc="" FlyBase_Annotation_IDs:CG17922-PA length=1040 UniProt="Q8IH43;Q95SL0;Q9W2D5"	IVKTLDDRDLIVSTQPGEVIR	3		FBgn0038145	CG8863 desc="" FlyBase_Annotation_IDs:CG8863-PC length=403 UniProt="Q9VFV9"	0.4325
28504	480.9539	3	0.1927	0.91	3.31	KQAIR	1		FBgn0032207	CG5640 desc="" FlyBase_Annotation_IDs:CG5640-PB length=939 UniProt="Q8MQK3;Q9VL07"	KAWQR	1		FBgn0034837	CG9871 desc="" FlyBase_Annotation_IDs:CG9871-PA length=312 UniProt="Q8T3X3;Q9W1T1"	0.4325
27389	512.6522	3	0.1927	0.92	-6.04	LKPKK	4		FBgn0011604	Iswi desc="Imitation SWI" FlyBase_Annotation_IDs:CG8625-PB length=1027 UniProt="Q24368;Q8SX14"	KLPEGNK	1		FBgn0010019	Cyp4g1 desc="" FlyBase_Annotation_IDs:CG3972-PA length=556 UniProt="Q9V3S0;Q95U60"	0.4325
21811	452.9253	3	0.1927	0.90	2.16	EKGDR	2		FBgn0010019	Cyp4g1 desc="" FlyBase_Annotation_IDs:CG3972-PA length=556 UniProt="Q9V3S0;Q95U60"	KQAIR	1		FBgn0032207	CG5640 desc="" FlyBase_Annotation_IDs:CG5640-PB length=939 UniProt="Q8MQK3;Q9VL07"	0.4325
12749	532.90735	5	0.1927	0.99	4.22	EAKELIEGLPR	3		Synth_2		GKPVQDKDLLR	7		FBgn0039024	CG4721 desc="" FlyBase_Annotation_IDs:CG4721-PA length=686 UniProt="Q95U74;Q9VCU1"	0.4325
4206	695.7082	3	0.1927	1.00	-3.51	KPTPTK	1		FBgn0039874	CG2135 desc="" FlyBase_Annotation_IDs:CG2135-PA length=686 UniProt="Q9V9T9"	KEDVAGGSKETR	1		FBgn0037986	CG14736 desc="" FlyBase_Annotation_IDs:CG14736-PB length=495 UniProt="Q8INJ1;Q8INJ2;Q8T3W1;Q9VGD7"	0.4325
21380	958.54913	3	0.1927	0.97	-3.23	KVSYLLTKDLR	1		FBgn0034766	Obp59a desc="Odorant-binding protein 59a" FlyBase_Annotation_IDs:CG13517-PA length=229 UniProt="Q86BF9;Q9W211"	FICVGAHSKILR	9	57.02146@C;	FBgn0027780	U26 desc="" FlyBase_Annotation_IDs:CG13401-PA length=1012 UniProt="Q9U973;Q9VLL0"	0.4325
12241	648.3551	3	0.1927	0.91	-7.54	KQGSKSSR	1		FBgn0052046	CG32046 desc="" FlyBase_Annotation_IDs:CG32046-PB length=1218 UniProt="Q8IQC8;Q8SXS6;Q960H7;Q9VT45"	KPKPESSR	1		FBgn0003612	Su(var)2-10 desc="Suppressor of variegation 2-10" FlyBase_Annotation_IDs:CG8068-PD length=601 UniProt="Q8IGK3;Q8MKT3;Q8MKT4;Q8MKT5;Q8MKT6;Q9I7E6;Q9I7E7;Q9XYM4;Q9XYM5"	0.4325
5955	565.4985	5	0.1927	0.85	0.35	SLEEITKDLK	7		FBgn0034656	CG17922 desc="" FlyBase_Annotation_IDs:CG17922-PA length=1040 UniProt="Q8IH43;Q95SL0;Q9W2D5"	SANWVIGNHDKNR	11		FBgn0033294	CG8693 desc="" FlyBase_Annotation_IDs:CG8693-PA length=579 UniProt="Q9V4T9"	0.4325
20795	867.18384	3	0.1926	0.95	10.24	HKINSKMLR	2		FBgn0032207	CG5640 desc="" FlyBase_Annotation_IDs:CG5640-PB length=939 UniProt="Q8MQK3;Q9VL07"	KVSYLLTKDLR	1		FBgn0034766	Obp59a desc="Odorant-binding protein 59a" FlyBase_Annotation_IDs:CG13517-PA length=229 UniProt="Q86BF9;Q9W211"	0.4325
31420	533.69684	5	0.1925	0.98	-7.97	KLCRPR	1	57.02146@C;	FBgn0025390	CG14796 desc="" FlyBase_Annotation_IDs:CG14796-PA length=1795 UniProt="O76894"	LDGHAAFVDALKTALR	12		FBgn0025641	CG14622 desc="" FlyBase_Annotation_IDs:CG14622-PC length=1455 UniProt="Q7YZA4;Q8IRY0;Q8MT16;Q9W5A4"	0.4325
27815	888.80133	3	0.1925	0.85	-10.45	SKGVEIR	2		FBgn0032207	CG5640 desc="" FlyBase_Annotation_IDs:CG5640-PB length=939 UniProt="Q8MQK3;Q9VL07"	VFAEQKAIFGDNMLR	6		FBgn0010019	Cyp4g1 desc="" FlyBase_Annotation_IDs:CG3972-PA length=556 UniProt="Q9V3S0;Q95U60"	0.4325
9933	396.72147	4	0.1925	0.97	-5.86	KAEPK	1		FBgn0034656	CG17922 desc="" FlyBase_Annotation_IDs:CG17922-PA length=1040 UniProt="Q8IH43;Q95SL0;Q9W2D5"	SNVAAEKR	7		FBgn0040282	SP1029 desc="" FlyBase_Annotation_IDs:CG11956-PC length=932 UniProt="Q960U1;Q9NH67;Q9VAM0"	0.4325
12317	893.81366	3	0.1924	0.94	-1.46	KELDDLR	1		Synth_1		SSLTASKHLGPEALSR	7		FBgn0025390	CG14796 desc="" FlyBase_Annotation_IDs:CG14796-PA length=1795 UniProt="O76894"	0.4325
4336	585.96844	3	0.1924	0.69	-7.79	DKPPCK	2	57.02146@C;	FBgn0053197	mbl desc="" FlyBase_Annotation_IDs:CG33197-PA length=203 UniProt="O16011"	SNVAAEKR	7		FBgn0040282	SP1029 desc="" FlyBase_Annotation_IDs:CG11956-PC length=932 UniProt="Q960U1;Q9NH67;Q9VAM0"	0.4325
14285	1332.7367	2	0.1924	0.69	4.03	EAKELIEGLPR	3		Synth_2		EVRKELDDLR	4		Synth_1		0.4325
9975	606.8369	4	0.1923	0.98	7.25	DPEVGKTIR	6		FBgn0033518	Prx2540-2 desc="Peroxiredoxin 2540" FlyBase_Annotation_IDs:CG11765-PA length=220 UniProt="Q9GPQ0;Q9V5K7"	EVRKELDDLR	4		Synth_1		0.4325
9707	480.62366	3	0.1923	0.91	-8.31	KGEVGR	1		FBgn0034656	CG17922 desc="" FlyBase_Annotation_IDs:CG17922-PA length=1040 UniProt="Q8IH43;Q95SL0;Q9W2D5"	KQLLR	1		FBgn0052046	CG32046 desc="" FlyBase_Annotation_IDs:CG32046-PB length=1218 UniProt="Q8IQC8;Q8SXS6;Q960H7;Q9VT45"	0.4325
18301	937.8597	3	0.1923	0.95	-0.96	EVRKELDDLR	4		Synth_1		QVKQKVSNTTLR	3		FBgn0021764	sdk desc="sidekick" FlyBase_Annotation_IDs:CG5227-PB length=2224 UniProt="O97394;Q86BQ7;Q86P54;Q9U1M1"	0.4325
22494	922.85956	3	0.1923	0.98	1.32	SNLQQLVKIK	8		FBgn0032613	CG13283 desc="" FlyBase_Annotation_IDs:CG13283-PA length=652 UniProt="Q9VJH0"	NITDEEKQLLQK	7		FBgn0038427	CG12753 desc="" FlyBase_Annotation_IDs:CG12753-PA length=1067 UniProt="Q8MRD4;Q9VEV4"	0.4325
6207	703.60815	4	0.1923	0.97	8.69	CEGRGGKK	7	57.02146@C;	FBgn0038145	CG8863 desc="" FlyBase_Annotation_IDs:CG8863-PC length=403 UniProt="Q9VFV9"	KLTAMSMQDEELMKK	1		FBgn0027360	Tim10 desc="" FlyBase_Annotation_IDs:CG9878-PB length=92 UniProt="Q9W2D6;Q9Y0V7"	0.4325
18236	696.3956	4	0.1922	1.00	7.64	KINLSIIAPR	1		FBgn0038760	MED25 desc="Mediator complex subunit 25" FlyBase_Annotation_IDs:CG12254-PA length=863 UniProt="Q9VDR1"	QEYYLHQFHKK	10		FBgn0033294	CG8693 desc="" FlyBase_Annotation_IDs:CG8693-PA length=579 UniProt="Q9V4T9"	0.4325
17928	634.60297	4	0.1922	0.98	-0.87	KNSSYPQK	1		FBgn0011716	FlyBase_Annotation_IDs:CG31020-PA length=565 UniProt=""	IVGLSAFQQKLSR	10		FBgn0050015	CG30015 desc="" FlyBase_Annotation_IDs:CG30015-PA length=1462 UniProt="Q8T0M2;Q95U05;Q9V5Q8"	0.4325
19652	785.46704	2	0.1921	0.75	-10.58	DRGLKK	5		FBgn0035107	CG1216 desc="" FlyBase_Annotation_IDs:CG1216-PB length=439 UniProt="Q8SXB5;Q9W0U1"	DRGLKK	5		FBgn0035107	CG1216 desc="" FlyBase_Annotation_IDs:CG1216-PB length=439 UniProt="Q8SXB5;Q9W0U1"	0.4325
16722	667.36755	4	0.1920	0.91	-10.44	KLCRPR	1	57.02146@C;	FBgn0025390	CG14796 desc="" FlyBase_Annotation_IDs:CG14796-PA length=1795 UniProt="O76894"	SGQVIRTSLEAEPKGK	14		FBgn0037530	CG2943 desc="" FlyBase_Annotation_IDs:CG2943-PA length=915 UniProt="Q95TQ6;Q9VHY6"	0.4325
25353	692.91956	4	0.1920	0.90	8.73	KQLLRLR	1		FBgn0052046	CG32046 desc="" FlyBase_Annotation_IDs:CG32046-PB length=1218 UniProt="Q8IQC8;Q8SXS6;Q960H7;Q9VT45"	NINTKMLFEKITPR	10		FBgn0039385	CG5913 desc="" FlyBase_Annotation_IDs:CG5913-PA length=454 UniProt="Q960C1;Q9VBK9"	0.4325
5045	488.7602	4	0.1919	0.91	-1.75	KFVVR	1		FBgn0051224	CG31224 desc="" FlyBase_Annotation_IDs:CG31224-PA length=1784 UniProt="Q86NX5;Q8IG87;Q8T3J8;Q9VE54"	KENFQEESR	1		FBgn0010019	Cyp4g1 desc="" FlyBase_Annotation_IDs:CG3972-PA length=556 UniProt="Q9V3S0;Q95U60"	0.4325
10209	596.06415	4	0.1918	0.94	-4.41	ESKEKYDR	3		FBgn0034729	CG10344 desc="" FlyBase_Annotation_IDs:CG10344-PB length=278 UniProt="Q8MKK7;Q9W251"	WTKIEQTRK	3		FBgn0021764	sdk desc="sidekick" FlyBase_Annotation_IDs:CG5227-PB length=2224 UniProt="O97394;Q86BQ7;Q86P54;Q9U1M1"	0.4325
14949	576.52203	5	0.1918	0.98	-4.33	KMILFIGASLR	1		FBgn0051263	CG31263 desc="" FlyBase_Annotation_IDs:CG31263-PA length=160 UniProt="Q8INA4"	SWKTMQRTWLR	3		FBgn0039874	CG2135 desc="" FlyBase_Annotation_IDs:CG2135-PA length=686 UniProt="Q9V9T9"	0.4435
21490	938.88116	3	0.1918	0.88	-4.34	LRKGLR	3		FBgn0037986	CG14736 desc="" FlyBase_Annotation_IDs:CG14736-PB length=495 UniProt="Q8INJ1;Q8INJ2;Q8T3W1;Q9VGD7"	YEFLMLGIQPVIDKLR	14		FBgn0025641	CG14622 desc="" FlyBase_Annotation_IDs:CG14622-PC length=1455 UniProt="Q7YZA4;Q8IRY0;Q8MT16;Q9W5A4"	0.4435
20148	845.47345	2	0.1917	1.00	-7.52	FTKLR	3		FBgn0010019	Cyp4g1 desc="" FlyBase_Annotation_IDs:CG3972-PA length=556 UniProt="Q9V3S0;Q95U60"	KELDDLR	1		Synth_1		0.4435
15484	698.3964	4	0.1916	0.93	-4.11	EAKELIEGLPR	3		Synth_2		KWKPQLTELQK	1		FBgn0032207	CG5640 desc="" FlyBase_Annotation_IDs:CG5640-PB length=939 UniProt="Q8MQK3;Q9VL07"	0.4435
5671	468.2474	5	0.1915	0.94	7.52	KRSTTNSR	1		FBgn0052046	CG32046 desc="" FlyBase_Annotation_IDs:CG32046-PB length=1218 UniProt="Q8IQC8;Q8SXS6;Q960H7;Q9VT45"	AEDEKEFARR	5		FBgn0025641	CG14622 desc="" FlyBase_Annotation_IDs:CG14622-PC length=1455 UniProt="Q7YZA4;Q8IRY0;Q8MT16;Q9W5A4"	0.4435
2290	695.04193	3	0.1914	0.91	4.34	EAKDSR	3		FBgn0033285	CG18449 desc="" FlyBase_Annotation_IDs:CG18449-PA length=159 UniProt="Q8MKQ5;Q9V4S2"	KEHGTVLISEK	1		FBgn0025390	CG14796 desc="" FlyBase_Annotation_IDs:CG14796-PA length=1795 UniProt="O76894"	0.4435
22052	904.50946	3	0.1914	1.00	0.90	EAKELIEGLPR	3		Synth_2		FYAAKPAAPAGKK	5		FBgn0034579	mRpL54 desc="mitochondrial ribosomal protein L54" FlyBase_Annotation_IDs:CG9353-PA length=132 UniProt="Q8T9B2;Q9W2M8"	0.4435
11686	710.3947	4	0.1914	0.96	10.15	KDPEVGKTIR	1		FBgn0033518	Prx2540-2 desc="Peroxiredoxin 2540" FlyBase_Annotation_IDs:CG11765-PA length=220 UniProt="Q9GPQ0;Q9V5K7"	KIRCGIEGYPTHK	1	57.02146@C;	FBgn0035107	CG1216 desc="" FlyBase_Annotation_IDs:CG1216-PB length=439 UniProt="Q8SXB5;Q9W0U1"	0.4435
22701	953.82465	3	0.1914	0.86	-5.89	KELDDLR	1		Synth_1		EASDVMSENKITLQLR	10		FBgn0037986	CG14736 desc="" FlyBase_Annotation_IDs:CG14736-PB length=495 UniProt="Q8INJ1;Q8INJ2;Q8T3W1;Q9VGD7"	0.4435
20183	723.3784	4	0.1913	0.94	-7.10	DPEVGKTIR	6		FBgn0033518	Prx2540-2 desc="Peroxiredoxin 2540" FlyBase_Annotation_IDs:CG11765-PA length=220 UniProt="Q9GPQ0;Q9V5K7"	VFAEQKAIFGDNMLR	6		FBgn0010019	Cyp4g1 desc="" FlyBase_Annotation_IDs:CG3972-PA length=556 UniProt="Q9V3S0;Q95U60"	0.4435
31273	893.1855	3	0.1913	0.98	7.66	MGFIAERKPR	8		FBgn0035710	SP1173 desc="" FlyBase_Annotation_IDs:CG10121-PD length=741 UniProt="Q8MQS1;Q9NGV3;Q9VRY1"	KVSYLLTKDLR	1		FBgn0034766	Obp59a desc="Odorant-binding protein 59a" FlyBase_Annotation_IDs:CG13517-PA length=229 UniProt="Q86BF9;Q9W211"	0.4435
17456	814.2623	5	0.1913	0.93	5.88	KHRYVIFYIR	1		FBgn0011726	tsr desc="" FlyBase_Annotation_IDs:CG4254-PA length=148 UniProt="P45594"	IITFMLIGSAFLITSAAIKQAYY	19		FBgn0038098	CG7381 desc="" FlyBase_Annotation_IDs:CG7381-PB length=625 UniProt="Q8IGX5;Q8IGX9;Q8INI1;Q8MSQ3;Q9VG15"	0.4435
16002	765.1096	3	0.1912	0.87	-3.51	LELSKRR	5		FBgn0004650	fs(1)N desc="" FlyBase_Annotation_IDs:CG11411-PA length=2118 UniProt="O76904"	EAKELIEGLPR	3		Synth_2		0.4481
14581	911.18146	3	0.1912	0.87	-1.61	ISSSPAKTLVER	7		FBgn0003715	Tkr desc="" FlyBase_Annotation_IDs:CG16778-PD length=1046 UniProt="P14083;Q9W0W2"	QISFQKSSLIR	6		FBgn0032207	CG5640 desc="" FlyBase_Annotation_IDs:CG5640-PB length=939 UniProt="Q8MQK3;Q9VL07"	0.4481
26287	867.8078	3	0.1911	0.93	-8.64	TVGYKVPK	5		FBgn0011604	Iswi desc="Imitation SWI" FlyBase_Annotation_IDs:CG8625-PB length=1027 UniProt="Q24368;Q8SX14"	IWTGVLEWSEKPK	11		FBgn0038760	MED25 desc="Mediator complex subunit 25" FlyBase_Annotation_IDs:CG12254-PA length=863 UniProt="Q9VDR1"	0.4481
17006	898.1525	3	0.1911	0.96	-8.71	EVRKELDDLR	4		Synth_1		FELTRVKDFK	7		FBgn0031534	CG2774 desc="" FlyBase_Annotation_IDs:CG2774-PA length=458 UniProt="Q8MS29;Q9VQQ6"	0.4481
27090	876.4919	3	0.1911	0.95	-1.21	LSKELGKEFGK	7		FBgn0003715	Tkr desc="" FlyBase_Annotation_IDs:CG16778-PD length=1046 UniProt="P14083;Q9W0W2"	EAKELIEGLPR	3		Synth_2		0.4481
11562	539.7084	5	0.1910	0.99	11.33	SKPNLWRPW	2		FBgn0030899	Her desc="HES-related" FlyBase_Annotation_IDs:CG5927-PA length=149 UniProt="Q9VWX7"	TAQTITRVGGNKK	12		FBgn0039874	CG2135 desc="" FlyBase_Annotation_IDs:CG2135-PA length=686 UniProt="Q9V9T9"	0.4481
30386	642.7429	5	0.1910	1.00	7.23	NEKSKLSEILR	5		FBgn0011604	Iswi desc="Imitation SWI" FlyBase_Annotation_IDs:CG8625-PB length=1027 UniProt="Q24368;Q8SX14"	TVKLTAADWMDHPDR	3		FBgn0032170	CG4658 desc="" FlyBase_Annotation_IDs:CG4658-PC length=526 UniProt="Q9VL57"	0.4481
33446	505.63025	3	0.1910	1.00	5.16	KVPEK	1		FBgn0024983	CG4293 desc="" FlyBase_Annotation_IDs:CG4293-PB length=441 UniProt="O76896"	KEHVHK	1		FBgn0039709	Cad99C desc="" FlyBase_Annotation_IDs:CG31009-PA length=1706 UniProt="Q9VAF5"	0.4481
25608	888.82526	3	0.1910	0.92	2.29	EAKELIEGLPR	3		Synth_2		EVRKELDDLR	4		Synth_1		0.4481
30806	674.3897	4	0.1909	0.99	3.26	EPVSPKEPVK	6		FBgn0050015	CG30015 desc="" FlyBase_Annotation_IDs:CG30015-PA length=1462 UniProt="Q8T0M2;Q95U05;Q9V5Q8"	IAHRPNETLKLR	10		FBgn0013974	Gyc76C desc="" FlyBase_Annotation_IDs:CG8742-PB length=1525 UniProt="Q24051;Q24305;Q8IQV3"	0.4481
1593	657.39734	3	0.1909	0.90	-6.57	KGNAELFK	1		FBgn0039709	Cad99C desc="" FlyBase_Annotation_IDs:CG31009-PA length=1706 UniProt="Q9VAF5"	KQLLRLR	1		FBgn0052046	CG32046 desc="" FlyBase_Annotation_IDs:CG32046-PB length=1218 UniProt="Q8IQC8;Q8SXS6;Q960H7;Q9VT45"	0.4481
11139	486.2755	3	0.1909	0.96	-6.46	KEGLR	1		FBgn0010019	Cyp4g1 desc="" FlyBase_Annotation_IDs:CG3972-PA length=556 UniProt="Q9V3S0;Q95U60"	ERKER	3		FBgn0034881	CG10332 desc="" FlyBase_Annotation_IDs:CG10332-PA length=111 UniProt="Q8T432;Q9W1M5"	0.4481
15732	906.85236	3	0.1909	1.00	-0.27	VMKLR	3		FBgn0032210	CYLD desc="" FlyBase_Annotation_IDs:CG5603-PB length=551 UniProt="Q8IPC3;Q8IPC4;Q8IPC5;Q8SYF0;Q9VL04"	YEFLMLGIQPVIDKLR	14		FBgn0025641	CG14622 desc="" FlyBase_Annotation_IDs:CG14622-PC length=1455 UniProt="Q7YZA4;Q8IRY0;Q8MT16;Q9W5A4"	0.4481
12132	544.71106	5	0.1909	0.92	8.71	KELDDLR	1		Synth_1		LEKNSFYANLLILR	3		FBgn0032613	CG13283 desc="" FlyBase_Annotation_IDs:CG13283-PA length=652 UniProt="Q9VJH0"	0.4481
21807	888.822	3	0.1908	0.96	-1.37	EAKELIEGLPR	3		Synth_2		EVRKELDDLR	4		Synth_1		0.4481
15805	935.874	3	0.1908	0.87	-0.61	VSYLLTKDLR	7		FBgn0034766	Obp59a desc="Odorant-binding protein 59a" FlyBase_Annotation_IDs:CG13517-PA length=229 UniProt="Q86BF9;Q9W211"	NRQPKEVAHILR	5		FBgn0039874	CG2135 desc="" FlyBase_Annotation_IDs:CG2135-PA length=686 UniProt="Q9V9T9"	0.4481
14522	522.29395	5	0.1908	0.94	-2.25	IKTMR	2		FBgn0036757	CG14585 desc="" FlyBase_Annotation_IDs:CG14585-PA length=611 UniProt="Q9VVL1"	STVAVNFACSLAKLGKR	16	57.02146@C;	FBgn0032986	CG3262 desc="" FlyBase_Annotation_IDs:CG3262-PA length=293 UniProt="Q8SZU4;Q9V9M8"	0.4481
10068	482.26352	3	0.1908	0.91	-9.30	KTDER	1		FBgn0039385	CG5913 desc="" FlyBase_Annotation_IDs:CG5913-PA length=454 UniProt="Q960C1;Q9VBK9"	WGKIR	3		FBgn0051284	CG31284 desc="" FlyBase_Annotation_IDs:CG31284-PA length=986 UniProt="Q9VHY7"	0.4481
18525	802.1067	3	0.1906	0.95	9.65	LRKGLR	3		FBgn0037986	CG14736 desc="" FlyBase_Annotation_IDs:CG14736-PB length=495 UniProt="Q8INJ1;Q8INJ2;Q8T3W1;Q9VGD7"	KEEDTEYQVDIR	1		FBgn0039709	Cad99C desc="" FlyBase_Annotation_IDs:CG31009-PA length=1706 UniProt="Q9VAF5"	0.4531
2880	695.0437	3	0.1906	0.90	-10.44	SKAAGGSK	2		FBgn0013974	Gyc76C desc="" FlyBase_Annotation_IDs:CG8742-PB length=1525 UniProt="Q24051;Q24305;Q8IQV3"	KEHGTVLISEK	1		FBgn0025390	CG14796 desc="" FlyBase_Annotation_IDs:CG14796-PA length=1795 UniProt="O76894"	0.4531
22103	665.39276	4	0.1906	0.99	2.94	KLCRPR	1	57.02146@C;	FBgn0025390	CG14796 desc="" FlyBase_Annotation_IDs:CG14796-PA length=1795 UniProt="O76894"	SPMAEAILKHLVVKR	14		FBgn0051469	CG31469 desc="" FlyBase_Annotation_IDs:CG31469-PA length=164 UniProt="Q8ING6"	0.4531
12171	747.4104	3	0.1906	0.97	-10.14	YQKELK	3		FBgn0051665	CG31665 desc="" FlyBase_Annotation_IDs:CG31665-PB length=1101 UniProt="Q8MYS3;Q9VQ47"	LQKHKLNEER	3		FBgn0052046	CG32046 desc="" FlyBase_Annotation_IDs:CG32046-PB length=1218 UniProt="Q8IQC8;Q8SXS6;Q960H7;Q9VT45"	0.4531
21734	962.57544	3	0.1905	0.94	8.80	KQLLRLR	1		FBgn0052046	CG32046 desc="" FlyBase_Annotation_IDs:CG32046-PB length=1218 UniProt="Q8IQC8;Q8SXS6;Q960H7;Q9VT45"	STVAVNFACSLAKLGKR	13	57.02146@C;	FBgn0032986	CG3262 desc="" FlyBase_Annotation_IDs:CG3262-PA length=293 UniProt="Q8SZU4;Q9V9M8"	0.4531
3368	749.7165	3	0.1905	0.78	-10.43	FGKNYK	3		FBgn0032210	CYLD desc="" FlyBase_Annotation_IDs:CG5603-PB length=551 UniProt="Q8IPC3;Q8IPC4;Q8IPC5;Q8SYF0;Q9VL04"	FWLEKGVDGFR	5		FBgn0033294	CG8693 desc="" FlyBase_Annotation_IDs:CG8693-PA length=579 UniProt="Q9V4T9"	0.4531
35212	876.4929	3	0.1905	0.97	0.00	LSKELGKEFGK	7		FBgn0003715	Tkr desc="" FlyBase_Annotation_IDs:CG16778-PD length=1046 UniProt="P14083;Q9W0W2"	EAKELIEGLPR	3		Synth_2		0.4531
20518	881.8149	3	0.1904	0.78	-10.72	EAKELIEGLPR	3		Synth_2		VGETVNKITYK	7		FBgn0031534	CG2774 desc="" FlyBase_Annotation_IDs:CG2774-PA length=458 UniProt="Q8MS29;Q9VQQ6"	0.4531
19949	876.49194	3	0.1904	0.91	-5.30	KNVPQPTNPLK	1		FBgn0025641	CG14622 desc="" FlyBase_Annotation_IDs:CG14622-PC length=1455 UniProt="Q7YZA4;Q8IRY0;Q8MT16;Q9W5A4"	EAKELIEGLPR	3		Synth_2		0.4531
16167	570.81274	4	0.1904	0.96	10.93	MSFGYKR	6		FBgn0025693	CG11163 desc="" FlyBase_Annotation_IDs:CG11163-PA length=498 UniProt="Q8T0G1"	EAKELIEGLPR	3		Synth_2		0.4531
9579	573.3031	5	0.1904	0.97	-10.75	KSADMLK	1		FBgn0039024	CG4721 desc="" FlyBase_Annotation_IDs:CG4721-PA length=686 UniProt="Q95U74;Q9VCU1"	APKYFQVDPDTGAVRIR	3		FBgn0039709	Cad99C desc="" FlyBase_Annotation_IDs:CG31009-PA length=1706 UniProt="Q9VAF5"	0.4531
6325	643.12036	5	0.1904	0.94	-10.49	ENQSNSEEKLDK	9		FBgn0050015	CG30015 desc="" FlyBase_Annotation_IDs:CG30015-PA length=1462 UniProt="Q8T0M2;Q95U05;Q9V5Q8"	SSLTASKHLGPEALSR	7		FBgn0025390	CG14796 desc="" FlyBase_Annotation_IDs:CG14796-PA length=1795 UniProt="O76894"	0.4531
17154	721.4111	3	0.1904	0.97	9.38	KCIPPR	1	57.02146@C;	FBgn0027360	Tim10 desc="" FlyBase_Annotation_IDs:CG9878-PB length=92 UniProt="Q9W2D6;Q9Y0V7"	EAKELIEGLPR	3		Synth_2		0.4531
14943	836.11725	3	0.1903	1.00	-4.77	DAVQVPDKSR	8		FBgn0050015	CG30015 desc="" FlyBase_Annotation_IDs:CG30015-PA length=1462 UniProt="Q8T0M2;Q95U05;Q9V5Q8"	EAKELIEGLPR	3		Synth_2		0.4531
23217	685.9109	4	0.1903	0.97	3.83	VVSGTKVK	6		FBgn0039386	CG5948 desc="" FlyBase_Annotation_IDs:CG5948-PA length=270 UniProt="Q9VBK8"	AVNVYPLSWLLNIKR	14		FBgn0028703	Nhe3 desc="" FlyBase_Annotation_IDs:CG11328-PB length=727 UniProt="Q8IPJ4;Q9U624;Q9VM99"	0.4531
7471	414.62933	5	0.1902	0.94	-8.03	QAAATAKR	7		FBgn0025390	CG14796 desc="" FlyBase_Annotation_IDs:CG14796-PA length=1795 UniProt="O76894"	DKIQINQEK	2		FBgn0051665	CG31665 desc="" FlyBase_Annotation_IDs:CG31665-PB length=1101 UniProt="Q8MYS3;Q9VQ47"	0.4531
15111	859.14056	3	0.1902	0.96	2.28	SKPNLWRPW	2		FBgn0030899	Her desc="HES-related" FlyBase_Annotation_IDs:CG5927-PA length=149 UniProt="Q9VWX7"	EAKELIEGLPR	3		Synth_2		0.4531
24261	867.47394	3	0.1901	1.00	-5.73	KPQRR	1		FBgn0051224	CG31224 desc="" FlyBase_Annotation_IDs:CG31224-PA length=1784 UniProt="Q86NX5;Q8IG87;Q8T3J8;Q9VE54"	KEPISGGSDFEMLLKK	1		FBgn0035378	CG9973 desc="" FlyBase_Annotation_IDs:CG9973-PA length=753 UniProt="Q9VZX2"	0.4531
202	786.4339	3	0.1901	0.99	2.49	KLQFK	1		FBgn0034656	CG17922 desc="" FlyBase_Annotation_IDs:CG17922-PA length=1040 UniProt="Q8IH43;Q95SL0;Q9W2D5"	EQPDLNQISAKGTR	11		FBgn0042126	CG18788 desc="" FlyBase_Annotation_IDs:CG18788-PA length=525 UniProt="Q8MZ63;Q9I7N1"	0.4531
22962	903.5024	3	0.1901	1.00	-9.56	EAKELIEGLPR	3		Synth_2		NEKSKLSEILR	3		FBgn0011604	Iswi desc="Imitation SWI" FlyBase_Annotation_IDs:CG8625-PB length=1027 UniProt="Q24368;Q8SX14"	0.4531
31553	533.497	5	0.1899	0.99	0.28	KLMSNLR	1		FBgn0026679	l(1)G0095 desc="" FlyBase_Annotation_IDs:CG12113-PA length=1022 UniProt="Q9W3E1"	LHFRTHDDNKLIR	10		FBgn0039024	CG4721 desc="" FlyBase_Annotation_IDs:CG4721-PA length=686 UniProt="Q95U74;Q9VCU1"	0.4531
16521	893.84955	3	0.1899	0.97	-1.55	EAKELIEGLPR	3		Synth_2		KGTSALNVITRK	1		FBgn0051284	CG31284 desc="" FlyBase_Annotation_IDs:CG31284-PA length=986 UniProt="Q9VHY7"	0.4531
24612	1012.87354	3	0.1899	0.98	-4.02	KNTASKIQK	1		FBgn0039385	CG5913 desc="" FlyBase_Annotation_IDs:CG5913-PA length=454 UniProt="Q960C1;Q9VBK9"	KGTHNHFCPAGTKIWK	1	57.02146@C;	FBgn0052582	CG32582 desc="" FlyBase_Annotation_IDs:CG32582-PA length=52 UniProt="Q8MRT2"	0.4531
9980	540.2893	5	0.1898	0.98	2.63	DVKPYKNR	6		FBgn0040322	GNBP2 desc="Gram-negative bacteria binding protein 2" FlyBase_Annotation_IDs:CG4144-PA length=432 UniProt="Q9VVR4;Q8IQT6;Q8IQT7;Q95U68"	EKYDRGVYQNLR	2		FBgn0034729	CG10344 desc="" FlyBase_Annotation_IDs:CG10344-PB length=278 UniProt="Q8MKK7;Q9W251"	0.4531
20459	820.78705	3	0.1898	0.97	3.77	FIFAGKEEK	6		FBgn0037986	CG14736 desc="" FlyBase_Annotation_IDs:CG14736-PB length=495 UniProt="Q8INJ1;Q8INJ2;Q8T3W1;Q9VGD7"	EAKELIEGLPR	3		Synth_2		0.4531
19630	815.7939	3	0.1897	1.00	9.69	TSTVSTTTKK	9		FBgn0025390	CG14796 desc="" FlyBase_Annotation_IDs:CG14796-PA length=1795 UniProt="O76894"	EAKELIEGLPR	3		Synth_2		0.4531
16254	825.4792	3	0.1895	0.90	-10.27	KEQELDLR	1		FBgn0025641	CG14622 desc="" FlyBase_Annotation_IDs:CG14622-PC length=1455 UniProt="Q7YZA4;Q8IRY0;Q8MT16;Q9W5A4"	LHAVLKPFLLR	6		FBgn0011604	Iswi desc="Imitation SWI" FlyBase_Annotation_IDs:CG8625-PB length=1027 UniProt="Q24368;Q8SX14"	0.4531
35241	539.7089	5	0.1895	0.97	3.08	GNAELFKVSEK	7		FBgn0039709	Cad99C desc="" FlyBase_Annotation_IDs:CG31009-PA length=1706 UniProt="Q9VAF5"	KVSYLLTKDLR	1		FBgn0034766	Obp59a desc="Odorant-binding protein 59a" FlyBase_Annotation_IDs:CG13517-PA length=229 UniProt="Q86BF9;Q9W211"	0.4531
9936	480.6234	3	0.1894	0.88	-8.82	KGEVGR	1		FBgn0034656	CG17922 desc="" FlyBase_Annotation_IDs:CG17922-PA length=1040 UniProt="Q8IH43;Q95SL0;Q9W2D5"	KQLLR	1		FBgn0052046	CG32046 desc="" FlyBase_Annotation_IDs:CG32046-PB length=1218 UniProt="Q8IQC8;Q8SXS6;Q960H7;Q9VT45"	0.4531
19709	535.9115	5	0.1894	0.99	0.82	KSNVAAEKR	8		FBgn0040282	SP1029 desc="" FlyBase_Annotation_IDs:CG11956-PC length=932 UniProt="Q960U1;Q9NH67;Q9VAM0"	SPMAEAILKHLVVK	9		FBgn0051469	CG31469 desc="" FlyBase_Annotation_IDs:CG31469-PA length=164 UniProt="Q8ING6"	0.4531
380	690.363	3	0.1894	0.86	-2.83	DSSKQRR	4		FBgn0038427	CG12753 desc="" FlyBase_Annotation_IDs:CG12753-PA length=1067 UniProt="Q8MRD4;Q9VEV4"	MSSQKYLAK	5		FBgn0039709	Cad99C desc="" FlyBase_Annotation_IDs:CG31009-PA length=1706 UniProt="Q9VAF5"	0.4531
23978	728.41266	4	0.1893	0.92	6.38	EAKELIEGLPR	3		Synth_2		KEALQLVFMLGNR	1		FBgn0026679	l(1)G0095 desc="" FlyBase_Annotation_IDs:CG12113-PA length=1022 UniProt="Q9W3E1"	0.4531
6830	800.4084	4	0.1893	0.89	-3.66	SSLIRKK	6		FBgn0032207	CG5640 desc="" FlyBase_Annotation_IDs:CG5640-PB length=939 UniProt="Q8MQK3;Q9VL07"	SNSDHNHLSSTNENVSFGKR	19		FBgn0039709	Cad99C desc="" FlyBase_Annotation_IDs:CG31009-PA length=1706 UniProt="Q9VAF5"	0.4531
8072	803.43225	4	0.1893	0.96	8.06	QKVSNTTLR	2		FBgn0021764	sdk desc="sidekick" FlyBase_Annotation_IDs:CG5227-PB length=2224 UniProt="O97394;Q86BQ7;Q86P54;Q9U1M1"	LFMKADGDQPITSKNYAK	14		FBgn0038760	MED25 desc="Mediator complex subunit 25" FlyBase_Annotation_IDs:CG12254-PA length=863 UniProt="Q9VDR1"	0.4531
16141	674.37256	4	0.1893	0.96	-10.79	RMQKR	4		FBgn0036757	CG14585 desc="" FlyBase_Annotation_IDs:CG14585-PA length=611 UniProt="Q9VVL1"	TGELVWRQVLEQKPR	13		FBgn0037530	CG2943 desc="" FlyBase_Annotation_IDs:CG2943-PA length=915 UniProt="Q95TQ6;Q9VHY6"	0.4531
18813	535.7109	5	0.1892	0.99	0.73	GKPVQDKDLLR	2		FBgn0039024	CG4721 desc="" FlyBase_Annotation_IDs:CG4721-PA length=686 UniProt="Q95U74;Q9VCU1"	GKPVQDKDLLR	2		FBgn0039024	CG4721 desc="" FlyBase_Annotation_IDs:CG4721-PA length=686 UniProt="Q95U74;Q9VCU1"	0.4531
17898	697.3933	4	0.1892	0.99	-5.35	KFGALAQNVEGK	1		FBgn0041194	Prat2 desc="Phosphoribosylamidotransferase 2" FlyBase_Annotation_IDs:CG10078-PB length=547 UniProt="Q967S0;Q9VRZ1"	LHNKTNHLVLAK	4		FBgn0050015	CG30015 desc="" FlyBase_Annotation_IDs:CG30015-PA length=1462 UniProt="Q8T0M2;Q95U05;Q9V5Q8"	0.4531
25328	876.49274	3	0.1892	0.96	-4.37	KNVPQPTNPLK	1		FBgn0025641	CG14622 desc="" FlyBase_Annotation_IDs:CG14622-PC length=1455 UniProt="Q7YZA4;Q8IRY0;Q8MT16;Q9W5A4"	EAKELIEGLPR	3		Synth_2		0.4531
23076	911.9691	4	0.1892	0.97	6.97	KCIPPR	1	57.02146@C;	FBgn0027360	Tim10 desc="" FlyBase_Annotation_IDs:CG9878-PB length=92 UniProt="Q9W2D6;Q9Y0V7"	NGEGKNCLFLFSSTSESIVAVQHGR	5	57.02146@C;	FBgn0037530	CG2943 desc="" FlyBase_Annotation_IDs:CG2943-PA length=915 UniProt="Q95TQ6;Q9VHY6"	0.4531
35188	498.61902	3	0.1892	1.00	-9.98	FTKLR	3		FBgn0010019	Cyp4g1 desc="" FlyBase_Annotation_IDs:CG3972-PA length=556 UniProt="Q9V3S0;Q95U60"	NFKQR	3		FBgn0039709	Cad99C desc="" FlyBase_Annotation_IDs:CG31009-PA length=1706 UniProt="Q9VAF5"	0.4531
21114	904.1762	3	0.1891	0.91	5.77	EAKELIEGLPR	3		Synth_2		EIMKEMRLLR	4		FBgn0013974	Gyc76C desc="" FlyBase_Annotation_IDs:CG8742-PB length=1525 UniProt="Q24051;Q24305;Q8IQV3"	0.4531
17722	697.8942	4	0.1891	1.00	7.09	EGSTKPR	5		FBgn0051284	CG31284 desc="" FlyBase_Annotation_IDs:CG31284-PA length=986 UniProt="Q9VHY7"	KPNILYLNTSIRGYPK	1		FBgn0032170	CG4658 desc="" FlyBase_Annotation_IDs:CG4658-PC length=526 UniProt="Q9VL57"	0.4531
12306	742.73065	3	0.1891	0.99	-10.31	KYYIGR	1		FBgn0051284	CG31284 desc="" FlyBase_Annotation_IDs:CG31284-PA length=986 UniProt="Q9VHY7"	TTISSPKPTTEK	7		FBgn0025390	CG14796 desc="" FlyBase_Annotation_IDs:CG14796-PA length=1795 UniProt="O76894"	0.4531
12919	507.48755	5	0.1891	0.89	4.43	KSPKLNPDSR	1		FBgn0013974	Gyc76C desc="" FlyBase_Annotation_IDs:CG8742-PB length=1525 UniProt="Q24051;Q24305;Q8IQV3"	EAKELIEGLPR	3		Synth_2		0.4531
18067	539.709	5	0.1891	0.98	10.97	ALDQKMSR	5		FBgn0011604	Iswi desc="Imitation SWI" FlyBase_Annotation_IDs:CG8625-PB length=1027 UniProt="Q24368;Q8SX14"	LPTSLRPQKYHLR	9		FBgn0040282	SP1029 desc="" FlyBase_Annotation_IDs:CG11956-PC length=932 UniProt="Q960U1;Q9NH67;Q9VAM0"	0.4531
29657	505.77466	4	0.1891	0.95	-2.24	KSGNVADK	1		FBgn0050015	CG30015 desc="" FlyBase_Annotation_IDs:CG30015-PA length=1462 UniProt="Q8T0M2;Q95U05;Q9V5Q8"	EAEKYLRR	4		FBgn0013974	Gyc76C desc="" FlyBase_Annotation_IDs:CG8742-PB length=1525 UniProt="Q24051;Q24305;Q8IQV3"	0.4531
17538	816.4776	5	0.1890	0.96	10.66	SILSAPKNVKEVK	10		FBgn0050015	CG30015 desc="" FlyBase_Annotation_IDs:CG30015-PA length=1462 UniProt="Q8T0M2;Q95U05;Q9V5Q8"	FSGSVKILIEALENTKNVTLHSK	6		FBgn0040282	SP1029 desc="" FlyBase_Annotation_IDs:CG11956-PC length=932 UniProt="Q960U1;Q9NH67;Q9VAM0"	0.4531
11609	542.309	5	0.1890	0.99	-3.07	SNLQQLVKIK	8		FBgn0032613	CG13283 desc="" FlyBase_Annotation_IDs:CG13283-PA length=652 UniProt="Q9VJH0"	VNQTYRKFSTR	7		FBgn0051665	CG31665 desc="" FlyBase_Annotation_IDs:CG31665-PB length=1101 UniProt="Q8MYS3;Q9VQ47"	0.4531
10129	538.90393	5	0.1890	1.00	-2.90	SQSKAR	4		FBgn0052046	CG32046 desc="" FlyBase_Annotation_IDs:CG32046-PB length=1218 UniProt="Q8IQC8;Q8SXS6;Q960H7;Q9VT45"	KPNILYLNTSIRGYPK	1		FBgn0032170	CG4658 desc="" FlyBase_Annotation_IDs:CG4658-PC length=526 UniProt="Q9VL57"	0.4531
13686	799.76276	3	0.1890	0.96	-8.56	WKCAVVSR	2	57.02146@C;	FBgn0051912	CG31912 desc="" FlyBase_Annotation_IDs:CG31912-PA length=254 UniProt="Q8IPK3"	EAKELIEGLPR	3		Synth_2		0.4531
23305	917.8807	3	0.1889	0.96	5.95	EAKELIEGLPR	3		Synth_2		KNFLLSLLKQR	1		FBgn0025390	CG14796 desc="" FlyBase_Annotation_IDs:CG14796-PA length=1795 UniProt="O76894"	0.4531
23866	686.1462	4	0.1889	0.98	7.13	EAKELIEGLPR	3		Synth_2		SKLSEILREFK	2		FBgn0011604	Iswi desc="Imitation SWI" FlyBase_Annotation_IDs:CG8625-PB length=1027 UniProt="Q24368;Q8SX14"	0.4531
10950	466.92288	3	0.1889	1.00	-2.36	KAEPK	1		FBgn0034656	CG17922 desc="" FlyBase_Annotation_IDs:CG17922-PA length=1040 UniProt="Q8IH43;Q95SL0;Q9W2D5"	EQEKR	4		FBgn0032207	CG5640 desc="" FlyBase_Annotation_IDs:CG5640-PB length=939 UniProt="Q8MQK3;Q9VL07"	0.4531
8344	527.6518	3	0.1889	1.00	7.19	KLALR	1		FBgn0034579	mRpL54 desc="mitochondrial ribosomal protein L54" FlyBase_Annotation_IDs:CG9353-PA length=132 UniProt="Q8T9B2;Q9W2M8"	CPSPVKR	6	57.02146@C;	FBgn0034656	CG17922 desc="" FlyBase_Annotation_IDs:CG17922-PA length=1040 UniProt="Q8IH43;Q95SL0;Q9W2D5"	0.4531
11495	1108.3807	4	0.1888	0.99	-3.42	KPTPTKGLLYPR	1		FBgn0039874	CG2135 desc="" FlyBase_Annotation_IDs:CG2135-PA length=686 UniProt="Q9V9T9"	QLKLAAESPVHDPDVAPLQIDVAKLVR	3		FBgn0025641	CG14622 desc="" FlyBase_Annotation_IDs:CG14622-PC length=1455 UniProt="Q7YZA4;Q8IRY0;Q8MT16;Q9W5A4"	0.4531
29903	964.16	3	0.1888	1.00	4.56	HHKCSAAR	3	57.02146@C;	FBgn0034766	Obp59a desc="Odorant-binding protein 59a" FlyBase_Annotation_IDs:CG13517-PA length=229 UniProt="Q86BF9;Q9W211"	KANYAVDAYFREALR	1		FBgn0011604	Iswi desc="Imitation SWI" FlyBase_Annotation_IDs:CG8625-PB length=1027 UniProt="Q24368;Q8SX14"	0.4531
18413	758.772	3	0.1888	1.00	11.06	SASKK	4		FBgn0037719	bocksbeutel desc="" FlyBase_Annotation_IDs:CG9424-PB length=399 UniProt="Q9VHA7"	RDLVISLQNSTSKR	13		FBgn0029816	CG12729 desc="" FlyBase_Annotation_IDs:CG12729-PA length=233 UniProt="Q8T491;Q9W466"	0.4531
7615	565.49493	5	0.1887	1.00	-8.82	ELKFPR	3		FBgn0013974	Gyc76C desc="" FlyBase_Annotation_IDs:CG8742-PB length=1525 UniProt="Q24051;Q24305;Q8IQV3"	EVSQKVLAQGMMCLFR	5	57.02146@C;	FBgn0026679	l(1)G0095 desc="" FlyBase_Annotation_IDs:CG12113-PA length=1022 UniProt="Q9W3E1"	0.4531
18862	817.08276	5	0.1887	0.94	9.15	LNKHWLSGK	3		FBgn0051665	CG31665 desc="" FlyBase_Annotation_IDs:CG31665-PB length=1101 UniProt="Q8MYS3;Q9VQ47"	KLTATGQAIAVLAFFGLGKGFGALIGLAR	19		FBgn0035710	SP1173 desc="" FlyBase_Annotation_IDs:CG10121-PD length=741 UniProt="Q8MQS1;Q9NGV3;Q9VRY1"	0.4531
24845	918.8611	3	0.1887	0.95	7.00	EAKELIEGLPR	3		Synth_2		ILETGVYRKQR	9		FBgn0036757	CG14585 desc="" FlyBase_Annotation_IDs:CG14585-PA length=611 UniProt="Q9VVL1"	0.4531
16187	581.7271	5	0.1887	1.00	10.01	KSEVVATSSNSK	1		FBgn0011604	Iswi desc="Imitation SWI" FlyBase_Annotation_IDs:CG8625-PB length=1027 UniProt="Q24368;Q8SX14"	LAAKNPNTFGKTLR	4		FBgn0035710	SP1173 desc="" FlyBase_Annotation_IDs:CG10121-PD length=741 UniProt="Q8MQS1;Q9NGV3;Q9VRY1"	0.4531
27846	886.1806	3	0.1886	0.99	6.71	TIGKMDR	4		FBgn0035526	CG1316 desc="" FlyBase_Annotation_IDs:CG1316-PA length=470 UniProt="Q9VZE4"	KSDLLIAVTHFLITK	1		FBgn0029816	CG12729 desc="" FlyBase_Annotation_IDs:CG12729-PA length=233 UniProt="Q8T491;Q9W466"	0.4531
12081	552.72784	5	0.1886	0.93	10.35	KQLLR	1		FBgn0052046	CG32046 desc="" FlyBase_Annotation_IDs:CG32046-PB length=1218 UniProt="Q8IQC8;Q8SXS6;Q960H7;Q9VT45"	KSVPLPEPTAPIVANFER	1		FBgn0029896	CG3168 desc="" FlyBase_Annotation_IDs:CG3168-PC length=632 UniProt="Q9W3W9"	0.4531
33969	503.31296	3	0.1886	0.95	4.54	KQAIR	1		FBgn0032207	CG5640 desc="" FlyBase_Annotation_IDs:CG5640-PB length=939 UniProt="Q8MQK3;Q9VL07"	KQARPR	1		FBgn0003715	Tkr desc="" FlyBase_Annotation_IDs:CG16778-PD length=1046 UniProt="P14083;Q9W0W2"	0.4531
21515	938.2221	3	0.1886	0.98	-4.86	LDKFIKR	3		FBgn0029816	CG12729 desc="" FlyBase_Annotation_IDs:CG12729-PA length=233 UniProt="Q8T491;Q9W466"	QLISLDLVSKSGQVIR	10		FBgn0037530	CG2943 desc="" FlyBase_Annotation_IDs:CG2943-PA length=915 UniProt="Q95TQ6;Q9VHY6"	0.4531
19498	867.4764	3	0.1885	0.93	-3.76	AKSKAGPQPSK	4		FBgn0034837	CG9871 desc="" FlyBase_Annotation_IDs:CG9871-PA length=312 UniProt="Q8T3X3;Q9W1T1"	KSEVVATSSNSKK	12		FBgn0011604	Iswi desc="Imitation SWI" FlyBase_Annotation_IDs:CG8625-PB length=1027 UniProt="Q24368;Q8SX14"	0.4531
21491	901.5166	3	0.1885	1.00	-5.24	KKQAIR	1		FBgn0032207	CG5640 desc="" FlyBase_Annotation_IDs:CG5640-PB length=939 UniProt="Q8MQK3;Q9VL07"	STVAVNFACSLAKLGKR	13	57.02146@C;	FBgn0032986	CG3262 desc="" FlyBase_Annotation_IDs:CG3262-PA length=293 UniProt="Q8SZU4;Q9V9M8"	0.4531
9531	650.5355	5	0.1884	0.96	-5.26	KVEPPSDQLNWR	1		FBgn0034729	CG10344 desc="" FlyBase_Annotation_IDs:CG10344-PB length=278 UniProt="Q8MKK7;Q9W251"	SPNSAQELQISGQKR	14		FBgn0004650	fs(1)N desc="" FlyBase_Annotation_IDs:CG11411-PA length=2118 UniProt="O76904"	0.4531
6828	488.7962	4	0.1884	0.90	-0.69	KELDDLR	1		Synth_1		KQLLRLR	1		FBgn0052046	CG32046 desc="" FlyBase_Annotation_IDs:CG32046-PB length=1218 UniProt="Q8IQC8;Q8SXS6;Q960H7;Q9VT45"	0.4531
8609	493.88583	5	0.1884	1.00	1.49	KLQVK	1		FBgn0004650	fs(1)N desc="" FlyBase_Annotation_IDs:CG11411-PA length=2118 UniProt="O76904"	AESTGQLPSAAKISPQK	12		FBgn0050015	CG30015 desc="" FlyBase_Annotation_IDs:CG30015-PA length=1462 UniProt="Q8T0M2;Q95U05;Q9V5Q8"	0.4531
29103	876.491	3	0.1883	0.90	7.34	NYSEVQKVLR	7		FBgn0032210	CYLD desc="" FlyBase_Annotation_IDs:CG5603-PB length=551 UniProt="Q8IPC3;Q8IPC4;Q8IPC5;Q8SYF0;Q9VL04"	EAKELIEGLPR	3		Synth_2		0.4531
13207	728.0718	3	0.1882	0.92	-2.91	KELDDLR	1		Synth_1		KSGNVADKLPK	1		FBgn0050015	CG30015 desc="" FlyBase_Annotation_IDs:CG30015-PA length=1462 UniProt="Q8T0M2;Q95U05;Q9V5Q8"	0.4531
22150	498.61816	3	0.1882	1.00	2.37	KSLCR	1	57.02146@C;	FBgn0051824	CG31824 desc="" FlyBase_Annotation_IDs:CG31824-PA length=362 UniProt="Q8IP34"	FKRSR	2		FBgn0025641	CG14622 desc="" FlyBase_Annotation_IDs:CG14622-PC length=1455 UniProt="Q7YZA4;Q8IRY0;Q8MT16;Q9W5A4"	0.4531
27588	927.1977	3	0.1882	0.89	-1.05	EAKELIEGLPR	3		Synth_2		LHNKTNHLVLAK	4		FBgn0050015	CG30015 desc="" FlyBase_Annotation_IDs:CG30015-PA length=1462 UniProt="Q8T0M2;Q95U05;Q9V5Q8"	0.4531
9986	666.3652	3	0.1882	0.98	-4.71	KALDQK	1		FBgn0011604	Iswi desc="Imitation SWI" FlyBase_Annotation_IDs:CG8625-PB length=1027 UniProt="Q24368;Q8SX14"	EQQPALKSEK	7		FBgn0025390	CG14796 desc="" FlyBase_Annotation_IDs:CG14796-PA length=1795 UniProt="O76894"	0.4573
11777	598.15	5	0.1882	0.99	-3.11	KALKWLR	1		FBgn0050035	CG30035 desc="" FlyBase_Annotation_IDs:CG30035-PB length=489 UniProt="Q86P59;Q9V608;Q9V609"	YEFLMLGIQPVIDKLR	14		FBgn0025641	CG14622 desc="" FlyBase_Annotation_IDs:CG14622-PC length=1455 UniProt="Q7YZA4;Q8IRY0;Q8MT16;Q9W5A4"	0.4573
35091	913.4455	3	0.1882	0.92	5.35	GGKGGK	3		FBgn0029896	CG3168 desc="" FlyBase_Annotation_IDs:CG3168-PC length=632 UniProt="Q9W3W9"	LKVTTKTDNCGENADCSGK	2	57.02146@C;	FBgn0051665	CG31665 desc="" FlyBase_Annotation_IDs:CG31665-PB length=1101 UniProt="Q8MYS3;Q9VQ47"	0.4573
18632	684.3617	4	0.1882	0.97	10.09	KKSAPPK	1		FBgn0034837	CG9871 desc="" FlyBase_Annotation_IDs:CG9871-PA length=312 UniProt="Q8T3X3;Q9W1T1"	QCGYDVRKEGYPVDR	8	57.02146@C;	FBgn0031760	Tsp26A desc="Tetraspanin 26A" FlyBase_Annotation_IDs:CG9093-PA length=269 UniProt="Q9VMJ6"	0.4573
25432	923.5295	3	0.1881	0.89	10.67	EAKELIEGLPR	3		Synth_2		FKFQVVAREPR	2		FBgn0039709	Cad99C desc="" FlyBase_Annotation_IDs:CG31009-PA length=1706 UniProt="Q9VAF5"	0.4573
15898	741.07745	3	0.1881	0.83	0.22	EPVKSNR	4		FBgn0050015	CG30015 desc="" FlyBase_Annotation_IDs:CG30015-PA length=1462 UniProt="Q8T0M2;Q95U05;Q9V5Q8"	EAKELIEGLPR	3		Synth_2		0.4573
9959	508.9673	3	0.1881	0.82	-1.36	KRHTK	1		FBgn0051224	CG31224 desc="" FlyBase_Annotation_IDs:CG31224-PA length=1784 UniProt="Q86NX5;Q8IG87;Q8T3J8;Q9VE54"	RMQKR	4		FBgn0036757	CG14585 desc="" FlyBase_Annotation_IDs:CG14585-PA length=611 UniProt="Q9VVL1"	0.4573
24268	664.891	4	0.1881	0.99	6.71	KAIPR	1		FBgn0037719	bocksbeutel desc="" FlyBase_Annotation_IDs:CG9424-PB length=399 UniProt="Q9VHA7"	YEFLMLGIQPVIDKLR	14		FBgn0025641	CG14622 desc="" FlyBase_Annotation_IDs:CG14622-PC length=1455 UniProt="Q7YZA4;Q8IRY0;Q8MT16;Q9W5A4"	0.4573
33211	498.61667	3	0.1881	0.91	0.00	KFSTR	1		FBgn0051665	CG31665 desc="" FlyBase_Annotation_IDs:CG31665-PB length=1101 UniProt="Q8MYS3;Q9VQ47"	RMQKR	4		FBgn0036757	CG14585 desc="" FlyBase_Annotation_IDs:CG14585-PA length=611 UniProt="Q9VVL1"	0.4573
34750	674.1337	4	0.1881	1.00	0.27	VMKLR	3		FBgn0032210	CYLD desc="" FlyBase_Annotation_IDs:CG5603-PB length=551 UniProt="Q8IPC3;Q8IPC4;Q8IPC5;Q8SYF0;Q9VL04"	SSLTASKHLGPEALSRQK	7		FBgn0025390	CG14796 desc="" FlyBase_Annotation_IDs:CG14796-PA length=1795 UniProt="O76894"	0.4573
9577	682.13153	4	0.1880	0.99	-10.66	SKLSEILR	2		FBgn0011604	Iswi desc="Imitation SWI" FlyBase_Annotation_IDs:CG8625-PB length=1027 UniProt="Q24368;Q8SX14"	KDSIVETTLLEPAAR	1		FBgn0039709	Cad99C desc="" FlyBase_Annotation_IDs:CG31009-PA length=1706 UniProt="Q9VAF5"	0.4573
19620	539.50793	5	0.1880	0.97	5.26	RWKCAVVSR	3	57.02146@C;	FBgn0051912	CG31912 desc="" FlyBase_Annotation_IDs:CG31912-PA length=254 UniProt="Q8IPK3"	KHRYVIFYIR	1		FBgn0011726	tsr desc="" FlyBase_Annotation_IDs:CG4254-PA length=148 UniProt="P45594"	0.4573
8625	528.9613	3	0.1879	0.98	0.00	KQLLR	1		FBgn0052046	CG32046 desc="" FlyBase_Annotation_IDs:CG32046-PB length=1218 UniProt="Q8IQC8;Q8SXS6;Q960H7;Q9VT45"	KDEENR	1		FBgn0037986	CG14736 desc="" FlyBase_Annotation_IDs:CG14736-PB length=495 UniProt="Q8INJ1;Q8INJ2;Q8T3W1;Q9VGD7"	0.4573
16229	889.1624	3	0.1879	0.93	-5.50	SKGVEIR	2		FBgn0032207	CG5640 desc="" FlyBase_Annotation_IDs:CG5640-PB length=939 UniProt="Q8MQK3;Q9VL07"	LKAGKEQPDLNQISAK	2		FBgn0042126	CG18788 desc="" FlyBase_Annotation_IDs:CG18788-PA length=525 UniProt="Q8MZ63;Q9I7N1"	0.4573
14790	678.8804	4	0.1879	0.98	-5.04	ISSSPAKTLVER	7		FBgn0003715	Tkr desc="" FlyBase_Annotation_IDs:CG16778-PD length=1046 UniProt="P14083;Q9W0W2"	ISSSPAKTLVER	7		FBgn0003715	Tkr desc="" FlyBase_Annotation_IDs:CG16778-PD length=1046 UniProt="P14083;Q9W0W2"	0.4573
23616	674.6366	4	0.1879	0.96	-6.98	SLKLEQLR	3		FBgn0003715	Tkr desc="" FlyBase_Annotation_IDs:CG16778-PD length=1046 UniProt="P14083;Q9W0W2"	KFVVRSALVEHMR	1		FBgn0051224	CG31224 desc="" FlyBase_Annotation_IDs:CG31224-PA length=1784 UniProt="Q86NX5;Q8IG87;Q8T3J8;Q9VE54"	0.4573
13814	658.1371	4	0.1879	1.00	3.53	TKPKRGSK	2		FBgn0051224	CG31224 desc="" FlyBase_Annotation_IDs:CG31224-PA length=1784 UniProt="Q86NX5;Q8IG87;Q8T3J8;Q9VE54"	SCITISASNLKKLR	11	57.02146@C;	FBgn0036909	CG15881 desc="" FlyBase_Annotation_IDs:CG15881-PA length=136 UniProt="Q9VW41"	0.4573
1507	557.2963	3	0.1878	1.00	-6.66	EKGDR	2		FBgn0010019	Cyp4g1 desc="" FlyBase_Annotation_IDs:CG3972-PA length=556 UniProt="Q9V3S0;Q95U60"	KPKPESSR	1		FBgn0003612	Su(var)2-10 desc="Suppressor of variegation 2-10" FlyBase_Annotation_IDs:CG8068-PD length=601 UniProt="Q8IGK3;Q8MKT3;Q8MKT4;Q8MKT5;Q8MKT6;Q9I7E6;Q9I7E7;Q9XYM4;Q9XYM5"	0.4573
6419	671.54834	5	0.1877	0.84	6.34	FKEWIYR	2		FBgn0051824	CG31824 desc="" FlyBase_Annotation_IDs:CG31824-PA length=362 UniProt="Q8IP34"	KWCPSLRAVCLIGDQDTR	1	57.02146@C;	FBgn0011604	Iswi desc="Imitation SWI" FlyBase_Annotation_IDs:CG8625-PB length=1027 UniProt="Q24368;Q8SX14"	0.4573
28969	810.4445	3	0.1877	0.85	-1.01	KALKWLR	4		FBgn0050035	CG30035 desc="" FlyBase_Annotation_IDs:CG30035-PB length=489 UniProt="Q86P59;Q9V608;Q9V609"	AEIKECSDLQGK	4	57.02146@C;	FBgn0046879	Obp56c desc="Odorant-binding protein 56c" FlyBase_Annotation_IDs:CG30128-PB length=245 UniProt="Q9V8Y3"	0.4573
18450	943.1934	3	0.1877	0.98	8.64	EVRKELDDLR	4		Synth_1		KFGALAQNVEGKR	1		FBgn0041194	Prat2 desc="Phosphoribosylamidotransferase 2" FlyBase_Annotation_IDs:CG10078-PB length=547 UniProt="Q967S0;Q9VRZ1"	0.4573
23523	664.8925	4	0.1877	0.89	9.01	KAIPR	1		FBgn0037719	bocksbeutel desc="" FlyBase_Annotation_IDs:CG9424-PB length=399 UniProt="Q9VHA7"	YEFLMLGIQPVIDKLR	14		FBgn0025641	CG14622 desc="" FlyBase_Annotation_IDs:CG14622-PC length=1455 UniProt="Q7YZA4;Q8IRY0;Q8MT16;Q9W5A4"	0.4573
14697	554.51965	5	0.1876	0.83	3.53	LPESKRQVR	5		FBgn0032336	Ast-C desc="Allatostatin C" FlyBase_Annotation_IDs:CG14919-PA length=122 UniProt="Q95NV8;Q9VKK5"	KEALQLVFMLGNR	1		FBgn0026679	l(1)G0095 desc="" FlyBase_Annotation_IDs:CG12113-PA length=1022 UniProt="Q9W3E1"	0.4573
7179	656.1493	5	0.1875	0.93	7.60	FYAAKPAAPAGKK	12		FBgn0034579	mRpL54 desc="mitochondrial ribosomal protein L54" FlyBase_Annotation_IDs:CG9353-PA length=132 UniProt="Q8T9B2;Q9W2M8"	TKSTTEHMELSADTLR	2		FBgn0004650	fs(1)N desc="" FlyBase_Annotation_IDs:CG11411-PA length=2118 UniProt="O76904"	0.4573
18324	470.9331	3	0.1875	0.76	0.26	GGKGR	3		FBgn0029896	CG3168 desc="" FlyBase_Annotation_IDs:CG3168-PC length=632 UniProt="Q9W3W9"	KYYIGR	1		FBgn0051284	CG31284 desc="" FlyBase_Annotation_IDs:CG31284-PA length=986 UniProt="Q9VHY7"	0.4573
14870	611.685	3	0.1875	0.86	3.86	KAIPR	1		FBgn0037719	bocksbeutel desc="" FlyBase_Annotation_IDs:CG9424-PB length=399 UniProt="Q9VHA7"	THDDNKLIR	6		FBgn0039024	CG4721 desc="" FlyBase_Annotation_IDs:CG4721-PA length=686 UniProt="Q95U74;Q9VCU1"	0.4573
15072	539.1056	5	0.1875	0.99	-10.89	QTAPATATTTKK	11		FBgn0051224	CG31224 desc="" FlyBase_Annotation_IDs:CG31224-PA length=1784 UniProt="Q86NX5;Q8IG87;Q8T3J8;Q9VE54"	KVSYLLTKDLR	1		FBgn0034766	Obp59a desc="Odorant-binding protein 59a" FlyBase_Annotation_IDs:CG13517-PA length=229 UniProt="Q86BF9;Q9W211"	0.4573
5111	489.0097	4	0.1874	0.91	-5.82	KAVMDR	1		FBgn0052046	CG32046 desc="" FlyBase_Annotation_IDs:CG32046-PB length=1218 UniProt="Q8IQC8;Q8SXS6;Q960H7;Q9VT45"	LETMTAFKR	8		FBgn0037341	CG12746 desc="" FlyBase_Annotation_IDs:CG12746-PC length=412 UniProt="Q8IGV3;Q8IPQ4;Q8T0D6"	0.4573
8320	604.6684	3	0.1874	0.92	-1.55	RMQKR	4		FBgn0036757	CG14585 desc="" FlyBase_Annotation_IDs:CG14585-PA length=611 UniProt="Q9VVL1"	FTEKYLR	4		FBgn0030200	RabX2 desc="" FlyBase_Annotation_IDs:CG2885-PA length=195 UniProt="Q9W2V3"	0.4573
7150	802.6751	4	0.1874	1.00	11.34	QRNVKTER	5		FBgn0033294	CG8693 desc="" FlyBase_Annotation_IDs:CG8693-PA length=579 UniProt="Q9V4T9"	QRTVKLTAADWMDHPDR	5		FBgn0032170	CG4658 desc="" FlyBase_Annotation_IDs:CG4658-PC length=526 UniProt="Q9VL57"	0.4573
19334	686.14716	4	0.1872	0.97	-1.34	KSGNVADKLPK	1		FBgn0050015	CG30015 desc="" FlyBase_Annotation_IDs:CG30015-PA length=1462 UniProt="Q8T0M2;Q95U05;Q9V5Q8"	FYAAKPAAPAGKKK	5		FBgn0034579	mRpL54 desc="mitochondrial ribosomal protein L54" FlyBase_Annotation_IDs:CG9353-PA length=132 UniProt="Q8T9B2;Q9W2M8"	0.4573
1780	786.09503	3	0.1872	0.95	5.18	KNYMR	1		FBgn0034656	CG17922 desc="" FlyBase_Annotation_IDs:CG17922-PA length=1040 UniProt="Q8IH43;Q95SL0;Q9W2D5"	LNALGNWIEPPKR	12		FBgn0011604	Iswi desc="Imitation SWI" FlyBase_Annotation_IDs:CG8625-PB length=1027 UniProt="Q24368;Q8SX14"	0.4573
19037	1314.2375	2	0.1872	0.95	-2.88	KNVPQPTNPLK	1		FBgn0025641	CG14622 desc="" FlyBase_Annotation_IDs:CG14622-PC length=1455 UniProt="Q7YZA4;Q8IRY0;Q8MT16;Q9W5A4"	EAKELIEGLPR	3		Synth_2		0.4573
33689	887.18964	3	0.1872	0.99	11.30	EAKELIEGLPR	3		Synth_2		RRPQEVIKNK	8		FBgn0031760	Tsp26A desc="Tetraspanin 26A" FlyBase_Annotation_IDs:CG9093-PA length=269 UniProt="Q9VMJ6"	0.4573
9179	476.60022	3	0.1872	0.95	-6.50	SKSASK	2		FBgn0037719	bocksbeutel desc="" FlyBase_Annotation_IDs:CG9424-PB length=399 UniProt="Q9VHA7"	DKKHR	2		FBgn0011726	tsr desc="" FlyBase_Annotation_IDs:CG4254-PA length=148 UniProt="P45594"	0.4573
8608	399.74158	4	0.1871	0.93	9.49	LIKHR	3		FBgn0003715	Tkr desc="" FlyBase_Annotation_IDs:CG16778-PD length=1046 UniProt="P14083;Q9W0W2"	KSADMLK	1		FBgn0039024	CG4721 desc="" FlyBase_Annotation_IDs:CG4721-PA length=686 UniProt="Q95U74;Q9VCU1"	0.4573
14355	969.20624	3	0.1871	0.81	6.81	KEQELDLR	1		FBgn0025641	CG14622 desc="" FlyBase_Annotation_IDs:CG14622-PC length=1455 UniProt="Q7YZA4;Q8IRY0;Q8MT16;Q9W5A4"	VFAETPCKHPVIVLK	8	57.02146@C;	FBgn0003715	Tkr desc="" FlyBase_Annotation_IDs:CG16778-PD length=1046 UniProt="P14083;Q9W0W2"	0.4573
13506	559.8193	4	0.1871	0.97	10.27	FTEKYLR	4		FBgn0030200	RabX2 desc="" FlyBase_Annotation_IDs:CG2885-PA length=195 UniProt="Q9W2V3"	KDPEVGKTIR	1		FBgn0033518	Prx2540-2 desc="Peroxiredoxin 2540" FlyBase_Annotation_IDs:CG11765-PA length=220 UniProt="Q9GPQ0;Q9V5K7"	0.4573
13572	532.3137	5	0.1871	1.00	-3.77	YQKELKR	3		FBgn0051665	CG31665 desc="" FlyBase_Annotation_IDs:CG31665-PB length=1101 UniProt="Q8MYS3;Q9VQ47"	HLVLLKGYSLKER	6		FBgn0038760	MED25 desc="Mediator complex subunit 25" FlyBase_Annotation_IDs:CG12254-PA length=863 UniProt="Q9VDR1"	0.4573
17450	502.64343	3	0.1870	1.00	8.19	FTKLR	3		FBgn0010019	Cyp4g1 desc="" FlyBase_Annotation_IDs:CG3972-PA length=556 UniProt="Q9V3S0;Q95U60"	KTAGLSK	1		FBgn0051284	CG31284 desc="" FlyBase_Annotation_IDs:CG31284-PA length=986 UniProt="Q9VHY7"	0.4573
22121	572.54584	5	0.1870	0.98	3.42	KLALRR	1		FBgn0034579	mRpL54 desc="mitochondrial ribosomal protein L54" FlyBase_Annotation_IDs:CG9353-PA length=132 UniProt="Q8T9B2;Q9W2M8"	KHMLPISYKTQVAHLAK	9		FBgn0026679	l(1)G0095 desc="" FlyBase_Annotation_IDs:CG12113-PA length=1022 UniProt="Q9W3E1"	0.4573
15359	783.04736	5	0.1870	0.98	-1.19	FYAAKPAAPAGKK	12		FBgn0034579	mRpL54 desc="mitochondrial ribosomal protein L54" FlyBase_Annotation_IDs:CG9353-PA length=132 UniProt="Q8T9B2;Q9W2M8"	LHLRYEFLMLGIQPVIDKLR	18		FBgn0025641	CG14622 desc="" FlyBase_Annotation_IDs:CG14622-PC length=1455 UniProt="Q7YZA4;Q8IRY0;Q8MT16;Q9W5A4"	0.4573
9607	543.49054	5	0.1870	0.99	9.63	KELDDLR	1		Synth_1		CGIEGYPTHKEKIR	12	57.02146@C;	FBgn0035107	CG1216 desc="" FlyBase_Annotation_IDs:CG1216-PB length=439 UniProt="Q8SXB5;Q9W0U1"	0.4577
22158	646.4048	2	0.1870	1.00	-4.73	KPPTK	1		FBgn0035710	SP1173 desc="" FlyBase_Annotation_IDs:CG10121-PD length=741 UniProt="Q8MQS1;Q9NGV3;Q9VRY1"	KAIPR	1		FBgn0037719	bocksbeutel desc="" FlyBase_Annotation_IDs:CG9424-PB length=399 UniProt="Q9VHA7"	0.4577
22066	904.17816	3	0.1870	0.97	7.93	EAKELIEGLPR	3		Synth_2		EIMKEMRLLR	4		FBgn0013974	Gyc76C desc="" FlyBase_Annotation_IDs:CG8742-PB length=1525 UniProt="Q24051;Q24305;Q8IQV3"	0.4577
11641	516.8066	4	0.1869	0.96	5.92	KAVMDR	1		FBgn0052046	CG32046 desc="" FlyBase_Annotation_IDs:CG32046-PB length=1218 UniProt="Q8IQC8;Q8SXS6;Q960H7;Q9VT45"	HKMAIRPVKK	9		FBgn0050015	CG30015 desc="" FlyBase_Annotation_IDs:CG30015-PA length=1462 UniProt="Q8T0M2;Q95U05;Q9V5Q8"	0.4577
15095	472.26633	3	0.1869	0.97	-2.85	AKEQK	2		FBgn0003715	Tkr desc="" FlyBase_Annotation_IDs:CG16778-PD length=1046 UniProt="P14083;Q9W0W2"	KELER	1		FBgn0004650	fs(1)N desc="" FlyBase_Annotation_IDs:CG11411-PA length=2118 UniProt="O76904"	0.4577
20033	840.1343	3	0.1869	0.96	-10.76	HKINSKMLR	2		FBgn0032207	CG5640 desc="" FlyBase_Annotation_IDs:CG5640-PB length=939 UniProt="Q8MQK3;Q9VL07"	EAKELIEGLPR	3		Synth_2		0.4577
12147	480.95255	3	0.1869	0.99	6.02	KAIPR	1		FBgn0037719	bocksbeutel desc="" FlyBase_Annotation_IDs:CG9424-PB length=399 UniProt="Q9VHA7"	KAVMDR	1		FBgn0052046	CG32046 desc="" FlyBase_Annotation_IDs:CG32046-PB length=1218 UniProt="Q8IQC8;Q8SXS6;Q960H7;Q9VT45"	0.4577
21659	958.88763	3	0.1868	0.99	-1.36	GMKQLR	3		FBgn0033285	CG18449 desc="" FlyBase_Annotation_IDs:CG18449-PA length=159 UniProt="Q8MKQ5;Q9V4S2"	VVLCVKPLNPSEKRLPR	6	57.02146@C;	FBgn0051284	CG31284 desc="" FlyBase_Annotation_IDs:CG31284-PA length=986 UniProt="Q9VHY7"	0.4577
16376	825.48413	3	0.1868	0.91	-4.24	KEQELDLR	1		FBgn0025641	CG14622 desc="" FlyBase_Annotation_IDs:CG14622-PC length=1455 UniProt="Q7YZA4;Q8IRY0;Q8MT16;Q9W5A4"	LHAVLKPFLLR	6		FBgn0011604	Iswi desc="Imitation SWI" FlyBase_Annotation_IDs:CG8625-PB length=1027 UniProt="Q24368;Q8SX14"	0.4577
24746	829.11115	3	0.1868	0.94	-9.43	KNTASKIQK	1		FBgn0039385	CG5913 desc="" FlyBase_Annotation_IDs:CG5913-PA length=454 UniProt="Q960C1;Q9VBK9"	ALKCSPPTTEAR	3	57.02146@C;	FBgn0051224	CG31224 desc="" FlyBase_Annotation_IDs:CG31224-PA length=1784 UniProt="Q86NX5;Q8IG87;Q8T3J8;Q9VE54"	0.4577
9150	539.68805	5	0.1868	0.99	-2.36	KLMSNLR	1		FBgn0026679	l(1)G0095 desc="" FlyBase_Annotation_IDs:CG12113-PA length=1022 UniProt="Q9W3E1"	LFLMSWCPDTAKVK	12	57.02146@C;	FBgn0011726	tsr desc="" FlyBase_Annotation_IDs:CG4254-PA length=148 UniProt="P45594"	0.4577
22779	956.5372	3	0.1867	0.93	5.11	EVRKELDDLR	4		Synth_1		NTALDVEALKQKK	10		FBgn0036643	Syx8 desc="Syntaxin 8" FlyBase_Annotation_IDs:CG4109-PA length=232 UniProt="Q9VV76"	0.4577
12390	691.1531	4	0.1867	1.00	0.44	KLQLLQPLDR	1		FBgn0039709	Cad99C desc="" FlyBase_Annotation_IDs:CG31009-PA length=1706 UniProt="Q9VAF5"	FICVGAHSKILR	9	57.02146@C;	FBgn0027780	U26 desc="" FlyBase_Annotation_IDs:CG13401-PA length=1012 UniProt="Q9U973;Q9VLL0"	0.4577
12125	517.293	4	0.1867	0.92	1.42	KELER	1		FBgn0004650	fs(1)N desc="" FlyBase_Annotation_IDs:CG11411-PA length=2118 UniProt="O76904"	EAKELIEGLPR	3		Synth_2		0.4577
20118	839.4939	3	0.1866	0.80	-4.85	KINLSIIAPR	1		FBgn0038760	MED25 desc="Mediator complex subunit 25" FlyBase_Annotation_IDs:CG12254-PA length=863 UniProt="Q9VDR1"	EAKELIEGLPR	3		Synth_2		0.4577
5028	624.6378	3	0.1866	0.91	-4.05	KDGGGGGGGGK	1		FBgn0037986	CG14736 desc="" FlyBase_Annotation_IDs:CG14736-PB length=495 UniProt="Q8INJ1;Q8INJ2;Q8T3W1;Q9VGD7"	MSFGYKR	6		FBgn0025693	CG11163 desc="" FlyBase_Annotation_IDs:CG11163-PA length=498 UniProt="Q8T0G1"	0.4577
18732	762.46295	3	0.1866	1.00	8.34	TKNVLR	2		FBgn0034837	CG9871 desc="" FlyBase_Annotation_IDs:CG9871-PA length=312 UniProt="Q8T3X3;Q9W1T1"	IQKHVIGRVPDR	3		FBgn0039385	CG5913 desc="" FlyBase_Annotation_IDs:CG5913-PA length=454 UniProt="Q960C1;Q9VBK9"	0.4577
11615	688.4036	3	0.1866	1.00	6.87	RKQARPR	2		FBgn0003715	Tkr desc="" FlyBase_Annotation_IDs:CG16778-PD length=1046 UniProt="P14083;Q9W0W2"	DPEVGKTIR	6		FBgn0033518	Prx2540-2 desc="Peroxiredoxin 2540" FlyBase_Annotation_IDs:CG11765-PA length=220 UniProt="Q9GPQ0;Q9V5K7"	0.4577
11780	545.1165	5	0.1865	0.84	-2.96	KDPEVGKTIR	1		FBgn0033518	Prx2540-2 desc="Peroxiredoxin 2540" FlyBase_Annotation_IDs:CG11765-PA length=220 UniProt="Q9GPQ0;Q9V5K7"	LRLQTLAADAKGGK	11		FBgn0026679	l(1)G0095 desc="" FlyBase_Annotation_IDs:CG12113-PA length=1022 UniProt="Q9W3E1"	0.4577
19396	967.5742	3	0.1865	0.87	4.04	KLALR	1		FBgn0034579	mRpL54 desc="mitochondrial ribosomal protein L54" FlyBase_Annotation_IDs:CG9353-PA length=132 UniProt="Q8T9B2;Q9W2M8"	YVRLFIVIPKTATEEDIR	10		FBgn0035526	CG1316 desc="" FlyBase_Annotation_IDs:CG1316-PA length=470 UniProt="Q9VZE4"	0.4577
18569	571.67896	3	0.1865	1.00	-8.84	KEGLR	1		FBgn0010019	Cyp4g1 desc="" FlyBase_Annotation_IDs:CG3972-PA length=556 UniProt="Q9V3S0;Q95U60"	VVSGTKVKR	6		FBgn0039386	CG5948 desc="" FlyBase_Annotation_IDs:CG5948-PA length=270 UniProt="Q9VBK8"	0.4577
14063	896.1551	3	0.1864	1.00	2.82	AEVKLR	4		FBgn0011604	Iswi desc="Imitation SWI" FlyBase_Annotation_IDs:CG8625-PB length=1027 UniProt="Q24368;Q8SX14"	EASDVMSENKITLQLR	10		FBgn0037986	CG14736 desc="" FlyBase_Annotation_IDs:CG14736-PB length=495 UniProt="Q8INJ1;Q8INJ2;Q8T3W1;Q9VGD7"	0.4577
12361	747.736	3	0.1864	0.98	-7.96	KELDDLR	1		Synth_1		YLDIHEKIGK	7		FBgn0027360	Tim10 desc="" FlyBase_Annotation_IDs:CG9878-PB length=92 UniProt="Q9W2D6;Q9Y0V7"	0.4577
15166	915.2093	3	0.1864	0.95	7.30	IVERAEVKLR	8		FBgn0011604	Iswi desc="Imitation SWI" FlyBase_Annotation_IDs:CG8625-PB length=1027 UniProt="Q24368;Q8SX14"	TQVAHLAKEQLR	8		FBgn0026679	l(1)G0095 desc="" FlyBase_Annotation_IDs:CG12113-PA length=1022 UniProt="Q9W3E1"	0.4665
23804	780.9537	2	0.1864	0.90	5.56	KPPTK	1		FBgn0035710	SP1173 desc="" FlyBase_Annotation_IDs:CG10121-PD length=741 UniProt="Q8MQS1;Q9NGV3;Q9VRY1"	KMQPPPR	1		FBgn0011716	FlyBase_Annotation_IDs:CG31020-PA length=565 UniProt=""	0.4665
13011	690.9046	4	0.1864	0.99	3.72	ISSSPAKTLVER	7		FBgn0003715	Tkr desc="" FlyBase_Annotation_IDs:CG16778-PD length=1046 UniProt="P14083;Q9W0W2"	KVSYLLTKDLR	8		FBgn0034766	Obp59a desc="Odorant-binding protein 59a" FlyBase_Annotation_IDs:CG13517-PA length=229 UniProt="Q86BF9;Q9W211"	0.4665
27995	867.8083	3	0.1864	0.97	4.22	HYRHQQKK	7		FBgn0025641	CG14622 desc="" FlyBase_Annotation_IDs:CG14622-PC length=1455 UniProt="Q7YZA4;Q8IRY0;Q8MT16;Q9W5A4"	KNGVPDEAGIALR	1		FBgn0027780	U26 desc="" FlyBase_Annotation_IDs:CG13401-PA length=1012 UniProt="Q9U973;Q9VLL0"	0.4665
23506	951.54736	3	0.1864	1.00	6.42	EAKELIEGLPR	3		Synth_2		NRQPKEVAHILR	5		FBgn0039874	CG2135 desc="" FlyBase_Annotation_IDs:CG2135-PA length=686 UniProt="Q9V9T9"	0.4665
19301	571.64984	3	0.1863	1.00	-4.99	LKNHR	2		FBgn0051284	CG31284 desc="" FlyBase_Annotation_IDs:CG31284-PA length=986 UniProt="Q9VHY7"	AEELYKR	6		FBgn0003612	Su(var)2-10 desc="Suppressor of variegation 2-10" FlyBase_Annotation_IDs:CG8068-PD length=601 UniProt="Q8IGK3;Q8MKT3;Q8MKT4;Q8MKT5;Q8MKT6;Q9I7E6;Q9I7E7;Q9XYM4;Q9XYM5"	0.4665
23402	735.46466	2	0.1863	1.00	4.57	TKLVR	2		FBgn0033902	CG8309 desc="" FlyBase_Annotation_IDs:CG8309-PA length=387 UniProt="Q9V6X8"	DRGLKK	5		FBgn0035107	CG1216 desc="" FlyBase_Annotation_IDs:CG1216-PB length=439 UniProt="Q8SXB5;Q9W0U1"	0.4665
33626	888.8245	3	0.1863	0.96	8.16	MLKSAASSLR	3		FBgn0021764	sdk desc="sidekick" FlyBase_Annotation_IDs:CG5227-PB length=2224 UniProt="O97394;Q86BQ7;Q86P54;Q9U1M1"	ETGKLASEVLFNR	4		FBgn0053140	CG33140 desc="" FlyBase_Annotation_IDs:CG33140-PA length=720 UniProt="Q9V4I8"	0.4665
18764	853.14813	3	0.1863	0.98	-5.63	LKGNLGIGHTR	2		FBgn0041194	Prat2 desc="Phosphoribosylamidotransferase 2" FlyBase_Annotation_IDs:CG10078-PB length=547 UniProt="Q967S0;Q9VRZ1"	EAKELIEGLPR	3		Synth_2		0.4665
242	607.3235	3	0.1863	0.96	-10.74	KNASKAK	5		FBgn0034837	CG9871 desc="" FlyBase_Annotation_IDs:CG9871-PA length=312 UniProt="Q8T3X3;Q9W1T1"	EIMKEMR	4		FBgn0013974	Gyc76C desc="" FlyBase_Annotation_IDs:CG8742-PB length=1525 UniProt="Q24051;Q24305;Q8IQV3"	0.4665
22589	937.1899	3	0.1863	0.98	-0.09	EAKELIEGLPR	3		Synth_2		KFGALAQNVEGKR	1		FBgn0041194	Prat2 desc="Phosphoribosylamidotransferase 2" FlyBase_Annotation_IDs:CG10078-PB length=547 UniProt="Q967S0;Q9VRZ1"	0.4665
859	786.0999	3	0.1862	0.96	-5.49	KRHDR	1		FBgn0013974	Gyc76C desc="" FlyBase_Annotation_IDs:CG8742-PB length=1525 UniProt="Q24051;Q24305;Q8IQV3"	LNALGNWIEPPKR	12		FBgn0011604	Iswi desc="Imitation SWI" FlyBase_Annotation_IDs:CG8625-PB length=1027 UniProt="Q24368;Q8SX14"	0.4665
24621	946.2198	3	0.1862	1.00	0.95	EAKELIEGLPR	3		Synth_2		EIVDYVKKLPLK	7		FBgn0013974	Gyc76C desc="" FlyBase_Annotation_IDs:CG8742-PB length=1525 UniProt="Q24051;Q24305;Q8IQV3"	0.4665
11200	638.9451	5	0.1862	0.98	3.83	LQFGEQQSPKK	10		FBgn0052046	CG32046 desc="" FlyBase_Annotation_IDs:CG32046-PB length=1218 UniProt="Q8IQC8;Q8SXS6;Q960H7;Q9VT45"	VTVLLVGNKSDDPNHR	9		FBgn0030200	RabX2 desc="" FlyBase_Annotation_IDs:CG2885-PA length=195 UniProt="Q9W2V3"	0.4665
10185	359.95578	4	0.1861	0.91	2.04	ESAKK	4		FBgn0034837	CG9871 desc="" FlyBase_Annotation_IDs:CG9871-PA length=312 UniProt="Q8T3X3;Q9W1T1"	EKSVFK	2		FBgn0011604	Iswi desc="Imitation SWI" FlyBase_Annotation_IDs:CG8625-PB length=1027 UniProt="Q24368;Q8SX14"	0.4665
27461	606.98694	3	0.1861	0.88	-9.40	RMQKR	4		FBgn0036757	CG14585 desc="" FlyBase_Annotation_IDs:CG14585-PA length=611 UniProt="Q9VVL1"	KEGYPVDR	1		FBgn0031760	Tsp26A desc="Tetraspanin 26A" FlyBase_Annotation_IDs:CG9093-PA length=269 UniProt="Q9VMJ6"	0.4665
16094	764.77423	3	0.1861	0.98	2.56	AEQRKLR	5		FBgn0036909	CG15881 desc="" FlyBase_Annotation_IDs:CG15881-PA length=136 UniProt="Q9VW41"	EAKELIEGLPR	3		Synth_2		0.4665
6896	542.87787	5	0.1861	0.98	4.78	NYAKNIR	4		FBgn0038760	MED25 desc="Mediator complex subunit 25" FlyBase_Annotation_IDs:CG12254-PA length=863 UniProt="Q9VDR1"	LYKCPHCEAIFEK	3	57.02146@C;	FBgn0051224	CG31224 desc="" FlyBase_Annotation_IDs:CG31224-PA length=1784 UniProt="Q86NX5;Q8IG87;Q8T3J8;Q9VE54"	0.4665
28360	674.387	4	0.1861	0.95	-10.42	KELDDLR	1		Synth_1		AIYSLTAIAKHIVLR	10		FBgn0026679	l(1)G0095 desc="" FlyBase_Annotation_IDs:CG12113-PA length=1022 UniProt="Q9W3E1"	0.4665
30822	888.8252	3	0.1861	0.98	2.20	EAKELIEGLPR	3		Synth_2		EVRKELDDLR	4		Synth_1		0.4665
15728	687.626	4	0.1860	0.92	-2.31	KSEVVATSSNSK	1		FBgn0011604	Iswi desc="Imitation SWI" FlyBase_Annotation_IDs:CG8625-PB length=1027 UniProt="Q24368;Q8SX14"	TAQTITRVGGNKK	12		FBgn0039874	CG2135 desc="" FlyBase_Annotation_IDs:CG2135-PA length=686 UniProt="Q9V9T9"	0.4665
19105	900.1678	3	0.1860	0.89	-8.69	EAKELIEGLPR	3		Synth_2		QISFQKSSLIR	6		FBgn0032207	CG5640 desc="" FlyBase_Annotation_IDs:CG5640-PB length=939 UniProt="Q8MQK3;Q9VL07"	0.4665
14878	782.77686	3	0.1859	0.98	6.25	HLDQKSVK	5		FBgn0052046	CG32046 desc="" FlyBase_Annotation_IDs:CG32046-PB length=1218 UniProt="Q8IQC8;Q8SXS6;Q960H7;Q9VT45"	EAKELIEGLPR	3		Synth_2		0.4665
24264	970.8752	3	0.1859	0.86	0.25	EAKELIEGLPR	3		Synth_2		KEALQLVFMLGNR	1		FBgn0026679	l(1)G0095 desc="" FlyBase_Annotation_IDs:CG12113-PA length=1022 UniProt="Q9W3E1"	0.4665
11000	688.74023	3	0.1859	0.98	-4.85	GKRLAK	2		FBgn0034837	CG9871 desc="" FlyBase_Annotation_IDs:CG9871-PA length=312 UniProt="Q8T3X3;Q9W1T1"	EAKELIEGLPR	3		Synth_2		0.4665
19581	502.64078	3	0.1859	1.00	9.57	KFSTR	1		FBgn0051665	CG31665 desc="" FlyBase_Annotation_IDs:CG31665-PB length=1101 UniProt="Q8MYS3;Q9VQ47"	KIWKR	1		FBgn0029816	CG12729 desc="" FlyBase_Annotation_IDs:CG12729-PA length=233 UniProt="Q8T491;Q9W466"	0.4665
23953	700.63995	4	0.1859	1.00	0.96	EVRKELDDLR	4		Synth_1		KPQKAEELYKR	10		FBgn0003612	Su(var)2-10 desc="Suppressor of variegation 2-10" FlyBase_Annotation_IDs:CG8068-PD length=601 UniProt="Q8IGK3;Q8MKT3;Q8MKT4;Q8MKT5;Q8MKT6;Q9I7E6;Q9I7E7;Q9XYM4;Q9XYM5"	0.4665
23149	480.61887	3	0.1859	0.83	-10.69	KAPAK	1		FBgn0034837	CG9871 desc="" FlyBase_Annotation_IDs:CG9871-PA length=312 UniProt="Q8T3X3;Q9W1T1"	SKGVEIR	2		FBgn0032207	CG5640 desc="" FlyBase_Annotation_IDs:CG5640-PB length=939 UniProt="Q8MQK3;Q9VL07"	0.4665
17447	777.03564	5	0.1858	0.96	-5.22	KGTSALNVITRK	1		FBgn0051284	CG31284 desc="" FlyBase_Annotation_IDs:CG31284-PA length=986 UniProt="Q9VHY7"	TEQLVSRKDSIVETTLLEPAAR	8		FBgn0039709	Cad99C desc="" FlyBase_Annotation_IDs:CG31009-PA length=1706 UniProt="Q9VAF5"	0.4665
17949	978.9982	4	0.1858	0.92	9.11	KTDTPSSPSNNPSISR	1		FBgn0051224	CG31224 desc="" FlyBase_Annotation_IDs:CG31224-PA length=1784 UniProt="Q86NX5;Q8IG87;Q8T3J8;Q9VE54"	GKAGDFTSFERDIASAFLR	2		FBgn0037530	CG2943 desc="" FlyBase_Annotation_IDs:CG2943-PA length=915 UniProt="Q95TQ6;Q9VHY6"	0.4665
14872	726.68896	4	0.1858	0.99	2.27	TKNVLR	2		FBgn0034837	CG9871 desc="" FlyBase_Annotation_IDs:CG9871-PA length=312 UniProt="Q8T3X3;Q9W1T1"	IEQNIDLIVKSPLVSVLR	10		FBgn0050015	CG30015 desc="" FlyBase_Annotation_IDs:CG30015-PA length=1462 UniProt="Q8T0M2;Q95U05;Q9V5Q8"	0.4700
4124	695.0412	3	0.1857	1.00	6.57	DKDKEK	2		FBgn0011604	Iswi desc="Imitation SWI" FlyBase_Annotation_IDs:CG8625-PB length=1027 UniProt="Q24368;Q8SX14"	SKPNLWRPW	2		FBgn0030899	Her desc="HES-related" FlyBase_Annotation_IDs:CG5927-PA length=149 UniProt="Q9VWX7"	0.4700
6176	483.2964	3	0.1857	1.00	-4.05	VMKLR	3		FBgn0032210	CYLD desc="" FlyBase_Annotation_IDs:CG5603-PB length=551 UniProt="Q8IPC3;Q8IPC4;Q8IPC5;Q8SYF0;Q9VL04"	FTKLR	3		FBgn0010019	Cyp4g1 desc="" FlyBase_Annotation_IDs:CG3972-PA length=556 UniProt="Q9V3S0;Q95U60"	0.4700
20158	901.1966	3	0.1857	0.85	-3.34	EAKELIEGLPR	3		Synth_2		VPLKESLAALIR	4		FBgn0026679	l(1)G0095 desc="" FlyBase_Annotation_IDs:CG12113-PA length=1022 UniProt="Q9W3E1"	0.4700
33913	674.88654	4	0.1856	0.97	5.89	KQGSK	1		FBgn0052046	CG32046 desc="" FlyBase_Annotation_IDs:CG32046-PB length=1218 UniProt="Q8IQC8;Q8SXS6;Q960H7;Q9VT45"	NVLHIQEYVKSKGVEIR	12		FBgn0032207	CG5640 desc="" FlyBase_Annotation_IDs:CG5640-PB length=939 UniProt="Q8MQK3;Q9VL07"	0.4700
2	607.3236	3	0.1856	0.90	-10.54	KNASKAK	5		FBgn0034837	CG9871 desc="" FlyBase_Annotation_IDs:CG9871-PA length=312 UniProt="Q8T3X3;Q9W1T1"	EIMKEMR	4		FBgn0013974	Gyc76C desc="" FlyBase_Annotation_IDs:CG8742-PB length=1525 UniProt="Q24051;Q24305;Q8IQV3"	0.4700
7579	571.4949	5	0.1856	0.96	6.59	KREQESDR	1		FBgn0003715	Tkr desc="" FlyBase_Annotation_IDs:CG16778-PD length=1046 UniProt="P14083;Q9W0W2"	DFNLLKWTGANAYR	6		FBgn0039874	CG2135 desc="" FlyBase_Annotation_IDs:CG2135-PA length=686 UniProt="Q9V9T9"	0.4700
29665	640.3293	5	0.1855	1.00	2.83	NLKDQYEQLK	3		FBgn0004650	fs(1)N desc="" FlyBase_Annotation_IDs:CG11411-PA length=2118 UniProt="O76904"	FATKMEGERHYVWK	4		FBgn0026679	l(1)G0095 desc="" FlyBase_Annotation_IDs:CG12113-PA length=1022 UniProt="Q9W3E1"	0.4700
10087	522.8865	5	0.1855	0.99	2.25	KELDDLR	1		Synth_1		AKAAAPDAPSLSSLSAK	2		FBgn0024983	CG4293 desc="" FlyBase_Annotation_IDs:CG4293-PB length=441 UniProt="O76896"	0.4700
16382	634.1018	4	0.1855	1.00	9.06	KSAPPKR	1		FBgn0034837	CG9871 desc="" FlyBase_Annotation_IDs:CG9871-PA length=312 UniProt="Q8T3X3;Q9W1T1"	KEGYPVDRNIHER	1		FBgn0031760	Tsp26A desc="Tetraspanin 26A" FlyBase_Annotation_IDs:CG9093-PA length=269 UniProt="Q9VMJ6"	0.4700
12219	903.1558	3	0.1855	0.96	-7.85	VSYLLTKDLR	7		FBgn0034766	Obp59a desc="Odorant-binding protein 59a" FlyBase_Annotation_IDs:CG13517-PA length=229 UniProt="Q86BF9;Q9W211"	KQRSYWVHMK	1		FBgn0036757	CG14585 desc="" FlyBase_Annotation_IDs:CG14585-PA length=611 UniProt="Q9VVL1"	0.4700
18259	692.6136	4	0.1854	0.99	10.15	YMFMYPMKSI	8		FBgn0053197	mbl desc="" FlyBase_Annotation_IDs:CG33197-PA length=203 UniProt="O16011"	FYAAKPAAPAGKK	12		FBgn0034579	mRpL54 desc="mitochondrial ribosomal protein L54" FlyBase_Annotation_IDs:CG9353-PA length=132 UniProt="Q8T9B2;Q9W2M8"	0.4700
12884	544.57477	4	0.1854	1.00	-8.31	RPKKVR	3		FBgn0002933	ng1 desc="new glue 1" FlyBase_Annotation_IDs:CG10781-PA length=107 UniProt="P23938"	EAKELIEGLPR	3		Synth_2		0.4700
22745	1140.9554	3	0.1854	0.97	-10.71	KDLDYIFR	1		FBgn0036291	CG10681 desc="" FlyBase_Annotation_IDs:CG10681-PA length=212 UniProt="Q9VTY4"	SSAAKGTTLLHYLVQVIERK	5		FBgn0025641	CG14622 desc="" FlyBase_Annotation_IDs:CG14622-PC length=1455 UniProt="Q7YZA4;Q8IRY0;Q8MT16;Q9W5A4"	0.4700
24283	749.92847	4	0.1853	0.88	-0.08	KSGNVADKLPK	1		FBgn0050015	CG30015 desc="" FlyBase_Annotation_IDs:CG30015-PA length=1462 UniProt="Q8T0M2;Q95U05;Q9V5Q8"	NKTGLMTSVARNLGLK	2		FBgn0025641	CG14622 desc="" FlyBase_Annotation_IDs:CG14622-PC length=1455 UniProt="Q7YZA4;Q8IRY0;Q8MT16;Q9W5A4"	0.4700
7386	502.26907	4	0.1853	0.89	-7.43	NLDAFKK	6		FBgn0024983	CG4293 desc="" FlyBase_Annotation_IDs:CG4293-PB length=441 UniProt="O76896"	SSKNFSVHK	3		FBgn0041194	Prat2 desc="Phosphoribosylamidotransferase 2" FlyBase_Annotation_IDs:CG10078-PB length=547 UniProt="Q967S0;Q9VRZ1"	0.4700
19078	881.81805	3	0.1853	0.92	-7.11	VGETVNKITYK	7		FBgn0031534	CG2774 desc="" FlyBase_Annotation_IDs:CG2774-PA length=458 UniProt="Q8MS29;Q9VQQ6"	EAKELIEGLPR	3		Synth_2		0.4700
29728	1134.0885	4	0.1853	0.97	3.99	TAKPFKCEYCPKAFVR	12	57.02146@C;	FBgn0051224	CG31224 desc="" FlyBase_Annotation_IDs:CG31224-PA length=1784 UniProt="Q86NX5;Q8IG87;Q8T3J8;Q9VE54"	VKDDDVVTLPQVQPAAPVSSNSK	2		FBgn0050015	CG30015 desc="" FlyBase_Annotation_IDs:CG30015-PA length=1462 UniProt="Q8T0M2;Q95U05;Q9V5Q8"	0.4700
15561	480.28506	3	0.1853	0.91	10.61	KAEPK	1		FBgn0034656	CG17922 desc="" FlyBase_Annotation_IDs:CG17922-PA length=1040 UniProt="Q8IH43;Q95SL0;Q9W2D5"	LPESKR	5		FBgn0032336	Ast-C desc="Allatostatin C" FlyBase_Annotation_IDs:CG14919-PA length=122 UniProt="Q95NV8;Q9VKK5"	0.4700
21740	962.5759	3	0.1853	0.99	9.31	KQLLRLR	1		FBgn0052046	CG32046 desc="" FlyBase_Annotation_IDs:CG32046-PB length=1218 UniProt="Q8IQC8;Q8SXS6;Q960H7;Q9VT45"	STVAVNFACSLAKLGKR	13	57.02146@C;	FBgn0032986	CG3262 desc="" FlyBase_Annotation_IDs:CG3262-PA length=293 UniProt="Q8SZU4;Q9V9M8"	0.4700
27143	867.47705	3	0.1853	0.97	-3.01	AKSKAGPQPSK	4		FBgn0034837	CG9871 desc="" FlyBase_Annotation_IDs:CG9871-PA length=312 UniProt="Q8T3X3;Q9W1T1"	KSEVVATSSNSKK	12		FBgn0011604	Iswi desc="Imitation SWI" FlyBase_Annotation_IDs:CG8625-PB length=1027 UniProt="Q24368;Q8SX14"	0.4700
11835	898.512	3	0.1853	0.96	1.18	GKPVQDKDLLR	2		FBgn0039024	CG4721 desc="" FlyBase_Annotation_IDs:CG4721-PA length=686 UniProt="Q95U74;Q9VCU1"	ISSSPAKTLVER	7		FBgn0003715	Tkr desc="" FlyBase_Annotation_IDs:CG16778-PD length=1046 UniProt="P14083;Q9W0W2"	0.4700
23641	867.8074	3	0.1853	0.98	6.67	LEQAIKK	6		FBgn0039385	CG5913 desc="" FlyBase_Annotation_IDs:CG5913-PA length=454 UniProt="Q960C1;Q9VBK9"	AEIKECSDLQGKTR	12	57.02146@C;	FBgn0046879	Obp56c desc="Odorant-binding protein 56c" FlyBase_Annotation_IDs:CG30128-PB length=245 UniProt="Q9V8Y3"	0.4700
17706	917.87573	3	0.1852	0.92	0.53	EAKELIEGLPR	3		Synth_2		KNFLLSLLKQR	1		FBgn0025390	CG14796 desc="" FlyBase_Annotation_IDs:CG14796-PA length=1795 UniProt="O76894"	0.4700
9424	616.1399	5	0.1852	0.98	11.03	AEKKK	4		FBgn0011604	Iswi desc="Imitation SWI" FlyBase_Annotation_IDs:CG8625-PB length=1027 UniProt="Q24368;Q8SX14"	STPKISSTEQHSTTTAKTTTTK	17		FBgn0025390	CG14796 desc="" FlyBase_Annotation_IDs:CG14796-PA length=1795 UniProt="O76894"	0.4700
10788	489.62418	3	0.1852	0.95	-2.33	VMKLR	3		FBgn0032210	CYLD desc="" FlyBase_Annotation_IDs:CG5603-PB length=551 UniProt="Q8IPC3;Q8IPC4;Q8IPC5;Q8SYF0;Q9VL04"	DKKHR	2		FBgn0011726	tsr desc="" FlyBase_Annotation_IDs:CG4254-PA length=148 UniProt="P45594"	0.4704
17062	875.1796	3	0.1852	0.95	-9.59	TKNVLR	2		FBgn0034837	CG9871 desc="" FlyBase_Annotation_IDs:CG9871-PA length=312 UniProt="Q8T3X3;Q9W1T1"	QLISLDLVSKSGQVIR	10		FBgn0037530	CG2943 desc="" FlyBase_Annotation_IDs:CG2943-PA length=915 UniProt="Q95TQ6;Q9VHY6"	0.4704
14639	552.91034	5	0.1852	1.00	5.93	GKKNSSYPQK	2		FBgn0011716	FlyBase_Annotation_IDs:CG31020-PA length=565 UniProt=""	KLQLQKNVICDK	1	57.02146@C;	FBgn0038145	CG8863 desc="" FlyBase_Annotation_IDs:CG8863-PC length=403 UniProt="Q9VFV9"	0.4704
34394	530.09705	5	0.1852	0.83	-4.98	EAKELIEGLPR	3		Synth_2		EAKELIEGLPR	3		Synth_2		0.4704
2479	764.05615	3	0.1852	0.98	-0.64	DECCQKTK	6	57.02146@C;	FBgn0041194	Prat2 desc="Phosphoribosylamidotransferase 2" FlyBase_Annotation_IDs:CG10078-PB length=547 UniProt="Q967S0;Q9VRZ1"	YLTKRYLK	4		FBgn0034837	CG9871 desc="" FlyBase_Annotation_IDs:CG9871-PA length=312 UniProt="Q8T3X3;Q9W1T1"	0.4704
25536	549.3605	3	0.1851	0.87	5.12	HLVVKR	5		FBgn0051469	CG31469 desc="" FlyBase_Annotation_IDs:CG31469-PA length=164 UniProt="Q8ING6"	KTKPKR	1		FBgn0051224	CG31224 desc="" FlyBase_Annotation_IDs:CG31224-PA length=1784 UniProt="Q86NX5;Q8IG87;Q8T3J8;Q9VE54"	0.4704
1970	786.0879	3	0.1851	0.87	-3.94	KNYMR	1		FBgn0034656	CG17922 desc="" FlyBase_Annotation_IDs:CG17922-PA length=1040 UniProt="Q8IH43;Q95SL0;Q9W2D5"	LNALGNWIEPPKR	12		FBgn0011604	Iswi desc="Imitation SWI" FlyBase_Annotation_IDs:CG8625-PB length=1027 UniProt="Q24368;Q8SX14"	0.4704
34927	470.936	3	0.1851	0.59	-8.49	KAIPR	1		FBgn0037719	bocksbeutel desc="" FlyBase_Annotation_IDs:CG9424-PB length=399 UniProt="Q9VHA7"	EQEKR	4		FBgn0032207	CG5640 desc="" FlyBase_Annotation_IDs:CG5640-PB length=939 UniProt="Q8MQK3;Q9VL07"	0.4704
14512	630.35913	4	0.1851	0.99	-10.57	FSKQVKQK	3		FBgn0021764	sdk desc="sidekick" FlyBase_Annotation_IDs:CG5227-PB length=2224 UniProt="O97394;Q86BQ7;Q86P54;Q9U1M1"	AQNCTILLSKLK	10	57.02146@C;	FBgn0025641	CG14622 desc="" FlyBase_Annotation_IDs:CG14622-PC length=1455 UniProt="Q7YZA4;Q8IRY0;Q8MT16;Q9W5A4"	0.4704
20115	895.8499	3	0.1851	1.00	-1.55	EAKELIEGLPR	3		Synth_2		KLKGNLGIGHTR	1		FBgn0041194	Prat2 desc="Phosphoribosylamidotransferase 2" FlyBase_Annotation_IDs:CG10078-PB length=547 UniProt="Q967S0;Q9VRZ1"	0.4704
14941	571.93677	5	0.1850	0.98	-3.42	KFYRWK	1		FBgn0051224	CG31224 desc="" FlyBase_Annotation_IDs:CG31224-PA length=1784 UniProt="Q86NX5;Q8IG87;Q8T3J8;Q9VE54"	SVKKSLATPANPKPKPK	15		FBgn0034837	CG9871 desc="" FlyBase_Annotation_IDs:CG9871-PA length=312 UniProt="Q8T3X3;Q9W1T1"	0.4704
18770	811.85004	5	0.1850	0.99	-9.21	WKNFSLHLKR	9		FBgn0051224	CG31224 desc="" FlyBase_Annotation_IDs:CG31224-PA length=1784 UniProt="Q86NX5;Q8IG87;Q8T3J8;Q9VE54"	IFKLHNDKKPTSPSPPTSPVISAK	3		FBgn0011205	fbl desc="" FlyBase_Annotation_IDs:CG5725-PE length=512 UniProt="Q8I0S6;Q9NHN2;Q9VPG4;Q9VPG5"	0.4704
21503	692.3862	4	0.1850	0.99	9.71	KEHVHKVK	1		FBgn0039709	Cad99C desc="" FlyBase_Annotation_IDs:CG31009-PA length=1706 UniProt="Q9VAF5"	EYLPWKSAFENLK	6		FBgn0040282	SP1029 desc="" FlyBase_Annotation_IDs:CG11956-PC length=932 UniProt="Q960U1;Q9NH67;Q9VAM0"	0.4704
27706	888.82294	3	0.1850	0.91	-9.44	MRNEVDKLK	7		FBgn0030614	CG9072 desc="" FlyBase_Annotation_IDs:CG9072-PA length=149 UniProt="Q9VXY1"	KHRYVIFYIR	1		FBgn0011726	tsr desc="" FlyBase_Annotation_IDs:CG4254-PA length=148 UniProt="P45594"	0.4704
26720	498.62454	3	0.1850	1.00	1.14	FTKLR	3		FBgn0010019	Cyp4g1 desc="" FlyBase_Annotation_IDs:CG3972-PA length=556 UniProt="Q9V3S0;Q95U60"	NFKQR	3		FBgn0039709	Cad99C desc="" FlyBase_Annotation_IDs:CG31009-PA length=1706 UniProt="Q9VAF5"	0.4704
21442	665.3928	4	0.1849	0.89	3.03	KLCRPR	1	57.02146@C;	FBgn0025390	CG14796 desc="" FlyBase_Annotation_IDs:CG14796-PA length=1795 UniProt="O76894"	SPMAEAILKHLVVKR	14		FBgn0051469	CG31469 desc="" FlyBase_Annotation_IDs:CG31469-PA length=164 UniProt="Q8ING6"	0.4704
27133	960.1982	3	0.1849	0.96	-8.82	EAKELIEGLPR	3		Synth_2		KLQLQKNVICDK	1	57.02146@C;	FBgn0038145	CG8863 desc="" FlyBase_Annotation_IDs:CG8863-PC length=403 UniProt="Q9VFV9"	0.4704
16853	925.84515	3	0.1849	0.99	10.65	FKEEHVDTK	2		FBgn0025641	CG14622 desc="" FlyBase_Annotation_IDs:CG14622-PC length=1455 UniProt="Q7YZA4;Q8IRY0;Q8MT16;Q9W5A4"	SSPKHGGSIILTPVL	4		FBgn0051522	CG31522 desc="" FlyBase_Annotation_IDs:CG31522-PC length=76 UniProt="Q8IPL7;Q8IPL8;Q8T0D0;Q9VN29"	0.4704
12367	747.73553	3	0.1849	0.95	-8.61	KELDDLR	1		Synth_1		YLDIHEKIGK	7		FBgn0027360	Tim10 desc="" FlyBase_Annotation_IDs:CG9878-PB length=92 UniProt="Q9W2D6;Q9Y0V7"	0.4704
20809	867.5188	3	0.1848	0.94	2.91	RTKNVLR	3		FBgn0034837	CG9871 desc="" FlyBase_Annotation_IDs:CG9871-PA length=312 UniProt="Q8T3X3;Q9W1T1"	KTDLQSRILSFLR	1		FBgn0003612	Su(var)2-10 desc="Suppressor of variegation 2-10" FlyBase_Annotation_IDs:CG8068-PD length=601 UniProt="Q8IGK3;Q8MKT3;Q8MKT4;Q8MKT5;Q8MKT6;Q9I7E6;Q9I7E7;Q9XYM4;Q9XYM5"	0.4704
27329	514.94617	3	0.1848	0.86	1.03	KQAIR	1		FBgn0032207	CG5640 desc="" FlyBase_Annotation_IDs:CG5640-PB length=939 UniProt="Q8MQK3;Q9VL07"	KDEENR	1		FBgn0037986	CG14736 desc="" FlyBase_Annotation_IDs:CG14736-PB length=495 UniProt="Q8INJ1;Q8INJ2;Q8T3W1;Q9VGD7"	0.4704
31021	642.7396	5	0.1847	0.94	1.14	EPHVDKRLR	6		FBgn0053140	CG33140 desc="" FlyBase_Annotation_IDs:CG33140-PA length=720 UniProt="Q9V4I8"	EAVIPNEEAHKEAKDSR	11		FBgn0033285	CG18449 desc="" FlyBase_Annotation_IDs:CG18449-PA length=159 UniProt="Q8MKQ5;Q9V4S2"	0.4704
20551	1015.8554	4	0.1847	0.97	-8.24	SLATPANPKPKPKR	11		FBgn0034837	CG9871 desc="" FlyBase_Annotation_IDs:CG9871-PA length=312 UniProt="Q8T3X3;Q9W1T1"	KLQFKLDLLALLPLELLYFK	1		FBgn0034656	CG17922 desc="" FlyBase_Annotation_IDs:CG17922-PA length=1040 UniProt="Q8IH43;Q95SL0;Q9W2D5"	0.4704
11953	842.11847	3	0.1847	0.96	6.58	KELDDLR	1		Synth_1		AGKEQPDLNQISAK	3		FBgn0042126	CG18788 desc="" FlyBase_Annotation_IDs:CG18788-PA length=525 UniProt="Q8MZ63;Q9I7N1"	0.4704
12986	751.7613	3	0.1847	0.97	-8.35	AEVKLR	4		FBgn0011604	Iswi desc="Imitation SWI" FlyBase_Annotation_IDs:CG8625-PB length=1027 UniProt="Q24368;Q8SX14"	FICVGAHSKILR	9	57.02146@C;	FBgn0027780	U26 desc="" FlyBase_Annotation_IDs:CG13401-PA length=1012 UniProt="Q9U973;Q9VLL0"	0.4704
17644	920.4831	3	0.1847	0.99	-9.29	SKGVEIR	2		FBgn0032207	CG5640 desc="" FlyBase_Annotation_IDs:CG5640-PB length=939 UniProt="Q8MQK3;Q9VL07"	EASDVMSENKITLQLR	10		FBgn0037986	CG14736 desc="" FlyBase_Annotation_IDs:CG14736-PB length=495 UniProt="Q8INJ1;Q8INJ2;Q8T3W1;Q9VGD7"	0.4704
2600	607.32385	3	0.1846	0.87	-10.13	KNASKAK	5		FBgn0034837	CG9871 desc="" FlyBase_Annotation_IDs:CG9871-PA length=312 UniProt="Q8T3X3;Q9W1T1"	EIMKEMR	4		FBgn0013974	Gyc76C desc="" FlyBase_Annotation_IDs:CG8742-PB length=1525 UniProt="Q24051;Q24305;Q8IQV3"	0.4704
23053	678.1289	4	0.1846	0.96	9.74	KRHTK	1		FBgn0051224	CG31224 desc="" FlyBase_Annotation_IDs:CG31224-PA length=1784 UniProt="Q86NX5;Q8IG87;Q8T3J8;Q9VE54"	SHEIAVQTSIEKYELR	12		FBgn0038098	CG7381 desc="" FlyBase_Annotation_IDs:CG7381-PB length=625 UniProt="Q8IGX5;Q8IGX9;Q8INI1;Q8MSQ3;Q9VG15"	0.4704
30454	639.92523	5	0.1846	0.97	-7.95	TTWKHDIR	4		FBgn0040322	GNBP2 desc="Gram-negative bacteria binding protein 2" FlyBase_Annotation_IDs:CG4144-PA length=432 UniProt="Q9VVR4;Q8IQT6;Q8IQT7;Q95U68"	TAKPFKCEYCPKAFVR	6	57.02146@C;	FBgn0051224	CG31224 desc="" FlyBase_Annotation_IDs:CG31224-PA length=1784 UniProt="Q86NX5;Q8IG87;Q8T3J8;Q9VE54"	0.4728
25503	961.5118	3	0.1846	0.95	1.27	EAKELIEGLPR	3		Synth_2		SRHVDFQCVKSK	10	57.02146@C;	FBgn0035107	CG1216 desc="" FlyBase_Annotation_IDs:CG1216-PB length=439 UniProt="Q8SXB5;Q9W0U1"	0.4728
25174	720.69025	4	0.1846	0.95	3.05	FKFQVVAR	2		FBgn0039709	Cad99C desc="" FlyBase_Annotation_IDs:CG31009-PA length=1706 UniProt="Q9VAF5"	YAMLKLKVLLSTIVR	5		FBgn0010019	Cyp4g1 desc="" FlyBase_Annotation_IDs:CG3972-PA length=556 UniProt="Q9V3S0;Q95U60"	0.4728
19612	1314.2367	2	0.1845	1.00	-3.53	KNVPQPTNPLK	1		FBgn0025641	CG14622 desc="" FlyBase_Annotation_IDs:CG14622-PC length=1455 UniProt="Q7YZA4;Q8IRY0;Q8MT16;Q9W5A4"	EAKELIEGLPR	3		Synth_2		0.4728
9097	622.32477	5	0.1845	0.97	-7.62	EAKELIEGLPR	3		Synth_2		DWYGHLWPASVEKK	13		FBgn0032613	CG13283 desc="" FlyBase_Annotation_IDs:CG13283-PA length=652 UniProt="Q9VJH0"	0.4728
8862	967.8488	3	0.1844	0.94	-6.06	ALDQKMSR	5		FBgn0011604	Iswi desc="Imitation SWI" FlyBase_Annotation_IDs:CG8625-PB length=1027 UniProt="Q24368;Q8SX14"	DQLLPPTPSVHLENKK	15		FBgn0032207	CG5640 desc="" FlyBase_Annotation_IDs:CG5640-PB length=939 UniProt="Q8MQK3;Q9VL07"	0.4728
21388	881.8166	3	0.1844	0.99	-8.78	EAKELIEGLPR	3		Synth_2		VGETVNKITYK	7		FBgn0031534	CG2774 desc="" FlyBase_Annotation_IDs:CG2774-PA length=458 UniProt="Q8MS29;Q9VQQ6"	0.4728
15104	874.13654	3	0.1844	0.89	-8.11	AKELGVK	2		FBgn0033294	CG8693 desc="" FlyBase_Annotation_IDs:CG8693-PA length=579 UniProt="Q9V4T9"	VFAEQKAIFGDNMLR	6		FBgn0010019	Cyp4g1 desc="" FlyBase_Annotation_IDs:CG3972-PA length=556 UniProt="Q9V3S0;Q95U60"	0.4728
14777	671.11523	4	0.1843	0.96	-8.29	SASKKAIPR	4		FBgn0037719	bocksbeutel desc="" FlyBase_Annotation_IDs:CG9424-PB length=399 UniProt="Q9VHA7"	EFKIMAEHMVVPR	3		FBgn0032210	CYLD desc="" FlyBase_Annotation_IDs:CG5603-PB length=551 UniProt="Q8IPC3;Q8IPC4;Q8IPC5;Q8SYF0;Q9VL04"	0.4728
5555	451.25912	3	0.1843	1.00	4.70	KEGLR	1		FBgn0010019	Cyp4g1 desc="" FlyBase_Annotation_IDs:CG3972-PA length=556 UniProt="Q9V3S0;Q95U60"	SKSYK	2		FBgn0021764	sdk desc="sidekick" FlyBase_Annotation_IDs:CG5227-PB length=2224 UniProt="O97394;Q86BQ7;Q86P54;Q9U1M1"	0.4728
1005	763.7254	3	0.1843	0.96	-9.82	LRKGLR	3		FBgn0037986	CG14736 desc="" FlyBase_Annotation_IDs:CG14736-PB length=495 UniProt="Q8INJ1;Q8INJ2;Q8T3W1;Q9VGD7"	KRCGECVGCQR	1	57.02146@C;	FBgn0035378	CG9973 desc="" FlyBase_Annotation_IDs:CG9973-PA length=753 UniProt="Q9VZX2"	0.4728
13555	679.3714	4	0.1843	0.97	-8.28	KKQAIR	2		FBgn0032207	CG5640 desc="" FlyBase_Annotation_IDs:CG5640-PB length=939 UniProt="Q8MQK3;Q9VL07"	EASDVMSENKITLQLR	10		FBgn0037986	CG14736 desc="" FlyBase_Annotation_IDs:CG14736-PB length=495 UniProt="Q8INJ1;Q8INJ2;Q8T3W1;Q9VGD7"	0.4728
1963	763.7209	3	0.1843	0.96	-8.86	HQQKK	4		FBgn0025641	CG14622 desc="" FlyBase_Annotation_IDs:CG14622-PC length=1455 UniProt="Q7YZA4;Q8IRY0;Q8MT16;Q9W5A4"	SKSAHAGRSGDGEPK	2		FBgn0052046	CG32046 desc="" FlyBase_Annotation_IDs:CG32046-PB length=1218 UniProt="Q8IQC8;Q8SXS6;Q960H7;Q9VT45"	0.4728
24168	951.8889	3	0.1843	0.89	5.56	EAKELIEGLPR	3		Synth_2		KMILFIGASLRGR	1		FBgn0051263	CG31263 desc="" FlyBase_Annotation_IDs:CG31263-PA length=160 UniProt="Q8INA4"	0.4728
34386	689.3638	3	0.1840	0.94	7.57	KDEENR	1		FBgn0037986	CG14736 desc="" FlyBase_Annotation_IDs:CG14736-PB length=495 UniProt="Q8INJ1;Q8INJ2;Q8T3W1;Q9VGD7"	NSHEKAILAR	5		FBgn0028703	Nhe3 desc="" FlyBase_Annotation_IDs:CG11328-PB length=727 UniProt="Q8IPJ4;Q9U624;Q9VM99"	0.4728
14734	690.39526	4	0.1840	0.98	5.05	EFKTANR	3		FBgn0011604	Iswi desc="Imitation SWI" FlyBase_Annotation_IDs:CG8625-PB length=1027 UniProt="Q24368;Q8SX14"	QLISLDLVSKSGQVIR	10		FBgn0037530	CG2943 desc="" FlyBase_Annotation_IDs:CG2943-PA length=915 UniProt="Q95TQ6;Q9VHY6"	0.4785
30891	921.5179	2	0.1840	1.00	-2.12	ESAKK	4		FBgn0034837	CG9871 desc="" FlyBase_Annotation_IDs:CG9871-PA length=312 UniProt="Q8T3X3;Q9W1T1"	KDPEVGKTIR	1		FBgn0033518	Prx2540-2 desc="Peroxiredoxin 2540" FlyBase_Annotation_IDs:CG11765-PA length=220 UniProt="Q9GPQ0;Q9V5K7"	0.4785
17654	440.25476	3	0.1839	0.72	-6.58	GGKGR	3		FBgn0029896	CG3168 desc="" FlyBase_Annotation_IDs:CG3168-PC length=632 UniProt="Q9W3W9"	KGVFTR	1		FBgn0039874	CG2135 desc="" FlyBase_Annotation_IDs:CG2135-PA length=686 UniProt="Q9V9T9"	0.4785
26900	877.15485	3	0.1839	1.00	9.38	NINTKMLFEK	5		FBgn0039385	CG5913 desc="" FlyBase_Annotation_IDs:CG5913-PA length=454 UniProt="Q960C1;Q9VBK9"	EAKELIEGLPR	3		Synth_2		0.4785
15696	539.1102	5	0.1839	0.91	3.99	DTIGLSKGLSQR	7		FBgn0032207	CG5640 desc="" FlyBase_Annotation_IDs:CG5640-PB length=939 UniProt="Q8MQK3;Q9VL07"	KEMKIFVGLSK	4		FBgn0011604	Iswi desc="Imitation SWI" FlyBase_Annotation_IDs:CG8625-PB length=1027 UniProt="Q24368;Q8SX14"	0.4785
28088	562.32806	3	0.1839	0.92	-2.25	KNVFVR	1		FBgn0032210	CYLD desc="" FlyBase_Annotation_IDs:CG5603-PB length=551 UniProt="Q8IPC3;Q8IPC4;Q8IPC5;Q8SYF0;Q9VL04"	KLPEGNK	1		FBgn0010019	Cyp4g1 desc="" FlyBase_Annotation_IDs:CG3972-PA length=556 UniProt="Q9V3S0;Q95U60"	0.4785
16297	689.15314	4	0.1839	0.98	7.81	EAKELIEGLPR	3		Synth_2		AFKDVPFLIRR	3		FBgn0027780	U26 desc="" FlyBase_Annotation_IDs:CG13401-PA length=1012 UniProt="Q9U973;Q9VLL0"	0.4785
25268	922.12506	3	0.1838	1.00	-4.24	SSMDKCIPR	5	57.02146@C;	FBgn0029816	CG12729 desc="" FlyBase_Annotation_IDs:CG12729-PA length=233 UniProt="Q8T491;Q9W466"	VKKSFEFPMQHR	2		FBgn0051665	CG31665 desc="" FlyBase_Annotation_IDs:CG31665-PB length=1101 UniProt="Q8MYS3;Q9VQ47"	0.4785
17295	680.1304	4	0.1838	1.00	7.10	WKKEER	2		FBgn0040097	lectin-30A desc="" FlyBase_Annotation_IDs:CG17011-PA length=223 UniProt="Q9VLD5"	NINTKMLFEKITPR	10		FBgn0039385	CG5913 desc="" FlyBase_Annotation_IDs:CG5913-PA length=454 UniProt="Q960C1;Q9VBK9"	0.4785
15607	1019.3102	4	0.1838	0.98	10.91	KLMQERVQR	1		FBgn0053140	CG33140 desc="" FlyBase_Annotation_IDs:CG33140-PA length=720 UniProt="Q9V4I8"	ATSTTSEPTKTTQNITTTTPKPTTLK	21		FBgn0025390	CG14796 desc="" FlyBase_Annotation_IDs:CG14796-PA length=1795 UniProt="O76894"	0.4785
15536	672.8739	4	0.1837	0.98	-1.36	LGKLGPIMEKK	10		FBgn0034579	mRpL54 desc="mitochondrial ribosomal protein L54" FlyBase_Annotation_IDs:CG9353-PA length=132 UniProt="Q8T9B2;Q9W2M8"	MSSQTQKKNASK	8		FBgn0034837	CG9871 desc="" FlyBase_Annotation_IDs:CG9871-PA length=312 UniProt="Q8T3X3;Q9W1T1"	0.4785
24246	971.5534	3	0.1837	0.95	7.97	EAKELIEGLPR	3		Synth_2		VTYKINAYKAPPR	4		FBgn0034656	CG17922 desc="" FlyBase_Annotation_IDs:CG17922-PA length=1040 UniProt="Q8IH43;Q95SL0;Q9W2D5"	0.4785
20277	895.5134	3	0.1837	0.94	5.73	EAKELIEGLPR	3		Synth_2		VSDTKLFELIK	5		FBgn0032207	CG5640 desc="" FlyBase_Annotation_IDs:CG5640-PB length=939 UniProt="Q8MQK3;Q9VL07"	0.4785
26212	876.4924	3	0.1837	0.92	-4.83	KNVPQPTNPLK	1		FBgn0025641	CG14622 desc="" FlyBase_Annotation_IDs:CG14622-PC length=1455 UniProt="Q7YZA4;Q8IRY0;Q8MT16;Q9W5A4"	EAKELIEGLPR	3		Synth_2		0.4785
15446	743.6355	5	0.1836	0.96	8.35	KFVVRSALVEHMR	1		FBgn0051224	CG31224 desc="" FlyBase_Annotation_IDs:CG31224-PA length=1784 UniProt="Q86NX5;Q8IG87;Q8T3J8;Q9VE54"	VVLCVKPLNPSEKRLPR	6	57.02146@C;	FBgn0051284	CG31284 desc="" FlyBase_Annotation_IDs:CG31284-PA length=986 UniProt="Q9VHY7"	0.4785
6912	1077.8958	3	0.1836	1.00	-6.05	KVLEVHIEKGMR	1		FBgn0038145	CG8863 desc="" FlyBase_Annotation_IDs:CG8863-PC length=403 UniProt="Q9VFV9"	GENIVLAYCEKMTK	11	57.02146@C;	FBgn0033902	CG8309 desc="" FlyBase_Annotation_IDs:CG8309-PA length=387 UniProt="Q9V6X8"	0.4785
26748	840.44336	3	0.1836	1.00	9.60	KKMPGFR	1		FBgn0025641	CG14622 desc="" FlyBase_Annotation_IDs:CG14622-PC length=1455 UniProt="Q7YZA4;Q8IRY0;Q8MT16;Q9W5A4"	KLSPSGGGGQSVDSDK	1		FBgn0050015	CG30015 desc="" FlyBase_Annotation_IDs:CG30015-PA length=1462 UniProt="Q8T0M2;Q95U05;Q9V5Q8"	0.4785
18287	646.41034	2	0.1835	1.00	3.88	KPPTK	1		FBgn0035710	SP1173 desc="" FlyBase_Annotation_IDs:CG10121-PD length=741 UniProt="Q8MQS1;Q9NGV3;Q9VRY1"	KAIPR	1		FBgn0037719	bocksbeutel desc="" FlyBase_Annotation_IDs:CG9424-PB length=399 UniProt="Q9VHA7"	0.4785
23588	721.40967	4	0.1835	0.98	10.25	SKGVEIR	2		FBgn0032207	CG5640 desc="" FlyBase_Annotation_IDs:CG5640-PB length=939 UniProt="Q8MQK3;Q9VL07"	LQDNNQRIMLSLKDIR	13		FBgn0003715	Tkr desc="" FlyBase_Annotation_IDs:CG16778-PD length=1046 UniProt="P14083;Q9W0W2"	0.4785
9519	636.129	5	0.1835	0.94	3.69	IKQEQCQEK	2	57.02146@C;	FBgn0051224	CG31224 desc="" FlyBase_Annotation_IDs:CG31224-PA length=1784 UniProt="Q86NX5;Q8IG87;Q8T3J8;Q9VE54"	GKAPKYFQVDPDTGAVR	2		FBgn0039709	Cad99C desc="" FlyBase_Annotation_IDs:CG31009-PA length=1706 UniProt="Q9VAF5"	0.4785
20344	867.471	3	0.1835	0.97	-9.96	AKSKAGPQPSK	4		FBgn0034837	CG9871 desc="" FlyBase_Annotation_IDs:CG9871-PA length=312 UniProt="Q8T3X3;Q9W1T1"	KSEVVATSSNSKK	12		FBgn0011604	Iswi desc="Imitation SWI" FlyBase_Annotation_IDs:CG8625-PB length=1027 UniProt="Q24368;Q8SX14"	0.4785
8220	477.92996	3	0.1834	0.90	9.73	MKGER	2		FBgn0053140	CG33140 desc="" FlyBase_Annotation_IDs:CG33140-PA length=720 UniProt="Q9V4I8"	KELER	1		FBgn0004650	fs(1)N desc="" FlyBase_Annotation_IDs:CG11411-PA length=2118 UniProt="O76904"	0.4785
[truncated: 4,691 more rows]
