# Supplementary material for: ECL: an exhaustive search tool for the identification of cross-linked peptides using whole database
Source: BMC Bioinformatics. 2016 May 20;17:217. doi: 10.1186/s12859-016-1073-y (PMC4874008; doi:10.1186/s12859-016-1073-y)
Supplement: Additional file 3 — Parameter files used by xQuest, ProteinProspector, Kojak, and ECL, respectively. (ZIP 17 kb) [file 12859_2016_1073_MOESM3_ESM.zip]

Archive with 8 entries (6 files):
- parameter_file/
- parameter_file/Kojak.conf
- parameter_file/parameter.def
- parameter_file/pLink.ini
- parameter_file/ProteinProspector.txt
- parameter_file/xQuest/
- parameter_file/xQuest/xmm.def
- parameter_file/xQuest/xquest.def
