# Supplementary material for: ECL: an exhaustive search tool for the identification of cross-linked peptides using whole database
Source: BMC Bioinformatics. 2016 May 20;17:217. doi: 10.1186/s12859-016-1073-y (PMC4874008; doi:10.1186/s12859-016-1073-y)
Supplement: Additional file 3 — Parameter files used by xQuest, ProteinProspector, Kojak, and ECL, respectively. (ZIP 17 kb) [file 12859_2016_1073_MOESM3_ESM.zip › parameter_file/parameter.def]

# Database
db = D:\Cross_Linking_Data\Aebersold\db\26Syeast.fasta # The whole protein database
decoy_db = reverse # shuffle, reverse or decoy database file path
missed_cleavage = 2 # maximum number of missed cleavage
min_precursor_mass = 1000
max_precursor_mass = 5000
min_chain_length = 5 # minimum length of a peptide chain
max_chain_length = 50

# Spectrum
ms1_charge = 2,3,4,5
common_ion_charge = 1,2
xlink_ion_charge = 2,3
min_peak_mz = 0
min_peak_num = 20

# Tolerance
ms1_tolerance_unit = 1 # 0: Da; 1: ppm
ms1_tolerance = 10
ms2_tolerance = 0.2 # unit: m/z

# Cross-linking parameter.
# Cross-linking site can not be modified.
cl_aa = K
nterm_linkable = 1
cl_mass = 138.0680796

# Fix modification
G = 0
A = 0
S = 0
P = 0
V = 0
T = 0
C = 57.02146 
I = 0
L = 0
N = 0
D = 0
Q = 0
K = 0
E = 0
M = 0
H = 0
F = 0
R = 0
Y = 0
W = 0
Z = 0 # nterm mod
