# Supplementary material for: ECL: an exhaustive search tool for the identification of cross-linked peptides using whole database
Source: BMC Bioinformatics. 2016 May 20;17:217. doi: 10.1186/s12859-016-1073-y (PMC4874008; doi:10.1186/s12859-016-1073-y)
Supplement: Additional file 3 — Parameter files used by xQuest, ProteinProspector, Kojak, and ECL, respectively. (ZIP 17 kb) [file 12859_2016_1073_MOESM3_ESM.zip › parameter_file/pLink.ini]

[pLink]
sample.num=4
sample1.spectra.instrument=CID
sample1.spectra.format=mgf
sample1.spectra.path=D:\research\pLink\aleitner_M1012_004\
sample1.spectra.title=aleitner_M1012_004
sample2.spectra.instrument=CID
sample2.spectra.format=mgf
sample2.spectra.path=D:\research\pLink\aleitner_M1012_005\
sample2.spectra.title=aleitner_M1012_005
sample3.spectra.instrument=CID
sample3.spectra.format=mgf
sample3.spectra.path=D:\research\pLink\aleitner_M1012_005\
sample3.spectra.title=aleitner_M1012_006
sample4.spectra.instrument=CID
sample4.spectra.format=mgf
sample4.spectra.path=D:\research\pLink\aleitner_M1012_007\
sample4.spectra.title=aleitner_M1012_007

enzyme.name=Trypsin
database.path=D:\research\26Syeast.fasta
database.name=26Syeast
max_miss_site=2

mod.fixed.total=1
mod.fixed.1=Carbamidomethyl_C
mod.variable.total=0 
mod.variable.1=_Oxidation_M_15.995
mod.variable.2=_Gln->pyro-Glu_-17.026
mod.variable.3=_N-Acetyl_Protein_42.010

linker.total=1
linker.name1=DSS
noninterexport=true
drawpsm=false

# for combinatorial mode peptide_tol_total could only be 1
peptide_tol_total=1
peptide_tol1=10
peptide_tol_type1=ppm
peptide_tol_base1=0.000000
peptide_tol_base_type1=Da
peptide_tol2=50
peptide_tol_type2=ppm
peptide_tol_base2=1.007825035
peptide_tol_base_type2=Da
peptide_tol3=50
peptide_tol_type3=ppm
peptide_tol_base3=2.01565007
peptide_tol_base_type3=Da
peptide_tol4=50
peptide_tol_type4=ppm
peptide_tol_base4=3.023475105
peptide_tol_base_type4=Da
peptide_tol5=50
peptide_tol_type5=ppm
peptide_tol_base5=4.03130014
peptide_tol_base_type5=Da

# -------------------notes----------------------
# type of base is Da
filter_peptide_tol_base=0,1.007825035,2.01565007,3.023475105,4.03130014
filter_peptide_tol_lb=-10,-10,-10,-10,-10
filter_peptide_tol_ub=10,10,10,10,10
filter_peptide_tol_type=ppm
# filter_peptide_tol_base=0
# filter_peptide_tol_lb=-10
# filter_peptide_tol_ub=10
# filter_peptide_tol_type=ppm

evalue_max=1

# -------------------notes----------------------
# type of report 
show_peptide_tol_type=Da

bin.path=C:\pLink\pLink_release\

output.path=D:\research\pLink\Aebersold
