# Supplementary material for: ECL: an exhaustive search tool for the identification of cross-linked peptides using whole database
Source: BMC Bioinformatics. 2016 May 20;17:217. doi: 10.1186/s12859-016-1073-y (PMC4874008; doi:10.1186/s12859-016-1073-y)
Supplement: Additional file 3 — Parameter files used by xQuest, ProteinProspector, Kojak, and ECL, respectively. (ZIP 17 kb) [file 12859_2016_1073_MOESM3_ESM.zip › parameter_file/ProteinProspector.txt]

allow_non_specific: at 0 termini
const_mod: Carbamidomethyl (C)
data_source: List of Files
database: User Protein
dna_frame_translation: 3
enzyme: Trypsin
expect_calc_method: Linear Tail Fit
expect_coeff_file: 006.exp.1
fragment_masses_tolerance: 0.2
fragment_masses_tolerance_units: Da
full_pi_range: 1
high_pi: 10.0
input_filename: lastres
input_program_name: msfit
instrument_name: ESI-ION-TRAP-low-res
link_aa: K,Protein N-term->K,Protein N-term
link_search_type: DSS
low_pi: 3.0
max_hits: 9999999
max_saved_tag_hits: 1000
missed_cleavages: 2
mod_1_limit: Common
mod_2_limit: Common
mod_3_limit: Common
mod_4_limit: Common
mod_5_limit: Common
mod_6_limit: Common
mod_AA_limit: Common
mod_c_term_type: Peptide
mod_comp_ion: K
mod_defect: 0.00048
mod_end_nominal: 4038
mod_max_z: 4
mod_n_term: 1
mod_n_term_type: Protein
mod_range_type: Da
mod_start_nominal: 438
mod_uncleaved: 1
msms_full_mw_range: 1
msms_max_modifications: 2
msms_max_peaks: 80
msms_max_reported_hits: 5
msms_mod_AA: Acetyl (Protein N-term)
msms_mod_AA: Acetyl+Oxidation (Protein N-term M)
msms_mod_AA: Gln->pyro-Glu (N-term Q)
msms_mod_AA: Met-loss (Protein N-term M)
msms_mod_AA: Met-loss+Acetyl (Protein N-term M)
msms_mod_AA: Oxidation (M)
msms_mod_AA: Xlink:DSS1 (Protein N-term)
msms_mod_AA: Xlink:DSS1 (Uncleaved K)
msms_mod_AA: Xlink:DSS2 (Protein N-term)
msms_mod_AA: Xlink:DSS2 (Uncleaved K)
msms_parent_mass_systematic_error: 0
msms_parent_mass_tolerance: 10
msms_parent_mass_tolerance_units: ppm
msms_pk_filter: Max MSMS Pks
msms_precursor_charge_range: 2 3 4 5
msms_prot_high_mass: 125000
msms_prot_low_mass: 1000
parent_mass_convert: monoisotopic
report_title: BatchTag
script_filename: script
search_key: oY7PhpqEDwjF3BvM
search_name: batchtag
species: All
use_instrument_ion_types: 1
user_protein_sequence: >sp|P36612|PRS4_SCHPO 26S protease regulatory subunit 4 homolog OS=Schizosaccharomyces pombe GN=mts2 PE=2 SV=1 MGQAQSGNFSNFGDGANGDNKKDQKKDKPKYEPPVPTRTGRRKKKAQSGPDASAKLPTVI PTTRCRLRLLKMQRIHDHLLMEEEYVQNQERLKPQDERTQEERNRVDEIRGTPMSVGTLE EIIDDDHAIVSTAGPEYYVSIMSFVDKDMLEPGCSVLLHHKAMSIVGLLLDDTDPMINVM KLDKAPTESYADIGGLESQIQEIKEAVELPLTHPELYEEMGIKPPKGVILYGAPGTGKTL LAKAVANQTSATFLRVVGSELIQKYLGDGPRLVRQLFNAAEEHSPSIVFIDEIDAIGTKR YDAQSGAEREIQRTMLELLNQLDGFDTSQRDIKVIMATNRISDLDPALIRPGRIDRKILF ENPDEATKRKIFTIHTSKMNLGEDVNLEELIQCKDDLSGAEIKAIVSEAGLLALRERRMR VVMDDFRQAREKVLKTKDEGGPAGGLYI >sp|O14126|PRS6A_SCHPO 26S protease regulatory subunit 6A OS=Schizosaccharomyces pombe GN=tbp1 PE=2 SV=1 MSTLEELDALDQSQQGGSSNNEGLDGIEQEILAAGIDELNSRTRLLENDIKVMKSEFQRL THEKSTMLEKIKENQEKISNNKMLPYLVGNVVEILDMQPDEVDVQESANQNSEATRVGKS AVIKTSTRQTIFLPLIGLVEPEELHPGDLIGVNKDSYLIIDKLPSEYDSRVKAMEVDEKP TERYSDIGGLSKQIEELFEAIVLPMQQADKFRKLGVKPPKGCLMFGPPGTGKTLLARACA AQSNATFLKLAAPQLVQMFIGDGAKLVRDAFALAKEKSPAIIFIDELDAIGTKRFDSEKA GDREVQRTMLELLNQLDGFSSDDRVKVIAATNRVDTLDPALLRSGRLDRKLEFPLPNEEA RVGILRIHSRKMAIDDDINWEELARSTDEYNGAMLKSVCVEAGMIALRQGDTKINHEHFM DGILEVQMRKSKTLQYFA >sp|O74894|PRS6B_SCHPO 26S protease regulatory subunit 6B homolog OS=Schizosaccharomyces pombe GN=rpt3 PE=2 SV=1 MNSTEEIDLYNRWKALERQLEMLDLQEGFIKEDCKSLKRELIRAQEEVKRIQSVPLVIGQ FLEAIDQNTAIVGSTTGSNYVVRILSTLDRELLKPSASVALQRHSNALVDILPPEADSSI SMLRPDERPDVSYADVGGLDVQKQEVREAVELPLTQGDLYRQIGIDPPRGVLLYGPPGTG KTMLVKAVANSTAANFIRVVGSEFVQKYLGEGPRMVRDVFRMARENAPAIIFIDEIDAIA TKRFDAQTGADREVQRILIELLTQMDGFDQGANVKVIMATNRADTLDPALLRPGRLDRKI EFPSYRDRRQRRLVFQTITAKMLLSPEVDLDTFIMRPDASSGAQIAAIMQDAGLLAVRKS RGVILQSDIEEAYARAVKPTDMEQFAFYK >sp|O42931|PRS7_SCHPO 26S protease regulatory subunit 7 homolog OS=Schizosaccharomyces pombe GN=rpt1 PE=1 SV=2 MPPKEDWEKYQKPVDTEEENDKNPPPLDEGDIELLKSYATGPYARELAAIKEDTEAVLKR INDTVGIKESDTGLAPISFWDVAADRQRMSEEQPLQVARCTKIIENEQSAEKNAYVINLK QIAKFVVSLGERVSPTDIEEGMRVGCDRNKYAIQLPLPPKIDPSVTMMQVEEKPDVTYGD VGGCKEQIERLREVVELPLLSPERFVKLGIDPPKGIMLYGPPGTGKTLCARAVANRTDAT FIRVIGSELVQKYVGEGARMVRELFEMARTKKACIIFFDEIDAIGGARFDDGAGGDNEVQ RTMLELITQLDGFDPRGNIKVLFATNRPNTLDEALMRPGRIDRKVEFGLPDLEGRAHILR IHAKSMAIDKDIRWELIARLCPSQTGAELRSVCTEAGMFAIRARRRVATEKDFLDAVQKV VKGNQKFSSTADYMNMSS >sp|P41836|PRS8_SCHPO 26S protease regulatory subunit 8 homolog OS=Schizosaccharomyces pombe GN=let1 PE=2 SV=1 MTEVLKTNVLQSNENIVQYYTQKIQDAELAILQKTQNLRRLEAQRNGLNARVRLLREEIQ LLQEPGSYVGEVIKTMGKNKVLVKVHPEGKYVVDISPDIDIKEIKPNIRVALRNDSYQLI KILPNKVDPLVSLMMVEKIPDSTYEMVGGLEKQIKEIKEVIELPVKHPELFESLGIPQPK GILLYGPPGTGKTLLARAVAHHTDCKFIRVSGSELVQKYIGEGSRMVRELFVMAREHAPS IIFMDEIDSIGSSRSDSSGGSGDSEVQRTMLELLNQLDGFEATKNIKVIMATNRIDILDP ALLRPGRIDRKIEFPPPSAEARAEILRIHSRSMNLTRGIDLKSIAEKMNGASGAELKGVC TEAGMFALRERRVHVTQEDFELAVAKVLNKGDSGEMSLQKLFK >sp|P87048|RPN1_SCHPO 26S proteasome regulatory subunit rpn1 OS=Schizosaccharomyces pombe GN=rpn1 PE=1 SV=2 MSSKDISSKSPSGNDALNDKKGTKTSETNDRNSTNNTKERDELEDLSEEDLQLKNDLELL VQAVQDATPELVGSSLTQLKEIIRTSTSSMTAVPKPLKFLRPHYFTLVKIYDSWPQSPQK TQLADILSVLGMSYSNTSKHESLKYRLQGVTTDPSLWGHEYVRHLASEIEEEFASRQEEE APTDDLMELALTIVPFFLTHNAEADAIDLLQELGAIEKVVPFVELDNASRVCLYITSCVN LLPFPEDVAMLRTAHAIYRKFDQLTQALNVAIRLDDMSLIKEDCEAATDPLLKKQMSYML ARQQIPMDMGDEELNDALNNTHLSDHFHYLGKELNLMDPKVPEDIFKTHLEVARTGLGAS GVYSAKQNLANTFVNALVNAGYSNDRLILVDDEKTSWIYKNKESGLISATASIGLLQLWN VDMGLSLLDKYLYSSEENTKAGALLGIGVTNVAVRNEADPAMAILSEYLETGSVKLRASA ILGLGLAYSGANREDLLDMLSPIVTDTDCPMQLSCLAALSLGLIFVGTCNGDVASTILQT LMEREESAQNDQWGRFMALGLALLFNGKQDLADATVETLKAIEGKIARQAEILVDICSYA GTGNVLHIQKLLHICSEPPSDDAKESETTIQTFAALGVATIAMGEDIGAEMVLRHFDHMM HYGEPSIRKAIPLALGLLSASNPQMRIFDTLSRYSHDNDLDVAYNAIFAMGLVGAGTSNA RLAQLLRQLASYYHKESNALFMVRIAQGLLYLGKGTMTLNPYHTERQILGQTAFAGLMTV VLAMLDANTFVLDTSHWLLYAITLAIRPRMLITLGEDGQYLPVSVRVGQAVDVVGQAGRP KVITGWVTHTTPVLLHHNERAELATEAYTPLTSLEGIVILKKNTEDIEMTA >sp|O94444|RPN10_SCHPO 26S proteasome regulatory subunit rpn10 OS=Schizosaccharomyces pombe GN=rpn10 PE=1 SV=1 MVLEATMILIDNSEWMINGDYIPTRFEAQKDTVHMIFNQKINDNPENMCGLMTIGDNSPQ VLSTLTRDYGKFLSAMHDLPVRGNAKFGDGIQIAQLALKHRENKIQRQRIVAFVGSPIVE DEKNLIRLAKRMKKNNVAIDIIHIGELQNESALQHFIDAANSSDSCHLVSIPPSPQLLSD LVNQSPIGQGVVASQNQFEYGVDPNLDVELALALELSMAEERARQEVAAQKSSEETEDKK MQE >sp|P41878|RPN11_SCHPO 26S proteasome regulatory subunit rpn11 OS=Schizosaccharomyces pombe GN=rpn11 PE=1 SV=2 MESLQRLLQGARMGTGMMGDQPLVDNSECVYISSLALLKMLRHGRHGTPMEVMGLMLGEF VDDFTVRVVDVFAMPQSGTGVSVEAVDPVFQKNMMDMLKQTGRPEMVVGWYHSHPGFGCW LSSVDINTQQSFEQLTPRAVAVVVDPIQSVKGKVVIDAFRLINPSTLMMGQEPRQTTSNL GHINKPSIQALIHGLGRHYYSLRINYKKTELEEIMLLNLHKQPWAHGLLLENFNSAAEKN HASIDKMKSLSEQYTERVQNEVTLSPEQLRIQYVGKQDPKKHLDAEVQKCIDNNISSMLA CMLDSVAF >sp|P50524|RPN12_SCHPO 26S proteasome regulatory subunit rpn12 OS=Schizosaccharomyces pombe GN=rpn12 PE=1 SV=1 MSTLDLNHLADLYDRKDWNACKKELLKLKVELAKQNLFVPTSDKEKASFARNVFEYGVLV SIQTCDIESFARYASQVIPFYHDSLVPSSRMGLVTGLNLLYLLSENRIAEFHTALESVPD KSLFERDPYVEWVISLEQNVMEGAFDKVASMIRSCNFPEFSYFMKIVMSMVRNEIATCAE KVYSEIPLSNATSLLYLENTKETEKLAEERGWDIRDGVIYFPKEANALETEDGMLIDEED ELELPPTASKHTISSIRQLLSYTSELEQIV >sp|O74762|RPN2_SCHPO 26S proteasome regulatory subunit rpn2 OS=Schizosaccharomyces pombe GN=rpn2 PE=1 SV=1 MTMVYSDNTSIITSAGGLMALLDEQERELQVHALLKIYEFIDQLWPEISDDVTKIEVMYE DHSFPERELAALVVSKVYYYLGEYDEALLFALSSGPKFLHDKNSDYKETLIFKCIDMFIH KSAELYKNPKADPLDERLSGVVEGIFQKCYAKNEWRHVLGIAIEAHRLDIIEYILNADKE TDLKPYVLELAMTVVLDIEFRNRLLRLLLSSFLTETEPDYFSVGKCVVHLNDASVAAKLL MKLSSQNDDKSLLTAYQLAFDLEDSAPQEFLNSVMDLLPSPSVANSEEDANADSKKEDSS PCGYIIRILSGEQTVKYDREFLYAHNNTDMLILNRTKDSLEARNSVFHNAVTFANAFMNF GTSSDSFFRDNLSWLSKANNWSKFTATAALGVIHRGYYNQAMNILRPYLPEEDAPSSSTY SEGGAFYAMGLIHANHGRGVTEYLREQLKHTEDEIVQYGLLLGIGLTGMASRDETLYESV KTILFNDNAVAGSAAGISMGLIMLGTASSAAIDEMLQYAHETQHEKIIRGLGIGIALIVY GRQQEADGIIKELNNDLDPTLRYAGMFATALAYCGTSNSKIVRDVLHISVSDVNDDVRRA AVCALGFICFKDPNALISTVELLVDSYNPHVRYGSAIALGIACANSGSNAALDLLSRLVE DATDFVRQGAMIAQAMILTQHNDQLNSKVSGIRKHFEQVINEKHEDALAKLGATLAQGII DAGGRNVTIALQTATGSLKLSAIVGLTVFLQYWYWFPLTHFMSLSFSPTALIGLDKNLNA PKFSFISNVRPKLFAYPPKSVQPTAKTVQKVETAVLSTTVKAQARAKRAEREKASKGSND DEMKIDKKTTEEKEATPMEMDEEKSQDISINGNSKKEEPKSETLENFTRVVPAQLPYISF NLNGRYYPVRKFTGGVLMLIDRESDKAPDLIELNRDAVPASADTEPGEQEASPPEDFEYP FDDDD >sp|Q9UTM3|RPN5_SCHPO 26S proteasome regulatory subunit rpn5 OS=Schizosaccharomyces pombe GN=rpn5a PE=1 SV=1 MEQKPEVDYSEKFAELQKSLNNLNTIDIDANLEKLLIFEKQVRQASDTSTNTKVLIYIAD LLFRAGDFQGLNEQLVSLFKKHGQLKQSMTSLVQHVMTYLPGIDDLKTKINLIETLRTIT DGKIYVEVERARLTQLLSQIKEEQGDIKSAQEILCNEPVETYGSFDLKEKVAFILDQVRL FLLRSDYYMASTYTKKINVKFFEKEDVQSLKLKYYEQKIRIGLHDDAYLDVCKYYRAVYD TAVVQEDPEKWKEILENVVCFALLTPYDNEQADLLHRINADHKLNSLPLLQQLVKCFIVN ELMRWPKIAEIYGSALRSNPVFAENDEKGEKRWSELRKRVIEHNIRVVANYYSRIHCSRL GVLLDMSPSETEQFLCDLIAKHHFYAKIDRPAQVISFKKSQNVQEQLNEWGSNITELLGK LEKVRQLIIKEEMMNSIQQAVAK >sp|O74440|RPN8_SCHPO 26S proteasome regulatory subunit rpn8 OS=Schizosaccharomyces pombe GN=rpn8 PE=2 SV=1 MPPAVSSETSTIVPQQVIVHPLVLLSAVDSYNRSAKGTKRRVVGILLGQNNGDVVNVANS YAIPFEEDEKNASVWFLDHNFMESMNEMFKKINANEKLVGWYHTGPQLRPSDLEINNLLK KYIPNPVLVIIDVKPKSVGLPTNAYFAIDEIEDDGSKSSRTFVHLPSSIEAEEAEEIGVE HLLRDTRDASVGTLATRVTQQAQSLQGLGQRLTEIADYLRKVVDGQLPINHAILAELQSV FNLLPNIFSGPVVSEQALESEAQRAFNVNSNDQLMSIYISSIVRAVIALHDLLDSLAASK AMEQQDIKPTVQNGEVSANAEQKA >sp|P06732|KCRM_HUMAN Creatine kinase M-type OS=Homo sapiens GN=CKM PE=1 SV=2 MPFGNTHNKFKLNYKPEEEYPDLSKHNNHMAKVLTLELYKKLRDKETPSGFTVDDVIQTG VDNPGHPFIMTVGCVAGDEESYEVFKELFDPIISDRHGGYKPTDKHKTDLNHENLKGGDD LDPNYVLSSRVRTGRSIKGYTLPPHCSRGERRAVEKLSVEALNSLTGEFKGKYYPLKSMT EKEQQQLIDDHFLFDKPVSPLLLASGMARDWPDARGIWHNDNKSFLVWVNEEDHLRVISM EKGGNMKEVFRRFCVGLQKIEEIFKKAGHPFMWNQHLGYVLTCPSNLGTGLRGGVHVKLA HLSKHPKFEEILTRLRLQKRGTGGVDTAAVGSVFDVSNADRLGSSEVEQVQLVVDGVKLM VEMEKKLEKGQSIDDMIPAQK >sp|O74445|PRS10_SCHPO Probable 26S protease subunit rpt4 OS=Schizosaccharomyces pombe GN=rpt4 PE=2 SV=2 MSERDTALEKYKSYLLQHREWDSKLKDLRFGNRDLVKKYDKTEDDIKSLQSVGQIIGEVL KQLDSERFIVKASSGPRYVVGCRNNVDQSHLVQGVRVSLDMTTLTIMRILPREVDPLVYN MSIEDPGDISFAGVGGLNEQIRELREVIELPLKNPELFLRVGIKPPKGVLLYGPPGTGKT LLARAVAASLGVNFLKVVSSAIVDKYIGESARIIREMFGYAKEHEPCVIFMDEIDAIGGR RFSEGTSADREIQRTLMELLNQMDGFDYLGQTKIIMATNRPDTLDPALLRPGRLDRKIEI PLPNEVGRMEILKIHLEKVSKQGEIDYEALVKLTDGTNGADLRNVVTEAGFIAIKEDRDY VIQSDLMSAARKVADLKKLEGTIDYQKL >sp|O42897|RPN3_SCHPO Probable 26S proteasome regulatory subunit rpn3 OS=Schizosaccharomyces pombe GN=rpn3 PE=2 SV=2 MIDDQRDMQVDSVNQEENVDSGETKQNTVTEVPRTVLQDVEANIAALMQATKQRDPRLVY RSLRTTSNICHRLNADVLGQLIKKYYSFDNSLKNELLELIDMPQNGDDSSTSITNGNGNT IFPEVDMYLQLLLSMTLYYNEKYEVGAEYIKKVIARLQSYDRRTLDQIAAKLYFYYILFF EKCNRSVECRNTLLSVHRTASLRHDSETQAMVLTLLLRNYIQFNLYDQADRLVSKTSFLT NASNNLAIRYQYYLGRIRAIQLDYTTAHEHLVSAIRKAPNTVYAVQFLEAVYKLHIVVQL LMGEIPERRIFRQKSLEKTLVPYLRISQAVRIGDLCAFTDALSKYEAEFRFDGLYTLICR LRHTVIKTGLRMISLSYSRISLRDVCIKLGLDSEESAEYIVAKGIRDGVIDASIDHSNAF MASNEAMDIYSTEQPQQAFHERIQFCLALHNDSIKSMRYPMDAHKSELEGVEEARRRMDK EMAEADLDDDEPDLGEF >sp|Q9P7S2|RPN6_SCHPO Probable 26S proteasome regulatory subunit rpn6 OS=Schizosaccharomyces pombe GN=rpn6 PE=2 SV=1 MSSKSSLELANNAVKSNDIEKAIDLYKEVLNKGVSKDEKVANEQEQALTNLSDLYVRENR HNDLAQLVQQSRPLMANFSKAKSAKIVRTLIDKFSGEKKSLPLQIEVANDCIKWAIKEKR TFLRQALETKLISLYYDNSSYTDAINLINTLLSELKRMDDKMLLTEVHLLESKVYHAIRN IPKARASLTAAKTSANAVYCPPMLQGNLDLQSGILHADDMDFKTAYSYFYEAYEGFTSLD DDKKALSSLKYMLLSQIMLNSVSEVKSLLTGKHAIRYAGRDIEAMRAIAQAHENRSLADF EKALQDYKPELASDPIIRSHLSSLYDNLLEQNLLRVVEPFSRVEVSHIAELIGLSTVQVE GKLSQMILDKIFYGILDQGSGCLIVYDEPQQDKTYEAALEVIKNMGTVVDLLIENKASAL L >sp|Q10335|RPN7_SCHPO Probable 26S proteasome regulatory subunit rpn7 OS=Schizosaccharomyces pombe GN=rpn7 PE=2 SV=1 MCSPSATLTHRTMTEKARTVSDLTISQAIFELSSPFLENKSQKALDTLFSAIRDHDLAPL YKYLSENPKTSASIDFDSNFLNSMIKKNEEKLAEFDKAIEDAQELNGEHEILEAMKNKAD YYTNICDRERGVQLCDETFERATLTGMKIDVLFSKIRLAYVYADMRVVGQLLEKLKPLIE KGGDWERKNRLKAYQGIYLMSIRNFSGAADLLLDCMSTFSSTELLPYYDVVRYAVISGAI SLDRVDVKTKIVDSPEVLAVLPQNESMSSLEACINSLYLCDYSGFFRTLADVEVNHLKCD QFLVAHYRYYVREMRRRAYAQLLESYRALSIDSMAASFGVSVDYIDRDLASFIPDNKLNC VIDRVNGVVFTNRPDEKNRQYQEVVKQGDVLLNKLQKYQATVMRGAFKV >sp|Q9US13|RPN9_SCHPO Probable 26S proteasome regulatory subunit rpn9 OS=Schizosaccharomyces pombe GN=rpn9 PE=2 SV=1 MDTEMSVNMSDFLHDQATRAPESLQQSYILMEDLYERKLWKQLTDALIVFFDTPETVPLR LPLYTNFVNSFRPNINQLKAVYMGLKAFESCSNDEALRNLNQIVNELDEEKYKDAYVYSI VAIARIKLISGKLDEARELLVKASKIIDHIDYVESLIHSSYYSVSADYYKAKADYAQYYR HCLLYLSCIDLDKCSHTELVERAVDLSVAAILGDIYNFGELLLHPVFELLVGTQHEWLHD LVIAMNVGDLPLFERLMGQINKMPLLQSSVALLGQKIRLMALIELVFQLPPNQRTLTFDT IARATRIPSNEVELLIMRALSVGLITGVIDEVTQIVTISSVQSRILNHSQIASMESRLRE WNQNIKNLSNVVEISGKGVFV >sp|O14250|PSA1_SCHPO Probable proteasome subunit alpha type-1 OS=Schizosaccharomyces pombe GN=SPAC6G10.04c PE=2 SV=1 MFRNQYDGDATTWSPQGRLHQVEYALEAIKQGSATVGLVSKTHAVLVALKRNAEELSSYQ KKLIRIDDHIGIAIAGLAPDARVLSNYMKQEALSSKTLFTRPIPVRRLMSKVAEKAQINT QEYGRRPYGVGFLVIGYDESGPHLLEFQPSGLVLEYLGTSMGSRSQSARTYIERNLDTFP DSSREELILSALRALRDTLSKDQELTEENVSISVIGKDEKYTLYDQNDTKEWLDKLGDKG PAAARASRAAAEEPQAPTAEAILDSADAMETD >sp|O94579|PSA2_SCHPO Probable proteasome subunit alpha type-2 OS=Schizosaccharomyces pombe GN=SPCC1442.06 PE=2 SV=1 MTDKYAFSLTTFSPNGKLVQIEYALNAVNAGVTSVGIKATDGVVLATEKKPTSELAIGAS LEKVCAITPDIGMVYSGMGPDFRVLVDKSRKVAQTTYKKIYNEYPPTKILVQEIASVMQE STQSGGVRPFGVSLLVAGMDEKGPSLYQVDPSGTYFAWKATAIGKSSTAAKTFLEKRYND ELELDDAVHTAILALKETFEGELTEDNIEIAVVSTKPTDSGIVGVPGGHFCRLSQSEIRD YLDQV >sp|O59770|PSA3_SCHPO Probable proteasome subunit alpha type-3 OS=Schizosaccharomyces pombe GN=SPCC1795.04c PE=1 SV=1 MSSIGTGYDLGLFFSPDGRLFQAEYAYKAVENASTCIGIKCEDGVILALEKVVTSKLLKP RVNNRIGSVDRHIGIATTGFIPDGQHIVKRARDEATSWRDNYGSPIPGTVIADRLGNYVQ LFTCYSSVRPFGVMSFVATYDSEGPHLYMVEPNGVYWGYNGAAAGKGRQVARNELEKLNF SSLKMKDAVKEAARILYATHDEENNKEHEIEMTWVGVETNGIHTPVPDELLQEAEAYARR IADGEEEDIAMQE >sp|Q09682|PSA4_SCHPO Probable proteasome subunit alpha type-4 OS=Schizosaccharomyces pombe GN=SPAC13C5.01c PE=2 SV=1 MSRSYDSRTTIFSPEGRLYQVEYALEAINHAGVALGIVAKDGIVLAAEKKVTSKLLEQEE SAEKLYHIGDNMLCAVAGLTADANILINYARRVGQQYLQTFNEEMPCEQLVRRVCDLKQG YTQYGGLRPFGVSFLYAGWDHIRGYQLFQSNPSGNYGSWQANSIGGNSTSVQSLMRQEYK DDINLDEASAMAVKFLSKTLDSNSLTHEKIEFATITKDTTKNKMVCKIWKSDEINEVLNK YQETQRQS >sp|Q9UT97|PSA5_SCHPO Probable proteasome subunit alpha type-5 OS=Schizosaccharomyces pombe GN=SPAC323.02c PE=1 SV=1 MFMTRSEYDRGVNTFSPEGRLFQVEYAIEAIKLGSTAIGVKTKDAVVLGVEKRLTSPLME SHSVEKLFEIDSHIGCAISGLTADARTIIEHARVQTQNHRFTYDEPQGIESTTQSICDLA LRFGEGEDGEERIMSRPFGVALLIAGIDEHGPQLYHSEPSGTYFRYEAKAIGSGSEPAKS ELVKEFHKDMTLEEAEVLILKVLRQVMEEKLDSKNVQLAKVTAEGGFHIYNDEEMADAVA REQQRMD >sp|O94517|PSA6_SCHPO Probable proteasome subunit alpha type-6 OS=Schizosaccharomyces pombe GN=SPBC646.16 PE=2 SV=1 MSQARGFDRTITVFSPEGRLYQVEYAFKAFNNAGITSVGVTGKNCACVISQKKVPDKLID ASTVKHVFPITKGIGCVMTGSIADARAQVSRARSEAAEFEYKNGYPMPCDVLAKRMANIA QVSTQRAAMRPLGVAMTLVAVDDEIGPSLFKLDPAGFYIGYKATSAGPKQTETINWLEKR FKKDGIPSNLTDTVETGIQALMSSLSTDFKSTELQIGVVEDDKPFRVLSVEEIEAHLQSI AEKD >sp|Q10329|PSA7_SCHPO Probable proteasome subunit alpha type-7 OS=Schizosaccharomyces pombe GN=SPBC106.16 PE=2 SV=1 MSGYDRALSVFSPDGRLLQVEYGQEAVRRGTTAIALRGNECIVIGVERKNVPKLQNVSNF QKIAMVDNHVCLAFAGLNADARILIDKARVEAQNHKLNLADPVSIEYLTRYVAGVQQKYT QSGGVRPFGVSTLIAGFDVGDNTPRVYQTEPAGIYNAWKATAIGRASKAAREYLEKNWKE GLSRDETIHLAVSSLLEVVQTASGNIELAIMDPGKDVEFLHSDKIDTIVKEIQDEKEAEA ARKKSGRSAPGVSTTSTIQ >sp|Q9UQY2|PSB1_SCHPO Probable proteasome subunit beta type-1 OS=Schizosaccharomyces pombe GN=pam1 PE=2 SV=1 MSQSQFDPYVQNGGTTVAIAGDGFAILAGDTRSVNGYNINTRFQPRVHEVGDDLVIGASG FEADALALVKRIQQRIDLYHDNHERKMSAQSCACMVRTLLYGKRFFPYYVYTTVAGIDKE GKGEIYSFDPVGSYEREWCRAGGSAANFITPFLDNQVNLHNQYVPGSHGKERKPRRLLKL EEAMKITTDAFTSAGERHIEVGDSVLVKIITKEGVETRIIPLKKD >sp|Q09720|PSB2_SCHPO Probable proteasome subunit beta type-2 OS=Schizosaccharomyces pombe GN=SPAC31A2.04c PE=2 SV=1 MESLLAVQGQDFVLTASSSSAVRGITVLKPDDDKSQILNSHNLMLYCGEAGDTTNFAEYI AANISLYTLRHNLNLSPEATASFTRKQLATSLRSRKPYQVNILLAGYETNLGKPELFWLD YLATCVRVPYACQGYSSFYCLSIFDRYYKPDLTIDEAVRIMKLCFDELKKRMPIDFKGFI CKVVDKDGIREINI >sp|Q9Y7T8|PSB3_SCHPO Probable proteasome subunit beta type-3 OS=Schizosaccharomyces pombe GN=SPCC63.12c PE=2 SV=1 MSIMEYNGGSCVAMAGKNCVAIASDLRLGVQSISLTNNFPKVFAMGDKTYLGLTGLATDV QTLYELFRYKVNLYKFREERQIQPKTFANLVSSTLYEKRFGPYFSFPVVAGVSNDNTPFI CGFDSIGCIDFAEDFIVSGTATEQLYGMCESVYEPNLEPDDLFETISQALLNAQDRDCIS GWGCVVYVITADKCIKRLVKGRQD >sp|Q9USQ9|PSB4_SCHPO Probable proteasome subunit beta type-4 OS=Schizosaccharomyces pombe GN=SPBC577.10 PE=2 SV=1 MSFLELTEVWGKPQKDIFFPSGSEVEESTDAPIQRTVQPIVTGSSVLALKFADGVMIAAD NLASYGSLARFYDVERLTKVGDNTIVGAGGDISDYQQIQRLLEKLEIKEGNYGDGYALQP SYIHEYLSKVLYARRNKLDPYWNQLIVAGVDGENKEPYVAFADLRGTTYSAPAIATGFAM HLALPMLRKATDDDRWKTLSKESARATIDECMRVLFYRDARSLNKFSVATITPEGIEFQT DQSVSSKWAFAEKQYGYGTQTV >sp|O43063|PSB6_SCHPO Probable proteasome subunit beta type-6 OS=Schizosaccharomyces pombe GN=SPBC4C3.10c PE=2 SV=1 MATTVKDTMNVDINAIKKGEIRMGTTITALRYKDGVILAADSRTTMGAYIANRVTDKLTQ LTDNIWCCRSGSAADTQTVADLLKYYLSMYRIQFGHDPSVHTAATLASEMCYQNKNMLSA GLIVAGYDEKTGGDVYSIPLGGSLHKQPLAIGGSGSAFIYGFCDANFRENMTQEEAVEFL KNAVALAMERDGSSGGTIRMVILNKDGMERKFFAIDTANPIPVFTH >sp|Q09841|PSB7_SCHPO Probable proteasome subunit beta type-7 OS=Schizosaccharomyces pombe GN=SPAC23D3.07 PE=2 SV=1 MMGINERKGFDFEYYQRNLLLQEKGFPTPKATSTGTTIVGVIAKDCIVLGADTRATAGPI IADKNCKKLHLISPNIWCAGAGTAADTEFVTSMISSNIELHSLYTNRKPRVVTALTMLKQ HLFRYQGHIGAYLVLGGYDCKGPHLFTIAAHGSSDKLPYVALGSGSLAAISVLETKYQPD LERHEAMELVKEAIEAGIFNDLGSGSNCDLVVIDEEKATPYRGYSKPNERATKQSKYTYD RGTTAVLKEDIYKFVTVQDLDEMQVDV >sp|P30655|PSB5_SCHPO Proteasome subunit beta type-5 OS=Schizosaccharomyces pombe GN=pts1 PE=2 SV=3 MNSIVSKYTQSTNNDDPKKIIEEEGFTNRFDVVPVPQSSLYLRNLTDETKNKHCLIKMNH GTTTLAFRYQHGIVVCVDSRASAGPLIASQTVKKVIEINPYLLGTLAGGAADCQFWETVL GMECRLHQLRNKELISVSAASKILSNITYSYKGYGLSMGTMLAGTGKGGTALYYIDSDGT RLKGDLFSVGSGSTFAYGVLDSGYRWDLSKQEALYLAQRSIVAATHRDAYSGGSVNLYHI DENGWVFHGNFDVDSLIWEAKDNENSFAHIPR >sp|P00761|TRYP_PIG Trypsin OS=Sus scrofa PE=1 SV=1 FPTDDDDKIVGGYTCAANSIPYQVSLNSGSHFCGGSLINSQWVVSAAHCYKSRIQVRLGE HNIDVLEGNEQFINAAKIITHPNFNGNTLDNDIMLIKLSSPATLNSRVATVSLPRSCAAA GTECLISGWGNTKSSGSSYPSLLQCLKAPVLSDSSCKSSYPGQITGNMICVGFLEGGKDS CQGDSGGPVVCNGQLQGIVSWGYGCAQKNKPGVYTKVCNYVNWIQQTIAAN >sp|Q9UUB6|UBLH2_SCHPO Ubiquitin carboxyl-terminal hydrolase 2 OS=Schizosaccharomyces pombe GN=uch2 PE=1 SV=1 MSWTTIESDAGVFTDLIENLGVKDVEVDELYSLDVDSLRQFPDIYGIIFLFKWNSKVDKP DGTMDYDSMDNIFFAKQVINNACATQALLSVLLNHSDEIDLGTTLSEFKDFSKTLPPELK GEALGNSEHIRCCHNSFARSDPFISEEVRAATDEDEVYHFIAYTNINNVFYELDGLQAAP INHGSCTKEEFAEKAVSVIQARIANYDPAEIRFNLMVICKDKKASLLTREDLTDEEKAAS IAVEDEKRLRWKRENQLRRHNFVGLFVELSKLLVKDRIDKNTWNSTLETAKAKYASQKRP 
