# Supplementary material for: ECL: an exhaustive search tool for the identification of cross-linked peptides using whole database
Source: BMC Bioinformatics. 2016 May 20;17:217. doi: 10.1186/s12859-016-1073-y (PMC4874008; doi:10.1186/s12859-016-1073-y)
Supplement: Additional file 3 — Parameter files used by xQuest, ProteinProspector, Kojak, and ECL, respectively. (ZIP 17 kb) [file 12859_2016_1073_MOESM3_ESM.zip › parameter_file/xQuest/xquest.def]

digestdef  
############################ enzyme and peptide settings #######################
database /home/yfc/26Syeast.fasta
database_dc /home/yfc/26Syeast_decoy.fasta
copydb2resdir 1 			 
enzyme_num 1				 
missed_cleavages	2 		 
requiredmissed_cleavages 0	 
tryptic_termini 2 			 
mindigestlength 5 			 
maxdigestlength 50 			 
nocutatxlink 1 				 
variable_mod 0 				 
nvariable_mod 1				 
ionseries 010010  			 
ioncharge_common 1,2,3		 
ioncharge_xlink 2,3,4,5		 
xlinktypes 1111 			 
ntermxlinkable 1 			 

########################## crosslinker settings ####################
AArequired K 						 
xkinkerID DSS 						 
xlinkermw 138.0680796 				 
monolinkmw 156.0786442,155.0964278 	 

########################### special search-modes if not set ion-index matching is used ################
Iontagmode	1		 
RuntimeDecoys 1      
enumerate	0		 

################ iontag-mode specific settings ########################
minhits	1						 
miniontaghits	1				 
maxiontaghits 0 				 
Iontag_charges_for_index 1
uselossionsformatching 0		 
search_maxcandidate_peps 1000 	 
usenprescores 100				 
ntestions 100 					 
testionspick intensity 			 
picktolerance_measure Da		 
picktolerance 0.2 				 
minionintensity 1				 
iontag_match_xlinkions 1 		 
printcandidatepeps 0 			 
Iontag_writeaftern 1200

#########################enumeration mode specific settings ##################
intprecision 10 				  
enumeration_index_mode smarthash  
writetodiskaftern 100000000


######################### MS settings ###########################
tolerancemeasure ppm 	 		 
ms1tolerance 10 				 
ms1tol_minborder -10			 
ms1tol_maxborder 10				 
tolerancemeasure_ms2 Da			 
ms2tolerance 0.2				 
xlink_ms2tolerance 0.3 			 
CID_match2ndisotope 1 			 
minionsize 200					 
maxionsize 2000					 

######################## Output settings ###############################
drawspectra 0		 
drawlogscale 0		 
printtables 0		 
printpeptides 1		 
printdigestpeps 0	 
reportnbesthits 5	 

##### spectrum comparison options (compare_peaks) ##############
cp_threshold	1			 
cp_tolerancemeasure Da 		 
cp_tolerance	0.2			 
cp_tolerancexl	0.3			 
cp_peakratio	0.3			 
cp_isotopediff	12.075321 	 
cp_nhighest		100			 
cp_minpeaknumber 25			 
cp_scaleintensity 1			 
cp_scaleby max 				 
cp_dynamic_range 1000		 

#################### scoring settings ################
waterloss 0  			 
nh3loss 0				 
realintensities4xcorr 0
xcorrprecision 0.2
xcorrdelay 5
xcorr_tolerance_window	0
normxcorr 1 			 

## Scoring function settings
xcorrxweight 2.488
xcorrbweight 21.279
matchoddsweight 1.973
wTICweight 12.829
intsumweight 0.018

xlinkxcorrweigth 10
commonxcorrweigth 10
commonlossxcorrweigth 3
poolisotopes 0
verbose 0

####################### don't change these basic system settings ##########################
ionindexintprecision 10  
averageMS2 0
outputpath test
crosslinkername DSS
experiment BSAtest
redundant_peps 0

############### ion reference ############################
a_ion	-26.9870904
b_ion	1.0078246
c_ion	18.0343724
x_ion	44.9976546
y_ion	19.0183888
z_ion	2.9998388
fwd_ions a|b|c
rev_ions x|y|z

############### enzyme reference ############################
enzymedef  
0.  No_Enzyme              0      -           -
1.  Trypsin                1      KR          P
2.  Chymotrypsin           1      FWY         P
3.  GluC                   1      DE          P
9.  Trypsin_R              1      R           P
10. AspN                   0      DE          -
14. LysC                   1      K           P
15. Trypsin-AspN           1      DKR         P
16. Chymotrypsin_lowspec   1      FWYML       P
17. Trypsin_lowspec        1      KR          -
18. Trypsin_highspec       1      KR          PC
20. LysN                   0      K           -

modifications fixed
G	0
A	0
S	0
P	0
V	0
T	0
C	57.02146
I	0
L	0
N	0
D	0
Q	0
K	0
E	0
M	0
H	0
F	0
R	0
Y	0
W	0
