# Supplementary material for: ECL: an exhaustive search tool for the identification of cross-linked peptides using whole database
Source: BMC Bioinformatics. 2016 May 20;17:217. doi: 10.1186/s12859-016-1073-y (PMC4874008; doi:10.1186/s12859-016-1073-y)
Supplement: Additional file 4 — Distances of intra protein identified by ECL. (XLSX 15 kb) [file 12859_2016_1073_MOESM4_ESM.xlsx]

## Sheet: Sheet1
scan_num	pep_1	link_site_1	pep_2	link_site_2	distance
2889	VISMEKGGNMK	6	LNYKPEEEYPDLSK	4	57.3358
2922	VISMEKGGNMK	6	LNYKPEEEYPDLSK	4	57.3358
6741	VLTLELYKKLR	9	GKYYPLKSMTEK	2	48.0113
9051	HGGYKPTDK	5	HPKFEEILTR	3	31.1902
9173	HGGYKPTDK	5	HPKFEEILTR	3	31.1902
8534	GKYYPLK	2	IEEIFKKAGHPFMWNQHLGYVLTCPSNLGTGLR	7	21.3834
3914	GGVHVKLAHLSK	6	LEKGQSIDDMIPAQK	3	16.3012
3921	GGVHVKLAHLSK	6	LEKGQSIDDMIPAQK	3	16.3012
3929	GGVHVKLAHLSK	6	LEKGQSIDDMIPAQK	3	16.3012
3618	GGVHVKLAHLSK	6	KLEKGQSIDDMIPAQK	4	16.3012
3941	GGVHVKLAHLSK	6	LEKGQSIDDMIPAQK	3	16.3012
3603	GGVHVKLAHLSK	6	KLEKGQSIDDMIPAQK	1	14.1295
3596	GGVHVKLAHLSK	6	KLEKGQSIDDMIPAQK	1	14.1295
3491	GGVHVKLAHLSK	6	KLEKGQSIDDMIPAQK	1	14.1295
3526	GGVHVKLAHLSK	6	KLEKGQSIDDMIPAQK	1	14.1295
3622	GGVHVKLAHLSK	6	KLEKGQSIDDMIPAQK	1	14.1295
4194	VISMEKGGNMK	6	GGVHVKLAHLSK	6	13.6892
2926	VISMEKGGNMK	6	GGVHVKLAHLSK	6	13.6892
2921	VISMEKGGNMK	6	GGVHVKLAHLSK	6	13.6892
2960	VISMEKGGNMK	6	GGVHVKLAHLSK	6	13.6892
2952	VISMEKGGNMK	6	GGVHVKLAHLSK	6	13.6892
2953	VISMEKGGNMK	6	GGVHVKLAHLSK	6	13.6892
6425	EKASFAR	2	VELAKQNLFVPTSDK	5	12.3248
6416	EKASFAR	2	VELAKQNLFVPTSDK	5	12.3248
6836	EKASFAR	2	LKVELAKQNLFVPTSDK	7	12.3248
6506	EKASFAR	2	VELAKQNLFVPTSDK	5	12.3248
6488	EKASFAR	2	VELAKQNLFVPTSDK	5	12.3248
4634	EKASFAR	2	VELAKQNLFVPTSDK	5	12.3248
4672	EKASFAR	2	VELAKQNLFVPTSDK	5	12.3248
8813	FCVGLQKIEEIFK	7	KAGHPFMWNQHLGYVLTCPSNLGTGLR	1	10.8345
8885	FCVGLQKIEEIFK	7	KAGHPFMWNQHLGYVLTCPSNLGTGLR	1	10.8345
4499	KELLK	1	LKVELAK	2	9.9786
4561	KELLK	1	LKVELAK	2	9.9786
5336	IEEIFKK	6	SIKGYTLPPHCSR	3	9.9761
5069	IEEIFKK	6	SIKGYTLPPHCSR	3	9.9761
5243	IEEIFKK	6	SIKGYTLPPHCSR	3	9.9761
5100	IEEIFKK	6	SIKGYTLPPHCSR	3	9.9761
5520	IEEIFKK	6	SIKGYTLPPHCSR	3	9.9761
5110	IEEIFKK	6	SIKGYTLPPHCSR	3	9.9761
5331	IEEIFKK	6	SIKGYTLPPHCSR	3	9.9761
5400	IEEIFKK	6	SIKGYTLPPHCSR	3	9.9761
5310	IEEIFKK	6	SIKGYTLPPHCSR	3	9.9761
5290	IEEIFKK	6	SIKGYTLPPHCSR	3	9.9761
5387	IEEIFKK	6	SIKGYTLPPHCSR	3	9.9761
5140	IEEIFKK	6	SIKGYTLPPHCSR	3	9.9761
5626	IEEIFKK	6	SIKGYTLPPHCSR	3	9.9761
5151	IEEIFKK	6	SIKGYTLPPHCSR	3	9.9761
5518	IEEIFKK	6	SIKGYTLPPHCSR	3	9.9761
5769	IEEIFKK	6	SIKGYTLPPHCSR	3	9.9761
3658	IEEIFKK	6	SIKGYTLPPHCSR	3	9.9761
3765	IEEIFKK	6	SIKGYTLPPHCSR	3	9.9761
3794	IEEIFKK	6	SIKGYTLPPHCSR	3	9.9761
3692	IEEIFKK	6	SIKGYTLPPHCSR	3	9.9761
3673	IEEIFKK	6	SIKGYTLPPHCSR	3	9.9761
3790	IEEIFKK	6	SIKGYTLPPHCSR	3	9.9761
3903	IEEIFKK	6	SIKGYTLPPHCSR	3	9.9761
3693	IEEIFKK	6	SIKGYTLPPHCSR	3	9.9761
3782	IEEIFKK	6	SIKGYTLPPHCSR	3	9.9761
6523	ENKIQR	3	FGDGIQIAQLALKHR	13	8.08828
6528	ENKIQR	3	FGDGIQIAQLALKHR	13	8.08828
6596	ENKIQR	3	FGDGIQIAQLALKHR	13	8.08828
6602	ENKIQR	3	FGDGIQIAQLALKHR	13	8.08828
5241	ENKIQR	3	FGDGIQIAQLALKHR	13	8.08828
4785	LMVEMEKK	7	LEKGQSIDDMIPAQK	3	7.22923
4847	LMVEMEKK	7	LEKGQSIDDMIPAQK	3	7.22923
