# Supplementary material for: ECL: an exhaustive search tool for the identification of cross-linked peptides using whole database
Source: BMC Bioinformatics. 2016 May 20;17:217. doi: 10.1186/s12859-016-1073-y (PMC4874008; doi:10.1186/s12859-016-1073-y)
Supplement: Additional file 5 — Kojak’s pre-selection list of PSMs only identified by ECL. (ZIP 5147 kb) [file 12859_2016_1073_MOESM5_ESM.zip › Kojak's pre-selection ranks of ECL only peptides/aleitner_M1012_004.missRank.csv]

scan	peptide_1	rank_1	peptide_2	rank_2	contain_over_250	same_precursor_mass	is_top_in_Kojak	miss_due_to_preselect
9745	EVIELPLKNPELFLR	1	YYEQKIR	10	0	1	1	0
4499	KELLK	4	LKVELAK	1	0	1	1	0
5526	ELLVKASK	74	IKLISGKLDEAR	5	0	1	1	0
5533	IITKEGVETR	4	RLLKLEEAMK	20	0	1	1	0
4126	KIEFPPPSAEAR	1	VLKTK	3	0	1	1	0
6559	KIEIPLPNEVGR	1	LGVKPPK	18	0	1	0	0
5811	KHGQLK	4	KRVIEHNIR	629	1	0	0	0
6836	EKASFAR	1216	LKVELAKQNLFVPTSDK	11	1	1	1	1
4793	KHGQLK	555	LLIFEKQVR	1	1	1	1	1
3900	KIYNEYPPTK	2	VLVDKSR	296	1	0	0	0
5059	IKLISGK	3	IKLISGK	3	0	1	1	0
710	KEEPK	108	SVQPTAKTVQK	15	0	1	1	0
4557	EWDSKLK	3	LTHEKSTMLEK	1	0	1	1	0
6736	DTLSKDQELTEENVSISVIGK	3	LGDKGPAAAR	167	0	1	1	0
3542	LQKYQATVMR	1	QKSLEK	29	0	1	1	0
2135	KVAQTTYK	3	VLVDKSRK	245	0	1	0	0
6963	LIDASTVKHVFPITK	72	NCACVISQKK	7	0	1	1	0
7646	LCFDELKK	1	LCFDELKK	1	0	1	0	0
12851	HKTDLNHENLK	512	LLMKLSSQNDDK	1	1	1	0	0
10083	GSNDDEMKIDK	16	IHAKSMAIDK	55	0	0	0	0
7143	LKYYEQK	4	SAQEILCNEPVETYGSFDLKEK	1	0	1	1	0
3183	FIVKASSGPR	1	MSERDTALEK	235	0	0	0	0
3059	KVTSK	7	SSTAAKTFLEK	2	0	1	1	0
6134	LLEKLEIK	3	LMSKVAEK	4	0	1	1	0
10751	EVIELPLKNPELFLR	1	NKYAIQLPLPPK	70	0	1	1	0
