# Supplementary material for: ECL: an exhaustive search tool for the identification of cross-linked peptides using whole database
Source: BMC Bioinformatics. 2016 May 20;17:217. doi: 10.1186/s12859-016-1073-y (PMC4874008; doi:10.1186/s12859-016-1073-y)
Supplement: Additional file 5 — Kojak’s pre-selection list of PSMs only identified by ECL. (ZIP 5147 kb) [file 12859_2016_1073_MOESM5_ESM.zip › Kojak's pre-selection ranks of ECL only peptides/aleitner_M1012_005.missRank.csv]

scan	peptide_1	rank_1	peptide_2	rank_2	contain_over_250	same_precursor_mass	is_top_in_Kojak	miss_due_to_preselect
3774	FLSKTLDSNSLTHEK	7	KVTSK	431	1	1	1	1
6631	KIEIPLPNEVGR	1	LGVKPPK	49	0	1	1	0
