# Supplementary material for: ECL: an exhaustive search tool for the identification of cross-linked peptides using whole database
Source: BMC Bioinformatics. 2016 May 20;17:217. doi: 10.1186/s12859-016-1073-y (PMC4874008; doi:10.1186/s12859-016-1073-y)
Supplement: Additional file 5 — Kojak’s pre-selection list of PSMs only identified by ECL. (ZIP 5147 kb) [file 12859_2016_1073_MOESM5_ESM.zip › Kojak's pre-selection ranks of ECL only peptides/aleitner_M1012_006.missRank.csv]

scan	peptide_1	rank_1	peptide_2	rank_2	contain_over_250	same_precursor_mass	is_top_in_Kojak	miss_due_to_preselect
5504	MNGASGAELKGVCTEAGMFALR	4	VGIKPPK	7	0	1	1	0
4865	IHAKSMAIDK	759	KVEFGLPDLEGR	5	1	0	0	0
8964	EDVQSLKLK	563	LPYVALGSGSLAAISVLETKYQPDLER	2	1	1	0	0
1673	GSNDDEMKIDK	19	KFTGGVLMLIDR	223	0	0	0	0
8813	FCVGLQKIEEIFK	1	KAGHPFMWNQHLGYVLTCPSNLGTGLR	2	0	0	0	0
1692	HFEQVINEKHEDALAK	9	KEEPK	-1	1	1	0	1
2724	KYDKTEDDIK	1106	SYLLQHREWDSKLK	1755	1	0	0	0
10407	NKPGVYTK	203	TVLQDVEANIAALMQATKQRDPR	2	0	1	0	0
4523	KVTSK	581	TLDSNSLTHEKIEFATITK	1	1	1	0	0
3372	ILSGEQTVKYDR	21	KEDSSPCGYIIR	22	0	1	1	0
6195	KYIPNPVLVIIDVKPK	43	SAKGTK	790	1	1	1	1
5943	KIFTIHTSK	268	TLLAKAVANQTSATFLR	1	1	1	1	1
8252	ELLKPSASVALQR	2	ILPNKVDPLVSLMMVEK	31	0	1	1	0
6079	TMLVKAVANSTAANFIR	1	VGIKPPK	11	0	1	1	0
9824	DTALEKYK	34	FIVKASSGPR	246	0	1	0	0
3910	ELLKPSASVALQR	1	IQYVGKQDPK	8	0	1	1	0
2889	LNYKPEEEYPDLSK	2	VISMEKGGNMK	146	0	0	0	0
3532	KGTKTSETNDR	1651	NSTNNTKERDELEDLSEEDLQLK	7	1	1	1	1
3408	KPTSELAIGASLEK	1	VLVDKSRK	103	0	0	0	0
5202	GVSKDEK	358	HNDLAQLVQQSRPLMANFSKAK	1	1	1	1	1
5587	KVPDKLIDASTVK	25	NELEKLNFSSLK	1	0	1	1	0
6741	GKYYPLKSMTEK	109	VLTLELYKKLR	347	1	0	0	0
8534	GKYYPLK	-1	IEEIFKKAGHPFMWNQHLGYVLTCPSNLGTGLR	20	1	1	0	1
9051	HGGYKPTDK	138	HPKFEEILTR	29	0	0	0	0
7253	EVIELPLKNPELFLR	1	YYEQKIR	2	0	1	1	0
4575	ALQDYKPELASDPIIR	2	FSGEKK	-1	1	1	0	1
6112	TFANLVSSTLYEKR	1	YKVNLYK	287	1	1	1	1
7657	LDKAPTESYADIGGLESQIQEIK	37	TLLAKAVANQTSATFLR	313	1	1	0	0
5229	FLSKTLDSNSLTHEK	-1	QEYKDDINLDEASAMAVK	3	1	1	0	1
4720	AKYASQKRP	73	EEFAEKAVSVIQAR	688	1	1	0	0
3316	HTVIKTGLR	308	YPMDAHKSELEGVEEAR	8	1	1	1	1
9846	TVLQDVEANIAALMQATKQR	1	YPMDAHKSELEGVEEAR	335	1	1	0	0
2424	HFEQVINEKHEDALAK	7	KTTEEK	-1	1	1	0	1
5695	KVTSKLLEQEESAEK	132	SDEINEVLNKYQETQR	71	0	0	0	0
1021	IPDSTYEMVGGLEKQIK	198	MTEVLK	15	0	1	0	0
6142	ATSAGPKQTETINWLEK	133	KIEIPLPNEVGR	1	0	1	1	0
5887	LDSKNVQLAK	332	VYQTEPAGIYNAWKATAIGR	1	1	1	1	1
