# Supplementary material for: ECL: an exhaustive search tool for the identification of cross-linked peptides using whole database
Source: BMC Bioinformatics. 2016 May 20;17:217. doi: 10.1186/s12859-016-1073-y (PMC4874008; doi:10.1186/s12859-016-1073-y)
Supplement: Additional file 5 — Kojak’s pre-selection list of PSMs only identified by ECL. (ZIP 5147 kb) [file 12859_2016_1073_MOESM5_ESM.zip › Kojak's pre-selection ranks of ECL only peptides/aleitner_M1012_007.missRank.csv]

scan	peptide_1	rank_1	peptide_2	rank_2	contain_over_250	same_precursor_mass	is_top_in_Kojak	miss_due_to_preselect
3457	GSNDDEMKIDK	-1	KFTGGVLMLIDR	617	1	0	0	0
5506	SAELYKNPK	263	YAGMFATALAYCGTSNSKIVR	1	1	1	1	1
4744	SEAAEFEYKNGYPMPCDVLAK	3	VNLYKFR	-1	1	1	0	1
8108	CTKIIENEQSAEK	1560	VVKGNQKFSSTADYMNMSS	454	1	0	0	0
3991	ELLVKASK	301	IKLISGKLDEAR	65	1	1	1	1
2446	HFEQVINEKHEDALAK	1	KTTEEK	740	1	1	1	1
10383	ENAPAIIFIDEIDAIATKR	1	KIEFPSYR	297	1	1	1	1
10132	LISGKLDEARELLVK	114	YKDAYVYSIVAIARIK	-1	1	0	0	0
6165	FFEKEDVQSLK	584	SAQEILCNEPVETYGSFDLKEK	5	1	1	1	1
2454	LLMKLSSQNDDK	1298	TTEEKEATPMEMDEEK	5	1	1	1	1
1943	SAVIKTSTR	1	VKAMEVDEKPTER	489	1	1	1	1
6170	TFANLVSSTLYEKR	1	YKVNLYK	-1	1	1	0	1
4250	ARSEAAEFEYKNGYPMPCDVLAK	18	KVAQTTYK	1	0	1	1	0
3614	KLEGTIDYQK	1	KVPDKLIDASTVK	59	0	1	1	0
6560	DNLSWLSKANNWSK	1563	ETLIFKCIDMFIHK	2	1	1	0	0
4641	HIEVGDSVLVKIITK	71	IITKEGVETR	-1	1	1	0	1
7074	AVKPTDMEQFAFYK	-1	MNSTEEIDLYNR	-1	1	0	0	0
6307	FSFISNVRPKLFAYPPK	160	KEEPKSETLENFTR	118	0	1	1	0
4900	FDSEKAGDREVQR	116	KMAIDDDINWEELAR	1256	1	0	0	0
4006	ASKGSNDDEMK	403	TTEEKEATPMEMDEEK	568	1	1	0	0
2473	GSNDDEMKIDK	117	KTTEEKEATPMEMDEEK	20	0	1	0	0
6011	FSFISNVRPKLFAYPPK	-1	SQDISINGNSKK	-1	1	0	0	0
7852	KALSSLK	998	MLLTEVHLLESKVYHAIR	1	1	1	1	1
1325	DISSKSPSGNDALNDK	1	KGTKTSETNDR	858	1	1	1	1
5551	HNDLAQLVQQSRPLMANFSKAK	2	SAKIVR	89	0	1	0	0
5640	KVPDKLIDASTVK	35	NELEKLNFSSLK	1	0	1	1	0
4531	MSQARGFDR	-1	SEAAEFEYKNGYPMPCDVLAK	6	1	1	0	1
5556	FSFISNVRPKLFAYPPK	1	KEEPK	1033	1	1	1	1
8885	FCVGLQKIEEIFK	1	KAGHPFMWNQHLGYVLTCPSNLGTGLR	3	0	0	0	0
5948	LDSKNVQLAK	385	VYQTEPAGIYNAWKATAIGR	1	1	1	1	1
7231	EKASKGSNDDEMK	1743	TTEEKEATPMEMDEEK	366	1	0	0	0
4768	VGIKPPK	55	VSKQGEIDYEALVK	35	0	0	0	0
1735	LLIFEKQVR	166	SNPVFAENDEKGEK	252	1	0	0	0
4170	KVAQTTYKK	744	SEAAEFEYKNGYPMPCDVLAK	1	1	1	1	1
9935	MESLQR	158	QDPKK	23	0	0	0	0
5456	HTVIKTGLR	50	LGLDSEESAEYIVAKGIR	1	0	1	0	0
9173	HGGYKPTDK	158	HPKFEEILTR	33	0	0	0	0
8666	IDVLFSKIR	1	VVGQLLEKLKPLIEK	709	1	1	1	1
2141	DIKVIMATNR	-1	KKAQSGPDASAK	472	1	0	0	0
8799	AMEVDEKPTER	380	EKSPAIIFIDELDAIGTK	2	1	1	1	1
3438	KPTSELAIGASLEK	1	VLVDKSRK	74	0	0	0	0
8187	EVIELPLKNPELFLR	1	NKYAIQLPLPPK	32	0	1	0	0
9319	KAQSGPDASAK	28	LKPQDERTQEER	323	1	0	0	0
2922	LNYKPEEEYPDLSK	4	VISMEKGGNMK	451	1	0	0	0
6254	KYIPNPVLVIIDVKPK	22	SAKGTK	840	1	1	1	1
1789	HFEQVINEKHEDALAK	131	KEEPK	842	1	1	0	0
4756	VLVKVHPEGK	620	VSGSELVQKYIGEGSR	4	1	0	0	0
6131	LGVKPPK	24	TMLVKAVANSTAANFIR	1	0	1	1	0
5241	ENKIQR	392	FGDGIQIAQLALKHR	74	1	1	0	0
4543	KVTSK	102	TLDSNSLTHEKIEFATITK	10	0	1	0	0
7274	ILIDKAR	748	YVAGVQQKYTQSGGVRPFGVSTLIAGFDVGDNTPR	1	1	1	1	1
3733	KNEEK	1	VVGQLLEKLKPLIEKGGDWER	1190	1	1	1	1
