# Supplementary material for: ECL: an exhaustive search tool for the identification of cross-linked peptides using whole database
Source: BMC Bioinformatics. 2016 May 20;17:217. doi: 10.1186/s12859-016-1073-y (PMC4874008; doi:10.1186/s12859-016-1073-y)
Supplement: Additional file 5 — Kojak’s pre-selection list of PSMs only identified by ECL. (ZIP 5147 kb) [file 12859_2016_1073_MOESM5_ESM.zip › Kojak's pre-selection ranks of ECL only peptides/Kojak's detailed results/aleitner_M1012_004/aleitner_M1012_004.kojak.txt]

Kojak version 1.4.2
Scan Number	Ret Time	Obs Mass	Charge	PSM Mass	PPM Error	Score	dScore	Pep. Diff.	Peptide #1	Link #1	Protein #1	Peptide #2	Link #2	Protein #2	Linker Mass
167	4.2520	1984.8764	3	1984.8683	-4.0809	0.6950	0.0200	0.3150	SGYDR	1	>sp|Q10329|PSA7_SCHPO Probable proteasome subunit alpha type-7 OS=Schizosaccharomyces pombe GN=SPBC106.16 PE=2 SV=1(2);	IDKEDMGSNDK	3	>decoy_reverse_sp|O74762|RPN2_SCHPO Decoy of Reverse of 26S proteasome regulatory subunit rpn2 OS=Schizosaccharomyces pombe GN=rpn2 PE=1 SV=1(122);	138.0681
170	4.3000	1589.8045	4	1589.8017	-1.7800	0.4750	0.0350	0.1450	AAKASR	3	>decoy_reverse_sp|Q10329|PSA7_SCHPO Decoy of Reverse of Probable proteasome subunit alpha type-7 OS=Schizosaccharomyces pombe GN=SPBC106.16 PE=2 SV=1(92);	MMGINER	1	>sp|Q09841|PSB7_SCHPO Probable proteasome subunit beta type-7 OS=Schizosaccharomyces pombe GN=SPAC23D3.07 PE=2 SV=1(1);	138.0681
187	4.7072	1988.0548	4	1988.0537	-0.5411	1.1950	0.0300	0.5450	KDKPK	1	>sp|P36612|PRS4_SCHPO 26S protease regulatory subunit 4 homolog OS=Schizosaccharomyces pombe GN=mts2 PE=2 SV=1(26);	KGTKTSETNDR	1	>sp|P87048|RPN1_SCHPO 26S proteasome regulatory subunit rpn1 OS=Schizosaccharomyces pombe GN=rpn1 PE=1 SV=2(21);	138.0681
197	4.9348	1347.6893	3	1347.6894	0.1271	2.0150	1.7700	0.0000	HKTDLNHENLK	-1	>sp|P06732|KCRM_HUMAN Creatine kinase M-type OS=Homo sapiens GN=CKM PE=1 SV=2	-	-1	-	0
199	4.9570	0	0	0	0	0	0	0	-	-	-	-	-	-	0
201	4.9798	2128.1162	4	2128.1011	-7.1088	0.5700	0.1100	0.1700	IDDQR	1	>sp|O42897|RPN3_SCHPO Probable 26S proteasome regulatory subunit rpn3 OS=Schizosaccharomyces pombe GN=rpn3 PE=2 SV=2(2);	EVLNKGVSKDEK	9	>sp|Q9P7S2|RPN6_SCHPO Probable 26S proteasome regulatory subunit rpn6 OS=Schizosaccharomyces pombe GN=rpn6 PE=2 SV=1(36);	138.0681
212	5.2343	1421.7264	3	1421.7150	-8.0418	0.2650	0.2650	0.0000	ISYGDSGLRTEPK	-1	>decoy_reverse_sp|O14126|PRS6A_SCHPO Decoy of Reverse of 26S protease regulatory subunit 6A OS=Schizosaccharomyces pombe GN=tbp1 PE=2 SV=1	-	-1	-	0
218	5.3600	1823.0532	4	1823.0516	-0.9208	0.5800	0.0600	0.0550	LLKPR	3	>sp|O59770|PSA3_SCHPO Probable proteasome subunit alpha type-3 OS=Schizosaccharomyces pombe GN=SPCC1795.04c PE=1 SV=1(59);	EDTEAVLKR	8	>sp|O42931|PRS7_SCHPO 26S protease regulatory subunit 7 homolog OS=Schizosaccharomyces pombe GN=rpt1 PE=1 SV=2(59);	138.0681
221	5.4074	905.4897	2	905.4970	8.0814	0.0650	0.0050	0.0000	FVVSLGER	-1	>sp|O42931|PRS7_SCHPO 26S protease regulatory subunit 7 homolog OS=Schizosaccharomyces pombe GN=rpt1 PE=1 SV=2	-	-1	-	0
247	6.0430	0	0	0	0	0	0	0	-	-	-	-	-	-	0
249	6.0653	0	0	0	0	0	0	0	-	-	-	-	-	-	0
250	6.0731	1787.8508	3	1787.8624	6.4544	0.0550	0.0550	-0.0250	KSGR	1	>sp|Q10329|PSA7_SCHPO Probable proteasome subunit alpha type-7 OS=Schizosaccharomyces pombe GN=SPBC106.16 PE=2 SV=1(244);	FMTRSEYDR	1	>sp|Q9UT97|PSA5_SCHPO Probable proteasome subunit alpha type-5 OS=Schizosaccharomyces pombe GN=SPAC323.02c PE=1 SV=1(2);	138.0681
251	6.0809	0	0	0	0	0	0	0	-	-	-	-	-	-	0
254	6.1298	2301.0512	3	2301.0721	9.1080	0.1500	0.1500	0.0000	EDIYKFVTVQDLDEM[15.99]QVDV	-1	>sp|Q09841|PSB7_SCHPO Probable proteasome subunit beta type-7 OS=Schizosaccharomyces pombe GN=SPAC23D3.07 PE=2 SV=1	-	-1	-	0
255	6.1376	0	0	0	0	0	0	0	-	-	-	-	-	-	0
256	6.1455	0	0	0	0	0	0	0	-	-	-	-	-	-	0
258	6.1681	1743.9497	4	1743.9366	-7.5087	0.4400	0.0400	0.1900	KLEK	1	>sp|P06732|KCRM_HUMAN Creatine kinase M-type OS=Homo sapiens GN=CKM PE=1 SV=2(366);	NKLTNDETR	2	>decoy_reverse_sp|P30655|PSB5_SCHPO Decoy of Reverse of Proteasome subunit beta type-5 OS=Schizosaccharomyces pombe GN=pts1 PE=2 SV=3(223);	138.0681
260	6.1909	1819.8368	5	1819.8192	-9.6969	0.1250	0.1250	0.0000	DCVGREEPDVIMGTSR	-1	>decoy_reverse_sp|O42931|PRS7_SCHPO Decoy of Reverse of 26S protease regulatory subunit 7 homolog OS=Schizosaccharomyces pombe GN=rpt1 PE=1 SV=2	-	-1	-	0
262	6.2133	0	0	0	0	0	0	0	-	-	-	-	-	-	0
265	6.2640	1892.8757	4	1892.8859	5.3817	0.3250	0.2150	0.1350	MSSK	1	>sp|Q9P7S2|RPN6_SCHPO Probable 26S proteasome regulatory subunit rpn6 OS=Schizosaccharomyces pombe GN=rpn6 PE=2 SV=1(1);>sp|P87048|RPN1_SCHPO 26S proteasome regulatory subunit rpn1 OS=Schizosaccharomyces pombe GN=rpn1 PE=1 SV=2(1);	AMEVDEKPTER	7	>sp|O14126|PRS6A_SCHPO 26S protease regulatory subunit 6A OS=Schizosaccharomyces pombe GN=tbp1 PE=2 SV=1(179);	138.0681
267	6.2866	1575.8036	3	1575.7966	-4.4153	0.3350	0.0050	0.0000	KMQE	1	>sp|O94444|RPN10_SCHPO 26S proteasome regulatory subunit rpn10 OS=Schizosaccharomyces pombe GN=rpn10 PE=1 SV=1(240);	YKLHSEK	2	>decoy_reverse_sp|P87048|RPN1_SCHPO Decoy of Reverse of 26S proteasome regulatory subunit rpn1 OS=Schizosaccharomyces pombe GN=rpn1 PE=1 SV=2(748);	138.0681
268	6.2940	0	0	0	0	0	0	0	-	-	-	-	-	-	0
270	6.3164	0	0	0	0	0	0	0	-	-	-	-	-	-	0
272	6.3386	2000.0188	5	2000.0366	8.9175	0.9150	0.0250	0.3300	YDKK	3	>decoy_reverse_sp|O74445|PRS10_SCHPO Decoy of Reverse of Probable 26S protease subunit rpt4 OS=Schizosaccharomyces pombe GN=rpt4 PE=2 SV=2(351);	DREISYPFKR	9	>decoy_reverse_sp|O74894|PRS6B_SCHPO Decoy of Reverse of 26S protease regulatory subunit 6B homolog OS=Schizosaccharomyces pombe GN=rpt3 PE=2 SV=1(91);	138.0681
276	6.4147	0	0	0	0	0	0	0	-	-	-	-	-	-	0
281	6.5151	0	0	0	0	0	0	0	-	-	-	-	-	-	0
283	6.5377	0	0	0	0	0	0	0	-	-	-	-	-	-	0
287	6.6117	2302.0355	3	2302.0335	-0.8650	0.1950	0.1950	0.0150	PTDDDDK	1	>sp|P00761|TRYP_PIG Trypsin OS=Sus scrofa PE=1 SV=1(2);	EAEAAKDEQIEK	6	>decoy_reverse_sp|Q10329|PSA7_SCHPO Decoy of Reverse of Probable proteasome subunit alpha type-7 OS=Schizosaccharomyces pombe GN=SPBC106.16 PE=2 SV=1(24);	138.0681
294	6.7694	2222.1428	4	2222.1438	0.4458	0.8950	0.1400	0.2950	DKKDQK	3	>decoy_reverse_sp|P36612|PRS4_SCHPO Decoy of Reverse of 26S protease regulatory subunit 4 homolog OS=Schizosaccharomyces pombe GN=mts2 PE=2 SV=1(424);	ELFDCLKIMR	7	>decoy_reverse_sp|Q09720|PSB2_SCHPO Decoy of Reverse of Probable proteasome subunit beta type-2 OS=Schizosaccharomyces pombe GN=SPAC31A2.04c PE=2 SV=1(33);	138.0681
300	6.8942	2210.0668	4	2210.0888	9.9445	0.7150	0.1000	0.0600	MSGYDR	1	>sp|Q10329|PSA7_SCHPO Probable proteasome subunit alpha type-7 OS=Schizosaccharomyces pombe GN=SPBC106.16 PE=2 SV=1(1);	DEKSGVKLENVK	7	>decoy_reverse_sp|Q9P7S2|RPN6_SCHPO Decoy of Reverse of Probable 26S proteasome regulatory subunit rpn6 OS=Schizosaccharomyces pombe GN=rpn6 PE=2 SV=1(390);	138.0681
306	7.0237	1690.0134	3	1690.0028	-6.2510	0.5600	0.0600	0.1350	KSGR	1	>sp|Q10329|PSA7_SCHPO Probable proteasome subunit alpha type-7 OS=Schizosaccharomyces pombe GN=SPBC106.16 PE=2 SV=1(244);	KTLEVLYLK	1	>decoy_reverse_sp|P06732|KCRM_HUMAN Decoy of Reverse of Creatine kinase M-type OS=Homo sapiens GN=CKM PE=1 SV=2(342);	138.0681
308	7.0461	1690.0156	4	1690.0028	-7.5686	0.6400	0.0400	0.1900	KTELFK	1	>decoy_reverse_sp|O94579|PSA2_SCHPO Decoy of Reverse of Probable proteasome subunit alpha type-2 OS=Schizosaccharomyces pombe GN=SPCC1442.06 PE=2 SV=1(70);	KASLLTR	1	>sp|Q9UUB6|UBLH2_SCHPO Ubiquitin carboxyl-terminal hydrolase 2 OS=Schizosaccharomyces pombe GN=uch2 PE=1 SV=1(223);	138.0681
310	7.0685	0	0	0	0	0	0	0	-	-	-	-	-	-	0
312	7.0911	0	0	0	0	0	0	0	-	-	-	-	-	-	0
316	7.1634	1677.9394	4	1677.9413	1.1315	1.1300	0.1500	0.5050	HKTPDK	2	>decoy_reverse_sp|P06732|KCRM_HUMAN Decoy of Reverse of Creatine kinase M-type OS=Homo sapiens GN=CKM PE=1 SV=2(277);	SKVLDVR	2	>decoy_reverse_sp|O94579|PSA2_SCHPO Decoy of Reverse of Probable proteasome subunit alpha type-2 OS=Schizosaccharomyces pombe GN=SPCC1442.06 PE=2 SV=1(158);	138.0681
317	7.1710	1677.9393	3	1677.9413	1.1542	0.5300	0.0250	0.0700	AAKASR	3	>decoy_reverse_sp|Q10329|PSA7_SCHPO Decoy of Reverse of Probable proteasome subunit alpha type-7 OS=Schizosaccharomyces pombe GN=SPBC106.16 PE=2 SV=1(92);	VAQTTYKK	7	>sp|O94579|PSA2_SCHPO Probable proteasome subunit alpha type-2 OS=Schizosaccharomyces pombe GN=SPCC1442.06 PE=2 SV=1(98);	138.0681
318	7.1786	2105.0606	4	2105.0561	-2.1420	0.5200	0.0900	0.2150	DEKSGVK	3	>decoy_reverse_sp|Q9P7S2|RPN6_SCHPO Decoy of Reverse of Probable 26S proteasome regulatory subunit rpn6 OS=Schizosaccharomyces pombe GN=rpn6 PE=2 SV=1(386);	QVMEEKLDSK	6	>sp|Q9UT97|PSA5_SCHPO Probable proteasome subunit alpha type-5 OS=Schizosaccharomyces pombe GN=SPAC323.02c PE=1 SV=1(210);	138.0681
329	7.4346	1589.9899	4	1589.9868	-1.9363	0.6600	0.0700	0.0400	QGLHKK	5	>decoy_reverse_sp|Q9UTM3|RPN5_SCHPO Decoy of Reverse of 26S proteasome regulatory subunit rpn5 OS=Schizosaccharomyces pombe GN=rpn5a PE=1 SV=1(363);	LKLELK	2	>decoy_reverse_sp|P50524|RPN12_SCHPO Decoy of Reverse of 26S proteasome regulatory subunit rpn12 OS=Schizosaccharomyces pombe GN=rpn12 PE=1 SV=1(244);	138.0681
334	7.5328	1369.7923	3	1369.8041	8.6059	0.4000	0.0750	0.0050	KIDK	1	>decoy_reverse_sp|O74762|RPN2_SCHPO Decoy of Reverse of 26S proteasome regulatory subunit rpn2 OS=Schizosaccharomyces pombe GN=rpn2 PE=1 SV=1(119);	AERKAR	4	>decoy_reverse_sp|O74762|RPN2_SCHPO Decoy of Reverse of 26S proteasome regulatory subunit rpn2 OS=Schizosaccharomyces pombe GN=rpn2 PE=1 SV=1(139);	138.0681
335	7.5401	2804.2706	4	2804.2679	-0.9663	0.2950	0.1450	-0.0100	MMGINER	1	>sp|Q09841|PSB7_SCHPO Probable proteasome subunit beta type-7 OS=Schizosaccharomyces pombe GN=SPAC23D3.07 PE=2 SV=1(1);	NKADYYTNICDRER	2	>sp|Q10335|RPN7_SCHPO Probable 26S proteasome regulatory subunit rpn7 OS=Schizosaccharomyces pombe GN=rpn7 PE=2 SV=1(118);	138.0681
338	7.5865	2751.3579	5	2751.3337	-8.8162	1.1800	0.2450	0.4600	IEDTDKYDKK	6	>decoy_reverse_sp|O74445|PRS10_SCHPO Decoy of Reverse of Probable 26S protease subunit rpt4 OS=Schizosaccharomyces pombe GN=rpt4 PE=2 SV=2(348);	EAEAAKDEQIEK	6	>decoy_reverse_sp|Q10329|PSA7_SCHPO Decoy of Reverse of Probable proteasome subunit alpha type-7 OS=Schizosaccharomyces pombe GN=SPBC106.16 PE=2 SV=1(24);	138.0681
340	7.6088	0	0	0	0	0	0	0	-	-	-	-	-	-	0
341	7.6162	1384.7856	3	1384.7786	-5.0633	0.7800	0.1200	0.2350	KDQK	1	>decoy_reverse_sp|P36612|PRS4_SCHPO Decoy of Reverse of 26S protease regulatory subunit 4 homolog OS=Schizosaccharomyces pombe GN=mts2 PE=2 SV=1(424);>sp|P36612|PRS4_SCHPO 26S protease regulatory subunit 4 homolog OS=Schizosaccharomyces pombe GN=mts2 PE=2 SV=1(22);	AKRAER	2	>sp|O74762|RPN2_SCHPO 26S proteasome regulatory subunit rpn2 OS=Schizosaccharomyces pombe GN=rpn2 PE=1 SV=1(827);	138.0681
343	7.6375	2804.2718	5	2804.2850	4.6804	0.2100	0.0200	0.0900	SGYDR	1	>sp|Q10329|PSA7_SCHPO Probable proteasome subunit alpha type-7 OS=Schizosaccharomyces pombe GN=SPBC106.16 PE=2 SV=1(2);	LAQFEKEEYVSDPKEQM	14	>decoy_reverse_sp|Q9UTM3|RPN5_SCHPO Decoy of Reverse of 26S proteasome regulatory subunit rpn5 OS=Schizosaccharomyces pombe GN=rpn5a PE=1 SV=1(440);	138.0681
346	7.6859	0	0	0	0	0	0	0	-	-	-	-	-	-	0
347	7.6934	2361.1561	5	2361.1620	2.5137	1.5250	0.0700	0.5950	KTTEEK	1	>sp|O74762|RPN2_SCHPO 26S proteasome regulatory subunit rpn2 OS=Schizosaccharomyces pombe GN=rpn2 PE=1 SV=1(848);	KCLTDLEDEAPAK	1	>decoy_reverse_sp|P87048|RPN1_SCHPO Decoy of Reverse of 26S proteasome regulatory subunit rpn1 OS=Schizosaccharomyces pombe GN=rpn1 PE=1 SV=2(599);	138.0681
349	7.7152	2739.2818	5	2739.2690	-4.6630	1.4200	0.2550	0.4300	MSER	1	>sp|O74445|PRS10_SCHPO Probable 26S protease subunit rpt4 OS=Schizosaccharomyces pombe GN=rpt4 PE=2 SV=2(1);	MSSKDISSKSPSGNDALNDK	1	>sp|P87048|RPN1_SCHPO 26S proteasome regulatory subunit rpn1 OS=Schizosaccharomyces pombe GN=rpn1 PE=1 SV=2(1);	138.0681
350	7.7231	2739.2839	4	2739.2670	-6.1747	0.7600	0.0350	0.1000	LAKR	3	>sp|O94444|RPN10_SCHPO 26S proteasome regulatory subunit rpn10 OS=Schizosaccharomyces pombe GN=rpn10 PE=1 SV=1(130);	MGQAQSGNFSNFGDGANGDNK	1	>sp|P36612|PRS4_SCHPO 26S protease regulatory subunit 4 homolog OS=Schizosaccharomyces pombe GN=mts2 PE=2 SV=1(1);	138.0681
355	7.8253	2792.1986	5	2792.2133	5.2513	0.2000	0.2000	0.0800	MMGINER	1	>sp|Q09841|PSB7_SCHPO Probable proteasome subunit beta type-7 OS=Schizosaccharomyces pombe GN=SPAC23D3.07 PE=2 SV=1(1);	MSIMEYNGGSCVAMAGK	1	>sp|Q9Y7T8|PSB3_SCHPO Probable proteasome subunit beta type-3 OS=Schizosaccharomyces pombe GN=SPCC63.12c PE=2 SV=1(1);	138.0681
356	7.8332	2792.1964	4	2792.2133	6.0494	0.3550	0.3550	0.1050	MMGINER	1	>sp|Q09841|PSB7_SCHPO Probable proteasome subunit beta type-7 OS=Schizosaccharomyces pombe GN=SPAC23D3.07 PE=2 SV=1(1);	MSIMEYNGGSCVAMAGK	1	>sp|Q9Y7T8|PSB3_SCHPO Probable proteasome subunit beta type-3 OS=Schizosaccharomyces pombe GN=SPCC63.12c PE=2 SV=1(1);	138.0681
357	7.8411	2739.2873	3	2739.2670	-7.4218	0.5950	0.0100	0.1250	LAKR	3	>sp|O94444|RPN10_SCHPO 26S proteasome regulatory subunit rpn10 OS=Schizosaccharomyces pombe GN=rpn10 PE=1 SV=1(130);	MGQAQSGNFSNFGDGANGDNK	1	>sp|P36612|PRS4_SCHPO 26S protease regulatory subunit 4 homolog OS=Schizosaccharomyces pombe GN=mts2 PE=2 SV=1(1);	138.0681
358	7.8491	2466.1819	4	2466.1907	3.5619	0.3000	0.0200	0.0600	TLSKESAR	4	>sp|Q9USQ9|PSB4_SCHPO Probable proteasome subunit beta type-4 OS=Schizosaccharomyces pombe GN=SPBC577.10 PE=2 SV=1(201);	EKASKGSNDDEMK	2	>sp|O74762|RPN2_SCHPO 26S proteasome regulatory subunit rpn2 OS=Schizosaccharomyces pombe GN=rpn2 PE=1 SV=1(833);	138.0681
359	7.8569	1593.7165	3	1593.7158	-0.4253	0.5750	0.4350	0.0000	YQKPVDTEEENDK	-1	>sp|O42931|PRS7_SCHPO 26S protease regulatory subunit 7 homolog OS=Schizosaccharomyces pombe GN=rpt1 PE=1 SV=2	-	-1	-	0
361	7.8794	1820.0771	4	1820.0631	-7.6757	1.4350	0.6700	0.5000	RKGTK	2	>decoy_reverse_sp|O74440|RPN8_SCHPO Decoy of Reverse of 26S proteasome regulatory subunit rpn8 OS=Schizosaccharomyces pombe GN=rpn8 PE=2 SV=1(286);	KTVQYATKR	1	>decoy_reverse_sp|O94579|PSA2_SCHPO Decoy of Reverse of Probable proteasome subunit alpha type-2 OS=Schizosaccharomyces pombe GN=SPCC1442.06 PE=2 SV=1(148);	138.0681
362	7.8872	0	0	0	0	0	0	0	-	-	-	-	-	-	0
364	7.9094	1820.0782	3	1820.0631	-8.2690	0.8350	0.1600	0.2350	RKGTK	2	>decoy_reverse_sp|O74440|RPN8_SCHPO Decoy of Reverse of 26S proteasome regulatory subunit rpn8 OS=Schizosaccharomyces pombe GN=rpn8 PE=2 SV=1(286);	KTVQYATKR	8	>decoy_reverse_sp|O94579|PSA2_SCHPO Decoy of Reverse of Probable proteasome subunit alpha type-2 OS=Schizosaccharomyces pombe GN=SPCC1442.06 PE=2 SV=1(155);	138.0681
365	7.9172	0	0	0	0	0	0	0	-	-	-	-	-	-	0
366	7.9251	1854.0244	4	1854.0324	4.3157	0.7250	0.1400	0.2600	LYNKFK	4	>decoy_reverse_sp|P06732|KCRM_HUMAN Decoy of Reverse of Creatine kinase M-type OS=Homo sapiens GN=CKM PE=1 SV=2(371);	LMSKVAEK	4	>sp|O14250|PSA1_SCHPO Probable proteasome subunit alpha type-1 OS=Schizosaccharomyces pombe GN=SPAC6G10.04c PE=2 SV=1(111);	138.0681
368	7.9479	0	0	0	0	0	0	0	-	-	-	-	-	-	0
369	7.9552	0	0	0	0	0	0	0	-	-	-	-	-	-	0
371	7.9776	2042.0953	5	2042.0757	-9.6040	0.7900	0.1300	-0.0150	KGEK	1	>decoy_reverse_sp|Q9UTM3|RPN5_SCHPO Decoy of Reverse of 26S proteasome regulatory subunit rpn5 OS=Schizosaccharomyces pombe GN=rpn5a PE=1 SV=1(113);	GKYYPLKSMTEK	7	>sp|P06732|KCRM_HUMAN Creatine kinase M-type OS=Homo sapiens GN=CKM PE=1 SV=2(177);	138.0681
373	8.0005	0	0	0	0	0	0	0	-	-	-	-	-	-	0
377	8.0796	1808.0010	4	1808.0016	0.3079	1.1750	0.4550	0.3450	SAKGTK	3	>sp|O74440|RPN8_SCHPO 26S proteasome regulatory subunit rpn8 OS=Schizosaccharomyces pombe GN=rpn8 PE=2 SV=1(36);	HRENKIQR	5	>sp|O94444|RPN10_SCHPO 26S proteasome regulatory subunit rpn10 OS=Schizosaccharomyces pombe GN=rpn10 PE=1 SV=1(104);	138.0681
378	8.0874	2177.0550	4	2177.0707	7.2111	0.8300	0.0350	0.1350	QEMK	1	>decoy_reverse_sp|O94444|RPN10_SCHPO Decoy of Reverse of 26S proteasome regulatory subunit rpn10 OS=Schizosaccharomyces pombe GN=rpn10 PE=1 SV=1(1);	SIAEKMNGASGAELK	5	>sp|P41836|PRS8_SCHPO 26S protease regulatory subunit 8 homolog OS=Schizosaccharomyces pombe GN=let1 PE=2 SV=1(347);	138.0681
380	8.1102	1808.0028	3	1808.0016	-0.6731	0.9350	0.3350	0.4200	SAKGTK	3	>sp|O74440|RPN8_SCHPO 26S proteasome regulatory subunit rpn8 OS=Schizosaccharomyces pombe GN=rpn8 PE=2 SV=1(36);	HRENKIQR	5	>sp|O94444|RPN10_SCHPO 26S proteasome regulatory subunit rpn10 OS=Schizosaccharomyces pombe GN=rpn10 PE=1 SV=1(104);	138.0681
381	8.1180	2030.0182	5	2030.0142	-1.9569	0.6700	0.0250	0.1950	FMTR	1	>sp|Q9UT97|PSA5_SCHPO Probable proteasome subunit alpha type-5 OS=Schizosaccharomyces pombe GN=SPAC323.02c PE=1 SV=1(2);	SERDTALEKYK	1	>sp|O74445|PRS10_SCHPO Probable 26S protease subunit rpt4 OS=Schizosaccharomyces pombe GN=rpt4 PE=2 SV=2(2);	138.0681
383	8.1409	2042.0915	4	2042.0843	-3.5451	0.7500	0.0950	0.0500	MQKLLR	3	>decoy_reverse_sp|P36612|PRS4_SCHPO Decoy of Reverse of 26S protease regulatory subunit 4 homolog OS=Schizosaccharomyces pombe GN=mts2 PE=2 SV=1(378);	GGDWERKNR	7	>sp|Q10335|RPN7_SCHPO Probable 26S proteasome regulatory subunit rpn7 OS=Schizosaccharomyces pombe GN=rpn7 PE=2 SV=1(188);	138.0681
385	8.1638	2030.0148	4	2030.0328	8.8715	0.2550	0.1000	0.0500	VAIKK	4	>decoy_reverse_sp|O42897|RPN3_SCHPO Decoy of Reverse of Probable 26S proteasome regulatory subunit rpn3 OS=Schizosaccharomyces pombe GN=rpn3 PE=2 SV=2(346);	MFMTRSEYDR	1	>sp|Q9UT97|PSA5_SCHPO Probable proteasome subunit alpha type-5 OS=Schizosaccharomyces pombe GN=SPAC323.02c PE=1 SV=1(1);	138.0681
389	8.2423	1300.7366	3	1300.7350	-1.2390	0.2550	0.0300	0.0950	EKASK	2	>sp|O74762|RPN2_SCHPO 26S proteasome regulatory subunit rpn2 OS=Schizosaccharomyces pombe GN=rpn2 PE=1 SV=1(833);	KGEIR	1	>sp|O43063|PSB6_SCHPO Probable proteasome subunit beta type-6 OS=Schizosaccharomyces pombe GN=SPBC4C3.10c PE=2 SV=1(18);	138.0681
390	8.2495	1808.0028	5	1808.0083	3.0213	0.5950	0.0100	0.0600	KTELFK	1	>decoy_reverse_sp|O94579|PSA2_SCHPO Decoy of Reverse of Probable proteasome subunit alpha type-2 OS=Schizosaccharomyces pombe GN=SPCC1442.06 PE=2 SV=1(70);	YVTGPKNK	6	>decoy_reverse_sp|P00761|TRYP_PIG Decoy of Reverse of Trypsin OS=Sus scrofa PE=1 SV=1(22);	138.0681
391	8.2572	1649.9318	3	1649.9351	2.0030	0.3750	0.1000	0.1550	SAKGTK	3	>sp|O74440|RPN8_SCHPO 26S proteasome regulatory subunit rpn8 OS=Schizosaccharomyces pombe GN=rpn8 PE=2 SV=1(36);	FATLQKSK	6	>decoy_reverse_sp|O14126|PRS6A_SCHPO Decoy of Reverse of 26S protease regulatory subunit 6A OS=Schizosaccharomyces pombe GN=tbp1 PE=2 SV=1(7);	138.0681
396	8.3632	0	0	0	0	0	0	0	-	-	-	-	-	-	0
398	8.3859	1659.7553	3	1659.7449	-6.2328	0.0100	0.0100	0.0000	DCTAYNIYDK[156.08]NK	-1	>decoy_reverse_sp|Q10335|RPN7_SCHPO Decoy of Reverse of Probable 26S proteasome regulatory subunit rpn7 OS=Schizosaccharomyces pombe GN=rpn7 PE=2 SV=1	-	-1	-	0
399	8.3934	1902.0582	3	1902.0686	5.4744	0.6900	0.2200	0.0900	RFKK	3	>sp|O94517|PSA6_SCHPO Probable proteasome subunit alpha type-6 OS=Schizosaccharomyces pombe GN=SPBC646.16 PE=2 SV=1(182);	KKAQSGPDASAK	2	>sp|P36612|PRS4_SCHPO 26S protease regulatory subunit 4 homolog OS=Schizosaccharomyces pombe GN=mts2 PE=2 SV=1(45);	138.0681
400	8.4012	0	0	0	0	0	0	0	-	-	-	-	-	-	0
402	8.4235	1641.7455	4	1641.7490	2.1350	0.5800	0.1300	0.1100	MFMTR	1	>sp|Q9UT97|PSA5_SCHPO Probable proteasome subunit alpha type-5 OS=Schizosaccharomyces pombe GN=SPAC323.02c PE=1 SV=1(1);	KATDDDR	1	>sp|Q9USQ9|PSB4_SCHPO Probable proteasome subunit beta type-4 OS=Schizosaccharomyces pombe GN=SPBC577.10 PE=2 SV=1(189);	138.0681
403	8.4311	0	0	0	0	0	0	0	-	-	-	-	-	-	0
404	8.4382	0	0	0	0	0	0	0	-	-	-	-	-	-	0
405	8.4459	0	0	0	0	0	0	0	-	-	-	-	-	-	0
407	8.4680	0	0	0	0	0	0	0	-	-	-	-	-	-	0
409	8.4907	1436.7372	3	1436.7445	5.1007	0.6900	0.2850	0.2250	LGVKR	4	>decoy_reverse_sp|O14126|PRS6A_SCHPO Decoy of Reverse of 26S protease regulatory subunit 6A OS=Schizosaccharomyces pombe GN=tbp1 PE=2 SV=1(226);	MSGYDR	1	>sp|Q10329|PSA7_SCHPO Probable proteasome subunit alpha type-7 OS=Schizosaccharomyces pombe GN=SPBC106.16 PE=2 SV=1(1);	138.0681
410	8.4980	0	0	0	0	0	0	0	-	-	-	-	-	-	0
412	8.5205	0	0	0	0	0	0	0	-	-	-	-	-	-	0
417	8.6241	1675.7508	4	1675.7619	6.5986	0.7400	0.7400	0.2600	MFMTR	1	>sp|Q9UT97|PSA5_SCHPO Probable proteasome subunit alpha type-5 OS=Schizosaccharomyces pombe GN=SPAC323.02c PE=1 SV=1(1);	SDISKSSM	5	>decoy_reverse_sp|P87048|RPN1_SCHPO Decoy of Reverse of 26S proteasome regulatory subunit rpn1 OS=Schizosaccharomyces pombe GN=rpn1 PE=1 SV=2(888);	138.0681
420	8.6740	1889.9811	3	1889.9967	8.2678	0.4200	0.0900	0.1000	NKMVCK	2	>sp|Q09682|PSA4_SCHPO Probable proteasome subunit alpha type-4 OS=Schizosaccharomyces pombe GN=SPAC13C5.01c PE=2 SV=1(223);	KRWSLER	1	>decoy_reverse_sp|Q9UTM3|RPN5_SCHPO Decoy of Reverse of 26S proteasome regulatory subunit rpn5 OS=Schizosaccharomyces pombe GN=rpn5a PE=1 SV=1(106);	138.0681
429	8.8908	0	0	0	0	0	0	0	-	-	-	-	-	-	0
430	8.8979	1659.7540	3	1659.7449	-5.4519	0.2200	0.2200	0.0000	DCTAYNIYDK[156.08]NK	-1	>decoy_reverse_sp|Q10335|RPN7_SCHPO Decoy of Reverse of Probable 26S proteasome regulatory subunit rpn7 OS=Schizosaccharomyces pombe GN=rpn7 PE=2 SV=1	-	-1	-	0
433	8.9484	0	0	0	0	0	0	0	-	-	-	-	-	-	0
434	8.9555	1641.7454	4	1641.7490	2.1751	0.3000	0.0500	-0.0300	MFMTR	1	>sp|Q9UT97|PSA5_SCHPO Probable proteasome subunit alpha type-5 OS=Schizosaccharomyces pombe GN=SPAC323.02c PE=1 SV=1(1);	KATDDDR	1	>sp|Q9USQ9|PSB4_SCHPO Probable proteasome subunit beta type-4 OS=Schizosaccharomyces pombe GN=SPBC577.10 PE=2 SV=1(189);	138.0681
435	8.9631	1764.7799	4	1764.7664	-7.6357	0.2250	0.2250	0.0300	SGYDR	1	>sp|Q10329|PSA7_SCHPO Probable proteasome subunit alpha type-7 OS=Schizosaccharomyces pombe GN=SPBC106.16 PE=2 SV=1(2);	DEEWPPKM	7	>decoy_reverse_sp|O42931|PRS7_SCHPO Decoy of Reverse of 26S protease regulatory subunit 7 homolog OS=Schizosaccharomyces pombe GN=rpt1 PE=1 SV=2(437);	138.0681
440	9.0692	0	0	0	0	0	0	0	-	-	-	-	-	-	0
441	9.0770	1838.9447	4	1838.9559	6.1226	0.6400	0.0350	0.2350	DTTKNK	4	>sp|Q09682|PSA4_SCHPO Probable proteasome subunit alpha type-4 OS=Schizosaccharomyces pombe GN=SPAC13C5.01c PE=2 SV=1(221);	SSCKIVFR	4	>decoy_reverse_sp|O74445|PRS10_SCHPO Decoy of Reverse of Probable 26S protease subunit rpt4 OS=Schizosaccharomyces pombe GN=rpt4 PE=2 SV=2(318);	138.0681
443	9.0992	2752.3406	5	2752.3595	6.8669	0.5450	0.1200	0.2250	LKWSDER	2	>decoy_reverse_sp|O74445|PRS10_SCHPO Decoy of Reverse of Probable 26S protease subunit rpt4 OS=Schizosaccharomyces pombe GN=rpt4 PE=2 SV=2(365);	LAQFEKEEYVSDPK	6	>decoy_reverse_sp|Q9UTM3|RPN5_SCHPO Decoy of Reverse of 26S proteasome regulatory subunit rpn5 OS=Schizosaccharomyces pombe GN=rpn5a PE=1 SV=1(432);	138.0681
445	9.1221	0	0	0	0	0	0	0	-	-	-	-	-	-	0
448	9.1725	2740.2663	5	2740.2894	8.4357	0.6650	0.0100	0.2700	EDCKSLKR	7	>sp|O74894|PRS6B_SCHPO 26S protease regulatory subunit 6B homolog OS=Schizosaccharomyces pombe GN=rpt3 PE=2 SV=1(38);	QEMKKDSESTEEK	1	>decoy_reverse_sp|O94444|RPN10_SCHPO Decoy of Reverse of 26S proteasome regulatory subunit rpn10 OS=Schizosaccharomyces pombe GN=rpn10 PE=1 SV=1(1);	138.0681
458	9.4111	0	0	0	0	0	0	0	-	-	-	-	-	-	0
462	9.4872	2365.0501	3	2365.0644	6.0301	0.1800	0.0750	0.0050	FDSEKAGDR	5	>sp|O14126|PRS6A_SCHPO 26S protease regulatory subunit 6A OS=Schizosaccharomyces pombe GN=tbp1 PE=2 SV=1(299);	FMTRSEYDR	1	>sp|Q9UT97|PSA5_SCHPO Probable proteasome subunit alpha type-5 OS=Schizosaccharomyces pombe GN=SPAC323.02c PE=1 SV=1(2);	138.0681
464	9.5100	0	0	0	0	0	0	0	-	-	-	-	-	-	0
467	9.5596	0	0	0	0	0	0	0	-	-	-	-	-	-	0
469	9.5821	0	0	0	0	0	0	0	-	-	-	-	-	-	0
470	9.5892	0	0	0	0	0	0	0	-	-	-	-	-	-	0
474	9.6666	0	0	0	0	0	0	0	-	-	-	-	-	-	0
479	9.7720	1930.8970	4	1930.8948	-1.1709	0.7950	0.3200	0.0000	DELWKNDDQLTYTYK	-1	>decoy_reverse_sp|O14250|PSA1_SCHPO Decoy of Reverse of Probable proteasome subunit alpha type-1 OS=Schizosaccharomyces pombe GN=SPAC6G10.04c PE=2 SV=1	-	-1	-	0
480	9.7799	2107.9450	4	2107.9578	6.0908	0.3350	0.0650	0.0000	SGNLPDADNSK[156.08]SDISKSSM	-1	>decoy_reverse_sp|P87048|RPN1_SCHPO Decoy of Reverse of 26S proteasome regulatory subunit rpn1 OS=Schizosaccharomyces pombe GN=rpn1 PE=1 SV=2	-	-1	-	0
487	9.9414	0	0	0	0	0	0	0	-	-	-	-	-	-	0
492	10.0480	0	0	0	0	0	0	0	-	-	-	-	-	-	0
493	10.0558	0	0	0	0	0	0	0	-	-	-	-	-	-	0
509	10.4689	0	0	0	0	0	0	0	-	-	-	-	-	-	0
510	10.4766	0	0	0	0	0	0	0	-	-	-	-	-	-	0
514	10.5551	0	0	0	0	0	0	0	-	-	-	-	-	-	0
517	10.6052	2855.3578	4	2855.3567	-0.3575	0.8800	0.1050	0.1400	KYINR	1	>decoy_reverse_sp|P41878|RPN11_SCHPO Decoy of Reverse of 26S proteasome regulatory subunit rpn11 OS=Schizosaccharomyces pombe GN=rpn11 PE=1 SV=2(102);	DPEEEAEMMTKETTEKK	11	>decoy_reverse_sp|O74762|RPN2_SCHPO Decoy of Reverse of 26S proteasome regulatory subunit rpn2 OS=Schizosaccharomyces pombe GN=rpn2 PE=1 SV=1(113);	138.0681
520	10.6555	2810.3216	4	2810.3254	1.3488	0.4750	0.0300	0.0950	WKTLSKESAR	6	>sp|Q9USQ9|PSB4_SCHPO Probable proteasome subunit beta type-4 OS=Schizosaccharomyces pombe GN=SPBC577.10 PE=2 SV=1(201);	NSSSDMAYTSMFK	1	>decoy_reverse_sp|O42931|PRS7_SCHPO Decoy of Reverse of 26S protease regulatory subunit 7 homolog OS=Schizosaccharomyces pombe GN=rpt1 PE=1 SV=2(1);	138.0681
532	10.9477	0	0	0	0	0	0	0	-	-	-	-	-	-	0
535	10.9976	0	0	0	0	0	0	0	-	-	-	-	-	-	0
541	11.1269	1438.6958	3	1438.6953	-0.3923	1.2000	1.2000	0.0000	IDLYHDNHERK	-1	>sp|Q9UQY2|PSB1_SCHPO Probable proteasome subunit beta type-1 OS=Schizosaccharomyces pombe GN=pam1 PE=2 SV=1	-	-1	-	0
544	11.1764	1979.9606	4	1979.9734	6.4582	0.2650	0.0100	0.1100	QEMKK	1	>decoy_reverse_sp|O94444|RPN10_SCHPO Decoy of Reverse of 26S proteasome regulatory subunit rpn10 OS=Schizosaccharomyces pombe GN=rpn10 PE=1 SV=1(1);	RFDSEKAGDR	6	>sp|O14126|PRS6A_SCHPO 26S protease regulatory subunit 6A OS=Schizosaccharomyces pombe GN=tbp1 PE=2 SV=1(299);	138.0681
546	11.1993	1979.9608	5	1979.9702	4.7346	0.7750	0.0200	0.2350	LYNKFK	4	>decoy_reverse_sp|P06732|KCRM_HUMAN Decoy of Reverse of Creatine kinase M-type OS=Homo sapiens GN=CKM PE=1 SV=2(371);	DEEWPPKM	7	>decoy_reverse_sp|O42931|PRS7_SCHPO Decoy of Reverse of 26S protease regulatory subunit 7 homolog OS=Schizosaccharomyces pombe GN=rpt1 PE=1 SV=2(437);	138.0681
549	11.2489	0	0	0	0	0	0	0	-	-	-	-	-	-	0
551	11.2716	1689.8446	3	1689.8434	-0.7113	0.1500	0.0400	0.0300	QDRGK	1	>decoy_reverse_sp|Q9Y7T8|PSB3_SCHPO Decoy of Reverse of Probable proteasome subunit beta type-3 OS=Schizosaccharomyces pombe GN=SPCC63.12c PE=2 SV=1(1);	GYSKPNER	4	>sp|Q09841|PSB7_SCHPO Probable proteasome subunit beta type-7 OS=Schizosaccharomyces pombe GN=SPAC23D3.07 PE=2 SV=1(226);	138.0681
553	11.2941	2027.2380	5	2027.2393	0.6477	0.6850	0.1500	0.2300	LKVELAK	2	>sp|P50524|RPN12_SCHPO 26S proteasome regulatory subunit rpn12 OS=Schizosaccharomyces pombe GN=rpn12 PE=1 SV=1(29);	IDVLFSKIR	7	>sp|Q10335|RPN7_SCHPO Probable 26S proteasome regulatory subunit rpn7 OS=Schizosaccharomyces pombe GN=rpn7 PE=2 SV=1(155);	138.0681
555	11.3170	0	0	0	0	0	0	0	-	-	-	-	-	-	0
557	11.3398	2190.0126	3	2190.0336	9.5745	0.3850	0.3600	0.1600	KNVPK	1	>sp|Q10329|PSA7_SCHPO Probable proteasome subunit alpha type-7 OS=Schizosaccharomyces pombe GN=SPBC106.16 PE=2 SV=1(49);	NSSSDMAYTSMFK	1	>decoy_reverse_sp|O42931|PRS7_SCHPO Decoy of Reverse of 26S protease regulatory subunit 7 homolog OS=Schizosaccharomyces pombe GN=rpt1 PE=1 SV=2(1);	138.0681
559	11.3627	0	0	0	0	0	0	0	-	-	-	-	-	-	0
561	11.3855	0	0	0	0	0	0	0	-	-	-	-	-	-	0
562	11.3934	1439.5956	3	1439.6085	9.0119	0.0200	0.0200	0.0000	SSEETEDKKMQE	-1	>sp|O94444|RPN10_SCHPO 26S proteasome regulatory subunit rpn10 OS=Schizosaccharomyces pombe GN=rpn10 PE=1 SV=1	-	-1	-	0
564	11.4154	2856.3426	4	2856.3300	-4.4188	1.0650	0.1150	0.1450	SSEETEDKK	8	>sp|O94444|RPN10_SCHPO 26S proteasome regulatory subunit rpn10 OS=Schizosaccharomyces pombe GN=rpn10 PE=1 SV=1(239);	NSTEEIDLYNRWK	1	>sp|O74894|PRS6B_SCHPO 26S protease regulatory subunit 6B homolog OS=Schizosaccharomyces pombe GN=rpt3 PE=2 SV=1(2);	138.0681
565	11.4235	1538.9808	4	1538.9759	-3.1834	0.6650	0.0450	0.2050	DRLKK	4	>decoy_reverse_sp|P06732|KCRM_HUMAN Decoy of Reverse of Creatine kinase M-type OS=Homo sapiens GN=CKM PE=1 SV=2(341);	LKLELK	2	>decoy_reverse_sp|P50524|RPN12_SCHPO Decoy of Reverse of 26S proteasome regulatory subunit rpn12 OS=Schizosaccharomyces pombe GN=rpn12 PE=1 SV=1(244);	138.0681
565	11.4235	1538.9808	4	1538.9759	-3.1834	0.6650	0.0450	0.2050	DRLKK	4	>decoy_reverse_sp|P06732|KCRM_HUMAN Decoy of Reverse of Creatine kinase M-type OS=Homo sapiens GN=CKM PE=1 SV=2(341);	ELLKLK	4	>sp|P50524|RPN12_SCHPO 26S proteasome regulatory subunit rpn12 OS=Schizosaccharomyces pombe GN=rpn12 PE=1 SV=1(27);	138.0681
566	11.4310	1538.9803	3	1538.9759	-2.8819	0.3250	0.1250	0.1400	DRLKK	4	>decoy_reverse_sp|P06732|KCRM_HUMAN Decoy of Reverse of Creatine kinase M-type OS=Homo sapiens GN=CKM PE=1 SV=2(341);	LKLELK	2	>decoy_reverse_sp|P50524|RPN12_SCHPO Decoy of Reverse of 26S proteasome regulatory subunit rpn12 OS=Schizosaccharomyces pombe GN=rpn12 PE=1 SV=1(244);	138.0681
569	11.4800	0	0	0	0	0	0	0	-	-	-	-	-	-	0
573	11.5580	0	0	0	0	0	0	0	-	-	-	-	-	-	0
575	11.5806	0	0	0	0	0	0	0	-	-	-	-	-	-	0
578	11.6302	2065.0306	3	2065.0434	6.2057	0.4900	0.0550	0.1850	KTTEEK	1	>sp|O74762|RPN2_SCHPO 26S proteasome regulatory subunit rpn2 OS=Schizosaccharomyces pombe GN=rpn2 PE=1 SV=1(848);	VISMEKGGNMK	6	>sp|P06732|KCRM_HUMAN Creatine kinase M-type OS=Homo sapiens GN=CKM PE=1 SV=2(242);	138.0681
579	11.6382	1526.9047	3	1526.8919	-8.3851	0.3150	0.0050	0.0500	NEEKK	4	>decoy_reverse_sp|Q10335|RPN7_SCHPO Decoy of Reverse of Probable 26S proteasome regulatory subunit rpn7 OS=Schizosaccharomyces pombe GN=rpn7 PE=2 SV=1(323);	LKLELK	2	>decoy_reverse_sp|P50524|RPN12_SCHPO Decoy of Reverse of 26S proteasome regulatory subunit rpn12 OS=Schizosaccharomyces pombe GN=rpn12 PE=1 SV=1(244);	138.0681
581	11.6606	1526.9055	4	1526.9031	-1.5325	0.6100	0.0450	0.1950	KELLK	1	>sp|P50524|RPN12_SCHPO 26S proteasome regulatory subunit rpn12 OS=Schizosaccharomyces pombe GN=rpn12 PE=1 SV=1(23);	LESKQR	4	>decoy_reverse_sp|O42897|RPN3_SCHPO Decoy of Reverse of Probable 26S proteasome regulatory subunit rpn3 OS=Schizosaccharomyces pombe GN=rpn3 PE=2 SV=2(184);	138.0681
582	11.6681	1413.8215	3	1413.8303	6.1914	0.7150	0.2500	0.0100	GTKR	3	>sp|O74440|RPN8_SCHPO 26S proteasome regulatory subunit rpn8 OS=Schizosaccharomyces pombe GN=rpn8 PE=2 SV=1(39);	VLVDKSR	5	>sp|O94579|PSA2_SCHPO Probable proteasome subunit alpha type-2 OS=Schizosaccharomyces pombe GN=SPCC1442.06 PE=2 SV=1(88);	138.0681
584	11.6901	0	0	0	0	0	0	0	-	-	-	-	-	-	0
586	11.7129	0	0	0	0	0	0	0	-	-	-	-	-	-	0
587	11.7208	2052.9526	4	2052.9520	-0.2590	0.5750	0.5750	0.1200	KTTEEK	1	>sp|O74762|RPN2_SCHPO 26S proteasome regulatory subunit rpn2 OS=Schizosaccharomyces pombe GN=rpn2 PE=1 SV=1(848);	ASKGSNDDEMK	3	>sp|O74762|RPN2_SCHPO 26S proteasome regulatory subunit rpn2 OS=Schizosaccharomyces pombe GN=rpn2 PE=1 SV=1(836);	138.0681
589	11.7437	0	0	0	0	0	0	0	-	-	-	-	-	-	0
592	11.7935	1920.9076	3	1920.9104	1.4878	0.0800	0.0800	0.0000	SPADWVADTIFAESDLGK	-1	>decoy_reverse_sp|O42931|PRS7_SCHPO Decoy of Reverse of 26S protease regulatory subunit 7 homolog OS=Schizosaccharomyces pombe GN=rpt1 PE=1 SV=2	-	-1	-	0
593	11.8013	1935.2135	4	1935.2104	-1.5790	0.4550	0.0500	0.0700	DRGKLVR	4	>decoy_reverse_sp|Q9Y7T8|PSB3_SCHPO Decoy of Reverse of Probable proteasome subunit beta type-3 OS=Schizosaccharomyces pombe GN=SPCC63.12c PE=2 SV=1(5);	KLARNILK	1	>decoy_reverse_sp|O94444|RPN10_SCHPO Decoy of Reverse of 26S proteasome regulatory subunit rpn10 OS=Schizosaccharomyces pombe GN=rpn10 PE=1 SV=1(114);	138.0681
595	11.8241	2052.9544	3	2052.9520	-1.1700	1.1800	0.7200	0.4450	KTTEEK	1	>sp|O74762|RPN2_SCHPO 26S proteasome regulatory subunit rpn2 OS=Schizosaccharomyces pombe GN=rpn2 PE=1 SV=1(848);	ASKGSNDDEMK	3	>sp|O74762|RPN2_SCHPO 26S proteasome regulatory subunit rpn2 OS=Schizosaccharomyces pombe GN=rpn2 PE=1 SV=1(836);	138.0681
596	11.8320	0	0	0	0	0	0	0	-	-	-	-	-	-	0
599	11.8811	2152.0158	4	2152.0218	2.7518	0.2900	0.1800	0.0000	NHASIDKM[15.99]KSLSEQYTER	-1	>sp|P41878|RPN11_SCHPO 26S proteasome regulatory subunit rpn11 OS=Schizosaccharomyces pombe GN=rpn11 PE=1 SV=2	-	-1	-	0
600	11.8889	0	0	0	0	0	0	0	-	-	-	-	-	-	0
601	11.8967	2152.0200	3	2152.0105	-4.4032	0.3950	0.2750	0.0900	NKPDER	2	>decoy_reverse_sp|Q10335|RPN7_SCHPO Decoy of Reverse of Probable 26S proteasome regulatory subunit rpn7 OS=Schizosaccharomyces pombe GN=rpn7 PE=2 SV=1(33);	YSNDKSIVNSM	5	>decoy_reverse_sp|P30655|PSB5_SCHPO Decoy of Reverse of Proteasome subunit beta type-5 OS=Schizosaccharomyces pombe GN=pts1 PE=2 SV=3(266);	138.0681
603	11.9191	0	0	0	0	0	0	0	-	-	-	-	-	-	0
604	11.9270	1303.6091	3	1303.6078	-1.0291	1.3300	1.3300	0.0000	AMEVDEKPTER	-1	>sp|O14126|PRS6A_SCHPO 26S protease regulatory subunit 6A OS=Schizosaccharomyces pombe GN=tbp1 PE=2 SV=1	-	-1	-	0
606	11.9487	1853.0659	3	1853.0621	-2.0615	0.3150	0.0200	0.0250	KDKPK	3	>sp|P36612|PRS4_SCHPO 26S protease regulatory subunit 4 homolog OS=Schizosaccharomyces pombe GN=mts2 PE=2 SV=1(28);	LISGKLDEAR	5	>sp|Q9US13|RPN9_SCHPO Probable 26S proteasome regulatory subunit rpn9 OS=Schizosaccharomyces pombe GN=rpn9 PE=2 SV=1(132);	138.0681
609	12.0002	0	0	0	0	0	0	0	-	-	-	-	-	-	0
610	12.0081	0	0	0	0	0	0	0	-	-	-	-	-	-	0
612	12.0306	0	0	0	0	0	0	0	-	-	-	-	-	-	0
613	12.0379	1923.1390	4	1923.1444	2.7943	1.0350	0.1200	0.3250	VADLKK	5	>sp|O74445|PRS10_SCHPO Probable 26S protease subunit rpt4 OS=Schizosaccharomyces pombe GN=rpt4 PE=2 SV=2(377);	FVKLGIDPPK	3	>sp|O42931|PRS7_SCHPO 26S protease regulatory subunit 7 homolog OS=Schizosaccharomyces pombe GN=rpt1 PE=1 SV=2(207);	138.0681
618	12.1409	2856.3438	4	2856.3614	6.1421	0.6500	0.2100	0.2400	MPFGNTHNK	1	>sp|P06732|KCRM_HUMAN Creatine kinase M-type OS=Homo sapiens GN=CKM PE=1 SV=2(1);	AVKPTDMEQFAFYK	14	>sp|O74894|PRS6B_SCHPO 26S protease regulatory subunit 6B homolog OS=Schizosaccharomyces pombe GN=rpt3 PE=2 SV=1(389);	138.0681
620	12.1637	1840.9914	3	1840.9894	-1.1059	1.6850	0.3500	0.4550	KINANEK	1	>sp|O74440|RPN8_SCHPO 26S proteasome regulatory subunit rpn8 OS=Schizosaccharomyces pombe GN=rpn8 PE=2 SV=1(91);	IKENQEK	2	>sp|O14126|PRS6A_SCHPO 26S protease regulatory subunit 6A OS=Schizosaccharomyces pombe GN=tbp1 PE=2 SV=1(72);	138.0681
623	12.2134	0	0	0	0	0	0	0	-	-	-	-	-	-	0
624	12.2213	2259.1484	4	2259.1416	-3.0239	0.9450	0.1050	0.2550	KNVPK	1	>sp|Q10329|PSA7_SCHPO Probable proteasome subunit alpha type-7 OS=Schizosaccharomyces pombe GN=SPBC106.16 PE=2 SV=1(49);	IDKEDMGSNDKASK	11	>decoy_reverse_sp|O74762|RPN2_SCHPO Decoy of Reverse of 26S proteasome regulatory subunit rpn2 OS=Schizosaccharomyces pombe GN=rpn2 PE=1 SV=1(130);	138.0681
626	12.2437	0	0	0	0	0	0	0	-	-	-	-	-	-	0
629	12.2927	0	0	0	0	0	0	0	-	-	-	-	-	-	0
631	12.3151	0	0	0	0	0	0	0	-	-	-	-	-	-	0
633	12.3372	1976.9751	4	1976.9843	4.6420	0.8400	0.0150	0.3750	FAASKEK	5	>decoy_reverse_sp|P50524|RPN12_SCHPO Decoy of Reverse of 26S proteasome regulatory subunit rpn12 OS=Schizosaccharomyces pombe GN=rpn12 PE=1 SV=1(225);	QSKYTYDR	3	>sp|Q09841|PSB7_SCHPO Probable proteasome subunit beta type-7 OS=Schizosaccharomyces pombe GN=SPAC23D3.07 PE=2 SV=1(236);	138.0681
635	12.3596	0	0	0	0	0	0	0	-	-	-	-	-	-	0
636	12.3675	0	0	0	0	0	0	0	-	-	-	-	-	-	0
637	12.3754	0	0	0	0	0	0	0	-	-	-	-	-	-	0
638	12.3832	0	0	0	0	0	0	0	-	-	-	-	-	-	0
645	12.5383	0	0	0	0	0	0	0	-	-	-	-	-	-	0
647	12.5612	0	0	0	0	0	0	0	-	-	-	-	-	-	0
648	12.5691	0	0	0	0	0	0	0	-	-	-	-	-	-	0
650	12.5917	0	0	0	0	0	0	0	-	-	-	-	-	-	0
651	12.5995	0	0	0	0	0	0	0	-	-	-	-	-	-	0
652	12.6074	1717.9944	3	1717.9800	-8.4139	0.4550	0.1350	0.2200	KLIR	1	>sp|O14250|PSA1_SCHPO Probable proteasome subunit alpha type-1 OS=Schizosaccharomyces pombe GN=SPAC6G10.04c PE=2 SV=1(62);	LCFDELKK	7	>sp|Q09720|PSB2_SCHPO Probable proteasome subunit beta type-2 OS=Schizosaccharomyces pombe GN=SPAC31A2.04c PE=2 SV=1(169);	138.0681
653	12.6150	0	0	0	0	0	0	0	-	-	-	-	-	-	0
656	12.6640	2087.0666	4	2087.0568	-4.7105	0.7850	0.0600	-0.0150	GTKR	3	>sp|O74440|RPN8_SCHPO 26S proteasome regulatory subunit rpn8 OS=Schizosaccharomyces pombe GN=rpn8 PE=2 SV=1(39);	EDCEAATDPLLKK	12	>sp|P87048|RPN1_SCHPO 26S proteasome regulatory subunit rpn1 OS=Schizosaccharomyces pombe GN=rpn1 PE=1 SV=2(293);	138.0681
657	12.6718	2192.0920	4	2192.1112	8.7638	0.3100	0.0250	0.1350	KSGFEK	1	>decoy_reverse_sp|Q9P7S2|RPN6_SCHPO Decoy of Reverse of Probable 26S proteasome regulatory subunit rpn6 OS=Schizosaccharomyces pombe GN=rpn6 PE=2 SV=1(324);	ATKQSKYTYDR	3	>sp|Q09841|PSB7_SCHPO Probable proteasome subunit beta type-7 OS=Schizosaccharomyces pombe GN=SPAC23D3.07 PE=2 SV=1(233);	138.0681
658	12.6797	1445.6798	3	1445.6786	-0.8398	0.9950	0.9950	0.0000	ILYATHDEENNK	-1	>sp|O59770|PSA3_SCHPO Probable proteasome subunit alpha type-3 OS=Schizosaccharomyces pombe GN=SPCC1795.04c PE=1 SV=1	-	-1	-	0
659	12.6871	2192.0943	3	2192.0861	-3.7525	0.2700	0.2700	0.0900	SQARGFDR	1	>sp|O94517|PSA6_SCHPO Probable proteasome subunit alpha type-6 OS=Schizosaccharomyces pombe GN=SPBC646.16 PE=2 SV=1(2);	GLGYPEDAIGK	1	>decoy_reverse_sp|P36612|PRS4_SCHPO Decoy of Reverse of 26S protease regulatory subunit 4 homolog OS=Schizosaccharomyces pombe GN=mts2 PE=2 SV=1(2);	138.0681
661	12.7095	2087.0699	3	2087.0646	-2.5309	0.9200	0.1850	0.2100	KINANEK	1	>sp|O74440|RPN8_SCHPO 26S proteasome regulatory subunit rpn8 OS=Schizosaccharomyces pombe GN=rpn8 PE=2 SV=1(91);	KATDDDRWK	1	>sp|Q9USQ9|PSB4_SCHPO Probable proteasome subunit beta type-4 OS=Schizosaccharomyces pombe GN=SPBC577.10 PE=2 SV=1(189);	138.0681
663	12.7316	0	0	0	0	0	0	0	-	-	-	-	-	-	0
666	12.7805	1323.6437	3	1323.6418	-1.3799	1.9350	1.5700	0.0000	RNAEELSSYQK	-1	>sp|O14250|PSA1_SCHPO Probable proteasome subunit alpha type-1 OS=Schizosaccharomyces pombe GN=SPAC6G10.04c PE=2 SV=1	-	-1	-	0
668	12.8026	0	0	0	0	0	0	0	-	-	-	-	-	-	0
670	12.8244	2087.0672	5	2087.0799	6.0956	0.6500	0.0500	0.1100	GSLEKNWK	5	>decoy_reverse_sp|Q10329|PSA7_SCHPO Decoy of Reverse of Probable proteasome subunit alpha type-7 OS=Schizosaccharomyces pombe GN=SPBC106.16 PE=2 SV=1(81);	NWKEGLSR	3	>sp|Q10329|PSA7_SCHPO Probable proteasome subunit alpha type-7 OS=Schizosaccharomyces pombe GN=SPBC106.16 PE=2 SV=1(179);	138.0681
672	12.8465	2180.0169	4	2180.0345	8.0393	0.6750	0.1350	0.0000	SDEINEVLNKYQETQRQS	-1	>sp|Q09682|PSA4_SCHPO Probable proteasome subunit alpha type-4 OS=Schizosaccharomyces pombe GN=SPAC13C5.01c PE=2 SV=1	-	-1	-	0
673	12.8544	1705.9225	3	1705.9258	1.9346	0.4050	0.1700	0.1950	EMKK	1	>decoy_reverse_sp|O94444|RPN10_SCHPO Decoy of Reverse of 26S proteasome regulatory subunit rpn10 OS=Schizosaccharomyces pombe GN=rpn10 PE=1 SV=1(2);	FDIMPRKK	7	>decoy_reverse_sp|Q09720|PSB2_SCHPO Decoy of Reverse of Probable proteasome subunit beta type-2 OS=Schizosaccharomyces pombe GN=SPAC31A2.04c PE=2 SV=1(25);	138.0681
674	12.8621	1621.8435	4	1621.8497	3.8504	1.0200	0.1250	0.3350	GVFK	1	>decoy_reverse_sp|Q9US13|RPN9_SCHPO Decoy of Reverse of Probable 26S proteasome regulatory subunit rpn9 OS=Schizosaccharomyces pombe GN=rpn9 PE=2 SV=1(2);	EDCKSLKR	7	>sp|O74894|PRS6B_SCHPO 26S protease regulatory subunit 6B homolog OS=Schizosaccharomyces pombe GN=rpt3 PE=2 SV=1(38);	138.0681
676	12.8836	0	0	0	0	0	0	0	-	-	-	-	-	-	0
677	12.8915	1819.0969	4	1819.0930	-2.1098	0.8600	0.0250	0.2850	VLKTK	3	>sp|P36612|PRS4_SCHPO 26S protease regulatory subunit 4 homolog OS=Schizosaccharomyces pombe GN=mts2 PE=2 SV=1(435);	KTVQYATKR	1	>decoy_reverse_sp|O94579|PSA2_SCHPO Decoy of Reverse of Probable proteasome subunit alpha type-2 OS=Schizosaccharomyces pombe GN=SPCC1442.06 PE=2 SV=1(148);	138.0681
680	12.9395	0	0	0	0	0	0	0	-	-	-	-	-	-	0
681	12.9475	2074.9936	3	2074.9961	1.2250	0.2750	0.0150	0.0450	TMGKNK	4	>sp|P41836|PRS8_SCHPO 26S protease regulatory subunit 8 homolog OS=Schizosaccharomyces pombe GN=let1 PE=2 SV=1(78);	MCSPSATLTHR	1	>sp|Q10335|RPN7_SCHPO Probable 26S proteasome regulatory subunit rpn7 OS=Schizosaccharomyces pombe GN=rpn7 PE=2 SV=1(1);	138.0681
681	12.9475	2074.9936	3	2075.0058	5.8922	0.2750	0.0150	0.0650	FPTDDDDK	1	>sp|P00761|TRYP_PIG Trypsin OS=Sus scrofa PE=1 SV=1(1);	DQKKDKPK	3	>sp|P36612|PRS4_SCHPO 26S protease regulatory subunit 4 homolog OS=Schizosaccharomyces pombe GN=mts2 PE=2 SV=1(25);	138.0681
682	12.9554	0	0	0	0	0	0	0	-	-	-	-	-	-	0
684	12.9772	1965.1653	4	1965.1482	-8.6660	0.4150	0.0350	0.1600	AIEGKIAR	5	>sp|P87048|RPN1_SCHPO 26S proteasome regulatory subunit rpn1 OS=Schizosaccharomyces pombe GN=rpn1 PE=1 SV=2(585);	QDRGKLVR	5	>decoy_reverse_sp|Q9Y7T8|PSB3_SCHPO Decoy of Reverse of Probable proteasome subunit beta type-3 OS=Schizosaccharomyces pombe GN=SPCC63.12c PE=2 SV=1(5);	138.0681
685	12.9851	2161.0315	3	2161.0399	3.8699	0.2250	0.0550	0.0250	SRSYDSR	1	>sp|Q09682|PSA4_SCHPO Probable proteasome subunit alpha type-4 OS=Schizosaccharomyces pombe GN=SPAC13C5.01c PE=2 SV=1(2);	NPKADPLDER	3	>sp|O74762|RPN2_SCHPO 26S proteasome regulatory subunit rpn2 OS=Schizosaccharomyces pombe GN=rpn2 PE=1 SV=1(130);	138.0681
686	12.9930	1930.9383	3	1930.9523	7.2268	0.5300	0.0900	0.1900	GVSKDEK	4	>sp|Q9P7S2|RPN6_SCHPO Probable 26S proteasome regulatory subunit rpn6 OS=Schizosaccharomyces pombe GN=rpn6 PE=2 SV=1(36);	DYYTKQSK	5	>decoy_reverse_sp|Q09841|PSB7_SCHPO Decoy of Reverse of Probable proteasome subunit beta type-7 OS=Schizosaccharomyces pombe GN=SPAC23D3.07 PE=2 SV=1(32);	138.0681
688	13.0148	2161.0305	4	2161.0257	-2.2353	0.4350	0.1550	0.0600	MSGYDR	1	>sp|Q10329|PSA7_SCHPO Probable proteasome subunit alpha type-7 OS=Schizosaccharomyces pombe GN=SPBC106.16 PE=2 SV=1(1);	IMKLCFDELK	3	>sp|Q09720|PSB2_SCHPO Probable proteasome subunit beta type-2 OS=Schizosaccharomyces pombe GN=SPAC31A2.04c PE=2 SV=1(162);	138.0681
689	13.0227	2101.0144	4	2101.0223	3.7749	0.7400	0.0850	0.0700	AVEKLMSR	4	>decoy_reverse_sp|O14250|PSA1_SCHPO Decoy of Reverse of Probable proteasome subunit alpha type-1 OS=Schizosaccharomyces pombe GN=SPAC6G10.04c PE=2 SV=1(162);	DEEWPPKM	7	>decoy_reverse_sp|O42931|PRS7_SCHPO Decoy of Reverse of 26S protease regulatory subunit 7 homolog OS=Schizosaccharomyces pombe GN=rpt1 PE=1 SV=2(437);	138.0681
690	13.0306	0	0	0	0	0	0	0	-	-	-	-	-	-	0
691	13.0385	1807.0221	3	1807.0277	3.0955	0.4250	0.0600	0.1950	KYDK	1	>sp|O74445|PRS10_SCHPO Probable 26S protease subunit rpt4 OS=Schizosaccharomyces pombe GN=rpt4 PE=2 SV=2(38);	TMGKNKVLVK	6	>sp|P41836|PRS8_SCHPO 26S protease regulatory subunit 8 homolog OS=Schizosaccharomyces pombe GN=let1 PE=2 SV=1(80);	138.0681
693	13.0601	0	0	0	0	0	0	0	-	-	-	-	-	-	0
695	13.0813	2101.0188	3	2101.0261	3.4939	1.0050	0.2900	0.5000	TKDSLEAR	2	>sp|O74762|RPN2_SCHPO 26S proteasome regulatory subunit rpn2 OS=Schizosaccharomyces pombe GN=rpn2 PE=1 SV=1(337);	MPFGNTHNK	1	>sp|P06732|KCRM_HUMAN Creatine kinase M-type OS=Homo sapiens GN=CKM PE=1 SV=2(1);	138.0681
696	13.0891	1965.1646	3	1965.1622	-1.2643	0.2550	0.0350	0.1150	LLVKDR	4	>sp|Q9UUB6|UBLH2_SCHPO Ubiquitin carboxyl-terminal hydrolase 2 OS=Schizosaccharomyces pombe GN=uch2 PE=1 SV=1(275);	DAVVLGVEKR	9	>sp|Q9UT97|PSA5_SCHPO Probable proteasome subunit alpha type-5 OS=Schizosaccharomyces pombe GN=SPAC323.02c PE=1 SV=1(52);	138.0681
698	13.1106	0	0	0	0	0	0	0	-	-	-	-	-	-	0
699	13.1185	0	0	0	0	0	0	0	-	-	-	-	-	-	0
700	13.1257	0	0	0	0	0	0	0	-	-	-	-	-	-	0
702	13.1469	0	0	0	0	0	0	0	-	-	-	-	-	-	0
703	13.1545	2552.5777	4	2552.5529	-9.7398	0.2800	0.1750	0.0550	KPRRLLK	1	>sp|Q9UQY2|PSB1_SCHPO Probable proteasome subunit beta type-1 OS=Schizosaccharomyces pombe GN=pam1 PE=2 SV=1(173);	SGFEKIDLTRIVK	5	>decoy_reverse_sp|Q9P7S2|RPN6_SCHPO Decoy of Reverse of Probable 26S proteasome regulatory subunit rpn6 OS=Schizosaccharomyces pombe GN=rpn6 PE=2 SV=1(329);	138.0681
704	13.1624	0	0	0	0	0	0	0	-	-	-	-	-	-	0
706	13.1831	0	0	0	0	0	0	0	-	-	-	-	-	-	0
707	13.1908	2101.0159	5	2101.0084	-3.5797	1.1000	0.1250	0.3750	KANWCDK	1	>decoy_reverse_sp|P50524|RPN12_SCHPO Decoy of Reverse of 26S proteasome regulatory subunit rpn12 OS=Schizosaccharomyces pombe GN=rpn12 PE=1 SV=1(249);	MKSDINAHK	2	>decoy_reverse_sp|P41878|RPN11_SCHPO Decoy of Reverse of 26S proteasome regulatory subunit rpn11 OS=Schizosaccharomyces pombe GN=rpn11 PE=1 SV=2(63);	138.0681
708	13.1988	0	0	0	0	0	0	0	-	-	-	-	-	-	0
709	13.2066	0	0	0	0	0	0	0	-	-	-	-	-	-	0
710	13.2145	1953.0902	4	1953.0782	-6.1412	1.2150	0.3100	0.1800	KEEPK	1	>sp|O74762|RPN2_SCHPO 26S proteasome regulatory subunit rpn2 OS=Schizosaccharomyces pombe GN=rpn2 PE=1 SV=1(876);	SVQPTAKTVQK	7	>sp|O74762|RPN2_SCHPO 26S proteasome regulatory subunit rpn2 OS=Schizosaccharomyces pombe GN=rpn2 PE=1 SV=1(806);	138.0681
712	13.2354	0	0	0	0	0	0	0	-	-	-	-	-	-	0
713	13.2433	0	0	0	0	0	0	0	-	-	-	-	-	-	0
714	13.2511	0	0	0	0	0	0	0	-	-	-	-	-	-	0
715	13.2591	0	0	0	0	0	0	0	-	-	-	-	-	-	0
716	13.2664	0	0	0	0	0	0	0	-	-	-	-	-	-	0
718	13.2866	0	0	0	0	0	0	0	-	-	-	-	-	-	0
719	13.2930	0	0	0	0	0	0	0	-	-	-	-	-	-	0
720	13.3009	0	0	0	0	0	0	0	-	-	-	-	-	-	0
722	13.3194	0	0	0	0	0	0	0	-	-	-	-	-	-	0
723	13.3242	0	0	0	0	0	0	0	-	-	-	-	-	-	0
724	13.3304	0	0	0	0	0	0	0	-	-	-	-	-	-	0
725	13.3383	0	0	0	0	0	0	0	-	-	-	-	-	-	0
726	13.3463	0	0	0	0	0	0	0	-	-	-	-	-	-	0
728	13.3631	0	0	0	0	0	0	0	-	-	-	-	-	-	0
729	13.3711	0	0	0	0	0	0	0	-	-	-	-	-	-	0
730	13.3790	0	0	0	0	0	0	0	-	-	-	-	-	-	0
731	13.3870	0	0	0	0	0	0	0	-	-	-	-	-	-	0
732	13.3940	0	0	0	0	0	0	0	-	-	-	-	-	-	0
734	13.4097	0	0	0	0	0	0	0	-	-	-	-	-	-	0
735	13.4177	0	0	0	0	0	0	0	-	-	-	-	-	-	0
736	13.4256	0	0	0	0	0	0	0	-	-	-	-	-	-	0
737	13.4334	0	0	0	0	0	0	0	-	-	-	-	-	-	0
738	13.4413	0	0	0	0	0	0	0	-	-	-	-	-	-	0
740	13.4581	0	0	0	0	0	0	0	-	-	-	-	-	-	0
741	13.4639	0	0	0	0	0	0	0	-	-	-	-	-	-	0
742	13.4718	0	0	0	0	0	0	0	-	-	-	-	-	-	0
743	13.4792	0	0	0	0	0	0	0	-	-	-	-	-	-	0
745	13.4955	0	0	0	0	0	0	0	-	-	-	-	-	-	0
746	13.5034	0	0	0	0	0	0	0	-	-	-	-	-	-	0
747	13.5113	0	0	0	0	0	0	0	-	-	-	-	-	-	0
749	13.5283	0	0	0	0	0	0	0	-	-	-	-	-	-	0
750	13.5358	0	0	0	0	0	0	0	-	-	-	-	-	-	0
751	13.5438	1652.8743	3	1652.8773	1.7970	0.3200	0.0400	0.1450	GAFKV	4	>sp|Q10335|RPN7_SCHPO Probable 26S proteasome regulatory subunit rpn7 OS=Schizosaccharomyces pombe GN=rpn7 PE=2 SV=1(408);	YKEDTALR	2	>decoy_reverse_sp|O74445|PRS10_SCHPO Decoy of Reverse of Probable 26S protease subunit rpt4 OS=Schizosaccharomyces pombe GN=rpt4 PE=2 SV=2(379);	138.0681
752	13.5514	1621.8425	4	1621.8497	4.4117	0.9100	0.1800	0.3550	GVFK	1	>decoy_reverse_sp|Q9US13|RPN9_SCHPO Decoy of Reverse of Probable 26S proteasome regulatory subunit rpn9 OS=Schizosaccharomyces pombe GN=rpn9 PE=2 SV=1(2);	EDCKSLKR	7	>sp|O74894|PRS6B_SCHPO 26S protease regulatory subunit 6B homolog OS=Schizosaccharomyces pombe GN=rpt3 PE=2 SV=1(38);	138.0681
753	13.5589	0	0	0	0	0	0	0	-	-	-	-	-	-	0
755	13.5765	0	0	0	0	0	0	0	-	-	-	-	-	-	0
756	13.5845	0	0	0	0	0	0	0	-	-	-	-	-	-	0
758	13.6023	2003.1198	5	2003.1099	-4.9020	0.9000	0.0400	0.3400	KEKWIAK	3	>decoy_reverse_sp|Q9P7S2|RPN6_SCHPO Decoy of Reverse of Probable 26S proteasome regulatory subunit rpn6 OS=Schizosaccharomyces pombe GN=rpn6 PE=2 SV=1(305);	MVCKIWK	4	>sp|Q09682|PSA4_SCHPO Probable proteasome subunit alpha type-4 OS=Schizosaccharomyces pombe GN=SPAC13C5.01c PE=2 SV=1(227);	138.0681
759	13.6102	2003.1191	3	2003.1010	-9.0351	0.2550	0.0150	-0.0350	KNRLK	1	>sp|Q10335|RPN7_SCHPO Probable 26S proteasome regulatory subunit rpn7 OS=Schizosaccharomyces pombe GN=rpn7 PE=2 SV=1(188);	TNSTDEKGTKK	10	>decoy_reverse_sp|P87048|RPN1_SCHPO Decoy of Reverse of 26S proteasome regulatory subunit rpn1 OS=Schizosaccharomyces pombe GN=rpn1 PE=1 SV=2(871);	138.0681
760	13.6181	1564.8228	4	1564.8282	3.4956	0.8450	0.1150	0.1350	NKVLVK	2	>sp|P41836|PRS8_SCHPO 26S protease regulatory subunit 8 homolog OS=Schizosaccharomyces pombe GN=let1 PE=2 SV=1(80);	MSGYDR	1	>sp|Q10329|PSA7_SCHPO Probable proteasome subunit alpha type-7 OS=Schizosaccharomyces pombe GN=SPBC106.16 PE=2 SV=1(1);	138.0681
761	13.6256	2056.0311	4	2056.0224	-4.1900	1.0200	0.1500	0.1800	AQEEVKR	6	>sp|O74894|PRS6B_SCHPO 26S protease regulatory subunit 6B homolog OS=Schizosaccharomyces pombe GN=rpt3 PE=2 SV=1(49);	QSKYTYDR	3	>sp|Q09841|PSB7_SCHPO Probable proteasome subunit beta type-7 OS=Schizosaccharomyces pombe GN=SPAC23D3.07 PE=2 SV=1(236);	138.0681
762	13.6335	1564.8212	3	1564.8105	-6.8263	0.5350	0.0300	0.1350	GVFK	1	>decoy_reverse_sp|Q9US13|RPN9_SCHPO Decoy of Reverse of Probable 26S proteasome regulatory subunit rpn9 OS=Schizosaccharomyces pombe GN=rpn9 PE=2 SV=1(2);	MMGINERK	1	>sp|Q09841|PSB7_SCHPO Probable proteasome subunit beta type-7 OS=Schizosaccharomyces pombe GN=SPAC23D3.07 PE=2 SV=1(1);	138.0681
764	13.6517	2003.1180	4	2003.1302	6.0778	0.5150	0.0950	0.0600	TFLEKR	5	>sp|O94579|PSA2_SCHPO Probable proteasome subunit alpha type-2 OS=Schizosaccharomyces pombe GN=SPCC1442.06 PE=2 SV=1(176);	GIDLKSIAEK	5	>sp|P41836|PRS8_SCHPO 26S protease regulatory subunit 8 homolog OS=Schizosaccharomyces pombe GN=let1 PE=2 SV=1(342);	138.0681
765	13.6585	0	0	0	0	0	0	0	-	-	-	-	-	-	0
766	13.6664	1932.0801	4	1932.0679	-6.2811	0.6700	0.1200	0.1950	ENKIQR	3	>sp|O94444|RPN10_SCHPO 26S proteasome regulatory subunit rpn10 OS=Schizosaccharomyces pombe GN=rpn10 PE=1 SV=1(104);	SSKVYISPK	3	>decoy_reverse_sp|O74440|RPN8_SCHPO Decoy of Reverse of 26S proteasome regulatory subunit rpn8 OS=Schizosaccharomyces pombe GN=rpn8 PE=2 SV=1(168);	138.0681
768	13.6850	2108.1408	4	2108.1550	6.7396	0.6800	0.2450	0.0450	LIKK	3	>decoy_reverse_sp|O14250|PSA1_SCHPO Decoy of Reverse of Probable proteasome subunit alpha type-1 OS=Schizosaccharomyces pombe GN=SPAC6G10.04c PE=2 SV=1(211);	MSERDTALEKYK	10	>sp|O74445|PRS10_SCHPO Probable 26S protease subunit rpt4 OS=Schizosaccharomyces pombe GN=rpt4 PE=2 SV=2(10);	138.0681
769	13.6929	2108.1458	3	2108.1485	1.2581	0.1950	0.0850	0.0650	MFR	1	>sp|O14250|PSA1_SCHPO Probable proteasome subunit alpha type-1 OS=Schizosaccharomyces pombe GN=SPAC6G10.04c PE=2 SV=1(1);	TGIATMLTRGEIKK	13	>decoy_reverse_sp|O43063|PSB6_SCHPO Decoy of Reverse of Probable proteasome subunit beta type-6 OS=Schizosaccharomyces pombe GN=SPBC4C3.10c PE=2 SV=1(209);	138.0681
770	13.7008	0	0	0	0	0	0	0	-	-	-	-	-	-	0
771	13.7087	1621.8424	3	1621.8423	-0.0321	0.6100	0.0050	0.2000	KDKPK	1	>sp|P36612|PRS4_SCHPO 26S protease regulatory subunit 4 homolog OS=Schizosaccharomyces pombe GN=mts2 PE=2 SV=1(26);	SRSYDSR	1	>sp|Q09682|PSA4_SCHPO Probable proteasome subunit alpha type-4 OS=Schizosaccharomyces pombe GN=SPAC13C5.01c PE=2 SV=1(2);	138.0681
772	13.7163	1932.0835	3	1932.0720	-5.9812	0.6300	0.1300	0.2150	YFATLQK	1	>decoy_reverse_sp|O14126|PRS6A_SCHPO Decoy of Reverse of 26S protease regulatory subunit 6A OS=Schizosaccharomyces pombe GN=tbp1 PE=2 SV=1(1);	EKSLLAHK	2	>decoy_reverse_sp|P06732|KCRM_HUMAN Decoy of Reverse of Creatine kinase M-type OS=Homo sapiens GN=CKM PE=1 SV=2(78);	138.0681
774	13.7350	0	0	0	0	0	0	0	-	-	-	-	-	-	0
775	13.7427	0	0	0	0	0	0	0	-	-	-	-	-	-	0
776	13.7506	0	0	0	0	0	0	0	-	-	-	-	-	-	0
777	13.7585	1804.0218	3	1804.0318	5.5429	0.1800	0.0350	0.0550	KDKPK	3	>sp|P36612|PRS4_SCHPO 26S protease regulatory subunit 4 homolog OS=Schizosaccharomyces pombe GN=mts2 PE=2 SV=1(28);	IQKENRHK	3	>decoy_reverse_sp|O94444|RPN10_SCHPO Decoy of Reverse of 26S proteasome regulatory subunit rpn10 OS=Schizosaccharomyces pombe GN=rpn10 PE=1 SV=1(140);	138.0681
778	13.7662	1669.8461	3	1669.8385	-4.5465	0.2450	0.1350	0.1200	MTDK	1	>sp|O94579|PSA2_SCHPO Probable proteasome subunit alpha type-2 OS=Schizosaccharomyces pombe GN=SPCC1442.06 PE=2 SV=1(1);	EISYPFKR	7	>decoy_reverse_sp|O74894|PRS6B_SCHPO Decoy of Reverse of 26S protease regulatory subunit 6B homolog OS=Schizosaccharomyces pombe GN=rpt3 PE=2 SV=1(91);	138.0681
780	13.7846	0	0	0	0	0	0	0	-	-	-	-	-	-	0
781	13.7923	0	0	0	0	0	0	0	-	-	-	-	-	-	0
782	13.7998	1546.8133	4	1546.8136	0.2361	0.6350	0.0250	0.0000	DGSSGGTIRMVILNK	-1	>sp|O43063|PSB6_SCHPO Probable proteasome subunit beta type-6 OS=Schizosaccharomyces pombe GN=SPBC4C3.10c PE=2 SV=1	-	-1	-	0
783	13.8073	0	0	0	0	0	0	0	-	-	-	-	-	-	0
784	13.8152	2634.2478	4	2634.2450	-1.0474	0.3800	0.1300	-0.0300	KNEEK	1	>sp|Q10335|RPN7_SCHPO Probable 26S proteasome regulatory subunit rpn7 OS=Schizosaccharomyces pombe GN=rpn7 PE=2 SV=1(87);	MCSPSATLTHRTMTEK	1	>sp|Q10335|RPN7_SCHPO Probable 26S proteasome regulatory subunit rpn7 OS=Schizosaccharomyces pombe GN=rpn7 PE=2 SV=1(1);	138.0681
786	13.8340	3483.8733	6	3483.8870	3.9303	0.8950	0.1000	0.2000	SLALTKK	6	>decoy_reverse_sp|Q9UUB6|UBLH2_SCHPO Decoy of Reverse of Ubiquitin carboxyl-terminal hydrolase 2 OS=Schizosaccharomyces pombe GN=uch2 PE=1 SV=1(78);	NKPDERFNTGVVNVRVLIDCNK	2	>decoy_reverse_sp|Q10335|RPN7_SCHPO Decoy of Reverse of Probable 26S proteasome regulatory subunit rpn7 OS=Schizosaccharomyces pombe GN=rpn7 PE=2 SV=1(33);	138.0681
787	13.8418	0	0	0	0	0	0	0	-	-	-	-	-	-	0
788	13.8494	1596.8091	3	1596.8181	5.5881	0.5050	0.2050	0.0700	MTDK	1	>sp|O94579|PSA2_SCHPO Probable proteasome subunit alpha type-2 OS=Schizosaccharomyces pombe GN=SPCC1442.06 PE=2 SV=1(1);	TVQYATKR	7	>decoy_reverse_sp|O94579|PSA2_SCHPO Decoy of Reverse of Probable proteasome subunit alpha type-2 OS=Schizosaccharomyces pombe GN=SPCC1442.06 PE=2 SV=1(155);	138.0681
789	13.8569	1991.0454	3	1991.0323	-6.5708	0.8300	0.1450	0.1600	QYSAKAK	5	>decoy_reverse_sp|Q9UUB6|UBLH2_SCHPO Decoy of Reverse of Ubiquitin carboxyl-terminal hydrolase 2 OS=Schizosaccharomyces pombe GN=uch2 PE=1 SV=1(8);	GSDAAPQASKK	10	>decoy_reverse_sp|P36612|PRS4_SCHPO Decoy of Reverse of 26S protease regulatory subunit 4 homolog OS=Schizosaccharomyces pombe GN=mts2 PE=2 SV=1(404);	138.0681
791	13.8751	1991.0431	4	1991.0588	7.8602	0.4600	0.0300	0.0150	KSGR	1	>sp|Q10329|PSA7_SCHPO Probable proteasome subunit alpha type-7 OS=Schizosaccharomyces pombe GN=SPBC106.16 PE=2 SV=1(244);	NWKEEYLRAAK	3	>decoy_reverse_sp|Q10329|PSA7_SCHPO Decoy of Reverse of Probable proteasome subunit alpha type-7 OS=Schizosaccharomyces pombe GN=SPBC106.16 PE=2 SV=1(84);	138.0681
792	13.8818	1588.7779	3	1588.7692	-5.4741	0.3050	0.0150	0.1250	ESLQR	1	>sp|P41878|RPN11_SCHPO 26S proteasome regulatory subunit rpn11 OS=Schizosaccharomyces pombe GN=rpn11 PE=1 SV=2(2);	KATDDDR	1	>sp|Q9USQ9|PSB4_SCHPO Probable proteasome subunit beta type-4 OS=Schizosaccharomyces pombe GN=SPBC577.10 PE=2 SV=1(189);	138.0681
793	13.8893	0	0	0	0	0	0	0	-	-	-	-	-	-	0
794	13.8968	1507.7520	4	1507.7374	-9.6966	0.9100	0.0750	0.3900	QEMK	1	>decoy_reverse_sp|O94444|RPN10_SCHPO Decoy of Reverse of 26S proteasome regulatory subunit rpn10 OS=Schizosaccharomyces pombe GN=rpn10 PE=1 SV=1(1);	TMTEKAR	5	>sp|Q10335|RPN7_SCHPO Probable 26S proteasome regulatory subunit rpn7 OS=Schizosaccharomyces pombe GN=rpn7 PE=2 SV=1(16);	138.0681
795	13.9043	1261.6777	3	1261.6700	-6.1612	0.7200	0.0950	0.1150	EMKK	1	>decoy_reverse_sp|O94444|RPN10_SCHPO Decoy of Reverse of 26S proteasome regulatory subunit rpn10 OS=Schizosaccharomyces pombe GN=rpn10 PE=1 SV=1(2);	ASKER	3	>decoy_reverse_sp|O74762|RPN2_SCHPO Decoy of Reverse of 26S proteasome regulatory subunit rpn2 OS=Schizosaccharomyces pombe GN=rpn2 PE=1 SV=1(133);	138.0681
797	13.9216	0	0	0	0	0	0	0	-	-	-	-	-	-	0
798	13.9292	2096.0699	3	2096.0492	-9.8369	0.2600	0.0200	0.0400	ETTEKK	5	>decoy_reverse_sp|O74762|RPN2_SCHPO Decoy of Reverse of 26S proteasome regulatory subunit rpn2 OS=Schizosaccharomyces pombe GN=rpn2 PE=1 SV=1(118);	DTTKNKMVCK	4	>sp|Q09682|PSA4_SCHPO Probable proteasome subunit alpha type-4 OS=Schizosaccharomyces pombe GN=SPAC13C5.01c PE=2 SV=1(221);	138.0681
799	13.9372	0	0	0	0	0	0	0	-	-	-	-	-	-	0
800	13.9447	1418.7153	3	1418.7266	7.9269	0.3550	0.1700	-0.0150	SGYDR	1	>sp|Q10329|PSA7_SCHPO Probable proteasome subunit alpha type-7 OS=Schizosaccharomyces pombe GN=SPBC106.16 PE=2 SV=1(2);	ERKPR	3	>sp|Q9UQY2|PSB1_SCHPO Probable proteasome subunit beta type-1 OS=Schizosaccharomyces pombe GN=pam1 PE=2 SV=1(173);	138.0681
801	13.9521	1546.8106	3	1546.8136	1.9458	0.4300	0.1900	0.0000	DGSSGGTIRMVILNK	-1	>sp|O43063|PSB6_SCHPO Probable proteasome subunit beta type-6 OS=Schizosaccharomyces pombe GN=SPBC4C3.10c PE=2 SV=1	-	-1	-	0
803	13.9695	0	0	0	0	0	0	0	-	-	-	-	-	-	0
804	13.9774	1991.0425	5	1991.0356	-3.4544	1.3150	0.1900	0.2900	KKSGR	2	>sp|Q10329|PSA7_SCHPO Probable proteasome subunit alpha type-7 OS=Schizosaccharomyces pombe GN=SPBC106.16 PE=2 SV=1(244);	ETIDNAETMKK	10	>decoy_reverse_sp|P87048|RPN1_SCHPO Decoy of Reverse of 26S proteasome regulatory subunit rpn1 OS=Schizosaccharomyces pombe GN=rpn1 PE=1 SV=2(10);	138.0681
805	13.9853	1920.0081	3	1920.0064	-0.9051	0.7250	0.3000	0.3600	KAFGR	1	>decoy_reverse_sp|Q10335|RPN7_SCHPO Decoy of Reverse of Probable 26S proteasome regulatory subunit rpn7 OS=Schizosaccharomyces pombe GN=rpn7 PE=2 SV=1(2);	SPTGQITSTSAR	1	>decoy_reverse_sp|Q10329|PSA7_SCHPO Decoy of Reverse of Probable proteasome subunit alpha type-7 OS=Schizosaccharomyces pombe GN=SPBC106.16 PE=2 SV=1(2);	138.0681
806	13.9931	1974.0182	4	1974.0091	-4.5983	0.5050	0.0450	0.2050	KVIAR	1	>sp|O42897|RPN3_SCHPO Probable 26S proteasome regulatory subunit rpn3 OS=Schizosaccharomyces pombe GN=rpn3 PE=2 SV=2(152);	IDKEDMGSNDK	3	>decoy_reverse_sp|O74762|RPN2_SCHPO Decoy of Reverse of 26S proteasome regulatory subunit rpn2 OS=Schizosaccharomyces pombe GN=rpn2 PE=1 SV=1(122);	138.0681
807	14.0010	1902.9817	3	1902.9767	-2.6127	0.6650	0.2550	0.0600	EMKK	3	>decoy_reverse_sp|O94444|RPN10_SCHPO Decoy of Reverse of 26S proteasome regulatory subunit rpn10 OS=Schizosaccharomyces pombe GN=rpn10 PE=1 SV=1(4);	QVKNRDCVGR	3	>decoy_reverse_sp|O42931|PRS7_SCHPO Decoy of Reverse of 26S protease regulatory subunit 7 homolog OS=Schizosaccharomyces pombe GN=rpt1 PE=1 SV=2(289);	138.0681
809	14.0190	1791.9480	3	1791.9617	7.6670	0.4900	0.1350	0.0850	KGEK	1	>decoy_reverse_sp|Q9UTM3|RPN5_SCHPO Decoy of Reverse of 26S proteasome regulatory subunit rpn5 OS=Schizosaccharomyces pombe GN=rpn5a PE=1 SV=1(113);	KGYQTIELDK	1	>decoy_reverse_sp|O74445|PRS10_SCHPO Decoy of Reverse of Probable 26S protease subunit rpt4 OS=Schizosaccharomyces pombe GN=rpt4 PE=2 SV=2(2);	138.0681
810	14.0255	2043.9582	4	2043.9717	6.5945	0.2000	0.1150	0.0650	NEEKK	4	>decoy_reverse_sp|Q10335|RPN7_SCHPO Decoy of Reverse of Probable 26S proteasome regulatory subunit rpn7 OS=Schizosaccharomyces pombe GN=rpn7 PE=2 SV=1(323);	MCSPSATLTHR	1	>sp|Q10335|RPN7_SCHPO Probable 26S proteasome regulatory subunit rpn7 OS=Schizosaccharomyces pombe GN=rpn7 PE=2 SV=1(1);	138.0681
811	14.0334	1920.0076	4	1920.0026	-2.6486	0.5250	0.0700	0.2150	MSER	1	>sp|O74445|PRS10_SCHPO Probable 26S protease subunit rpt4 OS=Schizosaccharomyces pombe GN=rpt4 PE=2 SV=2(1);	VVKVDAQDFLK	3	>decoy_reverse_sp|O42931|PRS7_SCHPO Decoy of Reverse of 26S protease regulatory subunit 7 homolog OS=Schizosaccharomyces pombe GN=rpt1 PE=1 SV=2(20);	138.0681
812	14.0412	0	0	0	0	0	0	0	-	-	-	-	-	-	0
813	14.0491	2043.9598	3	2043.9571	-1.3226	0.4750	0.2100	0.1500	FMTR	1	>sp|Q9UT97|PSA5_SCHPO Probable proteasome subunit alpha type-5 OS=Schizosaccharomyces pombe GN=SPAC323.02c PE=1 SV=1(2);	NSTEEIDLYNR	1	>sp|O74894|PRS6B_SCHPO 26S protease regulatory subunit 6B homolog OS=Schizosaccharomyces pombe GN=rpt3 PE=2 SV=1(2);	138.0681
815	14.0679	2096.0664	4	2096.0789	5.9387	0.3150	0.0750	0.0950	ASKER	3	>decoy_reverse_sp|O74762|RPN2_SCHPO Decoy of Reverse of 26S proteasome regulatory subunit rpn2 OS=Schizosaccharomyces pombe GN=rpn2 PE=1 SV=1(133);	ESQLVDKFFEK	7	>decoy_reverse_sp|Q9UTM3|RPN5_SCHPO Decoy of Reverse of 26S proteasome regulatory subunit rpn5 OS=Schizosaccharomyces pombe GN=rpn5a PE=1 SV=1(240);	138.0681
816	14.0758	1263.6580	3	1263.6571	-0.7561	0.6800	0.6800	0.1650	QVKR	3	>decoy_reverse_sp|Q10329|PSA7_SCHPO Decoy of Reverse of Probable proteasome subunit alpha type-7 OS=Schizosaccharomyces pombe GN=SPBC106.16 PE=2 SV=1(211);	SGYDR	1	>sp|Q10329|PSA7_SCHPO Probable proteasome subunit alpha type-7 OS=Schizosaccharomyces pombe GN=SPBC106.16 PE=2 SV=1(2);	138.0681
817	14.0829	1451.7365	3	1451.7442	5.2855	0.3900	0.0700	-0.0150	MSER	1	>sp|O74445|PRS10_SCHPO Probable 26S protease subunit rpt4 OS=Schizosaccharomyces pombe GN=rpt4 PE=2 SV=2(1);	TFLEKR	5	>sp|O94579|PSA2_SCHPO Probable proteasome subunit alpha type-2 OS=Schizosaccharomyces pombe GN=SPCC1442.06 PE=2 SV=1(176);	138.0681
818	14.0903	0	0	0	0	0	0	0	-	-	-	-	-	-	0
819	14.0978	0	0	0	0	0	0	0	-	-	-	-	-	-	0
821	14.1172	1564.8230	4	1564.8170	-3.8621	0.8700	0.0450	0.3050	VGVFK	1	>decoy_reverse_sp|Q9US13|RPN9_SCHPO Decoy of Reverse of Probable 26S proteasome regulatory subunit rpn9 OS=Schizosaccharomyces pombe GN=rpn9 PE=2 SV=1(1);	EDCKSLK	4	>sp|O74894|PRS6B_SCHPO 26S protease regulatory subunit 6B homolog OS=Schizosaccharomyces pombe GN=rpt3 PE=2 SV=1(35);	138.0681
822	14.1221	1564.8215	3	1564.8105	-7.0409	0.6200	0.0450	0.1650	GVFK	1	>decoy_reverse_sp|Q9US13|RPN9_SCHPO Decoy of Reverse of Probable 26S proteasome regulatory subunit rpn9 OS=Schizosaccharomyces pombe GN=rpn9 PE=2 SV=1(2);	MMGINERK	1	>sp|Q09841|PSB7_SCHPO Probable proteasome subunit beta type-7 OS=Schizosaccharomyces pombe GN=SPAC23D3.07 PE=2 SV=1(1);	138.0681
823	14.1278	0	0	0	0	0	0	0	-	-	-	-	-	-	0
826	14.1655	0	0	0	0	0	0	0	-	-	-	-	-	-	0
827	14.1734	1350.6886	3	1350.6965	5.8679	0.5250	0.0650	0.1950	MFR	1	>sp|O14250|PSA1_SCHPO Probable proteasome subunit alpha type-1 OS=Schizosaccharomyces pombe GN=SPAC6G10.04c PE=2 SV=1(1);	DKKDQK	3	>decoy_reverse_sp|P36612|PRS4_SCHPO Decoy of Reverse of 26S protease regulatory subunit 4 homolog OS=Schizosaccharomyces pombe GN=mts2 PE=2 SV=1(424);	138.0681
829	14.1931	0	0	0	0	0	0	0	-	-	-	-	-	-	0
830	14.2010	2048.0657	4	2048.0789	6.4366	0.6850	0.1250	0.3350	IDDQR	1	>sp|O42897|RPN3_SCHPO Probable 26S proteasome regulatory subunit rpn3 OS=Schizosaccharomyces pombe GN=rpn3 PE=2 SV=2(2);	TLIDKFSGEKK	10	>sp|Q9P7S2|RPN6_SCHPO Probable 26S proteasome regulatory subunit rpn6 OS=Schizosaccharomyces pombe GN=rpn6 PE=2 SV=1(98);	138.0681
831	14.2090	0	0	0	0	0	0	0	-	-	-	-	-	-	0
833	14.2289	1636.8539	4	1636.8532	-0.4369	0.7350	0.1100	0.1350	GTKR	3	>sp|O74440|RPN8_SCHPO 26S proteasome regulatory subunit rpn8 OS=Schizosaccharomyces pombe GN=rpn8 PE=2 SV=1(39);	SRQETQYK	1	>decoy_reverse_sp|Q09682|PSA4_SCHPO Decoy of Reverse of Probable proteasome subunit alpha type-4 OS=Schizosaccharomyces pombe GN=SPAC13C5.01c PE=2 SV=1(2);	138.0681
835	14.2493	0	0	0	0	0	0	0	-	-	-	-	-	-	0
836	14.2572	0	0	0	0	0	0	0	-	-	-	-	-	-	0
837	14.2651	0	0	0	0	0	0	0	-	-	-	-	-	-	0
838	14.2730	0	0	0	0	0	0	0	-	-	-	-	-	-	0
839	14.2805	0	0	0	0	0	0	0	-	-	-	-	-	-	0
841	14.3022	0	0	0	0	0	0	0	-	-	-	-	-	-	0
842	14.3100	1595.8882	3	1595.8882	0.0238	0.4650	0.0400	0.0950	GEIKK	4	>decoy_reverse_sp|O43063|PSB6_SCHPO Decoy of Reverse of Probable proteasome subunit beta type-6 OS=Schizosaccharomyces pombe GN=SPBC4C3.10c PE=2 SV=1(209);	LKPQDER	2	>sp|P36612|PRS4_SCHPO 26S protease regulatory subunit 4 homolog OS=Schizosaccharomyces pombe GN=mts2 PE=2 SV=1(93);	138.0681
844	14.3318	0	0	0	0	0	0	0	-	-	-	-	-	-	0
846	14.3539	0	0	0	0	0	0	0	-	-	-	-	-	-	0
847	14.3618	3280.4385	4	3280.4274	-3.3788	0.2600	0.0400	0.0900	AQEEVKR	6	>sp|O74894|PRS6B_SCHPO 26S protease regulatory subunit 6B homolog OS=Schizosaccharomyces pombe GN=rpt3 PE=2 SV=1(49);	MDKEMAEADLDDDEPDLGEF	3	>sp|O42897|RPN3_SCHPO Probable 26S proteasome regulatory subunit rpn3 OS=Schizosaccharomyces pombe GN=rpn3 PE=2 SV=2(480);	138.0681
848	14.3696	0	0	0	0	0	0	0	-	-	-	-	-	-	0
849	14.3776	3505.8454	6	3505.8165	-8.2395	1.1400	0.0850	0.0250	EWLDKLGDK	5	>sp|O14250|PSA1_SCHPO Probable proteasome subunit alpha type-1 OS=Schizosaccharomyces pombe GN=SPAC6G10.04c PE=2 SV=1(235);	LGVQSISLTNNFPKVFAMGDK	14	>sp|Q9Y7T8|PSB3_SCHPO Probable proteasome subunit beta type-3 OS=Schizosaccharomyces pombe GN=SPCC63.12c PE=2 SV=1(41);	138.0681
851	14.3994	1892.8745	4	1892.8614	-6.9277	0.1900	0.0050	0.0650	MSGYDR	1	>sp|Q10329|PSA7_SCHPO Probable proteasome subunit alpha type-7 OS=Schizosaccharomyces pombe GN=SPBC106.16 PE=2 SV=1(1);	PPKEDWEK	1	>sp|O42931|PRS7_SCHPO 26S protease regulatory subunit 7 homolog OS=Schizosaccharomyces pombe GN=rpt1 PE=1 SV=2(2);	138.0681
853	14.4216	1892.8749	5	1892.8614	-7.1640	0.2950	0.2950	0.0350	SGYDR	1	>sp|Q10329|PSA7_SCHPO Probable proteasome subunit alpha type-7 OS=Schizosaccharomyces pombe GN=SPBC106.16 PE=2 SV=1(2);	MPPKEDWEK	4	>sp|O42931|PRS7_SCHPO 26S protease regulatory subunit 7 homolog OS=Schizosaccharomyces pombe GN=rpt1 PE=1 SV=2(4);	138.0681
854	14.4295	1620.8478	4	1620.8623	8.9851	0.6050	0.0200	0.0200	KWR	1	>decoy_reverse_sp|Q9UUB6|UBLH2_SCHPO Decoy of Reverse of Ubiquitin carboxyl-terminal hydrolase 2 OS=Schizosaccharomyces pombe GN=uch2 PE=1 SV=1(49);	YKEDTALR	2	>decoy_reverse_sp|O74445|PRS10_SCHPO Decoy of Reverse of Probable 26S protease subunit rpt4 OS=Schizosaccharomyces pombe GN=rpt4 PE=2 SV=2(379);	138.0681
855	14.4370	1915.8462	4	1915.8534	3.7509	0.4950	0.4950	0.0750	PTDDDDK	1	>sp|P00761|TRYP_PIG Trypsin OS=Sus scrofa PE=1 SV=1(2);	NEEEPTKK	7	>decoy_reverse_sp|O74762|RPN2_SCHPO Decoy of Reverse of 26S proteasome regulatory subunit rpn2 OS=Schizosaccharomyces pombe GN=rpn2 PE=1 SV=1(90);	138.0681
857	14.4588	1835.8546	4	1835.8635	4.8655	0.5050	0.2600	0.2250	KNEEK	1	>sp|Q10335|RPN7_SCHPO Probable 26S proteasome regulatory subunit rpn7 OS=Schizosaccharomyces pombe GN=rpn7 PE=2 SV=1(87);	SSEETEDKK	8	>sp|O94444|RPN10_SCHPO 26S proteasome regulatory subunit rpn10 OS=Schizosaccharomyces pombe GN=rpn10 PE=1 SV=1(239);	138.0681
858	14.4666	0	0	0	0	0	0	0	-	-	-	-	-	-	0
859	14.4745	0	0	0	0	0	0	0	-	-	-	-	-	-	0
860	14.4817	0	0	0	0	0	0	0	-	-	-	-	-	-	0
861	14.4897	1915.8481	5	1915.8534	2.7302	0.5600	0.5600	-0.0750	PTDDDDK	1	>sp|P00761|TRYP_PIG Trypsin OS=Sus scrofa PE=1 SV=1(2);	NEEEPTKK	7	>decoy_reverse_sp|O74762|RPN2_SCHPO Decoy of Reverse of 26S proteasome regulatory subunit rpn2 OS=Schizosaccharomyces pombe GN=rpn2 PE=1 SV=1(90);	138.0681
863	14.5114	0	0	0	0	0	0	0	-	-	-	-	-	-	0
864	14.5193	1817.8443	5	1817.8327	-6.3528	0.6050	0.1750	0.1600	MSER	1	>sp|O74445|PRS10_SCHPO Probable 26S protease subunit rpt4 OS=Schizosaccharomyces pombe GN=rpt4 PE=2 SV=2(1);	MPPKEDWEK	1	>sp|O42931|PRS7_SCHPO 26S protease regulatory subunit 7 homolog OS=Schizosaccharomyces pombe GN=rpt1 PE=1 SV=2(1);	138.0681
866	14.5406	0	0	0	0	0	0	0	-	-	-	-	-	-	0
867	14.5484	0	0	0	0	0	0	0	-	-	-	-	-	-	0
868	14.5560	0	0	0	0	0	0	0	-	-	-	-	-	-	0
870	14.5777	0	0	0	0	0	0	0	-	-	-	-	-	-	0
871	14.5856	1915.8469	3	1915.8534	3.3528	0.1750	0.0300	-0.0500	PTDDDDK	1	>sp|P00761|TRYP_PIG Trypsin OS=Sus scrofa PE=1 SV=1(2);	NEEEPTKK	7	>decoy_reverse_sp|O74762|RPN2_SCHPO Decoy of Reverse of 26S proteasome regulatory subunit rpn2 OS=Schizosaccharomyces pombe GN=rpn2 PE=1 SV=1(90);	138.0681
872	14.5933	2224.0635	4	2224.0528	-4.7940	0.4650	0.1150	0.1500	EDCKSLKR	4	>sp|O74894|PRS6B_SCHPO 26S protease regulatory subunit 6B homolog OS=Schizosaccharomyces pombe GN=rpt3 PE=2 SV=1(35);	SSEETEDKK	8	>sp|O94444|RPN10_SCHPO 26S proteasome regulatory subunit rpn10 OS=Schizosaccharomyces pombe GN=rpn10 PE=1 SV=1(239);	138.0681
874	14.6147	2794.3241	5	2794.3417	6.3169	0.9350	0.0550	0.4050	CYAKNEWR	4	>sp|O74762|RPN2_SCHPO 26S proteasome regulatory subunit rpn2 OS=Schizosaccharomyces pombe GN=rpn2 PE=1 SV=1(152);	TEPKAVDEEMKVR	11	>decoy_reverse_sp|O14126|PRS6A_SCHPO Decoy of Reverse of 26S protease regulatory subunit 6A OS=Schizosaccharomyces pombe GN=tbp1 PE=2 SV=1(267);	138.0681
875	14.6226	2794.3267	4	2794.3157	-3.9434	0.6250	0.2500	0.1100	VADLKK	5	>sp|O74445|PRS10_SCHPO Probable 26S protease subunit rpt4 OS=Schizosaccharomyces pombe GN=rpt4 PE=2 SV=2(377);	GQAQSGNFSNFGDGANGDNK	1	>sp|P36612|PRS4_SCHPO 26S protease regulatory subunit 4 homolog OS=Schizosaccharomyces pombe GN=mts2 PE=2 SV=1(2);	138.0681
876	14.6306	1835.8540	5	1835.8570	1.6197	0.5600	0.1200	0.2050	DATDDKR	6	>decoy_reverse_sp|Q9USQ9|PSB4_SCHPO Decoy of Reverse of Probable proteasome subunit beta type-4 OS=Schizosaccharomyces pombe GN=SPBC577.10 PE=2 SV=1(74);	SLKDECK	3	>decoy_reverse_sp|O74894|PRS6B_SCHPO Decoy of Reverse of 26S protease regulatory subunit 6B homolog OS=Schizosaccharomyces pombe GN=rpt3 PE=2 SV=1(355);	138.0681
877	14.6383	2638.2349	4	2638.2278	-2.6878	0.5350	0.0800	0.0200	SDISKSSM	5	>decoy_reverse_sp|P87048|RPN1_SCHPO Decoy of Reverse of 26S proteasome regulatory subunit rpn1 OS=Schizosaccharomyces pombe GN=rpn1 PE=1 SV=2(888);	SGNLPDADNSKSDISK	11	>decoy_reverse_sp|P87048|RPN1_SCHPO Decoy of Reverse of 26S proteasome regulatory subunit rpn1 OS=Schizosaccharomyces pombe GN=rpn1 PE=1 SV=2(883);	138.0681
878	14.6461	0	0	0	0	0	0	0	-	-	-	-	-	-	0
880	14.6670	1817.8440	4	1817.8617	9.7481	0.6350	0.2450	0.0000	KMAIDDDINWEELAR	-1	>sp|O14126|PRS6A_SCHPO 26S protease regulatory subunit 6A OS=Schizosaccharomyces pombe GN=tbp1 PE=2 SV=1	-	-1	-	0
881	14.6747	2638.2333	5	2638.2326	-0.2675	0.8050	0.0100	0.1900	EDCKSLKR	7	>sp|O74894|PRS6B_SCHPO 26S protease regulatory subunit 6B homolog OS=Schizosaccharomyces pombe GN=rpt3 PE=2 SV=1(38);	EDMGSNDKASKER	11	>decoy_reverse_sp|O74762|RPN2_SCHPO Decoy of Reverse of 26S proteasome regulatory subunit rpn2 OS=Schizosaccharomyces pombe GN=rpn2 PE=1 SV=1(133);	138.0681
882	14.6826	0	0	0	0	0	0	0	-	-	-	-	-	-	0
883	14.6898	1650.8078	3	1650.8073	-0.2883	1.4300	0.9850	0.0000	RFSEGTSADREIQR	-1	>sp|O74445|PRS10_SCHPO Probable 26S protease subunit rpt4 OS=Schizosaccharomyces pombe GN=rpt4 PE=2 SV=2	-	-1	-	0
884	14.6973	2810.3164	4	2810.3076	-3.1052	0.7600	0.0550	0.1750	YYEQKIR	5	>sp|Q9UTM3|RPN5_SCHPO 26S proteasome regulatory subunit rpn5 OS=Schizosaccharomyces pombe GN=rpn5a PE=1 SV=1(218);	SIMEYNGGSCVAMAGK	1	>sp|Q9Y7T8|PSB3_SCHPO Probable proteasome subunit beta type-3 OS=Schizosaccharomyces pombe GN=SPCC63.12c PE=2 SV=1(2);	138.0681
886	14.7177	0	0	0	0	0	0	0	-	-	-	-	-	-	0
887	14.7255	1867.8403	4	1867.8331	-3.8703	0.5150	0.0650	0.0450	NKMVCK	2	>sp|Q09682|PSA4_SCHPO Probable proteasome subunit alpha type-4 OS=Schizosaccharomyces pombe GN=SPAC13C5.01c PE=2 SV=1(223);	FPTDDDDK	1	>sp|P00761|TRYP_PIG Trypsin OS=Sus scrofa PE=1 SV=1(1);	138.0681
888	14.7333	0	0	0	0	0	0	0	-	-	-	-	-	-	0
889	14.7412	1050.4142	3	1050.4123	-1.8194	0.2200	0.1550	0.0000	CFCAHNSR	-1	>decoy_reverse_sp|Q9UUB6|UBLH2_SCHPO Decoy of Reverse of Ubiquitin carboxyl-terminal hydrolase 2 OS=Schizosaccharomyces pombe GN=uch2 PE=1 SV=1	-	-1	-	0
891	14.7596	0	0	0	0	0	0	0	-	-	-	-	-	-	0
892	14.7671	0	0	0	0	0	0	0	-	-	-	-	-	-	0
893	14.7749	1621.8433	4	1621.8497	3.9635	0.9150	0.2200	0.4450	GVFK	1	>decoy_reverse_sp|Q9US13|RPN9_SCHPO Decoy of Reverse of Probable 26S proteasome regulatory subunit rpn9 OS=Schizosaccharomyces pombe GN=rpn9 PE=2 SV=1(2);	EDCKSLKR	7	>sp|O74894|PRS6B_SCHPO 26S protease regulatory subunit 6B homolog OS=Schizosaccharomyces pombe GN=rpt3 PE=2 SV=1(38);	138.0681
894	14.7825	0	0	0	0	0	0	0	-	-	-	-	-	-	0
895	14.7904	1940.8784	5	1940.8899	5.9231	0.5450	0.0400	-0.0250	GVFK	1	>decoy_reverse_sp|Q9US13|RPN9_SCHPO Decoy of Reverse of Probable 26S proteasome regulatory subunit rpn9 OS=Schizosaccharomyces pombe GN=rpn9 PE=2 SV=1(2);	SSSDMAYTSMFK	1	>decoy_reverse_sp|O42931|PRS7_SCHPO Decoy of Reverse of 26S protease regulatory subunit 7 homolog OS=Schizosaccharomyces pombe GN=rpt1 PE=1 SV=2(2);	138.0681
897	14.8098	0	0	0	0	0	0	0	-	-	-	-	-	-	0
898	14.8177	1621.8424	3	1621.8423	-0.0716	0.3250	0.0500	0.0150	KDKPK	3	>sp|P36612|PRS4_SCHPO 26S protease regulatory subunit 4 homolog OS=Schizosaccharomyces pombe GN=mts2 PE=2 SV=1(28);	SRSYDSR	1	>sp|Q09682|PSA4_SCHPO Probable proteasome subunit alpha type-4 OS=Schizosaccharomyces pombe GN=SPAC13C5.01c PE=2 SV=1(2);	138.0681
899	14.8251	1867.8438	3	1867.8331	-5.7079	0.0450	0.0450	-0.0100	NKMVCK	2	>sp|Q09682|PSA4_SCHPO Probable proteasome subunit alpha type-4 OS=Schizosaccharomyces pombe GN=SPAC13C5.01c PE=2 SV=1(223);	FPTDDDDK	1	>sp|P00761|TRYP_PIG Trypsin OS=Sus scrofa PE=1 SV=1(1);	138.0681
901	14.8447	0	0	0	0	0	0	0	-	-	-	-	-	-	0
902	14.8525	1564.8211	4	1564.8217	0.3630	0.9200	0.2850	0.4250	RFKK	3	>sp|O94517|PSA6_SCHPO Probable proteasome subunit alpha type-6 OS=Schizosaccharomyces pombe GN=SPBC646.16 PE=2 SV=1(182);	MMGINER	1	>sp|Q09841|PSB7_SCHPO Probable proteasome subunit beta type-7 OS=Schizosaccharomyces pombe GN=SPAC23D3.07 PE=2 SV=1(1);	138.0681
903	14.8600	2753.2751	5	2753.2853	3.7207	0.6950	0.0250	0.2050	KATDDDRWK	1	>sp|Q9USQ9|PSB4_SCHPO Probable proteasome subunit beta type-4 OS=Schizosaccharomyces pombe GN=SPBC577.10 PE=2 SV=1(189);	MEQKPEVDYSEK	1	>sp|Q9UTM3|RPN5_SCHPO 26S proteasome regulatory subunit rpn5 OS=Schizosaccharomyces pombe GN=rpn5a PE=1 SV=1(1);	138.0681
905	14.8800	0	0	0	0	0	0	0	-	-	-	-	-	-	0
906	14.8879	0	0	0	0	0	0	0	-	-	-	-	-	-	0
908	14.9084	0	0	0	0	0	0	0	-	-	-	-	-	-	0
909	14.9164	0	0	0	0	0	0	0	-	-	-	-	-	-	0
910	14.9243	2093.1503	4	2093.1340	-7.7643	1.3900	0.0550	0.1250	LKPQDER	2	>sp|P36612|PRS4_SCHPO 26S protease regulatory subunit 4 homolog OS=Schizosaccharomyces pombe GN=mts2 PE=2 SV=1(93);	ENKIQRQR	3	>sp|O94444|RPN10_SCHPO 26S proteasome regulatory subunit rpn10 OS=Schizosaccharomyces pombe GN=rpn10 PE=1 SV=1(104);	138.0681
911	14.9322	1867.8446	3	1867.8331	-6.1344	0.1950	0.1950	0.0200	NKMVCK	2	>sp|Q09682|PSA4_SCHPO Probable proteasome subunit alpha type-4 OS=Schizosaccharomyces pombe GN=SPAC13C5.01c PE=2 SV=1(223);	FPTDDDDK	1	>sp|P00761|TRYP_PIG Trypsin OS=Sus scrofa PE=1 SV=1(1);	138.0681
913	14.9528	2093.1531	3	2093.1340	-9.1188	0.8700	0.5150	0.1750	LKPQDER	2	>sp|P36612|PRS4_SCHPO 26S protease regulatory subunit 4 homolog OS=Schizosaccharomyces pombe GN=mts2 PE=2 SV=1(93);	ENKIQRQR	3	>sp|O94444|RPN10_SCHPO 26S proteasome regulatory subunit rpn10 OS=Schizosaccharomyces pombe GN=rpn10 PE=1 SV=1(104);	138.0681
914	14.9607	1892.8741	5	1892.8614	-6.7018	0.3500	0.3100	0.0150	MSGYDR	1	>sp|Q10329|PSA7_SCHPO Probable proteasome subunit alpha type-7 OS=Schizosaccharomyces pombe GN=SPBC106.16 PE=2 SV=1(1);	PPKEDWEK	3	>sp|O42931|PRS7_SCHPO 26S protease regulatory subunit 7 homolog OS=Schizosaccharomyces pombe GN=rpt1 PE=1 SV=2(4);	138.0681
915	14.9685	0	0	0	0	0	0	0	-	-	-	-	-	-	0
916	14.9765	2651.2239	4	2651.2457	8.2453	0.3850	0.0200	0.0950	KWR	1	>decoy_reverse_sp|Q9UUB6|UBLH2_SCHPO Decoy of Reverse of Ubiquitin carboxyl-terminal hydrolase 2 OS=Schizosaccharomyces pombe GN=uch2 PE=1 SV=1(49);	DPEEEAEMMTKETTEKK	16	>decoy_reverse_sp|O74762|RPN2_SCHPO Decoy of Reverse of 26S proteasome regulatory subunit rpn2 OS=Schizosaccharomyces pombe GN=rpn2 PE=1 SV=1(118);	138.0681
918	14.9973	1835.8537	4	1835.8570	1.8089	0.5000	0.0650	0.0100	DQKK	3	>decoy_reverse_sp|P36612|PRS4_SCHPO Decoy of Reverse of 26S protease regulatory subunit 4 homolog OS=Schizosaccharomyces pombe GN=mts2 PE=2 SV=1(427);>sp|P36612|PRS4_SCHPO 26S protease regulatory subunit 4 homolog OS=Schizosaccharomyces pombe GN=mts2 PE=2 SV=1(25);	ASKGSNDDEMK	3	>sp|O74762|RPN2_SCHPO 26S proteasome regulatory subunit rpn2 OS=Schizosaccharomyces pombe GN=rpn2 PE=1 SV=1(836);	138.0681
919	15.0038	0	0	0	0	0	0	0	-	-	-	-	-	-	0
920	15.0117	1892.8725	4	1892.8859	7.0683	0.3550	0.0850	0.0150	MSSK	1	>sp|Q9P7S2|RPN6_SCHPO Probable 26S proteasome regulatory subunit rpn6 OS=Schizosaccharomyces pombe GN=rpn6 PE=2 SV=1(1);>sp|P87048|RPN1_SCHPO 26S proteasome regulatory subunit rpn1 OS=Schizosaccharomyces pombe GN=rpn1 PE=1 SV=2(1);	AMEVDEKPTER	7	>sp|O14126|PRS6A_SCHPO 26S protease regulatory subunit 6A OS=Schizosaccharomyces pombe GN=tbp1 PE=2 SV=1(179);	138.0681
921	15.0195	0	0	0	0	0	0	0	-	-	-	-	-	-	0
922	15.0274	0	0	0	0	0	0	0	-	-	-	-	-	-	0
924	15.0487	0	0	0	0	0	0	0	-	-	-	-	-	-	0
925	15.0565	0	0	0	0	0	0	0	-	-	-	-	-	-	0
926	15.0644	1940.8791	3	1940.8978	9.6154	0.1550	0.0600	0.0350	MSSK	1	>sp|Q9P7S2|RPN6_SCHPO Probable 26S proteasome regulatory subunit rpn6 OS=Schizosaccharomyces pombe GN=rpn6 PE=2 SV=1(1);>sp|P87048|RPN1_SCHPO 26S proteasome regulatory subunit rpn1 OS=Schizosaccharomyces pombe GN=rpn1 PE=1 SV=2(1);	KGFDFEYYQR	1	>sp|Q09841|PSB7_SCHPO Probable proteasome subunit beta type-7 OS=Schizosaccharomyces pombe GN=SPAC23D3.07 PE=2 SV=1(8);	138.0681
927	15.0723	1940.8778	4	1940.8971	9.9714	0.4150	0.4150	0.0250	MSGYDR	1	>sp|Q10329|PSA7_SCHPO Probable proteasome subunit alpha type-7 OS=Schizosaccharomyces pombe GN=SPBC106.16 PE=2 SV=1(1);	AVDEEMKVR	7	>decoy_reverse_sp|O14126|PRS6A_SCHPO Decoy of Reverse of 26S protease regulatory subunit 6A OS=Schizosaccharomyces pombe GN=tbp1 PE=2 SV=1(267);	138.0681
928	15.0801	0	0	0	0	0	0	0	-	-	-	-	-	-	0
930	15.1021	1310.6008	3	1310.6003	-0.4087	1.5200	1.3700	0.0000	IDLYHDNHER	-1	>sp|Q9UQY2|PSB1_SCHPO Probable proteasome subunit beta type-1 OS=Schizosaccharomyces pombe GN=pam1 PE=2 SV=1	-	-1	-	0
931	15.1093	2546.1935	5	2546.1958	0.9069	0.4800	0.2700	0.1850	DAGKDEFSRK	4	>decoy_reverse_sp|O14126|PRS6A_SCHPO Decoy of Reverse of 26S protease regulatory subunit 6A OS=Schizosaccharomyces pombe GN=tbp1 PE=2 SV=1(140);	YSNDKSIVNSM	5	>decoy_reverse_sp|P30655|PSB5_SCHPO Decoy of Reverse of Proteasome subunit beta type-5 OS=Schizosaccharomyces pombe GN=pts1 PE=2 SV=3(266);	138.0681
933	15.1310	1835.8549	5	1835.8570	1.1717	0.8750	0.1100	0.3700	DATDDKR	6	>decoy_reverse_sp|Q9USQ9|PSB4_SCHPO Decoy of Reverse of Probable proteasome subunit beta type-4 OS=Schizosaccharomyces pombe GN=SPBC577.10 PE=2 SV=1(74);	EDCKSLK	4	>sp|O74894|PRS6B_SCHPO 26S protease regulatory subunit 6B homolog OS=Schizosaccharomyces pombe GN=rpt3 PE=2 SV=1(35);	138.0681
934	15.1388	3281.4216	4	3281.4525	9.4012	0.3800	0.3800	0.0800	MFMTR	1	>sp|Q9UT97|PSA5_SCHPO Probable proteasome subunit alpha type-5 OS=Schizosaccharomyces pombe GN=SPAC323.02c PE=1 SV=1(1);	EAPADPTDEEAMSDEAAAQAITAR	1	>decoy_reverse_sp|O14250|PSA1_SCHPO Decoy of Reverse of Probable proteasome subunit alpha type-1 OS=Schizosaccharomyces pombe GN=SPAC6G10.04c PE=2 SV=1(2);	138.0681
935	15.1467	1348.7228	3	1348.7238	0.7438	0.4450	0.0900	0.1600	GVFK	1	>decoy_reverse_sp|Q9US13|RPN9_SCHPO Decoy of Reverse of Probable 26S proteasome regulatory subunit rpn9 OS=Schizosaccharomyces pombe GN=rpn9 PE=2 SV=1(2);	DEKSGVK	3	>decoy_reverse_sp|Q9P7S2|RPN6_SCHPO Decoy of Reverse of Probable 26S proteasome regulatory subunit rpn6 OS=Schizosaccharomyces pombe GN=rpn6 PE=2 SV=1(386);	138.0681
937	15.1676	0	0	0	0	0	0	0	-	-	-	-	-	-	0
939	15.1888	2081.0775	3	2081.0752	-1.1305	1.9450	1.3950	0.9600	LKPQDER	2	>sp|P36612|PRS4_SCHPO 26S protease regulatory subunit 4 homolog OS=Schizosaccharomyces pombe GN=mts2 PE=2 SV=1(93);	KAQSGPDASAK	1	>sp|P36612|PRS4_SCHPO 26S protease regulatory subunit 4 homolog OS=Schizosaccharomyces pombe GN=mts2 PE=2 SV=1(45);	138.0681
940	15.1967	3640.8776	7	3640.8657	-3.2738	0.8450	0.0050	0.1250	ELAAIKEDTEAVLKR	6	>sp|O42931|PRS7_SCHPO 26S protease regulatory subunit 7 homolog OS=Schizosaccharomyces pombe GN=rpt1 PE=1 SV=2(51);	NEDDIEDIAALWMKR	14	>decoy_reverse_sp|O14126|PRS6A_SCHPO Decoy of Reverse of 26S protease regulatory subunit 6A OS=Schizosaccharomyces pombe GN=tbp1 PE=2 SV=1(68);	138.0681
942	15.2179	1635.8058	3	1635.8038	-1.2325	0.7500	0.1650	0.1600	KNCK	1	>decoy_reverse_sp|Q09841|PSB7_SCHPO Decoy of Reverse of Probable proteasome subunit beta type-7 OS=Schizosaccharomyces pombe GN=SPAC23D3.07 PE=2 SV=1(201);	GYSKPNER	4	>sp|Q09841|PSB7_SCHPO Probable proteasome subunit beta type-7 OS=Schizosaccharomyces pombe GN=SPAC23D3.07 PE=2 SV=1(226);	138.0681
944	15.2389	0	0	0	0	0	0	0	-	-	-	-	-	-	0
945	15.2461	1817.8443	4	1817.8327	-6.3769	0.3850	0.0250	0.0800	MSER	1	>sp|O74445|PRS10_SCHPO Probable 26S protease subunit rpt4 OS=Schizosaccharomyces pombe GN=rpt4 PE=2 SV=2(1);	MPPKEDWEK	1	>sp|O42931|PRS7_SCHPO 26S protease regulatory subunit 7 homolog OS=Schizosaccharomyces pombe GN=rpt1 PE=1 SV=2(1);	138.0681
947	15.2672	1621.8433	4	1621.8497	3.9429	0.8600	0.3850	0.3150	GVFK	1	>decoy_reverse_sp|Q9US13|RPN9_SCHPO Decoy of Reverse of Probable 26S proteasome regulatory subunit rpn9 OS=Schizosaccharomyces pombe GN=rpn9 PE=2 SV=1(2);	EDCKSLKR	7	>sp|O74894|PRS6B_SCHPO 26S protease regulatory subunit 6B homolog OS=Schizosaccharomyces pombe GN=rpt3 PE=2 SV=1(38);	138.0681
948	15.2748	0	0	0	0	0	0	0	-	-	-	-	-	-	0
950	15.2955	0	0	0	0	0	0	0	-	-	-	-	-	-	0
955	15.3938	2472.1630	5	2472.1632	0.1094	0.6350	0.1900	0.0700	QVKR	3	>decoy_reverse_sp|Q10329|PSA7_SCHPO Decoy of Reverse of Probable proteasome subunit alpha type-7 OS=Schizosaccharomyces pombe GN=SPBC106.16 PE=2 SV=1(211);	MSIMEYNGGSCVAMAGK	1	>sp|Q9Y7T8|PSB3_SCHPO Probable proteasome subunit beta type-3 OS=Schizosaccharomyces pombe GN=SPCC63.12c PE=2 SV=1(1);	138.0681
956	15.4017	2048.0657	4	2048.0571	-4.1767	0.8450	0.0700	0.1400	GTKR	3	>sp|O74440|RPN8_SCHPO 26S proteasome regulatory subunit rpn8 OS=Schizosaccharomyces pombe GN=rpn8 PE=2 SV=1(39);	LAVNENLASSKSSM	11	>decoy_reverse_sp|Q9P7S2|RPN6_SCHPO Decoy of Reverse of Probable 26S proteasome regulatory subunit rpn6 OS=Schizosaccharomyces pombe GN=rpn6 PE=2 SV=1(418);	138.0681
958	15.4228	0	0	0	0	0	0	0	-	-	-	-	-	-	0
959	15.4308	2472.1624	4	2472.1702	3.1632	0.5900	0.0800	0.2900	KDQK	1	>decoy_reverse_sp|P36612|PRS4_SCHPO Decoy of Reverse of 26S protease regulatory subunit 4 homolog OS=Schizosaccharomyces pombe GN=mts2 PE=2 SV=1(424);>sp|P36612|PRS4_SCHPO 26S protease regulatory subunit 4 homolog OS=Schizosaccharomyces pombe GN=mts2 PE=2 SV=1(22);	NKADYYTNICDRER	2	>sp|Q10335|RPN7_SCHPO Probable 26S proteasome regulatory subunit rpn7 OS=Schizosaccharomyces pombe GN=rpn7 PE=2 SV=1(118);	138.0681
962	15.4797	0	0	0	0	0	0	0	-	-	-	-	-	-	0
963	15.4875	2410.3177	4	2410.3181	0.1471	0.7750	0.0500	0.0400	IAKGAIEK	3	>decoy_reverse_sp|P87048|RPN1_SCHPO Decoy of Reverse of 26S proteasome regulatory subunit rpn1 OS=Schizosaccharomyces pombe GN=rpn1 PE=1 SV=2(307);	GKYYPLKSMTEK	2	>sp|P06732|KCRM_HUMAN Creatine kinase M-type OS=Homo sapiens GN=CKM PE=1 SV=2(172);	138.0681
964	15.4954	0	0	0	0	0	0	0	-	-	-	-	-	-	0
966	15.5166	2305.2926	4	2305.2833	-4.0404	0.8100	0.0050	0.1800	KTVQYATK	1	>decoy_reverse_sp|O94579|PSA2_SCHPO Decoy of Reverse of Probable proteasome subunit alpha type-2 OS=Schizosaccharomyces pombe GN=SPCC1442.06 PE=2 SV=1(148);	FKLNVYKYR	7	>decoy_reverse_sp|Q9Y7T8|PSB3_SCHPO Decoy of Reverse of Probable proteasome subunit beta type-3 OS=Schizosaccharomyces pombe GN=SPCC63.12c PE=2 SV=1(135);	138.0681
967	15.5246	2305.2922	5	2305.3004	3.5639	1.2000	0.1250	0.0650	SAKGTKR	3	>sp|O74440|RPN8_SCHPO 26S proteasome regulatory subunit rpn8 OS=Schizosaccharomyces pombe GN=rpn8 PE=2 SV=1(36);	ITAFLLADSKSQK	10	>decoy_reverse_sp|Q10335|RPN7_SCHPO Decoy of Reverse of Probable 26S proteasome regulatory subunit rpn7 OS=Schizosaccharomyces pombe GN=rpn7 PE=2 SV=1(367);	138.0681
968	15.5320	2410.3204	3	2410.3001	-8.4290	0.4250	0.1000	0.1800	MRKLAR	3	>decoy_reverse_sp|O94444|RPN10_SCHPO Decoy of Reverse of 26S proteasome regulatory subunit rpn10 OS=Schizosaccharomyces pombe GN=rpn10 PE=1 SV=1(114);	ESDKAPDLIELNR	4	>sp|O74762|RPN2_SCHPO 26S proteasome regulatory subunit rpn2 OS=Schizosaccharomyces pombe GN=rpn2 PE=1 SV=1(926);	138.0681
969	15.5399	1366.6267	3	1366.6373	7.7254	0.1500	0.1500	-0.0400	MFR	1	>sp|O14250|PSA1_SCHPO Probable proteasome subunit alpha type-1 OS=Schizosaccharomyces pombe GN=SPAC6G10.04c PE=2 SV=1(1);	MIDDQR	1	>sp|O42897|RPN3_SCHPO Probable 26S proteasome regulatory subunit rpn3 OS=Schizosaccharomyces pombe GN=rpn3 PE=2 SV=2(1);	138.0681
970	15.5472	2358.2077	4	2358.2259	7.7233	0.7800	0.0250	0.1000	KEKWIAK	1	>decoy_reverse_sp|Q9P7S2|RPN6_SCHPO Decoy of Reverse of Probable 26S proteasome regulatory subunit rpn6 OS=Schizosaccharomyces pombe GN=rpn6 PE=2 SV=1(303);	YQKDEEWPPK	3	>decoy_reverse_sp|O42931|PRS7_SCHPO Decoy of Reverse of 26S protease regulatory subunit 7 homolog OS=Schizosaccharomyces pombe GN=rpt1 PE=1 SV=2(430);	138.0681
972	15.5681	2192.2089	4	2192.1961	-5.8349	1.0300	0.0550	0.0200	LQKR	3	>sp|P06732|KCRM_HUMAN Creatine kinase M-type OS=Homo sapiens GN=CKM PE=1 SV=2(319);	CFGIKFDIMPRK	5	>decoy_reverse_sp|Q09720|PSB2_SCHPO Decoy of Reverse of Probable proteasome subunit beta type-2 OS=Schizosaccharomyces pombe GN=SPAC31A2.04c PE=2 SV=1(18);	138.0681
973	15.5760	2305.2953	3	2305.2833	-5.2085	0.6300	0.1100	0.1900	VAQTTYKK	7	>sp|O94579|PSA2_SCHPO Probable proteasome subunit alpha type-2 OS=Schizosaccharomyces pombe GN=SPCC1442.06 PE=2 SV=1(98);	FKLNVYKYR	7	>decoy_reverse_sp|Q9Y7T8|PSB3_SCHPO Decoy of Reverse of Probable proteasome subunit beta type-3 OS=Schizosaccharomyces pombe GN=SPCC63.12c PE=2 SV=1(135);	138.0681
974	15.5838	2410.3166	5	2410.2938	-9.4926	1.0550	0.0700	0.3250	LNFSSLKMK	7	>sp|O59770|PSA3_SCHPO Probable proteasome subunit alpha type-3 OS=Schizosaccharomyces pombe GN=SPCC1795.04c PE=1 SV=1(184);	NKMVCKIWK	6	>sp|Q09682|PSA4_SCHPO Probable proteasome subunit alpha type-4 OS=Schizosaccharomyces pombe GN=SPAC13C5.01c PE=2 SV=1(227);	138.0681
976	15.6040	0	0	0	0	0	0	0	-	-	-	-	-	-	0
978	15.6243	2660.1719	4	2660.1944	8.4659	0.2750	0.2450	0.0250	EDMGSNDKASK	8	>decoy_reverse_sp|O74762|RPN2_SCHPO Decoy of Reverse of 26S proteasome regulatory subunit rpn2 OS=Schizosaccharomyces pombe GN=rpn2 PE=1 SV=1(130);	YKEDTALRSEM	2	>decoy_reverse_sp|O74445|PRS10_SCHPO Decoy of Reverse of Probable 26S protease subunit rpt4 OS=Schizosaccharomyces pombe GN=rpt4 PE=2 SV=2(379);	138.0681
979	15.6322	2305.2934	6	2305.2905	-1.2353	0.9050	0.0250	0.3500	DRGKLVR	4	>decoy_reverse_sp|Q9Y7T8|PSB3_SCHPO Decoy of Reverse of Probable proteasome subunit beta type-3 OS=Schizosaccharomyces pombe GN=SPCC63.12c PE=2 SV=1(5);	EERFKLNVYK	5	>decoy_reverse_sp|Q9Y7T8|PSB3_SCHPO Decoy of Reverse of Probable proteasome subunit beta type-3 OS=Schizosaccharomyces pombe GN=SPCC63.12c PE=2 SV=1(130);	138.0681
981	15.6523	2293.2182	4	2293.2317	5.8715	1.2250	0.0350	0.1350	KYINR	1	>decoy_reverse_sp|P41878|RPN11_SCHPO Decoy of Reverse of 26S proteasome regulatory subunit rpn11 OS=Schizosaccharomyces pombe GN=rpn11 PE=1 SV=2(102);	VATEKDFLDAVQK	5	>sp|O42931|PRS7_SCHPO 26S protease regulatory subunit 7 homolog OS=Schizosaccharomyces pombe GN=rpt1 PE=1 SV=2(411);	138.0681
982	15.6602	2358.2076	5	2358.2178	4.3168	1.4100	0.1050	0.4050	KHLDAEVQK	1	>sp|P41878|RPN11_SCHPO 26S proteasome regulatory subunit rpn11 OS=Schizosaccharomyces pombe GN=rpn11 PE=1 SV=2(281);	NPKADPLDER	3	>sp|O74762|RPN2_SCHPO 26S proteasome regulatory subunit rpn2 OS=Schizosaccharomyces pombe GN=rpn2 PE=1 SV=1(130);	138.0681
983	15.6681	2463.2318	4	2463.2427	4.4259	0.5450	0.1500	0.1550	TMGKNK	4	>sp|P41836|PRS8_SCHPO 26S protease regulatory subunit 8 homolog OS=Schizosaccharomyces pombe GN=let1 PE=2 SV=1(78);	WSTAETLTNNKIDR	11	>decoy_reverse_sp|Q9UUB6|UBLH2_SCHPO Decoy of Reverse of Ubiquitin carboxyl-terminal hydrolase 2 OS=Schizosaccharomyces pombe GN=uch2 PE=1 SV=1(21);	138.0681
984	15.6759	0	0	0	0	0	0	0	-	-	-	-	-	-	0
985	15.6838	0	0	0	0	0	0	0	-	-	-	-	-	-	0
987	15.7032	2293.2180	5	2293.2317	5.9612	1.3750	0.0250	0.3900	IEEIFKK	6	>sp|P06732|KCRM_HUMAN Creatine kinase M-type OS=Homo sapiens GN=CKM PE=1 SV=2(265);	GYSKPNERATK	4	>sp|Q09841|PSB7_SCHPO Probable proteasome subunit beta type-7 OS=Schizosaccharomyces pombe GN=SPAC23D3.07 PE=2 SV=1(226);	138.0681
988	15.7111	2398.2435	4	2398.2379	-2.3516	0.6000	0.1600	-0.0250	KYDK	1	>sp|O74445|PRS10_SCHPO Probable 26S protease subunit rpt4 OS=Schizosaccharomyces pombe GN=rpt4 PE=2 SV=2(38);	VSGSELVQKYIGEGSR	9	>sp|P41836|PRS8_SCHPO 26S protease regulatory subunit 8 homolog OS=Schizosaccharomyces pombe GN=let1 PE=2 SV=1(218);	138.0681
989	15.7190	2950.4124	5	2950.3947	-5.9795	0.7650	0.0150	0.3750	DLVKKYDK	5	>sp|O74445|PRS10_SCHPO Probable 26S protease subunit rpt4 OS=Schizosaccharomyces pombe GN=rpt4 PE=2 SV=2(38);	MSIMEYNGGSCVAMAGK	1	>sp|Q9Y7T8|PSB3_SCHPO Probable proteasome subunit beta type-3 OS=Schizosaccharomyces pombe GN=SPCC63.12c PE=2 SV=1(1);	138.0681
990	15.7269	1970.1120	5	1970.1121	0.0545	1.1700	0.1200	0.3100	IIPLKKD	6	>sp|Q9UQY2|PSB1_SCHPO Probable proteasome subunit beta type-1 OS=Schizosaccharomyces pombe GN=pam1 PE=2 SV=1(224);	KSLKDECK	1	>decoy_reverse_sp|O74894|PRS6B_SCHPO Decoy of Reverse of 26S protease regulatory subunit 6B homolog OS=Schizosaccharomyces pombe GN=rpt3 PE=2 SV=1(352);	138.0681
991	15.7349	2398.2451	3	2398.2267	-7.7069	0.4050	0.1700	0.1850	NLTDETKNK	7	>sp|P30655|PSB5_SCHPO Proteasome subunit beta type-5 OS=Schizosaccharomyces pombe GN=pts1 PE=2 SV=3(50);	YEVGAEYIKK	9	>sp|O42897|RPN3_SCHPO Probable 26S proteasome regulatory subunit rpn3 OS=Schizosaccharomyces pombe GN=rpn3 PE=2 SV=2(151);	138.0681
993	15.7541	1970.1115	4	1970.1121	0.3181	1.5550	0.2750	0.7450	IIPLKKD	5	>sp|Q9UQY2|PSB1_SCHPO Probable proteasome subunit beta type-1 OS=Schizosaccharomyces pombe GN=pam1 PE=2 SV=1(223);	KSLKDECK	1	>decoy_reverse_sp|O74894|PRS6B_SCHPO Decoy of Reverse of 26S protease regulatory subunit 6B homolog OS=Schizosaccharomyces pombe GN=rpt3 PE=2 SV=1(352);	138.0681
994	15.7600	1970.1123	3	1970.1047	-3.8655	0.8750	0.0750	0.3800	QKSLEK	2	>sp|O42897|RPN3_SCHPO Probable 26S proteasome regulatory subunit rpn3 OS=Schizosaccharomyces pombe GN=rpn3 PE=2 SV=2(314);	IEASKGLIDR	5	>decoy_reverse_sp|P41836|PRS8_SCHPO Decoy of Reverse of 26S protease regulatory subunit 8 homolog OS=Schizosaccharomyces pombe GN=let1 PE=2 SV=1(62);	138.0681
995	15.7679	2293.2209	3	2293.2238	1.2587	0.9350	0.0250	0.0600	TEVLK	1	>sp|P41836|PRS8_SCHPO 26S protease regulatory subunit 8 homolog OS=Schizosaccharomyces pombe GN=let1 PE=2 SV=1(2);	KLFKSLGSGMDQEK	4	>decoy_reverse_sp|P41836|PRS8_SCHPO Decoy of Reverse of 26S protease regulatory subunit 8 homolog OS=Schizosaccharomyces pombe GN=let1 PE=2 SV=1(4);	138.0681
996	15.7757	2398.2430	5	2398.2226	-8.4853	0.9300	0.1200	0.2450	DIGKVVDK	4	>decoy_reverse_sp|Q09720|PSB2_SCHPO Decoy of Reverse of Probable proteasome subunit beta type-2 OS=Schizosaccharomyces pombe GN=SPAC31A2.04c PE=2 SV=1(9);	EIQDEKEAEAAR	6	>sp|Q10329|PSA7_SCHPO Probable proteasome subunit alpha type-7 OS=Schizosaccharomyces pombe GN=SPBC106.16 PE=2 SV=1(236);	138.0681
997	15.7837	1755.9800	4	1755.9882	4.7161	1.1500	0.1650	0.5650	QDPKK	4	>sp|P41878|RPN11_SCHPO 26S proteasome regulatory subunit rpn11 OS=Schizosaccharomyces pombe GN=rpn11 PE=1 SV=2(280);	GKVVIDAFR	2	>sp|P41878|RPN11_SCHPO 26S proteasome regulatory subunit rpn11 OS=Schizosaccharomyces pombe GN=rpn11 PE=1 SV=2(153);	138.0681
999	15.8014	0	0	0	0	0	0	0	-	-	-	-	-	-	0
1000	15.8093	2075.1350	4	2075.1513	7.8617	0.4800	0.0600	0.0300	FATLQK	1	>decoy_reverse_sp|O14126|PRS6A_SCHPO Decoy of Reverse of 26S protease regulatory subunit 6A OS=Schizosaccharomyces pombe GN=tbp1 PE=2 SV=1(2);	KTAGEDAVTLVK	1	>decoy_reverse_sp|O94579|PSA2_SCHPO Decoy of Reverse of Probable proteasome subunit alpha type-2 OS=Schizosaccharomyces pombe GN=SPCC1442.06 PE=2 SV=1(197);	138.0681
1001	15.8172	1952.1022	4	1952.0869	-7.8204	1.2200	0.1800	0.2050	VKLEK	2	>decoy_reverse_sp|Q9UTM3|RPN5_SCHPO Decoy of Reverse of 26S proteasome regulatory subunit rpn5 OS=Schizosaccharomyces pombe GN=rpn5a PE=1 SV=1(21);	YEVGAEYIKK	9	>sp|O42897|RPN3_SCHPO Probable 26S proteasome regulatory subunit rpn3 OS=Schizosaccharomyces pombe GN=rpn3 PE=2 SV=2(151);	138.0681
1002	15.8251	2023.0240	4	2023.0295	2.7257	0.6800	0.1650	0.1850	MSGYDR	1	>sp|Q10329|PSA7_SCHPO Probable proteasome subunit alpha type-7 OS=Schizosaccharomyces pombe GN=SPBC106.16 PE=2 SV=1(1);	GVVALVEDKTK	9	>decoy_reverse_sp|Q9UT97|PSA5_SCHPO Decoy of Reverse of Probable proteasome subunit alpha type-5 OS=Schizosaccharomyces pombe GN=SPAC323.02c PE=1 SV=1(205);	138.0681
1003	15.8327	1857.0272	4	1857.0359	4.6631	1.1500	0.0950	0.3550	SKVLDVR	2	>decoy_reverse_sp|O94579|PSA2_SCHPO Decoy of Reverse of Probable proteasome subunit alpha type-2 OS=Schizosaccharomyces pombe GN=SPCC1442.06 PE=2 SV=1(158);	YKLHSEK	2	>decoy_reverse_sp|P87048|RPN1_SCHPO Decoy of Reverse of 26S proteasome regulatory subunit rpn1 OS=Schizosaccharomyces pombe GN=rpn1 PE=1 SV=2(748);	138.0681
1005	15.8503	0	0	0	0	0	0	0	-	-	-	-	-	-	0
1006	15.8582	1500.8946	4	1500.8816	-8.6755	0.8700	0.0850	0.2050	KLWK	1	>sp|Q9US13|RPN9_SCHPO Probable 26S proteasome regulatory subunit rpn9 OS=Schizosaccharomyces pombe GN=rpn9 PE=2 SV=1(38);	TLSKWR	4	>decoy_reverse_sp|Q9USQ9|PSB4_SCHPO Decoy of Reverse of Probable proteasome subunit beta type-4 OS=Schizosaccharomyces pombe GN=SPBC577.10 PE=2 SV=1(66);	138.0681
1007	15.8656	2180.1330	4	2180.1510	8.2472	1.1750	0.2100	0.3700	MNSIVSK	1	>sp|P30655|PSB5_SCHPO Proteasome subunit beta type-5 OS=Schizosaccharomyces pombe GN=pts1 PE=2 SV=3(1);	ASKAAREYLEK	3	>sp|Q10329|PSA7_SCHPO Probable proteasome subunit alpha type-7 OS=Schizosaccharomyces pombe GN=SPBC106.16 PE=2 SV=1(168);	138.0681
1008	15.8735	3087.3639	4	3087.3398	-7.8040	0.4700	0.3600	0.1350	NSSSDMAYTSMFK	1	>decoy_reverse_sp|O42931|PRS7_SCHPO Decoy of Reverse of 26S protease regulatory subunit 7 homolog OS=Schizosaccharomyces pombe GN=rpt1 PE=1 SV=2(1);	MEQKPEVDYSEK	1	>sp|Q9UTM3|RPN5_SCHPO 26S proteasome regulatory subunit rpn5 OS=Schizosaccharomyces pombe GN=rpn5a PE=1 SV=1(1);	138.0681
1009	15.8814	1952.1030	5	1952.0869	-8.2490	1.1250	0.2450	0.3100	EKVLK	2	>sp|P36612|PRS4_SCHPO 26S protease regulatory subunit 4 homolog OS=Schizosaccharomyces pombe GN=mts2 PE=2 SV=1(432);	YEVGAEYIKK	9	>sp|O42897|RPN3_SCHPO Probable 26S proteasome regulatory subunit rpn3 OS=Schizosaccharomyces pombe GN=rpn3 PE=2 SV=2(151);	138.0681
1011	15.8990	1958.0353	4	1958.0506	7.8211	1.0200	0.1300	0.5050	ENEQKIK	5	>decoy_reverse_sp|O14126|PRS6A_SCHPO Decoy of Reverse of 26S protease regulatory subunit 6A OS=Schizosaccharomyces pombe GN=tbp1 PE=2 SV=1(367);	AVEKLMSR	4	>decoy_reverse_sp|O14250|PSA1_SCHPO Decoy of Reverse of Probable proteasome subunit alpha type-1 OS=Schizosaccharomyces pombe GN=SPAC6G10.04c PE=2 SV=1(162);	138.0681
1012	15.9069	1846.8337	3	1846.8220	-6.3260	0.1450	0.1450	0.0550	NKPDER	2	>decoy_reverse_sp|Q10335|RPN7_SCHPO Decoy of Reverse of Probable 26S proteasome regulatory subunit rpn7 OS=Schizosaccharomyces pombe GN=rpn7 PE=2 SV=1(33);	FPTDDDDK	1	>sp|P00761|TRYP_PIG Trypsin OS=Sus scrofa PE=1 SV=1(1);	138.0681
1013	15.9147	1958.0376	3	1958.0481	5.3619	0.4500	0.0450	0.1900	QDPKK	4	>sp|P41878|RPN11_SCHPO 26S proteasome regulatory subunit rpn11 OS=Schizosaccharomyces pombe GN=rpn11 PE=1 SV=2(280);	IWKVMCKNK	3	>decoy_reverse_sp|Q09682|PSA4_SCHPO Decoy of Reverse of Probable proteasome subunit alpha type-4 OS=Schizosaccharomyces pombe GN=SPAC13C5.01c PE=2 SV=1(22);	138.0681
1014	15.9226	2180.1361	3	2180.1510	6.8335	0.7100	0.1350	0.0650	MNSIVSK	1	>sp|P30655|PSB5_SCHPO Proteasome subunit beta type-5 OS=Schizosaccharomyces pombe GN=pts1 PE=2 SV=3(1);	ASKAAREYLEK	3	>sp|Q10329|PSA7_SCHPO Probable proteasome subunit alpha type-7 OS=Schizosaccharomyces pombe GN=SPBC106.16 PE=2 SV=1(168);	138.0681
1015	15.9305	1857.0270	3	1857.0359	4.8044	0.9450	0.0150	0.0750	WKR	2	>sp|Q9UUB6|UBLH2_SCHPO Ubiquitin carboxyl-terminal hydrolase 2 OS=Schizosaccharomyces pombe GN=uch2 PE=1 SV=1(252);	KTAGEDAVTLVK	1	>decoy_reverse_sp|O94579|PSA2_SCHPO Decoy of Reverse of Probable proteasome subunit alpha type-2 OS=Schizosaccharomyces pombe GN=SPCC1442.06 PE=2 SV=1(197);	138.0681
1017	15.9479	1958.0371	5	1958.0254	-5.9880	1.0450	0.0300	0.2550	QEMKK	4	>decoy_reverse_sp|O94444|RPN10_SCHPO Decoy of Reverse of 26S proteasome regulatory subunit rpn10 OS=Schizosaccharomyces pombe GN=rpn10 PE=1 SV=1(4);	QSKATREPNK	3	>decoy_reverse_sp|Q09841|PSB7_SCHPO Decoy of Reverse of Probable proteasome subunit beta type-7 OS=Schizosaccharomyces pombe GN=SPAC23D3.07 PE=2 SV=1(35);	138.0681
1018	15.9541	1835.8543	5	1835.8570	1.4543	0.6600	0.0050	0.1250	DATDDKR	6	>decoy_reverse_sp|Q9USQ9|PSB4_SCHPO Decoy of Reverse of Probable proteasome subunit beta type-4 OS=Schizosaccharomyces pombe GN=SPBC577.10 PE=2 SV=1(74);	EDCKSLK	4	>sp|O74894|PRS6B_SCHPO 26S protease regulatory subunit 6B homolog OS=Schizosaccharomyces pombe GN=rpt3 PE=2 SV=1(35);	138.0681
1019	15.9619	0	0	0	0	0	0	0	-	-	-	-	-	-	0
1020	15.9698	1984.0926	4	1984.1033	5.3766	1.7550	0.1200	0.5550	KSGFEK	1	>decoy_reverse_sp|Q9P7S2|RPN6_SCHPO Decoy of Reverse of Probable 26S proteasome regulatory subunit rpn6 OS=Schizosaccharomyces pombe GN=rpn6 PE=2 SV=1(324);	FFEKINVKK	8	>decoy_reverse_sp|Q9UTM3|RPN5_SCHPO Decoy of Reverse of 26S proteasome regulatory subunit rpn5 OS=Schizosaccharomyces pombe GN=rpn5a PE=1 SV=1(248);	138.0681
1021	15.9770	1892.8752	5	1892.8614	-7.2773	0.8250	0.2200	0.3800	MSGYDR	1	>sp|Q10329|PSA7_SCHPO Probable proteasome subunit alpha type-7 OS=Schizosaccharomyces pombe GN=SPBC106.16 PE=2 SV=1(1);	PPKEDWEK	1	>sp|O42931|PRS7_SCHPO 26S protease regulatory subunit 7 homolog OS=Schizosaccharomyces pombe GN=rpt1 PE=1 SV=2(2);	138.0681
1023	15.9944	1835.8527	4	1835.8570	2.3299	0.4000	0.0300	0.1300	KDQK	1	>decoy_reverse_sp|P36612|PRS4_SCHPO Decoy of Reverse of 26S protease regulatory subunit 4 homolog OS=Schizosaccharomyces pombe GN=mts2 PE=2 SV=1(424);>sp|P36612|PRS4_SCHPO 26S protease regulatory subunit 4 homolog OS=Schizosaccharomyces pombe GN=mts2 PE=2 SV=1(22);	ASKGSNDDEMK	3	>sp|O74762|RPN2_SCHPO 26S proteasome regulatory subunit rpn2 OS=Schizosaccharomyces pombe GN=rpn2 PE=1 SV=1(836);	138.0681
1024	15.9997	2063.0600	4	2063.0495	-5.0546	0.1750	0.0700	0.0000	QIK[156.08]VMDSLEPTGEIYGK	-1	>decoy_reverse_sp|P41836|PRS8_SCHPO Decoy of Reverse of 26S protease regulatory subunit 8 homolog OS=Schizosaccharomyces pombe GN=let1 PE=2 SV=1	-	-1	-	0
1025	16.0076	1405.7452	3	1405.7387	-4.6145	0.4900	0.0400	0.0800	MFR	1	>sp|O14250|PSA1_SCHPO Probable proteasome subunit alpha type-1 OS=Schizosaccharomyces pombe GN=SPAC6G10.04c PE=2 SV=1(1);	KINANEK	1	>sp|O74440|RPN8_SCHPO 26S proteasome regulatory subunit rpn8 OS=Schizosaccharomyces pombe GN=rpn8 PE=2 SV=1(91);	138.0681
1026	16.0149	1835.8531	3	1835.8570	2.1423	0.3850	0.0350	0.0200	DQKK	3	>decoy_reverse_sp|P36612|PRS4_SCHPO Decoy of Reverse of 26S protease regulatory subunit 4 homolog OS=Schizosaccharomyces pombe GN=mts2 PE=2 SV=1(427);>sp|P36612|PRS4_SCHPO 26S protease regulatory subunit 4 homolog OS=Schizosaccharomyces pombe GN=mts2 PE=2 SV=1(25);	ASKGSNDDEMK	3	>sp|O74762|RPN2_SCHPO 26S proteasome regulatory subunit rpn2 OS=Schizosaccharomyces pombe GN=rpn2 PE=1 SV=1(836);	138.0681
1027	16.0227	1940.0279	4	1940.0440	8.2880	0.9600	0.0200	0.3900	YFATLQK	1	>decoy_reverse_sp|O14126|PRS6A_SCHPO Decoy of Reverse of 26S protease regulatory subunit 6A OS=Schizosaccharomyces pombe GN=tbp1 PE=2 SV=1(1);	AVEKLMSR	4	>decoy_reverse_sp|O14250|PSA1_SCHPO Decoy of Reverse of Probable proteasome subunit alpha type-1 OS=Schizosaccharomyces pombe GN=SPAC6G10.04c PE=2 SV=1(162);	138.0681
1029	16.0403	0	0	0	0	0	0	0	-	-	-	-	-	-	0
1030	16.0482	1940.0282	5	1940.0214	-3.5149	0.8450	0.2150	0.2900	QDPKK	4	>sp|P41878|RPN11_SCHPO 26S proteasome regulatory subunit rpn11 OS=Schizosaccharomyces pombe GN=rpn11 PE=1 SV=2(280);	AASIAVEDEKR	10	>sp|Q9UUB6|UBLH2_SCHPO Ubiquitin carboxyl-terminal hydrolase 2 OS=Schizosaccharomyces pombe GN=uch2 PE=1 SV=1(247);	138.0681
1031	16.0560	1743.9041	4	1743.9155	6.5091	0.8850	0.1200	0.3750	KKSGR	2	>sp|Q10329|PSA7_SCHPO Probable proteasome subunit alpha type-7 OS=Schizosaccharomyces pombe GN=SPBC106.16 PE=2 SV=1(244);	DYYTKQSK	5	>decoy_reverse_sp|Q09841|PSB7_SCHPO Decoy of Reverse of Probable proteasome subunit beta type-7 OS=Schizosaccharomyces pombe GN=SPAC23D3.07 PE=2 SV=1(32);	138.0681
1032	16.0637	0	0	0	0	0	0	0	-	-	-	-	-	-	0
1033	16.0715	1743.9041	3	1743.9015	-1.4904	0.3350	0.0150	0.0000	VNGVVFTNRPDEKNR	-1	>sp|Q10335|RPN7_SCHPO Probable 26S proteasome regulatory subunit rpn7 OS=Schizosaccharomyces pombe GN=rpn7 PE=2 SV=1	-	-1	-	0
1035	16.0889	1940.8798	3	1940.8978	9.2356	0.3050	0.0700	0.1400	MSSK	1	>sp|Q9P7S2|RPN6_SCHPO Probable 26S proteasome regulatory subunit rpn6 OS=Schizosaccharomyces pombe GN=rpn6 PE=2 SV=1(1);>sp|P87048|RPN1_SCHPO 26S proteasome regulatory subunit rpn1 OS=Schizosaccharomyces pombe GN=rpn1 PE=1 SV=2(1);	KGFDFEYYQR	1	>sp|Q09841|PSB7_SCHPO Probable proteasome subunit beta type-7 OS=Schizosaccharomyces pombe GN=SPAC23D3.07 PE=2 SV=1(8);	138.0681
1036	16.0968	1990.0234	4	1990.0339	5.2790	1.0750	0.0150	0.2750	KDQKK	4	>decoy_reverse_sp|P36612|PRS4_SCHPO Decoy of Reverse of 26S protease regulatory subunit 4 homolog OS=Schizosaccharomyces pombe GN=mts2 PE=2 SV=1(427);>sp|P36612|PRS4_SCHPO 26S protease regulatory subunit 4 homolog OS=Schizosaccharomyces pombe GN=mts2 PE=2 SV=1(25);	NCACVISQKK	9	>sp|O94517|PSA6_SCHPO Probable proteasome subunit alpha type-6 OS=Schizosaccharomyces pombe GN=SPBC646.16 PE=2 SV=1(52);	138.0681
1037	16.1047	0	0	0	0	0	0	0	-	-	-	-	-	-	0
1038	16.1124	2115.9768	3	2115.9781	0.6235	0.2350	0.0250	0.0000	YPMDAHK[156.08]SELEGVEEAR	-1	>sp|O42897|RPN3_SCHPO Probable 26S proteasome regulatory subunit rpn3 OS=Schizosaccharomyces pombe GN=rpn3 PE=2 SV=2	-	-1	-	0
1039	16.1204	1817.8443	5	1817.8327	-6.3949	0.5000	0.0700	-0.0150	MSER	1	>sp|O74445|PRS10_SCHPO Probable 26S protease subunit rpt4 OS=Schizosaccharomyces pombe GN=rpt4 PE=2 SV=2(1);	MPPKEDWEK	1	>sp|O42931|PRS7_SCHPO 26S protease regulatory subunit 7 homolog OS=Schizosaccharomyces pombe GN=rpt1 PE=1 SV=2(1);	138.0681
1041	16.1384	0	0	0	0	0	0	0	-	-	-	-	-	-	0
1042	16.1462	2027.1298	4	2027.1262	-1.7903	0.8250	0.0050	0.1000	KSGR	1	>sp|Q10329|PSA7_SCHPO Probable proteasome subunit alpha type-7 OS=Schizosaccharomyces pombe GN=SPBC106.16 PE=2 SV=1(244);	LGISATALSPEEKK	13	>decoy_reverse_sp|O94579|PSA2_SCHPO Decoy of Reverse of Probable proteasome subunit alpha type-2 OS=Schizosaccharomyces pombe GN=SPCC1442.06 PE=2 SV=1(196);	138.0681
1043	16.1542	1668.9081	3	1668.9045	-2.1122	0.4300	0.0600	0.0000	TSTGGPK[156.08]LQLNLER	-1	>decoy_reverse_sp|Q09841|PSB7_SCHPO Decoy of Reverse of Probable proteasome subunit beta type-7 OS=Schizosaccharomyces pombe GN=SPAC23D3.07 PE=2 SV=1	-	-1	-	0
1044	16.1617	1893.8875	3	1893.8930	2.9044	0.7400	0.1200	0.3600	KYDK	1	>sp|O74445|PRS10_SCHPO Probable 26S protease subunit rpt4 OS=Schizosaccharomyces pombe GN=rpt4 PE=2 SV=2(38);	FMTRSEYDR	1	>sp|Q9UT97|PSA5_SCHPO Probable proteasome subunit alpha type-5 OS=Schizosaccharomyces pombe GN=SPAC323.02c PE=1 SV=1(2);	138.0681
1045	16.1695	2095.0485	4	2095.0506	1.0111	0.4950	0.0100	0.1100	EKASK	2	>sp|O74762|RPN2_SCHPO 26S proteasome regulatory subunit rpn2 OS=Schizosaccharomyces pombe GN=rpn2 PE=1 SV=1(833);	CGSPYIIEDSKK	11	>decoy_reverse_sp|O74762|RPN2_SCHPO Decoy of Reverse of 26S proteasome regulatory subunit rpn2 OS=Schizosaccharomyces pombe GN=rpn2 PE=1 SV=1(670);	138.0681
1047	16.1882	1844.9528	3	1844.9591	3.4193	0.3900	0.0700	0.1800	GVSKDEK	4	>sp|Q9P7S2|RPN6_SCHPO Probable 26S proteasome regulatory subunit rpn6 OS=Schizosaccharomyces pombe GN=rpn6 PE=2 SV=1(36);	ASKERAER	3	>decoy_reverse_sp|O74762|RPN2_SCHPO Decoy of Reverse of 26S proteasome regulatory subunit rpn2 OS=Schizosaccharomyces pombe GN=rpn2 PE=1 SV=1(133);	138.0681
1048	16.1959	2007.9641	3	2007.9683	2.1093	0.5450	0.2250	0.0450	MGINERK	1	>sp|Q09841|PSB7_SCHPO Probable proteasome subunit beta type-7 OS=Schizosaccharomyces pombe GN=SPAC23D3.07 PE=2 SV=1(2);	DAGKDEFSR	4	>decoy_reverse_sp|O14126|PRS6A_SCHPO Decoy of Reverse of 26S protease regulatory subunit 6A OS=Schizosaccharomyces pombe GN=tbp1 PE=2 SV=1(140);	138.0681
1049	16.2038	2115.9719	4	2115.9781	2.9529	0.3300	0.1850	0.0000	YPMDAHK[156.08]SELEGVEEAR	-1	>sp|O42897|RPN3_SCHPO Probable 26S proteasome regulatory subunit rpn3 OS=Schizosaccharomyces pombe GN=rpn3 PE=2 SV=2	-	-1	-	0
1051	16.2226	2015.0592	5	2015.0687	4.6905	0.6450	0.0700	0.2350	KGEK	1	>decoy_reverse_sp|Q9UTM3|RPN5_SCHPO Decoy of Reverse of 26S proteasome regulatory subunit rpn5 OS=Schizosaccharomyces pombe GN=rpn5a PE=1 SV=1(113);	QTETINWLEKR	10	>sp|O94517|PSA6_SCHPO Probable proteasome subunit alpha type-6 OS=Schizosaccharomyces pombe GN=SPBC646.16 PE=2 SV=1(179);	138.0681
1052	16.2305	2231.2148	4	2231.2353	9.2168	0.9850	0.0100	0.3300	VNLYKFR	5	>sp|Q9Y7T8|PSB3_SCHPO Probable proteasome subunit beta type-3 OS=Schizosaccharomyces pombe GN=SPCC63.12c PE=2 SV=1(75);	KEPPVYTPPK	1	>decoy_reverse_sp|P36612|PRS4_SCHPO Decoy of Reverse of 26S protease regulatory subunit 4 homolog OS=Schizosaccharomyces pombe GN=mts2 PE=2 SV=1(412);	138.0681
1053	16.2384	2043.9550	4	2043.9748	9.6822	0.5300	0.1050	0.0250	FPTDDDDK	1	>sp|P00761|TRYP_PIG Trypsin OS=Sus scrofa PE=1 SV=1(1);	LGDKGPAAAR	4	>sp|O14250|PSA1_SCHPO Probable proteasome subunit alpha type-1 OS=Schizosaccharomyces pombe GN=SPAC6G10.04c PE=2 SV=1(239);	138.0681
1055	16.2575	0	0	0	0	0	0	0	-	-	-	-	-	-	0
1056	16.2654	0	0	0	0	0	0	0	-	-	-	-	-	-	0
1058	16.2843	2785.2320	4	2785.2322	0.0626	0.4650	0.4650	0.2150	RFDSEKAGDR	6	>sp|O14126|PRS6A_SCHPO 26S protease regulatory subunit 6A OS=Schizosaccharomyces pombe GN=tbp1 PE=2 SV=1(299);	NSSSDMAYTSMFK	1	>decoy_reverse_sp|O42931|PRS7_SCHPO Decoy of Reverse of 26S protease regulatory subunit 7 homolog OS=Schizosaccharomyces pombe GN=rpt1 PE=1 SV=2(1);	138.0681
1059	16.2923	0	0	0	0	0	0	0	-	-	-	-	-	-	0
1060	16.3002	0	0	0	0	0	0	0	-	-	-	-	-	-	0
1061	16.3081	0	0	0	0	0	0	0	-	-	-	-	-	-	0
1063	16.3277	2015.0607	3	2015.0608	0.0499	0.6150	0.0750	-0.0600	EKASK	2	>sp|O74762|RPN2_SCHPO 26S proteasome regulatory subunit rpn2 OS=Schizosaccharomyces pombe GN=rpn2 PE=1 SV=1(833);	LTHEKSTMLEK	5	>sp|O14126|PRS6A_SCHPO 26S protease regulatory subunit 6A OS=Schizosaccharomyces pombe GN=tbp1 PE=2 SV=1(64);	138.0681
1064	16.3356	3249.5414	4	3249.5346	-2.1133	1.4650	0.0300	0.0850	DYYTKQSK	5	>decoy_reverse_sp|Q09841|PSB7_SCHPO Decoy of Reverse of Probable proteasome subunit beta type-7 OS=Schizosaccharomyces pombe GN=SPAC23D3.07 PE=2 SV=1(32);	MSSKDISSKSPSGNDALNDK	1	>sp|P87048|RPN1_SCHPO 26S proteasome regulatory subunit rpn1 OS=Schizosaccharomyces pombe GN=rpn1 PE=1 SV=2(1);	138.0681
1066	16.3558	0	0	0	0	0	0	0	-	-	-	-	-	-	0
1068	16.3763	0	0	0	0	0	0	0	-	-	-	-	-	-	0
1069	16.3842	0	0	0	0	0	0	0	-	-	-	-	-	-	0
1070	16.3920	1807.9682	4	1807.9753	3.9172	0.8900	0.0200	0.2850	QEMKK	4	>decoy_reverse_sp|O94444|RPN10_SCHPO Decoy of Reverse of 26S proteasome regulatory subunit rpn10 OS=Schizosaccharomyces pombe GN=rpn10 PE=1 SV=1(4);	SSKVYISPK	3	>decoy_reverse_sp|O74440|RPN8_SCHPO Decoy of Reverse of 26S proteasome regulatory subunit rpn8 OS=Schizosaccharomyces pombe GN=rpn8 PE=2 SV=1(168);	138.0681
1071	16.3998	0	0	0	0	0	0	0	-	-	-	-	-	-	0
1073	16.4205	1958.0357	4	1958.0189	-8.5876	0.4900	0.0000	0.0300	MMGINER	1	>sp|Q09841|PSB7_SCHPO Probable proteasome subunit beta type-7 OS=Schizosaccharomyces pombe GN=SPAC23D3.07 PE=2 SV=1(1);	QDRGKLVR	1	>decoy_reverse_sp|Q9Y7T8|PSB3_SCHPO Decoy of Reverse of Probable proteasome subunit beta type-3 OS=Schizosaccharomyces pombe GN=SPCC63.12c PE=2 SV=1(1);	138.0681
1074	16.4283	1958.0376	3	1958.0519	7.2864	0.8200	0.1400	0.3000	KARQAAK	1	>decoy_reverse_sp|O74762|RPN2_SCHPO Decoy of Reverse of 26S proteasome regulatory subunit rpn2 OS=Schizosaccharomyces pombe GN=rpn2 PE=1 SV=1(139);	KDWNACKK	7	>sp|P50524|RPN12_SCHPO 26S proteasome regulatory subunit rpn12 OS=Schizosaccharomyces pombe GN=rpn12 PE=1 SV=1(22);	138.0681
1076	16.4493	0	0	0	0	0	0	0	-	-	-	-	-	-	0
1077	16.4571	1745.9890	4	1745.9861	-1.6429	0.5250	0.1250	0.0000	LHIVVQLLMGEIPER	-1	>sp|O42897|RPN3_SCHPO Probable 26S proteasome regulatory subunit rpn3 OS=Schizosaccharomyces pombe GN=rpn3 PE=2 SV=2	-	-1	-	0
1079	16.4782	1835.8538	5	1835.8570	1.7728	0.6550	0.0800	0.2200	DATDDKR	6	>decoy_reverse_sp|Q9USQ9|PSB4_SCHPO Decoy of Reverse of Probable proteasome subunit beta type-4 OS=Schizosaccharomyces pombe GN=SPBC577.10 PE=2 SV=1(74);	SLKDECK	3	>decoy_reverse_sp|O74894|PRS6B_SCHPO Decoy of Reverse of 26S protease regulatory subunit 6B homolog OS=Schizosaccharomyces pombe GN=rpt3 PE=2 SV=1(355);	138.0681
1080	16.4860	2090.0958	4	2090.0967	0.4302	0.6050	0.1500	0.2300	TKVVDR	2	>decoy_reverse_sp|Q10335|RPN7_SCHPO Decoy of Reverse of Probable 26S proteasome regulatory subunit rpn7 OS=Schizosaccharomyces pombe GN=rpn7 PE=2 SV=1(162);	KGTKTSETNDR	1	>sp|P87048|RPN1_SCHPO 26S proteasome regulatory subunit rpn1 OS=Schizosaccharomyces pombe GN=rpn1 PE=1 SV=2(21);	138.0681
1081	16.4938	1811.9393	3	1811.9457	3.5071	0.5550	0.0100	0.0000	EVPAVQVTAAFLYNYK	-1	>decoy_reverse_sp|O42897|RPN3_SCHPO Decoy of Reverse of Probable 26S proteasome regulatory subunit rpn3 OS=Schizosaccharomyces pombe GN=rpn3 PE=2 SV=2	-	-1	-	0
1082	16.5016	2063.0645	3	2063.0687	2.0087	0.4750	0.0050	0.0150	KEKWIAK	3	>decoy_reverse_sp|Q9P7S2|RPN6_SCHPO Decoy of Reverse of Probable 26S proteasome regulatory subunit rpn6 OS=Schizosaccharomyces pombe GN=rpn6 PE=2 SV=1(305);	FDSEKAGDR	5	>sp|O14126|PRS6A_SCHPO 26S protease regulatory subunit 6A OS=Schizosaccharomyces pombe GN=tbp1 PE=2 SV=1(299);	138.0681
1084	16.5227	1835.8529	4	1835.8570	2.2569	0.5350	0.0700	0.0900	KDQK	1	>decoy_reverse_sp|P36612|PRS4_SCHPO Decoy of Reverse of 26S protease regulatory subunit 4 homolog OS=Schizosaccharomyces pombe GN=mts2 PE=2 SV=1(424);>sp|P36612|PRS4_SCHPO 26S protease regulatory subunit 4 homolog OS=Schizosaccharomyces pombe GN=mts2 PE=2 SV=1(22);	ASKGSNDDEMK	3	>sp|O74762|RPN2_SCHPO 26S proteasome regulatory subunit rpn2 OS=Schizosaccharomyces pombe GN=rpn2 PE=1 SV=1(836);	138.0681
1085	16.5304	2305.1670	4	2305.1661	-0.3777	0.8850	0.1650	0.2600	HESLKYR	5	>sp|P87048|RPN1_SCHPO 26S proteasome regulatory subunit rpn1 OS=Schizosaccharomyces pombe GN=rpn1 PE=1 SV=2(144);	KGTKTSETNDR	4	>sp|P87048|RPN1_SCHPO 26S proteasome regulatory subunit rpn1 OS=Schizosaccharomyces pombe GN=rpn1 PE=1 SV=2(24);	138.0681
1086	16.5384	0	0	0	0	0	0	0	-	-	-	-	-	-	0
1087	16.5463	2273.1379	4	2273.1538	7.0283	0.9250	0.0600	0.2700	QDYDLVR	1	>decoy_reverse_sp|O94579|PSA2_SCHPO Decoy of Reverse of Probable proteasome subunit alpha type-2 OS=Schizosaccharomyces pombe GN=SPCC1442.06 PE=2 SV=1(1);	DPDDKIVGLTR	5	>decoy_reverse_sp|Q09720|PSB2_SCHPO Decoy of Reverse of Probable proteasome subunit beta type-2 OS=Schizosaccharomyces pombe GN=SPAC31A2.04c PE=2 SV=1(166);	138.0681
1088	16.5541	2090.0985	3	2090.1114	6.2075	0.5700	0.0100	0.0900	MTDK	1	>sp|O94579|PSA2_SCHPO Probable proteasome subunit alpha type-2 OS=Schizosaccharomyces pombe GN=SPCC1442.06 PE=2 SV=1(1);	TRLLENDIKVMK	9	>sp|O14126|PRS6A_SCHPO 26S protease regulatory subunit 6A OS=Schizosaccharomyces pombe GN=tbp1 PE=2 SV=1(51);	138.0681
1090	16.5757	1820.8832	3	1820.8825	-0.3552	1.1700	0.2200	0.3650	IDKK	3	>sp|O74762|RPN2_SCHPO 26S proteasome regulatory subunit rpn2 OS=Schizosaccharomyces pombe GN=rpn2 PE=1 SV=1(847);	ASKGSNDDEMK	3	>sp|O74762|RPN2_SCHPO 26S proteasome regulatory subunit rpn2 OS=Schizosaccharomyces pombe GN=rpn2 PE=1 SV=1(836);	138.0681
1091	16.5835	1879.9883	4	1879.9865	-0.9692	0.5100	0.0350	0.0000	MPPK	1	>sp|O42931|PRS7_SCHPO 26S protease regulatory subunit 7 homolog OS=Schizosaccharomyces pombe GN=rpt1 PE=1 SV=2(1);	KHFEQVINEK	1	>sp|O74762|RPN2_SCHPO 26S proteasome regulatory subunit rpn2 OS=Schizosaccharomyces pombe GN=rpn2 PE=1 SV=1(694);	138.0681
1092	16.5913	1820.8840	4	1820.8825	-0.8480	1.5600	0.0650	0.1350	KIDK	1	>decoy_reverse_sp|O74762|RPN2_SCHPO Decoy of Reverse of 26S proteasome regulatory subunit rpn2 OS=Schizosaccharomyces pombe GN=rpn2 PE=1 SV=1(119);	ASKGSNDDEMK	3	>sp|O74762|RPN2_SCHPO 26S proteasome regulatory subunit rpn2 OS=Schizosaccharomyces pombe GN=rpn2 PE=1 SV=1(836);	138.0681
1093	16.5991	1970.1109	4	1970.1200	4.6002	1.2000	0.1500	0.5550	TLSKWR	4	>decoy_reverse_sp|Q9USQ9|PSB4_SCHPO Decoy of Reverse of Probable proteasome subunit beta type-4 OS=Schizosaccharomyces pombe GN=SPBC577.10 PE=2 SV=1(66);	KILGVAAEDK	1	>decoy_reverse_sp|Q09682|PSA4_SCHPO Decoy of Reverse of Probable proteasome subunit alpha type-4 OS=Schizosaccharomyces pombe GN=SPAC13C5.01c PE=2 SV=1(200);	138.0681
1095	16.6203	2184.0774	4	2184.0772	-0.0856	0.8750	0.0900	0.1750	ENEQKIK	5	>decoy_reverse_sp|O14126|PRS6A_SCHPO Decoy of Reverse of 26S protease regulatory subunit 6A OS=Schizosaccharomyces pombe GN=tbp1 PE=2 SV=1(367);	MPPKEDWEK	4	>sp|O42931|PRS7_SCHPO 26S protease regulatory subunit 7 homolog OS=Schizosaccharomyces pombe GN=rpt1 PE=1 SV=2(4);	138.0681
1096	16.6282	1892.8753	4	1892.8614	-7.3290	0.4250	0.0050	0.1250	MSGYDR	1	>sp|Q10329|PSA7_SCHPO Probable proteasome subunit alpha type-7 OS=Schizosaccharomyces pombe GN=SPBC106.16 PE=2 SV=1(1);	PPKEDWEK	1	>sp|O42931|PRS7_SCHPO 26S protease regulatory subunit 7 homolog OS=Schizosaccharomyces pombe GN=rpt1 PE=1 SV=2(2);	138.0681
1097	16.6360	2289.1029	4	2289.1157	5.5976	0.9400	0.0050	0.0450	QDPKK	4	>sp|P41878|RPN11_SCHPO 26S proteasome regulatory subunit rpn11 OS=Schizosaccharomyces pombe GN=rpn11 PE=1 SV=2(280);	ASKGSNDDEMKIDK	3	>sp|O74762|RPN2_SCHPO 26S proteasome regulatory subunit rpn2 OS=Schizosaccharomyces pombe GN=rpn2 PE=1 SV=1(836);	138.0681
1098	16.6439	2184.0764	5	2184.0706	-2.6533	0.4750	0.0150	0.1350	RMKK	3	>sp|O94444|RPN10_SCHPO 26S proteasome regulatory subunit rpn10 OS=Schizosaccharomyces pombe GN=rpn10 PE=1 SV=1(133);	KSYDYSATMYTR	1	>decoy_reverse_sp|Q9UTM3|RPN5_SCHPO Decoy of Reverse of 26S proteasome regulatory subunit rpn5 OS=Schizosaccharomyces pombe GN=rpn5a PE=1 SV=1(249);	138.0681
1099	16.6519	2289.1071	3	2289.1283	9.2424	0.7650	0.3150	0.2200	EDCKSLKR	4	>sp|O74894|PRS6B_SCHPO 26S protease regulatory subunit 6B homolog OS=Schizosaccharomyces pombe GN=rpt3 PE=2 SV=1(35);	GGDWERKNR	7	>sp|Q10335|RPN7_SCHPO Probable 26S proteasome regulatory subunit rpn7 OS=Schizosaccharomyces pombe GN=rpn7 PE=2 SV=1(188);	138.0681
1101	16.6735	1892.8748	5	1892.8859	5.8310	0.5050	0.5050	0.2100	MSSK	1	>sp|Q9P7S2|RPN6_SCHPO Probable 26S proteasome regulatory subunit rpn6 OS=Schizosaccharomyces pombe GN=rpn6 PE=2 SV=1(1);>sp|P87048|RPN1_SCHPO 26S proteasome regulatory subunit rpn1 OS=Schizosaccharomyces pombe GN=rpn1 PE=1 SV=2(1);	AMEVDEKPTER	7	>sp|O14126|PRS6A_SCHPO 26S protease regulatory subunit 6A OS=Schizosaccharomyces pombe GN=tbp1 PE=2 SV=1(179);	138.0681
1102	16.6813	2078.0238	3	2078.0200	-1.8285	1.4050	0.2200	0.1550	EKASK	2	>sp|O74762|RPN2_SCHPO 26S proteasome regulatory subunit rpn2 OS=Schizosaccharomyces pombe GN=rpn2 PE=1 SV=1(833);	GSNDDEMKIDKK	8	>sp|O74762|RPN2_SCHPO 26S proteasome regulatory subunit rpn2 OS=Schizosaccharomyces pombe GN=rpn2 PE=1 SV=1(844);	138.0681
1103	16.6892	2070.9932	3	2070.9866	-3.1853	0.4200	0.0050	0.0950	AKTMTER	2	>decoy_reverse_sp|Q10335|RPN7_SCHPO Decoy of Reverse of Probable 26S proteasome regulatory subunit rpn7 OS=Schizosaccharomyces pombe GN=rpn7 PE=2 SV=1(394);	ENWKYACK	4	>decoy_reverse_sp|O74762|RPN2_SCHPO Decoy of Reverse of 26S proteasome regulatory subunit rpn2 OS=Schizosaccharomyces pombe GN=rpn2 PE=1 SV=1(814);	138.0681
1104	16.6972	1733.9158	4	1733.9233	4.2754	0.5300	0.0050	0.1000	MSSK	1	>sp|Q9P7S2|RPN6_SCHPO Probable 26S proteasome regulatory subunit rpn6 OS=Schizosaccharomyces pombe GN=rpn6 PE=2 SV=1(1);>sp|P87048|RPN1_SCHPO 26S proteasome regulatory subunit rpn1 OS=Schizosaccharomyces pombe GN=rpn1 PE=1 SV=2(1);	IITKEGVETR	4	>sp|Q9UQY2|PSB1_SCHPO Probable proteasome subunit beta type-1 OS=Schizosaccharomyces pombe GN=pam1 PE=2 SV=1(212);	138.0681
1105	16.7048	2209.1362	4	2209.1299	-2.8497	0.8400	0.2850	0.1850	MSER	1	>sp|O74445|PRS10_SCHPO Probable 26S protease subunit rpt4 OS=Schizosaccharomyces pombe GN=rpt4 PE=2 SV=2(1);	TVYQISELESLLR	1	>decoy_reverse_sp|P50524|RPN12_SCHPO Decoy of Reverse of 26S proteasome regulatory subunit rpn12 OS=Schizosaccharomyces pombe GN=rpn12 PE=1 SV=1(2);	138.0681
1107	16.7263	2184.0815	3	2184.0772	-1.9725	0.3550	0.0200	0.0750	MIDDQR	1	>sp|O42897|RPN3_SCHPO Probable 26S proteasome regulatory subunit rpn3 OS=Schizosaccharomyces pombe GN=rpn3 PE=2 SV=2(1);	EPPVYTPPKDK	9	>decoy_reverse_sp|P36612|PRS4_SCHPO Decoy of Reverse of 26S protease regulatory subunit 4 homolog OS=Schizosaccharomyces pombe GN=mts2 PE=2 SV=1(421);	138.0681
1108	16.7343	0	0	0	0	0	0	0	-	-	-	-	-	-	0
1110	16.7558	1898.9077	3	1898.8953	-6.5426	0.0700	0.0700	-0.1300	MFMTR	1	>sp|Q9UT97|PSA5_SCHPO Probable proteasome subunit alpha type-5 OS=Schizosaccharomyces pombe GN=SPAC323.02c PE=1 SV=1(1);	KANWCDKR	7	>decoy_reverse_sp|P50524|RPN12_SCHPO Decoy of Reverse of 26S proteasome regulatory subunit rpn12 OS=Schizosaccharomyces pombe GN=rpn12 PE=1 SV=1(255);	138.0681
1112	16.7773	0	0	0	0	0	0	0	-	-	-	-	-	-	0
1113	16.7853	1909.8905	5	1909.9057	7.9620	1.1750	0.5400	-0.0700	SGYDR	1	>sp|Q10329|PSA7_SCHPO Probable proteasome subunit alpha type-7 OS=Schizosaccharomyces pombe GN=SPBC106.16 PE=2 SV=1(2);	GGLGYPEDAIGK	1	>decoy_reverse_sp|P36612|PRS4_SCHPO Decoy of Reverse of 26S protease regulatory subunit 4 homolog OS=Schizosaccharomyces pombe GN=mts2 PE=2 SV=1(1);	138.0681
1115	16.8067	1494.7071	3	1494.7062	-0.5655	0.8600	0.3750	0.0000	FSEGTSADREIQR	-1	>sp|O74445|PRS10_SCHPO Probable 26S protease subunit rpt4 OS=Schizosaccharomyces pombe GN=rpt4 PE=2 SV=2	-	-1	-	0
1116	16.8142	2593.2227	4	2593.2436	8.0809	0.9800	0.0900	0.4600	KNTEDIEMTA	1	>sp|P87048|RPN1_SCHPO 26S proteasome regulatory subunit rpn1 OS=Schizosaccharomyces pombe GN=rpn1 PE=1 SV=2(882);	MVILNKDGMER	6	>sp|O43063|PSB6_SCHPO Probable proteasome subunit beta type-6 OS=Schizosaccharomyces pombe GN=SPBC4C3.10c PE=2 SV=1(205);	138.0681
1117	16.8220	2156.1086	4	2156.1072	-0.6317	1.0400	0.0150	0.1350	KINANEK	1	>sp|O74440|RPN8_SCHPO 26S proteasome regulatory subunit rpn8 OS=Schizosaccharomyces pombe GN=rpn8 PE=2 SV=1(91);	ENQEKISNNK	5	>sp|O14126|PRS6A_SCHPO 26S protease regulatory subunit 6A OS=Schizosaccharomyces pombe GN=tbp1 PE=2 SV=1(77);	138.0681
1118	16.8298	0	0	0	0	0	0	0	-	-	-	-	-	-	0
1119	16.8378	0	0	0	0	0	0	0	-	-	-	-	-	-	0
1121	16.8593	0	0	0	0	0	0	0	-	-	-	-	-	-	0
1123	16.8808	2156.1122	3	2156.1072	-2.3086	1.1100	0.3000	0.2550	KINANEK	1	>sp|O74440|RPN8_SCHPO 26S proteasome regulatory subunit rpn8 OS=Schizosaccharomyces pombe GN=rpn8 PE=2 SV=1(91);	ENQEKISNNK	5	>sp|O14126|PRS6A_SCHPO 26S protease regulatory subunit 6A OS=Schizosaccharomyces pombe GN=tbp1 PE=2 SV=1(77);	138.0681
1126	16.9283	2112.1562	4	2112.1724	7.6525	1.4850	0.2800	0.0550	AIEGKIAR	5	>sp|P87048|RPN1_SCHPO 26S proteasome regulatory subunit rpn1 OS=Schizosaccharomyces pombe GN=rpn1 PE=1 SV=2(585);	MKDAVKEAAR	6	>sp|O59770|PSA3_SCHPO Probable proteasome subunit alpha type-3 OS=Schizosaccharomyces pombe GN=SPCC1795.04c PE=1 SV=1(190);	138.0681
1127	16.9363	2124.0229	4	2124.0053	-8.3004	0.6900	0.0050	0.2150	MFMTR	1	>sp|Q9UT97|PSA5_SCHPO Probable proteasome subunit alpha type-5 OS=Schizosaccharomyces pombe GN=SPAC323.02c PE=1 SV=1(1);	DGIQDIMPSQAK	1	>decoy_reverse_sp|P06732|KCRM_HUMAN Decoy of Reverse of Creatine kinase M-type OS=Homo sapiens GN=CKM PE=1 SV=2(2);	138.0681
1129	16.9578	2350.2411	4	2350.2531	5.1073	1.2450	0.2950	0.4700	IKENQEK	2	>sp|O14126|PRS6A_SCHPO 26S protease regulatory subunit 6A OS=Schizosaccharomyces pombe GN=tbp1 PE=2 SV=1(72);	EERFKLNVYK	5	>decoy_reverse_sp|Q9Y7T8|PSB3_SCHPO Decoy of Reverse of Probable proteasome subunit beta type-3 OS=Schizosaccharomyces pombe GN=SPCC63.12c PE=2 SV=1(130);	138.0681
1130	16.9658	2271.0891	4	2271.0874	-0.7478	0.5300	0.2550	0.1050	MESLQR	1	>sp|P41878|RPN11_SCHPO 26S proteasome regulatory subunit rpn11 OS=Schizosaccharomyces pombe GN=rpn11 PE=1 SV=2(1);	MKSLSEQYTER	2	>sp|P41878|RPN11_SCHPO 26S proteasome regulatory subunit rpn11 OS=Schizosaccharomyces pombe GN=rpn11 PE=1 SV=2(248);	138.0681
1131	16.9737	0	0	0	0	0	0	0	-	-	-	-	-	-	0
1133	16.9952	1835.8556	5	1835.8570	0.7576	0.6900	0.1300	0.2500	DATDDKR	6	>decoy_reverse_sp|Q9USQ9|PSB4_SCHPO Decoy of Reverse of Probable proteasome subunit beta type-4 OS=Schizosaccharomyces pombe GN=SPBC577.10 PE=2 SV=1(74);	SLKDECK	3	>decoy_reverse_sp|O74894|PRS6B_SCHPO Decoy of Reverse of 26S protease regulatory subunit 6B homolog OS=Schizosaccharomyces pombe GN=rpt3 PE=2 SV=1(355);	138.0681
1134	17.0030	2027.1329	4	2027.1486	7.7593	1.2050	0.0800	0.3250	VLVDKSRK	5	>sp|O94579|PSA2_SCHPO Probable proteasome subunit alpha type-2 OS=Schizosaccharomyces pombe GN=SPCC1442.06 PE=2 SV=1(88);	ASKERAER	3	>decoy_reverse_sp|O74762|RPN2_SCHPO Decoy of Reverse of 26S proteasome regulatory subunit rpn2 OS=Schizosaccharomyces pombe GN=rpn2 PE=1 SV=1(133);	138.0681
1135	17.0110	2027.1354	5	2027.1414	2.9848	1.1250	0.1450	0.4350	KINANEK	1	>sp|O74440|RPN8_SCHPO 26S proteasome regulatory subunit rpn8 OS=Schizosaccharomyces pombe GN=rpn8 PE=2 SV=1(91);	KIFTIHTSK	1	>sp|P36612|PRS4_SCHPO 26S protease regulatory subunit 4 homolog OS=Schizosaccharomyces pombe GN=mts2 PE=2 SV=1(370);	138.0681
1137	17.0322	2278.2071	4	2278.2208	6.0108	0.8800	0.0750	0.3900	DAGKDEFSR	4	>decoy_reverse_sp|O14126|PRS6A_SCHPO Decoy of Reverse of 26S protease regulatory subunit 6A OS=Schizosaccharomyces pombe GN=tbp1 PE=2 SV=1(140);	QVKLLFIEK	3	>decoy_reverse_sp|Q9UTM3|RPN5_SCHPO Decoy of Reverse of 26S proteasome regulatory subunit rpn5 OS=Schizosaccharomyces pombe GN=rpn5a PE=1 SV=1(404);	138.0681
1138	17.0400	2278.2098	3	2278.2314	9.4864	1.0600	0.0150	0.1600	MSSKDISSK	1	>sp|P87048|RPN1_SCHPO 26S proteasome regulatory subunit rpn1 OS=Schizosaccharomyces pombe GN=rpn1 PE=1 SV=2(1);	SRTLASLQKR	9	>decoy_reverse_sp|Q09720|PSB2_SCHPO Decoy of Reverse of Probable proteasome subunit beta type-2 OS=Schizosaccharomyces pombe GN=SPAC31A2.04c PE=2 SV=1(109);	138.0681
1139	17.0478	2350.2408	5	2350.2531	5.2405	0.9500	0.1500	0.3600	IKENQEK	2	>sp|O14126|PRS6A_SCHPO 26S protease regulatory subunit 6A OS=Schizosaccharomyces pombe GN=tbp1 PE=2 SV=1(72);	EERFKLNVYK	5	>decoy_reverse_sp|Q9Y7T8|PSB3_SCHPO Decoy of Reverse of Probable proteasome subunit beta type-3 OS=Schizosaccharomyces pombe GN=SPCC63.12c PE=2 SV=1(130);	138.0681
1140	17.0558	2455.2696	4	2455.2667	-1.1478	0.8450	0.0600	0.2900	YYLPKGK	5	>decoy_reverse_sp|P06732|KCRM_HUMAN Decoy of Reverse of Creatine kinase M-type OS=Homo sapiens GN=CKM PE=1 SV=2(210);	LAVNENLASSKSSM	11	>decoy_reverse_sp|Q9P7S2|RPN6_SCHPO Decoy of Reverse of Probable 26S proteasome regulatory subunit rpn6 OS=Schizosaccharomyces pombe GN=rpn6 PE=2 SV=1(418);	138.0681
1142	17.0772	2362.3154	4	2362.3041	-4.7504	0.9400	0.0550	0.1050	KSGR	1	>sp|Q10329|PSA7_SCHPO Probable proteasome subunit alpha type-7 OS=Schizosaccharomyces pombe GN=SPBC106.16 PE=2 SV=1(244);	FNSNAIAAVATKMVTLK	12	>decoy_reverse_sp|O74894|PRS6B_SCHPO Decoy of Reverse of 26S protease regulatory subunit 6B homolog OS=Schizosaccharomyces pombe GN=rpt3 PE=2 SV=1(204);	138.0681
1143	17.0850	2331.1205	4	2331.1416	9.0394	1.0000	0.0300	0.3950	SGYDR	1	>sp|Q10329|PSA7_SCHPO Probable proteasome subunit alpha type-7 OS=Schizosaccharomyces pombe GN=SPBC106.16 PE=2 SV=1(2);	VLSNYMKQEALSSK	7	>sp|O14250|PSA1_SCHPO Probable proteasome subunit alpha type-1 OS=Schizosaccharomyces pombe GN=SPAC6G10.04c PE=2 SV=1(89);	138.0681
1144	17.0928	2293.1861	4	2293.1953	4.0240	1.5650	0.3200	0.3700	EKASFAR	2	>sp|P50524|RPN12_SCHPO 26S proteasome regulatory subunit rpn12 OS=Schizosaccharomyces pombe GN=rpn12 PE=1 SV=1(46);	GLGYPEDAIGKTK	1	>decoy_reverse_sp|P36612|PRS4_SCHPO Decoy of Reverse of 26S protease regulatory subunit 4 homolog OS=Schizosaccharomyces pombe GN=mts2 PE=2 SV=1(2);	138.0681
1146	17.1140	2067.1208	3	2067.1184	-1.1544	0.5900	0.0050	0.2300	AQEEVKR	6	>sp|O74894|PRS6B_SCHPO 26S protease regulatory subunit 6B homolog OS=Schizosaccharomyces pombe GN=rpt3 PE=2 SV=1(49);	ENKIQRQR	3	>sp|O94444|RPN10_SCHPO 26S proteasome regulatory subunit rpn10 OS=Schizosaccharomyces pombe GN=rpn10 PE=1 SV=1(104);	138.0681
1147	17.1218	2149.1616	4	2149.1816	9.2776	0.8050	0.0400	0.3000	FMTR	1	>sp|Q9UT97|PSA5_SCHPO Probable proteasome subunit alpha type-5 OS=Schizosaccharomyces pombe GN=SPAC323.02c PE=1 SV=1(2);	DGIVLAAEKKVTSK	10	>sp|Q09682|PSA4_SCHPO Probable proteasome subunit alpha type-4 OS=Schizosaccharomyces pombe GN=SPAC13C5.01c PE=2 SV=1(50);	138.0681
1148	17.1297	2362.3126	5	2362.3107	-0.8329	1.4300	0.1150	0.3250	DKKASLLTR	2	>sp|Q9UUB6|UBLH2_SCHPO Ubiquitin carboxyl-terminal hydrolase 2 OS=Schizosaccharomyces pombe GN=uch2 PE=1 SV=1(222);	KGYQTIELDK	1	>decoy_reverse_sp|O74445|PRS10_SCHPO Decoy of Reverse of Probable 26S protease subunit rpt4 OS=Schizosaccharomyces pombe GN=rpt4 PE=2 SV=2(2);	138.0681
1149	17.1375	1868.0223	3	1868.0301	4.1747	0.4900	0.1150	0.0000	TGLRM[15.99]ISLSYSRISLR	-1	>sp|O42897|RPN3_SCHPO Probable 26S proteasome regulatory subunit rpn3 OS=Schizosaccharomyces pombe GN=rpn3 PE=2 SV=2	-	-1	-	0
1151	17.1578	2067.1187	4	2067.1184	-0.1551	0.6550	0.2750	-0.0250	AQEEVKR	6	>sp|O74894|PRS6B_SCHPO 26S protease regulatory subunit 6B homolog OS=Schizosaccharomyces pombe GN=rpt3 PE=2 SV=1(49);	QRIQKENR	5	>decoy_reverse_sp|O94444|RPN10_SCHPO Decoy of Reverse of 26S proteasome regulatory subunit rpn10 OS=Schizosaccharomyces pombe GN=rpn10 PE=1 SV=1(140);	138.0681
1152	17.1658	2100.0417	4	2100.0520	4.9056	1.1000	0.1650	0.2500	LAKR	3	>sp|O94444|RPN10_SCHPO 26S proteasome regulatory subunit rpn10 OS=Schizosaccharomyces pombe GN=rpn10 PE=1 SV=1(130);	EMIAAQGIDEEDR	1	>decoy_reverse_sp|O59770|PSA3_SCHPO Decoy of Reverse of Probable proteasome subunit alpha type-3 OS=Schizosaccharomyces pombe GN=SPCC1795.04c PE=1 SV=1(2);	138.0681
1153	17.1737	2260.1963	4	2260.2030	2.9644	0.9200	0.0750	0.0200	ATKQSK	3	>sp|Q09841|PSB7_SCHPO Probable proteasome subunit beta type-7 OS=Schizosaccharomyces pombe GN=SPAC23D3.07 PE=2 SV=1(233);	REDGMKILMVNR	6	>decoy_reverse_sp|O43063|PSB6_SCHPO Decoy of Reverse of Probable proteasome subunit beta type-6 OS=Schizosaccharomyces pombe GN=SPBC4C3.10c PE=2 SV=1(22);	138.0681
1154	17.1817	2316.1527	4	2316.1709	7.8663	0.6600	0.1500	0.1400	DRQEQR	1	>decoy_reverse_sp|Q9UT97|PSA5_SCHPO Decoy of Reverse of Probable proteasome subunit alpha type-5 OS=Schizosaccharomyces pombe GN=SPAC323.02c PE=1 SV=1(2);	GLGYPEDAIGKTK	1	>decoy_reverse_sp|P36612|PRS4_SCHPO Decoy of Reverse of 26S protease regulatory subunit 4 homolog OS=Schizosaccharomyces pombe GN=mts2 PE=2 SV=1(2);	138.0681
1155	17.1895	2050.0893	4	2050.1006	5.5016	0.9450	0.2650	0.0900	KRR	1	>decoy_reverse_sp|P36612|PRS4_SCHPO Decoy of Reverse of 26S protease regulatory subunit 4 homolog OS=Schizosaccharomyces pombe GN=mts2 PE=2 SV=1(406);	FIKHADATCVHR	3	>decoy_reverse_sp|P41836|PRS8_SCHPO Decoy of Reverse of 26S protease regulatory subunit 8 homolog OS=Schizosaccharomyces pombe GN=let1 PE=2 SV=1(198);	138.0681
1157	17.2102	1835.8540	4	1835.8570	1.6629	0.4000	0.0900	0.1200	DATDDKR	6	>decoy_reverse_sp|Q9USQ9|PSB4_SCHPO Decoy of Reverse of Probable proteasome subunit beta type-4 OS=Schizosaccharomyces pombe GN=SPBC577.10 PE=2 SV=1(74);	SLKDECK	3	>decoy_reverse_sp|O74894|PRS6B_SCHPO Decoy of Reverse of 26S protease regulatory subunit 6B homolog OS=Schizosaccharomyces pombe GN=rpt3 PE=2 SV=1(355);	138.0681
1159	17.2305	2266.1325	3	2266.1237	-3.8612	0.7300	0.0500	0.2900	KANWCDK	1	>decoy_reverse_sp|P50524|RPN12_SCHPO Decoy of Reverse of 26S proteasome regulatory subunit rpn12 OS=Schizosaccharomyces pombe GN=rpn12 PE=1 SV=1(249);	LCFDELKKR	7	>sp|Q09720|PSB2_SCHPO Probable proteasome subunit beta type-2 OS=Schizosaccharomyces pombe GN=SPAC31A2.04c PE=2 SV=1(169);	138.0681
1160	17.2383	2266.1307	4	2266.1249	-2.5414	0.8450	0.0650	0.1500	VDVKTK	4	>sp|Q10335|RPN7_SCHPO Probable 26S proteasome regulatory subunit rpn7 OS=Schizosaccharomyces pombe GN=rpn7 PE=2 SV=1(248);	EMKKDSESTEEK	4	>decoy_reverse_sp|O94444|RPN10_SCHPO Decoy of Reverse of 26S proteasome regulatory subunit rpn10 OS=Schizosaccharomyces pombe GN=rpn10 PE=1 SV=1(5);	138.0681
1161	17.2463	2015.0606	5	2015.0509	-4.8362	0.6000	0.0650	0.2500	SGYDR	1	>sp|Q10329|PSA7_SCHPO Probable proteasome subunit alpha type-7 OS=Schizosaccharomyces pombe GN=SPBC106.16 PE=2 SV=1(2);	ILEHKEIMLR	5	>decoy_reverse_sp|O74445|PRS10_SCHPO Decoy of Reverse of Probable 26S protease subunit rpt4 OS=Schizosaccharomyces pombe GN=rpt4 PE=2 SV=2(76);	138.0681
1162	17.2542	1979.0563	3	1979.0509	-2.7136	0.4250	0.1300	0.1150	NCKK	3	>sp|Q09841|PSB7_SCHPO Probable proteasome subunit beta type-7 OS=Schizosaccharomyces pombe GN=SPAC23D3.07 PE=2 SV=1(67);	KSGFEKIDLTR	1	>decoy_reverse_sp|Q9P7S2|RPN6_SCHPO Decoy of Reverse of Probable 26S proteasome regulatory subunit rpn6 OS=Schizosaccharomyces pombe GN=rpn6 PE=2 SV=1(324);	138.0681
1162	17.2542	1979.0563	3	1979.0509	-2.7136	0.4250	0.1300	0.1150	KNCK	1	>decoy_reverse_sp|Q09841|PSB7_SCHPO Decoy of Reverse of Probable proteasome subunit beta type-7 OS=Schizosaccharomyces pombe GN=SPAC23D3.07 PE=2 SV=1(201);	KSGFEKIDLTR	1	>decoy_reverse_sp|Q9P7S2|RPN6_SCHPO Decoy of Reverse of Probable 26S proteasome regulatory subunit rpn6 OS=Schizosaccharomyces pombe GN=rpn6 PE=2 SV=1(324);	138.0681
1163	17.2620	0	0	0	0	0	0	0	-	-	-	-	-	-	0
1165	17.2825	2112.1588	3	2112.1538	-2.3957	0.8550	0.1600	0.1150	AEREKASK	5	>sp|O74762|RPN2_SCHPO 26S proteasome regulatory subunit rpn2 OS=Schizosaccharomyces pombe GN=rpn2 PE=1 SV=1(833);	EIINRDIGK	1	>decoy_reverse_sp|Q09720|PSB2_SCHPO Decoy of Reverse of Probable proteasome subunit beta type-2 OS=Schizosaccharomyces pombe GN=SPAC31A2.04c PE=2 SV=1(1);	138.0681
1166	17.2903	1868.0235	3	1868.0407	9.1967	0.4250	0.0500	0.1150	TFLEKR	5	>sp|O94579|PSA2_SCHPO Probable proteasome subunit alpha type-2 OS=Schizosaccharomyces pombe GN=SPCC1442.06 PE=2 SV=1(176);	KTVQYATK	1	>decoy_reverse_sp|O94579|PSA2_SCHPO Decoy of Reverse of Probable proteasome subunit alpha type-2 OS=Schizosaccharomyces pombe GN=SPCC1442.06 PE=2 SV=1(148);	138.0681
1167	17.2980	2055.0441	4	2055.0346	-4.6400	0.4500	0.0050	0.1400	SLKDECK	3	>decoy_reverse_sp|O74894|PRS6B_SCHPO Decoy of Reverse of 26S protease regulatory subunit 6B homolog OS=Schizosaccharomyces pombe GN=rpt3 PE=2 SV=1(355);	KIEFPSYR	1	>sp|O74894|PRS6B_SCHPO 26S protease regulatory subunit 6B homolog OS=Schizosaccharomyces pombe GN=rpt3 PE=2 SV=1(299);	138.0681
1168	17.3060	2094.1477	4	2094.1684	9.8704	0.8500	0.0800	0.2750	EASKTLSK	4	>decoy_reverse_sp|Q9USQ9|PSB4_SCHPO Decoy of Reverse of Probable proteasome subunit beta type-4 OS=Schizosaccharomyces pombe GN=SPBC577.10 PE=2 SV=1(62);	KTVQYATKR	1	>decoy_reverse_sp|O94579|PSA2_SCHPO Decoy of Reverse of Probable proteasome subunit alpha type-2 OS=Schizosaccharomyces pombe GN=SPCC1442.06 PE=2 SV=1(148);	138.0681
1169	17.3138	2015.0610	3	2015.0608	-0.1155	0.5350	0.0050	0.0850	EKASK	2	>sp|O74762|RPN2_SCHPO 26S proteasome regulatory subunit rpn2 OS=Schizosaccharomyces pombe GN=rpn2 PE=1 SV=1(833);	LTHEKSTMLEK	5	>sp|O14126|PRS6A_SCHPO 26S protease regulatory subunit 6A OS=Schizosaccharomyces pombe GN=tbp1 PE=2 SV=1(64);	138.0681
1171	17.3337	2319.0475	4	2319.0286	-8.1657	0.4800	0.3350	0.1050	DEEWPPKM	7	>decoy_reverse_sp|O42931|PRS7_SCHPO Decoy of Reverse of 26S protease regulatory subunit 7 homolog OS=Schizosaccharomyces pombe GN=rpt1 PE=1 SV=2(437);	KNTEDIEMTA	1	>sp|P87048|RPN1_SCHPO 26S proteasome regulatory subunit rpn1 OS=Schizosaccharomyces pombe GN=rpn1 PE=1 SV=2(882);	138.0681
1172	17.3415	2112.1589	5	2112.1764	8.2810	0.9450	0.1700	0.4000	NIPKEIK	4	>decoy_reverse_sp|P41836|PRS8_SCHPO Decoy of Reverse of 26S protease regulatory subunit 8 homolog OS=Schizosaccharomyces pombe GN=let1 PE=2 SV=1(299);	AKNPMFALSR	2	>decoy_reverse_sp|Q9P7S2|RPN6_SCHPO Decoy of Reverse of Probable 26S proteasome regulatory subunit rpn6 OS=Schizosaccharomyces pombe GN=rpn6 PE=2 SV=1(342);	138.0681
1173	17.3495	1870.0301	4	1870.0345	2.3827	1.1800	0.0500	0.2550	KDKPK	3	>sp|P36612|PRS4_SCHPO 26S protease regulatory subunit 4 homolog OS=Schizosaccharomyces pombe GN=mts2 PE=2 SV=1(28);	MKDAVKEAAR	2	>sp|O59770|PSA3_SCHPO Probable proteasome subunit alpha type-3 OS=Schizosaccharomyces pombe GN=SPCC1795.04c PE=1 SV=1(186);	138.0681
1174	17.3573	2055.0451	3	2055.0411	-1.9350	0.4600	0.2300	0.1500	PTDDDDK	1	>sp|P00761|TRYP_PIG Trypsin OS=Sus scrofa PE=1 SV=1(2);	FVKLGIDPPK	3	>sp|O42931|PRS7_SCHPO 26S protease regulatory subunit 7 homolog OS=Schizosaccharomyces pombe GN=rpt1 PE=1 SV=2(207);	138.0681
1175	17.3652	2409.3636	4	2409.3590	-1.9120	1.7900	0.1100	0.4350	AKIIDLR	2	>decoy_reverse_sp|Q10329|PSA7_SCHPO Decoy of Reverse of Probable proteasome subunit alpha type-7 OS=Schizosaccharomyces pombe GN=SPBC106.16 PE=2 SV=1(173);	IKENQEKISNNK	7	>sp|O14126|PRS6A_SCHPO 26S protease regulatory subunit 6A OS=Schizosaccharomyces pombe GN=tbp1 PE=2 SV=1(77);	138.0681
1177	17.3843	2165.0712	4	2165.0792	3.7177	0.4800	0.1500	0.1300	EKASFAR	2	>sp|P50524|RPN12_SCHPO 26S proteasome regulatory subunit rpn12 OS=Schizosaccharomyces pombe GN=rpn12 PE=1 SV=1(46);	ADYYYQAKAK	8	>decoy_reverse_sp|Q9US13|RPN9_SCHPO Decoy of Reverse of Probable 26S proteasome regulatory subunit rpn9 OS=Schizosaccharomyces pombe GN=rpn9 PE=2 SV=1(210);	138.0681
1178	17.3923	1870.0308	3	1870.0345	1.9907	0.8850	0.0100	0.2900	KDKPK	1	>sp|P36612|PRS4_SCHPO 26S protease regulatory subunit 4 homolog OS=Schizosaccharomyces pombe GN=mts2 PE=2 SV=1(26);	MKDAVKEAAR	6	>sp|O59770|PSA3_SCHPO Probable proteasome subunit alpha type-3 OS=Schizosaccharomyces pombe GN=SPCC1795.04c PE=1 SV=1(190);	138.0681
1179	17.4000	2165.0732	3	2165.0640	-4.2530	0.3600	0.0050	0.1400	DEKSGVK	3	>decoy_reverse_sp|Q9P7S2|RPN6_SCHPO Decoy of Reverse of Probable 26S proteasome regulatory subunit rpn6 OS=Schizosaccharomyces pombe GN=rpn6 PE=2 SV=1(386);	FLHDKNSDYK	5	>sp|O74762|RPN2_SCHPO 26S proteasome regulatory subunit rpn2 OS=Schizosaccharomyces pombe GN=rpn2 PE=1 SV=1(102);	138.0681
1180	17.4078	1497.9018	3	1497.9143	8.3179	0.8750	0.0550	0.2200	KRR	1	>decoy_reverse_sp|P36612|PRS4_SCHPO Decoy of Reverse of 26S protease regulatory subunit 4 homolog OS=Schizosaccharomyces pombe GN=mts2 PE=2 SV=1(406);	KEKWIAK	1	>decoy_reverse_sp|Q9P7S2|RPN6_SCHPO Decoy of Reverse of Probable 26S proteasome regulatory subunit rpn6 OS=Schizosaccharomyces pombe GN=rpn6 PE=2 SV=1(303);	138.0681
1181	17.4153	0	0	0	0	0	0	0	-	-	-	-	-	-	0
1183	17.4342	2291.2316	3	2291.2273	-1.9048	0.9200	0.0250	0.0150	SLKR	3	>sp|O74894|PRS6B_SCHPO 26S protease regulatory subunit 6B homolog OS=Schizosaccharomyces pombe GN=rpt3 PE=2 SV=1(38);	EYLEKNWKEGLSR	8	>sp|Q10329|PSA7_SCHPO Probable proteasome subunit alpha type-7 OS=Schizosaccharomyces pombe GN=SPBC106.16 PE=2 SV=1(179);	138.0681
1184	17.4420	2291.2293	5	2291.2446	6.6508	1.2600	0.0400	0.3800	DKLVLK	2	>decoy_reverse_sp|Q9UUB6|UBLH2_SCHPO Decoy of Reverse of Ubiquitin carboxyl-terminal hydrolase 2 OS=Schizosaccharomyces pombe GN=uch2 PE=1 SV=1(26);	GDSGEMSLQKLFK	13	>sp|P41836|PRS8_SCHPO 26S protease regulatory subunit 8 homolog OS=Schizosaccharomyces pombe GN=let1 PE=2 SV=1(403);	138.0681
1185	17.4498	2344.1426	4	2344.1222	-8.6820	0.7300	0.1400	0.0000	YTLYDQNDTKEWLDKLGDK	-1	>sp|O14250|PSA1_SCHPO Probable proteasome subunit alpha type-1 OS=Schizosaccharomyces pombe GN=SPAC6G10.04c PE=2 SV=1	-	-1	-	0
1186	17.4578	2100.0843	3	2100.0810	-1.5487	1.7350	0.2400	0.2150	KSGR	1	>sp|Q10329|PSA7_SCHPO Probable proteasome subunit alpha type-7 OS=Schizosaccharomyces pombe GN=SPBC106.16 PE=2 SV=1(244);	EIQDEKEAEAARK	6	>sp|Q10329|PSA7_SCHPO Probable proteasome subunit alpha type-7 OS=Schizosaccharomyces pombe GN=SPBC106.16 PE=2 SV=1(236);	138.0681
1187	17.4657	2397.2861	4	2397.2862	0.0734	1.3600	0.1900	0.5350	KINANEK	1	>sp|O74440|RPN8_SCHPO 26S proteasome regulatory subunit rpn8 OS=Schizosaccharomyces pombe GN=rpn8 PE=2 SV=1(91);	IKENQEKISNNK	7	>sp|O14126|PRS6A_SCHPO 26S protease regulatory subunit 6A OS=Schizosaccharomyces pombe GN=tbp1 PE=2 SV=1(77);	138.0681
1189	17.4840	2291.2287	4	2291.2446	6.9126	1.7900	0.1550	0.5550	DKLVLK	2	>decoy_reverse_sp|Q9UUB6|UBLH2_SCHPO Decoy of Reverse of Ubiquitin carboxyl-terminal hydrolase 2 OS=Schizosaccharomyces pombe GN=uch2 PE=1 SV=1(26);	LFKSLGSGMDQEK	3	>decoy_reverse_sp|P41836|PRS8_SCHPO Decoy of Reverse of 26S protease regulatory subunit 8 homolog OS=Schizosaccharomyces pombe GN=let1 PE=2 SV=1(4);	138.0681
1190	17.4892	2344.1459	3	2344.1586	5.4018	0.7850	0.3000	0.1750	IKENQEK	2	>sp|O14126|PRS6A_SCHPO 26S protease regulatory subunit 6A OS=Schizosaccharomyces pombe GN=tbp1 PE=2 SV=1(72);	YQKDEEWPPK	3	>decoy_reverse_sp|O42931|PRS7_SCHPO Decoy of Reverse of 26S protease regulatory subunit 7 homolog OS=Schizosaccharomyces pombe GN=rpt1 PE=1 SV=2(430);	138.0681
1191	17.4968	2178.1448	4	2178.1419	-1.3654	1.3150	0.1000	0.1100	ASKVLELR	3	>decoy_reverse_sp|Q9US13|RPN9_SCHPO Decoy of Reverse of Probable 26S proteasome regulatory subunit rpn9 OS=Schizosaccharomyces pombe GN=rpn9 PE=2 SV=1(240);	YDKTEDDIK	3	>sp|O74445|PRS10_SCHPO Probable 26S protease subunit rpt4 OS=Schizosaccharomyces pombe GN=rpt4 PE=2 SV=2(41);	138.0681
1192	17.5048	2082.0742	4	2082.0554	-9.0438	0.7600	0.0400	0.0750	DVAKMK	4	>decoy_reverse_sp|O59770|PSA3_SCHPO Decoy of Reverse of Probable proteasome subunit alpha type-3 OS=Schizosaccharomyces pombe GN=SPCC1795.04c PE=1 SV=1(68);	KYDKTEDDIK	1	>sp|O74445|PRS10_SCHPO Probable 26S protease subunit rpt4 OS=Schizosaccharomyces pombe GN=rpt4 PE=2 SV=2(38);	138.0681
1193	17.5128	0	0	0	0	0	0	0	-	-	-	-	-	-	0
1195	17.5307	2178.1460	3	2178.1614	7.0561	1.1100	0.0350	0.3050	KEEMVMLK	1	>decoy_reverse_sp|P06732|KCRM_HUMAN Decoy of Reverse of Creatine kinase M-type OS=Homo sapiens GN=CKM PE=1 SV=2(17);	KRMPIDFK	1	>sp|Q09720|PSB2_SCHPO Probable proteasome subunit beta type-2 OS=Schizosaccharomyces pombe GN=SPAC31A2.04c PE=2 SV=1(170);	138.0681
1196	17.5385	1857.9548	4	1857.9730	9.7862	0.6800	0.0400	0.1100	QDRGK	1	>decoy_reverse_sp|Q9Y7T8|PSB3_SCHPO Decoy of Reverse of Probable proteasome subunit beta type-3 OS=Schizosaccharomyces pombe GN=SPCC63.12c PE=2 SV=1(1);	MKDAVKEAAR	2	>sp|O59770|PSA3_SCHPO Probable proteasome subunit alpha type-3 OS=Schizosaccharomyces pombe GN=SPCC1795.04c PE=1 SV=1(186);	138.0681
1197	17.5463	2032.0393	3	2032.0588	9.5888	1.4650	0.2650	0.2650	ETTEKK	5	>decoy_reverse_sp|O74762|RPN2_SCHPO Decoy of Reverse of 26S proteasome regulatory subunit rpn2 OS=Schizosaccharomyces pombe GN=rpn2 PE=1 SV=1(118);	GEKRWSELR	3	>sp|Q9UTM3|RPN5_SCHPO 26S proteasome regulatory subunit rpn5 OS=Schizosaccharomyces pombe GN=rpn5a PE=1 SV=1(331);	138.0681
1198	17.5542	2169.1762	4	2169.1752	-0.4371	0.5000	0.0250	0.1400	KLDVAKR	6	>decoy_reverse_sp|O74445|PRS10_SCHPO Decoy of Reverse of Probable 26S protease subunit rpt4 OS=Schizosaccharomyces pombe GN=rpt4 PE=2 SV=2(17);	ENQEKISNNK	5	>sp|O14126|PRS6A_SCHPO 26S protease regulatory subunit 6A OS=Schizosaccharomyces pombe GN=tbp1 PE=2 SV=1(77);	138.0681
1198	17.5542	2169.1762	4	2169.1615	-6.7685	0.5000	0.0250	0.0150	SSCKIVFR	4	>decoy_reverse_sp|O74445|PRS10_SCHPO Decoy of Reverse of Probable 26S protease subunit rpt4 OS=Schizosaccharomyces pombe GN=rpt4 PE=2 SV=2(318);	YDKKDLVR	4	>decoy_reverse_sp|O74445|PRS10_SCHPO Decoy of Reverse of Probable 26S protease subunit rpt4 OS=Schizosaccharomyces pombe GN=rpt4 PE=2 SV=2(352);	138.0681
1199	17.5622	0	0	0	0	0	0	0	-	-	-	-	-	-	0
1201	17.5788	2279.1554	4	2279.1532	-0.9744	1.3400	0.2850	0.4200	IKENQEK	2	>sp|O14126|PRS6A_SCHPO 26S protease regulatory subunit 6A OS=Schizosaccharomyces pombe GN=tbp1 PE=2 SV=1(72);	KYDKTEDDIK	1	>sp|O74445|PRS10_SCHPO Probable 26S protease subunit rpt4 OS=Schizosaccharomyces pombe GN=rpt4 PE=2 SV=2(38);	138.0681
1202	17.5858	1857.9549	3	1857.9618	3.6959	0.5750	0.0650	0.1400	TMTEKAR	5	>sp|Q10335|RPN7_SCHPO Probable 26S proteasome regulatory subunit rpn7 OS=Schizosaccharomyces pombe GN=rpn7 PE=2 SV=1(16);	QPEDKLR	5	>decoy_reverse_sp|P36612|PRS4_SCHPO Decoy of Reverse of 26S protease regulatory subunit 4 homolog OS=Schizosaccharomyces pombe GN=mts2 PE=2 SV=1(356);	138.0681
1203	17.5935	2344.1431	5	2344.1586	6.5846	1.0750	0.0950	0.3600	IKENQEK	2	>sp|O14126|PRS6A_SCHPO 26S protease regulatory subunit 6A OS=Schizosaccharomyces pombe GN=tbp1 PE=2 SV=1(72);	YQKDEEWPPK	3	>decoy_reverse_sp|O42931|PRS7_SCHPO Decoy of Reverse of 26S protease regulatory subunit 7 homolog OS=Schizosaccharomyces pombe GN=rpt1 PE=1 SV=2(430);	138.0681
1204	17.6013	2279.1568	3	2279.1532	-1.5857	2.7550	0.8250	0.8500	IKENQEK	2	>sp|O14126|PRS6A_SCHPO 26S protease regulatory subunit 6A OS=Schizosaccharomyces pombe GN=tbp1 PE=2 SV=1(72);	KYDKTEDDIK	1	>sp|O74445|PRS10_SCHPO Probable 26S protease subunit rpt4 OS=Schizosaccharomyces pombe GN=rpt4 PE=2 SV=2(38);	138.0681
1205	17.6092	2152.9975	3	2153.0020	2.0587	0.1500	0.0300	0.0400	ATKQSK	3	>sp|Q09841|PSB7_SCHPO Probable proteasome subunit beta type-7 OS=Schizosaccharomyces pombe GN=SPAC23D3.07 PE=2 SV=1(233);	SSSDMAYTSMFK	1	>decoy_reverse_sp|O42931|PRS7_SCHPO Decoy of Reverse of 26S protease regulatory subunit 7 homolog OS=Schizosaccharomyces pombe GN=rpt1 PE=1 SV=2(2);	138.0681
1207	17.6273	2279.1552	5	2279.1532	-0.8884	0.9600	0.0650	0.3350	IKENQEK	2	>sp|O14126|PRS6A_SCHPO 26S protease regulatory subunit 6A OS=Schizosaccharomyces pombe GN=tbp1 PE=2 SV=1(72);	KYDKTEDDIK	1	>sp|O74445|PRS10_SCHPO Probable 26S protease subunit rpt4 OS=Schizosaccharomyces pombe GN=rpt4 PE=2 SV=2(38);	138.0681
1208	17.6350	2152.9961	4	2152.9842	-5.5403	0.2350	0.0150	0.0350	KCIK	1	>decoy_reverse_sp|Q9Y7T8|PSB3_SCHPO Decoy of Reverse of Probable proteasome subunit beta type-3 OS=Schizosaccharomyces pombe GN=SPCC63.12c PE=2 SV=1(9);	NSSSDMAYTSMFK	1	>decoy_reverse_sp|O42931|PRS7_SCHPO Decoy of Reverse of 26S protease regulatory subunit 7 homolog OS=Schizosaccharomyces pombe GN=rpt1 PE=1 SV=2(1);	138.0681
1209	17.6428	2100.0830	5	2100.0785	-2.1376	0.5650	0.0400	0.0750	AVEKLMSR	4	>decoy_reverse_sp|O14250|PSA1_SCHPO Decoy of Reverse of Probable proteasome subunit alpha type-1 OS=Schizosaccharomyces pombe GN=SPAC6G10.04c PE=2 SV=1(162);	TPDKGYGHR	4	>decoy_reverse_sp|P06732|KCRM_HUMAN Decoy of Reverse of Creatine kinase M-type OS=Homo sapiens GN=CKM PE=1 SV=2(281);	138.0681
1210	17.6507	2321.2001	4	2321.2113	4.8540	1.0800	0.0450	0.4800	SAVIKTSTR	5	>sp|O14126|PRS6A_SCHPO 26S protease regulatory subunit 6A OS=Schizosaccharomyces pombe GN=tbp1 PE=2 SV=1(124);	NEEKLAEFDK	4	>sp|Q10335|RPN7_SCHPO Probable 26S proteasome regulatory subunit rpn7 OS=Schizosaccharomyces pombe GN=rpn7 PE=2 SV=1(91);	138.0681
1211	17.6587	2058.1236	3	2058.1207	-1.3899	1.2600	0.1200	0.1450	KTTEEK	1	>sp|O74762|RPN2_SCHPO 26S proteasome regulatory subunit rpn2 OS=Schizosaccharomyces pombe GN=rpn2 PE=1 SV=1(848);	SVQPTAKTVQK	7	>sp|O74762|RPN2_SCHPO 26S proteasome regulatory subunit rpn2 OS=Schizosaccharomyces pombe GN=rpn2 PE=1 SV=1(806);	138.0681
1213	17.6767	2100.0816	4	2100.0810	-0.2616	1.8650	0.0900	0.3450	KKSGR	1	>sp|Q10329|PSA7_SCHPO Probable proteasome subunit alpha type-7 OS=Schizosaccharomyces pombe GN=SPBC106.16 PE=2 SV=1(243);	EIQDEKEAEAAR	6	>sp|Q10329|PSA7_SCHPO Probable proteasome subunit alpha type-7 OS=Schizosaccharomyces pombe GN=SPBC106.16 PE=2 SV=1(236);	138.0681
1214	17.6832	2332.0671	4	2332.0827	6.6853	0.3950	0.1700	0.1500	QEMKK	1	>decoy_reverse_sp|O94444|RPN10_SCHPO Decoy of Reverse of 26S proteasome regulatory subunit rpn10 OS=Schizosaccharomyces pombe GN=rpn10 PE=1 SV=1(1);	NKADYYTNICDR	2	>sp|Q10335|RPN7_SCHPO Probable 26S proteasome regulatory subunit rpn7 OS=Schizosaccharomyces pombe GN=rpn7 PE=2 SV=1(118);	138.0681
1215	17.6908	2166.0723	3	2166.0547	-8.1095	0.8000	0.0950	0.2450	MATTVK	1	>sp|O43063|PSB6_SCHPO Probable proteasome subunit beta type-6 OS=Schizosaccharomyces pombe GN=SPBC4C3.10c PE=2 SV=1(1);	KIDKEDMGSNDK	4	>decoy_reverse_sp|O74762|RPN2_SCHPO Decoy of Reverse of 26S proteasome regulatory subunit rpn2 OS=Schizosaccharomyces pombe GN=rpn2 PE=1 SV=1(122);	138.0681
1216	17.6987	2166.0702	4	2166.0612	-4.1569	0.9200	0.0950	0.3800	TEVLK	1	>sp|P41836|PRS8_SCHPO 26S protease regulatory subunit 8 homolog OS=Schizosaccharomyces pombe GN=let1 PE=2 SV=1(2);	EMKKDSESTEEK	4	>decoy_reverse_sp|O94444|RPN10_SCHPO Decoy of Reverse of 26S proteasome regulatory subunit rpn10 OS=Schizosaccharomyces pombe GN=rpn10 PE=1 SV=1(5);	138.0681
1217	17.7067	2332.0692	3	2332.0901	8.9348	0.0750	0.0750	0.0300	GAFKV	4	>sp|Q10335|RPN7_SCHPO Probable 26S proteasome regulatory subunit rpn7 OS=Schizosaccharomyces pombe GN=rpn7 PE=2 SV=1(408);	SIMEYNGGSCVAMAGK	1	>sp|Q9Y7T8|PSB3_SCHPO Probable proteasome subunit beta type-3 OS=Schizosaccharomyces pombe GN=SPCC63.12c PE=2 SV=1(2);	138.0681
1219	17.7250	2332.0677	5	2332.0827	6.4008	0.5000	0.0650	0.1650	QEMKK	1	>decoy_reverse_sp|O94444|RPN10_SCHPO Decoy of Reverse of 26S proteasome regulatory subunit rpn10 OS=Schizosaccharomyces pombe GN=rpn10 PE=1 SV=1(1);	NKADYYTNICDR	2	>sp|Q10335|RPN7_SCHPO Probable 26S proteasome regulatory subunit rpn7 OS=Schizosaccharomyces pombe GN=rpn7 PE=2 SV=1(118);	138.0681
1220	17.7328	1474.7551	3	1474.7627	5.1076	0.4700	0.0450	0.0650	QDRGK	1	>decoy_reverse_sp|Q9Y7T8|PSB3_SCHPO Decoy of Reverse of Probable proteasome subunit beta type-3 OS=Schizosaccharomyces pombe GN=SPCC63.12c PE=2 SV=1(1);	KTTEEK	1	>sp|O74762|RPN2_SCHPO 26S proteasome regulatory subunit rpn2 OS=Schizosaccharomyces pombe GN=rpn2 PE=1 SV=1(848);	138.0681
1221	17.7403	0	0	0	0	0	0	0	-	-	-	-	-	-	0
1222	17.7482	2054.0098	3	2054.0043	-2.6646	0.7450	0.1800	0.0450	HKTPDK	2	>decoy_reverse_sp|P06732|KCRM_HUMAN Decoy of Reverse of Creatine kinase M-type OS=Homo sapiens GN=CKM PE=1 SV=2(277);	FKTNHGNPFM	2	>decoy_reverse_sp|P06732|KCRM_HUMAN Decoy of Reverse of Creatine kinase M-type OS=Homo sapiens GN=CKM PE=1 SV=2(373);	138.0681
1223	17.7560	1485.8262	3	1485.8150	-7.4900	0.1550	0.1550	0.0050	EKASK	2	>sp|O74762|RPN2_SCHPO 26S proteasome regulatory subunit rpn2 OS=Schizosaccharomyces pombe GN=rpn2 PE=1 SV=1(833);	ENKIQR	3	>sp|O94444|RPN10_SCHPO 26S proteasome regulatory subunit rpn10 OS=Schizosaccharomyces pombe GN=rpn10 PE=1 SV=1(104);	138.0681
1225	17.7743	2348.2491	4	2348.2586	4.0620	0.9350	0.0750	0.4200	KGVVALVEDK	1	>decoy_reverse_sp|Q9UT97|PSA5_SCHPO Decoy of Reverse of Probable proteasome subunit alpha type-5 OS=Schizosaccharomyces pombe GN=SPAC323.02c PE=1 SV=1(196);	NPKADPLDER	3	>sp|O74762|RPN2_SCHPO 26S proteasome regulatory subunit rpn2 OS=Schizosaccharomyces pombe GN=rpn2 PE=1 SV=1(130);	138.0681
1226	17.7822	1638.8471	3	1638.8439	-1.9332	0.2500	0.0100	0.0750	MFR	1	>sp|O14250|PSA1_SCHPO Probable proteasome subunit alpha type-1 OS=Schizosaccharomyces pombe GN=SPAC6G10.04c PE=2 SV=1(1);	SAELYKNPK	6	>sp|O74762|RPN2_SCHPO 26S proteasome regulatory subunit rpn2 OS=Schizosaccharomyces pombe GN=rpn2 PE=1 SV=1(127);	138.0681
1227	17.7897	3314.5263	5	3314.5577	9.4941	0.6300	0.2550	0.1950	KSGNLPDADNSK	1	>decoy_reverse_sp|P87048|RPN1_SCHPO Decoy of Reverse of 26S proteasome regulatory subunit rpn1 OS=Schizosaccharomyces pombe GN=rpn1 PE=1 SV=2(872);	EGKGEIYSFDPVGSYER	3	>sp|Q9UQY2|PSB1_SCHPO Probable proteasome subunit beta type-1 OS=Schizosaccharomyces pombe GN=pam1 PE=2 SV=1(122);	138.0681
1228	17.7977	1125.5195	3	1125.5189	-0.4755	0.8650	0.4550	0.0000	YDKTEDDIK	-1	>sp|O74445|PRS10_SCHPO Probable 26S protease subunit rpt4 OS=Schizosaccharomyces pombe GN=rpt4 PE=2 SV=2	-	-1	-	0
1230	17.8158	1638.8474	4	1638.8538	3.9130	0.8850	0.6200	0.0300	MTDK	1	>sp|O94579|PSA2_SCHPO Probable proteasome subunit alpha type-2 OS=Schizosaccharomyces pombe GN=SPCC1442.06 PE=2 SV=1(1);	SSKVYISPK	3	>decoy_reverse_sp|O74440|RPN8_SCHPO Decoy of Reverse of 26S proteasome regulatory subunit rpn8 OS=Schizosaccharomyces pombe GN=rpn8 PE=2 SV=1(168);	138.0681
1231	17.8233	2348.2523	3	2348.2739	9.1989	1.0650	0.0850	0.4100	GSDAAPQASKK	10	>decoy_reverse_sp|P36612|PRS4_SCHPO Decoy of Reverse of 26S protease regulatory subunit 4 homolog OS=Schizosaccharomyces pombe GN=mts2 PE=2 SV=1(404);	KINVKFFEK	5	>sp|Q9UTM3|RPN5_SCHPO 26S proteasome regulatory subunit rpn5 OS=Schizosaccharomyces pombe GN=rpn5a PE=1 SV=1(200);	138.0681
1233	17.8430	2765.3522	4	2765.3540	0.6591	1.1900	0.1000	0.1450	QEMKK	4	>decoy_reverse_sp|O94444|RPN10_SCHPO Decoy of Reverse of 26S proteasome regulatory subunit rpn10 OS=Schizosaccharomyces pombe GN=rpn10 PE=1 SV=1(4);	SDEINEVLNKYQETQR	10	>sp|Q09682|PSA4_SCHPO Probable proteasome subunit alpha type-4 OS=Schizosaccharomyces pombe GN=SPAC13C5.01c PE=2 SV=1(240);	138.0681
1233	17.8430	2765.3522	4	2765.3388	-4.8583	1.1900	0.1000	0.5300	KNTEDIEMTA	1	>sp|P87048|RPN1_SCHPO 26S proteasome regulatory subunit rpn1 OS=Schizosaccharomyces pombe GN=rpn1 PE=1 SV=2(882);	SPTGQITSTSARSGK	1	>decoy_reverse_sp|Q10329|PSA7_SCHPO Decoy of Reverse of Probable proteasome subunit alpha type-7 OS=Schizosaccharomyces pombe GN=SPBC106.16 PE=2 SV=1(2);	138.0681
1234	17.8510	1764.7799	4	1764.7664	-7.6586	0.2600	0.2600	0.0500	SGYDR	1	>sp|Q10329|PSA7_SCHPO Probable proteasome subunit alpha type-7 OS=Schizosaccharomyces pombe GN=SPBC106.16 PE=2 SV=1(2);	DEEWPPKM	7	>decoy_reverse_sp|O42931|PRS7_SCHPO Decoy of Reverse of 26S protease regulatory subunit 7 homolog OS=Schizosaccharomyces pombe GN=rpt1 PE=1 SV=2(437);	138.0681
1236	17.8708	1620.8378	4	1620.8293	-5.2369	0.5250	0.0650	0.0450	CIKR	3	>sp|Q9Y7T8|PSB3_SCHPO Probable proteasome subunit beta type-3 OS=Schizosaccharomyces pombe GN=SPCC63.12c PE=2 SV=1(196);	QDYDLVR	1	>decoy_reverse_sp|O94579|PSA2_SCHPO Decoy of Reverse of Probable proteasome subunit alpha type-2 OS=Schizosaccharomyces pombe GN=SPCC1442.06 PE=2 SV=1(1);	138.0681
1237	17.8783	2348.2504	5	2348.2739	9.9923	1.3100	0.3550	0.1350	TLSKWR	4	>decoy_reverse_sp|Q9USQ9|PSB4_SCHPO Decoy of Reverse of Probable proteasome subunit beta type-4 OS=Schizosaccharomyces pombe GN=SPBC577.10 PE=2 SV=1(66);	KVSTTPANSFELK	1	>decoy_reverse_sp|Q9Y7T8|PSB3_SCHPO Decoy of Reverse of Probable proteasome subunit beta type-3 OS=Schizosaccharomyces pombe GN=SPCC63.12c PE=2 SV=1(107);	138.0681
1238	17.8863	2311.1428	5	2311.1378	-2.1592	1.3200	0.0100	0.3200	EDCKSLK	4	>sp|O74894|PRS6B_SCHPO 26S protease regulatory subunit 6B homolog OS=Schizosaccharomyces pombe GN=rpt3 PE=2 SV=1(35);	HKTPDKGYGHR	2	>decoy_reverse_sp|P06732|KCRM_HUMAN Decoy of Reverse of Creatine kinase M-type OS=Homo sapiens GN=CKM PE=1 SV=2(277);	138.0681
1239	17.8942	0	0	0	0	0	0	0	-	-	-	-	-	-	0
1240	17.9020	2048.0229	4	2048.0360	6.3853	0.9500	0.0650	0.4150	VDKNWSK	3	>decoy_reverse_sp|Q9UUB6|UBLH2_SCHPO Decoy of Reverse of Ubiquitin carboxyl-terminal hydrolase 2 OS=Schizosaccharomyces pombe GN=uch2 PE=1 SV=1(245);	EDCKSLKR	7	>sp|O74894|PRS6B_SCHPO 26S protease regulatory subunit 6B homolog OS=Schizosaccharomyces pombe GN=rpt3 PE=2 SV=1(38);	138.0681
1242	17.9228	3249.5412	4	3249.5344	-2.1044	1.9950	1.4400	0.5350	SPSGNDALNDKK	11	>sp|P87048|RPN1_SCHPO 26S proteasome regulatory subunit rpn1 OS=Schizosaccharomyces pombe GN=rpn1 PE=1 SV=2(20);	GTKTSETNDRNSTNNTK	3	>sp|P87048|RPN1_SCHPO 26S proteasome regulatory subunit rpn1 OS=Schizosaccharomyces pombe GN=rpn1 PE=1 SV=2(24);	138.0681
1243	17.9307	3249.5385	5	3249.5344	-1.2665	1.3900	0.2200	0.4050	KSGNLPDADNSK	1	>decoy_reverse_sp|P87048|RPN1_SCHPO Decoy of Reverse of 26S proteasome regulatory subunit rpn1 OS=Schizosaccharomyces pombe GN=rpn1 PE=1 SV=2(872);	GTKTSETNDRNSTNNTK	3	>sp|P87048|RPN1_SCHPO 26S proteasome regulatory subunit rpn1 OS=Schizosaccharomyces pombe GN=rpn1 PE=1 SV=2(24);	138.0681
1244	17.9385	2336.1764	4	2336.1971	8.8613	0.5200	0.1000	0.0100	SSKDISSK	3	>sp|P87048|RPN1_SCHPO 26S proteasome regulatory subunit rpn1 OS=Schizosaccharomyces pombe GN=rpn1 PE=1 SV=2(4);	HKTDLNHENLK	2	>sp|P06732|KCRM_HUMAN Creatine kinase M-type OS=Homo sapiens GN=CKM PE=1 SV=2(107);	138.0681
1246	17.9592	2336.1790	3	2336.1647	-6.1264	0.9100	0.2050	0.1700	NKLTNDETR	2	>decoy_reverse_sp|P30655|PSB5_SCHPO Decoy of Reverse of Proteasome subunit beta type-5 OS=Schizosaccharomyces pombe GN=pts1 PE=2 SV=3(223);	EYLEKNWK	5	>sp|Q10329|PSA7_SCHPO Probable proteasome subunit alpha type-7 OS=Schizosaccharomyces pombe GN=SPBC106.16 PE=2 SV=1(176);	138.0681
1247	17.9670	3302.4544	5	3302.4813	8.1737	0.8850	0.2500	0.1500	EAEAAKDEQIEK	6	>decoy_reverse_sp|Q10329|PSA7_SCHPO Decoy of Reverse of Probable proteasome subunit alpha type-7 OS=Schizosaccharomyces pombe GN=SPBC106.16 PE=2 SV=1(24);	MSIMEYNGGSCVAMAGK	1	>sp|Q9Y7T8|PSB3_SCHPO Probable proteasome subunit beta type-3 OS=Schizosaccharomyces pombe GN=SPCC63.12c PE=2 SV=1(1);	138.0681
1250	18.0127	2753.2792	4	2753.2846	1.9604	0.4900	0.0350	0.1150	TIDNAETMKK	1	>decoy_reverse_sp|P87048|RPN1_SCHPO Decoy of Reverse of 26S proteasome regulatory subunit rpn1 OS=Schizosaccharomyces pombe GN=rpn1 PE=1 SV=2(2);	EDMGSNDKASKER	8	>decoy_reverse_sp|O74762|RPN2_SCHPO Decoy of Reverse of 26S proteasome regulatory subunit rpn2 OS=Schizosaccharomyces pombe GN=rpn2 PE=1 SV=1(130);	138.0681
1252	18.0333	0	0	0	0	0	0	0	-	-	-	-	-	-	0
1254	18.0540	2753.2766	5	2753.2846	2.9374	0.9650	0.0500	0.3900	TIDNAETMKK	1	>decoy_reverse_sp|P87048|RPN1_SCHPO Decoy of Reverse of 26S proteasome regulatory subunit rpn1 OS=Schizosaccharomyces pombe GN=rpn1 PE=1 SV=2(2);	EDMGSNDKASKER	11	>decoy_reverse_sp|O74762|RPN2_SCHPO Decoy of Reverse of 26S proteasome regulatory subunit rpn2 OS=Schizosaccharomyces pombe GN=rpn2 PE=1 SV=1(133);	138.0681
1255	18.0618	0	0	0	0	0	0	0	-	-	-	-	-	-	0
1257	18.0823	2620.1949	3	2620.2148	7.5791	0.2850	0.0150	0.0950	FMTRSEYDR	1	>sp|Q9UT97|PSA5_SCHPO Probable proteasome subunit alpha type-5 OS=Schizosaccharomyces pombe GN=SPAC323.02c PE=1 SV=1(2);	ETIDNAETMKK	1	>decoy_reverse_sp|P87048|RPN1_SCHPO Decoy of Reverse of 26S proteasome regulatory subunit rpn1 OS=Schizosaccharomyces pombe GN=rpn1 PE=1 SV=2(1);	138.0681
1258	18.0902	1970.1112	4	1970.1121	0.4525	1.0700	0.0700	0.2050	IIPLKKD	5	>sp|Q9UQY2|PSB1_SCHPO Probable proteasome subunit beta type-1 OS=Schizosaccharomyces pombe GN=pam1 PE=2 SV=1(223);	KSLKDECK	1	>decoy_reverse_sp|O74894|PRS6B_SCHPO Decoy of Reverse of 26S protease regulatory subunit 6B homolog OS=Schizosaccharomyces pombe GN=rpt3 PE=2 SV=1(352);	138.0681
1259	18.0980	2109.9555	4	2109.9353	-9.5893	0.5250	0.5250	0.0500	SGYDR	1	>sp|Q10329|PSA7_SCHPO Probable proteasome subunit alpha type-7 OS=Schizosaccharomyces pombe GN=SPBC106.16 PE=2 SV=1(2);	DYTMAQPEFFK	1	>decoy_reverse_sp|O74894|PRS6B_SCHPO Decoy of Reverse of 26S protease regulatory subunit 6B homolog OS=Schizosaccharomyces pombe GN=rpt3 PE=2 SV=1(2);	138.0681
1260	18.1058	2010.9711	3	2010.9904	9.6156	0.2350	0.2350	0.1150	DRQEQR	1	>decoy_reverse_sp|Q9UT97|PSA5_SCHPO Decoy of Reverse of Probable proteasome subunit alpha type-5 OS=Schizosaccharomyces pombe GN=SPAC323.02c PE=1 SV=1(2);	MKSDINAHK	2	>decoy_reverse_sp|P41878|RPN11_SCHPO Decoy of Reverse of 26S proteasome regulatory subunit rpn11 OS=Schizosaccharomyces pombe GN=rpn11 PE=1 SV=2(63);	138.0681
1262	18.1265	2109.9587	3	2109.9636	2.3119	0.3050	0.0750	0.0400	MSGYDR	1	>sp|Q10329|PSA7_SCHPO Probable proteasome subunit alpha type-7 OS=Schizosaccharomyces pombe GN=SPBC106.16 PE=2 SV=1(1);	SPSGNDALNDKK	11	>sp|P87048|RPN1_SCHPO 26S proteasome regulatory subunit rpn1 OS=Schizosaccharomyces pombe GN=rpn1 PE=1 SV=2(20);	138.0681
1263	18.1345	2765.3504	5	2765.3536	1.1334	1.2850	0.0500	0.2900	GSNDDEMKIDK	8	>sp|O74762|RPN2_SCHPO 26S proteasome regulatory subunit rpn2 OS=Schizosaccharomyces pombe GN=rpn2 PE=1 SV=1(844);	LMVEMEKKLEK	8	>sp|P06732|KCRM_HUMAN Creatine kinase M-type OS=Homo sapiens GN=CKM PE=1 SV=2(366);	138.0681
1264	18.1423	2266.0595	4	2266.0535	-2.6415	0.5350	0.1050	0.1050	SSEETEDKK	8	>sp|O94444|RPN10_SCHPO 26S proteasome regulatory subunit rpn10 OS=Schizosaccharomyces pombe GN=rpn10 PE=1 SV=1(239);	KANWCDKR	7	>decoy_reverse_sp|P50524|RPN12_SCHPO Decoy of Reverse of 26S proteasome regulatory subunit rpn12 OS=Schizosaccharomyces pombe GN=rpn12 PE=1 SV=1(255);	138.0681
1266	18.1628	0	0	0	0	0	0	0	-	-	-	-	-	-	0
1267	18.1705	0	0	0	0	0	0	0	-	-	-	-	-	-	0
1268	18.1780	0	0	0	0	0	0	0	-	-	-	-	-	-	0
1269	18.1852	0	0	0	0	0	0	0	-	-	-	-	-	-	0
1270	18.1930	1970.1125	5	1970.1121	-0.2232	0.9900	0.0050	0.1850	KCIK	1	>decoy_reverse_sp|Q9Y7T8|PSB3_SCHPO Decoy of Reverse of Probable proteasome subunit beta type-3 OS=Schizosaccharomyces pombe GN=SPCC63.12c PE=2 SV=1(9);	AVILSDTKPVDK	8	>decoy_reverse_sp|O94517|PSA6_SCHPO Decoy of Reverse of Probable proteasome subunit alpha type-6 OS=Schizosaccharomyces pombe GN=SPBC646.16 PE=2 SV=1(188);	138.0681
1272	18.2123	0	0	0	0	0	0	0	-	-	-	-	-	-	0
1273	18.2173	0	0	0	0	0	0	0	-	-	-	-	-	-	0
1274	18.2245	0	0	0	0	0	0	0	-	-	-	-	-	-	0
1275	18.2322	0	0	0	0	0	0	0	-	-	-	-	-	-	0
1276	18.2398	2176.1281	3	2176.1222	-2.6893	0.8250	0.0200	0.2550	ETTEKK	5	>decoy_reverse_sp|O74762|RPN2_SCHPO Decoy of Reverse of 26S proteasome regulatory subunit rpn2 OS=Schizosaccharomyces pombe GN=rpn2 PE=1 SV=1(118);	VSPTGQITSTSAR	1	>decoy_reverse_sp|Q10329|PSA7_SCHPO Decoy of Reverse of Probable proteasome subunit alpha type-7 OS=Schizosaccharomyces pombe GN=SPBC106.16 PE=2 SV=1(1);	138.0681
1278	18.2582	0	0	0	0	0	0	0	-	-	-	-	-	-	0
1279	18.2647	0	0	0	0	0	0	0	-	-	-	-	-	-	0
1280	18.2723	1050.4141	3	1050.4123	-1.6578	0.1800	0.0450	0.0000	CCHNSFAR	-1	>sp|Q9UUB6|UBLH2_SCHPO Ubiquitin carboxyl-terminal hydrolase 2 OS=Schizosaccharomyces pombe GN=uch2 PE=1 SV=1	-	-1	-	0
1281	18.2795	2266.0621	3	2266.0535	-3.8164	0.6300	0.0300	0.3000	SSEETEDKK	8	>sp|O94444|RPN10_SCHPO 26S proteasome regulatory subunit rpn10 OS=Schizosaccharomyces pombe GN=rpn10 PE=1 SV=1(239);	KANWCDKR	7	>decoy_reverse_sp|P50524|RPN12_SCHPO Decoy of Reverse of 26S proteasome regulatory subunit rpn12 OS=Schizosaccharomyces pombe GN=rpn12 PE=1 SV=1(255);	138.0681
1282	18.2873	0	0	0	0	0	0	0	-	-	-	-	-	-	0
1284	18.3055	0	0	0	0	0	0	0	-	-	-	-	-	-	0
1286	18.3235	3262.5983	4	3262.6219	7.2128	0.6900	0.0500	0.1400	DYTMAQPEFFK	1	>decoy_reverse_sp|O74894|PRS6B_SCHPO Decoy of Reverse of 26S protease regulatory subunit 6B homolog OS=Schizosaccharomyces pombe GN=rpt3 PE=2 SV=1(2);	TITDGKIYVEVERAR	6	>sp|Q9UTM3|RPN5_SCHPO 26S proteasome regulatory subunit rpn5 OS=Schizosaccharomyces pombe GN=rpn5a PE=1 SV=1(123);	138.0681
1287	18.3313	2667.2073	3	2667.2115	1.5658	0.4600	0.0350	0.0400	MDRQEQR	1	>decoy_reverse_sp|Q9UT97|PSA5_SCHPO Decoy of Reverse of Probable proteasome subunit alpha type-5 OS=Schizosaccharomyces pombe GN=SPAC323.02c PE=1 SV=1(1);	QEMKKDSESTEEK	4	>decoy_reverse_sp|O94444|RPN10_SCHPO Decoy of Reverse of 26S proteasome regulatory subunit rpn10 OS=Schizosaccharomyces pombe GN=rpn10 PE=1 SV=1(4);	138.0681
1287	18.3313	2667.2073	3	2667.2115	1.5658	0.4600	0.0350	0.0400	MDRQEQR	1	>decoy_reverse_sp|Q9UT97|PSA5_SCHPO Decoy of Reverse of Probable proteasome subunit alpha type-5 OS=Schizosaccharomyces pombe GN=SPAC323.02c PE=1 SV=1(1);	QEMKKDSESTEEK	5	>decoy_reverse_sp|O94444|RPN10_SCHPO Decoy of Reverse of 26S proteasome regulatory subunit rpn10 OS=Schizosaccharomyces pombe GN=rpn10 PE=1 SV=1(5);	138.0681
1288	18.3393	1958.0338	4	1958.0432	4.7672	1.1000	0.1350	0.5400	KREAEAAK	1	>decoy_reverse_sp|Q10329|PSA7_SCHPO Decoy of Reverse of Probable proteasome subunit alpha type-7 OS=Schizosaccharomyces pombe GN=SPBC106.16 PE=2 SV=1(17);	DSEALKTR	6	>decoy_reverse_sp|O74762|RPN2_SCHPO Decoy of Reverse of 26S proteasome regulatory subunit rpn2 OS=Schizosaccharomyces pombe GN=rpn2 PE=1 SV=1(629);	138.0681
1289	18.3472	0	0	0	0	0	0	0	-	-	-	-	-	-	0
1290	18.3547	0	0	0	0	0	0	0	-	-	-	-	-	-	0
1292	18.3737	2502.2610	3	2502.2392	-8.7281	0.6900	0.1150	0.2150	MGINER	1	>sp|Q09841|PSB7_SCHPO Probable proteasome subunit beta type-7 OS=Schizosaccharomyces pombe GN=SPAC23D3.07 PE=2 SV=1(2);	NCACVISQKKVPDK	10	>sp|O94517|PSA6_SCHPO Probable proteasome subunit alpha type-6 OS=Schizosaccharomyces pombe GN=SPBC646.16 PE=2 SV=1(53);	138.0681
1293	18.3815	0	0	0	0	0	0	0	-	-	-	-	-	-	0
1294	18.3887	1387.7059	3	1387.7025	-2.4509	0.0700	0.0700	0.0150	MPPK	1	>sp|O42931|PRS7_SCHPO 26S protease regulatory subunit 7 homolog OS=Schizosaccharomyces pombe GN=rpt1 PE=1 SV=2(1);	VMCKNK	4	>decoy_reverse_sp|Q09682|PSA4_SCHPO Decoy of Reverse of Probable proteasome subunit alpha type-4 OS=Schizosaccharomyces pombe GN=SPAC13C5.01c PE=2 SV=1(26);	138.0681
1297	18.4257	1972.0853	4	1972.0741	-5.6839	0.8300	0.0100	0.3950	YASQKRP	5	>sp|Q9UUB6|UBLH2_SCHPO Ubiquitin carboxyl-terminal hydrolase 2 OS=Schizosaccharomyces pombe GN=uch2 PE=1 SV=1(298);	DQKKDKPK	3	>sp|P36612|PRS4_SCHPO 26S protease regulatory subunit 4 homolog OS=Schizosaccharomyces pombe GN=mts2 PE=2 SV=1(25);	138.0681
1298	18.4335	2571.2267	3	2571.2386	4.6277	0.2550	0.0100	0.0150	HRENKIQR	5	>sp|O94444|RPN10_SCHPO 26S proteasome regulatory subunit rpn10 OS=Schizosaccharomyces pombe GN=rpn10 PE=1 SV=1(104);	EEYVSDPKEQM	8	>decoy_reverse_sp|Q9UTM3|RPN5_SCHPO Decoy of Reverse of 26S proteasome regulatory subunit rpn5 OS=Schizosaccharomyces pombe GN=rpn5a PE=1 SV=1(440);	138.0681
1300	18.4530	0	0	0	0	0	0	0	-	-	-	-	-	-	0
1302	18.4722	2051.9553	4	2051.9523	-1.4808	0.2150	0.0650	0.0000	MGINERKGFDFEYYQR	-1	>sp|Q09841|PSB7_SCHPO Probable proteasome subunit beta type-7 OS=Schizosaccharomyces pombe GN=SPAC23D3.07 PE=2 SV=1	-	-1	-	0
1304	18.4915	2466.2000	4	2466.1761	-9.6942	0.9950	0.1600	0.1500	IEDTDKYDK	6	>decoy_reverse_sp|O74445|PRS10_SCHPO Decoy of Reverse of Probable 26S protease subunit rpt4 OS=Schizosaccharomyces pombe GN=rpt4 PE=2 SV=2(348);	SNNIKENEQK	5	>decoy_reverse_sp|O14126|PRS6A_SCHPO Decoy of Reverse of 26S protease regulatory subunit 6A OS=Schizosaccharomyces pombe GN=tbp1 PE=2 SV=1(362);	138.0681
1305	18.4993	0	0	0	0	0	0	0	-	-	-	-	-	-	0
1306	18.5072	2369.2926	4	2369.3106	7.5785	1.0800	0.0050	0.2900	VNLYKFR	5	>sp|Q9Y7T8|PSB3_SCHPO Probable proteasome subunit beta type-3 OS=Schizosaccharomyces pombe GN=SPCC63.12c PE=2 SV=1(75);	KSGFEKIDLTR	1	>decoy_reverse_sp|Q9P7S2|RPN6_SCHPO Decoy of Reverse of Probable 26S proteasome regulatory subunit rpn6 OS=Schizosaccharomyces pombe GN=rpn6 PE=2 SV=1(324);	138.0681
1307	18.5150	2466.2025	3	2466.1981	-1.7963	0.4700	0.0700	0.0950	SLKDECK	3	>decoy_reverse_sp|O74894|PRS6B_SCHPO Decoy of Reverse of 26S protease regulatory subunit 6B homolog OS=Schizosaccharomyces pombe GN=rpt3 PE=2 SV=1(355);	LAVNENLASSKSSM	11	>decoy_reverse_sp|Q9P7S2|RPN6_SCHPO Decoy of Reverse of Probable 26S proteasome regulatory subunit rpn6 OS=Schizosaccharomyces pombe GN=rpn6 PE=2 SV=1(418);	138.0681
1307	18.5150	2466.2025	3	2466.1907	-4.7939	0.4700	0.0700	0.0300	TLSKESAR	4	>sp|Q9USQ9|PSB4_SCHPO Probable proteasome subunit beta type-4 OS=Schizosaccharomyces pombe GN=SPBC577.10 PE=2 SV=1(201);	EKASKGSNDDEMK	2	>sp|O74762|RPN2_SCHPO 26S proteasome regulatory subunit rpn2 OS=Schizosaccharomyces pombe GN=rpn2 PE=1 SV=1(833);	138.0681
1308	18.5228	2571.2247	4	2571.2452	7.9480	0.3600	0.0450	0.1100	RFDSEKAGDR	6	>sp|O14126|PRS6A_SCHPO 26S protease regulatory subunit 6A OS=Schizosaccharomyces pombe GN=tbp1 PE=2 SV=1(299);	KYDKTEDDIK	1	>sp|O74445|PRS10_SCHPO Probable 26S protease subunit rpt4 OS=Schizosaccharomyces pombe GN=rpt4 PE=2 SV=2(38);	138.0681
1310	18.5415	2519.1149	4	2519.1307	6.2879	0.5750	0.2700	0.0200	DQPKK	4	>decoy_reverse_sp|P41878|RPN11_SCHPO Decoy of Reverse of 26S proteasome regulatory subunit rpn11 OS=Schizosaccharomyces pombe GN=rpn11 PE=1 SV=2(32);	GNQKFSSTADYMNMSS	4	>sp|O42931|PRS7_SCHPO 26S protease regulatory subunit 7 homolog OS=Schizosaccharomyces pombe GN=rpt1 PE=1 SV=2(426);	138.0681
1311	18.5482	1719.8435	3	1719.8539	6.0452	0.1650	0.1150	0.0450	KNEEK	1	>sp|Q10335|RPN7_SCHPO Probable 26S proteasome regulatory subunit rpn7 OS=Schizosaccharomyces pombe GN=rpn7 PE=2 SV=1(87);	SQARGFDR	1	>sp|O94517|PSA6_SCHPO Probable proteasome subunit alpha type-6 OS=Schizosaccharomyces pombe GN=SPBC646.16 PE=2 SV=1(2);	138.0681
1312	18.5558	1620.7743	3	1620.7752	0.5406	0.1250	0.0850	0.0300	EMKK	3	>decoy_reverse_sp|O94444|RPN10_SCHPO Decoy of Reverse of 26S proteasome regulatory subunit rpn10 OS=Schizosaccharomyces pombe GN=rpn10 PE=1 SV=1(4);	ANWCDKR	6	>decoy_reverse_sp|P50524|RPN12_SCHPO Decoy of Reverse of 26S proteasome regulatory subunit rpn12 OS=Schizosaccharomyces pombe GN=rpn12 PE=1 SV=1(255);	138.0681
1313	18.5633	2369.2949	3	2369.2987	1.5916	1.3400	0.1650	0.3100	KQLATSLR	1	>sp|Q09720|PSB2_SCHPO Probable proteasome subunit beta type-2 OS=Schizosaccharomyces pombe GN=SPAC31A2.04c PE=2 SV=1(86);	LTHEKSTMLEK	5	>sp|O14126|PRS6A_SCHPO 26S protease regulatory subunit 6A OS=Schizosaccharomyces pombe GN=tbp1 PE=2 SV=1(64);	138.0681
1314	18.5710	0	0	0	0	0	0	0	-	-	-	-	-	-	0
1316	18.5880	2504.1469	4	2504.1385	-3.3910	0.3750	0.0050	0.1300	MPPK	1	>sp|O42931|PRS7_SCHPO 26S protease regulatory subunit 7 homolog OS=Schizosaccharomyces pombe GN=rpt1 PE=1 SV=2(1);	NSSSDMAYTSMFKGNQK	13	>decoy_reverse_sp|O42931|PRS7_SCHPO Decoy of Reverse of 26S protease regulatory subunit 7 homolog OS=Schizosaccharomyces pombe GN=rpt1 PE=1 SV=2(13);	138.0681
1317	18.5943	1491.7322	3	1491.7213	-7.2690	0.0400	0.0400	0.0000	KAVYMPLCDPGNK	-1	>decoy_reverse_sp|O94517|PSA6_SCHPO Decoy of Reverse of Probable proteasome subunit alpha type-6 OS=Schizosaccharomyces pombe GN=SPBC646.16 PE=2 SV=1	-	-1	-	0
1318	18.6017	2624.1379	3	2624.1196	-6.9644	0.0950	0.0950	0.0000	DQKKFDSGGGDNGANNQFAGNQSM	3	>decoy_reverse_sp|P36612|PRS4_SCHPO Decoy of Reverse of 26S protease regulatory subunit 4 homolog OS=Schizosaccharomyces pombe GN=mts2 PE=2 SV=1(427);	-	4	-	138.0681
1319	18.6095	2514.2063	3	2514.2019	-1.7603	3.8400	3.2100	0.0000	AMEQQDIKPTVQNGEVSANAEQK	-1	>sp|O74440|RPN8_SCHPO 26S proteasome regulatory subunit rpn8 OS=Schizosaccharomyces pombe GN=rpn8 PE=2 SV=1	-	-1	-	0
1320	18.6175	2488.1872	3	2488.2089	8.7453	0.9350	0.1550	0.4150	KDWNACKK	1	>sp|P50524|RPN12_SCHPO 26S proteasome regulatory subunit rpn12 OS=Schizosaccharomyces pombe GN=rpn12 PE=1 SV=1(16);	GQSIDDMIPAQK	12	>sp|P06732|KCRM_HUMAN Creatine kinase M-type OS=Homo sapiens GN=CKM PE=1 SV=2(381);	138.0681
1322	18.6340	1806.8770	3	1806.8920	8.3059	0.1850	0.0550	0.0250	ATTVK	1	>sp|O43063|PSB6_SCHPO Probable proteasome subunit beta type-6 OS=Schizosaccharomyces pombe GN=SPBC4C3.10c PE=2 SV=1(2);	KNTEDIEMTA	1	>sp|P87048|RPN1_SCHPO 26S proteasome regulatory subunit rpn1 OS=Schizosaccharomyces pombe GN=rpn1 PE=1 SV=2(882);	138.0681
1323	18.6418	1320.6678	3	1320.6707	2.2157	0.2850	0.2850	0.0500	MTDK	1	>sp|O94579|PSA2_SCHPO Probable proteasome subunit alpha type-2 OS=Schizosaccharomyces pombe GN=SPCC1442.06 PE=2 SV=1(1);	QSKATR	3	>decoy_reverse_sp|Q09841|PSB7_SCHPO Decoy of Reverse of Probable proteasome subunit beta type-7 OS=Schizosaccharomyces pombe GN=SPAC23D3.07 PE=2 SV=1(35);	138.0681
1324	18.6490	1434.7102	3	1434.7102	0.0301	0.3350	0.2350	0.0000	ASPIAGSEGKEAYR	-1	>decoy_reverse_sp|Q9UT97|PSA5_SCHPO Decoy of Reverse of Probable proteasome subunit alpha type-5 OS=Schizosaccharomyces pombe GN=SPAC323.02c PE=1 SV=1	-	-1	-	0
1325	18.6565	1603.7481	3	1603.7576	5.9372	0.3800	0.3800	0.0450	ATKQSK	3	>sp|Q09841|PSB7_SCHPO Probable proteasome subunit beta type-7 OS=Schizosaccharomyces pombe GN=SPAC23D3.07 PE=2 SV=1(233);	PTDDDDK	1	>sp|P00761|TRYP_PIG Trypsin OS=Sus scrofa PE=1 SV=1(2);	138.0681
1327	18.6727	2480.1754	4	2480.1818	2.6067	0.5700	0.0700	0.2100	LKWSDER	2	>decoy_reverse_sp|O74445|PRS10_SCHPO Decoy of Reverse of Probable 26S protease subunit rpt4 OS=Schizosaccharomyces pombe GN=rpt4 PE=2 SV=2(365);	TPNDTQKYSNDK	7	>decoy_reverse_sp|P30655|PSB5_SCHPO Decoy of Reverse of Proteasome subunit beta type-5 OS=Schizosaccharomyces pombe GN=pts1 PE=2 SV=3(261);	138.0681
1328	18.6805	1592.7800	3	1592.7794	-0.3857	0.2850	0.0300	0.0200	SGYDR	1	>sp|Q10329|PSA7_SCHPO Probable proteasome subunit alpha type-7 OS=Schizosaccharomyces pombe GN=SPBC106.16 PE=2 SV=1(2);	AQEEVKR	6	>sp|O74894|PRS6B_SCHPO 26S protease regulatory subunit 6B homolog OS=Schizosaccharomyces pombe GN=rpt3 PE=2 SV=1(49);	138.0681
1329	18.6880	0	0	0	0	0	0	0	-	-	-	-	-	-	0
1330	18.6960	1174.5974	3	1174.6015	3.5448	0.5450	0.5450	0.0000	TPPTAM[15.99]LSSVR	-1	>decoy_reverse_sp|P87048|RPN1_SCHPO Decoy of Reverse of 26S proteasome regulatory subunit rpn1 OS=Schizosaccharomyces pombe GN=rpn1 PE=1 SV=2	-	-1	-	0
1332	18.7120	0	0	0	0	0	0	0	-	-	-	-	-	-	0
1334	18.7290	2519.1143	5	2519.1307	6.5258	0.4200	0.0050	0.2000	QDPKK	4	>sp|P41878|RPN11_SCHPO 26S proteasome regulatory subunit rpn11 OS=Schizosaccharomyces pombe GN=rpn11 PE=1 SV=2(280);	GNQKFSSTADYMNMSS	4	>sp|O42931|PRS7_SCHPO 26S protease regulatory subunit 7 homolog OS=Schizosaccharomyces pombe GN=rpt1 PE=1 SV=2(426);	138.0681
1335	18.7368	0	0	0	0	0	0	0	-	-	-	-	-	-	0
1337	18.7538	2357.2173	4	2357.2154	-0.8365	1.3400	0.1050	0.2450	YFATLQK	1	>decoy_reverse_sp|O14126|PRS6A_SCHPO Decoy of Reverse of 26S protease regulatory subunit 6A OS=Schizosaccharomyces pombe GN=tbp1 PE=2 SV=1(1);	EDALFKNEEKK	6	>decoy_reverse_sp|Q10335|RPN7_SCHPO Decoy of Reverse of Probable 26S proteasome regulatory subunit rpn7 OS=Schizosaccharomyces pombe GN=rpn7 PE=2 SV=1(319);	138.0681
1338	18.7617	2593.2060	3	2593.2104	1.7167	0.5800	0.0200	0.1050	YTVGQGYTK	1	>decoy_reverse_sp|Q9USQ9|PSB4_SCHPO Decoy of Reverse of Probable proteasome subunit beta type-4 OS=Schizosaccharomyces pombe GN=SPBC577.10 PE=2 SV=1(2);	EMKKDSESTEEK	4	>decoy_reverse_sp|O94444|RPN10_SCHPO Decoy of Reverse of 26S proteasome regulatory subunit rpn10 OS=Schizosaccharomyces pombe GN=rpn10 PE=1 SV=1(5);	138.0681
1339	18.7695	2523.2267	3	2523.2269	0.1045	0.3950	0.0150	0.1900	KEEMVMLK	1	>decoy_reverse_sp|P06732|KCRM_HUMAN Decoy of Reverse of Creatine kinase M-type OS=Homo sapiens GN=CKM PE=1 SV=2(17);	GSNDDEMKIDKK	8	>sp|O74762|RPN2_SCHPO 26S proteasome regulatory subunit rpn2 OS=Schizosaccharomyces pombe GN=rpn2 PE=1 SV=1(844);	138.0681
1340	18.7775	2336.1770	4	2336.1998	9.7616	0.8050	0.0400	0.2150	GIDLKSIAEK	5	>sp|P41836|PRS8_SCHPO 26S protease regulatory subunit 8 homolog OS=Schizosaccharomyces pombe GN=let1 PE=2 SV=1(342);	YDKTEDDIK	3	>sp|O74445|PRS10_SCHPO Probable 26S protease subunit rpt4 OS=Schizosaccharomyces pombe GN=rpt4 PE=2 SV=2(41);	138.0681
1341	18.7853	2557.0628	4	2557.0511	-4.5427	0.6200	0.6200	0.2500	FPTDDDDK	1	>sp|P00761|TRYP_PIG Trypsin OS=Sus scrofa PE=1 SV=1(1);	NSSSDMAYTSMFK	1	>decoy_reverse_sp|O42931|PRS7_SCHPO Decoy of Reverse of 26S protease regulatory subunit 7 homolog OS=Schizosaccharomyces pombe GN=rpt1 PE=1 SV=2(1);	138.0681
1343	18.8032	2357.2190	3	2357.2300	4.6452	1.1000	0.4300	0.0150	YKLHSEK	2	>decoy_reverse_sp|P87048|RPN1_SCHPO Decoy of Reverse of 26S proteasome regulatory subunit rpn1 OS=Schizosaccharomyces pombe GN=rpn1 PE=1 SV=2(748);	LTHEKSTMLEK	5	>sp|O14126|PRS6A_SCHPO 26S protease regulatory subunit 6A OS=Schizosaccharomyces pombe GN=tbp1 PE=2 SV=1(64);	138.0681
1344	18.8110	0	0	0	0	0	0	0	-	-	-	-	-	-	0
1345	18.8188	1892.8740	5	1892.8859	6.2476	0.3000	0.3000	0.0050	MSSK	1	>sp|Q9P7S2|RPN6_SCHPO Probable 26S proteasome regulatory subunit rpn6 OS=Schizosaccharomyces pombe GN=rpn6 PE=2 SV=1(1);>sp|P87048|RPN1_SCHPO 26S proteasome regulatory subunit rpn1 OS=Schizosaccharomyces pombe GN=rpn1 PE=1 SV=2(1);	AMEVDEKPTER	7	>sp|O14126|PRS6A_SCHPO 26S protease regulatory subunit 6A OS=Schizosaccharomyces pombe GN=tbp1 PE=2 SV=1(179);	138.0681
1347	18.8372	2357.2156	5	2357.2226	2.9447	1.2300	0.0250	0.4100	LKPQDER	2	>sp|P36612|PRS4_SCHPO 26S protease regulatory subunit 4 homolog OS=Schizosaccharomyces pombe GN=mts2 PE=2 SV=1(93);	KIIEEEGFTNR	1	>sp|P30655|PSB5_SCHPO Proteasome subunit beta type-5 OS=Schizosaccharomyces pombe GN=pts1 PE=2 SV=3(19);	138.0681
1348	18.8452	2138.9877	4	2138.9901	1.1204	0.6400	0.1000	0.2700	MSQAR	1	>sp|O94517|PSA6_SCHPO Probable proteasome subunit alpha type-6 OS=Schizosaccharomyces pombe GN=SPBC646.16 PE=2 SV=1(1);	YTQSTNNDDPKK	11	>sp|P30655|PSB5_SCHPO Proteasome subunit beta type-5 OS=Schizosaccharomyces pombe GN=pts1 PE=2 SV=3(18);	138.0681
1349	18.8530	3261.6001	4	3261.6040	1.1737	0.8800	0.0950	0.2900	EQKPEVDYSEK	1	>sp|Q9UTM3|RPN5_SCHPO 26S proteasome regulatory subunit rpn5 OS=Schizosaccharomyces pombe GN=rpn5a PE=1 SV=1(2);	STLDLNHLADLYDRK	1	>sp|P50524|RPN12_SCHPO 26S proteasome regulatory subunit rpn12 OS=Schizosaccharomyces pombe GN=rpn12 PE=1 SV=1(2);	138.0681
1351	18.8713	2490.1835	4	2490.1833	-0.0675	0.7950	0.5950	0.1200	GTKTSETNDR	3	>sp|P87048|RPN1_SCHPO 26S proteasome regulatory subunit rpn1 OS=Schizosaccharomyces pombe GN=rpn1 PE=1 SV=2(24);	KSGNLPDADNSK	1	>decoy_reverse_sp|P87048|RPN1_SCHPO Decoy of Reverse of 26S proteasome regulatory subunit rpn1 OS=Schizosaccharomyces pombe GN=rpn1 PE=1 SV=2(872);	138.0681
1352	18.8793	2449.1810	4	2449.1803	-0.3219	0.7600	0.0700	0.2550	KELFDCLK	1	>decoy_reverse_sp|Q09720|PSB2_SCHPO Decoy of Reverse of Probable proteasome subunit beta type-2 OS=Schizosaccharomyces pombe GN=SPAC31A2.04c PE=2 SV=1(26);	MCSPSATLTHR	1	>sp|Q10335|RPN7_SCHPO Probable 26S proteasome regulatory subunit rpn7 OS=Schizosaccharomyces pombe GN=rpn7 PE=2 SV=1(1);	138.0681
1353	18.8872	1620.7773	2	1620.7752	-1.3420	0.1100	0.1100	0.0050	EMKK	1	>decoy_reverse_sp|O94444|RPN10_SCHPO Decoy of Reverse of 26S proteasome regulatory subunit rpn10 OS=Schizosaccharomyces pombe GN=rpn10 PE=1 SV=1(2);	ANWCDKR	6	>decoy_reverse_sp|P50524|RPN12_SCHPO Decoy of Reverse of 26S proteasome regulatory subunit rpn12 OS=Schizosaccharomyces pombe GN=rpn12 PE=1 SV=1(255);	138.0681
1354	18.8950	2603.2137	3	2603.2392	9.8197	0.2900	0.0350	0.1450	QVMEEKLDSK	6	>sp|Q9UT97|PSA5_SCHPO Probable proteasome subunit alpha type-5 OS=Schizosaccharomyces pombe GN=SPAC323.02c PE=1 SV=1(210);	MCSPSATLTHR	1	>sp|Q10335|RPN7_SCHPO Probable 26S proteasome regulatory subunit rpn7 OS=Schizosaccharomyces pombe GN=rpn7 PE=2 SV=1(1);	138.0681
1356	18.9128	2467.1854	4	2467.1940	3.4609	0.7850	0.1850	0.1850	PPKEDWEK	1	>sp|O42931|PRS7_SCHPO 26S protease regulatory subunit 7 homolog OS=Schizosaccharomyces pombe GN=rpt1 PE=1 SV=2(2);	GQSIDDMIPAQK	12	>sp|P06732|KCRM_HUMAN Creatine kinase M-type OS=Homo sapiens GN=CKM PE=1 SV=2(381);	138.0681
1357	18.9182	2571.2250	4	2571.2308	2.2557	0.2600	0.0100	0.0000	SSCKIVFR	4	>decoy_reverse_sp|O74445|PRS10_SCHPO Decoy of Reverse of Probable 26S protease subunit rpt4 OS=Schizosaccharomyces pombe GN=rpt4 PE=2 SV=2(318);	EKASKGSNDDEMK	5	>sp|O74762|RPN2_SCHPO 26S proteasome regulatory subunit rpn2 OS=Schizosaccharomyces pombe GN=rpn2 PE=1 SV=1(836);	138.0681
1358	18.9250	2466.2023	3	2466.1907	-4.7171	0.4250	0.0250	0.0350	TLSKESAR	4	>sp|Q9USQ9|PSB4_SCHPO Probable proteasome subunit beta type-4 OS=Schizosaccharomyces pombe GN=SPBC577.10 PE=2 SV=1(201);	EKASKGSNDDEMK	5	>sp|O74762|RPN2_SCHPO 26S proteasome regulatory subunit rpn2 OS=Schizosaccharomyces pombe GN=rpn2 PE=1 SV=1(836);	138.0681
1359	18.9328	2519.1149	4	2519.1242	3.6969	0.1900	0.1400	-0.0500	MMGINER	1	>sp|Q09841|PSB7_SCHPO Probable proteasome subunit beta type-7 OS=Schizosaccharomyces pombe GN=SPAC23D3.07 PE=2 SV=1(1);	NKADYYTNICDR	2	>sp|Q10335|RPN7_SCHPO Probable 26S proteasome regulatory subunit rpn7 OS=Schizosaccharomyces pombe GN=rpn7 PE=2 SV=1(118);	138.0681
1360	18.9395	0	0	0	0	0	0	0	-	-	-	-	-	-	0
1362	18.9568	2571.2268	3	2571.2452	7.1499	0.1900	0.0350	0.0400	RFDSEKAGDR	6	>sp|O14126|PRS6A_SCHPO 26S protease regulatory subunit 6A OS=Schizosaccharomyces pombe GN=tbp1 PE=2 SV=1(299);	KYDKTEDDIK	4	>sp|O74445|PRS10_SCHPO Probable 26S protease subunit rpt4 OS=Schizosaccharomyces pombe GN=rpt4 PE=2 SV=2(41);	138.0681
1363	18.9647	2490.1879	3	2490.1833	-1.8653	0.6950	0.2550	0.1900	GTKTSETNDR	3	>sp|P87048|RPN1_SCHPO 26S proteasome regulatory subunit rpn1 OS=Schizosaccharomyces pombe GN=rpn1 PE=1 SV=2(24);	KSGNLPDADNSK	1	>decoy_reverse_sp|P87048|RPN1_SCHPO Decoy of Reverse of 26S proteasome regulatory subunit rpn1 OS=Schizosaccharomyces pombe GN=rpn1 PE=1 SV=2(872);	138.0681
1364	18.9725	2034.1092	4	2034.1182	4.4489	1.4100	0.0200	0.6150	VDVKTK	4	>sp|Q10335|RPN7_SCHPO Probable 26S proteasome regulatory subunit rpn7 OS=Schizosaccharomyces pombe GN=rpn7 PE=2 SV=1(248);	LCFDELKKR	7	>sp|Q09720|PSB2_SCHPO Probable proteasome subunit beta type-2 OS=Schizosaccharomyces pombe GN=SPAC31A2.04c PE=2 SV=1(169);	138.0681
1365	18.9797	1720.8273	3	1720.8276	0.1708	0.4750	0.3250	0.1250	QEMKK	1	>decoy_reverse_sp|O94444|RPN10_SCHPO Decoy of Reverse of 26S proteasome regulatory subunit rpn10 OS=Schizosaccharomyces pombe GN=rpn10 PE=1 SV=1(1);	DWNACKK	6	>sp|P50524|RPN12_SCHPO 26S proteasome regulatory subunit rpn12 OS=Schizosaccharomyces pombe GN=rpn12 PE=1 SV=1(22);	138.0681
1366	18.9875	0	0	0	0	0	0	0	-	-	-	-	-	-	0
1368	19.0045	0	0	0	0	0	0	0	-	-	-	-	-	-	0
1369	19.0125	2034.1106	3	2034.0996	-5.4014	0.8600	0.0250	0.0050	QKSLEK	2	>sp|O42897|RPN3_SCHPO Probable 26S proteasome regulatory subunit rpn3 OS=Schizosaccharomyces pombe GN=rpn3 PE=2 SV=2(314);	SGFEKIDLTR	5	>decoy_reverse_sp|Q9P7S2|RPN6_SCHPO Decoy of Reverse of Probable 26S proteasome regulatory subunit rpn6 OS=Schizosaccharomyces pombe GN=rpn6 PE=2 SV=1(329);	138.0681
1370	19.0203	1621.7582	3	1621.7695	7.0130	0.1000	0.1000	-0.0400	SQAR	1	>sp|O94517|PSA6_SCHPO Probable proteasome subunit alpha type-6 OS=Schizosaccharomyces pombe GN=SPBC646.16 PE=2 SV=1(2);	DAGKDEFSR	4	>decoy_reverse_sp|O14126|PRS6A_SCHPO Decoy of Reverse of 26S protease regulatory subunit 6A OS=Schizosaccharomyces pombe GN=tbp1 PE=2 SV=1(140);	138.0681
1371	19.0278	2244.0131	4	2244.0037	-4.1920	0.4150	0.1100	0.2000	MSGYDR	1	>sp|Q10329|PSA7_SCHPO Probable proteasome subunit alpha type-7 OS=Schizosaccharomyces pombe GN=SPBC106.16 PE=2 SV=1(1);	KIDKEDMGSNDK	4	>decoy_reverse_sp|O74762|RPN2_SCHPO Decoy of Reverse of 26S proteasome regulatory subunit rpn2 OS=Schizosaccharomyces pombe GN=rpn2 PE=1 SV=1(122);	138.0681
1372	19.0358	1987.0031	4	1987.0162	6.6254	0.7000	0.2200	0.1500	TLSKWR	4	>decoy_reverse_sp|Q9USQ9|PSB4_SCHPO Decoy of Reverse of Probable proteasome subunit beta type-4 OS=Schizosaccharomyces pombe GN=SPBC577.10 PE=2 SV=1(66);	QSKYTYDR	3	>sp|Q09841|PSB7_SCHPO Probable proteasome subunit beta type-7 OS=Schizosaccharomyces pombe GN=SPAC23D3.07 PE=2 SV=1(236);	138.0681
1374	19.0533	1812.0022	3	1812.0113	4.9927	0.8000	0.0200	0.0700	RMKK	3	>sp|O94444|RPN10_SCHPO 26S proteasome regulatory subunit rpn10 OS=Schizosaccharomyces pombe GN=rpn10 PE=1 SV=1(133);	IHAKSMAIDK	4	>sp|O42931|PRS7_SCHPO 26S protease regulatory subunit 7 homolog OS=Schizosaccharomyces pombe GN=rpt1 PE=1 SV=2(364);	138.0681
1375	19.0610	2034.1097	5	2034.1149	2.5474	1.4750	0.2900	0.6200	KASLLTR	1	>sp|Q9UUB6|UBLH2_SCHPO Ubiquitin carboxyl-terminal hydrolase 2 OS=Schizosaccharomyces pombe GN=uch2 PE=1 SV=1(223);	EYLEKNWK	5	>sp|Q10329|PSA7_SCHPO Probable proteasome subunit alpha type-7 OS=Schizosaccharomyces pombe GN=SPBC106.16 PE=2 SV=1(176);	138.0681
1376	19.0690	1812.0014	4	1812.0144	7.2133	1.1250	0.1450	0.3650	GKLVR	2	>decoy_reverse_sp|Q9Y7T8|PSB3_SCHPO Decoy of Reverse of Probable proteasome subunit beta type-3 OS=Schizosaccharomyces pombe GN=SPCC63.12c PE=2 SV=1(5);	LDGKDELWK	4	>decoy_reverse_sp|O14250|PSA1_SCHPO Decoy of Reverse of Probable proteasome subunit alpha type-1 OS=Schizosaccharomyces pombe GN=SPAC6G10.04c PE=2 SV=1(38);	138.0681
1377	19.0767	2586.1922	3	2586.1828	-3.6142	0.7100	0.0800	0.1500	VEFKMGNGK	4	>decoy_reverse_sp|P06732|KCRM_HUMAN Decoy of Reverse of Creatine kinase M-type OS=Homo sapiens GN=CKM PE=1 SV=2(135);	SSEETEDKKMQE	8	>sp|O94444|RPN10_SCHPO 26S proteasome regulatory subunit rpn10 OS=Schizosaccharomyces pombe GN=rpn10 PE=1 SV=1(239);	138.0681
1378	19.0847	2087.0209	4	2087.0356	7.0625	0.7500	0.0100	0.3350	KYINR	1	>decoy_reverse_sp|P41878|RPN11_SCHPO Decoy of Reverse of 26S proteasome regulatory subunit rpn11 OS=Schizosaccharomyces pombe GN=rpn11 PE=1 SV=2(102);	YSNDKSIVNSM	5	>decoy_reverse_sp|P30655|PSB5_SCHPO Decoy of Reverse of Proteasome subunit beta type-5 OS=Schizosaccharomyces pombe GN=pts1 PE=2 SV=3(266);	138.0681
1380	19.1028	2515.1928	3	2515.2158	9.1546	0.6100	0.3600	0.1000	MMGINER	1	>sp|Q09841|PSB7_SCHPO Probable proteasome subunit beta type-7 OS=Schizosaccharomyces pombe GN=SPAC23D3.07 PE=2 SV=1(1);	LKPQDERTQEER	2	>sp|P36612|PRS4_SCHPO 26S protease regulatory subunit 4 homolog OS=Schizosaccharomyces pombe GN=mts2 PE=2 SV=1(93);	138.0681
1381	19.1107	1987.0012	3	1986.9857	-7.7733	0.5750	0.0900	0.2300	NEEKK	4	>decoy_reverse_sp|Q10335|RPN7_SCHPO Decoy of Reverse of Probable 26S proteasome regulatory subunit rpn7 OS=Schizosaccharomyces pombe GN=rpn7 PE=2 SV=1(323);	SNNIKENEQK	5	>decoy_reverse_sp|O14126|PRS6A_SCHPO Decoy of Reverse of 26S protease regulatory subunit 6A OS=Schizosaccharomyces pombe GN=tbp1 PE=2 SV=1(362);	138.0681
1382	19.1187	1970.1124	5	1970.1312	9.5497	1.1250	0.0050	0.3150	KAFGR	1	>decoy_reverse_sp|Q10335|RPN7_SCHPO Decoy of Reverse of Probable 26S proteasome regulatory subunit rpn7 OS=Schizosaccharomyces pombe GN=rpn7 PE=2 SV=1(2);	QGDVLLNKLQK	8	>sp|Q10335|RPN7_SCHPO Probable 26S proteasome regulatory subunit rpn7 OS=Schizosaccharomyces pombe GN=rpn7 PE=2 SV=1(394);	138.0681
1383	19.1265	1970.1110	4	1970.1233	6.2679	1.1150	0.0500	0.3650	LLVKDR	4	>sp|Q9UUB6|UBLH2_SCHPO Ubiquitin carboxyl-terminal hydrolase 2 OS=Schizosaccharomyces pombe GN=uch2 PE=1 SV=1(275);	AEAKDVAKMK	8	>decoy_reverse_sp|O59770|PSA3_SCHPO Decoy of Reverse of Probable proteasome subunit alpha type-3 OS=Schizosaccharomyces pombe GN=SPCC1795.04c PE=1 SV=1(68);	138.0681
1384	19.1343	0	0	0	0	0	0	0	-	-	-	-	-	-	0
1386	19.1528	2022.0348	4	2022.0210	-6.8146	0.6450	0.0450	-0.0950	PFGNTHNK	1	>sp|P06732|KCRM_HUMAN Creatine kinase M-type OS=Homo sapiens GN=CKM PE=1 SV=2(2);	YEYQKLK	5	>decoy_reverse_sp|Q9UTM3|RPN5_SCHPO Decoy of Reverse of 26S proteasome regulatory subunit rpn5 OS=Schizosaccharomyces pombe GN=rpn5a PE=1 SV=1(231);	138.0681
1387	19.1607	0	0	0	0	0	0	0	-	-	-	-	-	-	0
1389	19.1788	2022.0369	3	2022.0190	-8.8368	0.7050	0.0500	0.2500	ETTEKK	5	>decoy_reverse_sp|O74762|RPN2_SCHPO Decoy of Reverse of 26S proteasome regulatory subunit rpn2 OS=Schizosaccharomyces pombe GN=rpn2 PE=1 SV=1(118);	TIDNAETMKK	9	>decoy_reverse_sp|P87048|RPN1_SCHPO Decoy of Reverse of 26S proteasome regulatory subunit rpn1 OS=Schizosaccharomyces pombe GN=rpn1 PE=1 SV=2(10);	138.0681
1390	19.1867	0	0	0	0	0	0	0	-	-	-	-	-	-	0
1391	19.1947	1799.9276	3	1799.9450	9.6648	0.7800	0.2950	0.0000	KDGIQDIMPSQAKELK	-1	>decoy_reverse_sp|P06732|KCRM_HUMAN Decoy of Reverse of Creatine kinase M-type OS=Homo sapiens GN=CKM PE=1 SV=2	-	-1	-	0
1392	19.2023	1911.8972	4	1911.9108	7.1228	0.6950	0.6950	0.2050	IDDQR	1	>sp|O42897|RPN3_SCHPO Probable 26S proteasome regulatory subunit rpn3 OS=Schizosaccharomyces pombe GN=rpn3 PE=2 SV=2(2);	CSPSATLTHR	1	>sp|Q10335|RPN7_SCHPO Probable 26S proteasome regulatory subunit rpn7 OS=Schizosaccharomyces pombe GN=rpn7 PE=2 SV=1(2);	138.0681
1393	19.2103	2022.0366	5	2022.0567	9.9491	1.4000	0.3200	0.0650	MSQAR	1	>sp|O94517|PSA6_SCHPO Probable proteasome subunit alpha type-6 OS=Schizosaccharomyces pombe GN=SPBC646.16 PE=2 SV=1(1);	KSGFEKIDLTR	1	>decoy_reverse_sp|Q9P7S2|RPN6_SCHPO Decoy of Reverse of Probable 26S proteasome regulatory subunit rpn6 OS=Schizosaccharomyces pombe GN=rpn6 PE=2 SV=1(324);	138.0681
1395	19.2295	0	0	0	0	0	0	0	-	-	-	-	-	-	0
1396	19.2373	1799.9273	4	1799.9165	-5.9671	1.1050	0.4100	0.3500	ASKAAR	3	>sp|Q10329|PSA7_SCHPO Probable proteasome subunit alpha type-7 OS=Schizosaccharomyces pombe GN=SPBC106.16 PE=2 SV=1(168);	QSKYTYDR	3	>sp|Q09841|PSB7_SCHPO Probable proteasome subunit beta type-7 OS=Schizosaccharomyces pombe GN=SPAC23D3.07 PE=2 SV=1(236);	138.0681
1397	19.2450	2114.9929	3	2115.0128	9.4134	0.2000	0.2000	0.0100	FMTR	1	>sp|Q9UT97|PSA5_SCHPO Probable proteasome subunit alpha type-5 OS=Schizosaccharomyces pombe GN=SPAC323.02c PE=1 SV=1(2);	KEDSSPCGYIIR	1	>sp|O74762|RPN2_SCHPO 26S proteasome regulatory subunit rpn2 OS=Schizosaccharomyces pombe GN=rpn2 PE=1 SV=1(296);	138.0681
1399	19.2642	1981.0340	4	1981.0519	9.0589	0.3650	0.0750	0.1650	VLVDKSR	5	>sp|O94579|PSA2_SCHPO Probable proteasome subunit alpha type-2 OS=Schizosaccharomyces pombe GN=SPCC1442.06 PE=2 SV=1(88);	PPKEDWEK	1	>sp|O42931|PRS7_SCHPO 26S protease regulatory subunit 7 homolog OS=Schizosaccharomyces pombe GN=rpt1 PE=1 SV=2(2);	138.0681
1400	19.2720	2009.9678	3	2009.9556	-6.0529	0.2900	0.2250	0.1350	FMTR	1	>sp|Q9UT97|PSA5_SCHPO Probable proteasome subunit alpha type-5 OS=Schizosaccharomyces pombe GN=SPAC323.02c PE=1 SV=1(2);	YQKDEEWPPK	3	>decoy_reverse_sp|O42931|PRS7_SCHPO Decoy of Reverse of 26S protease regulatory subunit 7 homolog OS=Schizosaccharomyces pombe GN=rpt1 PE=1 SV=2(430);	138.0681
1401	19.2798	0	0	0	0	0	0	0	-	-	-	-	-	-	0
1402	19.2877	2087.0266	3	2087.0179	-4.1734	0.5650	0.0250	0.2550	KDKPK	1	>sp|P36612|PRS4_SCHPO 26S protease regulatory subunit 4 homolog OS=Schizosaccharomyces pombe GN=mts2 PE=2 SV=1(26);	MFMTRSEYDR	1	>sp|Q9UT97|PSA5_SCHPO Probable proteasome subunit alpha type-5 OS=Schizosaccharomyces pombe GN=SPAC323.02c PE=1 SV=1(1);	138.0681
1403	19.2955	1921.0264	4	1921.0421	8.1717	1.0750	0.1150	0.3150	KLEK	1	>sp|P06732|KCRM_HUMAN Creatine kinase M-type OS=Homo sapiens GN=CKM PE=1 SV=2(366);	HGGYKPTDKHK	5	>sp|P06732|KCRM_HUMAN Creatine kinase M-type OS=Homo sapiens GN=CKM PE=1 SV=2(101);	138.0681
1405	19.3143	1899.8512	4	1899.8508	-0.2570	0.7500	0.7500	0.0000	HFDHMM[15.99]HYGEPSIRK	-1	>sp|P87048|RPN1_SCHPO 26S proteasome regulatory subunit rpn1 OS=Schizosaccharomyces pombe GN=rpn1 PE=1 SV=2	-	-1	-	0
1406	19.3222	1981.0344	3	1981.0533	9.5500	0.6950	0.1050	0.1650	VGVFK	1	>decoy_reverse_sp|Q9US13|RPN9_SCHPO Decoy of Reverse of Probable 26S proteasome regulatory subunit rpn9 OS=Schizosaccharomyces pombe GN=rpn9 PE=2 SV=1(1);	HKTPDKGYGHR	2	>decoy_reverse_sp|P06732|KCRM_HUMAN Decoy of Reverse of Creatine kinase M-type OS=Homo sapiens GN=CKM PE=1 SV=2(277);	138.0681
1407	19.3300	1958.0381	5	1958.0220	-8.2210	1.3150	0.2450	0.3100	QKSLEK	2	>sp|O42897|RPN3_SCHPO Probable 26S proteasome regulatory subunit rpn3 OS=Schizosaccharomyces pombe GN=rpn3 PE=2 SV=2(314);	NKRGGDEWK	2	>decoy_reverse_sp|Q10335|RPN7_SCHPO Decoy of Reverse of Probable 26S proteasome regulatory subunit rpn7 OS=Schizosaccharomyces pombe GN=rpn7 PE=2 SV=1(222);	138.0681
1409	19.3488	1857.1099	4	1857.1087	-0.6777	1.2650	0.1100	0.4200	KDKPK	1	>sp|P36612|PRS4_SCHPO 26S protease regulatory subunit 4 homolog OS=Schizosaccharomyces pombe GN=mts2 PE=2 SV=1(26);	VLVKVHPEGK	4	>sp|P41836|PRS8_SCHPO 26S protease regulatory subunit 8 homolog OS=Schizosaccharomyces pombe GN=let1 PE=2 SV=1(84);	138.0681
1410	19.3567	0	0	0	0	0	0	0	-	-	-	-	-	-	0
1411	19.3640	2074.9505	3	2074.9662	7.5678	0.2650	0.0700	0.0150	MPPK	1	>sp|O42931|PRS7_SCHPO 26S protease regulatory subunit 7 homolog OS=Schizosaccharomyces pombe GN=rpt1 PE=1 SV=2(1);	EDMGSNDKASKER	11	>decoy_reverse_sp|O74762|RPN2_SCHPO Decoy of Reverse of 26S proteasome regulatory subunit rpn2 OS=Schizosaccharomyces pombe GN=rpn2 PE=1 SV=1(133);	138.0681
1412	19.3718	1899.8519	3	1899.8508	-0.6026	0.6000	0.6000	0.0000	HFDHMM[15.99]HYGEPSIRK	-1	>sp|P87048|RPN1_SCHPO 26S proteasome regulatory subunit rpn1 OS=Schizosaccharomyces pombe GN=rpn1 PE=1 SV=2	-	-1	-	0
1413	19.3797	1807.9031	4	1807.9064	1.8239	1.0450	0.2450	0.4200	KTTEEK	1	>sp|O74762|RPN2_SCHPO 26S proteasome regulatory subunit rpn2 OS=Schizosaccharomyces pombe GN=rpn2 PE=1 SV=1(848);	SQARGFDR	1	>sp|O94517|PSA6_SCHPO Probable proteasome subunit alpha type-6 OS=Schizosaccharomyces pombe GN=SPBC646.16 PE=2 SV=1(2);	138.0681
1415	19.3985	2908.3580	4	2908.3339	-8.2917	1.0900	0.0250	0.0500	KANWCDK	1	>decoy_reverse_sp|P50524|RPN12_SCHPO Decoy of Reverse of 26S proteasome regulatory subunit rpn12 OS=Schizosaccharomyces pombe GN=rpn12 PE=1 SV=1(249);	MCSPSATLTHRTMTEK	1	>sp|Q10335|RPN7_SCHPO Probable 26S proteasome regulatory subunit rpn7 OS=Schizosaccharomyces pombe GN=rpn7 PE=2 SV=1(1);	138.0681
1416	19.4063	0	0	0	0	0	0	0	-	-	-	-	-	-	0
1417	19.4140	1049.6135	3	1049.6233	9.2711	0.1650	0.1650	0.0000	ELQVHALLK	-1	>sp|O74762|RPN2_SCHPO 26S proteasome regulatory subunit rpn2 OS=Schizosaccharomyces pombe GN=rpn2 PE=1 SV=1	-	-1	-	0
1419	19.4322	2572.2092	4	2572.1849	-9.4358	0.5000	0.0250	0.1900	ASKGSNDDEMK	3	>sp|O74762|RPN2_SCHPO 26S proteasome regulatory subunit rpn2 OS=Schizosaccharomyces pombe GN=rpn2 PE=1 SV=1(836);	IEDTDKYDKK	6	>decoy_reverse_sp|O74445|PRS10_SCHPO Decoy of Reverse of Probable 26S protease subunit rpt4 OS=Schizosaccharomyces pombe GN=rpt4 PE=2 SV=2(348);	138.0681
1420	19.4400	2467.1870	3	2467.1713	-6.3648	0.3500	0.0050	0.0550	GTKTSETNDR	3	>sp|P87048|RPN1_SCHPO 26S proteasome regulatory subunit rpn1 OS=Schizosaccharomyces pombe GN=rpn1 PE=1 SV=2(24);	NEEKLAEFDK	4	>sp|Q10335|RPN7_SCHPO Probable 26S proteasome regulatory subunit rpn7 OS=Schizosaccharomyces pombe GN=rpn7 PE=2 SV=1(91);	138.0681
1421	19.4478	1899.8526	5	1899.8508	-0.9857	2.4100	2.4100	0.0000	HFDHMM[15.99]HYGEPSIRK	-1	>sp|P87048|RPN1_SCHPO 26S proteasome regulatory subunit rpn1 OS=Schizosaccharomyces pombe GN=rpn1 PE=1 SV=2	-	-1	-	0
1423	19.4662	0	0	0	0	0	0	0	-	-	-	-	-	-	0
1424	19.4722	2572.2146	3	2572.1970	-6.8186	0.3500	0.1300	0.0300	DKKDQK	2	>decoy_reverse_sp|P36612|PRS4_SCHPO Decoy of Reverse of 26S protease regulatory subunit 4 homolog OS=Schizosaccharomyces pombe GN=mts2 PE=2 SV=1(423);	SIMEYNGGSCVAMAGK	1	>sp|Q9Y7T8|PSB3_SCHPO Probable proteasome subunit beta type-3 OS=Schizosaccharomyces pombe GN=SPCC63.12c PE=2 SV=1(2);	138.0681
1425	19.4800	1984.0630	3	1984.0530	-5.0397	0.4750	0.0850	0.1500	KHGQLK	1	>sp|Q9UTM3|RPN5_SCHPO 26S proteasome regulatory subunit rpn5 OS=Schizosaccharomyces pombe GN=rpn5a PE=1 SV=1(81);	NWKEEYLR	3	>decoy_reverse_sp|Q10329|PSA7_SCHPO Decoy of Reverse of Probable proteasome subunit alpha type-7 OS=Schizosaccharomyces pombe GN=SPBC106.16 PE=2 SV=1(84);	138.0681
1426	19.4880	1689.7494	4	1689.7378	-6.8610	0.3550	0.3550	0.0800	MSER	1	>sp|O74445|PRS10_SCHPO Probable 26S protease subunit rpt4 OS=Schizosaccharomyces pombe GN=rpt4 PE=2 SV=2(1);	DEEWPPKM	7	>decoy_reverse_sp|O42931|PRS7_SCHPO Decoy of Reverse of 26S protease regulatory subunit 7 homolog OS=Schizosaccharomyces pombe GN=rpt1 PE=1 SV=2(437);	138.0681
1427	19.4955	1984.0626	4	1984.0476	-7.5685	1.2050	0.3000	0.3250	AASLLK	1	>decoy_reverse_sp|Q9P7S2|RPN6_SCHPO Decoy of Reverse of Probable 26S proteasome regulatory subunit rpn6 OS=Schizosaccharomyces pombe GN=rpn6 PE=2 SV=1(1);	KSGNLPDADNSK	1	>decoy_reverse_sp|P87048|RPN1_SCHPO Decoy of Reverse of 26S proteasome regulatory subunit rpn1 OS=Schizosaccharomyces pombe GN=rpn1 PE=1 SV=2(872);	138.0681
1429	19.5135	0	0	0	0	0	0	0	-	-	-	-	-	-	0
1430	19.5200	2000.0231	4	2000.0366	6.7624	0.6200	0.0700	0.1650	YDKK	3	>decoy_reverse_sp|O74445|PRS10_SCHPO Decoy of Reverse of Probable 26S protease subunit rpt4 OS=Schizosaccharomyces pombe GN=rpt4 PE=2 SV=2(351);	DREISYPFKR	9	>decoy_reverse_sp|O74894|PRS6B_SCHPO Decoy of Reverse of 26S protease regulatory subunit 6B homolog OS=Schizosaccharomyces pombe GN=rpt3 PE=2 SV=1(91);	138.0681
1431	19.5267	0	0	0	0	0	0	0	-	-	-	-	-	-	0
1432	19.5338	0	0	0	0	0	0	0	-	-	-	-	-	-	0
1433	19.5415	2114.9920	3	2115.0054	6.3338	0.1400	0.1400	0.0100	MSGYDR	1	>sp|Q10329|PSA7_SCHPO Probable proteasome subunit alpha type-7 OS=Schizosaccharomyces pombe GN=SPBC106.16 PE=2 SV=1(1);	GYSKPNERATK	4	>sp|Q09841|PSB7_SCHPO Probable proteasome subunit beta type-7 OS=Schizosaccharomyces pombe GN=SPAC23D3.07 PE=2 SV=1(226);	138.0681
1435	19.5590	2000.0252	5	2000.0425	8.6491	0.4250	0.0700	0.1550	KATDDDR	1	>sp|Q9USQ9|PSB4_SCHPO Probable proteasome subunit beta type-4 OS=Schizosaccharomyces pombe GN=SPBC577.10 PE=2 SV=1(189);	DGIVLAAEKK	9	>sp|Q09682|PSA4_SCHPO Probable proteasome subunit alpha type-4 OS=Schizosaccharomyces pombe GN=SPAC13C5.01c PE=2 SV=1(49);	138.0681
1436	19.5670	2105.0478	4	2105.0648	8.0763	0.3900	0.1650	0.0000	IDELVSNNEKIWKVMCK	-1	>decoy_reverse_sp|Q09682|PSA4_SCHPO Decoy of Reverse of Probable proteasome subunit alpha type-4 OS=Schizosaccharomyces pombe GN=SPAC13C5.01c PE=2 SV=1	-	-1	-	0
1437	19.5748	2035.0480	4	2035.0486	0.2738	2.1250	1.2050	0.0000	KHFEQVINEKHEDALAK	-1	>sp|O74762|RPN2_SCHPO 26S proteasome regulatory subunit rpn2 OS=Schizosaccharomyces pombe GN=rpn2 PE=1 SV=1	-	-1	-	0
1438	19.5827	2210.0755	3	2210.0975	9.9641	0.2100	0.0150	0.0950	VMKSEFQR	3	>sp|O14126|PRS6A_SCHPO 26S protease regulatory subunit 6A OS=Schizosaccharomyces pombe GN=tbp1 PE=2 SV=1(54);	KDWNACKK	7	>sp|P50524|RPN12_SCHPO 26S proteasome regulatory subunit rpn12 OS=Schizosaccharomyces pombe GN=rpn12 PE=1 SV=1(22);	138.0681
1439	19.5907	2000.0242	3	2000.0366	6.2094	0.6500	0.2150	0.0800	KLQR	1	>decoy_reverse_sp|P06732|KCRM_HUMAN Decoy of Reverse of Creatine kinase M-type OS=Homo sapiens GN=CKM PE=1 SV=2(63);	YQKDEEWPPK	3	>decoy_reverse_sp|O42931|PRS7_SCHPO Decoy of Reverse of 26S protease regulatory subunit 7 homolog OS=Schizosaccharomyces pombe GN=rpt1 PE=1 SV=2(430);	138.0681
1441	19.6080	2052.9370	4	2052.9428	2.8310	0.3800	0.2250	0.0350	SGYDR	1	>sp|Q10329|PSA7_SCHPO Probable proteasome subunit alpha type-7 OS=Schizosaccharomyces pombe GN=SPBC106.16 PE=2 SV=1(2);	YQKDEEWPPK	3	>decoy_reverse_sp|O42931|PRS7_SCHPO Decoy of Reverse of 26S protease regulatory subunit 7 homolog OS=Schizosaccharomyces pombe GN=rpt1 PE=1 SV=2(430);	138.0681
1442	19.6158	0	0	0	0	0	0	0	-	-	-	-	-	-	0
1443	19.6237	2035.0506	3	2035.0486	-1.0022	1.5050	1.1600	0.0000	KHFEQVINEKHEDALAK	-1	>sp|O74762|RPN2_SCHPO 26S proteasome regulatory subunit rpn2 OS=Schizosaccharomyces pombe GN=rpn2 PE=1 SV=1	-	-1	-	0
1444	19.6317	2035.0496	5	2035.0486	-0.4740	1.5750	0.9250	0.0000	KHFEQVINEKHEDALAK	-1	>sp|O74762|RPN2_SCHPO 26S proteasome regulatory subunit rpn2 OS=Schizosaccharomyces pombe GN=rpn2 PE=1 SV=1	-	-1	-	0
1445	19.6395	1971.9870	4	1971.9861	-0.4770	1.6050	0.7300	0.1550	KSGR	1	>sp|Q10329|PSA7_SCHPO Probable proteasome subunit alpha type-7 OS=Schizosaccharomyces pombe GN=SPBC106.16 PE=2 SV=1(244);	EIQDEKEAEAAR	6	>sp|Q10329|PSA7_SCHPO Probable proteasome subunit alpha type-7 OS=Schizosaccharomyces pombe GN=SPBC106.16 PE=2 SV=1(236);	138.0681
1447	19.6570	2210.0735	4	2210.0953	9.8712	0.0750	0.0150	0.0150	SSKDISSK	1	>sp|P87048|RPN1_SCHPO 26S proteasome regulatory subunit rpn1 OS=Schizosaccharomyces pombe GN=rpn1 PE=1 SV=2(2);	EDALFKNEEK	6	>decoy_reverse_sp|Q10335|RPN7_SCHPO Decoy of Reverse of Probable 26S proteasome regulatory subunit rpn7 OS=Schizosaccharomyces pombe GN=rpn7 PE=2 SV=1(319);	138.0681
1448	19.6650	1886.9399	3	1886.9221	-9.4340	0.3500	0.0450	0.0550	IDDQR	1	>sp|O42897|RPN3_SCHPO Probable 26S proteasome regulatory subunit rpn3 OS=Schizosaccharomyces pombe GN=rpn3 PE=2 SV=2(2);	ETEKLAEER	4	>sp|P50524|RPN12_SCHPO 26S proteasome regulatory subunit rpn12 OS=Schizosaccharomyces pombe GN=rpn12 PE=1 SV=1(205);	138.0681
1449	19.6727	0	0	0	0	0	0	0	-	-	-	-	-	-	0
1450	19.6803	2315.0540	3	2315.0487	-2.2649	0.4300	0.3300	0.1750	IDDQR	1	>sp|O42897|RPN3_SCHPO Probable 26S proteasome regulatory subunit rpn3 OS=Schizosaccharomyces pombe GN=rpn3 PE=2 SV=2(2);	NKADYYTNICDR	2	>sp|Q10335|RPN7_SCHPO Probable 26S proteasome regulatory subunit rpn7 OS=Schizosaccharomyces pombe GN=rpn7 PE=2 SV=1(118);	138.0681
1451	19.6882	0	0	0	0	0	0	0	-	-	-	-	-	-	0
1453	19.7060	1723.0998	3	1723.0858	-8.1043	0.4350	0.2100	0.1400	LLSSAKK	6	>decoy_reverse_sp|Q9P7S2|RPN6_SCHPO Decoy of Reverse of Probable 26S proteasome regulatory subunit rpn6 OS=Schizosaccharomyces pombe GN=rpn6 PE=2 SV=1(178);	IEPLKLK	5	>decoy_reverse_sp|Q10335|RPN7_SCHPO Decoy of Reverse of Probable 26S proteasome regulatory subunit rpn7 OS=Schizosaccharomyces pombe GN=rpn7 PE=2 SV=1(234);	138.0681
1454	19.7127	1050.4144	3	1050.4123	-1.9636	0.3500	0.0500	0.0000	CCHNSFAR	-1	>sp|Q9UUB6|UBLH2_SCHPO Ubiquitin carboxyl-terminal hydrolase 2 OS=Schizosaccharomyces pombe GN=uch2 PE=1 SV=1	-	-1	-	0
1456	19.7300	1723.1006	4	1723.0971	-2.0689	0.3800	0.0300	0.0650	IGLSKIR	5	>decoy_reverse_sp|Q9US13|RPN9_SCHPO Decoy of Reverse of Probable 26S proteasome regulatory subunit rpn9 OS=Schizosaccharomyces pombe GN=rpn9 PE=2 SV=1(255);	EAVLKLK	5	>decoy_reverse_sp|P50524|RPN12_SCHPO Decoy of Reverse of 26S proteasome regulatory subunit rpn12 OS=Schizosaccharomyces pombe GN=rpn12 PE=1 SV=1(242);	138.0681
1457	19.7352	2211.2390	4	2211.2448	2.6570	0.5900	0.0150	0.0300	RMKK	3	>sp|O94444|RPN10_SCHPO 26S proteasome regulatory subunit rpn10 OS=Schizosaccharomyces pombe GN=rpn10 PE=1 SV=1(133);	GGDEWKIEPLKLK	6	>decoy_reverse_sp|Q10335|RPN7_SCHPO Decoy of Reverse of Probable 26S proteasome regulatory subunit rpn7 OS=Schizosaccharomyces pombe GN=rpn7 PE=2 SV=1(229);	138.0681
1458	19.7430	1610.0161	3	1610.0242	5.0529	0.3350	0.2450	0.1000	LIKK	3	>decoy_reverse_sp|O14250|PSA1_SCHPO Decoy of Reverse of Probable proteasome subunit alpha type-1 OS=Schizosaccharomyces pombe GN=SPAC6G10.04c PE=2 SV=1(211);	RSKVLDVR	3	>decoy_reverse_sp|O94579|PSA2_SCHPO Decoy of Reverse of Probable proteasome subunit alpha type-2 OS=Schizosaccharomyces pombe GN=SPCC1442.06 PE=2 SV=1(158);	138.0681
1460	19.7602	1481.9577	3	1481.9432	-9.8153	0.1700	0.0250	0.0350	AASLLK	1	>decoy_reverse_sp|Q9P7S2|RPN6_SCHPO Decoy of Reverse of Probable 26S proteasome regulatory subunit rpn6 OS=Schizosaccharomyces pombe GN=rpn6 PE=2 SV=1(1);	ELLKLK	4	>sp|P50524|RPN12_SCHPO 26S proteasome regulatory subunit rpn12 OS=Schizosaccharomyces pombe GN=rpn12 PE=1 SV=1(27);	138.0681
1460	19.7602	1481.9577	3	1481.9432	-9.8153	0.1700	0.0250	0.0400	LELKK	4	>decoy_reverse_sp|P50524|RPN12_SCHPO Decoy of Reverse of 26S proteasome regulatory subunit rpn12 OS=Schizosaccharomyces pombe GN=rpn12 PE=1 SV=1(248);	DKLVLK	2	>decoy_reverse_sp|Q9UUB6|UBLH2_SCHPO Decoy of Reverse of Ubiquitin carboxyl-terminal hydrolase 2 OS=Schizosaccharomyces pombe GN=uch2 PE=1 SV=1(26);	138.0681
1461	19.7677	2316.2678	3	2316.2623	-2.3771	0.4800	0.0950	0.1100	EKADAAFLR	2	>decoy_reverse_sp|O14126|PRS6A_SCHPO Decoy of Reverse of 26S protease regulatory subunit 6A OS=Schizosaccharomyces pombe GN=tbp1 PE=2 SV=1(164);	NIKVIMATNR	3	>sp|P41836|PRS8_SCHPO 26S protease regulatory subunit 8 homolog OS=Schizosaccharomyces pombe GN=let1 PE=2 SV=1(287);	138.0681
1462	19.7755	1538.9798	4	1538.9759	-2.5450	0.7350	0.0500	0.1750	INVKK	4	>decoy_reverse_sp|Q9UTM3|RPN5_SCHPO Decoy of Reverse of 26S proteasome regulatory subunit rpn5 OS=Schizosaccharomyces pombe GN=rpn5a PE=1 SV=1(248);	KVADLKK	1	>sp|O74445|PRS10_SCHPO Probable 26S protease subunit rpt4 OS=Schizosaccharomyces pombe GN=rpt4 PE=2 SV=2(372);	138.0681
1463	19.7830	1368.8735	3	1368.8704	-2.3068	0.6150	0.0700	0.2350	TKLVK	2	>decoy_reverse_sp|P36612|PRS4_SCHPO Decoy of Reverse of 26S protease regulatory subunit 4 homolog OS=Schizosaccharomyces pombe GN=mts2 PE=2 SV=1(14);	LVKER	3	>decoy_reverse_sp|P36612|PRS4_SCHPO Decoy of Reverse of 26S protease regulatory subunit 4 homolog OS=Schizosaccharomyces pombe GN=mts2 PE=2 SV=1(17);	138.0681
1464	19.7902	1875.9878	3	1875.9981	5.5051	0.6700	0.1000	0.0000	KSLK	1	>decoy_reverse_sp|O74894|PRS6B_SCHPO Decoy of Reverse of 26S protease regulatory subunit 6B homolog OS=Schizosaccharomyces pombe GN=rpt3 PE=2 SV=1(352);	KYYSFDNSLK	1	>sp|O42897|RPN3_SCHPO Probable 26S proteasome regulatory subunit rpn3 OS=Schizosaccharomyces pombe GN=rpn3 PE=2 SV=2(84);	138.0681
1466	19.8072	2211.2395	5	2211.2361	-1.5292	1.3350	0.0050	0.1200	AASLLK	1	>decoy_reverse_sp|Q9P7S2|RPN6_SCHPO Decoy of Reverse of Probable 26S proteasome regulatory subunit rpn6 OS=Schizosaccharomyces pombe GN=rpn6 PE=2 SV=1(1);	ELVSKASPIAGSEGK	5	>decoy_reverse_sp|Q9UT97|PSA5_SCHPO Decoy of Reverse of Probable proteasome subunit alpha type-5 OS=Schizosaccharomyces pombe GN=SPAC323.02c PE=1 SV=1(69);	138.0681
1467	19.8132	2316.2624	4	2316.2623	-0.0514	0.9700	0.2250	0.1900	MRKLAR	3	>decoy_reverse_sp|O94444|RPN10_SCHPO Decoy of Reverse of 26S proteasome regulatory subunit rpn10 OS=Schizosaccharomyces pombe GN=rpn10 PE=1 SV=1(114);	EKQNTPVLFDSK	2	>decoy_reverse_sp|P50524|RPN12_SCHPO Decoy of Reverse of 26S proteasome regulatory subunit rpn12 OS=Schizosaccharomyces pombe GN=rpn12 PE=1 SV=1(227);	138.0681
1468	19.8210	1610.0168	4	1610.0130	-2.3854	0.7600	0.0600	0.2950	KGEIR	1	>sp|O43063|PSB6_SCHPO Probable proteasome subunit beta type-6 OS=Schizosaccharomyces pombe GN=SPBC4C3.10c PE=2 SV=1(18);	KELLKLK	5	>sp|P50524|RPN12_SCHPO 26S proteasome regulatory subunit rpn12 OS=Schizosaccharomyces pombe GN=rpn12 PE=1 SV=1(27);	138.0681
1469	19.8285	2264.1539	4	2264.1582	1.8830	0.7900	0.0150	-0.0750	MSQAR	1	>sp|O94517|PSA6_SCHPO Probable proteasome subunit alpha type-6 OS=Schizosaccharomyces pombe GN=SPBC646.16 PE=2 SV=1(1);	QDPKKHLDAEVQK	4	>sp|P41878|RPN11_SCHPO 26S proteasome regulatory subunit rpn11 OS=Schizosaccharomyces pombe GN=rpn11 PE=1 SV=2(280);	138.0681
1470	19.8365	2467.1807	4	2467.1663	-5.8459	0.7850	0.0350	0.2000	MMGINERK	1	>sp|Q09841|PSB7_SCHPO Probable proteasome subunit beta type-7 OS=Schizosaccharomyces pombe GN=SPAC23D3.07 PE=2 SV=1(1);	KGFDFEYYQR	1	>sp|Q09841|PSB7_SCHPO Probable proteasome subunit beta type-7 OS=Schizosaccharomyces pombe GN=SPAC23D3.07 PE=2 SV=1(8);	138.0681
1472	19.8535	2211.2423	3	2211.2370	-2.4055	0.6200	0.2400	0.0600	KEEMVMLK	1	>decoy_reverse_sp|P06732|KCRM_HUMAN Decoy of Reverse of Creatine kinase M-type OS=Homo sapiens GN=CKM PE=1 SV=2(17);	AIHKLGSTLK	4	>decoy_reverse_sp|Q9P7S2|RPN6_SCHPO Decoy of Reverse of Probable 26S proteasome regulatory subunit rpn6 OS=Schizosaccharomyces pombe GN=rpn6 PE=2 SV=1(150);	138.0681
1473	19.8613	1708.9643	3	1708.9657	0.8160	0.7250	0.1550	0.2200	KLIR	1	>sp|O14250|PSA1_SCHPO Probable proteasome subunit alpha type-1 OS=Schizosaccharomyces pombe GN=SPAC6G10.04c PE=2 SV=1(62);	NHASIDKMK	7	>sp|P41878|RPN11_SCHPO 26S proteasome regulatory subunit rpn11 OS=Schizosaccharomyces pombe GN=rpn11 PE=1 SV=2(246);	138.0681
1474	19.8690	1838.0082	3	1838.0195	6.1938	0.9600	0.3200	0.0250	KNRLK	1	>sp|Q10335|RPN7_SCHPO Probable 26S proteasome regulatory subunit rpn7 OS=Schizosaccharomyces pombe GN=rpn7 PE=2 SV=1(188);	NHASIDKMK	7	>sp|P41878|RPN11_SCHPO 26S proteasome regulatory subunit rpn11 OS=Schizosaccharomyces pombe GN=rpn11 PE=1 SV=2(246);	138.0681
1475	19.8768	1637.9279	3	1637.9252	-1.5981	0.7000	0.1850	0.3150	KAFGR	1	>decoy_reverse_sp|Q10335|RPN7_SCHPO Decoy of Reverse of Probable 26S proteasome regulatory subunit rpn7 OS=Schizosaccharomyces pombe GN=rpn7 PE=2 SV=1(2);	KQYSAKAK	6	>decoy_reverse_sp|Q9UUB6|UBLH2_SCHPO Decoy of Reverse of Ubiquitin carboxyl-terminal hydrolase 2 OS=Schizosaccharomyces pombe GN=uch2 PE=1 SV=1(8);	138.0681
1476	19.8843	2124.9360	4	2124.9390	1.4033	0.2300	0.2300	0.0750	MSGYDR	1	>sp|Q10329|PSA7_SCHPO Probable proteasome subunit alpha type-7 OS=Schizosaccharomyces pombe GN=SPBC106.16 PE=2 SV=1(1);	MCSPSATLTHR	1	>sp|Q10335|RPN7_SCHPO Probable 26S proteasome regulatory subunit rpn7 OS=Schizosaccharomyces pombe GN=rpn7 PE=2 SV=1(1);	138.0681
1478	19.9017	2124.9377	5	2124.9415	1.7742	0.3150	0.0900	0.0300	MSER	1	>sp|O74445|PRS10_SCHPO Probable 26S protease subunit rpt4 OS=Schizosaccharomyces pombe GN=rpt4 PE=2 SV=2(1);	EDMGSNDKASKER	8	>decoy_reverse_sp|O74762|RPN2_SCHPO Decoy of Reverse of 26S proteasome regulatory subunit rpn2 OS=Schizosaccharomyces pombe GN=rpn2 PE=1 SV=1(130);	138.0681
1479	19.9083	1899.8511	4	1899.8508	-0.2017	1.9350	1.9350	0.0000	HFDHM[15.99]MHYGEPSIRK	-1	>sp|P87048|RPN1_SCHPO 26S proteasome regulatory subunit rpn1 OS=Schizosaccharomyces pombe GN=rpn1 PE=1 SV=2	-	-1	-	0
1480	19.9150	2199.1654	4	2199.1534	-5.4514	0.7450	0.3600	0.0700	YKEDTALR	2	>decoy_reverse_sp|O74445|PRS10_SCHPO Decoy of Reverse of Probable 26S protease subunit rpt4 OS=Schizosaccharomyces pombe GN=rpt4 PE=2 SV=2(379);	KHLDAEVQK	1	>sp|P41878|RPN11_SCHPO 26S proteasome regulatory subunit rpn11 OS=Schizosaccharomyces pombe GN=rpn11 PE=1 SV=2(281);	138.0681
1481	19.9222	1538.9784	3	1538.9647	-8.9651	0.6200	0.1050	0.0650	VSTKK	4	>decoy_reverse_sp|Q09682|PSA4_SCHPO Decoy of Reverse of Probable proteasome subunit alpha type-4 OS=Schizosaccharomyces pombe GN=SPAC13C5.01c PE=2 SV=1(199);	LKPLIEK	2	>sp|Q10335|RPN7_SCHPO Probable 26S proteasome regulatory subunit rpn7 OS=Schizosaccharomyces pombe GN=rpn7 PE=2 SV=1(176);	138.0681
1482	19.9297	0	0	0	0	0	0	0	-	-	-	-	-	-	0
1484	19.9467	2199.1653	5	2199.1534	-5.4084	1.2700	0.1050	0.0700	YKEDTALR	2	>decoy_reverse_sp|O74445|PRS10_SCHPO Decoy of Reverse of Probable 26S protease subunit rpt4 OS=Schizosaccharomyces pombe GN=rpt4 PE=2 SV=2(379);	KHLDAEVQK	1	>sp|P41878|RPN11_SCHPO 26S proteasome regulatory subunit rpn11 OS=Schizosaccharomyces pombe GN=rpn11 PE=1 SV=2(281);	138.0681
1485	19.9537	0	0	0	0	0	0	0	-	-	-	-	-	-	0
1486	19.9617	1711.0254	3	1711.0256	0.1331	1.2100	0.0850	0.1250	LQKR	3	>sp|P06732|KCRM_HUMAN Creatine kinase M-type OS=Homo sapiens GN=CKM PE=1 SV=2(319);	LAHLSKHPK	6	>sp|P06732|KCRM_HUMAN Creatine kinase M-type OS=Homo sapiens GN=CKM PE=1 SV=2(304);	138.0681
1487	19.9690	1899.8516	3	1899.8508	-0.4541	2.2600	2.2600	0.0000	HFDHM[15.99]MHYGEPSIRK	-1	>sp|P87048|RPN1_SCHPO 26S proteasome regulatory subunit rpn1 OS=Schizosaccharomyces pombe GN=rpn1 PE=1 SV=2	-	-1	-	0
1488	19.9767	2440.0118	4	2440.0045	-2.9716	0.7750	0.7750	0.0000	RMDKEMAEADLDDDEPDLGEF	-1	>sp|O42897|RPN3_SCHPO Probable 26S proteasome regulatory subunit rpn3 OS=Schizosaccharomyces pombe GN=rpn3 PE=2 SV=2	-	-1	-	0
1490	19.9938	1711.0259	4	1711.0256	-0.1426	0.7950	0.0500	0.1200	KLQR	1	>decoy_reverse_sp|P06732|KCRM_HUMAN Decoy of Reverse of Creatine kinase M-type OS=Homo sapiens GN=CKM PE=1 SV=2(63);	LAHLSKHPK	6	>sp|P06732|KCRM_HUMAN Creatine kinase M-type OS=Homo sapiens GN=CKM PE=1 SV=2(304);	138.0681
1491	19.9990	2440.0147	3	2440.0045	-4.1560	0.8750	0.8750	0.0000	DDGLEDDMPALADEEFEKMDR	-1	>decoy_reverse_sp|O42897|RPN3_SCHPO Decoy of Reverse of Probable 26S proteasome regulatory subunit rpn3 OS=Schizosaccharomyces pombe GN=rpn3 PE=2 SV=2	-	-1	-	0
1492	20.0068	2252.0805	4	2252.0953	6.5913	0.1950	0.0200	0.0600	EDCKSLK	4	>sp|O74894|PRS6B_SCHPO 26S protease regulatory subunit 6B homolog OS=Schizosaccharomyces pombe GN=rpt3 PE=2 SV=1(35);	KGTKTSETNDR	1	>sp|P87048|RPN1_SCHPO 26S proteasome regulatory subunit rpn1 OS=Schizosaccharomyces pombe GN=rpn1 PE=1 SV=2(21);	138.0681
1493	20.0147	1899.8526	5	1899.8508	-0.9806	1.9550	1.9550	0.0000	HFDHM[15.99]MHYGEPSIRK	-1	>sp|P87048|RPN1_SCHPO 26S proteasome regulatory subunit rpn1 OS=Schizosaccharomyces pombe GN=rpn1 PE=1 SV=2	-	-1	-	0
1494	20.0225	2199.1688	3	2199.1534	-6.9670	1.2050	0.4300	0.0850	YKEDTALR	2	>decoy_reverse_sp|O74445|PRS10_SCHPO Decoy of Reverse of Probable 26S protease subunit rpt4 OS=Schizosaccharomyces pombe GN=rpt4 PE=2 SV=2(379);	KHLDAEVQK	1	>sp|P41878|RPN11_SCHPO 26S proteasome regulatory subunit rpn11 OS=Schizosaccharomyces pombe GN=rpn11 PE=1 SV=2(281);	138.0681
1496	20.0395	2304.1902	4	2304.1711	-8.2838	0.4050	0.0050	0.1000	SSKVYISPK	3	>decoy_reverse_sp|O74440|RPN8_SCHPO Decoy of Reverse of 26S proteasome regulatory subunit rpn8 OS=Schizosaccharomyces pombe GN=rpn8 PE=2 SV=1(168);	MPPKEDWEK	4	>sp|O42931|PRS7_SCHPO 26S protease regulatory subunit 7 homolog OS=Schizosaccharomyces pombe GN=rpt1 PE=1 SV=2(4);	138.0681
1497	20.0473	1625.8536	3	1625.8599	3.8670	0.3100	0.0100	0.0900	MFR	1	>sp|O14250|PSA1_SCHPO Probable proteasome subunit alpha type-1 OS=Schizosaccharomyces pombe GN=SPAC6G10.04c PE=2 SV=1(1);	YDKKDLVR	4	>decoy_reverse_sp|O74445|PRS10_SCHPO Decoy of Reverse of Probable 26S protease subunit rpt4 OS=Schizosaccharomyces pombe GN=rpt4 PE=2 SV=2(352);	138.0681
1498	20.0540	1696.8892	3	1696.8817	-4.3898	0.4400	0.0950	0.1450	KAFGR	1	>decoy_reverse_sp|Q10335|RPN7_SCHPO Decoy of Reverse of Probable 26S proteasome regulatory subunit rpn7 OS=Schizosaccharomyces pombe GN=rpn7 PE=2 SV=1(2);	MSSKDISSK	4	>sp|P87048|RPN1_SCHPO 26S proteasome regulatory subunit rpn1 OS=Schizosaccharomyces pombe GN=rpn1 PE=1 SV=2(4);	138.0681
1499	20.0617	1597.9433	4	1597.9402	-1.9004	1.1250	0.0750	0.0550	KSLK	1	>decoy_reverse_sp|O74894|PRS6B_SCHPO Decoy of Reverse of 26S protease regulatory subunit 6B homolog OS=Schizosaccharomyces pombe GN=rpt3 PE=2 SV=1(352);	DQKKDKPK	4	>sp|P36612|PRS4_SCHPO 26S protease regulatory subunit 4 homolog OS=Schizosaccharomyces pombe GN=mts2 PE=2 SV=1(26);	138.0681
1500	20.0692	2304.1934	3	2304.1711	-9.6842	0.5800	0.0350	0.2450	SSKVYISPK	3	>decoy_reverse_sp|O74440|RPN8_SCHPO Decoy of Reverse of 26S proteasome regulatory subunit rpn8 OS=Schizosaccharomyces pombe GN=rpn8 PE=2 SV=1(168);	MPPKEDWEK	1	>sp|O42931|PRS7_SCHPO 26S protease regulatory subunit 7 homolog OS=Schizosaccharomyces pombe GN=rpt1 PE=1 SV=2(1);	138.0681
1502	20.0860	2124.9364	3	2124.9390	1.2038	0.1850	0.1850	0.0400	MSGYDR	1	>sp|Q10329|PSA7_SCHPO Probable proteasome subunit alpha type-7 OS=Schizosaccharomyces pombe GN=SPBC106.16 PE=2 SV=1(1);	MCSPSATLTHR	1	>sp|Q10335|RPN7_SCHPO Probable 26S proteasome regulatory subunit rpn7 OS=Schizosaccharomyces pombe GN=rpn7 PE=2 SV=1(1);	138.0681
1503	20.0940	1484.8571	3	1484.8496	-5.0204	0.3600	0.0100	0.0550	KMQE	1	>sp|O94444|RPN10_SCHPO 26S proteasome regulatory subunit rpn10 OS=Schizosaccharomyces pombe GN=rpn10 PE=1 SV=1(240);	LRLQKR	5	>sp|P06732|KCRM_HUMAN Creatine kinase M-type OS=Homo sapiens GN=CKM PE=1 SV=2(319);	138.0681
1504	20.1010	1469.8831	3	1469.8817	-1.0134	0.2400	0.1100	0.1000	ASKER	3	>decoy_reverse_sp|O74762|RPN2_SCHPO Decoy of Reverse of 26S proteasome regulatory subunit rpn2 OS=Schizosaccharomyces pombe GN=rpn2 PE=1 SV=1(133);	ELLKLK	4	>sp|P50524|RPN12_SCHPO 26S proteasome regulatory subunit rpn12 OS=Schizosaccharomyces pombe GN=rpn12 PE=1 SV=1(27);	138.0681
1505	20.1083	1413.8210	3	1413.8191	-1.3958	0.8150	0.2800	0.0900	KDKPK	3	>sp|P36612|PRS4_SCHPO 26S protease regulatory subunit 4 homolog OS=Schizosaccharomyces pombe GN=mts2 PE=2 SV=1(28);	ATKQSK	3	>sp|Q09841|PSB7_SCHPO Probable proteasome subunit beta type-7 OS=Schizosaccharomyces pombe GN=SPAC23D3.07 PE=2 SV=1(233);	138.0681
1506	20.1157	1526.9046	3	1526.9031	-0.9910	0.3300	0.0650	0.1600	NSIVSK	1	>sp|P30655|PSB5_SCHPO Proteasome subunit beta type-5 OS=Schizosaccharomyces pombe GN=pts1 PE=2 SV=3(2);	LLVKDR	4	>sp|Q9UUB6|UBLH2_SCHPO Ubiquitin carboxyl-terminal hydrolase 2 OS=Schizosaccharomyces pombe GN=uch2 PE=1 SV=1(275);	138.0681
1508	20.1323	0	0	0	0	0	0	0	-	-	-	-	-	-	0
1509	20.1402	0	0	0	0	0	0	0	-	-	-	-	-	-	0
1510	20.1480	0	0	0	0	0	0	0	-	-	-	-	-	-	0
1511	20.1560	3319.9018	6	3319.9342	9.7632	0.7750	0.0200	0.2800	FGNRDLVKK	8	>sp|O74445|PRS10_SCHPO Probable 26S protease subunit rpt4 OS=Schizosaccharomyces pombe GN=rpt4 PE=2 SV=2(37);	KTLVAHAVLKVGSALVGSQTK	1	>decoy_reverse_sp|O14250|PSA1_SCHPO Decoy of Reverse of Probable proteasome subunit alpha type-1 OS=Schizosaccharomyces pombe GN=SPAC6G10.04c PE=2 SV=1(223);	138.0681
1512	20.1638	1580.9165	4	1580.9072	-5.8930	0.9600	0.2450	0.3350	MPPK	1	>sp|O42931|PRS7_SCHPO 26S protease regulatory subunit 7 homolog OS=Schizosaccharomyces pombe GN=rpt1 PE=1 SV=2(1);	RSKVLDVR	3	>decoy_reverse_sp|O94579|PSA2_SCHPO Decoy of Reverse of Probable proteasome subunit alpha type-2 OS=Schizosaccharomyces pombe GN=SPCC1442.06 PE=2 SV=1(158);	138.0681
1514	20.1810	2555.1739	4	2555.1750	0.3995	0.2250	0.0300	0.0150	PFGNTHNK	1	>sp|P06732|KCRM_HUMAN Creatine kinase M-type OS=Homo sapiens GN=CKM PE=1 SV=2(2);	DCTAYNIYDKNK	10	>decoy_reverse_sp|Q10335|RPN7_SCHPO Decoy of Reverse of Probable 26S proteasome regulatory subunit rpn7 OS=Schizosaccharomyces pombe GN=rpn7 PE=2 SV=1(292);	138.0681
1515	20.1877	0	0	0	0	0	0	0	-	-	-	-	-	-	0
1516	20.1957	2572.2127	3	2572.2076	-2.0044	0.4450	0.2250	0.0450	MPPKEDWEK	4	>sp|O42931|PRS7_SCHPO 26S protease regulatory subunit 7 homolog OS=Schizosaccharomyces pombe GN=rpt1 PE=1 SV=2(4);	TEPKAVDEEMK	4	>decoy_reverse_sp|O14126|PRS6A_SCHPO Decoy of Reverse of 26S protease regulatory subunit 6A OS=Schizosaccharomyces pombe GN=tbp1 PE=2 SV=1(260);	138.0681
1517	20.2035	0	0	0	0	0	0	0	-	-	-	-	-	-	0
1518	20.2113	1743.0152	3	1743.0114	-2.1746	0.8950	0.2900	0.0750	KSGR	1	>sp|Q10329|PSA7_SCHPO Probable proteasome subunit alpha type-7 OS=Schizosaccharomyces pombe GN=SPBC106.16 PE=2 SV=1(244);	SRTLASLQKR	9	>decoy_reverse_sp|Q09720|PSB2_SCHPO Decoy of Reverse of Probable proteasome subunit beta type-2 OS=Schizosaccharomyces pombe GN=SPAC31A2.04c PE=2 SV=1(109);	138.0681
1520	20.2293	0	0	0	0	0	0	0	-	-	-	-	-	-	0
1521	20.2372	2703.2761	4	2703.2916	5.7631	0.6250	0.1250	0.1250	DTTKNKMVCK	4	>sp|Q09682|PSA4_SCHPO Probable proteasome subunit alpha type-4 OS=Schizosaccharomyces pombe GN=SPAC13C5.01c PE=2 SV=1(221);	YKEDTALRSEM	2	>decoy_reverse_sp|O74445|PRS10_SCHPO Decoy of Reverse of Probable 26S protease subunit rpt4 OS=Schizosaccharomyces pombe GN=rpt4 PE=2 SV=2(379);	138.0681
1522	20.2450	2524.2451	3	2524.2419	-1.2462	0.7950	0.0550	0.2650	ENWKYACK	4	>decoy_reverse_sp|O74762|RPN2_SCHPO Decoy of Reverse of 26S proteasome regulatory subunit rpn2 OS=Schizosaccharomyces pombe GN=rpn2 PE=1 SV=1(814);	DLKLKWSDER	3	>decoy_reverse_sp|O74445|PRS10_SCHPO Decoy of Reverse of Probable 26S protease subunit rpt4 OS=Schizosaccharomyces pombe GN=rpt4 PE=2 SV=2(363);	138.0681
1523	20.2528	2091.1304	4	2091.1211	-4.4459	0.8450	0.0850	0.3800	ESLQR	1	>sp|P41878|RPN11_SCHPO 26S proteasome regulatory subunit rpn11 OS=Schizosaccharomyces pombe GN=rpn11 PE=1 SV=2(2);	KGYQTIELDKK	10	>decoy_reverse_sp|O74445|PRS10_SCHPO Decoy of Reverse of Probable 26S protease subunit rpt4 OS=Schizosaccharomyces pombe GN=rpt4 PE=2 SV=2(11);	138.0681
1525	20.2707	2490.1859	4	2490.1833	-1.0619	1.8550	1.5000	0.6100	GTKTSETNDR	3	>sp|P87048|RPN1_SCHPO 26S proteasome regulatory subunit rpn1 OS=Schizosaccharomyces pombe GN=rpn1 PE=1 SV=2(24);	SPSGNDALNDKK	11	>sp|P87048|RPN1_SCHPO 26S proteasome regulatory subunit rpn1 OS=Schizosaccharomyces pombe GN=rpn1 PE=1 SV=2(20);	138.0681
1526	20.2785	2490.1890	3	2490.1833	-2.2992	2.2250	1.8200	0.7150	GTKTSETNDR	3	>sp|P87048|RPN1_SCHPO 26S proteasome regulatory subunit rpn1 OS=Schizosaccharomyces pombe GN=rpn1 PE=1 SV=2(24);	SPSGNDALNDKK	11	>sp|P87048|RPN1_SCHPO 26S proteasome regulatory subunit rpn1 OS=Schizosaccharomyces pombe GN=rpn1 PE=1 SV=2(20);	138.0681
1527	20.2863	2637.2552	4	2637.2717	6.2461	0.8750	0.2300	0.2300	MDRQEQR	1	>decoy_reverse_sp|Q9UT97|PSA5_SCHPO Decoy of Reverse of Probable proteasome subunit alpha type-5 OS=Schizosaccharomyces pombe GN=SPAC323.02c PE=1 SV=1(1);	ATPYRGYSKPNER	9	>sp|Q09841|PSB7_SCHPO Probable proteasome subunit beta type-7 OS=Schizosaccharomyces pombe GN=SPAC23D3.07 PE=2 SV=1(226);	138.0681
1527	20.2863	2637.2552	4	2637.2743	7.2651	0.8750	0.2300	0.2600	SLDKQMVEER	4	>decoy_reverse_sp|Q9UT97|PSA5_SCHPO Decoy of Reverse of Probable proteasome subunit alpha type-5 OS=Schizosaccharomyces pombe GN=SPAC323.02c PE=1 SV=1(38);	FLHDKNSDYK	5	>sp|O74762|RPN2_SCHPO 26S proteasome regulatory subunit rpn2 OS=Schizosaccharomyces pombe GN=rpn2 PE=1 SV=1(102);	138.0681
1528	20.2942	2555.1746	5	2555.2001	9.9936	0.3850	0.3250	-0.1400	LKWSDER	2	>decoy_reverse_sp|O74445|PRS10_SCHPO Decoy of Reverse of Probable 26S protease subunit rpt4 OS=Schizosaccharomyces pombe GN=rpt4 PE=2 SV=2(365);	KSYDYSATMYTR	1	>decoy_reverse_sp|Q9UTM3|RPN5_SCHPO Decoy of Reverse of 26S proteasome regulatory subunit rpn5 OS=Schizosaccharomyces pombe GN=rpn5a PE=1 SV=1(249);	138.0681
1529	20.3022	0	0	0	0	0	0	0	-	-	-	-	-	-	0
1531	20.3200	2467.1888	4	2467.1803	-3.4788	0.6350	0.0100	0.2650	EAEAARKK	7	>sp|Q10329|PSA7_SCHPO Probable proteasome subunit alpha type-7 OS=Schizosaccharomyces pombe GN=SPBC106.16 PE=2 SV=1(243);	KMSAQSCACMVR	1	>sp|Q9UQY2|PSB1_SCHPO Probable proteasome subunit beta type-1 OS=Schizosaccharomyces pombe GN=pam1 PE=2 SV=1(86);	138.0681
1532	20.3278	2589.3017	3	2589.2809	-8.0507	1.4800	0.2100	0.2700	WAIKEK	4	>sp|Q9P7S2|RPN6_SCHPO Probable 26S proteasome regulatory subunit rpn6 OS=Schizosaccharomyces pombe GN=rpn6 PE=2 SV=1(117);	QEVAAQKSSEETEDK	7	>sp|O94444|RPN10_SCHPO 26S proteasome regulatory subunit rpn10 OS=Schizosaccharomyces pombe GN=rpn10 PE=1 SV=1(231);	138.0681
1533	20.3358	2559.2855	3	2559.3017	6.3166	0.6300	0.0150	0.1950	KIEFPSYR	1	>sp|O74894|PRS6B_SCHPO 26S protease regulatory subunit 6B homolog OS=Schizosaccharomyces pombe GN=rpt3 PE=2 SV=1(299);	CFGIKFDIMPR	5	>decoy_reverse_sp|Q09720|PSB2_SCHPO Decoy of Reverse of Probable proteasome subunit beta type-2 OS=Schizosaccharomyces pombe GN=SPAC31A2.04c PE=2 SV=1(18);	138.0681
1534	20.3437	2467.1892	3	2467.1913	0.8376	0.2650	0.0400	0.0000	LRM[15.99]ELLEQYNVIHDHQEER	-1	>decoy_reverse_sp|P36612|PRS4_SCHPO Decoy of Reverse of 26S protease regulatory subunit 4 homolog OS=Schizosaccharomyces pombe GN=mts2 PE=2 SV=1	-	-1	-	0
1535	20.3515	2572.2097	4	2572.2213	4.4974	0.7850	0.2000	0.0950	YKEDTALR	2	>decoy_reverse_sp|O74445|PRS10_SCHPO Decoy of Reverse of Probable 26S protease subunit rpt4 OS=Schizosaccharomyces pombe GN=rpt4 PE=2 SV=2(379);	EMKKDSESTEEK	1	>decoy_reverse_sp|O94444|RPN10_SCHPO Decoy of Reverse of 26S proteasome regulatory subunit rpn10 OS=Schizosaccharomyces pombe GN=rpn10 PE=1 SV=1(2);	138.0681
1537	20.3693	0	0	0	0	0	0	0	-	-	-	-	-	-	0
1538	20.3773	2520.1003	4	2520.0934	-2.7173	0.1600	0.1600	0.0000	GEDNTMIQPRVEDNGGAFGDDQR	-1	>decoy_reverse_sp|O42931|PRS7_SCHPO Decoy of Reverse of 26S protease regulatory subunit 7 homolog OS=Schizosaccharomyces pombe GN=rpt1 PE=1 SV=2	-	-1	-	0
1539	20.3852	2589.2999	4	2589.2809	-7.3546	2.0050	0.0850	0.0850	EKWIAK	2	>decoy_reverse_sp|Q9P7S2|RPN6_SCHPO Decoy of Reverse of Probable 26S proteasome regulatory subunit rpn6 OS=Schizosaccharomyces pombe GN=rpn6 PE=2 SV=1(305);	QEVAAQKSSEETEDK	7	>sp|O94444|RPN10_SCHPO 26S proteasome regulatory subunit rpn10 OS=Schizosaccharomyces pombe GN=rpn10 PE=1 SV=1(231);	138.0681
1540	20.3930	2543.1024	3	2543.1108	3.2813	0.2350	0.2350	0.0750	SSEETEDKK	8	>sp|O94444|RPN10_SCHPO 26S proteasome regulatory subunit rpn10 OS=Schizosaccharomyces pombe GN=rpn10 PE=1 SV=1(239);	EEYVSDPKEQM	8	>decoy_reverse_sp|Q9UTM3|RPN5_SCHPO Decoy of Reverse of 26S proteasome regulatory subunit rpn5 OS=Schizosaccharomyces pombe GN=rpn5a PE=1 SV=1(440);	138.0681
1541	20.4010	1464.7439	3	1464.7433	-0.4184	1.4350	1.4150	0.0000	NNVDQSHLVQGVR	-1	>sp|O74445|PRS10_SCHPO Probable 26S protease subunit rpt4 OS=Schizosaccharomyces pombe GN=rpt4 PE=2 SV=2	-	-1	-	0
1543	20.4182	2511.2519	4	2511.2402	-4.6636	0.5500	0.0650	0.0400	MFR	1	>sp|O14250|PSA1_SCHPO Probable proteasome subunit alpha type-1 OS=Schizosaccharomyces pombe GN=SPAC6G10.04c PE=2 SV=1(1);	QIAIVVNQNWYCANTK	1	>decoy_reverse_sp|P00761|TRYP_PIG Decoy of Reverse of Trypsin OS=Sus scrofa PE=1 SV=1(1);	138.0681
1544	20.4258	2502.2589	4	2502.2537	-2.0432	0.3250	0.0400	0.1300	DVAKMK	4	>decoy_reverse_sp|O59770|PSA3_SCHPO Decoy of Reverse of Probable proteasome subunit alpha type-3 OS=Schizosaccharomyces pombe GN=SPCC1795.04c PE=1 SV=1(68);	AVKPTDMEQFAFYK	3	>sp|O74894|PRS6B_SCHPO 26S protease regulatory subunit 6B homolog OS=Schizosaccharomyces pombe GN=rpt3 PE=2 SV=1(378);	138.0681
1545	20.4337	0	0	0	0	0	0	0	-	-	-	-	-	-	0
1546	20.4415	2256.1896	4	2256.1823	-3.2371	1.1300	0.3400	0.0250	KELFDCLK	1	>decoy_reverse_sp|Q09720|PSB2_SCHPO Decoy of Reverse of Probable proteasome subunit beta type-2 OS=Schizosaccharomyces pombe GN=SPAC31A2.04c PE=2 SV=1(26);	KHLDAEVQK	1	>sp|P41878|RPN11_SCHPO 26S proteasome regulatory subunit rpn11 OS=Schizosaccharomyces pombe GN=rpn11 PE=1 SV=2(281);	138.0681
1547	20.4493	0	0	0	0	0	0	0	-	-	-	-	-	-	0
1549	20.4667	2642.2664	3	2642.2910	9.3153	0.2550	0.0450	0.0000	TRHM[15.99]TDELNNLLFNYAIRYDK	-1	>decoy_reverse_sp|O74762|RPN2_SCHPO Decoy of Reverse of 26S proteasome regulatory subunit rpn2 OS=Schizosaccharomyces pombe GN=rpn2 PE=1 SV=1	-	-1	-	0
1550	20.4745	2267.0367	4	2267.0548	7.9658	0.3150	0.3150	0.0050	SDISKSSM	5	>decoy_reverse_sp|P87048|RPN1_SCHPO Decoy of Reverse of 26S proteasome regulatory subunit rpn1 OS=Schizosaccharomyces pombe GN=rpn1 PE=1 SV=2(888);	TEPKAVDEEMK	4	>decoy_reverse_sp|O14126|PRS6A_SCHPO Decoy of Reverse of 26S protease regulatory subunit 6A OS=Schizosaccharomyces pombe GN=tbp1 PE=2 SV=1(260);	138.0681
1551	20.4825	1628.8198	3	1628.8191	-0.4034	2.4400	1.8400	0.0000	RLTSPLM[15.99]ESHSVEK	-1	>sp|Q9UT97|PSA5_SCHPO Probable proteasome subunit alpha type-5 OS=Schizosaccharomyces pombe GN=SPAC323.02c PE=1 SV=1	-	-1	-	0
1552	20.4900	0	0	0	0	0	0	0	-	-	-	-	-	-	0
1553	20.4978	2224.1388	4	2224.1599	9.4951	0.9450	0.0950	0.3350	YTVGQGYTK	1	>decoy_reverse_sp|Q9USQ9|PSB4_SCHPO Decoy of Reverse of Probable proteasome subunit beta type-4 OS=Schizosaccharomyces pombe GN=SPBC577.10 PE=2 SV=1(2);	QRIQKENR	5	>decoy_reverse_sp|O94444|RPN10_SCHPO Decoy of Reverse of 26S proteasome regulatory subunit rpn10 OS=Schizosaccharomyces pombe GN=rpn10 PE=1 SV=1(140);	138.0681
1555	20.5158	2547.2070	4	2547.2299	9.0080	0.7600	0.0100	0.3100	PTDDDDK	1	>sp|P00761|TRYP_PIG Trypsin OS=Sus scrofa PE=1 SV=1(2);	SPTGQITSTSARSGKK	15	>decoy_reverse_sp|Q10329|PSA7_SCHPO Decoy of Reverse of Probable proteasome subunit alpha type-7 OS=Schizosaccharomyces pombe GN=SPBC106.16 PE=2 SV=1(16);	138.0681
1556	20.5235	2547.2107	3	2547.2121	0.5729	1.5900	0.4350	0.6400	GTKTSETNDR	3	>sp|P87048|RPN1_SCHPO 26S proteasome regulatory subunit rpn1 OS=Schizosaccharomyces pombe GN=rpn1 PE=1 SV=2(24);	GQSIDDMIPAQK	12	>sp|P06732|KCRM_HUMAN Creatine kinase M-type OS=Homo sapiens GN=CKM PE=1 SV=2(381);	138.0681
1557	20.5315	2537.2414	3	2537.2583	6.6445	0.6250	0.2050	0.2400	CSPSATLTHR	1	>sp|Q10335|RPN7_SCHPO Probable 26S proteasome regulatory subunit rpn7 OS=Schizosaccharomyces pombe GN=rpn7 PE=2 SV=1(2);	GGDEWKIEPLK	6	>decoy_reverse_sp|Q10335|RPN7_SCHPO Decoy of Reverse of Probable 26S proteasome regulatory subunit rpn7 OS=Schizosaccharomyces pombe GN=rpn7 PE=2 SV=1(229);	138.0681
1558	20.5393	1447.7173	3	1447.7306	9.2476	0.5350	0.2050	0.0800	YDKK	3	>decoy_reverse_sp|O74445|PRS10_SCHPO Decoy of Reverse of Probable 26S protease subunit rpt4 OS=Schizosaccharomyces pombe GN=rpt4 PE=2 SV=2(351);	NKPDER	2	>decoy_reverse_sp|Q10335|RPN7_SCHPO Decoy of Reverse of Probable 26S proteasome regulatory subunit rpn7 OS=Schizosaccharomyces pombe GN=rpn7 PE=2 SV=1(33);	138.0681
1559	20.5468	0	0	0	0	0	0	0	-	-	-	-	-	-	0
1561	20.5652	2537.2401	4	2537.2473	2.8246	0.3050	0.0100	0.0300	VISMEKGGNMK	6	>sp|P06732|KCRM_HUMAN Creatine kinase M-type OS=Homo sapiens GN=CKM PE=1 SV=2(242);	NCACVISQKK	9	>sp|O94517|PSA6_SCHPO Probable proteasome subunit alpha type-6 OS=Schizosaccharomyces pombe GN=SPBC646.16 PE=2 SV=1(52);	138.0681
1562	20.5728	2642.2658	3	2642.2897	9.0409	0.1600	0.0050	0.0600	SDISKSSM	5	>decoy_reverse_sp|P87048|RPN1_SCHPO Decoy of Reverse of 26S proteasome regulatory subunit rpn1 OS=Schizosaccharomyces pombe GN=rpn1 PE=1 SV=2(888);	GSLEKNWKEEYLR	8	>decoy_reverse_sp|Q10329|PSA7_SCHPO Decoy of Reverse of Probable proteasome subunit alpha type-7 OS=Schizosaccharomyces pombe GN=SPBC106.16 PE=2 SV=1(84);	138.0681
1563	20.5807	2590.1533	4	2590.1721	7.2376	0.1150	0.0100	0.0550	VMCKNK	4	>decoy_reverse_sp|Q09682|PSA4_SCHPO Decoy of Reverse of Probable proteasome subunit alpha type-4 OS=Schizosaccharomyces pombe GN=SPAC13C5.01c PE=2 SV=1(26);	SIMEYNGGSCVAMAGK	1	>sp|Q9Y7T8|PSB3_SCHPO Probable proteasome subunit beta type-3 OS=Schizosaccharomyces pombe GN=SPCC63.12c PE=2 SV=1(2);	138.0681
1564	20.5885	2687.4197	4	2687.4355	5.9016	0.4900	0.1250	0.0250	DKLVLK	2	>decoy_reverse_sp|Q9UUB6|UBLH2_SCHPO Decoy of Reverse of Ubiquitin carboxyl-terminal hydrolase 2 OS=Schizosaccharomyces pombe GN=uch2 PE=1 SV=1(26);	FEAQKDTVHMIFNQK	5	>sp|O94444|RPN10_SCHPO 26S proteasome regulatory subunit rpn10 OS=Schizosaccharomyces pombe GN=rpn10 PE=1 SV=1(30);	138.0681
1565	20.5965	1780.1244	3	1780.1185	-3.2954	0.7400	0.1200	0.1250	IDKK	3	>sp|O74762|RPN2_SCHPO 26S proteasome regulatory subunit rpn2 OS=Schizosaccharomyces pombe GN=rpn2 PE=1 SV=1(847);	VVTSKLLKPR	5	>sp|O59770|PSA3_SCHPO Probable proteasome subunit alpha type-3 OS=Schizosaccharomyces pombe GN=SPCC1795.04c PE=1 SV=1(56);	138.0681
1567	20.6140	2642.2639	4	2642.2897	9.7541	0.7300	0.0450	0.0250	SDISKSSM	5	>decoy_reverse_sp|P87048|RPN1_SCHPO Decoy of Reverse of 26S proteasome regulatory subunit rpn1 OS=Schizosaccharomyces pombe GN=rpn1 PE=1 SV=2(888);	GSLEKNWKEEYLR	8	>decoy_reverse_sp|Q10329|PSA7_SCHPO Decoy of Reverse of Probable proteasome subunit alpha type-7 OS=Schizosaccharomyces pombe GN=SPBC106.16 PE=2 SV=1(84);	138.0681
1568	20.6218	2537.2415	3	2537.2642	8.9470	0.3900	0.0250	0.0750	SAVIKTSTR	5	>sp|O14126|PRS6A_SCHPO 26S protease regulatory subunit 6A OS=Schizosaccharomyces pombe GN=tbp1 PE=2 SV=1(124);	EKASKGSNDDEMK	5	>sp|O74762|RPN2_SCHPO 26S proteasome regulatory subunit rpn2 OS=Schizosaccharomyces pombe GN=rpn2 PE=1 SV=1(836);	138.0681
1569	20.6298	0	0	0	0	0	0	0	-	-	-	-	-	-	0
1570	20.6362	0	0	0	0	0	0	0	-	-	-	-	-	-	0
1571	20.6442	1620.7760	3	1620.7916	9.6243	0.1650	0.1650	0.0250	KEEPK	1	>sp|O74762|RPN2_SCHPO 26S proteasome regulatory subunit rpn2 OS=Schizosaccharomyces pombe GN=rpn2 PE=1 SV=1(876);	SDISKSSM	5	>decoy_reverse_sp|P87048|RPN1_SCHPO Decoy of Reverse of 26S proteasome regulatory subunit rpn1 OS=Schizosaccharomyces pombe GN=rpn1 PE=1 SV=2(888);	138.0681
1573	20.6605	1719.8443	3	1719.8539	5.6038	0.2800	0.1250	0.0650	KNEEK	1	>sp|Q10335|RPN7_SCHPO Probable 26S proteasome regulatory subunit rpn7 OS=Schizosaccharomyces pombe GN=rpn7 PE=2 SV=1(87);	SQARGFDR	1	>sp|O94517|PSA6_SCHPO Probable proteasome subunit alpha type-6 OS=Schizosaccharomyces pombe GN=SPBC646.16 PE=2 SV=1(2);	138.0681
1574	20.6680	2575.1849	4	2575.1707	-5.5167	0.5450	0.1750	0.2550	SRSYDSR	1	>sp|Q09682|PSA4_SCHPO Probable proteasome subunit alpha type-4 OS=Schizosaccharomyces pombe GN=SPAC13C5.01c PE=2 SV=1(2);	QEMKKDSESTEEK	5	>decoy_reverse_sp|O94444|RPN10_SCHPO Decoy of Reverse of 26S proteasome regulatory subunit rpn10 OS=Schizosaccharomyces pombe GN=rpn10 PE=1 SV=1(5);	138.0681
1575	20.6758	2695.1788	3	2695.1603	-6.8809	0.2200	0.0200	0.0650	FMTRSEYDR	1	>sp|Q9UT97|PSA5_SCHPO Probable proteasome subunit alpha type-5 OS=Schizosaccharomyces pombe GN=SPAC323.02c PE=1 SV=1(2);	SSSDMAYTSMFK	1	>decoy_reverse_sp|O42931|PRS7_SCHPO Decoy of Reverse of 26S protease regulatory subunit 7 homolog OS=Schizosaccharomyces pombe GN=rpt1 PE=1 SV=2(2);	138.0681
1576	20.6838	1491.7326	3	1491.7213	-7.5720	0.0850	0.0850	0.0000	KAVYMPLCDPGNK	-1	>decoy_reverse_sp|O94517|PSA6_SCHPO Decoy of Reverse of Probable proteasome subunit alpha type-6 OS=Schizosaccharomyces pombe GN=SPBC646.16 PE=2 SV=1	-	-1	-	0
1577	20.6908	0	0	0	0	0	0	0	-	-	-	-	-	-	0
1579	20.7068	2561.1946	4	2561.1988	1.6351	0.7450	0.2850	0.0700	MPPK	1	>sp|O42931|PRS7_SCHPO 26S protease regulatory subunit 7 homolog OS=Schizosaccharomyces pombe GN=rpt1 PE=1 SV=2(1);	SGNLPDADNSKSDISKSSM	11	>decoy_reverse_sp|P87048|RPN1_SCHPO Decoy of Reverse of 26S proteasome regulatory subunit rpn1 OS=Schizosaccharomyces pombe GN=rpn1 PE=1 SV=2(883);	138.0681
1580	20.7130	2664.2465	3	2664.2715	9.3746	0.2150	0.0750	0.0750	VMCKNK	4	>decoy_reverse_sp|Q09682|PSA4_SCHPO Decoy of Reverse of Probable proteasome subunit alpha type-4 OS=Schizosaccharomyces pombe GN=SPAC13C5.01c PE=2 SV=1(26);	WAFAEKQYGYGTQTV	6	>sp|Q9USQ9|PSB4_SCHPO Probable proteasome subunit beta type-4 OS=Schizosaccharomyces pombe GN=SPBC577.10 PE=2 SV=1(253);	138.0681
1581	20.7208	1434.7110	3	1434.7210	6.9903	0.1950	0.1950	0.0600	EMKK	3	>decoy_reverse_sp|O94444|RPN10_SCHPO Decoy of Reverse of 26S proteasome regulatory subunit rpn10 OS=Schizosaccharomyces pombe GN=rpn10 PE=1 SV=1(4);	MESLQR	1	>sp|P41878|RPN11_SCHPO 26S proteasome regulatory subunit rpn11 OS=Schizosaccharomyces pombe GN=rpn11 PE=1 SV=2(1);	138.0681
1582	20.7283	1320.6687	3	1320.6707	1.4949	0.4100	0.2950	0.1550	MTDK	1	>sp|O94579|PSA2_SCHPO Probable proteasome subunit alpha type-2 OS=Schizosaccharomyces pombe GN=SPCC1442.06 PE=2 SV=1(1);	QSKATR	3	>decoy_reverse_sp|Q09841|PSB7_SCHPO Decoy of Reverse of Probable proteasome subunit beta type-7 OS=Schizosaccharomyces pombe GN=SPAC23D3.07 PE=2 SV=1(35);	138.0681
1583	20.7355	1859.9061	3	1859.9159	5.2307	0.4700	0.1300	0.0650	MIDDQR	1	>sp|O42897|RPN3_SCHPO Probable 26S proteasome regulatory subunit rpn3 OS=Schizosaccharomyces pombe GN=rpn3 PE=2 SV=2(1);	ASKERAER	3	>decoy_reverse_sp|O74762|RPN2_SCHPO Decoy of Reverse of 26S proteasome regulatory subunit rpn2 OS=Schizosaccharomyces pombe GN=rpn2 PE=1 SV=1(133);	138.0681
1585	20.7518	2519.2188	4	2519.2001	-7.4290	0.4700	0.0400	0.1100	QDRGK	1	>decoy_reverse_sp|Q9Y7T8|PSB3_SCHPO Decoy of Reverse of Probable proteasome subunit beta type-3 OS=Schizosaccharomyces pombe GN=SPCC63.12c PE=2 SV=1(1);	SLYFATPGNTSFKTDM	13	>decoy_reverse_sp|O94579|PSA2_SCHPO Decoy of Reverse of Probable proteasome subunit alpha type-2 OS=Schizosaccharomyces pombe GN=SPCC1442.06 PE=2 SV=1(242);	138.0681
1586	20.7575	2590.1543	5	2590.1579	1.4142	0.3850	0.3850	0.0700	KDWNACK	1	>sp|P50524|RPN12_SCHPO 26S proteasome regulatory subunit rpn12 OS=Schizosaccharomyces pombe GN=rpn12 PE=1 SV=1(16);	NKADYYTNICDR	2	>sp|Q10335|RPN7_SCHPO Probable 26S proteasome regulatory subunit rpn7 OS=Schizosaccharomyces pombe GN=rpn7 PE=2 SV=1(118);	138.0681
1587	20.7640	1773.9782	3	1773.9736	-2.5895	0.6900	0.0100	0.1050	KFR	1	>decoy_reverse_sp|O94517|PSA6_SCHPO Decoy of Reverse of Probable proteasome subunit alpha type-6 OS=Schizosaccharomyces pombe GN=SPBC646.16 PE=2 SV=1(63);	KKAQSGPDASAK	1	>sp|P36612|PRS4_SCHPO 26S protease regulatory subunit 4 homolog OS=Schizosaccharomyces pombe GN=mts2 PE=2 SV=1(44);	138.0681
1587	20.7640	1773.9782	3	1773.9736	-2.5895	0.6900	0.0100	0.1050	KFR	1	>decoy_reverse_sp|O94517|PSA6_SCHPO Decoy of Reverse of Probable proteasome subunit alpha type-6 OS=Schizosaccharomyces pombe GN=SPBC646.16 PE=2 SV=1(63);	KKAQSGPDASAK	2	>sp|P36612|PRS4_SCHPO 26S protease regulatory subunit 4 homolog OS=Schizosaccharomyces pombe GN=mts2 PE=2 SV=1(45);	138.0681
1589	20.7802	2171.1749	3	2171.1810	2.8184	0.3850	0.0600	0.0150	GTKRR	3	>sp|O74440|RPN8_SCHPO 26S proteasome regulatory subunit rpn8 OS=Schizosaccharomyces pombe GN=rpn8 PE=2 SV=1(39);	QTETINWLEKR	10	>sp|O94517|PSA6_SCHPO Probable proteasome subunit alpha type-6 OS=Schizosaccharomyces pombe GN=SPBC646.16 PE=2 SV=1(179);	138.0681
1590	20.7872	1970.0977	4	1970.1022	2.2640	0.5200	0.0650	0.1600	KPIGATWK	1	>decoy_reverse_sp|O94517|PSA6_SCHPO Decoy of Reverse of Probable proteasome subunit alpha type-6 OS=Schizosaccharomyces pombe GN=SPBC646.16 PE=2 SV=1(66);	AVEKLMSR	4	>decoy_reverse_sp|O14250|PSA1_SCHPO Decoy of Reverse of Probable proteasome subunit alpha type-1 OS=Schizosaccharomyces pombe GN=SPAC6G10.04c PE=2 SV=1(162);	138.0681
1591	20.7952	2680.2076	4	2680.2332	9.5567	0.5350	0.0800	0.1000	KANWCDKR	7	>decoy_reverse_sp|P50524|RPN12_SCHPO Decoy of Reverse of 26S proteasome regulatory subunit rpn12 OS=Schizosaccharomyces pombe GN=rpn12 PE=1 SV=1(255);	EDMGSNDKASKER	8	>decoy_reverse_sp|O74762|RPN2_SCHPO Decoy of Reverse of 26S proteasome regulatory subunit rpn2 OS=Schizosaccharomyces pombe GN=rpn2 PE=1 SV=1(130);	138.0681
1592	20.8030	0	0	0	0	0	0	0	-	-	-	-	-	-	0
1593	20.8108	2312.1304	3	2312.1218	-3.6963	0.5800	0.2100	0.1950	NCKK	3	>sp|Q09841|PSB7_SCHPO Probable proteasome subunit beta type-7 OS=Schizosaccharomyces pombe GN=SPAC23D3.07 PE=2 SV=1(67);	SGYDRALSVFSPDGR	1	>sp|Q10329|PSA7_SCHPO Probable proteasome subunit alpha type-7 OS=Schizosaccharomyces pombe GN=SPBC106.16 PE=2 SV=1(2);	138.0681
1595	20.8275	2656.2447	4	2656.2471	0.9093	0.8150	0.1150	0.2000	MFMTR	1	>sp|Q9UT97|PSA5_SCHPO Probable proteasome subunit alpha type-5 OS=Schizosaccharomyces pombe GN=SPAC323.02c PE=1 SV=1(1);	KDSESTEEKEAQAVQR	1	>decoy_reverse_sp|O94444|RPN10_SCHPO Decoy of Reverse of 26S proteasome regulatory subunit rpn10 OS=Schizosaccharomyces pombe GN=rpn10 PE=1 SV=1(5);	138.0681
1596	20.8355	2616.2243	3	2616.2504	9.9517	0.3000	0.0700	-0.0150	MPPKEDWEK	4	>sp|O42931|PRS7_SCHPO 26S protease regulatory subunit 7 homolog OS=Schizosaccharomyces pombe GN=rpt1 PE=1 SV=2(4);	MPFGNTHNKFK	9	>sp|P06732|KCRM_HUMAN Creatine kinase M-type OS=Homo sapiens GN=CKM PE=1 SV=2(9);	138.0681
1596	20.8355	2616.2243	3	2616.2504	9.9517	0.3000	0.0700	0.0150	MPPKEDWEK	1	>sp|O42931|PRS7_SCHPO 26S protease regulatory subunit 7 homolog OS=Schizosaccharomyces pombe GN=rpt1 PE=1 SV=2(1);	MPFGNTHNKFK	9	>sp|P06732|KCRM_HUMAN Creatine kinase M-type OS=Homo sapiens GN=CKM PE=1 SV=2(9);	138.0681
1597	20.8433	1958.0230	4	1958.0407	9.0452	0.3200	0.0500	0.0600	MGINER	1	>sp|Q09841|PSB7_SCHPO Probable proteasome subunit beta type-7 OS=Schizosaccharomyces pombe GN=SPAC23D3.07 PE=2 SV=1(2);	HSTFIITKR	8	>decoy_reverse_sp|P36612|PRS4_SCHPO Decoy of Reverse of 26S protease regulatory subunit 4 homolog OS=Schizosaccharomyces pombe GN=mts2 PE=2 SV=1(79);	138.0681
1599	20.8605	2159.1002	3	2159.0970	-1.4842	1.0100	0.8000	0.0100	KRR	1	>decoy_reverse_sp|P36612|PRS4_SCHPO Decoy of Reverse of 26S protease regulatory subunit 4 homolog OS=Schizosaccharomyces pombe GN=mts2 PE=2 SV=1(406);	SNPVFAENDEKGEK	11	>sp|Q9UTM3|RPN5_SCHPO 26S proteasome regulatory subunit rpn5 OS=Schizosaccharomyces pombe GN=rpn5a PE=1 SV=1(328);	138.0681
1600	20.8685	2575.1843	5	2575.2077	9.1074	0.8350	0.0150	0.0550	PPKEDWEK	1	>sp|O42931|PRS7_SCHPO 26S protease regulatory subunit 7 homolog OS=Schizosaccharomyces pombe GN=rpt1 PE=1 SV=2(2);	TPNDTQKYSNDK	7	>decoy_reverse_sp|P30655|PSB5_SCHPO Decoy of Reverse of Proteasome subunit beta type-5 OS=Schizosaccharomyces pombe GN=pts1 PE=2 SV=3(261);	138.0681
1601	20.8763	0	0	0	0	0	0	0	-	-	-	-	-	-	0
1603	20.8940	2699.2874	3	2699.2747	-4.6770	0.6200	0.0100	0.1950	DEEWPPKM	7	>decoy_reverse_sp|O42931|PRS7_SCHPO Decoy of Reverse of 26S protease regulatory subunit 7 homolog OS=Schizosaccharomyces pombe GN=rpt1 PE=1 SV=2(437);	SPSGNDALNDKKGTK	11	>sp|P87048|RPN1_SCHPO 26S proteasome regulatory subunit rpn1 OS=Schizosaccharomyces pombe GN=rpn1 PE=1 SV=2(20);	138.0681
1604	20.9018	1958.0253	3	1958.0407	7.8559	0.3600	0.0400	0.1050	MGINER	1	>sp|Q09841|PSB7_SCHPO Probable proteasome subunit beta type-7 OS=Schizosaccharomyces pombe GN=SPAC23D3.07 PE=2 SV=1(2);	HSTFIITKR	8	>decoy_reverse_sp|P36612|PRS4_SCHPO Decoy of Reverse of 26S protease regulatory subunit 4 homolog OS=Schizosaccharomyces pombe GN=mts2 PE=2 SV=1(79);	138.0681
1605	20.9098	1761.9020	3	1761.8856	-9.2938	0.6000	0.1150	0.1750	EKASK	2	>sp|O74762|RPN2_SCHPO 26S proteasome regulatory subunit rpn2 OS=Schizosaccharomyces pombe GN=rpn2 PE=1 SV=1(833);	EKTSNNTNR	2	>decoy_reverse_sp|P87048|RPN1_SCHPO Decoy of Reverse of 26S proteasome regulatory subunit rpn1 OS=Schizosaccharomyces pombe GN=rpn1 PE=1 SV=2(854);	138.0681
1606	20.9175	2213.0154	4	2213.0323	7.6517	0.6250	0.4150	0.1400	GYSKPNER	4	>sp|Q09841|PSB7_SCHPO Probable proteasome subunit beta type-7 OS=Schizosaccharomyces pombe GN=SPAC23D3.07 PE=2 SV=1(226);	CYAKNEWR	4	>sp|O74762|RPN2_SCHPO 26S proteasome regulatory subunit rpn2 OS=Schizosaccharomyces pombe GN=rpn2 PE=1 SV=1(152);	138.0681
1608	20.9355	2135.0714	3	2135.0833	5.5743	0.9150	0.2750	0.3250	NWKEGLSR	3	>sp|Q10329|PSA7_SCHPO Probable proteasome subunit alpha type-7 OS=Schizosaccharomyces pombe GN=SPBC106.16 PE=2 SV=1(179);	VEFKMGNGK	4	>decoy_reverse_sp|P06732|KCRM_HUMAN Decoy of Reverse of Creatine kinase M-type OS=Homo sapiens GN=CKM PE=1 SV=2(135);	138.0681
1609	20.9433	2212.0162	3	2212.0105	-2.5604	0.2650	0.1800	0.0150	ANWCDKR	6	>decoy_reverse_sp|P50524|RPN12_SCHPO Decoy of Reverse of 26S proteasome regulatory subunit rpn12 OS=Schizosaccharomyces pombe GN=rpn12 PE=1 SV=1(255);	YDKTEDDIK	3	>sp|O74445|PRS10_SCHPO Probable 26S protease subunit rpt4 OS=Schizosaccharomyces pombe GN=rpt4 PE=2 SV=2(41);	138.0681
1610	20.9513	0	0	0	0	0	0	0	-	-	-	-	-	-	0
1611	20.9592	2594.2608	3	2594.2625	0.6420	0.6350	0.2000	0.2050	TPDKGYGHR	4	>decoy_reverse_sp|P06732|KCRM_HUMAN Decoy of Reverse of Creatine kinase M-type OS=Homo sapiens GN=CKM PE=1 SV=2(281);	RFANNDEIHPSK	1	>decoy_reverse_sp|P30655|PSB5_SCHPO Decoy of Reverse of Proteasome subunit beta type-5 OS=Schizosaccharomyces pombe GN=pts1 PE=2 SV=3(1);	138.0681
1612	20.9672	1414.7544	3	1414.7456	-6.2301	0.3450	0.0250	0.0350	KYDK	1	>sp|O74445|PRS10_SCHPO Probable 26S protease subunit rpt4 OS=Schizosaccharomyces pombe GN=rpt4 PE=2 SV=2(38);	HKTPDK	2	>decoy_reverse_sp|P06732|KCRM_HUMAN Decoy of Reverse of Creatine kinase M-type OS=Homo sapiens GN=CKM PE=1 SV=2(277);	138.0681
1614	20.9847	2159.0997	4	2159.1109	5.1721	0.4550	0.1100	0.1300	DSEALKTR	6	>decoy_reverse_sp|O74762|RPN2_SCHPO Decoy of Reverse of 26S proteasome regulatory subunit rpn2 OS=Schizosaccharomyces pombe GN=rpn2 PE=1 SV=1(629);	LDGKDELWK	4	>decoy_reverse_sp|O14250|PSA1_SCHPO Decoy of Reverse of Probable proteasome subunit alpha type-1 OS=Schizosaccharomyces pombe GN=SPAC6G10.04c PE=2 SV=1(38);	138.0681
1615	20.9908	2671.4368	4	2671.4353	-0.5857	1.0800	0.0500	0.3050	GSNDDEMKIDK	8	>sp|O74762|RPN2_SCHPO 26S proteasome regulatory subunit rpn2 OS=Schizosaccharomyces pombe GN=rpn2 PE=1 SV=1(844);	EAVLKLKLELK	5	>decoy_reverse_sp|P50524|RPN12_SCHPO Decoy of Reverse of 26S proteasome regulatory subunit rpn12 OS=Schizosaccharomyces pombe GN=rpn12 PE=1 SV=1(242);	138.0681
1616	20.9987	2776.4625	4	2776.4493	-4.7432	0.1700	0.0350	0.0050	SSKDISSK	1	>sp|P87048|RPN1_SCHPO 26S proteasome regulatory subunit rpn1 OS=Schizosaccharomyces pombe GN=rpn1 PE=1 SV=2(2);	IDRKILFENPDEATK	4	>sp|P36612|PRS4_SCHPO 26S protease regulatory subunit 4 homolog OS=Schizosaccharomyces pombe GN=mts2 PE=2 SV=1(357);	138.0681
1617	21.0067	1230.6046	2	1230.6026	-1.5966	1.8000	1.7700	0.0000	LCPSQTGAELR	-1	>sp|O42931|PRS7_SCHPO 26S protease regulatory subunit 7 homolog OS=Schizosaccharomyces pombe GN=rpt1 PE=1 SV=2	-	-1	-	0
1618	21.0145	2314.2414	4	2314.2531	5.0733	0.7550	0.0850	0.0350	GEKR	3	>sp|Q9UTM3|RPN5_SCHPO 26S proteasome regulatory subunit rpn5 OS=Schizosaccharomyces pombe GN=rpn5a PE=1 SV=1(331);	VELAKQNLFVPTSDK	5	>sp|P50524|RPN12_SCHPO 26S proteasome regulatory subunit rpn12 OS=Schizosaccharomyces pombe GN=rpn12 PE=1 SV=1(34);	138.0681
1620	21.0325	2671.4360	5	2671.4353	-0.2982	1.4700	0.0100	0.2500	GSNDDEMKIDK	8	>sp|O74762|RPN2_SCHPO 26S proteasome regulatory subunit rpn2 OS=Schizosaccharomyces pombe GN=rpn2 PE=1 SV=1(844);	EAVLKLKLELK	5	>decoy_reverse_sp|P50524|RPN12_SCHPO Decoy of Reverse of 26S proteasome regulatory subunit rpn12 OS=Schizosaccharomyces pombe GN=rpn12 PE=1 SV=1(242);	138.0681
1621	21.0380	2776.4662	3	2776.4753	3.3043	0.3950	0.0700	0.1650	KLMELFISK	1	>decoy_reverse_sp|Q10335|RPN7_SCHPO Decoy of Reverse of Probable 26S proteasome regulatory subunit rpn7 OS=Schizosaccharomyces pombe GN=rpn7 PE=2 SV=1(324);	TEPKAVDEEMKVR	4	>decoy_reverse_sp|O14126|PRS6A_SCHPO Decoy of Reverse of 26S protease regulatory subunit 6A OS=Schizosaccharomyces pombe GN=tbp1 PE=2 SV=1(260);	138.0681
1621	21.0380	2776.4662	3	2776.4753	3.3043	0.3950	0.0700	0.1650	KLMELFISK	1	>decoy_reverse_sp|Q10335|RPN7_SCHPO Decoy of Reverse of Probable 26S proteasome regulatory subunit rpn7 OS=Schizosaccharomyces pombe GN=rpn7 PE=2 SV=1(324);	TEPKAVDEEMKVR	11	>decoy_reverse_sp|O14126|PRS6A_SCHPO Decoy of Reverse of 26S protease regulatory subunit 6A OS=Schizosaccharomyces pombe GN=tbp1 PE=2 SV=1(267);	138.0681
1622	21.0458	2572.2128	3	2572.2188	2.3197	0.2400	0.0150	0.0050	SSEETEDKK	8	>sp|O94444|RPN10_SCHPO 26S proteasome regulatory subunit rpn10 OS=Schizosaccharomyces pombe GN=rpn10 PE=1 SV=1(239);	CFGIKFDIMPR	5	>decoy_reverse_sp|Q09720|PSB2_SCHPO Decoy of Reverse of Probable proteasome subunit beta type-2 OS=Schizosaccharomyces pombe GN=SPAC31A2.04c PE=2 SV=1(18);	138.0681
1623	21.0538	2447.3945	4	2447.3708	-9.6586	0.5750	0.0450	0.1050	KELLK	1	>sp|P50524|RPN12_SCHPO 26S proteasome regulatory subunit rpn12 OS=Schizosaccharomyces pombe GN=rpn12 PE=1 SV=1(23);	NELEKLNFSSLKMK	12	>sp|O59770|PSA3_SCHPO Probable proteasome subunit alpha type-3 OS=Schizosaccharomyces pombe GN=SPCC1795.04c PE=1 SV=1(184);	138.0681
1624	21.0618	2038.0150	4	2038.0040	-5.3745	0.4800	0.0050	0.1100	MTDK	1	>sp|O94579|PSA2_SCHPO Probable proteasome subunit alpha type-2 OS=Schizosaccharomyces pombe GN=SPCC1442.06 PE=2 SV=1(1);	AHLDVQEKDQPK	8	>decoy_reverse_sp|P41878|RPN11_SCHPO Decoy of Reverse of 26S proteasome regulatory subunit rpn11 OS=Schizosaccharomyces pombe GN=rpn11 PE=1 SV=2(28);	138.0681
1626	21.0793	2642.2669	3	2642.2420	-9.3905	0.2750	0.0000	0.0450	SERDTALEK	1	>sp|O74445|PRS10_SCHPO Probable 26S protease subunit rpt4 OS=Schizosaccharomyces pombe GN=rpt4 PE=2 SV=2(2);	SDYYMASTYTKK	11	>sp|Q9UTM3|RPN5_SCHPO 26S proteasome regulatory subunit rpn5 OS=Schizosaccharomyces pombe GN=rpn5a PE=1 SV=1(195);	138.0681
1627	21.0873	1794.9842	4	1794.9726	-6.4177	0.4600	0.0150	0.1350	ETTEKK	5	>decoy_reverse_sp|O74762|RPN2_SCHPO Decoy of Reverse of 26S proteasome regulatory subunit rpn2 OS=Schizosaccharomyces pombe GN=rpn2 PE=1 SV=1(118);	KQYSAKAK	6	>decoy_reverse_sp|Q9UUB6|UBLH2_SCHPO Decoy of Reverse of Ubiquitin carboxyl-terminal hydrolase 2 OS=Schizosaccharomyces pombe GN=uch2 PE=1 SV=1(8);	138.0681
1628	21.0952	2686.4243	5	2686.4484	8.9432	1.1250	0.0450	0.4450	MQKLLRLR	3	>decoy_reverse_sp|P36612|PRS4_SCHPO Decoy of Reverse of 26S protease regulatory subunit 4 homolog OS=Schizosaccharomyces pombe GN=mts2 PE=2 SV=1(378);	KAVYMPLCDPGNK	1	>decoy_reverse_sp|O94517|PSA6_SCHPO Decoy of Reverse of Probable proteasome subunit alpha type-6 OS=Schizosaccharomyces pombe GN=SPBC646.16 PE=2 SV=1(131);	138.0681
1629	21.1030	2724.3545	4	2724.3461	-3.0888	0.5950	0.0450	0.2150	YDKTEDDIK	3	>sp|O74445|PRS10_SCHPO Probable 26S protease subunit rpt4 OS=Schizosaccharomyces pombe GN=rpt4 PE=2 SV=2(41);	REDGMKILMVNR	6	>decoy_reverse_sp|O43063|PSB6_SCHPO Decoy of Reverse of Probable proteasome subunit beta type-6 OS=Schizosaccharomyces pombe GN=SPBC4C3.10c PE=2 SV=1(22);	138.0681
1630	21.1108	1416.8149	3	1416.8010	-9.8288	0.9350	0.3300	0.1850	MSSK	1	>sp|Q9P7S2|RPN6_SCHPO Probable 26S proteasome regulatory subunit rpn6 OS=Schizosaccharomyces pombe GN=rpn6 PE=2 SV=1(1);>sp|P87048|RPN1_SCHPO 26S proteasome regulatory subunit rpn1 OS=Schizosaccharomyces pombe GN=rpn1 PE=1 SV=2(1);	ILIDKAR	5	>sp|Q10329|PSA7_SCHPO Probable proteasome subunit alpha type-7 OS=Schizosaccharomyces pombe GN=SPBC106.16 PE=2 SV=1(87);	138.0681
1632	21.1277	2671.4360	6	2671.4353	-0.2719	1.3200	0.0400	0.4000	GSNDDEMKIDK	8	>sp|O74762|RPN2_SCHPO 26S proteasome regulatory subunit rpn2 OS=Schizosaccharomyces pombe GN=rpn2 PE=1 SV=1(844);	EAVLKLKLELK	7	>decoy_reverse_sp|P50524|RPN12_SCHPO Decoy of Reverse of 26S proteasome regulatory subunit rpn12 OS=Schizosaccharomyces pombe GN=rpn12 PE=1 SV=1(244);	138.0681
1633	21.1337	2659.3613	5	2659.3824	7.9495	1.1100	0.0150	0.3250	MKDAVKEAAR	2	>sp|O59770|PSA3_SCHPO Probable proteasome subunit alpha type-3 OS=Schizosaccharomyces pombe GN=SPCC1795.04c PE=1 SV=1(186);	LELKKANWCDK	4	>decoy_reverse_sp|P50524|RPN12_SCHPO Decoy of Reverse of 26S proteasome regulatory subunit rpn12 OS=Schizosaccharomyces pombe GN=rpn12 PE=1 SV=1(248);	138.0681
1634	21.1417	0	0	0	0	0	0	0	-	-	-	-	-	-	0
1635	21.1495	2659.3602	4	2659.3816	8.0472	0.9650	0.0400	0.4000	GSDAAPQASKKK	11	>decoy_reverse_sp|P36612|PRS4_SCHPO Decoy of Reverse of 26S protease regulatory subunit 4 homolog OS=Schizosaccharomyces pombe GN=mts2 PE=2 SV=1(405);	KIIEEEGFTNR	1	>sp|P30655|PSB5_SCHPO Proteasome subunit beta type-5 OS=Schizosaccharomyces pombe GN=pts1 PE=2 SV=3(19);	138.0681
1636	21.1573	2764.3871	4	2764.4030	5.7520	0.6400	0.0300	0.1000	AKYASQKRP	7	>sp|Q9UUB6|UBLH2_SCHPO Ubiquitin carboxyl-terminal hydrolase 2 OS=Schizosaccharomyces pombe GN=uch2 PE=1 SV=1(298);	EEPKSETLENFTR	4	>sp|O74762|RPN2_SCHPO 26S proteasome regulatory subunit rpn2 OS=Schizosaccharomyces pombe GN=rpn2 PE=1 SV=1(880);	138.0681
1638	21.1747	2764.3861	5	2764.3702	-5.7587	0.3150	0.0250	0.1100	MTEVLK	1	>sp|P41836|PRS8_SCHPO 26S protease regulatory subunit 8 homolog OS=Schizosaccharomyces pombe GN=let1 PE=2 SV=1(1);	MTDKYAFSLTTFSPNGK	1	>sp|O94579|PSA2_SCHPO Probable proteasome subunit alpha type-2 OS=Schizosaccharomyces pombe GN=SPCC1442.06 PE=2 SV=1(1);	138.0681
1638	21.1747	2764.3861	5	2764.3588	-9.8895	0.3150	0.0250	0.0750	MSSKDISSK	1	>sp|P87048|RPN1_SCHPO 26S proteasome regulatory subunit rpn1 OS=Schizosaccharomyces pombe GN=rpn1 PE=1 SV=2(1);	STLDLNHLADLYDR	1	>sp|P50524|RPN12_SCHPO 26S proteasome regulatory subunit rpn12 OS=Schizosaccharomyces pombe GN=rpn12 PE=1 SV=1(2);	138.0681
1638	21.1747	2764.3861	5	2764.3878	0.5976	0.3150	0.0250	0.1250	SVEISALASKNR	10	>decoy_reverse_sp|P30655|PSB5_SCHPO Decoy of Reverse of Proteasome subunit beta type-5 OS=Schizosaccharomyces pombe GN=pts1 PE=2 SV=3(141);	NSTEEIDLYNR	1	>sp|O74894|PRS6B_SCHPO 26S protease regulatory subunit 6B homolog OS=Schizosaccharomyces pombe GN=rpt3 PE=2 SV=1(2);	138.0681
1639	21.1825	2302.1669	4	2302.1651	-0.7591	1.8650	0.1200	0.1250	LAKR	3	>sp|O94444|RPN10_SCHPO 26S proteasome regulatory subunit rpn10 OS=Schizosaccharomyces pombe GN=rpn10 PE=1 SV=1(130);	QEVAAQKSSEETEDK	7	>sp|O94444|RPN10_SCHPO 26S proteasome regulatory subunit rpn10 OS=Schizosaccharomyces pombe GN=rpn10 PE=1 SV=1(231);	138.0681
1640	21.1905	2435.3197	5	2435.3059	-5.6578	1.1750	0.0350	0.3600	YKEDTALR	2	>decoy_reverse_sp|O74445|PRS10_SCHPO Decoy of Reverse of Probable 26S protease subunit rpt4 OS=Schizosaccharomyces pombe GN=rpt4 PE=2 SV=2(379);	IQYVGKQDPKK	6	>sp|P41878|RPN11_SCHPO 26S proteasome regulatory subunit rpn11 OS=Schizosaccharomyces pombe GN=rpn11 PE=1 SV=2(276);	138.0681
1641	21.1983	2521.1999	4	2521.2084	3.3737	0.9750	0.0600	0.2500	DAGKDEFSR	4	>decoy_reverse_sp|O14126|PRS6A_SCHPO Decoy of Reverse of 26S protease regulatory subunit 6A OS=Schizosaccharomyces pombe GN=tbp1 PE=2 SV=1(140);	DYYTKQSKATR	5	>decoy_reverse_sp|Q09841|PSB7_SCHPO Decoy of Reverse of Probable proteasome subunit beta type-7 OS=Schizosaccharomyces pombe GN=SPAC23D3.07 PE=2 SV=1(32);	138.0681
1642	21.2062	2686.4257	4	2686.4275	0.6854	0.6750	0.0100	0.0700	LKLELK	2	>decoy_reverse_sp|P50524|RPN12_SCHPO Decoy of Reverse of 26S proteasome regulatory subunit rpn12 OS=Schizosaccharomyces pombe GN=rpn12 PE=1 SV=1(244);	QEVAAQKSSEETEDKK	7	>sp|O94444|RPN10_SCHPO 26S proteasome regulatory subunit rpn10 OS=Schizosaccharomyces pombe GN=rpn10 PE=1 SV=1(231);	138.0681
1644	21.2233	2122.9963	3	2122.9939	-1.1201	1.8650	0.3850	0.3550	KTTEEK	1	>sp|O74762|RPN2_SCHPO 26S proteasome regulatory subunit rpn2 OS=Schizosaccharomyces pombe GN=rpn2 PE=1 SV=1(848);	GSNDDEMKIDK	8	>sp|O74762|RPN2_SCHPO 26S proteasome regulatory subunit rpn2 OS=Schizosaccharomyces pombe GN=rpn2 PE=1 SV=1(844);	138.0681
1645	21.2312	2764.3912	3	2764.3806	-3.8315	0.3000	0.0400	-0.0200	EDALFKNEEK	6	>decoy_reverse_sp|Q10335|RPN7_SCHPO Decoy of Reverse of Probable 26S proteasome regulatory subunit rpn7 OS=Schizosaccharomyces pombe GN=rpn7 PE=2 SV=1(319);	QNLFVPTSDKEK	10	>sp|P50524|RPN12_SCHPO 26S proteasome regulatory subunit rpn12 OS=Schizosaccharomyces pombe GN=rpn12 PE=1 SV=1(44);	138.0681
1646	21.2392	2435.3209	4	2435.3205	-0.1446	0.4650	0.0300	0.2150	NHASIDKMK	7	>sp|P41878|RPN11_SCHPO 26S proteasome regulatory subunit rpn11 OS=Schizosaccharomyces pombe GN=rpn11 PE=1 SV=2(246);	LQKDLGQVLNK	3	>decoy_reverse_sp|Q10335|RPN7_SCHPO Decoy of Reverse of Probable 26S proteasome regulatory subunit rpn7 OS=Schizosaccharomyces pombe GN=rpn7 PE=2 SV=1(16);	138.0681
1647	21.2472	1405.7459	3	1405.7598	9.9079	0.9300	0.1500	0.0000	TGIATM[15.99]LTRGEIK	-1	>decoy_reverse_sp|O43063|PSB6_SCHPO Decoy of Reverse of Probable proteasome subunit beta type-6 OS=Schizosaccharomyces pombe GN=SPBC4C3.10c PE=2 SV=1	-	-1	-	0
1647	21.2472	1405.7459	3	1405.7565	7.5217	0.9300	0.1500	0.3600	KGEK	1	>decoy_reverse_sp|Q9UTM3|RPN5_SCHPO Decoy of Reverse of 26S proteasome regulatory subunit rpn5 OS=Schizosaccharomyces pombe GN=rpn5a PE=1 SV=1(113);	EKASFAR	2	>sp|P50524|RPN12_SCHPO 26S proteasome regulatory subunit rpn12 OS=Schizosaccharomyces pombe GN=rpn12 PE=1 SV=1(46);	138.0681
1648	21.2545	2416.0978	4	2416.1103	5.1764	0.8800	0.1000	0.3000	PPKEDWEK	1	>sp|O42931|PRS7_SCHPO 26S protease regulatory subunit 7 homolog OS=Schizosaccharomyces pombe GN=rpt1 PE=1 SV=2(2);	GSNDDEMKIDK	8	>sp|O74762|RPN2_SCHPO 26S proteasome regulatory subunit rpn2 OS=Schizosaccharomyces pombe GN=rpn2 PE=1 SV=1(844);	138.0681
1650	21.2713	2538.2242	4	2538.2423	7.1243	0.4400	0.0050	0.1000	MTDK	1	>sp|O94579|PSA2_SCHPO Probable proteasome subunit alpha type-2 OS=Schizosaccharomyces pombe GN=SPCC1442.06 PE=2 SV=1(1);	HFEQVINEKHEDALAK	9	>sp|O74762|RPN2_SCHPO 26S proteasome regulatory subunit rpn2 OS=Schizosaccharomyces pombe GN=rpn2 PE=1 SV=1(703);	138.0681
1651	21.2767	2643.2516	3	2643.2598	3.0733	0.2050	0.2050	0.0250	SSEETEDKK	8	>sp|O94444|RPN10_SCHPO 26S proteasome regulatory subunit rpn10 OS=Schizosaccharomyces pombe GN=rpn10 PE=1 SV=1(239);	FIKHADATCVHR	3	>decoy_reverse_sp|P41836|PRS8_SCHPO Decoy of Reverse of 26S protease regulatory subunit 8 homolog OS=Schizosaccharomyces pombe GN=let1 PE=2 SV=1(198);	138.0681
1652	21.2845	2643.2499	4	2643.2633	5.0855	0.9000	0.1300	0.3100	KNTEDIEMTA	1	>sp|P87048|RPN1_SCHPO 26S proteasome regulatory subunit rpn1 OS=Schizosaccharomyces pombe GN=rpn1 PE=1 SV=2(882);	MPIDFKGFICK	6	>sp|Q09720|PSB2_SCHPO Probable proteasome subunit beta type-2 OS=Schizosaccharomyces pombe GN=SPAC31A2.04c PE=2 SV=1(177);	138.0681
1653	21.2923	2659.3614	6	2659.3824	7.9020	1.2900	0.1050	0.2400	MKDAVKEAAR	6	>sp|O59770|PSA3_SCHPO Probable proteasome subunit alpha type-3 OS=Schizosaccharomyces pombe GN=SPCC1795.04c PE=1 SV=1(190);	DWNACKKELLK	7	>sp|P50524|RPN12_SCHPO 26S proteasome regulatory subunit rpn12 OS=Schizosaccharomyces pombe GN=rpn12 PE=1 SV=1(23);	138.0681
1654	21.2982	2538.2260	3	2538.2383	4.8476	0.4300	0.0650	0.2050	SRSYDSR	1	>sp|Q09682|PSA4_SCHPO Probable proteasome subunit alpha type-4 OS=Schizosaccharomyces pombe GN=SPAC13C5.01c PE=2 SV=1(2);	VKAMEVDEKPTER	9	>sp|O14126|PRS6A_SCHPO 26S protease regulatory subunit 6A OS=Schizosaccharomyces pombe GN=tbp1 PE=2 SV=1(179);	138.0681
1656	21.3152	0	0	0	0	0	0	0	-	-	-	-	-	-	0
1657	21.3230	2576.1704	4	2576.1814	4.2517	0.9900	0.9900	0.4500	LKYYEQK	2	>sp|Q9UTM3|RPN5_SCHPO 26S proteasome regulatory subunit rpn5 OS=Schizosaccharomyces pombe GN=rpn5a PE=1 SV=1(213);	NSSSDMAYTSMFK	1	>decoy_reverse_sp|O42931|PRS7_SCHPO Decoy of Reverse of 26S protease regulatory subunit 7 homolog OS=Schizosaccharomyces pombe GN=rpt1 PE=1 SV=2(1);	138.0681
1657	21.3230	2576.1704	4	2576.1814	4.2517	0.9900	0.9900	0.4500	IKYEYQK	2	>decoy_reverse_sp|Q9UTM3|RPN5_SCHPO Decoy of Reverse of 26S proteasome regulatory subunit rpn5 OS=Schizosaccharomyces pombe GN=rpn5a PE=1 SV=1(226);	NSSSDMAYTSMFK	1	>decoy_reverse_sp|O42931|PRS7_SCHPO Decoy of Reverse of 26S protease regulatory subunit 7 homolog OS=Schizosaccharomyces pombe GN=rpt1 PE=1 SV=2(1);	138.0681
1658	21.3305	0	0	0	0	0	0	0	-	-	-	-	-	-	0
1659	21.3385	1720.8277	3	1720.8276	-0.0922	0.4000	0.0300	0.1100	QEMKK	1	>decoy_reverse_sp|O94444|RPN10_SCHPO Decoy of Reverse of 26S proteasome regulatory subunit rpn10 OS=Schizosaccharomyces pombe GN=rpn10 PE=1 SV=1(1);	DWNACKK	6	>sp|P50524|RPN12_SCHPO 26S proteasome regulatory subunit rpn12 OS=Schizosaccharomyces pombe GN=rpn12 PE=1 SV=1(22);	138.0681
1660	21.3460	1807.8630	3	1807.8587	-2.3473	0.3200	0.0550	0.0550	NEEKK	4	>decoy_reverse_sp|Q10335|RPN7_SCHPO Decoy of Reverse of Probable 26S proteasome regulatory subunit rpn7 OS=Schizosaccharomyces pombe GN=rpn7 PE=2 SV=1(323);	FDSEKAGDR	5	>sp|O14126|PRS6A_SCHPO 26S protease regulatory subunit 6A OS=Schizosaccharomyces pombe GN=tbp1 PE=2 SV=1(299);	138.0681
1662	21.3628	2449.1749	4	2449.1803	2.2010	0.8000	0.3700	0.2550	LCFDELKK	7	>sp|Q09720|PSB2_SCHPO Probable proteasome subunit beta type-2 OS=Schizosaccharomyces pombe GN=SPAC31A2.04c PE=2 SV=1(169);	MCSPSATLTHR	1	>sp|Q10335|RPN7_SCHPO Probable 26S proteasome regulatory subunit rpn7 OS=Schizosaccharomyces pombe GN=rpn7 PE=2 SV=1(1);	138.0681
1663	21.3692	0	0	0	0	0	0	0	-	-	-	-	-	-	0
1664	21.3772	0	0	0	0	0	0	0	-	-	-	-	-	-	0
1665	21.3850	1860.8917	3	1860.8749	-8.9967	0.1450	0.0200	0.0600	MSGYDR	1	>sp|Q10329|PSA7_SCHPO Probable proteasome subunit alpha type-7 OS=Schizosaccharomyces pombe GN=SPBC106.16 PE=2 SV=1(1);	SFEQKVMK	5	>decoy_reverse_sp|O14126|PRS6A_SCHPO Decoy of Reverse of 26S protease regulatory subunit 6A OS=Schizosaccharomyces pombe GN=tbp1 PE=2 SV=1(385);	138.0681
1665	21.3850	1860.8917	3	1860.8999	4.4190	0.1450	0.0200	-0.0050	DEKSGVK	3	>decoy_reverse_sp|Q9P7S2|RPN6_SCHPO Decoy of Reverse of Probable 26S proteasome regulatory subunit rpn6 OS=Schizosaccharomyces pombe GN=rpn6 PE=2 SV=1(386);	MDRQEQR	1	>decoy_reverse_sp|Q9UT97|PSA5_SCHPO Decoy of Reverse of Probable proteasome subunit alpha type-5 OS=Schizosaccharomyces pombe GN=SPAC323.02c PE=1 SV=1(1);	138.0681
1666	21.3927	2675.2376	3	2675.2523	5.4805	0.2950	0.1050	0.1400	KDKPK	1	>sp|P36612|PRS4_SCHPO 26S protease regulatory subunit 4 homolog OS=Schizosaccharomyces pombe GN=mts2 PE=2 SV=1(26);	DGLEDDMPALADEEFEK	1	>decoy_reverse_sp|O42897|RPN3_SCHPO Decoy of Reverse of Probable 26S proteasome regulatory subunit rpn3 OS=Schizosaccharomyces pombe GN=rpn3 PE=2 SV=2(2);	138.0681
1668	21.4100	2554.2034	3	2554.2089	2.1603	0.2250	0.0050	0.0000	MNGASGAELKGVCTEAGMFALRER	-1	>sp|P41836|PRS8_SCHPO 26S protease regulatory subunit 8 homolog OS=Schizosaccharomyces pombe GN=let1 PE=2 SV=1	-	-1	-	0
1669	21.4178	0	0	0	0	0	0	0	-	-	-	-	-	-	0
1670	21.4255	2057.0464	5	2057.0615	7.3198	0.4650	0.0400	0.0750	KFR	1	>decoy_reverse_sp|O94517|PSA6_SCHPO Decoy of Reverse of Probable proteasome subunit alpha type-6 OS=Schizosaccharomyces pombe GN=SPBC646.16 PE=2 SV=1(63);	MSERDTALEKYK	1	>sp|O74445|PRS10_SCHPO Probable 26S protease subunit rpt4 OS=Schizosaccharomyces pombe GN=rpt4 PE=2 SV=2(1);	138.0681
1672	21.4432	0	0	0	0	0	0	0	-	-	-	-	-	-	0
1673	21.4512	1720.8300	2	1720.8276	-1.3871	0.5150	0.1300	0.2100	QEMKK	1	>decoy_reverse_sp|O94444|RPN10_SCHPO Decoy of Reverse of 26S proteasome regulatory subunit rpn10 OS=Schizosaccharomyces pombe GN=rpn10 PE=1 SV=1(1);	DWNACKK	6	>sp|P50524|RPN12_SCHPO 26S proteasome regulatory subunit rpn12 OS=Schizosaccharomyces pombe GN=rpn12 PE=1 SV=1(22);	138.0681
1675	21.4688	0	0	0	0	0	0	0	-	-	-	-	-	-	0
1676	21.4767	1958.9166	4	1958.9229	3.2456	0.7150	0.1750	0.3450	DKPK	2	>sp|P36612|PRS4_SCHPO 26S protease regulatory subunit 4 homolog OS=Schizosaccharomyces pombe GN=mts2 PE=2 SV=1(28);	MFMTRSEYDR	1	>sp|Q9UT97|PSA5_SCHPO Probable proteasome subunit alpha type-5 OS=Schizosaccharomyces pombe GN=SPAC323.02c PE=1 SV=1(1);	138.0681
1677	21.4847	0	0	0	0	0	0	0	-	-	-	-	-	-	0
1678	21.4925	0	0	0	0	0	0	0	-	-	-	-	-	-	0
1679	21.5005	2057.0463	4	2057.0316	-7.1657	0.4850	0.0000	0.1400	ENEQKIK	5	>decoy_reverse_sp|O14126|PRS6A_SCHPO Decoy of Reverse of 26S protease regulatory subunit 6A OS=Schizosaccharomyces pombe GN=tbp1 PE=2 SV=1(367);	DYYTKQSK	5	>decoy_reverse_sp|Q09841|PSB7_SCHPO Decoy of Reverse of Probable proteasome subunit beta type-7 OS=Schizosaccharomyces pombe GN=SPAC23D3.07 PE=2 SV=1(32);	138.0681
1681	21.5185	2833.2330	4	2833.2495	5.8093	0.6150	0.6150	0.2900	YKEDTALRSEM	2	>decoy_reverse_sp|O74445|PRS10_SCHPO Decoy of Reverse of Probable 26S protease subunit rpt4 OS=Schizosaccharomyces pombe GN=rpt4 PE=2 SV=2(379);	SSSDMAYTSMFK	1	>decoy_reverse_sp|O42931|PRS7_SCHPO Decoy of Reverse of 26S protease regulatory subunit 7 homolog OS=Schizosaccharomyces pombe GN=rpt1 PE=1 SV=2(2);	138.0681
1682	21.5263	0	0	0	0	0	0	0	-	-	-	-	-	-	0
1683	21.5343	1958.9185	3	1958.9149	-1.8811	0.5600	0.3100	0.0450	YFATLQK	1	>decoy_reverse_sp|O14126|PRS6A_SCHPO Decoy of Reverse of 26S protease regulatory subunit 6A OS=Schizosaccharomyces pombe GN=tbp1 PE=2 SV=1(1);	FPTDDDDK	1	>sp|P00761|TRYP_PIG Trypsin OS=Sus scrofa PE=1 SV=1(1);	138.0681
1684	21.5422	2315.0744	3	2315.0539	-8.8596	0.1500	0.1500	0.0450	KDSESTEEK	1	>decoy_reverse_sp|O94444|RPN10_SCHPO Decoy of Reverse of 26S proteasome regulatory subunit rpn10 OS=Schizosaccharomyces pombe GN=rpn10 PE=1 SV=1(5);	IEDTDKYDK	6	>decoy_reverse_sp|O74445|PRS10_SCHPO Decoy of Reverse of Probable 26S protease subunit rpt4 OS=Schizosaccharomyces pombe GN=rpt4 PE=2 SV=2(348);	138.0681
1685	21.5500	0	0	0	0	0	0	0	-	-	-	-	-	-	0
1687	21.5680	0	0	0	0	0	0	0	-	-	-	-	-	-	0
1688	21.5758	2239.0424	4	2239.0525	4.4786	0.3900	0.0850	0.0650	SSKDISSK	1	>sp|P87048|RPN1_SCHPO 26S proteasome regulatory subunit rpn1 OS=Schizosaccharomyces pombe GN=rpn1 PE=1 SV=2(2);	GSNDDEMKIDK	8	>sp|O74762|RPN2_SCHPO 26S proteasome regulatory subunit rpn2 OS=Schizosaccharomyces pombe GN=rpn2 PE=1 SV=1(844);	138.0681
1689	21.5837	2131.9964	4	2131.9956	-0.4048	1.5600	0.6700	0.0000	YPM[15.99]DAHKSELEGVEEARR	-1	>sp|O42897|RPN3_SCHPO Probable 26S proteasome regulatory subunit rpn3 OS=Schizosaccharomyces pombe GN=rpn3 PE=2 SV=2	-	-1	-	0
1690	21.5915	0	0	0	0	0	0	0	-	-	-	-	-	-	0
1691	21.5995	1940.9076	4	1940.8899	-9.1398	0.9700	0.2800	0.1000	GVFK	1	>decoy_reverse_sp|Q9US13|RPN9_SCHPO Decoy of Reverse of Probable 26S proteasome regulatory subunit rpn9 OS=Schizosaccharomyces pombe GN=rpn9 PE=2 SV=1(2);	SSSDMAYTSMFK	1	>decoy_reverse_sp|O42931|PRS7_SCHPO Decoy of Reverse of 26S protease regulatory subunit 7 homolog OS=Schizosaccharomyces pombe GN=rpt1 PE=1 SV=2(2);	138.0681
1693	21.6178	1861.8655	3	1861.8839	9.8598	0.4000	0.1150	0.1800	MSER	1	>sp|O74445|PRS10_SCHPO Probable 26S protease subunit rpt4 OS=Schizosaccharomyces pombe GN=rpt4 PE=2 SV=2(1);	ENQEKISNNK	5	>sp|O14126|PRS6A_SCHPO 26S protease regulatory subunit 6A OS=Schizosaccharomyces pombe GN=tbp1 PE=2 SV=1(77);	138.0681
1694	21.6257	1990.9063	4	1990.9218	7.7982	0.5950	0.2400	0.0000	EDLTDEEKAASIAVEDEK	-1	>sp|Q9UUB6|UBLH2_SCHPO Ubiquitin carboxyl-terminal hydrolase 2 OS=Schizosaccharomyces pombe GN=uch2 PE=1 SV=1	-	-1	-	0
1695	21.6335	0	0	0	0	0	0	0	-	-	-	-	-	-	0
1696	21.6415	0	0	0	0	0	0	0	-	-	-	-	-	-	0
1698	21.6597	0	0	0	0	0	0	0	-	-	-	-	-	-	0
1699	21.6677	1990.9098	3	1990.9218	5.9982	0.6950	0.4700	0.0000	EDLTDEEKAASIAVEDEK	-1	>sp|Q9UUB6|UBLH2_SCHPO Ubiquitin carboxyl-terminal hydrolase 2 OS=Schizosaccharomyces pombe GN=uch2 PE=1 SV=1	-	-1	-	0
1701	21.6858	1102.5877	2	1102.5869	-0.6611	0.4200	0.0200	0.0000	TAGEDAVTLVK	-1	>decoy_reverse_sp|O94579|PSA2_SCHPO Decoy of Reverse of Probable proteasome subunit alpha type-2 OS=Schizosaccharomyces pombe GN=SPCC1442.06 PE=2 SV=1	-	-1	-	0
1702	21.6937	0	0	0	0	0	0	0	-	-	-	-	-	-	0
1704	21.7118	2286.1044	4	2286.1201	6.8618	0.4000	0.0050	0.0450	MSGYDR	1	>sp|Q10329|PSA7_SCHPO Probable proteasome subunit alpha type-7 OS=Schizosaccharomyces pombe GN=SPBC106.16 PE=2 SV=1(1);	KVSTTPANSFELK	1	>decoy_reverse_sp|Q9Y7T8|PSB3_SCHPO Decoy of Reverse of Probable proteasome subunit beta type-3 OS=Schizosaccharomyces pombe GN=SPCC63.12c PE=2 SV=1(107);	138.0681
1705	21.7198	2286.1067	3	2286.1161	4.0804	0.2400	0.0450	0.0750	MSSKDISSK	4	>sp|P87048|RPN1_SCHPO 26S proteasome regulatory subunit rpn1 OS=Schizosaccharomyces pombe GN=rpn1 PE=1 SV=2(4);	QSRQETQYK	1	>decoy_reverse_sp|Q09682|PSA4_SCHPO Decoy of Reverse of Probable proteasome subunit alpha type-4 OS=Schizosaccharomyces pombe GN=SPAC13C5.01c PE=2 SV=1(1);	138.0681
1706	21.7277	0	0	0	0	0	0	0	-	-	-	-	-	-	0
1707	21.7355	2473.1224	4	2473.1221	-0.1244	0.0400	0.0400	0.0100	QDYDLVR	1	>decoy_reverse_sp|O94579|PSA2_SCHPO Decoy of Reverse of Probable proteasome subunit alpha type-2 OS=Schizosaccharomyces pombe GN=SPCC1442.06 PE=2 SV=1(1);	VSAMMSCACQKR	11	>decoy_reverse_sp|Q9UQY2|PSB1_SCHPO Decoy of Reverse of Probable proteasome subunit beta type-1 OS=Schizosaccharomyces pombe GN=pam1 PE=2 SV=1(140);	138.0681
1708	21.7433	2482.2057	3	2482.2298	9.7218	0.5250	0.1900	0.0650	IDDQR	1	>sp|O42897|RPN3_SCHPO Probable 26S proteasome regulatory subunit rpn3 OS=Schizosaccharomyces pombe GN=rpn3 PE=2 SV=2(2);	KVAEQNENPTVGSAQK	1	>decoy_reverse_sp|O74440|RPN8_SCHPO Decoy of Reverse of 26S proteasome regulatory subunit rpn8 OS=Schizosaccharomyces pombe GN=rpn8 PE=2 SV=1(2);	138.0681
1710	21.7618	2530.2016	3	2530.1968	-1.8891	3.5800	2.7450	0.0000	AM[15.99]EQQDIKPTVQNGEVSANAEQK	-1	>sp|O74440|RPN8_SCHPO 26S proteasome regulatory subunit rpn8 OS=Schizosaccharomyces pombe GN=rpn8 PE=2 SV=1	-	-1	-	0
1711	21.7698	4737.1941	8	4737.2112	3.5987	0.8350	0.0850	0.1250	DGLEDDMPALADEEFEK	1	>decoy_reverse_sp|O42897|RPN3_SCHPO Decoy of Reverse of Probable 26S proteasome regulatory subunit rpn3 OS=Schizosaccharomyces pombe GN=rpn3 PE=2 SV=2(2);	DTLSKDQELTEENVSISVIGKDEK	21	>sp|O14250|PSA1_SCHPO Probable proteasome subunit alpha type-1 OS=Schizosaccharomyces pombe GN=SPAC6G10.04c PE=2 SV=1(217);	138.0681
1712	21.7777	2212.2256	4	2212.2255	-0.0666	0.8450	0.0900	0.2900	VKAFGR	1	>decoy_reverse_sp|Q10335|RPN7_SCHPO Decoy of Reverse of Probable 26S proteasome regulatory subunit rpn7 OS=Schizosaccharomyces pombe GN=rpn7 PE=2 SV=1(1);	EPPVYTPPKDKK	11	>decoy_reverse_sp|P36612|PRS4_SCHPO Decoy of Reverse of 26S protease regulatory subunit 4 homolog OS=Schizosaccharomyces pombe GN=mts2 PE=2 SV=1(423);	138.0681
1713	21.7855	0	0	0	0	0	0	0	-	-	-	-	-	-	0
1715	21.8040	2315.0746	3	2315.0959	9.1942	0.3300	0.0050	-0.0200	SAKAK	3	>decoy_reverse_sp|Q9P7S2|RPN6_SCHPO Decoy of Reverse of Probable 26S proteasome regulatory subunit rpn6 OS=Schizosaccharomyces pombe GN=rpn6 PE=2 SV=1(340);	SIMEYNGGSCVAMAGK	1	>sp|Q9Y7T8|PSB3_SCHPO Probable proteasome subunit beta type-3 OS=Schizosaccharomyces pombe GN=SPCC63.12c PE=2 SV=1(2);	138.0681
1716	21.8118	2568.1470	4	2568.1615	5.6499	0.3750	0.1700	0.1300	PTDDDDK	1	>sp|P00761|TRYP_PIG Trypsin OS=Sus scrofa PE=1 SV=1(2);	SGYDRALSVFSPDGR	1	>sp|Q10329|PSA7_SCHPO Probable proteasome subunit alpha type-7 OS=Schizosaccharomyces pombe GN=SPBC106.16 PE=2 SV=1(2);	138.0681
1717	21.8197	2552.1784	3	2552.1917	5.2050	0.5150	0.0050	0.1400	FPTDDDDK	1	>sp|P00761|TRYP_PIG Trypsin OS=Sus scrofa PE=1 SV=1(1);	AKWSTAETLTNNK	2	>decoy_reverse_sp|Q9UUB6|UBLH2_SCHPO Decoy of Reverse of Ubiquitin carboxyl-terminal hydrolase 2 OS=Schizosaccharomyces pombe GN=uch2 PE=1 SV=1(10);	138.0681
1719	21.8380	2538.2245	4	2538.2271	0.9957	0.6900	0.0500	0.0650	KNTEDIEMTA	1	>sp|P87048|RPN1_SCHPO 26S proteasome regulatory subunit rpn1 OS=Schizosaccharomyces pombe GN=rpn1 PE=1 SV=2(882);	GYSKPNERATK	4	>sp|Q09841|PSB7_SCHPO Probable proteasome subunit beta type-7 OS=Schizosaccharomyces pombe GN=SPAC23D3.07 PE=2 SV=1(226);	138.0681
1720	21.8458	2643.2471	4	2643.2308	-6.1764	0.6300	0.2400	0.0150	FMTRSEYDR	1	>sp|Q9UT97|PSA5_SCHPO Probable proteasome subunit alpha type-5 OS=Schizosaccharomyces pombe GN=SPAC323.02c PE=1 SV=1(2);	GQSIDDMIPAQK	12	>sp|P06732|KCRM_HUMAN Creatine kinase M-type OS=Homo sapiens GN=CKM PE=1 SV=2(381);	138.0681
1721	21.8537	0	0	0	0	0	0	0	-	-	-	-	-	-	0
1722	21.8617	2229.1720	4	2229.1826	4.7653	0.9950	0.1550	0.3050	KILGVAAEDK	1	>decoy_reverse_sp|Q09682|PSA4_SCHPO Decoy of Reverse of Probable proteasome subunit alpha type-4 OS=Schizosaccharomyces pombe GN=SPAC13C5.01c PE=2 SV=1(200);	KDWNACKK	7	>sp|P50524|RPN12_SCHPO 26S proteasome regulatory subunit rpn12 OS=Schizosaccharomyces pombe GN=rpn12 PE=1 SV=1(22);	138.0681
1724	21.8795	2430.1409	4	2430.1509	4.1254	0.5200	0.0500	0.0350	IDDQR	1	>sp|O42897|RPN3_SCHPO Probable 26S proteasome regulatory subunit rpn3 OS=Schizosaccharomyces pombe GN=rpn3 PE=2 SV=2(2);	DISSKSPSGNDALNDK	5	>sp|P87048|RPN1_SCHPO 26S proteasome regulatory subunit rpn1 OS=Schizosaccharomyces pombe GN=rpn1 PE=1 SV=2(9);	138.0681
1725	21.8875	2200.1511	4	2200.1561	2.2559	0.5650	0.1550	0.1450	SFEQKVMK	5	>decoy_reverse_sp|O14126|PRS6A_SCHPO Decoy of Reverse of 26S protease regulatory subunit 6A OS=Schizosaccharomyces pombe GN=tbp1 PE=2 SV=1(385);	KHLDAEVQK	1	>sp|P41878|RPN11_SCHPO 26S proteasome regulatory subunit rpn11 OS=Schizosaccharomyces pombe GN=rpn11 PE=1 SV=2(281);	138.0681
1726	21.8953	2001.0955	3	2001.0928	-1.3691	0.7350	0.0350	0.0400	NKGTMK	2	>decoy_reverse_sp|P41836|PRS8_SCHPO Decoy of Reverse of 26S protease regulatory subunit 8 homolog OS=Schizosaccharomyces pombe GN=let1 PE=2 SV=1(326);	SVQPTAKTVQK	7	>sp|O74762|RPN2_SCHPO 26S proteasome regulatory subunit rpn2 OS=Schizosaccharomyces pombe GN=rpn2 PE=1 SV=1(806);	138.0681
1727	21.9032	1199.6420	3	1199.6397	-1.9096	1.3850	1.1400	0.0000	GITVLKPDDDK	-1	>sp|Q09720|PSB2_SCHPO Probable proteasome subunit beta type-2 OS=Schizosaccharomyces pombe GN=SPAC31A2.04c PE=2 SV=1	-	-1	-	0
1728	21.9103	1369.7940	3	1369.7928	-0.8547	0.8850	0.1400	0.0000	ASAGPLIASQTVKK	-1	>sp|P30655|PSB5_SCHPO Proteasome subunit beta type-5 OS=Schizosaccharomyces pombe GN=pts1 PE=2 SV=3	-	-1	-	0
1730	21.9273	2530.2015	4	2530.1968	-1.8453	3.3800	2.4700	0.0000	AM[15.99]EQQDIKPTVQNGEVSANAEQK	-1	>sp|O74440|RPN8_SCHPO 26S proteasome regulatory subunit rpn8 OS=Schizosaccharomyces pombe GN=rpn8 PE=2 SV=1	-	-1	-	0
1731	21.9348	2360.1642	4	2360.1508	-5.6918	0.6550	0.0550	-0.0050	NKRGGDEWK	2	>decoy_reverse_sp|Q10335|RPN7_SCHPO Decoy of Reverse of Probable 26S proteasome regulatory subunit rpn7 OS=Schizosaccharomyces pombe GN=rpn7 PE=2 SV=1(222);	KATDDDRWK	1	>sp|Q9USQ9|PSB4_SCHPO Probable proteasome subunit beta type-4 OS=Schizosaccharomyces pombe GN=SPBC577.10 PE=2 SV=1(189);	138.0681
1732	21.9427	2465.1946	3	2465.1822	-5.0433	0.6500	0.2900	-0.0300	SGYDR	1	>sp|Q10329|PSA7_SCHPO Probable proteasome subunit alpha type-7 OS=Schizosaccharomyces pombe GN=SPBC106.16 PE=2 SV=1(2);	ETEKLAEERGWDIR	4	>sp|P50524|RPN12_SCHPO 26S proteasome regulatory subunit rpn12 OS=Schizosaccharomyces pombe GN=rpn12 PE=1 SV=1(205);	138.0681
1734	21.9598	2465.1906	4	2465.2050	5.8674	0.3350	0.0950	0.1000	KPIGATWK	1	>decoy_reverse_sp|O94517|PSA6_SCHPO Decoy of Reverse of Probable proteasome subunit alpha type-6 OS=Schizosaccharomyces pombe GN=SPBC646.16 PE=2 SV=1(66);	VSAMMSCACQKR	11	>decoy_reverse_sp|Q9UQY2|PSB1_SCHPO Decoy of Reverse of Probable proteasome subunit beta type-1 OS=Schizosaccharomyces pombe GN=pam1 PE=2 SV=1(140);	138.0681
1735	21.9677	2643.2533	3	2643.2559	0.9970	0.4200	0.0450	0.0550	VMKSEFQR	3	>sp|O14126|PRS6A_SCHPO 26S protease regulatory subunit 6A OS=Schizosaccharomyces pombe GN=tbp1 PE=2 SV=1(54);	MEQKPEVDYSEK	4	>sp|Q9UTM3|RPN5_SCHPO 26S proteasome regulatory subunit rpn5 OS=Schizosaccharomyces pombe GN=rpn5a PE=1 SV=1(4);	138.0681
1736	21.9757	0	0	0	0	0	0	0	-	-	-	-	-	-	0
1737	21.9835	0	0	0	0	0	0	0	-	-	-	-	-	-	0
1738	21.9912	2360.1646	5	2360.1807	6.7926	0.8350	0.2250	0.0500	TPDKGYGHR	4	>decoy_reverse_sp|P06732|KCRM_HUMAN Decoy of Reverse of Creatine kinase M-type OS=Homo sapiens GN=CKM PE=1 SV=2(281);	GGNMKEVFRR	5	>sp|P06732|KCRM_HUMAN Creatine kinase M-type OS=Homo sapiens GN=CKM PE=1 SV=2(247);	138.0681
1740	22.0083	2133.0029	3	2133.0146	5.5093	0.2900	0.1450	0.1350	NEEEPTKK	7	>decoy_reverse_sp|O74762|RPN2_SCHPO Decoy of Reverse of 26S proteasome regulatory subunit rpn2 OS=Schizosaccharomyces pombe GN=rpn2 PE=1 SV=1(90);	TIDNAETMK	1	>decoy_reverse_sp|P87048|RPN1_SCHPO Decoy of Reverse of 26S proteasome regulatory subunit rpn1 OS=Schizosaccharomyces pombe GN=rpn1 PE=1 SV=2(2);	138.0681
1741	22.0162	2465.1886	5	2465.1822	-2.6004	1.0450	0.0950	0.0700	SGYDR	1	>sp|Q10329|PSA7_SCHPO Probable proteasome subunit alpha type-7 OS=Schizosaccharomyces pombe GN=SPBC106.16 PE=2 SV=1(2);	ETEKLAEERGWDIR	4	>sp|P50524|RPN12_SCHPO 26S proteasome regulatory subunit rpn12 OS=Schizosaccharomyces pombe GN=rpn12 PE=1 SV=1(205);	138.0681
1743	22.0335	2562.1858	3	2562.1867	0.3300	0.4350	0.0300	0.1050	MGINER	1	>sp|Q09841|PSB7_SCHPO Probable proteasome subunit beta type-7 OS=Schizosaccharomyces pombe GN=SPAC23D3.07 PE=2 SV=1(2);	DSESTEEKEAQAVQR	8	>decoy_reverse_sp|O94444|RPN10_SCHPO Decoy of Reverse of 26S proteasome regulatory subunit rpn10 OS=Schizosaccharomyces pombe GN=rpn10 PE=1 SV=1(13);	138.0681
1744	22.0415	2544.1758	3	2544.1913	6.1269	0.5900	0.4450	0.0800	SNNIKENEQK	5	>decoy_reverse_sp|O14126|PRS6A_SCHPO Decoy of Reverse of 26S protease regulatory subunit 6A OS=Schizosaccharomyces pombe GN=tbp1 PE=2 SV=1(362);	FMTRSEYDR	1	>sp|Q9UT97|PSA5_SCHPO Probable proteasome subunit alpha type-5 OS=Schizosaccharomyces pombe GN=SPAC323.02c PE=1 SV=1(2);	138.0681
1745	22.0493	2500.2119	3	2500.2114	-0.1960	0.5300	0.1450	0.2450	GSDAAPQASKK	10	>decoy_reverse_sp|P36612|PRS4_SCHPO Decoy of Reverse of 26S protease regulatory subunit 4 homolog OS=Schizosaccharomyces pombe GN=mts2 PE=2 SV=1(404);	AMEVDEKPTER	7	>sp|O14126|PRS6A_SCHPO 26S protease regulatory subunit 6A OS=Schizosaccharomyces pombe GN=tbp1 PE=2 SV=1(179);	138.0681
1746	22.0572	2601.1995	3	2601.2236	9.2414	0.4900	0.0800	0.1750	KQCVIANSCK	1	>decoy_reverse_sp|O94517|PSA6_SCHPO Decoy of Reverse of Probable proteasome subunit alpha type-6 OS=Schizosaccharomyces pombe GN=SPBC646.16 PE=2 SV=1(193);	YSNDKSIVNSM	5	>decoy_reverse_sp|P30655|PSB5_SCHPO Decoy of Reverse of Proteasome subunit beta type-5 OS=Schizosaccharomyces pombe GN=pts1 PE=2 SV=3(266);	138.0681
1748	22.0747	2465.1946	3	2465.2033	3.5267	0.2450	0.0300	0.0200	DAGKDEFSR	4	>decoy_reverse_sp|O14126|PRS6A_SCHPO Decoy of Reverse of 26S protease regulatory subunit 6A OS=Schizosaccharomyces pombe GN=tbp1 PE=2 SV=1(140);	VSPTGQITSTSAR	1	>decoy_reverse_sp|Q10329|PSA7_SCHPO Decoy of Reverse of Probable proteasome subunit alpha type-7 OS=Schizosaccharomyces pombe GN=SPBC106.16 PE=2 SV=1(1);	138.0681
1749	22.0825	2955.4055	3	2955.4348	9.9068	0.2500	0.0750	0.0150	PTDDDDK	1	>sp|P00761|TRYP_PIG Trypsin OS=Sus scrofa PE=1 SV=1(2);	EHFKELVSKASPIAGSEGK	4	>decoy_reverse_sp|Q9UT97|PSA5_SCHPO Decoy of Reverse of Probable proteasome subunit alpha type-5 OS=Schizosaccharomyces pombe GN=SPAC323.02c PE=1 SV=1(64);	138.0681
1750	22.0903	2261.0993	3	2261.1174	8.0071	0.6500	0.1750	0.2800	QDRGK	1	>decoy_reverse_sp|Q9Y7T8|PSB3_SCHPO Decoy of Reverse of Probable proteasome subunit beta type-3 OS=Schizosaccharomyces pombe GN=SPCC63.12c PE=2 SV=1(1);	LNDPEDKYEALSK	7	>decoy_reverse_sp|O74762|RPN2_SCHPO Decoy of Reverse of 26S proteasome regulatory subunit rpn2 OS=Schizosaccharomyces pombe GN=rpn2 PE=1 SV=1(839);	138.0681
1751	22.0982	1187.5730	2	1187.5709	-1.7314	0.0350	0.0350	0.0000	DYYTK[156.08]QSK	-1	>decoy_reverse_sp|Q09841|PSB7_SCHPO Decoy of Reverse of Probable proteasome subunit beta type-7 OS=Schizosaccharomyces pombe GN=SPAC23D3.07 PE=2 SV=1	-	-1	-	0
1753	22.1160	2780.2661	3	2780.2659	-0.0898	0.1750	0.1750	0.0050	MTEVLK	1	>sp|P41836|PRS8_SCHPO 26S protease regulatory subunit 8 homolog OS=Schizosaccharomyces pombe GN=let1 PE=2 SV=1(1);	DGLEDDMPALADEEFEK	1	>decoy_reverse_sp|O42897|RPN3_SCHPO Decoy of Reverse of Probable 26S proteasome regulatory subunit rpn3 OS=Schizosaccharomyces pombe GN=rpn3 PE=2 SV=2(2);	138.0681
1754	22.1240	2728.4603	5	2728.4646	1.5809	1.0300	0.0050	0.3600	KALSSLK	1	>sp|Q9P7S2|RPN6_SCHPO Probable 26S proteasome regulatory subunit rpn6 OS=Schizosaccharomyces pombe GN=rpn6 PE=2 SV=1(244);	SAELYKNPKADPLDER	9	>sp|O74762|RPN2_SCHPO 26S proteasome regulatory subunit rpn2 OS=Schizosaccharomyces pombe GN=rpn2 PE=1 SV=1(130);	138.0681
1756	22.1420	0	0	0	0	0	0	0	-	-	-	-	-	-	0
1757	22.1498	2666.3577	5	2666.3550	-0.9975	1.3350	0.1200	0.3750	SGYDR	1	>sp|Q10329|PSA7_SCHPO Probable proteasome subunit alpha type-7 OS=Schizosaccharomyces pombe GN=SPBC106.16 PE=2 SV=1(2);	IAGEHLSNGEKPLLTPEK	11	>decoy_reverse_sp|Q9UUB6|UBLH2_SCHPO Decoy of Reverse of Ubiquitin carboxyl-terminal hydrolase 2 OS=Schizosaccharomyces pombe GN=uch2 PE=1 SV=1(181);	138.0681
1758	22.1577	2552.1784	3	2552.1917	5.2320	0.1200	0.0250	0.0250	FPTDDDDK	1	>sp|P00761|TRYP_PIG Trypsin OS=Sus scrofa PE=1 SV=1(1);	NTWNSTLETAKAK	11	>sp|Q9UUB6|UBLH2_SCHPO Ubiquitin carboxyl-terminal hydrolase 2 OS=Schizosaccharomyces pombe GN=uch2 PE=1 SV=1(291);	138.0681
1760	22.1762	2360.1664	3	2360.1436	-9.6715	0.7150	0.0200	0.2350	DRGK	1	>decoy_reverse_sp|Q9Y7T8|PSB3_SCHPO Decoy of Reverse of Probable proteasome subunit beta type-3 OS=Schizosaccharomyces pombe GN=SPCC63.12c PE=2 SV=1(2);	WAFAEKQYGYGTQTV	6	>sp|Q9USQ9|PSB4_SCHPO Probable proteasome subunit beta type-4 OS=Schizosaccharomyces pombe GN=SPBC577.10 PE=2 SV=1(253);	138.0681
1761	22.1842	0	0	0	0	0	0	0	-	-	-	-	-	-	0
1762	22.1920	2413.0787	4	2413.0988	8.3106	0.1450	0.0100	0.0200	TMTEKAR	5	>sp|Q10335|RPN7_SCHPO Probable 26S proteasome regulatory subunit rpn7 OS=Schizosaccharomyces pombe GN=rpn7 PE=2 SV=1(16);	SSEETEDKKMQE	8	>sp|O94444|RPN10_SCHPO 26S proteasome regulatory subunit rpn10 OS=Schizosaccharomyces pombe GN=rpn10 PE=1 SV=1(239);	138.0681
1763	22.2000	0	0	0	0	0	0	0	-	-	-	-	-	-	0
1765	22.2177	2350.0893	3	2350.0845	-2.0364	1.7900	0.3000	0.3150	KMQE	1	>sp|O94444|RPN10_SCHPO 26S proteasome regulatory subunit rpn10 OS=Schizosaccharomyces pombe GN=rpn10 PE=1 SV=1(240);	QEVAAQKSSEETEDK	7	>sp|O94444|RPN10_SCHPO 26S proteasome regulatory subunit rpn10 OS=Schizosaccharomyces pombe GN=rpn10 PE=1 SV=1(231);	138.0681
1766	22.2255	2027.9641	4	2027.9759	5.8206	0.2900	0.1100	0.0500	IDDQR	1	>sp|O42897|RPN3_SCHPO Probable 26S proteasome regulatory subunit rpn3 OS=Schizosaccharomyces pombe GN=rpn3 PE=2 SV=2(2);	KSGNLPDADNSK	1	>decoy_reverse_sp|P87048|RPN1_SCHPO Decoy of Reverse of 26S proteasome regulatory subunit rpn1 OS=Schizosaccharomyces pombe GN=rpn1 PE=1 SV=2(872);	138.0681
1767	22.2335	0	0	0	0	0	0	0	-	-	-	-	-	-	0
1769	22.2512	2933.3372	5	2933.3249	-4.2072	0.3950	0.0300	0.1350	KYDK	1	>sp|O74445|PRS10_SCHPO Probable 26S protease subunit rpt4 OS=Schizosaccharomyces pombe GN=rpt4 PE=2 SV=2(38);	MGQAQSGNFSNFGDGANGDNKK	21	>sp|P36612|PRS4_SCHPO 26S protease regulatory subunit 4 homolog OS=Schizosaccharomyces pombe GN=mts2 PE=2 SV=1(21);	138.0681
1770	22.2590	2183.1509	3	2183.1545	1.6665	0.8550	0.0750	0.0300	IINR	1	>decoy_reverse_sp|Q09720|PSB2_SCHPO Decoy of Reverse of Probable proteasome subunit beta type-2 OS=Schizosaccharomyces pombe GN=SPAC31A2.04c PE=2 SV=1(2);	GTKKSGNLPDADNSK	4	>decoy_reverse_sp|P87048|RPN1_SCHPO Decoy of Reverse of 26S proteasome regulatory subunit rpn1 OS=Schizosaccharomyces pombe GN=rpn1 PE=1 SV=2(872);	138.0681
1771	22.2670	2933.3357	6	2933.3574	7.4007	0.6950	0.0750	0.0300	MIDDQR	1	>sp|O42897|RPN3_SCHPO Probable 26S proteasome regulatory subunit rpn3 OS=Schizosaccharomyces pombe GN=rpn3 PE=2 SV=2(1);	MSSIGTGYDLGLFFSPDGR	1	>sp|O59770|PSA3_SCHPO Probable proteasome subunit alpha type-3 OS=Schizosaccharomyces pombe GN=SPCC1795.04c PE=1 SV=1(1);	138.0681
1772	22.2748	2151.1686	4	2151.1696	0.4651	0.5750	0.0650	0.0600	SLKR	3	>sp|O74894|PRS6B_SCHPO 26S protease regulatory subunit 6B homolog OS=Schizosaccharomyces pombe GN=rpt3 PE=2 SV=1(38);	RMPIDFKGFICK	7	>sp|Q09720|PSB2_SCHPO Probable proteasome subunit beta type-2 OS=Schizosaccharomyces pombe GN=SPAC31A2.04c PE=2 SV=1(177);	138.0681
1773	22.2828	2302.0860	3	2302.0971	4.8257	0.5550	0.0150	0.1600	MDRQEQR	1	>decoy_reverse_sp|Q9UT97|PSA5_SCHPO Decoy of Reverse of Probable proteasome subunit alpha type-5 OS=Schizosaccharomyces pombe GN=SPAC323.02c PE=1 SV=1(1);	ENQEKISNNK	5	>sp|O14126|PRS6A_SCHPO 26S protease regulatory subunit 6A OS=Schizosaccharomyces pombe GN=tbp1 PE=2 SV=1(77);	138.0681
1775	22.3015	1824.9482	3	1824.9629	8.0753	0.3200	0.1200	0.1400	KQYSAK	1	>decoy_reverse_sp|Q9UUB6|UBLH2_SCHPO Decoy of Reverse of Ubiquitin carboxyl-terminal hydrolase 2 OS=Schizosaccharomyces pombe GN=uch2 PE=1 SV=1(3);	IWKVMCK	3	>decoy_reverse_sp|Q09682|PSA4_SCHPO Decoy of Reverse of Probable proteasome subunit alpha type-4 OS=Schizosaccharomyces pombe GN=SPAC13C5.01c PE=2 SV=1(22);	138.0681
1776	22.3092	0	0	0	0	0	0	0	-	-	-	-	-	-	0
1777	22.3170	2482.1991	3	2482.2195	8.1974	0.5600	0.0300	0.1800	MKSDINAHK	2	>decoy_reverse_sp|P41878|RPN11_SCHPO Decoy of Reverse of 26S proteasome regulatory subunit rpn11 OS=Schizosaccharomyces pombe GN=rpn11 PE=1 SV=2(63);	GQSIDDMIPAQK	12	>sp|P06732|KCRM_HUMAN Creatine kinase M-type OS=Homo sapiens GN=CKM PE=1 SV=2(381);	138.0681
1778	22.3250	1760.0216	4	1760.0195	-1.2029	0.5400	0.0300	0.0950	VGIKPPK	4	>sp|O74445|PRS10_SCHPO Probable 26S protease subunit rpt4 OS=Schizosaccharomyces pombe GN=rpt4 PE=2 SV=2(164);	QPEDKLR	5	>decoy_reverse_sp|P36612|PRS4_SCHPO Decoy of Reverse of 26S protease regulatory subunit 4 homolog OS=Schizosaccharomyces pombe GN=mts2 PE=2 SV=1(356);	138.0681
1780	22.3433	2643.2492	4	2643.2705	8.0470	0.4450	0.1100	0.1350	KQMSYMLAR	1	>sp|P87048|RPN1_SCHPO 26S proteasome regulatory subunit rpn1 OS=Schizosaccharomyces pombe GN=rpn1 PE=1 SV=2(294);	KIDKEDMGSNDK	1	>decoy_reverse_sp|O74762|RPN2_SCHPO Decoy of Reverse of 26S proteasome regulatory subunit rpn2 OS=Schizosaccharomyces pombe GN=rpn2 PE=1 SV=1(119);	138.0681
1781	22.3512	0	0	0	0	0	0	0	-	-	-	-	-	-	0
1782	22.3592	2171.0746	3	2171.0608	-6.3639	0.6850	0.0150	0.2700	VGVFK	1	>decoy_reverse_sp|Q9US13|RPN9_SCHPO Decoy of Reverse of Probable 26S proteasome regulatory subunit rpn9 OS=Schizosaccharomyces pombe GN=rpn9 PE=2 SV=1(1);	KSYDYSATMYTR	1	>decoy_reverse_sp|Q9UTM3|RPN5_SCHPO Decoy of Reverse of 26S proteasome regulatory subunit rpn5 OS=Schizosaccharomyces pombe GN=rpn5a PE=1 SV=1(249);	138.0681
1783	22.3670	2027.9643	3	2027.9839	9.6999	0.6100	0.2050	0.1600	VNLYKFR	5	>sp|Q9Y7T8|PSB3_SCHPO Probable proteasome subunit beta type-3 OS=Schizosaccharomyces pombe GN=SPCC63.12c PE=2 SV=1(75);	FPTDDDDK	1	>sp|P00761|TRYP_PIG Trypsin OS=Sus scrofa PE=1 SV=1(1);	138.0681
1784	22.3750	1274.6632	3	1274.6652	1.5585	0.3900	0.0950	0.0900	MTDK	1	>sp|O94579|PSA2_SCHPO Probable proteasome subunit alpha type-2 OS=Schizosaccharomyces pombe GN=SPCC1442.06 PE=2 SV=1(1);	QVKNR	3	>decoy_reverse_sp|O42931|PRS7_SCHPO Decoy of Reverse of 26S protease regulatory subunit 7 homolog OS=Schizosaccharomyces pombe GN=rpt1 PE=1 SV=2(289);	138.0681
1786	22.3928	2538.2234	4	2538.2001	-9.1997	0.5750	0.1300	0.2750	KDWNACKK	1	>sp|P50524|RPN12_SCHPO 26S proteasome regulatory subunit rpn12 OS=Schizosaccharomyces pombe GN=rpn12 PE=1 SV=1(16);	KGFDFEYYQR	1	>sp|Q09841|PSB7_SCHPO Probable proteasome subunit beta type-7 OS=Schizosaccharomyces pombe GN=SPAC23D3.07 PE=2 SV=1(8);	138.0681
1787	22.3997	0	0	0	0	0	0	0	-	-	-	-	-	-	0
1788	22.4075	3035.3706	3	3035.3893	6.1686	0.1700	0.0650	-0.0450	DTTKNKMVCK	4	>sp|Q09682|PSA4_SCHPO Probable proteasome subunit alpha type-4 OS=Schizosaccharomyces pombe GN=SPAC13C5.01c PE=2 SV=1(221);	SIMEYNGGSCVAMAGK	1	>sp|Q9Y7T8|PSB3_SCHPO Probable proteasome subunit beta type-3 OS=Schizosaccharomyces pombe GN=SPCC63.12c PE=2 SV=1(2);	138.0681
1789	22.4155	1496.7747	3	1496.7874	8.4885	0.2250	0.2250	0.0000	K[156.08]IEFPPPSAEAR	-1	>sp|P41836|PRS8_SCHPO 26S protease regulatory subunit 8 homolog OS=Schizosaccharomyces pombe GN=let1 PE=2 SV=1	-	-1	-	0
1790	22.4228	0	0	0	0	0	0	0	-	-	-	-	-	-	0
1792	22.4410	0	0	0	0	0	0	0	-	-	-	-	-	-	0
1793	22.4488	2538.2258	3	2538.2383	4.9284	0.4200	0.0700	0.1800	SRSYDSR	1	>sp|Q09682|PSA4_SCHPO Probable proteasome subunit alpha type-4 OS=Schizosaccharomyces pombe GN=SPAC13C5.01c PE=2 SV=1(2);	TEPKAVDEEMKVR	4	>decoy_reverse_sp|O14126|PRS6A_SCHPO Decoy of Reverse of 26S protease regulatory subunit 6A OS=Schizosaccharomyces pombe GN=tbp1 PE=2 SV=1(260);	138.0681
1794	22.4568	0	0	0	0	0	0	0	-	-	-	-	-	-	0
1795	22.4648	2051.1235	4	2051.1302	3.2678	0.4750	0.0700	0.1750	VGVFK	1	>decoy_reverse_sp|Q9US13|RPN9_SCHPO Decoy of Reverse of Probable 26S proteasome regulatory subunit rpn9 OS=Schizosaccharomyces pombe GN=rpn9 PE=2 SV=1(1);	YEIDKTLAGVTR	5	>decoy_reverse_sp|Q09841|PSB7_SCHPO Decoy of Reverse of Probable proteasome subunit beta type-7 OS=Schizosaccharomyces pombe GN=SPAC23D3.07 PE=2 SV=1(20);	138.0681
1796	22.4727	0	0	0	0	0	0	0	-	-	-	-	-	-	0
1798	22.4905	2643.2515	3	2643.2308	-7.8281	0.7250	0.4800	0.2300	HKTPDK	2	>decoy_reverse_sp|P06732|KCRM_HUMAN Decoy of Reverse of Creatine kinase M-type OS=Homo sapiens GN=CKM PE=1 SV=2(277);	SSSDMAYTSMFKGNQK	1	>decoy_reverse_sp|O42931|PRS7_SCHPO Decoy of Reverse of 26S protease regulatory subunit 7 homolog OS=Schizosaccharomyces pombe GN=rpt1 PE=1 SV=2(2);	138.0681
1799	22.4983	2051.1242	3	2051.1050	-9.3282	0.2650	0.0100	0.0800	QVKNR	3	>decoy_reverse_sp|O42931|PRS7_SCHPO Decoy of Reverse of 26S protease regulatory subunit 7 homolog OS=Schizosaccharomyces pombe GN=rpt1 PE=1 SV=2(289);	EPPVYTPPKDK	9	>decoy_reverse_sp|P36612|PRS4_SCHPO Decoy of Reverse of 26S protease regulatory subunit 4 homolog OS=Schizosaccharomyces pombe GN=mts2 PE=2 SV=1(421);	138.0681
1800	22.5063	1852.0277	3	1852.0240	-2.0010	0.6100	0.1350	0.0700	KGEIR	1	>sp|O43063|PSB6_SCHPO Probable proteasome subunit beta type-6 OS=Schizosaccharomyces pombe GN=SPBC4C3.10c PE=2 SV=1(18);	IHAKSMAIDK	4	>sp|O42931|PRS7_SCHPO 26S protease regulatory subunit 7 homolog OS=Schizosaccharomyces pombe GN=rpt1 PE=1 SV=2(364);	138.0681
1801	22.5140	2576.1693	4	2576.1814	4.6651	1.0100	0.1400	0.4900	LKYYEQK	2	>sp|Q9UTM3|RPN5_SCHPO 26S proteasome regulatory subunit rpn5 OS=Schizosaccharomyces pombe GN=rpn5a PE=1 SV=1(213);	NSSSDMAYTSMFK	1	>decoy_reverse_sp|O42931|PRS7_SCHPO Decoy of Reverse of 26S protease regulatory subunit 7 homolog OS=Schizosaccharomyces pombe GN=rpt1 PE=1 SV=2(1);	138.0681
1802	22.5218	0	0	0	0	0	0	0	-	-	-	-	-	-	0
1804	22.5392	2104.0381	4	2104.0444	3.0156	0.4000	0.0200	0.1250	MSSK	1	>sp|Q9P7S2|RPN6_SCHPO Probable 26S proteasome regulatory subunit rpn6 OS=Schizosaccharomyces pombe GN=rpn6 PE=2 SV=1(1);>sp|P87048|RPN1_SCHPO 26S proteasome regulatory subunit rpn1 OS=Schizosaccharomyces pombe GN=rpn1 PE=1 SV=2(1);	SIKGYTLPPHCSR	3	>sp|P06732|KCRM_HUMAN Creatine kinase M-type OS=Homo sapiens GN=CKM PE=1 SV=2(138);	138.0681
1805	22.5462	2034.0974	4	2034.0859	-5.6558	0.6800	0.0750	0.3300	KLGVKPPK	1	>sp|O14126|PRS6A_SCHPO 26S protease regulatory subunit 6A OS=Schizosaccharomyces pombe GN=tbp1 PE=2 SV=1(213);	DEEWPPKM	7	>decoy_reverse_sp|O42931|PRS7_SCHPO Decoy of Reverse of 26S protease regulatory subunit 7 homolog OS=Schizosaccharomyces pombe GN=rpt1 PE=1 SV=2(437);	138.0681
1806	22.5542	2614.2326	3	2614.2319	-0.2779	0.0200	0.0200	0.0050	PTDDDDK	1	>sp|P00761|TRYP_PIG Trypsin OS=Sus scrofa PE=1 SV=1(2);	DGIQDIMPSQAKELK	1	>decoy_reverse_sp|P06732|KCRM_HUMAN Decoy of Reverse of Creatine kinase M-type OS=Homo sapiens GN=CKM PE=1 SV=2(2);	138.0681
1807	22.5620	1963.0599	3	1963.0638	2.0201	0.4700	0.0400	0.2200	YASQKRP	5	>sp|Q9UUB6|UBLH2_SCHPO Ubiquitin carboxyl-terminal hydrolase 2 OS=Schizosaccharomyces pombe GN=uch2 PE=1 SV=1(298);	PRKQYSAK	3	>decoy_reverse_sp|Q9UUB6|UBLH2_SCHPO Decoy of Reverse of Ubiquitin carboxyl-terminal hydrolase 2 OS=Schizosaccharomyces pombe GN=uch2 PE=1 SV=1(3);	138.0681
1808	22.5698	1980.0865	4	1980.0931	3.3055	0.7750	0.2150	0.0650	GAFKV	4	>sp|Q10335|RPN7_SCHPO Probable 26S proteasome regulatory subunit rpn7 OS=Schizosaccharomyces pombe GN=rpn7 PE=2 SV=1(408);	KGYQTIELDKK	1	>decoy_reverse_sp|O74445|PRS10_SCHPO Decoy of Reverse of Probable 26S protease subunit rpt4 OS=Schizosaccharomyces pombe GN=rpt4 PE=2 SV=2(2);	138.0681
1810	22.5872	1722.9845	3	1722.9991	8.4927	0.7100	0.3950	0.0900	QDPKK	4	>sp|P41878|RPN11_SCHPO 26S proteasome regulatory subunit rpn11 OS=Schizosaccharomyces pombe GN=rpn11 PE=1 SV=2(280);	VKVIAATNR	2	>sp|O14126|PRS6A_SCHPO 26S protease regulatory subunit 6A OS=Schizosaccharomyces pombe GN=tbp1 PE=2 SV=1(326);	138.0681
1810	22.5872	1722.9845	3	1722.9991	8.4927	0.7100	0.3950	0.0900	DQPKK	4	>decoy_reverse_sp|P41878|RPN11_SCHPO Decoy of Reverse of 26S proteasome regulatory subunit rpn11 OS=Schizosaccharomyces pombe GN=rpn11 PE=1 SV=2(32);	VKVIAATNR	2	>sp|O14126|PRS6A_SCHPO 26S protease regulatory subunit 6A OS=Schizosaccharomyces pombe GN=tbp1 PE=2 SV=1(326);	138.0681
1811	22.5948	2104.0376	3	2104.0444	3.2625	0.6800	0.0050	0.0150	WKR	2	>sp|Q9UUB6|UBLH2_SCHPO Ubiquitin carboxyl-terminal hydrolase 2 OS=Schizosaccharomyces pombe GN=uch2 PE=1 SV=1(252);	EEMMNSIQQAVAK	13	>sp|Q9UTM3|RPN5_SCHPO 26S proteasome regulatory subunit rpn5 OS=Schizosaccharomyces pombe GN=rpn5a PE=1 SV=1(443);	138.0681
1812	22.6027	2237.1858	4	2237.1803	-2.4294	0.7850	0.0750	0.2900	KYINR	1	>decoy_reverse_sp|P41878|RPN11_SCHPO Decoy of Reverse of 26S proteasome regulatory subunit rpn11 OS=Schizosaccharomyces pombe GN=rpn11 PE=1 SV=2(102);	AHLDVQEKDQPK	8	>decoy_reverse_sp|P41878|RPN11_SCHPO Decoy of Reverse of 26S proteasome regulatory subunit rpn11 OS=Schizosaccharomyces pombe GN=rpn11 PE=1 SV=2(28);	138.0681
1813	22.6107	2516.3216	4	2516.3233	0.6850	1.1450	0.0300	0.5450	SERDTALEK	1	>sp|O74445|PRS10_SCHPO Probable 26S protease subunit rpt4 OS=Schizosaccharomyces pombe GN=rpt4 PE=2 SV=2(2);	DQPKKVGQYIR	4	>decoy_reverse_sp|P41878|RPN11_SCHPO Decoy of Reverse of 26S proteasome regulatory subunit rpn11 OS=Schizosaccharomyces pombe GN=rpn11 PE=1 SV=2(32);	138.0681
1814	22.6185	2019.1162	4	2019.1264	5.0749	0.8900	0.1350	0.0550	NKLLK	2	>decoy_reverse_sp|O59770|PSA3_SCHPO Decoy of Reverse of Probable proteasome subunit alpha type-3 OS=Schizosaccharomyces pombe GN=SPCC1795.04c PE=1 SV=1(195);	HGGYKPTDKHK	9	>sp|P06732|KCRM_HUMAN Creatine kinase M-type OS=Homo sapiens GN=CKM PE=1 SV=2(105);	138.0681
1816	22.6362	2509.2093	3	2509.1893	-7.9870	0.6700	0.0900	0.0800	MNSIVSK	1	>sp|P30655|PSB5_SCHPO Proteasome subunit beta type-5 OS=Schizosaccharomyces pombe GN=pts1 PE=2 SV=3(1);	DEPEETDVNKYQK	10	>decoy_reverse_sp|O42931|PRS7_SCHPO Decoy of Reverse of 26S protease regulatory subunit 7 homolog OS=Schizosaccharomyces pombe GN=rpt1 PE=1 SV=2(427);	138.0681
1817	22.6440	2060.9889	3	2060.9861	-1.3556	2.9050	2.9050	0.0000	ARQEVAAQK[156.08]SSEETEDK	-1	>sp|O94444|RPN10_SCHPO 26S proteasome regulatory subunit rpn10 OS=Schizosaccharomyces pombe GN=rpn10 PE=1 SV=1	-	-1	-	0
1818	22.6520	0	0	0	0	0	0	0	-	-	-	-	-	-	0
1819	22.6598	1737.9850	3	1737.9988	7.9199	0.4150	0.0100	0.1900	QKSLEK	2	>sp|O42897|RPN3_SCHPO Probable 26S proteasome regulatory subunit rpn3 OS=Schizosaccharomyces pombe GN=rpn3 PE=2 SV=2(314);	EIKPNIR	3	>sp|P41836|PRS8_SCHPO 26S protease regulatory subunit 8 homolog OS=Schizosaccharomyces pombe GN=let1 PE=2 SV=1(105);	138.0681
1821	22.6775	2039.0489	4	2039.0469	-1.0041	1.4800	0.4800	0.7250	AQEEVKR	6	>sp|O74894|PRS6B_SCHPO 26S protease regulatory subunit 6B homolog OS=Schizosaccharomyces pombe GN=rpt3 PE=2 SV=1(49);	NHASIDKMK	7	>sp|P41878|RPN11_SCHPO 26S proteasome regulatory subunit rpn11 OS=Schizosaccharomyces pombe GN=rpn11 PE=1 SV=2(246);	138.0681
1822	22.6840	2039.0503	3	2039.0469	-1.6599	1.4100	0.2750	0.4850	KEVQEAR	1	>decoy_reverse_sp|O74894|PRS6B_SCHPO Decoy of Reverse of 26S protease regulatory subunit 6B homolog OS=Schizosaccharomyces pombe GN=rpt3 PE=2 SV=1(341);	NHASIDKMK	7	>sp|P41878|RPN11_SCHPO 26S proteasome regulatory subunit rpn11 OS=Schizosaccharomyces pombe GN=rpn11 PE=1 SV=2(246);	138.0681
1823	22.6920	2606.2771	4	2606.2863	3.5197	0.3350	0.0400	0.0150	YVTGPKNK	6	>decoy_reverse_sp|P00761|TRYP_PIG Decoy of Reverse of Trypsin OS=Sus scrofa PE=1 SV=1(22);	SNPVFAENDEKGEK	11	>sp|Q9UTM3|RPN5_SCHPO 26S proteasome regulatory subunit rpn5 OS=Schizosaccharomyces pombe GN=rpn5a PE=1 SV=1(328);	138.0681
1823	22.6920	2606.2771	4	2606.2611	-6.1309	0.3350	0.0400	0.0700	SNNIKENEQK	5	>decoy_reverse_sp|O14126|PRS6A_SCHPO Decoy of Reverse of 26S protease regulatory subunit 6A OS=Schizosaccharomyces pombe GN=tbp1 PE=2 SV=1(362);	FLHDKNSDYK	5	>sp|O74762|RPN2_SCHPO 26S proteasome regulatory subunit rpn2 OS=Schizosaccharomyces pombe GN=rpn2 PE=1 SV=1(102);	138.0681
1824	22.6998	2557.2127	3	2557.1886	-9.4248	0.7700	0.1150	0.1450	MSSKDISSK	1	>sp|P87048|RPN1_SCHPO 26S proteasome regulatory subunit rpn1 OS=Schizosaccharomyces pombe GN=rpn1 PE=1 SV=2(1);	EKASKGSNDDEMK	2	>sp|O74762|RPN2_SCHPO 26S proteasome regulatory subunit rpn2 OS=Schizosaccharomyces pombe GN=rpn2 PE=1 SV=1(833);	138.0681
1826	22.7172	1839.9533	3	1839.9591	3.1343	0.2900	0.1800	0.0600	KVPDK	1	>sp|O94517|PSA6_SCHPO Probable proteasome subunit alpha type-6 OS=Schizosaccharomyces pombe GN=SPBC646.16 PE=2 SV=1(53);	GGDWERKNR	7	>sp|Q10335|RPN7_SCHPO Probable 26S proteasome regulatory subunit rpn7 OS=Schizosaccharomyces pombe GN=rpn7 PE=2 SV=1(188);	138.0681
1827	22.7248	2205.9838	4	2205.9926	3.9988	0.1850	0.1850	0.0250	FPTDDDDK	1	>sp|P00761|TRYP_PIG Trypsin OS=Sus scrofa PE=1 SV=1(1);	GGDWERKNR	7	>sp|Q10335|RPN7_SCHPO Probable 26S proteasome regulatory subunit rpn7 OS=Schizosaccharomyces pombe GN=rpn7 PE=2 SV=1(188);	138.0681
1828	22.7328	2091.9606	4	2091.9492	-5.4551	0.0500	0.0500	-0.0150	DKPK	2	>sp|P36612|PRS4_SCHPO 26S protease regulatory subunit 4 homolog OS=Schizosaccharomyces pombe GN=mts2 PE=2 SV=1(28);	NSSSDMAYTSMFK	1	>decoy_reverse_sp|O42931|PRS7_SCHPO Decoy of Reverse of 26S protease regulatory subunit 7 homolog OS=Schizosaccharomyces pombe GN=rpt1 PE=1 SV=2(1);	138.0681
1829	22.7407	2275.2389	4	2275.2470	3.5242	1.1700	0.0000	0.3200	NHASIDKMK	7	>sp|P41878|RPN11_SCHPO 26S proteasome regulatory subunit rpn11 OS=Schizosaccharomyces pombe GN=rpn11 PE=1 SV=2(246);	SLLTGKHAIR	6	>sp|Q9P7S2|RPN6_SCHPO Probable 26S proteasome regulatory subunit rpn6 OS=Schizosaccharomyces pombe GN=rpn6 PE=2 SV=1(272);	138.0681
1830	22.7485	2022.0226	4	2022.0244	0.8870	0.4600	0.0150	0.0900	KWR	1	>decoy_reverse_sp|Q9UUB6|UBLH2_SCHPO Decoy of Reverse of Ubiquitin carboxyl-terminal hydrolase 2 OS=Schizosaccharomyces pombe GN=uch2 PE=1 SV=1(49);	CGSPYIIEDSKK	11	>decoy_reverse_sp|O74762|RPN2_SCHPO Decoy of Reverse of 26S proteasome regulatory subunit rpn2 OS=Schizosaccharomyces pombe GN=rpn2 PE=1 SV=1(670);	138.0681
1832	22.7650	2091.9618	3	2091.9492	-6.0214	0.1500	0.1500	0.0200	DKPK	2	>sp|P36612|PRS4_SCHPO 26S protease regulatory subunit 4 homolog OS=Schizosaccharomyces pombe GN=mts2 PE=2 SV=1(28);	NSSSDMAYTSMFK	1	>decoy_reverse_sp|O42931|PRS7_SCHPO Decoy of Reverse of 26S protease regulatory subunit 7 homolog OS=Schizosaccharomyces pombe GN=rpt1 PE=1 SV=2(1);	138.0681
1833	22.7730	1968.0115	4	1967.9985	-6.5934	0.5300	0.0350	0.2550	YASQKRP	5	>sp|Q9UUB6|UBLH2_SCHPO Ubiquitin carboxyl-terminal hydrolase 2 OS=Schizosaccharomyces pombe GN=uch2 PE=1 SV=1(298);	MSSKDISSK	1	>sp|P87048|RPN1_SCHPO 26S proteasome regulatory subunit rpn1 OS=Schizosaccharomyces pombe GN=rpn1 PE=1 SV=2(1);	138.0681
1834	22.7808	0	0	0	0	0	0	0	-	-	-	-	-	-	0
1835	22.7887	0	0	0	0	0	0	0	-	-	-	-	-	-	0
1836	22.7967	2130.1975	3	2130.2088	5.2694	0.7250	0.0750	0.3050	YKVNLYK	2	>sp|Q9Y7T8|PSB3_SCHPO Probable proteasome subunit beta type-3 OS=Schizosaccharomyces pombe GN=SPCC63.12c PE=2 SV=1(70);	KVAQTTYKK	8	>sp|O94579|PSA2_SCHPO Probable proteasome subunit alpha type-2 OS=Schizosaccharomyces pombe GN=SPCC1442.06 PE=2 SV=1(98);	138.0681
1838	22.8137	2075.1760	4	2075.1850	4.3651	0.6200	0.0650	0.1050	TVQYATKR	7	>decoy_reverse_sp|O94579|PSA2_SCHPO Decoy of Reverse of Probable proteasome subunit alpha type-2 OS=Schizosaccharomyces pombe GN=SPCC1442.06 PE=2 SV=1(155);	RSKVLDVR	3	>decoy_reverse_sp|O94579|PSA2_SCHPO Decoy of Reverse of Probable proteasome subunit alpha type-2 OS=Schizosaccharomyces pombe GN=SPCC1442.06 PE=2 SV=1(158);	138.0681
1839	22.8193	1950.9858	3	1951.0010	7.7772	0.3250	0.0150	0.0050	NSIVSK	1	>sp|P30655|PSB5_SCHPO Proteasome subunit beta type-5 OS=Schizosaccharomyces pombe GN=pts1 PE=2 SV=3(2);	QSRQETQYK	1	>decoy_reverse_sp|Q09682|PSA4_SCHPO Decoy of Reverse of Probable proteasome subunit alpha type-4 OS=Schizosaccharomyces pombe GN=SPAC13C5.01c PE=2 SV=1(1);	138.0681
1840	22.8272	1968.0119	3	1967.9985	-6.7926	0.4300	0.0550	0.2000	YASQKRP	5	>sp|Q9UUB6|UBLH2_SCHPO Ubiquitin carboxyl-terminal hydrolase 2 OS=Schizosaccharomyces pombe GN=uch2 PE=1 SV=1(298);	MSSKDISSK	1	>sp|P87048|RPN1_SCHPO 26S proteasome regulatory subunit rpn1 OS=Schizosaccharomyces pombe GN=rpn1 PE=1 SV=2(1);	138.0681
1841	22.8350	2075.1779	3	2075.1877	4.7227	0.9200	0.2500	0.1000	KVADLKK	1	>sp|O74445|PRS10_SCHPO Probable 26S protease subunit rpt4 OS=Schizosaccharomyces pombe GN=rpt4 PE=2 SV=2(372);	TLIDKFSGEK	5	>sp|Q9P7S2|RPN6_SCHPO Probable 26S proteasome regulatory subunit rpn6 OS=Schizosaccharomyces pombe GN=rpn6 PE=2 SV=1(93);	138.0681
1842	22.8427	2275.2426	3	2275.2396	-1.3505	1.0900	0.6100	0.0400	KHLDAEVQK	1	>sp|P41878|RPN11_SCHPO 26S proteasome regulatory subunit rpn11 OS=Schizosaccharomyces pombe GN=rpn11 PE=1 SV=2(281);	ENKIQRQR	3	>sp|O94444|RPN10_SCHPO 26S proteasome regulatory subunit rpn10 OS=Schizosaccharomyces pombe GN=rpn10 PE=1 SV=1(104);	138.0681
1844	22.8592	1871.9285	4	1871.9311	1.3973	0.3600	0.0550	0.0550	QSKATR	3	>decoy_reverse_sp|Q09841|PSB7_SCHPO Decoy of Reverse of Probable proteasome subunit beta type-7 OS=Schizosaccharomyces pombe GN=SPAC23D3.07 PE=2 SV=1(35);	MPFGNTHNK	1	>sp|P06732|KCRM_HUMAN Creatine kinase M-type OS=Homo sapiens GN=CKM PE=1 SV=2(1);	138.0681
1845	22.8648	1876.0817	3	1876.0893	4.0946	0.4550	0.0900	0.0700	EIINR	1	>decoy_reverse_sp|Q09720|PSB2_SCHPO Decoy of Reverse of Probable proteasome subunit beta type-2 OS=Schizosaccharomyces pombe GN=SPAC31A2.04c PE=2 SV=1(1);	SLLTGKHAIR	6	>sp|Q9P7S2|RPN6_SCHPO Probable 26S proteasome regulatory subunit rpn6 OS=Schizosaccharomyces pombe GN=rpn6 PE=2 SV=1(272);	138.0681
1846	22.8710	2081.9797	3	2081.9938	6.7901	0.4200	0.1200	0.1550	EMKK	3	>decoy_reverse_sp|O94444|RPN10_SCHPO Decoy of Reverse of 26S proteasome regulatory subunit rpn10 OS=Schizosaccharomyces pombe GN=rpn10 PE=1 SV=1(4);	TPNDTQKYSNDK	7	>decoy_reverse_sp|P30655|PSB5_SCHPO Decoy of Reverse of Proteasome subunit beta type-5 OS=Schizosaccharomyces pombe GN=pts1 PE=2 SV=3(261);	138.0681
1847	22.8790	2058.1527	4	2058.1724	9.5795	0.9600	0.1050	0.3650	AEAKDVAK	4	>decoy_reverse_sp|O59770|PSA3_SCHPO Decoy of Reverse of Probable proteasome subunit alpha type-3 OS=Schizosaccharomyces pombe GN=SPCC1795.04c PE=1 SV=1(64);	IDVLFSKIR	7	>sp|Q10335|RPN7_SCHPO Probable 26S proteasome regulatory subunit rpn7 OS=Schizosaccharomyces pombe GN=rpn7 PE=2 SV=1(155);	138.0681
1848	22.8857	1987.1130	3	1987.1135	0.2454	1.0950	0.1450	0.1600	GKLVRK	2	>decoy_reverse_sp|Q9Y7T8|PSB3_SCHPO Decoy of Reverse of Probable proteasome subunit beta type-3 OS=Schizosaccharomyces pombe GN=SPCC63.12c PE=2 SV=1(5);	TIDNAETMKK	1	>decoy_reverse_sp|P87048|RPN1_SCHPO Decoy of Reverse of 26S proteasome regulatory subunit rpn1 OS=Schizosaccharomyces pombe GN=rpn1 PE=1 SV=2(2);	138.0681
1850	22.9012	2128.0896	4	2128.0986	4.2083	0.5650	0.0350	0.2650	MSER	1	>sp|O74445|PRS10_SCHPO Probable 26S protease subunit rpt4 OS=Schizosaccharomyces pombe GN=rpt4 PE=2 SV=2(1);	TGRKEPPVYTPPK	4	>decoy_reverse_sp|P36612|PRS4_SCHPO Decoy of Reverse of 26S protease regulatory subunit 4 homolog OS=Schizosaccharomyces pombe GN=mts2 PE=2 SV=1(412);	138.0681
1851	22.9072	2075.1785	5	2075.1778	-0.3318	1.2950	0.0200	0.3950	KEKWIAK	3	>decoy_reverse_sp|Q9P7S2|RPN6_SCHPO Decoy of Reverse of Probable 26S proteasome regulatory subunit rpn6 OS=Schizosaccharomyces pombe GN=rpn6 PE=2 SV=1(305);	YDKKDLVR	3	>decoy_reverse_sp|O74445|PRS10_SCHPO Decoy of Reverse of Probable 26S protease subunit rpt4 OS=Schizosaccharomyces pombe GN=rpt4 PE=2 SV=2(351);	138.0681
1852	22.9138	1871.9297	5	1871.9311	0.7526	0.2700	0.0300	0.0800	QSKATR	3	>decoy_reverse_sp|Q09841|PSB7_SCHPO Decoy of Reverse of Probable proteasome subunit beta type-7 OS=Schizosaccharomyces pombe GN=SPAC23D3.07 PE=2 SV=1(35);	MPFGNTHNK	1	>sp|P06732|KCRM_HUMAN Creatine kinase M-type OS=Homo sapiens GN=CKM PE=1 SV=2(1);	138.0681
1853	22.9197	1976.9548	4	1976.9732	9.3112	0.4500	0.1400	0.0850	KMQE	1	>sp|O94444|RPN10_SCHPO 26S proteasome regulatory subunit rpn10 OS=Schizosaccharomyces pombe GN=rpn10 PE=1 SV=1(240);	EDGMKILMVNR	5	>decoy_reverse_sp|O43063|PSB6_SCHPO Decoy of Reverse of Probable proteasome subunit beta type-6 OS=Schizosaccharomyces pombe GN=SPBC4C3.10c PE=2 SV=1(22);	138.0681
1854	22.9257	2004.1403	3	2004.1228	-8.7473	0.8850	0.3100	0.0050	AQARAKR	6	>sp|O74762|RPN2_SCHPO 26S proteasome regulatory subunit rpn2 OS=Schizosaccharomyces pombe GN=rpn2 PE=1 SV=1(827);	KHLDAEVQK	1	>sp|P41878|RPN11_SCHPO 26S proteasome regulatory subunit rpn11 OS=Schizosaccharomyces pombe GN=rpn11 PE=1 SV=2(281);	138.0681
1856	22.9413	0	0	0	0	0	0	0	-	-	-	-	-	-	0
1857	22.9487	1808.9063	4	1808.9164	5.5645	0.4500	0.1050	0.0550	QEMKK	1	>decoy_reverse_sp|O94444|RPN10_SCHPO Decoy of Reverse of 26S proteasome regulatory subunit rpn10 OS=Schizosaccharomyces pombe GN=rpn10 PE=1 SV=1(1);	VEFKMGNGK	4	>decoy_reverse_sp|P06732|KCRM_HUMAN Decoy of Reverse of Creatine kinase M-type OS=Homo sapiens GN=CKM PE=1 SV=2(135);	138.0681
1858	22.9552	2263.1638	4	2263.1807	7.4668	0.8150	0.0050	0.0400	KAQSGPDASAK	1	>sp|P36612|PRS4_SCHPO 26S protease regulatory subunit 4 homolog OS=Schizosaccharomyces pombe GN=mts2 PE=2 SV=1(45);	KHLDAEVQK	1	>sp|P41878|RPN11_SCHPO 26S proteasome regulatory subunit rpn11 OS=Schizosaccharomyces pombe GN=rpn11 PE=1 SV=2(281);	138.0681
1859	22.9615	1808.9068	3	1808.9169	5.5640	0.1750	0.0750	0.0700	LAEKWR	4	>decoy_reverse_sp|O74894|PRS6B_SCHPO Decoy of Reverse of 26S protease regulatory subunit 6B homolog OS=Schizosaccharomyces pombe GN=rpt3 PE=2 SV=1(376);	SRSYDSR	1	>sp|Q09682|PSA4_SCHPO Probable proteasome subunit alpha type-4 OS=Schizosaccharomyces pombe GN=SPAC13C5.01c PE=2 SV=1(2);	138.0681
1860	22.9695	1517.7846	3	1517.7945	6.4926	0.3600	0.3600	0.1400	ASLLK	1	>decoy_reverse_sp|Q9P7S2|RPN6_SCHPO Decoy of Reverse of Probable 26S proteasome regulatory subunit rpn6 OS=Schizosaccharomyces pombe GN=rpn6 PE=2 SV=1(2);	MMGINER	1	>sp|Q09841|PSB7_SCHPO Probable proteasome subunit beta type-7 OS=Schizosaccharomyces pombe GN=SPAC23D3.07 PE=2 SV=1(1);	138.0681
1860	22.9695	1517.7846	3	1517.7871	1.6211	0.3600	0.3600	0.0800	ATKQSK	3	>sp|Q09841|PSB7_SCHPO Probable proteasome subunit beta type-7 OS=Schizosaccharomyces pombe GN=SPAC23D3.07 PE=2 SV=1(233);	MGINER	1	>sp|Q09841|PSB7_SCHPO Probable proteasome subunit beta type-7 OS=Schizosaccharomyces pombe GN=SPAC23D3.07 PE=2 SV=1(2);	138.0681
1862	22.9850	2128.0924	3	2128.0986	2.8803	0.6100	0.2000	0.2700	NCKK	3	>sp|Q09841|PSB7_SCHPO Probable proteasome subunit beta type-7 OS=Schizosaccharomyces pombe GN=SPAC23D3.07 PE=2 SV=1(67);	LPEANFEPLEKR	11	>decoy_reverse_sp|O14126|PRS6A_SCHPO Decoy of Reverse of 26S protease regulatory subunit 6A OS=Schizosaccharomyces pombe GN=tbp1 PE=2 SV=1(89);	138.0681
1863	22.9930	1747.0378	3	1747.0355	-1.2845	0.5200	0.0050	0.0500	KLQR	1	>decoy_reverse_sp|P06732|KCRM_HUMAN Decoy of Reverse of Creatine kinase M-type OS=Homo sapiens GN=CKM PE=1 SV=2(63);	KVAQTTYKK	1	>sp|O94579|PSA2_SCHPO Probable proteasome subunit alpha type-2 OS=Schizosaccharomyces pombe GN=SPCC1442.06 PE=2 SV=1(91);	138.0681
1864	23.0007	0	0	0	0	0	0	0	-	-	-	-	-	-	0
1865	23.0073	0	0	0	0	0	0	0	-	-	-	-	-	-	0
1866	23.0153	1758.8439	3	1758.8471	1.8200	0.2300	0.0350	-0.0900	MSQAR	1	>sp|O94517|PSA6_SCHPO Probable proteasome subunit alpha type-6 OS=Schizosaccharomyces pombe GN=SPBC646.16 PE=2 SV=1(1);	TPDKGYGHR	4	>decoy_reverse_sp|P06732|KCRM_HUMAN Decoy of Reverse of Creatine kinase M-type OS=Homo sapiens GN=CKM PE=1 SV=2(281);	138.0681
1868	23.0303	1871.9307	3	1871.9311	0.2454	0.3900	0.1100	0.0950	QSKATR	3	>decoy_reverse_sp|Q09841|PSB7_SCHPO Decoy of Reverse of Probable proteasome subunit beta type-7 OS=Schizosaccharomyces pombe GN=SPAC23D3.07 PE=2 SV=1(35);	MPFGNTHNK	1	>sp|P06732|KCRM_HUMAN Creatine kinase M-type OS=Homo sapiens GN=CKM PE=1 SV=2(1);	138.0681
1869	23.0357	2063.1008	4	2063.1010	0.0934	0.9350	0.3700	0.4200	AQEEVKR	6	>sp|O74894|PRS6B_SCHPO 26S protease regulatory subunit 6B homolog OS=Schizosaccharomyces pombe GN=rpt3 PE=2 SV=1(49);	KHLDAEVQK	1	>sp|P41878|RPN11_SCHPO 26S proteasome regulatory subunit rpn11 OS=Schizosaccharomyces pombe GN=rpn11 PE=1 SV=2(281);	138.0681
1870	23.0407	2063.1029	3	2063.1010	-0.9140	2.4550	0.3050	0.4800	AQEEVKR	6	>sp|O74894|PRS6B_SCHPO 26S protease regulatory subunit 6B homolog OS=Schizosaccharomyces pombe GN=rpt3 PE=2 SV=1(49);	KHLDAEVQK	1	>sp|P41878|RPN11_SCHPO 26S proteasome regulatory subunit rpn11 OS=Schizosaccharomyces pombe GN=rpn11 PE=1 SV=2(281);	138.0681
1871	23.0472	2538.2235	4	2538.2425	7.5062	0.4850	0.1200	0.2350	SGVKLENVK	4	>decoy_reverse_sp|Q9P7S2|RPN6_SCHPO Decoy of Reverse of Probable 26S proteasome regulatory subunit rpn6 OS=Schizosaccharomyces pombe GN=rpn6 PE=2 SV=1(390);	KMSAQSCACMVR	1	>sp|Q9UQY2|PSB1_SCHPO Probable proteasome subunit beta type-1 OS=Schizosaccharomyces pombe GN=pam1 PE=2 SV=1(86);	138.0681
1872	23.0550	0	0	0	0	0	0	0	-	-	-	-	-	-	0
1874	23.0700	1864.0065	3	1863.9909	-8.3345	0.7200	0.2800	0.0350	SLKR	3	>sp|O74894|PRS6B_SCHPO 26S protease regulatory subunit 6B homolog OS=Schizosaccharomyces pombe GN=rpt3 PE=2 SV=1(38);	VMCKNKTDTK	4	>decoy_reverse_sp|Q09682|PSA4_SCHPO Decoy of Reverse of Probable proteasome subunit alpha type-4 OS=Schizosaccharomyces pombe GN=SPAC13C5.01c PE=2 SV=1(26);	138.0681
1875	23.0760	2116.0142	4	2116.0193	2.3909	0.3850	0.0200	0.0100	QVKNR	3	>decoy_reverse_sp|O42931|PRS7_SCHPO Decoy of Reverse of 26S protease regulatory subunit 7 homolog OS=Schizosaccharomyces pombe GN=rpt1 PE=1 SV=2(289);	MFMTRSEYDR	1	>sp|Q9UT97|PSA5_SCHPO Probable proteasome subunit alpha type-5 OS=Schizosaccharomyces pombe GN=SPAC323.02c PE=1 SV=1(1);	138.0681
1876	23.0823	2538.2238	3	2538.2284	1.8300	0.5100	0.0050	0.0450	ANWCDKR	6	>decoy_reverse_sp|P50524|RPN12_SCHPO Decoy of Reverse of 26S proteasome regulatory subunit rpn12 OS=Schizosaccharomyces pombe GN=rpn12 PE=1 SV=1(255);	KSSEQANLYERK	1	>decoy_reverse_sp|O14250|PSA1_SCHPO Decoy of Reverse of Probable proteasome subunit alpha type-1 OS=Schizosaccharomyces pombe GN=SPAC6G10.04c PE=2 SV=1(212);	138.0681
1877	23.0902	2263.1681	3	2263.1807	5.5765	1.1050	0.0750	0.1700	KAQSGPDASAK	1	>sp|P36612|PRS4_SCHPO 26S protease regulatory subunit 4 homolog OS=Schizosaccharomyces pombe GN=mts2 PE=2 SV=1(45);	KHLDAEVQK	1	>sp|P41878|RPN11_SCHPO 26S proteasome regulatory subunit rpn11 OS=Schizosaccharomyces pombe GN=rpn11 PE=1 SV=2(281);	138.0681
1878	23.0980	2063.1027	5	2063.1010	-0.8169	2.0450	0.4500	0.7100	AQEEVKR	6	>sp|O74894|PRS6B_SCHPO 26S protease regulatory subunit 6B homolog OS=Schizosaccharomyces pombe GN=rpt3 PE=2 SV=1(49);	KHLDAEVQK	1	>sp|P41878|RPN11_SCHPO 26S proteasome regulatory subunit rpn11 OS=Schizosaccharomyces pombe GN=rpn11 PE=1 SV=2(281);	138.0681
1880	23.1140	2046.0766	4	2046.0956	9.2843	0.6350	0.0950	0.2050	LDVAKR	5	>decoy_reverse_sp|O74445|PRS10_SCHPO Decoy of Reverse of Probable 26S protease subunit rpt4 OS=Schizosaccharomyces pombe GN=rpt4 PE=2 SV=2(17);	TNSTDEKGTKK	7	>decoy_reverse_sp|P87048|RPN1_SCHPO Decoy of Reverse of 26S proteasome regulatory subunit rpn1 OS=Schizosaccharomyces pombe GN=rpn1 PE=1 SV=2(868);	138.0681
1881	23.1210	2643.2512	3	2643.2308	-7.7429	0.4500	0.0050	0.1150	FMTRSEYDR	1	>sp|Q9UT97|PSA5_SCHPO Probable proteasome subunit alpha type-5 OS=Schizosaccharomyces pombe GN=SPAC323.02c PE=1 SV=1(2);	DGIQDIMPSQAK	1	>decoy_reverse_sp|P06732|KCRM_HUMAN Decoy of Reverse of Creatine kinase M-type OS=Homo sapiens GN=CKM PE=1 SV=2(2);	138.0681
1882	23.1290	1992.0652	4	1992.0713	3.0855	0.9950	0.0050	0.3300	KSGFEK	1	>decoy_reverse_sp|Q9P7S2|RPN6_SCHPO Decoy of Reverse of Probable 26S proteasome regulatory subunit rpn6 OS=Schizosaccharomyces pombe GN=rpn6 PE=2 SV=1(324);	DIKVIMATNR	3	>sp|P36612|PRS4_SCHPO 26S protease regulatory subunit 4 homolog OS=Schizosaccharomyces pombe GN=mts2 PE=2 SV=1(333);	138.0681
1883	23.1360	1734.9636	3	1734.9475	-9.2821	0.6100	0.0300	0.2900	SAKGTKR	6	>sp|O74440|RPN8_SCHPO 26S proteasome regulatory subunit rpn8 OS=Schizosaccharomyces pombe GN=rpn8 PE=2 SV=1(39);	SSKDISSK	3	>sp|P87048|RPN1_SCHPO 26S proteasome regulatory subunit rpn1 OS=Schizosaccharomyces pombe GN=rpn1 PE=1 SV=2(4);	138.0681
1884	23.1435	0	0	0	0	0	0	0	-	-	-	-	-	-	0
1886	23.1598	1992.0647	3	1992.0713	3.3341	0.7050	0.0800	0.0550	KMQE	1	>sp|O94444|RPN10_SCHPO 26S proteasome regulatory subunit rpn10 OS=Schizosaccharomyces pombe GN=rpn10 PE=1 SV=1(240);	YLDSQRVAIKK	10	>decoy_reverse_sp|O42897|RPN3_SCHPO Decoy of Reverse of Probable 26S proteasome regulatory subunit rpn3 OS=Schizosaccharomyces pombe GN=rpn3 PE=2 SV=2(346);	138.0681
1887	23.1677	2116.0167	3	2116.0193	1.2100	0.6650	0.3350	0.0000	ESARATIDECMRVLFYR	-1	>sp|Q9USQ9|PSB4_SCHPO Probable proteasome subunit beta type-4 OS=Schizosaccharomyces pombe GN=SPBC577.10 PE=2 SV=1	-	-1	-	0
1888	23.1755	2520.2096	4	2520.2239	5.6592	0.6350	0.0050	0.0550	DLVKK	4	>sp|O74445|PRS10_SCHPO Probable 26S protease subunit rpt4 OS=Schizosaccharomyces pombe GN=rpt4 PE=2 SV=2(37);	SSSDMAYTSMFKGNQK	1	>decoy_reverse_sp|O42931|PRS7_SCHPO Decoy of Reverse of 26S protease regulatory subunit 7 homolog OS=Schizosaccharomyces pombe GN=rpt1 PE=1 SV=2(2);	138.0681
1889	23.1822	1808.9064	5	1808.9195	7.2868	0.9850	0.0350	0.0600	KYDK	1	>sp|O74445|PRS10_SCHPO Probable 26S protease subunit rpt4 OS=Schizosaccharomyces pombe GN=rpt4 PE=2 SV=2(38);	GLGYPEDAIGK	1	>decoy_reverse_sp|P36612|PRS4_SCHPO Decoy of Reverse of 26S protease regulatory subunit 4 homolog OS=Schizosaccharomyces pombe GN=mts2 PE=2 SV=1(2);	138.0681
1890	23.1900	2520.2150	3	2520.2140	-0.3856	0.4700	0.0600	0.0950	LWKR	3	>decoy_reverse_sp|Q9US13|RPN9_SCHPO Decoy of Reverse of Probable 26S proteasome regulatory subunit rpn9 OS=Schizosaccharomyces pombe GN=rpn9 PE=2 SV=1(344);	SSSDMAYTSMFKGNQK	1	>decoy_reverse_sp|O42931|PRS7_SCHPO Decoy of Reverse of 26S protease regulatory subunit 7 homolog OS=Schizosaccharomyces pombe GN=rpt1 PE=1 SV=2(2);	138.0681
1892	23.2065	1975.0389	3	1975.0382	-0.3541	0.7300	0.0600	0.1750	ESLQR	1	>sp|P41878|RPN11_SCHPO 26S proteasome regulatory subunit rpn11 OS=Schizosaccharomyces pombe GN=rpn11 PE=1 SV=2(2);	NKMVCKIWK	6	>sp|Q09682|PSA4_SCHPO Probable proteasome subunit alpha type-4 OS=Schizosaccharomyces pombe GN=SPAC13C5.01c PE=2 SV=1(227);	138.0681
1893	23.2130	2095.0892	4	2095.0949	2.7151	0.7450	0.0300	0.3050	GYSKPNER	4	>sp|Q09841|PSB7_SCHPO Probable proteasome subunit beta type-7 OS=Schizosaccharomyces pombe GN=SPAC23D3.07 PE=2 SV=1(226);	DLVKKYDK	4	>sp|O74445|PRS10_SCHPO Probable 26S protease subunit rpt4 OS=Schizosaccharomyces pombe GN=rpt4 PE=2 SV=2(37);	138.0681
1894	23.2207	1913.9306	4	1913.9192	-5.9689	0.6000	0.0550	0.1200	MSGYDR	1	>sp|Q10329|PSA7_SCHPO Probable proteasome subunit alpha type-7 OS=Schizosaccharomyces pombe GN=SPBC106.16 PE=2 SV=1(1);	SAELYKNPK	6	>sp|O74762|RPN2_SCHPO 26S proteasome regulatory subunit rpn2 OS=Schizosaccharomyces pombe GN=rpn2 PE=1 SV=1(127);	138.0681
1895	23.2285	2045.0944	5	2045.0792	-7.4269	0.9600	0.1500	0.2900	AQEEVKR	6	>sp|O74894|PRS6B_SCHPO 26S protease regulatory subunit 6B homolog OS=Schizosaccharomyces pombe GN=rpt3 PE=2 SV=1(49);	SAELYKNPK	6	>sp|O74762|RPN2_SCHPO 26S proteasome regulatory subunit rpn2 OS=Schizosaccharomyces pombe GN=rpn2 PE=1 SV=1(127);	138.0681
1896	23.2363	1689.8709	3	1689.8871	9.6178	0.4250	0.0200	0.2050	SAKAK	3	>decoy_reverse_sp|Q9P7S2|RPN6_SCHPO Decoy of Reverse of Probable 26S proteasome regulatory subunit rpn6 OS=Schizosaccharomyces pombe GN=rpn6 PE=2 SV=1(340);	KDWNACKK	7	>sp|P50524|RPN12_SCHPO 26S proteasome regulatory subunit rpn12 OS=Schizosaccharomyces pombe GN=rpn12 PE=1 SV=1(22);	138.0681
1898	23.2528	1132.5842	2	1132.5910	5.9703	0.7900	0.0750	0.3150	SQAR	1	>sp|O94517|PSA6_SCHPO Probable proteasome subunit alpha type-6 OS=Schizosaccharomyces pombe GN=SPBC646.16 PE=2 SV=1(2);	EMKK	1	>decoy_reverse_sp|O94444|RPN10_SCHPO Decoy of Reverse of 26S proteasome regulatory subunit rpn10 OS=Schizosaccharomyces pombe GN=rpn10 PE=1 SV=1(2);	138.0681
1899	23.2600	0	0	0	0	0	0	0	-	-	-	-	-	-	0
1900	23.2678	0	0	0	0	0	0	0	-	-	-	-	-	-	0
1901	23.2757	2095.0914	3	2095.0957	2.0750	0.6450	0.1250	0.1850	NKMVCK	2	>sp|Q09682|PSA4_SCHPO Probable proteasome subunit alpha type-4 OS=Schizosaccharomyces pombe GN=SPAC13C5.01c PE=2 SV=1(223);	YLHQSLKYK	7	>decoy_reverse_sp|O74445|PRS10_SCHPO Decoy of Reverse of Probable 26S protease subunit rpt4 OS=Schizosaccharomyces pombe GN=rpt4 PE=2 SV=2(377);	138.0681
1902	23.2835	1517.7840	4	1517.7871	2.0183	0.5300	0.2000	0.0250	QDRGK	1	>decoy_reverse_sp|Q9Y7T8|PSB3_SCHPO Decoy of Reverse of Probable proteasome subunit beta type-3 OS=Schizosaccharomyces pombe GN=SPCC63.12c PE=2 SV=1(1);	MNSIVSK	1	>sp|P30655|PSB5_SCHPO Proteasome subunit beta type-5 OS=Schizosaccharomyces pombe GN=pts1 PE=2 SV=3(1);	138.0681
1904	23.3000	2120.1210	4	2120.1377	7.8727	0.5800	0.0100	0.1350	DRQEQR	1	>decoy_reverse_sp|Q9UT97|PSA5_SCHPO Decoy of Reverse of Probable proteasome subunit alpha type-5 OS=Schizosaccharomyces pombe GN=SPAC323.02c PE=1 SV=1(2);	FFEKINVKK	8	>decoy_reverse_sp|Q9UTM3|RPN5_SCHPO Decoy of Reverse of 26S proteasome regulatory subunit rpn5 OS=Schizosaccharomyces pombe GN=rpn5a PE=1 SV=1(248);	138.0681
1905	23.3080	2220.2885	3	2220.2728	-7.0780	0.5550	0.0100	0.1300	VGIKPPK	4	>sp|O74445|PRS10_SCHPO Probable 26S protease subunit rpt4 OS=Schizosaccharomyces pombe GN=rpt4 PE=2 SV=2(164);	DEKSGVKLENVK	3	>decoy_reverse_sp|Q9P7S2|RPN6_SCHPO Decoy of Reverse of Probable 26S proteasome regulatory subunit rpn6 OS=Schizosaccharomyces pombe GN=rpn6 PE=2 SV=1(386);	138.0681
1905	23.3080	2220.2885	3	2220.2728	-7.0780	0.5550	0.0100	0.1300	LGVKPPK	4	>sp|O14126|PRS6A_SCHPO 26S protease regulatory subunit 6A OS=Schizosaccharomyces pombe GN=tbp1 PE=2 SV=1(217);	DEKSGVKLENVK	3	>decoy_reverse_sp|Q9P7S2|RPN6_SCHPO Decoy of Reverse of Probable 26S proteasome regulatory subunit rpn6 OS=Schizosaccharomyces pombe GN=rpn6 PE=2 SV=1(386);	138.0681
1906	23.3160	1628.8141	3	1628.8191	3.0663	0.7400	0.2750	0.0000	SSELPEVHLSM[15.99]TRK	-1	>decoy_reverse_sp|Q9UT97|PSA5_SCHPO Decoy of Reverse of Probable proteasome subunit alpha type-5 OS=Schizosaccharomyces pombe GN=SPAC323.02c PE=1 SV=1	-	-1	-	0
1907	23.3233	2594.2034	3	2594.1919	-4.4089	0.3500	0.1000	0.1150	LDGKDELWK	4	>decoy_reverse_sp|O14250|PSA1_SCHPO Decoy of Reverse of Probable proteasome subunit alpha type-1 OS=Schizosaccharomyces pombe GN=SPAC6G10.04c PE=2 SV=1(38);	SSSDMAYTSMFK	1	>decoy_reverse_sp|O42931|PRS7_SCHPO Decoy of Reverse of 26S protease regulatory subunit 7 homolog OS=Schizosaccharomyces pombe GN=rpt1 PE=1 SV=2(2);	138.0681
1908	23.3313	2220.2870	4	2220.2993	5.5503	1.0800	0.0450	0.0650	KLIR	1	>sp|O14250|PSA1_SCHPO Probable proteasome subunit alpha type-1 OS=Schizosaccharomyces pombe GN=SPAC6G10.04c PE=2 SV=1(62);	KDKPKYEPPVPTR	1	>sp|P36612|PRS4_SCHPO 26S protease regulatory subunit 4 homolog OS=Schizosaccharomyces pombe GN=mts2 PE=2 SV=1(26);	138.0681
1910	23.3488	2489.1755	4	2489.1954	8.0045	1.2700	0.9150	0.2800	SERDTALEK	1	>sp|O74445|PRS10_SCHPO Probable 26S protease subunit rpt4 OS=Schizosaccharomyces pombe GN=rpt4 PE=2 SV=2(2);	AMEVDEKPTER	7	>sp|O14126|PRS6A_SCHPO 26S protease regulatory subunit 6A OS=Schizosaccharomyces pombe GN=tbp1 PE=2 SV=1(179);	138.0681
1911	23.3557	2531.1861	3	2531.1783	-3.0807	0.9150	0.2400	0.2400	KAQSGPDASAK	1	>sp|P36612|PRS4_SCHPO 26S protease regulatory subunit 4 homolog OS=Schizosaccharomyces pombe GN=mts2 PE=2 SV=1(45);	MFMTRSEYDR	1	>sp|Q9UT97|PSA5_SCHPO Probable proteasome subunit alpha type-5 OS=Schizosaccharomyces pombe GN=SPAC323.02c PE=1 SV=1(1);	138.0681
1912	23.3635	1645.8420	3	1645.8279	-8.5603	0.7750	0.0350	0.0000	NCACVISQKKVPDK	-1	>sp|O94517|PSA6_SCHPO Probable proteasome subunit alpha type-6 OS=Schizosaccharomyces pombe GN=SPBC646.16 PE=2 SV=1	-	-1	-	0
1913	23.3710	1771.7567	3	1771.7558	-0.5055	2.1650	2.0350	0.0000	HFDHMM[15.99]HYGEPSIR	-1	>sp|P87048|RPN1_SCHPO 26S proteasome regulatory subunit rpn1 OS=Schizosaccharomyces pombe GN=rpn1 PE=1 SV=2	-	-1	-	0
1914	23.3787	2087.0460	4	2087.0269	-9.1682	0.9350	0.3250	0.2350	PTDDDDK	1	>sp|P00761|TRYP_PIG Trypsin OS=Sus scrofa PE=1 SV=1(2);	IITKEGVETR	4	>sp|Q9UQY2|PSB1_SCHPO Probable proteasome subunit beta type-1 OS=Schizosaccharomyces pombe GN=pam1 PE=2 SV=1(212);	138.0681
1916	23.3962	2602.2231	3	2602.2431	7.6817	0.1850	0.0150	0.0300	TNSTDEKGTKK	10	>decoy_reverse_sp|P87048|RPN1_SCHPO Decoy of Reverse of 26S proteasome regulatory subunit rpn1 OS=Schizosaccharomyces pombe GN=rpn1 PE=1 SV=2(871);	YSNDKSIVNSM	5	>decoy_reverse_sp|P30655|PSB5_SCHPO Decoy of Reverse of Proteasome subunit beta type-5 OS=Schizosaccharomyces pombe GN=pts1 PE=2 SV=3(266);	138.0681
1917	23.4040	1871.9281	4	1871.9450	9.0470	0.4600	0.1500	0.2100	ASLLK	1	>decoy_reverse_sp|Q9P7S2|RPN6_SCHPO Decoy of Reverse of Probable 26S proteasome regulatory subunit rpn6 OS=Schizosaccharomyces pombe GN=rpn6 PE=2 SV=1(2);	FMTRSEYDR	1	>sp|Q9UT97|PSA5_SCHPO Probable proteasome subunit alpha type-5 OS=Schizosaccharomyces pombe GN=SPAC323.02c PE=1 SV=1(2);	138.0681
1918	23.4118	2132.1957	4	2132.1961	0.1797	0.8750	0.0450	0.0750	GKLVR	2	>decoy_reverse_sp|Q9Y7T8|PSB3_SCHPO Decoy of Reverse of Probable proteasome subunit beta type-3 OS=Schizosaccharomyces pombe GN=SPCC63.12c PE=2 SV=1(5);	KDKMNFVILCR	3	>decoy_reverse_sp|Q9UUB6|UBLH2_SCHPO Decoy of Reverse of Ubiquitin carboxyl-terminal hydrolase 2 OS=Schizosaccharomyces pombe GN=uch2 PE=1 SV=1(81);	138.0681
1919	23.4197	2489.1747	5	2489.1954	8.3272	1.1900	0.1650	0.3300	SERDTALEK	1	>sp|O74445|PRS10_SCHPO Probable 26S protease subunit rpt4 OS=Schizosaccharomyces pombe GN=rpt4 PE=2 SV=2(2);	AMEVDEKPTER	7	>sp|O14126|PRS6A_SCHPO 26S protease regulatory subunit 6A OS=Schizosaccharomyces pombe GN=tbp1 PE=2 SV=1(179);	138.0681
1920	23.4277	2120.1248	3	2120.1112	-6.3997	0.7050	0.0800	0.2150	SSKDISSK	1	>sp|P87048|RPN1_SCHPO 26S proteasome regulatory subunit rpn1 OS=Schizosaccharomyces pombe GN=rpn1 PE=1 SV=2(2);	WSLERKGEK	6	>decoy_reverse_sp|Q9UTM3|RPN5_SCHPO Decoy of Reverse of 26S proteasome regulatory subunit rpn5 OS=Schizosaccharomyces pombe GN=rpn5a PE=1 SV=1(113);	138.0681
1922	23.4455	2208.2155	3	2208.2113	-1.8871	1.0300	0.3200	0.4050	LKPQDER	2	>sp|P36612|PRS4_SCHPO 26S protease regulatory subunit 4 homolog OS=Schizosaccharomyces pombe GN=mts2 PE=2 SV=1(93);	SVQPTAKTVQK	7	>sp|O74762|RPN2_SCHPO 26S proteasome regulatory subunit rpn2 OS=Schizosaccharomyces pombe GN=rpn2 PE=1 SV=1(806);	138.0681
1923	23.4535	1626.9100	4	1626.9165	3.9992	0.4150	0.0650	0.0850	AERKAR	4	>decoy_reverse_sp|O74762|RPN2_SCHPO Decoy of Reverse of 26S proteasome regulatory subunit rpn2 OS=Schizosaccharomyces pombe GN=rpn2 PE=1 SV=1(139);	LESKQR	4	>decoy_reverse_sp|O42897|RPN3_SCHPO Decoy of Reverse of Probable 26S proteasome regulatory subunit rpn3 OS=Schizosaccharomyces pombe GN=rpn3 PE=2 SV=2(184);	138.0681
1924	23.4610	1826.1279	4	1826.1392	6.2301	0.7700	0.0250	0.3800	VGVFK	1	>decoy_reverse_sp|Q9US13|RPN9_SCHPO Decoy of Reverse of Probable 26S proteasome regulatory subunit rpn9 OS=Schizosaccharomyces pombe GN=rpn9 PE=2 SV=1(1);	VVTSKLLKPR	8	>sp|O59770|PSA3_SCHPO Probable proteasome subunit alpha type-3 OS=Schizosaccharomyces pombe GN=SPCC1795.04c PE=1 SV=1(59);	138.0681
1925	23.4688	2571.2319	3	2571.2200	-4.6122	0.0700	0.0700	0.0000	TDLNHENLKGGDDLDPNYVLSSR	-1	>sp|P06732|KCRM_HUMAN Creatine kinase M-type OS=Homo sapiens GN=CKM PE=1 SV=2	-	-1	-	0
1925	23.4688	2571.2319	3	2571.2361	1.6589	0.0700	0.0700	0.0350	PFGNTHNK	1	>sp|P06732|KCRM_HUMAN Creatine kinase M-type OS=Homo sapiens GN=CKM PE=1 SV=2(2);	NGYPMPCDVLAKR	12	>sp|O94517|PSA6_SCHPO Probable proteasome subunit alpha type-6 OS=Schizosaccharomyces pombe GN=SPBC646.16 PE=2 SV=1(114);	138.0681
1926	23.4767	2018.1809	3	2018.1887	3.8606	0.6500	0.1300	0.2450	NKVLVK	2	>sp|P41836|PRS8_SCHPO 26S protease regulatory subunit 8 homolog OS=Schizosaccharomyces pombe GN=let1 PE=2 SV=1(80);	SRKVAQTTYK	3	>sp|O94579|PSA2_SCHPO Probable proteasome subunit alpha type-2 OS=Schizosaccharomyces pombe GN=SPCC1442.06 PE=2 SV=1(91);	138.0681
1928	23.4940	1808.9067	4	1808.9164	5.3566	0.4950	0.0850	-0.0100	QEMKK	1	>decoy_reverse_sp|O94444|RPN10_SCHPO Decoy of Reverse of 26S proteasome regulatory subunit rpn10 OS=Schizosaccharomyces pombe GN=rpn10 PE=1 SV=1(1);	VEFKMGNGK	4	>decoy_reverse_sp|P06732|KCRM_HUMAN Decoy of Reverse of Creatine kinase M-type OS=Homo sapiens GN=CKM PE=1 SV=2(135);	138.0681
1929	23.5018	2031.2489	4	2031.2680	9.4014	0.0900	0.0450	0.0350	KINVK	1	>sp|Q9UTM3|RPN5_SCHPO 26S proteasome regulatory subunit rpn5 OS=Schizosaccharomyces pombe GN=rpn5a PE=1 SV=1(196);	LRHTVIKTGLR	7	>sp|O42897|RPN3_SCHPO Probable 26S proteasome regulatory subunit rpn3 OS=Schizosaccharomyces pombe GN=rpn3 PE=2 SV=2(367);	138.0681
1930	23.5080	2319.2989	4	2319.2936	-2.2989	0.5850	0.0150	0.2550	SLALTKKDK	7	>decoy_reverse_sp|Q9UUB6|UBLH2_SCHPO Decoy of Reverse of Ubiquitin carboxyl-terminal hydrolase 2 OS=Schizosaccharomyces pombe GN=uch2 PE=1 SV=1(79);	LEGTIDYQKL	9	>sp|O74445|PRS10_SCHPO Probable 26S protease subunit rpt4 OS=Schizosaccharomyces pombe GN=rpt4 PE=2 SV=2(387);	138.0681
1931	23.5145	1808.9070	3	1808.9164	5.2018	0.1600	0.0150	0.0200	QEMKK	4	>decoy_reverse_sp|O94444|RPN10_SCHPO Decoy of Reverse of 26S proteasome regulatory subunit rpn10 OS=Schizosaccharomyces pombe GN=rpn10 PE=1 SV=1(4);	VEFKMGNGK	4	>decoy_reverse_sp|P06732|KCRM_HUMAN Decoy of Reverse of Creatine kinase M-type OS=Homo sapiens GN=CKM PE=1 SV=2(135);	138.0681
1932	23.5223	2208.2139	4	2208.2113	-1.1619	1.4200	0.3050	0.4850	LKPQDER	2	>sp|P36612|PRS4_SCHPO 26S protease regulatory subunit 4 homolog OS=Schizosaccharomyces pombe GN=mts2 PE=2 SV=1(93);	SVQPTAKTVQK	7	>sp|O74762|RPN2_SCHPO 26S proteasome regulatory subunit rpn2 OS=Schizosaccharomyces pombe GN=rpn2 PE=1 SV=1(806);	138.0681
1934	23.5385	2031.2500	3	2031.2680	8.8486	0.5650	0.1900	0.0000	KVIAR	1	>sp|O42897|RPN3_SCHPO Probable 26S proteasome regulatory subunit rpn3 OS=Schizosaccharomyces pombe GN=rpn3 PE=2 SV=2(152);	EIKPNIRVALR	3	>sp|P41836|PRS8_SCHPO 26S protease regulatory subunit 8 homolog OS=Schizosaccharomyces pombe GN=let1 PE=2 SV=1(105);	138.0681
1935	23.5452	1781.0450	3	1781.0484	1.9237	1.3200	0.3600	0.3800	MNSIVSK	1	>sp|P30655|PSB5_SCHPO Proteasome subunit beta type-5 OS=Schizosaccharomyces pombe GN=pts1 PE=2 SV=3(1);	KLGVKPPK	5	>sp|O14126|PRS6A_SCHPO 26S protease regulatory subunit 6A OS=Schizosaccharomyces pombe GN=tbp1 PE=2 SV=1(217);	138.0681
1936	23.5520	2132.9979	4	2132.9861	-5.5485	0.4650	0.1500	-0.0350	SRSYDSR	1	>sp|Q09682|PSA4_SCHPO Probable proteasome subunit alpha type-4 OS=Schizosaccharomyces pombe GN=SPAC13C5.01c PE=2 SV=1(2);	IEDTDKYDK	6	>decoy_reverse_sp|O74445|PRS10_SCHPO Decoy of Reverse of Probable 26S protease subunit rpt4 OS=Schizosaccharomyces pombe GN=rpt4 PE=2 SV=2(348);	138.0681
1937	23.5592	2031.2504	5	2031.2343	-7.9359	0.5050	0.0050	0.0950	KTELFK	1	>decoy_reverse_sp|O94579|PSA2_SCHPO Decoy of Reverse of Probable proteasome subunit alpha type-2 OS=Schizosaccharomyces pombe GN=SPCC1442.06 PE=2 SV=1(70);	NKLLKVTVSK	2	>decoy_reverse_sp|O59770|PSA3_SCHPO Decoy of Reverse of Probable proteasome subunit alpha type-3 OS=Schizosaccharomyces pombe GN=SPCC1795.04c PE=1 SV=1(195);	138.0681
1938	23.5650	1932.1809	3	1932.1995	9.6373	0.7200	0.0750	0.2350	RLVKGR	4	>sp|Q9Y7T8|PSB3_SCHPO Probable proteasome subunit beta type-3 OS=Schizosaccharomyces pombe GN=SPCC63.12c PE=2 SV=1(200);	AIHKLGSTLK	4	>decoy_reverse_sp|Q9P7S2|RPN6_SCHPO Decoy of Reverse of Probable 26S proteasome regulatory subunit rpn6 OS=Schizosaccharomyces pombe GN=rpn6 PE=2 SV=1(150);	138.0681
1940	23.5805	1819.0961	3	1819.0818	-7.8863	1.7550	0.0450	0.0550	VKLEK	2	>decoy_reverse_sp|Q9UTM3|RPN5_SCHPO Decoy of Reverse of 26S proteasome regulatory subunit rpn5 OS=Schizosaccharomyces pombe GN=rpn5a PE=1 SV=1(21);	KVAQTTYKK	1	>sp|O94579|PSA2_SCHPO Probable proteasome subunit alpha type-2 OS=Schizosaccharomyces pombe GN=SPCC1442.06 PE=2 SV=1(91);	138.0681
1941	23.5857	1720.0277	3	1720.0134	-8.3097	1.6700	0.0400	0.0900	KLEK	1	>sp|P06732|KCRM_HUMAN Creatine kinase M-type OS=Homo sapiens GN=CKM PE=1 SV=2(366);	KVAQTTYKK	1	>sp|O94579|PSA2_SCHPO Probable proteasome subunit alpha type-2 OS=Schizosaccharomyces pombe GN=SPCC1442.06 PE=2 SV=1(91);	138.0681
1942	23.5922	2084.1627	4	2084.1669	2.0437	0.6850	0.0400	0.3050	VNLYKFR	5	>sp|Q9Y7T8|PSB3_SCHPO Probable proteasome subunit beta type-3 OS=Schizosaccharomyces pombe GN=SPCC63.12c PE=2 SV=1(75);	DLVKKYDK	4	>sp|O74445|PRS10_SCHPO Probable 26S protease subunit rpt4 OS=Schizosaccharomyces pombe GN=rpt4 PE=2 SV=2(37);	138.0681
1943	23.5993	1819.0966	4	1819.0818	-8.1509	1.7450	0.0900	0.2150	EKVLK	2	>sp|P36612|PRS4_SCHPO 26S protease regulatory subunit 4 homolog OS=Schizosaccharomyces pombe GN=mts2 PE=2 SV=1(432);	KVAQTTYKK	1	>sp|O94579|PSA2_SCHPO Probable proteasome subunit alpha type-2 OS=Schizosaccharomyces pombe GN=SPCC1442.06 PE=2 SV=1(91);	138.0681
1944	23.6070	2319.2995	5	2319.3161	7.1461	1.4700	0.1400	0.2650	LGVKPPK	4	>sp|O14126|PRS6A_SCHPO 26S protease regulatory subunit 6A OS=Schizosaccharomyces pombe GN=tbp1 PE=2 SV=1(217);	IKENQEKISNNK	7	>sp|O14126|PRS6A_SCHPO 26S protease regulatory subunit 6A OS=Schizosaccharomyces pombe GN=tbp1 PE=2 SV=1(77);	138.0681
1946	23.6223	1932.1796	4	1932.1659	-7.1062	0.2450	0.1050	0.0650	LGVKPPK	4	>sp|O14126|PRS6A_SCHPO 26S protease regulatory subunit 6A OS=Schizosaccharomyces pombe GN=tbp1 PE=2 SV=1(217);	KGVVALVEDK	1	>decoy_reverse_sp|Q9UT97|PSA5_SCHPO Decoy of Reverse of Probable proteasome subunit alpha type-5 OS=Schizosaccharomyces pombe GN=SPAC323.02c PE=1 SV=1(196);	138.0681
1947	23.6280	0	0	0	0	0	0	0	-	-	-	-	-	-	0
1948	23.6360	2084.1644	3	2084.1557	-4.1611	0.8400	0.0300	0.3000	LKYYEQK	2	>sp|Q9UTM3|RPN5_SCHPO 26S proteasome regulatory subunit rpn5 OS=Schizosaccharomyces pombe GN=rpn5a PE=1 SV=1(213);	FDVIVAKGK	7	>decoy_reverse_sp|P41878|RPN11_SCHPO Decoy of Reverse of 26S proteasome regulatory subunit rpn11 OS=Schizosaccharomyces pombe GN=rpn11 PE=1 SV=2(156);	138.0681
1949	23.6440	2132.9998	3	2132.9861	-6.3987	0.2400	0.0050	0.1100	SRSYDSR	1	>sp|Q09682|PSA4_SCHPO Probable proteasome subunit alpha type-4 OS=Schizosaccharomyces pombe GN=SPAC13C5.01c PE=2 SV=1(2);	YDKTEDDIK	3	>sp|O74445|PRS10_SCHPO Probable 26S protease subunit rpt4 OS=Schizosaccharomyces pombe GN=rpt4 PE=2 SV=2(41);	138.0681
1950	23.6520	0	0	0	0	0	0	0	-	-	-	-	-	-	0
1952	23.6675	2601.2393	3	2601.2339	-2.0504	3.7400	2.8850	0.0000	AM[15.99]EQQDIKPTVQNGEVSANAEQKA	-1	>sp|O74440|RPN8_SCHPO 26S proteasome regulatory subunit rpn8 OS=Schizosaccharomyces pombe GN=rpn8 PE=2 SV=1	-	-1	-	0
1953	23.6740	2735.4344	4	2735.4203	-5.1534	0.6550	0.0200	0.2150	KGYQTIELDK	1	>decoy_reverse_sp|O74445|PRS10_SCHPO Decoy of Reverse of Probable 26S protease subunit rpt4 OS=Schizosaccharomyces pombe GN=rpt4 PE=2 SV=2(2);	DWNACKKELLK	6	>sp|P50524|RPN12_SCHPO 26S proteasome regulatory subunit rpn12 OS=Schizosaccharomyces pombe GN=rpn12 PE=1 SV=1(22);	138.0681
1954	23.6807	1906.9569	3	1906.9536	-1.7147	2.2300	1.4700	0.0000	HFEQVINEKHEDALAK	-1	>sp|O74762|RPN2_SCHPO 26S proteasome regulatory subunit rpn2 OS=Schizosaccharomyces pombe GN=rpn2 PE=1 SV=1	-	-1	-	0
1955	23.6872	2307.2240	5	2307.2110	-5.6397	1.6550	0.1600	-0.0350	YKEDTALR	2	>decoy_reverse_sp|O74445|PRS10_SCHPO Decoy of Reverse of Probable 26S protease subunit rpt4 OS=Schizosaccharomyces pombe GN=rpt4 PE=2 SV=2(379);	IQYVGKQDPK	6	>sp|P41878|RPN11_SCHPO 26S proteasome regulatory subunit rpn11 OS=Schizosaccharomyces pombe GN=rpn11 PE=1 SV=2(276);	138.0681
1956	23.6942	2069.1955	3	2069.2142	9.0421	0.6800	0.1600	0.0500	LLKMQR	3	>sp|P36612|PRS4_SCHPO 26S protease regulatory subunit 4 homolog OS=Schizosaccharomyces pombe GN=mts2 PE=2 SV=1(71);	AAKASRGAATIK	3	>decoy_reverse_sp|Q10329|PSA7_SCHPO Decoy of Reverse of Probable proteasome subunit alpha type-7 OS=Schizosaccharomyces pombe GN=SPBC106.16 PE=2 SV=1(92);	138.0681
1958	23.7102	0	0	0	0	0	0	0	-	-	-	-	-	-	0
1959	23.7177	2019.1742	4	2019.1727	-0.7504	0.9150	0.1350	0.0550	VAQTTYKK	7	>sp|O94579|PSA2_SCHPO Probable proteasome subunit alpha type-2 OS=Schizosaccharomyces pombe GN=SPCC1442.06 PE=2 SV=1(98);	VLVDKSRK	5	>sp|O94579|PSA2_SCHPO Probable proteasome subunit alpha type-2 OS=Schizosaccharomyces pombe GN=SPCC1442.06 PE=2 SV=1(88);	138.0681
1960	23.7235	2019.1752	3	2019.1727	-1.2137	1.5200	0.5950	0.7200	VLVDKSR	5	>sp|O94579|PSA2_SCHPO Probable proteasome subunit alpha type-2 OS=Schizosaccharomyces pombe GN=SPCC1442.06 PE=2 SV=1(88);	KVAQTTYKK	1	>sp|O94579|PSA2_SCHPO Probable proteasome subunit alpha type-2 OS=Schizosaccharomyces pombe GN=SPCC1442.06 PE=2 SV=1(91);	138.0681
1961	23.7300	2215.1356	4	2215.1380	1.0708	0.8400	0.0900	0.3550	ELLKLK	4	>sp|P50524|RPN12_SCHPO 26S proteasome regulatory subunit rpn12 OS=Schizosaccharomyces pombe GN=rpn12 PE=1 SV=1(27);	MFMTRSEYDR	1	>sp|Q9UT97|PSA5_SCHPO Probable proteasome subunit alpha type-5 OS=Schizosaccharomyces pombe GN=SPAC323.02c PE=1 SV=1(1);	138.0681
1962	23.7363	2045.2252	4	2045.2149	-5.0530	0.3850	0.1050	0.1750	LGVKRFK	4	>decoy_reverse_sp|O14126|PRS6A_SCHPO Decoy of Reverse of 26S protease regulatory subunit 6A OS=Schizosaccharomyces pombe GN=tbp1 PE=2 SV=1(226);	FIVKASSGPR	4	>sp|O74445|PRS10_SCHPO Probable 26S protease subunit rpt4 OS=Schizosaccharomyces pombe GN=rpt4 PE=2 SV=2(71);	138.0681
1964	23.7512	1906.9555	4	1906.9536	-0.9526	2.9800	2.4400	0.0000	HFEQVINEKHEDALAK	-1	>sp|O74762|RPN2_SCHPO 26S proteasome regulatory subunit rpn2 OS=Schizosaccharomyces pombe GN=rpn2 PE=1 SV=1	-	-1	-	0
1965	23.7563	0	0	0	0	0	0	0	-	-	-	-	-	-	0
1966	23.7620	2735.4351	5	2735.4277	-2.7325	0.8600	0.0850	0.4200	DFSKTLPPELK	4	>sp|Q9UUB6|UBLH2_SCHPO Ubiquitin carboxyl-terminal hydrolase 2 OS=Schizosaccharomyces pombe GN=uch2 PE=1 SV=1(113);	ELFDCLKIMR	7	>decoy_reverse_sp|Q09720|PSB2_SCHPO Decoy of Reverse of Probable proteasome subunit beta type-2 OS=Schizosaccharomyces pombe GN=SPAC31A2.04c PE=2 SV=1(33);	138.0681
1967	23.7678	1719.0438	4	1719.0518	4.6468	0.4100	0.0350	0.0250	KLAR	1	>decoy_reverse_sp|O94444|RPN10_SCHPO Decoy of Reverse of 26S proteasome regulatory subunit rpn10 OS=Schizosaccharomyces pombe GN=rpn10 PE=1 SV=1(114);	SLLTGKHAIR	6	>sp|Q9P7S2|RPN6_SCHPO Probable 26S proteasome regulatory subunit rpn6 OS=Schizosaccharomyces pombe GN=rpn6 PE=2 SV=1(272);	138.0681
1968	23.7732	1719.0437	3	1719.0518	4.7124	0.5500	0.2850	0.0500	QGLHKK	5	>decoy_reverse_sp|Q9UTM3|RPN5_SCHPO Decoy of Reverse of 26S proteasome regulatory subunit rpn5 OS=Schizosaccharomyces pombe GN=rpn5a PE=1 SV=1(363);	AKSAKIVR	2	>sp|Q9P7S2|RPN6_SCHPO Probable 26S proteasome regulatory subunit rpn6 OS=Schizosaccharomyces pombe GN=rpn6 PE=2 SV=1(82);	138.0681
1970	23.7862	1807.0215	3	1807.0315	5.5219	0.6750	0.1450	0.2650	SAKGTKR	3	>sp|O74440|RPN8_SCHPO 26S proteasome regulatory subunit rpn8 OS=Schizosaccharomyces pombe GN=rpn8 PE=2 SV=1(36);	KQYSAKAK	6	>decoy_reverse_sp|Q9UUB6|UBLH2_SCHPO Decoy of Reverse of Ubiquitin carboxyl-terminal hydrolase 2 OS=Schizosaccharomyces pombe GN=uch2 PE=1 SV=1(8);	138.0681
1971	23.7918	1821.0009	3	1820.9995	-0.7467	0.3000	0.0150	0.1350	KTTEEK	1	>sp|O74762|RPN2_SCHPO 26S proteasome regulatory subunit rpn2 OS=Schizosaccharomyces pombe GN=rpn2 PE=1 SV=1(848);	EKRTFLR	2	>sp|Q9P7S2|RPN6_SCHPO Probable 26S proteasome regulatory subunit rpn6 OS=Schizosaccharomyces pombe GN=rpn6 PE=2 SV=1(119);	138.0681
1972	23.7972	1920.1081	3	1920.0944	-7.1296	0.5700	0.0200	0.2850	LYNKFK	4	>decoy_reverse_sp|P06732|KCRM_HUMAN Decoy of Reverse of Creatine kinase M-type OS=Homo sapiens GN=CKM PE=1 SV=2(371);	QDRGKLVR	1	>decoy_reverse_sp|Q9Y7T8|PSB3_SCHPO Decoy of Reverse of Probable proteasome subunit beta type-3 OS=Schizosaccharomyces pombe GN=SPCC63.12c PE=2 SV=1(1);	138.0681
1973	23.8028	2019.1746	5	2019.1662	-4.1647	1.0150	0.0150	0.4800	LVRKCIK	4	>decoy_reverse_sp|Q9Y7T8|PSB3_SCHPO Decoy of Reverse of Probable proteasome subunit beta type-3 OS=Schizosaccharomyces pombe GN=SPCC63.12c PE=2 SV=1(9);	TVQYATKR	7	>decoy_reverse_sp|O94579|PSA2_SCHPO Decoy of Reverse of Probable proteasome subunit alpha type-2 OS=Schizosaccharomyces pombe GN=SPCC1442.06 PE=2 SV=1(155);	138.0681
1974	23.8083	2320.1610	4	2320.1766	6.7126	0.5850	0.0300	0.1800	TMGKNK	4	>sp|P41836|PRS8_SCHPO 26S protease regulatory subunit 8 homolog OS=Schizosaccharomyces pombe GN=let1 PE=2 SV=1(78);	SIAEKMNGASGAELK	5	>sp|P41836|PRS8_SCHPO 26S protease regulatory subunit 8 homolog OS=Schizosaccharomyces pombe GN=let1 PE=2 SV=1(347);	138.0681
1976	23.8223	2215.1361	5	2215.1484	5.5200	0.8900	0.1100	0.2400	QDPKK	4	>sp|P41878|RPN11_SCHPO 26S proteasome regulatory subunit rpn11 OS=Schizosaccharomyces pombe GN=rpn11 PE=1 SV=2(280);	NTWNSTLETAKAK	11	>sp|Q9UUB6|UBLH2_SCHPO Ubiquitin carboxyl-terminal hydrolase 2 OS=Schizosaccharomyces pombe GN=uch2 PE=1 SV=1(291);	138.0681
1977	23.8280	2198.1111	4	2198.1178	3.0568	0.9600	0.0750	0.1800	KINANEK	1	>sp|O74440|RPN8_SCHPO 26S proteasome regulatory subunit rpn8 OS=Schizosaccharomyces pombe GN=rpn8 PE=2 SV=1(91);	KSGNLPDADNSK	1	>decoy_reverse_sp|P87048|RPN1_SCHPO Decoy of Reverse of 26S proteasome regulatory subunit rpn1 OS=Schizosaccharomyces pombe GN=rpn1 PE=1 SV=2(872);	138.0681
1978	23.8337	1707.9533	3	1707.9518	-0.8686	0.4150	0.0450	0.0450	AKSAK	2	>sp|Q9P7S2|RPN6_SCHPO Probable 26S proteasome regulatory subunit rpn6 OS=Schizosaccharomyces pombe GN=rpn6 PE=2 SV=1(82);	KHLDAEVQK	1	>sp|P41878|RPN11_SCHPO 26S proteasome regulatory subunit rpn11 OS=Schizosaccharomyces pombe GN=rpn11 PE=1 SV=2(281);	138.0681
1979	23.8397	1807.0207	4	1807.0104	-5.7380	0.8000	0.0650	0.2150	KWR	1	>decoy_reverse_sp|Q9UUB6|UBLH2_SCHPO Decoy of Reverse of Ubiquitin carboxyl-terminal hydrolase 2 OS=Schizosaccharomyces pombe GN=uch2 PE=1 SV=1(49);	SRKVAQTTYK	3	>sp|O94579|PSA2_SCHPO Probable proteasome subunit alpha type-2 OS=Schizosaccharomyces pombe GN=SPCC1442.06 PE=2 SV=1(91);	138.0681
1980	23.8453	2425.1889	3	2425.1722	-6.8974	0.5000	0.0650	0.1850	AEAKDVAK	4	>decoy_reverse_sp|O59770|PSA3_SCHPO Decoy of Reverse of Probable proteasome subunit alpha type-3 OS=Schizosaccharomyces pombe GN=SPCC1795.04c PE=1 SV=1(64);	SDYYMASTYTKK	11	>sp|Q9UTM3|RPN5_SCHPO 26S proteasome regulatory subunit rpn5 OS=Schizosaccharomyces pombe GN=rpn5a PE=1 SV=1(195);	138.0681
1982	23.8612	2425.1860	4	2425.1933	3.0097	0.4500	0.0200	0.1300	TLIDKFSGEK	5	>sp|Q9P7S2|RPN6_SCHPO Probable 26S proteasome regulatory subunit rpn6 OS=Schizosaccharomyces pombe GN=rpn6 PE=2 SV=1(93);	ETIDNAETMK	1	>decoy_reverse_sp|P87048|RPN1_SCHPO Decoy of Reverse of 26S proteasome regulatory subunit rpn1 OS=Schizosaccharomyces pombe GN=rpn1 PE=1 SV=2(1);	138.0681
1983	23.8672	1920.1053	4	1920.1182	6.7407	0.6600	0.1600	0.2400	DKPK	2	>sp|P36612|PRS4_SCHPO 26S protease regulatory subunit 4 homolog OS=Schizosaccharomyces pombe GN=mts2 PE=2 SV=1(28);	VIPVEELKEIK	8	>decoy_reverse_sp|P41836|PRS8_SCHPO Decoy of Reverse of 26S protease regulatory subunit 8 homolog OS=Schizosaccharomyces pombe GN=let1 PE=2 SV=1(246);	138.0681
1984	23.8737	2531.1877	3	2531.1779	-3.8952	0.8950	0.1550	0.2650	MTEVLK	1	>sp|P41836|PRS8_SCHPO 26S protease regulatory subunit 8 homolog OS=Schizosaccharomyces pombe GN=let1 PE=2 SV=1(1);	SIMEYNGGSCVAMAGK	1	>sp|Q9Y7T8|PSB3_SCHPO Probable proteasome subunit beta type-3 OS=Schizosaccharomyces pombe GN=SPCC63.12c PE=2 SV=1(2);	138.0681
1985	23.8815	0	0	0	0	0	0	0	-	-	-	-	-	-	0
1986	23.8895	2601.2379	4	2601.2339	-1.5249	3.0850	2.0600	0.0000	AM[15.99]EQQDIKPTVQNGEVSANAEQKA	-1	>sp|O74440|RPN8_SCHPO 26S proteasome regulatory subunit rpn8 OS=Schizosaccharomyces pombe GN=rpn8 PE=2 SV=1	-	-1	-	0
1988	23.9047	2723.3594	4	2723.3765	6.2718	0.7650	0.0300	0.2550	KSGFEK	1	>decoy_reverse_sp|Q9P7S2|RPN6_SCHPO Decoy of Reverse of Probable 26S proteasome regulatory subunit rpn6 OS=Schizosaccharomyces pombe GN=rpn6 PE=2 SV=1(324);	WSTAETLTNNKIDRDK	11	>decoy_reverse_sp|Q9UUB6|UBLH2_SCHPO Decoy of Reverse of Ubiquitin carboxyl-terminal hydrolase 2 OS=Schizosaccharomyces pombe GN=uch2 PE=1 SV=1(21);	138.0681
1989	23.9102	2723.3607	5	2723.3396	-7.7421	0.9550	0.1900	0.3950	KEEMVMLK	1	>decoy_reverse_sp|P06732|KCRM_HUMAN Decoy of Reverse of Creatine kinase M-type OS=Homo sapiens GN=CKM PE=1 SV=2(17);	EEPKSETLENFTR	4	>sp|O74762|RPN2_SCHPO 26S proteasome regulatory subunit rpn2 OS=Schizosaccharomyces pombe GN=rpn2 PE=1 SV=1(880);	138.0681
1990	23.9157	2070.0916	4	2070.0745	-8.2710	0.4800	0.0300	0.0050	NKPDER	2	>decoy_reverse_sp|Q10335|RPN7_SCHPO Decoy of Reverse of Probable 26S proteasome regulatory subunit rpn7 OS=Schizosaccharomyces pombe GN=rpn7 PE=2 SV=1(33);	IQYVGKQDPK	6	>sp|P41878|RPN11_SCHPO 26S proteasome regulatory subunit rpn11 OS=Schizosaccharomyces pombe GN=rpn11 PE=1 SV=2(276);	138.0681
1991	23.9218	2215.1385	3	2215.1331	-2.4388	0.6050	0.0300	0.2450	EKASK	2	>sp|O74762|RPN2_SCHPO 26S proteasome regulatory subunit rpn2 OS=Schizosaccharomyces pombe GN=rpn2 PE=1 SV=1(833);	EIQDEKEAEAARK	6	>sp|Q10329|PSA7_SCHPO Probable proteasome subunit alpha type-7 OS=Schizosaccharomyces pombe GN=SPBC106.16 PE=2 SV=1(236);	138.0681
1992	23.9298	2198.1115	5	2198.1178	2.8531	0.9000	0.1300	0.1000	KINANEK	1	>sp|O74440|RPN8_SCHPO 26S proteasome regulatory subunit rpn8 OS=Schizosaccharomyces pombe GN=rpn8 PE=2 SV=1(91);	KSGNLPDADNSK	1	>decoy_reverse_sp|P87048|RPN1_SCHPO Decoy of Reverse of 26S proteasome regulatory subunit rpn1 OS=Schizosaccharomyces pombe GN=rpn1 PE=1 SV=2(872);	138.0681
1994	23.9452	2353.2960	4	2353.3150	8.0956	0.9450	0.0200	0.3700	AKSAKIVR	2	>sp|Q9P7S2|RPN6_SCHPO Probable 26S proteasome regulatory subunit rpn6 OS=Schizosaccharomyces pombe GN=rpn6 PE=2 SV=1(82);	TLSMEKHTELR	6	>decoy_reverse_sp|O14126|PRS6A_SCHPO Decoy of Reverse of 26S protease regulatory subunit 6A OS=Schizosaccharomyces pombe GN=tbp1 PE=2 SV=1(375);	138.0681
1995	23.9507	3100.4265	4	3100.4421	5.0376	0.5450	0.0600	0.1300	DYDLVR	1	>decoy_reverse_sp|O94579|PSA2_SCHPO Decoy of Reverse of Probable proteasome subunit alpha type-2 OS=Schizosaccharomyces pombe GN=SPCC1442.06 PE=2 SV=1(2);	MMGINERKGFDFEYYQR	1	>sp|Q09841|PSB7_SCHPO Probable proteasome subunit beta type-7 OS=Schizosaccharomyces pombe GN=SPAC23D3.07 PE=2 SV=1(1);	138.0681
1996	23.9585	1935.0068	4	1935.0108	2.0643	0.3600	0.0200	0.0000	TLCARAVANRTDATFIR	-1	>sp|O42931|PRS7_SCHPO 26S protease regulatory subunit 7 homolog OS=Schizosaccharomyces pombe GN=rpt1 PE=1 SV=2	-	-1	-	0
1997	23.9645	2251.1156	4	2251.1313	6.9394	0.4100	0.0350	0.0850	WKTLSK	2	>sp|Q9USQ9|PSB4_SCHPO Probable proteasome subunit beta type-4 OS=Schizosaccharomyces pombe GN=SPBC577.10 PE=2 SV=1(197);	DYEQFGYFKR	9	>decoy_reverse_sp|Q09841|PSB7_SCHPO Decoy of Reverse of Probable proteasome subunit beta type-7 OS=Schizosaccharomyces pombe GN=SPAC23D3.07 PE=2 SV=1(260);	138.0681
1998	23.9703	2072.0907	3	2072.0749	-7.6445	0.9950	0.0450	0.2350	SGKKR	3	>decoy_reverse_sp|Q10329|PSA7_SCHPO Decoy of Reverse of Probable proteasome subunit alpha type-7 OS=Schizosaccharomyces pombe GN=SPBC106.16 PE=2 SV=1(16);	EAEAAKDEQIEK	6	>decoy_reverse_sp|Q10329|PSA7_SCHPO Decoy of Reverse of Probable proteasome subunit alpha type-7 OS=Schizosaccharomyces pombe GN=SPBC106.16 PE=2 SV=1(24);	138.0681
2000	23.9865	1706.9697	4	1706.9678	-1.1053	2.0250	0.1900	0.2900	SLKR	3	>sp|O74894|PRS6B_SCHPO 26S protease regulatory subunit 6B homolog OS=Schizosaccharomyces pombe GN=rpt3 PE=2 SV=1(38);	KHLDAEVQK	1	>sp|P41878|RPN11_SCHPO 26S proteasome regulatory subunit rpn11 OS=Schizosaccharomyces pombe GN=rpn11 PE=1 SV=2(281);	138.0681
2001	23.9920	1706.9695	3	1706.9678	-0.9733	2.1900	0.0850	0.2450	SLKR	3	>sp|O74894|PRS6B_SCHPO 26S protease regulatory subunit 6B homolog OS=Schizosaccharomyces pombe GN=rpt3 PE=2 SV=1(38);	KHLDAEVQK	1	>sp|P41878|RPN11_SCHPO 26S proteasome regulatory subunit rpn11 OS=Schizosaccharomyces pombe GN=rpn11 PE=1 SV=2(281);	138.0681
2002	23.9973	2285.1799	4	2285.1810	0.5016	1.0000	0.2050	0.2700	ENKIQRQR	3	>sp|O94444|RPN10_SCHPO 26S proteasome regulatory subunit rpn10 OS=Schizosaccharomyces pombe GN=rpn10 PE=1 SV=1(104);	KANWCDKR	1	>decoy_reverse_sp|P50524|RPN12_SCHPO Decoy of Reverse of 26S proteasome regulatory subunit rpn12 OS=Schizosaccharomyces pombe GN=rpn12 PE=1 SV=1(249);	138.0681
2003	24.0033	2353.2964	5	2353.3157	8.1874	1.8000	0.3050	0.6850	THAVLVALKR	9	>sp|O14250|PSA1_SCHPO Probable proteasome subunit alpha type-1 OS=Schizosaccharomyces pombe GN=SPAC6G10.04c PE=2 SV=1(50);	EYLEKNWK	5	>sp|Q10329|PSA7_SCHPO Probable proteasome subunit alpha type-7 OS=Schizosaccharomyces pombe GN=SPBC106.16 PE=2 SV=1(176);	138.0681
2004	24.0095	1608.8868	3	1608.8947	4.8930	0.7550	0.1900	0.0100	HKTPDK	2	>decoy_reverse_sp|P06732|KCRM_HUMAN Decoy of Reverse of Creatine kinase M-type OS=Homo sapiens GN=CKM PE=1 SV=2(277);	SAKGTKR	3	>sp|O74440|RPN8_SCHPO 26S proteasome regulatory subunit rpn8 OS=Schizosaccharomyces pombe GN=rpn8 PE=2 SV=1(36);	138.0681
2006	24.0255	2353.2994	3	2353.2793	-8.5406	0.7300	0.0600	0.3350	QKSLEK	2	>sp|O42897|RPN3_SCHPO Probable 26S proteasome regulatory subunit rpn3 OS=Schizosaccharomyces pombe GN=rpn3 PE=2 SV=2(314);	HYYSLRINYKK	10	>sp|P41878|RPN11_SCHPO 26S proteasome regulatory subunit rpn11 OS=Schizosaccharomyces pombe GN=rpn11 PE=1 SV=2(207);	138.0681
2007	24.0308	1935.0076	3	1934.9989	-4.5240	0.3700	0.0450	0.0850	KSGFEK	1	>decoy_reverse_sp|Q9P7S2|RPN6_SCHPO Decoy of Reverse of Probable 26S proteasome regulatory subunit rpn6 OS=Schizosaccharomyces pombe GN=rpn6 PE=2 SV=1(324);	LDGKDELWK	4	>decoy_reverse_sp|O14250|PSA1_SCHPO Decoy of Reverse of Probable proteasome subunit alpha type-1 OS=Schizosaccharomyces pombe GN=SPAC6G10.04c PE=2 SV=1(38);	138.0681
2008	24.0383	0	0	0	0	0	0	0	-	-	-	-	-	-	0
2009	24.0455	2251.1176	3	2251.1153	-1.0002	0.9150	0.4100	0.0000	EDSSPCGYIIRILSGEQTVK	-1	>sp|O74762|RPN2_SCHPO 26S proteasome regulatory subunit rpn2 OS=Schizosaccharomyces pombe GN=rpn2 PE=1 SV=1	-	-1	-	0
2010	24.0533	2088.2717	3	2088.2670	-2.2782	0.0850	0.0150	0.0200	KLGVKPPK	1	>sp|O14126|PRS6A_SCHPO 26S protease regulatory subunit 6A OS=Schizosaccharomyces pombe GN=tbp1 PE=2 SV=1(213);	DAVVLGVEKR	9	>sp|Q9UT97|PSA5_SCHPO Probable proteasome subunit alpha type-5 OS=Schizosaccharomyces pombe GN=SPAC323.02c PE=1 SV=1(52);	138.0681
2012	24.0697	2406.2104	4	2406.1947	-6.5270	0.8900	0.0150	0.1400	MSER	1	>sp|O74445|PRS10_SCHPO Probable 26S protease subunit rpt4 OS=Schizosaccharomyces pombe GN=rpt4 PE=2 SV=2(1);	DLEETDERSLALTKK	14	>decoy_reverse_sp|Q9UUB6|UBLH2_SCHPO Decoy of Reverse of Ubiquitin carboxyl-terminal hydrolase 2 OS=Schizosaccharomyces pombe GN=uch2 PE=1 SV=1(78);	138.0681
2013	24.0753	2088.2716	4	2088.2809	4.4196	0.6200	0.1450	0.1600	EKVLKTK	5	>sp|P36612|PRS4_SCHPO 26S protease regulatory subunit 4 homolog OS=Schizosaccharomyces pombe GN=mts2 PE=2 SV=1(435);	VLTLELYKK	8	>sp|P06732|KCRM_HUMAN Creatine kinase M-type OS=Homo sapiens GN=CKM PE=1 SV=2(40);	138.0681
2014	24.0833	2406.2113	5	2406.1890	-9.2429	1.4600	0.2250	0.7250	NIPKEIK	4	>decoy_reverse_sp|P41836|PRS8_SCHPO Decoy of Reverse of 26S protease regulatory subunit 8 homolog OS=Schizosaccharomyces pombe GN=let1 PE=2 SV=1(299);	VSAMMSCACQKR	11	>decoy_reverse_sp|Q9UQY2|PSB1_SCHPO Decoy of Reverse of Probable proteasome subunit beta type-1 OS=Schizosaccharomyces pombe GN=pam1 PE=2 SV=1(140);	138.0681
2015	24.0912	1619.9381	3	1619.9497	7.1977	0.6350	0.0050	0.0250	KSLK	1	>decoy_reverse_sp|O74894|PRS6B_SCHPO Decoy of Reverse of 26S protease regulatory subunit 6B homolog OS=Schizosaccharomyces pombe GN=rpt3 PE=2 SV=1(352);	SSKVYISPK	3	>decoy_reverse_sp|O74440|RPN8_SCHPO Decoy of Reverse of 26S proteasome regulatory subunit rpn8 OS=Schizosaccharomyces pombe GN=rpn8 PE=2 SV=1(168);	138.0681
2016	24.0987	2602.2216	4	2602.2372	6.0258	0.3350	0.0650	0.1150	GSLEKNWK	5	>decoy_reverse_sp|Q10329|PSA7_SCHPO Decoy of Reverse of Probable proteasome subunit alpha type-7 OS=Schizosaccharomyces pombe GN=SPBC106.16 PE=2 SV=1(81);	DCTAYNIYDKNK	10	>decoy_reverse_sp|Q10335|RPN7_SCHPO Decoy of Reverse of Probable 26S proteasome regulatory subunit rpn7 OS=Schizosaccharomyces pombe GN=rpn7 PE=2 SV=1(292);	138.0681
2018	24.1147	0	0	0	0	0	0	0	-	-	-	-	-	-	0
2019	24.1212	2341.2215	4	2341.2198	-0.7295	1.9550	0.4300	0.7900	IKENQEK	2	>sp|O14126|PRS6A_SCHPO 26S protease regulatory subunit 6A OS=Schizosaccharomyces pombe GN=tbp1 PE=2 SV=1(72);	LTHEKSTMLEK	5	>sp|O14126|PRS6A_SCHPO 26S protease regulatory subunit 6A OS=Schizosaccharomyces pombe GN=tbp1 PE=2 SV=1(64);	138.0681
2020	24.1272	2027.9627	4	2027.9759	6.4951	0.2700	0.1400	0.0150	IDDQR	1	>sp|O42897|RPN3_SCHPO Probable 26S proteasome regulatory subunit rpn3 OS=Schizosaccharomyces pombe GN=rpn3 PE=2 SV=2(2);	SPSGNDALNDKK	11	>sp|P87048|RPN1_SCHPO 26S proteasome regulatory subunit rpn1 OS=Schizosaccharomyces pombe GN=rpn1 PE=1 SV=2(20);	138.0681
2021	24.1350	2406.2156	3	2406.2277	5.0542	0.9100	0.1350	0.2750	TKDSLEAR	2	>sp|O74762|RPN2_SCHPO 26S proteasome regulatory subunit rpn2 OS=Schizosaccharomyces pombe GN=rpn2 PE=1 SV=1(337);	EDALFKNEEKK	6	>decoy_reverse_sp|Q10335|RPN7_SCHPO Decoy of Reverse of Probable 26S proteasome regulatory subunit rpn7 OS=Schizosaccharomyces pombe GN=rpn7 PE=2 SV=1(319);	138.0681
2022	24.1428	2040.0343	3	2040.0275	-3.3123	0.6000	0.2050	0.0000	NTWNSTLETAKAKYASQK	-1	>sp|Q9UUB6|UBLH2_SCHPO Ubiquitin carboxyl-terminal hydrolase 2 OS=Schizosaccharomyces pombe GN=uch2 PE=1 SV=1	-	-1	-	0
2024	24.1593	2602.2243	3	2602.2431	7.2097	0.5600	0.2400	0.2650	TNSTDEKGTKK	10	>decoy_reverse_sp|P87048|RPN1_SCHPO Decoy of Reverse of 26S proteasome regulatory subunit rpn1 OS=Schizosaccharomyces pombe GN=rpn1 PE=1 SV=2(871);	YSNDKSIVNSM	5	>decoy_reverse_sp|P30655|PSB5_SCHPO Decoy of Reverse of Proteasome subunit beta type-5 OS=Schizosaccharomyces pombe GN=pts1 PE=2 SV=3(266);	138.0681
2025	24.1647	2239.0424	4	2239.0525	4.5025	0.6150	0.0050	0.2050	ATKQSK	3	>sp|Q09841|PSB7_SCHPO Probable proteasome subunit beta type-7 OS=Schizosaccharomyces pombe GN=SPAC23D3.07 PE=2 SV=1(233);	SSEETEDKKMQE	9	>sp|O94444|RPN10_SCHPO 26S proteasome regulatory subunit rpn10 OS=Schizosaccharomyces pombe GN=rpn10 PE=1 SV=1(240);	138.0681
2026	24.1708	2240.2150	3	2240.2051	-4.4027	0.6550	0.1200	0.2750	VAQTTYKK	7	>sp|O94579|PSA2_SCHPO Probable proteasome subunit alpha type-2 OS=Schizosaccharomyces pombe GN=SPCC1442.06 PE=2 SV=1(98);	SGFEKIDLTR	5	>decoy_reverse_sp|Q9P7S2|RPN6_SCHPO Decoy of Reverse of Probable 26S proteasome regulatory subunit rpn6 OS=Schizosaccharomyces pombe GN=rpn6 PE=2 SV=1(329);	138.0681
2027	24.1787	2341.2219	5	2341.2198	-0.9094	2.1050	0.2650	0.3600	ENEQKIK	5	>decoy_reverse_sp|O14126|PRS6A_SCHPO Decoy of Reverse of 26S protease regulatory subunit 6A OS=Schizosaccharomyces pombe GN=tbp1 PE=2 SV=1(367);	LTHEKSTMLEK	5	>sp|O14126|PRS6A_SCHPO 26S protease regulatory subunit 6A OS=Schizosaccharomyces pombe GN=tbp1 PE=2 SV=1(64);	138.0681
2028	24.1852	1879.8636	3	1879.8733	5.1654	0.4000	0.2400	0.0800	MGINER	1	>sp|Q09841|PSB7_SCHPO Probable proteasome subunit beta type-7 OS=Schizosaccharomyces pombe GN=SPAC23D3.07 PE=2 SV=1(2);	DAGKDEFSR	4	>decoy_reverse_sp|O14126|PRS6A_SCHPO Decoy of Reverse of 26S protease regulatory subunit 6A OS=Schizosaccharomyces pombe GN=tbp1 PE=2 SV=1(140);	138.0681
2030	24.2013	2341.2226	3	2341.2198	-1.1954	2.3050	0.3700	0.3950	IKENQEK	2	>sp|O14126|PRS6A_SCHPO 26S protease regulatory subunit 6A OS=Schizosaccharomyces pombe GN=tbp1 PE=2 SV=1(72);	LTHEKSTMLEK	5	>sp|O14126|PRS6A_SCHPO 26S protease regulatory subunit 6A OS=Schizosaccharomyces pombe GN=tbp1 PE=2 SV=1(64);	138.0681
2031	24.2077	2394.1351	4	2394.1531	7.5160	0.9700	0.3000	0.2950	EWDSKLK	5	>sp|O74445|PRS10_SCHPO Probable 26S protease subunit rpt4 OS=Schizosaccharomyces pombe GN=rpt4 PE=2 SV=2(24);	KGFDFEYYQR	1	>sp|Q09841|PSB7_SCHPO Probable proteasome subunit beta type-7 OS=Schizosaccharomyces pombe GN=SPAC23D3.07 PE=2 SV=1(8);	138.0681
2032	24.2147	2228.1400	3	2228.1609	9.3652	0.8800	0.0900	0.3200	LKPLIEK	2	>sp|Q10335|RPN7_SCHPO Probable 26S proteasome regulatory subunit rpn7 OS=Schizosaccharomyces pombe GN=rpn7 PE=2 SV=1(176);	GSNDDEMKIDK	8	>sp|O74762|RPN2_SCHPO 26S proteasome regulatory subunit rpn2 OS=Schizosaccharomyces pombe GN=rpn2 PE=1 SV=1(844);	138.0681
2033	24.2227	2615.2174	3	2615.2392	8.3378	0.3250	0.1100	0.1150	MGNGKMVEISR	5	>decoy_reverse_sp|P06732|KCRM_HUMAN Decoy of Reverse of Creatine kinase M-type OS=Homo sapiens GN=CKM PE=1 SV=2(140);	YSNDKSIVNSM	5	>decoy_reverse_sp|P30655|PSB5_SCHPO Decoy of Reverse of Proteasome subunit beta type-5 OS=Schizosaccharomyces pombe GN=pts1 PE=2 SV=3(266);	138.0681
2034	24.2305	2633.1971	3	2633.2125	5.8641	0.6700	0.2500	0.3350	SPSGNDALNDKK	11	>sp|P87048|RPN1_SCHPO 26S proteasome regulatory subunit rpn1 OS=Schizosaccharomyces pombe GN=rpn1 PE=1 SV=2(20);	IDKEDMGSNDK	3	>decoy_reverse_sp|O74762|RPN2_SCHPO Decoy of Reverse of 26S proteasome regulatory subunit rpn2 OS=Schizosaccharomyces pombe GN=rpn2 PE=1 SV=1(122);	138.0681
2036	24.2468	2215.1369	4	2215.1497	5.7593	0.6950	0.1000	0.2100	TPDKGYGHR	4	>decoy_reverse_sp|P06732|KCRM_HUMAN Decoy of Reverse of Creatine kinase M-type OS=Homo sapiens GN=CKM PE=1 SV=2(281);	AKYASQKRP	7	>sp|Q9UUB6|UBLH2_SCHPO Ubiquitin carboxyl-terminal hydrolase 2 OS=Schizosaccharomyces pombe GN=uch2 PE=1 SV=1(298);	138.0681
2037	24.2540	2239.0436	3	2239.0525	3.9722	0.5950	0.2850	0.0150	TIDNAETMK	1	>decoy_reverse_sp|P87048|RPN1_SCHPO Decoy of Reverse of 26S proteasome regulatory subunit rpn1 OS=Schizosaccharomyces pombe GN=rpn1 PE=1 SV=2(2);	TNSTDEKGTK	7	>decoy_reverse_sp|P87048|RPN1_SCHPO Decoy of Reverse of 26S proteasome regulatory subunit rpn1 OS=Schizosaccharomyces pombe GN=rpn1 PE=1 SV=2(868);	138.0681
2038	24.2618	2394.1364	3	2394.1524	6.6851	0.6200	0.0850	0.0400	PFGNTHNK	1	>sp|P06732|KCRM_HUMAN Creatine kinase M-type OS=Homo sapiens GN=CKM PE=1 SV=2(2);	YTSLSEEQKMK	9	>decoy_reverse_sp|P41878|RPN11_SCHPO Decoy of Reverse of 26S proteasome regulatory subunit rpn11 OS=Schizosaccharomyces pombe GN=rpn11 PE=1 SV=2(61);	138.0681
2039	24.2697	2076.1972	3	2076.1830	-6.8542	1.2400	0.7750	0.2200	DIGKVVDK	4	>decoy_reverse_sp|Q09720|PSB2_SCHPO Decoy of Reverse of Probable proteasome subunit beta type-2 OS=Schizosaccharomyces pombe GN=SPAC31A2.04c PE=2 SV=1(9);	KVAQTTYKK	1	>sp|O94579|PSA2_SCHPO Probable proteasome subunit alpha type-2 OS=Schizosaccharomyces pombe GN=SPCC1442.06 PE=2 SV=1(91);	138.0681
2040	24.2777	2394.1397	5	2394.1414	0.7387	0.7400	0.0150	0.2900	VMCKNK	4	>decoy_reverse_sp|Q09682|PSA4_SCHPO Decoy of Reverse of Probable proteasome subunit alpha type-4 OS=Schizosaccharomyces pombe GN=SPAC13C5.01c PE=2 SV=1(26);	EEMMNSIQQAVAK	13	>sp|Q9UTM3|RPN5_SCHPO 26S proteasome regulatory subunit rpn5 OS=Schizosaccharomyces pombe GN=rpn5a PE=1 SV=1(443);	138.0681
2042	24.2938	2228.1384	4	2228.1292	-4.1406	1.3750	0.2850	0.5400	LCIHKNK	5	>decoy_reverse_sp|P30655|PSB5_SCHPO Decoy of Reverse of Proteasome subunit beta type-5 OS=Schizosaccharomyces pombe GN=pts1 PE=2 SV=3(221);	MSERDTALEK	1	>sp|O74445|PRS10_SCHPO Probable 26S protease subunit rpt4 OS=Schizosaccharomyces pombe GN=rpt4 PE=2 SV=2(1);	138.0681
2043	24.3018	2115.9980	4	2116.0007	1.2678	0.5000	0.1500	0.0000	YPMDAHKSELEGVEEARR	-1	>sp|O42897|RPN3_SCHPO Probable 26S proteasome regulatory subunit rpn3 OS=Schizosaccharomyces pombe GN=rpn3 PE=2 SV=2	-	-1	-	0
2044	24.3097	2363.2037	3	2363.2041	0.1758	1.2350	0.0100	0.5250	KSGFEK	1	>decoy_reverse_sp|Q9P7S2|RPN6_SCHPO Decoy of Reverse of Probable 26S proteasome regulatory subunit rpn6 OS=Schizosaccharomyces pombe GN=rpn6 PE=2 SV=1(324);	TEPKAVDEEMKVR	4	>decoy_reverse_sp|O14126|PRS6A_SCHPO Decoy of Reverse of 26S protease regulatory subunit 6A OS=Schizosaccharomyces pombe GN=tbp1 PE=2 SV=1(260);	138.0681
2045	24.3175	2685.2722	3	2685.2851	4.8104	0.2600	0.1050	0.0200	MFR	1	>sp|O14250|PSA1_SCHPO Probable proteasome subunit alpha type-1 OS=Schizosaccharomyces pombe GN=SPAC6G10.04c PE=2 SV=1(1);	QLEMLDLQEGFIKEDCK	13	>sp|O74894|PRS6B_SCHPO 26S protease regulatory subunit 6B homolog OS=Schizosaccharomyces pombe GN=rpt3 PE=2 SV=1(31);	138.0681
2046	24.3253	2116.0001	3	2116.0007	0.2429	0.3550	0.0100	0.0000	RLAEGESEEVKAYMDPHR	-1	>decoy_reverse_sp|O42897|RPN3_SCHPO Decoy of Reverse of Probable 26S proteasome regulatory subunit rpn3 OS=Schizosaccharomyces pombe GN=rpn3 PE=2 SV=2	-	-1	-	0
2048	24.3418	3020.4581	4	3020.4533	-1.5812	2.5700	0.4800	1.2700	GTKTSETNDR	3	>sp|P87048|RPN1_SCHPO 26S proteasome regulatory subunit rpn1 OS=Schizosaccharomyces pombe GN=rpn1 PE=1 SV=2(24);	DISSKSPSGNDALNDKK	5	>sp|P87048|RPN1_SCHPO 26S proteasome regulatory subunit rpn1 OS=Schizosaccharomyces pombe GN=rpn1 PE=1 SV=2(9);	138.0681
2049	24.3498	0	0	0	0	0	0	0	-	-	-	-	-	-	0
2050	24.3577	2373.2086	4	2373.1925	-6.7751	0.7700	0.0700	0.2200	EKASK	2	>sp|O74762|RPN2_SCHPO 26S proteasome regulatory subunit rpn2 OS=Schizosaccharomyces pombe GN=rpn2 PE=1 SV=1(833);	AVKPTDMEQFAFYK	14	>sp|O74894|PRS6B_SCHPO 26S protease regulatory subunit 6B homolog OS=Schizosaccharomyces pombe GN=rpt3 PE=2 SV=1(389);	138.0681
2051	24.3652	2357.2167	3	2357.2147	-0.8395	1.2100	0.2800	0.5050	MIDDQR	1	>sp|O42897|RPN3_SCHPO Probable 26S proteasome regulatory subunit rpn3 OS=Schizosaccharomyces pombe GN=rpn3 PE=2 SV=2(1);	KPTSELAIGASLEK	1	>sp|O94579|PSA2_SCHPO Probable proteasome subunit alpha type-2 OS=Schizosaccharomyces pombe GN=SPCC1442.06 PE=2 SV=1(50);	138.0681
2052	24.3730	0	0	0	0	0	0	0	-	-	-	-	-	-	0
2054	24.3897	2685.2720	3	2685.2552	-6.2460	0.3650	0.0300	0.1250	KLEGTIDYQK	1	>sp|O74445|PRS10_SCHPO Probable 26S protease subunit rpt4 OS=Schizosaccharomyces pombe GN=rpt4 PE=2 SV=2(378);	SSSDMAYTSMFK	1	>decoy_reverse_sp|O42931|PRS7_SCHPO Decoy of Reverse of 26S protease regulatory subunit 7 homolog OS=Schizosaccharomyces pombe GN=rpt1 PE=1 SV=2(2);	138.0681
2055	24.3975	3020.4560	5	3020.4533	-0.8860	2.4500	0.0100	1.1750	GTKTSETNDR	3	>sp|P87048|RPN1_SCHPO 26S proteasome regulatory subunit rpn1 OS=Schizosaccharomyces pombe GN=rpn1 PE=1 SV=2(24);	DISSKSPSGNDALNDKK	5	>sp|P87048|RPN1_SCHPO 26S proteasome regulatory subunit rpn1 OS=Schizosaccharomyces pombe GN=rpn1 PE=1 SV=2(9);	138.0681
2056	24.4055	0	0	0	0	0	0	0	-	-	-	-	-	-	0
2057	24.4135	0	0	0	0	0	0	0	-	-	-	-	-	-	0
2058	24.4213	2040.0317	4	2040.0275	-2.0302	0.3100	0.0200	0.0000	QYSAKAKWSTAETLTNNK	-1	>decoy_reverse_sp|Q9UUB6|UBLH2_SCHPO Decoy of Reverse of Ubiquitin carboxyl-terminal hydrolase 2 OS=Schizosaccharomyces pombe GN=uch2 PE=1 SV=1	-	-1	-	0
2060	24.4380	2580.2472	3	2580.2562	3.5077	0.6950	0.1100	0.0000	DECKQDIM[15.99]FELGLLQERLAEK	-1	>decoy_reverse_sp|O74894|PRS6B_SCHPO Decoy of Reverse of 26S protease regulatory subunit 6B homolog OS=Schizosaccharomyces pombe GN=rpt3 PE=2 SV=1	-	-1	-	0
2061	24.4460	0	0	0	0	0	0	0	-	-	-	-	-	-	0
2062	24.4538	2299.2547	4	2299.2535	-0.5092	1.5550	0.4500	0.7600	AQEEVKR	6	>sp|O74894|PRS6B_SCHPO 26S protease regulatory subunit 6B homolog OS=Schizosaccharomyces pombe GN=rpt3 PE=2 SV=1(49);	IQYVGKQDPKK	6	>sp|P41878|RPN11_SCHPO 26S proteasome regulatory subunit rpn11 OS=Schizosaccharomyces pombe GN=rpn11 PE=1 SV=2(276);	138.0681
2063	24.4618	2134.9929	4	2134.9761	-7.8676	0.6850	0.0250	0.1550	PTDDDDK	1	>sp|P00761|TRYP_PIG Trypsin OS=Sus scrofa PE=1 SV=1(2);	VISMEKGGNMK	6	>sp|P06732|KCRM_HUMAN Creatine kinase M-type OS=Homo sapiens GN=CKM PE=1 SV=2(242);	138.0681
2064	24.4697	2538.2190	4	2538.2093	-3.8453	1.1400	0.3650	0.0000	ENM[15.99]TQEEAVEFLKNAVALAMER	-1	>sp|O43063|PSB6_SCHPO Probable proteasome subunit beta type-6 OS=Schizosaccharomyces pombe GN=SPBC4C3.10c PE=2 SV=1	-	-1	-	0
2066	24.4863	1935.0060	4	1934.9995	-3.3638	0.4550	0.0500	0.0550	MRKLAR	3	>decoy_reverse_sp|O94444|RPN10_SCHPO Decoy of Reverse of 26S proteasome regulatory subunit rpn10 OS=Schizosaccharomyces pombe GN=rpn10 PE=1 SV=1(114);	FDSEKAGDR	5	>sp|O14126|PRS6A_SCHPO 26S protease regulatory subunit 6A OS=Schizosaccharomyces pombe GN=tbp1 PE=2 SV=1(299);	138.0681
2067	24.4932	0	0	0	0	0	0	0	-	-	-	-	-	-	0
2068	24.5012	0	0	0	0	0	0	0	-	-	-	-	-	-	0
2069	24.5090	2240.0229	3	2240.0187	-1.8585	0.3300	0.1250	0.1350	QEMKK	4	>decoy_reverse_sp|O94444|RPN10_SCHPO Decoy of Reverse of 26S proteasome regulatory subunit rpn10 OS=Schizosaccharomyces pombe GN=rpn10 PE=1 SV=1(4);	SSEETEDKKMQE	8	>sp|O94444|RPN10_SCHPO 26S proteasome regulatory subunit rpn10 OS=Schizosaccharomyces pombe GN=rpn10 PE=1 SV=1(239);	138.0681
2070	24.5168	2134.9944	3	2135.0026	3.8528	0.3200	0.0050	0.1550	QVKNR	3	>decoy_reverse_sp|O42931|PRS7_SCHPO Decoy of Reverse of 26S protease regulatory subunit 7 homolog OS=Schizosaccharomyces pombe GN=rpt1 PE=1 SV=2(289);	SSSDMAYTSMFK	1	>decoy_reverse_sp|O42931|PRS7_SCHPO Decoy of Reverse of 26S protease regulatory subunit 7 homolog OS=Schizosaccharomyces pombe GN=rpt1 PE=1 SV=2(2);	138.0681
2072	24.5338	1586.7876	3	1586.7834	-2.6744	0.1800	0.0100	0.0000	QRM[15.99]SEEQPLQVAR	-1	>sp|O42931|PRS7_SCHPO 26S protease regulatory subunit 7 homolog OS=Schizosaccharomyces pombe GN=rpt1 PE=1 SV=2	-	-1	-	0
2073	24.5407	2229.1886	4	2229.1892	0.2354	0.6900	0.0250	0.1900	EVLNKGVSK	5	>sp|Q9P7S2|RPN6_SCHPO Probable 26S proteasome regulatory subunit rpn6 OS=Schizosaccharomyces pombe GN=rpn6 PE=2 SV=1(32);	GLGYPEDAIGK	1	>decoy_reverse_sp|P36612|PRS4_SCHPO Decoy of Reverse of 26S protease regulatory subunit 4 homolog OS=Schizosaccharomyces pombe GN=mts2 PE=2 SV=1(2);	138.0681
2074	24.5473	2229.1916	3	2229.2116	8.9980	1.0900	0.5100	0.2550	LGVKRFK	4	>decoy_reverse_sp|O14126|PRS6A_SCHPO Decoy of Reverse of 26S protease regulatory subunit 6A OS=Schizosaccharomyces pombe GN=tbp1 PE=2 SV=1(226);	KSGNLPDADNSK	1	>decoy_reverse_sp|P87048|RPN1_SCHPO Decoy of Reverse of 26S proteasome regulatory subunit rpn1 OS=Schizosaccharomyces pombe GN=rpn1 PE=1 SV=2(872);	138.0681
2075	24.5553	2240.0185	4	2240.0187	0.1034	0.3900	0.0200	0.1250	QEMK	1	>decoy_reverse_sp|O94444|RPN10_SCHPO Decoy of Reverse of 26S proteasome regulatory subunit rpn10 OS=Schizosaccharomyces pombe GN=rpn10 PE=1 SV=1(1);	QEMKKDSESTEEK	5	>decoy_reverse_sp|O94444|RPN10_SCHPO Decoy of Reverse of 26S proteasome regulatory subunit rpn10 OS=Schizosaccharomyces pombe GN=rpn10 PE=1 SV=1(5);	138.0681
2076	24.5632	2513.1736	3	2513.1790	2.1413	0.5150	0.1200	0.0000	HQGVLEIEFMIDHNM[15.99]KDGTQR	-1	>decoy_reverse_sp|O14126|PRS6A_SCHPO Decoy of Reverse of 26S protease regulatory subunit 6A OS=Schizosaccharomyces pombe GN=tbp1 PE=2 SV=1	-	-1	-	0
2078	24.5800	2088.2706	4	2088.2530	-8.4242	0.3800	0.0450	0.0900	LKLELKK	6	>decoy_reverse_sp|P50524|RPN12_SCHPO Decoy of Reverse of 26S proteasome regulatory subunit rpn12 OS=Schizosaccharomyces pombe GN=rpn12 PE=1 SV=1(248);	HRENKIQR	5	>sp|O94444|RPN10_SCHPO 26S proteasome regulatory subunit rpn10 OS=Schizosaccharomyces pombe GN=rpn10 PE=1 SV=1(104);	138.0681
2079	24.5878	2088.2700	3	2088.2809	5.1994	0.2200	0.0300	0.0450	EKVLKTK	2	>sp|P36612|PRS4_SCHPO 26S protease regulatory subunit 4 homolog OS=Schizosaccharomyces pombe GN=mts2 PE=2 SV=1(432);	VLTLELYKK	8	>sp|P06732|KCRM_HUMAN Creatine kinase M-type OS=Homo sapiens GN=CKM PE=1 SV=2(40);	138.0681
2080	24.5958	2216.1114	4	2216.1072	-1.8746	0.4750	0.0700	0.1650	VDKNWSK	3	>decoy_reverse_sp|Q9UUB6|UBLH2_SCHPO Decoy of Reverse of Ubiquitin carboxyl-terminal hydrolase 2 OS=Schizosaccharomyces pombe GN=uch2 PE=1 SV=1(245);	SNNIKENEQK	5	>decoy_reverse_sp|O14126|PRS6A_SCHPO Decoy of Reverse of 26S protease regulatory subunit 6A OS=Schizosaccharomyces pombe GN=tbp1 PE=2 SV=1(362);	138.0681
2081	24.6037	3073.3709	4	3073.3947	7.7212	0.6400	0.0950	0.1250	MFR	1	>sp|O14250|PSA1_SCHPO Probable proteasome subunit alpha type-1 OS=Schizosaccharomyces pombe GN=SPAC6G10.04c PE=2 SV=1(1);	GQAQSGNFSNFGDGANGDNKKDQK	21	>sp|P36612|PRS4_SCHPO 26S protease regulatory subunit 4 homolog OS=Schizosaccharomyces pombe GN=mts2 PE=2 SV=1(22);	138.0681
2082	24.6115	2018.1152	3	2018.1155	0.1275	0.8150	0.0200	-0.0150	SAKAK	3	>decoy_reverse_sp|Q9P7S2|RPN6_SCHPO Decoy of Reverse of Probable 26S proteasome regulatory subunit rpn6 OS=Schizosaccharomyces pombe GN=rpn6 PE=2 SV=1(340);	LMVEMEKKLEK	8	>sp|P06732|KCRM_HUMAN Creatine kinase M-type OS=Homo sapiens GN=CKM PE=1 SV=2(366);	138.0681
2084	24.6275	2018.1148	4	2018.1121	-1.3470	1.2750	0.0100	0.2950	IAKGAIEK	3	>decoy_reverse_sp|P87048|RPN1_SCHPO Decoy of Reverse of 26S proteasome regulatory subunit rpn1 OS=Schizosaccharomyces pombe GN=rpn1 PE=1 SV=2(307);	LCFDELKK	7	>sp|Q09720|PSB2_SCHPO Probable proteasome subunit beta type-2 OS=Schizosaccharomyces pombe GN=SPAC31A2.04c PE=2 SV=1(169);	138.0681
2085	24.6328	1586.7884	4	1586.7834	-3.1652	0.1650	0.0000	0.0000	QRM[15.99]SEEQPLQVAR	-1	>sp|O42931|PRS7_SCHPO 26S protease regulatory subunit 7 homolog OS=Schizosaccharomyces pombe GN=rpt1 PE=1 SV=2	-	-1	-	0
2086	24.6403	2018.1154	5	2018.1155	0.0496	1.1550	0.0300	0.1350	AKSAK	2	>sp|Q9P7S2|RPN6_SCHPO Probable 26S proteasome regulatory subunit rpn6 OS=Schizosaccharomyces pombe GN=rpn6 PE=2 SV=1(82);	LMVEMEKKLEK	7	>sp|P06732|KCRM_HUMAN Creatine kinase M-type OS=Homo sapiens GN=CKM PE=1 SV=2(365);	138.0681
2087	24.6483	1940.8793	4	1940.8899	5.4546	0.3400	0.0200	-0.0050	GVFK	1	>decoy_reverse_sp|Q9US13|RPN9_SCHPO Decoy of Reverse of Probable 26S proteasome regulatory subunit rpn9 OS=Schizosaccharomyces pombe GN=rpn9 PE=2 SV=1(2);	SSSDMAYTSMFK	1	>decoy_reverse_sp|O42931|PRS7_SCHPO Decoy of Reverse of 26S protease regulatory subunit 7 homolog OS=Schizosaccharomyces pombe GN=rpt1 PE=1 SV=2(2);	138.0681
2089	24.6648	2071.0278	4	2071.0109	-8.1828	0.6250	0.1000	0.2300	EKASFAR	2	>sp|P50524|RPN12_SCHPO 26S proteasome regulatory subunit rpn12 OS=Schizosaccharomyces pombe GN=rpn12 PE=1 SV=1(46);	IEDTDKYDK	6	>decoy_reverse_sp|O74445|PRS10_SCHPO Decoy of Reverse of Probable 26S protease subunit rpt4 OS=Schizosaccharomyces pombe GN=rpt4 PE=2 SV=2(348);	138.0681
2090	24.6713	2071.0301	3	2071.0407	5.1468	0.4050	0.0100	0.0500	PFGNTHNK	1	>sp|P06732|KCRM_HUMAN Creatine kinase M-type OS=Homo sapiens GN=CKM PE=1 SV=2(2);	DIKSMIADK	3	>decoy_reverse_sp|O42931|PRS7_SCHPO Decoy of Reverse of 26S protease regulatory subunit 7 homolog OS=Schizosaccharomyces pombe GN=rpt1 PE=1 SV=2(69);	138.0681
2091	24.6792	2034.1062	3	2034.1261	9.7866	0.9800	0.0050	0.0000	QIGIDPPRGVLLYGPPGTGK	-1	>sp|O74894|PRS6B_SCHPO 26S protease regulatory subunit 6B homolog OS=Schizosaccharomyces pombe GN=rpt3 PE=2 SV=1	-	-1	-	0
2091	24.6792	2034.1062	3	2034.0996	-3.2364	0.9800	0.0050	0.1350	QKSLEK	2	>sp|O42897|RPN3_SCHPO Probable 26S proteasome regulatory subunit rpn3 OS=Schizosaccharomyces pombe GN=rpn3 PE=2 SV=2(314);	SGFEKIDLTR	5	>decoy_reverse_sp|Q9P7S2|RPN6_SCHPO Decoy of Reverse of Probable 26S proteasome regulatory subunit rpn6 OS=Schizosaccharomyces pombe GN=rpn6 PE=2 SV=1(329);	138.0681
2092	24.6870	1905.0321	4	1905.0240	-4.2315	0.9450	0.1100	0.2900	QEMKK	4	>decoy_reverse_sp|O94444|RPN10_SCHPO Decoy of Reverse of 26S proteasome regulatory subunit rpn10 OS=Schizosaccharomyces pombe GN=rpn10 PE=1 SV=1(4);	ATAIGKSSTAAK	6	>sp|O94579|PSA2_SCHPO Probable proteasome subunit alpha type-2 OS=Schizosaccharomyces pombe GN=SPCC1442.06 PE=2 SV=1(165);	138.0681
2093	24.6938	2426.1685	4	2426.1894	8.6171	0.6300	0.0350	0.2800	TIDNAETMK	1	>decoy_reverse_sp|P87048|RPN1_SCHPO Decoy of Reverse of 26S proteasome regulatory subunit rpn1 OS=Schizosaccharomyces pombe GN=rpn1 PE=1 SV=2(2);	FNLMVICKDK	8	>sp|Q9UUB6|UBLH2_SCHPO Ubiquitin carboxyl-terminal hydrolase 2 OS=Schizosaccharomyces pombe GN=uch2 PE=1 SV=1(220);	138.0681
2095	24.7097	1905.0309	3	1905.0240	-3.6284	0.6950	0.0200	0.2900	QEMKK	4	>decoy_reverse_sp|O94444|RPN10_SCHPO Decoy of Reverse of 26S proteasome regulatory subunit rpn10 OS=Schizosaccharomyces pombe GN=rpn10 PE=1 SV=1(4);	ATAIGKSSTAAK	6	>sp|O94579|PSA2_SCHPO Probable proteasome subunit alpha type-2 OS=Schizosaccharomyces pombe GN=SPCC1442.06 PE=2 SV=1(165);	138.0681
2096	24.7167	1803.9823	3	1803.9954	7.3115	0.8650	0.0300	0.2500	QDPKK	4	>sp|P41878|RPN11_SCHPO 26S proteasome regulatory subunit rpn11 OS=Schizosaccharomyces pombe GN=rpn11 PE=1 SV=2(280);	IQKENRHK	3	>decoy_reverse_sp|O94444|RPN10_SCHPO Decoy of Reverse of 26S proteasome regulatory subunit rpn10 OS=Schizosaccharomyces pombe GN=rpn10 PE=1 SV=1(140);	138.0681
2097	24.7243	2217.1149	3	2217.1310	7.2430	0.6900	0.1900	0.1800	KLDVAKR	6	>decoy_reverse_sp|O74445|PRS10_SCHPO Decoy of Reverse of Probable 26S protease subunit rpt4 OS=Schizosaccharomyces pombe GN=rpt4 PE=2 SV=2(17);	IDKEDMGSNDK	3	>decoy_reverse_sp|O74762|RPN2_SCHPO Decoy of Reverse of 26S proteasome regulatory subunit rpn2 OS=Schizosaccharomyces pombe GN=rpn2 PE=1 SV=1(122);	138.0681
2098	24.7323	1707.8962	3	1707.8977	0.9109	0.5600	0.0850	0.0000	MKLSLFSNKENELR	-1	>decoy_reverse_sp|O59770|PSA3_SCHPO Decoy of Reverse of Probable proteasome subunit alpha type-3 OS=Schizosaccharomyces pombe GN=SPCC1795.04c PE=1 SV=1	-	-1	-	0
2099	24.7400	1310.7624	3	1310.7557	-5.0794	0.7100	0.1250	0.2850	LQKR	3	>sp|P06732|KCRM_HUMAN Creatine kinase M-type OS=Homo sapiens GN=CKM PE=1 SV=2(319);	KEEPK	1	>sp|O74762|RPN2_SCHPO 26S proteasome regulatory subunit rpn2 OS=Schizosaccharomyces pombe GN=rpn2 PE=1 SV=1(876);	138.0681
2101	24.7550	2031.2467	4	2031.2343	-6.1097	0.6600	0.0450	0.2950	KTELFK	1	>decoy_reverse_sp|O94579|PSA2_SCHPO Decoy of Reverse of Probable proteasome subunit alpha type-2 OS=Schizosaccharomyces pombe GN=SPCC1442.06 PE=2 SV=1(70);	NKLLKVTVSK	2	>decoy_reverse_sp|O59770|PSA3_SCHPO Decoy of Reverse of Probable proteasome subunit alpha type-3 OS=Schizosaccharomyces pombe GN=SPCC1795.04c PE=1 SV=1(195);	138.0681
2102	24.7600	1803.9837	4	1803.9916	4.3780	1.2800	0.2900	0.3300	QEMKK	4	>decoy_reverse_sp|O94444|RPN10_SCHPO Decoy of Reverse of 26S proteasome regulatory subunit rpn10 OS=Schizosaccharomyces pombe GN=rpn10 PE=1 SV=1(4);	GKVVIDAFR	2	>sp|P41878|RPN11_SCHPO 26S proteasome regulatory subunit rpn11 OS=Schizosaccharomyces pombe GN=rpn11 PE=1 SV=2(153);	138.0681
2103	24.7678	2000.1063	4	2000.1153	4.5060	0.8850	0.0200	0.2600	VVKGNQK	3	>sp|O42931|PRS7_SCHPO 26S protease regulatory subunit 7 homolog OS=Schizosaccharomyces pombe GN=rpt1 PE=1 SV=2(422);	ETTEKKIDK	6	>decoy_reverse_sp|O74762|RPN2_SCHPO Decoy of Reverse of 26S proteasome regulatory subunit rpn2 OS=Schizosaccharomyces pombe GN=rpn2 PE=1 SV=1(119);	138.0681
2104	24.7750	2056.0623	3	2056.0622	-0.0333	0.8650	0.1600	0.0850	QDRGK	1	>decoy_reverse_sp|Q9Y7T8|PSB3_SCHPO Decoy of Reverse of Probable proteasome subunit beta type-3 OS=Schizosaccharomyces pombe GN=SPCC63.12c PE=2 SV=1(1);	LTHEKSTMLEK	5	>sp|O14126|PRS6A_SCHPO 26S protease regulatory subunit 6A OS=Schizosaccharomyces pombe GN=tbp1 PE=2 SV=1(64);	138.0681
2105	24.7828	1691.8143	3	1691.8114	-1.7392	0.7000	0.4400	0.0000	EQVRDAGK[156.08]DEFSR	-1	>decoy_reverse_sp|O14126|PRS6A_SCHPO Decoy of Reverse of 26S protease regulatory subunit 6A OS=Schizosaccharomyces pombe GN=tbp1 PE=2 SV=1	-	-1	-	0
2107	24.7983	2217.1135	4	2217.1085	-2.2303	0.9700	0.0300	0.1350	MTEVLK	1	>sp|P41836|PRS8_SCHPO 26S protease regulatory subunit 8 homolog OS=Schizosaccharomyces pombe GN=let1 PE=2 SV=1(1);	EAEAAKDEQIEK	6	>decoy_reverse_sp|Q10329|PSA7_SCHPO Decoy of Reverse of Probable proteasome subunit alpha type-7 OS=Schizosaccharomyces pombe GN=SPBC106.16 PE=2 SV=1(24);	138.0681
2108	24.8043	2006.0402	4	2006.0393	-0.4144	1.6000	0.9350	0.2150	KYDK	1	>sp|O74445|PRS10_SCHPO Probable 26S protease subunit rpt4 OS=Schizosaccharomyces pombe GN=rpt4 PE=2 SV=2(38);	LTHEKSTMLEK	5	>sp|O14126|PRS6A_SCHPO 26S protease regulatory subunit 6A OS=Schizosaccharomyces pombe GN=tbp1 PE=2 SV=1(64);	138.0681
2109	24.8102	0	0	0	0	0	0	0	-	-	-	-	-	-	0
2110	24.8170	2006.0414	3	2006.0393	-1.0541	1.8350	0.2300	0.3250	KYDK	1	>sp|O74445|PRS10_SCHPO Probable 26S protease subunit rpt4 OS=Schizosaccharomyces pombe GN=rpt4 PE=2 SV=2(38);	LTHEKSTMLEK	5	>sp|O14126|PRS6A_SCHPO 26S protease regulatory subunit 6A OS=Schizosaccharomyces pombe GN=tbp1 PE=2 SV=1(64);	138.0681
2111	24.8238	0	0	0	0	0	0	0	-	-	-	-	-	-	0
2113	24.8402	2006.0406	5	2006.0393	-0.6139	2.3550	0.0100	0.1850	KYDK	1	>sp|O74445|PRS10_SCHPO Probable 26S protease subunit rpt4 OS=Schizosaccharomyces pombe GN=rpt4 PE=2 SV=2(38);	LTHEKSTMLEK	5	>sp|O14126|PRS6A_SCHPO 26S protease regulatory subunit 6A OS=Schizosaccharomyces pombe GN=tbp1 PE=2 SV=1(64);	138.0681
2114	24.8473	1883.8565	4	1883.8559	-0.3353	2.1900	2.1900	0.0000	HFDHMMHYGEPSIRK	-1	>sp|P87048|RPN1_SCHPO 26S proteasome regulatory subunit rpn1 OS=Schizosaccharomyces pombe GN=rpn1 PE=1 SV=2	-	-1	-	0
2115	24.8552	1892.9544	4	1892.9479	-3.4196	1.7250	0.3400	0.6450	QKSLEK	2	>sp|O42897|RPN3_SCHPO Probable 26S proteasome regulatory subunit rpn3 OS=Schizosaccharomyces pombe GN=rpn3 PE=2 SV=2(314);	DAGKDEFSR	4	>decoy_reverse_sp|O14126|PRS6A_SCHPO Decoy of Reverse of 26S protease regulatory subunit 6A OS=Schizosaccharomyces pombe GN=tbp1 PE=2 SV=1(140);	138.0681
2117	24.8713	1892.9559	3	1892.9479	-4.2300	0.6300	0.0100	0.2650	QKSLEK	2	>sp|O42897|RPN3_SCHPO Probable 26S proteasome regulatory subunit rpn3 OS=Schizosaccharomyces pombe GN=rpn3 PE=2 SV=2(314);	DAGKDEFSR	4	>decoy_reverse_sp|O14126|PRS6A_SCHPO Decoy of Reverse of 26S protease regulatory subunit 6A OS=Schizosaccharomyces pombe GN=tbp1 PE=2 SV=1(140);	138.0681
2118	24.8792	1883.8576	5	1883.8559	-0.9404	2.7700	2.7700	0.0000	HFDHMMHYGEPSIRK	-1	>sp|P87048|RPN1_SCHPO 26S proteasome regulatory subunit rpn1 OS=Schizosaccharomyces pombe GN=rpn1 PE=1 SV=2	-	-1	-	0
2119	24.8870	0	0	0	0	0	0	0	-	-	-	-	-	-	0
2120	24.8948	1612.8242	3	1612.8242	-0.0145	1.5350	1.1800	0.0000	RLTSPLMESHSVEK	-1	>sp|Q9UT97|PSA5_SCHPO Probable proteasome subunit alpha type-5 OS=Schizosaccharomyces pombe GN=SPAC323.02c PE=1 SV=1	-	-1	-	0
2121	24.9025	1385.7201	3	1385.7085	-8.4023	0.6700	0.3050	0.0000	NCKADAGITIAPR	-1	>decoy_reverse_sp|Q09841|PSB7_SCHPO Decoy of Reverse of Probable proteasome subunit beta type-7 OS=Schizosaccharomyces pombe GN=SPAC23D3.07 PE=2 SV=1	-	-1	-	0
2123	24.9177	1883.8574	3	1883.8559	-0.8447	2.4900	2.3750	0.0000	HFDHMMHYGEPSIRK	-1	>sp|P87048|RPN1_SCHPO 26S proteasome regulatory subunit rpn1 OS=Schizosaccharomyces pombe GN=rpn1 PE=1 SV=2	-	-1	-	0
2124	24.9238	2058.9529	4	2058.9341	-9.1485	0.6050	0.0850	0.2600	SRSYDSR	1	>sp|Q09682|PSA4_SCHPO Probable proteasome subunit alpha type-4 OS=Schizosaccharomyces pombe GN=SPAC13C5.01c PE=2 SV=1(2);	KDSESTEEK	1	>decoy_reverse_sp|O94444|RPN10_SCHPO Decoy of Reverse of 26S proteasome regulatory subunit rpn10 OS=Schizosaccharomyces pombe GN=rpn10 PE=1 SV=1(5);	138.0681
2125	24.9297	2058.9544	3	2058.9341	-9.8616	0.6200	0.6200	0.3000	SRSYDSR	1	>sp|Q09682|PSA4_SCHPO Probable proteasome subunit alpha type-4 OS=Schizosaccharomyces pombe GN=SPAC13C5.01c PE=2 SV=1(2);	KDSESTEEK	1	>decoy_reverse_sp|O94444|RPN10_SCHPO Decoy of Reverse of 26S proteasome regulatory subunit rpn10 OS=Schizosaccharomyces pombe GN=rpn10 PE=1 SV=1(5);	138.0681
2126	24.9375	0	0	0	0	0	0	0	-	-	-	-	-	-	0
2127	24.9455	0	0	0	0	0	0	0	-	-	-	-	-	-	0
2129	24.9613	0	0	0	0	0	0	0	-	-	-	-	-	-	0
2130	24.9682	2031.2485	3	2031.2356	-6.3441	0.7650	0.2950	0.3250	FKLNVYK	2	>decoy_reverse_sp|Q9Y7T8|PSB3_SCHPO Decoy of Reverse of Probable proteasome subunit beta type-3 OS=Schizosaccharomyces pombe GN=SPCC63.12c PE=2 SV=1(130);	NLIRLAKR	7	>sp|O94444|RPN10_SCHPO 26S proteasome regulatory subunit rpn10 OS=Schizosaccharomyces pombe GN=rpn10 PE=1 SV=1(130);	138.0681
2131	24.9752	0	0	0	0	0	0	0	-	-	-	-	-	-	0
2132	24.9822	0	0	0	0	0	0	0	-	-	-	-	-	-	0
2133	24.9893	0	0	0	0	0	0	0	-	-	-	-	-	-	0
2135	25.0045	2019.1714	4	2019.1662	-2.5907	1.0000	0.1050	0.4500	LVRKCIK	4	>decoy_reverse_sp|Q9Y7T8|PSB3_SCHPO Decoy of Reverse of Probable proteasome subunit beta type-3 OS=Schizosaccharomyces pombe GN=SPCC63.12c PE=2 SV=1(9);	TVQYATKR	7	>decoy_reverse_sp|O94579|PSA2_SCHPO Decoy of Reverse of Probable proteasome subunit alpha type-2 OS=Schizosaccharomyces pombe GN=SPCC1442.06 PE=2 SV=1(155);	138.0681
2136	25.0095	2019.1732	3	2019.1727	-0.2385	1.1300	0.2400	0.0000	KVAQTTYK	1	>sp|O94579|PSA2_SCHPO Probable proteasome subunit alpha type-2 OS=Schizosaccharomyces pombe GN=SPCC1442.06 PE=2 SV=1(91);	VLVDKSRK	5	>sp|O94579|PSA2_SCHPO Probable proteasome subunit alpha type-2 OS=Schizosaccharomyces pombe GN=SPCC1442.06 PE=2 SV=1(88);	138.0681
2137	25.0152	2038.0270	4	2038.0370	4.9049	0.9850	0.3150	0.4150	HKTPDK	2	>decoy_reverse_sp|P06732|KCRM_HUMAN Decoy of Reverse of Creatine kinase M-type OS=Homo sapiens GN=CKM PE=1 SV=2(277);	GGLGYPEDAIGK	1	>decoy_reverse_sp|P36612|PRS4_SCHPO Decoy of Reverse of 26S protease regulatory subunit 4 homolog OS=Schizosaccharomyces pombe GN=mts2 PE=2 SV=1(1);	138.0681
2138	25.0208	1915.8451	4	1915.8534	4.3153	0.3350	0.3350	0.0050	PTDDDDK	1	>sp|P00761|TRYP_PIG Trypsin OS=Sus scrofa PE=1 SV=1(2);	NEEEPTKK	7	>decoy_reverse_sp|O74762|RPN2_SCHPO Decoy of Reverse of 26S proteasome regulatory subunit rpn2 OS=Schizosaccharomyces pombe GN=rpn2 PE=1 SV=1(90);	138.0681
2139	25.0277	1791.9079	4	1791.9155	4.2062	0.6050	0.0650	0.1450	GAFKV	4	>sp|Q10335|RPN7_SCHPO Probable 26S proteasome regulatory subunit rpn7 OS=Schizosaccharomyces pombe GN=rpn7 PE=2 SV=1(408);	KATDDDRWK	1	>sp|Q9USQ9|PSB4_SCHPO Probable proteasome subunit beta type-4 OS=Schizosaccharomyces pombe GN=SPBC577.10 PE=2 SV=1(189);	138.0681
2141	25.0433	0	0	0	0	0	0	0	-	-	-	-	-	-	0
2142	25.0505	1899.8508	3	1899.8508	-0.0178	1.9600	1.9600	0.0000	HFDHMM[15.99]HYGEPSIRK	-1	>sp|P87048|RPN1_SCHPO 26S proteasome regulatory subunit rpn1 OS=Schizosaccharomyces pombe GN=rpn1 PE=1 SV=2	-	-1	-	0
2143	25.0582	0	0	0	0	0	0	0	-	-	-	-	-	-	0
2144	25.0660	1988.0320	4	1988.0321	0.0877	1.4900	0.0500	-0.0500	EMKK	1	>decoy_reverse_sp|O94444|RPN10_SCHPO Decoy of Reverse of 26S proteasome regulatory subunit rpn10 OS=Schizosaccharomyces pombe GN=rpn10 PE=1 SV=1(2);	LTHEKSTMLEK	5	>sp|O14126|PRS6A_SCHPO 26S protease regulatory subunit 6A OS=Schizosaccharomyces pombe GN=tbp1 PE=2 SV=1(64);	138.0681
2145	25.0740	2072.0837	4	2072.0876	1.8846	0.8050	0.3050	0.1100	KDKPK	3	>sp|P36612|PRS4_SCHPO 26S protease regulatory subunit 4 homolog OS=Schizosaccharomyces pombe GN=mts2 PE=2 SV=1(28);	MPFGNTHNKFK	1	>sp|P06732|KCRM_HUMAN Creatine kinase M-type OS=Homo sapiens GN=CKM PE=1 SV=2(1);	138.0681
2145	25.0740	2072.0837	4	2072.0876	1.8846	0.8050	0.3050	0.1100	KDKPK	1	>sp|P36612|PRS4_SCHPO 26S protease regulatory subunit 4 homolog OS=Schizosaccharomyces pombe GN=mts2 PE=2 SV=1(26);	MPFGNTHNKFK	1	>sp|P06732|KCRM_HUMAN Creatine kinase M-type OS=Homo sapiens GN=CKM PE=1 SV=2(1);	138.0681
2147	25.0898	0	0	0	0	0	0	0	-	-	-	-	-	-	0
2148	25.0958	2266.2443	4	2266.2394	-2.1406	1.1400	0.1300	0.3150	MFR	1	>sp|O14250|PSA1_SCHPO Probable proteasome subunit alpha type-1 OS=Schizosaccharomyces pombe GN=SPAC6G10.04c PE=2 SV=1(1);	SGVKLENVKIYADLK	4	>decoy_reverse_sp|Q9P7S2|RPN6_SCHPO Decoy of Reverse of Probable 26S proteasome regulatory subunit rpn6 OS=Schizosaccharomyces pombe GN=rpn6 PE=2 SV=1(390);	138.0681
2149	25.1037	1309.6558	3	1309.6513	-3.4034	0.0050	0.0050	0.0000	NPK[156.08]ADPLDER	-1	>sp|O74762|RPN2_SCHPO 26S proteasome regulatory subunit rpn2 OS=Schizosaccharomyces pombe GN=rpn2 PE=1 SV=1	-	-1	-	0
2151	25.1197	2063.0590	4	2063.0606	0.7840	0.6400	0.0200	0.1400	QSKATR	3	>decoy_reverse_sp|Q09841|PSB7_SCHPO Decoy of Reverse of Probable proteasome subunit beta type-7 OS=Schizosaccharomyces pombe GN=SPAC23D3.07 PE=2 SV=1(35);	KGTKTSETNDR	1	>sp|P87048|RPN1_SCHPO 26S proteasome regulatory subunit rpn1 OS=Schizosaccharomyces pombe GN=rpn1 PE=1 SV=2(21);	138.0681
2152	25.1253	2038.0288	3	2038.0469	8.8830	0.4500	0.0200	0.1300	NSIVSK	1	>sp|P30655|PSB5_SCHPO Proteasome subunit beta type-5 OS=Schizosaccharomyces pombe GN=pts1 PE=2 SV=3(2);	KYDKTEDDIK	1	>sp|O74445|PRS10_SCHPO Probable 26S protease subunit rpt4 OS=Schizosaccharomyces pombe GN=rpt4 PE=2 SV=2(38);	138.0681
2152	25.1253	2038.0288	3	2038.0330	2.0530	0.4500	0.0200	0.0050	TFLEKR	5	>sp|O94579|PSA2_SCHPO Probable proteasome subunit alpha type-2 OS=Schizosaccharomyces pombe GN=SPCC1442.06 PE=2 SV=1(176);	GTKTSETNDR	3	>sp|P87048|RPN1_SCHPO 26S proteasome regulatory subunit rpn1 OS=Schizosaccharomyces pombe GN=rpn1 PE=1 SV=2(24);	138.0681
2153	25.1333	0	0	0	0	0	0	0	-	-	-	-	-	-	0
2154	25.1408	1775.0971	3	1775.1032	3.4267	0.6250	0.0100	0.2500	ASLLK	1	>decoy_reverse_sp|Q9P7S2|RPN6_SCHPO Decoy of Reverse of Probable 26S proteasome regulatory subunit rpn6 OS=Schizosaccharomyces pombe GN=rpn6 PE=2 SV=1(2);	THAVLVALKR	9	>sp|O14250|PSA1_SCHPO Probable proteasome subunit alpha type-1 OS=Schizosaccharomyces pombe GN=SPAC6G10.04c PE=2 SV=1(50);	138.0681
2156	25.1568	1899.8481	4	1899.8508	1.4163	1.9450	1.9450	0.0000	HFDHMM[15.99]HYGEPSIRK	-1	>sp|P87048|RPN1_SCHPO 26S proteasome regulatory subunit rpn1 OS=Schizosaccharomyces pombe GN=rpn1 PE=1 SV=2	-	-1	-	0
2157	25.1628	1628.8182	3	1628.8191	0.5629	2.0900	1.3250	0.0000	RLTSPLM[15.99]ESHSVEK	-1	>sp|Q9UT97|PSA5_SCHPO Probable proteasome subunit alpha type-5 OS=Schizosaccharomyces pombe GN=SPAC323.02c PE=1 SV=1	-	-1	-	0
2158	25.1697	1580.8182	3	1580.8232	3.1523	0.5350	0.2100	0.2050	MSER	1	>sp|O74445|PRS10_SCHPO Probable 26S protease subunit rpt4 OS=Schizosaccharomyces pombe GN=rpt4 PE=2 SV=2(1);	FATLQKSK	1	>decoy_reverse_sp|O14126|PRS6A_SCHPO Decoy of Reverse of 26S protease regulatory subunit 6A OS=Schizosaccharomyces pombe GN=tbp1 PE=2 SV=1(2);	138.0681
2159	25.1772	2088.2706	4	2088.2670	-1.7227	1.1850	0.2650	0.3800	KLGVKPPK	1	>sp|O14126|PRS6A_SCHPO 26S protease regulatory subunit 6A OS=Schizosaccharomyces pombe GN=tbp1 PE=2 SV=1(213);	DAVVLGVEKR	9	>sp|Q9UT97|PSA5_SCHPO Probable proteasome subunit alpha type-5 OS=Schizosaccharomyces pombe GN=SPAC323.02c PE=1 SV=1(52);	138.0681
2160	25.1850	2028.0222	3	2028.0237	0.7231	0.7950	0.3300	0.0400	ESLQR	1	>sp|P41878|RPN11_SCHPO 26S proteasome regulatory subunit rpn11 OS=Schizosaccharomyces pombe GN=rpn11 PE=1 SV=2(2);	YYPLKSMTEK	5	>sp|P06732|KCRM_HUMAN Creatine kinase M-type OS=Homo sapiens GN=CKM PE=1 SV=2(177);	138.0681
2162	25.2013	1612.8256	4	1612.8242	-0.8552	1.9100	1.7350	0.0000	RLTSPLMESHSVEK	-1	>sp|Q9UT97|PSA5_SCHPO Probable proteasome subunit alpha type-5 OS=Schizosaccharomyces pombe GN=SPAC323.02c PE=1 SV=1	-	-1	-	0
2163	25.2083	2676.2224	3	2676.2331	3.9957	0.3850	0.0100	0.0300	LQMSAMYKK	8	>decoy_reverse_sp|P87048|RPN1_SCHPO Decoy of Reverse of 26S proteasome regulatory subunit rpn1 OS=Schizosaccharomyces pombe GN=rpn1 PE=1 SV=2(598);	SSEETEDKKMQE	8	>sp|O94444|RPN10_SCHPO 26S proteasome regulatory subunit rpn10 OS=Schizosaccharomyces pombe GN=rpn10 PE=1 SV=1(239);	138.0681
2165	25.2247	2514.2019	3	2514.2019	0.0004	3.6300	2.8400	0.0000	AMEQQDIKPTVQNGEVSANAEQK	-1	>sp|O74440|RPN8_SCHPO 26S proteasome regulatory subunit rpn8 OS=Schizosaccharomyces pombe GN=rpn8 PE=2 SV=1	-	-1	-	0
2166	25.2327	0	0	0	0	0	0	0	-	-	-	-	-	-	0
2167	25.2397	2530.1894	3	2530.1968	2.9199	2.2450	1.3950	0.0000	AM[15.99]EQQDIKPTVQNGEVSANAEQK	-1	>sp|O74440|RPN8_SCHPO 26S proteasome regulatory subunit rpn8 OS=Schizosaccharomyces pombe GN=rpn8 PE=2 SV=1	-	-1	-	0
2168	25.2477	1899.8526	5	1899.8508	-0.9627	1.9750	1.9750	0.0000	HFDHMM[15.99]HYGEPSIRK	-1	>sp|P87048|RPN1_SCHPO 26S proteasome regulatory subunit rpn1 OS=Schizosaccharomyces pombe GN=rpn1 PE=1 SV=2	-	-1	-	0
2169	25.2555	1940.8798	5	1940.8899	5.2130	0.4250	0.2050	-0.0600	GVFK	1	>decoy_reverse_sp|Q9US13|RPN9_SCHPO Decoy of Reverse of Probable 26S proteasome regulatory subunit rpn9 OS=Schizosaccharomyces pombe GN=rpn9 PE=2 SV=1(2);	SSSDMAYTSMFK	1	>decoy_reverse_sp|O42931|PRS7_SCHPO Decoy of Reverse of 26S protease regulatory subunit 7 homolog OS=Schizosaccharomyces pombe GN=rpt1 PE=1 SV=2(2);	138.0681
2171	25.2720	2334.2365	4	2334.2504	5.9453	1.7150	0.0250	0.5750	QIKEIK	3	>sp|P41836|PRS8_SCHPO 26S protease regulatory subunit 8 homolog OS=Schizosaccharomyces pombe GN=let1 PE=2 SV=1(155);	GDSGEMSLQKLFK	13	>sp|P41836|PRS8_SCHPO 26S protease regulatory subunit 8 homolog OS=Schizosaccharomyces pombe GN=let1 PE=2 SV=1(403);	138.0681
2172	25.2800	2482.2035	3	2482.2195	6.4503	0.8300	0.1400	0.3400	MKSDINAHK	2	>decoy_reverse_sp|P41878|RPN11_SCHPO Decoy of Reverse of 26S proteasome regulatory subunit rpn11 OS=Schizosaccharomyces pombe GN=rpn11 PE=1 SV=2(63);	GQSIDDMIPAQK	12	>sp|P06732|KCRM_HUMAN Creatine kinase M-type OS=Homo sapiens GN=CKM PE=1 SV=2(381);	138.0681
2173	25.2878	1484.7399	3	1484.7405	0.4079	2.6500	2.2800	0.0000	ILNHSQIASMESR	-1	>sp|Q9US13|RPN9_SCHPO Probable 26S proteasome regulatory subunit rpn9 OS=Schizosaccharomyces pombe GN=rpn9 PE=2 SV=1	-	-1	-	0
2174	25.2953	2088.2719	3	2088.2670	-2.3599	0.6300	0.0050	0.1600	KLGVKPPK	1	>sp|O14126|PRS6A_SCHPO 26S protease regulatory subunit 6A OS=Schizosaccharomyces pombe GN=tbp1 PE=2 SV=1(213);	DAVVLGVEKR	9	>sp|Q9UT97|PSA5_SCHPO Probable proteasome subunit alpha type-5 OS=Schizosaccharomyces pombe GN=SPAC323.02c PE=1 SV=1(52);	138.0681
2176	25.3115	2567.1114	3	2567.1341	8.8211	1.1300	0.3800	-0.0450	QEMK	1	>decoy_reverse_sp|O94444|RPN10_SCHPO Decoy of Reverse of 26S proteasome regulatory subunit rpn10 OS=Schizosaccharomyces pombe GN=rpn10 PE=1 SV=1(1);	NSSSDMAYTSMFKGNQK	1	>decoy_reverse_sp|O42931|PRS7_SCHPO Decoy of Reverse of 26S protease regulatory subunit 7 homolog OS=Schizosaccharomyces pombe GN=rpt1 PE=1 SV=2(1);	138.0681
2177	25.3180	2514.2025	4	2514.2019	-0.2387	3.6000	2.7400	0.0000	AMEQQDIKPTVQNGEVSANAEQK	-1	>sp|O74440|RPN8_SCHPO 26S proteasome regulatory subunit rpn8 OS=Schizosaccharomyces pombe GN=rpn8 PE=2 SV=1	-	-1	-	0
2178	25.3237	1594.8159	3	1594.8024	-8.4792	0.5700	0.1550	0.2300	KSGFEK	1	>decoy_reverse_sp|Q9P7S2|RPN6_SCHPO Decoy of Reverse of Probable 26S proteasome regulatory subunit rpn6 OS=Schizosaccharomyces pombe GN=rpn6 PE=2 SV=1(324);	MESLQR	1	>sp|P41878|RPN11_SCHPO 26S proteasome regulatory subunit rpn11 OS=Schizosaccharomyces pombe GN=rpn11 PE=1 SV=2(1);	138.0681
2180	25.3378	2552.1500	4	2552.1508	0.3173	0.6350	0.1100	0.0900	KDQK	1	>decoy_reverse_sp|P36612|PRS4_SCHPO Decoy of Reverse of 26S protease regulatory subunit 4 homolog OS=Schizosaccharomyces pombe GN=mts2 PE=2 SV=1(424);>sp|P36612|PRS4_SCHPO 26S protease regulatory subunit 4 homolog OS=Schizosaccharomyces pombe GN=mts2 PE=2 SV=1(22);	TTEEKEATPMEMDEEK	5	>sp|O74762|RPN2_SCHPO 26S proteasome regulatory subunit rpn2 OS=Schizosaccharomyces pombe GN=rpn2 PE=1 SV=1(853);	138.0681
2181	25.3435	2410.3170	4	2410.3253	3.4274	1.2950	0.0550	0.5100	MKDAVKEAAR	6	>sp|O59770|PSA3_SCHPO Probable proteasome subunit alpha type-3 OS=Schizosaccharomyces pombe GN=SPCC1795.04c PE=1 SV=1(190);	SSHIITKELK	7	>decoy_reverse_sp|P50524|RPN12_SCHPO Decoy of Reverse of 26S proteasome regulatory subunit rpn12 OS=Schizosaccharomyces pombe GN=rpn12 PE=1 SV=1(21);	138.0681
2182	25.3515	2483.3310	5	2483.3495	7.4329	1.5000	0.2300	0.4950	AASLLK	1	>decoy_reverse_sp|Q9P7S2|RPN6_SCHPO Decoy of Reverse of Probable 26S proteasome regulatory subunit rpn6 OS=Schizosaccharomyces pombe GN=rpn6 PE=2 SV=1(1);	NKPDERFNTGVVNVR	2	>decoy_reverse_sp|Q10335|RPN7_SCHPO Decoy of Reverse of Probable 26S proteasome regulatory subunit rpn7 OS=Schizosaccharomyces pombe GN=rpn7 PE=2 SV=1(33);	138.0681
2183	25.3577	2483.3340	4	2483.3277	-2.5247	1.2050	0.1050	0.2500	ERKPRR	3	>sp|Q9UQY2|PSB1_SCHPO Probable proteasome subunit beta type-1 OS=Schizosaccharomyces pombe GN=pam1 PE=2 SV=1(173);	SIAEKMNGASGAELK	5	>sp|P41836|PRS8_SCHPO 26S protease regulatory subunit 8 homolog OS=Schizosaccharomyces pombe GN=let1 PE=2 SV=1(347);	138.0681
2184	25.3643	2312.1279	3	2312.1146	-5.7298	0.5100	0.0300	0.1050	LKYYEQK	2	>sp|Q9UTM3|RPN5_SCHPO 26S proteasome regulatory subunit rpn5 OS=Schizosaccharomyces pombe GN=rpn5a PE=1 SV=1(213);	FMTRSEYDR	1	>sp|Q9UT97|PSA5_SCHPO Probable proteasome subunit alpha type-5 OS=Schizosaccharomyces pombe GN=SPAC323.02c PE=1 SV=1(2);	138.0681
2186	25.3798	1612.8258	3	1612.8242	-1.0114	2.9250	2.3750	0.0000	RLTSPLMESHSVEK	-1	>sp|Q9UT97|PSA5_SCHPO Probable proteasome subunit alpha type-5 OS=Schizosaccharomyces pombe GN=SPAC323.02c PE=1 SV=1	-	-1	-	0
2187	25.3843	1883.8576	4	1883.8559	-0.9243	2.6800	2.6450	0.0000	HFDHMMHYGEPSIRK	-1	>sp|P87048|RPN1_SCHPO 26S proteasome regulatory subunit rpn1 OS=Schizosaccharomyces pombe GN=rpn1 PE=1 SV=2	-	-1	-	0
2188	25.3918	2365.0460	3	2365.0574	4.8039	0.1600	0.1600	0.0500	FMTR	1	>sp|Q9UT97|PSA5_SCHPO Probable proteasome subunit alpha type-5 OS=Schizosaccharomyces pombe GN=SPAC323.02c PE=1 SV=1(2);	SIMEYNGGSCVAMAGK	1	>sp|Q9Y7T8|PSB3_SCHPO Probable proteasome subunit beta type-3 OS=Schizosaccharomyces pombe GN=SPCC63.12c PE=2 SV=1(2);	138.0681
2189	25.3997	0	0	0	0	0	0	0	-	-	-	-	-	-	0
2191	25.4150	2546.1860	3	2546.1701	-6.2265	0.7400	0.1150	-0.0300	ETTEKK	5	>decoy_reverse_sp|O74762|RPN2_SCHPO Decoy of Reverse of 26S proteasome regulatory subunit rpn2 OS=Schizosaccharomyces pombe GN=rpn2 PE=1 SV=1(118);	SIMEYNGGSCVAMAGK	1	>sp|Q9Y7T8|PSB3_SCHPO Probable proteasome subunit beta type-3 OS=Schizosaccharomyces pombe GN=SPCC63.12c PE=2 SV=1(2);	138.0681
2192	25.4208	2065.1189	3	2065.1167	-1.0856	1.4100	0.6800	0.2450	EIKPNIR	3	>sp|P41836|PRS8_SCHPO 26S protease regulatory subunit 8 homolog OS=Schizosaccharomyces pombe GN=let1 PE=2 SV=1(105);	KAQSGPDASAK	1	>sp|P36612|PRS4_SCHPO 26S protease regulatory subunit 4 homolog OS=Schizosaccharomyces pombe GN=mts2 PE=2 SV=1(45);	138.0681
2194	25.4362	0	0	0	0	0	0	0	-	-	-	-	-	-	0
2195	25.4417	2602.2186	3	2602.2431	9.4092	0.4800	0.0550	0.2350	TNSTDEKGTKK	10	>decoy_reverse_sp|P87048|RPN1_SCHPO Decoy of Reverse of 26S proteasome regulatory subunit rpn1 OS=Schizosaccharomyces pombe GN=rpn1 PE=1 SV=2(871);	YSNDKSIVNSM	5	>decoy_reverse_sp|P30655|PSB5_SCHPO Decoy of Reverse of Proteasome subunit beta type-5 OS=Schizosaccharomyces pombe GN=pts1 PE=2 SV=3(266);	138.0681
2196	25.4495	2296.0608	3	2296.0528	-3.5029	0.0300	0.0300	0.0050	QDYDLVR	1	>decoy_reverse_sp|O94579|PSA2_SCHPO Decoy of Reverse of Probable proteasome subunit alpha type-2 OS=Schizosaccharomyces pombe GN=SPCC1442.06 PE=2 SV=1(1);	GSNDDEMKIDK	8	>sp|O74762|RPN2_SCHPO 26S proteasome regulatory subunit rpn2 OS=Schizosaccharomyces pombe GN=rpn2 PE=1 SV=1(844);	138.0681
2197	25.4573	1763.0207	4	1763.0205	-0.1154	1.4550	0.5950	0.0000	GGVHVK[156.08]LAHLSKHPK	-1	>sp|P06732|KCRM_HUMAN Creatine kinase M-type OS=Homo sapiens GN=CKM PE=1 SV=2	-	-1	-	0
2198	25.4650	2497.3086	5	2497.3335	9.9397	1.0200	0.0750	0.2850	HRENKIQR	5	>sp|O94444|RPN10_SCHPO 26S proteasome regulatory subunit rpn10 OS=Schizosaccharomyces pombe GN=rpn10 PE=1 SV=1(104);	KTREALMEFR	1	>decoy_reverse_sp|O42931|PRS7_SCHPO Decoy of Reverse of 26S protease regulatory subunit 7 homolog OS=Schizosaccharomyces pombe GN=rpt1 PE=1 SV=2(168);	138.0681
2200	25.4803	2538.1653	4	2538.1828	6.9145	0.7850	0.0200	0.3800	TIDNAETMKK	9	>decoy_reverse_sp|P87048|RPN1_SCHPO Decoy of Reverse of 26S proteasome regulatory subunit rpn1 OS=Schizosaccharomyces pombe GN=rpn1 PE=1 SV=2(10);	GSNDDEMKIDK	8	>sp|O74762|RPN2_SCHPO 26S proteasome regulatory subunit rpn2 OS=Schizosaccharomyces pombe GN=rpn2 PE=1 SV=1(844);	138.0681
2201	25.4852	0	0	0	0	0	0	0	-	-	-	-	-	-	0
2202	25.4905	2134.0074	4	2134.0258	8.6072	0.8050	0.0550	-0.0900	MDRQEQR	1	>decoy_reverse_sp|Q9UT97|PSA5_SCHPO Decoy of Reverse of Probable proteasome subunit alpha type-5 OS=Schizosaccharomyces pombe GN=SPAC323.02c PE=1 SV=1(1);	EDCKSLKR	4	>sp|O74894|PRS6B_SCHPO 26S protease regulatory subunit 6B homolog OS=Schizosaccharomyces pombe GN=rpt3 PE=2 SV=1(35);	138.0681
2203	25.4960	1460.6949	2	1460.6882	-4.6242	0.3950	0.3950	0.1350	ATTVK	1	>sp|O43063|PSB6_SCHPO Probable proteasome subunit beta type-6 OS=Schizosaccharomyces pombe GN=SPBC4C3.10c PE=2 SV=1(2);	PTDDDDK	1	>sp|P00761|TRYP_PIG Trypsin OS=Sus scrofa PE=1 SV=1(2);	138.0681
2204	25.5028	0	0	0	0	0	0	0	-	-	-	-	-	-	0
2206	25.5160	2134.0084	3	2134.0186	4.7888	0.4050	0.0150	0.0550	DWNACKK	6	>sp|P50524|RPN12_SCHPO 26S proteasome regulatory subunit rpn12 OS=Schizosaccharomyces pombe GN=rpn12 PE=1 SV=1(22);	AVDEEMKVR	7	>decoy_reverse_sp|O14126|PRS6A_SCHPO Decoy of Reverse of 26S protease regulatory subunit 6A OS=Schizosaccharomyces pombe GN=tbp1 PE=2 SV=1(267);	138.0681
2207	25.5212	2239.0347	3	2239.0525	7.9421	0.2850	0.0150	0.0250	SSKDISSK	3	>sp|P87048|RPN1_SCHPO 26S proteasome regulatory subunit rpn1 OS=Schizosaccharomyces pombe GN=rpn1 PE=1 SV=2(4);	IDKEDMGSNDK	3	>decoy_reverse_sp|O74762|RPN2_SCHPO Decoy of Reverse of 26S proteasome regulatory subunit rpn2 OS=Schizosaccharomyces pombe GN=rpn2 PE=1 SV=1(122);	138.0681
2208	25.5275	0	0	0	0	0	0	0	-	-	-	-	-	-	0
2209	25.5325	2116.9850	4	2117.0058	9.8108	0.4350	0.3250	0.0450	MIDDQR	1	>sp|O42897|RPN3_SCHPO Probable 26S proteasome regulatory subunit rpn3 OS=Schizosaccharomyces pombe GN=rpn3 PE=2 SV=2(1);	ENQEKISNNK	5	>sp|O14126|PRS6A_SCHPO 26S protease regulatory subunit 6A OS=Schizosaccharomyces pombe GN=tbp1 PE=2 SV=1(77);	138.0681
2210	25.5377	2365.0461	3	2365.0518	2.4008	0.2500	0.2500	0.0100	FPTDDDDK	1	>sp|P00761|TRYP_PIG Trypsin OS=Sus scrofa PE=1 SV=1(1);	TEPKAVDEEMK	4	>decoy_reverse_sp|O14126|PRS6A_SCHPO Decoy of Reverse of 26S protease regulatory subunit 6A OS=Schizosaccharomyces pombe GN=tbp1 PE=2 SV=1(260);	138.0681
2212	25.5528	2471.2569	5	2471.2439	-5.2691	1.1750	0.0250	0.3950	KLGVKPPK	5	>sp|O14126|PRS6A_SCHPO 26S protease regulatory subunit 6A OS=Schizosaccharomyces pombe GN=tbp1 PE=2 SV=1(217);	NSSSDMAYTSMFK	1	>decoy_reverse_sp|O42931|PRS7_SCHPO Decoy of Reverse of 26S protease regulatory subunit 7 homolog OS=Schizosaccharomyces pombe GN=rpt1 PE=1 SV=2(1);	138.0681
2213	25.5580	2150.0000	4	2149.9958	-1.9847	0.6700	0.0700	0.0800	NKGTMK	2	>decoy_reverse_sp|P41836|PRS8_SCHPO Decoy of Reverse of 26S protease regulatory subunit 8 homolog OS=Schizosaccharomyces pombe GN=let1 PE=2 SV=1(326);	MFMTRSEYDR	1	>sp|Q9UT97|PSA5_SCHPO Probable proteasome subunit alpha type-5 OS=Schizosaccharomyces pombe GN=SPAC323.02c PE=1 SV=1(1);	138.0681
2214	25.5635	2471.2572	4	2471.2655	3.3452	1.0050	0.0300	0.2350	SQAR	1	>sp|O94517|PSA6_SCHPO Probable proteasome subunit alpha type-6 OS=Schizosaccharomyces pombe GN=SPBC646.16 PE=2 SV=1(2);	ATSAGPKQTETINWLEK	7	>sp|O94517|PSA6_SCHPO Probable proteasome subunit alpha type-6 OS=Schizosaccharomyces pombe GN=SPBC646.16 PE=2 SV=1(169);	138.0681
2215	25.5690	0	0	0	0	0	0	0	-	-	-	-	-	-	0
2216	25.5747	2261.0153	3	2261.0204	2.2556	0.1450	0.1450	-0.0550	MSQAR	1	>sp|O94517|PSA6_SCHPO Probable proteasome subunit alpha type-6 OS=Schizosaccharomyces pombe GN=SPBC646.16 PE=2 SV=1(1);	NKADYYTNICDR	2	>sp|Q10335|RPN7_SCHPO Probable 26S proteasome regulatory subunit rpn7 OS=Schizosaccharomyces pombe GN=rpn7 PE=2 SV=1(118);	138.0681
2218	25.5897	0	0	0	0	0	0	0	-	-	-	-	-	-	0
2219	25.5945	0	0	0	0	0	0	0	-	-	-	-	-	-	0
2220	25.6000	0	0	0	0	0	0	0	-	-	-	-	-	-	0
2221	25.6078	2255.0268	3	2255.0296	1.2475	0.1150	0.0100	0.0150	NKGTMK	2	>decoy_reverse_sp|P41836|PRS8_SCHPO Decoy of Reverse of 26S protease regulatory subunit 8 homolog OS=Schizosaccharomyces pombe GN=let1 PE=2 SV=1(326);	SSEETEDKKMQE	9	>sp|O94444|RPN10_SCHPO 26S proteasome regulatory subunit rpn10 OS=Schizosaccharomyces pombe GN=rpn10 PE=1 SV=1(240);	138.0681
2222	25.6157	2157.9663	4	2157.9598	-3.0254	0.5550	0.5550	0.0200	KYDK	1	>sp|O74445|PRS10_SCHPO Probable 26S protease subunit rpt4 OS=Schizosaccharomyces pombe GN=rpt4 PE=2 SV=2(38);	NSSSDMAYTSMFK	1	>decoy_reverse_sp|O42931|PRS7_SCHPO Decoy of Reverse of 26S protease regulatory subunit 7 homolog OS=Schizosaccharomyces pombe GN=rpt1 PE=1 SV=2(1);	138.0681
2224	25.6285	2271.0212	3	2271.0074	-6.0761	0.3100	0.0900	0.0850	DYDLVR	1	>decoy_reverse_sp|O94579|PSA2_SCHPO Decoy of Reverse of Probable proteasome subunit alpha type-2 OS=Schizosaccharomyces pombe GN=SPCC1442.06 PE=2 SV=1(2);	SSSDMAYTSMFK	1	>decoy_reverse_sp|O42931|PRS7_SCHPO Decoy of Reverse of 26S protease regulatory subunit 7 homolog OS=Schizosaccharomyces pombe GN=rpt1 PE=1 SV=2(2);	138.0681
2225	25.6363	0	0	0	0	0	0	0	-	-	-	-	-	-	0
2226	25.6443	2166.0010	3	2166.0058	2.2111	0.4750	0.1200	0.1650	MDRQEQR	1	>decoy_reverse_sp|Q9UT97|PSA5_SCHPO Decoy of Reverse of Probable proteasome subunit alpha type-5 OS=Schizosaccharomyces pombe GN=SPAC323.02c PE=1 SV=1(1);	MSQARGFDR	1	>sp|O94517|PSA6_SCHPO Probable proteasome subunit alpha type-6 OS=Schizosaccharomyces pombe GN=SPBC646.16 PE=2 SV=1(1);	138.0681
2227	25.6512	2099.9580	4	2099.9476	-4.9668	0.5000	0.5000	0.0050	MDRQEQR	1	>decoy_reverse_sp|Q9UT97|PSA5_SCHPO Decoy of Reverse of Probable proteasome subunit alpha type-5 OS=Schizosaccharomyces pombe GN=SPAC323.02c PE=1 SV=1(1);	MSRSYDSR	1	>sp|Q09682|PSA4_SCHPO Probable proteasome subunit alpha type-4 OS=Schizosaccharomyces pombe GN=SPAC13C5.01c PE=2 SV=1(1);	138.0681
2228	25.6573	0	0	0	0	0	0	0	-	-	-	-	-	-	0
2230	25.6713	0	0	0	0	0	0	0	-	-	-	-	-	-	0
2231	25.6768	2150.0019	3	2150.0057	1.7341	0.6400	0.1500	0.1300	QEMK	1	>decoy_reverse_sp|O94444|RPN10_SCHPO Decoy of Reverse of 26S proteasome regulatory subunit rpn10 OS=Schizosaccharomyces pombe GN=rpn10 PE=1 SV=1(1);	EEMMNSIQQAVAK	13	>sp|Q9UTM3|RPN5_SCHPO 26S proteasome regulatory subunit rpn5 OS=Schizosaccharomyces pombe GN=rpn5a PE=1 SV=1(443);	138.0681
2232	25.6830	0	0	0	0	0	0	0	-	-	-	-	-	-	0
2233	25.6905	2239.0344	5	2239.0525	8.0875	0.7950	0.1100	0.2950	SSKDISSK	3	>sp|P87048|RPN1_SCHPO 26S proteasome regulatory subunit rpn1 OS=Schizosaccharomyces pombe GN=rpn1 PE=1 SV=2(4);	GSNDDEMKIDK	8	>sp|O74762|RPN2_SCHPO 26S proteasome regulatory subunit rpn2 OS=Schizosaccharomyces pombe GN=rpn2 PE=1 SV=1(844);	138.0681
2234	25.6975	0	0	0	0	0	0	0	-	-	-	-	-	-	0
2236	25.7125	0	0	0	0	0	0	0	-	-	-	-	-	-	0
2237	25.7183	2229.0067	3	2229.0056	-0.4820	0.5800	0.2050	0.0000	VASM[15.99]IRSCNFPEFSYFMK	-1	>sp|P50524|RPN12_SCHPO 26S proteasome regulatory subunit rpn12 OS=Schizosaccharomyces pombe GN=rpn12 PE=1 SV=1	-	-1	-	0
2238	25.7265	2171.9567	5	2171.9561	-0.2547	0.6450	0.1450	0.0250	SDISKSSM	5	>decoy_reverse_sp|P87048|RPN1_SCHPO Decoy of Reverse of 26S proteasome regulatory subunit rpn1 OS=Schizosaccharomyces pombe GN=rpn1 PE=1 SV=2(888);	EDMGSNDKASK	8	>decoy_reverse_sp|O74762|RPN2_SCHPO Decoy of Reverse of 26S proteasome regulatory subunit rpn2 OS=Schizosaccharomyces pombe GN=rpn2 PE=1 SV=1(130);	138.0681
2240	25.7420	2559.3432	5	2559.3518	3.3584	1.1600	0.1250	0.2450	SSCKIVFR	4	>decoy_reverse_sp|O74445|PRS10_SCHPO Decoy of Reverse of Probable 26S protease subunit rpt4 OS=Schizosaccharomyces pombe GN=rpt4 PE=2 SV=2(318);	DKPKYEPPVPTR	4	>sp|P36612|PRS4_SCHPO 26S protease regulatory subunit 4 homolog OS=Schizosaccharomyces pombe GN=mts2 PE=2 SV=1(30);	138.0681
2241	25.7478	0	0	0	0	0	0	0	-	-	-	-	-	-	0
2242	25.7553	2796.3550	4	2796.3778	8.1460	0.7950	0.2200	0.2000	TEVLK	1	>sp|P41836|PRS8_SCHPO 26S protease regulatory subunit 8 homolog OS=Schizosaccharomyces pombe GN=let1 PE=2 SV=1(2);	LAQFEKEEYVSDPKEQM	14	>decoy_reverse_sp|Q9UTM3|RPN5_SCHPO Decoy of Reverse of 26S proteasome regulatory subunit rpn5 OS=Schizosaccharomyces pombe GN=rpn5a PE=1 SV=1(440);	138.0681
2243	25.7633	2099.9589	5	2099.9476	-5.4096	0.3800	0.0350	0.1000	MDRQEQR	1	>decoy_reverse_sp|Q9UT97|PSA5_SCHPO Decoy of Reverse of Probable proteasome subunit alpha type-5 OS=Schizosaccharomyces pombe GN=SPAC323.02c PE=1 SV=1(1);	MSRSYDSR	1	>sp|Q09682|PSA4_SCHPO Probable proteasome subunit alpha type-4 OS=Schizosaccharomyces pombe GN=SPAC13C5.01c PE=2 SV=1(1);	138.0681
2244	25.7712	0	0	0	0	0	0	0	-	-	-	-	-	-	0
2246	25.7855	2559.3431	4	2559.3287	-5.6504	1.0000	0.0150	0.1650	MSER	1	>sp|O74445|PRS10_SCHPO Probable 26S protease subunit rpt4 OS=Schizosaccharomyces pombe GN=rpt4 PE=2 SV=2(1);	NMGTVVDLLIENKASALL	13	>sp|Q9P7S2|RPN6_SCHPO Probable 26S proteasome regulatory subunit rpn6 OS=Schizosaccharomyces pombe GN=rpn6 PE=2 SV=1(416);	138.0681
2247	25.7910	2155.9924	3	2155.9765	-7.3784	0.1900	0.1900	0.0500	KMQE	1	>sp|O94444|RPN10_SCHPO 26S proteasome regulatory subunit rpn10 OS=Schizosaccharomyces pombe GN=rpn10 PE=1 SV=1(240);	MNSTEEIDLYNR	1	>sp|O74894|PRS6B_SCHPO 26S protease regulatory subunit 6B homolog OS=Schizosaccharomyces pombe GN=rpt3 PE=2 SV=1(1);	138.0681
2249	25.8068	0	0	0	0	0	0	0	-	-	-	-	-	-	0
2250	25.8127	2279.1857	4	2279.1869	0.5071	1.2800	0.6000	0.2350	SAVIKTSTR	5	>sp|O14126|PRS6A_SCHPO 26S protease regulatory subunit 6A OS=Schizosaccharomyces pombe GN=tbp1 PE=2 SV=1(124);	RFDSEKAGDR	6	>sp|O14126|PRS6A_SCHPO 26S protease regulatory subunit 6A OS=Schizosaccharomyces pombe GN=tbp1 PE=2 SV=1(299);	138.0681
2251	25.8190	2530.2041	3	2530.1968	-2.8959	2.5850	1.9450	0.0000	AM[15.99]EQQDIKPTVQNGEVSANAEQK	-1	>sp|O74440|RPN8_SCHPO 26S proteasome regulatory subunit rpn8 OS=Schizosaccharomyces pombe GN=rpn8 PE=2 SV=1	-	-1	-	0
2253	25.8350	2559.3460	3	2559.3278	-7.0934	0.9650	0.0600	-0.0000	EKVLK	2	>sp|P36612|PRS4_SCHPO 26S protease regulatory subunit 4 homolog OS=Schizosaccharomyces pombe GN=mts2 PE=2 SV=1(432);	QEVAAQKSSEETEDKK	15	>sp|O94444|RPN10_SCHPO 26S proteasome regulatory subunit rpn10 OS=Schizosaccharomyces pombe GN=rpn10 PE=1 SV=1(239);	138.0681
2255	25.8513	1830.8531	3	1830.8531	0.0158	0.2250	0.1200	0.0250	QEMKK	1	>decoy_reverse_sp|O94444|RPN10_SCHPO Decoy of Reverse of 26S proteasome regulatory subunit rpn10 OS=Schizosaccharomyces pombe GN=rpn10 PE=1 SV=1(1);	DEEWPPKM	7	>decoy_reverse_sp|O42931|PRS7_SCHPO Decoy of Reverse of 26S protease regulatory subunit 7 homolog OS=Schizosaccharomyces pombe GN=rpt1 PE=1 SV=2(437);	138.0681
2256	25.8592	0	0	0	0	0	0	0	-	-	-	-	-	-	0
2257	25.8668	1908.9680	3	1908.9653	-1.4332	0.8150	0.0350	0.0850	SRSYDSR	1	>sp|Q09682|PSA4_SCHPO Probable proteasome subunit alpha type-4 OS=Schizosaccharomyces pombe GN=SPAC13C5.01c PE=2 SV=1(2);	KREAEAAK	1	>decoy_reverse_sp|Q10329|PSA7_SCHPO Decoy of Reverse of Probable proteasome subunit alpha type-7 OS=Schizosaccharomyces pombe GN=SPBC106.16 PE=2 SV=1(17);	138.0681
2258	25.8747	1180.5515	3	1180.5580	5.5168	0.1900	0.1900	0.0800	MSSK	1	>sp|Q9P7S2|RPN6_SCHPO Probable 26S proteasome regulatory subunit rpn6 OS=Schizosaccharomyces pombe GN=rpn6 PE=2 SV=1(1);>sp|P87048|RPN1_SCHPO 26S proteasome regulatory subunit rpn1 OS=Schizosaccharomyces pombe GN=rpn1 PE=1 SV=2(1);	MSQAR	1	>sp|O94517|PSA6_SCHPO Probable proteasome subunit alpha type-6 OS=Schizosaccharomyces pombe GN=SPBC646.16 PE=2 SV=1(1);	138.0681
2260	25.8897	2255.0243	4	2255.0296	2.3556	0.2100	0.2100	0.0100	TMGKNK	4	>sp|P41836|PRS8_SCHPO 26S protease regulatory subunit 8 homolog OS=Schizosaccharomyces pombe GN=let1 PE=2 SV=1(78);	SSEETEDKKMQE	8	>sp|O94444|RPN10_SCHPO 26S proteasome regulatory subunit rpn10 OS=Schizosaccharomyces pombe GN=rpn10 PE=1 SV=1(239);	138.0681
2260	25.8897	2255.0243	4	2255.0296	2.3556	0.2100	0.2100	0.0100	TMGKNK	4	>sp|P41836|PRS8_SCHPO 26S protease regulatory subunit 8 homolog OS=Schizosaccharomyces pombe GN=let1 PE=2 SV=1(78);	SSEETEDKKMQE	9	>sp|O94444|RPN10_SCHPO 26S proteasome regulatory subunit rpn10 OS=Schizosaccharomyces pombe GN=rpn10 PE=1 SV=1(240);	138.0681
2261	25.8957	0	0	0	0	0	0	0	-	-	-	-	-	-	0
2262	25.9035	2075.1375	3	2075.1414	1.8856	1.4100	0.1000	0.5650	KTTEEK	1	>sp|O74762|RPN2_SCHPO 26S proteasome regulatory subunit rpn2 OS=Schizosaccharomyces pombe GN=rpn2 PE=1 SV=1(848);	FRKPIGATWK	3	>decoy_reverse_sp|O94517|PSA6_SCHPO Decoy of Reverse of Probable proteasome subunit alpha type-6 OS=Schizosaccharomyces pombe GN=SPBC646.16 PE=2 SV=1(66);	138.0681
2263	25.9115	2081.9303	5	2081.9476	8.3075	0.3100	0.0850	0.0950	KDWNACK	1	>sp|P50524|RPN12_SCHPO 26S proteasome regulatory subunit rpn12 OS=Schizosaccharomyces pombe GN=rpn12 PE=1 SV=1(16);	DAGKDEFSR	4	>decoy_reverse_sp|O14126|PRS6A_SCHPO Decoy of Reverse of 26S protease regulatory subunit 6A OS=Schizosaccharomyces pombe GN=tbp1 PE=2 SV=1(140);	138.0681
2265	25.9275	2271.0212	4	2271.0324	4.9450	0.3200	0.1250	0.1550	SGYDR	1	>sp|Q10329|PSA7_SCHPO Probable proteasome subunit alpha type-7 OS=Schizosaccharomyces pombe GN=SPBC106.16 PE=2 SV=1(2);	IDKEDMGSNDKASK	3	>decoy_reverse_sp|O74762|RPN2_SCHPO Decoy of Reverse of 26S proteasome regulatory subunit rpn2 OS=Schizosaccharomyces pombe GN=rpn2 PE=1 SV=1(122);	138.0681
2266	25.9337	2573.3257	4	2573.3443	7.2558	0.9100	0.0600	0.2500	GSDAAPQASKK	10	>decoy_reverse_sp|P36612|PRS4_SCHPO Decoy of Reverse of 26S protease regulatory subunit 4 homolog OS=Schizosaccharomyces pombe GN=mts2 PE=2 SV=1(404);	LMVEMEKKLEK	7	>sp|P06732|KCRM_HUMAN Creatine kinase M-type OS=Homo sapiens GN=CKM PE=1 SV=2(365);	138.0681
2268	25.9500	2547.2686	5	2547.2566	-4.7280	1.0950	0.1950	0.4250	IEEIFKK	6	>sp|P06732|KCRM_HUMAN Creatine kinase M-type OS=Homo sapiens GN=CKM PE=1 SV=2(265);	DCTAYNIYDKNK	10	>decoy_reverse_sp|Q10335|RPN7_SCHPO Decoy of Reverse of Probable 26S proteasome regulatory subunit rpn7 OS=Schizosaccharomyces pombe GN=rpn7 PE=2 SV=1(292);	138.0681
2269	25.9565	2602.2237	3	2602.2485	9.5024	0.8050	0.2950	0.1350	CYAKNEWR	4	>sp|O74762|RPN2_SCHPO 26S proteasome regulatory subunit rpn2 OS=Schizosaccharomyces pombe GN=rpn2 PE=1 SV=1(152);	SERDTALEKYK	9	>sp|O74445|PRS10_SCHPO Probable 26S protease subunit rpt4 OS=Schizosaccharomyces pombe GN=rpt4 PE=2 SV=2(10);	138.0681
2270	25.9645	2547.2694	4	2547.2725	1.2097	1.1750	0.4550	0.2450	PFGNTHNKFK	8	>sp|P06732|KCRM_HUMAN Creatine kinase M-type OS=Homo sapiens GN=CKM PE=1 SV=2(9);	MGNGKMVEISR	5	>decoy_reverse_sp|P06732|KCRM_HUMAN Decoy of Reverse of Creatine kinase M-type OS=Homo sapiens GN=CKM PE=1 SV=2(140);	138.0681
2271	25.9700	2612.2587	4	2612.2791	7.8192	0.7700	0.1050	0.2700	DEEWPPKM	7	>decoy_reverse_sp|O42931|PRS7_SCHPO Decoy of Reverse of 26S protease regulatory subunit 7 homolog OS=Schizosaccharomyces pombe GN=rpt1 PE=1 SV=2(437);	SNNIKENEQKIK	10	>decoy_reverse_sp|O14126|PRS6A_SCHPO Decoy of Reverse of 26S protease regulatory subunit 6A OS=Schizosaccharomyces pombe GN=tbp1 PE=2 SV=1(367);	138.0681
2273	25.9850	1669.8475	3	1669.8385	-5.4141	0.5450	0.1250	0.1650	MTDK	1	>sp|O94579|PSA2_SCHPO Probable proteasome subunit alpha type-2 OS=Schizosaccharomyces pombe GN=SPCC1442.06 PE=2 SV=1(1);	KIEFPSYR	1	>sp|O74894|PRS6B_SCHPO 26S protease regulatory subunit 6B homolog OS=Schizosaccharomyces pombe GN=rpt3 PE=2 SV=1(299);	138.0681
2274	25.9902	0	0	0	0	0	0	0	-	-	-	-	-	-	0
2275	25.9980	2063.0640	3	2063.0687	2.2344	1.2350	0.1850	0.5300	KEKWIAK	3	>decoy_reverse_sp|Q9P7S2|RPN6_SCHPO Decoy of Reverse of Probable 26S proteasome regulatory subunit rpn6 OS=Schizosaccharomyces pombe GN=rpn6 PE=2 SV=1(305);	DAGKDEFSR	4	>decoy_reverse_sp|O14126|PRS6A_SCHPO Decoy of Reverse of 26S protease regulatory subunit 6A OS=Schizosaccharomyces pombe GN=tbp1 PE=2 SV=1(140);	138.0681
2277	26.0130	2134.0077	4	2134.0258	8.4805	0.7050	0.0100	-0.1000	MDRQEQR	1	>decoy_reverse_sp|Q9UT97|PSA5_SCHPO Decoy of Reverse of Probable proteasome subunit alpha type-5 OS=Schizosaccharomyces pombe GN=SPAC323.02c PE=1 SV=1(1);	EDCKSLKR	7	>sp|O74894|PRS6B_SCHPO 26S protease regulatory subunit 6B homolog OS=Schizosaccharomyces pombe GN=rpt3 PE=2 SV=1(38);	138.0681
2278	26.0177	2547.2683	6	2547.2743	2.3703	1.3050	0.0150	0.2300	IDKKTTEEK	3	>sp|O74762|RPN2_SCHPO 26S proteasome regulatory subunit rpn2 OS=Schizosaccharomyces pombe GN=rpn2 PE=1 SV=1(847);	YQKDEEWPPK	3	>decoy_reverse_sp|O42931|PRS7_SCHPO Decoy of Reverse of 26S protease regulatory subunit 7 homolog OS=Schizosaccharomyces pombe GN=rpt1 PE=1 SV=2(430);	138.0681
2279	26.0235	2063.0641	4	2063.0828	9.0415	1.1350	0.1150	0.1650	KNCK	1	>decoy_reverse_sp|Q09841|PSB7_SCHPO Decoy of Reverse of Probable proteasome subunit beta type-7 OS=Schizosaccharomyces pombe GN=SPAC23D3.07 PE=2 SV=1(201);	LMVEMEKKLEK	7	>sp|P06732|KCRM_HUMAN Creatine kinase M-type OS=Homo sapiens GN=CKM PE=1 SV=2(365);	138.0681
2280	26.0298	2155.9916	3	2156.0055	6.4441	0.4000	0.0800	0.1750	KYDK	1	>sp|O74445|PRS10_SCHPO Probable 26S protease subunit rpt4 OS=Schizosaccharomyces pombe GN=rpt4 PE=2 SV=2(38);	EDMGSNDKASKER	8	>decoy_reverse_sp|O74762|RPN2_SCHPO Decoy of Reverse of 26S proteasome regulatory subunit rpn2 OS=Schizosaccharomyces pombe GN=rpn2 PE=1 SV=1(130);	138.0681
2281	26.0377	2462.2913	4	2462.3015	4.1648	1.4700	0.1200	0.3600	DQKKDKPK	4	>sp|P36612|PRS4_SCHPO 26S protease regulatory subunit 4 homolog OS=Schizosaccharomyces pombe GN=mts2 PE=2 SV=1(26);	SERDTALEKYK	9	>sp|O74445|PRS10_SCHPO Probable 26S protease subunit rpt4 OS=Schizosaccharomyces pombe GN=rpt4 PE=2 SV=2(10);	138.0681
2283	26.0532	2134.0097	3	2134.0186	4.1910	0.4350	0.0800	0.1600	KANWCDK	1	>decoy_reverse_sp|P50524|RPN12_SCHPO Decoy of Reverse of 26S proteasome regulatory subunit rpn12 OS=Schizosaccharomyces pombe GN=rpn12 PE=1 SV=1(249);	AVDEEMKVR	7	>decoy_reverse_sp|O14126|PRS6A_SCHPO Decoy of Reverse of 26S protease regulatory subunit 6A OS=Schizosaccharomyces pombe GN=tbp1 PE=2 SV=1(267);	138.0681
2284	26.0580	2239.0365	3	2239.0201	-7.3264	0.1100	0.0150	0.0350	FPTDDDDK	1	>sp|P00761|TRYP_PIG Trypsin OS=Sus scrofa PE=1 SV=1(1);	TIDNAETMKK	1	>decoy_reverse_sp|P87048|RPN1_SCHPO Decoy of Reverse of 26S proteasome regulatory subunit rpn1 OS=Schizosaccharomyces pombe GN=rpn1 PE=1 SV=2(2);	138.0681
2285	26.0643	0	0	0	0	0	0	0	-	-	-	-	-	-	0
2286	26.0693	2116.9848	4	2117.0058	9.8956	0.2600	0.2600	0.1000	MIDDQR	1	>sp|O42897|RPN3_SCHPO Probable 26S proteasome regulatory subunit rpn3 OS=Schizosaccharomyces pombe GN=rpn3 PE=2 SV=2(1);	ENQEKISNNK	5	>sp|O14126|PRS6A_SCHPO 26S protease regulatory subunit 6A OS=Schizosaccharomyces pombe GN=tbp1 PE=2 SV=1(77);	138.0681
2287	26.0747	2547.2694	3	2547.2725	1.2270	1.1100	0.3300	0.0100	PFGNTHNKFK	8	>sp|P06732|KCRM_HUMAN Creatine kinase M-type OS=Homo sapiens GN=CKM PE=1 SV=2(9);	MGNGKMVEISR	5	>decoy_reverse_sp|P06732|KCRM_HUMAN Decoy of Reverse of Creatine kinase M-type OS=Homo sapiens GN=CKM PE=1 SV=2(140);	138.0681
2289	26.0902	0	0	0	0	0	0	0	-	-	-	-	-	-	0
2290	26.0957	0	0	0	0	0	0	0	-	-	-	-	-	-	0
2291	26.1035	0	0	0	0	0	0	0	-	-	-	-	-	-	0
2292	26.1113	2450.2161	4	2450.2063	-3.9812	0.9350	0.1550	0.4100	GVSKDEK	4	>sp|Q9P7S2|RPN6_SCHPO Probable 26S proteasome regulatory subunit rpn6 OS=Schizosaccharomyces pombe GN=rpn6 PE=2 SV=1(36);	STELFKNEEEPTK	6	>decoy_reverse_sp|O74762|RPN2_SCHPO Decoy of Reverse of 26S proteasome regulatory subunit rpn2 OS=Schizosaccharomyces pombe GN=rpn2 PE=1 SV=1(83);	138.0681
2293	26.1188	0	0	0	0	0	0	0	-	-	-	-	-	-	0
2295	26.1342	0	0	0	0	0	0	0	-	-	-	-	-	-	0
2296	26.1420	0	0	0	0	0	0	0	-	-	-	-	-	-	0
2297	26.1498	2562.2483	5	2562.2601	4.6097	1.7500	0.6400	0.8300	IEDTDKYDK	6	>decoy_reverse_sp|O74445|PRS10_SCHPO Decoy of Reverse of Probable 26S protease subunit rpt4 OS=Schizosaccharomyces pombe GN=rpt4 PE=2 SV=2(348);	FVIHQEENKR	9	>decoy_reverse_sp|O74762|RPN2_SCHPO Decoy of Reverse of 26S proteasome regulatory subunit rpn2 OS=Schizosaccharomyces pombe GN=rpn2 PE=1 SV=1(272);	138.0681
2298	26.1573	2261.0164	3	2261.0011	-6.7689	0.6500	0.6500	-0.0050	PTDDDDK	1	>sp|P00761|TRYP_PIG Trypsin OS=Sus scrofa PE=1 SV=1(2);	YQKDEEWPPK	3	>decoy_reverse_sp|O42931|PRS7_SCHPO Decoy of Reverse of 26S protease regulatory subunit 7 homolog OS=Schizosaccharomyces pombe GN=rpt1 PE=1 SV=2(430);	138.0681
2299	26.1652	2157.9669	4	2157.9598	-3.3254	0.4600	0.4600	0.1050	KYDK	1	>sp|O74445|PRS10_SCHPO Probable 26S protease subunit rpt4 OS=Schizosaccharomyces pombe GN=rpt4 PE=2 SV=2(38);	NSSSDMAYTSMFK	1	>decoy_reverse_sp|O42931|PRS7_SCHPO Decoy of Reverse of 26S protease regulatory subunit 7 homolog OS=Schizosaccharomyces pombe GN=rpt1 PE=1 SV=2(1);	138.0681
[truncated: 9,057 more rows]
