# Supplementary material for: ECL: an exhaustive search tool for the identification of cross-linked peptides using whole database
Source: BMC Bioinformatics. 2016 May 20;17:217. doi: 10.1186/s12859-016-1073-y (PMC4874008; doi:10.1186/s12859-016-1073-y)
Supplement: Additional file 5 — Kojak’s pre-selection list of PSMs only identified by ECL. (ZIP 5147 kb) [file 12859_2016_1073_MOESM5_ESM.zip › Kojak's pre-selection ranks of ECL only peptides/Kojak's detailed results/aleitner_M1012_004/diagnostic_10083.txt]

Scan: 10083
K[x]IDK	0	0	502.311471	0.1312	0.5250
T[x]EVLK	0	0	588.348247	0.1140	0.5700
D[x]RQEQR	0	0	830.399437	0.1125	0.6750
TK[x]DSLEAR	1	0	918.477014	0.1125	0.9000
TSWIYK[x]NK	5	0	1038.549782	0.1119	0.8950
TK[x]VVDR	1	0	716.418051	0.1108	0.6650
GYIGDPIK[x]FVR	7	0	1263.697497	0.1027	1.1300
WK[x]ALER	1	0	801.449683	0.0917	0.5500
M[x]TEVLK	0	0	719.388726	0.0917	0.5500
M[x]DRQEQR	0	0	961.439915	0.0907	0.6350
SAK[x]IVRTLIDK	2	0	1242.765906	0.0873	0.9600
FNLMVICK[x]DK	7	0	1266.646388	0.0845	0.8450
FFEK[x]INVKK	3	0	1151.670224	0.0794	0.7150
LFNLEPK[x]ILEEVPLR	6	0	1809.039932	0.0780	1.1700
MGNGK[x]MVEISR	4	0	1220.600502	0.0777	0.8550
GSNDDEMK[x]IDK	7	0	1250.544822	0.0750	0.8250
IWK[x]SDEINEVLNK	2	0	1586.830346	0.0723	0.9400
K[x]GYQTIELDK	0	0	1193.629146	0.0715	0.7150
M[x]GINERK	0	0	846.438129	0.0686	0.4800
VEFKMGNGK[x]MVEISR	8	0	1723.874862	0.0683	1.0250
K[x]VADLK	0	0	672.416990	0.0683	0.4100
YQK[x]DEEWPPKM	2	0	1449.659787	0.0668	0.7350
NWK[x]EGLSR	2	0	988.508981	0.0637	0.5100
ASVVETVTLTK[x]VTQK	10	0	1602.919156	0.0637	0.9550
LK[x]GYQTIELDK	1	0	1306.713204	0.0636	0.7000
FNLMVICK[x]DKK	7	0	1394.741343	0.0623	0.6850
SAKAK[x]NPMFALSR	4	0	1419.765584	0.0619	0.8050
VEFK[x]MGNGKMVEISR	3	0	1723.874862	0.0610	0.9150
AK[x]NPMFALSR	1	0	1133.601493	0.0610	0.6100
L[x]KGYQTIELDK	0	0	1306.713204	0.0609	0.6700
T[x]VYQISELESLLR	0	0	1549.835098	0.0585	0.7600
RLMSK[x]VAEK	4	0	1060.606245	0.0583	0.5250
FNLMVICKDK[x]K	9	0	1394.741343	0.0577	0.6350
AERK[x]AR	3	0	729.424532	0.0575	0.3450
AK[x]RAER	1	0	729.424532	0.0575	0.3450
K[x]YDK	0	0	552.290736	0.0575	0.2300
ELNLMDPK[x]VPEDIFK	7	0	1786.917438	0.0573	0.8600
VEFK[x]MGNGK	3	0	1008.506203	0.0572	0.5150
Q[x]TVYQISELESLLR	0	0	1677.893669	0.0571	0.8000
AEREK[x]ASK	4	0	917.492997	0.0569	0.4550
KIDK[x]EDMGSNDK	3	0	1378.639778	0.0550	0.6600
M[x]MGINERK	0	0	977.478607	0.0550	0.4400
SLALTK[x]KDK	5	0	1002.607293	0.0539	0.4850
LLVK[x]DRIDK	3	0	1098.676036	0.0533	0.4800
ETTEKK[x]IDK	5	0	1090.586949	0.0533	0.4800
SLALTKK[x]DK	6	0	1002.607293	0.0533	0.4800
K[x]QLATSLR	0	0	915.550117	0.0519	0.4150
K[x]EVQEAR	0	0	858.455887	0.0514	0.3600
ETTEK[x]KIDK	4	0	1090.586949	0.0506	0.4550
K[x]IPQVASFRIDK	0	0	1400.813914	0.0500	0.6000
LISGK[x]LDEAR	4	0	1100.618917	0.0500	0.5000
QVMEEK[x]LDSK	5	0	1205.596130	0.0490	0.4900
LNFSSLK[x]MK	6	0	1066.584449	0.0483	0.4350
YIPNPVLVIIDVK[x]PK	12	0	1707.033394	0.0480	0.7200
IHAK[x]SMAIDK	3	0	1112.601159	0.0480	0.4800
GLGYPEDAIGK[x]TKLVK	10	0	1687.950789	0.0475	0.7600
TITDGK[x]IYVEVERAR	5	0	1748.942012	0.0473	0.7100
LENVK[x]IYADLK	4	0	1304.733939	0.0473	0.5200
RVEFK[x]MGNGK	4	0	1164.607305	0.0460	0.4600
SAK[x]AKNPMFALSR	2	0	1419.765584	0.0458	0.5950
SLALTK[x]K	5	0	759.485399	0.0457	0.3200
MKDAVK[x]EAAR	5	0	1117.591321	0.0455	0.4550
EYLEKNWK[x]EGLSR	7	0	1650.836493	0.0454	0.5900
SMAIDK[x]DIRWELIAR	5	0	1815.966450	0.0450	0.6750
K[x]LEFPLPNEEAR	0	0	1441.756460	0.0450	0.5400
K[x]LARNILK	0	0	954.633783	0.0450	0.3600
QEYALALQK[x]WDLSR	8	0	1719.894338	0.0450	0.6300
DESRGVMTLGFDLIK[x]R	14	0	1835.956278	0.0447	0.7150
NLQVAK[x]SLDK	5	0	1114.634566	0.0435	0.4350
GLGYPEDAIGK[x]TK	10	0	1347.703366	0.0435	0.5650
MK[x]DAVKEAAR	1	0	1117.591321	0.0425	0.4250
S[x]QAR	0	0	460.239372	0.0425	0.1700
LDRK[x]LEFPLPNEEAR	3	0	1825.968559	0.0423	0.6350
DLKLK[x]WSDER	4	0	1288.677488	0.0420	0.4200
TITDGK[x]IYVEVER	5	0	1521.803799	0.0419	0.5450
EKVLK[x]TK	4	0	844.538158	0.0414	0.2900
IDK[x]EDMGSNDK	2	0	1250.544822	0.0414	0.4550
SLK[x]RELIR	2	0	1013.634509	0.0413	0.3300
VVTALTMLK[x]QHLFR	8	0	1655.954434	0.0411	0.5750
ATAIGKSSTAAK[x]TFLEK	11	0	1722.951515	0.0409	0.6950
IKLISGK[x]LDEAR	6	0	1341.797930	0.0408	0.4900
SERDTALEK[x]YK	8	0	1338.677880	0.0405	0.4450
G[x]LGYPEDAIGKTKLVK	0	0	1687.950789	0.0403	0.6450
SLK[x]R	2	0	502.322703	0.0400	0.1600
NEDDIEDIAALWMK[x]R	13	0	1817.861714	0.0397	0.5950
NELEK[x]LNFSSLK	4	0	1420.756126	0.0396	0.4750
GGDEWK[x]IEPLK	5	0	1270.655693	0.0395	0.4350
ASK[x]ERAER	2	0	945.499144	0.0394	0.3150
EYLEK[x]NWKEGLSR	4	0	1650.836493	0.0392	0.5100
VLK[x]LTLEAMDLEIVEK	2	0	1843.037546	0.0391	0.6250
K[x]NLLNPLIEDSR	0	0	1410.783007	0.0388	0.4650
KLDVAK[x]R	5	0	828.518092	0.0386	0.2700
QVMEEKLDSK[x]NVQLAK	9	0	1858.982156	0.0384	0.6150
VVDK[x]DGIREINI	3	0	1369.756460	0.0383	0.4600
IK[x]LISGKLDEAR	1	0	1341.797930	0.0383	0.4600
G[x]GLGYPEDAIGKTKLVK	0	0	1744.972250	0.0382	0.6500
ASKGSNDDEMK[x]IDK	10	0	1536.708913	0.0379	0.5300
QSK[x]ATREPNK	2	0	1157.615226	0.0370	0.3700
EPPVYTPPKDK[x]K	10	0	1397.755400	0.0358	0.4300
ASK[x]VLELRAELDK	2	0	1470.840518	0.0358	0.4650
TEEQRQPEDK[x]LR	9	0	1527.764059	0.0354	0.4250
IDKEDMGSNDK[x]ASK	10	0	1536.708913	0.0350	0.4900
K[x]DKPK	0	0	614.375128	0.0350	0.1750
M[x]TDK	0	0	493.220610	0.0350	0.1400
K[x]GTKTSETNDR	0	0	1235.610532	0.0345	0.3800
DREISYPFK[x]R	8	0	1309.677823	0.0345	0.3450
K[x]VPDK	0	0	585.348581	0.0340	0.1700
N[x]STEEIDLYNRWK	0	0	1666.795023	0.0338	0.4400
TLASLQK[x]R	6	0	915.550117	0.0338	0.2700
P[x]TDDDDK	0	0	804.313706	0.0336	0.2350
K[x]MAIDDDINWEELAR	0	0	1817.861714	0.0333	0.5000
LSGVVEGIFQK[x]CYAK	10	0	1697.880996	0.0333	0.5000
EQVRDAGK[x]DEFSR	7	0	1535.732760	0.0331	0.4300
MPIDFK[x]GFICKVVDK	5	0	1795.936398	0.0330	0.4950
K[x]IDKEDMGSNDK	0	0	1378.639778	0.0329	0.3950
GLGYPEDAIGKTK[x]LVK	12	0	1687.950789	0.0328	0.5250
LK[x]AYQGIYLMSIR	1	0	1554.859144	0.0327	0.4250
K[x]LIR	0	0	528.374737	0.0325	0.1300
GK[x]YYPLK	1	0	867.485399	0.0321	0.2250
YEIDK[x]TLAGVTR	4	0	1364.729913	0.0321	0.3850
K[x]LRDK	0	0	658.412573	0.0320	0.1600
F[x]PTDDDDK	0	0	951.382115	0.0319	0.2550
K[x]GVVALVEDK	0	0	1056.617856	0.0315	0.3150
AVEK[x]LMSR	3	0	932.511289	0.0313	0.2500
YDK[x]TEDDIK	2	0	1125.518932	0.0311	0.2800
WDLSK[x]QEALYLAQR	4	0	1719.894338	0.0311	0.4350
GERPSCPTGYHLK[x]SIR	12	0	1856.931459	0.0309	0.4950
QVMEEK[x]LDSKNVQLAK	5	0	1858.982156	0.0306	0.4900
IMKLCFDELK[x]K	9	0	1423.756658	0.0305	0.3350
GTLK[x]VHTIRLR	3	0	1292.804020	0.0300	0.3300
AAK[x]ASR	2	0	602.349976	0.0300	0.1800
M[x]NSTEEIDLYNRWK	0	0	1797.835501	0.0300	0.4200
GYSK[x]PNER	3	0	949.461699	0.0300	0.2400
MEILK[x]IHLEK	4	0	1252.721266	0.0295	0.2950
EEFAEK[x]AVSVIQAR	5	0	1575.825595	0.0293	0.4100
ILFSDVK[x]AMTTGLR	6	0	1550.848972	0.0293	0.4100
TLSK[x]WR	3	0	789.449683	0.0292	0.1750
K[x]NEEKLAEFDK	0	0	1349.682631	0.0291	0.3200
TSTSSMTAVPK[x]PLK	10	0	1446.775143	0.0289	0.4050
QLADYK[x]AFEDSLR	5	0	1554.767750	0.0288	0.3750
K[x]EPPVYTPPKDK	0	0	1397.755400	0.0288	0.3450
TK[x]DAVVLGVEK	1	0	1157.665530	0.0286	0.3150
YQK[x]PVDTEEENDK	2	0	1593.715773	0.0285	0.3700
YKVNLYK[x]FR	6	0	1229.692020	0.0283	0.2550
IDKK[x]TTEEK	3	0	1090.586949	0.0283	0.2550
DLVK[x]KYDK	3	0	1007.565097	0.0281	0.2250
ELLK[x]PSASVALQR	3	0	1410.819391	0.0281	0.3650
M[x]SQAR	0	0	591.279850	0.0280	0.1400
AHILRIHAK[x]SMAIDK	8	0	1702.966393	0.0280	0.4200
AQSGPDASAK[x]LPTVIPTTR	9	0	1909.026796	0.0279	0.5300
IEDTDK[x]YDK	5	0	1125.518932	0.0278	0.2500
EPPVYTPPK[x]DK	8	0	1269.660444	0.0277	0.3050
K[x]PRVVTALTMLK	0	0	1355.832206	0.0275	0.3300
MQK[x]LLR	2	0	787.473787	0.0275	0.1650
K[x]TREALMEFR	0	0	1279.670628	0.0275	0.2750
DLVKK[x]YDK	4	0	1007.565097	0.0275	0.2200
LDRK[x]IEIPLPNEVGR	3	0	1747.994380	0.0273	0.4100
LQK[x]DLGQVLNK	2	0	1254.729522	0.0273	0.3000
AIGSGSEPAK[x]SELVK	9	0	1471.788150	0.0270	0.4050
RGGDEWK[x]IEPLK	6	0	1426.756795	0.0267	0.3200
KEPPVYTPPK[x]DK	9	0	1397.755400	0.0267	0.3200
D[x]GIQDIMPSQAKELKK	0	0	1799.945046	0.0266	0.4250
FDSEK[x]AGDREVQR	4	0	1535.732760	0.0265	0.3450
AK[x]WSTAETLTNNK	1	0	1462.741537	0.0265	0.3450
K[x]YDKTEDDIK	0	0	1253.613888	0.0265	0.2650
ASK[x]GSNDDEMKIDK	2	0	1536.708913	0.0264	0.3700
K[x]DWNACK	0	0	920.417393	0.0264	0.1850
VLVDK[x]SR	4	0	815.486459	0.0264	0.1850
K[x]IEIPLPNEVGR	0	0	1363.782281	0.0262	0.3150
MK[x]LSLFSNK	1	0	1066.584449	0.0261	0.2350
DAGK[x]DEFSR	3	0	1023.462090	0.0261	0.2350
NELEK[x]LNFSSLKMK	4	0	1679.891560	0.0261	0.3650
NRLK[x]AYQGIYLMSIR	3	0	1825.003168	0.0260	0.3900
SGVK[x]LENVKIYADLK	3	0	1675.950788	0.0260	0.3900
YPGGGPGK[x]TAILPVK	7	0	1453.829229	0.0260	0.3900
IKENQEK[x]ISNNK	6	0	1443.768084	0.0258	0.3100
MILELTNHLEELK[x]K	12	0	1709.938508	0.0257	0.3600
WSTAETLTNNK[x]IDR	10	0	1647.821570	0.0257	0.3600
LLIFEK[x]QVR	5	0	1144.696771	0.0256	0.2300
MEILK[x]IHLEKVSK	4	0	1566.916655	0.0254	0.3300
NELEKLNFSSLK[x]MK	11	0	1679.891560	0.0254	0.3550
GYARAIHK[x]LGSTLK	7	0	1513.872820	0.0250	0.3500
TVQYATK[x]R	6	0	965.529382	0.0250	0.2000
DIKSMIADK[x]HAIR	8	0	1496.813257	0.0250	0.3250
QGITEAYNQK[x]AVEK	9	0	1577.804860	0.0246	0.3450
YGEK[x]ESLAAVLVR	3	0	1433.787759	0.0246	0.3200
VGVFK[x]NVSGNVLSEIK	4	0	1688.946037	0.0241	0.3850
SMAIDK[x]DIR	5	0	1047.538227	0.0239	0.2150
QEVAAQK[x]SSEETEDK	6	0	1677.769259	0.0237	0.3550
TKLVK[x]ER	4	0	872.544305	0.0236	0.1650
TAALSARPAK[x]NIR	9	0	1367.799660	0.0235	0.3050
TLSK[x]WRDATDDK	3	0	1434.710239	0.0233	0.2800
DIGK[x]VVDK	3	0	872.496688	0.0231	0.1850
LNFSSLK[x]MKDAVK	6	0	1479.811862	0.0231	0.3000
VATEK[x]DFLDAVQK	4	0	1462.766689	0.0231	0.3000
NK[x]PDERFNTGVVNVR	1	0	1743.901545	0.0230	0.3450
GVFK[x]NVSGNVLSEIK	3	0	1589.877628	0.0230	0.3450
S[x]GYDR	0	0	596.255412	0.0230	0.1150
NK[x]HCLIK	1	0	911.501059	0.0229	0.1600
SK[x]VLDVR	1	0	815.486459	0.0229	0.1600
GSNDDEMKIDK[x]K	10	0	1378.639778	0.0225	0.2700
GSNDDEMK[x]IDKK	7	0	1378.639778	0.0225	0.2700
LENQRK[x]WR	5	0	1128.615169	0.0225	0.1800
F[x]ATLQKSK	0	0	921.528321	0.0225	0.1800
K[x]VIARLQSYDR	0	0	1347.762215	0.0223	0.2450
GITVLK[x]PDDDK	5	0	1199.639709	0.0223	0.2450
V[x]PTFANFHTPIFIAKR	0	0	1858.025287	0.0222	0.3550
LTQLLSQIK[x]EEQGDIK	8	0	1842.009751	0.0222	0.3550
ISWYTK[x]IVDELDLR	5	0	1749.930053	0.0221	0.3100
K[x]IYNEYPPTK	0	0	1251.649881	0.0220	0.2200
DAVVLGVEK[x]R	8	0	1084.624003	0.0220	0.2200
FFEK[x]EDVQSLKLK	3	0	1609.871482	0.0219	0.2850
MQK[x]LLRLR	2	0	1056.658947	0.0219	0.1750
DFSK[x]TLPPELK	3	0	1273.691742	0.0218	0.2400
G[x]VFKNVSGNVLSEIK	0	0	1589.877628	0.0217	0.3250
HK[x]TPDK	1	0	724.386752	0.0217	0.1300
V[x]GVFKNVSGNVLSEIK	0	0	1688.946037	0.0216	0.3450
K[x]IEFPSYRDR	0	0	1309.677823	0.0215	0.2150
AIHK[x]LGSTLK	3	0	1066.649824	0.0215	0.2150
K[x]LAR	0	0	486.327789	0.0213	0.0850
Y[x]FATLQKSK	0	0	1084.591644	0.0211	0.1900
MPIDFKGFICK[x]VVDK	10	0	1795.936398	0.0210	0.3150
KYDK[x]TEDDIK	3	0	1253.613888	0.0210	0.2100
LEK[x]VRQLIIK	2	0	1238.807376	0.0210	0.2100
WSTAETLTNNK[x]IDRDK	10	0	1890.943464	0.0209	0.3350
VIGSELVQK[x]YVGEGAR	8	0	1703.920551	0.0209	0.3350
LLMK[x]LSSQNDDK	3	0	1390.712546	0.0208	0.2500
TMGK[x]NK	3	0	677.353010	0.0208	0.1250
LVK[x]GRQD	2	0	814.466059	0.0207	0.1450
IDRK[x]IEFPPPSAEAR	3	0	1724.920885	0.0207	0.3100
QSK[x]YTYDR	2	0	1059.498475	0.0206	0.1650
AKSAK[x]IVR	4	0	871.560288	0.0206	0.1650
SAELYK[x]NPK	5	0	1048.555259	0.0206	0.1850
ENQEK[x]ISNNK	4	0	1202.589070	0.0205	0.2050
K[x]QLATSLRSR	0	0	1158.683243	0.0205	0.2050
DIK[x]SMIADK	2	0	1019.532081	0.0200	0.1800
SLGSGMDQEK[x]VLNK	9	0	1504.755469	0.0200	0.2800
LNFSSLKMK[x]DAVK	8	0	1479.811862	0.0200	0.2600
K[x]LIPIRGTEVEK	0	0	1381.829229	0.0200	0.2400
GTK[x]TSETNDR	2	0	1107.515576	0.0200	0.2000
K[x]PRRLLK	0	0	909.623554	0.0200	0.1400
M[x]SGYDR	0	0	727.295891	0.0200	0.1200
GTK[x]R	2	0	460.275756	0.0200	0.0800
K[x]FTGGVLMLIDR	0	0	1348.753625	0.0196	0.2350
SLLAHK[x]GGHVVR	5	0	1272.741423	0.0196	0.2350
GFICK[x]VVDK	4	0	1064.568799	0.0194	0.1750
EDMGSNDKASK[x]ER	10	0	1465.646650	0.0192	0.2500
GSDAAPQASK[x]KK	9	0	1186.630541	0.0192	0.2300
K[x]LQRLR	0	0	812.534410	0.0192	0.1150
K[x]YIPNPVLVIIDVKPK	0	0	1835.128350	0.0191	0.3050
ITTGDRLILTENIK[x]TK	13	0	1815.046470	0.0191	0.3050
ELFDCLK[x]IMR	6	0	1323.667849	0.0190	0.1900
YTENIYPPK[x]K	8	0	1251.649881	0.0190	0.1900
K[x]ELLK	0	0	629.411178	0.0190	0.0950
SIK[x]GYTLPPHCSR	2	0	1514.766308	0.0188	0.2450
IQDAELAILQK[x]TQNLR	10	0	1853.036967	0.0188	0.3000
AAK[x]ASRGAATIK	2	0	1143.672345	0.0187	0.2250
SELAQSK[x]YLMNVSR	6	0	1624.824212	0.0186	0.2600
K[x]INVLNFPSANFSK	0	0	1577.856502	0.0186	0.2600
TSK[x]TPPTAMLSSVR	2	0	1474.781290	0.0186	0.2600
LTHEKSTMLEK[x]IK	10	0	1556.859536	0.0185	0.2400
RQGITEAYNQK[x]AVEK	10	0	1733.905962	0.0183	0.2750
IDVLFSK[x]IR	6	0	1089.654575	0.0183	0.1650
LK[x]ESQLVDK	1	0	1058.597121	0.0183	0.1650
DEQIEK[x]IDTVIK	5	0	1429.766355	0.0183	0.2200
K[x]RR	0	0	458.307723	0.0183	0.0550
K[x]FTGGVLMLIDRESDK	0	0	1807.950131	0.0181	0.2900
S[x]QARGFDR	0	0	935.457282	0.0181	0.1450
KVPDK[x]LIDASTVK	4	0	1412.823808	0.0181	0.2350
MVTANIK[x]NIK	6	0	1130.648106	0.0180	0.1800
NK[x]LLK	1	0	614.411513	0.0180	0.0900
INEDSK[x]LAVNENLASSK	5	0	1830.932231	0.0179	0.3050
K[x]IEFPPPSAEAR	0	0	1340.708787	0.0179	0.2150
GSDAAPQASKK[x]K	10	0	1186.630541	0.0179	0.2150
NAEELSSYQK[x]KLIR	9	0	1677.904901	0.0179	0.2500
NCACVISQK[x]KVPDK	8	0	1645.827913	0.0179	0.2500
K[x]ANWCDK	0	0	920.417393	0.0179	0.1250
IK[x]ILFSDVKAMTTGLR	1	0	1792.027986	0.0178	0.2850
GSDAAPQASK[x]K	9	0	1058.535585	0.0177	0.1950
MEILKIHLEK[x]VSK	9	0	1566.916655	0.0177	0.2300
STELFK[x]NEEEPTK	5	0	1550.746345	0.0177	0.2300
AVAHHTDCK[x]FIR	8	0	1453.724781	0.0175	0.2100
ILFENPDEATK[x]R	10	0	1431.735725	0.0175	0.2100
LLVK[x]DR	3	0	742.470084	0.0175	0.1050
INVKFFEK[x]EDVQSLK	7	0	1822.982813	0.0173	0.2600
LISGK[x]LDEARELLVK	4	0	1682.992985	0.0173	0.2600
DWNACKK[x]ELLK	6	0	1403.723052	0.0173	0.1900
GYSK[x]PNERATK	3	0	1249.641438	0.0173	0.1900
M[x]SQARGFDR	0	0	1066.497761	0.0172	0.1550
RVATEK[x]DFLDAVQK	5	0	1618.867791	0.0171	0.2400
S[x]RSYDSR	0	0	869.399102	0.0171	0.1200
IIPLK[x]KD	4	0	825.532346	0.0171	0.1200
LIPIRGTEVEK[x]ITIK	10	0	1709.045018	0.0170	0.2550
DFLDAVQK[x]VVKGNQK	7	0	1687.925636	0.0170	0.2550
D[x]GIQDIMPSQAKELK	0	0	1671.850090	0.0170	0.2550
K[x]PIGATWK	0	0	899.522844	0.0169	0.1350
VISMEK[x]GGNMK	5	0	1192.594355	0.0168	0.1850
NFGRDLK[x]LK	6	0	1089.629423	0.0167	0.1500
MRK[x]LAR	2	0	773.469370	0.0167	0.1000
NK[x]GTMK	1	0	677.353010	0.0167	0.1000
K[x]WR	0	0	488.285928	0.0167	0.0500
DISSK[x]SPSGNDALNDK	4	0	1646.774679	0.0166	0.2650
DLK[x]LKWSDER	2	0	1288.677488	0.0165	0.1650
NEEK[x]LAEFDK	3	0	1221.587675	0.0165	0.1650
AEAKDVAK[x]MK	7	0	1089.585175	0.0165	0.1650
LHQLRNK[x]ELISVSAASK	6	0	1893.079498	0.0165	0.2800
LK[x]WSDER	1	0	932.471536	0.0164	0.1150
KGTK[x]TSETNDR	3	0	1235.610532	0.0164	0.1800
M[x]SGYDRALSVFSPDGR	0	0	1756.820186	0.0162	0.2600
VLGVFSEK[x]AQIK	7	0	1317.765572	0.0162	0.1950
LVK[x]ERQAR	2	0	998.598459	0.0162	0.1300
I[x]INR	0	0	514.322703	0.0162	0.0650
LFK[x]SLGSGMDQEKVLNK	2	0	1893.002891	0.0162	0.2750
FQDILLGAGQAIK[x]AGNR	12	0	1770.973979	0.0162	0.2750
REAEAAK[x]DEQIEK	6	0	1515.752826	0.0162	0.2100
LDEARELLVK[x]ASK	9	0	1470.840518	0.0162	0.2100
K[x]VIAR	0	0	585.396198	0.0160	0.0800
SAELYK[x]NPKADPLDER	5	0	1844.926754	0.0159	0.2550
QLDSERFIVK[x]ASSGPR	9	0	1788.948158	0.0159	0.2550
SSSDMAYTSMFK[x]GNQK	11	0	1780.775938	0.0159	0.2550
IQYVGK[x]QDPKK	5	0	1302.729522	0.0159	0.1750
NAEELSSYQKK[x]LIR	10	0	1677.904901	0.0157	0.2200
EDK[x]EGVVNTIAFAIR	2	0	1660.878354	0.0157	0.2350
EDCKSLK[x]R	6	0	1034.517826	0.0156	0.1250
FDIMPRK[x]K	6	0	1033.574220	0.0156	0.1250
LMVEMEK[x]K	6	0	1006.519074	0.0156	0.1250
TLSK[x]ESAR	3	0	890.482099	0.0156	0.1250
LK[x]YYEQKIR	1	0	1239.697497	0.0156	0.1400
F[x]MTRSEYDR	0	0	1203.534202	0.0156	0.1400
SMIADK[x]HAIR	5	0	1140.607305	0.0155	0.1550
THAVLVALK[x]R	8	0	1106.692354	0.0155	0.1550
VPDK[x]LIDASTVK	3	0	1284.728853	0.0154	0.1850
GGDEWKIEPLK[x]LK	10	0	1511.834706	0.0154	0.2000
TNNLDLEHK[x]HKTPDK	8	0	1788.911774	0.0153	0.2300
WAFAEK[x]QYGYGTQTV	5	0	1747.820509	0.0153	0.2300
SAELYKNPK[x]ADPLDER	8	0	1844.926754	0.0153	0.2450
EIQDEK[x]EAEAAR	5	0	1387.657871	0.0150	0.1800
K[x]QLLIDGANVLR	0	0	1338.798265	0.0150	0.1800
TK[x]INLIETLR	1	0	1199.723710	0.0150	0.1500
SVQPTAK[x]TVQK	6	0	1185.671676	0.0150	0.1650
IQYVGK[x]QDPK	5	0	1174.634566	0.0150	0.1500
GTK[x]RR	2	0	616.376858	0.0150	0.0750
A[x]SLLK	0	0	530.342770	0.0150	0.0750
WK[x]R	1	0	488.285928	0.0150	0.0450
QDLADATVETLK[x]AIEGK	11	0	1800.946820	0.0150	0.2550
IKILFSDVK[x]AMTTGLR	8	0	1792.027986	0.0150	0.2400
DISSKSPSGNDALNDK[x]K	15	0	1774.869635	0.0150	0.2550
KGEK[x]VEDAPENNSFR	3	0	1718.822296	0.0150	0.2250
V[x]SPTGQITSTSARSGK	0	0	1575.821569	0.0150	0.2400
DVAKMK[x]LSLFSNK	5	0	1479.811862	0.0150	0.1950
DQKK[x]DKPK	3	0	985.555594	0.0150	0.1200
K[x]RWSLER	0	0	973.545700	0.0150	0.1050
EAEAARK[x]K	6	0	901.498083	0.0150	0.1200
EK[x]VLKTK	1	0	844.538158	0.0150	0.1050
K[x]LDVAKR	0	0	828.518092	0.0150	0.1050
K[x]ATDDDR	0	0	819.372221	0.0150	0.1050
FAASKEK[x]QNTPVLFDSK	6	0	1908.994437	0.0147	0.2500
YK[x]DAYVYSIVAIARIK	1	0	1872.050830	0.0147	0.2350
I[x]AIVVNQNWYCANTK	0	0	1792.892954	0.0147	0.2200
QYQEVVK[x]QGDVLLNK	6	0	1759.946763	0.0147	0.2200
S[x]PTGQITSTSARSGK	0	0	1476.753161	0.0147	0.2200
K[x]SYDYSATMYTR	0	0	1484.660513	0.0146	0.1750
F[x]ANNDEIHPSK	0	0	1270.594156	0.0145	0.1600
GVVALVEDK[x]TK	8	0	1157.665530	0.0145	0.1600
SSLELANNAVK[x]SNDIEK	10	0	1830.932231	0.0144	0.2450
QEVAAQK[x]SSEETEDKK	6	0	1805.864214	0.0144	0.2300
SFEQK[x]VMK	4	0	995.510954	0.0144	0.1150
DQK[x]KDKPK	2	0	985.555594	0.0144	0.1150
RSK[x]VLDVR	2	0	971.587561	0.0144	0.1150
DSEALK[x]TR	5	0	918.477013	0.0144	0.1150
P[x]FGNTHNK	0	0	913.440572	0.0144	0.1150
S[x]GYDRALSVFSPDGR	0	0	1625.779708	0.0143	0.2150
ERDCTAYNIYDK[x]NK	11	0	1788.810014	0.0143	0.2000
NCACVISQKK[x]VPDK	9	0	1645.827913	0.0143	0.2000
GYSK[x]PNERATKQSK	3	0	1592.826990	0.0143	0.2000
IGLSK[x]IR	4	0	785.512280	0.0143	0.1000
SQEEAIENIK[x]CTR	9	0	1576.751442	0.0142	0.1850
EPLK[x]EVVQFVGSR	3	0	1486.814306	0.0142	0.1850
IK[x]ENQEKISNNK	1	0	1443.768084	0.0142	0.1700
LPNIEEATFDK[x]R	10	0	1431.735725	0.0142	0.1700
D[x]YDLVR	0	0	779.381332	0.0142	0.0850
LDVAK[x]R	4	0	700.423137	0.0142	0.0850
A[x]ASLLK	0	0	601.379880	0.0142	0.0850
VSPTGQITSTSARSGK[x]K	15	0	1703.916525	0.0141	0.2400
MPFGNTHNK[x]FK	8	0	1319.644415	0.0141	0.1550
TGRSIK[x]GYTLPPHCSR	5	0	1828.936545	0.0141	0.2250
YQK[x]DEEWPPK	2	0	1318.619308	0.0140	0.1400
VVLK[x]NKGTMK	3	0	1116.668841	0.0140	0.1400
LK[x]DLR	1	0	643.401675	0.0140	0.0700
SGKK[x]R	3	0	574.355062	0.0140	0.0700
SGK[x]KR	2	0	574.355062	0.0140	0.0700
SIAEK[x]MNGASGAELK	4	0	1504.755469	0.0140	0.2100
DVAK[x]MKLSLFSNK	3	0	1479.811862	0.0138	0.1800
LGDK[x]GPAAARASR	3	0	1268.694867	0.0138	0.1800
TTEEK[x]EATPMEMDEEK	4	0	1896.796787	0.0137	0.2200
CEDGVILALEK[x]VVTSK	10	0	1759.938898	0.0137	0.2200
IK[x]VLAQLGMQSLSPLK	1	0	1725.022174	0.0137	0.2200
LQK[x]R	2	0	543.349250	0.0137	0.0550
QVK[x]R	2	0	529.333601	0.0137	0.0550
DWNACK[x]KELLK	5	0	1403.723052	0.0136	0.1500
EDMGSNDK[x]ASK	7	0	1180.502961	0.0136	0.1500
GEK[x]VEDAPENNSFR	2	0	1590.727340	0.0136	0.1900
SLK[x]DECK	2	0	878.416723	0.0136	0.0950
M[x]FMTRSEYDR	0	0	1334.574681	0.0135	0.1350
DHDLAPLYK[x]YLSENPK	8	0	1901.952241	0.0134	0.2150
K[x]DGIQDIMPSQAKELK	0	0	1799.945046	0.0134	0.2150
VSGIRK[x]HFEQVINEK	5	0	1782.973979	0.0133	0.2000
SGVKLENVK[x]IYADLK	8	0	1675.950788	0.0133	0.2000
TGPPGPPCGGK[x]FMLK	10	0	1542.768616	0.0133	0.2000
NK[x]ELISVSAASK	1	0	1245.692803	0.0133	0.1600
F[x]ATLQK	0	0	706.401341	0.0133	0.0800
M[x]FR	0	0	452.220553	0.0133	0.0400
K[x]FR	0	0	449.275030	0.0133	0.0400
FLK[x]TSKTPPTAMLSSVR	2	0	1863.028712	0.0132	0.2250
GILLYGPPGTGK[x]TLLAR	11	0	1726.014054	0.0132	0.2250
TGQK[x]MLMNMDK	3	0	1295.603535	0.0132	0.1450
IEVEVYK[x]ITTGDR	6	0	1521.803799	0.0131	0.1700
SETMK[x]YYLPK	4	0	1258.626702	0.0130	0.1300
IEASK[x]GLIDR	4	0	1100.618917	0.0130	0.1300
K[x]AMVNIDTIDNK	0	0	1360.701983	0.0129	0.1550
AK[x]YASQKRP	1	0	1047.582476	0.0128	0.1150
EEYLRAAK[x]ASR	7	0	1292.683635	0.0127	0.1400
K[x]EVAEADIASK	0	0	1159.608411	0.0127	0.1400
ATAIGK[x]SSTAAKTFLEK	5	0	1722.951515	0.0126	0.2150
K[x]PPVQPLAYKSATPFR	0	0	1799.009303	0.0125	0.2000
VPEDIFK[x]THLEVAR	6	0	1652.888526	0.0125	0.1750
K[x]GFDFEYYQR	0	0	1351.619643	0.0125	0.1250
TVQYATK[x]RSK	6	0	1180.656362	0.0125	0.1250
CIK[x]R	2	0	575.321319	0.0125	0.0500
GEK[x]R	2	0	488.270670	0.0125	0.0500
FLKTSK[x]TPPTAMLSSVR	5	0	1863.028712	0.0124	0.2100
VVDKCFGIK[x]FDIMPR	8	0	1823.942544	0.0123	0.1850
EDCEAATDPLLK[x]K	11	0	1488.712937	0.0123	0.1600
TLALK[x]YPGGGPGK	4	0	1257.708061	0.0123	0.1600
IDRDK[x]LVLK	4	0	1098.676036	0.0122	0.1100
T[x]IDNAETMK	0	0	1021.474961	0.0122	0.1100
YPLVTHFRFLK[x]TSK	10	0	1735.977279	0.0121	0.1700
DWNACK[x]K	5	0	920.417393	0.0121	0.0850
TPNDTQK[x]YSNDK	6	0	1409.642221	0.0121	0.1450
EPPVYTPPK[x]DKK	8	0	1397.755400	0.0121	0.1450
FRK[x]PIGATWK	2	0	1202.692354	0.0120	0.1200
E[x]TIDNAETMK	0	0	1150.517549	0.0120	0.1200
DRLK[x]K	3	0	658.412573	0.0120	0.0600
DLK[x]LK	2	0	615.395529	0.0120	0.0600
VSGSELVQK[x]YIGEGSR	8	0	1707.879080	0.0119	0.1900
M[x]SRSYDSR	0	0	1000.439581	0.0119	0.0950
AEAK[x]DVAK	3	0	830.449740	0.0119	0.0950
YQKDEEWPPK[x]M	9	0	1449.659787	0.0118	0.1300
K[x]EVQEARELIR	0	0	1369.767693	0.0118	0.1300
K[x]FRKPIGATWK	0	0	1330.787310	0.0118	0.1300
SLEK[x]TLVPYLR	3	0	1317.765572	0.0118	0.1300
AIDLYK[x]EVLNK	5	0	1304.733939	0.0118	0.1300
IDRPAQVISFK[x]K	10	0	1400.813914	0.0117	0.1400
TDTK[x]TIEAITFK	3	0	1366.734330	0.0117	0.1400
SVEISALASK[x]NR	9	0	1273.698949	0.0117	0.1400
GEK[x]RWSELR	2	0	1159.609749	0.0117	0.1050
LLK[x]PRVNNR	2	0	1108.682852	0.0117	0.1050
K[x]IPQVASFR	0	0	1044.607962	0.0117	0.1050
NDSYQLIK[x]ILPNK	7	0	1544.856167	0.0115	0.1500
GDSGEMSLQKLFK[x]	12	0	1438.712546	0.0115	0.1500
RFDSEK[x]AGDR	5	0	1179.563192	0.0115	0.1150
LK[x]VLVQGLER	1	0	1153.718232	0.0115	0.1150
SLLTGK[x]HAIR	5	0	1094.655970	0.0115	0.1150
YEYQKLK[x]ESQLVDK	6	0	1769.919882	0.0114	0.1600
EK[x]SLLAHKGGHVVR	1	0	1529.878966	0.0114	0.1600
K[x]EFEIIK	0	0	905.522175	0.0114	0.0800
EAVLK[x]LK	4	0	799.516697	0.0114	0.0800
QSK[x]YTYDRGTTAVLK	2	0	1729.899815	0.0113	0.1700
AEQEELLSEK[x]VSTKK	9	0	1717.909710	0.0113	0.1700
ITIK[x]VHVSEVLGDIR	3	0	1677.977670	0.0113	0.1700
SSCK[x]IVFR	3	0	995.522185	0.0113	0.0900
M[x]SER	0	0	521.226756	0.0113	0.0450
NHASIDK[x]MK	6	0	1042.522913	0.0111	0.1000
EK[x]ADAAFLR	1	0	1019.539945	0.0111	0.1000
TIPPLTTVK[x]GSDAAPQASK	8	0	1881.020649	0.0111	0.2100
VELAK[x]QNLFVPTSDK	4	0	1687.914404	0.0110	0.1650
EASKTLSK[x]WR	7	0	1204.656362	0.0110	0.1100
EASK[x]TLSKWR	3	0	1204.656362	0.0110	0.1100
K[x]WRLR	0	0	757.471088	0.0110	0.0550
ERK[x]PR	2	0	684.403070	0.0110	0.0550
E[x]IINR	0	0	643.365291	0.0110	0.0550
K[x]GEIR	0	0	601.354728	0.0110	0.0550
ASK[x]ER	2	0	589.318344	0.0110	0.0550
K[x]AFGR	0	0	577.333601	0.0110	0.0550
TLSMEK[x]HTELR	5	0	1343.686669	0.0109	0.1200
K[x]AQSGPDASAK	0	0	1058.535585	0.0109	0.1200
TFLEK[x]R	4	0	792.449349	0.0108	0.0650
SAK[x]IVR	2	0	672.428222	0.0108	0.0650
YVQVEQRNK[x]PDER	8	0	1659.832802	0.0108	0.1400
VSKILEHK[x]EIMLR	7	0	1594.922802	0.0108	0.1400
EIQDEK[x]EAEAARK	5	0	1515.752826	0.0108	0.1400
G[x]LGYPEDAIGKTK	0	0	1347.703366	0.0108	0.1400
WAIKEK[x]R	5	0	929.544639	0.0107	0.0750
WAIK[x]EKR	3	0	929.544639	0.0107	0.0750
TNNLDLEHKHK[x]TPDK	10	0	1788.911774	0.0107	0.1600
SVMAPLFLHDK[x]YDGR	10	0	1747.871494	0.0107	0.1600
VISMEK[x]GGNMKEVFR	5	0	1723.874862	0.0107	0.1600
VETAVLSTTVK[x]AQAR	10	0	1572.883440	0.0107	0.1600
EK[x]TSNNTNRTNSTDEK	1	0	1837.840123	0.0106	0.1700
LK[x]DLRFGNR	1	0	1117.635570	0.0106	0.0950
K[x]DLVRNFGR	0	0	1103.619920	0.0106	0.0950
EWLDK[x]LGDK	4	0	1102.565823	0.0106	0.0950
FMLK[x]LGVKR	3	0	1090.668450	0.0106	0.0950
M[x]PFGNTHNK	0	0	1044.481051	0.0106	0.0950
PFGNTHNK[x]FK	7	0	1188.603937	0.0105	0.1050
DFLDAVQK[x]VVK	7	0	1260.707726	0.0105	0.1150
AELDKIGLSK[x]IR	9	0	1341.797930	0.0104	0.1250
D[x]GIQDIMPSQAK	0	0	1301.628489	0.0104	0.1250
K[x]KAQSGPDASAK	0	0	1186.630541	0.0104	0.1250
YEYQK[x]LKESQLVDK	4	0	1769.919882	0.0104	0.1450
YEVGAEYIK[x]KVIAR	8	0	1637.914013	0.0104	0.1450
L[x]FKSLGSGMDQEKVLNK	0	0	1893.002891	0.0103	0.1750
GVILYGAPGTGK[x]TLLAK	11	0	1657.976610	0.0103	0.1750
MPGTLLPGPGK[x]GYIGDPIK	10	0	1910.033463	0.0103	0.1950
GGYAEVK[x]QSEVIGLVR	6	0	1703.920551	0.0100	0.1600
VAEK[x]AQINTQEYGR	3	0	1605.811006	0.0100	0.1400
EDMGSNDK[x]ASKER	7	0	1465.646650	0.0100	0.1300
R[x]FANNDEIHPSK	0	0	1426.695258	0.0100	0.1200
CFGIK[x]FDIMPR	4	0	1382.683832	0.0100	0.1100
ATKQSK[x]YTYDR	5	0	1359.678214	0.0100	0.1100
NAEELSSYQK[x]K	9	0	1295.635683	0.0100	0.1100
DIK[x]VIMATNR	2	0	1159.638269	0.0100	0.1000
K[x]ILGVAAEDK	0	0	1042.602207	0.0100	0.1000
NIPK[x]AR	3	0	697.423471	0.0100	0.0600
TK[x]LVK	1	0	587.400615	0.0100	0.0500
GK[x]LVR	1	0	571.380549	0.0100	0.0500
Q[x]EMK	0	0	534.247157	0.0100	0.0400
IITK[x]EGVETRIIPLK	3	0	1709.045018	0.0097	0.1450
SLPPEEYDEK[x]LYNK	9	0	1723.830403	0.0096	0.1350
YEVGAEYIKK[x]VIAR	9	0	1637.914013	0.0096	0.1350
K[x]VNQIESQMAMAEK	0	0	1605.785384	0.0096	0.1350
ILFENPDEATK[x]RK	10	0	1559.830681	0.0096	0.1250
SQK[x]ALDTLFSAIR	2	0	1448.798656	0.0096	0.1250
HPK[x]FEEILTRLR	2	0	1537.872820	0.0096	0.1150
K[x]LPNIEEATFDK	0	0	1403.729579	0.0096	0.1150
VEPIPLINGEK[x]R	10	0	1363.782281	0.0096	0.1150
ATAIGRASK[x]AAR	8	0	1171.678492	0.0096	0.1150
LMVEMEKK[x]LEK	7	0	1376.740675	0.0095	0.1050
MK[x]SLSEQYTER	1	0	1370.649950	0.0095	0.1050
EAVLKLK[x]LELK	6	0	1282.822356	0.0095	0.1050
K[x]HLDAEVQK	0	0	1066.577055	0.0094	0.0850
VVGSELIQK[x]YLGDGPR	8	0	1729.936200	0.0094	0.1500
EASK[x]TLSK	3	0	862.475953	0.0094	0.0750
SNPVFAENDEK[x]GEKR	10	0	1718.822295	0.0093	0.1400
V[x]PTFANFHTPIFIAK	0	0	1701.924185	0.0093	0.1400
DFLDAVQKVVK[x]GNQK	10	0	1687.925636	0.0093	0.1400
NNSWAK[x]SWSNLDLR	5	0	1689.822239	0.0093	0.1300
G[x]GLGYPEDAIGKTK	0	0	1404.724827	0.0093	0.1300
DATDDK[x]R	5	0	819.372221	0.0093	0.0650
SAKGTK[x]R	5	0	746.439846	0.0093	0.0650
GDSGEMSLQK[x]LFK	9	0	1438.712546	0.0092	0.1200
M[x]GINER	0	0	718.343173	0.0092	0.0550
V[x]KAFGR	0	0	676.402010	0.0092	0.0550
ASK[x]AAR	2	0	602.349976	0.0092	0.0550
K[x]ELFDCLKIMR	0	0	1451.762804	0.0091	0.1000
MPIDFK[x]GFICK	5	0	1354.677686	0.0091	0.1000
GYQTIELDK[x]KLDVAK	8	0	1719.940617	0.0090	0.1350
K[x]GEKVEDAPENNSFR	0	0	1718.822296	0.0090	0.1350
SGFEK[x]IDLTR	4	0	1164.613831	0.0090	0.0900
TNAIVMK[x]DIR	6	0	1159.638269	0.0090	0.0900
QVK[x]NR	2	0	643.376523	0.0090	0.0450
LLK[x]PR	2	0	625.427496	0.0090	0.0450
YK[x]SYLLQHREWDSK	1	0	1851.926697	0.0089	0.1250
STELFK[x]NEEEPTKK	5	0	1678.841301	0.0089	0.1250
K[x]SAAAIGTSQLPVR	0	0	1397.798991	0.0089	0.1250
YK[x]SYLLQHR	1	0	1206.650884	0.0089	0.0800
GGDWERK[x]NR	6	0	1116.542400	0.0089	0.0800
FMLKLGVK[x]R	7	0	1090.668450	0.0089	0.0800
MK[x]SDINAHK	1	0	1042.522913	0.0089	0.0800
SAVIK[x]TSTR	4	0	961.555594	0.0089	0.0800
MPLLQSSVALLGQK[x]IR	13	0	1753.028320	0.0088	0.1400
KK[x]AQSGPDASAK	1	0	1186.630541	0.0088	0.1050
K[x]REAEAAK	0	0	901.498083	0.0088	0.0700
K[x]PRR	0	0	555.360483	0.0088	0.0350
IEPLK[x]LKVLVQGLER	4	0	1734.076651	0.0087	0.1300
ILEFTK[x]YSNDK	5	0	1356.692468	0.0086	0.0950
IVAFDQLVK[x]EK	8	0	1288.739025	0.0086	0.0950
LK[x]PLIEKGGDWERK	1	0	1667.935808	0.0086	0.1200
LFAYPPK[x]SVQPTAK	6	0	1545.855441	0.0086	0.1200
YYEQK[x]IR	4	0	998.518484	0.0086	0.0600
WSELRK[x]R	5	0	973.545700	0.0086	0.0600
EK[x]RTFLR	1	0	948.550451	0.0086	0.0600
KELLK[x]LK	4	0	870.590192	0.0086	0.0600
AK[x]IIDLR	1	0	827.522844	0.0086	0.0600
EERFK[x]LNVYK	4	0	1324.713873	0.0085	0.0850
LLENDIK[x]VMK	6	0	1201.673984	0.0085	0.0850
IK[x]TLSMEKHTELR	1	0	1584.865682	0.0085	0.1100
K[x]VPDKLIDASTVK	0	0	1412.823808	0.0085	0.1100
AK[x]WSTAETLTNNKIDR	1	0	1846.953636	0.0084	0.1350
IDKNTWNSTLETAK[x]AK	13	0	1818.947489	0.0084	0.1350
D[x]VPTFANFHTPIFIAK	0	0	1816.951123	0.0084	0.1350
DTALEKYK[x]SYLLQHR	7	0	1863.984208	0.0083	0.1250
EWLDK[x]LGDKGPAAAR	4	0	1625.852476	0.0083	0.1250
ATAIGK[x]SSTAAK	5	0	1104.613831	0.0083	0.1000
HTVIK[x]TGLR	4	0	1023.618860	0.0083	0.0750
DYTMAQPEFFK[x]AVR	10	0	1701.818400	0.0082	0.1150
EIK[x]EVIELPVK	2	0	1295.769988	0.0082	0.0900
DQIGEEK[x]TILQSLLQR	6	0	1870.015898	0.0081	0.1300
AK[x]SAKIVR	1	0	871.560288	0.0081	0.0650
SWIGAYLAK[x]IPER	8	0	1502.824477	0.0081	0.1050
LRK[x]EVAEADIASK	2	0	1428.793571	0.0081	0.1050
SFEQK[x]VMKEDNLILR	4	0	1848.976679	0.0080	0.1200
M[x]STLDLNHLADLYDR	0	0	1775.851150	0.0080	0.1200
LQK[x]YQATVMR	2	0	1236.664816	0.0080	0.0800
VVLKNK[x]GTMK	5	0	1116.668841	0.0080	0.0800
LDSK[x]NVQLAK	3	0	1114.634566	0.0080	0.0800
K[x]YINR	0	0	692.396924	0.0080	0.0400
EK[x]VLK	1	0	615.395529	0.0080	0.0400
EGVETRIIPLK[x]K	10	0	1381.829229	0.0079	0.0950
NLTDETKNK[x]HCLIK	8	0	1712.887868	0.0079	0.1100
FK[x]LNVYK	1	0	910.527595	0.0079	0.0550
Y[x]FATLQK	0	0	869.464664	0.0079	0.0550
S[x]RSYDSRTTIFSPEGR	0	0	1857.896851	0.0078	0.1250
T[x]DKYAFSLTTFSPNGK	0	0	1775.872934	0.0078	0.1250
GGNMK[x]EVFR	4	0	1036.512349	0.0078	0.0700
TTSK[x]VSIAK	3	0	933.549448	0.0078	0.0700
LDRK[x]IEFPSYR	3	0	1422.761881	0.0077	0.0850
RK[x]LPNIEEATFDK	1	0	1559.830681	0.0077	0.1000
KLPNIEEATFDK[x]R	11	0	1559.830681	0.0077	0.1000
YK[x]NENLENIEDVQLR	1	0	1875.932566	0.0077	0.1150
AQIK[x]ILYVNNAK	3	0	1373.803016	0.0075	0.0900
I[x]INRDIGKVVDK	0	0	1368.808828	0.0075	0.0900
EFPDLGVLEGK[x]R	10	0	1358.719350	0.0075	0.0900
AELDK[x]IGLSKIR	4	0	1341.797930	0.0075	0.0900
NK[x]PDER	1	0	757.371829	0.0075	0.0450
HIIMFDCK[x]ILEFTK	7	0	1793.920748	0.0075	0.1050
QIK[x]EIKEVIELPVK	2	0	1665.007573	0.0075	0.1050
IDK[x]NTWNSTLETAK	2	0	1619.815423	0.0075	0.1050
IDK[x]EDMGSNDKASK	2	0	1536.708913	0.0075	0.1050
K[x]LQR	0	0	543.349250	0.0075	0.0300
EMK[x]K	2	0	534.283541	0.0075	0.0300
IDK[x]K	2	0	502.311471	0.0075	0.0300
LAK[x]R	2	0	486.327789	0.0075	0.0300
AEQEELLSEKVSTK[x]K	13	0	1717.909710	0.0073	0.1100
LMVEMEK[x]KLEK	6	0	1376.740675	0.0073	0.0800
KFRK[x]PIGATWK	3	0	1330.787310	0.0073	0.0800
YK[x]VNLYKFR	1	0	1229.692020	0.0072	0.0650
NK[x]MVCKIWK	1	0	1205.641245	0.0072	0.0650
EALEK[x]TEEK	4	0	1075.539667	0.0072	0.0650
AVDEEMK[x]VR	6	0	1075.533141	0.0072	0.0650
IK[x]ILFSDVK	1	0	1061.648429	0.0072	0.0650
HGGYK[x]PTDK	4	0	1001.492997	0.0072	0.0650
SGVK[x]LENVK	3	0	972.560345	0.0072	0.0650
M[x]CSPSATLTHRTMTEK	0	0	1849.848383	0.0072	0.1150
VLSNYMK[x]QEALSSK	6	0	1596.818066	0.0071	0.1000
TK[x]LVKER	1	0	872.544305	0.0071	0.0500
AQEEVK[x]R	5	0	858.455887	0.0071	0.0500
AHLDVQEK[x]DQPK	7	0	1406.715325	0.0071	0.0850
GYQTIELDK[x]K	8	0	1193.629146	0.0070	0.0700
C[x]SPSATLTHR	0	0	1128.534535	0.0070	0.0700
M[x]FMTR	0	0	684.308705	0.0070	0.0350
K[x]DLVR	0	0	629.386026	0.0070	0.0350
K[x]NVPK	0	0	584.364565	0.0070	0.0350
LGVK[x]R	3	0	571.380549	0.0070	0.0350
SAK[x]AK	2	0	503.306720	0.0070	0.0350
TFMNHIDVQK[x]EFQAR	9	0	1862.909665	0.0070	0.1050
K[x]ILFENPDEATKR	0	0	1559.830681	0.0069	0.0900
V[x]NQIESQMAMAEK	0	0	1477.690428	0.0069	0.0900
TLSK[x]ESARATIDECMR	3	0	1866.892688	0.0069	0.1100
VATEK[x]DFLDAVQKVVK	4	0	1788.998462	0.0069	0.1100
DEEWPPK[x]M	6	0	1030.442937	0.0069	0.0550
K[x]EEMVMLK	0	0	1006.519074	0.0069	0.0550
DYYTK[x]QSKATR	4	0	1359.678214	0.0068	0.0750
KNEEK[x]LAEFDK	4	0	1349.682631	0.0068	0.0750
FDSEK[x]AGDR	4	0	1023.462090	0.0067	0.0600
DVAK[x]MK	3	0	690.373411	0.0067	0.0400
VK[x]AFGR	1	0	676.402010	0.0067	0.0400
DRIDK[x]NTWNSTLETAK	4	0	1890.943464	0.0066	0.1050
GEIKK[x]AMVNIDTIDNK	4	0	1787.945046	0.0066	0.1050
ATTVK[x]DTMNVDINAIK	4	0	1732.902849	0.0066	0.1050
YEVGAEYIK[x]K	8	0	1198.623334	0.0065	0.0650
Q[x]DYDLVR	0	0	907.439903	0.0064	0.0450
K[x]YINRSYYHLR	0	0	1511.799660	0.0064	0.0700
M[x]CSPSATLTHR	0	0	1259.575014	0.0064	0.0700
D[x]KKLIPIR	0	0	981.633448	0.0063	0.0500
LMSK[x]VAEK	3	0	904.505142	0.0063	0.0500
DAVK[x]EAAR	3	0	858.455887	0.0063	0.0500
AIEGK[x]IAR	4	0	856.513006	0.0063	0.0500
LWK[x]R	2	0	601.369985	0.0063	0.0250
K[x]NCK	0	0	548.274037	0.0063	0.0250
K[x]CIK	0	0	547.315173	0.0063	0.0250
DISSK[x]SPSGNDALNDKK	4	0	1774.869635	0.0062	0.1050
GGLGYPEDAIGK[x]TKLVK	11	0	1744.972250	0.0062	0.1050
VSK[x]ILEHKEIMLR	2	0	1594.922802	0.0062	0.0800
IDELVSNNEK[x]IWK	9	0	1586.830346	0.0062	0.0800
WPK[x]IAEIYGSALR	2	0	1502.824477	0.0062	0.0800
EK[x]ASKGSNDDEMK	1	0	1437.640504	0.0062	0.0800
K[x]DGIQDIMPSQAK	0	0	1429.723444	0.0062	0.0800
EK[x]TSNNTNR	1	0	1062.505347	0.0061	0.0550
TAAVNIK[x]VR	6	0	970.592313	0.0061	0.0550
LK[x]PQDERTQEERNR	1	0	1797.908083	0.0061	0.0850
ILIDK[x]ARVEAQNHK	4	0	1633.926306	0.0061	0.0850
NKTDTK[x]TIEAITFK	5	0	1608.872208	0.0061	0.0850
VGIKPPK[x]GVLLYGPPGTGK	6	0	1877.113761	0.0061	0.1150
SLDK[x]QMVEER	3	0	1233.602276	0.0060	0.0600
QVK[x]NRDCVGR	2	0	1230.625074	0.0060	0.0600
NCACVISQK[x]K	8	0	1206.584850	0.0060	0.0600
GGNMK[x]EVFRR	4	0	1192.613451	0.0060	0.0600
NIK[x]VIMATNR	2	0	1158.654253	0.0060	0.0600
GTEVEK[x]ITIK	5	0	1116.638983	0.0060	0.0600
TSETNDRNSTNNTK[x]ER	13	0	1865.846269	0.0059	0.0950
GEIK[x]KAMVNIDTIDNK	3	0	1787.945046	0.0059	0.0950
KELFDCLK[x]IMR	7	0	1451.762804	0.0059	0.0650
HK[x]TDLNHENLK	1	0	1347.689447	0.0059	0.0650
TEPK[x]AVDEEMK	3	0	1275.601607	0.0059	0.0650
K[x]DYTMAQPEFFK	0	0	1503.706735	0.0058	0.0700
K[x]EDSSPCGYIIR	0	0	1423.676496	0.0058	0.0700
YDK[x]LVETSGQIR	2	0	1407.735725	0.0058	0.0700
AVILSDTK[x]PVDK	7	0	1284.728853	0.0058	0.0700
SAK[x]GTK	2	0	590.338744	0.0058	0.0350
CTK[x]IIENEQSAEK	2	0	1548.745296	0.0058	0.0750
QPEDK[x]LR	4	0	884.471536	0.0057	0.0400
EIK[x]PNIR	2	0	868.513006	0.0057	0.0400
YASQK[x]RP	4	0	848.450409	0.0057	0.0400
K[x]VADLKK	0	0	800.511946	0.0057	0.0400
LIDASTVK[x]HVFPITK	7	0	1667.960960	0.0057	0.0850
GNECIVIGVERK[x]NVPK	11	0	1810.972260	0.0056	0.0900
QEVAAQKSSEETEDK[x]K	14	0	1805.864214	0.0056	0.0900
ASALGAINLQPLLMPSK[x]R	16	0	1879.071243	0.0056	0.1000
FDVIVAK[x]GK	6	0	975.575269	0.0056	0.0500
ILEHK[x]EIMLR	4	0	1280.727413	0.0055	0.0550
ATK[x]QSKYTYDR	2	0	1359.678214	0.0055	0.0600
TNNLDLEHK[x]HK	8	0	1347.689447	0.0055	0.0600
S[x]ERDTALEKYK	0	0	1338.677880	0.0055	0.0600
IINRDIGK[x]VVDK	7	0	1368.808828	0.0054	0.0650
EPPFAPIESAK[x]R	10	0	1340.708787	0.0054	0.0650
QDPKK[x]HLDAEVQK	4	0	1534.810280	0.0054	0.0700
ATAGPIIADK[x]NCK	9	0	1357.702317	0.0054	0.0700
TK[x]DEGGPAGGLYI	1	0	1276.629872	0.0054	0.0700
VSTK[x]KILGVAAEDK	3	0	1457.845270	0.0054	0.0750
SSK[x]SSLELANNAVK	2	0	1446.767750	0.0054	0.0750
LGISATALSPEEK[x]K	12	0	1442.797987	0.0054	0.0750
EVIELPLK[x]NPELFLR	7	0	1809.039932	0.0053	0.0800
LAHLSKHPK[x]FEEILTR	8	0	1918.078772	0.0053	0.0850
STELQIGVVEDDK[x]PFR	12	0	1831.931505	0.0053	0.0850
VTVSK[x]GVAIDLLEECK	4	0	1759.938898	0.0053	0.0850
ARIEVEVYK[x]ITTGDR	8	0	1748.942012	0.0050	0.0750
DLEETDERSLALTK[x]K	13	0	1746.899873	0.0050	0.0750
DK[x]PKYEPPVPTRTGR	1	0	1739.931783	0.0050	0.0750
SMIADK[x]HAIRILAHR	5	0	1730.972539	0.0050	0.0750
FGDGIQIAQLALK[x]HR	12	0	1665.931391	0.0050	0.0750
LCFDELKK[x]R	7	0	1207.638268	0.0050	0.0450
CVVHLNDASVAAK[x]LLMK	12	0	1868.001115	0.0050	0.0850
VATEKDFLDAVQK[x]VVK	12	0	1788.998462	0.0050	0.0800
YK[x]DAYVYSIVAIAR	1	0	1630.871817	0.0050	0.0700
NPELFLRVGIK[x]PPK	10	0	1606.955817	0.0050	0.0700
EIINRDIGK[x]VVDK	8	0	1497.851416	0.0050	0.0650
ESDK[x]APDLIELNR	3	0	1498.762664	0.0050	0.0650
E[x]IINRDIGKVVDK	0	0	1497.851416	0.0050	0.0650
VSTKK[x]ILGVAAEDK	4	0	1457.845270	0.0050	0.0700
YEAK[x]AIGSGSEPAK	3	0	1406.704092	0.0050	0.0700
DEK[x]SGVKLENVK	2	0	1344.724827	0.0050	0.0600
KSGFEK[x]IDLTR	5	0	1292.708787	0.0050	0.0550
K[x]GVVALVEDKTK	0	0	1285.760486	0.0050	0.0600
SSHIITK[x]ELK	6	0	1154.665864	0.0050	0.0500
SSK[x]DISSK	2	0	850.439569	0.0050	0.0400
K[x]YTGLLR	0	0	849.507194	0.0050	0.0350
FAASK[x]EK	4	0	779.417716	0.0050	0.0350
WAIK[x]EK	3	0	773.443537	0.0050	0.0300
LAK[x]RMK	2	0	745.463224	0.0050	0.0300
K[x]LIPIR	0	0	738.511554	0.0050	0.0300
DK[x]LVLK	1	0	714.463938	0.0050	0.0300
LEK[x]VR	2	0	643.401675	0.0050	0.0250
LVK[x]ER	2	0	643.401675	0.0050	0.0250
K[x]SGR	0	0	446.260107	0.0050	0.0200
QVARNELEK[x]LNFSSLK	8	0	1875.021318	0.0047	0.0750
QIKEIK[x]EVIELPVK	5	0	1665.007573	0.0046	0.0650
AVEK[x]LMSRRPPVIR	3	0	1650.971479	0.0046	0.0650
SLLTGK[x]HAIRYAGR	5	0	1541.878966	0.0046	0.0650
ATAGPIIADK[x]NCKK	9	0	1485.797272	0.0046	0.0650
LVPYLTKLESK[x]QR	10	0	1573.919099	0.0046	0.0600
M[x]SERDTALEKYK	0	0	1469.718358	0.0046	0.0550
EAEAAK[x]DEQIEK	5	0	1359.651724	0.0046	0.0550
DEKSGVK[x]LENVK	6	0	1344.724827	0.0046	0.0550
SSTAAK[x]TFLEKR	5	0	1337.730248	0.0046	0.0550
ELKK[x]EEMVMLK	3	0	1376.740675	0.0045	0.0500
DYYTKQSK[x]ATR	7	0	1359.678214	0.0045	0.0500
ASK[x]GSNDDEMK	2	0	1180.502961	0.0045	0.0500
T[x]IDNAETMKK	0	0	1149.569917	0.0045	0.0450
TMGKNK[x]VLVK	5	0	1116.668841	0.0045	0.0450
AEAK[x]DVAKMK	3	0	1089.585175	0.0045	0.0450
NKMVCK[x]IWK	5	0	1205.641245	0.0044	0.0400
FAASK[x]EKQNTPVLFDSK	4	0	1908.994437	0.0044	0.0750
LSLFSNK[x]ENELRQAVR	6	0	1903.027465	0.0044	0.0700
GIGSYEK[x]QSEVSVGLR	6	0	1707.879080	0.0044	0.0700
CYAK[x]NEWR	3	0	1125.502511	0.0044	0.0350
NK[x]ISWYTK	1	0	1038.549782	0.0044	0.0350
SK[x]TLQYFA	1	0	956.496688	0.0044	0.0350
FMLK[x]LGVK	3	0	934.567348	0.0044	0.0350
YVTGPK[x]NK	5	0	905.497023	0.0044	0.0350
DVEFLHSDK[x]IDTIVK	8	0	1757.919882	0.0043	0.0650
S[x]TLDLNHLADLYDR	0	0	1644.810672	0.0043	0.0600
IAYASVVYIADK[x]YK	11	0	1602.865670	0.0043	0.0600
EKSLLAHK[x]GGHVVR	7	0	1529.878966	0.0043	0.0600
LCIHK[x]NK	4	0	911.501059	0.0043	0.0300
DRGK[x]LVR	3	0	842.508589	0.0043	0.0300
AASIAVEDEK[x]RLR	9	0	1456.799717	0.0042	0.0550
E[x]MKKDSESTEEK	0	0	1439.644921	0.0042	0.0500
YTQSTNNDDPK[x]K	10	0	1409.642221	0.0042	0.0500
VETAVLSTTVK[x]AQARAK	10	0	1772.015506	0.0041	0.0700
NWK[x]EEYLRAAK	2	0	1406.730582	0.0041	0.0450
EDGMK[x]ILMVNR	4	0	1304.658013	0.0041	0.0450
IEPLKLK[x]VLVQGLER	6	0	1734.076651	0.0040	0.0600
ELAAIKEDTEAVLK[x]R	13	0	1684.935865	0.0040	0.0600
Q[x]DRGK	0	0	602.313592	0.0040	0.0200
GIDWREALEK[x]TEEK	9	0	1702.852533	0.0039	0.0550
GTLK[x]VHTIR	3	0	1023.618860	0.0039	0.0350
DEPEETDVNK[x]YQK	9	0	1593.715773	0.0038	0.0500
NTWNSTLETAK[x]AK	10	0	1462.741537	0.0038	0.0500
ISPGYDVYEGSFEK[x]EGK	13	0	1903.883889	0.0038	0.0650
ARQEVAAQK[x]SSEETEDK	8	0	1904.907471	0.0038	0.0650
MATTVK[x]DTMNVDINAIK	5	0	1863.943328	0.0038	0.0650
GIMLYGPPGTGK[x]TLCAR	11	0	1790.917058	0.0038	0.0650
ASK[x]VLELR	2	0	914.554868	0.0037	0.0300
NK[x]PGVYTK	1	0	905.497023	0.0037	0.0300
F[x]MTR	0	0	553.268226	0.0037	0.0150
DKPK[x]YEPPVPTRTGR	3	0	1739.931783	0.0037	0.0550
GYQTIELDKK[x]LDVAK	9	0	1719.940617	0.0037	0.0550
MSSK[x]SSLELANNAVK	3	0	1577.808228	0.0037	0.0550
K[x]IIEEEGFTNR	0	0	1334.682966	0.0036	0.0400
MVILNK[x]DGMER	5	0	1304.658013	0.0036	0.0400
EFEIIK[x]GVLCQFRR	5	0	1793.960971	0.0036	0.0500
VVTSKLLK[x]PRVNNR	7	0	1622.994323	0.0036	0.0500
NK[x]TDTKTIEAITFK	1	0	1608.872208	0.0036	0.0500
GYSKPNERATK[x]QSK	10	0	1592.826990	0.0036	0.0500
AEQEELLSEK[x]VSTK	9	0	1589.814754	0.0036	0.0500
YEYQK[x]LK	4	0	970.512337	0.0036	0.0250
KEK[x]WIAK	2	0	901.538493	0.0036	0.0250
TLLYGK[x]R	5	0	849.507194	0.0036	0.0250
GCLMFGPPGTGK[x]TLLAR	11	0	1774.922143	0.0035	0.0600
NPK[x]ADPLDER	2	0	1153.572695	0.0035	0.0350
NK[x]LLKVTVSK	1	0	1128.722984	0.0035	0.0350
EKASK[x]GSNDDEMK	4	0	1437.640504	0.0035	0.0450
LAAEDHK[x]FVIHQEENK	6	0	1906.953636	0.0034	0.0550
AMVNIDTIDNK[x]VATTM	10	0	1735.848372	0.0034	0.0550
DTALEK[x]YKSYLLQHR	5	0	1863.984208	0.0033	0.0500
IDRK[x]VEFGLPDLEGR	3	0	1742.931448	0.0033	0.0500
LDPAGFYIGYK[x]ATSAGPK	10	0	1854.951515	0.0033	0.0600
EK[x]QNTPVLFDSK	1	0	1404.724827	0.0033	0.0400
YK[x]DGVILAADSR	1	0	1306.688051	0.0033	0.0400
VGK[x]SAVIKTSTR	2	0	1245.740419	0.0033	0.0400
LCFDELK[x]KR	6	0	1207.638268	0.0033	0.0300
ETEK[x]LAEER	3	0	1103.545814	0.0033	0.0300
LDGK[x]DELWK	3	0	1102.565823	0.0033	0.0300
K[x]TVQYATKR	0	0	1093.624337	0.0033	0.0300
IQK[x]ENR	2	0	786.434760	0.0033	0.0200
K[x]HGQLK	0	0	709.423471	0.0033	0.0200
M[x]TDKYAFSLTTFSPNGK	0	0	1906.913413	0.0032	0.0550
SPAIIFIDELDAIGTK[x]R	15	0	1858.019923	0.0032	0.0550
LK[x]WSDERYLHQSLK	1	0	1801.947432	0.0032	0.0450
K[x]TELEEIMLLNLHK	0	0	1709.938508	0.0032	0.0450
SSCK[x]IVFRSELQDK	3	0	1695.861321	0.0032	0.0450
K[x]FDQLTQALNVAIR	0	0	1615.904510	0.0032	0.0450
LELKK[x]ANWCDK	4	0	1403.723052	0.0032	0.0350
ELEAMK[x]LLRPR	5	0	1354.775421	0.0032	0.0350
N[x]STEEIDLYNR	0	0	1352.620760	0.0032	0.0350
TLIDK[x]FSGEKK	4	0	1264.702640	0.0032	0.0350
TK[x]SVALGGITK	1	0	1073.644403	0.0032	0.0350
K[x]DWNACKK	0	0	1048.512348	0.0031	0.0250
QDRGK[x]LVR	4	0	970.567161	0.0031	0.0250
GSLEKNWK[x]EEYLR	7	0	1650.836493	0.0031	0.0400
IDRK[x]ILFENPDEATK	3	0	1787.941677	0.0030	0.0450
SNPVFAENDEKGEK[x]R	13	0	1718.822295	0.0030	0.0450
TMGK[x]NKVLVK	3	0	1116.668841	0.0030	0.0300
I[x]DDQR	0	0	645.308172	0.0030	0.0150
K[x]KSGR	0	0	574.355062	0.0030	0.0150
LFKSLGSGMDQEK[x]VLNK	12	0	1893.002891	0.0029	0.0500
A[x]KVAEQNENPTVGSAQK	0	0	1769.890704	0.0029	0.0500
K[x]MSAQSCACMVR	0	0	1427.614109	0.0029	0.0350
DNSSDLQK[x]LLMK	7	0	1390.712547	0.0029	0.0350
KEEPK[x]SETLENFTR	4	0	1706.847448	0.0029	0.0400
K[x]EEPKSETLENFTR	0	0	1706.847448	0.0029	0.0400
LNVYK[x]YR	4	0	954.528656	0.0029	0.0200
HESLK[x]YR	4	0	931.487520	0.0029	0.0200
YYLPK[x]GK	4	0	867.485399	0.0029	0.0200
ILIDK[x]AR	4	0	827.522844	0.0029	0.0200
K[x]ASLLTR	0	0	787.491545	0.0029	0.0200
K[x]AIPLALGLLSASNPQMR	0	0	1879.071243	0.0028	0.0500
K[x]SGFEKIDLTR	0	0	1292.708787	0.0027	0.0300
FFEKEDVQSLK[x]LK	10	0	1609.871482	0.0027	0.0350
SLDK[x]QMVEERVLK	3	0	1573.849698	0.0027	0.0350
QDPK[x]KHLDAEVQK	3	0	1534.810280	0.0027	0.0350
GFICKVVDK[x]DGIR	8	0	1505.802358	0.0027	0.0350
QTGQYYGGLK[x]LCVDR	9	0	1756.856570	0.0027	0.0400
TLLAK[x]AVANQTSATFLR	4	0	1804.020592	0.0026	0.0450
GVLLYGPPGTGK[x]TLLAR	11	0	1711.998405	0.0026	0.0450
NLTDETK[x]NKHCLIK	6	0	1712.887868	0.0025	0.0350
QHAVNERAK[x]IIDLR	8	0	1661.932452	0.0025	0.0350
ALTCK[x]MPGTLLPGPGK	4	0	1639.878887	0.0025	0.0400
LQK[x]YQATVMRGAFK	2	0	1639.886752	0.0025	0.0350
VMK[x]EDNLILRTR	2	0	1486.828906	0.0025	0.0300
SETMK[x]YYLPKGK	4	0	1443.743119	0.0025	0.0300
IMK[x]LCFDELK	2	0	1295.661702	0.0025	0.0250
VMK[x]EDNLILR	2	0	1229.680131	0.0025	0.0250
YDKK[x]DLVR	3	0	1035.571243	0.0025	0.0200
YK[x]EDTALR	1	0	994.508312	0.0025	0.0200
LRLQK[x]R	4	0	812.534410	0.0025	0.0150
LESK[x]QR	3	0	759.423863	0.0025	0.0150
DTTK[x]NK	3	0	705.365683	0.0025	0.0150
NDGTIVIRK[x]LEETDVAK	8	0	1900.026461	0.0024	0.0400
LLK[x]PRVNNRIGSVDR	2	0	1736.016844	0.0023	0.0350
EWLDKLGDK[x]GPAAAR	8	0	1625.852476	0.0023	0.0350
QTETINWLEK[x]R	9	0	1416.736060	0.0023	0.0250
AASIAVEDEK[x]R	9	0	1187.614557	0.0023	0.0250
NMGTVVDLLIENK[x]ASALL	12	0	1900.033855	0.0022	0.0400
K[x]QMSYMLAR	0	0	1126.562665	0.0022	0.0200
K[x]IFTIHTSK	0	0	1073.623277	0.0022	0.0200
MSSK[x]DISSK	3	0	981.480047	0.0022	0.0200
STELFKNEEEPTK[x]K	12	0	1678.841301	0.0021	0.0300
VTSK[x]LLEQEESAEK	3	0	1589.814754	0.0021	0.0300
ATLTGMK[x]IDVLFSK	6	0	1522.842826	0.0021	0.0300
ANWCDK[x]R	5	0	948.423539	0.0021	0.0150
KK[x]LIPIR	1	0	866.606510	0.0021	0.0150
NIPK[x]EIK	3	0	840.506860	0.0021	0.0150
QYSAK[x]AK	4	0	794.428614	0.0021	0.0150
K[x]ALSSLK	0	0	745.469750	0.0021	0.0150
RMPIDFK[x]GFICK	6	0	1510.778788	0.0021	0.0250
LLENDIK[x]VMKSEFQR	6	0	1848.976678	0.0020	0.0300
WIEALRDIK[x]SMIADK	8	0	1787.960303	0.0020	0.0300
K[x]ASLLTREDLTDEEK	0	0	1746.899873	0.0020	0.0300
TLAGVTRDYYTK[x]QSK	11	0	1729.899815	0.0020	0.0300
VIDGSRPVNRNK[x]LLK	11	0	1708.010698	0.0020	0.0300
DSESTEEK[x]EAQAVQR	7	0	1705.775405	0.0020	0.0300
LRNK[x]R	3	0	685.434703	0.0020	0.0100
K[x]DQKK	0	0	645.380940	0.0020	0.0100
DLVK[x]K	3	0	601.379880	0.0020	0.0100
DIK[x]SMIADKHAIR	2	0	1496.813257	0.0019	0.0250
NIPK[x]ARASLTAAK	3	0	1339.793514	0.0019	0.0250
SDYYMASTYTK[x]KINVK	10	0	1910.944711	0.0019	0.0300
LVLK[x]EVFLSFHNLVGR	3	0	1870.082797	0.0019	0.0300
K[x]VAEQNENPTVGSAQK	0	0	1698.853594	0.0019	0.0300
SDISK[x]SSM	4	0	853.385092	0.0019	0.0150
LELK[x]KANWCDK	3	0	1403.723052	0.0018	0.0200
E[x]TIDNAETMKK	0	0	1278.612505	0.0018	0.0200
ASK[x]AAREYLEK	2	0	1264.677488	0.0018	0.0200
RFCVGLQK[x]IEEIFK	7	0	1765.954825	0.0018	0.0250
MK[x]LSLFSNKENELR	1	0	1707.897707	0.0018	0.0250
K[x]EAGFIDDILIITPASK	0	0	1830.013777	0.0018	0.0300
VVDK[x]CFGIKFDIMPR	3	0	1823.942544	0.0017	0.0250
NVVTEAGFIAIK[x]EDR	11	0	1660.878354	0.0017	0.0250
ILSGEQTVK[x]YDR	8	0	1407.735725	0.0017	0.0200
KSK[x]TLQYFA	2	0	1084.591644	0.0017	0.0150
ERK[x]PRR	2	0	840.504172	0.0017	0.0100
FLK[x]TSK	2	0	722.432639	0.0017	0.0100
EIDMTCAREASK[x]TLSK	11	0	1838.886542	0.0016	0.0250
K[x]DSESTEEKEAQAVQR	0	0	1833.870361	0.0016	0.0250
A[x]TTVKDTMNVDINAIK	0	0	1732.902849	0.0016	0.0250
EEPK[x]SETLENFTR	3	0	1578.752492	0.0015	0.0200
QKSLEK[x]TLVPYLR	5	0	1573.919099	0.0015	0.0200
Q[x]EMKKDSESTEEK	0	0	1567.703492	0.0015	0.0200
LFK[x]SLGSGMDQEK	2	0	1438.712546	0.0015	0.0200
FLHDK[x]NSDYK	4	0	1265.603994	0.0015	0.0150
IEDTDK[x]YDKK	5	0	1253.613888	0.0015	0.0150
LGDK[x]GPAAAR	3	0	954.524630	0.0015	0.0150
EEIQK[x]GDGGTDYVCVPK	4	0	1893.877753	0.0015	0.0250
AVNIAFTQDQLLK[x]R	12	0	1615.904510	0.0014	0.0200
TSTGGPK[x]LQLNLER	6	0	1512.825929	0.0014	0.0200
K[x]KLIPIR	0	0	866.606510	0.0014	0.0100
IEPLK[x]LK	4	0	839.547996	0.0014	0.0100
EISYPFK[x]RLDR	6	0	1422.761881	0.0014	0.0150
YSNDK[x]SIVNSM	4	0	1256.570643	0.0014	0.0150
LGSTAIGVK[x]TK	8	0	1073.644403	0.0014	0.0150
DSYLIIDK[x]LPSEYDSR	7	0	1912.941734	0.0012	0.0200
VLKTK[x]DEGGPAGGLYI	4	0	1616.877294	0.0012	0.0200
S[x]PTGQITSTSARSGKK	0	0	1604.848116	0.0012	0.0200
CFGIK[x]FDIMPRK	4	0	1510.778788	0.0012	0.0150
TRLLENDIK[x]VMK	8	0	1458.822760	0.0012	0.0150
RNAEELSSYQK[x]K	10	0	1451.736786	0.0012	0.0150
QRIQK[x]ENR	4	0	1070.594434	0.0012	0.0100
YDK[x]KDLVR	2	0	1035.571243	0.0012	0.0100
K[x]QYSAKAK	0	0	922.523570	0.0012	0.0100
VGK[x]SAVIK	2	0	800.511946	0.0012	0.0100
YDK[x]K	2	0	552.290736	0.0012	0.0050
E[x]MKK	0	0	534.283541	0.0012	0.0050
K[x]SLK	0	0	474.316557	0.0012	0.0050
A[x]TTVKDTMNVDINAIKK	0	0	1860.997805	0.0012	0.0200
K[x]DKPKYEPPVPTR	0	0	1553.856502	0.0012	0.0150
DIGK[x]VVDKCFGIK	3	0	1477.796212	0.0012	0.0150
TGRK[x]EPPVYTPPK	3	0	1468.803742	0.0012	0.0150
IK[x]YEYQKLK	1	0	1211.691351	0.0011	0.0100
IWKVMCK[x]NK	6	0	1205.641245	0.0011	0.0100
LQMSAMYK[x]K	7	0	1098.556519	0.0011	0.0100
AVK[x]PTDMEQFAFYK	2	0	1673.812254	0.0011	0.0150
ELAAIK[x]EDTEAVLK	5	0	1528.834763	0.0011	0.0150
YLHQSLK[x]YKEDTALR	6	0	1863.984208	0.0010	0.0150
SFEQKVMK[x]EDNLILR	7	0	1848.976679	0.0010	0.0150
K[x]HFEQVINEK	0	0	1270.666925	0.0010	0.0100
Q[x]EMKK	0	0	662.342113	0.0010	0.0050
K[x]EEPK	0	0	629.338410	0.0010	0.0050
KK[x]SGR	1	0	574.355062	0.0010	0.0050
LVK[x]GR	2	0	571.380549	0.0010	0.0050
SIK[x]GYTLPPHCSRGER	2	0	1856.931459	0.0009	0.0150
LSVEALNSLTGEFK[x]GK	13	0	1691.909318	0.0009	0.0150
D[x]YTMAQPEFFK	0	0	1375.611779	0.0009	0.0100
TNSTDEK[x]GTKK	6	0	1207.604385	0.0009	0.0100
M[x]NSTEEIDLYNR	0	0	1483.661239	0.0008	0.0100
CGSPYIIEDSK[x]K	10	0	1395.670349	0.0008	0.0100
GTTAVLK[x]EDIYK	6	0	1336.723767	0.0008	0.0100
QIK[x]EIK	2	0	757.469750	0.0008	0.0050
QSK[x]ATR	2	0	689.382001	0.0008	0.0050
K[x]LDVAK	0	0	672.416990	0.0008	0.0050
N[x]SIVSK	0	0	646.364957	0.0008	0.0050
FCVGLQK[x]IEEIFKK	6	0	1737.948678	0.0007	0.0100
SNPVFAENDEK[x]GEK	10	0	1562.721193	0.0007	0.0100
KNCK[x]ADAGITIAPR	3	0	1513.803419	0.0007	0.0100
TMTEK[x]AR	4	0	835.422145	0.0007	0.0050
SPSGNDALNDKK[x]GTK	11	0	1530.763724	0.0007	0.0100
DTMNVDINAIK[x]KGEIR	10	0	1815.951192	0.0006	0.0100
WK[x]RENQLR	1	0	1128.615169	0.0006	0.0050
NLIRLAK[x]R	6	0	982.639929	0.0006	0.0050
STMLEK[x]IK	5	0	948.531355	0.0006	0.0050
K[x]TVQYATK	0	0	937.523235	0.0006	0.0050
NSSSDMAYTSMFK[x]GNQK	12	0	1894.818860	0.0006	0.0100
AK[x]VAEQNENPTVGSAQK	1	0	1769.890704	0.0006	0.0100
ASRPGAAAKLDGK[x]DELWK	12	0	1912.016567	0.0006	0.0100
FKLNVYK[x]YR	6	0	1229.692020	0.0006	0.0050
Q[x]SRQETQYK	0	0	1166.567944	0.0006	0.0050
DK[x]KASLLTR	1	0	1030.613439	0.0006	0.0050
LGIDPPK[x]GIMLYGPPGTGK	6	0	1910.033463	0.0005	0.0100
RK[x]IFTIHTSK	1	0	1229.724379	0.0005	0.0050
LSLFSNK[x]ENELR	6	0	1448.762272	0.0004	0.0050
SNNIK[x]ENEQKIK	4	0	1443.768084	0.0004	0.0050
TKDAVVLGVEK[x]R	10	0	1313.766632	0.0004	0.0050
VVTSK[x]LLKPRVNNR	4	0	1622.994323	0.0004	0.0050
KDSESTEEK[x]EAQAVQR	8	0	1833.870361	0.0003	0.0050
TDK[x]YAFSLTTFSPNGK	2	0	1775.872934	0.0003	0.0050
FNSNAIAAVATK[x]MVTLK	11	0	1777.975953	0.0003	0.0050
# precursors: 1
Precursor: 2502.1910	4	0.9974	0
NWK[x]EGLSR(2)	D[x]YTMAQPEFFK(0)	0.5100	2502.1888	138.0681
C[x]SPSATLTHR(0)	K[x]GTKTSETNDR(0)	0.3900	2502.2131	138.0681
P[x]TDDDDK(0)	ILFENPDEATK[x]RK(10)	0.3600	2502.2125	138.0681
P[x]TDDDDK(0)	KLPNIEEATFDK[x]R(11)	0.3250	2502.2125	138.0681
P[x]TDDDDK(0)	K[x]ILFENPDEATKR(0)	0.3150	2502.2125	138.0681
M[x]PFGNTHNK(0)	MPFGNTHNK[x]FK(8)	0.2500	2502.1935	138.0681
CIK[x]R(2)	ERDCTAYNIYDK[x]NK(11)	0.2400	2502.1994	138.0681
S[x]QAR(0)	ISPGYDVYEGSFEK[x]EGK(13)	0.2250	2502.1913	138.0681
C[x]SPSATLTHR(0)	KGTK[x]TSETNDR(3)	0.1900	2502.2131	138.0681
I[x]DDQR(0)	KGEK[x]VEDAPENNSFR(3)	0.1800	2502.1985	138.0681
EK[x]TSNNTNR(1)	D[x]GIQDIMPSQAK(0)	0.1700	2502.2019	138.0681
P[x]TDDDDK(0)	RK[x]LPNIEEATFDK(1)	0.1600	2502.2125	138.0681
I[x]DDQR(0)	SNPVFAENDEK[x]GEKR(10)	0.1100	2502.1985	138.0681
I[x]DDQR(0)	K[x]GEKVEDAPENNSFR(0)	0.0900	2502.1985	138.0681
I[x]DDQR(0)	SNPVFAENDEKGEK[x]R(13)	0.0000	2502.1985	138.0681
E[x]AAR(0)	E[x]AAR(0)	0.0000	0.0000	138.0681
E[x]AAR(0)	E[x]AAR(0)	0.0000	0.0000	138.0681
E[x]AAR(0)	E[x]AAR(0)	0.0000	0.0000	138.0681
E[x]AAR(0)	E[x]AAR(0)	0.0000	0.0000	138.0681
E[x]AAR(0)	E[x]AAR(0)	0.0000	0.0000	138.0681
