# Supplementary material for: ECL: an exhaustive search tool for the identification of cross-linked peptides using whole database
Source: BMC Bioinformatics. 2016 May 20;17:217. doi: 10.1186/s12859-016-1073-y (PMC4874008; doi:10.1186/s12859-016-1073-y)
Supplement: Additional file 5 — Kojak’s pre-selection list of PSMs only identified by ECL. (ZIP 5147 kb) [file 12859_2016_1073_MOESM5_ESM.zip › Kojak's pre-selection ranks of ECL only peptides/Kojak's detailed results/aleitner_M1012_004/diagnostic_10751.txt]

Scan: 10751
EVIELPLK[x]NPELFLR	7	0	1809.039932	0.1087	1.6300
K[x]SLK	0	0	474.316557	0.0975	0.3900
A[x]TTVK	0	0	518.306385	0.0740	0.3700
FFEK[x]EDVQSLK	3	0	1368.692468	0.0705	0.7750
P[x]FGNTHNKFK	0	0	1188.603937	0.0670	0.6700
M[x]PFGNTHNKFK	0	0	1319.644415	0.0636	0.7000
K[x]YDK	0	0	552.290736	0.0625	0.2500
S[x]GYDR	0	0	596.255412	0.0610	0.3050
WK[x]TLSK	1	0	761.443537	0.0608	0.3650
M[x]ATTVK	0	0	649.346864	0.0608	0.3650
INVKFFEK[x]EDVQSLK	7	0	1822.982813	0.0557	0.8350
M[x]PPK	0	0	471.251517	0.0538	0.2150
ELREVIELPLK[x]NPELFLR	10	0	2207.267680	0.0536	0.9650
K[x]EKWIAK	0	0	901.538493	0.0536	0.3750
K[x]ALSSLK	0	0	745.469750	0.0529	0.3700
K[x]REAEAAK	0	0	901.498083	0.0525	0.4200
EDCK[x]SLK	3	0	878.416723	0.0521	0.3650
IEPLK[x]LK	4	0	839.547996	0.0521	0.3650
IEDTDK[x]YDK	5	0	1125.518932	0.0511	0.4600
INVK[x]FFEKEDVQSLK	3	0	1822.982813	0.0507	0.7600
IEVEVYK[x]ITTGDR	6	0	1521.803799	0.0492	0.6400
QSK[x]ATR	2	0	689.382001	0.0492	0.2950
M[x]SGYDR	0	0	727.295891	0.0483	0.2900
D[x]GIQDIMPSQAK	0	0	1301.628489	0.0471	0.5650
AMEVDEK[x]PTERYSDIGGLSK	6	0	2224.068057	0.0470	0.9400
STMLEK[x]IKENQEK	5	0	1576.812980	0.0469	0.6100
EVIELPVK[x]HPELFESLGIPQPK	7	0	2498.378342	0.0464	1.0200
RNAEELSSYQK[x]K	10	0	1451.736786	0.0463	0.5550
VK[x]AMEVDEKPTERYSDIGGLSK	1	0	2451.231422	0.0461	1.0150
LK[x]WSDERYLHQSLK	1	0	1801.947432	0.0461	0.6450
NDSYQLIK[x]ILPNK	7	0	1544.856167	0.0458	0.5950
EVIELPLKNPELFLRVGIK[x]PPK	18	0	2528.509290	0.0450	0.9900
ELIRK[x]SLK	4	0	985.628363	0.0444	0.3550
EASK[x]TLSK	3	0	862.475953	0.0444	0.3550
Q[x]DRGK	0	0	602.313592	0.0440	0.2200
VKAMEVDEK[x]PTERYSDIGGLSK	8	0	2451.231422	0.0432	0.9500
K[x]DGIQDIMPSQAK	0	0	1429.723444	0.0431	0.5600
VYHAIRNIPK[x]AR	9	0	1436.836379	0.0429	0.5150
EPPFAPIESAK[x]R	10	0	1340.708787	0.0429	0.5150
DWNACK[x]K	5	0	920.417393	0.0429	0.3000
K[x]HLDAEVQK	0	0	1066.577055	0.0428	0.3850
VYATMQK[x]LQK	6	0	1208.658670	0.0425	0.4250
VLVDMESMLVPK[x]PLINK	11	0	1925.072882	0.0421	0.7150
NK[x]LLKVTVSK	1	0	1128.722984	0.0420	0.4200
DQPK[x]K	3	0	614.338744	0.0420	0.2100
FDVIVAK[x]GK	6	0	975.575269	0.0417	0.3750
K[x]VADLKK	0	0	800.511946	0.0414	0.2900
EIQDEK[x]EAEAARK	5	0	1515.752826	0.0412	0.5350
QDPK[x]K	3	0	614.338744	0.0410	0.2050
K[x]PRVVTALTMLKQHLFR	0	0	2037.203252	0.0409	0.6950
IK[x]ENQEK	1	0	887.471202	0.0407	0.2850
K[x]EDSSPCGYIIRILSGEQTVK	0	0	2379.210294	0.0400	0.8400
K[x]LMELFISK	0	0	1107.636148	0.0389	0.3500
K[x]DWNACKK	0	0	1048.512348	0.0388	0.3100
QDPK[x]KHLDAEVQK	3	0	1534.810280	0.0385	0.5000
DWNACKK[x]ELLK	6	0	1403.723052	0.0382	0.4200
SSTAAKTFLEK[x]R	10	0	1337.730248	0.0379	0.4550
YEYQK[x]LK	4	0	970.512337	0.0379	0.2650
SGNLPDADNSK[x]SDISK	10	0	1646.774679	0.0375	0.6000
IDK[x]K	2	0	502.311471	0.0375	0.1500
EVIELPLK[x]NPELFLRVGIKPPK	7	0	2528.509290	0.0375	0.8250
IIPLK[x]K	4	0	710.505408	0.0375	0.2250
M[x]NSIVSK	0	0	777.405435	0.0371	0.2600
QDPKK[x]HLDAEVQK	4	0	1534.810280	0.0358	0.4650
NLNQIVNELDEEK[x]YK	12	0	1847.926420	0.0357	0.5350
LLENDIK[x]VMK	6	0	1201.673984	0.0355	0.3550
IDELVSNNEK[x]IWK	9	0	1586.830346	0.0350	0.4550
AELDK[x]IGLSK	4	0	1072.612770	0.0350	0.3500
ATDDDRWK[x]TLSK	7	0	1434.710239	0.0346	0.4150
NK[x]YAIQLPLPPK	1	0	1380.812854	0.0346	0.4150
LAHLSK[x]HPK	5	0	1029.608297	0.0344	0.3100
QSK[x]YTYDR	2	0	1059.498475	0.0344	0.2750
EK[x]RTFLR	1	0	948.550451	0.0343	0.2400
K[x]YYSFDNSLK	0	0	1263.613496	0.0340	0.3400
SPTGQITSTSARSGK[x]K	14	0	1604.848116	0.0338	0.5400
EVLNKGVSK[x]DEK	8	0	1344.724827	0.0338	0.4050
DYYTKQSK[x]ATR	7	0	1359.678214	0.0336	0.3700
DYYTK[x]QSKATR	4	0	1359.678214	0.0336	0.3700
DLVKK[x]YDK	4	0	1007.565097	0.0331	0.2650
DLVK[x]KYDK	3	0	1007.565097	0.0331	0.2650
VALRNDSYQLIK[x]ILPNK	11	0	1984.146846	0.0329	0.5600
EKVLK[x]TK	4	0	844.538158	0.0329	0.2300
LIK[x]K	2	0	500.368591	0.0325	0.1300
D[x]RGK	0	0	474.255021	0.0325	0.1300
VPDK[x]LIDASTVK	3	0	1284.728853	0.0321	0.3850
M[x]STLDLNHLADLYDR	0	0	1775.851150	0.0320	0.4800
K[x]VPDKLIDASTVK	0	0	1412.823808	0.0315	0.4100
K[x]GFDFEYYQR	0	0	1351.619643	0.0315	0.3150
ATKQSK[x]YTYDR	5	0	1359.678214	0.0314	0.3450
TVQK[x]VETAVLSTTVK	3	0	1602.919156	0.0313	0.4700
G[x]VFK	0	0	449.263798	0.0313	0.1250
VNQIESQMAMAEK[x]LIQIRVK	12	0	2328.265640	0.0310	0.6200
S[x]TLDLNHLADLYDR	0	0	1644.810672	0.0307	0.4300
VLELRAELDK[x]IGLSK	9	0	1682.992985	0.0307	0.4600
VQNEVTLSPEQLRIQYVGK[x]QDPK	18	0	2668.418299	0.0307	0.7050
ASALGAINLQPLLMPSK[x]R	16	0	1879.071243	0.0300	0.5400
IEDTDKYDK[x]K	8	0	1253.613888	0.0300	0.3000
IEDTDK[x]YDKK	5	0	1253.613888	0.0300	0.3000
SSHIITK[x]ELK	6	0	1154.665864	0.0300	0.3000
DLK[x]LK	2	0	615.395529	0.0300	0.1500
YDK[x]K	2	0	552.290736	0.0300	0.1200
ARIEVEVYK[x]ITTGDR	8	0	1748.942012	0.0297	0.4450
YEYQK[x]LKESQLVDK	4	0	1769.919882	0.0296	0.4150
DEPEETDVNK[x]YQK	9	0	1593.715773	0.0296	0.3850
SLEK[x]TLVPYLR	3	0	1317.765572	0.0295	0.3250
SVQPTAK[x]TVQK	6	0	1185.671676	0.0295	0.3250
ELISVSAASK[x]ILSNITYSYK	9	0	2186.183345	0.0295	0.5900
YEYQKLK[x]ESQLVDK	6	0	1769.919882	0.0293	0.4100
ANWCDK[x]R	5	0	948.423539	0.0293	0.2050
VGIK[x]PPK	3	0	737.479921	0.0293	0.2050
K[x]GINIDQSSNSK	0	0	1289.657479	0.0292	0.3500
IDELVSNNEK[x]IWKVMCK	9	0	2105.064830	0.0291	0.4950
N[x]SSSDMAYTSMFKGNQK	0	0	1894.818860	0.0291	0.4950
INYK[x]K	3	0	664.390778	0.0290	0.1450
T[x]EVLK	0	0	588.348247	0.0290	0.1450
ATAGPIIADK[x]NCKK	9	0	1485.797272	0.0289	0.4050
NKELISVSAASK[x]ILSNITYSYK	11	0	2428.321223	0.0289	0.6350
KVPDK[x]LIDASTVK	4	0	1412.823808	0.0288	0.3750
K[x]LFK	0	0	534.352941	0.0288	0.1150
M[x]TDK	0	0	493.220610	0.0288	0.1150
K[x]MSAQSCACMVRTLLYGK	0	0	2103.009638	0.0286	0.5150
LGVK[x]PPK	3	0	737.479921	0.0286	0.2000
SLPLQIEVANDCIK[x]WAIKEK	13	0	2354.266687	0.0285	0.5700
IDKNTWNSTLETAK[x]AK	13	0	1818.947489	0.0284	0.4550
SVQPTAKTVQK[x]VETAVLSTTVK	10	0	2314.310659	0.0284	0.6250
TQLADILSVLGMSYSNTSK[x]HESLK	18	0	2621.336941	0.0283	0.6800
NK[x]MVCKIWK	1	0	1205.641245	0.0283	0.2550
F[x]MTRSEYDR	0	0	1203.534202	0.0283	0.2550
LK[x]ESQLVDK	1	0	1058.597121	0.0283	0.2550
EK[x]QNTPVLFDSKEAVLK	1	0	1945.051948	0.0282	0.4800
GAIEK[x]VDDLLTTQAEAK	4	0	1800.946820	0.0282	0.4800
YVVDISPDIDIK[x]EIKPNIR	11	0	2226.225875	0.0282	0.5350
LMSK[x]VAEK	3	0	904.505142	0.0281	0.2250
EK[x]VLK	1	0	615.395529	0.0280	0.1400
DLVK[x]K	3	0	601.379880	0.0280	0.1400
INVK[x]K	3	0	600.395864	0.0280	0.1400
TK[x]LVK	1	0	587.400615	0.0280	0.1400
DPEEEAEMMTKETTEK[x]K	15	0	2024.891743	0.0279	0.4750
NELEK[x]LNFSSLK	4	0	1420.756126	0.0279	0.3350
ATK[x]QSKYTYDR	2	0	1359.678214	0.0277	0.3050
SVQPTAK[x]TVQKVETAVLSTTVK	6	0	2314.310659	0.0275	0.6050
DEPEETDVNKYQK[x]DEEWPPK	12	0	2475.107668	0.0275	0.5500
AKWSTAETLTNNK[x]IDR	12	0	1846.953636	0.0275	0.4400
SNNIK[x]ENEQK	4	0	1202.589070	0.0275	0.2750
CYAK[x]NEWR	3	0	1125.502511	0.0275	0.2200
LNDPEDK[x]YEALSK	6	0	1520.735782	0.0273	0.3550
M[x]SQARGFDRTITVFSPEGR	0	0	2154.063918	0.0271	0.5150
ELEAMK[x]LLRPRK	5	0	1482.870377	0.0271	0.3250
IDELVSNNEKIWK[x]VMCK	12	0	2105.064830	0.0271	0.4600
K[x]VPDK	0	0	585.348581	0.0270	0.1350
NK[x]ELISVSAASKILSNITYSYK	1	0	2428.321223	0.0268	0.5900
DEPEETDVNK[x]YQKDEEWPPK	9	0	2475.107668	0.0268	0.5350
GGVHVK[x]LAHLSK	5	0	1244.735277	0.0267	0.3200
SGVK[x]LENVK	3	0	972.560345	0.0267	0.2400
ATK[x]QSK	2	0	661.375854	0.0267	0.1600
SNNIK[x]ENEQKIK	4	0	1443.768084	0.0262	0.3150
RFK[x]K	2	0	577.369985	0.0262	0.1050
RMK[x]K	2	0	561.342056	0.0262	0.1050
NCK[x]K	2	0	548.274037	0.0262	0.1050
K[x]DQK	0	0	517.285985	0.0262	0.1050
K[x]LEK	0	0	516.327120	0.0262	0.1050
K[x]IDK	0	0	502.311471	0.0262	0.1050
RLMSK[x]VAEK	4	0	1060.606245	0.0261	0.2350
QIEELFEAIVLPMQQADK[x]FRK	17	0	2532.340909	0.0260	0.5450
DWNACK[x]KELLK	5	0	1403.723052	0.0259	0.2850
K[x]VSTTPANSFELK	0	0	1420.756126	0.0258	0.3350
NIPK[x]ARASLTAAK	3	0	1339.793514	0.0258	0.3350
FK[x]ELQPFIVQMAEQALDIEK	1	0	2376.239807	0.0258	0.5150
KDWNACK[x]K	6	0	1048.512348	0.0256	0.2050
K[x]SYDYSATMYTRLFLLR	0	0	2127.082198	0.0256	0.4350
S[x]QARGFDRTITVFSPEGR	0	0	2023.023439	0.0256	0.4600
IEIPLPNEVGRMEILK[x]IHLEK	15	0	2470.398029	0.0255	0.5350
EPPVYTPPK[x]DK	8	0	1269.660444	0.0255	0.2800
NEEKK[x]LMELFISK	4	0	1607.859201	0.0254	0.3300
VSTTPANSFELK[x]QYLIQR	11	0	2094.110853	0.0253	0.4550
D[x]TEMSVNMSDFLHDQATR	0	0	2095.893807	0.0253	0.4550
VYATMQKLQK[x]DLGQVLNK	9	0	2076.140043	0.0253	0.4550
NK[x]LDPYWNQLIVAGVDGENK	1	0	2272.148690	0.0250	0.5000
S[x]TLDLNHLADLYDRK	0	0	1772.905627	0.0250	0.3750
M[x]FMTRSEYDR	0	0	1334.574681	0.0250	0.2500
SSTAAK[x]TFLEK	5	0	1181.629146	0.0250	0.2750
YYEQK[x]IR	4	0	998.518484	0.0250	0.1750
GSLEK[x]NWK	4	0	960.502835	0.0250	0.2000
K[x]MRK	0	0	561.342056	0.0250	0.1000
K[x]REK	0	0	559.344165	0.0250	0.1000
K[x]NCK	0	0	548.274037	0.0250	0.1000
K[x]CIK	0	0	547.315173	0.0250	0.1000
EMK[x]K	2	0	534.283541	0.0250	0.1000
E[x]MKK	0	0	534.283541	0.0250	0.1000
Q[x]EMK	0	0	534.247157	0.0250	0.1000
DQK[x]K	2	0	517.285985	0.0250	0.1000
DK[x]PK	1	0	486.280173	0.0250	0.1000
KLPNIEEATFDK[x]R	11	0	1559.830681	0.0250	0.3250
EVLNK[x]GVSK	4	0	972.560345	0.0250	0.2250
RFK[x]ELQPFIVQMAEQALDIEK	2	0	2532.340909	0.0248	0.5200
YTGLLRVSAMMSCACQK[x]R	16	0	2131.015784	0.0247	0.4450
FNSNAIAAVATK[x]MVTLK	11	0	1777.975953	0.0247	0.4200
DPEEEAEMMTK[x]ETTEK	10	0	1896.796787	0.0247	0.3950
DELWK[x]NDDQLTYTYK	4	0	1930.894787	0.0247	0.3700
LNYK[x]PEEEYPDLSK	3	0	1723.830403	0.0246	0.3450
NEEK[x]KLMELFISK	3	0	1607.859201	0.0246	0.3200
ILSGEQTVK[x]YDR	8	0	1407.735725	0.0246	0.2950
KLGVK[x]PPK	4	0	865.574877	0.0244	0.1950
EPPVYTPPKDK[x]K	10	0	1397.755400	0.0242	0.2900
GK[x]LVRK	1	0	699.475505	0.0242	0.1450
K[x]VIARLQSYDR	0	0	1347.762215	0.0241	0.2650
K[x]DQKK	0	0	645.380940	0.0240	0.1200
K[x]INVK	0	0	600.395864	0.0240	0.1200
SGKK[x]R	3	0	574.355062	0.0240	0.1200
SGK[x]KR	2	0	574.355062	0.0240	0.1200
RNK[x]LDPYWNQLIVAGVDGENK	2	0	2428.249792	0.0238	0.5000
QVARNELEK[x]LNFSSLK	8	0	1875.021318	0.0237	0.3800
IDK[x]NTWNSTLETAKAK	2	0	1818.947489	0.0237	0.3800
IVKSAK[x]AK	5	0	843.554142	0.0237	0.1900
ELK[x]K	2	0	516.327120	0.0237	0.0950
K[x]GEK	0	0	460.264524	0.0237	0.0950
M[x]SSK	0	0	451.210047	0.0237	0.0950
QIEELFEAIVLPMQQADK[x]FR	17	0	2404.245953	0.0235	0.4700
M[x]GINERKGFDFEYYQR	0	0	2051.952252	0.0234	0.3750
KVNQIESQMAMAEK[x]LIQIR	13	0	2229.197231	0.0234	0.4450
M[x]DTEMSVNMSDFLHDQATR	0	0	2226.934286	0.0234	0.4450
YEAK[x]AIGSGSEPAKSELVK	3	0	1963.026127	0.0234	0.4450
K[x]EPPVYTPPKDK	0	0	1397.755400	0.0233	0.2800
LESK[x]QRIFR	3	0	1175.677431	0.0233	0.2100
EK[x]ADAAFLR	1	0	1019.539945	0.0233	0.2100
DPEEEAEMMTK[x]ETTEKK	10	0	2024.891743	0.0232	0.3950
NPELFLRVGIK[x]PPK	10	0	1606.955817	0.0232	0.3250
QKSLEK[x]TLVPYLR	5	0	1573.919099	0.0231	0.3000
QK[x]SLEKTLVPYLR	1	0	1573.919099	0.0231	0.3000
GIDLK[x]SIAEK	4	0	1072.612770	0.0230	0.2300
K[x]DKPK	0	0	614.375128	0.0230	0.1150
EPPVYTPPK[x]DKK	8	0	1397.755400	0.0229	0.2750
SGNLPDADNSK[x]SDISKSSM	10	0	1951.879206	0.0229	0.4350
VK[x]EDMVDQESTDNNGVQVESR	1	0	2378.065484	0.0229	0.4800
CIK[x]RLVK	2	0	915.568742	0.0229	0.1600
EIDMTCAREASK[x]TLSK	11	0	1838.886542	0.0228	0.3650
IAK[x]GAIEKVDDLLTTQAEAK	2	0	2113.162944	0.0228	0.4550
LDEARELLVK[x]ASK	9	0	1470.840518	0.0227	0.2950
YEIDK[x]TLAGVTRDYYTK	4	0	2035.026127	0.0226	0.3850
EKSPAIIFIDELDAIGTK[x]R	17	0	2115.157467	0.0226	0.4300
EATPMEMDEEK[x]SQDISINGNSKK	10	0	2580.168225	0.0226	0.5200
M[x]STLDLNHLADLYDRK	0	0	1903.946106	0.0225	0.3600
K[x]LGVKPPK	0	0	865.574877	0.0225	0.1800
NK[x]MVCK	1	0	778.382925	0.0225	0.1350
DK[x]LVLK	1	0	714.463938	0.0225	0.1350
TLEVLYLK[x]MHNNHAK	7	0	1809.955886	0.0223	0.3350
KVTSK[x]LLEQEESAEK	4	0	1717.909710	0.0223	0.3350
N[x]SSSDMAYTSMFK	0	0	1467.600950	0.0223	0.2900
MLLTEVHLLESK[x]VYHAIRNIPK	11	0	2603.462020	0.0223	0.4900
GIDWREALEK[x]TEEK	9	0	1702.852533	0.0221	0.3100
KNVPK[x]LQNVSNFQK	4	0	1642.915408	0.0221	0.3100
VTSK[x]LLEQEESAEK	3	0	1589.814754	0.0221	0.3100
TLLYGK[x]R	5	0	849.507194	0.0221	0.1550
KSGNLPDADNSK[x]SDISK	11	0	1774.869635	0.0221	0.3750
SQK[x]ALDTLFSAIRDHDLAPLYK	2	0	2501.327703	0.0220	0.4850
QEMK[x]K	3	0	662.342113	0.0220	0.1100
V[x]GVFK	0	0	548.332206	0.0220	0.1100
VYATMQK[x]LQKDLGQVLNK	6	0	2076.140043	0.0219	0.3950
SFEQK[x]VMK	4	0	995.510954	0.0219	0.1750
MGQAQSGNFSNFGDGANGDNK[x]K	20	0	2242.966054	0.0218	0.4800
IDLTRIVK[x]SAK	7	0	1242.765906	0.0218	0.2400
NELEK[x]LNFSSLKMK	4	0	1679.891560	0.0218	0.3050
VGCDRNK[x]YAIQLPLPPK	6	0	1968.061404	0.0218	0.3700
QLEMLDLQEGFIK[x]EDCKSLK	12	0	2423.207516	0.0217	0.4350
IAKGAIEK[x]VDDLLTTQAEAK	7	0	2113.162944	0.0217	0.4350
YIPNPVLVIIDVK[x]PK	12	0	1707.033394	0.0217	0.3250
ELVSK[x]ASPIAGSEGK	4	0	1471.788150	0.0217	0.3250
T[x]IDNAETMK	0	0	1021.474961	0.0217	0.1950
WAIK[x]EK	3	0	773.443537	0.0217	0.1300
M[x]TEVLK	0	0	719.388726	0.0217	0.1300
VVLK[x]NK	3	0	699.464272	0.0217	0.1300
EGK[x]VTFFYTDYIGVYAPRK	2	0	2253.146903	0.0216	0.4100
AK[x]WSTAETLTNNK	1	0	1462.741537	0.0215	0.2800
FLHDK[x]NSDYK	4	0	1265.603994	0.0215	0.2150
FIVK[x]ASSGPR	3	0	1060.602876	0.0215	0.2150
EK[x]VLKTK	1	0	844.538158	0.0214	0.1500
ARK[x]TQIAGGHDIIGPFHVITR	2	0	2286.270805	0.0214	0.4500
FVVFTPTLIDPELLDAQTK[x]LWK	18	0	2573.414392	0.0214	0.4700
EDALFK[x]NEEKK	5	0	1349.682631	0.0214	0.2350
HIIMFDCK[x]ILEFTKYSNDK	7	0	2401.180912	0.0213	0.4050
K[x]TQIAGGHDIIGPFHVITR	0	0	2059.132592	0.0213	0.4050
NLIRLAK[x]R	6	0	982.639929	0.0213	0.1700
F[x]ATLQKSK	0	0	921.528321	0.0213	0.1700
NK[x]EHIMDNLEAQAIEELEGAK	1	0	2381.153176	0.0212	0.4450
M[x]MGINERKGFDFEYYQR	0	0	2182.992731	0.0212	0.3600
K[x]SGNLPDADNSKSDISK	0	0	1774.869635	0.0212	0.3600
K[x]AIPLALGLLSASNPQMR	0	0	1879.071243	0.0211	0.3800
WAFAEK[x]QYGYGTQTV	5	0	1747.820509	0.0210	0.3150
YQK[x]DEEWPPK	2	0	1318.619308	0.0210	0.2100
GEIK[x]K	3	0	573.348581	0.0210	0.1050
AK[x]SAK	1	0	503.306720	0.0210	0.1050
STLDLNHLADLYDRK[x]DWNACK	14	0	2547.217501	0.0210	0.4400
QEYKDDINLDEASAMAVK[x]FLSK	17	0	2514.231087	0.0209	0.4600
MPIDFK[x]GFICK	5	0	1354.677686	0.0209	0.2300
NWSK[x]IYDFPLFQGIFIR	3	0	2143.125385	0.0209	0.3550
DLASFIPDNK[x]LNCVIDR	9	0	1988.998864	0.0209	0.3550
SAPVSDCLSK[x]YPLLSSSCGSQSLK	9	0	2570.235514	0.0208	0.5000
S[x]SSDMAYTSMFK	0	0	1353.558028	0.0208	0.2500
HK[x]TPDK	1	0	724.386752	0.0208	0.1250
F[x]ATLQK	0	0	706.401341	0.0208	0.1250
NK[x]VLVK	1	0	699.464272	0.0208	0.1250
YVVDISPDIDIKEIK[x]PNIR	14	0	2226.225875	0.0208	0.3950
HK[x]FQDILLGAGQAIK	1	0	1637.925245	0.0207	0.3100
SDISK[x]SSM	4	0	853.385092	0.0206	0.1650
YACK[x]ILGVVEGQFSRPAK	3	0	2022.071968	0.0206	0.3700
LEK[x]VRQLIIK	2	0	1238.807376	0.0205	0.2050
K[x]LEGTIDYQK	0	0	1193.629146	0.0205	0.2050
MVILNK[x]DGMER	5	0	1304.658013	0.0205	0.2250
AVAHHTDCK[x]FIR	8	0	1453.724781	0.0204	0.2450
IVRTLIDK[x]FSGEK	7	0	1504.861253	0.0204	0.2650
QILDCIVNLSEPAK[x]K	13	0	1726.928669	0.0203	0.3050
K[x]VTSKLLEQEESAEK	0	0	1717.909710	0.0203	0.3050
MPLLQSSVALLGQK[x]IR	13	0	1753.028320	0.0203	0.3250
LTLEAMDLEIVEK[x]EHFK	12	0	2044.054981	0.0203	0.3450
AHILRIHAK[x]SMAIDK	8	0	1702.966393	0.0200	0.3000
K[x]ATDDDRWK	0	0	1133.546483	0.0200	0.1800
VSTTPANSFELK[x]QYLIQREER	11	0	2508.297131	0.0200	0.4200
INLIETLRTITDGK[x]IYVEVER	13	0	2474.374317	0.0200	0.4200
HEDALAK[x]LGATLAQGIIDAGGR	6	0	2176.159922	0.0200	0.4400
V[x]NQIESQMAMAEK	0	0	1477.690428	0.0200	0.2600
S[x]QARGFDR	0	0	935.457282	0.0200	0.1600
YK[x]VNLYK	1	0	926.522509	0.0200	0.1400
DIGK[x]VVDK	3	0	872.496688	0.0200	0.1600
SSK[x]DISSK	2	0	850.439569	0.0200	0.1600
DRLK[x]K	3	0	658.412573	0.0200	0.1000
K[x]ELLK	0	0	629.411178	0.0200	0.1000
VK[x]LEK	1	0	615.395529	0.0200	0.1000
NK[x]LLK	1	0	614.411513	0.0200	0.1000
RK[x]GTK	1	0	588.370711	0.0200	0.1000
K[x]LWK	0	0	573.363839	0.0200	0.0800
VSTK[x]K	3	0	561.348581	0.0200	0.1000
SAK[x]AK	2	0	503.306720	0.0200	0.1000
KVAEQNENPTVGSAQK[x]MIQDEAQK	15	0	2642.296866	0.0198	0.4750
IEVEVYK[x]ITTGDRLILTENIK	6	0	2446.368170	0.0198	0.4150
LKVELAK[x]QNLFVPTSDK	6	0	1929.093418	0.0197	0.3350
APPEILDISK[x]QLADYK	9	0	1799.966829	0.0197	0.3150
YK[x]NENLENIEDVQLR	1	0	1875.932566	0.0197	0.2950
GSNDDEMK[x]IDK	7	0	1250.544822	0.0195	0.2150
VNQIESQMAMAEK[x]LIQIR	12	0	2101.102276	0.0194	0.3500
NFGRDLK[x]LK	6	0	1089.629423	0.0194	0.1750
YVTGPK[x]NK	5	0	905.497023	0.0194	0.1550
FVVFTPTLIDPELLDAQTK[x]LWKR	18	0	2729.515494	0.0193	0.4450
SGVK[x]LENVKIYADLK	3	0	1675.950788	0.0193	0.2900
QAAK[x]ASVVETVTLTK	3	0	1544.877294	0.0193	0.2900
IWK[x]VMCK	2	0	963.503367	0.0193	0.1350
Y[x]FATLQK	0	0	869.464664	0.0193	0.1350
NIPK[x]EIK	3	0	840.506860	0.0193	0.1350
K[x]VGQYIRQPQNVLVSETLER	0	0	2356.286176	0.0192	0.3850
STMLEKIK[x]ENQEK	7	0	1576.812980	0.0192	0.2500
DDINLDEASAMAVK[x]FLSK	13	0	1965.971650	0.0192	0.3450
K[x]IEIPLPNEVGR	0	0	1363.782281	0.0192	0.2300
LYNK[x]FK	3	0	811.459186	0.0192	0.1150
FVVFTPTLIDPELLDAQTKLWK[x]R	21	0	2729.515494	0.0191	0.4400
DHDLAPLYK[x]YLSENPK	8	0	1901.952241	0.0191	0.3050
Q[x]EMKK	0	0	662.342113	0.0190	0.0950
K[x]LRDK	0	0	658.412573	0.0190	0.0950
K[x]NRLK	0	0	657.428557	0.0190	0.0950
K[x]NEEK	0	0	646.328572	0.0190	0.0950
NEEK[x]K	3	0	646.328572	0.0190	0.0950
K[x]EEPK	0	0	629.338410	0.0190	0.0950
VLK[x]TK	2	0	587.400615	0.0190	0.0950
EK[x]ASK	1	0	561.312197	0.0190	0.0950
VAIK[x]K	3	0	557.390052	0.0190	0.0950
RLAEGESEEVK[x]AYMDPHR	10	0	2116.000652	0.0189	0.3400
ENRHK[x]FQDILLGAGQAIK	4	0	2037.111857	0.0189	0.3400
LFAYPPKSVQPTAK[x]TVQK	13	0	2002.125051	0.0189	0.3400
IDRDK[x]LVLK	4	0	1098.676036	0.0189	0.1700
LNFSSLK[x]MK	6	0	1066.584449	0.0189	0.1700
NSSSDMAYTSMFK[x]GNQK	12	0	1894.818860	0.0188	0.3200
ARQAAK[x]ASVVETVTLTK	5	0	1772.015506	0.0188	0.3200
MGQAQSGNFSNFGDGANGDNKK[x]DQK	21	0	2614.146520	0.0188	0.4700
MGQAQSGNFSNFGDGANGDNK[x]KDQK	20	0	2614.146520	0.0188	0.4700
VDK[x]NWSKIYDFPLFQGIFIR	2	0	2485.315688	0.0188	0.3750
IINRDIGK[x]VVDK	7	0	1368.808828	0.0187	0.2250
EVLNK[x]GVSKDEK	4	0	1344.724827	0.0187	0.2250
LLENDIK[x]VMKSEFQR	6	0	1848.976678	0.0187	0.2800
YYLPK[x]GK	4	0	867.485399	0.0186	0.1300
KVADLK[x]K	5	0	800.511946	0.0186	0.1300
ATAIGKSSTAAK[x]TFLEK	11	0	1722.951515	0.0185	0.3150
EDSSPCGYIIRILSGEQTVK[x]YDR	19	0	2685.306702	0.0185	0.4250
LDGK[x]DELWKNDDQLTYTYK	3	0	2344.122200	0.0184	0.3500
FAELQK[x]SLNNLNTIDIDANLEK	5	0	2502.296462	0.0184	0.4050
MPIDFK[x]GFICKVVDK	5	0	1795.936398	0.0183	0.2750
K[x]FTGGVLMLIDR	0	0	1348.753625	0.0183	0.2200
K[x]WR	0	0	488.285928	0.0183	0.0550
VLKLTLEAMDLEIVEK[x]EHFK	15	0	2384.302404	0.0182	0.3650
EAADFIFDICGIAGIK[x]K	15	0	1866.954882	0.0182	0.3100
EATPMEMDEEK[x]SQDISINGNSK	10	0	2452.073269	0.0182	0.4000
LDGKDELWK[x]NDDQLTYTYK	8	0	2344.122200	0.0182	0.3450
K[x]TLEVLYLKMHNNHAK	0	0	1938.050842	0.0181	0.2900
SEDYLPSK[x]YLDIDISK	7	0	1884.935588	0.0181	0.2900
K[x]LARNILK	0	0	954.633783	0.0181	0.1450
SGFEK[x]IDLTRIVK	4	0	1504.861253	0.0181	0.2350
HHFYAK[x]IDRPAQVISFKK	5	0	2184.195523	0.0181	0.3250
NLNAPK[x]FSFISNVRPKLFAYPPK	5	0	2647.463738	0.0180	0.4150
IEPLK[x]LKVLVQGLER	4	0	1734.076651	0.0180	0.2700
DFLDAVQK[x]VVKGNQK	7	0	1687.925636	0.0180	0.2700
E[x]TIDNAETMK	0	0	1150.517549	0.0180	0.1800
KDQK[x]K	3	0	645.380940	0.0180	0.0900
KDK[x]PK	2	0	614.375128	0.0180	0.0900
K[x]NVPK	0	0	584.364565	0.0180	0.0900
A[x]SLLK	0	0	530.342770	0.0180	0.0900
DMTLEEAEVLILK[x]VLRQVMEEK	12	0	2615.391282	0.0180	0.3950
IGLVRLPEANFEPLEK[x]R	15	0	1980.115548	0.0179	0.3050
IAEIYGSALRSNPVFAENDEK[x]GEK	20	0	2636.308086	0.0179	0.4300
QETQYK[x]IDELVSNNEKIWK	5	0	2364.196029	0.0179	0.3400
VVTALTMLK[x]QHLFR	8	0	1655.954434	0.0179	0.2500
K[x]INVLNFPSANFSK	0	0	1577.856502	0.0179	0.2500
IDK[x]EDMGSNDKASK	2	0	1536.708913	0.0179	0.2500
DCIVLGADTRATAGPIIADK[x]NCK	19	0	2458.230705	0.0178	0.4100
FKLNYK[x]PEEEYPDLSK	5	0	1998.993768	0.0178	0.2850
TLIDK[x]FSGEKK	4	0	1264.702640	0.0177	0.1950
LDRK[x]IEIPLPNEVGR	3	0	1747.994380	0.0177	0.2650
RQGITEAYNQK[x]AVEK	10	0	1733.905962	0.0177	0.2650
IITK[x]EGVETRIIPLK	3	0	1709.045018	0.0177	0.2650
TLADVEVNHLK[x]CDQFLVAHYR	10	0	2527.264057	0.0176	0.3700
DGSSGGTIRMVILNK[x]DGMER	14	0	2135.046217	0.0175	0.3500
MGINERK[x]GFDFEYYQR	6	0	2051.952252	0.0175	0.2800
YPLVTHFRFLK[x]TSK	10	0	1735.977279	0.0175	0.2450
K[x]VNQIESQMAMAEK	0	0	1605.785384	0.0175	0.2450
GSNDDEMK[x]IDKK	7	0	1378.639778	0.0175	0.2100
FRKLGVK[x]PPK	6	0	1168.744388	0.0175	0.1750
GTEVEK[x]ITIK	5	0	1116.638983	0.0175	0.1750
K[x]TELFK	0	0	764.443203	0.0175	0.1050
NK[x]LTNDETRYVFVSSVQPDLLPR	1	0	2690.402650	0.0174	0.4000
IEPLKLK[x]VLVQGLER	6	0	1734.076651	0.0173	0.2600
SLDK[x]QMVEERVLK	3	0	1573.849698	0.0173	0.2250
SWIGAYLAK[x]IPERIVCFMLNEK	8	0	2637.380995	0.0173	0.3800
TK[x]SVALGGITK	1	0	1073.644403	0.0173	0.1900
NSSSDMAYTSMFK[x]GNQKVVK	12	0	2221.050634	0.0172	0.3450
MILELTNHLEELK[x]KYINR	12	0	2256.229913	0.0172	0.3100
WIAK[x]QILDCIVNLSEPAK	3	0	2097.129144	0.0172	0.3100
Y[x]FATLQKSK	0	0	1084.591644	0.0172	0.1550
FGNRDLVK[x]K	7	0	1075.613774	0.0172	0.1550
FLHDK[x]NSDYKETLIFK	4	0	1997.025735	0.0172	0.2750
SLGSGMDQEK[x]VLNK	9	0	1504.755469	0.0171	0.2400
CVVHLNDASVAAK[x]LLMK	12	0	1868.001115	0.0171	0.2900
QEYK[x]DDINLDEASAMAVKFLSK	3	0	2514.231087	0.0170	0.3750
FRK[x]LGVKPPK	2	0	1168.744388	0.0170	0.1700
MK[x]DAVKEAAR	1	0	1117.591321	0.0170	0.1700
LELK[x]K	3	0	629.411178	0.0170	0.0850
ELNLMDPK[x]VPEDIFK	7	0	1786.917438	0.0170	0.2550
YVVDISPDIDIKEIK[x]PNIRVALR	14	0	2665.516554	0.0170	0.3900
YVVDISPDIDIK[x]EIKPNIRVALR	11	0	2665.516554	0.0170	0.3900
GDSGEMSLQK[x]LFK	9	0	1438.712546	0.0169	0.2200
EDLTDEEK[x]AASIAVEDEKR	7	0	2147.022884	0.0168	0.3200
SGNLPDADNSKSDISK[x]SSM	15	0	1951.879206	0.0168	0.3200
MPPKEDWEK[x]YQKPVDTEEENDK	8	0	2734.243102	0.0168	0.3700
GYSKPNERATK[x]QSK	10	0	1592.826990	0.0168	0.2350
MMGINERK[x]GFDFEYYQR	7	0	2182.992731	0.0168	0.2850
VDKNWSK[x]IYDFPLFQGIFIR	6	0	2485.315688	0.0168	0.3350
ARLTQLLSQIK[x]EEQGDIK	10	0	2069.147964	0.0167	0.3000
VLTLELYK[x]K	7	0	1105.674641	0.0167	0.1500
M[x]SQARGFDR	0	0	1066.497761	0.0167	0.1500
DVAK[x]MK	3	0	690.373411	0.0167	0.1000
TMGK[x]NK	3	0	677.353010	0.0167	0.1000
SAK[x]GTK	2	0	590.338744	0.0167	0.1000
EDLTDEEKAASIAVEDEK[x]R	17	0	2147.022884	0.0166	0.3150
NEEEPTKK[x]GINIDQSSNSK	7	0	2117.023553	0.0166	0.3150
K[x]EPPVYTPPK	0	0	1154.633506	0.0165	0.1650
K[x]ILGVAAEDK	0	0	1042.602207	0.0165	0.1650
YK[x]LHSEK	1	0	903.481373	0.0164	0.1150
QPEDK[x]LR	4	0	884.471536	0.0164	0.1150
KELLK[x]LK	4	0	870.590192	0.0164	0.1150
P[x]TDDDDK	0	0	804.313706	0.0164	0.1150
K[x]YTGLLRVSAMMSCACQK	0	0	2103.009638	0.0164	0.2950
TSASIDFDSNFLNSMIK[x]KNEEK	16	0	2517.205601	0.0164	0.3600
FK[x]LNYKPEEEYPDLSK	1	0	1998.993768	0.0162	0.2600
S[x]SSDMAYTSMFKGNQK	0	0	1780.775938	0.0162	0.2600
K[x]IEFPSYR	0	0	1038.549782	0.0162	0.1300
S[x]RQETQYK	0	0	1038.509372	0.0162	0.1300
K[x]VAQTTYK	0	0	937.523235	0.0162	0.1300
QVK[x]R	2	0	529.333601	0.0162	0.0650
K[x]LAR	0	0	486.327789	0.0162	0.0650
EIK[x]IIYSDIDVDPVKPEHVGK	2	0	2393.284112	0.0162	0.3400
LFQAEYAYK[x]AVENASTCIGIK	8	0	2375.183021	0.0162	0.3400
HHFYAK[x]IDRPAQVISFK	5	0	2056.100568	0.0162	0.2750
ATAIGK[x]SSTAAKTFLEK	5	0	1722.951515	0.0162	0.2750
MPPKEDWEKYQK[x]PVDTEEENDK	11	0	2734.243102	0.0161	0.3550
EWNQNIK[x]NLSNVVEISGKGVFV	6	0	2473.296405	0.0161	0.3550
LFAYPPK[x]SVQPTAKTVQK	6	0	2002.125051	0.0161	0.2900
LEEAMK[x]ITTDAFTSAGER	5	0	1968.946163	0.0161	0.2900
MSSK[x]DISSK	3	0	981.480047	0.0161	0.1450
WIAK[x]QILDCIVNLSEPAKK	3	0	2225.224100	0.0161	0.3050
NEEEPTK[x]KGINIDQSSNSK	6	0	2117.023553	0.0161	0.3050
K[x]EAGFIDDILIITPASKEK	0	0	2087.151320	0.0161	0.3050
EHFK[x]ELVSKASPIAGSEGK	3	0	2013.053008	0.0161	0.3050
QLMTEFVDQVDDVVK[x]YEIDK	14	0	2413.172181	0.0160	0.3200
EKWIAK[x]QILDCIVNLSEPAK	5	0	2354.266687	0.0160	0.3200
LIDASTVK[x]HVFPITK	7	0	1667.960960	0.0160	0.2400
FVK[x]LGIDPPK	2	0	1112.659326	0.0160	0.1600
K[x]VTSK	0	0	561.348581	0.0160	0.0800
LPSEYDSRVKAMEVDEK[x]PTER	16	0	2478.205935	0.0160	0.3350
DMTLEEAEVLILK[x]VLR	12	0	1871.043692	0.0159	0.2550
K[x]YIPNPVLVIIDVKPK	0	0	1835.128350	0.0159	0.2550
AVELAAMNK[x]ANMQEVETEEFLR	8	0	2522.214389	0.0159	0.3500
GSDAAPQASK[x]K	9	0	1058.535585	0.0159	0.1750
ARQEVAAQK[x]SSEETEDK	8	0	1904.907471	0.0159	0.2700
GNAK[x]FGDGIQIAQLALK	3	0	1742.967833	0.0159	0.2700
EDLTDEEK[x]AASIAVEDEK	7	0	1990.921782	0.0158	0.2850
TLSK[x]WRDATDDK	3	0	1434.710239	0.0158	0.1900
K[x]ILFENPDEATK	0	0	1403.729579	0.0158	0.1900
VMCK[x]NK	3	0	778.382925	0.0158	0.0950
DKK[x]DQK	2	0	760.407879	0.0158	0.0950
DK[x]KDQK	1	0	760.407879	0.0158	0.0950
LK[x]LELK	1	0	742.495236	0.0158	0.0950
IVK[x]SAK	2	0	644.422076	0.0158	0.0950
TGPPGPPCGGKFMLK[x]LGVK	14	0	1940.037500	0.0158	0.3000
N[x]STEEIDLYNRWK	0	0	1666.795023	0.0158	0.2050
K[x]DWNACK	0	0	920.417393	0.0157	0.1100
KEK[x]WIAK	2	0	901.538493	0.0157	0.1100
MSTLDLNHLADLYDRK[x]DWNACK	15	0	2678.257980	0.0157	0.3450
ELNLMDPKVPEDIFK[x]THLEVAR	14	0	2593.357284	0.0157	0.3450
ENWK[x]YACKILGVVEGQFSRPAK	3	0	2579.331740	0.0157	0.3450
AELATEAYTPLTSLEGIVILK[x]K	20	0	2359.324913	0.0157	0.3450
KANWCDK[x]R	6	0	1076.518495	0.0156	0.1250
IHLEK[x]VSK	4	0	952.570517	0.0156	0.1250
VGK[x]SAVIK	2	0	800.511946	0.0156	0.1250
SLPLQIEVANDCIK[x]WAIK	13	0	2097.129144	0.0156	0.2800
IDTIVK[x]EIQDEKEAEAAR	5	0	2057.063963	0.0156	0.2800
EIIRTSTSSMTAVPK[x]PLK	14	0	1958.086949	0.0156	0.2800
TNTNNSILFAALSK[x]SLVR	13	0	1948.074078	0.0156	0.2800
SSEETEDK[x]K	7	0	1051.466899	0.0156	0.1400
FDSEK[x]AGDR	4	0	1023.462090	0.0156	0.1400
YYEQK[x]IRIGLHDDAYLDVCK	4	0	2498.226278	0.0155	0.3100
RFDSEK[x]AGDR	5	0	1179.563192	0.0155	0.1550
LNADVLGQLIK[x]KYYSFDNSLK	10	0	2428.300096	0.0155	0.3250
ELEAMK[x]LLRPR	5	0	1354.775421	0.0155	0.1700
DFSK[x]TLPPELK	3	0	1273.691742	0.0155	0.1700
E[x]SLQRLLQGAR	0	0	1269.715268	0.0155	0.1700
L[x]EAPADPTDEEAMSDEAAAQAITAR	0	0	2572.159771	0.0154	0.3850
MPIDFKGFICK[x]VVDK	10	0	1795.936398	0.0153	0.2300
GIGSYEK[x]QSEVSVGLRFIK	6	0	2096.126503	0.0153	0.2900
VYSEIPLSNATSLLYLENTK[x]ETEK	19	0	2741.400978	0.0150	0.3600
QLEMLDLQEGFIKEDCK[x]SLK	16	0	2423.207516	0.0150	0.3000
HHFYAKIDRPAQVISFK[x]K	16	0	2184.195523	0.0150	0.2700
LDRK[x]IEFPSYR	3	0	1422.761881	0.0150	0.1650
SSTAAK[x]TFLEKR	5	0	1337.730248	0.0150	0.1800
DLKLK[x]WSDER	4	0	1288.677488	0.0150	0.1500
IWK[x]VMCKNK	2	0	1205.641245	0.0150	0.1350
KVAQTTYK[x]K	7	0	1065.618191	0.0150	0.1350
SAELYK[x]NPK	5	0	1048.555259	0.0150	0.1350
NHASIDK[x]MK	6	0	1042.522913	0.0150	0.1350
QIK[x]EIK	2	0	757.469750	0.0150	0.0900
EIK[x]QIK	2	0	757.469750	0.0150	0.0900
LAK[x]RMK	2	0	745.463224	0.0150	0.0900
DTTK[x]NK	3	0	705.365683	0.0150	0.0900
NK[x]GTMK	1	0	677.353010	0.0150	0.0900
VADLK[x]K	4	0	672.416990	0.0150	0.0900
HPELFESLGIPQPK[x]GILLYGPPGTGK	13	0	2744.490007	0.0150	0.3900
DAFALAK[x]EKSPAIIFIDELDAIGTK	6	0	2675.442056	0.0150	0.3750
Q[x]TVYQISELESLLRSSHIITK	0	0	2444.327369	0.0150	0.3150
QASDTSTNTK[x]VLIYIADLLFR	9	0	2368.263712	0.0150	0.3150
LFLLRIVAFDQLVK[x]EK	13	0	1931.160709	0.0150	0.2400
SIK[x]GYTLPPHCSRGER	2	0	1856.931459	0.0150	0.2400
IDRK[x]ILFENPDEATK	3	0	1787.941677	0.0150	0.2250
LIPIRGTEVEK[x]ITIK	10	0	1709.045018	0.0150	0.2250
TGIATMLTRGEIK[x]K	12	0	1517.859870	0.0150	0.2100
K[x]ANWCDKR	0	0	1076.518495	0.0150	0.1200
FFEK[x]INVK	3	0	1023.575269	0.0150	0.1200
M[x]GINERK	0	0	846.438129	0.0150	0.1050
AK[x]YASQK	1	0	794.428614	0.0150	0.1050
LLSSAK[x]K	5	0	745.469750	0.0150	0.1050
LTLEAMDLEIVEKEHFK[x]ELVSK	16	0	2600.377016	0.0148	0.3250
ENWKYACK[x]ILGVVEGQFSRPAK	7	0	2579.331740	0.0148	0.3250
IVCFMLNEK[x]LNQQSVLLPLLK	8	0	2499.395584	0.0148	0.3100
T[x]VYQISELESLLRSSHIITK	0	0	2316.268797	0.0147	0.2950
EK[x]SPAIIFIDELDAIGTKR	1	0	2115.157467	0.0147	0.2800
SMK[x]DLHISQNFACLIR	2	0	1931.970877	0.0147	0.2350
LEFIK[x]VIPVEELKEIK	4	0	1926.144056	0.0147	0.2350
SVMAPLFLHDK[x]YDGR	10	0	1747.871494	0.0147	0.2200
M[x]NSTEEIDLYNRWK	0	0	1797.835501	0.0146	0.2050
NLLLQEK[x]GFPTPK	6	0	1483.839792	0.0146	0.1900
LMELFISK[x]SNSDDPASFTSINNYK	7	0	2720.300222	0.0146	0.3500
K[x]PRVVTALTMLK	0	0	1355.832206	0.0146	0.1750
NKVLVK[x]VHPEGK	5	0	1346.803351	0.0146	0.1750
GSDAAPQASK[x]KK	9	0	1186.630541	0.0146	0.1750
EATPMEMDEEKSQDISINGNSK[x]K	21	0	2580.168225	0.0146	0.3350
EQK[x]PEVDYSEK	2	0	1350.630263	0.0145	0.1600
IQYVGKQDPK[x]K	9	0	1302.729522	0.0145	0.1600
SLPLQIEVANDCIKWAIK[x]EK	17	0	2354.266687	0.0145	0.2900
QVMEEK[x]LDSK	5	0	1205.596130	0.0145	0.1450
QVK[x]LLFIEK	2	0	1116.690625	0.0144	0.1300
K[x]VAQTTYKK	0	0	1065.618191	0.0144	0.1300
LAAEDHK[x]FVIHQEENK	6	0	1906.953636	0.0144	0.2300
VLVDK[x]SRK	4	0	943.581415	0.0144	0.1150
NK[x]PGVYTK	1	0	905.497023	0.0144	0.1150
S[x]SKDISSK	0	0	850.439569	0.0144	0.1150
K[x]SLPLQIEVANDCIK	0	0	1726.928669	0.0143	0.2150
AIEDAQELNGEHEILEAMK[x]NK	18	0	2381.153176	0.0143	0.3000
KEFEIIK[x]GVLCQFR	6	0	1765.954825	0.0143	0.2000
TLFRK[x]EK	4	0	920.544305	0.0143	0.1000
LCIHK[x]NK	4	0	911.501059	0.0143	0.1000
IIPLK[x]KD	4	0	825.532346	0.0143	0.1000
NSSSDMAYTSMFKGNQK[x]VVK	16	0	2221.050634	0.0143	0.2850
TEDDIK[x]SLQSVGQIIGEVLK	5	0	2171.168421	0.0143	0.2850
YQK[x]PVDTEEENDK	2	0	1593.715773	0.0142	0.1850
VDDLLTTQAEAK[x]GAGFLLFMLNALR	11	0	2706.441342	0.0142	0.3550
K[x]TTEEK	0	0	734.380997	0.0142	0.0850
QK[x]SLEK	1	0	731.417716	0.0142	0.0850
QGLHK[x]K	4	0	709.423471	0.0142	0.0850
NK[x]TDTK	1	0	705.365683	0.0142	0.0850
FSGEK[x]K	4	0	694.364957	0.0142	0.0850
VDVK[x]TK	3	0	688.411904	0.0142	0.0850
K[x]VADLK	0	0	672.416990	0.0142	0.0850
A[x]ASLLK	0	0	601.379880	0.0142	0.0850
EK[x]VEYAPSNEIDTFELQGCSLK	1	0	2556.205265	0.0141	0.3100
GYSK[x]PNERATK	3	0	1249.641438	0.0141	0.1550
GNECIVIGVERK[x]NVPK	11	0	1810.972260	0.0141	0.2250
CIK[x]IACWVVGSGDTIYDCVR	2	0	2371.112179	0.0140	0.2800
EK[x]WIAKQILDCIVNLSEPAK	1	0	2354.266687	0.0140	0.2800
LLENDIKVMK[x]SEFQR	9	0	1848.976678	0.0140	0.2100
LK[x]PQDERTQEERNR	1	0	1797.908083	0.0139	0.1950
STELFKNEEEPTK[x]K	12	0	1678.841301	0.0139	0.1950
TTMTNGFLAHK[x]LCIHKNK	10	0	2113.092380	0.0139	0.2500
FFEK[x]INVKK	3	0	1151.670224	0.0139	0.1250
K[x]TLEVLYLK	0	0	1105.674641	0.0139	0.1250
IK[x]ILFSDVK	1	0	1061.648429	0.0139	0.1250
SLLELNETQSNIQEQGVNWGK[x]K	20	0	2514.271310	0.0139	0.3050
EIINRDIGK[x]VVDK	8	0	1497.851416	0.0138	0.1800
YYPVRK[x]FTGGVLMLIDR	5	0	2027.102541	0.0138	0.2350
K[x]IEFPPPSAEARAEILR	0	0	1923.057703	0.0138	0.2350
KCIK[x]IACWVVGSGDTIYDCVR	3	0	2499.207134	0.0138	0.2900
LNADVLGQLIKK[x]YYSFDNSLK	11	0	2428.300096	0.0138	0.2900
G[x]QAQSGNFSNFGDGANGDNKKDQK	0	0	2483.106041	0.0138	0.3300
GSNDDEMKIDK[x]K	10	0	1378.639778	0.0138	0.1650
GSDAAPQASKK[x]K	10	0	1186.630541	0.0138	0.1650
KTLEVLYLK[x]MHNNHAK	8	0	1938.050842	0.0137	0.2200
LVNFTAK[x]TLDLLGIFR	6	0	1820.055916	0.0137	0.2200
K[x]RMPIDFK	0	0	1033.574220	0.0137	0.1100
INVK[x]FFEK	3	0	1023.575269	0.0137	0.1100
QAREK[x]VLK	4	0	970.592313	0.0137	0.1100
SK[x]RHQGVLEIEFMIDHNMK	1	0	2311.156430	0.0137	0.2600
SMIADK[x]HAIRILAHR	5	0	1730.972539	0.0137	0.2050
FNLMVICKDK[x]K	9	0	1394.741343	0.0136	0.1500
E[x]QKPEVDYSEK	0	0	1350.630263	0.0136	0.1500
MATTVKDTMNVDINAIK[x]K	16	0	1992.038284	0.0136	0.2450
LGVK[x]RFK	3	0	846.543913	0.0136	0.0950
LK[x]PLIEK	1	0	839.547996	0.0136	0.0950
GVSK[x]DEK	3	0	761.391895	0.0136	0.0950
AFNNAGITSVGVTGK[x]NCACVISQK	14	0	2495.225954	0.0135	0.3250
LLMK[x]VALCANHADSVVK	3	0	1868.001115	0.0135	0.2300
LREWNQNIK[x]NLSNVVEISGK	8	0	2340.254878	0.0135	0.2700
QILDCIVNLSEPAK[x]KSGFEK	13	0	2275.188107	0.0135	0.2700
INEDSK[x]LAVNENLASSKSSM	5	0	2136.036759	0.0135	0.2700
YYPLK[x]SMTEK	4	0	1258.626702	0.0135	0.1350
K[x]TLVAHAVLK	0	0	1078.686208	0.0135	0.1350
QSMTSLVQHVMTYLPGIDDLK[x]TK	20	0	2604.329020	0.0135	0.3100
QIAK[x]FVVSLGERVSPTDIEEGMR	3	0	2560.331798	0.0135	0.3100
K[x]CLTDLEDEAPAK	0	0	1488.712937	0.0135	0.1750
NLQVAK[x]SLDKQMVEER	5	0	1886.988302	0.0134	0.2150
TTMTNGFLAHK[x]LCIHK	10	0	1870.954502	0.0134	0.2150
EK[x]TSNNTNRTNSTDEK	1	0	1837.840123	0.0134	0.2150
EHFKELVSK[x]ASPIAGSEGK	8	0	2013.053008	0.0134	0.2550
E[x]APADPTDEEAMSDEAAAQAITAR	0	0	2459.075713	0.0133	0.3200
IDK[x]KTTEEK	2	0	1090.586949	0.0133	0.1200
VEFK[x]MGNGK	3	0	1008.506203	0.0133	0.1200
ELLK[x]LK	3	0	742.495236	0.0133	0.0800
FLK[x]TSK	2	0	722.432639	0.0133	0.0800
K[x]SGFEK	0	0	694.364957	0.0133	0.0800
K[x]LDVAK	0	0	672.416990	0.0133	0.0800
SSQQGVEGVLIILKIEDTDK[x]YDK	19	0	2577.353638	0.0133	0.3050
ILAHREFPDLGVLEGK[x]R	15	0	1949.084584	0.0132	0.2250
EEIQK[x]GDGGTDYVCVPK	4	0	1893.877753	0.0132	0.2250
G[x]LGYPEDAIGK	0	0	1118.560737	0.0132	0.1450
LGIDPPK[x]GIMLYGPPGTGK	6	0	1910.033463	0.0132	0.2500
YYK[x]DGIYDLLHACVDR	2	0	1999.946105	0.0131	0.2100
DQK[x]KDKPK	2	0	985.555594	0.0131	0.1050
LLEK[x]LEIK	3	0	984.621882	0.0131	0.1050
F[x]PTDDDDK	0	0	951.382115	0.0131	0.1050
AVNIAFTQDQLLK[x]RAATYIHR	12	0	2428.333793	0.0131	0.2750
VRSEDYLPSK[x]YLDIDISK	9	0	2140.105099	0.0131	0.2350
QYSAK[x]AKWSTAETLTNNK	4	0	2040.027522	0.0131	0.2350
M[x]GQAQSGNFSNFGDGANGDNKKDQK	0	0	2614.146520	0.0130	0.3250
QILDCIVNLSEPAKK[x]SGFEK	14	0	2275.188107	0.0130	0.2600
VPFTAAITITGVK[x]TSTGGPK	12	0	1945.088332	0.0130	0.2600
EDK[x]EGVVNTIAFAIR	2	0	1660.878354	0.0130	0.1950
ASVVETVTLTK[x]VTQK	10	0	1602.919156	0.0130	0.1950
YSLNSYDFK[x]K	8	0	1263.613496	0.0130	0.1300
QSK[x]ATREPNK	2	0	1157.615226	0.0130	0.1300
QVK[x]NR	2	0	643.376523	0.0130	0.0650
E[x]IINR	0	0	643.365291	0.0130	0.0650
TMLVK[x]AVANSTAANFIR	4	0	1805.982099	0.0129	0.2200
TEEQRQPEDK[x]LR	9	0	1527.764059	0.0129	0.1550
M[x]ESLQRLLQGAR	0	0	1400.755746	0.0129	0.1550
EK[x]ADAAFLRLVK	1	0	1359.787367	0.0129	0.1550
LK[x]YYEQK	1	0	970.512337	0.0129	0.0900
NK[x]HCLIK	1	0	911.501059	0.0129	0.0900
K[x]ELLKLK	0	0	870.590192	0.0129	0.0900
LK[x]LELKK	1	0	870.590192	0.0129	0.0900
IIPLKK[x]D	5	0	825.532346	0.0129	0.0900
FAASK[x]EK	4	0	779.417716	0.0129	0.0900
LALTK[x]PK	4	0	769.506134	0.0129	0.0900
DEK[x]SGVK	2	0	761.391895	0.0129	0.0900
IK[x]LISGK	1	0	757.506134	0.0129	0.0900
SLALTK[x]K	5	0	759.485399	0.0129	0.0900
MTEVLK[x]TNVLQSNENIVQYYTQK	5	0	2742.389700	0.0128	0.2950
IK[x]YEYQKLK	1	0	1211.691351	0.0128	0.1150
Q[x]SRQETQYK	0	0	1166.567944	0.0128	0.1150
FFEKINVK[x]K	7	0	1151.670224	0.0128	0.1150
FATLQKSK[x]R	7	0	1077.629423	0.0128	0.1150
GK[x]VVIDAFR	1	0	1003.581415	0.0128	0.1150
LDDMSLIK[x]EDCEAATDPLLK	7	0	2276.091491	0.0127	0.2550
IHAYVK[x]VLTLSLMEELHKMDDR	5	0	2640.376636	0.0127	0.2800
SAQEILCNEPVETYGSFDLK[x]EK	19	0	2556.205265	0.0127	0.2800
D[x]YTMAQPEFFK	0	0	1375.611779	0.0127	0.1400
IDK[x]EDMGSNDK	2	0	1250.544822	0.0127	0.1400
E[x]MIAAQGIDEEDR	0	0	1475.656153	0.0127	0.1650
LTLEAMDLEIVEK[x]EHFKELVSK	12	0	2600.377016	0.0125	0.2750
EWNQNIKNLSNVVEISGK[x]GVFV	17	0	2473.296405	0.0125	0.2750
SRK[x]VAQTTYK	2	0	1180.656362	0.0125	0.1250
AEAKDVAK[x]MK	7	0	1089.585175	0.0125	0.1250
NK[x]ISWYTK	1	0	1038.549782	0.0125	0.1000
DYYTK[x]QSK	4	0	1031.492328	0.0125	0.1000
DQKK[x]DKPK	3	0	985.555594	0.0125	0.1000
M[x]MGINERK	0	0	977.478607	0.0125	0.1000
P[x]FGNTHNK	0	0	913.440572	0.0125	0.1000
EK[x]WIAK	1	0	773.443537	0.0125	0.0750
K[x]QYSAK	0	0	723.391504	0.0125	0.0750
K[x]HGQLK	0	0	709.423471	0.0125	0.0750
MK[x]DAVK	1	0	690.373411	0.0125	0.0750
QYSAKAK[x]WSTAETLTNNK	6	0	2040.027522	0.0125	0.2250
LDVAK[x]RVDMYASDLAQISR	4	0	2150.115282	0.0124	0.2350
AGNRSVMAPLFLHDK[x]YDGR	14	0	2146.074090	0.0124	0.2350
SNDIEKAIDLYK[x]EVLNK	11	0	1991.057425	0.0124	0.2100
K[x]IEIPLPNEVGRMEILK	0	0	1978.128419	0.0124	0.2100
ITIK[x]VHVSEVLGDIR	3	0	1677.977670	0.0123	0.1850
TGPPGPPCGGK[x]FMLK	10	0	1542.768616	0.0123	0.1850
DEK[x]YTLYDQNDTK	2	0	1631.731422	0.0123	0.1600
MEILK[x]IHLEKVSK	4	0	1566.916655	0.0123	0.1600
CTK[x]IIENEQSAEK	2	0	1548.745296	0.0123	0.1600
IIENEQSAEK[x]NAYVINLKQIAK	9	0	2515.364479	0.0123	0.2700
LGSTAIGVK[x]TK	8	0	1073.644403	0.0123	0.1350
GVVALVEDKTK[x]SVALGGITK	10	0	1984.156741	0.0123	0.2450
IDKK[x]TTEEK	3	0	1090.586949	0.0122	0.1100
M[x]SSKDISSK	0	0	981.480047	0.0122	0.1100
ETEK[x]LAEERGWDIR	3	0	1730.858680	0.0121	0.1700
QAIVSAVK[x]FEEEAK	7	0	1547.819448	0.0121	0.1700
SSK[x]SSLELANNAVK	2	0	1446.767750	0.0121	0.1700
IK[x]YEYQK	1	0	970.512337	0.0121	0.0850
K[x]EFEIIK	0	0	905.522175	0.0121	0.0850
ENEQK[x]IK	4	0	887.471202	0.0121	0.0850
SLK[x]DECK	2	0	878.416723	0.0121	0.0850
GK[x]YYPLK	1	0	867.485399	0.0121	0.0850
EAVLK[x]LK	4	0	799.516697	0.0121	0.0850
NIK[x]AMDLGELETFQLLNTR	2	0	2205.146246	0.0121	0.2300
DEKSGVK[x]LENVK	6	0	1344.724827	0.0121	0.1450
KPRVVTALTMLK[x]QHLFR	11	0	2037.203252	0.0121	0.2050
ATSAGPK[x]QTETINWLEK	6	0	1872.958052	0.0121	0.2050
VADLKK[x]LEGTIDYQK	5	0	1719.940617	0.0120	0.1800
AVAVVVDPIQSVK[x]GK	12	0	1508.892552	0.0120	0.1800
IQYVGK[x]QDPK	5	0	1174.634566	0.0120	0.1200
NLQVAK[x]SLDK	5	0	1114.634566	0.0120	0.1200
IAIVVNQNWYCANTKYVTGPK[x]NK	20	0	2680.379413	0.0120	0.2750
IHAYVK[x]VLTLSLMEELHK	5	0	2123.181179	0.0119	0.2150
ENEQK[x]IKTLSMEK	4	0	1576.812980	0.0119	0.1550
NVPK[x]LQNVSNFQK	3	0	1514.820452	0.0119	0.1550
K[x]CIKIACWVVGSGDTIYDCVR	0	0	2499.207134	0.0119	0.2500
ISLRDVCIK[x]LGLDSEESAEYIVAK	8	0	2707.410100	0.0119	0.2850
LLK[x]VTVSK	2	0	886.585106	0.0119	0.0950
IAK[x]GAIEK	2	0	828.506860	0.0119	0.0950
FFYILYFELYK[x]IAQDTLAR	10	0	2413.272097	0.0118	0.2250
K[x]SLPLQIEVANDCIKWAIK	0	0	2225.224100	0.0118	0.2250
LEEIGVADQYK[x]VSKILEHK	10	0	2198.194577	0.0118	0.2250
EAADFIFDICGIAGIKK[x]TR	16	0	2124.103657	0.0118	0.2250
EAADFIFDICGIAGIK[x]KTR	15	0	2124.103657	0.0118	0.2250
K[x]EITPDIFAAIAIINEADR	0	0	2099.126168	0.0118	0.2250
MPFGNTHNK[x]FK	8	0	1319.644415	0.0118	0.1300
ASKGSNDDEMK[x]IDK	10	0	1536.708913	0.0118	0.1650
TSTGGPK[x]LQLNLER	6	0	1512.825929	0.0118	0.1650
TLLARAVAHHTDCK[x]FIR	13	0	2008.078783	0.0118	0.2000
TIPPLTTVKGSDAAPQASK[x]K	18	0	2009.115605	0.0117	0.2350
LQMSAMYKK[x]CLTDLEDEAPAK	8	0	2441.163937	0.0117	0.2450
LSFK[x]SIADVADMLEANDK	3	0	1965.971650	0.0117	0.2100
VADLK[x]KLEGTIDYQK	4	0	1719.940617	0.0117	0.1750
NK[x]ADYYTNICDR	1	0	1531.672470	0.0117	0.1400
MEQK[x]PEVDYSEK	3	0	1481.670742	0.0117	0.1400
LLMK[x]LSSQNDDK	3	0	1390.712546	0.0117	0.1400
DEK[x]SGVKLENVK	2	0	1344.724827	0.0117	0.1400
LLVK[x]DRIDK	3	0	1098.676036	0.0117	0.1050
EDTEAVLK[x]R	7	0	1059.555986	0.0117	0.1050
N[x]SIVSK	0	0	646.364957	0.0117	0.0700
K[x]FDQLTQALNVAIRLDDMSLIK	0	0	2531.378019	0.0116	0.2550
DAYVYSIVAIARIK[x]LISGK	13	0	2079.209109	0.0116	0.2200
FHQLK[x]PTRVLTLAMVK	4	0	1881.102150	0.0116	0.1850
ATPYRGYSK[x]PNERATK	8	0	1837.943407	0.0116	0.1850
NLNAPK[x]FSFISNVRPK	5	0	1831.010363	0.0116	0.1850
LVPYLTK[x]LESKQR	6	0	1573.919099	0.0115	0.1500
YEALSK[x]HIIMFDCKILEFTK	5	0	2485.274807	0.0115	0.2300
FSGEKK[x]SLPLQIEVANDCIK	5	0	2275.188107	0.0115	0.2300
DAGK[x]DEFSRK	3	0	1151.557046	0.0115	0.1150
T[x]IDNAETMKK	0	0	1149.569917	0.0115	0.1150
DGIVLAAEK[x]K	8	0	1042.602207	0.0115	0.1150
NRQYQEVVK[x]QGDVLLNK	8	0	2030.090787	0.0115	0.1950
K[x]APNTVYAVQFLEAVYK	0	0	1940.040658	0.0115	0.1950
NDGTIVIRK[x]LEETDVAK	8	0	1900.026461	0.0115	0.1950
VTQK[x]KPPVQPLAYK	3	0	1595.939834	0.0114	0.1600
LVRK[x]CIK	3	0	915.568742	0.0114	0.0800
K[x]PRRLLK	0	0	909.623554	0.0114	0.0800
FK[x]LNVYK	1	0	910.527595	0.0114	0.0800
IEEIFK[x]K	5	0	905.522175	0.0114	0.0800
VDK[x]NWSK	2	0	875.450075	0.0114	0.0800
K[x]ARQAAK	0	0	771.471479	0.0114	0.0800
GNQK[x]VVK	3	0	771.460247	0.0114	0.0800
VVK[x]GNQK	2	0	771.460247	0.0114	0.0800
TTMTNGFLAHKLCIHK[x]NK	15	0	2113.092380	0.0114	0.2050
FVKLGIDPPK[x]GIMLYGPPGTGK	9	0	2284.265236	0.0114	0.2500
FVK[x]LGIDPPKGIMLYGPPGTGK	2	0	2284.265236	0.0114	0.2500
LK[x]VLVQGLERVAMLYAYDR	1	0	2236.240084	0.0113	0.2150
LREEIQK[x]GDGGTDYVCVPK	6	0	2163.062913	0.0113	0.2150
LAHLSKHPK[x]FEEILTR	8	0	1918.078772	0.0113	0.1800
IRIAYASVVYIADK[x]YK	13	0	1872.050830	0.0113	0.1800
TSWIYK[x]NK	5	0	1038.549782	0.0113	0.0900
ELLVK[x]ASK	4	0	886.548722	0.0113	0.0900
I[x]INR	0	0	514.322703	0.0113	0.0450
K[x]SGR	0	0	446.260107	0.0113	0.0450
QGDTK[x]INHEHFMDGILEVQMR	4	0	2497.184095	0.0112	0.2350
VELAK[x]QNLFVPTSDKEK	4	0	1945.051948	0.0112	0.1900
KPPVQPLAYK[x]SATPFRK	9	0	1927.104259	0.0112	0.1900
VSPTGQITSTSARSGK[x]K	15	0	1703.916525	0.0112	0.1900
EPNK[x]GSYRPYTAK	3	0	1509.757521	0.0112	0.1450
TGRK[x]EPPVYTPPK	3	0	1468.803742	0.0112	0.1450
IEVNIHRK[x]R	7	0	1163.688664	0.0111	0.1000
WSLERK[x]GEK	5	0	1131.603602	0.0111	0.1000
YDK[x]TEDDIK	2	0	1125.518932	0.0111	0.1000
MLAIVVEASCGK[x]DLNEAMTSGYR	11	0	2514.191544	0.0111	0.2550
K[x]NVPKLQNVSNFQK	0	0	1642.915408	0.0111	0.1550
DEK[x]VSEVLNSEDITGIQEK	2	0	2132.048371	0.0111	0.2100
VELAK[x]QNLFVPTSDK	4	0	1687.914404	0.0110	0.1650
LISGK[x]LDEARELLVK	4	0	1682.992985	0.0110	0.1650
SATPFRK[x]INVLNFPSANFSK	6	0	2237.195580	0.0110	0.2200
SSKSSLELANNAVK[x]SNDIEK	13	0	2133.091236	0.0110	0.2200
K[x]GVVALVEDK	0	0	1056.617856	0.0110	0.1100
K[x]GEIR	0	0	601.354728	0.0110	0.0550
WCERISPGYDVYEGSFEK[x]EGK	17	0	2535.137525	0.0110	0.2300
INVKK[x]SYDYSATMYTR	4	0	1938.950858	0.0109	0.1750
LAHLSK[x]HPKFEEILTR	5	0	1918.078772	0.0109	0.1750
DESRGVMTLGFDLIK[x]R	14	0	1835.956278	0.0109	0.1750
QLDSERFIVK[x]ASSGPR	9	0	1788.948158	0.0109	0.1750
SGSAADTQTVADLLK[x]YYLSMYR	14	0	2452.194311	0.0109	0.2400
K[x]YINRSYYHLR	0	0	1511.799660	0.0109	0.1200
G[x]GLGYPEDAIGKTKLVK	0	0	1744.972250	0.0109	0.1850
LDK[x]APTESYADIGGLESQIQEIK	2	0	2504.264495	0.0109	0.2500
EVAEADIASK[x]DLEETDERSLALTK	9	0	2632.307808	0.0108	0.2600
SVGLPTNAYFAIDEIEDDGSK[x]SSR	20	0	2570.213522	0.0108	0.2600
IIENEQSAEK[x]NAYVINLK	9	0	2075.089784	0.0108	0.1950
K[x]SYDYSATMYTR	0	0	1484.660513	0.0108	0.1300
M[x]EQKPEVDYSEK	0	0	1481.670742	0.0108	0.1300
RFFPYYVYTTVAGIDK[x]EGK	15	0	2253.146903	0.0108	0.2050
GGDEWKIEPLK[x]LK	10	0	1511.834706	0.0108	0.1400
E[x]EMIAAQGIDEEDR	0	0	1604.698741	0.0107	0.1500
K[x]ANWCDK	0	0	920.417393	0.0107	0.0750
EWDSK[x]LK	4	0	904.465390	0.0107	0.0750
R[x]KQYSAK	0	0	879.492606	0.0107	0.0750
QYSAK[x]AK	4	0	794.428614	0.0107	0.0750
CTK[x]IIENEQSAEKNAYVINLK	2	0	2464.263053	0.0107	0.2250
SFEQK[x]VMKEDNLILR	4	0	1848.976679	0.0107	0.1600
QYQEVVK[x]QGDVLLNK	6	0	1759.946763	0.0107	0.1600
NLSNVVEISGK[x]GVFV	10	0	1560.851081	0.0107	0.1600
NLNAPKFSFISNVRPK[x]LFAYPPK	15	0	2647.463738	0.0107	0.2450
SSQQGVEGVLIILK[x]IEDTDKYDK	13	0	2577.353638	0.0107	0.2450
ERGTCAGEVFMALK[x]GMALGSANEK	13	0	2526.202777	0.0106	0.2550
ALTCKMPGTLLPGPGK[x]GYIGDPIK	15	0	2483.327901	0.0106	0.2550
TFHILEPKEK[x]SLLAHK	9	0	1890.072626	0.0106	0.1700
GLGYPEDAIGK[x]TKLVK	10	0	1687.950789	0.0106	0.1700
DTALEK[x]YK	5	0	966.502166	0.0106	0.0850
STMLEK[x]IK	5	0	948.531355	0.0106	0.0850
FMLK[x]LGVK	3	0	934.567348	0.0106	0.0850
IVK[x]SAKAK	2	0	843.554142	0.0106	0.0850
LDGK[x]DELWK	3	0	1102.565823	0.0106	0.0950
K[x]IFTIHTSK	0	0	1073.623277	0.0106	0.0950
GFICK[x]VVDK	4	0	1064.568799	0.0106	0.0950
NLTDETK[x]NK	6	0	1061.535250	0.0106	0.0950
AK[x]YASQKRP	1	0	1047.582476	0.0106	0.0950
DIK[x]SMIADK	2	0	1019.532081	0.0106	0.0950
Y[x]TVGQGYTK	0	0	1015.497414	0.0106	0.0950
SSK[x]VYISPK	2	0	1007.565097	0.0106	0.0950
EIK[x]PNIRVALRNDSYQLIK	2	0	2269.290536	0.0105	0.2000
QAAKASVVETVTLTK[x]VTQK	14	0	2001.146903	0.0105	0.2000
QAAK[x]ASVVETVTLTKVTQK	3	0	2001.146903	0.0105	0.2000
VGIKPPK[x]GVLLYGPPGTGK	6	0	1877.113761	0.0105	0.2000
FNLMVICK[x]DK	7	0	1266.646388	0.0105	0.1050
DTTK[x]NKMVCK	3	0	1223.600166	0.0105	0.1050
PFGNTHNK[x]FK	7	0	1188.603937	0.0105	0.1050
K[x]PPVQPLAYK	0	0	1139.670224	0.0105	0.1050
TMGKNK[x]VLVK	5	0	1116.668841	0.0105	0.1050
VVLK[x]NKGTMK	3	0	1116.668841	0.0105	0.1050
EVVELPLLSPERFVK[x]LGIDPPK	14	0	2474.414726	0.0105	0.2300
LKK[x]TLEVLYLK	2	0	1346.853655	0.0105	0.1150
LQK[x]DLGQVLNK	2	0	1254.729522	0.0105	0.1150
GVVALVEDK[x]TK	8	0	1157.665530	0.0105	0.1150
LHQVEYALEAIK[x]QGSATVGLVSK	11	0	2440.332455	0.0104	0.2400
LSLFSNK[x]ENELR	6	0	1448.762272	0.0104	0.1250
YDK[x]LVETSGQIR	2	0	1407.735725	0.0104	0.1250
KEPPVYTPPK[x]DK	9	0	1397.755400	0.0104	0.1250
G[x]GLGYPEDAIGK	0	0	1175.582198	0.0104	0.1250
GSLEKNWK[x]EEYLR	7	0	1650.836493	0.0104	0.1350
LTHEK[x]STMLEKIK	4	0	1556.859536	0.0104	0.1350
TAALSARPAK[x]NIR	9	0	1367.799660	0.0104	0.1350
LFAYPPK[x]SVQPTAK	6	0	1545.855441	0.0104	0.1450
VSTKK[x]ILGVAAEDK	4	0	1457.845270	0.0104	0.1450
LAVNENLASSK[x]SSM	10	0	1449.713272	0.0104	0.1450
YTVGQGYTK[x]AAWFEK	8	0	1747.856893	0.0103	0.1550
SGVKLENVK[x]IYADLK	8	0	1675.950788	0.0103	0.1550
MSSK[x]SSLELANNAVK	3	0	1577.808228	0.0103	0.1550
YK[x]DAYVYSIVAIARIK	1	0	1872.050830	0.0103	0.1650
FIK[x]HADATCVHRLALTK	2	0	1980.072637	0.0103	0.1750
GVLLYGPPGTGK[x]TMLVK	11	0	1729.979978	0.0103	0.1750
EFPDLGVLEGK[x]RIDRPGR	10	0	2053.106771	0.0103	0.1850
TSASIDFDSNFLNSMIK[x]K	16	0	2016.982547	0.0103	0.1850
CAEAENSSDLFK[x]LGVMYAK	11	0	2131.991727	0.0103	0.1950
VVGSELIQK[x]YLGDGPRLVR	8	0	2098.189768	0.0103	0.1950
LVK[x]APALDGALQGVIQFMK	2	0	1998.133505	0.0103	0.1950
LGVK[x]PPKGCLMFGPPGTGK	3	0	1940.037500	0.0103	0.1950
DECK[x]QDIMFELGLLQERLAEK	3	0	2564.261336	0.0102	0.2150
GYIGDPIK[x]FVRSVVLLPEEEPLR	7	0	2625.452897	0.0102	0.2350
GVAIDLLEECK[x]NTACSGIIAEVK	10	0	2489.250437	0.0102	0.2350
TNNLDLEHKHK[x]TPDK	10	0	1788.911774	0.0100	0.1500
M[x]SSKSSLELANNAVK	0	0	1577.808228	0.0100	0.1500
YLHQSLK[x]YK	6	0	1178.644738	0.0100	0.0900
MPPK[x]EDWEK	3	0	1158.537893	0.0100	0.0900
LLIFEK[x]QVR	5	0	1144.696771	0.0100	0.0900
LLK[x]LEEAMK	2	0	1073.615413	0.0100	0.0900
M[x]PFGNTHNK	0	0	1044.481051	0.0100	0.0900
K[x]LEETDVAK	0	0	1031.549839	0.0100	0.0900
ELNLMDPK[x]VPEDIFKTHLEVAR	7	0	2593.357284	0.0100	0.2200
DLGQVLNKYVQVEQRNK[x]PDER	16	0	2527.314175	0.0100	0.2100
YYRAVYDTAVVQEDPEK[x]WK	16	0	2359.148355	0.0100	0.1900
IVAFVGSPIVEDEK[x]NLIRLAK	13	0	2310.331003	0.0100	0.2100
AVAVVVDPIQSVK[x]GKVVIDAFR	12	0	2309.346986	0.0100	0.2200
LAAPQLVQMFIGDGAK[x]LVR	15	0	2026.139651	0.0100	0.1900
VGIK[x]PPKGVLLYGPPGTGK	3	0	1877.113761	0.0100	0.1900
LTQLLSQIK[x]EEQGDIK	8	0	1842.009751	0.0100	0.1600
SMNLTRGIDLK[x]SIAEK	10	0	1774.961029	0.0100	0.1600
K[x]DYTMAQPEFFK	0	0	1503.706735	0.0100	0.1200
VSTK[x]KILGVAAEDK	3	0	1457.845270	0.0100	0.1400
GGDEWK[x]IEPLK	5	0	1270.655693	0.0100	0.1100
YTENIYPPK[x]K	8	0	1251.649881	0.0100	0.1000
EASK[x]TLSKWR	3	0	1204.656362	0.0100	0.1000
SGFEK[x]IDLTR	4	0	1164.613831	0.0100	0.1000
MVTANIK[x]NIK	6	0	1130.648106	0.0100	0.1000
TMGK[x]NKVLVK	3	0	1116.668841	0.0100	0.1000
DQKKDK[x]PK	5	0	985.555594	0.0100	0.0800
NEEEPTK[x]K	6	0	973.471593	0.0100	0.0800
VSK[x]ILEHK	2	0	952.570517	0.0100	0.0800
VAQTTYK[x]K	6	0	937.523235	0.0100	0.0800
K[x]QYSAKAK	0	0	922.523570	0.0100	0.0800
RK[x]QYSAK	1	0	879.492606	0.0100	0.0700
AEAK[x]DVAK	3	0	830.449740	0.0100	0.0800
ENAINK[x]K	5	0	815.450075	0.0100	0.0700
ETTEK[x]K	4	0	734.380997	0.0100	0.0600
LLK[x]PR	2	0	625.427496	0.0100	0.0500
K[x]VIAR	0	0	585.396198	0.0100	0.0500
MIQDEAQK[x]LHVASDLDALISAALR	7	0	2607.368908	0.0098	0.2350
LYQVEYAFK[x]AFNNAGITSVGVTGK	8	0	2576.327369	0.0098	0.2350
AVNARALTCK[x]MPGTLLPGPGK	9	0	2151.165540	0.0098	0.2050
SSSDMAYTSMFKGNQK[x]VVK	15	0	2107.007711	0.0097	0.1850
K[x]GFDFEYYQRNLLLQEK	0	0	2190.110853	0.0097	0.1650
N[x]STEEIDLYNRWKALER	0	0	2136.059881	0.0097	0.1650
EQK[x]PEVDYSEKFAELQK	2	0	2067.015955	0.0097	0.1650
TDELK[x]DANIIYDLEILR	4	0	2033.067988	0.0097	0.1650
G[x]LGYPEDAIGKTKLVK	0	0	1687.950789	0.0097	0.1550
DLEETDERSLALTK[x]K	13	0	1746.899873	0.0097	0.1450
MILELTNHLEELK[x]K	12	0	1709.938508	0.0096	0.1350
ELAAIK[x]EDTEAVLK	5	0	1528.834763	0.0096	0.1350
LAAPQLVQMFIGDGAK[x]LVRDAFALAK	15	0	2742.525343	0.0096	0.2500
LNFSSLKMK[x]DAVK	8	0	1479.811862	0.0096	0.1250
LNFSSLK[x]MKDAVK	6	0	1479.811862	0.0096	0.1250
LFK[x]SLGSGMDQEK	2	0	1438.712546	0.0096	0.1250
ATAGPIIADK[x]NCK	9	0	1357.702317	0.0096	0.1250
LQK[x]RGTGGVDTAAVGSVFDVSNADR	2	0	2519.272705	0.0096	0.2400
AHLDVQEK[x]DQPK	7	0	1406.715325	0.0096	0.1150
EAVELPLTHPELYEEMGIK[x]PPK	18	0	2519.298044	0.0095	0.2100
IVAFDQLVK[x]EK	8	0	1288.739025	0.0095	0.1050
GTEVEKITIK[x]VHVSEVLGDIR	9	0	2321.295344	0.0095	0.2000
VLK[x]LTLEAMDLEIVEKEHFK	2	0	2384.302404	0.0095	0.1900
LIIPSDDALRTNAIVMK[x]DIR	16	0	2253.251374	0.0095	0.1900
KLGVK[x]PPKGCLMFGPPGTGK	4	0	2068.132455	0.0095	0.1900
K[x]HFEQVINEK	0	0	1270.666925	0.0095	0.0950
MEILK[x]IHLEK	4	0	1252.721266	0.0095	0.0950
ELFEMARTK[x]K	8	0	1251.664481	0.0095	0.0950
YEVGAEYIK[x]K	8	0	1198.623334	0.0095	0.0950
LDSK[x]NVQLAK	3	0	1114.634566	0.0095	0.0950
AIHK[x]LGSTLK	3	0	1066.649824	0.0095	0.0950
SPPQISQWDYK[x]YPLVTHFR	10	0	2361.190494	0.0095	0.1800
ASRPGAAAKLDGK[x]DELWK	12	0	1912.016567	0.0094	0.1700
LDPAGFYIGYK[x]ATSAGPK	10	0	1854.951515	0.0094	0.1700
K[x]TVQYATKR	0	0	1093.624337	0.0094	0.0850
SLALTKK[x]DK	6	0	1002.607293	0.0094	0.0850
SLALTK[x]KDK	5	0	1002.607293	0.0094	0.0850
HGGYK[x]PTDK	4	0	1001.492997	0.0094	0.0850
LENVKIYADLK[x]INEDSK	10	0	1991.057425	0.0094	0.1600
VELAKQNLFVPTSDK[x]EK	14	0	1945.051948	0.0094	0.1600
ATTVK[x]DTMNVDINAIK	4	0	1732.902849	0.0094	0.1500
ENWK[x]YACK	3	0	1097.496365	0.0094	0.0750
LCFDELK[x]K	6	0	1051.537166	0.0094	0.0750
K[x]ELFDCLK	0	0	1051.537166	0.0094	0.0750
K[x]EEMVMLK	0	0	1006.519074	0.0094	0.0750
K[x]SLKDECK	0	0	1006.511679	0.0094	0.0750
IK[x]TLSMEK	1	0	948.531355	0.0094	0.0750
AEREK[x]ASK	4	0	917.492997	0.0094	0.0750
ENMTQEEAVEFLK[x]NAVALAMER	12	0	2522.214389	0.0093	0.2050
E[x]SLLAVQGQDFVLTASSSSAVR	0	0	2264.164730	0.0093	0.2050
ILYVNNAKSQEEAIENIK[x]CTR	17	0	2492.269200	0.0093	0.1950
EFHKDMTLEEAEVLILK[x]VLR	16	0	2412.308550	0.0093	0.1850
DIGK[x]VVDKCFGIK	3	0	1477.796212	0.0092	0.1200
CYAK[x]NEWRHVLGIAIEAHR	3	0	2322.180277	0.0092	0.1750
EAGFIDDILIITPASKEK[x]ADAAFLR	17	0	2703.448203	0.0092	0.2300
DSYLIIDK[x]LPSEYDSRVK	7	0	2140.105099	0.0092	0.1650
DEK[x]VSEVLNSEDITGIQEKSTDLR	2	0	2704.340167	0.0092	0.2200
TRLLENDIK[x]VMK	8	0	1458.822760	0.0092	0.1100
QNLFVPTSDK[x]EK	9	0	1404.724827	0.0092	0.1100
ATAIGK[x]SSTAAK	5	0	1104.613831	0.0092	0.1100
MRK[x]LAR	2	0	773.469370	0.0092	0.0550
LDVAK[x]R	4	0	700.423137	0.0092	0.0550
NIPK[x]AR	3	0	697.423471	0.0092	0.0550
K[x]GILLPESLTEAVEATTYAILRK	0	0	2515.426015	0.0091	0.2100
M[x]ESLLAVQGQDFVLTASSSSAVR	0	0	2395.205209	0.0091	0.2100
ATTVK[x]DTMNVDINAIKK	4	0	1860.997805	0.0091	0.1550
LNCVIDRVNGVVFTNRPDEK[x]NR	19	0	2614.339673	0.0091	0.2000
FNLMVICK[x]DKK	7	0	1394.741343	0.0091	0.1000
TNNLDLEHK[x]HK	8	0	1347.689447	0.0091	0.1000
YLDSQRVAIK[x]K	9	0	1319.756069	0.0091	0.1000
AVYDTAVVQEDPEK[x]WK	13	0	1876.920608	0.0091	0.1450
QVMEEK[x]LDSKNVQLAK	5	0	1858.982156	0.0091	0.1450
YEALSKHIIMFDCK[x]ILEFTK	13	0	2485.274807	0.0090	0.1800
FSGEK[x]KSLPLQIEVANDCIK	4	0	2275.188107	0.0090	0.1800
ISYGDSGLRTEPK[x]AVDEEMK	12	0	2224.068057	0.0090	0.1800
GVVALVEDK[x]TKSVALGGITK	8	0	1984.156741	0.0090	0.1800
IDTVIK[x]LVDHSFDEK	5	0	1757.919882	0.0090	0.1350
TDNHLSSTLEK[x]LSFK	10	0	1718.883832	0.0090	0.1350
DGIQDIMPSQAK[x]ELK	11	0	1671.850090	0.0090	0.1350
LIQIRVK[x]LEK	6	0	1238.807376	0.0090	0.0900
RK[x]IFTIHTSK	1	0	1229.724379	0.0090	0.0900
DTTKNK[x]MVCK	5	0	1223.600166	0.0090	0.0900
TIDNAETMK[x]K	8	0	1149.569917	0.0090	0.0900
LVK[x]GR	2	0	571.380549	0.0090	0.0450
LLK[x]VTVSKGVAIDLLEECK	2	0	2114.201970	0.0089	0.1700
VLNK[x]GDSGEMSLQK	3	0	1504.755469	0.0089	0.1250
HNLNLSPEATASFTRK[x]QLATSLR	15	0	2554.361457	0.0089	0.2050
VEPIPLINGEK[x]RDLRPGR	10	0	2058.169702	0.0089	0.1600
NTWNSTLETAK[x]AK	10	0	1462.741537	0.0088	0.1150
E[x]QKPEVDYSEKFAELQK	0	0	2067.015955	0.0088	0.1500
EFHK[x]DMTLEEAEVLILK	3	0	2044.054982	0.0088	0.1500
RHNFVGLFVELSK[x]LLVK	12	0	1998.177753	0.0088	0.1500
VLIDCNK[x]FDSIDLNPAR	6	0	1988.998865	0.0088	0.1500
NK[x]ISWYTKIVDELDLR	1	0	1992.067931	0.0088	0.1400
SEFQRLTHEK[x]STMLEK	9	0	1962.983216	0.0088	0.1400
INVK[x]KSYDYSATMYTR	3	0	1938.950858	0.0088	0.1400
IQDAELAILQK[x]TQNLR	10	0	1853.036967	0.0088	0.1400
E[x]MKKDSESTEEK	0	0	1439.644921	0.0088	0.1050
RGGDEWK[x]IEPLK	6	0	1426.756795	0.0088	0.1050
NK[x]VLVKVHPEGK	1	0	1346.803351	0.0088	0.1050
KTELFK[x]ASTSAK	5	0	1309.724101	0.0088	0.1050
SQDISINGNSK[x]K	10	0	1289.657479	0.0088	0.1050
FDIMPRK[x]K	6	0	1033.574220	0.0088	0.0700
PPK[x]EDWEK	2	0	1027.497414	0.0088	0.0700
K[x]TVQYATK	0	0	937.523235	0.0088	0.0700
FATLQK[x]SK	5	0	921.528321	0.0088	0.0700
K[x]PIGATWK	0	0	899.522844	0.0088	0.0700
S[x]SKDISSKSPSGNDALNDK	0	0	1948.933683	0.0087	0.1650
K[x]SQNVQEQLNEWGSNITELLGK	0	0	2514.271310	0.0086	0.1900
TYNLISSYIKSVEISALASK[x]NR	19	0	2456.327369	0.0086	0.1900
GTCAGEVFMALK[x]GMALGSANEK	11	0	2241.059087	0.0086	0.1900
LK[x]KTLEVLYLK	1	0	1346.853655	0.0086	0.0950
ASK[x]GSNDDEMK	2	0	1180.502961	0.0086	0.0950
M[x]NSTEEIDLYNRWKALER	0	0	2267.100359	0.0086	0.1550
EK[x]SPAIIFIDELDAIGTK	1	0	1959.056365	0.0086	0.1550
HIIMFDCK[x]ILEFTK	7	0	1793.920748	0.0086	0.1200
NK[x]TDTKTIEAITFK	1	0	1608.872208	0.0086	0.1200
ATLTGMK[x]IDVLFSK	6	0	1522.842826	0.0086	0.1200
G[x]GLGYPEDAIGKTK	0	0	1404.724827	0.0086	0.1200
MVCK[x]IWK	3	0	963.503367	0.0086	0.0600
LKLELK[x]K	5	0	870.590192	0.0086	0.0600
K[x]INANEK	0	0	815.450075	0.0086	0.0600
VSEVLNSEDITGIQEK[x]STDLRALR	15	0	2672.397956	0.0085	0.2050
GVMTLGFDLIK[x]RVYPYR	10	0	2027.102541	0.0085	0.1450
EKQNTPVLFDSK[x]EAVLK	11	0	1945.051948	0.0085	0.1450
V[x]NQIESQMAMAEKLIQIRVK	0	0	2328.265640	0.0085	0.1700
K[x]LGVKPPKGCLMFGPPGTGK	0	0	2068.132455	0.0085	0.1700
K[x]YDKTEDDIK	0	0	1253.613888	0.0085	0.0850
K[x]GYQTIELDK	0	0	1193.629146	0.0085	0.0850
TVQYATK[x]RSK	6	0	1180.656362	0.0085	0.0850
Q[x]YTVGQGYTK	0	0	1143.555986	0.0085	0.0850
VVLKNK[x]GTMK	5	0	1116.668841	0.0085	0.0850
VLVK[x]VHPEGK	3	0	1104.665473	0.0085	0.0850
LTHEKSTMLEK[x]IK	10	0	1556.859536	0.0085	0.1100
EPLK[x]EVVQFVGSR	3	0	1486.814306	0.0085	0.1100
GLGYPEDAIGK[x]TK	10	0	1347.703366	0.0085	0.1100
EK[x]VAFILDQVRLFLLR	1	0	1959.166855	0.0084	0.1350
SLNNLNTIDIDANLEK[x]LLIFEK	15	0	2529.368896	0.0084	0.1850
ADPLDERLSGVVEGIFQK[x]CYAK	17	0	2494.252490	0.0084	0.1850
AVILSDTK[x]PVDKKQCVIANSCK	7	0	2473.303140	0.0084	0.1850
LGSTLK[x]SIMLYLMVQSVNSELK	5	0	2453.327233	0.0084	0.1850
YMLLSQIMLNSVSEVK[x]SLLTGK	15	0	2453.327233	0.0084	0.1850
EAGFIDDILIITPASK[x]EKADAAFLR	15	0	2703.448203	0.0084	0.2100
GIK[x]GIESEAYESVLDLAK	2	0	1921.004331	0.0083	0.1500
K[x]ASLLTREDLTDEEK	0	0	1746.899873	0.0083	0.1250
K[x]SSEQANLYERK	0	0	1451.736786	0.0083	0.1000
EGVETRIIPLK[x]K	10	0	1381.829229	0.0083	0.1000
IKYEYQK[x]LK	6	0	1211.691351	0.0083	0.0750
IWKVMCK[x]NK	6	0	1205.641245	0.0083	0.0750
IFRQK[x]SLEK	4	0	1147.671285	0.0083	0.0750
LQMSAMYK[x]K	7	0	1098.556519	0.0083	0.0750
YFATLQK[x]SK	6	0	1084.591644	0.0083	0.0750
WK[x]R	1	0	488.285928	0.0083	0.0250
TAYSYFYEAYEGFTSLDDDK[x]K	19	0	2512.095710	0.0083	0.1750
VSEVLNSEDITGIQEK[x]STDLR	15	0	2332.175685	0.0083	0.1750
K[x]PPVQPLAYKSATPFRK	0	0	1927.104259	0.0082	0.1400
LAIEREPPFAPIESAK[x]R	15	0	1923.057703	0.0082	0.1400
TLLAK[x]AVANQTSATFLR	4	0	1804.020592	0.0082	0.1400
GGLGYPEDAIGK[x]TKLVK	11	0	1744.972250	0.0082	0.1400
V[x]SPTGQITSTSARSGKK	0	0	1703.916525	0.0082	0.1400
SLPPEEYDEK[x]LYNK	9	0	1723.830403	0.0082	0.1150
EK[x]SLLAHKGGHVVR	1	0	1529.878966	0.0082	0.1150
QIAIVVNQNWYCANTK[x]YVTGPK	15	0	2566.300107	0.0082	0.1800
TNSTDEKGTK[x]K	9	0	1207.604385	0.0082	0.0900
TK[x]DAVVLGVEK	1	0	1157.665530	0.0082	0.0900
QETQYKIDELVSNNEK[x]IWK	15	0	2364.196029	0.0082	0.1550
LDPPILPENGDLEK[x]DEPEETDVNK	13	0	2705.291825	0.0081	0.1950
DAIPYEANIRQAIVSAVK[x]FEEEAK	17	0	2690.391418	0.0081	0.1950
DGIQDIMPSQAK[x]ELKK	11	0	1799.945046	0.0081	0.1300
GLGYPEDAIGKTK[x]LVK	12	0	1687.950789	0.0081	0.1300
ALTCK[x]MPGTLLPGPGK	4	0	1639.878887	0.0081	0.1300
LMVEMEK[x]K	6	0	1006.519074	0.0081	0.0650
KSLK[x]DECK	3	0	1006.511679	0.0081	0.0650
PRK[x]QYSAK	2	0	976.545365	0.0081	0.0650
P[x]RKQYSAK	0	0	976.545365	0.0081	0.0650
EAEAARK[x]K	6	0	901.498083	0.0081	0.0650
MHNNHAKSLPPEEYDEK[x]LYNK	16	0	2556.206604	0.0081	0.1700
STELFK[x]NEEEPTK	5	0	1550.746345	0.0081	0.1050
GGDEWK[x]IEPLKLK	5	0	1511.834706	0.0081	0.1050
ASK[x]VLELRAELDK	2	0	1470.840518	0.0081	0.1050
EKASK[x]GSNDDEMK	4	0	1437.640504	0.0081	0.1050
L[x]FKSLGSGMDQEK	0	0	1438.712546	0.0081	0.1050
MEQK[x]PEVDYSEKFAELQK	3	0	2198.056433	0.0081	0.1450
LPNIEEATFDK[x]RIDRPGR	10	0	2126.123146	0.0081	0.1450
IYADLKINEDSK[x]LAVNENLASSK	11	0	2534.322674	0.0080	0.1850
HGGYK[x]PTDKHKTDLNHENLK	4	0	2331.171880	0.0080	0.1600
VRQLIIK[x]EEMMNSIQQAVAK	6	0	2328.265640	0.0080	0.1600
NILK[x]VDIEVAVIPSEGFRQR	3	0	2282.274552	0.0080	0.1600
TLAGVTRDYYTK[x]QSK	11	0	1729.899815	0.0080	0.1200
K[x]QCVIANSCK	0	0	1206.584850	0.0080	0.0800
TNSTDEK[x]GTK	6	0	1079.509429	0.0080	0.0800
LRNK[x]R	3	0	685.434703	0.0080	0.0400
LK[x]DLR	1	0	643.401675	0.0080	0.0400
TLLYGK[x]RFFPYYVYTTVAGIDK	5	0	2614.383428	0.0080	0.1750
LFLLRSDYYMASTYTK[x]K	15	0	2099.076051	0.0079	0.1350
SNDIEK[x]AIDLYKEVLNK	5	0	1991.057425	0.0079	0.1350
NSIVSK[x]YTQSTNNDDPK	5	0	1909.901659	0.0079	0.1350
EDTEAVLK[x]RINDTVGIK	7	0	1900.026461	0.0079	0.1350
INEDSK[x]LAVNENLASSK	5	0	1830.932231	0.0079	0.1350
IDTIVK[x]EIQDEK	5	0	1429.766355	0.0079	0.0950
YTQSTNNDDPK[x]K	10	0	1409.642221	0.0079	0.0950
TDTK[x]TIEAITFK	3	0	1366.734330	0.0079	0.0950
K[x]AMVNIDTIDNK	0	0	1360.701983	0.0079	0.0950
VLGVFSEK[x]AQIK	7	0	1317.765572	0.0079	0.0950
HIIMFDCKILEFTK[x]YSNDK	13	0	2401.180912	0.0079	0.1500
IHLEK[x]VSKQGEIDYEALVK	4	0	2198.194577	0.0079	0.1500
TLDSNSLTHEK[x]IEFATITK	10	0	2147.110911	0.0079	0.1500
VFHPITK[x]AVILSDTKPVDK	6	0	2107.204023	0.0079	0.1500
S[x]SSDMAYTSMFKGNQKVVK	0	0	2107.007711	0.0079	0.1500
TAALSARPAK[x]NIRIHAYVK	9	0	2079.206421	0.0079	0.1500
TGPPGPPCGGK[x]FMLKLGVK	10	0	1940.037500	0.0079	0.1500
QGSATVGLVSK[x]THAVLVALKR	10	0	2134.258512	0.0079	0.1650
KLFK[x]SLGSGMDQEK	3	0	1566.807502	0.0079	0.1100
IDKEDMGSNDK[x]ASK	10	0	1536.708913	0.0079	0.1100
S[x]SKSSLELANNAVK	0	0	1446.767750	0.0079	0.1100
ASPIAGSEGK[x]EAYR	9	0	1434.710239	0.0079	0.1100
WSELRK[x]R	5	0	973.545700	0.0079	0.0550
D[x]RGKLVR	0	0	842.508589	0.0079	0.0550
AK[x]IIDLR	1	0	827.522844	0.0079	0.0550
LVK[x]GRQD	2	0	814.466059	0.0079	0.0550
LK[x]VELAK	1	0	799.516697	0.0079	0.0550
DIK[x]VIMATNRISDLDPALIRPGR	2	0	2563.426696	0.0078	0.1800
EEPDVIMGTSRVLGVFSEK[x]AQIK	18	0	2532.325651	0.0078	0.1800
SDYYMASTYTKK[x]INVK	11	0	1910.944711	0.0078	0.1250
QYTVGQGYTK[x]AAWFEK	9	0	1875.915465	0.0078	0.1250
GQYSTVGK[x]VAVGQQYR	7	0	1739.895399	0.0078	0.1250
YYK[x]DGIYDLLHACVDRIK	2	0	2241.125119	0.0078	0.1400
MK[x]LSLFSNK	1	0	1066.584449	0.0078	0.0700
GGNMK[x]EVFR	4	0	1036.512349	0.0078	0.0700
K[x]QLLIDGANVLRIHTCSNTR	0	0	2308.243265	0.0077	0.1550
DVCIK[x]LGLDSEESAEYIVAK	4	0	2238.108857	0.0077	0.1550
AVAVVVDPIQSVKGK[x]VVIDAFR	14	0	2309.346986	0.0077	0.1700
NSDYK[x]ETLIFK	4	0	1356.692468	0.0077	0.0850
E[x]TIDNAETMKK	0	0	1278.612505	0.0077	0.0850
TNSTDEK[x]GTKK	6	0	1207.604385	0.0077	0.0850
GITVLK[x]PDDDK	5	0	1199.639709	0.0077	0.0850
LALTK[x]LTIPLPLYPQGHPGGSEGGPK	4	0	2640.463795	0.0077	0.2000
AHLDVQEK[x]DQPKK	7	0	1534.810280	0.0077	0.1000
NGYPMPCDVLAK[x]R	11	0	1519.727481	0.0077	0.1000
ITAFLLADSK[x]SQK	9	0	1420.792510	0.0077	0.1000
TLALK[x]YPGGGPGK	4	0	1257.708061	0.0077	0.1000
K[x]MAIDDDINWEELAR	0	0	1817.861714	0.0077	0.1150
YEAKAIGSGSEPAK[x]SELVK	13	0	1963.026127	0.0076	0.1450
MHNNHAK[x]SLPPEEYDEKLYNK	6	0	2556.206604	0.0076	0.1600
DYCAFVQHLK[x]VNADTELVHLR	9	0	2527.264057	0.0076	0.1600
GTEVEK[x]ITIKVHVSEVLGDIR	5	0	2321.295344	0.0076	0.1600
MSSKSSLELANNAVK[x]SNDIEK	14	0	2264.131715	0.0076	0.1600
TASQVNMQIARK[x]AVYMPLCDPGNK	11	0	2691.329365	0.0075	0.1800
GTMK[x]VELYEIQLISEGQPVEGR	3	0	2475.267806	0.0075	0.1650
M[x]EQKPEVDYSEKFAELQK	0	0	2198.056433	0.0075	0.1350
SSQQGVEGVLIILK[x]IEDTDK	13	0	2171.168421	0.0075	0.1500
INADHK[x]LNSLPLLQQLVK	5	0	2043.183957	0.0075	0.1350
TLPPELK[x]GEALGNSEHIR	6	0	1960.037693	0.0075	0.1350
ANNWSK[x]FTATAALGVIHR	5	0	1956.032885	0.0075	0.1350
DREISYPFK[x]R	8	0	1309.677823	0.0075	0.0750
AVILSDTK[x]PVDK	7	0	1284.728853	0.0075	0.0900
TLSK[x]WR	3	0	789.449683	0.0075	0.0450
GNQK[x]FSSTADYMNMSS	3	0	1766.723905	0.0075	0.1200
GK[x]SALSTLNGFVEELK	1	0	1691.909318	0.0075	0.1200
QIK[x]EIKEVIELPVK	2	0	1665.007573	0.0075	0.1050
K[x]FDQLTQALNVAIR	0	0	1615.904510	0.0075	0.1050
ATAGPIIADKNCK[x]K	12	0	1485.797272	0.0075	0.1050
IQK[x]ENRHK	2	0	1051.588622	0.0075	0.0600
KQYSAK[x]AK	5	0	922.523570	0.0075	0.0600
AKSAK[x]IVR	4	0	871.560288	0.0075	0.0600
SSLELANNAVK[x]SNDIEKAIDLYK	10	0	2534.322675	0.0074	0.1700
TNNLDLEHK[x]HKTPDK	8	0	1788.911774	0.0073	0.1100
QSK[x]YTYDRGTTAVLK	2	0	1729.899815	0.0073	0.1100
HIEVGDSVLVK[x]IITK	10	0	1649.971524	0.0073	0.1100
GSLEK[x]NWKEEYLR	4	0	1650.836493	0.0073	0.0950
LK[x]ESQLVDKFFEK	1	0	1609.871482	0.0073	0.0950
ILFENPDEATK[x]RK	10	0	1559.830681	0.0073	0.0950
AVILSDTK[x]PVDKK	7	0	1412.823808	0.0073	0.0950
IIYSDIDVDPVK[x]PEHVGKVVLKNK	11	0	2704.516220	0.0073	0.1750
DFSK[x]TLPPELKGEALGNSEHIR	3	0	2437.260021	0.0073	0.1600
ELIRAQEEVK[x]R	9	0	1369.767693	0.0073	0.0800
DQPK[x]KVGQYIR	3	0	1330.735668	0.0073	0.0800
LK[x]GYQTIELDK	1	0	1306.713204	0.0073	0.0800
IQYVGK[x]QDPKK	5	0	1302.729522	0.0073	0.0800
VVK[x]VDAQDFLK	2	0	1260.707726	0.0073	0.0800
EDMGSNDK[x]ASK	7	0	1180.502961	0.0073	0.0800
N[x]SSSDMAYTSMFKGNQKVVK	0	0	2221.050634	0.0072	0.1450
M[x]SSKDISSKSPSGNDALNDK	0	0	2079.974162	0.0072	0.1450
IVAFVGSPIVEDEK[x]NLIR	13	0	1998.114879	0.0072	0.1300
KK[x]ELFDCLK	1	0	1179.632121	0.0072	0.0650
K[x]RVIEHNIR	0	0	1163.688664	0.0072	0.0650
KINVK[x]FFEK	4	0	1151.670224	0.0072	0.0650
TTSK[x]VSIAK	3	0	933.549448	0.0072	0.0650
TLSK[x]ESARATIDECMR	3	0	1866.892688	0.0072	0.1150
K[x]SGRSAPGVSTTSTIQ	0	0	1575.821569	0.0072	0.1150
NLTDETK[x]NKHCLIK	6	0	1712.887868	0.0071	0.1000
SELAQSK[x]YLMNVSR	6	0	1624.824212	0.0071	0.1000
QGITEAYNQK[x]AVEK	9	0	1577.804860	0.0071	0.1000
LGVKPPK[x]GCLMFGPPGTGK	6	0	1940.037500	0.0071	0.1350
DTLSKDQELTEENVSISVIGK[x]DEK	20	0	2676.334021	0.0071	0.1700
LNADVLGQLIK[x]K	10	0	1310.792119	0.0071	0.0850
KGVVALVEDK[x]TK	9	0	1285.760486	0.0071	0.0850
TSNNTNRTNSTDEK[x]GTK	13	0	1866.866670	0.0071	0.1200
TSASIDFDSNFLNSMIKK[x]NEEK	17	0	2517.205601	0.0070	0.1550
IIYSDIDVDPVKPEHVGK[x]VVLK	17	0	2462.378342	0.0070	0.1550
VLGVFSEK[x]AQIKILYVNNAK	7	0	2233.283329	0.0070	0.1400
QDLADATVETLKAIEGK[x]IAR	16	0	2141.169090	0.0070	0.1400
KLGVKPPK[x]GCLMFGPPGTGK	7	0	2068.132455	0.0070	0.1400
KYDK[x]TEDDIK	3	0	1253.613888	0.0070	0.0700
TFHILEPK[x]EK	7	0	1240.681514	0.0070	0.0700
K[x]YINR	0	0	692.396924	0.0070	0.0350
KK[x]SGR	1	0	574.355062	0.0070	0.0350
K[x]AFGR	0	0	577.333601	0.0070	0.0350
ESQLVDK[x]FFEKINVK	6	0	1822.982813	0.0070	0.1050
DKPK[x]YEPPVPTRTGR	3	0	1739.931783	0.0070	0.1050
VGVFKNVSGNVLSEIK[x]NNWQIER	15	0	2629.397507	0.0070	0.1600
QLIIK[x]EEMMNSIQQAVAK	4	0	2073.096129	0.0069	0.1250
NTWNSTLETAKAK[x]YASQK	12	0	2040.027522	0.0069	0.1250
IIYSDIDVDPVK[x]PEHVGK	11	0	2023.062511	0.0069	0.1250
EAGFIDDILIITPASK[x]EK	15	0	1959.056365	0.0069	0.1250
S[x]SIGTGYDLGLFFSPDGR	0	0	1887.900207	0.0069	0.1250
QTETINWLEK[x]RFK	9	0	1691.899424	0.0069	0.0900
FFEK[x]EDVQSLKLK	3	0	1609.871482	0.0069	0.0900
Q[x]EMKKDSESTEEK	0	0	1567.703492	0.0069	0.0900
AHLDVQEKDQPK[x]K	11	0	1534.810280	0.0069	0.0900
DIGKVVDK[x]CFGIK	7	0	1477.796212	0.0069	0.0900
YYLPK[x]GKSALSTLNGFVEELK	4	0	2356.267737	0.0069	0.1450
NPK[x]ADPLDERLSGVVEGIFQK	2	0	2311.217098	0.0069	0.1450
SDYYMASTYTK[x]KINVK	10	0	1910.944711	0.0069	0.1100
QVMEEKLDSK[x]NVQLAK	9	0	1858.982156	0.0069	0.1100
EYLEK[x]NWK	4	0	1108.555260	0.0069	0.0550
HRENK[x]IQR	4	0	1079.594768	0.0069	0.0550
GYSK[x]PNER	3	0	949.461699	0.0069	0.0550
I[x]INRDIGK	0	0	927.550117	0.0069	0.0550
EK[x]SLLAHK	1	0	924.539219	0.0069	0.0550
LMTEFVDQVDDVVK[x]YEIDK	13	0	2285.113610	0.0068	0.1300
VPDK[x]LIDASTVKHVFPITK	3	0	2107.204023	0.0068	0.1300
SSSDMAYTSMFK[x]GNQKVVK	11	0	2107.007711	0.0068	0.1300
MPGTLLPGPGK[x]GYIGDPIK	10	0	1910.033463	0.0068	0.1300
APESLQQSYILMEDLYERK[x]LWK	18	0	2739.394060	0.0068	0.1500
K[x]NEEKLAEFDK	0	0	1349.682631	0.0068	0.0750
L[x]KGYQTIELDK	0	0	1306.713204	0.0068	0.0750
TGQK[x]MLMNMDK	3	0	1295.603535	0.0068	0.0750
HGGYKPTDK[x]HK	8	0	1266.646859	0.0068	0.0750
HGGYK[x]PTDKHK	4	0	1266.646859	0.0068	0.0750
CNK[x]FFYILYFELYK	2	0	1946.963993	0.0068	0.0950
YEALSK[x]HIIMFDCK	5	0	1753.853066	0.0068	0.0950
YEAK[x]AIGSGSEPAK	3	0	1406.704092	0.0068	0.0950
LQLNLERDYEQFGYFK[x]R	15	0	2218.117000	0.0068	0.1150
N[x]SIVSKYTQSTNNDDPK	0	0	1909.901659	0.0068	0.1150
SSLELANNAVK[x]SNDIEK	10	0	1830.932231	0.0068	0.1150
RTLDQIAAK[x]LYFYYILFFEK	8	0	2541.367053	0.0068	0.1350
NTACSGIIAEVK[x]LQAAYEYFR	11	0	2403.189167	0.0067	0.1400
S[x]GYDRALSVFSPDGR	0	0	1625.779708	0.0067	0.1000
MEQKPEVDYSEK[x]FAELQK	11	0	2198.056433	0.0067	0.1200
ILYVNNAK[x]SQEEAIENIK	7	0	2075.089784	0.0067	0.1200
N[x]SIVSKYTQSTNNDDPKK	0	0	2037.996615	0.0067	0.1200
DCTAYNIYDK[x]NK	9	0	1503.666324	0.0067	0.0800
M[x]SERDTALEKYK	0	0	1469.718358	0.0067	0.0800
LPEANFEPLEK[x]R	10	0	1441.756460	0.0067	0.0800
DEQIEK[x]IDTVIK	5	0	1429.766355	0.0067	0.0800
IDRPAQVISFK[x]K	10	0	1400.813914	0.0067	0.0800
TTLFK[x]SELAQSK	4	0	1351.734665	0.0067	0.0800
TKDAVVLGVEK[x]R	10	0	1313.766632	0.0067	0.0800
K[x]TELFKASTSAK	0	0	1309.724101	0.0067	0.0800
K[x]KELFDCLK	0	0	1179.632121	0.0067	0.0600
M[x]PPKEDWEK	0	0	1158.537893	0.0067	0.0600
SELVK[x]EFHK	4	0	1115.597456	0.0067	0.0600
K[x]DSESTEEK	0	0	1051.466899	0.0067	0.0600
MK[x]SDINAHK	1	0	1042.522913	0.0067	0.0600
LLK[x]MQR	2	0	787.473787	0.0067	0.0400
LLVK[x]DR	3	0	742.470084	0.0067	0.0400
RLVK[x]GR	3	0	727.481651	0.0067	0.0400
M[x]FR	0	0	452.220553	0.0067	0.0200
K[x]FR	0	0	449.275030	0.0067	0.0200
ASVVETVTLTKVTQK[x]KPPVQPLAYK	14	0	2724.578817	0.0066	0.1650
FMALGLALLFNGK[x]QDLADATVETLK	12	0	2678.435196	0.0066	0.1650
ELVSKASPIAGSEGK[x]EAYR	14	0	1991.032273	0.0066	0.1250
TTEEK[x]EATPMEMDEEK	4	0	1896.796787	0.0066	0.1050
KPPVQPLAYK[x]SATPFR	9	0	1799.009303	0.0066	0.1050
SSSDMAYTSMFK[x]GNQK	11	0	1780.775938	0.0066	0.1050
ATPYRGYSK[x]PNER	8	0	1537.763667	0.0065	0.0850
TVYQISELESLLRSSHIITK[x]ELK	19	0	2686.490399	0.0065	0.1500
DDFDAFYGIDTMSPNMK[x]VDK	16	0	2308.002683	0.0065	0.1300
EIK[x]QIKVMDSLEPTGEIYGK	2	0	2277.192525	0.0065	0.1300
IMK[x]LCFDELK	2	0	1295.661702	0.0065	0.0650
K[x]IYNEYPPTK	0	0	1251.649881	0.0065	0.0650
VMCKNK[x]TDTK	5	0	1223.600166	0.0065	0.0650
NEEK[x]LAEFDK	3	0	1221.587675	0.0065	0.0650
NCACVISQK[x]K	8	0	1206.584850	0.0065	0.0650
RVEFK[x]MGNGK	4	0	1164.607305	0.0065	0.0650
K[x]TTEEKEATPMEMDEEK	0	0	2024.891743	0.0065	0.1100
FSFISNVRPK[x]LFAYPPK	9	0	2010.109010	0.0065	0.1100
M[x]SRSYDSRTTIFSPEGR	0	0	1988.937329	0.0065	0.1100
LFK[x]SLGSGMDQEKVLNK	2	0	1893.002891	0.0065	0.1100
EGK[x]GEIYSFDPVGSYEREWCR	2	0	2563.143672	0.0064	0.1350
LNSLPLLQQLVK[x]CFIVNELMR	11	0	2527.401730	0.0064	0.1350
YYLPKGK[x]SALSTLNGFVEELK	6	0	2356.267737	0.0064	0.1350
AQSGPDASAK[x]LPTVIPTTRCR	9	0	2225.158538	0.0064	0.1350
K[x]LFKSLGSGMDQEK	0	0	1566.807502	0.0064	0.0900
DGIVLAAEKK[x]VTSK	9	0	1457.845270	0.0064	0.0900
TSTSSMTAVPK[x]PLK	10	0	1446.775143	0.0064	0.0900
ILIDK[x]AR	4	0	827.522844	0.0064	0.0450
SK[x]VLDVR	1	0	815.486459	0.0064	0.0450
EDWEKYQK[x]PVDTEEENDK	7	0	2281.002149	0.0064	0.1150
EVAEADIASK[x]DLEETDER	9	0	2018.927929	0.0064	0.1150
T[x]EVLKTNVLQSNENIVQYYTQK	0	0	2611.349222	0.0064	0.1400
ALSSLK[x]YMLLSQIMLNSVSEVK	5	0	2453.327233	0.0064	0.1400
NWK[x]EEYLRAAK	2	0	1406.730582	0.0064	0.0700
ELK[x]KEEMVMLK	2	0	1376.740675	0.0064	0.0700
ILEFTK[x]YSNDK	5	0	1356.692468	0.0064	0.0700
EDALFKNEEK[x]K	9	0	1349.682631	0.0064	0.0700
DQPKK[x]VGQYIR	4	0	1330.735668	0.0064	0.0700
EIK[x]EVIELPVK	2	0	1295.769988	0.0064	0.0700
TEPK[x]AVDEEMK	3	0	1275.601607	0.0064	0.0700
ASK[x]AAREYLEK	2	0	1264.677488	0.0064	0.0700
QGDVLLNK[x]LQK	7	0	1254.729522	0.0064	0.0700
QNTPVLFDSK[x]EAVLK	9	0	1687.914404	0.0063	0.0950
LEKGQSIDDMIPAQK[x]	14	0	1671.850090	0.0063	0.0950
S[x]INFCMDMDLSACILNASK	0	0	2188.962413	0.0063	0.1200
TSTGGPK[x]LQLNLERDYEQFGYFK	6	0	2690.333907	0.0063	0.1450
EVQK[x]GPDSVALGVQYDDVRPEDR	3	0	2571.256387	0.0063	0.1450
NKGTMK[x]VELYEIQLISEGQPVEGR	5	0	2717.405684	0.0063	0.1500
IVFRSELQDK[x]SSQQGVEGVLIILK	9	0	2685.506382	0.0063	0.1500
FRKPIGATWK[x]TTQLEEANSK	9	0	2304.222519	0.0063	0.1250
HNNHMAKVLTLELYK[x]K	14	0	1938.050842	0.0063	0.1000
LSLFSNK[x]ENELRQAVR	6	0	1903.027465	0.0063	0.1000
HNFVGLFVELSK[x]LLVK	11	0	1842.076651	0.0063	0.1000
DGIQDIMPSQAKELK[x]K	14	0	1799.945046	0.0063	0.1000
M[x]SGYDRALSVFSPDGR	0	0	1756.820186	0.0063	0.1000
SDYYMASTYTK[x]K	10	0	1456.654367	0.0063	0.0750
SNNIKENEQK[x]IK	9	0	1443.768084	0.0063	0.0750
DKPK[x]YEPPVPTR	3	0	1425.761546	0.0063	0.0750
K[x]IDKEDMGSNDK	0	0	1378.639778	0.0063	0.0750
K[x]TAGEDAVTLVK	0	0	1230.681905	0.0063	0.0750
P[x]PKEDWEK	0	0	1027.497414	0.0063	0.0500
Q[x]DRGKLVR	0	0	970.567161	0.0063	0.0500
LWK[x]R	2	0	601.369985	0.0063	0.0250
CIK[x]R	2	0	575.321319	0.0063	0.0250
K[x]LIR	0	0	528.374737	0.0063	0.0250
M[x]SER	0	0	521.226756	0.0063	0.0250
SLK[x]R	2	0	502.322703	0.0063	0.0250
GEK[x]R	2	0	488.270670	0.0063	0.0250
GTK[x]R	2	0	460.275756	0.0063	0.0250
ALERQLEMLDLQEGFIK[x]EDCK	16	0	2564.261336	0.0062	0.1300
NIRIHAYVK[x]VLTLSLMEELHK	8	0	2506.409261	0.0062	0.1300
LVETSGQIRCGSPYIIEDSK[x]K	19	0	2379.210294	0.0062	0.1300
RGERPSCPTGYHLK[x]SIR	13	0	2013.032561	0.0062	0.1050
ISPGYDVYEGSFEK[x]EGK	13	0	1903.883889	0.0062	0.1050
GVILYGAPGTGK[x]TLLAK	11	0	1657.976610	0.0062	0.1050
ADAAFLRLVK[x]APALDGALQGVIQFMK	9	0	2742.525343	0.0062	0.1600
EYLEK[x]NWKEGLSR	4	0	1650.836493	0.0062	0.0800
FFEKEDVQSLK[x]LK	10	0	1609.871482	0.0062	0.0800
K[x]ILFENPDEATKR	0	0	1559.830681	0.0062	0.0800
DVAK[x]MKLSLFSNK	3	0	1479.811862	0.0062	0.0800
QNTIVNQVYESYNQLTK[x]TVELM	16	0	2614.294745	0.0061	0.1350
TMVEVIPYFAEDLLVLK[x]TDELK	16	0	2565.365058	0.0061	0.1350
HNDLAQLVQQSRPLMANFSK[x]AK	19	0	2495.306589	0.0061	0.1350
EWLDK[x]LGDK	4	0	1102.565823	0.0061	0.0550
EALEK[x]TEEK	4	0	1075.539667	0.0061	0.0550
VVDK[x]CFGIK	3	0	1064.568799	0.0061	0.0550
EDVQSLK[x]LK	6	0	1058.597121	0.0061	0.0550
S[x]ERDTALEK	0	0	1047.519601	0.0061	0.0550
DAFALAK[x]EK	6	0	991.533798	0.0061	0.0550
APPEILDISKQLADYK[x]AFEDSLR	15	0	2618.359059	0.0061	0.1400
TLDSNSLTHEK[x]IEFATITKDTTK	10	0	2592.328152	0.0061	0.1400
VTQKK[x]PPVQPLAYK	4	0	1595.939834	0.0061	0.0850
LLIFEK[x]QVRQASDTSTNTK	5	0	2178.164339	0.0061	0.1150
VVKGNQK[x]FSSTADYMNMSS	6	0	2092.955678	0.0061	0.1150
LGVKPPK[x]GCLMFGPPGTGKTLLAR	6	0	2494.391501	0.0060	0.1450
LGVK[x]PPKGCLMFGPPGTGKTLLAR	3	0	2494.391501	0.0060	0.1450
SSEQANLYERK[x]TLVAHAVLK	10	0	2256.222519	0.0060	0.1200
VFHPITK[x]AVILSDTKPVDKK	6	0	2235.298978	0.0060	0.1200
LGSTAIGVKTK[x]DAVVLGVEK	10	0	1984.156741	0.0060	0.1200
YYIIMGLQASK[x]LRNK	10	0	1796.997022	0.0060	0.0900
MSFLELTEVWGK[x]PQK	11	0	1791.922859	0.0060	0.0900
LSGVVEGIFQK[x]CYAK	10	0	1697.880996	0.0060	0.0900
LEK[x]GQSIDDMIPAQK	2	0	1671.850090	0.0060	0.0900
RLLK[x]LEEAMK	3	0	1229.716515	0.0060	0.0600
FRK[x]PIGATWK	2	0	1202.692354	0.0060	0.0600
K[x]GAVEYEIYK	0	0	1198.623334	0.0060	0.0600
AEAK[x]DVAKMK	3	0	1089.585175	0.0060	0.0600
K[x]KSGR	0	0	574.355062	0.0060	0.0300
LTIPLPLYPQGHPGGSEGGPK[x]LEFIK	20	0	2744.490007	0.0060	0.1550
DVEFLHSDK[x]IDTIVKEIQDEK	8	0	2500.269581	0.0060	0.1250
LQMSAMYK[x]KCLTDLEDEAPAK	7	0	2441.163937	0.0060	0.1250
IK[x]ILFSDVKAMTTGLR	1	0	1792.027986	0.0059	0.0950
GEIK[x]KAMVNIDTIDNK	3	0	1787.945046	0.0059	0.0950
DISSK[x]SPSGNDALNDK	4	0	1646.774679	0.0059	0.0950
LWK[x]QLTDALIVFFDTPETVPLR	2	0	2601.420538	0.0059	0.1300
Q[x]IAIVVNQNWYCANTKYVTGPK	0	0	2566.300107	0.0059	0.1300
IIENEQSAEKNAYVINLK[x]QIAK	17	0	2515.364479	0.0059	0.1300
EAVLKLK[x]LELK	6	0	1282.822356	0.0059	0.0650
EAVLK[x]LKLELK	4	0	1282.822356	0.0059	0.0650
DFLDAVQK[x]VVK	7	0	1260.707726	0.0059	0.0650
MHNNHAK[x]SLPPEEYDEK	6	0	2037.921346	0.0059	0.1000
K[x]HFEQVINEKHEDALAK	0	0	2035.048591	0.0059	0.1000
L[x]FKSLGSGMDQEKVLNK	0	0	1893.002891	0.0059	0.1000
DISSKSPSGNDALNDK[x]K	15	0	1774.869635	0.0059	0.1000
M[x]TEVLKTNVLQSNENIVQYYTQK	0	0	2742.389700	0.0059	0.1350
NIK[x]VIMATNRIDILDPALLRPGR	2	0	2588.494714	0.0059	0.1350
IK[x]VLAQLGMQSLSPLKQGMNILR	1	0	2537.454825	0.0059	0.1350
QTTSNLGHINK[x]PSIQALIHGLGR	10	0	2454.345417	0.0059	0.1350
IIYSDIDVDPVKPEHVGK[x]VVLKNK	17	0	2704.516220	0.0058	0.1400
LHSEK[x]VSLMDYLASSNISQLTGTK	4	0	2621.336941	0.0058	0.1400
LALTKPKGTPGYGPLGVLPK[x]VGIR	19	0	2431.467763	0.0058	0.1400
EDWEK[x]YQKPVDTEEENDK	4	0	2281.002149	0.0058	0.1050
MNSIVSK[x]YTQSTNNDDPK	6	0	2040.942138	0.0058	0.1050
M[x]NSIVSKYTQSTNNDDPK	0	0	2040.942138	0.0058	0.1050
NTWNSTLETAK[x]AKYASQK	10	0	2040.027522	0.0058	0.1050
KPIGATWK[x]TTQLEEANSK	7	0	2001.053008	0.0058	0.1050
LVSK[x]TSFLTNASNNLAIR	3	0	1948.074078	0.0058	0.1050
CFGIK[x]FDIMPRK	4	0	1510.778788	0.0058	0.0700
LKGYQTIELDK[x]K	10	0	1434.808159	0.0058	0.0700
KIDK[x]EDMGSNDK	3	0	1378.639778	0.0058	0.0700
AQIK[x]ILYVNNAK	3	0	1373.803016	0.0058	0.0700
K[x]KAQSGPDASAK	0	0	1186.630541	0.0058	0.0700
AAK[x]ASRGAATIK	2	0	1143.672345	0.0058	0.0700
LAEK[x]WR	3	0	801.449683	0.0058	0.0350
L[x]MTEFVDQVDDVVKYEIDK	0	0	2285.113610	0.0058	0.1100
AVYMGLK[x]AFESCSNDEALR	6	0	2159.997873	0.0058	0.1100
M[x]SSIGTGYDLGLFFSPDGR	0	0	2018.940686	0.0058	0.1100
ELVSK[x]ASPIAGSEGKEAYR	4	0	1991.032273	0.0058	0.1100
HTELRSFEQK[x]VMK	9	0	1631.845282	0.0058	0.0750
QEMKK[x]DSESTEEK	4	0	1567.703492	0.0058	0.0750
LEFIK[x]VIPVEELK	4	0	1555.922455	0.0058	0.0750
WPK[x]IAEIYGSALR	2	0	1502.824477	0.0058	0.0750
G[x]LGYPEDAIGKTK	0	0	1347.703366	0.0058	0.0750
V[x]SINFCMDMDLSACILNASK	0	0	2288.030821	0.0058	0.1150
INEDSKLAVNENLASSK[x]SSM	16	0	2136.036759	0.0058	0.1150
TLVAHAVLK[x]VGSALVGSQTK	8	0	1978.157410	0.0058	0.1150
PPKEDWEKYQK[x]PVDTEEENDK	10	0	2603.202624	0.0057	0.1200
I[x]AIVVNQNWYCANTKYVTGPK	0	0	2438.241535	0.0057	0.1200
TAHAIYRK[x]FDQLTQALNVAIR	7	0	2428.333793	0.0057	0.1200
SYLLQHREWDSK[x]LK	11	0	1801.947432	0.0057	0.0800
SSCK[x]IVFRSELQDK	3	0	1695.861321	0.0057	0.0800
AVKPTDMEQFAFYK[x]	13	0	1673.812254	0.0057	0.0800
VIPVEELK[x]EIKQIK	7	0	1665.007573	0.0057	0.0800
VAIK[x]KGAVEYEIYK	3	0	1609.907866	0.0057	0.0800
GYSK[x]PNERATKQSK	3	0	1592.826990	0.0057	0.0800
VSK[x]QGEIDYEALVK	2	0	1577.830012	0.0057	0.0800
GGLGYPEDAIGK[x]TK	11	0	1404.724827	0.0057	0.0800
LNVYK[x]YR	4	0	954.528656	0.0057	0.0400
WAIKEK[x]R	5	0	929.544639	0.0057	0.0400
WAIK[x]EKR	3	0	929.544639	0.0057	0.0400
VLVDK[x]SR	4	0	815.486459	0.0057	0.0400
IDLYHDNHERK[x]MSAQSCACMVR	10	0	2720.203848	0.0057	0.1250
MPGTLLPGPGK[x]GYIGDPIKFVR	10	0	2312.271383	0.0057	0.1250
NEDDIEDIAALWMK[x]R	13	0	1817.861714	0.0057	0.0850
TLDSNSLTHEKIEFATITK[x]DTTK	18	0	2592.328152	0.0057	0.1300
LDK[x]LPVIIGSMDVDNALDLMTMK	2	0	2531.304781	0.0057	0.1300
K[x]LEETDVAKAAILERPYASTGAYK	0	0	2623.385606	0.0056	0.1350
IQFCLALHNDSIK[x]SMR	12	0	1931.970877	0.0056	0.0900
VHEVGDDLVIGASGFEADALALVK[x]R	23	0	2580.354642	0.0056	0.1400
CIDMFIHKSAELYK[x]NPK	13	0	2093.043703	0.0056	0.0950
GVLLYGPPGTGK[x]TLLAR	11	0	1711.998405	0.0056	0.0950
QYQEVVK[x]QGDVLLNKLQK	6	0	2129.184348	0.0056	0.1000
NSIVSK[x]YTQSTNNDDPKK	5	0	2037.996615	0.0056	0.1000
IAGEHLSNGEK[x]PLLTPEK	10	0	1932.031547	0.0056	0.1000
NKMVCK[x]IWK	5	0	1205.641245	0.0056	0.0500
K[x]QMSYMLAR	0	0	1126.562665	0.0056	0.0500
LK[x]DLRFGNR	1	0	1117.635570	0.0056	0.0500
LLK[x]PRVNNR	2	0	1108.682852	0.0056	0.0500
ETTEK[x]KIDK	4	0	1090.586949	0.0056	0.0500
SMAIDK[x]DIR	5	0	1047.538227	0.0056	0.0500
IHLEKVSK[x]QGEIDYEALVK	7	0	2198.194577	0.0055	0.1050
YGLQGPTWLVHKENAINK[x]K	17	0	2195.185017	0.0055	0.1050
SLEFK[x]ASELAEDFHIPVTR	4	0	2188.116331	0.0055	0.1050
M[x]NSIVSKYTQSTNNDDPKK	0	0	2169.037093	0.0055	0.1050
GK[x]SALSTLNGFVEELKAEVR	1	0	2147.158527	0.0055	0.1100
EDGMK[x]ILMVNRGDTGSSGIR	4	0	2135.046217	0.0055	0.1100
MSSKDISSK[x]SPSGNDALNDK	8	0	2079.974162	0.0055	0.1100
TLALK[x]YPGGGPGKTAILPVK	4	0	1980.177084	0.0055	0.1100
EERFK[x]LNVYK	4	0	1324.713873	0.0055	0.0550
VMCK[x]NKTDTK	3	0	1223.600166	0.0055	0.0550
LILTENIK[x]TK	7	0	1171.717563	0.0055	0.0550
SMIADK[x]HAIR	5	0	1140.607305	0.0055	0.0550
VEAQNHK[x]LNLADPVSIEYLTR	6	0	2409.265107	0.0055	0.1150
HVFPITK[x]GIGCVMTGSIADAR	6	0	2229.139719	0.0055	0.1150
SELVK[x]EFHKDMTLEEAEVLILK	4	0	2600.377016	0.0055	0.1200
SEAAEFEYK[x]NGYPMPCDVLAKR	8	0	2574.188176	0.0055	0.1200
DILLDMSRAVNIAFTQDQLLK[x]R	20	0	2559.384166	0.0055	0.1200
LLFIEK[x]AEIINSLNLNNDLTDK	5	0	2529.368896	0.0055	0.1200
VLTLELYKK[x]LR	8	0	1374.859801	0.0055	0.0600
VLTLELYK[x]KLR	7	0	1374.859801	0.0055	0.0600
S[x]ERDTALEKYK	0	0	1338.677880	0.0055	0.0600
LTHEK[x]STMLEK	4	0	1315.680522	0.0055	0.0600
VIPVEELK[x]EIK	7	0	1295.769988	0.0055	0.0600
LVARNIPK[x]EIK	7	0	1279.797539	0.0055	0.0600
SAK[x]IVRTLIDK	2	0	1242.765906	0.0055	0.0600
TELFK[x]ASTSAK	4	0	1181.629146	0.0055	0.0600
K[x]AQSGPDASAK	0	0	1058.535585	0.0055	0.0600
YMIPPSAPVMLELTDEQPIK[x]QVK	19	0	2626.374907	0.0054	0.1250
ALRDTLSK[x]DQELTEENVSISVIGK	7	0	2644.391809	0.0054	0.1300
FIK[x]HADATCVHR	2	0	1453.724781	0.0054	0.0650
K[x]IPQVASFRIDK	0	0	1400.813914	0.0054	0.0650
EAEAAK[x]DEQIEK	5	0	1359.651724	0.0054	0.0650
ASVVETVTLTK[x]VTQKKPPVQPLAYK	10	0	2724.578817	0.0054	0.1350
LTGDTNGALDKLEEIGVADQYK[x]VSK	21	0	2663.365262	0.0054	0.1350
LILVDDEK[x]TSWIYK	7	0	1721.923907	0.0054	0.0750
NCACVISQKK[x]VPDK	9	0	1645.827913	0.0054	0.0750
NCACVISQK[x]KVPDK	8	0	1645.827913	0.0054	0.0750
ILIDK[x]ARVEAQNHK	4	0	1633.926306	0.0054	0.0750
SFEQKVMK[x]EDNLILR	7	0	1848.976679	0.0053	0.0800
LPEANFEPLEK[x]RLDR	10	0	1825.968559	0.0053	0.0800
ESQLVDKFFEK[x]INVK	10	0	1822.982813	0.0053	0.0800
DEVLFNDK[x]PLPIEMK	7	0	1786.917438	0.0053	0.0800
IDRK[x]VEFGLPDLEGR	3	0	1742.931448	0.0053	0.0800
WK[x]VETQEAAVVDYPDR	1	0	1904.926754	0.0053	0.0850
SQDISINGNSKK[x]EEPK	11	0	1772.890370	0.0053	0.0850
SQDISINGNSK[x]KEEPK	10	0	1772.890370	0.0053	0.0850
KTTEEK[x]EATPMEMDEEK	5	0	2024.891743	0.0053	0.0900
AGDFQGLNEQLVSLFK[x]K	15	0	1892.999523	0.0053	0.0900
K[x]EAGFIDDILIITPASK	0	0	1830.013777	0.0053	0.0900
K[x]PIGATWKTTQLEEANSK	0	0	2001.053008	0.0053	0.0950
NEDDIEDIAALWMK[x]RISHR	13	0	2311.137804	0.0053	0.1000
TTSNICHRLNADVLGQLIK[x]K	18	0	2280.237118	0.0052	0.1050
GGNMDSLK[x]INFSAFQLPVVTR	7	0	2293.188777	0.0052	0.1100
QGSATVGLVSKTHAVLVALK[x]R	19	0	2134.258512	0.0052	0.1100
SELVKEFHK[x]DMTLEEAEVLILK	8	0	2600.377016	0.0052	0.1150
GIESEAYESVLDLAK[x]ICDVRSILR	14	0	2735.416246	0.0052	0.1250
K[x]VAEQNENPTVGSAQKMIQDEAQK	0	0	2642.296866	0.0052	0.1250
ATSTGTTIVGVIAK[x]DCIVLGADTR	13	0	2418.278703	0.0052	0.1250
AKVAEQNENPTVGSAQK[x]MIQDEAQK	16	0	2713.333976	0.0052	0.1300
VVGQLLEK[x]LKPLIEK	7	0	1706.070505	0.0050	0.0750
K[x]DLVRNFGR	0	0	1103.619920	0.0050	0.0450
K[x]LWKQLTDALIVFFDTPETVPLR	0	0	2729.515494	0.0050	0.1150
AK[x]VAEQNENPTVGSAQKMIQDEAQK	1	0	2713.333976	0.0050	0.1250
S[x]TLDLNHLADLYDRKDWNACK	0	0	2547.217501	0.0050	0.1050
VAEQNENPTVGSAQK[x]MIQDEAQK	14	0	2514.201910	0.0050	0.1150
VLVK[x]VHPEGKYVVDISPDIDIK	3	0	2462.378342	0.0050	0.1100
DECK[x]QDIMFELGLLQER	3	0	2123.002624	0.0050	0.0850
TIPPLTTVK[x]GSDAAPQASKK	8	0	2009.115605	0.0050	0.1000
SLPPEEYDEK[x]LYNKFK	9	0	1998.993768	0.0050	0.0800
TLSMEK[x]HTELRSFEQK	5	0	1962.983216	0.0050	0.0800
ILPNK[x]VDPLVSLMMVEK	4	0	1925.072882	0.0050	0.0850
TIPPLTTVK[x]GSDAAPQASK	8	0	1881.020649	0.0050	0.0950
A[x]TTVKDTMNVDINAIKK	0	0	1860.997805	0.0050	0.0850
VATEKDFLDAVQK[x]VVK	12	0	1788.998462	0.0050	0.0800
GEIKK[x]AMVNIDTIDNK	4	0	1787.945046	0.0050	0.0800
A[x]TTVKDTMNVDINAIK	0	0	1732.902849	0.0050	0.0800
IK[x]VLAQLGMQSLSPLK	1	0	1725.022174	0.0050	0.0800
VMK[x]SEFQRLTHEK	2	0	1631.845282	0.0050	0.0650
NDDQLTYTYK[x]DEK	9	0	1631.731422	0.0050	0.0650
IDK[x]NTWNSTLETAK	2	0	1619.815423	0.0050	0.0700
GYARAIHK[x]LGSTLK	7	0	1513.872820	0.0050	0.0700
DGIVLAAEK[x]KVTSK	8	0	1457.845270	0.0050	0.0700
LGISATALSPEEK[x]K	12	0	1442.797987	0.0050	0.0700
EK[x]ASKGSNDDEMK	1	0	1437.640504	0.0050	0.0650
K[x]EDSSPCGYIIR	0	0	1423.676496	0.0050	0.0600
CGSPYIIEDSK[x]K	10	0	1395.670349	0.0050	0.0600
LMVEMEKK[x]LEK	7	0	1376.740675	0.0050	0.0550
LMVEMEK[x]KLEK	6	0	1376.740675	0.0050	0.0550
I[x]INRDIGKVVDK	0	0	1368.808828	0.0050	0.0600
KNEEK[x]LAEFDK	4	0	1349.682631	0.0050	0.0550
YTSLSEEQK[x]MK	8	0	1342.643803	0.0050	0.0550
K[x]FRKPIGATWK	0	0	1330.787310	0.0050	0.0550
K[x]GYQTIELDKK	0	0	1321.724101	0.0050	0.0550
LVPYLTK[x]LESK	6	0	1289.759425	0.0050	0.0550
SETMK[x]YYLPK	4	0	1258.626702	0.0050	0.0500
ADYYYQAK[x]AK	7	0	1219.587284	0.0050	0.0500
VISMEK[x]GGNMK	5	0	1192.594355	0.0050	0.0550
YK[x]EDTALR	1	0	994.508312	0.0050	0.0400
AIEGK[x]IAR	4	0	856.513006	0.0050	0.0400
NK[x]PDER	1	0	757.371829	0.0050	0.0300
VK[x]AFGR	1	0	676.402010	0.0050	0.0300
ASK[x]ER	2	0	589.318344	0.0050	0.0250
GK[x]LVR	1	0	571.380549	0.0050	0.0250
F[x]MTR	0	0	553.268226	0.0050	0.0200
LQK[x]R	2	0	543.349250	0.0050	0.0200
K[x]LQR	0	0	543.349250	0.0050	0.0200
LAK[x]R	2	0	486.327789	0.0050	0.0200
S[x]QAR	0	0	460.239372	0.0050	0.0200
K[x]RR	0	0	458.307723	0.0050	0.0150
A[x]KVAEQNENPTVGSAQKMIQDEAQK	0	0	2713.333976	0.0048	0.1200
TEEK[x]TESYYSNAVELNLLLISPTK	3	0	2741.400978	0.0048	0.1150
IIYSDIDVDPVKPEHVGKVVLK[x]NK	21	0	2704.516220	0.0048	0.1150
NK[x]GTMKVELYEIQLISEGQPVEGR	1	0	2717.405684	0.0048	0.1150
DTLSK[x]DQELTEENVSISVIGKDEK	4	0	2676.334021	0.0048	0.1150
KLWK[x]QLTDALIVFFDTPETVPLR	3	0	2729.515494	0.0048	0.1100
SSELPEVHLSMTRK[x]GVVALVEDK	13	0	2523.336549	0.0048	0.1100
ATHEVLK[x]DEVLFNDKPLPIEMK	6	0	2565.351138	0.0048	0.1050
IIYSDIDVDPVK[x]PEHVGKVVLK	11	0	2462.378342	0.0048	0.1050
PPKEDWEK[x]YQKPVDTEEENDK	7	0	2603.202624	0.0048	0.1000
KTLVAHAVLK[x]VGSALVGSQTK	9	0	2106.252365	0.0048	0.1000
Q[x]LMTEFVDQVDDVVKYEIDK	0	0	2413.172181	0.0047	0.0950
TYNLISSYIK[x]SVEISALASK	9	0	2186.183345	0.0047	0.0950
IQDAELAILQK[x]TQNLRR	10	0	2009.138070	0.0047	0.0800
VETAVLSTTVK[x]AQARAK	10	0	1772.015506	0.0047	0.0800
QETQYK[x]IDELVSNNEK	5	0	1936.937709	0.0047	0.0750
KLEK[x]GQSIDDMIPAQK	3	0	1799.945046	0.0047	0.0750
QVK[x]REVGCIGNIVER	2	0	1755.941297	0.0047	0.0700
FLSK[x]TLDSNSLTHEK	3	0	1718.883832	0.0047	0.0700
QEVAAQK[x]SSEETEDK	6	0	1677.769259	0.0047	0.0700
YK[x]SYLLQHREWDSK	1	0	1851.926697	0.0046	0.0650
MEILKIHLEK[x]VSK	9	0	1566.916655	0.0046	0.0600
REAEAAK[x]DEQIEK	6	0	1515.752826	0.0046	0.0600
RMPIDFK[x]GFICK	6	0	1510.778788	0.0046	0.0550
SNDIEK[x]AIDLYK	5	0	1407.724493	0.0046	0.0550
DNSSDLQK[x]LLMK	7	0	1390.712547	0.0046	0.0550
EFPDLGVLEGK[x]R	10	0	1358.719350	0.0046	0.0550
AMEQQDIK[x]PTVQNGEVSANAEQK	7	0	2514.201910	0.0046	0.1050
TEVLK[x]TNVLQSNENIVQYYTQK	4	0	2611.349222	0.0045	0.1000
GINIDQSSNSK[x]DPEEEAEMMTK	10	0	2452.073269	0.0045	0.1000
GIMLYGPPGTGK[x]TLCARAVANR	11	0	2302.203711	0.0045	0.1000
KELFDCLK[x]IMR	7	0	1451.762804	0.0045	0.0500
IMK[x]LCFDELKK	2	0	1423.756658	0.0045	0.0500
ELKK[x]EEMVMLK	3	0	1376.740675	0.0045	0.0500
KFRK[x]PIGATWK	3	0	1330.787310	0.0045	0.0500
AIDLYK[x]EVLNK	5	0	1304.733939	0.0045	0.0500
DEQIEK[x]IDTVIKLVDHSFDEK	5	0	2500.269580	0.0045	0.0950
EERQIQPK[x]TFANLVSSTLYEK	7	0	2480.290985	0.0045	0.0950
SLK[x]DECKQDIMFELGLLQER	2	0	2451.213662	0.0045	0.0900
VLGVFSEKAQIK[x]ILYVNNAK	11	0	2233.283329	0.0045	0.0900
QGSATVGLVSK[x]THAVLVALK	10	0	1978.157410	0.0045	0.0900
QVK[x]NRDCVGR	2	0	1230.625074	0.0045	0.0450
HSTFIITK[x]RK	7	0	1229.724379	0.0045	0.0450
GGNMK[x]EVFRR	4	0	1192.613451	0.0045	0.0450
IHAK[x]SMAIDK	3	0	1112.601159	0.0045	0.0450
LISGK[x]LDEAR	4	0	1100.618917	0.0045	0.0450
IHSRK[x]MAIDDDINWEELAR	4	0	2311.137804	0.0045	0.0850
VVK[x]GNQKFSSTADYMNMSS	2	0	2092.955678	0.0045	0.0850
DELWKNDDQLTYTYK[x]DEK	14	0	2303.059268	0.0044	0.0800
QIQPK[x]TFANLVSSTLYEK	4	0	2066.104707	0.0044	0.0800
MATTVK[x]DTMNVDINAIKK	5	0	1992.038284	0.0044	0.0800
M[x]ATTVKDTMNVDINAIKK	0	0	1992.038284	0.0044	0.0800
K[x]INVKFFEK	0	0	1151.670224	0.0044	0.0400
ETEK[x]LAEER	3	0	1103.545814	0.0044	0.0400
ETTEKK[x]IDK	5	0	1090.586949	0.0044	0.0400
E[x]IINRDIGK	0	0	1056.592704	0.0044	0.0400
IDVEESIAGYQLARSK[x]R	15	0	1934.022044	0.0044	0.0750
QNTPVLFDSK[x]EAVLKLK	9	0	1929.093418	0.0044	0.0750
MATTVK[x]DTMNVDINAIK	5	0	1863.943328	0.0044	0.0750
GGLGYPEDAIGKTK[x]LVK	13	0	1744.972250	0.0044	0.0750
SLPPEEYDEKLYNK[x]FK	13	0	1998.993768	0.0044	0.0700
YYK[x]PDLTIDEAVRIMK	2	0	1954.023292	0.0044	0.0700
QEVAAQK[x]SSEETEDKK	6	0	1805.864214	0.0044	0.0700
RSK[x]VLDVR	2	0	971.587561	0.0044	0.0350
DSEALK[x]TR	5	0	918.477013	0.0044	0.0350
NK[x]PGVYTKVCNYVNWIQQTIAAN	1	0	2680.343029	0.0043	0.1000
VVGQLLEKLK[x]PLIEK	9	0	1706.070505	0.0043	0.0650
GNQK[x]VVKVDAQDFLK	3	0	1687.925637	0.0043	0.0650
M[x]STLDLNHLADLYDRKDWNACK	0	0	2678.257980	0.0043	0.0950
NK[x]PDERFNTGVVNVRVLIDCNK	1	0	2586.333526	0.0043	0.0950
NEEGIIEFTKTPNDTQK[x]YSNDK	16	0	2570.213522	0.0043	0.0950
LLK[x]LEEAMKITTDAFTSAGER	2	0	2323.209235	0.0043	0.0900
NLTDETKNK[x]HCLIK	8	0	1712.887868	0.0043	0.0600
NKTDTK[x]TIEAITFK	5	0	1608.872208	0.0043	0.0600
ASK[x]GSNDDEMKIDK	2	0	1536.708913	0.0043	0.0600
LLRPRK[x]R	5	0	937.629701	0.0043	0.0300
DATDDK[x]R	5	0	819.372221	0.0043	0.0300
FRK[x]PIGATWKTTQLEEANSK	2	0	2304.222519	0.0043	0.0850
IWK[x]SDEINEVLNK	2	0	1586.830346	0.0042	0.0550
TITDGK[x]IYVEVER	5	0	1521.803799	0.0042	0.0550
DVAKMK[x]LSLFSNK	5	0	1479.811862	0.0042	0.0550
SAKAK[x]NPMFALSR	4	0	1419.765584	0.0042	0.0550
CSEVRCNK[x]FFYILYFELYK	7	0	2578.238756	0.0042	0.0800
SNQATTSTDRQVK[x]LLFIEK	12	0	2178.164339	0.0042	0.0800
QIGIDPPRGVLLYGPPGTGK[x]TMLVK	19	0	2606.461686	0.0042	0.1050
YLSENPK[x]TSASIDFDSNFLNSMIK	6	0	2720.300222	0.0042	0.1000
SLQSVGQIIGEVLK[x]QLDSERFIVK	13	0	2685.506382	0.0042	0.1000
MCSPSATLTHRTMTEK[x]AR	15	0	2076.986596	0.0042	0.0750
MSERDTALEK[x]YK	9	0	1469.718358	0.0042	0.0500
LK[x]GYQTIELDKK	1	0	1434.808159	0.0042	0.0500
K[x]AFGRVYATMQK	0	0	1398.744122	0.0042	0.0500
LVRDAFALAK[x]EK	9	0	1359.787367	0.0042	0.0500
GTTAVLK[x]EDIYK	6	0	1336.723767	0.0042	0.0500
KK[x]AQSGPDASAK	1	0	1186.630541	0.0042	0.0500
YDK[x]LVETSGQIRCGSPYIIEDSK	2	0	2657.300555	0.0041	0.0950
VGVFK[x]NVSGNVLSEIKNNWQIER	4	0	2629.397507	0.0041	0.0950
DIGEPDSEAVFTISQSPFEK[x]PQK	19	0	2548.233196	0.0041	0.0950
LFQVEYAIEAIK[x]LGSTAIGVKTK	11	0	2478.409640	0.0041	0.0950
CSPSATLTHRTMTEK[x]AR	14	0	1945.946117	0.0041	0.0700
K[x]ACIIFFDEIDAIGGAR	0	0	1894.961028	0.0041	0.0700
M[x]ATTVKDTMNVDINAIK	0	0	1863.943328	0.0041	0.0700
ATTVKDTMNVDINAIK[x]K	15	0	1860.997805	0.0041	0.0700
MPPK[x]EDWEKYQKPVDTEEENDK	3	0	2734.243102	0.0041	0.0900
GVFK[x]NVSGNVLSEIKNNWQIER	3	0	2530.329098	0.0041	0.0900
AAREYLEK[x]NWK	7	0	1406.730582	0.0041	0.0450
K[x]EVQEARELIR	0	0	1369.767693	0.0041	0.0450
SERDTALEK[x]YK	8	0	1338.677880	0.0041	0.0450
NAEELSSYQK[x]K	9	0	1295.635683	0.0041	0.0450
ETIDNAETMK[x]K	9	0	1278.612505	0.0041	0.0450
LILVDDEK[x]TSWIYKNK	7	0	1964.061785	0.0041	0.0650
K[x]LEKGQSIDDMIPAQK	0	0	1799.945046	0.0041	0.0650
VTVSK[x]GVAIDLLEECK	4	0	1759.938898	0.0041	0.0650
S[x]PTGQITSTSARSGKK	0	0	1604.848116	0.0041	0.0650
ANWCDK[x]RYNLASLHDDTLLDM	5	0	2550.163024	0.0040	0.0850
IAIVVNQNWYCANTK[x]YVTGPK	14	0	2438.241535	0.0040	0.0850
ESQDYLNLVQALAETNVK[x]DEK	17	0	2406.191334	0.0040	0.0850
ILGVVEGQFSRPAK[x]LNDPEDK	13	0	2311.217099	0.0040	0.0850
DAFALAKEK[x]SPAIIFIDELDAIGTK	8	0	2675.442056	0.0040	0.1000
VIAGLVATNGAVGLK[x]YYEENSLTSK	14	0	2596.374708	0.0040	0.1000
LGSTAIGVK[x]TKDAVVLGVEK	8	0	1984.156741	0.0040	0.0800
YTLYDQNDTK[x]EWLDK	9	0	1930.894787	0.0040	0.0600
VSGIRK[x]HFEQVINEK	5	0	1782.973979	0.0040	0.0600
GNQKVVK[x]VDAQDFLK	6	0	1687.925637	0.0040	0.0600
GMALGSANEK[x]IEASK	9	0	1504.755469	0.0040	0.0600
SIAEK[x]MNGASGAELK	4	0	1504.755469	0.0040	0.0600
AIGSGSEPAK[x]SELVK	9	0	1471.788150	0.0040	0.0600
EDALFK[x]NEEK	5	0	1221.587675	0.0040	0.0400
ENQEK[x]ISNNK	4	0	1202.589070	0.0040	0.0400
TLIDK[x]FSGEK	4	0	1136.607685	0.0040	0.0400
GTK[x]TSETNDR	2	0	1107.515576	0.0040	0.0400
ERK[x]PR	2	0	684.403070	0.0040	0.0200
LVK[x]ER	2	0	643.401675	0.0040	0.0200
LEK[x]VR	2	0	643.401675	0.0040	0.0200
K[x]DLVR	0	0	629.386026	0.0040	0.0200
LAQFEK[x]EEYVSDPK	5	0	1681.819840	0.0039	0.0550
VVTSK[x]LLKPRVNNR	4	0	1622.994323	0.0039	0.0550
SNPVFAENDEK[x]GEK	10	0	1562.721193	0.0039	0.0550
K[x]GEIRMGTTITALR	0	0	1545.866017	0.0039	0.0550
ASAGPLIASQTVK[x]K	12	0	1369.792844	0.0039	0.0550
KALSSLK[x]YMLLSQIMLNSVSEVK	6	0	2581.422189	0.0039	0.0900
GIKGIESEAYESVLDLAK[x]ICDVR	17	0	2564.315479	0.0039	0.0900
EHFK[x]ELVSK	3	0	1115.597456	0.0039	0.0350
NK[x]RGGDEWK	1	0	1088.536254	0.0039	0.0350
TAAVNIK[x]VR	6	0	970.592313	0.0039	0.0350
SAVIK[x]TSTR	4	0	961.555594	0.0039	0.0350
DFSKTLPPELK[x]GEALGNSEHIR	10	0	2437.260021	0.0039	0.0850
LK[x]PLIEKGGDWER	1	0	1539.840853	0.0038	0.0500
TEPK[x]AVDEEMKVR	3	0	1530.771118	0.0038	0.0500
CIDMFIHK[x]SAELYKNPK	7	0	2093.043703	0.0038	0.0650
LNYKPEEEYPDLSK[x]HNNHMAK	13	0	2556.206604	0.0038	0.0800
DDLSGAEIK[x]AIVSEAGLLALR	8	0	2140.173842	0.0038	0.0800
NGYPMPCDVLAK[x]RMANIAQVSTQR	11	0	2719.335512	0.0038	0.0900
KLEETDVAK[x]AAILERPYASTGAYK	8	0	2623.385606	0.0038	0.0900
ETLIFKCIDMFIHK[x]SAELYK	13	0	2485.274807	0.0038	0.0750
GKYYPLK[x]SMTEK	6	0	1443.743119	0.0038	0.0450
GK[x]YYPLKSMTEK	1	0	1443.743119	0.0038	0.0450
EMKK[x]DSESTEEK	3	0	1439.644921	0.0038	0.0450
L[x]KGYQTIELDKK	0	0	1434.808159	0.0038	0.0450
K[x]LIPIRGTEVEK	0	0	1381.829229	0.0038	0.0450
K[x]VEFGLPDLEGR	0	0	1358.719350	0.0038	0.0450
QIAK[x]FVVSLGER	3	0	1345.771718	0.0038	0.0450
SPSGNDALNDK[x]K	10	0	1244.599634	0.0038	0.0450
ARVEAQNHK[x]LNLADPVSIEYLTR	8	0	2636.403319	0.0037	0.0850
TK[x]LQDGSTDMQLTLMSIVHVPYK	1	0	2604.329020	0.0037	0.0850
YDKTEDDIK[x]SLQSVGQIIGEVLK	8	0	2577.353638	0.0037	0.0850
DVCIK[x]LGLDSEESAEYIVAKGIR	4	0	2564.315479	0.0037	0.0850
LFQVEYAIEAIKLGSTAIGVK[x]TK	20	0	2478.409640	0.0037	0.0850
AAITGK[x]PDPWQTSLAFYYSGVGK	5	0	2456.237499	0.0037	0.0850
INHEHFMDGILEVQMRK[x]SK	16	0	2311.156430	0.0037	0.0700
MNSIVSK[x]YTQSTNNDDPKK	6	0	2169.037093	0.0037	0.0700
K[x]EVAEADIASKDLEETDER	0	0	2147.022884	0.0037	0.0700
DYVIQSDLMSAARK[x]VADLK	13	0	2122.109136	0.0037	0.0700
DYGK[x]FLSAMHDLPVRGNAK	3	0	2118.067943	0.0037	0.0700
AEQEELLSEKVSTK[x]K	13	0	1717.909710	0.0037	0.0550
GILGIDAALGGQATK[x]LAAEDHK	14	0	2148.153776	0.0036	0.0800
LELKK[x]ANWCDK	4	0	1403.723052	0.0036	0.0400
HK[x]TDLNHENLK	1	0	1347.689447	0.0036	0.0400
EK[x]VAFILDQVR	1	0	1316.745171	0.0036	0.0400
K[x]SGFEKIDLTR	0	0	1292.708787	0.0036	0.0400
MGNGK[x]MVEISR	4	0	1220.600502	0.0036	0.0400
K[x]EVAEADIASK	0	0	1159.608411	0.0036	0.0400
TSK[x]TPPTAMLSSVREIIK	2	0	1958.086949	0.0036	0.0650
GIWHNDNK[x]SFLVWVNEEDHLR	7	0	2607.261750	0.0036	0.0750
LDDMSLIKEDCEAATDPLLK[x]K	19	0	2404.186446	0.0036	0.0750
LLKLEEAMK[x]ITTDAFTSAGER	8	0	2323.209235	0.0036	0.0750
K[x]LIRIDDHIGIAIAGLAPDAR	0	0	2227.279973	0.0036	0.0750
VMGSGCDAAGTIIK[x]VFHPITK	13	0	2201.133573	0.0036	0.0750
AEAGLALSLIVK[x]ALSIEGDDK	11	0	2112.167695	0.0036	0.0750
WSDERYLHQSLK[x]YK	11	0	1851.926697	0.0036	0.0500
ERDCTAYNIYDK[x]NK	11	0	1788.810014	0.0036	0.0500
RFCVGLQK[x]IEEIFK	7	0	1765.954825	0.0036	0.0500
NELEKLNFSSLK[x]MK	11	0	1679.891560	0.0036	0.0500
AFGRVYATMQK[x]LQK	10	0	1639.886752	0.0036	0.0500
LEEIGVADQYK[x]VSK	10	0	1577.830012	0.0036	0.0500
EIK[x]PNIR	2	0	868.513006	0.0036	0.0250
EQKPEVDYSEK[x]FAELQK	10	0	2067.015955	0.0035	0.0600
VLTLSLMEELHK[x]MDDRK	11	0	2057.064831	0.0035	0.0600
D[x]VPTFANFHTPIFIAKR	0	0	1973.052225	0.0035	0.0600
AQISVRLVPYLTK[x]LESK	12	0	1944.140700	0.0035	0.0600
QDLADATVETLK[x]AIEGK	11	0	1800.946820	0.0035	0.0600
DISSK[x]SPSGNDALNDKK	4	0	1774.869635	0.0035	0.0600
DAVK[x]EAARILYATHDEENNK	3	0	2286.123929	0.0035	0.0700
THAVLVALK[x]RNAEELSSYQK	8	0	2256.222519	0.0035	0.0700
EASKTLSK[x]WR	7	0	1204.656362	0.0035	0.0350
M[x]SERDTALEK	0	0	1178.560080	0.0035	0.0350
NKLLK[x]VTVSK	4	0	1128.722984	0.0035	0.0350
SITEFGDTATAKELEAMK[x]LLRPR	17	0	2576.363096	0.0035	0.0800
YDK[x]TEDDIKSLQSVGQIIGEVLK	2	0	2577.353638	0.0035	0.0800
GIK[x]GIESEAYESVLDLAKICDVR	2	0	2564.315479	0.0035	0.0800
AMSIVGLLLDDTDPMINVMK[x]LDK	19	0	2531.304781	0.0035	0.0800
LEETDVAK[x]AAILERPYASTGAYK	7	0	2495.290650	0.0035	0.0800
VGSALVGSQTK[x]VALEIHAQYELR	10	0	2468.338601	0.0035	0.0800
YVQVEQRNK[x]PDER	8	0	1659.832802	0.0035	0.0450
ENEQKIK[x]TLSMEK	6	0	1576.812980	0.0035	0.0450
QEMK[x]KDSESTEEK	3	0	1567.703492	0.0035	0.0450
VK[x]AFGRVYATMQK	1	0	1497.812531	0.0035	0.0450
IHAKSMAIDK[x]DIR	9	0	1496.813257	0.0035	0.0450
V[x]KAFGRVYATMQK	0	0	1497.812531	0.0035	0.0450
DIK[x]SMIADKHAIR	2	0	1496.813257	0.0035	0.0450
GDSGEMSLQKLFK[x]	12	0	1438.712546	0.0035	0.0450
AVILSDTKPVDK[x]K	11	0	1412.823808	0.0035	0.0450
NLQVAKSLDK[x]QMVEER	9	0	1886.988302	0.0034	0.0550
QEVAAQKSSEETEDK[x]K	14	0	1805.864214	0.0034	0.0550
FIVK[x]ASSGPRYVVGCR	3	0	1794.956220	0.0034	0.0550
WK[x]ALERQLEMLDLQEGFIK	1	0	2346.240476	0.0034	0.0650
HHVEIIAAGLRENWK[x]YACK	14	0	2294.174130	0.0034	0.0650
WIAKQILDCIVNLSEPAK[x]K	17	0	2225.224100	0.0034	0.0650
MYGGVREPLK[x]EVVQFVGSR	9	0	2150.130540	0.0034	0.0650
TIEAITFK[x]TDNHLSSTLEK	7	0	2147.110911	0.0034	0.0650
TK[x]KACIIFFDEIDAIGGAR	1	0	2124.103657	0.0034	0.0650
TVQKVETAVLSTTVK[x]AQAR	14	0	2029.153050	0.0034	0.0650
MDDKMLLTEVHLLESK[x]VYHAIR	15	0	2640.376636	0.0034	0.0750
D[x]KSAQVILSEIEVLEAEHRPFK	0	0	2537.348830	0.0034	0.0750
VLVKVHPEGK[x]YVVDISPDIDIK	9	0	2462.378342	0.0034	0.0750
ASVVETVTLTKVTQKK[x]PPVQPLAYK	15	0	2724.578817	0.0034	0.0850
PPK[x]EDWEKYQKPVDTEEENDK	2	0	2603.202624	0.0033	0.0700
ILEHK[x]EIMLRVEPIPLINGEK	4	0	2470.398029	0.0033	0.0700
YLHQSLK[x]YKEDTALR	6	0	1863.984208	0.0033	0.0500
FVIHQEENK[x]RSVGIK	8	0	1782.973979	0.0033	0.0500
VEFKMGNGK[x]MVEISR	8	0	1723.874862	0.0033	0.0500
NK[x]HCLIKMNHGTTTLAFR	1	0	2141.098527	0.0033	0.0600
TPNDTQK[x]YSNDK	6	0	1409.642221	0.0033	0.0400
K[x]GVVALVEDKTK	0	0	1285.760486	0.0033	0.0400
TFLEK[x]R	4	0	792.449349	0.0033	0.0200
AK[x]RAER	1	0	729.424532	0.0033	0.0200
SAK[x]IVR	2	0	672.428222	0.0033	0.0200
TLLARAVAASLGVNFLK[x]VVSSAIVDK	16	0	2641.552939	0.0033	0.0850
GKSALSTLNGFVEELK[x]AEVR	15	0	2147.158527	0.0032	0.0650
GIDLK[x]SIAEKMNGASGAELK	4	0	2031.066940	0.0032	0.0650
GFPTPK[x]ATSTGTTIVGVIAK	5	0	1945.088332	0.0032	0.0650
QFPDIYGIIFLFK[x]WNSK	12	0	2115.119239	0.0032	0.0550
QLEMLDLQEGFIK[x]EDCK	12	0	2094.996478	0.0032	0.0550
YTYDRGTTAVLK[x]EDIYK	11	0	2035.026127	0.0032	0.0550
QEALSSK[x]TLFTRPIPVR	6	0	1942.099899	0.0032	0.0550
QIKEIK[x]EVIELPVK	5	0	1665.007573	0.0032	0.0450
LK[x]PLIEKGGDWERK	1	0	1667.935808	0.0032	0.0450
CFIVNELMRWPK[x]IAEIYGSALR	11	0	2665.387142	0.0032	0.0700
NEEGIIEFTK[x]TPNDTQKYSNDK	9	0	2570.213522	0.0032	0.0700
DEFSRK[x]EAGFIDDILIITPASK	5	0	2464.284838	0.0032	0.0700
K[x]ELFDCLKIMR	0	0	1451.762804	0.0032	0.0350
LELK[x]KANWCDK	3	0	1403.723052	0.0032	0.0350
LENVK[x]IYADLK	4	0	1304.733939	0.0032	0.0350
KSGFEK[x]IDLTR	5	0	1292.708787	0.0032	0.0350
GERPSCPTGYHLK[x]SIRTGR	12	0	2171.101696	0.0032	0.0600
TKK[x]ACIIFFDEIDAIGGAR	2	0	2124.103657	0.0032	0.0600
SSKDISSK[x]SPSGNDALNDK	7	0	1948.933683	0.0032	0.0600
Q[x]IAIVVNQNWYCANTK	0	0	1920.951525	0.0031	0.0500
HFEQVINEK[x]HEDALAK	8	0	1906.953636	0.0031	0.0500
TGRSIK[x]GYTLPPHCSR	5	0	1828.936545	0.0031	0.0500
ITTGDRLILTENIK[x]TK	13	0	1815.046470	0.0031	0.0500
ATLTGMKIDVLFSK[x]IR	13	0	1792.027986	0.0031	0.0500
ALTLK[x]TGPPGPPCGGK	4	0	1549.828571	0.0031	0.0500
YDK[x]KDLVR	2	0	1035.571243	0.0031	0.0250
SSCK[x]IVFR	3	0	995.522185	0.0031	0.0250
AK[x]SAKIVR	1	0	871.560288	0.0031	0.0250
NASVWFLDHNFMESMNEMFK[x]K	19	0	2604.159856	0.0031	0.0650
LNYK[x]PEEEYPDLSKHNNHMAK	3	0	2556.206604	0.0031	0.0650
K[x]SAQVILSEIEVLEAEHRPFK	0	0	2422.321891	0.0031	0.0650
DPIGAIDAGAALDIHIRLIK[x]K	19	0	2199.273826	0.0031	0.0650
VSQARVMGSGCDAAGTIIK[x]VFHPITK	18	0	2742.430790	0.0031	0.0800
SWIGAYLAK[x]IPER	8	0	1502.824477	0.0031	0.0400
DIKSMIADK[x]HAIR	8	0	1496.813257	0.0031	0.0400
E[x]IINRDIGKVVDK	0	0	1497.851416	0.0031	0.0400
K[x]AVYMPLCDPGNK	0	0	1491.721334	0.0031	0.0400
DEKYTLYDQNDTK[x]EWLDK	12	0	2303.059269	0.0031	0.0550
LFNLEPK[x]ILEEVPLRELR	6	0	2207.267680	0.0031	0.0550
VAMLYAYDRIK[x]ILFSDVK	10	0	2144.170281	0.0031	0.0550
QGITEAYNQKAVEK[x]LMSR	13	0	2065.062523	0.0031	0.0550
NYPLILYLVEGNGQTAK[x]R	16	0	2048.105376	0.0031	0.0550
NCK[x]ADAGITIAPRCTDLDAIGVK	2	0	2458.230706	0.0030	0.0700
DCISGWGCVVYVITADK[x]CIK	16	0	2343.106032	0.0030	0.0600
I[x]AIVVNQNWYCANTK	0	0	1792.892954	0.0030	0.0450
DVEFLHSDK[x]IDTIVK	8	0	1757.919882	0.0030	0.0450
SPSGNDALNDK[x]KGTK	10	0	1530.763724	0.0030	0.0450
ILEHK[x]EIMLR	4	0	1280.727413	0.0030	0.0300
GYQTIELDK[x]K	8	0	1193.629146	0.0030	0.0300
SLLTGK[x]HAIR	5	0	1094.655970	0.0030	0.0300
I[x]DDQR	0	0	645.308172	0.0030	0.0150
E[x]SLQR	0	0	631.328907	0.0030	0.0150
LGVK[x]R	3	0	571.380549	0.0030	0.0150
YTENIYPPK[x]KTVQYATK	8	0	2043.067597	0.0029	0.0500
HTVIK[x]TGLRMISLSYSR	4	0	1961.087952	0.0029	0.0500
ASLLTREDLTDEEK[x]AASIAVEDEK	13	0	2632.307808	0.0029	0.0700
ALTCK[x]MPGTLLPGPGKGYIGDPIK	4	0	2483.327901	0.0029	0.0700
LRTFHILEPK[x]EK	9	0	1509.866674	0.0029	0.0350
SETMK[x]YYLPKGK	4	0	1443.743119	0.0029	0.0350
EMK[x]KDSESTEEK	2	0	1439.644921	0.0029	0.0350
VSAMMSCACQK[x]R	10	0	1427.614109	0.0029	0.0350
VEPIPLINGEK[x]R	10	0	1363.782281	0.0029	0.0350
TTLFK[x]SELAQSKYLMNVSR	4	0	2215.166981	0.0029	0.0550
TMLELLNQLDGFEATK[x]NIK	15	0	2177.140100	0.0029	0.0550
DCISGWGCVVYVITADKCIK[x]R	19	0	2499.207134	0.0029	0.0600
AVAASLGVNFLK[x]VVSSAIVDK	11	0	2087.198937	0.0029	0.0600
CIDMFIHK[x]SAELYK	7	0	1753.853066	0.0029	0.0400
KEEPK[x]SETLENFTR	4	0	1706.847448	0.0029	0.0400
D[x]YTMAQPEFFKAVR	0	0	1701.818400	0.0029	0.0400
STELFK[x]NEEEPTKK	5	0	1678.841301	0.0029	0.0400
DNLSWLSK[x]ANNWSK	7	0	1661.816092	0.0029	0.0400
AVNIAFTQDQLLK[x]R	12	0	1615.904510	0.0029	0.0400
K[x]ALSSLKYMLLSQIMLNSVSEVK	0	0	2581.422189	0.0028	0.0650
LILVDDEKTSWIYK[x]NK	13	0	1964.061785	0.0028	0.0450
EPLK[x]EVVQFVGSRFNSNAIAAVATK	3	0	2674.444120	0.0028	0.0700
GLATMGMGYLGSTGK[x]TYNLISSYIK	14	0	2625.318122	0.0028	0.0700
DELWK[x]NDDQLTYTYKDEK	4	0	2303.059268	0.0028	0.0500
QYQEVVKQGDVLLNK[x]LQK	14	0	2129.184348	0.0028	0.0500
FGDGIQIAQLALK[x]HRENK	12	0	2037.111857	0.0028	0.0500
NILK[x]VDIEVAVIPSEGFR	3	0	1998.114879	0.0028	0.0500
FMLK[x]LGVKR	3	0	1090.668450	0.0028	0.0250
SLKDECK[x]QDIMFELGLLQER	6	0	2451.213662	0.0027	0.0550
HGGYKPTDK[x]HKTDLNHENLK	8	0	2331.171880	0.0027	0.0550
LAEGESEEVK[x]AYMDPHRSMK	9	0	2306.067009	0.0027	0.0550
DK[x]SAQVILSEIEVLEAEHRPFK	1	0	2537.348830	0.0027	0.0600
G[x]VFKNVSGNVLSEIKNNWQIER	0	0	2530.329098	0.0027	0.0600
SYYMLYK[x]AGVLQSLADDSATTR	6	0	2452.194311	0.0027	0.0600
IAGEHLSNGEK[x]PLLTPEKDFSK	10	0	2409.253874	0.0027	0.0600
YK[x]DGVILAADSRTTMGAYIANR	1	0	2385.210964	0.0027	0.0600
F[x]ANNDEIHPSK	0	0	1270.594156	0.0027	0.0300
KGTK[x]TSETNDR	3	0	1235.610532	0.0027	0.0300
D[x]YDLVRSLESQIR	0	0	1592.815758	0.0027	0.0350
LRK[x]EVAEADIASK	2	0	1428.793571	0.0027	0.0350
ASRPGAAAK[x]LDGK	8	0	1240.688720	0.0027	0.0350
K[x]DYTMAQPEFFKAVR	0	0	1829.913356	0.0027	0.0400
S[x]PTGQITSTSARSGK	0	0	1476.753161	0.0027	0.0400
VAQTTYKK[x]IYNEYPPTK	7	0	2043.067597	0.0026	0.0450
D[x]GLEDDMPALADEEFEK	0	0	1922.809068	0.0026	0.0450
RVHVTQEDFELAVAK[x]VLNK	14	0	2195.206144	0.0026	0.0500
LLKVTVSK[x]GVAIDLLEECK	7	0	2114.201970	0.0026	0.0500
YSLNSYDFK[x]KQLLIDGANVLR	8	0	2456.306242	0.0026	0.0550
VVGQLLEK[x]LKPLIEKGGDWER	7	0	2406.363362	0.0026	0.0550
T[x]VYQISELESLLRSSHIITKELK	0	0	2686.490399	0.0026	0.0600
V[x]GVFKNVSGNVLSEIKNNWQIER	0	0	2629.397507	0.0026	0.0600
APPEILDISK[x]QLADYKAFEDSLR	9	0	2618.359059	0.0026	0.0600
ERAEAGLALSLIVK[x]ALSIEGDDK	13	0	2397.311385	0.0026	0.0600
CTDLDAIGVK[x]VPFTAAITITGVK	9	0	2389.292565	0.0026	0.0600
LTGDTNGALDK[x]LEEIGVADQYKVSK	10	0	2663.365262	0.0026	0.0650
MILELTNHLEELKK[x]YINR	13	0	2256.229913	0.0025	0.0450
ILLDLVYAFIK[x]SNQATTSTDRQVK	10	0	2723.485647	0.0025	0.0600
FTGGVLMLIDRESDK[x]APDLIELNR	14	0	2701.410770	0.0025	0.0600
ATHEVLKDEVLFNDK[x]PLPIEMK	14	0	2565.351138	0.0025	0.0550
YHDDLPALRITAFLLADSK[x]SQK	18	0	2501.327703	0.0025	0.0550
FLHDKNSDYK[x]ETLIFK	9	0	1997.025735	0.0025	0.0400
K[x]DSESTEEKEAQAVQR	0	0	1833.870361	0.0025	0.0400
K[x]FTGGVLMLIDRESDK	0	0	1807.950131	0.0025	0.0400
LSVEALNSLTGEFK[x]GK	13	0	1691.909318	0.0025	0.0400
SFLELTEVWGK[x]PQK	10	0	1660.882380	0.0025	0.0350
AVEK[x]LMSRRPPVIR	3	0	1650.971479	0.0025	0.0350
VAIKK[x]GAVEYEIYK	4	0	1609.907866	0.0025	0.0350
IEFATITKDTTK[x]NK	11	0	1608.872208	0.0025	0.0350
IAYASVVYIADK[x]YK	11	0	1602.865670	0.0025	0.0350
MVILNK[x]DGMERK	5	0	1432.752968	0.0025	0.0300
IK[x]LISGKLDEAR	1	0	1341.797930	0.0025	0.0300
DLK[x]LKWSDER	2	0	1288.677488	0.0025	0.0250
NK[x]ELISVSAASK	1	0	1245.692803	0.0025	0.0300
SLDK[x]QMVEER	3	0	1233.602276	0.0025	0.0250
VVTSKLLK[x]PR	7	0	1139.738968	0.0025	0.0250
IEASK[x]GLIDR	4	0	1100.618917	0.0025	0.0250
YDKK[x]DLVR	3	0	1035.571243	0.0025	0.0200
[truncated: 396 more rows]
