# Supplementary material for: ECL: an exhaustive search tool for the identification of cross-linked peptides using whole database
Source: BMC Bioinformatics. 2016 May 20;17:217. doi: 10.1186/s12859-016-1073-y (PMC4874008; doi:10.1186/s12859-016-1073-y)
Supplement: Additional file 5 — Kojak’s pre-selection list of PSMs only identified by ECL. (ZIP 5147 kb) [file 12859_2016_1073_MOESM5_ESM.zip › Kojak's pre-selection ranks of ECL only peptides/Kojak's detailed results/aleitner_M1012_004/diagnostic_12851.txt]

Scan: 12851
LLMK[x]LSSQNDDK	3	0	1390.712546	0.1667	2.0000
K[x]IDK	0	0	502.311471	0.0737	0.2950
T[x]EVLK	0	0	588.348247	0.0730	0.3650
K[x]RMPIDFK	0	0	1033.574220	0.0662	0.5300
P[x]TDDDDK	0	0	804.313706	0.0657	0.4600
FIVK[x]ASSGPRYVVGCR	3	0	1794.956220	0.0650	1.0400
PPK[x]EDWEK	2	0	1027.497414	0.0637	0.5100
K[x]ANWCDK	0	0	920.417393	0.0636	0.4450
P[x]PKEDWEK	0	0	1027.497414	0.0631	0.5050
KELFDCLK[x]IMR	7	0	1451.762804	0.0627	0.6900
K[x]DWNACK	0	0	920.417393	0.0621	0.4350
DYVIQSDLMSAARK[x]VADLK	13	0	2122.109136	0.0605	1.1500
MPPK[x]EDWEK	3	0	1158.537893	0.0583	0.5250
M[x]TEVLK	0	0	719.388726	0.0575	0.3450
FAASK[x]EKQNTPVLFDSK	4	0	1908.994437	0.0559	0.9500
F[x]PTDDDDK	0	0	951.382115	0.0556	0.4450
LKVELAK[x]QNLFVPTSDK	6	0	1929.093418	0.0550	0.9350
VMCK[x]NKTDTK	3	0	1223.600166	0.0550	0.5500
FAASK[x]EK	4	0	779.417716	0.0550	0.3850
QDPK[x]K	3	0	614.338744	0.0550	0.2750
M[x]PPKEDWEK	0	0	1158.537893	0.0544	0.4900
V[x]SPTGQITSTSARSGK	0	0	1575.821569	0.0534	0.8550
YK[x]EDTALRSEM	1	0	1341.623403	0.0532	0.5850
EK[x]VLK	1	0	615.395529	0.0530	0.2650
YDK[x]TEDDIK	2	0	1125.518932	0.0528	0.4750
S[x]PTGQITSTSARSGK	0	0	1476.753161	0.0527	0.7900
K[x]VADLK	0	0	672.416990	0.0525	0.3150
YDK[x]K	2	0	552.290736	0.0525	0.2100
K[x]GEK	0	0	460.264524	0.0525	0.2100
FAASKEK[x]QNTPVLFDSK	6	0	1908.994437	0.0518	0.8800
K[x]LWK	0	0	573.363839	0.0512	0.2050
QIK[x]EIK	2	0	757.469750	0.0508	0.3050
YEYQK[x]LK	4	0	970.512337	0.0507	0.3550
S[x]RSYDSR	0	0	869.399102	0.0500	0.3500
M[x]PPK	0	0	471.251517	0.0500	0.2000
VELAK[x]QNLFVPTSDK	4	0	1687.914404	0.0490	0.7350
DQPK[x]K	3	0	614.338744	0.0490	0.2450
K[x]CIK	0	0	547.315173	0.0487	0.1950
IEVNIHRK[x]R	7	0	1163.688664	0.0483	0.4350
QEMK[x]K	3	0	662.342113	0.0470	0.2350
M[x]SRSYDSR	0	0	1000.439581	0.0469	0.3750
LK[x]VELAKQNLFVPTSDK	1	0	1929.093418	0.0465	0.7900
IEFATITK[x]DTTKNK	7	0	1608.872208	0.0464	0.6500
NLQVAK[x]SLDK	5	0	1114.634566	0.0460	0.4600
QAREK[x]VLK	4	0	970.592313	0.0456	0.3650
EK[x]QNTPVLFDSK	1	0	1404.724827	0.0454	0.5450
GVMTLGFDLIK[x]R	10	0	1348.753625	0.0454	0.5450
LCFDELKK[x]R	7	0	1207.638268	0.0450	0.4050
M[x]TDK	0	0	493.220610	0.0450	0.1800
G[x]VFK	0	0	449.263798	0.0450	0.1800
GGNMK[x]EVFRR	4	0	1192.613451	0.0450	0.4500
TSWIYK[x]NK	5	0	1038.549782	0.0444	0.3550
CFGIK[x]FDIMPRK	4	0	1510.778788	0.0442	0.5300
TFLEK[x]R	4	0	792.449349	0.0442	0.2650
LK[x]LELK	1	0	742.495236	0.0442	0.2650
K[x]LEK	0	0	516.327120	0.0437	0.1750
KK[x]AQSGPDASAK	1	0	1186.630541	0.0433	0.5200
SSK[x]VYISPK	2	0	1007.565097	0.0433	0.3900
FCVGLQK[x]IEEIFKK	6	0	1737.948678	0.0432	0.6050
VGK[x]SAVIK	2	0	800.511946	0.0431	0.3450
NIPK[x]EIK	3	0	840.506860	0.0429	0.3000
K[x]VSTTPANSFELK	0	0	1420.756126	0.0427	0.5550
QIK[x]VMDSLEPTGEIYGK	2	0	1906.970924	0.0424	0.7200
K[x]AQSGPDASAK	0	0	1058.535585	0.0423	0.4650
K[x]NRLK	0	0	657.428557	0.0420	0.2100
LELKK[x]ANWCDK	4	0	1403.723052	0.0418	0.4600
K[x]KAQSGPDASAK	0	0	1186.630541	0.0417	0.5000
ASK[x]VLELRAELDK	2	0	1470.840518	0.0415	0.5400
K[x]SLK	0	0	474.316557	0.0413	0.1650
K[x]VPDK	0	0	585.348581	0.0410	0.2050
LELK[x]KANWCDK	3	0	1403.723052	0.0409	0.4500
TELFK[x]ASTSAK	4	0	1181.629146	0.0409	0.4500
DK[x]LVLK	1	0	714.463938	0.0408	0.2450
TSTSSMTAVPK[x]PLK	10	0	1446.775143	0.0407	0.5700
KYDK[x]TEDDIK	3	0	1253.613888	0.0405	0.4050
K[x]NLLNPLIEDSR	0	0	1410.783007	0.0400	0.4800
RK[x]GTK	1	0	588.370711	0.0400	0.2000
TLSK[x]WRDATDDK	3	0	1434.710239	0.0396	0.4750
K[x]IEFPSYRDR	0	0	1309.677823	0.0395	0.3950
NK[x]LLK	1	0	614.411513	0.0390	0.1950
SLGSGMDQEK[x]VLNK	9	0	1504.755469	0.0389	0.5450
LLEK[x]LEIK	3	0	984.621882	0.0388	0.3100
SQK[x]ALDTLFSAIR	2	0	1448.798656	0.0385	0.5000
TLLYGK[x]R	5	0	849.507194	0.0379	0.2650
TTMTNGFLAHK[x]LCIHKNK	10	0	2113.092380	0.0378	0.6800
ELLK[x]LK	3	0	742.495236	0.0375	0.2250
DYGK[x]FLSAMHDLPVRGNAK	3	0	2118.067943	0.0371	0.7050
K[x]GVVALVEDKTK	0	0	1285.760486	0.0371	0.4450
FNLMVICK[x]DK	7	0	1266.646388	0.0370	0.3700
LENVK[x]IYADLK	4	0	1304.733939	0.0368	0.4050
NPELFLRVGIK[x]PPK	10	0	1606.955817	0.0368	0.5150
DCTAYNIYDK[x]NK	9	0	1503.666324	0.0367	0.4400
NK[x]VLVK	1	0	699.464272	0.0367	0.2200
LLENDIK[x]VMK	6	0	1201.673984	0.0365	0.3650
DFLDAVQK[x]VVK	7	0	1260.707726	0.0364	0.4000
SSSDMAYTSMFK[x]GNQK	11	0	1780.775938	0.0362	0.5800
EMK[x]K	2	0	534.283541	0.0362	0.1450
K[x]TLVAHAVLK	0	0	1078.686208	0.0360	0.3600
AK[x]SAK	1	0	503.306720	0.0360	0.1800
AAK[x]ASR	2	0	602.349976	0.0358	0.2150
YYPLK[x]SMTEK	4	0	1258.626702	0.0355	0.3550
NDSYQLIK[x]ILPNK	7	0	1544.856167	0.0350	0.4550
SFEQK[x]VMK	4	0	995.510954	0.0350	0.2800
GK[x]YYPLK	1	0	867.485399	0.0350	0.2450
DLK[x]LK	2	0	615.395529	0.0350	0.1750
RMK[x]K	2	0	561.342056	0.0350	0.1400
SSSDMAYTSMFK[x]GNQKVVK	11	0	2107.007711	0.0347	0.6600
ILPNK[x]VDPLVSLMMVEK	4	0	1925.072882	0.0347	0.5900
M[x]NSTEEIDLYNRWK	0	0	1797.835501	0.0343	0.4800
VK[x]LEK	1	0	615.395529	0.0340	0.1700
K[x]INVK	0	0	600.395864	0.0340	0.1700
EK[x]ASK	1	0	561.312197	0.0340	0.1700
N[x]STEEIDLYNRWK	0	0	1666.795023	0.0338	0.4400
K[x]YDK	0	0	552.290736	0.0338	0.1350
GITVLK[x]PDDDK	5	0	1199.639709	0.0336	0.3700
STELFKNEEEPTK[x]K	12	0	1678.841301	0.0336	0.4700
ASK[x]GSNDDEMKIDK	2	0	1536.708913	0.0336	0.4700
K[x]YDKTEDDIK	0	0	1253.613888	0.0335	0.3350
GKYYPLK[x]SMTEK	6	0	1443.743119	0.0333	0.4000
GK[x]YYPLKSMTEK	1	0	1443.743119	0.0329	0.3950
CVVHLNDASVAAK[x]LLMK	12	0	1868.001115	0.0326	0.5550
K[x]TELEEIMLLNLHK	0	0	1709.938508	0.0325	0.4550
ELLVK[x]ASK	4	0	886.548722	0.0325	0.2600
E[x]QKPEVDYSEK	0	0	1350.630263	0.0323	0.3550
TK[x]LVK	1	0	587.400615	0.0320	0.1600
V[x]GVFK	0	0	548.332206	0.0320	0.1600
TK[x]DSLEAR	1	0	918.477014	0.0319	0.2550
NK[x]YAIQLPLPPK	1	0	1380.812854	0.0317	0.3800
EIKQIK[x]VMDSLEPTGEIYGK	5	0	2277.192525	0.0315	0.6300
KELLK[x]LK	4	0	870.590192	0.0314	0.2200
C[x]SPSATLTHRTMTEK	0	0	1718.807905	0.0313	0.4700
YK[x]DGVILAADSR	1	0	1306.688051	0.0313	0.3750
KDWNACK[x]K	6	0	1048.512348	0.0313	0.2500
QIAK[x]FVVSLGER	3	0	1345.771718	0.0308	0.3700
HK[x]TPDK	1	0	724.386752	0.0308	0.1850
NK[x]MVCKIWK	1	0	1205.641245	0.0306	0.2750
YQKDEEWPPK[x]M	9	0	1449.659787	0.0305	0.3350
FNLMVICKDK[x]K	9	0	1394.741343	0.0305	0.3350
MEQK[x]PEVDYSEK	3	0	1481.670742	0.0304	0.3650
AHLDVQEKDQPK[x]K	11	0	1534.810280	0.0304	0.3950
DVEFLHSDK[x]IDTIVK	8	0	1757.919882	0.0303	0.4550
EIK[x]QIKVMDSLEPTGEIYGK	2	0	2277.192525	0.0303	0.6050
M[x]EQKPEVDYSEK	0	0	1481.670742	0.0300	0.3600
DFSK[x]TLPPELK	3	0	1273.691742	0.0300	0.3300
K[x]GYQTIELDK	0	0	1193.629146	0.0300	0.3000
VVLK[x]NK	3	0	699.464272	0.0300	0.1800
QSK[x]YTYDRGTTAVLK	2	0	1729.899815	0.0297	0.4450
L[x]KGYQTIELDK	0	0	1306.713204	0.0295	0.3250
LLVK[x]DRIDK	3	0	1098.676036	0.0294	0.2650
NWK[x]EGLSR	2	0	988.508981	0.0294	0.2350
YEYQK[x]LKESQLVDK	4	0	1769.919882	0.0293	0.4100
NK[x]HCLIK	1	0	911.501059	0.0293	0.2050
QK[x]SLEK	1	0	731.417716	0.0292	0.1750
K[x]ELLK	0	0	629.411178	0.0290	0.1450
MEQK[x]PEVDYSEKFAELQK	3	0	2198.056433	0.0289	0.5200
NKMVCK[x]IWK	5	0	1205.641245	0.0289	0.2600
M[x]SERDTALEKYK	0	0	1469.718358	0.0288	0.3450
GSLEK[x]NWK	4	0	960.502835	0.0288	0.2300
K[x]REK	0	0	559.344165	0.0288	0.1150
K[x]NEEKLAEFDK	0	0	1349.682631	0.0286	0.3150
SAK[x]IVRTLIDK	2	0	1242.765906	0.0286	0.3150
EKVLK[x]TK	4	0	844.538158	0.0286	0.2000
VGIK[x]PPK	3	0	737.479921	0.0286	0.2000
K[x]LPNIEEATFDK	0	0	1403.729579	0.0283	0.3400
IVK[x]SAK	2	0	644.422076	0.0283	0.1700
LGITFAHVTAAK[x]NNSWAK	11	0	1928.026739	0.0283	0.5100
K[x]VAQTTYKK	0	0	1065.618191	0.0283	0.2550
GGDEWK[x]IEPLK	5	0	1270.655693	0.0282	0.3100
M[x]CSPSATLTHRTMTEK	0	0	1849.848383	0.0281	0.4500
K[x]FTGGVLMLIDRESDK	0	0	1807.950131	0.0281	0.4500
LCFDELK[x]K	6	0	1051.537166	0.0281	0.2250
YQK[x]DEEWPPK	2	0	1318.619308	0.0280	0.2800
A[x]SLLK	0	0	530.342770	0.0280	0.1400
SMIADK[x]HAIRILAHR	5	0	1730.972539	0.0280	0.4200
VMGSGCDAAGTIIK[x]VFHPITK	13	0	2201.133573	0.0279	0.5850
KK[x]ELFDCLK	1	0	1179.632121	0.0278	0.2500
N[x]STEEIDLYNR	0	0	1352.620760	0.0277	0.3050
LVARNIPK[x]EIK	7	0	1279.797539	0.0277	0.3050
RK[x]LPNIEEATFDK	1	0	1559.830681	0.0277	0.3600
GVMTLGFDLIK[x]RVYPYR	10	0	2027.102541	0.0276	0.4700
ILIDK[x]ARVEAQNHK	4	0	1633.926306	0.0275	0.3850
NKLLK[x]VTVSK	4	0	1128.722984	0.0275	0.2750
K[x]PIGATWK	0	0	899.522844	0.0275	0.2200
NCK[x]K	2	0	548.274037	0.0275	0.1100
KFRK[x]PIGATWK	3	0	1330.787310	0.0273	0.3000
IWK[x]VMCKNK	2	0	1205.641245	0.0272	0.2450
KLFK[x]SLGSGMDQEK	3	0	1566.807502	0.0271	0.3800
K[x]EVAEADIASKDLEETDER	0	0	2147.022884	0.0271	0.5150
LLKVTVSK[x]GVAIDLLEECK	7	0	2114.201970	0.0271	0.5150
K[x]YYSFDNSLK	0	0	1263.613496	0.0270	0.2700
SSHIITK[x]ELK	6	0	1154.665864	0.0270	0.2700
INYK[x]KTELEEIMLLNLHK	3	0	2228.223766	0.0269	0.4850
LSFK[x]SIADVADMLEANDK	3	0	1965.971650	0.0269	0.4850
VTVSK[x]GVAIDLLEECK	4	0	1759.938898	0.0269	0.4300
EYLEK[x]NWK	4	0	1108.555260	0.0269	0.2150
ARLTQLLSQIK[x]EEQGDIK	10	0	2069.147964	0.0267	0.4800
VHPEGK[x]YVVDISPDIDIK	5	0	2023.062511	0.0267	0.4800
YTQSTNNDDPK[x]K	10	0	1409.642221	0.0267	0.3200
DIK[x]SMIADK	2	0	1019.532081	0.0267	0.2400
SAK[x]GTK	2	0	590.338744	0.0267	0.1600
QVK[x]NRDCVGR	2	0	1230.625074	0.0265	0.2650
VLVK[x]VHPEGK	3	0	1104.665473	0.0265	0.2650
NEEGIIEFTK[x]TPNDTQK	9	0	1962.953358	0.0265	0.4500
K[x]EFEIIK	0	0	905.522175	0.0264	0.1850
LK[x]GYQTIELDK	1	0	1306.713204	0.0264	0.2900
SGVK[x]LENVKIYADLK	3	0	1675.950788	0.0263	0.3950
DSYLIIDK[x]LPSEYDSR	7	0	1912.941734	0.0262	0.4200
AAK[x]ASRGAATIK	2	0	1143.672345	0.0262	0.3150
KLGVK[x]PPK	4	0	865.574877	0.0262	0.2100
K[x]ATDDDRWK	0	0	1133.546483	0.0261	0.2350
EK[x]SPAIIFIDELDAIGTKR	1	0	2115.157467	0.0261	0.4950
IMK[x]LCFDELK	2	0	1295.661702	0.0260	0.2600
TNNLDLEHK[x]HK	8	0	1347.689447	0.0259	0.2850
TK[x]VVDRYADVIASIGLSR	1	0	1962.089727	0.0258	0.4650
K[x]QYSAK	0	0	723.391504	0.0258	0.1550
TK[x]VVDR	1	0	716.418051	0.0258	0.1550
F[x]MTRSEYDRGVNTFSPEGR	0	0	2248.033011	0.0258	0.4900
AK[x]WSTAETLTNNK	1	0	1462.741537	0.0258	0.3350
AIGSGSEPAK[x]SELVK	9	0	1471.788150	0.0257	0.3850
TTMTNGFLAHK[x]LCIHK	10	0	1870.954502	0.0256	0.4100
LTQLLSQIK[x]EEQGDIK	8	0	1842.009751	0.0256	0.4100
KSLK[x]DECK	3	0	1006.511679	0.0256	0.2050
FFEKINVK[x]K	7	0	1151.670224	0.0256	0.2300
LDGK[x]DELWK	3	0	1102.565823	0.0256	0.2300
YEIDK[x]TLAGVTR	4	0	1364.729913	0.0254	0.3050
VGVFK[x]NVSGNVLSEIK	4	0	1688.946037	0.0253	0.4050
AEAGLALSLIVK[x]ALSIEGDDK	11	0	2112.167695	0.0252	0.5300
K[x]EAGFIDDILIITPASKEK	0	0	2087.151320	0.0250	0.4750
VVDK[x]CFGIKFDIMPR	3	0	1823.942544	0.0250	0.3750
YIPNPVLVIIDVK[x]PK	12	0	1707.033394	0.0250	0.3750
SGVKLENVK[x]IYADLK	8	0	1675.950788	0.0250	0.3750
K[x]GFDFEYYQR	0	0	1351.619643	0.0250	0.2500
NK[x]VLVKVHPEGK	1	0	1346.803351	0.0250	0.3000
RK[x]QYSAK	1	0	879.492606	0.0250	0.1750
EIK[x]QIK	2	0	757.469750	0.0250	0.1500
LELK[x]K	3	0	629.411178	0.0250	0.1250
KDK[x]PK	2	0	614.375128	0.0250	0.1250
YYK[x]DGIYDLLHACVDRIK	2	0	2241.125119	0.0250	0.4500
IFRQK[x]SLEK	4	0	1147.671285	0.0250	0.2250
ETTEK[x]KIDK	4	0	1090.586949	0.0250	0.2250
GK[x]SALSTLNGFVEELK	1	0	1691.909318	0.0247	0.3950
IKENQEK[x]ISNNK	6	0	1443.768084	0.0246	0.2950
AHLDVQEK[x]DQPK	7	0	1406.715325	0.0246	0.2950
LLK[x]VTVSKGVAIDLLEECK	2	0	2114.201970	0.0245	0.4650
K[x]KELFDCLK	0	0	1179.632121	0.0244	0.2200
ETTEKK[x]IDK	5	0	1090.586949	0.0244	0.2200
K[x]ELFDCLK	0	0	1051.537166	0.0244	0.1950
K[x]LGVKPPK	0	0	865.574877	0.0244	0.1950
YEAKAIGSGSEPAK[x]SELVK	13	0	1963.026127	0.0242	0.4600
M[x]NSTEEIDLYNR	0	0	1483.661239	0.0242	0.2900
YDK[x]LVETSGQIR	2	0	1407.735725	0.0242	0.2900
KTELFK[x]ASTSAK	5	0	1309.724101	0.0242	0.2900
LAIEREPPFAPIESAK[x]R	15	0	1923.057703	0.0241	0.4100
IMKLCFDELK[x]K	9	0	1423.756658	0.0241	0.2650
FNLMVICK[x]DKK	7	0	1394.741343	0.0241	0.2650
ENQEK[x]ISNNK	4	0	1202.589070	0.0240	0.2400
S[x]RSYDSRTTIFSPEGR	0	0	1857.896851	0.0237	0.3800
D[x]RGK	0	0	474.255021	0.0237	0.0950
TNNLDLEHK[x]HKTPDK	8	0	1788.911774	0.0237	0.3550
DFLDAVQK[x]VVKGNQK	7	0	1687.925636	0.0237	0.3550
K[x]VIARLQSYDR	0	0	1347.762215	0.0236	0.2600
QHAVNERAK[x]IIDLR	8	0	1661.932452	0.0236	0.3300
MVCK[x]IWK	3	0	963.503367	0.0236	0.1650
IK[x]LISGK	1	0	757.506134	0.0236	0.1650
E[x]QKPEVDYSEKFAELQK	0	0	2067.015955	0.0235	0.4000
DAVK[x]EAARILYATHDEENNK	3	0	2286.123929	0.0235	0.4700
FRKLGVK[x]PPK	6	0	1168.744388	0.0235	0.2350
HTELRSFEQK[x]VMK	9	0	1631.845282	0.0235	0.3050
SNQATTSTDRQVK[x]LLFIEK	12	0	2178.164339	0.0234	0.4450
M[x]EQKPEVDYSEKFAELQK	0	0	2198.056433	0.0233	0.4200
DFLDAVQKVVK[x]GNQK	10	0	1687.925636	0.0233	0.3500
IK[x]ENQEKISNNK	1	0	1443.768084	0.0233	0.2800
NKVLVK[x]VHPEGK	5	0	1346.803351	0.0233	0.2800
SELVK[x]EFHK	4	0	1115.597456	0.0233	0.2100
NFGRDLK[x]LK	6	0	1089.629423	0.0233	0.2100
AIDLYK[x]EVLNK	5	0	1304.733939	0.0232	0.2550
YYK[x]DGIYDLLHACVDR	2	0	1999.946105	0.0231	0.3700
HNNHMAK[x]VLTLELYKK	6	0	1938.050842	0.0231	0.3700
ELIRK[x]SLK	4	0	985.628363	0.0231	0.1850
QDPKK[x]HLDAEVQK	4	0	1534.810280	0.0231	0.3000
AHLDVQEK[x]DQPKK	7	0	1534.810280	0.0231	0.3000
TEPK[x]AVDEEMKVR	3	0	1530.771118	0.0231	0.3000
ISYGDSGLRTEPK[x]AVDEEMK	12	0	2224.068057	0.0230	0.4600
D[x]GIQDIMPSQAKELK	0	0	1671.850090	0.0230	0.3450
YPGGGPGK[x]TAILPVK	7	0	1453.829229	0.0230	0.3450
QSK[x]ATREPNK	2	0	1157.615226	0.0230	0.2300
TLIDK[x]FSGEK	4	0	1136.607685	0.0230	0.2300
K[x]LRDK	0	0	658.412573	0.0230	0.1150
SSSDMAYTSMFKGNQK[x]VVK	15	0	2107.007711	0.0229	0.4350
LGVK[x]PPK	3	0	737.479921	0.0229	0.1600
NLTDETK[x]NK	6	0	1061.535250	0.0228	0.2050
EIIRTSTSSMTAVPK[x]PLK	14	0	1958.086949	0.0225	0.4050
QYTVGQGYTK[x]AAWFEK	9	0	1875.915465	0.0225	0.3600
AEREK[x]ASK	4	0	917.492997	0.0225	0.1800
YVTGPK[x]NK	5	0	905.497023	0.0225	0.1800
RFK[x]K	2	0	577.369985	0.0225	0.0900
MEILK[x]IHLEK	4	0	1252.721266	0.0225	0.2250
EQK[x]PEVDYSEKFAELQK	2	0	2067.015955	0.0224	0.3800
M[x]SRSYDSRTTIFSPEGR	0	0	1988.937329	0.0224	0.3800
DIKSMIADK[x]HAIR	8	0	1496.813257	0.0223	0.2900
GDSGEMSLQKLFK[x]	12	0	1438.712546	0.0223	0.2900
INYKK[x]TELEEIMLLNLHK	4	0	2228.223766	0.0222	0.4000
IDRDK[x]LVLK	4	0	1098.676036	0.0222	0.2000
KEK[x]WIAK	2	0	901.538493	0.0221	0.1550
IHAK[x]SMAIDK	3	0	1112.601159	0.0220	0.2200
K[x]DQKK	0	0	645.380940	0.0220	0.1100
LFK[x]SLGSGMDQEK	2	0	1438.712546	0.0219	0.2850
GDSGEMSLQK[x]LFK	9	0	1438.712546	0.0219	0.2850
YK[x]EDTALR	1	0	994.508312	0.0219	0.1750
K[x]FRKPIGATWK	0	0	1330.787310	0.0218	0.2400
TNSTDEKGTK[x]K	9	0	1207.604385	0.0218	0.2400
YEYQKLK[x]ESQLVDK	6	0	1769.919882	0.0218	0.3050
TTMTNGFLAHKLCIHK[x]NK	15	0	2113.092380	0.0217	0.3900
K[x]HGQLK	0	0	709.423471	0.0217	0.1300
F[x]ATLQK	0	0	706.401341	0.0217	0.1300
NK[x]GTMK	1	0	677.353010	0.0217	0.1300
YQK[x]PVDTEEENDK	2	0	1593.715773	0.0215	0.2800
DVCIK[x]LGLDSEESAEYIVAK	4	0	2238.108857	0.0215	0.4300
M[x]SERDTALEK	0	0	1178.560080	0.0215	0.2150
RVEFK[x]MGNGK	4	0	1164.607305	0.0215	0.2150
CIK[x]RLVK	2	0	915.568742	0.0214	0.1500
LVRK[x]CIK	3	0	915.568742	0.0214	0.1500
K[x]ALSSLK	0	0	745.469750	0.0214	0.1500
K[x]DGIQDIMPSQAKELK	0	0	1799.945046	0.0213	0.3400
SNDIEKAIDLYK[x]EVLNK	11	0	1991.057425	0.0212	0.3600
SGFEK[x]IDLTRIVK	4	0	1504.861253	0.0212	0.2750
NK[x]TDTKTIEAITFK	1	0	1608.872208	0.0211	0.2950
KSLPLQIEVANDCIK[x]WAIK	14	0	2225.224100	0.0211	0.4000
NEDDIEDIAALWMK[x]R	13	0	1817.861714	0.0210	0.3150
NEEK[x]LAEFDK	3	0	1221.587675	0.0210	0.2100
TNSTDEK[x]GTK	6	0	1079.509429	0.0210	0.2100
KDQK[x]K	3	0	645.380940	0.0210	0.1050
VSTK[x]K	3	0	561.348581	0.0210	0.1050
K[x]IEFPPPSAEARAEILR	0	0	1923.057703	0.0209	0.3550
KEPPVYTPPK[x]DK	9	0	1397.755400	0.0208	0.2500
QGLHK[x]K	4	0	709.423471	0.0208	0.1250
TMGK[x]NK	3	0	677.353010	0.0208	0.1250
A[x]ASLLK	0	0	601.379880	0.0208	0.1250
MNSIVSKYTQSTNNDDPK[x]K	17	0	2169.037093	0.0208	0.3950
GGDEWKIEPLK[x]LK	10	0	1511.834706	0.0208	0.2700
K[x]ELLKLK	0	0	870.590192	0.0207	0.1450
YYLPK[x]GK	4	0	867.485399	0.0207	0.1450
KINVK[x]FFEK	4	0	1151.670224	0.0206	0.1850
WSLERK[x]GEK	5	0	1131.603602	0.0206	0.1850
NSSSDMAYTSMFK[x]GNQKVVK	12	0	2221.050634	0.0205	0.4100
EQK[x]PEVDYSEK	2	0	1350.630263	0.0205	0.2250
VIPVEELK[x]EIK	7	0	1295.769988	0.0205	0.2250
NKTDTK[x]TIEAITFK	5	0	1608.872208	0.0204	0.2850
VEFK[x]MGNGKMVEISR	3	0	1723.874862	0.0203	0.3050
QNTPVLFDSK[x]EAVLK	9	0	1687.914404	0.0203	0.3050
LEFIK[x]VIPVEELKEIK	4	0	1926.144056	0.0203	0.3250
KDSESTEEK[x]EAQAVQR	8	0	1833.870361	0.0203	0.3250
S[x]SSDMAYTSMFKGNQK	0	0	1780.775938	0.0203	0.3250
QGDVLLNKLQK[x]YQATVMR	10	0	2104.146189	0.0203	0.3650
LQK[x]DLGQVLNKYVQVEQR	2	0	2157.190495	0.0200	0.3600
S[x]ERDTALEK	0	0	1047.519601	0.0200	0.1800
IDKEDMGSNDK[x]ASK	10	0	1536.708913	0.0200	0.2800
QDPK[x]KHLDAEVQK	3	0	1534.810280	0.0200	0.2600
LNFSSLK[x]MKDAVK	6	0	1479.811862	0.0200	0.2600
SNNIK[x]ENEQKIK	4	0	1443.768084	0.0200	0.2400
KNEEK[x]LAEFDK	4	0	1349.682631	0.0200	0.2200
ASK[x]AAREYLEK	2	0	1264.677488	0.0200	0.2200
GSNDDEMK[x]IDK	7	0	1250.544822	0.0200	0.2200
IK[x]YEYQK	1	0	970.512337	0.0200	0.1400
IWK[x]VMCK	2	0	963.503367	0.0200	0.1400
VMCK[x]NK	3	0	778.382925	0.0200	0.1200
VVK[x]GNQK	2	0	771.460247	0.0200	0.1400
DTTK[x]NK	3	0	705.365683	0.0200	0.1200
N[x]SIVSK	0	0	646.364957	0.0200	0.1200
K[x]MRK	0	0	561.342056	0.0200	0.0800
K[x]FTGGVLMLIDR	0	0	1348.753625	0.0196	0.2350
AAREYLEK[x]NWK	7	0	1406.730582	0.0195	0.2150
LMVEMEK[x]KLEK	6	0	1376.740675	0.0195	0.2150
ELFDCLK[x]IMR	6	0	1323.667849	0.0195	0.1950
QEYK[x]DDINLDEASAMAVK	3	0	2038.951640	0.0194	0.3500
NK[x]RGGDEWK	1	0	1088.536254	0.0194	0.1750
NSSSDMAYTSMFK[x]GNQK	12	0	1894.818860	0.0194	0.3300
DPEEEAEMMTK[x]ETTEK	10	0	1896.796787	0.0194	0.3100
VLK[x]LTLEAMDLEIVEK	2	0	1843.037546	0.0194	0.3100
STMLEK[x]IK	5	0	948.531355	0.0194	0.1550
IVKSAK[x]AK	5	0	843.554142	0.0194	0.1550
TNNLDLEHKHK[x]TPDK	10	0	1788.911774	0.0193	0.2900
AHILRIHAK[x]SMAIDK	8	0	1702.966393	0.0193	0.2900
EDK[x]EGVVNTIAFAIR	2	0	1660.878354	0.0193	0.2900
LK[x]PLIEK	1	0	839.547996	0.0193	0.1350
IEPLK[x]LK	4	0	839.547996	0.0193	0.1350
SK[x]VLDVR	1	0	815.486459	0.0193	0.1350
QGSATVGLVSK[x]THAVLVALK	10	0	1978.157410	0.0192	0.3850
SIK[x]GYTLPPHCSR	2	0	1514.766308	0.0192	0.2500
IHAYVK[x]VLTLSLMEELHK	5	0	2123.181179	0.0192	0.3450
NELEK[x]LNFSSLK	4	0	1420.756126	0.0192	0.2300
FLK[x]TSK	2	0	722.432639	0.0192	0.1150
NK[x]TDTK	1	0	705.365683	0.0192	0.1150
VGCDRNK[x]YAIQLPLPPK	6	0	1968.061404	0.0191	0.3250
K[x]ELFDCLKIMR	0	0	1451.762804	0.0191	0.2100
S[x]ERDTALEKYK	0	0	1338.677880	0.0191	0.2100
EAVLKLK[x]LELK	6	0	1282.822356	0.0191	0.2100
K[x]YIPNPVLVIIDVKPK	0	0	1835.128350	0.0191	0.3050
GVFK[x]NVSGNVLSEIK	3	0	1589.877628	0.0190	0.2850
HPK[x]FEEILTR	2	0	1268.687660	0.0190	0.1900
FRK[x]PIGATWK	2	0	1202.692354	0.0190	0.1900
VAIK[x]K	3	0	557.390052	0.0190	0.0950
L[x]FKSLGSGMDQEK	0	0	1438.712546	0.0188	0.2450
ATSAGPK[x]QTETINWLEK	6	0	1872.958052	0.0188	0.3200
IQFCLALHNDSIK[x]SMR	12	0	1931.970877	0.0188	0.3000
YK[x]DAYVYSIVAIARIK	1	0	1872.050830	0.0188	0.3000
S[x]RQETQYK	0	0	1038.509372	0.0188	0.1500
RSK[x]VLDVR	2	0	971.587561	0.0188	0.1500
K[x]LARNILK	0	0	954.633783	0.0188	0.1500
KQYSAK[x]AK	5	0	922.523570	0.0188	0.1500
K[x]NCK	0	0	548.274037	0.0188	0.0750
ELK[x]K	2	0	516.327120	0.0188	0.0750
IDK[x]K	2	0	502.311471	0.0188	0.0750
LIK[x]K	2	0	500.368591	0.0188	0.0750
DEQIEK[x]IDTVIK	5	0	1429.766355	0.0187	0.2250
IITK[x]EGVETRIIPLK	3	0	1709.045018	0.0187	0.2800
TK[x]DAVVLGVEK	1	0	1157.665530	0.0186	0.2050
QGITEAYNQK[x]AVEK	9	0	1577.804860	0.0186	0.2600
YK[x]LHSEK	1	0	903.481373	0.0186	0.1300
R[x]KQYSAK	0	0	879.492606	0.0186	0.1300
IDELVSNNEK[x]IWKVMCK	9	0	2105.064830	0.0185	0.3150
EYLEK[x]NWKEGLSR	4	0	1650.836493	0.0185	0.2400
VSTTPANSFELK[x]QYLIQR	11	0	2094.110853	0.0183	0.3300
K[x]LDVAK	0	0	672.416990	0.0183	0.1100
VADLK[x]K	4	0	672.416990	0.0183	0.1100
ARQEVAAQK[x]SSEETEDK	8	0	1904.907471	0.0182	0.3100
LK[x]WSDERYLHQSLK	1	0	1801.947432	0.0182	0.2550
DQPKK[x]VGQYIR	4	0	1330.735668	0.0182	0.2000
DQPK[x]KVGQYIR	3	0	1330.735668	0.0182	0.2000
K[x]SGFEKIDLTR	0	0	1292.708787	0.0182	0.2000
LQK[x]DLGQVLNK	2	0	1254.729522	0.0182	0.2000
FFEK[x]INVK	3	0	1023.575269	0.0181	0.1450
IAK[x]GAIEK	2	0	828.506860	0.0181	0.1450
LTHEKSTMLEK[x]IK	10	0	1556.859536	0.0181	0.2350
QYSAK[x]AKWSTAETLTNNK	4	0	2040.027522	0.0181	0.3250
IPDSTYEMVGGLEKQIK[x]EIK	16	0	2277.192525	0.0180	0.3600
K[x]EPPVYTPPK	0	0	1154.633506	0.0180	0.1800
QEYALALQK[x]WDLSR	8	0	1719.894338	0.0179	0.2500
ASKGSNDDEMK[x]IDK	10	0	1536.708913	0.0179	0.2500
LCIHK[x]NK	4	0	911.501059	0.0179	0.1250
EWDSK[x]LK	4	0	904.465390	0.0179	0.1250
ENEQK[x]IK	4	0	887.471202	0.0179	0.1250
EDCK[x]SLK	3	0	878.416723	0.0179	0.1250
KK[x]LIPIR	1	0	866.606510	0.0179	0.1250
EAVLK[x]LK	4	0	799.516697	0.0179	0.1250
EDWEKYQK[x]PVDTEEENDK	7	0	2281.002149	0.0178	0.3200
LMVEMEKK[x]LEK	7	0	1376.740675	0.0177	0.1950
YTSLSEEQK[x]MK	8	0	1342.643803	0.0177	0.1950
EAVLK[x]LKLELK	4	0	1282.822356	0.0177	0.1950
IDELVSNNEK[x]IWK	9	0	1586.830346	0.0177	0.2300
YYIIMGLQASK[x]LRNK	10	0	1796.997022	0.0177	0.2650
QYSAKAK[x]WSTAETLTNNK	6	0	2040.027522	0.0175	0.3150
TSASIDFDSNFLNSMIK[x]K	16	0	2016.982547	0.0175	0.3150
G[x]QAQSGNFSNFGDGANGDNK	0	0	1983.830620	0.0175	0.3500
HNFVGLFVELSK[x]LLVK	11	0	1842.076651	0.0175	0.2800
YPLVTHFRFLK[x]TSK	10	0	1735.977279	0.0175	0.2450
NLTDETK[x]NKHCLIK	6	0	1712.887868	0.0175	0.2450
NK[x]ADYYTNICDR	1	0	1531.672470	0.0175	0.2100
ELAAIK[x]EDTEAVLK	5	0	1528.834763	0.0175	0.2450
SSEETEDKK[x]MQE	8	0	1439.608537	0.0175	0.2100
MVTANIK[x]NIK	6	0	1130.648106	0.0175	0.1750
FVK[x]LGIDPPK	2	0	1112.659326	0.0175	0.1750
PRK[x]QYSAK	2	0	976.545365	0.0175	0.1400
DQK[x]K	2	0	517.285985	0.0175	0.0700
DK[x]PK	1	0	486.280173	0.0175	0.0700
VLVDMESMLVPK[x]PLINK	11	0	1925.072882	0.0174	0.2950
N[x]SSSDMAYTSMFKGNQK	0	0	1894.818860	0.0174	0.2950
NLLLQEK[x]GFPTPK	6	0	1483.839792	0.0173	0.2250
GILGIDAALGGQATK[x]LAAEDHK	14	0	2148.153776	0.0173	0.3800
TGQK[x]MLMNMDK	3	0	1295.603535	0.0173	0.1900
FFEK[x]INVKK	3	0	1151.670224	0.0172	0.1550
QVK[x]LLFIEK	2	0	1116.690625	0.0172	0.1550
LNFSSLK[x]MK	6	0	1066.584449	0.0172	0.1550
LK[x]ESQLVDK	1	0	1058.597121	0.0172	0.1550
TSETNDRNSTNNTK[x]ER	13	0	1865.846269	0.0172	0.2750
DESRGVMTLGFDLIK[x]R	14	0	1835.956278	0.0172	0.2750
K[x]EVQEAR	0	0	858.455887	0.0171	0.1200
M[x]NSIVSK	0	0	777.405435	0.0171	0.1200
RVHVTQEDFELAVAK[x]VLNK	14	0	2195.206144	0.0171	0.3250
S[x]INFCMDMDLSACILNASK	0	0	2188.962413	0.0171	0.3250
LVK[x]APALDGALQGVIQFMK	2	0	1998.133505	0.0171	0.3250
SSLELANNAVK[x]SNDIEK	10	0	1830.932231	0.0171	0.2900
IPDSTYEMVGGLEK[x]QIKEIK	13	0	2277.192525	0.0170	0.3400
HSTFIITK[x]RK	7	0	1229.724379	0.0170	0.1700
K[x]LEGTIDYQK	0	0	1193.629146	0.0170	0.1700
NEEK[x]K	3	0	646.328572	0.0170	0.0850
GMALGSANEK[x]IEASK	9	0	1504.755469	0.0170	0.2550
K[x]YTGLLRVSAMMSCACQK	0	0	2103.009638	0.0169	0.3050
HNNHMAKVLTLELYK[x]K	14	0	1938.050842	0.0169	0.2700
K[x]EEMVMLK	0	0	1006.519074	0.0169	0.1350
LLK[x]VTVSK	2	0	886.585106	0.0169	0.1350
MGNGK[x]MVEISR	4	0	1220.600502	0.0168	0.1850
YYPVRK[x]FTGGVLMLIDR	5	0	2027.102541	0.0168	0.2850
K[x]SNFFLQLDGLVGQEAR	0	0	1921.005669	0.0168	0.2850
LFKSLGSGMDQEK[x]VLNK	12	0	1893.002891	0.0168	0.2850
ASRPGAAAKLDGK[x]DELWK	12	0	1912.016567	0.0167	0.3000
TRLLENDIK[x]VMK	8	0	1458.822760	0.0167	0.2000
K[x]SSEQANLYERK	0	0	1451.736786	0.0167	0.2000
VEFK[x]MGNGK	3	0	1008.506203	0.0167	0.1500
D[x]RQEQR	0	0	830.399437	0.0167	0.1000
GK[x]LVRK	1	0	699.475505	0.0167	0.1000
NDDQLTYTYK[x]DEK	9	0	1631.731422	0.0165	0.2150
V[x]SINFCMDMDLSACILNASK	0	0	2288.030821	0.0165	0.3300
GK[x]SALSTLNGFVEELKAEVR	1	0	2147.158527	0.0165	0.3300
FRK[x]LGVKPPK	2	0	1168.744388	0.0165	0.1650
VALRNDSYQLIK[x]ILPNK	11	0	1984.146846	0.0165	0.2800
SLEK[x]TLVPYLRISQAVR	3	0	1972.146846	0.0165	0.2800
IEFATITKDTTK[x]NK	11	0	1608.872208	0.0164	0.2300
IK[x]ENQEK	1	0	887.471202	0.0164	0.1150
GNQK[x]VVK	3	0	771.460247	0.0164	0.1150
EK[x]SPAIIFIDELDAIGTK	1	0	1959.056365	0.0164	0.2950
HK[x]TDLNHENLK	1	0	1347.689447	0.0164	0.1800
K[x]IIEEEGFTNR	0	0	1334.682966	0.0164	0.1800
IDLTRIVK[x]SAK	7	0	1242.765906	0.0164	0.1800
YTVGQGYTK[x]AAWFEK	8	0	1747.856893	0.0163	0.2450
AVAVVVDPIQSVK[x]GK	12	0	1508.892552	0.0163	0.2450
AIGSGSEPAKSELVK[x]EFHK	14	0	2013.053008	0.0163	0.3100
NK[x]PGVYTK	1	0	905.497023	0.0162	0.1300
AANVLAFQSTTK[x]TLALK	11	0	1776.014446	0.0162	0.2750
KDK[x]PKYEPPVPTR	2	0	1553.856502	0.0162	0.2100
IVRTLIDK[x]FSGEK	7	0	1504.861253	0.0162	0.2100
EDWEK[x]YQKPVDTEEENDK	4	0	2281.002149	0.0161	0.2900
EWLDK[x]LGDK	4	0	1102.565823	0.0161	0.1450
VSK[x]QGEIDYEALVK	2	0	1577.830012	0.0161	0.2250
K[x]LFKSLGSGMDQEK	0	0	1566.807502	0.0161	0.2250
IGLSK[x]IRIAYASVVYIADK	4	0	2079.209109	0.0161	0.3050
KDYTMAQPEFFK[x]AVR	11	0	1829.913356	0.0160	0.2400
YTENIYPPK[x]K	8	0	1251.649881	0.0160	0.1600
RK[x]IFTIHTSK	1	0	1229.724379	0.0160	0.1600
K[x]VIAR	0	0	585.396198	0.0160	0.0800
K[x]NVPK	0	0	584.364565	0.0160	0.0800
VTDK[x]LTQLTDNIWCCR	3	0	2021.966182	0.0159	0.2550
WSTAETLTNNK[x]IDRDK	10	0	1890.943464	0.0159	0.2550
ITTGDRLILTENIK[x]TK	13	0	1815.046470	0.0159	0.2550
GVVALVEDK[x]TK	8	0	1157.665530	0.0159	0.1750
FHQLKPTRVLTLAMVK[x]R	15	0	2037.203252	0.0159	0.2700
EKQNTPVLFDSK[x]EAVLK	11	0	1945.051948	0.0159	0.2700
K[x]TELFK	0	0	764.443203	0.0158	0.0950
AIGSGSEPAK[x]SELVKEFHK	9	0	2013.053008	0.0158	0.3000
LDEARELLVK[x]ASK	9	0	1470.840518	0.0158	0.2050
SVQPLASAK[x]ELLRSDILTLR	8	0	2209.279304	0.0158	0.3150
EK[x]ASFAR	1	0	807.423863	0.0157	0.1100
LISGK[x]LDEARELLVK	4	0	1682.992985	0.0157	0.2350
ATAIGKSSTAAK[x]TFLEK	11	0	1722.951515	0.0156	0.2650
K[x]IFTIHTSK	0	0	1073.623277	0.0156	0.1400
HGGYK[x]PTDK	4	0	1001.492997	0.0156	0.1400
LMTEFVDQVDDVVK[x]YEIDK	13	0	2285.113610	0.0155	0.2950
YEAFEK[x]ADSCILDLTGAFR	5	0	2205.041118	0.0155	0.2950
QVMEEK[x]LDSK	5	0	1205.596130	0.0155	0.1550
VVLKNK[x]GTMK	5	0	1116.668841	0.0155	0.1550
TMGK[x]NKVLVK	3	0	1116.668841	0.0155	0.1550
RGGDEWK[x]IEPLK	6	0	1426.756795	0.0154	0.1850
IINRDIGK[x]VVDK	7	0	1368.808828	0.0154	0.1850
NLNQIVNELDEEK[x]YK	12	0	1847.926420	0.0153	0.2300
ESQLVDK[x]FFEKINVK	6	0	1822.982813	0.0153	0.2300
QVARNELEK[x]LNFSSLK	8	0	1875.021318	0.0153	0.2450
AK[x]WSTAETLTNNKIDR	1	0	1846.953636	0.0153	0.2450
ASRPGAAAK[x]LDGKDELWK	8	0	1912.016567	0.0153	0.2750
M[x]GQAQSGNFSNFGDGANGDNK	0	0	2114.871099	0.0152	0.3200
FVKLGIDPPK[x]GIMLYGPPGTGK	9	0	2284.265236	0.0150	0.3300
LPNIEEATFDK[x]RIDRPGR	10	0	2126.123146	0.0150	0.2700
QGITEAYNQK[x]AVEKLMSR	9	0	2065.062523	0.0150	0.2700
K[x]IPQVASFRIDK	0	0	1400.813914	0.0150	0.1800
HGGYKPTDK[x]HK	8	0	1266.646859	0.0150	0.1650
Q[x]SRQETQYK	0	0	1166.567944	0.0150	0.1350
MKDAVK[x]EAAR	5	0	1117.591321	0.0150	0.1500
SGVK[x]LENVK	3	0	972.560345	0.0150	0.1350
FSGEK[x]K	4	0	694.364957	0.0150	0.0900
K[x]SGFEK	0	0	694.364957	0.0150	0.0900
MK[x]DAVK	1	0	690.373411	0.0150	0.0900
Q[x]DRGK	0	0	602.313592	0.0150	0.0750
MMGINERK[x]GFDFEYYQR	7	0	2182.992731	0.0150	0.2550
MYGGVREPLK[x]EVVQFVGSR	9	0	2150.130540	0.0150	0.2850
EKSPAIIFIDELDAIGTK[x]R	17	0	2115.157467	0.0150	0.2850
YTLYDQNDTK[x]EWLDK	9	0	1930.894787	0.0150	0.2250
G[x]LGYPEDAIGKTKLVK	0	0	1687.950789	0.0150	0.2400
G[x]VFKNVSGNVLSEIK	0	0	1589.877628	0.0150	0.2250
REAEAAK[x]DEQIEK	6	0	1515.752826	0.0150	0.1950
DYYTK[x]QSK	4	0	1031.492328	0.0150	0.1200
DLVK[x]KYDK	3	0	1007.565097	0.0150	0.1200
LMVEMEK[x]K	6	0	1006.519074	0.0150	0.1200
YYEQK[x]IR	4	0	998.518484	0.0150	0.1050
VSK[x]ILEHK	2	0	952.570517	0.0150	0.1200
P[x]FGNTHNK	0	0	913.440572	0.0150	0.1200
Y[x]FATLQK	0	0	869.464664	0.0150	0.1050
K[x]INANEK	0	0	815.450075	0.0150	0.1050
K[x]LAR	0	0	486.327789	0.0150	0.0600
M[x]SSK	0	0	451.210047	0.0150	0.0600
FGDGIQIAQLALK[x]HRENK	12	0	2037.111857	0.0147	0.2650
K[x]EAGFIDDILIITPASK	0	0	1830.013777	0.0147	0.2500
KDGIQDIMPSQAK[x]ELK	12	0	1799.945046	0.0147	0.2350
APPEILDISK[x]QLADYK	9	0	1799.966829	0.0147	0.2350
VATEK[x]DFLDAVQKVVK	4	0	1788.998462	0.0147	0.2350
INVKFFEK[x]EDVQSLK	7	0	1822.982813	0.0147	0.2200
QEVAAQK[x]SSEETEDK	6	0	1677.769259	0.0147	0.2200
SPSGNDALNDK[x]KGTK	10	0	1530.763724	0.0147	0.2200
SQEEAIENIK[x]CTR	9	0	1576.751442	0.0146	0.1900
SLDK[x]QMVEERVLK	3	0	1573.849698	0.0146	0.1900
KVPDK[x]LIDASTVK	4	0	1412.823808	0.0146	0.1900
K[x]GTKTSETNDR	0	0	1235.610532	0.0145	0.1600
GSDAAPQASK[x]K	9	0	1058.535585	0.0145	0.1600
RFFPYYVYTTVAGIDK[x]EGK	15	0	2253.146903	0.0145	0.2750
IKYEYQK[x]LK	6	0	1211.691351	0.0144	0.1300
IEDTDK[x]YDK	5	0	1125.518932	0.0144	0.1300
IDKK[x]TTEEK	3	0	1090.586949	0.0144	0.1300
EDVQSLK[x]LK	6	0	1058.597121	0.0144	0.1300
GK[x]VVIDAFR	1	0	1003.581415	0.0144	0.1300
FHQLK[x]PTRVLTLAMVK	4	0	1881.102150	0.0144	0.2300
IQK[x]ENRHK	2	0	1051.588622	0.0144	0.1150
P[x]RKQYSAK	0	0	976.545365	0.0144	0.1150
IHLEK[x]VSK	4	0	952.570517	0.0144	0.1150
INVK[x]FFEKEDVQSLK	3	0	1822.982813	0.0143	0.2150
VADLK[x]KLEGTIDYQK	4	0	1719.940617	0.0143	0.2150
K[x]PRRLLK	0	0	909.623554	0.0143	0.1000
LALTK[x]PK	4	0	769.506134	0.0143	0.1000
NAYVINLK[x]QIAKFVVSLGER	7	0	2261.289476	0.0143	0.2850
KLGVKPPK[x]GCLMFGPPGTGK	7	0	2068.132455	0.0143	0.2850
EYLEKNWK[x]EGLSR	7	0	1650.836493	0.0142	0.1850
KILFENPDEATK[x]R	11	0	1559.830681	0.0142	0.1850
GGDEWK[x]IEPLKLK	5	0	1511.834706	0.0142	0.1850
SLEFK[x]ASELAEDFHIPVTR	4	0	2188.116331	0.0142	0.2700
KIDK[x]EDMGSNDK	3	0	1378.639778	0.0142	0.1700
TDTK[x]TIEAITFK	3	0	1366.734330	0.0142	0.1700
SSTAAK[x]TFLEKR	5	0	1337.730248	0.0142	0.1700
MQK[x]LLR	2	0	787.473787	0.0142	0.0850
AK[x]RAER	1	0	729.424532	0.0142	0.0850
NK[x]HCLIKMNHGTTTLAFR	1	0	2141.098527	0.0142	0.2550
LNQQSVLLPLLK[x]DNIAHR	11	0	2071.190103	0.0142	0.2550
FSFISNVRPK[x]LFAYPPK	9	0	2010.109010	0.0141	0.2400
LK[x]KTLEVLYLK	1	0	1346.853655	0.0141	0.1550
LILVDDEK[x]TSWIYKNK	7	0	1964.061785	0.0141	0.2250
EK[x]TSNNTNRTNSTDEK	1	0	1837.840123	0.0141	0.2250
VVLK[x]NKGTMK	3	0	1116.668841	0.0140	0.1400
VLK[x]TK	2	0	587.400615	0.0140	0.0700
K[x]VTSK	0	0	561.348581	0.0140	0.0700
SPSGNDALNDKK[x]GTK	11	0	1530.763724	0.0140	0.2100
VFHPITKAVILSDTK[x]PVDK	14	0	2107.204023	0.0139	0.2650
QIK[x]EIKEVIELPVK	2	0	1665.007573	0.0139	0.1950
K[x]TLEVLYLK	0	0	1105.674641	0.0139	0.1250
GTLK[x]VHTIR	3	0	1023.618860	0.0139	0.1250
QKSLEK[x]TLVPYLR	5	0	1573.919099	0.0138	0.1800
QEMK[x]KDSESTEEK	3	0	1567.703492	0.0138	0.1800
LNFSSLKMK[x]DAVK	8	0	1479.811862	0.0138	0.1800
LGDK[x]GPAAARASR	3	0	1268.694867	0.0138	0.1800
EMKK[x]DSESTEEK	3	0	1439.644921	0.0138	0.1650
GSDAAPQASKK[x]K	10	0	1186.630541	0.0138	0.1650
Q[x]EMK	0	0	534.247157	0.0137	0.0550
K[x]LFK	0	0	534.352941	0.0137	0.0550
VLNK[x]EHLEADFVTQVAVRR	3	0	2223.212290	0.0137	0.2600
LREEIQK[x]GDGGTDYVCVPK	6	0	2163.062913	0.0137	0.2600
YK[x]NENLENIEDVQLR	1	0	1875.932566	0.0137	0.2050
ESQLVDKFFEK[x]INVK	10	0	1822.982813	0.0137	0.2050
DGIQDIMPSQAK[x]ELK	11	0	1671.850090	0.0137	0.2050
HGGYK[x]PTDKHK	4	0	1266.646859	0.0136	0.1500
NCACVISQK[x]KVPDK	8	0	1645.827913	0.0136	0.1900
LK[x]YYEQK	1	0	970.512337	0.0136	0.0950
FK[x]LNVYK	1	0	910.527595	0.0136	0.0950
M[x]GINERK	0	0	846.438129	0.0136	0.0950
KLDVAK[x]R	5	0	828.518092	0.0136	0.0950
NK[x]LLKVTVSK	1	0	1128.722984	0.0135	0.1350
AIHK[x]LGSTLK	3	0	1066.649824	0.0135	0.1350
LTHEK[x]STMLEKIK	4	0	1556.859536	0.0135	0.1750
K[x]DKPKYEPPVPTR	0	0	1553.856502	0.0135	0.1750
V[x]GVFKNVSGNVLSEIK	0	0	1688.946037	0.0134	0.2150
AVYMGLK[x]AFESCSNDEALR	6	0	2159.997873	0.0134	0.2550
YEAK[x]AIGSGSEPAKSELVK	3	0	1963.026127	0.0134	0.2550
YTSLSEEQK[x]MKSDINAHK	8	0	2108.020718	0.0133	0.2400
YACK[x]ILGVVEGQFSRPAK	3	0	2022.071968	0.0133	0.2400
GTTAVLK[x]EDIYK	6	0	1336.723767	0.0133	0.1600
K[x]TELFKASTSAK	0	0	1309.724101	0.0133	0.1600
YK[x]SYLLQHR	1	0	1206.650884	0.0133	0.1200
G[x]GLGYPEDAIGK	0	0	1175.582198	0.0133	0.1600
MRK[x]LAR	2	0	773.469370	0.0133	0.0800
SNDIEK[x]AIDLYKEVLNK	5	0	1991.057425	0.0132	0.2250
EK[x]QNTPVLFDSKEAVLK	1	0	1945.051948	0.0132	0.2250
G[x]GLGYPEDAIGKTKLVK	0	0	1744.972250	0.0132	0.2250
NLTDETKNK[x]HCLIK	8	0	1712.887868	0.0132	0.1850
YLDSQRVAIK[x]K	9	0	1319.756069	0.0132	0.1450
NKISWYTK[x]IVDELDLR	7	0	1992.067931	0.0131	0.2100
DTALEK[x]YK	5	0	966.502166	0.0131	0.1050
F[x]ATLQKSK	0	0	921.528321	0.0131	0.1050
STMLEK[x]IKENQEK	5	0	1576.812980	0.0131	0.1700
YEVGAEYIK[x]K	8	0	1198.623334	0.0130	0.1300
SAK[x]AK	2	0	503.306720	0.0130	0.0650
IGLVRLPEANFEPLEK[x]R	15	0	1980.115548	0.0129	0.2200
K[x]DYTMAQPEFFK	0	0	1503.706735	0.0129	0.1550
DK[x]PKYEPPVPTR	1	0	1425.761546	0.0129	0.1550
EAEAAK[x]DEQIEK	5	0	1359.651724	0.0129	0.1550
S[x]SKSSLELANNAVK	0	0	1446.767750	0.0129	0.1800
M[x]DRQEQR	0	0	961.439915	0.0129	0.0900
K[x]EKWIAK	0	0	901.538493	0.0129	0.0900
SLK[x]DECK	2	0	878.416723	0.0129	0.0900
VDK[x]NWSK	2	0	875.450075	0.0129	0.0900
EHFK[x]ELVSK	3	0	1115.597456	0.0128	0.1150
YFATLQK[x]SK	6	0	1084.591644	0.0128	0.1150
VVDK[x]CFGIK	3	0	1064.568799	0.0128	0.1150
M[x]PFGNTHNK	0	0	1044.481051	0.0128	0.1150
NHASIDK[x]MK	6	0	1042.522913	0.0128	0.1150
SSEQANLYERK[x]TLVAHAVLK	10	0	2256.222519	0.0127	0.2550
MGQAQSGNFSNFGDGANGDNK[x]K	20	0	2242.966054	0.0127	0.2800
ELK[x]KEEMVMLK	2	0	1376.740675	0.0127	0.1400
SLEK[x]TLVPYLR	3	0	1317.765572	0.0127	0.1400
LGSTAIGVK[x]TK	8	0	1073.644403	0.0127	0.1400
QEMKK[x]DSESTEEK	4	0	1567.703492	0.0127	0.1650
K[x]AVYMPLCDPGNK	0	0	1491.721334	0.0127	0.1650
LFNLEPK[x]ILEEVPLR	6	0	1809.039932	0.0127	0.1900
LFK[x]SLGSGMDQEKVLNK	2	0	1893.002891	0.0126	0.2150
MSSK[x]SSLELANNAVKSNDIEK	3	0	2264.131715	0.0126	0.2650
QTLNK[x]IALDEQIQALK	4	0	1825.030821	0.0125	0.2000
RFCVGLQK[x]IEEIFK	7	0	1765.954825	0.0125	0.1750
WSTAETLTNNK[x]IDR	10	0	1647.821570	0.0125	0.1750
DISSK[x]SPSGNDALNDK	4	0	1646.774679	0.0125	0.2000
S[x]PTGQITSTSARSGKK	0	0	1604.848116	0.0125	0.2000
IK[x]LISGKLDEAR	1	0	1341.797930	0.0125	0.1500
C[x]SPSATLTHR	0	0	1128.534535	0.0125	0.1250
LIEK[x]LELR	3	0	1012.628028	0.0125	0.1000
AVEK[x]LMSR	3	0	932.511289	0.0125	0.1000
E[x]MKK	0	0	534.283541	0.0125	0.0500
K[x]DQK	0	0	517.285985	0.0125	0.0500
VLSVEEIEAHLQSIAEK[x]D	16	0	2009.031604	0.0125	0.2250
TIPPLTTVK[x]GSDAAPQASK	8	0	1881.020649	0.0124	0.2350
QLASYYHK[x]ESNALFMVR	7	0	2056.019935	0.0124	0.2100
IPDSTYEMVGGLEK[x]QIK	13	0	1906.970924	0.0124	0.2100
QDLADATVETLK[x]AIEGK	11	0	1800.946820	0.0124	0.2100
NK[x]PDERFNTGVVNVR	1	0	1743.901545	0.0123	0.1850
FFEKEDVQSLK[x]LK	10	0	1609.871482	0.0123	0.1600
LEFIK[x]VIPVEELK	4	0	1555.922455	0.0123	0.1600
EIK[x]PNIRVALR	2	0	1307.803685	0.0123	0.1350
SSTAAK[x]TFLEK	5	0	1181.629146	0.0123	0.1350
Y[x]FATLQKSK	0	0	1084.591644	0.0122	0.1100
WSDERYLHQSLK[x]YK	11	0	1851.926697	0.0121	0.1700
K[x]PTSELAIGASLEK	0	0	1442.797987	0.0121	0.1700
CGSPYIIEDSK[x]K	10	0	1395.670349	0.0121	0.1450
GSDAAPQASK[x]KK	9	0	1186.630541	0.0121	0.1450
CIDMFIHKSAELYK[x]NPK	13	0	2093.043703	0.0121	0.2050
DPEEEAEMMTKETTEK[x]K	15	0	2024.891743	0.0121	0.2050
NSSSDMAYTSMFKGNQK[x]VVK	16	0	2221.050634	0.0120	0.2400
LGSTAIGVK[x]TKDAVVLGVEK	8	0	1984.156741	0.0120	0.2400
RQGITEAYNQK[x]AVEK	10	0	1733.905962	0.0120	0.1800
AIDLYKEVLNK[x]GVSK	10	0	1675.950788	0.0120	0.1800
SIAEK[x]MNGASGAELK	4	0	1504.755469	0.0120	0.1800
AK[x]NPMFALSR	1	0	1133.601493	0.0120	0.1200
GTEVEK[x]ITIK	5	0	1116.638983	0.0120	0.1200
YTSLSEEQKMK[x]SDINAHK	10	0	2108.020718	0.0119	0.2150
QGDVLLNK[x]LQKYQATVMR	7	0	2104.146189	0.0119	0.2150
MNSIVSK[x]YTQSTNNDDPK	6	0	2040.942138	0.0119	0.2150
EAEAAKDEQIEK[x]IDTVIK	11	0	2029.057817	0.0119	0.2150
MVTLK[x]DVGPPQPGPGIYR	4	0	1924.023961	0.0119	0.2150
LEFIKVIPVEELK[x]EIK	12	0	1926.144056	0.0119	0.1900
TGRSIK[x]GYTLPPHCSR	5	0	1828.936545	0.0119	0.1900
SMNLTRGIDLK[x]SIAEK	10	0	1774.961029	0.0119	0.1900
I[x]INRDIGK	0	0	927.550117	0.0119	0.0950
VGIKPPK[x]GVLLYGPPGTGK	6	0	1877.113761	0.0118	0.2250
EDALFK[x]NEEKK	5	0	1349.682631	0.0118	0.1300
LVPYLTK[x]LESK	6	0	1289.759425	0.0118	0.1300
M[x]CSPSATLTHR	0	0	1259.575014	0.0118	0.1300
NCACVISQKK[x]VPDK	9	0	1645.827913	0.0118	0.1650
K[x]LGVKPPKGCLMFGPPGTGK	0	0	2068.132455	0.0117	0.2350
VADLKK[x]LEGTIDYQK	5	0	1719.940617	0.0117	0.1750
FGDGIQIAQLALK[x]HR	12	0	1665.931391	0.0117	0.1750
VPDK[x]LIDASTVK	3	0	1284.728853	0.0117	0.1400
NK[x]ELISVSAASK	1	0	1245.692803	0.0117	0.1400
RLMSK[x]VAEK	4	0	1060.606245	0.0117	0.1050
NK[x]MVCK	1	0	778.382925	0.0117	0.0700
K[x]LIPIR	0	0	738.511554	0.0117	0.0700
LK[x]VLVQGLERVAMLYAYDR	1	0	2236.240084	0.0116	0.2200
GERPSCPTGYHLK[x]SIRTGR	12	0	2171.101696	0.0116	0.2200
S[x]SSDMAYTSMFKGNQKVVK	0	0	2107.007711	0.0116	0.2200
TLSK[x]ESARATIDECMR	3	0	1866.892688	0.0116	0.1850
TK[x]INLIETLRTITDGK	1	0	1815.046470	0.0116	0.1850
ASRPGAAAK[x]LDGK	8	0	1240.688720	0.0115	0.1500
NAYVINLKQIAK[x]FVVSLGER	11	0	2261.289476	0.0115	0.2300
SSK[x]SSLELANNAVKSNDIEK	2	0	2133.091236	0.0115	0.2300
GIDLK[x]SIAEKMNGASGAELK	4	0	2031.066940	0.0115	0.2300
SRTLASLQK[x]R	8	0	1158.683243	0.0115	0.1150
TMGKNK[x]VLVK	5	0	1116.668841	0.0115	0.1150
YTENIYPPKK[x]TVQYATK	9	0	2043.067597	0.0115	0.1950
EEIQK[x]GDGGTDYVCVPK	4	0	1893.877753	0.0115	0.1950
M[x]SIMEYNGGSCVAMAGK	0	0	1804.761547	0.0115	0.1950
ATAIGK[x]SSTAAKTFLEK	5	0	1722.951515	0.0115	0.1950
IDK[x]EDMGSNDKASK	2	0	1536.708913	0.0114	0.1600
YK[x]VNLYK	1	0	926.522509	0.0114	0.0800
KVADLK[x]K	5	0	800.511946	0.0114	0.0800
VVK[x]VDAQDFLK	2	0	1260.707726	0.0114	0.1250
YLHQSLKYK[x]EDTALR	8	0	1863.984208	0.0113	0.1700
Y[x]TVGQGYTKAAWFEK	0	0	1747.856893	0.0113	0.1700
VLELRAELDK[x]IGLSK	9	0	1682.992985	0.0113	0.1700
HK[x]FQDILLGAGQAIK	1	0	1637.925245	0.0113	0.1700
VVK[x]GNQKFSSTADYMNMSS	2	0	2092.955678	0.0113	0.2150
K[x]IDKEDMGSNDK	0	0	1378.639778	0.0113	0.1350
MQK[x]LLRLR	2	0	1056.658947	0.0113	0.0900
NK[x]ISWYTK	1	0	1038.549782	0.0113	0.0900
K[x]QLATSLR	0	0	915.550117	0.0113	0.0900
EAEAARK[x]K	6	0	901.498083	0.0113	0.0900
LGSTAIGVKTK[x]DAVVLGVEK	10	0	1984.156741	0.0112	0.2250
EFHK[x]DMTLEEAEVLILK	3	0	2044.054982	0.0112	0.1900
YEIDK[x]TLAGVTRDYYTK	4	0	2035.026127	0.0112	0.1900
K[x]VEFGLPDLEGRAHILR	0	0	1949.084584	0.0112	0.1900
FFEK[x]EDVQSLKLK	3	0	1609.871482	0.0112	0.1450
IWK[x]SDEINEVLNK	2	0	1586.830346	0.0112	0.1450
EPNK[x]GSYRPYTAK	3	0	1509.757521	0.0112	0.1450
EAEAAK[x]DEQIEKIDTVIK	5	0	2029.057817	0.0111	0.2000
IK[x]YEYQKLK	1	0	1211.691351	0.0111	0.1000
LCFDELK[x]KR	6	0	1207.638268	0.0111	0.1000
K[x]QMSYMLAR	0	0	1126.562665	0.0111	0.1000
MK[x]LSLFSNK	1	0	1066.584449	0.0111	0.1000
SAELYK[x]NPK	5	0	1048.555259	0.0111	0.1000
L[x]MTEFVDQVDDVVKYEIDK	0	0	2285.113610	0.0111	0.2100
GAATIK[x]GAIWYGIDFTAAR	5	0	1981.042053	0.0111	0.2100
GNQK[x]VVKVDAQDFLK	3	0	1687.925637	0.0110	0.1650
TEDDIK[x]SLQSVGQIIGEVLK	5	0	2171.168421	0.0110	0.2200
QDLADATVETLKAIEGK[x]IAR	16	0	2141.169090	0.0110	0.2200
TVQYATK[x]RSK	6	0	1180.656362	0.0110	0.1100
LK[x]DLR	1	0	643.401675	0.0110	0.0550
DLVK[x]K	3	0	601.379880	0.0110	0.0550
INVK[x]K	3	0	600.395864	0.0110	0.0550
GEIK[x]K	3	0	573.348581	0.0110	0.0550
Q[x]YTVGQGYTKAAWFEK	0	0	1875.915465	0.0109	0.1750
GERPSCPTGYHLK[x]SIR	12	0	1856.931459	0.0109	0.1750
ALTLK[x]TGPPGPPCGGK	4	0	1549.828571	0.0109	0.1750
DWNACKK[x]ELLK	6	0	1403.723052	0.0109	0.1200
FFEK[x]EDVQSLK	3	0	1368.692468	0.0109	0.1200
ESQLVDK[x]FFEK	6	0	1368.692468	0.0109	0.1200
LTHEK[x]STMLEK	4	0	1315.680522	0.0109	0.1200
TLIDK[x]FSGEKK	4	0	1264.702640	0.0109	0.1200
DPEEEAEMMTK[x]ETTEKK	10	0	2024.891743	0.0109	0.1850
QNLFVPTSDKEK[x]ASFAR	11	0	1937.000583	0.0109	0.1850
DSYLIIDK[x]LPSEYDSRVK	7	0	2140.105099	0.0108	0.1950
D[x]YDLVR	0	0	779.381332	0.0108	0.0650
EK[x]WIAK	1	0	773.443537	0.0108	0.0650
LAK[x]RMK	2	0	745.463224	0.0108	0.0650
IHLEK[x]VSKQGEIDYEALVK	4	0	2198.194577	0.0108	0.2050
LGVKPPK[x]GCLMFGPPGTGK	6	0	1940.037500	0.0108	0.2050
DEPEETDVNK[x]YQK	9	0	1593.715773	0.0108	0.1400
MEILKIHLEK[x]VSK	9	0	1566.916655	0.0108	0.1400
QLADYK[x]AFEDSLR	5	0	1554.767750	0.0108	0.1400
TGRK[x]EPPVYTPPK	3	0	1468.803742	0.0108	0.1400
S[x]SKSSLELANNAVKSNDIEK	0	0	2133.091236	0.0108	0.2150
SYLLQHREWDSK[x]LK	11	0	1801.947432	0.0107	0.1500
QYSAK[x]AK	4	0	794.428614	0.0107	0.0750
K[x]ARQAAK	0	0	771.471479	0.0107	0.0750
GGNMDSLK[x]INFSAFQLPVVTR	7	0	2293.188777	0.0107	0.2250
VEFKMGNGK[x]MVEISR	8	0	1723.874862	0.0107	0.1600
M[x]SSKSSLELANNAVK	0	0	1577.808228	0.0107	0.1600
MGINERK[x]GFDFEYYQR	6	0	2051.952252	0.0106	0.1700
TLSMEK[x]HTELRSFEQK	5	0	1962.983216	0.0106	0.1700
SMK[x]DLHISQNFACLIR	2	0	1931.970877	0.0106	0.1700
SDYYMASTYTK[x]KINVK	10	0	1910.944711	0.0106	0.1700
NLIRLAK[x]R	6	0	982.639929	0.0106	0.0850
K[x]VAQTTYK	0	0	937.523235	0.0106	0.0850
DIGK[x]VVDK	3	0	872.496688	0.0106	0.0850
LAQFEKEEYVSDPK[x]EQM	13	0	2069.961478	0.0106	0.1800
NRQYQEVVK[x]QGDVLLNK	8	0	2030.090787	0.0106	0.1800
GILLYGPPGTGK[x]TLLAR	11	0	1726.014054	0.0106	0.1800
V[x]SPTGQITSTSARSGKK	0	0	1703.916525	0.0106	0.1800
SSEETEDK[x]K	7	0	1051.466899	0.0106	0.0950
EDGMK[x]ILMVNRGDTGSSGIR	4	0	2135.046217	0.0105	0.2100
KLGVK[x]PPKGCLMFGPPGTGK	4	0	2068.132455	0.0105	0.2100
MGTTITALRYK[x]DGVILAADSR	10	0	2251.199340	0.0105	0.2200
NSDYK[x]ETLIFK	4	0	1356.692468	0.0105	0.1150
ILEFTK[x]YSNDK	5	0	1356.692468	0.0105	0.1150
LPNIEEATFDK[x]R	10	0	1431.735725	0.0104	0.1250
QNLFVPTSDK[x]EK	9	0	1404.724827	0.0104	0.1250
DNLSWLSK[x]ANNWSK	7	0	1661.816092	0.0104	0.1450
YEVGAEYIK[x]KVIAR	8	0	1637.914013	0.0104	0.1450
L[x]MTEFVDQVDDVVK	0	0	1636.801747	0.0104	0.1450
EVIELPLK[x]NPELFLR	7	0	1809.039932	0.0103	0.1550
KPPVQPLAYK[x]SATPFRK	9	0	1927.104259	0.0103	0.1750
KAMVNIDTIDNK[x]VATTM	11	0	1863.943328	0.0103	0.1750
FNSNAIAAVATK[x]MVTLK	11	0	1777.975953	0.0103	0.1750
QYQEVVKQGDVLLNK[x]LQK	14	0	2129.184348	0.0103	0.1850
N[x]SSSDMAYTSMFKGNQKVVK	0	0	2221.050634	0.0103	0.2050
TLALK[x]YPGGGPGKTAILPVK	4	0	1980.177084	0.0103	0.2050
QYQEVVK[x]QGDVLLNK	6	0	1759.946763	0.0100	0.1500
LSGVVEGIFQK[x]CYAK	10	0	1697.880996	0.0100	0.1500
IIRGAIESYK[x]VVDASIVSK	9	0	2047.167638	0.0100	0.1900
VGIK[x]PPKGVLLYGPPGTGK	3	0	1877.113761	0.0100	0.1900
KYIPNPVLVIIDVK[x]PK	13	0	1835.128350	0.0100	0.1600
KPPVQPLAYK[x]SATPFR	9	0	1799.009303	0.0100	0.1600
KEFEIIK[x]GVLCQFR	6	0	1765.954825	0.0100	0.1400
GLGYPEDAIGKTK[x]LVK	12	0	1687.950789	0.0100	0.1600
RMPIDFK[x]GFICK	6	0	1510.778788	0.0100	0.1200
EIINRDIGK[x]VVDK	8	0	1497.851416	0.0100	0.1300
SAKAK[x]NPMFALSR	4	0	1419.765584	0.0100	0.1300
LKK[x]TLEVLYLK	2	0	1346.853655	0.0100	0.1100
KGYQTIELDK[x]K	9	0	1321.724101	0.0100	0.1100
EEYLRAAK[x]ASR	7	0	1292.683635	0.0100	0.1100
K[x]IYNEYPPTK	0	0	1251.649881	0.0100	0.1000
SPSGNDALNDK[x]K	10	0	1244.599634	0.0100	0.1200
KGTK[x]TSETNDR	3	0	1235.610532	0.0100	0.1100
LIQIRVK[x]LEK	6	0	1238.807376	0.0100	0.1000
LEK[x]VRQLIIK	2	0	1238.807376	0.0100	0.1000
K[x]GVVALVEDK	0	0	1056.617856	0.0100	0.1000
DLVKK[x]YDK	4	0	1007.565097	0.0100	0.0800
M[x]MGINERK	0	0	977.478607	0.0100	0.0800
Q[x]DYDLVR	0	0	907.439903	0.0100	0.0700
WAIK[x]EK	3	0	773.443537	0.0100	0.0600
INYK[x]K	3	0	664.390778	0.0100	0.0500
MNSTEEIDLYNRWK[x]ALER	13	0	2267.100359	0.0097	0.1750
EWNQNIK[x]NLSNVVEISGK	6	0	2071.069718	0.0097	0.1750
QFPDIYGIIFLFK[x]WNSK	12	0	2115.119239	0.0097	0.1650
QNTPVLFDSKEAVLK[x]LK	14	0	1929.093418	0.0097	0.1650
DISSKSPSGNDALNDK[x]K	15	0	1774.869635	0.0097	0.1650
NLQVAKSLDK[x]QMVEER	9	0	1886.988302	0.0097	0.1550
IDKNTWNSTLETAK[x]AK	13	0	1818.947489	0.0097	0.1550
GNQK[x]FSSTADYMNMSS	3	0	1766.723905	0.0097	0.1550
S[x]IMEYNGGSCVAMAGK	0	0	1673.721069	0.0097	0.1550
DKPK[x]YEPPVPTRTGR	3	0	1739.931783	0.0097	0.1450
DSESTEEK[x]EAQAVQR	7	0	1705.775405	0.0097	0.1450
LFAYPPK[x]SVQPTAK	6	0	1545.855441	0.0096	0.1350
RNAEELSSYQK[x]K	10	0	1451.736786	0.0096	0.1150
K[x]PRVVTALTMLK	0	0	1355.832206	0.0096	0.1150
IKLISGK[x]LDEAR	6	0	1341.797930	0.0096	0.1150
KGVVALVEDK[x]TK	9	0	1285.760486	0.0096	0.1150
CRTIPPLTTVK[x]GSDAAPQASK	10	0	2197.152392	0.0095	0.2000
K[x]QCVIANSCK	0	0	1206.584850	0.0095	0.0950
EASK[x]TLSKWR	3	0	1204.656362	0.0095	0.0950
KEAGFIDDILIITPASK[x]EK	16	0	2087.151320	0.0095	0.1800
HSTFIITK[x]R	7	0	1101.629423	0.0094	0.0850
T[x]IDNAETMK	0	0	1021.474961	0.0094	0.0850
IDELVSNNEKIWK[x]VMCK	12	0	2105.064830	0.0094	0.1600
LENVK[x]IYADLKINEDSK	4	0	1991.057425	0.0094	0.1600
AQISVRLVPYLTK[x]LESK	12	0	1944.140700	0.0094	0.1600
LLMK[x]VALCANHADSVVK	3	0	1868.001115	0.0094	0.1600
NK[x]ISWYTKIVDELDLR	1	0	1992.067931	0.0094	0.1500
FMLK[x]LGVK	3	0	934.567348	0.0094	0.0750
AEAK[x]DVAK	3	0	830.449740	0.0094	0.0750
NRLK[x]AYQGIYLMSIR	3	0	1825.003168	0.0093	0.1400
GYARAIHK[x]LGSTLK	7	0	1513.872820	0.0093	0.1300
TYNLISSYIK[x]SVEISALASK	9	0	2186.183345	0.0093	0.1850
DIGK[x]VVDKCFGIK	3	0	1477.796212	0.0092	0.1200
S[x]PTGQITSTSAR	0	0	1204.604720	0.0092	0.1100
WK[x]ALER	1	0	801.449683	0.0092	0.0550
K[x]YINRSYYHLR	0	0	1511.799660	0.0091	0.1000
YQK[x]DEEWPPKM	2	0	1449.659787	0.0091	0.1000
NWK[x]EEYLRAAK	2	0	1406.730582	0.0091	0.1000
KSGFEK[x]IDLTR	5	0	1292.708787	0.0091	0.1000
TGPPGPPCGGK[x]FMLK	10	0	1542.768616	0.0090	0.1350
SETMK[x]YYLPK	4	0	1258.626702	0.0090	0.0900
SMIADK[x]HAIR	5	0	1140.607305	0.0090	0.0900
TMLELLNQLDGFEATK[x]NIK	15	0	2177.140100	0.0089	0.1700
VPDKLIDASTVK[x]HVFPITK	11	0	2107.204023	0.0089	0.1700
HIIMFDCK[x]ILEFTK	7	0	1793.920748	0.0089	0.1250
NELEKLNFSSLK[x]MK	11	0	1679.891560	0.0089	0.1250
LFNLEPK[x]ILEEVPLRELR	6	0	2207.267680	0.0089	0.1600
KTVQYATK[x]R	7	0	1093.624337	0.0089	0.0800
K[x]LEETDVAK	0	0	1031.549839	0.0089	0.0800
MSSK[x]DISSK	3	0	981.480047	0.0089	0.0800
QTETINWLEK[x]RFK	9	0	1691.899424	0.0088	0.1150
NTWNSTLETAK[x]AK	10	0	1462.741537	0.0088	0.1150
QNLFVPTSDK[x]EKASFAR	9	0	1937.000583	0.0088	0.1500
K[x]ACIIFFDEIDAIGGAR	0	0	1894.961028	0.0088	0.1500
M[x]SSKSSLELANNAVKSNDIEK	0	0	2264.131715	0.0088	0.1850
CLDQLTNWCTIK[x]TVDR	11	0	2021.966182	0.0088	0.1400
MPLLQSSVALLGQK[x]IR	13	0	1753.028320	0.0088	0.1400
EK[x]SLLAHK	1	0	924.539219	0.0088	0.0700
VSGIRK[x]HFEQVINEK	5	0	1782.973979	0.0087	0.1300
D[x]YTMAQPEFFK	0	0	1375.611779	0.0086	0.0950
LRHTVIK[x]TGLR	6	0	1292.804020	0.0086	0.0950
SVQPTAK[x]TVQK	6	0	1185.671676	0.0086	0.0950
ILYVNNAK[x]SQEEAIENIK	7	0	2075.089784	0.0086	0.1550
IEEIFK[x]K	5	0	905.522175	0.0086	0.0600
VLVDK[x]SR	4	0	815.486459	0.0086	0.0600
RQTLNK[x]IALDEQIQALK	5	0	1981.131923	0.0085	0.1450
QNTPVLFDSK[x]EAVLKLK	9	0	1929.093418	0.0085	0.1450
GIDLKSIAEK[x]MNGASGAELK	9	0	2031.066940	0.0085	0.1700
ADYYYQAK[x]AK	7	0	1219.587284	0.0085	0.0850
SGFEK[x]IDLTR	4	0	1164.613831	0.0085	0.0850
K[x]ILGVAAEDK	0	0	1042.602207	0.0085	0.0850
HIGIATTGFIPDGQHIVK[x]R	17	0	2059.132592	0.0084	0.1600
LGVK[x]PPKGCLMFGPPGTGK	3	0	1940.037500	0.0084	0.1600
LGIDPPK[x]GIMLYGPPGTGK	6	0	1910.033463	0.0084	0.1600
E[x]SLLAVQGQDFVLTASSSSAVR	0	0	2264.164730	0.0084	0.1850
ENRHK[x]FQDILLGAGQAIK	4	0	2037.111857	0.0083	0.1500
K[x]MAIDDDINWEELAR	0	0	1817.861714	0.0083	0.1250
Q[x]LMTEFVDQVDDVVK	0	0	1764.860319	0.0083	0.1250
VVGQLLEK[x]LKPLIEK	7	0	1706.070505	0.0083	0.1250
K[x]ILFENPDEATK	0	0	1403.729579	0.0083	0.1000
EGVETRIIPLK[x]K	10	0	1381.829229	0.0083	0.1000
EK[x]ADAAFLRLVK	1	0	1359.787367	0.0083	0.1000
SMAIDK[x]DIR	5	0	1047.538227	0.0083	0.0750
SLALTKK[x]DK	6	0	1002.607293	0.0083	0.0750
EVLNK[x]GVSK	4	0	972.560345	0.0083	0.0750
K[x]TTEEK	0	0	734.380997	0.0083	0.0500
VDVK[x]TK	3	0	688.411904	0.0083	0.0500
THAVLVALK[x]RNAEELSSYQK	8	0	2256.222519	0.0082	0.1650
VFHPITKAVILSDTK[x]PVDKK	14	0	2235.298978	0.0082	0.1650
LAAEDHKFVIHQEENK[x]R	15	0	2063.054738	0.0082	0.1400
SLPPEEYDEK[x]LYNK	9	0	1723.830403	0.0082	0.1150
GYSKPNERATK[x]QSK	10	0	1592.826990	0.0082	0.1150
ELKK[x]EEMVMLK	3	0	1376.740675	0.0082	0.0900
TNSTDEK[x]GTKK	6	0	1207.604385	0.0082	0.0900
IHLEKVSK[x]QGEIDYEALVK	7	0	2198.194577	0.0082	0.1550
VVKGNQK[x]FSSTADYMNMSS	6	0	2092.955678	0.0082	0.1550
SDYYMASTYTKK[x]INVK	11	0	1910.944711	0.0081	0.1300
YDK[x]KDLVR	2	0	1035.571243	0.0081	0.0650
FDIMPRK[x]K	6	0	1033.574220	0.0081	0.0650
STMLEKIK[x]ENQEK	7	0	1576.812980	0.0081	0.1050
V[x]SPTGQITSTSAR	0	0	1303.673128	0.0081	0.1050
TLALK[x]YPGGGPGK	4	0	1257.708061	0.0081	0.1050
QGITEAYNQKAVEK[x]LMSR	13	0	2065.062523	0.0081	0.1450
NTWNSTLETAKAK[x]YASQK	12	0	2040.027522	0.0081	0.1450
LIIPSDDALRTNAIVMK[x]DIR	16	0	2253.251374	0.0080	0.1600
GFPTPK[x]ATSTGTTIVGVIAK	5	0	1945.088332	0.0080	0.1600
DTALEKYK[x]SYLLQHR	7	0	1863.984208	0.0080	0.1200
TLEVLYLK[x]MHNNHAK	7	0	1809.955886	0.0080	0.1200
DTTKNK[x]MVCK	5	0	1223.600166	0.0080	0.0800
DTTK[x]NKMVCK	3	0	1223.600166	0.0080	0.0800
DRLK[x]K	3	0	658.412573	0.0080	0.0400
Q[x]EMKK	0	0	662.342113	0.0080	0.0400
K[x]NEEK	0	0	646.328572	0.0080	0.0400
YPMDAHK[x]SELEGVEEAR	6	0	1959.899550	0.0079	0.1350
VLNK[x]GDSGEMSLQKLFK	3	0	1893.002891	0.0079	0.1350
GVLLYGPPGTGK[x]TMLVK	11	0	1729.979978	0.0079	0.1350
GVILYGAPGTGK[x]TLLAK	11	0	1657.976610	0.0079	0.1350
VYHAIRNIPK[x]AR	9	0	1436.836379	0.0079	0.0950
IDTIVK[x]EIQDEK	5	0	1429.766355	0.0079	0.0950
K[x]EPPVYTPPKDK	0	0	1397.755400	0.0079	0.0950
QIQPK[x]TFANLVSSTLYEKR	4	0	2222.205809	0.0079	0.1500
MSSKSSLELANNAVK[x]SNDIEK	14	0	2264.131715	0.0079	0.1650
LFQVEYAIEAIK[x]LGSTAIGVK	11	0	2249.267011	0.0079	0.1650
LILVDDEK[x]TSWIYK	7	0	1721.923907	0.0079	0.1100
YK[x]DAYVYSIVAIAR	1	0	1630.871817	0.0079	0.1100
RVATEK[x]DFLDAVQK	5	0	1618.867791	0.0079	0.1100
VAEK[x]AQINTQEYGR	3	0	1605.811006	0.0079	0.1100
IIPLK[x]KD	4	0	825.532346	0.0079	0.0550
GVSK[x]DEK	3	0	761.391895	0.0079	0.0550
M[x]GINERKGFDFEYYQR	0	0	2051.952252	0.0078	0.1250
FLHDK[x]NSDYKETLIFK	4	0	1997.025735	0.0078	0.1250
IDK[x]NTWNSTLETAKAK	2	0	1818.947489	0.0078	0.1250
QEVAAQK[x]SSEETEDKK	6	0	1805.864214	0.0078	0.1250
IWKVMCK[x]NK	6	0	1205.641245	0.0078	0.0700
K[x]HLDAEVQK	0	0	1066.577055	0.0078	0.0700
HTVIK[x]TGLR	4	0	1023.618860	0.0078	0.0700
EDMGSNDK[x]ASK	7	0	1180.502961	0.0077	0.0850
LK[x]AYQGIYLMSIR	1	0	1554.859144	0.0077	0.1000
YLHQSLK[x]YKEDTALR	6	0	1863.984208	0.0077	0.1150
LTLEAMDLEIVEK[x]EHFK	12	0	2044.054981	0.0076	0.1300
RHNFVGLFVELSK[x]LLVK	12	0	1998.177753	0.0076	0.1300
K[x]APNTVYAVQFLEAVYK	0	0	1940.040658	0.0076	0.1300
L[x]FKSLGSGMDQEKVLNK	0	0	1893.002891	0.0076	0.1300
YGLQGPTWLVHK[x]ENAINKK	11	0	2195.185017	0.0076	0.1450
KEVAEADIASK[x]DLEETDER	10	0	2147.022884	0.0076	0.1450
TVQKVETAVLSTTVK[x]AQAR	14	0	2029.153050	0.0076	0.1450
DPIGAIDAGAALDIHIRLIK[x]K	19	0	2199.273826	0.0076	0.1600
AVNARALTCK[x]MPGTLLPGPGK	9	0	2151.165540	0.0076	0.1600
AMEVDEK[x]PTERYSDIGGLSK	6	0	2224.068057	0.0075	0.1500
MSSKDISSK[x]SPSGNDALNDK	8	0	2079.974162	0.0075	0.1500
EFPDLGVLEGK[x]RIDRPGR	10	0	2053.106771	0.0075	0.1350
NMGTVVDLLIENK[x]ASALL	12	0	1900.033855	0.0075	0.1350
EMK[x]KDSESTEEK	2	0	1439.644921	0.0075	0.0900
I[x]INRDIGKVVDK	0	0	1368.808828	0.0075	0.0900
VLGVFSEK[x]AQIK	7	0	1317.765572	0.0075	0.0900
ILEHK[x]EIMLR	4	0	1280.727413	0.0075	0.0750
K[x]HFEQVINEK	0	0	1270.666925	0.0075	0.0750
TIDNAETMK[x]K	8	0	1149.569917	0.0075	0.0750
E[x]TIDNAETMK	0	0	1150.517549	0.0075	0.0750
LISGK[x]LDEAR	4	0	1100.618917	0.0075	0.0750
AELDK[x]IGLSK	4	0	1072.612770	0.0075	0.0750
DVAK[x]MK	3	0	690.373411	0.0075	0.0450
SEFQRLTHEK[x]STMLEK	9	0	1962.983216	0.0075	0.1200
IAYASVVYIADK[x]YK	11	0	1602.865670	0.0075	0.1050
VSTK[x]KILGVAAEDK	3	0	1457.845270	0.0075	0.1050
ENWK[x]YACK	3	0	1097.496365	0.0075	0.0600
YDKK[x]DLVR	3	0	1035.571243	0.0075	0.0600
VAQTTYK[x]K	6	0	937.523235	0.0075	0.0600
TLSK[x]ESAR	3	0	890.482099	0.0075	0.0600
TKK[x]ACIIFFDEIDAIGGAR	2	0	2124.103657	0.0074	0.1400
TK[x]KACIIFFDEIDAIGGAR	1	0	2124.103657	0.0074	0.1400
D[x]GLEDDMPALADEEFEK	0	0	1922.809068	0.0074	0.1250
WIEALRDIK[x]SMIADK	8	0	1787.960303	0.0073	0.1100
DLEETDERSLALTK[x]K	13	0	1746.899873	0.0073	0.1100
VVGQLLEKLK[x]PLIEK	9	0	1706.070505	0.0073	0.1100
QK[x]SLEKTLVPYLR	1	0	1573.919099	0.0073	0.0950
DIK[x]SMIADKHAIR	2	0	1496.813257	0.0073	0.0950
EKASK[x]GSNDDEMK	4	0	1437.640504	0.0073	0.0950
HYYSLRINYK[x]K	9	0	1483.793513	0.0073	0.0800
IMK[x]LCFDELKK	2	0	1423.756658	0.0073	0.0800
K[x]LEGTIDYQKL	0	0	1306.713204	0.0073	0.0800
QGDVLLNK[x]LQK	7	0	1254.729522	0.0073	0.0800
GMALGSANEKIEASK[x]GLIDR	14	0	2059.073086	0.0072	0.1450
TIPPLTTVK[x]GSDAAPQASKK	8	0	2009.115605	0.0072	0.1450
LMSKVAEK[x]AQINTQEYGR	7	0	2065.062523	0.0072	0.1300
LFAYPPK[x]SVQPTAKTVQK	6	0	2002.125051	0.0072	0.1300
YLHQSLK[x]YK	6	0	1178.644738	0.0072	0.0650
KSK[x]TLQYFA	2	0	1084.591644	0.0072	0.0650
E[x]IINRDIGK	0	0	1056.592704	0.0072	0.0650
MK[x]SDINAHK	1	0	1042.522913	0.0072	0.0650
LAAEDHK[x]FVIHQEENK	6	0	1906.953636	0.0072	0.1150
E[x]MIAAQGIDEEDRR	0	0	1631.757255	0.0071	0.1000
EKSLLAHK[x]GGHVVR	7	0	1529.878966	0.0071	0.1000
AK[x]YASQK	1	0	794.428614	0.0071	0.0500
K[x]EITPDIFAAIAIINEADR	0	0	2099.126168	0.0071	0.1350
VVDK[x]DGIREINI	3	0	1369.756460	0.0071	0.0850
GNAK[x]FGDGIQIAQLALK	3	0	1742.967833	0.0071	0.1200
VFHPITKAVILSDTKPVDK[x]K	18	0	2235.298978	0.0070	0.1400
SELQDK[x]SSQQGVEGVLIILK	5	0	2170.184405	0.0070	0.1400
SNNIK[x]ENEQK	4	0	1202.589070	0.0070	0.0700
SRK[x]VAQTTYK	2	0	1180.656362	0.0070	0.0700
T[x]IDNAETMKK	0	0	1149.569917	0.0070	0.0700
K[x]EEPK	0	0	629.338410	0.0070	0.0350
A[x]TTVK	0	0	518.306385	0.0070	0.0350
QLIIK[x]EEMMNSIQQAVAK	4	0	2073.096129	0.0069	0.1250
YGLQGPTWLVHK[x]ENAINK	11	0	2067.090061	0.0069	0.1250
FCVGLQK[x]IEEIFK	6	0	1609.853723	0.0069	0.0900
STELFK[x]NEEEPTK	5	0	1550.746345	0.0069	0.0900
AQSGPDASAK[x]LPTVIPTTRCR	9	0	2225.158538	0.0069	0.1450
NLQVAK[x]SLDKQMVEER	5	0	1886.988302	0.0069	0.1100
NLNAPK[x]FSFISNVRPK	5	0	1831.010363	0.0069	0.1100
WK[x]RENQLR	1	0	1128.615169	0.0069	0.0550
VLVDK[x]SRK	4	0	943.581415	0.0069	0.0550
ASK[x]ERAER	2	0	945.499144	0.0069	0.0550
MPGTLLPGPGK[x]GYIGDPIK	10	0	1910.033463	0.0068	0.1300
EIK[x]EVIELPVK	2	0	1295.769988	0.0068	0.0750
DPDDK[x]IVGLTR	4	0	1227.645855	0.0068	0.0750
K[x]EVAEADIASK	0	0	1159.608411	0.0068	0.0750
ERDCTAYNIYDK[x]NK	11	0	1788.810014	0.0068	0.0950
CIDMFIHK[x]SAELYK	7	0	1753.853066	0.0068	0.0950
YEVGAEYIKK[x]VIAR	9	0	1637.914013	0.0068	0.0950
TDELK[x]DANIIYDLEILR	4	0	2033.067988	0.0068	0.1150
EDTEAVLK[x]RINDTVGIK	7	0	1900.026461	0.0068	0.1150
FLKTSK[x]TPPTAMLSSVR	5	0	1863.028712	0.0068	0.1150
AVEK[x]LSVEALNSLTGEFKGK	3	0	2119.152381	0.0068	0.1350
MSFLELTEVWGK[x]PQK	11	0	1791.922859	0.0067	0.1000
VIDGSRPVNRNK[x]LLK	11	0	1708.010698	0.0067	0.1000
LGLDSEESAEYIVAK[x]GIR	14	0	1949.010477	0.0067	0.1200
K[x]SYDYSATMYTR	0	0	1484.660513	0.0067	0.0800
ELEAMK[x]LLRPRK	5	0	1482.870377	0.0067	0.0800
DNSSDLQK[x]LLMK	7	0	1390.712547	0.0067	0.0800
AVILSDTK[x]PVDK	7	0	1284.728853	0.0067	0.0800
K[x]TAGEDAVTLVK	0	0	1230.681905	0.0067	0.0800
VLTLELYK[x]K	7	0	1105.674641	0.0067	0.0600
FDVIVAK[x]GK	6	0	975.575269	0.0067	0.0600
IIPLK[x]K	4	0	710.505408	0.0067	0.0400
SGNLPDADNSKSDISK[x]SSM	15	0	1951.879206	0.0066	0.1250
QVMEEK[x]LDSKNVQLAK	5	0	1858.982156	0.0066	0.1050
EDCEAATDPLLK[x]K	11	0	1488.712937	0.0065	0.0850
SAK[x]AKNPMFALSR	2	0	1419.765584	0.0065	0.0850
IEDTDK[x]YDKK	5	0	1253.613888	0.0065	0.0650
DGIVLAAEK[x]K	8	0	1042.602207	0.0065	0.0650
M[x]MGINERKGFDFEYYQR	0	0	2182.992731	0.0065	0.1100
KHFEQVINEK[x]HEDALAK	9	0	2035.048591	0.0065	0.1100
GGLGYPEDAIGKTK[x]LVK	13	0	1744.972250	0.0065	0.1100
DDLSGAEIK[x]AIVSEAGLLALR	8	0	2140.173842	0.0064	0.1350
K[x]KLIPIR	0	0	866.606510	0.0064	0.0450
LVK[x]GRQD	2	0	814.466059	0.0064	0.0450
HHFYAK[x]IDRPAQVISFKK	5	0	2184.195523	0.0064	0.1150
IIENEQSAEK[x]NAYVINLK	9	0	2075.089784	0.0064	0.1150
ELVSK[x]ASPIAGSEGK	4	0	1471.788150	0.0063	0.0950
VPDK[x]LIDASTVKHVFPITK	3	0	2107.204023	0.0063	0.1200
GIGSYEK[x]QSEVSVGLRFIK	6	0	2096.126503	0.0063	0.1200
YYK[x]PDLTIDEAVRIMK	2	0	1954.023292	0.0063	0.1000
HFEQVINEK[x]HEDALAK	8	0	1906.953636	0.0063	0.1000
ATREPNK[x]GSYRPYTAK	6	0	1837.943407	0.0063	0.1000
SGNLPDADNSK[x]SDISK	10	0	1646.774679	0.0063	0.1000
MSERDTALEK[x]YK	9	0	1469.718358	0.0063	0.0750
K[x]EDSSPCGYIIR	0	0	1423.676496	0.0063	0.0750
K[x]LIPIRGTEVEK	0	0	1381.829229	0.0063	0.0750
K[x]SLKDECK	0	0	1006.511679	0.0063	0.0500
DKK[x]LIPIR	2	0	981.633448	0.0063	0.0500
HIGIATTGFIPDGQHIVK[x]RAR	17	0	2286.270804	0.0062	0.1300
M[x]TDKYAFSLTTFSPNGK	0	0	1906.913413	0.0062	0.1050
K[x]SGNLPDADNSKSDISK	0	0	1774.869635	0.0062	0.1050
LVPYLTK[x]LESKQR	6	0	1573.919099	0.0062	0.0800
IHAK[x]SMAIDKDIR	3	0	1496.813257	0.0062	0.0800
TAALSARPAK[x]NIR	9	0	1367.799660	0.0062	0.0800
FFPYYVYTTVAGIDK[x]EGK	14	0	2097.045801	0.0061	0.1100
S[x]QARGFDRTITVFSPEGR	0	0	2023.023439	0.0061	0.1100
K[x]PIGATWKTTQLEEANSK	0	0	2001.053008	0.0061	0.1100
GIK[x]GIESEAYESVLDLAK	2	0	1921.004331	0.0061	0.1100
K[x]SKTLQYFA	0	0	1084.591644	0.0061	0.0550
EALEK[x]TEEK	4	0	1075.539667	0.0061	0.0550
GFICK[x]VVDK	4	0	1064.568799	0.0061	0.0550
SLALTK[x]KDK	5	0	1002.607293	0.0061	0.0550
VIPVEELKEIK[x]QIK	10	0	1665.007573	0.0061	0.0850
TLDSNSLTHEK[x]IEFATITK	10	0	2147.110911	0.0061	0.1150
ATLEIYHEDNNRAEAK[x]DVAK	15	0	2286.123929	0.0060	0.1200
ELISVSAASK[x]ILSNITYSYK	9	0	2186.183345	0.0060	0.1200
MSSK[x]SSLELANNAVK	3	0	1577.808228	0.0060	0.0900
DLKLK[x]WSDER	4	0	1288.677488	0.0060	0.0600
Q[x]YTVGQGYTK	0	0	1143.555986	0.0060	0.0600
GTK[x]TSETNDR	2	0	1107.515576	0.0060	0.0600
K[x]DKPK	0	0	614.375128	0.0060	0.0300
GLGYPEDAIGK[x]TKLVK	10	0	1687.950789	0.0059	0.0950
MPFGNTHNK[x]FK	8	0	1319.644415	0.0059	0.0650
EPPVYTPPK[x]DK	8	0	1269.660444	0.0059	0.0650
VISMEK[x]GGNMK	5	0	1192.594355	0.0059	0.0650
G[x]LGYPEDAIGK	0	0	1118.560737	0.0059	0.0650
GGLGYPEDAIGK[x]TKLVK	11	0	1744.972250	0.0059	0.1000
VYATMQK[x]LQKDLGQVLNK	6	0	2076.140043	0.0058	0.1050
EVLNKGVSK[x]DEK	8	0	1344.724827	0.0058	0.0700
K[x]GINIDQSSNSK	0	0	1289.657479	0.0058	0.0700
SQDISINGNSK[x]K	10	0	1289.657479	0.0058	0.0700
ETTEK[x]K	4	0	734.380997	0.0058	0.0350
ATK[x]QSK	2	0	661.375854	0.0058	0.0350
YYIIMGLQASK[x]LR	10	0	1554.859144	0.0058	0.0750
LNDPEDK[x]YEALSK	6	0	1520.735782	0.0058	0.0750
DVAK[x]MKLSLFSNK	3	0	1479.811862	0.0058	0.0750
VIPVEELK[x]EIKQIK	7	0	1665.007573	0.0057	0.0800
SNPVFAENDEK[x]GEK	10	0	1562.721193	0.0057	0.0800
VSTKK[x]ILGVAAEDK	4	0	1457.845270	0.0057	0.0800
LLRPRK[x]R	5	0	937.629701	0.0057	0.0400
VNGVVFTNRPDEK[x]NR	12	0	1743.901545	0.0057	0.0850
LIDASTVK[x]HVFPITK	7	0	1667.960960	0.0057	0.0850
INVKK[x]SYDYSATMYTR	4	0	1938.950858	0.0056	0.0900
AKWSTAETLTNNK[x]IDR	12	0	1846.953636	0.0056	0.0900
VATEKDFLDAVQK[x]VVK	12	0	1788.998462	0.0056	0.0900
VVGSEFVQK[x]YLGEGPR	8	0	1763.920551	0.0056	0.0900
K[x]QYSAKAK	0	0	922.523570	0.0056	0.0450
FATLQK[x]SK	5	0	921.528321	0.0056	0.0450
EASK[x]TLSK	3	0	862.475953	0.0056	0.0450
SSK[x]DISSK	2	0	850.439569	0.0056	0.0450
S[x]SKDISSK	0	0	850.439569	0.0056	0.0450
IVK[x]SAKAK	2	0	843.554142	0.0056	0.0450
NSIVSK[x]YTQSTNNDDPK	5	0	1909.901659	0.0056	0.0950
AGDFQGLNEQLVSLFK[x]K	15	0	1892.999523	0.0056	0.0950
VEPIPLINGEK[x]RDLRPGR	10	0	2058.169702	0.0056	0.1000
INADHK[x]LNSLPLLQQLVK	5	0	2043.183957	0.0056	0.1000
LVSK[x]TSFLTNASNNLAIR	3	0	1948.074078	0.0056	0.1000
LDPAGFYIGYK[x]ATSAGPK	10	0	1854.951515	0.0056	0.1000
KVAQTTYK[x]K	7	0	1065.618191	0.0056	0.0500
Y[x]TVGQGYTK	0	0	1015.497414	0.0056	0.0500
TTSK[x]VSIAK	3	0	933.549448	0.0056	0.0500
EERFK[x]LNVYK	4	0	1324.713873	0.0055	0.0550
FLHDK[x]NSDYK	4	0	1265.603994	0.0055	0.0550
WK[x]TLSKESAR	1	0	1204.656362	0.0055	0.0550
DWNACK[x]KELLK	5	0	1403.723052	0.0055	0.0600
E[x]TIDNAETMKK	0	0	1278.612505	0.0055	0.0600
YSNDK[x]SIVNSM	4	0	1256.570643	0.0055	0.0600
GYSK[x]PNERATK	3	0	1249.641438	0.0055	0.0600
DKPK[x]YEPPVPTR	3	0	1425.761546	0.0054	0.0650
K[x]AMVNIDTIDNK	0	0	1360.701983	0.0054	0.0650
MEILK[x]IHLEKVSK	4	0	1566.916655	0.0054	0.0700
EQVRDAGK[x]DEFSR	7	0	1535.732760	0.0054	0.0700
ASPIAGSEGK[x]EAYR	9	0	1434.710239	0.0054	0.0750
S[x]TLDLNHLADLYDRK	0	0	1772.905627	0.0053	0.0800
LAHLSK[x]HPKFEEILTR	5	0	1918.078772	0.0053	0.0850
NWSK[x]IYDFPLFQGIFIR	3	0	2143.125385	0.0053	0.0900
YTENIYPPK[x]KTVQYATK	8	0	2043.067597	0.0053	0.0900
FIK[x]HADATCVHRLALTK	2	0	1980.072637	0.0053	0.0900
FLK[x]TSKTPPTAMLSSVR	2	0	1863.028712	0.0053	0.0900
QEALSSK[x]TLFTRPIPVRR	6	0	2098.201001	0.0053	0.0950
D[x]DGLEDDMPALADEEFEK	0	0	2037.836007	0.0053	0.0950
LFAYPPKSVQPTAK[x]TVQK	13	0	2002.125051	0.0053	0.0950
MNSIVSK[x]YTQSTNNDDPKK	6	0	2169.037093	0.0053	0.1000
ALTLKTGPPGPPCGGK[x]FMLK	15	0	2069.116472	0.0052	0.1050
K[x]AQSGPDASAKLPTVIPTTR	0	0	2037.121751	0.0052	0.1050
SDEINEVLNK[x]YQETQRQS	9	0	2180.034451	0.0050	0.0900
K[x]SLPLQIEVANDCIK	0	0	1726.928669	0.0050	0.0750
TVQK[x]VETAVLSTTVK	3	0	1602.919156	0.0050	0.0750
ASVVETVTLTK[x]VTQK	10	0	1602.919156	0.0050	0.0750
FKLNVYK[x]YR	6	0	1229.692020	0.0050	0.0450
TPDK[x]GYGHRDDIFIPLSEK	3	0	2187.095930	0.0050	0.0950
M[x]SQARGFDRTITVFSPEGR	0	0	2154.063918	0.0050	0.0950
MVCKIWK[x]SDEINEVLNK	6	0	2105.064830	0.0050	0.0850
MHNNHAK[x]SLPPEEYDEK	6	0	2037.921346	0.0050	0.0850
ISPGYDVYEGSFEK[x]EGK	13	0	1903.883889	0.0050	0.0850
LHQLRNK[x]ELISVSAASK	6	0	1893.079498	0.0050	0.0850
YK[x]SYLLQHREWDSK	1	0	1851.926697	0.0050	0.0700
AEQEELLSEK[x]VSTK	9	0	1589.814754	0.0050	0.0700
TITDGK[x]IYVEVER	5	0	1521.803799	0.0050	0.0650
WPK[x]IAEIYGSALR	2	0	1502.824477	0.0050	0.0650
ATDDDRWK[x]TLSK	7	0	1434.710239	0.0050	0.0600
YGEK[x]ESLAAVLVR	3	0	1433.787759	0.0050	0.0650
MVILNK[x]DGMERK	5	0	1432.752968	0.0050	0.0600
ELIRAQEEVK[x]R	9	0	1369.767693	0.0050	0.0550
YFATLQKSK[x]R	8	0	1240.692746	0.0050	0.0500
NCACVISQK[x]K	8	0	1206.584850	0.0050	0.0500
FIVK[x]ASSGPR	3	0	1060.602876	0.0050	0.0500
D[x]KKLIPIR	0	0	981.633448	0.0050	0.0400
WSELRK[x]R	5	0	973.545700	0.0050	0.0350
TVQYATK[x]R	6	0	965.529382	0.0050	0.0400
LK[x]LELKK	1	0	870.590192	0.0050	0.0350
DKK[x]DQK	2	0	760.407879	0.0050	0.0300
NK[x]PDER	1	0	757.371829	0.0050	0.0300
SGKK[x]R	3	0	574.355062	0.0050	0.0250
VTQKKPPVQPLAYK[x]SATPFR	13	0	2255.278912	0.0047	0.0950
QIQPKTFANLVSSTLYEK[x]R	17	0	2222.205809	0.0047	0.0900
ELFDPIISDRHGGYK[x]PTDK	14	0	2187.095930	0.0047	0.0900
ALGNFVASVLARLALTK[x]PK	16	0	1968.188317	0.0047	0.0900
N[x]SIVSKYTQSTNNDDPK	0	0	1909.901659	0.0047	0.0800
EIDMTCAREASK[x]TLSK	11	0	1838.886542	0.0047	0.0750
IK[x]VLAQLGMQSLSPLK	1	0	1725.022174	0.0047	0.0750
SPTGQITSTSARSGK[x]K	14	0	1604.848116	0.0047	0.0750
GYQTIELDKK[x]LDVAK	9	0	1719.940617	0.0047	0.0700
YEALSK[x]HIIMFDCK	5	0	1753.853066	0.0046	0.0650
LQK[x]YQATVMRGAFK	2	0	1639.886752	0.0046	0.0650
LEEIGVADQYK[x]VSK	10	0	1577.830012	0.0046	0.0650
GSLEK[x]NWKEEYLR	4	0	1650.836493	0.0046	0.0600
DVAKMK[x]LSLFSNK	5	0	1479.811862	0.0046	0.0600
SNNIKENEQK[x]IK	9	0	1443.768084	0.0046	0.0550
IDRPAQVISFK[x]K	10	0	1400.813914	0.0046	0.0550
GGVHVK[x]LAHLSK	5	0	1244.735277	0.0046	0.0550
ATAIGK[x]SSTAAK	5	0	1104.613831	0.0046	0.0550
HVFPITK[x]GIGCVMTGSIADAR	6	0	2229.139719	0.0045	0.0950
NYPLILYLVEGNGQTAK[x]RSR	16	0	2291.238503	0.0045	0.0900
ALTLK[x]TGPPGPPCGGKFMLK	4	0	2069.116472	0.0045	0.0900
DYEQFGYFK[x]R	8	0	1351.619643	0.0045	0.0450
EDALFK[x]NEEK	5	0	1221.587675	0.0045	0.0450
AEAK[x]DVAKMK	3	0	1089.585175	0.0045	0.0450
TAALSARPAK[x]NIRIHAYVK	9	0	2079.206421	0.0045	0.0850
GNAK[x]FGDGIQIAQLALKHR	3	0	2036.127841	0.0045	0.0850
MEQKPEVDYSEK[x]FAELQK	11	0	2198.056433	0.0044	0.0800
MLLTEVHLLESK[x]VYHAIR	11	0	2151.187325	0.0044	0.0800
VRSEDYLPSK[x]YLDIDISK	9	0	2140.105099	0.0044	0.0800
YPMDAHK[x]SELEGVEEARR	6	0	2116.000652	0.0044	0.0800
VNQIESQMAMAEK[x]LIQIR	12	0	2101.102276	0.0044	0.0800
MVCK[x]IWKSDEINEVLNK	3	0	2105.064830	0.0044	0.0750
CIDMFIHK[x]SAELYKNPK	7	0	2093.043703	0.0044	0.0750
M[x]STLDLNHLADLYDRK	0	0	1903.946106	0.0044	0.0700
DK[x]KLIPIR	1	0	981.633448	0.0044	0.0350
QDRGK[x]LVR	4	0	970.567161	0.0044	0.0350
VVDK[x]DGIR	3	0	900.502835	0.0044	0.0350
E[x]EMIAAQGIDEEDRR	0	0	1760.799843	0.0043	0.0650
GNQKVVK[x]VDAQDFLK	6	0	1687.925637	0.0043	0.0650
AFGRVYATMQK[x]LQK	10	0	1639.886752	0.0043	0.0600
K[x]GEIRMGTTITALR	0	0	1545.866017	0.0043	0.0600
AQEEVK[x]R	5	0	858.455887	0.0043	0.0300
AK[x]IIDLR	1	0	827.522844	0.0043	0.0300
DATDDK[x]R	5	0	819.372221	0.0043	0.0300
GMALGSANEK[x]IEASKGLIDR	9	0	2059.073086	0.0043	0.0850
EIK[x]PNIRVALRNDSYQLIK	2	0	2269.290536	0.0042	0.0800
K[x]SLPLQIEVANDCIKWAIK	0	0	2225.224100	0.0042	0.0800
HNFVGLFVELSK[x]LLVKDR	11	0	2113.204692	0.0042	0.0750
K[x]MSAQSCACMVRTLLYGK	0	0	2103.009638	0.0042	0.0750
VYATMQKLQK[x]DLGQVLNK	9	0	2076.140043	0.0042	0.0750
SDYYMASTYTK[x]K	10	0	1456.654367	0.0042	0.0500
E[x]MKKDSESTEEK	0	0	1439.644921	0.0042	0.0500
LYNK[x]FK	3	0	811.459186	0.0042	0.0250
WK[x]TLSK	1	0	761.443537	0.0042	0.0250
DK[x]KDQK	1	0	760.407879	0.0042	0.0250
K[x]GFDFEYYQRNLLLQEK	0	0	2190.110853	0.0041	0.0700
NDGTIVIRK[x]LEETDVAK	8	0	1900.026461	0.0041	0.0700
TSNNTNRTNSTDEK[x]GTK	13	0	1866.866670	0.0041	0.0700
QTETINWLEK[x]R	9	0	1416.736060	0.0041	0.0450
EDALFKNEEK[x]K	9	0	1349.682631	0.0041	0.0450
SERDTALEK[x]YK	8	0	1338.677880	0.0041	0.0450
ELLK[x]LKVELAK	3	0	1282.822356	0.0041	0.0450
ETIDNAETMK[x]K	9	0	1278.612505	0.0041	0.0450
F[x]ANNDEIHPSK	0	0	1270.594156	0.0041	0.0450
LAHLSKHPK[x]FEEILTR	8	0	1918.078772	0.0041	0.0650
K[x]DSESTEEKEAQAVQR	0	0	1833.870361	0.0041	0.0650
ATLTGMKIDVLFSK[x]IR	13	0	1792.027986	0.0041	0.0650
VLKTK[x]DEGGPAGGLYI	4	0	1616.877294	0.0041	0.0650
DTALEK[x]YKSYLLQHR	5	0	1863.984208	0.0040	0.0600
ELNLMDPK[x]VPEDIFK	7	0	1786.917438	0.0040	0.0600
IDRK[x]ILFENPDEATK	3	0	1787.941677	0.0040	0.0600
ELFEMARTK[x]K	8	0	1251.664481	0.0040	0.0400
TK[x]INLIETLR	1	0	1199.723710	0.0040	0.0400
PFGNTHNK[x]FK	7	0	1188.603937	0.0040	0.0400
TNAIVMK[x]DIR	6	0	1159.638269	0.0040	0.0400
NPK[x]ADPLDER	2	0	1153.572695	0.0040	0.0400
GIDLK[x]SIAEK	4	0	1072.612770	0.0040	0.0400
LEEIGVADQYKVSK[x]ILEHK	13	0	2198.194577	0.0039	0.0750
K[x]TQIAGGHDIIGPFHVITR	0	0	2059.132592	0.0039	0.0750
HK[x]FQDILLGAGQAIKAGNR	1	0	2036.127841	0.0039	0.0750
SSKDISSK[x]SPSGNDALNDK	7	0	1948.933683	0.0039	0.0750
ISWYTK[x]IVDELDLR	5	0	1749.930053	0.0039	0.0550
ILFSDVK[x]AMTTGLR	6	0	1550.848972	0.0039	0.0550
SSK[x]SSLELANNAVK	2	0	1446.767750	0.0039	0.0550
LMSK[x]VAEKAQINTQEYGR	3	0	2065.062523	0.0039	0.0700
GGNMK[x]EVFR	4	0	1036.512349	0.0039	0.0350
K[x]LPNIEEATFDKR	0	0	1559.830681	0.0038	0.0500
DIGKVVDK[x]CFGIK	7	0	1477.796212	0.0038	0.0500
LRK[x]EVAEADIASK	2	0	1428.793571	0.0038	0.0500
RMDDK[x]MLLTEVHLLESK	4	0	2057.064831	0.0038	0.0650
RGERPSCPTGYHLK[x]SIR	13	0	2013.032561	0.0038	0.0650
VELAK[x]QNLFVPTSDKEK	4	0	1945.051948	0.0038	0.0650
LALTKPK[x]GTPGYGPLGVLPK	6	0	2006.192733	0.0038	0.0750
GVVALVEDKTK[x]SVALGGITK	10	0	1984.156741	0.0038	0.0750
TLALKYPGGGPGK[x]TAILPVK	12	0	1980.177084	0.0038	0.0750
DEKSGVK[x]LENVK	6	0	1344.724827	0.0038	0.0450
INVK[x]KSYDYSATMYTR	3	0	1938.950858	0.0037	0.0600
TDK[x]YAFSLTTFSPNGK	2	0	1775.872934	0.0037	0.0600
NEEEPTK[x]K	6	0	973.471593	0.0037	0.0300
ASK[x]VLELR	2	0	914.554868	0.0037	0.0300
SDISK[x]SSM	4	0	853.385092	0.0037	0.0300
EGK[x]VTFFYTDYIGVYAPRK	2	0	2253.146903	0.0037	0.0700
EHFKELVSK[x]ASPIAGSEGK	8	0	2013.053008	0.0037	0.0700
SMAIDK[x]DIRWELIAR	5	0	1815.966450	0.0037	0.0550
HNNHMAK[x]VLTLELYK	6	0	1809.955886	0.0037	0.0550
AEQEELLSEKVSTK[x]K	13	0	1717.909710	0.0037	0.0550
MPIDFK[x]GFICK	5	0	1354.677686	0.0036	0.0400
IVAFDQLVK[x]EK	8	0	1288.739025	0.0036	0.0400
NKHCLIK[x]MNHGTTTLAFR	6	0	2141.098527	0.0036	0.0650
MCSPSATLTHRTMTEK[x]AR	15	0	2076.986596	0.0036	0.0650
EDLTDEEK[x]AASIAVEDEK	7	0	1990.921782	0.0036	0.0650
TLFRK[x]EK	4	0	920.544305	0.0036	0.0250
EK[x]VLKTK	1	0	844.538158	0.0036	0.0250
LK[x]VELAK	1	0	799.516697	0.0036	0.0250
HHFYAK[x]IDRPAQVISFK	5	0	2056.100568	0.0035	0.0600
QQEADGIIK[x]ELNNDLDPTLR	8	0	2281.154893	0.0035	0.0700
KAQSGPDASAK[x]LPTVIPTTR	10	0	2037.121751	0.0035	0.0700
IEDTDKYDK[x]K	8	0	1253.613888	0.0035	0.0350
AEAKDVAK[x]MK	7	0	1089.585175	0.0035	0.0350
Q[x]EMKKDSESTEEK	0	0	1567.703492	0.0035	0.0450
E[x]IINRDIGKVVDK	0	0	1497.851416	0.0035	0.0450
LFLLRIVAFDQLVK[x]EK	13	0	1931.160709	0.0034	0.0550
AVYDTAVVQEDPEK[x]WK	13	0	1876.920608	0.0034	0.0550
QVMEEKLDSK[x]NVQLAK	9	0	1858.982156	0.0034	0.0550
M[x]NSIVSKYTQSTNNDDPKK	0	0	2169.037093	0.0034	0.0650
DAYVYSIVAIARIK[x]LISGK	13	0	2079.209109	0.0034	0.0650
TFMNHIDVQK[x]EFQAR	9	0	1862.909665	0.0033	0.0500
I[x]AIVVNQNWYCANTK	0	0	1792.892954	0.0033	0.0500
GK[x]VAVFDSQTQPPVLWFR	1	0	2074.099899	0.0033	0.0600
M[x]NSIVSKYTQSTNNDDPK	0	0	2040.942138	0.0033	0.0600
MATTVKDTMNVDINAIK[x]K	16	0	1992.038284	0.0033	0.0600
TEEQRQPEDK[x]LR	9	0	1527.764059	0.0033	0.0400
TPNDTQK[x]YSNDK	6	0	1409.642221	0.0033	0.0400
YQATVMRGAFK[x]V	10	0	1369.717575	0.0033	0.0400
K[x]LMELFISK	0	0	1107.636148	0.0033	0.0300
M[x]SSKDISSK	0	0	981.480047	0.0033	0.0300
M[x]ATTVK	0	0	649.346864	0.0033	0.0200
NILK[x]VDIEVAVIPSEGFRQR	3	0	2282.274552	0.0032	0.0650
FSGEKK[x]SLPLQIEVANDCIK	5	0	2275.188107	0.0032	0.0650
FSGEK[x]KSLPLQIEVANDCIK	4	0	2275.188107	0.0032	0.0650
MSSK[x]DISSKSPSGNDALNDK	3	0	2079.974162	0.0032	0.0650
ATTVKDTMNVDINAIK[x]K	15	0	1860.997805	0.0032	0.0550
INEDSK[x]LAVNENLASSK	5	0	1830.932231	0.0032	0.0550
EDVQSLKLK[x]YYEQK	8	0	1769.919882	0.0032	0.0450
MILELTNHLEELK[x]K	12	0	1709.938508	0.0032	0.0450
NNSWAK[x]SWSNLDLR	5	0	1689.822239	0.0032	0.0450
QIKEIK[x]EVIELPVK	5	0	1665.007573	0.0032	0.0450
VAIK[x]KGAVEYEIYK	3	0	1609.907866	0.0032	0.0450
QAIVSAVK[x]FEEEAK	7	0	1547.819448	0.0032	0.0450
VLNK[x]GDSGEMSLQK	3	0	1504.755469	0.0032	0.0450
ELLKLK[x]VELAK	5	0	1282.822356	0.0032	0.0350
TLIDKFSGEK[x]K	9	0	1264.702640	0.0032	0.0350
LENQRK[x]WR	5	0	1128.615169	0.0031	0.0250
KANWCDK[x]R	6	0	1076.518495	0.0031	0.0250
DSEALK[x]TR	5	0	918.477013	0.0031	0.0250
ARK[x]TQIAGGHDIIGPFHVITR	2	0	2286.270805	0.0031	0.0650
MSAQSCACMVRTLLYGK[x]R	16	0	2131.015784	0.0031	0.0550
WIAK[x]QILDCIVNLSEPAK	3	0	2097.129144	0.0031	0.0550
N[x]SIVSKYTQSTNNDDPKK	0	0	2037.996615	0.0031	0.0550
KGEK[x]VEDAPENNSFR	3	0	1718.822296	0.0030	0.0450
KVTSK[x]LLEQEESAEK	4	0	1717.909710	0.0030	0.0450
HIEVGDSVLVK[x]IITK	10	0	1649.971524	0.0030	0.0450
K[x]GAVEYEIYK	0	0	1198.623334	0.0030	0.0300
IQYVGK[x]QDPK	5	0	1174.634566	0.0030	0.0300
LILTENIK[x]TK	7	0	1171.717563	0.0030	0.0300
VAQTTYKK[x]IYNEYPPTK	7	0	2043.067597	0.0029	0.0500
TLLARAVAHHTDCK[x]FIR	13	0	2008.078783	0.0029	0.0500
K[x]LEFPLPNEEAR	0	0	1441.756460	0.0029	0.0350
IDK[x]NTWNSTLETAK	2	0	1619.815423	0.0029	0.0400
VAIKK[x]GAVEYEIYK	4	0	1609.907866	0.0029	0.0400
DWNACK[x]K	5	0	920.417393	0.0029	0.0200
ENAINK[x]K	5	0	815.450075	0.0029	0.0200
K[x]ASLLTR	0	0	787.491545	0.0029	0.0200
KTLEVLYLK[x]MHNNHAK	8	0	1938.050842	0.0028	0.0450
K[x]VAEQNENPTVGSAQK	0	0	1698.853594	0.0028	0.0450
GAIESYK[x]VVDASIVSK	6	0	1664.898420	0.0028	0.0450
ALTCK[x]MPGTLLPGPGK	4	0	1639.878887	0.0028	0.0450
EGK[x]VTFFYTDYIGVYAPR	2	0	2125.051948	0.0028	0.0500
SLPLQIEVANDCIK[x]WAIK	13	0	2097.129144	0.0028	0.0500
NYPLILYLVEGNGQTAK[x]R	16	0	2048.105376	0.0028	0.0500
NTWNSTLETAK[x]AKYASQK	10	0	2040.027522	0.0028	0.0500
SSQQGVEGVLIILK[x]IEDTDK	13	0	2171.168421	0.0027	0.0550
LALTK[x]PKGTPGYGPLGVLPK	4	0	2006.192733	0.0027	0.0550
HK[x]TPDKGYGHR	1	0	1294.653005	0.0027	0.0300
GYIGDPIK[x]FVR	7	0	1263.697497	0.0027	0.0300
ASK[x]GSNDDEMK	2	0	1180.502961	0.0027	0.0300
VATEK[x]DFLDAVQK	4	0	1462.766689	0.0027	0.0350
NIPK[x]ARASLTAAK	3	0	1339.793514	0.0027	0.0350
DELWK[x]NDDQLTYTYK	4	0	1930.894787	0.0027	0.0400
GGVHVK[x]LAHLSKHPK	5	0	1606.941898	0.0027	0.0400
QAAK[x]ASVVETVTLTKVTQK	3	0	2001.146903	0.0026	0.0500
ATSAGPKQTETINWLEK[x]R	16	0	2029.059155	0.0025	0.0450
GVVALVEDK[x]TKSVALGGITK	8	0	1984.156741	0.0025	0.0500
Q[x]IAIVVNQNWYCANTK	0	0	1920.951525	0.0025	0.0400
K[x]FFAIDTANPIPVFTH	0	0	1816.951123	0.0025	0.0400
T[x]DKYAFSLTTFSPNGK	0	0	1775.872934	0.0025	0.0400
STELFK[x]NEEEPTKK	5	0	1678.841301	0.0025	0.0350
VTQKK[x]PPVQPLAYK	4	0	1595.939834	0.0025	0.0350
KNCK[x]ADAGITIAPR	3	0	1513.803419	0.0025	0.0350
DGIVLAAEK[x]KVTSK	8	0	1457.845270	0.0025	0.0350
SETMK[x]YYLPKGK	4	0	1443.743119	0.0025	0.0300
VSAMMSCACQK[x]R	10	0	1427.614109	0.0025	0.0300
R[x]FANNDEIHPSK	0	0	1426.695258	0.0025	0.0300
GGLGYPEDAIGK[x]TK	11	0	1404.724827	0.0025	0.0350
IYADLK[x]INEDSK	5	0	1407.724493	0.0025	0.0300
DTMNVDINAIK[x]K	10	0	1360.701983	0.0025	0.0300
DEK[x]SGVKLENVK	2	0	1344.724827	0.0025	0.0300
D[x]GIQDIMPSQAK	0	0	1301.628489	0.0025	0.0300
RLLK[x]LEEAMK	3	0	1229.716515	0.0025	0.0250
P[x]FGNTHNKFK	0	0	1188.603937	0.0025	0.0250
DQKKDK[x]PK	5	0	985.555594	0.0025	0.0200
KTLVAHAVLK[x]VGSALVGSQTK	9	0	2106.252365	0.0024	0.0500
VVGSELIQK[x]YLGDGPRLVR	8	0	2098.189768	0.0024	0.0450
QAAKASVVETVTLTK[x]VTQK	14	0	2001.146903	0.0024	0.0450
FHQLK[x]PTRVLTLAMVKR	4	0	2037.203252	0.0024	0.0400
K[x]TTEEKEATPMEMDEEK	0	0	2024.891743	0.0024	0.0400
AK[x]VAEQNENPTVGSAQK	1	0	1769.890704	0.0024	0.0400
GVLLYGPPGTGK[x]TLLAR	11	0	1711.998405	0.0024	0.0400
GSLEKNWK[x]EEYLR	7	0	1650.836493	0.0023	0.0300
K[x]VPDKLIDASTVK	0	0	1412.823808	0.0023	0.0300
GLGYPEDAIGK[x]TK	10	0	1347.703366	0.0023	0.0300
EISYPFK[x]RLDR	6	0	1422.761881	0.0023	0.0250
IQYVGKQDPK[x]K	9	0	1302.729522	0.0023	0.0250
NAEELSSYQK[x]K	9	0	1295.635683	0.0023	0.0250
VTQK[x]KPPVQPLAYKSATPFR	3	0	2255.278912	0.0023	0.0450
IDTIVKEIQDEK[x]EAEAAR	11	0	2057.063963	0.0022	0.0400
IVAFVGSPIVEDEK[x]NLIR	13	0	1998.114879	0.0022	0.0400
GEK[x]RWSELR	2	0	1159.609749	0.0022	0.0200
EK[x]ADAAFLR	1	0	1019.539945	0.0022	0.0200
DYEQFGYFK[x]RMGNIEM	8	0	2026.891629	0.0022	0.0350
SDEINEVLNK[x]YQETQR	9	0	1964.943855	0.0022	0.0350
HCLIK[x]MNHGTTTLAFR	4	0	1898.960649	0.0022	0.0350
IQDAELAILQK[x]TQNLR	10	0	1853.036967	0.0022	0.0350
D[x]GIQDIMPSQAKELKK	0	0	1799.945046	0.0022	0.0350
K[x]SGRSAPGVSTTSTIQ	0	0	1575.821569	0.0022	0.0350
ETLIFK[x]CIDMFIHK	5	0	1793.920748	0.0021	0.0300
DYTMAQPEFFK[x]AVR	10	0	1701.818400	0.0021	0.0300
TGIATMLTRGEIK[x]K	12	0	1517.859870	0.0021	0.0300
DGIVLAAEKK[x]VTSK	9	0	1457.845270	0.0021	0.0300
YEAK[x]AIGSGSEPAK	3	0	1406.704092	0.0021	0.0300
LKLELK[x]K	5	0	870.590192	0.0021	0.0150
LGVK[x]RFK	3	0	846.543913	0.0021	0.0150
K[x]VADLKK	0	0	800.511946	0.0021	0.0150
DEK[x]SGVK	2	0	761.391895	0.0021	0.0150
SLALTK[x]K	5	0	759.485399	0.0021	0.0150
LLSSAK[x]K	5	0	745.469750	0.0021	0.0150
LDVAK[x]RVDMYASDLAQISR	4	0	2150.115282	0.0021	0.0400
TIEAITFK[x]TDNHLSSTLEK	7	0	2147.110911	0.0021	0.0400
VAQTTYK[x]KIYNEYPPTK	6	0	2043.067597	0.0021	0.0350
VISMEK[x]GGNMKEVFR	5	0	1723.874862	0.0020	0.0300
AIDLYK[x]EVLNKGVSK	5	0	1675.950788	0.0020	0.0300
EWLDKLGDK[x]GPAAAR	8	0	1625.852476	0.0020	0.0300
YSLNSYDFK[x]K	8	0	1263.613496	0.0020	0.0200
KK[x]SGR	1	0	574.355062	0.0020	0.0100
ASALGAINLQPLLMPSK[x]R	16	0	1879.071243	0.0019	0.0350
DEK[x]YTLYDQNDTK	2	0	1631.731422	0.0019	0.0250
T[x]VYQISELESLLR	0	0	1549.835098	0.0019	0.0250
K[x]DGIQDIMPSQAK	0	0	1429.723444	0.0019	0.0250
GQAQSGNFSNFGDGANGDNK[x]K	19	0	2111.925576	0.0019	0.0400
LILVDDEKTSWIYK[x]NK	13	0	1964.061785	0.0019	0.0300
K[x]DWNACKK	0	0	1048.512348	0.0019	0.0150
DEEWPPK[x]M	6	0	1030.442937	0.0019	0.0150
DQK[x]KDKPK	2	0	985.555594	0.0019	0.0150
IK[x]TLSMEK	1	0	948.531355	0.0019	0.0150
K[x]TVQYATK	0	0	937.523235	0.0019	0.0150
DYYTKQSK[x]ATR	7	0	1359.678214	0.0018	0.0200
K[x]GYQTIELDKK	0	0	1321.724101	0.0018	0.0200
ATAGPIIADKNCK[x]K	12	0	1485.797272	0.0018	0.0250
KSGNLPDADNSK[x]SDISK	11	0	1774.869635	0.0018	0.0300
QDLADATVETLK[x]AIEGKIAR	11	0	2141.169090	0.0018	0.0350
NILK[x]VDIEVAVIPSEGFR	3	0	1998.114879	0.0017	0.0300
SETMKYYLPK[x]GK	9	0	1443.743119	0.0017	0.0200
S[x]SSDMAYTSMFK	0	0	1353.558028	0.0017	0.0200
K[x]IEFPPPSAEAR	0	0	1340.708787	0.0017	0.0200
EDTEAVLK[x]R	7	0	1059.555986	0.0017	0.0150
DAGK[x]DEFSR	3	0	1023.462090	0.0017	0.0150
SSK[x]DISSKSPSGNDALNDK	2	0	1948.933683	0.0016	0.0300
SLPPEEYDEK[x]LYNKFK	9	0	1998.993768	0.0016	0.0250
ATTVK[x]DTMNVDINAIK	4	0	1732.902849	0.0016	0.0250
V[x]NQIESQMAMAEK	0	0	1477.690428	0.0015	0.0200
QRIVAFVGSPIVEDEK[x]NLIR	15	0	2282.274552	0.0015	0.0300
LDDMSLIK[x]EDCEAATDPLLK	7	0	2276.091491	0.0015	0.0300
SATPFRK[x]INVLNFPSANFSK	6	0	2237.195580	0.0015	0.0300
GYQTIELDK[x]K	8	0	1193.629146	0.0015	0.0150
LAEFVNMSK[x]AYHSQYLR	8	0	2056.019935	0.0015	0.0250
KPRVVTALTMLK[x]QHLFR	11	0	2037.203252	0.0015	0.0250
YTYDRGTTAVLK[x]EDIYK	11	0	2035.026127	0.0015	0.0250
MTDK[x]YAFSLTTFSPNGK	3	0	1906.913413	0.0015	0.0250
GCLMFGPPGTGK[x]TLLAR	11	0	1774.922143	0.0015	0.0250
FCVGLQKIEEIFK[x]K	12	0	1737.948678	0.0014	0.0200
GIDWREALEK[x]TEEK	9	0	1702.852533	0.0014	0.0200
NELEK[x]LNFSSLKMK	4	0	1679.891560	0.0014	0.0200
S[x]TLDLNHLADLYDR	0	0	1644.810672	0.0014	0.0200
VTQK[x]KPPVQPLAYK	3	0	1595.939834	0.0014	0.0200
LGISATALSPEEK[x]K	12	0	1442.797987	0.0014	0.0200
KPIGATWK[x]TTQLEEANSK	7	0	2001.053008	0.0014	0.0250
CFGIK[x]FDIMPR	4	0	1382.683832	0.0014	0.0150
MPIDFKGFICK[x]VVDK	10	0	1795.936398	0.0013	0.0200
ARIEVEVYK[x]ITTGDR	8	0	1748.942012	0.0013	0.0200
LLK[x]PRVNNRIGSVDR	2	0	1736.016844	0.0013	0.0200
GYQTIELDK[x]KLDVAK	8	0	1719.940617	0.0013	0.0200
AEQEELLSEK[x]VSTKK	9	0	1717.909710	0.0013	0.0200
LIPIRGTEVEK[x]ITIK	10	0	1709.045018	0.0013	0.0200
VLGVFSEK[x]AQIKILYVNNAK	7	0	2233.283329	0.0012	0.0250
SLPPEEYDEKLYNK[x]FK	13	0	1998.993768	0.0012	0.0200
FLHDKNSDYK[x]ETLIFK	9	0	1997.025735	0.0012	0.0200
QETQYK[x]IDELVSNNEK	5	0	1936.937709	0.0012	0.0200
LVRDAFALAK[x]EK	9	0	1359.787367	0.0012	0.0150
SK[x]TLQYFA	1	0	956.496688	0.0012	0.0100
LENVKIYADLK[x]INEDSK	10	0	1991.057425	0.0012	0.0200
A[x]KVAEQNENPTVGSAQK	0	0	1769.890704	0.0012	0.0200
IK[x]TLSMEKHTELR	1	0	1584.865682	0.0012	0.0150
EK[x]ASKGSNDDEMK	1	0	1437.640504	0.0012	0.0150
RLAEGESEEVK[x]AYMDPHR	10	0	2116.000652	0.0011	0.0200
ATSAGPK[x]QTETINWLEKR	6	0	2029.059155	0.0011	0.0200
FMLK[x]LGVKR	3	0	1090.668450	0.0011	0.0100
IDK[x]KTTEEK	2	0	1090.586949	0.0011	0.0100
FATLQKSK[x]R	7	0	1077.629423	0.0011	0.0100
K[x]DSESTEEK	0	0	1051.466899	0.0011	0.0100
K[x]NVPKLQNVSNFQK	0	0	1642.915408	0.0011	0.0150
FIRVSGSELVQK[x]YIGEGSR	11	0	2124.132649	0.0011	0.0200
VTQKK[x]PPVQPLAYKSATPFR	4	0	2255.278912	0.0010	0.0200
FEAQK[x]DTVHMIFNQK	4	0	1834.903518	0.0010	0.0150
FVIHQEENK[x]RSVGIK	8	0	1782.973979	0.0010	0.0150
NVVTEAGFIAIK[x]EDR	11	0	1660.878354	0.0010	0.0150
S[x]GYDRALSVFSPDGR	0	0	1625.779708	0.0010	0.0150
LQK[x]YQATVMR	2	0	1236.664816	0.0010	0.0100
VMCKNK[x]TDTK	5	0	1223.600166	0.0010	0.0100
WKTLSK[x]ESAR	5	0	1204.656362	0.0010	0.0100
SLLTGK[x]HAIR	5	0	1094.655970	0.0010	0.0100
K[x]GEIR	0	0	601.354728	0.0010	0.0050
S[x]GYDR	0	0	596.255412	0.0010	0.0050
QLDSERFIVK[x]ASSGPR	9	0	1788.948158	0.0009	0.0150
SQDISINGNSKK[x]EEPK	11	0	1772.890370	0.0009	0.0150
GIGSYEK[x]QSEVSVGLR	6	0	1707.879080	0.0009	0.0150
M[x]PFGNTHNKFK	0	0	1319.644415	0.0009	0.0100
KLEGTIDYQK[x]L	9	0	1306.713204	0.0009	0.0100
IDK[x]EDMGSNDK	2	0	1250.544822	0.0009	0.0100
K[x]IEIPLPNEVGRMEILK	0	0	1978.128419	0.0009	0.0150
EAADFIFDICGIAGIK[x]K	15	0	1866.954882	0.0009	0.0150
MATTVK[x]DTMNVDINAIK	5	0	1863.943328	0.0009	0.0150
IIYSDIDVDPVK[x]PEHVGK	11	0	2023.062511	0.0008	0.0150
FIK[x]HADATCVHR	2	0	1453.724781	0.0008	0.0100
LK[x]GYQTIELDKK	1	0	1434.808159	0.0008	0.0100
L[x]KGYQTIELDKK	0	0	1434.808159	0.0008	0.0100
TTLFK[x]SELAQSK	4	0	1351.734665	0.0008	0.0100
LDVAK[x]R	4	0	700.423137	0.0008	0.0050
VVGSEFVQK[x]YLGEGPRMVR	8	0	2150.130540	0.0008	0.0150
DLVLALDTPRTAAVNIK[x]VR	16	0	2064.205418	0.0008	0.0150
S[x]SKDISSKSPSGNDALNDK	0	0	1948.933683	0.0008	0.0150
NEEKK[x]LMELFISK	4	0	1607.859201	0.0008	0.0100
CTK[x]IIENEQSAEK	2	0	1548.745296	0.0008	0.0100
G[x]QAQSGNFSNFGDGANGDNKK	0	0	2111.925576	0.0007	0.0150
EDVQSLK[x]LKYYEQK	6	0	1769.919882	0.0007	0.0100
KNVPK[x]LQNVSNFQK	4	0	1642.915408	0.0007	0.0100
TK[x]LVKER	1	0	872.544305	0.0007	0.0050
LEKGQSIDDMIPAQK[x]	14	0	1671.850090	0.0007	0.0100
SEDYLPSK[x]YLDIDISK	7	0	1884.935588	0.0006	0.0100
DGIQDIMPSQAKELK[x]K	14	0	1799.945046	0.0006	0.0100
ATLTGMK[x]IDVLFSKIR	6	0	1792.027986	0.0006	0.0100
GEIKK[x]AMVNIDTIDNK	4	0	1787.945046	0.0006	0.0100
NWK[x]EEYLR	2	0	1136.561406	0.0006	0.0050
INVK[x]FFEK	3	0	1023.575269	0.0006	0.0050
LQLNLERDYEQFGYFK[x]R	15	0	2218.117000	0.0006	0.0100
K[x]PRVVTALTMLKQHLFR	0	0	2037.203252	0.0006	0.0100
K[x]PPVQPLAYKSATPFRK	0	0	1927.104259	0.0006	0.0100
ARQAAK[x]ASVVETVTLTK	5	0	1772.015506	0.0006	0.0100
VHVTQEDFELAVAK[x]VLNK	13	0	2039.105042	0.0006	0.0100
IK[x]ILFSDVK	1	0	1061.648429	0.0006	0.0050
NEEEPTKK[x]GINIDQSSNSK	7	0	2117.023553	0.0005	0.0100
A[x]ASLLKVNMENLIVTDLGK	0	0	2028.128811	0.0005	0.0100
EWDSK[x]LKDLR	4	0	1288.677488	0.0005	0.0050
FK[x]TNHGNPFM	1	0	1191.549460	0.0005	0.0050
FVK[x]LGIDPPKGIMLYGPPGTGK	2	0	2284.265236	0.0005	0.0100
DYYTK[x]QSKATR	4	0	1359.678214	0.0005	0.0050
TEPK[x]AVDEEMK	3	0	1275.601607	0.0005	0.0050
TK[x]SVALGGITK	1	0	1073.644403	0.0005	0.0050
GSNDDEMKIDK[x]K	10	0	1378.639778	0.0004	0.0050
LNADVLGQLIK[x]K	10	0	1310.792119	0.0004	0.0050
YVQVEQRNK[x]PDER	8	0	1659.832802	0.0004	0.0050
LKESQLVDK[x]FFEK	8	0	1609.871482	0.0004	0.0050
NVPK[x]LQNVSNFQK	3	0	1514.820452	0.0004	0.0050
E[x]MIAAQGIDEEDR	0	0	1475.656153	0.0004	0.0050
ATAGPIIADK[x]NCK	9	0	1357.702317	0.0004	0.0050
D[x]YTMAQPEFFKAVR	0	0	1701.818400	0.0004	0.0050
AVK[x]PTDMEQFAFYK	2	0	1673.812254	0.0004	0.0050
LKPLIEK[x]GGDWERK	6	0	1667.935808	0.0004	0.0050
GEK[x]VEDAPENNSFR	2	0	1590.727340	0.0004	0.0050
MPIDFK[x]GFICKVVDK	5	0	1795.936398	0.0003	0.0050
TITDGK[x]IYVEVERAR	5	0	1748.942012	0.0003	0.0050
DK[x]PKYEPPVPTRTGR	1	0	1739.931783	0.0003	0.0050
EWLDK[x]LGDKGPAAAR	4	0	1625.852476	0.0003	0.0050
TFHILEPKEK[x]SLLAHK	9	0	1890.072626	0.0003	0.0050
IRIAYASVVYIADK[x]YK	13	0	1872.050830	0.0003	0.0050
GNECIVIGVERK[x]NVPK	11	0	1810.972260	0.0003	0.0050
LFLLRSDYYMASTYTK[x]K	15	0	2099.076051	0.0003	0.0050
DSESTEEK[x]EAQAVQRAR	7	0	1932.913617	0.0003	0.0050
NEEEPTK[x]KGINIDQSSNSK	6	0	2117.023553	0.0003	0.0050
VFHPITK[x]AVILSDTKPVDK	6	0	2107.204023	0.0003	0.0050
EHFK[x]ELVSKASPIAGSEGK	3	0	2013.053008	0.0003	0.0050
GKSALSTLNGFVEELK[x]AEVR	15	0	2147.158527	0.0002	0.0050
K[x]LIRIDDHIGIAIAGLAPDAR	0	0	2227.279973	0.0002	0.0050
# precursors: 1
Precursor: 2876.4472	3	0.9999	0
TNNLDLEHK[x]HK(8)	LLMK[x]LSSQNDDK(3)	2.1950	2876.4701	138.0681
HK[x]TDLNHENLK(1)	LLMK[x]LSSQNDDK(3)	2.0900	2876.4701	138.0681
M[x]SRSYDSR(0)	FCVGLQK[x]IEEIFKK(6)	0.9800	2876.4563	138.0681
VMCK[x]NKTDTK(3)	SIK[x]GYTLPPHCSR(2)	0.8000	2876.4345	138.0681
LLENDIK[x]VMK(6)	ASK[x]GSNDDEMKIDK(2)	0.7450	2876.4510	138.0681
K[x]IIEEEGFTNR(0)	LELKK[x]ANWCDK(4)	0.6400	2876.4741	138.0681
K[x]IIEEEGFTNR(0)	LELK[x]KANWCDK(3)	0.6300	2876.4741	138.0681
LCFDELKK[x]R(7)	SPSGNDALNDK[x]KGTK(10)	0.6250	2876.4701	138.0681
LCFDELKK[x]R(7)	SPSGNDALNDKK[x]GTK(11)	0.6150	2876.4701	138.0681
V[x]SPTGQITSTSAR(0)	TLSK[x]WRDATDDK(3)	0.5800	2876.4514	138.0681
LLENDIK[x]VMK(6)	IDKEDMGSNDK[x]ASK(10)	0.5650	2876.4510	138.0681
TNSTDEKGTK[x]K(9)	TEPK[x]AVDEEMKVR(3)	0.5400	2876.4436	138.0681
HPK[x]FEEILTR(2)	M[x]SERDTALEKYK(0)	0.5350	2876.4741	138.0681
LLENDIK[x]VMK(6)	ASKGSNDDEMK[x]IDK(10)	0.5250	2876.4510	138.0681
VEFK[x]MGNGK(3)	QSK[x]YTYDRGTTAVLK(2)	0.5050	2876.4741	138.0681
LQK[x]DLGQVLNK(2)	M[x]NSTEEIDLYNR(0)	0.4900	2876.4588	138.0681
M[x]SERDTALEK(0)	RK[x]LPNIEEATFDK(1)	0.4850	2876.4588	138.0681
EDTEAVLK[x]R(7)	STELFKNEEEPTK[x]K(12)	0.4850	2876.4654	138.0681
LLENDIK[x]VMK(6)	IDK[x]EDMGSNDKASK(2)	0.4450	2876.4510	138.0681
HK[x]TPDKGYGHR(1)	GKYYPLK[x]SMTEK(6)	0.4300	2876.4642	138.0681
