# Supplementary material for: ECL: an exhaustive search tool for the identification of cross-linked peptides using whole database
Source: BMC Bioinformatics. 2016 May 20;17:217. doi: 10.1186/s12859-016-1073-y (PMC4874008; doi:10.1186/s12859-016-1073-y)
Supplement: Additional file 5 — Kojak’s pre-selection list of PSMs only identified by ECL. (ZIP 5147 kb) [file 12859_2016_1073_MOESM5_ESM.zip › Kojak's pre-selection ranks of ECL only peptides/Kojak's detailed results/aleitner_M1012_004/diagnostic_2135.txt]

Scan: 2135
LLK[x]PR	2	0	625.427496	0.1240	0.6200
LIK[x]K	2	0	500.368591	0.1138	0.4550
K[x]VAQTTYK	0	0	937.523235	0.0962	0.7700
ILIDK[x]AR	4	0	827.522844	0.0886	0.6200
LLRPRK[x]R	5	0	937.629701	0.0871	0.6100
LLVK[x]DR	3	0	742.470084	0.0800	0.4800
K[x]YDK	0	0	552.290736	0.0763	0.3050
SRK[x]VAQTTYK	2	0	1180.656362	0.0750	0.7500
LLSSAK[x]K	5	0	745.469750	0.0750	0.5250
ILEHK[x]EIMLR	4	0	1280.727413	0.0725	0.7250
LLK[x]MQR	2	0	787.473787	0.0717	0.4300
LVARNIPK[x]EIK	7	0	1279.797539	0.0705	0.7750
M[x]FMTR	0	0	684.308705	0.0700	0.3500
TVQYATK[x]R	6	0	965.529382	0.0688	0.5500
IIPLK[x]K	4	0	710.505408	0.0675	0.4050
TK[x]VVDR	1	0	716.418051	0.0667	0.4000
LALTK[x]PK	4	0	769.506134	0.0657	0.4600
LLEK[x]LEIK	3	0	984.621882	0.0656	0.5250
LVRK[x]CIK	3	0	915.568742	0.0643	0.4500
LLVK[x]DRIDK	3	0	1098.676036	0.0633	0.5700
IIPLKK[x]D	5	0	825.532346	0.0629	0.4400
IQK[x]ENRHK	2	0	1051.588622	0.0594	0.4750
Q[x]DRGKLVR	0	0	970.567161	0.0594	0.4750
K[x]VAQTTYKK	0	0	1065.618191	0.0583	0.5250
K[x]YINR	0	0	692.396924	0.0580	0.2900
LISGK[x]LDEAR	4	0	1100.618917	0.0570	0.5700
IIPLK[x]KD	4	0	825.532346	0.0557	0.3900
LLK[x]PRVNNR	2	0	1108.682852	0.0556	0.5000
LIQIRVK[x]LEK	6	0	1238.807376	0.0545	0.5450
QK[x]SLEK	1	0	731.417716	0.0542	0.3250
TLIDK[x]FSGEK	4	0	1136.607685	0.0540	0.5400
LVK[x]ER	2	0	643.401675	0.0540	0.2700
LAK[x]R	2	0	486.327789	0.0538	0.2150
ELIRAQEEVK[x]R	9	0	1369.767693	0.0536	0.5900
IITK[x]EGVETR	3	0	1144.645129	0.0535	0.5350
VLK[x]TK	2	0	587.400615	0.0530	0.2650
K[x]LEK	0	0	516.327120	0.0525	0.2100
LVK[x]GR	2	0	571.380549	0.0520	0.2600
LIEK[x]LELR	3	0	1012.628028	0.0519	0.4150
LLK[x]LEEAMK	2	0	1073.615413	0.0517	0.4650
QDPK[x]K	3	0	614.338744	0.0510	0.2550
K[x]SGFEK	0	0	694.364957	0.0508	0.3050
ANWCDK[x]R	5	0	948.423539	0.0507	0.3550
IVKSAK[x]AK	5	0	843.554142	0.0506	0.4050
ILEFTK[x]YSNDK	5	0	1356.692468	0.0500	0.5500
TVQYATK[x]RSK	6	0	1180.656362	0.0500	0.5000
SSTAAK[x]TFLEK	5	0	1181.629146	0.0495	0.5450
LLIFEK[x]QVR	5	0	1144.696771	0.0489	0.4400
TPDK[x]GYGHR	3	0	1029.499144	0.0489	0.4400
NK[x]PGVYTK	1	0	905.497023	0.0487	0.3900
M[x]PPK	0	0	471.251517	0.0487	0.1950
TLSK[x]WR	3	0	789.449683	0.0475	0.2850
F[x]MTR	0	0	553.268226	0.0475	0.1900
TLIDK[x]FSGEKK	4	0	1264.702640	0.0473	0.5200
K[x]LRDK	0	0	658.412573	0.0470	0.2350
TLASLQK[x]R	6	0	915.550117	0.0469	0.3750
TLFRK[x]EK	4	0	920.544305	0.0457	0.3200
S[x]SSDMAYTSMFK	0	0	1353.558028	0.0454	0.5450
DPDDK[x]IVGLTR	4	0	1227.645855	0.0450	0.4950
RLVK[x]GR	3	0	727.481651	0.0450	0.2700
QVK[x]R	2	0	529.333601	0.0450	0.1800
QEMK[x]K	3	0	662.342113	0.0450	0.2250
K[x]PRR	0	0	555.360483	0.0437	0.1750
TLLYGK[x]R	5	0	849.507194	0.0436	0.3050
VLVDK[x]SR	4	0	815.486459	0.0436	0.3050
CGSPYIIEDSK[x]K	10	0	1395.670349	0.0433	0.5200
TLSK[x]ESAR	3	0	890.482099	0.0431	0.3450
LILTENIK[x]TK	7	0	1171.717563	0.0425	0.4250
K[x]GYQTIELDKK	0	0	1321.724101	0.0423	0.4650
EPPVYTPPK[x]DK	8	0	1269.660444	0.0423	0.4650
IINRDIGK[x]VVDK	7	0	1368.808828	0.0421	0.5050
TMGKNK[x]VLVK	5	0	1116.668841	0.0420	0.4200
WAIK[x]EK	3	0	773.443537	0.0417	0.2500
LDVAK[x]R	4	0	700.423137	0.0417	0.2500
QSK[x]ATR	2	0	689.382001	0.0417	0.2500
QAREK[x]VLK	4	0	970.592313	0.0413	0.3300
K[x]LIR	0	0	528.374737	0.0413	0.1650
TK[x]LVK	1	0	587.400615	0.0410	0.2050
K[x]TELFK	0	0	764.443203	0.0408	0.2450
EPPVYTPPK[x]DKK	8	0	1397.755400	0.0400	0.4800
EIK[x]PNIRVALR	2	0	1307.803685	0.0400	0.4400
K[x]SGFEKIDLTR	0	0	1292.708787	0.0400	0.4400
VVTSKLLK[x]PR	7	0	1139.738968	0.0400	0.4000
GIDLK[x]SIAEK	4	0	1072.612770	0.0400	0.4000
DLVK[x]KYDK	3	0	1007.565097	0.0400	0.3200
ERK[x]PR	2	0	684.403070	0.0400	0.2000
IVK[x]SAK	2	0	644.422076	0.0400	0.2400
T[x]EVLK	0	0	588.348247	0.0400	0.2000
AQEEVK[x]R	5	0	858.455887	0.0393	0.2750
TLSK[x]WRDATDDK	3	0	1434.710239	0.0392	0.4700
LK[x]GYQTIELDKK	1	0	1434.808159	0.0388	0.4650
TPNDTQK[x]YSNDK	6	0	1409.642221	0.0388	0.4650
LLK[x]VTVSK	2	0	886.585106	0.0388	0.3100
IAK[x]GAIEK	2	0	828.506860	0.0388	0.3100
LNVYK[x]YR	4	0	954.528656	0.0386	0.2700
L[x]KGYQTIELDKK	0	0	1434.808159	0.0383	0.4600
K[x]IEFPSYR	0	0	1038.549782	0.0381	0.3050
VK[x]LEK	1	0	615.395529	0.0380	0.1900
LVK[x]GRQD	2	0	814.466059	0.0379	0.2650
LLENDIK[x]VMK	6	0	1201.673984	0.0370	0.3700
EPPFAPIESAK[x]R	10	0	1340.708787	0.0367	0.4400
K[x]RWSLER	0	0	973.545700	0.0364	0.2550
L[x]KGYQTIELDK	0	0	1306.713204	0.0364	0.4000
LLMK[x]LSSQNDDK	3	0	1390.712546	0.0362	0.4350
RLMSK[x]VAEK	4	0	1060.606245	0.0361	0.3250
QVMEEK[x]LDSK	5	0	1205.596130	0.0360	0.3600
K[x]LEGTIDYQK	0	0	1193.629146	0.0355	0.3550
SSHIITK[x]ELK	6	0	1154.665864	0.0355	0.3550
LTHEK[x]STMLEK	4	0	1315.680522	0.0355	0.3900
NK[x]YAIQLPLPPK	1	0	1380.812854	0.0354	0.4250
TIDNAETMK[x]K	8	0	1149.569917	0.0350	0.3500
KLGVK[x]PPK	4	0	865.574877	0.0350	0.2800
EK[x]ASFAR	1	0	807.423863	0.0350	0.2450
K[x]ALSSLK	0	0	745.469750	0.0350	0.2450
K[x]VPDK	0	0	585.348581	0.0350	0.1750
ASPIAGSEGK[x]EAYR	9	0	1434.710239	0.0346	0.4850
KVPDK[x]LIDASTVK	4	0	1412.823808	0.0346	0.4500
CFGIK[x]FDIMPR	4	0	1382.683832	0.0345	0.3800
DRGK[x]LVR	3	0	842.508589	0.0343	0.2400
D[x]RGKLVR	0	0	842.508589	0.0343	0.2400
DQPK[x]K	3	0	614.338744	0.0340	0.1700
LK[x]PLIEK	1	0	839.547996	0.0336	0.2350
M[x]PPKEDWEK	0	0	1158.537893	0.0333	0.3000
VADLK[x]K	4	0	672.416990	0.0333	0.2000
S[x]ERDTALEKYK	0	0	1338.677880	0.0332	0.3650
AKSAK[x]IVR	4	0	871.560288	0.0331	0.2650
EK[x]ADAAFLRLVK	1	0	1359.787367	0.0329	0.3950
K[x]DKMNFVILCR	0	0	1422.747490	0.0327	0.3600
GGDEWK[x]IEPLK	5	0	1270.655693	0.0327	0.3600
LVRDAFALAK[x]EK	9	0	1359.787367	0.0325	0.3900
KANWCDK[x]R	6	0	1076.518495	0.0325	0.2600
K[x]VSTTPANSFELK	0	0	1420.756126	0.0323	0.4200
SLALTKK[x]DK	6	0	1002.607293	0.0322	0.2900
VIPVEELK[x]EIK	7	0	1295.769988	0.0318	0.3500
NK[x]RGGDEWK	1	0	1088.536254	0.0317	0.2850
SAVIK[x]TSTR	4	0	961.555594	0.0317	0.2850
LAEK[x]WR	3	0	801.449683	0.0317	0.1900
M[x]FR	0	0	452.220553	0.0317	0.0950
K[x]FR	0	0	449.275030	0.0317	0.0950
Y[x]FATLQKSKR	0	0	1240.692746	0.0315	0.3150
HGGYKPTDK[x]HK	8	0	1266.646859	0.0314	0.3450
SPSGNDALNDK[x]K	10	0	1244.599634	0.0313	0.3750
NLIRLAK[x]R	6	0	982.639929	0.0313	0.2500
GTK[x]R	2	0	460.275756	0.0313	0.1250
K[x]GEK	0	0	460.264524	0.0313	0.1250
VDVK[x]TK	3	0	688.411904	0.0308	0.1850
TK[x]LVKER	1	0	872.544305	0.0307	0.2150
SLALTK[x]K	5	0	759.485399	0.0307	0.2150
QSK[x]YTYDR	2	0	1059.498475	0.0306	0.2450
K[x]QLATSLR	0	0	915.550117	0.0306	0.2450
SAK[x]IVRTLIDK	2	0	1242.765906	0.0305	0.3350
YK[x]DGVILAADSR	1	0	1306.688051	0.0304	0.3650
IFRQK[x]SLEK	4	0	1147.671285	0.0300	0.2700
DRLK[x]K	3	0	658.412573	0.0300	0.1500
K[x]VIAR	0	0	585.396198	0.0300	0.1500
ELIRK[x]SLK	4	0	985.628363	0.0300	0.2400
KELLK[x]LK	4	0	870.590192	0.0300	0.2100
AIEGK[x]IAR	4	0	856.513006	0.0300	0.2400
K[x]REK	0	0	559.344165	0.0300	0.1200
K[x]LAR	0	0	486.327789	0.0300	0.1200
KDK[x]MNFVILCR	2	0	1422.747490	0.0295	0.3250
TK[x]DAVVLGVEK	1	0	1157.665530	0.0295	0.3250
FLHDK[x]NSDYK	4	0	1265.603994	0.0295	0.2950
K[x]QLATSLRSR	0	0	1158.683243	0.0295	0.2950
SLALTK[x]KDK	5	0	1002.607293	0.0294	0.2650
DLVKK[x]YDK	4	0	1007.565097	0.0294	0.2350
KSLK[x]DECK	3	0	1006.511679	0.0294	0.2350
K[x]TVQYATK	0	0	937.523235	0.0294	0.2350
K[x]LGVKPPK	0	0	865.574877	0.0294	0.2350
KEK[x]WIAK	2	0	901.538493	0.0293	0.2050
EPPVYTPPKDK[x]K	10	0	1397.755400	0.0292	0.3500
ELEAMK[x]LLRPR	5	0	1354.775421	0.0291	0.3200
GVVALVEDK[x]TK	8	0	1157.665530	0.0291	0.3200
YQK[x]DEEWPPK	2	0	1318.619308	0.0290	0.2900
KDQK[x]K	3	0	645.380940	0.0290	0.1450
QVK[x]NR	2	0	643.376523	0.0290	0.1450
VAIK[x]K	3	0	557.390052	0.0290	0.1450
PPK[x]EDWEK	2	0	1027.497414	0.0288	0.2300
LK[x]YYEQK	1	0	970.512337	0.0286	0.2000
S[x]ERDTALEK	0	0	1047.519601	0.0283	0.2550
GTLK[x]VHTIR	3	0	1023.618860	0.0283	0.2550
TK[x]DSLEAR	1	0	918.477014	0.0281	0.2250
NLQVAK[x]SLDK	5	0	1114.634566	0.0280	0.2800
FVK[x]LGIDPPK	2	0	1112.659326	0.0280	0.2800
RK[x]GTK	1	0	588.370711	0.0280	0.1400
IK[x]YEYQK	1	0	970.512337	0.0279	0.1950
QIK[x]EIK	2	0	757.469750	0.0275	0.1650
IK[x]TLSMEK	1	0	948.531355	0.0275	0.2200
K[x]LFK	0	0	534.352941	0.0275	0.1100
E[x]MKK	0	0	534.283541	0.0275	0.1100
AK[x]TMTER	1	0	835.422145	0.0271	0.1900
TKDAVVLGVEK[x]R	10	0	1313.766632	0.0271	0.3250
HPK[x]FEEILTR	2	0	1268.687660	0.0270	0.2700
A[x]TTVK	0	0	518.306385	0.0270	0.1350
YQATVMRGAFK[x]V	10	0	1369.717575	0.0267	0.3200
TFLEK[x]R	4	0	792.449349	0.0267	0.1600
TMGK[x]NK	3	0	677.353010	0.0267	0.1600
K[x]RR	0	0	458.307723	0.0267	0.0800
FK[x]LNVYK	1	0	910.527595	0.0264	0.1850
LK[x]PQDER	1	0	884.471536	0.0264	0.1850
EKVLK[x]TK	4	0	844.538158	0.0264	0.1850
TMTEK[x]AR	4	0	835.422145	0.0264	0.1850
NCK[x]K	2	0	548.274037	0.0262	0.1050
K[x]NCK	0	0	548.274037	0.0262	0.1050
K[x]SLK	0	0	474.316557	0.0262	0.1050
K[x]NEEK	0	0	646.328572	0.0260	0.1300
HK[x]TPDKGYGHR	1	0	1294.653005	0.0259	0.2850
ILSGEQTVK[x]YDR	8	0	1407.735725	0.0258	0.3100
SSTAAKTFLEK[x]R	10	0	1337.730248	0.0258	0.3100
S[x]RSYDSR	0	0	869.399102	0.0257	0.1800
IGLSK[x]IR	4	0	785.512280	0.0257	0.1800
K[x]GYQTIELDK	0	0	1193.629146	0.0255	0.2550
TNNLDLEHK[x]HK	8	0	1347.689447	0.0250	0.2750
MPFGNTHNK[x]FK	8	0	1319.644415	0.0250	0.2750
AVILSDTK[x]PVDK	7	0	1284.728853	0.0250	0.3000
GYQTIELDK[x]K	8	0	1193.629146	0.0250	0.2500
K[x]ASLLTR	0	0	787.491545	0.0250	0.1750
MQK[x]LLR	2	0	787.473787	0.0250	0.1500
LELK[x]K	3	0	629.411178	0.0250	0.1250
KDK[x]PK	2	0	614.375128	0.0250	0.1250
K[x]IDK	0	0	502.311471	0.0250	0.1000
M[x]TDK	0	0	493.220610	0.0250	0.1000
K[x]WR	0	0	488.285928	0.0250	0.0750
TTSK[x]VSIAK	3	0	933.549448	0.0250	0.2250
NKVLVK[x]VHPEGK	5	0	1346.803351	0.0246	0.2950
IMK[x]LCFDELKK	2	0	1423.756658	0.0245	0.2700
IVAFDQLVK[x]EK	8	0	1288.739025	0.0245	0.2700
YSLNSYDFK[x]K	8	0	1263.613496	0.0245	0.2450
SLDK[x]QMVEER	3	0	1233.602276	0.0245	0.2450
KINVK[x]FFEK	4	0	1151.670224	0.0244	0.2200
ELLVK[x]ASK	4	0	886.548722	0.0244	0.1950
VGIK[x]PPK	3	0	737.479921	0.0243	0.1700
AVILSDTK[x]PVDKK	7	0	1412.823808	0.0242	0.3150
M[x]ESLQRLLQGAR	0	0	1400.755746	0.0242	0.2900
ERK[x]PRR	2	0	840.504172	0.0242	0.1450
M[x]TEVLK	0	0	719.388726	0.0242	0.1450
ASK[x]AAR	2	0	602.349976	0.0242	0.1450
EQK[x]PEVDYSEK	2	0	1350.630263	0.0241	0.2650
DK[x]MNFVILCR	1	0	1294.652534	0.0240	0.2400
K[x]TLVAHAVLK	0	0	1078.686208	0.0240	0.2400
YK[x]SYLLQHR	1	0	1206.650884	0.0239	0.2150
VLTLAMVK[x]R	7	0	1029.636817	0.0239	0.2150
P[x]PKEDWEK	0	0	1027.497414	0.0237	0.1900
M[x]SRSYDSR	0	0	1000.439581	0.0237	0.1900
VLVDK[x]SRK	4	0	943.581415	0.0237	0.1900
K[x]ANWCDK	0	0	920.417393	0.0236	0.1650
TK[x]INLIETLR	1	0	1199.723710	0.0235	0.2350
IHAK[x]SMAIDK	3	0	1112.601159	0.0235	0.2350
YK[x]VNLYKFR	1	0	1229.692020	0.0233	0.2100
ELLK[x]LK	3	0	742.495236	0.0233	0.1400
NK[x]VLVK	1	0	699.464272	0.0233	0.1400
WK[x]R	1	0	488.285928	0.0233	0.0700
LDRK[x]IEFPSYR	3	0	1422.761881	0.0232	0.2550
LK[x]GYQTIELDK	1	0	1306.713204	0.0232	0.2550
K[x]EEMVMLK	0	0	1006.519074	0.0231	0.1850
LVK[x]ERQAR	2	0	998.598459	0.0231	0.1850
S[x]QARGFDR	0	0	935.457282	0.0231	0.1850
E[x]IINR	0	0	643.365291	0.0230	0.1150
GAFK[x]V	3	0	520.300908	0.0230	0.1150
IEDTDK[x]YDK	5	0	1125.518932	0.0228	0.2050
K[x]LEETDVAK	0	0	1031.549839	0.0228	0.2050
LELK[x]KANWCDK	3	0	1403.723052	0.0227	0.2500
LVPYLTK[x]LESK	6	0	1289.759425	0.0227	0.2500
IDLTRIVK[x]SAK	7	0	1242.765906	0.0227	0.2500
EAEAAK[x]DEQIEK	5	0	1359.651724	0.0225	0.2700
GYSK[x]PNER	3	0	949.461699	0.0225	0.1800
K[x]GAVEYEIYK	0	0	1198.623334	0.0225	0.2250
HKTPDK[x]GYGHR	5	0	1294.653005	0.0223	0.2450
DIK[x]SMIADK	2	0	1019.532081	0.0222	0.2000
IWK[x]VMCK	2	0	963.503367	0.0221	0.1550
IK[x]ENQEK	1	0	887.471202	0.0221	0.1550
TKLVK[x]ER	4	0	872.544305	0.0221	0.1550
VLVK[x]VHPEGK	3	0	1104.665473	0.0220	0.2200
K[x]GVVALVEDK	0	0	1056.617856	0.0220	0.2200
GTK[x]RR	2	0	616.376858	0.0220	0.1100
ASK[x]ER	2	0	589.318344	0.0220	0.1100
TLALK[x]YPGGGPGK	4	0	1257.708061	0.0219	0.2850
VAQTTYK[x]K	6	0	937.523235	0.0219	0.1750
E[x]SLQRLLQGAR	0	0	1269.715268	0.0218	0.2400
GEK[x]RWSELR	2	0	1159.609749	0.0217	0.1950
M[x]GINER	0	0	718.343173	0.0217	0.1300
SAK[x]IVR	2	0	672.428222	0.0217	0.1300
SAK[x]GTK	2	0	590.338744	0.0217	0.1300
QPEDK[x]LR	4	0	884.471536	0.0214	0.1500
IEPLK[x]LK	4	0	839.547996	0.0214	0.1500
AQARAK[x]R	5	0	799.477625	0.0214	0.1500
GVSK[x]DEK	3	0	761.391895	0.0214	0.1500
IK[x]LISGK	1	0	757.506134	0.0214	0.1500
VLGVFSEK[x]AQIK	7	0	1317.765572	0.0213	0.2550
TSWIYK[x]NK	5	0	1038.549782	0.0213	0.1700
RFK[x]K	2	0	577.369985	0.0213	0.0850
M[x]SERDTALEK	0	0	1178.560080	0.0210	0.2100
WK[x]ALER	1	0	801.449683	0.0208	0.1250
YYLPK[x]GK	4	0	867.485399	0.0207	0.1450
NIPK[x]EIK	3	0	840.506860	0.0207	0.1450
NWK[x]EGLSR	2	0	988.508981	0.0206	0.1650
NSDYK[x]ETLIFK	4	0	1356.692468	0.0205	0.2250
NSTNNTK[x]ER	6	0	1062.505347	0.0200	0.1800
K[x]IEIPLPNEVGR	0	0	1363.782281	0.0200	0.2400
FRK[x]LGVKPPK	2	0	1168.744388	0.0200	0.2000
TNSTDEK[x]GTK	6	0	1079.509429	0.0200	0.2000
EISYPFK[x]R	6	0	1038.549782	0.0200	0.1600
SSCK[x]IVFR	3	0	995.522185	0.0200	0.1600
NIPK[x]AR	3	0	697.423471	0.0200	0.1200
M[x]ATTVK	0	0	649.346864	0.0200	0.1200
KEPPVYTPPK[x]DK	9	0	1397.755400	0.0196	0.2350
SSTAAK[x]TFLEKR	5	0	1337.730248	0.0196	0.2350
K[x]LEGTIDYQKL	0	0	1306.713204	0.0195	0.2150
VVLKNK[x]GTMK	5	0	1116.668841	0.0195	0.1950
FKLNVYK[x]YR	6	0	1229.692020	0.0194	0.1750
Q[x]SRQETQYK	0	0	1166.567944	0.0194	0.1750
K[x]TVQYATKR	0	0	1093.624337	0.0194	0.1750
M[x]SQARGFDR	0	0	1066.497761	0.0194	0.1750
ASK[x]ERAER	2	0	945.499144	0.0194	0.1550
IEEIFK[x]K	5	0	905.522175	0.0193	0.1350
LGVK[x]PPK	3	0	737.479921	0.0193	0.1350
NCK[x]ADAGITIAPR	2	0	1385.708463	0.0192	0.2500
D[x]YDLVR	0	0	779.381332	0.0192	0.1150
ELKK[x]EEMVMLK	3	0	1376.740675	0.0191	0.2100
KYDK[x]TEDDIK	3	0	1253.613888	0.0190	0.1900
EK[x]VLK	1	0	615.395529	0.0190	0.0950
KK[x]SGR	1	0	574.355062	0.0190	0.0950
EALEK[x]TEEK	4	0	1075.539667	0.0189	0.1700
K[x]SLKDECK	0	0	1006.511679	0.0188	0.1500
F[x]ATLQKSK	0	0	921.528321	0.0188	0.1500
LWK[x]R	2	0	601.369985	0.0188	0.0750
TNSTDEK[x]GTKK	6	0	1207.604385	0.0186	0.2050
LGSTAIGVK[x]TK	8	0	1073.644403	0.0186	0.2050
WAIK[x]EKR	3	0	929.544639	0.0186	0.1300
SLK[x]DECK	2	0	878.416723	0.0186	0.1300
TMGK[x]NKVLVK	3	0	1116.668841	0.0185	0.1850
QVK[x]LLFIEK	2	0	1116.690625	0.0183	0.1650
KGVVALVEDK[x]TK	9	0	1285.760486	0.0183	0.2200
LAK[x]RMK	2	0	745.463224	0.0183	0.1100
AK[x]RAER	1	0	729.424532	0.0183	0.1100
TLIDKFSGEK[x]K	9	0	1264.702640	0.0182	0.2000
GK[x]LVR	1	0	571.380549	0.0180	0.0900
K[x]IDKEDMGSNDK	0	0	1378.639778	0.0179	0.2150
VPDK[x]LIDASTVK	3	0	1284.728853	0.0179	0.2150
VGKSAVIK[x]TSTR	7	0	1245.740419	0.0179	0.2150
LKLELK[x]K	5	0	870.590192	0.0179	0.1250
LQMSAMYK[x]K	7	0	1098.556519	0.0178	0.1600
ASK[x]AAREYLEK	2	0	1264.677488	0.0177	0.1950
YSNDK[x]SIVNSM	4	0	1256.570643	0.0177	0.1950
K[x]MSAQSCACMVR	0	0	1427.614109	0.0175	0.2100
QRIQK[x]ENR	4	0	1070.594434	0.0175	0.1400
S[x]RQETQYK	0	0	1038.509372	0.0175	0.1400
M[x]IDDQR	0	0	776.348650	0.0175	0.1050
LQK[x]R	2	0	543.349250	0.0175	0.0700
K[x]DQK	0	0	517.285985	0.0175	0.0700
ELK[x]K	2	0	516.327120	0.0175	0.0700
S[x]QAR	0	0	460.239372	0.0175	0.0700
G[x]VFK	0	0	449.263798	0.0175	0.0700
F[x]MTRSEYDR	0	0	1203.534202	0.0172	0.1550
VLTLELYK[x]K	7	0	1105.674641	0.0172	0.1550
Y[x]FATLQKSK	0	0	1084.591644	0.0172	0.1550
SSK[x]VYISPK	2	0	1007.565097	0.0172	0.1550
K[x]ATDDDR	0	0	819.372221	0.0171	0.1200
EIQDEK[x]EAEAAR	5	0	1387.657871	0.0171	0.2050
TFHILEPK[x]EK	7	0	1240.681514	0.0170	0.1700
K[x]EPPVYTPPK	0	0	1154.633506	0.0170	0.1700
SELVK[x]EFHK	4	0	1115.597456	0.0167	0.1500
DKK[x]ASLLTR	2	0	1030.613439	0.0167	0.1500
K[x]LDVAK	0	0	672.416990	0.0167	0.1000
HESLK[x]YR	4	0	931.487520	0.0164	0.1150
FAASK[x]EK	4	0	779.417716	0.0164	0.1150
SAK[x]GTKR	2	0	746.439846	0.0164	0.1150
LELKK[x]ANWCDK	4	0	1403.723052	0.0164	0.1800
K[x]EVQEARELIR	0	0	1369.767693	0.0164	0.1800
QIAK[x]FVVSLGER	3	0	1345.771718	0.0162	0.1950
GSLEK[x]NWK	4	0	960.502835	0.0162	0.1300
IVK[x]SAKAK	2	0	843.554142	0.0162	0.1300
RMK[x]K	2	0	561.342056	0.0162	0.0650
K[x]MQE	0	0	534.247157	0.0162	0.0650
MPPK[x]EDWEK	3	0	1158.537893	0.0161	0.1450
AKYASQK[x]RP	6	0	1047.582476	0.0161	0.1450
ELFDCLK[x]IMR	6	0	1323.667849	0.0160	0.1600
SGFEK[x]IDLTR	4	0	1164.613831	0.0160	0.1600
AIHK[x]LGSTLK	3	0	1066.649824	0.0160	0.1600
RGGDEWK[x]IEPLK	6	0	1426.756795	0.0158	0.1900
LYNK[x]FK	3	0	811.459186	0.0158	0.0950
YEYQK[x]LK	4	0	970.512337	0.0157	0.1100
M[x]MGINER	0	0	849.383652	0.0157	0.1100
KVADLK[x]K	5	0	800.511946	0.0157	0.1100
K[x]LMELFISK	0	0	1107.636148	0.0156	0.1400
HK[x]TDLNHENLK	1	0	1347.689447	0.0155	0.1700
ILFENPDEATK[x]R	10	0	1431.735725	0.0154	0.1850
K[x]ILFENPDEATK	0	0	1403.729579	0.0150	0.1800
ATKQSK[x]YTYDR	5	0	1359.678214	0.0150	0.1650
M[x]FMTRSEYDR	0	0	1334.574681	0.0150	0.1500
DREISYPFK[x]R	8	0	1309.677823	0.0150	0.1500
VMK[x]EDNLILR	2	0	1229.680131	0.0150	0.1500
LCFDELKK[x]R	7	0	1207.638268	0.0150	0.1350
KTVQYATK[x]R	7	0	1093.624337	0.0150	0.1350
MK[x]SDINAHK	1	0	1042.522913	0.0150	0.1350
K[x]TTEEK	0	0	734.380997	0.0150	0.0900
LRNK[x]R	3	0	685.434703	0.0150	0.0750
K[x]VADLK	0	0	672.416990	0.0150	0.0900
NEEK[x]K	3	0	646.328572	0.0150	0.0750
NK[x]LLK	1	0	614.411513	0.0150	0.0750
VNLYK[x]FR	4	0	938.533741	0.0150	0.1050
K[x]YTGLLR	0	0	849.507194	0.0150	0.1050
AEAK[x]DVAK	3	0	830.449740	0.0150	0.1200
D[x]YTMAQPEFFK	0	0	1375.611779	0.0145	0.1600
K[x]NEEKLAEFDK	0	0	1349.682631	0.0145	0.1600
FK[x]TNHGNPFM	1	0	1191.549460	0.0145	0.1450
VVTSK[x]LLKPR	4	0	1139.738968	0.0145	0.1450
AEAKDVAK[x]MK	7	0	1089.585175	0.0145	0.1450
AK[x]YASQKRP	1	0	1047.582476	0.0144	0.1300
SLK[x]RELIR	2	0	1013.634509	0.0144	0.1150
M[x]MGINERK	0	0	977.478607	0.0144	0.1150
CIK[x]RLVK	2	0	915.568742	0.0143	0.1000
WK[x]TLSK	1	0	761.443537	0.0142	0.0850
F[x]ATLQK	0	0	706.401341	0.0142	0.0850
DVAK[x]MK	3	0	690.373411	0.0142	0.0850
A[x]ASLLK	0	0	601.379880	0.0142	0.0850
KFRK[x]PIGATWK	3	0	1330.787310	0.0141	0.1550
TGQK[x]MLMNMDK	3	0	1295.603535	0.0141	0.1550
Q[x]EMKK	0	0	662.342113	0.0140	0.0700
SGKK[x]R	3	0	574.355062	0.0140	0.0700
V[x]GVFK	0	0	548.332206	0.0140	0.0700
NAYVINLK[x]QIAK	7	0	1373.803016	0.0138	0.1650
K[x]LARNILK	0	0	954.633783	0.0137	0.1100
K[x]CIK	0	0	547.315173	0.0137	0.0550
M[x]SER	0	0	521.226756	0.0137	0.0550
GEK[x]R	2	0	488.270670	0.0137	0.0550
M[x]SSK	0	0	451.210047	0.0137	0.0550
LMVEMEK[x]KLEK	6	0	1376.740675	0.0136	0.1500
MPIDFK[x]GFICK	5	0	1354.677686	0.0136	0.1500
KLDVAK[x]R	5	0	828.518092	0.0136	0.0950
FVIHQEENK[x]R	8	0	1298.673071	0.0135	0.1350
IDTIVK[x]EIQDEK	5	0	1429.766355	0.0133	0.1600
IQK[x]ENR	2	0	786.434760	0.0133	0.0800
HK[x]TPDK	1	0	724.386752	0.0133	0.0800
QGLHK[x]K	4	0	709.423471	0.0133	0.0800
GK[x]LVRK	1	0	699.475505	0.0133	0.0800
FSGEK[x]K	4	0	694.364957	0.0133	0.0800
AAK[x]ASR	2	0	602.349976	0.0133	0.0800
ELK[x]KEEMVMLK	2	0	1376.740675	0.0132	0.1450
QDRGK[x]LVR	4	0	970.567161	0.0131	0.1050
AVILSDTKPVDK[x]K	11	0	1412.823808	0.0131	0.1700
IEDTDK[x]YDKK	5	0	1253.613888	0.0130	0.1300
AELDK[x]IGLSK	4	0	1072.612770	0.0130	0.1300
LRWK[x]R	3	0	757.471088	0.0130	0.0650
INYK[x]K	3	0	664.390778	0.0130	0.0650
I[x]DDQR	0	0	645.308172	0.0130	0.0650
M[x]SQAR	0	0	591.279850	0.0130	0.0650
EK[x]ASK	1	0	561.312197	0.0130	0.0650
SAK[x]AK	2	0	503.306720	0.0130	0.0650
GDVAASILDK[x]YR	9	0	1306.688052	0.0129	0.1550
DWNACK[x]K	5	0	920.417393	0.0129	0.0900
LK[x]LELKK	1	0	870.590192	0.0129	0.0900
K[x]KLIPIR	0	0	866.606510	0.0129	0.0900
FK[x]LNVYKYR	1	0	1229.692020	0.0128	0.1150
YTSLSEEQK[x]MK	8	0	1342.643803	0.0127	0.1400
NWK[x]EEYLR	2	0	1136.561406	0.0125	0.1000
M[x]ESLQR	0	0	762.369385	0.0125	0.0750
LESK[x]QR	3	0	759.423863	0.0125	0.0750
LK[x]LELK	1	0	742.495236	0.0125	0.0750
SLK[x]R	2	0	502.322703	0.0125	0.0500
VLTLELYKK[x]LR	8	0	1374.859801	0.0123	0.1350
KSGFEK[x]IDLTR	5	0	1292.708787	0.0123	0.1350
NK[x]LTNDETR	1	0	1089.541397	0.0122	0.1100
DK[x]KASLLTR	1	0	1030.613439	0.0122	0.1100
VDK[x]NWSK	2	0	875.450075	0.0121	0.0850
Y[x]FATLQK	0	0	869.464664	0.0121	0.0850
LPNIEEATFDK[x]R	10	0	1431.735725	0.0121	0.1450
K[x]LPNIEEATFDK	0	0	1403.729579	0.0121	0.1450
KIDK[x]EDMGSNDK	3	0	1378.639778	0.0121	0.1450
K[x]DQKK	0	0	645.380940	0.0120	0.0600
INVK[x]K	3	0	600.395864	0.0120	0.0600
TAALSARPAK[x]NIR	9	0	1367.799660	0.0119	0.1550
D[x]KKLIPIR	0	0	981.633448	0.0119	0.0950
AK[x]SAKIVR	1	0	871.560288	0.0119	0.0950
SSK[x]DISSK	2	0	850.439569	0.0119	0.0950
N[x]STEEIDLYNR	0	0	1352.620760	0.0118	0.1300
ELLKLK[x]VELAK	5	0	1282.822356	0.0118	0.1300
LKYYEQK[x]IR	6	0	1239.697497	0.0117	0.1050
SAELYK[x]NPK	5	0	1048.555259	0.0117	0.1050
NK[x]TDTK	1	0	705.365683	0.0117	0.0700
FRKLGVK[x]PPK	6	0	1168.744388	0.0115	0.1150
WAIKEK[x]R	5	0	929.544639	0.0114	0.0800
ATK[x]QSKYTYDR	2	0	1359.678214	0.0114	0.1250
EK[x]QNTPVLFDSK	1	0	1404.724827	0.0113	0.1350
VEPIPLINGEK[x]R	10	0	1363.782281	0.0113	0.1350
EK[x]SLLAHK	1	0	924.539219	0.0113	0.0900
AEREK[x]ASK	4	0	917.492997	0.0113	0.0900
MK[x]LSLFSNK	1	0	1066.584449	0.0111	0.1000
EWDSKLK[x]DLR	6	0	1288.677488	0.0110	0.1100
LEK[x]VR	2	0	643.401675	0.0110	0.0550
IMKLCFDELK[x]K	9	0	1423.756658	0.0109	0.1200
NWK[x]EEYLRAAK	2	0	1406.730582	0.0109	0.1200
SERDTALEK[x]YK	8	0	1338.677880	0.0109	0.1200
NK[x]MVCK	1	0	778.382925	0.0108	0.0650
YGEK[x]ESLAAVLVR	3	0	1433.787759	0.0108	0.1400
Q[x]DYDLVR	0	0	907.439903	0.0107	0.0750
EDCK[x]SLK	3	0	878.416723	0.0107	0.0750
LCFDELK[x]K	6	0	1051.537166	0.0106	0.0850
VGK[x]SAVIK	2	0	800.511946	0.0106	0.0850
WSLERK[x]GEK	5	0	1131.603602	0.0106	0.0950
VK[x]VIAATNR	1	0	970.592313	0.0106	0.0950
K[x]QCVIANSCK	0	0	1206.584850	0.0105	0.1050
K[x]ILGVAAEDK	0	0	1042.602207	0.0105	0.1050
ASK[x]GSNDDEMK	2	0	1180.502961	0.0105	0.1150
IKLISGK[x]LDEAR	6	0	1341.797930	0.0104	0.1250
ATAGPIIADK[x]NCK	9	0	1357.702317	0.0104	0.1350
IKYEYQK[x]LK	6	0	1211.691351	0.0100	0.0900
LCFDELK[x]KR	6	0	1207.638268	0.0100	0.0900
FDSEK[x]AGDR	4	0	1023.462090	0.0100	0.0900
EISYPFK[x]RLDR	6	0	1422.761881	0.0100	0.1100
DNSSDLQK[x]LLMK	7	0	1390.712547	0.0100	0.1200
VLTLELYK[x]KLR	7	0	1374.859801	0.0100	0.1100
AQIK[x]ILYVNNAK	3	0	1373.803016	0.0100	0.1200
TK[x]DAVVLGVEKR	1	0	1313.766632	0.0100	0.1200
LGDK[x]GPAAARASR	3	0	1268.694867	0.0100	0.1300
RK[x]QYSAK	1	0	879.492606	0.0100	0.0700
EK[x]VLKTK	1	0	844.538158	0.0100	0.0700
ENAINK[x]K	5	0	815.450075	0.0100	0.0700
P[x]TDDDDK	0	0	804.313706	0.0100	0.0700
MRK[x]LAR	2	0	773.469370	0.0100	0.0600
K[x]DLVR	0	0	629.386026	0.0100	0.0500
SGK[x]KR	2	0	574.355062	0.0100	0.0500
EMK[x]K	2	0	534.283541	0.0100	0.0400
K[x]LQR	0	0	543.349250	0.0100	0.0400
DQK[x]K	2	0	517.285985	0.0100	0.0400
I[x]INR	0	0	514.322703	0.0100	0.0400
IDK[x]K	2	0	502.311471	0.0100	0.0400
DK[x]PK	1	0	486.280173	0.0100	0.0400
DKPK[x]YEPPVPTR	3	0	1425.761546	0.0096	0.1150
K[x]LIPIRGTEVEK	0	0	1381.829229	0.0096	0.1150
VVDK[x]DGIREINI	3	0	1369.756460	0.0096	0.1150
E[x]QKPEVDYSEK	0	0	1350.630263	0.0095	0.1050
QVK[x]NRDCVGR	2	0	1230.625074	0.0095	0.0950
EDALFK[x]NEEK	5	0	1221.587675	0.0095	0.0950
RFDSEK[x]AGDR	5	0	1179.563192	0.0095	0.0950
IEASK[x]GLIDR	4	0	1100.618917	0.0095	0.0950
DGIVLAAEK[x]K	8	0	1042.602207	0.0095	0.0950
FFEK[x]INVKK	3	0	1151.670224	0.0094	0.0850
GGDWERK[x]NR	6	0	1116.542400	0.0094	0.0850
F[x]ATLQKSKR	0	0	1077.629423	0.0094	0.0850
K[x]REAEAAK	0	0	901.498083	0.0094	0.0750
YK[x]VNLYK	1	0	926.522509	0.0093	0.0650
YASQK[x]RP	4	0	848.450409	0.0093	0.0650
QYSAK[x]AK	4	0	794.428614	0.0093	0.0650
SAKGTK[x]R	5	0	746.439846	0.0093	0.0650
K[x]VPDKLIDASTVK	0	0	1412.823808	0.0092	0.1200
R[x]FANNDEIHPSK	0	0	1426.695258	0.0092	0.1100
IYADLK[x]INEDSK	5	0	1407.724493	0.0092	0.1100
AELDKIGLSK[x]IR	9	0	1341.797930	0.0092	0.1100
GTLK[x]VHTIRLR	3	0	1292.804020	0.0091	0.1000
F[x]ANNDEIHPSK	0	0	1270.594156	0.0091	0.1000
IDK[x]EDMGSNDK	2	0	1250.544822	0.0091	0.1000
NPK[x]ADPLDER	2	0	1153.572695	0.0090	0.0900
K[x]INVK	0	0	600.395864	0.0090	0.0450
GTTAVLK[x]EDIYK	6	0	1336.723767	0.0088	0.1050
CYAK[x]NEWR	3	0	1125.502511	0.0088	0.0700
NEEEPTK[x]K	6	0	973.471593	0.0088	0.0700
VSK[x]ILEHK	2	0	952.570517	0.0088	0.0700
Q[x]EMK	0	0	534.247157	0.0088	0.0350
K[x]SGR	0	0	446.260107	0.0088	0.0350
YK[x]LHSEK	1	0	903.481373	0.0086	0.0600
EERFK[x]LNVYK	4	0	1324.713873	0.0085	0.0850
WK[x]TLSKESAR	1	0	1204.656362	0.0085	0.0850
NELEK[x]LNFSSLK	4	0	1420.756126	0.0083	0.1000
LK[x]DLRFGNR	1	0	1117.635570	0.0083	0.0750
LNFSSLK[x]MK	6	0	1066.584449	0.0083	0.0750
NHASIDK[x]MK	6	0	1042.522913	0.0083	0.0750
EK[x]WIAK	1	0	773.443537	0.0083	0.0500
EIK[x]QIK	2	0	757.469750	0.0083	0.0500
AERK[x]AR	3	0	729.424532	0.0083	0.0500
EDALFK[x]NEEKK	5	0	1349.682631	0.0082	0.0900
TNSTDEKGTK[x]K	9	0	1207.604385	0.0082	0.0900
DK[x]KLIPIR	1	0	981.633448	0.0081	0.0650
DSEALK[x]TR	5	0	918.477013	0.0081	0.0650
K[x]YDKTEDDIK	0	0	1253.613888	0.0080	0.0800
K[x]DKPK	0	0	614.375128	0.0080	0.0400
VVK[x]GNQK	2	0	771.460247	0.0079	0.0550
K[x]RVIEHNIR	0	0	1163.688664	0.0078	0.0700
K[x]IPQVASFR	0	0	1044.607962	0.0078	0.0700
K[x]SSEQANLYER	0	0	1323.641830	0.0077	0.0850
AHLDVQEK[x]DQPK	7	0	1406.715325	0.0075	0.0900
NK[x]VLVKVHPEGK	1	0	1346.803351	0.0075	0.0900
AEAK[x]DVAKMK	3	0	1089.585175	0.0075	0.0750
ENK[x]IQR	2	0	786.434760	0.0075	0.0450
DKK[x]DQK	2	0	760.407879	0.0075	0.0450
ETTEK[x]K	4	0	734.380997	0.0075	0.0450
FHQLK[x]PTR	4	0	1025.576998	0.0075	0.0600
LMSK[x]VAEK	3	0	904.505142	0.0075	0.0600
CIK[x]R	2	0	575.321319	0.0075	0.0300
YDK[x]K	2	0	552.290736	0.0075	0.0300
LMVEMEKK[x]LEK	7	0	1376.740675	0.0073	0.0800
EEYLRAAK[x]ASR	7	0	1292.683635	0.0073	0.0800
YDK[x]TEDDIK	2	0	1125.518932	0.0072	0.0650
SSEETEDK[x]K	7	0	1051.466899	0.0072	0.0650
LAHLSK[x]HPK	5	0	1029.608297	0.0072	0.0650
ASAGPLIASQTVK[x]K	12	0	1369.792844	0.0071	0.1000
GK[x]YYPLK	1	0	867.485399	0.0071	0.0500
K[x]AFGRVYATMQK	0	0	1398.744122	0.0071	0.0850
EVLNK[x]GVSKDEK	4	0	1344.724827	0.0071	0.0850
MEILK[x]IHLEK	4	0	1252.721266	0.0070	0.0700
YTENIYPPK[x]K	8	0	1251.649881	0.0070	0.0700
MKDAVK[x]EAAR	5	0	1117.591321	0.0070	0.0700
THAVLVALK[x]R	8	0	1106.692354	0.0070	0.0700
LGVK[x]R	3	0	571.380549	0.0070	0.0350
AK[x]SAK	1	0	503.306720	0.0070	0.0350
EAEAARK[x]K	6	0	901.498083	0.0069	0.0550
EASK[x]TLSK	3	0	862.475953	0.0069	0.0550
MK[x]SLSEQYTER	1	0	1370.649950	0.0068	0.0750
KNEEK[x]LAEFDK	4	0	1349.682631	0.0068	0.0750
GITVLK[x]PDDDK	5	0	1199.639709	0.0068	0.0750
VISMEK[x]GGNMK	5	0	1192.594355	0.0068	0.0750
KTELFK[x]ASTSAK	5	0	1309.724101	0.0067	0.0800
EWLDK[x]LGDK	4	0	1102.565823	0.0067	0.0600
GGNMK[x]EVFR	4	0	1036.512349	0.0067	0.0600
M[x]SGYDR	0	0	727.295891	0.0067	0.0400
LGVK[x]RFK	3	0	846.543913	0.0064	0.0450
DYYTK[x]QSKATR	4	0	1359.678214	0.0064	0.0700
K[x]IPQVASFRIDK	0	0	1400.813914	0.0063	0.0750
TDTK[x]TIEAITFK	3	0	1366.734330	0.0063	0.0750
K[x]RMPIDFK	0	0	1033.574220	0.0063	0.0500
INVK[x]FFEK	3	0	1023.575269	0.0063	0.0500
RSK[x]VLDVR	2	0	971.587561	0.0063	0.0500
SAKAK[x]NPMFALSR	4	0	1419.765584	0.0062	0.0800
YKVNLYK[x]FR	6	0	1229.692020	0.0061	0.0550
FFEKINVK[x]K	7	0	1151.670224	0.0061	0.0550
K[x]TLEVLYLK	0	0	1105.674641	0.0061	0.0550
IK[x]ILFSDVK	1	0	1061.648429	0.0061	0.0550
LEK[x]VRQLIIK	2	0	1238.807376	0.0060	0.0600
SNNIK[x]ENEQK	4	0	1202.589070	0.0060	0.0600
IQYVGK[x]QDPK	5	0	1174.634566	0.0060	0.0600
RVEFK[x]MGNGK	4	0	1164.607305	0.0060	0.0600
K[x]WRLR	0	0	757.471088	0.0060	0.0300
K[x]GEIR	0	0	601.354728	0.0060	0.0300
S[x]GYDR	0	0	596.255412	0.0060	0.0300
K[x]AFGR	0	0	577.333601	0.0060	0.0300
DQPKK[x]VGQYIR	4	0	1330.735668	0.0059	0.0650
KGTK[x]TSETNDR	3	0	1235.610532	0.0059	0.0650
K[x]EDSSPCGYIIR	0	0	1423.676496	0.0058	0.0700
YEIDK[x]TLAGVTR	4	0	1364.729913	0.0058	0.0700
LRLQK[x]R	4	0	812.534410	0.0058	0.0350
NK[x]PDER	1	0	757.371829	0.0058	0.0350
K[x]QYSAK	0	0	723.391504	0.0058	0.0350
DK[x]LVLK	1	0	714.463938	0.0058	0.0350
MK[x]DAVK	1	0	690.373411	0.0058	0.0350
R[x]KQYSAK	0	0	879.492606	0.0057	0.0400
F[x]PTDDDDK	0	0	951.382115	0.0056	0.0450
IEVNIHRK[x]R	7	0	1163.688664	0.0056	0.0500
IDKK[x]TTEEK	3	0	1090.586949	0.0056	0.0500
NFGRDLK[x]LK	6	0	1089.629423	0.0056	0.0500
K[x]TREALMEFR	0	0	1279.670628	0.0055	0.0550
DAVVLGVEK[x]R	8	0	1084.624003	0.0055	0.0550
K[x]FRKPIGATWK	0	0	1330.787310	0.0055	0.0600
TTLFK[x]SELAQSK	4	0	1351.734665	0.0054	0.0650
LNADVLGQLIK[x]K	10	0	1310.792119	0.0054	0.0650
GGLGYPEDAIGK[x]TK	11	0	1404.724827	0.0054	0.0750
IEFATITK[x]DTTK	7	0	1366.734330	0.0050	0.0600
NEEK[x]LAEFDK	3	0	1221.587675	0.0050	0.0500
GTEVEK[x]ITIK	5	0	1116.638983	0.0050	0.0500
K[x]PIGATWK	0	0	899.522844	0.0050	0.0400
LK[x]DLR	1	0	643.401675	0.0050	0.0250
DLK[x]LK	2	0	615.395529	0.0050	0.0250
D[x]RGK	0	0	474.255021	0.0050	0.0200
GSDAAPQASK[x]KK	9	0	1186.630541	0.0046	0.0550
ESQLVDK[x]FFEK	6	0	1368.692468	0.0045	0.0500
IQYVGK[x]QDPKK	5	0	1302.729522	0.0045	0.0500
ELFEMARTK[x]K	8	0	1251.664481	0.0045	0.0450
SRTLASLQK[x]R	8	0	1158.683243	0.0045	0.0450
GTK[x]TSETNDR	2	0	1107.515576	0.0045	0.0450
LESK[x]QRIFR	3	0	1175.677431	0.0044	0.0400
K[x]QMSYMLAR	0	0	1126.562665	0.0044	0.0400
DQKK[x]DKPK	3	0	985.555594	0.0044	0.0350
DTALEK[x]YK	5	0	966.502166	0.0044	0.0350
KK[x]LIPIR	1	0	866.606510	0.0043	0.0300
QNLFVPTSDK[x]EK	9	0	1404.724827	0.0042	0.0500
K[x]PRVVTALTMLK	0	0	1355.832206	0.0042	0.0500
K[x]LQRLR	0	0	812.534410	0.0042	0.0250
DYYTKQSK[x]ATR	7	0	1359.678214	0.0041	0.0450
DQPK[x]KVGQYIR	3	0	1330.735668	0.0041	0.0450
E[x]TIDNAETMKK	0	0	1278.612505	0.0041	0.0450
DTTK[x]NKMVCK	3	0	1223.600166	0.0040	0.0400
NIK[x]VIMATNR	2	0	1158.654253	0.0040	0.0400
QSK[x]ATREPNK	2	0	1157.615226	0.0040	0.0400
IWK[x]VMCKNK	2	0	1205.641245	0.0039	0.0350
DAGK[x]DEFSR	3	0	1023.462090	0.0039	0.0350
KDWNACK[x]K	6	0	1048.512348	0.0037	0.0300
FDIMPRK[x]K	6	0	1033.574220	0.0037	0.0300
ENEQK[x]IK	4	0	887.471202	0.0036	0.0250
K[x]INANEK	0	0	815.450075	0.0036	0.0250
RLLK[x]LEEAMK	3	0	1229.716515	0.0035	0.0350
PFGNTHNK[x]FK	7	0	1188.603937	0.0035	0.0350
GGNMK[x]EVFRR	4	0	1192.613451	0.0035	0.0350
K[x]EPPVYTPPKDK	0	0	1397.755400	0.0033	0.0400
EVLNKGVSK[x]DEK	8	0	1344.724827	0.0033	0.0400
NLTDETK[x]NK	6	0	1061.535250	0.0033	0.0300
D[x]RQEQR	0	0	830.399437	0.0033	0.0200
TELFK[x]ASTSAK	4	0	1181.629146	0.0032	0.0350
PRK[x]QYSAK	2	0	976.545365	0.0031	0.0250
IHLEK[x]VSK	4	0	952.570517	0.0031	0.0250
FIVK[x]ASSGPR	3	0	1060.602876	0.0030	0.0300
A[x]SLLK	0	0	530.342770	0.0030	0.0150
DTMNVDINAIK[x]K	10	0	1360.701983	0.0029	0.0350
K[x]DWNACK	0	0	920.417393	0.0029	0.0200
GNQK[x]VVK	3	0	771.460247	0.0029	0.0200
ETTEKK[x]IDK	5	0	1090.586949	0.0028	0.0250
ETTEK[x]KIDK	4	0	1090.586949	0.0028	0.0250
KVAQTTYK[x]K	7	0	1065.618191	0.0028	0.0250
TAAVNIK[x]VR	6	0	970.592313	0.0028	0.0250
QTETINWLEK[x]R	9	0	1416.736060	0.0027	0.0300
LKK[x]TLEVLYLK	2	0	1346.853655	0.0027	0.0300
TLSMEK[x]HTELR	5	0	1343.686669	0.0027	0.0300
KGYQTIELDK[x]K	9	0	1321.724101	0.0027	0.0300
K[x]EVAEADIASK	0	0	1159.608411	0.0027	0.0300
K[x]YYSFDNSLK	0	0	1263.613496	0.0025	0.0250
YYPLK[x]SMTEK	4	0	1258.626702	0.0025	0.0250
ATAIGRASK[x]AAR	8	0	1171.678492	0.0025	0.0300
AK[x]NPMFALSR	1	0	1133.601493	0.0025	0.0250
LENQRK[x]WR	5	0	1128.615169	0.0025	0.0200
EYLEK[x]NWK	4	0	1108.555260	0.0025	0.0200
HRENK[x]IQR	4	0	1079.594768	0.0025	0.0200
K[x]DWNACKK	0	0	1048.512348	0.0025	0.0200
NK[x]ISWYTK	1	0	1038.549782	0.0025	0.0200
YDKK[x]DLVR	3	0	1035.571243	0.0025	0.0200
YVTGPK[x]NK	5	0	905.497023	0.0025	0.0200
DWNACKK[x]ELLK	6	0	1403.723052	0.0023	0.0250
KLEGTIDYQK[x]L	9	0	1306.713204	0.0023	0.0250
EK[x]TSNNTNR	1	0	1062.505347	0.0022	0.0200
HTVIK[x]TGLR	4	0	1023.618860	0.0022	0.0200
T[x]IDNAETMK	0	0	1021.474961	0.0022	0.0200
SGVK[x]LENVK	3	0	972.560345	0.0022	0.0200
YFATLQK[x]SKR	6	0	1240.692746	0.0020	0.0200
K[x]NVPK	0	0	584.364565	0.0020	0.0100
GLGYPEDAIGK[x]TK	10	0	1347.703366	0.0019	0.0250
P[x]RKQYSAK	0	0	976.545365	0.0019	0.0150
LK[x]KTLEVLYLK	1	0	1346.853655	0.0018	0.0200
DFSK[x]TLPPELK	3	0	1273.691742	0.0018	0.0200
IWKVMCK[x]NK	6	0	1205.641245	0.0017	0.0150
IDK[x]KTTEEK	2	0	1090.586949	0.0017	0.0150
K[x]HGQLK	0	0	709.423471	0.0017	0.0100
VK[x]AFGR	1	0	676.402010	0.0017	0.0100
T[x]IDNAETMKK	0	0	1149.569917	0.0015	0.0150
EAVLK[x]LK	4	0	799.516697	0.0014	0.0100
AVEK[x]LMSR	3	0	932.511289	0.0012	0.0100
K[x]ATDDDRWK	0	0	1133.546483	0.0011	0.0100
IDVLFSK[x]IR	6	0	1089.654575	0.0011	0.0100
FATLQK[x]SKR	5	0	1077.629423	0.0011	0.0100
Y[x]TVGQGYTK	0	0	1015.497414	0.0011	0.0100
AK[x]ADYAQYYR	1	0	1247.593430	0.0010	0.0100
YFATLQKSK[x]R	8	0	1240.692746	0.0010	0.0100
LK[x]VLVQGLER	1	0	1153.718232	0.0010	0.0100
GEIK[x]K	3	0	573.348581	0.0010	0.0050
EDGMK[x]ILMVNR	4	0	1304.658013	0.0009	0.0100
TK[x]SVALGGITK	1	0	1073.644403	0.0009	0.0100
S[x]SKDISSK	0	0	850.439569	0.0006	0.0050
YFATLQK[x]SK	6	0	1084.591644	0.0006	0.0050
FRK[x]PIGATWK	2	0	1202.692354	0.0005	0.0050
LEGTIDYQK[x]L	8	0	1178.618248	0.0005	0.0050
TNAIVMK[x]DIR	6	0	1159.638269	0.0005	0.0050
K[x]PPVQPLAYK	0	0	1139.670224	0.0005	0.0050
AAREYLEK[x]NWK	7	0	1406.730582	0.0005	0.0050
SLEK[x]TLVPYLR	3	0	1317.765572	0.0005	0.0050
VSAMMSCACQK[x]R	10	0	1427.614109	0.0004	0.0050
# precursors: 1
Precursor: 2019.1714	4	0.9978	0
LVRK[x]CIK(3)	TVQYATK[x]R(6)	1.0000	2019.1662	138.0681
K[x]VAQTTYK(0)	VLVDK[x]SRK(4)	0.8950	2019.1727	138.0681
VLVDK[x]SR(4)	K[x]VAQTTYKK(0)	0.8300	2019.1727	138.0681
INVK[x]K(3)	ILEHK[x]EIMLR(4)	0.7850	2019.1914	138.0681
K[x]INVK(0)	ILEHK[x]EIMLR(4)	0.7700	2019.1914	138.0681
FK[x]LNVYK(1)	Q[x]DRGKLVR(0)	0.6600	2019.1628	138.0681
CIK[x]RLVK(2)	TVQYATK[x]R(6)	0.6500	2019.1662	138.0681
NK[x]VLVK(1)	SSTAAK[x]TFLEK(5)	0.6200	2019.1615	138.0681
K[x]TELFK(0)	TMGKNK[x]VLVK(5)	0.6000	2019.1801	138.0681
GK[x]LVRK(1)	SSTAAK[x]TFLEK(5)	0.5600	2019.1727	138.0681
LLK[x]MQR(2)	K[x]TVQYATKR(0)	0.5300	2019.1662	138.0681
LLK[x]MQR(2)	KTVQYATK[x]R(7)	0.4700	2019.1662	138.0681
K[x]VPDK(0)	VIPVEELK[x]EIK(7)	0.4600	2019.1866	138.0681
FK[x]LNVYK(1)	QAREK[x]VLK(4)	0.4500	2019.1880	138.0681
LVK[x]GRQD(2)	AIHK[x]LGSTLK(3)	0.4250	2019.1840	138.0681
K[x]TELFK(0)	VVLKNK[x]GTMK(5)	0.3750	2019.1801	138.0681
K[x]TELFK(0)	TMGK[x]NKVLVK(3)	0.3650	2019.1801	138.0681
K[x]TVQYATK(0)	VLVDK[x]SRK(4)	0.3600	2019.1727	138.0681
E[x]MKK(0)	NKVLVK[x]VHPEGK(5)	0.3400	2019.1550	138.0681
LVK[x]GR(2)	KTELFK[x]ASTSAK(5)	0.3400	2019.1727	138.0681
