# Supplementary material for: ECL: an exhaustive search tool for the identification of cross-linked peptides using whole database
Source: BMC Bioinformatics. 2016 May 20;17:217. doi: 10.1186/s12859-016-1073-y (PMC4874008; doi:10.1186/s12859-016-1073-y)
Supplement: Additional file 5 — Kojak’s pre-selection list of PSMs only identified by ECL. (ZIP 5147 kb) [file 12859_2016_1073_MOESM5_ESM.zip › Kojak's pre-selection ranks of ECL only peptides/Kojak's detailed results/aleitner_M1012_004/diagnostic_221.txt]

Scan: 221

# precursors: 1
Precursor: 905.4897	2	0.9941	0

FVVSLGER(-1)	0.0650	905.4970	--
NKPGVYTK(-1)	0.0600	905.4970	--
E[x]AAR(0)	E[x]AAR(0)	0.0000	0.0000	138.0681
E[x]AAR(0)	E[x]AAR(0)	0.0000	0.0000	138.0681
E[x]AAR(0)	E[x]AAR(0)	0.0000	0.0000	138.0681
E[x]AAR(0)	E[x]AAR(0)	0.0000	0.0000	138.0681
E[x]AAR(0)	E[x]AAR(0)	0.0000	0.0000	138.0681
E[x]AAR(0)	E[x]AAR(0)	0.0000	0.0000	138.0681
E[x]AAR(0)	E[x]AAR(0)	0.0000	0.0000	138.0681
E[x]AAR(0)	E[x]AAR(0)	0.0000	0.0000	138.0681
E[x]AAR(0)	E[x]AAR(0)	0.0000	0.0000	138.0681
E[x]AAR(0)	E[x]AAR(0)	0.0000	0.0000	138.0681
E[x]AAR(0)	E[x]AAR(0)	0.0000	0.0000	138.0681
E[x]AAR(0)	E[x]AAR(0)	0.0000	0.0000	138.0681
E[x]AAR(0)	E[x]AAR(0)	0.0000	0.0000	138.0681
E[x]AAR(0)	E[x]AAR(0)	0.0000	0.0000	138.0681
E[x]AAR(0)	E[x]AAR(0)	0.0000	0.0000	138.0681
E[x]AAR(0)	E[x]AAR(0)	0.0000	0.0000	138.0681
E[x]AAR(0)	E[x]AAR(0)	0.0000	0.0000	138.0681
E[x]AAR(0)	E[x]AAR(0)	0.0000	0.0000	138.0681
