# Supplementary material for: ECL: an exhaustive search tool for the identification of cross-linked peptides using whole database
Source: BMC Bioinformatics. 2016 May 20;17:217. doi: 10.1186/s12859-016-1073-y (PMC4874008; doi:10.1186/s12859-016-1073-y)
Supplement: Additional file 5 — Kojak’s pre-selection list of PSMs only identified by ECL. (ZIP 5147 kb) [file 12859_2016_1073_MOESM5_ESM.zip › Kojak's pre-selection ranks of ECL only peptides/Kojak's detailed results/aleitner_M1012_004/diagnostic_3059.txt]

Scan: 3059
K[x]LEK	0	0	516.327120	0.1225	0.4900
SSTAAK[x]TFLEK	5	0	1181.629146	0.1155	1.2700
VK[x]LEK	1	0	615.395529	0.1000	0.5000
K[x]SLK	0	0	474.316557	0.0950	0.3800
K[x]REK	0	0	559.344165	0.0787	0.3150
QK[x]SLEK	1	0	731.417716	0.0775	0.4650
K[x]VTSK	0	0	561.348581	0.0760	0.3800
FKLNVYK[x]YR	6	0	1229.692020	0.0744	0.6700
QSK[x]ATR	2	0	689.382001	0.0742	0.4450
F[x]MTR	0	0	553.268226	0.0712	0.2850
LK[x]PLIEK	1	0	839.547996	0.0700	0.4900
K[x]GEK	0	0	460.264524	0.0700	0.2800
LMSK[x]VAEK	3	0	904.505142	0.0694	0.5550
WK[x]TLSK	1	0	761.443537	0.0692	0.4150
K[x]INVKFFEK	0	0	1151.670224	0.0683	0.6150
QIK[x]EIK	2	0	757.469750	0.0667	0.4000
QEMK[x]K	3	0	662.342113	0.0660	0.3300
FDSEK[x]AGDR	4	0	1023.462090	0.0650	0.5850
FLK[x]TSK	2	0	722.432639	0.0650	0.3900
K[x]NEEK	0	0	646.328572	0.0640	0.3200
IAK[x]GAIEK	2	0	828.506860	0.0631	0.5050
K[x]ASLLTR	0	0	787.491545	0.0629	0.4400
GVSK[x]DEK	3	0	761.391895	0.0629	0.4400
WAIK[x]EK	3	0	773.443537	0.0625	0.3750
QVK[x]LLFIEK	2	0	1116.690625	0.0617	0.5550
RLMSK[x]VAEK	4	0	1060.606245	0.0594	0.5350
KDK[x]PK	2	0	614.375128	0.0590	0.2950
A[x]TTVK	0	0	518.306385	0.0590	0.2950
DKK[x]ASLLTR	2	0	1030.613439	0.0583	0.5250
IMK[x]LCFDELK	2	0	1295.661702	0.0580	0.5800
K[x]TELFK	0	0	764.443203	0.0575	0.3450
M[x]SSK	0	0	451.210047	0.0575	0.2300
YFATLQK[x]SK	6	0	1084.591644	0.0572	0.5150
ASK[x]AAREYLEK	2	0	1264.677488	0.0564	0.6200
K[x]DKPK	0	0	614.375128	0.0560	0.2800
LK[x]LELK	1	0	742.495236	0.0558	0.3350
M[x]ATTVK	0	0	649.346864	0.0550	0.3300
IFRQK[x]SLEK	4	0	1147.671285	0.0544	0.4900
DQK[x]KDKPK	2	0	985.555594	0.0544	0.4350
K[x]ALSSLK	0	0	745.469750	0.0536	0.3750
M[x]FMTR	0	0	684.308705	0.0530	0.2650
GIDLK[x]SIAEK	4	0	1072.612770	0.0525	0.5250
K[x]SGFEK	0	0	694.364957	0.0525	0.3150
DQK[x]K	2	0	517.285985	0.0525	0.2100
DK[x]PK	1	0	486.280173	0.0525	0.2100
K[x]SGNLPDADNSK	0	0	1244.599634	0.0521	0.6250
S[x]ERDTALEK	0	0	1047.519601	0.0517	0.4650
M[x]PPK	0	0	471.251517	0.0512	0.2050
K[x]LMELFISK	0	0	1107.636148	0.0511	0.4600
MEILK[x]IHLEK	4	0	1252.721266	0.0510	0.5100
EASK[x]TLSK	3	0	862.475953	0.0506	0.4050
EDCK[x]SLK	3	0	878.416723	0.0500	0.3500
YDK[x]K	2	0	552.290736	0.0500	0.2000
K[x]MQE	0	0	534.247157	0.0487	0.1950
M[x]SERDTALEK	0	0	1178.560080	0.0485	0.4850
LIQIRVK[x]LEK	6	0	1238.807376	0.0480	0.4800
TK[x]INLIETLR	1	0	1199.723710	0.0480	0.4800
AELDK[x]IGLSK	4	0	1072.612770	0.0475	0.4750
YK[x]LHSEK	1	0	903.481373	0.0471	0.3300
K[x]LFK	0	0	534.352941	0.0463	0.1850
YYPLK[x]SMTEK	4	0	1258.626702	0.0460	0.4600
INVK[x]FFEK	3	0	1023.575269	0.0456	0.3650
KINVK[x]FFEK	4	0	1151.670224	0.0456	0.4100
DK[x]KASLLTR	1	0	1030.613439	0.0456	0.4100
NIPK[x]EIK	3	0	840.506860	0.0450	0.3150
K[x]PPVQPLAYK	0	0	1139.670224	0.0435	0.4350
K[x]TTEEK	0	0	734.380997	0.0433	0.2600
DQKK[x]DKPK	3	0	985.555594	0.0431	0.3450
IQK[x]ENR	2	0	786.434760	0.0425	0.2550
M[x]PPKEDWEK	0	0	1158.537893	0.0422	0.3800
K[x]LRDK	0	0	658.412573	0.0420	0.2100
NEEK[x]K	3	0	646.328572	0.0420	0.2100
K[x]NVPK	0	0	584.364565	0.0420	0.2100
EK[x]ASK	1	0	561.312197	0.0420	0.2100
VAIK[x]K	3	0	557.390052	0.0420	0.2100
K[x]HFEQVINEK	0	0	1270.666925	0.0415	0.4150
GGVHVK[x]LAHLSK	5	0	1244.735277	0.0413	0.4950
IDK[x]K	2	0	502.311471	0.0413	0.1650
K[x]YYSFDNSLK	0	0	1263.613496	0.0410	0.4100
FAASK[x]EK	4	0	779.417716	0.0407	0.2850
M[x]SRSYDSR	0	0	1000.439581	0.0406	0.3250
DQKKDK[x]PK	5	0	985.555594	0.0406	0.3250
RFDSEK[x]AGDR	5	0	1179.563192	0.0405	0.4050
K[x]IEFPSYR	0	0	1038.549782	0.0400	0.3200
ELIRK[x]SLK	4	0	985.628363	0.0400	0.3200
LLEK[x]LEIK	3	0	984.621882	0.0400	0.3200
DQPK[x]K	3	0	614.338744	0.0400	0.2000
SGFEK[x]IDLTR	4	0	1164.613831	0.0395	0.3950
RSK[x]VLDVR	2	0	971.587561	0.0394	0.3150
KEK[x]WIAK	2	0	901.538493	0.0393	0.2750
VVK[x]GNQK	2	0	771.460247	0.0393	0.2750
K[x]EEPK	0	0	629.338410	0.0390	0.1950
QDPK[x]K	3	0	614.338744	0.0390	0.1950
IK[x]TLSMEK	1	0	948.531355	0.0388	0.3100
DPDDK[x]IVGLTR	4	0	1227.645855	0.0386	0.4250
TK[x]DAVVLGVEK	1	0	1157.665530	0.0386	0.4250
IWK[x]VMCKNK	2	0	1205.641245	0.0383	0.3450
P[x]PKEDWEK	0	0	1027.497414	0.0381	0.3050
DLK[x]LK	2	0	615.395529	0.0380	0.1900
INYK[x]K	3	0	664.390778	0.0370	0.1850
KDQK[x]K	3	0	645.380940	0.0370	0.1850
NK[x]LLK	1	0	614.411513	0.0370	0.1850
LESK[x]QRIFR	3	0	1175.677431	0.0367	0.3300
K[x]RR	0	0	458.307723	0.0367	0.1100
SSHIITK[x]ELK	6	0	1154.665864	0.0365	0.3650
K[x]INANEK	0	0	815.450075	0.0364	0.2550
K[x]GINIDQSSNSK	0	0	1289.657479	0.0362	0.4350
KSLK[x]DECK	3	0	1006.511679	0.0362	0.2900
SSK[x]DISSK	2	0	850.439569	0.0362	0.2900
K[x]NCK	0	0	548.274037	0.0362	0.1450
K[x]CIK	0	0	547.315173	0.0362	0.1450
LQK[x]R	2	0	543.349250	0.0362	0.1450
LIK[x]K	2	0	500.368591	0.0362	0.1450
YTENIYPPK[x]K	8	0	1251.649881	0.0360	0.3600
IK[x]ENQEK	1	0	887.471202	0.0357	0.2500
K[x]ELLKLK	0	0	870.590192	0.0357	0.2500
HPK[x]FEEILTR	2	0	1268.687660	0.0355	0.3550
YFATLQK[x]SKR	6	0	1240.692746	0.0355	0.3550
K[x]SGFEKIDLTR	0	0	1292.708787	0.0350	0.3850
VLTLELYK[x]K	7	0	1105.674641	0.0350	0.3150
EALEK[x]TEEK	4	0	1075.539667	0.0350	0.3150
TLFRK[x]EK	4	0	920.544305	0.0350	0.2450
K[x]EKWIAK	0	0	901.538493	0.0350	0.2450
LYNK[x]FK	3	0	811.459186	0.0350	0.2100
VMCK[x]NK	3	0	778.382925	0.0350	0.2100
NK[x]LLKVTVSK	1	0	1128.722984	0.0345	0.3450
K[x]EEMVMLK	0	0	1006.519074	0.0344	0.2750
YVTGPK[x]NK	5	0	905.497023	0.0344	0.2750
K[x]ELLK	0	0	629.411178	0.0340	0.1700
A[x]SLLK	0	0	530.342770	0.0340	0.1700
KDWNACK[x]K	6	0	1048.512348	0.0338	0.2700
K[x]MRK	0	0	561.342056	0.0338	0.1350
Q[x]EMK	0	0	534.247157	0.0338	0.1350
EAVLK[x]LKLELK	4	0	1282.822356	0.0336	0.3700
IK[x]YEYQKLK	1	0	1211.691351	0.0333	0.3000
IDKK[x]TTEEK	3	0	1090.586949	0.0333	0.3000
IDK[x]KTTEEK	2	0	1090.586949	0.0333	0.3000
TTSK[x]VSIAK	3	0	933.549448	0.0333	0.3000
TK[x]VVDR	1	0	716.418051	0.0333	0.2000
K[x]WR	0	0	488.285928	0.0333	0.1000
GYSK[x]PNER	3	0	949.461699	0.0331	0.2650
IVK[x]SAKAK	2	0	843.554142	0.0331	0.2650
SK[x]VLDVR	1	0	815.486459	0.0329	0.2300
SAELYK[x]NPK	5	0	1048.555259	0.0328	0.2950
K[x]GAVEYEIYK	0	0	1198.623334	0.0325	0.3250
PPK[x]EDWEK	2	0	1027.497414	0.0325	0.2600
KLGVK[x]PPK	4	0	865.574877	0.0325	0.2600
EK[x]WIAK	1	0	773.443537	0.0325	0.1950
EMK[x]K	2	0	534.283541	0.0325	0.1300
G[x]VFK	0	0	449.263798	0.0325	0.1300
SSK[x]VYISPK	2	0	1007.565097	0.0322	0.2900
KELLK[x]LK	4	0	870.590192	0.0321	0.2250
TVQYATK[x]RSK	6	0	1180.656362	0.0320	0.3200
I[x]DDQR	0	0	645.308172	0.0320	0.1600
K[x]LARNILK	0	0	954.633783	0.0319	0.2550
K[x]EVAEADIASK	0	0	1159.608411	0.0318	0.3500
K[x]IFTIHTSK	0	0	1073.623277	0.0317	0.2850
K[x]VAQTTYKK	0	0	1065.618191	0.0317	0.2850
K[x]DSESTEEK	0	0	1051.466899	0.0317	0.2850
DKK[x]DQK	2	0	760.407879	0.0317	0.1900
ATK[x]QSK	2	0	661.375854	0.0317	0.1900
YFATLQKSK[x]R	8	0	1240.692746	0.0315	0.3150
EDALFK[x]NEEK	5	0	1221.587675	0.0315	0.3150
ENEQK[x]IK	4	0	887.471202	0.0314	0.2200
ENAINK[x]K	5	0	815.450075	0.0314	0.2200
GK[x]VVIDAFR	1	0	1003.581415	0.0311	0.2800
GK[x]LVRK	1	0	699.475505	0.0308	0.1850
K[x]LEGTIDYQK	0	0	1193.629146	0.0300	0.3000
MPPK[x]EDWEK	3	0	1158.537893	0.0300	0.2700
GAFK[x]V	3	0	520.300908	0.0300	0.1500
LGVK[x]PPK	3	0	737.479921	0.0300	0.2100
M[x]SER	0	0	521.226756	0.0300	0.1200
TLIDK[x]FSGEK	4	0	1136.607685	0.0295	0.2950
LLIFEK[x]QVR	5	0	1144.696771	0.0294	0.2650
T[x]IDNAETMK	0	0	1021.474961	0.0294	0.2650
DAFALAK[x]EK	6	0	991.533798	0.0294	0.2650
SAVIK[x]TSTR	4	0	961.555594	0.0294	0.2650
KSGFEK[x]IDLTR	5	0	1292.708787	0.0291	0.3200
IQYVGK[x]QDPK	5	0	1174.634566	0.0290	0.2900
SSCK[x]IVFR	3	0	995.522185	0.0288	0.2300
K[x]REAEAAK	0	0	901.498083	0.0288	0.2300
K[x]LGVKPPK	0	0	865.574877	0.0288	0.2300
ELK[x]K	2	0	516.327120	0.0288	0.1150
IDLTRIVK[x]SAK	7	0	1242.765906	0.0286	0.3150
M[x]IDDQR	0	0	776.348650	0.0283	0.1700
IVAFDQLVK[x]EK	8	0	1288.739025	0.0282	0.3100
IHLEK[x]VSK	4	0	952.570517	0.0281	0.2250
K[x]QYSAKAK	0	0	922.523570	0.0281	0.2250
K[x]EPPVYTPPK	0	0	1154.633506	0.0280	0.2800
V[x]GVFK	0	0	548.332206	0.0280	0.1400
N[x]SIVSK	0	0	646.364957	0.0275	0.1650
S[x]RQETQYK	0	0	1038.509372	0.0275	0.2200
DYYTK[x]QSK	4	0	1031.492328	0.0275	0.2200
LLK[x]VTVSK	2	0	886.585106	0.0275	0.2200
DFSK[x]TLPPELK	3	0	1273.691742	0.0273	0.3000
S[x]RSYDSR	0	0	869.399102	0.0271	0.1900
RK[x]IFTIHTSK	1	0	1229.724379	0.0270	0.2700
ENWK[x]YACK	3	0	1097.496365	0.0269	0.2150
VDK[x]NWSK	2	0	875.450075	0.0264	0.1850
AK[x]TMTER	1	0	835.422145	0.0264	0.1850
RMK[x]K	2	0	561.342056	0.0262	0.1050
K[x]YDK	0	0	552.290736	0.0262	0.1050
K[x]DQK	0	0	517.285985	0.0262	0.1050
M[x]SSKDISSK	0	0	981.480047	0.0261	0.2350
TAAVNIK[x]VR	6	0	970.592313	0.0261	0.2350
P[x]FGNTHNKFK	0	0	1188.603937	0.0260	0.2600
FRKLGVK[x]PPK	6	0	1168.744388	0.0260	0.2600
E[x]IINR	0	0	643.365291	0.0260	0.1300
EK[x]VLK	1	0	615.395529	0.0260	0.1300
LVARNIPK[x]EIK	7	0	1279.797539	0.0259	0.2850
KGVVALVEDK[x]TK	9	0	1285.760486	0.0258	0.3100
SPSGNDALNDK[x]K	10	0	1244.599634	0.0258	0.3100
M[x]GINER	0	0	718.343173	0.0258	0.1550
DTTK[x]NK	3	0	705.365683	0.0258	0.1550
YEYQK[x]LK	4	0	970.512337	0.0257	0.1800
VGIK[x]PPK	3	0	737.479921	0.0257	0.1800
LCFDELK[x]K	6	0	1051.537166	0.0256	0.2050
FHQLK[x]PTR	4	0	1025.576998	0.0256	0.2050
FGNRDLVK[x]K	7	0	1075.613774	0.0256	0.2300
DAGK[x]DEFSRK	3	0	1151.557046	0.0255	0.2550
GVVALVEDK[x]TK	8	0	1157.665530	0.0255	0.2800
LQK[x]YQATVMR	2	0	1236.664816	0.0250	0.2500
QDRGK[x]LVR	4	0	970.567161	0.0250	0.2000
Y[x]FATLQK	0	0	869.464664	0.0250	0.1750
IEPLK[x]LK	4	0	839.547996	0.0250	0.1750
NCK[x]K	2	0	548.274037	0.0250	0.1000
WSLERK[x]GEK	5	0	1131.603602	0.0244	0.2200
KTVQYATK[x]R	7	0	1093.624337	0.0244	0.2200
NEEEPTK[x]K	6	0	973.471593	0.0244	0.1950
K[x]TVQYATK	0	0	937.523235	0.0244	0.1950
IWK[x]VMCK	2	0	963.503367	0.0243	0.1700
LGVK[x]RFK	3	0	846.543913	0.0243	0.1700
VPDK[x]LIDASTVK	3	0	1284.728853	0.0242	0.2900
M[x]TEVLK	0	0	719.388726	0.0242	0.1450
QGLHK[x]K	4	0	709.423471	0.0242	0.1450
TFHILEPK[x]EK	7	0	1240.681514	0.0240	0.2400
DLVK[x]K	3	0	601.379880	0.0240	0.1200
T[x]EVLK	0	0	588.348247	0.0240	0.1200
LCFDELKK[x]R	7	0	1207.638268	0.0239	0.2150
MSSK[x]DISSK	3	0	981.480047	0.0239	0.2150
IQK[x]ENRHK	2	0	1051.588622	0.0237	0.1900
VAQTTYK[x]K	6	0	937.523235	0.0237	0.1900
EK[x]SLLAHK	1	0	924.539219	0.0237	0.1900
FATLQK[x]SK	5	0	921.528321	0.0237	0.1900
RFK[x]K	2	0	577.369985	0.0237	0.0950
K[x]PRR	0	0	555.360483	0.0237	0.0950
K[x]SGR	0	0	446.260107	0.0237	0.0950
SLK[x]DECK	2	0	878.416723	0.0236	0.1650
LALTK[x]PK	4	0	769.506134	0.0236	0.1650
FRK[x]LGVKPPK	2	0	1168.744388	0.0235	0.2350
AEAKDVAK[x]MK	7	0	1089.585175	0.0235	0.2350
VGKSAVIK[x]TSTR	7	0	1245.740419	0.0233	0.2800
ATAIGK[x]SSTAAK	5	0	1104.613831	0.0233	0.2800
K[x]VADLK	0	0	672.416990	0.0233	0.1400
A[x]ASLLK	0	0	601.379880	0.0233	0.1400
AEREK[x]ASK	4	0	917.492997	0.0231	0.1850
DSEALK[x]TR	5	0	918.477013	0.0231	0.1850
K[x]NRLK	0	0	657.428557	0.0230	0.1150
VSTK[x]K	3	0	561.348581	0.0230	0.1150
DWNACK[x]K	5	0	920.417393	0.0229	0.1600
Q[x]SRQETQYK	0	0	1166.567944	0.0228	0.2050
E[x]IINRDIGK	0	0	1056.592704	0.0228	0.2050
LRHTVIK[x]TGLR	6	0	1292.804020	0.0227	0.2500
NK[x]MVCK	1	0	778.382925	0.0225	0.1350
D[x]RGK	0	0	474.255021	0.0225	0.0900
E[x]TIDNAETMK	0	0	1150.517549	0.0225	0.2250
MK[x]DAVKEAAR	1	0	1117.591321	0.0225	0.2250
EAVLKLK[x]LELK	6	0	1282.822356	0.0223	0.2450
EVLNK[x]GVSK	4	0	972.560345	0.0222	0.2000
IK[x]YEYQK	1	0	970.512337	0.0221	0.1550
K[x]DWNACK	0	0	920.417393	0.0221	0.1550
CIK[x]RLVK	2	0	915.568742	0.0221	0.1550
K[x]PRRLLK	0	0	909.623554	0.0221	0.1550
LELK[x]K	3	0	629.411178	0.0220	0.1100
YDK[x]TEDDIK	2	0	1125.518932	0.0217	0.1950
EIK[x]QIK	2	0	757.469750	0.0217	0.1300
ELLK[x]LK	3	0	742.495236	0.0217	0.1300
NEEK[x]LAEFDK	3	0	1221.587675	0.0215	0.2150
FVK[x]LGIDPPK	2	0	1112.659326	0.0215	0.2150
EKVLK[x]TK	4	0	844.538158	0.0214	0.1500
IGLSK[x]IR	4	0	785.512280	0.0214	0.1500
LLSSAK[x]K	5	0	745.469750	0.0214	0.1500
ELLVK[x]ASK	4	0	886.548722	0.0213	0.1700
K[x]LWK	0	0	573.363839	0.0213	0.0850
AK[x]SAK	1	0	503.306720	0.0210	0.1050
LAK[x]RMK	2	0	745.463224	0.0208	0.1250
FSGEK[x]K	4	0	694.364957	0.0208	0.1250
EK[x]RTFLR	1	0	948.550451	0.0207	0.1450
YK[x]VNLYK	1	0	926.522509	0.0207	0.1450
YYLPK[x]GK	4	0	867.485399	0.0207	0.1450
M[x]MGINER	0	0	849.383652	0.0207	0.1450
M[x]NSIVSK	0	0	777.405435	0.0207	0.1450
ENK[x]IQRQR	2	0	1070.594434	0.0206	0.1650
S[x]SKDISSK	0	0	850.439569	0.0206	0.1650
VGK[x]SAVIK	2	0	800.511946	0.0206	0.1650
K[x]TLEVLYLK	0	0	1105.674641	0.0206	0.1850
LEK[x]VRQLIIK	2	0	1238.807376	0.0205	0.2050
TIDNAETMK[x]K	8	0	1149.569917	0.0205	0.2050
LDSK[x]NVQLAK	3	0	1114.634566	0.0205	0.2050
IKYEYQK[x]LK	6	0	1211.691351	0.0200	0.1800
SGVK[x]LENVK	3	0	972.560345	0.0200	0.1800
VIPVEELK[x]EIK	7	0	1295.769988	0.0200	0.2200
VGK[x]SAVIKTSTR	2	0	1245.740419	0.0200	0.2400
LMVEMEK[x]K	6	0	1006.519074	0.0200	0.1600
LVRK[x]CIK	3	0	915.568742	0.0200	0.1400
VVLK[x]NK	3	0	699.464272	0.0200	0.1200
K[x]LDVAK	0	0	672.416990	0.0200	0.1200
DRLK[x]K	3	0	658.412573	0.0200	0.1000
VLK[x]TK	2	0	587.400615	0.0200	0.1000
E[x]MKK	0	0	534.283541	0.0200	0.0800
K[x]IDK	0	0	502.311471	0.0200	0.0800
SAK[x]AK	2	0	503.306720	0.0200	0.1000
M[x]TDK	0	0	493.220610	0.0200	0.0800
DTTK[x]NKMVCK	3	0	1223.600166	0.0195	0.1950
FDVIVAK[x]GK	6	0	975.575269	0.0194	0.1750
F[x]PTDDDDK	0	0	951.382115	0.0194	0.1550
FMLK[x]LGVK	3	0	934.567348	0.0194	0.1550
MVCK[x]IWK	3	0	963.503367	0.0193	0.1350
K[x]EFEIIK	0	0	905.522175	0.0193	0.1350
LKLELK[x]K	5	0	870.590192	0.0193	0.1350
EK[x]VLKTK	1	0	844.538158	0.0193	0.1350
P[x]TDDDDK	0	0	804.313706	0.0193	0.1350
ENK[x]IQR	2	0	786.434760	0.0192	0.1150
K[x]HGQLK	0	0	709.423471	0.0192	0.1150
DK[x]LVLK	1	0	714.463938	0.0192	0.1150
F[x]ATLQK	0	0	706.401341	0.0192	0.1150
VADLK[x]K	4	0	672.416990	0.0192	0.1150
LLK[x]PR	2	0	625.427496	0.0190	0.0950
INVK[x]K	3	0	600.395864	0.0190	0.0950
Y[x]FATLQKSK	0	0	1084.591644	0.0189	0.1700
GFICK[x]VVDK	4	0	1064.568799	0.0189	0.1700
LK[x]ESQLVDK	1	0	1058.597121	0.0189	0.1700
GTLK[x]VHTIR	3	0	1023.618860	0.0189	0.1700
TSWIYK[x]NK	5	0	1038.549782	0.0188	0.1500
AK[x]SAKIVR	1	0	871.560288	0.0188	0.1500
TK[x]SVALGGITK	1	0	1073.644403	0.0186	0.2050
LCIHK[x]NK	4	0	911.501059	0.0186	0.1300
LK[x]VELAK	1	0	799.516697	0.0186	0.1300
IVK[x]SAK	2	0	644.422076	0.0183	0.1100
WK[x]R	1	0	488.285928	0.0183	0.0550
EDMGSNDK[x]ASK	7	0	1180.502961	0.0182	0.2000
YDKK[x]DLVR	3	0	1035.571243	0.0181	0.1450
GSLEK[x]NWK	4	0	960.502835	0.0181	0.1450
F[x]ATLQKSK	0	0	921.528321	0.0181	0.1450
PFGNTHNK[x]FK	7	0	1188.603937	0.0180	0.1800
SRK[x]VAQTTYK	2	0	1180.656362	0.0180	0.1800
LRNK[x]R	3	0	685.434703	0.0180	0.0900
WAIK[x]EKR	3	0	929.544639	0.0179	0.1250
K[x]VADLKK	0	0	800.511946	0.0179	0.1250
NK[x]LTNDETR	1	0	1089.541397	0.0178	0.1600
NLTDETK[x]NK	6	0	1061.535250	0.0178	0.1600
FDIMPRK[x]K	6	0	1033.574220	0.0175	0.1400
VDVK[x]TK	3	0	688.411904	0.0175	0.1050
E[x]SLQRLLQGAR	0	0	1269.715268	0.0173	0.1900
MK[x]SDINAHK	1	0	1042.522913	0.0172	0.1550
VEFK[x]MGNGK	3	0	1008.506203	0.0172	0.1550
NK[x]HCLIK	1	0	911.501059	0.0171	0.1200
D[x]RGKLVR	0	0	842.508589	0.0171	0.1200
KLDVAK[x]R	5	0	828.518092	0.0171	0.1200
YSLNSYDFK[x]K	8	0	1263.613496	0.0170	0.1700
SETMK[x]YYLPK	4	0	1258.626702	0.0170	0.1700
SRTLASLQK[x]R	8	0	1158.683243	0.0170	0.1700
VVLK[x]NKGTMK	3	0	1116.668841	0.0170	0.1700
GTK[x]RR	2	0	616.376858	0.0170	0.0850
KK[x]SGR	1	0	574.355062	0.0170	0.0850
K[x]KSGR	0	0	574.355062	0.0170	0.0850
GEIK[x]K	3	0	573.348581	0.0170	0.0850
LVK[x]GR	2	0	571.380549	0.0170	0.0850
K[x]SLKDECK	0	0	1006.511679	0.0169	0.1350
TVQYATK[x]R	6	0	965.529382	0.0169	0.1350
VVK[x]VDAQDFLK	2	0	1260.707726	0.0168	0.1850
IWKVMCK[x]NK	6	0	1205.641245	0.0167	0.1500
FFEKINVK[x]K	7	0	1151.670224	0.0167	0.1500
FMLK[x]LGVKR	3	0	1090.668450	0.0167	0.1500
LAEK[x]WR	3	0	801.449683	0.0167	0.1000
LLK[x]MQR	2	0	787.473787	0.0167	0.1000
IITK[x]EGVETR	3	0	1144.645129	0.0165	0.1650
KVADLK[x]K	5	0	800.511946	0.0164	0.1150
IK[x]LISGK	1	0	757.506134	0.0164	0.1150
DIGK[x]VVDK	3	0	872.496688	0.0162	0.1300
LWK[x]R	2	0	601.369985	0.0162	0.0650
CIK[x]R	2	0	575.321319	0.0162	0.0650
LAK[x]R	2	0	486.327789	0.0162	0.0650
SELVK[x]EFHK	4	0	1115.597456	0.0161	0.1450
DAGK[x]DEFSR	3	0	1023.462090	0.0161	0.1450
YEVGAEYIK[x]K	8	0	1198.623334	0.0160	0.1600
K[x]QLATSLRSR	0	0	1158.683243	0.0160	0.1600
VVTSKLLK[x]PR	7	0	1139.738968	0.0160	0.1600
K[x]DQKK	0	0	645.380940	0.0160	0.0800
LEK[x]VR	2	0	643.401675	0.0160	0.0800
K[x]QYSAK	0	0	723.391504	0.0158	0.0950
IIPLK[x]K	4	0	710.505408	0.0158	0.0950
LK[x]LELKK	1	0	870.590192	0.0157	0.1100
DRGK[x]LVR	3	0	842.508589	0.0157	0.1100
EAVLK[x]LK	4	0	799.516697	0.0157	0.1100
LKYYEQK[x]IR	6	0	1239.697497	0.0156	0.1400
Y[x]TVGQGYTK	0	0	1015.497414	0.0156	0.1400
DK[x]MNFVILCR	1	0	1294.652534	0.0150	0.1500
LCFDELK[x]KR	6	0	1207.638268	0.0150	0.1350
NCACVISQK[x]K	8	0	1206.584850	0.0150	0.1500
LILTENIK[x]TK	7	0	1171.717563	0.0150	0.1500
NKLLK[x]VTVSK	4	0	1128.722984	0.0150	0.1500
MQK[x]LLR	2	0	787.473787	0.0150	0.0900
TMGK[x]NK	3	0	677.353010	0.0150	0.0900
Q[x]EMKK	0	0	662.342113	0.0150	0.0750
LK[x]DLR	1	0	643.401675	0.0150	0.0750
Q[x]DRGK	0	0	602.313592	0.0150	0.0750
LGVK[x]R	3	0	571.380549	0.0150	0.0750
SFEQK[x]VMK	4	0	995.510954	0.0150	0.1200
QYSAK[x]AK	4	0	794.428614	0.0150	0.1050
DEK[x]SGVK	2	0	761.391895	0.0150	0.1050
K[x]LIR	0	0	528.374737	0.0150	0.0600
NK[x]ELISVSAASK	1	0	1245.692803	0.0146	0.1750
ADYYYQAK[x]AK	7	0	1219.587284	0.0145	0.1450
QVMEEK[x]LDSK	5	0	1205.596130	0.0145	0.1450
K[x]NTEDIEMTA	0	0	1150.517549	0.0145	0.1450
LK[x]YYEQKIR	1	0	1239.697497	0.0144	0.1300
NFGRDLK[x]LK	6	0	1089.629423	0.0144	0.1300
K[x]ANWCDKR	0	0	1076.518495	0.0144	0.1150
HESLK[x]YR	4	0	931.487520	0.0143	0.1000
GK[x]YYPLK	1	0	867.485399	0.0143	0.1000
LESK[x]QR	3	0	759.423863	0.0142	0.0850
LVPYLTK[x]LESK	6	0	1289.759425	0.0141	0.1550
GGDEWK[x]IEPLK	5	0	1270.655693	0.0141	0.1550
ELFEMARTK[x]K	8	0	1251.664481	0.0140	0.1400
VMCKNK[x]TDTK	5	0	1223.600166	0.0140	0.1400
TMGKNK[x]VLVK	5	0	1116.668841	0.0140	0.1400
GTEVEK[x]ITIK	5	0	1116.638983	0.0140	0.1400
K[x]INVK	0	0	600.395864	0.0140	0.0700
RK[x]GTK	1	0	588.370711	0.0140	0.0700
TK[x]LVK	1	0	587.400615	0.0140	0.0700
K[x]AFGR	0	0	577.333601	0.0140	0.0700
NWK[x]EEYLR	2	0	1136.561406	0.0137	0.1100
VSK[x]ILEHK	2	0	952.570517	0.0137	0.1100
VLVDK[x]SRK	4	0	943.581415	0.0137	0.1100
NK[x]PGVYTK	1	0	905.497023	0.0137	0.1100
GITVLK[x]PDDDK	5	0	1199.639709	0.0136	0.1500
LK[x]YYEQK	1	0	970.512337	0.0136	0.0950
EHFK[x]ELVSK	3	0	1115.597456	0.0133	0.1200
LLK[x]PRVNNR	2	0	1108.682852	0.0133	0.1200
K[x]HLDAEVQK	0	0	1066.577055	0.0133	0.1200
LAHLSK[x]HPK	5	0	1029.608297	0.0133	0.1200
ETTEK[x]K	4	0	734.380997	0.0133	0.0800
DVAK[x]MK	3	0	690.373411	0.0133	0.0800
VK[x]AFGR	1	0	676.402010	0.0133	0.0800
M[x]FR	0	0	452.220553	0.0133	0.0400
K[x]FR	0	0	449.275030	0.0133	0.0400
Q[x]DRGKLVR	0	0	970.567161	0.0131	0.1050
DTTKNK[x]MVCK	5	0	1223.600166	0.0130	0.1300
Q[x]YTVGQGYTK	0	0	1143.555986	0.0130	0.1300
WAIKEK[x]R	5	0	929.544639	0.0129	0.0900
IEEIFK[x]K	5	0	905.522175	0.0129	0.0900
EWDSK[x]LK	4	0	904.465390	0.0129	0.0900
TKLVK[x]ER	4	0	872.544305	0.0129	0.0900
M[x]GINERK	0	0	846.438129	0.0129	0.0900
IEDTDK[x]YDK	5	0	1125.518932	0.0128	0.1150
LLK[x]LEEAMK	2	0	1073.615413	0.0128	0.1150
TELFK[x]ASTSAK	4	0	1181.629146	0.0127	0.1400
KYDK[x]TEDDIK	3	0	1253.613888	0.0125	0.1250
VMCK[x]NKTDTK	3	0	1223.600166	0.0125	0.1250
DAVVLGVEK[x]R	8	0	1084.624003	0.0125	0.1250
MQK[x]LLRLR	2	0	1056.658947	0.0125	0.1000
K[x]ELFDCLK	0	0	1051.537166	0.0125	0.1000
K[x]VAQTTYK	0	0	937.523235	0.0125	0.1000
EAEAARK[x]K	6	0	901.498083	0.0125	0.1000
ERK[x]PRR	2	0	840.504172	0.0125	0.0750
AEAK[x]DVAK	3	0	830.449740	0.0125	0.1000
DK[x]KDQK	1	0	760.407879	0.0125	0.0750
MK[x]DAVK	1	0	690.373411	0.0125	0.0750
NK[x]GTMK	1	0	677.353010	0.0125	0.0750
SLK[x]R	2	0	502.322703	0.0125	0.0500
F[x]ANNDEIHPSK	0	0	1270.594156	0.0123	0.1350
IDK[x]EDMGSNDK	2	0	1250.544822	0.0123	0.1350
K[x]ATDDDRWK	0	0	1133.546483	0.0122	0.1100
LQMSAMYK[x]K	7	0	1098.556519	0.0122	0.1100
IDRDK[x]LVLK	4	0	1098.676036	0.0122	0.1100
DIK[x]SMIADK	2	0	1019.532081	0.0122	0.1100
FK[x]LNVYK	1	0	910.527595	0.0121	0.0850
R[x]KQYSAK	0	0	879.492606	0.0121	0.0850
LVK[x]GRQD	2	0	814.466059	0.0121	0.0850
EK[x]ASFAR	1	0	807.423863	0.0121	0.0850
AVILSDTK[x]PVDK	7	0	1284.728853	0.0121	0.1450
IEDTDK[x]YDKK	5	0	1253.613888	0.0120	0.1200
K[x]TLVAHAVLK	0	0	1078.686208	0.0120	0.1200
FIVK[x]ASSGPR	3	0	1060.602876	0.0120	0.1200
K[x]ILGVAAEDK	0	0	1042.602207	0.0120	0.1200
K[x]VPDK	0	0	585.348581	0.0120	0.0600
QRIQK[x]ENR	4	0	1070.594434	0.0119	0.0950
STMLEK[x]IK	5	0	948.531355	0.0119	0.0950
NAEELSSYQK[x]K	9	0	1295.635683	0.0118	0.1300
LGSTAIGVK[x]TK	8	0	1073.644403	0.0118	0.1300
K[x]KELFDCLK	0	0	1179.632121	0.0117	0.1050
VVDK[x]CFGIK	3	0	1064.568799	0.0117	0.1050
TLSK[x]WR	3	0	789.449683	0.0117	0.0700
VMK[x]EDNLILR	2	0	1229.680131	0.0115	0.1150
VYATMQK[x]LQK	6	0	1208.658670	0.0115	0.1150
K[x]QCVIANSCK	0	0	1206.584850	0.0115	0.1150
RK[x]QYSAK	1	0	879.492606	0.0114	0.0800
DFLDAVQK[x]VVK	7	0	1260.707726	0.0114	0.1250
ATAIGRASK[x]AAR	8	0	1171.678492	0.0113	0.1350
K[x]RMPIDFK	0	0	1033.574220	0.0113	0.0900
YDK[x]KDLVR	2	0	1035.571243	0.0113	0.0900
QAREK[x]VLK	4	0	970.592313	0.0113	0.0900
QVK[x]R	2	0	529.333601	0.0113	0.0450
I[x]INR	0	0	514.322703	0.0113	0.0450
GEK[x]R	2	0	488.270670	0.0113	0.0450
GTK[x]R	2	0	460.275756	0.0113	0.0450
LGDK[x]GPAAARASR	3	0	1268.694867	0.0112	0.1450
EWLDK[x]LGDK	4	0	1102.565823	0.0111	0.1000
ENQEK[x]ISNNK	4	0	1202.589070	0.0110	0.1100
MVTANIK[x]NIK	6	0	1130.648106	0.0110	0.1100
K[x]WRLR	0	0	757.471088	0.0110	0.0550
ERK[x]PR	2	0	684.403070	0.0110	0.0550
LVK[x]ER	2	0	643.401675	0.0110	0.0550
K[x]LQRLR	0	0	812.534410	0.0108	0.0650
AQEEVK[x]R	5	0	858.455887	0.0107	0.0750
EDCKSLK[x]R	6	0	1034.517826	0.0106	0.0850
DLVKK[x]YDK	4	0	1007.565097	0.0106	0.0850
DLVK[x]KYDK	3	0	1007.565097	0.0106	0.0850
DKK[x]LIPIR	2	0	981.633448	0.0106	0.0850
EASKTLSK[x]WR	7	0	1204.656362	0.0105	0.1050
TEPK[x]AVDEEMK	3	0	1275.601607	0.0105	0.1150
HGGYKPTDK[x]HK	8	0	1266.646859	0.0105	0.1150
LQK[x]DLGQVLNK	2	0	1254.729522	0.0105	0.1150
KK[x]ELFDCLK	1	0	1179.632121	0.0100	0.0900
EDTEAVLK[x]R	7	0	1059.555986	0.0100	0.0900
VK[x]VIAATNR	1	0	970.592313	0.0100	0.0900
LENQRK[x]WR	5	0	1128.615169	0.0100	0.0800
HRENK[x]IQR	4	0	1079.594768	0.0100	0.0800
FFEK[x]INVK	3	0	1023.575269	0.0100	0.0800
YYEQK[x]IR	4	0	998.518484	0.0100	0.0700
IVKSAK[x]AK	5	0	843.554142	0.0100	0.0800
K[x]ATDDDR	0	0	819.372221	0.0100	0.0700
SAK[x]GTK	2	0	590.338744	0.0100	0.0600
GK[x]LVR	1	0	571.380549	0.0100	0.0500
D[x]KKLIPIR	0	0	981.633448	0.0094	0.0750
I[x]INRDIGK	0	0	927.550117	0.0094	0.0750
SLALTK[x]K	5	0	759.485399	0.0093	0.0650
LDVAK[x]R	4	0	700.423137	0.0092	0.0550
ILEHK[x]EIMLR	4	0	1280.727413	0.0090	0.0900
DIK[x]VIMATNR	2	0	1159.638269	0.0090	0.0900
QSK[x]ATREPNK	2	0	1157.615226	0.0090	0.0900
LRWK[x]R	3	0	757.471088	0.0090	0.0450
KVAQTTYK[x]K	7	0	1065.618191	0.0089	0.0800
AK[x]YASQKRP	1	0	1047.582476	0.0089	0.0800
SLALTKK[x]DK	6	0	1002.607293	0.0089	0.0800
SVEISALASK[x]NR	9	0	1273.698949	0.0088	0.1050
PRK[x]QYSAK	2	0	976.545365	0.0088	0.0700
DTALEK[x]YK	5	0	966.502166	0.0088	0.0700
K[x]LQR	0	0	543.349250	0.0088	0.0350
GTLK[x]VHTIRLR	3	0	1292.804020	0.0086	0.0950
ANWCDK[x]R	5	0	948.423539	0.0086	0.0600
ILIDK[x]AR	4	0	827.522844	0.0086	0.0600
IEDTDKYDK[x]K	8	0	1253.613888	0.0085	0.0850
VLVK[x]VHPEGK	3	0	1104.665473	0.0085	0.0850
AIHK[x]LGSTLK	3	0	1066.649824	0.0085	0.0850
K[x]RVIEHNIR	0	0	1163.688664	0.0083	0.0750
AAK[x]ASRGAATIK	2	0	1143.672345	0.0083	0.1000
IK[x]ILFSDVK	1	0	1061.648429	0.0083	0.0750
SSEETEDK[x]K	7	0	1051.466899	0.0083	0.0750
HK[x]TPDK	1	0	724.386752	0.0083	0.0500
NK[x]TDTK	1	0	705.365683	0.0083	0.0500
NK[x]VLVK	1	0	699.464272	0.0083	0.0500
K[x]DWNACKK	0	0	1048.512348	0.0081	0.0650
GGNMK[x]EVFRR	4	0	1192.613451	0.0080	0.0800
AEAK[x]DVAKMK	3	0	1089.585175	0.0080	0.0800
K[x]YINR	0	0	692.396924	0.0080	0.0400
E[x]SLQR	0	0	631.328907	0.0080	0.0400
K[x]DLVR	0	0	629.386026	0.0080	0.0400
K[x]GEIR	0	0	601.354728	0.0080	0.0400
K[x]LDVAKR	0	0	828.518092	0.0079	0.0550
YLHQSLK[x]YK	6	0	1178.644738	0.0078	0.0700
FFEK[x]INVKK	3	0	1151.670224	0.0078	0.0700
LDGK[x]DELWK	3	0	1102.565823	0.0078	0.0700
HK[x]TPDKGYGHR	1	0	1294.653005	0.0077	0.0850
GYIGDPIK[x]FVR	7	0	1263.697497	0.0077	0.0850
QVK[x]NRDCVGR	2	0	1230.625074	0.0075	0.0750
FK[x]TNHGNPFM	1	0	1191.549460	0.0075	0.0750
IHAK[x]SMAIDK	3	0	1112.601159	0.0075	0.0750
K[x]GVVALVEDK	0	0	1056.617856	0.0075	0.0750
RLVK[x]GR	3	0	727.481651	0.0075	0.0450
V[x]KAFGR	0	0	676.402010	0.0075	0.0450
VMK[x]SEFQR	2	0	1023.517101	0.0075	0.0600
TLASLQK[x]R	6	0	915.550117	0.0075	0.0600
TLIDK[x]FSGEKK	4	0	1264.702640	0.0073	0.0800
K[x]AQSGPDASAK	0	0	1058.535585	0.0073	0.0800
FMLKLGVK[x]R	7	0	1090.668450	0.0072	0.0650
GGNMK[x]EVFR	4	0	1036.512349	0.0072	0.0650
SLALTK[x]KDK	5	0	1002.607293	0.0072	0.0650
LLRPRK[x]R	5	0	937.629701	0.0071	0.0500
K[x]ANWCDK	0	0	920.417393	0.0071	0.0500
K[x]VGQYIR	0	0	862.502443	0.0071	0.0500
AK[x]YASQK	1	0	794.428614	0.0071	0.0500
K[x]ARQAAK	0	0	771.471479	0.0071	0.0500
K[x]IYNEYPPTK	0	0	1251.649881	0.0070	0.0700
ASK[x]ER	2	0	589.318344	0.0070	0.0350
M[x]MGINERK	0	0	977.478607	0.0069	0.0550
S[x]QARGFDR	0	0	935.457282	0.0069	0.0550
P[x]FGNTHNK	0	0	913.440572	0.0069	0.0550
TLIDKFSGEK[x]K	9	0	1264.702640	0.0068	0.0750
ASK[x]GSNDDEMK	2	0	1180.502961	0.0068	0.0750
YKVNLYK[x]FR	6	0	1229.692020	0.0067	0.0600
ETTEKK[x]IDK	5	0	1090.586949	0.0067	0.0600
EDVQSLK[x]LK	6	0	1058.597121	0.0067	0.0600
NHASIDK[x]MK	6	0	1042.522913	0.0067	0.0600
TPDK[x]GYGHR	3	0	1029.499144	0.0067	0.0600
RVEFK[x]MGNGK	4	0	1164.607305	0.0065	0.0650
LK[x]VLVQGLER	1	0	1153.718232	0.0065	0.0650
LK[x]PQDER	1	0	884.471536	0.0064	0.0450
ELLK[x]LKVELAK	3	0	1282.822356	0.0064	0.0700
P[x]RKQYSAK	0	0	976.545365	0.0063	0.0500
GGDWERK[x]NR	6	0	1116.542400	0.0061	0.0550
SGK[x]KR	2	0	574.355062	0.0060	0.0300
KK[x]AQSGPDASAK	1	0	1186.630541	0.0058	0.0700
D[x]YDLVR	0	0	779.381332	0.0058	0.0350
LLVK[x]DR	3	0	742.470084	0.0058	0.0350
SAK[x]IVR	2	0	672.428222	0.0058	0.0350
VNLYK[x]FR	4	0	938.533741	0.0057	0.0400
QPEDK[x]LR	4	0	884.471536	0.0057	0.0400
YK[x]EDTALR	1	0	994.508312	0.0056	0.0450
KQYSAK[x]AK	5	0	922.523570	0.0056	0.0450
K[x]PIGATWK	0	0	899.522844	0.0056	0.0450
YK[x]VNLYKFR	1	0	1229.692020	0.0056	0.0500
K[x]DLVRNFGR	0	0	1103.619920	0.0056	0.0500
LLVK[x]DRIDK	3	0	1098.676036	0.0056	0.0500
K[x]SKTLQYFA	0	0	1084.591644	0.0056	0.0500
F[x]ATLQKSKR	0	0	1077.629423	0.0056	0.0500
M[x]PFGNTHNK	0	0	1044.481051	0.0056	0.0500
FNLMVICK[x]DK	7	0	1266.646388	0.0055	0.0550
EASK[x]TLSKWR	3	0	1204.656362	0.0055	0.0550
GYQTIELDK[x]K	8	0	1193.629146	0.0055	0.0550
THAVLVALK[x]R	8	0	1106.692354	0.0055	0.0550
HGGYK[x]PTDKHK	4	0	1266.646859	0.0055	0.0600
SAK[x]IVRTLIDK	2	0	1242.765906	0.0050	0.0550
TNSTDEK[x]GTKK	6	0	1207.604385	0.0050	0.0550
FRK[x]PIGATWK	2	0	1202.692354	0.0050	0.0500
EIK[x]PNIR	2	0	868.513006	0.0050	0.0350
AERK[x]AR	3	0	729.424532	0.0050	0.0300
SGKK[x]R	3	0	574.355062	0.0050	0.0250
K[x]LAR	0	0	486.327789	0.0050	0.0200
S[x]QAR	0	0	460.239372	0.0050	0.0200
GSDAAPQASK[x]K	9	0	1058.535585	0.0045	0.0500
NIK[x]VIMATNR	2	0	1158.654253	0.0045	0.0450
TNSTDEK[x]GTK	6	0	1079.509429	0.0045	0.0450
LGDK[x]GPAAAR	3	0	954.524630	0.0045	0.0450
LK[x]DLRFGNR	1	0	1117.635570	0.0044	0.0400
ETTEK[x]KIDK	4	0	1090.586949	0.0044	0.0400
MK[x]LSLFSNK	1	0	1066.584449	0.0044	0.0400
M[x]SQARGFDR	0	0	1066.497761	0.0044	0.0400
VLVDK[x]SR	4	0	815.486459	0.0043	0.0300
GNQK[x]VVK	3	0	771.460247	0.0043	0.0300
D[x]RQEQR	0	0	830.399437	0.0042	0.0250
LRLQK[x]R	4	0	812.534410	0.0042	0.0250
NK[x]PDER	1	0	757.371829	0.0042	0.0250
ELLKLK[x]VELAK	5	0	1282.822356	0.0041	0.0450
FLHDK[x]NSDYK	4	0	1265.603994	0.0040	0.0400
IEASK[x]GLIDR	4	0	1100.618917	0.0040	0.0400
QVK[x]NR	2	0	643.376523	0.0040	0.0200
M[x]SQAR	0	0	591.279850	0.0040	0.0200
YK[x]SYLLQHR	1	0	1206.650884	0.0039	0.0350
F[x]MTRSEYDR	0	0	1203.534202	0.0039	0.0350
ASRPGAAAK[x]LDGK	8	0	1240.688720	0.0038	0.0500
GSDAAPQASKK[x]K	10	0	1186.630541	0.0038	0.0450
K[x]KAQSGPDASAK	0	0	1186.630541	0.0038	0.0450
G[x]GLGYPEDAIGK	0	0	1175.582198	0.0038	0.0450
DEEWPPK[x]M	6	0	1030.442937	0.0037	0.0300
AIEGK[x]IAR	4	0	856.513006	0.0037	0.0300
VISMEK[x]GGNMK	5	0	1192.594355	0.0036	0.0400
K[x]EVQEAR	0	0	858.455887	0.0036	0.0250
RLLK[x]LEEAMK	3	0	1229.716515	0.0035	0.0350
WKTLSK[x]ESAR	5	0	1204.656362	0.0035	0.0350
NK[x]MVCKIWK	1	0	1205.641245	0.0033	0.0300
IDVLFSK[x]IR	6	0	1089.654575	0.0033	0.0300
NK[x]RGGDEWK	1	0	1088.536254	0.0033	0.0300
FATLQK[x]SKR	5	0	1077.629423	0.0033	0.0300
M[x]ESLQR	0	0	762.369385	0.0033	0.0200
AAK[x]ASR	2	0	602.349976	0.0033	0.0200
QGDVLLNK[x]LQK	7	0	1254.729522	0.0032	0.0350
EISYPFK[x]R	6	0	1038.549782	0.0031	0.0250
VVTSK[x]LLKPR	4	0	1139.738968	0.0030	0.0300
DATDDK[x]R	5	0	819.372221	0.0029	0.0200
NKMVCK[x]IWK	5	0	1205.641245	0.0028	0.0250
AVDEEMK[x]VR	6	0	1075.533141	0.0028	0.0250
VLTLAMVK[x]R	7	0	1029.636817	0.0028	0.0250
LLENDIK[x]VMK	6	0	1201.673984	0.0025	0.0250
GSDAAPQASK[x]KK	9	0	1186.630541	0.0025	0.0300
CYAK[x]NEWR	3	0	1125.502511	0.0025	0.0200
KANWCDK[x]R	6	0	1076.518495	0.0025	0.0200
QSK[x]YTYDR	2	0	1059.498475	0.0025	0.0200
LRLLK[x]MQR	4	0	1056.658947	0.0025	0.0200
VVDK[x]DGIR	3	0	900.502835	0.0025	0.0200
TFLEK[x]R	4	0	792.449349	0.0025	0.0150
NIPK[x]AR	3	0	697.423471	0.0025	0.0150
LNFSSLK[x]MK	6	0	1066.584449	0.0022	0.0200
AKYASQK[x]RP	6	0	1047.582476	0.0022	0.0200
EK[x]ADAAFLR	1	0	1019.539945	0.0022	0.0200
LK[x]WSDER	1	0	932.471536	0.0021	0.0150
K[x]YTGLLR	0	0	849.507194	0.0021	0.0150
AQARAK[x]R	5	0	799.477625	0.0021	0.0150
K[x]YDKTEDDIK	0	0	1253.613888	0.0020	0.0200
K[x]GYQTIELDK	0	0	1193.629146	0.0020	0.0200
MKDAVK[x]EAAR	5	0	1117.591321	0.0020	0.0200
VVLKNK[x]GTMK	5	0	1116.668841	0.0020	0.0200
NLIRLAK[x]R	6	0	982.639929	0.0019	0.0150
EPPVYTPPK[x]DK	8	0	1269.660444	0.0018	0.0200
G[x]LGYPEDAIGK	0	0	1118.560737	0.0018	0.0200
FK[x]LNVYKYR	1	0	1229.692020	0.0017	0.0150
HTVIK[x]TGLR	4	0	1023.618860	0.0017	0.0150
Y[x]FATLQKSKR	0	0	1240.692746	0.0015	0.0150
HSTFIITK[x]RK	7	0	1229.724379	0.0015	0.0150
TK[x]LVKER	1	0	872.544305	0.0014	0.0100
TLLYGK[x]R	5	0	849.507194	0.0014	0.0100
AK[x]IIDLR	1	0	827.522844	0.0014	0.0100
SQDISINGNSK[x]K	10	0	1289.657479	0.0012	0.0150
EDCK[x]SLKR	3	0	1034.517826	0.0012	0.0100
LIEK[x]LELR	3	0	1012.628028	0.0012	0.0100
K[x]LEETDVAK	0	0	1031.549839	0.0011	0.0100
DLKLK[x]WSDER	4	0	1288.677488	0.0010	0.0100
S[x]GYDR	0	0	596.255412	0.0010	0.0050
SVQPTAK[x]TVQK	6	0	1185.671676	0.0009	0.0100
MRK[x]LAR	2	0	773.469370	0.0008	0.0050
ASK[x]AAR	2	0	602.349976	0.0008	0.0050
WSELRK[x]R	5	0	973.545700	0.0007	0.0050
LNVYK[x]YR	4	0	954.528656	0.0007	0.0050
YASQK[x]RP	4	0	848.450409	0.0007	0.0050
TMTEK[x]AR	4	0	835.422145	0.0007	0.0050
EYLEK[x]NWK	4	0	1108.555260	0.0006	0.0050
SLK[x]RELIR	2	0	1013.634509	0.0006	0.0050
K[x]QLATSLR	0	0	915.550117	0.0006	0.0050
EK[x]TSNNTNR	1	0	1062.505347	0.0006	0.0050
SMAIDK[x]DIR	5	0	1047.538227	0.0006	0.0050
LISGK[x]LDEAR	4	0	1100.618917	0.0005	0.0050
K[x]GVVALVEDKTK	0	0	1285.760486	0.0004	0.0050
# precursors: 1
Precursor: 1881.0474	3	0.9986	0
K[x]VTSK(0)	SSTAAK[x]TFLEK(5)	1.5250	1881.0458	138.0681
K[x]MRK(0)	SSTAAK[x]TFLEK(5)	1.2800	1881.0393	138.0681
VSTK[x]K(3)	SSTAAK[x]TFLEK(5)	1.2600	1881.0458	138.0681
RMK[x]K(2)	SSTAAK[x]TFLEK(5)	1.2500	1881.0393	138.0681
M[x]ATTVK(0)	KTVQYATK[x]R(7)	0.5500	1881.0393	138.0681
K[x]VTSK(0)	TELFK[x]ASTSAK(4)	0.3950	1881.0458	138.0681
M[x]TEVLK(0)	INVK[x]FFEK(3)	0.3850	1881.0321	138.0681
KDK[x]PK(2)	LENQRK[x]WR(5)	0.3750	1881.0584	138.0681
K[x]DKPK(0)	LENQRK[x]WR(5)	0.3600	1881.0584	138.0681
LQK[x]R(2)	GITVLK[x]PDDDK(5)	0.2950	1881.0570	138.0681
IDK[x]K(2)	TFHILEPK[x]EK(7)	0.2800	1881.0611	138.0681
T[x]EVLK(0)	K[x]EPPVYTPPK(0)	0.2750	1881.0498	138.0681
EPMALIQLVPLFLNQR(-1)	0.2700	1881.0545	--
TMGK[x]NK(3)	K[x]VAQTTYKK(0)	0.2500	1881.0393	138.0681
QYSAK[x]AK(4)	EK[x]RTFLR(1)	0.2500	1881.0471	138.0681
NK[x]GTMK(1)	K[x]VAQTTYKK(0)	0.2350	1881.0393	138.0681
LALTK[x]PK(4)	NEEEPTK[x]K(6)	0.2350	1881.0458	138.0681
VK[x]AFGR(1)	K[x]HLDAEVQK(0)	0.2000	1881.0471	138.0681
K[x]IDK(0)	TFHILEPK[x]EK(7)	0.1950	1881.0611	138.0681
AK[x]YASQK(1)	EK[x]RTFLR(1)	0.1950	1881.0471	138.0681
