# Supplementary material for: ECL: an exhaustive search tool for the identification of cross-linked peptides using whole database
Source: BMC Bioinformatics. 2016 May 20;17:217. doi: 10.1186/s12859-016-1073-y (PMC4874008; doi:10.1186/s12859-016-1073-y)
Supplement: Additional file 5 — Kojak’s pre-selection list of PSMs only identified by ECL. (ZIP 5147 kb) [file 12859_2016_1073_MOESM5_ESM.zip › Kojak's pre-selection ranks of ECL only peptides/Kojak's detailed results/aleitner_M1012_004/diagnostic_3183.txt]

Scan: 3183
FIVK[x]ASSGPR	3	0	1060.602876	0.1355	1.3550
T[x]EVLK	0	0	588.348247	0.1150	0.5750
M[x]TEVLK	0	0	719.388726	0.1033	0.6200
TMGK[x]NK	3	0	677.353010	0.0950	0.5700
EMK[x]K	2	0	534.283541	0.0950	0.3800
EK[x]VLK	1	0	615.395529	0.0940	0.4700
K[x]HLDAEVQK	0	0	1066.577055	0.0928	0.8350
NLTDETK[x]NK	6	0	1061.535250	0.0917	0.8250
FLK[x]TSK	2	0	722.432639	0.0892	0.5350
DTTK[x]NK	3	0	705.365683	0.0875	0.5250
K[x]VPDK	0	0	585.348581	0.0850	0.4250
K[x]ELLK	0	0	629.411178	0.0820	0.4100
K[x]EEMVMLK	0	0	1006.519074	0.0800	0.6400
K[x]NRLK	0	0	657.428557	0.0800	0.4000
DK[x]LVLK	1	0	714.463938	0.0792	0.4750
E[x]SLQR	0	0	631.328907	0.0780	0.3900
K[x]VADLKK	0	0	800.511946	0.0764	0.5350
WK[x]RENQLR	1	0	1128.615169	0.0750	0.6000
K[x]VIAR	0	0	585.396198	0.0750	0.3750
QAREK[x]VLK	4	0	970.592313	0.0725	0.5800
LK[x]LELK	1	0	742.495236	0.0717	0.4300
FFEK[x]EDVQSLK	3	0	1368.692468	0.0705	0.7750
K[x]GEIRMGTTITALR	0	0	1545.866017	0.0693	0.9700
K[x]SLK	0	0	474.316557	0.0675	0.2700
TMGKNK[x]VLVK	5	0	1116.668841	0.0670	0.6700
VMCK[x]NK	3	0	778.382925	0.0667	0.4000
VVLK[x]NK	3	0	699.464272	0.0667	0.4000
FVIHQEENK[x]RSVGIK	8	0	1782.973979	0.0653	0.9800
LK[x]DLR	1	0	643.401675	0.0640	0.3200
K[x]EFEIIK	0	0	905.522175	0.0629	0.4400
IKYEYQK[x]LK	6	0	1211.691351	0.0628	0.5650
QDPKK[x]HLDAEVQK	4	0	1534.810280	0.0627	0.8150
YPLVTHFRFLK[x]TSK	10	0	1735.977279	0.0625	0.8750
K[x]CIK	0	0	547.315173	0.0625	0.2500
K[x]LAR	0	0	486.327789	0.0625	0.2500
ELKK[x]EEMVMLK	3	0	1376.740675	0.0623	0.6850
AK[x]IIDLR	1	0	827.522844	0.0621	0.4350
MQK[x]LLR	2	0	787.473787	0.0617	0.3700
QDPK[x]KHLDAEVQK	3	0	1534.810280	0.0615	0.8000
LCIHK[x]NK	4	0	911.501059	0.0614	0.4300
M[x]ESLQR	0	0	762.369385	0.0608	0.3650
ELK[x]KEEMVMLK	2	0	1376.740675	0.0600	0.6600
LK[x]KTLEVLYLK	1	0	1346.853655	0.0600	0.6600
QNLFVPTSDK[x]EK	9	0	1404.724827	0.0592	0.7100
MRK[x]LAR	2	0	773.469370	0.0592	0.3550
LKYYEQK[x]IR	6	0	1239.697497	0.0578	0.5200
LLEK[x]LEIK	3	0	984.621882	0.0575	0.4600
Q[x]EMK	0	0	534.247157	0.0575	0.2300
MEILK[x]IHLEK	4	0	1252.721266	0.0575	0.5750
K[x]QLATSLRSR	0	0	1158.683243	0.0575	0.5750
Q[x]DYDLVR	0	0	907.439903	0.0571	0.4000
YDK[x]LVETSGQIR	2	0	1407.735725	0.0571	0.6850
VGK[x]SAVIK	2	0	800.511946	0.0569	0.4550
E[x]EMIAAQGIDEEDR	0	0	1604.698741	0.0564	0.7900
K[x]TLEVLYLK	0	0	1105.674641	0.0561	0.5050
K[x]GVVALVEDK	0	0	1056.617856	0.0560	0.5600
NK[x]VLVK	1	0	699.464272	0.0558	0.3350
K[x]WRLR	0	0	757.471088	0.0550	0.2750
E[x]MIAAQGIDEEDR	0	0	1475.656153	0.0546	0.7100
IFRQK[x]SLEK	4	0	1147.671285	0.0544	0.4900
KELLK[x]LK	4	0	870.590192	0.0543	0.3800
TMTEK[x]AR	4	0	835.422145	0.0543	0.3800
LFK[x]SLGSGMDQEK	2	0	1438.712546	0.0542	0.7050
IQYVGK[x]QDPK	5	0	1174.634566	0.0540	0.5400
K[x]DLVR	0	0	629.386026	0.0540	0.2700
DLK[x]LK	2	0	615.395529	0.0540	0.2700
LVK[x]ERQAR	2	0	998.598459	0.0538	0.4300
YK[x]EDTALR	1	0	994.508312	0.0538	0.4300
EASK[x]TLSKWR	3	0	1204.656362	0.0535	0.5350
TMGK[x]NKVLVK	3	0	1116.668841	0.0535	0.5350
EDCK[x]SLKR	3	0	1034.517826	0.0531	0.4250
MEILKIHLEK[x]VSK	9	0	1566.916655	0.0519	0.6750
LAK[x]RMK	2	0	745.463224	0.0517	0.3100
HK[x]TPDK	1	0	724.386752	0.0517	0.3100
WPK[x]IAEIYGSALR	2	0	1502.824477	0.0515	0.6700
ESQLVDK[x]FFEK	6	0	1368.692468	0.0514	0.5650
ETEK[x]LAEERGWDIR	3	0	1730.858680	0.0511	0.7150
NK[x]LLK	1	0	614.411513	0.0510	0.2550
A[x]SLLK	0	0	530.342770	0.0510	0.2550
K[x]EDSSPCGYIIR	0	0	1423.676496	0.0508	0.6100
ELLK[x]LK	3	0	742.495236	0.0508	0.3050
K[x]ELLKLK	0	0	870.590192	0.0507	0.3550
AQEEVK[x]R	5	0	858.455887	0.0507	0.3550
MEQK[x]PEVDYSEK	3	0	1481.670742	0.0504	0.6050
LLVK[x]DR	3	0	742.470084	0.0500	0.3000
EIK[x]PNIRVALR	2	0	1307.803685	0.0495	0.5450
IHAK[x]SMAIDKDIR	3	0	1496.813257	0.0492	0.6400
DWNACK[x]KELLK	5	0	1403.723052	0.0491	0.5400
LKK[x]TLEVLYLK	2	0	1346.853655	0.0491	0.5400
VMK[x]EDNLILR	2	0	1229.680131	0.0490	0.4900
NLTDETK[x]NKHCLIK	6	0	1712.887868	0.0486	0.6800
QLDSERFIVK[x]ASSGPR	9	0	1788.948158	0.0484	0.7750
VVDK[x]DGIR	3	0	900.502835	0.0481	0.3850
SLDK[x]QMVEERVLK	3	0	1573.849698	0.0481	0.6250
K[x]EVQEAR	0	0	858.455887	0.0479	0.3350
DRGK[x]LVR	3	0	842.508589	0.0479	0.3350
MQK[x]LLRLR	2	0	1056.658947	0.0475	0.3800
HK[x]TDLNHENLK	1	0	1347.689447	0.0473	0.5200
EK[x]VAFILDQVR	1	0	1316.745171	0.0473	0.5200
K[x]IFTIHTSK	0	0	1073.623277	0.0472	0.4250
YDK[x]KDLVR	2	0	1035.571243	0.0469	0.3750
EEYVSDPK[x]EQM	7	0	1353.575786	0.0468	0.5150
YYEQK[x]IR	4	0	998.518484	0.0464	0.3250
TSWIYK[x]NK	5	0	1038.549782	0.0463	0.3700
IDRDK[x]LVLK	4	0	1098.676036	0.0461	0.4150
SMIADK[x]HAIR	5	0	1140.607305	0.0460	0.4600
K[x]QLLIDGANVLR	0	0	1338.798265	0.0458	0.5500
QIK[x]EIK	2	0	757.469750	0.0450	0.2700
D[x]RGK	0	0	474.255021	0.0450	0.1800
K[x]ASLLTR	0	0	787.491545	0.0450	0.3150
K[x]ALSSLK	0	0	745.469750	0.0450	0.3150
LFAYPPK[x]SVQPTAK	6	0	1545.855441	0.0446	0.6250
QVMEEK[x]LDSK	5	0	1205.596130	0.0445	0.4450
IWKVMCK[x]NK	6	0	1205.641245	0.0444	0.4000
ATLTGMK[x]IDVLFSKIR	6	0	1792.027986	0.0444	0.7100
NLTDETKNK[x]HCLIK	8	0	1712.887868	0.0443	0.6200
LVRK[x]CIK	3	0	915.568742	0.0443	0.3100
SLPPEEYDEK[x]LYNK	9	0	1723.830403	0.0436	0.6100
EDCK[x]SLK	3	0	878.416723	0.0436	0.3050
GK[x]YYPLK	1	0	867.485399	0.0436	0.3050
TKDAVVLGVEK[x]R	10	0	1313.766632	0.0433	0.5200
QTETINWLEK[x]R	9	0	1416.736060	0.0432	0.4750
KSLK[x]DECK	3	0	1006.511679	0.0431	0.3450
ASK[x]VLELR	2	0	914.554868	0.0431	0.3450
YQK[x]PVDTEEENDK	2	0	1593.715773	0.0431	0.5600
MVTANIK[x]NIK	6	0	1130.648106	0.0430	0.4300
K[x]VTSK	0	0	561.348581	0.0430	0.2150
AKYASQK[x]RP	6	0	1047.582476	0.0428	0.3850
IEFATITKDTTK[x]NK	11	0	1608.872208	0.0421	0.5900
K[x]TLVAHAVLK	0	0	1078.686208	0.0420	0.4200
TK[x]LVK	1	0	587.400615	0.0420	0.2100
LEFIK[x]VIPVEELK	4	0	1555.922455	0.0419	0.5450
GGDEWK[x]IEPLK	5	0	1270.655693	0.0418	0.4600
K[x]SLPLQIEVANDCIK	0	0	1726.928669	0.0417	0.6250
VPEDIFK[x]THLEVAR	6	0	1652.888526	0.0414	0.5800
DWNACKK[x]ELLK	6	0	1403.723052	0.0414	0.4550
INVK[x]FFEK	3	0	1023.575269	0.0413	0.3300
K[x]LQR	0	0	543.349250	0.0413	0.1650
K[x]LIR	0	0	528.374737	0.0413	0.1650
VSK[x]ILEHKEIMLR	2	0	1594.922802	0.0412	0.5350
YTSLSEEQK[x]MK	8	0	1342.643803	0.0409	0.4500
GGDEWKIEPLK[x]LK	10	0	1511.834706	0.0408	0.5300
YEYQK[x]LK	4	0	970.512337	0.0407	0.2850
ENEQK[x]IK	4	0	887.471202	0.0407	0.2850
K[x]LARNILK	0	0	954.633783	0.0406	0.3250
RK[x]IFTIHTSK	1	0	1229.724379	0.0405	0.4050
AAK[x]ASRGAATIK	2	0	1143.672345	0.0404	0.4850
LLK[x]PRVNNR	2	0	1108.682852	0.0400	0.3600
YDKK[x]DLVR	3	0	1035.571243	0.0400	0.3200
M[x]MGINERK	0	0	977.478607	0.0400	0.3200
M[x]IDDQR	0	0	776.348650	0.0400	0.2400
K[x]NEEK	0	0	646.328572	0.0400	0.2000
F[x]MTR	0	0	553.268226	0.0400	0.1600
K[x]ASLLTREDLTDEEK	0	0	1746.899873	0.0397	0.5950
SLGSGMDQEK[x]VLNK	9	0	1504.755469	0.0396	0.5550
AELDK[x]IGLSKIR	4	0	1341.797930	0.0396	0.4750
IQYVGKQDPK[x]K	9	0	1302.729522	0.0395	0.4350
AIEGK[x]IAR	4	0	856.513006	0.0394	0.3150
NK[x]GTMK	1	0	677.353010	0.0392	0.2350
K[x]EEPK	0	0	629.338410	0.0390	0.1950
K[x]LEK	0	0	516.327120	0.0388	0.1550
DEQIEK[x]IDTVIK	5	0	1429.766355	0.0383	0.4600
FKLNVYK[x]YR	6	0	1229.692020	0.0383	0.3450
K[x]RVIEHNIR	0	0	1163.688664	0.0383	0.3450
LLVK[x]DRIDK	3	0	1098.676036	0.0383	0.3450
NK[x]LTNDETR	1	0	1089.541397	0.0383	0.3450
ILEFTK[x]YSNDK	5	0	1356.692468	0.0382	0.4200
VIPVEELK[x]EIK	7	0	1295.769988	0.0382	0.4200
YVTGPK[x]NK	5	0	905.497023	0.0381	0.3050
EFPDLGVLEGK[x]R	10	0	1358.719350	0.0379	0.4550
LCIHKNK[x]LTNDETR	6	0	1740.894015	0.0379	0.5300
K[x]YTGLLR	0	0	849.507194	0.0379	0.2650
DAFALAK[x]EK	6	0	991.533798	0.0378	0.3400
LTHEK[x]STMLEK	4	0	1315.680522	0.0377	0.4150
AIGSGSEPAK[x]SELVK	9	0	1471.788150	0.0377	0.5650
A[x]ASLLK	0	0	601.379880	0.0375	0.2250
GGDEWK[x]IEPLKLK	5	0	1511.834706	0.0373	0.4850
MK[x]LSLFSNK	1	0	1066.584449	0.0372	0.3350
S[x]ERDTALEK	0	0	1047.519601	0.0372	0.3350
VIPVEELK[x]EIKQIK	7	0	1665.007573	0.0371	0.5200
LK[x]PLIEK	1	0	839.547996	0.0371	0.2600
YEIDK[x]TLAGVTR	4	0	1364.729913	0.0371	0.4450
VK[x]LEK	1	0	615.395529	0.0370	0.1850
DTALEK[x]YK	5	0	966.502166	0.0369	0.2950
DSEALK[x]TR	5	0	918.477013	0.0369	0.2950
LQK[x]DLGQVLNK	2	0	1254.729522	0.0368	0.4050
ATDDDRWK[x]TLSK	7	0	1434.710239	0.0367	0.4400
QSK[x]ATREPNK	2	0	1157.615226	0.0365	0.3650
NWK[x]EEYLRAAK	2	0	1406.730582	0.0364	0.4000
VEPIPLINGEK[x]R	10	0	1363.782281	0.0362	0.4350
LAK[x]R	2	0	486.327789	0.0362	0.1450
KVTSK[x]LLEQEESAEK	4	0	1717.909710	0.0360	0.5400
SRTLASLQK[x]R	8	0	1158.683243	0.0360	0.3600
K[x]VIARLQSYDR	0	0	1347.762215	0.0359	0.3950
LRHTVIK[x]TGLR	6	0	1292.804020	0.0359	0.3950
QRIQK[x]ENR	4	0	1070.594434	0.0356	0.2850
FHQLK[x]PTR	4	0	1025.576998	0.0356	0.2850
GGLGYPEDAIGKTK[x]LVK	13	0	1744.972250	0.0356	0.6050
QTETINWLEK[x]RFK	9	0	1691.899424	0.0354	0.4600
K[x]NVPKLQNVSNFQK	0	0	1642.915408	0.0354	0.4950
SSCK[x]IVFRSELQDK	3	0	1695.861321	0.0350	0.4900
NK[x]LLKVTVSK	1	0	1128.722984	0.0350	0.3500
SLLTGK[x]HAIR	5	0	1094.655970	0.0350	0.3500
LK[x]ESQLVDK	1	0	1058.597121	0.0350	0.3150
K[x]ELFDCLK	0	0	1051.537166	0.0350	0.2800
SMAIDK[x]DIR	5	0	1047.538227	0.0350	0.3150
IQK[x]ENR	2	0	786.434760	0.0350	0.2100
DVAK[x]MK	3	0	690.373411	0.0350	0.2100
K[x]VADLK	0	0	672.416990	0.0350	0.2100
RMK[x]K	2	0	561.342056	0.0350	0.1400
LCIHK[x]NKLTNDETR	4	0	1740.894015	0.0346	0.4850
VSKILEHK[x]EIMLR	7	0	1594.922802	0.0346	0.4500
AIDLYK[x]EVLNK	5	0	1304.733939	0.0345	0.3800
YDK[x]TEDDIK	2	0	1125.518932	0.0344	0.3100
DKK[x]ASLLTR	2	0	1030.613439	0.0344	0.3100
D[x]YDLVRSLESQIR	0	0	1592.815758	0.0342	0.4450
QSK[x]YTYDRGTTAVLK	2	0	1729.899815	0.0340	0.5100
ELAAIK[x]EDTEAVLK	5	0	1528.834763	0.0339	0.4750
IWK[x]VMCKNK	2	0	1205.641245	0.0339	0.3050
K[x]INVKFFEK	0	0	1151.670224	0.0339	0.3050
K[x]DLVRNFGR	0	0	1103.619920	0.0339	0.3050
DK[x]KASLLTR	1	0	1030.613439	0.0339	0.3050
TVQYATK[x]R	6	0	965.529382	0.0338	0.2700
K[x]GEK	0	0	460.264524	0.0338	0.1350
QNTPVLFDSK[x]EAVLK	9	0	1687.914404	0.0337	0.5050
LGSTAIGVK[x]TK	8	0	1073.644403	0.0336	0.3700
MKLSLFSNK[x]ENELR	8	0	1707.897707	0.0336	0.4700
VSTKK[x]ILGVAAEDK	4	0	1457.845270	0.0336	0.4700
CIK[x]RLVK	2	0	915.568742	0.0336	0.2350
NIPK[x]EIK	3	0	840.506860	0.0336	0.2350
DATDDK[x]R	5	0	819.372221	0.0336	0.2350
YYPLK[x]SMTEK	4	0	1258.626702	0.0335	0.3350
YTENIYPPK[x]K	8	0	1251.649881	0.0335	0.3350
ENQEK[x]ISNNK	4	0	1202.589070	0.0335	0.3350
M[x]SERDTALEK	0	0	1178.560080	0.0335	0.3350
RLMSK[x]VAEK	4	0	1060.606245	0.0333	0.3000
EIK[x]QIK	2	0	757.469750	0.0333	0.2000
EAVLK[x]LKLELK	4	0	1282.822356	0.0332	0.3650
ELIRK[x]SLK	4	0	985.628363	0.0331	0.2650
NLLLQEK[x]GFPTPK	6	0	1483.839792	0.0331	0.4300
VSTK[x]K	3	0	561.348581	0.0330	0.1650
L[x]MTEFVDQVDDVVK	0	0	1636.801747	0.0329	0.4600
VVTSK[x]LLKPRVNNR	4	0	1622.994323	0.0329	0.4600
NK[x]MVCKIWK	1	0	1205.641245	0.0328	0.2950
KINVK[x]FFEK	4	0	1151.670224	0.0328	0.2950
T[x]IDNAETMK	0	0	1021.474961	0.0328	0.2950
ERDCTAYNIYDK[x]NK	11	0	1788.810014	0.0325	0.4550
VVTSKLLK[x]PRVNNR	7	0	1622.994323	0.0325	0.4550
IKILFSDVK[x]AMTTGLR	8	0	1792.027986	0.0325	0.5200
EMKK[x]DSESTEEK	3	0	1439.644921	0.0325	0.3900
TVQYATK[x]RSK	6	0	1180.656362	0.0325	0.3250
K[x]LQRLR	0	0	812.534410	0.0325	0.1950
WAIK[x]EK	3	0	773.443537	0.0325	0.1950
IKTLSMEK[x]HTELR	7	0	1584.865682	0.0323	0.4200
IEDTDK[x]YDK	5	0	1125.518932	0.0322	0.2900
M[x]GINERK	0	0	846.438129	0.0321	0.2250
IGLSK[x]IR	4	0	785.512280	0.0321	0.2250
IDRPAQVISFK[x]K	10	0	1400.813914	0.0321	0.3850
IMK[x]LCFDELK	2	0	1295.661702	0.0320	0.3200
LRWK[x]R	3	0	757.471088	0.0320	0.1600
LRNK[x]R	3	0	685.434703	0.0320	0.1600
Q[x]DRGK	0	0	602.313592	0.0320	0.1600
K[x]AFGR	0	0	577.333601	0.0320	0.1600
MPPK[x]EDWEK	3	0	1158.537893	0.0317	0.2850
VK[x]AFGR	1	0	676.402010	0.0317	0.1900
K[x]HFEQVINEK	0	0	1270.666925	0.0315	0.3150
YLDSQRVAIK[x]K	9	0	1319.756069	0.0314	0.3450
TK[x]SVALGGITK	1	0	1073.644403	0.0314	0.3450
EMK[x]KDSESTEEK	2	0	1439.644921	0.0313	0.3750
LIEK[x]LELR	3	0	1012.628028	0.0313	0.2500
SFEQK[x]VMK	4	0	995.510954	0.0313	0.2500
STMLEK[x]IK	5	0	948.531355	0.0313	0.2500
VKAMEVDEK[x]PTER	8	0	1530.771118	0.0312	0.4050
DIGK[x]VVDKCFGIK	3	0	1477.796212	0.0312	0.4050
K[x]INVK	0	0	600.395864	0.0310	0.1550
INVK[x]K	3	0	600.395864	0.0310	0.1550
LGVK[x]R	3	0	571.380549	0.0310	0.1550
K[x]LEGTIDYQKL	0	0	1306.713204	0.0309	0.3400
IVAFDQLVK[x]EK	8	0	1288.739025	0.0309	0.3400
IKENQEK[x]ISNNK	6	0	1443.768084	0.0308	0.3700
D[x]YDLVR	0	0	779.381332	0.0308	0.1850
K[x]HGQLK	0	0	709.423471	0.0308	0.1850
LRK[x]EVAEADIASK	2	0	1428.793571	0.0308	0.4000
QEVAAQK[x]SSEETEDK	6	0	1677.769259	0.0307	0.4600
YKVNLYK[x]FR	6	0	1229.692020	0.0306	0.2750
KK[x]ELFDCLK	1	0	1179.632121	0.0306	0.2750
HSTFIITK[x]R	7	0	1101.629423	0.0306	0.2750
K[x]GFDFEYYQR	0	0	1351.619643	0.0305	0.3050
IEDTDK[x]YDKK	5	0	1253.613888	0.0305	0.3050
K[x]YDKTEDDIK	0	0	1253.613888	0.0305	0.3050
Q[x]DYDLVRSLESQIR	0	0	1720.874329	0.0304	0.4250
K[x]IEIPLPNEVGR	0	0	1363.782281	0.0300	0.3600
K[x]TVQYATKR	0	0	1093.624337	0.0300	0.2700
HTVIK[x]TGLR	4	0	1023.618860	0.0300	0.2700
RLVK[x]GR	3	0	727.481651	0.0300	0.1800
Q[x]EMKK	0	0	662.342113	0.0300	0.1500
DIKSMIADK[x]HAIR	8	0	1496.813257	0.0300	0.3900
TSK[x]TPPTAMLSSVR	2	0	1474.781290	0.0300	0.4200
GGLGYPEDAIGK[x]TK	11	0	1404.724827	0.0300	0.4200
VIDGSRPVNRNK[x]LLK	11	0	1708.010698	0.0297	0.4450
NCACVISQKK[x]VPDK	9	0	1645.827913	0.0296	0.4150
YYK[x]PDLTIDEAVR	2	0	1581.803799	0.0296	0.3850
FIK[x]HADATCVHR	2	0	1453.724781	0.0296	0.3550
K[x]SGNLPDADNSK	0	0	1244.599634	0.0296	0.3550
YQKDEEWPPK[x]M	9	0	1449.659787	0.0295	0.3250
AMEVDEK[x]PTER	6	0	1303.607753	0.0295	0.3250
K[x]QMSYMLAR	0	0	1126.562665	0.0294	0.2650
NHASIDK[x]MK	6	0	1042.522913	0.0294	0.2650
GGLGYPEDAIGK[x]TKLVK	11	0	1744.972250	0.0294	0.5000
P[x]FGNTHNK	0	0	913.440572	0.0294	0.2350
NCACVISQK[x]KVPDK	8	0	1645.827913	0.0293	0.4100
AEQEELLSEK[x]VSTK	9	0	1589.814754	0.0293	0.4100
D[x]RGKLVR	0	0	842.508589	0.0293	0.2050
EKASK[x]GSNDDEMK	4	0	1437.640504	0.0292	0.3800
SSTAAK[x]TFLEK	5	0	1181.629146	0.0291	0.3200
CEDGVILALEK[x]VVTSK	10	0	1759.938898	0.0291	0.4650
S[x]GYDRALSVFSPDGR	0	0	1625.779708	0.0290	0.4350
LVK[x]GR	2	0	571.380549	0.0290	0.1450
K[x]SAAAIGTSQLPVR	0	0	1397.798991	0.0289	0.4050
K[x]KELFDCLK	0	0	1179.632121	0.0289	0.2600
KTVQYATK[x]R	7	0	1093.624337	0.0289	0.2600
VDAQDFLK[x]VAETR	7	0	1490.772835	0.0288	0.3750
SLK[x]RELIR	2	0	1013.634509	0.0288	0.2300
YDK[x]K	2	0	552.290736	0.0288	0.1150
ILEHK[x]EIMLR	4	0	1280.727413	0.0285	0.2850
ETEK[x]LAEER	3	0	1103.545814	0.0283	0.2550
FATLQKSK[x]R	7	0	1077.629423	0.0283	0.2550
GVLLYGPPGTGK[x]TLLAR	11	0	1711.998405	0.0282	0.4800
K[x]FDQLTQALNVAIR	0	0	1615.904510	0.0282	0.3950
EKSLLAHK[x]GGHVVR	7	0	1529.878966	0.0282	0.3950
DYYTKQSK[x]ATR	7	0	1359.678214	0.0282	0.3100
TDK[x]YAFSLTTFSPNGK	2	0	1775.872934	0.0281	0.4500
GK[x]SALSTLNGFVEELK	1	0	1691.909318	0.0281	0.4500
LKESQLVDK[x]FFEK	8	0	1609.871482	0.0281	0.3650
FLHDK[x]NSDYK	4	0	1265.603994	0.0280	0.2800
TNAIVMK[x]DIR	6	0	1159.638269	0.0280	0.2800
SPSGNDALNDK[x]K	10	0	1244.599634	0.0279	0.3350
M[x]SGYDRALSVFSPDGR	0	0	1756.820186	0.0278	0.4450
VVDK[x]CFGIK	3	0	1064.568799	0.0278	0.2500
VLTLAMVK[x]R	7	0	1029.636817	0.0278	0.2500
MK[x]SLSEQYTER	1	0	1370.649950	0.0277	0.3050
VVK[x]VDAQDFLK	2	0	1260.707726	0.0277	0.3050
HPK[x]FEEILTR	2	0	1268.687660	0.0275	0.2750
LEK[x]VRQLIIK	2	0	1238.807376	0.0275	0.2750
LQK[x]R	2	0	543.349250	0.0275	0.1100
IQYVGK[x]QDPKK	5	0	1302.729522	0.0273	0.3000
K[x]EVAEADIASK	0	0	1159.608411	0.0273	0.3000
ETTEK[x]KIDK	4	0	1090.586949	0.0272	0.2450
GLGYPEDAIGKTK[x]LVK	12	0	1687.950789	0.0272	0.4350
IEPLK[x]LK	4	0	839.547996	0.0271	0.1900
K[x]MSAQSCACMVR	0	0	1427.614109	0.0271	0.3250
EK[x]ADAAFLRLVK	1	0	1359.787367	0.0271	0.3250
GTPGYGPLGVLPK[x]VGIR	12	0	1679.972193	0.0271	0.4600
E[x]TIDNAETMK	0	0	1150.517549	0.0270	0.2700
M[x]FMTR	0	0	684.308705	0.0270	0.1350
K[x]DQKK	0	0	645.380940	0.0270	0.1350
I[x]DDQR	0	0	645.308172	0.0270	0.1350
VLK[x]TK	2	0	587.400615	0.0270	0.1350
IWK[x]SDEINEVLNK	2	0	1586.830346	0.0269	0.3500
HYYSLRINYK[x]K	9	0	1483.793513	0.0268	0.2950
NNSWAK[x]SWSNLDLR	5	0	1689.822239	0.0268	0.3750
NELEK[x]LNFSSLK	4	0	1420.756126	0.0267	0.3200
GGDWERK[x]NR	6	0	1116.542400	0.0267	0.2400
GFICKVVDK[x]DGIR	8	0	1505.802358	0.0265	0.3450
DVAKMK[x]LSLFSNK	5	0	1479.811862	0.0265	0.3450
EWDSKLK[x]DLR	6	0	1288.677488	0.0265	0.2650
GTEVEK[x]ITIK	5	0	1116.638983	0.0265	0.2650
VIPVEELKEIK[x]QIK	10	0	1665.007573	0.0264	0.3700
SK[x]VLDVR	1	0	815.486459	0.0264	0.1850
LALTK[x]PK	4	0	769.506134	0.0264	0.1850
ELEAMK[x]LLRPR	5	0	1354.775421	0.0264	0.2900
Q[x]LMTEFVDQVDDVVK	0	0	1764.860319	0.0263	0.3950
K[x]GVVALVEDKTK	0	0	1285.760486	0.0262	0.3150
DYYTK[x]QSK	4	0	1031.492328	0.0262	0.2100
LMSK[x]VAEK	3	0	904.505142	0.0262	0.2100
K[x]REK	0	0	559.344165	0.0262	0.1050
K[x]MQE	0	0	534.247157	0.0262	0.1050
LK[x]ESQLVDKFFEK	1	0	1609.871482	0.0262	0.3400
K[x]AVYMPLCDPGNK	0	0	1491.721334	0.0262	0.3400
FFEK[x]INVKK	3	0	1151.670224	0.0261	0.2350
WDLSK[x]QEALYLAQR	4	0	1719.894338	0.0261	0.3650
LAQFEK[x]EEYVSDPK	5	0	1681.819840	0.0261	0.3650
AEQEELLSEK[x]VSTKK	9	0	1717.909710	0.0260	0.3900
GIDLK[x]SIAEK	4	0	1072.612770	0.0260	0.2600
VGVFK[x]NVSGNVLSEIK	4	0	1688.946037	0.0259	0.4150
TEEQRQPEDK[x]LR	9	0	1527.764059	0.0258	0.3100
ENK[x]IQR	2	0	786.434760	0.0258	0.1550
TK[x]VVDR	1	0	716.418051	0.0258	0.1550
VNLYK[x]FR	4	0	938.533741	0.0257	0.1800
ENAINK[x]K	5	0	815.450075	0.0257	0.1800
SPSGNDALNDK[x]KGTK	10	0	1530.763724	0.0257	0.3850
FFEK[x]INVK	3	0	1023.575269	0.0256	0.2050
GTLK[x]VHTIR	3	0	1023.618860	0.0256	0.2300
IITK[x]EGVETR	3	0	1144.645129	0.0255	0.2550
KLFK[x]SLGSGMDQEK	3	0	1566.807502	0.0254	0.3550
FIVK[x]ASSGPRYVVGCR	3	0	1794.956220	0.0250	0.4000
GGYAEVK[x]QSEVIGLVR	6	0	1703.920551	0.0250	0.4000
GLGYPEDAIGK[x]TKLVK	10	0	1687.950789	0.0250	0.4000
VSTK[x]KILGVAAEDK	3	0	1457.845270	0.0250	0.3500
YQK[x]DEEWPPKM	2	0	1449.659787	0.0250	0.2750
RGGDEWK[x]IEPLK	6	0	1426.756795	0.0250	0.3000
EQK[x]PEVDYSEK	2	0	1350.630263	0.0250	0.2750
NK[x]HCLIK	1	0	911.501059	0.0250	0.1750
K[x]PRRLLK	0	0	909.623554	0.0250	0.1750
QSK[x]ATR	2	0	689.382001	0.0250	0.1500
INYK[x]K	3	0	664.390778	0.0250	0.1250
K[x]LRDK	0	0	658.412573	0.0250	0.1250
LELK[x]K	3	0	629.411178	0.0250	0.1250
IDVLFSK[x]IR	6	0	1089.654575	0.0250	0.2250
DISSK[x]SPSGNDALNDK	4	0	1646.774679	0.0247	0.3950
SELAQSK[x]YLMNVSR	6	0	1624.824212	0.0246	0.3450
GLGYPEDAIGK[x]TK	10	0	1347.703366	0.0246	0.3200
LEGTIDYQK[x]L	8	0	1178.618248	0.0245	0.2450
VVLKNK[x]GTMK	5	0	1116.668841	0.0245	0.2450
M[x]PFGNTHNK	0	0	1044.481051	0.0244	0.2200
MK[x]SDINAHK	1	0	1042.522913	0.0244	0.2200
FLSK[x]TLDSNSLTHEK	3	0	1718.883832	0.0243	0.3650
VLGVFSEK[x]AQIK	7	0	1317.765572	0.0242	0.2900
K[x]TTEEK	0	0	734.380997	0.0242	0.1450
LDVAK[x]R	4	0	700.423137	0.0242	0.1450
GIGSYEK[x]QSEVSVGLR	6	0	1707.879080	0.0241	0.3850
LDRK[x]IEIPLPNEVGR	3	0	1747.994380	0.0240	0.3600
LIPIRGTEVEK[x]ITIK	10	0	1709.045018	0.0240	0.3600
DFLDAVQK[x]VVKGNQK	7	0	1687.925636	0.0240	0.3600
LEKGQSIDDMIPAQK[x]	14	0	1671.850090	0.0240	0.3600
SPSGNDALNDKK[x]GTK	11	0	1530.763724	0.0240	0.3600
GTKK[x]SGNLPDADNSK	3	0	1530.763724	0.0240	0.3600
VNLYK[x]FREER	4	0	1352.720019	0.0240	0.2400
KYDK[x]TEDDIK	3	0	1253.613888	0.0240	0.2400
LIQIRVK[x]LEK	6	0	1238.807376	0.0240	0.2400
K[x]ILGVAAEDK	0	0	1042.602207	0.0240	0.2400
LTHEK[x]STMLEKIK	4	0	1556.859536	0.0238	0.3100
NK[x]ELISVSAASK	1	0	1245.692803	0.0237	0.2850
K[x]YDK	0	0	552.290736	0.0237	0.0950
QVK[x]R	2	0	529.333601	0.0237	0.0950
LNVYK[x]YR	4	0	954.528656	0.0236	0.1650
IK[x]ENQEK	1	0	887.471202	0.0236	0.1650
VVTSK[x]LLKPR	4	0	1139.738968	0.0235	0.2350
L[x]FKSLGSGMDQEK	0	0	1438.712546	0.0235	0.3050
ELLK[x]PSASVALQR	3	0	1410.819391	0.0235	0.3050
VLTLELYK[x]KLR	7	0	1374.859801	0.0232	0.2550
Q[x]DRGKLVR	0	0	970.567161	0.0231	0.1850
SQEEAIENIK[x]CTR	9	0	1576.751442	0.0231	0.3000
LNDPEDK[x]YEALSK	6	0	1520.735782	0.0231	0.3000
EIQDEK[x]EAEAARK	5	0	1515.752826	0.0231	0.3000
NK[x]PDERFNTGVVNVR	1	0	1743.901545	0.0230	0.3450
ELFEMARTK[x]K	8	0	1251.664481	0.0230	0.2300
SSHIITK[x]ELK	6	0	1154.665864	0.0230	0.2300
K[x]GEIR	0	0	601.354728	0.0230	0.1150
GK[x]LVR	1	0	571.380549	0.0230	0.1150
AANVLAFQSTTK[x]TLALK	11	0	1776.014446	0.0229	0.3900
K[x]VGQYIR	0	0	862.502443	0.0229	0.1600
EAVLK[x]LK	4	0	799.516697	0.0229	0.1600
IDKK[x]TTEEK	3	0	1090.586949	0.0228	0.2050
EK[x]TSNNTNR	1	0	1062.505347	0.0228	0.2050
SERDTALEK[x]YK	8	0	1338.677880	0.0227	0.2500
ASK[x]AAREYLEK	2	0	1264.677488	0.0227	0.2500
HTELRSFEQK[x]VMK	9	0	1631.845282	0.0227	0.2950
NDSYQLIK[x]ILPNK	7	0	1544.856167	0.0227	0.2950
DLGQVLNK[x]YVQVEQR	7	0	1787.952910	0.0227	0.3400
DCTAYNIYDK[x]NK	9	0	1503.666324	0.0225	0.2700
K[x]DWNACKK	0	0	1048.512348	0.0225	0.1800
RSK[x]VLDVR	2	0	971.587561	0.0225	0.1800
IAK[x]GAIEK	2	0	828.506860	0.0225	0.1800
K[x]LIPIR	0	0	738.511554	0.0225	0.1350
K[x]SGFEK	0	0	694.364957	0.0225	0.1350
AK[x]ADYAQYYR	1	0	1247.593430	0.0225	0.2250
HSTFIITK[x]RK	7	0	1229.724379	0.0225	0.2250
LLENDIK[x]VMK	6	0	1201.673984	0.0225	0.2250
QYQEVVK[x]QGDVLLNK	6	0	1759.946763	0.0223	0.3350
DYYTK[x]QSKATR	4	0	1359.678214	0.0223	0.2450
EAVLKLK[x]LELK	6	0	1282.822356	0.0223	0.2450
DFSK[x]TLPPELK	3	0	1273.691742	0.0223	0.2450
DFLDAVQK[x]VVK	7	0	1260.707726	0.0223	0.2450
IDK[x]KTTEEK	2	0	1090.586949	0.0222	0.2000
EDVQSLK[x]LK	6	0	1058.597121	0.0222	0.2000
IEFATITK[x]DTTKNK	7	0	1608.872208	0.0221	0.3100
S[x]RSYDSR	0	0	869.399102	0.0221	0.1550
GNQK[x]VVK	3	0	771.460247	0.0221	0.1550
NK[x]YAIQLPLPPK	1	0	1380.812854	0.0221	0.2650
IEDTDKYDK[x]K	8	0	1253.613888	0.0220	0.2200
WK[x]TLSKESAR	1	0	1204.656362	0.0220	0.2200
SGFEK[x]IDLTR	4	0	1164.613831	0.0220	0.2200
NPK[x]ADPLDER	2	0	1153.572695	0.0220	0.2200
LEK[x]VR	2	0	643.401675	0.0220	0.1100
NDDQLTYTYK[x]DEK	9	0	1631.731422	0.0219	0.2850
MEILK[x]IHLEKVSK	4	0	1566.916655	0.0219	0.2850
K[x]ELFDCLKIMR	0	0	1451.762804	0.0218	0.2400
YEYQKLK[x]ESQLVDK	6	0	1769.919882	0.0218	0.3050
YEYQK[x]LKESQLVDK	4	0	1769.919882	0.0218	0.3050
QGITEAYNQK[x]AVEK	9	0	1577.804860	0.0218	0.3050
ELAAIK[x]EDTEAVLKR	5	0	1684.935865	0.0217	0.3250
S[x]PTGQITSTSAR	0	0	1204.604720	0.0217	0.2600
GK[x]VVIDAFR	1	0	1003.581415	0.0217	0.1950
VK[x]AMEVDEKPTER	1	0	1530.771118	0.0215	0.2800
FVIHQEENK[x]R	8	0	1298.673071	0.0215	0.2150
FNSNAIAAVATK[x]MVTLK	11	0	1777.975953	0.0215	0.3650
EK[x]RTFLR	1	0	948.550451	0.0214	0.1500
LELKK[x]ANWCDK	4	0	1403.723052	0.0214	0.2350
TNNLDLEHK[x]HKTPDK	8	0	1788.911774	0.0213	0.3200
TPNDTQK[x]YSNDK	6	0	1409.642221	0.0213	0.2550
KTELFK[x]ASTSAK	5	0	1309.724101	0.0213	0.2550
SDISK[x]SSM	4	0	853.385092	0.0213	0.1700
CIK[x]R	2	0	575.321319	0.0213	0.0850
M[x]SER	0	0	521.226756	0.0213	0.0850
IDK[x]K	2	0	502.311471	0.0213	0.0850
GNQKVVK[x]VDAQDFLK	6	0	1687.925637	0.0210	0.3150
RLLK[x]LEEAMK	3	0	1229.716515	0.0210	0.2100
EASKTLSK[x]WR	7	0	1204.656362	0.0210	0.2100
MK[x]DAVKEAAR	1	0	1117.591321	0.0210	0.2100
IEASK[x]GLIDR	4	0	1100.618917	0.0210	0.2100
ERK[x]PR	2	0	684.403070	0.0210	0.1050
QVK[x]NR	2	0	643.376523	0.0210	0.1050
GAFK[x]V	3	0	520.300908	0.0210	0.1050
IK[x]ENQEKISNNK	1	0	1443.768084	0.0208	0.2500
IK[x]LISGKLDEAR	1	0	1341.797930	0.0208	0.2500
QK[x]SLEK	1	0	731.417716	0.0208	0.1250
WAIKEK[x]R	5	0	929.544639	0.0207	0.1450
LK[x]PQDER	1	0	884.471536	0.0207	0.1450
LVK[x]GRQD	2	0	814.466059	0.0207	0.1450
TNNLDLEHKHK[x]TPDK	10	0	1788.911774	0.0207	0.3100
AEQEELLSEKVSTK[x]K	13	0	1717.909710	0.0207	0.3100
EASK[x]TLSK	3	0	862.475953	0.0206	0.1650
QHAVNERAK[x]IIDLR	8	0	1661.932452	0.0204	0.2850
K[x]LFKSLGSGMDQEK	0	0	1566.807502	0.0204	0.2850
VSGIRK[x]HFEQVINEK	5	0	1782.973979	0.0203	0.3050
D[x]GIQDIMPSQAKELK	0	0	1671.850090	0.0203	0.3050
GVILYGAPGTGK[x]TLLAK	11	0	1657.976610	0.0203	0.3450
LK[x]DLRFGNR	1	0	1117.635570	0.0200	0.1800
YEVGAEYIKK[x]VIAR	9	0	1637.914013	0.0200	0.2800
FFEKEDVQSLK[x]LK	10	0	1609.871482	0.0200	0.2600
SLLTGK[x]HAIRYAGR	5	0	1541.878966	0.0200	0.2800
VLNK[x]GDSGEMSLQK	3	0	1504.755469	0.0200	0.2800
EAEAAK[x]DEQIEK	5	0	1359.651724	0.0200	0.2400
EEYLRAAK[x]ASR	7	0	1292.683635	0.0200	0.2200
DLK[x]LKWSDER	2	0	1288.677488	0.0200	0.2000
SETMK[x]YYLPK	4	0	1258.626702	0.0200	0.2000
DAGK[x]DEFSRK	3	0	1151.557046	0.0200	0.2000
HRENK[x]IQR	4	0	1079.594768	0.0200	0.1600
NEEEPTK[x]K	6	0	973.471593	0.0200	0.1600
EK[x]SLLAHK	1	0	924.539219	0.0200	0.1600
DWNACK[x]K	5	0	920.417393	0.0200	0.1400
EWDSK[x]LK	4	0	904.465390	0.0200	0.1400
LGVK[x]RFK	3	0	846.543913	0.0200	0.1400
WK[x]ALER	1	0	801.449683	0.0200	0.1200
LVK[x]ER	2	0	643.401675	0.0200	0.1000
LLK[x]PR	2	0	625.427496	0.0200	0.1000
M[x]SSK	0	0	451.210047	0.0200	0.0800
YPGGGPGK[x]TAILPVK	7	0	1453.829229	0.0197	0.2950
NELEKLNFSSLK[x]MK	11	0	1679.891560	0.0196	0.2750
ATPYRGYSK[x]PNER	8	0	1537.763667	0.0196	0.2550
V[x]SPTGQITSTSAR	0	0	1303.673128	0.0196	0.2550
VVDK[x]DGIREINI	3	0	1369.756460	0.0196	0.2350
VVTSKLLK[x]PR	7	0	1139.738968	0.0195	0.1950
GVLLYGPPGTGK[x]TMLVK	11	0	1729.979978	0.0194	0.3300
V[x]GVFKNVSGNVLSEIK	0	0	1688.946037	0.0194	0.3100
EFEIIK[x]GVLCQFRR	5	0	1793.960971	0.0193	0.2700
YK[x]DAYVYSIVAIAR	1	0	1630.871817	0.0193	0.2700
GVSK[x]DEK	3	0	761.391895	0.0193	0.1350
AK[x]WSTAETLTNNK	1	0	1462.741537	0.0192	0.2500
TRLLENDIK[x]VMK	8	0	1458.822760	0.0192	0.2300
DNSSDLQK[x]LLMK	7	0	1390.712547	0.0192	0.2300
V[x]KAFGR	0	0	676.402010	0.0192	0.1150
LELK[x]KANWCDK	3	0	1403.723052	0.0191	0.2100
SMNLTRGIDLK[x]SIAEK	10	0	1774.961029	0.0191	0.3050
GVFK[x]NVSGNVLSEIK	3	0	1589.877628	0.0190	0.2850
K[x]IYNEYPPTK	0	0	1251.649881	0.0190	0.1900
WKTLSK[x]ESAR	5	0	1204.656362	0.0190	0.1900
VVLK[x]NKGTMK	3	0	1116.668841	0.0190	0.1900
AEAKDVAK[x]MK	7	0	1089.585175	0.0190	0.1900
K[x]CLTDLEDEAPAK	0	0	1488.712937	0.0188	0.2450
GAIESYK[x]VVDASIVSK	6	0	1664.898420	0.0188	0.3000
AKSAK[x]IVR	4	0	871.560288	0.0188	0.1500
K[x]PRR	0	0	555.360483	0.0188	0.0750
E[x]MKK	0	0	534.283541	0.0188	0.0750
M[x]EQKPEVDYSEK	0	0	1481.670742	0.0187	0.2250
S[x]SSDMAYTSMFK	0	0	1353.558028	0.0187	0.2250
E[x]QKPEVDYSEK	0	0	1350.630263	0.0186	0.2050
YEVGAEYIK[x]KVIAR	8	0	1637.914013	0.0186	0.2600
LKLELK[x]K	5	0	870.590192	0.0186	0.1300
KK[x]LIPIR	1	0	866.606510	0.0186	0.1300
DISSK[x]SPSGNDALNDKK	4	0	1774.869635	0.0185	0.3150
DVAK[x]MKLSLFSNK	3	0	1479.811862	0.0185	0.2400
K[x]VAEQNENPTVGSAQK	0	0	1698.853594	0.0184	0.2950
DGIQDIMPSQAK[x]ELK	11	0	1671.850090	0.0183	0.2750
GMALGSANEK[x]IEASK	9	0	1504.755469	0.0183	0.2750
YLHQSLK[x]YK	6	0	1178.644738	0.0183	0.1650
LVRDAFALAK[x]EK	9	0	1359.787367	0.0183	0.2200
LAEK[x]WR	3	0	801.449683	0.0183	0.1100
K[x]WR	0	0	488.285928	0.0183	0.0550
K[x]NEEKLAEFDK	0	0	1349.682631	0.0182	0.2000
ETIDNAETMK[x]K	9	0	1278.612505	0.0182	0.2000
K[x]QLATSLR	0	0	915.550117	0.0181	0.1450
EYLEK[x]NWKEGLSR	4	0	1650.836493	0.0181	0.2350
TVQK[x]VETAVLSTTVK	3	0	1602.919156	0.0180	0.2700
GTK[x]KSGNLPDADNSK	2	0	1530.763724	0.0180	0.2700
EK[x]ASK	1	0	561.312197	0.0180	0.0900
ILFENPDEATK[x]R	10	0	1431.735725	0.0179	0.2150
LGVMYAK[x]NLPNIQR	6	0	1615.886752	0.0179	0.2500
VTSK[x]LLEQEESAEK	3	0	1589.814754	0.0179	0.2500
WRDATDDK[x]R	7	0	1161.552629	0.0178	0.1600
LLK[x]LEEAMK	2	0	1073.615413	0.0178	0.1600
SAVIK[x]TSTR	4	0	961.555594	0.0178	0.1600
E[x]TIDNAETMKK	0	0	1278.612505	0.0177	0.1950
DPDDK[x]IVGLTR	4	0	1227.645855	0.0177	0.1950
NGYPMPCDVLAK[x]R	11	0	1519.727481	0.0177	0.2300
IDTVIK[x]LVDHSFDEK	5	0	1757.919882	0.0177	0.2650
DYGK[x]FLSAMHDLPVR	3	0	1747.871494	0.0177	0.2650
VLELRAELDK[x]IGLSK	9	0	1682.992985	0.0177	0.2650
IDTIVK[x]EIQDEK	5	0	1429.766355	0.0175	0.2100
NLQVAK[x]SLDK	5	0	1114.634566	0.0175	0.1750
VAQTTYK[x]K	6	0	937.523235	0.0175	0.1400
S[x]QAR	0	0	460.239372	0.0175	0.0700
DK[x]PKYEPPVPTRTGR	1	0	1739.931783	0.0173	0.2600
GDSGEMSLQKLFK[x]	12	0	1438.712546	0.0173	0.2250
ILFSDVK[x]AMTTGLR	6	0	1550.848972	0.0171	0.2400
SETMK[x]YYLPKGK	4	0	1443.743119	0.0171	0.2050
T[x]IDNAETMKK	0	0	1149.569917	0.0170	0.1700
ITIK[x]VHVSEVLGDIR	3	0	1677.977670	0.0170	0.2550
REAEAAK[x]DEQIEK	6	0	1515.752826	0.0169	0.2200
GFICK[x]VVDKDGIR	4	0	1505.802358	0.0169	0.2200
TAALSARPAK[x]NIR	9	0	1367.799660	0.0169	0.2200
ELLVK[x]ASK	4	0	886.548722	0.0169	0.1350
IVK[x]SAKAK	2	0	843.554142	0.0169	0.1350
KSGFEK[x]IDLTR	5	0	1292.708787	0.0168	0.1850
MGNGK[x]MVEISR	4	0	1220.600502	0.0168	0.1850
EPPVYTPPK[x]DKK	8	0	1397.755400	0.0167	0.2000
LNFSSLK[x]MK	6	0	1066.584449	0.0167	0.1500
LRLQK[x]R	4	0	812.534410	0.0167	0.1000
WK[x]R	1	0	488.285928	0.0167	0.0500
LILTENIK[x]TK	7	0	1171.717563	0.0165	0.1650
AK[x]VAEQNENPTVGSAQK	1	0	1769.890704	0.0165	0.2800
QPEDK[x]LR	4	0	884.471536	0.0164	0.1150
R[x]KQYSAK	0	0	879.492606	0.0164	0.1150
YYLPK[x]GK	4	0	867.485399	0.0164	0.1150
VGIK[x]PPK	3	0	737.479921	0.0164	0.1150
K[x]GTKTSETNDR	0	0	1235.610532	0.0164	0.1800
T[x]DKYAFSLTTFSPNGK	0	0	1775.872934	0.0162	0.2600
DKK[x]LIPIR	2	0	981.633448	0.0162	0.1300
IHLEK[x]VSK	4	0	952.570517	0.0162	0.1300
LWK[x]R	2	0	601.369985	0.0162	0.0650
K[x]SGR	0	0	446.260107	0.0162	0.0650
GILLYGPPGTGK[x]TLLAR	11	0	1726.014054	0.0162	0.2750
VMK[x]SEFQRLTHEK	2	0	1631.845282	0.0162	0.2100
DIK[x]SMIADKHAIR	2	0	1496.813257	0.0162	0.2100
TK[x]DEGGPAGGLYI	1	0	1276.629872	0.0162	0.2100
LK[x]YYEQKIR	1	0	1239.697497	0.0161	0.1450
NFGRDLK[x]LK	6	0	1089.629423	0.0161	0.1450
SGVK[x]LENVK	3	0	972.560345	0.0161	0.1450
DGIVLAAEK[x]KVTSK	8	0	1457.845270	0.0161	0.2250
DREISYPFK[x]R	8	0	1309.677823	0.0160	0.1600
LK[x]VLVQGLER	1	0	1153.718232	0.0160	0.1600
THAVLVALK[x]R	8	0	1106.692354	0.0160	0.1600
VVGSEFVQK[x]YLGEGPR	8	0	1763.920551	0.0159	0.2550
ALTLK[x]TGPPGPPCGGK	4	0	1549.828571	0.0159	0.2550
GITVLK[x]PDDDK	5	0	1199.639709	0.0159	0.1750
FQDILLGAGQAIK[x]AGNR	12	0	1770.973979	0.0159	0.2700
HPK[x]FEEILTRLR	2	0	1537.872820	0.0158	0.1900
LKGYQTIELDK[x]K	10	0	1434.808159	0.0158	0.1900
K[x]FTGGVLMLIDR	0	0	1348.753625	0.0158	0.1900
GGVHVK[x]LAHLSK	5	0	1244.735277	0.0158	0.1900
K[x]TAGEDAVTLVK	0	0	1230.681905	0.0158	0.1900
VADLK[x]K	4	0	672.416990	0.0158	0.0950
GSLEKNWK[x]EEYLR	7	0	1650.836493	0.0158	0.2050
GDSGEMSLQK[x]LFK	9	0	1438.712546	0.0158	0.2050
ETLIFK[x]CIDMFIHK	5	0	1793.920748	0.0157	0.2200
K[x]INANEK	0	0	815.450075	0.0157	0.1100
LGVK[x]PPK	3	0	737.479921	0.0157	0.1100
VEFK[x]MGNGKMVEISR	3	0	1723.874862	0.0157	0.2350
SSCK[x]IVFR	3	0	995.522185	0.0156	0.1250
FK[x]LNVYKYR	1	0	1229.692020	0.0156	0.1400
IK[x]YEYQKLK	1	0	1211.691351	0.0156	0.1400
TPDK[x]GYGHR	3	0	1029.499144	0.0156	0.1400
K[x]AMVNIDTIDNK	0	0	1360.701983	0.0154	0.1850
SSTAAK[x]TFLEKR	5	0	1337.730248	0.0154	0.1850
ESDK[x]APDLIELNR	3	0	1498.762664	0.0154	0.2000
EDK[x]EGVVNTIAFAIR	2	0	1660.878354	0.0153	0.2300
SIAEK[x]MNGASGAELK	4	0	1504.755469	0.0153	0.2300
VVGSELIQK[x]YLGDGPR	8	0	1729.936200	0.0153	0.2450
VLKTK[x]DEGGPAGGLYI	4	0	1616.877294	0.0153	0.2450
GK[x]YYPLKSMTEK	1	0	1443.743119	0.0150	0.1800
QVK[x]LLFIEK	2	0	1116.690625	0.0150	0.1350
LYNK[x]FK	3	0	811.459186	0.0150	0.0900
LESK[x]QR	3	0	759.423863	0.0150	0.0900
SAK[x]IVR	2	0	672.428222	0.0150	0.0900
AVKPTDMEQFAFYK[x]	13	0	1673.812254	0.0150	0.2100
WSTAETLTNNK[x]IDR	10	0	1647.821570	0.0150	0.2100
G[x]VFKNVSGNVLSEIK	0	0	1589.877628	0.0150	0.2250
K[x]VSTTPANSFELK	0	0	1420.756126	0.0150	0.1950
G[x]LGYPEDAIGKTK	0	0	1347.703366	0.0150	0.1950
NIPK[x]ARASLTAAK	3	0	1339.793514	0.0150	0.1950
P[x]RKQYSAK	0	0	976.545365	0.0150	0.1200
QDRGK[x]LVR	4	0	970.567161	0.0150	0.1200
HESLK[x]YR	4	0	931.487520	0.0150	0.1050
K[x]ANWCDK	0	0	920.417393	0.0150	0.1050
K[x]KLIPIR	0	0	866.606510	0.0150	0.1050
KLDVAK[x]R	5	0	828.518092	0.0150	0.1050
K[x]DQK	0	0	517.285985	0.0150	0.0600
V[x]SPTGQITSTSARSGKK	0	0	1703.916525	0.0147	0.2500
QVK[x]REVGCIGNIVER	2	0	1755.941297	0.0147	0.2200
VEFKMGNGK[x]MVEISR	8	0	1723.874862	0.0147	0.2200
G[x]GLGYPEDAIGKTK	0	0	1404.724827	0.0146	0.2050
SQK[x]ALDTLFSAIR	2	0	1448.798656	0.0146	0.1900
VMK[x]EDNLILRTR	2	0	1486.828906	0.0146	0.1750
AVAHHTDCK[x]FIR	8	0	1453.724781	0.0146	0.1750
SSTAAKTFLEK[x]R	10	0	1337.730248	0.0146	0.1750
GSDAAPQASK[x]KK	9	0	1186.630541	0.0146	0.1750
K[x]YINRSYYHLR	0	0	1511.799660	0.0145	0.1600
SLEK[x]TLVPYLR	3	0	1317.765572	0.0145	0.1600
EPPVYTPPK[x]DK	8	0	1269.660444	0.0145	0.1600
DK[x]MNFVILCR	1	0	1294.652534	0.0145	0.1450
LESK[x]QRIFR	3	0	1175.677431	0.0144	0.1300
FMLKLGVK[x]R	7	0	1090.668450	0.0144	0.1300
EALEK[x]TEEK	4	0	1075.539667	0.0144	0.1300
EK[x]ADAAFLR	1	0	1019.539945	0.0144	0.1300
VATEKDFLDAVQK[x]VVK	12	0	1788.998462	0.0144	0.2300
DYTMAQPEFFK[x]AVR	10	0	1701.818400	0.0143	0.2000
LK[x]PLIEKGGDWERK	1	0	1667.935808	0.0143	0.2000
VSK[x]QGEIDYEALVK	2	0	1577.830012	0.0143	0.2000
M[x]MGINER	0	0	849.383652	0.0143	0.1000
VLVDK[x]SR	4	0	815.486459	0.0143	0.1000
STMLEKIK[x]ENQEK	7	0	1576.812980	0.0142	0.1850
IVRTLIDK[x]FSGEK	7	0	1504.861253	0.0142	0.1850
N[x]SSSDMAYTSMFK	0	0	1467.600950	0.0142	0.1850
ITAFLLADSK[x]SQK	9	0	1420.792510	0.0142	0.1850
AVILSDTK[x]PVDK	7	0	1284.728853	0.0142	0.1700
GTLK[x]VHTIRLR	3	0	1292.804020	0.0141	0.1550
LVARNIPK[x]EIK	7	0	1279.797539	0.0141	0.1550
F[x]ANNDEIHPSK	0	0	1270.594156	0.0141	0.1550
ATLTGMKIDVLFSK[x]IR	13	0	1792.027986	0.0141	0.2250
IK[x]ILFSDVKAMTTGLR	1	0	1792.027986	0.0141	0.2250
GNQK[x]FSSTADYMNMSS	3	0	1766.723905	0.0141	0.2250
AIHK[x]LGSTLK	3	0	1066.649824	0.0140	0.1400
VVTALTMLK[x]QHLFR	8	0	1655.954434	0.0139	0.1950
VATEK[x]DFLDAVQK	4	0	1462.766689	0.0138	0.1800
A[x]KVAEQNENPTVGSAQK	0	0	1769.890704	0.0138	0.2350
LK[x]GYQTIELDKK	1	0	1434.808159	0.0138	0.1650
VGPGYVARSSCK[x]IVFR	11	0	1794.956220	0.0137	0.2200
CYAK[x]NEWR	3	0	1125.502511	0.0137	0.1100
GYSK[x]PNER	3	0	949.461699	0.0137	0.1100
K[x]SGFEKIDLTR	0	0	1292.708787	0.0136	0.1500
VYATMQK[x]LQK	6	0	1208.658670	0.0135	0.1350
C[x]SPSATLTHR	0	0	1128.534535	0.0135	0.1350
FFEK[x]EDVQSLKLK	3	0	1609.871482	0.0135	0.1750
LDEARELLVK[x]ASK	9	0	1470.840518	0.0135	0.1750
S[x]PTGQITSTSARSGKK	0	0	1604.848116	0.0134	0.2150
VVGQLLEKLK[x]PLIEK	9	0	1706.070505	0.0133	0.2000
DEKSGVK[x]LENVK	6	0	1344.724827	0.0133	0.1600
IKLISGK[x]LDEAR	6	0	1341.797930	0.0133	0.1600
F[x]ATLQKSKR	0	0	1077.629423	0.0133	0.1200
AK[x]YASQKRP	1	0	1047.582476	0.0133	0.1200
GGNMK[x]EVFR	4	0	1036.512349	0.0133	0.1200
FDSEK[x]AGDR	4	0	1023.462090	0.0133	0.1200
K[x]QYSAK	0	0	723.391504	0.0133	0.0800
LQK[x]YQATVMRGAFK	2	0	1639.886752	0.0132	0.1850
DGIVLAAEKK[x]VTSK	9	0	1457.845270	0.0132	0.1850
DQPKK[x]VGQYIR	4	0	1330.735668	0.0132	0.1450
DLVK[x]KYDK	3	0	1007.565097	0.0131	0.1050
DK[x]KLIPIR	1	0	981.633448	0.0131	0.1050
D[x]KKLIPIR	0	0	981.633448	0.0131	0.1050
EAEAARK[x]K	6	0	901.498083	0.0131	0.1050
K[x]ILFENPDEATKR	0	0	1559.830681	0.0131	0.1700
QLADYK[x]AFEDSLR	5	0	1554.767750	0.0131	0.1700
IHAKSMAIDK[x]DIR	9	0	1496.813257	0.0131	0.1700
VNGVVFTNRPDEK[x]NR	12	0	1743.901545	0.0130	0.1950
EVLNKGVSK[x]DEK	8	0	1344.724827	0.0129	0.1550
GTTAVLK[x]EDIYK	6	0	1336.723767	0.0129	0.1550
KEEPK[x]SETLENFTR	4	0	1706.847448	0.0129	0.1800
AVEK[x]LMSRRPPVIR	3	0	1650.971479	0.0129	0.1800
ASK[x]GSNDDEMKIDK	2	0	1536.708913	0.0129	0.1800
TGIATMLTRGEIK[x]K	12	0	1517.859870	0.0129	0.1800
YASQK[x]RP	4	0	848.450409	0.0129	0.0900
KVADLK[x]K	5	0	800.511946	0.0129	0.0900
VVK[x]GNQK	2	0	771.460247	0.0129	0.0900
K[x]ARQAAK	0	0	771.471479	0.0129	0.0900
K[x]VAQTTYKK	0	0	1065.618191	0.0128	0.1150
K[x]EVQEARELIR	0	0	1369.767693	0.0127	0.1400
NSDYK[x]ETLIFK	4	0	1356.692468	0.0127	0.1400
K[x]IIEEEGFTNR	0	0	1334.682966	0.0127	0.1400
K[x]GYQTIELDKK	0	0	1321.724101	0.0127	0.1400
GSDAAPQASK[x]K	9	0	1058.535585	0.0127	0.1400
GSLEK[x]NWKEEYLR	4	0	1650.836493	0.0127	0.1650
QKSLEK[x]TLVPYLR	5	0	1573.919099	0.0127	0.1650
ILFENPDEATK[x]RK	10	0	1559.830681	0.0127	0.1650
EK[x]ASKGSNDDEMK	1	0	1437.640504	0.0127	0.1650
D[x]YTMAQPEFFKAVR	0	0	1701.818400	0.0125	0.1750
SNNIKENEQK[x]IK	9	0	1443.768084	0.0125	0.1500
Y[x]FATLQKSKR	0	0	1240.692746	0.0125	0.1250
K[x]GAVEYEIYK	0	0	1198.623334	0.0125	0.1250
VDVK[x]TK	3	0	688.411904	0.0125	0.0750
NCK[x]K	2	0	548.274037	0.0125	0.0500
KDK[x]MNFVILCR	2	0	1422.747490	0.0123	0.1350
MPFGNTHNK[x]FK	8	0	1319.644415	0.0123	0.1350
M[x]CSPSATLTHR	0	0	1259.575014	0.0123	0.1350
YK[x]VNLYK	1	0	926.522509	0.0121	0.0850
LK[x]LELKK	1	0	870.590192	0.0121	0.0850
EIK[x]PNIR	2	0	868.513006	0.0121	0.0850
AK[x]TMTER	1	0	835.422145	0.0121	0.0850
K[x]ATDDDR	0	0	819.372221	0.0121	0.0850
SAKGTK[x]R	5	0	746.439846	0.0121	0.0850
YQATVMRGAFK[x]V	10	0	1369.717575	0.0121	0.1450
K[x]PRVVTALTMLK	0	0	1355.832206	0.0121	0.1450
ATAIGKSSTAAK[x]TFLEK	11	0	1722.951515	0.0121	0.2050
K[x]VTSKLLEQEESAEK	0	0	1717.909710	0.0120	0.1800
FVK[x]LGIDPPK	2	0	1112.659326	0.0120	0.1200
NEEK[x]K	3	0	646.328572	0.0120	0.0600
KK[x]SGR	1	0	574.355062	0.0120	0.0600
LRLLK[x]MQR	4	0	1056.658947	0.0119	0.0950
FMLK[x]LGVK	3	0	934.567348	0.0119	0.0950
K[x]SYDYSATMYTR	0	0	1484.660513	0.0117	0.1400
KEPPVYTPPK[x]DK	9	0	1397.755400	0.0117	0.1400
KVAQTTYK[x]K	7	0	1065.618191	0.0117	0.1050
K[x]IPQVASFR	0	0	1044.607962	0.0117	0.1050
FDVIVAK[x]GK	6	0	975.575269	0.0117	0.1050
IIPLK[x]K	4	0	710.505408	0.0117	0.0700
M[x]FR	0	0	452.220553	0.0117	0.0350
K[x]FR	0	0	449.275030	0.0117	0.0350
DVITELPDAK[x]YYR	9	0	1581.803799	0.0115	0.1500
ENEQKIK[x]TLSMEK	6	0	1576.812980	0.0115	0.1500
KILFENPDEATK[x]R	11	0	1559.830681	0.0115	0.1500
DIGKVVDK[x]CFGIK	7	0	1477.796212	0.0115	0.1500
EWDSK[x]LKDLR	4	0	1288.677488	0.0115	0.1150
K[x]YYSFDNSLK	0	0	1263.613496	0.0115	0.1150
TFANLVSSTLYEK[x]R	12	0	1627.856893	0.0114	0.1600
KLEGTIDYQK[x]L	9	0	1306.713204	0.0114	0.1250
GYIGDPIK[x]FVR	7	0	1263.697497	0.0114	0.1250
KGTK[x]TSETNDR	3	0	1235.610532	0.0114	0.1250
IITK[x]EGVETRIIPLK	3	0	1709.045018	0.0113	0.1700
ASVVETVTLTK[x]VTQK	10	0	1602.919156	0.0113	0.1700
SDYYMASTYTK[x]K	10	0	1456.654367	0.0113	0.1350
R[x]FANNDEIHPSK	0	0	1426.695258	0.0113	0.1350
DTMNVDINAIK[x]K	10	0	1360.701983	0.0113	0.1350
M[x]SRSYDSR	0	0	1000.439581	0.0113	0.0900
DQK[x]K	2	0	517.285985	0.0113	0.0450
DK[x]PK	1	0	486.280173	0.0113	0.0450
ARQAAK[x]ASVVETVTLTK	5	0	1772.015506	0.0112	0.1900
VLRQVMEEK[x]LDSK	8	0	1573.849698	0.0112	0.1450
SWIGAYLAK[x]IPER	8	0	1502.824477	0.0112	0.1450
LNYK[x]PEEEYPDLSK	3	0	1723.830403	0.0111	0.1550
K[x]PTSELAIGASLEK	0	0	1442.797987	0.0111	0.1550
DEVLFNDK[x]PLPIEMK	7	0	1786.917438	0.0110	0.1650
MKDAVK[x]EAAR	5	0	1117.591321	0.0110	0.1100
DRLK[x]K	3	0	658.412573	0.0110	0.0550
DLVK[x]K	3	0	601.379880	0.0110	0.0550
M[x]SQAR	0	0	591.279850	0.0110	0.0550
RK[x]GTK	1	0	588.370711	0.0110	0.0550
VSGSELVQK[x]YIGEGSR	8	0	1707.879080	0.0109	0.1750
VLK[x]TKDEGGPAGGLYI	2	0	1616.877294	0.0109	0.1750
ERK[x]PRR	2	0	840.504172	0.0108	0.0650
IVK[x]SAK	2	0	644.422076	0.0108	0.0650
NVPK[x]LQNVSNFQK	3	0	1514.820452	0.0108	0.1400
LNFSSLKMK[x]DAVK	8	0	1479.811862	0.0108	0.1400
WSELRK[x]R	5	0	973.545700	0.0107	0.0750
M[x]DRQEQR	0	0	961.439915	0.0107	0.0750
VDK[x]NWSK	2	0	875.450075	0.0107	0.0750
P[x]TDDDDK	0	0	804.313706	0.0107	0.0750
QYSAK[x]AK	4	0	794.428614	0.0107	0.0750
DLVKK[x]YDK	4	0	1007.565097	0.0106	0.0850
NK[x]RGGDEWK	1	0	1088.536254	0.0106	0.0950
Y[x]TVGQGYTK	0	0	1015.497414	0.0106	0.0950
RFDSEK[x]AGDR	5	0	1179.563192	0.0105	0.1050
IDK[x]EDMGSNDK	2	0	1250.544822	0.0105	0.1150
EPPVYTPPKDK[x]K	10	0	1397.755400	0.0104	0.1250
GSNDDEMK[x]IDKK	7	0	1378.639778	0.0104	0.1250
GVMTLGFDLIK[x]R	10	0	1348.753625	0.0104	0.1250
LNADVLGQLIK[x]K	10	0	1310.792119	0.0104	0.1250
VGKSAVIK[x]TSTR	7	0	1245.740419	0.0104	0.1250
NELEK[x]LNFSSLKMK	4	0	1679.891560	0.0104	0.1450
LKPLIEK[x]GGDWERK	6	0	1667.935808	0.0104	0.1450
LGISATALSPEEK[x]K	12	0	1442.797987	0.0104	0.1450
NVVTEAGFIAIK[x]EDR	11	0	1660.878354	0.0100	0.1500
EVLNK[x]GVSK	4	0	972.560345	0.0100	0.0900
KEFEIIK[x]GVLCQFR	6	0	1765.954825	0.0100	0.1400
ASK[x]VLELRAELDK	2	0	1470.840518	0.0100	0.1300
L[x]KGYQTIELDKK	0	0	1434.808159	0.0100	0.1200
K[x]VEFGLPDLEGR	0	0	1358.719350	0.0100	0.1200
K[x]ANWCDKR	0	0	1076.518495	0.0100	0.0800
IK[x]TLSMEK	1	0	948.531355	0.0100	0.0800
EKVLK[x]TK	4	0	844.538158	0.0100	0.0700
IVKSAK[x]AK	5	0	843.554142	0.0100	0.0800
WK[x]TLSK	1	0	761.443537	0.0100	0.0600
M[x]GINER	0	0	718.343173	0.0100	0.0600
I[x]INR	0	0	514.322703	0.0100	0.0400
M[x]TDK	0	0	493.220610	0.0100	0.0400
GTK[x]R	2	0	460.275756	0.0100	0.0400
K[x]RR	0	0	458.307723	0.0100	0.0300
GEIKK[x]AMVNIDTIDNK	4	0	1787.945046	0.0097	0.1550
RVATEK[x]DFLDAVQK	5	0	1618.867791	0.0096	0.1350
VAEK[x]AQINTQEYGR	3	0	1605.811006	0.0096	0.1350
SGFEK[x]IDLTRIVK	4	0	1504.861253	0.0096	0.1250
EEMMNSIQQAVAK[x]	12	0	1477.690428	0.0096	0.1250
EIQDEK[x]EAEAAR	5	0	1387.657871	0.0096	0.1150
K[x]IDKEDMGSNDK	0	0	1378.639778	0.0096	0.1150
EISYPFK[x]RLDR	6	0	1422.761881	0.0095	0.1050
LK[x]GYQTIELDK	1	0	1306.713204	0.0095	0.1050
EDMGSNDK[x]ASK	7	0	1180.502961	0.0095	0.1050
K[x]TREALMEFR	0	0	1279.670628	0.0095	0.0950
TK[x]INLIETLR	1	0	1199.723710	0.0095	0.0950
NKLLK[x]VTVSK	4	0	1128.722984	0.0095	0.0950
AVDEEMK[x]VR	6	0	1075.533141	0.0094	0.0850
AK[x]SAKIVR	1	0	871.560288	0.0094	0.0750
S[x]SKDISSK	0	0	850.439569	0.0094	0.0750
SLK[x]DECK	2	0	878.416723	0.0093	0.0650
EEPK[x]SETLENFTR	3	0	1578.752492	0.0092	0.1200
YYIIMGLQASK[x]LR	10	0	1554.859144	0.0092	0.1200
T[x]VYQISELESLLR	0	0	1549.835098	0.0092	0.1200
SIK[x]GYTLPPHCSR	2	0	1514.766308	0.0092	0.1200
YTQSTNNDDPK[x]K	10	0	1409.642221	0.0092	0.1100
KIDK[x]EDMGSNDK	3	0	1378.639778	0.0092	0.1100
DKK[x]DQK	2	0	760.407879	0.0092	0.0550
AAK[x]ASR	2	0	602.349976	0.0092	0.0550
TNNLDLEHK[x]HK	8	0	1347.689447	0.0091	0.1000
KFRK[x]PIGATWK	3	0	1330.787310	0.0091	0.1000
SVQPTAK[x]TVQK	6	0	1185.671676	0.0091	0.1000
NLSNVVEISGK[x]GVFV	10	0	1560.851081	0.0090	0.1350
EERFK[x]LNVYK	4	0	1324.713873	0.0090	0.0900
FRKLGVK[x]PPK	6	0	1168.744388	0.0090	0.0900
AEAK[x]DVAKMK	3	0	1089.585175	0.0090	0.0900
ISWYTK[x]IVDELDLR	5	0	1749.930053	0.0089	0.1250
VDAQDFLK[x]VAETRR	7	0	1646.873938	0.0089	0.1250
LAVNENLASSK[x]SSM	10	0	1449.713272	0.0089	0.1250
WSLERK[x]GEK	5	0	1131.603602	0.0089	0.0800
EHFK[x]ELVSK	3	0	1115.597456	0.0089	0.0800
SELVK[x]EFHK	4	0	1115.597456	0.0089	0.0800
K[x]LMELFISK	0	0	1107.636148	0.0089	0.0800
LRTFHILEPK[x]EK	9	0	1509.866674	0.0088	0.1050
IQK[x]ENRHK	2	0	1051.588622	0.0088	0.0700
K[x]SLKDECK	0	0	1006.511679	0.0088	0.0700
K[x]IDK	0	0	502.311471	0.0088	0.0350
LIK[x]K	2	0	500.368591	0.0088	0.0350
GEK[x]R	2	0	488.270670	0.0088	0.0350
LMVEMEKK[x]LEK	7	0	1376.740675	0.0086	0.0950
YEALSK[x]HIIMFDCK	5	0	1753.853066	0.0086	0.1200
FCVGLQK[x]IEEIFKK	6	0	1737.948678	0.0086	0.1200
RK[x]QYSAK	1	0	879.492606	0.0086	0.0600
RNAEELSSYQK[x]K	10	0	1451.736786	0.0083	0.1000
M[x]SSKDISSK	0	0	981.480047	0.0083	0.0750
NAEELSSYQKK[x]LIR	10	0	1677.904901	0.0082	0.1150
LENVK[x]IYADLK	4	0	1304.733939	0.0082	0.0900
HGGYK[x]PTDKHK	4	0	1266.646859	0.0082	0.0900
ATTVK[x]DTMNVDINAIK	4	0	1732.902849	0.0081	0.1300
EDCKSLK[x]R	6	0	1034.517826	0.0081	0.0650
SSK[x]DISSK	2	0	850.439569	0.0081	0.0650
K[x]LPNIEEATFDKR	0	0	1559.830681	0.0081	0.1050
TITDGK[x]IYVEVER	5	0	1521.803799	0.0081	0.1050
IDRK[x]VEFGLPDLEGR	3	0	1742.931448	0.0080	0.1200
GNQK[x]VVKVDAQDFLK	3	0	1687.925637	0.0080	0.1200
K[x]GYQTIELDK	0	0	1193.629146	0.0080	0.0800
GTK[x]TSETNDR	2	0	1107.515576	0.0080	0.0800
K[x]YINR	0	0	692.396924	0.0080	0.0400
QEMK[x]K	3	0	662.342113	0.0080	0.0400
E[x]IINR	0	0	643.365291	0.0080	0.0400
FK[x]LNVYK	1	0	910.527595	0.0079	0.0550
Y[x]FATLQK	0	0	869.464664	0.0079	0.0550
IIPLK[x]KD	4	0	825.532346	0.0079	0.0550
FAASK[x]EK	4	0	779.417716	0.0079	0.0550
GEK[x]RWSELR	2	0	1159.609749	0.0078	0.0700
MVILNK[x]DGMER	5	0	1304.658013	0.0077	0.0850
LK[x]PLIEKGGDWER	1	0	1539.840853	0.0077	0.1000
EIINRDIGK[x]VVDK	8	0	1497.851416	0.0077	0.1000
DK[x]PKYEPPVPTR	1	0	1425.761546	0.0075	0.0900
VGK[x]SAVIKTSTR	2	0	1245.740419	0.0075	0.0900
AK[x]NPMFALSR	1	0	1133.601493	0.0075	0.0750
S[x]SSDMAYTSMFKGNQK	0	0	1780.775938	0.0075	0.1200
AEREK[x]ASK	4	0	917.492997	0.0075	0.0600
K[x]REAEAAK	0	0	901.498083	0.0075	0.0600
SLK[x]R	2	0	502.322703	0.0075	0.0300
M[x]PPK	0	0	471.251517	0.0075	0.0300
NEEKK[x]LMELFISK	4	0	1607.859201	0.0073	0.0950
TGRK[x]EPPVYTPPK	3	0	1468.803742	0.0073	0.0950
TLSMEK[x]HTELR	5	0	1343.686669	0.0073	0.0800
VISMEK[x]GGNMK	5	0	1192.594355	0.0073	0.0800
K[x]ATDDDRWK	0	0	1133.546483	0.0072	0.0650
ETTEKK[x]IDK	5	0	1090.586949	0.0072	0.0650
K[x]DSESTEEK	0	0	1051.466899	0.0072	0.0650
TAAVNIK[x]VR	6	0	970.592313	0.0072	0.0650
WAIK[x]EKR	3	0	929.544639	0.0071	0.0500
AQARAK[x]R	5	0	799.477625	0.0071	0.0500
IEFATITK[x]DTTK	7	0	1366.734330	0.0071	0.0850
GSDAAPQASKK[x]K	10	0	1186.630541	0.0071	0.0850
Q[x]YTVGQGYTK	0	0	1143.555986	0.0070	0.0700
KDK[x]PK	2	0	614.375128	0.0070	0.0350
QAAK[x]ASVVETVTLTK	3	0	1544.877294	0.0070	0.1050
IK[x]TLSMEKHTELR	1	0	1584.865682	0.0069	0.0900
SVQPLASAK[x]ELLR	8	0	1410.819392	0.0069	0.0900
VATEK[x]DFLDAVQKVVK	4	0	1788.998462	0.0069	0.1100
DEEWPPK[x]M	6	0	1030.442937	0.0069	0.0550
VLVDK[x]SRK	4	0	943.581415	0.0069	0.0550
FATLQK[x]SK	5	0	921.528321	0.0069	0.0550
TK[x]DSLEAR	1	0	918.477014	0.0069	0.0550
DIGK[x]VVDK	3	0	872.496688	0.0069	0.0550
YK[x]EDTALRSEM	1	0	1341.623403	0.0068	0.0750
HK[x]TPDKGYGHR	1	0	1294.653005	0.0068	0.0750
VTQKK[x]PPVQPLAYK	4	0	1595.939834	0.0068	0.0950
K[x]LPNIEEATFDK	0	0	1403.729579	0.0067	0.0800
EVLNK[x]GVSKDEK	4	0	1344.724827	0.0067	0.0800
SAELYK[x]NPK	5	0	1048.555259	0.0067	0.0600
DK[x]KDQK	1	0	760.407879	0.0067	0.0400
NK[x]PDER	1	0	757.371829	0.0067	0.0400
TFHILEPK[x]EK	7	0	1240.681514	0.0065	0.0650
P[x]FGNTHNKFK	0	0	1188.603937	0.0065	0.0650
TLFRK[x]EK	4	0	920.544305	0.0064	0.0450
ASK[x]GSNDDEMK	2	0	1180.502961	0.0064	0.0700
ELEAMK[x]LLRPRK	5	0	1482.870377	0.0063	0.0750
K[x]EPPVYTPPKDK	0	0	1397.755400	0.0063	0.0750
TTLFK[x]SELAQSK	4	0	1351.734665	0.0063	0.0750
VSK[x]ILEHK	2	0	952.570517	0.0063	0.0500
ELK[x]K	2	0	516.327120	0.0063	0.0250
KDK[x]PKYEPPVPTR	2	0	1553.856502	0.0062	0.0800
LAHLSK[x]HPK	5	0	1029.608297	0.0061	0.0550
HGGYK[x]PTDK	4	0	1001.492997	0.0061	0.0550
VK[x]VIAATNR	1	0	970.592313	0.0061	0.0550
NAEELSSYQK[x]KLIR	9	0	1677.904901	0.0061	0.0850
YEAK[x]AIGSGSEPAK	3	0	1406.704092	0.0061	0.0850
AVAVVVDPIQSVK[x]GK	12	0	1508.892552	0.0060	0.0900
K[x]DKMNFVILCR	0	0	1422.747490	0.0059	0.0650
VLTLELYKK[x]LR	8	0	1374.859801	0.0059	0.0650
G[x]LGYPEDAIGK	0	0	1118.560737	0.0059	0.0650
SVEISALASK[x]NR	9	0	1273.698949	0.0058	0.0700
TLSK[x]WR	3	0	789.449683	0.0058	0.0350
ETTEK[x]K	4	0	734.380997	0.0058	0.0350
ATK[x]QSK	2	0	661.375854	0.0058	0.0350
SAK[x]GTK	2	0	590.338744	0.0058	0.0350
LTHEKSTMLEK[x]IK	10	0	1556.859536	0.0058	0.0750
Q[x]TVYQISELESLLR	0	0	1677.893669	0.0057	0.0800
VLSNYMK[x]QEALSSK	6	0	1596.818066	0.0057	0.0800
IDKEDMGSNDK[x]ASK	10	0	1536.708913	0.0057	0.0800
ANWCDK[x]R	5	0	948.423539	0.0057	0.0400
LK[x]WSDER	1	0	932.471536	0.0057	0.0400
I[x]AIVVNQNWYCANTK	0	0	1792.892954	0.0057	0.0850
Y[x]TVGQGYTKAAWFEK	0	0	1747.856893	0.0057	0.0850
NWK[x]EEYLR	2	0	1136.561406	0.0056	0.0450
DQK[x]KDKPK	2	0	985.555594	0.0056	0.0450
DAGK[x]DEFSR	3	0	1023.462090	0.0056	0.0500
K[x]EPPVYTPPK	0	0	1154.633506	0.0055	0.0550
LISGK[x]LDEAR	4	0	1100.618917	0.0055	0.0550
ELLKLK[x]VELAK	5	0	1282.822356	0.0055	0.0600
TEPK[x]AVDEEMK	3	0	1275.601607	0.0055	0.0600
SAK[x]IVRTLIDK	2	0	1242.765906	0.0055	0.0600
GVVALVEDK[x]TK	8	0	1157.665530	0.0055	0.0600
DKPK[x]YEPPVPTR	3	0	1425.761546	0.0054	0.0650
KGVVALVEDK[x]TK	9	0	1285.760486	0.0054	0.0650
YVQVEQRNK[x]PDER	8	0	1659.832802	0.0054	0.0700
NEEK[x]KLMELFISK	3	0	1607.859201	0.0054	0.0700
KDKPK[x]YEPPVPTR	4	0	1553.856502	0.0054	0.0700
K[x]TELEEIMLLNLHK	0	0	1709.938508	0.0054	0.0750
TLAGVTRDYYTK[x]QSK	11	0	1729.899815	0.0053	0.0800
VADLKK[x]LEGTIDYQK	5	0	1719.940617	0.0053	0.0800
SQDISINGNSK[x]KEEPK	10	0	1772.890370	0.0053	0.0850
GNAK[x]FGDGIQIAQLALK	3	0	1742.967833	0.0053	0.0900
SVMAPLFLHDK[x]YDGR	10	0	1747.871494	0.0050	0.0750
LLIFEK[x]QVR	5	0	1144.696771	0.0050	0.0450
YFATLQK[x]SK	6	0	1084.591644	0.0050	0.0450
STELFK[x]NEEEPTKK	5	0	1678.841301	0.0050	0.0700
CTK[x]IIENEQSAEK	2	0	1548.745296	0.0050	0.0650
AVILSDTK[x]PVDKK	7	0	1412.823808	0.0050	0.0650
K[x]ILFENPDEATK	0	0	1403.729579	0.0050	0.0600
CFGIK[x]FDIMPR	4	0	1382.683832	0.0050	0.0550
ATK[x]QSKYTYDR	2	0	1359.678214	0.0050	0.0550
EDALFK[x]NEEK	5	0	1221.587675	0.0050	0.0500
AELDK[x]IGLSK	4	0	1072.612770	0.0050	0.0500
PRK[x]QYSAK	2	0	976.545365	0.0050	0.0400
F[x]ATLQKSK	0	0	921.528321	0.0050	0.0400
K[x]LDVAKR	0	0	828.518092	0.0050	0.0350
LLK[x]MQR	2	0	787.473787	0.0050	0.0300
NK[x]TDTK	1	0	705.365683	0.0050	0.0300
FSGEK[x]K	4	0	694.364957	0.0050	0.0300
S[x]GYDR	0	0	596.255412	0.0050	0.0250
ASK[x]ER	2	0	589.318344	0.0050	0.0250
K[x]MRK	0	0	561.342056	0.0050	0.0200
VAIK[x]K	3	0	557.390052	0.0050	0.0250
IK[x]VLAQLGMQSLSPLK	1	0	1725.022174	0.0047	0.0750
YIPNPVLVIIDVK[x]PK	12	0	1707.033394	0.0047	0.0700
VAIKK[x]GAVEYEIYK	4	0	1609.907866	0.0046	0.0650
IAYASVVYIADK[x]YK	11	0	1602.865670	0.0046	0.0650
RK[x]LPNIEEATFDK	1	0	1559.830681	0.0046	0.0600
DQPK[x]KVGQYIR	3	0	1330.735668	0.0045	0.0500
DGIVLAAEK[x]K	8	0	1042.602207	0.0045	0.0450
DISSKSPSGNDALNDK[x]K	15	0	1774.869635	0.0044	0.0750
S[x]TLDLNHLADLYDRK	0	0	1772.905627	0.0043	0.0650
IEPLKLK[x]VLVQGLER	6	0	1734.076651	0.0043	0.0650
MILELTNHLEELK[x]K	12	0	1709.938508	0.0043	0.0600
VTQK[x]KPPVQPLAYK	3	0	1595.939834	0.0043	0.0600
TSTSSMTAVPK[x]PLK	10	0	1446.775143	0.0043	0.0600
EK[x]VLKTK	1	0	844.538158	0.0043	0.0300
EFEIIK[x]GVLCQFR	5	0	1637.859869	0.0042	0.0550
ATAIGK[x]SSTAAK	5	0	1104.613831	0.0042	0.0500
GCLMFGPPGTGK[x]TLLAR	11	0	1774.922143	0.0041	0.0700
HKTPDK[x]GYGHR	5	0	1294.653005	0.0041	0.0450
GEIK[x]KAMVNIDTIDNK	3	0	1787.945046	0.0041	0.0650
IDRK[x]ILFENPDEATK	3	0	1787.941677	0.0040	0.0600
QILDCIVNLSEPAK[x]K	13	0	1726.928669	0.0040	0.0600
SGVKLENVK[x]IYADLK	8	0	1675.950788	0.0040	0.0600
YQK[x]DEEWPPK	2	0	1318.619308	0.0040	0.0400
K[x]KSGR	0	0	574.355062	0.0040	0.0200
KNVPK[x]LQNVSNFQK	4	0	1642.915408	0.0039	0.0550
VAIK[x]KGAVEYEIYK	3	0	1609.907866	0.0039	0.0550
SNPVFAENDEK[x]GEK	10	0	1562.721193	0.0039	0.0550
DIK[x]SMIADK	2	0	1019.532081	0.0039	0.0350
SLALTK[x]KDK	5	0	1002.607293	0.0039	0.0350
STMLEK[x]IKENQEK	5	0	1576.812980	0.0038	0.0500
QK[x]SLEKTLVPYLR	1	0	1573.919099	0.0038	0.0500
K[x]DKPKYEPPVPTR	0	0	1553.856502	0.0038	0.0500
SAKAK[x]NPMFALSR	4	0	1419.765584	0.0038	0.0500
TLALK[x]YPGGGPGK	4	0	1257.708061	0.0038	0.0500
RFK[x]K	2	0	577.369985	0.0037	0.0150
LVPYLTK[x]LESK	6	0	1289.759425	0.0036	0.0400
TK[x]DAVVLGVEK	1	0	1157.665530	0.0036	0.0400
QEYALALQK[x]WDLSR	8	0	1719.894338	0.0036	0.0500
EK[x]ASFAR	1	0	807.423863	0.0036	0.0250
DYEQFGYFK[x]R	8	0	1351.619643	0.0035	0.0350
DTTKNK[x]MVCK	5	0	1223.600166	0.0035	0.0350
DTTK[x]NKMVCK	3	0	1223.600166	0.0035	0.0350
GYQTIELDK[x]K	8	0	1193.629146	0.0035	0.0350
TDTK[x]TIEAITFK	3	0	1366.734330	0.0033	0.0400
D[x]GIQDIMPSQAK	0	0	1301.628489	0.0033	0.0400
M[x]PPKEDWEK	0	0	1158.537893	0.0033	0.0300
K[x]EEPKSETLENFTR	0	0	1706.847448	0.0032	0.0450
KGYQTIELDK[x]K	9	0	1321.724101	0.0032	0.0350
L[x]KGYQTIELDK	0	0	1306.713204	0.0032	0.0350
SLYFATPGNTSFK[x]TDM	12	0	1778.818457	0.0031	0.0500
ENK[x]IQRQR	2	0	1070.594434	0.0031	0.0250
K[x]QYSAKAK	0	0	922.523570	0.0031	0.0250
NK[x]PGVYTK	1	0	905.497023	0.0031	0.0250
LLK[x]VTVSK	2	0	886.585106	0.0031	0.0250
EPLK[x]EVVQFVGSR	3	0	1486.814306	0.0031	0.0400
AASIAVEDEK[x]RLR	9	0	1456.799717	0.0031	0.0400
VELAK[x]QNLFVPTSDK	4	0	1687.914404	0.0030	0.0450
TLIDK[x]FSGEK	4	0	1136.607685	0.0030	0.0300
DQPK[x]K	3	0	614.338744	0.0030	0.0150
SGKK[x]R	3	0	574.355062	0.0030	0.0150
V[x]GVFK	0	0	548.332206	0.0030	0.0150
IYADLK[x]INEDSK	5	0	1407.724493	0.0029	0.0350
DEK[x]SGVKLENVK	2	0	1344.724827	0.0029	0.0350
G[x]GLGYPEDAIGK	0	0	1175.582198	0.0029	0.0350
GIDWREALEK[x]TEEK	9	0	1702.852533	0.0029	0.0400
LK[x]VELAK	1	0	799.516697	0.0029	0.0200
TTSK[x]VSIAK	3	0	933.549448	0.0028	0.0250
LMVEMEK[x]KLEK	6	0	1376.740675	0.0027	0.0300
M[x]PFGNTHNKFK	0	0	1319.644415	0.0027	0.0300
QEMK[x]KDSESTEEK	3	0	1567.703492	0.0027	0.0350
K[x]DGIQDIMPSQAK	0	0	1429.723444	0.0027	0.0350
DLEETDERSLALTK[x]K	13	0	1746.899873	0.0027	0.0400
IEPLK[x]LKVLVQGLER	4	0	1734.076651	0.0027	0.0400
AIDLYKEVLNK[x]GVSK	10	0	1675.950788	0.0027	0.0400
K[x]SGNLPDADNSKSDISK	0	0	1774.869635	0.0026	0.0450
K[x]INVLNFPSANFSK	0	0	1577.856502	0.0025	0.0350
SETMKYYLPK[x]GK	9	0	1443.743119	0.0025	0.0300
K[x]NLLNPLIEDSR	0	0	1410.783007	0.0025	0.0300
YSLNSYDFK[x]K	8	0	1263.613496	0.0025	0.0250
NK[x]ISWYTK	1	0	1038.549782	0.0025	0.0200
PPK[x]EDWEK	2	0	1027.497414	0.0025	0.0200
P[x]PKEDWEK	0	0	1027.497414	0.0025	0.0200
F[x]PTDDDDK	0	0	951.382115	0.0025	0.0200
TLASLQK[x]R	6	0	915.550117	0.0025	0.0200
TFLEK[x]R	4	0	792.449349	0.0025	0.0150
TDNHLSSTLEK[x]LSFK	10	0	1718.883832	0.0023	0.0350
EYLEKNWK[x]EGLSR	7	0	1650.836493	0.0023	0.0300
ENEQK[x]IKTLSMEK	4	0	1576.812980	0.0023	0.0300
LVPYLTKLESK[x]QR	10	0	1573.919099	0.0023	0.0300
S[x]ERDTALEKYK	0	0	1338.677880	0.0023	0.0250
FMLK[x]LGVKR	3	0	1090.668450	0.0022	0.0200
SQDISINGNSKK[x]EEPK	11	0	1772.890370	0.0022	0.0350
LK[x]YYEQK	1	0	970.512337	0.0021	0.0150
TKLVK[x]ER	4	0	872.544305	0.0021	0.0150
MSERDTALEK[x]YK	9	0	1469.718358	0.0021	0.0250
REDGMK[x]ILMVNR	5	0	1460.759115	0.0021	0.0250
EPPFAPIESAK[x]R	10	0	1340.708787	0.0021	0.0250
RQGITEAYNQK[x]AVEK	10	0	1733.905962	0.0020	0.0300
VVGQLLEK[x]LKPLIEK	7	0	1706.070505	0.0020	0.0300
LQK[x]YQATVMR	2	0	1236.664816	0.0020	0.0200
K[x]LEGTIDYQK	0	0	1193.629146	0.0020	0.0200
GGNMK[x]EVFRR	4	0	1192.613451	0.0020	0.0200
IHAK[x]SMAIDK	3	0	1112.601159	0.0020	0.0200
QDPK[x]K	3	0	614.338744	0.0020	0.0100
K[x]DKPK	0	0	614.375128	0.0020	0.0100
SGK[x]KR	2	0	574.355062	0.0020	0.0100
AK[x]SAK	1	0	503.306720	0.0020	0.0100
QEMKK[x]DSESTEEK	4	0	1567.703492	0.0019	0.0250
STELFK[x]NEEEPTK	5	0	1550.746345	0.0019	0.0250
TEPK[x]AVDEEMKVR	3	0	1530.771118	0.0019	0.0250
AMVNIDTIDNK[x]VATTM	10	0	1735.848372	0.0019	0.0300
K[x]PIGATWK	0	0	899.522844	0.0019	0.0150
HGGYKPTDK[x]HK	8	0	1266.646859	0.0018	0.0200
LIK[x]KSSEQANLYER	2	0	1677.904901	0.0018	0.0250
EK[x]SLLAHKGGHVVR	1	0	1529.878966	0.0018	0.0250
LLK[x]PRVNNRIGSVDR	2	0	1736.016844	0.0017	0.0250
SNNIK[x]ENEQKIK	4	0	1443.768084	0.0017	0.0200
SSEETEDK[x]KMQE	7	0	1439.608537	0.0017	0.0200
FATLQK[x]SKR	5	0	1077.629423	0.0017	0.0150
Y[x]FATLQKSK	0	0	1084.591644	0.0017	0.0150
N[x]SIVSK	0	0	646.364957	0.0017	0.0100
EDMGSNDKASK[x]ER	10	0	1465.646650	0.0015	0.0200
ASRPGAAAK[x]LDGK	8	0	1240.688720	0.0015	0.0200
VMCKNK[x]TDTK	5	0	1223.600166	0.0015	0.0150
K[x]NTEDIEMTA	0	0	1150.517549	0.0015	0.0150
ATLTGMK[x]IDVLFSK	6	0	1522.842826	0.0014	0.0200
LLRPRK[x]R	5	0	937.629701	0.0014	0.0100
SAK[x]GTKR	2	0	746.439846	0.0014	0.0100
TLIDK[x]FSGEKK	4	0	1264.702640	0.0014	0.0150
VADLK[x]KLEGTIDYQK	4	0	1719.940617	0.0013	0.0200
DFLDAVQKVVK[x]GNQK	10	0	1687.925636	0.0013	0.0200
K[x]IPQVASFRIDK	0	0	1400.813914	0.0012	0.0150
ENWK[x]YACK	3	0	1097.496365	0.0012	0.0100
K[x]LFK	0	0	534.352941	0.0012	0.0050
IEVNIHRK[x]R	7	0	1163.688664	0.0011	0.0100
LDGK[x]DELWK	3	0	1102.565823	0.0011	0.0100
GFICK[x]VVDK	4	0	1064.568799	0.0011	0.0100
SLALTKK[x]DK	6	0	1002.607293	0.0011	0.0100
DNLSWLSK[x]ANNWSK	7	0	1661.816092	0.0011	0.0150
GYARAIHK[x]LGSTLK	7	0	1513.872820	0.0011	0.0150
DLKLK[x]WSDER	4	0	1288.677488	0.0010	0.0100
QVK[x]NRDCVGR	2	0	1230.625074	0.0010	0.0100
NCACVISQK[x]K	8	0	1206.584850	0.0010	0.0100
A[x]TTVKDTMNVDINAIK	0	0	1732.902849	0.0009	0.0150
IMKLCFDELK[x]K	9	0	1423.756658	0.0009	0.0100
TLSK[x]WRDATDDK	3	0	1434.710239	0.0008	0.0100
NIPK[x]AR	3	0	697.423471	0.0008	0.0050
V[x]NQIESQMAMAEK	0	0	1477.690428	0.0008	0.0100
LYNK[x]FKTNHGNPFM	3	0	1709.834718	0.0007	0.0100
YK[x]LHSEK	1	0	903.481373	0.0007	0.0050
M[x]NSIVSK	0	0	777.405435	0.0007	0.0050
IK[x]LISGK	1	0	757.506134	0.0007	0.0050
SGVK[x]LENVKIYADLK	3	0	1675.950788	0.0007	0.0100
NLIRLAK[x]R	6	0	982.639929	0.0006	0.0050
VLTLELYK[x]K	7	0	1105.674641	0.0006	0.0050
YFATLQK[x]SKR	6	0	1240.692746	0.0005	0.0050
DIK[x]VIMATNR	2	0	1159.638269	0.0005	0.0050
NIK[x]VIMATNR	2	0	1158.654253	0.0005	0.0050
NTWNSTLETAK[x]AK	10	0	1462.741537	0.0004	0.0050
EEFAEK[x]AVSVIQAR	5	0	1575.825595	0.0004	0.0050
# precursors: 1
Precursor: 2378.2360	4	0.9961	0
FIVK[x]ASSGPR(3)	RFDSEK[x]AGDR(5)	1.3850	2378.2341	138.0681
DTTK[x]NK(3)	QDPKK[x]HLDAEVQK(4)	1.2900	2378.2440	138.0681
DTTK[x]NK(3)	QDPK[x]KHLDAEVQK(3)	1.2750	2378.2440	138.0681
TMTEK[x]AR(4)	QNLFVPTSDK[x]EK(9)	1.0500	2378.2150	138.0681
NLTDETK[x]NK(6)	LEGTIDYQK[x]L(8)	1.0300	2378.2216	138.0681
NLTDETK[x]NK(6)	YLHQSLK[x]YK(6)	0.9400	2378.2481	138.0681
K[x]VADLKK(0)	EMKK[x]DSESTEEK(3)	0.8750	2378.2249	138.0681
K[x]VADLKK(0)	EMK[x]KDSESTEEK(2)	0.8600	2378.2249	138.0681
M[x]SSK(0)	QLDSERFIVK[x]ASSGPR(9)	0.8150	2378.2263	138.0681
VGK[x]SAVIK(2)	EMKK[x]DSESTEEK(3)	0.7950	2378.2249	138.0681
NK[x]TDTK(1)	QDPKK[x]HLDAEVQK(4)	0.7950	2378.2440	138.0681
EDCK[x]SLKR(3)	IWKVMCK[x]NK(6)	0.7850	2378.2271	138.0681
WK[x]ALER(1)	LFK[x]SLGSGMDQEK(2)	0.7850	2378.2303	138.0681
VGK[x]SAVIK(2)	EMK[x]KDSESTEEK(2)	0.7800	2378.2249	138.0681
NK[x]TDTK(1)	QDPK[x]KHLDAEVQK(3)	0.7800	2378.2440	138.0681
TMTEK[x]AR(4)	GGLGYPEDAIGK[x]TK(11)	0.7600	2378.2150	138.0681
AK[x]TMTER(1)	QNLFVPTSDK[x]EK(9)	0.7550	2378.2150	138.0681
LAEK[x]WR(3)	LFK[x]SLGSGMDQEK(2)	0.7500	2378.2303	138.0681
M[x]ESLQR(0)	DIGK[x]VVDKCFGIK(3)	0.7300	2378.2337	138.0681
K[x]LEK(0)	SLPPEEYDEK[x]LYNK(9)	0.7150	2378.2256	138.0681
