# Supplementary material for: ECL: an exhaustive search tool for the identification of cross-linked peptides using whole database
Source: BMC Bioinformatics. 2016 May 20;17:217. doi: 10.1186/s12859-016-1073-y (PMC4874008; doi:10.1186/s12859-016-1073-y)
Supplement: Additional file 5 — Kojak’s pre-selection list of PSMs only identified by ECL. (ZIP 5147 kb) [file 12859_2016_1073_MOESM5_ESM.zip › Kojak's pre-selection ranks of ECL only peptides/Kojak's detailed results/aleitner_M1012_004/diagnostic_3542.txt]

Scan: 3542
LQK[x]YQATVMR	2	0	1236.664816	0.1595	1.5950
LQK[x]R	2	0	543.349250	0.0988	0.3950
K[x]NEEK	0	0	646.328572	0.0910	0.4550
IEPLK[x]LK	4	0	839.547996	0.0900	0.6300
ELK[x]K	2	0	516.327120	0.0812	0.3250
LEK[x]VR	2	0	643.401675	0.0810	0.4050
LIQIRVK[x]LEK	6	0	1238.807376	0.0800	0.8000
IQYVGKQDPK[x]K	9	0	1302.729522	0.0795	0.8750
P[x]PKEDWEK	0	0	1027.497414	0.0794	0.6350
K[x]TTEEK	0	0	734.380997	0.0792	0.4750
IEEIFK[x]K	5	0	905.522175	0.0771	0.5400
LIK[x]K	2	0	500.368591	0.0712	0.2850
LELK[x]K	3	0	629.411178	0.0710	0.3550
LKLELK[x]K	5	0	870.590192	0.0693	0.4850
IQYVGK[x]QDPKK	5	0	1302.729522	0.0691	0.7600
SGKK[x]R	3	0	574.355062	0.0690	0.3450
M[x]PPKEDWEK	0	0	1158.537893	0.0683	0.6150
IDKK[x]TTEEK	3	0	1090.586949	0.0672	0.6050
IDK[x]KTTEEK	2	0	1090.586949	0.0672	0.6050
PPK[x]EDWEK	2	0	1027.497414	0.0662	0.5300
IK[x]YEYQK	1	0	970.512337	0.0650	0.4550
IIPLK[x]KD	4	0	825.532346	0.0650	0.4550
IKYEYQK[x]LK	6	0	1211.691351	0.0650	0.5850
IQYVGK[x]QDPK	5	0	1174.634566	0.0650	0.6500
IQK[x]ENR	2	0	786.434760	0.0642	0.3850
EIK[x]QIK	2	0	757.469750	0.0642	0.3850
LENVK[x]IYADLK	4	0	1304.733939	0.0636	0.7000
YFATLQK[x]SK	6	0	1084.591644	0.0628	0.5650
QK[x]SLEK	1	0	731.417716	0.0625	0.3750
LK[x]YYEQKIR	1	0	1239.697497	0.0622	0.5600
IITK[x]EGVETR	3	0	1144.645129	0.0615	0.6150
VDAQDFLK[x]VAETR	7	0	1490.772835	0.0608	0.7900
KDQK[x]K	3	0	645.380940	0.0600	0.3000
EVLNK[x]GVSKDEK	4	0	1344.724827	0.0592	0.7100
QIK[x]EIK	2	0	757.469750	0.0592	0.3550
K[x]SGFEK	0	0	694.364957	0.0592	0.3550
NEEK[x]K	3	0	646.328572	0.0590	0.2950
K[x]DSESTEEK	0	0	1051.466899	0.0583	0.5250
MPPK[x]EDWEK	3	0	1158.537893	0.0578	0.5200
LKYYEQK[x]IR	6	0	1239.697497	0.0572	0.5150
EALEK[x]TEEK	4	0	1075.539667	0.0572	0.5150
SGK[x]KR	2	0	574.355062	0.0570	0.2850
ELLK[x]LK	3	0	742.495236	0.0567	0.3400
LFK[x]SLGSGMDQEK	2	0	1438.712546	0.0565	0.7350
LK[x]YYEQK	1	0	970.512337	0.0564	0.3950
EIK[x]PNIR	2	0	868.513006	0.0564	0.3950
IIPLKK[x]D	5	0	825.532346	0.0564	0.3950
ILIDK[x]AR	4	0	827.522844	0.0564	0.3950
K[x]REK	0	0	559.344165	0.0562	0.2250
IDK[x]K	2	0	502.311471	0.0562	0.2250
IAK[x]GAIEK	2	0	828.506860	0.0556	0.4450
EK[x]ADAAFLR	1	0	1019.539945	0.0556	0.5000
ENEQK[x]IK	4	0	887.471202	0.0550	0.3850
M[x]EQKPEVDYSEK	0	0	1481.670742	0.0546	0.6550
IKLISGK[x]LDEAR	6	0	1341.797930	0.0546	0.6550
LELKK[x]ANWCDK	4	0	1403.723052	0.0541	0.5950
LMVEMEK[x]KLEK	6	0	1376.740675	0.0536	0.5900
E[x]QKPEVDYSEK	0	0	1350.630263	0.0536	0.5900
ELFEMARTK[x]K	8	0	1251.664481	0.0535	0.5350
YFATLQKSK[x]R	8	0	1240.692746	0.0535	0.5350
LESK[x]QR	3	0	759.423863	0.0533	0.3200
K[x]QLATSLR	0	0	915.550117	0.0531	0.4250
FRK[x]PIGATWK	2	0	1202.692354	0.0530	0.5300
EK[x]VLK	1	0	615.395529	0.0530	0.2650
IK[x]ENQEK	1	0	887.471202	0.0529	0.3700
EQK[x]PEVDYSEK	2	0	1350.630263	0.0527	0.5800
LK[x]LELK	1	0	742.495236	0.0525	0.3150
LELK[x]KANWCDK	3	0	1403.723052	0.0523	0.5750
KINVK[x]FFEK	4	0	1151.670224	0.0522	0.4700
IFRQK[x]SLEK	4	0	1147.671285	0.0522	0.4700
INYK[x]K	3	0	664.390778	0.0520	0.2600
K[x]DWNACKK	0	0	1048.512348	0.0519	0.4150
INVK[x]FFEK	3	0	1023.575269	0.0519	0.4150
GSLEK[x]NWK	4	0	960.502835	0.0519	0.4150
ASK[x]AAREYLEK	2	0	1264.677488	0.0514	0.5650
LENQRK[x]WR	5	0	1128.615169	0.0506	0.4050
EMKK[x]DSESTEEK	3	0	1439.644921	0.0504	0.6050
P[x]RKQYSAK	0	0	976.545365	0.0500	0.4000
VK[x]LEK	1	0	615.395529	0.0500	0.2500
VGK[x]SAVIKTSTR	2	0	1245.740419	0.0496	0.5950
EDCKSLK[x]R	6	0	1034.517826	0.0494	0.3950
LLMK[x]LSSQNDDK	3	0	1390.712546	0.0492	0.5900
KFRK[x]PIGATWK	3	0	1330.787310	0.0491	0.5400
EDALFK[x]NEEK	5	0	1221.587675	0.0490	0.4900
LVK[x]ER	2	0	643.401675	0.0490	0.2450
INVK[x]K	3	0	600.395864	0.0490	0.2450
LQMSAMYK[x]K	7	0	1098.556519	0.0489	0.4400
ASK[x]ERAER	2	0	945.499144	0.0487	0.3900
LVPYLTK[x]LESK	6	0	1289.759425	0.0486	0.5350
EK[x]ASFAR	1	0	807.423863	0.0486	0.3400
EERFK[x]LNVYK	4	0	1324.713873	0.0485	0.4850
IIPLK[x]K	4	0	710.505408	0.0483	0.2900
R[x]KQYSAK	0	0	879.492606	0.0479	0.3350
LK[x]LELKK	1	0	870.590192	0.0479	0.3350
K[x]YTGLLR	0	0	849.507194	0.0479	0.3350
ELEAMK[x]LLRPR	5	0	1354.775421	0.0477	0.5250
LQK[x]DLGQVLNK	2	0	1254.729522	0.0473	0.5200
SETMK[x]YYLPKGK	4	0	1443.743119	0.0471	0.5650
IYADLK[x]INEDSK	5	0	1407.724493	0.0471	0.5650
LK[x]DLR	1	0	643.401675	0.0470	0.2350
LLK[x]PR	2	0	625.427496	0.0470	0.2350
EIK[x]EVIELPVK	2	0	1295.769988	0.0468	0.5150
EMK[x]KDSESTEEK	2	0	1439.644921	0.0467	0.5600
LESK[x]QRIFR	3	0	1175.677431	0.0467	0.4200
S[x]ERDTALEK	0	0	1047.519601	0.0467	0.4200
YFATLQK[x]SKR	6	0	1240.692746	0.0465	0.4650
K[x]LEK	0	0	516.327120	0.0463	0.1850
G[x]VFK	0	0	449.263798	0.0463	0.1850
LNADVLGQLIK[x]K	10	0	1310.792119	0.0458	0.5500
IVRTLIDK[x]FSGEK	7	0	1504.861253	0.0458	0.5950
NLIRLAK[x]R	6	0	982.639929	0.0456	0.3650
IHAK[x]SMAIDK	3	0	1112.601159	0.0455	0.4550
IQK[x]ENRHK	2	0	1051.588622	0.0450	0.3600
LMVEMEK[x]K	6	0	1006.519074	0.0450	0.3600
K[x]IDK	0	0	502.311471	0.0450	0.1800
AK[x]TMTER	1	0	835.422145	0.0450	0.3150
AK[x]NPMFALSR	1	0	1133.601493	0.0445	0.4450
LLVK[x]DR	3	0	742.470084	0.0442	0.2650
LAHLSK[x]HPK	5	0	1029.608297	0.0439	0.3950
K[x]AMVNIDTIDNK	0	0	1360.701983	0.0437	0.5250
E[x]MKK	0	0	534.283541	0.0437	0.1750
IK[x]YEYQKLK	1	0	1211.691351	0.0433	0.3900
IEVNIHRK[x]R	7	0	1163.688664	0.0433	0.3900
LLEK[x]LEIK	3	0	984.621882	0.0431	0.3450
SGFEK[x]IDLTR	4	0	1164.613831	0.0430	0.4300
S[x]GYDR	0	0	596.255412	0.0430	0.2150
K[x]DWNACK	0	0	920.417393	0.0429	0.3000
LK[x]PLIEK	1	0	839.547996	0.0429	0.3000
LLVK[x]DRIDK	3	0	1098.676036	0.0428	0.3850
GSDAAPQASK[x]K	9	0	1058.535585	0.0427	0.4700
FNLMVICK[x]DK	7	0	1266.646388	0.0425	0.4250
LAK[x]R	2	0	486.327789	0.0425	0.1700
K[x]GEK	0	0	460.264524	0.0425	0.1700
L[x]FKSLGSGMDQEK	0	0	1438.712546	0.0423	0.5500
EDCK[x]SLK	3	0	878.416723	0.0421	0.2950
IK[x]LISGKLDEAR	1	0	1341.797930	0.0421	0.5050
ENQEK[x]ISNNK	4	0	1202.589070	0.0420	0.4200
DQKK[x]DKPK	3	0	985.555594	0.0419	0.3350
NWK[x]EGLSR	2	0	988.508981	0.0419	0.3350
K[x]PIGATWK	0	0	899.522844	0.0419	0.3350
EHFK[x]ELVSK	3	0	1115.597456	0.0417	0.3750
LNFSSLKMK[x]DAVK	8	0	1479.811862	0.0415	0.5400
M[x]SERDTALEK	0	0	1178.560080	0.0415	0.4150
GSNDDEMK[x]IDK	7	0	1250.544822	0.0414	0.4550
ELIRK[x]SLK	4	0	985.628363	0.0413	0.3300
E[x]IINR	0	0	643.365291	0.0410	0.2050
E[x]MKKDSESTEEK	0	0	1439.644921	0.0408	0.4900
IK[x]LISGK	1	0	757.506134	0.0407	0.2850
VMK[x]EDNLILRTR	2	0	1486.828906	0.0404	0.4850
I[x]INRDIGKVVDK	0	0	1368.808828	0.0404	0.4850
GSDAAPQASK[x]KK	9	0	1186.630541	0.0404	0.4850
LK[x]WSDER	1	0	932.471536	0.0400	0.2800
ASK[x]ER	2	0	589.318344	0.0400	0.2000
M[x]TDK	0	0	493.220610	0.0400	0.1600
KNEEK[x]LAEFDK	4	0	1349.682631	0.0395	0.4350
K[x]INVKFFEK	0	0	1151.670224	0.0394	0.3550
LLIFEK[x]QVR	5	0	1144.696771	0.0394	0.3550
ELLVK[x]ASK	4	0	886.548722	0.0394	0.3150
LLRPRK[x]R	5	0	937.629701	0.0393	0.2750
LVK[x]GRQD	2	0	814.466059	0.0393	0.2750
LMVEMEKK[x]LEK	7	0	1376.740675	0.0391	0.4300
LKK[x]TLEVLYLK	2	0	1346.853655	0.0391	0.4300
IDVLFSK[x]IR	6	0	1089.654575	0.0389	0.3500
LPNIEEATFDK[x]R	10	0	1431.735725	0.0388	0.4650
K[x]IPQVASFRIDK	0	0	1400.813914	0.0388	0.4650
LWK[x]R	2	0	601.369985	0.0388	0.1550
K[x]MQE	0	0	534.247157	0.0388	0.1550
IWK[x]VMCK	2	0	963.503367	0.0386	0.2700
EKVLK[x]TK	4	0	844.538158	0.0386	0.2700
IGLSK[x]IR	4	0	785.512280	0.0386	0.2700
FAASK[x]EK	4	0	779.417716	0.0386	0.2700
EDCEAATDPLLK[x]K	11	0	1488.712937	0.0385	0.5000
QVK[x]LLFIEK	2	0	1116.690625	0.0383	0.3450
AVDEEMK[x]VR	6	0	1075.533141	0.0383	0.3450
LYNK[x]FK	3	0	811.459186	0.0383	0.2300
LK[x]GYQTIELDK	1	0	1306.713204	0.0382	0.4200
IK[x]TLSMEK	1	0	948.531355	0.0381	0.3050
IEFATITK[x]DTTK	7	0	1366.734330	0.0379	0.4550
KELLK[x]LK	4	0	870.590192	0.0379	0.2650
EK[x]TSNNTNR	1	0	1062.505347	0.0378	0.3400
VVK[x]VDAQDFLK	2	0	1260.707726	0.0377	0.4150
VMCK[x]NKTDTK	3	0	1223.600166	0.0375	0.3750
VPDK[x]LIDASTVK	3	0	1284.728853	0.0375	0.4500
EWDSK[x]LK	4	0	904.465390	0.0371	0.2600
IDRPAQVISFK[x]K	10	0	1400.813914	0.0371	0.4450
QIAK[x]FVVSLGER	3	0	1345.771718	0.0371	0.4450
D[x]KKLIPIR	0	0	981.633448	0.0369	0.2950
K[x]YINRSYYHLR	0	0	1511.799660	0.0368	0.4050
IKENQEK[x]ISNNK	6	0	1443.768084	0.0367	0.4400
WAIK[x]EK	3	0	773.443537	0.0367	0.2200
AMEVDEK[x]PTER	6	0	1303.607753	0.0364	0.4000
IVAFDQLVK[x]EK	8	0	1288.739025	0.0364	0.4000
EYLEK[x]NWK	4	0	1108.555260	0.0362	0.2900
AK[x]SAKIVR	1	0	871.560288	0.0362	0.2900
VGK[x]SAVIK	2	0	800.511946	0.0362	0.2900
KVPDK[x]LIDASTVK	4	0	1412.823808	0.0362	0.4700
LK[x]ESQLVDK	1	0	1058.597121	0.0361	0.3250
IDTIVK[x]EIQDEK	5	0	1429.766355	0.0358	0.4300
AK[x]RAER	1	0	729.424532	0.0358	0.2150
M[x]ATTVK	0	0	649.346864	0.0358	0.2150
E[x]IINRDIGKVVDK	0	0	1497.851416	0.0358	0.4650
LLSSAK[x]K	5	0	745.469750	0.0357	0.2500
ADYYYQAK[x]AK	7	0	1219.587284	0.0355	0.3550
GGNMK[x]EVFRR	4	0	1192.613451	0.0355	0.3550
LILTENIK[x]TK	7	0	1171.717563	0.0355	0.3550
LISGK[x]LDEAR	4	0	1100.618917	0.0355	0.3550
LNFSSLK[x]MKDAVK	6	0	1479.811862	0.0354	0.4600
ELVSK[x]ASPIAGSEGK	4	0	1471.788150	0.0353	0.5300
SAVIK[x]TSTR	4	0	961.555594	0.0350	0.3150
FK[x]LNVYK	1	0	910.527595	0.0350	0.2450
KLGVK[x]PPK	4	0	865.574877	0.0350	0.2800
Q[x]EMKK	0	0	662.342113	0.0350	0.1750
K[x]DKPK	0	0	614.375128	0.0350	0.1750
EMK[x]K	2	0	534.283541	0.0350	0.1400
EEYLRAAK[x]ASR	7	0	1292.683635	0.0345	0.3800
ELLK[x]LKVELAK	3	0	1282.822356	0.0345	0.3800
LEK[x]VRQLIIK	2	0	1238.807376	0.0345	0.3450
ENWK[x]YACK	3	0	1097.496365	0.0344	0.2750
K[x]VADLKK	0	0	800.511946	0.0343	0.2400
EK[x]WIAK	1	0	773.443537	0.0342	0.2050
NK[x]TDTK	1	0	705.365683	0.0342	0.2050
K[x]LDVAK	0	0	672.416990	0.0342	0.2050
NEEK[x]LAEFDK	3	0	1221.587675	0.0340	0.3400
NIK[x]VIMATNR	2	0	1158.654253	0.0340	0.3400
T[x]IDNAETMKK	0	0	1149.569917	0.0340	0.3400
SNDIEK[x]AIDLYK	5	0	1407.724493	0.0338	0.4050
SQDISINGNSK[x]K	10	0	1289.657479	0.0338	0.4050
ENAINK[x]K	5	0	815.450075	0.0336	0.2350
LK[x]VELAK	1	0	799.516697	0.0336	0.2350
FRKLGVK[x]PPK	6	0	1168.744388	0.0335	0.3350
SGFEK[x]IDLTRIVK	4	0	1504.861253	0.0335	0.4350
LNFSSLK[x]MK	6	0	1066.584449	0.0333	0.3000
EK[x]VAFILDQVR	1	0	1316.745171	0.0332	0.3650
AVEK[x]LMSR	3	0	932.511289	0.0331	0.2650
VMCKNK[x]TDTK	5	0	1223.600166	0.0330	0.3300
TK[x]LVK	1	0	587.400615	0.0330	0.1650
EAEAAK[x]DEQIEK	5	0	1359.651724	0.0329	0.3950
K[x]ANWCDK	0	0	920.417393	0.0329	0.2300
KK[x]LIPIR	1	0	866.606510	0.0329	0.2300
LGVK[x]PPK	3	0	737.479921	0.0329	0.2300
LDGK[x]DELWK	3	0	1102.565823	0.0328	0.2950
SAKAK[x]NPMFALSR	4	0	1419.765584	0.0327	0.4250
TRLLENDIK[x]VMK	8	0	1458.822760	0.0325	0.3900
LGDK[x]GPAAAR	3	0	954.524630	0.0325	0.3250
K[x]LIPIR	0	0	738.511554	0.0325	0.1950
GK[x]LVRK	1	0	699.475505	0.0325	0.1950
ASK[x]AAR	2	0	602.349976	0.0325	0.1950
IDRDK[x]LVLK	4	0	1098.676036	0.0322	0.2900
K[x]FRKPIGATWK	0	0	1330.787310	0.0318	0.3500
EGVETRIIPLK[x]K	10	0	1381.829229	0.0317	0.3800
GSDAAPQASKK[x]K	10	0	1186.630541	0.0317	0.3800
IEDTDK[x]YDK	5	0	1125.518932	0.0317	0.2850
LAEK[x]WR	3	0	801.449683	0.0317	0.1900
MK[x]DAVK	1	0	690.373411	0.0317	0.1900
ASAGPLIASQTVK[x]K	12	0	1369.792844	0.0314	0.4400
FNLMVICK[x]DKK	7	0	1394.741343	0.0314	0.3450
EIK[x]PNIRVALR	2	0	1307.803685	0.0314	0.3450
RFK[x]K	2	0	577.369985	0.0313	0.1250
NCK[x]K	2	0	548.274037	0.0313	0.1250
M[x]PPK	0	0	471.251517	0.0313	0.1250
EDMGSNDK[x]ASKER	7	0	1465.646650	0.0312	0.4050
LRWK[x]R	3	0	757.471088	0.0310	0.1550
LVK[x]GR	2	0	571.380549	0.0310	0.1550
EK[x]ASK	1	0	561.312197	0.0310	0.1550
M[x]PFGNTHNKFK	0	0	1319.644415	0.0309	0.3400
ELLKLK[x]VELAK	5	0	1282.822356	0.0309	0.3400
LGSTAIGVK[x]TK	8	0	1073.644403	0.0309	0.3400
M[x]SGYDR	0	0	727.295891	0.0308	0.1850
K[x]ASLLTR	0	0	787.491545	0.0307	0.2150
NWK[x]EEYLR	2	0	1136.561406	0.0306	0.2450
K[x]TLVAHAVLK	0	0	1078.686208	0.0305	0.3050
NKMVCK[x]IWK	5	0	1205.641245	0.0300	0.2700
LK[x]DLRFGNR	1	0	1117.635570	0.0300	0.2700
IEASK[x]GLIDR	4	0	1100.618917	0.0300	0.3000
Y[x]TVGQGYTK	0	0	1015.497414	0.0300	0.2700
DAFALAK[x]EK	6	0	991.533798	0.0300	0.2700
NK[x]MVCK	1	0	778.382925	0.0300	0.1800
DQKKDK[x]PK	5	0	985.555594	0.0300	0.2400
I[x]INR	0	0	514.322703	0.0300	0.1200
EIINRDIGK[x]VVDK	8	0	1497.851416	0.0296	0.3850
Q[x]YTVGQGYTK	0	0	1143.555986	0.0295	0.2950
EWLDK[x]LGDK	4	0	1102.565823	0.0294	0.2650
ANWCDK[x]R	5	0	948.423539	0.0293	0.2050
TLFRK[x]EK	4	0	920.544305	0.0293	0.2050
LVRK[x]CIK	3	0	915.568742	0.0293	0.2050
SETMKYYLPK[x]GK	9	0	1443.743119	0.0292	0.3500
LRLQK[x]R	4	0	812.534410	0.0292	0.1750
LDVAK[x]R	4	0	700.423137	0.0292	0.1750
NK[x]VLVK	1	0	699.464272	0.0292	0.1750
K[x]VADLK	0	0	672.416990	0.0292	0.1750
IVK[x]SAK	2	0	644.422076	0.0292	0.1750
D[x]YTMAQPEFFK	0	0	1375.611779	0.0291	0.3200
N[x]STEEIDLYNR	0	0	1352.620760	0.0291	0.3200
VISMEK[x]GGNMK	5	0	1192.594355	0.0291	0.3200
IK[x]ENQEKISNNK	1	0	1443.768084	0.0288	0.3450
EK[x]ADAAFLRLVK	1	0	1359.787367	0.0288	0.3450
NKVLVK[x]VHPEGK	5	0	1346.803351	0.0288	0.3450
FFEK[x]INVK	3	0	1023.575269	0.0288	0.2300
EK[x]RTFLR	1	0	948.550451	0.0286	0.2000
NIPK[x]EIK	3	0	840.506860	0.0286	0.2000
LALTK[x]PK	4	0	769.506134	0.0286	0.2000
NLQVAK[x]SLDK	5	0	1114.634566	0.0285	0.2850
GGDEWKIEPLK[x]LK	10	0	1511.834706	0.0285	0.3700
K[x]MSAQSCACMVR	0	0	1427.614109	0.0283	0.3400
FSGEK[x]K	4	0	694.364957	0.0283	0.1700
M[x]FR	0	0	452.220553	0.0283	0.0850
K[x]FR	0	0	449.275030	0.0283	0.0850
LLK[x]LEEAMK	2	0	1073.615413	0.0283	0.2550
GYSK[x]PNER	3	0	949.461699	0.0281	0.2250
NVPK[x]LQNVSNFQK	3	0	1514.820452	0.0281	0.3650
K[x]GAVEYEIYK	0	0	1198.623334	0.0280	0.2800
ERK[x]PR	2	0	684.403070	0.0280	0.1400
K[x]DQKK	0	0	645.380940	0.0280	0.1400
KDK[x]PK	2	0	614.375128	0.0280	0.1400
AVAVVVDPIQSVK[x]GK	12	0	1508.892552	0.0280	0.4200
VGKSAVIK[x]TSTR	7	0	1245.740419	0.0279	0.3350
K[x]INANEK	0	0	815.450075	0.0279	0.1950
FNLMVICKDK[x]K	9	0	1394.741343	0.0277	0.3050
DYYTKQSK[x]ATR	7	0	1359.678214	0.0277	0.3050
LTHEK[x]STMLEK	4	0	1315.680522	0.0277	0.3050
TK[x]DAVVLGVEK	1	0	1157.665530	0.0277	0.3050
EPPVYTPPKDK[x]K	10	0	1397.755400	0.0275	0.3300
IMK[x]LCFDELK	2	0	1295.661702	0.0275	0.2750
FRK[x]LGVKPPK	2	0	1168.744388	0.0275	0.2750
AEAK[x]DVAK	3	0	830.449740	0.0275	0.2200
QVK[x]R	2	0	529.333601	0.0275	0.1100
K[x]LAR	0	0	486.327789	0.0275	0.1100
SGVK[x]LENVK	3	0	972.560345	0.0272	0.2450
YEIDK[x]TLAGVTR	4	0	1364.729913	0.0271	0.3250
IEDTDKYDK[x]K	8	0	1253.613888	0.0270	0.2700
AEAKDVAK[x]MK	7	0	1089.585175	0.0270	0.2700
QEMK[x]K	3	0	662.342113	0.0270	0.1350
VLK[x]TK	2	0	587.400615	0.0270	0.1350
VAIK[x]K	3	0	557.390052	0.0270	0.1350
SAK[x]AKNPMFALSR	2	0	1419.765584	0.0269	0.3500
IVKSAK[x]AK	5	0	843.554142	0.0269	0.2150
NK[x]RGGDEWK	1	0	1088.536254	0.0267	0.2400
SAK[x]GTK	2	0	590.338744	0.0267	0.1600
LNVYK[x]YR	4	0	954.528656	0.0264	0.1850
YK[x]LHSEK	1	0	903.481373	0.0264	0.1850
ELEAMK[x]LLRPRK	5	0	1482.870377	0.0262	0.3150
MEQK[x]PEVDYSEK	3	0	1481.670742	0.0262	0.3150
NK[x]PGVYTK	1	0	905.497023	0.0262	0.2100
ILEHK[x]EIMLR	4	0	1280.727413	0.0260	0.2600
P[x]FGNTHNKFK	0	0	1188.603937	0.0260	0.2600
QDPK[x]K	3	0	614.338744	0.0260	0.1300
EDGMK[x]ILMVNR	4	0	1304.658013	0.0259	0.2850
EPPVYTPPK[x]DK	8	0	1269.660444	0.0259	0.2850
GKYYPLK[x]SMTEK	6	0	1443.743119	0.0258	0.3100
LLK[x]MQR	2	0	787.473787	0.0258	0.1550
QPEDK[x]LR	4	0	884.471536	0.0257	0.1800
TK[x]LVKER	1	0	872.544305	0.0257	0.1800
KLDVAK[x]R	5	0	828.518092	0.0257	0.1800
EISYPFK[x]R	6	0	1038.549782	0.0256	0.2050
FFEKINVK[x]K	7	0	1151.670224	0.0256	0.2300
EISYPFK[x]RLDR	6	0	1422.761881	0.0255	0.2800
ELKK[x]EEMVMLK	3	0	1376.740675	0.0255	0.2800
K[x]IIEEEGFTNR	0	0	1334.682966	0.0255	0.2800
E[x]TIDNAETMKK	0	0	1278.612505	0.0255	0.2800
AVAHHTDCK[x]FIR	8	0	1453.724781	0.0254	0.3050
S[x]PTGQITSTSAR	0	0	1204.604720	0.0254	0.3050
GGDEWK[x]IEPLKLK	5	0	1511.834706	0.0254	0.3300
K[x]SAAAIGTSQLPVR	0	0	1397.798991	0.0254	0.3550
CGSPYIIEDSK[x]K	10	0	1395.670349	0.0250	0.3000
LVRDAFALAK[x]EK	9	0	1359.787367	0.0250	0.3000
GTEVEK[x]ITIK	5	0	1116.638983	0.0250	0.2500
LCIHK[x]NK	4	0	911.501059	0.0250	0.1750
LMSK[x]VAEK	3	0	904.505142	0.0250	0.2000
LLK[x]VTVSK	2	0	886.585106	0.0250	0.2000
VVK[x]GNQK	2	0	771.460247	0.0250	0.1750
K[x]LRDK	0	0	658.412573	0.0250	0.1250
NK[x]LLK	1	0	614.411513	0.0250	0.1250
K[x]VPDK	0	0	585.348581	0.0250	0.1250
LGVK[x]R	3	0	571.380549	0.0250	0.1250
HSTFIITK[x]R	7	0	1101.629423	0.0250	0.2250
DK[x]KASLLTR	1	0	1030.613439	0.0250	0.2250
GYARAIHK[x]LGSTLK	7	0	1513.872820	0.0246	0.3450
V[x]SPTGQITSTSAR	0	0	1303.673128	0.0246	0.3200
LSLFSNK[x]ENELR	6	0	1448.762272	0.0246	0.2950
KEPPVYTPPK[x]DK	9	0	1397.755400	0.0246	0.2950
AAREYLEK[x]NWK	7	0	1406.730582	0.0245	0.2700
YTSLSEEQK[x]MK	8	0	1342.643803	0.0245	0.2700
K[x]GYQTIELDK	0	0	1193.629146	0.0245	0.2450
NK[x]LTNDETR	1	0	1089.541397	0.0244	0.2200
K[x]PTSELAIGASLEK	0	0	1442.797987	0.0243	0.3400
KEK[x]WIAK	2	0	901.538493	0.0243	0.1700
IEVEVYK[x]ITTGDR	6	0	1521.803799	0.0242	0.3150
EIQDEK[x]EAEAAR	5	0	1387.657871	0.0242	0.2900
SAK[x]IVR	2	0	672.428222	0.0242	0.1450
AAK[x]ASR	2	0	602.349976	0.0242	0.1450
ILEFTK[x]YSNDK	5	0	1356.692468	0.0241	0.2650
TLIDK[x]FSGEK	4	0	1136.607685	0.0240	0.2400
MK[x]DAVKEAAR	1	0	1117.591321	0.0240	0.2400
LRNK[x]R	3	0	685.434703	0.0240	0.1200
K[x]INVK	0	0	600.395864	0.0240	0.1200
V[x]GVFK	0	0	548.332206	0.0240	0.1200
GAFK[x]V	3	0	520.300908	0.0240	0.1200
NK[x]ELISVSAASK	1	0	1245.692803	0.0237	0.2850
GTK[x]R	2	0	460.275756	0.0237	0.0950
AASIAVEDEK[x]R	9	0	1187.614557	0.0236	0.2600
ASRPGAAAK[x]LDGK	8	0	1240.688720	0.0235	0.3050
SSTAAK[x]TFLEKR	5	0	1337.730248	0.0233	0.2800
ERK[x]PRR	2	0	840.504172	0.0233	0.1400
NIPK[x]AR	3	0	697.423471	0.0233	0.1400
SSTAAK[x]TFLEK	5	0	1181.629146	0.0232	0.2550
K[x]VPDKLIDASTVK	0	0	1412.823808	0.0231	0.3000
SIAEK[x]MNGASGAELK	4	0	1504.755469	0.0230	0.3450
ELFDCLK[x]IMR	6	0	1323.667849	0.0230	0.2300
K[x]YINR	0	0	692.396924	0.0230	0.1150
QVK[x]NR	2	0	643.376523	0.0230	0.1150
GSNDDEMK[x]IDKK	7	0	1378.639778	0.0229	0.2750
CIK[x]RLVK	2	0	915.568742	0.0229	0.1600
KVADLK[x]K	5	0	800.511946	0.0229	0.1600
ETTEKK[x]IDK	5	0	1090.586949	0.0228	0.2050
ETTEK[x]KIDK	4	0	1090.586949	0.0228	0.2050
QTETINWLEK[x]R	9	0	1416.736060	0.0227	0.2500
ELK[x]KEEMVMLK	2	0	1376.740675	0.0227	0.2500
EAVLKLK[x]LELK	6	0	1282.822356	0.0227	0.2500
NTWNSTLETAK[x]AK	10	0	1462.741537	0.0227	0.2950
ELLK[x]PSASVALQR	3	0	1410.819391	0.0227	0.2950
K[x]RMPIDFK	0	0	1033.574220	0.0225	0.1800
NEEEPTK[x]K	6	0	973.471593	0.0225	0.1800
K[x]TVQYATK	0	0	937.523235	0.0225	0.1800
YQK[x]DEEWPPK	2	0	1318.619308	0.0225	0.2250
EWDSK[x]LKDLR	4	0	1288.677488	0.0225	0.2250
TFHILEPK[x]EK	7	0	1240.681514	0.0225	0.2250
HSTFIITK[x]RK	7	0	1229.724379	0.0225	0.2250
ITAFLLADSK[x]SQK	9	0	1420.792510	0.0223	0.2900
KELFDCLK[x]IMR	7	0	1451.762804	0.0223	0.2450
VEFK[x]MGNGK	3	0	1008.506203	0.0222	0.2000
HGGYK[x]PTDK	4	0	1001.492997	0.0222	0.2000
LK[x]PQDER	1	0	884.471536	0.0221	0.1550
GK[x]YYPLKSMTEK	1	0	1443.743119	0.0221	0.2650
GSNDDEMKIDK[x]K	10	0	1378.639778	0.0221	0.2650
VSTK[x]K	3	0	561.348581	0.0220	0.1100
GDSGEMSLQKLFK[x]	12	0	1438.712546	0.0219	0.2850
FHQLK[x]PTR	4	0	1025.576998	0.0219	0.1750
LIEK[x]LELR	3	0	1012.628028	0.0219	0.1750
EAEAARK[x]K	6	0	901.498083	0.0219	0.1750
ATKQSK[x]YTYDR	5	0	1359.678214	0.0218	0.2400
TNNLDLEHK[x]HK	8	0	1347.689447	0.0218	0.2400
EPPFAPIESAK[x]R	10	0	1340.708787	0.0217	0.2600
KK[x]ELFDCLK	1	0	1179.632121	0.0217	0.1950
NFGRDLK[x]LK	6	0	1089.629423	0.0217	0.1950
SWIGAYLAK[x]IPER	8	0	1502.824477	0.0215	0.2800
EDMGSNDKASK[x]ER	10	0	1465.646650	0.0215	0.2800
TKLVK[x]ER	4	0	872.544305	0.0214	0.1500
P[x]TDDDDK	0	0	804.313706	0.0214	0.1500
EAVLK[x]LK	4	0	799.516697	0.0214	0.1500
VGIK[x]PPK	3	0	737.479921	0.0214	0.1500
AIGSGSEPAK[x]SELVK	9	0	1471.788150	0.0213	0.3200
RNAEELSSYQK[x]K	10	0	1451.736786	0.0213	0.2550
DEQIEK[x]IDTVIK	5	0	1429.766355	0.0213	0.2550
IINRDIGK[x]VVDK	7	0	1368.808828	0.0213	0.2550
DKK[x]LIPIR	2	0	981.633448	0.0213	0.1700
DQK[x]KDKPK	2	0	985.555594	0.0213	0.1700
Q[x]DRGKLVR	0	0	970.567161	0.0213	0.1700
EK[x]SLLAHK	1	0	924.539219	0.0213	0.1700
F[x]MTR	0	0	553.268226	0.0213	0.0850
FK[x]LNVYKYR	1	0	1229.692020	0.0211	0.1900
M[x]SQARGFDR	0	0	1066.497761	0.0211	0.1900
DKK[x]ASLLTR	2	0	1030.613439	0.0211	0.1900
FDSEK[x]AGDR	4	0	1023.462090	0.0211	0.1900
LEGTIDYQK[x]L	8	0	1178.618248	0.0210	0.2100
RVEFK[x]MGNGK	4	0	1164.607305	0.0210	0.2100
VLVK[x]VHPEGK	3	0	1104.665473	0.0210	0.2100
MK[x]SLSEQYTER	1	0	1370.649950	0.0209	0.2300
LAK[x]RMK	2	0	745.463224	0.0208	0.1250
FLK[x]TSK	2	0	722.432639	0.0208	0.1250
VDVK[x]TK	3	0	688.411904	0.0208	0.1250
K[x]RWSLER	0	0	973.545700	0.0207	0.1450
K[x]EFEIIK	0	0	905.522175	0.0207	0.1450
YK[x]EDTALR	1	0	994.508312	0.0206	0.1650
QAREK[x]VLK	4	0	970.592313	0.0206	0.1650
IHLEK[x]VSK	4	0	952.570517	0.0206	0.1650
F[x]PTDDDDK	0	0	951.382115	0.0206	0.1650
K[x]QMSYMLAR	0	0	1126.562665	0.0206	0.1850
IK[x]ILFSDVK	1	0	1061.648429	0.0206	0.1850
GTLK[x]VHTIR	3	0	1023.618860	0.0206	0.1850
SSK[x]VYISPK	2	0	1007.565097	0.0206	0.1850
YQK[x]DEEWPPKM	2	0	1449.659787	0.0205	0.2250
S[x]ERDTALEKYK	0	0	1338.677880	0.0205	0.2250
IHAK[x]SMAIDKDIR	3	0	1496.813257	0.0204	0.2650
AASIAVEDEK[x]RLR	9	0	1456.799717	0.0204	0.2650
S[x]PTGQITSTSARSGK	0	0	1476.753161	0.0200	0.3000
VVDK[x]CFGIK	3	0	1064.568799	0.0200	0.1800
KTELFK[x]ASTSAK	5	0	1309.724101	0.0200	0.2400
LLENDIK[x]VMK	6	0	1201.673984	0.0200	0.2000
KDWNACK[x]K	6	0	1048.512348	0.0200	0.1600
K[x]ELFDCLK	0	0	1051.537166	0.0200	0.1600
NK[x]PDER	1	0	757.371829	0.0200	0.1200
K[x]DLVR	0	0	629.386026	0.0200	0.1000
A[x]ASLLK	0	0	601.379880	0.0200	0.1200
K[x]DYTMAQPEFFK	0	0	1503.706735	0.0196	0.2350
M[x]NSTEEIDLYNR	0	0	1483.661239	0.0196	0.2350
QNLFVPTSDK[x]EK	9	0	1404.724827	0.0196	0.2350
K[x]SSEQANLYER	0	0	1323.641830	0.0195	0.2150
EDVQSLK[x]LK	6	0	1058.597121	0.0194	0.1750
EDCK[x]SLKR	3	0	1034.517826	0.0194	0.1550
SLK[x]DECK	2	0	878.416723	0.0193	0.1350
ILSGEQTVK[x]YDR	8	0	1407.735725	0.0192	0.2300
QSK[x]ATR	2	0	689.382001	0.0192	0.1150
EDALFKNEEK[x]K	9	0	1349.682631	0.0191	0.2100
NPK[x]ADPLDER	2	0	1153.572695	0.0190	0.1900
AIHK[x]LGSTLK	3	0	1066.649824	0.0190	0.1900
IMKLCFDELK[x]K	9	0	1423.756658	0.0186	0.2050
QYSAK[x]AK	4	0	794.428614	0.0186	0.1300
LLK[x]PRVNNR	2	0	1108.682852	0.0183	0.1650
SSEETEDKK[x]MQE	8	0	1439.608537	0.0183	0.2200
K[x]LIPIRGTEVEK	0	0	1381.829229	0.0183	0.2200
GDVAASILDK[x]YR	9	0	1306.688052	0.0183	0.2200
K[x]GINIDQSSNSK	0	0	1289.657479	0.0183	0.2200
HK[x]TPDK	1	0	724.386752	0.0183	0.1100
K[x]WR	0	0	488.285928	0.0183	0.0550
LVARNIPK[x]EIK	7	0	1279.797539	0.0182	0.2000
DFSK[x]TLPPELK	3	0	1273.691742	0.0182	0.2000
TK[x]DSLEAR	1	0	918.477014	0.0181	0.1450
TNSTDEK[x]GTK	6	0	1079.509429	0.0180	0.1800
K[x]ELLK	0	0	629.411178	0.0180	0.0900
RK[x]GTK	1	0	588.370711	0.0180	0.0900
SAK[x]AK	2	0	503.306720	0.0180	0.0900
LPEANFEPLEK[x]R	10	0	1441.756460	0.0179	0.2150
G[x]GLGYPEDAIGK	0	0	1175.582198	0.0179	0.2150
TGIATMLTRGEIK[x]K	12	0	1517.859870	0.0179	0.2500
K[x]KLIPIR	0	0	866.606510	0.0179	0.1250
GVSK[x]DEK	3	0	761.391895	0.0179	0.1250
IMK[x]LCFDELKK	2	0	1423.756658	0.0177	0.1950
LK[x]KTLEVLYLK	1	0	1346.853655	0.0177	0.1950
IEDTDK[x]YDKK	5	0	1253.613888	0.0175	0.1750
DIK[x]VIMATNR	2	0	1159.638269	0.0175	0.1750
AELDK[x]IGLSK	4	0	1072.612770	0.0175	0.1750
RSK[x]VLDVR	2	0	971.587561	0.0175	0.1400
FATLQK[x]SK	5	0	921.528321	0.0175	0.1400
AERK[x]AR	3	0	729.424532	0.0175	0.1050
K[x]YDK	0	0	552.290736	0.0175	0.0700
M[x]SER	0	0	521.226756	0.0175	0.0700
K[x]SLK	0	0	474.316557	0.0175	0.0700
ASK[x]VLELRAELDK	2	0	1470.840518	0.0173	0.2250
GTLK[x]VHTIRLR	3	0	1292.804020	0.0173	0.1900
K[x]LMELFISK	0	0	1107.636148	0.0172	0.1550
EDTEAVLK[x]R	7	0	1059.555986	0.0172	0.1550
YK[x]VNLYK	1	0	926.522509	0.0171	0.1200
K[x]EKWIAK	0	0	901.538493	0.0171	0.1200
EPPVYTPPK[x]DKK	8	0	1397.755400	0.0171	0.2050
M[x]FMTRSEYDR	0	0	1334.574681	0.0170	0.1700
EASK[x]TLSKWR	3	0	1204.656362	0.0170	0.1700
VVLK[x]NKGTMK	3	0	1116.668841	0.0170	0.1700
K[x]VIAR	0	0	585.396198	0.0170	0.0850
EPLK[x]EVVQFVGSR	3	0	1486.814306	0.0169	0.2200
SSCK[x]IVFR	3	0	995.522185	0.0169	0.1350
QDRGK[x]LVR	4	0	970.567161	0.0169	0.1350
FMLK[x]LGVK	3	0	934.567348	0.0169	0.1350
FFEK[x]EDVQSLK	3	0	1368.692468	0.0168	0.1850
ATK[x]QSKYTYDR	2	0	1359.678214	0.0168	0.1850
NSDYK[x]ETLIFK	4	0	1356.692468	0.0168	0.1850
TSK[x]TPPTAMLSSVR	2	0	1474.781290	0.0168	0.2350
F[x]MTRSEYDR	0	0	1203.534202	0.0167	0.1500
ETTEK[x]K	4	0	734.380997	0.0167	0.1000
M[x]GINER	0	0	718.343173	0.0167	0.1000
DK[x]LVLK	1	0	714.463938	0.0167	0.1000
AK[x]WSTAETLTNNK	1	0	1462.741537	0.0165	0.2150
GDSGEMSLQK[x]LFK	9	0	1438.712546	0.0165	0.2150
ESQLVDK[x]FFEK	6	0	1368.692468	0.0164	0.1800
K[x]NEEKLAEFDK	0	0	1349.682631	0.0164	0.1800
TELFK[x]ASTSAK	4	0	1181.629146	0.0164	0.1800
K[x]CIK	0	0	547.315173	0.0162	0.0650
GFICKVVDK[x]DGIR	8	0	1505.802358	0.0162	0.2100
NK[x]MVCKIWK	1	0	1205.641245	0.0161	0.1450
VYATMQK[x]LQK	6	0	1208.658670	0.0160	0.1600
T[x]EVLK	0	0	588.348247	0.0160	0.0800
K[x]NVPK	0	0	584.364565	0.0160	0.0800
A[x]SLLK	0	0	530.342770	0.0160	0.0800
EDMGSNDK[x]ASK	7	0	1180.502961	0.0159	0.1750
VYHAIRNIPK[x]AR	9	0	1436.836379	0.0158	0.1900
K[x]IEFPPPSAEAR	0	0	1340.708787	0.0158	0.1900
TFLEK[x]R	4	0	792.449349	0.0158	0.0950
VVLK[x]NK	3	0	699.464272	0.0158	0.0950
EIQDEK[x]EAEAARK	5	0	1515.752826	0.0158	0.2050
WAIK[x]EKR	3	0	929.544639	0.0157	0.1100
D[x]RGKLVR	0	0	842.508589	0.0157	0.1100
EK[x]VLKTK	1	0	844.538158	0.0157	0.1100
VVDK[x]DGIR	3	0	900.502835	0.0156	0.1250
ETEK[x]LAEER	3	0	1103.545814	0.0156	0.1400
TTSK[x]VSIAK	3	0	933.549448	0.0156	0.1400
EASKTLSK[x]WR	7	0	1204.656362	0.0155	0.1550
VVTSKLLK[x]PR	7	0	1139.738968	0.0155	0.1550
AEAK[x]DVAKMK	3	0	1089.585175	0.0155	0.1550
DIGKVVDK[x]CFGIK	7	0	1477.796212	0.0154	0.2000
DK[x]PKYEPPVPTR	1	0	1425.761546	0.0150	0.1800
K[x]FTGGVLMLIDR	0	0	1348.753625	0.0150	0.1800
GVMTLGFDLIK[x]R	10	0	1348.753625	0.0150	0.1800
YLDSQRVAIK[x]K	9	0	1319.756069	0.0150	0.1650
ATAIGRASK[x]AAR	8	0	1171.678492	0.0150	0.1800
FGNRDLVK[x]K	7	0	1075.613774	0.0150	0.1350
TK[x]SVALGGITK	1	0	1073.644403	0.0150	0.1650
K[x]LQRLR	0	0	812.534410	0.0150	0.0900
ENK[x]IQR	2	0	786.434760	0.0150	0.0900
VADLK[x]K	4	0	672.416990	0.0150	0.0900
K[x]EEPK	0	0	629.338410	0.0150	0.0750
GK[x]LVR	1	0	571.380549	0.0150	0.0750
VK[x]AFGRVYATMQK	1	0	1497.812531	0.0150	0.1950
LAVNENLASSK[x]SSM	10	0	1449.713272	0.0150	0.2100
ASPIAGSEGK[x]EAYR	9	0	1434.710239	0.0150	0.2100
EASK[x]TLSK	3	0	862.475953	0.0150	0.1200
SK[x]VLDVR	1	0	815.486459	0.0150	0.1050
TAALSARPAK[x]NIR	9	0	1367.799660	0.0146	0.1900
SNNIKENEQK[x]IK	9	0	1443.768084	0.0146	0.1750
EVLNKGVSK[x]DEK	8	0	1344.724827	0.0146	0.1750
YK[x]DGVILAADSR	1	0	1306.688051	0.0146	0.1750
EEYVSDPK[x]EQM	7	0	1353.575786	0.0145	0.1600
FVIHQEENK[x]R	8	0	1298.673071	0.0145	0.1450
EWDSKLK[x]DLR	6	0	1288.677488	0.0145	0.1450
QVMEEK[x]LDSK	5	0	1205.596130	0.0145	0.1450
K[x]LEGTIDYQK	0	0	1193.629146	0.0145	0.1450
SLLTGK[x]HAIR	5	0	1094.655970	0.0145	0.1450
FATLQKSK[x]R	7	0	1077.629423	0.0144	0.1300
DIK[x]SMIADK	2	0	1019.532081	0.0144	0.1300
KANWCDK[x]R	6	0	1076.518495	0.0144	0.1150
IVK[x]SAKAK	2	0	843.554142	0.0144	0.1150
TSTGGPK[x]LQLNLER	6	0	1512.825929	0.0143	0.2000
K[x]VGQYIR	0	0	862.502443	0.0143	0.1000
TLALK[x]YPGGGPGK	4	0	1257.708061	0.0142	0.1850
M[x]SERDTALEKYK	0	0	1469.718358	0.0142	0.1700
ELIRAQEEVK[x]R	9	0	1369.767693	0.0141	0.1550
L[x]KGYQTIELDK	0	0	1306.713204	0.0141	0.1550
GYSK[x]PNERATK	3	0	1249.641438	0.0141	0.1550
GFICK[x]VVDK	4	0	1064.568799	0.0139	0.1250
AHLDVQEK[x]DQPK	7	0	1406.715325	0.0138	0.1650
KSLK[x]DECK	3	0	1006.511679	0.0137	0.1100
K[x]NCK	0	0	548.274037	0.0137	0.0550
MVILNK[x]DGMER	5	0	1304.658013	0.0136	0.1500
QGDVLLNK[x]LQK	7	0	1254.729522	0.0136	0.1500
NK[x]HCLIK	1	0	911.501059	0.0136	0.0950
GTK[x]TSETNDR	2	0	1107.515576	0.0135	0.1350
K[x]IPQVASFR	0	0	1044.607962	0.0133	0.1200
FDIMPRK[x]K	6	0	1033.574220	0.0131	0.1050
STMLEK[x]IK	5	0	948.531355	0.0131	0.1050
DIGK[x]VVDK	3	0	872.496688	0.0131	0.1050
SIK[x]GYTLPPHCSR	2	0	1514.766308	0.0131	0.1700
GFICK[x]VVDKDGIR	4	0	1505.802358	0.0131	0.1700
NCACVISQK[x]K	8	0	1206.584850	0.0130	0.1300
YEVGAEYIK[x]K	8	0	1198.623334	0.0130	0.1300
PFGNTHNK[x]FK	7	0	1188.603937	0.0130	0.1300
SSEETEDK[x]KMQE	7	0	1439.608537	0.0129	0.1550
LGVK[x]RFK	3	0	846.543913	0.0129	0.0900
YKVNLYK[x]FR	6	0	1229.692020	0.0128	0.1150
GYIGDPIK[x]FVR	7	0	1263.697497	0.0127	0.1400
K[x]CLTDLEDEAPAK	0	0	1488.712937	0.0127	0.1650
TK[x]DAVVLGVEKR	1	0	1313.766632	0.0125	0.1500
TMGKNK[x]VLVK	5	0	1116.668841	0.0125	0.1250
RMK[x]K	2	0	561.342056	0.0125	0.0500
LNDPEDK[x]YEALSK	6	0	1520.735782	0.0123	0.1600
TNSTDEK[x]GTKK	6	0	1207.604385	0.0123	0.1350
K[x]KELFDCLK	0	0	1179.632121	0.0122	0.1100
SMAIDK[x]DIR	5	0	1047.538227	0.0122	0.1100
M[x]SSKDISSK	0	0	981.480047	0.0122	0.1100
TAAVNIK[x]VR	6	0	970.592313	0.0122	0.1100
REDGMK[x]ILMVNR	5	0	1460.759115	0.0121	0.1450
ATAIGK[x]SSTAAK	5	0	1104.613831	0.0121	0.1450
FVK[x]LGIDPPK	2	0	1112.659326	0.0120	0.1200
NGYPMPCDVLAK[x]R	11	0	1519.727481	0.0119	0.1550
DQPK[x]KVGQYIR	3	0	1330.735668	0.0118	0.1300
K[x]SGFEKIDLTR	0	0	1292.708787	0.0118	0.1300
SLLAHK[x]GGHVVR	5	0	1272.741423	0.0117	0.1400
YK[x]SYLLQHR	1	0	1206.650884	0.0117	0.1050
YLHQSLK[x]YK	6	0	1178.644738	0.0117	0.1050
NSTNNTK[x]ER	6	0	1062.505347	0.0117	0.1050
LGDK[x]GPAAARASR	3	0	1268.694867	0.0115	0.1500
GIDLK[x]SIAEK	4	0	1072.612770	0.0115	0.1150
K[x]PRRLLK	0	0	909.623554	0.0114	0.0800
LRTFHILEPK[x]EK	9	0	1509.866674	0.0113	0.1350
AELDKIGLSK[x]IR	9	0	1341.797930	0.0113	0.1350
QSK[x]YTYDR	2	0	1059.498475	0.0113	0.0900
IHAKSMAIDK[x]DIR	9	0	1496.813257	0.0112	0.1450
YEAK[x]AIGSGSEPAK	3	0	1406.704092	0.0111	0.1550
SNNIK[x]ENEQK	4	0	1202.589070	0.0110	0.1100
GTK[x]RR	2	0	616.376858	0.0110	0.0550
K[x]AFGRVYATMQK	0	0	1398.744122	0.0108	0.1300
TTLFK[x]SELAQSK	4	0	1351.734665	0.0108	0.1300
VLGVFSEK[x]AQIK	7	0	1317.765572	0.0108	0.1300
VATEK[x]DFLDAVQK	4	0	1462.766689	0.0108	0.1400
AK[x]YASQK	1	0	794.428614	0.0107	0.0750
IWKVMCK[x]NK	6	0	1205.641245	0.0106	0.0950
GEK[x]RWSELR	2	0	1159.609749	0.0106	0.0950
WSLERK[x]GEK	5	0	1131.603602	0.0106	0.0950
FLHDK[x]NSDYK	4	0	1265.603994	0.0105	0.1050
K[x]NLLNPLIEDSR	0	0	1410.783007	0.0104	0.1250
FKLNVYK[x]YR	6	0	1229.692020	0.0100	0.0900
K[x]LEETDVAK	0	0	1031.549839	0.0100	0.0900
VNLYK[x]FREER	4	0	1352.720019	0.0100	0.1000
EAVLK[x]LKLELK	4	0	1282.822356	0.0100	0.1100
MKDAVK[x]EAAR	5	0	1117.591321	0.0100	0.1000
LVK[x]ERQAR	2	0	998.598459	0.0100	0.0800
VNLYK[x]FR	4	0	938.533741	0.0100	0.0700
K[x]LGVKPPK	0	0	865.574877	0.0100	0.0800
AIEGK[x]IAR	4	0	856.513006	0.0100	0.0800
K[x]QYSAK	0	0	723.391504	0.0100	0.0600
M[x]TEVLK	0	0	719.388726	0.0100	0.0600
K[x]HGQLK	0	0	709.423471	0.0100	0.0600
AK[x]SAK	1	0	503.306720	0.0100	0.0500
SLK[x]R	2	0	502.322703	0.0100	0.0400
LGISATALSPEEK[x]K	12	0	1442.797987	0.0096	0.1350
ATAGPIIADK[x]NCK	9	0	1357.702317	0.0096	0.1250
NK[x]VLVKVHPEGK	1	0	1346.803351	0.0096	0.1150
TKDAVVLGVEK[x]R	10	0	1313.766632	0.0096	0.1150
KLEGTIDYQK[x]L	9	0	1306.713204	0.0095	0.1050
DYEQFGYFK[x]R	8	0	1351.619643	0.0095	0.0950
SLDK[x]QMVEER	3	0	1233.602276	0.0095	0.0950
SAELYK[x]NPK	5	0	1048.555259	0.0094	0.0850
GGNMK[x]EVFR	4	0	1036.512349	0.0094	0.0850
DK[x]KLIPIR	1	0	981.633448	0.0094	0.0750
TLSK[x]ESAR	3	0	890.482099	0.0094	0.0750
MVILNK[x]DGMERK	5	0	1432.752968	0.0092	0.1100
TPNDTQK[x]YSNDK	6	0	1409.642221	0.0092	0.1100
MRK[x]LAR	2	0	773.469370	0.0092	0.0550
K[x]ELFDCLKIMR	0	0	1451.762804	0.0091	0.1000
LDRK[x]IEFPSYR	3	0	1422.761881	0.0091	0.1000
DYYTK[x]QSKATR	4	0	1359.678214	0.0091	0.1000
GITVLK[x]PDDDK	5	0	1199.639709	0.0091	0.1000
YSLNSYDFK[x]K	8	0	1263.613496	0.0090	0.0900
LDSK[x]NVQLAK	3	0	1114.634566	0.0090	0.0900
DQPK[x]K	3	0	614.338744	0.0090	0.0450
ATAGPIIADK[x]NCKK	9	0	1485.797272	0.0089	0.1250
K[x]RVIEHNIR	0	0	1163.688664	0.0089	0.0800
NAYVINLK[x]QIAK	7	0	1373.803016	0.0088	0.1050
VSK[x]ILEHK	2	0	952.570517	0.0088	0.0700
S[x]QARGFDR	0	0	935.457282	0.0088	0.0700
I[x]INRDIGK	0	0	927.550117	0.0088	0.0700
K[x]LWK	0	0	573.363839	0.0088	0.0350
K[x]LIR	0	0	528.374737	0.0088	0.0350
KDK[x]MNFVILCR	2	0	1422.747490	0.0086	0.0950
TGQK[x]MLMNMDK	3	0	1295.603535	0.0086	0.0950
HGGYK[x]PTDKHK	4	0	1266.646859	0.0086	0.0950
GYQTIELDK[x]K	8	0	1193.629146	0.0085	0.0850
NKLLK[x]VTVSK	4	0	1128.722984	0.0085	0.0850
EEMMNSIQQAVAK[x]	12	0	1477.690428	0.0085	0.1100
LKGYQTIELDK[x]K	10	0	1434.808159	0.0083	0.1000
SELVK[x]EFHK	4	0	1115.597456	0.0083	0.0750
FMLKLGVK[x]R	7	0	1090.668450	0.0083	0.0750
QGLHK[x]K	4	0	709.423471	0.0083	0.0500
TLSMEK[x]HTELR	5	0	1343.686669	0.0082	0.0900
DSEALK[x]TR	5	0	918.477013	0.0081	0.0650
DIGK[x]VVDKCFGIK	3	0	1477.796212	0.0081	0.1050
K[x]GVVALVEDK	0	0	1056.617856	0.0080	0.0800
DLK[x]LK	2	0	615.395529	0.0080	0.0400
KK[x]SGR	1	0	574.355062	0.0080	0.0400
AELDK[x]IGLSKIR	4	0	1341.797930	0.0079	0.0950
YEYQK[x]LK	4	0	970.512337	0.0079	0.0550
RK[x]QYSAK	1	0	879.492606	0.0079	0.0550
TLLYGK[x]R	5	0	849.507194	0.0079	0.0550
AK[x]IIDLR	1	0	827.522844	0.0079	0.0550
Q[x]SRQETQYK	0	0	1166.567944	0.0078	0.0700
EFPDLGVLEGK[x]R	10	0	1358.719350	0.0075	0.0900
KYDK[x]TEDDIK	3	0	1253.613888	0.0075	0.0750
S[x]RQETQYK	0	0	1038.509372	0.0075	0.0600
DQK[x]K	2	0	517.285985	0.0075	0.0300
DK[x]PK	1	0	486.280173	0.0075	0.0300
K[x]AVYMPLCDPGNK	0	0	1491.721334	0.0073	0.0950
LRK[x]EVAEADIASK	2	0	1428.793571	0.0073	0.0950
GGDEWK[x]IEPLK	5	0	1270.655693	0.0073	0.0800
FMLK[x]LGVKR	3	0	1090.668450	0.0072	0.0650
EVLNK[x]GVSK	4	0	972.560345	0.0072	0.0650
SLGSGMDQEK[x]VLNK	9	0	1504.755469	0.0071	0.1000
TIDNAETMK[x]K	8	0	1149.569917	0.0070	0.0700
NK[x]LLKVTVSK	1	0	1128.722984	0.0070	0.0700
K[x]GEIR	0	0	601.354728	0.0070	0.0350
ESDK[x]APDLIELNR	3	0	1498.762664	0.0069	0.0900
TGRK[x]EPPVYTPPK	3	0	1468.803742	0.0069	0.0900
SERDTALEK[x]YK	8	0	1338.677880	0.0068	0.0750
KIDK[x]EDMGSNDK	3	0	1378.639778	0.0067	0.0800
AAK[x]ASRGAATIK	2	0	1143.672345	0.0067	0.0800
TLSK[x]WR	3	0	789.449683	0.0067	0.0400
DK[x]KDQK	1	0	760.407879	0.0067	0.0400
VMK[x]EDNLILR	2	0	1229.680131	0.0065	0.0650
SMIADK[x]HAIR	5	0	1140.607305	0.0065	0.0650
VLVDK[x]SR	4	0	815.486459	0.0064	0.0450
K[x]EVQEARELIR	0	0	1369.767693	0.0064	0.0700
SAK[x]IVRTLIDK	2	0	1242.765906	0.0064	0.0700
KGTK[x]TSETNDR	3	0	1235.610532	0.0064	0.0700
G[x]LGYPEDAIGK	0	0	1118.560737	0.0064	0.0700
DCTAYNIYDK[x]NK	9	0	1503.666324	0.0063	0.0750
K[x]SYDYSATMYTR	0	0	1484.660513	0.0063	0.0750
DKPK[x]YEPPVPTR	3	0	1425.761546	0.0063	0.0750
K[x]ILFENPDEATK	0	0	1403.729579	0.0063	0.0750
DNSSDLQK[x]LLMK	7	0	1390.712547	0.0063	0.0750
NK[x]ISWYTK	1	0	1038.549782	0.0063	0.0500
YDK[x]KDLVR	2	0	1035.571243	0.0063	0.0500
YVTGPK[x]NK	5	0	905.497023	0.0063	0.0500
M[x]SSK	0	0	451.210047	0.0063	0.0250
K[x]TLEVLYLK	0	0	1105.674641	0.0061	0.0550
SSEETEDK[x]K	7	0	1051.466899	0.0061	0.0550
K[x]IYNEYPPTK	0	0	1251.649881	0.0060	0.0600
RFDSEK[x]AGDR	5	0	1179.563192	0.0060	0.0600
DAVVLGVEK[x]R	8	0	1084.624003	0.0060	0.0600
NWK[x]EEYLRAAK	2	0	1406.730582	0.0059	0.0650
SLEK[x]TLVPYLR	3	0	1317.765572	0.0059	0.0650
NAEELSSYQK[x]K	9	0	1295.635683	0.0059	0.0650
YTQSTNNDDPK[x]K	10	0	1409.642221	0.0058	0.0700
AVILSDTK[x]PVDK	7	0	1284.728853	0.0058	0.0700
D[x]YDLVR	0	0	779.381332	0.0058	0.0350
F[x]ATLQK	0	0	706.401341	0.0058	0.0350
SQK[x]ALDTLFSAIR	2	0	1448.798656	0.0058	0.0750
GGLGYPEDAIGK[x]TK	11	0	1404.724827	0.0057	0.0800
DATDDK[x]R	5	0	819.372221	0.0057	0.0400
FFEK[x]INVKK	3	0	1151.670224	0.0056	0.0500
DLKLK[x]WSDER	4	0	1288.677488	0.0055	0.0550
TK[x]INLIETLR	1	0	1199.723710	0.0055	0.0550
K[x]PPVQPLAYK	0	0	1139.670224	0.0055	0.0550
NK[x]YAIQLPLPPK	1	0	1380.812854	0.0054	0.0650
DFLDAVQK[x]VVK	7	0	1260.707726	0.0050	0.0550
IDK[x]EDMGSNDK	2	0	1250.544822	0.0050	0.0550
GGVHVK[x]LAHLSK	5	0	1244.735277	0.0050	0.0600
SSHIITK[x]ELK	6	0	1154.665864	0.0050	0.0500
TMGK[x]NKVLVK	3	0	1116.668841	0.0050	0.0500
P[x]FGNTHNK	0	0	913.440572	0.0050	0.0400
NK[x]GTMK	1	0	677.353010	0.0050	0.0300
M[x]FMTR	0	0	684.308705	0.0050	0.0250
TMGK[x]NK	3	0	677.353010	0.0050	0.0300
YDK[x]K	2	0	552.290736	0.0050	0.0200
A[x]TTVK	0	0	518.306385	0.0050	0.0250
K[x]DQK	0	0	517.285985	0.0050	0.0200
EDALFK[x]NEEKK	5	0	1349.682631	0.0045	0.0500
FATLQK[x]SKR	5	0	1077.629423	0.0044	0.0400
KNCK[x]ADAGITIAPR	3	0	1513.803419	0.0043	0.0600
VDK[x]NWSK	2	0	875.450075	0.0043	0.0300
SAKGTK[x]R	5	0	746.439846	0.0043	0.0300
V[x]KAFGRVYATMQK	0	0	1497.812531	0.0042	0.0550
NIPK[x]ARASLTAAK	3	0	1339.793514	0.0042	0.0550
VMCK[x]NK	3	0	778.382925	0.0042	0.0250
ATK[x]QSK	2	0	661.375854	0.0042	0.0250
YQKDEEWPPK[x]M	9	0	1449.659787	0.0041	0.0450
KSGFEK[x]IDLTR	5	0	1292.708787	0.0041	0.0450
HPK[x]FEEILTR	2	0	1268.687660	0.0040	0.0400
IWK[x]VMCKNK	2	0	1205.641245	0.0039	0.0350
R[x]FANNDEIHPSK	0	0	1426.695258	0.0038	0.0450
VMK[x]SEFQR	2	0	1023.517101	0.0037	0.0300
S[x]QAR	0	0	460.239372	0.0037	0.0150
TMTEK[x]AR	4	0	835.422145	0.0036	0.0250
K[x]GFDFEYYQR	0	0	1351.619643	0.0035	0.0350
WK[x]TLSKESAR	1	0	1204.656362	0.0035	0.0350
VVLKNK[x]GTMK	5	0	1116.668841	0.0035	0.0350
REAEAAK[x]DEQIEK	6	0	1515.752826	0.0035	0.0450
KTVQYATK[x]R	7	0	1093.624337	0.0033	0.0300
MQK[x]LLR	2	0	787.473787	0.0033	0.0200
WK[x]R	1	0	488.285928	0.0033	0.0100
VSTK[x]KILGVAAEDK	3	0	1457.845270	0.0032	0.0450
TEPK[x]AVDEEMK	3	0	1275.601607	0.0032	0.0350
HGGYKPTDK[x]HK	8	0	1266.646859	0.0032	0.0350
YDKK[x]DLVR	3	0	1035.571243	0.0031	0.0250
K[x]QCVIANSCK	0	0	1206.584850	0.0030	0.0300
VVTSK[x]LLKPR	4	0	1139.738968	0.0030	0.0300
M[x]ESLQRLLQGAR	0	0	1400.755746	0.0029	0.0350
DEKSGVK[x]LENVK	6	0	1344.724827	0.0029	0.0350
GTTAVLK[x]EDIYK	6	0	1336.723767	0.0029	0.0350
YYEQK[x]IR	4	0	998.518484	0.0029	0.0200
Y[x]FATLQK	0	0	869.464664	0.0029	0.0200
M[x]MGINER	0	0	849.383652	0.0029	0.0200
K[x]DLVRNFGR	0	0	1103.619920	0.0028	0.0250
E[x]MIAAQGIDEEDR	0	0	1475.656153	0.0027	0.0350
VSTKK[x]ILGVAAEDK	4	0	1457.845270	0.0025	0.0350
VSAMMSCACQK[x]R	10	0	1427.614109	0.0025	0.0300
QRIQK[x]ENR	4	0	1070.594434	0.0025	0.0200
KQYSAK[x]AK	5	0	922.523570	0.0025	0.0200
AKSAK[x]IVR	4	0	871.560288	0.0025	0.0200
K[x]LFK	0	0	534.352941	0.0025	0.0100
YPGGGPGK[x]TAILPVK	7	0	1453.829229	0.0023	0.0350
YK[x]EDTALRSEM	1	0	1341.623403	0.0023	0.0250
DQPKK[x]VGQYIR	4	0	1330.735668	0.0023	0.0250
VIPVEELK[x]EIK	7	0	1295.769988	0.0023	0.0250
NHASIDK[x]MK	6	0	1042.522913	0.0022	0.0200
ATDDDRWK[x]TLSK	7	0	1434.710239	0.0021	0.0250
K[x]TREALMEFR	0	0	1279.670628	0.0020	0.0200
K[x]YYSFDNSLK	0	0	1263.613496	0.0020	0.0200
K[x]WRLR	0	0	757.471088	0.0020	0.0100
K[x]NRLK	0	0	657.428557	0.0020	0.0100
ASK[x]VLELR	2	0	914.554868	0.0019	0.0150
DAVK[x]EAAR	3	0	858.455887	0.0019	0.0150
CFGIK[x]FDIMPR	4	0	1382.683832	0.0018	0.0200
TLIDKFSGEK[x]K	9	0	1264.702640	0.0018	0.0200
K[x]GTKTSETNDR	0	0	1235.610532	0.0018	0.0200
LK[x]GYQTIELDKK	1	0	1434.808159	0.0017	0.0200
K[x]ATDDDRWK	0	0	1133.546483	0.0017	0.0150
TPDK[x]GYGHR	3	0	1029.499144	0.0017	0.0150
TK[x]VVDR	1	0	716.418051	0.0017	0.0100
DIKSMIADK[x]HAIR	8	0	1496.813257	0.0015	0.0200
DTTKNK[x]MVCK	5	0	1223.600166	0.0015	0.0150
K[x]NTEDIEMTA	0	0	1150.517549	0.0015	0.0150
K[x]ILGVAAEDK	0	0	1042.602207	0.0015	0.0150
K[x]VIARLQSYDR	0	0	1347.762215	0.0014	0.0150
M[x]CSPSATLTHR	0	0	1259.575014	0.0014	0.0150
YSNDK[x]SIVNSM	4	0	1256.570643	0.0014	0.0150
DPDDK[x]IVGLTR	4	0	1227.645855	0.0014	0.0150
TNSTDEKGTK[x]K	9	0	1207.604385	0.0014	0.0150
SNNIK[x]ENEQKIK	4	0	1443.768084	0.0012	0.0150
K[x]TAGEDAVTLVK	0	0	1230.681905	0.0012	0.0150
K[x]PRR	0	0	555.360483	0.0012	0.0050
GEK[x]R	2	0	488.270670	0.0012	0.0050
K[x]SGR	0	0	446.260107	0.0012	0.0050
WPK[x]IAEIYGSALR	2	0	1502.824477	0.0012	0.0150
FDVIVAK[x]GK	6	0	975.575269	0.0011	0.0100
LRHTVIK[x]TGLR	6	0	1292.804020	0.0009	0.0100
CFGIK[x]FDIMPRK	4	0	1510.778788	0.0008	0.0100
YQATVMRGAFK[x]V	10	0	1369.717575	0.0008	0.0100
GLGYPEDAIGK[x]TK	10	0	1347.703366	0.0008	0.0100
ENK[x]IQRQR	2	0	1070.594434	0.0006	0.0050
DLVKK[x]YDK	4	0	1007.565097	0.0006	0.0050
PRK[x]QYSAK	2	0	976.545365	0.0006	0.0050
AEREK[x]ASK	4	0	917.492997	0.0006	0.0050
YDK[x]TEDDIK	2	0	1125.518932	0.0006	0.0050
VLTLELYK[x]K	7	0	1105.674641	0.0006	0.0050
E[x]IINRDIGK	0	0	1056.592704	0.0006	0.0050
SRK[x]VAQTTYK	2	0	1180.656362	0.0005	0.0050
K[x]EPPVYTPPK	0	0	1154.633506	0.0005	0.0050
C[x]SPSATLTHR	0	0	1128.534535	0.0005	0.0050
K[x]DKMNFVILCR	0	0	1422.747490	0.0005	0.0050
E[x]SLQRLLQGAR	0	0	1269.715268	0.0005	0.0050
GVVALVEDK[x]TK	8	0	1157.665530	0.0005	0.0050
FIK[x]HADATCVHR	2	0	1453.724781	0.0004	0.0050
EK[x]QNTPVLFDSK	1	0	1404.724827	0.0004	0.0050
VVDK[x]DGIREINI	3	0	1369.756460	0.0004	0.0050
DTMNVDINAIK[x]K	10	0	1360.701983	0.0004	0.0050
K[x]VEFGLPDLEGR	0	0	1358.719350	0.0004	0.0050
# precursors: 1
Precursor: 2106.1542	4	0.9964	0
QK[x]SLEK(1)	LQK[x]YQATVMR(2)	1.9700	2106.1506	138.0681
IK[x]TLSMEK(1)	EK[x]ADAAFLR(1)	0.8050	2106.1394	138.0681
LKLELK[x]K(5)	ENWK[x]YACK(3)	0.7050	2106.1546	138.0681
E[x]IINR(0)	EERFK[x]LNVYK(4)	0.6900	2106.1472	138.0681
SAVIK[x]TSTR(4)	LMVEMEK[x]K(6)	0.6750	2106.1427	138.0681
RFK[x]K(2)	LLMK[x]LSSQNDDK(3)	0.6600	2106.1506	138.0681
EDCK[x]SLK(3)	IDVLFSK[x]IR(6)	0.6450	2106.1394	138.0681
IEPLK[x]LK(4)	C[x]SPSATLTHR(0)	0.6350	2106.1506	138.0681
P[x]RKQYSAK(0)	DAFALAK[x]EK(6)	0.6150	2106.1472	138.0681
STMLEK[x]IK(5)	EK[x]ADAAFLR(1)	0.6050	2106.1394	138.0681
QVK[x]NR(2)	EERFK[x]LNVYK(4)	0.6000	2106.1585	138.0681
K[x]WR(0)	LNFSSLKMK[x]DAVK(8)	0.5950	2106.1659	138.0681
ELK[x]K(2)	KELFDCLK[x]IMR(7)	0.5700	2106.1580	138.0681
LK[x]LELKK(1)	ENWK[x]YACK(3)	0.5550	2106.1546	138.0681
WK[x]R(1)	LNFSSLKMK[x]DAVK(8)	0.5500	2106.1659	138.0681
GEK[x]R(2)	LNFSSLKMK[x]DAVK(8)	0.5450	2106.1506	138.0681
V[x]GVFK(0)	SAKAK[x]NPMFALSR(4)	0.5450	2106.1659	138.0681
TK[x]VVDR(1)	ELFEMARTK[x]K(8)	0.5450	2106.1506	138.0681
GSLEK[x]NWK(4)	SSK[x]VYISPK(2)	0.5450	2106.1360	138.0681
TTSK[x]VSIAK(3)	EDCKSLK[x]R(6)	0.5350	2106.1353	138.0681
