# Supplementary material for: ECL: an exhaustive search tool for the identification of cross-linked peptides using whole database
Source: BMC Bioinformatics. 2016 May 20;17:217. doi: 10.1186/s12859-016-1073-y (PMC4874008; doi:10.1186/s12859-016-1073-y)
Supplement: Additional file 5 — Kojak’s pre-selection list of PSMs only identified by ECL. (ZIP 5147 kb) [file 12859_2016_1073_MOESM5_ESM.zip › Kojak's pre-selection ranks of ECL only peptides/Kojak's detailed results/aleitner_M1012_004/diagnostic_3900.txt]

Scan: 3900
QK[x]SLEKTLVPYLR	1	0	1573.919099	0.0912	1.1850
K[x]IYNEYPPTK	0	0	1251.649881	0.0850	0.8500
LAK[x]R	2	0	486.327789	0.0763	0.3050
VLRQVMEEK[x]LDSK	8	0	1573.849698	0.0750	0.9750
KDK[x]PK	2	0	614.375128	0.0750	0.3750
TKDAVVLGVEK[x]R	10	0	1313.766632	0.0750	0.9000
SLEK[x]TLVPYLR	3	0	1317.765572	0.0705	0.7750
L[x]KGYQTIELDKK	0	0	1434.808159	0.0688	0.8250
NK[x]LLKVTVSK	1	0	1128.722984	0.0675	0.6750
FVIHQEENK[x]R	8	0	1298.673071	0.0665	0.6650
NWK[x]EEYLR	2	0	1136.561406	0.0650	0.5200
HTVIK[x]TGLR	4	0	1023.618860	0.0639	0.5750
QPEDK[x]LR	4	0	884.471536	0.0636	0.4450
LAK[x]RMK	2	0	745.463224	0.0633	0.3800
LAHLSK[x]HPK	5	0	1029.608297	0.0628	0.5650
LALTK[x]PK	4	0	769.506134	0.0621	0.4350
LVK[x]ER	2	0	643.401675	0.0620	0.3100
ENK[x]IQR	2	0	786.434760	0.0617	0.3700
E[x]SLQR	0	0	631.328907	0.0610	0.3050
DQK[x]KDKPK	2	0	985.555594	0.0606	0.4850
DYYTK[x]QSK	4	0	1031.492328	0.0594	0.4750
AK[x]TMTER	1	0	835.422145	0.0571	0.4000
DQKK[x]DKPK	3	0	985.555594	0.0556	0.4450
ENQEK[x]ISNNK	4	0	1202.589070	0.0540	0.5400
LVK[x]GR	2	0	571.380549	0.0540	0.2700
I[x]INR	0	0	514.322703	0.0538	0.2150
QSK[x]ATREPNK	2	0	1157.615226	0.0530	0.5300
EHFK[x]ELVSK	3	0	1115.597456	0.0522	0.4700
K[x]DKPK	0	0	614.375128	0.0520	0.2600
ENK[x]IQRQR	2	0	1070.594434	0.0512	0.4100
DQK[x]K	2	0	517.285985	0.0512	0.2050
DK[x]PK	1	0	486.280173	0.0512	0.2050
M[x]ESLQR	0	0	762.369385	0.0508	0.3050
IVK[x]SAK	2	0	644.422076	0.0500	0.3000
M[x]FR	0	0	452.220553	0.0500	0.1500
K[x]FR	0	0	449.275030	0.0500	0.1500
K[x]TELFK	0	0	764.443203	0.0492	0.2950
K[x]PPVQPLAYK	0	0	1139.670224	0.0490	0.4900
DGIVLAAEK[x]K	8	0	1042.602207	0.0490	0.4900
EKASK[x]GSNDDEMK	4	0	1437.640504	0.0488	0.6350
LAEK[x]WR	3	0	801.449683	0.0483	0.2900
TFLEK[x]R	4	0	792.449349	0.0483	0.2900
M[x]DRQEQR	0	0	961.439915	0.0479	0.3350
AIEGK[x]IAR	4	0	856.513006	0.0475	0.3800
DVITELPDAK[x]YYR	9	0	1581.803799	0.0473	0.6150
QKSLEK[x]TLVPYLR	5	0	1573.919099	0.0469	0.6100
LVRDAFALAK[x]EK	9	0	1359.787367	0.0467	0.5600
AIHK[x]LGSTLK	3	0	1066.649824	0.0465	0.4650
K[x]YDK	0	0	552.290736	0.0463	0.1850
VDAQDFLK[x]VAETR	7	0	1490.772835	0.0458	0.5950
KDK[x]MNFVILCR	2	0	1422.747490	0.0450	0.4950
K[x]LQR	0	0	543.349250	0.0450	0.1800
K[x]TREALMEFR	0	0	1279.670628	0.0445	0.4450
YK[x]SYLLQHR	1	0	1206.650884	0.0444	0.4000
K[x]IEFPSYR	0	0	1038.549782	0.0444	0.3550
DGIVLAAEKK[x]VTSK	9	0	1457.845270	0.0439	0.6150
FLK[x]TSK	2	0	722.432639	0.0433	0.2600
DVAK[x]MK	3	0	690.373411	0.0433	0.2600
EASK[x]TLSK	3	0	862.475953	0.0431	0.3450
HESLK[x]YR	4	0	931.487520	0.0429	0.3000
NLLLQEK[x]GFPTPK	6	0	1483.839792	0.0423	0.5500
ENAINK[x]K	5	0	815.450075	0.0421	0.2950
LVARNIPK[x]EIK	7	0	1279.797539	0.0418	0.4600
M[x]CSPSATLTHR	0	0	1259.575014	0.0418	0.4600
ASK[x]GSNDDEMK	2	0	1180.502961	0.0418	0.4600
REDGMK[x]ILMVNR	5	0	1460.759115	0.0417	0.5000
D[x]YDLVRSLESQIR	0	0	1592.815758	0.0415	0.5400
M[x]NSIVSK	0	0	777.405435	0.0414	0.2900
LDRK[x]IEFPSYR	3	0	1422.761881	0.0414	0.4550
M[x]PPK	0	0	471.251517	0.0413	0.1650
DGIVLAAEK[x]KVTSK	8	0	1457.845270	0.0411	0.5750
DLK[x]LKWSDER	2	0	1288.677488	0.0410	0.4100
ALTLK[x]TGPPGPPCGGK	4	0	1549.828571	0.0409	0.6550
YK[x]EDTALRSEM	1	0	1341.623403	0.0409	0.4500
DKK[x]LIPIR	2	0	981.633448	0.0406	0.3250
S[x]ERDTALEK	0	0	1047.519601	0.0406	0.3650
GYARAIHK[x]LGSTLK	7	0	1513.872820	0.0404	0.5650
K[x]MSAQSCACMVR	0	0	1427.614109	0.0400	0.4800
AIDLYK[x]EVLNK	5	0	1304.733939	0.0400	0.4400
EDCK[x]SLKR	3	0	1034.517826	0.0400	0.3200
DWNACK[x]K	5	0	920.417393	0.0400	0.2800
LLK[x]VTVSK	2	0	886.585106	0.0400	0.3200
ERK[x]PR	2	0	684.403070	0.0400	0.2000
I[x]DDQR	0	0	645.308172	0.0400	0.2000
GDVAASILDK[x]YR	9	0	1306.688052	0.0396	0.4750
LVRK[x]CIK	3	0	915.568742	0.0393	0.2750
V[x]KAFGR	0	0	676.402010	0.0392	0.2350
FRK[x]PIGATWK	2	0	1202.692354	0.0390	0.3900
K[x]EPPVYTPPK	0	0	1154.633506	0.0390	0.3900
IQK[x]ENRHK	2	0	1051.588622	0.0388	0.3100
M[x]SSK	0	0	451.210047	0.0388	0.1550
DQPKK[x]VGQYIR	4	0	1330.735668	0.0386	0.4250
VTQKK[x]PPVQPLAYK	4	0	1595.939834	0.0386	0.5400
LEEIGVADQYK[x]VSK	10	0	1577.830012	0.0386	0.5400
AQEEVK[x]R	5	0	858.455887	0.0386	0.2700
C[x]SPSATLTHR	0	0	1128.534535	0.0385	0.3850
YKVNLYK[x]FR	6	0	1229.692020	0.0383	0.3450
K[x]PIGATWK	0	0	899.522844	0.0381	0.3050
E[x]IINR	0	0	643.365291	0.0380	0.1900
FDSEK[x]AGDREVQR	4	0	1535.732760	0.0377	0.4900
LGDK[x]GPAAARASR	3	0	1268.694867	0.0377	0.4900
YTENIYPPK[x]K	8	0	1251.649881	0.0375	0.3750
VYHAIRNIPK[x]AR	9	0	1436.836379	0.0375	0.4500
LESK[x]QRIFR	3	0	1175.677431	0.0372	0.3350
ENEQK[x]IK	4	0	887.471202	0.0371	0.2600
KDWNACK[x]K	6	0	1048.512348	0.0369	0.2950
K[x]GYQTIELDKK	0	0	1321.724101	0.0368	0.4050
SPTGQITSTSARSGK[x]K	14	0	1604.848116	0.0366	0.5850
DLKLK[x]WSDER	4	0	1288.677488	0.0365	0.3650
DAVVLGVEK[x]R	8	0	1084.624003	0.0365	0.3650
LGDK[x]GPAAAR	3	0	954.524630	0.0365	0.3650
VLTLELYKK[x]LR	8	0	1374.859801	0.0364	0.4000
DLVK[x]KYDK	3	0	1007.565097	0.0362	0.2900
KSK[x]TLQYFA	2	0	1084.591644	0.0361	0.3250
HGGYKPTDK[x]HK	8	0	1266.646859	0.0359	0.3950
LK[x]WSDER	1	0	932.471536	0.0357	0.2500
QVK[x]NRDCVGR	2	0	1230.625074	0.0355	0.3550
VTQK[x]KPPVQPLAYK	3	0	1595.939834	0.0354	0.4950
K[x]YINRSYYHLR	0	0	1511.799660	0.0350	0.3850
IK[x]ENQEKISNNK	1	0	1443.768084	0.0350	0.4200
EDCKSLK[x]R	6	0	1034.517826	0.0350	0.2800
DQKKDK[x]PK	5	0	985.555594	0.0350	0.2800
DKK[x]DQK	2	0	760.407879	0.0350	0.2100
TAALSARPAK[x]NIR	9	0	1367.799660	0.0346	0.4500
DYYTKQSK[x]ATR	7	0	1359.678214	0.0345	0.3800
M[x]SERDTALEK	0	0	1178.560080	0.0345	0.3450
LENQRK[x]WR	5	0	1128.615169	0.0344	0.2750
NLIRLAK[x]R	6	0	982.639929	0.0344	0.2750
AIGSGSEPAK[x]SELVK	9	0	1471.788150	0.0343	0.5150
K[x]VGQYIR	0	0	862.502443	0.0343	0.2400
LK[x]GYQTIELDKK	1	0	1434.808159	0.0342	0.4100
AAK[x]ASRGAATIK	2	0	1143.672345	0.0342	0.4100
LLK[x]MQR	2	0	787.473787	0.0342	0.2050
DTTK[x]NK	3	0	705.365683	0.0342	0.2050
DQPK[x]K	3	0	614.338744	0.0340	0.1700
EK[x]QNTPVLFDSK	1	0	1404.724827	0.0338	0.4050
ATAIGRASK[x]AAR	8	0	1171.678492	0.0333	0.4000
AVDEEMK[x]VR	6	0	1075.533141	0.0333	0.3000
LFAYPPK[x]SVQPTAK	6	0	1545.855441	0.0332	0.4650
YK[x]DGVILAADSR	1	0	1306.688051	0.0329	0.3950
LGISATALSPEEK[x]K	12	0	1442.797987	0.0329	0.4600
KGYQTIELDK[x]K	9	0	1321.724101	0.0327	0.3600
DK[x]MNFVILCR	1	0	1294.652534	0.0325	0.3250
SRTLASLQK[x]R	8	0	1158.683243	0.0325	0.3250
LVPYLTKLESK[x]QR	10	0	1573.919099	0.0323	0.4200
S[x]ERDTALEKYK	0	0	1338.677880	0.0323	0.3550
DFSK[x]TLPPELK	3	0	1273.691742	0.0323	0.3550
EPPFAPIESAK[x]R	10	0	1340.708787	0.0321	0.3850
K[x]VTSK	0	0	561.348581	0.0320	0.1600
EDCEAATDPLLK[x]K	11	0	1488.712937	0.0319	0.4150
P[x]RKQYSAK	0	0	976.545365	0.0319	0.2550
DQPK[x]KVGQYIR	3	0	1330.735668	0.0318	0.3500
YLDSQRVAIK[x]K	9	0	1319.756069	0.0318	0.3500
FMLK[x]LGVKR	3	0	1090.668450	0.0317	0.2850
M[x]IDDQR	0	0	776.348650	0.0317	0.1900
N[x]SIVSK	0	0	646.364957	0.0317	0.1900
K[x]NTEDIEMTA	0	0	1150.517549	0.0315	0.3150
K[x]ILGVAAEDK	0	0	1042.602207	0.0315	0.3150
VLTLELYK[x]KLR	7	0	1374.859801	0.0314	0.3450
VLNK[x]GDSGEMSLQK	3	0	1504.755469	0.0311	0.4350
FIVK[x]ASSGPR	3	0	1060.602876	0.0310	0.3100
K[x]IEIPLPNEVGR	0	0	1363.782281	0.0308	0.3700
ASPIAGSEGK[x]EAYR	9	0	1434.710239	0.0307	0.4300
KEK[x]WIAK	2	0	901.538493	0.0307	0.2150
IGLSK[x]IR	4	0	785.512280	0.0307	0.2150
ENWK[x]YACK	3	0	1097.496365	0.0306	0.2450
YVTGPK[x]NK	5	0	905.497023	0.0306	0.2450
VISMEK[x]GGNMK	5	0	1192.594355	0.0305	0.3350
DCTAYNIYDK[x]NK	9	0	1503.666324	0.0304	0.3650
TGRK[x]EPPVYTPPK	3	0	1468.803742	0.0304	0.3950
DREISYPFK[x]R	8	0	1309.677823	0.0300	0.3000
LCFDELKK[x]R	7	0	1207.638268	0.0300	0.2700
VLTLAMVK[x]R	7	0	1029.636817	0.0300	0.2700
AERK[x]AR	3	0	729.424532	0.0300	0.1800
KDQK[x]K	3	0	645.380940	0.0300	0.1500
QDPK[x]K	3	0	614.338744	0.0300	0.1500
DLVKK[x]YDK	4	0	1007.565097	0.0300	0.2400
TKLVK[x]ER	4	0	872.544305	0.0300	0.2100
EEFAEK[x]AVSVIQAR	5	0	1575.825595	0.0293	0.4100
WAIK[x]EKR	3	0	929.544639	0.0293	0.2050
QEMK[x]K	3	0	662.342113	0.0290	0.1450
K[x]NVPK	0	0	584.364565	0.0290	0.1450
VAIK[x]K	3	0	557.390052	0.0290	0.1450
YLHQSLK[x]YK	6	0	1178.644738	0.0289	0.2600
LLK[x]LEEAMK	2	0	1073.615413	0.0289	0.2600
IHAKSMAIDK[x]DIR	9	0	1496.813257	0.0288	0.3750
HRENK[x]IQR	4	0	1079.594768	0.0288	0.2300
RSK[x]VLDVR	2	0	971.587561	0.0288	0.2300
K[x]LIR	0	0	528.374737	0.0288	0.1150
M[x]SERDTALEKYK	0	0	1469.718358	0.0283	0.3400
TRLLENDIK[x]VMK	8	0	1458.822760	0.0283	0.3400
LDGK[x]DELWK	3	0	1102.565823	0.0283	0.2550
K[x]ELFDCLKIMR	0	0	1451.762804	0.0282	0.3100
HK[x]TPDKGYGHR	1	0	1294.653005	0.0282	0.3100
QSK[x]YTYDR	2	0	1059.498475	0.0281	0.2250
TLASLQK[x]R	6	0	915.550117	0.0281	0.2250
AK[x]ADYAQYYR	1	0	1247.593430	0.0280	0.2800
IHAK[x]SMAIDKDIR	3	0	1496.813257	0.0277	0.3600
NAYVINLK[x]QIAK	7	0	1373.803016	0.0275	0.3300
K[x]QLLIDGANVLR	0	0	1338.798265	0.0275	0.3300
GGVHVK[x]LAHLSK	5	0	1244.735277	0.0275	0.3300
VSTKK[x]ILGVAAEDK	4	0	1457.845270	0.0275	0.3850
FMLK[x]LGVK	3	0	934.567348	0.0275	0.2200
SLK[x]R	2	0	502.322703	0.0275	0.1100
IVRTLIDK[x]FSGEK	7	0	1504.861253	0.0273	0.3550
TNNLDLEHK[x]HK	8	0	1347.689447	0.0273	0.3000
DTMNVDINAIK[x]K	10	0	1360.701983	0.0271	0.3250
KILFENPDEATK[x]R	11	0	1559.830681	0.0269	0.3500
SSCK[x]IVFR	3	0	995.522185	0.0269	0.2150
AVEK[x]LMSR	3	0	932.511289	0.0269	0.2150
YTSLSEEQK[x]MK	8	0	1342.643803	0.0268	0.2950
K[x]RVIEHNIR	0	0	1163.688664	0.0267	0.2400
GK[x]VVIDAFR	1	0	1003.581415	0.0267	0.2400
WK[x]TLSK	1	0	761.443537	0.0267	0.1600
LESK[x]QR	3	0	759.423863	0.0267	0.1600
RLVK[x]GR	3	0	727.481651	0.0267	0.1600
MEILKIHLEK[x]VSK	9	0	1566.916655	0.0265	0.3450
DIKSMIADK[x]HAIR	8	0	1496.813257	0.0265	0.3450
EK[x]ASKGSNDDEMK	1	0	1437.640504	0.0265	0.3450
YQK[x]DEEWPPK	2	0	1318.619308	0.0265	0.2650
K[x]VEFGLPDLEGR	0	0	1358.719350	0.0262	0.3150
EMK[x]K	2	0	534.283541	0.0262	0.1050
AHLDVQEK[x]DQPK	7	0	1406.715325	0.0258	0.3100
K[x]GVVALVEDKTK	0	0	1285.760486	0.0258	0.3100
NCACVISQK[x]K	8	0	1206.584850	0.0255	0.2550
NKLLK[x]VTVSK	4	0	1128.722984	0.0255	0.2550
LRHTVIK[x]TGLR	6	0	1292.804020	0.0255	0.2800
SLGSGMDQEK[x]VLNK	9	0	1504.755469	0.0250	0.3500
TIDNAETMK[x]K	8	0	1149.569917	0.0250	0.2500
YYLPK[x]GK	4	0	867.485399	0.0250	0.1750
IVK[x]SAKAK	2	0	843.554142	0.0250	0.2000
K[x]YINR	0	0	692.396924	0.0250	0.1250
ATK[x]QSK	2	0	661.375854	0.0250	0.1500
QVK[x]NR	2	0	643.376523	0.0250	0.1250
SGKK[x]R	3	0	574.355062	0.0250	0.1250
EK[x]ASK	1	0	561.312197	0.0250	0.1250
QVK[x]R	2	0	529.333601	0.0250	0.1000
T[x]IDNAETMK	0	0	1021.474961	0.0250	0.2250
IAYASVVYIADK[x]YK	11	0	1602.865670	0.0246	0.3450
LAVNENLASSK[x]SSM	10	0	1449.713272	0.0246	0.3450
FLHDK[x]NSDYK	4	0	1265.603994	0.0245	0.2450
VLTLELYK[x]K	7	0	1105.674641	0.0244	0.2200
QYSAK[x]AK	4	0	794.428614	0.0243	0.1700
AELDKIGLSK[x]IR	9	0	1341.797930	0.0242	0.2900
K[x]QYSAK	0	0	723.391504	0.0242	0.1450
GK[x]LVRK	1	0	699.475505	0.0242	0.1450
K[x]DKMNFVILCR	0	0	1422.747490	0.0241	0.2650
TNSTDEKGTK[x]K	9	0	1207.604385	0.0241	0.2650
FNLMVICK[x]DK	7	0	1266.646388	0.0240	0.2400
VLK[x]TK	2	0	587.400615	0.0240	0.1200
DKK[x]ASLLTR	2	0	1030.613439	0.0239	0.2150
YYK[x]PDLTIDEAVR	2	0	1581.803799	0.0238	0.3100
IHLEK[x]VSK	4	0	952.570517	0.0237	0.1900
EK[x]SLLAHK	1	0	924.539219	0.0237	0.1900
K[x]FRKPIGATWK	0	0	1330.787310	0.0236	0.2600
TLLYGK[x]R	5	0	849.507194	0.0236	0.1650
EAVLK[x]LK	4	0	799.516697	0.0236	0.1650
ELFDCLK[x]IMR	6	0	1323.667849	0.0235	0.2350
SETMK[x]YYLPK	4	0	1258.626702	0.0235	0.2350
RLLK[x]LEEAMK	3	0	1229.716515	0.0235	0.2350
L[x]FKSLGSGMDQEK	0	0	1438.712546	0.0235	0.3050
VADLK[x]K	4	0	672.416990	0.0233	0.1400
EIK[x]PNIRVALR	2	0	1307.803685	0.0232	0.2550
EDGMK[x]ILMVNR	4	0	1304.658013	0.0232	0.2550
MGNGK[x]MVEISR	4	0	1220.600502	0.0232	0.2550
AK[x]SAK	1	0	503.306720	0.0230	0.1150
LNADVLGQLIK[x]K	10	0	1310.792119	0.0229	0.2750
K[x]NCKADAGITIAPR	0	0	1513.803419	0.0229	0.3200
K[x]ATDDDR	0	0	819.372221	0.0229	0.1600
SAELYK[x]NPK	5	0	1048.555259	0.0228	0.2050
MK[x]SDINAHK	1	0	1042.522913	0.0228	0.2050
QDPK[x]KHLDAEVQK	3	0	1534.810280	0.0227	0.2950
GQSIDDMIPAQK[x]	11	0	1301.628489	0.0225	0.2700
K[x]LFK	0	0	534.352941	0.0225	0.0900
YEAK[x]AIGSGSEPAK	3	0	1406.704092	0.0225	0.3150
EASKTLSK[x]WR	7	0	1204.656362	0.0225	0.2250
FRK[x]LGVKPPK	2	0	1168.744388	0.0225	0.2250
GGVHVKLAHLSK[x]HPK	11	0	1606.941898	0.0223	0.3350
KFRK[x]PIGATWK	3	0	1330.787310	0.0223	0.2450
TGQK[x]MLMNMDK	3	0	1295.603535	0.0223	0.2450
LVPYLTK[x]LESK	6	0	1289.759425	0.0223	0.2450
RK[x]QYSAK	1	0	879.492606	0.0221	0.1550
KELLK[x]LK	4	0	870.590192	0.0221	0.1550
AEAK[x]DVAKMK	3	0	1089.585175	0.0220	0.2200
LVPYLTK[x]LESKQR	6	0	1573.919099	0.0219	0.2850
IVKSAK[x]AK	5	0	843.554142	0.0219	0.1750
DWNACK[x]KELLK	5	0	1403.723052	0.0218	0.2400
EDALFK[x]NEEKK	5	0	1349.682631	0.0218	0.2400
K[x]EVAEADIASK	0	0	1159.608411	0.0218	0.2400
GSDAAPQASK[x]K	9	0	1058.535585	0.0218	0.2400
K[x]LFKSLGSGMDQEK	0	0	1566.807502	0.0218	0.3050
VSTK[x]KILGVAAEDK	3	0	1457.845270	0.0218	0.3050
MRK[x]LAR	2	0	773.469370	0.0217	0.1300
QVMEEK[x]LDSK	5	0	1205.596130	0.0215	0.2150
EIK[x]PNIR	2	0	868.513006	0.0214	0.1500
VLVDK[x]SR	4	0	815.486459	0.0214	0.1500
LK[x]PLIEKGGDWER	1	0	1539.840853	0.0212	0.2750
IQYVGK[x]QDPK	5	0	1174.634566	0.0210	0.2100
M[x]FMTR	0	0	684.308705	0.0210	0.1050
ILFENPDEATK[x]R	10	0	1431.735725	0.0208	0.2500
K[x]EDSSPCGYIIR	0	0	1423.676496	0.0208	0.2500
IYADLK[x]INEDSK	5	0	1407.724493	0.0208	0.2500
ATAIGK[x]SSTAAK	5	0	1104.613831	0.0208	0.2500
ERK[x]PRR	2	0	840.504172	0.0208	0.1250
FCVGLQK[x]IEEIFK	6	0	1609.853723	0.0208	0.2700
R[x]KQYSAK	0	0	879.492606	0.0207	0.1450
YPGGGPGK[x]TAILPVK	7	0	1453.829229	0.0207	0.3100
LRLLK[x]MQR	4	0	1056.658947	0.0206	0.1650
FK[x]LNVYKYR	1	0	1229.692020	0.0206	0.1850
IEDTDK[x]YDK	5	0	1125.518932	0.0206	0.1850
NSTNNTK[x]ER	6	0	1062.505347	0.0206	0.1850
GGNMK[x]EVFR	4	0	1036.512349	0.0206	0.1850
SSK[x]VYISPK	2	0	1007.565097	0.0206	0.1850
AELDK[x]IGLSKIR	4	0	1341.797930	0.0204	0.2450
SPSGNDALNDK[x]K	10	0	1244.599634	0.0204	0.2450
ELLK[x]PSASVALQR	3	0	1410.819391	0.0200	0.2600
NCK[x]ADAGITIAPR	2	0	1385.708463	0.0200	0.2600
LGSTAIGVK[x]TK	8	0	1073.644403	0.0200	0.2200
SK[x]TLQYFA	1	0	956.496688	0.0200	0.1600
SSK[x]DISSK	2	0	850.439569	0.0200	0.1600
LGVK[x]PPK	3	0	737.479921	0.0200	0.1400
ASK[x]ER	2	0	589.318344	0.0200	0.1000
M[x]SER	0	0	521.226756	0.0200	0.0800
ATLTGMK[x]IDVLFSK	6	0	1522.842826	0.0196	0.2750
TEPK[x]AVDEEMKVR	3	0	1530.771118	0.0196	0.2550
GSDAAPQASK[x]KK	9	0	1186.630541	0.0196	0.2350
HGGYK[x]PTDKHK	4	0	1266.646859	0.0195	0.2150
THAVLVALK[x]R	8	0	1106.692354	0.0195	0.1950
LLIFEK[x]QVR	5	0	1144.696771	0.0194	0.1750
SLK[x]RELIR	2	0	1013.634509	0.0194	0.1550
LVK[x]ERQAR	2	0	998.598459	0.0194	0.1550
AEREK[x]ASK	4	0	917.492997	0.0194	0.1550
IAK[x]GAIEK	2	0	828.506860	0.0194	0.1550
LGVMYAK[x]NLPNIQR	6	0	1615.886752	0.0193	0.2700
GEK[x]VEDAPENNSFR	2	0	1590.727340	0.0193	0.2700
KNCK[x]ADAGITIAPR	3	0	1513.803419	0.0193	0.2700
GGDEWK[x]IEPLKLK	5	0	1511.834706	0.0192	0.2500
LPEANFEPLEK[x]R	10	0	1441.756460	0.0192	0.2300
M[x]ATTVK	0	0	649.346864	0.0192	0.1150
K[x]VIARLQSYDR	0	0	1347.762215	0.0191	0.2100
E[x]SLQRLLQGAR	0	0	1269.715268	0.0191	0.2100
EASK[x]TLSKWR	3	0	1204.656362	0.0190	0.1900
NEEK[x]K	3	0	646.328572	0.0190	0.0950
A[x]TTVK	0	0	518.306385	0.0190	0.0950
FKLNVYK[x]YR	6	0	1229.692020	0.0189	0.1700
NK[x]LTNDETR	1	0	1089.541397	0.0189	0.1700
K[x]SKTLQYFA	0	0	1084.591644	0.0189	0.1700
QEMK[x]KDSESTEEK	3	0	1567.703492	0.0188	0.2450
K[x]LAR	0	0	486.327789	0.0188	0.0750
YQATVMRGAFK[x]V	10	0	1369.717575	0.0187	0.2250
YASQK[x]RP	4	0	848.450409	0.0186	0.1300
K[x]INANEK	0	0	815.450075	0.0186	0.1300
AELDK[x]IGLSK	4	0	1072.612770	0.0185	0.1850
K[x]ILFENPDEATKR	0	0	1559.830681	0.0185	0.2400
D[x]RQEQR	0	0	830.399437	0.0183	0.1100
NPELFLRVGIK[x]PPK	10	0	1606.955817	0.0182	0.2550
AEQEELLSEK[x]VSTK	9	0	1589.814754	0.0182	0.2550
IDKEDMGSNDK[x]ASK	10	0	1536.708913	0.0182	0.2550
EK[x]VAFILDQVR	1	0	1316.745171	0.0182	0.2000
TNSTDEK[x]GTKK	6	0	1207.604385	0.0182	0.2000
S[x]PTGQITSTSARSGKK	0	0	1604.848116	0.0181	0.2900
LLENDIK[x]VMK	6	0	1201.673984	0.0180	0.1800
TNSTDEK[x]GTK	6	0	1079.509429	0.0180	0.1800
M[x]ESLQRLLQGAR	0	0	1400.755746	0.0179	0.2150
K[x]ELLKLK	0	0	870.590192	0.0179	0.1250
VGIK[x]PPK	3	0	737.479921	0.0179	0.1250
LCFDELK[x]KR	6	0	1207.638268	0.0178	0.1600
IDKK[x]TTEEK	3	0	1090.586949	0.0178	0.1600
EALEK[x]TEEK	4	0	1075.539667	0.0178	0.1600
AK[x]YASQKRP	1	0	1047.582476	0.0178	0.1600
FFEK[x]EDVQSLKLK	3	0	1609.871482	0.0177	0.2300
QDPKK[x]HLDAEVQK	4	0	1534.810280	0.0177	0.2300
SGFEK[x]IDLTRIVK	4	0	1504.861253	0.0177	0.2300
IKLISGK[x]LDEAR	6	0	1341.797930	0.0175	0.2100
LQK[x]YQATVMR	2	0	1236.664816	0.0175	0.1750
MQK[x]LLRLR	2	0	1056.658947	0.0175	0.1400
K[x]RMPIDFK	0	0	1033.574220	0.0175	0.1400
K[x]LGVKPPK	0	0	865.574877	0.0175	0.1400
MQK[x]LLR	2	0	787.473787	0.0175	0.1050
K[x]LIPIR	0	0	738.511554	0.0175	0.1050
K[x]TTEEK	0	0	734.380997	0.0175	0.1050
AK[x]RAER	1	0	729.424532	0.0175	0.1050
K[x]MRK	0	0	561.342056	0.0175	0.0700
RMK[x]K	2	0	561.342056	0.0175	0.0700
QEMKK[x]DSESTEEK	4	0	1567.703492	0.0173	0.2250
SIK[x]GYTLPPHCSR	2	0	1514.766308	0.0173	0.2250
LMVEMEKK[x]LEK	7	0	1376.740675	0.0173	0.1900
WRDATDDK[x]R	7	0	1161.552629	0.0172	0.1550
SELVK[x]EFHK	4	0	1115.597456	0.0172	0.1550
EK[x]ADAAFLR	1	0	1019.539945	0.0172	0.1550
YYEQK[x]IR	4	0	998.518484	0.0171	0.1200
GVSK[x]DEK	3	0	761.391895	0.0171	0.1200
EMK[x]KDSESTEEK	2	0	1439.644921	0.0171	0.2050
DAGK[x]DEFSRK	3	0	1151.557046	0.0170	0.1700
SGK[x]KR	2	0	574.355062	0.0170	0.0850
LFK[x]SLGSGMDQEK	2	0	1438.712546	0.0169	0.2200
QDRGK[x]LVR	4	0	970.567161	0.0169	0.1350
FNLMVICK[x]DKK	7	0	1394.741343	0.0168	0.1850
EAVLK[x]LKLELK	4	0	1282.822356	0.0168	0.1850
EMKK[x]DSESTEEK	3	0	1439.644921	0.0167	0.2000
IDK[x]KTTEEK	2	0	1090.586949	0.0167	0.1500
FSGEK[x]K	4	0	694.364957	0.0167	0.1000
GGDEWKIEPLK[x]LK	10	0	1511.834706	0.0165	0.2150
EEMMNSIQQAVAK[x]	12	0	1477.690428	0.0165	0.2150
KK[x]LIPIR	1	0	866.606510	0.0164	0.1150
DWNACKK[x]ELLK	6	0	1403.723052	0.0164	0.1800
YK[x]EDTALR	1	0	994.508312	0.0162	0.1300
S[x]QARGFDR	0	0	935.457282	0.0162	0.1300
TK[x]DSLEAR	1	0	918.477014	0.0162	0.1300
TLSK[x]ESAR	3	0	890.482099	0.0162	0.1300
ILFENPDEATK[x]RK	10	0	1559.830681	0.0162	0.2100
LRK[x]EVAEADIASK	2	0	1428.793571	0.0162	0.2100
IDVLFSK[x]IR	6	0	1089.654575	0.0161	0.1450
DAGK[x]DEFSR	3	0	1023.462090	0.0161	0.1450
K[x]VIAR	0	0	585.396198	0.0160	0.0800
K[x]AFGR	0	0	577.333601	0.0160	0.0800
DFLDAVQK[x]VVK	7	0	1260.707726	0.0159	0.1750
VSAMMSCACQK[x]R	10	0	1427.614109	0.0158	0.1900
K[x]IEFPPPSAEAR	0	0	1340.708787	0.0158	0.1900
EK[x]WIAK	1	0	773.443537	0.0158	0.0950
LDVAK[x]R	4	0	700.423137	0.0158	0.0950
K[x]GFDFEYYQR	0	0	1351.619643	0.0155	0.1550
K[x]QCVIANSCK	0	0	1206.584850	0.0155	0.1550
RFDSEK[x]AGDR	5	0	1179.563192	0.0155	0.1550
K[x]SGFEKIDLTR	0	0	1292.708787	0.0155	0.1700
M[x]EQKPEVDYSEK	0	0	1481.670742	0.0154	0.1850
SQDISINGNSK[x]K	10	0	1289.657479	0.0154	0.1850
VSK[x]ILEHKEIMLR	2	0	1594.922802	0.0154	0.2000
NTWNSTLETAK[x]AK	10	0	1462.741537	0.0154	0.2000
TSTGGPK[x]LQLNLER	6	0	1512.825929	0.0154	0.2150
VETAVLSTTVK[x]AQAR	10	0	1572.883440	0.0153	0.2300
TK[x]DAVVLGVEKR	1	0	1313.766632	0.0150	0.1800
IMK[x]LCFDELK	2	0	1295.661702	0.0150	0.1500
GYIGDPIK[x]FVR	7	0	1263.697497	0.0150	0.1650
DTTK[x]NKMVCK	3	0	1223.600166	0.0150	0.1500
GSDAAPQASKK[x]K	10	0	1186.630541	0.0150	0.1800
TNAIVMK[x]DIR	6	0	1159.638269	0.0150	0.1500
SLALTKK[x]DK	6	0	1002.607293	0.0150	0.1350
TAAVNIK[x]VR	6	0	970.592313	0.0150	0.1350
K[x]WRLR	0	0	757.471088	0.0150	0.0750
QSK[x]ATR	2	0	689.382001	0.0150	0.0900
ILFSDVK[x]AMTTGLR	6	0	1550.848972	0.0150	0.2100
Q[x]EMK	0	0	534.247157	0.0150	0.0600
AVAVVVDPIQSVK[x]GK	12	0	1508.892552	0.0147	0.2200
TGIATMLTRGEIK[x]K	12	0	1517.859870	0.0146	0.2050
LTHEK[x]STMLEKIK	4	0	1556.859536	0.0146	0.1900
TLALK[x]YPGGGPGK	4	0	1257.708061	0.0146	0.1900
MEQK[x]PEVDYSEK	3	0	1481.670742	0.0146	0.1750
VGKSAVIK[x]TSTR	7	0	1245.740419	0.0146	0.1750
NWK[x]EEYLRAAK	2	0	1406.730582	0.0145	0.1600
TK[x]INLIETLR	1	0	1199.723710	0.0145	0.1450
FRKLGVK[x]PPK	6	0	1168.744388	0.0145	0.1450
DAVK[x]EAAR	3	0	858.455887	0.0144	0.1150
K[x]EVQEAR	0	0	858.455887	0.0143	0.1000
M[x]MGINER	0	0	849.383652	0.0143	0.1000
SLALTK[x]K	5	0	759.485399	0.0143	0.1000
K[x]PRVVTALTMLK	0	0	1355.832206	0.0142	0.1700
VLGVFSEK[x]AQIK	7	0	1317.765572	0.0142	0.1700
ESQLVDK[x]FFEK	6	0	1368.692468	0.0141	0.1550
EPPVYTPPK[x]DK	8	0	1269.660444	0.0141	0.1550
VLKTK[x]DEGGPAGGLYI	4	0	1616.877294	0.0141	0.2250
E[x]TIDNAETMK	0	0	1150.517549	0.0140	0.1400
LKYYEQK[x]IR	6	0	1239.697497	0.0139	0.1250
FFEKINVK[x]K	7	0	1151.670224	0.0139	0.1250
K[x]DLVRNFGR	0	0	1103.619920	0.0139	0.1250
NHASIDK[x]MK	6	0	1042.522913	0.0139	0.1250
MSSK[x]DISSK	3	0	981.480047	0.0139	0.1250
AVILSDTK[x]PVDK	7	0	1284.728853	0.0138	0.1650
DK[x]KLIPIR	1	0	981.633448	0.0137	0.1100
KQYSAK[x]AK	5	0	922.523570	0.0137	0.1100
SPSGNDALNDK[x]KGTK	10	0	1530.763724	0.0137	0.2050
AMEVDEK[x]PTER	6	0	1303.607753	0.0136	0.1500
ASAGPLIASQTVK[x]K	12	0	1369.792844	0.0136	0.1900
TK[x]LVKER	1	0	872.544305	0.0136	0.0950
EKVLK[x]TK	4	0	844.538158	0.0136	0.0950
SLLTGK[x]HAIR	5	0	1094.655970	0.0135	0.1350
KVPDK[x]LIDASTVK	4	0	1412.823808	0.0135	0.1750
QNLFVPTSDK[x]EK	9	0	1404.724827	0.0133	0.1600
YFATLQK[x]SK	6	0	1084.591644	0.0133	0.1200
K[x]RR	0	0	458.307723	0.0133	0.0400
IDK[x]NTWNSTLETAK	2	0	1619.815423	0.0132	0.1850
E[x]EMIAAQGIDEEDR	0	0	1604.698741	0.0132	0.1850
EQK[x]PEVDYSEK	2	0	1350.630263	0.0132	0.1450
EAVLKLK[x]LELK	6	0	1282.822356	0.0132	0.1450
DTALEK[x]YK	5	0	966.502166	0.0131	0.1050
HPK[x]FEEILTR	2	0	1268.687660	0.0130	0.1300
ADYYYQAK[x]AK	7	0	1219.587284	0.0130	0.1300
YEVGAEYIK[x]K	8	0	1198.623334	0.0130	0.1300
FVK[x]LGIDPPK	2	0	1112.659326	0.0130	0.1300
LLK[x]PR	2	0	625.427496	0.0130	0.0650
DLK[x]LK	2	0	615.395529	0.0130	0.0650
IKENQEK[x]ISNNK	6	0	1443.768084	0.0129	0.1550
ANWCDK[x]R	5	0	948.423539	0.0129	0.0900
K[x]EKWIAK	0	0	901.538493	0.0129	0.0900
IWK[x]VMCKNK	2	0	1205.641245	0.0128	0.1150
CFGIK[x]FDIMPR	4	0	1382.683832	0.0127	0.1400
ELIRAQEEVK[x]R	9	0	1369.767693	0.0127	0.1400
GTLK[x]VHTIRLR	3	0	1292.804020	0.0127	0.1400
DPDDK[x]IVGLTR	4	0	1227.645855	0.0127	0.1400
NEEKK[x]LMELFISK	4	0	1607.859201	0.0127	0.1650
WPK[x]IAEIYGSALR	2	0	1502.824477	0.0127	0.1650
IDRPAQVISFK[x]K	10	0	1400.813914	0.0125	0.1500
K[x]ANWCDKR	0	0	1076.518495	0.0125	0.1000
PRK[x]QYSAK	2	0	976.545365	0.0125	0.1000
ELLVK[x]ASK	4	0	886.548722	0.0125	0.1000
AEAK[x]DVAK	3	0	830.449740	0.0125	0.1000
AAK[x]ASR	2	0	602.349976	0.0125	0.0750
GTK[x]R	2	0	460.275756	0.0125	0.0500
YYIIMGLQASK[x]LR	10	0	1554.859144	0.0123	0.1600
LDEARELLVK[x]ASK	9	0	1470.840518	0.0123	0.1600
QAIVSAVK[x]FEEEAK	7	0	1547.819448	0.0121	0.1700
WAIKEK[x]R	5	0	929.544639	0.0121	0.0850
SSEETEDKK[x]MQE	8	0	1439.608537	0.0121	0.1450
IDTIVK[x]EIQDEK	5	0	1429.766355	0.0121	0.1450
VVLKNK[x]GTMK	5	0	1116.668841	0.0120	0.1200
DRLK[x]K	3	0	658.412573	0.0120	0.0600
K[x]INVLNFPSANFSK	0	0	1577.856502	0.0118	0.1650
K[x]KELFDCLK	0	0	1179.632121	0.0117	0.1050
SGVK[x]LENVK	3	0	972.560345	0.0117	0.1050
LRLQK[x]R	4	0	812.534410	0.0117	0.0700
TLSK[x]WR	3	0	789.449683	0.0117	0.0700
TITDGK[x]IYVEVER	5	0	1521.803799	0.0115	0.1500
Q[x]YTVGQGYTK	0	0	1143.555986	0.0115	0.1150
AEAKDVAK[x]MK	7	0	1089.585175	0.0115	0.1150
VLSNYMK[x]QEALSSK	6	0	1596.818066	0.0114	0.1600
K[x]KLIPIR	0	0	866.606510	0.0114	0.0800
LVK[x]GRQD	2	0	814.466059	0.0114	0.0800
EPPVYTPPKDK[x]K	10	0	1397.755400	0.0113	0.1350
LLMK[x]LSSQNDDK	3	0	1390.712546	0.0113	0.1350
RFK[x]K	2	0	577.369985	0.0113	0.0450
S[x]QAR	0	0	460.239372	0.0113	0.0450
STELFK[x]NEEEPTK	5	0	1550.746345	0.0112	0.1450
K[x]AVYMPLCDPGNK	0	0	1491.721334	0.0112	0.1450
YQK[x]DEEWPPKM	2	0	1449.659787	0.0109	0.1200
IVAFDQLVK[x]EK	8	0	1288.739025	0.0109	0.1200
IDK[x]EDMGSNDK	2	0	1250.544822	0.0109	0.1200
SNNIKENEQK[x]IK	9	0	1443.768084	0.0108	0.1300
GKYYPLK[x]SMTEK	6	0	1443.743119	0.0108	0.1300
S[x]SSDMAYTSMFK	0	0	1353.558028	0.0108	0.1300
VK[x]AFGR	1	0	676.402010	0.0108	0.0650
TSK[x]TPPTAMLSSVR	2	0	1474.781290	0.0107	0.1500
LNVYK[x]YR	4	0	954.528656	0.0107	0.0750
EK[x]RTFLR	1	0	948.550451	0.0107	0.0750
LKLELK[x]K	5	0	870.590192	0.0107	0.0750
LK[x]LELKK	1	0	870.590192	0.0107	0.0750
SAKGTK[x]R	5	0	746.439846	0.0107	0.0750
SAK[x]GTKR	2	0	746.439846	0.0107	0.0750
LLSSAK[x]K	5	0	745.469750	0.0107	0.0750
GGVHVK[x]LAHLSKHPK	5	0	1606.941898	0.0107	0.1600
ELVSK[x]ASPIAGSEGK	4	0	1471.788150	0.0107	0.1600
EEYVSDPK[x]EQM	7	0	1353.575786	0.0105	0.1150
YSNDK[x]SIVNSM	4	0	1256.570643	0.0105	0.1150
CGSPYIIEDSK[x]K	10	0	1395.670349	0.0104	0.1250
YEIDK[x]TLAGVTR	4	0	1364.729913	0.0104	0.1250
K[x]FTGGVLMLIDR	0	0	1348.753625	0.0104	0.1250
GYSKPNERATK[x]QSK	10	0	1592.826990	0.0104	0.1450
AVNIAFTQDQLLK[x]R	12	0	1615.904510	0.0100	0.1400
MEILK[x]IHLEKVSK	4	0	1566.916655	0.0100	0.1300
LK[x]AYQGIYLMSIR	1	0	1554.859144	0.0100	0.1300
KELFDCLK[x]IMR	7	0	1451.762804	0.0100	0.1100
YQKDEEWPPK[x]M	9	0	1449.659787	0.0100	0.1100
M[x]FMTRSEYDR	0	0	1334.574681	0.0100	0.1000
VIPVEELK[x]EIK	7	0	1295.769988	0.0100	0.1100
NPK[x]ADPLDER	2	0	1153.572695	0.0100	0.1000
LISGK[x]LDEAR	4	0	1100.618917	0.0100	0.1000
K[x]DWNACKK	0	0	1048.512348	0.0100	0.0800
K[x]EEMVMLK	0	0	1006.519074	0.0100	0.0800
VSK[x]ILEHK	2	0	952.570517	0.0100	0.0800
LLRPRK[x]R	5	0	937.629701	0.0100	0.0700
DIGK[x]VVDK	3	0	872.496688	0.0100	0.0800
ILIDK[x]AR	4	0	827.522844	0.0100	0.0700
Q[x]EMKK	0	0	662.342113	0.0100	0.0500
KK[x]SGR	1	0	574.355062	0.0100	0.0500
YDK[x]K	2	0	552.290736	0.0100	0.0400
K[x]SGR	0	0	446.260107	0.0100	0.0400
IEFATITK[x]DTTKNK	7	0	1608.872208	0.0096	0.1350
IDK[x]EDMGSNDKASK	2	0	1536.708913	0.0096	0.1350
REAEAAK[x]DEQIEK	6	0	1515.752826	0.0096	0.1250
SWIGAYLAK[x]IPER	8	0	1502.824477	0.0096	0.1250
N[x]SSSDMAYTSMFK	0	0	1467.600950	0.0096	0.1250
ITAFLLADSK[x]SQK	9	0	1420.792510	0.0096	0.1250
K[x]GINIDQSSNSK	0	0	1289.657479	0.0096	0.1150
ATK[x]QSKYTYDR	2	0	1359.678214	0.0095	0.1050
TLIDKFSGEK[x]K	9	0	1264.702640	0.0095	0.1050
WKTLSK[x]ESAR	5	0	1204.656362	0.0095	0.0950
FK[x]TNHGNPFM	1	0	1191.549460	0.0095	0.0950
VEFK[x]MGNGK	3	0	1008.506203	0.0094	0.0850
FATLQK[x]SK	5	0	921.528321	0.0094	0.0750
IEFATITKDTTK[x]NK	11	0	1608.872208	0.0093	0.1300
VNLYK[x]FR	4	0	938.533741	0.0093	0.0650
K[x]DGIQDIMPSQAK	0	0	1429.723444	0.0092	0.1200
SETMKYYLPK[x]GK	9	0	1443.743119	0.0092	0.1100
ATDDDRWK[x]TLSK	7	0	1434.710239	0.0092	0.1100
LYNK[x]FK	3	0	811.459186	0.0092	0.0550
WAIK[x]EK	3	0	773.443537	0.0092	0.0550
SPSGNDALNDKK[x]GTK	11	0	1530.763724	0.0090	0.1350
YFATLQKSK[x]R	8	0	1240.692746	0.0090	0.0900
GYQTIELDK[x]K	8	0	1193.629146	0.0090	0.0900
VLVK[x]VHPEGK	3	0	1104.665473	0.0090	0.0900
SAK[x]AK	2	0	503.306720	0.0090	0.0450
YK[x]VNLYKFR	1	0	1229.692020	0.0089	0.0800
FHQLK[x]PTR	4	0	1025.576998	0.0088	0.0700
LQK[x]R	2	0	543.349250	0.0088	0.0350
GEK[x]R	2	0	488.270670	0.0088	0.0350
FNLMVICKDK[x]K	9	0	1394.741343	0.0086	0.0950
TELFK[x]ASTSAK	4	0	1181.629146	0.0086	0.0950
EDMGSNDK[x]ASK	7	0	1180.502961	0.0086	0.0950
KLFK[x]SLGSGMDQEK	3	0	1566.807502	0.0086	0.1200
DYEQFGYFK[x]R	8	0	1351.619643	0.0085	0.0850
SGFEK[x]IDLTR	4	0	1164.613831	0.0085	0.0850
IHAK[x]SMAIDK	3	0	1112.601159	0.0085	0.0850
T[x]VYQISELESLLR	0	0	1549.835098	0.0085	0.1100
DVAK[x]MKLSLFSNK	3	0	1479.811862	0.0085	0.1100
FIK[x]HADATCVHR	2	0	1453.724781	0.0083	0.1000
EPPVYTPPK[x]DKK	8	0	1397.755400	0.0083	0.1000
EGVETRIIPLK[x]K	10	0	1381.829229	0.0083	0.1000
FMLKLGVK[x]R	7	0	1090.668450	0.0083	0.0750
TPDK[x]GYGHR	3	0	1029.499144	0.0083	0.0750
FDVIVAK[x]GK	6	0	975.575269	0.0083	0.0750
VK[x]VIAATNR	1	0	970.592313	0.0083	0.0750
NK[x]PDER	1	0	757.371829	0.0083	0.0500
M[x]GINER	0	0	718.343173	0.0083	0.0500
NIPK[x]AR	3	0	697.423471	0.0083	0.0500
TMGK[x]NK	3	0	677.353010	0.0083	0.0500
K[x]WR	0	0	488.285928	0.0083	0.0250
HYYSLRINYK[x]K	9	0	1483.793513	0.0082	0.0900
DYYTK[x]QSKATR	4	0	1359.678214	0.0082	0.0900
MVILNK[x]DGMER	5	0	1304.658013	0.0082	0.0900
LQK[x]DLGQVLNK	2	0	1254.729522	0.0082	0.0900
ASRPGAAAK[x]LDGK	8	0	1240.688720	0.0081	0.1050
LK[x]DLR	1	0	643.401675	0.0080	0.0400
K[x]EEPK	0	0	629.338410	0.0080	0.0400
DLVK[x]K	3	0	601.379880	0.0080	0.0400
V[x]GVFK	0	0	548.332206	0.0080	0.0400
LSLFSNK[x]ENELR	6	0	1448.762272	0.0079	0.0950
R[x]FANNDEIHPSK	0	0	1426.695258	0.0079	0.0950
GYSK[x]PNERATKQSK	3	0	1592.826990	0.0079	0.1100
ATAGPIIADKNCK[x]K	12	0	1485.797272	0.0079	0.1100
TMTEK[x]AR	4	0	835.422145	0.0079	0.0550
KK[x]ELFDCLK	1	0	1179.632121	0.0078	0.0700
M[x]SQARGFDR	0	0	1066.497761	0.0078	0.0700
SAK[x]IVRTLIDK	2	0	1242.765906	0.0077	0.0850
ASVVETVTLTK[x]VTQK	10	0	1602.919156	0.0077	0.1150
NK[x]ADYYTNICDR	1	0	1531.672470	0.0075	0.0900
K[x]TELFKASTSAK	0	0	1309.724101	0.0075	0.0900
K[x]HFEQVINEK	0	0	1270.666925	0.0075	0.0750
LCFDELK[x]K	6	0	1051.537166	0.0075	0.0600
K[x]ELFDCLK	0	0	1051.537166	0.0075	0.0600
GSLEK[x]NWK	4	0	960.502835	0.0075	0.0600
VLVDK[x]SRK	4	0	943.581415	0.0075	0.0600
F[x]MTR	0	0	553.268226	0.0075	0.0300
IDK[x]K	2	0	502.311471	0.0075	0.0300
ENEQKIK[x]TLSMEK	6	0	1576.812980	0.0073	0.0950
KLPNIEEATFDK[x]R	11	0	1559.830681	0.0073	0.0950
ESDK[x]APDLIELNR	3	0	1498.762664	0.0073	0.0950
IMK[x]LCFDELKK	2	0	1423.756658	0.0073	0.0800
IEVNIHRK[x]R	7	0	1163.688664	0.0072	0.0650
K[x]HLDAEVQK	0	0	1066.577055	0.0072	0.0650
FK[x]LNVYK	1	0	910.527595	0.0071	0.0500
IEPLK[x]LK	4	0	839.547996	0.0071	0.0500
IEFATITK[x]DTTK	7	0	1366.734330	0.0071	0.0850
GVMTLGFDLIK[x]R	10	0	1348.753625	0.0071	0.0850
RVEFK[x]MGNGK	4	0	1164.607305	0.0070	0.0700
GTK[x]RR	2	0	616.376858	0.0070	0.0350
M[x]SQAR	0	0	591.279850	0.0070	0.0350
GMALGSANEK[x]IEASK	9	0	1504.755469	0.0070	0.1050
IKTLSMEK[x]HTELR	7	0	1584.865682	0.0069	0.0900
EDMGSNDKASK[x]ER	10	0	1465.646650	0.0069	0.0900
FDIMPRK[x]K	6	0	1033.574220	0.0069	0.0550
LMVEMEK[x]K	6	0	1006.519074	0.0069	0.0550
VAQTTYK[x]K	6	0	937.523235	0.0069	0.0550
ATKQSK[x]YTYDR	5	0	1359.678214	0.0068	0.0750
CFGIK[x]FDIMPRK	4	0	1510.778788	0.0067	0.0800
DEK[x]SGVKLENVK	2	0	1344.724827	0.0067	0.0800
GK[x]YYPLK	1	0	867.485399	0.0064	0.0450
LGVK[x]RFK	3	0	846.543913	0.0064	0.0450
WK[x]RENQLR	1	0	1128.615169	0.0063	0.0500
KSLK[x]DECK	3	0	1006.511679	0.0063	0.0500
K[x]LARNILK	0	0	954.633783	0.0063	0.0500
GYSK[x]PNER	3	0	949.461699	0.0063	0.0500
ASK[x]ERAER	2	0	945.499144	0.0063	0.0500
G[x]VFK	0	0	449.263798	0.0063	0.0250
SSEETEDK[x]K	7	0	1051.466899	0.0061	0.0550
PFGNTHNK[x]FK	7	0	1188.603937	0.0060	0.0600
INVK[x]K	3	0	600.395864	0.0060	0.0300
LGVK[x]R	3	0	571.380549	0.0060	0.0300
M[x]PFGNTHNKFK	0	0	1319.644415	0.0059	0.0650
KSGFEK[x]IDLTR	5	0	1292.708787	0.0059	0.0650
SSEETEDK[x]KMQE	7	0	1439.608537	0.0058	0.0700
KIDK[x]EDMGSNDK	3	0	1378.639778	0.0058	0.0700
K[x]TAGEDAVTLVK	0	0	1230.681905	0.0058	0.0700
K[x]KAQSGPDASAK	0	0	1186.630541	0.0058	0.0700
K[x]LQRLR	0	0	812.534410	0.0058	0.0350
GFICK[x]VVDKDGIR	4	0	1505.802358	0.0058	0.0750
LCIHK[x]NK	4	0	911.501059	0.0057	0.0400
K[x]YTGLLR	0	0	849.507194	0.0057	0.0400
F[x]ATLQKSK	0	0	921.528321	0.0056	0.0450
VGK[x]SAVIK	2	0	800.511946	0.0056	0.0450
ETTEK[x]KIDK	4	0	1090.586949	0.0056	0.0500
AKYASQK[x]RP	6	0	1047.582476	0.0056	0.0500
Y[x]TVGQGYTK	0	0	1015.497414	0.0056	0.0500
EVLNK[x]GVSK	4	0	972.560345	0.0056	0.0500
LMVEMEK[x]KLEK	6	0	1376.740675	0.0055	0.0600
AHLDVQEKDQPK[x]K	11	0	1534.810280	0.0054	0.0700
E[x]MIAAQGIDEEDR	0	0	1475.656153	0.0054	0.0700
MK[x]SLSEQYTER	1	0	1370.649950	0.0050	0.0550
QIAK[x]FVVSLGER	3	0	1345.771718	0.0050	0.0600
MPFGNTHNK[x]FK	8	0	1319.644415	0.0050	0.0550
LEK[x]VRQLIIK	2	0	1238.807376	0.0050	0.0500
VDK[x]NWSK	2	0	875.450075	0.0050	0.0350
LRWK[x]R	3	0	757.471088	0.0050	0.0250
TK[x]LVK	1	0	587.400615	0.0050	0.0250
WK[x]R	1	0	488.285928	0.0050	0.0150
VATEK[x]DFLDAVQK	4	0	1462.766689	0.0046	0.0600
YTQSTNNDDPK[x]K	10	0	1409.642221	0.0046	0.0550
TDTK[x]TIEAITFK	3	0	1366.734330	0.0046	0.0550
D[x]GIQDIMPSQAK	0	0	1301.628489	0.0046	0.0550
SRK[x]VAQTTYK	2	0	1180.656362	0.0045	0.0450
K[x]TVQYATKR	0	0	1093.624337	0.0044	0.0400
K[x]DSESTEEK	0	0	1051.466899	0.0044	0.0400
NEEEPTK[x]K	6	0	973.471593	0.0044	0.0350
K[x]REAEAAK	0	0	901.498083	0.0044	0.0350
IIPLK[x]KD	4	0	825.532346	0.0043	0.0300
IK[x]LISGK	1	0	757.506134	0.0043	0.0300
EAEAAK[x]DEQIEK	5	0	1359.651724	0.0042	0.0500
EVLNKGVSK[x]DEK	8	0	1344.724827	0.0042	0.0500
ELKK[x]EEMVMLK	3	0	1376.740675	0.0041	0.0450
FATLQKSK[x]R	7	0	1077.629423	0.0039	0.0350
SVQPLASAK[x]ELLR	8	0	1410.819392	0.0038	0.0500
ATAGPIIADK[x]NCK	9	0	1357.702317	0.0038	0.0500
SETMK[x]YYLPKGK	4	0	1443.743119	0.0038	0.0450
TSWIYK[x]NK	5	0	1038.549782	0.0037	0.0300
EAEAARK[x]K	6	0	901.498083	0.0037	0.0300
E[x]MKK	0	0	534.283541	0.0037	0.0150
K[x]SSEQANLYER	0	0	1323.641830	0.0036	0.0400
SSTAAK[x]TFLEK	5	0	1181.629146	0.0036	0.0400
RVATEK[x]DFLDAVQK	5	0	1618.867791	0.0036	0.0500
LK[x]YYEQK	1	0	970.512337	0.0036	0.0250
VNLYK[x]FREER	4	0	1352.720019	0.0035	0.0350
NK[x]MVCKIWK	1	0	1205.641245	0.0033	0.0300
FDSEK[x]AGDR	4	0	1023.462090	0.0033	0.0300
SLALTK[x]KDK	5	0	1002.607293	0.0033	0.0300
QIK[x]EIK	2	0	757.469750	0.0033	0.0200
IIPLK[x]K	4	0	710.505408	0.0033	0.0200
ASK[x]AAR	2	0	602.349976	0.0033	0.0200
ELK[x]KEEMVMLK	2	0	1376.740675	0.0032	0.0350
E[x]QKPEVDYSEK	0	0	1350.630263	0.0032	0.0350
IQYVGK[x]QDPKK	5	0	1302.729522	0.0032	0.0350
IDLTRIVK[x]SAK	7	0	1242.765906	0.0032	0.0350
KLGVK[x]PPK	4	0	865.574877	0.0031	0.0250
EEPK[x]SETLENFTR	3	0	1578.752492	0.0031	0.0400
GFICKVVDK[x]DGIR	8	0	1505.802358	0.0031	0.0400
YFATLQK[x]SKR	6	0	1240.692746	0.0030	0.0300
SSHIITK[x]ELK	6	0	1154.665864	0.0030	0.0300
SSTAAKTFLEK[x]R	10	0	1337.730248	0.0029	0.0350
DEK[x]SGVK	2	0	761.391895	0.0029	0.0200
IKYEYQK[x]LK	6	0	1211.691351	0.0028	0.0250
QTETINWLEK[x]R	9	0	1416.736060	0.0027	0.0300
ILEFTK[x]YSNDK	5	0	1356.692468	0.0027	0.0300
LTHEK[x]STMLEK	4	0	1315.680522	0.0027	0.0300
DVAKMK[x]LSLFSNK	5	0	1479.811862	0.0027	0.0350
AVILSDTK[x]PVDKK	7	0	1412.823808	0.0027	0.0350
SVEISALASK[x]NR	9	0	1273.698949	0.0025	0.0300
VVDK[x]DGIR	3	0	900.502835	0.0025	0.0200
EIQDEK[x]EAEAARK	5	0	1515.752826	0.0023	0.0300
F[x]ANNDEIHPSK	0	0	1270.594156	0.0023	0.0250
GGDWERK[x]NR	6	0	1116.542400	0.0022	0.0200
LLK[x]PRVNNR	2	0	1108.682852	0.0022	0.0200
Y[x]FATLQKSK	0	0	1084.591644	0.0022	0.0200
NK[x]HCLIK	1	0	911.501059	0.0021	0.0150
S[x]RSYDSR	0	0	869.399102	0.0021	0.0150
SK[x]VLDVR	1	0	815.486459	0.0021	0.0150
K[x]NLLNPLIEDSR	0	0	1410.783007	0.0021	0.0250
KK[x]AQSGPDASAK	1	0	1186.630541	0.0021	0.0250
LDSK[x]NVQLAK	3	0	1114.634566	0.0020	0.0200
DEEWPPK[x]M	6	0	1030.442937	0.0019	0.0150
K[x]SLKDECK	0	0	1006.511679	0.0019	0.0150
TVQYATK[x]R	6	0	965.529382	0.0019	0.0150
K[x]EVQEARELIR	0	0	1369.767693	0.0018	0.0200
NKTDTK[x]TIEAITFK	5	0	1608.872208	0.0018	0.0250
HPK[x]FEEILTRLR	2	0	1537.872820	0.0017	0.0200
LK[x]DLRFGNR	1	0	1117.635570	0.0017	0.0150
K[x]TLEVLYLK	0	0	1105.674641	0.0017	0.0150
SAVIK[x]TSTR	4	0	961.555594	0.0017	0.0150
IQK[x]ENR	2	0	786.434760	0.0017	0.0100
VMCK[x]NK	3	0	778.382925	0.0017	0.0100
TK[x]VVDR	1	0	716.418051	0.0017	0.0100
KDKPK[x]YEPPVPTR	4	0	1553.856502	0.0015	0.0200
LNDPEDK[x]YEALSK	6	0	1520.735782	0.0015	0.0200
EDMGSNDK[x]ASKER	7	0	1465.646650	0.0015	0.0200
DTTKNK[x]MVCK	5	0	1223.600166	0.0015	0.0150
TVQYATK[x]RSK	6	0	1180.656362	0.0015	0.0150
VAIKK[x]GAVEYEIYK	4	0	1609.907866	0.0014	0.0200
K[x]LDVAKR	0	0	828.518092	0.0014	0.0100
K[x]VADLKK	0	0	800.511946	0.0014	0.0100
ETIDNAETMK[x]K	9	0	1278.612505	0.0014	0.0150
K[x]AQSGPDASAK	0	0	1058.535585	0.0014	0.0150
TEEQRQPEDK[x]LR	9	0	1527.764059	0.0012	0.0150
DKPK[x]YEPPVPTR	3	0	1425.761546	0.0012	0.0150
YDK[x]LVETSGQIR	2	0	1407.735725	0.0012	0.0150
KEPPVYTPPK[x]DK	9	0	1397.755400	0.0012	0.0150
LIK[x]K	2	0	500.368591	0.0012	0.0050
IK[x]TLSMEKHTELR	1	0	1584.865682	0.0012	0.0150
QLADYK[x]AFEDSLR	5	0	1554.767750	0.0012	0.0150
F[x]MTRSEYDR	0	0	1203.534202	0.0011	0.0100
EDVQSLK[x]LK	6	0	1058.597121	0.0011	0.0100
GTLK[x]VHTIR	3	0	1023.618860	0.0011	0.0100
P[x]FGNTHNKFK	0	0	1188.603937	0.0010	0.0100
GTEVEK[x]ITIK	5	0	1116.638983	0.0010	0.0100
VSTK[x]K	3	0	561.348581	0.0010	0.0050
NSDYK[x]ETLIFK	4	0	1356.692468	0.0009	0.0100
EFPDLGVLEGK[x]R	10	0	1358.719350	0.0008	0.0100
SSTAAK[x]TFLEKR	5	0	1337.730248	0.0008	0.0100
IWK[x]SDEINEVLNK	2	0	1586.830346	0.0008	0.0100
KDK[x]PKYEPPVPTR	2	0	1553.856502	0.0008	0.0100
VKAMEVDEK[x]PTER	8	0	1530.771118	0.0008	0.0100
AVILSDTKPVDK[x]K	11	0	1412.823808	0.0008	0.0100
NIPK[x]EIK	3	0	840.506860	0.0007	0.0050
AK[x]IIDLR	1	0	827.522844	0.0007	0.0050
EK[x]ASFAR	1	0	807.423863	0.0007	0.0050
GNQK[x]VVK	3	0	771.460247	0.0007	0.0050
GVFK[x]NVSGNVLSEIK	3	0	1589.877628	0.0007	0.0100
FFEK[x]INVK	3	0	1023.575269	0.0006	0.0050
MEILK[x]IHLEK	4	0	1252.721266	0.0005	0.0050
K[x]TLVAHAVLK	0	0	1078.686208	0.0005	0.0050
IMKLCFDELK[x]K	9	0	1423.756658	0.0005	0.0050
K[x]IIEEEGFTNR	0	0	1334.682966	0.0005	0.0050
IINRDIGK[x]VVDK	7	0	1368.808828	0.0004	0.0050
GTTAVLK[x]EDIYK	6	0	1336.723767	0.0004	0.0050
G[x]VFKNVSGNVLSEIK	0	0	1589.877628	0.0003	0.0050
# precursors: 1
Precursor: 2204.2047	4	0.9937	0
E[x]SLQR(0)	L[x]KGYQTIELDKK(0)	1.0000	2204.2051	138.0681
LVK[x]GRQD(2)	K[x]IYNEYPPTK(0)	0.9250	2204.1840	138.0681
HTVIK[x]TGLR(4)	MK[x]SDINAHK(1)	0.7750	2204.2098	138.0681
LVK[x]ER(2)	KDK[x]MNFVILCR(2)	0.7500	2204.2172	138.0681
LAHLSK[x]HPK(5)	GGNMK[x]EVFR(4)	0.7450	2204.1887	138.0681
HTVIK[x]TGLR(4)	NHASIDK[x]MK(6)	0.6950	2204.2098	138.0681
KDK[x]PK(2)	K[x]ELFDCLKIMR(0)	0.6800	2204.2060	138.0681
TFLEK[x]R(4)	DFSK[x]TLPPELK(3)	0.6400	2204.2092	138.0681
E[x]IINR(0)	LDRK[x]IEFPSYR(3)	0.5900	2204.1952	138.0681
E[x]SLQR(0)	LK[x]GYQTIELDKK(1)	0.5850	2204.2051	138.0681
SSCK[x]IVFR(3)	ENK[x]IQRQR(2)	0.5700	2204.1847	138.0681
K[x]DKPK(0)	K[x]ELFDCLKIMR(0)	0.5650	2204.2060	138.0681
K[x]WR(0)	LEEIGVADQYK[x]VSK(10)	0.5600	2204.1840	138.0681
GVSK[x]DEK(3)	AIDLYK[x]EVLNK(5)	0.5600	2204.1939	138.0681
QVK[x]NR(2)	KDK[x]MNFVILCR(2)	0.5550	2204.1921	138.0681
WK[x]R(1)	LEEIGVADQYK[x]VSK(10)	0.5500	2204.1840	138.0681
QVK[x]NR(2)	LDRK[x]IEFPSYR(3)	0.5250	2204.2065	138.0681
LVK[x]ER(2)	K[x]DKMNFVILCR(0)	0.5200	2204.2172	138.0681
ENEQK[x]IK(4)	YLHQSLK[x]YK(6)	0.5200	2204.1840	138.0681
LK[x]DLR(1)	KDK[x]MNFVILCR(2)	0.4800	2204.2172	138.0681
