# Supplementary material for: ECL: an exhaustive search tool for the identification of cross-linked peptides using whole database
Source: BMC Bioinformatics. 2016 May 20;17:217. doi: 10.1186/s12859-016-1073-y (PMC4874008; doi:10.1186/s12859-016-1073-y)
Supplement: Additional file 5 — Kojak’s pre-selection list of PSMs only identified by ECL. (ZIP 5147 kb) [file 12859_2016_1073_MOESM5_ESM.zip › Kojak's pre-selection ranks of ECL only peptides/Kojak's detailed results/aleitner_M1012_004/diagnostic_4126.txt]

Scan: 4126
K[x]IEFPPPSAEAR	0	0	1340.708787	0.1729	2.0750
K[x]LEGTIDYQK	0	0	1193.629146	0.0685	0.6850
VLK[x]TK	2	0	587.400615	0.0610	0.3050
S[x]SKSSLELANNAVK	0	0	1446.767750	0.0596	0.8350
IK[x]YEYQKLK	1	0	1211.691351	0.0556	0.5000
K[x]CIK	0	0	547.315173	0.0538	0.2150
A[x]TTVK	0	0	518.306385	0.0530	0.2650
DPDDK[x]IVGLTR	4	0	1227.645855	0.0509	0.5600
GNQK[x]VVK	3	0	771.460247	0.0500	0.3500
K[x]MQE	0	0	534.247157	0.0500	0.2000
K[x]NVPK	0	0	584.364565	0.0490	0.2450
IWKVMCK[x]NK	6	0	1205.641245	0.0483	0.4350
LVRK[x]CIK	3	0	915.568742	0.0479	0.3350
KGVVALVEDK[x]TK	9	0	1285.760486	0.0475	0.5700
S[x]QAR	0	0	460.239372	0.0475	0.1900
M[x]SQAR	0	0	591.279850	0.0470	0.2350
MPIDFK[x]GFICK	5	0	1354.677686	0.0464	0.5100
EK[x]ADAAFLRLVK	1	0	1359.787367	0.0463	0.5550
YVTGPK[x]NK	5	0	905.497023	0.0450	0.3600
MRK[x]LAR	2	0	773.469370	0.0450	0.2700
M[x]ATTVK	0	0	649.346864	0.0450	0.2700
K[x]WRLR	0	0	757.471088	0.0450	0.2250
K[x]TTEEK	0	0	734.380997	0.0442	0.2650
SSK[x]SSLELANNAVK	2	0	1446.767750	0.0439	0.6150
Q[x]EMK	0	0	534.247157	0.0425	0.1700
MVTANIK[x]NIK	6	0	1130.648106	0.0415	0.4150
LVK[x]GRQD	2	0	814.466059	0.0414	0.2900
CIK[x]RLVK	2	0	915.568742	0.0407	0.2850
EKVLK[x]TK	4	0	844.538158	0.0407	0.2850
EAVLK[x]LK	4	0	799.516697	0.0407	0.2850
IDK[x]KTTEEK	2	0	1090.586949	0.0400	0.3600
MK[x]LSLFSNK	1	0	1066.584449	0.0400	0.3600
DLVK[x]K	3	0	601.379880	0.0400	0.2000
MK[x]SLSEQYTER	1	0	1370.649950	0.0391	0.4300
IDKK[x]TTEEK	3	0	1090.586949	0.0389	0.3500
TKDAVVLGVEK[x]R	10	0	1313.766632	0.0388	0.4650
LQK[x]DLGQVLNK	2	0	1254.729522	0.0382	0.4200
IK[x]TLSMEK	1	0	948.531355	0.0381	0.3050
LGISATALSPEEK[x]K	12	0	1442.797987	0.0379	0.5300
EK[x]ASFAR	1	0	807.423863	0.0379	0.2650
EAVLK[x]LKLELK	4	0	1282.822356	0.0377	0.4150
MK[x]DAVK	1	0	690.373411	0.0367	0.2200
TK[x]INLIETLR	1	0	1199.723710	0.0365	0.3650
K[x]LAR	0	0	486.327789	0.0362	0.1450
M[x]PPK	0	0	471.251517	0.0362	0.1450
TLIDK[x]FSGEK	4	0	1136.607685	0.0360	0.3600
ASAGPLIASQTVK[x]K	12	0	1369.792844	0.0357	0.5000
MPPK[x]EDWEK	3	0	1158.537893	0.0356	0.3200
VISMEK[x]GGNMK	5	0	1192.594355	0.0345	0.3800
EASKTLSK[x]WR	7	0	1204.656362	0.0345	0.3450
K[x]INVK	0	0	600.395864	0.0340	0.1700
K[x]TAGEDAVTLVK	0	0	1230.681905	0.0338	0.4050
LVK[x]ERQAR	2	0	998.598459	0.0331	0.2650
TK[x]LVK	1	0	587.400615	0.0330	0.1650
LK[x]LELKK	1	0	870.590192	0.0329	0.2300
DIGKVVDK[x]CFGIK	7	0	1477.796212	0.0323	0.4200
IKYEYQK[x]LK	6	0	1211.691351	0.0322	0.2900
EALEK[x]TEEK	4	0	1075.539667	0.0322	0.2900
IVKSAK[x]AK	5	0	843.554142	0.0319	0.2550
EMKK[x]DSESTEEK	3	0	1439.644921	0.0317	0.3800
NIPK[x]AR	3	0	697.423471	0.0317	0.1900
EMK[x]KDSESTEEK	2	0	1439.644921	0.0313	0.3750
FFEK[x]INVK	3	0	1023.575269	0.0313	0.2500
K[x]NEEK	0	0	646.328572	0.0310	0.1550
SPSGNDALNDK[x]K	10	0	1244.599634	0.0304	0.3650
YQK[x]DEEWPPKM	2	0	1449.659787	0.0300	0.3300
EAVLKLK[x]LELK	6	0	1282.822356	0.0300	0.3300
K[x]DSESTEEK	0	0	1051.466899	0.0300	0.2700
LVK[x]ER	2	0	643.401675	0.0300	0.1500
ILIDK[x]AR	4	0	827.522844	0.0300	0.2100
EMK[x]K	2	0	534.283541	0.0300	0.1200
MVILNK[x]DGMER	5	0	1304.658013	0.0295	0.3250
EIK[x]EVIELPVK	2	0	1295.769988	0.0295	0.3250
EHFK[x]ELVSK	3	0	1115.597456	0.0294	0.2650
QGLHK[x]K	4	0	709.423471	0.0292	0.1750
RK[x]GTK	1	0	588.370711	0.0290	0.1450
IK[x]ILFSDVK	1	0	1061.648429	0.0289	0.2600
KYDK[x]TEDDIK	3	0	1253.613888	0.0285	0.2850
SLDK[x]QMVEER	3	0	1233.602276	0.0285	0.2850
FRK[x]LGVKPPK	2	0	1168.744388	0.0280	0.2800
TRLLENDIK[x]VMK	8	0	1458.822760	0.0275	0.3300
VYHAIRNIPK[x]AR	9	0	1436.836379	0.0275	0.3300
AERK[x]AR	3	0	729.424532	0.0275	0.1650
M[x]FMTRSEYDR	0	0	1334.574681	0.0275	0.2750
KVPDK[x]LIDASTVK	4	0	1412.823808	0.0273	0.3550
KSGFEK[x]IDLTR	5	0	1292.708787	0.0273	0.3000
MSERDTALEK[x]YK	9	0	1469.718358	0.0271	0.3250
GDVAASILDK[x]YR	9	0	1306.688052	0.0271	0.3250
MEILK[x]IHLEK	4	0	1252.721266	0.0270	0.2700
AEAKDVAK[x]MK	7	0	1089.585175	0.0270	0.2700
FAASK[x]EK	4	0	779.417716	0.0264	0.1850
VEPIPLINGEK[x]R	10	0	1363.782281	0.0262	0.3150
DLVKK[x]YDK	4	0	1007.565097	0.0262	0.2100
IDK[x]K	2	0	502.311471	0.0262	0.1050
LDGK[x]DELWK	3	0	1102.565823	0.0261	0.2350
EVLNK[x]GVSK	4	0	972.560345	0.0261	0.2350
KDK[x]PK	2	0	614.375128	0.0260	0.1300
SSEETEDK[x]KMQE	7	0	1439.608537	0.0258	0.3100
EDCK[x]SLK	3	0	878.416723	0.0257	0.1800
K[x]INANEK	0	0	815.450075	0.0257	0.1800
DEK[x]SGVK	2	0	761.391895	0.0257	0.1800
EQK[x]PEVDYSEK	2	0	1350.630263	0.0255	0.2800
SETMK[x]YYLPKGK	4	0	1443.743119	0.0250	0.3000
K[x]IYNEYPPTK	0	0	1251.649881	0.0250	0.2500
VLVK[x]VHPEGK	3	0	1104.665473	0.0250	0.2500
K[x]LGVKPPK	0	0	865.574877	0.0250	0.2000
IWK[x]VMCKNK	2	0	1205.641245	0.0250	0.2250
K[x]LEGTIDYQKL	0	0	1306.713204	0.0245	0.2700
TNAIVMK[x]DIR	6	0	1159.638269	0.0245	0.2450
EDCKSLK[x]R	6	0	1034.517826	0.0244	0.1950
NK[x]PGVYTK	1	0	905.497023	0.0244	0.1950
EASK[x]TLSK	3	0	862.475953	0.0244	0.1950
MEQK[x]PEVDYSEK	3	0	1481.670742	0.0237	0.2850
S[x]PTGQITSTSAR	0	0	1204.604720	0.0237	0.2850
YQKDEEWPPK[x]M	9	0	1449.659787	0.0236	0.2600
AIDLYK[x]EVLNK	5	0	1304.733939	0.0236	0.2600
TMGKNK[x]VLVK	5	0	1116.668841	0.0235	0.2350
VPDK[x]LIDASTVK	3	0	1284.728853	0.0233	0.2800
DTTK[x]NK	3	0	705.365683	0.0233	0.1400
FHQLK[x]PTR	4	0	1025.576998	0.0231	0.1850
SSEETEDKK[x]MQE	8	0	1439.608537	0.0229	0.2750
KEPPVYTPPK[x]DK	9	0	1397.755400	0.0229	0.2750
VDK[x]NWSK	2	0	875.450075	0.0229	0.1600
LKYYEQK[x]IR	6	0	1239.697497	0.0228	0.2050
SGVK[x]LENVK	3	0	972.560345	0.0228	0.2050
LGSTAIGVK[x]TK	8	0	1073.644403	0.0227	0.2500
GK[x]YYPLKSMTEK	1	0	1443.743119	0.0225	0.2700
M[x]SERDTALEKYK	0	0	1469.718358	0.0221	0.2650
NAYVINLK[x]QIAK	7	0	1373.803016	0.0221	0.2650
VMCKNK[x]TDTK	5	0	1223.600166	0.0220	0.2200
ENQEK[x]ISNNK	4	0	1202.589070	0.0220	0.2200
K[x]VIAR	0	0	585.396198	0.0220	0.1100
IVAFDQLVK[x]EK	8	0	1288.739025	0.0218	0.2400
M[x]ESLQRLLQGAR	0	0	1400.755746	0.0217	0.2600
LDVAK[x]R	4	0	700.423137	0.0217	0.1300
NK[x]VLVK	1	0	699.464272	0.0217	0.1300
VVLK[x]NK	3	0	699.464272	0.0217	0.1300
IVK[x]SAK	2	0	644.422076	0.0217	0.1300
EDALFK[x]NEEK	5	0	1221.587675	0.0215	0.2150
DFLDAVQK[x]VVK	7	0	1260.707726	0.0214	0.2350
AIEGK[x]IAR	4	0	856.513006	0.0213	0.1700
FRKLGVK[x]PPK	6	0	1168.744388	0.0210	0.2100
DLK[x]LK	2	0	615.395529	0.0210	0.1050
TEPK[x]AVDEEMK	3	0	1275.601607	0.0209	0.2300
MVILNK[x]DGMERK	5	0	1432.752968	0.0208	0.2500
TMGK[x]NK	3	0	677.353010	0.0208	0.1250
GGLGYPEDAIGK[x]TK	11	0	1404.724827	0.0207	0.2900
IIPLKK[x]D	5	0	825.532346	0.0207	0.1450
VEFK[x]MGNGK	3	0	1008.506203	0.0206	0.1850
VMCK[x]NKTDTK	3	0	1223.600166	0.0205	0.2050
DVAKMK[x]LSLFSNK	5	0	1479.811862	0.0204	0.2650
IDVLFSK[x]IR	6	0	1089.654575	0.0200	0.1800
LLK[x]LEEAMK	2	0	1073.615413	0.0200	0.1800
IK[x]LISGKLDEAR	1	0	1341.797930	0.0200	0.2400
IDLTRIVK[x]SAK	7	0	1242.765906	0.0200	0.2200
WAIK[x]EK	3	0	773.443537	0.0200	0.1200
SAK[x]GTK	2	0	590.338744	0.0200	0.1200
V[x]SPTGQITSTSAR	0	0	1303.673128	0.0196	0.2550
DEK[x]SGVKLENVK	2	0	1344.724827	0.0196	0.2350
S[x]ERDTALEKYK	0	0	1338.677880	0.0195	0.2150
GTLK[x]VHTIRLR	3	0	1292.804020	0.0195	0.2150
E[x]SLQRLLQGAR	0	0	1269.715268	0.0195	0.2150
MK[x]DAVKEAAR	1	0	1117.591321	0.0195	0.1950
F[x]MTRSEYDR	0	0	1203.534202	0.0194	0.1750
EAEAARK[x]K	6	0	901.498083	0.0194	0.1550
MQK[x]LLR	2	0	787.473787	0.0192	0.1150
ETTEK[x]K	4	0	734.380997	0.0192	0.1150
FRK[x]PIGATWK	2	0	1202.692354	0.0190	0.1900
K[x]ELFDCLK	0	0	1051.537166	0.0188	0.1500
GYSK[x]PNER	3	0	949.461699	0.0188	0.1500
K[x]SAAAIGTSQLPVR	0	0	1397.798991	0.0186	0.2600
IQYVGK[x]QDPK	5	0	1174.634566	0.0185	0.1850
QVK[x]LLFIEK	2	0	1116.690625	0.0183	0.1650
LDRK[x]IEFPSYR	3	0	1422.761881	0.0182	0.2000
NK[x]ISWYTK	1	0	1038.549782	0.0181	0.1450
DLVK[x]KYDK	3	0	1007.565097	0.0181	0.1450
YPGGGPGK[x]TAILPVK	7	0	1453.829229	0.0180	0.2700
FVK[x]LGIDPPK	2	0	1112.659326	0.0180	0.1800
AK[x]TMTER	1	0	835.422145	0.0179	0.1250
GGNMK[x]EVFR	4	0	1036.512349	0.0178	0.1600
EIK[x]PNIRVALR	2	0	1307.803685	0.0177	0.1950
DVAK[x]MKLSLFSNK	3	0	1479.811862	0.0177	0.2300
LDEARELLVK[x]ASK	9	0	1470.840518	0.0177	0.2300
R[x]FANNDEIHPSK	0	0	1426.695258	0.0175	0.2100
IKLISGK[x]LDEAR	6	0	1341.797930	0.0175	0.2100
FLHDK[x]NSDYK	4	0	1265.603994	0.0175	0.1750
KLGVK[x]PPK	4	0	865.574877	0.0175	0.1400
FSGEK[x]K	4	0	694.364957	0.0175	0.1050
LNFSSLK[x]MKDAVK	6	0	1479.811862	0.0173	0.2250
K[x]FRKPIGATWK	0	0	1330.787310	0.0173	0.1900
SAELYK[x]NPK	5	0	1048.555259	0.0172	0.1550
DIK[x]SMIADK	2	0	1019.532081	0.0172	0.1550
EK[x]VLKTK	1	0	844.538158	0.0171	0.1200
NK[x]VLVKVHPEGK	1	0	1346.803351	0.0171	0.2050
ERK[x]PR	2	0	684.403070	0.0170	0.0850
SFEQK[x]VMK	4	0	995.510954	0.0169	0.1350
NLIRLAK[x]R	6	0	982.639929	0.0169	0.1350
FIK[x]HADATCVHR	2	0	1453.724781	0.0167	0.2000
VLGVFSEK[x]AQIK	7	0	1317.765572	0.0167	0.2000
FLK[x]TSK	2	0	722.432639	0.0167	0.1000
NK[x]TDTK	1	0	705.365683	0.0167	0.1000
C[x]SPSATLTHR	0	0	1128.534535	0.0165	0.1650
K[x]EVQEAR	0	0	858.455887	0.0164	0.1150
LALTK[x]PK	4	0	769.506134	0.0164	0.1150
K[x]GEK	0	0	460.264524	0.0162	0.0650
LFK[x]SLGSGMDQEK	2	0	1438.712546	0.0162	0.2100
EK[x]ASKGSNDDEMK	1	0	1437.640504	0.0162	0.2100
K[x]IPQVASFR	0	0	1044.607962	0.0161	0.1450
AIGSGSEPAK[x]SELVK	9	0	1471.788150	0.0160	0.2400
SETMK[x]YYLPK	4	0	1258.626702	0.0160	0.1600
VMCK[x]NK	3	0	778.382925	0.0158	0.0950
ENAINK[x]K	5	0	815.450075	0.0157	0.1100
MK[x]SDINAHK	1	0	1042.522913	0.0156	0.1400
MSSK[x]DISSK	3	0	981.480047	0.0156	0.1400
WK[x]TLSKESAR	1	0	1204.656362	0.0155	0.1550
K[x]EPPVYTPPK	0	0	1154.633506	0.0155	0.1550
MKDAVK[x]EAAR	5	0	1117.591321	0.0155	0.1550
IMK[x]LCFDELKK	2	0	1423.756658	0.0155	0.1700
ELEAMK[x]LLRPR	5	0	1354.775421	0.0155	0.1700
E[x]QKPEVDYSEK	0	0	1350.630263	0.0155	0.1700
M[x]CSPSATLTHR	0	0	1259.575014	0.0155	0.1700
M[x]EQKPEVDYSEK	0	0	1481.670742	0.0154	0.1850
K[x]MSAQSCACMVR	0	0	1427.614109	0.0154	0.1850
VATEK[x]DFLDAVQK	4	0	1462.766689	0.0154	0.2000
E[x]MKKDSESTEEK	0	0	1439.644921	0.0150	0.1800
K[x]EVQEARELIR	0	0	1369.767693	0.0150	0.1650
EAEAAK[x]DEQIEK	5	0	1359.651724	0.0150	0.1800
ETIDNAETMK[x]K	9	0	1278.612505	0.0150	0.1650
KGTK[x]TSETNDR	3	0	1235.610532	0.0150	0.1650
K[x]KELFDCLK	0	0	1179.632121	0.0150	0.1350
TNSTDEK[x]GTK	6	0	1079.509429	0.0150	0.1500
K[x]HLDAEVQK	0	0	1066.577055	0.0150	0.1350
GK[x]LVRK	1	0	699.475505	0.0150	0.0900
K[x]SGFEK	0	0	694.364957	0.0150	0.0900
K[x]DKPK	0	0	614.375128	0.0150	0.0750
GEIK[x]K	3	0	573.348581	0.0150	0.0750
E[x]MIAAQGIDEEDR	0	0	1475.656153	0.0150	0.1950
TK[x]DSLEAR	1	0	918.477014	0.0150	0.1200
ENEQK[x]IK	4	0	887.471202	0.0150	0.1050
LKLELK[x]K	5	0	870.590192	0.0150	0.1050
GVSK[x]DEK	3	0	761.391895	0.0150	0.1050
GKYYPLK[x]SMTEK	6	0	1443.743119	0.0146	0.1750
G[x]LGYPEDAIGK	0	0	1118.560737	0.0145	0.1600
VVTSKLLK[x]PR	7	0	1139.738968	0.0145	0.1450
DQKK[x]DKPK	3	0	985.555594	0.0144	0.1150
VSK[x]ILEHK	2	0	952.570517	0.0144	0.1150
IHLEK[x]VSK	4	0	952.570517	0.0144	0.1150
DAVK[x]EAAR	3	0	858.455887	0.0144	0.1150
MVCK[x]IWK	3	0	963.503367	0.0143	0.1000
EWDSK[x]LK	4	0	904.465390	0.0143	0.1000
LNFSSLKMK[x]DAVK	8	0	1479.811862	0.0142	0.1850
TAALSARPAK[x]NIR	9	0	1367.799660	0.0142	0.1850
K[x]EPPVYTPPKDK	0	0	1397.755400	0.0142	0.1700
DEKSGVK[x]LENVK	6	0	1344.724827	0.0142	0.1700
ERK[x]PRR	2	0	840.504172	0.0142	0.0850
VDVK[x]TK	3	0	688.411904	0.0142	0.0850
TNNLDLEHK[x]HK	8	0	1347.689447	0.0141	0.1550
F[x]ANNDEIHPSK	0	0	1270.594156	0.0141	0.1550
E[x]IINR	0	0	643.365291	0.0140	0.0700
KTVQYATK[x]R	7	0	1093.624337	0.0139	0.1250
GQSIDDMIPAQK[x]	11	0	1301.628489	0.0138	0.1650
K[x]IEFPSYR	0	0	1038.549782	0.0137	0.1100
K[x]PIGATWK	0	0	899.522844	0.0137	0.1100
IVK[x]SAKAK	2	0	843.554142	0.0137	0.1100
K[x]LIR	0	0	528.374737	0.0137	0.0550
LQK[x]YQATVMR	2	0	1236.664816	0.0135	0.1350
IKENQEK[x]ISNNK	6	0	1443.768084	0.0133	0.1600
KK[x]ELFDCLK	1	0	1179.632121	0.0133	0.1200
WRDATDDK[x]R	7	0	1161.552629	0.0133	0.1200
FFEKINVK[x]K	7	0	1151.670224	0.0133	0.1200
VLTLELYK[x]K	7	0	1105.674641	0.0133	0.1200
GGDEWK[x]IEPLK	5	0	1270.655693	0.0132	0.1450
TLSK[x]ESAR	3	0	890.482099	0.0131	0.1050
EKASK[x]GSNDDEMK	4	0	1437.640504	0.0131	0.1700
RLLK[x]LEEAMK	3	0	1229.716515	0.0130	0.1300
LDSK[x]NVQLAK	3	0	1114.634566	0.0130	0.1300
QEMK[x]K	3	0	662.342113	0.0130	0.0650
NEEK[x]K	3	0	646.328572	0.0130	0.0650
IEFATITK[x]DTTK	7	0	1366.734330	0.0129	0.1550
EVLNKGVSK[x]DEK	8	0	1344.724827	0.0129	0.1550
KELLK[x]LK	4	0	870.590192	0.0129	0.0900
Y[x]FATLQK	0	0	869.464664	0.0129	0.0900
SSEETEDK[x]K	7	0	1051.466899	0.0128	0.1150
LVRDAFALAK[x]EK	9	0	1359.787367	0.0125	0.1500
K[x]TVQYATK	0	0	937.523235	0.0125	0.1000
K[x]REK	0	0	559.344165	0.0125	0.0500
DQK[x]K	2	0	517.285985	0.0125	0.0500
K[x]LEK	0	0	516.327120	0.0125	0.0500
DK[x]PK	1	0	486.280173	0.0125	0.0500
EDALFKNEEK[x]K	9	0	1349.682631	0.0123	0.1350
LLK[x]PRVNNR	2	0	1108.682852	0.0122	0.1100
LQMSAMYK[x]K	7	0	1098.556519	0.0122	0.1100
LNFSSLK[x]MK	6	0	1066.584449	0.0122	0.1100
SLK[x]DECK	2	0	878.416723	0.0121	0.0850
AIHK[x]LGSTLK	3	0	1066.649824	0.0120	0.1200
DIGK[x]VVDKCFGIK	3	0	1477.796212	0.0119	0.1550
NEEEPTK[x]K	6	0	973.471593	0.0119	0.0950
KFRK[x]PIGATWK	3	0	1330.787310	0.0118	0.1300
M[x]SGYDR	0	0	727.295891	0.0117	0.0700
N[x]SIVSK	0	0	646.364957	0.0117	0.0700
LAVNENLASSK[x]SSM	10	0	1449.713272	0.0114	0.1600
HESLK[x]YR	4	0	931.487520	0.0114	0.0800
LK[x]PLIEK	1	0	839.547996	0.0114	0.0800
K[x]VADLKK	0	0	800.511946	0.0114	0.0800
SLALTK[x]K	5	0	759.485399	0.0114	0.0800
EEYVSDPK[x]EQM	7	0	1353.575786	0.0114	0.1250
EIQDEK[x]EAEAAR	5	0	1387.657871	0.0113	0.1350
EVLNK[x]GVSKDEK	4	0	1344.724827	0.0113	0.1350
K[x]SLKDECK	0	0	1006.511679	0.0113	0.0900
DTALEK[x]YK	5	0	966.502166	0.0113	0.0900
K[x]SKTLQYFA	0	0	1084.591644	0.0111	0.1000
K[x]YDKTEDDIK	0	0	1253.613888	0.0110	0.1100
LVARNIPK[x]EIK	7	0	1279.797539	0.0109	0.1200
GLGYPEDAIGK[x]TK	10	0	1347.703366	0.0108	0.1400
TKLVK[x]ER	4	0	872.544305	0.0107	0.0750
DQKKDK[x]PK	5	0	985.555594	0.0106	0.0850
VLVDK[x]SRK	4	0	943.581415	0.0106	0.0850
LAHLSK[x]HPK	5	0	1029.608297	0.0106	0.0950
DIK[x]VIMATNR	2	0	1159.638269	0.0105	0.1050
VVLK[x]NKGTMK	3	0	1116.668841	0.0105	0.1050
RGGDEWK[x]IEPLK	6	0	1426.756795	0.0104	0.1250
G[x]GLGYPEDAIGK	0	0	1175.582198	0.0104	0.1250
ATAIGRASK[x]AAR	8	0	1171.678492	0.0104	0.1250
L[x]FKSLGSGMDQEK	0	0	1438.712546	0.0104	0.1350
K[x]INVKFFEK	0	0	1151.670224	0.0100	0.0900
K[x]QMSYMLAR	0	0	1126.562665	0.0100	0.0900
K[x]ILFENPDEATK	0	0	1403.729579	0.0100	0.1200
YDK[x]KDLVR	2	0	1035.571243	0.0100	0.0800
ANWCDK[x]R	5	0	948.423539	0.0100	0.0700
DIGK[x]VVDK	3	0	872.496688	0.0100	0.0800
K[x]HGQLK	0	0	709.423471	0.0100	0.0600
QDPK[x]K	3	0	614.338744	0.0100	0.0500
DQPK[x]K	3	0	614.338744	0.0100	0.0500
LVK[x]GR	2	0	571.380549	0.0100	0.0500
K[x]VSTTPANSFELK	0	0	1420.756126	0.0096	0.1250
SETMKYYLPK[x]GK	9	0	1443.743119	0.0096	0.1150
DWNACK[x]KELLK	5	0	1403.723052	0.0095	0.1050
FFEK[x]EDVQSLK	3	0	1368.692468	0.0095	0.1050
LILTENIK[x]TK	7	0	1171.717563	0.0095	0.0950
TMGK[x]NKVLVK	3	0	1116.668841	0.0095	0.0950
DQK[x]KDKPK	2	0	985.555594	0.0094	0.0750
FMLK[x]LGVK	3	0	934.567348	0.0094	0.0750
LMSK[x]VAEK	3	0	904.505142	0.0094	0.0750
IAK[x]GAIEK	2	0	828.506860	0.0094	0.0750
GDSGEMSLQKLFK[x]	12	0	1438.712546	0.0092	0.1200
DKK[x]DQK	2	0	760.407879	0.0092	0.0550
ASK[x]AAR	2	0	602.349976	0.0092	0.0550
IQYVGKQDPK[x]K	9	0	1302.729522	0.0091	0.1000
K[x]SGFEKIDLTR	0	0	1292.708787	0.0091	0.1000
TLIDKFSGEK[x]K	9	0	1264.702640	0.0091	0.1000
SSTAAK[x]TFLEK	5	0	1181.629146	0.0091	0.1000
DLKLK[x]WSDER	4	0	1288.677488	0.0090	0.0900
PFGNTHNK[x]FK	7	0	1188.603937	0.0090	0.0900
LISGK[x]LDEAR	4	0	1100.618917	0.0090	0.0900
K[x]EEPK	0	0	629.338410	0.0090	0.0450
EK[x]ASK	1	0	561.312197	0.0090	0.0450
YK[x]VNLYKFR	1	0	1229.692020	0.0089	0.0800
IFRQK[x]SLEK	4	0	1147.671285	0.0089	0.0800
KSK[x]TLQYFA	2	0	1084.591644	0.0089	0.0800
SNNIK[x]ENEQKIK	4	0	1443.768084	0.0088	0.1050
EGVETRIIPLK[x]K	10	0	1381.829229	0.0088	0.1050
K[x]GVVALVEDKTK	0	0	1285.760486	0.0088	0.1050
ENK[x]IQRQR	2	0	1070.594434	0.0088	0.0700
VLTLELYKK[x]LR	8	0	1374.859801	0.0086	0.0950
ESQLVDK[x]FFEK	6	0	1368.692468	0.0086	0.0950
TELFK[x]ASTSAK	4	0	1181.629146	0.0086	0.0950
YK[x]LHSEK	1	0	903.481373	0.0086	0.0600
K[x]YTGLLR	0	0	849.507194	0.0086	0.0600
EDMGSNDKASK[x]ER	10	0	1465.646650	0.0085	0.1100
ELVSK[x]ASPIAGSEGK	4	0	1471.788150	0.0083	0.1250
YDK[x]TEDDIK	2	0	1125.518932	0.0083	0.0750
DVAK[x]MK	3	0	690.373411	0.0083	0.0500
NK[x]GTMK	1	0	677.353010	0.0083	0.0500
EK[x]VAFILDQVR	1	0	1316.745171	0.0082	0.0900
K[x]TREALMEFR	0	0	1279.670628	0.0080	0.0800
LEGTIDYQK[x]L	8	0	1178.618248	0.0080	0.0800
KDQK[x]K	3	0	645.380940	0.0080	0.0400
VVDK[x]DGIREINI	3	0	1369.756460	0.0079	0.0950
K[x]AMVNIDTIDNK	0	0	1360.701983	0.0079	0.0950
NLTDETK[x]NK	6	0	1061.535250	0.0078	0.0700
EDVQSLK[x]LK	6	0	1058.597121	0.0078	0.0700
DYYTKQSK[x]ATR	7	0	1359.678214	0.0077	0.0850
DQPK[x]KVGQYIR	3	0	1330.735668	0.0077	0.0850
IQYVGK[x]QDPKK	5	0	1302.729522	0.0077	0.0850
GYSK[x]PNERATK	3	0	1249.641438	0.0077	0.0850
K[x]GTKTSETNDR	0	0	1235.610532	0.0077	0.0850
LPNIEEATFDK[x]R	10	0	1431.735725	0.0075	0.0900
GVMTLGFDLIK[x]R	10	0	1348.753625	0.0075	0.0900
QSK[x]ATREPNK	2	0	1157.615226	0.0075	0.0750
LAK[x]RMK	2	0	745.463224	0.0075	0.0450
QDRGK[x]LVR	4	0	970.567161	0.0075	0.0600
RMK[x]K	2	0	561.342056	0.0075	0.0300
V[x]NQIESQMAMAEK	0	0	1477.690428	0.0073	0.0950
K[x]VPDKLIDASTVK	0	0	1412.823808	0.0073	0.0950
IDRDK[x]LVLK	4	0	1098.676036	0.0072	0.0650
ETTEKK[x]IDK	5	0	1090.586949	0.0072	0.0650
GTLK[x]VHTIR	3	0	1023.618860	0.0072	0.0650
SSK[x]VYISPK	2	0	1007.565097	0.0072	0.0650
TMTEK[x]AR	4	0	835.422145	0.0071	0.0500
P[x]TDDDDK	0	0	804.313706	0.0071	0.0500
IDRPAQVISFK[x]K	10	0	1400.813914	0.0071	0.0850
VGK[x]SAVIKTSTR	2	0	1245.740419	0.0071	0.0850
SRTLASLQK[x]R	8	0	1158.683243	0.0070	0.0700
VVLKNK[x]GTMK	5	0	1116.668841	0.0070	0.0700
NCK[x]ADAGITIAPR	2	0	1385.708463	0.0069	0.0900
F[x]PTDDDDK	0	0	951.382115	0.0069	0.0550
MPFGNTHNK[x]FK	8	0	1319.644415	0.0068	0.0750
YLDSQRVAIK[x]K	9	0	1319.756069	0.0068	0.0750
AHLDVQEK[x]DQPK	7	0	1406.715325	0.0067	0.0800
NK[x]MVCKIWK	1	0	1205.641245	0.0067	0.0600
NK[x]LTNDETR	1	0	1089.541397	0.0067	0.0600
DLK[x]LKWSDER	2	0	1288.677488	0.0065	0.0650
RVEFK[x]MGNGK	4	0	1164.607305	0.0065	0.0650
GIDLK[x]SIAEK	4	0	1072.612770	0.0065	0.0650
WAIKEK[x]R	5	0	929.544639	0.0064	0.0450
YASQK[x]RP	4	0	848.450409	0.0064	0.0450
IIPLK[x]KD	4	0	825.532346	0.0064	0.0450
LLSSAK[x]K	5	0	745.469750	0.0064	0.0450
S[x]SKDISSK	0	0	850.439569	0.0063	0.0500
YKVNLYK[x]FR	6	0	1229.692020	0.0061	0.0550
SMAIDK[x]DIR	5	0	1047.538227	0.0061	0.0550
VLTLAMVK[x]R	7	0	1029.636817	0.0061	0.0550
YQK[x]DEEWPPK	2	0	1318.619308	0.0060	0.0600
IITK[x]EGVETR	3	0	1144.645129	0.0060	0.0600
INYK[x]K	3	0	664.390778	0.0060	0.0300
K[x]DQKK	0	0	645.380940	0.0060	0.0300
KLEGTIDYQK[x]L	9	0	1306.713204	0.0059	0.0650
YEAK[x]AIGSGSEPAK	3	0	1406.704092	0.0057	0.0800
S[x]PTGQITSTSARSGK	0	0	1476.753161	0.0057	0.0850
SSCK[x]IVFR	3	0	995.522185	0.0056	0.0450
GSLEK[x]NWK	4	0	960.502835	0.0056	0.0450
SK[x]TLQYFA	1	0	956.496688	0.0056	0.0450
FATLQK[x]SK	5	0	921.528321	0.0056	0.0450
FKLNVYK[x]YR	6	0	1229.692020	0.0056	0.0500
SLALTKK[x]DK	6	0	1002.607293	0.0056	0.0500
DAFALAK[x]EK	6	0	991.533798	0.0056	0.0500
TAAVNIK[x]VR	6	0	970.592313	0.0056	0.0500
DTTK[x]NKMVCK	3	0	1223.600166	0.0055	0.0550
VVTSK[x]LLKPR	4	0	1139.738968	0.0055	0.0550
VLTLELYK[x]KLR	7	0	1374.859801	0.0055	0.0600
DQPKK[x]VGQYIR	4	0	1330.735668	0.0055	0.0600
LVPYLTK[x]LESK	6	0	1289.759425	0.0055	0.0600
ASK[x]AAREYLEK	2	0	1264.677488	0.0055	0.0600
VSAMMSCACQK[x]R	10	0	1427.614109	0.0054	0.0650
SSTAAKTFLEK[x]R	10	0	1337.730248	0.0054	0.0650
GFICK[x]VVDK	4	0	1064.568799	0.0050	0.0450
GK[x]VVIDAFR	1	0	1003.581415	0.0050	0.0450
K[x]DGIQDIMPSQAK	0	0	1429.723444	0.0050	0.0650
EK[x]QNTPVLFDSK	1	0	1404.724827	0.0050	0.0600
CGSPYIIEDSK[x]K	10	0	1395.670349	0.0050	0.0600
D[x]GIQDIMPSQAK	0	0	1301.628489	0.0050	0.0600
NIK[x]VIMATNR	2	0	1158.654253	0.0050	0.0500
QRIQK[x]ENR	4	0	1070.594434	0.0050	0.0400
KSLK[x]DECK	3	0	1006.511679	0.0050	0.0400
AEREK[x]ASK	4	0	917.492997	0.0050	0.0400
AK[x]SAKIVR	1	0	871.560288	0.0050	0.0400
TLLYGK[x]R	5	0	849.507194	0.0050	0.0350
M[x]NSIVSK	0	0	777.405435	0.0050	0.0350
QIK[x]EIK	2	0	757.469750	0.0050	0.0300
LGVK[x]PPK	3	0	737.479921	0.0050	0.0350
VGIK[x]PPK	3	0	737.479921	0.0050	0.0350
QK[x]SLEK	1	0	731.417716	0.0050	0.0300
VK[x]LEK	1	0	615.395529	0.0050	0.0250
REDGMK[x]ILMVNR	5	0	1460.759115	0.0046	0.0550
LPEANFEPLEK[x]R	10	0	1441.756460	0.0046	0.0550
IDTIVK[x]EIQDEK	5	0	1429.766355	0.0046	0.0550
NELEK[x]LNFSSLK	4	0	1420.756126	0.0046	0.0550
AELDKIGLSK[x]IR	9	0	1341.797930	0.0046	0.0550
IMKLCFDELK[x]K	9	0	1423.756658	0.0045	0.0500
FNLMVICKDK[x]K	9	0	1394.741343	0.0045	0.0500
EDGMK[x]ILMVNR	4	0	1304.658013	0.0045	0.0500
QGDVLLNK[x]LQK	7	0	1254.729522	0.0045	0.0500
K[x]HFEQVINEK	0	0	1270.666925	0.0045	0.0450
VMK[x]EDNLILR	2	0	1229.680131	0.0045	0.0450
TVQYATK[x]RSK	6	0	1180.656362	0.0045	0.0450
LGDK[x]GPAAAR	3	0	954.524630	0.0045	0.0450
FK[x]LNVYKYR	1	0	1229.692020	0.0044	0.0400
YK[x]SYLLQHR	1	0	1206.650884	0.0044	0.0400
D[x]RGKLVR	0	0	842.508589	0.0043	0.0300
K[x]ATDDDR	0	0	819.372221	0.0043	0.0300
DNSSDLQK[x]LLMK	7	0	1390.712547	0.0042	0.0500
QSK[x]ATR	2	0	689.382001	0.0042	0.0250
AMEVDEK[x]PTER	6	0	1303.607753	0.0041	0.0450
ASK[x]GSNDDEMK	2	0	1180.502961	0.0041	0.0450
K[x]EVAEADIASK	0	0	1159.608411	0.0041	0.0450
YFATLQKSK[x]R	8	0	1240.692746	0.0040	0.0400
GGNMK[x]EVFRR	4	0	1192.613451	0.0040	0.0400
KINVK[x]FFEK	4	0	1151.670224	0.0039	0.0350
IEDTDK[x]YDK	5	0	1125.518932	0.0039	0.0350
LK[x]DLRFGNR	1	0	1117.635570	0.0039	0.0350
SLALTK[x]KDK	5	0	1002.607293	0.0039	0.0350
ATDDDRWK[x]TLSK	7	0	1434.710239	0.0038	0.0450
ILFENPDEATK[x]R	10	0	1431.735725	0.0038	0.0450
TDTK[x]TIEAITFK	3	0	1366.734330	0.0038	0.0450
PPK[x]EDWEK	2	0	1027.497414	0.0037	0.0300
KQYSAK[x]AK	5	0	922.523570	0.0037	0.0300
EK[x]SLLAHK	1	0	924.539219	0.0037	0.0300
RFK[x]K	2	0	577.369985	0.0037	0.0150
DFSK[x]TLPPELK	3	0	1273.691742	0.0036	0.0400
NIPK[x]EIK	3	0	840.506860	0.0036	0.0250
VLVDK[x]SR	4	0	815.486459	0.0036	0.0250
EWDSKLK[x]DLR	6	0	1288.677488	0.0035	0.0350
P[x]FGNTHNKFK	0	0	1188.603937	0.0035	0.0350
TGRK[x]EPPVYTPPK	3	0	1468.803742	0.0035	0.0450
IK[x]ENQEKISNNK	1	0	1443.768084	0.0033	0.0400
ILSGEQTVK[x]YDR	8	0	1407.735725	0.0033	0.0400
K[x]IPQVASFRIDK	0	0	1400.813914	0.0033	0.0400
LLMK[x]LSSQNDDK	3	0	1390.712546	0.0033	0.0400
NKMVCK[x]IWK	5	0	1205.641245	0.0033	0.0300
RLMSK[x]VAEK	4	0	1060.606245	0.0033	0.0300
FDSEK[x]AGDR	4	0	1023.462090	0.0033	0.0300
T[x]IDNAETMK	0	0	1021.474961	0.0033	0.0300
M[x]FR	0	0	452.220553	0.0033	0.0100
K[x]FR	0	0	449.275030	0.0033	0.0100
K[x]PTSELAIGASLEK	0	0	1442.797987	0.0032	0.0450
KELFDCLK[x]IMR	7	0	1451.762804	0.0032	0.0350
FNLMVICK[x]DKK	7	0	1394.741343	0.0032	0.0350
KGYQTIELDK[x]K	9	0	1321.724101	0.0032	0.0350
VIPVEELK[x]EIK	7	0	1295.769988	0.0032	0.0350
AVILSDTK[x]PVDKK	7	0	1412.823808	0.0031	0.0400
E[x]TIDNAETMK	0	0	1150.517549	0.0030	0.0300
AEAK[x]DVAKMK	3	0	1089.585175	0.0030	0.0300
EK[x]VLK	1	0	615.395529	0.0030	0.0150
S[x]GYDR	0	0	596.255412	0.0030	0.0150
K[x]EDSSPCGYIIR	0	0	1423.676496	0.0029	0.0350
K[x]NLLNPLIEDSR	0	0	1410.783007	0.0029	0.0350
AQIK[x]ILYVNNAK	3	0	1373.803016	0.0029	0.0350
IINRDIGK[x]VVDK	7	0	1368.808828	0.0029	0.0350
LNADVLGQLIK[x]K	10	0	1310.792119	0.0029	0.0350
K[x]ANWCDK	0	0	920.417393	0.0029	0.0200
LCIHK[x]NK	4	0	911.501059	0.0029	0.0200
FK[x]LNVYK	1	0	910.527595	0.0029	0.0200
FFEK[x]INVKK	3	0	1151.670224	0.0028	0.0250
SELVK[x]EFHK	4	0	1115.597456	0.0028	0.0250
ETTEK[x]KIDK	4	0	1090.586949	0.0028	0.0250
FGNRDLVK[x]K	7	0	1075.613774	0.0028	0.0250
M[x]PFGNTHNK	0	0	1044.481051	0.0028	0.0250
HTVIK[x]TGLR	4	0	1023.618860	0.0028	0.0250
SAVIK[x]TSTR	4	0	961.555594	0.0028	0.0250
LTHEK[x]STMLEK	4	0	1315.680522	0.0027	0.0300
LKGYQTIELDK[x]K	10	0	1434.808159	0.0025	0.0300
QIAK[x]FVVSLGER	3	0	1345.771718	0.0025	0.0300
EASK[x]TLSKWR	3	0	1204.656362	0.0025	0.0250
Q[x]DRGKLVR	0	0	970.567161	0.0025	0.0200
K[x]LWK	0	0	573.363839	0.0025	0.0100
K[x]SLK	0	0	474.316557	0.0025	0.0100
EPPVYTPPKDK[x]K	10	0	1397.755400	0.0021	0.0250
EFPDLGVLEGK[x]R	10	0	1358.719350	0.0021	0.0250
SVEISALASK[x]NR	9	0	1273.698949	0.0021	0.0250
GTEVEK[x]ITIK	5	0	1116.638983	0.0020	0.0200
IHAK[x]SMAIDK	3	0	1112.601159	0.0020	0.0200
GDSGEMSLQK[x]LFK	9	0	1438.712546	0.0019	0.0250
DKK[x]LIPIR	2	0	981.633448	0.0019	0.0150
K[x]SSEQANLYER	0	0	1323.641830	0.0018	0.0200
IDK[x]EDMGSNDK	2	0	1250.544822	0.0018	0.0200
AVAHHTDCK[x]FIR	8	0	1453.724781	0.0017	0.0200
GGDWERK[x]NR	6	0	1116.542400	0.0017	0.0150
M[x]SSKDISSK	0	0	981.480047	0.0017	0.0150
T[x]IDNAETMKK	0	0	1149.569917	0.0015	0.0150
DGIVLAAEK[x]K	8	0	1042.602207	0.0015	0.0150
K[x]ELLKLK	0	0	870.590192	0.0014	0.0100
LKK[x]TLEVLYLK	2	0	1346.853655	0.0014	0.0150
DEQIEK[x]IDTVIK	5	0	1429.766355	0.0012	0.0150
ENWK[x]YACK	3	0	1097.496365	0.0012	0.0100
EDCK[x]SLKR	3	0	1034.517826	0.0012	0.0100
K[x]LARNILK	0	0	954.633783	0.0012	0.0100
LLK[x]VTVSK	2	0	886.585106	0.0012	0.0100
ELLVK[x]ASK	4	0	886.548722	0.0012	0.0100
LWK[x]R	2	0	601.369985	0.0012	0.0050
K[x]NCK	0	0	548.274037	0.0012	0.0050
K[x]DQK	0	0	517.285985	0.0012	0.0050
WSLERK[x]GEK	5	0	1131.603602	0.0011	0.0100
IMK[x]LCFDELK	2	0	1295.661702	0.0010	0.0100
IEDTDK[x]YDKK	5	0	1253.613888	0.0010	0.0100
K[x]GAVEYEIYK	0	0	1198.623334	0.0010	0.0100
K[x]GYQTIELDK	0	0	1193.629146	0.0010	0.0100
K[x]PPVQPLAYK	0	0	1139.670224	0.0010	0.0100
NLQVAK[x]SLDK	5	0	1114.634566	0.0010	0.0100
VSTK[x]K	3	0	561.348581	0.0010	0.0050
GAFK[x]V	3	0	520.300908	0.0010	0.0050
EDALFK[x]NEEKK	5	0	1349.682631	0.0009	0.0100
M[x]PFGNTHNKFK	0	0	1319.644415	0.0009	0.0100
L[x]KGYQTIELDK	0	0	1306.713204	0.0009	0.0100
HGGYKPTDK[x]HK	8	0	1266.646859	0.0009	0.0100
K[x]QLLIDGANVLR	0	0	1338.798265	0.0008	0.0100
NK[x]ELISVSAASK	1	0	1245.692803	0.0008	0.0100
IQK[x]ENR	2	0	786.434760	0.0008	0.0050
WK[x]TLSK	1	0	761.443537	0.0008	0.0050
NIPK[x]ARASLTAAK	3	0	1339.793514	0.0008	0.0100
FDIMPRK[x]K	6	0	1033.574220	0.0006	0.0050
AKYASQK[x]RP	6	0	1047.582476	0.0006	0.0050
SNNIK[x]ENEQK	4	0	1202.589070	0.0005	0.0050
LRHTVIK[x]TGLR	6	0	1292.804020	0.0005	0.0050
TLIDK[x]FSGEKK	4	0	1264.702640	0.0005	0.0050
AK[x]WSTAETLTNNK	1	0	1462.741537	0.0004	0.0050
SQK[x]ALDTLFSAIR	2	0	1448.798656	0.0004	0.0050
# precursors: 1
Precursor: 2066.1814	3	0.9936	0
VLK[x]TK(2)	K[x]IEFPPPSAEAR(0)	2.3800	2066.1775	138.0681
TK[x]LVK(1)	K[x]IEFPPPSAEAR(0)	2.0450	2066.1775	138.0681
QDPK[x]K(3)	TKDAVVLGVEK[x]R(10)	0.5150	2066.1735	138.0681
DQPK[x]K(3)	TKDAVVLGVEK[x]R(10)	0.5150	2066.1735	138.0681
LVK[x]ER(2)	VPDK[x]LIDASTVK(3)	0.4300	2066.1986	138.0681
MRK[x]LAR(2)	K[x]EPPVYTPPK(0)	0.4250	2066.1709	138.0681
NIPK[x]AR(3)	K[x]TAGEDAVTLVK(0)	0.4000	2066.1735	138.0681
IIPLKK[x]D(5)	LDGK[x]DELWK(3)	0.3800	2066.1662	138.0681
K[x]INANEK(0)	FVK[x]LGIDPPK(2)	0.3600	2066.1775	138.0681
E[x]IINR(0)	VPDK[x]LIDASTVK(3)	0.3500	2066.1622	138.0681
ENAINK[x]K(5)	FVK[x]LGIDPPK(2)	0.2900	2066.1775	138.0681
VDVK[x]TK(3)	LKYYEQK[x]IR(6)	0.2900	2066.1775	138.0681
IIPLK[x]KD(4)	LDGK[x]DELWK(3)	0.2800	2066.1662	138.0681
GEIK[x]K(3)	ELEAMK[x]LLRPR(5)	0.2450	2066.1921	138.0681
LMSK[x]VAEK(3)	GTLK[x]VHTIR(3)	0.1400	2066.1921	138.0681
K[x]LARNILK(0)	NEEEPTK[x]K(6)	0.1050	2066.1735	138.0681
LMSK[x]VAEK(3)	HTVIK[x]TGLR(4)	0.1000	2066.1921	138.0681
EK[x]SLLAHK(1)	GK[x]VVIDAFR(1)	0.0750	2066.1887	138.0681
E[x]AAR(0)	E[x]AAR(0)	0.0000	0.0000	138.0681
E[x]AAR(0)	E[x]AAR(0)	0.0000	0.0000	138.0681
