# Supplementary material for: ECL: an exhaustive search tool for the identification of cross-linked peptides using whole database
Source: BMC Bioinformatics. 2016 May 20;17:217. doi: 10.1186/s12859-016-1073-y (PMC4874008; doi:10.1186/s12859-016-1073-y)
Supplement: Additional file 5 — Kojak’s pre-selection list of PSMs only identified by ECL. (ZIP 5147 kb) [file 12859_2016_1073_MOESM5_ESM.zip › Kojak's pre-selection ranks of ECL only peptides/Kojak's detailed results/aleitner_M1012_004/diagnostic_4499.txt]

Scan: 4499
LK[x]VELAK	1	0	799.516697	0.1514	1.0600
A[x]SLLK	0	0	530.342770	0.1490	0.7450
K[x]NEEK	0	0	646.328572	0.1340	0.6700
K[x]ELLK	0	0	629.411178	0.1330	0.6650
K[x]RR	0	0	458.307723	0.1267	0.3800
NK[x]LLK	1	0	614.411513	0.1240	0.6200
LK[x]LELK	1	0	742.495236	0.1233	0.7400
T[x]EVLK	0	0	588.348247	0.1230	0.6150
K[x]VADLK	0	0	672.416990	0.1167	0.7000
DLK[x]LK	2	0	615.395529	0.1160	0.5800
QIK[x]EIK	2	0	757.469750	0.1142	0.6850
M[x]TEVLK	0	0	719.388726	0.1133	0.6800
A[x]ASLLK	0	0	601.379880	0.1125	0.6750
K[x]EFEIIK	0	0	905.522175	0.1021	0.7150
K[x]LARNILK	0	0	954.633783	0.1013	0.8100
K[x]PRRLLK	0	0	909.623554	0.1007	0.7050
M[x]ATTVK	0	0	649.346864	0.0992	0.5950
K[x]SLK	0	0	474.316557	0.0975	0.3900
K[x]LAR	0	0	486.327789	0.0962	0.3850
S[x]QAR	0	0	460.239372	0.0950	0.3800
NIPK[x]EIK	3	0	840.506860	0.0943	0.6600
K[x]CIK	0	0	547.315173	0.0938	0.3750
NK[x]HCLIK	1	0	911.501059	0.0871	0.6100
EK[x]VLK	1	0	615.395529	0.0860	0.4300
AERK[x]AR	3	0	729.424532	0.0850	0.5100
K[x]NRLK	0	0	657.428557	0.0830	0.4150
MQK[x]LLR	2	0	787.473787	0.0825	0.4950
TK[x]VVDR	1	0	716.418051	0.0825	0.4950
LAK[x]R	2	0	486.327789	0.0825	0.3300
K[x]PRR	0	0	555.360483	0.0812	0.3250
EDCK[x]SLK	3	0	878.416723	0.0800	0.5600
GTK[x]RR	2	0	616.376858	0.0790	0.3950
LAK[x]RMK	2	0	745.463224	0.0775	0.4650
K[x]LDVAK	0	0	672.416990	0.0775	0.4650
LVRK[x]CIK	3	0	915.568742	0.0771	0.5400
M[x]FR	0	0	452.220553	0.0767	0.2300
K[x]FR	0	0	449.275030	0.0767	0.2300
LVK[x]ER	2	0	643.401675	0.0760	0.3800
M[x]SQAR	0	0	591.279850	0.0750	0.3750
LVK[x]GR	2	0	571.380549	0.0750	0.3750
GK[x]YYPLK	1	0	867.485399	0.0743	0.5200
LNVYK[x]YR	4	0	954.528656	0.0729	0.5100
TFLEK[x]R	4	0	792.449349	0.0717	0.4300
EWDSK[x]LK	4	0	904.465390	0.0707	0.4950
KELLK[x]LK	4	0	870.590192	0.0700	0.4900
K[x]ALSSLK	0	0	745.469750	0.0700	0.4900
YEYQK[x]LK	4	0	970.512337	0.0686	0.4800
ASK[x]AAR	2	0	602.349976	0.0683	0.4100
ILIDK[x]AR	4	0	827.522844	0.0679	0.4750
M[x]SER	0	0	521.226756	0.0675	0.2700
NIPK[x]AR	3	0	697.423471	0.0667	0.4000
IVK[x]SAK	2	0	644.422076	0.0667	0.4000
LQK[x]R	2	0	543.349250	0.0662	0.2650
IDK[x]K	2	0	502.311471	0.0662	0.2650
EK[x]WIAK	1	0	773.443537	0.0658	0.3950
K[x]EKWIAK	0	0	901.538493	0.0657	0.4600
K[x]YTGLLR	0	0	849.507194	0.0657	0.4600
IEPLK[x]LK	4	0	839.547996	0.0650	0.4550
TLSK[x]ESAR	3	0	890.482099	0.0650	0.5200
DK[x]LVLK	1	0	714.463938	0.0650	0.3900
LLK[x]MQR	2	0	787.473787	0.0642	0.3850
QVK[x]R	2	0	529.333601	0.0637	0.2550
EAVLK[x]LK	4	0	799.516697	0.0636	0.4450
LDVAK[x]R	4	0	700.423137	0.0633	0.3800
K[x]VIAR	0	0	585.396198	0.0630	0.3150
LWK[x]R	2	0	601.369985	0.0625	0.2500
WK[x]R	1	0	488.285928	0.0617	0.1850
K[x]ASLLTR	0	0	787.491545	0.0614	0.4300
K[x]LEK	0	0	516.327120	0.0613	0.2450
EIK[x]QIK	2	0	757.469750	0.0608	0.3650
ENEQK[x]IK	4	0	887.471202	0.0607	0.4250
EK[x]ASFAR	1	0	807.423863	0.0607	0.4250
AIEGK[x]IAR	4	0	856.513006	0.0606	0.4850
WK[x]ALER	1	0	801.449683	0.0600	0.3600
ELLK[x]LK	3	0	742.495236	0.0600	0.3600
KEK[x]WIAK	2	0	901.538493	0.0593	0.4150
QVK[x]NR	2	0	643.376523	0.0590	0.2950
IAK[x]GAIEK	2	0	828.506860	0.0587	0.4700
K[x]INVK	0	0	600.395864	0.0580	0.2900
ERK[x]PRR	2	0	840.504172	0.0575	0.3450
K[x]LQR	0	0	543.349250	0.0562	0.2250
SLK[x]R	2	0	502.322703	0.0562	0.2250
K[x]EVQEAR	0	0	858.455887	0.0557	0.3900
TMTEK[x]AR	4	0	835.422145	0.0557	0.3900
QAREK[x]VLK	4	0	970.592313	0.0550	0.4400
SAK[x]AK	2	0	503.306720	0.0550	0.2750
M[x]SSKDISSK	0	0	981.480047	0.0544	0.4900
K[x]ATDDDR	0	0	819.372221	0.0543	0.3800
MRK[x]LAR	2	0	773.469370	0.0533	0.3200
STMLEK[x]IK	5	0	948.531355	0.0531	0.4250
E[x]SLQR	0	0	631.328907	0.0530	0.2650
ASK[x]ER	2	0	589.318344	0.0530	0.2650
K[x]KSGR	0	0	574.355062	0.0530	0.2650
LK[x]PQDER	1	0	884.471536	0.0529	0.3700
QYSAK[x]AK	4	0	794.428614	0.0529	0.3700
DAVK[x]EAAR	3	0	858.455887	0.0525	0.4200
Q[x]EMK	0	0	534.247157	0.0525	0.2100
K[x]SGR	0	0	446.260107	0.0525	0.2100
AK[x]TMTER	1	0	835.422145	0.0521	0.3650
K[x]ARQAAK	0	0	771.471479	0.0521	0.3650
TK[x]LVK	1	0	587.400615	0.0520	0.2600
M[x]SGYDR	0	0	727.295891	0.0517	0.3100
K[x]HGQLK	0	0	709.423471	0.0517	0.3100
SK[x]VLDVR	1	0	815.486459	0.0507	0.3550
SSK[x]DISSK	2	0	850.439569	0.0500	0.4000
LAEK[x]WR	3	0	801.449683	0.0500	0.3000
LLK[x]PR	2	0	625.427496	0.0500	0.2500
S[x]GYDR	0	0	596.255412	0.0500	0.2500
I[x]INR	0	0	514.322703	0.0500	0.2000
GTK[x]R	2	0	460.275756	0.0500	0.2000
AK[x]SAK	1	0	503.306720	0.0490	0.2450
M[x]ESLQR	0	0	762.369385	0.0483	0.2900
KK[x]SGR	1	0	574.355062	0.0480	0.2400
LK[x]PLIEK	1	0	839.547996	0.0479	0.3350
RSK[x]VLDVR	2	0	971.587561	0.0475	0.3800
VK[x]LEK	1	0	615.395529	0.0470	0.2350
TK[x]DSLEAR	1	0	918.477014	0.0469	0.3750
LEK[x]VR	2	0	643.401675	0.0460	0.2300
IQK[x]ENR	2	0	786.434760	0.0450	0.2700
VNLYK[x]FR	4	0	938.533741	0.0450	0.3150
K[x]YINR	0	0	692.396924	0.0450	0.2250
K[x]PIGATWK	0	0	899.522844	0.0444	0.3550
K[x]EEPK	0	0	629.338410	0.0440	0.2200
IVKSAK[x]AK	5	0	843.554142	0.0437	0.3500
VGK[x]SAVIK	2	0	800.511946	0.0437	0.3500
CIK[x]R	2	0	575.321319	0.0437	0.1750
HESLK[x]YR	4	0	931.487520	0.0436	0.3050
INYK[x]K	3	0	664.390778	0.0430	0.2150
LGVK[x]R	3	0	571.380549	0.0430	0.2150
TK[x]LVKER	1	0	872.544305	0.0429	0.3000
LYNK[x]FK	3	0	811.459186	0.0425	0.2550
QK[x]SLEK	1	0	731.417716	0.0425	0.2550
K[x]MRK	0	0	561.342056	0.0425	0.1700
LRNK[x]R	3	0	685.434703	0.0420	0.2100
VVDK[x]DGIR	3	0	900.502835	0.0419	0.3350
IVK[x]SAKAK	2	0	843.554142	0.0419	0.3350
K[x]WR	0	0	488.285928	0.0417	0.1250
K[x]VGQYIR	0	0	862.502443	0.0414	0.2900
G[x]VFK	0	0	449.263798	0.0413	0.1650
LLVK[x]DR	3	0	742.470084	0.0408	0.2450
DVAK[x]MK	3	0	690.373411	0.0408	0.2450
K[x]ELLKLK	0	0	870.590192	0.0407	0.2850
YK[x]VNLYK	1	0	926.522509	0.0400	0.2800
NK[x]MVCK	1	0	778.382925	0.0400	0.2400
K[x]YDK	0	0	552.290736	0.0400	0.1600
GEK[x]R	2	0	488.270670	0.0400	0.1600
TTSK[x]VSIAK	3	0	933.549448	0.0394	0.3550
RLVK[x]GR	3	0	727.481651	0.0392	0.2350
LK[x]DLR	1	0	643.401675	0.0390	0.1950
TLASLQK[x]R	6	0	915.550117	0.0381	0.3050
ERK[x]PR	2	0	684.403070	0.0380	0.1900
K[x]DLVR	0	0	629.386026	0.0380	0.1900
GNQK[x]VVK	3	0	771.460247	0.0379	0.2650
QDRGK[x]LVR	4	0	970.567161	0.0375	0.3000
K[x]LFK	0	0	534.352941	0.0375	0.1500
LIK[x]K	2	0	500.368591	0.0375	0.1500
LESK[x]QR	3	0	759.423863	0.0375	0.2250
MK[x]DAVK	1	0	690.373411	0.0375	0.2250
IGLSK[x]IR	4	0	785.512280	0.0371	0.2600
KQYSAK[x]AK	5	0	922.523570	0.0369	0.2950
K[x]TTEEK	0	0	734.380997	0.0367	0.2200
FSGEK[x]K	4	0	694.364957	0.0367	0.2200
LK[x]WSDER	1	0	932.471536	0.0364	0.2550
M[x]IDDQR	0	0	776.348650	0.0358	0.2150
DIGK[x]VVDK	3	0	872.496688	0.0350	0.2800
LRWK[x]R	3	0	757.471088	0.0350	0.1750
RFK[x]K	2	0	577.369985	0.0350	0.1400
E[x]MKK	0	0	534.283541	0.0350	0.1400
K[x]LIR	0	0	528.374737	0.0350	0.1400
A[x]TTVK	0	0	518.306385	0.0350	0.1750
QEMK[x]K	3	0	662.342113	0.0340	0.1700
DLVK[x]K	3	0	601.379880	0.0340	0.1700
K[x]QYSAKAK	0	0	922.523570	0.0338	0.2700
F[x]MTR	0	0	553.268226	0.0338	0.1350
TLLYGK[x]R	5	0	849.507194	0.0336	0.2350
K[x]REAEAAK	0	0	901.498083	0.0331	0.2650
AEAK[x]DVAK	3	0	830.449740	0.0325	0.2600
LRLQK[x]R	4	0	812.534410	0.0325	0.1950
ENK[x]IQR	2	0	786.434760	0.0325	0.1950
K[x]SGFEK	0	0	694.364957	0.0325	0.1950
LGDK[x]GPAAAR	3	0	954.524630	0.0320	0.3200
I[x]DDQR	0	0	645.308172	0.0320	0.1600
YVTGPK[x]NK	5	0	905.497023	0.0319	0.2550
TAAVNIK[x]VR	6	0	970.592313	0.0317	0.2850
NK[x]VLVK	1	0	699.464272	0.0317	0.1900
LLK[x]VTVSK	2	0	886.585106	0.0313	0.2500
INVK[x]K	3	0	600.395864	0.0310	0.1550
K[x]QYSAK	0	0	723.391504	0.0308	0.1850
LALTK[x]PK	4	0	769.506134	0.0307	0.2150
GYSK[x]PNER	3	0	949.461699	0.0306	0.2450
AKSAK[x]IVR	4	0	871.560288	0.0306	0.2450
D[x]RQEQR	0	0	830.399437	0.0300	0.1800
K[x]LQRLR	0	0	812.534410	0.0300	0.1800
SAK[x]IVR	2	0	672.428222	0.0300	0.1800
RK[x]QYSAK	1	0	879.492606	0.0300	0.2100
VVK[x]GNQK	2	0	771.460247	0.0300	0.2100
K[x]LDVAKR	0	0	828.518092	0.0293	0.2050
K[x]NVPK	0	0	584.364565	0.0290	0.1450
S[x]SKDISSK	0	0	850.439569	0.0288	0.2300
ANWCDK[x]R	5	0	948.423539	0.0286	0.2000
S[x]RSYDSR	0	0	869.399102	0.0286	0.2000
VLVDK[x]SR	4	0	815.486459	0.0286	0.2000
SGK[x]KR	2	0	574.355062	0.0280	0.1400
K[x]AFGR	0	0	577.333601	0.0280	0.1400
KLDVAK[x]R	5	0	828.518092	0.0279	0.1950
EK[x]RTFLR	1	0	948.550451	0.0271	0.1900
DWNACK[x]K	5	0	920.417393	0.0271	0.1900
DATDDK[x]R	5	0	819.372221	0.0271	0.1900
K[x]WRLR	0	0	757.471088	0.0270	0.1350
TLSK[x]WR	3	0	789.449683	0.0267	0.1600
D[x]YDLVR	0	0	779.381332	0.0267	0.1600
CIK[x]RLVK	2	0	915.568742	0.0264	0.1850
TKLVK[x]ER	4	0	872.544305	0.0264	0.1850
DEK[x]SGVK	2	0	761.391895	0.0264	0.1850
GK[x]LVR	1	0	571.380549	0.0260	0.1300
NK[x]GTMK	1	0	677.353010	0.0258	0.1550
QPEDK[x]LR	4	0	884.471536	0.0257	0.1800
LKLELK[x]K	5	0	870.590192	0.0257	0.1800
M[x]MGINER	0	0	849.383652	0.0257	0.1800
SAKGTK[x]R	5	0	746.439846	0.0250	0.1750
QGLHK[x]K	4	0	709.423471	0.0250	0.1500
E[x]IINR	0	0	643.365291	0.0250	0.1250
SGVK[x]LENVK	3	0	972.560345	0.0250	0.2250
TVQYATK[x]R	6	0	965.529382	0.0244	0.1950
FMLK[x]LGVK	3	0	934.567348	0.0244	0.1950
M[x]DRQEQR	0	0	961.439915	0.0243	0.1700
MSSK[x]DISSK	3	0	981.480047	0.0239	0.2150
NEEEPTK[x]K	6	0	973.471593	0.0237	0.1900
IHLEK[x]VSK	4	0	952.570517	0.0231	0.1850
KDQK[x]K	3	0	645.380940	0.0230	0.1150
SGKK[x]R	3	0	574.355062	0.0230	0.1150
LLRPRK[x]R	5	0	937.629701	0.0229	0.1600
WAIKEK[x]R	5	0	929.544639	0.0229	0.1600
R[x]KQYSAK	0	0	879.492606	0.0229	0.1600
HK[x]TPDK	1	0	724.386752	0.0225	0.1350
IK[x]ENQEK	1	0	887.471202	0.0221	0.1550
Q[x]EMKK	0	0	662.342113	0.0220	0.1100
K[x]VTSK	0	0	561.348581	0.0220	0.1100
QSK[x]ATR	2	0	689.382001	0.0217	0.1300
VK[x]AFGR	1	0	676.402010	0.0217	0.1300
VADLK[x]K	4	0	672.416990	0.0217	0.1300
S[x]QARGFDR	0	0	935.457282	0.0213	0.1700
NEEK[x]K	3	0	646.328572	0.0210	0.1050
IWK[x]VMCK	2	0	963.503367	0.0207	0.1450
PRK[x]QYSAK	2	0	976.545365	0.0200	0.1600
WAIK[x]EKR	3	0	929.544639	0.0200	0.1400
Q[x]DYDLVR	0	0	907.439903	0.0200	0.1400
K[x]TELFK	0	0	764.443203	0.0200	0.1200
LLSSAK[x]K	5	0	745.469750	0.0200	0.1400
AK[x]RAER	1	0	729.424532	0.0200	0.1200
VLK[x]TK	2	0	587.400615	0.0200	0.1000
ASK[x]ERAER	2	0	945.499144	0.0194	0.1550
AEREK[x]ASK	4	0	917.492997	0.0194	0.1550
IEEIFK[x]K	5	0	905.522175	0.0193	0.1350
DRGK[x]LVR	3	0	842.508589	0.0193	0.1350
NK[x]PDER	1	0	757.371829	0.0192	0.1150
K[x]DKPK	0	0	614.375128	0.0190	0.0950
P[x]RKQYSAK	0	0	976.545365	0.0188	0.1500
SAK[x]GTKR	2	0	746.439846	0.0186	0.1300
M[x]GINER	0	0	718.343173	0.0183	0.1100
DTTK[x]NK	3	0	705.365683	0.0183	0.1100
V[x]GVFK	0	0	548.332206	0.0180	0.0900
WSELRK[x]R	5	0	973.545700	0.0179	0.1250
YYLPK[x]GK	4	0	867.485399	0.0179	0.1250
AAK[x]ASR	2	0	602.349976	0.0175	0.1050
K[x]NCK	0	0	548.274037	0.0175	0.0700
M[x]SSK	0	0	451.210047	0.0175	0.0700
LCIHK[x]NK	4	0	911.501059	0.0171	0.1200
AQEEVK[x]R	5	0	858.455887	0.0171	0.1200
K[x]DQKK	0	0	645.380940	0.0170	0.0850
NLIRLAK[x]R	6	0	982.639929	0.0162	0.1300
DQK[x]K	2	0	517.285985	0.0162	0.0650
DK[x]PK	1	0	486.280173	0.0162	0.0650
VVLK[x]NK	3	0	699.464272	0.0158	0.0950
EIK[x]PNIR	2	0	868.513006	0.0157	0.1100
K[x]VAQTTYK	0	0	937.523235	0.0156	0.1250
KLGVK[x]PPK	4	0	865.574877	0.0156	0.1250
VK[x]VIAATNR	1	0	970.592313	0.0150	0.1350
LGVK[x]RFK	3	0	846.543913	0.0150	0.1050
EKVLK[x]TK	4	0	844.538158	0.0143	0.1000
IIPLKK[x]D	5	0	825.532346	0.0143	0.1000
IIPLK[x]K	4	0	710.505408	0.0142	0.0850
LELK[x]K	3	0	629.411178	0.0140	0.0700
KDK[x]PK	2	0	614.375128	0.0140	0.0700
DSEALK[x]TR	5	0	918.477013	0.0137	0.1100
K[x]LWK	0	0	573.363839	0.0137	0.0550
K[x]RWSLER	0	0	973.545700	0.0136	0.0950
KVADLK[x]K	5	0	800.511946	0.0136	0.0950
AQARAK[x]R	5	0	799.477625	0.0136	0.0950
AVEK[x]LMSR	3	0	932.511289	0.0131	0.1050
K[x]GEIR	0	0	601.354728	0.0130	0.0650
EMK[x]K	2	0	534.283541	0.0125	0.0500
SLK[x]DECK	2	0	878.416723	0.0121	0.0850
M[x]NSIVSK	0	0	777.405435	0.0121	0.0850
K[x]QLATSLR	0	0	915.550117	0.0119	0.0950
LMSK[x]VAEK	3	0	904.505142	0.0119	0.0950
SAVIK[x]TSTR	4	0	961.555594	0.0117	0.1050
ATK[x]QSK	2	0	661.375854	0.0117	0.0700
RMK[x]K	2	0	561.342056	0.0113	0.0450
ELK[x]K	2	0	516.327120	0.0113	0.0450
K[x]IDK	0	0	502.311471	0.0113	0.0450
M[x]FMTR	0	0	684.308705	0.0110	0.0550
V[x]KAFGR	0	0	676.402010	0.0108	0.0650
SLALTK[x]K	5	0	759.485399	0.0107	0.0750
GSLEK[x]NWK	4	0	960.502835	0.0100	0.0800
AK[x]IIDLR	1	0	827.522844	0.0100	0.0700
GVSK[x]DEK	3	0	761.391895	0.0100	0.0700
DRLK[x]K	3	0	658.412573	0.0100	0.0500
RK[x]GTK	1	0	588.370711	0.0100	0.0500
TLFRK[x]EK	4	0	920.544305	0.0093	0.0650
VMCK[x]NK	3	0	778.382925	0.0092	0.0550
F[x]ATLQK	0	0	706.401341	0.0092	0.0550
GEIK[x]K	3	0	573.348581	0.0090	0.0450
SDISK[x]SSM	4	0	853.385092	0.0088	0.0700
Y[x]FATLQK	0	0	869.464664	0.0086	0.0600
KK[x]LIPIR	1	0	866.606510	0.0086	0.0600
LGVK[x]PPK	3	0	737.479921	0.0086	0.0600
DK[x]KDQK	1	0	760.407879	0.0083	0.0500
N[x]SIVSK	0	0	646.364957	0.0083	0.0500
SAK[x]GTK	2	0	590.338744	0.0083	0.0500
F[x]ATLQKSK	0	0	921.528321	0.0081	0.0650
VAIK[x]K	3	0	557.390052	0.0080	0.0400
VDVK[x]TK	3	0	688.411904	0.0075	0.0450
VLVDK[x]SRK	4	0	943.581415	0.0075	0.0600
M[x]PPK	0	0	471.251517	0.0075	0.0300
K[x]GEK	0	0	460.264524	0.0075	0.0300
QDPK[x]K	3	0	614.338744	0.0070	0.0350
M[x]MGINERK	0	0	977.478607	0.0069	0.0550
WAIK[x]EK	3	0	773.443537	0.0067	0.0400
I[x]INRDIGK	0	0	927.550117	0.0063	0.0500
ASK[x]VLELR	2	0	914.554868	0.0063	0.0500
K[x]REK	0	0	559.344165	0.0063	0.0250
D[x]RGK	0	0	474.255021	0.0063	0.0250
EVLNK[x]GVSK	4	0	972.560345	0.0061	0.0550
MVCK[x]IWK	3	0	963.503367	0.0057	0.0400
K[x]TVQYATK	0	0	937.523235	0.0050	0.0400
EAEAARK[x]K	6	0	901.498083	0.0050	0.0400
K[x]LIPIR	0	0	738.511554	0.0050	0.0300
P[x]FGNTHNK	0	0	913.440572	0.0044	0.0350
NCK[x]K	2	0	548.274037	0.0037	0.0150
EK[x]VLKTK	1	0	844.538158	0.0036	0.0250
DKK[x]LIPIR	2	0	981.633448	0.0031	0.0250
IK[x]TLSMEK	1	0	948.531355	0.0031	0.0250
DQPK[x]K	3	0	614.338744	0.0030	0.0150
EK[x]ASK	1	0	561.312197	0.0030	0.0150
LK[x]LELKK	1	0	870.590192	0.0029	0.0200
M[x]GINERK	0	0	846.438129	0.0029	0.0200
AK[x]SAKIVR	1	0	871.560288	0.0025	0.0200
YDK[x]K	2	0	552.290736	0.0025	0.0100
VGIK[x]PPK	3	0	737.479921	0.0021	0.0150
VSTK[x]K	3	0	561.348581	0.0020	0.0100
EK[x]SLLAHK	1	0	924.539219	0.0012	0.0100
K[x]MQE	0	0	534.247157	0.0012	0.0050
TMGK[x]NK	3	0	677.353010	0.0008	0.0050
LVK[x]GRQD	2	0	814.466059	0.0007	0.0050
# precursors: 1
Precursor: 1566.9971	3	0.9905	0
K[x]ELLK(0)	LK[x]VELAK(1)	1.6550	1566.9959	138.0681
LELK[x]K(3)	LK[x]VELAK(1)	0.9950	1566.9959	138.0681
K[x]ELLK(0)	EAVLK[x]LK(4)	0.6700	1566.9959	138.0681
K[x]INVK(0)	KLDVAK[x]R(5)	0.4550	1566.9820	138.0681
LELK[x]K(3)	EAVLK[x]LK(4)	0.4450	1566.9959	138.0681
K[x]INVK(0)	K[x]LDVAKR(0)	0.4200	1566.9820	138.0681
LVK[x]ER(2)	IGLSK[x]IR(4)	0.3900	1566.9820	138.0681
DK[x]LVLK(1)	DK[x]LVLK(1)	0.3900	1566.9959	138.0681
INVK[x]K(3)	K[x]LDVAKR(0)	0.3300	1566.9820	138.0681
INVK[x]K(3)	KLDVAK[x]R(5)	0.3200	1566.9820	138.0681
LK[x]DLR(1)	IGLSK[x]IR(4)	0.2550	1566.9820	138.0681
LEK[x]VR(2)	IGLSK[x]IR(4)	0.2400	1566.9820	138.0681
E[x]AAR(0)	E[x]AAR(0)	0.0000	0.0000	138.0681
E[x]AAR(0)	E[x]AAR(0)	0.0000	0.0000	138.0681
E[x]AAR(0)	E[x]AAR(0)	0.0000	0.0000	138.0681
E[x]AAR(0)	E[x]AAR(0)	0.0000	0.0000	138.0681
E[x]AAR(0)	E[x]AAR(0)	0.0000	0.0000	138.0681
E[x]AAR(0)	E[x]AAR(0)	0.0000	0.0000	138.0681
E[x]AAR(0)	E[x]AAR(0)	0.0000	0.0000	138.0681
E[x]AAR(0)	E[x]AAR(0)	0.0000	0.0000	138.0681
