# Supplementary material for: ECL: an exhaustive search tool for the identification of cross-linked peptides using whole database
Source: BMC Bioinformatics. 2016 May 20;17:217. doi: 10.1186/s12859-016-1073-y (PMC4874008; doi:10.1186/s12859-016-1073-y)
Supplement: Additional file 5 — Kojak’s pre-selection list of PSMs only identified by ECL. (ZIP 5147 kb) [file 12859_2016_1073_MOESM5_ESM.zip › Kojak's pre-selection ranks of ECL only peptides/Kojak's detailed results/aleitner_M1012_004/diagnostic_4557.txt]

Scan: 4557
LTHEK[x]STMLEK	4	0	1315.680522	0.1109	1.2200
QEMK[x]K	3	0	662.342113	0.0970	0.4850
EWDSK[x]LK	4	0	904.465390	0.0914	0.6400
F[x]MTR	0	0	553.268226	0.0913	0.3650
K[x]LEK	0	0	516.327120	0.0913	0.3650
NK[x]LTNDETR	1	0	1089.541397	0.0856	0.7700
YYPLK[x]SMTEK	4	0	1258.626702	0.0830	0.8300
K[x]MQE	0	0	534.247157	0.0825	0.3300
YDK[x]K	2	0	552.290736	0.0750	0.3000
GK[x]YYPLK	1	0	867.485399	0.0750	0.5250
K[x]TTEEK	0	0	734.380997	0.0733	0.4400
Q[x]EMK	0	0	534.247157	0.0725	0.2900
VK[x]LEK	1	0	615.395529	0.0720	0.3600
K[x]GEK	0	0	460.264524	0.0700	0.2800
LCIHKNK[x]LTNDETR	6	0	1740.894015	0.0693	0.9700
IK[x]TLSMEK	1	0	948.531355	0.0688	0.5500
K[x]LFK	0	0	534.352941	0.0688	0.2750
P[x]PKEDWEK	0	0	1027.497414	0.0675	0.5400
D[x]RGK	0	0	474.255021	0.0662	0.2650
EDALFK[x]NEEK	5	0	1221.587675	0.0660	0.6600
K[x]YDKTEDDIK	0	0	1253.613888	0.0655	0.6550
YK[x]LHSEK	1	0	903.481373	0.0636	0.4450
QK[x]SLEK	1	0	731.417716	0.0633	0.3800
M[x]FMTR	0	0	684.308705	0.0630	0.3150
LCIHK[x]NKLTNDETR	4	0	1740.894015	0.0629	0.8800
K[x]NEEK	0	0	646.328572	0.0620	0.3100
EALEK[x]TEEK	4	0	1075.539667	0.0611	0.5500
EMKK[x]DSESTEEK	3	0	1439.644921	0.0600	0.7200
K[x]REK	0	0	559.344165	0.0600	0.2400
YYLPK[x]GK	4	0	867.485399	0.0593	0.4150
K[x]ATDDDR	0	0	819.372221	0.0593	0.4150
ETTEK[x]K	4	0	734.380997	0.0592	0.3550
IDK[x]KTTEEK	2	0	1090.586949	0.0589	0.5300
EPNK[x]GSYRPYTAK	3	0	1509.757521	0.0588	0.7650
K[x]INANEK	0	0	815.450075	0.0586	0.4100
EYLEKNWK[x]EGLSR	7	0	1650.836493	0.0581	0.7550
VMK[x]EDNLILRTR	2	0	1486.828906	0.0579	0.6950
YEVGAEYIK[x]K	8	0	1198.623334	0.0570	0.5700
QEMK[x]KDSESTEEK	3	0	1567.703492	0.0565	0.7350
GSLEK[x]NWK	4	0	960.502835	0.0562	0.4500
M[x]PPKEDWEK	0	0	1158.537893	0.0561	0.5050
Q[x]DRGK	0	0	602.313592	0.0560	0.2800
YDKK[x]DLVR	3	0	1035.571243	0.0556	0.4450
QEMKK[x]DSESTEEK	4	0	1567.703492	0.0550	0.7150
K[x]SLK	0	0	474.316557	0.0550	0.2200
WAIK[x]EK	3	0	773.443537	0.0542	0.3250
HTELRSFEQK[x]VMK	9	0	1631.845282	0.0538	0.7000
K[x]IDK	0	0	502.311471	0.0538	0.2150
D[x]YTMAQPEFFK	0	0	1375.611779	0.0536	0.5900
YK[x]VNLYK	1	0	926.522509	0.0536	0.3750
GIDWREALEK[x]TEEK	9	0	1702.852533	0.0525	0.7350
ETTEK[x]KIDK	4	0	1090.586949	0.0522	0.4700
EDCK[x]SLK	3	0	878.416723	0.0521	0.3650
TLFRK[x]EK	4	0	920.544305	0.0514	0.3600
EDALFKNEEK[x]K	9	0	1349.682631	0.0509	0.5600
K[x]GEIRMGTTITALR	0	0	1545.866017	0.0507	0.7100
EAVLK[x]LK	4	0	799.516697	0.0507	0.3550
GVSK[x]DEK	3	0	761.391895	0.0507	0.3550
K[x]PRRLLK	0	0	909.623554	0.0500	0.3500
K[x]EEMVMLK	0	0	1006.519074	0.0494	0.3950
EDCEAATDPLLK[x]K	11	0	1488.712937	0.0492	0.6400
EIK[x]QIK	2	0	757.469750	0.0492	0.2950
YTSLSEEQK[x]MK	8	0	1342.643803	0.0491	0.5400
ETTEKK[x]IDK	5	0	1090.586949	0.0489	0.4400
VSAMMSCACQK[x]R	10	0	1427.614109	0.0487	0.5850
GDSGEMSLQK[x]LFK	9	0	1438.712546	0.0485	0.6300
SSTAAK[x]TFLEK	5	0	1181.629146	0.0482	0.5300
YDK[x]TEDDIK	2	0	1125.518932	0.0478	0.4300
S[x]ERDTALEK	0	0	1047.519601	0.0478	0.4300
CIDMFIHK[x]SAELYK	7	0	1753.853066	0.0464	0.6500
K[x]SLKDECK	0	0	1006.511679	0.0463	0.3700
K[x]YDK	0	0	552.290736	0.0463	0.1850
EAVLK[x]LKLELK	4	0	1282.822356	0.0459	0.5050
K[x]YYSFDNSLK	0	0	1263.613496	0.0455	0.4550
K[x]DYTMAQPEFFK	0	0	1503.706735	0.0454	0.5450
MEQK[x]PEVDYSEK	3	0	1481.670742	0.0454	0.5450
K[x]ASLLTREDLTDEEK	0	0	1746.899873	0.0453	0.6800
LVRDAFALAK[x]EK	9	0	1359.787367	0.0450	0.5400
YEYQK[x]LK	4	0	970.512337	0.0450	0.3150
EK[x]VLK	1	0	615.395529	0.0450	0.2250
EDMGSNDK[x]ASK	7	0	1180.502961	0.0445	0.4900
LTHEKSTMLEK[x]IK	10	0	1556.859536	0.0442	0.5750
K[x]LIPIR	0	0	738.511554	0.0442	0.2650
K[x]INVK	0	0	600.395864	0.0440	0.2200
G[x]VFK	0	0	449.263798	0.0437	0.1750
IDKK[x]TTEEK	3	0	1090.586949	0.0433	0.3900
IK[x]ILFSDVK	1	0	1061.648429	0.0433	0.3900
DAFALAK[x]EK	6	0	991.533798	0.0433	0.3900
K[x]EPPVYTPPK	0	0	1154.633506	0.0430	0.4300
ELAAIK[x]EDTEAVLK	5	0	1528.834763	0.0429	0.6000
QIK[x]EIK	2	0	757.469750	0.0425	0.2550
Q[x]SRQETQYK	0	0	1166.567944	0.0422	0.3800
K[x]DSESTEEK	0	0	1051.466899	0.0422	0.3800
VLNK[x]GDSGEMSLQK	3	0	1504.755469	0.0421	0.5900
DAVVLGVEK[x]R	8	0	1084.624003	0.0420	0.4200
EQK[x]PEVDYSEK	2	0	1350.630263	0.0414	0.4550
K[x]DQK	0	0	517.285985	0.0413	0.1650
GAFK[x]V	3	0	520.300908	0.0410	0.2050
IK[x]ENQEK	1	0	887.471202	0.0407	0.2850
LK[x]PLIEK	1	0	839.547996	0.0407	0.2850
WSLERK[x]GEK	5	0	1131.603602	0.0406	0.3650
KYDK[x]TEDDIK	3	0	1253.613888	0.0405	0.4050
SGVK[x]LENVK	3	0	972.560345	0.0400	0.3600
NSDYK[x]ETLIFK	4	0	1356.692468	0.0400	0.4400
VVTSK[x]LLKPR	4	0	1139.738968	0.0400	0.4000
D[x]KKLIPIR	0	0	981.633448	0.0400	0.3200
TK[x]VVDR	1	0	716.418051	0.0400	0.2400
K[x]CIK	0	0	547.315173	0.0400	0.1600
EEMMNSIQQAVAK[x]	12	0	1477.690428	0.0396	0.5150
EAVLKLK[x]LELK	6	0	1282.822356	0.0395	0.4350
ADYYYQAK[x]AK	7	0	1219.587284	0.0395	0.3950
P[x]TDDDDK	0	0	804.313706	0.0393	0.2750
LK[x]LELK	1	0	742.495236	0.0392	0.2350
T[x]EVLK	0	0	588.348247	0.0390	0.1950
VDAQDFLK[x]VAETR	7	0	1490.772835	0.0388	0.5050
KDWNACK[x]K	6	0	1048.512348	0.0388	0.3100
LMSK[x]VAEK	3	0	904.505142	0.0388	0.3100
M[x]TDK	0	0	493.220610	0.0388	0.1550
K[x]ELLKLK	0	0	870.590192	0.0386	0.2700
AQARAK[x]R	5	0	799.477625	0.0386	0.2700
FAASK[x]EK	4	0	779.417716	0.0386	0.2700
M[x]SERDTALEK	0	0	1178.560080	0.0385	0.3850
ENEQKIK[x]TLSMEK	6	0	1576.812980	0.0385	0.5000
LTHEK[x]STMLEKIK	4	0	1556.859536	0.0385	0.5000
ELKK[x]EEMVMLK	3	0	1376.740675	0.0382	0.4200
ELK[x]KEEMVMLK	2	0	1376.740675	0.0382	0.4200
INVK[x]FFEK	3	0	1023.575269	0.0381	0.3050
EWLDK[x]LGDK	4	0	1102.565823	0.0378	0.3400
TK[x]DAVVLGVEK	1	0	1157.665530	0.0377	0.4150
GSLEK[x]NWKEEYLR	4	0	1650.836493	0.0377	0.4900
EWDSK[x]LKDLR	4	0	1288.677488	0.0375	0.3750
ELK[x]K	2	0	516.327120	0.0375	0.1500
SLPPEEYDEK[x]LYNK	9	0	1723.830403	0.0375	0.5250
LYNK[x]FK	3	0	811.459186	0.0375	0.2250
M[x]SQAR	0	0	591.279850	0.0370	0.1850
TGRK[x]EPPVYTPPK	3	0	1468.803742	0.0369	0.4800
GSNDDEMK[x]IDK	7	0	1250.544822	0.0368	0.4050
GVMTLGFDLIK[x]R	10	0	1348.753625	0.0367	0.4400
DK[x]KDQK	1	0	760.407879	0.0367	0.2200
VMK[x]SEFQRLTHEK	2	0	1631.845282	0.0365	0.4750
LEFIK[x]VIPVEELK	4	0	1555.922455	0.0365	0.4750
KK[x]LIPIR	1	0	866.606510	0.0364	0.2550
LGVK[x]RFK	3	0	846.543913	0.0364	0.2550
ENEQK[x]IKTLSMEK	4	0	1576.812980	0.0362	0.4700
NFGRDLK[x]LK	6	0	1089.629423	0.0361	0.3250
RLMSK[x]VAEK	4	0	1060.606245	0.0361	0.3250
ETEK[x]LAEERGWDIR	3	0	1730.858680	0.0361	0.5050
TSTSSMTAVPK[x]PLK	10	0	1446.775143	0.0361	0.5050
EDALFK[x]NEEKK	5	0	1349.682631	0.0359	0.3950
K[x]SGFEKIDLTR	0	0	1292.708787	0.0359	0.3950
K[x]TELFK	0	0	764.443203	0.0358	0.2150
SLDK[x]QMVEERVLK	3	0	1573.849698	0.0358	0.4650
LVRK[x]CIK	3	0	915.568742	0.0357	0.2500
EWDSKLK[x]DLR	6	0	1288.677488	0.0355	0.3550
FNLMVICK[x]DK	7	0	1266.646388	0.0355	0.3550
YLDSQRVAIK[x]K	9	0	1319.756069	0.0355	0.3900
NK[x]TDTKTIEAITFK	1	0	1608.872208	0.0354	0.4950
SNNIKENEQK[x]IK	9	0	1443.768084	0.0350	0.4200
VLGVFSEK[x]AQIK	7	0	1317.765572	0.0350	0.4200
LNADVLGQLIK[x]K	10	0	1310.792119	0.0350	0.4200
KELLK[x]LK	4	0	870.590192	0.0350	0.2450
VMCK[x]NK	3	0	778.382925	0.0350	0.2100
ELLK[x]LK	3	0	742.495236	0.0350	0.2100
SGFEK[x]IDLTR	4	0	1164.613831	0.0345	0.3450
K[x]INVKFFEK	0	0	1151.670224	0.0344	0.3100
IFRQK[x]SLEK	4	0	1147.671285	0.0344	0.3100
K[x]LIPIRGTEVEK	0	0	1381.829229	0.0342	0.4100
QSK[x]ATR	2	0	689.382001	0.0342	0.2050
FFEK[x]EDVQSLK	3	0	1368.692468	0.0341	0.3750
ETIDNAETMK[x]K	9	0	1278.612505	0.0341	0.3750
SETMK[x]YYLPK	4	0	1258.626702	0.0340	0.3400
DGIVLAAEK[x]K	8	0	1042.602207	0.0340	0.3400
DLK[x]LK	2	0	615.395529	0.0340	0.1700
V[x]GVFK	0	0	548.332206	0.0340	0.1700
HK[x]FQDILLGAGQAIK	1	0	1637.925245	0.0340	0.5100
EDVQSLK[x]LK	6	0	1058.597121	0.0339	0.3050
EMK[x]K	2	0	534.283541	0.0338	0.1350
FNLMVICK[x]DKK	7	0	1394.741343	0.0336	0.3700
TEPK[x]AVDEEMK	3	0	1275.601607	0.0336	0.3700
NIPK[x]EIK	3	0	840.506860	0.0336	0.2350
K[x]VADLKK	0	0	800.511946	0.0336	0.2350
YGEK[x]ESLAAVLVR	3	0	1433.787759	0.0335	0.4350
YTQSTNNDDPK[x]K	10	0	1409.642221	0.0333	0.4000
TDTK[x]TIEAITFK	3	0	1366.734330	0.0333	0.4000
FCVGLQK[x]IEEIFKK	6	0	1737.948678	0.0332	0.4650
YQKDEEWPPK[x]M	9	0	1449.659787	0.0332	0.3650
NDDQLTYTYK[x]DEK	9	0	1631.731422	0.0331	0.4300
TEPKAVDEEMK[x]VR	10	0	1530.771118	0.0331	0.4300
GK[x]YYPLKSMTEK	1	0	1443.743119	0.0329	0.3950
YPLVTHFRFLK[x]TSK	10	0	1735.977279	0.0329	0.4600
K[x]KLIPIR	0	0	866.606510	0.0329	0.2300
K[x]HLDAEVQK	0	0	1066.577055	0.0328	0.2950
STMLEK[x]IKENQEK	5	0	1576.812980	0.0327	0.4250
YDK[x]KDLVR	2	0	1035.571243	0.0325	0.2600
YVTGPK[x]NK	5	0	905.497023	0.0325	0.2600
TITDGK[x]IYVEVER	5	0	1521.803799	0.0323	0.4200
IDK[x]EDMGSNDK	2	0	1250.544822	0.0323	0.3550
EMK[x]KDSESTEEK	2	0	1439.644921	0.0321	0.3850
ELAAIK[x]EDTEAVLKR	5	0	1684.935865	0.0320	0.4800
SSHIITK[x]ELK	6	0	1154.665864	0.0320	0.3200
DKK[x]LIPIR	2	0	981.633448	0.0319	0.2550
IAK[x]GAIEK	2	0	828.506860	0.0319	0.2550
K[x]ALSSLK	0	0	745.469750	0.0314	0.2200
GYIGDPIK[x]FVR	7	0	1263.697497	0.0314	0.3450
VISMEK[x]GGNMK	5	0	1192.594355	0.0314	0.3450
ELAAIKEDTEAVLK[x]R	13	0	1684.935865	0.0313	0.4700
FCVGLQK[x]IEEIFK	6	0	1609.853723	0.0312	0.4050
FMLKLGVK[x]R	7	0	1090.668450	0.0311	0.2800
YEVGAEYIKK[x]VIAR	9	0	1637.914013	0.0311	0.4350
MVTANIK[x]NIK	6	0	1130.648106	0.0310	0.3100
GK[x]LVR	1	0	571.380549	0.0310	0.1550
YEVGAEYIK[x]KVIAR	8	0	1637.914013	0.0307	0.4300
SK[x]VLDVR	1	0	815.486459	0.0307	0.2150
PPK[x]EDWEK	2	0	1027.497414	0.0306	0.2450
F[x]PTDDDDK	0	0	951.382115	0.0306	0.2450
FKLNVYK[x]YR	6	0	1229.692020	0.0306	0.2750
SLALTK[x]KDK	5	0	1002.607293	0.0306	0.2750
GSLEKNWK[x]EEYLR	7	0	1650.836493	0.0304	0.3950
DCTAYNIYDK[x]NK	9	0	1503.666324	0.0300	0.3600
YQK[x]DEEWPPK	2	0	1318.619308	0.0300	0.3000
MEILK[x]IHLEK	4	0	1252.721266	0.0300	0.3000
DAGK[x]DEFSRK	3	0	1151.557046	0.0300	0.3000
GSDAAPQASK[x]K	9	0	1058.535585	0.0300	0.3300
NK[x]LLK	1	0	614.411513	0.0300	0.1500
EDMGSNDKASK[x]ER	10	0	1465.646650	0.0300	0.3900
GDSGEMSLQKLFK[x]	12	0	1438.712546	0.0300	0.3900
MVCK[x]IWK	3	0	963.503367	0.0300	0.2100
EK[x]ASFAR	1	0	807.423863	0.0300	0.2100
GSNDDEMK[x]IDKK	7	0	1378.639778	0.0296	0.3550
K[x]IDKEDMGSNDK	0	0	1378.639778	0.0296	0.3550
K[x]IYNEYPPTK	0	0	1251.649881	0.0295	0.2950
SNNIK[x]ENEQK	4	0	1202.589070	0.0295	0.2950
EDCKSLK[x]R	6	0	1034.517826	0.0294	0.2350
DGIQDIMPSQAK[x]ELK	11	0	1671.850090	0.0293	0.4400
ENEQK[x]IK	4	0	887.471202	0.0293	0.2050
LK[x]ESQLVDKFFEK	1	0	1609.871482	0.0292	0.3800
YYK[x]PDLTIDEAVR	2	0	1581.803799	0.0292	0.3800
YEIDK[x]TLAGVTR	4	0	1364.729913	0.0292	0.3500
DVAK[x]MK	3	0	690.373411	0.0292	0.1750
K[x]SGFEK	0	0	694.364957	0.0292	0.1750
K[x]HFEQVINEK	0	0	1270.666925	0.0290	0.2900
YSLNSYDFK[x]K	8	0	1263.613496	0.0290	0.2900
GIDLK[x]SIAEK	4	0	1072.612770	0.0290	0.2900
Q[x]EMKK	0	0	662.342113	0.0290	0.1450
ASKGSNDDEMK[x]IDK	10	0	1536.708913	0.0289	0.4050
F[x]ATLQKSKR	0	0	1077.629423	0.0289	0.2600
TEPK[x]AVDEEMKVR	3	0	1530.771118	0.0288	0.3750
GSDAAPQASKK[x]K	10	0	1186.630541	0.0288	0.3450
K[x]MRK	0	0	561.342056	0.0288	0.1150
VLRQVMEEK[x]LDSK	8	0	1573.849698	0.0285	0.3700
IEDTDK[x]YDK	5	0	1125.518932	0.0283	0.2550
YFATLQK[x]SK	6	0	1084.591644	0.0283	0.2550
SAVIK[x]TSTR	4	0	961.555594	0.0283	0.2550
IEFATITK[x]DTTKNK	7	0	1608.872208	0.0282	0.3950
ASK[x]AAREYLEK	2	0	1264.677488	0.0282	0.3100
K[x]NRLK	0	0	657.428557	0.0280	0.1400
INVK[x]K	3	0	600.395864	0.0280	0.1400
ELEAMK[x]LLRPRK	5	0	1482.870377	0.0279	0.3350
SNNIK[x]ENEQKIK	4	0	1443.768084	0.0279	0.3350
VVK[x]GNQK	2	0	771.460247	0.0279	0.1950
EDMGSNDK[x]ASKER	7	0	1465.646650	0.0277	0.3600
AIDLYKEVLNK[x]GVSK	10	0	1675.950788	0.0277	0.4150
E[x]MKKDSESTEEK	0	0	1439.644921	0.0275	0.3300
EGVETRIIPLK[x]K	10	0	1381.829229	0.0275	0.3300
EVLNK[x]GVSKDEK	4	0	1344.724827	0.0275	0.3300
K[x]HGQLK	0	0	709.423471	0.0275	0.1650
DGIVLAAEK[x]KVTSK	8	0	1457.845270	0.0275	0.3850
HPK[x]FEEILTR	2	0	1268.687660	0.0275	0.2750
S[x]RQETQYK	0	0	1038.509372	0.0275	0.2200
DK[x]KLIPIR	1	0	981.633448	0.0275	0.2200
EK[x]VAFILDQVR	1	0	1316.745171	0.0273	0.3000
M[x]CSPSATLTHR	0	0	1259.575014	0.0273	0.3000
K[x]VAQTTYKK	0	0	1065.618191	0.0272	0.2450
LCIHK[x]NK	4	0	911.501059	0.0271	0.1900
LALTK[x]PK	4	0	769.506134	0.0271	0.1900
EVLNKGVSK[x]DEK	8	0	1344.724827	0.0271	0.3250
INYK[x]K	3	0	664.390778	0.0270	0.1350
K[x]ELFDCLK	0	0	1051.537166	0.0269	0.2150
YTVGQGYTK[x]AAWFEK	8	0	1747.856893	0.0267	0.4000
M[x]TEVLK	0	0	719.388726	0.0267	0.1600
K[x]VADLK	0	0	672.416990	0.0267	0.1600
YFATLQK[x]SKR	6	0	1240.692746	0.0265	0.2650
LDSK[x]NVQLAK	3	0	1114.634566	0.0265	0.2650
IWK[x]VMCK	2	0	963.503367	0.0264	0.1850
K[x]ASLLTR	0	0	787.491545	0.0264	0.1850
DYYTK[x]QSKATR	4	0	1359.678214	0.0264	0.2900
KFRK[x]PIGATWK	3	0	1330.787310	0.0264	0.2900
GNQK[x]VVKVDAQDFLK	3	0	1687.925637	0.0263	0.3950
IK[x]ENQEKISNNK	1	0	1443.768084	0.0262	0.3150
AVEK[x]LMSR	3	0	932.511289	0.0262	0.2100
MEILK[x]IHLEKVSK	4	0	1566.916655	0.0262	0.3400
QVK[x]LLFIEK	2	0	1116.690625	0.0261	0.2350
FCVGLQKIEEIFK[x]K	12	0	1737.948678	0.0261	0.3650
LIQIRVK[x]LEK	6	0	1238.807376	0.0260	0.2600
K[x]GVVALVEDK	0	0	1056.617856	0.0260	0.2600
A[x]SLLK	0	0	530.342770	0.0260	0.1300
KIDK[x]EDMGSNDK	3	0	1378.639778	0.0258	0.3100
DKK[x]DQK	2	0	760.407879	0.0258	0.1550
EIQDEK[x]EAEAARK	5	0	1515.752826	0.0258	0.3350
K[x]LFKSLGSGMDQEK	0	0	1566.807502	0.0257	0.3600
ATLTGMK[x]IDVLFSK	6	0	1522.842826	0.0257	0.3600
DQK[x]KDKPK	2	0	985.555594	0.0256	0.2050
VSPTGQITSTSARSGK[x]K	15	0	1703.916525	0.0256	0.4350
EHFK[x]ELVSK	3	0	1115.597456	0.0256	0.2300
IITK[x]EGVETR	3	0	1144.645129	0.0255	0.2550
VIPVEELK[x]EIK	7	0	1295.769988	0.0255	0.2800
DFSK[x]TLPPELK	3	0	1273.691742	0.0255	0.2800
CTK[x]IIENEQSAEK	2	0	1548.745296	0.0254	0.3300
SIK[x]GYTLPPHCSR	2	0	1514.766308	0.0254	0.3300
L[x]FKSLGSGMDQEK	0	0	1438.712546	0.0254	0.3300
VVTSK[x]LLKPRVNNR	4	0	1622.994323	0.0250	0.3500
GKYYPLK[x]SMTEK	6	0	1443.743119	0.0250	0.3000
IINRDIGK[x]VVDK	7	0	1368.808828	0.0250	0.3000
K[x]PRVVTALTMLK	0	0	1355.832206	0.0250	0.3000
NAEELSSYQK[x]K	9	0	1295.635683	0.0250	0.2750
GSDAAPQASK[x]KK	9	0	1186.630541	0.0250	0.3000
FFEK[x]INVK	3	0	1023.575269	0.0250	0.2000
RSK[x]VLDVR	2	0	971.587561	0.0250	0.2000
FLSK[x]TLDSNSLTHEK	3	0	1718.883832	0.0247	0.3700
NKTDTK[x]TIEAITFK	5	0	1608.872208	0.0246	0.3450
ASK[x]GSNDDEMKIDK	2	0	1536.708913	0.0246	0.3450
EPPFAPIESAK[x]R	10	0	1340.708787	0.0246	0.2950
ESQLVDK[x]FFEK	6	0	1368.692468	0.0245	0.2700
K[x]GYQTIELDKK	0	0	1321.724101	0.0245	0.2700
L[x]KGYQTIELDK	0	0	1306.713204	0.0245	0.2700
MPPK[x]EDWEK	3	0	1158.537893	0.0244	0.2200
VK[x]VIAATNR	1	0	970.592313	0.0244	0.2200
K[x]LARNILK	0	0	954.633783	0.0244	0.1950
C[x]SPSATLTHRTMTEK	0	0	1718.807905	0.0243	0.3650
KEEPK[x]SETLENFTR	4	0	1706.847448	0.0243	0.3400
NK[x]MVCK	1	0	778.382925	0.0242	0.1450
LAK[x]RMK	2	0	745.463224	0.0242	0.1450
TMGK[x]NK	3	0	677.353010	0.0242	0.1450
YFATLQKSK[x]R	8	0	1240.692746	0.0240	0.2400
Y[x]FATLQKSKR	0	0	1240.692746	0.0240	0.2400
K[x]ELLK	0	0	629.411178	0.0240	0.1200
SGKK[x]R	3	0	574.355062	0.0240	0.1200
SGK[x]KR	2	0	574.355062	0.0240	0.1200
GEIK[x]K	3	0	573.348581	0.0240	0.1200
EK[x]ASK	1	0	561.312197	0.0240	0.1200
VEFK[x]MGNGK	3	0	1008.506203	0.0239	0.2150
EAEAAK[x]DEQIEK	5	0	1359.651724	0.0237	0.2850
TSWIYK[x]NK	5	0	1038.549782	0.0237	0.1900
ELIRK[x]SLK	4	0	985.628363	0.0237	0.1900
LLEK[x]LEIK	3	0	984.621882	0.0237	0.1900
K[x]TVQYATK	0	0	937.523235	0.0237	0.1900
EEYLRAAK[x]ASR	7	0	1292.683635	0.0236	0.2600
K[x]PTSELAIGASLEK	0	0	1442.797987	0.0236	0.3300
SLK[x]DECK	2	0	878.416723	0.0236	0.1650
EKVLK[x]TK	4	0	844.538158	0.0236	0.1650
NCACVISQK[x]K	8	0	1206.584850	0.0235	0.2350
GTEVEK[x]ITIK	5	0	1116.638983	0.0235	0.2350
SSEETEDK[x]KMQE	7	0	1439.608537	0.0233	0.2800
GGVHVK[x]LAHLSK	5	0	1244.735277	0.0233	0.2800
DK[x]LVLK	1	0	714.463938	0.0233	0.1400
VDVK[x]TK	3	0	688.411904	0.0233	0.1400
QGDVLLNK[x]LQK	7	0	1254.729522	0.0232	0.2550
GK[x]SALSTLNGFVEELK	1	0	1691.909318	0.0231	0.3700
EYLEK[x]NWK	4	0	1108.555260	0.0231	0.1850
FVIHQEENK[x]R	8	0	1298.673071	0.0230	0.2300
K[x]NVPK	0	0	584.364565	0.0230	0.1150
SAK[x]AK	2	0	503.306720	0.0230	0.1150
L[x]KGYQTIELDKK	0	0	1434.808159	0.0229	0.2750
FK[x]LNVYK	1	0	910.527595	0.0229	0.1600
KK[x]ELFDCLK	1	0	1179.632121	0.0228	0.2050
DPDDK[x]IVGLTR	4	0	1227.645855	0.0227	0.2500
EYLEK[x]NWKEGLSR	4	0	1650.836493	0.0227	0.2950
SVMAPLFLHDK[x]YDGR	10	0	1747.871494	0.0227	0.3400
TVQK[x]VETAVLSTTVK	3	0	1602.919156	0.0227	0.3400
K[x]DWNACKK	0	0	1048.512348	0.0225	0.1800
M[x]SRSYDSR	0	0	1000.439581	0.0225	0.1800
SSCK[x]IVFRSELQDK	3	0	1695.861321	0.0225	0.3150
EKASK[x]GSNDDEMK	4	0	1437.640504	0.0223	0.2900
YLHQSLK[x]YK	6	0	1178.644738	0.0222	0.2000
SQDISINGNSKK[x]EEPK	11	0	1772.890370	0.0222	0.3550
YEYQKLK[x]ESQLVDK	6	0	1769.919882	0.0221	0.3100
DGIVLAAEKK[x]VTSK	9	0	1457.845270	0.0221	0.3100
YYEQK[x]IR	4	0	998.518484	0.0221	0.1550
NK[x]HCLIK	1	0	911.501059	0.0221	0.1550
K[x]ARQAAK	0	0	771.471479	0.0221	0.1550
LK[x]GYQTIELDKK	1	0	1434.808159	0.0221	0.2650
ARQAAK[x]ASVVETVTLTK	5	0	1772.015506	0.0221	0.3750
TDNHLSSTLEK[x]LSFK	10	0	1718.883832	0.0220	0.3300
EERFK[x]LNVYK	4	0	1324.713873	0.0220	0.2200
FLHDK[x]NSDYK	4	0	1265.603994	0.0220	0.2200
Q[x]EMKKDSESTEEK	0	0	1567.703492	0.0219	0.2850
V[x]GVFKNVSGNVLSEIK	0	0	1688.946037	0.0219	0.3500
YK[x]EDTALR	1	0	994.508312	0.0219	0.1750
F[x]ATLQKSK	0	0	921.528321	0.0219	0.1750
AK[x]SAKIVR	1	0	871.560288	0.0219	0.1750
AIDLYK[x]EVLNK	5	0	1304.733939	0.0218	0.2400
G[x]VFKNVSGNVLSEIK	0	0	1589.877628	0.0217	0.3250
RLVK[x]GR	3	0	727.481651	0.0217	0.1300
VMCK[x]NKTDTK	3	0	1223.600166	0.0215	0.2150
KLFK[x]SLGSGMDQEK	3	0	1566.807502	0.0214	0.3000
LK[x]VELAK	1	0	799.516697	0.0214	0.1500
GNQK[x]VVK	3	0	771.460247	0.0214	0.1500
ELLKLK[x]VELAK	5	0	1282.822356	0.0214	0.2350
LVARNIPK[x]EIK	7	0	1279.797539	0.0214	0.2350
K[x]AQSGPDASAK	0	0	1058.535585	0.0214	0.2350
DQKKDK[x]PK	5	0	985.555594	0.0213	0.1700
TK[x]DSLEAR	1	0	918.477014	0.0213	0.1700
DQK[x]K	2	0	517.285985	0.0213	0.0850
DK[x]PK	1	0	486.280173	0.0213	0.0850
STMLEKIK[x]ENQEK	7	0	1576.812980	0.0212	0.2750
VLTLAMVK[x]R	7	0	1029.636817	0.0211	0.1900
LNYK[x]PEEEYPDLSK	3	0	1723.830403	0.0211	0.2950
TK[x]INLIETLR	1	0	1199.723710	0.0210	0.2100
RVEFK[x]MGNGK	4	0	1164.607305	0.0210	0.2100
TLIDK[x]FSGEK	4	0	1136.607685	0.0210	0.2100
K[x]VPDK	0	0	585.348581	0.0210	0.1050
K[x]VTSK	0	0	561.348581	0.0210	0.1050
FNLMVICKDK[x]K	9	0	1394.741343	0.0209	0.2300
LRTFHILEPK[x]EK	9	0	1509.866674	0.0208	0.2500
YK[x]DGVILAADSR	1	0	1306.688051	0.0208	0.2500
SAK[x]IVR	2	0	672.428222	0.0208	0.1250
KVADLK[x]K	5	0	800.511946	0.0207	0.1450
STMLEK[x]IK	5	0	948.531355	0.0206	0.1650
DSEALK[x]TR	5	0	918.477013	0.0206	0.1650
FDSEK[x]AGDR	4	0	1023.462090	0.0206	0.1850
EVLNK[x]GVSK	4	0	972.560345	0.0206	0.1850
DIK[x]VIMATNR	2	0	1159.638269	0.0205	0.2050
NIK[x]VIMATNR	2	0	1158.654253	0.0205	0.2050
YQK[x]DEEWPPKM	2	0	1449.659787	0.0205	0.2250
DIGK[x]VVDKCFGIK	3	0	1477.796212	0.0204	0.2650
K[x]VSTTPANSFELK	0	0	1420.756126	0.0204	0.2650
SLGSGMDQEK[x]VLNK	9	0	1504.755469	0.0204	0.2850
AIDLYK[x]EVLNKGVSK	5	0	1675.950788	0.0200	0.3000
GVFK[x]NVSGNVLSEIK	3	0	1589.877628	0.0200	0.3000
YKVNLYK[x]FR	6	0	1229.692020	0.0200	0.1800
YK[x]VNLYKFR	1	0	1229.692020	0.0200	0.1800
K[x]KELFDCLK	0	0	1179.632121	0.0200	0.1800
LMVEMEKK[x]LEK	7	0	1376.740675	0.0200	0.2200
LMVEMEK[x]KLEK	6	0	1376.740675	0.0200	0.2200
VVDK[x]DGIREINI	3	0	1369.756460	0.0200	0.2400
IKLISGK[x]LDEAR	6	0	1341.797930	0.0200	0.2400
SAK[x]IVRTLIDK	2	0	1242.765906	0.0200	0.2200
K[x]TAGEDAVTLVK	0	0	1230.681905	0.0200	0.2400
HRENK[x]IQR	4	0	1079.594768	0.0200	0.1600
FIVK[x]ASSGPR	3	0	1060.602876	0.0200	0.2000
YASQK[x]RP	4	0	848.450409	0.0200	0.1400
A[x]TTVK	0	0	518.306385	0.0200	0.1000
IDK[x]K	2	0	502.311471	0.0200	0.0800
LIK[x]K	2	0	500.368591	0.0200	0.0800
GTK[x]R	2	0	460.275756	0.0200	0.0800
S[x]QAR	0	0	460.239372	0.0200	0.0800
LLK[x]PRVNNRIGSVDR	2	0	1736.016844	0.0197	0.2950
QGITEAYNQK[x]AVEK	9	0	1577.804860	0.0196	0.2750
YQK[x]PVDTEEENDK	2	0	1593.715773	0.0196	0.2550
K[x]KAQSGPDASAK	0	0	1186.630541	0.0196	0.2350
E[x]QKPEVDYSEK	0	0	1350.630263	0.0195	0.2150
TFHILEPK[x]EK	7	0	1240.681514	0.0195	0.1950
FFEK[x]INVKK	3	0	1151.670224	0.0194	0.1750
ETEK[x]LAEER	3	0	1103.545814	0.0194	0.1750
DKK[x]ASLLTR	2	0	1030.613439	0.0194	0.1750
S[x]PTGQITSTSARSGKK	0	0	1604.848116	0.0194	0.3100
VLVDK[x]SRK	4	0	943.581415	0.0194	0.1550
K[x]PIGATWK	0	0	899.522844	0.0194	0.1550
EASK[x]TLSK	3	0	862.475953	0.0194	0.1550
ILEFTK[x]YSNDK	5	0	1356.692468	0.0191	0.2100
IQYVGK[x]QDPKK	5	0	1302.729522	0.0191	0.2100
YTENIYPPK[x]K	8	0	1251.649881	0.0190	0.1900
K[x]ILGVAAEDK	0	0	1042.602207	0.0190	0.1900
K[x]DQKK	0	0	645.380940	0.0190	0.0950
Y[x]FATLQKSK	0	0	1084.591644	0.0189	0.1700
LNFSSLK[x]MK	6	0	1066.584449	0.0189	0.1700
IWK[x]SDEINEVLNK	2	0	1586.830346	0.0188	0.2450
LLK[x]VTVSK	2	0	886.585106	0.0188	0.1500
M[x]SSK	0	0	451.210047	0.0188	0.0750
K[x]EPPVYTPPKDK	0	0	1397.755400	0.0187	0.2250
KK[x]AQSGPDASAK	1	0	1186.630541	0.0187	0.2250
EEYVSDPK[x]EQM	7	0	1353.575786	0.0186	0.2050
GVVALVEDK[x]TK	8	0	1157.665530	0.0186	0.2050
IEDTDK[x]YDKK	5	0	1253.613888	0.0185	0.1850
TIDNAETMK[x]K	8	0	1149.569917	0.0185	0.1850
LK[x]AYQGIYLMSIR	1	0	1554.859144	0.0185	0.2400
QTGQYYGGLK[x]LCVDR	9	0	1756.856570	0.0183	0.2750
IKYEYQK[x]LK	6	0	1211.691351	0.0183	0.1650
IK[x]YEYQKLK	1	0	1211.691351	0.0183	0.1650
KINVK[x]FFEK	4	0	1151.670224	0.0183	0.1650
K[x]LEETDVAK	0	0	1031.549839	0.0183	0.1650
DEQIEK[x]IDTVIK	5	0	1429.766355	0.0183	0.2200
YEYQK[x]LKESQLVDK	4	0	1769.919882	0.0182	0.2550
IAYASVVYIADK[x]YK	11	0	1602.865670	0.0182	0.2550
IVAFDQLVK[x]EK	8	0	1288.739025	0.0182	0.2000
KANWCDK[x]R	6	0	1076.518495	0.0181	0.1450
KSLK[x]DECK	3	0	1006.511679	0.0181	0.1450
VAQTTYK[x]K	6	0	937.523235	0.0181	0.1450
REAEAAK[x]DEQIEK	6	0	1515.752826	0.0181	0.2350
K[x]YINR	0	0	692.396924	0.0180	0.0900
K[x]MSAQSCACMVR	0	0	1427.614109	0.0179	0.2150
TMTEK[x]AR	4	0	835.422145	0.0179	0.1250
DEK[x]SGVK	2	0	761.391895	0.0179	0.1250
SMNLTRGIDLK[x]SIAEK	10	0	1774.961029	0.0178	0.2850
NHASIDK[x]MK	6	0	1042.522913	0.0178	0.1600
HYYSLRINYK[x]K	9	0	1483.793513	0.0177	0.1950
DYYTKQSK[x]ATR	7	0	1359.678214	0.0177	0.1950
MPFGNTHNK[x]FK	8	0	1319.644415	0.0177	0.1950
MVILNK[x]DGMERK	5	0	1432.752968	0.0175	0.2100
TPNDTQK[x]YSNDK	6	0	1409.642221	0.0175	0.2100
KEPPVYTPPK[x]DK	9	0	1397.755400	0.0175	0.2100
GGNMK[x]EVFRR	4	0	1192.613451	0.0175	0.1750
DLVKK[x]YDK	4	0	1007.565097	0.0175	0.1400
QGLHK[x]K	4	0	709.423471	0.0175	0.1050
GK[x]LVRK	1	0	699.475505	0.0175	0.1050
K[x]LWK	0	0	573.363839	0.0175	0.0700
K[x]VTSKLLEQEESAEK	0	0	1717.909710	0.0173	0.2600
DFLDAVQK[x]VVKGNQK	7	0	1687.925636	0.0173	0.2600
DWNACKK[x]ELLK	6	0	1403.723052	0.0173	0.1900
HK[x]TDLNHENLK	1	0	1347.689447	0.0173	0.1900
SVQPTAK[x]TVQK	6	0	1185.671676	0.0173	0.1900
LAQFEK[x]EEYVSDPK	5	0	1681.819840	0.0171	0.2400
K[x]FDQLTQALNVAIR	0	0	1615.904510	0.0171	0.2400
VLSNYMK[x]QEALSSK	6	0	1596.818066	0.0171	0.2400
GYSK[x]PNERATKQSK	3	0	1592.826990	0.0171	0.2400
M[x]EQKPEVDYSEK	0	0	1481.670742	0.0171	0.2050
AQIK[x]ILYVNNAK	3	0	1373.803016	0.0171	0.2050
SLDK[x]QMVEER	3	0	1233.602276	0.0170	0.1700
ENQEK[x]ISNNK	4	0	1202.589070	0.0170	0.1700
KDK[x]PK	2	0	614.375128	0.0170	0.0850
GNQKVVK[x]VDAQDFLK	6	0	1687.925637	0.0170	0.2550
ESDK[x]APDLIELNR	3	0	1498.762664	0.0169	0.2200
AVKPTDMEQFAFYK[x]	13	0	1673.812254	0.0168	0.2350
NCACVISQK[x]KVPDK	8	0	1645.827913	0.0168	0.2350
TLSK[x]WRDATDDK	3	0	1434.710239	0.0167	0.2000
NELEK[x]LNFSSLK	4	0	1420.756126	0.0167	0.2000
K[x]NLLNPLIEDSR	0	0	1410.783007	0.0167	0.2000
IK[x]LISGKLDEAR	1	0	1341.797930	0.0167	0.2000
K[x]ATDDDRWK	0	0	1133.546483	0.0167	0.1500
LLVK[x]DRIDK	3	0	1098.676036	0.0167	0.1500
SLALTKK[x]DK	6	0	1002.607293	0.0167	0.1500
QTETINWLEK[x]RFK	9	0	1691.899424	0.0165	0.2150
TVQYATK[x]RSK	6	0	1180.656362	0.0165	0.1650
E[x]TIDNAETMK	0	0	1150.517549	0.0165	0.1650
CIK[x]RLVK	2	0	915.568742	0.0164	0.1150
S[x]RSYDSR	0	0	869.399102	0.0164	0.1150
LGVK[x]PPK	3	0	737.479921	0.0164	0.1150
GYSK[x]PNERATK	3	0	1249.641438	0.0164	0.1800
QAAK[x]ASVVETVTLTK	3	0	1544.877294	0.0163	0.2450
K[x]SSEQANLYERK	0	0	1451.736786	0.0162	0.1950
SETMK[x]YYLPKGK	4	0	1443.743119	0.0162	0.1950
GYSK[x]PNER	3	0	949.461699	0.0162	0.1300
QDPKK[x]HLDAEVQK	4	0	1534.810280	0.0162	0.2100
QDPK[x]KHLDAEVQK	3	0	1534.810280	0.0162	0.2100
NK[x]MVCKIWK	1	0	1205.641245	0.0161	0.1450
DK[x]KASLLTR	1	0	1030.613439	0.0161	0.1450
TFANLVSSTLYEK[x]R	12	0	1627.856893	0.0161	0.2250
SGVKLENVK[x]IYADLK	8	0	1675.950788	0.0160	0.2400
NVVTEAGFIAIK[x]EDR	11	0	1660.878354	0.0160	0.2400
DLVK[x]K	3	0	601.379880	0.0160	0.0800
VLK[x]TK	2	0	587.400615	0.0160	0.0800
K[x]ELFDCLKIMR	0	0	1451.762804	0.0159	0.1750
IQYVGKQDPK[x]K	9	0	1302.729522	0.0159	0.1750
AASIAVEDEK[x]R	9	0	1187.614557	0.0159	0.1750
K[x]AVYMPLCDPGNK	0	0	1491.721334	0.0158	0.2050
NCACVISQKK[x]VPDK	9	0	1645.827913	0.0157	0.2200
LK[x]WSDER	1	0	932.471536	0.0157	0.1100
K[x]ANWCDK	0	0	920.417393	0.0157	0.1100
KEK[x]WIAK	2	0	901.538493	0.0157	0.1100
SLALTK[x]K	5	0	759.485399	0.0157	0.1100
RQGITEAYNQK[x]AVEK	10	0	1733.905962	0.0157	0.2350
V[x]SPTGQITSTSARSGKK	0	0	1703.916525	0.0156	0.2650
AK[x]NPMFALSR	1	0	1133.601493	0.0155	0.1550
ASK[x]GSNDDEMK	2	0	1180.502961	0.0155	0.1700
SQDISINGNSK[x]K	10	0	1289.657479	0.0154	0.1850
DVITELPDAK[x]YYR	9	0	1581.803799	0.0154	0.2000
LFK[x]SLGSGMDQEK	2	0	1438.712546	0.0154	0.2000
VVGQLLEKLK[x]PLIEK	9	0	1706.070505	0.0153	0.2300
ATAIGKSSTAAK[x]TFLEK	11	0	1722.951515	0.0153	0.2600
EK[x]QNTPVLFDSK	1	0	1404.724827	0.0150	0.1800
ELFDCLK[x]IMR	6	0	1323.667849	0.0150	0.1500
FGNRDLVK[x]K	7	0	1075.613774	0.0150	0.1350
GFICK[x]VVDK	4	0	1064.568799	0.0150	0.1350
EK[x]WIAK	1	0	773.443537	0.0150	0.0900
HK[x]TPDK	1	0	724.386752	0.0150	0.0900
ERK[x]PR	2	0	684.403070	0.0150	0.0750
K[x]DKPK	0	0	614.375128	0.0150	0.0750
DSESTEEK[x]EAQAVQR	7	0	1705.775405	0.0150	0.2250
YPGGGPGK[x]TAILPVK	7	0	1453.829229	0.0150	0.2250
MQK[x]LLRLR	2	0	1056.658947	0.0150	0.1200
ENAINK[x]K	5	0	815.450075	0.0150	0.1050
QYSAK[x]AK	4	0	794.428614	0.0150	0.1050
CIK[x]R	2	0	575.321319	0.0150	0.0600
M[x]PPK	0	0	471.251517	0.0150	0.0600
YIPNPVLVIIDVK[x]PK	12	0	1707.033394	0.0147	0.2200
KEFEIIK[x]GVLCQFR	6	0	1765.954825	0.0146	0.2050
WDLSK[x]QEALYLAQR	4	0	1719.894338	0.0146	0.2050
WSTAETLTNNK[x]IDR	10	0	1647.821570	0.0146	0.2050
CGSPYIIEDSK[x]K	10	0	1395.670349	0.0146	0.1750
IEFATITK[x]DTTK	7	0	1366.734330	0.0146	0.1750
K[x]SSEQANLYER	0	0	1323.641830	0.0145	0.1600
MGNGK[x]MVEISR	4	0	1220.600502	0.0145	0.1600
TMGK[x]NKVLVK	3	0	1116.668841	0.0145	0.1450
IHAK[x]SMAIDK	3	0	1112.601159	0.0145	0.1450
EK[x]TSNNTNR	1	0	1062.505347	0.0144	0.1300
DIK[x]SMIADK	2	0	1019.532081	0.0144	0.1300
SSK[x]VYISPK	2	0	1007.565097	0.0144	0.1300
DLVK[x]KYDK	3	0	1007.565097	0.0144	0.1150
EK[x]SLLAHK	1	0	924.539219	0.0144	0.1150
SSK[x]DISSK	2	0	850.439569	0.0144	0.1150
VIPVEELKEIK[x]QIK	10	0	1665.007573	0.0143	0.2000
LKLELK[x]K	5	0	870.590192	0.0143	0.1000
K[x]EVQEAR	0	0	858.455887	0.0143	0.1000
IEPLK[x]LK	4	0	839.547996	0.0143	0.1000
VGIK[x]PPK	3	0	737.479921	0.0143	0.1000
FFEK[x]EDVQSLKLK	3	0	1609.871482	0.0142	0.1850
EIINRDIGK[x]VVDK	8	0	1497.851416	0.0142	0.1850
K[x]VEFGLPDLEGR	0	0	1358.719350	0.0142	0.1700
VGK[x]SAVIKTSTR	2	0	1245.740419	0.0142	0.1700
G[x]GLGYPEDAIGK	0	0	1175.582198	0.0142	0.1700
TFLEK[x]R	4	0	792.449349	0.0142	0.0850
WK[x]TLSK	1	0	761.443537	0.0142	0.0850
N[x]SIVSK	0	0	646.364957	0.0142	0.0850
AAREYLEK[x]NWK	7	0	1406.730582	0.0141	0.1550
K[x]FRKPIGATWK	0	0	1330.787310	0.0141	0.1550
P[x]FGNTHNKFK	0	0	1188.603937	0.0140	0.1400
KDQK[x]K	3	0	645.380940	0.0140	0.0700
NEEK[x]K	3	0	646.328572	0.0140	0.0700
K[x]DLVR	0	0	629.386026	0.0140	0.0700
LGVK[x]R	3	0	571.380549	0.0140	0.0700
AK[x]SAK	1	0	503.306720	0.0140	0.0700
LSGVVEGIFQK[x]CYAK	10	0	1697.880996	0.0140	0.2100
RVATEK[x]DFLDAVQK	5	0	1618.867791	0.0139	0.1950
IK[x]TLSMEKHTELR	1	0	1584.865682	0.0138	0.1800
LDEARELLVK[x]ASK	9	0	1470.840518	0.0138	0.1800
N[x]SSSDMAYTSMFK	0	0	1467.600950	0.0138	0.1800
EK[x]ASKGSNDDEMK	1	0	1437.640504	0.0138	0.1800
FQDILLGAGQAIK[x]AGNR	12	0	1770.973979	0.0138	0.2350
RGGDEWK[x]IEPLK	6	0	1426.756795	0.0138	0.1650
DK[x]PKYEPPVPTR	1	0	1425.761546	0.0138	0.1650
Q[x]DRGKLVR	0	0	970.567161	0.0137	0.1100
NCK[x]K	2	0	548.274037	0.0137	0.0550
K[x]LEGTIDYQKL	0	0	1306.713204	0.0136	0.1500
GTLK[x]VHTIRLR	3	0	1292.804020	0.0136	0.1500
VIPVEELK[x]EIKQIK	7	0	1665.007573	0.0136	0.1900
VSTK[x]KILGVAAEDK	3	0	1457.845270	0.0136	0.1900
YEAK[x]AIGSGSEPAK	3	0	1406.704092	0.0136	0.1900
D[x]RGKLVR	0	0	842.508589	0.0136	0.0950
VMCKNK[x]TDTK	5	0	1223.600166	0.0135	0.1350
K[x]QCVIANSCK	0	0	1206.584850	0.0135	0.1350
RFDSEK[x]AGDR	5	0	1179.563192	0.0135	0.1350
LISGK[x]LDEAR	4	0	1100.618917	0.0135	0.1350
ASK[x]VLELRAELDK	2	0	1470.840518	0.0135	0.1750
VGVFK[x]NVSGNVLSEIK	4	0	1688.946037	0.0134	0.2150
QYQEVVK[x]QGDVLLNK	6	0	1759.946763	0.0133	0.2000
TEEQRQPEDK[x]LR	9	0	1527.764059	0.0133	0.1600
SSTAAKTFLEK[x]R	10	0	1337.730248	0.0133	0.1600
LK[x]ESQLVDK	1	0	1058.597121	0.0133	0.1200
NK[x]GTMK	1	0	677.353010	0.0133	0.0800
IVK[x]SAK	2	0	644.422076	0.0133	0.0800
AAK[x]ASR	2	0	602.349976	0.0133	0.0800
ILFSDVK[x]AMTTGLR	6	0	1550.848972	0.0132	0.1850
KELFDCLK[x]IMR	7	0	1451.762804	0.0132	0.1450
K[x]IIEEEGFTNR	0	0	1334.682966	0.0132	0.1450
ATTVK[x]DTMNVDINAIK	4	0	1732.902849	0.0131	0.2100
IK[x]VLAQLGMQSLSPLK	1	0	1725.022174	0.0131	0.2100
NK[x]ISWYTK	1	0	1038.549782	0.0131	0.1050
YYIIMGLQASK[x]LR	10	0	1554.859144	0.0131	0.1700
AHLDVQEKDQPK[x]K	11	0	1534.810280	0.0131	0.1700
DIGKVVDK[x]CFGIK	7	0	1477.796212	0.0131	0.1700
AASIAVEDEK[x]RLR	9	0	1456.799717	0.0131	0.1700
NIPK[x]ARASLTAAK	3	0	1339.793514	0.0131	0.1700
TITDGK[x]IYVEVERAR	5	0	1748.942012	0.0130	0.1950
S[x]GYDRALSVFSPDGR	0	0	1625.779708	0.0130	0.1950
RLLK[x]LEEAMK	3	0	1229.716515	0.0130	0.1300
K[x]LRDK	0	0	658.412573	0.0130	0.0650
GSNDDEMKIDK[x]K	10	0	1378.639778	0.0129	0.1550
GGYAEVK[x]QSEVIGLVR	6	0	1703.920551	0.0128	0.2050
VLTLELYK[x]K	7	0	1105.674641	0.0128	0.1150
VVDK[x]CFGIK	3	0	1064.568799	0.0128	0.1150
M[x]SSKDISSK	0	0	981.480047	0.0128	0.1150
YK[x]EDTALRSEM	1	0	1341.623403	0.0127	0.1400
EEPK[x]SETLENFTR	3	0	1578.752492	0.0127	0.1650
KDK[x]PKYEPPVPTR	2	0	1553.856502	0.0127	0.1650
K[x]DKPKYEPPVPTR	0	0	1553.856502	0.0127	0.1650
GFICK[x]VVDKDGIR	4	0	1505.802358	0.0127	0.1650
FGDGIQIAQLALK[x]HR	12	0	1665.931391	0.0127	0.1900
IMK[x]LCFDELK	2	0	1295.661702	0.0125	0.1250
VMK[x]EDNLILR	2	0	1229.680131	0.0125	0.1250
FHQLK[x]PTR	4	0	1025.576998	0.0125	0.1000
QDRGK[x]LVR	4	0	970.567161	0.0125	0.1000
A[x]ASLLK	0	0	601.379880	0.0125	0.0750
YVQVEQRNK[x]PDER	8	0	1659.832802	0.0123	0.1600
K[x]TVQYATKR	0	0	1093.624337	0.0122	0.1100
VVGSELIQK[x]YLGDGPR	8	0	1729.936200	0.0122	0.1950
LIK[x]KSSEQANLYER	2	0	1677.904901	0.0121	0.1700
GYSKPNERATK[x]QSK	10	0	1592.826990	0.0121	0.1700
EK[x]VLKTK	1	0	844.538158	0.0121	0.0850
LKGYQTIELDK[x]K	10	0	1434.808159	0.0121	0.1450
LEKGQSIDDMIPAQK[x]	14	0	1671.850090	0.0120	0.1800
LQK[x]YQATVMR	2	0	1236.664816	0.0120	0.1200
EASK[x]TLSKWR	3	0	1204.656362	0.0120	0.1200
LEK[x]VR	2	0	643.401675	0.0120	0.0600
VAIK[x]K	3	0	557.390052	0.0120	0.0600
IVRTLIDK[x]FSGEK	7	0	1504.861253	0.0119	0.1550
K[x]EVQEARELIR	0	0	1369.767693	0.0118	0.1300
E[x]SLQRLLQGAR	0	0	1269.715268	0.0118	0.1300
VTSK[x]LLEQEESAEK	3	0	1589.814754	0.0118	0.1650
GTPGYGPLGVLPK[x]VGIR	12	0	1679.972193	0.0118	0.2000
EK[x]ADAAFLRLVK	1	0	1359.787367	0.0117	0.1400
S[x]SSDMAYTSMFK	0	0	1353.558028	0.0117	0.1400
K[x]GVVALVEDKTK	0	0	1285.760486	0.0117	0.1400
LDGK[x]DELWK	3	0	1102.565823	0.0117	0.1050
VADLK[x]K	4	0	672.416990	0.0117	0.0700
M[x]SGYDRALSVFSPDGR	0	0	1756.820186	0.0116	0.1850
DEK[x]YTLYDQNDTK	2	0	1631.731422	0.0115	0.1500
S[x]TLDLNHLADLYDR	0	0	1644.810672	0.0114	0.1600
EEFAEK[x]AVSVIQAR	5	0	1575.825595	0.0114	0.1600
LNVYK[x]YR	4	0	954.528656	0.0114	0.0800
VADLK[x]KLEGTIDYQK	4	0	1719.940617	0.0113	0.1700
DFLDAVQKVVK[x]GNQK	10	0	1687.925636	0.0113	0.1700
TGPPGPPCGGK[x]FMLK	10	0	1542.768616	0.0113	0.1700
K[x]VAEQNENPTVGSAQK	0	0	1698.853594	0.0113	0.1800
SVEISALASK[x]NR	9	0	1273.698949	0.0113	0.1350
EDCK[x]SLKR	3	0	1034.517826	0.0113	0.0900
RFK[x]K	2	0	577.369985	0.0113	0.0450
RMK[x]K	2	0	561.342056	0.0113	0.0450
KSGNLPDADNSK[x]SDISK	11	0	1774.869635	0.0112	0.1900
EQVRDAGK[x]DEFSR	7	0	1535.732760	0.0112	0.1450
V[x]NQIESQMAMAEK	0	0	1477.690428	0.0112	0.1450
LRK[x]EVAEADIASK	2	0	1428.793571	0.0112	0.1450
Y[x]TVGQGYTKAAWFEK	0	0	1747.856893	0.0110	0.1650
V[x]PTFANFHTPIFIAK	0	0	1701.924185	0.0110	0.1650
LISGK[x]LDEARELLVK	4	0	1682.992985	0.0110	0.1650
EWLDKLGDK[x]GPAAAR	8	0	1625.852476	0.0110	0.1650
IEDTDKYDK[x]K	8	0	1253.613888	0.0110	0.1100
AELDK[x]IGLSK	4	0	1072.612770	0.0110	0.1100
GTK[x]RR	2	0	616.376858	0.0110	0.0550
AMEVDEK[x]PTER	6	0	1303.607753	0.0109	0.1200
KSGFEK[x]IDLTR	5	0	1292.708787	0.0109	0.1200
SSEETEDKK[x]MQE	8	0	1439.608537	0.0108	0.1300
TKLVK[x]ER	4	0	872.544305	0.0107	0.0750
DRGK[x]LVR	3	0	842.508589	0.0107	0.0750
LLSSAK[x]K	5	0	745.469750	0.0107	0.0750
IDTVIK[x]LVDHSFDEK	5	0	1757.919882	0.0107	0.1600
DISSK[x]SPSGNDALNDK	4	0	1646.774679	0.0106	0.1700
ALTLK[x]TGPPGPPCGGK	4	0	1549.828571	0.0106	0.1700
ENWK[x]YACK	3	0	1097.496365	0.0106	0.0850
LRLLK[x]MQR	4	0	1056.658947	0.0106	0.0850
VSK[x]ILEHK	2	0	952.570517	0.0106	0.0850
DIGK[x]VVDK	3	0	872.496688	0.0106	0.0850
AK[x]VAEQNENPTVGSAQK	1	0	1769.890704	0.0106	0.1800
FDVIVAK[x]GK	6	0	975.575269	0.0106	0.0950
FRK[x]PIGATWK	2	0	1202.692354	0.0105	0.1050
GTTAVLK[x]EDIYK	6	0	1336.723767	0.0104	0.1250
VIDGSRPVNRNK[x]LLK	11	0	1708.010698	0.0103	0.1550
ATAIGK[x]SSTAAKTFLEK	5	0	1722.951515	0.0103	0.1750
DLEETDERSLALTK[x]K	13	0	1746.899873	0.0100	0.1500
IDRK[x]VEFGLPDLEGR	3	0	1742.931448	0.0100	0.1500
AVAVVVDPIQSVK[x]GK	12	0	1508.892552	0.0100	0.1500
IDRDK[x]LVLK	4	0	1098.676036	0.0100	0.0900
MSSK[x]DISSK	3	0	981.480047	0.0100	0.0900
QEYALALQK[x]WDLSR	8	0	1719.894338	0.0100	0.1400
E[x]EMIAAQGIDEEDR	0	0	1604.698741	0.0100	0.1400
TRLLENDIK[x]VMK	8	0	1458.822760	0.0100	0.1200
EISYPFK[x]RLDR	6	0	1422.761881	0.0100	0.1100
K[x]AFGRVYATMQK	0	0	1398.744122	0.0100	0.1200
M[x]PFGNTHNKFK	0	0	1319.644415	0.0100	0.1100
DLK[x]LKWSDER	2	0	1288.677488	0.0100	0.1000
ELLK[x]LKVELAK	3	0	1282.822356	0.0100	0.1100
VPDK[x]LIDASTVK	3	0	1284.728853	0.0100	0.1200
PFGNTHNK[x]FK	7	0	1188.603937	0.0100	0.1000
AEAK[x]DVAKMK	3	0	1089.585175	0.0100	0.1000
K[x]QYSAKAK	0	0	922.523570	0.0100	0.0800
M[x]NSIVSK	0	0	777.405435	0.0100	0.0700
SAK[x]GTKR	2	0	746.439846	0.0100	0.0700
M[x]SGYDR	0	0	727.295891	0.0100	0.0600
VVLK[x]NK	3	0	699.464272	0.0100	0.0600
DRLK[x]K	3	0	658.412573	0.0100	0.0500
QDPK[x]K	3	0	614.338744	0.0100	0.0500
DQPK[x]K	3	0	614.338744	0.0100	0.0500
M[x]SER	0	0	521.226756	0.0100	0.0400
GEK[x]R	2	0	488.270670	0.0100	0.0400
LKESQLVDK[x]FFEK	8	0	1609.871482	0.0096	0.1250
ILFENPDEATK[x]RK	10	0	1559.830681	0.0096	0.1250
SGFEK[x]IDLTRIVK	4	0	1504.861253	0.0096	0.1250
VATEK[x]DFLDAVQK	4	0	1462.766689	0.0096	0.1250
SAKAK[x]NPMFALSR	4	0	1419.765584	0.0096	0.1250
LQK[x]DLGQVLNK	2	0	1254.729522	0.0095	0.1050
IQYVGK[x]QDPK	5	0	1174.634566	0.0095	0.0950
MK[x]DAVKEAAR	1	0	1117.591321	0.0095	0.0950
A[x]KVAEQNENPTVGSAQK	0	0	1769.890704	0.0094	0.1600
EAEAARK[x]K	6	0	901.498083	0.0094	0.0750
NK[x]PDERFNTGVVNVR	1	0	1743.901545	0.0093	0.1400
KVTSK[x]LLEQEESAEK	4	0	1717.909710	0.0093	0.1400
QNTPVLFDSK[x]EAVLK	9	0	1687.914404	0.0093	0.1400
VTQKK[x]PPVQPLAYK	4	0	1595.939834	0.0093	0.1300
HESLK[x]YR	4	0	931.487520	0.0093	0.0650
K[x]EFEIIK	0	0	905.522175	0.0093	0.0650
N[x]STEEIDLYNRWK	0	0	1666.795023	0.0092	0.1200
NTWNSTLETAK[x]AK	10	0	1462.741537	0.0092	0.1200
GLGYPEDAIGK[x]TK	10	0	1347.703366	0.0092	0.1200
EFPDLGVLEGK[x]R	10	0	1358.719350	0.0092	0.1100
DEKSGVK[x]LENVK	6	0	1344.724827	0.0092	0.1100
SSTAAK[x]TFLEKR	5	0	1337.730248	0.0092	0.1100
ATAIGK[x]SSTAAK	5	0	1104.613831	0.0092	0.1100
SAK[x]GTK	2	0	590.338744	0.0092	0.0550
VVK[x]VDAQDFLK	2	0	1260.707726	0.0091	0.1000
WAFAEK[x]QYGYGTQTV	5	0	1747.820509	0.0090	0.1350
TLAGVTRDYYTK[x]QSK	11	0	1729.899815	0.0090	0.1350
LRWK[x]R	3	0	757.471088	0.0090	0.0450
NAEELSSYQKK[x]LIR	10	0	1677.904901	0.0089	0.1250
NAEELSSYQK[x]KLIR	9	0	1677.904901	0.0089	0.1250
TSK[x]TPPTAMLSSVR	2	0	1474.781290	0.0089	0.1250
SWIGAYLAK[x]IPER	8	0	1502.824477	0.0088	0.1150
VK[x]AFGRVYATMQK	1	0	1497.812531	0.0088	0.1150
VTVSK[x]GVAIDLLEECK	4	0	1759.938898	0.0088	0.1400
IDTIVK[x]EIQDEK	5	0	1429.766355	0.0088	0.1050
K[x]IPQVASFRIDK	0	0	1400.813914	0.0088	0.1050
LVK[x]ERQAR	2	0	998.598459	0.0088	0.0700
SDISK[x]SSM	4	0	853.385092	0.0088	0.0700
K[x]NCK	0	0	548.274037	0.0088	0.0350
E[x]MKK	0	0	534.283541	0.0088	0.0350
IEFATITKDTTK[x]NK	11	0	1608.872208	0.0086	0.1200
VLVDK[x]SR	4	0	815.486459	0.0086	0.0600
FVK[x]LGIDPPK	2	0	1112.659326	0.0085	0.0850
SQEEAIENIK[x]CTR	9	0	1576.751442	0.0085	0.1100
STELFK[x]NEEEPTK	5	0	1550.746345	0.0085	0.1100
NK[x]YAIQLPLPPK	1	0	1380.812854	0.0083	0.1000
DEK[x]SGVKLENVK	2	0	1344.724827	0.0083	0.1000
SELVK[x]EFHK	4	0	1115.597456	0.0083	0.0750
KTVQYATK[x]R	7	0	1093.624337	0.0083	0.0750
D[x]YDLVR	0	0	779.381332	0.0083	0.0500
FSGEK[x]K	4	0	694.364957	0.0083	0.0500
MILELTNHLEELK[x]K	12	0	1709.938508	0.0082	0.1150
DYTMAQPEFFK[x]AVR	10	0	1701.818400	0.0082	0.1150
VDAQDFLK[x]VAETRR	7	0	1646.873938	0.0082	0.1150
VVTSKLLK[x]PRVNNR	7	0	1622.994323	0.0082	0.1150
QEVAAQK[x]SSEETEDK	6	0	1677.769259	0.0080	0.1200
LRNK[x]R	3	0	685.434703	0.0080	0.0400
LELK[x]K	3	0	629.411178	0.0080	0.0400
K[x]EEPK	0	0	629.338410	0.0080	0.0400
VSTK[x]K	3	0	561.348581	0.0080	0.0400
DISSK[x]SPSGNDALNDKK	4	0	1774.869635	0.0079	0.1350
DKPK[x]YEPPVPTR	3	0	1425.761546	0.0079	0.0950
M[x]ESLQRLLQGAR	0	0	1400.755746	0.0079	0.0950
LIKK[x]SSEQANLYER	3	0	1677.904901	0.0079	0.1100
K[x]VNQIESQMAMAEK	0	0	1605.785384	0.0079	0.1100
VLKTK[x]DEGGPAGGLYI	4	0	1616.877294	0.0078	0.1250
TNSTDEKGTK[x]K	9	0	1207.604385	0.0077	0.0850
K[x]EVAEADIASK	0	0	1159.608411	0.0077	0.0850
GFICKVVDK[x]DGIR	8	0	1505.802358	0.0077	0.1000
VVGQLLEK[x]LKPLIEK	7	0	1706.070505	0.0077	0.1150
SGVK[x]LENVKIYADLK	3	0	1675.950788	0.0077	0.1150
EPPVYTPPK[x]DKK	8	0	1397.755400	0.0075	0.0900
C[x]SPSATLTHR	0	0	1128.534535	0.0075	0.0750
AEAKDVAK[x]MK	7	0	1089.585175	0.0075	0.0750
ERK[x]PRR	2	0	840.504172	0.0075	0.0450
M[x]ATTVK	0	0	649.346864	0.0075	0.0450
YEALSK[x]HIIMFDCK	5	0	1753.853066	0.0075	0.1050
GYARAIHK[x]LGSTLK	7	0	1513.872820	0.0075	0.1050
QAREK[x]VLK	4	0	970.592313	0.0075	0.0600
SMIADK[x]HAIRILAHR	5	0	1730.972539	0.0073	0.1100
EWLDK[x]LGDKGPAAAR	4	0	1625.852476	0.0073	0.1100
ELEAMK[x]LLRPR	5	0	1354.775421	0.0073	0.0800
LRHTVIK[x]TGLR	6	0	1292.804020	0.0073	0.0800
F[x]ANNDEIHPSK	0	0	1270.594156	0.0073	0.0800
IWK[x]VMCKNK	2	0	1205.641245	0.0072	0.0650
LLK[x]LEEAMK	2	0	1073.615413	0.0072	0.0650
T[x]IDNAETMK	0	0	1021.474961	0.0072	0.0650
TAAVNIK[x]VR	6	0	970.592313	0.0072	0.0650
SQDISINGNSK[x]KEEPK	10	0	1772.890370	0.0072	0.1150
VSTKK[x]ILGVAAEDK	4	0	1457.845270	0.0071	0.1000
VNLYK[x]FR	4	0	938.533741	0.0071	0.0500
MSERDTALEK[x]YK	9	0	1469.718358	0.0071	0.0850
GVILYGAPGTGK[x]TLLAK	11	0	1657.976610	0.0071	0.1200
TK[x]LVK	1	0	587.400615	0.0070	0.0350
ELLK[x]PSASVALQR	3	0	1410.819391	0.0069	0.0900
GLGYPEDAIGK[x]TKLVK	10	0	1687.950789	0.0069	0.1100
NWK[x]EGLSR	2	0	988.508981	0.0069	0.0550
TLASLQK[x]R	6	0	915.550117	0.0069	0.0550
AKSAK[x]IVR	4	0	871.560288	0.0069	0.0550
IVK[x]SAKAK	2	0	843.554142	0.0069	0.0550
GGDEWK[x]IEPLK	5	0	1270.655693	0.0068	0.0750
EPPVYTPPK[x]DK	8	0	1269.660444	0.0068	0.0750
VTQK[x]KPPVQPLAYK	3	0	1595.939834	0.0068	0.0950
LLMK[x]LSSQNDDK	3	0	1390.712546	0.0067	0.0800
LLVK[x]DR	3	0	742.470084	0.0067	0.0400
AK[x]RAER	1	0	729.424532	0.0067	0.0400
ATK[x]QSK	2	0	661.375854	0.0067	0.0400
GAIESYK[x]VVDASIVSK	6	0	1664.898420	0.0066	0.1050
K[x]LPNIEEATFDKR	0	0	1559.830681	0.0065	0.0850
V[x]KAFGRVYATMQK	0	0	1497.812531	0.0065	0.0850
SAK[x]AKNPMFALSR	2	0	1419.765584	0.0065	0.0850
K[x]PPVQPLAYK	0	0	1139.670224	0.0065	0.0650
NKLLK[x]VTVSK	4	0	1128.722984	0.0065	0.0650
IDK[x]NTWNSTLETAK	2	0	1619.815423	0.0064	0.0900
LK[x]LELKK	1	0	870.590192	0.0064	0.0450
D[x]GIQDIMPSQAKELK	0	0	1671.850090	0.0063	0.0950
GMALGSANEK[x]IEASK	9	0	1504.755469	0.0063	0.0950
ILFENPDEATK[x]R	10	0	1431.735725	0.0063	0.0750
YQATVMRGAFK[x]V	10	0	1369.717575	0.0063	0.0750
TTLFK[x]SELAQSK	4	0	1351.734665	0.0063	0.0750
DYYTK[x]QSK	4	0	1031.492328	0.0063	0.0500
DQKK[x]DKPK	3	0	985.555594	0.0063	0.0500
VETAVLSTTVK[x]AQARAK	10	0	1772.015506	0.0062	0.1050
AK[x]WSTAETLTNNK	1	0	1462.741537	0.0062	0.0800
IWKVMCK[x]NK	6	0	1205.641245	0.0061	0.0550
NK[x]RGGDEWK	1	0	1088.536254	0.0061	0.0550
E[x]IINRDIGK	0	0	1056.592704	0.0061	0.0550
GTLK[x]VHTIR	3	0	1023.618860	0.0061	0.0550
EK[x]ADAAFLR	1	0	1019.539945	0.0061	0.0550
VNGVVFTNRPDEK[x]NR	12	0	1743.901545	0.0060	0.0900
DTTK[x]NKMVCK	3	0	1223.600166	0.0060	0.0600
VVTSKLLK[x]PR	7	0	1139.738968	0.0060	0.0600
K[x]IEIPLPNEVGR	0	0	1363.782281	0.0058	0.0700
MQK[x]LLR	2	0	787.473787	0.0058	0.0350
NK[x]TDTK	1	0	705.365683	0.0058	0.0350
KDKPK[x]YEPPVPTR	4	0	1553.856502	0.0058	0.0750
EDK[x]EGVVNTIAFAIR	2	0	1660.878354	0.0057	0.0850
P[x]FGNTHNK	0	0	913.440572	0.0056	0.0450
S[x]SKDISSK	0	0	850.439569	0.0056	0.0450
TNSTDEK[x]GTK	6	0	1079.509429	0.0055	0.0550
LELK[x]KANWCDK	3	0	1403.723052	0.0055	0.0600
GITVLK[x]PDDDK	5	0	1199.639709	0.0055	0.0600
RMPIDFK[x]GFICK	6	0	1510.778788	0.0054	0.0650
LSLFSNK[x]ENELR	6	0	1448.762272	0.0054	0.0650
QNLFVPTSDK[x]EK	9	0	1404.724827	0.0054	0.0650
IDRPAQVISFK[x]K	10	0	1400.813914	0.0054	0.0650
NK[x]ELISVSAASK	1	0	1245.692803	0.0054	0.0650
S[x]PTGQITSTSAR	0	0	1204.604720	0.0054	0.0650
VKAMEVDEK[x]PTER	8	0	1530.771118	0.0054	0.0700
NLTDETK[x]NKHCLIK	6	0	1712.887868	0.0054	0.0750
SNPVFAENDEK[x]GEK	10	0	1562.721193	0.0054	0.0750
HIEVGDSVLVK[x]IITK	10	0	1649.971524	0.0053	0.0800
SIAEK[x]MNGASGAELK	4	0	1504.755469	0.0053	0.0800
GLGYPEDAIGKTK[x]LVK	12	0	1687.950789	0.0053	0.0850
K[x]RVIEHNIR	0	0	1163.688664	0.0050	0.0450
GGNMK[x]EVFR	4	0	1036.512349	0.0050	0.0450
GK[x]VVIDAFR	1	0	1003.581415	0.0050	0.0450
AFGRVYATMQK[x]LQK	10	0	1639.886752	0.0050	0.0700
AHLDVQEK[x]DQPKK	7	0	1534.810280	0.0050	0.0650
FIK[x]HADATCVHR	2	0	1453.724781	0.0050	0.0600
LENVK[x]IYADLK	4	0	1304.733939	0.0050	0.0550
TLIDK[x]FSGEKK	4	0	1264.702640	0.0050	0.0550
LEK[x]VRQLIIK	2	0	1238.807376	0.0050	0.0500
GYQTIELDK[x]K	8	0	1193.629146	0.0050	0.0500
TMGKNK[x]VLVK	5	0	1116.668841	0.0050	0.0500
VMK[x]SEFQR	2	0	1023.517101	0.0050	0.0400
ASK[x]ERAER	2	0	945.499144	0.0050	0.0400
AEREK[x]ASK	4	0	917.492997	0.0050	0.0400
VDK[x]NWSK	2	0	875.450075	0.0050	0.0350
LRLQK[x]R	4	0	812.534410	0.0050	0.0300
VGK[x]SAVIK	2	0	800.511946	0.0050	0.0400
K[x]QYSAK	0	0	723.391504	0.0050	0.0300
SLK[x]R	2	0	502.322703	0.0050	0.0200
VLELRAELDK[x]IGLSK	9	0	1682.992985	0.0047	0.0700
EDVQSLK[x]LKYYEQK	6	0	1769.919882	0.0046	0.0650
NLTDETKNK[x]HCLIK	8	0	1712.887868	0.0046	0.0650
TGIATMLTRGEIK[x]K	12	0	1517.859870	0.0046	0.0650
IDELVSNNEK[x]IWK	9	0	1586.830346	0.0046	0.0600
QK[x]SLEKTLVPYLR	1	0	1573.919099	0.0046	0.0600
MEILKIHLEK[x]VSK	9	0	1566.916655	0.0046	0.0600
LK[x]PLIEKGGDWER	1	0	1539.840853	0.0046	0.0600
NLLLQEK[x]GFPTPK	6	0	1483.839792	0.0046	0.0600
LPEANFEPLEK[x]R	10	0	1441.756460	0.0046	0.0550
IYADLK[x]INEDSK	5	0	1407.724493	0.0046	0.0550
AELDKIGLSK[x]IR	9	0	1341.797930	0.0046	0.0550
LELKK[x]ANWCDK	4	0	1403.723052	0.0045	0.0500
TELFK[x]ASTSAK	4	0	1181.629146	0.0045	0.0500
ELFEMARTK[x]K	8	0	1251.664481	0.0045	0.0450
MKDAVK[x]EAAR	5	0	1117.591321	0.0045	0.0450
NLQVAK[x]SLDK	5	0	1114.634566	0.0045	0.0450
YK[x]SYLLQHR	1	0	1206.650884	0.0044	0.0400
K[x]LMELFISK	0	0	1107.636148	0.0044	0.0400
K[x]IFTIHTSK	0	0	1073.623277	0.0044	0.0400
NLTDETK[x]NK	6	0	1061.535250	0.0044	0.0400
GQYSTVGK[x]VAVGQQYR	7	0	1739.895399	0.0044	0.0700
ELLVK[x]ASK	4	0	886.548722	0.0044	0.0350
Y[x]FATLQK	0	0	869.464664	0.0043	0.0300
TLLYGK[x]R	5	0	849.507194	0.0043	0.0300
K[x]ILFENPDEATKR	0	0	1559.830681	0.0042	0.0550
GGDEWKIEPLK[x]LK	10	0	1511.834706	0.0042	0.0550
V[x]SPTGQITSTSAR	0	0	1303.673128	0.0042	0.0550
R[x]FANNDEIHPSK	0	0	1426.695258	0.0042	0.0500
IIPLK[x]K	4	0	710.505408	0.0042	0.0250
F[x]ATLQK	0	0	706.401341	0.0042	0.0250
GVLLYGPPGTGK[x]TMLVK	11	0	1729.979978	0.0041	0.0700
AHILRIHAK[x]SMAIDK	8	0	1702.966393	0.0040	0.0600
VELAK[x]QNLFVPTSDK	4	0	1687.914404	0.0040	0.0600
K[x]GYQTIELDK	0	0	1193.629146	0.0040	0.0400
NK[x]LLKVTVSK	1	0	1128.722984	0.0040	0.0400
E[x]IINR	0	0	643.365291	0.0040	0.0200
RK[x]GTK	1	0	588.370711	0.0040	0.0200
HGGYK[x]PTDK	4	0	1001.492997	0.0039	0.0350
KLPNIEEATFDK[x]R	11	0	1559.830681	0.0038	0.0500
KVPDK[x]LIDASTVK	4	0	1412.823808	0.0038	0.0500
EIQDEK[x]EAEAAR	5	0	1387.657871	0.0038	0.0450
CEDGVILALEK[x]VVTSK	10	0	1759.938898	0.0037	0.0600
CFGIK[x]FDIMPR	4	0	1382.683832	0.0036	0.0400
TLSMEK[x]HTELR	5	0	1343.686669	0.0036	0.0400
EDVQSLKLK[x]YYEQK	8	0	1769.919882	0.0036	0.0500
SELAQSK[x]YLMNVSR	6	0	1624.824212	0.0036	0.0500
Q[x]DYDLVR	0	0	907.439903	0.0036	0.0250
LNFSSLKMK[x]DAVK	8	0	1479.811862	0.0035	0.0450
LDRK[x]IEIPLPNEVGR	3	0	1747.994380	0.0033	0.0500
DK[x]PKYEPPVPTRTGR	1	0	1739.931783	0.0033	0.0500
NK[x]ADYYTNICDR	1	0	1531.672470	0.0033	0.0400
NKMVCK[x]IWK	5	0	1205.641245	0.0033	0.0300
LQMSAMYK[x]K	7	0	1098.556519	0.0033	0.0300
AK[x]YASQKRP	1	0	1047.582476	0.0033	0.0300
WK[x]ALER	1	0	801.449683	0.0033	0.0200
LLK[x]MQR	2	0	787.473787	0.0033	0.0200
ENK[x]IQR	2	0	786.434760	0.0033	0.0200
DTTK[x]NK	3	0	705.365683	0.0033	0.0200
DISSKSPSGNDALNDK[x]K	15	0	1774.869635	0.0032	0.0550
LK[x]GYQTIELDK	1	0	1306.713204	0.0032	0.0350
ENK[x]IQRQR	2	0	1070.594434	0.0031	0.0250
LCFDELK[x]K	6	0	1051.537166	0.0031	0.0250
SFEQK[x]VMK	4	0	995.510954	0.0031	0.0250
KQYSAK[x]AK	5	0	922.523570	0.0031	0.0250
E[x]MIAAQGIDEEDR	0	0	1475.656153	0.0031	0.0400
ASRPGAAAK[x]LDGK	8	0	1240.688720	0.0031	0.0400
DTTKNK[x]MVCK	5	0	1223.600166	0.0030	0.0300
LLENDIK[x]VMK	6	0	1201.673984	0.0030	0.0300
AIHK[x]LGSTLK	3	0	1066.649824	0.0030	0.0300
LVK[x]GR	2	0	571.380549	0.0030	0.0150
L[x]MTEFVDQVDDVVK	0	0	1636.801747	0.0029	0.0400
VSK[x]QGEIDYEALVK	2	0	1577.830012	0.0029	0.0400
IK[x]YEYQK	1	0	970.512337	0.0029	0.0200
R[x]KQYSAK	0	0	879.492606	0.0029	0.0200
K[x]LDVAKR	0	0	828.518092	0.0029	0.0200
A[x]TTVKDTMNVDINAIK	0	0	1732.902849	0.0028	0.0450
S[x]IMEYNGGSCVAMAGK	0	0	1673.721069	0.0028	0.0450
LLK[x]PRVNNR	2	0	1108.682852	0.0028	0.0250
EDTEAVLK[x]R	7	0	1059.555986	0.0028	0.0250
QTETINWLEK[x]R	9	0	1416.736060	0.0027	0.0300
S[x]ERDTALEKYK	0	0	1338.677880	0.0027	0.0300
DFLDAVQK[x]VVK	7	0	1260.707726	0.0027	0.0300
TK[x]SVALGGITK	1	0	1073.644403	0.0027	0.0300
NVPK[x]LQNVSNFQK	3	0	1514.820452	0.0027	0.0350
TLALK[x]YPGGGPGK	4	0	1257.708061	0.0027	0.0350
S[x]PTGQITSTSARSGK	0	0	1476.753161	0.0027	0.0400
K[x]EEPKSETLENFTR	0	0	1706.847448	0.0025	0.0350
S[x]FLELTEVWGKPQK	0	0	1660.882380	0.0025	0.0350
ALTCK[x]MPGTLLPGPGK	4	0	1639.878887	0.0025	0.0400
VYATMQK[x]LQK	6	0	1208.658670	0.0025	0.0250
GTK[x]TSETNDR	2	0	1107.515576	0.0025	0.0250
EISYPFK[x]R	6	0	1038.549782	0.0025	0.0200
K[x]VAQTTYK	0	0	937.523235	0.0025	0.0200
KLGVK[x]PPK	4	0	865.574877	0.0025	0.0200
AEAK[x]DVAK	3	0	830.449740	0.0025	0.0200
LWK[x]R	2	0	601.369985	0.0025	0.0100
S[x]TLDLNHLADLYDRK	0	0	1772.905627	0.0023	0.0350
VEFK[x]MGNGKMVEISR	3	0	1723.874862	0.0023	0.0350
FFEKEDVQSLK[x]LK	10	0	1609.871482	0.0023	0.0300
FDSEK[x]AGDREVQR	4	0	1535.732760	0.0023	0.0300
TNNLDLEHK[x]HK	8	0	1347.689447	0.0023	0.0250
LVPYLTK[x]LESK	6	0	1289.759425	0.0023	0.0250
LESK[x]QRIFR	3	0	1175.677431	0.0022	0.0200
FATLQK[x]SKR	5	0	1077.629423	0.0022	0.0200
ILIDK[x]ARVEAQNHK	4	0	1633.926306	0.0021	0.0300
TSTGGPK[x]LQLNLER	6	0	1512.825929	0.0021	0.0300
LK[x]PQDER	1	0	884.471536	0.0021	0.0150
AK[x]TMTER	1	0	835.422145	0.0021	0.0150
M[x]SERDTALEKYK	0	0	1469.718358	0.0021	0.0250
AAK[x]ASRGAATIK	2	0	1143.672345	0.0021	0.0250
DLKLK[x]WSDER	4	0	1288.677488	0.0020	0.0200
RK[x]IFTIHTSK	1	0	1229.724379	0.0020	0.0200
K[x]TLVAHAVLK	0	0	1078.686208	0.0020	0.0200
I[x]DDQR	0	0	645.308172	0.0020	0.0100
EFEIIK[x]GVLCQFR	5	0	1637.859869	0.0019	0.0250
LKPLIEK[x]GGDWER	6	0	1539.840853	0.0019	0.0250
GGDEWK[x]IEPLKLK	5	0	1511.834706	0.0019	0.0250
EPLK[x]EVVQFVGSR	3	0	1486.814306	0.0019	0.0250
LNFSSLK[x]MKDAVK	6	0	1479.811862	0.0019	0.0250
IQK[x]ENRHK	2	0	1051.588622	0.0019	0.0150
N[x]STEEIDLYNR	0	0	1352.620760	0.0018	0.0200
EIK[x]EVIELPVK	2	0	1295.769988	0.0018	0.0200
TGQK[x]MLMNMDK	3	0	1295.603535	0.0018	0.0200
RFCVGLQK[x]IEEIFK	7	0	1765.954825	0.0018	0.0250
NELEKLNFSSLK[x]MK	11	0	1679.891560	0.0018	0.0250
EK[x]SLLAHKGGHVVR	1	0	1529.878966	0.0018	0.0250
ASVVETVTLTK[x]VTQK	10	0	1602.919156	0.0017	0.0250
ELVSK[x]ASPIAGSEGK	4	0	1471.788150	0.0017	0.0250
SNDIEK[x]AIDLYK	5	0	1407.724493	0.0017	0.0200
K[x]LQRLR	0	0	812.534410	0.0017	0.0100
VIGSELVQK[x]YVGEGAR	8	0	1703.920551	0.0016	0.0250
KILFENPDEATK[x]R	11	0	1559.830681	0.0015	0.0200
QLADYK[x]AFEDSLR	5	0	1554.767750	0.0015	0.0200
VK[x]AMEVDEKPTER	1	0	1530.771118	0.0015	0.0200
TAALSARPAK[x]NIR	9	0	1367.799660	0.0015	0.0200
QVK[x]NRDCVGR	2	0	1230.625074	0.0015	0.0150
SRK[x]VAQTTYK	2	0	1180.656362	0.0015	0.0150
STELFKNEEEPTK[x]K	12	0	1678.841301	0.0014	0.0200
LQK[x]YQATVMRGAFK	2	0	1639.886752	0.0014	0.0200
IDK[x]EDMGSNDKASK	2	0	1536.708913	0.0014	0.0200
RK[x]QYSAK	1	0	879.492606	0.0014	0.0100
LVK[x]GRQD	2	0	814.466059	0.0014	0.0100
HK[x]TPDKGYGHR	1	0	1294.653005	0.0014	0.0150
V[x]SPTGQITSTSARSGK	0	0	1575.821569	0.0012	0.0200
CFGIK[x]FDIMPRK	4	0	1510.778788	0.0012	0.0150
D[x]GIQDIMPSQAK	0	0	1301.628489	0.0012	0.0150
FATLQK[x]SK	5	0	921.528321	0.0012	0.0100
LVPYLTKLESK[x]QR	10	0	1573.919099	0.0012	0.0150
FFEKINVK[x]K	7	0	1151.670224	0.0011	0.0100
FATLQKSK[x]R	7	0	1077.629423	0.0011	0.0100
M[x]PFGNTHNK	0	0	1044.481051	0.0011	0.0100
T[x]IDNAETMKK	0	0	1149.569917	0.0010	0.0100
QVK[x]NR	2	0	643.376523	0.0010	0.0050
ASK[x]ER	2	0	589.318344	0.0010	0.0050
TNSTDEK[x]GTKK	6	0	1207.604385	0.0009	0.0100
IKENQEK[x]ISNNK	6	0	1443.768084	0.0008	0.0100
ATDDDRWK[x]TLSK	7	0	1434.710239	0.0008	0.0100
FLK[x]TSK	2	0	722.432639	0.0008	0.0050
MK[x]DAVK	1	0	690.373411	0.0008	0.0050
IHAKSMAIDK[x]DIR	9	0	1496.813257	0.0008	0.0100
AVILSDTK[x]PVDKK	7	0	1412.823808	0.0008	0.0100
IK[x]LISGK	1	0	757.506134	0.0007	0.0050
LMVEMEK[x]K	6	0	1006.519074	0.0006	0.0050
K[x]QLATSLR	0	0	915.550117	0.0006	0.0050
DAGK[x]DEFSR	3	0	1023.462090	0.0006	0.0050
SMIADK[x]HAIR	5	0	1140.607305	0.0005	0.0050
VVLKNK[x]GTMK	5	0	1116.668841	0.0005	0.0050
E[x]TIDNAETMKK	0	0	1278.612505	0.0005	0.0050
M[x]NSTEEIDLYNR	0	0	1483.661239	0.0004	0.0050
AVAHHTDCK[x]FIR	8	0	1453.724781	0.0004	0.0050
K[x]LPNIEEATFDK	0	0	1403.729579	0.0004	0.0050
K[x]CLTDLEDEAPAK	0	0	1488.712937	0.0004	0.0050
DKPK[x]YEPPVPTRTGR	3	0	1739.931783	0.0003	0.0050
# precursors: 1
Precursor: 2358.2173	3	0.9993	0
EWDSK[x]LK(4)	LTHEK[x]STMLEK(4)	1.7650	2358.2140	138.0681
QK[x]SLEK(1)	EDCEAATDPLLK[x]K(11)	0.9250	2358.1987	138.0681
K[x]DQK(0)	GIDWREALEK[x]TEEK(9)	0.8050	2358.2066	138.0681
DQK[x]K(2)	GIDWREALEK[x]TEEK(9)	0.7250	2358.2066	138.0681
EKVLK[x]TK(4)	D[x]YTMAQPEFFK(0)	0.6600	2358.2180	138.0681
S[x]RQETQYK(0)	SSTAAK[x]TFLEK(5)	0.6550	2358.2066	138.0681
QSK[x]ATR(2)	TEPKAVDEEMK[x]VR(10)	0.6200	2358.2212	138.0681
EK[x]VLKTK(1)	D[x]YTMAQPEFFK(0)	0.5800	2358.2180	138.0681
QSK[x]ATR(2)	TEPK[x]AVDEEMKVR(3)	0.5650	2358.2212	138.0681
LLVK[x]DR(3)	EEMMNSIQQAVAK[x](12)	0.5550	2358.2286	138.0681
EK[x]TSNNTNR(1)	TK[x]DAVVLGVEK(1)	0.5450	2358.2390	138.0681
K[x]ATDDDR(0)	M[x]ESLQRLLQGAR(0)	0.4950	2358.1960	138.0681
EWLDK[x]LGDK(4)	MK[x]DAVKEAAR(1)	0.4350	2358.2252	138.0681
HESLK[x]YR(4)	EWDSK[x]LKDLR(4)	0.4250	2358.2331	138.0681
GYSK[x]PNER(3)	K[x]HFEQVINEK(0)	0.4200	2358.1967	138.0681
HESLK[x]YR(4)	EWDSKLK[x]DLR(6)	0.4050	2358.2331	138.0681
YEYQK[x]LK(4)	GYSK[x]PNERATK(3)	0.4000	2358.2218	138.0681
KK[x]LIPIR(1)	S[x]SSDMAYTSMFK(0)	0.3950	2358.2326	138.0681
EWLDK[x]LGDK(4)	MKDAVK[x]EAAR(5)	0.3850	2358.2252	138.0681
K[x]KLIPIR(0)	S[x]SSDMAYTSMFK(0)	0.3700	2358.2326	138.0681
