# Supplementary material for: ECL: an exhaustive search tool for the identification of cross-linked peptides using whole database
Source: BMC Bioinformatics. 2016 May 20;17:217. doi: 10.1186/s12859-016-1073-y (PMC4874008; doi:10.1186/s12859-016-1073-y)
Supplement: Additional file 5 — Kojak’s pre-selection list of PSMs only identified by ECL. (ZIP 5147 kb) [file 12859_2016_1073_MOESM5_ESM.zip › Kojak's pre-selection ranks of ECL only peptides/Kojak's detailed results/aleitner_M1012_004/diagnostic_4793.txt]

Scan: 4793
LLIFEK[x]QVR	5	0	1144.696771	0.1361	1.2250
IEPLK[x]LK	4	0	839.547996	0.1164	0.8150
LIK[x]K	2	0	500.368591	0.1050	0.4200
ILIDK[x]AR	4	0	827.522844	0.0950	0.6650
LLK[x]PR	2	0	625.427496	0.0940	0.4700
I[x]INR	0	0	514.322703	0.0862	0.3450
LLVK[x]DR	3	0	742.470084	0.0850	0.5100
LIEK[x]LELR	3	0	1012.628028	0.0819	0.6550
LLK[x]MQR	2	0	787.473787	0.0742	0.4450
EIK[x]PNIR	2	0	868.513006	0.0736	0.5150
IIPLK[x]K	4	0	710.505408	0.0692	0.4150
K[x]LIR	0	0	528.374737	0.0688	0.2750
E[x]IINR	0	0	643.365291	0.0660	0.3300
K[x]RVIEHNIR	0	0	1163.688664	0.0650	0.5850
K[x]DKPK	0	0	614.375128	0.0650	0.3250
S[x]GYDR	0	0	596.255412	0.0650	0.3250
EK[x]VAFILDQVR	1	0	1316.745171	0.0645	0.7100
LILTENIK[x]TK	7	0	1171.717563	0.0645	0.6450
K[x]YINR	0	0	692.396924	0.0630	0.3150
ILEHK[x]EIMLR	4	0	1280.727413	0.0620	0.6200
K[x]QLATSLR	0	0	915.550117	0.0619	0.4950
ILSGEQTVK[x]YDR	8	0	1407.735725	0.0596	0.7150
LLRPRK[x]R	5	0	937.629701	0.0593	0.4150
IIPLK[x]KD	4	0	825.532346	0.0571	0.4000
WK[x]RENQLR	1	0	1128.615169	0.0562	0.4500
VVDK[x]DGIR	3	0	900.502835	0.0562	0.4500
LK[x]DLR	1	0	643.401675	0.0560	0.2800
LLSSAK[x]K	5	0	745.469750	0.0550	0.3850
LLVK[x]DRIDK	3	0	1098.676036	0.0528	0.4750
RMK[x]K	2	0	561.342056	0.0525	0.2100
FFEKINVK[x]K	7	0	1151.670224	0.0522	0.4700
M[x]SGYDR	0	0	727.295891	0.0517	0.3100
IK[x]YEYQKLK	1	0	1211.691351	0.0511	0.4600
IIPLKK[x]D	5	0	825.532346	0.0507	0.3550
DQK[x]KDKPK	2	0	985.555594	0.0506	0.4050
K[x]WRLR	0	0	757.471088	0.0500	0.2500
K[x]GEIR	0	0	601.354728	0.0490	0.2450
LLK[x]PRVNNR	2	0	1108.682852	0.0489	0.4400
LLK[x]LEEAMK	2	0	1073.615413	0.0489	0.4400
YYEQK[x]IR	4	0	998.518484	0.0486	0.3400
QSK[x]ATREPNK	2	0	1157.615226	0.0475	0.4750
K[x]NTEDIEMTA	0	0	1150.517549	0.0475	0.4750
K[x]SLKDECK	0	0	1006.511679	0.0475	0.3800
DQKK[x]DKPK	3	0	985.555594	0.0475	0.3800
LLEK[x]LEIK	3	0	984.621882	0.0469	0.3750
K[x]LARNILK	0	0	954.633783	0.0463	0.3700
LLK[x]VTVSK	2	0	886.585106	0.0456	0.3650
EPPFAPIESAK[x]R	10	0	1340.708787	0.0454	0.5450
MQK[x]LLR	2	0	787.473787	0.0450	0.2700
MRK[x]LAR	2	0	773.469370	0.0442	0.2650
LISGK[x]LDEAR	4	0	1100.618917	0.0435	0.4350
GK[x]LVRK	1	0	699.475505	0.0425	0.2550
M[x]FMTRSEYDR	0	0	1334.574681	0.0420	0.4200
TPDK[x]GYGHR	3	0	1029.499144	0.0417	0.3750
Y[x]TVGQGYTK	0	0	1015.497414	0.0417	0.3750
VSTK[x]K	3	0	561.348581	0.0410	0.2050
QSK[x]YTYDR	2	0	1059.498475	0.0406	0.3250
YK[x]EDTALR	1	0	994.508312	0.0406	0.3250
LLENDIK[x]VMK	6	0	1201.673984	0.0405	0.4050
DK[x]KASLLTR	1	0	1030.613439	0.0400	0.3600
LEK[x]VR	2	0	643.401675	0.0390	0.1950
IGLSK[x]IR	4	0	785.512280	0.0386	0.2700
K[x]ASLLTR	0	0	787.491545	0.0379	0.2650
SAELYK[x]NPK	5	0	1048.555259	0.0367	0.3300
K[x]LQRLR	0	0	812.534410	0.0367	0.2200
IITK[x]EGVETR	3	0	1144.645129	0.0365	0.3650
DATDDK[x]R	5	0	819.372221	0.0364	0.2550
ILEFTK[x]YSNDK	5	0	1356.692468	0.0364	0.4000
DTALEK[x]YK	5	0	966.502166	0.0362	0.2900
CIK[x]R	2	0	575.321319	0.0362	0.1450
LIQIRVK[x]LEK	6	0	1238.807376	0.0360	0.3600
Q[x]YTVGQGYTK	0	0	1143.555986	0.0355	0.3550
TAALSARPAK[x]NIR	9	0	1367.799660	0.0350	0.4550
K[x]LIPIR	0	0	738.511554	0.0350	0.2100
F[x]MTRSEYDR	0	0	1203.534202	0.0344	0.3100
K[x]KLIPIR	0	0	866.606510	0.0343	0.2400
IINRDIGK[x]VVDK	7	0	1368.808828	0.0338	0.4050
K[x]VIARLQSYDR	0	0	1347.762215	0.0336	0.3700
QPEDK[x]LR	4	0	884.471536	0.0336	0.2350
K[x]YTGLLR	0	0	849.507194	0.0336	0.2350
FMLK[x]LGVKR	3	0	1090.668450	0.0333	0.3000
TLASLQK[x]R	6	0	915.550117	0.0331	0.2650
EK[x]RTFLR	1	0	948.550451	0.0329	0.2300
M[x]TEVLK	0	0	719.388726	0.0325	0.1950
M[x]CSPSATLTHR	0	0	1259.575014	0.0323	0.3550
NWK[x]EEYLR	2	0	1136.561406	0.0319	0.2550
SLK[x]RELIR	2	0	1013.634509	0.0319	0.2550
LLMK[x]LSSQNDDK	3	0	1390.712546	0.0317	0.3800
SMAIDK[x]DIR	5	0	1047.538227	0.0317	0.2850
C[x]SPSATLTHR	0	0	1128.534535	0.0315	0.3150
AK[x]IIDLR	1	0	827.522844	0.0314	0.2200
EPPVYTPPK[x]DK	8	0	1269.660444	0.0314	0.3450
TNAIVMK[x]DIR	6	0	1159.638269	0.0310	0.3100
IQYVGK[x]QDPKK	5	0	1302.729522	0.0309	0.3400
KK[x]LIPIR	1	0	866.606510	0.0307	0.2150
FMLKLGVK[x]R	7	0	1090.668450	0.0306	0.2750
ATK[x]QSKYTYDR	2	0	1359.678214	0.0305	0.3350
DKK[x]ASLLTR	2	0	1030.613439	0.0300	0.2700
M[x]FR	0	0	452.220553	0.0300	0.0900
K[x]FR	0	0	449.275030	0.0300	0.0900
LCIHK[x]NK	4	0	911.501059	0.0300	0.2100
ASK[x]VLELR	2	0	914.554868	0.0300	0.2400
QVK[x]R	2	0	529.333601	0.0300	0.1200
DK[x]KLIPIR	1	0	981.633448	0.0294	0.2350
IEEIFK[x]K	5	0	905.522175	0.0293	0.2050
K[x]VGQYIR	0	0	862.502443	0.0293	0.2050
LAK[x]R	2	0	486.327789	0.0288	0.1150
LK[x]YYEQKIR	1	0	1239.697497	0.0283	0.2550
IDVLFSK[x]IR	6	0	1089.654575	0.0283	0.2550
QDRGK[x]LVR	4	0	970.567161	0.0281	0.2250
GK[x]LVR	1	0	571.380549	0.0280	0.1400
ENEQK[x]IK	4	0	887.471202	0.0279	0.1950
VVLK[x]NK	3	0	699.464272	0.0275	0.1650
D[x]KKLIPIR	0	0	981.633448	0.0275	0.2200
LQK[x]R	2	0	543.349250	0.0275	0.1100
DKK[x]LIPIR	2	0	981.633448	0.0269	0.2150
I[x]INRDIGK	0	0	927.550117	0.0269	0.2150
ATKQSK[x]YTYDR	5	0	1359.678214	0.0268	0.2950
EK[x]ADAAFLRLVK	1	0	1359.787367	0.0262	0.3150
LENQRK[x]WR	5	0	1128.615169	0.0262	0.2100
GTLK[x]VHTIR	3	0	1023.618860	0.0261	0.2350
SMIADK[x]HAIR	5	0	1140.607305	0.0260	0.2600
MQK[x]LLRLR	2	0	1056.658947	0.0256	0.2050
LKYYEQK[x]IR	6	0	1239.697497	0.0256	0.2300
NPK[x]ADPLDER	2	0	1153.572695	0.0255	0.2550
EPPVYTPPK[x]DKK	8	0	1397.755400	0.0254	0.3050
QVK[x]NR	2	0	643.376523	0.0250	0.1250
LWK[x]R	2	0	601.369985	0.0250	0.1000
LRHTVIK[x]TGLR	6	0	1292.804020	0.0245	0.2700
VVTSK[x]LLKPR	4	0	1139.738968	0.0245	0.2450
FFEK[x]INVK	3	0	1023.575269	0.0244	0.1950
S[x]RSYDSR	0	0	869.399102	0.0243	0.1700
AHLDVQEK[x]DQPK	7	0	1406.715325	0.0242	0.2900
EPPVYTPPKDK[x]K	10	0	1397.755400	0.0242	0.2900
YTSLSEEQK[x]MK	8	0	1342.643803	0.0241	0.2650
TK[x]INLIETLR	1	0	1199.723710	0.0240	0.2400
K[x]DLVR	0	0	629.386026	0.0240	0.1200
K[x]GAVEYEIYK	0	0	1198.623334	0.0235	0.2350
HTVIK[x]TGLR	4	0	1023.618860	0.0233	0.2100
EK[x]ADAAFLR	1	0	1019.539945	0.0233	0.2100
SAK[x]IVR	2	0	672.428222	0.0233	0.1400
N[x]STEEIDLYNR	0	0	1352.620760	0.0232	0.2550
VNLYK[x]FREER	4	0	1352.720019	0.0230	0.2300
EWDSK[x]LKDLR	4	0	1288.677488	0.0230	0.2300
MEILK[x]IHLEK	4	0	1252.721266	0.0230	0.2300
EASK[x]TLSKWR	3	0	1204.656362	0.0230	0.2300
IQYVGK[x]QDPK	5	0	1174.634566	0.0230	0.2300
LRWK[x]R	3	0	757.471088	0.0230	0.1150
LRNK[x]R	3	0	685.434703	0.0230	0.1150
LGVK[x]R	3	0	571.380549	0.0230	0.1150
SLALTK[x]K	5	0	759.485399	0.0229	0.1600
GEK[x]RWSELR	2	0	1159.609749	0.0228	0.2050
E[x]IINRDIGK	0	0	1056.592704	0.0228	0.2050
SERDTALEK[x]YK	8	0	1338.677880	0.0227	0.2500
SSCK[x]IVFR	3	0	995.522185	0.0225	0.1800
ENQEK[x]ISNNK	4	0	1202.589070	0.0225	0.2250
FFEK[x]INVKK	3	0	1151.670224	0.0222	0.2000
GK[x]VVIDAFR	1	0	1003.581415	0.0222	0.2000
ETTEKK[x]IDK	5	0	1090.586949	0.0217	0.1950
WK[x]R	1	0	488.285928	0.0217	0.0650
K[x]WR	0	0	488.285928	0.0217	0.0650
K[x]RR	0	0	458.307723	0.0217	0.0650
DQPK[x]KVGQYIR	3	0	1330.735668	0.0214	0.2350
K[x]IPQVASFRIDK	0	0	1400.813914	0.0213	0.2550
LQMSAMYK[x]K	7	0	1098.556519	0.0211	0.1900
SGKK[x]R	3	0	574.355062	0.0210	0.1050
EIK[x]PNIRVALR	2	0	1307.803685	0.0209	0.2300
ASK[x]AAREYLEK	2	0	1264.677488	0.0209	0.2300
EIQDEK[x]EAEAAR	5	0	1387.657871	0.0208	0.2500
LK[x]PQDER	1	0	884.471536	0.0207	0.1450
AEREK[x]ASK	4	0	917.492997	0.0206	0.1650
K[x]TAGEDAVTLVK	0	0	1230.681905	0.0204	0.2450
AAK[x]ASRGAATIK	2	0	1143.672345	0.0204	0.2450
GGLGYPEDAIGK[x]TK	11	0	1404.724827	0.0204	0.2850
VMK[x]EDNLILR	2	0	1229.680131	0.0200	0.2000
LNVYK[x]YR	4	0	954.528656	0.0200	0.1400
EASK[x]TLSK	3	0	862.475953	0.0200	0.1600
NEEK[x]K	3	0	646.328572	0.0200	0.1000
HK[x]TPDKGYGHR	1	0	1294.653005	0.0195	0.2150
DFSK[x]TLPPELK	3	0	1273.691742	0.0195	0.2150
LEK[x]VRQLIIK	2	0	1238.807376	0.0195	0.1950
IEASK[x]GLIDR	4	0	1100.618917	0.0195	0.1950
WSELRK[x]R	5	0	973.545700	0.0193	0.1350
TK[x]LVKER	1	0	872.544305	0.0193	0.1350
KVADLK[x]K	5	0	800.511946	0.0193	0.1350
VVK[x]GNQK	2	0	771.460247	0.0193	0.1350
YDK[x]LVETSGQIR	2	0	1407.735725	0.0192	0.2300
K[x]EPPVYTPPKDK	0	0	1397.755400	0.0192	0.2300
AK[x]RAER	1	0	729.424532	0.0192	0.1150
K[x]QYSAK	0	0	723.391504	0.0192	0.1150
VLTLELYKK[x]LR	8	0	1374.859801	0.0191	0.2100
K[x]EVQEARELIR	0	0	1369.767693	0.0191	0.2100
LVK[x]ER	2	0	643.401675	0.0190	0.0950
LVK[x]GR	2	0	571.380549	0.0190	0.0950
M[x]SRSYDSR	0	0	1000.439581	0.0188	0.1500
GTK[x]R	2	0	460.275756	0.0188	0.0750
FFEK[x]EDVQSLK	3	0	1368.692468	0.0186	0.2050
GITVLK[x]PDDDK	5	0	1199.639709	0.0186	0.2050
IEDTDKYDK[x]K	8	0	1253.613888	0.0185	0.1850
EASKTLSK[x]WR	7	0	1204.656362	0.0185	0.1850
K[x]QLLIDGANVLR	0	0	1338.798265	0.0183	0.2200
HK[x]TPDK	1	0	724.386752	0.0183	0.1100
NIPK[x]AR	3	0	697.423471	0.0183	0.1100
DQKKDK[x]PK	5	0	985.555594	0.0181	0.1450
ASK[x]ERAER	2	0	945.499144	0.0181	0.1450
FVIHQEENK[x]R	8	0	1298.673071	0.0180	0.1800
AK[x]ADYAQYYR	1	0	1247.593430	0.0180	0.1800
SLLTGK[x]HAIR	5	0	1094.655970	0.0180	0.1800
LGDK[x]GPAAAR	3	0	954.524630	0.0180	0.1800
KDQK[x]K	3	0	645.380940	0.0180	0.0900
SLALTKK[x]DK	6	0	1002.607293	0.0178	0.1600
SLEK[x]TLVPYLR	3	0	1317.765572	0.0177	0.1950
TKDAVVLGVEK[x]R	10	0	1313.766632	0.0175	0.2100
EWDSKLK[x]DLR	6	0	1288.677488	0.0175	0.1750
GTEVEK[x]ITIK	5	0	1116.638983	0.0175	0.1750
VAQTTYK[x]K	6	0	937.523235	0.0175	0.1400
AKSAK[x]IVR	4	0	871.560288	0.0175	0.1400
D[x]YDLVR	0	0	779.381332	0.0175	0.1050
A[x]ASLLK	0	0	601.379880	0.0175	0.1050
SLK[x]R	2	0	502.322703	0.0175	0.0700
K[x]LAR	0	0	486.327789	0.0175	0.0700
SLALTK[x]KDK	5	0	1002.607293	0.0172	0.1550
KLDVAK[x]R	5	0	828.518092	0.0171	0.1200
YDK[x]KDLVR	2	0	1035.571243	0.0169	0.1350
S[x]ERDTALEK	0	0	1047.519601	0.0167	0.1500
LRLQK[x]R	4	0	812.534410	0.0167	0.1000
VVLK[x]NKGTMK	3	0	1116.668841	0.0165	0.1650
NLQVAK[x]SLDK	5	0	1114.634566	0.0165	0.1650
DRGK[x]LVR	3	0	842.508589	0.0164	0.1150
AK[x]YASQK	1	0	794.428614	0.0164	0.1150
GGDEWK[x]IEPLK	5	0	1270.655693	0.0164	0.1800
SAK[x]IVRTLIDK	2	0	1242.765906	0.0164	0.1800
GSDAAPQASK[x]K	9	0	1058.535585	0.0164	0.1800
K[x]REK	0	0	559.344165	0.0162	0.0650
GEK[x]R	2	0	488.270670	0.0162	0.0650
IK[x]ILFSDVK	1	0	1061.648429	0.0161	0.1450
DAFALAK[x]EK	6	0	991.533798	0.0161	0.1450
K[x]LRDK	0	0	658.412573	0.0160	0.0800
INVK[x]K	3	0	600.395864	0.0160	0.0800
VLTLELYK[x]KLR	7	0	1374.859801	0.0159	0.1750
DQPKK[x]VGQYIR	4	0	1330.735668	0.0159	0.1750
HKTPDK[x]GYGHR	5	0	1294.653005	0.0159	0.1750
KEPPVYTPPK[x]DK	9	0	1397.755400	0.0158	0.1900
AELDK[x]IGLSKIR	4	0	1341.797930	0.0158	0.1900
IQK[x]ENR	2	0	786.434760	0.0158	0.0950
LESK[x]QR	3	0	759.423863	0.0158	0.0950
DWNACK[x]K	5	0	920.417393	0.0157	0.1100
RK[x]QYSAK	1	0	879.492606	0.0157	0.1100
PRK[x]QYSAK	2	0	976.545365	0.0156	0.1250
AK[x]SAKIVR	1	0	871.560288	0.0156	0.1250
VVLKNK[x]GTMK	5	0	1116.668841	0.0155	0.1550
TGQK[x]MLMNMDK	3	0	1295.603535	0.0155	0.1700
IK[x]LISGKLDEAR	1	0	1341.797930	0.0150	0.1800
GTLK[x]VHTIRLR	3	0	1292.804020	0.0150	0.1650
SQDISINGNSK[x]K	10	0	1289.657479	0.0150	0.1800
INYK[x]K	3	0	664.390778	0.0150	0.0750
LELK[x]K	3	0	629.411178	0.0150	0.0750
K[x]VIAR	0	0	585.396198	0.0150	0.0750
NWK[x]EGLSR	2	0	988.508981	0.0150	0.1200
ANWCDK[x]R	5	0	948.423539	0.0150	0.1050
Q[x]DYDLVR	0	0	907.439903	0.0150	0.1050
SK[x]VLDVR	1	0	815.486459	0.0150	0.1050
K[x]VEFGLPDLEGR	0	0	1358.719350	0.0146	0.1750
GSDAAPQASK[x]KK	9	0	1186.630541	0.0146	0.1750
TLSMEK[x]HTELR	5	0	1343.686669	0.0145	0.1600
VVTSKLLK[x]PR	7	0	1139.738968	0.0145	0.1450
QAREK[x]VLK	4	0	970.592313	0.0144	0.1150
R[x]KQYSAK	0	0	879.492606	0.0143	0.1000
D[x]RGKLVR	0	0	842.508589	0.0143	0.1000
FAASK[x]EK	4	0	779.417716	0.0143	0.1000
GVMTLGFDLIK[x]R	10	0	1348.753625	0.0142	0.1700
AELDKIGLSK[x]IR	9	0	1341.797930	0.0142	0.1700
LAEK[x]WR	3	0	801.449683	0.0142	0.0850
TK[x]VVDR	1	0	716.418051	0.0142	0.0850
SRTLASLQK[x]R	8	0	1158.683243	0.0140	0.1400
SGK[x]KR	2	0	574.355062	0.0140	0.0700
A[x]SLLK	0	0	530.342770	0.0140	0.0700
LCFDELK[x]KR	6	0	1207.638268	0.0139	0.1250
YDKK[x]DLVR	3	0	1035.571243	0.0137	0.1100
S[x]RQETQYK	0	0	1038.509372	0.0137	0.1100
K[x]PRR	0	0	555.360483	0.0137	0.0550
K[x]SGR	0	0	446.260107	0.0137	0.0550
K[x]SSEQANLYER	0	0	1323.641830	0.0136	0.1500
GYSK[x]PNERATK	3	0	1249.641438	0.0136	0.1500
VNLYK[x]FR	4	0	938.533741	0.0136	0.0950
K[x]QLATSLRSR	0	0	1158.683243	0.0135	0.1350
AVDEEMK[x]VR	6	0	1075.533141	0.0133	0.1200
LDVAK[x]R	4	0	700.423137	0.0133	0.0800
V[x]KAFGR	0	0	676.402010	0.0133	0.0800
AAK[x]ASR	2	0	602.349976	0.0133	0.0800
RSK[x]VLDVR	2	0	971.587561	0.0131	0.1050
M[x]SERDTALEK	0	0	1178.560080	0.0130	0.1300
K[x]EEPK	0	0	629.338410	0.0130	0.0650
ASK[x]ER	2	0	589.318344	0.0130	0.0650
GSDAAPQASKK[x]K	10	0	1186.630541	0.0129	0.1550
YEYQK[x]LK	4	0	970.512337	0.0129	0.0900
LK[x]VELAK	1	0	799.516697	0.0129	0.0900
FKLNVYK[x]YR	6	0	1229.692020	0.0128	0.1150
LCFDELKK[x]R	7	0	1207.638268	0.0128	0.1150
EIK[x]EVIELPVK	2	0	1295.769988	0.0127	0.1400
DFLDAVQK[x]VVK	7	0	1260.707726	0.0127	0.1400
GLGYPEDAIGK[x]TK	10	0	1347.703366	0.0127	0.1650
V[x]SPTGQITSTSAR	0	0	1303.673128	0.0127	0.1650
GIDLK[x]SIAEK	4	0	1072.612770	0.0125	0.1250
F[x]MTR	0	0	553.268226	0.0125	0.0500
K[x]IDK	0	0	502.311471	0.0125	0.0500
S[x]QAR	0	0	460.239372	0.0125	0.0500
K[x]DLVRNFGR	0	0	1103.619920	0.0122	0.1100
AK[x]YASQKRP	1	0	1047.582476	0.0122	0.1100
SAKGTK[x]R	5	0	746.439846	0.0121	0.0850
M[x]FMTR	0	0	684.308705	0.0120	0.0600
ERK[x]PR	2	0	684.403070	0.0120	0.0600
GTK[x]RR	2	0	616.376858	0.0120	0.0600
KK[x]SGR	1	0	574.355062	0.0120	0.0600
IAK[x]GAIEK	2	0	828.506860	0.0119	0.0950
WK[x]TLSKESAR	1	0	1204.656362	0.0115	0.1150
IK[x]YEYQK	1	0	970.512337	0.0114	0.0800
VLVDK[x]SR	4	0	815.486459	0.0114	0.0800
DTMNVDINAIK[x]K	10	0	1360.701983	0.0113	0.1350
EVLNKGVSK[x]DEK	8	0	1344.724827	0.0113	0.1350
IQK[x]ENRHK	2	0	1051.588622	0.0113	0.0900
EK[x]SLLAHK	1	0	924.539219	0.0113	0.0900
K[x]LQR	0	0	543.349250	0.0113	0.0450
M[x]SER	0	0	521.226756	0.0113	0.0450
IDK[x]K	2	0	502.311471	0.0113	0.0450
LESK[x]QRIFR	3	0	1175.677431	0.0111	0.1000
YFATLQKSK[x]R	8	0	1240.692746	0.0110	0.1100
K[x]AFGR	0	0	577.333601	0.0110	0.0550
CGSPYIIEDSK[x]K	10	0	1395.670349	0.0108	0.1300
YEIDK[x]TLAGVTR	4	0	1364.729913	0.0108	0.1300
D[x]RQEQR	0	0	830.399437	0.0108	0.0650
AERK[x]AR	3	0	729.424532	0.0108	0.0650
RLVK[x]GR	3	0	727.481651	0.0108	0.0650
HRENK[x]IQR	4	0	1079.594768	0.0106	0.0850
LCFDELK[x]K	6	0	1051.537166	0.0106	0.0850
KDWNACK[x]K	6	0	1048.512348	0.0106	0.0850
LK[x]DLRFGNR	1	0	1117.635570	0.0106	0.0950
TAAVNIK[x]VR	6	0	970.592313	0.0106	0.0950
K[x]PRVVTALTMLK	0	0	1355.832206	0.0104	0.1250
Q[x]SRQETQYK	0	0	1166.567944	0.0100	0.0900
VVDK[x]CFGIK	3	0	1064.568799	0.0100	0.0900
SSK[x]VYISPK	2	0	1007.565097	0.0100	0.0900
G[x]LGYPEDAIGKTK	0	0	1347.703366	0.0100	0.1300
LVARNIPK[x]EIK	7	0	1279.797539	0.0100	0.1100
YYPLK[x]SMTEK	4	0	1258.626702	0.0100	0.1000
NK[x]ISWYTK	1	0	1038.549782	0.0100	0.0800
NLIRLAK[x]R	6	0	982.639929	0.0100	0.0800
P[x]RKQYSAK	0	0	976.545365	0.0100	0.0800
VK[x]AFGR	1	0	676.402010	0.0100	0.0600
KDK[x]PK	2	0	614.375128	0.0100	0.0500
YDK[x]K	2	0	552.290736	0.0100	0.0400
ELEAMK[x]LLRPR	5	0	1354.775421	0.0095	0.1050
KNEEK[x]LAEFDK	4	0	1349.682631	0.0095	0.1050
LVK[x]ERQAR	2	0	998.598459	0.0094	0.0750
Q[x]DRGKLVR	0	0	970.567161	0.0094	0.0750
SSK[x]DISSK	2	0	850.439569	0.0094	0.0750
HESLK[x]YR	4	0	931.487520	0.0093	0.0650
WAIK[x]EKR	3	0	929.544639	0.0093	0.0650
CIK[x]RLVK	2	0	915.568742	0.0093	0.0650
LGVK[x]RFK	3	0	846.543913	0.0093	0.0650
K[x]ATDDDR	0	0	819.372221	0.0093	0.0650
K[x]FTGGVLMLIDR	0	0	1348.753625	0.0092	0.1100
LYNK[x]FK	3	0	811.459186	0.0092	0.0550
NK[x]PDER	1	0	757.371829	0.0092	0.0550
TMGK[x]NK	3	0	677.353010	0.0092	0.0550
ASK[x]AAR	2	0	602.349976	0.0092	0.0550
SETMK[x]YYLPK	4	0	1258.626702	0.0090	0.0900
LEGTIDYQK[x]L	8	0	1178.618248	0.0090	0.0900
IHAK[x]SMAIDK	3	0	1112.601159	0.0090	0.0900
E[x]SLQR	0	0	631.328907	0.0090	0.0450
K[x]VPDK	0	0	585.348581	0.0090	0.0450
LNFSSLK[x]MK	6	0	1066.584449	0.0089	0.0800
AVILSDTK[x]PVDK	7	0	1284.728853	0.0088	0.1050
DIGK[x]VVDK	3	0	872.496688	0.0088	0.0700
NCK[x]K	2	0	548.274037	0.0088	0.0350
EMK[x]K	2	0	534.283541	0.0088	0.0350
LK[x]YYEQK	1	0	970.512337	0.0086	0.0600
IWK[x]VMCK	2	0	963.503367	0.0086	0.0600
LK[x]WSDER	1	0	932.471536	0.0086	0.0600
GK[x]YYPLK	1	0	867.485399	0.0086	0.0600
K[x]EVQEAR	0	0	858.455887	0.0086	0.0600
P[x]TDDDDK	0	0	804.313706	0.0086	0.0600
DREISYPFK[x]R	8	0	1309.677823	0.0085	0.0850
AK[x]NPMFALSR	1	0	1133.601493	0.0085	0.0850
IWKVMCK[x]NK	6	0	1205.641245	0.0083	0.0750
MK[x]LSLFSNK	1	0	1066.584449	0.0083	0.0750
TFLEK[x]R	4	0	792.449349	0.0083	0.0500
ENK[x]IQR	2	0	786.434760	0.0083	0.0500
LAK[x]RMK	2	0	745.463224	0.0083	0.0500
M[x]GINER	0	0	718.343173	0.0083	0.0500
MK[x]DAVK	1	0	690.373411	0.0083	0.0500
G[x]GLGYPEDAIGKTK	0	0	1404.724827	0.0082	0.1150
K[x]ANWCDKR	0	0	1076.518495	0.0081	0.0650
LRLLK[x]MQR	4	0	1056.658947	0.0081	0.0650
NEEEPTK[x]K	6	0	973.471593	0.0081	0.0650
DYEQFGYFK[x]R	8	0	1351.619643	0.0080	0.0800
YFATLQK[x]SKR	6	0	1240.692746	0.0080	0.0800
QVMEEK[x]LDSK	5	0	1205.596130	0.0080	0.0800
K[x]ELLKLK	0	0	870.590192	0.0079	0.0550
AQARAK[x]R	5	0	799.477625	0.0079	0.0550
K[x]ALSSLK	0	0	745.469750	0.0079	0.0550
LGVK[x]PPK	3	0	737.479921	0.0079	0.0550
YK[x]SYLLQHR	1	0	1206.650884	0.0078	0.0700
GVVALVEDK[x]TK	8	0	1157.665530	0.0077	0.0850
IMK[x]LCFDELK	2	0	1295.661702	0.0075	0.0750
YTENIYPPK[x]K	8	0	1251.649881	0.0075	0.0750
NK[x]MVCK	1	0	778.382925	0.0075	0.0450
QSK[x]ATR	2	0	689.382001	0.0075	0.0450
FHQLK[x]PTR	4	0	1025.576998	0.0075	0.0600
F[x]PTDDDDK	0	0	951.382115	0.0075	0.0600
EAEAARK[x]K	6	0	901.498083	0.0075	0.0600
DQK[x]K	2	0	517.285985	0.0075	0.0300
ELK[x]K	2	0	516.327120	0.0075	0.0300
DK[x]PK	1	0	486.280173	0.0075	0.0300
YK[x]VNLYKFR	1	0	1229.692020	0.0072	0.0650
K[x]INVKFFEK	0	0	1151.670224	0.0072	0.0650
SSEETEDK[x]K	7	0	1051.466899	0.0072	0.0650
FDSEK[x]AGDR	4	0	1023.462090	0.0072	0.0650
HGGYK[x]PTDK	4	0	1001.492997	0.0072	0.0650
M[x]DRQEQR	0	0	961.439915	0.0071	0.0500
YYLPK[x]GK	4	0	867.485399	0.0071	0.0500
LALTK[x]PK	4	0	769.506134	0.0071	0.0500
SSTAAK[x]TFLEKR	5	0	1337.730248	0.0071	0.0850
IEDTDK[x]YDKK	5	0	1253.613888	0.0070	0.0700
E[x]TIDNAETMK	0	0	1150.517549	0.0070	0.0700
M[x]SQAR	0	0	591.279850	0.0070	0.0350
K[x]KSGR	0	0	574.355062	0.0070	0.0350
QRIQK[x]ENR	4	0	1070.594434	0.0069	0.0550
K[x]EVAEADIASK	0	0	1159.608411	0.0068	0.0750
K[x]SAAAIGTSQLPVR	0	0	1397.798991	0.0068	0.0950
NAYVINLK[x]QIAK	7	0	1373.803016	0.0067	0.0800
IEDTDK[x]YDK	5	0	1125.518932	0.0067	0.0600
NHASIDK[x]MK	6	0	1042.522913	0.0067	0.0600
ERK[x]PRR	2	0	840.504172	0.0067	0.0400
TLSK[x]WR	3	0	789.449683	0.0067	0.0400
IVK[x]SAK	2	0	644.422076	0.0067	0.0400
LGSTAIGVK[x]TK	8	0	1073.644403	0.0064	0.0700
D[x]GIQDIMPSQAK	0	0	1301.628489	0.0063	0.0750
SLLAHK[x]GGHVVR	5	0	1272.741423	0.0063	0.0750
KANWCDK[x]R	6	0	1076.518495	0.0063	0.0500
ENK[x]IQRQR	2	0	1070.594434	0.0063	0.0500
DSEALK[x]TR	5	0	918.477013	0.0063	0.0500
TK[x]DSLEAR	1	0	918.477014	0.0063	0.0500
M[x]TDK	0	0	493.220610	0.0063	0.0250
G[x]VFK	0	0	449.263798	0.0063	0.0250
M[x]SSK	0	0	451.210047	0.0063	0.0250
IEVNIHRK[x]R	7	0	1163.688664	0.0061	0.0550
K[x]TVQYATKR	0	0	1093.624337	0.0061	0.0550
NEEK[x]LAEFDK	3	0	1221.587675	0.0060	0.0600
AEAKDVAK[x]MK	7	0	1089.585175	0.0060	0.0600
I[x]DDQR	0	0	645.308172	0.0060	0.0300
LKK[x]TLEVLYLK	2	0	1346.853655	0.0059	0.0650
VVK[x]VDAQDFLK	2	0	1260.707726	0.0059	0.0650
VEPIPLINGEK[x]R	10	0	1363.782281	0.0058	0.0700
VGKSAVIK[x]TSTR	7	0	1245.740419	0.0058	0.0700
ATAIGRASK[x]AAR	8	0	1171.678492	0.0058	0.0700
NK[x]VLVK	1	0	699.464272	0.0058	0.0350
NK[x]GTMK	1	0	677.353010	0.0058	0.0350
K[x]LDVAK	0	0	672.416990	0.0058	0.0350
LVRK[x]CIK	3	0	915.568742	0.0057	0.0400
AVEK[x]LMSR	3	0	932.511289	0.0056	0.0450
ELLVK[x]ASK	4	0	886.548722	0.0056	0.0450
YDK[x]TEDDIK	2	0	1125.518932	0.0056	0.0500
HSTFIITK[x]R	7	0	1101.629423	0.0056	0.0500
YFATLQK[x]SK	6	0	1084.591644	0.0056	0.0500
NLTDETK[x]NK	6	0	1061.535250	0.0056	0.0500
GGNMK[x]EVFR	4	0	1036.512349	0.0056	0.0500
LNADVLGQLIK[x]K	10	0	1310.792119	0.0054	0.0650
S[x]PTGQITSTSAR	0	0	1204.604720	0.0054	0.0650
ATAIGK[x]SSTAAK	5	0	1104.613831	0.0054	0.0650
TK[x]DEGGPAGGLYI	1	0	1276.629872	0.0054	0.0700
YLHQSLK[x]YK	6	0	1178.644738	0.0050	0.0450
WSLERK[x]GEK	5	0	1131.603602	0.0050	0.0450
QVK[x]LLFIEK	2	0	1116.690625	0.0050	0.0450
EWLDK[x]LGDK	4	0	1102.565823	0.0050	0.0450
GFICK[x]VVDK	4	0	1064.568799	0.0050	0.0450
NSTNNTK[x]ER	6	0	1062.505347	0.0050	0.0450
LK[x]ESQLVDK	1	0	1058.597121	0.0050	0.0450
DEKSGVK[x]LENVK	6	0	1344.724827	0.0050	0.0600
LENVK[x]IYADLK	4	0	1304.733939	0.0050	0.0550
GQSIDDMIPAQK[x]	11	0	1301.628489	0.0050	0.0600
FIVK[x]ASSGPR	3	0	1060.602876	0.0050	0.0500
PPK[x]EDWEK	2	0	1027.497414	0.0050	0.0400
TLSK[x]ESAR	3	0	890.482099	0.0050	0.0400
AIEGK[x]IAR	4	0	856.513006	0.0050	0.0400
M[x]MGINER	0	0	849.383652	0.0050	0.0350
NIPK[x]EIK	3	0	840.506860	0.0050	0.0350
AK[x]TMTER	1	0	835.422145	0.0050	0.0350
AEAK[x]DVAK	3	0	830.449740	0.0050	0.0400
QDPK[x]K	3	0	614.338744	0.0050	0.0250
VLK[x]TK	2	0	587.400615	0.0050	0.0250
K[x]LFK	0	0	534.352941	0.0050	0.0200
SAK[x]AK	2	0	503.306720	0.0050	0.0250
M[x]PPK	0	0	471.251517	0.0050	0.0200
IDRPAQVISFK[x]K	10	0	1400.813914	0.0046	0.0550
K[x]IEIPLPNEVGR	0	0	1363.782281	0.0046	0.0550
DWNACK[x]KELLK	5	0	1403.723052	0.0045	0.0500
K[x]IIEEEGFTNR	0	0	1334.682966	0.0045	0.0500
FNLMVICK[x]DK	7	0	1266.646388	0.0045	0.0450
NIK[x]VIMATNR	2	0	1158.654253	0.0045	0.0450
GGDWERK[x]NR	6	0	1116.542400	0.0044	0.0400
T[x]IDNAETMK	0	0	1021.474961	0.0044	0.0400
CYAK[x]NEWR	3	0	1125.502511	0.0044	0.0350
M[x]MGINERK	0	0	977.478607	0.0044	0.0350
SK[x]TLQYFA	1	0	956.496688	0.0044	0.0350
S[x]QARGFDR	0	0	935.457282	0.0044	0.0350
TKLVK[x]ER	4	0	872.544305	0.0043	0.0300
M[x]GINERK	0	0	846.438129	0.0043	0.0300
TMTEK[x]AR	4	0	835.422145	0.0043	0.0300
NKVLVK[x]VHPEGK	5	0	1346.803351	0.0042	0.0500
K[x]IEFPPPSAEAR	0	0	1340.708787	0.0042	0.0500
GDVAASILDK[x]YR	9	0	1306.688052	0.0042	0.0500
KGVVALVEDK[x]TK	9	0	1285.760486	0.0042	0.0500
WK[x]ALER	1	0	801.449683	0.0042	0.0250
M[x]ESLQR	0	0	762.369385	0.0042	0.0250
ELLK[x]LK	3	0	742.495236	0.0042	0.0250
FLK[x]TSK	2	0	722.432639	0.0042	0.0250
NWK[x]EEYLRAAK	2	0	1406.730582	0.0041	0.0450
LK[x]KTLEVLYLK	1	0	1346.853655	0.0041	0.0450
MPFGNTHNK[x]FK	8	0	1319.644415	0.0041	0.0450
ELLKLK[x]VELAK	5	0	1282.822356	0.0041	0.0450
RLLK[x]LEEAMK	3	0	1229.716515	0.0040	0.0400
TK[x]LVK	1	0	587.400615	0.0040	0.0200
YKVNLYK[x]FR	6	0	1229.692020	0.0039	0.0350
K[x]TLEVLYLK	0	0	1105.674641	0.0039	0.0350
F[x]ATLQKSKR	0	0	1077.629423	0.0039	0.0350
LAHLSK[x]HPK	5	0	1029.608297	0.0039	0.0350
YK[x]DGVILAADSR	1	0	1306.688051	0.0038	0.0450
ENWK[x]YACK	3	0	1097.496365	0.0037	0.0300
INVK[x]FFEK	3	0	1023.575269	0.0037	0.0300
S[x]SKDISSK	0	0	850.439569	0.0037	0.0300
K[x]YDK	0	0	552.290736	0.0037	0.0150
DWNACKK[x]ELLK	6	0	1403.723052	0.0036	0.0400
KGYQTIELDK[x]K	9	0	1321.724101	0.0036	0.0400
GYIGDPIK[x]FVR	7	0	1263.697497	0.0036	0.0400
AASIAVEDEK[x]R	9	0	1187.614557	0.0036	0.0400
VDK[x]NWSK	2	0	875.450075	0.0036	0.0250
AQEEVK[x]R	5	0	858.455887	0.0036	0.0250
ENAINK[x]K	5	0	815.450075	0.0036	0.0250
SAK[x]GTKR	2	0	746.439846	0.0036	0.0250
VGIK[x]PPK	3	0	737.479921	0.0036	0.0250
DK[x]MNFVILCR	1	0	1294.652534	0.0035	0.0350
K[x]TREALMEFR	0	0	1279.670628	0.0035	0.0350
Y[x]FATLQKSKR	0	0	1240.692746	0.0035	0.0350
LQK[x]YQATVMR	2	0	1236.664816	0.0035	0.0350
VVDK[x]DGIREINI	3	0	1369.756460	0.0033	0.0400
I[x]INRDIGKVVDK	0	0	1368.808828	0.0033	0.0400
IKLISGK[x]LDEAR	6	0	1341.797930	0.0033	0.0400
SSTAAKTFLEK[x]R	10	0	1337.730248	0.0033	0.0400
GGVHVK[x]LAHLSK	5	0	1244.735277	0.0033	0.0400
FK[x]LNVYKYR	1	0	1229.692020	0.0033	0.0300
MPPK[x]EDWEK	3	0	1158.537893	0.0033	0.0300
K[x]QMSYMLAR	0	0	1126.562665	0.0033	0.0300
M[x]SQARGFDR	0	0	1066.497761	0.0033	0.0300
K[x]HGQLK	0	0	709.423471	0.0033	0.0200
EISYPFK[x]R	6	0	1038.549782	0.0031	0.0250
P[x]PKEDWEK	0	0	1027.497414	0.0031	0.0250
KQYSAK[x]AK	5	0	922.523570	0.0031	0.0250
ASRPGAAAK[x]LDGK	8	0	1240.688720	0.0031	0.0400
K[x]GFDFEYYQR	0	0	1351.619643	0.0030	0.0300
SLDK[x]QMVEER	3	0	1233.602276	0.0030	0.0300
QVK[x]NRDCVGR	2	0	1230.625074	0.0030	0.0300
MKDAVK[x]EAAR	5	0	1117.591321	0.0030	0.0300
MK[x]DAVKEAAR	1	0	1117.591321	0.0030	0.0300
DQPK[x]K	3	0	614.338744	0.0030	0.0150
VAIK[x]K	3	0	557.390052	0.0030	0.0150
AK[x]SAK	1	0	503.306720	0.0030	0.0150
YK[x]VNLYK	1	0	926.522509	0.0029	0.0200
LKLELK[x]K	5	0	870.590192	0.0029	0.0200
TLLYGK[x]R	5	0	849.507194	0.0029	0.0200
IKYEYQK[x]LK	6	0	1211.691351	0.0028	0.0250
IDKK[x]TTEEK	3	0	1090.586949	0.0028	0.0250
TTSK[x]VSIAK	3	0	933.549448	0.0028	0.0250
MK[x]SLSEQYTER	1	0	1370.649950	0.0027	0.0300
DYYTKQSK[x]ATR	7	0	1359.678214	0.0027	0.0300
QGDVLLNK[x]LQK	7	0	1254.729522	0.0027	0.0300
IDLTRIVK[x]SAK	7	0	1242.765906	0.0027	0.0300
SSTAAK[x]TFLEK	5	0	1181.629146	0.0027	0.0300
K[x]IEFPSYRDR	0	0	1309.677823	0.0025	0.0250
GGNMK[x]EVFRR	4	0	1192.613451	0.0025	0.0250
THAVLVALK[x]R	8	0	1106.692354	0.0025	0.0250
K[x]EEMVMLK	0	0	1006.519074	0.0025	0.0200
NK[x]PGVYTK	1	0	905.497023	0.0025	0.0200
YVTGPK[x]NK	5	0	905.497023	0.0025	0.0200
DAVK[x]EAAR	3	0	858.455887	0.0025	0.0200
M[x]IDDQR	0	0	776.348650	0.0025	0.0150
K[x]CIK	0	0	547.315173	0.0025	0.0100
D[x]YTMAQPEFFK	0	0	1375.611779	0.0023	0.0250
NK[x]LTNDETR	1	0	1089.541397	0.0022	0.0200
NK[x]RGGDEWK	1	0	1088.536254	0.0022	0.0200
FATLQKSK[x]R	7	0	1077.629423	0.0022	0.0200
KSK[x]TLQYFA	2	0	1084.591644	0.0022	0.0200
FATLQK[x]SKR	5	0	1077.629423	0.0022	0.0200
K[x]HLDAEVQK	0	0	1066.577055	0.0022	0.0200
K[x]LEETDVAK	0	0	1031.549839	0.0022	0.0200
VLTLAMVK[x]R	7	0	1029.636817	0.0022	0.0200
DAGK[x]DEFSR	3	0	1023.462090	0.0022	0.0200
VK[x]VIAATNR	1	0	970.592313	0.0022	0.0200
K[x]RWSLER	0	0	973.545700	0.0021	0.0150
IK[x]ENQEK	1	0	887.471202	0.0021	0.0150
LK[x]PLIEK	1	0	839.547996	0.0021	0.0150
K[x]INANEK	0	0	815.450075	0.0021	0.0150
M[x]ESLQRLLQGAR	0	0	1400.755746	0.0021	0.0250
NK[x]YAIQLPLPPK	1	0	1380.812854	0.0021	0.0250
P[x]FGNTHNKFK	0	0	1188.603937	0.0020	0.0200
SGFEK[x]IDLTR	4	0	1164.613831	0.0020	0.0200
DRLK[x]K	3	0	658.412573	0.0020	0.0100
EK[x]VLK	1	0	615.395529	0.0020	0.0100
NK[x]LLK	1	0	614.411513	0.0020	0.0100
T[x]EVLK	0	0	588.348247	0.0020	0.0100
V[x]GVFK	0	0	548.332206	0.0020	0.0100
TSWIYK[x]NK	5	0	1038.549782	0.0019	0.0150
IK[x]TLSMEK	1	0	948.531355	0.0019	0.0150
LMSK[x]VAEK	3	0	904.505142	0.0019	0.0150
VIPVEELK[x]EIK	7	0	1295.769988	0.0018	0.0200
K[x]SGFEKIDLTR	0	0	1292.708787	0.0018	0.0200
ELLK[x]LKVELAK	3	0	1282.822356	0.0018	0.0200
E[x]SLQRLLQGAR	0	0	1269.715268	0.0018	0.0200
MGNGK[x]MVEISR	4	0	1220.600502	0.0018	0.0200
K[x]GINIDQSSNSK	0	0	1289.657479	0.0017	0.0200
WRDATDDK[x]R	7	0	1161.552629	0.0017	0.0150
KINVK[x]FFEK	4	0	1151.670224	0.0017	0.0150
SAVIK[x]TSTR	4	0	961.555594	0.0017	0.0150
VMCK[x]NK	3	0	778.382925	0.0017	0.0100
K[x]TELFK	0	0	764.443203	0.0017	0.0100
LK[x]LELK	1	0	742.495236	0.0017	0.0100
NK[x]TDTK	1	0	705.365683	0.0017	0.0100
FSGEK[x]K	4	0	694.364957	0.0017	0.0100
VADLK[x]K	4	0	672.416990	0.0017	0.0100
ATK[x]QSK	2	0	661.375854	0.0017	0.0100
SAK[x]GTK	2	0	590.338744	0.0017	0.0100
YQK[x]DEEWPPK	2	0	1318.619308	0.0015	0.0150
K[x]YYSFDNSLK	0	0	1263.613496	0.0015	0.0150
ELFEMARTK[x]K	8	0	1251.664481	0.0015	0.0150
WKTLSK[x]ESAR	5	0	1204.656362	0.0015	0.0150
TMGKNK[x]VLVK	5	0	1116.668841	0.0015	0.0150
LDSK[x]NVQLAK	3	0	1114.634566	0.0015	0.0150
FVK[x]LGIDPPK	2	0	1112.659326	0.0015	0.0150
AIHK[x]LGSTLK	3	0	1066.649824	0.0015	0.0150
LK[x]LELKK	1	0	870.590192	0.0014	0.0100
K[x]VADLKK	0	0	800.511946	0.0014	0.0100
QYSAK[x]AK	4	0	794.428614	0.0014	0.0100
ELIRAQEEVK[x]R	9	0	1369.767693	0.0014	0.0150
LK[x]GYQTIELDK	1	0	1306.713204	0.0014	0.0150
KSGFEK[x]IDLTR	5	0	1292.708787	0.0014	0.0150
EDCKSLK[x]R	6	0	1034.517826	0.0012	0.0100
IVKSAK[x]AK	5	0	843.554142	0.0012	0.0100
RFK[x]K	2	0	577.369985	0.0012	0.0050
K[x]LWK	0	0	573.363839	0.0012	0.0050
K[x]NCK	0	0	548.274037	0.0012	0.0050
Q[x]EMK	0	0	534.247157	0.0012	0.0050
K[x]GEK	0	0	460.264524	0.0012	0.0050
M[x]PPKEDWEK	0	0	1158.537893	0.0011	0.0100
IFRQK[x]SLEK	4	0	1147.671285	0.0011	0.0100
IDK[x]KTTEEK	2	0	1090.586949	0.0011	0.0100
ETTEK[x]KIDK	4	0	1090.586949	0.0011	0.0100
M[x]SSKDISSK	0	0	981.480047	0.0011	0.0100
DLK[x]LKWSDER	2	0	1288.677488	0.0010	0.0100
K[x]ILGVAAEDK	0	0	1042.602207	0.0010	0.0100
VK[x]LEK	1	0	615.395529	0.0010	0.0050
RK[x]GTK	1	0	588.370711	0.0010	0.0050
TK[x]DAVVLGVEKR	1	0	1313.766632	0.0008	0.0100
DKK[x]DQK	2	0	760.407879	0.0008	0.0050
QK[x]SLEK	1	0	731.417716	0.0008	0.0050
DTTK[x]NK	3	0	705.365683	0.0008	0.0050
LGDK[x]GPAAARASR	3	0	1268.694867	0.0008	0.0100
WAIKEK[x]R	5	0	929.544639	0.0007	0.0050
TLFRK[x]EK	4	0	920.544305	0.0007	0.0050
GVSK[x]DEK	3	0	761.391895	0.0007	0.0050
EDCK[x]SLKR	3	0	1034.517826	0.0006	0.0050
DLVK[x]KYDK	3	0	1007.565097	0.0006	0.0050
K[x]REAEAAK	0	0	901.498083	0.0006	0.0050
KVAQTTYK[x]K	7	0	1065.618191	0.0006	0.0050
KYDK[x]TEDDIK	3	0	1253.613888	0.0005	0.0050
TMGK[x]NKVLVK	3	0	1116.668841	0.0005	0.0050
K[x]TLVAHAVLK	0	0	1078.686208	0.0005	0.0050
FNLMVICK[x]DKK	7	0	1394.741343	0.0005	0.0050
ELKK[x]EEMVMLK	3	0	1376.740675	0.0005	0.0050
ELK[x]KEEMVMLK	2	0	1376.740675	0.0005	0.0050
LTHEK[x]STMLEK	4	0	1315.680522	0.0005	0.0050
HGGYK[x]PTDKHK	4	0	1266.646859	0.0005	0.0050
# precursors: 1
Precursor: 1992.1907	4	0.9978	0
K[x]HGQLK(0)	LLIFEK[x]QVR(5)	1.2450	1992.1883	138.0681
LAK[x]R(2)	TAALSARPAK[x]NIR(9)	0.4900	1992.1955	138.0681
LLK[x]MQR(2)	AIHK[x]LGSTLK(3)	0.4600	1992.1917	138.0681
K[x]LAR(0)	TAALSARPAK[x]NIR(9)	0.4450	1992.1955	138.0681
SLALTK[x]K(5)	SLLTGK[x]HAIR(5)	0.3400	1992.2094	138.0681
DIGK[x]VVDK(3)	DK[x]KLIPIR(1)	0.3050	1992.1982	138.0681
NIPK[x]EIK(3)	SLK[x]RELIR(2)	0.2900	1992.2094	138.0681
DIGK[x]VVDK(3)	D[x]KKLIPIR(0)	0.2900	1992.1982	138.0681
MQK[x]LLR(2)	AIHK[x]LGSTLK(3)	0.2850	1992.1917	138.0681
DIGK[x]VVDK(3)	DKK[x]LIPIR(2)	0.2850	1992.1982	138.0681
K[x]ASLLTR(0)	AIHK[x]LGSTLK(3)	0.2800	1992.2094	138.0681
NK[x]LLK(1)	LK[x]YYEQKIR(1)	0.2650	1992.1771	138.0681
NK[x]LLK(1)	LKYYEQK[x]IR(6)	0.2400	1992.1771	138.0681
ERK[x]PRR(2)	SLK[x]RELIR(2)	0.2150	1992.2068	138.0681
LGVK[x]PPK(3)	GTEVEK[x]ITIK(5)	0.2050	1992.1870	138.0681
VGIK[x]PPK(3)	GTEVEK[x]ITIK(5)	0.1750	1992.1870	138.0681
LQK[x]R(2)	LNADVLGQLIK[x]K(10)	0.1400	1992.2094	138.0681
LGVK[x]RFK(3)	SSK[x]VYISPK(2)	0.1300	1992.1771	138.0681
K[x]LQR(0)	LNADVLGQLIK[x]K(10)	0.1100	1992.2094	138.0681
LGVK[x]RFK(3)	DLVK[x]KYDK(3)	0.0450	1992.1771	138.0681
