# Supplementary material for: ECL: an exhaustive search tool for the identification of cross-linked peptides using whole database
Source: BMC Bioinformatics. 2016 May 20;17:217. doi: 10.1186/s12859-016-1073-y (PMC4874008; doi:10.1186/s12859-016-1073-y)
Supplement: Additional file 5 — Kojak’s pre-selection list of PSMs only identified by ECL. (ZIP 5147 kb) [file 12859_2016_1073_MOESM5_ESM.zip › Kojak's pre-selection ranks of ECL only peptides/Kojak's detailed results/aleitner_M1012_004/diagnostic_5059.txt]

Scan: 5059
LLVK[x]DR	3	0	742.470084	0.1000	0.6000
LIK[x]K	2	0	500.368591	0.1000	0.4000
IK[x]LISGK	1	0	757.506134	0.0929	0.6500
LLK[x]PR	2	0	625.427496	0.0860	0.4300
ILIDK[x]AR	4	0	827.522844	0.0786	0.5500
IIPLK[x]K	4	0	710.505408	0.0775	0.4650
LLRPRK[x]R	5	0	937.629701	0.0750	0.5250
LLK[x]MQR	2	0	787.473787	0.0717	0.4300
LLK[x]VTVSK	2	0	886.585106	0.0669	0.5350
IIPLK[x]KD	4	0	825.532346	0.0643	0.4500
LLEK[x]LEIK	3	0	984.621882	0.0613	0.4900
S[x]GYDR	0	0	596.255412	0.0610	0.3050
IAK[x]GAIEK	2	0	828.506860	0.0587	0.4700
LK[x]LELKK	1	0	870.590192	0.0586	0.4100
IIPLKK[x]D	5	0	825.532346	0.0579	0.4050
LLSSAK[x]K	5	0	745.469750	0.0564	0.3950
IEPLK[x]LK	4	0	839.547996	0.0529	0.3700
M[x]SGYDR	0	0	727.295891	0.0517	0.3100
LIEK[x]LELR	3	0	1012.628028	0.0494	0.3950
LRWK[x]R	3	0	757.471088	0.0480	0.2400
LNVYK[x]YR	4	0	954.528656	0.0479	0.3350
EK[x]WIAK	1	0	773.443537	0.0475	0.2850
IVK[x]SAK	2	0	644.422076	0.0467	0.2800
KEK[x]WIAK	2	0	901.538493	0.0464	0.3250
K[x]IPQVASFR	0	0	1044.607962	0.0456	0.4100
IGLSK[x]IR	4	0	785.512280	0.0443	0.3100
LVK[x]ER	2	0	643.401675	0.0440	0.2200
EK[x]ASK	1	0	561.312197	0.0440	0.2200
QSK[x]YTYDR	2	0	1059.498475	0.0431	0.3450
LDVAK[x]R	4	0	700.423137	0.0425	0.2550
IK[x]ENQEK	1	0	887.471202	0.0421	0.2950
M[x]FR	0	0	452.220553	0.0417	0.1250
K[x]FR	0	0	449.275030	0.0417	0.1250
LQK[x]R	2	0	543.349250	0.0413	0.1650
LAK[x]R	2	0	486.327789	0.0413	0.1650
LK[x]DLR	1	0	643.401675	0.0410	0.2050
LVK[x]GR	2	0	571.380549	0.0410	0.2050
SK[x]VLDVR	1	0	815.486459	0.0407	0.2850
K[x]IEFPSYR	0	0	1038.549782	0.0400	0.3200
RSK[x]VLDVR	2	0	971.587561	0.0400	0.3200
LWK[x]R	2	0	601.369985	0.0400	0.1600
WAIK[x]EK	3	0	773.443537	0.0375	0.2250
FLK[x]TSK	2	0	722.432639	0.0375	0.2250
VVLK[x]NK	3	0	699.464272	0.0375	0.2250
TFLEK[x]R	4	0	792.449349	0.0367	0.2200
VNLYK[x]FR	4	0	938.533741	0.0364	0.2550
GK[x]VVIDAFR	1	0	1003.581415	0.0361	0.3250
LGVK[x]R	3	0	571.380549	0.0360	0.1800
LK[x]LELK	1	0	742.495236	0.0358	0.2150
HESLK[x]YR	4	0	931.487520	0.0357	0.2500
K[x]EKWIAK	0	0	901.538493	0.0357	0.2500
LAHLSK[x]HPK	5	0	1029.608297	0.0356	0.3200
FK[x]LNVYK	1	0	910.527595	0.0350	0.2450
VVDK[x]DGIR	3	0	900.502835	0.0350	0.2800
K[x]VGQYIR	0	0	862.502443	0.0350	0.2450
WAIKEK[x]R	5	0	929.544639	0.0336	0.2350
LGVK[x]PPK	3	0	737.479921	0.0329	0.2300
M[x]GINER	0	0	718.343173	0.0325	0.1950
A[x]ASLLK	0	0	601.379880	0.0325	0.1950
TTSK[x]VSIAK	3	0	933.549448	0.0322	0.2900
LEK[x]VR	2	0	643.401675	0.0320	0.1600
GSDAAPQASK[x]K	9	0	1058.535585	0.0314	0.3450
D[x]YDLVR	0	0	779.381332	0.0308	0.1850
VMK[x]SEFQR	2	0	1023.517101	0.0306	0.2450
SSCK[x]IVFR	3	0	995.522185	0.0306	0.2450
S[x]QARGFDR	0	0	935.457282	0.0306	0.2450
AEREK[x]ASK	4	0	917.492997	0.0306	0.2450
TAAVNIK[x]VR	6	0	970.592313	0.0300	0.2700
LCIHK[x]NK	4	0	911.501059	0.0300	0.2100
LK[x]PLIEK	1	0	839.547996	0.0300	0.2100
VGK[x]SAVIK	2	0	800.511946	0.0300	0.2400
LALTK[x]PK	4	0	769.506134	0.0300	0.2100
IDK[x]K	2	0	502.311471	0.0300	0.1200
M[x]PPK	0	0	471.251517	0.0300	0.1200
INVK[x]FFEK	3	0	1023.575269	0.0294	0.2350
NLIRLAK[x]R	6	0	982.639929	0.0294	0.2350
LRNK[x]R	3	0	685.434703	0.0290	0.1450
K[x]DLVR	0	0	629.386026	0.0290	0.1450
EMK[x]K	2	0	534.283541	0.0288	0.1150
WAIK[x]EKR	3	0	929.544639	0.0286	0.2000
VDK[x]NWSK	2	0	875.450075	0.0286	0.2000
LAEK[x]WR	3	0	801.449683	0.0283	0.1700
D[x]KKLIPIR	0	0	981.633448	0.0281	0.2250
K[x]EEPK	0	0	629.338410	0.0280	0.1400
SMAIDK[x]DIR	5	0	1047.538227	0.0272	0.2450
DK[x]KASLLTR	1	0	1030.613439	0.0272	0.2450
WSELRK[x]R	5	0	973.545700	0.0271	0.1900
M[x]MGINER	0	0	849.383652	0.0271	0.1900
LVK[x]GRQD	2	0	814.466059	0.0271	0.1900
KDK[x]PK	2	0	614.375128	0.0270	0.1350
AIEGK[x]IAR	4	0	856.513006	0.0269	0.2150
M[x]SQARGFDR	0	0	1066.497761	0.0267	0.2400
QSK[x]ATR	2	0	689.382001	0.0267	0.1600
N[x]SIVSK	0	0	646.364957	0.0267	0.1600
YK[x]VNLYK	1	0	926.522509	0.0264	0.1850
K[x]VTSK	0	0	561.348581	0.0260	0.1300
TK[x]VVDR	1	0	716.418051	0.0258	0.1550
DATDDK[x]R	5	0	819.372221	0.0257	0.1800
K[x]ATDDDR	0	0	819.372221	0.0257	0.1800
K[x]ASLLTR	0	0	787.491545	0.0257	0.1800
I[x]INRDIGK	0	0	927.550117	0.0256	0.2050
SAVIK[x]TSTR	4	0	961.555594	0.0256	0.2300
ELLVK[x]ASK	4	0	886.548722	0.0250	0.2000
F[x]MTR	0	0	553.268226	0.0250	0.1000
DKK[x]ASLLTR	2	0	1030.613439	0.0250	0.2250
LK[x]VELAK	1	0	799.516697	0.0243	0.1700
VVK[x]GNQK	2	0	771.460247	0.0243	0.1700
K[x]LRDK	0	0	658.412573	0.0240	0.1200
VK[x]LEK	1	0	615.395529	0.0240	0.1200
SGVK[x]LENVK	3	0	972.560345	0.0239	0.2150
K[x]LEK	0	0	516.327120	0.0237	0.0950
IWK[x]VMCK	2	0	963.503367	0.0236	0.1650
LVRK[x]CIK	3	0	915.568742	0.0236	0.1650
LRLQK[x]R	4	0	812.534410	0.0233	0.1400
TMGK[x]NK	3	0	677.353010	0.0233	0.1400
WK[x]R	1	0	488.285928	0.0233	0.0700
INYK[x]K	3	0	664.390778	0.0230	0.1150
AK[x]SAK	1	0	503.306720	0.0230	0.1150
S[x]RQETQYK	0	0	1038.509372	0.0225	0.1800
KSLK[x]DECK	3	0	1006.511679	0.0225	0.1800
DQK[x]K	2	0	517.285985	0.0225	0.0900
T[x]IDNAETMK	0	0	1021.474961	0.0222	0.2000
TK[x]LVKER	1	0	872.544305	0.0221	0.1550
QDPK[x]K	3	0	614.338744	0.0220	0.1100
K[x]NVPK	0	0	584.364565	0.0220	0.1100
VADLK[x]K	4	0	672.416990	0.0217	0.1300
LK[x]PQDER	1	0	884.471536	0.0214	0.1500
KELLK[x]LK	4	0	870.590192	0.0214	0.1500
AQEEVK[x]R	5	0	858.455887	0.0214	0.1500
LMSK[x]VAEK	3	0	904.505142	0.0213	0.1700
IVKSAK[x]AK	5	0	843.554142	0.0213	0.1700
CIK[x]R	2	0	575.321319	0.0213	0.0850
M[x]SSK	0	0	451.210047	0.0213	0.0850
EVLNK[x]GVSK	4	0	972.560345	0.0211	0.1900
QEMK[x]K	3	0	662.342113	0.0210	0.1050
Q[x]DRGK	0	0	602.313592	0.0210	0.1050
IQK[x]ENR	2	0	786.434760	0.0208	0.1250
AK[x]RAER	1	0	729.424532	0.0208	0.1250
K[x]KLIPIR	0	0	866.606510	0.0207	0.1450
KLDVAK[x]R	5	0	828.518092	0.0207	0.1450
K[x]INANEK	0	0	815.450075	0.0207	0.1450
VGIK[x]PPK	3	0	737.479921	0.0207	0.1450
IHLEK[x]VSK	4	0	952.570517	0.0206	0.1650
E[x]IINRDIGK	0	0	1056.592704	0.0206	0.1850
FIVK[x]ASSGPR	3	0	1060.602876	0.0200	0.2000
YDKK[x]DLVR	3	0	1035.571243	0.0200	0.1600
YDK[x]KDLVR	2	0	1035.571243	0.0200	0.1600
DQKK[x]DKPK	3	0	985.555594	0.0200	0.1600
DQK[x]KDKPK	2	0	985.555594	0.0200	0.1600
K[x]EFEIIK	0	0	905.522175	0.0200	0.1400
VLVDK[x]SR	4	0	815.486459	0.0200	0.1400
M[x]FMTR	0	0	684.308705	0.0200	0.1000
K[x]DQKK	0	0	645.380940	0.0200	0.1000
LELK[x]K	3	0	629.411178	0.0200	0.1000
K[x]LIR	0	0	528.374737	0.0200	0.0800
QVK[x]R	2	0	529.333601	0.0200	0.0800
K[x]RR	0	0	458.307723	0.0200	0.0600
EK[x]ADAAFLR	1	0	1019.539945	0.0194	0.1750
ENK[x]IQR	2	0	786.434760	0.0192	0.1150
LAK[x]RMK	2	0	745.463224	0.0192	0.1150
DTTK[x]NK	3	0	705.365683	0.0192	0.1150
NEEK[x]K	3	0	646.328572	0.0190	0.0950
DQPK[x]K	3	0	614.338744	0.0190	0.0950
INVK[x]K	3	0	600.395864	0.0190	0.0950
RK[x]GTK	1	0	588.370711	0.0190	0.0950
DKK[x]LIPIR	2	0	981.633448	0.0188	0.1500
S[x]QAR	0	0	460.239372	0.0188	0.0750
LK[x]YYEQK	1	0	970.512337	0.0186	0.1300
LK[x]WSDER	1	0	932.471536	0.0186	0.1300
Q[x]DYDLVR	0	0	907.439903	0.0186	0.1300
IEEIFK[x]K	5	0	905.522175	0.0186	0.1300
VMCK[x]NK	3	0	778.382925	0.0183	0.1100
SAK[x]GTK	2	0	590.338744	0.0183	0.1100
K[x]DKPK	0	0	614.375128	0.0180	0.0900
QPEDK[x]LR	4	0	884.471536	0.0179	0.1250
M[x]NSIVSK	0	0	777.405435	0.0179	0.1250
NLTDETK[x]NK	6	0	1061.535250	0.0178	0.1600
LCFDELK[x]K	6	0	1051.537166	0.0175	0.1400
LVK[x]ERQAR	2	0	998.598459	0.0175	0.1400
EK[x]SLLAHK	1	0	924.539219	0.0175	0.1400
K[x]LIPIR	0	0	738.511554	0.0175	0.1050
NIPK[x]AR	3	0	697.423471	0.0175	0.1050
K[x]MQE	0	0	534.247157	0.0175	0.0700
EK[x]RTFLR	1	0	948.550451	0.0171	0.1200
LGVK[x]RFK	3	0	846.543913	0.0171	0.1200
ERK[x]PR	2	0	684.403070	0.0170	0.0850
EISYPFK[x]R	6	0	1038.549782	0.0169	0.1350
DK[x]KLIPIR	1	0	981.633448	0.0169	0.1350
IK[x]TLSMEK	1	0	948.531355	0.0169	0.1350
K[x]VAQTTYKK	0	0	1065.618191	0.0167	0.1500
HTVIK[x]TGLR	4	0	1023.618860	0.0167	0.1500
NK[x]MVCK	1	0	778.382925	0.0167	0.1000
ATK[x]QSK	2	0	661.375854	0.0167	0.1000
DGIVLAAEK[x]K	8	0	1042.602207	0.0165	0.1650
TLFRK[x]EK	4	0	920.544305	0.0164	0.1150
DRGK[x]LVR	3	0	842.508589	0.0164	0.1150
IVK[x]SAKAK	2	0	843.554142	0.0162	0.1300
SLK[x]R	2	0	502.322703	0.0162	0.0650
DK[x]PK	1	0	486.280173	0.0162	0.0650
GEK[x]R	2	0	488.270670	0.0162	0.0650
SSEETEDK[x]K	7	0	1051.466899	0.0161	0.1450
Q[x]EMKK	0	0	662.342113	0.0160	0.0800
KDQK[x]K	3	0	645.380940	0.0160	0.0800
GK[x]LVR	1	0	571.380549	0.0160	0.0800
QGLHK[x]K	4	0	709.423471	0.0158	0.0950
KK[x]LIPIR	1	0	866.606510	0.0157	0.1100
K[x]EVQEAR	0	0	858.455887	0.0157	0.1100
SAK[x]GTKR	2	0	746.439846	0.0157	0.1100
SSK[x]DISSK	2	0	850.439569	0.0156	0.1250
MK[x]LSLFSNK	1	0	1066.584449	0.0156	0.1400
M[x]SSKDISSK	0	0	981.480047	0.0156	0.1400
NSTNNTK[x]ER	6	0	1062.505347	0.0150	0.1350
K[x]WRLR	0	0	757.471088	0.0150	0.0750
SAK[x]IVR	2	0	672.428222	0.0150	0.0900
A[x]SLLK	0	0	530.342770	0.0150	0.0750
AK[x]SAKIVR	1	0	871.560288	0.0150	0.1200
S[x]RSYDSR	0	0	869.399102	0.0150	0.1050
D[x]RGK	0	0	474.255021	0.0150	0.0600
GTK[x]R	2	0	460.275756	0.0150	0.0600
FAASK[x]EK	4	0	779.417716	0.0143	0.1000
LESK[x]QR	3	0	759.423863	0.0142	0.0850
VLK[x]TK	2	0	587.400615	0.0140	0.0700
LRLLK[x]MQR	4	0	1056.658947	0.0137	0.1100
LMVEMEK[x]K	6	0	1006.519074	0.0137	0.1100
F[x]ATLQKSK	0	0	921.528321	0.0137	0.1100
AKSAK[x]IVR	4	0	871.560288	0.0137	0.1100
NIPK[x]EIK	3	0	840.506860	0.0136	0.0950
LK[x]ESQLVDK	1	0	1058.597121	0.0133	0.1200
FDSEK[x]AGDR	4	0	1023.462090	0.0133	0.1200
VDVK[x]TK	3	0	688.411904	0.0133	0.0800
KDWNACK[x]K	6	0	1048.512348	0.0131	0.1050
K[x]ARQAAK	0	0	771.471479	0.0129	0.0900
VK[x]AFGR	1	0	676.402010	0.0125	0.0750
VLTLAMVK[x]R	7	0	1029.636817	0.0122	0.1100
QVK[x]NR	2	0	643.376523	0.0120	0.0600
K[x]ELLK	0	0	629.411178	0.0120	0.0600
DLVKK[x]YDK	4	0	1007.565097	0.0119	0.0950
DQKKDK[x]PK	5	0	985.555594	0.0119	0.0950
QDRGK[x]LVR	4	0	970.567161	0.0119	0.0950
VLVDK[x]SRK	4	0	943.581415	0.0119	0.0950
DSEALK[x]TR	5	0	918.477013	0.0119	0.0950
P[x]FGNTHNK	0	0	913.440572	0.0119	0.0950
YVTGPK[x]NK	5	0	905.497023	0.0119	0.0950
LYNK[x]FK	3	0	811.459186	0.0117	0.0700
WK[x]TLSK	1	0	761.443537	0.0117	0.0700
K[x]WR	0	0	488.285928	0.0117	0.0350
IK[x]YEYQK	1	0	970.512337	0.0114	0.0800
IQK[x]ENRHK	2	0	1051.588622	0.0113	0.0900
EDCKSLK[x]R	6	0	1034.517826	0.0113	0.0900
K[x]EEMVMLK	0	0	1006.519074	0.0113	0.0900
TLASLQK[x]R	6	0	915.550117	0.0113	0.0900
M[x]SER	0	0	521.226756	0.0113	0.0450
TPDK[x]GYGHR	3	0	1029.499144	0.0111	0.1000
LGDK[x]GPAAAR	3	0	954.524630	0.0110	0.1100
E[x]IINR	0	0	643.365291	0.0110	0.0550
K[x]VIAR	0	0	585.396198	0.0110	0.0550
SGKK[x]R	3	0	574.355062	0.0110	0.0550
DK[x]KDQK	1	0	760.407879	0.0108	0.0650
AERK[x]AR	3	0	729.424532	0.0108	0.0650
QK[x]SLEK	1	0	731.417716	0.0108	0.0650
NK[x]GTMK	1	0	677.353010	0.0108	0.0650
AK[x]IIDLR	1	0	827.522844	0.0107	0.0750
AQARAK[x]R	5	0	799.477625	0.0107	0.0750
M[x]SRSYDSR	0	0	1000.439581	0.0106	0.0850
S[x]SKDISSK	0	0	850.439569	0.0106	0.0850
AKYASQK[x]RP	6	0	1047.582476	0.0106	0.0950
EDVQSLK[x]LK	6	0	1058.597121	0.0100	0.0900
DAVK[x]EAAR	3	0	858.455887	0.0100	0.0800
MQK[x]LLR	2	0	787.473787	0.0100	0.0600
HK[x]TPDK	1	0	724.386752	0.0100	0.0600
RLVK[x]GR	3	0	727.481651	0.0100	0.0600
I[x]DDQR	0	0	645.308172	0.0100	0.0500
GTK[x]RR	2	0	616.376858	0.0100	0.0500
ASK[x]ER	2	0	589.318344	0.0100	0.0500
K[x]AFGR	0	0	577.333601	0.0100	0.0500
Q[x]EMK	0	0	534.247157	0.0100	0.0400
K[x]LARNILK	0	0	954.633783	0.0094	0.0750
ASK[x]ERAER	2	0	945.499144	0.0094	0.0750
DIGK[x]VVDK	3	0	872.496688	0.0094	0.0750
DWNACK[x]K	5	0	920.417393	0.0093	0.0650
EWDSK[x]LK	4	0	904.465390	0.0093	0.0650
GVSK[x]DEK	3	0	761.391895	0.0093	0.0650
ERK[x]PRR	2	0	840.504172	0.0092	0.0550
WK[x]ALER	1	0	801.449683	0.0092	0.0550
DKK[x]DQK	2	0	760.407879	0.0092	0.0550
DVAK[x]MK	3	0	690.373411	0.0092	0.0550
FSGEK[x]K	4	0	694.364957	0.0092	0.0550
SGK[x]KR	2	0	574.355062	0.0090	0.0450
M[x]PFGNTHNK	0	0	1044.481051	0.0089	0.0800
K[x]LGVKPPK	0	0	865.574877	0.0088	0.0700
SDISK[x]SSM	4	0	853.385092	0.0088	0.0700
E[x]MKK	0	0	534.283541	0.0088	0.0350
K[x]GEK	0	0	460.264524	0.0088	0.0350
K[x]SGR	0	0	446.260107	0.0088	0.0350
M[x]DRQEQR	0	0	961.439915	0.0086	0.0600
TKLVK[x]ER	4	0	872.544305	0.0086	0.0600
AK[x]TMTER	1	0	835.422145	0.0086	0.0600
VVDK[x]CFGIK	3	0	1064.568799	0.0083	0.0750
DAGK[x]DEFSR	3	0	1023.462090	0.0083	0.0750
SSK[x]VYISPK	2	0	1007.565097	0.0083	0.0750
M[x]ESLQR	0	0	762.369385	0.0083	0.0500
AAK[x]ASR	2	0	602.349976	0.0083	0.0500
TSWIYK[x]NK	5	0	1038.549782	0.0081	0.0650
YK[x]EDTALR	1	0	994.508312	0.0081	0.0650
Q[x]DRGKLVR	0	0	970.567161	0.0081	0.0650
K[x]PIGATWK	0	0	899.522844	0.0081	0.0650
M[x]SQAR	0	0	591.279850	0.0080	0.0400
KK[x]SGR	1	0	574.355062	0.0080	0.0400
VSTK[x]K	3	0	561.348581	0.0080	0.0400
VAIK[x]K	3	0	557.390052	0.0080	0.0400
SLK[x]DECK	2	0	878.416723	0.0079	0.0550
RLMSK[x]VAEK	4	0	1060.606245	0.0078	0.0700
QIK[x]EIK	2	0	757.469750	0.0075	0.0450
FATLQK[x]SK	5	0	921.528321	0.0075	0.0600
K[x]LWK	0	0	573.363839	0.0075	0.0300
K[x]YDK	0	0	552.290736	0.0075	0.0300
K[x]LQR	0	0	543.349250	0.0075	0.0300
I[x]INR	0	0	514.322703	0.0075	0.0300
ANWCDK[x]R	5	0	948.423539	0.0071	0.0500
LKLELK[x]K	5	0	870.590192	0.0071	0.0500
SAKGTK[x]R	5	0	746.439846	0.0071	0.0500
E[x]SLQR	0	0	631.328907	0.0070	0.0350
K[x]GEIR	0	0	601.354728	0.0070	0.0350
DYYTK[x]QSK	4	0	1031.492328	0.0069	0.0550
K[x]SLKDECK	0	0	1006.511679	0.0069	0.0550
NEEEPTK[x]K	6	0	973.471593	0.0069	0.0550
EASK[x]TLSK	3	0	862.475953	0.0069	0.0550
K[x]AQSGPDASAK	0	0	1058.535585	0.0068	0.0750
EK[x]TSNNTNR	1	0	1062.505347	0.0067	0.0600
GGNMK[x]EVFR	4	0	1036.512349	0.0067	0.0600
MSSK[x]DISSK	3	0	981.480047	0.0067	0.0600
K[x]TELFK	0	0	764.443203	0.0067	0.0400
K[x]PRRLLK	0	0	909.623554	0.0064	0.0450
K[x]YTGLLR	0	0	849.507194	0.0064	0.0450
QYSAK[x]AK	4	0	794.428614	0.0064	0.0450
K[x]LAR	0	0	486.327789	0.0063	0.0250
SLALTK[x]KDK	5	0	1002.607293	0.0061	0.0550
HGGYK[x]PTDK	4	0	1001.492997	0.0061	0.0550
DLVK[x]K	3	0	601.379880	0.0060	0.0300
V[x]GVFK	0	0	548.332206	0.0060	0.0300
TLSK[x]WR	3	0	789.449683	0.0058	0.0350
NK[x]PDER	1	0	757.371829	0.0058	0.0350
K[x]QYSAK	0	0	723.391504	0.0058	0.0350
ASK[x]AAR	2	0	602.349976	0.0058	0.0350
TLLYGK[x]R	5	0	849.507194	0.0057	0.0400
NHASIDK[x]MK	6	0	1042.522913	0.0056	0.0500
FDVIVAK[x]GK	6	0	975.575269	0.0056	0.0500
SAELYK[x]NPK	5	0	1048.555259	0.0050	0.0450
S[x]ERDTALEK	0	0	1047.519601	0.0050	0.0450
GTLK[x]VHTIR	3	0	1023.618860	0.0050	0.0450
TVQYATK[x]R	6	0	965.529382	0.0050	0.0400
VSK[x]ILEHK	2	0	952.570517	0.0050	0.0400
AVEK[x]LMSR	3	0	932.511289	0.0050	0.0400
ENEQK[x]IK	4	0	887.471202	0.0050	0.0350
KLGVK[x]PPK	4	0	865.574877	0.0050	0.0400
K[x]PRR	0	0	555.360483	0.0050	0.0200
G[x]VFK	0	0	449.263798	0.0050	0.0200
DTALEK[x]YK	5	0	966.502166	0.0044	0.0350
K[x]QLATSLR	0	0	915.550117	0.0044	0.0350
K[x]ANWCDK	0	0	920.417393	0.0043	0.0300
EKVLK[x]TK	4	0	844.538158	0.0043	0.0300
MRK[x]LAR	2	0	773.469370	0.0042	0.0250
PPK[x]EDWEK	2	0	1027.497414	0.0037	0.0300
GYSK[x]PNER	3	0	949.461699	0.0037	0.0300
K[x]VAQTTYK	0	0	937.523235	0.0037	0.0300
K[x]REK	0	0	559.344165	0.0037	0.0150
RK[x]QYSAK	1	0	879.492606	0.0036	0.0250
EIK[x]PNIR	2	0	868.513006	0.0036	0.0250
GK[x]YYPLK	1	0	867.485399	0.0036	0.0250
K[x]LDVAKR	0	0	828.518092	0.0036	0.0250
EK[x]ASFAR	1	0	807.423863	0.0036	0.0250
EDTEAVLK[x]R	7	0	1059.555986	0.0033	0.0300
K[x]LQRLR	0	0	812.534410	0.0033	0.0200
SLK[x]RELIR	2	0	1013.634509	0.0031	0.0250
PRK[x]QYSAK	2	0	976.545365	0.0031	0.0250
K[x]INVK	0	0	600.395864	0.0030	0.0150
K[x]VPDK	0	0	585.348581	0.0030	0.0150
GAFK[x]V	3	0	520.300908	0.0030	0.0150
SLALTK[x]K	5	0	759.485399	0.0029	0.0200
DAFALAK[x]EK	6	0	991.533798	0.0028	0.0250
K[x]RMPIDFK	0	0	1033.574220	0.0025	0.0200
FHQLK[x]PTR	4	0	1025.576998	0.0025	0.0200
D[x]RQEQR	0	0	830.399437	0.0025	0.0150
K[x]LFK	0	0	534.352941	0.0025	0.0100
K[x]DQK	0	0	517.285985	0.0025	0.0100
CIK[x]RLVK	2	0	915.568742	0.0021	0.0150
NK[x]HCLIK	1	0	911.501059	0.0021	0.0150
YYLPK[x]GK	4	0	867.485399	0.0021	0.0150
K[x]NEEK	0	0	646.328572	0.0020	0.0100
SAK[x]AK	2	0	503.306720	0.0020	0.0100
ASK[x]VLELR	2	0	914.554868	0.0019	0.0150
MK[x]DAVK	1	0	690.373411	0.0017	0.0100
MVCK[x]IWK	3	0	963.503367	0.0014	0.0100
D[x]RGKLVR	0	0	842.508589	0.0014	0.0100
DEK[x]SGVK	2	0	761.391895	0.0014	0.0100
RMK[x]K	2	0	561.342056	0.0012	0.0050
YDK[x]K	2	0	552.290736	0.0012	0.0050
K[x]NCK	0	0	548.274037	0.0012	0.0050
K[x]SGFEK	0	0	694.364957	0.0008	0.0050
V[x]KAFGR	0	0	676.402010	0.0008	0.0050
GNQK[x]VVK	3	0	771.460247	0.0007	0.0050
TK[x]DSLEAR	1	0	918.477014	0.0006	0.0050
DIK[x]SMIADK	2	0	1019.532081	0.0006	0.0050
# precursors: 1
Precursor: 1653.0848	3	0.9945	0
IK[x]LISGK(1)	IK[x]LISGK(1)	0.6500	1653.0803	138.0681
IVK[x]SAK(2)	LK[x]LELKK(1)	0.5650	1653.0803	138.0681
IVK[x]SAK(2)	KELLK[x]LK(4)	0.4100	1653.0803	138.0681
IVK[x]SAK(2)	LKLELK[x]K(5)	0.2050	1653.0803	138.0681
E[x]AAR(0)	E[x]AAR(0)	0.0000	0.0000	138.0681
E[x]AAR(0)	E[x]AAR(0)	0.0000	0.0000	138.0681
E[x]AAR(0)	E[x]AAR(0)	0.0000	0.0000	138.0681
E[x]AAR(0)	E[x]AAR(0)	0.0000	0.0000	138.0681
E[x]AAR(0)	E[x]AAR(0)	0.0000	0.0000	138.0681
E[x]AAR(0)	E[x]AAR(0)	0.0000	0.0000	138.0681
E[x]AAR(0)	E[x]AAR(0)	0.0000	0.0000	138.0681
E[x]AAR(0)	E[x]AAR(0)	0.0000	0.0000	138.0681
E[x]AAR(0)	E[x]AAR(0)	0.0000	0.0000	138.0681
E[x]AAR(0)	E[x]AAR(0)	0.0000	0.0000	138.0681
E[x]AAR(0)	E[x]AAR(0)	0.0000	0.0000	138.0681
E[x]AAR(0)	E[x]AAR(0)	0.0000	0.0000	138.0681
E[x]AAR(0)	E[x]AAR(0)	0.0000	0.0000	138.0681
E[x]AAR(0)	E[x]AAR(0)	0.0000	0.0000	138.0681
E[x]AAR(0)	E[x]AAR(0)	0.0000	0.0000	138.0681
E[x]AAR(0)	E[x]AAR(0)	0.0000	0.0000	138.0681
