# Supplementary material for: ECL: an exhaustive search tool for the identification of cross-linked peptides using whole database
Source: BMC Bioinformatics. 2016 May 20;17:217. doi: 10.1186/s12859-016-1073-y (PMC4874008; doi:10.1186/s12859-016-1073-y)
Supplement: Additional file 5 — Kojak’s pre-selection list of PSMs only identified by ECL. (ZIP 5147 kb) [file 12859_2016_1073_MOESM5_ESM.zip › Kojak's pre-selection ranks of ECL only peptides/Kojak's detailed results/aleitner_M1012_004/diagnostic_5526.txt]

Scan: 5526
EK[x]ASFAR	1	0	807.423863	0.1114	0.7800
LISGK[x]LDEAR	4	0	1100.618917	0.0945	0.9450
IKLISGK[x]LDEAR	6	0	1341.797930	0.0900	1.0800
S[x]QAR	0	0	460.239372	0.0887	0.3550
IK[x]LISGKLDEAR	1	0	1341.797930	0.0862	1.0350
K[x]GVVALVEDK	0	0	1056.617856	0.0800	0.8000
AERK[x]AR	3	0	729.424532	0.0800	0.4800
K[x]LQR	0	0	543.349250	0.0775	0.3100
K[x]LAR	0	0	486.327789	0.0737	0.2950
M[x]SQAR	0	0	591.279850	0.0730	0.3650
DFLDAVQK[x]VVK	7	0	1260.707726	0.0709	0.7800
AMEVDEK[x]PTER	6	0	1303.607753	0.0705	0.7750
M[x]DRQEQR	0	0	961.439915	0.0700	0.4900
THAVLVALK[x]R	8	0	1106.692354	0.0695	0.6950
TLLYGK[x]R	5	0	849.507194	0.0693	0.4850
M[x]ESLQR	0	0	762.369385	0.0683	0.4100
TFLEK[x]R	4	0	792.449349	0.0650	0.3900
GK[x]VVIDAFR	1	0	1003.581415	0.0639	0.5750
VEFKMGNGK[x]MVEISR	8	0	1723.874862	0.0637	0.9550
WKTLSK[x]ESAR	5	0	1204.656362	0.0620	0.6200
VNLYK[x]FREER	4	0	1352.720019	0.0615	0.6150
FMLK[x]LGVK	3	0	934.567348	0.0613	0.4900
GVLLYGPPGTGK[x]TMLVK	11	0	1729.979978	0.0612	1.0400
GVLLYGPPGTGK[x]TLLAR	11	0	1711.998405	0.0609	1.0350
WK[x]RENQLR	1	0	1128.615169	0.0594	0.4750
K[x]ATDDDR	0	0	819.372221	0.0586	0.4100
GNQK[x]VVK	3	0	771.460247	0.0586	0.4100
TK[x]DSLEAR	1	0	918.477014	0.0581	0.4650
K[x]YTGLLR	0	0	849.507194	0.0579	0.4050
K[x]ASLLTR	0	0	787.491545	0.0579	0.4050
LNVYK[x]YR	4	0	954.528656	0.0571	0.4000
ELK[x]KEEMVMLK	2	0	1376.740675	0.0568	0.6250
LVK[x]ERQAR	2	0	998.598459	0.0562	0.4500
TLSK[x]ESAR	3	0	890.482099	0.0556	0.4450
LENVK[x]IYADLK	4	0	1304.733939	0.0555	0.6100
D[x]RQEQR	0	0	830.399437	0.0550	0.3300
WK[x]R	1	0	488.285928	0.0550	0.1650
DAVK[x]EAAR	3	0	858.455887	0.0550	0.4400
G[x]LGYPEDAIGKTKLVK	0	0	1687.950789	0.0547	0.8750
ILIDK[x]AR	4	0	827.522844	0.0543	0.3800
K[x]QLATSLR	0	0	915.550117	0.0531	0.4250
AIEGK[x]IAR	4	0	856.513006	0.0531	0.4250
MGNGK[x]MVEISR	4	0	1220.600502	0.0527	0.5800
G[x]GLGYPEDAIGKTKLVK	0	0	1744.972250	0.0518	0.8800
K[x]IEFPPPSAEAR	0	0	1340.708787	0.0517	0.6200
HTVIK[x]TGLR	4	0	1023.618860	0.0517	0.4650
MRK[x]LAR	2	0	773.469370	0.0517	0.3100
SK[x]VLDVR	1	0	815.486459	0.0514	0.3600
TK[x]LVK	1	0	587.400615	0.0510	0.2550
MKDAVK[x]EAAR	5	0	1117.591321	0.0505	0.5050
ELLK[x]PSASVALQR	3	0	1410.819391	0.0504	0.6550
E[x]SLQR	0	0	631.328907	0.0500	0.2500
LLMK[x]LSSQNDDK	3	0	1390.712546	0.0496	0.5950
ELKK[x]EEMVMLK	3	0	1376.740675	0.0491	0.5400
IQYVGKQDPK[x]K	9	0	1302.729522	0.0491	0.5400
IHAK[x]SMAIDK	3	0	1112.601159	0.0490	0.4900
VSTKK[x]ILGVAAEDK	4	0	1457.845270	0.0489	0.6850
TTLFK[x]SELAQSK	4	0	1351.734665	0.0483	0.5800
DIK[x]SMIADK	2	0	1019.532081	0.0483	0.4350
K[x]VIAR	0	0	585.396198	0.0480	0.2400
A[x]TTVK	0	0	518.306385	0.0480	0.2400
MSERDTALEK[x]YK	9	0	1469.718358	0.0479	0.5750
TKDAVVLGVEK[x]R	10	0	1313.766632	0.0479	0.5750
K[x]NEEKLAEFDK	0	0	1349.682631	0.0477	0.5250
IDRK[x]IEFPPPSAEAR	3	0	1724.920885	0.0477	0.7150
AK[x]ADYAQYYR	1	0	1247.593430	0.0475	0.4750
YDK[x]TEDDIK	2	0	1125.518932	0.0472	0.4250
K[x]GVVALVEDKTK	0	0	1285.760486	0.0471	0.5650
K[x]LEFPLPNEEAR	0	0	1441.756460	0.0458	0.5500
LEKGQSIDDMIPAQK[x]	14	0	1671.850090	0.0457	0.6850
NSTNNTK[x]ER	6	0	1062.505347	0.0450	0.4050
S[x]SKSSLELANNAVK	0	0	1446.767750	0.0450	0.6300
QVK[x]NRDCVGR	2	0	1230.625074	0.0445	0.4450
ELLVK[x]ASK	4	0	886.548722	0.0444	0.3550
Q[x]DYDLVR	0	0	907.439903	0.0443	0.3100
ASK[x]AAR	2	0	602.349976	0.0442	0.2650
K[x]ELFDCLKIMR	0	0	1451.762804	0.0441	0.4850
K[x]DLVR	0	0	629.386026	0.0440	0.2200
L[x]MTEFVDQVDDVVK	0	0	1636.801747	0.0439	0.6150
ILFSDVK[x]AMTTGLR	6	0	1550.848972	0.0439	0.6150
GILLYGPPGTGK[x]TLLAR	11	0	1726.014054	0.0438	0.7450
LQK[x]YQATVMR	2	0	1236.664816	0.0435	0.4350
WK[x]ALER	1	0	801.449683	0.0433	0.2600
D[x]YDLVR	0	0	779.381332	0.0433	0.2600
MK[x]LSLFSNKENELR	1	0	1707.897707	0.0432	0.6050
RSK[x]VLDVR	2	0	971.587561	0.0431	0.3450
SRTLASLQK[x]R	8	0	1158.683243	0.0430	0.4300
K[x]INVK	0	0	600.395864	0.0430	0.2150
SLK[x]DECK	2	0	878.416723	0.0429	0.3000
K[x]EVQEAR	0	0	858.455887	0.0429	0.3000
NTWNSTLETAK[x]AK	10	0	1462.741537	0.0427	0.5550
TITDGK[x]IYVEVERAR	5	0	1748.942012	0.0427	0.6400
IDVLFSK[x]IR	6	0	1089.654575	0.0422	0.3800
SSK[x]SSLELANNAVK	2	0	1446.767750	0.0421	0.5900
VNLYK[x]FR	4	0	938.533741	0.0421	0.2950
DVEFLHSDK[x]IDTIVK	8	0	1757.919882	0.0420	0.6300
QLADYK[x]AFEDSLR	5	0	1554.767750	0.0419	0.5450
K[x]EEMVMLK	0	0	1006.519074	0.0419	0.3350
K[x]QMSYMLAR	0	0	1126.562665	0.0417	0.3750
ENK[x]IQR	2	0	786.434760	0.0417	0.2500
K[x]YDKTEDDIK	0	0	1253.613888	0.0415	0.4150
TMTEK[x]AR	4	0	835.422145	0.0414	0.2900
Q[x]LMTEFVDQVDDVVK	0	0	1764.860319	0.0413	0.6200
K[x]LIR	0	0	528.374737	0.0413	0.1650
VEFK[x]MGNGKMVEISR	3	0	1723.874862	0.0410	0.6150
M[x]SSKSSLELANNAVK	0	0	1577.808228	0.0410	0.6150
DSEALK[x]TR	5	0	918.477013	0.0406	0.3250
DK[x]KASLLTR	1	0	1030.613439	0.0406	0.3650
K[x]EVAEADIASK	0	0	1159.608411	0.0405	0.4450
VSK[x]QGEIDYEALVK	2	0	1577.830012	0.0400	0.5600
GEK[x]R	2	0	488.270670	0.0400	0.1600
WSTAETLTNNK[x]IDR	10	0	1647.821570	0.0396	0.5550
WAIK[x]EK	3	0	773.443537	0.0392	0.2350
VVSSAIVDK[x]YIGESAR	8	0	1692.904567	0.0391	0.6250
VETAVLSTTVK[x]AQAR	10	0	1572.883440	0.0390	0.5850
DKK[x]ASLLTR	2	0	1030.613439	0.0389	0.3500
EIQDEK[x]EAEAAR	5	0	1387.657871	0.0383	0.4600
CIK[x]RLVK	2	0	915.568742	0.0379	0.2650
MSSK[x]SSLELANNAVK	3	0	1577.808228	0.0377	0.5650
VVDK[x]DGIREINI	3	0	1369.756460	0.0375	0.4500
NIPK[x]AR	3	0	697.423471	0.0375	0.2250
LISGK[x]LDEARELLVK	4	0	1682.992985	0.0373	0.5600
WAIK[x]EKR	3	0	929.544639	0.0371	0.2600
AHILRIHAK[x]SMAIDK	8	0	1702.966393	0.0370	0.5550
ASK[x]ERAER	2	0	945.499144	0.0369	0.2950
F[x]ATLQKSK	0	0	921.528321	0.0369	0.2950
LSLFSNK[x]ENELR	6	0	1448.762272	0.0367	0.4400
E[x]SLQRLLQGAR	0	0	1269.715268	0.0364	0.4000
S[x]PTGQITSTSAR	0	0	1204.604720	0.0362	0.4350
YDK[x]KDLVR	2	0	1035.571243	0.0362	0.2900
V[x]GVFK	0	0	548.332206	0.0360	0.1800
YDK[x]LVETSGQIR	2	0	1407.735725	0.0358	0.4300
Q[x]TVYQISELESLLR	0	0	1677.893669	0.0357	0.5000
DISSK[x]SPSGNDALNDK	4	0	1646.774679	0.0356	0.5700
K[x]RMPIDFK	0	0	1033.574220	0.0356	0.2850
KSLK[x]DECK	3	0	1006.511679	0.0356	0.2850
KYDK[x]TEDDIK	3	0	1253.613888	0.0355	0.3550
YTENIYPPK[x]K	8	0	1251.649881	0.0355	0.3550
K[x]KAQSGPDASAK	0	0	1186.630541	0.0354	0.4250
YVQVEQRNK[x]PDER	8	0	1659.832802	0.0354	0.4600
SQEEAIENIK[x]CTR	9	0	1576.751442	0.0354	0.4600
GYIGDPIK[x]FVR	7	0	1263.697497	0.0350	0.3850
MK[x]DAVKEAAR	1	0	1117.591321	0.0350	0.3500
K[x]IPQVASFR	0	0	1044.607962	0.0350	0.3150
LDVAK[x]R	4	0	700.423137	0.0350	0.2100
LQK[x]R	2	0	543.349250	0.0350	0.1400
QEVAAQK[x]SSEETEDK	6	0	1677.769259	0.0347	0.5200
LGVMYAK[x]NLPNIQR	6	0	1615.886752	0.0346	0.4850
WDLSK[x]QEALYLAQR	4	0	1719.894338	0.0343	0.4800
AVK[x]PTDMEQFAFYK	2	0	1673.812254	0.0343	0.4800
IEEIFK[x]K	5	0	905.522175	0.0343	0.2400
V[x]SPTGQITSTSAR	0	0	1303.673128	0.0342	0.4450
K[x]AQSGPDASAK	0	0	1058.535585	0.0341	0.3750
RVATEK[x]DFLDAVQK	5	0	1618.867791	0.0339	0.4750
SERDTALEK[x]YK	8	0	1338.677880	0.0336	0.3700
KLDVAK[x]R	5	0	828.518092	0.0336	0.2350
K[x]IEFPSYRDR	0	0	1309.677823	0.0335	0.3350
NK[x]YAIQLPLPPK	1	0	1380.812854	0.0333	0.4000
QSK[x]ATR	2	0	689.382001	0.0333	0.2000
K[x]VADLK	0	0	672.416990	0.0333	0.2000
K[x]ILGVAAEDK	0	0	1042.602207	0.0330	0.3300
GDSGEMSLQKLFK[x]	12	0	1438.712546	0.0327	0.4250
IEFATITKDTTK[x]NK	11	0	1608.872208	0.0325	0.4550
IITK[x]EGVETR	3	0	1144.645129	0.0325	0.3250
EDCK[x]SLKR	3	0	1034.517826	0.0325	0.2600
G[x]VFK	0	0	449.263798	0.0325	0.1300
LRK[x]EVAEADIASK	2	0	1428.793571	0.0323	0.4200
WAIKEK[x]R	5	0	929.544639	0.0321	0.2250
M[x]ESLQRLLQGAR	0	0	1400.755746	0.0321	0.3850
K[x]SLKDECK	0	0	1006.511679	0.0319	0.2550
VVDK[x]DGIR	3	0	900.502835	0.0319	0.2550
FATLQK[x]SKR	5	0	1077.629423	0.0317	0.2850
MK[x]DAVK	1	0	690.373411	0.0317	0.1900
EYLEK[x]NWKEGLSR	4	0	1650.836493	0.0315	0.4100
EASKTLSK[x]WR	7	0	1204.656362	0.0315	0.3150
WK[x]TLSKESAR	1	0	1204.656362	0.0315	0.3150
TMGKNK[x]VLVK	5	0	1116.668841	0.0315	0.3150
GEK[x]VEDAPENNSFR	2	0	1590.727340	0.0314	0.4400
VSTK[x]KILGVAAEDK	3	0	1457.845270	0.0314	0.4400
DSESTEEK[x]EAQAVQR	7	0	1705.775405	0.0313	0.4700
K[x]IDK	0	0	502.311471	0.0313	0.1250
GGNMK[x]EVFRR	4	0	1192.613451	0.0310	0.3100
VVTSKLLK[x]PRVNNR	7	0	1622.994323	0.0307	0.4300
DEK[x]SGVK	2	0	761.391895	0.0307	0.2150
AMVNIDTIDNK[x]VATTM	10	0	1735.848372	0.0306	0.4900
HRENK[x]IQR	4	0	1079.594768	0.0306	0.2450
MPPK[x]EDWEK	3	0	1158.537893	0.0306	0.2750
RLMSK[x]VAEK	4	0	1060.606245	0.0306	0.2750
KEPPVYTPPK[x]DK	9	0	1397.755400	0.0300	0.3600
KK[x]AQSGPDASAK	1	0	1186.630541	0.0300	0.3600
LGDK[x]GPAAAR	3	0	954.524630	0.0300	0.3000
K[x]NRLK	0	0	657.428557	0.0300	0.1500
M[x]ATTVK	0	0	649.346864	0.0300	0.1800
M[x]FR	0	0	452.220553	0.0300	0.0900
K[x]FR	0	0	449.275030	0.0300	0.0900
VATEK[x]DFLDAVQK	4	0	1462.766689	0.0300	0.3900
EIK[x]PNIR	2	0	868.513006	0.0300	0.2100
K[x]ILFENPDEATKR	0	0	1559.830681	0.0296	0.3850
K[x]FRKPIGATWK	0	0	1330.787310	0.0295	0.3250
AK[x]NPMFALSR	1	0	1133.601493	0.0295	0.2950
GLGYPEDAIGKTK[x]LVK	12	0	1687.950789	0.0294	0.4700
VVTALTMLK[x]QHLFR	8	0	1655.954434	0.0293	0.4100
M[x]GINERK	0	0	846.438129	0.0293	0.2050
TELFK[x]ASTSAK	4	0	1181.629146	0.0291	0.3200
TK[x]DAVVLGVEK	1	0	1157.665530	0.0291	0.3200
S[x]GYDR	0	0	596.255412	0.0290	0.1450
QIK[x]EIKEVIELPVK	2	0	1665.007573	0.0289	0.4050
VPEDIFK[x]THLEVAR	6	0	1652.888526	0.0289	0.4050
ASKGSNDDEMK[x]IDK	10	0	1536.708913	0.0289	0.4050
GEK[x]RWSELR	2	0	1159.609749	0.0289	0.2600
FDSEK[x]AGDREVQR	4	0	1535.732760	0.0288	0.3750
EDCEAATDPLLK[x]K	11	0	1488.712937	0.0288	0.3750
K[x]ILFENPDEATK	0	0	1403.729579	0.0288	0.3450
MPFGNTHNK[x]FK	8	0	1319.644415	0.0286	0.3150
QIKEIK[x]EVIELPVK	5	0	1665.007573	0.0286	0.4000
VKAMEVDEK[x]PTER	8	0	1530.771118	0.0285	0.3700
LNFSSLK[x]MKDAVK	6	0	1479.811862	0.0285	0.3700
M[x]SERDTALEKYK	0	0	1469.718358	0.0283	0.3400
AELDK[x]IGLSKIR	4	0	1341.797930	0.0283	0.3400
SSTAAK[x]TFLEKR	5	0	1337.730248	0.0283	0.3400
YK[x]DAYVYSIVAIAR	1	0	1630.871817	0.0282	0.3950
SLGSGMDQEK[x]VLNK	9	0	1504.755469	0.0282	0.3950
S[x]ERDTALEKYK	0	0	1338.677880	0.0282	0.3100
EIK[x]EVIELPVK	2	0	1295.769988	0.0282	0.3100
I[x]DDQR	0	0	645.308172	0.0280	0.1400
IDRPAQVISFK[x]K	10	0	1400.813914	0.0279	0.3350
DAGK[x]DEFSR	3	0	1023.462090	0.0278	0.2500
SNDIEK[x]AIDLYK	5	0	1407.724493	0.0275	0.3300
SVEISALASK[x]NR	9	0	1273.698949	0.0275	0.3300
TMGK[x]NKVLVK	3	0	1116.668841	0.0275	0.2750
NSDYK[x]ETLIFK	4	0	1356.692468	0.0273	0.3000
FATLQKSK[x]R	7	0	1077.629423	0.0272	0.2450
ANWCDK[x]R	5	0	948.423539	0.0271	0.1900
LEK[x]VR	2	0	643.401675	0.0270	0.1350
T[x]VYQISELESLLR	0	0	1549.835098	0.0269	0.3500
QSK[x]YTYDR	2	0	1059.498475	0.0269	0.2150
TLSMEK[x]HTELR	5	0	1343.686669	0.0268	0.2950
YTQSTNNDDPK[x]K	10	0	1409.642221	0.0267	0.3200
K[x]DSESTEEK	0	0	1051.466899	0.0267	0.2400
TPDK[x]GYGHR	3	0	1029.499144	0.0267	0.2400
VK[x]AMEVDEKPTER	1	0	1530.771118	0.0265	0.3450
WPK[x]IAEIYGSALR	2	0	1502.824477	0.0265	0.3450
K[x]CLTDLEDEAPAK	0	0	1488.712937	0.0265	0.3450
TVQYATK[x]R	6	0	965.529382	0.0262	0.2100
ASK[x]VLELRAELDK	2	0	1470.840518	0.0262	0.3400
Y[x]FATLQKSK	0	0	1084.591644	0.0261	0.2350
MKLSLFSNK[x]ENELR	8	0	1707.897707	0.0261	0.3650
VLELRAELDK[x]IGLSK	9	0	1682.992985	0.0260	0.3900
SGVKLENVK[x]IYADLK	8	0	1675.950788	0.0260	0.3900
DK[x]MNFVILCR	1	0	1294.652534	0.0260	0.2600
DLK[x]LKWSDER	2	0	1288.677488	0.0260	0.2600
K[x]KSGR	0	0	574.355062	0.0260	0.1300
LQK[x]DLGQVLNK	2	0	1254.729522	0.0259	0.2850
K[x]IPQVASFRIDK	0	0	1400.813914	0.0258	0.3100
VEPIPLINGEK[x]R	10	0	1363.782281	0.0258	0.3100
MQK[x]LLR	2	0	787.473787	0.0258	0.1550
NK[x]VLVK	1	0	699.464272	0.0258	0.1550
SAK[x]AKNPMFALSR	2	0	1419.765584	0.0258	0.3350
HESLK[x]YR	4	0	931.487520	0.0257	0.1800
S[x]IMEYNGGSCVAMAGK	0	0	1673.721069	0.0256	0.4100
GAIESYK[x]VVDASIVSK	6	0	1664.898420	0.0256	0.4100
LK[x]PLIEKGGDWER	1	0	1539.840853	0.0254	0.3300
NNSWAK[x]SWSNLDLR	5	0	1689.822239	0.0254	0.3550
RQGITEAYNQK[x]AVEK	10	0	1733.905962	0.0253	0.3800
AIGSGSEPAK[x]SELVK	9	0	1471.788150	0.0253	0.3800
SMNLTRGIDLK[x]SIAEK	10	0	1774.961029	0.0250	0.4000
SGVK[x]LENVKIYADLK	3	0	1675.950788	0.0250	0.3750
DLKLK[x]WSDER	4	0	1288.677488	0.0250	0.2500
AEREK[x]ASK	4	0	917.492997	0.0250	0.2000
TLSK[x]WR	3	0	789.449683	0.0250	0.1500
AK[x]RAER	1	0	729.424532	0.0250	0.1500
K[x]LRDK	0	0	658.412573	0.0250	0.1250
KINVK[x]FFEK	4	0	1151.670224	0.0250	0.2250
SELVK[x]EFHK	4	0	1115.597456	0.0250	0.2250
TTSK[x]VSIAK	3	0	933.549448	0.0250	0.2250
DFLDAVQKVVK[x]GNQK	10	0	1687.925636	0.0247	0.3700
K[x]VIARLQSYDR	0	0	1347.762215	0.0245	0.2700
VVTSKLLK[x]PR	7	0	1139.738968	0.0245	0.2450
FDSEK[x]AGDR	4	0	1023.462090	0.0244	0.2200
LENQRK[x]WR	5	0	1128.615169	0.0244	0.1950
M[x]MGINERK	0	0	977.478607	0.0244	0.1950
QSK[x]YTYDRGTTAVLK	2	0	1729.899815	0.0243	0.3650
LIKK[x]SSEQANLYER	3	0	1677.904901	0.0243	0.3400
YASQK[x]RP	4	0	848.450409	0.0243	0.1700
K[x]MSAQSCACMVR	0	0	1427.614109	0.0242	0.2900
IQYVGK[x]QDPKK	5	0	1302.729522	0.0241	0.2650
E[x]IINR	0	0	643.365291	0.0240	0.1200
D[x]YTMAQPEFFKAVR	0	0	1701.818400	0.0239	0.3350
YEIDK[x]TLAGVTR	4	0	1364.729913	0.0237	0.2850
SLK[x]R	2	0	502.322703	0.0237	0.0950
DWNACK[x]KELLK	5	0	1403.723052	0.0236	0.2600
ELIRAQEEVK[x]R	9	0	1369.767693	0.0236	0.2600
IEFATITK[x]DTTKNK	7	0	1608.872208	0.0236	0.3300
EEFAEK[x]AVSVIQAR	5	0	1575.825595	0.0236	0.3300
IDK[x]EDMGSNDKASK	2	0	1536.708913	0.0236	0.3300
IQYVGK[x]QDPK	5	0	1174.634566	0.0235	0.2350
YYK[x]PDLTIDEAVR	2	0	1581.803799	0.0235	0.3050
YYIIMGLQASK[x]LR	10	0	1554.859144	0.0235	0.3050
MPLLQSSVALLGQK[x]IR	13	0	1753.028320	0.0234	0.3750
LESK[x]QR	3	0	759.423863	0.0233	0.1400
KNEEK[x]LAEFDK	4	0	1349.682631	0.0232	0.2550
SQDISINGNSK[x]KEEPK	10	0	1772.890370	0.0231	0.3700
YDKK[x]DLVR	3	0	1035.571243	0.0231	0.1850
SLK[x]RELIR	2	0	1013.634509	0.0231	0.1850
KILFENPDEATK[x]R	11	0	1559.830681	0.0231	0.3000
ATPYRGYSK[x]PNER	8	0	1537.763667	0.0231	0.3000
E[x]EMIAAQGIDEEDRR	0	0	1760.799843	0.0230	0.3450
K[x]GEKVEDAPENNSFR	0	0	1718.822296	0.0230	0.3450
EWLDKLGDK[x]GPAAAR	8	0	1625.852476	0.0230	0.3450
P[x]FGNTHNKFK	0	0	1188.603937	0.0230	0.2300
K[x]ELLK	0	0	629.411178	0.0230	0.1150
K[x]EDSSPCGYIIR	0	0	1423.676496	0.0229	0.2750
IEFATITK[x]DTTK	7	0	1366.734330	0.0229	0.2750
ATK[x]QSKYTYDR	2	0	1359.678214	0.0227	0.2500
VSKILEHK[x]EIMLR	7	0	1594.922802	0.0227	0.2950
ELAAIK[x]EDTEAVLK	5	0	1528.834763	0.0225	0.3150
KGEK[x]VEDAPENNSFR	3	0	1718.822296	0.0223	0.3350
LK[x]AYQGIYLMSIR	1	0	1554.859144	0.0223	0.2900
LDRK[x]IEFPSYR	3	0	1422.761881	0.0223	0.2450
FNLMVICKDK[x]K	9	0	1394.741343	0.0223	0.2450
VLTLELYK[x]KLR	7	0	1374.859801	0.0223	0.2450
HK[x]TPDKGYGHR	1	0	1294.653005	0.0223	0.2450
LLK[x]PRVNNR	2	0	1108.682852	0.0222	0.2000
GVILYGAPGTGK[x]TLLAK	11	0	1657.976610	0.0221	0.3750
DFLDAVQK[x]VVKGNQK	7	0	1687.925636	0.0220	0.3300
NLQVAK[x]SLDK	5	0	1114.634566	0.0220	0.2200
SGFEK[x]IDLTRIVK	4	0	1504.861253	0.0219	0.2850
AVEK[x]LMSR	3	0	932.511289	0.0219	0.1750
ETEK[x]LAEER	3	0	1103.545814	0.0217	0.1950
IDK[x]KTTEEK	2	0	1090.586949	0.0217	0.1950
AVDEEMK[x]VR	6	0	1075.533141	0.0217	0.1950
GGNMK[x]EVFR	4	0	1036.512349	0.0217	0.1950
YQK[x]DEEWPPK	2	0	1318.619308	0.0215	0.2150
K[x]GYQTIELDK	0	0	1193.629146	0.0215	0.2150
KSGFEK[x]IDLTR	5	0	1292.708787	0.0214	0.2350
PPK[x]EDWEK	2	0	1027.497414	0.0213	0.1700
IDK[x]K	2	0	502.311471	0.0213	0.0850
EIINRDIGK[x]VVDK	8	0	1497.851416	0.0212	0.2750
ILEHK[x]EIMLR	4	0	1280.727413	0.0210	0.2100
K[x]EEPK	0	0	629.338410	0.0210	0.1050
SGK[x]KR	2	0	574.355062	0.0210	0.1050
GEIK[x]K	3	0	573.348581	0.0210	0.1050
IQK[x]ENR	2	0	786.434760	0.0208	0.1250
TFANLVSSTLYEK[x]R	12	0	1627.856893	0.0207	0.2900
IDKEDMGSNDK[x]ASK	10	0	1536.708913	0.0207	0.2900
YEAK[x]AIGSGSEPAK	3	0	1406.704092	0.0207	0.2900
K[x]LDVAKR	0	0	828.518092	0.0207	0.1450
VISMEKGGNMK[x]EVFR	10	0	1723.874862	0.0207	0.3100
VISMEK[x]GGNMKEVFR	5	0	1723.874862	0.0207	0.3100
EWLDK[x]LGDKGPAAAR	4	0	1625.852476	0.0207	0.3100
FFEK[x]INVK	3	0	1023.575269	0.0206	0.1650
LK[x]YYEQKIR	1	0	1239.697497	0.0206	0.1850
K[x]SSEQANLYER	0	0	1323.641830	0.0205	0.2250
EIK[x]PNIRVALR	2	0	1307.803685	0.0205	0.2250
QIAK[x]FVVSLGER	3	0	1345.771718	0.0204	0.2450
AVEK[x]LMSRRPPVIR	3	0	1650.971479	0.0204	0.2850
AVNIAFTQDQLLK[x]R	12	0	1615.904510	0.0204	0.2850
EYLEKNWK[x]EGLSR	7	0	1650.836493	0.0200	0.2600
EIQDEK[x]EAEAARK	5	0	1515.752826	0.0200	0.2600
YQKDEEWPPK[x]M	9	0	1449.659787	0.0200	0.2200
VYHAIRNIPK[x]AR	9	0	1436.836379	0.0200	0.2400
GSNDDEMK[x]IDK	7	0	1250.544822	0.0200	0.2200
EYLEK[x]NWK	4	0	1108.555260	0.0200	0.1600
SSCK[x]IVFR	3	0	995.522185	0.0200	0.1600
K[x]RWSLER	0	0	973.545700	0.0200	0.1400
FATLQK[x]SK	5	0	921.528321	0.0200	0.1600
K[x]VGQYIR	0	0	862.502443	0.0200	0.1400
SDISK[x]SSM	4	0	853.385092	0.0200	0.1600
IVK[x]SAKAK	2	0	843.554142	0.0200	0.1600
DATDDK[x]R	5	0	819.372221	0.0200	0.1400
M[x]GINER	0	0	718.343173	0.0200	0.1200
N[x]SIVSK	0	0	646.364957	0.0200	0.1200
LELK[x]K	3	0	629.411178	0.0200	0.1000
SGKK[x]R	3	0	574.355062	0.0200	0.1000
VSTK[x]K	3	0	561.348581	0.0200	0.1000
EK[x]ASK	1	0	561.312197	0.0200	0.1000
SQDISINGNSKK[x]EEPK	11	0	1772.890370	0.0197	0.3150
SAKAK[x]NPMFALSR	4	0	1419.765584	0.0196	0.2550
K[x]QLLIDGANVLR	0	0	1338.798265	0.0196	0.2350
ADYYYQAK[x]AK	7	0	1219.587284	0.0195	0.1950
SGFEK[x]IDLTR	4	0	1164.613831	0.0195	0.1950
VVLKNK[x]GTMK	5	0	1116.668841	0.0195	0.1950
LKYYEQK[x]IR	6	0	1239.697497	0.0194	0.1750
LDGK[x]DELWK	3	0	1102.565823	0.0194	0.1750
NHASIDK[x]MK	6	0	1042.522913	0.0194	0.1750
SAVIK[x]TSTR	4	0	961.555594	0.0194	0.1750
T[x]DKYAFSLTTFSPNGK	0	0	1775.872934	0.0194	0.3100
EDCKSLK[x]R	6	0	1034.517826	0.0194	0.1550
LK[x]PQDER	1	0	884.471536	0.0193	0.1350
SAK[x]GTKR	2	0	746.439846	0.0193	0.1350
VSK[x]ILEHKEIMLR	2	0	1594.922802	0.0192	0.2500
IKTLSMEK[x]HTELR	7	0	1584.865682	0.0192	0.2500
K[x]LIPIRGTEVEK	0	0	1381.829229	0.0192	0.2300
M[x]IDDQR	0	0	776.348650	0.0192	0.1150
KDK[x]MNFVILCR	2	0	1422.747490	0.0191	0.2100
K[x]DKMNFVILCR	0	0	1422.747490	0.0191	0.2100
TNAIVMK[x]DIR	6	0	1159.638269	0.0190	0.1900
QEYALALQK[x]WDLSR	8	0	1719.894338	0.0189	0.2650
IDK[x]NTWNSTLETAK	2	0	1619.815423	0.0189	0.2650
LKESQLVDK[x]FFEK	8	0	1609.871482	0.0188	0.2450
RK[x]LPNIEEATFDK	1	0	1559.830681	0.0188	0.2450
AHLDVQEKDQPK[x]K	11	0	1534.810280	0.0188	0.2450
LNFSSLKMK[x]DAVK	8	0	1479.811862	0.0188	0.2450
K[x]IEFPSYR	0	0	1038.549782	0.0188	0.1500
I[x]INR	0	0	514.322703	0.0188	0.0750
SDYYMASTYTK[x]K	10	0	1456.654367	0.0187	0.2250
YPGGGPGK[x]TAILPVK	7	0	1453.829229	0.0187	0.2800
DWNACKK[x]ELLK	6	0	1403.723052	0.0186	0.2050
DPDDK[x]IVGLTR	4	0	1227.645855	0.0186	0.2050
VVTSK[x]LLKPRVNNR	4	0	1622.994323	0.0186	0.2600
TVQYATK[x]RSK	6	0	1180.656362	0.0185	0.1850
SLDK[x]QMVEERVLK	3	0	1573.849698	0.0185	0.2400
K[x]LPNIEEATFDKR	0	0	1559.830681	0.0185	0.2400
STELFK[x]NEEEPTK	5	0	1550.746345	0.0185	0.2400
M[x]SGYDRALSVFSPDGR	0	0	1756.820186	0.0184	0.2950
K[x]TVQYATKR	0	0	1093.624337	0.0183	0.1650
VK[x]VIAATNR	1	0	970.592313	0.0183	0.1650
LPNIEEATFDK[x]R	10	0	1431.735725	0.0183	0.2200
K[x]PRVVTALTMLK	0	0	1355.832206	0.0183	0.2200
KTELFK[x]ASTSAK	5	0	1309.724101	0.0183	0.2200
GTPGYGPLGVLPK[x]VGIR	12	0	1679.972193	0.0182	0.3100
SSCK[x]IVFRSELQDK	3	0	1695.861321	0.0182	0.2550
EDGMK[x]ILMVNR	4	0	1304.658013	0.0182	0.2000
TGQK[x]MLMNMDK	3	0	1295.603535	0.0182	0.2000
CEDGVILALEK[x]VVTSK	10	0	1759.938898	0.0181	0.2900
K[x]QYSAKAK	0	0	922.523570	0.0181	0.1450
GMALGSANEK[x]IEASK	9	0	1504.755469	0.0180	0.2700
ELVSK[x]ASPIAGSEGK	4	0	1471.788150	0.0180	0.2700
K[x]YINR	0	0	692.396924	0.0180	0.0900
IDTIVK[x]EIQDEK	5	0	1429.766355	0.0179	0.2150
K[x]LPNIEEATFDK	0	0	1403.729579	0.0179	0.2150
VPDK[x]LIDASTVK	3	0	1284.728853	0.0179	0.2150
KNVPK[x]LQNVSNFQK	4	0	1642.915408	0.0179	0.2500
QGITEAYNQK[x]AVEK	9	0	1577.804860	0.0179	0.2500
KNCK[x]ADAGITIAPR	3	0	1513.803419	0.0179	0.2500
ASPIAGSEGK[x]EAYR	9	0	1434.710239	0.0179	0.2500
GLGYPEDAIGK[x]TKLVK	10	0	1687.950789	0.0178	0.2850
LLVK[x]DRIDK	3	0	1098.676036	0.0178	0.1600
LK[x]GYQTIELDK	1	0	1306.713204	0.0177	0.1950
GVVALVEDK[x]TK	8	0	1157.665530	0.0177	0.1950
LKPLIEK[x]GGDWER	6	0	1539.840853	0.0177	0.2300
ELAAIK[x]EDTEAVLKR	5	0	1684.935865	0.0177	0.2650
LEEIGVADQYK[x]VSK	10	0	1577.830012	0.0175	0.2450
NK[x]VLVKVHPEGK	1	0	1346.803351	0.0175	0.2100
IEASK[x]GLIDR	4	0	1100.618917	0.0175	0.1750
KANWCDK[x]R	6	0	1076.518495	0.0175	0.1400
AELDK[x]IGLSK	4	0	1072.612770	0.0175	0.1750
K[x]ELFDCLK	0	0	1051.537166	0.0175	0.1400
NWK[x]EGLSR	2	0	988.508981	0.0175	0.1400
ELK[x]K	2	0	516.327120	0.0175	0.0700
D[x]YDLVRSLESQIR	0	0	1592.815758	0.0173	0.2250
LVPYLTKLESK[x]QR	10	0	1573.919099	0.0173	0.2250
IEVEVYK[x]ITTGDR	6	0	1521.803799	0.0173	0.2250
SVQPLASAK[x]ELLR	8	0	1410.819392	0.0173	0.2250
M[x]PFGNTHNKFK	0	0	1319.644415	0.0173	0.1900
K[x]LEETDVAK	0	0	1031.549839	0.0172	0.1550
VEFK[x]MGNGK	3	0	1008.506203	0.0172	0.1550
TK[x]LVKER	1	0	872.544305	0.0171	0.1200
IKENQEK[x]ISNNK	6	0	1443.768084	0.0171	0.2050
K[x]TAGEDAVTLVK	0	0	1230.681905	0.0171	0.2050
NKLLK[x]VTVSK	4	0	1128.722984	0.0170	0.1700
DLVK[x]K	3	0	601.379880	0.0170	0.0850
RK[x]GTK	1	0	588.370711	0.0170	0.0850
IEPLK[x]LKVLVQGLER	4	0	1734.076651	0.0170	0.2550
ETIDNAETMK[x]K	9	0	1278.612505	0.0168	0.1850
YEVGAEYIKK[x]VIAR	9	0	1637.914013	0.0168	0.2350
S[x]GYDRALSVFSPDGR	0	0	1625.779708	0.0167	0.2500
NK[x]ELISVSAASK	1	0	1245.692803	0.0167	0.2000
ETTEKK[x]IDK	5	0	1090.586949	0.0167	0.1500
WK[x]TLSK	1	0	761.443537	0.0167	0.1000
VVLK[x]NK	3	0	699.464272	0.0167	0.1000
VK[x]AFGR	1	0	676.402010	0.0167	0.1000
GGYAEVK[x]QSEVIGLVR	6	0	1703.920551	0.0166	0.2650
IHAKSMAIDK[x]DIR	9	0	1496.813257	0.0165	0.2150
SLDK[x]QMVEER	3	0	1233.602276	0.0165	0.1650
NEEK[x]LAEFDK	3	0	1221.587675	0.0165	0.1650
YEALSK[x]HIIMFDCK	5	0	1753.853066	0.0164	0.2300
D[x]RGKLVR	0	0	842.508589	0.0164	0.1150
MK[x]SLSEQYTER	1	0	1370.649950	0.0164	0.1800
ATKQSK[x]YTYDR	5	0	1359.678214	0.0164	0.1800
VISMEK[x]GGNMK	5	0	1192.594355	0.0164	0.1800
GKYYPLK[x]SMTEK	6	0	1443.743119	0.0162	0.1950
EMKK[x]DSESTEEK	3	0	1439.644921	0.0162	0.1950
LIEK[x]LELR	3	0	1012.628028	0.0162	0.1300
K[x]PIGATWK	0	0	899.522844	0.0162	0.1300
GDSGEMSLQK[x]LFK	9	0	1438.712546	0.0162	0.2100
IFRQK[x]SLEK	4	0	1147.671285	0.0161	0.1450
TSTGGPK[x]LQLNLER	6	0	1512.825929	0.0161	0.2250
TFHILEPK[x]EK	7	0	1240.681514	0.0160	0.1600
K[x]AFGR	0	0	577.333601	0.0160	0.0800
ATAIGRASK[x]AAR	8	0	1171.678492	0.0158	0.1900
QGLHK[x]K	4	0	709.423471	0.0158	0.0950
K[x]SGFEK	0	0	694.364957	0.0158	0.0950
VDAQDFLK[x]VAETR	7	0	1490.772835	0.0158	0.2050
LQK[x]YQATVMRGAFK	2	0	1639.886752	0.0157	0.2200
VLVDK[x]SR	4	0	815.486459	0.0157	0.1100
M[x]NSIVSK	0	0	777.405435	0.0157	0.1100
QILDCIVNLSEPAK[x]K	13	0	1726.928669	0.0157	0.2350
Q[x]DRGKLVR	0	0	970.567161	0.0156	0.1250
LK[x]VLVQGLER	1	0	1153.718232	0.0155	0.1550
LELK[x]KANWCDK	3	0	1403.723052	0.0155	0.1700
GSLEKNWK[x]EEYLR	7	0	1650.836493	0.0154	0.2000
NDDQLTYTYK[x]DEK	9	0	1631.731422	0.0154	0.2000
K[x]SAAAIGTSQLPVR	0	0	1397.798991	0.0154	0.2150
M[x]STLDLNHLADLYDR	0	0	1775.851150	0.0153	0.2300
WAFAEK[x]QYGYGTQTV	5	0	1747.820509	0.0153	0.2300
TK[x]DAVVLGVEKR	1	0	1313.766632	0.0150	0.1800
SQDISINGNSK[x]K	10	0	1289.657479	0.0150	0.1800
FKLNVYK[x]YR	6	0	1229.692020	0.0150	0.1350
EK[x]ADAAFLR	1	0	1019.539945	0.0150	0.1350
GK[x]LVRK	1	0	699.475505	0.0150	0.0900
TDK[x]YAFSLTTFSPNGK	2	0	1775.872934	0.0150	0.2400
VIGSELVQK[x]YVGEGAR	8	0	1703.920551	0.0150	0.2400
K[x]NVPKLQNVSNFQK	0	0	1642.915408	0.0150	0.2100
TITDGK[x]IYVEVER	5	0	1521.803799	0.0150	0.1950
K[x]VPDKLIDASTVK	0	0	1412.823808	0.0150	0.1950
LGDK[x]GPAAARASR	3	0	1268.694867	0.0150	0.1950
M[x]SER	0	0	521.226756	0.0150	0.0600
DVITELPDAK[x]YYR	9	0	1581.803799	0.0146	0.1900
EMK[x]KDSESTEEK	2	0	1439.644921	0.0146	0.1750
L[x]KGYQTIELDK	0	0	1306.713204	0.0145	0.1600
TNSTDEK[x]GTKK	6	0	1207.604385	0.0145	0.1600
K[x]IYNEYPPTK	0	0	1251.649881	0.0145	0.1450
LQMSAMYK[x]K	7	0	1098.556519	0.0144	0.1300
NWK[x]EEYLR	2	0	1136.561406	0.0144	0.1150
VMK[x]SEFQR	2	0	1023.517101	0.0144	0.1150
TVQK[x]VETAVLSTTVK	3	0	1602.919156	0.0143	0.2150
YEVGAEYIK[x]KVIAR	8	0	1637.914013	0.0143	0.2000
FK[x]LNVYK	1	0	910.527595	0.0143	0.1000
QPEDK[x]LR	4	0	884.471536	0.0143	0.1000
QEMKK[x]DSESTEEK	4	0	1567.703492	0.0142	0.1850
EQVRDAGK[x]DEFSR	7	0	1535.732760	0.0142	0.1850
TEPK[x]AVDEEMKVR	3	0	1530.771118	0.0142	0.1850
ESDK[x]APDLIELNR	3	0	1498.762664	0.0142	0.1850
LDEARELLVK[x]ASK	9	0	1470.840518	0.0142	0.1850
VGKSAVIK[x]TSTR	7	0	1245.740419	0.0142	0.1700
LKK[x]TLEVLYLK	2	0	1346.853655	0.0141	0.1550
FNLMVICK[x]DK	7	0	1266.646388	0.0140	0.1400
VVTSK[x]LLKPR	4	0	1139.738968	0.0140	0.1400
Q[x]DYDLVRSLESQIR	0	0	1720.874329	0.0139	0.1950
IKYEYQK[x]LK	6	0	1211.691351	0.0139	0.1250
NKMVCK[x]IWK	5	0	1205.641245	0.0139	0.1250
KK[x]ELFDCLK	1	0	1179.632121	0.0139	0.1250
M[x]PPKEDWEK	0	0	1158.537893	0.0139	0.1250
IDKK[x]TTEEK	3	0	1090.586949	0.0139	0.1250
M[x]PFGNTHNK	0	0	1044.481051	0.0139	0.1250
G[x]LGYPEDAIGKTK	0	0	1347.703366	0.0138	0.1800
FQDILLGAGQAIK[x]AGNR	12	0	1770.973979	0.0138	0.2350
GGLGYPEDAIGK[x]TKLVK	11	0	1744.972250	0.0138	0.2350
REDGMK[x]ILMVNR	5	0	1460.759115	0.0138	0.1650
NAYVINLK[x]QIAK	7	0	1373.803016	0.0138	0.1650
K[x]PRR	0	0	555.360483	0.0137	0.0550
K[x]SGR	0	0	446.260107	0.0137	0.0550
LIK[x]KSSEQANLYER	2	0	1677.904901	0.0136	0.1900
LLRPRK[x]R	5	0	937.629701	0.0136	0.0950
K[x]EFEIIK	0	0	905.522175	0.0136	0.0950
ELFDCLK[x]IMR	6	0	1323.667849	0.0135	0.1350
EWDSK[x]LKDLR	4	0	1288.677488	0.0135	0.1350
IDELVSNNEK[x]IWK	9	0	1586.830346	0.0135	0.1750
IDTVIK[x]LVDHSFDEK	5	0	1757.919882	0.0133	0.2000
DYGK[x]FLSAMHDLPVR	3	0	1747.871494	0.0133	0.2000
SETMK[x]YYLPKGK	4	0	1443.743119	0.0133	0.1600
M[x]SGYDR	0	0	727.295891	0.0133	0.0800
V[x]KAFGR	0	0	676.402010	0.0133	0.0800
DISSKSPSGNDALNDK[x]K	15	0	1774.869635	0.0132	0.2250
YQK[x]DEEWPPKM	2	0	1449.659787	0.0132	0.1450
P[x]PKEDWEK	0	0	1027.497414	0.0131	0.1050
KVPDK[x]LIDASTVK	4	0	1412.823808	0.0131	0.1700
SVMAPLFLHDK[x]YDGR	10	0	1747.871494	0.0130	0.1950
ELFEMARTK[x]K	8	0	1251.664481	0.0130	0.1300
LFAYPPK[x]SVQPTAK	6	0	1545.855441	0.0129	0.1800
TSK[x]TPPTAMLSSVR	2	0	1474.781290	0.0129	0.1800
M[x]MGINER	0	0	849.383652	0.0129	0.0900
IGLSK[x]IR	4	0	785.512280	0.0129	0.0900
FFEK[x]INVKK	3	0	1151.670224	0.0128	0.1150
GGDWERK[x]NR	6	0	1116.542400	0.0128	0.1150
NWK[x]EEYLRAAK	2	0	1406.730582	0.0127	0.1400
LRHTVIK[x]TGLR	6	0	1292.804020	0.0127	0.1400
VETAVLSTTVK[x]AQARAK	10	0	1772.015506	0.0126	0.2150
FCVGLQK[x]IEEIFKK	6	0	1737.948678	0.0125	0.1750
LSVEALNSLTGEFK[x]GK	13	0	1691.909318	0.0125	0.2000
GYSKPNERATK[x]QSK	10	0	1592.826990	0.0125	0.1750
DREISYPFK[x]R	8	0	1309.677823	0.0125	0.1250
GIDLK[x]SIAEK	4	0	1072.612770	0.0125	0.1250
DTALEK[x]YK	5	0	966.502166	0.0125	0.1000
LLK[x]MQR	2	0	787.473787	0.0125	0.0750
HYYSLRINYK[x]K	9	0	1483.793513	0.0123	0.1350
WSELRK[x]R	5	0	973.545700	0.0121	0.0850
VVK[x]GNQK	2	0	771.460247	0.0121	0.0850
K[x]QLATSLRSR	0	0	1158.683243	0.0120	0.1200
DLK[x]LK	2	0	615.395529	0.0120	0.0600
K[x]GEIR	0	0	601.354728	0.0120	0.0600
AK[x]SAK	1	0	503.306720	0.0120	0.0600
S[x]RQETQYK	0	0	1038.509372	0.0119	0.0950
ESQLVDK[x]FFEK	6	0	1368.692468	0.0118	0.1300
NELEKLNFSSLK[x]MK	11	0	1679.891560	0.0118	0.1650
DAFALAK[x]EK	6	0	991.533798	0.0117	0.1050
ELLK[x]LK	3	0	742.495236	0.0117	0.0700
RLVK[x]GR	3	0	727.481651	0.0117	0.0700
VVGSEFVQK[x]YLGEGPR	8	0	1763.920551	0.0116	0.1850
GQYSTVGK[x]VAVGQQYR	7	0	1739.895399	0.0116	0.1850
K[x]SGRSAPGVSTTSTIQ	0	0	1575.821569	0.0116	0.1850
KLPNIEEATFDK[x]R	11	0	1559.830681	0.0115	0.1500
DTTKNK[x]MVCK	5	0	1223.600166	0.0115	0.1150
RFDSEK[x]AGDR	5	0	1179.563192	0.0115	0.1150
NAEELSSYQK[x]KLIR	9	0	1677.904901	0.0114	0.1600
G[x]GLGYPEDAIGKTK	0	0	1404.724827	0.0114	0.1600
LK[x]WSDER	1	0	932.471536	0.0114	0.0800
DWNACK[x]K	5	0	920.417393	0.0114	0.0800
EK[x]VAFILDQVR	1	0	1316.745171	0.0114	0.1250
EEYLRAAK[x]ASR	7	0	1292.683635	0.0114	0.1250
TK[x]SVALGGITK	1	0	1073.644403	0.0114	0.1250
IEPLKLK[x]VLVQGLER	6	0	1734.076651	0.0113	0.1700
TLSK[x]WRDATDDK	3	0	1434.710239	0.0113	0.1350
LWK[x]R	2	0	601.369985	0.0113	0.0450
NVPK[x]LQNVSNFQK	3	0	1514.820452	0.0112	0.1450
YGEK[x]ESLAAVLVR	3	0	1433.787759	0.0112	0.1450
YK[x]VNLYKFR	1	0	1229.692020	0.0111	0.1000
K[x]RVIEHNIR	0	0	1163.688664	0.0111	0.1000
SGVK[x]LENVK	3	0	972.560345	0.0111	0.1000
TAAVNIK[x]VR	6	0	970.592313	0.0111	0.1000
SNPVFAENDEKGEK[x]R	13	0	1718.822295	0.0110	0.1650
AEQEELLSEK[x]VSTKK	9	0	1717.909710	0.0110	0.1650
GK[x]LVR	1	0	571.380549	0.0110	0.0550
GNAK[x]FGDGIQIAQLALK	3	0	1742.967833	0.0109	0.1850
E[x]MIAAQGIDEEDRR	0	0	1631.757255	0.0107	0.1500
NPELFLRVGIK[x]PPK	10	0	1606.955817	0.0107	0.1500
TGIATMLTRGEIK[x]K	12	0	1517.859870	0.0107	0.1500
VLVDK[x]SRK	4	0	943.581415	0.0106	0.0850
FRK[x]PIGATWK	2	0	1202.692354	0.0105	0.1050
YSNDK[x]SIVNSM	4	0	1256.570643	0.0105	0.1150
SNNIKENEQK[x]IK	9	0	1443.768084	0.0104	0.1250
QEMK[x]KDSESTEEK	3	0	1567.703492	0.0104	0.1350
DIKSMIADK[x]HAIR	8	0	1496.813257	0.0104	0.1350
ITAFLLADSK[x]SQK	9	0	1420.792510	0.0104	0.1350
GNQK[x]VVKVDAQDFLK	3	0	1687.925637	0.0103	0.1550
VTVSK[x]GVAIDLLEECK	4	0	1759.938898	0.0100	0.1600
KELFDCLK[x]IMR	7	0	1451.762804	0.0100	0.1100
SSEETEDK[x]KMQE	7	0	1439.608537	0.0100	0.1200
TPNDTQK[x]YSNDK	6	0	1409.642221	0.0100	0.1200
LELKK[x]ANWCDK	4	0	1403.723052	0.0100	0.1100
EAVLK[x]LKLELK	4	0	1282.822356	0.0100	0.1100
VMK[x]EDNLILR	2	0	1229.680131	0.0100	0.1000
CYAK[x]NEWR	3	0	1125.502511	0.0100	0.0800
ENK[x]IQRQR	2	0	1070.594434	0.0100	0.0800
LLEK[x]LEIK	3	0	984.621882	0.0100	0.0800
MVCK[x]IWK	3	0	963.503367	0.0100	0.0700
AK[x]SAKIVR	1	0	871.560288	0.0100	0.0800
LRWK[x]R	3	0	757.471088	0.0100	0.0500
LVK[x]GR	2	0	571.380549	0.0100	0.0500
LAK[x]R	2	0	486.327789	0.0100	0.0400
K[x]ASLLTREDLTDEEK	0	0	1746.899873	0.0097	0.1450
LNYK[x]PEEEYPDLSK	3	0	1723.830403	0.0096	0.1350
S[x]TLDLNHLADLYDR	0	0	1644.810672	0.0096	0.1350
FIK[x]HADATCVHR	2	0	1453.724781	0.0096	0.1150
KFRK[x]PIGATWK	3	0	1330.787310	0.0095	0.1050
LTHEK[x]STMLEK	4	0	1315.680522	0.0095	0.1050
HKTPDK[x]GYGHR	5	0	1294.653005	0.0095	0.1050
HGGYKPTDK[x]HK	8	0	1266.646859	0.0095	0.1050
GYQTIELDK[x]K	8	0	1193.629146	0.0095	0.0950
RVEFK[x]MGNGK	4	0	1164.607305	0.0095	0.0950
K[x]KELFDCLK	0	0	1179.632121	0.0094	0.0850
WRDATDDK[x]R	7	0	1161.552629	0.0094	0.0850
ATTVK[x]DTMNVDINAIK	4	0	1732.902849	0.0094	0.1500
DLVKK[x]YDK	4	0	1007.565097	0.0094	0.0750
VELAK[x]QNLFVPTSDK	4	0	1687.914404	0.0093	0.1400
FGDGIQIAQLALK[x]HR	12	0	1665.931391	0.0093	0.1400
LK[x]PLIEK	1	0	839.547996	0.0093	0.0650
SETMKYYLPK[x]GK	9	0	1443.743119	0.0092	0.1100
E[x]MKKDSESTEEK	0	0	1439.644921	0.0092	0.1100
K[x]NLLNPLIEDSR	0	0	1410.783007	0.0092	0.1100
GVMTLGFDLIK[x]R	10	0	1348.753625	0.0092	0.1100
TK[x]VVDR	1	0	716.418051	0.0092	0.0550
SAK[x]IVRTLIDK	2	0	1242.765906	0.0091	0.1000
IDRK[x]VEFGLPDLEGR	3	0	1742.931448	0.0090	0.1350
QVMEEK[x]LDSK	5	0	1205.596130	0.0090	0.0900
M[x]FMTR	0	0	684.308705	0.0090	0.0450
VDAQDFLK[x]VAETRR	7	0	1646.873938	0.0089	0.1250
FK[x]LNVYKYR	1	0	1229.692020	0.0089	0.0800
KTVQYATK[x]R	7	0	1093.624337	0.0089	0.0800
CIK[x]R	2	0	575.321319	0.0088	0.0350
K[x]LWK	0	0	573.363839	0.0088	0.0350
F[x]MTR	0	0	553.268226	0.0088	0.0350
VADLKK[x]LEGTIDYQK	5	0	1719.940617	0.0087	0.1300
VVK[x]VDAQDFLK	2	0	1260.707726	0.0086	0.0950
NKTDTK[x]TIEAITFK	5	0	1608.872208	0.0086	0.1200
YYEQK[x]IR	4	0	998.518484	0.0086	0.0600
LKLELK[x]K	5	0	870.590192	0.0086	0.0600
EERFK[x]LNVYK	4	0	1324.713873	0.0085	0.0850
EWDSKLK[x]DLR	6	0	1288.677488	0.0085	0.0850
YFATLQKSK[x]R	8	0	1240.692746	0.0085	0.0850
YFATLQK[x]SKR	6	0	1240.692746	0.0085	0.0850
DAGK[x]DEFSRK	3	0	1151.557046	0.0085	0.0850
VVLK[x]NKGTMK	3	0	1116.668841	0.0085	0.0850
GFICK[x]VVDKDGIR	4	0	1505.802358	0.0085	0.1100
AHLDVQEK[x]DQPK	7	0	1406.715325	0.0083	0.1000
YQATVMRGAFK[x]V	10	0	1369.717575	0.0083	0.1000
FMLK[x]LGVKR	3	0	1090.668450	0.0083	0.0750
IK[x]ILFSDVK	1	0	1061.648429	0.0083	0.0750
GGLGYPEDAIGKTK[x]LVK	13	0	1744.972250	0.0082	0.1400
YEYQK[x]LKESQLVDK	4	0	1769.919882	0.0082	0.1150
SNPVFAENDEK[x]GEK	10	0	1562.721193	0.0082	0.1150
SLLTGK[x]HAIRYAGR	5	0	1541.878966	0.0082	0.1150
ELIRK[x]SLK	4	0	985.628363	0.0081	0.0650
ASK[x]VLELR	2	0	914.554868	0.0081	0.0650
LIDASTVK[x]HVFPITK	7	0	1667.960960	0.0080	0.1200
IMK[x]LCFDELK	2	0	1295.661702	0.0080	0.0800
DIK[x]VIMATNR	2	0	1159.638269	0.0080	0.0800
K[x]WRLR	0	0	757.471088	0.0080	0.0400
KK[x]SGR	1	0	574.355062	0.0080	0.0400
DEKSGVK[x]LENVK	6	0	1344.724827	0.0079	0.0950
AELDKIGLSK[x]IR	9	0	1341.797930	0.0079	0.0950
GQSIDDMIPAQK[x]	11	0	1301.628489	0.0079	0.0950
VGVFK[x]NVSGNVLSEIK	4	0	1688.946037	0.0078	0.1250
YKVNLYK[x]FR	6	0	1229.692020	0.0078	0.0700
LLIFEK[x]QVR	5	0	1144.696771	0.0078	0.0700
EVLNK[x]GVSK	4	0	972.560345	0.0078	0.0700
DQPKK[x]VGQYIR	4	0	1330.735668	0.0077	0.0850
Q[x]EMKKDSESTEEK	0	0	1567.703492	0.0077	0.1000
IHAK[x]SMAIDKDIR	3	0	1496.813257	0.0077	0.1000
LVRDAFALAK[x]EK	9	0	1359.787367	0.0075	0.0900
NKVLVK[x]VHPEGK	5	0	1346.803351	0.0075	0.0900
IVK[x]SAK	2	0	644.422076	0.0075	0.0450
AAK[x]ASR	2	0	602.349976	0.0075	0.0450
E[x]MIAAQGIDEEDR	0	0	1475.656153	0.0073	0.0950
LK[x]KTLEVLYLK	1	0	1346.853655	0.0073	0.0800
DQPK[x]KVGQYIR	3	0	1330.735668	0.0073	0.0800
VIPVEELK[x]EIK	7	0	1295.769988	0.0073	0.0800
ETTEK[x]KIDK	4	0	1090.586949	0.0072	0.0650
K[x]INVLNFPSANFSK	0	0	1577.856502	0.0071	0.1000
K[x]ANWCDK	0	0	920.417393	0.0071	0.0500
AK[x]TMTER	1	0	835.422145	0.0071	0.0500
VMK[x]EDNLILRTR	2	0	1486.828906	0.0071	0.0850
KIDK[x]EDMGSNDK	3	0	1378.639778	0.0071	0.0850
GDVAASILDK[x]YR	9	0	1306.688052	0.0071	0.0850
LEGTIDYQK[x]L	8	0	1178.618248	0.0070	0.0700
TNSTDEK[x]GTK	6	0	1079.509429	0.0070	0.0700
EPLK[x]EVVQFVGSR	3	0	1486.814306	0.0069	0.0900
GIGSYEK[x]QSEVSVGLR	6	0	1707.879080	0.0069	0.1100
IQK[x]ENRHK	2	0	1051.588622	0.0069	0.0550
TSWIYK[x]NK	5	0	1038.549782	0.0069	0.0550
QDRGK[x]LVR	4	0	970.567161	0.0069	0.0550
KGYQTIELDK[x]K	9	0	1321.724101	0.0068	0.0750
EDMGSNDK[x]ASK	7	0	1180.502961	0.0068	0.0750
FCVGLQKIEEIFK[x]K	12	0	1737.948678	0.0068	0.0950
K[x]TELEEIMLLNLHK	0	0	1709.938508	0.0068	0.0950
Q[x]SRQETQYK	0	0	1166.567944	0.0067	0.0600
K[x]TLEVLYLK	0	0	1105.674641	0.0067	0.0600
SSEETEDK[x]K	7	0	1051.466899	0.0067	0.0600
LK[x]LELK	1	0	742.495236	0.0067	0.0400
K[x]LIPIR	0	0	738.511554	0.0067	0.0400
SSSDMAYTSMFK[x]GNQK	11	0	1780.775938	0.0066	0.1050
FFEK[x]EDVQSLKLK	3	0	1609.871482	0.0065	0.0850
HPK[x]FEEILTR	2	0	1268.687660	0.0065	0.0650
K[x]LEGTIDYQK	0	0	1193.629146	0.0065	0.0650
QSK[x]ATREPNK	2	0	1157.615226	0.0065	0.0650
NPK[x]ADPLDER	2	0	1153.572695	0.0065	0.0650
TIDNAETMK[x]K	8	0	1149.569917	0.0065	0.0650
YYLPK[x]GK	4	0	867.485399	0.0064	0.0450
EISYPFK[x]RLDR	6	0	1422.761881	0.0064	0.0700
MPIDFK[x]GFICK	5	0	1354.677686	0.0064	0.0700
DFSK[x]TLPPELK	3	0	1273.691742	0.0064	0.0700
TLIDK[x]FSGEKK	4	0	1264.702640	0.0064	0.0700
EK[x]SLLAHK	1	0	924.539219	0.0063	0.0500
P[x]FGNTHNK	0	0	913.440572	0.0063	0.0500
AKSAK[x]IVR	4	0	871.560288	0.0063	0.0500
E[x]EMIAAQGIDEEDR	0	0	1604.698741	0.0061	0.0850
VNGVVFTNRPDEK[x]NR	12	0	1743.901545	0.0060	0.0900
KVTSK[x]LLEQEESAEK	4	0	1717.909710	0.0060	0.0900
FNLMVICK[x]DKK	7	0	1394.741343	0.0059	0.0650
KLEGTIDYQK[x]L	9	0	1306.713204	0.0059	0.0650
ILSGEQTVK[x]YDR	8	0	1407.735725	0.0058	0.0700
DNSSDLQK[x]LLMK	7	0	1390.712547	0.0058	0.0700
EK[x]ADAAFLRLVK	1	0	1359.787367	0.0058	0.0700
DEK[x]SGVKLENVK	2	0	1344.724827	0.0058	0.0700
GSDAAPQASKK[x]K	10	0	1186.630541	0.0058	0.0700
K[x]LQRLR	0	0	812.534410	0.0058	0.0350
F[x]ATLQK	0	0	706.401341	0.0058	0.0350
SAK[x]IVR	2	0	672.428222	0.0058	0.0350
VADLK[x]K	4	0	672.416990	0.0058	0.0350
AHLDVQEK[x]DQPKK	7	0	1534.810280	0.0058	0.0750
SQK[x]ALDTLFSAIR	2	0	1448.798656	0.0058	0.0750
ETEK[x]LAEERGWDIR	3	0	1730.858680	0.0057	0.0800
QHAVNERAK[x]IIDLR	8	0	1661.932452	0.0057	0.0800
K[x]PRRLLK	0	0	909.623554	0.0057	0.0400
K[x]INANEK	0	0	815.450075	0.0057	0.0400
K[x]ARQAAK	0	0	771.471479	0.0057	0.0400
VVGQLLEK[x]LKPLIEK	7	0	1706.070505	0.0057	0.0850
SPSGNDALNDK[x]KGTK	10	0	1530.763724	0.0057	0.0850
A[x]TTVKDTMNVDINAIK	0	0	1732.902849	0.0056	0.0900
DLVK[x]KYDK	3	0	1007.565097	0.0056	0.0450
GSLEK[x]NWK	4	0	960.502835	0.0056	0.0450
S[x]QARGFDR	0	0	935.457282	0.0056	0.0450
K[x]LMELFISK	0	0	1107.636148	0.0056	0.0500
DAVVLGVEK[x]R	8	0	1084.624003	0.0055	0.0550
ELEAMK[x]LLRPR	5	0	1354.775421	0.0055	0.0600
EDALFK[x]NEEKK	5	0	1349.682631	0.0055	0.0600
SSEETEDKK[x]MQE	8	0	1439.608537	0.0054	0.0650
YQK[x]PVDTEEENDK	2	0	1593.715773	0.0054	0.0700
NAEELSSYQKK[x]LIR	10	0	1677.904901	0.0054	0.0750
LLK[x]PRVNNRIGSVDR	2	0	1736.016844	0.0053	0.0800
VADLK[x]KLEGTIDYQK	4	0	1719.940617	0.0050	0.0750
K[x]INVKFFEK	0	0	1151.670224	0.0050	0.0450
LILVDDEK[x]TSWIYK	7	0	1721.923907	0.0050	0.0700
NGYPMPCDVLAK[x]R	11	0	1519.727481	0.0050	0.0650
K[x]NCKADAGITIAPR	0	0	1513.803419	0.0050	0.0700
NCK[x]ADAGITIAPR	2	0	1385.708463	0.0050	0.0650
K[x]GFDFEYYQR	0	0	1351.619643	0.0050	0.0500
IVAFDQLVK[x]EK	8	0	1288.739025	0.0050	0.0550
TK[x]DEGGPAGGLYI	1	0	1276.629872	0.0050	0.0650
FIVK[x]ASSGPR	3	0	1060.602876	0.0050	0.0500
LRLLK[x]MQR	4	0	1056.658947	0.0050	0.0400
EK[x]RTFLR	1	0	948.550451	0.0050	0.0350
LLVK[x]DR	3	0	742.470084	0.0050	0.0300
LK[x]DLR	1	0	643.401675	0.0050	0.0250
SAK[x]GTK	2	0	590.338744	0.0050	0.0300
M[x]TDK	0	0	493.220610	0.0050	0.0200
SNPVFAENDEK[x]GEKR	10	0	1718.822295	0.0047	0.0700
N[x]STEEIDLYNRWK	0	0	1666.795023	0.0046	0.0600
LTHEKSTMLEK[x]IK	10	0	1556.859536	0.0046	0.0600
AK[x]WSTAETLTNNK	1	0	1462.741537	0.0046	0.0600
LK[x]PQDERTQEER	1	0	1527.764059	0.0046	0.0550
EVLNKGVSK[x]DEK	8	0	1344.724827	0.0046	0.0550
LVPYLTK[x]LESK	6	0	1289.759425	0.0045	0.0500
YYPLK[x]SMTEK	4	0	1258.626702	0.0045	0.0450
NCACVISQK[x]K	8	0	1206.584850	0.0045	0.0450
E[x]TIDNAETMK	0	0	1150.517549	0.0045	0.0450
C[x]SPSATLTHR	0	0	1128.534535	0.0045	0.0450
VLK[x]TKDEGGPAGGLYI	2	0	1616.877294	0.0044	0.0700
K[x]ANWCDKR	0	0	1076.518495	0.0044	0.0350
LMSK[x]VAEK	3	0	904.505142	0.0044	0.0350
NK[x]PDERFNTGVVNVR	1	0	1743.901545	0.0043	0.0650
LCIHK[x]NKLTNDETR	4	0	1740.894015	0.0043	0.0600
VIPVEELK[x]EIKQIK	7	0	1665.007573	0.0043	0.0600
SELAQSK[x]YLMNVSR	6	0	1624.824212	0.0043	0.0600
K[x]KLIPIR	0	0	866.606510	0.0043	0.0300
QYSAK[x]AK	4	0	794.428614	0.0043	0.0300
IK[x]TLSMEKHTELR	1	0	1584.865682	0.0042	0.0550
ATDDDRWK[x]TLSK	7	0	1434.710239	0.0042	0.0500
VSAMMSCACQK[x]R	10	0	1427.614109	0.0042	0.0500
SSTAAKTFLEK[x]R	10	0	1337.730248	0.0042	0.0500
ERK[x]PRR	2	0	840.504172	0.0042	0.0250
LDRK[x]IEIPLPNEVGR	3	0	1747.994380	0.0040	0.0600
GYQTIELDK[x]KLDVAK	8	0	1719.940617	0.0040	0.0600
LGVK[x]R	3	0	571.380549	0.0040	0.0200
LCFDELK[x]KR	6	0	1207.638268	0.0039	0.0350
WSLERK[x]GEK	5	0	1131.603602	0.0039	0.0350
T[x]IDNAETMK	0	0	1021.474961	0.0039	0.0350
VLRQVMEEK[x]LDSK	8	0	1573.849698	0.0038	0.0500
CFGIK[x]FDIMPRK	4	0	1510.778788	0.0038	0.0450
VLGVFSEK[x]AQIK	7	0	1317.765572	0.0038	0.0450
FHQLK[x]PTR	4	0	1025.576998	0.0037	0.0300
GTK[x]R	2	0	460.275756	0.0037	0.0150
FVIHQEENK[x]RSVGIK	8	0	1782.973979	0.0037	0.0550
GVFK[x]NVSGNVLSEIK	3	0	1589.877628	0.0037	0.0550
YK[x]EDTALRSEM	1	0	1341.623403	0.0036	0.0400
M[x]CSPSATLTHR	0	0	1259.575014	0.0036	0.0400
IDK[x]EDMGSNDK	2	0	1250.544822	0.0036	0.0400
K[x]PTSELAIGASLEK	0	0	1442.797987	0.0036	0.0500
KK[x]LIPIR	1	0	866.606510	0.0036	0.0250
LLSSAK[x]K	5	0	745.469750	0.0036	0.0250
EEMMNSIQQAVAK[x]	12	0	1477.690428	0.0035	0.0450
G[x]VFKNVSGNVLSEIK	0	0	1589.877628	0.0033	0.0500
SIAEK[x]MNGASGAELK	4	0	1504.755469	0.0033	0.0500
K[x]VEFGLPDLEGR	0	0	1358.719350	0.0033	0.0400
EVLNK[x]GVSKDEK	4	0	1344.724827	0.0033	0.0400
IEVNIHRK[x]R	7	0	1163.688664	0.0033	0.0300
NK[x]LTNDETR	1	0	1089.541397	0.0033	0.0300
LNFSSLK[x]MK	6	0	1066.584449	0.0033	0.0300
NK[x]GTMK	1	0	677.353010	0.0033	0.0200
ATAIGKSSTAAK[x]TFLEK	11	0	1722.951515	0.0032	0.0550
DYYTK[x]QSKATR	4	0	1359.678214	0.0032	0.0350
NEEEPTK[x]K	6	0	973.471593	0.0031	0.0250
D[x]GIQDIMPSQAKELK	0	0	1671.850090	0.0030	0.0450
EDK[x]EGVVNTIAFAIR	2	0	1660.878354	0.0030	0.0450
SNNIK[x]ENEQK	4	0	1202.589070	0.0030	0.0300
K[x]NEEK	0	0	646.328572	0.0030	0.0150
LVK[x]ER	2	0	643.401675	0.0030	0.0150
LLK[x]PR	2	0	625.427496	0.0030	0.0150
K[x]SSEQANLYERK	0	0	1451.736786	0.0029	0.0350
VGK[x]SAVIKTSTR	2	0	1245.740419	0.0029	0.0350
KLFK[x]SLGSGMDQEK	3	0	1566.807502	0.0029	0.0400
K[x]GEIRMGTTITALR	0	0	1545.866017	0.0029	0.0400
IEPLK[x]LK	4	0	839.547996	0.0029	0.0200
GVSK[x]DEK	3	0	761.391895	0.0029	0.0200
V[x]GVFKNVSGNVLSEIK	0	0	1688.946037	0.0028	0.0450
SGNLPDADNSK[x]SDISK	10	0	1646.774679	0.0028	0.0450
IWKVMCK[x]NK	6	0	1205.641245	0.0028	0.0250
QTETINWLEK[x]R	9	0	1416.736060	0.0027	0.0300
IDLTRIVK[x]SAK	7	0	1242.765906	0.0027	0.0300
EEPK[x]SETLENFTR	3	0	1578.752492	0.0027	0.0350
MEILK[x]IHLEKVSK	4	0	1566.916655	0.0027	0.0350
EKSLLAHK[x]GGHVVR	7	0	1529.878966	0.0025	0.0350
AAK[x]ASRGAATIK	2	0	1143.672345	0.0025	0.0300
DK[x]KLIPIR	1	0	981.633448	0.0025	0.0200
EIK[x]QIK	2	0	757.469750	0.0025	0.0150
TMGK[x]NK	3	0	677.353010	0.0025	0.0150
K[x]GEK	0	0	460.264524	0.0025	0.0100
GCLMFGPPGTGK[x]TLLAR	11	0	1774.922143	0.0024	0.0400
K[x]AVYMPLCDPGNK	0	0	1491.721334	0.0023	0.0300
TAALSARPAK[x]NIR	9	0	1367.799660	0.0023	0.0300
YK[x]SYLLQHR	1	0	1206.650884	0.0022	0.0200
E[x]IINRDIGK	0	0	1056.592704	0.0022	0.0200
MK[x]SDINAHK	1	0	1042.522913	0.0022	0.0200
VDK[x]NWSK	2	0	875.450075	0.0021	0.0150
Y[x]FATLQK	0	0	869.464664	0.0021	0.0150
SNNIK[x]ENEQKIK	4	0	1443.768084	0.0021	0.0250
KSGNLPDADNSK[x]SDISK	11	0	1774.869635	0.0021	0.0350
A[x]KVAEQNENPTVGSAQK	0	0	1769.890704	0.0021	0.0350
QTGQYYGGLK[x]LCVDR	9	0	1756.856570	0.0020	0.0300
QAAK[x]ASVVETVTLTK	3	0	1544.877294	0.0020	0.0300
TLIDK[x]FSGEK	4	0	1136.607685	0.0020	0.0200
SIK[x]GYTLPPHCSR	2	0	1514.766308	0.0019	0.0250
VVGSELIQK[x]YLGDGPR	8	0	1729.936200	0.0019	0.0300
VSK[x]ILEHK	2	0	952.570517	0.0019	0.0150
TLASLQK[x]R	6	0	915.550117	0.0019	0.0150
DIGK[x]VVDK	3	0	872.496688	0.0019	0.0150
ELLK[x]LKVELAK	3	0	1282.822356	0.0018	0.0200
LK[x]PLIEKGGDWERK	1	0	1667.935808	0.0018	0.0250
TDNHLSSTLEK[x]LSFK	10	0	1718.883832	0.0017	0.0250
AVAVVVDPIQSVK[x]GK	12	0	1508.892552	0.0017	0.0250
K[x]TELFKASTSAK	0	0	1309.724101	0.0017	0.0200
YK[x]DGVILAADSR	1	0	1306.688051	0.0017	0.0200
EALEK[x]TEEK	4	0	1075.539667	0.0017	0.0150
SMAIDK[x]DIR	5	0	1047.538227	0.0017	0.0150
K[x]RR	0	0	458.307723	0.0017	0.0050
GSLEK[x]NWKEEYLR	4	0	1650.836493	0.0015	0.0200
LK[x]ESQLVDKFFEK	1	0	1609.871482	0.0015	0.0200
M[x]FMTRSEYDR	0	0	1334.574681	0.0015	0.0150
IEDTDKYDK[x]K	8	0	1253.613888	0.0015	0.0150
YEYQK[x]LK	4	0	970.512337	0.0014	0.0100
YK[x]VNLYK	1	0	926.522509	0.0014	0.0100
YK[x]LHSEK	1	0	903.481373	0.0014	0.0100
IK[x]VLAQLGMQSLSPLK	1	0	1725.022174	0.0012	0.0200
SLLAHK[x]GGHVVR	5	0	1272.741423	0.0012	0.0150
GYSK[x]PNER	3	0	949.461699	0.0012	0.0100
VAQTTYK[x]K	6	0	937.523235	0.0012	0.0100
K[x]SGNLPDADNSKSDISK	0	0	1774.869635	0.0012	0.0200
GFICKVVDK[x]DGIR	8	0	1505.802358	0.0012	0.0150
NLLLQEK[x]GFPTPK	6	0	1483.839792	0.0012	0.0150
LCFDELKK[x]R	7	0	1207.638268	0.0011	0.0100
K[x]DLVRNFGR	0	0	1103.619920	0.0011	0.0100
VTSK[x]LLEQEESAEK	3	0	1589.814754	0.0011	0.0150
LGISATALSPEEK[x]K	12	0	1442.797987	0.0011	0.0150
S[x]TLDLNHLADLYDRK	0	0	1772.905627	0.0010	0.0150
GYQTIELDKK[x]LDVAK	9	0	1719.940617	0.0010	0.0150
K[x]TREALMEFR	0	0	1279.670628	0.0010	0.0100
PFGNTHNK[x]FK	7	0	1188.603937	0.0010	0.0100
ASK[x]ER	2	0	589.318344	0.0010	0.0050
GAFK[x]V	3	0	520.300908	0.0010	0.0050
K[x]LEGTIDYQKL	0	0	1306.713204	0.0009	0.0100
HPK[x]FEEILTRLR	2	0	1537.872820	0.0008	0.0100
VMCK[x]NK	3	0	778.382925	0.0008	0.0050
QK[x]SLEKTLVPYLR	1	0	1573.919099	0.0008	0.0100
K[x]EFEIIKGVLCQFR	0	0	1765.954825	0.0007	0.0100
VTQKK[x]PPVQPLAYK	4	0	1595.939834	0.0007	0.0100
SAKGTK[x]R	5	0	746.439846	0.0007	0.0050
YTVGQGYTK[x]AAWFEK	8	0	1747.856893	0.0007	0.0100
FLSK[x]TLDSNSLTHEK	3	0	1718.883832	0.0007	0.0100
INVK[x]FFEK	3	0	1023.575269	0.0006	0.0050
NK[x]PGVYTK	1	0	905.497023	0.0006	0.0050
EASK[x]TLSK	3	0	862.475953	0.0006	0.0050
MVTANIK[x]NIK	6	0	1130.648106	0.0005	0.0050
EAVLKLK[x]LELK	6	0	1282.822356	0.0005	0.0050
EAEAAK[x]DEQIEK	5	0	1359.651724	0.0004	0.0050
# precursors: 1
Precursor: 2366.4152	4	0.9974	0
ELLVK[x]ASK(4)	IKLISGK[x]LDEAR(6)	1.4350	2366.4147	138.0681
ELLVK[x]ASK(4)	IK[x]LISGKLDEAR(1)	1.3900	2366.4147	138.0681
ELK[x]K(2)	GVLLYGPPGTGK[x]TLLAR(11)	1.1050	2366.3936	138.0681
K[x]IDK(0)	GILLYGPPGTGK[x]TLLAR(11)	0.8700	2366.3936	138.0681
IDK[x]K(2)	GILLYGPPGTGK[x]TLLAR(11)	0.8300	2366.3936	138.0681
SLK[x]R(2)	GILLYGPPGTGK[x]TLLAR(11)	0.7950	2366.4048	138.0681
ILIDK[x]AR(4)	IDRPAQVISFK[x]K(10)	0.7150	2366.4048	138.0681
ELLVK[x]ASK(4)	AELDK[x]IGLSKIR(4)	0.6950	2366.4147	138.0681
ILIDK[x]AR(4)	K[x]IPQVASFRIDK(0)	0.6900	2366.4048	138.0681
ELLVK[x]ASK(4)	AELDKIGLSK[x]IR(9)	0.4500	2366.4147	138.0681
DIGK[x]VVDK(3)	K[x]PRVVTALTMLK(0)	0.2350	2366.3970	138.0681
LLK[x]PR(2)	TVQK[x]VETAVLSTTVK(3)	0.2300	2366.4147	138.0681
LRLLK[x]MQR(4)	ATAIGRASK[x]AAR(8)	0.1850	2366.4055	138.0681
AK[x]SAK(1)	IK[x]VLAQLGMQSLSPLK(1)	0.0800	2366.3970	138.0681
E[x]AAR(0)	E[x]AAR(0)	0.0000	0.0000	138.0681
E[x]AAR(0)	E[x]AAR(0)	0.0000	0.0000	138.0681
E[x]AAR(0)	E[x]AAR(0)	0.0000	0.0000	138.0681
E[x]AAR(0)	E[x]AAR(0)	0.0000	0.0000	138.0681
E[x]AAR(0)	E[x]AAR(0)	0.0000	0.0000	138.0681
E[x]AAR(0)	E[x]AAR(0)	0.0000	0.0000	138.0681
