# Supplementary material for: ECL: an exhaustive search tool for the identification of cross-linked peptides using whole database
Source: BMC Bioinformatics. 2016 May 20;17:217. doi: 10.1186/s12859-016-1073-y (PMC4874008; doi:10.1186/s12859-016-1073-y)
Supplement: Additional file 5 — Kojak’s pre-selection list of PSMs only identified by ECL. (ZIP 5147 kb) [file 12859_2016_1073_MOESM5_ESM.zip › Kojak's pre-selection ranks of ECL only peptides/Kojak's detailed results/aleitner_M1012_004/diagnostic_5533.txt]

Scan: 5533
K[x]LEGTIDYQK	0	0	1193.629146	0.0915	0.9150
S[x]ERDTALEK	0	0	1047.519601	0.0894	0.8050
K[x]LEK	0	0	516.327120	0.0875	0.3500
IITK[x]EGVETR	3	0	1144.645129	0.0775	0.7750
IK[x]ENQEK	1	0	887.471202	0.0764	0.5350
SSTAAK[x]TFLEK	5	0	1181.629146	0.0759	0.8350
K[x]REK	0	0	559.344165	0.0750	0.3000
K[x]TTEEK	0	0	734.380997	0.0725	0.4350
K[x]GEK	0	0	460.264524	0.0725	0.2900
M[x]SERDTALEK	0	0	1178.560080	0.0715	0.7150
TLFRK[x]EK	4	0	920.544305	0.0714	0.5000
LLK[x]LEEAMK	2	0	1073.615413	0.0694	0.6250
IAK[x]GAIEK	2	0	828.506860	0.0694	0.5550
QK[x]SLEK	1	0	731.417716	0.0683	0.4100
K[x]NEEK	0	0	646.328572	0.0670	0.3350
VK[x]LEK	1	0	615.395529	0.0660	0.3300
IQYVGK[x]QDPKK	5	0	1302.729522	0.0655	0.7200
K[x]DSESTEEK	0	0	1051.466899	0.0628	0.5650
LIQIRVK[x]LEK	6	0	1238.807376	0.0625	0.6250
RLLK[x]LEEAMK	3	0	1229.716515	0.0615	0.6150
VADLKK[x]LEGTIDYQK	5	0	1719.940617	0.0613	0.9200
SGFEK[x]IDLTR	4	0	1164.613831	0.0600	0.6000
IVAFDQLVK[x]EK	8	0	1288.739025	0.0595	0.6550
K[x]DQK	0	0	517.285985	0.0587	0.2350
LRTFHILEPK[x]EK	9	0	1509.866674	0.0579	0.6950
VADLK[x]KLEGTIDYQK	4	0	1719.940617	0.0577	0.8650
IQYVGK[x]QDPK	5	0	1174.634566	0.0555	0.5550
STMLEKIK[x]ENQEK	7	0	1576.812980	0.0554	0.7200
LMSK[x]VAEK	3	0	904.505142	0.0550	0.4400
QEMKK[x]DSESTEEK	4	0	1567.703492	0.0546	0.7100
YK[x]LHSEK	1	0	903.481373	0.0543	0.3800
YQK[x]DEEWPPKM	2	0	1449.659787	0.0536	0.5900
A[x]SLLK	0	0	530.342770	0.0530	0.2650
LK[x]PLIEK	1	0	839.547996	0.0529	0.3700
TLIDK[x]FSGEK	4	0	1136.607685	0.0525	0.5250
IDKK[x]TTEEK	3	0	1090.586949	0.0522	0.4700
IDK[x]KTTEEK	2	0	1090.586949	0.0517	0.4650
QSK[x]ATR	2	0	689.382001	0.0517	0.3100
K[x]INANEK	0	0	815.450075	0.0514	0.3600
Q[x]EMK	0	0	534.247157	0.0512	0.2050
KDQK[x]K	3	0	645.380940	0.0510	0.2550
IQYVGKQDPK[x]K	9	0	1302.729522	0.0505	0.5550
G[x]LGYPEDAIGKTK	0	0	1347.703366	0.0504	0.6550
EMKK[x]DSESTEEK	3	0	1439.644921	0.0500	0.6000
NCK[x]K	2	0	548.274037	0.0500	0.2000
T[x]IDNAETMKK	0	0	1149.569917	0.0495	0.4950
IAYASVVYIADK[x]YK	11	0	1602.865670	0.0493	0.6900
TGQK[x]MLMNMDK	3	0	1295.603535	0.0491	0.5400
QEMK[x]KDSESTEEK	3	0	1567.703492	0.0488	0.6350
FQDILLGAGQAIK[x]AGNR	12	0	1770.973979	0.0479	0.8150
EALEK[x]TEEK	4	0	1075.539667	0.0478	0.4300
IFRQK[x]SLEK	4	0	1147.671285	0.0472	0.4250
IEDTDK[x]YDKK	5	0	1253.613888	0.0470	0.4700
TLIDKFSGEK[x]K	9	0	1264.702640	0.0468	0.5150
YQK[x]PVDTEEENDK	2	0	1593.715773	0.0465	0.6050
EK[x]QNTPVLFDSK	1	0	1404.724827	0.0458	0.5500
WAIK[x]EK	3	0	773.443537	0.0458	0.2750
DVAK[x]MK	3	0	690.373411	0.0458	0.2750
STMLEK[x]IKENQEK	5	0	1576.812980	0.0458	0.5950
EMK[x]KDSESTEEK	2	0	1439.644921	0.0454	0.5450
DFLDAVQKVVK[x]GNQK	10	0	1687.925636	0.0453	0.6800
GSNDDEMK[x]IDKK	7	0	1378.639778	0.0450	0.5400
GIDLK[x]SIAEK	4	0	1072.612770	0.0450	0.4500
KSGFEK[x]IDLTR	5	0	1292.708787	0.0445	0.4900
QVK[x]LLFIEK	2	0	1116.690625	0.0444	0.4000
IK[x]TLSMEK	1	0	948.531355	0.0444	0.3550
YK[x]VNLYK	1	0	926.522509	0.0443	0.3100
K[x]ALSSLK	0	0	745.469750	0.0443	0.3100
LAK[x]RMK	2	0	745.463224	0.0442	0.2650
GKYYPLK[x]SMTEK	6	0	1443.743119	0.0437	0.5250
E[x]MKKDSESTEEK	0	0	1439.644921	0.0437	0.5250
D[x]GIQDIMPSQAKELK	0	0	1671.850090	0.0437	0.6550
YLDSQRVAIK[x]K	9	0	1319.756069	0.0436	0.4800
TEPK[x]AVDEEMK	3	0	1275.601607	0.0436	0.4800
SFLELTEVWGK[x]PQK	10	0	1660.882380	0.0429	0.6000
K[x]VTSKLLEQEESAEK	0	0	1717.909710	0.0427	0.6400
NK[x]GTMK	1	0	677.353010	0.0425	0.2550
E[x]MKK	0	0	534.283541	0.0425	0.1700
KFRK[x]PIGATWK	3	0	1330.787310	0.0423	0.4650
LK[x]GYQTIELDK	1	0	1306.713204	0.0423	0.4650
K[x]SGFEKIDLTR	0	0	1292.708787	0.0423	0.4650
K[x]DGIQDIMPSQAKELK	0	0	1799.945046	0.0422	0.6750
G[x]GLGYPEDAIGKTK	0	0	1404.724827	0.0421	0.5900
K[x]GYQTIELDK	0	0	1193.629146	0.0420	0.4200
K[x]DQKK	0	0	645.380940	0.0420	0.2100
A[x]ASLLK	0	0	601.379880	0.0417	0.2500
LTHEK[x]STMLEK	4	0	1315.680522	0.0414	0.4550
F[x]MTR	0	0	553.268226	0.0413	0.1650
LIK[x]K	2	0	500.368591	0.0413	0.1650
K[x]LMELFISK	0	0	1107.636148	0.0411	0.3700
TTEEK[x]EATPMEMDEEK	4	0	1896.796787	0.0409	0.6550
K[x]SGFEK	0	0	694.364957	0.0408	0.2450
IVK[x]SAK	2	0	644.422076	0.0408	0.2450
Q[x]EMKKDSESTEEK	0	0	1567.703492	0.0408	0.5300
IMK[x]LCFDELK	2	0	1295.661702	0.0405	0.4050
E[x]TIDNAETMKK	0	0	1278.612505	0.0405	0.4450
QAAK[x]ASVVETVTLTK	3	0	1544.877294	0.0403	0.6050
DAFALAK[x]EK	6	0	991.533798	0.0400	0.3600
TLSK[x]WRDATDDK	3	0	1434.710239	0.0400	0.4800
K[x]LEGTIDYQKL	0	0	1306.713204	0.0400	0.4400
K[x]MQE	0	0	534.247157	0.0400	0.1600
SMNLTRGIDLK[x]SIAEK	10	0	1774.961029	0.0397	0.6350
F[x]ATLQK	0	0	706.401341	0.0392	0.2350
TLIDK[x]FSGEKK	4	0	1264.702640	0.0391	0.4300
VVGQLLEKLK[x]PLIEK	9	0	1706.070505	0.0390	0.5850
MEILK[x]IHLEK	4	0	1252.721266	0.0390	0.3900
WSLERK[x]GEK	5	0	1131.603602	0.0389	0.3500
RLMSK[x]VAEK	4	0	1060.606245	0.0389	0.3500
DQKKDK[x]PK	5	0	985.555594	0.0388	0.3100
QIAK[x]FVVSLGER	3	0	1345.771718	0.0383	0.4600
DKK[x]DQK	2	0	760.407879	0.0383	0.2300
DK[x]KDQK	1	0	760.407879	0.0383	0.2300
SVEISALASK[x]NRLHQLR	9	0	1921.085644	0.0382	0.6500
VTSK[x]LLEQEESAEK	3	0	1589.814754	0.0382	0.5350
AHLDVQEK[x]DQPKK	7	0	1534.810280	0.0381	0.4950
NAYVINLK[x]QIAK	7	0	1373.803016	0.0379	0.4550
LLRPRK[x]R	5	0	937.629701	0.0379	0.2650
LMVEMEKK[x]LEK	7	0	1376.740675	0.0377	0.4150
K[x]HFEQVINEK	0	0	1270.666925	0.0375	0.3750
K[x]SLK	0	0	474.316557	0.0375	0.1500
GIDWREALEK[x]TEEK	9	0	1702.852533	0.0375	0.5250
AFGRVYATMQK[x]LQK	10	0	1639.886752	0.0375	0.5250
IYADLK[x]INEDSK	5	0	1407.724493	0.0375	0.4500
NEEKK[x]LMELFISK	4	0	1607.859201	0.0373	0.4850
LNYK[x]PEEEYPDLSK	3	0	1723.830403	0.0371	0.5200
IK[x]YEYQK	1	0	970.512337	0.0371	0.2600
LK[x]YYEQK	1	0	970.512337	0.0371	0.2600
LVRK[x]CIK	3	0	915.568742	0.0371	0.2600
GVSK[x]DEK	3	0	761.391895	0.0371	0.2600
GAFK[x]V	3	0	520.300908	0.0370	0.1850
GFICKVVDK[x]DGIR	8	0	1505.802358	0.0369	0.4800
GNECIVIGVERK[x]NVPK	11	0	1810.972260	0.0369	0.5900
D[x]KKLIPIR	0	0	981.633448	0.0369	0.2950
GFICK[x]VVDK	4	0	1064.568799	0.0367	0.3300
SNNIK[x]ENEQK	4	0	1202.589070	0.0365	0.3650
FNSNAIAAVATK[x]MVTLK	11	0	1777.975953	0.0365	0.6200
LK[x]LELKK	1	0	870.590192	0.0364	0.2550
LMVEMEK[x]KLEK	6	0	1376.740675	0.0364	0.4000
NK[x]YAIQLPLPPK	1	0	1380.812854	0.0362	0.4350
DLVK[x]KYDK	3	0	1007.565097	0.0362	0.2900
NHASIDK[x]MK	6	0	1042.522913	0.0361	0.3250
EERFK[x]LNVYK	4	0	1324.713873	0.0360	0.3600
K[x]TELFK	0	0	764.443203	0.0358	0.2150
Y[x]FATLQK	0	0	869.464664	0.0357	0.2500
VVK[x]VDAQDFLKVAETR	2	0	1817.004608	0.0356	0.5700
YYPLK[x]SMTEK	4	0	1258.626702	0.0355	0.3550
FNLMVICKDK[x]K	9	0	1394.741343	0.0355	0.3900
TLSMEK[x]HTELR	5	0	1343.686669	0.0355	0.3900
SQEEAIENIK[x]CTR	9	0	1576.751442	0.0354	0.4600
GAIEK[x]VDDLLTTQAEAK	4	0	1800.946820	0.0350	0.5950
TSK[x]TPPTAMLSSVR	2	0	1474.781290	0.0350	0.4900
TSTSSMTAVPK[x]PLK	10	0	1446.775143	0.0350	0.4900
L[x]KGYQTIELDK	0	0	1306.713204	0.0350	0.3850
QVMEEK[x]LDSK	5	0	1205.596130	0.0350	0.3500
K[x]RMPIDFK	0	0	1033.574220	0.0350	0.2800
LLEK[x]LEIK	3	0	984.621882	0.0350	0.2800
P[x]RKQYSAK	0	0	976.545365	0.0350	0.2800
R[x]KQYSAK	0	0	879.492606	0.0350	0.2450
IVK[x]SAKAK	2	0	843.554142	0.0350	0.2800
LELK[x]K	3	0	629.411178	0.0350	0.1750
TRLLENDIK[x]VMK	8	0	1458.822760	0.0346	0.4150
SLEK[x]TLVPYLR	3	0	1317.765572	0.0345	0.3800
CEDGVILALEK[x]VVTSK	10	0	1759.938898	0.0344	0.5500
INVK[x]FFEK	3	0	1023.575269	0.0344	0.2750
DQKK[x]DKPK	3	0	985.555594	0.0344	0.2750
IEEIFK[x]K	5	0	905.522175	0.0343	0.2400
K[x]VADLKK	0	0	800.511946	0.0343	0.2400
LK[x]LELK	1	0	742.495236	0.0342	0.2050
TMGK[x]NK	3	0	677.353010	0.0342	0.2050
ATAIGK[x]SSTAAKTFLEK	5	0	1722.951515	0.0341	0.5800
M[x]FMTR	0	0	684.308705	0.0340	0.1700
QEMK[x]K	3	0	662.342113	0.0340	0.1700
NK[x]LLK	1	0	614.411513	0.0340	0.1700
TK[x]LVK	1	0	587.400615	0.0340	0.1700
LK[x]YYEQKIR	1	0	1239.697497	0.0339	0.3050
KINVK[x]FFEK	4	0	1151.670224	0.0339	0.3050
ILPNK[x]VDPLVSLMMVEK	4	0	1925.072882	0.0338	0.5750
D[x]GLEDDMPALADEEFEK	0	0	1922.809068	0.0338	0.5750
FATLQK[x]SK	5	0	921.528321	0.0338	0.2700
MPIDFK[x]GFICKVVDK	5	0	1795.936398	0.0337	0.5050
KELFDCLK[x]IMR	7	0	1451.762804	0.0336	0.3700
FK[x]LNVYK	1	0	910.527595	0.0336	0.2350
SSLELANNAVK[x]SNDIEK	10	0	1830.932231	0.0335	0.5700
QK[x]SLEKTLVPYLR	1	0	1573.919099	0.0335	0.4350
KVTSK[x]LLEQEESAEK	4	0	1717.909710	0.0333	0.5000
GSNDDEMKIDK[x]K	10	0	1378.639778	0.0333	0.4000
LYNK[x]FK	3	0	811.459186	0.0333	0.2000
SYLLQHREWDSK[x]LK	11	0	1801.947432	0.0332	0.4650
LCFDELK[x]K	6	0	1051.537166	0.0331	0.2650
IVRTLIDK[x]FSGEK	7	0	1504.861253	0.0331	0.4300
LLENDIK[x]VMK	6	0	1201.673984	0.0330	0.3300
EDCK[x]SLK	3	0	878.416723	0.0329	0.2300
IRIAYASVVYIADK[x]YK	13	0	1872.050830	0.0328	0.5250
ENEQKIK[x]TLSMEK	6	0	1576.812980	0.0327	0.4250
QKSLEK[x]TLVPYLR	5	0	1573.919099	0.0327	0.4250
ASVVETVTLTK[x]VTQK	10	0	1602.919156	0.0327	0.4900
IEFATITK[x]DTTK	7	0	1366.734330	0.0325	0.3900
TLSK[x]WR	3	0	789.449683	0.0325	0.1950
QIK[x]EIK	2	0	757.469750	0.0325	0.1950
YQKDEEWPPK[x]M	9	0	1449.659787	0.0323	0.3550
K[x]VAQTTYKK	0	0	1065.618191	0.0322	0.2900
FAASK[x]EK	4	0	779.417716	0.0321	0.2250
LVRDAFALAK[x]EK	9	0	1359.787367	0.0321	0.3850
NSIVSK[x]YTQSTNNDDPK	5	0	1909.901659	0.0321	0.5450
N[x]SIVSKYTQSTNNDDPK	0	0	1909.901659	0.0321	0.5450
K[x]ELLK	0	0	629.411178	0.0320	0.1600
K[x]DKPK	0	0	614.375128	0.0320	0.1600
K[x]AIPLALGLLSASNPQMR	0	0	1879.071243	0.0319	0.5750
SFEQK[x]VMK	4	0	995.510954	0.0319	0.2550
DYYTK[x]QSKATR	4	0	1359.678214	0.0318	0.3500
VISMEK[x]GGNMK	5	0	1192.594355	0.0318	0.3500
YTVGQGYTK[x]AAWFEK	8	0	1747.856893	0.0317	0.4750
NEEK[x]KLMELFISK	3	0	1607.859201	0.0315	0.4100
GLGYPEDAIGK[x]TK	10	0	1347.703366	0.0315	0.4100
NCACVISQK[x]K	8	0	1206.584850	0.0315	0.3150
DISSK[x]SPSGNDALNDKK	4	0	1774.869635	0.0315	0.5350
IK[x]LISGK	1	0	757.506134	0.0314	0.2200
AAK[x]ASRGAATIK	2	0	1143.672345	0.0313	0.3750
RMK[x]K	2	0	561.342056	0.0313	0.1250
SSTAAKTFLEK[x]R	10	0	1337.730248	0.0308	0.3700
EYLEK[x]NWKEGLSR	4	0	1650.836493	0.0308	0.4000
LK[x]ESQLVDKFFEK	1	0	1609.871482	0.0308	0.4000
CTK[x]IIENEQSAEK	2	0	1548.745296	0.0308	0.4000
K[x]ASLLTR	0	0	787.491545	0.0307	0.2150
FEAQK[x]DTVHMIFNQK	4	0	1834.903518	0.0307	0.4600
KSLK[x]DECK	3	0	1006.511679	0.0306	0.2450
FAASKEK[x]QNTPVLFDSK	6	0	1908.994437	0.0306	0.5200
YK[x]SYLLQHR	1	0	1206.650884	0.0306	0.2750
IDK[x]NTWNSTLETAK	2	0	1619.815423	0.0304	0.4250
KLFK[x]SLGSGMDQEK	3	0	1566.807502	0.0304	0.4250
LIPIRGTEVEK[x]ITIK	10	0	1709.045018	0.0303	0.4550
K[x]EAGFIDDILIITPASK	0	0	1830.013777	0.0303	0.5150
NEEK[x]K	3	0	646.328572	0.0300	0.1500
KDK[x]PK	2	0	614.375128	0.0300	0.1500
TSWIYK[x]NK	5	0	1038.549782	0.0300	0.2400
LKPLIEK[x]GGDWERK	6	0	1667.935808	0.0296	0.4150
CFGIK[x]FDIMPRK	4	0	1510.778788	0.0296	0.3550
GSNDDEMK[x]IDK	7	0	1250.544822	0.0295	0.3250
EDALFK[x]NEEK	5	0	1221.587675	0.0295	0.2950
DFLDAVQK[x]VVKGNQK	7	0	1687.925636	0.0293	0.4400
ERDCTAYNIYDK[x]NK	11	0	1788.810014	0.0293	0.4100
LEEIGVADQYK[x]VSK	10	0	1577.830012	0.0293	0.4100
M[x]NSIVSK	0	0	777.405435	0.0293	0.2050
SAK[x]GTK	2	0	590.338744	0.0292	0.1750
FNLMVICK[x]DKK	7	0	1394.741343	0.0291	0.3200
VLK[x]LTLEAMDLEIVEK	2	0	1843.037546	0.0291	0.4650
LFK[x]SLGSGMDQEK	2	0	1438.712546	0.0288	0.3750
TDK[x]YAFSLTTFSPNGK	2	0	1775.872934	0.0288	0.4600
M[x]PFGNTHNKFK	0	0	1319.644415	0.0286	0.3150
ASK[x]AAREYLEK	2	0	1264.677488	0.0286	0.3150
SSCK[x]IVFRSELQDK	3	0	1695.861321	0.0286	0.4000
SLK[x]DECK	2	0	878.416723	0.0286	0.2000
LK[x]VELAKQNLFVPTSDK	1	0	1929.093418	0.0285	0.4850
TIDNAETMK[x]K	8	0	1149.569917	0.0285	0.2850
Q[x]YTVGQGYTK	0	0	1143.555986	0.0285	0.2850
TGRSIK[x]GYTLPPHCSR	5	0	1828.936545	0.0284	0.4550
KEPPVYTPPK[x]DK	9	0	1397.755400	0.0283	0.3400
ARQAAK[x]ASVVETVTLTK	5	0	1772.015506	0.0282	0.4800
ILEHK[x]EIMLR	4	0	1280.727413	0.0280	0.2800
TVQYATK[x]RSK	6	0	1180.656362	0.0280	0.2800
ATAIGKSSTAAK[x]TFLEK	11	0	1722.951515	0.0279	0.4750
K[x]DYTMAQPEFFK	0	0	1503.706735	0.0279	0.3350
K[x]ANWCDK	0	0	920.417393	0.0279	0.1950
LLSSAK[x]K	5	0	745.469750	0.0279	0.1950
K[x]YIPNPVLVIIDVKPK	0	0	1835.128350	0.0278	0.4450
LCFDELKK[x]R	7	0	1207.638268	0.0278	0.2500
D[x]YTMAQPEFFK	0	0	1375.611779	0.0277	0.3050
ITIK[x]VHVSEVLGDIR	3	0	1677.977670	0.0277	0.4150
AGDFQGLNEQLVSLFK[x]K	15	0	1892.999523	0.0276	0.4700
MATTVK[x]DTMNVDINAIK	5	0	1863.943328	0.0276	0.4700
V[x]SPTGQITSTSARSGK	0	0	1575.821569	0.0275	0.4400
YSLNSYDFK[x]K	8	0	1263.613496	0.0275	0.2750
ENQEK[x]ISNNK	4	0	1202.589070	0.0275	0.2750
DSEALK[x]TR	5	0	918.477013	0.0275	0.2200
AK[x]WSTAETLTNNK	1	0	1462.741537	0.0273	0.3550
LCIHK[x]NK	4	0	911.501059	0.0271	0.1900
M[x]GINERK	0	0	846.438129	0.0271	0.1900
SIAEK[x]MNGASGAELK	4	0	1504.755469	0.0270	0.4050
GYQTIELDK[x]K	8	0	1193.629146	0.0270	0.2700
K[x]EEPK	0	0	629.338410	0.0270	0.1350
LEFIK[x]VIPVEELK	4	0	1555.922455	0.0269	0.3500
K[x]DWNACKK	0	0	1048.512348	0.0269	0.2150
LIEK[x]LELR	3	0	1012.628028	0.0269	0.2150
K[x]EFEIIKGVLCQFR	0	0	1765.954825	0.0268	0.3750
FCVGLQK[x]IEEIFKK	6	0	1737.948678	0.0268	0.3750
DMTLEEAEVLILK[x]VLR	12	0	1871.043692	0.0266	0.4250
IDK[x]NTWNSTLETAKAK	2	0	1818.947489	0.0266	0.4250
P[x]FGNTHNKFK	0	0	1188.603937	0.0265	0.2650
TSTGGPK[x]LQLNLER	6	0	1512.825929	0.0264	0.3700
LELKK[x]ANWCDK	4	0	1403.723052	0.0264	0.2900
EDALFK[x]NEEKK	5	0	1349.682631	0.0264	0.2900
Q[x]LMTEFVDQVDDVVK	0	0	1764.860319	0.0263	0.3950
YTQSTNNDDPK[x]K	10	0	1409.642221	0.0262	0.3150
PPK[x]EDWEK	2	0	1027.497414	0.0262	0.2100
TLASLQK[x]R	6	0	915.550117	0.0262	0.2100
YVTGPK[x]NK	5	0	905.497023	0.0262	0.2100
K[x]CIK	0	0	547.315173	0.0262	0.1050
LKVELAK[x]QNLFVPTSDK	6	0	1929.093418	0.0262	0.4450
EK[x]TSNNTNR	1	0	1062.505347	0.0261	0.2350
VSGIRK[x]HFEQVINEK	5	0	1782.973979	0.0260	0.3900
K[x]VIARLQSYDR	0	0	1347.762215	0.0259	0.2850
K[x]PPVQPLAYKSATPFRK	0	0	1927.104259	0.0259	0.4400
GTK[x]TSETNDRNSTNNTK	2	0	1866.866670	0.0259	0.4400
TEEQRQPEDK[x]LR	9	0	1527.764059	0.0258	0.3100
MSERDTALEK[x]YK	9	0	1469.718358	0.0258	0.3100
D[x]YDLVR	0	0	779.381332	0.0258	0.1550
ELIRK[x]SLK	4	0	985.628363	0.0256	0.2050
NWK[x]EGLSR	2	0	988.508981	0.0256	0.2050
KQYSAK[x]AK	5	0	922.523570	0.0256	0.2050
K[x]REAEAAK	0	0	901.498083	0.0256	0.2050
AHLDVQEK[x]DQPK	7	0	1406.715325	0.0254	0.3050
ITAFLLADSK[x]SQK	9	0	1420.792510	0.0254	0.3300
WSDERYLHQSLK[x]YK	11	0	1851.926697	0.0254	0.3550
NELEKLNFSSLK[x]MK	11	0	1679.891560	0.0254	0.3550
LAAEDHK[x]FVIHQEENK	6	0	1906.953636	0.0250	0.4000
TIPPLTTVK[x]GSDAAPQASK	8	0	1881.020649	0.0250	0.4750
LK[x]PQDERTQEER	1	0	1527.764059	0.0250	0.3000
KGYQTIELDK[x]K	9	0	1321.724101	0.0250	0.2750
LVARNIPK[x]EIK	7	0	1279.797539	0.0250	0.2750
VVDK[x]DGIR	3	0	900.502835	0.0250	0.2000
K[x]VGQYIR	0	0	862.502443	0.0250	0.1750
IIPLK[x]K	4	0	710.505408	0.0250	0.1500
Q[x]EMKK	0	0	662.342113	0.0250	0.1250
K[x]NVPK	0	0	584.364565	0.0250	0.1250
YLHQSLK[x]YK	6	0	1178.644738	0.0250	0.2250
IK[x]ILFSDVK	1	0	1061.648429	0.0250	0.2250
DK[x]PKYEPPVPTRTGR	1	0	1739.931783	0.0247	0.3700
HIEVGDSVLVK[x]IITK	10	0	1649.971524	0.0247	0.3700
YEALSK[x]HIIMFDCK	5	0	1753.853066	0.0246	0.3450
V[x]NQIESQMAMAEK	0	0	1477.690428	0.0246	0.3200
DIGK[x]VVDKCFGIK	3	0	1477.796212	0.0246	0.3200
FATLQKSK[x]R	7	0	1077.629423	0.0244	0.2200
FLK[x]TSKTPPTAMLSSVR	2	0	1863.028712	0.0244	0.4150
K[x]SLKDECK	0	0	1006.511679	0.0244	0.1950
DEVLFNDK[x]PLPIEMK	7	0	1786.917438	0.0243	0.3650
YEAK[x]AIGSGSEPAK	3	0	1406.704092	0.0243	0.3400
K[x]RWSLER	0	0	973.545700	0.0243	0.1700
ENEQK[x]IK	4	0	887.471202	0.0243	0.1700
ENEQK[x]IKTLSMEK	4	0	1576.812980	0.0242	0.3150
TEPK[x]AVDEEMKVR	3	0	1530.771118	0.0242	0.3150
NVPK[x]LQNVSNFQK	3	0	1514.820452	0.0242	0.3150
L[x]FKSLGSGMDQEK	0	0	1438.712546	0.0242	0.3150
SETMKYYLPK[x]GK	9	0	1443.743119	0.0242	0.2900
YTSLSEEQK[x]MK	8	0	1342.643803	0.0241	0.2650
LAHLSKHPK[x]FEEILTR	8	0	1918.078772	0.0241	0.3850
SEDYLPSK[x]YLDIDISK	7	0	1884.935588	0.0241	0.3850
TNNLDLEHK[x]HKTPDK	8	0	1788.911774	0.0240	0.3600
VLELRAELDK[x]IGLSK	9	0	1682.992985	0.0240	0.3600
K[x]QLATSLRSR	0	0	1158.683243	0.0240	0.2400
LK[x]DLR	1	0	643.401675	0.0240	0.1200
VLK[x]TK	2	0	587.400615	0.0240	0.1200
A[x]TTVK	0	0	518.306385	0.0240	0.1200
KNVPK[x]LQNVSNFQK	4	0	1642.915408	0.0239	0.3350
FKLNVYK[x]YR	6	0	1229.692020	0.0239	0.2150
VATEK[x]DFLDAVQK	4	0	1462.766689	0.0238	0.3100
DRIDK[x]NTWNSTLETAK	4	0	1890.943464	0.0237	0.3800
ATTVK[x]DTMNVDINAIK	4	0	1732.902849	0.0237	0.3800
GLGYPEDAIGKTK[x]LVK	12	0	1687.950789	0.0237	0.3800
IDK[x]K	2	0	502.311471	0.0237	0.0950
K[x]ASLLTREDLTDEEK	0	0	1746.899873	0.0237	0.3550
IITK[x]EGVETRIIPLK	3	0	1709.045018	0.0237	0.3550
NIPK[x]EIK	3	0	840.506860	0.0236	0.1650
ELFDCLK[x]IMR	6	0	1323.667849	0.0235	0.2350
IKTLSMEK[x]HTELR	7	0	1584.865682	0.0235	0.3050
K[x]AVYMPLCDPGNK	0	0	1491.721334	0.0235	0.3050
TTMTNGFLAHK[x]LCIHK	10	0	1870.954502	0.0234	0.3750
GLGYPEDAIGK[x]TKLVK	10	0	1687.950789	0.0234	0.3750
TNNLDLEHKHK[x]TPDK	10	0	1788.911774	0.0233	0.3500
TDNHLSSTLEK[x]LSFK	10	0	1718.883832	0.0233	0.3500
MEQK[x]PEVDYSEK	3	0	1481.670742	0.0233	0.2800
LPNIEEATFDK[x]R	10	0	1431.735725	0.0233	0.2800
DKK[x]ASLLTR	2	0	1030.613439	0.0233	0.2100
HK[x]TPDK	1	0	724.386752	0.0233	0.1400
IDKEDMGSNDK[x]ASK	10	0	1536.708913	0.0232	0.3250
EK[x]TSNNTNRTNSTDEK	1	0	1837.840123	0.0231	0.3700
K[x]PIGATWK	0	0	899.522844	0.0231	0.1850
LLK[x]VTVSK	2	0	886.585106	0.0231	0.1850
SIK[x]GYTLPPHCSR	2	0	1514.766308	0.0231	0.3000
YLHQSLK[x]YKEDTALR	6	0	1863.984208	0.0230	0.3450
VELAK[x]QNLFVPTSDK	4	0	1687.914404	0.0230	0.3450
LVK[x]ER	2	0	643.401675	0.0230	0.1150
RK[x]GTK	1	0	588.370711	0.0230	0.1150
QGITEAYNQK[x]AVEK	9	0	1577.804860	0.0229	0.3200
VVK[x]GNQK	2	0	771.460247	0.0229	0.1600
LALTK[x]PK	4	0	769.506134	0.0229	0.1600
Q[x]YTVGQGYTKAAWFEK	0	0	1875.915465	0.0228	0.3650
KK[x]ELFDCLK	1	0	1179.632121	0.0228	0.2050
EQK[x]PEVDYSEK	2	0	1350.630263	0.0227	0.2500
DFLDAVQK[x]VVK	7	0	1260.707726	0.0227	0.2500
TK[x]DAVVLGVEK	1	0	1157.665530	0.0227	0.2500
TGRK[x]EPPVYTPPK	3	0	1468.803742	0.0227	0.2950
LEFIKVIPVEELK[x]EIK	12	0	1926.144056	0.0225	0.3600
LEFIK[x]VIPVEELKEIK	4	0	1926.144056	0.0225	0.3600
NEEEPTK[x]K	6	0	973.471593	0.0225	0.1800
QDRGK[x]LVR	4	0	970.567161	0.0225	0.1800
GSLEK[x]NWK	4	0	960.502835	0.0225	0.1800
TLSK[x]ESAR	3	0	890.482099	0.0225	0.1800
RFK[x]K	2	0	577.369985	0.0225	0.0900
AEAK[x]DVAKMK	3	0	1089.585175	0.0225	0.2250
FLKTSK[x]TPPTAMLSSVR	5	0	1863.028712	0.0224	0.3800
KNEEK[x]LAEFDK	4	0	1349.682631	0.0223	0.2450
LQMSAMYK[x]K	7	0	1098.556519	0.0222	0.2000
K[x]PRRLLK	0	0	909.623554	0.0221	0.1550
QYSAK[x]AK	4	0	794.428614	0.0221	0.1550
WAFAEK[x]QYGYGTQTV	5	0	1747.820509	0.0220	0.3300
V[x]PTFANFHTPIFIAK	0	0	1701.924185	0.0220	0.3300
LK[x]VLVQGLER	1	0	1153.718232	0.0220	0.2200
QDPK[x]K	3	0	614.338744	0.0220	0.1100
SGKK[x]R	3	0	574.355062	0.0220	0.1100
V[x]GVFK	0	0	548.332206	0.0220	0.1100
DTALEK[x]YK	5	0	966.502166	0.0219	0.1750
LELK[x]KANWCDK	3	0	1403.723052	0.0218	0.2400
GYARAIHK[x]LGSTLK	7	0	1513.872820	0.0218	0.3050
YLHQSLKYK[x]EDTALR	8	0	1863.984208	0.0217	0.3250
K[x]DYTMAQPEFFKAVR	0	0	1829.913356	0.0217	0.3250
MPIDFKGFICK[x]VVDK	10	0	1795.936398	0.0217	0.3250
EDK[x]EGVVNTIAFAIR	2	0	1660.878354	0.0217	0.3250
K[x]AFGRVYATMQK	0	0	1398.744122	0.0217	0.2600
TTSK[x]VSIAK	3	0	933.549448	0.0217	0.1950
TK[x]VVDR	1	0	716.418051	0.0217	0.1300
D[x]VPTFANFHTPIFIAK	0	0	1816.951123	0.0216	0.3450
QTETINWLEK[x]RFK	9	0	1691.899424	0.0215	0.2800
SGFEK[x]IDLTRIVK	4	0	1504.861253	0.0215	0.2800
TLLYGK[x]R	5	0	849.507194	0.0214	0.1500
LK[x]VELAK	1	0	799.516697	0.0214	0.1500
TNNLDLEHK[x]HK	8	0	1347.689447	0.0214	0.2350
QGDVLLNK[x]LQK	7	0	1254.729522	0.0214	0.2350
M[x]SERDTALEKYK	0	0	1469.718358	0.0213	0.2550
VLGVFSEK[x]AQIK	7	0	1317.765572	0.0213	0.2550
ELK[x]K	2	0	516.327120	0.0213	0.0850
G[x]VFK	0	0	449.263798	0.0213	0.0850
NDDQLTYTYK[x]DEK	9	0	1631.731422	0.0212	0.2750
FATLQK[x]SKR	5	0	1077.629423	0.0211	0.1900
VSTK[x]K	3	0	561.348581	0.0210	0.1050
K[x]VAEQNENPTVGSAQK	0	0	1698.853594	0.0209	0.3350
EEYVSDPK[x]EQM	7	0	1353.575786	0.0209	0.2300
YEIDK[x]TLAGVTR	4	0	1364.729913	0.0208	0.2500
K[x]AMVNIDTIDNK	0	0	1360.701983	0.0208	0.2500
EAEAAK[x]DEQIEK	5	0	1359.651724	0.0208	0.2500
SSTAAK[x]TFLEKR	5	0	1337.730248	0.0208	0.2500
TK[x]DAVVLGVEKR	1	0	1313.766632	0.0208	0.2500
IK[x]TLSMEKHTELR	1	0	1584.865682	0.0208	0.2700
NCACVISQKK[x]VPDK	9	0	1645.827913	0.0207	0.2900
KEK[x]WIAK	2	0	901.538493	0.0207	0.1450
GYQTIELDK[x]KLDVAK	8	0	1719.940617	0.0207	0.3100
FLSK[x]TLDSNSLTHEK	3	0	1718.883832	0.0207	0.3100
S[x]PTGQITSTSARSGK	0	0	1476.753161	0.0207	0.3100
FHQLK[x]PTR	4	0	1025.576998	0.0206	0.1650
YK[x]EDTALR	1	0	994.508312	0.0206	0.1650
QAREK[x]VLK	4	0	970.592313	0.0206	0.1650
FAASK[x]EKQNTPVLFDSK	4	0	1908.994437	0.0206	0.3500
VETAVLSTTVK[x]AQARAK	10	0	1772.015506	0.0206	0.3500
FFEK[x]INVKK	3	0	1151.670224	0.0206	0.1850
YFATLQK[x]SK	6	0	1084.591644	0.0206	0.1850
SSHIITK[x]ELK	6	0	1154.665864	0.0205	0.2050
IDTIVK[x]EIQDEK	5	0	1429.766355	0.0204	0.2450
REAEAAK[x]DEQIEK	6	0	1515.752826	0.0204	0.2650
V[x]KAFGRVYATMQK	0	0	1497.812531	0.0204	0.2650
TLALK[x]YPGGGPGK	4	0	1257.708061	0.0204	0.2650
VDAQDFLK[x]VAETRR	7	0	1646.873938	0.0204	0.2850
EK[x]SLLAHKGGHVVR	1	0	1529.878966	0.0204	0.2850
LGISATALSPEEK[x]K	12	0	1442.797987	0.0204	0.2850
DTALEKYK[x]SYLLQHR	7	0	1863.984208	0.0203	0.3050
IDTVIK[x]LVDHSFDEK	5	0	1757.919882	0.0203	0.3050
DPEEEAEMMTK[x]ETTEK	10	0	1896.796787	0.0203	0.3250
DGIQDIMPSQAK[x]ELKK	11	0	1799.945046	0.0203	0.3250
FGDGIQIAQLALK[x]HR	12	0	1665.931391	0.0200	0.3000
G[x]VFKNVSGNVLSEIK	0	0	1589.877628	0.0200	0.3000
GEK[x]RWSELR	2	0	1159.609749	0.0200	0.1800
MPPK[x]EDWEK	3	0	1158.537893	0.0200	0.1800
LDGK[x]DELWK	3	0	1102.565823	0.0200	0.1800
SAVIK[x]TSTR	4	0	961.555594	0.0200	0.1800
SGNLPDADNSK[x]SDISK	10	0	1646.774679	0.0200	0.3200
IKENQEK[x]ISNNK	6	0	1443.768084	0.0200	0.2400
TNSTDEK[x]GTKK	6	0	1207.604385	0.0200	0.2200
FRK[x]PIGATWK	2	0	1202.692354	0.0200	0.2000
GSDAAPQASK[x]KK	9	0	1186.630541	0.0200	0.2400
K[x]QYSAKAK	0	0	922.523570	0.0200	0.1600
NK[x]HCLIK	1	0	911.501059	0.0200	0.1400
INYK[x]K	3	0	664.390778	0.0200	0.1000
EK[x]ASK	1	0	561.312197	0.0200	0.1000
K[x]NCK	0	0	548.274037	0.0200	0.0800
EMK[x]K	2	0	534.283541	0.0200	0.0800
A[x]KVAEQNENPTVGSAQK	0	0	1769.890704	0.0197	0.3350
T[x]DKYAFSLTTFSPNGK	0	0	1775.872934	0.0197	0.3150
SMAIDK[x]DIRWELIAR	5	0	1815.966450	0.0197	0.2950
K[x]SYDYSATMYTR	0	0	1484.660513	0.0196	0.2350
EPPVYTPPK[x]DKK	8	0	1397.755400	0.0196	0.2350
LLMK[x]LSSQNDDK	3	0	1390.712546	0.0196	0.2350
DPDDK[x]IVGLTR	4	0	1227.645855	0.0195	0.2150
K[x]ELFDCLK	0	0	1051.537166	0.0194	0.1550
P[x]PKEDWEK	0	0	1027.497414	0.0194	0.1550
DQK[x]KDKPK	2	0	985.555594	0.0194	0.1550
EASK[x]TLSK	3	0	862.475953	0.0194	0.1550
S[x]TLDLNHLADLYDRK	0	0	1772.905627	0.0193	0.2900
IEPLK[x]LKVLVQGLER	4	0	1734.076651	0.0193	0.2900
QPEDK[x]LR	4	0	884.471536	0.0193	0.1350
VDK[x]NWSK	2	0	875.450075	0.0193	0.1350
HTELRSFEQK[x]VMK	9	0	1631.845282	0.0192	0.2500
LTHEKSTMLEK[x]IK	10	0	1556.859536	0.0192	0.2500
K[x]VSTTPANSFELK	0	0	1420.756126	0.0192	0.2500
DEQIEK[x]IDTVIK	5	0	1429.766355	0.0192	0.2300
ELK[x]KEEMVMLK	2	0	1376.740675	0.0191	0.2100
E[x]QKPEVDYSEK	0	0	1350.630263	0.0191	0.2100
S[x]RSYDSRTTIFSPEGR	0	0	1857.896851	0.0191	0.3050
IEASK[x]GLIDRMSTNLR	4	0	1802.967176	0.0191	0.3050
K[x]PPVQPLAYKSATPFR	0	0	1799.009303	0.0191	0.3050
Y[x]TVGQGYTKAAWFEK	0	0	1747.856893	0.0190	0.2850
ELFEMARTK[x]K	8	0	1251.664481	0.0190	0.1900
VVLKNK[x]GTMK	5	0	1116.668841	0.0190	0.1900
GTEVEK[x]ITIK	5	0	1116.638983	0.0190	0.1900
INVK[x]K	3	0	600.395864	0.0190	0.0950
SAK[x]AK	2	0	503.306720	0.0190	0.0950
K[x]GEIRMGTTITALR	0	0	1545.866017	0.0189	0.2650
NK[x]LTNDETR	1	0	1089.541397	0.0189	0.1700
DK[x]KASLLTR	1	0	1030.613439	0.0189	0.1700
LKESQLVDK[x]FFEK	8	0	1609.871482	0.0188	0.2450
VDAQDFLK[x]VAETR	7	0	1490.772835	0.0188	0.2450
M[x]MGINERK	0	0	977.478607	0.0188	0.1500
DIGK[x]VVDK	3	0	872.496688	0.0188	0.1500
ELEAMK[x]LLRPRK	5	0	1482.870377	0.0187	0.2250
LIDASTVK[x]HVFPITK	7	0	1667.960960	0.0187	0.2800
S[x]ERDTALEKYK	0	0	1338.677880	0.0186	0.2050
RVATEK[x]DFLDAVQK	5	0	1618.867791	0.0186	0.2600
EK[x]RTFLR	1	0	948.550451	0.0186	0.1300
AK[x]TMTER	1	0	835.422145	0.0186	0.1300
MTDK[x]YAFSLTTFSPNGK	3	0	1906.913413	0.0185	0.3150
VK[x]AFGRVYATMQK	1	0	1497.812531	0.0185	0.2400
IEPLKLK[x]VLVQGLER	6	0	1734.076651	0.0183	0.2750
EK[x]ADAAFLR	1	0	1019.539945	0.0183	0.1650
K[x]LIPIRGTEVEK	0	0	1381.829229	0.0183	0.2200
VGKSAVIK[x]TSTR	7	0	1245.740419	0.0183	0.2200
NK[x]ELISVSAASK	1	0	1245.692803	0.0183	0.2200
WK[x]TLSK	1	0	761.443537	0.0183	0.1100
ELLK[x]LK	3	0	742.495236	0.0183	0.1100
EEFAEK[x]AVSVIQAR	5	0	1575.825595	0.0182	0.2550
KDK[x]MNFVILCR	2	0	1422.747490	0.0182	0.2000
ASK[x]GSNDDEMK	2	0	1180.502961	0.0182	0.2000
QYTVGQGYTK[x]AAWFEK	9	0	1875.915465	0.0181	0.2900
K[x]FTGGVLMLIDRESDK	0	0	1807.950131	0.0181	0.2900
VLVDK[x]SRK	4	0	943.581415	0.0181	0.1450
FFEK[x]EDVQSLKLK	3	0	1609.871482	0.0181	0.2350
AIHK[x]LGSTLK	3	0	1066.649824	0.0180	0.1800
K[x]GEIR	0	0	601.354728	0.0180	0.0900
AK[x]SAK	1	0	503.306720	0.0180	0.0900
AK[x]VAEQNENPTVGSAQK	1	0	1769.890704	0.0179	0.3050
MPGTLLPGPGK[x]GYIGDPIK	10	0	1910.033463	0.0179	0.3400
D[x]YTMAQPEFFKAVR	0	0	1701.818400	0.0179	0.2500
YEYQK[x]LK	4	0	970.512337	0.0179	0.1250
LNFSSLK[x]MK	6	0	1066.584449	0.0178	0.1600
K[x]DKMNFVILCR	0	0	1422.747490	0.0177	0.1950
NRLK[x]AYQGIYLMSIR	3	0	1825.003168	0.0177	0.2650
INVK[x]FFEKEDVQSLK	3	0	1822.982813	0.0177	0.2650
VLTLSLMEELHK[x]MDDR	11	0	1928.969875	0.0175	0.2800
M[x]STLDLNHLADLYDRK	0	0	1903.946106	0.0175	0.2800
V[x]GVFKNVSGNVLSEIK	0	0	1688.946037	0.0175	0.2800
QHAVNERAK[x]IIDLR	8	0	1661.932452	0.0175	0.2450
K[x]VNQIESQMAMAEK	0	0	1605.785384	0.0175	0.2450
K[x]LFKSLGSGMDQEK	0	0	1566.807502	0.0175	0.2450
K[x]YYSFDNSLK	0	0	1263.613496	0.0175	0.1750
TFHILEPK[x]EK	7	0	1240.681514	0.0175	0.1750
TNAIVMK[x]DIR	6	0	1159.638269	0.0175	0.1750
TNSTDEK[x]GTK	6	0	1079.509429	0.0175	0.1750
IHLEK[x]VSK	4	0	952.570517	0.0175	0.1400
STMLEK[x]IK	5	0	948.531355	0.0175	0.1400
D[x]RQEQR	0	0	830.399437	0.0175	0.1050
NK[x]PDER	1	0	757.371829	0.0175	0.1050
VDVK[x]TK	3	0	688.411904	0.0175	0.1050
M[x]ATTVK	0	0	649.346864	0.0175	0.1050
YDK[x]K	2	0	552.290736	0.0175	0.0700
TLEVLYLK[x]MHNNHAK	7	0	1809.955886	0.0173	0.2600
LFNLEPK[x]ILEEVPLR	6	0	1809.039932	0.0173	0.2600
KDKPK[x]YEPPVPTR	4	0	1553.856502	0.0173	0.2250
T[x]VYQISELESLLR	0	0	1549.835098	0.0173	0.2250
SAK[x]IVRTLIDK	2	0	1242.765906	0.0173	0.1900
IDVLFSK[x]IR	6	0	1089.654575	0.0172	0.1550
HIIMFDCK[x]ILEFTK	7	0	1793.920748	0.0171	0.2400
LIK[x]KSSEQANLYER	2	0	1677.904901	0.0171	0.2400
NCACVISQK[x]KVPDK	8	0	1645.827913	0.0171	0.2400
LK[x]WSDER	1	0	932.471536	0.0171	0.1200
EK[x]ASFAR	1	0	807.423863	0.0171	0.1200
EVLNK[x]GVSKDEK	4	0	1344.724827	0.0171	0.2050
GSDAAPQASKK[x]K	10	0	1186.630541	0.0171	0.2050
TLLAK[x]AVANQTSATFLR	4	0	1804.020592	0.0171	0.2900
TMGK[x]NKVLVK	3	0	1116.668841	0.0170	0.1700
VIDGSRPVNRNK[x]LLK	11	0	1708.010698	0.0170	0.2550
GFICK[x]VVDKDGIR	4	0	1505.802358	0.0169	0.2200
TSETNDRNSTNNTK[x]ER	13	0	1865.846269	0.0169	0.2700
DTMNVDINAIKK[x]GEIR	11	0	1815.951192	0.0169	0.2700
GQYSTVGK[x]VAVGQQYR	7	0	1739.895399	0.0169	0.2700
KDWNACK[x]K	6	0	1048.512348	0.0169	0.1350
TVQYATK[x]R	6	0	965.529382	0.0169	0.1350
TELFK[x]ASTSAK	4	0	1181.629146	0.0168	0.1850
RFCVGLQK[x]IEEIFK	7	0	1765.954825	0.0168	0.2350
KSGNLPDADNSK[x]SDISK	11	0	1774.869635	0.0168	0.2850
TLAGVTRDYYTK[x]QSK	11	0	1729.899815	0.0167	0.2500
VETAVLSTTVK[x]AQAR	10	0	1572.883440	0.0167	0.2500
AVAHHTDCK[x]FIR	8	0	1453.724781	0.0167	0.2000
SELVK[x]EFHK	4	0	1115.597456	0.0167	0.1500
K[x]QYSAK	0	0	723.391504	0.0167	0.1000
ATLTGMK[x]IDVLFSKIR	6	0	1792.027986	0.0166	0.2650
K[x]EPPVYTPPK	0	0	1154.633506	0.0165	0.1650
LIKK[x]SSEQANLYER	3	0	1677.904901	0.0164	0.2300
L[x]MTEFVDQVDDVVK	0	0	1636.801747	0.0164	0.2300
IEFATITK[x]DTTKNK	7	0	1608.872208	0.0164	0.2300
LFAYPPK[x]SVQPTAK	6	0	1545.855441	0.0164	0.2300
KELLK[x]LK	4	0	870.590192	0.0164	0.1150
LGVK[x]RFK	3	0	846.543913	0.0164	0.1150
IEPLK[x]LK	4	0	839.547996	0.0164	0.1150
IMKLCFDELK[x]K	9	0	1423.756658	0.0164	0.1800
VVK[x]VDAQDFLK	2	0	1260.707726	0.0164	0.1800
ELVSK[x]ASPIAGSEGK	4	0	1471.788150	0.0163	0.2450
RMPIDFK[x]GFICK	6	0	1510.778788	0.0162	0.1950
SSEETEDKK[x]MQE	8	0	1439.608537	0.0162	0.1950
K[x]GINIDQSSNSK	0	0	1289.657479	0.0162	0.1950
S[x]PTGQITSTSAR	0	0	1204.604720	0.0162	0.1950
LRLLK[x]MQR	4	0	1056.658947	0.0162	0.1300
VAQTTYK[x]K	6	0	937.523235	0.0162	0.1300
ELLVK[x]ASK	4	0	886.548722	0.0162	0.1300
DQK[x]K	2	0	517.285985	0.0162	0.0650
DK[x]PK	1	0	486.280173	0.0162	0.0650
LFKSLGSGMDQEK[x]VLNK	12	0	1893.002891	0.0162	0.2750
GGDEWKIEPLK[x]LK	10	0	1511.834706	0.0162	0.2100
EKASK[x]GSNDDEMK	4	0	1437.640504	0.0162	0.2100
K[x]INVKFFEK	0	0	1151.670224	0.0161	0.1450
KEEPK[x]SETLENFTR	4	0	1706.847448	0.0161	0.2250
IEFATITKDTTK[x]NK	11	0	1608.872208	0.0161	0.2250
C[x]SPSATLTHRTMTEK	0	0	1718.807905	0.0160	0.2400
DGIQDIMPSQAK[x]ELK	11	0	1671.850090	0.0160	0.2400
AK[x]ADYAQYYR	1	0	1247.593430	0.0160	0.1600
PFGNTHNK[x]FK	7	0	1188.603937	0.0160	0.1600
G[x]LGYPEDAIGKTKLVK	0	0	1687.950789	0.0159	0.2550
IMK[x]LCFDELKK	2	0	1423.756658	0.0159	0.1750
DWNACK[x]KELLK	5	0	1403.723052	0.0159	0.1750
DQPK[x]KVGQYIR	3	0	1330.735668	0.0159	0.1750
VIPVEELK[x]EIK	7	0	1295.769988	0.0159	0.1750
K[x]MSAQSCACMVR	0	0	1427.614109	0.0158	0.1900
DEKSGVK[x]LENVK	6	0	1344.724827	0.0158	0.1900
VMCK[x]NK	3	0	778.382925	0.0158	0.0950
EIK[x]QIK	2	0	757.469750	0.0158	0.0950
K[x]EEPKSETLENFTR	0	0	1706.847448	0.0157	0.2200
VIPVEELKEIK[x]QIK	10	0	1665.007573	0.0157	0.2200
LK[x]PLIEKGGDWERK	1	0	1667.935808	0.0157	0.2200
TKLVK[x]ER	4	0	872.544305	0.0157	0.1100
TK[x]LVKER	1	0	872.544305	0.0157	0.1100
LGVK[x]PPK	3	0	737.479921	0.0157	0.1100
LTQLLSQIK[x]EEQGDIK	8	0	1842.009751	0.0156	0.2500
AK[x]SAKIVR	1	0	871.560288	0.0156	0.1250
M[x]TDKYAFSLTTFSPNGK	0	0	1906.913413	0.0156	0.2650
NKMVCK[x]IWK	5	0	1205.641245	0.0156	0.1400
SAELYK[x]NPK	5	0	1048.555259	0.0156	0.1400
SGVK[x]LENVK	3	0	972.560345	0.0156	0.1400
NKLLK[x]VTVSK	4	0	1128.722984	0.0155	0.1550
QTETINWLEK[x]R	9	0	1416.736060	0.0155	0.1700
K[x]EVQEARELIR	0	0	1369.767693	0.0155	0.1700
DTMNVDINAIK[x]K	10	0	1360.701983	0.0154	0.1850
YYK[x]PDLTIDEAVR	2	0	1581.803799	0.0154	0.2000
K[x]LPNIEEATFDKR	0	0	1559.830681	0.0154	0.2000
VVDK[x]CFGIKFDIMPR	3	0	1823.942544	0.0153	0.2300
MSFLELTEVWGK[x]PQK	11	0	1791.922859	0.0153	0.2300
VVGQLLEK[x]LKPLIEK	7	0	1706.070505	0.0153	0.2300
GGYAEVK[x]QSEVIGLVR	6	0	1703.920551	0.0153	0.2450
GK[x]YYPLKSMTEK	1	0	1443.743119	0.0150	0.1800
ILEFTK[x]YSNDK	5	0	1356.692468	0.0150	0.1650
AELDK[x]IGLSKIR	4	0	1341.797930	0.0150	0.1800
K[x]PPVQPLAYK	0	0	1139.670224	0.0150	0.1500
K[x]ATDDDRWK	0	0	1133.546483	0.0150	0.1350
TK[x]SVALGGITK	1	0	1073.644403	0.0150	0.1650
LK[x]ESQLVDK	1	0	1058.597121	0.0150	0.1350
Y[x]TVGQGYTK	0	0	1015.497414	0.0150	0.1350
M[x]TEVLK	0	0	719.388726	0.0150	0.0900
LRNK[x]R	3	0	685.434703	0.0150	0.0750
SAK[x]IVR	2	0	672.428222	0.0150	0.0900
K[x]VTSK	0	0	561.348581	0.0150	0.0750
DTALEK[x]YKSYLLQHR	5	0	1863.984208	0.0150	0.2250
KEFEIIK[x]GVLCQFR	6	0	1765.954825	0.0150	0.2100
GTPGYGPLGVLPK[x]VGIR	12	0	1679.972193	0.0150	0.2550
Q[x]TVYQISELESLLR	0	0	1677.893669	0.0150	0.2100
QIK[x]EIKEVIELPVK	2	0	1665.007573	0.0150	0.2100
VMK[x]SEFQRLTHEK	2	0	1631.845282	0.0150	0.1950
IWK[x]VMCK	2	0	963.503367	0.0150	0.1050
ANWCDK[x]R	5	0	948.423539	0.0150	0.1050
TK[x]DSLEAR	1	0	918.477014	0.0150	0.1200
K[x]MRK	0	0	561.342056	0.0150	0.0600
K[x]YDK	0	0	552.290736	0.0150	0.0600
M[x]PPK	0	0	471.251517	0.0150	0.0600
G[x]GLGYPEDAIGKTKLVK	0	0	1744.972250	0.0147	0.2500
LK[x]AYQGIYLMSIR	1	0	1554.859144	0.0146	0.1900
STELFK[x]NEEEPTK	5	0	1550.746345	0.0146	0.1900
TEPKAVDEEMK[x]VR	10	0	1530.771118	0.0146	0.1900
IINRDIGK[x]VVDK	7	0	1368.808828	0.0146	0.1750
FFEK[x]EDVQSLK	3	0	1368.692468	0.0145	0.1600
EIK[x]PNIRVALR	2	0	1307.803685	0.0145	0.1600
FNLMVICK[x]DK	7	0	1266.646388	0.0145	0.1450
SMIADK[x]HAIR	5	0	1140.607305	0.0145	0.1450
AQSGPDASAK[x]LPTVIPTTR	9	0	1909.026796	0.0145	0.2750
GVLLYGPPGTGK[x]TMLVK	11	0	1729.979978	0.0144	0.2450
GEIK[x]KAMVNIDTIDNK	3	0	1787.945046	0.0144	0.2300
YK[x]SYLLQHREWDSK	1	0	1851.926697	0.0143	0.2000
IDRPAQVISFK[x]K	10	0	1400.813914	0.0142	0.1700
TDTK[x]TIEAITFK	3	0	1366.734330	0.0142	0.1700
NK[x]VLVKVHPEGK	1	0	1346.803351	0.0142	0.1700
LNADVLGQLIK[x]K	10	0	1310.792119	0.0142	0.1700
DTTK[x]NK	3	0	705.365683	0.0142	0.0850
K[x]IEFPPPSAEARAEILR	0	0	1923.057703	0.0141	0.2400
CVVHLNDASVAAK[x]LLMK	12	0	1868.001115	0.0141	0.2400
HK[x]TDLNHENLK	1	0	1347.689447	0.0141	0.1550
TLSK[x]ESARATIDECMR	3	0	1866.892688	0.0141	0.2250
K[x]SGRSAPGVSTTSTIQ	0	0	1575.821569	0.0141	0.2250
MVTANIK[x]NIK	6	0	1130.648106	0.0140	0.1400
K[x]DLVR	0	0	629.386026	0.0140	0.0700
T[x]EVLK	0	0	588.348247	0.0140	0.0700
LCIHK[x]NKLTNDETR	4	0	1740.894015	0.0139	0.1950
K[x]KELFDCLK	0	0	1179.632121	0.0139	0.1250
FFEKINVK[x]K	7	0	1151.670224	0.0139	0.1250
NLTDETK[x]NK	6	0	1061.535250	0.0139	0.1250
AHLDVQEKDQPK[x]K	11	0	1534.810280	0.0138	0.1800
AVILSDTK[x]PVDKK	7	0	1412.823808	0.0138	0.1800
NIPK[x]ARASLTAAK	3	0	1339.793514	0.0138	0.1800
GTTAVLK[x]EDIYK	6	0	1336.723767	0.0138	0.1650
MDDK[x]MLLTEVHLLESK	3	0	1900.963729	0.0137	0.2200
A[x]TTVKDTMNVDINAIK	0	0	1732.902849	0.0137	0.2200
LSVEALNSLTGEFK[x]GK	13	0	1691.909318	0.0137	0.2200
D[x]RGK	0	0	474.255021	0.0137	0.0550
GVFK[x]NVSGNVLSEIK	3	0	1589.877628	0.0137	0.2050
MPIDFK[x]GFICK	5	0	1354.677686	0.0136	0.1500
ISWYTK[x]IVDELDLR	5	0	1749.930053	0.0136	0.1900
DWNACK[x]K	5	0	920.417393	0.0136	0.0950
LLMK[x]VALCANHADSVVK	3	0	1868.001115	0.0135	0.2300
K[x]IYNEYPPTK	0	0	1251.649881	0.0135	0.1350
EASK[x]TLSKWR	3	0	1204.656362	0.0135	0.1350
K[x]GAVEYEIYK	0	0	1198.623334	0.0135	0.1350
VVLK[x]NKGTMK	3	0	1116.668841	0.0135	0.1350
AELDK[x]IGLSK	4	0	1072.612770	0.0135	0.1350
EYLEKNWK[x]EGLSR	7	0	1650.836493	0.0135	0.1750
ILFENPDEATK[x]RK	10	0	1559.830681	0.0135	0.1750
WIEALRDIK[x]SMIADK	8	0	1787.960303	0.0133	0.2000
SVMAPLFLHDK[x]YDGR	10	0	1747.871494	0.0133	0.2000
M[x]EQKPEVDYSEK	0	0	1481.670742	0.0133	0.1600
DNSSDLQK[x]LLMK	7	0	1390.712547	0.0133	0.1600
KTELFK[x]ASTSAK	5	0	1309.724101	0.0133	0.1600
IKYEYQK[x]LK	6	0	1211.691351	0.0133	0.1200
NK[x]MVCK	1	0	778.382925	0.0133	0.0800
QGLHK[x]K	4	0	709.423471	0.0133	0.0800
KPPVQPLAYK[x]SATPFRK	9	0	1927.104259	0.0132	0.2250
IDK[x]EDMGSNDKASK	2	0	1536.708913	0.0132	0.1850
ATLTGMK[x]IDVLFSK	6	0	1522.842826	0.0132	0.1850
GSDAAPQASK[x]K	9	0	1058.535585	0.0132	0.1450
VLRQVMEEK[x]LDSK	8	0	1573.849698	0.0131	0.1700
LDEARELLVK[x]ASK	9	0	1470.840518	0.0131	0.1700
V[x]SPTGQITSTSAR	0	0	1303.673128	0.0131	0.1700
FLHDK[x]NSDYK	4	0	1265.603994	0.0130	0.1300
LEK[x]VRQLIIK	2	0	1238.807376	0.0130	0.1300
LQK[x]YQATVMR	2	0	1236.664816	0.0130	0.1300
NLTDETKNK[x]HCLIK	8	0	1712.887868	0.0129	0.1800
LAQFEK[x]EEYVSDPK	5	0	1681.819840	0.0129	0.1800
VTQKK[x]PPVQPLAYK	4	0	1595.939834	0.0129	0.1800
LAHLSK[x]HPKFEEILTR	5	0	1918.078772	0.0128	0.2050
VVKVDAQDFLK[x]VAETR	10	0	1817.004608	0.0128	0.2050
LCFDELK[x]KR	6	0	1207.638268	0.0128	0.1150
IDRDK[x]LVLK	4	0	1098.676036	0.0128	0.1150
VVDK[x]CFGIK	3	0	1064.568799	0.0128	0.1150
DEPEETDVNK[x]YQK	9	0	1593.715773	0.0127	0.1650
DIK[x]SMIADKHAIR	2	0	1496.813257	0.0127	0.1650
TAALSARPAK[x]NIR	9	0	1367.799660	0.0127	0.1650
QAIVSAVK[x]FEEEAK	7	0	1547.819448	0.0125	0.1750
DCTAYNIYDK[x]NK	9	0	1503.666324	0.0125	0.1500
C[x]SPSATLTHR	0	0	1128.534535	0.0125	0.1250
THAVLVALK[x]R	8	0	1106.692354	0.0125	0.1250
SLLTGK[x]HAIR	5	0	1094.655970	0.0125	0.1250
EEIQK[x]GDGGTDYVCVPK	4	0	1893.877753	0.0124	0.2100
M[x]ATTVKDTMNVDINAIK	0	0	1863.943328	0.0124	0.2100
VEFKMGNGK[x]MVEISR	8	0	1723.874862	0.0123	0.1850
K[x]SLPLQIEVANDCIK	0	0	1726.928669	0.0123	0.1850
HK[x]FQDILLGAGQAIK	1	0	1637.925245	0.0123	0.1850
MEILKIHLEK[x]VSK	9	0	1566.916655	0.0123	0.1600
DWNACKK[x]ELLK	6	0	1403.723052	0.0123	0.1350
SERDTALEK[x]YK	8	0	1338.677880	0.0123	0.1350
K[x]RVIEHNIR	0	0	1163.688664	0.0122	0.1100
K[x]HLDAEVQK	0	0	1066.577055	0.0122	0.1100
KLEKGQSIDDMIPAQK[x]	15	0	1799.945046	0.0122	0.1950
RK[x]QYSAK	1	0	879.492606	0.0121	0.0850
LKLELK[x]K	5	0	870.590192	0.0121	0.0850
IIPLKK[x]D	5	0	825.532346	0.0121	0.0850
NELEK[x]LNFSSLK	4	0	1420.756126	0.0121	0.1450
K[x]IEIPLPNEVGR	0	0	1363.782281	0.0121	0.1450
KGVVALVEDK[x]TK	9	0	1285.760486	0.0121	0.1450
AEQEELLSEK[x]VSTKK	9	0	1717.909710	0.0120	0.1800
YQK[x]DEEWPPK	2	0	1318.619308	0.0120	0.1200
SETMK[x]YYLPK	4	0	1258.626702	0.0120	0.1200
NK[x]LLKVTVSK	1	0	1128.722984	0.0120	0.1200
LEK[x]VR	2	0	643.401675	0.0120	0.0600
SGK[x]KR	2	0	574.355062	0.0120	0.0600
LVK[x]GR	2	0	571.380549	0.0120	0.0600
VSK[x]ILEHKEIMLR	2	0	1594.922802	0.0119	0.1550
DVAK[x]MKLSLFSNK	3	0	1479.811862	0.0119	0.1550
ALQDYK[x]PELASDPIIR	5	0	1827.972976	0.0119	0.1900
EK[x]SLLAHK	1	0	924.539219	0.0119	0.0950
ESQLVDK[x]FFEK	6	0	1368.692468	0.0118	0.1300
YEYQK[x]LKESQLVDK	4	0	1769.919882	0.0118	0.1650
SLLTGK[x]HAIRYAGR	5	0	1541.878966	0.0118	0.1650
KK[x]AQSGPDASAK	1	0	1186.630541	0.0117	0.1400
KYIPNPVLVIIDVK[x]PK	13	0	1835.128350	0.0116	0.1850
D[x]GIQDIMPSQAKELKK	0	0	1799.945046	0.0116	0.1850
VGVFK[x]NVSGNVLSEIK	4	0	1688.946037	0.0116	0.1850
EDCEAATDPLLK[x]K	11	0	1488.712937	0.0115	0.1500
DK[x]MNFVILCR	1	0	1294.652534	0.0115	0.1150
VLVDMESMLVPK[x]PLINK	11	0	1925.072882	0.0115	0.1950
NK[x]ADYYTNICDRER	1	0	1816.816160	0.0114	0.1600
ETLIFK[x]CIDMFIHK	5	0	1793.920748	0.0114	0.1600
CIDMFIHK[x]SAELYK	7	0	1753.853066	0.0114	0.1600
NK[x]TDTKTIEAITFK	1	0	1608.872208	0.0114	0.1600
YYEQK[x]IR	4	0	998.518484	0.0114	0.0800
SK[x]VLDVR	1	0	815.486459	0.0114	0.0800
GNQK[x]VVK	3	0	771.460247	0.0114	0.0800
EIK[x]EVIELPVK	2	0	1295.769988	0.0114	0.1250
YIPNPVLVIIDVK[x]PK	12	0	1707.033394	0.0113	0.1700
K[x]FFAIDTANPIPVFTH	0	0	1816.951123	0.0113	0.1800
LKGYQTIELDK[x]K	10	0	1434.808159	0.0113	0.1350
ENWK[x]YACK	3	0	1097.496365	0.0113	0.0900
IQK[x]ENRHK	2	0	1051.588622	0.0113	0.0900
K[x]LWK	0	0	573.363839	0.0113	0.0450
K[x]LIR	0	0	528.374737	0.0113	0.0450
M[x]SSK	0	0	451.210047	0.0113	0.0450
IPDSTYEMVGGLEK[x]QIK	13	0	1906.970924	0.0112	0.1900
YKVNLYK[x]FR	6	0	1229.692020	0.0111	0.1000
M[x]PPKEDWEK	0	0	1158.537893	0.0111	0.1000
NK[x]RGGDEWK	1	0	1088.536254	0.0111	0.1000
TPDK[x]GYGHR	3	0	1029.499144	0.0111	0.1000
EKSLLAHK[x]GGHVVR	7	0	1529.878966	0.0111	0.1550
VLNK[x]GDSGEMSLQK	3	0	1504.755469	0.0111	0.1550
TMGKNK[x]VLVK	5	0	1116.668841	0.0110	0.1100
WK[x]VETQEAAVVDYPDR	1	0	1904.926754	0.0109	0.1750
HCLIK[x]MNHGTTTLAFR	4	0	1898.960649	0.0109	0.1750
LRHTVIK[x]TGLR	6	0	1292.804020	0.0109	0.1200
IDLTRIVK[x]SAK	7	0	1242.765906	0.0109	0.1200
ASRPGAAAK[x]LDGKDELWK	8	0	1912.016567	0.0108	0.1950
RGGDEWK[x]IEPLK	6	0	1426.756795	0.0108	0.1300
GGVHVK[x]LAHLSK	5	0	1244.735277	0.0108	0.1300
FSGEK[x]K	4	0	694.364957	0.0108	0.0650
K[x]ILFENPDEATKR	0	0	1559.830681	0.0108	0.1400
LK[x]PLIEKGGDWER	1	0	1539.840853	0.0108	0.1400
ESDK[x]APDLIELNR	3	0	1498.762664	0.0108	0.1400
KVPDK[x]LIDASTVK	4	0	1412.823808	0.0108	0.1400
SAK[x]AKNPMFALSR	2	0	1419.765584	0.0108	0.1400
EFEIIK[x]GVLCQFRR	5	0	1793.960971	0.0107	0.1500
MK[x]LSLFSNKENELR	1	0	1707.897707	0.0107	0.1500
K[x]DWNACK	0	0	920.417393	0.0107	0.0750
CIK[x]RLVK	2	0	915.568742	0.0107	0.0750
LVK[x]GRQD	2	0	814.466059	0.0107	0.0750
DEK[x]SGVK	2	0	761.391895	0.0107	0.0750
LSGVVEGIFQK[x]CYAK	10	0	1697.880996	0.0107	0.1600
GNQKVVK[x]VDAQDFLK	6	0	1687.925637	0.0107	0.1600
FDIMPRK[x]K	6	0	1033.574220	0.0106	0.0850
ASALGAINLQPLLMPSK[x]R	16	0	1879.071243	0.0106	0.1900
VLTLELYK[x]K	7	0	1105.674641	0.0106	0.0950
HGGYK[x]PTDK	4	0	1001.492997	0.0106	0.0950
EVLNK[x]GVSK	4	0	972.560345	0.0106	0.0950
TAAVNIK[x]VR	6	0	970.592313	0.0106	0.0950
YFATLQK[x]SKR	6	0	1240.692746	0.0105	0.1050
DQPKK[x]VGQYIR	4	0	1330.735668	0.0105	0.1150
K[x]SSEQANLYER	0	0	1323.641830	0.0105	0.1150
GYIGDPIK[x]FVR	7	0	1263.697497	0.0105	0.1150
SVQPTAK[x]TVQK	6	0	1185.671676	0.0105	0.1150
K[x]SSEQANLYERK	0	0	1451.736786	0.0104	0.1250
ATDDDRWK[x]TLSK	7	0	1434.710239	0.0104	0.1250
AVEK[x]LMSRRPPVIR	3	0	1650.971479	0.0104	0.1450
YYIIMGLQASK[x]LRNK	10	0	1796.997022	0.0103	0.1550
TGPPGPPCGGK[x]FMLK	10	0	1542.768616	0.0103	0.1550
VATEK[x]DFLDAVQKVVK	4	0	1788.998462	0.0103	0.1650
QSK[x]YTYDRGTTAVLK	2	0	1729.899815	0.0100	0.1500
VISMEK[x]GGNMKEVFR	5	0	1723.874862	0.0100	0.1500
Q[x]SRQETQYK	0	0	1166.567944	0.0100	0.0900
LLIFEK[x]QVR	5	0	1144.696771	0.0100	0.0900
ITTGDRLILTENIK[x]TK	13	0	1815.046470	0.0100	0.1600
STELFK[x]NEEEPTKK	5	0	1678.841301	0.0100	0.1400
AVK[x]PTDMEQFAFYK	2	0	1673.812254	0.0100	0.1400
LTHEK[x]STMLEKIK	4	0	1556.859536	0.0100	0.1300
NTWNSTLETAK[x]AK	10	0	1462.741537	0.0100	0.1300
LRK[x]EVAEADIASK	2	0	1428.793571	0.0100	0.1300
DYYTKQSK[x]ATR	7	0	1359.678214	0.0100	0.1100
EPPFAPIESAK[x]R	10	0	1340.708787	0.0100	0.1200
RFDSEK[x]AGDR	5	0	1179.563192	0.0100	0.1000
AEAKDVAK[x]MK	7	0	1089.585175	0.0100	0.1000
M[x]DRQEQR	0	0	961.439915	0.0100	0.0700
K[x]LARNILK	0	0	954.633783	0.0100	0.0800
YYLPK[x]GK	4	0	867.485399	0.0100	0.0700
IVKSAK[x]AK	5	0	843.554142	0.0100	0.0800
LRLQK[x]R	4	0	812.534410	0.0100	0.0600
P[x]TDDDDK	0	0	804.313706	0.0100	0.0700
ETTEK[x]K	4	0	734.380997	0.0100	0.0600
FLK[x]TSK	2	0	722.432639	0.0100	0.0600
VVLK[x]NK	3	0	699.464272	0.0100	0.0600
K[x]LRDK	0	0	658.412573	0.0100	0.0500
K[x]NRLK	0	0	657.428557	0.0100	0.0500
M[x]CSPSATLTHRTMTEK	0	0	1849.848383	0.0097	0.1550
QTLNK[x]IALDEQIQALK	4	0	1825.030821	0.0097	0.1550
LVNFTAK[x]TLDLLGIFR	6	0	1820.055916	0.0097	0.1550
DTMNVDINAIK[x]KGEIR	10	0	1815.951192	0.0097	0.1550
GEIKK[x]AMVNIDTIDNK	4	0	1787.945046	0.0097	0.1550
SQDISINGNSK[x]KEEPK	10	0	1772.890370	0.0097	0.1550
VPEDIFK[x]THLEVAR	6	0	1652.888526	0.0096	0.1350
K[x]PTSELAIGASLEK	0	0	1442.797987	0.0096	0.1350
TTLFK[x]SELAQSK	4	0	1351.734665	0.0096	0.1150
ELIRAQEEVK[x]R	9	0	1369.767693	0.0095	0.1050
EDALFKNEEK[x]K	9	0	1349.682631	0.0095	0.1050
GVVALVEDK[x]TK	8	0	1157.665530	0.0095	0.1050
IWK[x]VMCKNK	2	0	1205.641245	0.0094	0.0850
LESK[x]QRIFR	3	0	1175.677431	0.0094	0.0850
ETEK[x]LAEER	3	0	1103.545814	0.0094	0.0850
SMAIDK[x]DIR	5	0	1047.538227	0.0094	0.0850
EIDMTCAREASK[x]TLSK	11	0	1838.886542	0.0094	0.1500
VTVSK[x]GVAIDLLEECK	4	0	1759.938898	0.0094	0.1500
S[x]RQETQYK	0	0	1038.509372	0.0094	0.0750
LMVEMEK[x]K	6	0	1006.519074	0.0094	0.0750
AEREK[x]ASK	4	0	917.492997	0.0094	0.0750
VGK[x]SAVIK	2	0	800.511946	0.0094	0.0750
LEK[x]GQSIDDMIPAQK	2	0	1671.850090	0.0093	0.1400
Q[x]DYDLVR	0	0	907.439903	0.0093	0.0650
EKVLK[x]TK	4	0	844.538158	0.0093	0.0650
TMTEK[x]AR	4	0	835.422145	0.0093	0.0650
KLDVAK[x]R	5	0	828.518092	0.0093	0.0650
KVADLK[x]K	5	0	800.511946	0.0093	0.0650
AK[x]YASQK	1	0	794.428614	0.0093	0.0650
EEPK[x]SETLENFTR	3	0	1578.752492	0.0092	0.1200
QDPKK[x]HLDAEVQK	4	0	1534.810280	0.0092	0.1200
VMK[x]EDNLILRTR	2	0	1486.828906	0.0092	0.1100
SETMK[x]YYLPKGK	4	0	1443.743119	0.0092	0.1100
EVLNKGVSK[x]DEK	8	0	1344.724827	0.0092	0.1100
NK[x]TDTK	1	0	705.365683	0.0092	0.0550
VADLK[x]K	4	0	672.416990	0.0092	0.0550
LDRK[x]IEIPLPNEVGR	3	0	1747.994380	0.0090	0.1350
M[x]SSKSSLELANNAVK	0	0	1577.808228	0.0090	0.1350
K[x]IEFPSYRDR	0	0	1309.677823	0.0090	0.0900
EDVQSLKLK[x]YYEQK	8	0	1769.919882	0.0089	0.1250
K[x]NVPKLQNVSNFQK	0	0	1642.915408	0.0089	0.1250
M[x]SQARGFDR	0	0	1066.497761	0.0089	0.0800
K[x]LEETDVAK	0	0	1031.549839	0.0089	0.0800
VLNKGDSGEMSLQK[x]LFK	13	0	1893.002891	0.0088	0.1500
S[x]IMEYNGGSCVAMAGK	0	0	1673.721069	0.0088	0.1400
SQDISINGNSK[x]K	10	0	1289.657479	0.0088	0.1050
ATAIGK[x]SSTAAK	5	0	1104.613831	0.0088	0.1050
ENK[x]IQRQR	2	0	1070.594434	0.0088	0.0700
LVK[x]ERQAR	2	0	998.598459	0.0088	0.0700
K[x]LFK	0	0	534.352941	0.0088	0.0350
LENVK[x]IYADLK	4	0	1304.733939	0.0086	0.0950
M[x]CSPSATLTHR	0	0	1259.575014	0.0086	0.0950
GYSK[x]PNERATK	3	0	1249.641438	0.0086	0.0950
LK[x]PQDER	1	0	884.471536	0.0086	0.0600
KK[x]LIPIR	1	0	866.606510	0.0086	0.0600
YTENIYPPK[x]K	8	0	1251.649881	0.0085	0.0850
NEEK[x]LAEFDK	3	0	1221.587675	0.0085	0.0850
IHAKSMAIDK[x]DIR	9	0	1496.813257	0.0085	0.1100
S[x]PTGQITSTSARSGKK	0	0	1604.848116	0.0084	0.1350
DKPK[x]YEPPVPTRTGR	3	0	1739.931783	0.0083	0.1250
SMIADK[x]HAIRILAHR	5	0	1730.972539	0.0083	0.1250
EGVETRIIPLK[x]K	10	0	1381.829229	0.0083	0.1000
LAHLSK[x]HPK	5	0	1029.608297	0.0083	0.0750
EK[x]WIAK	1	0	773.443537	0.0083	0.0500
K[x]HGQLK	0	0	709.423471	0.0083	0.0500
ATTVK[x]DTMNVDINAIKK	4	0	1860.997805	0.0082	0.1400
GCLMFGPPGTGK[x]TLLAR	11	0	1774.922143	0.0082	0.1400
YK[x]DAYVYSIVAIAR	1	0	1630.871817	0.0082	0.1150
NKTDTK[x]TIEAITFK	5	0	1608.872208	0.0082	0.1150
ATAGPIIADKNCK[x]K	12	0	1485.797272	0.0082	0.1150
DGIVLAAEK[x]KVTSK	8	0	1457.845270	0.0082	0.1150
NSDYK[x]ETLIFK	4	0	1356.692468	0.0082	0.0900
K[x]AQSGPDASAK	0	0	1058.535585	0.0082	0.0900
DGIQDIMPSQAKELK[x]K	14	0	1799.945046	0.0081	0.1300
EYLEK[x]NWK	4	0	1108.555260	0.0081	0.0650
YDKK[x]DLVR	3	0	1035.571243	0.0081	0.0650
NK[x]PGVYTK	1	0	905.497023	0.0081	0.0650
KDYTMAQPEFFK[x]AVR	11	0	1829.913356	0.0080	0.1200
KYDK[x]TEDDIK	3	0	1253.613888	0.0080	0.0800
FRKLGVK[x]PPK	6	0	1168.744388	0.0080	0.0800
K[x]TLVAHAVLK	0	0	1078.686208	0.0080	0.0800
LRWK[x]R	3	0	757.471088	0.0080	0.0400
EK[x]VLK	1	0	615.395529	0.0080	0.0400
DQPK[x]K	3	0	614.338744	0.0080	0.0400
NSSSDMAYTSMFK[x]GNQK	12	0	1894.818860	0.0079	0.1350
V[x]SPTGQITSTSARSGKK	0	0	1703.916525	0.0079	0.1350
ILFENPDEATK[x]R	10	0	1431.735725	0.0079	0.0950
R[x]FANNDEIHPSK	0	0	1426.695258	0.0079	0.0950
SNDIEK[x]AIDLYK	5	0	1407.724493	0.0079	0.0950
CGSPYIIEDSK[x]K	10	0	1395.670349	0.0079	0.0950
I[x]INRDIGKVVDK	0	0	1368.808828	0.0079	0.0950
K[x]EFEIIK	0	0	905.522175	0.0079	0.0550
EWDSK[x]LK	4	0	904.465390	0.0079	0.0550
EK[x]VLKTK	1	0	844.538158	0.0079	0.0550
K[x]ARQAAK	0	0	771.471479	0.0079	0.0550
SQDISINGNSKK[x]EEPK	11	0	1772.890370	0.0078	0.1250
IK[x]YEYQKLK	1	0	1211.691351	0.0078	0.0700
KSK[x]TLQYFA	2	0	1084.591644	0.0078	0.0700
VEFK[x]MGNGK	3	0	1008.506203	0.0078	0.0700
ELLKLK[x]VELAK	5	0	1282.822356	0.0077	0.0850
QDPK[x]KHLDAEVQK	3	0	1534.810280	0.0077	0.1000
EIINRDIGK[x]VVDK	8	0	1497.851416	0.0077	0.1000
GMALGSANEK[x]IEASK	9	0	1504.755469	0.0077	0.1150
VLNKGDSGEMSLQKLFK[x]	16	0	1893.002891	0.0076	0.1300
TPNDTQK[x]YSNDK	6	0	1409.642221	0.0075	0.0900
AQIK[x]ILYVNNAK	3	0	1373.803016	0.0075	0.0900
DTTKNK[x]MVCK	5	0	1223.600166	0.0075	0.0750
LILTENIK[x]TK	7	0	1171.717563	0.0075	0.0750
KPPVQPLAYK[x]SATPFR	9	0	1799.009303	0.0075	0.1200
VSK[x]QGEIDYEALVK	2	0	1577.830012	0.0075	0.1050
LAIEREPPFAPIESAK[x]R	15	0	1923.057703	0.0074	0.1250
ISPGYDVYEGSFEK[x]EGK	13	0	1903.883889	0.0074	0.1250
ATSAGPK[x]QTETINWLEK	6	0	1872.958052	0.0074	0.1250
A[x]TTVKDTMNVDINAIKK	0	0	1860.997805	0.0074	0.1250
TVQK[x]VETAVLSTTVK	3	0	1602.919156	0.0073	0.1100
K[x]ELFDCLKIMR	0	0	1451.762804	0.0073	0.0800
K[x]FRKPIGATWK	0	0	1330.787310	0.0073	0.0800
E[x]SLQRLLQGAR	0	0	1269.715268	0.0073	0.0800
SSK[x]VYISPK	2	0	1007.565097	0.0072	0.0650
YEYQKLK[x]ESQLVDK	6	0	1769.919882	0.0071	0.1000
LQK[x]YQATVMRGAFK	2	0	1639.886752	0.0071	0.1000
ASK[x]GSNDDEMKIDK	2	0	1536.708913	0.0071	0.1000
K[x]ELLKLK	0	0	870.590192	0.0071	0.0500
LSLFSNK[x]ENELR	6	0	1448.762272	0.0071	0.0850
SNNIK[x]ENEQKIK	4	0	1443.768084	0.0071	0.0850
DKPK[x]YEPPVPTR	3	0	1425.761546	0.0071	0.0850
HPK[x]FEEILTR	2	0	1268.687660	0.0070	0.0700
VMK[x]EDNLILR	2	0	1229.680131	0.0070	0.0700
TK[x]INLIETLR	1	0	1199.723710	0.0070	0.0700
GGNMK[x]EVFRR	4	0	1192.613451	0.0070	0.0700
K[x]ILGVAAEDK	0	0	1042.602207	0.0070	0.0700
LKPLIEK[x]GGDWER	6	0	1539.840853	0.0069	0.0900
LNFSSLK[x]MKDAVK	6	0	1479.811862	0.0069	0.0900
ASK[x]VLELRAELDK	2	0	1470.840518	0.0069	0.0900
FHQLK[x]PTRVLTLAMVK	4	0	1881.102150	0.0069	0.1100
YDK[x]KDLVR	2	0	1035.571243	0.0069	0.0550
PRK[x]QYSAK	2	0	976.545365	0.0069	0.0550
VGIK[x]PPKGVLLYGPPGTGK	3	0	1877.113761	0.0068	0.1300
LKK[x]TLEVLYLK	2	0	1346.853655	0.0068	0.0750
LCIHKNK[x]LTNDETR	6	0	1740.894015	0.0068	0.0950
M[x]SIMEYNGGSCVAMAGK	0	0	1804.761547	0.0068	0.1150
NLNQIVNELDEEK[x]YK	12	0	1847.926420	0.0067	0.1000
GYQTIELDKK[x]LDVAK	9	0	1719.940617	0.0067	0.1000
GGVHVKLAHLSK[x]HPK	11	0	1606.941898	0.0067	0.1000
AVAVVVDPIQSVK[x]GK	12	0	1508.892552	0.0067	0.1000
K[x]NLLNPLIEDSR	0	0	1410.783007	0.0067	0.0800
M[x]ESLQRLLQGAR	0	0	1400.755746	0.0067	0.0800
K[x]IDKEDMGSNDK	0	0	1378.639778	0.0067	0.0800
TKDAVVLGVEK[x]R	10	0	1313.766632	0.0067	0.0800
SLLAHK[x]GGHVVR	5	0	1272.741423	0.0067	0.0800
LLK[x]MQR	2	0	787.473787	0.0067	0.0400
TFLEK[x]R	4	0	792.449349	0.0067	0.0400
NK[x]VLVK	1	0	699.464272	0.0067	0.0400
GK[x]LVRK	1	0	699.475505	0.0067	0.0400
LNDPEDK[x]YEALSK	6	0	1520.735782	0.0065	0.0850
VMCKNK[x]TDTK	5	0	1223.600166	0.0065	0.0650
DTTK[x]NKMVCK	3	0	1223.600166	0.0065	0.0650
VYATMQK[x]LQK	6	0	1208.658670	0.0065	0.0650
VLVK[x]VHPEGK	3	0	1104.665473	0.0065	0.0650
LHQLRNK[x]ELISVSAASK	6	0	1893.079498	0.0065	0.1100
GVLLYGPPGTGK[x]TLLAR	11	0	1711.998405	0.0065	0.1100
NLTDETK[x]NKHCLIK	6	0	1712.887868	0.0064	0.0900
VLSNYMK[x]QEALSSK	6	0	1596.818066	0.0064	0.0900
VGIK[x]PPK	3	0	737.479921	0.0064	0.0450
HYYSLRINYK[x]K	9	0	1483.793513	0.0064	0.0700
YSNDK[x]SIVNSM	4	0	1256.570643	0.0064	0.0700
LGSTAIGVK[x]TK	8	0	1073.644403	0.0064	0.0700
TITDGK[x]IYVEVERAR	5	0	1748.942012	0.0063	0.0950
KLEK[x]GQSIDDMIPAQK	3	0	1799.945046	0.0063	0.1000
KIDK[x]EDMGSNDK	3	0	1378.639778	0.0063	0.0750
K[x]KAQSGPDASAK	0	0	1186.630541	0.0063	0.0750
RSK[x]VLDVR	2	0	971.587561	0.0063	0.0500
KLGVK[x]PPK	4	0	865.574877	0.0063	0.0500
EAADFIFDICGIAGIK[x]K	15	0	1866.954882	0.0062	0.1050
IWKVMCK[x]NK	6	0	1205.641245	0.0061	0.0550
EWLDK[x]LGDK	4	0	1102.565823	0.0061	0.0550
GTLK[x]VHTIR	3	0	1023.618860	0.0061	0.0550
NELEK[x]LNFSSLKMK	4	0	1679.891560	0.0061	0.0850
GNQK[x]VVKVDAQDFLK	3	0	1687.925637	0.0060	0.0900
SGVKLENVK[x]IYADLK	8	0	1675.950788	0.0060	0.0900
YEVGAEYIK[x]K	8	0	1198.623334	0.0060	0.0600
DLK[x]LK	2	0	615.395529	0.0060	0.0300
DLVK[x]K	3	0	601.379880	0.0060	0.0300
QVARNELEK[x]LNFSSLK	8	0	1875.021318	0.0059	0.0950
ATLTGMKIDVLFSK[x]IR	13	0	1792.027986	0.0059	0.0950
K[x]EVAEADIASK	0	0	1159.608411	0.0059	0.0650
TSNNTNRTNSTDEK[x]GTK	13	0	1866.866670	0.0059	0.1000
DK[x]LVLK	1	0	714.463938	0.0058	0.0350
N[x]SIVSK	0	0	646.364957	0.0058	0.0350
FCVGLQK[x]IEEIFK	6	0	1609.853723	0.0058	0.0750
NDSYQLIK[x]ILPNK	7	0	1544.856167	0.0058	0.0750
K[x]VPDKLIDASTVK	0	0	1412.823808	0.0058	0.0750
GYSKPNERATK[x]QSK	10	0	1592.826990	0.0057	0.0800
MVCK[x]IWK	3	0	963.503367	0.0057	0.0400
EIK[x]PNIR	2	0	868.513006	0.0057	0.0400
IIPLK[x]KD	4	0	825.532346	0.0057	0.0400
K[x]MAIDDDINWEELAR	0	0	1817.861714	0.0057	0.0850
GGVHVK[x]LAHLSKHPK	5	0	1606.941898	0.0057	0.0850
Q[x]DRGKLVR	0	0	970.567161	0.0056	0.0450
K[x]DLVRNFGR	0	0	1103.619920	0.0056	0.0500
MSSK[x]DISSK	3	0	981.480047	0.0056	0.0500
EAVLK[x]LKLELK	4	0	1282.822356	0.0055	0.0600
EPPVYTPPK[x]DK	8	0	1269.660444	0.0055	0.0600
SSEETEDK[x]KMQE	7	0	1439.608537	0.0054	0.0650
VSAMMSCACQK[x]R	10	0	1427.614109	0.0054	0.0650
EPPVYTPPKDK[x]K	10	0	1397.755400	0.0054	0.0650
IK[x]LISGKLDEAR	1	0	1341.797930	0.0054	0.0650
SVEISALASK[x]NR	9	0	1273.698949	0.0054	0.0650
MEILK[x]IHLEKVSK	4	0	1566.916655	0.0054	0.0700
LILVDDEK[x]TSWIYK	7	0	1721.923907	0.0054	0.0750
QIKEIK[x]EVIELPVK	5	0	1665.007573	0.0054	0.0750
VSTKK[x]ILGVAAEDK	4	0	1457.845270	0.0054	0.0750
ATPYRGYSK[x]PNERATK	8	0	1837.943407	0.0053	0.0850
YK[x]NENLENIEDVQLR	1	0	1875.932566	0.0050	0.0750
KGEK[x]VEDAPENNSFR	3	0	1718.822296	0.0050	0.0750
LISGK[x]LDEARELLVK	4	0	1682.992985	0.0050	0.0750
LKYYEQK[x]IR	6	0	1239.697497	0.0050	0.0450
IEDTDK[x]YDK	5	0	1125.518932	0.0050	0.0450
AVDEEMK[x]VR	6	0	1075.533141	0.0050	0.0450
KAMVNIDTIDNK[x]VATTM	11	0	1863.943328	0.0050	0.0850
SSSDMAYTSMFK[x]GNQK	11	0	1780.775938	0.0050	0.0800
VAIKK[x]GAVEYEIYK	4	0	1609.907866	0.0050	0.0700
SNPVFAENDEK[x]GEK	10	0	1562.721193	0.0050	0.0700
ALTLK[x]TGPPGPPCGGK	4	0	1549.828571	0.0050	0.0800
E[x]IINRDIGKVVDK	0	0	1497.851416	0.0050	0.0650
DGIVLAAEKK[x]VTSK	9	0	1457.845270	0.0050	0.0700
EK[x]ASKGSNDDEMK	1	0	1437.640504	0.0050	0.0650
CFGIK[x]FDIMPR	4	0	1382.683832	0.0050	0.0550
MPFGNTHNK[x]FK	8	0	1319.644415	0.0050	0.0550
K[x]GVVALVEDKTK	0	0	1285.760486	0.0050	0.0600
VPDK[x]LIDASTVK	3	0	1284.728853	0.0050	0.0600
VGK[x]SAVIKTSTR	2	0	1245.740419	0.0050	0.0600
DYYTK[x]QSK	4	0	1031.492328	0.0050	0.0400
DLVKK[x]YDK	4	0	1007.565097	0.0050	0.0400
SK[x]TLQYFA	1	0	956.496688	0.0050	0.0400
K[x]EKWIAK	0	0	901.538493	0.0050	0.0350
IGLSK[x]IR	4	0	785.512280	0.0050	0.0350
K[x]WRLR	0	0	757.471088	0.0050	0.0250
WSTAETLTNNK[x]IDRDK	10	0	1890.943464	0.0047	0.0750
KDGIQDIMPSQAK[x]ELK	12	0	1799.945046	0.0047	0.0750
SFEQKVMK[x]EDNLILR	7	0	1848.976679	0.0047	0.0700
S[x]FLELTEVWGKPQK	0	0	1660.882380	0.0046	0.0650
NGYPMPCDVLAK[x]R	11	0	1519.727481	0.0046	0.0600
NLLLQEK[x]GFPTPK	6	0	1483.839792	0.0046	0.0600
DIGKVVDK[x]CFGIK	7	0	1477.796212	0.0046	0.0600
ASRPGAAAK[x]LDGK	8	0	1240.688720	0.0046	0.0600
MVILNK[x]DGMERK	5	0	1432.752968	0.0046	0.0550
QSK[x]ATREPNK	2	0	1157.615226	0.0045	0.0450
DGIVLAAEK[x]K	8	0	1042.602207	0.0045	0.0450
LGITFAHVTAAK[x]NNSWAK	11	0	1928.026739	0.0044	0.0800
F[x]PTDDDDK	0	0	951.382115	0.0044	0.0350
DYGK[x]FLSAMHDLPVR	3	0	1747.871494	0.0043	0.0650
FCVGLQKIEEIFK[x]K	12	0	1737.948678	0.0043	0.0600
WDLSK[x]QEALYLAQR	4	0	1719.894338	0.0043	0.0600
MKLSLFSNK[x]ENELR	8	0	1707.897707	0.0043	0.0600
K[x]KLIPIR	0	0	866.606510	0.0043	0.0300
KDK[x]PKYEPPVPTR	2	0	1553.856502	0.0042	0.0550
QNLFVPTSDK[x]EK	9	0	1404.724827	0.0042	0.0500
K[x]IPQVASFRIDK	0	0	1400.813914	0.0042	0.0500
WK[x]ALER	1	0	801.449683	0.0042	0.0250
MQK[x]LLR	2	0	787.473787	0.0042	0.0250
EAVLKLK[x]LELK	6	0	1282.822356	0.0041	0.0450
SPTGQITSTSARSGK[x]K	14	0	1604.848116	0.0041	0.0650
ADYYYQAK[x]AK	7	0	1219.587284	0.0040	0.0400
Q[x]DRGK	0	0	602.313592	0.0040	0.0200
VSTK[x]KILGVAAEDK	3	0	1457.845270	0.0039	0.0550
EFEIIK[x]GVLCQFR	5	0	1637.859869	0.0038	0.0500
VSKILEHK[x]EIMLR	7	0	1594.922802	0.0038	0.0500
LVPYLTK[x]LESKQR	6	0	1573.919099	0.0038	0.0500
YYIIMGLQASK[x]LR	10	0	1554.859144	0.0038	0.0500
EK[x]ADAAFLRLVK	1	0	1359.787367	0.0038	0.0450
SAELYKNPK[x]ADPLDER	8	0	1844.926754	0.0037	0.0600
VATEKDFLDAVQK[x]VVK	12	0	1788.998462	0.0037	0.0600
VSK[x]ILEHK	2	0	952.570517	0.0037	0.0300
EAEAARK[x]K	6	0	901.498083	0.0037	0.0300
SSK[x]DISSK	2	0	850.439569	0.0037	0.0300
HNNHMAK[x]VLTLELYK	6	0	1809.955886	0.0037	0.0550
VLTLELYK[x]KLR	7	0	1374.859801	0.0036	0.0400
K[x]IIEEEGFTNR	0	0	1334.682966	0.0036	0.0400
EDMGSNDK[x]ASK	7	0	1180.502961	0.0036	0.0400
LK[x]WSDERYLHQSLK	1	0	1801.947432	0.0036	0.0500
GK[x]YYPLK	1	0	867.485399	0.0036	0.0250
M[x]MGINER	0	0	849.383652	0.0036	0.0250
DLKLK[x]WSDER	4	0	1288.677488	0.0035	0.0350
IWK[x]SDEINEVLNK	2	0	1586.830346	0.0035	0.0450
IDKNTWNSTLETAK[x]AK	13	0	1818.947489	0.0034	0.0550
INVKFFEK[x]EDVQSLK	7	0	1822.982813	0.0033	0.0500
SPSGNDALNDKK[x]GTK	11	0	1530.763724	0.0033	0.0500
K[x]TELFKASTSAK	0	0	1309.724101	0.0033	0.0400
HTVIK[x]TGLR	4	0	1023.618860	0.0033	0.0300
T[x]IDNAETMK	0	0	1021.474961	0.0033	0.0300
IQK[x]ENR	2	0	786.434760	0.0033	0.0200
NNSWAK[x]SWSNLDLR	5	0	1689.822239	0.0032	0.0450
EK[x]VAFILDQVR	1	0	1316.745171	0.0032	0.0350
KANWCDK[x]R	6	0	1076.518495	0.0031	0.0250
SLK[x]RELIR	2	0	1013.634509	0.0031	0.0250
DVAKMK[x]LSLFSNK	5	0	1479.811862	0.0031	0.0400
K[x]DGIQDIMPSQAK	0	0	1429.723444	0.0031	0.0400
EWDSK[x]LKDLR	4	0	1288.677488	0.0030	0.0300
E[x]TIDNAETMK	0	0	1150.517549	0.0030	0.0300
IEASK[x]GLIDR	4	0	1100.618917	0.0030	0.0300
LLK[x]PR	2	0	625.427496	0.0030	0.0150
K[x]INVK	0	0	600.395864	0.0030	0.0150
GK[x]LVR	1	0	571.380549	0.0030	0.0150
VAIK[x]K	3	0	557.390052	0.0030	0.0150
GERPSCPTGYHLK[x]SIR	12	0	1856.931459	0.0028	0.0450
NLNAPK[x]FSFISNVRPK	5	0	1831.010363	0.0028	0.0450
GIGSYEK[x]QSEVSVGLR	6	0	1707.879080	0.0028	0.0450
MK[x]LSLFSNK	1	0	1066.584449	0.0028	0.0250
LK[x]KTLEVLYLK	1	0	1346.853655	0.0027	0.0300
LQK[x]DLGQVLNK	2	0	1254.729522	0.0027	0.0300
IDK[x]EDMGSNDK	2	0	1250.544822	0.0027	0.0300
M[x]SFLELTEVWGKPQK	0	0	1791.922859	0.0027	0.0400
QIK[x]VMDSLEPTGEIYGK	2	0	1906.970924	0.0026	0.0450
GAIESYK[x]VVDASIVSK	6	0	1664.898420	0.0025	0.0400
VTQK[x]KPPVQPLAYK	3	0	1595.939834	0.0025	0.0350
ILFSDVK[x]AMTTGLR	6	0	1550.848972	0.0025	0.0350
IEDTDKYDK[x]K	8	0	1253.613888	0.0025	0.0250
SRTLASLQK[x]R	8	0	1158.683243	0.0025	0.0250
M[x]GINER	0	0	718.343173	0.0025	0.0150
MK[x]DAVK	1	0	690.373411	0.0025	0.0150
LQK[x]R	2	0	543.349250	0.0025	0.0100
QNTPVLFDSK[x]EAVLKLK	9	0	1929.093418	0.0024	0.0400
NDGTIVIRK[x]LEETDVAK	8	0	1900.026461	0.0024	0.0400
I[x]AIVVNQNWYCANTK	0	0	1792.892954	0.0023	0.0350
RQGITEAYNQK[x]AVEK	10	0	1733.905962	0.0023	0.0350
AIDLYK[x]EVLNKGVSK	5	0	1675.950788	0.0023	0.0350
GSLEKNWK[x]EEYLR	7	0	1650.836493	0.0023	0.0300
LVPYLTK[x]LESK	6	0	1289.759425	0.0023	0.0250
HGGYK[x]PTDKHK	4	0	1266.646859	0.0023	0.0250
K[x]TLEVLYLK	0	0	1105.674641	0.0022	0.0200
FMLKLGVK[x]R	7	0	1090.668450	0.0022	0.0200
SSEETEDK[x]K	7	0	1051.466899	0.0022	0.0200
SLALTK[x]KDK	5	0	1002.607293	0.0022	0.0200
K[x]FDQLTQALNVAIR	0	0	1615.904510	0.0021	0.0300
TGIATMLTRGEIK[x]K	12	0	1517.859870	0.0021	0.0300
DATDDK[x]R	5	0	819.372221	0.0021	0.0150
NKVLVK[x]VHPEGK	5	0	1346.803351	0.0021	0.0250
AK[x]NPMFALSR	1	0	1133.601493	0.0020	0.0200
SAKAK[x]NPMFALSR	4	0	1419.765584	0.0019	0.0250
FFEK[x]INVK	3	0	1023.575269	0.0019	0.0150
ELEAMK[x]LLRPR	5	0	1354.775421	0.0018	0.0200
ELLK[x]LKVELAK	3	0	1282.822356	0.0018	0.0200
WSTAETLTNNK[x]IDR	10	0	1647.821570	0.0018	0.0250
VAIK[x]KGAVEYEIYK	3	0	1609.907866	0.0018	0.0250
K[x]FTGGVLMLIDR	0	0	1348.753625	0.0017	0.0200
K[x]IFTIHTSK	0	0	1073.623277	0.0017	0.0150
LAEK[x]WR	3	0	801.449683	0.0017	0.0100
K[x]LIPIR	0	0	738.511554	0.0017	0.0100
IDELVSNNEK[x]IWK	9	0	1586.830346	0.0015	0.0200
GGDEWK[x]IEPLKLK	5	0	1511.834706	0.0015	0.0200
SWIGAYLAK[x]IPER	8	0	1502.824477	0.0015	0.0200
SVQPLASAK[x]ELLR	8	0	1410.819392	0.0015	0.0200
DREISYPFK[x]R	8	0	1309.677823	0.0015	0.0150
YFATLQKSK[x]R	8	0	1240.692746	0.0015	0.0150
DAVVLGVEK[x]R	8	0	1084.624003	0.0015	0.0150
DRGK[x]LVR	3	0	842.508589	0.0014	0.0100
NAEELSSYQK[x]K	9	0	1295.635683	0.0014	0.0150
DFSK[x]TLPPELK	3	0	1273.691742	0.0014	0.0150
LLENDIKVMK[x]SEFQR	9	0	1848.976678	0.0013	0.0200
SAELYK[x]NPKADPLDER	5	0	1844.926754	0.0012	0.0200
NK[x]ADYYTNICDR	1	0	1531.672470	0.0012	0.0150
M[x]NSTEEIDLYNR	0	0	1483.661239	0.0012	0.0150
VEPIPLINGEK[x]R	10	0	1363.782281	0.0012	0.0150
K[x]PRVVTALTMLK	0	0	1355.832206	0.0012	0.0150
LENQRK[x]WR	5	0	1128.615169	0.0012	0.0100
DK[x]KLIPIR	1	0	981.633448	0.0012	0.0100
M[x]TDK	0	0	493.220610	0.0012	0.0050
N[x]SSSDMAYTSMFKGNQK	0	0	1894.818860	0.0012	0.0200
QLADYK[x]AFEDSLR	5	0	1554.767750	0.0012	0.0150
LLVK[x]DRIDK	3	0	1098.676036	0.0011	0.0100
ETTEKK[x]IDK	5	0	1090.586949	0.0011	0.0100
K[x]SKTLQYFA	0	0	1084.591644	0.0011	0.0100
NPELFLRVGIK[x]PPK	10	0	1606.955817	0.0011	0.0150
VAEK[x]AQINTQEYGR	3	0	1605.811006	0.0011	0.0150
GEK[x]VEDAPENNSFR	2	0	1590.727340	0.0011	0.0150
DVEFLHSDK[x]IDTIVK	8	0	1757.919882	0.0010	0.0150
NLQVAK[x]SLDK	5	0	1114.634566	0.0010	0.0100
IHAK[x]SMAIDK	3	0	1112.601159	0.0010	0.0100
GEIK[x]K	3	0	573.348581	0.0010	0.0050
LGVK[x]R	3	0	571.380549	0.0010	0.0050
NLQVAK[x]SLDKQMVEER	5	0	1886.988302	0.0009	0.0150
S[x]SSDMAYTSMFKGNQK	0	0	1780.775938	0.0009	0.0150
SPAIIFIDELDAIGTK[x]R	15	0	1858.019923	0.0009	0.0150
GILLYGPPGTGK[x]TLLAR	11	0	1726.014054	0.0009	0.0150
ATK[x]QSK	2	0	661.375854	0.0008	0.0050
TITDGK[x]IYVEVER	5	0	1521.803799	0.0008	0.0100
ILIDK[x]AR	4	0	827.522844	0.0007	0.0050
ELNLMDPK[x]VPEDIFK	7	0	1786.917438	0.0007	0.0100
QYQEVVK[x]QGDVLLNK	6	0	1759.946763	0.0007	0.0100
VEFK[x]MGNGKMVEISR	3	0	1723.874862	0.0007	0.0100
EWLDK[x]LGDKGPAAAR	4	0	1625.852476	0.0007	0.0100
SPSGNDALNDK[x]KGTK	10	0	1530.763724	0.0007	0.0100
DKK[x]LIPIR	2	0	981.633448	0.0006	0.0050
SSCK[x]IVFR	3	0	995.522185	0.0006	0.0050
ASK[x]VLELR	2	0	914.554868	0.0006	0.0050
GNAK[x]FGDGIQIAQLALK	3	0	1742.967833	0.0006	0.0100
YDK[x]TEDDIK	2	0	1125.518932	0.0006	0.0050
EHFK[x]ELVSK	3	0	1115.597456	0.0006	0.0050
SRK[x]VAQTTYK	2	0	1180.656362	0.0005	0.0050
FVK[x]LGIDPPK	2	0	1112.659326	0.0005	0.0050
FIK[x]HADATCVHR	2	0	1453.724781	0.0004	0.0050
YVQVEQRNK[x]PDER	8	0	1659.832802	0.0004	0.0050
EDVQSLK[x]LKYYEQK	6	0	1769.919882	0.0004	0.0050
LYNK[x]FKTNHGNPFM	3	0	1709.834718	0.0004	0.0050
QNTPVLFDSK[x]EAVLK	9	0	1687.914404	0.0003	0.0050
NLSNVVEISGK[x]GVFV	10	0	1560.851081	0.0003	0.0050
LSLFSNK[x]ENELRQAVR	6	0	1903.027465	0.0003	0.0050
QVMEEK[x]LDSKNVQLAK	5	0	1858.982156	0.0003	0.0050
# precursors: 1
Precursor: 2512.4326	3	0.9990	0
IITK[x]EGVETR(3)	RLLK[x]LEEAMK(3)	1.3900	2512.4297	138.0681
LK[x]PLIEK(1)	AHLDVQEK[x]DQPKK(7)	0.7950	2512.4264	138.0681
IAK[x]GAIEK(2)	K[x]GEIRMGTTITALR(0)	0.7200	2512.4410	138.0681
IAK[x]GAIEK(2)	LFAYPPK[x]SVQPTAK(6)	0.6700	2512.4304	138.0681
NK[x]LLK(1)	CEDGVILALEK[x]VVTSK(10)	0.6500	2512.4185	138.0681
IQYVGK[x]QDPK(5)	TK[x]INLIETLR(1)	0.6250	2512.4264	138.0681
RLMSK[x]VAEK(4)	TK[x]DAVVLGVEKR(1)	0.6000	2512.4410	138.0681
IEPLK[x]LK(4)	AHLDVQEK[x]DQPKK(7)	0.5400	2512.4264	138.0681
SAK[x]AK(2)	DMTLEEAEVLILK[x]VLR(12)	0.5200	2512.4185	138.0681
TLASLQK[x]R(6)	TRLLENDIK[x]VMK(8)	0.5200	2512.4410	138.0681
AK[x]SAK(1)	DMTLEEAEVLILK[x]VLR(12)	0.5150	2512.4185	138.0681
IDK[x]K(2)	IRIAYASVVYIADK[x]YK(13)	0.5050	2512.4304	138.0681
GNQK[x]VVK(3)	ASVVETVTLTK[x]VTQK(10)	0.5000	2512.4475	138.0681
VVK[x]GNQK(2)	ASVVETVTLTK[x]VTQK(10)	0.4850	2512.4475	138.0681
LK[x]PLIEK(1)	AHLDVQEKDQPK[x]K(11)	0.4800	2512.4264	138.0681
WSLERK[x]GEK(5)	SAK[x]IVRTLIDK(2)	0.4700	2512.4376	138.0681
HK[x]TPDK(1)	HIEVGDSVLVK[x]IITK(10)	0.4600	2512.4264	138.0681
F[x]ATLQK(0)	LIDASTVK[x]HVFPITK(7)	0.4450	2512.4304	138.0681
RLMSK[x]VAEK(4)	TKDAVVLGVEK[x]R(10)	0.4300	2512.4410	138.0681
SAK[x]IVR(2)	V[x]PTFANFHTPIFIAK(0)	0.4200	2512.4205	138.0681
