# Supplementary material for: ECL: an exhaustive search tool for the identification of cross-linked peptides using whole database
Source: BMC Bioinformatics. 2016 May 20;17:217. doi: 10.1186/s12859-016-1073-y (PMC4874008; doi:10.1186/s12859-016-1073-y)
Supplement: Additional file 5 — Kojak’s pre-selection list of PSMs only identified by ECL. (ZIP 5147 kb) [file 12859_2016_1073_MOESM5_ESM.zip › Kojak's pre-selection ranks of ECL only peptides/Kojak's detailed results/aleitner_M1012_004/diagnostic_5811.txt]

Scan: 5811
EMK[x]K	2	0	534.283541	0.1163	0.4650
DQPK[x]K	3	0	614.338744	0.1130	0.5650
QDPK[x]K	3	0	614.338744	0.1120	0.5600
K[x]HGQLK	0	0	709.423471	0.1108	0.6650
M[x]PPK	0	0	471.251517	0.1088	0.4350
ETTEK[x]K	4	0	734.380997	0.1075	0.6450
EK[x]VLK	1	0	615.395529	0.1030	0.5150
ELK[x]K	2	0	516.327120	0.1000	0.4000
IDLTRIVK[x]SAK	7	0	1242.765906	0.0995	1.0950
LIK[x]K	2	0	500.368591	0.0925	0.3700
K[x]LRDK	0	0	658.412573	0.0920	0.4600
EAVLK[x]LK	4	0	799.516697	0.0893	0.6250
K[x]PRRLLK	0	0	909.623554	0.0879	0.6150
EIK[x]QIK	2	0	757.469750	0.0875	0.5250
EALEK[x]TEEK	4	0	1075.539667	0.0844	0.7600
K[x]SLK	0	0	474.316557	0.0838	0.3350
A[x]ASLLK	0	0	601.379880	0.0817	0.4900
ELLK[x]LK	3	0	742.495236	0.0800	0.4800
RMK[x]K	2	0	561.342056	0.0800	0.3200
IDK[x]K	2	0	502.311471	0.0800	0.3200
IK[x]YEYQKLK	1	0	1211.691351	0.0789	0.7100
IQYVGKQDPK[x]K	9	0	1302.729522	0.0786	0.8650
INYK[x]K	3	0	664.390778	0.0780	0.3900
QIK[x]EIK	2	0	757.469750	0.0775	0.4650
RFK[x]K	2	0	577.369985	0.0775	0.3100
K[x]YDK	0	0	552.290736	0.0775	0.3100
K[x]NCK	0	0	548.274037	0.0763	0.3050
IVK[x]SAK	2	0	644.422076	0.0758	0.4550
SPSGNDALNDK[x]K	10	0	1244.599634	0.0754	0.9050
LELK[x]K	3	0	629.411178	0.0750	0.3750
INVK[x]K	3	0	600.395864	0.0750	0.3750
IYADLK[x]INEDSK	5	0	1407.724493	0.0750	0.9000
EK[x]WIAK	1	0	773.443537	0.0750	0.4500
SAK[x]AK	2	0	503.306720	0.0740	0.3700
EDCK[x]SLK	3	0	878.416723	0.0736	0.5150
LGVK[x]PPK	3	0	737.479921	0.0736	0.5150
VGIK[x]PPK	3	0	737.479921	0.0736	0.5150
YLHQSLK[x]YK	6	0	1178.644738	0.0728	0.6550
LYNK[x]FK	3	0	811.459186	0.0725	0.4350
EK[x]ASK	1	0	561.312197	0.0720	0.3600
IVKSAK[x]AK	5	0	843.554142	0.0719	0.5750
YSLNSYDFK[x]K	8	0	1263.613496	0.0705	0.7050
IQYVGK[x]QDPK	5	0	1174.634566	0.0700	0.7000
ETTEKK[x]IDK	5	0	1090.586949	0.0700	0.6300
LCIHK[x]NK	4	0	911.501059	0.0700	0.4900
K[x]EPPVYTPPK	0	0	1154.633506	0.0690	0.6900
EWDSK[x]LK	4	0	904.465390	0.0686	0.4800
LK[x]LELKK	1	0	870.590192	0.0686	0.4800
EKVLK[x]TK	4	0	844.538158	0.0686	0.4800
WAIK[x]EK	3	0	773.443537	0.0675	0.4050
K[x]LEK	0	0	516.327120	0.0675	0.2700
LLVK[x]DRIDK	3	0	1098.676036	0.0672	0.6050
IEEIFK[x]K	5	0	905.522175	0.0671	0.4700
RK[x]GTK	1	0	588.370711	0.0670	0.3350
LK[x]LELK	1	0	742.495236	0.0667	0.4000
ETTEK[x]KIDK	4	0	1090.586949	0.0661	0.5950
T[x]EVLK	0	0	588.348247	0.0660	0.3300
VSTK[x]K	3	0	561.348581	0.0660	0.3300
NLTDETK[x]NK	6	0	1061.535250	0.0656	0.5900
TLIDKFSGEK[x]K	9	0	1264.702640	0.0655	0.7200
VLK[x]TK	2	0	587.400615	0.0650	0.3250
K[x]NRLK	0	0	657.428557	0.0640	0.3200
KLGVK[x]PPK	4	0	865.574877	0.0637	0.5100
VGK[x]SAVIK	2	0	800.511946	0.0637	0.5100
LK[x]VELAK	1	0	799.516697	0.0636	0.4450
QEMK[x]K	3	0	662.342113	0.0630	0.3150
AK[x]SAK	1	0	503.306720	0.0630	0.3150
LKLELK[x]K	5	0	870.590192	0.0629	0.4400
FATLQK[x]SK	5	0	921.528321	0.0625	0.5000
K[x]IDK	0	0	502.311471	0.0625	0.2500
ASRPGAAAK[x]LDGK	8	0	1240.688720	0.0623	0.8100
K[x]ALSSLK	0	0	745.469750	0.0621	0.4350
LMSK[x]VAEK	3	0	904.505142	0.0619	0.4950
EYLEK[x]NWK	4	0	1108.555260	0.0613	0.4900
K[x]LWK	0	0	573.363839	0.0613	0.2450
K[x]CIK	0	0	547.315173	0.0613	0.2450
EDVQSLK[x]LK	6	0	1058.597121	0.0611	0.5500
NK[x]LLK	1	0	614.411513	0.0600	0.3000
ELIRK[x]SLK	4	0	985.628363	0.0600	0.4800
GEIK[x]K	3	0	573.348581	0.0590	0.2950
LCFDELK[x]K	6	0	1051.537166	0.0587	0.4700
K[x]GEK	0	0	460.264524	0.0587	0.2350
TNNLDLEHK[x]HK	8	0	1347.689447	0.0586	0.6450
LVRK[x]CIK	3	0	915.568742	0.0579	0.4050
VVLK[x]NK	3	0	699.464272	0.0575	0.3450
EAVLK[x]LKLELK	4	0	1282.822356	0.0573	0.6300
IWKVMCK[x]NK	6	0	1205.641245	0.0572	0.5150
K[x]NTEDIEMTA	0	0	1150.517549	0.0570	0.5700
VK[x]LEK	1	0	615.395529	0.0570	0.2850
K[x]NVPK	0	0	584.364565	0.0570	0.2850
TLIDK[x]FSGEKK	4	0	1264.702640	0.0568	0.6250
K[x]VADLK	0	0	672.416990	0.0567	0.3400
KVADLK[x]K	5	0	800.511946	0.0564	0.3950
VVK[x]GNQK	2	0	771.460247	0.0564	0.3950
LQK[x]R	2	0	543.349250	0.0562	0.2250
LMVEMEK[x]K	6	0	1006.519074	0.0556	0.4450
IWK[x]VMCKNK	2	0	1205.641245	0.0556	0.5000
K[x]GAVEYEIYK	0	0	1198.623334	0.0555	0.5550
IEFATITK[x]DTTK	7	0	1366.734330	0.0550	0.6600
LEK[x]VRQLIIK	2	0	1238.807376	0.0550	0.5500
LQMSAMYK[x]K	7	0	1098.556519	0.0550	0.4950
DQK[x]K	2	0	517.285985	0.0550	0.2200
DK[x]PK	1	0	486.280173	0.0550	0.2200
IINRDIGK[x]VVDK	7	0	1368.808828	0.0546	0.6550
IQYVGK[x]QDPKK	5	0	1302.729522	0.0545	0.6000
YVTGPK[x]NK	5	0	905.497023	0.0544	0.4350
YEYQK[x]LK	4	0	970.512337	0.0543	0.3800
ENEQK[x]IK	4	0	887.471202	0.0543	0.3800
NIPK[x]EIK	3	0	840.506860	0.0543	0.3800
DTMNVDINAIK[x]K	10	0	1360.701983	0.0542	0.6500
EAEAAK[x]DEQIEK	5	0	1359.651724	0.0542	0.6500
SAK[x]GTK	2	0	590.338744	0.0542	0.3250
SAK[x]IVRTLIDK	2	0	1242.765906	0.0541	0.5950
A[x]SLLK	0	0	530.342770	0.0540	0.2700
AEREK[x]ASK	4	0	917.492997	0.0538	0.4300
IK[x]LISGK	1	0	757.506134	0.0536	0.3750
DLK[x]LK	2	0	615.395529	0.0530	0.2650
K[x]VPDK	0	0	585.348581	0.0530	0.2650
KEK[x]WIAK	2	0	901.538493	0.0529	0.3700
GK[x]YYPLK	1	0	867.485399	0.0529	0.3700
SAKGTK[x]R	5	0	746.439846	0.0529	0.3700
LKK[x]TLEVLYLK	2	0	1346.853655	0.0527	0.5800
TPNDTQK[x]YSNDK	6	0	1409.642221	0.0525	0.6300
LLEK[x]LEIK	3	0	984.621882	0.0525	0.4200
M[x]TDK	0	0	493.220610	0.0525	0.2100
NWK[x]EEYLRAAK	2	0	1406.730582	0.0523	0.5750
LLK[x]LEEAMK	2	0	1073.615413	0.0522	0.4700
IEPLK[x]LK	4	0	839.547996	0.0521	0.3650
EERFK[x]LNVYK	4	0	1324.713873	0.0520	0.5200
YQK[x]DEEWPPK	2	0	1318.619308	0.0520	0.5200
SLK[x]RELIR	2	0	1013.634509	0.0519	0.4150
VSK[x]ILEHK	2	0	952.570517	0.0519	0.4150
IVAFDQLVK[x]EK	8	0	1288.739025	0.0518	0.5700
S[x]ERDTALEK	0	0	1047.519601	0.0517	0.4650
VMCK[x]NK	3	0	778.382925	0.0517	0.3100
IK[x]ENQEK	1	0	887.471202	0.0514	0.3600
QAREK[x]VLK	4	0	970.592313	0.0512	0.4100
EVLNK[x]GVSK	4	0	972.560345	0.0511	0.4600
ELFEMARTK[x]K	8	0	1251.664481	0.0510	0.5100
Q[x]DRGK	0	0	602.313592	0.0510	0.2550
NAEELSSYQK[x]K	9	0	1295.635683	0.0509	0.5600
WK[x]TLSK	1	0	761.443537	0.0508	0.3050
M[x]TEVLK	0	0	719.388726	0.0508	0.3050
NFGRDLK[x]LK	6	0	1089.629423	0.0506	0.4550
KVAQTTYK[x]K	7	0	1065.618191	0.0506	0.4550
ENAINK[x]K	5	0	815.450075	0.0500	0.3500
G[x]GLGYPEDAIGK	0	0	1175.582198	0.0496	0.5950
LMVEMEK[x]KLEK	6	0	1376.740675	0.0495	0.5450
YLDSQRVAIK[x]K	9	0	1319.756069	0.0495	0.5450
RK[x]IFTIHTSK	1	0	1229.724379	0.0495	0.4950
TVQYATK[x]RSK	6	0	1180.656362	0.0495	0.4950
EWLDK[x]LGDK	4	0	1102.565823	0.0494	0.4450
EK[x]SLLAHK	1	0	924.539219	0.0494	0.3950
VGKSAVIK[x]TSTR	7	0	1245.740419	0.0492	0.5900
EQK[x]PEVDYSEK	2	0	1350.630263	0.0491	0.5400
IEDTDK[x]YDK	5	0	1125.518932	0.0489	0.4400
IQK[x]ENRHK	2	0	1051.588622	0.0487	0.3900
NLIRLAK[x]R	6	0	982.639929	0.0487	0.3900
YDK[x]K	2	0	552.290736	0.0487	0.1950
K[x]IPQVASFRIDK	0	0	1400.813914	0.0483	0.5800
VVK[x]VDAQDFLK	2	0	1260.707726	0.0482	0.5300
LGSTAIGVK[x]TK	8	0	1073.644403	0.0482	0.5300
ELLVK[x]ASK	4	0	886.548722	0.0481	0.3850
AEAK[x]DVAK	3	0	830.449740	0.0481	0.3850
IAK[x]GAIEK	2	0	828.506860	0.0481	0.3850
TK[x]LVK	1	0	587.400615	0.0480	0.2400
IDRPAQVISFK[x]K	10	0	1400.813914	0.0479	0.5750
EGVETRIIPLK[x]K	10	0	1381.829229	0.0479	0.5750
LQK[x]DLGQVLNK	2	0	1254.729522	0.0477	0.5250
IEDTDK[x]YDKK	5	0	1253.613888	0.0475	0.4750
IIPLK[x]K	4	0	710.505408	0.0475	0.2850
M[x]SSK	0	0	451.210047	0.0475	0.1900
G[x]LGYPEDAIGK	0	0	1118.560737	0.0473	0.5200
K[x]DQKK	0	0	645.380940	0.0470	0.2350
SAELYK[x]NPK	5	0	1048.555259	0.0467	0.4200
RLLK[x]LEEAMK	3	0	1229.716515	0.0465	0.4650
KELLK[x]LK	4	0	870.590192	0.0464	0.3250
EK[x]VLKTK	1	0	844.538158	0.0464	0.3250
EASK[x]TLSK	3	0	862.475953	0.0463	0.3700
K[x]DQK	0	0	517.285985	0.0463	0.1850
K[x]ELLK	0	0	629.411178	0.0460	0.2300
VAIK[x]K	3	0	557.390052	0.0460	0.2300
K[x]LDVAK	0	0	672.416990	0.0458	0.2750
NK[x]HCLIK	1	0	911.501059	0.0457	0.3200
RK[x]QYSAK	1	0	879.492606	0.0457	0.3200
IKYEYQK[x]LK	6	0	1211.691351	0.0456	0.4100
FGNRDLVK[x]K	7	0	1075.613774	0.0456	0.4100
YTENIYPPK[x]K	8	0	1251.649881	0.0455	0.4550
VVDK[x]CFGIK	3	0	1064.568799	0.0450	0.4050
DLVK[x]KYDK	3	0	1007.565097	0.0450	0.3600
D[x]RGK	0	0	474.255021	0.0450	0.1800
IMK[x]LCFDELK	2	0	1295.661702	0.0450	0.4500
ELLK[x]LKVELAK	3	0	1282.822356	0.0445	0.4900
GYSK[x]PNERATK	3	0	1249.641438	0.0445	0.4900
IEDTDKYDK[x]K	8	0	1253.613888	0.0445	0.4450
K[x]ELLKLK	0	0	870.590192	0.0443	0.3100
NK[x]YAIQLPLPPK	1	0	1380.812854	0.0442	0.5300
F[x]ATLQK	0	0	706.401341	0.0442	0.2650
TMGK[x]NK	3	0	677.353010	0.0442	0.2650
TLIDK[x]FSGEK	4	0	1136.607685	0.0440	0.4400
K[x]NEEK	0	0	646.328572	0.0440	0.2200
KDK[x]PK	2	0	614.375128	0.0440	0.2200
K[x]IFTIHTSK	0	0	1073.623277	0.0439	0.3950
STMLEK[x]IK	5	0	948.531355	0.0437	0.3500
G[x]VFK	0	0	449.263798	0.0437	0.1750
ESQLVDK[x]FFEK	6	0	1368.692468	0.0436	0.4800
LLSSAK[x]K	5	0	745.469750	0.0436	0.3050
M[x]SERDTALEK	0	0	1178.560080	0.0435	0.4350
RLMSK[x]VAEK	4	0	1060.606245	0.0433	0.3900
DK[x]LVLK	1	0	714.463938	0.0433	0.2600
ASK[x]ERAER	2	0	945.499144	0.0431	0.3450
KDQK[x]K	3	0	645.380940	0.0430	0.2150
EK[x]ADAAFLRLVK	1	0	1359.787367	0.0425	0.5100
NCK[x]K	2	0	548.274037	0.0425	0.1700
AQEEVK[x]R	5	0	858.455887	0.0421	0.2950
LALTK[x]PK	4	0	769.506134	0.0421	0.2950
AIDLYK[x]EVLNK	5	0	1304.733939	0.0418	0.4600
RGGDEWK[x]IEPLK	6	0	1426.756795	0.0417	0.5000
AQIK[x]ILYVNNAK	3	0	1373.803016	0.0417	0.5000
LNADVLGQLIK[x]K	10	0	1310.792119	0.0417	0.5000
NKMVCK[x]IWK	5	0	1205.641245	0.0417	0.3750
FLK[x]TSK	2	0	722.432639	0.0417	0.2500
DTTK[x]NK	3	0	705.365683	0.0417	0.2500
QVMEEK[x]LDSK	5	0	1205.596130	0.0415	0.4150
K[x]EFEIIK	0	0	905.522175	0.0414	0.2900
HGGYK[x]PTDKHK	4	0	1266.646859	0.0414	0.4550
LVK[x]ERQAR	2	0	998.598459	0.0413	0.3300
K[x]MRK	0	0	561.342056	0.0413	0.1650
K[x]LFK	0	0	534.352941	0.0413	0.1650
LK[x]KTLEVLYLK	1	0	1346.853655	0.0409	0.4500
K[x]ILFENPDEATK	0	0	1403.729579	0.0408	0.4900
NAYVINLK[x]QIAK	7	0	1373.803016	0.0408	0.4900
LK[x]PLIEK	1	0	839.547996	0.0407	0.2850
P[x]FGNTHNK	0	0	913.440572	0.0406	0.3250
EAEAARK[x]K	6	0	901.498083	0.0406	0.3250
K[x]LGVKPPK	0	0	865.574877	0.0406	0.3250
GYQTIELDK[x]K	8	0	1193.629146	0.0405	0.4050
K[x]TLEVLYLK	0	0	1105.674641	0.0400	0.3600
MK[x]LSLFSNK	1	0	1066.584449	0.0400	0.3600
SSK[x]VYISPK	2	0	1007.565097	0.0400	0.3600
EIQDEK[x]EAEAAR	5	0	1387.657871	0.0400	0.4800
GGDEWK[x]IEPLK	5	0	1270.655693	0.0400	0.4400
MQK[x]LLRLR	2	0	1056.658947	0.0400	0.3200
INVK[x]FFEK	3	0	1023.575269	0.0400	0.3200
SLALTK[x]K	5	0	759.485399	0.0400	0.2800
LAK[x]RMK	2	0	745.463224	0.0400	0.2400
VADLK[x]K	4	0	672.416990	0.0400	0.2400
K[x]REK	0	0	559.344165	0.0400	0.1600
GSNDDEMKIDK[x]K	10	0	1378.639778	0.0396	0.4750
LMVEMEKK[x]LEK	7	0	1376.740675	0.0395	0.4350
DQPKK[x]VGQYIR	4	0	1330.735668	0.0395	0.4350
IHAK[x]SMAIDK	3	0	1112.601159	0.0395	0.3950
M[x]PFGNTHNK	0	0	1044.481051	0.0394	0.3550
FSGEK[x]K	4	0	694.364957	0.0392	0.2350
ELLKLK[x]VELAK	5	0	1282.822356	0.0391	0.4300
LVARNIPK[x]EIK	7	0	1279.797539	0.0391	0.4300
VMCK[x]NKTDTK	3	0	1223.600166	0.0390	0.3900
K[x]DKPK	0	0	614.375128	0.0390	0.1950
DTALEK[x]YK	5	0	966.502166	0.0388	0.3100
IFRQK[x]SLEK	4	0	1147.671285	0.0383	0.3450
ASK[x]AAR	2	0	602.349976	0.0383	0.2300
YEAK[x]AIGSGSEPAK	3	0	1406.704092	0.0382	0.5350
K[x]VSTTPANSFELK	0	0	1420.756126	0.0381	0.4950
LILTENIK[x]TK	7	0	1171.717563	0.0380	0.3800
LDSK[x]NVQLAK	3	0	1114.634566	0.0380	0.3800
Y[x]FATLQK	0	0	869.464664	0.0379	0.2650
M[x]GINERK	0	0	846.438129	0.0379	0.2650
P[x]TDDDDK	0	0	804.313706	0.0379	0.2650
IDKK[x]TTEEK	3	0	1090.586949	0.0378	0.3400
VIPVEELK[x]EIK	7	0	1295.769988	0.0377	0.4150
TK[x]INLIETLR	1	0	1199.723710	0.0375	0.3750
K[x]SGR	0	0	446.260107	0.0375	0.1500
IQK[x]ENR	2	0	786.434760	0.0375	0.2250
NK[x]TDTK	1	0	705.365683	0.0375	0.2250
IMK[x]LCFDELKK	2	0	1423.756658	0.0373	0.4100
EAVLKLK[x]LELK	6	0	1282.822356	0.0373	0.4100
G[x]GLGYPEDAIGKTK	0	0	1404.724827	0.0371	0.5200
LEGTIDYQK[x]L	8	0	1178.618248	0.0370	0.3700
E[x]TIDNAETMK	0	0	1150.517549	0.0370	0.3700
VLGVFSEK[x]AQIK	7	0	1317.765572	0.0367	0.4400
AK[x]RAER	1	0	729.424532	0.0367	0.2200
K[x]QYSAK	0	0	723.391504	0.0367	0.2200
MK[x]DAVK	1	0	690.373411	0.0367	0.2200
LK[x]YYEQK	1	0	970.512337	0.0364	0.2550
E[x]MKK	0	0	534.283541	0.0362	0.1450
IEVNIHRK[x]R	7	0	1163.688664	0.0361	0.3250
VMCKNK[x]TDTK	5	0	1223.600166	0.0360	0.3600
MVTANIK[x]NIK	6	0	1130.648106	0.0360	0.3600
NEEK[x]K	3	0	646.328572	0.0360	0.1800
A[x]TTVK	0	0	518.306385	0.0360	0.1800
ELEAMK[x]LLRPR	5	0	1354.775421	0.0359	0.3950
LENVK[x]IYADLK	4	0	1304.733939	0.0359	0.3950
LRLQK[x]R	4	0	812.534410	0.0358	0.2150
QK[x]SLEK	1	0	731.417716	0.0358	0.2150
GK[x]LVRK	1	0	699.475505	0.0358	0.2150
KLDVAK[x]R	5	0	828.518092	0.0357	0.2500
K[x]VADLKK	0	0	800.511946	0.0357	0.2500
AELDK[x]IGLSK	4	0	1072.612770	0.0355	0.3550
EDALFKNEEK[x]K	9	0	1349.682631	0.0355	0.3900
IMKLCFDELK[x]K	9	0	1423.756658	0.0350	0.3850
K[x]DKMNFVILCR	0	0	1422.747490	0.0350	0.3850
YYPLK[x]SMTEK	4	0	1258.626702	0.0350	0.3500
SLALTKK[x]DK	6	0	1002.607293	0.0350	0.3150
IWK[x]VMCK	2	0	963.503367	0.0350	0.2450
R[x]KQYSAK	0	0	879.492606	0.0350	0.2450
IVK[x]SAKAK	2	0	843.554142	0.0350	0.2800
DK[x]KDQK	1	0	760.407879	0.0350	0.2100
DK[x]MNFVILCR	1	0	1294.652534	0.0345	0.3450
EDALFK[x]NEEK	5	0	1221.587675	0.0345	0.3450
MK[x]SDINAHK	1	0	1042.522913	0.0344	0.3100
F[x]PTDDDDK	0	0	951.382115	0.0344	0.2750
GVSK[x]DEK	3	0	761.391895	0.0343	0.2400
QIAK[x]FVVSLGER	3	0	1345.771718	0.0342	0.4100
AELDKIGLSK[x]IR	9	0	1341.797930	0.0342	0.4100
K[x]TELFK	0	0	764.443203	0.0342	0.2050
NK[x]VLVK	1	0	699.464272	0.0342	0.2050
K[x]INVK	0	0	600.395864	0.0340	0.1700
EHFK[x]ELVSK	3	0	1115.597456	0.0339	0.3050
KIDK[x]EDMGSNDK	3	0	1378.639778	0.0338	0.4050
VAQTTYK[x]K	6	0	937.523235	0.0338	0.2700
Q[x]EMK	0	0	534.247157	0.0338	0.1350
CIK[x]RLVK	2	0	915.568742	0.0336	0.2350
ENQEK[x]ISNNK	4	0	1202.589070	0.0335	0.3350
G[x]LGYPEDAIGKTK	0	0	1347.703366	0.0335	0.4350
S[x]SSDMAYTSMFK	0	0	1353.558028	0.0333	0.4000
YK[x]DGVILAADSR	1	0	1306.688051	0.0333	0.4000
TTSK[x]VSIAK	3	0	933.549448	0.0333	0.3000
HK[x]TPDK	1	0	724.386752	0.0333	0.2000
ATK[x]QSK	2	0	661.375854	0.0333	0.2000
WK[x]R	1	0	488.285928	0.0333	0.1000
NWK[x]EGLSR	2	0	988.508981	0.0331	0.2650
TVQYATK[x]R	6	0	965.529382	0.0331	0.2650
K[x]KSGR	0	0	574.355062	0.0330	0.1650
K[x]VTSK	0	0	561.348581	0.0330	0.1650
LLMK[x]LSSQNDDK	3	0	1390.712546	0.0329	0.3950
K[x]AMVNIDTIDNK	0	0	1360.701983	0.0329	0.3950
LGVK[x]RFK	3	0	846.543913	0.0329	0.2300
LVK[x]GRQD	2	0	814.466059	0.0329	0.2300
WRDATDDK[x]R	7	0	1161.552629	0.0328	0.2950
AVILSDTKPVDK[x]K	11	0	1412.823808	0.0327	0.4250
AK[x]ADYAQYYR	1	0	1247.593430	0.0325	0.3250
SSHIITK[x]ELK	6	0	1154.665864	0.0325	0.3250
LGDK[x]GPAAAR	3	0	954.524630	0.0325	0.3250
K[x]TTEEK	0	0	734.380997	0.0325	0.1950
M[x]ATTVK	0	0	649.346864	0.0325	0.1950
K[x]INVKFFEK	0	0	1151.670224	0.0322	0.2900
IDRDK[x]LVLK	4	0	1098.676036	0.0322	0.2900
IDK[x]KTTEEK	2	0	1090.586949	0.0322	0.2900
FATLQKSK[x]R	7	0	1077.629423	0.0322	0.2900
SLALTK[x]KDK	5	0	1002.607293	0.0322	0.2900
EFPDLGVLEGK[x]R	10	0	1358.719350	0.0321	0.3850
ATAIGK[x]SSTAAK	5	0	1104.613831	0.0321	0.3850
ASK[x]VLELR	2	0	914.554868	0.0319	0.2550
LELK[x]KANWCDK	3	0	1403.723052	0.0318	0.3500
EDGMK[x]ILMVNR	4	0	1304.658013	0.0318	0.3500
K[x]TAGEDAVTLVK	0	0	1230.681905	0.0317	0.3800
QGLHK[x]K	4	0	709.423471	0.0317	0.1900
K[x]DWNACK	0	0	920.417393	0.0314	0.2200
FK[x]LNVYK	1	0	910.527595	0.0314	0.2200
K[x]EKWIAK	0	0	901.538493	0.0314	0.2200
KDK[x]MNFVILCR	2	0	1422.747490	0.0314	0.3450
GVVALVEDK[x]TK	8	0	1157.665530	0.0314	0.3450
GSLEK[x]NWK	4	0	960.502835	0.0313	0.2500
IHLEK[x]VSK	4	0	952.570517	0.0313	0.2500
K[x]REAEAAK	0	0	901.498083	0.0313	0.2500
LAHLSK[x]HPK	5	0	1029.608297	0.0311	0.2800
LVK[x]ER	2	0	643.401675	0.0310	0.1550
K[x]EEPK	0	0	629.338410	0.0310	0.1550
DLVK[x]K	3	0	601.379880	0.0310	0.1550
IDK[x]EDMGSNDK	2	0	1250.544822	0.0309	0.3400
SVQPTAK[x]TVQK	6	0	1185.671676	0.0309	0.3400
SSTAAK[x]TFLEK	5	0	1181.629146	0.0309	0.3400
EDMGSNDK[x]ASK	7	0	1180.502961	0.0309	0.3400
NELEK[x]LNFSSLK	4	0	1420.756126	0.0308	0.3700
K[x]IDKEDMGSNDK	0	0	1378.639778	0.0308	0.3700
M[x]MGINERK	0	0	977.478607	0.0306	0.2450
P[x]RKQYSAK	0	0	976.545365	0.0306	0.2450
K[x]TVQYATK	0	0	937.523235	0.0306	0.2450
ILEFTK[x]YSNDK	5	0	1356.692468	0.0305	0.3350
NIPK[x]ARASLTAAK	3	0	1339.793514	0.0304	0.3950
LVPYLTK[x]LESK	6	0	1289.759425	0.0300	0.3300
YEVGAEYIK[x]K	8	0	1198.623334	0.0300	0.3000
QSK[x]ATREPNK	2	0	1157.615226	0.0300	0.3000
TIDNAETMK[x]K	8	0	1149.569917	0.0300	0.3000
QVK[x]LLFIEK	2	0	1116.690625	0.0300	0.2700
LDGK[x]DELWK	3	0	1102.565823	0.0300	0.2700
LVK[x]GR	2	0	571.380549	0.0300	0.1500
K[x]INANEK	0	0	815.450075	0.0300	0.2100
IITK[x]EGVETR	3	0	1144.645129	0.0295	0.2950
FFEKINVK[x]K	7	0	1151.670224	0.0294	0.2650
KINVK[x]FFEK	4	0	1151.670224	0.0294	0.2650
LNFSSLK[x]MK	6	0	1066.584449	0.0294	0.2650
NHASIDK[x]MK	6	0	1042.522913	0.0294	0.2650
SNDIEK[x]AIDLYK	5	0	1407.724493	0.0292	0.3500
MPFGNTHNK[x]FK	8	0	1319.644415	0.0291	0.3200
K[x]SSEQANLYER	0	0	1323.641830	0.0291	0.3200
EIK[x]EVIELPVK	2	0	1295.769988	0.0291	0.3200
LIQIRVK[x]LEK	6	0	1238.807376	0.0290	0.2900
DRLK[x]K	3	0	658.412573	0.0290	0.1450
EVLNK[x]GVSKDEK	4	0	1344.724827	0.0288	0.3450
EPPVYTPPK[x]DK	8	0	1269.660444	0.0286	0.3150
EVLNKGVSK[x]DEK	8	0	1344.724827	0.0283	0.3400
LESK[x]QR	3	0	759.423863	0.0283	0.1700
SSEETEDK[x]K	7	0	1051.466899	0.0283	0.2550
DAFALAK[x]EK	6	0	991.533798	0.0283	0.2550
K[x]EVQEARELIR	0	0	1369.767693	0.0282	0.3100
FFEK[x]EDVQSLK	3	0	1368.692468	0.0282	0.3100
EIK[x]PNIRVALR	2	0	1307.803685	0.0282	0.3100
ASK[x]GSNDDEMK	2	0	1180.502961	0.0282	0.3100
DAVK[x]EAAR	3	0	858.455887	0.0281	0.2250
SVQPLASAK[x]ELLR	8	0	1410.819392	0.0281	0.3650
NLQVAK[x]SLDK	5	0	1114.634566	0.0280	0.2800
DEKSGVK[x]LENVK	6	0	1344.724827	0.0279	0.3350
K[x]ARQAAK	0	0	771.471479	0.0279	0.1950
SAK[x]GTKR	2	0	746.439846	0.0279	0.1950
SELVK[x]EFHK	4	0	1115.597456	0.0278	0.2500
DIK[x]SMIADK	2	0	1019.532081	0.0278	0.2500
DKK[x]DQK	2	0	760.407879	0.0275	0.1650
EWDSK[x]LKDLR	4	0	1288.677488	0.0275	0.2750
NIK[x]VIMATNR	2	0	1158.654253	0.0275	0.2750
ENWK[x]YACK	3	0	1097.496365	0.0275	0.2200
FATLQK[x]SKR	5	0	1077.629423	0.0272	0.2450
ASAGPLIASQTVK[x]K	12	0	1369.792844	0.0271	0.3800
EPPVYTPPKDK[x]K	10	0	1397.755400	0.0271	0.3250
K[x]GINIDQSSNSK	0	0	1289.657479	0.0271	0.3250
LRNK[x]R	3	0	685.434703	0.0270	0.1350
Q[x]EMKK	0	0	662.342113	0.0270	0.1350
V[x]GVFK	0	0	548.332206	0.0270	0.1350
K[x]QLATSLR	0	0	915.550117	0.0269	0.2150
VDVK[x]TK	3	0	688.411904	0.0267	0.1600
N[x]SIVSK	0	0	646.364957	0.0267	0.1600
MK[x]DAVKEAAR	1	0	1117.591321	0.0265	0.2650
IK[x]YEYQK	1	0	970.512337	0.0264	0.1850
E[x]QKPEVDYSEK	0	0	1350.630263	0.0264	0.2900
DQPK[x]KVGQYIR	3	0	1330.735668	0.0264	0.2900
S[x]RQETQYK	0	0	1038.509372	0.0262	0.2100
PRK[x]QYSAK	2	0	976.545365	0.0262	0.2100
LAK[x]R	2	0	486.327789	0.0262	0.1050
LESK[x]QRIFR	3	0	1175.677431	0.0261	0.2350
KLEGTIDYQK[x]L	9	0	1306.713204	0.0259	0.2850
K[x]SGFEKIDLTR	0	0	1292.708787	0.0259	0.2850
MVCK[x]IWK	3	0	963.503367	0.0257	0.1800
QYSAK[x]AK	4	0	794.428614	0.0257	0.1800
LCFDELKK[x]R	7	0	1207.638268	0.0256	0.2300
LLIFEK[x]QVR	5	0	1144.696771	0.0256	0.2300
EDTEAVLK[x]R	7	0	1059.555986	0.0256	0.2300
LLENDIK[x]VMK	6	0	1201.673984	0.0255	0.2550
DAGK[x]DEFSRK	3	0	1151.557046	0.0255	0.2550
AEAKDVAK[x]MK	7	0	1089.585175	0.0255	0.2550
ELK[x]KEEMVMLK	2	0	1376.740675	0.0250	0.2750
ETIDNAETMK[x]K	9	0	1278.612505	0.0250	0.2750
DPDDK[x]IVGLTR	4	0	1227.645855	0.0250	0.2750
FRK[x]LGVKPPK	2	0	1168.744388	0.0250	0.2500
GSDAAPQASK[x]K	9	0	1058.535585	0.0250	0.2750
K[x]ANWCDK	0	0	920.417393	0.0250	0.1750
LWK[x]R	2	0	601.369985	0.0250	0.1000
SQDISINGNSK[x]K	10	0	1289.657479	0.0246	0.2950
EISYPFK[x]RLDR	6	0	1422.761881	0.0245	0.2700
LRHTVIK[x]TGLR	6	0	1292.804020	0.0245	0.2700
MEILK[x]IHLEK	4	0	1252.721266	0.0245	0.2450
VK[x]VIAATNR	1	0	970.592313	0.0244	0.2200
DLVKK[x]YDK	4	0	1007.565097	0.0244	0.1950
SLK[x]DECK	2	0	878.416723	0.0243	0.1700
AK[x]YASQK	1	0	794.428614	0.0243	0.1700
DEK[x]SGVK	2	0	761.391895	0.0243	0.1700
ITAFLLADSK[x]SQK	9	0	1420.792510	0.0242	0.3150
SETMK[x]YYLPK	4	0	1258.626702	0.0240	0.2400
KK[x]SGR	1	0	574.355062	0.0240	0.1200
WSLERK[x]GEK	5	0	1131.603602	0.0239	0.2150
M[x]SSKDISSK	0	0	981.480047	0.0239	0.2150
ELKK[x]EEMVMLK	3	0	1376.740675	0.0236	0.2600
DFSK[x]TLPPELK	3	0	1273.691742	0.0236	0.2600
EK[x]QNTPVLFDSK	1	0	1404.724827	0.0233	0.2800
EPPVYTPPK[x]DKK	8	0	1397.755400	0.0233	0.2800
TTLFK[x]SELAQSK	4	0	1351.734665	0.0233	0.2800
GSNDDEMK[x]IDK	7	0	1250.544822	0.0232	0.2550
GIDLK[x]SIAEK	4	0	1072.612770	0.0230	0.2300
AIHK[x]LGSTLK	3	0	1066.649824	0.0230	0.2300
K[x]NLLNPLIEDSR	0	0	1410.783007	0.0229	0.2750
M[x]MGINER	0	0	849.383652	0.0229	0.1600
K[x]GYQTIELDKK	0	0	1321.724101	0.0227	0.2500
GTTAVLK[x]EDIYK	6	0	1336.723767	0.0225	0.2700
GSDAAPQASKK[x]K	10	0	1186.630541	0.0225	0.2700
NK[x]ISWYTK	1	0	1038.549782	0.0225	0.1800
DQKKDK[x]PK	5	0	985.555594	0.0225	0.1800
F[x]ATLQKSK	0	0	921.528321	0.0225	0.1800
LLK[x]VTVSK	2	0	886.585106	0.0225	0.1800
NK[x]MVCK	1	0	778.382925	0.0225	0.1350
M[x]GINER	0	0	718.343173	0.0225	0.1350
EEYLRAAK[x]ASR	7	0	1292.683635	0.0223	0.2450
LCFDELK[x]KR	6	0	1207.638268	0.0222	0.2000
VLTLAMVK[x]R	7	0	1029.636817	0.0222	0.2000
K[x]YDKTEDDIK	0	0	1253.613888	0.0220	0.2200
DTTK[x]NKMVCK	3	0	1223.600166	0.0220	0.2200
ASK[x]ER	2	0	589.318344	0.0220	0.1100
DQKK[x]DKPK	3	0	985.555594	0.0219	0.1750
LELKK[x]ANWCDK	4	0	1403.723052	0.0218	0.2400
EDALFK[x]NEEKK	5	0	1349.682631	0.0218	0.2400
D[x]GIQDIMPSQAK	0	0	1301.628489	0.0217	0.2600
LK[x]YYEQKIR	1	0	1239.697497	0.0217	0.1950
YYLPK[x]GK	4	0	867.485399	0.0214	0.1500
ASK[x]AAREYLEK	2	0	1264.677488	0.0214	0.2350
DNSSDLQK[x]LLMK	7	0	1390.712547	0.0213	0.2550
WK[x]RENQLR	1	0	1128.615169	0.0213	0.1700
VLVDK[x]SRK	4	0	943.581415	0.0213	0.1700
LRK[x]EVAEADIASK	2	0	1428.793571	0.0212	0.2750
FK[x]LNVYKYR	1	0	1229.692020	0.0211	0.1900
LK[x]ESQLVDK	1	0	1058.597121	0.0211	0.1900
LLK[x]PR	2	0	625.427496	0.0210	0.1050
VISMEK[x]GGNMK	5	0	1192.594355	0.0209	0.2300
V[x]SPTGQITSTSAR	0	0	1303.673128	0.0208	0.2700
YK[x]VNLYK	1	0	926.522509	0.0207	0.1450
SFEQK[x]VMK	4	0	995.510954	0.0206	0.1650
DQK[x]KDKPK	2	0	985.555594	0.0206	0.1650
K[x]ATDDDRWK	0	0	1133.546483	0.0206	0.1850
HK[x]TDLNHENLK	1	0	1347.689447	0.0205	0.2250
KGYQTIELDK[x]K	9	0	1321.724101	0.0205	0.2250
TELFK[x]ASTSAK	4	0	1181.629146	0.0205	0.2250
YEIDK[x]TLAGVTR	4	0	1364.729913	0.0204	0.2450
IK[x]ILFSDVK	1	0	1061.648429	0.0200	0.1800
WKTLSK[x]ESAR	5	0	1204.656362	0.0200	0.2000
GSDAAPQASK[x]KK	9	0	1186.630541	0.0200	0.2400
TMGKNK[x]VLVK	5	0	1116.668841	0.0200	0.2000
K[x]TLVAHAVLK	0	0	1078.686208	0.0200	0.2000
K[x]LARNILK	0	0	954.633783	0.0200	0.1600
IK[x]TLSMEK	1	0	948.531355	0.0200	0.1600
I[x]INRDIGK	0	0	927.550117	0.0200	0.1600
TLFRK[x]EK	4	0	920.544305	0.0200	0.1400
K[x]PIGATWK	0	0	899.522844	0.0200	0.1600
ERK[x]PR	2	0	684.403070	0.0200	0.1000
M[x]SQAR	0	0	591.279850	0.0200	0.1000
AAK[x]ASRGAATIK	2	0	1143.672345	0.0196	0.2350
K[x]GFDFEYYQR	0	0	1351.619643	0.0195	0.1950
SRTLASLQK[x]R	8	0	1158.683243	0.0195	0.1950
Q[x]SRQETQYK	0	0	1166.567944	0.0194	0.1750
K[x]DSESTEEK	0	0	1051.466899	0.0194	0.1750
SAVIK[x]TSTR	4	0	961.555594	0.0194	0.1750
EISYPFK[x]R	6	0	1038.549782	0.0194	0.1550
TSWIYK[x]NK	5	0	1038.549782	0.0194	0.1550
S[x]SKDISSK	0	0	850.439569	0.0194	0.1550
K[x]YTGLLR	0	0	849.507194	0.0193	0.1350
FAASK[x]EK	4	0	779.417716	0.0193	0.1350
M[x]NSIVSK	0	0	777.405435	0.0193	0.1350
K[x]PRVVTALTMLK	0	0	1355.832206	0.0192	0.2300
LK[x]GYQTIELDK	1	0	1306.713204	0.0191	0.2100
SNNIK[x]ENEQK	4	0	1202.589070	0.0190	0.1900
PFGNTHNK[x]FK	7	0	1188.603937	0.0190	0.1900
MKDAVK[x]EAAR	5	0	1117.591321	0.0190	0.1900
GTEVEK[x]ITIK	5	0	1116.638983	0.0190	0.1900
FVK[x]LGIDPPK	2	0	1112.659326	0.0190	0.1900
LEK[x]VR	2	0	643.401675	0.0190	0.0950
Y[x]FATLQKSK	0	0	1084.591644	0.0189	0.1700
GEK[x]R	2	0	488.270670	0.0188	0.0750
GTK[x]R	2	0	460.275756	0.0188	0.0750
CFGIK[x]FDIMPR	4	0	1382.683832	0.0186	0.2050
ELIRAQEEVK[x]R	9	0	1369.767693	0.0186	0.2050
RVEFK[x]MGNGK	4	0	1164.607305	0.0185	0.1850
AEAK[x]DVAKMK	3	0	1089.585175	0.0185	0.1850
K[x]GVVALVEDK	0	0	1056.617856	0.0185	0.1850
E[x]IINRDIGK	0	0	1056.592704	0.0183	0.1650
T[x]IDNAETMK	0	0	1021.474961	0.0183	0.1650
KDWNACK[x]K	6	0	1048.512348	0.0181	0.1450
KSLK[x]DECK	3	0	1006.511679	0.0181	0.1450
FLHDK[x]NSDYK	4	0	1265.603994	0.0180	0.1800
FRKLGVK[x]PPK	6	0	1168.744388	0.0180	0.1800
NPK[x]ADPLDER	2	0	1153.572695	0.0180	0.1800
LRWK[x]R	3	0	757.471088	0.0180	0.0900
WAIK[x]EKR	3	0	929.544639	0.0179	0.1250
GTLK[x]VHTIRLR	3	0	1292.804020	0.0177	0.1950
DFLDAVQK[x]VVK	7	0	1260.707726	0.0177	0.1950
NKLLK[x]VTVSK	4	0	1128.722984	0.0175	0.1750
LIEK[x]LELR	3	0	1012.628028	0.0175	0.1400
ERK[x]PRR	2	0	840.504172	0.0175	0.1050
K[x]VIARLQSYDR	0	0	1347.762215	0.0173	0.1900
F[x]ANNDEIHPSK	0	0	1270.594156	0.0173	0.1900
YSNDK[x]SIVNSM	4	0	1256.570643	0.0173	0.1900
GITVLK[x]PDDDK	5	0	1199.639709	0.0173	0.1900
YFATLQK[x]SK	6	0	1084.591644	0.0172	0.1550
LNVYK[x]YR	4	0	954.528656	0.0171	0.1200
LGVK[x]R	3	0	571.380549	0.0170	0.0850
SSK[x]DISSK	2	0	850.439569	0.0169	0.1350
LTHEK[x]STMLEK	4	0	1315.680522	0.0168	0.1850
R[x]FANNDEIHPSK	0	0	1426.695258	0.0167	0.2000
NK[x]RGGDEWK	1	0	1088.536254	0.0167	0.1500
LLVK[x]DR	3	0	742.470084	0.0167	0.1000
AERK[x]AR	3	0	729.424532	0.0167	0.1000
DTTKNK[x]MVCK	5	0	1223.600166	0.0165	0.1650
ADYYYQAK[x]AK	7	0	1219.587284	0.0165	0.1650
K[x]QLATSLRSR	0	0	1158.683243	0.0165	0.1650
ENK[x]IQRQR	2	0	1070.594434	0.0162	0.1300
EDCKSLK[x]R	6	0	1034.517826	0.0162	0.1300
Q[x]DRGKLVR	0	0	970.567161	0.0162	0.1300
YDK[x]TEDDIK	2	0	1125.518932	0.0161	0.1450
SGVK[x]LENVK	3	0	972.560345	0.0161	0.1450
HSTFIITK[x]RK	7	0	1229.724379	0.0160	0.1600
DIK[x]VIMATNR	2	0	1159.638269	0.0160	0.1600
AAREYLEK[x]NWK	7	0	1406.730582	0.0159	0.1750
NSDYK[x]ETLIFK	4	0	1356.692468	0.0159	0.1750
SERDTALEK[x]YK	8	0	1338.677880	0.0159	0.1750
DVAK[x]MK	3	0	690.373411	0.0158	0.0950
K[x]ELFDCLK	0	0	1051.537166	0.0156	0.1250
K[x]DWNACKK	0	0	1048.512348	0.0156	0.1250
TK[x]SVALGGITK	1	0	1073.644403	0.0155	0.1700
NK[x]ELISVSAASK	1	0	1245.692803	0.0154	0.1850
ELFDCLK[x]IMR	6	0	1323.667849	0.0150	0.1500
K[x]YYSFDNSLK	0	0	1263.613496	0.0150	0.1500
LQK[x]YQATVMR	2	0	1236.664816	0.0150	0.1500
VLTLELYK[x]K	7	0	1105.674641	0.0150	0.1350
K[x]TVQYATKR	0	0	1093.624337	0.0150	0.1350
NSTNNTK[x]ER	6	0	1062.505347	0.0150	0.1350
ATAGPIIADK[x]NCK	9	0	1357.702317	0.0150	0.1950
NEEEPTK[x]K	6	0	973.471593	0.0150	0.1200
QVK[x]R	2	0	529.333601	0.0150	0.0600
MPIDFK[x]GFICK	5	0	1354.677686	0.0145	0.1600
AASIAVEDEK[x]R	9	0	1187.614557	0.0145	0.1600
K[x]EVAEADIASK	0	0	1159.608411	0.0145	0.1600
NKVLVK[x]VHPEGK	5	0	1346.803351	0.0142	0.1700
LK[x]DLR	1	0	643.401675	0.0140	0.0700
GGLGYPEDAIGK[x]TK	11	0	1404.724827	0.0139	0.1950
NK[x]MVCKIWK	1	0	1205.641245	0.0139	0.1250
K[x]HLDAEVQK	0	0	1066.577055	0.0139	0.1250
K[x]LEETDVAK	0	0	1031.549839	0.0139	0.1250
VEPIPLINGEK[x]R	10	0	1363.782281	0.0138	0.1650
LVRDAFALAK[x]EK	9	0	1359.787367	0.0138	0.1650
K[x]GVVALVEDKTK	0	0	1285.760486	0.0138	0.1650
NK[x]PGVYTK	1	0	905.497023	0.0137	0.1100
DWNACK[x]K	5	0	920.417393	0.0136	0.0950
YK[x]LHSEK	1	0	903.481373	0.0136	0.0950
K[x]RVIEHNIR	0	0	1163.688664	0.0133	0.1200
FFEK[x]INVKK	3	0	1151.670224	0.0133	0.1200
GFICK[x]VVDK	4	0	1064.568799	0.0133	0.1200
LLK[x]MQR	2	0	787.473787	0.0133	0.0800
P[x]FGNTHNKFK	0	0	1188.603937	0.0130	0.1300
TNSTDEK[x]GTK	6	0	1079.509429	0.0130	0.1300
QVK[x]NR	2	0	643.376523	0.0130	0.0650
K[x]AFGRVYATMQK	0	0	1398.744122	0.0129	0.1550
GSNDDEMK[x]IDKK	7	0	1378.639778	0.0129	0.1550
GVMTLGFDLIK[x]R	10	0	1348.753625	0.0129	0.1550
GNQK[x]VVK	3	0	771.460247	0.0129	0.0900
K[x]LMELFISK	0	0	1107.636148	0.0128	0.1150
HTVIK[x]TGLR	4	0	1023.618860	0.0128	0.1150
S[x]PTGQITSTSAR	0	0	1204.604720	0.0125	0.1500
K[x]PPVQPLAYK	0	0	1139.670224	0.0125	0.1250
FFEK[x]INVK	3	0	1023.575269	0.0125	0.1000
K[x]SLKDECK	0	0	1006.511679	0.0125	0.1000
MQK[x]LLR	2	0	787.473787	0.0125	0.0750
DWNACK[x]KELLK	5	0	1403.723052	0.0123	0.1350
GTLK[x]VHTIR	3	0	1023.618860	0.0122	0.1100
HGGYK[x]PTDK	4	0	1001.492997	0.0122	0.1100
HESLK[x]YR	4	0	931.487520	0.0121	0.0850
IGLSK[x]IR	4	0	785.512280	0.0121	0.0850
K[x]QCVIANSCK	0	0	1206.584850	0.0120	0.1200
K[x]ILGVAAEDK	0	0	1042.602207	0.0120	0.1200
QGDVLLNK[x]LQK	7	0	1254.729522	0.0118	0.1300
AHLDVQEK[x]DQPK	7	0	1406.715325	0.0117	0.1400
CGSPYIIEDSK[x]K	10	0	1395.670349	0.0117	0.1400
ILEHK[x]EIMLR	4	0	1280.727413	0.0115	0.1150
DATDDK[x]R	5	0	819.372221	0.0114	0.0800
YTQSTNNDDPK[x]K	10	0	1409.642221	0.0113	0.1350
KTELFK[x]ASTSAK	5	0	1309.724101	0.0113	0.1350
K[x]KAQSGPDASAK	0	0	1186.630541	0.0113	0.1350
ATAIGRASK[x]AAR	8	0	1171.678492	0.0113	0.1350
RSK[x]VLDVR	2	0	971.587561	0.0113	0.0900
KQYSAK[x]AK	5	0	922.523570	0.0113	0.0900
SLK[x]R	2	0	502.322703	0.0113	0.0450
AVILSDTK[x]PVDKK	7	0	1412.823808	0.0112	0.1450
NK[x]LLKVTVSK	1	0	1128.722984	0.0110	0.1100
HGGYKPTDK[x]HK	8	0	1266.646859	0.0109	0.1200
LENQRK[x]WR	5	0	1128.615169	0.0106	0.0850
PPK[x]EDWEK	2	0	1027.497414	0.0106	0.0850
FHQLK[x]PTR	4	0	1025.576998	0.0106	0.0850
KK[x]ELFDCLK	1	0	1179.632121	0.0106	0.0950
K[x]VAQTTYKK	0	0	1065.618191	0.0106	0.0950
AK[x]YASQKRP	1	0	1047.582476	0.0106	0.0950
SMIADK[x]HAIR	5	0	1140.607305	0.0105	0.1050
NK[x]VLVKVHPEGK	1	0	1346.803351	0.0104	0.1250
NCK[x]ADAGITIAPR	2	0	1385.708463	0.0104	0.1350
DYEQFGYFK[x]R	8	0	1351.619643	0.0100	0.1000
EPPFAPIESAK[x]R	10	0	1340.708787	0.0100	0.1200
AVILSDTK[x]PVDK	7	0	1284.728853	0.0100	0.1200
K[x]GYQTIELDK	0	0	1193.629146	0.0100	0.1000
TMGK[x]NKVLVK	3	0	1116.668841	0.0100	0.1000
VLVK[x]VHPEGK	3	0	1104.665473	0.0100	0.1000
K[x]EEMVMLK	0	0	1006.519074	0.0100	0.0800
AK[x]TMTER	1	0	835.422145	0.0100	0.0700
SAKAK[x]NPMFALSR	4	0	1419.765584	0.0096	0.1250
KYDK[x]TEDDIK	3	0	1253.613888	0.0095	0.0950
K[x]VAQTTYK	0	0	937.523235	0.0094	0.0750
VDK[x]NWSK	2	0	875.450075	0.0093	0.0650
TK[x]LVKER	1	0	872.544305	0.0093	0.0650
AK[x]IIDLR	1	0	827.522844	0.0093	0.0650
ENK[x]IQR	2	0	786.434760	0.0092	0.0550
RLVK[x]GR	3	0	727.481651	0.0092	0.0550
EK[x]VAFILDQVR	1	0	1316.745171	0.0091	0.1000
TNSTDEK[x]GTKK	6	0	1207.604385	0.0091	0.1000
AK[x]NPMFALSR	1	0	1133.601493	0.0090	0.0900
VVLK[x]NKGTMK	3	0	1116.668841	0.0090	0.0900
E[x]IINR	0	0	643.365291	0.0090	0.0450
VSAMMSCACQK[x]R	10	0	1427.614109	0.0088	0.1050
DWNACKK[x]ELLK	6	0	1403.723052	0.0086	0.0950
EK[x]RTFLR	1	0	948.550451	0.0086	0.0600
ILIDK[x]AR	4	0	827.522844	0.0086	0.0600
FRK[x]PIGATWK	2	0	1202.692354	0.0085	0.0850
TAALSARPAK[x]NIR	9	0	1367.799660	0.0085	0.1100
GLGYPEDAIGK[x]TK	10	0	1347.703366	0.0085	0.1100
K[x]EPPVYTPPKDK	0	0	1397.755400	0.0083	0.1000
TNSTDEKGTK[x]K	9	0	1207.604385	0.0082	0.0900
DEEWPPK[x]M	6	0	1030.442937	0.0081	0.0650
SLDK[x]QMVEER	3	0	1233.602276	0.0080	0.0800
NCACVISQK[x]K	8	0	1206.584850	0.0080	0.0800
GTK[x]RR	2	0	616.376858	0.0080	0.0400
TDTK[x]TIEAITFK	3	0	1366.734330	0.0079	0.0950
LK[x]PQDER	1	0	884.471536	0.0079	0.0550
EIK[x]PNIR	2	0	868.513006	0.0079	0.0550
K[x]ASLLTR	0	0	787.491545	0.0079	0.0550
K[x]SGNLPDADNSK	0	0	1244.599634	0.0075	0.0900
SRK[x]VAQTTYK	2	0	1180.656362	0.0075	0.0750
LDVAK[x]R	4	0	700.423137	0.0075	0.0450
DIGK[x]VVDK	3	0	872.496688	0.0075	0.0600
FNLMVICKDK[x]K	9	0	1394.741343	0.0073	0.0800
K[x]NEEKLAEFDK	0	0	1349.682631	0.0073	0.0800
ETEK[x]LAEER	3	0	1103.545814	0.0072	0.0650
MSSK[x]DISSK	3	0	981.480047	0.0072	0.0650
FDVIVAK[x]GK	6	0	975.575269	0.0072	0.0650
ANWCDK[x]R	5	0	948.423539	0.0071	0.0500
EWDSKLK[x]DLR	6	0	1288.677488	0.0070	0.0700
FNLMVICK[x]DK	7	0	1266.646388	0.0070	0.0700
SGFEK[x]IDLTR	4	0	1164.613831	0.0070	0.0700
IEASK[x]GLIDR	4	0	1100.618917	0.0070	0.0700
LRLLK[x]MQR	4	0	1056.658947	0.0069	0.0550
DYYTK[x]QSK	4	0	1031.492328	0.0069	0.0550
K[x]QYSAKAK	0	0	922.523570	0.0069	0.0550
S[x]ERDTALEKYK	0	0	1338.677880	0.0068	0.0750
K[x]AQSGPDASAK	0	0	1058.535585	0.0068	0.0750
QNLFVPTSDK[x]EK	9	0	1404.724827	0.0067	0.0800
YQATVMRGAFK[x]V	10	0	1369.717575	0.0067	0.0800
K[x]QLLIDGANVLR	0	0	1338.798265	0.0067	0.0800
Y[x]TVGQGYTK	0	0	1015.497414	0.0067	0.0600
TFLEK[x]R	4	0	792.449349	0.0067	0.0400
K[x]SGFEK	0	0	694.364957	0.0067	0.0400
NK[x]GTMK	1	0	677.353010	0.0067	0.0400
M[x]FR	0	0	452.220553	0.0067	0.0200
K[x]FR	0	0	449.275030	0.0067	0.0200
LLRPRK[x]R	5	0	937.629701	0.0064	0.0450
K[x]GTKTSETNDR	0	0	1235.610532	0.0064	0.0700
SSCK[x]IVFR	3	0	995.522185	0.0063	0.0500
K[x]LIR	0	0	528.374737	0.0063	0.0250
K[x]LAR	0	0	486.327789	0.0063	0.0250
VYATMQK[x]LQK	6	0	1208.658670	0.0060	0.0600
QTETINWLEK[x]R	9	0	1416.736060	0.0059	0.0650
VEFK[x]MGNGK	3	0	1008.506203	0.0056	0.0500
GTK[x]TSETNDR	2	0	1107.515576	0.0055	0.0550
TGQK[x]MLMNMDK	3	0	1295.603535	0.0055	0.0600
DEK[x]SGVKLENVK	2	0	1344.724827	0.0054	0.0650
AELDK[x]IGLSKIR	4	0	1341.797930	0.0054	0.0650
SAK[x]AKNPMFALSR	2	0	1419.765584	0.0054	0.0700
L[x]KGYQTIELDK	0	0	1306.713204	0.0050	0.0550
GQSIDDMIPAQK[x]	11	0	1301.628489	0.0050	0.0600
VGK[x]SAVIKTSTR	2	0	1245.740419	0.0050	0.0600
QVK[x]NRDCVGR	2	0	1230.625074	0.0050	0.0500
TK[x]DAVVLGVEKR	1	0	1313.766632	0.0046	0.0550
KFRK[x]PIGATWK	3	0	1330.787310	0.0045	0.0500
DK[x]KASLLTR	1	0	1030.613439	0.0044	0.0400
TLASLQK[x]R	6	0	915.550117	0.0044	0.0350
WSELRK[x]R	5	0	973.545700	0.0043	0.0300
ELLK[x]PSASVALQR	3	0	1410.819391	0.0042	0.0550
YTSLSEEQK[x]MK	8	0	1342.643803	0.0041	0.0450
K[x]LEGTIDYQK	0	0	1193.629146	0.0040	0.0400
C[x]SPSATLTHR	0	0	1128.534535	0.0040	0.0400
LISGK[x]LDEAR	4	0	1100.618917	0.0040	0.0400
K[x]KELFDCLK	0	0	1179.632121	0.0039	0.0350
DKK[x]ASLLTR	2	0	1030.613439	0.0039	0.0350
KK[x]AQSGPDASAK	1	0	1186.630541	0.0038	0.0450
M[x]PFGNTHNKFK	0	0	1319.644415	0.0036	0.0400
IIPLK[x]KD	4	0	825.532346	0.0036	0.0250
LGDK[x]GPAAARASR	3	0	1268.694867	0.0035	0.0450
DKPK[x]YEPPVPTR	3	0	1425.761546	0.0033	0.0400
KEPPVYTPPK[x]DK	9	0	1397.755400	0.0033	0.0400
K[x]LQRLR	0	0	812.534410	0.0033	0.0200
FNLMVICK[x]DKK	7	0	1394.741343	0.0032	0.0350
K[x]RMPIDFK	0	0	1033.574220	0.0031	0.0250
FDIMPRK[x]K	6	0	1033.574220	0.0031	0.0250
P[x]PKEDWEK	0	0	1027.497414	0.0031	0.0250
KVPDK[x]LIDASTVK	4	0	1412.823808	0.0031	0.0400
ILSGEQTVK[x]YDR	8	0	1407.735725	0.0029	0.0350
VPDK[x]LIDASTVK	3	0	1284.728853	0.0029	0.0350
LKYYEQK[x]IR	6	0	1239.697497	0.0028	0.0250
K[x]QMSYMLAR	0	0	1126.562665	0.0028	0.0250
EK[x]TSNNTNR	1	0	1062.505347	0.0028	0.0250
GK[x]VVIDAFR	1	0	1003.581415	0.0028	0.0250
IKLISGK[x]LDEAR	6	0	1341.797930	0.0025	0.0300
QRIQK[x]ENR	4	0	1070.594434	0.0025	0.0200
SAK[x]IVR	2	0	672.428222	0.0025	0.0150
I[x]INR	0	0	514.322703	0.0025	0.0100
K[x]FRKPIGATWK	0	0	1330.787310	0.0023	0.0250
M[x]PPKEDWEK	0	0	1158.537893	0.0022	0.0200
EASK[x]TLSKWR	3	0	1204.656362	0.0020	0.0200
RFDSEK[x]AGDR	5	0	1179.563192	0.0020	0.0200
EDCK[x]SLKR	3	0	1034.517826	0.0019	0.0150
TLSMEK[x]HTELR	5	0	1343.686669	0.0018	0.0200
KGVVALVEDK[x]TK	9	0	1285.760486	0.0017	0.0200
MPPK[x]EDWEK	3	0	1158.537893	0.0017	0.0150
KTVQYATK[x]R	7	0	1093.624337	0.0017	0.0150
WAIKEK[x]R	5	0	929.544639	0.0014	0.0100
GGVHVK[x]LAHLSK	5	0	1244.735277	0.0008	0.0100
GYSK[x]PNER	3	0	949.461699	0.0006	0.0050
AK[x]SAKIVR	1	0	871.560288	0.0006	0.0050
AIEGK[x]IAR	4	0	856.513006	0.0006	0.0050
Q[x]YTVGQGYTK	0	0	1143.555986	0.0005	0.0050
K[x]VEFGLPDLEGR	0	0	1358.719350	0.0004	0.0050
K[x]TELFKASTSAK	0	0	1309.724101	0.0004	0.0050
# precursors: 1
Precursor: 2012.1567	4	0.9863	0
VVLK[x]NK(3)	IQYVGK[x]QDPK(5)	0.8050	2012.1669	138.0681
LRLQK[x]R(4)	NLTDETK[x]NK(6)	0.8050	2012.1377	138.0681
M[x]SQAR(0)	EAVLK[x]LKLELK(4)	0.7300	2012.1703	138.0681
VGIK[x]PPK(3)	TLIDK[x]FSGEK(4)	0.7150	2012.1557	138.0681
LGVK[x]PPK(3)	TLIDK[x]FSGEK(4)	0.7150	2012.1557	138.0681
FATLQK[x]SK(5)	VSK[x]ILEHK(2)	0.6750	2012.1669	138.0681
LQK[x]R(2)	DQPKK[x]VGQYIR(4)	0.6550	2012.1530	138.0681
EMK[x]K(2)	NIPK[x]ARASLTAAK(3)	0.6200	2012.1451	138.0681
NK[x]VLVK(1)	IQYVGK[x]QDPK(5)	0.6150	2012.1669	138.0681
K[x]LQRLR(0)	NLTDETK[x]NK(6)	0.6100	2012.1377	138.0681
K[x]ALSSLK(0)	WK[x]RENQLR(1)	0.6050	2012.1530	138.0681
K[x]VPDK(0)	IVAFDQLVK[x]EK(8)	0.5950	2012.1557	138.0681
M[x]SQAR(0)	ELLK[x]LKVELAK(3)	0.5900	2012.1703	138.0681
KEK[x]WIAK(2)	EVLNK[x]GVSK(4)	0.5900	2012.1669	138.0681
LVK[x]ER(2)	K[x]TAGEDAVTLVK(0)	0.5350	2012.1517	138.0681
M[x]SQAR(0)	ELLKLK[x]VELAK(5)	0.5300	2012.1703	138.0681
K[x]ALSSLK(0)	LENQRK[x]WR(5)	0.5200	2012.1530	138.0681
FATLQK[x]SK(5)	IHLEK[x]VSK(4)	0.5200	2012.1669	138.0681
LQK[x]R(2)	DQPK[x]KVGQYIR(3)	0.5100	2012.1530	138.0681
M[x]SQAR(0)	EAVLKLK[x]LELK(6)	0.5100	2012.1703	138.0681
