# Supplementary material for: ECL: an exhaustive search tool for the identification of cross-linked peptides using whole database
Source: BMC Bioinformatics. 2016 May 20;17:217. doi: 10.1186/s12859-016-1073-y (PMC4874008; doi:10.1186/s12859-016-1073-y)
Supplement: Additional file 5 — Kojak’s pre-selection list of PSMs only identified by ECL. (ZIP 5147 kb) [file 12859_2016_1073_MOESM5_ESM.zip › Kojak's pre-selection ranks of ECL only peptides/Kojak's detailed results/aleitner_M1012_004/diagnostic_6134.txt]

Scan: 6134
K[x]EFEIIK	0	0	905.522175	0.1629	1.1400
LIK[x]K	2	0	500.368591	0.1425	0.5700
LLEK[x]LEIK	3	0	984.621882	0.1250	1.0000
LMSK[x]VAEK	3	0	904.505142	0.1144	0.9150
K[x]SLK	0	0	474.316557	0.1125	0.4500
INYK[x]K	3	0	664.390778	0.1120	0.5600
LK[x]LELK	1	0	742.495236	0.1075	0.6450
K[x]ELLK	0	0	629.411178	0.1070	0.5350
K[x]LFK	0	0	534.352941	0.1063	0.4250
EDCK[x]SLK	3	0	878.416723	0.1043	0.7300
A[x]SLLK	0	0	530.342770	0.1040	0.5200
F[x]ATLQK	0	0	706.401341	0.1033	0.6200
G[x]VFK	0	0	449.263798	0.1025	0.4100
IEPLK[x]LK	4	0	839.547996	0.1021	0.7150
NK[x]LLK	1	0	614.411513	0.1020	0.5100
QIK[x]EIK	2	0	757.469750	0.1017	0.6100
Y[x]FATLQK	0	0	869.464664	0.1000	0.7000
K[x]LEK	0	0	516.327120	0.0962	0.3850
VVK[x]GNQK	2	0	771.460247	0.0950	0.6650
LLENDIK[x]VMK	6	0	1201.673984	0.0950	0.9500
LYNK[x]FK	3	0	811.459186	0.0942	0.5650
IIPLK[x]K	4	0	710.505408	0.0933	0.5600
NIPK[x]EIK	3	0	840.506860	0.0929	0.6500
ENEQK[x]IK	4	0	887.471202	0.0914	0.6400
K[x]NEEK	0	0	646.328572	0.0910	0.4550
K[x]CIK	0	0	547.315173	0.0900	0.3600
IK[x]YEYQKLK	1	0	1211.691351	0.0894	0.8050
LEK[x]VRQLIIK	2	0	1238.807376	0.0875	0.8750
K[x]LWK	0	0	573.363839	0.0862	0.3450
LMVEMEK[x]K	6	0	1006.519074	0.0850	0.6800
K[x]EEPK	0	0	629.338410	0.0850	0.4250
QVK[x]LLFIEK	2	0	1116.690625	0.0844	0.7600
K[x]DKPK	0	0	614.375128	0.0840	0.4200
IMK[x]LCFDELKK	2	0	1423.756658	0.0836	0.9200
LLSSAK[x]K	5	0	745.469750	0.0836	0.5850
INVK[x]K	3	0	600.395864	0.0830	0.4150
K[x]VADLK	0	0	672.416990	0.0825	0.4950
DEK[x]SGVK	2	0	761.391895	0.0821	0.5750
LLK[x]PR	2	0	625.427496	0.0820	0.4100
A[x]ASLLK	0	0	601.379880	0.0817	0.4900
K[x]ELLKLK	0	0	870.590192	0.0814	0.5700
KDK[x]PK	2	0	614.375128	0.0810	0.4050
NEEK[x]K	3	0	646.328572	0.0800	0.4000
M[x]ATTVK	0	0	649.346864	0.0792	0.4750
LK[x]PLIEK	1	0	839.547996	0.0786	0.5500
ELLK[x]LK	3	0	742.495236	0.0783	0.4700
IITK[x]EGVETR	3	0	1144.645129	0.0780	0.7800
V[x]GVFK	0	0	548.332206	0.0780	0.3900
ILIDK[x]AR	4	0	827.522844	0.0779	0.5450
IMK[x]LCFDELK	2	0	1295.661702	0.0775	0.7750
IKYEYQK[x]LK	6	0	1211.691351	0.0772	0.6950
KELLK[x]LK	4	0	870.590192	0.0771	0.5400
VK[x]LEK	1	0	615.395529	0.0770	0.3850
LMVEMEKK[x]LEK	7	0	1376.740675	0.0764	0.8400
LMVEMEK[x]KLEK	6	0	1376.740675	0.0764	0.8400
K[x]NRLK	0	0	657.428557	0.0760	0.3800
Q[x]EMK	0	0	534.247157	0.0750	0.3000
DEKSGVK[x]LENVK	6	0	1344.724827	0.0750	0.9000
LVARNIPK[x]EIK	7	0	1279.797539	0.0745	0.8200
EDVQSLK[x]LK	6	0	1058.597121	0.0744	0.6700
EIK[x]QIK	2	0	757.469750	0.0742	0.4450
LELK[x]K	3	0	629.411178	0.0740	0.3700
LLK[x]VTVSK	2	0	886.585106	0.0737	0.5900
M[x]PPK	0	0	471.251517	0.0737	0.2950
DLK[x]LK	2	0	615.395529	0.0730	0.3650
EK[x]VLK	1	0	615.395529	0.0730	0.3650
EK[x]VLKTK	1	0	844.538158	0.0729	0.5100
LLK[x]MQR	2	0	787.473787	0.0725	0.4350
NK[x]HCLIK	1	0	911.501059	0.0721	0.5050
K[x]LEGTIDYQKL	0	0	1306.713204	0.0714	0.7850
VVK[x]VDAQDFLK	2	0	1260.707726	0.0714	0.7850
DQK[x]K	2	0	517.285985	0.0700	0.2800
DK[x]PK	1	0	486.280173	0.0700	0.2800
LIEK[x]LELR	3	0	1012.628028	0.0694	0.5550
GVSK[x]DEK	3	0	761.391895	0.0693	0.4850
DEQIEK[x]IDTVIK	5	0	1429.766355	0.0692	0.8300
DEK[x]SGVKLENVK	2	0	1344.724827	0.0692	0.8300
EDALFK[x]NEEK	5	0	1221.587675	0.0690	0.6900
SGVK[x]LENVK	3	0	972.560345	0.0689	0.6200
KVPDK[x]LIDASTVK	4	0	1412.823808	0.0681	0.8850
K[x]YYSFDNSLK	0	0	1263.613496	0.0680	0.6800
LNVYK[x]YR	4	0	954.528656	0.0679	0.4750
LIQIRVK[x]LEK	6	0	1238.807376	0.0675	0.6750
K[x]EEMVMLK	0	0	1006.519074	0.0675	0.5400
DK[x]LVLK	1	0	714.463938	0.0675	0.4050
IMKLCFDELK[x]K	9	0	1423.756658	0.0673	0.7400
LCFDELK[x]K	6	0	1051.537166	0.0669	0.5350
K[x]TELFK	0	0	764.443203	0.0667	0.4000
VVLK[x]NK	3	0	699.464272	0.0667	0.4000
IDK[x]K	2	0	502.311471	0.0662	0.2650
IWK[x]VMCKNK	2	0	1205.641245	0.0661	0.5950
T[x]EVLK	0	0	588.348247	0.0660	0.3300
LFK[x]SLGSGMDQEK	2	0	1438.712546	0.0654	0.8500
K[x]HGQLK	0	0	709.423471	0.0650	0.3900
STMLEK[x]IK	5	0	948.531355	0.0644	0.5150
K[x]PIGATWK	0	0	899.522844	0.0644	0.5150
MVCK[x]IWK	3	0	963.503367	0.0643	0.4500
LISGK[x]LDEAR	4	0	1100.618917	0.0640	0.6400
IK[x]ILFSDVK	1	0	1061.648429	0.0639	0.5750
DQKK[x]DKPK	3	0	985.555594	0.0637	0.5100
K[x]GEK	0	0	460.264524	0.0637	0.2550
SSHIITK[x]ELK	6	0	1154.665864	0.0635	0.6350
DQK[x]KDKPK	2	0	985.555594	0.0631	0.5050
VVDK[x]CFGIK	3	0	1064.568799	0.0628	0.5650
QAREK[x]VLK	4	0	970.592313	0.0625	0.5000
LLVK[x]DR	3	0	742.470084	0.0625	0.3750
WAIK[x]EK	3	0	773.443537	0.0617	0.3700
M[x]TEVLK	0	0	719.388726	0.0617	0.3700
DTTK[x]NK	3	0	705.365683	0.0617	0.3700
IQYVGK[x]QDPK	5	0	1174.634566	0.0615	0.6150
K[x]PRRLLK	0	0	909.623554	0.0614	0.4300
K[x]REK	0	0	559.344165	0.0613	0.2450
VVLKNK[x]GTMK	5	0	1116.668841	0.0610	0.6100
QDPK[x]K	3	0	614.338744	0.0610	0.3050
A[x]TTVK	0	0	518.306385	0.0610	0.3050
LAK[x]RMK	2	0	745.463224	0.0608	0.3650
LVRK[x]CIK	3	0	915.568742	0.0607	0.4250
LKLELK[x]K	5	0	870.590192	0.0607	0.4250
MKDAVK[x]EAAR	5	0	1117.591321	0.0605	0.6050
EDMGSNDK[x]ASK	7	0	1180.502961	0.0605	0.6650
VPDK[x]LIDASTVK	3	0	1284.728853	0.0600	0.7200
ELIRK[x]SLK	4	0	985.628363	0.0600	0.4800
IQYVGK[x]QDPKK	5	0	1302.729522	0.0591	0.6500
KDQK[x]K	3	0	645.380940	0.0590	0.2950
SSEETEDK[x]K	7	0	1051.466899	0.0589	0.5300
N[x]SIVSK	0	0	646.364957	0.0583	0.3500
M[x]PFGNTHNKFK	0	0	1319.644415	0.0582	0.6400
QEMK[x]K	3	0	662.342113	0.0580	0.2900
K[x]INVK	0	0	600.395864	0.0580	0.2900
YEYQK[x]LK	4	0	970.512337	0.0579	0.4050
LGVK[x]RFK	3	0	846.543913	0.0579	0.4050
EDGMK[x]ILMVNR	4	0	1304.658013	0.0577	0.6350
EDCKSLK[x]R	6	0	1034.517826	0.0575	0.4600
K[x]YDK	0	0	552.290736	0.0575	0.2300
AVILSDTK[x]PVDKK	7	0	1412.823808	0.0573	0.7450
S[x]ERDTALEK	0	0	1047.519601	0.0572	0.5150
M[x]NSIVSK	0	0	777.405435	0.0571	0.4000
DQPK[x]K	3	0	614.338744	0.0570	0.2850
LENVK[x]IYADLK	4	0	1304.733939	0.0568	0.6250
K[x]SGNLPDADNSK	0	0	1244.599634	0.0567	0.6800
IEDTDK[x]YDKK	5	0	1253.613888	0.0565	0.5650
K[x]ALSSLK	0	0	745.469750	0.0564	0.3950
ELKK[x]EEMVMLK	3	0	1376.740675	0.0564	0.6200
INVK[x]FFEK	3	0	1023.575269	0.0562	0.4500
K[x]LARNILK	0	0	954.633783	0.0562	0.4500
SAELYK[x]NPK	5	0	1048.555259	0.0561	0.5050
GSNDDEMKIDK[x]K	10	0	1378.639778	0.0558	0.6700
K[x]PRVVTALTMLK	0	0	1355.832206	0.0558	0.6700
LLK[x]LEEAMK	2	0	1073.615413	0.0556	0.5000
GSNDDEMK[x]IDK	7	0	1250.544822	0.0550	0.6050
GDSGEMSLQK[x]LFK	9	0	1438.712546	0.0550	0.7150
ILSGEQTVK[x]YDR	8	0	1407.735725	0.0546	0.6550
LLMK[x]LSSQNDDK	3	0	1390.712546	0.0546	0.6550
GSDAAPQASK[x]K	9	0	1058.535585	0.0545	0.6000
LILTENIK[x]TK	7	0	1171.717563	0.0545	0.5450
K[x]EPPVYTPPK	0	0	1154.633506	0.0545	0.5450
MK[x]DAVKEAAR	1	0	1117.591321	0.0545	0.5450
K[x]REAEAAK	0	0	901.498083	0.0544	0.4350
IAK[x]GAIEK	2	0	828.506860	0.0544	0.4350
GK[x]YYPLK	1	0	867.485399	0.0543	0.3800
IIPLK[x]KD	4	0	825.532346	0.0543	0.3800
QK[x]SLEK	1	0	731.417716	0.0542	0.3250
FFEKINVK[x]K	7	0	1151.670224	0.0539	0.4850
LDGK[x]DELWK	3	0	1102.565823	0.0539	0.4850
LLVK[x]DRIDK	3	0	1098.676036	0.0539	0.4850
HTVIK[x]TGLR	4	0	1023.618860	0.0539	0.4850
LQK[x]R	2	0	543.349250	0.0538	0.2150
GSDAAPQASKK[x]K	10	0	1186.630541	0.0537	0.6450
LGVK[x]PPK	3	0	737.479921	0.0536	0.3750
NELEK[x]LNFSSLK	4	0	1420.756126	0.0533	0.6400
DWNACKK[x]ELLK	6	0	1403.723052	0.0532	0.5850
KFRK[x]PIGATWK	3	0	1330.787310	0.0532	0.5850
SSTAAK[x]TFLEK	5	0	1181.629146	0.0532	0.5850
M[x]SERDTALEK	0	0	1178.560080	0.0530	0.5300
IHAK[x]SMAIDK	3	0	1112.601159	0.0525	0.5250
AIHK[x]LGSTLK	3	0	1066.649824	0.0525	0.5250
L[x]FKSLGSGMDQEK	0	0	1438.712546	0.0523	0.6800
K[x]FRKPIGATWK	0	0	1330.787310	0.0523	0.5750
K[x]ATDDDRWK	0	0	1133.546483	0.0522	0.4700
RLMSK[x]VAEK	4	0	1060.606245	0.0522	0.4700
IIPLKK[x]D	5	0	825.532346	0.0521	0.3650
EAVLK[x]LK	4	0	799.516697	0.0521	0.3650
YEVGAEYIK[x]K	8	0	1198.623334	0.0520	0.5200
K[x]NVPK	0	0	584.364565	0.0520	0.2600
K[x]SLKDECK	0	0	1006.511679	0.0519	0.4150
NEEEPTK[x]K	6	0	973.471593	0.0519	0.4150
ILEFTK[x]YSNDK	5	0	1356.692468	0.0518	0.5700
YK[x]SYLLQHR	1	0	1206.650884	0.0517	0.4650
DWNACK[x]KELLK	5	0	1403.723052	0.0514	0.5650
EMK[x]K	2	0	534.283541	0.0512	0.2050
IFRQK[x]SLEK	4	0	1147.671285	0.0511	0.4600
LGISATALSPEEK[x]K	12	0	1442.797987	0.0511	0.7150
VVLK[x]NKGTMK	3	0	1116.668841	0.0510	0.5100
VMCK[x]NK	3	0	778.382925	0.0508	0.3050
NK[x]GTMK	1	0	677.353010	0.0508	0.3050
LALTK[x]PK	4	0	769.506134	0.0507	0.3550
IQK[x]ENRHK	2	0	1051.588622	0.0506	0.4050
LAHLSK[x]HPK	5	0	1029.608297	0.0506	0.4550
DTTKNK[x]MVCK	5	0	1223.600166	0.0505	0.5050
LKK[x]TLEVLYLK	2	0	1346.853655	0.0505	0.5550
K[x]HFEQVINEK	0	0	1270.666925	0.0500	0.5000
IK[x]ENQEK	1	0	887.471202	0.0500	0.3500
TK[x]LVK	1	0	587.400615	0.0500	0.2500
K[x]MRK	0	0	561.342056	0.0500	0.2000
GSNDDEMK[x]IDKK	7	0	1378.639778	0.0496	0.5950
VIPVEELK[x]EIK	7	0	1295.769988	0.0495	0.5450
VMCKNK[x]TDTK	5	0	1223.600166	0.0495	0.4950
LLK[x]PRVNNR	2	0	1108.682852	0.0489	0.4400
GSDAAPQASK[x]KK	9	0	1186.630541	0.0487	0.5850
DLVK[x]KYDK	3	0	1007.565097	0.0487	0.3900
EWDSK[x]LK	4	0	904.465390	0.0486	0.3400
YYPLK[x]SMTEK	4	0	1258.626702	0.0485	0.4850
FRK[x]PIGATWK	2	0	1202.692354	0.0485	0.4850
K[x]NTEDIEMTA	0	0	1150.517549	0.0485	0.4850
IEDTDK[x]YDK	5	0	1125.518932	0.0483	0.4350
IDRDK[x]LVLK	4	0	1098.676036	0.0483	0.4350
LNFSSLK[x]MK	6	0	1066.584449	0.0483	0.4350
ELK[x]KEEMVMLK	2	0	1376.740675	0.0482	0.5300
KINVK[x]FFEK	4	0	1151.670224	0.0478	0.4300
ELFEMARTK[x]K	8	0	1251.664481	0.0475	0.4750
FATLQK[x]SK	5	0	921.528321	0.0475	0.3800
DKK[x]DQK	2	0	760.407879	0.0475	0.2850
F[x]MTR	0	0	553.268226	0.0475	0.1900
QVK[x]R	2	0	529.333601	0.0475	0.1900
K[x]DQK	0	0	517.285985	0.0475	0.1900
EKVLK[x]TK	4	0	844.538158	0.0471	0.3300
IEFATITK[x]DTTK	7	0	1366.734330	0.0471	0.5650
P[x]FGNTHNKFK	0	0	1188.603937	0.0470	0.4700
IVK[x]SAKAK	2	0	843.554142	0.0469	0.3750
M[x]FR	0	0	452.220553	0.0467	0.1400
K[x]FR	0	0	449.275030	0.0467	0.1400
PFGNTHNK[x]FK	7	0	1188.603937	0.0465	0.4650
IQYVGKQDPK[x]K	9	0	1302.729522	0.0464	0.5100
YDK[x]K	2	0	552.290736	0.0463	0.1850
E[x]MKK	0	0	534.283541	0.0463	0.1850
K[x]VPDKLIDASTVK	0	0	1412.823808	0.0462	0.6000
NKMVCK[x]IWK	5	0	1205.641245	0.0461	0.4150
KYDK[x]TEDDIK	3	0	1253.613888	0.0460	0.4600
MPFGNTHNK[x]FK	8	0	1319.644415	0.0455	0.5000
RGGDEWK[x]IEPLK	6	0	1426.756795	0.0454	0.5450
YKVNLYK[x]FR	6	0	1229.692020	0.0450	0.4050
K[x]KELFDCLK	0	0	1179.632121	0.0450	0.4050
K[x]ELFDCLK	0	0	1051.537166	0.0450	0.3600
IVK[x]SAK	2	0	644.422076	0.0450	0.2700
ELK[x]K	2	0	516.327120	0.0450	0.1800
K[x]IDK	0	0	502.311471	0.0450	0.1800
DTTK[x]NKMVCK	3	0	1223.600166	0.0450	0.4500
EDALFKNEEK[x]K	9	0	1349.682631	0.0445	0.4900
MK[x]DAVK	1	0	690.373411	0.0442	0.2650
EAVLK[x]LKLELK	4	0	1282.822356	0.0441	0.4850
ILEHK[x]EIMLR	4	0	1280.727413	0.0440	0.4400
LQMSAMYK[x]K	7	0	1098.556519	0.0439	0.3950
NEEK[x]LAEFDK	3	0	1221.587675	0.0435	0.4350
K[x]VSTTPANSFELK	0	0	1420.756126	0.0435	0.5650
GKYYPLK[x]SMTEK	6	0	1443.743119	0.0433	0.5200
IDTIVK[x]EIQDEK	5	0	1429.766355	0.0433	0.5200
NIPK[x]AR	3	0	697.423471	0.0433	0.2600
S[x]SKDISSK	0	0	850.439569	0.0431	0.3450
IEEIFK[x]K	5	0	905.522175	0.0429	0.3000
T[x]IDNAETMK	0	0	1021.474961	0.0428	0.3850
EAVLKLK[x]LELK	6	0	1282.822356	0.0427	0.4700
LQK[x]DLGQVLNK	2	0	1254.729522	0.0427	0.4700
DKPK[x]YEPPVPTR	3	0	1425.761546	0.0425	0.5100
RMK[x]K	2	0	561.342056	0.0425	0.1700
EDALFK[x]NEEKK	5	0	1349.682631	0.0423	0.4650
LCFDELK[x]KR	6	0	1207.638268	0.0422	0.3800
K[x]TELFKASTSAK	0	0	1309.724101	0.0421	0.5050
SETMK[x]YYLPK	4	0	1258.626702	0.0420	0.4200
QVK[x]NR	2	0	643.376523	0.0420	0.2100
DQKKDK[x]PK	5	0	985.555594	0.0419	0.3350
DFSK[x]TLPPELK	3	0	1273.691742	0.0418	0.4600
K[x]TLEVLYLK	0	0	1105.674641	0.0417	0.3750
MQK[x]LLR	2	0	787.473787	0.0417	0.2500
YQK[x]DEEWPPK	2	0	1318.619308	0.0415	0.4150
VGK[x]SAVIK	2	0	800.511946	0.0413	0.3300
RFK[x]K	2	0	577.369985	0.0413	0.1650
D[x]RGK	0	0	474.255021	0.0413	0.1650
KK[x]ELFDCLK	1	0	1179.632121	0.0411	0.3700
GGDEWK[x]IEPLK	5	0	1270.655693	0.0409	0.4500
RSK[x]VLDVR	2	0	971.587561	0.0406	0.3250
DTALEK[x]YK	5	0	966.502166	0.0406	0.3250
TLASLQK[x]R	6	0	915.550117	0.0406	0.3250
E[x]TIDNAETMK	0	0	1150.517549	0.0405	0.4050
AHLDVQEK[x]DQPK	7	0	1406.715325	0.0404	0.4850
K[x]AMVNIDTIDNK	0	0	1360.701983	0.0404	0.4850
KVADLK[x]K	5	0	800.511946	0.0400	0.2800
TMGK[x]NK	3	0	677.353010	0.0400	0.2400
K[x]NCK	0	0	548.274037	0.0400	0.1600
NCK[x]K	2	0	548.274037	0.0400	0.1600
DTMNVDINAIK[x]K	10	0	1360.701983	0.0396	0.4750
LK[x]KTLEVLYLK	1	0	1346.853655	0.0395	0.4350
ASK[x]AAREYLEK	2	0	1264.677488	0.0395	0.4350
K[x]LEGTIDYQK	0	0	1193.629146	0.0395	0.3950
KLGVK[x]PPK	4	0	865.574877	0.0394	0.3150
LLRPRK[x]R	5	0	937.629701	0.0393	0.2750
D[x]GIQDIMPSQAK	0	0	1301.628489	0.0392	0.4700
E[x]QKPEVDYSEK	0	0	1350.630263	0.0391	0.4300
DLVK[x]K	3	0	601.379880	0.0390	0.1950
LESK[x]QRIFR	3	0	1175.677431	0.0389	0.3500
EPPFAPIESAK[x]R	10	0	1340.708787	0.0388	0.4650
M[x]TDK	0	0	493.220610	0.0388	0.1550
MEILK[x]IHLEK	4	0	1252.721266	0.0385	0.3850
SSEETEDK[x]KMQE	7	0	1439.608537	0.0383	0.4600
LCFDELKK[x]R	7	0	1207.638268	0.0383	0.3450
M[x]SSKDISSK	0	0	981.480047	0.0383	0.3450
VGIK[x]PPK	3	0	737.479921	0.0379	0.2650
YDK[x]TEDDIK	2	0	1125.518932	0.0378	0.3400
SELVK[x]EFHK	4	0	1115.597456	0.0378	0.3400
TNSTDEK[x]GTKK	6	0	1207.604385	0.0377	0.4150
IQK[x]ENR	2	0	786.434760	0.0375	0.2250
NK[x]VLVK	1	0	699.464272	0.0375	0.2250
K[x]DGIQDIMPSQAK	0	0	1429.723444	0.0373	0.4850
LLIFEK[x]QVR	5	0	1144.696771	0.0372	0.3350
NFGRDLK[x]LK	6	0	1089.629423	0.0372	0.3350
SLALTKK[x]DK	6	0	1002.607293	0.0372	0.3350
CIK[x]RLVK	2	0	915.568742	0.0371	0.2600
LK[x]LELKK	1	0	870.590192	0.0371	0.2600
K[x]INANEK	0	0	815.450075	0.0371	0.2600
LK[x]VELAK	1	0	799.516697	0.0371	0.2600
IINRDIGK[x]VVDK	7	0	1368.808828	0.0371	0.4450
EASK[x]TLSKWR	3	0	1204.656362	0.0370	0.3700
QSK[x]ATREPNK	2	0	1157.615226	0.0370	0.3700
M[x]FMTR	0	0	684.308705	0.0370	0.1850
IDVLFSK[x]IR	6	0	1089.654575	0.0367	0.3300
DVAK[x]MK	3	0	690.373411	0.0367	0.2200
EPPVYTPPK[x]DK	8	0	1269.660444	0.0364	0.4000
IDRPAQVISFK[x]K	10	0	1400.813914	0.0362	0.4350
ENWK[x]YACK	3	0	1097.496365	0.0362	0.2900
M[x]SER	0	0	521.226756	0.0362	0.1450
ELFDCLK[x]IMR	6	0	1323.667849	0.0360	0.3600
Q[x]EMKK	0	0	662.342113	0.0360	0.1800
ESQLVDK[x]FFEK	6	0	1368.692468	0.0359	0.3950
LTHEK[x]STMLEK	4	0	1315.680522	0.0359	0.3950
EVLNK[x]GVSKDEK	4	0	1344.724827	0.0358	0.4300
YYLPK[x]GK	4	0	867.485399	0.0357	0.2500
AK[x]YASQK	1	0	794.428614	0.0357	0.2500
GNQK[x]VVK	3	0	771.460247	0.0357	0.2500
SLALTK[x]K	5	0	759.485399	0.0357	0.2500
K[x]ILGVAAEDK	0	0	1042.602207	0.0355	0.3550
SSEETEDKK[x]MQE	8	0	1439.608537	0.0354	0.4250
LELK[x]KANWCDK	3	0	1403.723052	0.0350	0.3850
EPPVYTPPK[x]DKK	8	0	1397.755400	0.0350	0.4200
DNSSDLQK[x]LLMK	7	0	1390.712547	0.0350	0.4200
DKK[x]ASLLTR	2	0	1030.613439	0.0350	0.3150
DIK[x]SMIADK	2	0	1019.532081	0.0350	0.3150
AEREK[x]ASK	4	0	917.492997	0.0350	0.2800
LCIHK[x]NK	4	0	911.501059	0.0350	0.2450
ELLVK[x]ASK	4	0	886.548722	0.0350	0.2800
IVKSAK[x]AK	5	0	843.554142	0.0350	0.2800
FSGEK[x]K	4	0	694.364957	0.0350	0.2100
IK[x]TLSMEK	1	0	948.531355	0.0344	0.2750
K[x]RWSLER	0	0	973.545700	0.0343	0.2400
DWNACK[x]K	5	0	920.417393	0.0343	0.2400
GK[x]YYPLKSMTEK	1	0	1443.743119	0.0342	0.4100
K[x]LPNIEEATFDK	0	0	1403.729579	0.0342	0.4100
EQK[x]PEVDYSEK	2	0	1350.630263	0.0341	0.3750
AK[x]ADYAQYYR	1	0	1247.593430	0.0340	0.3400
NLQVAK[x]SLDK	5	0	1114.634566	0.0340	0.3400
AK[x]SAK	1	0	503.306720	0.0340	0.1700
MQK[x]LLRLR	2	0	1056.658947	0.0338	0.2700
KDWNACK[x]K	6	0	1048.512348	0.0338	0.2700
PPK[x]EDWEK	2	0	1027.497414	0.0338	0.2700
DEEWPPK[x]M	6	0	1030.442937	0.0338	0.2700
M[x]SSK	0	0	451.210047	0.0338	0.1350
LGSTAIGVK[x]TK	8	0	1073.644403	0.0336	0.3700
IK[x]YEYQK	1	0	970.512337	0.0336	0.2350
LK[x]WSDER	1	0	932.471536	0.0336	0.2350
IK[x]LISGK	1	0	757.506134	0.0336	0.2350
AVILSDTKPVDK[x]K	11	0	1412.823808	0.0335	0.4350
EYLEK[x]NWK	4	0	1108.555260	0.0331	0.2650
GIDLK[x]SIAEK	4	0	1072.612770	0.0330	0.3300
VAIK[x]K	3	0	557.390052	0.0330	0.1650
TTLFK[x]SELAQSK	4	0	1351.734665	0.0329	0.3950
K[x]ARQAAK	0	0	771.471479	0.0329	0.2300
FATLQKSK[x]R	7	0	1077.629423	0.0328	0.2950
FATLQK[x]SKR	5	0	1077.629423	0.0328	0.2950
SLALTK[x]KDK	5	0	1002.607293	0.0328	0.2950
SERDTALEK[x]YK	8	0	1338.677880	0.0327	0.3600
SNNIKENEQK[x]IK	9	0	1443.768084	0.0325	0.3900
K[x]PPVQPLAYK	0	0	1139.670224	0.0325	0.3250
K[x]LGVKPPK	0	0	865.574877	0.0325	0.2600
QGLHK[x]K	4	0	709.423471	0.0325	0.1950
DQPK[x]KVGQYIR	3	0	1330.735668	0.0323	0.3550
LK[x]DLRFGNR	1	0	1117.635570	0.0322	0.2900
IK[x]ENQEKISNNK	1	0	1443.768084	0.0321	0.3850
YTQSTNNDDPK[x]K	10	0	1409.642221	0.0321	0.3850
GTTAVLK[x]EDIYK	6	0	1336.723767	0.0321	0.3850
M[x]SQAR	0	0	591.279850	0.0320	0.1600
VSTK[x]K	3	0	561.348581	0.0320	0.1600
GLGYPEDAIGK[x]TK	10	0	1347.703366	0.0319	0.4150
K[x]QYSAKAK	0	0	922.523570	0.0319	0.2550
GITVLK[x]PDDDK	5	0	1199.639709	0.0318	0.3500
ILFENPDEATK[x]R	10	0	1431.735725	0.0317	0.3800
K[x]FTGGVLMLIDR	0	0	1348.753625	0.0317	0.3800
LKYYEQK[x]IR	6	0	1239.697497	0.0317	0.2850
K[x]ASLLTR	0	0	787.491545	0.0314	0.2200
FAASK[x]EK	4	0	779.417716	0.0314	0.2200
D[x]YTMAQPEFFK	0	0	1375.611779	0.0314	0.3450
EDCK[x]SLKR	3	0	1034.517826	0.0313	0.2500
LAK[x]R	2	0	486.327789	0.0313	0.1250
S[x]QAR	0	0	460.239372	0.0313	0.1250
YSLNSYDFK[x]K	8	0	1263.613496	0.0310	0.3100
RK[x]GTK	1	0	588.370711	0.0310	0.1550
LELKK[x]ANWCDK	4	0	1403.723052	0.0309	0.3400
EPPVYTPPKDK[x]K	10	0	1397.755400	0.0308	0.3700
SAKAK[x]NPMFALSR	4	0	1419.765584	0.0308	0.4000
QPEDK[x]LR	4	0	884.471536	0.0307	0.2150
SK[x]VLDVR	1	0	815.486459	0.0307	0.2150
NK[x]MVCKIWK	1	0	1205.641245	0.0306	0.2750
IDK[x]KTTEEK	2	0	1090.586949	0.0306	0.2750
AEAKDVAK[x]MK	7	0	1089.585175	0.0305	0.3050
HK[x]TDLNHENLK	1	0	1347.689447	0.0305	0.3350
LK[x]GYQTIELDK	1	0	1306.713204	0.0305	0.3350
DK[x]PKYEPPVPTR	1	0	1425.761546	0.0304	0.3650
IKENQEK[x]ISNNK	6	0	1443.768084	0.0300	0.3600
VGKSAVIK[x]TSTR	7	0	1245.740419	0.0300	0.3600
MVTANIK[x]NIK	6	0	1130.648106	0.0300	0.3000
K[x]LRDK	0	0	658.412573	0.0300	0.1500
VLK[x]TK	2	0	587.400615	0.0300	0.1500
K[x]VTSK	0	0	561.348581	0.0300	0.1500
EK[x]ASK	1	0	561.312197	0.0300	0.1500
SAK[x]AK	2	0	503.306720	0.0300	0.1500
YEAK[x]AIGSGSEPAK	3	0	1406.704092	0.0300	0.4200
FFEK[x]INVK	3	0	1023.575269	0.0300	0.2400
IWK[x]VMCK	2	0	963.503367	0.0300	0.2100
ENAINK[x]K	5	0	815.450075	0.0300	0.2100
K[x]MQE	0	0	534.247157	0.0300	0.1200
LGDK[x]GPAAARASR	3	0	1268.694867	0.0296	0.3850
SETMKYYLPK[x]GK	9	0	1443.743119	0.0296	0.3550
NCACVISQK[x]K	8	0	1206.584850	0.0295	0.2950
VVTSKLLK[x]PR	7	0	1139.738968	0.0295	0.2950
IDKK[x]TTEEK	3	0	1090.586949	0.0294	0.2650
K[x]NLLNPLIEDSR	0	0	1410.783007	0.0292	0.3500
EVLNKGVSK[x]DEK	8	0	1344.724827	0.0292	0.3500
K[x]TTEEK	0	0	734.380997	0.0292	0.1750
M[x]SGYDR	0	0	727.295891	0.0292	0.1750
FFEK[x]EDVQSLK	3	0	1368.692468	0.0291	0.3200
IEDTDKYDK[x]K	8	0	1253.613888	0.0290	0.2900
ENQEK[x]ISNNK	4	0	1202.589070	0.0290	0.2900
SGFEK[x]IDLTR	4	0	1164.613831	0.0290	0.2900
DAGK[x]DEFSRK	3	0	1151.557046	0.0290	0.2900
NKLLK[x]VTVSK	4	0	1128.722984	0.0290	0.2900
GEIK[x]K	3	0	573.348581	0.0290	0.1450
AKYASQK[x]RP	6	0	1047.582476	0.0289	0.2600
IYADLK[x]INEDSK	5	0	1407.724493	0.0288	0.3450
EIQDEK[x]EAEAAR	5	0	1387.657871	0.0288	0.3450
LVRDAFALAK[x]EK	9	0	1359.787367	0.0288	0.3450
EK[x]ADAAFLRLVK	1	0	1359.787367	0.0288	0.3450
K[x]GINIDQSSNSK	0	0	1289.657479	0.0288	0.3450
AVILSDTK[x]PVDK	7	0	1284.728853	0.0288	0.3450
DAVK[x]EAAR	3	0	858.455887	0.0288	0.2300
LWK[x]R	2	0	601.369985	0.0288	0.1150
AAREYLEK[x]NWK	7	0	1406.730582	0.0286	0.3150
SLK[x]DECK	2	0	878.416723	0.0286	0.2000
K[x]YDKTEDDIK	0	0	1253.613888	0.0285	0.2850
NK[x]TDTK	1	0	705.365683	0.0283	0.1700
QSK[x]ATR	2	0	689.382001	0.0283	0.1700
K[x]SGFEKIDLTR	0	0	1292.708787	0.0282	0.3100
SFEQK[x]VMK	4	0	995.510954	0.0281	0.2250
TLALK[x]YPGGGPGK	4	0	1257.708061	0.0281	0.3650
DRLK[x]K	3	0	658.412573	0.0280	0.1400
Q[x]DRGK	0	0	602.313592	0.0280	0.1400
K[x]VPDK	0	0	585.348581	0.0280	0.1400
NAYVINLK[x]QIAK	7	0	1373.803016	0.0279	0.3350
K[x]IEFPPPSAEAR	0	0	1340.708787	0.0279	0.3350
VLGVFSEK[x]AQIK	7	0	1317.765572	0.0279	0.3350
AAK[x]ASRGAATIK	2	0	1143.672345	0.0279	0.3350
LK[x]YYEQK	1	0	970.512337	0.0279	0.1950
IGLSK[x]IR	4	0	785.512280	0.0279	0.1950
FMLKLGVK[x]R	7	0	1090.668450	0.0278	0.2500
NLTDETK[x]NK	6	0	1061.535250	0.0278	0.2500
DAFALAK[x]EK	6	0	991.533798	0.0278	0.2500
K[x]MSAQSCACMVR	0	0	1427.614109	0.0275	0.3300
GK[x]LVRK	1	0	699.475505	0.0275	0.1650
NK[x]ISWYTK	1	0	1038.549782	0.0275	0.2200
K[x]RMPIDFK	0	0	1033.574220	0.0275	0.2200
FHQLK[x]PTR	4	0	1025.576998	0.0275	0.2200
K[x]LAR	0	0	486.327789	0.0275	0.1100
IDLTRIVK[x]SAK	7	0	1242.765906	0.0273	0.3000
NHASIDK[x]MK	6	0	1042.522913	0.0272	0.2450
SAVIK[x]TSTR	4	0	961.555594	0.0272	0.2450
VEPIPLINGEK[x]R	10	0	1363.782281	0.0271	0.3250
WK[x]TLSKESAR	1	0	1204.656362	0.0270	0.2700
F[x]ATLQKSK	0	0	921.528321	0.0269	0.2150
IKLISGK[x]LDEAR	6	0	1341.797930	0.0267	0.3200
NK[x]ELISVSAASK	1	0	1245.692803	0.0267	0.3200
EHFK[x]ELVSK	3	0	1115.597456	0.0267	0.2400
WK[x]TLSK	1	0	761.443537	0.0267	0.1600
K[x]SGFEK	0	0	694.364957	0.0267	0.1600
VNLYK[x]FREER	4	0	1352.720019	0.0265	0.2650
TMGK[x]NKVLVK	3	0	1116.668841	0.0265	0.2650
IVAFDQLVK[x]EK	8	0	1288.739025	0.0264	0.2900
LK[x]GYQTIELDKK	1	0	1434.808159	0.0262	0.3150
K[x]IDKEDMGSNDK	0	0	1378.639778	0.0262	0.3150
KSLK[x]DECK	3	0	1006.511679	0.0262	0.2100
YGEK[x]ESLAAVLVR	3	0	1433.787759	0.0262	0.3400
GYQTIELDK[x]K	8	0	1193.629146	0.0260	0.2600
LEK[x]VR	2	0	643.401675	0.0260	0.1300
S[x]GYDR	0	0	596.255412	0.0260	0.1300
ATAIGRASK[x]AAR	8	0	1171.678492	0.0258	0.3100
WAIKEK[x]R	5	0	929.544639	0.0257	0.1800
TLFRK[x]EK	4	0	920.544305	0.0257	0.1800
TMTEK[x]AR	4	0	835.422145	0.0257	0.1800
QYSAK[x]AK	4	0	794.428614	0.0257	0.1800
LENQRK[x]WR	5	0	1128.615169	0.0256	0.2050
Q[x]DRGKLVR	0	0	970.567161	0.0256	0.2050
GEK[x]RWSELR	2	0	1159.609749	0.0256	0.2300
MPPK[x]EDWEK	3	0	1158.537893	0.0256	0.2300
K[x]DSESTEEK	0	0	1051.466899	0.0256	0.2300
TFHILEPK[x]EK	7	0	1240.681514	0.0255	0.2550
G[x]LGYPEDAIGK	0	0	1118.560737	0.0255	0.2800
EMKK[x]DSESTEEK	3	0	1439.644921	0.0254	0.3050
TDTK[x]TIEAITFK	3	0	1366.734330	0.0250	0.3000
KNEEK[x]LAEFDK	4	0	1349.682631	0.0250	0.2750
ELLKLK[x]VELAK	5	0	1282.822356	0.0250	0.2750
E[x]TIDNAETMKK	0	0	1278.612505	0.0250	0.2750
DFLDAVQK[x]VVK	7	0	1260.707726	0.0250	0.2750
NWK[x]EEYLR	2	0	1136.561406	0.0250	0.2000
K[x]TLVAHAVLK	0	0	1078.686208	0.0250	0.2500
FMLK[x]LGVK	3	0	934.567348	0.0250	0.2000
VVDK[x]DGIR	3	0	900.502835	0.0250	0.2000
HK[x]TPDK	1	0	724.386752	0.0250	0.1500
LDVAK[x]R	4	0	700.423137	0.0250	0.1500
VADLK[x]K	4	0	672.416990	0.0250	0.1500
LVK[x]GR	2	0	571.380549	0.0250	0.1250
YFATLQK[x]SK	6	0	1084.591644	0.0250	0.2250
AVDEEMK[x]VR	6	0	1075.533141	0.0250	0.2250
TPDK[x]GYGHR	3	0	1029.499144	0.0250	0.2250
EMK[x]KDSESTEEK	2	0	1439.644921	0.0246	0.2950
ATAIGK[x]SSTAAK	5	0	1104.613831	0.0246	0.2950
VMCK[x]NKTDTK	3	0	1223.600166	0.0245	0.2450
LGDK[x]GPAAAR	3	0	954.524630	0.0245	0.2450
FFEK[x]INVKK	3	0	1151.670224	0.0244	0.2200
K[x]INVKFFEK	0	0	1151.670224	0.0244	0.2200
GSLEK[x]NWK	4	0	960.502835	0.0244	0.1950
EK[x]RTFLR	1	0	948.550451	0.0243	0.1700
KEK[x]WIAK	2	0	901.538493	0.0243	0.1700
FLK[x]TSK	2	0	722.432639	0.0242	0.1450
SAK[x]GTK	2	0	590.338744	0.0242	0.1450
DPDDK[x]IVGLTR	4	0	1227.645855	0.0241	0.2650
TNSTDEKGTK[x]K	9	0	1207.604385	0.0241	0.2650
DLKLK[x]WSDER	4	0	1288.677488	0.0240	0.2400
K[x]IYNEYPPTK	0	0	1251.649881	0.0240	0.2400
T[x]IDNAETMKK	0	0	1149.569917	0.0240	0.2400
K[x]GVVALVEDK	0	0	1056.617856	0.0240	0.2400
LRNK[x]R	3	0	685.434703	0.0240	0.1200
K[x]DQKK	0	0	645.380940	0.0240	0.1200
LVK[x]ER	2	0	643.401675	0.0240	0.1200
LK[x]DLR	1	0	643.401675	0.0240	0.1200
KVAQTTYK[x]K	7	0	1065.618191	0.0239	0.2150
EFPDLGVLEGK[x]R	10	0	1358.719350	0.0237	0.2850
IK[x]LISGKLDEAR	1	0	1341.797930	0.0237	0.2850
SSTAAK[x]TFLEKR	5	0	1337.730248	0.0237	0.2850
AKSAK[x]IVR	4	0	871.560288	0.0237	0.1900
VNLYK[x]FR	4	0	938.533741	0.0236	0.1650
EK[x]ASFAR	1	0	807.423863	0.0236	0.1650
NIK[x]VIMATNR	2	0	1158.654253	0.0235	0.2350
TMGKNK[x]VLVK	5	0	1116.668841	0.0235	0.2350
FKLNVYK[x]YR	6	0	1229.692020	0.0233	0.2100
K[x]IPQVASFR	0	0	1044.607962	0.0233	0.2100
DK[x]KDQK	1	0	760.407879	0.0233	0.1400
NSDYK[x]ETLIFK	4	0	1356.692468	0.0232	0.2550
DQPKK[x]VGQYIR	4	0	1330.735668	0.0232	0.2550
DLVKK[x]YDK	4	0	1007.565097	0.0231	0.1850
K[x]QCVIANSCK	0	0	1206.584850	0.0230	0.2300
K[x]GYQTIELDK	0	0	1193.629146	0.0230	0.2300
FRK[x]LGVKPPK	2	0	1168.744388	0.0230	0.2300
TNSTDEK[x]GTK	6	0	1079.509429	0.0230	0.2300
LGVK[x]R	3	0	571.380549	0.0230	0.1150
TPNDTQK[x]YSNDK	6	0	1409.642221	0.0229	0.2750
EALEK[x]TEEK	4	0	1075.539667	0.0228	0.2050
VDVK[x]TK	3	0	688.411904	0.0225	0.1350
TLIDK[x]FSGEK	4	0	1136.607685	0.0225	0.2250
AK[x]NPMFALSR	1	0	1133.601493	0.0225	0.2250
GTEVEK[x]ITIK	5	0	1116.638983	0.0225	0.2250
K[x]DKMNFVILCR	0	0	1422.747490	0.0223	0.2450
R[x]KQYSAK	0	0	879.492606	0.0221	0.1550
D[x]RGKLVR	0	0	842.508589	0.0221	0.1550
GDVAASILDK[x]YR	9	0	1306.688052	0.0221	0.2650
HSTFIITK[x]RK	7	0	1229.724379	0.0220	0.2200
LDSK[x]NVQLAK	3	0	1114.634566	0.0220	0.2200
GAFK[x]V	3	0	520.300908	0.0220	0.1100
P[x]PKEDWEK	0	0	1027.497414	0.0219	0.1750
VAQTTYK[x]K	6	0	937.523235	0.0219	0.1750
SSK[x]DISSK	2	0	850.439569	0.0219	0.1750
G[x]GLGYPEDAIGK	0	0	1175.582198	0.0217	0.2600
SSK[x]VYISPK	2	0	1007.565097	0.0217	0.1950
GK[x]VVIDAFR	1	0	1003.581415	0.0217	0.1950
ETTEK[x]K	4	0	734.380997	0.0217	0.1300
AERK[x]AR	3	0	729.424532	0.0217	0.1300
QVMEEK[x]LDSK	5	0	1205.596130	0.0215	0.2150
K[x]ANWCDK	0	0	920.417393	0.0214	0.1500
YK[x]LHSEK	1	0	903.481373	0.0214	0.1500
YVTGPK[x]NK	5	0	905.497023	0.0213	0.1700
EAEAARK[x]K	6	0	901.498083	0.0213	0.1700
K[x]NEEKLAEFDK	0	0	1349.682631	0.0209	0.2300
KSGFEK[x]IDLTR	5	0	1292.708787	0.0209	0.2300
QSK[x]YTYDR	2	0	1059.498475	0.0206	0.1650
Q[x]SRQETQYK	0	0	1166.567944	0.0206	0.1850
LQK[x]YQATVMR	2	0	1236.664816	0.0205	0.2050
K[x]GAVEYEIYK	0	0	1198.623334	0.0205	0.2050
NK[x]LLKVTVSK	1	0	1128.722984	0.0205	0.2050
C[x]SPSATLTHR	0	0	1128.534535	0.0205	0.2050
TLSMEK[x]HTELR	5	0	1343.686669	0.0205	0.2250
SNNIK[x]ENEQKIK	4	0	1443.768084	0.0204	0.2450
EGVETRIIPLK[x]K	10	0	1381.829229	0.0200	0.2400
EAEAAK[x]DEQIEK	5	0	1359.651724	0.0200	0.2400
NK[x]VLVKVHPEGK	1	0	1346.803351	0.0200	0.2400
K[x]VGQYIR	0	0	862.502443	0.0200	0.1400
LRK[x]EVAEADIASK	2	0	1428.793571	0.0196	0.2550
L[x]KGYQTIELDKK	0	0	1434.808159	0.0196	0.2350
VVDK[x]DGIREINI	3	0	1369.756460	0.0196	0.2350
NKVLVK[x]VHPEGK	5	0	1346.803351	0.0196	0.2350
AMEVDEK[x]PTER	6	0	1303.607753	0.0195	0.2150
M[x]CSPSATLTHR	0	0	1259.575014	0.0195	0.2150
K[x]IEFPSYR	0	0	1038.549782	0.0194	0.1550
LVK[x]ERQAR	2	0	998.598459	0.0194	0.1550
P[x]RKQYSAK	0	0	976.545365	0.0194	0.1550
VLVDK[x]SRK	4	0	943.581415	0.0194	0.1550
TK[x]DSLEAR	1	0	918.477014	0.0194	0.1550
K[x]VADLKK	0	0	800.511946	0.0193	0.1350
GDSGEMSLQKLFK[x]	12	0	1438.712546	0.0192	0.2500
GGVHVK[x]LAHLSK	5	0	1244.735277	0.0192	0.2300
MRK[x]LAR	2	0	773.469370	0.0192	0.1150
LESK[x]QR	3	0	759.423863	0.0192	0.1150
ATK[x]QSK	2	0	661.375854	0.0192	0.1150
LDRK[x]IEFPSYR	3	0	1422.761881	0.0191	0.2100
NWK[x]EEYLRAAK	2	0	1406.730582	0.0191	0.2100
S[x]ERDTALEKYK	0	0	1338.677880	0.0191	0.2100
K[x]GYQTIELDKK	0	0	1321.724101	0.0191	0.2100
LK[x]VLVQGLER	1	0	1153.718232	0.0190	0.1900
Y[x]FATLQKSK	0	0	1084.591644	0.0189	0.1700
MK[x]LSLFSNK	1	0	1066.584449	0.0189	0.1700
LK[x]ESQLVDK	1	0	1058.597121	0.0189	0.1700
E[x]MKKDSESTEEK	0	0	1439.644921	0.0187	0.2250
LPEANFEPLEK[x]R	10	0	1441.756460	0.0187	0.2250
LKGYQTIELDK[x]K	10	0	1434.808159	0.0187	0.2250
TKDAVVLGVEK[x]R	10	0	1313.766632	0.0187	0.2250
YTSLSEEQK[x]MK	8	0	1342.643803	0.0186	0.2050
K[x]ATDDDR	0	0	819.372221	0.0186	0.1300
P[x]TDDDDK	0	0	804.313706	0.0186	0.1300
NIPK[x]ARASLTAAK	3	0	1339.793514	0.0185	0.2400
ETTEKK[x]IDK	5	0	1090.586949	0.0183	0.1650
EDTEAVLK[x]R	7	0	1059.555986	0.0183	0.1650
DK[x]KASLLTR	1	0	1030.613439	0.0183	0.1650
EK[x]WIAK	1	0	773.443537	0.0183	0.1100
ASK[x]AAR	2	0	602.349976	0.0183	0.1100
IDK[x]EDMGSNDK	2	0	1250.544822	0.0182	0.2000
K[x]DWNACKK	0	0	1048.512348	0.0181	0.1450
AEAK[x]DVAKMK	3	0	1089.585175	0.0180	0.1800
KIDK[x]EDMGSNDK	3	0	1378.639778	0.0179	0.2150
NK[x]YAIQLPLPPK	1	0	1380.812854	0.0179	0.2150
S[x]SSDMAYTSMFK	0	0	1353.558028	0.0179	0.2150
YK[x]DGVILAADSR	1	0	1306.688051	0.0179	0.2150
WAIK[x]EKR	3	0	929.544639	0.0179	0.1250
K[x]QMSYMLAR	0	0	1126.562665	0.0178	0.1600
K[x]VAQTTYKK	0	0	1065.618191	0.0178	0.1600
YLDSQRVAIK[x]K	9	0	1319.756069	0.0177	0.1950
TGQK[x]MLMNMDK	3	0	1295.603535	0.0177	0.1950
GGLGYPEDAIGK[x]TK	11	0	1404.724827	0.0175	0.2450
QNLFVPTSDK[x]EK	9	0	1404.724827	0.0175	0.2100
KGVVALVEDK[x]TK	9	0	1285.760486	0.0175	0.2100
FVK[x]LGIDPPK	2	0	1112.659326	0.0175	0.1750
SSCK[x]IVFR	3	0	995.522185	0.0175	0.1400
F[x]PTDDDDK	0	0	951.382115	0.0175	0.1400
VSK[x]ILEHK	2	0	952.570517	0.0175	0.1400
EASK[x]TLSK	3	0	862.475953	0.0175	0.1400
D[x]RQEQR	0	0	830.399437	0.0175	0.1050
ENK[x]IQR	2	0	786.434760	0.0175	0.1050
NK[x]MVCK	1	0	778.382925	0.0175	0.1050
L[x]KGYQTIELDK	0	0	1306.713204	0.0173	0.1900
ASK[x]GSNDDEMK	2	0	1180.502961	0.0173	0.1900
EK[x]ADAAFLR	1	0	1019.539945	0.0172	0.1550
SRK[x]VAQTTYK	2	0	1180.656362	0.0170	0.1700
THAVLVALK[x]R	8	0	1106.692354	0.0170	0.1700
K[x]VIAR	0	0	585.396198	0.0170	0.0850
EIK[x]EVIELPVK	2	0	1295.769988	0.0168	0.1850
TEPK[x]AVDEEMK	3	0	1275.601607	0.0168	0.1850
LNADVLGQLIK[x]K	10	0	1310.792119	0.0167	0.2000
IWKVMCK[x]NK	6	0	1205.641245	0.0167	0.1500
IEVNIHRK[x]R	7	0	1163.688664	0.0167	0.1500
GFICK[x]VVDK	4	0	1064.568799	0.0167	0.1500
EERFK[x]LNVYK	4	0	1324.713873	0.0165	0.1650
VLVK[x]VHPEGK	3	0	1104.665473	0.0165	0.1650
VDK[x]NWSK	2	0	875.450075	0.0164	0.1150
KDK[x]MNFVILCR	2	0	1422.747490	0.0164	0.1800
FNLMVICK[x]DKK	7	0	1394.741343	0.0164	0.1800
VISMEK[x]GGNMK	5	0	1192.594355	0.0164	0.1800
KEPPVYTPPK[x]DK	9	0	1397.755400	0.0162	0.1950
IHLEK[x]VSK	4	0	952.570517	0.0162	0.1300
FK[x]LNVYKYR	1	0	1229.692020	0.0161	0.1450
K[x]IFTIHTSK	0	0	1073.623277	0.0161	0.1450
HGGYK[x]PTDK	4	0	1001.492997	0.0161	0.1450
FNLMVICK[x]DK	7	0	1266.646388	0.0160	0.1600
AIDLYK[x]EVLNK	5	0	1304.733939	0.0159	0.1750
K[x]EVAEADIASK	0	0	1159.608411	0.0159	0.1750
K[x]LEFPLPNEEAR	0	0	1441.756460	0.0158	0.1900
AQIK[x]ILYVNNAK	3	0	1373.803016	0.0158	0.1900
S[x]PTGQITSTSAR	0	0	1204.604720	0.0158	0.1900
M[x]PPKEDWEK	0	0	1158.537893	0.0156	0.1400
WSLERK[x]GEK	5	0	1131.603602	0.0156	0.1400
NK[x]LTNDETR	1	0	1089.541397	0.0156	0.1400
M[x]PFGNTHNK	0	0	1044.481051	0.0156	0.1400
LRHTVIK[x]TGLR	6	0	1292.804020	0.0155	0.1700
YSNDK[x]SIVNSM	4	0	1256.570643	0.0155	0.1700
I[x]INRDIGKVVDK	0	0	1368.808828	0.0154	0.1850
QTETINWLEK[x]R	9	0	1416.736060	0.0150	0.1650
FRKLGVK[x]PPK	6	0	1168.744388	0.0150	0.1500
ETEK[x]LAEER	3	0	1103.545814	0.0150	0.1350
NK[x]RGGDEWK	1	0	1088.536254	0.0150	0.1350
MK[x]SDINAHK	1	0	1042.522913	0.0150	0.1350
MSSK[x]DISSK	3	0	981.480047	0.0150	0.1350
LAEK[x]WR	3	0	801.449683	0.0150	0.0900
DKK[x]LIPIR	2	0	981.633448	0.0150	0.1200
S[x]QARGFDR	0	0	935.457282	0.0150	0.1200
HESLK[x]YR	4	0	931.487520	0.0150	0.1050
LK[x]PQDER	1	0	884.471536	0.0150	0.1050
G[x]LGYPEDAIGKTK	0	0	1347.703366	0.0146	0.1900
K[x]ILFENPDEATK	0	0	1403.729579	0.0146	0.1750
YFATLQKSK[x]R	8	0	1240.692746	0.0145	0.1450
GGNMK[x]EVFR	4	0	1036.512349	0.0144	0.1300
DIGK[x]VVDK	3	0	872.496688	0.0144	0.1150
K[x]PTSELAIGASLEK	0	0	1442.797987	0.0143	0.2000
SETMK[x]YYLPKGK	4	0	1443.743119	0.0142	0.1700
SSTAAKTFLEK[x]R	10	0	1337.730248	0.0142	0.1700
K[x]QYSAK	0	0	723.391504	0.0142	0.0850
ELLK[x]LKVELAK	3	0	1282.822356	0.0141	0.1550
TLIDKFSGEK[x]K	9	0	1264.702640	0.0141	0.1550
TK[x]DAVVLGVEK	1	0	1157.665530	0.0141	0.1550
YFATLQK[x]SKR	6	0	1240.692746	0.0140	0.1400
RK[x]IFTIHTSK	1	0	1229.724379	0.0140	0.1400
EK[x]TSNNTNR	1	0	1062.505347	0.0139	0.1250
EKASK[x]GSNDDEMK	4	0	1437.640504	0.0138	0.1800
K[x]AFGRVYATMQK	0	0	1398.744122	0.0138	0.1650
K[x]GVVALVEDKTK	0	0	1285.760486	0.0138	0.1650
SPSGNDALNDK[x]K	10	0	1244.599634	0.0138	0.1650
M[x]MGINERK	0	0	977.478607	0.0137	0.1100
TVQYATK[x]RSK	6	0	1180.656362	0.0135	0.1350
ASRPGAAAK[x]LDGK	8	0	1240.688720	0.0135	0.1750
LK[x]YYEQKIR	1	0	1239.697497	0.0133	0.1200
DAGK[x]DEFSR	3	0	1023.462090	0.0133	0.1200
TK[x]VVDR	1	0	716.418051	0.0133	0.0800
HRENK[x]IQR	4	0	1079.594768	0.0131	0.1050
ENK[x]IQRQR	2	0	1070.594434	0.0131	0.1050
I[x]INRDIGK	0	0	927.550117	0.0131	0.1050
AEAK[x]DVAK	3	0	830.449740	0.0131	0.1050
ITAFLLADSK[x]SQK	9	0	1420.792510	0.0131	0.1700
DYEQFGYFK[x]R	8	0	1351.619643	0.0130	0.1300
K[x]TAGEDAVTLVK	0	0	1230.681905	0.0129	0.1550
LVPYLTK[x]LESK	6	0	1289.759425	0.0127	0.1400
TLIDK[x]FSGEKK	4	0	1264.702640	0.0127	0.1400
QGDVLLNK[x]LQK	7	0	1254.729522	0.0127	0.1400
K[x]TREALMEFR	0	0	1279.670628	0.0125	0.1250
AIEGK[x]IAR	4	0	856.513006	0.0125	0.1000
TNNLDLEHK[x]HK	8	0	1347.689447	0.0123	0.1350
LPNIEEATFDK[x]R	10	0	1431.735725	0.0121	0.1450
LRWK[x]R	3	0	757.471088	0.0120	0.0600
SAK[x]AKNPMFALSR	2	0	1419.765584	0.0119	0.1550
FNLMVICKDK[x]K	9	0	1394.741343	0.0118	0.1300
VYHAIRNIPK[x]AR	9	0	1436.836379	0.0117	0.1400
EVLNK[x]GVSK	4	0	972.560345	0.0117	0.1050
K[x]LDVAK	0	0	672.416990	0.0117	0.0700
TAALSARPAK[x]NIR	9	0	1367.799660	0.0115	0.1500
VYATMQK[x]LQK	6	0	1208.658670	0.0115	0.1150
RK[x]QYSAK	1	0	879.492606	0.0114	0.0800
AQEEVK[x]R	5	0	858.455887	0.0114	0.0800
ATK[x]QSKYTYDR	2	0	1359.678214	0.0114	0.1250
EEYVSDPK[x]EQM	7	0	1353.575786	0.0114	0.1250
TLSK[x]ESAR	3	0	890.482099	0.0113	0.0900
K[x]DLVRNFGR	0	0	1103.619920	0.0111	0.1000
ASPIAGSEGK[x]EAYR	9	0	1434.710239	0.0111	0.1550
G[x]GLGYPEDAIGKTK	0	0	1404.724827	0.0111	0.1550
SNNIK[x]ENEQK	4	0	1202.589070	0.0110	0.1100
I[x]DDQR	0	0	645.308172	0.0110	0.0550
TELFK[x]ASTSAK	4	0	1181.629146	0.0109	0.1200
GVVALVEDK[x]TK	8	0	1157.665530	0.0109	0.1200
TSWIYK[x]NK	5	0	1038.549782	0.0106	0.0850
EWLDK[x]LGDK	4	0	1102.565823	0.0106	0.0950
K[x]LEETDVAK	0	0	1031.549839	0.0106	0.0950
HGGYKPTDK[x]HK	8	0	1266.646859	0.0105	0.1150
K[x]LIPIRGTEVEK	0	0	1381.829229	0.0104	0.1250
YEIDK[x]TLAGVTR	4	0	1364.729913	0.0104	0.1250
VGK[x]SAVIKTSTR	2	0	1245.740419	0.0104	0.1250
V[x]SPTGQITSTSAR	0	0	1303.673128	0.0104	0.1350
M[x]SQARGFDR	0	0	1066.497761	0.0100	0.0900
TLSK[x]WRDATDDK	3	0	1434.710239	0.0100	0.1200
Q[x]YTVGQGYTK	0	0	1143.555986	0.0100	0.1000
VVTSK[x]LLKPR	4	0	1139.738968	0.0100	0.1000
NLIRLAK[x]R	6	0	982.639929	0.0100	0.0800
K[x]DWNACK	0	0	920.417393	0.0100	0.0700
K[x]EKWIAK	0	0	901.538493	0.0100	0.0700
KLDVAK[x]R	5	0	828.518092	0.0100	0.0700
LVK[x]GRQD	2	0	814.466059	0.0100	0.0700
K[x]RR	0	0	458.307723	0.0100	0.0300
K[x]IPQVASFRIDK	0	0	1400.813914	0.0096	0.1150
GYSK[x]PNERATK	3	0	1249.641438	0.0095	0.1050
SAK[x]IVRTLIDK	2	0	1242.765906	0.0095	0.1050
F[x]MTRSEYDR	0	0	1203.534202	0.0094	0.0850
ETTEK[x]KIDK	4	0	1090.586949	0.0094	0.0850
FGNRDLVK[x]K	7	0	1075.613774	0.0094	0.0850
K[x]HLDAEVQK	0	0	1066.577055	0.0094	0.0850
K[x]VAQTTYK	0	0	937.523235	0.0094	0.0750
P[x]FGNTHNK	0	0	913.440572	0.0094	0.0750
M[x]DRQEQR	0	0	961.439915	0.0093	0.0650
FK[x]LNVYK	1	0	910.527595	0.0093	0.0650
EK[x]ASKGSNDDEMK	1	0	1437.640504	0.0092	0.1200
SNDIEK[x]AIDLYK	5	0	1407.724493	0.0092	0.1100
HPK[x]FEEILTR	2	0	1268.687660	0.0090	0.0900
YTENIYPPK[x]K	8	0	1251.649881	0.0090	0.0900
TIDNAETMK[x]K	8	0	1149.569917	0.0090	0.0900
KTELFK[x]ASTSAK	5	0	1309.724101	0.0088	0.1050
YK[x]EDTALR	1	0	994.508312	0.0088	0.0700
EK[x]SLLAHK	1	0	924.539219	0.0088	0.0700
ASK[x]VLELR	2	0	914.554868	0.0088	0.0700
CFGIK[x]FDIMPR	4	0	1382.683832	0.0086	0.0950
DYYTKQSK[x]ATR	7	0	1359.678214	0.0086	0.0950
DYYTK[x]QSKATR	4	0	1359.678214	0.0086	0.0950
SLEK[x]TLVPYLR	3	0	1317.765572	0.0086	0.0950
EEYLRAAK[x]ASR	7	0	1292.683635	0.0086	0.0950
F[x]ANNDEIHPSK	0	0	1270.594156	0.0086	0.0950
YK[x]VNLYK	1	0	926.522509	0.0086	0.0600
M[x]GINERK	0	0	846.438129	0.0086	0.0600
QVK[x]NRDCVGR	2	0	1230.625074	0.0085	0.0850
TK[x]DEGGPAGGLYI	1	0	1276.629872	0.0085	0.1100
ATDDDRWK[x]TLSK	7	0	1434.710239	0.0083	0.1000
R[x]FANNDEIHPSK	0	0	1426.695258	0.0083	0.1000
K[x]KAQSGPDASAK	0	0	1186.630541	0.0083	0.1000
HSTFIITK[x]R	7	0	1101.629423	0.0083	0.0750
NWK[x]EGLSR	2	0	988.508981	0.0081	0.0650
PRK[x]QYSAK	2	0	976.545365	0.0081	0.0650
AELDK[x]IGLSK	4	0	1072.612770	0.0080	0.0800
E[x]IINR	0	0	643.365291	0.0080	0.0400
K[x]LMELFISK	0	0	1107.636148	0.0078	0.0700
K[x]VIARLQSYDR	0	0	1347.762215	0.0077	0.0850
KLEGTIDYQK[x]L	9	0	1306.713204	0.0077	0.0850
GYIGDPIK[x]FVR	7	0	1263.697497	0.0077	0.0850
ATAGPIIADK[x]NCK	9	0	1357.702317	0.0077	0.1000
K[x]ANWCDKR	0	0	1076.518495	0.0075	0.0600
S[x]RQETQYK	0	0	1038.509372	0.0075	0.0600
AVEK[x]LMSR	3	0	932.511289	0.0075	0.0600
KQYSAK[x]AK	5	0	922.523570	0.0075	0.0600
GTK[x]R	2	0	460.275756	0.0075	0.0300
E[x]IINRDIGK	0	0	1056.592704	0.0072	0.0650
ANWCDK[x]R	5	0	948.423539	0.0071	0.0500
VSAMMSCACQK[x]R	10	0	1427.614109	0.0071	0.0850
ADYYYQAK[x]AK	7	0	1219.587284	0.0070	0.0700
K[x]YINR	0	0	692.396924	0.0070	0.0350
LRLLK[x]MQR	4	0	1056.658947	0.0069	0.0550
DSEALK[x]TR	5	0	918.477013	0.0069	0.0550
GVMTLGFDLIK[x]R	10	0	1348.753625	0.0067	0.0800
VEFK[x]MGNGK	3	0	1008.506203	0.0067	0.0600
TAAVNIK[x]VR	6	0	970.592313	0.0067	0.0600
TTSK[x]VSIAK	3	0	933.549448	0.0067	0.0600
LRLQK[x]R	4	0	812.534410	0.0067	0.0400
WK[x]R	1	0	488.285928	0.0067	0.0200
K[x]WR	0	0	488.285928	0.0067	0.0200
DIK[x]VIMATNR	2	0	1159.638269	0.0065	0.0650
DGIVLAAEK[x]K	8	0	1042.602207	0.0065	0.0650
AK[x]TMTER	1	0	835.422145	0.0064	0.0450
KGYQTIELDK[x]K	9	0	1321.724101	0.0064	0.0700
HGGYK[x]PTDKHK	4	0	1266.646859	0.0064	0.0700
K[x]EPPVYTPPKDK	0	0	1397.755400	0.0063	0.0750
SQDISINGNSK[x]K	10	0	1289.657479	0.0063	0.0750
YK[x]VNLYKFR	1	0	1229.692020	0.0061	0.0550
Y[x]TVGQGYTK	0	0	1015.497414	0.0061	0.0550
FLHDK[x]NSDYK	4	0	1265.603994	0.0060	0.0600
SLDK[x]QMVEER	3	0	1233.602276	0.0060	0.0600
K[x]KSGR	0	0	574.355062	0.0060	0.0300
KK[x]AQSGPDASAK	1	0	1186.630541	0.0058	0.0700
S[x]RSYDSR	0	0	869.399102	0.0057	0.0400
YASQK[x]RP	4	0	848.450409	0.0057	0.0400
YDKK[x]DLVR	3	0	1035.571243	0.0056	0.0450
VK[x]VIAATNR	1	0	970.592313	0.0056	0.0500
DK[x]MNFVILCR	1	0	1294.652534	0.0055	0.0550
E[x]SLQRLLQGAR	0	0	1269.715268	0.0055	0.0600
K[x]AQSGPDASAK	0	0	1058.535585	0.0055	0.0600
MVILNK[x]DGMERK	5	0	1432.752968	0.0050	0.0600
CGSPYIIEDSK[x]K	10	0	1395.670349	0.0050	0.0600
ATKQSK[x]YTYDR	5	0	1359.678214	0.0050	0.0550
RLLK[x]LEEAMK	3	0	1229.716515	0.0050	0.0500
DYYTK[x]QSK	4	0	1031.492328	0.0050	0.0400
NK[x]PGVYTK	1	0	905.497023	0.0050	0.0400
KK[x]LIPIR	1	0	866.606510	0.0050	0.0350
WK[x]ALER	1	0	801.449683	0.0050	0.0300
GTK[x]RR	2	0	616.376858	0.0050	0.0250
AAK[x]ASR	2	0	602.349976	0.0050	0.0300
K[x]GEIR	0	0	601.354728	0.0050	0.0250
K[x]AFGR	0	0	577.333601	0.0050	0.0250
K[x]LIR	0	0	528.374737	0.0050	0.0200
GEK[x]R	2	0	488.270670	0.0050	0.0200
K[x]IEFPSYRDR	0	0	1309.677823	0.0045	0.0450
TKLVK[x]ER	4	0	872.544305	0.0043	0.0300
TLLYGK[x]R	5	0	849.507194	0.0043	0.0300
K[x]LDVAKR	0	0	828.518092	0.0043	0.0300
NCK[x]ADAGITIAPR	2	0	1385.708463	0.0042	0.0550
M[x]IDDQR	0	0	776.348650	0.0042	0.0250
K[x]LIPIR	0	0	738.511554	0.0042	0.0250
VK[x]AFGR	1	0	676.402010	0.0042	0.0250
V[x]KAFGR	0	0	676.402010	0.0042	0.0250
K[x]SSEQANLYER	0	0	1323.641830	0.0041	0.0450
NAEELSSYQK[x]K	9	0	1295.635683	0.0041	0.0450
M[x]FMTRSEYDR	0	0	1334.574681	0.0040	0.0400
DLK[x]LKWSDER	2	0	1288.677488	0.0040	0.0400
K[x]QLATSLRSR	0	0	1158.683243	0.0040	0.0400
YLHQSLK[x]YK	6	0	1178.644738	0.0039	0.0350
VLTLAMVK[x]R	7	0	1029.636817	0.0039	0.0350
GTLK[x]VHTIR	3	0	1023.618860	0.0039	0.0350
QRIQK[x]ENR	4	0	1070.594434	0.0037	0.0300
QDRGK[x]LVR	4	0	970.567161	0.0037	0.0300
I[x]INR	0	0	514.322703	0.0037	0.0150
SAK[x]GTKR	2	0	746.439846	0.0036	0.0250
RVEFK[x]MGNGK	4	0	1164.607305	0.0035	0.0350
FDIMPRK[x]K	6	0	1033.574220	0.0031	0.0250
TNAIVMK[x]DIR	6	0	1159.638269	0.0030	0.0300
SRTLASLQK[x]R	8	0	1158.683243	0.0030	0.0300
IEASK[x]GLIDR	4	0	1100.618917	0.0030	0.0300
ASK[x]ER	2	0	589.318344	0.0030	0.0150
KK[x]SGR	1	0	574.355062	0.0030	0.0150
YDK[x]LVETSGQIR	2	0	1407.735725	0.0029	0.0350
VLTLELYK[x]K	7	0	1105.674641	0.0028	0.0250
K[x]EDSSPCGYIIR	0	0	1423.676496	0.0025	0.0300
DREISYPFK[x]R	8	0	1309.677823	0.0025	0.0250
WKTLSK[x]ESAR	5	0	1204.656362	0.0025	0.0250
CIK[x]R	2	0	575.321319	0.0025	0.0100
K[x]LQR	0	0	543.349250	0.0025	0.0100
SLK[x]R	2	0	502.322703	0.0025	0.0100
HKTPDK[x]GYGHR	5	0	1294.653005	0.0023	0.0250
K[x]TVQYATKR	0	0	1093.624337	0.0022	0.0200
FDSEK[x]AGDR	4	0	1023.462090	0.0022	0.0200
EIK[x]PNIR	2	0	868.513006	0.0021	0.0150
M[x]MGINER	0	0	849.383652	0.0021	0.0150
TK[x]INLIETLR	1	0	1199.723710	0.0020	0.0200
ASAGPLIASQTVK[x]K	12	0	1369.792844	0.0018	0.0250
TK[x]DAVVLGVEKR	1	0	1313.766632	0.0017	0.0200
FDVIVAK[x]GK	6	0	975.575269	0.0017	0.0150
MGNGK[x]MVEISR	4	0	1220.600502	0.0014	0.0150
M[x]SRSYDSR	0	0	1000.439581	0.0012	0.0100
D[x]KKLIPIR	0	0	981.633448	0.0012	0.0100
K[x]PRR	0	0	555.360483	0.0012	0.0050
K[x]SGR	0	0	446.260107	0.0012	0.0050
KSK[x]TLQYFA	2	0	1084.591644	0.0011	0.0100
K[x]SKTLQYFA	0	0	1084.591644	0.0011	0.0100
SGK[x]KR	2	0	574.355062	0.0010	0.0050
ELIRAQEEVK[x]R	9	0	1369.767693	0.0009	0.0100
EIK[x]PNIRVALR	2	0	1307.803685	0.0009	0.0100
TLSK[x]WR	3	0	789.449683	0.0008	0.0050
ELLK[x]PSASVALQR	3	0	1410.819391	0.0008	0.0100
SAKGTK[x]R	5	0	746.439846	0.0007	0.0050
GTK[x]TSETNDR	2	0	1107.515576	0.0005	0.0050
K[x]EVQEARELIR	0	0	1369.767693	0.0005	0.0050
EK[x]QNTPVLFDSK	1	0	1404.724827	0.0004	0.0050
SLLAHK[x]GGHVVR	5	0	1272.741423	0.0004	0.0050
# precursors: 1
Precursor: 2027.1963	4	0.9971	0
LMSK[x]VAEK(3)	LLEK[x]LEIK(3)	1.6250	2027.1951	138.0681
LLSSAK[x]K(5)	AAK[x]ASRGAATIK(2)	0.7350	2027.2102	138.0681
EK[x]VLKTK(1)	K[x]IPQVASFR(0)	0.7050	2027.2142	138.0681
K[x]CIK(0)	IKLISGK[x]LDEAR(6)	0.6650	2027.1812	138.0681
LVRK[x]CIK(3)	K[x]RWSLER(0)	0.6500	2027.1825	138.0681
IAK[x]GAIEK(2)	RLMSK[x]VAEK(4)	0.6450	2027.1812	138.0681
K[x]CIK(0)	IK[x]LISGKLDEAR(1)	0.6300	2027.1812	138.0681
LGVK[x]RFK(3)	K[x]ILGVAAEDK(0)	0.5750	2027.2142	138.0681
SK[x]VLDVR(1)	LGSTAIGVK[x]TK(8)	0.5700	2027.1989	138.0681
GAFK[x]V(3)	IINRDIGK[x]VVDK(7)	0.5400	2027.1778	138.0681
QVK[x]NR(2)	VGKSAVIK[x]TSTR(7)	0.5350	2027.1850	138.0681
KLDVAK[x]R(5)	RLMSK[x]VAEK(4)	0.5250	2027.1924	138.0681
EKVLK[x]TK(4)	K[x]IPQVASFR(0)	0.5250	2027.2142	138.0681
QVK[x]R(2)	LVRDAFALAK[x]EK(9)	0.5200	2027.1890	138.0681
QVK[x]R(2)	EK[x]ADAAFLRLVK(1)	0.5200	2027.1890	138.0681
LAK[x]RMK(2)	AAK[x]ASRGAATIK(2)	0.5150	2027.2036	138.0681
K[x]LDVAKR(0)	RLMSK[x]VAEK(4)	0.4850	2027.1924	138.0681
CIK[x]RLVK(2)	K[x]RWSLER(0)	0.4850	2027.1825	138.0681
N[x]SIVSK(0)	IDLTRIVK[x]SAK(7)	0.4650	2027.1989	138.0681
LLK[x]PR(2)	GYIGDPIK[x]FVR(7)	0.4600	2027.1931	138.0681
