# Supplementary material for: ECL: an exhaustive search tool for the identification of cross-linked peptides using whole database
Source: BMC Bioinformatics. 2016 May 20;17:217. doi: 10.1186/s12859-016-1073-y (PMC4874008; doi:10.1186/s12859-016-1073-y)
Supplement: Additional file 5 — Kojak’s pre-selection list of PSMs only identified by ECL. (ZIP 5147 kb) [file 12859_2016_1073_MOESM5_ESM.zip › Kojak's pre-selection ranks of ECL only peptides/Kojak's detailed results/aleitner_M1012_004/diagnostic_6559.txt]

Scan: 6559
K[x]IEIPLPNEVGR	0	0	1363.782281	0.1408	1.6900
M[x]PPK	0	0	471.251517	0.0775	0.3100
YTENIYPPK[x]K	8	0	1251.649881	0.0720	0.7200
EPPVYTPPK[x]DK	8	0	1269.660444	0.0718	0.7900
EPPVYTPPKDK[x]K	10	0	1397.755400	0.0679	0.8150
EPPVYTPPK[x]DKK	8	0	1397.755400	0.0658	0.7900
NLIRLAK[x]R	6	0	982.639929	0.0637	0.5100
LRTFHILEPK[x]EK	9	0	1509.866674	0.0617	0.7400
EPPFAPIESAK[x]R	10	0	1340.708787	0.0571	0.6850
K[x]VADLK	0	0	672.416990	0.0525	0.3150
DQPK[x]K	3	0	614.338744	0.0490	0.2450
QDPK[x]K	3	0	614.338744	0.0460	0.2300
VGIK[x]PPK	3	0	737.479921	0.0443	0.3100
FRKLGVK[x]PPK	6	0	1168.744388	0.0425	0.4250
EIK[x]QIK	2	0	757.469750	0.0425	0.2550
K[x]LGVKPPK	0	0	865.574877	0.0413	0.3300
NK[x]HCLIK	1	0	911.501059	0.0407	0.2850
LGVK[x]PPK	3	0	737.479921	0.0407	0.2850
K[x]CIK	0	0	547.315173	0.0400	0.1600
MQK[x]LLRLR	2	0	1056.658947	0.0388	0.3100
GK[x]YYPLK	1	0	867.485399	0.0386	0.2700
LK[x]VELAK	1	0	799.516697	0.0386	0.2700
DLK[x]LK	2	0	615.395529	0.0380	0.1900
EDVQSLK[x]LK	6	0	1058.597121	0.0378	0.3400
K[x]LEGTIDYQKL	0	0	1306.713204	0.0377	0.4150
EK[x]VLK	1	0	615.395529	0.0370	0.1850
K[x]SLK	0	0	474.316557	0.0362	0.1450
ELLK[x]LK	3	0	742.495236	0.0358	0.2150
EAVLK[x]LK	4	0	799.516697	0.0350	0.2450
A[x]SLLK	0	0	530.342770	0.0350	0.1750
IVKSAK[x]AK	5	0	843.554142	0.0344	0.2750
NPELFLRVGIK[x]PPK	10	0	1606.955817	0.0339	0.4750
GSDAAPQASK[x]K	9	0	1058.535585	0.0336	0.3700
K[x]EPPVYTPPK	0	0	1154.633506	0.0330	0.3300
GGDEWKIEPLK[x]LK	10	0	1511.834706	0.0327	0.4250
KLGVK[x]PPK	4	0	865.574877	0.0325	0.2600
GGDEWK[x]IEPLK	5	0	1270.655693	0.0323	0.3550
T[x]EVLK	0	0	588.348247	0.0320	0.1600
S[x]ERDTALEKYK	0	0	1338.677880	0.0318	0.3500
FRK[x]LGVKPPK	2	0	1168.744388	0.0315	0.3150
GSDAAPQASK[x]KK	9	0	1186.630541	0.0308	0.3700
GGDEWK[x]IEPLKLK	5	0	1511.834706	0.0308	0.4000
ELAAIK[x]EDTEAVLK	5	0	1528.834763	0.0307	0.4300
P[x]FGNTHNK	0	0	913.440572	0.0306	0.2450
GSDAAPQASKK[x]K	10	0	1186.630541	0.0304	0.3650
ELKK[x]EEMVMLK	3	0	1376.740675	0.0300	0.3300
NK[x]LLK	1	0	614.411513	0.0300	0.1500
K[x]EEMVMLK	0	0	1006.519074	0.0300	0.2400
ELLKLK[x]VELAK	5	0	1282.822356	0.0295	0.3250
DK[x]LVLK	1	0	714.463938	0.0292	0.1750
ELLK[x]LKVELAK	3	0	1282.822356	0.0282	0.3100
NLLLQEK[x]GFPTPK	6	0	1483.839792	0.0281	0.3650
K[x]NRLK	0	0	657.428557	0.0280	0.1400
M[x]SERDTALEKYK	0	0	1469.718358	0.0275	0.3300
K[x]HGQLK	0	0	709.423471	0.0275	0.1650
M[x]PFGNTHNK	0	0	1044.481051	0.0272	0.2450
ENEQK[x]IK	4	0	887.471202	0.0271	0.1900
K[x]ELLK	0	0	629.411178	0.0270	0.1350
A[x]ASLLK	0	0	601.379880	0.0267	0.1600
K[x]YDKTEDDIK	0	0	1253.613888	0.0265	0.2650
MKDAVK[x]EAAR	5	0	1117.591321	0.0265	0.2650
K[x]ELLKLK	0	0	870.590192	0.0264	0.1850
IEPLK[x]LK	4	0	839.547996	0.0264	0.1850
ELK[x]KEEMVMLK	2	0	1376.740675	0.0259	0.2850
ELVSK[x]ASPIAGSEGK	4	0	1471.788150	0.0257	0.3850
FVK[x]LGIDPPK	2	0	1112.659326	0.0250	0.2500
M[x]TEVLK	0	0	719.388726	0.0250	0.1500
AAK[x]ASRGAATIK	2	0	1143.672345	0.0246	0.2950
K[x]LARNILK	0	0	954.633783	0.0244	0.1950
EWDSK[x]LK	4	0	904.465390	0.0243	0.1700
K[x]RVIEHNIR	0	0	1163.688664	0.0239	0.2150
YDK[x]TEDDIK	2	0	1125.518932	0.0239	0.2150
QDPKK[x]HLDAEVQK	4	0	1534.810280	0.0238	0.3100
QAREK[x]VLK	4	0	970.592313	0.0237	0.1900
TGRK[x]EPPVYTPPK	3	0	1468.803742	0.0235	0.3050
VVDK[x]CFGIK	3	0	1064.568799	0.0233	0.2100
K[x]LDVAK	0	0	672.416990	0.0233	0.1400
K[x]RR	0	0	458.307723	0.0233	0.0700
YLDSQRVAIK[x]K	9	0	1319.756069	0.0232	0.2550
VGK[x]SAVIK	2	0	800.511946	0.0231	0.1850
FDSEK[x]AGDR	4	0	1023.462090	0.0228	0.2050
QDPK[x]KHLDAEVQK	3	0	1534.810280	0.0227	0.2950
ELIRK[x]SLK	4	0	985.628363	0.0225	0.1800
YQK[x]DEEWPPK	2	0	1318.619308	0.0225	0.2250
YEYQK[x]LK	4	0	970.512337	0.0221	0.1550
GTTAVLK[x]EDIYK	6	0	1336.723767	0.0221	0.2650
HIEVGDSVLVK[x]IITK	10	0	1649.971524	0.0220	0.3300
NK[x]YAIQLPLPPK	1	0	1380.812854	0.0217	0.2600
EDCK[x]SLK	3	0	878.416723	0.0214	0.1500
KELLK[x]LK	4	0	870.590192	0.0214	0.1500
K[x]PRR	0	0	555.360483	0.0213	0.0850
LENVK[x]IYADLK	4	0	1304.733939	0.0209	0.2300
QIK[x]EIK	2	0	757.469750	0.0208	0.1250
LK[x]LELK	1	0	742.495236	0.0208	0.1250
P[x]RKQYSAK	0	0	976.545365	0.0206	0.1650
VVK[x]VDAQDFLK	2	0	1260.707726	0.0205	0.2250
SLDK[x]QMVEERVLK	3	0	1573.849698	0.0204	0.2650
TAALSARPAK[x]NIR	9	0	1367.799660	0.0204	0.2650
SPTGQITSTSARSGK[x]K	14	0	1604.848116	0.0197	0.3150
VLNK[x]GDSGEMSLQK	3	0	1504.755469	0.0196	0.2750
F[x]ANNDEIHPSK	0	0	1270.594156	0.0195	0.2150
LEK[x]VRQLIIK	2	0	1238.807376	0.0195	0.1950
K[x]PTSELAIGASLEK	0	0	1442.797987	0.0193	0.2700
FDSEK[x]AGDREVQR	4	0	1535.732760	0.0192	0.2500
IINRDIGK[x]VVDK	7	0	1368.808828	0.0192	0.2300
NHASIDK[x]MK	6	0	1042.522913	0.0189	0.1700
SSK[x]VYISPK	2	0	1007.565097	0.0189	0.1700
DIGKVVDK[x]CFGIK	7	0	1477.796212	0.0188	0.2450
K[x]RMPIDFK	0	0	1033.574220	0.0188	0.1500
LVRK[x]CIK	3	0	915.568742	0.0186	0.1300
K[x]PRRLLK	0	0	909.623554	0.0186	0.1300
KYDK[x]TEDDIK	3	0	1253.613888	0.0185	0.1850
AVAVVVDPIQSVK[x]GK	12	0	1508.892552	0.0183	0.2750
K[x]TLEVLYLK	0	0	1105.674641	0.0183	0.1650
K[x]SGFEK	0	0	694.364957	0.0183	0.1100
VSK[x]ILEHKEIMLR	2	0	1594.922802	0.0181	0.2350
K[x]ALSSLK	0	0	745.469750	0.0179	0.1250
IKYEYQK[x]LK	6	0	1211.691351	0.0178	0.1600
K[x]YINRSYYHLR	0	0	1511.799660	0.0177	0.1950
K[x]IYNEYPPTK	0	0	1251.649881	0.0175	0.1750
AIHK[x]LGSTLK	3	0	1066.649824	0.0175	0.1750
K[x]ELFDCLK	0	0	1051.537166	0.0175	0.1400
MQK[x]LLR	2	0	787.473787	0.0175	0.1050
ELK[x]K	2	0	516.327120	0.0175	0.0700
IDRDK[x]LVLK	4	0	1098.676036	0.0172	0.1550
VLKTK[x]DEGGPAGGLYI	4	0	1616.877294	0.0172	0.2750
DEQIEK[x]IDTVIK	5	0	1429.766355	0.0171	0.2050
AELDKIGLSK[x]IR	9	0	1341.797930	0.0171	0.2050
SQDISINGNSK[x]K	10	0	1289.657479	0.0171	0.2050
K[x]SGNLPDADNSK	0	0	1244.599634	0.0171	0.2050
C[x]SPSATLTHR	0	0	1128.534535	0.0170	0.1700
DVITELPDAK[x]YYR	9	0	1581.803799	0.0169	0.2200
ALTCK[x]MPGTLLPGPGK	4	0	1639.878887	0.0169	0.2700
STMLEK[x]IK	5	0	948.531355	0.0169	0.1350
K[x]TAGEDAVTLVK	0	0	1230.681905	0.0167	0.2000
K[x]IPQVASFR	0	0	1044.607962	0.0167	0.1500
AEAK[x]DVAKMK	3	0	1089.585175	0.0165	0.1650
K[x]EKWIAK	0	0	901.538493	0.0164	0.1150
ASK[x]AAREYLEK	2	0	1264.677488	0.0164	0.1800
FFEK[x]EDVQSLKLK	3	0	1609.871482	0.0162	0.2100
LEFIK[x]VIPVEELK	4	0	1555.922455	0.0162	0.2100
EAVLKLK[x]LELK	6	0	1282.822356	0.0159	0.1750
EAVLK[x]LKLELK	4	0	1282.822356	0.0159	0.1750
R[x]FANNDEIHPSK	0	0	1426.695258	0.0158	0.1900
K[x]EFEIIK	0	0	905.522175	0.0157	0.1100
SLK[x]DECK	2	0	878.416723	0.0157	0.1100
K[x]VADLKK	0	0	800.511946	0.0157	0.1100
NFGRDLK[x]LK	6	0	1089.629423	0.0156	0.1400
AVNIAFTQDQLLK[x]R	12	0	1615.904510	0.0154	0.2150
S[x]SKSSLELANNAVK	0	0	1446.767750	0.0154	0.2150
DWNACKK[x]ELLK	6	0	1403.723052	0.0150	0.1650
LK[x]KTLEVLYLK	1	0	1346.853655	0.0150	0.1650
DQPKK[x]VGQYIR	4	0	1330.735668	0.0150	0.1650
KK[x]ELFDCLK	1	0	1179.632121	0.0150	0.1350
MVTANIK[x]NIK	6	0	1130.648106	0.0150	0.1500
NIPK[x]EIK	3	0	840.506860	0.0150	0.1050
M[x]SSKSSLELANNAVK	0	0	1577.808228	0.0147	0.2200
E[x]MIAAQGIDEEDRR	0	0	1631.757255	0.0146	0.2050
IEFATITKDTTK[x]NK	11	0	1608.872208	0.0146	0.2050
VIPVEELK[x]EIK	7	0	1295.769988	0.0145	0.1600
IEEIFK[x]K	5	0	905.522175	0.0143	0.1000
EK[x]ASFAR	1	0	807.423863	0.0143	0.1000
K[x]VPDKLIDASTVK	0	0	1412.823808	0.0142	0.1850
SNNIK[x]ENEQKIK	4	0	1443.768084	0.0142	0.1700
EISYPFK[x]RLDR	6	0	1422.761881	0.0141	0.1550
HK[x]TDLNHENLK	1	0	1347.689447	0.0141	0.1550
K[x]KELFDCLK	0	0	1179.632121	0.0139	0.1250
LESK[x]QRIFR	3	0	1175.677431	0.0139	0.1250
IFRQK[x]SLEK	4	0	1147.671285	0.0139	0.1250
TTSK[x]VSIAK	3	0	933.549448	0.0139	0.1250
TLIDKFSGEK[x]K	9	0	1264.702640	0.0136	0.1500
TK[x]DAVVLGVEK	1	0	1157.665530	0.0136	0.1500
EK[x]SLLAHKGGHVVR	1	0	1529.878966	0.0136	0.1900
IMK[x]LCFDELK	2	0	1295.661702	0.0135	0.1350
SSHIITK[x]ELK	6	0	1154.665864	0.0135	0.1350
FFEKEDVQSLK[x]LK	10	0	1609.871482	0.0135	0.1750
EEPK[x]SETLENFTR	3	0	1578.752492	0.0135	0.1750
LTHEK[x]STMLEKIK	4	0	1556.859536	0.0135	0.1750
EWLDK[x]LGDKGPAAAR	4	0	1625.852476	0.0133	0.2000
RGGDEWK[x]IEPLK	6	0	1426.756795	0.0133	0.1600
LLEK[x]LEIK	3	0	984.621882	0.0131	0.1050
DIGK[x]VVDKCFGIK	3	0	1477.796212	0.0131	0.1700
K[x]TLVAHAVLK	0	0	1078.686208	0.0130	0.1300
IK[x]ENQEKISNNK	1	0	1443.768084	0.0129	0.1550
SNNIKENEQK[x]IK	9	0	1443.768084	0.0129	0.1550
ATAIGK[x]SSTAAK	5	0	1104.613831	0.0129	0.1550
EIK[x]PNIR	2	0	868.513006	0.0129	0.0900
K[x]YTGLLR	0	0	849.507194	0.0129	0.0900
LKK[x]TLEVLYLK	2	0	1346.853655	0.0127	0.1400
DQPK[x]KVGQYIR	3	0	1330.735668	0.0127	0.1400
EK[x]WIAK	1	0	773.443537	0.0125	0.0750
GTKK[x]SGNLPDADNSK	3	0	1530.763724	0.0123	0.1850
GTK[x]KSGNLPDADNSK	2	0	1530.763724	0.0123	0.1850
SIK[x]GYTLPPHCSR	2	0	1514.766308	0.0123	0.1600
GDSGEMSLQK[x]LFK	9	0	1438.712546	0.0123	0.1600
GYARAIHK[x]LGSTLK	7	0	1513.872820	0.0121	0.1700
SNDIEK[x]AIDLYK	5	0	1407.724493	0.0121	0.1450
GTK[x]RR	2	0	616.376858	0.0120	0.0600
VSKILEHK[x]EIMLR	7	0	1594.922802	0.0119	0.1550
K[x]SGRSAPGVSTTSTIQ	0	0	1575.821569	0.0119	0.1900
DYYTKQSK[x]ATR	7	0	1359.678214	0.0118	0.1300
NKVLVK[x]VHPEGK	5	0	1346.803351	0.0117	0.1400
FDVIVAK[x]GK	6	0	975.575269	0.0117	0.1050
ERK[x]PRR	2	0	840.504172	0.0117	0.0700
AERK[x]AR	3	0	729.424532	0.0117	0.0700
F[x]ATLQK	0	0	706.401341	0.0117	0.0700
EIQDEK[x]EAEAARK	5	0	1515.752826	0.0115	0.1500
YTSLSEEQK[x]MK	8	0	1342.643803	0.0114	0.1250
NELEK[x]LNFSSLK	4	0	1420.756126	0.0113	0.1350
DQK[x]KDKPK	2	0	985.555594	0.0113	0.0900
LAHLSK[x]HPK	5	0	1029.608297	0.0111	0.1000
SETMK[x]YYLPK	4	0	1258.626702	0.0110	0.1100
LELK[x]K	3	0	629.411178	0.0110	0.0550
M[x]CSPSATLTHR	0	0	1259.575014	0.0109	0.1200
K[x]SYDYSATMYTR	0	0	1484.660513	0.0108	0.1300
EFEIIK[x]GVLCQFR	5	0	1637.859869	0.0108	0.1400
LTHEKSTMLEK[x]IK	10	0	1556.859536	0.0108	0.1400
LENQRK[x]WR	5	0	1128.615169	0.0106	0.0850
IK[x]YEYQKLK	1	0	1211.691351	0.0106	0.0950
NK[x]LTNDETR	1	0	1089.541397	0.0106	0.0950
EDTEAVLK[x]R	7	0	1059.555986	0.0106	0.0950
DWNACK[x]KELLK	5	0	1403.723052	0.0105	0.1150
VLTLELYKK[x]LR	8	0	1374.859801	0.0105	0.1150
DEK[x]YTLYDQNDTK	2	0	1631.731422	0.0104	0.1350
SELAQSK[x]YLMNVSR	6	0	1624.824212	0.0104	0.1450
ASK[x]GSNDDEMKIDK	2	0	1536.708913	0.0104	0.1450
HK[x]FQDILLGAGQAIK	1	0	1637.925245	0.0100	0.1500
SIAEK[x]MNGASGAELK	4	0	1504.755469	0.0100	0.1500
VSK[x]QGEIDYEALVK	2	0	1577.830012	0.0100	0.1400
DVAKMK[x]LSLFSNK	5	0	1479.811862	0.0100	0.1300
SDYYMASTYTK[x]K	10	0	1456.654367	0.0100	0.1200
K[x]VSTTPANSFELK	0	0	1420.756126	0.0100	0.1300
KNEEK[x]LAEFDK	4	0	1349.682631	0.0100	0.1100
TNNLDLEHK[x]HK	8	0	1347.689447	0.0100	0.1100
LVARNIPK[x]EIK	7	0	1279.797539	0.0100	0.1100
DFSK[x]TLPPELK	3	0	1273.691742	0.0100	0.1100
GTEVEK[x]ITIK	5	0	1116.638983	0.0100	0.1000
DVAK[x]MK	3	0	690.373411	0.0100	0.0600
SLK[x]R	2	0	502.322703	0.0100	0.0400
DISSK[x]SPSGNDALNDK	4	0	1646.774679	0.0097	0.1550
ASKGSNDDEMK[x]IDK	10	0	1536.708913	0.0096	0.1350
K[x]IDKEDMGSNDK	0	0	1378.639778	0.0096	0.1150
AQIK[x]ILYVNNAK	3	0	1373.803016	0.0096	0.1150
GVMTLGFDLIK[x]R	10	0	1348.753625	0.0096	0.1150
VLGVFSEK[x]AQIK	7	0	1317.765572	0.0096	0.1150
DFLDAVQK[x]VVK	7	0	1260.707726	0.0095	0.1050
IDLTRIVK[x]SAK	7	0	1242.765906	0.0095	0.1050
ELFEMARTK[x]K	8	0	1251.664481	0.0095	0.0950
IEVNIHRK[x]R	7	0	1163.688664	0.0094	0.0850
NKTDTK[x]TIEAITFK	5	0	1608.872208	0.0093	0.1300
VTQK[x]KPPVQPLAYK	3	0	1595.939834	0.0093	0.1300
LLRPRK[x]R	5	0	937.629701	0.0093	0.0650
IEVEVYK[x]ITTGDR	6	0	1521.803799	0.0092	0.1200
VMK[x]EDNLILRTR	2	0	1486.828906	0.0092	0.1100
K[x]GINIDQSSNSK	0	0	1289.657479	0.0092	0.1100
HK[x]TPDK	1	0	724.386752	0.0092	0.0550
K[x]NEEK	0	0	646.328572	0.0090	0.0450
QNLFVPTSDK[x]EK	9	0	1404.724827	0.0088	0.1050
SSTAAK[x]TFLEKR	5	0	1337.730248	0.0088	0.1050
DQK[x]K	2	0	517.285985	0.0088	0.0350
DK[x]PK	1	0	486.280173	0.0088	0.0350
TGPPGPPCGGK[x]FMLK	10	0	1542.768616	0.0087	0.1300
KNVPK[x]LQNVSNFQK	4	0	1642.915408	0.0086	0.1200
TRLLENDIK[x]VMK	8	0	1458.822760	0.0083	0.1000
DKPK[x]YEPPVPTR	3	0	1425.761546	0.0083	0.1000
TTLFK[x]SELAQSK	4	0	1351.734665	0.0083	0.1000
IWK[x]VMCKNK	2	0	1205.641245	0.0083	0.0750
GK[x]LVRK	1	0	699.475505	0.0083	0.0500
NK[x]TDTKTIEAITFK	1	0	1608.872208	0.0082	0.1150
ASAGPLIASQTVK[x]K	12	0	1369.792844	0.0082	0.1150
FFEK[x]EDVQSLK	3	0	1368.692468	0.0082	0.0900
K[x]SLKDECK	0	0	1006.511679	0.0081	0.0650
WPK[x]IAEIYGSALR	2	0	1502.824477	0.0081	0.1050
VMCKNK[x]TDTK	5	0	1223.600166	0.0080	0.0800
KDK[x]PK	2	0	614.375128	0.0080	0.0400
K[x]DKPK	0	0	614.375128	0.0080	0.0400
HPK[x]FEEILTRLR	2	0	1537.872820	0.0079	0.0950
RNAEELSSYQK[x]K	10	0	1451.736786	0.0079	0.0950
G[x]GLGYPEDAIGK	0	0	1175.582198	0.0079	0.0950
SSK[x]SSLELANNAVK	2	0	1446.767750	0.0079	0.1100
IWK[x]VMCK	2	0	963.503367	0.0079	0.0550
KEK[x]WIAK	2	0	901.538493	0.0079	0.0550
EPNK[x]GSYRPYTAK	3	0	1509.757521	0.0077	0.1000
GDSGEMSLQKLFK[x]	12	0	1438.712546	0.0077	0.1000
K[x]MSAQSCACMVR	0	0	1427.614109	0.0075	0.0900
EK[x]QNTPVLFDSK	1	0	1404.724827	0.0075	0.0900
K[x]PRVVTALTMLK	0	0	1355.832206	0.0075	0.0900
EVLNK[x]GVSKDEK	4	0	1344.724827	0.0075	0.0900
K[x]YYSFDNSLK	0	0	1263.613496	0.0075	0.0750
LDSK[x]NVQLAK	3	0	1114.634566	0.0075	0.0750
DQKK[x]DKPK	3	0	985.555594	0.0075	0.0600
M[x]SSK	0	0	451.210047	0.0075	0.0300
AMEVDEK[x]PTER	6	0	1303.607753	0.0073	0.0800
TGQK[x]MLMNMDK	3	0	1295.603535	0.0073	0.0800
SELVK[x]EFHK	4	0	1115.597456	0.0072	0.0650
LEEIGVADQYK[x]VSK	10	0	1577.830012	0.0071	0.1000
GGLGYPEDAIGK[x]TK	11	0	1404.724827	0.0071	0.1000
Y[x]FATLQK	0	0	869.464664	0.0071	0.0500
IDRPAQVISFK[x]K	10	0	1400.813914	0.0071	0.0850
AELDK[x]IGLSKIR	4	0	1341.797930	0.0071	0.0850
SLLAHK[x]GGHVVR	5	0	1272.741423	0.0071	0.0850
DTTKNK[x]MVCK	5	0	1223.600166	0.0070	0.0700
EDALFK[x]NEEK	5	0	1221.587675	0.0070	0.0700
DAGK[x]DEFSRK	3	0	1151.557046	0.0070	0.0700
K[x]LPNIEEATFDKR	0	0	1559.830681	0.0069	0.0900
AHLDVQEKDQPK[x]K	11	0	1534.810280	0.0069	0.0900
SDISK[x]SSM	4	0	853.385092	0.0069	0.0550
IMKLCFDELK[x]K	9	0	1423.756658	0.0068	0.0750
IMK[x]LCFDELKK	2	0	1423.756658	0.0068	0.0750
MPIDFK[x]GFICK	5	0	1354.677686	0.0068	0.0750
KNCK[x]ADAGITIAPR	3	0	1513.803419	0.0068	0.0950
MSSK[x]SSLELANNAVK	3	0	1577.808228	0.0067	0.1000
K[x]HLDAEVQK	0	0	1066.577055	0.0067	0.0600
M[x]FR	0	0	452.220553	0.0067	0.0200
K[x]FR	0	0	449.275030	0.0067	0.0200
K[x]GFDFEYYQR	0	0	1351.619643	0.0065	0.0650
GEK[x]VEDAPENNSFR	2	0	1590.727340	0.0064	0.0900
E[x]TIDNAETMKK	0	0	1278.612505	0.0064	0.0700
G[x]LGYPEDAIGK	0	0	1118.560737	0.0064	0.0700
K[x]AQSGPDASAK	0	0	1058.535585	0.0064	0.0700
LNADVLGQLIK[x]K	10	0	1310.792119	0.0063	0.0750
YK[x]VNLYKFR	1	0	1229.692020	0.0061	0.0550
GGDWERK[x]NR	6	0	1116.542400	0.0061	0.0550
EALEK[x]TEEK	4	0	1075.539667	0.0061	0.0550
MK[x]SDINAHK	1	0	1042.522913	0.0061	0.0550
T[x]IDNAETMK	0	0	1021.474961	0.0061	0.0550
VTQKK[x]PPVQPLAYK	4	0	1595.939834	0.0061	0.0850
LGISATALSPEEK[x]K	12	0	1442.797987	0.0061	0.0850
K[x]YINR	0	0	692.396924	0.0060	0.0300
LELK[x]KANWCDK	3	0	1403.723052	0.0059	0.0650
ILEFTK[x]YSNDK	5	0	1356.692468	0.0059	0.0650
N[x]STEEIDLYNR	0	0	1352.620760	0.0059	0.0650
IDK[x]EDMGSNDK	2	0	1250.544822	0.0059	0.0650
YTQSTNNDDPK[x]K	10	0	1409.642221	0.0058	0.0700
KIDK[x]EDMGSNDK	3	0	1378.639778	0.0058	0.0700
K[x]KAQSGPDASAK	0	0	1186.630541	0.0058	0.0700
VADLK[x]K	4	0	672.416990	0.0058	0.0350
TEPK[x]AVDEEMKVR	3	0	1530.771118	0.0058	0.0750
S[x]TLDLNHLADLYDR	0	0	1644.810672	0.0057	0.0800
VTSK[x]LLEQEESAEK	3	0	1589.814754	0.0057	0.0800
SNPVFAENDEK[x]GEK	10	0	1562.721193	0.0057	0.0800
K[x]GEIRMGTTITALR	0	0	1545.866017	0.0057	0.0800
TSTSSMTAVPK[x]PLK	10	0	1446.775143	0.0057	0.0800
IK[x]YEYQK	1	0	970.512337	0.0057	0.0400
YK[x]VNLYK	1	0	926.522509	0.0057	0.0400
DQKKDK[x]PK	5	0	985.555594	0.0056	0.0450
GK[x]VVIDAFR	1	0	1003.581415	0.0056	0.0500
SGVK[x]LENVK	3	0	972.560345	0.0056	0.0500
VVLKNK[x]GTMK	5	0	1116.668841	0.0055	0.0550
VVLK[x]NKGTMK	3	0	1116.668841	0.0055	0.0550
EIK[x]PNIRVALR	2	0	1307.803685	0.0055	0.0600
RMPIDFK[x]GFICK	6	0	1510.778788	0.0054	0.0650
K[x]SSEQANLYERK	0	0	1451.736786	0.0054	0.0650
KK[x]AQSGPDASAK	1	0	1186.630541	0.0054	0.0650
LK[x]PLIEKGGDWER	1	0	1539.840853	0.0054	0.0700
S[x]GYDRALSVFSPDGR	0	0	1625.779708	0.0053	0.0800
IDVLFSK[x]IR	6	0	1089.654575	0.0050	0.0450
VVTALTMLK[x]QHLFR	8	0	1655.954434	0.0050	0.0700
TEPK[x]AVDEEMK	3	0	1275.601607	0.0050	0.0550
QVK[x]NRDCVGR	2	0	1230.625074	0.0050	0.0500
K[x]PPVQPLAYK	0	0	1139.670224	0.0050	0.0500
KDWNACK[x]K	6	0	1048.512348	0.0050	0.0400
AEREK[x]ASK	4	0	917.492997	0.0050	0.0400
YYLPK[x]GK	4	0	867.485399	0.0050	0.0350
K[x]EVQEAR	0	0	858.455887	0.0050	0.0350
YASQK[x]RP	4	0	848.450409	0.0050	0.0350
NK[x]MVCK	1	0	778.382925	0.0050	0.0300
VMCK[x]NK	3	0	778.382925	0.0050	0.0300
LALTK[x]PK	4	0	769.506134	0.0050	0.0350
LEK[x]VR	2	0	643.401675	0.0050	0.0250
E[x]IINR	0	0	643.365291	0.0050	0.0250
TK[x]LVK	1	0	587.400615	0.0050	0.0250
K[x]NCK	0	0	548.274037	0.0050	0.0200
Q[x]EMK	0	0	534.247157	0.0050	0.0200
I[x]INR	0	0	514.322703	0.0050	0.0200
M[x]TDK	0	0	493.220610	0.0050	0.0200
G[x]VFK	0	0	449.263798	0.0050	0.0200
S[x]PTGQITSTSARSGKK	0	0	1604.848116	0.0047	0.0750
YDK[x]LVETSGQIR	2	0	1407.735725	0.0046	0.0550
TKDAVVLGVEK[x]R	10	0	1313.766632	0.0046	0.0550
K[x]NEEKLAEFDK	0	0	1349.682631	0.0045	0.0500
KGYQTIELDK[x]K	9	0	1321.724101	0.0045	0.0500
IEDTDK[x]YDKK	5	0	1253.613888	0.0045	0.0450
THAVLVALK[x]R	8	0	1106.692354	0.0045	0.0450
AEAKDVAK[x]MK	7	0	1089.585175	0.0045	0.0450
DAGK[x]DEFSR	3	0	1023.462090	0.0044	0.0400
DYYTK[x]QSK	4	0	1031.492328	0.0044	0.0350
VMK[x]SEFQR	2	0	1023.517101	0.0044	0.0350
DSEALK[x]TR	5	0	918.477013	0.0044	0.0350
ELLVK[x]ASK	4	0	886.548722	0.0044	0.0350
VDAQDFLK[x]VAETRR	7	0	1646.873938	0.0043	0.0600
LK[x]YYEQK	1	0	970.512337	0.0043	0.0300
VDK[x]NWSK	2	0	875.450075	0.0043	0.0300
K[x]DGIQDIMPSQAK	0	0	1429.723444	0.0042	0.0550
ATAGPIIADK[x]NCK	9	0	1357.702317	0.0042	0.0550
M[x]NSTEEIDLYNR	0	0	1483.661239	0.0042	0.0500
NK[x]GTMK	1	0	677.353010	0.0042	0.0250
MPFGNTHNK[x]FK	8	0	1319.644415	0.0041	0.0450
K[x]GYQTIELDKK	0	0	1321.724101	0.0041	0.0450
EIK[x]EVIELPVK	2	0	1295.769988	0.0041	0.0450
VISMEK[x]GGNMK	5	0	1192.594355	0.0041	0.0450
GVFK[x]NVSGNVLSEIK	3	0	1589.877628	0.0040	0.0600
GMALGSANEK[x]IEASK	9	0	1504.755469	0.0040	0.0600
SLDK[x]QMVEER	3	0	1233.602276	0.0040	0.0400
NEEK[x]LAEFDK	3	0	1221.587675	0.0040	0.0400
IQYVGK[x]QDPK	5	0	1174.634566	0.0040	0.0400
E[x]TIDNAETMK	0	0	1150.517549	0.0040	0.0400
TMGK[x]NKVLVK	3	0	1116.668841	0.0040	0.0400
K[x]VPDK	0	0	585.348581	0.0040	0.0200
V[x]GVFK	0	0	548.332206	0.0040	0.0200
IEDTDK[x]YDK	5	0	1125.518932	0.0039	0.0350
IDKK[x]TTEEK	3	0	1090.586949	0.0039	0.0350
ETTEK[x]KIDK	4	0	1090.586949	0.0039	0.0350
HGGYK[x]PTDK	4	0	1001.492997	0.0039	0.0350
NTWNSTLETAK[x]AK	10	0	1462.741537	0.0038	0.0500
NIPK[x]ARASLTAAK	3	0	1339.793514	0.0038	0.0500
ELEAMK[x]LLRPRK	5	0	1482.870377	0.0038	0.0450
AHLDVQEK[x]DQPK	7	0	1406.715325	0.0038	0.0450
DEKSGVK[x]LENVK	6	0	1344.724827	0.0038	0.0450
LMVEMEK[x]K	6	0	1006.519074	0.0037	0.0300
IDK[x]K	2	0	502.311471	0.0037	0.0150
DPDDK[x]IVGLTR	4	0	1227.645855	0.0036	0.0400
K[x]INVLNFPSANFSK	0	0	1577.856502	0.0036	0.0500
EEFAEK[x]AVSVIQAR	5	0	1575.825595	0.0036	0.0500
VNLYK[x]FR	4	0	938.533741	0.0036	0.0250
FK[x]LNVYK	1	0	910.527595	0.0036	0.0250
YK[x]LHSEK	1	0	903.481373	0.0036	0.0250
TMTEK[x]AR	4	0	835.422145	0.0036	0.0250
SLALTK[x]K	5	0	759.485399	0.0036	0.0250
VMCK[x]NKTDTK	3	0	1223.600166	0.0035	0.0350
VYATMQK[x]LQK	6	0	1208.658670	0.0035	0.0350
K[x]CLTDLEDEAPAK	0	0	1488.712937	0.0035	0.0450
LK[x]GYQTIELDKK	1	0	1434.808159	0.0033	0.0400
TDTK[x]TIEAITFK	3	0	1366.734330	0.0033	0.0400
EVLNKGVSK[x]DEK	8	0	1344.724827	0.0033	0.0400
Y[x]FATLQKSK	0	0	1084.591644	0.0033	0.0300
EVLNK[x]GVSK	4	0	972.560345	0.0033	0.0300
DKK[x]DQK	2	0	760.407879	0.0033	0.0200
TMGK[x]NK	3	0	677.353010	0.0033	0.0200
RVATEK[x]DFLDAVQK	5	0	1618.867791	0.0032	0.0450
ELEAMK[x]LLRPR	5	0	1354.775421	0.0032	0.0350
K[x]DWNACKK	0	0	1048.512348	0.0031	0.0250
QK[x]SLEKTLVPYLR	1	0	1573.919099	0.0031	0.0400
PFGNTHNK[x]FK	7	0	1188.603937	0.0030	0.0300
TMGKNK[x]VLVK	5	0	1116.668841	0.0030	0.0300
IHAK[x]SMAIDK	3	0	1112.601159	0.0030	0.0300
Q[x]EMKK	0	0	662.342113	0.0030	0.0150
K[x]EPPVYTPPKDK	0	0	1397.755400	0.0029	0.0350
SVEISALASK[x]NR	9	0	1273.698949	0.0029	0.0350
IDKEDMGSNDK[x]ASK	10	0	1536.708913	0.0029	0.0400
IIPLKK[x]D	5	0	825.532346	0.0029	0.0200
GNQK[x]VVK	3	0	771.460247	0.0029	0.0200
SSEETEDK[x]K	7	0	1051.466899	0.0028	0.0250
QTETINWLEK[x]R	9	0	1416.736060	0.0027	0.0300
VKAMEVDEK[x]PTER	8	0	1530.771118	0.0027	0.0350
DIKSMIADK[x]HAIR	8	0	1496.813257	0.0027	0.0350
EDMGSNDK[x]ASKER	7	0	1465.646650	0.0027	0.0350
YK[x]DAYVYSIVAIAR	1	0	1630.871817	0.0025	0.0350
ATAGPIIADK[x]NCKK	9	0	1485.797272	0.0025	0.0350
LPEANFEPLEK[x]R	10	0	1441.756460	0.0025	0.0300
L[x]KGYQTIELDKK	0	0	1434.808159	0.0025	0.0300
EIQDEK[x]EAEAAR	5	0	1387.657871	0.0025	0.0300
GSNDDEMKIDK[x]K	10	0	1378.639778	0.0025	0.0300
YEIDK[x]TLAGVTR	4	0	1364.729913	0.0025	0.0300
DEK[x]SGVKLENVK	2	0	1344.724827	0.0025	0.0300
GGNMK[x]EVFRR	4	0	1192.613451	0.0025	0.0250
QSK[x]ATREPNK	2	0	1157.615226	0.0025	0.0250
T[x]IDNAETMKK	0	0	1149.569917	0.0025	0.0250
AELDK[x]IGLSK	4	0	1072.612770	0.0025	0.0250
KSLK[x]DECK	3	0	1006.511679	0.0025	0.0200
YK[x]EDTALR	1	0	994.508312	0.0025	0.0200
AEAK[x]DVAK	3	0	830.449740	0.0025	0.0200
ETTEK[x]K	4	0	734.380997	0.0025	0.0150
VDVK[x]TK	3	0	688.411904	0.0025	0.0150
M[x]ATTVK	0	0	649.346864	0.0025	0.0150
K[x]REK	0	0	559.344165	0.0025	0.0100
VMK[x]SEFQRLTHEK	2	0	1631.845282	0.0023	0.0300
DYYTK[x]QSKATR	4	0	1359.678214	0.0023	0.0250
FKLNVYK[x]YR	6	0	1229.692020	0.0022	0.0200
NKMVCK[x]IWK	5	0	1205.641245	0.0022	0.0200
K[x]VAQTTYKK	0	0	1065.618191	0.0022	0.0200
GGNMK[x]EVFR	4	0	1036.512349	0.0022	0.0200
ATAGPIIADKNCK[x]K	12	0	1485.797272	0.0021	0.0300
CIK[x]RLVK	2	0	915.568742	0.0021	0.0150
YQATVMRGAFK[x]V	10	0	1369.717575	0.0021	0.0250
SSTAAKTFLEK[x]R	10	0	1337.730248	0.0021	0.0250
TK[x]DAVVLGVEKR	1	0	1313.766632	0.0021	0.0250
GYQTIELDK[x]K	8	0	1193.629146	0.0020	0.0200
TIDNAETMK[x]K	8	0	1149.569917	0.0020	0.0200
KDQK[x]K	3	0	645.380940	0.0020	0.0100
NEEK[x]K	3	0	646.328572	0.0020	0.0100
Q[x]DRGK	0	0	602.313592	0.0020	0.0100
DVAK[x]MKLSLFSNK	3	0	1479.811862	0.0019	0.0250
NCK[x]ADAGITIAPR	2	0	1385.708463	0.0019	0.0250
IQK[x]ENRHK	2	0	1051.588622	0.0019	0.0150
SSCK[x]IVFR	3	0	995.522185	0.0019	0.0150
VAQTTYK[x]K	6	0	937.523235	0.0019	0.0150
DIGK[x]VVDK	3	0	872.496688	0.0019	0.0150
HYYSLRINYK[x]K	9	0	1483.793513	0.0018	0.0200
LMVEMEKK[x]LEK	7	0	1376.740675	0.0018	0.0200
NAEELSSYQK[x]K	9	0	1295.635683	0.0018	0.0200
QGDVLLNK[x]LQK	7	0	1254.729522	0.0018	0.0200
GYSK[x]PNERATK	3	0	1249.641438	0.0018	0.0200
EWLDKLGDK[x]GPAAAR	8	0	1625.852476	0.0017	0.0250
K[x]GVVALVEDKTK	0	0	1285.760486	0.0017	0.0200
VVLK[x]NK	3	0	699.464272	0.0017	0.0100
FSGEK[x]K	4	0	694.364957	0.0017	0.0100
HTELRSFEQK[x]VMK	9	0	1631.845282	0.0015	0.0200
K[x]ILFENPDEATKR	0	0	1559.830681	0.0015	0.0200
EQVRDAGK[x]DEFSR	7	0	1535.732760	0.0015	0.0200
ITAFLLADSK[x]SQK	9	0	1420.792510	0.0015	0.0200
SRK[x]VAQTTYK	2	0	1180.656362	0.0015	0.0150
NKLLK[x]VTVSK	4	0	1128.722984	0.0015	0.0150
AFGRVYATMQK[x]LQK	10	0	1639.886752	0.0014	0.0200
TFANLVSSTLYEK[x]R	12	0	1627.856893	0.0014	0.0200
QGITEAYNQK[x]AVEK	9	0	1577.804860	0.0014	0.0200
GVSK[x]DEK	3	0	761.391895	0.0014	0.0100
D[x]YTMAQPEFFK	0	0	1375.611779	0.0014	0.0150
EDGMK[x]ILMVNR	4	0	1304.658013	0.0014	0.0150
ETIDNAETMK[x]K	9	0	1278.612505	0.0014	0.0150
K[x]DYTMAQPEFFK	0	0	1503.706735	0.0012	0.0150
IDTIVK[x]EIQDEK	5	0	1429.766355	0.0012	0.0150
TPNDTQK[x]YSNDK	6	0	1409.642221	0.0012	0.0150
CGSPYIIEDSK[x]K	10	0	1395.670349	0.0012	0.0150
GSNDDEMK[x]IDKK	7	0	1378.639778	0.0012	0.0150
KTELFK[x]ASTSAK	5	0	1309.724101	0.0012	0.0150
D[x]GIQDIMPSQAK	0	0	1301.628489	0.0012	0.0150
HRENK[x]IQR	4	0	1079.594768	0.0012	0.0100
EISYPFK[x]R	6	0	1038.549782	0.0012	0.0100
EDCKSLK[x]R	6	0	1034.517826	0.0012	0.0100
DKK[x]LIPIR	2	0	981.633448	0.0012	0.0100
SFEQK[x]VMK	4	0	995.510954	0.0012	0.0100
AIEGK[x]IAR	4	0	856.513006	0.0012	0.0100
YDK[x]K	2	0	552.290736	0.0012	0.0050
DEPEETDVNK[x]YQK	9	0	1593.715773	0.0012	0.0150
AVILSDTKPVDK[x]K	11	0	1412.823808	0.0012	0.0150
G[x]LGYPEDAIGKTK	0	0	1347.703366	0.0012	0.0150
SAELYK[x]NPK	5	0	1048.555259	0.0011	0.0100
K[x]NCKADAGITIAPR	0	0	1513.803419	0.0011	0.0150
GGVHVKLAHLSK[x]HPK	11	0	1606.941898	0.0010	0.0150
TVQK[x]VETAVLSTTVK	3	0	1602.919156	0.0010	0.0150
G[x]VFKNVSGNVLSEIK	0	0	1589.877628	0.0010	0.0150
DTTK[x]NKMVCK	3	0	1223.600166	0.0010	0.0100
DLVK[x]K	3	0	601.379880	0.0010	0.0050
GEIK[x]K	3	0	573.348581	0.0010	0.0050
ALTLK[x]TGPPGPPCGGK	4	0	1549.828571	0.0009	0.0150
LMVEMEK[x]KLEK	6	0	1376.740675	0.0009	0.0100
ESQLVDK[x]FFEK	6	0	1368.692468	0.0009	0.0100
SSEETEDK[x]KMQE	7	0	1439.608537	0.0008	0.0100
VGK[x]SAVIKTSTR	2	0	1245.740419	0.0008	0.0100
K[x]LQRLR	0	0	812.534410	0.0008	0.0050
M[x]ESLQR	0	0	762.369385	0.0008	0.0050
K[x]TELFK	0	0	764.443203	0.0008	0.0050
LESK[x]QR	3	0	759.423863	0.0008	0.0050
LAK[x]RMK	2	0	745.463224	0.0008	0.0050
IIPLK[x]K	4	0	710.505408	0.0008	0.0050
NK[x]VLVK	1	0	699.464272	0.0008	0.0050
DIK[x]SMIADKHAIR	2	0	1496.813257	0.0008	0.0100
IHAKSMAIDK[x]DIR	9	0	1496.813257	0.0008	0.0100
IHAK[x]SMAIDKDIR	3	0	1496.813257	0.0008	0.0100
ASK[x]VLELRAELDK	2	0	1470.840518	0.0008	0.0100
VATEK[x]DFLDAVQK	4	0	1462.766689	0.0008	0.0100
AK[x]WSTAETLTNNK	1	0	1462.741537	0.0008	0.0100
IEFATITK[x]DTTKNK	7	0	1608.872208	0.0007	0.0100
TGIATMLTRGEIK[x]K	12	0	1517.859870	0.0007	0.0100
YEAK[x]AIGSGSEPAK	3	0	1406.704092	0.0007	0.0100
MVCK[x]IWK	3	0	963.503367	0.0007	0.0050
DWNACK[x]K	5	0	920.417393	0.0007	0.0050
TLFRK[x]EK	4	0	920.544305	0.0007	0.0050
ENAINK[x]K	5	0	815.450075	0.0007	0.0050
VVK[x]GNQK	2	0	771.460247	0.0007	0.0050
DEK[x]SGVK	2	0	761.391895	0.0007	0.0050
IK[x]LISGK	1	0	757.506134	0.0007	0.0050
AIGSGSEPAK[x]SELVK	9	0	1471.788150	0.0007	0.0100
M[x]MGINERK	0	0	977.478607	0.0006	0.0050
LDGK[x]DELWK	3	0	1102.565823	0.0006	0.0050
LQMSAMYK[x]K	7	0	1098.556519	0.0006	0.0050
FMLKLGVK[x]R	7	0	1090.668450	0.0006	0.0050
SAVIK[x]TSTR	4	0	961.555594	0.0006	0.0050
ILEHK[x]EIMLR	4	0	1280.727413	0.0005	0.0050
AK[x]ADYAQYYR	1	0	1247.593430	0.0005	0.0050
EASKTLSK[x]WR	7	0	1204.656362	0.0005	0.0050
K[x]LEGTIDYQK	0	0	1193.629146	0.0005	0.0050
GIDLK[x]SIAEK	4	0	1072.612770	0.0005	0.0050
LELKK[x]ANWCDK	4	0	1403.723052	0.0005	0.0050
YSNDK[x]SIVNSM	4	0	1256.570643	0.0005	0.0050
TELFK[x]ASTSAK	4	0	1181.629146	0.0005	0.0050
ASK[x]GSNDDEMK	2	0	1180.502961	0.0005	0.0050
IKENQEK[x]ISNNK	6	0	1443.768084	0.0004	0.0050
MVILNK[x]DGMERK	5	0	1432.752968	0.0004	0.0050
VVDK[x]DGIREINI	3	0	1369.756460	0.0004	0.0050
VGKSAVIK[x]TSTR	7	0	1245.740419	0.0004	0.0050
EYLEKNWK[x]EGLSR	7	0	1650.836493	0.0004	0.0050
SQEEAIENIK[x]CTR	9	0	1576.751442	0.0004	0.0050
QLADYK[x]AFEDSLR	5	0	1554.767750	0.0004	0.0050
EPLK[x]EVVQFVGSR	3	0	1486.814306	0.0004	0.0050
V[x]NQIESQMAMAEK	0	0	1477.690428	0.0004	0.0050
K[x]NVPKLQNVSNFQK	0	0	1642.915408	0.0004	0.0050
AEQEELLSEK[x]VSTK	9	0	1589.814754	0.0004	0.0050
SLGSGMDQEK[x]VLNK	9	0	1504.755469	0.0004	0.0050
# precursors: 1
Precursor: 2239.3359	3	0.9951	0
VGIK[x]PPK(3)	K[x]IEIPLPNEVGR(0)	2.0000	2239.3303	138.0681
LGVK[x]PPK(3)	K[x]IEIPLPNEVGR(0)	1.9750	2239.3303	138.0681
K[x]IPQVASFR(0)	MQK[x]LLRLR(2)	0.4600	2239.3350	138.0681
K[x]ELLKLK(0)	K[x]TAGEDAVTLVK(0)	0.3800	2239.3402	138.0681
KELLK[x]LK(4)	K[x]TAGEDAVTLVK(0)	0.3450	2239.3402	138.0681
SLALTK[x]K(5)	AELDKIGLSK[x]IR(9)	0.1900	2239.3514	138.0681
TK[x]LVK(1)	GYARAIHK[x]LGSTLK(7)	0.1900	2239.3415	138.0681
SLALTK[x]K(5)	AELDK[x]IGLSKIR(4)	0.0700	2239.3514	138.0681
SGVK[x]LENVK(3)	NKLLK[x]VTVSK(4)	0.0600	2239.3514	138.0681
EVLNK[x]GVSK(4)	NKLLK[x]VTVSK(4)	0.0450	2239.3514	138.0681
LLEK[x]LEIK(3)	GTEVEK[x]ITIK(5)	0.0400	2239.3289	138.0681
E[x]AAR(0)	E[x]AAR(0)	0.0000	0.0000	138.0681
E[x]AAR(0)	E[x]AAR(0)	0.0000	0.0000	138.0681
E[x]AAR(0)	E[x]AAR(0)	0.0000	0.0000	138.0681
E[x]AAR(0)	E[x]AAR(0)	0.0000	0.0000	138.0681
E[x]AAR(0)	E[x]AAR(0)	0.0000	0.0000	138.0681
E[x]AAR(0)	E[x]AAR(0)	0.0000	0.0000	138.0681
E[x]AAR(0)	E[x]AAR(0)	0.0000	0.0000	138.0681
E[x]AAR(0)	E[x]AAR(0)	0.0000	0.0000	138.0681
E[x]AAR(0)	E[x]AAR(0)	0.0000	0.0000	138.0681
