# Supplementary material for: ECL: an exhaustive search tool for the identification of cross-linked peptides using whole database
Source: BMC Bioinformatics. 2016 May 20;17:217. doi: 10.1186/s12859-016-1073-y (PMC4874008; doi:10.1186/s12859-016-1073-y)
Supplement: Additional file 5 — Kojak’s pre-selection list of PSMs only identified by ECL. (ZIP 5147 kb) [file 12859_2016_1073_MOESM5_ESM.zip › Kojak's pre-selection ranks of ECL only peptides/Kojak's detailed results/aleitner_M1012_004/diagnostic_6736.txt]

Scan: 6736
E[x]SLQR	0	0	631.328907	0.1040	0.5200
M[x]ESLQR	0	0	762.369385	0.1008	0.6050
DTLSK[x]DQELTEENVSISVIGK	4	0	2304.169539	0.1007	2.1150
ALRDTLSK[x]DQELTEENVSISVIGK	7	0	2644.391809	0.0815	1.9550
DWNACK[x]K	5	0	920.417393	0.0729	0.5100
G[x]LGYPEDAIGK	0	0	1118.560737	0.0727	0.8000
NK[x]PDERFNTGVVNVR	1	0	1743.901545	0.0717	1.0750
MK[x]DAVK	1	0	690.373411	0.0708	0.4250
ETTEK[x]KIDK	4	0	1090.586949	0.0706	0.6350
K[x]HLDAEVQK	0	0	1066.577055	0.0706	0.6350
G[x]GLGYPEDAIGK	0	0	1175.582198	0.0675	0.8100
K[x]EPPVYTPPKDK	0	0	1397.755400	0.0637	0.7650
EDCK[x]SLKR	3	0	1034.517826	0.0619	0.4950
AEAK[x]DVAK	3	0	830.449740	0.0619	0.4950
SLALTK[x]KDK	5	0	1002.607293	0.0617	0.5550
FNLMVICK[x]DK	7	0	1266.646388	0.0615	0.6150
AELDK[x]IGLSKIR	4	0	1341.797930	0.0613	0.7350
FIVK[x]ASSGPR	3	0	1060.602876	0.0600	0.6000
DKK[x]DQK	2	0	760.407879	0.0600	0.3600
K[x]LEETDVAK	0	0	1031.549839	0.0594	0.5350
FVIHQEENK[x]RSVGIK	8	0	1782.973979	0.0593	0.8900
QDPKK[x]HLDAEVQK	4	0	1534.810280	0.0573	0.7450
QDPK[x]KHLDAEVQK	3	0	1534.810280	0.0565	0.7350
AAREYLEK[x]NWK	7	0	1406.730582	0.0559	0.6150
K[x]LDVAK	0	0	672.416990	0.0558	0.3350
K[x]LQR	0	0	543.349250	0.0550	0.2200
DWNACK[x]KELLK	5	0	1403.723052	0.0545	0.6000
TLLYGK[x]RFFPYYVYTTVAGIDK	5	0	2614.383428	0.0541	1.1900
K[x]DQK	0	0	517.285985	0.0538	0.2150
FNLMVICKDK[x]K	9	0	1394.741343	0.0536	0.5900
SSCK[x]IVFRSELQDK	3	0	1695.861321	0.0529	0.7400
DSEALK[x]TR	5	0	918.477013	0.0525	0.4200
VVDK[x]CFGIK	3	0	1064.568799	0.0522	0.4700
K[x]SSEQANLYERK	0	0	1451.736786	0.0517	0.6200
ELLK[x]PSASVALQR	3	0	1410.819391	0.0515	0.6700
TDK[x]YAFSLTTFSPNGK	2	0	1775.872934	0.0512	0.8200
I[x]INRDIGK	0	0	927.550117	0.0512	0.4100
M[x]TDKYAFSLTTFSPNGK	0	0	1906.913413	0.0509	0.8650
ENK[x]IQR	2	0	786.434760	0.0508	0.3050
IAEFHTALESVPDK[x]SLFER	13	0	2188.116331	0.0503	0.9550
K[x]IDK	0	0	502.311471	0.0500	0.2000
DLEETDERSLALTK[x]K	13	0	1746.899873	0.0497	0.7450
VTQKKPPVQPLAYK[x]SATPFR	13	0	2255.278912	0.0495	0.9900
SLALTKK[x]DK	6	0	1002.607293	0.0494	0.4450
FMLK[x]LGVK	3	0	934.567348	0.0494	0.3950
K[x]NRLK	0	0	657.428557	0.0490	0.2450
EAADFIFDICGIAGIK[x]K	15	0	1866.954882	0.0488	0.8300
YVQVEQRNK[x]PDERFNTGVVNVR	8	0	2646.362518	0.0486	1.0700
AEAGLALSLIVK[x]ALSIEGDDK	11	0	2112.167695	0.0486	1.0200
T[x]DKYAFSLTTFSPNGK	0	0	1775.872934	0.0484	0.7750
CTKIIENEQSAEK[x]NAYVINLK	12	0	2464.263053	0.0483	1.0150
FGNRDLVK[x]K	7	0	1075.613774	0.0483	0.4350
VSTKK[x]ILGVAAEDK	4	0	1457.845270	0.0482	0.6750
QLMTEFVDQVDDVVK[x]YEIDK	14	0	2413.172181	0.0480	0.9600
DQPK[x]K	3	0	614.338744	0.0480	0.2400
K[x]GYQTIELDKK	0	0	1321.724101	0.0477	0.5250
EDLTDEEKAASIAVEDEK[x]R	17	0	2147.022884	0.0476	0.9050
Q[x]DYDLVRSLESQIR	0	0	1720.874329	0.0471	0.6600
DTMNVDINAIK[x]K	10	0	1360.701983	0.0471	0.5650
D[x]YDLVRSLESQIR	0	0	1592.815758	0.0469	0.6100
AMEQQDIKPTVQNGEVSANAEQK[x]A	22	0	2585.239020	0.0469	1.1250
DQKK[x]DKPK	3	0	985.555594	0.0469	0.3750
DWNACKK[x]ELLK	6	0	1403.723052	0.0468	0.5150
FMLKLGVK[x]R	7	0	1090.668450	0.0467	0.4200
EAADFIFDICGIAGIKK[x]TR	16	0	2124.103657	0.0466	0.8850
M[x]SSKSSLELANNAVK	0	0	1577.808228	0.0460	0.6900
FNLMVICK[x]DKK	7	0	1394.741343	0.0459	0.5050
QNLFVPTSDK[x]EK	9	0	1404.724827	0.0458	0.5500
SLALTK[x]K	5	0	759.485399	0.0457	0.3200
DQK[x]KDKPK	2	0	985.555594	0.0456	0.3650
TKSVALGGITK[x]EFVIYEQLIAAR	10	0	2506.415787	0.0452	1.0400
NFGRDLK[x]LK	6	0	1089.629423	0.0450	0.4050
EAADFIFDICGIAGIK[x]KTR	15	0	2124.103657	0.0447	0.8500
KPPVQPLAYK[x]SATPFRK	9	0	1927.104259	0.0447	0.7600
K[x]LARNILK	0	0	954.633783	0.0444	0.3550
S[x]SKSSLELANNAVK	0	0	1446.767750	0.0443	0.6200
K[x]EEPK	0	0	629.338410	0.0440	0.2200
MEILK[x]IHLEKVSK	4	0	1566.916655	0.0438	0.5700
ISLRDVCIK[x]LGLDSEESAEYIVAK	8	0	2707.410100	0.0435	1.0450
K[x]EVAEADIASKDLEETDER	0	0	2147.022884	0.0434	0.8250
AMEVDEK[x]PTER	6	0	1303.607753	0.0432	0.4750
SITEFGDTATAK[x]ELEAMK	11	0	1940.940017	0.0425	0.7650
I[x]INRDIGKVVDK	0	0	1368.808828	0.0425	0.5100
CTK[x]IIENEQSAEKNAYVINLK	2	0	2464.263053	0.0424	0.8900
MTDK[x]YAFSLTTFSPNGK	3	0	1906.913413	0.0424	0.7200
DSYLIIDK[x]LPSEYDSR	7	0	1912.941734	0.0422	0.6750
P[x]TDDDDK	0	0	804.313706	0.0421	0.2950
ISPGYDVYEGSFEK[x]EGK	13	0	1903.883889	0.0421	0.7150
K[x]DKPK	0	0	614.375128	0.0420	0.2100
ASK[x]GSNDDEMKIDK	2	0	1536.708913	0.0418	0.5850
GGVHVKLAHLSK[x]HPK	11	0	1606.941898	0.0417	0.6250
LK[x]GYQTIELDKK	1	0	1434.808159	0.0417	0.5000
L[x]KGYQTIELDKK	0	0	1434.808159	0.0417	0.5000
DK[x]KDQK	1	0	760.407879	0.0417	0.2500
K[x]YDK	0	0	552.290736	0.0413	0.1650
VNLYK[x]FREER	4	0	1352.720019	0.0410	0.4100
KEFEIIK[x]GVLCQFR	6	0	1765.954825	0.0407	0.5700
TK[x]VVDRYADVIASIGLSR	1	0	1962.089727	0.0406	0.7300
M[x]SQARGFDR	0	0	1066.497761	0.0406	0.3650
DVCIK[x]LGLDSEESAEYIVAK	4	0	2238.108857	0.0405	0.8100
VYATMQK[x]LQK	6	0	1208.658670	0.0405	0.4050
KEPPVYTPPK[x]DK	9	0	1397.755400	0.0404	0.4850
EIQDEK[x]EAEAAR	5	0	1387.657871	0.0404	0.4850
S[x]IMEYNGGSCVAMAGK	0	0	1673.721069	0.0403	0.6450
LSFK[x]SIADVADMLEANDK	3	0	1965.971650	0.0403	0.7250
DSYLIIDK[x]LPSEYDSRVK	7	0	2140.105099	0.0400	0.7200
GSNDDEMK[x]IDKK	7	0	1378.639778	0.0400	0.4800
K[x]GVVALVEDK	0	0	1056.617856	0.0400	0.4000
E[x]IINRDIGK	0	0	1056.592704	0.0394	0.3550
QYQEVVK[x]QGDVLLNK	6	0	1759.946763	0.0393	0.5900
SVALGGITK[x]EFVIYEQLIAAR	8	0	2277.273157	0.0393	0.8250
TLSK[x]WRDATDDK	3	0	1434.710239	0.0392	0.4700
AK[x]TMTERLCPHTTSASM	1	0	1920.885494	0.0391	0.6650
VLTLELYK[x]KLR	7	0	1374.859801	0.0391	0.4300
V[x]GVFK	0	0	548.332206	0.0390	0.1950
VFHPITKAVILSDTK[x]PVDK	14	0	2107.204023	0.0389	0.7400
K[x]EFEIIKGVLCQFR	0	0	1765.954825	0.0389	0.5450
TNTNNSILFAALSK[x]SLVR	13	0	1948.074078	0.0389	0.7000
YK[x]VNLYKFR	1	0	1229.692020	0.0389	0.3500
E[x]IINRDIGKVVDK	0	0	1497.851416	0.0388	0.5050
NIPK[x]ARASLTAAK	3	0	1339.793514	0.0388	0.5050
LLFIEK[x]AEIINSLNLNNDLTDK	5	0	2529.368896	0.0386	0.8500
VLVDK[x]SR	4	0	815.486459	0.0386	0.2700
K[x]PPVQPLAYKSATPFRK	0	0	1927.104259	0.0385	0.6550
K[x]HFEQVINEK	0	0	1270.666925	0.0385	0.3850
K[x]ILGVAAEDK	0	0	1042.602207	0.0385	0.3850
HHVEIIAAGLRENWK[x]YACK	14	0	2294.174130	0.0384	0.7300
RPPVIRTTLFK[x]SELAQSK	10	0	2070.194854	0.0383	0.6900
DTMNVDINAIKK[x]GEIR	11	0	1815.951192	0.0381	0.6100
NWK[x]EGLSR	2	0	988.508981	0.0381	0.3050
K[x]VADLKK	0	0	800.511946	0.0379	0.2650
AMVNIDTIDNK[x]VATTM	10	0	1735.848372	0.0375	0.6000
VSTK[x]KILGVAAEDK	3	0	1457.845270	0.0375	0.5250
YEIDK[x]TLAGVTR	4	0	1364.729913	0.0375	0.4500
SLQSVGQIIGEVLK[x]QLDSER	13	0	2198.190551	0.0373	0.7450
TTMTNGFLAHKLCIHK[x]NK	15	0	2113.092380	0.0372	0.6700
VNLYK[x]FR	4	0	938.533741	0.0371	0.2600
SLQSVGQIIGEVLK[x]QLDSERFIVK	13	0	2685.506382	0.0371	0.8900
YLHQSLK[x]YKEDTALR	6	0	1863.984208	0.0370	0.5550
V[x]PTFANFHTPIFIAK	0	0	1701.924185	0.0370	0.5550
D[x]VPTFANFHTPIFIAK	0	0	1816.951123	0.0369	0.5900
QNLFVPTSDK[x]EKASFAR	9	0	1937.000583	0.0368	0.6250
ERAEAGLALSLIVK[x]ALSIEGDDK	13	0	2397.311385	0.0367	0.8450
AIDLYKEVLNK[x]GVSK	10	0	1675.950788	0.0367	0.5500
VK[x]VIAATNR	1	0	970.592313	0.0367	0.3300
K[x]EDSSPCGYIIR	0	0	1423.676496	0.0367	0.4400
K[x]IDKEDMGSNDK	0	0	1378.639778	0.0367	0.4400
NK[x]VLVKVHPEGK	1	0	1346.803351	0.0367	0.4400
VFHPITKAVILSDTK[x]PVDKK	14	0	2235.298978	0.0365	0.7300
EASKTLSK[x]WR	7	0	1204.656362	0.0365	0.3650
K[x]SNFFLQLDGLVGQEAR	0	0	1921.005669	0.0365	0.6200
VLAQLGMQSLSPLK[x]QGMNILR	13	0	2296.275812	0.0364	0.7650
DQIGEEK[x]TILQSLLQRAR	6	0	2097.154110	0.0364	0.6550
SITEFGDTATAK[x]ELEAMKLLRPR	11	0	2576.363096	0.0363	0.8350
F[x]PTDDDDK	0	0	951.382115	0.0362	0.2900
SLK[x]R	2	0	502.322703	0.0362	0.1450
M[x]TDK	0	0	493.220610	0.0362	0.1450
EALEK[x]TEEK	4	0	1075.539667	0.0361	0.3250
DQIGEEK[x]TILQSLLQR	6	0	1870.015898	0.0359	0.5750
QETQYK[x]IDELVSNNEKIWK	5	0	2364.196029	0.0358	0.6800
K[x]VGQYIRQPQNVLVSETLER	0	0	2356.286176	0.0357	0.7150
IEEIFK[x]K	5	0	905.522175	0.0357	0.2500
KPPVQPLAYK[x]SATPFR	9	0	1799.009303	0.0356	0.5700
QLDSERFIVK[x]ASSGPR	9	0	1788.948158	0.0356	0.5700
WK[x]RENQLR	1	0	1128.615169	0.0356	0.2850
QGITEAYNQKAVEK[x]LMSR	13	0	2065.062523	0.0356	0.6400
LGDK[x]GPAAAR	3	0	954.524630	0.0355	0.3550
IDRPAQVISFK[x]K	10	0	1400.813914	0.0354	0.4250
NIK[x]AMDLGELETFQLLNTR	2	0	2205.146246	0.0353	0.6700
VTQKK[x]PPVQPLAYKSATPFR	4	0	2255.278912	0.0353	0.7050
EDGMK[x]ILMVNRGDTGSSGIR	4	0	2135.046217	0.0353	0.7050
SSELPEVHLSMTRK[x]GVVALVEDK	13	0	2523.336549	0.0352	0.8100
GFICK[x]VVDKDGIR	4	0	1505.802358	0.0350	0.4550
HSTFIITK[x]R	7	0	1101.629423	0.0350	0.3150
DAGK[x]DEFSR	3	0	1023.462090	0.0350	0.3150
FDVIVAK[x]GK	6	0	975.575269	0.0350	0.3150
GSLEK[x]NWK	4	0	960.502835	0.0350	0.2800
S[x]RSYDSR	0	0	869.399102	0.0350	0.2450
VDVK[x]TK	3	0	688.411904	0.0350	0.2100
K[x]DLVR	0	0	629.386026	0.0350	0.1750
K[x]VPDK	0	0	585.348581	0.0350	0.1750
LKVELAK[x]QNLFVPTSDK	6	0	1929.093418	0.0347	0.5900
NCACVISQK[x]KVPDK	8	0	1645.827913	0.0346	0.4850
VTQKK[x]PPVQPLAYK	4	0	1595.939834	0.0346	0.4850
EIMLRVEPIPLINGEK[x]R	15	0	2006.134566	0.0344	0.5850
WDLSK[x]QEALYLAQR	4	0	1719.894338	0.0343	0.4800
LFAYPPKSVQPTAK[x]TVQK	13	0	2002.125051	0.0342	0.6150
AEIINSLNLNNDLTDK[x]LAQFEK	15	0	2502.296462	0.0341	0.7500
VFHPITKAVILSDTKPVDK[x]K	18	0	2235.298978	0.0340	0.6800
M[x]SQAR	0	0	591.279850	0.0340	0.1700
VSGIRK[x]HFEQVINEK	5	0	1782.973979	0.0340	0.5100
KVTSK[x]LLEQEESAEK	4	0	1717.909710	0.0340	0.5100
QGLHKK[x]SNFFLQLDGLVGQEAR	5	0	2484.323621	0.0339	0.7450
EDTEAVLK[x]RINDTVGIK	7	0	1900.026461	0.0338	0.5750
SETMKYYLPK[x]GK	9	0	1443.743119	0.0338	0.4050
DQK[x]K	2	0	517.285985	0.0338	0.1350
DK[x]PK	1	0	486.280173	0.0338	0.1350
TNNLDLEHKHK[x]TPDK	10	0	1788.911774	0.0337	0.5050
ELAAIK[x]EDTEAVLKR	5	0	1684.935865	0.0337	0.5050
YSNDK[x]SIVNSM	4	0	1256.570643	0.0336	0.3700
KVAEQNENPTVGSAQK[x]MIQDEAQK	15	0	2642.296866	0.0335	0.8050
M[x]SIMEYNGGSCVAMAGK	0	0	1804.761547	0.0335	0.5700
K[x]EPPVYTPPK	0	0	1154.633506	0.0335	0.3350
ETTEKK[x]IDK	5	0	1090.586949	0.0333	0.3000
VTQK[x]KPPVQPLAYKSATPFR	3	0	2255.278912	0.0333	0.6650
SSK[x]SSLELANNAVK	2	0	1446.767750	0.0332	0.4650
YK[x]DAYVYSIVAIARIK	1	0	1872.050830	0.0331	0.5300
DTMNVDINAIK[x]KGEIR	10	0	1815.951192	0.0331	0.5300
HRENK[x]IQR	4	0	1079.594768	0.0331	0.2650
DCISGWGCVVYVITADK[x]CIKR	16	0	2499.207134	0.0331	0.6950
AMEVDEK[x]PTERYSDIGGLSK	6	0	2224.068057	0.0330	0.6600
AHILRIHAK[x]SMAIDK	8	0	1702.966393	0.0330	0.4950
EEFAEK[x]AVSVIQAR	5	0	1575.825595	0.0329	0.4600
YTSLSEEQKMK[x]SDINAHK	10	0	2108.020718	0.0328	0.5900
KVAQTTYK[x]K	7	0	1065.618191	0.0328	0.2950
ILSTLDRELLK[x]PSASVALQR	10	0	2209.279304	0.0327	0.6550
DLGQVLNKYVQVEQRNK[x]PDER	16	0	2527.314175	0.0326	0.6850
LTK[x]VGDNTIVGAGGDISDYQQIQR	2	0	2547.292771	0.0325	0.7800
VYATMQKLQK[x]DLGQVLNK	9	0	2076.140043	0.0325	0.5850
AVYDTAVVQEDPEK[x]WK	13	0	1876.920608	0.0325	0.5200
KLGVK[x]PPK	4	0	865.574877	0.0325	0.2600
TPNDTQK[x]YSNDKSIVNSM	6	0	2040.942138	0.0322	0.5800
SITEFGDTATAKELEAMK[x]LLRPR	17	0	2576.363096	0.0322	0.7400
KVADLK[x]K	5	0	800.511946	0.0321	0.2250
VSGSELVQK[x]YIGEGSRMVR	8	0	2094.089070	0.0321	0.6100
LEK[x]SLLELNETQSNIQEQGVNWGK	2	0	2756.397956	0.0321	0.7700
HSTFIITK[x]RK	7	0	1229.724379	0.0320	0.3200
IQYVGK[x]QDPK	5	0	1174.634566	0.0320	0.3200
K[x]QLATSLRSR	0	0	1158.683243	0.0320	0.3200
LRNK[x]R	3	0	685.434703	0.0320	0.1600
QDPK[x]K	3	0	614.338744	0.0320	0.1600
QEYK[x]DDINLDEASAMAVK	3	0	2038.951640	0.0319	0.5750
SMK[x]DLHISQNFACLIR	2	0	1931.970877	0.0319	0.5100
SMNLTRGIDLK[x]SIAEK	10	0	1774.961029	0.0319	0.5100
AVK[x]PTDMEQFAFYK	2	0	1673.812254	0.0318	0.4450
QNLFVPTSDKEK[x]ASFAR	11	0	1937.000583	0.0318	0.5400
VGPGYVARSSCK[x]IVFR	11	0	1794.956220	0.0316	0.5050
LHQVEYALEAIK[x]QGSATVGLVSK	11	0	2440.332455	0.0315	0.7250
ISWYTK[x]IVDELDLR	5	0	1749.930053	0.0314	0.4400
FMALGLALLFNGK[x]QDLADATVETLK	12	0	2678.435196	0.0314	0.7850
ILYVNNAK[x]SQEEAIENIK	7	0	2075.089784	0.0314	0.5650
NTWNSTLETAKAK[x]YASQK	12	0	2040.027522	0.0314	0.5650
K[x]FTGGVLMLIDRESDK	0	0	1807.950131	0.0313	0.5000
YK[x]DGVILAADSR	1	0	1306.688051	0.0313	0.3750
DLASFIPDNK[x]LNCVIDR	9	0	1988.998864	0.0312	0.5300
YTSLSEEQK[x]MKSDINAHK	8	0	2108.020718	0.0308	0.5550
LK[x]PQDERTQEERNR	1	0	1797.908083	0.0307	0.4300
VDAQDFLK[x]VAETRR	7	0	1646.873938	0.0307	0.4300
K[x]ANWCDK	0	0	920.417393	0.0307	0.2150
K[x]EVQEAR	0	0	858.455887	0.0307	0.2150
IEVEVYK[x]ITTGDRLILTENIK	6	0	2446.368170	0.0307	0.6450
IIENEQSAEK[x]NAYVINLK	9	0	2075.089784	0.0300	0.5400
NKMVCK[x]IWK	5	0	1205.641245	0.0300	0.2700
K[x]GYQTIELDK	0	0	1193.629146	0.0300	0.3000
HK[x]TPDK	1	0	724.386752	0.0300	0.1800
K[x]LRDK	0	0	658.412573	0.0300	0.1500
VNLEAYLDLSITPK[x]QHAVNERAK	13	0	2608.397173	0.0300	0.6900
QEVAAQK[x]SSEETEDKK	6	0	1805.864214	0.0300	0.4800
EIQDEK[x]EAEAARK	5	0	1515.752826	0.0300	0.3900
FAASK[x]EK	4	0	779.417716	0.0300	0.2100
CTDLDAIGVK[x]VPFTAAITITGVK	9	0	2389.292565	0.0298	0.6850
HIEVGDSVLVKIITK[x]EGVETR	14	0	2321.295344	0.0298	0.6250
WIAKQILDCIVNLSEPAK[x]K	17	0	2225.224100	0.0297	0.5650
VEPIPLINGEK[x]RDLRPGR	10	0	2058.169702	0.0297	0.5350
EQVRDAGK[x]DEFSR	7	0	1535.732760	0.0296	0.3850
LNFSSLK[x]MKDAVK	6	0	1479.811862	0.0296	0.3850
SNNIK[x]ENEQKIK	4	0	1443.768084	0.0296	0.3550
IKLISGK[x]LDEAR	6	0	1341.797930	0.0296	0.3550
NIK[x]VIMATNRIDILDPALLRPGR	2	0	2588.494714	0.0296	0.6800
NSDYK[x]ETLIFK	4	0	1356.692468	0.0295	0.3250
GYIGDPIK[x]FVR	7	0	1263.697497	0.0295	0.3250
NTACSGIIAEVK[x]LQAAYEYFR	11	0	2403.189167	0.0295	0.6200
DGSSGGTIRMVILNK[x]DGMER	14	0	2135.046217	0.0295	0.5900
DVVAVGNDDTGTGASSFGVARK[x]LQR	21	0	2519.272705	0.0294	0.7350
MGINERK[x]GFDFEYYQR	6	0	2051.952252	0.0294	0.4700
WSTAETLTNNK[x]IDRDK	10	0	1890.943464	0.0294	0.4700
LVNFTAK[x]TLDLLGIFR	6	0	1820.055916	0.0294	0.4700
VLKTK[x]DEGGPAGGLYI	4	0	1616.877294	0.0294	0.4700
AVYMPLCDPGNK[x]AEESAFYERAR	11	0	2673.231433	0.0293	0.6750
VTQK[x]KPPVQPLAYK	3	0	1595.939834	0.0293	0.4100
DGLEDDMPALADEEFEK[x]MDR	16	0	2324.977588	0.0292	0.5850
SAK[x]AKNPMFALSR	2	0	1419.765584	0.0292	0.3800
YGLQGPTWLVHK[x]ENAINKK	11	0	2195.185017	0.0292	0.5550
ASK[x]AAR	2	0	602.349976	0.0292	0.1750
QSMTSLVQHVMTYLPGIDDLK[x]TK	20	0	2604.329020	0.0291	0.6700
AQIK[x]ILYVNNAKSQEEAIENIK	3	0	2515.364479	0.0291	0.6400
NLLLQEKGFPTPK[x]ATSTGTTIVGVIAK	12	0	2783.579543	0.0291	0.7850
LPSEYDSRVKAMEVDEK[x]PTER	16	0	2478.205935	0.0290	0.6100
I[x]AIVVNQNWYCANTK	0	0	1792.892954	0.0290	0.4350
VELAK[x]QNLFVPTSDK	4	0	1687.914404	0.0290	0.4350
KDK[x]PK	2	0	614.375128	0.0290	0.1450
KALSSLK[x]YMLLSQIMLNSVSEVK	6	0	2581.422189	0.0289	0.6650
QGLHK[x]KSNFFLQLDGLVGQEAR	4	0	2484.323621	0.0289	0.6350
AEREK[x]ASK	4	0	917.492997	0.0288	0.2300
TIEAITFKTDNHLSSTLEK[x]LSFK	18	0	2622.390357	0.0287	0.6600
MSSK[x]SSLELANNAVK	3	0	1577.808228	0.0287	0.4300
EDK[x]EGVVNTIAFAIRLTGDTNGALDK	2	0	2746.413605	0.0287	0.7450
VK[x]AMEVDEKPTERYSDIGGLSK	1	0	2451.231422	0.0286	0.6300
IMKLCFDELK[x]K	9	0	1423.756658	0.0286	0.3150
ILEFTK[x]YSNDK	5	0	1356.692468	0.0286	0.3150
EPPVYTPPK[x]DK	8	0	1269.660444	0.0286	0.3150
GSNDDEMK[x]IDK	7	0	1250.544822	0.0286	0.3150
VAQTTYKK[x]IYNEYPPTK	7	0	2043.067597	0.0285	0.4850
SNDIEK[x]AIDLYKEVLNK	5	0	1991.057425	0.0285	0.4850
NEEK[x]LAEFDK	3	0	1221.587675	0.0285	0.2850
K[x]NTEDIEMTA	0	0	1150.517549	0.0285	0.2850
VLTLSLMEELHK[x]MDDR	11	0	1928.969875	0.0284	0.4550
KIDK[x]EDMGSNDK	3	0	1378.639778	0.0283	0.3400
TTSK[x]VSIAK	3	0	933.549448	0.0283	0.2550
IIYSDIDVDPVK[x]PEHVGKVVLK	11	0	2462.378342	0.0282	0.6200
DFLDAVQK[x]VVK	7	0	1260.707726	0.0282	0.3100
WK[x]VETQEAAVVDYPDR	1	0	1904.926754	0.0281	0.4500
MGTTITALRYK[x]DGVILAADSR	10	0	2251.199340	0.0281	0.5900
GFPTPK[x]ATSTGTTIVGVIAK	5	0	1945.088332	0.0280	0.5600
AELDK[x]IGLSK	4	0	1072.612770	0.0280	0.2800
FNSNAIAAVATK[x]MVTLK	11	0	1777.975953	0.0279	0.4750
SLK[x]DECK	2	0	878.416723	0.0279	0.1950
YASQK[x]RP	4	0	848.450409	0.0279	0.1950
ATLTGMK[x]IDVLFSKIR	6	0	1792.027986	0.0278	0.4450
Y[x]FATLQKSK	0	0	1084.591644	0.0278	0.2500
RHQGVLEIEFMIDHNMK[x]DGTQR	16	0	2653.285197	0.0277	0.6100
ETIDNAETMK[x]K	9	0	1278.612505	0.0277	0.3050
GGVHVK[x]LAHLSK	5	0	1244.735277	0.0275	0.3300
SSEQANLYERK[x]TLVAHAVLK	10	0	2256.222519	0.0275	0.5500
IDTIVKEIQDEK[x]EAEAAR	11	0	2057.063963	0.0275	0.4950
K[x]FFAIDTANPIPVFTH	0	0	1816.951123	0.0275	0.4400
S[x]QAR	0	0	460.239372	0.0275	0.1100
ATPYRGYSK[x]PNER	8	0	1537.763667	0.0273	0.3550
YLHQSLK[x]YK	6	0	1178.644738	0.0272	0.2450
HGGYK[x]PTDK	4	0	1001.492997	0.0272	0.2450
NKISWYTK[x]IVDELDLR	7	0	1992.067931	0.0272	0.4350
QETQYK[x]IDELVSNNEK	5	0	1936.937709	0.0272	0.4350
TK[x]SVALGGITKEFVIYEQLIAAR	1	0	2506.415787	0.0272	0.6250
AVAHHTDCK[x]FIRVSGSELVQK	8	0	2381.227281	0.0271	0.5700
NCACVISQKK[x]VPDK	9	0	1645.827913	0.0271	0.3800
TFANLVSSTLYEK[x]R	12	0	1627.856893	0.0271	0.3800
NSDYK[x]ETLIFKCIDMFIHK	4	0	2401.180912	0.0271	0.5150
LK[x]PQDERTQEER	1	0	1527.764059	0.0271	0.3250
EPPVYTPPKDK[x]K	10	0	1397.755400	0.0271	0.3250
VVDK[x]DGIREINI	3	0	1369.756460	0.0271	0.3250
SLLAHK[x]GGHVVR	5	0	1272.741423	0.0271	0.3250
V[x]SPTGQITSTSARSGKK	0	0	1703.916525	0.0271	0.4600
D[x]GLEDDMPALADEEFEKMDR	0	0	2324.977588	0.0270	0.5400
K[x]IYNEYPPTK	0	0	1251.649881	0.0270	0.2700
A[x]SLLKVNMENLIVTDLGK	0	0	1957.091700	0.0269	0.4850
VSEVLNSEDITGIQEK[x]STDLR	15	0	2332.175685	0.0269	0.5650
HNNHMAKVLTLELYK[x]K	14	0	1938.050842	0.0269	0.4300
K[x]PPVQPLAYKSATPFR	0	0	1799.009303	0.0269	0.4300
ATLTGMKIDVLFSK[x]IR	13	0	1792.027986	0.0269	0.4300
YDKK[x]DLVR	3	0	1035.571243	0.0269	0.2150
IIYSDIDVDPVK[x]PEHVGKVVLKNK	11	0	2704.516220	0.0269	0.6450
AQIKILYVNNAK[x]SQEEAIENIK	11	0	2515.364479	0.0268	0.5900
CIK[x]IACWVVGSGDTIYDCVR	2	0	2371.112179	0.0268	0.5350
TVYQISELESLLRSSHIITK[x]ELK	19	0	2686.490399	0.0267	0.6150
SPSGNDALNDKK[x]GTK	11	0	1530.763724	0.0267	0.4000
NKVLVK[x]VHPEGK	5	0	1346.803351	0.0267	0.3200
LAHLSK[x]HPK	5	0	1029.608297	0.0267	0.2400
VK[x]AFGR	1	0	676.402010	0.0267	0.1600
APPEILDISK[x]QLADYK	9	0	1799.966829	0.0266	0.4250
EFEIIK[x]GVLCQFR	5	0	1637.859869	0.0265	0.3450
LNFSSLKMK[x]DAVK	8	0	1479.811862	0.0265	0.3450
VLVK[x]VHPEGK	3	0	1104.665473	0.0265	0.2650
QGSATVGLVSK[x]THAVLVALKR	10	0	2134.258512	0.0264	0.5550
KNEEK[x]LAEFDK	4	0	1349.682631	0.0264	0.2900
L[x]KGYQTIELDK	0	0	1306.713204	0.0264	0.2900
IKENQEK[x]ISNNK	6	0	1443.768084	0.0262	0.3150
K[x]REK	0	0	559.344165	0.0262	0.1050
FAASK[x]EKQNTPVLFDSK	4	0	1908.994437	0.0262	0.4450
ASK[x]VLELRAELDK	2	0	1470.840518	0.0262	0.3400
DQK[x]KFDSGGGDNGANNQFAGNQSM	2	0	2486.051564	0.0260	0.6250
FLHDK[x]NSDYKETLIFK	4	0	1997.025735	0.0259	0.4150
TTMTNGFLAHK[x]LCIHK	10	0	1870.954502	0.0259	0.4150
KLEKGQSIDDMIPAQK[x]	15	0	1799.945046	0.0259	0.4150
IQYVGKQDPK[x]K	9	0	1302.729522	0.0259	0.2850
IKVLAQLGMQSLSPLK[x]QGMNILR	15	0	2537.454825	0.0259	0.5950
SRQETQYK[x]IDELVSNNEK	7	0	2180.070835	0.0258	0.4650
INHEHFMDGILEVQMRK[x]SK	16	0	2311.156430	0.0258	0.4900
NLLLQEK[x]GFPTPK	6	0	1483.839792	0.0258	0.3350
QEYALALQK[x]WDLSR	8	0	1719.894338	0.0257	0.3600
VTSK[x]LLEQEESAEK	3	0	1589.814754	0.0257	0.3600
SLGSGMDQEK[x]VLNK	9	0	1504.755469	0.0257	0.3600
VGIK[x]PPK	3	0	737.479921	0.0257	0.1800
VFHPITK[x]AVILSDTKPVDK	6	0	2107.204023	0.0255	0.4850
NLQVAK[x]SLDK	5	0	1114.634566	0.0255	0.2550
IEASK[x]GLIDR	4	0	1100.618917	0.0255	0.2550
K[x]SQNVQEQLNEWGSNITELLGK	0	0	2514.271310	0.0255	0.5600
EEIQLLQEPGSYVGEVIK[x]TMGK	17	0	2447.261660	0.0255	0.5600
IQYVGK[x]QDPKK	5	0	1302.729522	0.0255	0.2800
RGGDEWK[x]IEPLK	6	0	1426.756795	0.0254	0.3050
MMGINERK[x]GFDFEYYQR	7	0	2182.992731	0.0253	0.4300
F[x]RNQYDGDATTWSPQGR	0	0	1997.897911	0.0253	0.4300
ASLLK[x]VNMENLIVTDLGK	4	0	1957.091700	0.0253	0.4550
SSSDMAYTSMFKGNQK[x]VVK	15	0	2107.007711	0.0253	0.4800
VMGSGCDAAGTIIK[x]VFHPITK	13	0	2201.133573	0.0252	0.5300
K[x]ALSSLKYMLLSQIMLNSVSEVK	0	0	2581.422189	0.0252	0.5800
DQKK[x]FDSGGGDNGANNQFAGNQSM	3	0	2486.051564	0.0252	0.6050
SIMEYNGGSCVAMAGK[x]NCVAIASDLR	15	0	2773.265441	0.0252	0.6550
AK[x]NPMFALSRLQQSLQVNAHDR	1	0	2523.312735	0.0250	0.5500
ISYGDSGLRTEPK[x]AVDEEMK	12	0	2224.068057	0.0250	0.5000
NEEEPTK[x]KGINIDQSSNSK	6	0	2117.023553	0.0250	0.4750
VEFKMGNGK[x]MVEISR	8	0	1723.874862	0.0250	0.3750
YTSLSEEQK[x]MK	8	0	1342.643803	0.0250	0.2750
LK[x]GYQTIELDK	1	0	1306.713204	0.0250	0.2750
VMCKNK[x]TDTK	5	0	1223.600166	0.0250	0.2500
S[x]QARGFDR	0	0	935.457282	0.0250	0.2000
LVK[x]GRQD	2	0	814.466059	0.0250	0.1750
M[x]NSIVSK	0	0	777.405435	0.0250	0.1750
AERK[x]AR	3	0	729.424532	0.0250	0.1500
M[x]PPK	0	0	471.251517	0.0250	0.1000
DGMERK[x]FFAIDTANPIPVFTH	5	0	2405.183691	0.0250	0.5250
EKASK[x]GSNDDEMK	4	0	1437.640504	0.0250	0.3250
QNTIVNQVYESYNQLTK[x]TVELM	16	0	2614.294745	0.0248	0.5450
TTQLEEANSK[x]LGYIFGADYPK	9	0	2344.158584	0.0248	0.5200
ILGVVEGQFSRPAK[x]LNDPEDK	13	0	2311.217099	0.0248	0.5200
VTDK[x]LTQLTDNIWCCR	3	0	2021.966182	0.0247	0.3950
LEEIGVADQYK[x]VSK	10	0	1577.830012	0.0246	0.3450
DQELTEENVSISVIGK[x]DEK	15	0	2132.048371	0.0245	0.4650
FFPYYVYTTVAGIDK[x]EGK	14	0	2097.045801	0.0244	0.4400
FKLNVYK[x]YR	6	0	1229.692020	0.0244	0.2200
Q[x]IAIVVNQNWYCANTK	0	0	1920.951525	0.0244	0.3900
DAVK[x]EAAR	3	0	858.455887	0.0244	0.1950
K[x]ASLLTREDLTDEEK	0	0	1746.899873	0.0243	0.3650
QLADYK[x]AFEDSLRAIANHEQAR	5	0	2545.267228	0.0243	0.5350
LGVMYAK[x]NLPNIQR	6	0	1615.886752	0.0243	0.3400
CIK[x]RLVK	2	0	915.568742	0.0243	0.1700
S[x]SKSSLELANNAVKSNDIEK	0	0	2133.091236	0.0243	0.4850
DIGKVVDK[x]CFGIK	7	0	1477.796212	0.0242	0.3150
YGEK[x]ESLAAVLVR	3	0	1433.787759	0.0242	0.3150
A[x]ASLLKVNMENLIVTDLGK	0	0	2028.128811	0.0242	0.4600
DEK[x]YTLYDQNDTKEWLDK	2	0	2303.059269	0.0242	0.4350
QYQEVVKQGDVLLNK[x]LQK	14	0	2129.184348	0.0242	0.4350
NTWNSTLETAK[x]AKYASQK	10	0	2040.027522	0.0242	0.4350
AAK[x]ASR	2	0	602.349976	0.0242	0.1450
VAQTTYK[x]KIYNEYPPTK	6	0	2043.067597	0.0241	0.4100
M[x]GINERKGFDFEYYQR	0	0	2051.952252	0.0241	0.3850
TK[x]INLIETLRTITDGK	1	0	1815.046470	0.0241	0.3850
QEVAAQK[x]SSEETEDK	6	0	1677.769259	0.0240	0.3600
FIRVSGSELVQK[x]YIGEGSR	11	0	2124.132649	0.0239	0.4550
EK[x]SPAIIFIDELDAIGTKR	1	0	2115.157467	0.0239	0.4550
VLTLELYK[x]K	7	0	1105.674641	0.0239	0.2150
LLVK[x]DRIDK	3	0	1098.676036	0.0239	0.2150
VSQARVMGSGCDAAGTIIK[x]VFHPITK	18	0	2742.430790	0.0238	0.6200
V[x]LEATMILIDNSEWMINGDYIPTR	0	0	2793.371608	0.0237	0.5700
EEIQLLQEPGSYVGEVIKTMGK[x]NK	21	0	2689.399538	0.0237	0.5700
G[x]QAQSGNFSNFGDGANGDNKKDQK	0	0	2483.106041	0.0237	0.5700
YDK[x]KDLVR	2	0	1035.571243	0.0237	0.1900
STELFKNEEEPTK[x]K	12	0	1678.841301	0.0236	0.3300
TMTEK[x]AR	4	0	835.422145	0.0236	0.1650
IIPLK[x]KD	4	0	825.532346	0.0236	0.1650
SVEISALASK[x]NRLHQLR	9	0	1921.085644	0.0235	0.4000
ARQEVAAQK[x]SSEETEDK	8	0	1904.907471	0.0235	0.4000
FRKLGVK[x]PPK	6	0	1168.744388	0.0235	0.2350
AK[x]NPMFALSR	1	0	1133.601493	0.0235	0.2350
DKPK[x]YEPPVPTRTGR	3	0	1739.931783	0.0233	0.3500
DTTK[x]NK	3	0	705.365683	0.0233	0.1400
NDGTIVIRK[x]LEETDVAK	8	0	1900.026461	0.0232	0.3950
EEIQK[x]GDGGTDYVCVPK	4	0	1893.877753	0.0232	0.3950
VLNKGDSGEMSLQK[x]LFK	13	0	1893.002891	0.0232	0.3950
TVSDLTISQAIFELSSPFLENK[x]SQK	21	0	2781.443508	0.0232	0.5800
AKVAEQNENPTVGSAQK[x]MIQDEAQK	16	0	2713.333976	0.0232	0.5800
EDLTDEEK[x]AASIAVEDEKR	7	0	2147.022884	0.0232	0.4400
EHFKELVSK[x]ASPIAGSEGK	8	0	2013.053008	0.0232	0.4400
TGPPGPPCGGKFMLK[x]LGVK	14	0	1940.037500	0.0232	0.4400
DQKKDK[x]PK	5	0	985.555594	0.0231	0.1850
K[x]MSAQSCACMVRTLLYGK	0	0	2103.009638	0.0231	0.4150
MATTVKDTMNVDINAIK[x]K	16	0	1992.038284	0.0231	0.4150
VVDKCFGIK[x]FDIMPR	8	0	1823.942544	0.0230	0.3450
SMIADK[x]HAIRILAHR	5	0	1730.972539	0.0230	0.3450
HIEVGDSVLVK[x]IITK	10	0	1649.971524	0.0230	0.3450
SPSGNDALNDK[x]KGTK	10	0	1530.763724	0.0230	0.3450
AEAK[x]DVAKMK	3	0	1089.585175	0.0230	0.2300
SWIGAYLAK[x]IPERIVCFMLNEK	8	0	2637.380995	0.0230	0.5050
VEPIPLINGEK[x]R	10	0	1363.782281	0.0229	0.2750
K[x]FTGGVLMLIDR	0	0	1348.753625	0.0229	0.2750
M[x]DRQEQR	0	0	961.439915	0.0229	0.1600
TSETNDRNSTNNTK[x]ER	13	0	1865.846269	0.0228	0.3650
K[x]AIPLALGLLSASNPQMRIFDTLSR	0	0	2711.515506	0.0228	0.5700
LESK[x]QRIFR	3	0	1175.677431	0.0228	0.2050
FDSEK[x]AGDR	4	0	1023.462090	0.0228	0.2050
DAFALAK[x]EK	6	0	991.533798	0.0228	0.2050
M[x]PFGNTHNKFK	0	0	1319.644415	0.0227	0.2500
IDK[x]EDMGSNDK	2	0	1250.544822	0.0227	0.2500
LGSTAIGVK[x]TK	8	0	1073.644403	0.0227	0.2500
AEQEELLSEKVSTK[x]K	13	0	1717.909710	0.0227	0.3400
K[x]EAGFIDDILIITPASK	0	0	1830.013777	0.0226	0.3850
LFLLRIVAFDQLVK[x]EK	13	0	1931.160709	0.0225	0.3600
GK[x]SALSTLNGFVEELK	1	0	1691.909318	0.0225	0.3600
K[x]ANWCDKR	0	0	1076.518495	0.0225	0.1800
M[x]SRSYDSR	0	0	1000.439581	0.0225	0.1800
IEFATITKDTTK[x]NK	11	0	1608.872208	0.0225	0.3150
SLLTGK[x]HAIRYAGR	5	0	1541.878966	0.0225	0.3150
FRK[x]PIGATWK	2	0	1202.692354	0.0225	0.2250
M[x]SERDTALEK	0	0	1178.560080	0.0225	0.2250
AMEQQDIK[x]PTVQNGEVSANAEQK	7	0	2514.201910	0.0224	0.5150
ATAIGKSSTAAK[x]TFLEK	11	0	1722.951515	0.0224	0.3800
VEFK[x]MGNGKMVEISR	3	0	1723.874862	0.0223	0.3350
EYLEKNWK[x]EGLSR	7	0	1650.836493	0.0223	0.2900
VKAMEVDEK[x]PTER	8	0	1530.771118	0.0223	0.2900
EDALFKNEEK[x]K	9	0	1349.682631	0.0223	0.2450
KFRK[x]PIGATWK	3	0	1330.787310	0.0223	0.2450
MGNGK[x]MVEISR	4	0	1220.600502	0.0223	0.2450
VRQLIIKEEMMNSIQQAVAK[x]	19	0	2328.265640	0.0223	0.4450
ATLEIYHEDNNRAEAK[x]DVAK	15	0	2286.123929	0.0223	0.4450
EDLTDEEK[x]AASIAVEDEK	7	0	1990.921782	0.0222	0.4000
IKYEYQK[x]LK	6	0	1211.691351	0.0222	0.2000
IVAFVGSPIVEDEK[x]NLIRLAK	13	0	2310.331003	0.0221	0.4650
RVATEK[x]DFLDAVQK	5	0	1618.867791	0.0221	0.3100
LK[x]YYEQK	1	0	970.512337	0.0221	0.1550
LGVK[x]RFK	3	0	846.543913	0.0221	0.1550
EDIYK[x]FVTVQDLDEMQVDV	4	0	2285.077226	0.0221	0.4200
AVYMGLK[x]AFESCSNDEALR	6	0	2159.997873	0.0221	0.4200
LREEIQK[x]GDGGTDYVCVPK	6	0	2163.062913	0.0221	0.4200
SETMK[x]YYLPKGK	4	0	1443.743119	0.0221	0.2650
SNDIEK[x]AIDLYK	5	0	1407.724493	0.0221	0.2650
TKDAVVLGVEK[x]R	10	0	1313.766632	0.0221	0.2650
MGQAQSGNFSNFGDGANGDNKK[x]DQK	21	0	2614.146520	0.0220	0.5500
QVK[x]NRDCVGR	2	0	1230.625074	0.0220	0.2200
NCACVISQK[x]K	8	0	1206.584850	0.0220	0.2200
TMGK[x]NKVLVK	3	0	1116.668841	0.0220	0.2200
VLK[x]TK	2	0	587.400615	0.0220	0.1100
NCK[x]ADAGITIAPRCTDLDAIGVK	2	0	2458.230706	0.0220	0.5050
NSIVSKYTQSTNNDDPK[x]K	16	0	2037.996615	0.0219	0.3950
VDTILLFMPMDESLK[x]VFQALTTIR	14	0	2780.485512	0.0219	0.5250
E[x]APADPTDEEAMSDEAAAQAITAR	0	0	2459.075713	0.0219	0.5250
LEFIK[x]VIPVEELKEIK	4	0	1926.144056	0.0219	0.3500
VVDK[x]DGIR	3	0	900.502835	0.0219	0.1750
AK[x]SAKIVR	1	0	871.560288	0.0219	0.1750
YEAFEK[x]ADSCILDLTGAFR	5	0	2205.041118	0.0218	0.4150
K[x]EEPKSETLENFTR	0	0	1706.847448	0.0218	0.3050
EGK[x]GEIYSFDPVGSYER	2	0	1931.890035	0.0218	0.3700
TTMTNGFLAHK[x]LCIHKNK	10	0	2113.092380	0.0217	0.3900
AHLDVQEK[x]DQPK	7	0	1406.715325	0.0217	0.2600
NK[x]MVCKIWK	1	0	1205.641245	0.0217	0.1950
VMCK[x]NK	3	0	778.382925	0.0217	0.1300
VKAMEVDEK[x]PTERYSDIGGLSK	8	0	2451.231422	0.0216	0.4750
VTVSK[x]GVAIDLLEECK	4	0	1759.938898	0.0216	0.3450
EATPMEMDEEKSQDISINGNSK[x]K	21	0	2580.168225	0.0215	0.4950
TTSNICHRLNADVLGQLIK[x]K	18	0	2280.237118	0.0215	0.4300
K[x]CIKIACWVVGSGDTIYDCVR	0	0	2499.207134	0.0214	0.4500
HCLLYLSCIDLDK[x]CSHTELVER	12	0	2760.303207	0.0214	0.4700
LELK[x]KANWCDK	3	0	1403.723052	0.0214	0.2350
LVK[x]ERQAR	2	0	998.598459	0.0213	0.1700
QAREK[x]VLK	4	0	970.592313	0.0213	0.1700
TVQYATK[x]R	6	0	965.529382	0.0213	0.1700
M[x]SSKSSLELANNAVKSNDIEK	0	0	2264.131715	0.0212	0.4450
VELAK[x]QNLFVPTSDKEK	4	0	1945.051948	0.0212	0.3600
SQK[x]ALDTLFSAIRDHDLAPLYK	2	0	2501.327703	0.0211	0.4650
AELATEAYTPLTSLEGIVILK[x]K	20	0	2359.324913	0.0211	0.4650
M[x]FRNQYDGDATTWSPQGR	0	0	2128.938390	0.0211	0.3800
EWNQNIK[x]NLSNVVEISGK	6	0	2071.069718	0.0211	0.3800
FDVVPVPQSSLYLRNLTDETK[x]NK	20	0	2662.396504	0.0211	0.4850
VSEVLNSEDITGIQEK[x]STDLRALR	15	0	2672.397956	0.0210	0.5050
M[x]GQAQSGNFSNFGDGANGDNKKDQK	0	0	2614.146520	0.0210	0.5250
LREWNQNIK[x]NLSNVVEISGK	8	0	2340.254878	0.0210	0.4200
TVQK[x]VETAVLSTTVK	3	0	1602.919156	0.0210	0.3150
DTTK[x]NKMVCK	3	0	1223.600166	0.0210	0.2100
TVQYATK[x]RSK	6	0	1180.656362	0.0210	0.2100
K[x]PPVQPLAYK	0	0	1139.670224	0.0210	0.2100
K[x]FDSGGGDNGANNQFAGNQSM	0	0	2114.871099	0.0210	0.4400
QEYKDDINLDEASAMAVK[x]FLSK	17	0	2514.231087	0.0209	0.4600
LELKK[x]ANWCDK	4	0	1403.723052	0.0209	0.2300
SLADFEK[x]ALQDYKPELASDPIIR	6	0	2618.359059	0.0209	0.4800
FSFISNVRPKLFAYPPK[x]SVQPTAK	16	0	2721.500514	0.0208	0.5000
IIYSDIDVDPVKPEHVGK[x]VVLKNK	17	0	2704.516220	0.0208	0.5000
ETTEK[x]K	4	0	734.380997	0.0208	0.1250
LDVAK[x]RVDMYASDLAQISR	4	0	2150.115282	0.0208	0.3950
NTWNSTLETAK[x]AK	10	0	1462.741537	0.0208	0.2700
TK[x]DEGGPAGGLYI	1	0	1276.629872	0.0208	0.2700
LGSTAIGVKTK[x]DAVVLGVEK	10	0	1984.156741	0.0207	0.4150
YK[x]NENLENIEDVQLR	1	0	1875.932566	0.0207	0.3100
S[x]PTGQITSTSARSGKK	0	0	1604.848116	0.0206	0.3300
AIEGK[x]IAR	4	0	856.513006	0.0206	0.1650
SDISK[x]SSM	4	0	853.385092	0.0206	0.1650
DSESTEEK[x]EAQAVQRAR	7	0	1932.913617	0.0206	0.3500
SETMK[x]YYLPK	4	0	1258.626702	0.0205	0.2050
STLDLNHLADLYDRK[x]DWNACK	14	0	2547.217501	0.0205	0.4300
K[x]IPQVASFRIDK	0	0	1400.813914	0.0204	0.2450
VHEVGDDLVIGASGFEADALALVK[x]R	23	0	2580.354642	0.0204	0.5100
GSLEKNWK[x]EEYLR	7	0	1650.836493	0.0204	0.2650
DVITELPDAK[x]YYR	9	0	1581.803799	0.0204	0.2650
SGFEK[x]IDLTRIVK	4	0	1504.861253	0.0204	0.2650
GYQTIELDKK[x]LDVAK	9	0	1719.940617	0.0203	0.3050
VLK[x]TKDEGGPAGGLYI	2	0	1616.877294	0.0203	0.3250
VSTTPANSFELK[x]QYLIQR	11	0	2094.110853	0.0203	0.3650
INADHK[x]LNSLPLLQQLVK	5	0	2043.183957	0.0203	0.3650
VHPEGK[x]YVVDISPDIDIK	5	0	2023.062511	0.0203	0.3650
LEEIGVADQYKVSK[x]ILEHK	13	0	2198.194577	0.0203	0.3850
VEAQNHK[x]LNLADPVSIEYLTR	6	0	2409.265107	0.0202	0.4250
EVIELPLKNPELFLRVGIK[x]PPK	18	0	2528.509290	0.0200	0.4400
KCIK[x]IACWVVGSGDTIYDCVR	3	0	2499.207134	0.0200	0.4200
DGLEDDMPALADEEFEK[x]MDRR	16	0	2481.078690	0.0200	0.4200
D[x]DGLEDDMPALADEEFEKMDR	0	0	2440.004526	0.0200	0.4200
FFYILYFELYK[x]IAQDTLAR	10	0	2413.272097	0.0200	0.3800
NSSSDMAYTSMFKGNQK[x]VVK	16	0	2221.050634	0.0200	0.4000
YTYDRGTTAVLK[x]EDIYK	11	0	2035.026127	0.0200	0.3400
AQISVRLVPYLTK[x]LESK	12	0	1944.140700	0.0200	0.3400
GSLEK[x]NWKEEYLR	4	0	1650.836493	0.0200	0.2600
KELFDCLK[x]IMR	7	0	1451.762804	0.0200	0.2200
TTLFK[x]SELAQSK	4	0	1351.734665	0.0200	0.2400
QIAK[x]FVVSLGER	3	0	1345.771718	0.0200	0.2400
D[x]YDLVR	0	0	779.381332	0.0200	0.1200
K[x]MQE	0	0	534.247157	0.0200	0.0800
GK[x]VVIDAFRLINPSTLMMGQEPR	1	0	2571.366408	0.0198	0.4550
NK[x]ELISVSAASKILSNITYSYK	1	0	2428.321223	0.0198	0.4350
K[x]GILLPESLTEAVEATTYAILR	0	0	2387.331060	0.0198	0.4350
AVYMPLCDPGNK[x]AEESAFYER	11	0	2446.093220	0.0198	0.4150
KAQSGPDASAK[x]LPTVIPTTR	10	0	2037.121751	0.0198	0.3950
TGPPGPPCGGK[x]FMLKLGVK	10	0	1940.037500	0.0197	0.3750
LQKDLGQVLNK[x]YVQVEQR	10	0	2157.190495	0.0197	0.3550
QYQEVVK[x]QGDVLLNKLQK	6	0	2129.184348	0.0197	0.3550
LAHLSKHPK[x]FEEILTR	8	0	1918.078772	0.0197	0.3150
SGNLPDADNSK[x]SDISK	10	0	1646.774679	0.0197	0.3150
K[x]VTSKLLEQEESAEK	0	0	1717.909710	0.0197	0.2950
VSK[x]QGEIDYEALVK	2	0	1577.830012	0.0196	0.2750
TGRK[x]EPPVYTPPK	3	0	1468.803742	0.0196	0.2550
EEIQLLQEPGSYVGEVIK[x]TMGKNK	17	0	2689.399538	0.0196	0.4700
DNSSDLQK[x]LLMK	7	0	1390.712547	0.0196	0.2350
SPSGNDALNDK[x]K	10	0	1244.599634	0.0196	0.2350
K[x]GFDFEYYQR	0	0	1351.619643	0.0195	0.1950
MK[x]DAVKEAAR	1	0	1117.591321	0.0195	0.1950
QGITEAYNQK[x]AVEKLMSR	9	0	2065.062523	0.0194	0.3500
VLVDMESMLVPK[x]PLINK	11	0	1925.072882	0.0194	0.3300
L[x]EAPADPTDEEAMSDEAAAQAITAR	0	0	2572.159771	0.0194	0.4850
EEFAEK[x]AVSVIQARIANYDPAEIR	5	0	2718.397564	0.0194	0.4650
HNNHMAK[x]VLTLELYKK	6	0	1938.050842	0.0194	0.3100
DHDLAPLYK[x]YLSENPK	8	0	1901.952241	0.0194	0.3100
VMK[x]SEFQR	2	0	1023.517101	0.0194	0.1550
K[x]TVQYATK	0	0	937.523235	0.0194	0.1550
K[x]PIGATWK	0	0	899.522844	0.0194	0.1550
YLHQSLKYK[x]EDTALR	8	0	1863.984208	0.0193	0.2900
ALERQLEMLDLQEGFIK[x]EDCK	16	0	2564.261336	0.0193	0.4050
ILFSDVK[x]AMTTGLR	6	0	1550.848972	0.0193	0.2700
ENAINK[x]K	5	0	815.450075	0.0193	0.1350
ALTLKTGPPGPPCGGK[x]FMLK	15	0	2069.116472	0.0192	0.3850
KVSTTPANSFELK[x]QYLIQR	12	0	2222.205809	0.0192	0.3650
HKFQDILLGAGQAIK[x]AGNR	14	0	2036.127841	0.0192	0.3650
SGNLPDADNSKSDISK[x]SSM	15	0	1951.879206	0.0192	0.3650
IIYSDIDVDPVK[x]PEHVGK	11	0	2023.062511	0.0192	0.3450
EAGFIDDILIITPASK[x]EK	15	0	1959.056365	0.0192	0.3450
LLMK[x]LSSQNDDK	3	0	1390.712546	0.0192	0.2300
V[x]KAFGR	0	0	676.402010	0.0192	0.1150
VELAKQNLFVPTSDK[x]EK	14	0	1945.051948	0.0191	0.3250
VIGSELVQK[x]YVGEGAR	8	0	1703.920551	0.0191	0.3050
VLGVFSEK[x]AQIKILYVNNAK	7	0	2233.283329	0.0190	0.3800
LISGK[x]LDEAR	4	0	1100.618917	0.0190	0.1900
IHLEKVSK[x]QGEIDYEALVK	7	0	2198.194577	0.0189	0.3600
YEAKAIGSGSEPAK[x]SELVK	13	0	1963.026127	0.0189	0.3600
LFAYPPK[x]SVQPTAK	6	0	1545.855441	0.0189	0.2650
ASAGPLIASQTVK[x]K	12	0	1369.792844	0.0189	0.2650
LFAYPPK[x]SVQPTAKTVQK	6	0	2002.125051	0.0189	0.3400
NMGTVVDLLIENK[x]ASALL	12	0	1900.033855	0.0189	0.3400
ESDK[x]APDLIELNR	3	0	1498.762664	0.0188	0.2450
DIGK[x]VVDKCFGIK	3	0	1477.796212	0.0188	0.2450
DLVKK[x]YDK	4	0	1007.565097	0.0188	0.1500
SVGLPTNAYFAIDEIEDDGSK[x]SSR	20	0	2570.213522	0.0187	0.4500
WIEALRDIK[x]SMIADK	8	0	1787.960303	0.0187	0.2800
TDNHLSSTLEK[x]LSFK	10	0	1718.883832	0.0187	0.2800
IHAYVK[x]VLTLSLMEELHKMDDR	5	0	2640.376636	0.0186	0.4100
GTCAGEVFMALK[x]GMALGSANEK	11	0	2241.059087	0.0186	0.4100
HYYSLRINYK[x]K	9	0	1483.793513	0.0186	0.2050
SLEK[x]TLVPYLR	3	0	1317.765572	0.0186	0.2050
EEYLRAAK[x]ASR	7	0	1292.683635	0.0186	0.2050
K[x]EDSSPCGYIIRILSGEQTVK	0	0	2379.210294	0.0186	0.3900
TSTGGPK[x]LQLNLER	6	0	1512.825929	0.0186	0.2600
M[x]MGINERKGFDFEYYQR	0	0	2182.992731	0.0185	0.3150
GAIEK[x]VDDLLTTQAEAK	4	0	1800.946820	0.0185	0.3150
SSK[x]SSLELANNAVKSNDIEK	2	0	2133.091236	0.0185	0.3700
SLLTGK[x]HAIR	5	0	1094.655970	0.0185	0.1850
LMGQINKMPLLQSSVALLGQK[x]IR	20	0	2537.454825	0.0185	0.4250
SIK[x]GYTLPPHCSR	2	0	1514.766308	0.0185	0.2400
QEVAAQKSSEETEDK[x]K	14	0	1805.864214	0.0184	0.2950
SELVK[x]EFHKDMTLEEAEVLILK	4	0	2600.377016	0.0184	0.4050
AITSVHARQEYALALQK[x]WDLSR	16	0	2555.360731	0.0184	0.4050
AVAVVVDPIQSVK[x]GKVVIDAFR	12	0	2309.346986	0.0184	0.4050
HNNHMAK[x]VLTLELYK	6	0	1809.955886	0.0183	0.2750
VLTLAMVK[x]R	7	0	1029.636817	0.0183	0.1650
IIYSDIDVDPVKPEHVGKVVLK[x]NK	21	0	2704.516220	0.0183	0.4400
ILYVNNAKSQEEAIENIK[x]CTR	17	0	2492.269200	0.0183	0.3850
VK[x]EDMVDQESTDNNGVQVESR	1	0	2378.065484	0.0183	0.3850
LNADVLGQLIK[x]K	10	0	1310.792119	0.0183	0.2200
LGSTAIGVK[x]TKDAVVLGVEK	8	0	1984.156741	0.0182	0.3650
FSFISNVRPK[x]LFAYPPK	9	0	2010.109010	0.0182	0.3100
C[x]SPSATLTHRTMTEKAR	0	0	1945.946117	0.0182	0.3100
EDALFK[x]NEEKK	5	0	1349.682631	0.0182	0.2000
DFSK[x]TLPPELK	3	0	1273.691742	0.0182	0.2000
MNSIVSKYTQSTNNDDPK[x]K	17	0	2169.037093	0.0182	0.3450
CAEAENSSDLFK[x]LGVMYAK	11	0	2131.991727	0.0182	0.3450
IGLSK[x]IRIAYASVVYIADK	4	0	2079.209109	0.0182	0.3450
NLLLQEK[x]GFPTPKATSTGTTIVGVIAK	6	0	2783.579543	0.0181	0.4900
DEK[x]VSEVLNSEDITGIQEKSTDLR	2	0	2704.340167	0.0181	0.4350
NLQVAKSLDK[x]QMVEER	9	0	1886.988302	0.0181	0.2900
DIGK[x]VVDK	3	0	872.496688	0.0181	0.1450
EGK[x]GEIYSFDPVGSYEREWCR	2	0	2563.143672	0.0181	0.3800
VNLEAYLDLSITPK[x]QHAVNER	13	0	2409.265107	0.0181	0.3800
VATEK[x]DFLDAVQK	4	0	1462.766689	0.0181	0.2350
SIMLYLMVQSVNSELK[x]LLSSAKK	15	0	2581.422189	0.0180	0.4150
VRQLIIK[x]EEMMNSIQQAVAK	6	0	2328.265640	0.0180	0.3600
KLGVKPPK[x]GCLMFGPPGTGK	7	0	2068.132455	0.0180	0.3600
DLGQVLNK[x]YVQVEQR	7	0	1787.952910	0.0180	0.2700
DFLDAVQK[x]VVKGNQK	7	0	1687.925636	0.0180	0.2700
AIGSGSEPAK[x]SELVK	9	0	1471.788150	0.0180	0.2700
WKTLSK[x]ESAR	5	0	1204.656362	0.0180	0.1800
QSK[x]ATREPNK	2	0	1157.615226	0.0180	0.1800
MGQAQSGNFSNFGDGANGDNK[x]KDQK	20	0	2614.146520	0.0180	0.4500
YHDDLPALRITAFLLADSK[x]SQK	18	0	2501.327703	0.0180	0.3950
YPHGMTETLNTK[x]LGLGIAYQLR	11	0	2475.294296	0.0180	0.3950
ALSSLK[x]YMLLSQIMLNSVSEVK	5	0	2453.327233	0.0180	0.3950
VGIKPPK[x]GVLLYGPPGTGKTLLAR	6	0	2431.467763	0.0179	0.4300
ANWCDK[x]RYNLASLHDDTLLDM	5	0	2550.163024	0.0179	0.3750
GYSKPNERATK[x]QSK	10	0	1592.826990	0.0179	0.2500
QGITEAYNQK[x]AVEK	9	0	1577.804860	0.0179	0.2500
M[x]GINERK	0	0	846.438129	0.0179	0.1250
NLQVAK[x]SLDKQMVEER	5	0	1886.988302	0.0178	0.2850
SK[x]RSIGISDALQMAADAQPAVGLAR	1	0	2525.338279	0.0178	0.4450
GFICK[x]VVDK	4	0	1064.568799	0.0178	0.1600
IIYSDIDVDPVKPEHVGK[x]VVLK	17	0	2462.378342	0.0177	0.3900
EYLEK[x]NWKEGLSR	4	0	1650.836493	0.0177	0.2300
DEK[x]YTLYDQNDTK	2	0	1631.731422	0.0177	0.2300
K[x]LPNIEEATFDKR	0	0	1559.830681	0.0177	0.2300
GGVHVK[x]LAHLSKHPK	5	0	1606.941898	0.0177	0.2650
QSRQETQYK[x]IDELVSNNEK	8	0	2308.129407	0.0176	0.3350
QAAK[x]ASVVETVTLTKVTQK	3	0	2001.146903	0.0176	0.3350
DEQIEKIDTVIK[x]LVDHSFDEK	11	0	2500.269580	0.0176	0.3700
LAQLLRQLASYYHK[x]ESNALFMVR	13	0	2750.468893	0.0176	0.4050
AEQEELLSEK[x]VSTK	9	0	1589.814754	0.0175	0.2450
SLDK[x]QMVEER	3	0	1233.602276	0.0175	0.1750
VLVDK[x]SRK	4	0	943.581415	0.0175	0.1400
AVEK[x]LMSR	3	0	932.511289	0.0175	0.1400
LNADVLGQLIKK[x]YYSFDNSLK	11	0	2428.300096	0.0174	0.3650
RVHVTQEDFELAVAK[x]VLNK	14	0	2195.206144	0.0174	0.3300
EIINRDIGK[x]VVDK	8	0	1497.851416	0.0173	0.2250
DSLTVGAFFVYGSSSLYGDGGK[x]LR	21	0	2495.233139	0.0173	0.4150
YK[x]EDTALRSEM	1	0	1341.623403	0.0173	0.1900
KGYQTIELDK[x]K	9	0	1321.724101	0.0173	0.1900
SSQQGVEGVLIILK[x]IEDTDK	13	0	2171.168421	0.0172	0.3450
DIK[x]SMIADK	2	0	1019.532081	0.0172	0.1550
LNADVLGQLIK[x]KYYSFDNSLK	10	0	2428.300096	0.0171	0.3600
YYLPKGK[x]SALSTLNGFVEELK	6	0	2356.267737	0.0171	0.3600
DRGK[x]LVR	3	0	842.508589	0.0171	0.1200
AASLLK[x]VNMENLIVTDLGK	5	0	2028.128811	0.0171	0.3250
EHFK[x]ELVSKASPIAGSEGK	3	0	2013.053008	0.0171	0.3250
VGIK[x]PPKGVLLYGPPGTGKTLLAR	3	0	2431.467763	0.0171	0.4100
EPPVYTPPK[x]DKK	8	0	1397.755400	0.0171	0.2050
IGLVRLPEANFEPLEK[x]R	15	0	1980.115548	0.0171	0.2900
HTVIK[x]TGLRMISLSYSR	4	0	1961.087952	0.0171	0.2900
K[x]LGVKPPKGCLMFGPPGTGK	0	0	2068.132455	0.0170	0.3400
K[x]YYSFDNSLK	0	0	1263.613496	0.0170	0.1700
DAGK[x]DEFSRK	3	0	1151.557046	0.0170	0.1700
M[x]FMTR	0	0	684.308705	0.0170	0.0850
K[x]ELLK	0	0	629.411178	0.0170	0.0850
K[x]AFGR	0	0	577.333601	0.0170	0.0850
K[x]GEKVEDAPENNSFR	0	0	1718.822296	0.0170	0.2550
DFLDAVQKVVK[x]GNQK	10	0	1687.925636	0.0170	0.2550
SGVKLENVK[x]IYADLK	8	0	1675.950788	0.0170	0.2550
VAMLYAYDRIK[x]ILFSDVK	10	0	2144.170281	0.0169	0.3050
M[x]CSPSATLTHRTMTEKAR	0	0	2076.986596	0.0169	0.3050
FGDGIQIAQLALK[x]HRENK	12	0	2037.111857	0.0169	0.3050
STMLEK[x]IKENQEK	5	0	1576.812980	0.0169	0.2200
SLDK[x]QMVEERVLK	3	0	1573.849698	0.0169	0.2200
VK[x]AMEVDEKPTER	1	0	1530.771118	0.0169	0.2200
TEPK[x]AVDEEMKVR	3	0	1530.771118	0.0169	0.2200
EERQIQPK[x]TFANLVSSTLYEK	7	0	2480.290985	0.0169	0.3550
CEDGVILALEKVVTSKLLK[x]PR	18	0	2367.355831	0.0169	0.3550
SEFQRLTHEK[x]STMLEK	9	0	1962.983216	0.0169	0.2700
DLVK[x]KYDK	3	0	1007.565097	0.0169	0.1350
LDGKDELWK[x]NDDQLTYTYK	8	0	2344.122200	0.0168	0.3200
EATPMEMDEEK[x]SQDISINGNSK	10	0	2452.073269	0.0168	0.3700
ELLK[x]LKVELAK	3	0	1282.822356	0.0168	0.1850
VLSNYMK[x]QEALSSK	6	0	1596.818066	0.0168	0.2350
VLTLSLMEELHK[x]MDDRK	11	0	2057.064831	0.0168	0.2850
NRQYQEVVK[x]QGDVLLNK	8	0	2030.090787	0.0168	0.2850
FIK[x]HADATCVHRLALTK	2	0	1980.072637	0.0168	0.2850
LK[x]VELAKQNLFVPTSDK	1	0	1929.093418	0.0168	0.2850
M[x]SGYDR	0	0	727.295891	0.0167	0.1000
SLNNLNTIDIDANLEK[x]LLIFEK	15	0	2529.368896	0.0166	0.3650
LAAPQLVQMFIGDGAK[x]LVR	15	0	2026.139651	0.0166	0.3150
CLDQLTNWCTIK[x]TVDR	11	0	2021.966182	0.0166	0.2650
FIVK[x]ASSGPRYVVGCR	3	0	1794.956220	0.0166	0.2650
VSGSELVQK[x]YIGEGSR	8	0	1707.879080	0.0166	0.2650
LEFIK[x]VIPVEELK	4	0	1555.922455	0.0165	0.2150
STELFK[x]NEEEPTK	5	0	1550.746345	0.0165	0.2150
V[x]NQIESQMAMAEKLIQIRVK	0	0	2328.265640	0.0165	0.3300
PFGNTHNK[x]FK	7	0	1188.603937	0.0165	0.1650
IHAK[x]SMAIDK	3	0	1112.601159	0.0165	0.1650
TDELK[x]DANIIYDLEILR	4	0	2033.067988	0.0165	0.2800
K[x]NVPKLQNVSNFQK	0	0	1642.915408	0.0164	0.2300
TK[x]LVKER	1	0	872.544305	0.0164	0.1150
DYYTK[x]QSKATR	4	0	1359.678214	0.0164	0.1800
DELWK[x]NDDQLTYTYK	4	0	1930.894787	0.0163	0.2450
IHLEK[x]VSKQGEIDYEALVK	4	0	2198.194577	0.0163	0.3100
ALGNFVASVLARLALTK[x]PK	16	0	1968.188317	0.0163	0.3100
IK[x]VLAQLGMQSLSPLKQGMNILR	1	0	2537.454825	0.0163	0.3750
FSFISNVRPK[x]LFAYPPKSVQPTAK	9	0	2721.500514	0.0162	0.3900
YEALSK[x]HIIMFDCKILEFTK	5	0	2485.274807	0.0162	0.3250
HGGYKPTDK[x]HKTDLNHENLK	8	0	2331.171880	0.0162	0.3250
VYQTEPAGIYNAWK[x]ATAIGR	13	0	2208.132649	0.0162	0.3250
ATAIGRASK[x]AAR	8	0	1171.678492	0.0162	0.1950
ATAIGK[x]SSTAAK	5	0	1104.613831	0.0162	0.1950
K[x]SLKDECK	0	0	1006.511679	0.0162	0.1300
VAQTTYK[x]K	6	0	937.523235	0.0162	0.1300
K[x]YYESFADFDSEGTDAYLTYK	0	0	2512.095710	0.0162	0.3400
DK[x]SAQVILSEIEVLEAEHRPFK	1	0	2537.348830	0.0161	0.3550
QIQPK[x]TFANLVSSTLYEK	4	0	2066.104707	0.0161	0.2900
KINVK[x]FFEK	4	0	1151.670224	0.0161	0.1450
AK[x]YASQKRP	1	0	1047.582476	0.0161	0.1450
S[x]ERDTALEK	0	0	1047.519601	0.0161	0.1450
APPEILDISK[x]QLADYKAFEDSLR	9	0	2618.359059	0.0161	0.3700
QIAK[x]FVVSLGERVSPTDIEEGMR	3	0	2560.331798	0.0161	0.3700
NELEKLNFSSLK[x]MK	11	0	1679.891560	0.0161	0.2250
GNAK[x]FGDGIQIAQLALKHR	3	0	2036.127841	0.0161	0.3050
VVGQLLEKLK[x]PLIEK	9	0	1706.070505	0.0160	0.2400
VLELRAELDK[x]IGLSK	9	0	1682.992985	0.0160	0.2400
VVTSKLLK[x]PR	7	0	1139.738968	0.0160	0.1600
D[x]GLEDDMPALADEEFEKMDRR	0	0	2481.078690	0.0160	0.3350
MSSK[x]SSLELANNAVKSNDIEK	3	0	2264.131715	0.0160	0.3350
LGVQSISLTNNFPK[x]VFAMGDK	13	0	2265.182631	0.0160	0.3350
IQFCLALHNDSIK[x]SMR	12	0	1931.970877	0.0159	0.2550
CEDGVILALEK[x]VVTSK	10	0	1759.938898	0.0159	0.2550
VPFTAAITITGVK[x]TSTGGPKLQLNLER	12	0	2811.585689	0.0159	0.4300
DQPK[x]KVGQYIR	3	0	1330.735668	0.0159	0.1750
LAEK[x]WRDYNLISENTEM	3	0	2110.999257	0.0159	0.2700
K[x]AMVNIDTIDNKVATTM	0	0	1863.943328	0.0159	0.2700
TK[x]DAVVLGVEKR	1	0	1313.766632	0.0158	0.1900
VIGSELVQK[x]YVGEGARMVR	8	0	2090.130540	0.0158	0.3000
EEPK[x]SETLENFTR	3	0	1578.752492	0.0158	0.2050
TIPPLTTVK[x]GSDAAPQASKK	8	0	2009.115605	0.0158	0.3150
IVCFMLNEK[x]LNQQSVLLPLLK	8	0	2499.395584	0.0157	0.3300
K[x]LIRIDDHIGIAIAGLAPDAR	0	0	2227.279973	0.0157	0.3300
WSTAETLTNNK[x]IDR	10	0	1647.821570	0.0157	0.2200
K[x]RWSLER	0	0	973.545700	0.0157	0.1100
IK[x]ENQEK	1	0	887.471202	0.0157	0.1100
AK[x]YASQK	1	0	794.428614	0.0157	0.1100
MNGASGAELK[x]GVCTEAGMFALR	9	0	2269.065233	0.0157	0.3450
TNNLDLEHK[x]HKTPDK	8	0	1788.911774	0.0157	0.2350
YYK[x]DGIYDLLHACVDR	2	0	1999.946105	0.0156	0.2500
DESRGVMTLGFDLIK[x]R	14	0	1835.956278	0.0156	0.2500
F[x]ATLQKSK	0	0	921.528321	0.0156	0.1250
ILTSFDRASALGAINLQPLLMPSK[x]R	23	0	2711.515506	0.0156	0.3900
EFHK[x]DMTLEEAEVLILK	3	0	2044.054982	0.0156	0.2650
FATLQK[x]SKR	5	0	1077.629423	0.0156	0.1400
DKK[x]ASLLTR	2	0	1030.613439	0.0156	0.1400
QIQPKTFANLVSSTLYEK[x]R	17	0	2222.205809	0.0155	0.2950
KLGVK[x]PPKGCLMFGPPGTGK	4	0	2068.132455	0.0155	0.3100
HIEVGDSVLVK[x]IITKEGVETR	10	0	2321.295344	0.0155	0.3250
LWK[x]RSELAEMLPEDYSLIQYQR	2	0	2767.400207	0.0155	0.3400
TEPK[x]AVDEEMK	3	0	1275.601607	0.0155	0.1700
NK[x]LTNDETRYVFVSSVQPDLLPR	1	0	2690.402650	0.0154	0.3550
YDK[x]LVETSGQIRCGSPYIIEDSK	2	0	2657.300555	0.0154	0.3550
ILFENPDEATK[x]R	10	0	1431.735725	0.0154	0.1850
IHAK[x]SMAIDKDIR	3	0	1496.813257	0.0154	0.2000
LQK[x]YQATVMRGAFK	2	0	1639.886752	0.0154	0.2150
K[x]DSESTEEKEAQAVQR	0	0	1833.870361	0.0153	0.2450
CSPSATLTHRTMTEK[x]AR	14	0	1945.946117	0.0153	0.2600
QNTPVLFDSK[x]EAVLKLK	9	0	1929.093418	0.0153	0.2600
HNFVGLFVELSK[x]LLVKDR	11	0	2113.204692	0.0153	0.2750
K[x]AIPLALGLLSASNPQMR	0	0	1879.071243	0.0153	0.2750
NEEEPTKK[x]GINIDQSSNSK	7	0	2117.023553	0.0153	0.2900
FSGEKK[x]SLPLQIEVANDCIK	5	0	2275.188107	0.0153	0.3050
LGSSEVEQVQLVVDGVK[x]LMVEMEK	16	0	2645.365461	0.0152	0.3650
AMEQQDIK[x]PTVQNGEVSANAEQKA	7	0	2585.239020	0.0152	0.3650
IMK[x]LCFDELKK	2	0	1423.756658	0.0150	0.1650
K[x]NEEKLAEFDK	0	0	1349.682631	0.0150	0.1650
IK[x]LISGKLDEAR	1	0	1341.797930	0.0150	0.1800
EAVLKLK[x]LELK	6	0	1282.822356	0.0150	0.1650
DIK[x]VIMATNR	2	0	1159.638269	0.0150	0.1500
KDQK[x]K	3	0	645.380940	0.0150	0.0750
LELK[x]K	3	0	629.411178	0.0150	0.0750
EATPMEMDEEK[x]SQDISINGNSKK	10	0	2580.168225	0.0150	0.3450
SSQQGVEGVLIILK[x]IEDTDKYDK	13	0	2577.353638	0.0150	0.3450
SNQATTSTDRQVK[x]LLFIEK	12	0	2178.164339	0.0150	0.2850
SGNLPDADNSK[x]SDISKSSM	10	0	1951.879206	0.0150	0.2850
IKILFSDVK[x]AMTTGLR	8	0	1792.027986	0.0150	0.2400
GQYSTVGK[x]VAVGQQYR	7	0	1739.895399	0.0150	0.2400
AEQEELLSEK[x]VSTKK	9	0	1717.909710	0.0150	0.2250
LISGK[x]LDEARELLVK	4	0	1682.992985	0.0150	0.2250
QHAVNERAK[x]IIDLR	8	0	1661.932452	0.0150	0.2100
NVVTEAGFIAIK[x]EDR	11	0	1660.878354	0.0150	0.2250
LVPYLTK[x]LESKQR	6	0	1573.919099	0.0150	0.1950
WAIK[x]EKR	3	0	929.544639	0.0150	0.1050
K[x]INANEK	0	0	815.450075	0.0150	0.1050
VGK[x]SAVIK	2	0	800.511946	0.0150	0.1200
NCK[x]K	2	0	548.274037	0.0150	0.0600
VSK[x]QGEIDYEALVKLTDGTNGADLR	2	0	2691.371409	0.0148	0.3700
VGVFKNVSGNVLSEIK[x]NNWQIER	15	0	2629.397507	0.0148	0.3400
TDATFIRVIGSELVQK[x]YVGEGAR	15	0	2508.333515	0.0148	0.3400
VNGVVFTNRPDEK[x]NRQYQEVVK	12	0	2618.356371	0.0148	0.3250
ENWKYACK[x]ILGVVEGQFSRPAK	7	0	2579.331740	0.0148	0.3250
IAGEHLSNGEKPLLTPEK[x]DFSK	17	0	2409.253874	0.0148	0.3250
AVAVVVDPIQSVKGK[x]VVIDAFR	14	0	2309.346986	0.0148	0.3250
ELISVSAASK[x]ILSNITYSYK	9	0	2186.183345	0.0147	0.2950
IWK[x]SDEINEVLNKYQETQR	2	0	2392.202175	0.0147	0.2800
K[x]EAGFIDDILIITPASKEK	0	0	2087.151320	0.0147	0.2800
IDTIVK[x]EIQDEKEAEAAR	5	0	2057.063963	0.0147	0.2650
LGLDSEESAEYIVAK[x]GIR	14	0	1949.010477	0.0147	0.2650
YYPVRK[x]FTGGVLMLIDR	5	0	2027.102541	0.0147	0.2500
FQDILLGAGQAIK[x]AGNR	12	0	1770.973979	0.0147	0.2500
K[x]VAEQNENPTVGSAQK	0	0	1698.853594	0.0147	0.2350
ENEQKIK[x]TLSMEK	6	0	1576.812980	0.0146	0.1900
ILFENPDEATK[x]RK	10	0	1559.830681	0.0146	0.1900
QLADYK[x]AFEDSLR	5	0	1554.767750	0.0146	0.1900
NVPK[x]LQNVSNFQK	3	0	1514.820452	0.0146	0.1900
VK[x]AFGRVYATMQK	1	0	1497.812531	0.0146	0.1900
YDK[x]LVETSGQIR	2	0	1407.735725	0.0146	0.1750
FAELQK[x]SLNNLNTIDIDANLEK	5	0	2502.296462	0.0145	0.3200
VLVK[x]VHPEGKYVVDISPDIDIK	3	0	2462.378342	0.0145	0.3200
NKLLK[x]VTVSK	4	0	1128.722984	0.0145	0.1450
GK[x]VVIDAFR	1	0	1003.581415	0.0144	0.1300
Q[x]IAIVVNQNWYCANTKYVTGPKNK	0	0	2808.437985	0.0144	0.3450
IGLHDDAYLDVCK[x]YYR	12	0	1999.946105	0.0144	0.2300
TYEAALEVIK[x]NMGTVVDLLIENK	9	0	2562.361367	0.0143	0.3300
VISMEK[x]GGNMKEVFR	5	0	1723.874862	0.0143	0.2150
DSESTEEK[x]EAQAVQR	7	0	1705.775405	0.0143	0.2150
VVGQLLEK[x]LKPLIEK	7	0	1706.070505	0.0143	0.2150
D[x]DGLEDDMPALADEEFEKMDRR	0	0	2596.105628	0.0143	0.3150
K[x]SAQVILSEIEVLEAEHRPFK	0	0	2422.321891	0.0143	0.3000
K[x]FDQLTQALNVAIR	0	0	1615.904510	0.0143	0.2000
ELAAIK[x]EDTEAVLK	5	0	1528.834763	0.0143	0.2000
HGGYKPTDKHK[x]TDLNHENLK	10	0	2331.171880	0.0143	0.2850
VNQIESQMAMAEK[x]LIQIRVK	12	0	2328.265640	0.0143	0.2850
CLTDLEDEAPAK[x]DILLDMSR	11	0	2304.097637	0.0143	0.2850
HVFPITK[x]GIGCVMTGSIADARAQVSR	6	0	2770.436936	0.0142	0.3700
VPDK[x]LIDASTVKHVFPITK	3	0	2107.204023	0.0142	0.2700
DKLVLK[x]EVFLSFHNLVGR	5	0	2113.204692	0.0142	0.2550
ILAHREFPDLGVLEGK[x]R	15	0	1949.084584	0.0141	0.2400
ELIRAQEEVK[x]R	9	0	1369.767693	0.0141	0.1550
DQPKK[x]VGQYIR	4	0	1330.735668	0.0141	0.1550
GERPSCPTGYHLK[x]SIR	12	0	1856.931459	0.0141	0.2250
DEQIEK[x]IDTVIKLVDHSFDEK	5	0	2500.269580	0.0140	0.2950
K[x]IEFPSYRDR	0	0	1309.677823	0.0140	0.1400
IGSVDRHIGIATTGFIPDGQHIVK[x]R	23	0	2686.466585	0.0140	0.3500
VIAGLVATNGAVGLK[x]YYEENSLTSK	14	0	2596.374708	0.0140	0.3500
ESQLVDKFFEK[x]INVK	10	0	1822.982813	0.0140	0.2100
LVK[x]APALDGALQGVIQFMK	2	0	1998.133505	0.0139	0.2650
I[x]AIVVNQNWYCANTKYVTGPKNK	0	0	2680.379413	0.0139	0.3200
TPNDTQKYSNDK[x]SIVNSM	11	0	2040.942138	0.0139	0.2500
ATHEVLKDEVLFNDK[x]PLPIEMK	14	0	2565.351138	0.0139	0.3050
TMVEVIPYFAEDLLVLK[x]TDELK	16	0	2565.365058	0.0139	0.3050
SNDIEKAIDLYK[x]EVLNK	11	0	1991.057425	0.0138	0.2350
DVEFLHSDKIDTIVK[x]EIQDEK	14	0	2500.269581	0.0138	0.2900
GQAQSGNFSNFGDGANGDNK[x]KDQK	19	0	2483.106041	0.0138	0.3300
HNFVGLFVELSK[x]LLVK	11	0	1842.076651	0.0137	0.2200
SFEQK[x]VMK	4	0	995.510954	0.0137	0.1100
ELLVK[x]ASK	4	0	886.548722	0.0137	0.1100
LQK[x]R	2	0	543.349250	0.0137	0.0550
TLDSNSLTHEK[x]IEFATITKDTTK	10	0	2592.328152	0.0137	0.3150
LFQVEYAIEAIK[x]LGSTAIGVKTK	11	0	2478.409640	0.0137	0.3150
WK[x]VETQEAAVVDYPDRYYK	1	0	2359.148355	0.0137	0.2600
YEAK[x]AIGSGSEPAKSELVK	3	0	1963.026127	0.0137	0.2600
QEALSSK[x]TLFTRPIPVRR	6	0	2098.201001	0.0136	0.2450
VYATMQK[x]LQKDLGQVLNK	6	0	2076.140043	0.0136	0.2450
YGLQGPTWLVHK[x]ENAINK	11	0	2067.090061	0.0136	0.2450
LEEAMK[x]ITTDAFTSAGER	5	0	1968.946163	0.0136	0.2450
ILYVNNAK[x]SQEEAIENIKCTR	7	0	2492.269200	0.0136	0.2850
VPEDIFK[x]THLEVAR	6	0	1652.888526	0.0136	0.1900
AFGRVYATMQK[x]LQK	10	0	1639.886752	0.0136	0.1900
IEFATITK[x]DTTKNK	7	0	1608.872208	0.0136	0.1900
ATAGPIIADK[x]NCKK	9	0	1485.797272	0.0136	0.1900
LKLELK[x]K	5	0	870.590192	0.0136	0.0950
K[x]LDVAKR	0	0	828.518092	0.0136	0.0950
IK[x]LISGK	1	0	757.506134	0.0136	0.0950
LGVK[x]PPK	3	0	737.479921	0.0136	0.0950
GVLLYGPPGTGK[x]TMLVK	11	0	1729.979978	0.0135	0.2300
QLEMLDLQEGFIK[x]EDCKSLK	12	0	2423.207516	0.0135	0.2700
GMALGSANEK[x]IEASKGLIDR	9	0	2059.073086	0.0135	0.2700
KLWK[x]QLTDALIVFFDTPETVPLR	3	0	2729.515494	0.0135	0.3100
AAITGK[x]PDPWQTSLAFYYSGVGK	5	0	2456.237499	0.0135	0.3100
N[x]STEEIDLYNRWK	0	0	1666.795023	0.0135	0.1750
LGVKPPK[x]GCLMFGPPGTGK	6	0	1940.037500	0.0134	0.2550
QLIIK[x]EEMMNSIQQAVAK	4	0	2073.096129	0.0133	0.2400
SSEETEDKK[x]MQE	8	0	1439.608537	0.0133	0.1600
IDTIVK[x]EIQDEK	5	0	1429.766355	0.0133	0.1600
R[x]FANNDEIHPSK	0	0	1426.695258	0.0133	0.1600
FFEKINVK[x]K	7	0	1151.670224	0.0133	0.1200
AAK[x]ASRGAATIK	2	0	1143.672345	0.0133	0.1600
M[x]FR	0	0	452.220553	0.0133	0.0400
K[x]FR	0	0	449.275030	0.0133	0.0400
ELEAMK[x]LLRPR	5	0	1354.775421	0.0132	0.1450
DYGK[x]FLSAMHDLPVRGNAK	3	0	2118.067943	0.0132	0.2500
QIAIVVNQNWYCANTK[x]YVTGPKNK	15	0	2808.437985	0.0131	0.3150
K[x]NLLNPLIEDSRYGLQGPTWLVHK	0	0	2790.517949	0.0131	0.3150
GQAQSGNFSNFGDGANGDNKK[x]DQK	20	0	2483.106041	0.0131	0.3150
FLHDKNSDYK[x]ETLIFK	9	0	1997.025735	0.0131	0.2100
LVLK[x]EVFLSFHNLVGR	3	0	1870.082797	0.0131	0.2100
NEEEPTK[x]K	6	0	973.471593	0.0131	0.1050
IVKSAK[x]AK	5	0	843.554142	0.0131	0.1050
LFQVEYAIEAIK[x]LGSTAIGVK	11	0	2249.267011	0.0131	0.2750
STMLEKIK[x]ENQEK	7	0	1576.812980	0.0131	0.1700
CTK[x]IIENEQSAEK	2	0	1548.745296	0.0131	0.1700
DELWKNDDQLTYTYK[x]DEK	14	0	2303.059268	0.0131	0.2350
AVENASTCIGIK[x]CEDGVILALEK	11	0	2489.250437	0.0130	0.3000
GYQTIELDK[x]KLDVAK	8	0	1719.940617	0.0130	0.1950
IAQGLLYLGK[x]GTMTLNPYHTER	9	0	2475.294296	0.0130	0.2850
DEFSRK[x]EAGFIDDILIITPASK	5	0	2464.284838	0.0130	0.2850
DFSK[x]TLPPELKGEALGNSEHIR	3	0	2437.260021	0.0130	0.2850
NSTEEIDLYNRWK[x]ALER	12	0	2136.059881	0.0129	0.2200
TAINTGGGSVAVFNK[x]FAYVLYQER	14	0	2604.333515	0.0129	0.3100
K[x]GINIDQSSNSK	0	0	1289.657479	0.0129	0.1550
TVQK[x]VETAVLSTTVKAQAR	3	0	2029.153050	0.0129	0.2450
WSDERYLHQSLK[x]YK	11	0	1851.926697	0.0129	0.1800
DEK[x]SGVK	2	0	761.391895	0.0129	0.0900
NSTNNTK[x]ERDELEDLSEEDLQLK	6	0	2719.278296	0.0128	0.2950
M[x]SGYDRALSVFSPDGR	0	0	1756.820186	0.0128	0.2050
DNSSDLQK[x]LLMKVALCANHADSVVK	7	0	2755.399548	0.0128	0.3200
HNFVGLFVELSKLLVK[x]DR	15	0	2113.204692	0.0128	0.2300
WSLERK[x]GEK	5	0	1131.603602	0.0128	0.1150
VEFK[x]MGNGK	3	0	1008.506203	0.0128	0.1150
GMALGSANEKIEASK[x]GLIDR	14	0	2059.073086	0.0127	0.2550
TNNLDLEHK[x]HK	8	0	1347.689447	0.0127	0.1400
TGQK[x]MLMNMDK	3	0	1295.603535	0.0127	0.1400
TNSTDEK[x]GTKK	6	0	1207.604385	0.0127	0.1400
QTGQYYGGLK[x]LCVDR	9	0	1756.856570	0.0127	0.1900
CFIVNELMRWPK[x]IAEIYGSALR	11	0	2665.387142	0.0125	0.2750
SAQEILCNEPVETYGSFDLK[x]EK	19	0	2556.205265	0.0125	0.2750
ENMTQEEAVEFLK[x]NAVALAMER	12	0	2522.214389	0.0125	0.2750
SYYMLYK[x]AGVLQSLADDSATTR	6	0	2452.194311	0.0125	0.2750
K[x]TREALMEFR	0	0	1279.670628	0.0125	0.1250
EYLEK[x]NWK	4	0	1108.555260	0.0125	0.1000
RSK[x]VLDVR	2	0	971.587561	0.0125	0.1000
M[x]IDDQR	0	0	776.348650	0.0125	0.0750
SLNK[x]FSVATITPEGIEFQTDQSVSSK	3	0	2812.412936	0.0125	0.3250
LMSK[x]VAEKAQINTQEYGR	3	0	2065.062523	0.0125	0.2250
DNSSDLQKLLMK[x]VALCANHADSVVK	11	0	2755.399548	0.0124	0.3100
KCLTDLEDEAPAK[x]DILLDMSR	12	0	2432.192593	0.0124	0.2600
YYLPK[x]GKSALSTLNGFVEELK	4	0	2356.267737	0.0124	0.2600
K[x]VSTTPANSFELKQYLIQR	0	0	2222.205809	0.0124	0.2350
S[x]INFCMDMDLSACILNASK	0	0	2188.962413	0.0124	0.2350
SLEK[x]TLVPYLRISQAVR	3	0	1972.146846	0.0124	0.2100
ILPNK[x]VDPLVSLMMVEK	4	0	1925.072882	0.0124	0.2100
AK[x]VAEQNENPTVGSAQK	1	0	1769.890704	0.0124	0.2100
K[x]DYTMAQPEFFKAVR	0	0	1829.913356	0.0123	0.1850
INVKFFEK[x]EDVQSLK	7	0	1822.982813	0.0123	0.1850
K[x]AVYMPLCDPGNK	0	0	1491.721334	0.0123	0.1600
EDMGSNDKASK[x]ER	10	0	1465.646650	0.0123	0.1600
D[x]KSAQVILSEIEVLEAEHRPFK	0	0	2537.348830	0.0123	0.2700
HK[x]TDLNHENLK	1	0	1347.689447	0.0123	0.1350
K[x]GTKTSETNDR	0	0	1235.610532	0.0123	0.1350
GIESEAYESVLDLAK[x]ICDVR	14	0	2266.115004	0.0123	0.2450
LQK[x]RGTGGVDTAAVGSVFDVSNADR	2	0	2519.272705	0.0122	0.3050
VATEKDFLDAVQK[x]VVK	12	0	1788.998462	0.0122	0.1950
M[x]SWTTIESDAGVFTDLIENLGVK	0	0	2525.235839	0.0122	0.2800
IK[x]YEYQK	1	0	970.512337	0.0121	0.0850
LPSEYDSRVK[x]AMEVDEKPTER	9	0	2478.205935	0.0121	0.2550
CEDGVILALEKVVTSK[x]LLKPR	15	0	2367.355831	0.0121	0.2550
TTLFKSELAQSK[x]YLMNVSR	11	0	2215.166981	0.0121	0.2300
TLDSNSLTHEK[x]IEFATITK	10	0	2147.110911	0.0121	0.2300
VGCDRNK[x]YAIQLPLPPK	6	0	1968.061404	0.0121	0.2050
A[x]KVAEQNENPTVGSAQK	0	0	1769.890704	0.0121	0.2050
EWNQNIK[x]NLSNVVEISGKGVFV	6	0	2473.296405	0.0120	0.2650
LIPIRGTEVEK[x]ITIK	10	0	1709.045018	0.0120	0.1800
SGVK[x]LENVKIYADLK	3	0	1675.950788	0.0120	0.1800
DYEQFGYFK[x]R	8	0	1351.619643	0.0120	0.1200
EASK[x]TLSKWR	3	0	1204.656362	0.0120	0.1200
TDLNHENLK[x]GGDDLDPNYVLSSR	8	0	2571.220002	0.0120	0.2750
DVCIK[x]LGLDSEESAEYIVAKGIR	4	0	2564.315479	0.0120	0.2750
YYK[x]DGIYDLLHACVDRIK	2	0	2241.125119	0.0119	0.2150
VLSVEEIEAHLQSIAEK[x]D	16	0	2009.031604	0.0119	0.2150
VDAQDFLK[x]VAETR	7	0	1490.772835	0.0119	0.1550
GTPGYGPLGVLPK[x]VGIRLFNLEPK	12	0	2521.441942	0.0119	0.2850
IEASK[x]GLIDRMSTNLR	4	0	1802.967176	0.0119	0.1900
SQDISINGNSK[x]KEEPK	10	0	1772.890370	0.0119	0.1900
IQK[x]ENRHK	2	0	1051.588622	0.0119	0.0950
DYYTK[x]QSK	4	0	1031.492328	0.0119	0.0950
QETQYKIDELVSNNEK[x]IWK	15	0	2364.196029	0.0118	0.2250
TK[x]DAVVLGVEK	1	0	1157.665530	0.0118	0.1300
SQK[x]NVISLEISDTSLQPLSTFFAER	2	0	2809.449655	0.0118	0.2950
VLNKGDSGEMSLQKLFK[x]	16	0	1893.002891	0.0118	0.2000
VLSNYMKQEALSSK[x]TLFTRPIPVR	13	0	2777.526069	0.0117	0.2800
K[x]ALNEFVMMFSMFSHENWNDK	0	0	2604.159855	0.0117	0.2450
GTEVEKITIK[x]VHVSEVLGDIR	9	0	2321.295344	0.0117	0.2450
ATSAGPKQTETINWLEK[x]R	16	0	2029.059155	0.0117	0.2100
YIPNPVLVIIDVK[x]PK	12	0	1707.033394	0.0117	0.1750
S[x]PTGQITSTSARSGK	0	0	1476.753161	0.0117	0.1750
AKYASQK[x]RP	6	0	1047.582476	0.0117	0.1050
LAEK[x]WR	3	0	801.449683	0.0117	0.0700
QGLHK[x]K	4	0	709.423471	0.0117	0.0700
LTLEAMDLEIVEK[x]EHFKELVSK	12	0	2600.377016	0.0116	0.2550
QIQPK[x]TFANLVSSTLYEKR	4	0	2222.205809	0.0116	0.2200
VVKVDAQDFLK[x]VAETR	10	0	1817.004608	0.0116	0.1850
SQDISINGNSKK[x]EEPK	11	0	1772.890370	0.0116	0.1850
YYK[x]PDLTIDEAVR	2	0	1581.803799	0.0115	0.1500
ENEQK[x]IKTLSMEK	4	0	1576.812980	0.0115	0.1500
WPK[x]IAEIYGSALR	2	0	1502.824477	0.0115	0.1500
EK[x]ASKGSNDDEMK	1	0	1437.640504	0.0115	0.1500
APPEILDISKQLADYK[x]AFEDSLR	15	0	2618.359059	0.0115	0.2650
TVLQDVEANIAALMQATK[x]QRDPR	17	0	2567.348842	0.0115	0.2650
YYPLK[x]SMTEK	4	0	1258.626702	0.0115	0.1150
QYSAK[x]AK	4	0	794.428614	0.0114	0.0800
GVSK[x]DEK	3	0	761.391895	0.0114	0.0800
SLPLQIEVANDCIK[x]WAIK	13	0	2097.129144	0.0114	0.2050
QGDTK[x]INHEHFMDGILEVQMRK	4	0	2625.279050	0.0114	0.2500
E[x]SLLAVQGQDFVLTASSSSAVR	0	0	2264.164730	0.0114	0.2500
ELK[x]KEEMVMLK	2	0	1376.740675	0.0114	0.1250
YTLYDQNDTK[x]EWLDK	9	0	1930.894787	0.0113	0.1700
K[x]SLPLQIEVANDCIK	0	0	1726.928669	0.0113	0.1700
IWKSDEINEVLNK[x]YQETQR	12	0	2392.202175	0.0113	0.2150
NK[x]GTMKVELYEIQLISEGQPVEGR	1	0	2717.405684	0.0113	0.2700
K[x]LEKGQSIDDMIPAQK	0	0	1799.945046	0.0113	0.1800
EAEAAK[x]DEQIEK	5	0	1359.651724	0.0113	0.1350
YK[x]EDTALR	1	0	994.508312	0.0113	0.0900
M[x]SER	0	0	521.226756	0.0113	0.0450
ILLDLVYAFIK[x]SNQATTSTDR	10	0	2368.263712	0.0112	0.2350
K[x]HFEQVINEKHEDALAK	0	0	2035.048591	0.0112	0.1900
EEMMNSIQQAVAK[x]	12	0	1477.690428	0.0112	0.1450
SAKAK[x]NPMFALSR	4	0	1419.765584	0.0112	0.1450
EK[x]VEYAPSNEIDTFELQGCSLK	1	0	2556.205265	0.0111	0.2450
MGQAQSGNFSNFGDGANGDNK[x]K	20	0	2242.966054	0.0111	0.2450
SSEETEDK[x]K	7	0	1051.466899	0.0111	0.1000
K[x]LWKQLTDALIVFFDTPETVPLR	0	0	2729.515494	0.0111	0.2550
SYLLQHREWDSK[x]LK	11	0	1801.947432	0.0111	0.1550
NELEK[x]LNFSSLKMK	4	0	1679.891560	0.0111	0.1550
VLNK[x]GDSGEMSLQK	3	0	1504.755469	0.0111	0.1550
LK[x]VLVQGLERVAMLYAYDR	1	0	2236.240084	0.0111	0.2100
LEEIGVADQYK[x]VSKILEHK	10	0	2198.194577	0.0111	0.2100
AIDLYK[x]EVLNKGVSK	5	0	1675.950788	0.0110	0.1650
IAKGAIEK[x]VDDLLTTQAEAK	7	0	2113.162944	0.0110	0.2200
EERFK[x]LNVYK	4	0	1324.713873	0.0110	0.1100
LEK[x]VRQLIIK	2	0	1238.807376	0.0110	0.1100
K[x]VIAR	0	0	585.396198	0.0110	0.0550
LFQAEYAYK[x]AVENASTCIGIK	8	0	2375.183021	0.0110	0.2300
KLEK[x]GQSIDDMIPAQK	3	0	1799.945046	0.0109	0.1750
VSAMMSCACQK[x]RLEDDHIHNYR	10	0	2720.203848	0.0109	0.2400
TNSTDEKGTK[x]K	9	0	1207.604385	0.0109	0.1200
IVAFVGSPIVEDEK[x]NLIR	13	0	1998.114879	0.0108	0.1950
EVLNKGVSK[x]DEK	8	0	1344.724827	0.0108	0.1300
TMGK[x]NK	3	0	677.353010	0.0108	0.0650
HIIMFDCKILEFTK[x]YSNDK	13	0	2401.180912	0.0108	0.2050
K[x]SLPLQIEVANDCIKWAIK	0	0	2225.224100	0.0108	0.2050
LKESQLVDK[x]FFEK	8	0	1609.871482	0.0108	0.1400
N[x]SSSDMAYTSMFKGNQKVVK	0	0	2221.050634	0.0108	0.2150
SELQDK[x]SSQQGVEGVLIILK	5	0	2170.184405	0.0108	0.2150
MSSKDISSK[x]SPSGNDALNDK	8	0	2079.974162	0.0108	0.2150
D[x]YTMAQPEFFKAVR	0	0	1701.818400	0.0107	0.1500
L[x]MTEFVDQVDDVVK	0	0	1636.801747	0.0107	0.1500
G[x]GLGYPEDAIGKTK	0	0	1404.724827	0.0107	0.1500
FK[x]LNVYK	1	0	910.527595	0.0107	0.0750
K[x]EKWIAK	0	0	901.538493	0.0107	0.0750
YYLPK[x]GK	4	0	867.485399	0.0107	0.0750
EK[x]ASFAR	1	0	807.423863	0.0107	0.0750
TAYSYFYEAYEGFTSLDDDK[x]K	19	0	2512.095710	0.0107	0.2250
DVEFLHSDK[x]IDTIVKEIQDEK	8	0	2500.269581	0.0107	0.2250
ELNLMDPK[x]VPEDIFKTHLEVAR	7	0	2593.357284	0.0107	0.2350
NEDDIEDIAALWMK[x]R	13	0	1817.861714	0.0107	0.1600
NLNAPK[x]FSFISNVRPKLFAYPPK	5	0	2647.463738	0.0107	0.2450
LYQVEYAFK[x]AFNNAGITSVGVTGK	8	0	2576.327369	0.0106	0.2550
TLSMEK[x]HTELRSFEQK	5	0	1962.983216	0.0106	0.1700
LSLFSNK[x]ENELRQAVR	6	0	1903.027465	0.0106	0.1700
V[x]PTFANFHTPIFIAKR	0	0	1858.025287	0.0106	0.1700
TSWIYK[x]NK	5	0	1038.549782	0.0106	0.0850
FATLQK[x]SK	5	0	921.528321	0.0106	0.0850
KQCVIANSCK[x]TAINTGGGSVAVFNK	9	0	2623.320910	0.0106	0.2650
D[x]VPTFANFHTPIFIAKR	0	0	1973.052225	0.0106	0.1800
QIK[x]VMDSLEPTGEIYGK	2	0	1906.970924	0.0106	0.1800
GTCAGEVFMALK[x]GMALGSANEKIEASK	11	0	2769.349823	0.0106	0.2850
QVK[x]LLFIEK	2	0	1116.690625	0.0106	0.0950
FATLQKSK[x]R	7	0	1077.629423	0.0106	0.0950
EDTEAVLK[x]R	7	0	1059.555986	0.0106	0.0950
YGLQGPTWLVHKENAINK[x]K	17	0	2195.185017	0.0105	0.2000
K[x]AQSGPDASAKLPTVIPTTR	0	0	2037.121751	0.0105	0.2100
NIK[x]VIMATNR	2	0	1158.654253	0.0105	0.1050
AEAKDVAK[x]MK	7	0	1089.585175	0.0105	0.1050
VVGQLLEKLKPLIEK[x]GGDWER	14	0	2406.363362	0.0105	0.2200
EAVELPLTHPELYEEMGIK[x]PPK	18	0	2519.298044	0.0105	0.2300
K[x]FRKPIGATWK	0	0	1330.787310	0.0105	0.1150
M[x]NSTEEIDLYNRWK	0	0	1797.835501	0.0104	0.1450
LKPLIEK[x]GGDWERK	6	0	1667.935808	0.0104	0.1450
IDK[x]EDMGSNDKASK	2	0	1536.708913	0.0104	0.1450
DVEFLHSDK[x]IDTIVK	8	0	1757.919882	0.0103	0.1550
LEKGQSIDDMIPAQK[x]	14	0	1671.850090	0.0103	0.1550
EWLDK[x]LGDKGPAAAR	4	0	1625.852476	0.0103	0.1550
YAVISGAISLDRVDVK[x]TK	15	0	1934.083580	0.0103	0.1850
TMLELLNQLDGFEATK[x]NIK	15	0	2177.140100	0.0103	0.1950
DCISGWGCVVYVITADK[x]CIK	16	0	2343.106032	0.0103	0.2050
GVFKNVSGNVLSEIK[x]NNWQIER	14	0	2530.329098	0.0102	0.2250
M[x]ESLLAVQGQDFVLTASSSSAVR	0	0	2395.205209	0.0102	0.2350
ATSAGPK[x]QTETINWLEKR	6	0	2029.059155	0.0100	0.1800
SVMAPLFLHDK[x]YDGR	10	0	1747.871494	0.0100	0.1500
VISMEKGGNMK[x]EVFR	10	0	1723.874862	0.0100	0.1500
IWK[x]VMCKNK	2	0	1205.641245	0.0100	0.0900
LAEFVNMSK[x]AYHSQYLRLLALQR	8	0	2750.468893	0.0100	0.2300
TAHAIYRK[x]FDQLTQALNVAIR	7	0	2428.333793	0.0100	0.2100
LMGQINK[x]MPLLQSSVALLGQK	6	0	2268.269665	0.0100	0.2100
GERPSCPTGYHLK[x]SIRTGR	12	0	2171.101696	0.0100	0.1900
DPEEEAEMMTK[x]ETTEKK	10	0	2024.891743	0.0100	0.1700
DPEEEAEMMTK[x]ETTEK	10	0	1896.796787	0.0100	0.1600
IDK[x]NTWNSTLETAKAK	2	0	1818.947489	0.0100	0.1600
YQK[x]DEEWPPKM	2	0	1449.659787	0.0100	0.1100
LSLFSNK[x]ENELR	6	0	1448.762272	0.0100	0.1200
SSEETEDK[x]KMQE	7	0	1439.608537	0.0100	0.1200
K[x]LPNIEEATFDK	0	0	1403.729579	0.0100	0.1200
ATKQSK[x]YTYDR	5	0	1359.678214	0.0100	0.1100
DYYTKQSK[x]ATR	7	0	1359.678214	0.0100	0.1100
G[x]LGYPEDAIGKTK	0	0	1347.703366	0.0100	0.1300
VLGVFSEK[x]AQIK	7	0	1317.765572	0.0100	0.1200
F[x]ANNDEIHPSK	0	0	1270.594156	0.0100	0.1100
ENQEK[x]ISNNK	4	0	1202.589070	0.0100	0.1000
FRK[x]LGVKPPK	2	0	1168.744388	0.0100	0.1000
LK[x]VLVQGLER	1	0	1153.718232	0.0100	0.1000
NK[x]LLKVTVSK	1	0	1128.722984	0.0100	0.1000
QSK[x]YTYDR	2	0	1059.498475	0.0100	0.0800
K[x]EEMVMLK	0	0	1006.519074	0.0100	0.0800
TK[x]DSLEAR	1	0	918.477014	0.0100	0.0800
K[x]EFEIIK	0	0	905.522175	0.0100	0.0700
EAEAARK[x]K	6	0	901.498083	0.0100	0.0800
TLSK[x]ESAR	3	0	890.482099	0.0100	0.0800
IVK[x]SAKAK	2	0	843.554142	0.0100	0.0800
D[x]RGKLVR	0	0	842.508589	0.0100	0.0700
WK[x]ALER	1	0	801.449683	0.0100	0.0600
VAIK[x]K	3	0	557.390052	0.0100	0.0500
QDIMFELGLLQERLAEK[x]WR	16	0	2374.246622	0.0097	0.1850
DAYVYSIVAIARIK[x]LISGK	13	0	2079.209109	0.0097	0.1850
MILELTNHLEELKK[x]YINR	13	0	2256.229913	0.0097	0.1750
SLPPEEYDEK[x]LYNKFK	9	0	1998.993768	0.0097	0.1550
DISSK[x]SPSGNDALNDK	4	0	1646.774679	0.0097	0.1550
WAFAEK[x]QYGYGTQTV	5	0	1747.820509	0.0097	0.1450
EDVQSLK[x]LKYYEQK	6	0	1769.919882	0.0096	0.1350
EAGFIDDILIITPASK[x]EKADAAFLR	15	0	2703.448203	0.0096	0.2400
QIGIDPPRGVLLYGPPGTGK[x]TMLVK	19	0	2606.461686	0.0096	0.2400
IK[x]ENQEKISNNK	1	0	1443.768084	0.0096	0.1150
K[x]AFGRVYATMQK	0	0	1398.744122	0.0096	0.1150
K[x]AMVNIDTIDNK	0	0	1360.701983	0.0096	0.1150
GTTAVLK[x]EDIYK	6	0	1336.723767	0.0096	0.1150
SSQQGVEGVLIILKIEDTDK[x]YDK	19	0	2577.353638	0.0096	0.2200
EAVLK[x]LKLELK	4	0	1282.822356	0.0095	0.1050
GITVLK[x]PDDDK	5	0	1199.639709	0.0095	0.1050
NK[x]EHIMDNLEAQAIEELEGAK	1	0	2381.153176	0.0095	0.2000
SLPLQIEVANDCIK[x]WAIKEK	13	0	2354.266687	0.0095	0.1900
DDFDAFYGIDTMSPNMK[x]VDK	16	0	2308.002683	0.0095	0.1900
S[x]RQETQYKIDELVSNNEK	0	0	2180.070835	0.0094	0.1700
MATTVK[x]DTMNVDINAIKK	5	0	1992.038284	0.0094	0.1700
YQHGIVVCVDSRASAGPLIASQTVK[x]K	24	0	2783.475095	0.0094	0.2450
K[x]PRVVTALTMLKQHLFR	0	0	2037.203252	0.0094	0.1600
EAGFIDDILIITPASKEK[x]ADAAFLR	17	0	2703.448203	0.0094	0.2350
IK[x]ILFSDVKAMTTGLR	1	0	1792.027986	0.0094	0.1500
ENWK[x]YACK	3	0	1097.496365	0.0094	0.0750
QDRGK[x]LVR	4	0	970.567161	0.0094	0.0750
FLSK[x]TLDSNSLTHEKIEFATITK	3	0	2622.390357	0.0093	0.2150
DIK[x]VIMATNRISDLDPALIRPGR	2	0	2563.426696	0.0093	0.2150
QILDCIVNLSEPAK[x]K	13	0	1726.928669	0.0093	0.1400
K[x]CLTDLEDEAPAKDILLDMSR	0	0	2432.192593	0.0093	0.1950
VIPVEELK[x]EIKQIK	7	0	1665.007573	0.0093	0.1300
VVTSKLLK[x]PRVNNR	7	0	1622.994323	0.0093	0.1300
ANWCDK[x]R	5	0	948.423539	0.0093	0.0650
VDK[x]NWSK	2	0	875.450075	0.0093	0.0650
SIAEK[x]MNGASGAELKGVCTEAGMFALR	4	0	2797.355969	0.0093	0.2500
FFEKEDVQSLK[x]LK	10	0	1609.871482	0.0092	0.1200
MYGGVREPLK[x]EVVQFVGSR	9	0	2150.130540	0.0092	0.1750
LGSSEVEQVQLVVDGVK[x]LMVEMEKK	16	0	2773.460417	0.0092	0.2300
IVFRSELQDK[x]SSQQGVEGVLIILK	9	0	2685.506382	0.0092	0.2200
SDYYMASTYTK[x]K	10	0	1456.654367	0.0092	0.1100
DKPK[x]YEPPVPTR	3	0	1425.761546	0.0092	0.1100
M[x]ESLQRLLQGAR	0	0	1400.755746	0.0092	0.1100
TDTK[x]TIEAITFK	3	0	1366.734330	0.0092	0.1100
VGK[x]SAVIKTSTR	2	0	1245.740419	0.0092	0.1100
FSGEK[x]K	4	0	694.364957	0.0092	0.0550
AYMDPHRSMK[x]DLHISQNFACLIR	9	0	2802.351495	0.0091	0.2100
APESLQQSYILMEDLYERK[x]LWK	18	0	2739.394060	0.0091	0.2000
IHAYVKVLTLSLMEELHK[x]MDDR	17	0	2640.376636	0.0091	0.2000
TELFK[x]ASTSAK	4	0	1181.629146	0.0091	0.1000
SDYYMASTYTKK[x]INVK	11	0	1910.944711	0.0091	0.1450
S[x]SSDMAYTSMFKGNQK	0	0	1780.775938	0.0091	0.1450
NLNQIVNELDEEK[x]YK	12	0	1847.926420	0.0090	0.1350
EWLDKLGDK[x]GPAAAR	8	0	1625.852476	0.0090	0.1350
ELVSK[x]ASPIAGSEGK	4	0	1471.788150	0.0090	0.1350
MVTANIK[x]NIK	6	0	1130.648106	0.0090	0.0900
SK[x]RHQGVLEIEFMIDHNMK	1	0	2311.156430	0.0089	0.1700
VLNK[x]EHLEADFVTQVAVRR	3	0	2223.212290	0.0089	0.1700
GVAIDLLEECK[x]NTACSGIIAEVK	10	0	2489.250437	0.0089	0.2050
IHAYVK[x]VLTLSLMEELHK	5	0	2123.181179	0.0089	0.1600
FLRPHYFTLVK[x]IYDSWPQSPQK	10	0	2749.437917	0.0089	0.1950
S[x]WTTIESDAGVFTDLIENLGVK	0	0	2394.195360	0.0089	0.1950
EQK[x]PEVDYSEKFAELQK	2	0	2067.015955	0.0088	0.1500
DPEEEAEMMTKETTEK[x]K	15	0	2024.891743	0.0088	0.1500
LMELFISK[x]SNSDDPASFTSINNYK	7	0	2720.300222	0.0088	0.2100
SMRYPMDAHK[x]SELEGVEEAR	9	0	2334.073155	0.0088	0.1750
FSGEK[x]KSLPLQIEVANDCIK	4	0	2275.188107	0.0088	0.1750
NAYVINLKQIAK[x]FVVSLGER	11	0	2261.289476	0.0088	0.1750
FKLNYK[x]PEEEYPDLSK	5	0	1998.993768	0.0088	0.1400
K[x]GVVALVEDKTK	0	0	1285.760486	0.0088	0.1050
VPDK[x]LIDASTVK	3	0	1284.728853	0.0088	0.1050
K[x]MRK	0	0	561.342056	0.0088	0.0350
SYATGPYARELAAIK[x]EDTEAVLK	14	0	2495.290650	0.0087	0.2000
NSDYKETLIFK[x]CIDMFIHK	10	0	2401.180912	0.0087	0.1650
VVKGNQK[x]FSSTADYMNMSS	6	0	2092.955678	0.0087	0.1650
TITDGK[x]IYVEVERAR	5	0	1748.942012	0.0087	0.1300
N[x]STEEIDLYNR	0	0	1352.620760	0.0086	0.0950
HGGYKPTDK[x]HK	8	0	1266.646859	0.0086	0.0950
VVK[x]VDAQDFLK	2	0	1260.707726	0.0086	0.0950
MVTLK[x]DVGPPQPGPGIYR	4	0	1924.023961	0.0086	0.1550
K[x]SAAAIGTSQLPVR	0	0	1397.798991	0.0086	0.1200
WAIKEK[x]R	5	0	929.544639	0.0086	0.0600
QLASYYHK[x]ESNALFMVR	7	0	2056.019935	0.0085	0.1450
N[x]SSSDMAYTSMFKGNQK	0	0	1894.818860	0.0085	0.1450
KSGNLPDADNSK[x]SDISK	11	0	1774.869635	0.0085	0.1450
VMCK[x]NKTDTK	3	0	1223.600166	0.0085	0.0850
VGSALVGSQTK[x]VALEIHAQYELR	10	0	2468.338601	0.0085	0.1950
QKSLEK[x]TLVPYLR	5	0	1573.919099	0.0085	0.1100
QYTVGQGYTK[x]AAWFEK	9	0	1875.915465	0.0084	0.1350
TLSK[x]ESARATIDECMR	3	0	1866.892688	0.0084	0.1350
K[x]VNQIESQMAMAEKLIQIR	0	0	2229.197231	0.0084	0.1600
SPPQISQWDYK[x]YPLVTHFRFLK	10	0	2749.437917	0.0084	0.1850
LTLEAMDLEIVEKEHFK[x]ELVSK	16	0	2600.377016	0.0084	0.1850
VLNK[x]EHLEADFVTQVAVR	3	0	2067.111188	0.0083	0.1500
YACK[x]ILGVVEGQFSRPAK	3	0	2022.071968	0.0083	0.1500
IAGEHLSNGEK[x]PLLTPEK	10	0	1932.031547	0.0083	0.1500
DEVLFNDK[x]PLPIEMK	7	0	1786.917438	0.0083	0.1250
GMALGSANEK[x]IEASK	9	0	1504.755469	0.0083	0.1250
D[x]GIQDIMPSQAK	0	0	1301.628489	0.0083	0.1000
K[x]DLVRNFGR	0	0	1103.619920	0.0083	0.0750
MK[x]SDINAHK	1	0	1042.522913	0.0083	0.0750
LLVK[x]DR	3	0	742.470084	0.0083	0.0500
ELLK[x]LK	3	0	742.495236	0.0083	0.0500
VSTTPANSFELK[x]QYLIQREER	11	0	2508.297131	0.0083	0.1750
GNAK[x]FGDGIQIAQLALK	3	0	1742.967833	0.0082	0.1400
ERDCTAYNIYDK[x]NK	11	0	1788.810014	0.0082	0.1150
EDVQSLKLK[x]YYEQK	8	0	1769.919882	0.0082	0.1150
DYTMAQPEFFK[x]AVR	10	0	1701.818400	0.0082	0.1150
LTGDTNGALDK[x]LEEIGVADQYKVSK	10	0	2663.365262	0.0082	0.2050
NKELISVSAASK[x]ILSNITYSYK	11	0	2428.321223	0.0082	0.1800
E[x]TIDNAETMKK	0	0	1278.612505	0.0082	0.0900
SCNFPEFSYFMK[x]IVMSMVR	11	0	2372.082464	0.0082	0.1550
YTLYDQNDTK[x]EWLDKLGDK	9	0	2344.122200	0.0082	0.1550
GTCAGEVFMALKGMALGSANEK[x]IEASK	21	0	2769.349823	0.0081	0.2200
QTETINWLEK[x]RFK	9	0	1691.899424	0.0081	0.1050
VSKILEHK[x]EIMLR	7	0	1594.922802	0.0081	0.1050
RK[x]LPNIEEATFDK	1	0	1559.830681	0.0081	0.1050
REAEAAK[x]DEQIEK	6	0	1515.752826	0.0081	0.1050
LQK[x]DLGQVLNKYVQVEQR	2	0	2157.190495	0.0081	0.1450
K[x]YTGLLRVSAMMSCACQK	0	0	2103.009638	0.0081	0.1450
NK[x]LDPYWNQLIVAGVDGENK	1	0	2272.148690	0.0080	0.1600
VPFTAAITITGVK[x]TSTGGPK	12	0	1945.088332	0.0080	0.1600
VNGVVFTNRPDEK[x]NR	12	0	1743.901545	0.0080	0.1200
TLAGVTRDYYTK[x]QSK	11	0	1729.899815	0.0080	0.1200
QNTPVLFDSK[x]EAVLK	9	0	1687.914404	0.0080	0.1200
RFDSEK[x]AGDR	5	0	1179.563192	0.0080	0.0800
MKDAVK[x]EAAR	5	0	1117.591321	0.0080	0.0800
QIAIVVNQNWYCANTK[x]YVTGPK	15	0	2566.300107	0.0080	0.1750
KHFEQVINEK[x]HEDALAK	9	0	2035.048591	0.0079	0.1350
K[x]IEIPLPNEVGRMEILK	0	0	1978.128419	0.0079	0.1350
QCVIANSCK[x]TAINTGGGSVAVFNK	8	0	2495.225954	0.0079	0.1900
HIIMFDCK[x]ILEFTKYSNDK	7	0	2401.180912	0.0079	0.1500
ADAAFLRLVK[x]APALDGALQGVIQFMK	9	0	2742.525343	0.0079	0.2050
LNSLPLLQQLVK[x]CFIVNELMR	11	0	2527.401730	0.0079	0.1650
CEDGVILALEK[x]VVTSKLLKPR	10	0	2367.355831	0.0079	0.1650
YEVGAEYIK[x]KVIAR	8	0	1637.914013	0.0079	0.1100
ALQDYK[x]PELASDPIIR	5	0	1827.972976	0.0078	0.1250
KDGIQDIMPSQAK[x]ELK	12	0	1799.945046	0.0078	0.1250
D[x]GIQDIMPSQAKELKK	0	0	1799.945046	0.0078	0.1250
TLPPELK[x]GEALGNSEHIR	6	0	1960.037693	0.0078	0.1400
IAK[x]GAIEKVDDLLTTQAEAK	2	0	2113.162944	0.0077	0.1550
TLSMEK[x]HTELR	5	0	1343.686669	0.0077	0.0850
EDMGSNDK[x]ASKER	7	0	1465.646650	0.0077	0.1000
QLEMLDLQEGFIK[x]EDCK	12	0	2094.996478	0.0076	0.1300
KAMVNIDTIDNK[x]VATTM	11	0	1863.943328	0.0076	0.1300
LGVK[x]PPKGCLMFGPPGTGK	3	0	1940.037500	0.0076	0.1450
PPKEDWEK[x]YQKPVDTEEENDK	7	0	2603.202624	0.0076	0.1600
LMGQINK[x]MPLLQSSVALLGQKIR	6	0	2537.454825	0.0076	0.1750
VAEQNENPTVGSAQK[x]MIQDEAQK	14	0	2514.201910	0.0076	0.1750
V[x]SINFCMDMDLSACILNASK	0	0	2288.030821	0.0075	0.1500
LGITFAHVTAAK[x]NNSWAK	11	0	1928.026739	0.0075	0.1350
K[x]TELFK	0	0	764.443203	0.0075	0.0450
KEEPK[x]SETLENFTR	4	0	1706.847448	0.0075	0.1050
KNVPK[x]LQNVSNFQK	4	0	1642.915408	0.0075	0.1050
V[x]SPTGQITSTSARSGK	0	0	1575.821569	0.0075	0.1200
M[x]MGINERK	0	0	977.478607	0.0075	0.0600
P[x]FGNTHNK	0	0	913.440572	0.0075	0.0600
LLK[x]VTVSK	2	0	886.585106	0.0075	0.0600
K[x]LFK	0	0	534.352941	0.0075	0.0300
E[x]MKK	0	0	534.283541	0.0075	0.0300
QPWAHGLLLENFNSAAEK[x]NHASIDK	17	0	2789.388396	0.0074	0.1850
EYGEASTSQLGPIAEDIQIK[x]LDK	19	0	2504.264495	0.0074	0.1700
GPSLYQVDPSGTYFAWK[x]ATAIGK	16	0	2456.237499	0.0074	0.1700
YTLYDQNDTKEWLDK[x]LGDK	14	0	2344.122200	0.0074	0.1400
HHFYAK[x]IDRPAQVISFK	5	0	2056.100568	0.0074	0.1250
K[x]SGNLPDADNSKSDISK	0	0	1774.869635	0.0074	0.1250
Q[x]LMTEFVDQVDDVVK	0	0	1764.860319	0.0073	0.1100
S[x]GYDRALSVFSPDGR	0	0	1625.779708	0.0073	0.1100
LTIPLPLYPQGHPGGSEGGPK[x]LEFIK	20	0	2744.490007	0.0073	0.1900
LKPLIEK[x]GGDWER	6	0	1539.840853	0.0073	0.0950
MPPKEDWEKYQK[x]PVDTEEENDK	11	0	2734.243102	0.0073	0.1600
LWK[x]QLTDALIVFFDTPETVPLR	2	0	2601.420538	0.0073	0.1600
SELVKEFHK[x]DMTLEEAEVLILK	8	0	2600.377016	0.0073	0.1600
EDGMK[x]ILMVNR	4	0	1304.658013	0.0073	0.0800
RTLDQIAAK[x]LYFYYILFFEK	8	0	2541.367053	0.0072	0.1450
Q[x]LMTEFVDQVDDVVKYEIDK	0	0	2413.172181	0.0072	0.1450
DK[x]LVLKEVFLSFHNLVGR	1	0	2113.204692	0.0072	0.1300
CVVHLNDASVAAK[x]LLMKLSSQNDDK	12	0	2755.399548	0.0072	0.1800
LAHLSK[x]HPKFEEILTR	5	0	1918.078772	0.0072	0.1150
K[x]DGIQDIMPSQAKELK	0	0	1799.945046	0.0072	0.1150
GEIKK[x]AMVNIDTIDNK	4	0	1787.945046	0.0072	0.1150
SLYFATPGNTSFK[x]TDM	12	0	1778.818457	0.0072	0.1150
V[x]GVFKNVSGNVLSEIK	0	0	1688.946037	0.0072	0.1150
VQNEVTLSPEQLRIQYVGK[x]QDPK	18	0	2668.418299	0.0072	0.1650
TLASLQK[x]RTHALENTFLPSNSAR	6	0	2554.361457	0.0072	0.1650
DCISGWGCVVYVITADKCIK[x]R	19	0	2499.207134	0.0071	0.1500
EDCEAATDPLLKK[x]QMSYMLAR	12	0	2469.170083	0.0071	0.1500
LLKLEEAMK[x]ITTDAFTSAGER	8	0	2323.209235	0.0071	0.1500
ASKGSNDDEMK[x]IDK	10	0	1536.708913	0.0071	0.1000
EKVLK[x]TK	4	0	844.538158	0.0071	0.0500
EAVLK[x]LK	4	0	799.516697	0.0071	0.0500
IGDLCAFTDALSK[x]YEAEFR	12	0	2205.041118	0.0071	0.1350
KEAGFIDDILIITPASK[x]EK	16	0	2087.151320	0.0071	0.1350
NK[x]ADYYTNICDR	1	0	1531.672470	0.0071	0.0850
KGVVALVEDK[x]TK	9	0	1285.760486	0.0071	0.0850
LHQLRNK[x]ELISVSAASK	6	0	1893.079498	0.0071	0.1200
MATTVK[x]DTMNVDINAIK	5	0	1863.943328	0.0071	0.1200
VTFFYTDYIGVYAPRK[x]YTGLLR	15	0	2642.389574	0.0070	0.1550
VDKNWSK[x]IYDFPLFQGIFIR	6	0	2485.315688	0.0070	0.1400
HPK[x]FEEILTR	2	0	1268.687660	0.0070	0.0700
T[x]IDNAETMKK	0	0	1149.569917	0.0070	0.0700
DRLK[x]K	3	0	658.412573	0.0070	0.0350
K[x]KSGR	0	0	574.355062	0.0070	0.0350
SGK[x]KR	2	0	574.355062	0.0070	0.0350
EDSSPCGYIIRILSGEQTVK[x]YDR	19	0	2685.306702	0.0070	0.1600
NKHCLIK[x]MNHGTTTLAFR	6	0	2141.098527	0.0069	0.1250
NEEKK[x]LMELFISK	4	0	1607.859201	0.0069	0.0900
DEPEETDVNK[x]YQK	9	0	1593.715773	0.0069	0.0900
E[x]MIAAQGIDEEDR	0	0	1475.656153	0.0069	0.0900
K[x]VPDKLIDASTVK	0	0	1412.823808	0.0069	0.0900
DYCAFVQHLK[x]VNADTELVHLR	9	0	2527.264057	0.0069	0.1450
LAAEDHK[x]FVIHQEENK	6	0	1906.953636	0.0069	0.1100
AKWSTAETLTNNK[x]IDR	12	0	1846.953636	0.0069	0.1100
ATPYRGYSK[x]PNERATK	8	0	1837.943407	0.0069	0.1100
KDSESTEEK[x]EAQAVQR	8	0	1833.870361	0.0069	0.1100
K[x]YIPNPVLVIIDVKPK	0	0	1835.128350	0.0069	0.1100
G[x]LGYPEDAIGKTKLVK	0	0	1687.950789	0.0069	0.1100
LENQRK[x]WR	5	0	1128.615169	0.0069	0.0550
EASK[x]TLSK	3	0	862.475953	0.0069	0.0550
EGK[x]VTFFYTDYIGVYAPRK	2	0	2253.146903	0.0068	0.1300
HK[x]FQDILLGAGQAIKAGNR	1	0	2036.127841	0.0068	0.1300
ELKK[x]EEMVMLK	3	0	1376.740675	0.0068	0.0750
MPFGNTHNK[x]FK	8	0	1319.644415	0.0068	0.0750
SDINAHK[x]SQLFAGAAPNNHLEEWLK	6	0	2789.388396	0.0068	0.1700
NPELFLRVGIK[x]PPK	10	0	1606.955817	0.0068	0.0950
DAVK[x]EAARILYATHDEENNK	3	0	2286.123929	0.0068	0.1350
TMLVK[x]AVANSTAANFIRVVGSEFVQK	4	0	2779.505334	0.0067	0.1750
DDGLEDDMPALADEEFEK[x]MDR	17	0	2440.004526	0.0067	0.1400
LDDMSLIKEDCEAATDPLLK[x]K	19	0	2404.186446	0.0067	0.1400
GIESEAYESVLDLAK[x]ICDVRSILR	14	0	2735.416246	0.0067	0.1600
V[x]NQIESQMAMAEKLIQIR	0	0	2101.102276	0.0067	0.1200
EPPFAPIESAK[x]R	10	0	1340.708787	0.0067	0.0800
NK[x]VLVK	1	0	699.464272	0.0067	0.0400
N[x]SIVSK	0	0	646.364957	0.0067	0.0400
VLSETHCEK[x]DDYILCCLHSLLR	8	0	2760.303207	0.0066	0.1450
IVRTLIDK[x]FSGEK	7	0	1504.861253	0.0065	0.0850
V[x]SPTGQITSTSAR	0	0	1303.673128	0.0065	0.0850
FVIHQEENK[x]R	8	0	1298.673071	0.0065	0.0650
ADYYYQAK[x]AK	7	0	1219.587284	0.0065	0.0650
TMGKNK[x]VLVK	5	0	1116.668841	0.0065	0.0650
E[x]QKPEVDYSEKFAELQK	0	0	2067.015955	0.0065	0.1100
DTLSK[x]DQELTEENVSISVIGKDEK	4	0	2676.334021	0.0065	0.1550
NIRIHAYVK[x]VLTLSLMEELHK	8	0	2506.409261	0.0064	0.1350
ETLIFK[x]CIDMFIHK	5	0	1793.920748	0.0064	0.0900
K[x]INVLNFPSANFSK	0	0	1577.856502	0.0064	0.0900
ASPIAGSEGK[x]EAYR	9	0	1434.710239	0.0064	0.0900
K[x]DWNACK	0	0	920.417393	0.0064	0.0450
DEKYTLYDQNDTK[x]EWLDK	12	0	2303.059269	0.0064	0.1150
SDEINEVLNK[x]YQETQRQS	9	0	2180.034451	0.0064	0.1150
TSASIDFDSNFLNSMIK[x]KNEEK	16	0	2517.205601	0.0064	0.1400
FVK[x]LGIDPPKGIMLYGPPGTGK	2	0	2284.265236	0.0064	0.1400
K[x]ELFDCLKIMR	0	0	1451.762804	0.0064	0.0700
VLTLELYKK[x]LR	8	0	1374.859801	0.0064	0.0700
K[x]IIEEEGFTNR	0	0	1334.682966	0.0064	0.0700
QSK[x]YTYDRGTTAVLK	2	0	1729.899815	0.0063	0.0950
LEK[x]GQSIDDMIPAQK	2	0	1671.850090	0.0063	0.0950
LDGK[x]DELWKNDDQLTYTYK	3	0	2344.122200	0.0063	0.1200
VGIKPPK[x]GVLLYGPPGTGK	6	0	1877.113761	0.0063	0.1200
ARVEAQNHK[x]LNLADPVSIEYLTR	8	0	2636.403319	0.0063	0.1450
TVLQDVEANIAALMQATK[x]QR	17	0	2199.168042	0.0063	0.1250
G[x]QAQSGNFSNFGDGANGDNK	0	0	1983.830620	0.0063	0.1250
EK[x]VAFILDQVRLFLLR	1	0	1959.166855	0.0063	0.1000
SDYYMASTYTK[x]KINVK	10	0	1910.944711	0.0063	0.1000
HFEQVINEK[x]HEDALAK	8	0	1906.953636	0.0063	0.1000
VVK[x]VDAQDFLKVAETR	2	0	1817.004608	0.0063	0.1000
M[x]NSTEEIDLYNR	0	0	1483.661239	0.0063	0.0750
DEQIEK[x]IDTVIK	5	0	1429.766355	0.0063	0.0750
KDWNACK[x]K	6	0	1048.512348	0.0063	0.0500
LIEK[x]LELR	3	0	1012.628028	0.0063	0.0500
LLEK[x]LEIK	3	0	984.621882	0.0063	0.0500
Q[x]DRGKLVR	0	0	970.567161	0.0063	0.0500
F[x]MTR	0	0	553.268226	0.0063	0.0250
K[x]GEK	0	0	460.264524	0.0063	0.0250
G[x]VFK	0	0	449.263798	0.0063	0.0250
TLADVEVNHLK[x]CDQFLVAHYR	10	0	2527.264057	0.0062	0.1300
INDTVGIK[x]ESDTGLAPISFWDVAADR	7	0	2789.387058	0.0062	0.1600
VMK[x]SEFQRLTHEK	2	0	1631.845282	0.0062	0.0800
KILFENPDEATK[x]R	11	0	1559.830681	0.0062	0.0800
KVPDK[x]LIDASTVK	4	0	1412.823808	0.0062	0.0800
MSTLDLNHLADLYDRK[x]DWNACK	15	0	2678.257980	0.0061	0.1350
EVIELPLK[x]NPELFLRVGIKPPK	7	0	2528.509290	0.0061	0.1350
LKYYEQK[x]IR	6	0	1239.697497	0.0061	0.0550
LK[x]YYEQKIR	1	0	1239.697497	0.0061	0.0550
GGDWERK[x]NR	6	0	1116.542400	0.0061	0.0550
EHFK[x]ELVSK	3	0	1115.597456	0.0061	0.0550
SGVK[x]LENVK	3	0	972.560345	0.0061	0.0550
HNLNLSPEATASFTRK[x]QLATSLR	15	0	2554.361457	0.0061	0.1400
VIPVEELKEIK[x]QIK	10	0	1665.007573	0.0061	0.0850
E[x]MIAAQGIDEEDRR	0	0	1631.757255	0.0061	0.0850
SVMIMVK[x]MYSPSENCFFFR	6	0	2372.082464	0.0061	0.1150
SAPVSDCLSK[x]YPLLSSSCGSQSLK	9	0	2570.235514	0.0060	0.1450
YLYSSEENTK[x]AGALLGIGVTNVAVR	9	0	2624.380854	0.0060	0.1500
EIKQIK[x]VMDSLEPTGEIYGK	5	0	2277.192525	0.0060	0.1200
GKSALSTLNGFVEELK[x]AEVR	15	0	2147.158527	0.0060	0.1200
NRLK[x]AYQGIYLMSIR	3	0	1825.003168	0.0060	0.0900
IDTVIK[x]LVDHSFDEK	5	0	1757.919882	0.0060	0.0900
SNPVFAENDEK[x]GEKR	10	0	1718.822295	0.0060	0.0900
LIQIRVK[x]LEK	6	0	1238.807376	0.0060	0.0600
SNNIK[x]ENEQK	4	0	1202.589070	0.0060	0.0600
LLENDIK[x]VMK	6	0	1201.673984	0.0060	0.0600
E[x]IINR	0	0	643.365291	0.0060	0.0300
INVK[x]K	3	0	600.395864	0.0060	0.0300
TK[x]LVK	1	0	587.400615	0.0060	0.0300
LHNSLEVVFEWDK[x]NDWNGHIR	12	0	2607.261750	0.0060	0.1250
LNYKPEEEYPDLSK[x]HNNHMAK	13	0	2556.206604	0.0060	0.1250
GQAQSGNFSNFGDGANGDNK[x]K	19	0	2111.925576	0.0060	0.1250
GLGYPEDAIGK[x]TKLVK	10	0	1687.950789	0.0059	0.0950
ADPLDERLSGVVEGIFQK[x]CYAK	17	0	2494.252490	0.0059	0.1300
SAK[x]IVRTLIDK	2	0	1242.765906	0.0059	0.0650
RGERPSCPTGYHLK[x]SIR	13	0	2013.032561	0.0059	0.1000
FAASKEK[x]QNTPVLFDSK	6	0	1908.994437	0.0059	0.1000
GVLLYGPPGTGK[x]TLLAR	11	0	1711.998405	0.0059	0.1000
NKPGVYTK[x]VCNYVNWIQQTIAAN	7	0	2680.343029	0.0059	0.1350
AMSIVGLLLDDTDPMINVMK[x]LDK	19	0	2531.304781	0.0059	0.1350
MEQKPEVDYSEK[x]FAELQK	11	0	2198.056433	0.0058	0.1050
GKYYPLK[x]SMTEK	6	0	1443.743119	0.0058	0.0700
ILSGEQTVK[x]YDR	8	0	1407.735725	0.0058	0.0700
EGVETRIIPLK[x]K	10	0	1381.829229	0.0058	0.0700
S[x]PTGQITSTSAR	0	0	1204.604720	0.0058	0.0700
SAK[x]IVR	2	0	672.428222	0.0058	0.0350
Q[x]SRQETQYKIDELVSNNEK	0	0	2308.129407	0.0058	0.1100
DEK[x]VSEVLNSEDITGIQEK	2	0	2132.048371	0.0058	0.1100
IANYDPAEIRFNLMVICK[x]DK	17	0	2409.218357	0.0058	0.1150
QRIVAFVGSPIVEDEK[x]NLIR	15	0	2282.274552	0.0058	0.1150
RNK[x]LDPYWNQLIVAGVDGENK	2	0	2428.249792	0.0057	0.1200
DNLSWLSK[x]ANNWSK	7	0	1661.816092	0.0057	0.0800
LNVYK[x]YR	4	0	954.528656	0.0057	0.0400
VVK[x]GNQK	2	0	771.460247	0.0057	0.0400
SAK[x]GTKR	2	0	746.439846	0.0057	0.0400
TYNLISSYIK[x]SVEISALASKNR	9	0	2456.327369	0.0057	0.1250
FEAQK[x]DTVHMIFNQK	4	0	1834.903518	0.0057	0.0850
FGDGIQIAQLALK[x]HR	12	0	1665.931391	0.0057	0.0850
IAIVVNQNWYCANTK[x]YVTGPKNK	14	0	2680.379413	0.0057	0.1300
KYIPNPVLVIIDVK[x]PK	13	0	1835.128350	0.0056	0.0900
SLK[x]RELIR	2	0	1013.634509	0.0056	0.0450
TLASLQK[x]R	6	0	915.550117	0.0056	0.0450
LTLEAMDLEIVEK[x]EHFK	12	0	2044.054981	0.0056	0.0950
AVDEEMK[x]VRSEDYLPSK	6	0	1994.961812	0.0056	0.0950
LAIEREPPFAPIESAK[x]R	15	0	1923.057703	0.0056	0.0950
MEQK[x]PEVDYSEKFAELQK	3	0	2198.056433	0.0056	0.1000
LMTEFVDQVDDVVK[x]YEIDK	13	0	2285.113610	0.0055	0.1050
EFHKDMTLEEAEVLILK[x]VLR	16	0	2412.308550	0.0055	0.1100
LDDMSLIK[x]EDCEAATDPLLK	7	0	2276.091491	0.0055	0.1100
ELLKLK[x]VELAK	5	0	1282.822356	0.0055	0.0600
NPPPLDEGDIELLK[x]SYATGPYAR	13	0	2515.259352	0.0054	0.1250
LK[x]GDLFSVGSGSTFAYGVLDSGYR	1	0	2495.233139	0.0054	0.1300
K[x]IEIPLPNEVGR	0	0	1363.782281	0.0054	0.0650
NLTDETKNK[x]HCLIK	8	0	1712.887868	0.0054	0.0750
S[x]TLDLNHLADLYDR	0	0	1644.810672	0.0054	0.0750
ASVVETVTLTK[x]VTQK	10	0	1602.919156	0.0053	0.0800
DYEQFGYFK[x]RMGNIEM	8	0	2026.891629	0.0053	0.0850
SDEINEVLNK[x]YQETQR	9	0	1964.943855	0.0053	0.0850
YYK[x]PDLTIDEAVRIMK	2	0	1954.023292	0.0053	0.0850
HCLIK[x]MNHGTTTLAFR	4	0	1898.960649	0.0053	0.0850
GEIK[x]KAMVNIDTIDNK	3	0	1787.945046	0.0053	0.0850
D[x]GLEDDMPALADEEFEK	0	0	1922.809068	0.0053	0.0900
LYFYYILFFEK[x]CNRSVECR	10	0	2606.244903	0.0053	0.1000
FLLDDFDQQEHIQK[x]SETMK	13	0	2351.110253	0.0053	0.1000
RFFPYYVYTTVAGIDK[x]EGK	15	0	2253.146903	0.0053	0.1000
TVQKVETAVLSTTVK[x]AQAR	14	0	2029.153050	0.0053	0.1000
VLK[x]LTLEAMDLEIVEKEHFK	2	0	2384.302404	0.0052	0.1050
QILDCIVNLSEPAKK[x]SGFEK	14	0	2275.188107	0.0052	0.1050
QILDCIVNLSEPAK[x]KSGFEK	13	0	2275.188107	0.0052	0.1050
VFHPITK[x]AVILSDTKPVDKK	6	0	2235.298978	0.0052	0.1050
GDYNGIQDIVAQGTVGISDQK[x]LTR	20	0	2547.292771	0.0052	0.1250
LGVKPPK[x]GCLMFGPPGTGKTLLAR	6	0	2494.391501	0.0052	0.1250
AFNNAGITSVGVTGKNCACVISQK[x]K	23	0	2623.320910	0.0052	0.1300
VPFTAAITITGVKTSTGGPK[x]LQLNLER	19	0	2811.585689	0.0050	0.1350
MCSPSATLTHRTMTEK[x]AR	15	0	2076.986596	0.0050	0.0900
GK[x]VAVFDSQTQPPVLWFR	1	0	2074.099899	0.0050	0.0900
FFEK[x]INVKK	3	0	1151.670224	0.0050	0.0450
IEDTDK[x]YDK	5	0	1125.518932	0.0050	0.0450
EWLDK[x]LGDK	4	0	1102.565823	0.0050	0.0450
VRDYGDLGSSVNPLDK[x]TNNLDLEHK	15	0	2798.383367	0.0050	0.1250
ESQDYLNLVQALAETNVK[x]DEKSGVK	17	0	2777.408184	0.0050	0.1250
IAEIYGSALRSNPVFAENDEK[x]GEK	20	0	2636.308086	0.0050	0.1200
LNYK[x]PEEEYPDLSKHNNHMAK	3	0	2556.206604	0.0050	0.1050
LDK[x]APTESYADIGGLESQIQEIK	2	0	2504.264495	0.0050	0.1150
HQGVLEIEFMIDHNMK[x]DGTQR	15	0	2497.184095	0.0050	0.1050
QLEMLDLQEGFIKEDCK[x]SLK	16	0	2423.207516	0.0050	0.1000
EFHK[x]DMTLEEAEVLILKVLR	3	0	2412.308550	0.0050	0.1000
LLKVTVSK[x]GVAIDLLEECK	7	0	2114.201970	0.0050	0.0950
LFLLRSDYYMASTYTK[x]K	15	0	2099.076051	0.0050	0.0850
AIGSGSEPAKSELVK[x]EFHK	14	0	2013.053008	0.0050	0.0950
ATTVKDTMNVDINAIK[x]K	15	0	1860.997805	0.0050	0.0850
NK[x]ADYYTNICDRER	1	0	1816.816160	0.0050	0.0700
MILELTNHLEELK[x]K	12	0	1709.938508	0.0050	0.0700
NEEK[x]KLMELFISK	3	0	1607.859201	0.0050	0.0650
IHAKSMAIDK[x]DIR	9	0	1496.813257	0.0050	0.0650
MSERDTALEK[x]YK	9	0	1469.718358	0.0050	0.0600
IEFATITK[x]DTTK	7	0	1366.734330	0.0050	0.0600
K[x]VIARLQSYDR	0	0	1347.762215	0.0050	0.0550
MEILK[x]IHLEK	4	0	1252.721266	0.0050	0.0500
DTTKNK[x]MVCK	5	0	1223.600166	0.0050	0.0500
LCIHK[x]NK	4	0	911.501059	0.0050	0.0350
Q[x]DYDLVR	0	0	907.439903	0.0050	0.0350
LK[x]PLIEK	1	0	839.547996	0.0050	0.0350
TK[x]VVDR	1	0	716.418051	0.0050	0.0300
GK[x]LVRK	1	0	699.475505	0.0050	0.0300
INYK[x]K	3	0	664.390778	0.0050	0.0250
NEEK[x]K	3	0	646.328572	0.0050	0.0250
K[x]GEIR	0	0	601.354728	0.0050	0.0250
S[x]GYDR	0	0	596.255412	0.0050	0.0250
K[x]NVPK	0	0	584.364565	0.0050	0.0250
CIK[x]R	2	0	575.321319	0.0050	0.0200
GK[x]LVR	1	0	571.380549	0.0050	0.0250
K[x]LAR	0	0	486.327789	0.0050	0.0200
D[x]RGK	0	0	474.255021	0.0050	0.0200
SVQPTAK[x]TVQKVETAVLSTTVK	6	0	2314.310659	0.0048	0.1050
WCERISPGYDVYEGSFEK[x]EGK	17	0	2535.137525	0.0048	0.1000
EDCEAATDPLLK[x]KQMSYMLAR	11	0	2469.170083	0.0048	0.1000
HGGYK[x]PTDKHKTDLNHENLK	4	0	2331.171880	0.0047	0.0950
NK[x]HCLIKMNHGTTTLAFR	1	0	2141.098527	0.0047	0.0850
NHASIDK[x]MKSLSEQYTER	6	0	2136.026865	0.0047	0.0850
ARLTQLLSQIK[x]EEQGDIK	10	0	2069.147964	0.0047	0.0850
GNECIVIGVERK[x]NVPK	11	0	1810.972260	0.0047	0.0750
MPIDFKGFICK[x]VVDK	10	0	1795.936398	0.0047	0.0700
LVPYLTKLESK[x]QR	10	0	1573.919099	0.0046	0.0600
QK[x]SLEKTLVPYLR	1	0	1573.919099	0.0046	0.0600
MEILKIHLEK[x]VSK	9	0	1566.916655	0.0046	0.0600
AHLDVQEKDQPK[x]K	11	0	1534.810280	0.0046	0.0600
ITAFLLADSK[x]SQK	9	0	1420.792510	0.0046	0.0600
MVTLK[x]DVGPPQPGPGIYRLIGGTLR	4	0	2634.467832	0.0046	0.1150
ILLDLVYAFIK[x]SNQATTSTDRQVK	10	0	2723.485647	0.0046	0.1100
ENWK[x]YACKILGVVEGQFSRPAK	3	0	2579.331740	0.0045	0.1000
KLEGTIDYQK[x]L	9	0	1306.713204	0.0045	0.0500
K[x]LEGTIDYQKL	0	0	1306.713204	0.0045	0.0500
PPKEDWEKYQK[x]PVDTEEENDK	10	0	2603.202624	0.0045	0.0950
VVGQLLEKLK[x]PLIEKGGDWER	9	0	2406.363362	0.0045	0.0950
P[x]FGNTHNKFK	0	0	1188.603937	0.0045	0.0450
IITK[x]EGVETR	3	0	1144.645129	0.0045	0.0450
AGNRSVMAPLFLHDK[x]YDGR	14	0	2146.074090	0.0045	0.0850
GIGSYEK[x]QSEVSVGLRFIK	6	0	2096.126503	0.0045	0.0850
AQSGPDASAK[x]LPTVIPTTR	9	0	1909.026796	0.0045	0.0850
IK[x]ILFSDVK	1	0	1061.648429	0.0044	0.0400
DK[x]KASLLTR	1	0	1030.613439	0.0044	0.0400
ATSAGPK[x]QTETINWLEK	6	0	1872.958052	0.0044	0.0750
GNIK[x]VLFATNRPNTLDEALMRPGR	3	0	2682.438655	0.0044	0.1050
IMRDVITELPDAK[x]YYR	12	0	1982.029438	0.0044	0.0700
TGRSIK[x]GYTLPPHCSR	5	0	1828.936545	0.0044	0.0700
KSLK[x]DECK	3	0	1006.511679	0.0044	0.0350
FLSK[x]TLDSNSLTHEK	3	0	1718.883832	0.0043	0.0650
DPIGAIDAGAALDIHIRLIK[x]K	19	0	2199.273826	0.0043	0.0900
KTLVAHAVLK[x]VGSALVGSQTK	9	0	2106.252365	0.0043	0.0900
AVEK[x]LMSRRPPVIR	3	0	1650.971479	0.0043	0.0600
K[x]ATDDDR	0	0	819.372221	0.0043	0.0300
FFYILYFELYK[x]IAQDTLARR	10	0	2569.373199	0.0043	0.0850
VLGVFSEKAQIK[x]ILYVNNAK	11	0	2233.283329	0.0043	0.0850
K[x]DGIQDIMPSQAK	0	0	1429.723444	0.0042	0.0550
AIGSGSEPAK[x]SELVKEFHK	9	0	2013.053008	0.0042	0.0800
NGYPMPCDVLAK[x]RMANIAQVSTQR	11	0	2719.335512	0.0042	0.1000
D[x]TEMSVNMSDFLHDQATR	0	0	2095.893807	0.0042	0.0750
VYHAIRNIPK[x]AR	9	0	1436.836379	0.0042	0.0500
SSTAAKTFLEK[x]R	10	0	1337.730248	0.0042	0.0500
TFLEK[x]R	4	0	792.449349	0.0042	0.0250
IQK[x]ENR	2	0	786.434760	0.0042	0.0250
TSTGGPK[x]LQLNLERDYEQFGYFK	6	0	2690.333907	0.0041	0.0950
NK[x]PDERFNTGVVNVRVLIDCNK	1	0	2586.333526	0.0041	0.0900
MARENAPAIIFIDEIDAIATK[x]R	20	0	2457.304859	0.0041	0.0900
AIDLYK[x]EVLNK	5	0	1304.733939	0.0041	0.0450
VPTFANFHTPIFIAK[x]R	14	0	1858.025287	0.0041	0.0650
AK[x]WSTAETLTNNKIDR	1	0	1846.953636	0.0041	0.0650
INLIETLRTITDGK[x]IYVEVER	13	0	2474.374317	0.0040	0.0850
QASDTSTNTK[x]VLIYIADLLFR	9	0	2368.263712	0.0040	0.0850
VVDASIVSK[x]ALGNFVASVLAR	8	0	2115.205083	0.0040	0.0850
LTGDTNGALDKLEEIGVADQYK[x]VSK	21	0	2663.365262	0.0040	0.1000
SLPLQIEVANDCIKWAIK[x]EK	17	0	2354.266687	0.0040	0.0800
EIK[x]QIKVMDSLEPTGEIYGK	2	0	2277.192525	0.0040	0.0800
M[x]STLDLNHLADLYDR	0	0	1775.851150	0.0040	0.0600
DK[x]PKYEPPVPTRTGR	1	0	1739.931783	0.0040	0.0600
SFLELTEVWGK[x]PQK	10	0	1660.882380	0.0039	0.0550
TSTSSMTAVPK[x]PLK	10	0	1446.775143	0.0039	0.0550
MSAQSCACMVRTLLYGK[x]R	16	0	2131.015784	0.0039	0.0700
D[x]DGLEDDMPALADEEFEK	0	0	2037.836007	0.0039	0.0700
M[x]PFGNTHNK	0	0	1044.481051	0.0039	0.0350
MDDK[x]MLLTEVHLLESKVYHAIR	3	0	2640.376636	0.0039	0.0850
EVVQFVGSRFNSNAIAAVATK[x]MVTLK	20	0	2779.505334	0.0038	0.1000
IEVEVYK[x]ITTGDR	6	0	1521.803799	0.0038	0.0500
VALRNDSYQLIK[x]ILPNK	11	0	1984.146846	0.0038	0.0650
VLNK[x]GDSGEMSLQKLFK	3	0	1893.002891	0.0038	0.0650
M[x]FMTRSEYDRGVNTFSPEGR	0	0	2379.073490	0.0038	0.0750
NELEK[x]LNFSSLK	4	0	1420.756126	0.0038	0.0450
K[x]IEFPPPSAEAR	0	0	1340.708787	0.0038	0.0450
M[x]STLDLNHLADLYDRK	0	0	1903.946106	0.0037	0.0600
SSSDMAYTSMFK[x]GNQK	11	0	1780.775938	0.0037	0.0600
NK[x]ISWYTK	1	0	1038.549782	0.0037	0.0300
P[x]RKQYSAK	0	0	976.545365	0.0037	0.0300
K[x]LGVKPPK	0	0	865.574877	0.0037	0.0300
LFQVEYAIEAIKLGSTAIGVK[x]TK	20	0	2478.409640	0.0037	0.0850
F[x]MTRSEYDRGVNTFSPEGR	0	0	2248.033011	0.0037	0.0700
AVAVVVDPIQSVK[x]GK	12	0	1508.892552	0.0037	0.0550
IIENEQSAEK[x]NAYVINLKQIAK	9	0	2515.364479	0.0036	0.0800
GTMK[x]VELYEIQLISEGQPVEGR	3	0	2475.267806	0.0036	0.0800
SVQPTAKTVQK[x]VETAVLSTTVK	10	0	2314.310659	0.0036	0.0800
EEYVSDPK[x]EQM	7	0	1353.575786	0.0036	0.0400
E[x]SLQRLLQGAR	0	0	1269.715268	0.0036	0.0400
M[x]EQKPEVDYSEKFAELQK	0	0	2198.056433	0.0036	0.0650
AVAASLGVNFLK[x]VVSSAIVDK	11	0	2087.198937	0.0036	0.0750
FCVGLQKIEEIFK[x]K	12	0	1737.948678	0.0036	0.0500
WSELRK[x]R	5	0	973.545700	0.0036	0.0250
AFNNAGITSVGVTGK[x]NCACVISQK	14	0	2495.225954	0.0035	0.0850
LAEFVNMSK[x]AYHSQYLR	8	0	2056.019935	0.0035	0.0600
YTENIYPPK[x]KTVQYATK	8	0	2043.067597	0.0035	0.0600
TK[x]LQDGSTDMQLTLMSIVHVPYK	1	0	2604.329020	0.0035	0.0800
ASRPGAAAK[x]LDGK	8	0	1240.688720	0.0035	0.0450
L[x]MTEFVDQVDDVVKYEIDK	0	0	2285.113610	0.0034	0.0650
K[x]EITPDIFAAIAIINEADRMAR	0	0	2457.304859	0.0034	0.0750
ELNLMDPK[x]VPEDIFK	7	0	1786.917438	0.0033	0.0500
VLSNYMK[x]QEALSSKTLFTRPIPVR	6	0	2777.526069	0.0033	0.0800
TYNLISSYIK[x]SVEISALASK	9	0	2186.183345	0.0032	0.0650
K[x]ACIIFFDEIDAIGGAR	0	0	1894.961028	0.0032	0.0550
NNSWAK[x]SWSNLDLR	5	0	1689.822239	0.0032	0.0450
DAFALAK[x]EKSPAIIFIDELDAIGTK	6	0	2675.442056	0.0032	0.0800
MLLTEVHLLESK[x]VYHAIRNIPK	11	0	2603.462020	0.0032	0.0700
K[x]SSEQANLYER	0	0	1323.641830	0.0032	0.0350
ASK[x]AAREYLEK	2	0	1264.677488	0.0032	0.0350
K[x]AQSGPDASAK	0	0	1058.535585	0.0032	0.0350
SSSDMAYTSMFK[x]GNQKVVK	11	0	2107.007711	0.0032	0.0600
ILEHK[x]EIMLRVEPIPLINGEK	4	0	2470.398029	0.0031	0.0650
VPTFANFHTPIFIAK[x]REDGMK	14	0	2418.251708	0.0031	0.0650
NDDQLTYTYK[x]DEK	9	0	1631.731422	0.0031	0.0400
KLPNIEEATFDK[x]R	11	0	1559.830681	0.0031	0.0400
NGYPMPCDVLAK[x]R	11	0	1519.727481	0.0031	0.0400
VHVTQEDFELAVAK[x]VLNK	13	0	2039.105042	0.0031	0.0550
EEEDLDDEQLLLSREK[x]TSNNTNR	15	0	2747.284443	0.0030	0.0700
GYIGDPIK[x]FVRSVVLLPEEEPLR	7	0	2625.452897	0.0030	0.0700
IDPSVTMMQVEEK[x]PDVTYGDVGGCK	12	0	2754.254924	0.0030	0.0750
VDK[x]NWSKIYDFPLFQGIFIR	2	0	2485.315688	0.0030	0.0600
RVEFK[x]MGNGK	4	0	1164.607305	0.0030	0.0300
LVK[x]ER	2	0	643.401675	0.0030	0.0150
VK[x]LEK	1	0	615.395529	0.0030	0.0150
A[x]TTVK	0	0	518.306385	0.0030	0.0150
G[x]VFKNVSGNVLSEIKNNWQIER	0	0	2530.329098	0.0030	0.0650
LENVK[x]IYADLKINEDSK	4	0	1991.057425	0.0029	0.0500
NEEGIIEFTK[x]TPNDTQK	9	0	1962.953358	0.0029	0.0500
YPMDAHK[x]SELEGVEEAR	6	0	1959.899550	0.0029	0.0500
G[x]GLGYPEDAIGKTKLVK	0	0	1744.972250	0.0029	0.0500
DTLSKDQELTEENVSISVIGK[x]DEK	20	0	2676.334021	0.0029	0.0700
LGVK[x]PPKGCLMFGPPGTGKTLLAR	3	0	2494.391501	0.0029	0.0700
TTLFK[x]SELAQSKYLMNVSR	4	0	2215.166981	0.0029	0.0550
YK[x]DAYVYSIVAIAR	1	0	1630.871817	0.0029	0.0400
AK[x]TMTER	1	0	835.422145	0.0029	0.0200
SK[x]VLDVR	1	0	815.486459	0.0029	0.0200
GNQK[x]VVK	3	0	771.460247	0.0029	0.0200
TIEAITFK[x]TDNHLSSTLEKLSFK	7	0	2622.390357	0.0028	0.0650
SSLELANNAVK[x]SNDIEKAIDLYK	10	0	2534.322675	0.0028	0.0650
TTEEK[x]EATPMEMDEEK	4	0	1896.796787	0.0028	0.0450
SEDYLPSK[x]YLDIDISK	7	0	1884.935588	0.0028	0.0450
DAFALAKEK[x]SPAIIFIDELDAIGTK	8	0	2675.442056	0.0028	0.0700
QYSAKAK[x]WSTAETLTNNK	6	0	2040.027522	0.0028	0.0500
ETLIFKCIDMFIHK[x]SAELYK	13	0	2485.274807	0.0027	0.0550
SLKDECK[x]QDIMFELGLLQER	6	0	2451.213662	0.0027	0.0550
LKK[x]TLEVLYLK	2	0	1346.853655	0.0027	0.0300
K[x]EVAEADIASK	0	0	1159.608411	0.0027	0.0300
TLLAK[x]AVANQTSATFLRVVGSELIQK	4	0	2757.575126	0.0027	0.0700
GFICKVVDK[x]DGIR	8	0	1505.802358	0.0027	0.0350
LAQFEK[x]EEYVSDPKEQM	5	0	2069.961478	0.0026	0.0450
IQDAELAILQK[x]TQNLRR	10	0	2009.138070	0.0026	0.0450
K[x]TQIAGGHDIIGPFHVITR	0	0	2059.132592	0.0026	0.0500
ASVVETVTLTKVTQKK[x]PPVQPLAYK	15	0	2724.578817	0.0026	0.0650
ASVVETVTLTKVTQK[x]KPPVQPLAYK	14	0	2724.578817	0.0026	0.0650
EAEAAK[x]DEQIEKIDTVIK	5	0	2029.057817	0.0025	0.0450
LGDNNIADWPQVEYLVGK[x]NR	17	0	2300.154836	0.0025	0.0500
TLALK[x]YPGGGPGKTAILPVK	4	0	1980.177084	0.0025	0.0500
QVMEEK[x]LDSKNVQLAK	5	0	1858.982156	0.0025	0.0400
LK[x]WSDERYLHQSLK	1	0	1801.947432	0.0025	0.0350
SLPPEEYDEK[x]LYNK	9	0	1723.830403	0.0025	0.0350
MKLSLFSNK[x]ENELR	8	0	1707.897707	0.0025	0.0350
STELFK[x]NEEEPTKK	5	0	1678.841301	0.0025	0.0350
SNPVFAENDEK[x]GEK	10	0	1562.721193	0.0025	0.0350
FIK[x]HADATCVHR	2	0	1453.724781	0.0025	0.0300
NK[x]ELISVSAASK	1	0	1245.692803	0.0025	0.0300
TFHILEPK[x]EK	7	0	1240.681514	0.0025	0.0250
RLLK[x]LEEAMK	3	0	1229.716515	0.0025	0.0250
K[x]KAQSGPDASAK	0	0	1186.630541	0.0025	0.0300
ELIRK[x]SLK	4	0	985.628363	0.0025	0.0200
WAIK[x]EK	3	0	773.443537	0.0025	0.0150
NK[x]PDER	1	0	757.371829	0.0025	0.0150
YDK[x]K	2	0	552.290736	0.0025	0.0100
LDDMSLIK[x]EDCEAATDPLLKK	7	0	2404.186446	0.0024	0.0500
FDSEK[x]AGDREVQR	4	0	1535.732760	0.0023	0.0300
ASLLTREDLTDEEK[x]AASIAVEDEK	13	0	2632.307808	0.0023	0.0550
INEDSKLAVNENLASSK[x]SSM	16	0	2136.036759	0.0023	0.0450
GIK[x]GIESEAYESVLDLAK	2	0	1921.004331	0.0022	0.0400
F[x]MTRSEYDR	0	0	1203.534202	0.0022	0.0200
LLIFEK[x]QVR	5	0	1144.696771	0.0022	0.0200
K[x]LMELFISK	0	0	1107.636148	0.0022	0.0200
ARK[x]TQIAGGHDIIGPFHVITR	2	0	2286.270805	0.0021	0.0450
EFEIIK[x]GVLCQFRR	5	0	1793.960971	0.0021	0.0300
MVCK[x]IWK	3	0	963.503367	0.0021	0.0150
ENEQK[x]IK	4	0	887.471202	0.0021	0.0150
TK[x]KACIIFFDEIDAIGGAR	1	0	2124.103657	0.0021	0.0400
QIAIVVNQNWYCANTKYVTGPK[x]NK	21	0	2808.437985	0.0021	0.0500
DAIPYEANIRQAIVSAVK[x]FEEEAK	17	0	2690.391418	0.0021	0.0500
RMPIDFK[x]GFICK	6	0	1510.778788	0.0021	0.0250
M[x]SERDTALEKYK	0	0	1469.718358	0.0021	0.0250
K[x]MSAQSCACMVR	0	0	1427.614109	0.0021	0.0250
IYADLK[x]INEDSK	5	0	1407.724493	0.0021	0.0250
NK[x]YAIQLPLPPK	1	0	1380.812854	0.0021	0.0250
EVLNK[x]GVSKDEK	4	0	1344.724827	0.0021	0.0250
AVILSDTK[x]PVDK	7	0	1284.728853	0.0021	0.0250
QQEADGIIK[x]ELNNDLDPTLR	8	0	2281.154893	0.0020	0.0400
NAYVINLK[x]QIAKFVVSLGER	7	0	2261.289476	0.0020	0.0400
LDRK[x]IEIPLPNEVGR	3	0	1747.994380	0.0020	0.0300
YTVGQGYTK[x]AAWFEK	8	0	1747.856893	0.0020	0.0300
K[x]LEGTIDYQK	0	0	1193.629146	0.0020	0.0200
TIDNAETMK[x]K	8	0	1149.569917	0.0020	0.0200
TLIDK[x]FSGEK	4	0	1136.607685	0.0020	0.0200
YVVDISPDIDIK[x]EIKPNIRVALR	11	0	2665.516554	0.0020	0.0450
TSASIDFDSNFLNSMIK[x]K	16	0	2016.982547	0.0019	0.0350
GDSGEMSLQK[x]LFK	9	0	1438.712546	0.0019	0.0250
LRK[x]EVAEADIASK	2	0	1428.793571	0.0019	0.0250
GTEVEK[x]ITIKVHVSEVLGDIR	5	0	2321.295344	0.0019	0.0400
DEEWPPK[x]M	6	0	1030.442937	0.0019	0.0150
SSCK[x]IVFR	3	0	995.522185	0.0019	0.0150
KVNQIESQMAMAEK[x]LIQIR	13	0	2229.197231	0.0018	0.0350
SEAAEFEYK[x]NGYPMPCDVLAKR	8	0	2574.188176	0.0018	0.0400
K[x]AVYMPLCDPGNKAEESAFYER	0	0	2574.188176	0.0018	0.0400
E[x]EMIAAQGIDEEDR	0	0	1604.698741	0.0018	0.0250
GYSK[x]PNERATKQSK	3	0	1592.826990	0.0018	0.0250
CIDMFIHK[x]SAELYKNPK	7	0	2093.043703	0.0018	0.0300
GTPGYGPLGVLPK[x]VGIR	12	0	1679.972193	0.0018	0.0300
GVILYGAPGTGK[x]TLLAK	11	0	1657.976610	0.0018	0.0300
GIK[x]GIESEAYESVLDLAKICDVR	2	0	2564.315479	0.0017	0.0400
IYADLK[x]INEDSKLAVNENLASSK	5	0	2534.322674	0.0017	0.0400
GNQK[x]VVKVDAQDFLK	3	0	1687.925637	0.0017	0.0250
G[x]VFKNVSGNVLSEIK	0	0	1589.877628	0.0017	0.0250
LAYVYADMRVVGQLLEK[x]LKPLIEK	16	0	2788.592357	0.0017	0.0400
EIIRTSTSSMTAVPK[x]PLK	14	0	1958.086949	0.0017	0.0300
VSAMMSCACQK[x]R	10	0	1427.614109	0.0017	0.0200
TPNDTQK[x]YSNDK	6	0	1409.642221	0.0017	0.0200
K[x]PRVVTALTMLK	0	0	1355.832206	0.0017	0.0200
AELDKIGLSK[x]IR	9	0	1341.797930	0.0017	0.0200
YKVNLYK[x]FR	6	0	1229.692020	0.0017	0.0150
ETEK[x]LAEER	3	0	1103.545814	0.0017	0.0150
F[x]ATLQKSKR	0	0	1077.629423	0.0017	0.0150
NEDDIEDIAALWMK[x]RISHR	13	0	2311.137804	0.0016	0.0300
KEVAEADIASK[x]DLEETDER	10	0	2147.022884	0.0016	0.0300
V[x]KAFGRVYATMQK	0	0	1497.812531	0.0015	0.0200
M[x]FMTRSEYDR	0	0	1334.574681	0.0015	0.0150
ELFEMARTK[x]K	8	0	1251.664481	0.0015	0.0150
K[x]TTEEKEATPMEMDEEK	0	0	2024.891743	0.0015	0.0250
NPK[x]ADPLDERLSGVVEGIFQK	2	0	2311.217098	0.0014	0.0300
CRTIPPLTTVK[x]GSDAAPQASK	10	0	2197.152392	0.0014	0.0300
LCIHK[x]NKLTNDETR	4	0	1740.894015	0.0014	0.0200
VVTSK[x]LLKPRVNNR	4	0	1622.994323	0.0014	0.0200
IAYASVVYIADK[x]YK	11	0	1602.865670	0.0014	0.0200
AFNNAGITSVGVTGK[x]NCACVISQKK	14	0	2623.320910	0.0014	0.0350
S[x]SIGTGYDLGLFFSPDGR	0	0	1887.900207	0.0014	0.0250
DMTLEEAEVLILK[x]VLRQVMEEK	12	0	2615.391282	0.0014	0.0300
NEADPAMAILSEYLETGSVK[x]LR	19	0	2406.209961	0.0014	0.0300
TLIDK[x]FSGEKK	4	0	1264.702640	0.0014	0.0150
SNPVFAENDEKGEK[x]R	13	0	1718.822295	0.0013	0.0200
FTGGVLMLIDRESDK[x]APDLIELNR	14	0	2701.410770	0.0012	0.0300
TASQVNMQIARK[x]AVYMPLCDPGNK	11	0	2691.329365	0.0012	0.0300
FRK[x]PIGATWKTTQLEEANSK	2	0	2304.222519	0.0012	0.0250
LEFIKVIPVEELK[x]EIK	12	0	1926.144056	0.0012	0.0200
NLIRLAK[x]R	6	0	982.639929	0.0012	0.0100
DTALEK[x]YK	5	0	966.502166	0.0012	0.0100
LMSK[x]VAEK	3	0	904.505142	0.0012	0.0100
M[x]GQAQSGNFSNFGDGANGDNK	0	0	2114.871099	0.0012	0.0250
DVAKMK[x]LSLFSNK	5	0	1479.811862	0.0012	0.0150
AVILSDTK[x]PVDKK	7	0	1412.823808	0.0012	0.0150
EVIELPVK[x]HPELFESLGIPQPK	7	0	2498.378342	0.0011	0.0250
DFSKTLPPELK[x]GEALGNSEHIR	10	0	2437.260021	0.0011	0.0250
MNSTEEIDLYNRWK[x]ALER	13	0	2267.100359	0.0011	0.0200
NHASIDKMK[x]SLSEQYTER	8	0	2136.026865	0.0011	0.0200
NHASIDK[x]MK	6	0	1042.522913	0.0011	0.0100
V[x]GVFKNVSGNVLSEIKNNWQIER	0	0	2629.397507	0.0011	0.0250
SSLELANNAVKSNDIEK[x]AIDLYK	16	0	2534.322675	0.0011	0.0250
LYFYYILFFEK[x]CNR	10	0	1974.970140	0.0011	0.0150
LYNK[x]FKTNHGNPFM	3	0	1709.834718	0.0011	0.0150
S[x]FLELTEVWGKPQK	0	0	1660.882380	0.0011	0.0150
QAAKASVVETVTLTK[x]VTQK	14	0	2001.146903	0.0011	0.0200
S[x]SKDISSKSPSGNDALNDK	0	0	1948.933683	0.0011	0.0200
LGIDPPK[x]GIMLYGPPGTGKTLCAR	6	0	2511.334048	0.0010	0.0250
FRKPIGATWK[x]TTQLEEANSK	9	0	2304.222519	0.0010	0.0200
DAVVLGVEK[x]R	8	0	1084.624003	0.0010	0.0100
I[x]DDQR	0	0	645.308172	0.0010	0.0050
GIWHNDNK[x]SFLVWVNEEDHLR	7	0	2607.261750	0.0010	0.0200
VVGQLLEK[x]LKPLIEKGGDWER	7	0	2406.363362	0.0010	0.0200
ETDLK[x]PYVLELAMTVVLDIEFR	4	0	2593.371204	0.0009	0.0200
S[x]ERDTALEKYK	0	0	1338.677880	0.0009	0.0100
EK[x]VAFILDQVR	1	0	1316.745171	0.0009	0.0100
LTHEK[x]STMLEK	4	0	1315.680522	0.0009	0.0100
MVILNK[x]DGMER	5	0	1304.658013	0.0009	0.0100
AGDFQGLNEQLVSLFK[x]K	15	0	1892.999523	0.0009	0.0150
QDLADATVETLK[x]AIEGK	11	0	1800.946820	0.0009	0.0150
ATAIGK[x]SSTAAKTFLEK	5	0	1722.951515	0.0009	0.0150
LAYVYADMRVVGQLLEKLK[x]PLIEK	18	0	2788.592357	0.0008	0.0200
ELEAMK[x]LLRPRK	5	0	1482.870377	0.0008	0.0100
K[x]NLLNPLIEDSR	0	0	1410.783007	0.0008	0.0100
KK[x]AQSGPDASAK	1	0	1186.630541	0.0008	0.0100
D[x]RQEQR	0	0	830.399437	0.0008	0.0050
ELFDPIISDRHGGYK[x]PTDK	14	0	2187.095930	0.0008	0.0150
VPDKLIDASTVK[x]HVFPITK	11	0	2107.204023	0.0008	0.0150
MVRGIGSYEK[x]QSEVSVGLR	9	0	2094.089070	0.0008	0.0150
SSK[x]DISSKSPSGNDALNDK	2	0	1948.933683	0.0008	0.0150
YVQVEQRNK[x]PDER	8	0	1659.832802	0.0008	0.0100
DVAK[x]MKLSLFSNK	3	0	1479.811862	0.0008	0.0100
M[x]SSKDISSKSPSGNDALNDK	0	0	2079.974162	0.0008	0.0150
LGDNNIADWPQVEYLVGK[x]NRR	17	0	2456.255938	0.0007	0.0150
HVFPITK[x]GIGCVMTGSIADAR	6	0	2229.139719	0.0007	0.0150
LIK[x]KSSEQANLYER	2	0	1677.904901	0.0007	0.0100
TLLYGK[x]R	5	0	849.507194	0.0007	0.0050
IDRK[x]IEFPPPSAEAR	3	0	1724.920885	0.0007	0.0100
ELAAIKEDTEAVLK[x]R	13	0	1684.935865	0.0007	0.0100
ITIK[x]VHVSEVLGDIR	3	0	1677.977670	0.0007	0.0100
DKK[x]LIPIR	2	0	981.633448	0.0006	0.0050
GVSKDEK[x]VANEQEQALTNLSDLYVR	6	0	2805.414331	0.0006	0.0150
LGSSEVEQVQLVVDGVKLMVEMEK[x]K	23	0	2773.460417	0.0006	0.0150
ARQAAK[x]ASVVETVTLTK	5	0	1772.015506	0.0006	0.0100
WIAK[x]QILDCIVNLSEPAKK	3	0	2225.224100	0.0005	0.0100
TKK[x]ACIIFFDEIDAIGGAR	2	0	2124.103657	0.0005	0.0100
S[x]SSDMAYTSMFKGNQKVVK	0	0	2107.007711	0.0005	0.0100
LGDGVLRPYK[x]VGVILESQR	9	0	2098.189768	0.0005	0.0100
M[x]SSIGTGYDLGLFFSPDGR	0	0	2018.940686	0.0005	0.0100
EK[x]WIAKQILDCIVNLSEPAK	1	0	2354.266687	0.0005	0.0100
SATPFRK[x]INVLNFPSANFSK	6	0	2237.195580	0.0005	0.0100
LARNILK[x]VDIEVAVIPSEGFR	6	0	2338.337149	0.0005	0.0100
ATHEVLK[x]DEVLFNDKPLPIEMK	6	0	2565.351138	0.0005	0.0100
ATK[x]QSKYTYDR	2	0	1359.678214	0.0005	0.0050
WPK[x]IAEIYGSALRSNPVFAENDEK	2	0	2733.376103	0.0004	0.0100
K[x]SGNLPDADNSK	0	0	1244.599634	0.0004	0.0050
EPLK[x]EVVQFVGSRFNSNAIAAVATK	3	0	2674.444120	0.0004	0.0100
S[x]IMEYNGGSCVAMAGKNCVAIASDLR	0	0	2773.265441	0.0004	0.0100
LAAPQLVQMFIGDGAK[x]LVRDAFALAK	15	0	2742.525343	0.0004	0.0100
IK[x]TLSMEKHTELR	1	0	1584.865682	0.0004	0.0050
CNK[x]FFYILYFELYK	2	0	1946.963993	0.0004	0.0050
YEVGAEYIKK[x]VIAR	9	0	1637.914013	0.0004	0.0050
E[x]EMIAAQGIDEEDRR	0	0	1760.799843	0.0003	0.0050
TGPPGPPCGGK[x]FMLK	10	0	1542.768616	0.0003	0.0050
ALTCK[x]MPGTLLPGPGK	4	0	1639.878887	0.0003	0.0050
MVCK[x]IWKSDEINEVLNK	3	0	2105.064830	0.0003	0.0050
INEDSK[x]LAVNENLASSKSSM	5	0	2136.036759	0.0002	0.0050
HIGIATTGFIPDGQHIVK[x]RAR	17	0	2286.270804	0.0002	0.0050
AVNARALTCK[x]MPGTLLPGPGK	9	0	2151.165540	0.0002	0.0050
LNCVIDRVNGVVFTNRPDEK[x]NR	19	0	2614.339673	0.0002	0.0050
QEYK[x]DDINLDEASAMAVKFLSK	3	0	2514.231087	0.0002	0.0050
VGVFK[x]NVSGNVLSEIKNNWQIER	4	0	2629.397507	0.0002	0.0050
AANVLAFQSTTKTLALK[x]YPGGGPGK	16	0	2489.364088	0.0002	0.0050
# precursors: 1
Precursor: 3396.7737	4	0.9939	0
LGDK[x]GPAAAR(3)	DTLSK[x]DQELTEENVSISVIGK(4)	2.3600	3396.7622	138.0681
DQPK[x]K(3)	ALRDTLSK[x]DQELTEENVSISVIGK(7)	2.1950	3396.7986	138.0681
LNVYK[x]YR(4)	DTLSK[x]DQELTEENVSISVIGK(4)	2.1450	3396.7663	138.0681
QDPK[x]K(3)	ALRDTLSK[x]DQELTEENVSISVIGK(7)	2.1150	3396.7986	138.0681
NVPK[x]LQNVSNFQK(3)	NK[x]PDERFNTGVVNVR(1)	1.2650	3396.7901	138.0681
K[x]GYQTIELDKK(0)	QNLFVPTSDK[x]EKASFAR(9)	1.1400	3396.7928	138.0681
FNLMVICKDK[x]K(9)	YLHQSLK[x]YKEDTALR(6)	1.1350	3396.7936	138.0681
AK[x]YASQK(1)	CTKIIENEQSAEK[x]NAYVINLK(12)	1.1250	3396.7597	138.0681
QDPKK[x]HLDAEVQK(4)	VEFKMGNGK[x]MVEISR(8)	1.1100	3396.7532	138.0681
QDPK[x]KHLDAEVQK(3)	VEFKMGNGK[x]MVEISR(8)	1.1000	3396.7532	138.0681
QYSAK[x]AK(4)	CTKIIENEQSAEK[x]NAYVINLK(12)	1.0950	3396.7597	138.0681
QDPKK[x]HLDAEVQK(4)	VEFK[x]MGNGKMVEISR(3)	1.0700	3396.7532	138.0681
QDPK[x]KHLDAEVQK(3)	VEFK[x]MGNGKMVEISR(3)	1.0600	3396.7532	138.0681
K[x]GYQTIELDKK(0)	QNLFVPTSDKEK[x]ASFAR(11)	1.0550	3396.7928	138.0681
FNLMVICK[x]DKK(7)	YLHQSLK[x]YKEDTALR(6)	1.0500	3396.7936	138.0681
FNLMVICK[x]DK(7)	NKISWYTK[x]IVDELDLR(7)	1.0400	3396.7824	138.0681
FNLMVICK[x]DK(7)	MATTVKDTMNVDINAIK[x]K(16)	1.0300	3396.7527	138.0681
SLALTK[x]K(5)	DCISGWGCVVYVITADK[x]CIKR(16)	1.0050	3396.7606	138.0681
AK[x]YASQK(1)	CTK[x]IIENEQSAEKNAYVINLK(2)	1.0000	3396.7597	138.0681
YSNDK[x]SIVNSM(4)	LFAYPPKSVQPTAK[x]TVQK(13)	0.9750	3396.7638	138.0681
