# Supplementary material for: ECL: an exhaustive search tool for the identification of cross-linked peptides using whole database
Source: BMC Bioinformatics. 2016 May 20;17:217. doi: 10.1186/s12859-016-1073-y (PMC4874008; doi:10.1186/s12859-016-1073-y)
Supplement: Additional file 5 — Kojak’s pre-selection list of PSMs only identified by ECL. (ZIP 5147 kb) [file 12859_2016_1073_MOESM5_ESM.zip › Kojak's pre-selection ranks of ECL only peptides/Kojak's detailed results/aleitner_M1012_004/diagnostic_6836.txt]

Scan: 6836
MVTANIK[x]NIK	6	0	1130.648106	0.1310	1.3100
LLK[x]PR	2	0	625.427496	0.1170	0.5850
LKVELAK[x]QNLFVPTSDK	6	0	1929.093418	0.1162	1.9750
DSEALK[x]TR	5	0	918.477013	0.1050	0.8400
K[x]RR	0	0	458.307723	0.1017	0.3050
K[x]ANWCDK	0	0	920.417393	0.0957	0.6700
VELAK[x]QNLFVPTSDK	4	0	1687.914404	0.0957	1.4350
LLMK[x]LSSQNDDK	3	0	1390.712546	0.0954	1.1450
NLIRLAK[x]R	6	0	982.639929	0.0925	0.7400
LLK[x]PRVNNR	2	0	1108.682852	0.0911	0.8200
LK[x]VELAKQNLFVPTSDK	1	0	1929.093418	0.0888	1.5100
M[x]SRSYDSR	0	0	1000.439581	0.0887	0.7100
LLVK[x]DRIDK	3	0	1098.676036	0.0878	0.7900
LK[x]DLR	1	0	643.401675	0.0870	0.4350
S[x]RSYDSR	0	0	869.399102	0.0864	0.6050
K[x]KLIPIR	0	0	866.606510	0.0864	0.6050
DK[x]KLIPIR	1	0	981.633448	0.0856	0.6850
M[x]IDDQR	0	0	776.348650	0.0850	0.5100
NIPK[x]AR	3	0	697.423471	0.0825	0.4950
LQK[x]R	2	0	543.349250	0.0812	0.3250
DATDDK[x]R	5	0	819.372221	0.0800	0.5600
S[x]QAR	0	0	460.239372	0.0800	0.3200
GTK[x]RR	2	0	616.376858	0.0790	0.3950
M[x]SQAR	0	0	591.279850	0.0780	0.3900
ILFENPDEATK[x]R	10	0	1431.735725	0.0779	0.9350
ILFSDVK[x]AMTTGLR	6	0	1550.848972	0.0764	1.0700
LELK[x]KANWCDK	3	0	1403.723052	0.0750	0.8250
IQK[x]ENR	2	0	786.434760	0.0750	0.4500
LLK[x]PRVNNRIGSVDR	2	0	1736.016844	0.0737	1.1050
LLENDIK[x]VMK	6	0	1201.673984	0.0735	0.7350
SMIADK[x]HAIR	5	0	1140.607305	0.0735	0.7350
ETTEK[x]KIDK	4	0	1090.586949	0.0728	0.6550
D[x]KKLIPIR	0	0	981.633448	0.0719	0.5750
MYGGVREPLK[x]EVVQFVGSR	9	0	2150.130540	0.0718	1.3650
SMAIDK[x]DIR	5	0	1047.538227	0.0700	0.6300
ETTEKK[x]IDK	5	0	1090.586949	0.0694	0.6250
LELKK[x]ANWCDK	4	0	1403.723052	0.0691	0.7600
IHAK[x]SMAIDKDIR	3	0	1496.813257	0.0688	0.8950
M[x]FR	0	0	452.220553	0.0683	0.2050
K[x]FR	0	0	449.275030	0.0683	0.2050
ERK[x]PR	2	0	684.403070	0.0680	0.3400
TLSK[x]WRDATDDK	3	0	1434.710239	0.0679	0.8150
K[x]QLATSLR	0	0	915.550117	0.0669	0.5350
DAVVLGVEK[x]R	8	0	1084.624003	0.0665	0.6650
TNAIVMK[x]DIR	6	0	1159.638269	0.0650	0.6500
NIK[x]VIMATNR	2	0	1158.654253	0.0650	0.6500
NWK[x]EGLSR	2	0	988.508981	0.0650	0.5200
EK[x]WIAK	1	0	773.443537	0.0650	0.3900
LLVK[x]DR	3	0	742.470084	0.0650	0.3900
LEK[x]VR	2	0	643.401675	0.0650	0.3250
SSEETEDKK[x]MQE	8	0	1439.608537	0.0646	0.7750
EK[x]VAFILDQVR	1	0	1316.745171	0.0645	0.7100
LDVAK[x]R	4	0	700.423137	0.0642	0.3850
TMLVK[x]AVANSTAANFIR	4	0	1805.982099	0.0641	1.0900
K[x]WRLR	0	0	757.471088	0.0640	0.3200
LWK[x]R	2	0	601.369985	0.0637	0.2550
K[x]PRR	0	0	555.360483	0.0637	0.2550
K[x]IDK	0	0	502.311471	0.0637	0.2550
K[x]IIEEEGFTNR	0	0	1334.682966	0.0627	0.6900
C[x]SPSATLTHR	0	0	1128.534535	0.0625	0.6250
QVK[x]R	2	0	529.333601	0.0625	0.2500
K[x]DWNACK	0	0	920.417393	0.0621	0.4350
K[x]LRDK	0	0	658.412573	0.0620	0.3100
IKILFSDVK[x]AMTTGLR	8	0	1792.027986	0.0619	0.9900
M[x]CSPSATLTHR	0	0	1259.575014	0.0618	0.6800
M[x]SGYDR	0	0	727.295891	0.0617	0.3700
LK[x]LELKK	1	0	870.590192	0.0614	0.4300
KTVQYATK[x]R	7	0	1093.624337	0.0611	0.5500
LNFSSLK[x]MK	6	0	1066.584449	0.0611	0.5500
GTLK[x]VHTIR	3	0	1023.618860	0.0611	0.5500
KEK[x]WIAK	2	0	901.538493	0.0607	0.4250
IITK[x]EGVETRIIPLK	3	0	1709.045018	0.0603	0.9050
NLQVAK[x]SLDK	5	0	1114.634566	0.0600	0.6000
DAGK[x]DEFSR	3	0	1023.462090	0.0600	0.5400
I[x]DDQR	0	0	645.308172	0.0600	0.3000
VATEKDFLDAVQK[x]VVK	12	0	1788.998462	0.0600	0.9600
IIPLK[x]KD	4	0	825.532346	0.0600	0.4200
LIK[x]K	2	0	500.368591	0.0600	0.2400
IPDSTYEMVGGLEK[x]QIKEIK	13	0	2277.192525	0.0598	1.1950
LEFIK[x]VIPVEELKEIK	4	0	1926.144056	0.0597	0.9550
E[x]MIAAQGIDEEDR	0	0	1475.656153	0.0596	0.7750
ILEFTK[x]YSNDK	5	0	1356.692468	0.0595	0.6550
MVRGIGSYEK[x]QSEVSVGLR	9	0	2094.089070	0.0595	1.1300
F[x]RNQYDGDATTWSPQGR	0	0	1997.897911	0.0594	1.0100
K[x]LIPIR	0	0	738.511554	0.0592	0.3550
SLALTK[x]KDK	5	0	1002.607293	0.0589	0.5300
TTSK[x]VSIAK	3	0	933.549448	0.0589	0.5300
K[x]ASLLTR	0	0	787.491545	0.0586	0.4100
VYQTEPAGIYNAWK[x]ATAIGR	13	0	2208.132649	0.0585	1.1700
LKYYEQK[x]IR	6	0	1239.697497	0.0583	0.5250
TLIDKFSGEK[x]K	9	0	1264.702640	0.0582	0.6400
AEAKDVAK[x]MK	7	0	1089.585175	0.0580	0.5800
QVK[x]NR	2	0	643.376523	0.0580	0.2900
IKYEYQK[x]LK	6	0	1211.691351	0.0572	0.5150
S[x]GYDR	0	0	596.255412	0.0570	0.2850
M[x]SGYDRALSVFSPDGR	0	0	1756.820186	0.0569	0.9100
LVK[x]ERQAR	2	0	998.598459	0.0569	0.4550
ETTEK[x]K	4	0	734.380997	0.0567	0.3400
ILFENPDEATK[x]RK	10	0	1559.830681	0.0565	0.7350
AHLDVQEKDQPK[x]K	11	0	1534.810280	0.0565	0.7350
EPLK[x]EVVQFVGSR	3	0	1486.814306	0.0565	0.7350
TLLYGK[x]R	5	0	849.507194	0.0564	0.3950
ILIDK[x]AR	4	0	827.522844	0.0564	0.3950
M[x]FRNQYDGDATTWSPQGR	0	0	2128.938390	0.0564	1.0150
ARIEVEVYK[x]ITTGDR	8	0	1748.942012	0.0563	0.8450
F[x]MTR	0	0	553.268226	0.0562	0.2250
M[x]TDK	0	0	493.220610	0.0562	0.2250
LCFDELKK[x]R	7	0	1207.638268	0.0561	0.5050
IEFATITKDTTK[x]NK	11	0	1608.872208	0.0561	0.7850
VLNK[x]GDSGEMSLQKLFK	3	0	1893.002891	0.0559	0.9500
ILSGEQTVK[x]YDR	8	0	1407.735725	0.0558	0.6700
LLK[x]MQR	2	0	787.473787	0.0558	0.3350
DK[x]KASLLTR	1	0	1030.613439	0.0556	0.5000
SLALTKK[x]DK	6	0	1002.607293	0.0556	0.5000
VPEDIFK[x]THLEVAR	6	0	1652.888526	0.0554	0.7750
K[x]SLPLQIEVANDCIKWAIK	0	0	2225.224100	0.0553	1.0500
K[x]SGFEKIDLTR	0	0	1292.708787	0.0550	0.6050
TFANLVSSTLYEK[x]R	12	0	1627.856893	0.0550	0.7700
ASKGSNDDEMK[x]IDK	10	0	1536.708913	0.0550	0.7700
KK[x]LIPIR	1	0	866.606510	0.0550	0.3850
K[x]LAR	0	0	486.327789	0.0550	0.2200
GVILYGAPGTGK[x]TLLAK	11	0	1657.976610	0.0547	0.9300
LESK[x]QRIFR	3	0	1175.677431	0.0544	0.4900
QILDCIVNLSEPAK[x]K	13	0	1726.928669	0.0543	0.8150
DREISYPFK[x]R	8	0	1309.677823	0.0540	0.5400
DRLK[x]K	3	0	658.412573	0.0540	0.2700
F[x]PTDDDDK	0	0	951.382115	0.0531	0.4250
EYLEKNWK[x]EGLSR	7	0	1650.836493	0.0531	0.6900
S[x]GYDRALSVFSPDGR	0	0	1625.779708	0.0530	0.7950
E[x]EMIAAQGIDEEDR	0	0	1604.698741	0.0529	0.7400
LNFSSLK[x]MKDAVK	6	0	1479.811862	0.0527	0.6850
IQFCLALHNDSIK[x]SMR	12	0	1931.970877	0.0525	0.8400
DIK[x]VIMATNR	2	0	1159.638269	0.0525	0.5250
ASK[x]ERAER	2	0	945.499144	0.0525	0.4200
GTK[x]R	2	0	460.275756	0.0525	0.2100
NYPLILYLVEGNGQTAK[x]RSR	16	0	2291.238503	0.0522	1.0450
KDSESTEEK[x]EAQAVQR	8	0	1833.870361	0.0522	0.8350
IK[x]ILFSDVKAMTTGLR	1	0	1792.027986	0.0522	0.8350
IMSLYSSRGTLK[x]VHTIR	11	0	1961.087952	0.0518	0.8800
LNVYK[x]YR	4	0	954.528656	0.0514	0.3600
NIPK[x]EIK	3	0	840.506860	0.0514	0.3600
LIIPSDDALRTNAIVMK[x]DIR	16	0	2253.251374	0.0512	1.0250
KELFDCLK[x]IMR	7	0	1451.762804	0.0509	0.5600
GK[x]YYPLKSMTEK	1	0	1443.743119	0.0508	0.6100
IVRTLIDK[x]FSGEK	7	0	1504.861253	0.0508	0.6600
MK[x]LSLFSNKENELR	1	0	1707.897707	0.0507	0.7100
ATAGPIIADK[x]NCKK	9	0	1485.797272	0.0507	0.7100
LISGK[x]LDEAR	4	0	1100.618917	0.0505	0.5050
LSLFSNK[x]ENELRQAVR	6	0	1903.027465	0.0500	0.8000
SIAEK[x]MNGASGAELK	4	0	1504.755469	0.0500	0.7500
QRIQK[x]ENR	4	0	1070.594434	0.0500	0.4000
M[x]FMTR	0	0	684.308705	0.0500	0.2500
INVK[x]K	3	0	600.395864	0.0500	0.2500
LVK[x]GR	2	0	571.380549	0.0500	0.2500
EASKTLSK[x]WR	7	0	1204.656362	0.0495	0.4950
K[x]ILGVAAEDK	0	0	1042.602207	0.0495	0.4950
LDVAK[x]RVDMYASDLAQISR	4	0	2150.115282	0.0495	0.9400
DKK[x]ASLLTR	2	0	1030.613439	0.0494	0.4450
LLMK[x]VALCANHADSVVK	3	0	1868.001115	0.0494	0.8400
TLLAK[x]AVANQTSATFLR	4	0	1804.020592	0.0494	0.8400
SSK[x]DISSK	2	0	850.439569	0.0494	0.3950
K[x]EKWIAK	0	0	901.538493	0.0493	0.3450
TK[x]DEGGPAGGLYI	1	0	1276.629872	0.0492	0.6400
DSESTEEK[x]EAQAVQRAR	7	0	1932.913617	0.0491	0.8350
LRNK[x]R	3	0	685.434703	0.0490	0.2450
NHASIDK[x]MK	6	0	1042.522913	0.0489	0.4400
WSTAETLTNNK[x]IDRDK	10	0	1890.943464	0.0487	0.7800
IINRDIGK[x]VVDK	7	0	1368.808828	0.0487	0.5850
IEFATITK[x]DTTK	7	0	1366.734330	0.0487	0.5850
DKK[x]LIPIR	2	0	981.633448	0.0487	0.3900
LMSK[x]VAEK	3	0	904.505142	0.0487	0.3900
K[x]YDK	0	0	552.290736	0.0487	0.1950
ASK[x]AAREYLEK	2	0	1264.677488	0.0486	0.5350
DRGK[x]LVR	3	0	842.508589	0.0486	0.3400
FNLMVICK[x]DK	7	0	1266.646388	0.0485	0.4850
LLENDIK[x]VMKSEFQR	6	0	1848.976678	0.0483	0.7250
EIQDEK[x]EAEAAR	5	0	1387.657871	0.0483	0.5800
IIPLK[x]K	4	0	710.505408	0.0483	0.2900
GTLK[x]VHTIRLR	3	0	1292.804020	0.0482	0.5300
WSELRK[x]R	5	0	973.545700	0.0479	0.3350
IMKLCFDELK[x]K	9	0	1423.756658	0.0477	0.5250
QYQEVVK[x]QGDVLLNK	6	0	1759.946763	0.0477	0.7150
NCACVISQK[x]KVPDK	8	0	1645.827913	0.0475	0.6650
K[x]IEFPSYRDR	0	0	1309.677823	0.0475	0.4750
K[x]LQRLR	0	0	812.534410	0.0475	0.2850
NCK[x]K	2	0	548.274037	0.0475	0.1900
S[x]SSDMAYTSMFK	0	0	1353.558028	0.0471	0.5650
NWK[x]EEYLR	2	0	1136.561406	0.0469	0.3750
AK[x]SAKIVR	1	0	871.560288	0.0469	0.3750
IAK[x]GAIEK	2	0	828.506860	0.0469	0.3750
K[x]PTSELAIGASLEK	0	0	1442.797987	0.0468	0.6550
AMEVDEK[x]PTERYSDIGGLSK	6	0	2224.068057	0.0468	0.9350
IEDTDK[x]YDK	5	0	1125.518932	0.0467	0.4200
ASK[x]AAR	2	0	602.349976	0.0467	0.2800
IHAKSMAIDK[x]DIR	9	0	1496.813257	0.0465	0.6050
KSGFEK[x]IDLTR	5	0	1292.708787	0.0464	0.5100
DFSK[x]TLPPELK	3	0	1273.691742	0.0464	0.5100
LISGK[x]LDEARELLVK	4	0	1682.992985	0.0463	0.6950
HPK[x]FEEILTRLR	2	0	1537.872820	0.0463	0.5550
LPNIEEATFDK[x]R	10	0	1431.735725	0.0463	0.5550
LENQRK[x]WR	5	0	1128.615169	0.0463	0.3700
C[x]SPSATLTHRTMTEKAR	0	0	1945.946117	0.0462	0.7850
NRQYQEVVK[x]QGDVLLNK	8	0	2030.090787	0.0459	0.7800
LSLFSNK[x]ENELR	6	0	1448.762272	0.0458	0.5500
QKSLEK[x]TLVPYLR	5	0	1573.919099	0.0458	0.5950
AQARAK[x]R	5	0	799.477625	0.0457	0.3200
S[x]SKDISSK	0	0	850.439569	0.0456	0.3650
LK[x]DLRFGNR	1	0	1117.635570	0.0456	0.4100
TVQKVETAVLSTTVK[x]AQAR	14	0	2029.153050	0.0455	0.8650
IHAK[x]SMAIDK	3	0	1112.601159	0.0455	0.4550
DFLDAVQK[x]VVK	7	0	1260.707726	0.0455	0.5000
IPDSTYEMVGGLEK[x]QIK	13	0	1906.970924	0.0453	0.7700
NILK[x]VDIEVAVIPSEGFR	3	0	1998.114879	0.0453	0.8150
IRIGLHDDAYLDVCK[x]YYR	14	0	2269.131265	0.0450	0.8100
M[x]CSPSATLTHRTMTEKAR	0	0	2076.986596	0.0450	0.8100
SSTAAKTFLEK[x]R	10	0	1337.730248	0.0450	0.5400
IDK[x]EDMGSNDK	2	0	1250.544822	0.0450	0.4950
LLK[x]VTVSK	2	0	886.585106	0.0450	0.3600
K[x]PRRLLK	0	0	909.623554	0.0450	0.3150
IK[x]LISGK	1	0	757.506134	0.0450	0.3150
K[x]DQKK	0	0	645.380940	0.0450	0.2250
ELAAIK[x]EDTEAVLK	5	0	1528.834763	0.0446	0.6250
EEYLRAAK[x]ASR	7	0	1292.683635	0.0445	0.4900
K[x]HLDAEVQK	0	0	1066.577055	0.0444	0.4000
AKYASQK[x]RP	6	0	1047.582476	0.0444	0.4000
KHFEQVINEK[x]HEDALAK	9	0	2035.048591	0.0444	0.7550
VLVDK[x]SR	4	0	815.486459	0.0443	0.3100
IGDLCAFTDALSK[x]YEAEFR	12	0	2205.041118	0.0442	0.8400
LRLQK[x]R	4	0	812.534410	0.0442	0.2650
KPPVQPLAYK[x]SATPFR	9	0	1799.009303	0.0441	0.7050
EFEIIK[x]GVLCQFRR	5	0	1793.960971	0.0439	0.6150
NSSSDMAYTSMFK[x]GNQKVVK	12	0	2221.050634	0.0437	0.8750
K[x]ELFDCLKIMR	0	0	1451.762804	0.0436	0.4800
CFGIK[x]FDIMPR	4	0	1382.683832	0.0436	0.4800
AHLDVQEK[x]DQPKK	7	0	1534.810280	0.0435	0.5650
K[x]NLLNPLIEDSR	0	0	1410.783007	0.0433	0.5200
ERK[x]PRR	2	0	840.504172	0.0433	0.2600
MRK[x]LAR	2	0	773.469370	0.0433	0.2600
IPDSTYEMVGGLEKQIK[x]EIK	16	0	2277.192525	0.0433	0.8650
K[x]PPVQPLAYKSATPFRK	0	0	1927.104259	0.0432	0.7350
TLASLQK[x]R	6	0	915.550117	0.0431	0.3450
EWDSKLK[x]DLR	6	0	1288.677488	0.0430	0.4300
ASK[x]ER	2	0	589.318344	0.0430	0.2150
LLENDIKVMK[x]SEFQR	9	0	1848.976678	0.0430	0.6450
NLQVAKSLDK[x]QMVEER	9	0	1886.988302	0.0428	0.6850
NYPLILYLVEGNGQTAK[x]R	16	0	2048.105376	0.0428	0.7700
F[x]MTRSEYDR	0	0	1203.534202	0.0428	0.3850
VVDKCFGIK[x]FDIMPR	8	0	1823.942544	0.0427	0.6400
VETAVLSTTVK[x]AQAR	10	0	1572.883440	0.0423	0.6350
N[x]SSSDMAYTSMFK	0	0	1467.600950	0.0423	0.5500
SAKAK[x]NPMFALSR	4	0	1419.765584	0.0423	0.5500
YTSLSEEQK[x]MK	8	0	1342.643803	0.0423	0.4650
ASRPGAAAKLDGK[x]DELWK	12	0	1912.016567	0.0422	0.7600
M[x]SSKDISSK	0	0	981.480047	0.0422	0.3800
SDEINEVLNK[x]YQETQR	9	0	1964.943855	0.0422	0.6750
YASQK[x]RP	4	0	848.450409	0.0421	0.2950
TMTEK[x]AR	4	0	835.422145	0.0421	0.2950
AHLDVQEK[x]DQPK	7	0	1406.715325	0.0421	0.5050
NWSK[x]IYDFPLFQGIFIR	3	0	2143.125385	0.0421	0.7150
K[x]GFDFEYYQR	0	0	1351.619643	0.0420	0.4200
LDSK[x]NVQLAK	3	0	1114.634566	0.0420	0.4200
IIENEQSAEK[x]NAYVINLK	9	0	2075.089784	0.0419	0.7550
HFEQVINEK[x]HEDALAK	8	0	1906.953636	0.0419	0.6700
FHQLK[x]PTR	4	0	1025.576998	0.0419	0.3350
FNLMVICK[x]DKK	7	0	1394.741343	0.0418	0.4600
EK[x]QNTPVLFDSK	1	0	1404.724827	0.0417	0.5000
K[x]YIPNPVLVIIDVKPK	0	0	1835.128350	0.0416	0.6650
NIPK[x]ARASLTAAK	3	0	1339.793514	0.0415	0.5400
K[x]SGNLPDADNSKSDISK	0	0	1774.869635	0.0415	0.7050
M[x]MGINER	0	0	849.383652	0.0414	0.2900
IIPLKK[x]D	5	0	825.532346	0.0414	0.2900
AK[x]IIDLR	1	0	827.522844	0.0414	0.2900
KDYTMAQPEFFK[x]AVR	11	0	1829.913356	0.0413	0.6200
EAEAAK[x]DEQIEK	5	0	1359.651724	0.0413	0.4950
GTPGYGPLGVLPK[x]VGIR	12	0	1679.972193	0.0412	0.7000
LIK[x]KSSEQANLYER	2	0	1677.904901	0.0411	0.5750
NLNQIVNELDEEK[x]YK	12	0	1847.926420	0.0410	0.6150
V[x]PTFANFHTPIFIAK	0	0	1701.924185	0.0410	0.6150
AEAK[x]DVAKMK	3	0	1089.585175	0.0410	0.4100
NLQVAK[x]SLDKQMVEER	5	0	1886.988302	0.0409	0.6550
K[x]PPVQPLAYKSATPFR	0	0	1799.009303	0.0409	0.6550
YTGLLRVSAMMSCACQK[x]R	16	0	2131.015784	0.0408	0.7350
LTHEK[x]STMLEKIK	4	0	1556.859536	0.0408	0.5300
DSESTEEK[x]EAQAVQR	7	0	1705.775405	0.0407	0.6100
LLEK[x]LEIK	3	0	984.621882	0.0406	0.3250
YTSLSEEQKMK[x]SDINAHK	10	0	2108.020718	0.0406	0.7300
QILDCIVNLSEPAK[x]KSGFEK	13	0	2275.188107	0.0405	0.8100
LEGTIDYQK[x]L	8	0	1178.618248	0.0405	0.4050
SSEETEDK[x]KMQE	7	0	1439.608537	0.0404	0.4850
SWIGAYLAK[x]IPER	8	0	1502.824477	0.0404	0.5250
EVIELPLK[x]NPELFLR	7	0	1809.039932	0.0403	0.6050
TITDGK[x]IYVEVERAR	5	0	1748.942012	0.0403	0.6050
HNFVGLFVELSK[x]LLVKDR	11	0	2113.204692	0.0400	0.7200
F[x]ATLQKSKR	0	0	1077.629423	0.0400	0.3600
LLK[x]LEEAMK	2	0	1073.615413	0.0400	0.3600
ATSAGPK[x]QTETINWLEK	6	0	1872.958052	0.0400	0.6800
LVLK[x]EVFLSFHNLVGR	3	0	1870.082797	0.0400	0.6400
EFEIIK[x]GVLCQFR	5	0	1637.859869	0.0400	0.5200
ATDDDRWK[x]TLSK	7	0	1434.710239	0.0400	0.4800
KIDK[x]EDMGSNDK	3	0	1378.639778	0.0400	0.4800
QIAK[x]FVVSLGER	3	0	1345.771718	0.0400	0.4800
M[x]FMTRSEYDR	0	0	1334.574681	0.0400	0.4000
AK[x]NPMFALSR	1	0	1133.601493	0.0400	0.4000
DLVK[x]KYDK	3	0	1007.565097	0.0400	0.3200
SSCK[x]IVFR	3	0	995.522185	0.0400	0.3200
M[x]NSTEEIDLYNRWKALER	0	0	2267.100359	0.0397	0.7150
SMIADK[x]HAIRILAHR	5	0	1730.972539	0.0397	0.5950
DIK[x]SMIADKHAIR	2	0	1496.813257	0.0396	0.5150
NK[x]ADYYTNICDR	1	0	1531.672470	0.0396	0.4750
YQKDEEWPPK[x]M	9	0	1449.659787	0.0395	0.4350
SSTAAK[x]TFLEK	5	0	1181.629146	0.0395	0.4350
LIQIRVK[x]LEK	6	0	1238.807376	0.0395	0.3950
VLTLAMVK[x]R	7	0	1029.636817	0.0394	0.3550
HTVIK[x]TGLR	4	0	1023.618860	0.0394	0.3550
DSYLIIDK[x]LPSEYDSR	7	0	1912.941734	0.0394	0.6300
GIGSYEK[x]QSEVSVGLR	6	0	1707.879080	0.0394	0.6300
IQK[x]ENRHK	2	0	1051.588622	0.0394	0.3150
LK[x]PQDER	1	0	884.471536	0.0393	0.2750
K[x]EVQEAR	0	0	858.455887	0.0393	0.2750
VLRQVMEEK[x]LDSK	8	0	1573.849698	0.0392	0.5100
TEPK[x]AVDEEMKVR	3	0	1530.771118	0.0392	0.5100
IDTIVK[x]EIQDEKEAEAAR	5	0	2057.063963	0.0392	0.7050
FAASK[x]EKQNTPVLFDSK	4	0	1908.994437	0.0391	0.6650
QYTVGQGYTK[x]AAWFEK	9	0	1875.915465	0.0391	0.6250
LVNFTAK[x]TLDLLGIFR	6	0	1820.055916	0.0391	0.6250
DK[x]PKYEPPVPTRTGR	1	0	1739.931783	0.0390	0.5850
E[x]IINR	0	0	643.365291	0.0390	0.1950
NCACVISQKK[x]VPDK	9	0	1645.827913	0.0389	0.5450
QDPK[x]KHLDAEVQK	3	0	1534.810280	0.0388	0.5050
QILDCIVNLSEPAKK[x]SGFEK	14	0	2275.188107	0.0388	0.7750
GIDLK[x]SIAEKMNGASGAELK	4	0	2031.066940	0.0388	0.7750
TGRSIK[x]GYTLPPHCSR	5	0	1828.936545	0.0388	0.6200
DISSK[x]SPSGNDALNDK	4	0	1646.774679	0.0388	0.6200
IDK[x]K	2	0	502.311471	0.0388	0.1550
LAK[x]R	2	0	486.327789	0.0388	0.1550
TIEAITFK[x]TDNHLSSTLEK	7	0	2147.110911	0.0387	0.7350
LK[x]KTLEVLYLK	1	0	1346.853655	0.0386	0.4250
K[x]EFEIIKGVLCQFR	0	0	1765.954825	0.0386	0.5400
LK[x]PLIEK	1	0	839.547996	0.0386	0.2700
NCACVISQK[x]K	8	0	1206.584850	0.0385	0.3850
ASRPGAAAK[x]LDGK	8	0	1240.688720	0.0385	0.5000
NHASIDK[x]MKSLSEQYTER	6	0	2136.026865	0.0383	0.6900
VVDK[x]CFGIKFDIMPR	3	0	1823.942544	0.0383	0.5750
LLIFEK[x]QVR	5	0	1144.696771	0.0383	0.3450
GGDWERK[x]NR	6	0	1116.542400	0.0383	0.3450
TFLEK[x]R	4	0	792.449349	0.0383	0.2300
SAK[x]IVR	2	0	672.428222	0.0383	0.2300
QQEADGIIK[x]ELNNDLDPTLR	8	0	2281.154893	0.0382	0.7650
ISYGDSGLRTEPK[x]AVDEEMK	12	0	2224.068057	0.0382	0.7650
FAASKEK[x]QNTPVLFDSK	6	0	1908.994437	0.0382	0.6500
EPPVYTPPK[x]DK	8	0	1269.660444	0.0382	0.4200
M[x]STLDLNHLADLYDR	0	0	1775.851150	0.0380	0.5700
HPK[x]FEEILTR	2	0	1268.687660	0.0380	0.3800
MEILK[x]IHLEK	4	0	1252.721266	0.0380	0.3800
K[x]YINR	0	0	692.396924	0.0380	0.1900
VMK[x]EDNLILRTR	2	0	1486.828906	0.0379	0.4550
K[x]IPQVASFRIDK	0	0	1400.813914	0.0379	0.4550
S[x]PTGQITSTSAR	0	0	1204.604720	0.0379	0.4550
EIK[x]PNIR	2	0	868.513006	0.0379	0.2650
MGINERK[x]GFDFEYYQR	6	0	2051.952252	0.0378	0.6050
QVK[x]LLFIEK	2	0	1116.690625	0.0378	0.3400
EISYPFK[x]RLDR	6	0	1422.761881	0.0377	0.4150
TLIDK[x]FSGEKK	4	0	1264.702640	0.0377	0.4150
MPIDFKGFICK[x]VVDK	10	0	1795.936398	0.0377	0.5650
VEFK[x]MGNGKMVEISR	3	0	1723.874862	0.0377	0.5650
LEKGQSIDDMIPAQK[x]	14	0	1671.850090	0.0377	0.5650
D[x]VPTFANFHTPIFIAK	0	0	1816.951123	0.0375	0.6000
VLKTK[x]DEGGPAGGLYI	4	0	1616.877294	0.0375	0.6000
IITK[x]EGVETR	3	0	1144.645129	0.0375	0.3750
AVEK[x]LMSR	3	0	932.511289	0.0375	0.3000
K[x]LEK	0	0	516.327120	0.0375	0.1500
I[x]INR	0	0	514.322703	0.0375	0.1500
LESK[x]QR	3	0	759.423863	0.0375	0.2250
ELAAIK[x]EDTEAVLKR	5	0	1684.935865	0.0373	0.5600
KVPDK[x]LIDASTVK	4	0	1412.823808	0.0373	0.4850
MEQKPEVDYSEK[x]FAELQK	11	0	2198.056433	0.0372	0.6700
SSEETEDK[x]K	7	0	1051.466899	0.0372	0.3350
WSTAETLTNNK[x]IDR	10	0	1647.821570	0.0371	0.5200
IEFATITK[x]DTTKNK	7	0	1608.872208	0.0371	0.5200
IEDTDK[x]YDKK	5	0	1253.613888	0.0370	0.3700
LVK[x]ER	2	0	643.401675	0.0370	0.1850
K[x]VIAR	0	0	585.396198	0.0370	0.1850
LGVK[x]R	3	0	571.380549	0.0370	0.1850
LQKDLGQVLNK[x]YVQVEQR	10	0	2157.190495	0.0369	0.6650
LPNIEEATFDK[x]RIDRPGR	10	0	2126.123146	0.0369	0.6650
LGDK[x]GPAAARASR	3	0	1268.694867	0.0369	0.4800
LIEK[x]LELR	3	0	1012.628028	0.0369	0.2950
VPFTAAITITGVK[x]TSTGGPK	12	0	1945.088332	0.0367	0.7350
VPDK[x]LIDASTVK	3	0	1284.728853	0.0367	0.4400
M[x]GINER	0	0	718.343173	0.0367	0.2200
NK[x]VLVK	1	0	699.464272	0.0367	0.2200
AAK[x]ASR	2	0	602.349976	0.0367	0.2200
LKPLIEK[x]GGDWER	6	0	1539.840853	0.0365	0.4750
DIKSMIADK[x]HAIR	8	0	1496.813257	0.0365	0.4750
NLLLQEK[x]GFPTPK	6	0	1483.839792	0.0365	0.4750
VTQKK[x]PPVQPLAYKSATPFR	4	0	2255.278912	0.0365	0.7300
AELDK[x]IGLSK	4	0	1072.612770	0.0365	0.3650
ASK[x]GSNDDEMKIDK	2	0	1536.708913	0.0364	0.5100
LK[x]YYEQK	1	0	970.512337	0.0364	0.2550
IEEIFK[x]K	5	0	905.522175	0.0364	0.2550
LFAYPPKSVQPTAK[x]TVQK	13	0	2002.125051	0.0364	0.6550
ITIK[x]VHVSEVLGDIR	3	0	1677.977670	0.0363	0.5450
ALTLKTGPPGPPCGGK[x]FMLK	15	0	2069.116472	0.0363	0.7250
IGLHDDAYLDVCK[x]YYR	12	0	1999.946105	0.0362	0.5800
KANWCDK[x]R	6	0	1076.518495	0.0362	0.2900
RMDDK[x]MLLTEVHLLESK	4	0	2057.064831	0.0362	0.6150
KVAQTTYK[x]K	7	0	1065.618191	0.0361	0.3250
K[x]LEETDVAK	0	0	1031.549839	0.0361	0.3250
ILEHK[x]EIMLR	4	0	1280.727413	0.0360	0.3600
SSHIITK[x]ELK	6	0	1154.665864	0.0360	0.3600
Q[x]EMKK	0	0	662.342113	0.0360	0.1800
LKK[x]TLEVLYLK	2	0	1346.853655	0.0359	0.3950
AMEVDEK[x]PTER	6	0	1303.607753	0.0359	0.3950
GSDAAPQASK[x]KK	9	0	1186.630541	0.0358	0.4300
QSK[x]ATR	2	0	689.382001	0.0358	0.2150
K[x]LDVAKR	0	0	828.518092	0.0357	0.2500
QDRGK[x]LVR	4	0	970.567161	0.0356	0.2850
T[x]IDNAETMKK	0	0	1149.569917	0.0355	0.3550
K[x]YINRSYYHLR	0	0	1511.799660	0.0355	0.3900
SSTAAK[x]TFLEKR	5	0	1337.730248	0.0354	0.4250
LNADVLGQLIK[x]K	10	0	1310.792119	0.0354	0.4250
QDPKK[x]HLDAEVQK	4	0	1534.810280	0.0354	0.4600
SAK[x]AKNPMFALSR	2	0	1419.765584	0.0354	0.4600
ILIDK[x]ARVEAQNHK	4	0	1633.926306	0.0354	0.4950
NKISWYTK[x]IVDELDLR	7	0	1992.067931	0.0353	0.5650
QNTPVLFDSKEAVLK[x]LK	14	0	1929.093418	0.0353	0.6000
NHASIDKMK[x]SLSEQYTER	8	0	2136.026865	0.0353	0.6350
NILK[x]VDIEVAVIPSEGFRQR	3	0	2282.274552	0.0350	0.7000
VLNK[x]EHLEADFVTQVAVR	3	0	2067.111188	0.0350	0.6300
IDTIVKEIQDEK[x]EAEAAR	11	0	2057.063963	0.0350	0.6300
YK[x]NENLENIEDVQLR	1	0	1875.932566	0.0350	0.5250
VLK[x]TKDEGGPAGGLYI	2	0	1616.877294	0.0350	0.5600
NVPK[x]LQNVSNFQK	3	0	1514.820452	0.0350	0.4550
LK[x]GYQTIELDK	1	0	1306.713204	0.0350	0.3850
IK[x]YEYQK	1	0	970.512337	0.0350	0.2450
SLALTK[x]K	5	0	759.485399	0.0350	0.2450
LRWK[x]R	3	0	757.471088	0.0350	0.1750
DVAK[x]MK	3	0	690.373411	0.0350	0.2100
NK[x]LLK	1	0	614.411513	0.0350	0.1750
SNQATTSTDRQVK[x]LLFIEK	12	0	2178.164339	0.0347	0.6600
M[x]NSIVSKYTQSTNNDDPK	0	0	2040.942138	0.0347	0.6250
SMAIDK[x]DIRWELIAR	5	0	1815.966450	0.0347	0.5200
LDRK[x]IEIPLPNEVGR	3	0	1747.994380	0.0347	0.5200
IDRK[x]IEFPPPSAEAR	3	0	1724.920885	0.0347	0.5200
REAEAAK[x]DEQIEK	6	0	1515.752826	0.0346	0.4500
ELFEMARTK[x]K	8	0	1251.664481	0.0345	0.3450
AK[x]ADYAQYYR	1	0	1247.593430	0.0345	0.3450
SSSDMAYTSMFK[x]GNQKVVK	11	0	2107.007711	0.0345	0.6550
IDVLFSK[x]IR	6	0	1089.654575	0.0344	0.3100
TK[x]DSLEAR	1	0	918.477014	0.0344	0.2750
VMK[x]SEFQRLTHEK	2	0	1631.845282	0.0342	0.4450
RLVK[x]GR	3	0	727.481651	0.0342	0.2050
N[x]STEEIDLYNR	0	0	1352.620760	0.0341	0.3750
LEFIKVIPVEELK[x]EIK	12	0	1926.144056	0.0341	0.5450
VPTFANFHTPIFIAK[x]R	14	0	1858.025287	0.0341	0.5450
QEVAAQK[x]SSEETEDKK	6	0	1805.864214	0.0341	0.5450
VATEK[x]DFLDAVQKVVK	4	0	1788.998462	0.0341	0.5450
HVFPITK[x]GIGCVMTGSIADAR	6	0	2229.139719	0.0340	0.7150
LELK[x]K	3	0	629.411178	0.0340	0.1700
K[x]QMSYMLAR	0	0	1126.562665	0.0339	0.3050
CTK[x]IIENEQSAEK	2	0	1548.745296	0.0338	0.4400
E[x]IINRDIGKVVDK	0	0	1497.851416	0.0338	0.4400
L[x]FKSLGSGMDQEK	0	0	1438.712546	0.0338	0.4400
F[x]MTRSEYDRGVNTFSPEGR	0	0	2248.033011	0.0337	0.6400
LK[x]VLVQGLERVAMLYAYDR	1	0	2236.240084	0.0337	0.6400
GMALGSANEK[x]IEASK	9	0	1504.755469	0.0337	0.5050
ATKQSK[x]YTYDR	5	0	1359.678214	0.0336	0.3700
IVAFDQLVK[x]EK	8	0	1288.739025	0.0336	0.3700
SLPLQIEVANDCIK[x]WAIK	13	0	2097.129144	0.0336	0.6050
K[x]INANEK	0	0	815.450075	0.0336	0.2350
SAK[x]GTKR	2	0	746.439846	0.0336	0.2350
LVLK[x]EVFLSFHNLVGRR	3	0	2026.183900	0.0335	0.5700
NKLLK[x]VTVSK	4	0	1128.722984	0.0335	0.3350
LSFK[x]SIADVADMLEANDK	3	0	1965.971650	0.0333	0.6000
ASALGAINLQPLLMPSK[x]R	16	0	1879.071243	0.0333	0.6000
LDRK[x]LEFPLPNEEAR	3	0	1825.968559	0.0333	0.5000
L[x]KGYQTIELDKK	0	0	1434.808159	0.0333	0.4000
IWK[x]VMCKNK	2	0	1205.641245	0.0333	0.3000
AK[x]YASQKRP	1	0	1047.582476	0.0333	0.3000
SAVIK[x]TSTR	4	0	961.555594	0.0333	0.3000
RGERPSCPTGYHLK[x]SIR	13	0	2013.032561	0.0332	0.5650
ETEK[x]LAEERGWDIR	3	0	1730.858680	0.0332	0.4650
ASPIAGSEGK[x]EAYR	9	0	1434.710239	0.0332	0.4650
NWK[x]EEYLRAAK	2	0	1406.730582	0.0332	0.3650
LTHEK[x]STMLEK	4	0	1315.680522	0.0332	0.3650
LLK[x]VTVSKGVAIDLLEECK	2	0	2114.201970	0.0332	0.6300
DLVKK[x]YDK	4	0	1007.565097	0.0331	0.2650
NKHCLIK[x]MNHGTTTLAFR	6	0	2141.098527	0.0331	0.5950
GGLGYPEDAIGKTK[x]LVK	13	0	1744.972250	0.0329	0.5600
EPPVYTPPK[x]DKK	8	0	1397.755400	0.0329	0.3950
GTTAVLK[x]EDIYK	6	0	1336.723767	0.0329	0.3950
GSDAAPQASKK[x]K	10	0	1186.630541	0.0329	0.3950
KLDVAK[x]R	5	0	828.518092	0.0329	0.2300
LVK[x]GRQD	2	0	814.466059	0.0329	0.2300
LFLLRIVAFDQLVK[x]EK	13	0	1931.160709	0.0328	0.5250
SIK[x]GYTLPPHCSRGER	2	0	1856.931459	0.0328	0.5250
DGIQDIMPSQAK[x]ELKK	11	0	1799.945046	0.0328	0.5250
S[x]PTGQITSTSARSGKK	0	0	1604.848116	0.0328	0.5250
MSSK[x]DISSK	3	0	981.480047	0.0328	0.2950
TGQK[x]MLMNMDK	3	0	1295.603535	0.0327	0.3600
GSDAAPQASK[x]K	9	0	1058.535585	0.0327	0.3600
LRK[x]EVAEADIASK	2	0	1428.793571	0.0327	0.4250
K[x]HFEQVINEKHEDALAK	0	0	2035.048591	0.0326	0.5550
DVPTFANFHTPIFIAK[x]R	15	0	1973.052225	0.0326	0.5550
VFHPITKAVILSDTK[x]PVDKK	14	0	2235.298978	0.0325	0.6500
NSSSDMAYTSMFKGNQK[x]VVK	16	0	2221.050634	0.0325	0.6500
LAHLSK[x]HPKFEEILTR	5	0	1918.078772	0.0325	0.5200
IKLISGK[x]LDEAR	6	0	1341.797930	0.0325	0.3900
GGNMK[x]EVFRR	4	0	1192.613451	0.0325	0.3250
ASK[x]VLELR	2	0	914.554868	0.0325	0.2600
AERK[x]AR	3	0	729.424532	0.0325	0.1950
K[x]LIR	0	0	528.374737	0.0325	0.1300
E[x]QKPEVDYSEKFAELQK	0	0	2067.015955	0.0324	0.5500
MVILNK[x]DGMER	5	0	1304.658013	0.0323	0.3550
FKLNVYK[x]YR	6	0	1229.692020	0.0322	0.2900
ATTVK[x]DTMNVDINAIK	4	0	1732.902849	0.0322	0.5150
VVTSKLLK[x]PRVNNR	7	0	1622.994323	0.0321	0.4500
M[x]NSTEEIDLYNR	0	0	1483.661239	0.0321	0.3850
DK[x]PKYEPPVPTR	1	0	1425.761546	0.0321	0.3850
TKDAVVLGVEK[x]R	10	0	1313.766632	0.0321	0.3850
NAYVINLK[x]QIAKFVVSLGER	7	0	2261.289476	0.0320	0.6400
TFMNHIDVQK[x]EFQAR	9	0	1862.909665	0.0320	0.4800
TFHILEPK[x]EK	7	0	1240.681514	0.0320	0.3200
INYK[x]K	3	0	664.390778	0.0320	0.1600
TLPPELK[x]GEALGNSEHIR	6	0	1960.037693	0.0319	0.5750
YYK[x]DGIYDLLHACVDR	2	0	1999.946105	0.0319	0.5100
EISYPFK[x]R	6	0	1038.549782	0.0319	0.2550
E[x]QKPEVDYSEK	0	0	1350.630263	0.0318	0.3500
TTMTNGFLAHK[x]LCIHKNK	10	0	2113.092380	0.0317	0.5700
VLELRAELDK[x]IGLSK	9	0	1682.992985	0.0317	0.4750
K[x]EPPVYTPPKDK	0	0	1397.755400	0.0317	0.3800
K[x]RVIEHNIR	0	0	1163.688664	0.0317	0.2850
DIK[x]SMIADK	2	0	1019.532081	0.0317	0.2850
V[x]SPTGQITSTSAR	0	0	1303.673128	0.0315	0.4100
LLRPRK[x]R	5	0	937.629701	0.0314	0.2200
LLSSAK[x]K	5	0	745.469750	0.0314	0.2200
LMVEMEK[x]KLEK	6	0	1376.740675	0.0314	0.3450
SAK[x]IVRTLIDK	2	0	1242.765906	0.0314	0.3450
LSGVVEGIFQK[x]CYAKNEWR	10	0	2283.146914	0.0313	0.5950
EK[x]VAFILDQVRLFLLR	1	0	1959.166855	0.0313	0.5000
RQTLNK[x]IALDEQIQALK	5	0	1981.131923	0.0312	0.5300
AK[x]WSTAETLTNNK	1	0	1462.741537	0.0312	0.4050
YTSLSEEQK[x]MKSDINAHK	8	0	2108.020718	0.0311	0.5600
SALSTLNGFVEELK[x]AEVR	13	0	1962.042110	0.0311	0.5600
MPIDFK[x]GFICKVVDK	5	0	1795.936398	0.0310	0.4650
GTK[x]TSETNDR	2	0	1107.515576	0.0310	0.3100
IEASK[x]GLIDR	4	0	1100.618917	0.0310	0.3100
LMGQINK[x]MPLLQSSVALLGQK	6	0	2268.269665	0.0310	0.6500
NLNAPK[x]FSFISNVRPK	5	0	1831.010363	0.0309	0.4950
K[x]IEFPPPSAEARAEILR	0	0	1923.057703	0.0309	0.5250
QYQEVVK[x]QGDVLLNKLQK	6	0	2129.184348	0.0308	0.5550
K[x]SSEQANLYERK	0	0	1451.736786	0.0308	0.3700
NAYVINLK[x]QIAK	7	0	1373.803016	0.0308	0.3700
K[x]IEIPLPNEVGR	0	0	1363.782281	0.0308	0.3700
K[x]IEFPPPSAEAR	0	0	1340.708787	0.0308	0.3700
QIK[x]EIK	2	0	757.469750	0.0308	0.1850
SALSTLNGFVEELK[x]AEVRR	13	0	2118.143212	0.0308	0.5850
DEPEETDVNK[x]YQK	9	0	1593.715773	0.0308	0.4000
IEVEVYK[x]ITTGDR	6	0	1521.803799	0.0308	0.4000
VATEK[x]DFLDAVQK	4	0	1462.766689	0.0308	0.4000
VVTSK[x]LLKPRVNNR	4	0	1622.994323	0.0307	0.4300
DIGK[x]VVDK	3	0	872.496688	0.0306	0.2450
IVKSAK[x]AK	5	0	843.554142	0.0306	0.2450
K[x]GFDFEYYQRNLLLQEK	0	0	2190.110853	0.0306	0.5200
K[x]SNFFLQLDGLVGQEAR	0	0	1921.005669	0.0306	0.5200
GK[x]SALSTLNGFVEELKAEVR	1	0	2147.158527	0.0305	0.6100
K[x]YYSFDNSLK	0	0	1263.613496	0.0305	0.3050
Y[x]FATLQKSKR	0	0	1240.692746	0.0305	0.3050
LGDK[x]GPAAAR	3	0	954.524630	0.0305	0.3050
QTETINWLEK[x]R	9	0	1416.736060	0.0305	0.3350
DYYTK[x]QSKATR	4	0	1359.678214	0.0305	0.3350
K[x]VIARLQSYDR	0	0	1347.762215	0.0305	0.3350
LQK[x]DLGQVLNK	2	0	1254.729522	0.0305	0.3350
FCVGLQK[x]IEEIFKK	6	0	1737.948678	0.0304	0.4250
QHAVNERAK[x]IIDLR	8	0	1661.932452	0.0304	0.4250
VISMEK[x]GGNMKEVFR	5	0	1723.874862	0.0303	0.4550
IEASK[x]GLIDRMSTNLR	4	0	1802.967176	0.0303	0.4850
TLLARAVAHHTDCK[x]FIR	13	0	2008.078783	0.0303	0.5150
ELREVIELPLK[x]NPELFLR	10	0	2207.267680	0.0303	0.5450
NVSGNVLSEIK[x]NNWQIER	10	0	2099.075864	0.0303	0.5450
TTLFKSELAQSK[x]YLMNVSR	11	0	2215.166981	0.0303	0.5750
VTQK[x]KPPVQPLAYKSATPFR	3	0	2255.278912	0.0303	0.6050
DVCIK[x]LGLDSEESAEYIVAK	4	0	2238.108857	0.0300	0.6000
TMGK[x]NKVLVK	3	0	1116.668841	0.0300	0.3000
QK[x]SLEK	1	0	731.417716	0.0300	0.1800
K[x]VPDK	0	0	585.348581	0.0300	0.1500
KK[x]SGR	1	0	574.355062	0.0300	0.1500
K[x]WR	0	0	488.285928	0.0300	0.0900
DEK[x]VSEVLNSEDITGIQEK	2	0	2132.048371	0.0300	0.5700
DISSK[x]SPSGNDALNDKK	4	0	1774.869635	0.0300	0.5100
GGLGYPEDAIGK[x]TKLVK	11	0	1744.972250	0.0300	0.5100
IDELVSNNEK[x]IWK	9	0	1586.830346	0.0300	0.3900
KLFK[x]SLGSGMDQEK	3	0	1566.807502	0.0300	0.4200
IDK[x]EDMGSNDKASK	2	0	1536.708913	0.0300	0.4200
LNFSSLKMK[x]DAVK	8	0	1479.811862	0.0300	0.3900
VNLYK[x]FR	4	0	938.533741	0.0300	0.2100
P[x]TDDDDK	0	0	804.313706	0.0300	0.2100
FAASK[x]EK	4	0	779.417716	0.0300	0.2100
K[x]SGR	0	0	446.260107	0.0300	0.1200
GMALGSANEKIEASK[x]GLIDR	14	0	2059.073086	0.0298	0.5950
KVSTTPANSFELK[x]QYLIQR	12	0	2222.205809	0.0297	0.5650
MMGINERK[x]GFDFEYYQR	7	0	2182.992731	0.0297	0.5050
AKWSTAETLTNNK[x]IDR	12	0	1846.953636	0.0297	0.4750
KLEKGQSIDDMIPAQK[x]	15	0	1799.945046	0.0297	0.4750
NVVTEAGFIAIK[x]EDR	11	0	1660.878354	0.0297	0.4450
S[x]TLDLNHLADLYDR	0	0	1644.810672	0.0296	0.4150
K[x]NVPKLQNVSNFQK	0	0	1642.915408	0.0296	0.4150
ESDK[x]APDLIELNR	3	0	1498.762664	0.0296	0.3850
V[x]NQIESQMAMAEK	0	0	1477.690428	0.0296	0.3850
K[x]VPDKLIDASTVK	0	0	1412.823808	0.0296	0.3850
LK[x]GYQTIELDKK	1	0	1434.808159	0.0296	0.3550
NEEK[x]LAEFDK	3	0	1221.587675	0.0295	0.2950
VVTSK[x]LLKPR	4	0	1139.738968	0.0295	0.2950
YVVDISPDIDIK[x]EIKPNIR	11	0	2226.225875	0.0295	0.5600
VVGSELIQK[x]YLGDGPRLVR	8	0	2098.189768	0.0295	0.5600
TTMTNGFLAHKLCIHK[x]NK	15	0	2113.092380	0.0294	0.5300
K[x]KELFDCLK	0	0	1179.632121	0.0294	0.2650
FFEK[x]INVKK	3	0	1151.670224	0.0294	0.2650
FATLQKSK[x]R	7	0	1077.629423	0.0294	0.2650
LK[x]ESQLVDK	1	0	1058.597121	0.0294	0.2650
GGNMK[x]EVFR	4	0	1036.512349	0.0294	0.2650
FHQLK[x]PTRVLTLAMVKR	4	0	2037.203252	0.0294	0.5000
NSSSDMAYTSMFK[x]GNQK	12	0	1894.818860	0.0294	0.5000
AANVLAFQSTTK[x]TLALK	11	0	1776.014446	0.0294	0.5000
IDTVIK[x]LVDHSFDEK	5	0	1757.919882	0.0293	0.4400
NNSWAK[x]SWSNLDLR	5	0	1689.822239	0.0293	0.4100
LIKK[x]SSEQANLYER	3	0	1677.904901	0.0293	0.4100
KNCK[x]ADAGITIAPR	3	0	1513.803419	0.0293	0.4100
NK[x]HCLIK	1	0	911.501059	0.0293	0.2050
SIK[x]GYTLPPHCSR	2	0	1514.766308	0.0292	0.3800
ELFDPIISDRHGGYK[x]PTDK	14	0	2187.095930	0.0292	0.5550
K[x]LEFPLPNEEAR	0	0	1441.756460	0.0292	0.3500
GIK[x]GIESEAYESVLDLAK	2	0	1921.004331	0.0292	0.5250
IDVEESIAGYQLARSK[x]R	15	0	1934.022044	0.0291	0.4950
ISPGYDVYEGSFEK[x]EGK	13	0	1903.883889	0.0291	0.4950
LK[x]VLVQGLER	1	0	1153.718232	0.0290	0.2900
ENAPAIIFIDEIDAIATK[x]R	17	0	2099.126168	0.0289	0.5500
NDDQLTYTYK[x]DEK	9	0	1631.731422	0.0288	0.3750
V[x]SPTGQITSTSARSGKK	0	0	1703.916525	0.0288	0.4900
QSK[x]YTYDR	2	0	1059.498475	0.0288	0.2300
SLK[x]R	2	0	502.322703	0.0288	0.1150
K[x]FRKPIGATWK	0	0	1330.787310	0.0286	0.3150
E[x]TIDNAETMKK	0	0	1278.612505	0.0286	0.3150
VSTKK[x]ILGVAAEDK	4	0	1457.845270	0.0286	0.4000
ATPYRGYSK[x]PNER	8	0	1537.763667	0.0285	0.3700
LNDPEDK[x]YEALSK	6	0	1520.735782	0.0285	0.3700
GTCAGEVFMALK[x]GMALGSANEK	11	0	2241.059087	0.0284	0.6250
VGKSAVIK[x]TSTR	7	0	1245.740419	0.0283	0.3400
TLSK[x]WR	3	0	789.449683	0.0283	0.1700
WK[x]R	1	0	488.285928	0.0283	0.0850
WRDATDDK[x]R	7	0	1161.552629	0.0283	0.2550
LAEFVNMSK[x]AYHSQYLR	8	0	2056.019935	0.0282	0.4800
LFKSLGSGMDQEK[x]VLNK	12	0	1893.002891	0.0282	0.4800
K[x]LFKSLGSGMDQEK	0	0	1566.807502	0.0282	0.3950
DAYVYSIVAIARIK[x]LISGK	13	0	2079.209109	0.0282	0.5350
VTQKKPPVQPLAYK[x]SATPFR	13	0	2255.278912	0.0280	0.5600
K[x]GYQTIELDK	0	0	1193.629146	0.0280	0.2800
TK[x]LVK	1	0	587.400615	0.0280	0.1400
QVK[x]REVGCIGNIVER	2	0	1755.941297	0.0280	0.4200
KEFEIIK[x]GVLCQFR	6	0	1765.954825	0.0279	0.3900
QPEDK[x]LR	4	0	884.471536	0.0279	0.1950
QYSAK[x]AKWSTAETLTNNK	4	0	2040.027522	0.0278	0.5000
LCFDELK[x]KR	6	0	1207.638268	0.0278	0.2500
IFRQK[x]SLEK	4	0	1147.671285	0.0278	0.2500
GK[x]VVIDAFR	1	0	1003.581415	0.0278	0.2500
FNLMVICKDK[x]K	9	0	1394.741343	0.0277	0.3050
K[x]EVAEADIASK	0	0	1159.608411	0.0277	0.3050
K[x]GEKVEDAPENNSFR	0	0	1718.822296	0.0277	0.4150
NLSNVVEISGK[x]GVFV	10	0	1560.851081	0.0277	0.4150
MHNNHAK[x]SLPPEEYDEK	6	0	2037.921346	0.0276	0.4700
NIK[x]AMDLGELETFQLLNTR	2	0	2205.146246	0.0276	0.5250
GKYYPLK[x]SMTEK	6	0	1443.743119	0.0275	0.3300
YEIDK[x]TLAGVTR	4	0	1364.729913	0.0275	0.3300
MQK[x]LLR	2	0	787.473787	0.0275	0.1650
QTLNK[x]IALDEQIQALK	4	0	1825.030821	0.0275	0.4400
SMNLTRGIDLK[x]SIAEK	10	0	1774.961029	0.0275	0.4400
GDVAASILDK[x]YRTGIATMLTR	9	0	2251.199340	0.0274	0.5750
S[x]SSDMAYTSMFKGNQKVVK	0	0	2107.007711	0.0274	0.5200
N[x]STEEIDLYNRWKALER	0	0	2136.059881	0.0274	0.4650
LEK[x]GQSIDDMIPAQK	2	0	1671.850090	0.0273	0.4100
VK[x]AMEVDEKPTER	1	0	1530.771118	0.0273	0.3550
DPDDK[x]IVGLTR	4	0	1227.645855	0.0273	0.3000
TTSNICHRLNADVLGQLIK[x]K	18	0	2280.237118	0.0273	0.5450
TAAVNIK[x]VR	6	0	970.592313	0.0272	0.2450
LPEANFEPLEK[x]RLDR	10	0	1825.968559	0.0270	0.4050
DLK[x]LK	2	0	615.395529	0.0270	0.1350
GK[x]VAVFDSQTQPPVLWFR	1	0	2074.099899	0.0269	0.4850
INVK[x]FFEK	3	0	1023.575269	0.0269	0.2150
VLNK[x]EHLEADFVTQVAVRR	3	0	2223.212290	0.0268	0.5100
EAVLK[x]LKLELK	4	0	1282.822356	0.0268	0.2950
ATAGPIIADKNCK[x]K	12	0	1485.797272	0.0268	0.3750
KGEK[x]VEDAPENNSFR	3	0	1718.822296	0.0267	0.4000
EQVRDAGK[x]DEFSR	7	0	1535.732760	0.0265	0.3450
QRIVAFVGSPIVEDEK[x]NLIR	15	0	2282.274552	0.0265	0.5300
LDDMSLIK[x]EDCEAATDPLLK	7	0	2276.091491	0.0265	0.5300
K[x]EAGFIDDILIITPASKEK	0	0	2087.151320	0.0263	0.5000
VFHPITKAVILSDTKPVDK[x]K	18	0	2235.298978	0.0262	0.5250
REDGMK[x]ILMVNR	5	0	1460.759115	0.0262	0.3150
LKGYQTIELDK[x]K	10	0	1434.808159	0.0262	0.3150
TLSK[x]ESAR	3	0	890.482099	0.0262	0.2100
K[x]LGVKPPK	0	0	865.574877	0.0262	0.2100
K[x]DQK	0	0	517.285985	0.0262	0.1050
DLASFIPDNK[x]LNCVIDR	9	0	1988.998864	0.0262	0.4450
M[x]EQKPEVDYSEKFAELQK	0	0	2198.056433	0.0261	0.4700
DDINLDEASAMAVK[x]FLSK	13	0	1965.971650	0.0261	0.4700
KK[x]ELFDCLK	1	0	1179.632121	0.0261	0.2350
SSCK[x]IVFRSELQDK	3	0	1695.861321	0.0261	0.3650
YEVGAEYIK[x]KVIAR	8	0	1637.914013	0.0261	0.3650
NAYVINLKQIAK[x]FVVSLGER	11	0	2261.289476	0.0260	0.5200
K[x]DLVR	0	0	629.386026	0.0260	0.1300
LRHTVIK[x]TGLR	6	0	1292.804020	0.0259	0.2850
GITVLK[x]PDDDK	5	0	1199.639709	0.0259	0.2850
ASRPGAAAK[x]LDGKDELWK	8	0	1912.016567	0.0258	0.4650
K[x]EDSSPCGYIIR	0	0	1423.676496	0.0258	0.3100
LK[x]LELK	1	0	742.495236	0.0258	0.1550
VSTK[x]KILGVAAEDK	3	0	1457.845270	0.0257	0.3600
LKLELK[x]K	5	0	870.590192	0.0257	0.1800
K[x]ELFDCLK	0	0	1051.537166	0.0256	0.2050
VGK[x]SAVIK	2	0	800.511946	0.0256	0.2050
GNAK[x]FGDGIQIAQLALKHR	3	0	2036.127841	0.0255	0.4850
GMALGSANEK[x]IEASKGLIDR	9	0	2059.073086	0.0255	0.5100
LEK[x]VRQLIIK	2	0	1238.807376	0.0255	0.2550
ELEAMK[x]LLRPR	5	0	1354.775421	0.0255	0.2800
SLEK[x]TLVPYLR	3	0	1317.765572	0.0255	0.2800
DKPK[x]YEPPVPTR	3	0	1425.761546	0.0254	0.3050
DTALEK[x]YKSYLLQHR	5	0	1863.984208	0.0253	0.3800
CLDQLTNWCTIK[x]TVDR	11	0	2021.966182	0.0250	0.4000
N[x]SIVSKYTQSTNNDDPK	0	0	1909.901659	0.0250	0.4250
YK[x]SYLLQHREWDSK	1	0	1851.926697	0.0250	0.3500
LIPIRGTEVEK[x]ITIK	10	0	1709.045018	0.0250	0.3750
SLGSGMDQEK[x]VLNK	9	0	1504.755469	0.0250	0.3500
IMK[x]LCFDELKK	2	0	1423.756658	0.0250	0.2750
EFPDLGVLEGK[x]R	10	0	1358.719350	0.0250	0.3000
AELDK[x]IGLSKIR	4	0	1341.797930	0.0250	0.3000
QAREK[x]VLK	4	0	970.592313	0.0250	0.2000
WAIKEK[x]R	5	0	929.544639	0.0250	0.1750
FK[x]LNVYK	1	0	910.527595	0.0250	0.1750
IK[x]ENQEK	1	0	887.471202	0.0250	0.1750
DLVK[x]K	3	0	601.379880	0.0250	0.1250
CIK[x]R	2	0	575.321319	0.0250	0.1000
G[x]VFK	0	0	449.263798	0.0250	0.1000
YYK[x]PDLTIDEAVR	2	0	1581.803799	0.0250	0.3250
DGSSGGTIRMVILNK[x]DGMER	14	0	2135.046217	0.0247	0.4950
SSSDMAYTSMFKGNQK[x]VVK	15	0	2107.007711	0.0247	0.4700
VVGSELIQK[x]YLGDGPR	8	0	1729.936200	0.0247	0.3950
MSFLELTEVWGK[x]PQK	11	0	1791.922859	0.0247	0.3700
QIKEIK[x]EVIELPVK	5	0	1665.007573	0.0246	0.3450
LK[x]ESQLVDKFFEK	1	0	1609.871482	0.0246	0.3200
SQK[x]ALDTLFSAIR	2	0	1448.798656	0.0246	0.3200
LNQQSVLLPLLK[x]DNIAHR	11	0	2071.190103	0.0244	0.4400
NKMVCK[x]IWK	5	0	1205.641245	0.0244	0.2200
LQMSAMYK[x]K	7	0	1098.556519	0.0244	0.2200
GIMLYGPPGTGK[x]TLCAR	11	0	1790.917058	0.0244	0.4150
HNNHMAK[x]VLTLELYKK	6	0	1938.050842	0.0244	0.3900
M[x]STLDLNHLADLYDRK	0	0	1903.946106	0.0244	0.3900
TNNLDLEHKHK[x]TPDK	10	0	1788.911774	0.0243	0.3650
SNPVFAENDEKGEK[x]R	13	0	1718.822295	0.0243	0.3650
KNVPK[x]LQNVSNFQK	4	0	1642.915408	0.0243	0.3400
IEPLK[x]LK	4	0	839.547996	0.0243	0.1700
TLALK[x]YPGGGPGK	4	0	1257.708061	0.0242	0.3150
IDRPAQVISFK[x]K	10	0	1400.813914	0.0242	0.2900
IK[x]LISGKLDEAR	1	0	1341.797930	0.0242	0.2900
HK[x]TPDK	1	0	724.386752	0.0242	0.1450
AVDEEMK[x]VRSEDYLPSK	6	0	1994.961812	0.0241	0.4100
SEDYLPSK[x]YLDIDISK	7	0	1884.935588	0.0241	0.3850
AVNARALTCK[x]MPGTLLPGPGK	9	0	2151.165540	0.0240	0.5050
TGPPGPPCGGK[x]FMLK	10	0	1542.768616	0.0240	0.3600
K[x]KSGR	0	0	574.355062	0.0240	0.1200
VFHPITKAVILSDTK[x]PVDK	14	0	2107.204023	0.0239	0.4550
SFLELTEVWGK[x]PQK	10	0	1660.882380	0.0239	0.3350
EEFAEK[x]AVSVIQAR	5	0	1575.825595	0.0239	0.3350
DKLVLK[x]EVFLSFHNLVGR	5	0	2113.204692	0.0239	0.4300
SAELYK[x]NPK	5	0	1048.555259	0.0239	0.2150
HGGYK[x]PTDK	4	0	1001.492997	0.0239	0.2150
EYLEK[x]NWKEGLSR	4	0	1650.836493	0.0238	0.3100
IKTLSMEK[x]HTELR	7	0	1584.865682	0.0238	0.3100
M[x]EQKPEVDYSEK	0	0	1481.670742	0.0237	0.2850
LCFDELK[x]K	6	0	1051.537166	0.0237	0.1900
FDIMPRK[x]K	6	0	1033.574220	0.0237	0.1900
SFEQK[x]VMK	4	0	995.510954	0.0237	0.1900
K[x]EVQEARELIR	0	0	1369.767693	0.0236	0.2600
DYYTKQSK[x]ATR	7	0	1359.678214	0.0236	0.2600
KNEEK[x]LAEFDK	4	0	1349.682631	0.0236	0.2600
GNQK[x]VVK	3	0	771.460247	0.0236	0.1650
FNSNAIAAVATK[x]MVTLK	11	0	1777.975953	0.0235	0.4000
ELFDCLK[x]IMR	6	0	1323.667849	0.0235	0.2350
GIDLK[x]SIAEK	4	0	1072.612770	0.0235	0.2350
MDDK[x]MLLTEVHLLESK	3	0	1900.963729	0.0234	0.3750
TNNLDLEHK[x]HKTPDK	8	0	1788.911774	0.0233	0.3500
QSK[x]YTYDRGTTAVLK	2	0	1729.899815	0.0233	0.3500
K[x]IDKEDMGSNDK	0	0	1378.639778	0.0233	0.2800
DKK[x]DQK	2	0	760.407879	0.0233	0.1400
NDGTIVIRK[x]LEETDVAK	8	0	1900.026461	0.0232	0.3950
DYTMAQPEFFK[x]AVR	10	0	1701.818400	0.0232	0.3250
L[x]MTEFVDQVDDVVKYEIDK	0	0	2285.113610	0.0232	0.4400
KLGVK[x]PPK	4	0	865.574877	0.0231	0.1850
DVITELPDAK[x]YYR	9	0	1581.803799	0.0231	0.3000
ELLK[x]PSASVALQR	3	0	1410.819391	0.0231	0.3000
IHAYVK[x]VLTLSLMEELHK	5	0	2123.181179	0.0231	0.4150
MVTLK[x]DVGPPQPGPGIYR	4	0	1924.023961	0.0231	0.4150
DGIQDIMPSQAK[x]ELK	11	0	1671.850090	0.0230	0.3450
VK[x]LEK	1	0	615.395529	0.0230	0.1150
RGGDEWK[x]IEPLK	6	0	1426.756795	0.0229	0.2750
TTEEK[x]EATPMEMDEEK	4	0	1896.796787	0.0228	0.3650
HNFVGLFVELSKLLVK[x]DR	15	0	2113.204692	0.0228	0.4100
EFPDLGVLEGK[x]RIDRPGR	10	0	2053.106771	0.0228	0.4100
MK[x]SLSEQYTER	1	0	1370.649950	0.0227	0.2500
K[x]GYQTIELDKK	0	0	1321.724101	0.0227	0.2500
LTHEKSTMLEK[x]IK	10	0	1556.859536	0.0227	0.2950
LFK[x]SLGSGMDQEK	2	0	1438.712546	0.0227	0.2950
QNTPVLFDSK[x]EAVLK	9	0	1687.914404	0.0227	0.3400
KPPVQPLAYK[x]SATPFRK	9	0	1927.104259	0.0226	0.3850
QLIIKEEMMNSIQQAVAK[x]	17	0	2073.096129	0.0225	0.4050
M[x]GINERKGFDFEYYQR	0	0	2051.952252	0.0225	0.3600
IRIAYASVVYIADK[x]YK	13	0	1872.050830	0.0225	0.3600
KLEK[x]GQSIDDMIPAQK	3	0	1799.945046	0.0225	0.3600
A[x]TTVKDTMNVDINAIK	0	0	1732.902849	0.0225	0.3600
DCTAYNIYDK[x]NK	9	0	1503.666324	0.0225	0.2700
AKSAK[x]IVR	4	0	871.560288	0.0225	0.1800
DAVK[x]EAAR	3	0	858.455887	0.0225	0.1800
N[x]SSSDMAYTSMFKGNQKVVK	0	0	2221.050634	0.0225	0.4500
QEYALALQK[x]WDLSR	8	0	1719.894338	0.0225	0.3150
K[x]VNQIESQMAMAEK	0	0	1605.785384	0.0225	0.3150
M[x]MGINERKGFDFEYYQR	0	0	2182.992731	0.0224	0.3800
IEPLK[x]LKVLVQGLER	4	0	1734.076651	0.0223	0.3350
KDK[x]PKYEPPVPTR	2	0	1553.856502	0.0223	0.2900
EAVLKLK[x]LELK	6	0	1282.822356	0.0223	0.2450
MGNGK[x]MVEISR	4	0	1220.600502	0.0223	0.2450
TSK[x]TPPTAMLSSVREIIK	2	0	1958.086949	0.0222	0.4000
NMGTVVDLLIENK[x]ASALL	12	0	1900.033855	0.0222	0.4000
NFGRDLK[x]LK	6	0	1089.629423	0.0222	0.2000
FDSEK[x]AGDR	4	0	1023.462090	0.0222	0.2000
STELQIGVVEDDK[x]PFR	12	0	1831.931505	0.0222	0.3550
VGVFK[x]NVSGNVLSEIK	4	0	1688.946037	0.0222	0.3550
KVADLK[x]K	5	0	800.511946	0.0221	0.1550
DISSKSPSGNDALNDK[x]K	15	0	1774.869635	0.0221	0.3750
INVKFFEK[x]EDVQSLK	7	0	1822.982813	0.0220	0.3300
ELAAIKEDTEAVLK[x]R	13	0	1684.935865	0.0220	0.3300
AVAVVVDPIQSVK[x]GK	12	0	1508.892552	0.0220	0.3300
KLGVKPPK[x]GCLMFGPPGTGK	7	0	2068.132455	0.0220	0.4400
GIDLKSIAEK[x]MNGASGAELK	9	0	2031.066940	0.0220	0.4400
ASLLK[x]VNMENLIVTDLGK	4	0	1957.091700	0.0219	0.3950
CYAK[x]NEWR	3	0	1125.502511	0.0219	0.1750
RFFPYYVYTTVAGIDK[x]EGK	15	0	2253.146903	0.0218	0.4150
LREEIQK[x]GDGGTDYVCVPK	6	0	2163.062913	0.0218	0.4150
KGYQTIELDK[x]K	9	0	1321.724101	0.0218	0.2400
TSTSSMTAVPK[x]PLK	10	0	1446.775143	0.0218	0.3050
GGLGYPEDAIGK[x]TK	11	0	1404.724827	0.0218	0.3050
KPRVVTALTMLK[x]QHLFR	11	0	2037.203252	0.0218	0.3700
LAIEREPPFAPIESAK[x]R	15	0	1923.057703	0.0218	0.3700
QGITEAYNQKAVEK[x]LMSR	13	0	2065.062523	0.0217	0.3900
LFAYPPK[x]SVQPTAKTVQK	6	0	2002.125051	0.0217	0.3900
LDPAGFYIGYK[x]ATSAGPK	10	0	1854.951515	0.0217	0.3900
K[x]INVKFFEK	0	0	1151.670224	0.0217	0.1950
SSK[x]VYISPK	2	0	1007.565097	0.0217	0.1950
LYNK[x]FK	3	0	811.459186	0.0217	0.1300
M[x]ESLQR	0	0	762.369385	0.0217	0.1300
AK[x]RAER	1	0	729.424532	0.0217	0.1300
FSGEK[x]K	4	0	694.364957	0.0217	0.1300
SLEFK[x]ASELAEDFHIPVTR	4	0	2188.116331	0.0216	0.4100
EAADFIFDICGIAGIK[x]KTR	15	0	2124.103657	0.0216	0.4100
FFEKEDVQSLK[x]LK	10	0	1609.871482	0.0215	0.2800
MSSKDISSK[x]SPSGNDALNDK	8	0	2079.974162	0.0215	0.4300
VVTSKLLK[x]PR	7	0	1139.738968	0.0215	0.2150
NKTDTK[x]TIEAITFK	5	0	1608.872208	0.0214	0.3000
TLFRK[x]EK	4	0	920.544305	0.0214	0.1500
VMGSGCDAAGTIIK[x]VFHPITK	13	0	2201.133573	0.0214	0.4500
EIIRTSTSSMTAVPK[x]PLK	14	0	1958.086949	0.0214	0.3850
TEPK[x]AVDEEMK	3	0	1275.601607	0.0214	0.2350
TTLFK[x]SELAQSKYLMNVSR	4	0	2215.166981	0.0213	0.4050
YK[x]DGVILAADSR	1	0	1306.688051	0.0213	0.2550
LQLNLERDYEQFGYFK[x]R	15	0	2218.117000	0.0212	0.3600
K[x]TLEVLYLK	0	0	1105.674641	0.0211	0.1900
IAEFHTALESVPDK[x]SLFER	13	0	2188.116331	0.0211	0.4000
FSGEKK[x]SLPLQIEVANDCIK	5	0	2275.188107	0.0210	0.4200
LGSTAIGVK[x]TKDAVVLGVEK	8	0	1984.156741	0.0210	0.4200
VNGVVFTNRPDEK[x]NR	12	0	1743.901545	0.0210	0.3150
VVGQLLEKLK[x]PLIEK	9	0	1706.070505	0.0210	0.3150
LSGVVEGIFQK[x]CYAK	10	0	1697.880996	0.0210	0.3150
EWDSK[x]LKDLR	4	0	1288.677488	0.0210	0.2100
PFGNTHNK[x]FK	7	0	1188.603937	0.0210	0.2100
E[x]SLQR	0	0	631.328907	0.0210	0.1050
DGIQDIMPSQAKELK[x]K	14	0	1799.945046	0.0209	0.3350
VIGSELVQK[x]YVGEGAR	8	0	1703.920551	0.0209	0.3350
K[x]SRGVILQSDIEEAYAR	0	0	1934.022044	0.0209	0.3550
ILPNK[x]VDPLVSLMMVEK	4	0	1925.072882	0.0209	0.3550
KSGNLPDADNSK[x]SDISK	11	0	1774.869635	0.0209	0.3550
DK[x]LVLKEVFLSFHNLVGR	1	0	2113.204692	0.0208	0.3750
NSIVSKYTQSTNNDDPK[x]K	16	0	2037.996615	0.0208	0.3750
I[x]INRDIGKVVDK	0	0	1368.808828	0.0208	0.2500
K[x]EFEIIK	0	0	905.522175	0.0207	0.1450
DHDLAPLYK[x]YLSENPK	8	0	1901.952241	0.0206	0.3300
IHLEK[x]VSK	4	0	952.570517	0.0206	0.1650
LENVKIYADLK[x]INEDSK	10	0	1991.057425	0.0206	0.3500
K[x]VEFGLPDLEGRAHILR	0	0	1949.084584	0.0206	0.3500
DQIGEEK[x]TILQSLLQRAR	6	0	2097.154110	0.0206	0.3700
YVVDISPDIDIKEIK[x]PNIR	14	0	2226.225875	0.0205	0.3900
LLKVTVSK[x]GVAIDLLEECK	7	0	2114.201970	0.0205	0.3900
SNNIKENEQK[x]IK	9	0	1443.768084	0.0204	0.2450
LPEANFEPLEK[x]R	10	0	1441.756460	0.0204	0.2450
TEPKAVDEEMK[x]VR	10	0	1530.771118	0.0204	0.2650
NRLK[x]AYQGIYLMSIR	3	0	1825.003168	0.0203	0.3050
K[x]LEKGQSIDDMIPAQK	0	0	1799.945046	0.0203	0.3250
QDLADATVETLK[x]AIEGK	11	0	1800.946820	0.0203	0.3450
ATAIGKSSTAAK[x]TFLEK	11	0	1722.951515	0.0203	0.3450
NK[x]HCLIKMNHGTTTLAFR	1	0	2141.098527	0.0203	0.3650
QYSAKAK[x]WSTAETLTNNK	6	0	2040.027522	0.0203	0.3650
MDK[x]EMAEADLDDDEPDLGEF	2	0	2283.903424	0.0203	0.4050
ILSTLDRELLK[x]PSASVALQR	10	0	2209.279304	0.0200	0.4000
K[x]TTEEKEATPMEMDEEK	0	0	2024.891743	0.0200	0.3400
EVPAVQVTAAFLYNYK[x]R	15	0	1968.046805	0.0200	0.3400
LGIDPPK[x]GIMLYGPPGTGK	6	0	1910.033463	0.0200	0.3800
KLPNIEEATFDK[x]R	11	0	1559.830681	0.0200	0.2600
KDKPK[x]YEPPVPTR	4	0	1553.856502	0.0200	0.2600
TITDGK[x]IYVEVER	5	0	1521.803799	0.0200	0.2600
VYHAIRNIPK[x]AR	9	0	1436.836379	0.0200	0.2400
EQK[x]PEVDYSEK	2	0	1350.630263	0.0200	0.2200
DYEQFGYFK[x]R	8	0	1351.619643	0.0200	0.2000
DQPKK[x]VGQYIR	4	0	1330.735668	0.0200	0.2200
L[x]KGYQTIELDK	0	0	1306.713204	0.0200	0.2200
ASK[x]GSNDDEMK	2	0	1180.502961	0.0200	0.2200
K[x]TLVAHAVLK	0	0	1078.686208	0.0200	0.2000
K[x]RWSLER	0	0	973.545700	0.0200	0.1400
K[x]YTGLLR	0	0	849.507194	0.0200	0.1400
LAEK[x]WR	3	0	801.449683	0.0200	0.1200
DK[x]KDQK	1	0	760.407879	0.0200	0.1200
NK[x]PDER	1	0	757.371829	0.0200	0.1200
K[x]VADLK	0	0	672.416990	0.0200	0.1200
LGVQSISLTNNFPK[x]VFAMGDK	13	0	2265.182631	0.0198	0.4150
KLGVK[x]PPKGCLMFGPPGTGK	4	0	2068.132455	0.0198	0.3950
TVQK[x]VETAVLSTTVKAQAR	3	0	2029.153050	0.0197	0.3750
VLIDCNK[x]FDSIDLNPAR	6	0	1988.998865	0.0197	0.3350
FIK[x]HADATCVHRLALTK	2	0	1980.072637	0.0197	0.3350
CVVHLNDASVAAK[x]LLMK	12	0	1868.001115	0.0197	0.3350
ATLTGMKIDVLFSK[x]IR	13	0	1792.027986	0.0197	0.3150
ATLTGMK[x]IDVLFSKIR	6	0	1792.027986	0.0197	0.3150
VTVSK[x]GVAIDLLEECK	4	0	1759.938898	0.0197	0.3150
TVQK[x]VETAVLSTTVK	3	0	1602.919156	0.0197	0.2950
NLTDETKNK[x]HCLIK	8	0	1712.887868	0.0196	0.2750
IK[x]TLSMEKHTELR	1	0	1584.865682	0.0196	0.2550
IDTIVK[x]EIQDEK	5	0	1429.766355	0.0196	0.2350
TK[x]DAVVLGVEKR	1	0	1313.766632	0.0196	0.2350
VK[x]VIAATNRVDTLDPALLR	1	0	2064.205418	0.0195	0.3700
ELVSKASPIAGSEGK[x]EAYR	14	0	1991.032273	0.0195	0.3700
VYATMQKLQK[x]DLGQVLNK	9	0	2076.140043	0.0194	0.3500
ILYVNNAK[x]SQEEAIENIK	7	0	2075.089784	0.0194	0.3500
K[x]ATDDDRWK	0	0	1133.546483	0.0194	0.1750
NK[x]PGVYTK	1	0	905.497023	0.0194	0.1550
NK[x]PDERFNTGVVNVR	1	0	1743.901545	0.0193	0.2900
VVGQLLEK[x]LKPLIEK	7	0	1706.070505	0.0193	0.2900
GEK[x]VEDAPENNSFR	2	0	1590.727340	0.0193	0.2700
LEFIK[x]VIPVEELK	4	0	1555.922455	0.0192	0.2500
TPNDTQK[x]YSNDK	6	0	1409.642221	0.0192	0.2300
K[x]LEFPLPNEEARVGILR	0	0	1980.115548	0.0191	0.3250
ALQDYK[x]PELASDPIIR	5	0	1827.972976	0.0191	0.3050
VVKVDAQDFLK[x]VAETR	10	0	1817.004608	0.0191	0.3050
IAKGAIEK[x]VDDLLTTQAEAK	7	0	2113.162944	0.0190	0.3800
DKPK[x]YEPPVPTRTGR	3	0	1739.931783	0.0190	0.2850
QVMEEK[x]LDSK	5	0	1205.596130	0.0190	0.1900
NPK[x]ADPLDER	2	0	1153.572695	0.0190	0.1900
MKDAVK[x]EAAR	5	0	1117.591321	0.0190	0.1900
LGLDSEESAEYIVAK[x]GIR	14	0	1949.010477	0.0189	0.3400
LDGK[x]DELWK	3	0	1102.565823	0.0189	0.1700
IDKK[x]TTEEK	3	0	1090.586949	0.0189	0.1700
MK[x]SDINAHK	1	0	1042.522913	0.0189	0.1700
K[x]DKPKYEPPVPTR	0	0	1553.856502	0.0188	0.2450
CSPSATLTHRTMTEK[x]AR	14	0	1945.946117	0.0188	0.3200
NK[x]LDPYWNQLIVAGVDGENK	1	0	2272.148690	0.0188	0.3750
VTDK[x]LTQLTDNIWCCR	3	0	2021.966182	0.0188	0.3000
SLPPEEYDEK[x]LYNKFK	9	0	1998.993768	0.0188	0.3000
KDGIQDIMPSQAK[x]ELK	12	0	1799.945046	0.0188	0.3000
K[x]SGRSAPGVSTTSTIQ	0	0	1575.821569	0.0188	0.3000
AEAK[x]DVAK	3	0	830.449740	0.0188	0.1500
K[x]REK	0	0	559.344165	0.0188	0.0750
E[x]MKK	0	0	534.283541	0.0188	0.0750
SDYYMASTYTK[x]K	10	0	1456.654367	0.0187	0.2250
DEK[x]SGVKLENVK	2	0	1344.724827	0.0187	0.2250
S[x]TLDLNHLADLYDRK	0	0	1772.905627	0.0187	0.2800
TK[x]DAVVLGVEK	1	0	1157.665530	0.0186	0.2050
LEEIGVADQYK[x]VSK	10	0	1577.830012	0.0186	0.2600
LK[x]VELAK	1	0	799.516697	0.0186	0.1300
IQDAELAILQK[x]TQNLRR	10	0	2009.138070	0.0185	0.3150
SLDK[x]QMVEER	3	0	1233.602276	0.0185	0.1850
THAVLVALK[x]R	8	0	1106.692354	0.0185	0.1850
DPEEEAEMMTK[x]ETTEK	10	0	1896.796787	0.0184	0.2950
DESRGVMTLGFDLIK[x]R	14	0	1835.956278	0.0184	0.2950
RLAEGESEEVK[x]AYMDPHR	10	0	2116.000652	0.0183	0.3300
QEALSSK[x]TLFTRPIPVRR	6	0	2098.201001	0.0183	0.3300
DVEFLHSDK[x]IDTIVK	8	0	1757.919882	0.0183	0.2750
M[x]SQARGFDR	0	0	1066.497761	0.0183	0.1650
NSTNNTK[x]ER	6	0	1062.505347	0.0183	0.1650
NLTDETK[x]NK	6	0	1061.535250	0.0183	0.1650
MSERDTALEK[x]YK	9	0	1469.718358	0.0183	0.2200
AQIK[x]ILYVNNAK	3	0	1373.803016	0.0183	0.2200
GDVAASILDK[x]YR	9	0	1306.688052	0.0183	0.2200
SSEQANLYERK[x]TLVAHAVLK	10	0	2256.222519	0.0182	0.3650
VGIRLFNLEPK[x]ILEEVPLR	10	0	2234.314962	0.0182	0.3450
QVARNELEK[x]LNFSSLK	8	0	1875.021318	0.0181	0.2900
EIDMTCAREASK[x]TLSK	11	0	1838.886542	0.0181	0.2900
KYIPNPVLVIIDVK[x]PK	13	0	1835.128350	0.0181	0.2900
LRLLK[x]MQR	4	0	1056.658947	0.0181	0.1450
YDK[x]KDLVR	2	0	1035.571243	0.0181	0.1450
SLK[x]RELIR	2	0	1013.634509	0.0181	0.1450
DLKLK[x]WSDER	4	0	1288.677488	0.0180	0.1800
QVK[x]NRDCVGR	2	0	1230.625074	0.0180	0.1800
MEQK[x]PEVDYSEK	3	0	1481.670742	0.0179	0.2150
M[x]SSIGTGYDLGLFFSPDGR	0	0	2018.940686	0.0179	0.3400
NLTDETK[x]NKHCLIK	6	0	1712.887868	0.0179	0.2500
QGITEAYNQK[x]AVEKLMSR	9	0	2065.062523	0.0178	0.3200
IEVNIHRK[x]R	7	0	1163.688664	0.0178	0.1600
M[x]PFGNTHNK	0	0	1044.481051	0.0178	0.1600
YQK[x]PVDTEEENDK	2	0	1593.715773	0.0177	0.2300
EPNK[x]GSYRPYTAK	3	0	1509.757521	0.0177	0.2300
RQGITEAYNQK[x]AVEK	10	0	1733.905962	0.0177	0.2650
NSTEEIDLYNRWK[x]ALER	12	0	2136.059881	0.0176	0.3000
IIYSDIDVDPVK[x]PEHVGK	11	0	2023.062511	0.0175	0.3150
LAHLSKHPK[x]FEEILTR	8	0	1918.078772	0.0175	0.2800
S[x]RSYDSRTTIFSPEGR	0	0	1857.896851	0.0175	0.2800
SSSDMAYTSMFK[x]GNQK	11	0	1780.775938	0.0175	0.2800
QGITEAYNQK[x]AVEK	9	0	1577.804860	0.0175	0.2450
EASK[x]TLSKWR	3	0	1204.656362	0.0175	0.1750
K[x]DWNACKK	0	0	1048.512348	0.0175	0.1400
NK[x]TDTK	1	0	705.365683	0.0175	0.1050
LFQVEYAIEAIK[x]LGSTAIGVK	11	0	2249.267011	0.0174	0.3650
DTALEKYK[x]SYLLQHR	7	0	1863.984208	0.0173	0.2600
LFNLEPK[x]ILEEVPLR	6	0	1809.039932	0.0173	0.2600
IDRK[x]VEFGLPDLEGR	3	0	1742.931448	0.0173	0.2600
EDK[x]EGVVNTIAFAIR	2	0	1660.878354	0.0173	0.2600
K[x]NEEKLAEFDK	0	0	1349.682631	0.0173	0.1900
IQYVGKQDPK[x]K	9	0	1302.729522	0.0173	0.1900
HIIMFDCK[x]ILEFTK	7	0	1793.920748	0.0171	0.2400
LVRK[x]CIK	3	0	915.568742	0.0171	0.1200
SAKGTK[x]R	5	0	746.439846	0.0171	0.1200
EAADFIFDICGIAGIKK[x]TR	16	0	2124.103657	0.0171	0.3250
MPGTLLPGPGK[x]GYIGDPIK	10	0	1910.033463	0.0171	0.3250
IKENQEK[x]ISNNK	6	0	1443.768084	0.0171	0.2050
K[x]TAGEDAVTLVK	0	0	1230.681905	0.0171	0.2050
EKQNTPVLFDSK[x]EAVLK	11	0	1945.051948	0.0171	0.2900
MNGASGAELK[x]GVCTEAGMFALR	9	0	2269.065233	0.0170	0.3750
QDLADATVETLK[x]AIEGKIAR	11	0	2141.169090	0.0170	0.3400
YYPLK[x]SMTEK	4	0	1258.626702	0.0170	0.1700
K[x]GVVALVEDK	0	0	1056.617856	0.0170	0.1700
V[x]GVFK	0	0	548.332206	0.0170	0.0850
TDNHLSSTLEK[x]LSFK	10	0	1718.883832	0.0170	0.2550
LMSKVAEK[x]AQINTQEYGR	7	0	2065.062523	0.0169	0.3050
QTETINWLEK[x]RFK	9	0	1691.899424	0.0169	0.2200
LK[x]AYQGIYLMSIR	1	0	1554.859144	0.0169	0.2200
LDEARELLVK[x]ASK	9	0	1470.840518	0.0169	0.2200
QVMEEKLDSK[x]NVQLAK	9	0	1858.982156	0.0169	0.2700
PPK[x]EDWEK	2	0	1027.497414	0.0169	0.1350
VVDK[x]DGIR	3	0	900.502835	0.0169	0.1350
LGVK[x]PPKGCLMFGPPGTGK	3	0	1940.037500	0.0168	0.3200
IDELVSNNEK[x]IWKVMCK	9	0	2105.064830	0.0168	0.2850
EQK[x]PEVDYSEKFAELQK	2	0	2067.015955	0.0168	0.2850
VLNKGDSGEMSLQK[x]LFK	13	0	1893.002891	0.0168	0.2850
VHPEGK[x]YVVDISPDIDIK	5	0	2023.062511	0.0167	0.3000
YTLYDQNDTK[x]EWLDK	9	0	1930.894787	0.0167	0.2500
ASVVETVTLTK[x]VTQK	10	0	1602.919156	0.0167	0.2500
NK[x]YAIQLPLPPK	1	0	1380.812854	0.0167	0.2000
IK[x]ILFSDVK	1	0	1061.648429	0.0167	0.1500
SGFEK[x]IDLTR	4	0	1164.613831	0.0165	0.1650
FHQLKPTRVLTLAMVK[x]R	15	0	2037.203252	0.0165	0.2800
HTVIK[x]TGLRMISLSYSR	4	0	1961.087952	0.0165	0.2800
SPAIIFIDELDAIGTK[x]R	15	0	1858.019923	0.0165	0.2800
VDAQDFLK[x]VAETRR	7	0	1646.873938	0.0164	0.2300
HESLK[x]YR	4	0	931.487520	0.0164	0.1150
CIK[x]RLVK	2	0	915.568742	0.0164	0.1150
K[x]ALSSLK	0	0	745.469750	0.0164	0.1150
EEYVSDPK[x]EQM	7	0	1353.575786	0.0164	0.1800
DQPK[x]KVGQYIR	3	0	1330.735668	0.0164	0.1800
KGTK[x]TSETNDR	3	0	1235.610532	0.0164	0.1800
IIRGAIESYK[x]VVDASIVSK	9	0	2047.167638	0.0163	0.3100
TGPPGPPCGGKFMLK[x]LGVK	14	0	1940.037500	0.0163	0.3100
GGYAEVK[x]QSEVIGLVR	6	0	1703.920551	0.0162	0.2600
LSVEALNSLTGEFK[x]GK	13	0	1691.909318	0.0162	0.2600
EPPVYTPPKDK[x]K	10	0	1397.755400	0.0162	0.1950
CGSPYIIEDSK[x]K	10	0	1395.670349	0.0162	0.1950
TVQYATK[x]R	6	0	965.529382	0.0162	0.1300
IDELVSNNEKIWK[x]VMCK	12	0	2105.064830	0.0162	0.2750
QEMKK[x]DSESTEEK	4	0	1567.703492	0.0162	0.2100
INYK[x]KTELEEIMLLNLHK	3	0	2228.223766	0.0161	0.2900
LFAYPPK[x]SVQPTAK	6	0	1545.855441	0.0161	0.2250
DK[x]MNFVILCR	1	0	1294.652534	0.0160	0.1600
DPIGAIDAGAALDIHIRLIK[x]K	19	0	2199.273826	0.0160	0.3350
QEVAAQKSSEETEDK[x]K	14	0	1805.864214	0.0159	0.2550
IAGEHLSNGEK[x]PLLTPEK	10	0	1932.031547	0.0158	0.2850
TK[x]VVDR	1	0	716.418051	0.0158	0.0950
KEAGFIDDILIITPASK[x]EK	16	0	2087.151320	0.0158	0.3000
ASK[x]VLELRAELDK	2	0	1470.840518	0.0158	0.2050
LCIHK[x]NK	4	0	911.501059	0.0157	0.1100
K[x]VGQYIR	0	0	862.502443	0.0157	0.1100
LGVK[x]PPK	3	0	737.479921	0.0157	0.1100
IK[x]TLSMEK	1	0	948.531355	0.0156	0.1250
DECK[x]QDIMFELGLLQER	3	0	2123.002624	0.0156	0.2650
QNLFVPTSDKEK[x]ASFAR	11	0	1937.000583	0.0156	0.2650
MILELTNHLEELKK[x]YINR	13	0	2256.229913	0.0156	0.2800
MEQK[x]PEVDYSEKFAELQK	3	0	2198.056433	0.0156	0.2800
LK[x]YYEQKIR	1	0	1239.697497	0.0156	0.1400
ELVSK[x]ASPIAGSEGKEAYR	4	0	1991.032273	0.0155	0.2950
WK[x]TLSKESAR	1	0	1204.656362	0.0155	0.1550
LVRDAFALAK[x]EK	9	0	1359.787367	0.0154	0.1850
IWK[x]SDEINEVLNK	2	0	1586.830346	0.0154	0.2000
ITAFLLADSK[x]SQK	9	0	1420.792510	0.0154	0.2000
AHILRIHAK[x]SMAIDK	8	0	1702.966393	0.0153	0.2300
K[x]FFAIDTANPIPVFTH	0	0	1816.951123	0.0153	0.2450
QNTPVLFDSK[x]EAVLKLK	9	0	1929.093418	0.0153	0.2600
NTWNSTLETAKAK[x]YASQK	12	0	2040.027522	0.0153	0.2750
EK[x]SPAIIFIDELDAIGTKR	1	0	2115.157467	0.0153	0.2900
HK[x]FQDILLGAGQAIKAGNR	1	0	2036.127841	0.0153	0.2900
ATLEIYHEDNNRAEAK[x]DVAK	15	0	2286.123929	0.0153	0.3050
FVKLGIDPPK[x]GIMLYGPPGTGK	9	0	2284.265236	0.0152	0.3350
K[x]SSEQANLYER	0	0	1323.641830	0.0150	0.1650
GGDEWK[x]IEPLK	5	0	1270.655693	0.0150	0.1650
SPSGNDALNDK[x]K	10	0	1244.599634	0.0150	0.1800
DGIVLAAEK[x]K	8	0	1042.602207	0.0150	0.1500
GK[x]LVR	1	0	571.380549	0.0150	0.0750
KSLPLQIEVANDCIK[x]WAIK	14	0	2225.224100	0.0150	0.2850
MATTVK[x]DTMNVDINAIK	5	0	1863.943328	0.0150	0.2550
M[x]ATTVKDTMNVDINAIK	0	0	1863.943328	0.0150	0.2550
SFEQKVMK[x]EDNLILR	7	0	1848.976679	0.0150	0.2250
IEPLKLK[x]VLVQGLER	6	0	1734.076651	0.0150	0.2250
AASIAVEDEK[x]RLR	9	0	1456.799717	0.0150	0.1950
GK[x]YYPLK	1	0	867.485399	0.0150	0.1050
EAVLK[x]LK	4	0	799.516697	0.0150	0.1050
LEEIGVADQYKVSK[x]ILEHK	13	0	2198.194577	0.0147	0.2800
MNSIVSKYTQSTNNDDPK[x]K	17	0	2169.037093	0.0147	0.2800
MILELTNHLEELK[x]KYINR	12	0	2256.229913	0.0147	0.2650
NSIVSK[x]YTQSTNNDDPKK	5	0	2037.996615	0.0147	0.2650
YYPVRK[x]FTGGVLMLIDR	5	0	2027.102541	0.0147	0.2500
M[x]SRSYDSRTTIFSPEGR	0	0	1988.937329	0.0147	0.2500
INVK[x]KSYDYSATMYTR	3	0	1938.950858	0.0147	0.2350
DEVLFNDK[x]PLPIEMK	7	0	1786.917438	0.0147	0.2200
VISMEKGGNMK[x]EVFR	10	0	1723.874862	0.0147	0.2200
YK[x]DAYVYSIVAIAR	1	0	1630.871817	0.0146	0.2050
SVALGGITK[x]EFVIYEQLIAAR	8	0	2277.273157	0.0145	0.3050
LALTKPK[x]GTPGYGPLGVLPK	6	0	2006.192733	0.0145	0.2900
FRK[x]LGVKPPK	2	0	1168.744388	0.0145	0.1450
FVK[x]LGIDPPK	2	0	1112.659326	0.0145	0.1450
KVNQIESQMAMAEK[x]LIQIR	13	0	2229.197231	0.0145	0.2750
GAATIK[x]GAIWYGIDFTAAR	5	0	1981.042053	0.0145	0.2750
LFK[x]SLGSGMDQEKVLNK	2	0	1893.002891	0.0144	0.2450
IK[x]VLAQLGMQSLSPLK	1	0	1725.022174	0.0144	0.2300
GAIESYK[x]VVDASIVSK	6	0	1664.898420	0.0144	0.2300
DFLDAVQK[x]VVKGNQK	7	0	1687.925636	0.0143	0.2150
NK[x]ADYYTNICDRER	1	0	1816.816160	0.0143	0.2000
NAEELSSYQK[x]KLIR	9	0	1677.904901	0.0143	0.2000
SK[x]VLDVR	1	0	815.486459	0.0143	0.1000
THAVLVALK[x]RNAEELSSYQK	8	0	2256.222519	0.0143	0.2850
LGSTAIGVKTK[x]DAVVLGVEK	10	0	1984.156741	0.0143	0.2850
QGSATVGLVSK[x]THAVLVALK	10	0	1978.157410	0.0143	0.2850
NCK[x]ADAGITIAPR	2	0	1385.708463	0.0142	0.1850
K[x]EVAEADIASKDLEETDER	0	0	2147.022884	0.0142	0.2700
NEEEPTK[x]KGINIDQSSNSK	6	0	2117.023553	0.0142	0.2700
IYADLK[x]INEDSK	5	0	1407.724493	0.0142	0.1700
EK[x]ADAAFLRLVK	1	0	1359.787367	0.0142	0.1700
NK[x]GTMK	1	0	677.353010	0.0142	0.0850
ANNWSK[x]FTATAALGVIHR	5	0	1956.032885	0.0142	0.2550
NEEGIIEFTK[x]TPNDTQK	9	0	1962.953358	0.0141	0.2400
SSLELANNAVK[x]SNDIEK	10	0	1830.932231	0.0141	0.2400
AASIAVEDEK[x]R	9	0	1187.614557	0.0141	0.1550
K[x]TLEVLYLKMHNNHAK	0	0	1938.050842	0.0141	0.2250
VVSSAIVDK[x]YIGESAR	8	0	1692.904567	0.0141	0.2250
NK[x]LLKVTVSK	1	0	1128.722984	0.0140	0.1400
NEEK[x]K	3	0	646.328572	0.0140	0.0700
DQPK[x]K	3	0	614.338744	0.0140	0.0700
EGK[x]VTFFYTDYIGVYAPRK	2	0	2253.146903	0.0139	0.2650
VFHPITK[x]AVILSDTKPVDK	6	0	2107.204023	0.0139	0.2650
L[x]MTEFVDQVDDVVK	0	0	1636.801747	0.0139	0.1950
INYKK[x]TELEEIMLLNLHK	4	0	2228.223766	0.0139	0.2500
IVAFVGSPIVEDEK[x]NLIR	13	0	1998.114879	0.0139	0.2500
LKESQLVDK[x]FFEK	8	0	1609.871482	0.0138	0.1800
QK[x]SLEKTLVPYLR	1	0	1573.919099	0.0138	0.1800
TGRK[x]EPPVYTPPK	3	0	1468.803742	0.0138	0.1800
EPPFAPIESAK[x]R	10	0	1340.708787	0.0138	0.1650
ATAIGK[x]SSTAAK	5	0	1104.613831	0.0138	0.1650
K[x]DSESTEEKEAQAVQR	0	0	1833.870361	0.0137	0.2200
S[x]QARGFDR	0	0	935.457282	0.0137	0.1100
SDISK[x]SSM	4	0	853.385092	0.0137	0.1100
K[x]LQR	0	0	543.349250	0.0137	0.0550
K[x]EITPDIFAAIAIINEADR	0	0	2099.126168	0.0137	0.2600
DLGQVLNK[x]YVQVEQR	7	0	1787.952910	0.0137	0.2050
MCSPSATLTHRTMTEK[x]AR	15	0	2076.986596	0.0136	0.2450
ASAGPLIASQTVK[x]K	12	0	1369.792844	0.0136	0.1900
DEK[x]SGVK	2	0	761.391895	0.0136	0.0950
NSIVSK[x]YTQSTNNDDPK	5	0	1909.901659	0.0135	0.2300
IEDTDKYDK[x]K	8	0	1253.613888	0.0135	0.1350
YTENIYPPK[x]K	8	0	1251.649881	0.0135	0.1350
FRKLGVK[x]PPK	6	0	1168.744388	0.0135	0.1350
IMRDVITELPDAK[x]YYR	12	0	1982.029438	0.0134	0.2150
YYK[x]PDLTIDEAVRIMK	2	0	1954.023292	0.0134	0.2150
TLDSNSLTHEK[x]IEFATITK	10	0	2147.110911	0.0134	0.2550
SSKDISSK[x]SPSGNDALNDK	7	0	1948.933683	0.0134	0.2550
TLEVLYLK[x]MHNNHAK	7	0	1809.955886	0.0133	0.2000
MLLTEVHLLESK[x]VYHAIR	11	0	2151.187325	0.0133	0.2400
D[x]TEMSVNMSDFLHDQATR	0	0	2095.893807	0.0133	0.2400
SLLAHK[x]GGHVVR	5	0	1272.741423	0.0133	0.1600
YKVNLYK[x]FR	6	0	1229.692020	0.0133	0.1200
HSTFIITK[x]R	7	0	1101.629423	0.0133	0.1200
GVMTLGFDLIK[x]RVYPYR	10	0	2027.102541	0.0132	0.2250
ATTVK[x]DTMNVDINAIKK	4	0	1860.997805	0.0132	0.2250
NK[x]TDTKTIEAITFK	1	0	1608.872208	0.0132	0.1850
F[x]ANNDEIHPSK	0	0	1270.594156	0.0132	0.1450
GVVALVEDK[x]TK	8	0	1157.665530	0.0132	0.1450
LEEIGVADQYK[x]VSKILEHK	10	0	2198.194577	0.0132	0.2500
MNSIVSK[x]YTQSTNNDDPKK	6	0	2169.037093	0.0132	0.2500
QAAKASVVETVTLTK[x]VTQK	14	0	2001.146903	0.0132	0.2500
QVMEEK[x]LDSKNVQLAK	5	0	1858.982156	0.0131	0.2100
P[x]FGNTHNK	0	0	913.440572	0.0131	0.1050
QLADYK[x]AFEDSLR	5	0	1554.767750	0.0131	0.1700
TPNDTQK[x]YSNDKSIVNSM	6	0	2040.942138	0.0131	0.2350
K[x]AFGR	0	0	577.333601	0.0130	0.0650
HHFYAK[x]IDRPAQVISFK	5	0	2056.100568	0.0129	0.2200
VLVDMESMLVPK[x]PLINK	11	0	1925.072882	0.0129	0.2200
LGVKPPK[x]GCLMFGPPGTGK	6	0	1940.037500	0.0129	0.2450
M[x]DRQEQR	0	0	961.439915	0.0129	0.0900
EK[x]ASFAR	1	0	807.423863	0.0129	0.0900
ALTCK[x]MPGTLLPGPGK	4	0	1639.878887	0.0128	0.2050
LFNLEPK[x]ILEEVPLRELR	6	0	2207.267680	0.0128	0.2300
EVAEADIASK[x]DLEETDER	9	0	2018.927929	0.0128	0.2300
ELIRAQEEVK[x]R	9	0	1369.767693	0.0127	0.1400
LVPYLTKLESK[x]QR	10	0	1573.919099	0.0127	0.1650
MEILKIHLEK[x]VSK	9	0	1566.916655	0.0127	0.1650
RVATEK[x]DFLDAVQK	5	0	1618.867791	0.0125	0.1750
EK[x]SLLAHKGGHVVR	1	0	1529.878966	0.0125	0.1750
DYYTK[x]QSK	4	0	1031.492328	0.0125	0.1000
NK[x]MVCK	1	0	778.382925	0.0125	0.0750
ATK[x]QSK	2	0	661.375854	0.0125	0.0750
K[x]GEK	0	0	460.264524	0.0125	0.0500
IDVLFSK[x]IRLAYVYADMR	6	0	2172.176427	0.0125	0.2250
QEYK[x]DDINLDEASAMAVK	3	0	2038.951640	0.0125	0.2250
INVK[x]FFEKEDVQSLK	3	0	1822.982813	0.0123	0.1850
AEQEELLSEK[x]VSTKK	9	0	1717.909710	0.0123	0.1850
GDSGEMSLQK[x]LFK	9	0	1438.712546	0.0123	0.1600
NSDYK[x]ETLIFK	4	0	1356.692468	0.0123	0.1350
KFRK[x]PIGATWK	3	0	1330.787310	0.0123	0.1350
SELAQSK[x]YLMNVSR	6	0	1624.824212	0.0121	0.1700
VTQKK[x]PPVQPLAYK	4	0	1595.939834	0.0121	0.1700
WIAKQILDCIVNLSEPAK[x]K	17	0	2225.224100	0.0121	0.2300
G[x]GLGYPEDAIGK	0	0	1175.582198	0.0121	0.1450
ATAIGK[x]SSTAAKTFLEK	5	0	1722.951515	0.0121	0.2050
YTVGQGYTK[x]AAWFEK	8	0	1747.856893	0.0120	0.1800
FLSK[x]TLDSNSLTHEK	3	0	1718.883832	0.0120	0.1800
DFLDAVQKVVK[x]GNQK	10	0	1687.925636	0.0120	0.1800
K[x]HFEQVINEK	0	0	1270.666925	0.0120	0.1200
SAK[x]AK	2	0	503.306720	0.0120	0.0600
MNSIVSK[x]YTQSTNNDDPK	6	0	2040.942138	0.0119	0.2150
DVAK[x]MKLSLFSNK	3	0	1479.811862	0.0119	0.1550
SVQPLASAK[x]ELLR	8	0	1410.819392	0.0119	0.1550
K[x]LARNILK	0	0	954.633783	0.0119	0.0950
TGPPGPPCGGK[x]FMLKLGVK	10	0	1940.037500	0.0118	0.2250
LVPYLTK[x]LESK	6	0	1289.759425	0.0118	0.1300
MILELTNHLEELK[x]K	12	0	1709.938508	0.0118	0.1650
LAQFEKEEYVSDPK[x]EQM	13	0	2069.961478	0.0118	0.2000
YTENIYPPKK[x]TVQYATK	9	0	2043.067597	0.0118	0.2000
SLEK[x]TLVPYLRISQAVR	3	0	1972.146846	0.0118	0.2000
DSYLIIDK[x]LPSEYDSRVK	7	0	2140.105099	0.0117	0.2100
K[x]IPQVASFR	0	0	1044.607962	0.0117	0.1050
TPDK[x]GYGHR	3	0	1029.499144	0.0117	0.1050
LAHLSK[x]HPK	5	0	1029.608297	0.0117	0.1050
SDYYMASTYTK[x]KINVK	10	0	1910.944711	0.0116	0.1850
LVPYLTK[x]LESKQR	6	0	1573.919099	0.0115	0.1500
KILFENPDEATK[x]R	11	0	1559.830681	0.0115	0.1500
K[x]VSTTPANSFELK	0	0	1420.756126	0.0115	0.1500
ATAGPIIADK[x]NCK	9	0	1357.702317	0.0115	0.1500
TLIDK[x]FSGEK	4	0	1136.607685	0.0115	0.1150
Q[x]DYDLVRSLESQIR	0	0	1720.874329	0.0114	0.1600
EDIYK[x]FVTVQDLDEMQVDV	4	0	2285.077226	0.0113	0.2150
LSGVVEGIFQKCYAK[x]NEWR	14	0	2283.146914	0.0113	0.2150
INVKK[x]SYDYSATMYTR	4	0	1938.950858	0.0113	0.1800
AK[x]WSTAETLTNNKIDR	1	0	1846.953636	0.0113	0.1800
R[x]FANNDEIHPSK	0	0	1426.695258	0.0113	0.1350
NK[x]ELISVSAASK	1	0	1245.692803	0.0113	0.1350
S[x]RQETQYK	0	0	1038.509372	0.0113	0.0900
M[x]PPK	0	0	471.251517	0.0113	0.0450
EDGMK[x]ILMVNRGDTGSSGIR	4	0	2135.046217	0.0112	0.2250
YEIDK[x]TLAGVTRDYYTK	4	0	2035.026127	0.0112	0.1900
K[x]CLTDLEDEAPAK	0	0	1488.712937	0.0112	0.1450
GDSGEMSLQKLFK[x]	12	0	1438.712546	0.0112	0.1450
FGDGIQIAQLALK[x]HRENK	12	0	2037.111857	0.0111	0.2000
ATSAGPKQTETINWLEK[x]R	16	0	2029.059155	0.0111	0.2000
MPPK[x]EDWEK	3	0	1158.537893	0.0111	0.1000
FMLKLGVK[x]R	7	0	1090.668450	0.0111	0.1000
DGIVLAAEKK[x]VTSK	9	0	1457.845270	0.0111	0.1550
IHLEKVSK[x]QGEIDYEALVK	7	0	2198.194577	0.0111	0.2100
K[x]LGVKPPKGCLMFGPPGTGK	0	0	2068.132455	0.0110	0.2200
WKTLSK[x]ESAR	5	0	1204.656362	0.0110	0.1100
TVQYATK[x]RSK	6	0	1180.656362	0.0110	0.1100
FIVK[x]ASSGPR	3	0	1060.602876	0.0110	0.1100
AVAASLGVNFLK[x]VVSSAIVDK	11	0	2087.198937	0.0110	0.2300
VLTLSLMEELHK[x]MDDRK	11	0	2057.064831	0.0109	0.1850
FQDILLGAGQAIK[x]AGNR	12	0	1770.973979	0.0109	0.1850
LAK[x]RMK	2	0	745.463224	0.0108	0.0650
N[x]SIVSK	0	0	646.364957	0.0108	0.0650
Q[x]LMTEFVDQVDDVVK	0	0	1764.860319	0.0107	0.1600
TLAGVTRDYYTK[x]QSK	11	0	1729.899815	0.0107	0.1600
QETQYK[x]IDELVSNNEK	5	0	1936.937709	0.0106	0.1700
QLDSERFIVK[x]ASSGPR	9	0	1788.948158	0.0106	0.1700
MQK[x]LLRLR	2	0	1056.658947	0.0106	0.0850
ATSAGPK[x]QTETINWLEKR	6	0	2029.059155	0.0106	0.1900
EDLTDEEK[x]AASIAVEDEK	7	0	1990.921782	0.0106	0.1900
EK[x]TSNNTNR	1	0	1062.505347	0.0106	0.0950
ALTLK[x]TGPPGPPCGGKFMLK	4	0	2069.116472	0.0105	0.2100
SETMK[x]YYLPKGK	4	0	1443.743119	0.0104	0.1250
GSLEKNWK[x]EEYLR	7	0	1650.836493	0.0104	0.1350
GGVHVK[x]LAHLSKHPK	5	0	1606.941898	0.0103	0.1550
SMK[x]DLHISQNFACLIR	2	0	1931.970877	0.0103	0.1650
NEEEPTKK[x]GINIDQSSNSK	7	0	2117.023553	0.0103	0.1950
TSASIDFDSNFLNSMIK[x]K	16	0	2016.982547	0.0100	0.1800
SFEQK[x]VMKEDNLILR	4	0	1848.976679	0.0100	0.1500
YK[x]SYLLQHR	1	0	1206.650884	0.0100	0.0900
IDK[x]KTTEEK	2	0	1090.586949	0.0100	0.0900
NK[x]LTNDETR	1	0	1089.541397	0.0100	0.0900
DYGK[x]FLSAMHDLPVRGNAK	3	0	2118.067943	0.0100	0.1900
VVDASIVSK[x]ALGNFVASVLAR	8	0	2115.205083	0.0100	0.2100
EKSPAIIFIDELDAIGTK[x]R	17	0	2115.157467	0.0100	0.1900
QLASYYHK[x]ESNALFMVR	7	0	2056.019935	0.0100	0.1700
K[x]DGIQDIMPSQAKELK	0	0	1799.945046	0.0100	0.1600
VETAVLSTTVK[x]AQARAK	10	0	1772.015506	0.0100	0.1700
D[x]YDLVRSLESQIR	0	0	1592.815758	0.0100	0.1300
EEPK[x]SETLENFTR	3	0	1578.752492	0.0100	0.1300
VDAQDFLK[x]VAETR	7	0	1490.772835	0.0100	0.1300
ATK[x]QSKYTYDR	2	0	1359.678214	0.0100	0.1100
G[x]LGYPEDAIGKTK	0	0	1347.703366	0.0100	0.1300
KYDK[x]TEDDIK	3	0	1253.613888	0.0100	0.1000
TSWIYK[x]NK	5	0	1038.549782	0.0100	0.0800
RSK[x]VLDVR	2	0	971.587561	0.0100	0.0800
LGVK[x]RFK	3	0	846.543913	0.0100	0.0700
EKVLK[x]TK	4	0	844.538158	0.0100	0.0700
K[x]NEEK	0	0	646.328572	0.0100	0.0500
M[x]SER	0	0	521.226756	0.0100	0.0400
QIQPKTFANLVSSTLYEK[x]R	17	0	2222.205809	0.0097	0.1850
LLIFEK[x]QVRQASDTSTNTK	5	0	2178.164339	0.0097	0.1850
VVKGNQK[x]FSSTADYMNMSS	6	0	2092.955678	0.0097	0.1850
LFLLRSDYYMASTYTK[x]K	15	0	2099.076051	0.0097	0.1650
TGIATMLTRGEIK[x]K	12	0	1517.859870	0.0096	0.1350
EK[x]ASKGSNDDEMK	1	0	1437.640504	0.0096	0.1250
TEEQRQPEDK[x]LR	9	0	1527.764059	0.0096	0.1150
FIK[x]HADATCVHR	2	0	1453.724781	0.0096	0.1150
LMVEMEKK[x]LEK	7	0	1376.740675	0.0095	0.1050
TNNLDLEHK[x]HK	8	0	1347.689447	0.0095	0.1050
ELLK[x]LKVELAK	3	0	1282.822356	0.0095	0.1050
K[x]PPVQPLAYK	0	0	1139.670224	0.0095	0.0950
YLHQSLK[x]YK	6	0	1178.644738	0.0094	0.0850
NK[x]RGGDEWK	1	0	1088.536254	0.0094	0.0850
MVCKIWK[x]SDEINEVLNK	6	0	2105.064830	0.0094	0.1600
EK[x]QNTPVLFDSKEAVLK	1	0	1945.051948	0.0094	0.1600
L[x]FKSLGSGMDQEKVLNK	0	0	1893.002891	0.0094	0.1600
EAADFIFDICGIAGIK[x]K	15	0	1866.954882	0.0094	0.1600
HCLIK[x]MNHGTTTLAFR	4	0	1898.960649	0.0094	0.1500
TTMTNGFLAHK[x]LCIHK	10	0	1870.954502	0.0094	0.1500
HRENK[x]IQR	4	0	1079.594768	0.0094	0.0750
AIEGK[x]IAR	4	0	856.513006	0.0094	0.0750
SGVK[x]LENVKIYADLK	3	0	1675.950788	0.0093	0.1400
NPELFLRVGIK[x]PPK	10	0	1606.955817	0.0093	0.1300
IGLSK[x]IR	4	0	785.512280	0.0093	0.0650
SQEEAIENIK[x]CTR	9	0	1576.751442	0.0092	0.1200
NGYPMPCDVLAK[x]R	11	0	1519.727481	0.0092	0.1200
EIK[x]PNIRVALRNDSYQLIK	2	0	2269.290536	0.0092	0.1750
TMLELLNQLDGFEATK[x]NIK	15	0	2177.140100	0.0092	0.1750
HHFYAKIDRPAQVISFK[x]K	16	0	2184.195523	0.0092	0.1650
VYATMQK[x]LQKDLGQVLNK	6	0	2076.140043	0.0092	0.1650
K[x]VEFGLPDLEGR	0	0	1358.719350	0.0092	0.1100
ELLK[x]LK	3	0	742.495236	0.0092	0.0550
M[x]ATTVK	0	0	649.346864	0.0092	0.0550
HK[x]TPDKGYGHR	1	0	1294.653005	0.0091	0.1000
VVGSEFVQK[x]YLGEGPR	8	0	1763.920551	0.0091	0.1450
YLHQSLKYK[x]EDTALR	8	0	1863.984208	0.0090	0.1350
VVLK[x]NKGTMK	3	0	1116.668841	0.0090	0.0900
KEVAEADIASK[x]DLEETDER	10	0	2147.022884	0.0089	0.1700
RPPVIRTTLFK[x]SELAQSK	10	0	2070.194854	0.0089	0.1600
K[x]DGIQDIMPSQAK	0	0	1429.723444	0.0088	0.1150
FSFISNVRPK[x]LFAYPPK	9	0	2010.109010	0.0088	0.1500
TLVAHAVLK[x]VGSALVGSQTK	8	0	1978.157410	0.0088	0.1750
LTQLLSQIK[x]EEQGDIK	8	0	1842.009751	0.0088	0.1400
K[x]LIPIRGTEVEK	0	0	1381.829229	0.0088	0.1050
TDTK[x]TIEAITFK	3	0	1366.734330	0.0088	0.1050
K[x]FTGGVLMLIDR	0	0	1348.753625	0.0088	0.1050
VGK[x]SAVIKTSTR	2	0	1245.740419	0.0088	0.1050
VAQTTYK[x]K	6	0	937.523235	0.0088	0.0700
K[x]MQE	0	0	534.247157	0.0088	0.0350
FIRVSGSELVQK[x]YIGEGSR	11	0	2124.132649	0.0087	0.1650
M[x]PFGNTHNKFK	0	0	1319.644415	0.0086	0.0950
KLEGTIDYQK[x]L	9	0	1306.713204	0.0086	0.0950
IQYVGK[x]QDPKK	5	0	1302.729522	0.0086	0.0950
HKTPDK[x]GYGHR	5	0	1294.653005	0.0086	0.0950
MATTVKDTMNVDINAIK[x]K	16	0	1992.038284	0.0086	0.1550
LEEAMK[x]ITTDAFTSAGER	5	0	1968.946163	0.0086	0.1550
TK[x]VVDRYADVIASIGLSR	1	0	1962.089727	0.0086	0.1550
KEEPK[x]SETLENFTR	4	0	1706.847448	0.0086	0.1200
ATLTGMK[x]IDVLFSK	6	0	1522.842826	0.0086	0.1200
DGIVLAAEK[x]KVTSK	8	0	1457.845270	0.0086	0.1200
IWK[x]VMCK	2	0	963.503367	0.0086	0.0600
YK[x]LHSEK	1	0	903.481373	0.0086	0.0600
TK[x]LVKER	1	0	872.544305	0.0086	0.0600
M[x]NSIVSK	0	0	777.405435	0.0086	0.0600
YTENIYPPK[x]KTVQYATK	8	0	2043.067597	0.0085	0.1450
SNDIEK[x]AIDLYKEVLNK	5	0	1991.057425	0.0085	0.1450
VLNKGDSGEMSLQKLFK[x]	16	0	1893.002891	0.0085	0.1450
TLALKYPGGGPGK[x]TAILPVK	12	0	1980.177084	0.0085	0.1700
HTELRSFEQK[x]VMK	9	0	1631.845282	0.0085	0.1100
EDWEKYQK[x]PVDTEEENDK	7	0	2281.002149	0.0083	0.1500
KINVK[x]FFEK	4	0	1151.670224	0.0083	0.0750
HEDALAK[x]LGATLAQGIIDAGGR	6	0	2176.159922	0.0082	0.1800
ELK[x]KEEMVMLK	2	0	1376.740675	0.0082	0.0900
LENVK[x]IYADLK	4	0	1304.733939	0.0082	0.0900
G[x]LGYPEDAIGK	0	0	1118.560737	0.0082	0.0900
LGSTAIGVK[x]TK	8	0	1073.644403	0.0082	0.0900
VPDK[x]LIDASTVKHVFPITK	3	0	2107.204023	0.0082	0.1550
LAAPQLVQMFIGDGAK[x]LVR	15	0	2026.139651	0.0082	0.1550
S[x]IMEYNGGSCVAMAGK	0	0	1673.721069	0.0081	0.1300
ENK[x]IQRQR	2	0	1070.594434	0.0081	0.0650
DEK[x]YTLYDQNDTK	2	0	1631.731422	0.0081	0.1050
FDSEK[x]AGDREVQR	4	0	1535.732760	0.0081	0.1050
QDLADATVETLKAIEGK[x]IAR	16	0	2141.169090	0.0080	0.1600
SRTLASLQK[x]R	8	0	1158.683243	0.0080	0.0800
TMGKNK[x]VLVK	5	0	1116.668841	0.0080	0.0800
MVCK[x]IWKSDEINEVLNK	3	0	2105.064830	0.0079	0.1350
LAQFEK[x]EEYVSDPKEQM	5	0	2069.961478	0.0079	0.1350
DPEEEAEMMTK[x]ETTEKK	10	0	2024.891743	0.0079	0.1350
IK[x]ENQEKISNNK	1	0	1443.768084	0.0079	0.0950
K[x]MSAQSCACMVR	0	0	1427.614109	0.0079	0.0950
DNSSDLQK[x]LLMK	7	0	1390.712547	0.0079	0.0950
SVEISALASK[x]NR	9	0	1273.698949	0.0079	0.0950
A[x]ASLLKVNMENLIVTDLGK	0	0	2028.128811	0.0079	0.1500
HIGIATTGFIPDGQHIVK[x]RAR	17	0	2286.270804	0.0079	0.1650
EKSLLAHK[x]GGHVVR	7	0	1529.878966	0.0079	0.1100
ATPYRGYSK[x]PNERATK	8	0	1837.943407	0.0078	0.1250
SRQETQYK[x]IDELVSNNEK	7	0	2180.070835	0.0078	0.1400
GEK[x]RWSELR	2	0	1159.609749	0.0078	0.0700
S[x]ERDTALEKYK	0	0	1338.677880	0.0077	0.0850
GFICKVVDK[x]DGIR	8	0	1505.802358	0.0077	0.1000
TAALSARPAK[x]NIR	9	0	1367.799660	0.0077	0.1000
ESQLVDK[x]FFEKINVK	6	0	1822.982813	0.0077	0.1150
DAVK[x]EAARILYATHDEENNK	3	0	2286.123929	0.0075	0.1500
QYQEVVKQGDVLLNK[x]LQK	14	0	2129.184348	0.0075	0.1350
ARLTQLLSQIK[x]EEQGDIK	10	0	2069.147964	0.0075	0.1350
EERFK[x]LNVYK	4	0	1324.713873	0.0075	0.0750
QGLHK[x]K	4	0	709.423471	0.0075	0.0450
ISWYTK[x]IVDELDLR	5	0	1749.930053	0.0075	0.1050
GQYSTVGK[x]VAVGQQYR	7	0	1739.895399	0.0075	0.1200
VSK[x]ILEHK	2	0	952.570517	0.0075	0.0600
MGTTITALRYK[x]DGVILAADSR	10	0	2251.199340	0.0074	0.1550
TPDK[x]GYGHRDDIFIPLSEK	3	0	2187.095930	0.0074	0.1400
DPEEEAEMMTKETTEK[x]K	15	0	2024.891743	0.0074	0.1250
LENVK[x]IYADLKINEDSK	4	0	1991.057425	0.0074	0.1250
YPMDAHK[x]SELEGVEEAR	6	0	1959.899550	0.0074	0.1250
HIEVGDSVLVK[x]IITK	10	0	1649.971524	0.0073	0.1100
DVAKMK[x]LSLFSNK	5	0	1479.811862	0.0073	0.0950
FVK[x]LGIDPPKGIMLYGPPGTGK	2	0	2284.265236	0.0073	0.1600
K[x]SKTLQYFA	0	0	1084.591644	0.0072	0.0650
VK[x]VIAATNR	1	0	970.592313	0.0072	0.0650
FLHDKNSDYK[x]ETLIFK	9	0	1997.025735	0.0072	0.1150
LMTEFVDQVDDVVK[x]YEIDK	13	0	2285.113610	0.0071	0.1350
IHLEK[x]VSKQGEIDYEALVK	4	0	2198.194577	0.0071	0.1350
MVRGGYAEVK[x]QSEVIGLVR	9	0	2090.130540	0.0071	0.1350
VVSSAIVDK[x]YIGESARIIR	8	0	2075.173785	0.0071	0.1350
KTTEEK[x]EATPMEMDEEK	5	0	2024.891743	0.0071	0.1200
VELAK[x]QNLFVPTSDKEK	4	0	1945.051948	0.0071	0.1200
YFATLQKSK[x]R	8	0	1240.692746	0.0070	0.0700
VYATMQK[x]LQK	6	0	1208.658670	0.0070	0.0700
P[x]FGNTHNKFK	0	0	1188.603937	0.0070	0.0700
QEVAAQK[x]SSEETEDK	6	0	1677.769259	0.0070	0.1050
DWNACK[x]KELLK	5	0	1403.723052	0.0068	0.0750
ELLKLK[x]VELAK	5	0	1282.822356	0.0068	0.0750
LNYK[x]PEEEYPDLSK	3	0	1723.830403	0.0068	0.0950
K[x]EEPKSETLENFTR	0	0	1706.847448	0.0068	0.0950
D[x]YTMAQPEFFKAVR	0	0	1701.818400	0.0068	0.0950
N[x]SSSDMAYTSMFKGNQK	0	0	1894.818860	0.0068	0.1150
A[x]TTVKDTMNVDINAIKK	0	0	1860.997805	0.0068	0.1150
K[x]YTGLLRVSAMMSCACQK	0	0	2103.009638	0.0067	0.1200
KTLEVLYLK[x]MHNNHAK	8	0	1938.050842	0.0066	0.1050
V[x]SPTGQITSTSARSGK	0	0	1575.821569	0.0066	0.1050
GIESEAYESVLDLAK[x]ICDVR	14	0	2266.115004	0.0065	0.1300
RLLK[x]LEEAMK	3	0	1229.716515	0.0065	0.0650
LYFYYILFFEK[x]CNR	10	0	1974.970140	0.0064	0.0900
NAEELSSYQKK[x]LIR	10	0	1677.904901	0.0064	0.0900
LALTK[x]PK	4	0	769.506134	0.0064	0.0450
EIK[x]EVIELPVK	2	0	1295.769988	0.0064	0.0700
K[x]GTKTSETNDR	0	0	1235.610532	0.0064	0.0700
NEDDIEDIAALWMK[x]R	13	0	1817.861714	0.0063	0.0950
KEPPVYTPPK[x]DK	9	0	1397.755400	0.0063	0.0750
DEKSGVK[x]LENVK	6	0	1344.724827	0.0063	0.0750
WK[x]RENQLR	1	0	1128.615169	0.0063	0.0500
NK[x]ISWYTK	1	0	1038.549782	0.0063	0.0500
GYSK[x]PNER	3	0	949.461699	0.0063	0.0500
Q[x]EMK	0	0	534.247157	0.0063	0.0250
DQK[x]K	2	0	517.285985	0.0063	0.0250
ELK[x]K	2	0	516.327120	0.0063	0.0250
DK[x]PK	1	0	486.280173	0.0063	0.0250
GEK[x]R	2	0	488.270670	0.0063	0.0250
ARQAAK[x]ASVVETVTLTK	5	0	1772.015506	0.0062	0.1050
S[x]RQETQYKIDELVSNNEK	0	0	2180.070835	0.0061	0.1100
YPMDAHK[x]SELEGVEEARR	6	0	2116.000652	0.0061	0.1100
YK[x]VNLYKFR	1	0	1229.692020	0.0061	0.0550
K[x]DLVRNFGR	0	0	1103.619920	0.0061	0.0550
LCIHK[x]NKLTNDETR	4	0	1740.894015	0.0061	0.0850
IDKEDMGSNDK[x]ASK	10	0	1536.708913	0.0061	0.0850
GERPSCPTGYHLK[x]SIRTGR	12	0	2171.101696	0.0061	0.1150
VIGSELVQK[x]YVGEGARMVR	8	0	2090.130540	0.0061	0.1150
SATPFRK[x]INVLNFPSANFSK	6	0	2237.195580	0.0060	0.1200
VLGVFSEK[x]AQIKILYVNNAK	7	0	2233.283329	0.0060	0.1200
SVQPLASAK[x]ELLRSDILTLR	8	0	2209.279304	0.0060	0.1200
YIPNPVLVIIDVK[x]PK	12	0	1707.033394	0.0060	0.0900
S[x]PTGQITSTSARSGK	0	0	1476.753161	0.0060	0.0900
K[x]GEIR	0	0	601.354728	0.0060	0.0300
K[x]NVPK	0	0	584.364565	0.0060	0.0300
E[x]SLLAVQGQDFVLTASSSSAVR	0	0	2264.164730	0.0059	0.1300
KDK[x]MNFVILCR	2	0	1422.747490	0.0059	0.0650
K[x]DKMNFVILCR	0	0	1422.747490	0.0059	0.0650
EDALFK[x]NEEKK	5	0	1349.682631	0.0059	0.0650
MPFGNTHNK[x]FK	8	0	1319.644415	0.0059	0.0650
LVARNIPK[x]EIK	7	0	1279.797539	0.0059	0.0650
K[x]PRVVTALTMLKQHLFR	0	0	2037.203252	0.0059	0.1000
AQISVRLVPYLTK[x]LESK	12	0	1944.140700	0.0059	0.1000
VEPIPLINGEK[x]RDLRPGR	10	0	2058.169702	0.0058	0.1050
VSAMMSCACQK[x]R	10	0	1427.614109	0.0058	0.0700
AQSGPDASAK[x]LPTVIPTTR	9	0	1909.026796	0.0058	0.1100
VFHPITK[x]AVILSDTKPVDKK	6	0	2235.298978	0.0058	0.1150
LGISATALSPEEK[x]K	12	0	1442.797987	0.0057	0.0800
G[x]GLGYPEDAIGKTK	0	0	1404.724827	0.0057	0.0800
VEFKMGNGK[x]MVEISR	8	0	1723.874862	0.0057	0.0850
EYLEK[x]NWK	4	0	1108.555260	0.0056	0.0450
K[x]ANWCDKR	0	0	1076.518495	0.0056	0.0450
KAMVNIDTIDNK[x]VATTM	11	0	1863.943328	0.0056	0.0950
M[x]SIMEYNGGSCVAMAGK	0	0	1804.761547	0.0056	0.0950
SITEFGDTATAK[x]ELEAMK	11	0	1940.940017	0.0056	0.1000
EWLDK[x]LGDK	4	0	1102.565823	0.0056	0.0500
KSK[x]TLQYFA	2	0	1084.591644	0.0056	0.0500
EDLTDEEK[x]AASIAVEDEKR	7	0	2147.022884	0.0055	0.1050
HIGIATTGFIPDGQHIVK[x]R	17	0	2059.132592	0.0055	0.1050
GFPTPK[x]ATSTGTTIVGVIAK	5	0	1945.088332	0.0055	0.1100
YFATLQK[x]SKR	6	0	1240.692746	0.0055	0.0550
VMK[x]EDNLILR	2	0	1229.680131	0.0055	0.0550
K[x]QLATSLRSR	0	0	1158.683243	0.0055	0.0550
MPIDFK[x]GFICK	5	0	1354.677686	0.0055	0.0600
NKVLVK[x]VHPEGK	5	0	1346.803351	0.0054	0.0650
YGEK[x]ESLAAVLVR	3	0	1433.787759	0.0054	0.0700
K[x]DYTMAQPEFFKAVR	0	0	1829.913356	0.0053	0.0800
K[x]FTGGVLMLIDRESDK	0	0	1807.950131	0.0053	0.0850
EIMLRVEPIPLINGEK[x]R	15	0	2006.134566	0.0053	0.0900
S[x]QARGFDRTITVFSPEGR	0	0	2023.023439	0.0053	0.0950
S[x]SIGTGYDLGLFFSPDGR	0	0	1887.900207	0.0053	0.0950
M[x]DTEMSVNMSDFLHDQATR	0	0	2226.934286	0.0053	0.1000
SSK[x]DISSKSPSGNDALNDK	2	0	1948.933683	0.0053	0.1000
QIQPK[x]TFANLVSSTLYEK	4	0	2066.104707	0.0050	0.0900
NTWNSTLETAK[x]AKYASQK	10	0	2040.027522	0.0050	0.0900
AEQEELLSEKVSTK[x]K	13	0	1717.909710	0.0050	0.0750
FGDGIQIAQLALK[x]HR	12	0	1665.931391	0.0050	0.0750
DAFALAK[x]EK	6	0	991.533798	0.0050	0.0450
EVLNK[x]GVSK	4	0	972.560345	0.0050	0.0450
VLTLSLMEELHK[x]MDDR	11	0	1928.969875	0.0050	0.0800
VSGSELVQK[x]YIGEGSR	8	0	1707.879080	0.0050	0.0800
YEVGAEYIKK[x]VIAR	9	0	1637.914013	0.0050	0.0700
IMK[x]LCFDELK	2	0	1295.661702	0.0050	0.0500
QGDVLLNK[x]LQK	7	0	1254.729522	0.0050	0.0550
ATAIGRASK[x]AAR	8	0	1171.678492	0.0050	0.0600
AQEEVK[x]R	5	0	858.455887	0.0050	0.0350
IVK[x]SAKAK	2	0	843.554142	0.0050	0.0400
QYSAK[x]AK	4	0	794.428614	0.0050	0.0350
VK[x]AFGR	1	0	676.402010	0.0050	0.0300
SGKK[x]R	3	0	574.355062	0.0050	0.0250
LALTK[x]PKGTPGYGPLGVLPK	4	0	2006.192733	0.0047	0.0950
HKFQDILLGAGQAIK[x]AGNR	14	0	2036.127841	0.0047	0.0900
YTYDRGTTAVLK[x]EDIYK	11	0	2035.026127	0.0047	0.0800
DQIGEEK[x]TILQSLLQR	6	0	1870.015898	0.0047	0.0750
HNFVGLFVELSK[x]LLVK	11	0	1842.076651	0.0047	0.0750
S[x]SSDMAYTSMFKGNQK	0	0	1780.775938	0.0047	0.0750
VADLKK[x]LEGTIDYQK	5	0	1719.940617	0.0047	0.0700
TSTGGPK[x]LQLNLER	6	0	1512.825929	0.0046	0.0650
K[x]SAAAIGTSQLPVR	0	0	1397.798991	0.0046	0.0650
TTLFK[x]SELAQSK	4	0	1351.734665	0.0046	0.0550
VMCKNK[x]TDTK	5	0	1223.600166	0.0045	0.0450
AGNRSVMAPLFLHDK[x]YDGR	14	0	2146.074090	0.0045	0.0850
LVSK[x]TSFLTNASNNLAIR	3	0	1948.074078	0.0044	0.0800
Y[x]TVGQGYTK	0	0	1015.497414	0.0044	0.0400
A[x]KVAEQNENPTVGSAQK	0	0	1769.890704	0.0044	0.0750
IDKNTWNSTLETAK[x]AK	13	0	1818.947489	0.0044	0.0700
NEEEPTK[x]K	6	0	973.471593	0.0044	0.0350
SSK[x]SSLELANNAVK	2	0	1446.767750	0.0043	0.0600
N[x]STEEIDLYNRWK	0	0	1666.795023	0.0042	0.0550
NDSYQLIK[x]ILPNK	7	0	1544.856167	0.0042	0.0550
AVILSDTK[x]PVDKK	7	0	1412.823808	0.0042	0.0550
YGLQGPTWLVHKENAINK[x]K	17	0	2195.185017	0.0042	0.0800
INADHK[x]LNSLPLLQQLVK	5	0	2043.183957	0.0042	0.0750
KPIGATWK[x]TTQLEEANSK	7	0	2001.053008	0.0042	0.0750
M[x]ATTVKDTMNVDINAIKK	0	0	1992.038284	0.0042	0.0750
A[x]SLLKVNMENLIVTDLGK	0	0	1957.091700	0.0042	0.0750
LRTFHILEPK[x]EK	9	0	1509.866674	0.0042	0.0500
DK[x]LVLK	1	0	714.463938	0.0042	0.0250
VADLK[x]K	4	0	672.416990	0.0042	0.0250
IDLTRIVK[x]SAK	7	0	1242.765906	0.0041	0.0450
SNPVFAENDEK[x]GEKR	10	0	1718.822295	0.0040	0.0600
GVFK[x]NVSGNVLSEIK	3	0	1589.877628	0.0040	0.0600
ELVSK[x]ASPIAGSEGK	4	0	1471.788150	0.0040	0.0600
RFDSEK[x]AGDR	5	0	1179.563192	0.0040	0.0400
QDPK[x]K	3	0	614.338744	0.0040	0.0200
M[x]SQARGFDRTITVFSPEGR	0	0	2154.063918	0.0039	0.0750
Q[x]SRQETQYK	0	0	1166.567944	0.0039	0.0350
IDRDK[x]LVLK	4	0	1098.676036	0.0039	0.0350
QGSATVGLVSK[x]THAVLVALKR	10	0	2134.258512	0.0038	0.0800
RMPIDFK[x]GFICK	6	0	1510.778788	0.0038	0.0450
K[x]DYTMAQPEFFK	0	0	1503.706735	0.0038	0.0450
K[x]LPNIEEATFDK	0	0	1403.729579	0.0038	0.0450
SDYYMASTYTKK[x]INVK	11	0	1910.944711	0.0037	0.0600
ITTGDRLILTENIK[x]TK	13	0	1815.046470	0.0037	0.0600
ALTLK[x]TGPPGPPCGGK	4	0	1549.828571	0.0037	0.0600
QAAK[x]ASVVETVTLTKVTQK	3	0	2001.146903	0.0037	0.0700
DWNACKK[x]ELLK	6	0	1403.723052	0.0036	0.0400
AFGRVYATMQK[x]LQK	10	0	1639.886752	0.0036	0.0500
K[x]FDQLTQALNVAIR	0	0	1615.904510	0.0036	0.0500
IGLVRLPEANFEPLEK[x]R	15	0	1980.115548	0.0035	0.0600
K[x]TREALMEFR	0	0	1279.670628	0.0035	0.0350
K[x]VAEQNENPTVGSAQK	0	0	1698.853594	0.0034	0.0550
EHFK[x]ELVSKASPIAGSEGK	3	0	2013.053008	0.0034	0.0650
VSGIRK[x]HFEQVINEK	5	0	1782.973979	0.0033	0.0500
K[x]TVQYATKR	0	0	1093.624337	0.0033	0.0300
WAIK[x]EK	3	0	773.443537	0.0033	0.0200
MK[x]DAVK	1	0	690.373411	0.0033	0.0200
VAQTTYKK[x]IYNEYPPTK	7	0	2043.067597	0.0032	0.0550
ERDCTAYNIYDK[x]NK	11	0	1788.810014	0.0032	0.0450
YEYQKLK[x]ESQLVDK	6	0	1769.919882	0.0032	0.0450
WDLSK[x]QEALYLAQR	4	0	1719.894338	0.0032	0.0450
SAELYKNPK[x]ADPLDER	8	0	1844.926754	0.0031	0.0500
D[x]GIQDIMPSQAKELKK	0	0	1799.945046	0.0031	0.0500
DQK[x]KDKPK	2	0	985.555594	0.0031	0.0250
K[x]QYSAKAK	0	0	922.523570	0.0031	0.0250
SGFEK[x]IDLTRIVK	4	0	1504.861253	0.0031	0.0400
DIGKVVDK[x]CFGIK	7	0	1477.796212	0.0031	0.0400
K[x]MSAQSCACMVRTLLYGK	0	0	2103.009638	0.0031	0.0550
DLEETDERSLALTK[x]K	13	0	1746.899873	0.0030	0.0450
GGVHVKLAHLSK[x]HPK	11	0	1606.941898	0.0030	0.0450
K[x]YDKTEDDIK	0	0	1253.613888	0.0030	0.0300
LQK[x]YQATVMR	2	0	1236.664816	0.0030	0.0300
QSK[x]ATREPNK	2	0	1157.615226	0.0030	0.0300
A[x]TTVK	0	0	518.306385	0.0030	0.0150
GAIEK[x]VDDLLTTQAEAK	4	0	1800.946820	0.0029	0.0500
AVYMGLK[x]AFESCSNDEALR	6	0	2159.997873	0.0029	0.0550
K[x]TELEEIMLLNLHK	0	0	1709.938508	0.0029	0.0400
SNPVFAENDEK[x]GEK	10	0	1562.721193	0.0029	0.0400
APPEILDISK[x]QLADYK	9	0	1799.966829	0.0028	0.0450
HHFYAK[x]IDRPAQVISFKK	5	0	2184.195523	0.0028	0.0500
IWKVMCK[x]NK	6	0	1205.641245	0.0028	0.0250
Y[x]FATLQKSK	0	0	1084.591644	0.0028	0.0250
SSKSSLELANNAVK[x]SNDIEK	13	0	2133.091236	0.0027	0.0550
EIINRDIGK[x]VVDK	8	0	1497.851416	0.0027	0.0350
AK[x]VAEQNENPTVGSAQK	1	0	1769.890704	0.0026	0.0450
GNAKFGDGIQIAQLALK[x]HR	16	0	2036.127841	0.0026	0.0500
LILVDDEK[x]TSWIYKNK	7	0	1964.061785	0.0025	0.0400
SEFQRLTHEK[x]STMLEK	9	0	1962.983216	0.0025	0.0400
GLGYPEDAIGK[x]TKLVK	10	0	1687.950789	0.0025	0.0400
E[x]MKKDSESTEEK	0	0	1439.644921	0.0025	0.0300
LILTENIK[x]TK	7	0	1171.717563	0.0025	0.0250
SLLTGK[x]HAIR	5	0	1094.655970	0.0025	0.0250
K[x]PIGATWK	0	0	899.522844	0.0025	0.0200
TIPPLTTVK[x]GSDAAPQASK	8	0	1881.020649	0.0024	0.0450
VLTLELYKK[x]LR	8	0	1374.859801	0.0023	0.0250
EIK[x]PNIRVALR	2	0	1307.803685	0.0023	0.0250
TNSTDEK[x]GTKK	6	0	1207.604385	0.0023	0.0250
TIPPLTTVKGSDAAPQASK[x]K	18	0	2009.115605	0.0023	0.0450
TLALK[x]YPGGGPGKTAILPVK	4	0	1980.177084	0.0023	0.0450
EDWEK[x]YQKPVDTEEENDK	4	0	2281.002149	0.0022	0.0400
EAGFIDDILIITPASK[x]EK	15	0	1959.056365	0.0022	0.0400
FKLNYK[x]PEEEYPDLSK	5	0	1998.993768	0.0022	0.0350
SAELYK[x]NPKADPLDER	5	0	1844.926754	0.0022	0.0350
SQDISINGNSK[x]KEEPK	10	0	1772.890370	0.0022	0.0350
EK[x]RTFLR	1	0	948.550451	0.0021	0.0150
VDK[x]NWSK	2	0	875.450075	0.0021	0.0150
K[x]VADLKK	0	0	800.511946	0.0021	0.0150
RNAEELSSYQK[x]K	10	0	1451.736786	0.0021	0.0250
QNLFVPTSDK[x]EK	9	0	1404.724827	0.0021	0.0250
EGK[x]GEIYSFDPVGSYER	2	0	1931.890035	0.0021	0.0350
FSGEK[x]KSLPLQIEVANDCIK	4	0	2275.188107	0.0020	0.0400
VLGVFSEKAQIK[x]ILYVNNAK	11	0	2233.283329	0.0020	0.0400
I[x]AIVVNQNWYCANTK	0	0	1792.892954	0.0020	0.0300
EK[x]VLK	1	0	615.395529	0.0020	0.0100
K[x]AIPLALGLLSASNPQMR	0	0	1879.071243	0.0019	0.0350
Q[x]EMKKDSESTEEK	0	0	1567.703492	0.0019	0.0250
GFICK[x]VVDKDGIR	4	0	1505.802358	0.0019	0.0250
K[x]LIRIDDHIGIAIAGLAPDAR	0	0	2227.279973	0.0019	0.0400
TFHILEPK[x]EKSLLAHK	7	0	1890.072626	0.0019	0.0300
SPTGQITSTSARSGK[x]K	14	0	1604.848116	0.0019	0.0300
VLVDK[x]SRK	4	0	943.581415	0.0019	0.0150
K[x]LEGTIDYQKL	0	0	1306.713204	0.0018	0.0200
TELFK[x]ASTSAK	4	0	1181.629146	0.0018	0.0200
EEIQK[x]GDGGTDYVCVPK	4	0	1893.877753	0.0018	0.0300
LMSK[x]VAEKAQINTQEYGR	3	0	2065.062523	0.0017	0.0300
K[x]GINIDQSSNSK	0	0	1289.657479	0.0017	0.0200
D[x]YDLVR	0	0	779.381332	0.0017	0.0100
Q[x]YTVGQGYTKAAWFEK	0	0	1875.915465	0.0016	0.0250
EK[x]TSNNTNRTNSTDEK	1	0	1837.840123	0.0016	0.0250
AVILSDTKPVDK[x]K	11	0	1412.823808	0.0015	0.0200
M[x]NSTEEIDLYNRWK	0	0	1797.835501	0.0014	0.0200
AVK[x]PTDMEQFAFYK	2	0	1673.812254	0.0014	0.0200
ANWCDK[x]R	5	0	948.423539	0.0014	0.0100
TKLVK[x]ER	4	0	872.544305	0.0014	0.0100
YYK[x]DGIYDLLHACVDRIK	2	0	2241.125119	0.0014	0.0250
LGITFAHVTAAK[x]NNSWAK	11	0	1928.026739	0.0014	0.0250
ELKK[x]EEMVMLK	3	0	1376.740675	0.0014	0.0150
GKSALSTLNGFVEELK[x]AEVR	15	0	2147.158527	0.0012	0.0250
M[x]SERDTALEKYK	0	0	1469.718358	0.0012	0.0150
D[x]GIQDIMPSQAK	0	0	1301.628489	0.0012	0.0150
EDCKSLK[x]R	6	0	1034.517826	0.0012	0.0100
PRK[x]QYSAK	2	0	976.545365	0.0012	0.0100
VSK[x]ILEHKEIMLR	2	0	1594.922802	0.0012	0.0150
QEMK[x]KDSESTEEK	3	0	1567.703492	0.0012	0.0150
RK[x]LPNIEEATFDK	1	0	1559.830681	0.0012	0.0150
VKAMEVDEK[x]PTER	8	0	1530.771118	0.0012	0.0150
NTWNSTLETAK[x]AK	10	0	1462.741537	0.0012	0.0150
QIK[x]EIKEVIELPVK	2	0	1665.007573	0.0011	0.0150
K[x]NCKADAGITIAPR	0	0	1513.803419	0.0011	0.0150
YEAKAIGSGSEPAK[x]SELVK	13	0	1963.026127	0.0011	0.0200
YQK[x]DEEWPPK	2	0	1318.619308	0.0010	0.0100
K[x]LEGTIDYQK	0	0	1193.629146	0.0010	0.0100
MK[x]DAVKEAAR	1	0	1117.591321	0.0010	0.0100
K[x]ELLK	0	0	629.411178	0.0010	0.0050
GQAQSGNFSNFGDGANGDNK[x]K	19	0	2111.925576	0.0010	0.0200
TLSMEK[x]HTELRSFEQK	5	0	1962.983216	0.0009	0.0150
FFEK[x]EDVQSLK	3	0	1368.692468	0.0009	0.0100
TNSTDEKGTK[x]K	9	0	1207.604385	0.0009	0.0100
ARQEVAAQK[x]SSEETEDK	8	0	1904.907471	0.0009	0.0150
LHQLRNK[x]ELISVSAASK	6	0	1893.079498	0.0009	0.0150
NK[x]VLVKVHPEGK	1	0	1346.803351	0.0008	0.0100
DYVIQSDLMSAARK[x]VADLK	13	0	2122.109136	0.0008	0.0150
K[x]LPNIEEATFDKR	0	0	1559.830681	0.0008	0.0100
SELQDK[x]SSQQGVEGVLIILK	5	0	2170.184405	0.0008	0.0150
K[x]AQSGPDASAKLPTVIPTTR	0	0	2037.121751	0.0008	0.0150
LYNK[x]FKTNHGNPFM	3	0	1709.834718	0.0007	0.0100
M[x]GINERK	0	0	846.438129	0.0007	0.0050
K[x]VTSKLLEQEESAEK	0	0	1717.909710	0.0007	0.0100
G[x]VFKNVSGNVLSEIK	0	0	1589.877628	0.0007	0.0100
SLYFATPGNTSFK[x]TDM	12	0	1778.818457	0.0006	0.0100
K[x]EEMVMLK	0	0	1006.519074	0.0006	0.0050
P[x]RKQYSAK	0	0	976.545365	0.0006	0.0050
EASK[x]TLSK	3	0	862.475953	0.0006	0.0050
YGLQGPTWLVHK[x]ENAINK	11	0	2067.090061	0.0006	0.0100
TNTNNSILFAALSK[x]SLVR	13	0	1948.074078	0.0006	0.0100
TAALSARPAK[x]NIRIHAYVK	9	0	2079.206421	0.0005	0.0100
EDGMK[x]ILMVNR	4	0	1304.658013	0.0005	0.0050
HGGYK[x]PTDKHK	4	0	1266.646859	0.0005	0.0050
GYIGDPIK[x]FVR	7	0	1263.697497	0.0005	0.0050
VEPIPLINGEK[x]R	10	0	1363.782281	0.0004	0.0050
EVLNKGVSK[x]DEK	8	0	1344.724827	0.0004	0.0050
ENEQK[x]IKTLSMEK	4	0	1576.812980	0.0004	0.0050
T[x]VYQISELESLLR	0	0	1549.835098	0.0004	0.0050
LK[x]WSDERYLHQSLK	1	0	1801.947432	0.0004	0.0050
LILVDDEK[x]TSWIYK	7	0	1721.923907	0.0004	0.0050
VTQK[x]KPPVQPLAYK	3	0	1595.939834	0.0004	0.0050
SGVKLENVK[x]IYADLK	8	0	1675.950788	0.0003	0.0050
QFPDIYGIIFLFK[x]WNSK	12	0	2115.119239	0.0003	0.0050
# precursors: 1
Precursor: 2874.5916	5	0.9929	0
EK[x]ASFAR(1)	LKVELAK[x]QNLFVPTSDK(6)	2.0650	2874.5854	138.0681
EK[x]ASFAR(1)	LK[x]VELAKQNLFVPTSDK(1)	1.6000	2874.5854	138.0681
LLK[x]PRVNNR(2)	TFANLVSSTLYEK[x]R(12)	1.4700	2874.6078	138.0681
LLVK[x]DRIDK(3)	EFEIIK[x]GVLCQFR(5)	1.3100	2874.6040	138.0681
LKYYEQK[x]IR(6)	IHAK[x]SMAIDKDIR(3)	1.2150	2874.5788	138.0681
K[x]LIR(0)	VYQTEPAGIYNAWK[x]ATAIGR(13)	1.1800	2874.5755	138.0681
GTLK[x]VHTIRLR(3)	GK[x]YYPLKSMTEK(1)	1.1400	2874.6152	138.0681
EK[x]VAFILDQVR(1)	SAKAK[x]NPMFALSR(4)	1.1400	2874.5788	138.0681
EIK[x]PNIR(2)	LLMK[x]VALCANHADSVVK(3)	1.1050	2874.5822	138.0681
ILIDK[x]AR(4)	FAASK[x]EKQNTPVLFDSK(4)	1.0600	2874.5854	138.0681
EK[x]VAFILDQVR(1)	SAK[x]AKNPMFALSR(2)	1.0500	2874.5788	138.0681
ILIDK[x]AR(4)	FAASKEK[x]QNTPVLFDSK(6)	1.0450	2874.5854	138.0681
PPK[x]EDWEK(2)	IITK[x]EGVETRIIPLK(3)	1.0400	2874.6105	138.0681
AVEK[x]LMSR(3)	TLLAK[x]AVANQTSATFLR(4)	1.0200	2874.6000	138.0681
TTSK[x]VSIAK(3)	IEASK[x]GLIDRMSTNLR(4)	1.0150	2874.5847	138.0681
KTVQYATK[x]R(7)	K[x]NVPKLQNVSNFQK(0)	0.9650	2874.6078	138.0681
TLLYGK[x]R(5)	NLQVAKSLDK[x]QMVEER(9)	0.9600	2874.5636	138.0681
AK[x]IIDLR(1)	FAASK[x]EKQNTPVLFDSK(4)	0.9550	2874.5854	138.0681
AK[x]IIDLR(1)	FAASKEK[x]QNTPVLFDSK(6)	0.9400	2874.5854	138.0681
LKYYEQK[x]IR(6)	DIK[x]SMIADKHAIR(2)	0.9400	2874.5788	138.0681
