# Supplementary material for: ECL: an exhaustive search tool for the identification of cross-linked peptides using whole database
Source: BMC Bioinformatics. 2016 May 20;17:217. doi: 10.1186/s12859-016-1073-y (PMC4874008; doi:10.1186/s12859-016-1073-y)
Supplement: Additional file 5 — Kojak’s pre-selection list of PSMs only identified by ECL. (ZIP 5147 kb) [file 12859_2016_1073_MOESM5_ESM.zip › Kojak's pre-selection ranks of ECL only peptides/Kojak's detailed results/aleitner_M1012_004/diagnostic_6963.txt]

Scan: 6963
LIK[x]K	2	0	500.368591	0.1350	0.5400
NCK[x]K	2	0	548.274037	0.1225	0.4900
K[x]DQK	0	0	517.285985	0.1225	0.4900
LLSSAK[x]K	5	0	745.469750	0.0929	0.6500
K[x]MRK	0	0	561.342056	0.0913	0.3650
E[x]MKK	0	0	534.283541	0.0900	0.3600
NCACVISQK[x]K	8	0	1206.584850	0.0880	0.8800
VVK[x]GNQK	2	0	771.460247	0.0879	0.6150
IIPLK[x]K	4	0	710.505408	0.0858	0.5150
DK[x]KDQK	1	0	760.407879	0.0850	0.5100
DKK[x]DQK	2	0	760.407879	0.0833	0.5000
K[x]DQKK	0	0	645.380940	0.0780	0.3900
F[x]ATLQK	0	0	706.401341	0.0775	0.4650
M[x]PPK	0	0	471.251517	0.0775	0.3100
GK[x]LVRK	1	0	699.475505	0.0767	0.4600
AK[x]YASQK	1	0	794.428614	0.0757	0.5300
Q[x]EMKK	0	0	662.342113	0.0750	0.3750
IEPLK[x]LK	4	0	839.547996	0.0736	0.5150
ILFENPDEATK[x]RK	10	0	1559.830681	0.0708	0.9200
KEK[x]WIAK	2	0	901.538493	0.0693	0.4850
QEMK[x]K	3	0	662.342113	0.0690	0.3450
K[x]CIK	0	0	547.315173	0.0675	0.2700
NCACVISQKK[x]VPDK	9	0	1645.827913	0.0664	0.9300
NCACVISQK[x]KVPDK	8	0	1645.827913	0.0661	0.9250
MSFLELTEVWGK[x]PQK	11	0	1791.922859	0.0657	0.9850
LLEK[x]LEIK	3	0	984.621882	0.0650	0.5200
LLMK[x]LSSQNDDK	3	0	1390.712546	0.0646	0.7750
IK[x]YEYQK	1	0	970.512337	0.0636	0.4450
LK[x]YYEQK	1	0	970.512337	0.0636	0.4450
Y[x]FATLQK	0	0	869.464664	0.0629	0.4400
EMK[x]K	2	0	534.283541	0.0625	0.2500
DTTK[x]NK	3	0	705.365683	0.0617	0.3700
VVLK[x]NK	3	0	699.464272	0.0617	0.3700
LK[x]LELKK	1	0	870.590192	0.0614	0.4300
EPPVYTPPK[x]DKK	8	0	1397.755400	0.0608	0.7300
DK[x]LVLK	1	0	714.463938	0.0608	0.3650
DQPK[x]K	3	0	614.338744	0.0600	0.3000
DQK[x]K	2	0	517.285985	0.0600	0.2400
DK[x]PK	1	0	486.280173	0.0600	0.2400
QDPK[x]K	3	0	614.338744	0.0590	0.2950
RFK[x]K	2	0	577.369985	0.0587	0.2350
M[x]TDK	0	0	493.220610	0.0587	0.2350
EK[x]WIAK	1	0	773.443537	0.0583	0.3500
LLK[x]VTVSK	2	0	886.585106	0.0581	0.4650
K[x]DKPK	0	0	614.375128	0.0580	0.2900
KDQK[x]K	3	0	645.380940	0.0570	0.2850
K[x]VPDK	0	0	585.348581	0.0570	0.2850
K[x]SLKDECK	0	0	1006.511679	0.0562	0.4500
SSK[x]DISSK	2	0	850.439569	0.0562	0.4500
K[x]LWK	0	0	573.363839	0.0562	0.2250
ELK[x]K	2	0	516.327120	0.0562	0.2250
K[x]IDK	0	0	502.311471	0.0562	0.2250
LLK[x]PR	2	0	625.427496	0.0560	0.2800
LLK[x]MQR	2	0	787.473787	0.0558	0.3350
EPPVYTPPK[x]DK	8	0	1269.660444	0.0550	0.6050
WAIK[x]EK	3	0	773.443537	0.0550	0.3300
K[x]QYSAK	0	0	723.391504	0.0550	0.3300
K[x]YDK	0	0	552.290736	0.0550	0.2200
K[x]SLK	0	0	474.316557	0.0550	0.2200
LLVK[x]DRIDK	3	0	1098.676036	0.0544	0.4900
SAK[x]AK	2	0	503.306720	0.0540	0.2700
K[x]NCK	0	0	548.274037	0.0538	0.2150
S[x]SKDISSK	0	0	850.439569	0.0531	0.4250
LISGK[x]LDEARELLVK	4	0	1682.992985	0.0530	0.7950
LIQIRVK[x]LEK	6	0	1238.807376	0.0530	0.5300
SNNIK[x]ENEQK	4	0	1202.589070	0.0530	0.5300
ILEFTK[x]YSNDK	5	0	1356.692468	0.0527	0.5800
LILTENIK[x]TK	7	0	1171.717563	0.0525	0.5250
M[x]SSK	0	0	451.210047	0.0525	0.2100
IDRDK[x]LVLK	4	0	1098.676036	0.0522	0.4700
ILSGEQTVK[x]YDR	8	0	1407.735725	0.0521	0.6250
LIDASTVK[x]HVFPITK	7	0	1667.960960	0.0513	0.7700
GSLEK[x]NWK	4	0	960.502835	0.0512	0.4100
K[x]REK	0	0	559.344165	0.0512	0.2050
K[x]LFK	0	0	534.352941	0.0512	0.2050
K[x]LEK	0	0	516.327120	0.0512	0.2050
G[x]VFK	0	0	449.263798	0.0512	0.2050
VELAK[x]QNLFVPTSDK	4	0	1687.914404	0.0510	0.7650
KDK[x]PK	2	0	614.375128	0.0510	0.2550
MEQKPEVDYSEK[x]FAELQK	11	0	2198.056433	0.0508	0.9150
GK[x]YYPLKSMTEK	1	0	1443.743119	0.0508	0.6100
EPPVYTPPKDK[x]K	10	0	1397.755400	0.0508	0.6100
DEK[x]SGVK	2	0	761.391895	0.0507	0.3550
IWK[x]VMCKNK	2	0	1205.641245	0.0506	0.4550
VK[x]LEK	1	0	615.395529	0.0500	0.2500
K[x]NVPK	0	0	584.364565	0.0500	0.2500
YDK[x]K	2	0	552.290736	0.0500	0.2000
IDK[x]K	2	0	502.311471	0.0500	0.2000
D[x]RGK	0	0	474.255021	0.0500	0.2000
K[x]GEK	0	0	460.264524	0.0500	0.2000
LLK[x]LEEAMK	2	0	1073.615413	0.0494	0.4450
K[x]EKWIAK	0	0	901.538493	0.0493	0.3450
K[x]LRDK	0	0	658.412573	0.0490	0.2450
DQKKDK[x]PK	5	0	985.555594	0.0487	0.3900
RMK[x]K	2	0	561.342056	0.0487	0.1950
Q[x]EMK	0	0	534.247157	0.0487	0.1950
K[x]ANWCDK	0	0	920.417393	0.0486	0.3400
M[x]GINERK	0	0	846.438129	0.0486	0.3400
K[x]VADLKK	0	0	800.511946	0.0486	0.3400
DRLK[x]K	3	0	658.412573	0.0480	0.2400
VLK[x]TK	2	0	587.400615	0.0480	0.2400
VAIK[x]K	3	0	557.390052	0.0480	0.2400
KELLK[x]LK	4	0	870.590192	0.0479	0.3350
K[x]HLDAEVQK	0	0	1066.577055	0.0478	0.4300
K[x]SSEQANLYERK	0	0	1451.736786	0.0475	0.5700
CIK[x]RLVK	2	0	915.568742	0.0471	0.3300
LLENDIK[x]VMK	6	0	1201.673984	0.0470	0.4700
K[x]EEPK	0	0	629.338410	0.0470	0.2350
K[x]RMPIDFK	0	0	1033.574220	0.0469	0.3750
VLVDK[x]SRK	4	0	943.581415	0.0469	0.3750
LLIFEK[x]QVR	5	0	1144.696771	0.0467	0.4200
LCIHK[x]NK	4	0	911.501059	0.0464	0.3250
VGIK[x]PPK	3	0	737.479921	0.0464	0.3250
HHFYAKIDRPAQVISFK[x]K	16	0	2184.195523	0.0464	0.8350
VSTK[x]K	3	0	561.348581	0.0460	0.2300
V[x]GVFK	0	0	548.332206	0.0460	0.2300
IINRDIGK[x]VVDK	7	0	1368.808828	0.0458	0.5500
VMCK[x]NK	3	0	778.382925	0.0458	0.2750
ILIDK[x]AR	4	0	827.522844	0.0457	0.3200
SVQPTAK[x]TVQK	6	0	1185.671676	0.0455	0.5000
EVLNK[x]GVSK	4	0	972.560345	0.0450	0.4050
IVKSAK[x]AK	5	0	843.554142	0.0450	0.3600
RK[x]QYSAK	1	0	879.492606	0.0450	0.3150
NEEK[x]K	3	0	646.328572	0.0450	0.2250
EK[x]VLK	1	0	615.395529	0.0450	0.2250
AK[x]SAK	1	0	503.306720	0.0450	0.2250
AHLDVQEK[x]DQPKK	7	0	1534.810280	0.0446	0.5800
SLGSGMDQEK[x]VLNK	9	0	1504.755469	0.0443	0.6200
R[x]KQYSAK	0	0	879.492606	0.0443	0.3100
LLVK[x]DR	3	0	742.470084	0.0442	0.2650
K[x]ELLK	0	0	629.411178	0.0440	0.2200
T[x]EVLK	0	0	588.348247	0.0440	0.2200
EK[x]ASK	1	0	561.312197	0.0440	0.2200
M[x]PPKEDWEK	0	0	1158.537893	0.0439	0.3950
MSSK[x]DISSK	3	0	981.480047	0.0439	0.3950
LMVEMEK[x]K	6	0	1006.519074	0.0437	0.3500
DQKK[x]DKPK	3	0	985.555594	0.0437	0.3500
LNFSSLK[x]MK	6	0	1066.584449	0.0433	0.3900
M[x]SSKDISSK	0	0	981.480047	0.0433	0.3900
SAK[x]GTK	2	0	590.338744	0.0433	0.2600
EAEAARK[x]K	6	0	901.498083	0.0431	0.3450
K[x]PIGATWK	0	0	899.522844	0.0431	0.3450
HSTFIITK[x]RK	7	0	1229.724379	0.0430	0.4300
VYATMQK[x]LQK	6	0	1208.658670	0.0430	0.4300
K[x]QCVIANSCK	0	0	1206.584850	0.0430	0.4300
TIDNAETMK[x]K	8	0	1149.569917	0.0430	0.4300
DLVK[x]K	3	0	601.379880	0.0430	0.2150
LLMK[x]VALCANHADSVVK	3	0	1868.001115	0.0429	0.7300
TLSK[x]WRDATDDK	3	0	1434.710239	0.0429	0.5150
VDK[x]NWSK	2	0	875.450075	0.0429	0.3000
EKVLK[x]TK	4	0	844.538158	0.0429	0.3000
SFLELTEVWGK[x]PQK	10	0	1660.882380	0.0425	0.5950
GQSIDDMIPAQK[x]	11	0	1301.628489	0.0425	0.5100
TLSMEK[x]HTELRSFEQK	5	0	1962.983216	0.0422	0.6750
YEYQK[x]LK	4	0	970.512337	0.0421	0.2950
YK[x]LHSEK	1	0	903.481373	0.0421	0.2950
ILFENPDEATK[x]R	10	0	1431.735725	0.0421	0.5050
LELK[x]K	3	0	629.411178	0.0420	0.2100
NK[x]LLK	1	0	614.411513	0.0420	0.2100
A[x]SLLK	0	0	530.342770	0.0420	0.2100
PRK[x]QYSAK	2	0	976.545365	0.0419	0.3350
GSDAAPQASK[x]KK	9	0	1186.630541	0.0417	0.5000
EDVQSLK[x]LK	6	0	1058.597121	0.0417	0.3750
TTSK[x]VSIAK	3	0	933.549448	0.0417	0.3750
QDPKK[x]HLDAEVQK	4	0	1534.810280	0.0415	0.5400
TNSTDEK[x]GTKK	6	0	1207.604385	0.0414	0.4550
VGK[x]SAVIK	2	0	800.511946	0.0413	0.3300
KSGNLPDADNSK[x]SDISK	11	0	1774.869635	0.0412	0.7000
DLK[x]LK	2	0	615.395529	0.0410	0.2050
RK[x]GTK	1	0	588.370711	0.0410	0.2050
TK[x]LVK	1	0	587.400615	0.0410	0.2050
ILIDK[x]ARVEAQNHK	4	0	1633.926306	0.0407	0.5700
IK[x]LISGK	1	0	757.506134	0.0407	0.2850
KSLK[x]DECK	3	0	1006.511679	0.0406	0.3250
SELVK[x]EFHK	4	0	1115.597456	0.0406	0.3650
EDVQSLK[x]LKYYEQK	6	0	1769.919882	0.0404	0.5650
FCVGLQK[x]IEEIFKK	6	0	1737.948678	0.0404	0.5650
S[x]FLELTEVWGKPQK	0	0	1660.882380	0.0404	0.5650
D[x]GIQDIMPSQAKELKK	0	0	1799.945046	0.0400	0.6400
K[x]LEGTIDYQK	0	0	1193.629146	0.0400	0.4000
FVK[x]LGIDPPK	2	0	1112.659326	0.0400	0.4000
K[x]DWNACK	0	0	920.417393	0.0400	0.2800
P[x]FGNTHNK	0	0	913.440572	0.0400	0.3200
QIK[x]EIK	2	0	757.469750	0.0400	0.2400
NK[x]VLVK	1	0	699.464272	0.0400	0.2400
VDVK[x]TK	3	0	688.411904	0.0400	0.2400
K[x]VTSK	0	0	561.348581	0.0400	0.2000
K[x]LEKGQSIDDMIPAQK	0	0	1799.945046	0.0397	0.6350
DEPEETDVNK[x]YQK	9	0	1593.715773	0.0396	0.5150
Q[x]LMTEFVDQVDDVVK	0	0	1764.860319	0.0393	0.5900
IIPLK[x]KD	4	0	825.532346	0.0393	0.2750
VATEK[x]DFLDAVQK	4	0	1462.766689	0.0392	0.5100
K[x]TELFK	0	0	764.443203	0.0392	0.2350
FLK[x]TSK	2	0	722.432639	0.0392	0.2350
TMGK[x]NK	3	0	677.353010	0.0392	0.2350
EQK[x]PEVDYSEKFAELQK	2	0	2067.015955	0.0391	0.6650
QGDVLLNK[x]LQK	7	0	1254.729522	0.0391	0.4300
LEK[x]GQSIDDMIPAQK	2	0	1671.850090	0.0390	0.5850
SETMK[x]YYLPK	4	0	1258.626702	0.0390	0.3900
Q[x]DRGK	0	0	602.313592	0.0390	0.1950
GEIK[x]K	3	0	573.348581	0.0390	0.1950
QDPK[x]KHLDAEVQK	3	0	1534.810280	0.0388	0.5050
P[x]RKQYSAK	0	0	976.545365	0.0388	0.3100
FMLK[x]LGVK	3	0	934.567348	0.0388	0.3100
K[x]LIPIRGTEVEK	0	0	1381.829229	0.0383	0.4600
M[x]PFGNTHNK	0	0	1044.481051	0.0383	0.3450
QSK[x]YTYDR	2	0	1059.498475	0.0381	0.3050
K[x]LGVKPPK	0	0	865.574877	0.0381	0.3050
QYQEVVK[x]QGDVLLNKLQK	6	0	2129.184348	0.0381	0.6850
INYK[x]K	3	0	664.390778	0.0380	0.1900
INVK[x]K	3	0	600.395864	0.0380	0.1900
ELEAMK[x]LLRPRK	5	0	1482.870377	0.0379	0.4550
NK[x]YAIQLPLPPK	1	0	1380.812854	0.0379	0.4550
LGVK[x]PPK	3	0	737.479921	0.0379	0.2650
KLEK[x]GQSIDDMIPAQK	3	0	1799.945046	0.0378	0.6050
IK[x]YEYQKLK	1	0	1211.691351	0.0378	0.3400
VVDK[x]CFGIK	3	0	1064.568799	0.0378	0.3400
IMK[x]LCFDELKK	2	0	1423.756658	0.0377	0.4150
LMVEMEK[x]KLEK	6	0	1376.740675	0.0377	0.4150
DLVKK[x]YDK	4	0	1007.565097	0.0375	0.3000
EDVQSLKLK[x]YYEQK	8	0	1769.919882	0.0375	0.5250
ATAGPIIADK[x]NCKK	9	0	1485.797272	0.0375	0.5250
HK[x]TPDK	1	0	724.386752	0.0375	0.2250
M[x]TEVLK	0	0	719.388726	0.0375	0.2250
ASVVETVTLTK[x]VTQK	10	0	1602.919156	0.0373	0.5600
KNVPK[x]LQNVSNFQK	4	0	1642.915408	0.0371	0.5200
EWDSK[x]LK	4	0	904.465390	0.0371	0.2600
IIPLKK[x]D	5	0	825.532346	0.0371	0.2600
LLIFEK[x]QVRQASDTSTNTK	5	0	2178.164339	0.0371	0.7050
K[x]INVK	0	0	600.395864	0.0370	0.1850
A[x]TTVK	0	0	518.306385	0.0370	0.1850
NDDQLTYTYK[x]DEK	9	0	1631.731422	0.0369	0.4800
KLGVK[x]PPK	4	0	865.574877	0.0369	0.2950
LKVELAK[x]QNLFVPTSDK	6	0	1929.093418	0.0368	0.6250
VADLK[x]K	4	0	672.416990	0.0367	0.2200
K[x]TLVAHAVLK	0	0	1078.686208	0.0365	0.3650
SLALTK[x]K	5	0	759.485399	0.0364	0.2550
M[x]SFLELTEVWGKPQK	0	0	1791.922859	0.0363	0.5450
M[x]MGINERK	0	0	977.478607	0.0362	0.2900
EEIQK[x]GDGGTDYVCVPK	4	0	1893.877753	0.0362	0.6150
DAGK[x]DEFSRK	3	0	1151.557046	0.0360	0.3600
K[x]NRLK	0	0	657.428557	0.0360	0.1800
S[x]GYDR	0	0	596.255412	0.0360	0.1800
EIK[x]QIK	2	0	757.469750	0.0358	0.2150
LK[x]LELK	1	0	742.495236	0.0358	0.2150
ELLK[x]LK	3	0	742.495236	0.0358	0.2150
K[x]HGQLK	0	0	709.423471	0.0358	0.2150
K[x]VADLK	0	0	672.416990	0.0358	0.2150
K[x]PRRLLK	0	0	909.623554	0.0357	0.2500
D[x]GLEDDMPALADEEFEK	0	0	1922.809068	0.0356	0.6050
K[x]IFTIHTSK	0	0	1073.623277	0.0356	0.3200
FNLMVICK[x]DKK	7	0	1394.741343	0.0355	0.3900
TNNLDLEHK[x]HK	8	0	1347.689447	0.0355	0.3900
SPSGNDALNDK[x]K	10	0	1244.599634	0.0354	0.4250
RVATEK[x]DFLDAVQK	5	0	1618.867791	0.0354	0.4950
ESQLVDK[x]FFEKINVK	6	0	1822.982813	0.0353	0.5300
LILVDDEKTSWIYK[x]NK	13	0	1964.061785	0.0353	0.5650
VLVDMESMLVPK[x]PLINK	11	0	1925.072882	0.0350	0.5950
TDNHLSSTLEK[x]LSFK	10	0	1718.883832	0.0350	0.5250
ESQLVDK[x]FFEK	6	0	1368.692468	0.0350	0.3850
EAEAAK[x]DEQIEK	5	0	1359.651724	0.0350	0.4200
SQDISINGNSK[x]K	10	0	1289.657479	0.0350	0.4200
FRK[x]PIGATWK	2	0	1202.692354	0.0350	0.3500
LLRPRK[x]R	5	0	937.629701	0.0350	0.2450
GNQK[x]VVK	3	0	771.460247	0.0350	0.2450
LLENDIK[x]VMKSEFQR	6	0	1848.976678	0.0347	0.5200
VLNK[x]GDSGEMSLQK	3	0	1504.755469	0.0346	0.4850
QEMKK[x]DSESTEEK	4	0	1567.703492	0.0346	0.4500
EPNK[x]GSYRPYTAK	3	0	1509.757521	0.0346	0.4500
CFGIK[x]FDIMPRK	4	0	1510.778788	0.0346	0.4150
TIPPLTTVKGSDAAPQASK[x]K	18	0	2009.115605	0.0345	0.6900
K[x]EEMVMLK	0	0	1006.519074	0.0344	0.2750
DQK[x]KDKPK	2	0	985.555594	0.0344	0.2750
YVTGPK[x]NK	5	0	905.497023	0.0344	0.2750
K[x]ASLLTREDLTDEEK	0	0	1746.899873	0.0343	0.5150
LIPIRGTEVEK[x]ITIK	10	0	1709.045018	0.0343	0.5150
LILVDDEK[x]TSWIYK	7	0	1721.923907	0.0343	0.4800
IVK[x]SAK	2	0	644.422076	0.0342	0.2050
NSSSDMAYTSMFK[x]GNQK	12	0	1894.818860	0.0341	0.5800
K[x]NEEK	0	0	646.328572	0.0340	0.1700
SGK[x]KR	2	0	574.355062	0.0340	0.1700
LNFSSLK[x]MKDAVK	6	0	1479.811862	0.0338	0.4400
EK[x]QNTPVLFDSK	1	0	1404.724827	0.0338	0.4050
ASKGSNDDEMK[x]IDK	10	0	1536.708913	0.0336	0.4700
FK[x]LNVYK	1	0	910.527595	0.0336	0.2350
IEEIFK[x]K	5	0	905.522175	0.0336	0.2350
LDSK[x]NVQLAK	3	0	1114.634566	0.0335	0.3350
V[x]NQIESQMAMAEK	0	0	1477.690428	0.0335	0.4350
RAVEK[x]LSVEALNSLTGEFK	4	0	2090.137066	0.0334	0.6350
G[x]GLGYPEDAIGK	0	0	1175.582198	0.0333	0.4000
Y[x]FATLQKSK	0	0	1084.591644	0.0333	0.3000
Y[x]TVGQGYTK	0	0	1015.497414	0.0333	0.3000
NK[x]MVCK	1	0	778.382925	0.0333	0.2000
K[x]TTEEK	0	0	734.380997	0.0333	0.2000
QK[x]SLEK	1	0	731.417716	0.0333	0.2000
K[x]LDVAK	0	0	672.416990	0.0333	0.2000
AK[x]WSTAETLTNNK	1	0	1462.741537	0.0331	0.4300
DEKYTLYDQNDTK[x]EWLDK	12	0	2303.059269	0.0331	0.5950
DFLDAVQK[x]VVKGNQK	7	0	1687.925636	0.0330	0.4950
EVLNKGVSK[x]DEK	8	0	1344.724827	0.0329	0.3950
WAIK[x]EKR	3	0	929.544639	0.0329	0.2300
IK[x]ENQEK	1	0	887.471202	0.0329	0.2300
GK[x]YYPLK	1	0	867.485399	0.0329	0.2300
FFEK[x]INVKK	3	0	1151.670224	0.0328	0.2950
SGNLPDADNSK[x]SDISK	10	0	1646.774679	0.0325	0.5200
K[x]DYTMAQPEFFK	0	0	1503.706735	0.0325	0.3900
IEDTDK[x]YDKK	5	0	1253.613888	0.0325	0.3250
QEVAAQK[x]SSEETEDK	6	0	1677.769259	0.0323	0.4850
KELFDCLK[x]IMR	7	0	1451.762804	0.0323	0.3550
G[x]LGYPEDAIGK	0	0	1118.560737	0.0323	0.3550
GSDAAPQASK[x]K	9	0	1058.535585	0.0323	0.3550
LVRK[x]CIK	3	0	915.568742	0.0321	0.2250
SLK[x]DECK	2	0	878.416723	0.0321	0.2250
LK[x]VELAK	1	0	799.516697	0.0321	0.2250
LLK[x]VTVSKGVAIDLLEECK	2	0	2114.201970	0.0321	0.6100
MVILNK[x]DGMERK	5	0	1432.752968	0.0321	0.3850
TNSTDEK[x]GTK	6	0	1079.509429	0.0320	0.3200
QYQEVVKQGDVLLNK[x]LQK	14	0	2129.184348	0.0319	0.5750
D[x]DGLEDDMPALADEEFEK	0	0	2037.836007	0.0319	0.5750
SGFEK[x]IDLTRIVK	4	0	1504.861253	0.0319	0.4150
IAGEHLSNGEK[x]PLLTPEKDFSK	10	0	2409.253874	0.0318	0.7000
HYYSLRINYK[x]K	9	0	1483.793513	0.0318	0.3500
SSK[x]VYISPK	2	0	1007.565097	0.0317	0.2850
FSGEK[x]K	4	0	694.364957	0.0317	0.1900
MK[x]DAVK	1	0	690.373411	0.0317	0.1900
TTMTNGFLAHK[x]LCIHK	10	0	1870.954502	0.0316	0.5050
EKASK[x]GSNDDEMK	4	0	1437.640504	0.0315	0.4100
N[x]SSSDMAYTSMFKGNQKVVK	0	0	2221.050634	0.0315	0.6300
ILGVVEGQFSRPAK[x]LNDPEDK	13	0	2311.217099	0.0314	0.6600
TLFRK[x]EK	4	0	920.544305	0.0314	0.2200
ENEQK[x]IK	4	0	887.471202	0.0314	0.2200
QYSAK[x]AK	4	0	794.428614	0.0314	0.2200
K[x]ALSSLK	0	0	745.469750	0.0314	0.2200
LILVDDEK[x]TSWIYKNK	7	0	1964.061785	0.0313	0.5000
QEVAAQK[x]SSEETEDKK	6	0	1805.864214	0.0313	0.5000
DTALEK[x]YK	5	0	966.502166	0.0313	0.2500
IAK[x]GAIEK	2	0	828.506860	0.0313	0.2500
LDPAGFYIGYK[x]ATSAGPK	10	0	1854.951515	0.0311	0.5600
K[x]LEETDVAK	0	0	1031.549839	0.0311	0.2800
S[x]SSDMAYTSMFKGNQKVVK	0	0	2107.007711	0.0311	0.5900
FEAQK[x]DTVHMIFNQK	4	0	1834.903518	0.0310	0.4650
DTTK[x]NKMVCK	3	0	1223.600166	0.0310	0.3100
FRK[x]LGVKPPK	2	0	1168.744388	0.0310	0.3100
MPIDFK[x]GFICK	5	0	1354.677686	0.0309	0.3400
TNSTDEKGTK[x]K	9	0	1207.604385	0.0309	0.3400
NK[x]TDTK	1	0	705.365683	0.0308	0.1850
NK[x]GTMK	1	0	677.353010	0.0308	0.1850
ATK[x]QSK	2	0	661.375854	0.0308	0.1850
N[x]SIVSK	0	0	646.364957	0.0308	0.1850
DEK[x]YTLYDQNDTK	2	0	1631.731422	0.0308	0.4000
K[x]ELLKLK	0	0	870.590192	0.0307	0.2150
GVSK[x]DEK	3	0	761.391895	0.0307	0.2150
AVAHHTDCK[x]FIRVSGSELVQK	8	0	2381.227281	0.0307	0.6450
ATTVK[x]DTMNVDINAIK	4	0	1732.902849	0.0306	0.4900
S[x]IMEYNGGSCVAMAGK	0	0	1673.721069	0.0306	0.4900
RK[x]IFTIHTSK	1	0	1229.724379	0.0305	0.3050
DTTKNK[x]MVCK	5	0	1223.600166	0.0305	0.3050
Q[x]YTVGQGYTK	0	0	1143.555986	0.0305	0.3050
IQYVGK[x]QDPKK	5	0	1302.729522	0.0305	0.3350
LQK[x]DLGQVLNK	2	0	1254.729522	0.0305	0.3350
LK[x]VELAKQNLFVPTSDK	1	0	1929.093418	0.0303	0.5150
MEQK[x]PEVDYSEKFAELQK	3	0	2198.056433	0.0303	0.5450
AVEK[x]LSVEALNSLTGEFK	3	0	1934.035964	0.0300	0.5400
AHLDVQEK[x]DQPK	7	0	1406.715325	0.0300	0.3600
VVK[x]VDAQDFLK	2	0	1260.707726	0.0300	0.3300
AEAKDVAK[x]MK	7	0	1089.585175	0.0300	0.3000
LYNK[x]FK	3	0	811.459186	0.0300	0.1800
DVAK[x]MK	3	0	690.373411	0.0300	0.1800
E[x]QKPEVDYSEKFAELQK	0	0	2067.015955	0.0300	0.5100
KPPVQPLAYK[x]SATPFRK	9	0	1927.104259	0.0300	0.5100
KYIPNPVLVIIDVK[x]PK	13	0	1835.128350	0.0300	0.4800
RQGITEAYNQK[x]AVEK	10	0	1733.905962	0.0300	0.4500
LSGVVEGIFQK[x]CYAK	10	0	1697.880996	0.0300	0.4500
L[x]MTEFVDQVDDVVK	0	0	1636.801747	0.0300	0.4200
K[x]VNQIESQMAMAEK	0	0	1605.785384	0.0300	0.4200
DWNACK[x]K	5	0	920.417393	0.0300	0.2100
VYATMQKLQK[x]DLGQVLNK	9	0	2076.140043	0.0297	0.5350
EPLK[x]EVVQFVGSR	3	0	1486.814306	0.0296	0.3850
GDSGEMSLQK[x]LFK	9	0	1438.712546	0.0296	0.3850
K[x]VSTTPANSFELK	0	0	1420.756126	0.0296	0.3850
TDTK[x]TIEAITFK	3	0	1366.734330	0.0296	0.3550
KGYQTIELDK[x]K	9	0	1321.724101	0.0295	0.3250
TLALKYPGGGPGK[x]TAILPVK	12	0	1980.177084	0.0295	0.5900
IIYSDIDVDPVK[x]PEHVGK	11	0	2023.062511	0.0294	0.5300
K[x]VAQTTYKK	0	0	1065.618191	0.0294	0.2650
NLTDETK[x]NK	6	0	1061.535250	0.0294	0.2650
ARQEVAAQK[x]SSEETEDK	8	0	1904.907471	0.0294	0.5000
TSWIYK[x]NK	5	0	1038.549782	0.0294	0.2350
K[x]INVLNFPSANFSK	0	0	1577.856502	0.0293	0.4100
YK[x]VNLYK	1	0	926.522509	0.0293	0.2050
ENAINK[x]K	5	0	815.450075	0.0293	0.2050
IWK[x]SDEINEVLNK	2	0	1586.830346	0.0292	0.3800
QEMK[x]KDSESTEEK	3	0	1567.703492	0.0292	0.3800
LKGYQTIELDK[x]K	10	0	1434.808159	0.0292	0.3500
A[x]ASLLK	0	0	601.379880	0.0292	0.1750
EQKPEVDYSEK[x]FAELQK	10	0	2067.015955	0.0291	0.4950
K[x]FRKPIGATWK	0	0	1330.787310	0.0291	0.3200
TLIDK[x]FSGEKK	4	0	1264.702640	0.0291	0.3200
IDLTRIVK[x]SAK	7	0	1242.765906	0.0291	0.3200
ILYVNNAK[x]SQEEAIENIK	7	0	2075.089784	0.0289	0.5200
SLALTKK[x]DK	6	0	1002.607293	0.0289	0.2600
VK[x]AFGRVYATMQK	1	0	1497.812531	0.0288	0.3750
KDWNACK[x]K	6	0	1048.512348	0.0288	0.2300
QEYK[x]DDINLDEASAMAVK	3	0	2038.951640	0.0286	0.5150
KEFEIIK[x]GVLCQFR	6	0	1765.954825	0.0286	0.4000
EDCK[x]SLK	3	0	878.416723	0.0286	0.2000
D[x]RGKLVR	0	0	842.508589	0.0286	0.2000
K[x]ARQAAK	0	0	771.471479	0.0286	0.2000
AGDFQGLNEQLVSLFK[x]K	15	0	1892.999523	0.0285	0.4850
VFHPITKAVILSDTK[x]PVDKK	14	0	2235.298978	0.0285	0.5700
QSK[x]ATREPNK	2	0	1157.615226	0.0285	0.2850
TNNLDLEHK[x]HKTPDK	8	0	1788.911774	0.0283	0.4250
WK[x]TLSK	1	0	761.443537	0.0283	0.1700
SLALTK[x]KDK	5	0	1002.607293	0.0283	0.2550
SGVK[x]LENVK	3	0	972.560345	0.0283	0.2550
QIKEIK[x]EVIELPVK	5	0	1665.007573	0.0282	0.3950
IQK[x]ENRHK	2	0	1051.588622	0.0281	0.2250
K[x]ELFDCLK	0	0	1051.537166	0.0281	0.2250
K[x]DWNACKK	0	0	1048.512348	0.0281	0.2250
K[x]REAEAAK	0	0	901.498083	0.0281	0.2250
AHLDVQEKDQPK[x]K	11	0	1534.810280	0.0281	0.3650
G[x]LGYPEDAIGKTK	0	0	1347.703366	0.0281	0.3650
VGCDRNK[x]YAIQLPLPPK	6	0	1968.061404	0.0279	0.4750
GSNDDEMK[x]IDKK	7	0	1378.639778	0.0279	0.3350
LLKVTVSK[x]GVAIDLLEECK	7	0	2114.201970	0.0279	0.5300
LGVK[x]RFK	3	0	846.543913	0.0279	0.1950
EK[x]VLKTK	1	0	844.538158	0.0279	0.1950
M[x]NSIVSK	0	0	777.405435	0.0279	0.1950
SSSDMAYTSMFK[x]GNQK	11	0	1780.775938	0.0278	0.4450
K[x]INVKFFEK	0	0	1151.670224	0.0278	0.2500
K[x]TLEVLYLK	0	0	1105.674641	0.0278	0.2500
VEFK[x]MGNGK	3	0	1008.506203	0.0278	0.2500
KFRK[x]PIGATWK	3	0	1330.787310	0.0277	0.3050
KDKPK[x]YEPPVPTR	4	0	1553.856502	0.0277	0.3600
ITAFLLADSK[x]SQK	9	0	1420.792510	0.0277	0.3600
VLELRAELDK[x]IGLSK	9	0	1682.992985	0.0277	0.4150
VEAQNHK[x]LNLADPVSIEYLTR	6	0	2409.265107	0.0276	0.5800
SETMKYYLPK[x]GK	9	0	1443.743119	0.0275	0.3300
DKPK[x]YEPPVPTR	3	0	1425.761546	0.0275	0.3300
K[x]AFGRVYATMQK	0	0	1398.744122	0.0275	0.3300
SLPLQIEVANDCIK[x]WAIK	13	0	2097.129144	0.0275	0.4950
DGIQDIMPSQAK[x]ELKK	11	0	1799.945046	0.0275	0.4400
KEEPK[x]SETLENFTR	4	0	1706.847448	0.0275	0.3850
K[x]ANWCDKR	0	0	1076.518495	0.0275	0.2200
SFEQK[x]VMK	4	0	995.510954	0.0275	0.2200
ELLVK[x]ASK	4	0	886.548722	0.0275	0.2200
NPK[x]ADPLDERLSGVVEGIFQK	2	0	2311.217098	0.0274	0.5750
ESQLVDKFFEK[x]INVK	10	0	1822.982813	0.0273	0.4100
SERDTALEK[x]YK	8	0	1338.677880	0.0273	0.3000
IAGEHLSNGEK[x]PLLTPEK	10	0	1932.031547	0.0272	0.4900
K[x]KELFDCLK	0	0	1179.632121	0.0272	0.2450
K[x]DSESTEEK	0	0	1051.466899	0.0272	0.2450
SQDISINGNSKK[x]EEPK	11	0	1772.890370	0.0272	0.4350
GK[x]SALSTLNGFVEELK	1	0	1691.909318	0.0272	0.4350
K[x]SGRSAPGVSTTSTIQ	0	0	1575.821569	0.0272	0.4350
VTSK[x]LLEQEESAEK	3	0	1589.814754	0.0271	0.3800
FAASK[x]EK	4	0	779.417716	0.0271	0.1900
DEKSGVK[x]LENVK	6	0	1344.724827	0.0271	0.3250
KTELFK[x]ASTSAK	5	0	1309.724101	0.0271	0.3250
GSDAAPQASKK[x]K	10	0	1186.630541	0.0271	0.3250
M[x]SIMEYNGGSCVAMAGK	0	0	1804.761547	0.0271	0.4600
K[x]IYNEYPPTK	0	0	1251.649881	0.0270	0.2700
M[x]EQKPEVDYSEKFAELQK	0	0	2198.056433	0.0269	0.4850
FDIMPRK[x]K	6	0	1033.574220	0.0269	0.2150
K[x]LARNILK	0	0	954.633783	0.0269	0.2150
KQYSAK[x]AK	5	0	922.523570	0.0269	0.2150
IMKLCFDELK[x]K	9	0	1423.756658	0.0268	0.2950
LELKK[x]ANWCDK	4	0	1403.723052	0.0268	0.2950
QYSAK[x]AKWSTAETLTNNK	4	0	2040.027522	0.0267	0.4800
LLK[x]PRVNNR	2	0	1108.682852	0.0267	0.2400
LAK[x]RMK	2	0	745.463224	0.0267	0.1600
QGLHK[x]K	4	0	709.423471	0.0267	0.1600
K[x]VAEQNENPTVGSAQK	0	0	1698.853594	0.0266	0.4250
LSVEALNSLTGEFK[x]GK	13	0	1691.909318	0.0266	0.4250
EDCEAATDPLLK[x]K	11	0	1488.712937	0.0265	0.3450
FNLMVICK[x]DK	7	0	1266.646388	0.0265	0.2650
EAADFIFDICGIAGIK[x]K	15	0	1866.954882	0.0265	0.4500
MATTVK[x]DTMNVDINAIK	5	0	1863.943328	0.0265	0.4500
IWK[x]VMCK	2	0	963.503367	0.0264	0.1850
MVCK[x]IWK	3	0	963.503367	0.0264	0.1850
NIPK[x]EIK	3	0	840.506860	0.0264	0.1850
P[x]TDDDDK	0	0	804.313706	0.0264	0.1850
LALTK[x]PK	4	0	769.506134	0.0264	0.1850
LFAYPPKSVQPTAK[x]TVQK	13	0	2002.125051	0.0264	0.4750
EIK[x]EVIELPVK	2	0	1295.769988	0.0264	0.2900
KSGFEK[x]IDLTR	5	0	1292.708787	0.0264	0.2900
SAK[x]IVRTLIDK	2	0	1242.765906	0.0264	0.2900
SPSGNDALNDK[x]KGTK	10	0	1530.763724	0.0263	0.3950
KEAGFIDDILIITPASK[x]EK	16	0	2087.151320	0.0263	0.5000
LCFDELK[x]K	6	0	1051.537166	0.0262	0.2100
EK[x]SLLAHK	1	0	924.539219	0.0262	0.2100
NVPK[x]LQNVSNFQK	3	0	1514.820452	0.0262	0.3400
SAELYK[x]NPK	5	0	1048.555259	0.0261	0.2350
FSGEKK[x]SLPLQIEVANDCIK	5	0	2275.188107	0.0260	0.5200
AVEK[x]LSVEALNSLTGEFKGK	3	0	2119.152381	0.0260	0.5200
SQDISINGNSK[x]KEEPK	10	0	1772.890370	0.0259	0.4150
LELK[x]KANWCDK	3	0	1403.723052	0.0259	0.2850
LENVK[x]IYADLK	4	0	1304.733939	0.0259	0.2850
FAASKEK[x]QNTPVLFDSK	6	0	1908.994437	0.0259	0.4400
MSERDTALEK[x]YK	9	0	1469.718358	0.0258	0.3100
EVLNK[x]GVSKDEK	4	0	1344.724827	0.0258	0.3100
ETTEK[x]K	4	0	734.380997	0.0258	0.1550
M[x]ATTVK	0	0	649.346864	0.0258	0.1550
TMLELLNQLDGFEATK[x]NIK	15	0	2177.140100	0.0258	0.4900
LTHEK[x]STMLEKIK	4	0	1556.859536	0.0258	0.3350
EIINRDIGK[x]VVDK	8	0	1497.851416	0.0258	0.3350
CNK[x]FFYILYFELYK	2	0	1946.963993	0.0257	0.3600
LKLELK[x]K	5	0	870.590192	0.0257	0.1800
YYLPK[x]GK	4	0	867.485399	0.0257	0.1800
EAVLK[x]LK	4	0	799.516697	0.0257	0.1800
QILDCIVNLSEPAK[x]K	13	0	1726.928669	0.0257	0.3850
IDK[x]NTWNSTLETAKAK	2	0	1818.947489	0.0256	0.4100
VAQTTYK[x]K	6	0	937.523235	0.0256	0.2050
ILPNK[x]VDPLVSLMMVEK	4	0	1925.072882	0.0256	0.4350
K[x]ATDDDRWK	0	0	1133.546483	0.0256	0.2300
LK[x]ESQLVDK	1	0	1058.597121	0.0256	0.2300
NHASIDK[x]MK	6	0	1042.522913	0.0256	0.2300
VFHPITKAVILSDTK[x]PVDK	14	0	2107.204023	0.0255	0.4850
ENQEK[x]ISNNK	4	0	1202.589070	0.0255	0.2550
T[x]IDNAETMKK	0	0	1149.569917	0.0255	0.2550
VVLKNK[x]GTMK	5	0	1116.668841	0.0255	0.2550
LMVEMEKK[x]LEK	7	0	1376.740675	0.0255	0.2800
KEPPVYTPPK[x]DK	9	0	1397.755400	0.0254	0.3050
AVILSDTKPVDK[x]K	11	0	1412.823808	0.0254	0.3300
AVILSDTK[x]PVDKK	7	0	1412.823808	0.0254	0.3300
YK[x]SYLLQHREWDSK	1	0	1851.926697	0.0254	0.3550
SPSGNDALNDKK[x]GTK	11	0	1530.763724	0.0253	0.3800
A[x]TTVKDTMNVDINAIK	0	0	1732.902849	0.0253	0.4050
YTYDRGTTAVLK[x]EDIYK	11	0	2035.026127	0.0253	0.4300
YGLQGPTWLVHK[x]ENAINKK	11	0	2195.185017	0.0253	0.4800
TIEAITFK[x]TDNHLSSTLEK	7	0	2147.110911	0.0253	0.4800
KSLPLQIEVANDCIK[x]WAIK	14	0	2225.224100	0.0250	0.4750
LALTK[x]PKGTPGYGPLGVLPK	4	0	2006.192733	0.0250	0.5000
EKQNTPVLFDSK[x]EAVLK	11	0	1945.051948	0.0250	0.4250
VADLK[x]KLEGTIDYQK	4	0	1719.940617	0.0250	0.3750
AEQEELLSEK[x]VSTKK	9	0	1717.909710	0.0250	0.3750
EDALFK[x]NEEKK	5	0	1349.682631	0.0250	0.2750
PFGNTHNK[x]FK	7	0	1188.603937	0.0250	0.2500
K[x]EPPVYTPPK	0	0	1154.633506	0.0250	0.2500
LIEK[x]LELR	3	0	1012.628028	0.0250	0.2000
IHLEK[x]VSK	4	0	952.570517	0.0250	0.2000
WAIKEK[x]R	5	0	929.544639	0.0250	0.1750
K[x]INANEK	0	0	815.450075	0.0250	0.1750
M[x]SGYDR	0	0	727.295891	0.0250	0.1500
SQK[x]ALDTLFSAIR	2	0	1448.798656	0.0250	0.3250
FFEKINVK[x]K	7	0	1151.670224	0.0250	0.2250
WSLERK[x]GEK	5	0	1131.603602	0.0250	0.2250
VLTLELYK[x]K	7	0	1105.674641	0.0250	0.2250
QGSATVGLVSKTHAVLVALK[x]R	19	0	2134.258512	0.0248	0.5200
VFHPITKAVILSDTKPVDK[x]K	18	0	2235.298978	0.0247	0.4950
NLLLQEK[x]GFPTPK	6	0	1483.839792	0.0246	0.3200
LNFSSLKMK[x]DAVK	8	0	1479.811862	0.0246	0.3200
TLALK[x]YPGGGPGK	4	0	1257.708061	0.0246	0.3200
ELKK[x]EEMVMLK	3	0	1376.740675	0.0245	0.2700
LKK[x]TLEVLYLK	2	0	1346.853655	0.0245	0.2700
ASK[x]AAREYLEK	2	0	1264.677488	0.0245	0.2700
IITK[x]EGVETR	3	0	1144.645129	0.0245	0.2450
TMGKNK[x]VLVK	5	0	1116.668841	0.0245	0.2450
VVLK[x]NKGTMK	3	0	1116.668841	0.0245	0.2450
IK[x]ILFSDVK	1	0	1061.648429	0.0244	0.2200
AK[x]VAEQNENPTVGSAQK	1	0	1769.890704	0.0244	0.4150
EYLEK[x]NWK	4	0	1108.555260	0.0244	0.1950
ENWK[x]YACK	3	0	1097.496365	0.0244	0.1950
DLVK[x]KYDK	3	0	1007.565097	0.0244	0.1950
AEAK[x]DVAK	3	0	830.449740	0.0244	0.1950
NK[x]HCLIK	1	0	911.501059	0.0243	0.1700
TEDDIK[x]SLQSVGQIIGEVLK	5	0	2171.168421	0.0243	0.4850
NTWNSTLETAKAK[x]YASQK	12	0	2040.027522	0.0242	0.4350
K[x]SGFEK	0	0	694.364957	0.0242	0.1450
NEEGIIEFTK[x]TPNDTQK	9	0	1962.953358	0.0241	0.4100
A[x]KVAEQNENPTVGSAQK	0	0	1769.890704	0.0241	0.4100
ELK[x]KEEMVMLK	2	0	1376.740675	0.0241	0.2650
TNNLDLEHKHK[x]TPDK	10	0	1788.911774	0.0240	0.3600
K[x]VTSKLLEQEESAEK	0	0	1717.909710	0.0240	0.3600
SIAEK[x]MNGASGAELK	4	0	1504.755469	0.0240	0.3600
K[x]GFDFEYYQR	0	0	1351.619643	0.0240	0.2400
FRKLGVK[x]PPK	6	0	1168.744388	0.0240	0.2400
MVTANIK[x]NIK	6	0	1130.648106	0.0240	0.2400
AIHK[x]LGSTLK	3	0	1066.649824	0.0240	0.2400
YGLQGPTWLVHKENAINK[x]K	17	0	2195.185017	0.0239	0.4550
QAIVSAVK[x]FEEEAK	7	0	1547.819448	0.0239	0.3350
G[x]GLGYPEDAIGKTK	0	0	1404.724827	0.0239	0.3350
HHFYAK[x]IDRPAQVISFKK	5	0	2184.195523	0.0239	0.4300
LAAEDHK[x]FVIHQEENK	6	0	1906.953636	0.0237	0.3800
S[x]SSDMAYTSMFKGNQK	0	0	1780.775938	0.0237	0.3800
SNNIKENEQK[x]IK	9	0	1443.768084	0.0237	0.2850
SETMK[x]YYLPKGK	4	0	1443.743119	0.0237	0.2850
EMK[x]KDSESTEEK	2	0	1439.644921	0.0237	0.2850
K[x]IDKEDMGSNDK	0	0	1378.639778	0.0237	0.2850
LVRDAFALAK[x]EK	9	0	1359.787367	0.0237	0.2850
ELIRK[x]SLK	4	0	985.628363	0.0237	0.1900
NEEEPTK[x]K	6	0	973.471593	0.0237	0.1900
F[x]ATLQKSK	0	0	921.528321	0.0237	0.1900
LMSK[x]VAEK	3	0	904.505142	0.0237	0.1900
VADLKK[x]LEGTIDYQK	5	0	1719.940617	0.0237	0.3550
IITK[x]EGVETRIIPLK	3	0	1709.045018	0.0237	0.3550
NWK[x]EEYLRAAK	2	0	1406.730582	0.0236	0.2600
NAEELSSYQK[x]K	9	0	1295.635683	0.0236	0.2600
STELFK[x]NEEEPTKK	5	0	1678.841301	0.0236	0.3300
IEFATITKDTTK[x]NK	11	0	1608.872208	0.0236	0.3300
K[x]EFEIIK	0	0	905.522175	0.0236	0.1650
LK[x]PLIEK	1	0	839.547996	0.0236	0.1650
N[x]SSSDMAYTSMFKGNQK	0	0	1894.818860	0.0235	0.4000
VLNKGDSGEMSLQK[x]LFK	13	0	1893.002891	0.0235	0.4000
ELFEMARTK[x]K	8	0	1251.664481	0.0235	0.2350
TFHILEPK[x]EK	7	0	1240.681514	0.0235	0.2350
GTEVEK[x]ITIK	5	0	1116.638983	0.0235	0.2350
AELDK[x]IGLSK	4	0	1072.612770	0.0235	0.2350
V[x]KAFGRVYATMQK	0	0	1497.812531	0.0235	0.3050
VATEK[x]DFLDAVQKVVK	4	0	1788.998462	0.0234	0.3750
KVTSK[x]LLEQEESAEK	4	0	1717.909710	0.0233	0.3500
S[x]PTGQITSTSARSGK	0	0	1476.753161	0.0233	0.3500
KIDK[x]EDMGSNDK	3	0	1378.639778	0.0233	0.2800
KK[x]ELFDCLK	1	0	1179.632121	0.0233	0.2100
IFRQK[x]SLEK	4	0	1147.671285	0.0233	0.2100
SSEETEDK[x]K	7	0	1051.466899	0.0233	0.2100
TIPPLTTVK[x]GSDAAPQASKK	8	0	2009.115605	0.0233	0.4650
HHFYAK[x]IDRPAQVISFK	5	0	2056.100568	0.0232	0.3950
AFGRVYATMQK[x]LQK	10	0	1639.886752	0.0232	0.3250
ELAAIK[x]EDTEAVLK	5	0	1528.834763	0.0232	0.3250
ELFDPIISDRHGGYK[x]PTDK	14	0	2187.095930	0.0232	0.4400
IVK[x]SAKAK	2	0	843.554142	0.0231	0.1850
NSSSDMAYTSMFK[x]GNQKVVK	12	0	2221.050634	0.0230	0.4600
YYPLK[x]SMTEK	4	0	1258.626702	0.0230	0.2300
IAGEHLSNGEKPLLTPEK[x]DFSK	17	0	2409.253874	0.0230	0.5050
DPEEEAEMMTK[x]ETTEKK	10	0	2024.891743	0.0229	0.3900
M[x]ATTVKDTMNVDINAIK	0	0	1863.943328	0.0229	0.3900
K[x]EPPVYTPPKDK	0	0	1397.755400	0.0229	0.2750
QIK[x]EIKEVIELPVK	2	0	1665.007573	0.0229	0.3200
LDGK[x]DELWK	3	0	1102.565823	0.0228	0.2050
YFATLQK[x]SK	6	0	1084.591644	0.0228	0.2050
LALTKPK[x]GTPGYGPLGVLPK	6	0	2006.192733	0.0228	0.4550
IDK[x]EDMGSNDK	2	0	1250.544822	0.0227	0.2500
ASK[x]GSNDDEMK	2	0	1180.502961	0.0227	0.2500
VLRQVMEEK[x]LDSK	8	0	1573.849698	0.0227	0.2950
QYQEVVK[x]QGDVLLNK	6	0	1759.946763	0.0227	0.3400
HNNHMAK[x]VLTLELYKK	6	0	1938.050842	0.0225	0.3600
STMLEK[x]IK	5	0	948.531355	0.0225	0.1800
IMK[x]LCFDELK	2	0	1295.661702	0.0225	0.2250
TLIDK[x]FSGEK	4	0	1136.607685	0.0225	0.2250
DGIVLAAEK[x]K	8	0	1042.602207	0.0225	0.2250
IIRGAIESYK[x]VVDASIVSK	9	0	2047.167638	0.0224	0.4250
K[x]HFEQVINEKHEDALAK	0	0	2035.048591	0.0224	0.3800
K[x]VEFGLPDLEGRAHILR	0	0	1949.084584	0.0224	0.3800
K[x]PPVQPLAYKSATPFRK	0	0	1927.104259	0.0224	0.3800
MPIDFKGFICK[x]VVDK	10	0	1795.936398	0.0223	0.3350
YYIIMGLQASK[x]LRNK	10	0	1796.997022	0.0223	0.3350
VIDGSRPVNRNK[x]LLK	11	0	1708.010698	0.0223	0.3350
N[x]STEEIDLYNRWK	0	0	1666.795023	0.0223	0.2900
DWNACKK[x]ELLK	6	0	1403.723052	0.0223	0.2450
SSTAAK[x]TFLEK	5	0	1181.629146	0.0223	0.2450
THAVLVALK[x]RNAEELSSYQK	8	0	2256.222519	0.0223	0.4450
F[x]MTRSEYDR	0	0	1203.534202	0.0222	0.2000
NFGRDLK[x]LK	6	0	1089.629423	0.0222	0.2000
MK[x]SDINAHK	1	0	1042.522913	0.0222	0.2000
K[x]NVPKLQNVSNFQK	0	0	1642.915408	0.0221	0.3100
ASAGPLIASQTVK[x]K	12	0	1369.792844	0.0221	0.3100
QPEDK[x]LR	4	0	884.471536	0.0221	0.1550
DFLDAVQKVVK[x]GNQK	10	0	1687.925636	0.0220	0.3300
K[x]YTGLLRVSAMMSCACQK	0	0	2103.009638	0.0219	0.3950
QYSAKAK[x]WSTAETLTNNK	6	0	2040.027522	0.0219	0.3950
FLHDKNSDYK[x]ETLIFK	9	0	1997.025735	0.0219	0.3500
HNFVGLFVELSK[x]LLVK	11	0	1842.076651	0.0219	0.3500
QEVAAQKSSEETEDK[x]K	14	0	1805.864214	0.0219	0.3500
S[x]RQETQYK	0	0	1038.509372	0.0219	0.1750
VSK[x]ILEHK	2	0	952.570517	0.0219	0.1750
K[x]QYSAKAK	0	0	922.523570	0.0219	0.1750
FNLMVICKDK[x]K	9	0	1394.741343	0.0218	0.2400
YLDSQRVAIK[x]K	9	0	1319.756069	0.0218	0.2400
TLIDKFSGEK[x]K	9	0	1264.702640	0.0218	0.2400
K[x]APNTVYAVQFLEAVYK	0	0	1940.040658	0.0218	0.3700
FAASK[x]EKQNTPVLFDSK	4	0	1908.994437	0.0218	0.3700
NK[x]EHIMDNLEAQAIEELEGAK	1	0	2381.153176	0.0217	0.4550
SGVKLENVK[x]IYADLK	8	0	1675.950788	0.0217	0.3250
GMALGSANEK[x]IEASK	9	0	1504.755469	0.0217	0.3250
CGSPYIIEDSK[x]K	10	0	1395.670349	0.0217	0.2600
NKVLVK[x]VHPEGK	5	0	1346.803351	0.0217	0.2600
IKYEYQK[x]LK	6	0	1211.691351	0.0217	0.1950
DIK[x]SMIADK	2	0	1019.532081	0.0217	0.1950
HGGYK[x]PTDK	4	0	1001.492997	0.0217	0.1950
GGDEWKIEPLK[x]LK	10	0	1511.834706	0.0215	0.2800
NCK[x]ADAGITIAPR	2	0	1385.708463	0.0215	0.2800
SLPLQIEVANDCIK[x]WAIKEK	13	0	2354.266687	0.0215	0.4300
TLALK[x]YPGGGPGKTAILPVK	4	0	1980.177084	0.0215	0.4300
ILEHK[x]EIMLR	4	0	1280.727413	0.0215	0.2150
FIK[x]HADATCVHRLALTK	2	0	1980.072637	0.0215	0.3650
LK[x]KTLEVLYLK	1	0	1346.853655	0.0214	0.2350
K[x]GYQTIELDKK	0	0	1321.724101	0.0214	0.2350
VISMEK[x]GGNMK	5	0	1192.594355	0.0214	0.2350
GVVALVEDK[x]TK	8	0	1157.665530	0.0214	0.2350
K[x]SLPLQIEVANDCIK	0	0	1726.928669	0.0213	0.3200
M[x]GINERKGFDFEYYQR	0	0	2051.952252	0.0213	0.3400
GFPTPK[x]ATSTGTTIVGVIAK	5	0	1945.088332	0.0213	0.4250
ALTLK[x]TGPPGPPCGGK	4	0	1549.828571	0.0213	0.3400
EMKK[x]DSESTEEK	3	0	1439.644921	0.0213	0.2550
I[x]INRDIGKVVDK	0	0	1368.808828	0.0213	0.2550
VEPIPLINGEK[x]R	10	0	1363.782281	0.0213	0.2550
NK[x]ISWYTK	1	0	1038.549782	0.0213	0.1700
AEREK[x]ASK	4	0	917.492997	0.0213	0.1700
DIGK[x]VVDK	3	0	872.496688	0.0213	0.1700
NTWNSTLETAK[x]AKYASQK	10	0	2040.027522	0.0211	0.3800
IEDTDK[x]YDK	5	0	1125.518932	0.0211	0.1900
GFICK[x]VVDK	4	0	1064.568799	0.0211	0.1900
DAFALAK[x]EK	6	0	991.533798	0.0211	0.1900
YEYQK[x]LKESQLVDK	4	0	1769.919882	0.0211	0.2950
SGVK[x]LENVKIYADLK	3	0	1675.950788	0.0210	0.3150
M[x]FMTRSEYDR	0	0	1334.574681	0.0210	0.2100
FLHDK[x]NSDYK	4	0	1265.603994	0.0210	0.2100
SRK[x]VAQTTYK	2	0	1180.656362	0.0210	0.2100
SEAAEFEYK[x]NGYPMPCDVLAK	8	0	2418.087074	0.0210	0.4400
VVDASIVSK[x]ALGNFVASVLAR	8	0	2115.205083	0.0210	0.4400
ELLK[x]LKVELAK	3	0	1282.822356	0.0209	0.2300
E[x]TIDNAETMKK	0	0	1278.612505	0.0209	0.2300
VAQTTYK[x]KIYNEYPPTK	6	0	2043.067597	0.0209	0.3550
K[x]SGNLPDADNSKSDISK	0	0	1774.869635	0.0209	0.3550
KPIGATWK[x]TTQLEEANSK	7	0	2001.053008	0.0208	0.3750
SDYYMASTYTK[x]K	10	0	1456.654367	0.0208	0.2500
TPNDTQK[x]YSNDK	6	0	1409.642221	0.0208	0.2500
GGVHVK[x]LAHLSK	5	0	1244.735277	0.0208	0.2500
SATPFRK[x]INVLNFPSANFSK	6	0	2237.195580	0.0207	0.4150
LSVEALNSLTGEFKGK[x]YYPLK	15	0	2356.267737	0.0207	0.4350
M[x]NSTEEIDLYNRWK	0	0	1797.835501	0.0207	0.2900
STELFKNEEEPTK[x]K	12	0	1678.841301	0.0207	0.2900
EKSLLAHK[x]GGHVVR	7	0	1529.878966	0.0207	0.2900
YTVGQGYTK[x]AAWFEK	8	0	1747.856893	0.0207	0.3100
S[x]PTGQITSTSARSGKK	0	0	1604.848116	0.0206	0.3300
EWLDK[x]LGDK	4	0	1102.565823	0.0206	0.1850
NK[x]RGGDEWK	1	0	1088.536254	0.0206	0.1850
SRTLASLQK[x]R	8	0	1158.683243	0.0205	0.2050
LISGK[x]LDEAR	4	0	1100.618917	0.0205	0.2050
AEAK[x]DVAKMK	3	0	1089.585175	0.0205	0.2050
LMGQINK[x]MPLLQSSVALLGQK	6	0	2268.269665	0.0205	0.4300
IQYVGKQDPK[x]K	9	0	1302.729522	0.0205	0.2250
LGSTAIGVK[x]TK	8	0	1073.644403	0.0205	0.2250
AVILSDTK[x]PVDK	7	0	1284.728853	0.0204	0.2450
E[x]IINRDIGKVVDK	0	0	1497.851416	0.0204	0.2650
KTLEVLYLK[x]MHNNHAK	8	0	1938.050842	0.0203	0.3250
IK[x]VLAQLGMQSLSPLK	1	0	1725.022174	0.0203	0.3250
SPTGQITSTSARSGK[x]K	14	0	1604.848116	0.0203	0.3250
FSFISNVRPK[x]LFAYPPK	9	0	2010.109010	0.0203	0.3450
SNQATTSTDRQVK[x]LLFIEK	12	0	2178.164339	0.0203	0.3850
VDK[x]PDGTMDYDSMDNIFFAK	2	0	2308.002683	0.0203	0.4050
LFAYPPK[x]SVQPTAKTVQK	6	0	2002.125051	0.0200	0.3600
LLENDIKVMK[x]SEFQR	9	0	1848.976678	0.0200	0.3000
LQMSAMYK[x]K	7	0	1098.556519	0.0200	0.1800
LAHLSK[x]HPK	5	0	1029.608297	0.0200	0.1800
VLTLSLMEELHK[x]MDDRK	11	0	2057.064831	0.0200	0.3400
RQTLNK[x]IALDEQIQALK	5	0	1981.131923	0.0200	0.3400
YEYQKLK[x]ESQLVDK	6	0	1769.919882	0.0200	0.2800
VVGSEFVQK[x]YLGEGPR	8	0	1763.920551	0.0200	0.3200
V[x]SPTGQITSTSARSGK	0	0	1575.821569	0.0200	0.3200
STELFK[x]NEEEPTK	5	0	1550.746345	0.0200	0.2600
SSK[x]SSLELANNAVK	2	0	1446.767750	0.0200	0.2800
E[x]MKKDSESTEEK	0	0	1439.644921	0.0200	0.2400
K[x]IPQVASFRIDK	0	0	1400.813914	0.0200	0.2400
D[x]YTMAQPEFFK	0	0	1375.611779	0.0200	0.2200
EQK[x]PEVDYSEK	2	0	1350.630263	0.0200	0.2200
EERFK[x]LNVYK	4	0	1324.713873	0.0200	0.2000
HGGYKPTDK[x]HK	8	0	1266.646859	0.0200	0.2200
GSNDDEMK[x]IDK	7	0	1250.544822	0.0200	0.2200
GYSK[x]PNERATK	3	0	1249.641438	0.0200	0.2200
QAREK[x]VLK	4	0	970.592313	0.0200	0.1600
VPTFANFHTPIFIAK[x]REDGMK	14	0	2418.251708	0.0198	0.4150
MSSKDISSK[x]SPSGNDALNDK	8	0	2079.974162	0.0198	0.3950
TTMTNGFLAHKLCIHK[x]NK	15	0	2113.092380	0.0197	0.3550
K[x]MSAQSCACMVRTLLYGK	0	0	2103.009638	0.0197	0.3550
G[x]LGYPEDAIGKTKLVK	0	0	1687.950789	0.0197	0.3150
DVEFLHSDK[x]IDTIVK	8	0	1757.919882	0.0197	0.2950
RMPIDFK[x]GFICK	6	0	1510.778788	0.0196	0.2350
K[x]PRVVTALTMLK	0	0	1355.832206	0.0196	0.2350
RVEFK[x]MGNGK	4	0	1164.607305	0.0195	0.1950
TMGK[x]NKVLVK	3	0	1116.668841	0.0195	0.1950
K[x]ILGVAAEDK	0	0	1042.602207	0.0195	0.1950
NSIVSK[x]YTQSTNNDDPKK	5	0	2037.996615	0.0194	0.3500
NKMVCK[x]IWK	5	0	1205.641245	0.0194	0.1750
EHFK[x]ELVSK	3	0	1115.597456	0.0194	0.1750
K[x]GFDFEYYQRNLLLQEK	0	0	2190.110853	0.0194	0.3300
MVCK[x]IWKSDEINEVLNK	3	0	2105.064830	0.0194	0.3300
DPEEEAEMMTKETTEK[x]K	15	0	2024.891743	0.0194	0.3300
DYYTK[x]QSK	4	0	1031.492328	0.0194	0.1550
K[x]TVQYATK	0	0	937.523235	0.0194	0.1550
NK[x]PGVYTK	1	0	905.497023	0.0194	0.1550
EASK[x]TLSK	3	0	862.475953	0.0194	0.1550
EIK[x]IIYSDIDVDPVKPEHVGK	2	0	2393.284112	0.0193	0.4050
LSVEALNSLTGEFK[x]GKYYPLK	13	0	2356.267737	0.0193	0.4050
ETLIFK[x]CIDMFIHK	5	0	1793.920748	0.0193	0.2700
QLMTEFVDQVDDVVK[x]YEIDK	14	0	2413.172181	0.0192	0.3850
SLDK[x]QMVEERVLK	3	0	1573.849698	0.0192	0.2500
TRLLENDIK[x]VMK	8	0	1458.822760	0.0192	0.2300
KNEEK[x]LAEFDK	4	0	1349.682631	0.0191	0.2100
LVPYLTK[x]LESK	6	0	1289.759425	0.0191	0.2100
TELFK[x]ASTSAK	4	0	1181.629146	0.0191	0.2100
K[x]EVAEADIASK	0	0	1159.608411	0.0191	0.2100
IQYVGK[x]QDPK	5	0	1174.634566	0.0190	0.1900
DNLSWLSK[x]ANNWSK	7	0	1661.816092	0.0189	0.2650
KINVK[x]FFEK	4	0	1151.670224	0.0189	0.1700
EALEK[x]TEEK	4	0	1075.539667	0.0189	0.1700
GDSGEMSLQKLFK[x]	12	0	1438.712546	0.0188	0.2450
IQFCLALHNDSIK[x]SMR	12	0	1931.970877	0.0188	0.3000
VTVSK[x]GVAIDLLEECK	4	0	1759.938898	0.0188	0.3000
Q[x]DRGKLVR	0	0	970.567161	0.0188	0.1500
K[x]VAQTTYK	0	0	937.523235	0.0188	0.1500
I[x]INRDIGK	0	0	927.550117	0.0188	0.1500
DCTAYNIYDK[x]NK	9	0	1503.666324	0.0187	0.2250
LK[x]GYQTIELDKK	1	0	1434.808159	0.0187	0.2250
VHVTQEDFELAVAK[x]VLNK	13	0	2039.105042	0.0186	0.3350
ILLDLVYAFIK[x]SNQATTSTDR	10	0	2368.263712	0.0186	0.3900
ISYGDSGLRTEPK[x]AVDEEMK	12	0	2224.068057	0.0185	0.3700
YQK[x]DEEWPPK	2	0	1318.619308	0.0185	0.1850
YTENIYPPK[x]K	8	0	1251.649881	0.0185	0.1850
ADYYYQAK[x]AK	7	0	1219.587284	0.0185	0.1850
SSHIITK[x]ELK	6	0	1154.665864	0.0185	0.1850
IHAK[x]SMAIDK	3	0	1112.601159	0.0185	0.1850
IEVEVYK[x]ITTGDR	6	0	1521.803799	0.0185	0.2400
K[x]YIPNPVLVIIDVKPK	0	0	1835.128350	0.0184	0.2950
VATEKDFLDAVQK[x]VVK	12	0	1788.998462	0.0184	0.2950
LDGKDELWK[x]NDDQLTYTYK	8	0	2344.122200	0.0184	0.3500
QAAKASVVETVTLTK[x]VTQK	14	0	2001.146903	0.0184	0.3500
YDK[x]TEDDIK	2	0	1125.518932	0.0183	0.1650
LFQAEYAYK[x]AVENASTCIGIK	8	0	2375.183021	0.0183	0.3850
YYLPKGK[x]SALSTLNGFVEELK	6	0	2356.267737	0.0183	0.3850
DK[x]PKYEPPVPTR	1	0	1425.761546	0.0183	0.2200
NK[x]VLVKVHPEGK	1	0	1346.803351	0.0183	0.2200
SSTAAKTFLEK[x]R	10	0	1337.730248	0.0183	0.2200
LKPLIEK[x]GGDWERK	6	0	1667.935808	0.0182	0.2550
K[x]PTSELAIGASLEK	0	0	1442.797987	0.0182	0.2550
TEPK[x]AVDEEMK	3	0	1275.601607	0.0182	0.2000
FFEK[x]INVK	3	0	1023.575269	0.0181	0.1450
IK[x]TLSMEK	1	0	948.531355	0.0181	0.1450
QSEVSVGLRFIK[x]HADATCVHR	11	0	2409.233428	0.0181	0.3800
KTLVAHAVLK[x]VGSALVGSQTK	9	0	2106.252365	0.0181	0.3800
EEPK[x]SETLENFTR	3	0	1578.752492	0.0181	0.2350
KDK[x]PKYEPPVPTR	2	0	1553.856502	0.0181	0.2350
EIQDEK[x]EAEAARK	5	0	1515.752826	0.0181	0.2350
QLIIK[x]EEMMNSIQQAVAK	4	0	2073.096129	0.0181	0.3250
K[x]GAVEYEIYK	0	0	1198.623334	0.0180	0.1800
VVTSKLLK[x]PR	7	0	1139.738968	0.0180	0.1800
NKLLK[x]VTVSK	4	0	1128.722984	0.0180	0.1800
NK[x]ELISVSAASKILSNITYSYK	1	0	2428.321223	0.0180	0.3950
HHVEIIAAGLRENWK[x]YACK	14	0	2294.174130	0.0179	0.3400
WIAK[x]QILDCIVNLSEPAKK	3	0	2225.224100	0.0179	0.3400
MNSIVSK[x]YTQSTNNDDPKK	6	0	2169.037093	0.0179	0.3400
SSKDISSK[x]SPSGNDALNDK	7	0	1948.933683	0.0179	0.3400
ESQDYLNLVQALAETNVK[x]DEK	17	0	2406.191334	0.0179	0.3750
K[x]EFEIIKGVLCQFR	0	0	1765.954825	0.0179	0.2500
NKTDTK[x]TIEAITFK	5	0	1608.872208	0.0179	0.2500
KVADLK[x]K	5	0	800.511946	0.0179	0.1250
CTDLDAIGVK[x]VPFTAAITITGVK	9	0	2389.292565	0.0178	0.4100
DGIQDIMPSQAKELK[x]K	14	0	1799.945046	0.0178	0.2850
VVGSELIQK[x]YLGDGPR	8	0	1729.936200	0.0178	0.2850
LSFK[x]SIADVADMLEANDK	3	0	1965.971650	0.0178	0.3200
IWKVMCK[x]NK	6	0	1205.641245	0.0178	0.1600
FGNRDLVK[x]K	7	0	1075.613774	0.0178	0.1600
QLEMLDLQEGFIK[x]EDCKSLK	12	0	2423.207516	0.0177	0.3550
K[x]VIARLQSYDR	0	0	1347.762215	0.0177	0.1950
LFK[x]SLGSGMDQEK	2	0	1438.712546	0.0177	0.2300
YGEK[x]ESLAAVLVR	3	0	1433.787759	0.0177	0.2300
S[x]TLDLNHLADLYDRK	0	0	1772.905627	0.0177	0.2650
YPGGGPGK[x]TAILPVK	7	0	1453.829229	0.0177	0.2650
M[x]MGINERKGFDFEYYQR	0	0	2182.992731	0.0176	0.3000
EK[x]QNTPVLFDSKEAVLK	1	0	1945.051948	0.0176	0.3000
YGLQGPTWLVHK[x]ENAINK	11	0	2067.090061	0.0175	0.3150
M[x]STLDLNHLADLYDRK	0	0	1903.946106	0.0175	0.2800
VTQK[x]KPPVQPLAYK	3	0	1595.939834	0.0175	0.2450
K[x]NCKADAGITIAPR	0	0	1513.803419	0.0175	0.2450
LRTFHILEPK[x]EK	9	0	1509.866674	0.0175	0.2100
L[x]KGYQTIELDKK	0	0	1434.808159	0.0175	0.2100
SNDIEK[x]AIDLYK	5	0	1407.724493	0.0175	0.2100
GSNDDEMKIDK[x]K	10	0	1378.639778	0.0175	0.2100
KGVVALVEDK[x]TK	9	0	1285.760486	0.0175	0.2100
MEILK[x]IHLEK	4	0	1252.721266	0.0175	0.1750
NEEK[x]LAEFDK	3	0	1221.587675	0.0175	0.1750
TVQYATK[x]RSK	6	0	1180.656362	0.0175	0.1750
K[x]PPVQPLAYK	0	0	1139.670224	0.0175	0.1750
F[x]PTDDDDK	0	0	951.382115	0.0175	0.1400
YYLPK[x]GKSALSTLNGFVEELK	4	0	2356.267737	0.0174	0.3650
MVCKIWK[x]SDEINEVLNK	6	0	2105.064830	0.0174	0.2950
YEIDK[x]TLAGVTRDYYTK	4	0	2035.026127	0.0174	0.2950
HTVIK[x]TGLRMISLSYSR	4	0	1961.087952	0.0174	0.2950
ILAHREFPDLGVLEGK[x]R	15	0	1949.084584	0.0174	0.2950
TMLVK[x]AVANSTAANFIR	4	0	1805.982099	0.0174	0.2950
G[x]GLGYPEDAIGKTKLVK	0	0	1744.972250	0.0174	0.2950
VMK[x]SEFQRLTHEK	2	0	1631.845282	0.0173	0.2250
TGRK[x]EPPVYTPPK	3	0	1468.803742	0.0173	0.2250
DWNACK[x]KELLK	5	0	1403.723052	0.0173	0.1900
VIPVEELK[x]EIK	7	0	1295.769988	0.0173	0.1900
TK[x]SVALGGITK	1	0	1073.644403	0.0173	0.1900
TTMTNGFLAHK[x]LCIHKNK	10	0	2113.092380	0.0172	0.3100
IDKK[x]TTEEK	3	0	1090.586949	0.0172	0.1550
ETTEKK[x]IDK	5	0	1090.586949	0.0172	0.1550
VTQKK[x]PPVQPLAYK	4	0	1595.939834	0.0171	0.2400
SAK[x]GTKR	2	0	746.439846	0.0171	0.1200
SSSDMAYTSMFK[x]GNQKVVK	11	0	2107.007711	0.0171	0.3250
K[x]KAQSGPDASAK	0	0	1186.630541	0.0171	0.2050
VELAKQNLFVPTSDK[x]EK	14	0	1945.051948	0.0171	0.2900
K[x]IEFPPPSAEARAEILR	0	0	1923.057703	0.0171	0.2900
V[x]SPTGQITSTSARSGKK	0	0	1703.916525	0.0171	0.2900
SLPLQIEVANDCIKWAIK[x]EK	17	0	2354.266687	0.0170	0.3400
LAEGESEEVK[x]AYMDPHRSMK	9	0	2306.067009	0.0170	0.3400
P[x]FGNTHNKFK	0	0	1188.603937	0.0170	0.1700
MPIDFK[x]GFICKVVDK	5	0	1795.936398	0.0170	0.2550
ELVSK[x]ASPIAGSEGK	4	0	1471.788150	0.0170	0.2550
IIENEQSAEK[x]NAYVINLK	9	0	2075.089784	0.0169	0.3050
EAEAAK[x]DEQIEKIDTVIK	5	0	2029.057817	0.0169	0.3050
K[x]DKPKYEPPVPTR	0	0	1553.856502	0.0169	0.2200
QYTVGQGYTK[x]AAWFEK	9	0	1875.915465	0.0169	0.2700
QVMEEKLDSK[x]NVQLAK	9	0	1858.982156	0.0169	0.2700
MK[x]SLSEQYTER	1	0	1370.649950	0.0168	0.1850
GITVLK[x]PDDDK	5	0	1199.639709	0.0168	0.1850
K[x]AQSGPDASAK	0	0	1058.535585	0.0168	0.1850
QLEMLDLQEGFIK[x]EDCK	12	0	2094.996478	0.0168	0.2850
AANVLAFQSTTK[x]TLALK	11	0	1776.014446	0.0168	0.2850
VETAVLSTTVK[x]AQARAK	10	0	1772.015506	0.0168	0.2850
ASRPGAAAKLDGK[x]DELWK	12	0	1912.016567	0.0167	0.3000
HNNHMAK[x]VLTLELYK	6	0	1809.955886	0.0167	0.2500
EPPFAPIESAK[x]R	10	0	1340.708787	0.0167	0.2000
LNADVLGQLIK[x]K	10	0	1310.792119	0.0167	0.2000
K[x]GINIDQSSNSK	0	0	1289.657479	0.0167	0.2000
MK[x]LSLFSNK	1	0	1066.584449	0.0167	0.1500
RLMSK[x]VAEK	4	0	1060.606245	0.0167	0.1500
EGK[x]VTFFYTDYIGVYAPRK	2	0	2253.146903	0.0166	0.3150
YQK[x]PVDTEEENDK	2	0	1593.715773	0.0165	0.2150
Q[x]EMKKDSESTEEK	0	0	1567.703492	0.0165	0.2150
REAEAAK[x]DEQIEK	6	0	1515.752826	0.0165	0.2150
NK[x]LDPYWNQLIVAGVDGENK	1	0	2272.148690	0.0165	0.3300
VALRNDSYQLIK[x]ILPNK	11	0	1984.146846	0.0165	0.2800
AVNARALTCK[x]MPGTLLPGPGK	9	0	2151.165540	0.0164	0.3450
LK[x]PLIEKGGDWERK	1	0	1667.935808	0.0164	0.2300
AEQEELLSEK[x]VSTK	9	0	1589.814754	0.0164	0.2300
S[x]SKSSLELANNAVK	0	0	1446.767750	0.0164	0.2300
NVSGNVLSEIK[x]NNWQIER	10	0	2099.075864	0.0164	0.2950
S[x]ERDTALEKYK	0	0	1338.677880	0.0164	0.1800
RVHVTQEDFELAVAK[x]VLNK	14	0	2195.206144	0.0163	0.3100
SSK[x]DISSKSPSGNDALNDK	2	0	1948.933683	0.0163	0.3100
VLGVFSEK[x]AQIK	7	0	1317.765572	0.0162	0.1950
FATLQK[x]SK	5	0	921.528321	0.0162	0.1300
AK[x]SAKIVR	1	0	871.560288	0.0162	0.1300
LVETSGQIRCGSPYIIEDSK[x]K	19	0	2379.210294	0.0162	0.3400
LAAEDHKFVIHQEENK[x]R	15	0	2063.054738	0.0162	0.2750
KHFEQVINEK[x]HEDALAK	9	0	2035.048591	0.0162	0.2750
EFEIIK[x]GVLCQFR	5	0	1637.859869	0.0162	0.2100
STMLEK[x]IKENQEK	5	0	1576.812980	0.0162	0.2100
N[x]SIVSKYTQSTNNDDPKK	0	0	2037.996615	0.0161	0.2900
QVK[x]LLFIEK	2	0	1116.690625	0.0161	0.1450
E[x]IINRDIGK	0	0	1056.592704	0.0161	0.1450
GYSK[x]PNERATKQSK	3	0	1592.826990	0.0161	0.2250
NSDYKETLIFK[x]CIDMFIHK	10	0	2401.180912	0.0161	0.3050
WIAKQILDCIVNLSEPAK[x]K	17	0	2225.224100	0.0161	0.3050
K[x]SLPLQIEVANDCIKWAIK	0	0	2225.224100	0.0161	0.3050
EKWIAK[x]QILDCIVNLSEPAK	5	0	2354.266687	0.0160	0.3200
GVVALVEDKTK[x]SVALGGITK	10	0	1984.156741	0.0160	0.3200
YSLNSYDFK[x]K	8	0	1263.613496	0.0160	0.1600
VLVK[x]VHPEGK	3	0	1104.665473	0.0160	0.1600
K[x]TLVAHAVLKVGSALVGSQTK	0	0	2106.252365	0.0160	0.3350
IQDAELAILQK[x]TQNLRR	10	0	2009.138070	0.0159	0.2700
GKYYPLK[x]SMTEK	6	0	1443.743119	0.0158	0.1900
K[x]TELFKASTSAK	0	0	1309.724101	0.0158	0.1900
SAK[x]IVR	2	0	672.428222	0.0158	0.0950
EK[x]ASKGSNDDEMK	1	0	1437.640504	0.0158	0.2050
VNQIESQMAMAEK[x]LIQIRVK	12	0	2328.265640	0.0158	0.3150
NPELFLRVGIK[x]PPK	10	0	1606.955817	0.0157	0.2200
GYARAIHK[x]LGSTLK	7	0	1513.872820	0.0157	0.2200
NKELISVSAASK[x]ILSNITYSYK	11	0	2428.321223	0.0157	0.3450
VVGQLLEKLK[x]PLIEK	9	0	1706.070505	0.0157	0.2350
YIPNPVLVIIDVK[x]PK	12	0	1707.033394	0.0157	0.2350
QVMEEK[x]LDSKNVQLAK	5	0	1858.982156	0.0156	0.2500
K[x]DGIQDIMPSQAKELK	0	0	1799.945046	0.0156	0.2500
PPK[x]EDWEK	2	0	1027.497414	0.0156	0.1250
GVILYGAPGTGK[x]TLLAK	11	0	1657.976610	0.0156	0.2650
Q[x]SRQETQYK	0	0	1166.567944	0.0156	0.1400
IEVNIHRK[x]R	7	0	1163.688664	0.0156	0.1400
IDK[x]KTTEEK	2	0	1090.586949	0.0156	0.1400
SSEQANLYERK[x]TLVAHAVLK	10	0	2256.222519	0.0155	0.3100
NSSSDMAYTSMFKGNQK[x]VVK	16	0	2221.050634	0.0155	0.3100
VMCKNK[x]TDTK	5	0	1223.600166	0.0155	0.1550
K[x]GYQTIELDK	0	0	1193.629146	0.0155	0.1550
RNK[x]LDPYWNQLIVAGVDGENK	2	0	2428.249792	0.0155	0.3250
EK[x]ADAAFLRLVK	1	0	1359.787367	0.0154	0.1850
GTTAVLK[x]EDIYK	6	0	1336.723767	0.0154	0.1850
GIDWREALEK[x]TEEK	9	0	1702.852533	0.0154	0.2150
KLFK[x]SLGSGMDQEK	3	0	1566.807502	0.0154	0.2150
D[x]GIQDIMPSQAKELK	0	0	1671.850090	0.0153	0.2300
GGVHVKLAHLSK[x]HPK	11	0	1606.941898	0.0153	0.2300
NK[x]ISWYTKIVDELDLR	1	0	1992.067931	0.0153	0.2450
HFEQVINEK[x]HEDALAK	8	0	1906.953636	0.0153	0.2450
TFHILEPK[x]EKSLLAHK	7	0	1890.072626	0.0153	0.2450
AVYDTAVVQEDPEK[x]WK	13	0	1876.920608	0.0153	0.2450
LTQLLSQIK[x]EEQGDIK	8	0	1842.009751	0.0153	0.2450
ATTVK[x]DTMNVDINAIKK	4	0	1860.997805	0.0153	0.2600
INEDSK[x]LAVNENLASSK	5	0	1830.932231	0.0153	0.2600
M[x]NSTEEIDLYNRWKALER	0	0	2267.100359	0.0153	0.2750
FFPYYVYTTVAGIDK[x]EGK	14	0	2097.045801	0.0153	0.2750
ARLTQLLSQIK[x]EEQGDIK	10	0	2069.147964	0.0153	0.2750
ATSAGPK[x]QTETINWLEKR	6	0	2029.059155	0.0153	0.2750
QAAK[x]ASVVETVTLTKVTQK	3	0	2001.146903	0.0153	0.2900
LVK[x]APALDGALQGVIQFMK	2	0	1998.133505	0.0153	0.2900
IVAFVGSPIVEDEK[x]NLIRLAK	13	0	2310.331003	0.0152	0.3200
TPNDTQKYSNDK[x]SIVNSM	11	0	2040.942138	0.0150	0.2700
DDINLDEASAMAVK[x]FLSK	13	0	1965.971650	0.0150	0.2700
FFEK[x]EDVQSLK	3	0	1368.692468	0.0150	0.1650
IEFATITK[x]DTTK	7	0	1366.734330	0.0150	0.1800
VPDK[x]LIDASTVK	3	0	1284.728853	0.0150	0.1800
LEK[x]VRQLIIK	2	0	1238.807376	0.0150	0.1500
GIDLK[x]SIAEK	4	0	1072.612770	0.0150	0.1500
FDVIVAK[x]GK	6	0	975.575269	0.0150	0.1350
TLDSNSLTHEK[x]IEFATITK	10	0	2147.110911	0.0150	0.2850
KPRVVTALTMLK[x]QHLFR	11	0	2037.203252	0.0150	0.2550
LFKSLGSGMDQEK[x]VLNK	12	0	1893.002891	0.0150	0.2550
QTLNK[x]IALDEQIQALK	4	0	1825.030821	0.0150	0.2400
K[x]EEPKSETLENFTR	0	0	1706.847448	0.0150	0.2100
QTETINWLEK[x]RFK	9	0	1691.899424	0.0150	0.1950
MSSK[x]SSLELANNAVK	3	0	1577.808228	0.0150	0.2250
STMLEKIK[x]ENQEK	7	0	1576.812980	0.0150	0.1950
MEILKIHLEK[x]VSK	9	0	1566.916655	0.0150	0.1950
LEFIK[x]VIPVEELK	4	0	1555.922455	0.0150	0.1950
INVK[x]FFEK	3	0	1023.575269	0.0150	0.1200
GYSK[x]PNER	3	0	949.461699	0.0150	0.1200
LDDMSLIK[x]EDCEAATDPLLK	7	0	2276.091491	0.0147	0.2950
WK[x]ALERQLEMLDLQEGFIK	1	0	2346.240476	0.0147	0.2800
INADHK[x]LNSLPLLQQLVK	5	0	2043.183957	0.0147	0.2650
VAQTTYKK[x]IYNEYPPTK	7	0	2043.067597	0.0147	0.2500
SMAIDK[x]DIRWELIAR	5	0	1815.966450	0.0147	0.2200
WIEALRDIK[x]SMIADK	8	0	1787.960303	0.0147	0.2200
SNPVFAENDEK[x]GEK	10	0	1562.721193	0.0146	0.2050
ILFSDVK[x]AMTTGLR	6	0	1550.848972	0.0146	0.2050
VK[x]AMEVDEKPTER	1	0	1530.771118	0.0146	0.1900
IKENQEK[x]ISNNK	6	0	1443.768084	0.0146	0.1750
SSTAAK[x]TFLEKR	5	0	1337.730248	0.0146	0.1750
ELLKLK[x]VELAK	5	0	1282.822356	0.0145	0.1600
EAVLK[x]LKLELK	4	0	1282.822356	0.0145	0.1600
ETIDNAETMK[x]K	9	0	1278.612505	0.0145	0.1600
QGSATVGLVSK[x]THAVLVALK	10	0	1978.157410	0.0145	0.2900
KYDK[x]TEDDIK	3	0	1253.613888	0.0145	0.1450
M[x]NSIVSKYTQSTNNDDPKK	0	0	2169.037093	0.0145	0.2750
LAQFEK[x]EEYVSDPKEQM	5	0	2069.961478	0.0144	0.2450
YYK[x]DGIYDLLHACVDR	2	0	1999.946105	0.0144	0.2300
QETQYK[x]IDELVSNNEK	5	0	1936.937709	0.0144	0.2300
TLEVLYLK[x]MHNNHAK	7	0	1809.955886	0.0143	0.2150
FLSK[x]TLDSNSLTHEK	3	0	1718.883832	0.0143	0.2150
AEQEELLSEKVSTK[x]K	13	0	1717.909710	0.0143	0.2150
DGIQDIMPSQAK[x]ELK	11	0	1671.850090	0.0143	0.2150
G[x]QAQSGNFSNFGDGANGDNKK	0	0	2111.925576	0.0143	0.3000
AVK[x]PTDMEQFAFYK	2	0	1673.812254	0.0143	0.2000
NK[x]TDTKTIEAITFK	1	0	1608.872208	0.0143	0.2000
VRQLIIK[x]EEMMNSIQQAVAK	6	0	2328.265640	0.0143	0.2850
LRK[x]EVAEADIASK	2	0	1428.793571	0.0142	0.1850
S[x]INFCMDMDLSACILNASK	0	0	2188.962413	0.0142	0.2700
S[x]SKDISSKSPSGNDALNDK	0	0	1948.933683	0.0142	0.2700
RGGDEWK[x]IEPLK	6	0	1426.756795	0.0142	0.1700
KK[x]AQSGPDASAK	1	0	1186.630541	0.0142	0.1700
EDALFKNEEK[x]K	9	0	1349.682631	0.0141	0.1550
M[x]PFGNTHNKFK	0	0	1319.644415	0.0141	0.1550
SEDYLPSK[x]YLDIDISK	7	0	1884.935588	0.0141	0.2250
AIEDAQELNGEHEILEAMK[x]NK	18	0	2381.153176	0.0140	0.2950
EK[x]WIAKQILDCIVNLSEPAK	1	0	2354.266687	0.0140	0.2800
ATLEIYHEDNNRAEAK[x]DVAK	15	0	2286.123929	0.0140	0.2800
IPDSTYEMVGGLEKQIK[x]EIK	16	0	2277.192525	0.0140	0.2800
DLK[x]LKWSDER	2	0	1288.677488	0.0140	0.1400
VMCK[x]NKTDTK	3	0	1223.600166	0.0140	0.1400
WAFAEK[x]QYGYGTQTV	5	0	1747.820509	0.0140	0.2100
QETQYKIDELVSNNEK[x]IWK	15	0	2364.196029	0.0139	0.2650
MNSIVSKYTQSTNNDDPK[x]K	17	0	2169.037093	0.0139	0.2650
TGPPGPPCGGKFMLK[x]LGVK	14	0	1940.037500	0.0139	0.2650
VGIK[x]PPKGVLLYGPPGTGK	3	0	1877.113761	0.0139	0.2650
VAIKK[x]GAVEYEIYK	4	0	1609.907866	0.0139	0.1950
VSK[x]QGEIDYEALVK	2	0	1577.830012	0.0139	0.1950
ETTEK[x]KIDK	4	0	1090.586949	0.0139	0.1250
IDELVSNNEK[x]IWK	9	0	1586.830346	0.0138	0.1800
ENEQK[x]IKTLSMEK	4	0	1576.812980	0.0138	0.1800
LNDPEDK[x]YEALSK	6	0	1520.735782	0.0138	0.1800
ASRPGAAAK[x]LDGK	8	0	1240.688720	0.0138	0.1800
AQISVRLVPYLTK[x]LESK	12	0	1944.140700	0.0138	0.2350
L[x]FKSLGSGMDQEKVLNK	0	0	1893.002891	0.0138	0.2350
A[x]TTVKDTMNVDINAIKK	0	0	1860.997805	0.0138	0.2350
VNLEAYLDLSITPK[x]QHAVNER	13	0	2409.265107	0.0138	0.2900
K[x]AMVNIDTIDNK	0	0	1360.701983	0.0138	0.1650
VVDK[x]DGIR	3	0	900.502835	0.0137	0.1100
NSDYK[x]ETLIFKCIDMFIHK	4	0	2401.180912	0.0137	0.2600
TLDQIAAK[x]LYFYYILFFEK	7	0	2385.265950	0.0137	0.2600
NLNQIVNELDEEK[x]YK	12	0	1847.926420	0.0137	0.2050
DFLDAVQK[x]VVK	7	0	1260.707726	0.0136	0.1500
VIPVEELKEIK[x]QIK	10	0	1665.007573	0.0136	0.1900
VLSNYMK[x]QEALSSK	6	0	1596.818066	0.0136	0.1900
EDTEAVLK[x]RINDTVGIK	7	0	1900.026461	0.0135	0.2300
VLNKGDSGEMSLQKLFK[x]	16	0	1893.002891	0.0135	0.2300
ATAIGK[x]SSTAAKTFLEK	5	0	1722.951515	0.0135	0.2300
QILDCIVNLSEPAKK[x]SGFEK	14	0	2275.188107	0.0135	0.2700
K[x]HFEQVINEK	0	0	1270.666925	0.0135	0.1350
QSRQETQYK[x]IDELVSNNEK	8	0	2308.129407	0.0134	0.2550
SGNLPDADNSK[x]SDISKSSM	10	0	1951.879206	0.0134	0.2550
GGVHVK[x]LAHLSKHPK	5	0	1606.941898	0.0133	0.2000
M[x]SSKSSLELANNAVK	0	0	1577.808228	0.0133	0.2000
RNAEELSSYQK[x]K	10	0	1451.736786	0.0133	0.1600
D[x]GLEDDMPALADEEFEKMDR	0	0	2324.977588	0.0132	0.2650
LIIPSDDALRTNAIVMK[x]DIR	16	0	2253.251374	0.0132	0.2650
N[x]STEEIDLYNRWKALER	0	0	2136.059881	0.0132	0.2250
QDLADATVETLK[x]AIEGK	11	0	1800.946820	0.0132	0.2250
GYSKPNERATK[x]QSK	10	0	1592.826990	0.0132	0.1850
VSTK[x]KILGVAAEDK	3	0	1457.845270	0.0132	0.1850
YEAK[x]AIGSGSEPAK	3	0	1406.704092	0.0132	0.1850
ATKQSK[x]YTYDR	5	0	1359.678214	0.0132	0.1450
ATK[x]QSKYTYDR	2	0	1359.678214	0.0132	0.1450
LK[x]GYQTIELDK	1	0	1306.713204	0.0132	0.1450
DFSK[x]TLPPELK	3	0	1273.691742	0.0132	0.1450
F[x]ANNDEIHPSK	0	0	1270.594156	0.0132	0.1450
DYGK[x]FLSAMHDLPVRGNAK	3	0	2118.067943	0.0132	0.2500
TGPPGPPCGGK[x]FMLKLGVK	10	0	1940.037500	0.0132	0.2500
NLNAPK[x]FSFISNVRPK	5	0	1831.010363	0.0131	0.2100
VMGSGCDAAGTIIK[x]VFHPITK	13	0	2201.133573	0.0131	0.2750
LK[x]ESQLVDKFFEK	1	0	1609.871482	0.0131	0.1700
L[x]FKSLGSGMDQEK	0	0	1438.712546	0.0131	0.1700
DCISGWGCVVYVITADK[x]CIK	16	0	2343.106032	0.0130	0.2600
QILDCIVNLSEPAK[x]KSGFEK	13	0	2275.188107	0.0130	0.2600
AVEKLSVEALNSLTGEFK[x]GK	17	0	2119.152381	0.0130	0.2600
KLGVK[x]PPKGCLMFGPPGTGK	4	0	2068.132455	0.0130	0.2600
GVFK[x]NVSGNVLSEIK	3	0	1589.877628	0.0130	0.1950
K[x]IEFPSYRDR	0	0	1309.677823	0.0130	0.1300
IEDTDKYDK[x]K	8	0	1253.613888	0.0130	0.1300
QVMEEK[x]LDSK	5	0	1205.596130	0.0130	0.1300
DEQIEK[x]IDTVIK	5	0	1429.766355	0.0129	0.1550
WSDERYLHQSLK[x]YK	11	0	1851.926697	0.0129	0.1800
LFAYPPK[x]SVQPTAK	6	0	1545.855441	0.0129	0.1800
M[x]DRQEQR	0	0	961.439915	0.0129	0.0900
GAIESYK[x]VVDASIVSK	6	0	1664.898420	0.0128	0.2050
DISSK[x]SPSGNDALNDK	4	0	1646.774679	0.0128	0.2050
ALTCK[x]MPGTLLPGPGK	4	0	1639.878887	0.0128	0.2050
QIQPK[x]TFANLVSSTLYEK	4	0	2066.104707	0.0128	0.2300
K[x]LMELFISK	0	0	1107.636148	0.0128	0.1150
KVAQTTYK[x]K	7	0	1065.618191	0.0128	0.1150
SAVIK[x]TSTR	4	0	961.555594	0.0128	0.1150
MSSK[x]DISSKSPSGNDALNDK	3	0	2079.974162	0.0127	0.2550
M[x]GQAQSGNFSNFGDGANGDNKK	0	0	2242.966054	0.0127	0.2800
YQKDEEWPPK[x]M	9	0	1449.659787	0.0127	0.1400
L[x]KGYQTIELDK	0	0	1306.713204	0.0127	0.1400
EAVLKLK[x]LELK	6	0	1282.822356	0.0127	0.1400
FFEKEDVQSLK[x]LK	10	0	1609.871482	0.0127	0.1650
V[x]PTFANFHTPIFIAK	0	0	1701.924185	0.0127	0.1900
ELAAIKEDTEAVLK[x]R	13	0	1684.935865	0.0127	0.1900
AVAVVVDPIQSVK[x]GK	12	0	1508.892552	0.0127	0.1900
LQLNLERDYEQFGYFK[x]R	15	0	2218.117000	0.0126	0.2150
SK[x]RHQGVLEIEFMIDHNMK	1	0	2311.156430	0.0126	0.2400
TIPPLTTVK[x]GSDAAPQASK	8	0	1881.020649	0.0126	0.2400
FSGEK[x]KSLPLQIEVANDCIK	4	0	2275.188107	0.0125	0.2500
SSCK[x]IVFRSELQDK	3	0	1695.861321	0.0125	0.1750
QHAVNERAK[x]IIDLR	8	0	1661.932452	0.0125	0.1750
VSTKK[x]ILGVAAEDK	4	0	1457.845270	0.0125	0.1750
DGIVLAAEKK[x]VTSK	9	0	1457.845270	0.0125	0.1750
IK[x]ENQEKISNNK	1	0	1443.768084	0.0125	0.1500
DTMNVDINAIK[x]K	10	0	1360.701983	0.0125	0.1500
NLQVAK[x]SLDK	5	0	1114.634566	0.0125	0.1250
SLLTGK[x]HAIR	5	0	1094.655970	0.0125	0.1250
LESK[x]QR	3	0	759.423863	0.0125	0.0750
VRSEDYLPSK[x]YLDIDISK	9	0	2140.105099	0.0125	0.2250
D[x]TEMSVNMSDFLHDQATR	0	0	2095.893807	0.0125	0.2250
LDDMSLIK[x]EDCEAATDPLLKK	7	0	2404.186446	0.0124	0.2600
LREEIQK[x]GDGGTDYVCVPK	6	0	2163.062913	0.0124	0.2350
DEK[x]VSEVLNSEDITGIQEK	2	0	2132.048371	0.0124	0.2350
NSIVSK[x]YTQSTNNDDPK	5	0	1909.901659	0.0124	0.2100
N[x]SIVSKYTQSTNNDDPK	0	0	1909.901659	0.0124	0.2100
GVLLYGPPGTGK[x]TMLVK	11	0	1729.979978	0.0124	0.2100
AIGSGSEPAK[x]SELVK	9	0	1471.788150	0.0123	0.1850
KLPNIEEATFDK[x]R	11	0	1559.830681	0.0123	0.1600
NDSYQLIK[x]ILPNK	7	0	1544.856167	0.0123	0.1600
TGQK[x]MLMNMDK	3	0	1295.603535	0.0123	0.1350
GGDEWK[x]IEPLK	5	0	1270.655693	0.0123	0.1350
EDMGSNDK[x]ASK	7	0	1180.502961	0.0123	0.1350
DVCIK[x]LGLDSEESAEYIVAK	4	0	2238.108857	0.0123	0.2450
VLGVFSEK[x]AQIKILYVNNAK	7	0	2233.283329	0.0123	0.2450
EWNQNIK[x]NLSNVVEISGK	6	0	2071.069718	0.0122	0.2200
MATTVK[x]DTMNVDINAIKK	5	0	1992.038284	0.0122	0.2200
SDYYMASTYTKK[x]INVK	11	0	1910.944711	0.0122	0.1950
SDYYMASTYTK[x]KINVK	10	0	1910.944711	0.0122	0.1950
VPTFANFHTPIFIAK[x]R	14	0	1858.025287	0.0122	0.1950
SLYFATPGNTSFK[x]TDM	12	0	1778.818457	0.0122	0.1950
LAQFEK[x]EEYVSDPK	5	0	1681.819840	0.0121	0.1700
VAIK[x]KGAVEYEIYK	3	0	1609.907866	0.0121	0.1700
IEFATITK[x]DTTKNK	7	0	1608.872208	0.0121	0.1700
DRGK[x]LVR	3	0	842.508589	0.0121	0.0850
HIIMFDCKILEFTK[x]YSNDK	13	0	2401.180912	0.0121	0.2300
TVQKVETAVLSTTVK[x]AQAR	14	0	2029.153050	0.0121	0.2300
LGVK[x]PPKGCLMFGPPGTGK	3	0	1940.037500	0.0121	0.2300
M[x]SERDTALEKYK	0	0	1469.718358	0.0121	0.1450
SNNIK[x]ENEQKIK	4	0	1443.768084	0.0121	0.1450
SVEISALASK[x]NRLHQLR	9	0	1921.085644	0.0121	0.2050
TSNNTNRTNSTDEK[x]GTK	13	0	1866.866670	0.0121	0.2050
ELFDCLK[x]IMRDVITELPDAK	6	0	2405.233337	0.0120	0.2400
ILSTLDRELLK[x]PSASVALQR	10	0	2209.279304	0.0120	0.2400
SELQDK[x]SSQQGVEGVLIILK	5	0	2170.184405	0.0120	0.2400
LLK[x]PRVNNRIGSVDR	2	0	1736.016844	0.0120	0.1800
NK[x]LLKVTVSK	1	0	1128.722984	0.0120	0.1200
GK[x]LVR	1	0	571.380549	0.0120	0.0600
EAEAAKDEQIEK[x]IDTVIK	11	0	2029.057817	0.0119	0.2150
TSASIDFDSNFLNSMIK[x]K	16	0	2016.982547	0.0119	0.2150
DDLSGAEIK[x]AIVSEAGLLALR	8	0	2140.173842	0.0119	0.2500
DRIDK[x]NTWNSTLETAK	4	0	1890.943464	0.0119	0.1900
LSGVVEGIFQKCYAK[x]NEWR	14	0	2283.146914	0.0118	0.2250
NSDYK[x]ETLIFK	4	0	1356.692468	0.0118	0.1300
LVARNIPK[x]EIK	7	0	1279.797539	0.0118	0.1300
FCVGLQKIEEIFK[x]K	12	0	1737.948678	0.0118	0.1650
ISPGYDVYEGSFEK[x]EGK	13	0	1903.883889	0.0118	0.2000
CIK[x]IACWVVGSGDTIYDCVR	2	0	2371.112179	0.0117	0.2350
NVSGNVLSEIK[x]NNWQIERLR	10	0	2368.261024	0.0117	0.2350
V[x]SINFCMDMDLSACILNASK	0	0	2288.030821	0.0117	0.2350
INEDSK[x]LAVNENLASSKSSM	5	0	2136.036759	0.0117	0.2350
M[x]SSKDISSKSPSGNDALNDK	0	0	2079.974162	0.0117	0.2350
EVIELPLK[x]NPELFLR	7	0	1809.039932	0.0117	0.1750
Y[x]TVGQGYTKAAWFEK	0	0	1747.856893	0.0117	0.1750
HPK[x]FEEILTRLR	2	0	1537.872820	0.0117	0.1400
IDTIVK[x]EIQDEK	5	0	1429.766355	0.0117	0.1400
NK[x]ELISVSAASK	1	0	1245.692803	0.0117	0.1400
K[x]SGNLPDADNSK	0	0	1244.599634	0.0117	0.1400
LCFDELK[x]KR	6	0	1207.638268	0.0117	0.1050
NK[x]MVCKIWK	1	0	1205.641245	0.0117	0.1050
MPPK[x]EDWEK	3	0	1158.537893	0.0117	0.1050
T[x]IDNAETMK	0	0	1021.474961	0.0117	0.1050
ATNGYIMTARGDVAASILDK[x]YR	19	0	2385.210964	0.0116	0.2550
LTGDTNGALDK[x]LEEIGVADQYK	10	0	2349.169873	0.0116	0.2550
QIQPKTFANLVSSTLYEK[x]R	17	0	2222.205809	0.0116	0.2200
MPGTLLPGPGK[x]GYIGDPIK	10	0	1910.033463	0.0116	0.2200
KLEKGQSIDDMIPAQK[x]	15	0	1799.945046	0.0116	0.1850
VGVFK[x]NVSGNVLSEIK	4	0	1688.946037	0.0116	0.1850
CTK[x]IIENEQSAEK	2	0	1548.745296	0.0115	0.1500
K[x]AVYMPLCDPGNK	0	0	1491.721334	0.0115	0.1500
QLEMLDLQEGFIKEDCK[x]SLK	16	0	2423.207516	0.0115	0.2300
K[x]GVVALVEDK	0	0	1056.617856	0.0115	0.1150
SNDIEKAIDLYK[x]EVLNK	11	0	1991.057425	0.0115	0.1950
ATTVKDTMNVDINAIK[x]K	15	0	1860.997805	0.0115	0.1950
GAIEK[x]VDDLLTTQAEAK	4	0	1800.946820	0.0115	0.1950
AEAGLALSLIVK[x]ALSIEGDDK	11	0	2112.167695	0.0114	0.2400
CIDMFIHK[x]SAELYK	7	0	1753.853066	0.0114	0.1600
LIKK[x]SSEQANLYER	3	0	1677.904901	0.0114	0.1600
K[x]LFKSLGSGMDQEK	0	0	1566.807502	0.0114	0.1600
IDKEDMGSNDK[x]ASK	10	0	1536.708913	0.0114	0.1600
ATLTGMK[x]IDVLFSK	6	0	1522.842826	0.0114	0.1600
DGIVLAAEK[x]KVTSK	8	0	1457.845270	0.0114	0.1600
VYATMQK[x]LQKDLGQVLNK	6	0	2076.140043	0.0114	0.2050
M[x]ATTVKDTMNVDINAIKK	0	0	1992.038284	0.0114	0.2050
EK[x]SPAIIFIDELDAIGTK	1	0	1959.056365	0.0114	0.2050
K[x]GILLPESLTEAVEATTYAILR	0	0	2387.331060	0.0114	0.2500
HGGYK[x]PTDKHK	4	0	1266.646859	0.0114	0.1250
I[x]AIVVNQNWYCANTK	0	0	1792.892954	0.0113	0.1700
DLEETDERSLALTK[x]K	13	0	1746.899873	0.0113	0.1700
GNQKVVK[x]VDAQDFLK	6	0	1687.925637	0.0113	0.1700
DPEEEAEMMTK[x]ETTEK	10	0	1896.796787	0.0113	0.1800
TFHILEPKEK[x]SLLAHK	9	0	1890.072626	0.0113	0.1800
R[x]FANNDEIHPSK	0	0	1426.695258	0.0113	0.1350
S[x]SSDMAYTSMFK	0	0	1353.558028	0.0113	0.1350
DEK[x]SGVKLENVK	2	0	1344.724827	0.0113	0.1350
LFQVEYAIEAIK[x]LGSTAIGVK	11	0	2249.267011	0.0112	0.2350
ATAGPIIADK[x]NCK	9	0	1357.702317	0.0112	0.1450
EDWEKYQK[x]PVDTEEENDK	7	0	2281.002149	0.0111	0.2000
MNSIVSK[x]YTQSTNNDDPK	6	0	2040.942138	0.0111	0.2000
ASALGAINLQPLLMPSK[x]R	16	0	1879.071243	0.0111	0.2000
LCFDELKK[x]R	7	0	1207.638268	0.0111	0.1000
YLHQSLK[x]YK	6	0	1178.644738	0.0111	0.1000
HIIMFDCK[x]ILEFTK	7	0	1793.920748	0.0111	0.1550
NLTDETKNK[x]HCLIK	8	0	1712.887868	0.0111	0.1550
AIGSGSEPAK[x]SELVKEFHK	9	0	2013.053008	0.0111	0.2100
DEVLFNDK[x]PLPIEMK	7	0	1786.917438	0.0110	0.1650
VVGQLLEK[x]LKPLIEK	7	0	1706.070505	0.0110	0.1650
GNQK[x]VVKVDAQDFLK	3	0	1687.925637	0.0110	0.1650
SLQSVGQIIGEVLK[x]QLDSER	13	0	2198.190551	0.0110	0.2200
GVVALVEDK[x]TKSVALGGITK	8	0	1984.156741	0.0110	0.2200
EDALFK[x]NEEK	5	0	1221.587675	0.0110	0.1100
GYQTIELDK[x]K	8	0	1193.629146	0.0110	0.1100
VVTSK[x]LLKPR	4	0	1139.738968	0.0110	0.1100
K[x]DLVR	0	0	629.386026	0.0110	0.0550
SLPPEEYDEKLYNK[x]FK	13	0	1998.993768	0.0109	0.1750
ATREPNK[x]GSYRPYTAK	6	0	1837.943407	0.0109	0.1750
S[x]WTTIESDAGVFTDLIENLGVK	0	0	2394.195360	0.0109	0.2400
AIDLYK[x]EVLNK	5	0	1304.733939	0.0109	0.1200
DECK[x]QDIMFELGLLQER	3	0	2123.002624	0.0109	0.1850
CIDMFIHKSAELYK[x]NPK	13	0	2093.043703	0.0109	0.1850
VELAK[x]QNLFVPTSDKEK	4	0	1945.051948	0.0109	0.1850
ATSAGPK[x]QTETINWLEK	6	0	1872.958052	0.0109	0.1850
DISSK[x]SPSGNDALNDKK	4	0	1774.869635	0.0109	0.1850
ERAEAGLALSLIVK[x]ALSIEGDDK	13	0	2397.311385	0.0109	0.2500
M[x]NSIVSKYTQSTNNDDPK	0	0	2040.942138	0.0108	0.1950
ASRPGAAAK[x]LDGKDELWK	8	0	1912.016567	0.0108	0.1950
IDRPAQVISFK[x]K	10	0	1400.813914	0.0108	0.1300
M[x]DTEMSVNMSDFLHDQATR	0	0	2226.934286	0.0108	0.2050
SWIGAYLAK[x]IPER	8	0	1502.824477	0.0108	0.1400
GIDLKSIAEK[x]MNGASGAELK	9	0	2031.066940	0.0108	0.2150
SLPPEEYDEK[x]LYNK	9	0	1723.830403	0.0107	0.1500
IAYASVVYIADK[x]YK	11	0	1602.865670	0.0107	0.1500
TSTSSMTAVPK[x]PLK	10	0	1446.775143	0.0107	0.1500
INVKFFEK[x]EDVQSLK	7	0	1822.982813	0.0107	0.1600
QAAK[x]ASVVETVTLTK	3	0	1544.877294	0.0107	0.1600
DHDLAPLYK[x]YLSENPK	8	0	1901.952241	0.0106	0.1700
CEDGVILALEK[x]VVTSK	10	0	1759.938898	0.0106	0.1700
P[x]PKEDWEK	0	0	1027.497414	0.0106	0.0850
GNAK[x]FGDGIQIAQLALK	3	0	1742.967833	0.0106	0.1800
DSYLIIDK[x]LPSEYDSRVK	7	0	2140.105099	0.0106	0.1900
NHASIDKMK[x]SLSEQYTER	8	0	2136.026865	0.0106	0.1900
VHPEGK[x]YVVDISPDIDIK	5	0	2023.062511	0.0106	0.1900
LSGVVEGIFQK[x]CYAKNEWR	10	0	2283.146914	0.0105	0.2000
TPDK[x]GYGHRDDIFIPLSEK	3	0	2187.095930	0.0105	0.2000
AASLLK[x]VNMENLIVTDLGK	5	0	2028.128811	0.0105	0.2000
VGIKPPK[x]GVLLYGPPGTGK	6	0	1877.113761	0.0105	0.2000
EIKQIK[x]VMDSLEPTGEIYGK	5	0	2277.192525	0.0105	0.2100
TK[x]DAVVLGVEK	1	0	1157.665530	0.0105	0.1150
AQIK[x]ILYVNNAK	3	0	1373.803016	0.0104	0.1250
SYLLQHREWDSK[x]LK	11	0	1801.947432	0.0104	0.1450
K[x]TELEEIMLLNLHK	0	0	1709.938508	0.0104	0.1450
TGIATMLTRGEIK[x]K	12	0	1517.859870	0.0104	0.1450
TGPPGPPCGGK[x]FMLK	10	0	1542.768616	0.0103	0.1550
LFLLRIVAFDQLVK[x]EK	13	0	1931.160709	0.0103	0.1650
LFLLRSDYYMASTYTK[x]K	15	0	2099.076051	0.0103	0.1750
LAAEDHK[x]FVIHQEENKR	6	0	2063.054738	0.0103	0.1750
DEK[x]YTLYDQNDTKEWLDK	2	0	2303.059269	0.0103	0.1850
NHASIDK[x]MKSLSEQYTER	6	0	2136.026865	0.0103	0.1850
SITEFGDTATAK[x]ELEAMK	11	0	1940.940017	0.0103	0.1850
LGIDPPK[x]GIMLYGPPGTGK	6	0	1910.033463	0.0103	0.1950
VEPIPLINGEK[x]RDLRPGR	10	0	2058.169702	0.0100	0.1800
G[x]VFKNVSGNVLSEIK	0	0	1589.877628	0.0100	0.1500
QETQYK[x]IDELVSNNEKIWK	5	0	2364.196029	0.0100	0.1900
QIQPK[x]TFANLVSSTLYEKR	4	0	2222.205809	0.0100	0.1900
ELISVSAASK[x]ILSNITYSYK	9	0	2186.183345	0.0100	0.2000
KLGVKPPK[x]GCLMFGPPGTGK	7	0	2068.132455	0.0100	0.2000
QNTPVLFDSKEAVLK[x]LK	14	0	1929.093418	0.0100	0.1700
Q[x]IAIVVNQNWYCANTK	0	0	1920.951525	0.0100	0.1600
VLNK[x]GDSGEMSLQKLFK	3	0	1893.002891	0.0100	0.1700
EIDMTCAREASK[x]TLSK	11	0	1838.886542	0.0100	0.1600
D[x]VPTFANFHTPIFIAK	0	0	1816.951123	0.0100	0.1600
VSPTGQITSTSARSGK[x]K	15	0	1703.916525	0.0100	0.1700
LIK[x]KSSEQANLYER	2	0	1677.904901	0.0100	0.1400
VVTSKLLK[x]PRVNNR	7	0	1622.994323	0.0100	0.1400
DVAK[x]MKLSLFSNK	3	0	1479.811862	0.0100	0.1300
NTWNSTLETAK[x]AK	10	0	1462.741537	0.0100	0.1300
NAYVINLK[x]QIAK	7	0	1373.803016	0.0100	0.1200
YEVGAEYIK[x]K	8	0	1198.623334	0.0100	0.1000
TNAIVMK[x]DIR	6	0	1159.638269	0.0100	0.1000
E[x]TIDNAETMK	0	0	1150.517549	0.0100	0.1000
VMK[x]SEFQR	2	0	1023.517101	0.0100	0.0800
I[x]DDQR	0	0	645.308172	0.0100	0.0500
SSSDMAYTSMFKGNQK[x]VVK	15	0	2107.007711	0.0097	0.1850
K[x]TLEVLYLKMHNNHAK	0	0	1938.050842	0.0097	0.1550
WSTAETLTNNK[x]IDRDK	10	0	1890.943464	0.0097	0.1550
Q[x]YTVGQGYTKAAWFEK	0	0	1875.915465	0.0097	0.1550
DELWK[x]NDDQLTYTYK	4	0	1930.894787	0.0097	0.1450
IDK[x]EDMGSNDKASK	2	0	1536.708913	0.0096	0.1350
K[x]CLTDLEDEAPAK	0	0	1488.712937	0.0096	0.1250
K[x]LGVKPPKGCLMFGPPGTGK	0	0	2068.132455	0.0095	0.1900
GIDLK[x]SIAEKMNGASGAELK	4	0	2031.066940	0.0095	0.1900
K[x]YDKTEDDIK	0	0	1253.613888	0.0095	0.0950
YFATLQK[x]SKR	6	0	1240.692746	0.0095	0.0950
FLLDDFDQQEHIQK[x]SETMK	13	0	2351.110253	0.0095	0.1800
K[x]VSTTPANSFELKQYLIQR	0	0	2222.205809	0.0095	0.1800
AGNRSVMAPLFLHDK[x]YDGR	14	0	2146.074090	0.0095	0.1800
TAALSARPAK[x]NIRIHAYVK	9	0	2079.206421	0.0095	0.1800
VLNK[x]EHLEADFVTQVAVR	3	0	2067.111188	0.0094	0.1700
VLSVEEIEAHLQSIAEK[x]D	16	0	2009.031604	0.0094	0.1700
MATTVKDTMNVDINAIK[x]K	16	0	1992.038284	0.0094	0.1700
LAIEREPPFAPIESAK[x]R	15	0	1923.057703	0.0094	0.1600
EK[x]TSNNTNRTNSTDEK	1	0	1837.840123	0.0094	0.1500
SMNLTRGIDLK[x]SIAEK	10	0	1774.961029	0.0094	0.1500
ASK[x]GSNDDEMKIDK	2	0	1536.708913	0.0093	0.1300
K[x]SAAAIGTSQLPVR	0	0	1397.798991	0.0093	0.1300
K[x]LDVAKR	0	0	828.518092	0.0093	0.0650
VFHPITK[x]AVILSDTKPVDKK	6	0	2235.298978	0.0093	0.1850
IAKGAIEK[x]VDDLLTTQAEAK	7	0	2113.162944	0.0093	0.1850
ALTLKTGPPGPPCGGK[x]FMLK	15	0	2069.116472	0.0093	0.1850
TLVAHAVLK[x]VGSALVGSQTK	8	0	1978.157410	0.0093	0.1850
FFEK[x]EDVQSLKLK	3	0	1609.871482	0.0092	0.1200
VFHPITK[x]AVILSDTKPVDK	6	0	2107.204023	0.0092	0.1750
ATDDDRWK[x]TLSK	7	0	1434.710239	0.0092	0.1100
YTQSTNNDDPK[x]K	10	0	1409.642221	0.0092	0.1100
AAK[x]ASRGAATIK	2	0	1143.672345	0.0092	0.1100
LENVKIYADLK[x]INEDSK	10	0	1991.057425	0.0091	0.1550
ARQAAK[x]ASVVETVTLTK	5	0	1772.015506	0.0091	0.1550
SEFQRLTHEK[x]STMLEK	9	0	1962.983216	0.0091	0.1450
MPLLQSSVALLGQK[x]IR	13	0	1753.028320	0.0091	0.1450
VSGIRK[x]HFEQVINEK	5	0	1782.973979	0.0090	0.1350
QSK[x]YTYDRGTTAVLK	2	0	1729.899815	0.0090	0.1350
EDK[x]EGVVNTIAFAIR	2	0	1660.878354	0.0090	0.1350
TVQK[x]VETAVLSTTVK	3	0	1602.919156	0.0090	0.1350
GTK[x]KSGNLPDADNSK	2	0	1530.763724	0.0090	0.1350
RLLK[x]LEEAMK	3	0	1229.716515	0.0090	0.0900
VK[x]VIAATNRVDTLDPALLR	1	0	2064.205418	0.0089	0.1700
LK[x]WSDERYLHQSLK	1	0	1801.947432	0.0089	0.1250
EAGFIDDILIITPASK[x]EK	15	0	1959.056365	0.0089	0.1600
KILFENPDEATK[x]R	11	0	1559.830681	0.0088	0.1150
K[x]LPNIEEATFDKR	0	0	1559.830681	0.0088	0.1150
LDEARELLVK[x]ASK	9	0	1470.840518	0.0088	0.1150
ASK[x]VLELRAELDK	2	0	1470.840518	0.0088	0.1150
LFK[x]SLGSGMDQEKVLNK	2	0	1893.002891	0.0088	0.1500
TTSNICHRLNADVLGQLIK[x]K	18	0	2280.237118	0.0088	0.1750
IPDSTYEMVGGLEK[x]QIKEIK	13	0	2277.192525	0.0088	0.1750
GIESEAYESVLDLAK[x]ICDVR	14	0	2266.115004	0.0088	0.1750
MGINERK[x]GFDFEYYQR	6	0	2051.952252	0.0088	0.1400
ATPYRGYSK[x]PNERATK	8	0	1837.943407	0.0088	0.1400
DESRGVMTLGFDLIK[x]R	14	0	1835.956278	0.0088	0.1400
D[x]GIQDIMPSQAK	0	0	1301.628489	0.0088	0.1050
ATAIGK[x]SSTAAK	5	0	1104.613831	0.0088	0.1050
KANWCDK[x]R	6	0	1076.518495	0.0088	0.0700
RFFPYYVYTTVAGIDK[x]EGK	15	0	2253.146903	0.0087	0.1650
K[x]NEEKLAEFDK	0	0	1349.682631	0.0086	0.0950
NLTDETK[x]NKHCLIK	6	0	1712.887868	0.0086	0.1200
VIPVEELK[x]EIKQIK	7	0	1665.007573	0.0086	0.1200
LEEIGVADQYK[x]VSK	10	0	1577.830012	0.0086	0.1200
ATAGPIIADKNCK[x]K	12	0	1485.797272	0.0086	0.1200
RMDDK[x]MLLTEVHLLESK	4	0	2057.064831	0.0085	0.1450
FCVGLQK[x]IEEIFK	6	0	1609.853723	0.0085	0.1100
N[x]SSSDMAYTSMFK	0	0	1467.600950	0.0085	0.1100
KVPDK[x]LIDASTVK	4	0	1412.823808	0.0085	0.1100
IMRDVITELPDAK[x]YYR	12	0	1982.029438	0.0084	0.1350
IHLEKVSK[x]QGEIDYEALVK	7	0	2198.194577	0.0084	0.1600
EAADFIFDICGIAGIK[x]KTR	15	0	2124.103657	0.0084	0.1600
VVGSELIQK[x]YLGDGPRLVR	8	0	2098.189768	0.0084	0.1600
DLVLALDTPRTAAVNIK[x]VR	16	0	2064.205418	0.0084	0.1600
FGDGIQIAQLALK[x]HRENK	12	0	2037.111857	0.0083	0.1500
ASLLK[x]VNMENLIVTDLGK	4	0	1957.091700	0.0083	0.1500
YAVISGAISLDRVDVK[x]TK	15	0	1934.083580	0.0083	0.1500
VVDK[x]CFGIKFDIMPR	3	0	1823.942544	0.0083	0.1250
ELNLMDPK[x]VPEDIFK	7	0	1786.917438	0.0083	0.1250
ARIEVEVYK[x]ITTGDR	8	0	1748.942012	0.0083	0.1250
QNTPVLFDSK[x]EAVLK	9	0	1687.914404	0.0083	0.1250
NLSNVVEISGK[x]GVFV	10	0	1560.851081	0.0083	0.1250
GTKK[x]SGNLPDADNSK	3	0	1530.763724	0.0083	0.1250
MEQK[x]PEVDYSEK	3	0	1481.670742	0.0083	0.1000
K[x]ILFENPDEATK	0	0	1403.729579	0.0083	0.1000
M[x]IDDQR	0	0	776.348650	0.0083	0.0500
GQAQSGNFSNFGDGANGDNK[x]K	19	0	2111.925576	0.0083	0.1750
KTTEEK[x]EATPMEMDEEK	5	0	2024.891743	0.0082	0.1400
RHNFVGLFVELSK[x]LLVK	12	0	1998.177753	0.0082	0.1400
QIK[x]VMDSLEPTGEIYGK	2	0	1906.970924	0.0082	0.1400
NELEKLNFSSLK[x]MK	11	0	1679.891560	0.0082	0.1150
S[x]TLDLNHLADLYDR	0	0	1644.810672	0.0082	0.1150
YTSLSEEQK[x]MK	8	0	1342.643803	0.0082	0.0900
MPFGNTHNK[x]FK	8	0	1319.644415	0.0082	0.0900
NEEEPTKK[x]GINIDQSSNSK	7	0	2117.023553	0.0082	0.1550
GEIKK[x]AMVNIDTIDNK	4	0	1787.945046	0.0081	0.1300
TDK[x]YAFSLTTFSPNGK	2	0	1775.872934	0.0081	0.1300
GSLEKNWK[x]EEYLR	7	0	1650.836493	0.0081	0.1050
LTHEKSTMLEK[x]IK	10	0	1556.859536	0.0081	0.1050
K[x]DGIQDIMPSQAK	0	0	1429.723444	0.0081	0.1050
GLGYPEDAIGK[x]TK	10	0	1347.703366	0.0081	0.1050
EDWEK[x]YQKPVDTEEENDK	4	0	2281.002149	0.0081	0.1450
TLAGVTRDYYTK[x]QSK	11	0	1729.899815	0.0080	0.1200
LRWK[x]R	3	0	757.471088	0.0080	0.0400
GTCAGEVFMALK[x]GMALGSANEK	11	0	2241.059087	0.0080	0.1750
NRQYQEVVK[x]QGDVLLNK	8	0	2030.090787	0.0079	0.1350
RGERPSCPTGYHLK[x]SIR	13	0	2013.032561	0.0079	0.1350
LMTEFVDQVDDVVK[x]YEIDK	13	0	2285.113610	0.0079	0.1500
TTQLEEANSK[x]LGYIFGADYPK	9	0	2344.158584	0.0079	0.1650
LGVQSISLTNNFPK[x]VFAMGDK	13	0	2265.182631	0.0079	0.1650
SRQETQYK[x]IDELVSNNEK	7	0	2180.070835	0.0078	0.1400
VAMLYAYDRIK[x]ILFSDVK	10	0	2144.170281	0.0078	0.1400
VSTTPANSFELK[x]QYLIQR	11	0	2094.110853	0.0078	0.1400
IVAFVGSPIVEDEK[x]NLIR	13	0	1998.114879	0.0078	0.1400
K[x]TVQYATKR	0	0	1093.624337	0.0078	0.0700
SSK[x]SSLELANNAVKSNDIEK	2	0	2133.091236	0.0077	0.1550
HK[x]TDLNHENLK	1	0	1347.689447	0.0077	0.0850
LTHEK[x]STMLEK	4	0	1315.680522	0.0077	0.0850
LKESQLVDK[x]FFEK	8	0	1609.871482	0.0077	0.1000
NEEKK[x]LMELFISK	4	0	1607.859201	0.0077	0.1000
NEEK[x]KLMELFISK	3	0	1607.859201	0.0077	0.1000
K[x]ILFENPDEATKR	0	0	1559.830681	0.0077	0.1000
IVRTLIDK[x]FSGEK	7	0	1504.861253	0.0077	0.1000
INVK[x]FFEKEDVQSLK	3	0	1822.982813	0.0077	0.1150
SNPVFAENDEK[x]GEKR	10	0	1718.822295	0.0077	0.1150
GVLLYGPPGTGK[x]TLLAR	11	0	1711.998405	0.0076	0.1300
LEEIGVADQYK[x]VSKILEHK	10	0	2198.194577	0.0076	0.1450
IHLEK[x]VSKQGEIDYEALVK	4	0	2198.194577	0.0076	0.1450
EAADFIFDICGIAGIKK[x]TR	16	0	2124.103657	0.0076	0.1450
LLKLEEAMK[x]ITTDAFTSAGER	8	0	2323.209235	0.0076	0.1600
DTLSK[x]DQELTEENVSISVIGK	4	0	2304.169539	0.0076	0.1600
DELWKNDDQLTYTYK[x]DEK	14	0	2303.059268	0.0075	0.1350
LGSTAIGVK[x]TKDAVVLGVEK	8	0	1984.156741	0.0075	0.1500
D[x]YDLVR	0	0	779.381332	0.0075	0.0450
YYK[x]PDLTIDEAVRIMK	2	0	1954.023292	0.0075	0.1200
V[x]GVFKNVSGNVLSEIK	0	0	1688.946037	0.0075	0.1200
QGITEAYNQK[x]AVEK	9	0	1577.804860	0.0075	0.1050
SLLTGK[x]HAIRYAGR	5	0	1541.878966	0.0075	0.1050
EDCK[x]SLKR	3	0	1034.517826	0.0075	0.0600
KEVAEADIASK[x]DLEETDER	10	0	2147.022884	0.0074	0.1400
DQELTEENVSISVIGK[x]DEK	15	0	2132.048371	0.0074	0.1400
NEEEPTK[x]KGINIDQSSNSK	6	0	2117.023553	0.0074	0.1400
NDGTIVIRK[x]LEETDVAK	8	0	1900.026461	0.0074	0.1250
IEPLK[x]LKVLVQGLER	4	0	1734.076651	0.0073	0.1100
VISMEK[x]GGNMKEVFR	5	0	1723.874862	0.0073	0.1100
ELAAIK[x]EDTEAVLKR	5	0	1684.935865	0.0073	0.1100
ENEQKIK[x]TLSMEK	6	0	1576.812980	0.0073	0.0950
EDMGSNDKASK[x]ER	10	0	1465.646650	0.0073	0.0950
AAREYLEK[x]NWK	7	0	1406.730582	0.0073	0.0800
EK[x]VAFILDQVR	1	0	1316.745171	0.0073	0.0800
FK[x]ELQPFIVQMAEQALDIEK	1	0	2376.239807	0.0072	0.1450
YACK[x]ILGVVEGQFSRPAK	3	0	2022.071968	0.0072	0.1300
YPLVTHFRFLK[x]TSK	10	0	1735.977279	0.0071	0.1000
SELAQSK[x]YLMNVSR	6	0	1624.824212	0.0071	0.1000
NELEK[x]LNFSSLK	4	0	1420.756126	0.0071	0.0850
IYADLK[x]INEDSK	5	0	1407.724493	0.0071	0.0850
SNDIEK[x]AIDLYKEVLNK	5	0	1991.057425	0.0071	0.1200
IPDSTYEMVGGLEK[x]QIK	13	0	1906.970924	0.0071	0.1200
TYNLISSYIK[x]SVEISALASK	9	0	2186.183345	0.0070	0.1400
GYQTIELDK[x]KLDVAK	8	0	1719.940617	0.0070	0.1050
HK[x]FQDILLGAGQAIK	1	0	1637.925245	0.0070	0.1050
ENRHK[x]FQDILLGAGQAIK	4	0	2037.111857	0.0069	0.1250
DVAKMK[x]LSLFSNK	5	0	1479.811862	0.0069	0.0900
DIGKVVDK[x]CFGIK	7	0	1477.796212	0.0069	0.0900
DIGK[x]VVDKCFGIK	3	0	1477.796212	0.0069	0.0900
K[x]VPDKLIDASTVK	0	0	1412.823808	0.0069	0.0900
VTDK[x]LTQLTDNIWCCR	3	0	2021.966182	0.0069	0.1100
LEFIK[x]VIPVEELKEIK	4	0	1926.144056	0.0069	0.1100
DAYVYSIVAIARIK[x]LISGK	13	0	2079.209109	0.0068	0.1300
LQK[x]YQATVMRGAFK	2	0	1639.886752	0.0068	0.0950
K[x]EAGFIDDILIITPASK	0	0	1830.013777	0.0068	0.1150
VPFTAAITITGVK[x]TSTGGPK	12	0	1945.088332	0.0068	0.1350
IEPLKLK[x]VLVQGLER	6	0	1734.076651	0.0067	0.1000
QLIIKEEMMNSIQQAVAK[x]	17	0	2073.096129	0.0067	0.1200
NMGTVVDLLIENK[x]ASALL	12	0	1900.033855	0.0067	0.1200
EGVETRIIPLK[x]K	10	0	1381.829229	0.0067	0.0800
TTLFK[x]SELAQSK	4	0	1351.734665	0.0067	0.0800
QIAK[x]FVVSLGER	3	0	1345.771718	0.0067	0.0800
K[x]TAGEDAVTLVK	0	0	1230.681905	0.0067	0.0800
FMLK[x]LGVKR	3	0	1090.668450	0.0067	0.0600
LK[x]VLVQGLERVAMLYAYDR	1	0	2236.240084	0.0066	0.1250
SLEFK[x]ASELAEDFHIPVTR	4	0	2188.116331	0.0066	0.1250
VPDK[x]LIDASTVKHVFPITK	3	0	2107.204023	0.0066	0.1250
LGVKPPK[x]GCLMFGPPGTGK	6	0	1940.037500	0.0066	0.1250
MEILK[x]IHLEKVSK	4	0	1566.916655	0.0065	0.0850
VLKLTLEAMDLEIVEK[x]EHFK	15	0	2384.302404	0.0065	0.1300
K[x]YYSFDNSLK	0	0	1263.613496	0.0065	0.0650
MMGINERK[x]GFDFEYYQR	7	0	2182.992731	0.0065	0.1100
CIDMFIHK[x]SAELYKNPK	7	0	2093.043703	0.0065	0.1100
AVDEEMK[x]VRSEDYLPSK	6	0	1994.961812	0.0065	0.1100
EIKIIYSDIDVDPVK[x]PEHVGK	14	0	2393.284112	0.0064	0.1350
LGISATALSPEEK[x]K	12	0	1442.797987	0.0064	0.0900
Q[x]DYDLVR	0	0	907.439903	0.0064	0.0450
EIK[x]PNIR	2	0	868.513006	0.0064	0.0450
SALSTLNGFVEELK[x]AEVR	13	0	1962.042110	0.0064	0.1150
FVK[x]LGIDPPKGIMLYGPPGTGK	2	0	2284.265236	0.0064	0.1400
NILK[x]VDIEVAVIPSEGFRQR	3	0	2282.274552	0.0063	0.1250
MDDK[x]MLLTEVHLLESK	3	0	1900.963729	0.0063	0.1000
IDKNTWNSTLETAK[x]AK	13	0	1818.947489	0.0063	0.1000
GEIK[x]KAMVNIDTIDNK	3	0	1787.945046	0.0063	0.1000
K[x]NLLNPLIEDSR	0	0	1410.783007	0.0063	0.0750
K[x]LPNIEEATFDK	0	0	1403.729579	0.0063	0.0750
K[x]VEFGLPDLEGR	0	0	1358.719350	0.0063	0.0750
K[x]LQR	0	0	543.349250	0.0063	0.0250
TITDGK[x]IYVEVER	5	0	1521.803799	0.0062	0.0800
GGDEWK[x]IEPLKLK	5	0	1511.834706	0.0062	0.0800
INYK[x]KTELEEIMLLNLHK	3	0	2228.223766	0.0061	0.1100
LGITFAHVTAAK[x]NNSWAK	11	0	1928.026739	0.0061	0.1100
LK[x]DLRFGNR	1	0	1117.635570	0.0061	0.0550
WK[x]VETQEAAVVDYPDRYYK	1	0	2359.148355	0.0061	0.1150
YEAKAIGSGSEPAK[x]SELVK	13	0	1963.026127	0.0061	0.1150
LGSTAIGVKTK[x]DAVVLGVEK	10	0	1984.156741	0.0060	0.1200
YTLYDQNDTK[x]EWLDK	9	0	1930.894787	0.0060	0.0900
IDRK[x]ILFENPDEATK	3	0	1787.941677	0.0060	0.0900
SGKK[x]R	3	0	574.355062	0.0060	0.0300
IRIAYASVVYIADK[x]YK	13	0	1872.050830	0.0059	0.0950
TLSK[x]ESARATIDECMR	3	0	1866.892688	0.0059	0.0950
GNECIVIGVERK[x]NVPK	11	0	1810.972260	0.0059	0.0950
AELATEAYTPLTSLEGIVILK[x]K	20	0	2359.324913	0.0059	0.1300
IDELVSNNEKIWK[x]VMCK	12	0	2105.064830	0.0059	0.1000
NSIVSKYTQSTNNDDPK[x]K	16	0	2037.996615	0.0058	0.1050
K[x]PIGATWKTTQLEEANSK	0	0	2001.053008	0.0058	0.1050
LVSK[x]TSFLTNASNNLAIR	3	0	1948.074078	0.0058	0.1050
DNSSDLQK[x]LLMK	7	0	1390.712547	0.0058	0.0700
D[x]RQEQR	0	0	830.399437	0.0058	0.0350
ENK[x]IQR	2	0	786.434760	0.0058	0.0350
TEPK[x]AVDEEMKVR	3	0	1530.771118	0.0058	0.0750
S[x]RSYDSR	0	0	869.399102	0.0057	0.0400
GILGIDAALGGQATK[x]LAAEDHK	14	0	2148.153776	0.0057	0.1250
VNGVVFTNRPDEK[x]NR	12	0	1743.901545	0.0057	0.0850
FLHDK[x]NSDYKETLIFK	4	0	1997.025735	0.0056	0.0900
GLGYPEDAIGK[x]TKLVK	10	0	1687.950789	0.0056	0.0900
VLKTK[x]DEGGPAGGLYI	4	0	1616.877294	0.0056	0.0900
QEALSSK[x]TLFTRPIPVR	6	0	1942.099899	0.0056	0.0950
WIAK[x]QILDCIVNLSEPAK	3	0	2097.129144	0.0056	0.1000
S[x]ERDTALEK	0	0	1047.519601	0.0056	0.0500
YEAK[x]AIGSGSEPAKSELVK	3	0	1963.026127	0.0055	0.1050
Q[x]LMTEFVDQVDDVVKYEIDK	0	0	2413.172181	0.0055	0.1100
VLK[x]LTLEAMDLEIVEKEHFK	2	0	2384.302404	0.0055	0.1100
FRK[x]PIGATWKTTQLEEANSK	2	0	2304.222519	0.0055	0.1100
HEDALAK[x]LGATLAQGIIDAGGR	6	0	2176.159922	0.0055	0.1200
IVAFDQLVK[x]EK	8	0	1288.739025	0.0055	0.0600
K[x]GVVALVEDKTK	0	0	1285.760486	0.0054	0.0650
HTELRSFEQK[x]VMK	9	0	1631.845282	0.0054	0.0700
YYIIMGLQASK[x]LR	10	0	1554.859144	0.0054	0.0700
ELLK[x]PSASVALQR	3	0	1410.819391	0.0054	0.0700
IDTVIK[x]LVDHSFDEK	5	0	1757.919882	0.0053	0.0800
QFPDIYGIIFLFK[x]WNSK	12	0	2115.119239	0.0053	0.0900
YTENIYPPKK[x]TVQYATK	9	0	2043.067597	0.0053	0.0900
IMSLYSSRGTLK[x]VHTIR	11	0	1961.087952	0.0053	0.0900
FNSNAIAAVATK[x]MVTLK	11	0	1777.975953	0.0053	0.0900
SSQQGVEGVLIILK[x]IEDTDK	13	0	2171.168421	0.0052	0.1050
MPGTLLPGPGK[x]GYIGDPIKFVR	10	0	2312.271383	0.0052	0.1150
GIK[x]GIESEAYESVLDLAK	2	0	1921.004331	0.0050	0.0900
AHILRIHAK[x]SMAIDK	8	0	1702.966393	0.0050	0.0750
IANYDPAEIRFNLMVICK[x]DK	17	0	2409.218357	0.0050	0.1000
DAVK[x]EAARILYATHDEENNK	3	0	2286.123929	0.0050	0.1000
AMEVDEK[x]PTERYSDIGGLSK	6	0	2224.068057	0.0050	0.1000
VPDKLIDASTVK[x]HVFPITK	11	0	2107.204023	0.0050	0.0950
EFHK[x]DMTLEEAEVLILK	3	0	2044.054982	0.0050	0.0850
MHNNHAK[x]SLPPEEYDEK	6	0	2037.921346	0.0050	0.0850
HNNHMAKVLTLELYK[x]K	14	0	1938.050842	0.0050	0.0800
GTK[x]TSETNDRNSTNNTK	2	0	1866.866670	0.0050	0.0850
SSLELANNAVK[x]SNDIEK	10	0	1830.932231	0.0050	0.0850
QLDSERFIVK[x]ASSGPR	9	0	1788.948158	0.0050	0.0800
VVSSAIVDK[x]YIGESAR	8	0	1692.904567	0.0050	0.0800
GSLEK[x]NWKEEYLR	4	0	1650.836493	0.0050	0.0650
N[x]STEEIDLYNR	0	0	1352.620760	0.0050	0.0550
SMIADK[x]HAIR	5	0	1140.607305	0.0050	0.0500
ENK[x]IQRQR	2	0	1070.594434	0.0050	0.0400
SK[x]VLDVR	1	0	815.486459	0.0050	0.0350
QSK[x]ATR	2	0	689.382001	0.0050	0.0300
MSSK[x]SSLELANNAVKSNDIEK	3	0	2264.131715	0.0048	0.1000
INHEHFMDGILEVQMRK[x]SK	16	0	2311.156430	0.0047	0.0900
A[x]ASLLKVNMENLIVTDLGK	0	0	2028.128811	0.0047	0.0900
IDELVSNNEK[x]IWKVMCK	9	0	2105.064830	0.0047	0.0800
K[x]TTEEKEATPMEMDEEK	0	0	2024.891743	0.0047	0.0800
TLLARAVAHHTDCK[x]FIR	13	0	2008.078783	0.0047	0.0800
IGLVRLPEANFEPLEK[x]R	15	0	1980.115548	0.0047	0.0800
K[x]SNFFLQLDGLVGQEAR	0	0	1921.005669	0.0047	0.0800
ATAIGKSSTAAK[x]TFLEK	11	0	1722.951515	0.0047	0.0800
TTEEK[x]EATPMEMDEEK	4	0	1896.796787	0.0047	0.0750
SIK[x]GYTLPPHCSRGER	2	0	1856.931459	0.0047	0.0750
C[x]SPSATLTHRTMTEK	0	0	1718.807905	0.0047	0.0700
HIEVGDSVLVK[x]IITK	10	0	1649.971524	0.0047	0.0700
RK[x]LPNIEEATFDK	1	0	1559.830681	0.0046	0.0600
QNLFVPTSDK[x]EK	9	0	1404.724827	0.0046	0.0550
TKDAVVLGVEK[x]R	10	0	1313.766632	0.0046	0.0550
E[x]QKPEVDYSEK	0	0	1350.630263	0.0045	0.0500
MSSKSSLELANNAVK[x]SNDIEK	14	0	2264.131715	0.0045	0.0950
HGGYKPTDKHK[x]TDLNHENLK	10	0	2331.171880	0.0045	0.0900
VVSSAIVDK[x]YIGESARIIR	8	0	2075.173785	0.0045	0.0850
HKFQDILLGAGQAIK[x]AGNR	14	0	2036.127841	0.0045	0.0850
HNFVGLFVELSK[x]LLVKDR	11	0	2113.204692	0.0044	0.0800
F[x]ATLQKSKR	0	0	1077.629423	0.0044	0.0400
TK[x]INLIETLRTITDGK	1	0	1815.046470	0.0044	0.0700
QDRGK[x]LVR	4	0	970.567161	0.0044	0.0350
M[x]STLDLNHLADLYDR	0	0	1775.851150	0.0043	0.0650
IDRK[x]VEFGLPDLEGR	3	0	1742.931448	0.0043	0.0650
SMIADK[x]HAIRILAHR	5	0	1730.972539	0.0043	0.0650
EFEIIK[x]GVLCQFRR	5	0	1793.960971	0.0043	0.0600
KLDVAK[x]R	5	0	828.518092	0.0043	0.0300
EIK[x]QIKVMDSLEPTGEIYGK	2	0	2277.192525	0.0043	0.0850
VLGVFSEKAQIK[x]ILYVNNAK	11	0	2233.283329	0.0043	0.0850
LVPYLTK[x]LESKQR	6	0	1573.919099	0.0042	0.0550
MYGGVREPLK[x]EVVQFVGSR	9	0	2150.130540	0.0042	0.0800
INYKK[x]TELEEIMLLNLHK	4	0	2228.223766	0.0042	0.0750
TNTNNSILFAALSK[x]SLVR	13	0	1948.074078	0.0042	0.0750
M[x]NSTEEIDLYNR	0	0	1483.661239	0.0042	0.0500
K[x]LQRLR	0	0	812.534410	0.0042	0.0250
YTENIYPPK[x]KTVQYATK	8	0	2043.067597	0.0041	0.0700
EGK[x]GEIYSFDPVGSYER	2	0	1931.890035	0.0041	0.0700
CVVHLNDASVAAK[x]LLMK	12	0	1868.001115	0.0041	0.0700
SVQPTAK[x]TVQKVETAVLSTTVK	6	0	2314.310659	0.0041	0.0900
GLGYPEDAIGKTK[x]LVK	12	0	1687.950789	0.0041	0.0650
AVAASLGVNFLK[x]VVSSAIVDK	11	0	2087.198937	0.0040	0.0850
K[x]NTEDIEMTA	0	0	1150.517549	0.0040	0.0400
E[x]IINR	0	0	643.365291	0.0040	0.0200
CAEAENSSDLFK[x]LGVMYAK	11	0	2131.991727	0.0039	0.0750
YEALSK[x]HIIMFDCK	5	0	1753.853066	0.0039	0.0550
A[x]SLLKVNMENLIVTDLGK	0	0	1957.091700	0.0039	0.0700
K[x]SKTLQYFA	0	0	1084.591644	0.0039	0.0350
VLTLAMVK[x]R	7	0	1029.636817	0.0039	0.0350
LTLEAMDLEIVEK[x]EHFK	12	0	2044.054981	0.0038	0.0650
SLEK[x]TLVPYLRISQAVR	3	0	1972.146846	0.0038	0.0650
S[x]SKSSLELANNAVKSNDIEK	0	0	2133.091236	0.0038	0.0750
VLK[x]LTLEAMDLEIVEK	2	0	1843.037546	0.0037	0.0600
AIGSGSEPAKSELVK[x]EFHK	14	0	2013.053008	0.0037	0.0700
NEDDIEDIAALWMK[x]R	13	0	1817.861714	0.0037	0.0550
IHAYVK[x]VLTLSLMEELHK	5	0	2123.181179	0.0036	0.0650
VVGQLLEKLKPLIEK[x]GGDWER	14	0	2406.363362	0.0036	0.0750
M[x]SSKSSLELANNAVKSNDIEK	0	0	2264.131715	0.0036	0.0750
RFCVGLQK[x]IEEIFK	7	0	1765.954825	0.0036	0.0500
AQEEVK[x]R	5	0	858.455887	0.0036	0.0250
QNTPVLFDSK[x]EAVLKLK	9	0	1929.093418	0.0035	0.0600
GGLGYPEDAIGKTK[x]LVK	13	0	1744.972250	0.0035	0.0600
GILLYGPPGTGK[x]TLLAR	11	0	1726.014054	0.0035	0.0600
T[x]VYQISELESLLRSSHIITK	0	0	2316.268797	0.0035	0.0700
IAK[x]GAIEKVDDLLTTQAEAK	2	0	2113.162944	0.0035	0.0700
ALTLK[x]TGPPGPPCGGKFMLK	4	0	2069.116472	0.0035	0.0700
M[x]CSPSATLTHRTMTEK	0	0	1849.848383	0.0034	0.0550
KDSESTEEK[x]EAQAVQR	8	0	1833.870361	0.0034	0.0550
NEDDIEDIAALWMK[x]RISHR	13	0	2311.137804	0.0034	0.0650
MNGASGAELK[x]GVCTEAGMFALR	9	0	2269.065233	0.0034	0.0750
GYQTIELDKK[x]LDVAK	9	0	1719.940617	0.0033	0.0500
AIDLYK[x]EVLNKGVSK	5	0	1675.950788	0.0033	0.0500
DKLVLK[x]EVFLSFHNLVGR	5	0	2113.204692	0.0033	0.0600
FIK[x]HADATCVHR	2	0	1453.724781	0.0033	0.0400
K[x]RR	0	0	458.307723	0.0033	0.0100
K[x]ACIIFFDEIDAIGGAR	0	0	1894.961028	0.0032	0.0550
LHQLRNK[x]ELISVSAASK	6	0	1893.079498	0.0032	0.0550
DISSKSPSGNDALNDK[x]K	15	0	1774.869635	0.0032	0.0550
IDK[x]NTWNSTLETAK	2	0	1619.815423	0.0032	0.0450
VVGSEFVQK[x]YLGEGPRMVR	8	0	2150.130540	0.0032	0.0600
K[x]IEFPSYR	0	0	1038.549782	0.0031	0.0250
ATPYRGYSK[x]PNER	8	0	1537.763667	0.0031	0.0400
GTK[x]RR	2	0	616.376858	0.0030	0.0150
FVKLGIDPPK[x]GIMLYGPPGTGK	9	0	2284.265236	0.0030	0.0650
YYPVRK[x]FTGGVLMLIDR	5	0	2027.102541	0.0029	0.0500
DSESTEEK[x]EAQAVQRAR	7	0	1932.913617	0.0029	0.0500
SALSTLNGFVEELK[x]AEVRR	13	0	2118.143212	0.0029	0.0550
LNADVLGQLIKK[x]YYSFDNSLK	11	0	2428.300096	0.0029	0.0600
VSGSELVQK[x]YIGEGSR	8	0	1707.879080	0.0028	0.0450
S[x]RQETQYKIDELVSNNEK	0	0	2180.070835	0.0028	0.0500
RPPVIRTTLFK[x]SELAQSK	10	0	2070.194854	0.0028	0.0500
KTVQYATK[x]R	7	0	1093.624337	0.0028	0.0250
HGGYKPTDK[x]HKTDLNHENLK	8	0	2331.171880	0.0027	0.0550
GYIGDPIK[x]FVR	7	0	1263.697497	0.0027	0.0300
SQEEAIENIK[x]CTR	9	0	1576.751442	0.0027	0.0350
HIIMFDCK[x]ILEFTKYSNDK	7	0	2401.180912	0.0026	0.0500
YTSLSEEQK[x]MKSDINAHK	8	0	2108.020718	0.0025	0.0450
QIEELFEAIVLPMQQADK[x]FR	17	0	2404.245953	0.0025	0.0500
SSKSSLELANNAVK[x]SNDIEK	13	0	2133.091236	0.0025	0.0500
CLDQLTNWCTIK[x]TVDR	11	0	2021.966182	0.0025	0.0400
ERDCTAYNIYDK[x]NK	11	0	1788.810014	0.0025	0.0350
GGLGYPEDAIGK[x]TK	11	0	1404.724827	0.0025	0.0350
EASKTLSK[x]WR	7	0	1204.656362	0.0025	0.0250
MQK[x]LLRLR	2	0	1056.658947	0.0025	0.0200
VK[x]AFGR	1	0	676.402010	0.0025	0.0150
K[x]PRR	0	0	555.360483	0.0025	0.0100
L[x]MTEFVDQVDDVVKYEIDK	0	0	2285.113610	0.0024	0.0450
VVKGNQK[x]FSSTADYMNMSS	6	0	2092.955678	0.0024	0.0450
LENVK[x]IYADLKINEDSK	4	0	1991.057425	0.0024	0.0400
TFMNHIDVQK[x]EFQAR	9	0	1862.909665	0.0023	0.0350
DELWK[x]NDDQLTYTYKDEK	4	0	2303.059268	0.0022	0.0400
YTSLSEEQKMK[x]SDINAHK	10	0	2108.020718	0.0022	0.0400
EDLTDEEK[x]AASIAVEDEK	7	0	1990.921782	0.0022	0.0400
FATLQK[x]SKR	5	0	1077.629423	0.0022	0.0200
SLPPEEYDEK[x]LYNKFK	9	0	1998.993768	0.0022	0.0350
FHQLK[x]PTRVLTLAMVK	4	0	1881.102150	0.0022	0.0350
K[x]EDSSPCGYIIRILSGEQTVK	0	0	2379.210294	0.0021	0.0450
NELEK[x]LNFSSLKMK	4	0	1679.891560	0.0021	0.0300
YYEQK[x]IR	4	0	998.518484	0.0021	0.0150
EDLTDEEKAASIAVEDEK[x]R	17	0	2147.022884	0.0021	0.0400
DYVIQSDLMSAARK[x]VADLK	13	0	2122.109136	0.0021	0.0400
VSAMMSCACQK[x]R	10	0	1427.614109	0.0021	0.0250
M[x]SERDTALEK	0	0	1178.560080	0.0020	0.0200
LEK[x]VR	2	0	643.401675	0.0020	0.0100
T[x]DKYAFSLTTFSPNGK	0	0	1775.872934	0.0019	0.0300
LRLLK[x]MQR	4	0	1056.658947	0.0019	0.0150
YDK[x]KDLVR	2	0	1035.571243	0.0019	0.0150
LEEIGVADQYKVSK[x]ILEHK	13	0	2198.194577	0.0018	0.0350
EHFK[x]ELVSKASPIAGSEGK	3	0	2013.053008	0.0018	0.0350
ALGNFVASVLARLALTK[x]PK	16	0	1968.188317	0.0018	0.0350
VVTALTMLK[x]QHLFR	8	0	1655.954434	0.0018	0.0250
LAEGESEEVK[x]AYMDPHR	9	0	1959.899550	0.0018	0.0300
M[x]TDKYAFSLTTFSPNGK	0	0	1906.913413	0.0018	0.0300
FRKPIGATWK[x]TTQLEEANSK	9	0	2304.222519	0.0018	0.0350
LNADVLGQLIK[x]KYYSFDNSLK	10	0	2428.300096	0.0017	0.0350
M[x]GQAQSGNFSNFGDGANGDNK	0	0	2114.871099	0.0017	0.0350
QTGQYYGGLK[x]LCVDR	9	0	1756.856570	0.0017	0.0250
AIDLYKEVLNK[x]GVSK	10	0	1675.950788	0.0017	0.0250
EGK[x]VTFFYTDYIGVYAPR	2	0	2125.051948	0.0017	0.0300
LK[x]PQDERTQEER	1	0	1527.764059	0.0017	0.0200
VMK[x]EDNLILRTR	2	0	1486.828906	0.0017	0.0200
SLLAHK[x]GGHVVR	5	0	1272.741423	0.0017	0.0200
HSTFIITK[x]R	7	0	1101.629423	0.0017	0.0150
IQK[x]ENR	2	0	786.434760	0.0017	0.0100
M[x]GINER	0	0	718.343173	0.0017	0.0100
KPPVQPLAYK[x]SATPFR	9	0	1799.009303	0.0016	0.0250
DIK[x]SMIADKHAIR	2	0	1496.813257	0.0015	0.0200
LREWNQNIK[x]NLSNVVEISGK	8	0	2340.254878	0.0015	0.0300
DAVVLGVEK[x]R	8	0	1084.624003	0.0015	0.0150
DPIGAIDAGAALDIHIRLIK[x]K	19	0	2199.273826	0.0014	0.0300
E[x]MIAAQGIDEEDRR	0	0	1631.757255	0.0014	0.0200
QEALSSK[x]TLFTRPIPVRR	6	0	2098.201001	0.0014	0.0250
AVAVVVDPIQSVK[x]GKVVIDAFR	12	0	2309.346986	0.0014	0.0300
LDRK[x]IEFPSYR	3	0	1422.761881	0.0014	0.0150
FVIHQEENK[x]RSVGIK	8	0	1782.973979	0.0013	0.0200
EIK[x]PNIRVALRNDSYQLIK	2	0	2269.290536	0.0013	0.0250
TKK[x]ACIIFFDEIDAIGGAR	2	0	2124.103657	0.0013	0.0250
TK[x]KACIIFFDEIDAIGGAR	1	0	2124.103657	0.0013	0.0250
LEFIKVIPVEELK[x]EIK	12	0	1926.144056	0.0012	0.0200
KDGIQDIMPSQAK[x]ELK	12	0	1799.945046	0.0012	0.0200
APPEILDISK[x]QLADYK	9	0	1799.966829	0.0012	0.0200
DKK[x]LIPIR	2	0	981.633448	0.0012	0.0100
M[x]SRSYDSR	0	0	1000.439581	0.0012	0.0100
MTDK[x]YAFSLTTFSPNGK	3	0	1906.913413	0.0012	0.0200
GCLMFGPPGTGK[x]TLLAR	11	0	1774.922143	0.0012	0.0200
GGLGYPEDAIGK[x]TKLVK	11	0	1744.972250	0.0012	0.0200
NIPK[x]ARASLTAAK	3	0	1339.793514	0.0012	0.0150
EVAEADIASK[x]DLEETDER	9	0	2018.927929	0.0011	0.0200
EIIRTSTSSMTAVPK[x]PLK	14	0	1958.086949	0.0011	0.0200
GK[x]VVIDAFR	1	0	1003.581415	0.0011	0.0100
MILELTNHLEELK[x]K	12	0	1709.938508	0.0011	0.0150
NIK[x]AMDLGELETFQLLNTR	2	0	2205.146246	0.0011	0.0200
EDGMK[x]ILMVNRGDTGSSGIR	4	0	2135.046217	0.0010	0.0200
LLK[x]LEEAMKITTDAFTSAGER	2	0	2323.209235	0.0010	0.0200
K[x]FFAIDTANPIPVFTH	0	0	1816.951123	0.0009	0.0150
K[x]FTGGVLMLIDRESDK	0	0	1807.950131	0.0009	0.0150
SVQPTAKTVQK[x]VETAVLSTTVK	10	0	2314.310659	0.0009	0.0200
DQPKK[x]VGQYIR	4	0	1330.735668	0.0009	0.0100
MVILNK[x]DGMER	5	0	1304.658013	0.0009	0.0100
TDELK[x]DANIIYDLEILR	4	0	2033.067988	0.0009	0.0150
K[x]IEIPLPNEVGRMEILK	0	0	1978.128419	0.0009	0.0150
LNQQSVLLPLLK[x]DNIAHR	11	0	2071.190103	0.0008	0.0150
VYHAIRNIPK[x]AR	9	0	1436.836379	0.0008	0.0100
SVMIMVK[x]MYSPSENCFFFR	6	0	2372.082464	0.0008	0.0150
GIGSYEK[x]QSEVSVGLRFIK	6	0	2096.126503	0.0008	0.0150
LVPYLTKLESK[x]QR	10	0	1573.919099	0.0008	0.0100
TK[x]DEGGPAGGLYI	1	0	1276.629872	0.0008	0.0100
HGGYK[x]PTDKHKTDLNHENLK	4	0	2331.171880	0.0008	0.0150
DDFDAFYGIDTMSPNMK[x]VDK	16	0	2308.002683	0.0008	0.0150
V[x]PTFANFHTPIFIAKREDGMK	0	0	2418.251708	0.0007	0.0150
LNYK[x]PEEEYPDLSK	3	0	1723.830403	0.0007	0.0100
VETAVLSTTVK[x]AQAR	10	0	1572.883440	0.0007	0.0100
LAHLSK[x]HPKFEEILTR	5	0	1918.078772	0.0006	0.0100
QVARNELEK[x]LNFSSLK	8	0	1875.021318	0.0006	0.0100
IK[x]ILFSDVKAMTTGLR	1	0	1792.027986	0.0006	0.0100
VLK[x]TKDEGGPAGGLYI	2	0	1616.877294	0.0006	0.0100
YDKK[x]DLVR	3	0	1035.571243	0.0006	0.0050
AKSAK[x]IVR	4	0	871.560288	0.0006	0.0050
K[x]LEFPLPNEEARVGILR	0	0	1980.115548	0.0006	0.0100
LFNLEPK[x]ILEEVPLRELR	6	0	2207.267680	0.0006	0.0100
RLAEGESEEVK[x]AYMDPHR	10	0	2116.000652	0.0006	0.0100
SMAIDK[x]DIR	5	0	1047.538227	0.0006	0.0050
K[x]EITPDIFAAIAIINEADR	0	0	2099.126168	0.0005	0.0100
Y[x]FATLQKSKR	0	0	1240.692746	0.0005	0.0050
K[x]IEFPPPSAEAR	0	0	1340.708787	0.0004	0.0050
SVQPLASAK[x]ELLR	8	0	1410.819392	0.0004	0.0050
QEYALALQK[x]WDLSR	8	0	1719.894338	0.0004	0.0050
SNPVFAENDEKGEK[x]R	13	0	1718.822295	0.0003	0.0050
GTPGYGPLGVLPK[x]VGIR	12	0	1679.972193	0.0003	0.0050
YYK[x]DGIYDLLHACVDRIK	2	0	2241.125119	0.0003	0.0050
SDEINEVLNK[x]YQETQRQS	9	0	2180.034451	0.0003	0.0050
Q[x]SRQETQYKIDELVSNNEK	0	0	2308.129407	0.0003	0.0050
KVSTTPANSFELK[x]QYLIQR	12	0	2222.205809	0.0003	0.0050
VSGSELVQK[x]YIGEGSRMVR	8	0	2094.089070	0.0003	0.0050
G[x]QAQSGNFSNFGDGANGDNK	0	0	1983.830620	0.0002	0.0050
YK[x]DGVILAADSRTTMGAYIANR	1	0	2385.210964	0.0002	0.0050
# precursors: 1
Precursor: 3012.6170	5	0.9989	0
NCACVISQK[x]K(8)	LIDASTVK[x]HVFPITK(7)	1.4200	3012.6139	138.0681
GSDAAPQASK[x]KK(9)	VELAK[x]QNLFVPTSDK(4)	1.0350	3012.6130	138.0681
K[x]QCVIANSCK(0)	LIDASTVK[x]HVFPITK(7)	0.9700	3012.6139	138.0681
NCACVISQK[x]K(8)	LKPLIEK[x]GGDWERK(6)	0.9050	3012.5887	138.0681
NCACVISQK[x]K(8)	LK[x]PLIEKGGDWERK(1)	0.8800	3012.5887	138.0681
LLMK[x]LSSQNDDK(3)	NLLLQEK[x]GFPTPK(6)	0.8650	3012.6204	138.0681
LMVEMEK[x]K(6)	LLMK[x]VALCANHADSVVK(3)	0.8600	3012.5883	138.0681
GSDAAPQASKK[x]K(10)	VELAK[x]QNLFVPTSDK(4)	0.8600	3012.6130	138.0681
MK[x]DAVK(1)	HHFYAKIDRPAQVISFK[x]K(16)	0.7950	3012.6370	138.0681
DVAK[x]MK(3)	HHFYAKIDRPAQVISFK[x]K(16)	0.7850	3012.6370	138.0681
K[x]EEMVMLK(0)	LLMK[x]VALCANHADSVVK(3)	0.7750	3012.5883	138.0681
ILFENPDEATK[x]R(10)	K[x]PTSELAIGASLEK(0)	0.7600	3012.6018	138.0681
GSDAAPQASK[x]KK(9)	DFLDAVQK[x]VVKGNQK(7)	0.7450	3012.6243	138.0681
K[x]KAQSGPDASAK(0)	VELAK[x]QNLFVPTSDK(4)	0.7400	3012.6130	138.0681
GYSK[x]PNER(3)	VLVDMESMLVPK[x]PLINK(11)	0.7150	3012.6027	138.0681
IEPLK[x]LK(4)	YTYDRGTTAVLK[x]EDIYK(11)	0.7150	3012.6422	138.0681
KK[x]AQSGPDASAK(1)	VELAK[x]QNLFVPTSDK(4)	0.7050	3012.6130	138.0681
FRK[x]PIGATWK(2)	LEK[x]GQSIDDMIPAQK(2)	0.7050	3012.6105	138.0681
ASAGPLIASQTVK[x]K(12)	SLGSGMDQEK[x]VLNK(9)	0.7000	3012.6164	138.0681
VEPIPLINGEK[x]R(10)	CFGIK[x]FDIMPRK(4)	0.6700	3012.6291	138.0681
