# Supplementary material for: ECL: an exhaustive search tool for the identification of cross-linked peptides using whole database
Source: BMC Bioinformatics. 2016 May 20;17:217. doi: 10.1186/s12859-016-1073-y (PMC4874008; doi:10.1186/s12859-016-1073-y)
Supplement: Additional file 5 — Kojak’s pre-selection list of PSMs only identified by ECL. (ZIP 5147 kb) [file 12859_2016_1073_MOESM5_ESM.zip › Kojak's pre-selection ranks of ECL only peptides/Kojak's detailed results/aleitner_M1012_004/diagnostic_710.txt]

Scan: 710
WK[x]R	1	0	488.285928	0.1750	0.5250
WAIKEK[x]R	5	0	929.544639	0.1736	1.2150
WAIK[x]EK	3	0	773.443537	0.1283	0.7700
GEK[x]R	2	0	488.270670	0.1262	0.5050
E[x]IINR	0	0	643.365291	0.1170	0.5850
DAVK[x]EAAR	3	0	858.455887	0.1144	0.9150
WAIK[x]EKR	3	0	929.544639	0.1121	0.7850
D[x]RGKLVR	0	0	842.508589	0.1121	0.7850
ASK[x]AAR	2	0	602.349976	0.1117	0.6700
WKTLSK[x]ESAR	5	0	1204.656362	0.1020	1.0200
LAK[x]R	2	0	486.327789	0.1000	0.4000
WSLERK[x]GEK	5	0	1131.603602	0.0994	0.8950
Q[x]DRGKLVR	0	0	970.567161	0.0969	0.7750
K[x]LWK	0	0	573.363839	0.0950	0.3800
SVQPTAK[x]TVQK	6	0	1185.671676	0.0941	1.0350
WK[x]TLSKESAR	1	0	1204.656362	0.0935	0.9350
AK[x]SAKIVR	1	0	871.560288	0.0931	0.7450
GEIK[x]K	3	0	573.348581	0.0880	0.4400
VSTK[x]K	3	0	561.348581	0.0870	0.4350
DAVVLGVEK[x]R	8	0	1084.624003	0.0850	0.8500
WK[x]TLSK	1	0	761.443537	0.0842	0.5050
WK[x]ALER	1	0	801.449683	0.0817	0.4900
IEDTDK[x]YDKK	5	0	1253.613888	0.0815	0.8150
AAK[x]ASR	2	0	602.349976	0.0808	0.4850
K[x]GEK	0	0	460.264524	0.0800	0.3200
GSLEK[x]NWK	4	0	960.502835	0.0794	0.6350
DATDDK[x]R	5	0	819.372221	0.0771	0.5400
QEMK[x]K	3	0	662.342113	0.0770	0.3850
K[x]DQKK	0	0	645.380940	0.0770	0.3850
MK[x]DAVK	1	0	690.373411	0.0767	0.4600
FK[x]LNVYK	1	0	910.527595	0.0764	0.5350
LAEK[x]WR	3	0	801.449683	0.0758	0.4550
SAK[x]IVR	2	0	672.428222	0.0758	0.4550
E[x]MKK	0	0	534.283541	0.0750	0.3000
WSELRK[x]R	5	0	973.545700	0.0743	0.5200
EIK[x]PNIR	2	0	868.513006	0.0743	0.5200
VLTLAMVK[x]R	7	0	1029.636817	0.0711	0.6400
K[x]LEGTIDYQK	0	0	1193.629146	0.0705	0.7050
DAGK[x]DEFSR	3	0	1023.462090	0.0689	0.6200
GK[x]LVRK	1	0	699.475505	0.0683	0.4100
MK[x]DAVKEAAR	1	0	1117.591321	0.0675	0.6750
GTK[x]R	2	0	460.275756	0.0675	0.2700
QGLHK[x]K	4	0	709.423471	0.0667	0.4000
MVCK[x]IWK	3	0	963.503367	0.0657	0.4600
AIEGK[x]IAR	4	0	856.513006	0.0656	0.5250
CIK[x]RLVK	2	0	915.568742	0.0636	0.4450
QGDVLLNK[x]LQK	7	0	1254.729522	0.0632	0.6950
M[x]SGYDR	0	0	727.295891	0.0625	0.3750
I[x]INR	0	0	514.322703	0.0625	0.2500
NAEELSSYQK[x]K	9	0	1295.635683	0.0623	0.6850
GSDAAPQASK[x]KK	9	0	1186.630541	0.0621	0.7450
Q[x]DRGK	0	0	602.313592	0.0620	0.3100
N[x]SIVSK	0	0	646.364957	0.0617	0.3700
SVEISALASK[x]NR	9	0	1273.698949	0.0613	0.7350
FK[x]LNVYKYR	1	0	1229.692020	0.0611	0.5500
MKDAVK[x]EAAR	5	0	1117.591321	0.0610	0.6100
WK[x]RENQLR	1	0	1128.615169	0.0606	0.4850
DIK[x]SMIADK	2	0	1019.532081	0.0600	0.5400
LK[x]LELKK	1	0	870.590192	0.0593	0.4150
LLK[x]VTVSK	2	0	886.585106	0.0587	0.4700
GTK[x]RR	2	0	616.376858	0.0580	0.2900
LGSTAIGVK[x]TK	8	0	1073.644403	0.0577	0.6350
LGDK[x]GPAAAR	3	0	954.524630	0.0575	0.5750
K[x]YTGLLR	0	0	849.507194	0.0571	0.4000
ATAIGRASK[x]AAR	8	0	1171.678492	0.0571	0.6850
A[x]SLLK	0	0	530.342770	0.0570	0.2850
ASK[x]VLELR	2	0	914.554868	0.0569	0.4550
GK[x]LVR	1	0	571.380549	0.0560	0.2800
G[x]LGYPEDAIGK	0	0	1118.560737	0.0559	0.6150
K[x]VADLKK	0	0	800.511946	0.0557	0.3900
M[x]NSIVSK	0	0	777.405435	0.0557	0.3900
SAVIK[x]TSTR	4	0	961.555594	0.0556	0.5000
K[x]LDVAK	0	0	672.416990	0.0550	0.3300
IEDTDK[x]YDK	5	0	1125.518932	0.0550	0.4950
NK[x]LLK	1	0	614.411513	0.0550	0.2750
LIK[x]K	2	0	500.368591	0.0550	0.2200
EERFK[x]LNVYK	4	0	1324.713873	0.0545	0.5450
AK[x]IIDLR	1	0	827.522844	0.0543	0.3800
LLSSAK[x]K	5	0	745.469750	0.0543	0.3800
LAK[x]RMK	2	0	745.463224	0.0542	0.3250
NKMVCK[x]IWK	5	0	1205.641245	0.0539	0.4850
K[x]DQK	0	0	517.285985	0.0538	0.2150
LK[x]VELAK	1	0	799.516697	0.0536	0.3750
ELEAMK[x]LLRPR	5	0	1354.775421	0.0532	0.5850
EK[x]VAFILDQVR	1	0	1316.745171	0.0532	0.5850
NEEK[x]K	3	0	646.328572	0.0530	0.2650
K[x]VPDK	0	0	585.348581	0.0530	0.2650
LVRK[x]CIK	3	0	915.568742	0.0529	0.3700
TKDAVVLGVEK[x]R	10	0	1313.766632	0.0525	0.6300
K[x]IDK	0	0	502.311471	0.0525	0.2100
IK[x]YEYQK	1	0	970.512337	0.0521	0.3650
KELLK[x]LK	4	0	870.590192	0.0521	0.3650
G[x]GLGYPEDAIGK	0	0	1175.582198	0.0521	0.6250
QVK[x]NR	2	0	643.376523	0.0520	0.2600
K[x]DLVR	0	0	629.386026	0.0520	0.2600
QDPK[x]K	3	0	614.338744	0.0520	0.2600
E[x]IINRDIGK	0	0	1056.592704	0.0517	0.4650
D[x]YDLVR	0	0	779.381332	0.0517	0.3100
VVTSKLLK[x]PR	7	0	1139.738968	0.0515	0.5150
K[x]PIGATWK	0	0	899.522844	0.0512	0.4100
IVKSAK[x]AK	5	0	843.554142	0.0512	0.4100
IAK[x]GAIEK	2	0	828.506860	0.0512	0.4100
YK[x]SYLLQHR	1	0	1206.650884	0.0511	0.4600
K[x]IEFPSYRDR	0	0	1309.677823	0.0510	0.5100
K[x]ELLK	0	0	629.411178	0.0510	0.2550
LLK[x]PR	2	0	625.427496	0.0510	0.2550
FDVIVAK[x]GK	6	0	975.575269	0.0506	0.4550
K[x]EEPK	0	0	629.338410	0.0500	0.2500
DREISYPFK[x]R	8	0	1309.677823	0.0495	0.4950
WRDATDDK[x]R	7	0	1161.552629	0.0494	0.4450
EAEAARK[x]K	6	0	901.498083	0.0494	0.3950
ANWCDK[x]R	5	0	948.423539	0.0493	0.3450
Y[x]FATLQK	0	0	869.464664	0.0493	0.3450
RLVK[x]GR	3	0	727.481651	0.0492	0.2950
T[x]IDNAETMKK	0	0	1149.569917	0.0490	0.4900
Q[x]EMKK	0	0	662.342113	0.0490	0.2450
EYLEK[x]NWK	4	0	1108.555260	0.0487	0.3900
K[x]YDK	0	0	552.290736	0.0487	0.1950
K[x]LIR	0	0	528.374737	0.0487	0.1950
VVK[x]GNQK	2	0	771.460247	0.0486	0.3400
VVDK[x]CFGIK	3	0	1064.568799	0.0483	0.4350
EKVLK[x]TK	4	0	844.538158	0.0479	0.3350
ENAINK[x]K	5	0	815.450075	0.0479	0.3350
LVK[x]GRQD	2	0	814.466059	0.0479	0.3350
IDK[x]K	2	0	502.311471	0.0475	0.1900
NK[x]MVCKIWK	1	0	1205.641245	0.0472	0.4250
ASK[x]ER	2	0	589.318344	0.0470	0.2350
DK[x]KDQK	1	0	760.407879	0.0467	0.2800
I[x]INRDIGK	0	0	927.550117	0.0463	0.3700
AEAK[x]DVAK	3	0	830.449740	0.0463	0.3700
LQK[x]R	2	0	543.349250	0.0463	0.1850
NFGRDLK[x]LK	6	0	1089.629423	0.0461	0.4150
LEK[x]VR	2	0	643.401675	0.0460	0.2300
GSDAAPQASK[x]K	9	0	1058.535585	0.0459	0.5050
LK[x]YYEQK	1	0	970.512337	0.0457	0.3200
DLVK[x]KYDK	3	0	1007.565097	0.0456	0.3650
TLSK[x]ESAR	3	0	890.482099	0.0456	0.3650
DAFALAK[x]EK	6	0	991.533798	0.0450	0.4050
VSK[x]ILEHK	2	0	952.570517	0.0450	0.3600
MQK[x]LLR	2	0	787.473787	0.0450	0.2700
IQK[x]ENR	2	0	786.434760	0.0450	0.2700
QVK[x]R	2	0	529.333601	0.0450	0.1800
M[x]TDK	0	0	493.220610	0.0450	0.1800
LEK[x]VRQLIIK	2	0	1238.807376	0.0445	0.4450
K[x]RMPIDFK	0	0	1033.574220	0.0444	0.3550
SK[x]VLDVR	1	0	815.486459	0.0443	0.3100
EK[x]ADAAFLRLVK	1	0	1359.787367	0.0442	0.5300
NSDYK[x]ETLIFK	4	0	1356.692468	0.0441	0.4850
TPDK[x]GYGHR	3	0	1029.499144	0.0439	0.3950
LWK[x]R	2	0	601.369985	0.0437	0.1750
NCK[x]K	2	0	548.274037	0.0437	0.1750
LNVYK[x]YR	4	0	954.528656	0.0436	0.3050
YK[x]VNLYK	1	0	926.522509	0.0436	0.3050
GEK[x]RWSELR	2	0	1159.609749	0.0433	0.3900
SAELYK[x]NPK	5	0	1048.555259	0.0433	0.3900
K[x]RR	0	0	458.307723	0.0433	0.1300
EPPVYTPPK[x]DK	8	0	1269.660444	0.0432	0.4750
LISGK[x]LDEAR	4	0	1100.618917	0.0430	0.4300
LVRDAFALAK[x]EK	9	0	1359.787367	0.0429	0.5150
KEK[x]WIAK	2	0	901.538493	0.0429	0.3000
FGNRDLVK[x]K	7	0	1075.613774	0.0428	0.3850
E[x]TIDNAETMKK	0	0	1278.612505	0.0427	0.4700
LMSK[x]VAEK	3	0	904.505142	0.0425	0.3400
K[x]ANWCDK	0	0	920.417393	0.0421	0.2950
ENEQK[x]IK	4	0	887.471202	0.0421	0.2950
DSEALK[x]TR	5	0	918.477013	0.0419	0.3350
SERDTALEK[x]YK	8	0	1338.677880	0.0418	0.4600
Q[x]SRQETQYK	0	0	1166.567944	0.0417	0.3750
LDGK[x]DELWK	3	0	1102.565823	0.0417	0.3750
IEASK[x]GLIDR	4	0	1100.618917	0.0415	0.4150
GYSK[x]PNER	3	0	949.461699	0.0413	0.3300
NK[x]LLKVTVSK	1	0	1128.722984	0.0410	0.4100
SAK[x]AK	2	0	503.306720	0.0410	0.2050
EAEAAK[x]DEQIEK	5	0	1359.651724	0.0400	0.4800
K[x]GFDFEYYQR	0	0	1351.619643	0.0400	0.4000
FRK[x]PIGATWK	2	0	1202.692354	0.0400	0.4000
VLVK[x]VHPEGK	3	0	1104.665473	0.0400	0.4000
NLIRLAK[x]R	6	0	982.639929	0.0400	0.3200
LALTK[x]PK	4	0	769.506134	0.0400	0.2800
K[x]YINR	0	0	692.396924	0.0400	0.2000
DQPK[x]K	3	0	614.338744	0.0400	0.2000
INVK[x]K	3	0	600.395864	0.0400	0.2000
TLASLQK[x]R	6	0	915.550117	0.0394	0.3150
FFEK[x]INVKK	3	0	1151.670224	0.0389	0.3500
GFICK[x]VVDK	4	0	1064.568799	0.0389	0.3500
IHLEK[x]VSK	4	0	952.570517	0.0388	0.3100
LLRPRK[x]R	5	0	937.629701	0.0386	0.2700
LCIHK[x]NK	4	0	911.501059	0.0386	0.2700
VLVDK[x]SR	4	0	815.486459	0.0386	0.2700
IEDTDKYDK[x]K	8	0	1253.613888	0.0385	0.3850
DAGK[x]DEFSRK	3	0	1151.557046	0.0385	0.3850
GSDAAPQASKK[x]K	10	0	1186.630541	0.0383	0.4600
A[x]ASLLK	0	0	601.379880	0.0383	0.2300
K[x]FRKPIGATWK	0	0	1330.787310	0.0382	0.4200
AKSAK[x]IVR	4	0	871.560288	0.0381	0.3050
AK[x]ADYAQYYR	1	0	1247.593430	0.0380	0.3800
LAHLSK[x]HPK	5	0	1029.608297	0.0378	0.3400
P[x]FGNTHNK	0	0	913.440572	0.0375	0.3000
F[x]ATLQK	0	0	706.401341	0.0375	0.2250
KFRK[x]PIGATWK	3	0	1330.787310	0.0373	0.4100
NK[x]VLVKVHPEGK	1	0	1346.803351	0.0371	0.4450
NEEK[x]LAEFDK	3	0	1221.587675	0.0370	0.3700
GTEVEK[x]ITIK	5	0	1116.638983	0.0370	0.3700
GTLK[x]VHTIRLR	3	0	1292.804020	0.0368	0.4050
LLVK[x]DR	3	0	742.470084	0.0367	0.2200
Q[x]DYDLVR	0	0	907.439903	0.0364	0.2550
FHQLK[x]PTR	4	0	1025.576998	0.0362	0.2900
EIK[x]PNIRVALR	2	0	1307.803685	0.0359	0.3950
LLK[x]MQR	2	0	787.473787	0.0358	0.2150
SAK[x]GTK	2	0	590.338744	0.0358	0.2150
LCFDELKK[x]R	7	0	1207.638268	0.0356	0.3200
FVK[x]LGIDPPK	2	0	1112.659326	0.0355	0.3550
AELDKIGLSK[x]IR	9	0	1341.797930	0.0354	0.4250
SLLAHK[x]GGHVVR	5	0	1272.741423	0.0350	0.4200
KVAQTTYK[x]K	7	0	1065.618191	0.0350	0.3150
YDKK[x]DLVR	3	0	1035.571243	0.0350	0.2800
S[x]RQETQYK	0	0	1038.509372	0.0350	0.2800
EVLNK[x]GVSK	4	0	972.560345	0.0350	0.3150
RSK[x]VLDVR	2	0	971.587561	0.0350	0.2800
DTALEK[x]YK	5	0	966.502166	0.0350	0.2800
AQEEVK[x]R	5	0	858.455887	0.0350	0.2450
IK[x]LISGK	1	0	757.506134	0.0350	0.2450
K[x]PRR	0	0	555.360483	0.0350	0.1400
K[x]LAR	0	0	486.327789	0.0350	0.1400
D[x]RGK	0	0	474.255021	0.0350	0.1400
EHFK[x]ELVSK	3	0	1115.597456	0.0344	0.3100
KANWCDK[x]R	6	0	1076.518495	0.0344	0.2750
K[x]ELLKLK	0	0	870.590192	0.0343	0.2400
YYLPK[x]GK	4	0	867.485399	0.0343	0.2400
DRGK[x]LVR	3	0	842.508589	0.0343	0.2400
HK[x]TPDK	1	0	724.386752	0.0342	0.2050
VVTSK[x]LLKPR	4	0	1139.738968	0.0340	0.3400
INYK[x]K	3	0	664.390778	0.0340	0.1700
IK[x]YEYQKLK	1	0	1211.691351	0.0339	0.3050
S[x]PTGQITSTSAR	0	0	1204.604720	0.0338	0.4050
NWK[x]EGLSR	2	0	988.508981	0.0338	0.2700
SLK[x]R	2	0	502.322703	0.0338	0.1350
SAK[x]IVRTLIDK	2	0	1242.765906	0.0336	0.3700
V[x]SPTGQITSTSAR	0	0	1303.673128	0.0335	0.4350
ETTEK[x]KIDK	4	0	1090.586949	0.0333	0.3000
EDTEAVLK[x]R	7	0	1059.555986	0.0333	0.3000
MRK[x]LAR	2	0	773.469370	0.0333	0.2000
ETTEK[x]K	4	0	734.380997	0.0333	0.2000
QDRGK[x]LVR	4	0	970.567161	0.0331	0.2650
SSK[x]DISSK	2	0	850.439569	0.0331	0.2650
LGDK[x]GPAAARASR	3	0	1268.694867	0.0331	0.4300
AEAKDVAK[x]MK	7	0	1089.585175	0.0330	0.3300
K[x]LRDK	0	0	658.412573	0.0330	0.1650
KDQK[x]K	3	0	645.380940	0.0330	0.1650
K[x]VIAR	0	0	585.396198	0.0330	0.1650
AQARAK[x]R	5	0	799.477625	0.0329	0.2300
IGLSK[x]IR	4	0	785.512280	0.0329	0.2300
SSEETEDK[x]K	7	0	1051.466899	0.0328	0.2950
EEYLRAAK[x]ASR	7	0	1292.683635	0.0327	0.3600
ASK[x]AAREYLEK	2	0	1264.677488	0.0327	0.3600
ASK[x]GSNDDEMK	2	0	1180.502961	0.0327	0.3600
TMGK[x]NKVLVK	3	0	1116.668841	0.0325	0.3250
EISYPFK[x]R	6	0	1038.549782	0.0325	0.2600
LLVK[x]DRIDK	3	0	1098.676036	0.0322	0.2900
K[x]EFEIIK	0	0	905.522175	0.0321	0.2250
VLGVFSEK[x]AQIK	7	0	1317.765572	0.0321	0.3850
LK[x]DLR	1	0	643.401675	0.0320	0.1600
S[x]GYDR	0	0	596.255412	0.0320	0.1600
LVK[x]GR	2	0	571.380549	0.0320	0.1600
EDALFK[x]NEEKK	5	0	1349.682631	0.0318	0.3500
K[x]IEIPLPNEVGR	0	0	1363.782281	0.0317	0.3800
SMIADK[x]HAIR	5	0	1140.607305	0.0315	0.3150
NK[x]ISWYTK	1	0	1038.549782	0.0313	0.2500
K[x]IEFPSYR	0	0	1038.549782	0.0313	0.2500
K[x]LEK	0	0	516.327120	0.0313	0.1250
S[x]QAR	0	0	460.239372	0.0313	0.1250
ETTEKK[x]IDK	5	0	1090.586949	0.0311	0.2800
NK[x]RGGDEWK	1	0	1088.536254	0.0311	0.2800
TFHILEPK[x]EK	7	0	1240.681514	0.0310	0.3100
ILEFTK[x]YSNDK	5	0	1356.692468	0.0309	0.3400
LK[x]LELK	1	0	742.495236	0.0308	0.1850
TK[x]VVDR	1	0	716.418051	0.0308	0.1850
K[x]PRRLLK	0	0	909.623554	0.0307	0.2150
IK[x]ENQEK	1	0	887.471202	0.0307	0.2150
SAKGTK[x]R	5	0	746.439846	0.0307	0.2150
ADYYYQAK[x]AK	7	0	1219.587284	0.0305	0.3050
GTTAVLK[x]EDIYK	6	0	1336.723767	0.0304	0.3650
LNADVLGQLIK[x]K	10	0	1310.792119	0.0300	0.3600
LRWK[x]R	3	0	757.471088	0.0300	0.1500
K[x]HGQLK	0	0	709.423471	0.0300	0.1800
K[x]KLIPIR	0	0	866.606510	0.0300	0.2100
CIK[x]R	2	0	575.321319	0.0300	0.1200
ATK[x]QSKYTYDR	2	0	1359.678214	0.0295	0.3250
IDK[x]EDMGSNDK	2	0	1250.544822	0.0295	0.3250
YLHQSLK[x]YK	6	0	1178.644738	0.0294	0.2650
K[x]ATDDDRWK	0	0	1133.546483	0.0294	0.2650
IQK[x]ENRHK	2	0	1051.588622	0.0294	0.2350
SLK[x]RELIR	2	0	1013.634509	0.0294	0.2350
DKK[x]DQK	2	0	760.407879	0.0292	0.1750
NK[x]PDER	1	0	757.371829	0.0292	0.1750
EAVLKLK[x]LELK	6	0	1282.822356	0.0291	0.3200
TNAIVMK[x]DIR	6	0	1159.638269	0.0290	0.2900
TLIDK[x]FSGEK	4	0	1136.607685	0.0290	0.2900
IHAK[x]SMAIDK	3	0	1112.601159	0.0290	0.2900
LRNK[x]R	3	0	685.434703	0.0290	0.1450
LCFDELK[x]K	6	0	1051.537166	0.0288	0.2300
YDK[x]KDLVR	2	0	1035.571243	0.0288	0.2300
TLIDK[x]FSGEKK	4	0	1264.702640	0.0286	0.3150
LESK[x]QR	3	0	759.423863	0.0283	0.1700
AERK[x]AR	3	0	729.424532	0.0283	0.1700
M[x]PFGNTHNK	0	0	1044.481051	0.0283	0.2550
IQYVGK[x]QDPKK	5	0	1302.729522	0.0282	0.3100
LQK[x]DLGQVLNK	2	0	1254.729522	0.0282	0.3100
K[x]DWNACKK	0	0	1048.512348	0.0281	0.2250
SLLTGK[x]HAIR	5	0	1094.655970	0.0280	0.2800
LVK[x]ER	2	0	643.401675	0.0280	0.1400
LK[x]PQDER	1	0	884.471536	0.0279	0.1950
K[x]VGQYIR	0	0	862.502443	0.0279	0.1950
SAK[x]GTKR	2	0	746.439846	0.0279	0.1950
GTLK[x]VHTIR	3	0	1023.618860	0.0278	0.2500
M[x]PPK	0	0	471.251517	0.0275	0.1100
DQPK[x]KVGQYIR	3	0	1330.735668	0.0273	0.3000
LLIFEK[x]QVR	5	0	1144.696771	0.0272	0.2450
K[x]TVQYATKR	0	0	1093.624337	0.0272	0.2450
RLMSK[x]VAEK	4	0	1060.606245	0.0272	0.2450
NK[x]HCLIK	1	0	911.501059	0.0271	0.1900
ILIDK[x]AR	4	0	827.522844	0.0271	0.1900
ILEHK[x]EIMLR	4	0	1280.727413	0.0270	0.2700
FLHDK[x]NSDYK	4	0	1265.603994	0.0270	0.2700
LGVK[x]R	3	0	571.380549	0.0270	0.1350
IINRDIGK[x]VVDK	7	0	1368.808828	0.0267	0.3200
D[x]GIQDIMPSQAK	0	0	1301.628489	0.0267	0.3200
EALEK[x]TEEK	4	0	1075.539667	0.0267	0.2400
LYNK[x]FK	3	0	811.459186	0.0267	0.1600
QIK[x]EIK	2	0	757.469750	0.0267	0.1600
IIPLK[x]K	4	0	710.505408	0.0267	0.1600
LDVAK[x]R	4	0	700.423137	0.0267	0.1600
TIDNAETMK[x]K	8	0	1149.569917	0.0265	0.2650
HESLK[x]YR	4	0	931.487520	0.0264	0.1850
IEPLK[x]LK	4	0	839.547996	0.0264	0.1850
IIPLK[x]KD	4	0	825.532346	0.0264	0.1850
ELLKLK[x]VELAK	5	0	1282.822356	0.0264	0.2900
NIPK[x]ARASLTAAK	3	0	1339.793514	0.0262	0.3400
LCFDELK[x]KR	6	0	1207.638268	0.0261	0.2350
K[x]PPVQPLAYK	0	0	1139.670224	0.0260	0.2600
KNEEK[x]LAEFDK	4	0	1349.682631	0.0259	0.2850
DQPKK[x]VGQYIR	4	0	1330.735668	0.0259	0.2850
GDVAASILDK[x]YR	9	0	1306.688052	0.0258	0.3100
ERK[x]PRR	2	0	840.504172	0.0258	0.1550
VDVK[x]TK	3	0	688.411904	0.0258	0.1550
KVADLK[x]K	5	0	800.511946	0.0257	0.1800
LLEK[x]LEIK	3	0	984.621882	0.0256	0.2050
FNLMVICK[x]DK	7	0	1266.646388	0.0250	0.2500
NEEEPTK[x]K	6	0	973.471593	0.0250	0.2000
YEYQK[x]LK	4	0	970.512337	0.0250	0.1750
K[x]LFK	0	0	534.352941	0.0250	0.1000
K[x]WR	0	0	488.285928	0.0250	0.0750
M[x]FR	0	0	452.220553	0.0250	0.0750
K[x]FR	0	0	449.275030	0.0250	0.0750
LQMSAMYK[x]K	7	0	1098.556519	0.0250	0.2250
LNFSSLK[x]MK	6	0	1066.584449	0.0250	0.2250
K[x]TELFKASTSAK	0	0	1309.724101	0.0246	0.2950
FFEK[x]EDVQSLK	3	0	1368.692468	0.0245	0.2700
SNNIK[x]ENEQK	4	0	1202.589070	0.0245	0.2450
THAVLVALK[x]R	8	0	1106.692354	0.0245	0.2450
K[x]QMSYMLAR	0	0	1126.562665	0.0244	0.2200
SLALTKK[x]DK	6	0	1002.607293	0.0244	0.2200
MSSK[x]DISSK	3	0	981.480047	0.0244	0.2200
KLDVAK[x]R	5	0	828.518092	0.0243	0.1700
VEPIPLINGEK[x]R	10	0	1363.782281	0.0242	0.2900
QSK[x]ATR	2	0	689.382001	0.0242	0.1450
ERK[x]PR	2	0	684.403070	0.0240	0.1200
EK[x]VLK	1	0	615.395529	0.0240	0.1200
K[x]LEETDVAK	0	0	1031.549839	0.0239	0.2150
LVK[x]ERQAR	2	0	998.598459	0.0237	0.1900
DK[x]KLIPIR	1	0	981.633448	0.0237	0.1900
ELK[x]K	2	0	516.327120	0.0237	0.0950
YYEQK[x]IR	4	0	998.518484	0.0236	0.1650
LK[x]WSDER	1	0	932.471536	0.0236	0.1650
EIK[x]QIK	2	0	757.469750	0.0233	0.1400
K[x]SGFEKIDLTR	0	0	1292.708787	0.0232	0.2550
SSCK[x]IVFR	3	0	995.522185	0.0231	0.1850
M[x]SQAR	0	0	591.279850	0.0230	0.1150
K[x]EKWIAK	0	0	901.538493	0.0229	0.1600
KK[x]LIPIR	1	0	866.606510	0.0229	0.1600
AK[x]YASQK	1	0	794.428614	0.0229	0.1600
SSTAAK[x]TFLEK	5	0	1181.629146	0.0227	0.2500
D[x]KKLIPIR	0	0	981.633448	0.0225	0.1800
FSGEK[x]K	4	0	694.364957	0.0225	0.1350
YDK[x]K	2	0	552.290736	0.0225	0.0900
EMK[x]K	2	0	534.283541	0.0225	0.0900
TLALK[x]YPGGGPGK	4	0	1257.708061	0.0219	0.2850
MQK[x]LLRLR	2	0	1056.658947	0.0219	0.1750
YVTGPK[x]NK	5	0	905.497023	0.0219	0.1750
GVMTLGFDLIK[x]R	10	0	1348.753625	0.0217	0.2600
NKVLVK[x]VHPEGK	5	0	1346.803351	0.0217	0.2600
TAALSARPAK[x]NIR	9	0	1367.799660	0.0215	0.2800
K[x]NCK	0	0	548.274037	0.0213	0.0850
K[x]LQR	0	0	543.349250	0.0213	0.0850
M[x]SSK	0	0	451.210047	0.0213	0.0850
MPPK[x]EDWEK	3	0	1158.537893	0.0211	0.1900
ASAGPLIASQTVK[x]K	12	0	1369.792844	0.0211	0.2950
MVTANIK[x]NIK	6	0	1130.648106	0.0210	0.2100
LELK[x]K	3	0	629.411178	0.0210	0.1050
VK[x]LEK	1	0	615.395529	0.0210	0.1050
LVPYLTK[x]LESK	6	0	1289.759425	0.0209	0.2300
QRIQK[x]ENR	4	0	1070.594434	0.0206	0.1650
LLK[x]PRVNNR	2	0	1108.682852	0.0206	0.1850
K[x]VAQTTYKK	0	0	1065.618191	0.0206	0.1850
LEGTIDYQK[x]L	8	0	1178.618248	0.0205	0.2050
NKLLK[x]VTVSK	4	0	1128.722984	0.0205	0.2050
K[x]GVVALVEDK	0	0	1056.617856	0.0205	0.2050
K[x]IIEEEGFTNR	0	0	1334.682966	0.0205	0.2250
ASRPGAAAK[x]LDGK	8	0	1240.688720	0.0204	0.2650
MK[x]LSLFSNK	1	0	1066.584449	0.0200	0.1800
EDVQSLK[x]LK	6	0	1058.597121	0.0200	0.1800
MK[x]SDINAHK	1	0	1042.522913	0.0200	0.1800
YSLNSYDFK[x]K	8	0	1263.613496	0.0200	0.2000
K[x]TAGEDAVTLVK	0	0	1230.681905	0.0200	0.2400
LENQRK[x]WR	5	0	1128.615169	0.0200	0.1600
LIEK[x]LELR	3	0	1012.628028	0.0200	0.1600
IEEIFK[x]K	5	0	905.522175	0.0200	0.1400
K[x]LIPIR	0	0	738.511554	0.0200	0.1200
QK[x]SLEK	1	0	731.417716	0.0200	0.1200
T[x]EVLK	0	0	588.348247	0.0200	0.1000
KK[x]SGR	1	0	574.355062	0.0200	0.1000
EK[x]ASK	1	0	561.312197	0.0200	0.1000
K[x]SLK	0	0	474.316557	0.0200	0.0800
G[x]VFK	0	0	449.263798	0.0200	0.0800
MPFGNTHNK[x]FK	8	0	1319.644415	0.0195	0.2150
KSGFEK[x]IDLTR	5	0	1292.708787	0.0195	0.2150
SSHIITK[x]ELK	6	0	1154.665864	0.0195	0.1950
IWK[x]VMCKNK	2	0	1205.641245	0.0194	0.1750
HSTFIITK[x]R	7	0	1101.629423	0.0194	0.1750
LRLLK[x]MQR	4	0	1056.658947	0.0194	0.1550
DIGK[x]VVDK	3	0	872.496688	0.0194	0.1550
LGVK[x]PPK	3	0	737.479921	0.0193	0.1350
EK[x]WIAK	1	0	773.443537	0.0192	0.1150
EQK[x]PEVDYSEK	2	0	1350.630263	0.0191	0.2100
MGNGK[x]MVEISR	4	0	1220.600502	0.0191	0.2100
GVVALVEDK[x]TK	8	0	1157.665530	0.0191	0.2100
K[x]TREALMEFR	0	0	1279.670628	0.0190	0.1900
AELDK[x]IGLSK	4	0	1072.612770	0.0190	0.1900
S[x]ERDTALEK	0	0	1047.519601	0.0189	0.1700
SSK[x]VYISPK	2	0	1007.565097	0.0189	0.1700
SLALTK[x]KDK	5	0	1002.607293	0.0189	0.1700
QSK[x]YTYDR	2	0	1059.498475	0.0188	0.1500
KDWNACK[x]K	6	0	1048.512348	0.0188	0.1500
K[x]VAQTTYK	0	0	937.523235	0.0188	0.1500
EASK[x]TLSK	3	0	862.475953	0.0188	0.1500
SPSGNDALNDK[x]K	10	0	1244.599634	0.0187	0.2250
ATKQSK[x]YTYDR	5	0	1359.678214	0.0186	0.2050
KGVVALVEDK[x]TK	9	0	1285.760486	0.0183	0.2200
DPDDK[x]IVGLTR	4	0	1227.645855	0.0182	0.2000
DLVKK[x]YDK	4	0	1007.565097	0.0181	0.1450
K[x]LARNILK	0	0	954.633783	0.0181	0.1450
K[x]IYNEYPPTK	0	0	1251.649881	0.0180	0.1800
SSTAAK[x]TFLEKR	5	0	1337.730248	0.0179	0.2150
LKLELK[x]K	5	0	870.590192	0.0179	0.1250
HGGYK[x]PTDK	4	0	1001.492997	0.0178	0.1600
TTSK[x]VSIAK	3	0	933.549448	0.0178	0.1600
ETIDNAETMK[x]K	9	0	1278.612505	0.0177	0.1950
NLQVAK[x]SLDK	5	0	1114.634566	0.0175	0.1750
INVK[x]FFEK	3	0	1023.575269	0.0175	0.1400
VVDK[x]DGIR	3	0	900.502835	0.0175	0.1400
ENK[x]IQR	2	0	786.434760	0.0175	0.1050
NK[x]VLVK	1	0	699.464272	0.0175	0.1050
F[x]MTR	0	0	553.268226	0.0175	0.0700
DFSK[x]TLPPELK	3	0	1273.691742	0.0173	0.1900
EWDSK[x]LK	4	0	904.465390	0.0171	0.1200
GK[x]YYPLK	1	0	867.485399	0.0171	0.1200
M[x]FMTRSEYDR	0	0	1334.574681	0.0170	0.1700
YTSLSEEQK[x]MK	8	0	1342.643803	0.0168	0.1850
LK[x]YYEQKIR	1	0	1239.697497	0.0167	0.1500
FKLNVYK[x]YR	6	0	1229.692020	0.0167	0.1500
FDSEK[x]AGDR	4	0	1023.462090	0.0167	0.1500
VEFK[x]MGNGK	3	0	1008.506203	0.0167	0.1500
VVLK[x]NK	3	0	699.464272	0.0167	0.1000
VYATMQK[x]LQK	6	0	1208.658670	0.0165	0.1650
QVMEEK[x]LDSK	5	0	1205.596130	0.0165	0.1650
LGVK[x]RFK	3	0	846.543913	0.0164	0.1150
DYYTK[x]QSKATR	4	0	1359.678214	0.0164	0.1800
SLEK[x]TLVPYLR	3	0	1317.765572	0.0164	0.1800
TGQK[x]MLMNMDK	3	0	1295.603535	0.0164	0.1800
KLGVK[x]PPK	4	0	865.574877	0.0162	0.1300
VLTLELYK[x]K	7	0	1105.674641	0.0161	0.1450
GGNMK[x]EVFRR	4	0	1192.613451	0.0160	0.1600
RFDSEK[x]AGDR	5	0	1179.563192	0.0160	0.1600
TK[x]LVK	1	0	587.400615	0.0160	0.0800
ELLK[x]LKVELAK	3	0	1282.822356	0.0159	0.1750
EVLNKGVSK[x]DEK	8	0	1344.724827	0.0158	0.1900
LRLQK[x]R	4	0	812.534410	0.0158	0.0950
S[x]RSYDSR	0	0	869.399102	0.0157	0.1100
NIPK[x]EIK	3	0	840.506860	0.0157	0.1100
LK[x]PLIEK	1	0	839.547996	0.0157	0.1100
ENWK[x]YACK	3	0	1097.496365	0.0156	0.1250
ASK[x]ERAER	2	0	945.499144	0.0156	0.1250
F[x]ATLQKSK	0	0	921.528321	0.0156	0.1250
AVDEEMK[x]VR	6	0	1075.533141	0.0156	0.1400
K[x]HLDAEVQK	0	0	1066.577055	0.0156	0.1400
K[x]GAVEYEIYK	0	0	1198.623334	0.0155	0.1550
AMEVDEK[x]PTER	6	0	1303.607753	0.0155	0.1700
VGKSAVIK[x]TSTR	7	0	1245.740419	0.0154	0.1850
LK[x]GYQTIELDK	1	0	1306.713204	0.0150	0.1650
SETMK[x]YYLPK	4	0	1258.626702	0.0150	0.1500
YTENIYPPK[x]K	8	0	1251.649881	0.0150	0.1500
LESK[x]QRIFR	3	0	1175.677431	0.0150	0.1350
NIPK[x]AR	3	0	697.423471	0.0150	0.0900
K[x]KSGR	0	0	574.355062	0.0150	0.0750
A[x]TTVK	0	0	518.306385	0.0150	0.0750
K[x]SGR	0	0	446.260107	0.0150	0.0600
SSTAAKTFLEK[x]R	10	0	1337.730248	0.0146	0.1750
ESQLVDK[x]FFEK	6	0	1368.692468	0.0145	0.1600
M[x]SERDTALEK	0	0	1178.560080	0.0145	0.1450
IITK[x]EGVETR	3	0	1144.645129	0.0145	0.1450
GGDWERK[x]NR	6	0	1116.542400	0.0144	0.1300
EWLDK[x]LGDK	4	0	1102.565823	0.0144	0.1300
EK[x]TSNNTNR	1	0	1062.505347	0.0144	0.1300
HTVIK[x]TGLR	4	0	1023.618860	0.0144	0.1300
M[x]IDDQR	0	0	776.348650	0.0142	0.0850
IVK[x]SAK	2	0	644.422076	0.0142	0.0850
LK[x]KTLEVLYLK	1	0	1346.853655	0.0141	0.1550
K[x]HFEQVINEK	0	0	1270.666925	0.0140	0.1400
KDK[x]PK	2	0	614.375128	0.0140	0.0700
QVK[x]LLFIEK	2	0	1116.690625	0.0139	0.1250
LLK[x]LEEAMK	2	0	1073.615413	0.0139	0.1250
S[x]SKDISSK	0	0	850.439569	0.0137	0.1100
M[x]SER	0	0	521.226756	0.0137	0.0550
EK[x]ASFAR	1	0	807.423863	0.0136	0.0950
EAVLK[x]LK	4	0	799.516697	0.0136	0.0950
K[x]ALSSLK	0	0	745.469750	0.0136	0.0950
YEVGAEYIK[x]K	8	0	1198.623334	0.0135	0.1350
AELDK[x]IGLSKIR	4	0	1341.797930	0.0133	0.1600
LK[x]DLRFGNR	1	0	1117.635570	0.0133	0.1200
IDVLFSK[x]IR	6	0	1089.654575	0.0133	0.1200
IDK[x]KTTEEK	2	0	1090.586949	0.0133	0.1200
LK[x]ESQLVDK	1	0	1058.597121	0.0133	0.1200
SMAIDK[x]DIR	5	0	1047.538227	0.0133	0.1200
KGYQTIELDK[x]K	9	0	1321.724101	0.0132	0.1450
FATLQK[x]SK	5	0	921.528321	0.0131	0.1050
K[x]REAEAAK	0	0	901.498083	0.0131	0.1050
ELFDCLK[x]IMR	6	0	1323.667849	0.0130	0.1300
YQK[x]DEEWPPK	2	0	1318.619308	0.0130	0.1300
Y[x]FATLQKSKR	0	0	1240.692746	0.0130	0.1300
I[x]DDQR	0	0	645.308172	0.0130	0.0650
DLK[x]LK	2	0	615.395529	0.0130	0.0650
K[x]QLLIDGANVLR	0	0	1338.798265	0.0129	0.1550
TMTEK[x]AR	4	0	835.422145	0.0129	0.0900
IFRQK[x]SLEK	4	0	1147.671285	0.0128	0.1150
KTVQYATK[x]R	7	0	1093.624337	0.0128	0.1150
LKK[x]TLEVLYLK	2	0	1346.853655	0.0127	0.1400
IQYVGKQDPK[x]K	9	0	1302.729522	0.0127	0.1400
HKTPDK[x]GYGHR	5	0	1294.653005	0.0127	0.1400
DYEQFGYFK[x]R	8	0	1351.619643	0.0125	0.1250
SLDK[x]QMVEER	3	0	1233.602276	0.0125	0.1250
ENK[x]IQRQR	2	0	1070.594434	0.0125	0.1000
P[x]PKEDWEK	0	0	1027.497414	0.0125	0.1000
DTTK[x]NK	3	0	705.365683	0.0125	0.0750
Q[x]EMK	0	0	534.247157	0.0125	0.0500
LENVK[x]IYADLK	4	0	1304.733939	0.0123	0.1350
GYSK[x]PNERATK	3	0	1249.641438	0.0123	0.1350
NHASIDK[x]MK	6	0	1042.522913	0.0122	0.1100
T[x]IDNAETMK	0	0	1021.474961	0.0122	0.1100
EK[x]RTFLR	1	0	948.550451	0.0121	0.0850
FVIHQEENK[x]R	8	0	1298.673071	0.0120	0.1200
MEILK[x]IHLEK	4	0	1252.721266	0.0120	0.1200
LIQIRVK[x]LEK	6	0	1238.807376	0.0120	0.1200
PFGNTHNK[x]FK	7	0	1188.603937	0.0120	0.1200
E[x]TIDNAETMK	0	0	1150.517549	0.0120	0.1200
EDCKSLK[x]R	6	0	1034.517826	0.0119	0.0950
AVEK[x]LMSR	3	0	932.511289	0.0119	0.0950
VK[x]VIAATNR	1	0	970.592313	0.0117	0.1050
K[x]TELFK	0	0	764.443203	0.0117	0.0700
K[x]VADLK	0	0	672.416990	0.0117	0.0700
KGTK[x]TSETNDR	3	0	1235.610532	0.0114	0.1250
K[x]CIK	0	0	547.315173	0.0113	0.0450
FMLK[x]LGVKR	3	0	1090.668450	0.0111	0.1000
FATLQK[x]SKR	5	0	1077.629423	0.0111	0.1000
IQYVGK[x]QDPK	5	0	1174.634566	0.0110	0.1100
FIVK[x]ASSGPR	3	0	1060.602876	0.0110	0.1100
K[x]GEIR	0	0	601.354728	0.0110	0.0550
V[x]GVFK	0	0	548.332206	0.0110	0.0550
HK[x]TPDKGYGHR	1	0	1294.653005	0.0109	0.1200
EDCK[x]SLK	3	0	878.416723	0.0107	0.0750
TKLVK[x]ER	4	0	872.544305	0.0107	0.0750
M[x]SSKDISSK	0	0	981.480047	0.0106	0.0950
DLKLK[x]WSDER	4	0	1288.677488	0.0105	0.1050
ENQEK[x]ISNNK	4	0	1202.589070	0.0105	0.1050
SRK[x]VAQTTYK	2	0	1180.656362	0.0105	0.1050
K[x]GYQTIELDKK	0	0	1321.724101	0.0105	0.1150
GITVLK[x]PDDDK	5	0	1199.639709	0.0105	0.1150
K[x]FTGGVLMLIDR	0	0	1348.753625	0.0104	0.1250
IEVNIHRK[x]R	7	0	1163.688664	0.0100	0.0900
IDKK[x]TTEEK	3	0	1090.586949	0.0100	0.0900
F[x]ATLQKSKR	0	0	1077.629423	0.0100	0.0900
EK[x]ADAAFLR	1	0	1019.539945	0.0100	0.0900
G[x]LGYPEDAIGKTK	0	0	1347.703366	0.0100	0.1300
K[x]LEGTIDYQKL	0	0	1306.713204	0.0100	0.1100
DLK[x]LKWSDER	2	0	1288.677488	0.0100	0.1000
YYPLK[x]SMTEK	4	0	1258.626702	0.0100	0.1000
HSTFIITK[x]RK	7	0	1229.724379	0.0100	0.1000
LLENDIK[x]VMK	6	0	1201.673984	0.0100	0.1000
K[x]QLATSLRSR	0	0	1158.683243	0.0100	0.1000
DKK[x]LIPIR	2	0	981.633448	0.0100	0.0800
ELIRK[x]SLK	4	0	985.628363	0.0100	0.0800
TLFRK[x]EK	4	0	920.544305	0.0100	0.0700
P[x]TDDDDK	0	0	804.313706	0.0100	0.0700
FLK[x]TSK	2	0	722.432639	0.0100	0.0600
K[x]NRLK	0	0	657.428557	0.0100	0.0500
EWDSKLK[x]DLR	6	0	1288.677488	0.0095	0.0950
DTTKNK[x]MVCK	5	0	1223.600166	0.0095	0.0950
NCACVISQK[x]K	8	0	1206.584850	0.0095	0.0950
SGFEK[x]IDLTR	4	0	1164.613831	0.0095	0.0950
K[x]EPPVYTPPK	0	0	1154.633506	0.0095	0.0950
LDSK[x]NVQLAK	3	0	1114.634566	0.0095	0.0950
F[x]MTRSEYDR	0	0	1203.534202	0.0094	0.0850
IDRDK[x]LVLK	4	0	1098.676036	0.0094	0.0850
HRENK[x]IQR	4	0	1079.594768	0.0094	0.0750
AIDLYK[x]EVLNK	5	0	1304.733939	0.0091	0.1000
EWDSK[x]LKDLR	4	0	1288.677488	0.0090	0.0900
VMCKNK[x]TDTK	5	0	1223.600166	0.0090	0.0900
E[x]SLQR	0	0	631.328907	0.0090	0.0450
DLVK[x]K	3	0	601.379880	0.0090	0.0450
VLK[x]TK	2	0	587.400615	0.0090	0.0450
FMLKLGVK[x]R	7	0	1090.668450	0.0089	0.0800
IK[x]ILFSDVK	1	0	1061.648429	0.0089	0.0800
EPPFAPIESAK[x]R	10	0	1340.708787	0.0088	0.1050
DYYTK[x]QSK	4	0	1031.492328	0.0088	0.0700
M[x]SRSYDSR	0	0	1000.439581	0.0088	0.0700
AEREK[x]ASK	4	0	917.492997	0.0088	0.0700
K[x]EVQEARELIR	0	0	1369.767693	0.0086	0.0950
IMK[x]LCFDELK	2	0	1295.661702	0.0085	0.0850
K[x]ILGVAAEDK	0	0	1042.602207	0.0085	0.0850
DEKSGVK[x]LENVK	6	0	1344.724827	0.0083	0.1000
TFLEK[x]R	4	0	792.449349	0.0083	0.0500
ATK[x]QSK	2	0	661.375854	0.0083	0.0500
K[x]ANWCDKR	0	0	1076.518495	0.0081	0.0650
QVK[x]NRDCVGR	2	0	1230.625074	0.0080	0.0800
K[x]AFGR	0	0	577.333601	0.0080	0.0400
K[x]VTSK	0	0	561.348581	0.0080	0.0400
GQSIDDMIPAQK[x]	11	0	1301.628489	0.0079	0.0950
IWK[x]VMCK	2	0	963.503367	0.0079	0.0550
Y[x]FATLQKSK	0	0	1084.591644	0.0078	0.0700
EDGMK[x]ILMVNR	4	0	1304.658013	0.0077	0.0850
LVARNIPK[x]EIK	7	0	1279.797539	0.0077	0.0850
K[x]GVVALVEDKTK	0	0	1285.760486	0.0075	0.0900
AVILSDTK[x]PVDK	7	0	1284.728853	0.0075	0.0900
K[x]GYQTIELDK	0	0	1193.629146	0.0075	0.0750
DGIVLAAEK[x]K	8	0	1042.602207	0.0075	0.0750
TMGK[x]NK	3	0	677.353010	0.0075	0.0450
DQKK[x]DKPK	3	0	985.555594	0.0075	0.0600
F[x]PTDDDDK	0	0	951.382115	0.0075	0.0600
VLVDK[x]SRK	4	0	943.581415	0.0075	0.0600
IVK[x]SAKAK	2	0	843.554142	0.0075	0.0600
K[x]REK	0	0	559.344165	0.0075	0.0300
DQK[x]K	2	0	517.285985	0.0075	0.0300
DK[x]PK	1	0	486.280173	0.0075	0.0300
K[x]TLEVLYLK	0	0	1105.674641	0.0072	0.0650
K[x]DLVRNFGR	0	0	1103.619920	0.0072	0.0650
Y[x]TVGQGYTK	0	0	1015.497414	0.0072	0.0650
I[x]INRDIGKVVDK	0	0	1368.808828	0.0071	0.0850
ATAIGK[x]SSTAAK	5	0	1104.613831	0.0071	0.0850
VMK[x]EDNLILR	2	0	1229.680131	0.0070	0.0700
LILTENIK[x]TK	7	0	1171.717563	0.0070	0.0700
NPK[x]ADPLDER	2	0	1153.572695	0.0070	0.0700
TMGKNK[x]VLVK	5	0	1116.668841	0.0070	0.0700
AIHK[x]LGSTLK	3	0	1066.649824	0.0070	0.0700
TNSTDEK[x]GTKK	6	0	1207.604385	0.0068	0.0750
TK[x]SVALGGITK	1	0	1073.644403	0.0068	0.0750
VPDK[x]LIDASTVK	3	0	1284.728853	0.0067	0.0800
TAAVNIK[x]VR	6	0	970.592313	0.0067	0.0600
D[x]RQEQR	0	0	830.399437	0.0067	0.0400
ELLK[x]LK	3	0	742.495236	0.0067	0.0400
M[x]TEVLK	0	0	719.388726	0.0067	0.0400
GLGYPEDAIGK[x]TK	10	0	1347.703366	0.0065	0.0850
TK[x]INLIETLR	1	0	1199.723710	0.0065	0.0650
AK[x]NPMFALSR	1	0	1133.601493	0.0065	0.0650
GIDLK[x]SIAEK	4	0	1072.612770	0.0065	0.0650
K[x]IEFPPPSAEAR	0	0	1340.708787	0.0063	0.0750
LQK[x]YQATVMR	2	0	1236.664816	0.0060	0.0600
GTK[x]TSETNDR	2	0	1107.515576	0.0060	0.0600
K[x]WRLR	0	0	757.471088	0.0060	0.0300
SGKK[x]R	3	0	574.355062	0.0060	0.0300
LTHEK[x]STMLEK	4	0	1315.680522	0.0059	0.0650
LRHTVIK[x]TGLR	6	0	1292.804020	0.0059	0.0650
KTELFK[x]ASTSAK	5	0	1309.724101	0.0058	0.0700
FAASK[x]EK	4	0	779.417716	0.0057	0.0400
NWK[x]EEYLR	2	0	1136.561406	0.0056	0.0450
PPK[x]EDWEK	2	0	1027.497414	0.0056	0.0450
YK[x]EDTALR	1	0	994.508312	0.0056	0.0450
YK[x]VNLYKFR	1	0	1229.692020	0.0056	0.0500
K[x]RVIEHNIR	0	0	1163.688664	0.0056	0.0500
YFATLQK[x]SK	6	0	1084.591644	0.0056	0.0500
GGNMK[x]EVFR	4	0	1036.512349	0.0056	0.0500
KLEGTIDYQK[x]L	9	0	1306.713204	0.0055	0.0600
YK[x]DGVILAADSR	1	0	1306.688051	0.0054	0.0650
K[x]SGNLPDADNSK	0	0	1244.599634	0.0054	0.0650
M[x]PPKEDWEK	0	0	1158.537893	0.0050	0.0450
K[x]IFTIHTSK	0	0	1073.623277	0.0050	0.0450
ATAGPIIADK[x]NCK	9	0	1357.702317	0.0050	0.0650
TLSMEK[x]HTELR	5	0	1343.686669	0.0050	0.0550
E[x]SLQRLLQGAR	0	0	1269.715268	0.0050	0.0550
GSNDDEMK[x]IDK	7	0	1250.544822	0.0050	0.0550
DIK[x]VIMATNR	2	0	1159.638269	0.0050	0.0500
NIK[x]VIMATNR	2	0	1158.654253	0.0050	0.0500
VVLKNK[x]GTMK	5	0	1116.668841	0.0050	0.0500
LMVEMEK[x]K	6	0	1006.519074	0.0050	0.0400
K[x]TVQYATK	0	0	937.523235	0.0050	0.0400
QPEDK[x]LR	4	0	884.471536	0.0050	0.0350
VDK[x]NWSK	2	0	875.450075	0.0050	0.0350
K[x]QYSAK	0	0	723.391504	0.0050	0.0300
M[x]FMTR	0	0	684.308705	0.0050	0.0250
K[x]DKPK	0	0	614.375128	0.0050	0.0250
K[x]INVK	0	0	600.395864	0.0050	0.0250
RK[x]GTK	1	0	588.370711	0.0050	0.0250
K[x]MRK	0	0	561.342056	0.0050	0.0200
L[x]KGYQTIELDK	0	0	1306.713204	0.0045	0.0500
GYIGDPIK[x]FVR	7	0	1263.697497	0.0045	0.0500
YFATLQK[x]SKR	6	0	1240.692746	0.0045	0.0450
EASKTLSK[x]WR	7	0	1204.656362	0.0045	0.0450
EDCK[x]SLKR	3	0	1034.517826	0.0044	0.0350
M[x]DRQEQR	0	0	961.439915	0.0043	0.0300
VGIK[x]PPK	3	0	737.479921	0.0043	0.0300
QIAK[x]FVVSLGER	3	0	1345.771718	0.0042	0.0500
M[x]ATTVK	0	0	649.346864	0.0042	0.0250
IDLTRIVK[x]SAK	7	0	1242.765906	0.0041	0.0450
SGK[x]KR	2	0	574.355062	0.0040	0.0200
FFEK[x]INVK	3	0	1023.575269	0.0037	0.0300
VMK[x]SEFQR	2	0	1023.517101	0.0037	0.0300
FMLK[x]LGVK	3	0	934.567348	0.0037	0.0300
K[x]NEEKLAEFDK	0	0	1349.682631	0.0036	0.0400
VIPVEELK[x]EIK	7	0	1295.769988	0.0036	0.0400
SLK[x]DECK	2	0	878.416723	0.0036	0.0250
YFATLQKSK[x]R	8	0	1240.692746	0.0035	0.0350
DTTK[x]NKMVCK	3	0	1223.600166	0.0035	0.0350
EDALFK[x]NEEK	5	0	1221.587675	0.0035	0.0350
RVEFK[x]MGNGK	4	0	1164.607305	0.0035	0.0350
VVLK[x]NKGTMK	3	0	1116.668841	0.0035	0.0350
IEFATITK[x]DTTK	7	0	1366.734330	0.0033	0.0400
YDK[x]TEDDIK	2	0	1125.518932	0.0033	0.0300
TLSK[x]WR	3	0	789.449683	0.0033	0.0200
VMCK[x]NK	3	0	778.382925	0.0033	0.0200
NK[x]TDTK	1	0	705.365683	0.0033	0.0200
K[x]SGFEK	0	0	694.364957	0.0033	0.0200
VK[x]AFGR	1	0	676.402010	0.0033	0.0200
EAVLK[x]LKLELK	4	0	1282.822356	0.0032	0.0350
P[x]FGNTHNKFK	0	0	1188.603937	0.0030	0.0300
DRLK[x]K	3	0	658.412573	0.0030	0.0150
QYSAK[x]AK	4	0	794.428614	0.0029	0.0200
K[x]ASLLTR	0	0	787.491545	0.0029	0.0200
IWKVMCK[x]NK	6	0	1205.641245	0.0028	0.0250
ETEK[x]LAEER	3	0	1103.545814	0.0028	0.0250
K[x]SSEQANLYER	0	0	1323.641830	0.0027	0.0300
KYDK[x]TEDDIK	3	0	1253.613888	0.0025	0.0250
VAQTTYK[x]K	6	0	937.523235	0.0025	0.0200
ELLVK[x]ASK	4	0	886.548722	0.0025	0.0200
DK[x]LVLK	1	0	714.463938	0.0025	0.0150
HGGYK[x]PTDKHK	4	0	1266.646859	0.0023	0.0250
DWNACK[x]K	5	0	920.417393	0.0021	0.0150
K[x]DWNACK	0	0	920.417393	0.0021	0.0150
TLLYGK[x]R	5	0	849.507194	0.0021	0.0150
SLALTK[x]K	5	0	759.485399	0.0021	0.0150
FRKLGVK[x]PPK	6	0	1168.744388	0.0020	0.0200
K[x]NVPK	0	0	584.364565	0.0020	0.0100
VGK[x]SAVIK	2	0	800.511946	0.0019	0.0150
S[x]ERDTALEKYK	0	0	1338.677880	0.0018	0.0200
VVDK[x]DGIREINI	3	0	1369.756460	0.0017	0.0200
FATLQKSK[x]R	7	0	1077.629423	0.0017	0.0150
K[x]LDVAKR	0	0	828.518092	0.0014	0.0100
K[x]ATDDDR	0	0	819.372221	0.0014	0.0100
DEK[x]SGVK	2	0	761.391895	0.0014	0.0100
E[x]QKPEVDYSEK	0	0	1350.630263	0.0014	0.0150
IVAFDQLVK[x]EK	8	0	1288.739025	0.0014	0.0150
K[x]AMVNIDTIDNK	0	0	1360.701983	0.0012	0.0150
TTLFK[x]SELAQSK	4	0	1351.734665	0.0012	0.0150
QAREK[x]VLK	4	0	970.592313	0.0012	0.0100
RMK[x]K	2	0	561.342056	0.0012	0.0050
LKYYEQK[x]IR	6	0	1239.697497	0.0011	0.0100
RK[x]IFTIHTSK	1	0	1229.724379	0.0010	0.0100
EDALFKNEEK[x]K	9	0	1349.682631	0.0009	0.0100
M[x]ESLQR	0	0	762.369385	0.0008	0.0050
IK[x]TLSMEK	1	0	948.531355	0.0006	0.0050
K[x]LGVKPPK	0	0	865.574877	0.0006	0.0050
IKYEYQK[x]LK	6	0	1211.691351	0.0006	0.0050
SELVK[x]EFHK	4	0	1115.597456	0.0006	0.0050
LK[x]VLVQGLER	1	0	1153.718232	0.0005	0.0050
Q[x]YTVGQGYTK	0	0	1143.555986	0.0005	0.0050
DYYTKQSK[x]ATR	7	0	1359.678214	0.0005	0.0050
# precursors: 1
Precursor: 1953.0902	4	0.9927	0
K[x]EEPK(0)	SVQPTAK[x]TVQK(6)	1.2150	1953.0782	138.0681
K[x]GEK(0)	ELEAMK[x]LLRPR(5)	0.9050	1953.1080	138.0681
K[x]VPDK(0)	FK[x]LNVYKYR(1)	0.8150	1953.1087	138.0681
LMSK[x]VAEK(3)	FK[x]LNVYK(1)	0.8050	1953.1008	138.0681
NIPK[x]AR(3)	MK[x]DAVKEAAR(1)	0.6500	1953.0829	138.0681
S[x]QAR(0)	ELEAMK[x]LLRPR(5)	0.6000	1953.0829	138.0681
ENEQK[x]IK(4)	I[x]INRDIGK(0)	0.5950	1953.0894	138.0681
NIPK[x]AR(3)	MKDAVK[x]EAAR(5)	0.5850	1953.0829	138.0681
E[x]MKK(0)	ILEHK[x]EIMLR(4)	0.5700	1953.0790	138.0681
IK[x]ENQEK(1)	I[x]INRDIGK(0)	0.5150	1953.0894	138.0681
IGLSK[x]IR(4)	TPDK[x]GYGHR(3)	0.5150	1953.0795	138.0681
KLGVK[x]PPK(4)	GYSK[x]PNER(3)	0.4600	1953.1047	138.0681
K[x]KLIPIR(0)	ANWCDK[x]R(5)	0.4450	1953.0981	138.0681
K[x]VPDK(0)	FKLNVYK[x]YR(6)	0.4150	1953.1087	138.0681
KK[x]SGR(1)	TFHILEPK[x]EK(7)	0.4100	1953.1047	138.0681
KK[x]LIPIR(1)	ANWCDK[x]R(5)	0.3950	1953.0981	138.0681
K[x]KSGR(0)	TFHILEPK[x]EK(7)	0.3850	1953.1047	138.0681
LK[x]VELAK(1)	Y[x]TVGQGYTK(0)	0.3700	1953.0822	138.0681
EMK[x]K(2)	ILEHK[x]EIMLR(4)	0.3600	1953.0790	138.0681
SGKK[x]R(3)	TFHILEPK[x]EK(7)	0.3400	1953.1047	138.0681
