# Supplementary material for: ECL: an exhaustive search tool for the identification of cross-linked peptides using whole database
Source: BMC Bioinformatics. 2016 May 20;17:217. doi: 10.1186/s12859-016-1073-y (PMC4874008; doi:10.1186/s12859-016-1073-y)
Supplement: Additional file 5 — Kojak’s pre-selection list of PSMs only identified by ECL. (ZIP 5147 kb) [file 12859_2016_1073_MOESM5_ESM.zip › Kojak's pre-selection ranks of ECL only peptides/Kojak's detailed results/aleitner_M1012_004/diagnostic_7143.txt]

Scan: 7143
SAQEILCNEPVETYGSFDLK[x]EK	19	0	2556.205265	0.0952	2.0950
DGIQDIMPSQAK[x]ELKK	11	0	1799.945046	0.0662	1.0600
LELK[x]K	3	0	629.411178	0.0650	0.3250
LK[x]YYEQK	1	0	970.512337	0.0636	0.4450
KVSTTPANSFELK[x]QYLIQR	12	0	2222.205809	0.0618	1.1750
WKTLSK[x]ESAR	5	0	1204.656362	0.0610	0.6100
DGIQDIMPSQAK[x]ELK	11	0	1671.850090	0.0593	0.8900
KLEGTIDYQK[x]L	9	0	1306.713204	0.0582	0.6400
AFNNAGITSVGVTGKNCACVISQK[x]K	23	0	2623.320910	0.0572	1.4300
NCK[x]K	2	0	548.274037	0.0562	0.2250
K[x]DQK	0	0	517.285985	0.0562	0.2250
IK[x]YEYQK	1	0	970.512337	0.0557	0.3900
K[x]LQR	0	0	543.349250	0.0538	0.2150
DGIQDIMPSQAKELK[x]K	14	0	1799.945046	0.0531	0.8500
K[x]NRLK	0	0	657.428557	0.0520	0.2600
LIEK[x]LELR	3	0	1012.628028	0.0519	0.4150
ELLK[x]LK	3	0	742.495236	0.0517	0.3100
ELLK[x]PSASVALQR	3	0	1410.819391	0.0500	0.6500
YPGGGPGK[x]TAILPVK	7	0	1453.829229	0.0493	0.7400
K[x]PRRLLK	0	0	909.623554	0.0486	0.3400
K[x]EPPVYTPPKDK	0	0	1397.755400	0.0446	0.5350
K[x]SKTLQYFA	0	0	1084.591644	0.0444	0.4000
WRDATDDK[x]R	7	0	1161.552629	0.0439	0.3950
QVKLLFIEK[x]AEIINSLNLNNDLTDK	8	0	2884.590832	0.0436	1.0900
EKSLLAHK[x]GGHVVR	7	0	1529.878966	0.0432	0.6050
M[x]SIMEYNGGSCVAMAGK	0	0	1804.761547	0.0421	0.7150
E[x]SLQR	0	0	631.328907	0.0420	0.2100
LLEK[x]LEIK	3	0	984.621882	0.0419	0.3350
KVNQIESQMAMAEK[x]LIQIR	13	0	2229.197231	0.0418	0.7950
SVQPTAK[x]TVQK	6	0	1185.671676	0.0418	0.4600
ATAGPIIADK[x]NCKK	9	0	1485.797272	0.0418	0.5850
EIIRTSTSSMTAVPK[x]PLK	14	0	1958.086949	0.0408	0.7350
SK[x]TLQYFA	1	0	956.496688	0.0406	0.3250
K[x]TELEEIMLLNLHK	0	0	1709.938508	0.0404	0.5650
AIDLYKEVLNK[x]GVSK	10	0	1675.950788	0.0403	0.6050
LRLQK[x]R	4	0	812.534410	0.0400	0.2400
VNQIESQMAMAEK[x]LIQIR	12	0	2101.102276	0.0394	0.7100
WK[x]RENQLR	1	0	1128.615169	0.0394	0.3150
VADLKK[x]LEGTIDYQK	5	0	1719.940617	0.0390	0.5850
IWKVMCK[x]NK	6	0	1205.641245	0.0389	0.3500
E[x]MKK	0	0	534.283541	0.0388	0.1550
HHFYAK[x]IDRPAQVISFK	5	0	2056.100568	0.0385	0.6550
SRTLASLQK[x]R	8	0	1158.683243	0.0385	0.3850
VYATMQKLQK[x]DLGQVLNK	9	0	2076.140043	0.0383	0.6900
TSNNTNRTNSTDEK[x]GTK	13	0	1866.866670	0.0382	0.6500
EDVQSLK[x]LKYYEQK	6	0	1769.919882	0.0382	0.5350
AMEQQDIKPTVQNGEVSANAEQK[x]A	22	0	2585.239020	0.0381	0.9150
GAIESYK[x]VVDASIVSKALGNFVASVLAR	6	0	2863.580603	0.0380	1.0650
K[x]VAEQNENPTVGSAQKMIQDEAQK	0	0	2642.296866	0.0377	0.9050
YK[x]NENLENIEDVQLR	1	0	1875.932566	0.0377	0.5650
CSPSATLTHRTMTEK[x]AR	14	0	1945.946117	0.0376	0.6400
FMLK[x]LGVK	3	0	934.567348	0.0375	0.3000
A[x]TTVKDTMNVDINAIKK	0	0	1860.997805	0.0374	0.6350
K[x]DKPKYEPPVPTR	0	0	1553.856502	0.0373	0.4850
IFRQK[x]SLEK	4	0	1147.671285	0.0372	0.3350
FGNRDLVK[x]K	7	0	1075.613774	0.0372	0.3350
Y[x]FATLQK	0	0	869.464664	0.0371	0.2600
TEPKAVDEEMK[x]VR	10	0	1530.771118	0.0369	0.4800
ELIRK[x]SLK	4	0	985.628363	0.0369	0.2950
HYYSLRINYK[x]K	9	0	1483.793513	0.0368	0.4050
AASIAVEDEK[x]R	9	0	1187.614557	0.0368	0.4050
VDAQDFLK[x]VAETR	7	0	1490.772835	0.0365	0.4750
V[x]NQIESQMAMAEKLIQIR	0	0	2101.102276	0.0364	0.6550
ELLVK[x]ASK	4	0	886.548722	0.0362	0.2900
QEALSSK[x]TLFTRPIPVR	6	0	1942.099899	0.0362	0.6150
TLLAK[x]AVANQTSATFLRVVGSELIQK	4	0	2757.575126	0.0362	0.9400
LEEIGVADQYK[x]VSK	10	0	1577.830012	0.0361	0.5050
NK[x]PDERFNTGVVNVR	1	0	1743.901545	0.0360	0.5400
AK[x]VAEQNENPTVGSAQKMIQDEAQK	1	0	2713.333976	0.0360	0.9000
NCK[x]ADAGITIAPRCTDLDAIGVK	2	0	2458.230706	0.0359	0.8250
VSTTPANSFELK[x]QYLIQR	11	0	2094.110853	0.0358	0.6450
FRKPIGATWK[x]TTQLEEANSK	9	0	2304.222519	0.0357	0.7150
FIVK[x]ASSGPR	3	0	1060.602876	0.0355	0.3550
ITAFLLADSK[x]SQK	9	0	1420.792510	0.0354	0.4600
A[x]KVAEQNENPTVGSAQKMIQDEAQK	0	0	2713.333976	0.0352	0.8800
EDVQSLKLK[x]YYEQK	8	0	1769.919882	0.0350	0.4900
LK[x]ESQLVDKFFEK	1	0	1609.871482	0.0350	0.4550
LFAYPPK[x]SVQPTAK	6	0	1545.855441	0.0350	0.4900
DKK[x]DQK	2	0	760.407879	0.0350	0.2100
DK[x]KDQK	1	0	760.407879	0.0350	0.2100
GQAQSGNFSNFGDGANGDNKK[x]DQK	20	0	2483.106041	0.0348	0.8350
DTLSK[x]DQELTEENVSISVIGK	4	0	2304.169539	0.0348	0.7300
NKLLK[x]VTVSK	4	0	1128.722984	0.0345	0.3450
ASVVETVTLTKVTQKK[x]PPVQPLAYK	15	0	2724.578817	0.0344	0.8600
DQIGEEK[x]TILQSLLQR	6	0	1870.015898	0.0344	0.5500
GINIDQSSNSK[x]DPEEEAEMMTKETTEK	10	0	3040.348747	0.0343	0.9250
K[x]MSAQSCACMVRTLLYGK	0	0	2103.009638	0.0339	0.6100
KSK[x]TLQYFA	2	0	1084.591644	0.0339	0.3050
ALTCKMPGTLLPGPGK[x]GYIGDPIK	15	0	2483.327901	0.0338	0.8100
M[x]ATTVKDTMNVDINAIKK	0	0	1992.038284	0.0336	0.6050
LCIHK[x]NK	4	0	911.501059	0.0336	0.2350
E[x]QKPEVDYSEKFAELQK	0	0	2067.015955	0.0335	0.5700
ATTVK[x]DTMNVDINAIKK	4	0	1860.997805	0.0335	0.5700
HNNHMAKVLTLELYK[x]K	14	0	1938.050842	0.0334	0.5350
SDYYMASTYTKK[x]INVK	11	0	1910.944711	0.0334	0.5350
K[x]VNQIESQMAMAEKLIQIR	0	0	2229.197231	0.0334	0.6350
QIGIDPPRGVLLYGPPGTGK[x]TMLVK	19	0	2606.461686	0.0334	0.8350
G[x]VFKNVSGNVLSEIK	0	0	1589.877628	0.0333	0.5000
LQK[x]DLGQVLNK	2	0	1254.729522	0.0332	0.3650
TFHILEPK[x]EKSLLAHK	7	0	1890.072626	0.0331	0.5300
LKLELK[x]K	5	0	870.590192	0.0329	0.2300
YHDDLPALRITAFLLADSK[x]SQK	18	0	2501.327703	0.0327	0.7200
ELLKLK[x]VELAK	5	0	1282.822356	0.0327	0.3600
IKVLAQLGMQSLSPLK[x]QGMNILR	15	0	2537.454825	0.0326	0.7500
LYNK[x]FKTNHGNPFM	3	0	1709.834718	0.0325	0.4550
YK[x]DAYVYSIVAIAR	1	0	1630.871817	0.0325	0.4550
QLEMLDLQEGFIKEDCK[x]SLK	16	0	2423.207516	0.0325	0.6500
SDYYMASTYTK[x]K	10	0	1456.654367	0.0325	0.3900
VEPIPLINGEK[x]R	10	0	1363.782281	0.0325	0.3900
K[x]LEGTIDYQK	0	0	1193.629146	0.0325	0.3250
ENK[x]IQR	2	0	786.434760	0.0325	0.1950
M[x]ESLQR	0	0	762.369385	0.0325	0.1950
K[x]MQE	0	0	534.247157	0.0325	0.1300
LAEGESEEVK[x]AYMDPHR	9	0	1959.899550	0.0324	0.5500
MSFLELTEVWGK[x]PQK	11	0	1791.922859	0.0323	0.4850
LVNFTAK[x]TLDLLGIFRGEDNTMIQPR	6	0	2961.574469	0.0323	0.8400
FSFISNVRPK[x]LFAYPPKSVQPTAK	9	0	2721.500514	0.0323	0.7750
GEK[x]VEDAPENNSFRSWIGAYLAK	2	0	2580.260747	0.0322	0.7400
AK[x]YASQK	1	0	794.428614	0.0321	0.2250
MPGTLLPGPGK[x]GYIGDPIK	10	0	1910.033463	0.0321	0.6100
K[x]PPVQPLAYK	0	0	1139.670224	0.0320	0.3200
GK[x]VVIDAFRLINPSTLMMGQEPR	1	0	2571.366408	0.0317	0.7300
MEQK[x]PEVDYSEKFAELQK	3	0	2198.056433	0.0317	0.5700
EIQDEK[x]EAEAAR	5	0	1387.657871	0.0317	0.3800
EIINRDIGK[x]VVDK	8	0	1497.851416	0.0315	0.4100
KVAEQNENPTVGSAQK[x]MIQDEAQK	15	0	2642.296866	0.0315	0.7550
GQAQSGNFSNFGDGANGDNK[x]KDQK	19	0	2483.106041	0.0315	0.7550
FCVGLQKIEEIFK[x]K	12	0	1737.948678	0.0314	0.4400
SFLELTEVWGK[x]PQK	10	0	1660.882380	0.0314	0.4400
KELLK[x]LK	4	0	870.590192	0.0314	0.2200
IVAFDQLVK[x]EK	8	0	1288.739025	0.0314	0.3450
T[x]VYQISELESLLRSSHIITKELK	0	0	2686.490399	0.0313	0.7200
LENQRK[x]WR	5	0	1128.615169	0.0313	0.2500
K[x]DLVR	0	0	629.386026	0.0310	0.1550
LLFIEK[x]AEIINSLNLNNDLTDK	5	0	2529.368896	0.0309	0.6800
IK[x]VLAQLGMQSLSPLKQGMNILR	1	0	2537.454825	0.0309	0.7100
TRLLENDIK[x]VMK	8	0	1458.822760	0.0308	0.3700
LKGYQTIELDK[x]K	10	0	1434.808159	0.0308	0.3700
WAIK[x]EK	3	0	773.443537	0.0308	0.1850
LAVNENLASSK[x]SSM	10	0	1449.713272	0.0307	0.4300
ITIK[x]VHVSEVLGDIR	3	0	1677.977670	0.0307	0.4600
Q[x]TVYQISELESLLRSSHIITKELK	0	0	2814.548970	0.0306	0.7350
SIAEKMNGASGAELK[x]GVCTEAGMFALR	14	0	2797.355969	0.0304	0.8200
EWNQNIK[x]NLSNVVEISGK	6	0	2071.069718	0.0303	0.5450
YVQVEQRNK[x]PDERFNTGVVNVR	8	0	2646.362518	0.0302	0.6650
FLRPHYFTLVK[x]IYDSWPQSPQK	10	0	2749.437917	0.0300	0.6600
K[x]EPPVYTPPK	0	0	1154.633506	0.0300	0.3000
LEEIGVADQYKVSK[x]ILEHK	13	0	2198.194577	0.0300	0.5700
FLHDKNSDYK[x]ETLIFK	9	0	1997.025735	0.0300	0.4800
K[x]QYSAKAK	0	0	922.523570	0.0300	0.2400
E[x]MKKDSESTEEK	0	0	1439.644921	0.0296	0.3550
AAREYLEK[x]NWK	7	0	1406.730582	0.0295	0.3250
LELKK[x]ANWCDK	4	0	1403.723052	0.0295	0.3250
HGGYK[x]PTDKHK	4	0	1266.646859	0.0295	0.3250
EQK[x]PEVDYSEKFAELQK	2	0	2067.015955	0.0294	0.5000
V[x]GVFKNVSGNVLSEIK	0	0	1688.946037	0.0294	0.4700
VVK[x]GNQK	2	0	771.460247	0.0293	0.2050
AASIAVEDEK[x]RLR	9	0	1456.799717	0.0292	0.3800
FLK[x]TSK	2	0	722.432639	0.0292	0.1750
DTTK[x]NK	3	0	705.365683	0.0292	0.1750
GIMLYGPPGTGK[x]TLCAR	11	0	1790.917058	0.0291	0.4950
YLDSQRVAIK[x]K	9	0	1319.756069	0.0291	0.3200
TLIDK[x]FSGEKK	4	0	1264.702640	0.0291	0.3200
SMNLTRGIDLK[x]SIAEK	10	0	1774.961029	0.0291	0.4650
NPK[x]ADPLDERLSGVVEGIFQK	2	0	2311.217098	0.0290	0.6100
ESQDYLNLVQALAETNVKDEK[x]SGVK	20	0	2777.408184	0.0290	0.7250
TFHILEPK[x]EK	7	0	1240.681514	0.0290	0.2900
SSELPEVHLSMTRK[x]GVVALVEDK	13	0	2523.336549	0.0289	0.6650
WSLERK[x]GEK	5	0	1131.603602	0.0289	0.2600
IAGEHLSNGEK[x]PLLTPEKDFSK	10	0	2409.253874	0.0289	0.6350
MEQK[x]PEVDYSEK	3	0	1481.670742	0.0288	0.3450
K[x]IPQVASFRIDK	0	0	1400.813914	0.0288	0.3450
HRENK[x]IQR	4	0	1079.594768	0.0288	0.2300
YDK[x]KDLVR	2	0	1035.571243	0.0288	0.2300
G[x]VFK	0	0	449.263798	0.0288	0.1150
QSRQETQYK[x]IDELVSNNEK	8	0	2308.129407	0.0287	0.5450
INYK[x]KTELEEIMLLNLHK	3	0	2228.223766	0.0286	0.5150
K[x]LIRIDDHIGIAIAGLAPDAR	0	0	2227.279973	0.0286	0.6000
LK[x]LELKK	1	0	870.590192	0.0286	0.2000
EASKTLSK[x]WR	7	0	1204.656362	0.0285	0.2850
K[x]NLLNPLIEDSR	0	0	1410.783007	0.0283	0.3400
F[x]ATLQK	0	0	706.401341	0.0283	0.1700
QLEMLDLQEGFIK[x]EDCK	12	0	2094.996478	0.0282	0.4800
VDAQDFLK[x]VAETRR	7	0	1646.873938	0.0282	0.3950
WIAK[x]QILDCIVNLSEPAKK	3	0	2225.224100	0.0282	0.5350
S[x]IMEYNGGSCVAMAGK	0	0	1673.721069	0.0281	0.4500
NTWNSTLETAKAK[x]YASQK	12	0	2040.027522	0.0281	0.5050
DGLEDDMPALADEEFEK[x]MDR	16	0	2324.977588	0.0280	0.5600
VYATMQK[x]LQK	6	0	1208.658670	0.0280	0.2800
M[x]NSIVSKYTQSTNNDDPKK	0	0	2169.037093	0.0279	0.5300
SSK[x]SSLELANNAVK	2	0	1446.767750	0.0279	0.3900
KINVK[x]FFEK	4	0	1151.670224	0.0278	0.2500
ILSTLDRELLK[x]PSASVALQR	10	0	2209.279304	0.0278	0.5550
M[x]SFLELTEVWGKPQK	0	0	1791.922859	0.0277	0.4150
VADLK[x]KLEGTIDYQK	4	0	1719.940617	0.0277	0.4150
IIRGAIESYK[x]VVDASIVSK	9	0	2047.167638	0.0276	0.5250
NTACSGIIAEVK[x]LQAAYEYFR	11	0	2403.189167	0.0276	0.5800
NK[x]EHIMDNLEAQAIEELEGAK	1	0	2381.153176	0.0276	0.5800
MELLEQYNVIHDHQEERMQK[x]LLR	19	0	2951.474439	0.0276	0.6350
LRTFHILEPK[x]EK	9	0	1509.866674	0.0275	0.3300
EFPDLGVLEGK[x]R	10	0	1358.719350	0.0275	0.3300
INYKK[x]TELEEIMLLNLHK	4	0	2228.223766	0.0275	0.4950
M[x]EQKPEVDYSEKFAELQK	0	0	2198.056433	0.0275	0.4950
S[x]FLELTEVWGKPQK	0	0	1660.882380	0.0275	0.3850
EDCK[x]SLKR	3	0	1034.517826	0.0275	0.2200
GYSK[x]PNER	3	0	949.461699	0.0275	0.2200
YEAFEK[x]ADSCILDLTGAFRAQISVR	5	0	2859.422393	0.0274	0.6850
QDLADATVETLK[x]AIEGK	11	0	1800.946820	0.0274	0.4650
SQK[x]ALDTLFSAIR	2	0	1448.798656	0.0273	0.3550
LELK[x]KANWCDK	3	0	1403.723052	0.0273	0.3000
GPSLYQVDPSGTYFAWKATAIGK[x]SSTAAK	22	0	3001.518398	0.0272	0.7900
F[x]MTRSEYDR	0	0	1203.534202	0.0272	0.2450
LK[x]WSDERYLHQSLK	1	0	1801.947432	0.0271	0.3800
LAEGESEEVK[x]AYMDPHRSMK	9	0	2306.067009	0.0270	0.5400
QEALSSK[x]TLFTRPIPVRR	6	0	2098.201001	0.0269	0.4850
V[x]KAFGRVYATMQK	0	0	1497.812531	0.0269	0.3500
ELIRAQEEVK[x]R	9	0	1369.767693	0.0268	0.2950
AVANSTAANFIRVVGSEFVQK[x]YLGEGPR	20	0	2979.556512	0.0268	0.7500
VETAVLSTTVK[x]AQARAK	10	0	1772.015506	0.0268	0.4550
DDFDAFYGIDTMSPNMK[x]VDK	16	0	2308.002683	0.0268	0.5350
ARTVSDLTISQAIFELSSPFLENK[x]SQK	23	0	3008.581721	0.0267	0.7200
IWK[x]VMCKNK	2	0	1205.641245	0.0267	0.2400
YPHGMTETLNTK[x]LGLGIAYQLR	11	0	2475.294296	0.0266	0.5850
PFGNTHNK[x]FK	7	0	1188.603937	0.0265	0.2650
ELLK[x]LKVELAK	3	0	1282.822356	0.0264	0.2900
TSWIYK[x]NK	5	0	1038.549782	0.0262	0.2100
GQAQSGNFSNFGDGANGDNK[x]K	19	0	2111.925576	0.0262	0.5500
TSK[x]TPPTAMLSSVREIIK	2	0	1958.086949	0.0261	0.4700
K[x]GILLPESLTEAVEATTYAILRK	0	0	2515.426015	0.0261	0.6000
LDGKDELWK[x]NDDQLTYTYK	8	0	2344.122200	0.0261	0.4950
QTGQYYGGLK[x]LCVDR	9	0	1756.856570	0.0260	0.3900
GDYNGIQDIVAQGTVGISDQK[x]LTR	20	0	2547.292771	0.0258	0.6200
VMK[x]EDNLILRTR	2	0	1486.828906	0.0258	0.3100
MEILK[x]IHLEKVSK	4	0	1566.916655	0.0258	0.3350
YGEK[x]ESLAAVLVR	3	0	1433.787759	0.0258	0.3350
QLEMLDLQEGFIK[x]EDCKSLK	12	0	2423.207516	0.0258	0.5150
E[x]APADPTDEEAMSDEAAAQAITAR	0	0	2459.075713	0.0256	0.6150
GSLEK[x]NWK	4	0	960.502835	0.0256	0.2050
K[x]QLATSLR	0	0	915.550117	0.0256	0.2050
NFGRDLK[x]LK	6	0	1089.629423	0.0256	0.2300
VRDYGDLGSSVNPLDK[x]TNNLDLEHK	15	0	2798.383367	0.0254	0.6350
EIQDEK[x]EAEAARK	5	0	1515.752826	0.0254	0.3300
YK[x]SYLLQHREWDSK	1	0	1851.926697	0.0254	0.3550
SVEISALASK[x]NRLHQLR	9	0	1921.085644	0.0253	0.4300
LEK[x]SLLELNETQSNIQEQGVNWGKK	2	0	2884.492911	0.0252	0.6300
CLDQLTNWCTIK[x]TVDR	11	0	2021.966182	0.0250	0.4000
TIPPLTTVK[x]GSDAAPQASKK	8	0	2009.115605	0.0250	0.5000
TFHILEPKEK[x]SLLAHK	9	0	1890.072626	0.0250	0.4000
GVFK[x]NVSGNVLSEIK	3	0	1589.877628	0.0250	0.3750
GYSK[x]PNERATKQSK	3	0	1592.826990	0.0250	0.3500
EQK[x]PEVDYSEK	2	0	1350.630263	0.0250	0.2750
K[x]SGFEKIDLTR	0	0	1292.708787	0.0250	0.2750
LIQIRVK[x]LEK	6	0	1238.807376	0.0250	0.2500
TK[x]INLIETLR	1	0	1199.723710	0.0250	0.2500
QSK[x]ATREPNK	2	0	1157.615226	0.0250	0.2500
VVTSKLLK[x]PR	7	0	1139.738968	0.0250	0.2500
M[x]GINERK	0	0	846.438129	0.0250	0.1750
GK[x]LVR	1	0	571.380549	0.0250	0.1250
QLIIKEEMMNSIQQAVAK[x]	17	0	2073.096129	0.0250	0.4500
LFAYPPKSVQPTAK[x]TVQK	13	0	2002.125051	0.0250	0.4500
GNIK[x]VLFATNRPNTLDEALMRPGR	3	0	2682.438655	0.0248	0.5950
TVQK[x]VETAVLSTTVKAQAR	3	0	2029.153050	0.0247	0.4700
MATTVK[x]DTMNVDINAIKK	5	0	1992.038284	0.0247	0.4450
IMRDVITELPDAK[x]YYR	12	0	1982.029438	0.0247	0.3950
MSSK[x]SSLELANNAVK	3	0	1577.808228	0.0247	0.3700
TSTGGPK[x]LQLNLER	6	0	1512.825929	0.0246	0.3450
Q[x]EMKKDSESTEEK	0	0	1567.703492	0.0246	0.3200
ATAGPIIADK[x]NCK	9	0	1357.702317	0.0246	0.3200
DGLEDDMPALADEEFEK[x]MDRR	16	0	2481.078690	0.0245	0.5150
LEEIGVADQYK[x]VSKILEHK	10	0	2198.194577	0.0245	0.4650
SRQETQYK[x]IDELVSNNEK	7	0	2180.070835	0.0244	0.4400
AANVLAFQSTTK[x]TLALKYPGGGPGK	11	0	2489.364088	0.0244	0.6100
QAREK[x]VLK	4	0	970.592313	0.0244	0.1950
STELFKNEEEPTK[x]K	12	0	1678.841301	0.0243	0.3400
Q[x]DYDLVR	0	0	907.439903	0.0243	0.1700
L[x]EAPADPTDEEAMSDEAAAQAITAR	0	0	2572.159771	0.0242	0.6050
DDINLDEASAMAVK[x]FLSK	13	0	1965.971650	0.0242	0.4350
LVRDAFALAK[x]EK	9	0	1359.787367	0.0242	0.2900
Q[x]EMKK	0	0	662.342113	0.0240	0.1200
NKPGVYTK[x]VCNYVNWIQQTIAAN	7	0	2680.343029	0.0239	0.5500
LK[x]YYEQKIR	1	0	1239.697497	0.0239	0.2150
CTK[x]IIENEQSAEKNAYVINLK	2	0	2464.263053	0.0238	0.5000
Q[x]YTVGQGYTKAAWFEK	0	0	1875.915465	0.0237	0.3800
K[x]GEK	0	0	460.264524	0.0237	0.0950
YYIIMGLQASK[x]LRNK	10	0	1796.997022	0.0237	0.3550
ATK[x]QSKYTYDR	2	0	1359.678214	0.0236	0.2600
S[x]SKSSLELANNAVK	0	0	1446.767750	0.0236	0.3300
KLEK[x]GQSIDDMIPAQK	3	0	1799.945046	0.0234	0.3750
RHQGVLEIEFMIDHNMK[x]DGTQR	16	0	2653.285197	0.0234	0.5150
LSGVVEGIFQK[x]CYAK	10	0	1697.880996	0.0233	0.3500
NK[x]PGVYTKVCNYVNWIQQTIAAN	1	0	2680.343029	0.0233	0.5350
NIK[x]VIMATNRIDILDPALLRPGR	2	0	2588.494714	0.0233	0.5350
VTQKK[x]PPVQPLAYK	4	0	1595.939834	0.0232	0.3250
D[x]VPTFANFHTPIFIAKREDGMK	0	0	2533.278647	0.0232	0.5100
FIVK[x]ASSGPRYVVGCR	3	0	1794.956220	0.0231	0.3700
FLSKTLDSNSLTHEK[x]IEFATITK	14	0	2622.390357	0.0230	0.5300
VETAVLSTTVK[x]AQAR	10	0	1572.883440	0.0230	0.3450
K[x]ELLK	0	0	629.411178	0.0230	0.1150
TLDQIAAK[x]LYFYYILFFEKCNR	7	0	2815.440615	0.0230	0.5050
DDFDAFYGIDTMSPNMK[x]VDKNWSK	16	0	2823.251891	0.0229	0.5500
AKVAEQNENPTVGSAQK[x]MIQDEAQK	16	0	2713.333976	0.0228	0.5700
VATEK[x]DFLDAVQK	4	0	1462.766689	0.0227	0.2950
DYGDLGSSVNPLDK[x]TNNLDLEHKHK	13	0	2808.367718	0.0226	0.5650
FSFISNVRPKLFAYPPK[x]SVQPTAK	16	0	2721.500514	0.0225	0.5400
K[x]PPVQPLAYKSATPFR	0	0	1799.009303	0.0225	0.3600
M[x]MGINERK	0	0	977.478607	0.0225	0.1800
AKSAK[x]IVR	4	0	871.560288	0.0225	0.1800
AIEGK[x]IAR	4	0	856.513006	0.0225	0.1800
IVK[x]SAKAK	2	0	843.554142	0.0225	0.1800
LYFYYILFFEK[x]CNR	10	0	1974.970140	0.0225	0.3150
VTQK[x]KPPVQPLAYK	3	0	1595.939834	0.0225	0.3150
ILEHK[x]EIMLR	4	0	1280.727413	0.0225	0.2250
SNNIK[x]ENEQK	4	0	1202.589070	0.0225	0.2250
LLENDIK[x]VMK	6	0	1201.673984	0.0225	0.2250
TK[x]LQDGSTDMQLTLMSIVHVPYK	1	0	2604.329020	0.0224	0.5150
K[x]SLPLQIEVANDCIKWAIK	0	0	2225.224100	0.0224	0.4250
ATTVKDTMNVDINAIK[x]K	15	0	1860.997805	0.0224	0.3800
KVTSK[x]LLEQEESAEK	4	0	1717.909710	0.0223	0.3350
TGRK[x]EPPVYTPPK	3	0	1468.803742	0.0223	0.2900
MK[x]SLSEQYTERVQNEVTLSPEQLR	1	0	2864.433683	0.0223	0.5350
VGVFKNVSGNVLSEIK[x]NNWQIER	15	0	2629.397507	0.0222	0.5100
QGDTK[x]INHEHFMDGILEVQMR	4	0	2497.184095	0.0221	0.4650
ILGVVEGQFSRPAK[x]LNDPEDK	13	0	2311.217099	0.0221	0.4650
HESLK[x]YR	4	0	931.487520	0.0221	0.1550
SELQDK[x]SSQQGVEGVLIILKIEDTDK	5	0	2871.507557	0.0221	0.5750
K[x]SSEQANLYERK	0	0	1451.736786	0.0221	0.2650
FLHDK[x]NSDYK	4	0	1265.603994	0.0220	0.2200
K[x]EEPK	0	0	629.338410	0.0220	0.1100
MEQKPEVDYSEK[x]FAELQK	11	0	2198.056433	0.0219	0.3950
ENEQK[x]IKTLSMEK	4	0	1576.812980	0.0219	0.2850
FHQLK[x]PTR	4	0	1025.576998	0.0219	0.1750
HGGYKPTDK[x]HK	8	0	1266.646859	0.0218	0.2400
LCIHK[x]NKLTNDETR	4	0	1740.894015	0.0218	0.3050
L[x]FKSLGSGMDQEKVLNK	0	0	1893.002891	0.0218	0.3700
LREWNQNIK[x]NLSNVVEISGK	8	0	2340.254878	0.0217	0.4350
TLALKYPGGGPGK[x]TAILPVK	12	0	1980.177084	0.0217	0.4350
VEPIPLINGEK[x]RDLRPGR	10	0	2058.169702	0.0217	0.3900
SLLAHK[x]GGHVVR	5	0	1272.741423	0.0217	0.2600
EKASK[x]GSNDDEMK	4	0	1437.640504	0.0215	0.2800
G[x]QAQSGNFSNFGDGANGDNK	0	0	1983.830620	0.0215	0.4300
M[x]FMTRSEYDR	0	0	1334.574681	0.0215	0.2150
DK[x]MNFVILCR	1	0	1294.652534	0.0215	0.2150
K[x]QCVIANSCK	0	0	1206.584850	0.0215	0.2150
EVPAVQVTAAFLYNYK[x]R	15	0	1968.046805	0.0215	0.3650
K[x]ARQAAK	0	0	771.471479	0.0214	0.1500
K[x]ALSSLK	0	0	745.469750	0.0214	0.1500
KGYQTIELDK[x]K	9	0	1321.724101	0.0214	0.2350
E[x]SLQRLLQGAR	0	0	1269.715268	0.0214	0.2350
HIIMFDCKILEFTK[x]YSNDK	13	0	2401.180912	0.0213	0.4050
LQDGSTDMQLTLMSIVHVPYK[x]QGLHKK	20	0	3066.599298	0.0213	0.5750
TASQVNMQIARK[x]AVYMPLCDPGNK	11	0	2691.329365	0.0213	0.5100
EK[x]TSNNTNRTNSTDEK	1	0	1837.840123	0.0213	0.3400
SETMK[x]YYLPKGK	4	0	1443.743119	0.0213	0.2550
YDKK[x]DLVR	3	0	1035.571243	0.0213	0.1700
IK[x]TLSMEK	1	0	948.531355	0.0213	0.1700
LTGDTNGALDKLEEIGVADQYK[x]VSK	21	0	2663.365262	0.0212	0.5300
M[x]GQAQSGNFSNFGDGANGDNK	0	0	2114.871099	0.0212	0.4450
QLADYK[x]AFEDSLR	5	0	1554.767750	0.0212	0.2750
MPGTLLPGPGK[x]GYIGDPIKFVR	10	0	2312.271383	0.0211	0.4650
N[x]SIVSKYTQSTNNDDPKK	0	0	2037.996615	0.0211	0.3800
FFEK[x]INVKK	3	0	1151.670224	0.0211	0.1900
LNFSSLK[x]MK	6	0	1066.584449	0.0211	0.1900
MKLSLFSNK[x]ENELR	8	0	1707.897707	0.0211	0.2950
TEDDIK[x]SLQSVGQIIGEVLK	5	0	2171.168421	0.0210	0.4200
LEK[x]GQSIDDMIPAQK	2	0	1671.850090	0.0210	0.3150
V[x]GVFK	0	0	548.332206	0.0210	0.1050
GTEVEKITIK[x]VHVSEVLGDIR	9	0	2321.295344	0.0210	0.4400
EK[x]VAFILDQVR	1	0	1316.745171	0.0209	0.2300
EDTEAVLK[x]RINDTVGIK	7	0	1900.026461	0.0209	0.3550
NTWNSTLETAK[x]AKYASQK	10	0	2040.027522	0.0208	0.3750
HIIMFDCK[x]ILEFTK	7	0	1793.920748	0.0207	0.2900
VAEQNENPTVGSAQK[x]MIQDEAQK	14	0	2514.201910	0.0207	0.4750
LEK[x]SLLELNETQSNIQEQGVNWGK	2	0	2756.397956	0.0206	0.4950
ALRDTLSK[x]DQELTEENVSISVIGK	7	0	2644.391809	0.0206	0.4950
VGVFK[x]NVSGNVLSEIK	4	0	1688.946037	0.0206	0.3300
ASVVETVTLTKVTQK[x]KPPVQPLAYK	14	0	2724.578817	0.0206	0.5150
TQLADILSVLGMSYSNTSK[x]HESLKYR	18	0	2940.501366	0.0206	0.5350
K[x]VAQTTYKK	0	0	1065.618191	0.0206	0.1850
TLDQIAAK[x]LYFYYILFFEK	7	0	2385.265950	0.0205	0.3900
IHDHLLMEEEYVQNQERLK[x]PQDER	18	0	3048.472188	0.0204	0.4900
K[x]IEFPPPSAEAR	0	0	1340.708787	0.0204	0.2450
SWIGAYLAK[x]IPER	8	0	1502.824477	0.0204	0.2650
LEFIK[x]VIPVEELKEIK	4	0	1926.144056	0.0203	0.3250
AMVNIDTIDNK[x]VATTM	10	0	1735.848372	0.0203	0.3250
NSSSDMAYTSMFK[x]GNQK	12	0	1894.818860	0.0203	0.3450
VLNKGDSGEMSLQKLFK[x]	16	0	1893.002891	0.0203	0.3450
IAGEHLSNGEK[x]PLLTPEK	10	0	1932.031547	0.0203	0.3650
K[x]VSTTPANSFELKQYLIQR	0	0	2222.205809	0.0203	0.3850
VSEVLNSEDITGIQEK[x]STDLR	15	0	2332.175685	0.0202	0.4250
GVFKNVSGNVLSEIK[x]NNWQIER	14	0	2530.329098	0.0202	0.4450
SQK[x]NVISLEISDTSLQPLSTFFAERAK	2	0	3008.581721	0.0202	0.5450
ILGVVEGQFSRPAK[x]LNDPEDKYEALSK	13	0	3002.571157	0.0202	0.5450
K[x]TVQYATKR	0	0	1093.624337	0.0200	0.1800
LAEK[x]WRDYNLISENTEM	3	0	2110.999257	0.0200	0.3400
QTGQYYGGLK[x]LCVDRR	9	0	1912.957672	0.0200	0.3200
IDKNTWNSTLETAK[x]AK	13	0	1818.947489	0.0200	0.3200
K[x]LEKGQSIDDMIPAQK	0	0	1799.945046	0.0200	0.3200
VATEKDFLDAVQK[x]VVK	12	0	1788.998462	0.0200	0.3200
IK[x]ILFSDVKAMTTGLR	1	0	1792.027986	0.0200	0.3200
ATAGPIIADKNCK[x]K	12	0	1485.797272	0.0200	0.2800
LK[x]PQDER	1	0	884.471536	0.0200	0.1400
EMK[x]K	2	0	534.283541	0.0200	0.0800
VK[x]LEKSLLELNETQSNIQEQGVNWGK	1	0	2983.561320	0.0198	0.5150
K[x]LEETDVAKAAILERPYASTGAYK	0	0	2623.385606	0.0198	0.4750
NVSGNVLSEIK[x]NNWQIER	10	0	2099.075864	0.0197	0.3550
QTLNK[x]IALDEQIQALK	4	0	1825.030821	0.0197	0.3150
SGVK[x]LENVKIYADLK	3	0	1675.950788	0.0197	0.2950
ATLTGMK[x]IDVLFSK	6	0	1522.842826	0.0196	0.2750
GINIDQSSNSKDPEEEAEMMTK[x]ETTEK	21	0	3040.348747	0.0196	0.5300
GQSIDDMIPAQK[x]	11	0	1301.628489	0.0196	0.2350
NSDYKETLIFK[x]CIDMFIHK	10	0	2401.180912	0.0195	0.3700
VYATMQK[x]LQKDLGQVLNK	6	0	2076.140043	0.0194	0.3500
IKILFSDVK[x]AMTTGLR	8	0	1792.027986	0.0194	0.3100
EK[x]SLLAHK	1	0	924.539219	0.0194	0.1550
K[x]GEKVEDAPENNSFR	0	0	1718.822296	0.0193	0.2900
IEIPLPNEVGRMEILK[x]IHLEK	15	0	2470.398029	0.0193	0.4050
WAIK[x]EKR	3	0	929.544639	0.0193	0.1350
IK[x]LISGK	1	0	757.506134	0.0193	0.1350
VTQK[x]KPPVQPLAYKSATPFR	3	0	2255.278912	0.0192	0.3850
DYGK[x]FLSAMHDLPVRGNAK	3	0	2118.067943	0.0192	0.3650
SQEEAIENIK[x]CTRAEQMSVELPQR	9	0	2845.369702	0.0192	0.4600
TQLADILSVLGMSYSNTSK[x]HESLK	18	0	2621.336941	0.0192	0.4600
D[x]YDLVR	0	0	779.381332	0.0192	0.1150
K[x]QYSAK	0	0	723.391504	0.0192	0.1150
K[x]SGFEK	0	0	694.364957	0.0192	0.1150
SAK[x]IVR	2	0	672.428222	0.0192	0.1150
AEIINSLNLNNDLTDK[x]LAQFEK	15	0	2502.296462	0.0191	0.4200
SQK[x]ALDTLFSAIRDHDLAPLYK	2	0	2501.327703	0.0191	0.4200
AMEVDEK[x]PTER	6	0	1303.607753	0.0191	0.2100
QVK[x]LLFIEKAEIINSLNLNNDLTDK	2	0	2884.590832	0.0190	0.4750
K[x]EEMVMLKGDEVVSLLGVSEQVQVR	0	0	2801.466563	0.0190	0.4750
YYEQK[x]IRIGLHDDAYLDVCK	4	0	2498.226278	0.0190	0.3800
NAYVINLKQIAK[x]FVVSLGER	11	0	2261.289476	0.0190	0.3800
LLENDIKVMK[x]SEFQR	9	0	1848.976678	0.0190	0.2850
VNGVVFTNRPDEK[x]NR	12	0	1743.901545	0.0190	0.2850
FLSK[x]TLDSNSLTHEK	3	0	1718.883832	0.0190	0.2850
EHFK[x]ELVSKASPIAGSEGK	3	0	2013.053008	0.0189	0.3600
FCVGLQK[x]IEEIFKK	6	0	1737.948678	0.0189	0.2650
EDTEAVLK[x]R	7	0	1059.555986	0.0189	0.1700
FLKTSK[x]TPPTAMLSSVR	5	0	1863.028712	0.0188	0.3200
LFQAEYAYK[x]AVENASTCIGIK	8	0	2375.183021	0.0188	0.3950
M[x]SSKSSLELANNAVKSNDIEK	0	0	2264.131715	0.0188	0.3950
D[x]GLEDDMPALADEEFEKMDR	0	0	2324.977588	0.0188	0.3750
SDYYMASTYTK[x]KINVK	10	0	1910.944711	0.0188	0.3000
GERPSCPTGYHLK[x]SIR	12	0	1856.931459	0.0188	0.3000
QDRGK[x]LVR	4	0	970.567161	0.0188	0.1500
APALDGALQGVIQFMK[x]SCALFANQAATR	15	0	2948.499924	0.0187	0.5250
LGSSEVEQVQLVVDGVK[x]LMVEMEK	16	0	2645.365461	0.0187	0.4500
M[x]ESLQRLLQGAR	0	0	1400.755746	0.0187	0.2250
DTALEK[x]YKSYLLQHR	5	0	1863.984208	0.0187	0.2800
TITDGK[x]IYVEVERAR	5	0	1748.942012	0.0187	0.2800
M[x]SSKSSLELANNAVK	0	0	1577.808228	0.0187	0.2800
K[x]ELFDCLKIMR	0	0	1451.762804	0.0186	0.2050
QGITEAYNQK[x]AVEKLMSR	9	0	2065.062523	0.0186	0.3350
FGDGIQIAQLALK[x]HRENK	12	0	2037.111857	0.0186	0.3350
ILEHK[x]EIMLRVEPIPLINGEK	4	0	2470.398029	0.0186	0.3900
SNPVFAENDEK[x]GEK	10	0	1562.721193	0.0186	0.2600
DRGK[x]LVR	3	0	842.508589	0.0186	0.1300
ASLLTREDLTDEEK[x]AASIAVEDEK	13	0	2632.307808	0.0185	0.4450
G[x]QAQSGNFSNFGDGANGDNKKDQK	0	0	2483.106041	0.0185	0.4450
FLK[x]TSKTPPTAMLSSVR	2	0	1863.028712	0.0185	0.3150
EIKQIK[x]VMDSLEPTGEIYGK	5	0	2277.192525	0.0185	0.3700
TIPPLTTVKGSDAAPQASK[x]K	18	0	2009.115605	0.0185	0.3700
FCVGLQK[x]IEEIFK	6	0	1609.853723	0.0185	0.2400
ALTLK[x]TGPPGPPCGGK	4	0	1549.828571	0.0184	0.2950
LELRGDYNGIQDIVAQGTVGISDQK[x]LTR	24	0	3058.604577	0.0184	0.5150
FVIHQEENK[x]RSVGIK	8	0	1782.973979	0.0183	0.2750
S[x]TLDLNHLADLYDRK	0	0	1772.905627	0.0183	0.2750
Y[x]TVGQGYTKAAWFEK	0	0	1747.856893	0.0183	0.2750
ALTCK[x]MPGTLLPGPGKGYIGDPIK	4	0	2483.327901	0.0183	0.4400
EIKIIYSDIDVDPVK[x]PEHVGK	14	0	2393.284112	0.0183	0.3850
GTEVEK[x]ITIKVHVSEVLGDIR	5	0	2321.295344	0.0183	0.3850
KTELFK[x]ASTSAK	5	0	1309.724101	0.0183	0.2200
WK[x]ALER	1	0	801.449683	0.0183	0.1100
VTQKK[x]PPVQPLAYKSATPFR	4	0	2255.278912	0.0182	0.3650
KDK[x]MNFVILCR	2	0	1422.747490	0.0182	0.2000
FPLGNVWGLPMTNASHLGYQHLCTGK[x]K	25	0	3025.505345	0.0181	0.4900
VPFTAAITITGVKTSTGGPK[x]LQLNLER	19	0	2811.585689	0.0181	0.4900
DQKKDK[x]PK	5	0	985.555594	0.0181	0.1450
P[x]FGNTHNK	0	0	913.440572	0.0181	0.1450
AK[x]SAKIVR	1	0	871.560288	0.0181	0.1450
LNSLPLLQQLVK[x]CFIVNELMR	11	0	2527.401730	0.0181	0.3800
ENEQKIK[x]TLSMEK	6	0	1576.812980	0.0181	0.2350
QYQEVVKQGDVLLNK[x]LQK	14	0	2129.184348	0.0181	0.3250
GIKGIESEAYESVLDLAK[x]ICDVR	17	0	2564.315479	0.0180	0.4150
NCACVISQK[x]K	8	0	1206.584850	0.0180	0.1800
TLIDK[x]FSGEK	4	0	1136.607685	0.0180	0.1800
QEMK[x]K	3	0	662.342113	0.0180	0.0900
K[x]DQKK	0	0	645.380940	0.0180	0.0900
NK[x]LLK	1	0	614.411513	0.0180	0.0900
NRQYQEVVK[x]QGDVLLNK	8	0	2030.090787	0.0179	0.3050
RQTLNK[x]IALDEQIQALK	5	0	1981.131923	0.0179	0.3050
AIHKLGSTLK[x]SIMLYLMVQSVNSELK	9	0	2902.602263	0.0179	0.4650
DVEFLHSDK[x]IDTIVKEIQDEK	8	0	2500.269581	0.0179	0.3750
AFGRVYATMQK[x]LQK	10	0	1639.886752	0.0179	0.2500
KVADLK[x]K	5	0	800.511946	0.0179	0.1250
LPYVALGSGSLAAISVLETK[x]YQPDLER	19	0	2889.548636	0.0178	0.4800
K[x]HLDAEVQK	0	0	1066.577055	0.0178	0.1600
VVDK[x]CFGIK	3	0	1064.568799	0.0178	0.1600
SERDTALEK[x]YK	8	0	1338.677880	0.0177	0.1950
E[x]IINRDIGKVVDK	0	0	1497.851416	0.0177	0.2300
LFKSLGSGMDQEK[x]VLNK	12	0	1893.002891	0.0176	0.3000
FIRVSGSELVQK[x]YIGEGSR	11	0	2124.132649	0.0176	0.3350
FMALGLALLFNGK[x]QDLADATVETLK	12	0	2678.435196	0.0176	0.4400
SVQPTAKTVQK[x]VETAVLSTTVK	10	0	2314.310659	0.0175	0.3850
RLAEGESEEVK[x]AYMDPHR	10	0	2116.000652	0.0175	0.3150
VLK[x]LTLEAMDLEIVEK	2	0	1843.037546	0.0175	0.2800
VVTSKLLK[x]PRVNNR	7	0	1622.994323	0.0175	0.2450
ASKGSNDDEMK[x]IDK	10	0	1536.708913	0.0175	0.2450
TPNDTQK[x]YSNDK	6	0	1409.642221	0.0175	0.2100
EPPVYTPPK[x]DKK	8	0	1397.755400	0.0175	0.2100
K[x]AMVNIDTIDNK	0	0	1360.701983	0.0175	0.2100
DLK[x]LKWSDER	2	0	1288.677488	0.0175	0.1750
GIDLK[x]SIAEK	4	0	1072.612770	0.0175	0.1750
SSK[x]DISSK	2	0	850.439569	0.0175	0.1400
GPSLYQVDPSGTYFAWK[x]ATAIGK	16	0	2456.237499	0.0174	0.4000
K[x]SNFFLQLDGLVGQEAR	0	0	1921.005669	0.0174	0.2950
QYQEVVK[x]QGDVLLNK	6	0	1759.946763	0.0173	0.2600
ASVVETVTLTK[x]VTQK	10	0	1602.919156	0.0173	0.2600
ADAAFLRLVK[x]APALDGALQGVIQFMK	9	0	2742.525343	0.0173	0.4500
FFEKEDVQSLK[x]LK	10	0	1609.871482	0.0173	0.2250
QTVYQISELESLLRSSHIITK[x]ELK	20	0	2814.548970	0.0173	0.4150
ENRESQDYLNLVQALAETNVK[x]DEK	20	0	2805.377946	0.0173	0.4150
LTGDTNGALDK[x]LEEIGVADQYK	10	0	2349.169873	0.0173	0.3800
ILEFTK[x]YSNDK	5	0	1356.692468	0.0173	0.1900
TEPK[x]AVDEEMK	3	0	1275.601607	0.0173	0.1900
SSK[x]SSLELANNAVKSNDIEK	2	0	2133.091236	0.0172	0.3450
ILSNITYSYK[x]GYGLSMGTMLAGTGK	9	0	2625.318122	0.0172	0.4300
VVSSAIVDK[x]YIGESAR	8	0	1692.904567	0.0172	0.2750
LIKK[x]SSEQANLYER	3	0	1677.904901	0.0171	0.2400
NAEELSSYQK[x]KLIR	9	0	1677.904901	0.0171	0.2400
K[x]RWSLER	0	0	973.545700	0.0171	0.1200
LLKVTVSK[x]GVAIDLLEECK	7	0	2114.201970	0.0171	0.3250
K[x]AFGRVYATMQK	0	0	1398.744122	0.0171	0.2050
GSNDDEMK[x]IDKK	7	0	1378.639778	0.0171	0.2050
TDTK[x]TIEAITFK	3	0	1366.734330	0.0171	0.2050
LFLLRSDYYMASTYTK[x]K	15	0	2099.076051	0.0171	0.2900
NEEK[x]K	3	0	646.328572	0.0170	0.0850
NGYPMPCDVLAK[x]R	11	0	1519.727481	0.0169	0.2200
AVYDTAVVQEDPEK[x]WK	13	0	1876.920608	0.0169	0.2700
ITTGDRLILTENIK[x]TK	13	0	1815.046470	0.0169	0.2700
KDWNACK[x]K	6	0	1048.512348	0.0169	0.1350
TLASLQK[x]R	6	0	915.550117	0.0169	0.1350
TGPPGPPCGGKFMLK[x]LGVK	14	0	1940.037500	0.0168	0.3200
QGDVLLNK[x]LQK	7	0	1254.729522	0.0168	0.1850
STDEYNGAMLK[x]SVCVEAGMIALRQGDTK	10	0	3043.441145	0.0168	0.4700
QGITEAYNQK[x]AVEK	9	0	1577.804860	0.0168	0.2350
DGIYDLLHACVDRIK[x]YEYQK	14	0	2498.226278	0.0168	0.3350
QDLADATVETLKAIEGK[x]IAR	16	0	2141.169090	0.0168	0.3350
ILIELLTQMDGFDQGANVK[x]VIMATNR	18	0	2889.509094	0.0167	0.4350
QYQEVVK[x]QGDVLLNKLQK	6	0	2129.184348	0.0167	0.3000
YAVISGAISLDRVDVK[x]TK	15	0	1934.083580	0.0167	0.3000
FEAQK[x]DTVHMIFNQK	4	0	1834.903518	0.0167	0.2500
SNNIKENEQK[x]IK	9	0	1443.768084	0.0167	0.2000
AELDK[x]IGLSKIR	4	0	1341.797930	0.0167	0.2000
SVMIMVK[x]MYSPSENCFFFRMAIVSK	6	0	3001.439500	0.0166	0.4150
IAGEHLSNGEKPLLTPEK[x]DFSK	17	0	2409.253874	0.0166	0.3650
MNSIVSKYTQSTNNDDPK[x]K	17	0	2169.037093	0.0166	0.3150
LVK[x]APALDGALQGVIQFMK	2	0	1998.133505	0.0166	0.3150
TGPPGPPCGGK[x]FMLKLGVK	10	0	1940.037500	0.0166	0.3150
SMK[x]DLHISQNFACLIR	2	0	1931.970877	0.0166	0.2650
VKLEK[x]SLLELNETQSNIQEQGVNWGK	4	0	2983.561320	0.0165	0.4300
EEMMNSIQQAVAK[x]	12	0	1477.690428	0.0165	0.2150
DIGEPDSEAVFTISQSPFEK[x]PQK	19	0	2548.233196	0.0165	0.3800
SSEQANLYERK[x]TLVAHAVLK	10	0	2256.222519	0.0165	0.3300
SLQSVGQIIGEVLK[x]QLDSER	13	0	2198.190551	0.0165	0.3300
LPSEYDSRVK[x]AMEVDEKPTER	9	0	2478.205935	0.0164	0.3450
D[x]DGLEDDMPALADEEFEKMDR	0	0	2440.004526	0.0164	0.3450
EK[x]SLLAHKGGHVVR	1	0	1529.878966	0.0164	0.2300
WAIKEK[x]R	5	0	929.544639	0.0164	0.1150
KLDVAK[x]R	5	0	828.518092	0.0164	0.1150
ASRPGAAAK[x]LDGKDELWK	8	0	1912.016567	0.0164	0.2950
TLSMEK[x]HTELR	5	0	1343.686669	0.0164	0.1800
TLPPELK[x]GEALGNSEHIRCCHNSFAR	6	0	2992.439448	0.0163	0.4250
GVAIDLLEECK[x]NTACSGIIAEVK	10	0	2489.250437	0.0163	0.3750
AMEQQDIK[x]PTVQNGEVSANAEQKA	7	0	2585.239020	0.0162	0.3900
QILDCIVNLSEPAKK[x]SGFEK	14	0	2275.188107	0.0162	0.3250
NLQVAKSLDK[x]QMVEER	9	0	1886.988302	0.0162	0.2600
SGNLPDADNSK[x]SDISK	10	0	1646.774679	0.0162	0.2600
K[x]SGRSAPGVSTTSTIQ	0	0	1575.821569	0.0162	0.2600
M[x]EQKPEVDYSEK	0	0	1481.670742	0.0162	0.1950
GK[x]YYPLKSMTEK	1	0	1443.743119	0.0162	0.1950
GPSLYQVDPSGTYFAWK[x]ATAIGKSSTAAK	16	0	3001.518398	0.0162	0.4700
VNENIGDELLLEQCMK[x]HSTFIITKR	15	0	2987.520717	0.0162	0.4050
S[x]TLDLNHLADLYDRKDWNACK	0	0	2547.217501	0.0162	0.3400
EGK[x]GEIYSFDPVGSYER	2	0	1931.890035	0.0162	0.2750
K[x]EAGFIDDILIITPASK	0	0	1830.013777	0.0162	0.2750
NEEKK[x]LMELFISK	4	0	1607.859201	0.0162	0.2100
MEILKIHLEK[x]VSK	9	0	1566.916655	0.0162	0.2100
KILFENPDEATK[x]R	11	0	1559.830681	0.0162	0.2100
VK[x]AFGRVYATMQK	1	0	1497.812531	0.0162	0.2100
FVVFTPTLIDPELLDAQTK[x]LWK	18	0	2573.414392	0.0161	0.3550
ELQPFIVQMAEQALDIEK[x]ISYGDSGLR	17	0	3049.542893	0.0161	0.4350
EFPDLGVLEGK[x]RIDRPGR	10	0	2053.106771	0.0161	0.2900
M[x]PFGNTHNK	0	0	1044.481051	0.0161	0.1450
AK[x]ADYAQYYRHCLLYLSCIDLDK	1	0	2878.378086	0.0161	0.3700
LGSTLKSIMLYLMVQSVNSELK[x]LLSSAK	21	0	3052.691464	0.0161	0.4500
KNVPK[x]LQNVSNFQK	4	0	1642.915408	0.0161	0.2250
ISQAVRIGDLCAFTDALSK[x]YEAEFR	18	0	2859.422393	0.0160	0.4000
DVEFLHSDK[x]IDTIVK	8	0	1757.919882	0.0160	0.2400
NKISWYTK[x]IVDELDLR	7	0	1992.067931	0.0159	0.2550
SWIGAYLAK[x]IPERIVCFMLNEK	8	0	2637.380995	0.0159	0.3500
SEAAEFEYKNGYPMPCDVLAK[x]R	20	0	2574.188176	0.0159	0.3500
DEFSRK[x]EAGFIDDILIITPASK	5	0	2464.284838	0.0159	0.3500
DWNACKK[x]ELLK	6	0	1403.723052	0.0159	0.1750
TGQK[x]MLMNMDK	3	0	1295.603535	0.0159	0.1750
IDK[x]EDMGSNDK	2	0	1250.544822	0.0159	0.1750
QRSPADWVADTIFAESDLGK[x]NDGTIVIR	19	0	3073.546731	0.0159	0.4450
FVVFTPTLIDPELLDAQTKLWK[x]R	21	0	2729.515494	0.0159	0.3650
HNLNLSPEATASFTRK[x]QLATSLR	15	0	2554.361457	0.0159	0.3650
EMKK[x]DSESTEEK	3	0	1439.644921	0.0158	0.1900
EVLNKGVSK[x]DEK	8	0	1344.724827	0.0158	0.1900
K[x]TTEEK	0	0	734.380997	0.0158	0.0950
VVLK[x]NK	3	0	699.464272	0.0158	0.0950
TMGK[x]NK	3	0	677.353010	0.0158	0.0950
M[x]GQAQSGNFSNFGDGANGDNKKDQK	0	0	2614.146520	0.0158	0.3950
LDVAK[x]RVDMYASDLAQISR	4	0	2150.115282	0.0158	0.3000
SLDK[x]QMVEERVLK	3	0	1573.849698	0.0158	0.2050
K[x]DGIQDIMPSQAK	0	0	1429.723444	0.0158	0.2050
QILDCIVNLSEPAK[x]KSGFEK	13	0	2275.188107	0.0158	0.3150
GIESEAYESVLDLAK[x]ICDVR	14	0	2266.115004	0.0158	0.3150
LGSTAIGVK[x]TKDAVVLGVEK	8	0	1984.156741	0.0158	0.3150
SYLLQHREWDSK[x]LK	11	0	1801.947432	0.0157	0.2200
SELAQSK[x]YLMNVSR	6	0	1624.824212	0.0157	0.2200
K[x]VADLKK	0	0	800.511946	0.0157	0.1100
INVK[x]FFEKEDVQSLK	3	0	1822.982813	0.0157	0.2350
DEK[x]VSEVLNSEDITGIQEKSTDLR	2	0	2704.340167	0.0156	0.3750
MDDK[x]MLLTEVHLLESK	3	0	1900.963729	0.0156	0.2500
DESRGVMTLGFDLIK[x]R	14	0	1835.956278	0.0156	0.2500
EISYPFK[x]R	6	0	1038.549782	0.0156	0.1250
QNLFVPTSDKEK[x]ASFAR	11	0	1937.000583	0.0156	0.2650
GVLLYGPPGTGK[x]TMLVK	11	0	1729.979978	0.0156	0.2650
MVTANIK[x]NIKAMDLGELETFQLLNTR	6	0	2962.561853	0.0156	0.4050
VK[x]VIAATNR	1	0	970.592313	0.0156	0.1400
STLDLNHLADLYDRK[x]DWNACK	14	0	2547.217501	0.0155	0.3250
MSSKSSLELANNAVK[x]SNDIEK	14	0	2264.131715	0.0155	0.3250
MSSK[x]SSLELANNAVKSNDIEK	3	0	2264.131715	0.0155	0.3250
YK[x]EDTALRSEM	1	0	1341.623403	0.0155	0.1700
TLSK[x]WRDATDDK	3	0	1434.710239	0.0154	0.1850
EIKIIYSDIDVDPVK[x]PEHVGKVVLK	14	0	2832.599943	0.0154	0.3850
GTTAVLKEDIYK[x]FVTVQDLDEMQVDV	11	0	2955.478566	0.0154	0.4000
QEMKK[x]DSESTEEK	4	0	1567.703492	0.0154	0.2000
GGDEWK[x]IEPLKLK	5	0	1511.834706	0.0154	0.2000
NIPK[x]ARASLTAAK	3	0	1339.793514	0.0154	0.2000
LAPGLPSVSAMLK[x]FLLDDFDQQEHIQK	12	0	3039.573800	0.0154	0.4150
YYK[x]DGIYDLLHACVDR	2	0	1999.946105	0.0153	0.2450
EQKPEVDYSEK[x]FAELQK	10	0	2067.015955	0.0153	0.2600
CIK[x]IACWVVGSGDTIYDCVR	2	0	2371.112179	0.0153	0.3050
VTQKKPPVQPLAYK[x]SATPFR	13	0	2255.278912	0.0153	0.3050
LDDMSLIK[x]EDCEAATDPLLKK	7	0	2404.186446	0.0152	0.3200
VLAQLGMQSLSPLK[x]QGMNILR	13	0	2296.275812	0.0152	0.3200
IDLYHDNHERK[x]MSAQSCACMVR	10	0	2720.203848	0.0152	0.3350
FLSK[x]TLDSNSLTHEKIEFATITK	3	0	2622.390357	0.0152	0.3500
LDPPILPENGDLEK[x]DEPEETDVNK	13	0	2705.291825	0.0152	0.3650
ASVVETVTLTK[x]VTQKKPPVQPLAYK	10	0	2724.578817	0.0152	0.3800
TMLELLNQLDGFEATK[x]NIKVIMATNR	15	0	2962.561853	0.0152	0.3950
AIHK[x]LGSTLKSIMLYLMVQSVNSELK	3	0	2902.602263	0.0152	0.3950
S[x]GYDRALSVFSPDGRLLQVEYGQEAVR	0	0	3011.509956	0.0152	0.4100
FLSAMHDLPVRGNAK[x]FGDGIQIAQLALK	14	0	3009.622085	0.0152	0.4250
VDTILLFMPMDESLK[x]VFQALTTIR	14	0	2780.485512	0.0150	0.3600
LGSTLK[x]SIMLYLMVQSVNSELK	5	0	2453.327233	0.0150	0.3300
HGGYKPTDKHK[x]TDLNHENLK	10	0	2331.171880	0.0150	0.3000
FVKLGIDPPK[x]GIMLYGPPGTGK	9	0	2284.265236	0.0150	0.3300
K[x]DKMNFVILCR	0	0	1422.747490	0.0150	0.1650
MPIDFK[x]GFICK	5	0	1354.677686	0.0150	0.1650
N[x]STEEIDLYNR	0	0	1352.620760	0.0150	0.1650
IQYVGK[x]QDPKK	5	0	1302.729522	0.0150	0.1650
EVLNK[x]GVSK	4	0	972.560345	0.0150	0.1350
K[x]GEIR	0	0	601.354728	0.0150	0.0750
ENRHNDLAQLVQQSRPLMANFSK[x]AK	22	0	2894.493201	0.0150	0.3750
AVYMPLCDPGNK[x]AEESAFYER	11	0	2446.093220	0.0150	0.3150
NDGTIVIRK[x]LEETDVAK	8	0	1900.026461	0.0150	0.2550
LLENDIK[x]VMKSEFQR	6	0	1848.976678	0.0150	0.2250
FNSNAIAAVATK[x]MVTLK	11	0	1777.975953	0.0150	0.2550
GVILYGAPGTGK[x]TLLAK	11	0	1657.976610	0.0150	0.2550
SGFEK[x]IDLTRIVK	4	0	1504.861253	0.0150	0.1950
SVQPLASAK[x]ELLR	8	0	1410.819392	0.0150	0.1950
P[x]RKQYSAK	0	0	976.545365	0.0150	0.1200
RK[x]QYSAK	1	0	879.492606	0.0150	0.1050
K[x]IIEEEGFTNRFDVVPVPQSSLYLR	0	0	2935.544219	0.0148	0.3700
LGSSEVEQVQLVVDGVK[x]LMVEMEKK	16	0	2773.460417	0.0148	0.3700
IIENEQSAEKNAYVINLK[x]QIAK	17	0	2515.364479	0.0148	0.3250
TLDSNSLTHEK[x]IEFATITK	10	0	2147.110911	0.0147	0.2800
LGLDSEESAEYIVAK[x]GIR	14	0	1949.010477	0.0147	0.2650
FSFISNVRPK[x]LFAYPPK	9	0	2010.109010	0.0147	0.2500
GGVHVK[x]LAHLSKHPK	5	0	1606.941898	0.0147	0.2200
GVLLYGPPGTGK[x]TMLVKAVANSTAANFIR	11	0	2945.615939	0.0147	0.4250
MK[x]SDINAHKSQLFAGAAPNNHLEEWLK	1	0	3048.523830	0.0146	0.3950
IDELVSNNEK[x]IWK	9	0	1586.830346	0.0146	0.1900
DVITELPDAK[x]YYR	9	0	1581.803799	0.0146	0.1900
DIGKVVDK[x]CFGIK	7	0	1477.796212	0.0146	0.1900
TK[x]DEGGPAGGLYI	1	0	1276.629872	0.0146	0.1900
WNSKVDK[x]PDGTMDYDSMDNIFFAK	6	0	2823.251891	0.0146	0.3500
NGYPMPCDVLAK[x]RMANIAQVSTQR	11	0	2719.335512	0.0146	0.3500
M[x]NSTEEIDLYNR	0	0	1483.661239	0.0146	0.1750
YDK[x]LVETSGQIR	2	0	1407.735725	0.0146	0.1750
ILSGEQTVK[x]YDR	8	0	1407.735725	0.0146	0.1750
S[x]PTGQITSTSAR	0	0	1204.604720	0.0146	0.1750
KGINIDQSSNSK[x]DPEEEAEMMTK	11	0	2580.168225	0.0146	0.3350
VSAMMSCACQK[x]RLEDDHIHNYR	10	0	2720.203848	0.0145	0.3200
M[x]STLDLNHLADLYDRKDWNACK	0	0	2678.257980	0.0145	0.3200
VISMEK[x]GGNMK	5	0	1192.594355	0.0145	0.1600
ESQDYLNLVQALAETNVK[x]DEK	17	0	2406.191334	0.0145	0.3050
HGGYKPTDK[x]HKTDLNHENLK	8	0	2331.171880	0.0145	0.2900
SETMK[x]YYLPK	4	0	1258.626702	0.0145	0.1450
RLLK[x]LEEAMK	3	0	1229.716515	0.0145	0.1450
TNAIVMK[x]DIR	6	0	1159.638269	0.0145	0.1450
GERPSCPTGYHLK[x]SIRTGR	12	0	2171.101696	0.0145	0.2750
QAAK[x]ASVVETVTLTKVTQK	3	0	2001.146903	0.0145	0.2750
VCAITPDIGMVYSGMGPDFRVLVDK[x]SR	24	0	2982.476411	0.0144	0.3900
DQIGEEK[x]TILQSLLQRAR	6	0	2097.154110	0.0144	0.2600
QGITEAYNQKAVEK[x]LMSR	13	0	2065.062523	0.0144	0.2600
FK[x]LNVYKYR	1	0	1229.692020	0.0144	0.1300
LDGK[x]DELWK	3	0	1102.565823	0.0144	0.1300
RMDDK[x]MLLTEVHLLESK	4	0	2057.064831	0.0144	0.2450
LENVKIYADLK[x]INEDSK	10	0	1991.057425	0.0144	0.2450
QNTPVLFDSK[x]EAVLKLK	9	0	1929.093418	0.0144	0.2450
AANVLAFQSTTK[x]TLALK	11	0	1776.014446	0.0144	0.2450
GAIESYK[x]VVDASIVSK	6	0	1664.898420	0.0144	0.2300
LVK[x]ERQAR	2	0	998.598459	0.0144	0.1150
DQK[x]KDKPK	2	0	985.555594	0.0144	0.1150
QILDCIVNLSEPAK[x]K	13	0	1726.928669	0.0143	0.2150
GNQK[x]VVKVDAQDFLK	3	0	1687.925637	0.0143	0.2150
RVATEK[x]DFLDAVQK	5	0	1618.867791	0.0143	0.2000
FAASK[x]EK	4	0	779.417716	0.0143	0.1000
ILGVVEGQFSRPAKLNDPEDK[x]YEALSK	20	0	3002.571157	0.0143	0.3850
SSQQGVEGVLIILK[x]IEDTDK	13	0	2171.168421	0.0143	0.2850
KLMELFISK[x]SNSDDPASFTSINNYK	8	0	2848.395178	0.0142	0.3550
TVSDLTISQAIFELSSPFLENK[x]SQK	21	0	2781.443508	0.0142	0.3550
VEDAPENNSFRSWIGAYLAK[x]IPER	19	0	2761.382249	0.0142	0.3400
FSGEK[x]K	4	0	694.364957	0.0142	0.0850
VADLK[x]K	4	0	672.416990	0.0142	0.0850
IIENEQSAEK[x]NAYVINLK	9	0	2075.089784	0.0142	0.2550
IVAFVGSPIVEDEK[x]NLIR	13	0	1998.114879	0.0142	0.2550
IQFCLALHNDSIK[x]SMRYPMDAHK	12	0	2774.345349	0.0141	0.3250
K[x]GFDFEYYQRNLLLQEK	0	0	2190.110853	0.0141	0.2400
YEIDK[x]TLAGVTRDYYTK	4	0	2035.026127	0.0141	0.2400
F[x]RNQYDGDATTWSPQGR	0	0	1997.897911	0.0141	0.2400
EKQNTPVLFDSK[x]EAVLK	11	0	1945.051948	0.0141	0.2400
VTVSK[x]GVAIDLLEECKNTACSGIIAEVK	4	0	3003.561908	0.0141	0.3950
TLDQIAAKLYFYYILFFEK[x]CNR	18	0	2815.440615	0.0141	0.3100
SPADWVADTIFAESDLGK[x]NDGTIVIRK	17	0	2917.482014	0.0141	0.3800
KDSESTEEK[x]EAQAVQR	8	0	1833.870361	0.0141	0.2250
ELISVSAASK[x]ILSNITYSYK	9	0	2186.183345	0.0140	0.2800
NLQVAK[x]SLDK	5	0	1114.634566	0.0140	0.1400
LEK[x]VR	2	0	643.401675	0.0140	0.0700
ASTSAKAAITGK[x]PDPWQTSLAFYYSGVGK	11	0	3001.518398	0.0140	0.4050
QAAKASVVETVTLTK[x]VTQK	14	0	2001.146903	0.0139	0.2650
YDKTEDDIK[x]SLQSVGQIIGEVLK	8	0	2577.353638	0.0139	0.3200
AVDEEMK[x]VR	6	0	1075.533141	0.0139	0.1250
NLTDETK[x]NK	6	0	1061.535250	0.0139	0.1250
AVILSDTKPVDKK[x]QCVIANSCK	12	0	2473.303140	0.0139	0.3050
AVILSDTK[x]PVDKKQCVIANSCK	7	0	2473.303140	0.0139	0.3050
GIMLYGPPGTGK[x]TLCARAVANR	11	0	2302.203711	0.0139	0.3050
DIK[x]SMIADKHAIR	2	0	1496.813257	0.0138	0.1800
NSTEEIDLYNRWK[x]ALER	12	0	2136.059881	0.0138	0.2350
QIK[x]VMDSLEPTGEIYGK	2	0	1906.970924	0.0138	0.2350
ARQEVAAQK[x]SSEETEDK	8	0	1904.907471	0.0138	0.2350
LFK[x]SLGSGMDQEKVLNK	2	0	1893.002891	0.0138	0.2350
IVCFMLNEK[x]LNQQSVLLPLLK	8	0	2499.395584	0.0138	0.2900
DDFDAFYGIDTMSPNMKVDK[x]NWSK	19	0	2823.251891	0.0138	0.3300
LK[x]PQDERTQEER	1	0	1527.764059	0.0138	0.1650
S[x]SKSSLELANNAVKSNDIEK	0	0	2133.091236	0.0137	0.2750
HNNHMAK[x]VLTLELYKK	6	0	1938.050842	0.0137	0.2200
LFLLRIVAFDQLVK[x]EK	13	0	1931.160709	0.0137	0.2200
K[x]RMPIDFK	0	0	1033.574220	0.0137	0.1100
K[x]LARNILK	0	0	954.633783	0.0137	0.1100
Q[x]EMK	0	0	534.247157	0.0137	0.0550
LQDGSTDMQLTLMSIVHVPYKQGLHK[x]K	25	0	3066.599298	0.0137	0.3700
YEAFEK[x]ADSCILDLTGAFR	5	0	2205.041118	0.0137	0.2600
HK[x]FQDILLGAGQAIKAGNR	1	0	2036.127841	0.0137	0.2600
VNGVVFTNRPDEK[x]NRQYQEVVK	12	0	2618.356371	0.0136	0.3000
TLLYGK[x]RFFPYYVYTTVAGIDK	5	0	2614.383428	0.0136	0.3000
DWNACK[x]KELLK	5	0	1403.723052	0.0136	0.1500
GVLLYGPPGTGKTMLVK[x]AVANSTAANFIR	16	0	2945.615939	0.0136	0.3950
EIKIIYSDIDVDPVKPEHVGK[x]VVLK	20	0	2832.599943	0.0136	0.3400
TLADVEVNHLK[x]CDQFLVAHYR	10	0	2527.264057	0.0136	0.2850
K[x]CIKIACWVVGSGDTIYDCVR	0	0	2499.207134	0.0136	0.2850
S[x]TLDLNHLADLYDR	0	0	1644.810672	0.0136	0.1900
LGVMYAK[x]NLPNIQR	6	0	1615.886752	0.0136	0.1900
K[x]VNQIESQMAMAEK	0	0	1605.785384	0.0136	0.1900
ILFSDVK[x]AMTTGLR	6	0	1550.848972	0.0136	0.1900
DPEEEAEMMTK[x]ETTEKK	10	0	2024.891743	0.0135	0.2300
K[x]VEFGLPDLEGRAHILR	0	0	1949.084584	0.0135	0.2300
FSGEKK[x]SLPLQIEVANDCIK	5	0	2275.188107	0.0135	0.2700
MVTANIK[x]NIK	6	0	1130.648106	0.0135	0.1350
LVPYLTKLESK[x]QR	10	0	1573.919099	0.0135	0.1750
K[x]AVYMPLCDPGNK	0	0	1491.721334	0.0135	0.1750
HIIMFDCK[x]ILEFTKYSNDK	7	0	2401.180912	0.0134	0.2550
QIQPKTFANLVSSTLYEK[x]R	17	0	2222.205809	0.0134	0.2550
EDLTDEEK[x]AASIAVEDEKR	7	0	2147.022884	0.0134	0.2550
IDRK[x]IEFPPPSAEAR	3	0	1724.920885	0.0133	0.2000
HPK[x]FEEILTRLR	2	0	1537.872820	0.0133	0.1600
IKENQEK[x]ISNNK	6	0	1443.768084	0.0133	0.1600
VSAMMSCACQK[x]R	10	0	1427.614109	0.0133	0.1600
FFEKINVK[x]K	7	0	1151.670224	0.0133	0.1200
MSSK[x]DISSK	3	0	981.480047	0.0133	0.1200
QK[x]SLEK	1	0	731.417716	0.0133	0.0800
NILK[x]VDIEVAVIPSEGFRQR	3	0	2282.274552	0.0132	0.2650
STELFK[x]NEEEPTKK	5	0	1678.841301	0.0132	0.1850
TSK[x]TPPTAMLSSVR	2	0	1474.781290	0.0132	0.1850
K[x]AVYMPLCDPGNKAEESAFYER	0	0	2574.188176	0.0132	0.2900
NEADPAMAILSEYLETGSVK[x]LR	19	0	2406.209961	0.0132	0.2900
FNLMVICK[x]DKK	7	0	1394.741343	0.0132	0.1450
EDALFK[x]NEEKK	5	0	1349.682631	0.0132	0.1450
FLHDK[x]NSDYKETLIFK	4	0	1997.025735	0.0131	0.2100
IHLEK[x]VSK	4	0	952.570517	0.0131	0.1050
YAGMFATALAYCGTSNSK[x]IVR	17	0	2280.103000	0.0131	0.2750
GFICK[x]VVDKDGIR	4	0	1505.802358	0.0131	0.1700
D[x]DGLEDDMPALADEEFEK	0	0	2037.836007	0.0131	0.2350
DYGDLGSSVNPLDK[x]TNNLDLEHK	13	0	2543.213856	0.0130	0.3000
VDTILLFMPMDESLK[x]VFQALTTIRR	14	0	2936.586614	0.0130	0.3250
SVQPLASAK[x]ELLRSDILTLR	8	0	2209.279304	0.0130	0.2600
K[x]AQSGPDASAKLPTVIPTTR	0	0	2037.121751	0.0130	0.2600
SVMAPLFLHDK[x]YDGR	10	0	1747.871494	0.0130	0.1950
GMALGSANEK[x]IEASK	9	0	1504.755469	0.0130	0.1950
LTLEAMDLEIVEK[x]EHFKELVSK	12	0	2600.377016	0.0130	0.2850
G[x]VFKNVSGNVLSEIKNNWQIER	0	0	2530.329098	0.0130	0.2850
QGLHK[x]KSNFFLQLDGLVGQEAR	4	0	2484.323621	0.0130	0.2850
D[x]GLEDDMPALADEEFEK	0	0	1922.809068	0.0129	0.2200
V[x]LEATMILIDNSEWMINGDYIPTR	0	0	2793.371608	0.0129	0.3100
CGSPYIIEDSK[x]K	10	0	1395.670349	0.0129	0.1550
TKDAVVLGVEK[x]R	10	0	1313.766632	0.0129	0.1550
SIMEYNGGSCVAMAGK[x]NCVAIASDLR	15	0	2773.265441	0.0129	0.3350
NK[x]TDTKTIEAITFK	1	0	1608.872208	0.0129	0.1800
ENEQK[x]IK	4	0	887.471202	0.0129	0.0900
R[x]KQYSAK	0	0	879.492606	0.0129	0.0900
D[x]RGKLVR	0	0	842.508589	0.0129	0.0900
GFPTPKATSTGTTIVGVIAK[x]DCIVLGADTR	19	0	3045.616721	0.0128	0.3850
M[x]STLDLNHLADLYDRK	0	0	1903.946106	0.0128	0.2050
GEIK[x]KAMVNIDTIDNK	3	0	1787.945046	0.0128	0.2050
SQDISINGNSK[x]KEEPK	10	0	1772.890370	0.0128	0.2050
LFNLEPK[x]ILEEVPLRELR	6	0	2207.267680	0.0128	0.2300
TTMTNGFLAHK[x]LCIHKNK	10	0	2113.092380	0.0128	0.2300
LNQQSVLLPLLK[x]DNIAHR	11	0	2071.190103	0.0128	0.2300
MPPK[x]EDWEK	3	0	1158.537893	0.0128	0.1150
NK[x]RGGDEWK	1	0	1088.536254	0.0128	0.1150
FATLQK[x]SKR	5	0	1077.629423	0.0128	0.1150
ELFDCLK[x]IMRDVITELPDAK	6	0	2405.233337	0.0127	0.2550
E[x]QKPEVDYSEK	0	0	1350.630263	0.0127	0.1400
SLQSVGQIIGEVLK[x]QLDSERFIVK	13	0	2685.506382	0.0127	0.3050
LK[x]GDLFSVGSGSTFAYGVLDSGYR	1	0	2495.233139	0.0127	0.3050
QCVIANSCK[x]TAINTGGGSVAVFNK	8	0	2495.225954	0.0127	0.3050
ELAAIK[x]EDTEAVLKR	5	0	1684.935865	0.0127	0.1900
HHVEIIAAGLRENWK[x]YACK	14	0	2294.174130	0.0126	0.2400
V[x]PTFANFHTPIFIAKREDGMK	0	0	2418.251708	0.0126	0.2650
LLKLEEAMK[x]ITTDAFTSAGER	8	0	2323.209235	0.0126	0.2650
LEIK[x]EGNYGDGYALQPSYIHEYLSK	3	0	2886.407458	0.0126	0.3150
MGQAQSGNFSNFGDGANGDNK[x]KDQK	20	0	2614.146520	0.0126	0.3150
VTVSKGVAIDLLEECK[x]NTACSGIIAEVK	15	0	3003.561908	0.0125	0.3500
K[x]VGQYIRQPQNVLVSETLER	0	0	2356.286176	0.0125	0.2500
EIK[x]QIKVMDSLEPTGEIYGK	2	0	2277.192525	0.0125	0.2500
QYTVGQGYTK[x]AAWFEK	9	0	1875.915465	0.0125	0.2000
VAIKK[x]GAVEYEIYK	4	0	1609.907866	0.0125	0.1750
VSTKK[x]ILGVAAEDK	4	0	1457.845270	0.0125	0.1750
K[x]LWK	0	0	573.363839	0.0125	0.0500
IDVLFSK[x]IRLAYVYADMR	6	0	2172.176427	0.0125	0.2250
VPFTAAITITGVK[x]TSTGGPKLQLNLER	12	0	2811.585689	0.0124	0.3350
DVEFLHSDKIDTIVK[x]EIQDEK	14	0	2500.269581	0.0124	0.2600
LSGVVEGIFQKCYAK[x]NEWR	14	0	2283.146914	0.0124	0.2350
EDIYK[x]FVTVQDLDEMQVDV	4	0	2285.077226	0.0124	0.2350
TIPPLTTVK[x]GSDAAPQASK	8	0	1881.020649	0.0124	0.2350
C[x]SPSATLTHRTMTEKAR	0	0	1945.946117	0.0124	0.2100
YTVGQGYTK[x]AAWFEK	8	0	1747.856893	0.0123	0.1850
VLELRAELDK[x]IGLSK	9	0	1682.992985	0.0123	0.1850
ACAAQSNATFLK[x]LAAPQLVQMFIGDGAK	11	0	2920.493778	0.0123	0.3450
KDKPK[x]YEPPVPTR	4	0	1553.856502	0.0123	0.1600
LNFSSLKMK[x]DAVK	8	0	1479.811862	0.0123	0.1600
EEMVMLK[x]GDEVVSLLGVSEQVQVR	6	0	2673.371607	0.0123	0.2950
DYYTKQSK[x]ATR	7	0	1359.678214	0.0123	0.1350
QGSATVGLVSK[x]THAVLVALK	10	0	1978.157410	0.0123	0.2450
LFAYPPK[x]SVQPTAKTVQK	6	0	2002.125051	0.0122	0.2200
AK[x]YASQKRP	1	0	1047.582476	0.0122	0.1100
FDSEK[x]AGDR	4	0	1023.462090	0.0122	0.1100
NIPKEIKIIYSDIDVDPVK[x]PEHVGK	18	0	2845.558807	0.0122	0.3050
TSETNDRNSTNNTK[x]ER	13	0	1865.846269	0.0122	0.1950
SLYFATPGNTSFK[x]TDM	12	0	1778.818457	0.0122	0.1950
NLNAPK[x]FSFISNVRPKLFAYPPK	5	0	2647.463738	0.0122	0.2800
IK[x]ENQEK	1	0	887.471202	0.0121	0.0850
AVNIAFTQDQLLK[x]RAATYIHR	12	0	2428.333793	0.0121	0.2550
Q[x]SRQETQYKIDELVSNNEK	0	0	2308.129407	0.0121	0.2300
DCTAYNIYDK[x]NK	9	0	1503.666324	0.0121	0.1450
LTLEAMDLEIVEK[x]EHFK	12	0	2044.054981	0.0121	0.2050
TDELK[x]DANIIYDLEILR	4	0	2033.067988	0.0121	0.2050
GGLGYPEDAIGKTK[x]LVK	13	0	1744.972250	0.0121	0.2050
YQLYGYRTNTNNSILFAALSK[x]SLVR	20	0	2891.529239	0.0120	0.3000
K[x]LMELFISKSNSDDPASFTSINNYK	0	0	2848.395178	0.0120	0.3000
MGQAQSGNFSNFGDGANGDNKK[x]DQK	21	0	2614.146520	0.0120	0.3000
GNQKVVK[x]VDAQDFLK	6	0	1687.925637	0.0120	0.1800
YQK[x]DEEWPPK	2	0	1318.619308	0.0120	0.1200
ENQEK[x]ISNNK	4	0	1202.589070	0.0120	0.1200
T[x]IDNAETMKK	0	0	1149.569917	0.0120	0.1200
AEAKDVAK[x]MK	7	0	1089.585175	0.0120	0.1200
A[x]SLLK	0	0	530.342770	0.0120	0.0600
DFTDGAAQRK[x]EITPDIFAAIAIINEADR	9	0	3060.551483	0.0120	0.3350
ATSAGPK[x]QTETINWLEKR	6	0	2029.059155	0.0119	0.2150
WCERISPGYDVYEGSFEK[x]EGK	17	0	2535.137525	0.0119	0.2500
ILYVNNAKSQEEAIENIK[x]CTR	17	0	2492.269200	0.0119	0.2500
PRK[x]QYSAK	2	0	976.545365	0.0119	0.0950
ASK[x]VLELR	2	0	914.554868	0.0119	0.0950
S[x]SKDISSK	0	0	850.439569	0.0119	0.0950
WK[x]ALERQLEMLDLQEGFIK	1	0	2346.240476	0.0118	0.2250
LREEIQK[x]GDGGTDYVCVPK	6	0	2163.062913	0.0118	0.2250
EAADFIFDICGIAGIK[x]KTR	15	0	2124.103657	0.0118	0.2250
K[x]EITPDIFAAIAIINEADR	0	0	2099.126168	0.0118	0.2250
QMVEERVLK[x]LTLEAMDLEIVEK	8	0	2615.391282	0.0118	0.2600
AVILSDTKPVDK[x]KQCVIANSCK	11	0	2473.303140	0.0118	0.2600
AVNIAFTQDQLLK[x]R	12	0	1615.904510	0.0118	0.1650
TQLADILSVLGMSYSNTSKHESLK[x]YR	23	0	2940.501366	0.0117	0.3050
AVAHHTDCK[x]FIRVSGSELVQK	8	0	2381.227281	0.0117	0.2450
S[x]RQETQYKIDELVSNNEK	0	0	2180.070835	0.0117	0.2100
M[x]FRNQYDGDATTWSPQGR	0	0	2128.938390	0.0117	0.2100
TPNDTQKYSNDK[x]SIVNSM	11	0	2040.942138	0.0117	0.2100
ATSAGPKQTETINWLEK[x]R	16	0	2029.059155	0.0117	0.2100
HNNHMAK[x]VLTLELYK	6	0	1809.955886	0.0117	0.1750
NKVLVK[x]VHPEGK	5	0	1346.803351	0.0117	0.1400
D[x]GIQDIMPSQAK	0	0	1301.628489	0.0117	0.1400
VGKSAVIK[x]TSTR	7	0	1245.740419	0.0117	0.1400
K[x]DLVRNFGR	0	0	1103.619920	0.0117	0.1050
MK[x]SDINAHK	1	0	1042.522913	0.0117	0.1050
SAVIK[x]TSTR	4	0	961.555594	0.0117	0.1050
VMCK[x]NK	3	0	778.382925	0.0117	0.0700
SK[x]RHQGVLEIEFMIDHNMK	1	0	2311.156430	0.0116	0.2200
QETQYK[x]IDELVSNNEK	5	0	1936.937709	0.0116	0.1850
NDSYQLIK[x]ILPNK	7	0	1544.856167	0.0115	0.1500
NCK[x]ADAGITIAPR	2	0	1385.708463	0.0115	0.1500
V[x]GVFKNVSGNVLSEIKNNWQIER	0	0	2629.397507	0.0115	0.2650
SSKSSLELANNAVK[x]SNDIEK	13	0	2133.091236	0.0115	0.2300
K[x]TTEEKEATPMEMDEEK	0	0	2024.891743	0.0115	0.1950
TMLVK[x]AVANSTAANFIR	4	0	1805.982099	0.0115	0.1950
VLSNYMK[x]QEALSSKTLFTRPIPVR	6	0	2777.526069	0.0115	0.2750
K[x]CLTDLEDEAPAKDILLDMSR	0	0	2432.192593	0.0114	0.2400
D[x]YTMAQPEFFKAVR	0	0	1701.818400	0.0114	0.1600
HK[x]TDLNHENLKGGDDLDPNYVLSSR	1	0	2836.373864	0.0114	0.2850
K[x]SSEQANLYER	0	0	1323.641830	0.0114	0.1250
G[x]LGYPEDAIGK	0	0	1118.560737	0.0114	0.1250
L[x]MTEFVDQVDDVVKYEIDKTLAGVTR	0	0	2983.521097	0.0113	0.2950
K[x]ALSSLKYMLLSQIMLNSVSEVK	0	0	2581.422189	0.0113	0.2600
DKPK[x]YEPPVPTR	3	0	1425.761546	0.0113	0.1350
DK[x]PKYEPPVPTR	1	0	1425.761546	0.0113	0.1350
KIDK[x]EDMGSNDK	3	0	1378.639778	0.0113	0.1350
CIK[x]R	2	0	575.321319	0.0113	0.0450
K[x]LFK	0	0	534.352941	0.0113	0.0450
ALSSLK[x]YMLLSQIMLNSVSEVKSLLTGK	5	0	3052.691464	0.0112	0.3150
RTLDQIAAK[x]LYFYYILFFEK	8	0	2541.367053	0.0112	0.2250
QDLADATVETLK[x]AIEGKIAR	11	0	2141.169090	0.0112	0.2250
VASMIRSCNFPEFSYFMK[x]IVMSMVR	17	0	3029.445646	0.0112	0.2800
M[x]VLEATMILIDNSEWMINGDYIPTR	0	0	2924.412086	0.0112	0.2800
K[x]QCVIANSCKTAINTGGGSVAVFNK	0	0	2623.320910	0.0112	0.2800
AQISVRLVPYLTK[x]LESK	12	0	1944.140700	0.0112	0.1900
TAILPVK[x]IMGVEPPYLLEHETLEAEK	6	0	2919.566593	0.0112	0.2900
LAAPQLVQMFIGDGAK[x]LVRDAFALAK	15	0	2742.525343	0.0112	0.2900
VKAMEVDEK[x]PTER	8	0	1530.771118	0.0112	0.1450
IVRTLIDK[x]FSGEK	7	0	1504.861253	0.0112	0.1450
IHAYVKVLTLSLMEELHK[x]MDDR	17	0	2640.376636	0.0111	0.2450
IDK[x]KTTEEK	2	0	1090.586949	0.0111	0.1000
Y[x]FATLQKSK	0	0	1084.591644	0.0111	0.1000
RVHVTQEDFELAVAK[x]VLNK	14	0	2195.206144	0.0111	0.2100
TAALSARPAK[x]NIRIHAYVK	9	0	2079.206421	0.0111	0.2100
QVK[x]REVGCIGNIVER	2	0	1755.941297	0.0110	0.1650
HK[x]FQDILLGAGQAIK	1	0	1637.925245	0.0110	0.1650
KEEMVMLK[x]GDEVVSLLGVSEQVQVR	7	0	2801.466563	0.0110	0.2750
DK[x]MNFVILCRDAIPYEANIR	1	0	2437.224503	0.0110	0.2200
VFHPITKAVILSDTKPVDK[x]K	18	0	2235.298978	0.0110	0.2200
VPFTAAITITGVK[x]TSTGGPK	12	0	1945.088332	0.0110	0.2200
WK[x]TLSKESAR	1	0	1204.656362	0.0110	0.1100
K[x]WRLR	0	0	757.471088	0.0110	0.0550
CFCAHNSRIAGEHLSNGEK[x]PLLTPEK	18	0	2964.433301	0.0110	0.2850
HFEQVINEK[x]HEDALAK	8	0	1906.953636	0.0109	0.1750
QLDSERFIVK[x]ASSGPR	9	0	1788.948158	0.0109	0.1750
EQLK[x]HTEDEIVQYGLLLGIGLTGMASR	3	0	2970.548313	0.0109	0.2950
VLTLELYK[x]KLR	7	0	1374.859801	0.0109	0.1200
IDLTRIVK[x]SAK	7	0	1242.765906	0.0109	0.1200
VEVSHIAELIGLSTVQVEGK[x]LSQMILDK	19	0	3035.657523	0.0109	0.3050
CIDMFIHKSAELYK[x]NPK	13	0	2093.043703	0.0109	0.1850
FKLNYK[x]PEEEYPDLSKHNNHMAK	5	0	2831.369969	0.0109	0.2500
M[x]CSPSATLTHRTMTEKAR	0	0	2076.986596	0.0108	0.1950
IK[x]ENQEKISNNK	1	0	1443.768084	0.0108	0.1300
EMK[x]KDSESTEEK	2	0	1439.644921	0.0108	0.1300
DEQIEK[x]IDTVIK	5	0	1429.766355	0.0108	0.1300
M[x]SGYDR	0	0	727.295891	0.0108	0.0650
GVQLCDETFERATLTGMK[x]IDVLFSK	17	0	2857.435264	0.0108	0.2700
QEMK[x]KDSESTEEK	3	0	1567.703492	0.0108	0.1400
VK[x]AMEVDEKPTER	1	0	1530.771118	0.0108	0.1400
LNFSSLK[x]MKDAVK	6	0	1479.811862	0.0108	0.1400
AVILSDTK[x]PVDKK	7	0	1412.823808	0.0108	0.1400
EFEIIK[x]GVLCQFRR	5	0	1793.960971	0.0107	0.1500
K[x]PTSELAIGASLEK	0	0	1442.797987	0.0107	0.1500
WSELRK[x]R	5	0	973.545700	0.0107	0.0750
K[x]EFEIIK	0	0	905.522175	0.0107	0.0750
IEEIFK[x]K	5	0	905.522175	0.0107	0.0750
KEK[x]WIAK	2	0	901.538493	0.0107	0.0750
TLLYGK[x]R	5	0	849.507194	0.0107	0.0750
IEPLK[x]LK	4	0	839.547996	0.0107	0.0750
EK[x]ASFAR	1	0	807.423863	0.0107	0.0750
IGLSK[x]IR	4	0	785.512280	0.0107	0.0750
SAK[x]GTKR	2	0	746.439846	0.0107	0.0750
LFQVEYAIEAIK[x]LGSTAIGVK	11	0	2249.267011	0.0107	0.2250
DDLSGAEIK[x]AIVSEAGLLALR	8	0	2140.173842	0.0107	0.2250
QGLHKK[x]SNFFLQLDGLVGQEAR	5	0	2484.323621	0.0107	0.2350
DYGK[x]FLSAMHDLPVR	3	0	1747.871494	0.0107	0.1600
TDNHLSSTLEK[x]LSFK	10	0	1718.883832	0.0107	0.1600
SSGSSYPSLLQCLK[x]APVLSDSSCK	13	0	2570.235514	0.0106	0.2550
SLPPEEYDEKLYNK[x]FK	13	0	1998.993768	0.0106	0.1700
IQDAELAILQK[x]TQNLR	10	0	1853.036967	0.0106	0.1700
NLNAPK[x]FSFISNVRPK	5	0	1831.010363	0.0106	0.1700
VAQTTYK[x]K	6	0	937.523235	0.0106	0.0850
FATLQK[x]SK	5	0	921.528321	0.0106	0.0850
VHPEGKYVVDISPDIDIKEIK[x]PNIR	20	0	2873.564954	0.0106	0.2650
TMLELLNQLDGFEATKNIK[x]VIMATNR	18	0	2962.561853	0.0106	0.2750
FKLNVYK[x]YR	6	0	1229.692020	0.0106	0.0950
GGDWERK[x]NR	6	0	1116.542400	0.0106	0.0950
LLK[x]LEEAMK	2	0	1073.615413	0.0106	0.0950
YVVDISPDIDIKEIK[x]PNIR	14	0	2226.225875	0.0105	0.2000
TTLFKSELAQSK[x]YLMNVSR	11	0	2215.166981	0.0105	0.2000
MVRGGYAEVK[x]QSEVIGLVR	9	0	2090.130540	0.0105	0.2000
KYDK[x]TEDDIK	3	0	1253.613888	0.0105	0.1050
FRK[x]PIGATWK	2	0	1202.692354	0.0105	0.1050
VLVK[x]VHPEGK	3	0	1104.665473	0.0105	0.1050
CNK[x]FFYILYFELYKIAQDTLAR	2	0	2815.440615	0.0105	0.2300
K[x]FDQLTQALNVAIRLDDMSLIK	0	0	2531.378019	0.0105	0.2300
CFGIK[x]FDIMPR	4	0	1382.683832	0.0105	0.1150
S[x]ERDTALEKYK	0	0	1338.677880	0.0105	0.1150
MPFGNTHNK[x]FK	8	0	1319.644415	0.0105	0.1150
VVK[x]VDAQDFLK	2	0	1260.707726	0.0105	0.1150
SSLELANNAVKSNDIEK[x]AIDLYK	16	0	2534.322675	0.0104	0.2400
K[x]MAIDDDINWEELARSTDEYNGAMLK	0	0	3027.395247	0.0104	0.2700
SPADWVADTIFAESDLGK[x]NDGTIVIR	17	0	2789.387058	0.0104	0.2700
STMLEK[x]IKENQEK	5	0	1576.812980	0.0104	0.1350
MSIMEYNGGSCVAMAGK[x]NCVAIASDLR	16	0	2904.305920	0.0104	0.2800
NLTDETKNK[x]HCLIK	8	0	1712.887868	0.0104	0.1450
AVK[x]PTDMEQFAFYK	2	0	1673.812254	0.0104	0.1450
K[x]SAAAIGTSQLPVR	0	0	1397.798991	0.0104	0.1450
WAFAEK[x]QYGYGTQTV	5	0	1747.820509	0.0103	0.1550
K[x]DSESTEEKEAQAVQR	0	0	1833.870361	0.0103	0.1650
GGYAEVK[x]QSEVIGLVR	6	0	1703.920551	0.0103	0.1650
LAAPQLVQMFIGDGAK[x]LVR	15	0	2026.139651	0.0103	0.1950
ETLIFK[x]CIDMFIHKSAELYK	5	0	2485.274807	0.0103	0.2050
DEQIEKIDTVIK[x]LVDHSFDEK	11	0	2500.269580	0.0102	0.2150
KCIK[x]IACWVVGSGDTIYDCVR	3	0	2499.207134	0.0102	0.2150
TAINTGGGSVAVFNK[x]FAYVLYQER	14	0	2604.333515	0.0102	0.2450
MVTANIKNIK[x]AMDLGELETFQLLNTR	9	0	2962.561853	0.0102	0.2650
LQDGSTDMQLTLMSIVHVPYK[x]QGLHK	20	0	2938.504342	0.0102	0.2650
TTMTNGFLAHKLCIHK[x]NK	15	0	2113.092380	0.0100	0.1800
YGLQGPTWLVHK[x]ENAINK	11	0	2067.090061	0.0100	0.1800
TPNDTQK[x]YSNDKSIVNSM	6	0	2040.942138	0.0100	0.1800
GEK[x]RWSELR	2	0	1159.609749	0.0100	0.0900
HSTFIITK[x]R	7	0	1101.629423	0.0100	0.0900
MK[x]LSLFSNK	1	0	1066.584449	0.0100	0.0900
GFICK[x]VVDK	4	0	1064.568799	0.0100	0.0900
ASLLK[x]VNMENLIVTDLGKYAEVLIETAK	4	0	3074.693573	0.0100	0.2800
IVMTANK[x]IVQMIGEQATLDLLFGNDR	6	0	2889.509094	0.0100	0.2600
YLSENPKTSASIDFDSNFLNSMIK[x]K	23	0	2848.395178	0.0100	0.2500
SFLVWVNEEDHLRVISMEK[x]GGNMK	18	0	2817.394072	0.0100	0.2400
IIYSDIDVDPVK[x]PEHVGKVVLKNK	11	0	2704.516220	0.0100	0.2400
TEVLK[x]TNVLQSNENIVQYYTQK	4	0	2611.349222	0.0100	0.2200
SLPLQIEVANDCIK[x]WAIKEK	13	0	2354.266687	0.0100	0.2000
SMRYPMDAHK[x]SELEGVEEAR	9	0	2334.073155	0.0100	0.2000
N[x]SSSDMAYTSMFKGNQKVVK	0	0	2221.050634	0.0100	0.2000
GIDLKSIAEK[x]MNGASGAELK	9	0	2031.066940	0.0100	0.2000
LALTKPK[x]GTPGYGPLGVLPK	6	0	2006.192733	0.0100	0.2000
GEIKK[x]AMVNIDTIDNK	4	0	1787.945046	0.0100	0.1600
NCACVISQKK[x]VPDK	9	0	1645.827913	0.0100	0.1400
DVAKMK[x]LSLFSNK	5	0	1479.811862	0.0100	0.1300
V[x]NQIESQMAMAEK	0	0	1477.690428	0.0100	0.1300
M[x]SERDTALEKYK	0	0	1469.718358	0.0100	0.1200
YTQSTNNDDPK[x]K	10	0	1409.642221	0.0100	0.1200
GYSK[x]PNERATK	3	0	1249.641438	0.0100	0.1100
ASRPGAAAK[x]LDGK	8	0	1240.688720	0.0100	0.1300
K[x]TAGEDAVTLVK	0	0	1230.681905	0.0100	0.1200
Q[x]YTVGQGYTK	0	0	1143.555986	0.0100	0.1000
FK[x]LNVYK	1	0	910.527595	0.0100	0.0700
DVAK[x]MK	3	0	690.373411	0.0100	0.0600
VYYYLGEYDEALLFALSSGPK[x]FLHDK	20	0	3037.511191	0.0098	0.2550
LGISATALSPEEKK[x]TAGEDAVTLVK	13	0	2527.374374	0.0098	0.2450
CTDLDAIGVK[x]VPFTAAITITGVK	9	0	2389.292565	0.0098	0.2250
VDKNWSK[x]IYDFPLFQGIFIR	6	0	2485.315688	0.0097	0.1950
NIK[x]AMDLGELETFQLLNTR	2	0	2205.146246	0.0097	0.1850
EAADFIFDICGIAGIKK[x]TR	16	0	2124.103657	0.0097	0.1850
SSKDISSK[x]SPSGNDALNDK	7	0	1948.933683	0.0097	0.1850
VELAKQNLFVPTSDK[x]EK	14	0	1945.051948	0.0097	0.1650
VTVSK[x]GVAIDLLEECK	4	0	1759.938898	0.0097	0.1550
ATTVK[x]DTMNVDINAIK	4	0	1732.902849	0.0097	0.1550
LCIHKNK[x]LTNDETR	6	0	1740.894015	0.0096	0.1350
KEEPK[x]SETLENFTR	4	0	1706.847448	0.0096	0.1350
GYARAIHK[x]LGSTLK	7	0	1513.872820	0.0096	0.1350
GSLEKNWK[x]EEYLR	7	0	1650.836493	0.0096	0.1250
IKTLSMEK[x]HTELR	7	0	1584.865682	0.0096	0.1250
V[x]SPTGQITSTSAR	0	0	1303.673128	0.0096	0.1250
VYHAIRNIPK[x]AR	9	0	1436.836379	0.0096	0.1150
GVMTLGFDLIK[x]R	10	0	1348.753625	0.0096	0.1150
FVVFTPTLIDPELLDAQTK[x]LWKR	18	0	2729.515494	0.0096	0.2200
YDK[x]TEDDIKSLQSVGQIIGEVLK	2	0	2577.353638	0.0096	0.2200
AMEQQDIK[x]PTVQNGEVSANAEQK	7	0	2514.201910	0.0096	0.2200
E[x]TIDNAETMKK	0	0	1278.612505	0.0095	0.1050
VVLK[x]NKGTMK	3	0	1116.668841	0.0095	0.0950
K[x]TLVAHAVLK	0	0	1078.686208	0.0095	0.0950
SCNFPEFSYFMK[x]IVMSMVR	11	0	2372.082464	0.0095	0.1800
IGDLCAFTDALSK[x]YEAEFR	12	0	2205.041118	0.0095	0.1800
Y[x]TVGQGYTK	0	0	1015.497414	0.0094	0.0850
GAIEK[x]VDDLLTTQAEAK	4	0	1800.946820	0.0094	0.1600
GVLLYGPPGTGK[x]TLLAR	11	0	1711.998405	0.0094	0.1600
KSQNVQEQLNEWGSNITELLGK[x]LEK	21	0	2884.492911	0.0094	0.2350
ESQDYLNLVQALAETNVK[x]DEKSGVK	17	0	2777.408184	0.0094	0.2350
TLSMEK[x]HTELRSFEQK	5	0	1962.983216	0.0094	0.1500
IQFCLALHNDSIK[x]SMR	12	0	1931.970877	0.0094	0.1500
QSK[x]YTYDR	2	0	1059.498475	0.0094	0.0750
K[x]DWNACKK	0	0	1048.512348	0.0094	0.0750
Q[x]DRGKLVR	0	0	970.567161	0.0094	0.0750
QPEDK[x]LRMELLEQYNVIHDHQEER	4	0	3048.472188	0.0094	0.2250
TYEAALEVIK[x]NMGTVVDLLIENK	9	0	2562.361367	0.0093	0.2150
STDEYNGAMLK[x]SVCVEAGMIALR	10	0	2514.191544	0.0093	0.2150
M[x]STLDLNHLADLYDR	0	0	1775.851150	0.0093	0.1400
EDK[x]EGVVNTIAFAIR	2	0	1660.878354	0.0093	0.1400
GINIDQSSNSK[x]DPEEEAEMMTK	10	0	2452.073269	0.0093	0.2050
GVILYGAPGTGKTLLAK[x]AVANQTSATFLR	16	0	2917.638783	0.0093	0.2700
SCALFANQAATRALTLK[x]TGPPGPPCGGK	16	0	2840.442413	0.0093	0.2600
KTLVAHAVLK[x]VGSALVGSQTK	9	0	2106.252365	0.0093	0.1950
LK[x]PLIEKGGDWERK	1	0	1667.935808	0.0093	0.1300
IEFATITK[x]DTTKNK	7	0	1608.872208	0.0093	0.1300
GYSKPNERATK[x]QSK	10	0	1592.826990	0.0093	0.1300
LLRPRK[x]R	5	0	937.629701	0.0093	0.0650
CIK[x]RLVK	2	0	915.568742	0.0093	0.0650
NLLLQEK[x]GFPTPKATSTGTTIVGVIAK	6	0	2783.579543	0.0093	0.2500
D[x]YDLVRSLESQIR	0	0	1592.815758	0.0092	0.1200
EEPK[x]SETLENFTR	3	0	1578.752492	0.0092	0.1200
KDK[x]PKYEPPVPTR	2	0	1553.856502	0.0092	0.1200
NTWNSTLETAK[x]AK	10	0	1462.741537	0.0092	0.1200
LQKDLGQVLNK[x]YVQVEQR	10	0	2157.190495	0.0092	0.1650
VSEVLNSEDITGIQEK[x]STDLRALR	15	0	2672.397956	0.0092	0.2200
CFGIK[x]FDIMPRK	4	0	1510.778788	0.0092	0.1100
QNLFVPTSDK[x]EK	9	0	1404.724827	0.0092	0.1100
K[x]IDKEDMGSNDK	0	0	1378.639778	0.0092	0.1100
VGSALVGSQTK[x]VALEIHAQYELR	10	0	2468.338601	0.0091	0.2100
IMK[x]LCFDELKK	2	0	1423.756658	0.0091	0.1000
GITVLK[x]PDDDK	5	0	1199.639709	0.0091	0.1000
K[x]DYTMAQPEFFKAVR	0	0	1829.913356	0.0090	0.1350
K[x]TREALMEFR	0	0	1279.670628	0.0090	0.0900
HSTFIITK[x]RK	7	0	1229.724379	0.0090	0.0900
TVQYATK[x]RSK	6	0	1180.656362	0.0090	0.0900
AEAK[x]DVAKMK	3	0	1089.585175	0.0090	0.0900
YGLQGPTWLVHK[x]ENAINKK	11	0	2195.185017	0.0089	0.1700
DAYVYSIVAIARIK[x]LISGK	13	0	2079.209109	0.0089	0.1700
GEK[x]VEDAPENNSFR	2	0	1590.727340	0.0089	0.1250
EATPMEMDEEK[x]SQDISINGNSKK	10	0	2580.168225	0.0089	0.2050
SITEFGDTATAK[x]ELEAMK	11	0	1940.940017	0.0089	0.1600
K[x]ATDDDRWK	0	0	1133.546483	0.0089	0.0800
YDK[x]TEDDIK	2	0	1125.518932	0.0089	0.0800
K[x]DSESTEEK	0	0	1051.466899	0.0089	0.0800
YMLLSQIMLNSVSEVK[x]SLLTGK	15	0	2453.327233	0.0089	0.1950
ATINMIK[x]LFDMDEMGGLYQLNLQTTR	6	0	3015.486641	0.0088	0.2300
FFEK[x]EDVQSLKLK	3	0	1609.871482	0.0088	0.1150
SAKAK[x]NPMFALSR	4	0	1419.765584	0.0088	0.1150
VLNKGDSGEMSLQK[x]LFK	13	0	1893.002891	0.0088	0.1500
SSLELANNAVK[x]SNDIEK	10	0	1830.932231	0.0088	0.1500
K[x]SGNLPDADNSKSDISK	0	0	1774.869635	0.0088	0.1500
FQDILLGAGQAIK[x]AGNR	12	0	1770.973979	0.0088	0.1500
SDINAHK[x]SQLFAGAAPNNHLEEWLK	6	0	2789.388396	0.0088	0.2200
DNSSDLQKLLMK[x]VALCANHADSVVK	11	0	2755.399548	0.0088	0.2200
DAVK[x]EAARILYATHDEENNK	3	0	2286.123929	0.0088	0.1750
MSSKDISSK[x]SPSGNDALNDK	8	0	2079.974162	0.0088	0.1750
DPEEEAEMMTK[x]ETTEK	10	0	1896.796787	0.0088	0.1400
VLK[x]TKDEGGPAGGLYI	2	0	1616.877294	0.0088	0.1400
IKLISGK[x]LDEAR	6	0	1341.797930	0.0088	0.1050
YVVDISPDIDIK[x]EIKPNIRVALR	11	0	2665.516554	0.0087	0.2000
EEYVSDPK[x]EQM	7	0	1353.575786	0.0086	0.0950
TELFK[x]ASTSAK	4	0	1181.629146	0.0086	0.0950
DSYLIIDK[x]LPSEYDSRVK	7	0	2140.105099	0.0086	0.1550
ENRHK[x]FQDILLGAGQAIK	4	0	2037.111857	0.0086	0.1550
IIYSDIDVDPVK[x]PEHVGK	11	0	2023.062511	0.0086	0.1550
NIRIHAYVK[x]VLTLSLMEELHK	8	0	2506.409261	0.0086	0.1800
DCISGWGCVVYVITADK[x]CIKR	16	0	2499.207134	0.0086	0.1800
NELEKLNFSSLK[x]MK	11	0	1679.891560	0.0086	0.1200
TFANLVSSTLYEK[x]R	12	0	1627.856893	0.0086	0.1200
NK[x]HCLIK	1	0	911.501059	0.0086	0.0600
EWDSK[x]LK	4	0	904.465390	0.0086	0.0600
SK[x]VLDVR	1	0	815.486459	0.0086	0.0600
AK[x]TMTERLCPHTTSASM	1	0	1920.885494	0.0085	0.1450
EQQQLIDDHFLFDK[x]PVSPLLLASGMAR	13	0	3067.579946	0.0085	0.2300
IEDTDK[x]YDKK	5	0	1253.613888	0.0085	0.0850
MEILK[x]IHLEK	4	0	1252.721266	0.0085	0.0850
FK[x]TNHGNPFM	1	0	1191.549460	0.0085	0.0850
VVTSK[x]LLKPR	4	0	1139.738968	0.0085	0.0850
YVQVEQRNK[x]PDER	8	0	1659.832802	0.0085	0.1100
SSK[x]DISSKSPSGNDALNDK	2	0	1948.933683	0.0084	0.1600
FLLDDFDQQEHIQK[x]SETMKYYLPK	13	0	3015.468672	0.0083	0.2000
LMELFISK[x]SNSDDPASFTSINNYK	7	0	2720.300222	0.0083	0.2000
NK[x]HCLIKMNHGTTTLAFR	1	0	2141.098527	0.0083	0.1500
SNPVFAENDEKGEK[x]R	13	0	1718.822295	0.0083	0.1250
FIK[x]HADATCVHR	2	0	1453.724781	0.0083	0.1000
GSDAAPQASK[x]KK	9	0	1186.630541	0.0083	0.1000
NHASIDK[x]MK	6	0	1042.522913	0.0083	0.0750
DAFALAK[x]EK	6	0	991.533798	0.0083	0.0750
N[x]SIVSK	0	0	646.364957	0.0083	0.0500
LPSEYDSRVKAMEVDEK[x]PTER	16	0	2478.205935	0.0083	0.1750
DGSSGGTIRMVILNK[x]DGMER	14	0	2135.046217	0.0082	0.1650
FHQLKPTRVLTLAMVK[x]R	15	0	2037.203252	0.0082	0.1400
KSGNLPDADNSK[x]SDISK	11	0	1774.869635	0.0082	0.1400
NCACVISQK[x]KVPDK	8	0	1645.827913	0.0082	0.1150
T[x]EVLKTNVLQSNENIVQYYTQK	0	0	2611.349222	0.0082	0.1800
EVIELPLKNPELFLRVGIK[x]PPK	18	0	2528.509290	0.0082	0.1800
SYYMLYK[x]AGVLQSLADDSATTR	6	0	2452.194311	0.0082	0.1800
MNGASGAELK[x]GVCTEAGMFALR	9	0	2269.065233	0.0082	0.1800
LLIFEK[x]QVRQASDTSTNTK	5	0	2178.164339	0.0082	0.1550
HIGIATTGFIPDGQHIVK[x]R	17	0	2059.132592	0.0082	0.1550
GGHSLGMQAEELIVTITYGLLDK[x]ELQR	22	0	2970.548313	0.0081	0.2200
FHQLK[x]PTRVLTLAMVK	4	0	1881.102150	0.0081	0.1300
EYLEK[x]NWK	4	0	1108.555260	0.0081	0.0650
D[x]GLEDDMPALADEEFEKMDRR	0	0	2481.078690	0.0081	0.1700
FDSEK[x]AGDREVQR	4	0	1535.732760	0.0081	0.1050
AHLDVQEK[x]DQPKK	7	0	1534.810280	0.0081	0.1050
NVPK[x]LQNVSNFQK	3	0	1514.820452	0.0081	0.1050
EK[x]ASKGSNDDEMK	1	0	1437.640504	0.0081	0.1050
YYK[x]DGIYDLLHACVDRIK	2	0	2241.125119	0.0081	0.1450
ELREVIELPLK[x]NPELFLR	10	0	2207.267680	0.0081	0.1450
NHASIDKMK[x]SLSEQYTER	8	0	2136.026865	0.0081	0.1450
YLSENPK[x]TSASIDFDSNFLNSMIKK	6	0	2848.395178	0.0080	0.2000
SELQDK[x]SSQQGVEGVLIILK	5	0	2170.184405	0.0080	0.1600
DLEETDERSLALTK[x]K	13	0	1746.899873	0.0080	0.1200
DSESTEEK[x]EAQAVQR	7	0	1705.775405	0.0080	0.1200
ERK[x]PR	2	0	684.403070	0.0080	0.0400
A[x]TTVK	0	0	518.306385	0.0080	0.0400
VLVK[x]VHPEGKYVVDISPDIDIK	3	0	2462.378342	0.0080	0.1750
DISSKSPSGNDALNDK[x]K	15	0	1774.869635	0.0079	0.1350
HESLK[x]YRLQGVTTDPSLWGHEYVR	4	0	2870.446241	0.0079	0.1900
Q[x]IAIVVNQNWYCANTKYVTGPKNK	0	0	2808.437985	0.0079	0.1900
VYSEIPLSNATSLLYLENTK[x]ETEK	19	0	2741.400978	0.0079	0.1900
MSERDTALEK[x]YK	9	0	1469.718358	0.0079	0.0950
SETMKYYLPK[x]GK	9	0	1443.743119	0.0079	0.0950
LPEANFEPLEK[x]R	10	0	1441.756460	0.0079	0.0950
VSTTPANSFELK[x]QYLIQREER	11	0	2508.297131	0.0079	0.1650
LQMSAMYK[x]KCLTDLEDEAPAK	7	0	2441.163937	0.0079	0.1650
QSEVSVGLRFIK[x]HADATCVHR	11	0	2409.233428	0.0079	0.1650
VLNK[x]GDSGEMSLQK	3	0	1504.755469	0.0079	0.1100
IRIAYASVVYIADK[x]YK	13	0	1872.050830	0.0078	0.1250
TLSK[x]ESARATIDECMR	3	0	1866.892688	0.0078	0.1250
TK[x]INLIETLRTITDGK	1	0	1815.046470	0.0078	0.1250
NDSYQLIKILPNK[x]VDPLVSLMMVEK	12	0	2886.559732	0.0078	0.1950
YLYSSEENTK[x]AGALLGIGVTNVAVR	9	0	2624.380854	0.0078	0.1950
NKHCLIK[x]MNHGTTTLAFR	6	0	2141.098527	0.0078	0.1400
NSIVSK[x]YTQSTNNDDPKK	5	0	2037.996615	0.0078	0.1400
FMLKLGVK[x]R	7	0	1090.668450	0.0078	0.0700
SSK[x]VYISPK	2	0	1007.565097	0.0078	0.0700
SVQPTAK[x]TVQKVETAVLSTTVK	6	0	2314.310659	0.0077	0.1700
K[x]GYQTIELDKK	0	0	1321.724101	0.0077	0.0850
K[x]LEGTIDYQKL	0	0	1306.713204	0.0077	0.0850
GTLK[x]VHTIRLR	3	0	1292.804020	0.0077	0.0850
DPDDK[x]IVGLTR	4	0	1227.645855	0.0077	0.0850
SAPVSDCLSK[x]YPLLSSSCGSQSLK	9	0	2570.235514	0.0077	0.1850
QDPK[x]KHLDAEVQK	3	0	1534.810280	0.0077	0.1000
DVAK[x]MKLSLFSNK	3	0	1479.811862	0.0077	0.1000
AK[x]WSTAETLTNNK	1	0	1462.741537	0.0077	0.1000
A[x]SLLKVNMENLIVTDLGKYAEVLIETAK	0	0	3074.693573	0.0077	0.2150
IDELVSNNEKIWK[x]VMCK	12	0	2105.064830	0.0076	0.1300
VELAK[x]QNLFVPTSDKEK	4	0	1945.051948	0.0076	0.1300
ENAPAIIFIDEIDAIATK[x]R	17	0	2099.126168	0.0076	0.1450
SGNLPDADNSKSDISK[x]SSM	15	0	1951.879206	0.0076	0.1450
IVAFVGSPIVEDEK[x]NLIRLAK	13	0	2310.331003	0.0076	0.1600
APPEILDISKQLADYK[x]AFEDSLR	15	0	2618.359059	0.0076	0.1750
LGSSEVEQVQLVVDGVKLMVEMEK[x]K	23	0	2773.460417	0.0076	0.1900
GVILYGAPGTGK[x]TLLAKAVANQTSATFLR	11	0	2917.638783	0.0076	0.2200
D[x]DGLEDDMPALADEEFEKMDRR	0	0	2596.105628	0.0075	0.1650
DSLTVGAFFVYGSSSLYGDGGK[x]LR	21	0	2495.233139	0.0075	0.1800
K[x]YTGLLRVSAMMSCACQK	0	0	2103.009638	0.0075	0.1350
YEVGAEYIK[x]K	8	0	1198.623334	0.0075	0.0750
G[x]GLGYPEDAIGK	0	0	1175.582198	0.0075	0.0900
DAGK[x]DEFSRK	3	0	1151.557046	0.0075	0.0750
AIHK[x]LGSTLK	3	0	1066.649824	0.0075	0.0750
LLVK[x]DR	3	0	742.470084	0.0075	0.0450
LDVAK[x]R	4	0	700.423137	0.0075	0.0450
EK[x]VAFILDQVRLFLLR	1	0	1959.166855	0.0075	0.1200
ISWYTK[x]IVDELDLR	5	0	1749.930053	0.0075	0.1050
VLKTK[x]DEGGPAGGLYI	4	0	1616.877294	0.0075	0.1200
QRIQK[x]ENR	4	0	1070.594434	0.0075	0.0600
VLVDK[x]SRK	4	0	943.581415	0.0075	0.0600
IHSRK[x]MAIDDDINWEELAR	4	0	2311.137804	0.0074	0.1400
WIAKQILDCIVNLSEPAK[x]K	17	0	2225.224100	0.0074	0.1400
MNSIVSK[x]YTQSTNNDDPKK	6	0	2169.037093	0.0074	0.1400
DQELTEENVSISVIGK[x]DEK	15	0	2132.048371	0.0074	0.1400
S[x]SKDISSKSPSGNDALNDK	0	0	1948.933683	0.0074	0.1400
QNLFVPTSDK[x]EKASFAR	9	0	1937.000583	0.0074	0.1250
SNPVFAENDEK[x]GEKR	10	0	1718.822295	0.0073	0.1100
ELVSK[x]ASPIAGSEGK	4	0	1471.788150	0.0073	0.1100
VHVTQEDFELAVAK[x]VLNKGDSGEMSLQK	13	0	3071.559603	0.0073	0.2050
YYIIMGLQASK[x]LR	10	0	1554.859144	0.0073	0.0950
QDPKK[x]HLDAEVQK	4	0	1534.810280	0.0073	0.0950
K[x]CLTDLEDEAPAK	0	0	1488.712937	0.0073	0.0950
MSTLDLNHLADLYDRK[x]DWNACK	15	0	2678.257980	0.0073	0.1600
TK[x]SVALGGITK	1	0	1073.644403	0.0073	0.0800
IDKK[x]TTEEK	3	0	1090.586949	0.0072	0.0650
STELQIGVVEDDK[x]PFR	12	0	1831.931505	0.0072	0.1150
VATEK[x]DFLDAVQKVVK	4	0	1788.998462	0.0072	0.1150
I[x]AIVVNQNWYCANTKYVTGPKNK	0	0	2680.379413	0.0072	0.1650
VVDASIVSK[x]ALGNFVASVLAR	8	0	2115.205083	0.0071	0.1500
GAIESYKVVDASIVSK[x]ALGNFVASVLAR	15	0	2863.580603	0.0071	0.2000
SLPPEEYDEK[x]LYNK	9	0	1723.830403	0.0071	0.1000
Q[x]DYDLVRSLESQIR	0	0	1720.874329	0.0071	0.1000
K[x]DWNACK	0	0	920.417393	0.0071	0.0500
K[x]ASLLTR	0	0	787.491545	0.0071	0.0500
LSGVVEGIFQK[x]CYAKNEWR	10	0	2283.146914	0.0071	0.1350
VNENIGDELLLEQCMK[x]HSTFIITK	15	0	2831.419615	0.0071	0.1700
WPK[x]IAEIYGSALRSNPVFAENDEK	2	0	2733.376103	0.0071	0.1700
EVAEADIASK[x]DLEETDERSLALTK	9	0	2632.307808	0.0071	0.1700
LGVKPPK[x]GCLMFGPPGTGKTLLAR	6	0	2494.391501	0.0071	0.1700
LSLFSNK[x]ENELR	6	0	1448.762272	0.0071	0.0850
SSEETEDKK[x]MQE	8	0	1439.608537	0.0071	0.0850
LK[x]GYQTIELDKK	1	0	1434.808159	0.0071	0.0850
YEIDK[x]TLAGVTR	4	0	1364.729913	0.0071	0.0850
IIYSDIDVDPVK[x]PEHVGKVVLK	11	0	2462.378342	0.0070	0.1550
VFHPITKAVILSDTK[x]PVDKK	14	0	2235.298978	0.0070	0.1400
MSSK[x]DISSKSPSGNDALNDK	3	0	2079.974162	0.0070	0.1400
FRKLGVK[x]PPK	6	0	1168.744388	0.0070	0.0700
AELDK[x]IGLSK	4	0	1072.612770	0.0070	0.0700
S[x]GYDR	0	0	596.255412	0.0070	0.0350
SGKK[x]R	3	0	574.355062	0.0070	0.0350
IPERIVCFMLNEK[x]LNQQSVLLPLLK	12	0	2994.676091	0.0070	0.1750
C[x]SPSATLTHRTMTEK	0	0	1718.807905	0.0070	0.1050
GIK[x]GIESEAYESVLDLAK	2	0	1921.004331	0.0069	0.1250
IAEIYGSALRSNPVFAENDEK[x]GEK	20	0	2636.308086	0.0069	0.1650
KLEETDVAK[x]AAILERPYASTGAYK	8	0	2623.385606	0.0069	0.1650
KYIPNPVLVIIDVK[x]PK	13	0	1835.128350	0.0069	0.1100
KANWCDK[x]R	6	0	1076.518495	0.0069	0.0550
S[x]RQETQYK	0	0	1038.509372	0.0069	0.0550
EDCKSLK[x]R	6	0	1034.517826	0.0069	0.0550
VMK[x]SEFQR	2	0	1023.517101	0.0069	0.0550
QGAMIAQAMILTQHNDQLNSK[x]VSGIRK	20	0	2951.543182	0.0069	0.1850
MLLTEVHLLESK[x]VYHAIRNIPK	11	0	2603.462020	0.0068	0.1500
ATHEVLK[x]DEVLFNDKPLPIEMK	6	0	2565.351138	0.0068	0.1500
EISYPFK[x]RLDR	6	0	1422.761881	0.0068	0.0750
HNDLAQLVQQSRPLMANFSKAK[x]SAK	21	0	2781.470679	0.0068	0.1700
NK[x]ADYYTNICDRER	1	0	1816.816160	0.0068	0.0950
MK[x]LSLFSNKENELR	1	0	1707.897707	0.0068	0.0950
AVEK[x]LMSRRPPVIR	3	0	1650.971479	0.0068	0.0950
VTSK[x]LLEQEESAEK	3	0	1589.814754	0.0068	0.0950
QAIVSAVK[x]FEEEAK	7	0	1547.819448	0.0068	0.0950
ILAHREFPDLGVLEGK[x]R	15	0	1949.084584	0.0068	0.1150
GTK[x]TSETNDRNSTNNTK	2	0	1866.866670	0.0068	0.1150
EAADFIFDICGIAGIK[x]K	15	0	1866.954882	0.0068	0.1150
NSSSDMAYTSMFKGNQK[x]VVK	16	0	2221.050634	0.0068	0.1350
NSTNNTK[x]ERDELEDLSEEDLQLK	6	0	2719.278296	0.0067	0.1550
LEETDVAK[x]AAILERPYASTGAYK	7	0	2495.290650	0.0067	0.1550
YMLLSQIMLNSVSEVKSLLTGK[x]HAIR	21	0	2930.608409	0.0067	0.1750
VPEDIFK[x]THLEVARTGLGASGVYSAK	6	0	2744.449598	0.0067	0.1750
LALTK[x]LTIPLPLYPQGHPGGSEGGPK	4	0	2640.463795	0.0067	0.1750
ELFDPIISDRHGGYK[x]PTDKHK	14	0	2452.249792	0.0067	0.1400
HIGIATTGFIPDGQHIVK[x]RAR	17	0	2286.270804	0.0067	0.1400
DK[x]LVLKEVFLSFHNLVGR	1	0	2113.204692	0.0067	0.1200
TNTNNSILFAALSK[x]SLVR	13	0	1948.074078	0.0067	0.1200
IK[x]YEYQKLK	1	0	1211.691351	0.0067	0.0600
EK[x]TSNNTNR	1	0	1062.505347	0.0067	0.0600
LK[x]LELK	1	0	742.495236	0.0067	0.0400
K[x]LDVAK	0	0	672.416990	0.0067	0.0400
TYNLISSYIKSVEISALASK[x]NR	19	0	2456.327369	0.0066	0.1450
QEVAAQK[x]SSEETEDKK	6	0	1805.864214	0.0066	0.1050
IEVEVYK[x]ITTGDR	6	0	1521.803799	0.0065	0.0850
IYADLKINEDSK[x]LAVNENLASSK	11	0	2534.322674	0.0065	0.1500
NK[x]LDPYWNQLIVAGVDGENK	1	0	2272.148690	0.0065	0.1300
IMK[x]LCFDELK	2	0	1295.661702	0.0065	0.0650
VLSNYMKQEALSSK[x]TLFTRPIPVR	13	0	2777.526069	0.0065	0.1550
LGIDPPKGIMLYGPPGTGK[x]TLCAR	18	0	2511.334048	0.0065	0.1550
TAHAIYRK[x]FDQLTQALNVAIR	7	0	2428.333793	0.0064	0.1350
VVGQLLEK[x]LKPLIEKGGDWER	7	0	2406.363362	0.0064	0.1350
GGLGYPEDAIGK[x]TK	11	0	1404.724827	0.0064	0.0900
K[x]ELLKLK	0	0	870.590192	0.0064	0.0450
AFNNAGITSVGVTGK[x]NCACVISQKK	14	0	2623.320910	0.0064	0.1600
ATDGVVLATEK[x]KPTSELAIGASLEK	10	0	2527.374374	0.0064	0.1600
CNKFFYILYFELYK[x]IAQDTLAR	13	0	2815.440615	0.0064	0.1400
EDALFKNEEK[x]K	9	0	1349.682631	0.0064	0.0700
DFSK[x]TLPPELK	3	0	1273.691742	0.0064	0.0700
KGEK[x]VEDAPENNSFR	3	0	1718.822296	0.0063	0.0950
NSDYK[x]ETLIFKCIDMFIHK	4	0	2401.180912	0.0063	0.1200
AYMDPHRSMK[x]DLHISQNFACLIR	9	0	2802.351495	0.0063	0.1450
LTK[x]VGDNTIVGAGGDISDYQQIQRLLEK	2	0	3030.598430	0.0063	0.1750
M[x]SSKDISSKSPSGNDALNDK	0	0	2079.974162	0.0063	0.1250
KPPVQPLAYK[x]SATPFR	9	0	1799.009303	0.0063	0.1000
ATLTGMK[x]IDVLFSKIR	6	0	1792.027986	0.0063	0.1000
SSSDMAYTSMFK[x]GNQK	11	0	1780.775938	0.0063	0.1000
SSEETEDK[x]KMQE	7	0	1439.608537	0.0063	0.0750
K[x]LEK	0	0	516.327120	0.0063	0.0250
LIDASTVK[x]HVFPITKGIGCVMTGSIADAR	7	0	3056.614946	0.0062	0.1800
IDPSVTMMQVEEK[x]PDVTYGDVGGCK	12	0	2754.254924	0.0062	0.1550
LGISATALSPEEK[x]KTAGEDAVTLVK	12	0	2527.374374	0.0062	0.1550
IGLVRLPEANFEPLEK[x]R	15	0	1980.115548	0.0062	0.1050
RGAPIEHDVGIMIDFECEK[x]MEGAFYR	18	0	3069.414541	0.0062	0.1600
NEEK[x]KLMELFISK	3	0	1607.859201	0.0062	0.0800
TEPK[x]AVDEEMKVR	3	0	1530.771118	0.0062	0.0800
AVILSDTKPVDK[x]K	11	0	1412.823808	0.0062	0.0800
GTCAGEVFMALK[x]GMALGSANEKIEASK	11	0	2769.349823	0.0061	0.1650
SLPLQIEVANDCIK[x]WAIK	13	0	2097.129144	0.0061	0.1100
RPPVIRTTLFK[x]SELAQSK	10	0	2070.194854	0.0061	0.1100
LAHLSK[x]HPK	5	0	1029.608297	0.0061	0.0550
MTEVLK[x]TNVLQSNENIVQYYTQK	5	0	2742.389700	0.0061	0.1400
CIDMFIHK[x]SAELYK	7	0	1753.853066	0.0061	0.0850
FLLDDFDQQEHIQK[x]SETMK	13	0	2351.110253	0.0061	0.1150
MNGASGAELK[x]GVCTEAGMFALRER	9	0	2554.208923	0.0060	0.1450
QQEADGIIK[x]ELNNDLDPTLR	8	0	2281.154893	0.0060	0.1200
ELNLMDPK[x]VPEDIFK	7	0	1786.917438	0.0060	0.0900
TIDNAETMK[x]K	8	0	1149.569917	0.0060	0.0600
VK[x]LEK	1	0	615.395529	0.0060	0.0300
DLVK[x]K	3	0	601.379880	0.0060	0.0300
LYAVK[x]YELYSNQYYHGAGEPSLIGDK	4	0	2977.449655	0.0060	0.1550
MHNNHAKSLPPEEYDEK[x]LYNK	16	0	2556.206604	0.0060	0.1250
DCISGWGCVVYVITADKCIK[x]R	19	0	2499.207134	0.0060	0.1250
WSTAETLTNNK[x]IDRDK	10	0	1890.943464	0.0059	0.0950
D[x]YTMAQPEFFK	0	0	1375.611779	0.0059	0.0650
LLMK[x]VALCANHADSVVK	3	0	1868.001115	0.0059	0.1000
ARQAAK[x]ASVVETVTLTK	5	0	1772.015506	0.0059	0.1000
AVYMPLCDPGNK[x]AEESAFYERAR	11	0	2673.231433	0.0059	0.1350
YVVDISPDIDIKEIK[x]PNIRVALR	14	0	2665.516554	0.0059	0.1350
YDK[x]LVETSGQIRCGSPYIIEDSK	2	0	2657.300555	0.0059	0.1350
HHFYAK[x]IDRPAQVISFKK	5	0	2184.195523	0.0058	0.1050
VHVTQEDFELAVAK[x]VLNK	13	0	2039.105042	0.0058	0.1050
SVEISALASK[x]NR	9	0	1273.698949	0.0058	0.0700
WK[x]TLSK	1	0	761.443537	0.0058	0.0350
AAK[x]ASR	2	0	602.349976	0.0058	0.0350
LYFYYILFFEK[x]CNRSVECR	10	0	2606.244903	0.0058	0.1100
TPDK[x]GYGHRDDIFIPLSEK	3	0	2187.095930	0.0058	0.1100
LTHEK[x]STMLEKIK	4	0	1556.859536	0.0058	0.0750
REAEAAK[x]DEQIEK	6	0	1515.752826	0.0058	0.0750
SAK[x]AKNPMFALSR	2	0	1419.765584	0.0058	0.0750
LNDPEDK[x]YEALSKHIIMFDCK	6	0	2565.224226	0.0057	0.1200
WSDERYLHQSLK[x]YK	11	0	1851.926697	0.0057	0.0800
LGISATALSPEEK[x]K	12	0	1442.797987	0.0057	0.0800
M[x]DRQEQR	0	0	961.439915	0.0057	0.0400
FGDGIQIAQLALK[x]HR	12	0	1665.931391	0.0057	0.0850
TDTKTIEAITFK[x]TDNHLSSTLEK	11	0	2592.328152	0.0057	0.1300
TLASLQK[x]RTHALENTFLPSNSAR	6	0	2554.361457	0.0057	0.1300
AVENASTCIGIK[x]CEDGVILALEK	11	0	2489.250437	0.0057	0.1300
FLLDDFDQQEHIQKSETMK[x]YYLPK	18	0	3015.468672	0.0056	0.1350
QIAIVVNQNWYCANTKYVTGPK[x]NK	21	0	2808.437985	0.0056	0.1350
LTK[x]VGDNTIVGAGGDISDYQQIQR	2	0	2547.292771	0.0056	0.1350
TK[x]DSLEAR	1	0	918.477014	0.0056	0.0450
LLK[x]VTVSK	2	0	886.585106	0.0056	0.0450
GVMTLGFDLIK[x]RVYPYR	10	0	2027.102541	0.0056	0.0950
FNTGVVNVRVLIDCNK[x]FDSIDLNPAR	15	0	2975.528580	0.0056	0.1450
YMLLSQIMLNSVSEVK[x]SLLTGKHAIR	15	0	2930.608409	0.0056	0.1450
TLPPELK[x]GEALGNSEHIR	6	0	1960.037693	0.0056	0.1000
ASALGAINLQPLLMPSK[x]R	16	0	1879.071243	0.0056	0.1000
NK[x]MVCKIWK	1	0	1205.641245	0.0056	0.0500
LLVK[x]DRIDK	3	0	1098.676036	0.0056	0.0500
M[x]SSKDISSK	0	0	981.480047	0.0056	0.0500
FSGEK[x]KSLPLQIEVANDCIK	4	0	2275.188107	0.0055	0.1100
YTENIYPPK[x]K	8	0	1251.649881	0.0055	0.0550
IITK[x]EGVETR	3	0	1144.645129	0.0055	0.0550
DDGLEDDMPALADEEFEK[x]MDR	17	0	2440.004526	0.0055	0.1150
ELNLMDPK[x]VPEDIFKTHLEVAR	7	0	2593.357284	0.0055	0.1200
FVK[x]LGIDPPKGIMLYGPPGTGK	2	0	2284.265236	0.0055	0.1200
HK[x]TDLNHENLK	1	0	1347.689447	0.0055	0.0600
SYATGPYARELAAIK[x]EDTEAVLK	14	0	2495.290650	0.0054	0.1250
DCIVLGADTRATAGPIIADK[x]NCK	19	0	2458.230705	0.0054	0.1250
EAEAAK[x]DEQIEK	5	0	1359.651724	0.0054	0.0650
K[x]AIPLALGLLSASNPQMRIFDTLSR	0	0	2711.515506	0.0054	0.1350
DEPEETDVNK[x]YQK	9	0	1593.715773	0.0054	0.0700
TAALSARPAK[x]NIR	9	0	1367.799660	0.0054	0.0700
YPLLSSSCGSQSLK[x]SGLWGPAICTNAVR	13	0	3008.484666	0.0054	0.1500
CNK[x]FFYILYFELYK	2	0	1946.963993	0.0054	0.0750
ETEK[x]LAEERGWDIR	3	0	1730.858680	0.0054	0.0750
LIK[x]KSSEQANLYER	2	0	1677.904901	0.0054	0.0750
K[x]MAIDDDINWEELAR	0	0	1817.861714	0.0053	0.0800
LEKGQSIDDMIPAQK[x]	14	0	1671.850090	0.0053	0.0800
K[x]FTGGVLMLIDRESDK	0	0	1807.950131	0.0053	0.0850
SQDISINGNSKK[x]EEPK	11	0	1772.890370	0.0053	0.0850
TLLAK[x]AVANQTSATFLR	4	0	1804.020592	0.0053	0.0900
QLIIK[x]EEMMNSIQQAVAK	4	0	2073.096129	0.0053	0.0950
SEAAEFEYK[x]NGYPMPCDVLAK	8	0	2418.087074	0.0052	0.1100
M[x]TEVLKTNVLQSNENIVQYYTQK	0	0	2742.389700	0.0052	0.1200
TIEAITFKTDNHLSSTLEK[x]LSFK	18	0	2622.390357	0.0052	0.1200
DDLSGAEIK[x]AIVSEAGLLALRER	8	0	2425.317532	0.0052	0.1200
IVFRSELQDK[x]SSQQGVEGVLIILK	9	0	2685.506382	0.0052	0.1250
GSQVSEFIDTESFAPTITVQSK[x]LSNR	21	0	2840.419082	0.0052	0.1350
VHVTQEDFELAVAKVLNK[x]GDSGEMSLQK	17	0	3071.559603	0.0052	0.1450
EWLDKLGDK[x]GPAAAR	8	0	1625.852476	0.0050	0.0750
VEFK[x]MGNGK	3	0	1008.506203	0.0050	0.0450
SITEFGDTATAKELEAMK[x]LLRPR	17	0	2576.363096	0.0050	0.1150
FFYILYFELYK[x]IAQDTLARR	10	0	2569.373199	0.0050	0.1000
GTPGYGPLGVLPK[x]VGIRLFNLEPK	12	0	2521.441942	0.0050	0.1200
GGYAEVK[x]QSEVIGLVRTITFDAR	6	0	2508.333515	0.0050	0.1150
NK[x]ELISVSAASKILSNITYSYK	1	0	2428.321223	0.0050	0.1100
CLTDLEDEAPAK[x]DILLDMSR	11	0	2304.097637	0.0050	0.1000
IPDSTYEMVGGLEK[x]QIKEIK	13	0	2277.192525	0.0050	0.1000
MGQAQSGNFSNFGDGANGDNK[x]K	20	0	2242.966054	0.0050	0.1100
K[x]TLVAHAVLKVGSALVGSQTK	0	0	2106.252365	0.0050	0.1050
K[x]EAGFIDDILIITPASKEK	0	0	2087.151320	0.0050	0.0950
VGIKPPK[x]GVLLYGPPGTGK	6	0	1877.113761	0.0050	0.0950
IEASK[x]GLIDRMSTNLR	4	0	1802.967176	0.0050	0.0800
AIDLYK[x]EVLNK	5	0	1304.733939	0.0050	0.0550
FVIHQEENK[x]R	8	0	1298.673071	0.0050	0.0500
KSGFEK[x]IDLTR	5	0	1292.708787	0.0050	0.0550
ATAIGRASK[x]AAR	8	0	1171.678492	0.0050	0.0600
NIK[x]VIMATNR	2	0	1158.654253	0.0050	0.0500
FDIMPRK[x]K	6	0	1033.574220	0.0050	0.0400
KLGVK[x]PPK	4	0	865.574877	0.0050	0.0400
TMTEK[x]AR	4	0	835.422145	0.0050	0.0350
IAK[x]GAIEK	2	0	828.506860	0.0050	0.0400
GK[x]LVRK	1	0	699.475505	0.0050	0.0300
K[x]VADLK	0	0	672.416990	0.0050	0.0300
K[x]REK	0	0	559.344165	0.0050	0.0200
AK[x]SAK	1	0	503.306720	0.0050	0.0250
GFPTPK[x]ATSTGTTIVGVIAKDCIVLGADTR	5	0	3045.616721	0.0048	0.1450
ILLDLVYAFIK[x]SNQATTSTDRQVK	10	0	2723.485647	0.0048	0.1150
AFNNAGITSVGVTGK[x]NCACVISQK	14	0	2495.225954	0.0048	0.1150
EEPDVIMGTSRVLGVFSEK[x]AQIK	18	0	2532.325651	0.0048	0.1100
LHQVEYALEAIK[x]QGSATVGLVSK	11	0	2440.332455	0.0048	0.1100
RNK[x]LDPYWNQLIVAGVDGENK	2	0	2428.249792	0.0048	0.1000
DEK[x]VSEVLNSEDITGIQEK	2	0	2132.048371	0.0047	0.0900
LGDGVLRPYK[x]VGVILESQR	9	0	2098.189768	0.0047	0.0900
HCLIK[x]MNHGTTTLAFR	4	0	1898.960649	0.0047	0.0750
M[x]CSPSATLTHRTMTEK	0	0	1849.848383	0.0047	0.0750
ALQDYK[x]PELASDPIIR	5	0	1827.972976	0.0047	0.0750
VVGSEFVQK[x]YLGEGPR	8	0	1763.920551	0.0047	0.0750
TFMNHIDVQK[x]EFQAR	9	0	1862.909665	0.0047	0.0700
AVANQTSATFLRVVGSELIQK[x]YLGDGPR	20	0	2989.598373	0.0046	0.1300
ATDGVVLATEKK[x]PTSELAIGASLEK	11	0	2527.374374	0.0046	0.1150
K[x]PRVVTALTMLK	0	0	1355.832206	0.0046	0.0550
VLVKVHPEGK[x]YVVDISPDIDIK	9	0	2462.378342	0.0045	0.1000
GSNDDEMK[x]IDK	7	0	1250.544822	0.0045	0.0500
TNSTDEK[x]GTKK	6	0	1207.604385	0.0045	0.0500
ASK[x]GSNDDEMK	2	0	1180.502961	0.0045	0.0500
VNQIESQMAMAEK[x]LIQIRVK	12	0	2328.265640	0.0045	0.0900
NSSSDMAYTSMFK[x]GNQKVVK	12	0	2221.050634	0.0045	0.0900
GIDLK[x]SIAEKMNGASGAELK	4	0	2031.066940	0.0045	0.0900
K[x]YDKTEDDIK	0	0	1253.613888	0.0045	0.0450
AK[x]NPMFALSR	1	0	1133.601493	0.0045	0.0450
SGNLPDADNSK[x]SDISKSSM	10	0	1951.879206	0.0045	0.0850
NVQLAK[x]VTAEGGFHIYNDEEMADAVAR	5	0	2947.413282	0.0044	0.1200
DGAEAEEIFVHYMNAAGTDVK[x]NLQVAK	20	0	2919.407136	0.0044	0.1200
EVAEADIASK[x]DLEETDER	9	0	2018.927929	0.0044	0.0800
LESK[x]QRIFR	3	0	1175.677431	0.0044	0.0400
K[x]LMELFISK	0	0	1107.636148	0.0044	0.0400
K[x]LEETDVAK	0	0	1031.549839	0.0044	0.0400
DK[x]KASLLTR	1	0	1030.613439	0.0044	0.0400
TTSK[x]VSIAK	3	0	933.549448	0.0044	0.0400
NEEGIIEFTK[x]TPNDTQK	9	0	1962.953358	0.0044	0.0750
FAASK[x]EKQNTPVLFDSK	4	0	1908.994437	0.0044	0.0750
NLQVAK[x]SLDKQMVEER	5	0	1886.988302	0.0044	0.0700
VVGSELIQK[x]YLGDGPR	8	0	1729.936200	0.0044	0.0700
VSGSELVQK[x]YIGEGSR	8	0	1707.879080	0.0044	0.0700
NWK[x]EEYLR	2	0	1136.561406	0.0044	0.0350
NEEEPTK[x]K	6	0	973.471593	0.0044	0.0350
RSK[x]VLDVR	2	0	971.587561	0.0044	0.0350
TVQYATK[x]R	6	0	965.529382	0.0044	0.0350
YVTGPK[x]NK	5	0	905.497023	0.0044	0.0350
KDYTMAQPEFFK[x]AVR	11	0	1829.913356	0.0043	0.0650
I[x]AIVVNQNWYCANTK	0	0	1792.892954	0.0043	0.0650
VISMEKGGNMK[x]EVFR	10	0	1723.874862	0.0043	0.0650
GFDFEYYQRNLLLQEK[x]GFPTPK	15	0	2689.353916	0.0043	0.0950
QIAIVVNQNWYCANTK[x]YVTGPK	15	0	2566.300107	0.0043	0.0950
ASAGPLIASQTVK[x]K	12	0	1369.792844	0.0043	0.0600
LK[x]PLIEK	1	0	839.547996	0.0043	0.0300
SAKGTK[x]R	5	0	746.439846	0.0043	0.0300
YK[x]LHSEKVSLMDYLASSNISQLTGTK	1	0	2912.495219	0.0042	0.1100
GSLEK[x]NWKEEYLR	4	0	1650.836493	0.0042	0.0550
STELFK[x]NEEEPTK	5	0	1550.746345	0.0042	0.0550
ATPYRGYSK[x]PNER	8	0	1537.763667	0.0042	0.0550
DIGK[x]VVDKCFGIK	3	0	1477.796212	0.0042	0.0550
VNENIGDELLLEQCMKHSTFIITK[x]R	23	0	2987.520717	0.0042	0.1050
IIYSDIDVDPVKPEHVGK[x]VVLKNK	17	0	2704.516220	0.0042	0.1000
IYADLK[x]INEDSK	5	0	1407.724493	0.0042	0.0500
K[x]QLLIDGANVLR	0	0	1338.798265	0.0042	0.0500
GDVAASILDK[x]YR	9	0	1306.688052	0.0042	0.0500
EK[x]WIAK	1	0	773.443537	0.0042	0.0250
EIK[x]QIK	2	0	757.469750	0.0042	0.0250
IVK[x]SAK	2	0	644.422076	0.0042	0.0250
A[x]ASLLK	0	0	601.379880	0.0042	0.0250
RHNFVGLFVELSK[x]LLVK	12	0	1998.177753	0.0041	0.0700
SNDIEK[x]AIDLYKEVLNK	5	0	1991.057425	0.0041	0.0700
GNAK[x]FGDGIQIAQLALK	3	0	1742.967833	0.0041	0.0700
ASK[x]AAREYLEK	2	0	1264.677488	0.0041	0.0450
KGTK[x]TSETNDR	3	0	1235.610532	0.0041	0.0450
Q[x]IAIVVNQNWYCANTK	0	0	1920.951525	0.0041	0.0650
IDK[x]NTWNSTLETAKAK	2	0	1818.947489	0.0041	0.0650
QEVAAQKSSEETEDK[x]K	14	0	1805.864214	0.0041	0.0650
LGVMYAK[x]NLPNIQRNVTYPLFFLSNR	6	0	3067.642820	0.0040	0.1050
VDPLVSLMMVEK[x]IPDSTYEMVGGLEK	11	0	2879.436904	0.0040	0.1050
LTGDTNGALDK[x]LEEIGVADQYKVSK	10	0	2663.365262	0.0040	0.1000
THAVLVALK[x]RNAEELSSYQK	8	0	2256.222519	0.0040	0.0800
TLALK[x]YPGGGPGKTAILPVK	4	0	1980.177084	0.0040	0.0800
AEQEELLSEK[x]VSTKK	9	0	1717.909710	0.0040	0.0600
V[x]PTFANFHTPIFIAK	0	0	1701.924185	0.0040	0.0600
DFLDAVQKVVK[x]GNQK	10	0	1687.925636	0.0040	0.0600
AK[x]ADYAQYYR	1	0	1247.593430	0.0040	0.0400
LGDK[x]GPAAAR	3	0	954.524630	0.0040	0.0400
VAIK[x]K	3	0	557.390052	0.0040	0.0200
YVVDISPDIDIK[x]EIKPNIR	11	0	2226.225875	0.0039	0.0750
S[x]SSDMAYTSMFKGNQKVVK	0	0	2107.007711	0.0039	0.0750
GIGSYEK[x]QSEVSVGLRFIK	6	0	2096.126503	0.0039	0.0750
ASLLKVNMENLIVTDLGK[x]YAEVLIETAK	17	0	3074.693573	0.0039	0.1100
KEFEIIK[x]GVLCQFR	6	0	1765.954825	0.0039	0.0550
K[x]NVPKLQNVSNFQK	0	0	1642.915408	0.0039	0.0550
LAEFVNMSK[x]AYHSQYLRLLALQR	8	0	2750.468893	0.0039	0.0900
ARVEAQNHK[x]LNLADPVSIEYLTR	8	0	2636.403319	0.0039	0.0900
LMGQINK[x]MPLLQSSVALLGQKIR	6	0	2537.454825	0.0039	0.0900
LDK[x]LPVIIGSMDVDNALDLMTMK	2	0	2531.304781	0.0039	0.0900
DEK[x]YTLYDQNDTKEWLDK	2	0	2303.059269	0.0039	0.0700
ASRPGAAAKLDGK[x]DELWK	12	0	1912.016567	0.0039	0.0700
YKVNLYK[x]FR	6	0	1229.692020	0.0039	0.0350
NSTNNTK[x]ER	6	0	1062.505347	0.0039	0.0350
DKK[x]ASLLTR	2	0	1030.613439	0.0039	0.0350
GTLK[x]VHTIR	3	0	1023.618860	0.0039	0.0350
T[x]IDNAETMK	0	0	1021.474961	0.0039	0.0350
FDVIVAK[x]GK	6	0	975.575269	0.0039	0.0350
FAELQK[x]SLNNLNTIDIDANLEK	5	0	2502.296462	0.0039	0.0850
DFSKTLPPELK[x]GEALGNSEHIR	10	0	2437.260021	0.0039	0.0850
STMLEKIK[x]ENQEK	7	0	1576.812980	0.0038	0.0500
GFICKVVDK[x]DGIR	8	0	1505.802358	0.0038	0.0500
LQLNLERDYEQFGYFK[x]R	15	0	2218.117000	0.0038	0.0650
LENVK[x]IYADLKINEDSK	4	0	1991.057425	0.0038	0.0650
SLNNLNTIDIDANLEKLLIFEK[x]QVR	21	0	2912.596978	0.0038	0.0950
VDK[x]PDGTMDYDSMDNIFFAK	2	0	2308.002683	0.0038	0.0750
FRK[x]PIGATWKTTQLEEANSK	2	0	2304.222519	0.0038	0.0750
AVEK[x]LSVEALNSLTGEFKGK	3	0	2119.152381	0.0038	0.0750
TTLFK[x]SELAQSK	4	0	1351.734665	0.0038	0.0450
SSTAAKTFLEK[x]R	10	0	1337.730248	0.0038	0.0450
VGK[x]SAVIKTSTR	2	0	1245.740419	0.0038	0.0450
LEFIKVIPVEELK[x]EIK	12	0	1926.144056	0.0037	0.0600
YK[x]EDTALR	1	0	994.508312	0.0037	0.0300
TLSK[x]ESAR	3	0	890.482099	0.0037	0.0300
ELK[x]K	2	0	516.327120	0.0037	0.0150
ARSEAAEFEYK[x]NGYPMPCDVLAK	10	0	2645.225286	0.0037	0.0850
QDIMFELGLLQERLAEK[x]WR	16	0	2374.246622	0.0037	0.0700
DYVIQSDLMSAARK[x]VADLK	13	0	2122.109136	0.0037	0.0700
VSGSELVQK[x]YIGEGSRMVR	8	0	2094.089070	0.0037	0.0700
LFNLEPK[x]ILEEVPLR	6	0	1809.039932	0.0037	0.0550
SELQDKSSQQGVEGVLIILK[x]IEDTDK	19	0	2871.507557	0.0037	0.0950
ENMTQEEAVEFLK[x]NAVALAMER	12	0	2522.214389	0.0036	0.0800
IRIGLHDDAYLDVCK[x]YYR	14	0	2269.131265	0.0036	0.0650
QIQPK[x]TFANLVSSTLYEK	4	0	2066.104707	0.0036	0.0650
AVEK[x]LSVEALNSLTGEFK	3	0	1934.035964	0.0036	0.0650
KQCVIANSCK[x]TAINTGGGSVAVFNK	9	0	2623.320910	0.0036	0.0900
LQMSAMYKK[x]CLTDLEDEAPAK	8	0	2441.163937	0.0036	0.0750
MLSQLDIK[x]QVVLIGVAVEIGLESHTSER	7	0	3063.663670	0.0036	0.1000
YEALSK[x]HIIMFDCK	5	0	1753.853066	0.0036	0.0500
ILIDK[x]ARVEAQNHK	4	0	1633.926306	0.0036	0.0500
NKTDTK[x]TIEAITFK	5	0	1608.872208	0.0036	0.0500
LGVK[x]RFK	3	0	846.543913	0.0036	0.0250
K[x]INANEK	0	0	815.450075	0.0036	0.0250
EIMLRVEPIPLINGEK[x]R	15	0	2006.134566	0.0035	0.0600
SNDIEKAIDLYK[x]EVLNK	11	0	1991.057425	0.0035	0.0600
EWDSKLK[x]DLR	6	0	1288.677488	0.0035	0.0350
DIK[x]VIMATNR	2	0	1159.638269	0.0035	0.0350
S[x]PTGQITSTSARSGKK	0	0	1604.848116	0.0034	0.0550
IWKSDEINEVLNK[x]YQETQR	12	0	2392.202175	0.0034	0.0650
QETQYK[x]IDELVSNNEKIWK	5	0	2364.196029	0.0034	0.0650
M[x]DTEMSVNMSDFLHDQATR	0	0	2226.934286	0.0034	0.0650
EKSPAIIFIDELDAIGTK[x]R	17	0	2115.157467	0.0034	0.0650
IGLSK[x]IRIAYASVVYIADK	4	0	2079.209109	0.0034	0.0650
YEAKAIGSGSEPAK[x]SELVK	13	0	1963.026127	0.0034	0.0650
QEYKDDINLDEASAMAVK[x]FLSK	17	0	2514.231087	0.0034	0.0750
LAEFDK[x]AIEDAQELNGEHEILEAMK	5	0	2842.369357	0.0034	0.0850
MVTLK[x]DVGPPQPGPGIYRLIGGTLR	4	0	2634.467832	0.0034	0.0850
NASVWFLDHNFMESMNEMFK[x]K	19	0	2604.159856	0.0033	0.0700
K[x]SAQVILSEIEVLEAEHRPFK	0	0	2422.321891	0.0033	0.0700
ARIEVEVYK[x]ITTGDR	8	0	1748.942012	0.0033	0.0500
IEPLKLK[x]VLVQGLER	6	0	1734.076651	0.0033	0.0500
IEPLK[x]LKVLVQGLER	4	0	1734.076651	0.0033	0.0500
QIAIVVNQNWYCANTK[x]YVTGPKNK	15	0	2808.437985	0.0033	0.0800
VGIKPPK[x]GVLLYGPPGTGKTLLAR	6	0	2431.467763	0.0033	0.0800
L[x]KGYQTIELDKK	0	0	1434.808159	0.0033	0.0400
ATDDDRWK[x]TLSK	7	0	1434.710239	0.0033	0.0400
K[x]MSAQSCACMVR	0	0	1427.614109	0.0033	0.0400
Q[x]SRQETQYK	0	0	1166.567944	0.0033	0.0300
TMLVK[x]AVANSTAANFIRVVGSEFVQK	4	0	2779.505334	0.0033	0.0850
TSTGGPK[x]LQLNLERDYEQFGYFK	6	0	2690.333907	0.0033	0.0750
WSTAETLTNNK[x]IDR	10	0	1647.821570	0.0032	0.0450
ALSIEGDDK[x]VNENIGDELLLEQCMK	8	0	2832.351989	0.0032	0.0800
DDGLEDDMPALADEEFEK[x]MDRR	17	0	2596.105628	0.0032	0.0700
S[x]WTTIESDAGVFTDLIENLGVK	0	0	2394.195360	0.0032	0.0700
KNEEK[x]LAEFDK	4	0	1349.682631	0.0032	0.0350
EPPVYTPPK[x]DK	8	0	1269.660444	0.0032	0.0350
IWK[x]SDEINEVLNKYQETQR	2	0	2392.202175	0.0032	0.0600
EK[x]SPAIIFIDELDAIGTKR	1	0	2115.157467	0.0032	0.0600
IGLHDDAYLDVCK[x]YYR	12	0	1999.946105	0.0031	0.0500
TTEEK[x]EATPMEMDEEK	4	0	1896.796787	0.0031	0.0500
TTMTNGFLAHK[x]LCIHK	10	0	1870.954502	0.0031	0.0500
V[x]SPTGQITSTSARSGK	0	0	1575.821569	0.0031	0.0500
SVALGGITK[x]EFVIYEQLIAAR	8	0	2277.273157	0.0031	0.0650
EPNK[x]GSYRPYTAK	3	0	1509.757521	0.0031	0.0400
DIKSMIADK[x]HAIR	8	0	1496.813257	0.0031	0.0400
D[x]TEMSVNMSDFLHDQATR	0	0	2095.893807	0.0031	0.0550
LLK[x]MQRIHDHLLMEEEYVQNQER	2	0	2951.474439	0.0030	0.0700
EVQK[x]GPDSVALGVQYDDVRPEDR	3	0	2571.256387	0.0030	0.0700
AVAASLGVNFLKVVSSAIVDK[x]YIGESAR	20	0	2863.580603	0.0030	0.0850
CTDLDAIGVK[x]VPFTAAITITGVKTSTGGPK	9	0	3017.610574	0.0030	0.0900
GMALGSANEK[x]IEASKGLIDR	9	0	2059.073086	0.0030	0.0600
NLNQIVNELDEEK[x]YK	12	0	1847.926420	0.0030	0.0450
LPEANFEPLEK[x]RLDR	10	0	1825.968559	0.0030	0.0450
DLGQVLNK[x]YVQVEQR	7	0	1787.952910	0.0030	0.0450
GYQTIELDK[x]KLDVAK	8	0	1719.940617	0.0030	0.0450
AEQEELLSEKVSTK[x]K	13	0	1717.909710	0.0030	0.0450
AIDLYK[x]EVLNKGVSK	5	0	1675.950788	0.0030	0.0450
TVQK[x]VETAVLSTTVK	3	0	1602.919156	0.0030	0.0450
C[x]SPSATLTHR	0	0	1128.534535	0.0030	0.0300
KDQK[x]K	3	0	645.380940	0.0030	0.0150
GAFK[x]V	3	0	520.300908	0.0030	0.0150
SAK[x]AK	2	0	503.306720	0.0030	0.0150
NEEGIIEFTKTPNDTQK[x]YSNDK	16	0	2570.213522	0.0030	0.0650
DK[x]SAQVILSEIEVLEAEHRPFK	1	0	2537.348830	0.0030	0.0650
DVPTFANFHTPIFIAK[x]REDGMK	15	0	2533.278647	0.0030	0.0650
DFSK[x]TLPPELKGEALGNSEHIR	3	0	2437.260021	0.0030	0.0650
DECK[x]QDIMFELGLLQER	3	0	2123.002624	0.0029	0.0500
YTENIYPPKK[x]TVQYATK	9	0	2043.067597	0.0029	0.0500
PFGNTHNK[x]FKLNYKPEEEYPDLSK	7	0	2894.423777	0.0029	0.0700
SNNIK[x]ENEQKIK	4	0	1443.768084	0.0029	0.0350
TMLELLNQLDGFEATK[x]NIK	15	0	2177.140100	0.0029	0.0550
LPLYTNFVNSFRPNINQLK[x]AVYMGLK	18	0	3039.636674	0.0029	0.0750
GEVSSLFPSLISDANLMTTDQDTTGIK[x]K	26	0	2967.474541	0.0029	0.0800
QIEELFEAIVLPMQQADK[x]FRK	17	0	2532.340909	0.0029	0.0600
CEDGVILALEKVVTSKLLK[x]PR	18	0	2367.355831	0.0029	0.0600
QGSATVGLVSK[x]THAVLVALKR	10	0	2134.258512	0.0029	0.0600
DWNACK[x]K	5	0	920.417393	0.0029	0.0200
DEK[x]SGVK	2	0	761.391895	0.0029	0.0200
DMTLEEAEVLILK[x]VLR	12	0	1871.043692	0.0028	0.0450
D[x]GIQDIMPSQAKELKK	0	0	1799.945046	0.0028	0.0450
DELWK[x]NDDQLTYTYKDEK	4	0	2303.059268	0.0028	0.0500
F[x]ATLQKSKR	0	0	1077.629423	0.0028	0.0250
QIEELFEAIVLPMQQADK[x]FR	17	0	2404.245953	0.0027	0.0550
GYIGDPIK[x]FVR	7	0	1263.697497	0.0027	0.0300
TLALK[x]YPGGGPGK	4	0	1257.708061	0.0027	0.0350
GYQTIELDKK[x]LDVAK	9	0	1719.940617	0.0027	0.0400
LAQFEK[x]EEYVSDPKEQM	5	0	2069.961478	0.0026	0.0450
EIK[x]PNIRVALRNDSYQLIK	2	0	2269.290536	0.0026	0.0500
LNYK[x]PEEEYPDLSKHNNHMAK	3	0	2556.206604	0.0026	0.0550
EDSSPCGYIIRILSGEQTVK[x]YDR	19	0	2685.306702	0.0026	0.0600
QK[x]TATQPIVAQEMETDNQTALLVANVR	1	0	2968.528639	0.0026	0.0700
VRSEDYLPSK[x]YLDIDISK	9	0	2140.105099	0.0025	0.0450
K[x]SAAAIGTSQLPVRDGVVVIQSYCHR	0	0	2811.481241	0.0025	0.0650
YLSENPK[x]TSASIDFDSNFLNSMIK	6	0	2720.300222	0.0025	0.0600
DILLDMSRAVNIAFTQDQLLK[x]R	20	0	2559.384166	0.0025	0.0550
LGVK[x]PPKGCLMFGPPGTGKTLLAR	3	0	2494.391501	0.0025	0.0600
VLKLTLEAMDLEIVEK[x]EHFK	15	0	2384.302404	0.0025	0.0500
FK[x]ELQPFIVQMAEQALDIEK	1	0	2376.239807	0.0025	0.0500
YYK[x]PDLTIDEAVRIMK	2	0	1954.023292	0.0025	0.0400
ETLIFK[x]CIDMFIHK	5	0	1793.920748	0.0025	0.0350
TDK[x]YAFSLTTFSPNGK	2	0	1775.872934	0.0025	0.0400
LPNIEEATFDK[x]R	10	0	1431.735725	0.0025	0.0300
EGVETRIIPLK[x]K	10	0	1381.829229	0.0025	0.0300
HPK[x]FEEILTR	2	0	1268.687660	0.0025	0.0250
LISGK[x]LDEAR	4	0	1100.618917	0.0025	0.0250
LRLLK[x]MQR	4	0	1056.658947	0.0025	0.0200
K[x]GVVALVEDK	0	0	1056.617856	0.0025	0.0250
M[x]SRSYDSR	0	0	1000.439581	0.0025	0.0200
RFK[x]K	2	0	577.369985	0.0025	0.0100
F[x]MTR	0	0	553.268226	0.0025	0.0100
K[x]IDK	0	0	502.311471	0.0025	0.0100
SLNNLNTIDIDANLEK[x]LLIFEKQVR	15	0	2912.596978	0.0024	0.0600
YYK[x]PDLTIDEAVRIMKLCFDELK	2	0	2859.454938	0.0024	0.0550
EEEDLDDEQLLLSREK[x]TSNNTNR	15	0	2747.284443	0.0024	0.0550
G[x]QAQSGNFSNFGDGANGDNKK	0	0	2111.925576	0.0024	0.0500
KEAGFIDDILIITPASK[x]EK	16	0	2087.151320	0.0024	0.0450
QFPDIYGIIFLFK[x]WNSK	12	0	2115.119239	0.0024	0.0400
DK[x]PKYEPPVPTRTGR	1	0	1739.931783	0.0023	0.0350
K[x]SLPLQIEVANDCIK	0	0	1726.928669	0.0023	0.0350
YGEK[x]ESLAAVLVREDHYEMFPISEVK	3	0	3038.505782	0.0023	0.0600
EDCEAATDPLLK[x]K	11	0	1488.712937	0.0023	0.0300
EDMGSNDK[x]ASKER	7	0	1465.646650	0.0023	0.0300
G[x]LGYPEDAIGKTK	0	0	1347.703366	0.0023	0.0300
ADPLDERLSGVVEGIFQK[x]CYAK	17	0	2494.252490	0.0023	0.0500
TNNLDLEHK[x]HK	8	0	1347.689447	0.0023	0.0250
NKMVCK[x]IWK	5	0	1205.641245	0.0022	0.0200
SLALTK[x]KDK	5	0	1002.607293	0.0022	0.0200
GK[x]VVIDAFR	1	0	1003.581415	0.0022	0.0200
LEKSLLELNETQSNIQEQGVNWGK[x]K	23	0	2884.492911	0.0022	0.0550
D[x]VPTFANFHTPIFIAK	0	0	1816.951123	0.0022	0.0350
KLEKGQSIDDMIPAQK[x]	15	0	1799.945046	0.0022	0.0350
SSQQGVEGVLIILKIEDTDK[x]YDK	19	0	2577.353638	0.0022	0.0500
ILYVNNAK[x]SQEEAIENIKCTR	7	0	2492.269200	0.0021	0.0450
MVCK[x]IWK	3	0	963.503367	0.0021	0.0150
TEDDIKSLQSVGQIIGEVLK[x]QLDSER	19	0	2899.513703	0.0021	0.0550
YGLQGPTWLVHKENAINK[x]K	17	0	2195.185017	0.0021	0.0400
NEEEPTKK[x]GINIDQSSNSK	7	0	2117.023553	0.0021	0.0400
VVGSELIQK[x]YLGDGPRLVR	8	0	2098.189768	0.0021	0.0400
LVLDSWEPHTQGVYGTRYK[x]LHSEK	18	0	2842.440095	0.0021	0.0500
QLASYYHK[x]ESNALFMVR	7	0	2056.019935	0.0021	0.0350
K[x]HGQLKQSMTSLVQHVMTYLPGIDDLK	0	0	3066.599298	0.0020	0.0550
DVVAVGNDDTGTGASSFGVARK[x]LQR	21	0	2519.272705	0.0020	0.0500
MDK[x]EMAEADLDDDEPDLGEF	2	0	2283.903424	0.0020	0.0400
ISYGDSGLRTEPK[x]AVDEEMK	12	0	2224.068057	0.0020	0.0400
VYQTEPAGIYNAWK[x]ATAIGR	13	0	2208.132649	0.0020	0.0400
LALTK[x]PKGTPGYGPLGVLPK	4	0	2006.192733	0.0020	0.0400
VVGQLLEK[x]LKPLIEK	7	0	1706.070505	0.0020	0.0300
VELAK[x]QNLFVPTSDK	4	0	1687.914404	0.0020	0.0300
DFLDAVQK[x]VVKGNQK	7	0	1687.925636	0.0020	0.0300
EWLDK[x]LGDKGPAAAR	4	0	1625.852476	0.0020	0.0300
DTTKNK[x]MVCK	5	0	1223.600166	0.0020	0.0200
ADYYYQAK[x]AK	7	0	1219.587284	0.0020	0.0200
K[x]NEEK	0	0	646.328572	0.0020	0.0100
SGK[x]KR	2	0	574.355062	0.0020	0.0100
ALSSLKYMLLSQIMLNSVSEVK[x]SLLTGK	21	0	3052.691464	0.0020	0.0550
CTK[x]IIENEQSAEK	2	0	1548.745296	0.0019	0.0250
IIYSDIDVDPVKPEHVGKVVLK[x]NK	21	0	2704.516220	0.0019	0.0450
LAHLSK[x]HPKFEEILTR	5	0	1918.078772	0.0019	0.0300
EIDMTCAREASK[x]TLSK	11	0	1838.886542	0.0019	0.0300
GIGSYEK[x]QSEVSVGLR	6	0	1707.879080	0.0019	0.0300
FFEK[x]INVK	3	0	1023.575269	0.0019	0.0150
NLLLQEKGFPTPK[x]ATSTGTTIVGVIAK	12	0	2783.579543	0.0019	0.0500
WK[x]VETQEAAVVDYPDRYYK	1	0	2359.148355	0.0018	0.0350
KAVYMPLCDPGNK[x]AEESAFYER	12	0	2574.188176	0.0018	0.0400
IIENEQSAEK[x]NAYVINLKQIAK	9	0	2515.364479	0.0018	0.0400
SAK[x]IVRTLIDK	2	0	1242.765906	0.0018	0.0200
NDSYQLIK[x]ILPNKVDPLVSLMMVEK	7	0	2886.559732	0.0018	0.0450
SK[x]RSIGISDALQMAADAQPAVGLAR	1	0	2525.338279	0.0018	0.0450
SLGSGMDQEK[x]VLNK	9	0	1504.755469	0.0018	0.0250
MMGINERK[x]GFDFEYYQR	7	0	2182.992731	0.0018	0.0300
K[x]SYDYSATMYTRLFLLR	0	0	2127.082198	0.0018	0.0300
LAQFEKEEYVSDPK[x]EQM	13	0	2069.961478	0.0018	0.0300
IPDSTYEMVGGLEK[x]QIK	13	0	1906.970924	0.0018	0.0300
MATTVK[x]DTMNVDINAIK	5	0	1863.943328	0.0018	0.0300
GTPGYGPLGVLPK[x]VGIR	12	0	1679.972193	0.0018	0.0300
NPPPLDEGDIELLK[x]SYATGPYAR	13	0	2515.259352	0.0017	0.0400
TKSVALGGITK[x]EFVIYEQLIAAR	10	0	2506.415787	0.0017	0.0400
SGVKLENVK[x]IYADLK	8	0	1675.950788	0.0017	0.0250
SPSGNDALNDK[x]KGTK	10	0	1530.763724	0.0017	0.0250
WNSK[x]VDKPDGTMDYDSMDNIFFAK	3	0	2823.251891	0.0017	0.0400
RMPIDFK[x]GFICK	6	0	1510.778788	0.0017	0.0200
SNDIEK[x]AIDLYK	5	0	1407.724493	0.0017	0.0200
DEKSGVK[x]LENVK	6	0	1344.724827	0.0017	0.0200
SQDISINGNSK[x]K	10	0	1289.657479	0.0017	0.0200
K[x]RVIEHNIR	0	0	1163.688664	0.0017	0.0150
LLIFEK[x]QVR	5	0	1144.696771	0.0017	0.0150
SELVK[x]EFHK	4	0	1115.597456	0.0017	0.0150
M[x]IDDQR	0	0	776.348650	0.0017	0.0100
SAK[x]GTK	2	0	590.338744	0.0017	0.0100
AVENASTCIGIKCEDGVILALEK[x]VVTSK	22	0	3003.561908	0.0016	0.0450
LLREEIQLLQEPGSYVGEVIK[x]TMGK	20	0	2829.530877	0.0016	0.0400
LTLEAMDLEIVEKEHFK[x]ELVSK	16	0	2600.377016	0.0016	0.0350
VGIK[x]PPKGVLLYGPPGTGK	3	0	1877.113761	0.0016	0.0300
YK[x]DAYVYSIVAIARIK	1	0	1872.050830	0.0016	0.0250
AMSIVGLLLDDTDPMINVMK[x]LDK	19	0	2531.304781	0.0015	0.0350
M[x]SWTTIESDAGVFTDLIENLGVK	0	0	2525.235839	0.0015	0.0350
SLPLQIEVANDCIKWAIK[x]EK	17	0	2354.266687	0.0015	0.0300
DTTK[x]NKMVCK	3	0	1223.600166	0.0015	0.0150
LK[x]VLVQGLER	1	0	1153.718232	0.0015	0.0150
MKSDINAHK[x]SQLFAGAAPNNHLEEWLK	8	0	3048.523830	0.0015	0.0400
VGCDRNK[x]YAIQLPLPPK	6	0	1968.061404	0.0015	0.0250
QNTPVLFDSKEAVLK[x]LK	14	0	1929.093418	0.0015	0.0250
VLVDMESMLVPK[x]PLINK	11	0	1925.072882	0.0015	0.0250
ATSAGPK[x]QTETINWLEK	6	0	1872.958052	0.0015	0.0250
GGLGYPEDAIGK[x]TKLVK	11	0	1744.972250	0.0015	0.0250
EFLYAHNNTDMLILNRTK[x]DSLEAR	17	0	2863.428540	0.0015	0.0350
NLTDETK[x]NKHCLIK	6	0	1712.887868	0.0014	0.0200
VPEDIFK[x]THLEVAR	6	0	1652.888526	0.0014	0.0200
VVTSK[x]LLKPRVNNR	4	0	1622.994323	0.0014	0.0200
YEAK[x]AIGSGSEPAK	3	0	1406.704092	0.0014	0.0200
M[x]NSIVSK	0	0	777.405435	0.0014	0.0100
HHFYAKIDRPAQVISFK[x]K	16	0	2184.195523	0.0014	0.0250
EWNQNIK[x]NLSNVVEISGKGVFV	6	0	2473.296405	0.0014	0.0300
ELKK[x]EEMVMLK	3	0	1376.740675	0.0014	0.0150
RAVEK[x]LSVEALNSLTGEFK	4	0	2090.137066	0.0013	0.0250
SLK[x]DECKQDIMFELGLLQER	2	0	2451.213662	0.0012	0.0250
ATLEIYHEDNNRAEAK[x]DVAK	15	0	2286.123929	0.0012	0.0250
GFPTPK[x]ATSTGTTIVGVIAK	5	0	1945.088332	0.0012	0.0250
K[x]TLEVLYLKMHNNHAK	0	0	1938.050842	0.0012	0.0200
DISSK[x]SPSGNDALNDK	4	0	1646.774679	0.0012	0.0200
K[x]DYTMAQPEFFK	0	0	1503.706735	0.0012	0.0150
RNAEELSSYQK[x]K	10	0	1451.736786	0.0012	0.0150
RGGDEWK[x]IEPLK	6	0	1426.756795	0.0012	0.0150
IDK[x]K	2	0	502.311471	0.0012	0.0050
LIK[x]K	2	0	500.368591	0.0012	0.0050
M[x]SSK	0	0	451.210047	0.0012	0.0050
LVSK[x]TSFLTNASNNLAIRYQYYLGR	3	0	2891.529239	0.0012	0.0300
DLGQVLNK[x]YVQVEQRNKPDER	7	0	2527.314175	0.0012	0.0250
IQDAELAILQK[x]TQNLRR	10	0	2009.138070	0.0012	0.0200
TLLARAVAHHTDCK[x]FIR	13	0	2008.078783	0.0012	0.0200
IK[x]TLSMEKHTELR	1	0	1584.865682	0.0012	0.0150
QPWAHGLLLENFNSAAEK[x]NHASIDKMK	17	0	3048.523830	0.0011	0.0300
MLLTEVHLLESK[x]VYHAIR	11	0	2151.187325	0.0011	0.0200
NYPLILYLVEGNGQTAK[x]R	16	0	2048.105376	0.0011	0.0200
TK[x]VVDRYADVIASIGLSR	1	0	1962.089727	0.0011	0.0200
GYIGDPIK[x]FVRSVVLLPEEEPLR	7	0	2625.452897	0.0011	0.0250
SSQQGVEGVLIILK[x]IEDTDKYDK	13	0	2577.353638	0.0011	0.0250
SITEFGDTATAK[x]ELEAMKLLRPR	11	0	2576.363096	0.0011	0.0250
NNSWAK[x]SWSNLDLR	5	0	1689.822239	0.0011	0.0150
LLK[x]VTVSKGVAIDLLEECK	2	0	2114.201970	0.0011	0.0200
TVQKVETAVLSTTVK[x]AQAR	14	0	2029.153050	0.0011	0.0200
LGVKPPK[x]GCLMFGPPGTGK	6	0	1940.037500	0.0011	0.0200
V[x]NQIESQMAMAEKLIQIRVK	0	0	2328.265640	0.0010	0.0200
ALTLKTGPPGPPCGGK[x]FMLK	15	0	2069.116472	0.0010	0.0200
SMIADK[x]HAIRILAHR	5	0	1730.972539	0.0010	0.0150
AHILRIHAK[x]SMAIDK	8	0	1702.966393	0.0010	0.0150
MK[x]DAVKEAAR	1	0	1117.591321	0.0010	0.0100
LLK[x]PR	2	0	625.427496	0.0010	0.0050
RK[x]GTK	1	0	588.370711	0.0010	0.0050
VLK[x]TK	2	0	587.400615	0.0010	0.0050
K[x]KSGR	0	0	574.355062	0.0010	0.0050
FFEK[x]EDVQSLK	3	0	1368.692468	0.0009	0.0100
ATKQSK[x]YTYDR	5	0	1359.678214	0.0009	0.0100
EEYLRAAK[x]ASR	7	0	1292.683635	0.0009	0.0100
VLIDCNK[x]FDSIDLNPAR	6	0	1988.998865	0.0009	0.0150
VGIKPPKGVLLYGPPGTGK[x]TLLAR	18	0	2431.467763	0.0008	0.0200
ILYVNNAK[x]SQEEAIENIK	7	0	2075.089784	0.0008	0.0150
ARLTQLLSQIK[x]EEQGDIK	10	0	2069.147964	0.0008	0.0150
QYSAKAK[x]WSTAETLTNNK	6	0	2040.027522	0.0008	0.0150
IK[x]LISGKLDEAR	1	0	1341.797930	0.0008	0.0100
LYNK[x]FK	3	0	811.459186	0.0008	0.0050
NK[x]MVCK	1	0	778.382925	0.0008	0.0050
TAAVNIK[x]VRDMESDFQDLLGSLLNTR	6	0	2905.496614	0.0008	0.0200
TMLELLNQLDGFSSDDRVK[x]VIAATNR	18	0	2905.496614	0.0008	0.0200
ASDCINLVAK[x]CYMAVEISGASGNMGM	9	0	2748.204818	0.0008	0.0200
VLRQVMEEK[x]LDSK	8	0	1573.849698	0.0008	0.0100
WPK[x]IAEIYGSALR	2	0	1502.824477	0.0008	0.0100
RMDK[x]EMAEADLDDDEPDLGEF	3	0	2440.004526	0.0007	0.0150
AQSGPDASAK[x]LPTVIPTTRCR	9	0	2225.158538	0.0007	0.0150
QEYALALQK[x]WDLSR	8	0	1719.894338	0.0007	0.0100
AEQEELLSEK[x]VSTK	9	0	1589.814754	0.0007	0.0100
TGIATMLTRGEIK[x]K	12	0	1517.859870	0.0007	0.0100
TLFRK[x]EK	4	0	920.544305	0.0007	0.0050
LALTK[x]PK	4	0	769.506134	0.0007	0.0050
D[x]KSAQVILSEIEVLEAEHRPFK	0	0	2537.348830	0.0007	0.0150
EATPMEMDEEK[x]SQDISINGNSK	10	0	2452.073269	0.0007	0.0150
E[x]EMIAAQGIDEEDRR	0	0	1760.799843	0.0007	0.0100
SLADFEKALQDYK[x]PELASDPIIR	12	0	2618.359059	0.0007	0.0150
GIK[x]GIESEAYESVLDLAKICDVR	2	0	2564.315479	0.0007	0.0150
SSLELANNAVK[x]SNDIEKAIDLYK	10	0	2534.322675	0.0007	0.0150
EEIQLLQEPGSYVGEVIK[x]TMGKNK	17	0	2689.399538	0.0006	0.0150
LILVDDEKTSWIYK[x]NK	13	0	1964.061785	0.0006	0.0100
S[x]SSDMAYTSMFKGNQK	0	0	1780.775938	0.0006	0.0100
DQKK[x]DKPK	3	0	985.555594	0.0006	0.0050
VSK[x]ILEHK	2	0	952.570517	0.0006	0.0050
ASK[x]ERAER	2	0	945.499144	0.0006	0.0050
EASK[x]TLSK	3	0	862.475953	0.0006	0.0050
AEAK[x]DVAK	3	0	830.449740	0.0006	0.0050
MNLGEDVNLEELIQCK[x]DDLSGAEIK	15	0	2832.351989	0.0006	0.0150
DVPTFANFHTPIFIAK[x]R	15	0	1973.052225	0.0006	0.0100
VSQARVMGSGCDAAGTIIK[x]VFHPITK	18	0	2742.430790	0.0006	0.0150
M[x]SIMEYNGGSCVAMAGKNCVAIASDLR	0	0	2904.305920	0.0006	0.0150
YTSLSEEQKMK[x]SDINAHK	10	0	2108.020718	0.0006	0.0100
EDLTDEEK[x]AASIAVEDEK	7	0	1990.921782	0.0006	0.0100
SLEFK[x]ASELAEDFHIPVTR	4	0	2188.116331	0.0005	0.0100
NEEEPTK[x]KGINIDQSSNSK	6	0	2117.023553	0.0005	0.0100
K[x]TQIAGGHDIIGPFHVITR	0	0	2059.132592	0.0005	0.0100
GNAKFGDGIQIAQLALK[x]HR	16	0	2036.127841	0.0005	0.0100
M[x]SERDTALEK	0	0	1178.560080	0.0005	0.0050
E[x]TIDNAETMK	0	0	1150.517549	0.0005	0.0050
CEDGVILALEKVVTSK[x]LLKPR	15	0	2367.355831	0.0005	0.0100
AVNARALTCK[x]MPGTLLPGPGK	9	0	2151.165540	0.0005	0.0100
MVILNK[x]DGMER	5	0	1304.658013	0.0005	0.0050
TK[x]DAVVLGVEK	1	0	1157.665530	0.0005	0.0050
K[x]TELFKASTSAK	0	0	1309.724101	0.0004	0.0050
DYGDLGSSVNPLDKTNNLDLEHK[x]HK	22	0	2808.367718	0.0004	0.0100
S[x]IMEYNGGSCVAMAGKNCVAIASDLR	0	0	2773.265441	0.0004	0.0100
LK[x]PLIEKGGDWER	1	0	1539.840853	0.0004	0.0050
LFK[x]SLGSGMDQEK	2	0	1438.712546	0.0004	0.0050
LGDK[x]GPAAARASR	3	0	1268.694867	0.0004	0.0050
SIAEK[x]MNGASGAELKGVCTEAGMFALR	4	0	2797.355969	0.0004	0.0100
SEDYLPSK[x]YLDIDISK	7	0	1884.935588	0.0003	0.0050
QVMEEKLDSK[x]NVQLAK	9	0	1858.982156	0.0003	0.0050
ISPGYDVYEGSFEK[x]EGK	13	0	1903.883889	0.0003	0.0050
A[x]KVAEQNENPTVGSAQK	0	0	1769.890704	0.0003	0.0050
FFYILYFELYK[x]IAQDTLAR	10	0	2413.272097	0.0003	0.0050
LDGK[x]DELWKNDDQLTYTYK	3	0	2344.122200	0.0003	0.0050
TYNLISSYIK[x]SVEISALASK	9	0	2186.183345	0.0002	0.0050
CFIVNELMRWPK[x]IAEIYGSALR	11	0	2665.387142	0.0002	0.0050
QNTIVNQVYESYNQLTK[x]TVELM	16	0	2614.294745	0.0002	0.0050
IIYSDIDVDPVKPEHVGK[x]VVLK	17	0	2462.378342	0.0002	0.0050
M[x]GQAQSGNFSNFGDGANGDNKK	0	0	2242.966054	0.0002	0.0050
FDVVPVPQSSLYLRNLTDETK[x]NK	20	0	2662.396504	0.0002	0.0050
TLDSNSLTHEKIEFATITK[x]DTTK	18	0	2592.328152	0.0002	0.0050
LMTEFVDQVDDVVK[x]YEIDKTLAGVTR	13	0	2983.521097	0.0002	0.0050
# precursors: 1
Precursor: 3664.7945	4	0.9985	0
LK[x]YYEQK(1)	SAQEILCNEPVETYGSFDLK[x]EK(19)	2.5300	3664.7857	138.0681
IK[x]YEYQK(1)	SAQEILCNEPVETYGSFDLK[x]EK(19)	2.4750	3664.7857	138.0681
ATAGPIIADK[x]NCK(9)	M[x]NSIVSKYTQSTNNDDPKK(0)	0.8400	3664.8075	138.0681
ATAGPIIADK[x]NCKK(9)	TPNDTQKYSNDK[x]SIVNSM(11)	0.7950	3664.8075	138.0681
ATAGPIIADK[x]NCKK(9)	TPNDTQK[x]YSNDKSIVNSM(6)	0.7650	3664.8075	138.0681
YVQVEQRNK[x]PDER(8)	TSNNTNRTNSTDEK[x]GTK(13)	0.7600	3664.7675	138.0681
K[x]EPPVYTPPKDK(0)	M[x]FRNQYDGDATTWSPQGR(0)	0.7450	3664.7619	138.0681
K[x]DSESTEEK(0)	YPHGMTETLNTK[x]LGLGIAYQLR(11)	0.6650	3664.8293	138.0681
K[x]TELEEIMLLNLHK(0)	NK[x]ADYYTNICDRER(1)	0.6600	3664.8227	138.0681
SFLELTEVWGK[x]PQK(10)	TSETNDRNSTNNTK[x]ER(13)	0.6350	3664.7967	138.0681
ATAGPIIADK[x]NCK(9)	MNSIVSKYTQSTNNDDPK[x]K(17)	0.6250	3664.8075	138.0681
LAVNENLASSK[x]SSM(10)	M[x]CSPSATLTHRTMTEKAR(0)	0.6250	3664.7679	138.0681
S[x]IMEYNGGSCVAMAGK(0)	IQDAELAILQK[x]TQNLR(10)	0.6200	3664.8261	138.0681
E[x]MKK(0)	TLPPELK[x]GEALGNSEHIRCCHNSFAR(6)	0.5800	3664.7911	138.0681
SK[x]TLQYFA(1)	SSGSSYPSLLQCLK[x]APVLSDSSCK(13)	0.5800	3664.8003	138.0681
S[x]FLELTEVWGKPQK(0)	TSETNDRNSTNNTK[x]ER(13)	0.5800	3664.7967	138.0681
LK[x]YYEQK(1)	MHNNHAKSLPPEEYDEK[x]LYNK(16)	0.5600	3664.7870	138.0681
GMALGSANEK[x]IEASK(9)	CLDQLTNWCTIK[x]TVDR(11)	0.5600	3664.7897	138.0681
SSK[x]SSLELANNAVK(2)	MSSKDISSK[x]SPSGNDALNDK(8)	0.5550	3664.8100	138.0681
MSSK[x]SSLELANNAVK(3)	SSKDISSK[x]SPSGNDALNDK(7)	0.5450	3664.8100	138.0681
