# Supplementary material for: ECL: an exhaustive search tool for the identification of cross-linked peptides using whole database
Source: BMC Bioinformatics. 2016 May 20;17:217. doi: 10.1186/s12859-016-1073-y (PMC4874008; doi:10.1186/s12859-016-1073-y)
Supplement: Additional file 5 — Kojak’s pre-selection list of PSMs only identified by ECL. (ZIP 5147 kb) [file 12859_2016_1073_MOESM5_ESM.zip › Kojak's pre-selection ranks of ECL only peptides/Kojak's detailed results/aleitner_M1012_004/diagnostic_7646.txt]

Scan: 7646
LCFDELK[x]K	6	0	1051.537166	0.1450	1.1600
LCFDELK[x]KR	6	0	1207.638268	0.1283	1.1550
LCFDELKK[x]R	7	0	1207.638268	0.1272	1.1450
LEK[x]VR	2	0	643.401675	0.0980	0.4900
GK[x]LVR	1	0	571.380549	0.0920	0.4600
K[x]DLVR	0	0	629.386026	0.0890	0.4450
D[x]YDLVR	0	0	779.381332	0.0850	0.5100
CIK[x]R	2	0	575.321319	0.0825	0.3300
SAK[x]IVR	2	0	672.428222	0.0758	0.4550
Q[x]DYDLVR	0	0	907.439903	0.0743	0.5200
D[x]RGKLVR	0	0	842.508589	0.0736	0.5150
GYIGDPIK[x]FVR	7	0	1263.697497	0.0673	0.7400
CIK[x]RLVK	2	0	915.568742	0.0636	0.4450
SSCK[x]IVFR	3	0	995.522185	0.0631	0.5050
AK[x]SAKIVR	1	0	871.560288	0.0631	0.5050
LLIFEK[x]QVR	5	0	1144.696771	0.0622	0.5600
DRGK[x]LVR	3	0	842.508589	0.0621	0.4350
Q[x]DRGKLVR	0	0	970.567161	0.0606	0.4850
DYEQFGYFK[x]R	8	0	1351.619643	0.0595	0.5950
LCIHK[x]NK	4	0	911.501059	0.0579	0.4050
SK[x]VLDVR	1	0	815.486459	0.0571	0.4000
QDRGK[x]LVR	4	0	970.567161	0.0562	0.4500
AKSAK[x]IVR	4	0	871.560288	0.0550	0.4400
K[x]TLEVLYLK	0	0	1105.674641	0.0539	0.4850
K[x]NCK	0	0	548.274037	0.0538	0.2150
YDK[x]KDLVR	2	0	1035.571243	0.0525	0.4200
LKK[x]TLEVLYLK	2	0	1346.853655	0.0523	0.5750
YDKK[x]DLVR	3	0	1035.571243	0.0519	0.4150
LK[x]PQDER	1	0	884.471536	0.0514	0.3600
LK[x]KTLEVLYLK	1	0	1346.853655	0.0505	0.5550
RSK[x]VLDVR	2	0	971.587561	0.0481	0.3850
TAAVNIK[x]VR	6	0	970.592313	0.0467	0.4200
K[x]TELFK	0	0	764.443203	0.0458	0.2750
FSGEK[x]K	4	0	694.364957	0.0442	0.2650
FCVGLQK[x]IEEIFK	6	0	1609.853723	0.0431	0.5600
K[x]VSTTPANSFELK	0	0	1420.756126	0.0423	0.5500
WSELRK[x]R	5	0	973.545700	0.0414	0.2900
K[x]MSAQSCACMVR	0	0	1427.614109	0.0413	0.4950
AK[x]TMTER	1	0	835.422145	0.0407	0.2850
GGNMK[x]EVFR	4	0	1036.512349	0.0406	0.3650
ITAFLLADSK[x]SQK	9	0	1420.792510	0.0404	0.5250
LLK[x]PR	2	0	625.427496	0.0400	0.2000
ELFDCLK[x]IMR	6	0	1323.667849	0.0395	0.3950
AVDEEMK[x]VR	6	0	1075.533141	0.0383	0.3450
EK[x]RTFLR	1	0	948.550451	0.0379	0.2650
K[x]ELFDCLK	0	0	1051.537166	0.0375	0.3000
SLLAHK[x]GGHVVR	5	0	1272.741423	0.0371	0.4450
K[x]GAVEYEIYK	0	0	1198.623334	0.0365	0.3650
YVTGPK[x]NK	5	0	905.497023	0.0362	0.2900
IK[x]YEYQKLK	1	0	1211.691351	0.0350	0.3150
KK[x]ELFDCLK	1	0	1179.632121	0.0350	0.3150
EK[x]SLLAHKGGHVVR	1	0	1529.878966	0.0346	0.4850
AHLDVQEK[x]DQPKK	7	0	1534.810280	0.0346	0.4500
SWIGAYLAK[x]IPER	8	0	1502.824477	0.0346	0.4500
AHLDVQEK[x]DQPK	7	0	1406.715325	0.0346	0.4150
WSLERK[x]GEK	5	0	1131.603602	0.0344	0.3100
K[x]ALSSLK	0	0	745.469750	0.0343	0.2400
LNADVLGQLIK[x]K	10	0	1310.792119	0.0342	0.4100
QVK[x]LLFIEK	2	0	1116.690625	0.0339	0.3050
KQYSAK[x]AK	5	0	922.523570	0.0338	0.2700
YKVNLYK[x]FR	6	0	1229.692020	0.0328	0.2950
EK[x]VAFILDQVR	1	0	1316.745171	0.0327	0.3600
K[x]KELFDCLK	0	0	1179.632121	0.0317	0.2850
K[x]INVKFFEK	0	0	1151.670224	0.0317	0.2850
VEPIPLINGEK[x]R	10	0	1363.782281	0.0313	0.3750
VVTSK[x]LLKPR	4	0	1139.738968	0.0305	0.3050
AHLDVQEKDQPK[x]K	11	0	1534.810280	0.0304	0.3950
YGEK[x]ESLAAVLVR	3	0	1433.787759	0.0300	0.3900
VDK[x]NWSK	2	0	875.450075	0.0300	0.2100
EKSLLAHK[x]GGHVVR	7	0	1529.878966	0.0296	0.4150
TEPK[x]AVDEEMKVR	3	0	1530.771118	0.0288	0.3750
CFGIK[x]FDIMPR	4	0	1382.683832	0.0286	0.3150
YK[x]VNLYK	1	0	926.522509	0.0286	0.2000
MK[x]LSLFSNK	1	0	1066.584449	0.0283	0.2550
K[x]GTKTSETNDR	0	0	1235.610532	0.0282	0.3100
LVRK[x]CIK	3	0	915.568742	0.0279	0.1950
K[x]CIK	0	0	547.315173	0.0275	0.1100
SSTAAK[x]TFLEK	5	0	1181.629146	0.0273	0.3000
K[x]DSESTEEK	0	0	1051.466899	0.0272	0.2450
YASQK[x]RP	4	0	848.450409	0.0271	0.1900
SGKK[x]R	3	0	574.355062	0.0270	0.1350
SSEETEDK[x]K	7	0	1051.466899	0.0267	0.2400
KNVPK[x]LQNVSNFQK	4	0	1642.915408	0.0264	0.3700
LDRK[x]IEFPSYR	3	0	1422.761881	0.0259	0.2850
IWK[x]VMCK	2	0	963.503367	0.0257	0.1800
EEPK[x]SETLENFTR	3	0	1578.752492	0.0254	0.3300
IIPLK[x]K	4	0	710.505408	0.0250	0.1500
VAIKK[x]GAVEYEIYK	4	0	1609.907866	0.0246	0.3450
YYK[x]PDLTIDEAVR	2	0	1581.803799	0.0246	0.3200
TEPKAVDEEMK[x]VR	10	0	1530.771118	0.0246	0.3200
FFEKINVK[x]K	7	0	1151.670224	0.0244	0.2200
NK[x]TDTKTIEAITFK	1	0	1608.872208	0.0243	0.3400
QEMKK[x]DSESTEEK	4	0	1567.703492	0.0242	0.3150
QEMK[x]KDSESTEEK	3	0	1567.703492	0.0242	0.3150
SGFEK[x]IDLTRIVK	4	0	1504.861253	0.0242	0.3150
VAIK[x]KGAVEYEIYK	3	0	1609.907866	0.0239	0.3350
TK[x]SVALGGITK	1	0	1073.644403	0.0236	0.2600
TSK[x]TPPTAMLSSVR	2	0	1474.781290	0.0236	0.3300
SGFEK[x]IDLTR	4	0	1164.613831	0.0235	0.2350
IHAK[x]SMAIDK	3	0	1112.601159	0.0235	0.2350
LNDPEDK[x]YEALSK	6	0	1520.735782	0.0235	0.3050
YTQSTNNDDPK[x]K	10	0	1409.642221	0.0233	0.2800
ATK[x]QSKYTYDR	2	0	1359.678214	0.0232	0.2550
Q[x]EMKKDSESTEEK	0	0	1567.703492	0.0231	0.3000
ATPYRGYSK[x]PNER	8	0	1537.763667	0.0231	0.3000
AIHK[x]LGSTLK	3	0	1066.649824	0.0230	0.2300
IDRPAQVISFK[x]K	10	0	1400.813914	0.0229	0.2750
K[x]QLATSLR	0	0	915.550117	0.0225	0.1800
GIDLK[x]SIAEK	4	0	1072.612770	0.0225	0.2250
TFANLVSSTLYEK[x]R	12	0	1627.856893	0.0221	0.3100
HIEVGDSVLVK[x]IITK	10	0	1649.971524	0.0220	0.3300
DVAK[x]MKLSLFSNK	3	0	1479.811862	0.0215	0.2800
LQK[x]YQATVMRGAFK	2	0	1639.886752	0.0214	0.3000
IIPLKK[x]D	5	0	825.532346	0.0214	0.1500
LIK[x]K	2	0	500.368591	0.0213	0.0850
LK[x]ESQLVDKFFEK	1	0	1609.871482	0.0212	0.2750
LESK[x]QRIFR	3	0	1175.677431	0.0211	0.1900
WSTAETLTNNK[x]IDR	10	0	1647.821570	0.0211	0.2950
K[x]ELFDCLKIMR	0	0	1451.762804	0.0209	0.2300
K[x]NVPKLQNVSNFQK	0	0	1642.915408	0.0207	0.2900
K[x]SAAAIGTSQLPVR	0	0	1397.798991	0.0207	0.2900
IIPLK[x]KD	4	0	825.532346	0.0207	0.1450
GTK[x]TSETNDR	2	0	1107.515576	0.0205	0.2050
E[x]MKKDSESTEEK	0	0	1439.644921	0.0204	0.2450
KEPPVYTPPK[x]DK	9	0	1397.755400	0.0204	0.2450
EPPVYTPPKDK[x]K	10	0	1397.755400	0.0204	0.2450
K[x]VPDKLIDASTVK	0	0	1412.823808	0.0200	0.2600
P[x]FGNTHNKFK	0	0	1188.603937	0.0200	0.2000
K[x]NTEDIEMTA	0	0	1150.517549	0.0200	0.2000
HRENK[x]IQR	4	0	1079.594768	0.0200	0.1600
IQK[x]ENRHK	2	0	1051.588622	0.0200	0.1600
LWK[x]R	2	0	601.369985	0.0200	0.0800
LQK[x]R	2	0	543.349250	0.0200	0.0800
M[x]FR	0	0	452.220553	0.0200	0.0600
K[x]FR	0	0	449.275030	0.0200	0.0600
LGISATALSPEEK[x]K	12	0	1442.797987	0.0196	0.2750
KSGFEK[x]IDLTR	5	0	1292.708787	0.0195	0.2150
IMK[x]LCFDELK	2	0	1295.661702	0.0195	0.1950
VVTSKLLK[x]PR	7	0	1139.738968	0.0195	0.1950
K[x]VNQIESQMAMAEK	0	0	1605.785384	0.0193	0.2700
ILIDK[x]AR	4	0	827.522844	0.0193	0.1350
NELEK[x]LNFSSLK	4	0	1420.756126	0.0192	0.2300
LK[x]GYQTIELDK	1	0	1306.713204	0.0191	0.2100
TEPK[x]AVDEEMK	3	0	1275.601607	0.0191	0.2100
KGTK[x]TSETNDR	3	0	1235.610532	0.0191	0.2100
NVPK[x]LQNVSNFQK	3	0	1514.820452	0.0188	0.2450
K[x]ANWCDKR	0	0	1076.518495	0.0188	0.1500
K[x]PIGATWK	0	0	899.522844	0.0188	0.1500
LAK[x]R	2	0	486.327789	0.0188	0.0750
EMKK[x]DSESTEEK	3	0	1439.644921	0.0187	0.2250
AVNIAFTQDQLLK[x]R	12	0	1615.904510	0.0186	0.2600
LVPYLTKLESK[x]QR	10	0	1573.919099	0.0185	0.2400
LK[x]PLIEKGGDWER	1	0	1539.840853	0.0185	0.2400
NLSNVVEISGK[x]GVFV	10	0	1560.851081	0.0183	0.2750
EMK[x]KDSESTEEK	2	0	1439.644921	0.0183	0.2200
IQK[x]ENR	2	0	786.434760	0.0183	0.1100
LESK[x]QR	3	0	759.423863	0.0183	0.1100
M[x]PFGNTHNKFK	0	0	1319.644415	0.0182	0.2000
ERK[x]PR	2	0	684.403070	0.0180	0.0900
SSEETEDKK[x]MQE	8	0	1439.608537	0.0179	0.2150
K[x]ILFENPDEATK	0	0	1403.729579	0.0179	0.2150
LK[x]LELKK	1	0	870.590192	0.0179	0.1250
LLSSAK[x]K	5	0	745.469750	0.0179	0.1250
P[x]PKEDWEK	0	0	1027.497414	0.0175	0.1400
LMVEMEK[x]K	6	0	1006.519074	0.0175	0.1400
LVK[x]ERQAR	2	0	998.598459	0.0175	0.1400
M[x]MGINERK	0	0	977.478607	0.0175	0.1400
K[x]LARNILK	0	0	954.633783	0.0175	0.1400
IDK[x]K	2	0	502.311471	0.0175	0.0700
V[x]NQIESQMAMAEK	0	0	1477.690428	0.0173	0.2250
E[x]MIAAQGIDEEDR	0	0	1475.656153	0.0173	0.2250
IVAFDQLVK[x]EK	8	0	1288.739025	0.0173	0.1900
ILFSDVK[x]AMTTGLR	6	0	1550.848972	0.0171	0.2400
LVK[x]GRQD	2	0	814.466059	0.0171	0.1200
SSEETEDK[x]KMQE	7	0	1439.608537	0.0171	0.2050
DAGK[x]DEFSRK	3	0	1151.557046	0.0170	0.1700
E[x]IINR	0	0	643.365291	0.0170	0.0850
LVK[x]GR	2	0	571.380549	0.0170	0.0850
MPFGNTHNK[x]FK	8	0	1319.644415	0.0168	0.1850
E[x]EMIAAQGIDEEDR	0	0	1604.698741	0.0168	0.2350
EK[x]ADAAFLRLVK	1	0	1359.787367	0.0167	0.2000
NK[x]MVCK	1	0	778.382925	0.0167	0.1000
FRK[x]PIGATWK	2	0	1202.692354	0.0165	0.1650
K[x]EFEIIK	0	0	905.522175	0.0164	0.1150
K[x]IEFPSYR	0	0	1038.549782	0.0162	0.1300
INVK[x]FFEK	3	0	1023.575269	0.0162	0.1300
IDRDK[x]LVLK	4	0	1098.676036	0.0161	0.1450
IEDTDK[x]YDKK	5	0	1253.613888	0.0160	0.1600
DTTK[x]NKMVCK	3	0	1223.600166	0.0160	0.1600
QEMK[x]K	3	0	662.342113	0.0160	0.0800
LVK[x]ER	2	0	643.401675	0.0160	0.0800
SVQPTAK[x]TVQK	6	0	1185.671676	0.0159	0.1750
RNAEELSSYQK[x]K	10	0	1451.736786	0.0158	0.1900
LK[x]YYEQK	1	0	970.512337	0.0157	0.1100
YYLPK[x]GK	4	0	867.485399	0.0157	0.1100
IKYEYQK[x]LK	6	0	1211.691351	0.0156	0.1400
FATLQKSK[x]R	7	0	1077.629423	0.0156	0.1400
VLSNYMK[x]QEALSSK	6	0	1596.818066	0.0154	0.2150
GYARAIHK[x]LGSTLK	7	0	1513.872820	0.0154	0.2150
AIGSGSEPAK[x]SELVK	9	0	1471.788150	0.0153	0.2300
FLHDK[x]NSDYK	4	0	1265.603994	0.0150	0.1500
M[x]PPKEDWEK	0	0	1158.537893	0.0150	0.1350
DVAKMK[x]LSLFSNK	5	0	1479.811862	0.0150	0.1950
D[x]KKLIPIR	0	0	981.633448	0.0150	0.1200
GSLEK[x]NWK	4	0	960.502835	0.0150	0.1200
GYSK[x]PNER	3	0	949.461699	0.0150	0.1200
M[x]GINERK	0	0	846.438129	0.0150	0.1050
ELVSK[x]ASPIAGSEGK	4	0	1471.788150	0.0147	0.2200
LVPYLTK[x]LESKQR	6	0	1573.919099	0.0146	0.1900
DFLDAVQK[x]VVK	7	0	1260.707726	0.0145	0.1600
QSK[x]YTYDR	2	0	1059.498475	0.0144	0.1150
YQK[x]PVDTEEENDK	2	0	1593.715773	0.0142	0.1850
IWK[x]SDEINEVLNK	2	0	1586.830346	0.0142	0.1850
GK[x]LVRK	1	0	699.475505	0.0142	0.0850
FNLMVICK[x]DKK	7	0	1394.741343	0.0141	0.1550
QGDVLLNK[x]LQK	7	0	1254.729522	0.0141	0.1550
LRNK[x]R	3	0	685.434703	0.0140	0.0700
IK[x]ILFSDVK	1	0	1061.648429	0.0139	0.1250
QK[x]SLEKTLVPYLR	1	0	1573.919099	0.0138	0.1800
EQVRDAGK[x]DEFSR	7	0	1535.732760	0.0138	0.1800
VPDK[x]LIDASTVK	3	0	1284.728853	0.0138	0.1650
K[x]TAGEDAVTLVK	0	0	1230.681905	0.0138	0.1650
K[x]FRKPIGATWK	0	0	1330.787310	0.0136	0.1500
LVPYLTK[x]LESK	6	0	1289.759425	0.0136	0.1500
IK[x]YEYQK	1	0	970.512337	0.0136	0.0950
K[x]KLIPIR	0	0	866.606510	0.0136	0.0950
LLENDIK[x]VMK	6	0	1201.673984	0.0135	0.1350
K[x]GYQTIELDK	0	0	1193.629146	0.0135	0.1350
ATAGPIIADK[x]NCK	9	0	1357.702317	0.0135	0.1750
LDVAK[x]R	4	0	700.423137	0.0133	0.0800
IVK[x]SAK	2	0	644.422076	0.0133	0.0800
KVPDK[x]LIDASTVK	4	0	1412.823808	0.0131	0.1700
G[x]VFKNVSGNVLSEIK	0	0	1589.877628	0.0130	0.1950
INVK[x]K	3	0	600.395864	0.0130	0.0650
T[x]EVLK	0	0	588.348247	0.0130	0.0650
EPPVYTPPK[x]DKK	8	0	1397.755400	0.0129	0.1550
SLGSGMDQEK[x]VLNK	9	0	1504.755469	0.0129	0.1800
FFEK[x]INVKK	3	0	1151.670224	0.0128	0.1150
LQK[x]YQATVMR	2	0	1236.664816	0.0125	0.1250
LLVK[x]DR	3	0	742.470084	0.0125	0.0750
K[x]LAR	0	0	486.327789	0.0125	0.0500
S[x]QAR	0	0	460.239372	0.0125	0.0500
IHAKSMAIDK[x]DIR	9	0	1496.813257	0.0123	0.1600
KFRK[x]PIGATWK	3	0	1330.787310	0.0123	0.1350
YK[x]VNLYKFR	1	0	1229.692020	0.0122	0.1100
DIK[x]SMIADK	2	0	1019.532081	0.0122	0.1100
IAYASVVYIADK[x]YK	11	0	1602.865670	0.0121	0.1700
LK[x]WSDER	1	0	932.471536	0.0121	0.0850
IK[x]LISGK	1	0	757.506134	0.0121	0.0850
INYK[x]K	3	0	664.390778	0.0120	0.0600
A[x]TTVK	0	0	518.306385	0.0120	0.0600
EFEIIK[x]GVLCQFR	5	0	1637.859869	0.0119	0.1550
QKSLEK[x]TLVPYLR	5	0	1573.919099	0.0119	0.1550
LVARNIPK[x]EIK	7	0	1279.797539	0.0118	0.1300
RMPIDFK[x]GFICK	6	0	1510.778788	0.0117	0.1400
LRLQK[x]R	4	0	812.534410	0.0117	0.0700
GSLEKNWK[x]EEYLR	7	0	1650.836493	0.0115	0.1500
LNFSSLKMK[x]DAVK	8	0	1479.811862	0.0115	0.1500
K[x]QLATSLRSR	0	0	1158.683243	0.0115	0.1150
LISGK[x]LDEAR	4	0	1100.618917	0.0115	0.1150
KELLK[x]LK	4	0	870.590192	0.0114	0.0800
GMALGSANEK[x]IEASK	9	0	1504.755469	0.0113	0.1700
DK[x]KLIPIR	1	0	981.633448	0.0113	0.0900
E[x]MKK	0	0	534.283541	0.0113	0.0450
LK[x]DLRFGNR	1	0	1117.635570	0.0111	0.1000
LFAYPPK[x]SVQPTAK	6	0	1545.855441	0.0111	0.1550
K[x]PTSELAIGASLEK	0	0	1442.797987	0.0111	0.1550
DRLK[x]K	3	0	658.412573	0.0110	0.0550
LELK[x]K	3	0	629.411178	0.0110	0.0550
K[x]INVK	0	0	600.395864	0.0110	0.0550
LGVK[x]R	3	0	571.380549	0.0110	0.0550
L[x]KGYQTIELDK	0	0	1306.713204	0.0109	0.1200
IDK[x]EDMGSNDK	2	0	1250.544822	0.0109	0.1200
GSDAAPQASK[x]KK	9	0	1186.630541	0.0108	0.1300
LAEK[x]WR	3	0	801.449683	0.0108	0.0650
LLK[x]MQR	2	0	787.473787	0.0108	0.0650
TK[x]DSLEAR	1	0	918.477014	0.0106	0.0850
EAEAARK[x]K	6	0	901.498083	0.0106	0.0850
ILEHK[x]EIMLR	4	0	1280.727413	0.0105	0.1050
TIDNAETMK[x]K	8	0	1149.569917	0.0105	0.1050
EIK[x]PNIRVALR	2	0	1307.803685	0.0105	0.1150
SSTAAKTFLEK[x]R	10	0	1337.730248	0.0104	0.1250
KGVVALVEDK[x]TK	9	0	1285.760486	0.0104	0.1250
FFEKEDVQSLK[x]LK	10	0	1609.871482	0.0104	0.1350
LRK[x]EVAEADIASK	2	0	1428.793571	0.0104	0.1350
L[x]MTEFVDQVDDVVK	0	0	1636.801747	0.0104	0.1450
ALTLK[x]TGPPGPPCGGK	4	0	1549.828571	0.0103	0.1650
NK[x]RGGDEWK	1	0	1088.536254	0.0100	0.0900
T[x]IDNAETMK	0	0	1021.474961	0.0100	0.0900
QDPK[x]KHLDAEVQK	3	0	1534.810280	0.0100	0.1300
IEVEVYK[x]ITTGDR	6	0	1521.803799	0.0100	0.1300
GDSGEMSLQKLFK[x]	12	0	1438.712546	0.0100	0.1300
IQYVGK[x]QDPKK	5	0	1302.729522	0.0100	0.1100
FNLMVICK[x]DK	7	0	1266.646388	0.0100	0.1000
ADYYYQAK[x]AK	7	0	1219.587284	0.0100	0.1000
LLRPRK[x]R	5	0	937.629701	0.0100	0.0700
KEK[x]WIAK	2	0	901.538493	0.0100	0.0700
LKLELK[x]K	5	0	870.590192	0.0100	0.0700
K[x]EVQEAR	0	0	858.455887	0.0100	0.0700
LRWK[x]R	3	0	757.471088	0.0100	0.0500
M[x]TEVLK	0	0	719.388726	0.0100	0.0600
LK[x]DLR	1	0	643.401675	0.0100	0.0500
V[x]SPTGQITSTSARSGK	0	0	1575.821569	0.0097	0.1550
S[x]PTGQITSTSARSGK	0	0	1476.753161	0.0097	0.1450
S[x]SSDMAYTSMFK	0	0	1353.558028	0.0096	0.1150
AASIAVEDEK[x]R	9	0	1187.614557	0.0095	0.1050
LEK[x]VRQLIIK	2	0	1238.807376	0.0095	0.0950
EDTEAVLK[x]R	7	0	1059.555986	0.0094	0.0850
KK[x]LIPIR	1	0	866.606510	0.0093	0.0650
NK[x]YAIQLPLPPK	1	0	1380.812854	0.0092	0.1100
WAIK[x]EK	3	0	773.443537	0.0092	0.0550
LMVEMEK[x]KLEK	6	0	1376.740675	0.0091	0.1000
EPPVYTPPK[x]DK	8	0	1269.660444	0.0091	0.1000
IDLTRIVK[x]SAK	7	0	1242.765906	0.0091	0.1000
ASVVETVTLTK[x]VTQK	10	0	1602.919156	0.0090	0.1350
YYPLK[x]SMTEK	4	0	1258.626702	0.0090	0.0900
GGNMK[x]EVFRR	4	0	1192.613451	0.0090	0.0900
M[x]SQAR	0	0	591.279850	0.0090	0.0450
K[x]VIAR	0	0	585.396198	0.0090	0.0450
TK[x]LVK	1	0	587.400615	0.0090	0.0450
KINVK[x]FFEK	4	0	1151.670224	0.0089	0.0800
LAHLSK[x]HPK	5	0	1029.608297	0.0089	0.0800
LMVEMEKK[x]LEK	7	0	1376.740675	0.0086	0.0950
ASK[x]AAREYLEK	2	0	1264.677488	0.0086	0.0950
IK[x]ENQEK	1	0	887.471202	0.0086	0.0600
GNQK[x]VVK	3	0	771.460247	0.0086	0.0600
LALTK[x]PK	4	0	769.506134	0.0086	0.0600
E[x]TIDNAETMK	0	0	1150.517549	0.0085	0.0850
IVRTLIDK[x]FSGEK	7	0	1504.861253	0.0085	0.1100
NK[x]ADYYTNICDR	1	0	1531.672470	0.0083	0.1000
DEK[x]SGVKLENVK	2	0	1344.724827	0.0083	0.1000
LK[x]LELK	1	0	742.495236	0.0083	0.0500
K[x]LIPIR	0	0	738.511554	0.0083	0.0500
AERK[x]AR	3	0	729.424532	0.0083	0.0500
TK[x]VVDR	1	0	716.418051	0.0083	0.0500
K[x]IIEEEGFTNR	0	0	1334.682966	0.0082	0.0900
AMEVDEK[x]PTER	6	0	1303.607753	0.0082	0.0900
VMK[x]SEFQRLTHEK	2	0	1631.845282	0.0081	0.1050
LKESQLVDK[x]FFEK	8	0	1609.871482	0.0081	0.1050
AASIAVEDEK[x]RLR	9	0	1456.799717	0.0081	0.1050
K[x]TREALMEFR	0	0	1279.670628	0.0080	0.0800
K[x]EDSSPCGYIIR	0	0	1423.676496	0.0079	0.0950
GSNDDEMKIDK[x]K	10	0	1378.639778	0.0079	0.0950
IKLISGK[x]LDEAR	6	0	1341.797930	0.0079	0.0950
KK[x]AQSGPDASAK	1	0	1186.630541	0.0079	0.0950
WAIKEK[x]R	5	0	929.544639	0.0079	0.0550
IEPLK[x]LK	4	0	839.547996	0.0079	0.0550
K[x]HLDAEVQK	0	0	1066.577055	0.0078	0.0700
AKYASQK[x]RP	6	0	1047.582476	0.0078	0.0700
FNLMVICKDK[x]K	9	0	1394.741343	0.0077	0.0850
LK[x]AYQGIYLMSIR	1	0	1554.859144	0.0077	0.1000
N[x]SSSDMAYTSMFK	0	0	1467.600950	0.0077	0.1000
GDSGEMSLQK[x]LFK	9	0	1438.712546	0.0077	0.1000
IEFATITK[x]DTTK	7	0	1366.734330	0.0075	0.0900
RFDSEK[x]AGDR	5	0	1179.563192	0.0075	0.0750
TMGKNK[x]VLVK	5	0	1116.668841	0.0075	0.0750
WK[x]ALER	1	0	801.449683	0.0075	0.0450
TFLEK[x]R	4	0	792.449349	0.0075	0.0450
MQK[x]LLR	2	0	787.473787	0.0075	0.0450
NIPK[x]AR	3	0	697.423471	0.0075	0.0450
ASK[x]AAR	2	0	602.349976	0.0075	0.0450
LLEK[x]LEIK	3	0	984.621882	0.0075	0.0600
GVILYGAPGTGK[x]TLLAK	11	0	1657.976610	0.0074	0.1250
ILEFTK[x]YSNDK	5	0	1356.692468	0.0073	0.0800
K[x]EVAEADIASK	0	0	1159.608411	0.0073	0.0800
K[x]AQSGPDASAK	0	0	1058.535585	0.0073	0.0800
LLK[x]LEEAMK	2	0	1073.615413	0.0072	0.0650
SGVK[x]LENVK	3	0	972.560345	0.0072	0.0650
S[x]PTGQITSTSARSGKK	0	0	1604.848116	0.0072	0.1150
LNVYK[x]YR	4	0	954.528656	0.0071	0.0500
WAIK[x]EKR	3	0	929.544639	0.0071	0.0500
SLALTK[x]K	5	0	759.485399	0.0071	0.0500
VVDK[x]DGIREINI	3	0	1369.756460	0.0071	0.0850
K[x]LEGTIDYQK	0	0	1193.629146	0.0070	0.0700
TLIDK[x]FSGEK	4	0	1136.607685	0.0070	0.0700
VETAVLSTTVK[x]AQAR	10	0	1572.883440	0.0070	0.1050
FDSEK[x]AGDREVQR	4	0	1535.732760	0.0069	0.0900
DIGKVVDK[x]CFGIK	7	0	1477.796212	0.0069	0.0900
PPK[x]EDWEK	2	0	1027.497414	0.0069	0.0550
IVK[x]SAKAK	2	0	843.554142	0.0069	0.0550
ELIRAQEEVK[x]R	9	0	1369.767693	0.0068	0.0750
YEAK[x]AIGSGSEPAK	3	0	1406.704092	0.0068	0.0950
GSDAAPQASKK[x]K	10	0	1186.630541	0.0067	0.0800
LAK[x]RMK	2	0	745.463224	0.0067	0.0400
M[x]ATTVK	0	0	649.346864	0.0067	0.0400
VK[x]AMEVDEKPTER	1	0	1530.771118	0.0065	0.0850
DTTKNK[x]MVCK	5	0	1223.600166	0.0065	0.0650
FIVK[x]ASSGPR	3	0	1060.602876	0.0065	0.0650
LGDK[x]GPAAAR	3	0	954.524630	0.0065	0.0650
EKVLK[x]TK	4	0	844.538158	0.0064	0.0450
LGSTAIGVK[x]TK	8	0	1073.644403	0.0064	0.0700
GSDAAPQASK[x]K	9	0	1058.535585	0.0064	0.0700
SPTGQITSTSARSGK[x]K	14	0	1604.848116	0.0063	0.1000
K[x]NLLNPLIEDSR	0	0	1410.783007	0.0063	0.0750
FFEK[x]INVK	3	0	1023.575269	0.0063	0.0500
IVKSAK[x]AK	5	0	843.554142	0.0063	0.0500
VLRQVMEEK[x]LDSK	8	0	1573.849698	0.0062	0.0800
QDPKK[x]HLDAEVQK	4	0	1534.810280	0.0062	0.0800
EKASK[x]GSNDDEMK	4	0	1437.640504	0.0062	0.0800
IWK[x]VMCKNK	2	0	1205.641245	0.0061	0.0550
K[x]LMELFISK	0	0	1107.636148	0.0061	0.0550
QVMEEK[x]LDSK	5	0	1205.596130	0.0060	0.0600
LEGTIDYQK[x]L	8	0	1178.618248	0.0060	0.0600
K[x]DQKK	0	0	645.380940	0.0060	0.0300
IMK[x]LCFDELKK	2	0	1423.756658	0.0059	0.0650
ATKQSK[x]YTYDR	5	0	1359.678214	0.0059	0.0650
MPIDFK[x]GFICK	5	0	1354.677686	0.0059	0.0650
TLIDK[x]FSGEKK	4	0	1264.702640	0.0059	0.0650
LK[x]GYQTIELDKK	1	0	1434.808159	0.0058	0.0700
KIDK[x]EDMGSNDK	3	0	1378.639778	0.0058	0.0700
K[x]AMVNIDTIDNK	0	0	1360.701983	0.0058	0.0700
TTLFK[x]SELAQSK	4	0	1351.734665	0.0058	0.0700
K[x]GVVALVEDKTK	0	0	1285.760486	0.0058	0.0700
LYNK[x]FK	3	0	811.459186	0.0058	0.0350
NK[x]VLVK	1	0	699.464272	0.0058	0.0350
K[x]SGFEK	0	0	694.364957	0.0058	0.0350
LTHEKSTMLEK[x]IK	10	0	1556.859536	0.0058	0.0750
TAALSARPAK[x]NIR	9	0	1367.799660	0.0058	0.0750
VNLYK[x]FR	4	0	938.533741	0.0057	0.0400
TMTEK[x]AR	4	0	835.422145	0.0057	0.0400
LK[x]VELAK	1	0	799.516697	0.0057	0.0400
IGLSK[x]IR	4	0	785.512280	0.0057	0.0400
TSWIYK[x]NK	5	0	1038.549782	0.0056	0.0450
YK[x]SYLLQHR	1	0	1206.650884	0.0056	0.0500
AK[x]YASQKRP	1	0	1047.582476	0.0056	0.0500
LIQIRVK[x]LEK	6	0	1238.807376	0.0055	0.0550
QSK[x]ATREPNK	2	0	1157.615226	0.0055	0.0550
DGIVLAAEK[x]K	8	0	1042.602207	0.0055	0.0550
EIK[x]EVIELPVK	2	0	1295.769988	0.0055	0.0600
HK[x]TPDKGYGHR	1	0	1294.653005	0.0055	0.0600
TNSTDEK[x]GTKK	6	0	1207.604385	0.0055	0.0600
SETMKYYLPK[x]GK	9	0	1443.743119	0.0054	0.0650
RGGDEWK[x]IEPLK	6	0	1426.756795	0.0054	0.0650
K[x]PRVVTALTMLK	0	0	1355.832206	0.0054	0.0650
K[x]KAQSGPDASAK	0	0	1186.630541	0.0054	0.0650
LKPLIEK[x]GGDWER	6	0	1539.840853	0.0054	0.0700
EIINRDIGK[x]VVDK	8	0	1497.851416	0.0054	0.0700
IEFATITKDTTK[x]NK	11	0	1608.872208	0.0054	0.0750
MPPK[x]EDWEK	3	0	1158.537893	0.0050	0.0450
RLMSK[x]VAEK	4	0	1060.606245	0.0050	0.0450
SLALTKK[x]DK	6	0	1002.607293	0.0050	0.0450
SAVIK[x]TSTR	4	0	961.555594	0.0050	0.0450
IDKEDMGSNDK[x]ASK	10	0	1536.708913	0.0050	0.0700
SERDTALEK[x]YK	8	0	1338.677880	0.0050	0.0550
IEASK[x]GLIDR	4	0	1100.618917	0.0050	0.0500
DLVK[x]KYDK	3	0	1007.565097	0.0050	0.0400
TVQYATK[x]R	6	0	965.529382	0.0050	0.0400
IEEIFK[x]K	5	0	905.522175	0.0050	0.0350
LMSK[x]VAEK	3	0	904.505142	0.0050	0.0400
AIEGK[x]IAR	4	0	856.513006	0.0050	0.0400
MRK[x]LAR	2	0	773.469370	0.0050	0.0300
LGVK[x]PPK	3	0	737.479921	0.0050	0.0350
K[x]LIR	0	0	528.374737	0.0050	0.0200
NPELFLRVGIK[x]PPK	10	0	1606.955817	0.0046	0.0650
GYSKPNERATK[x]QSK	10	0	1592.826990	0.0046	0.0650
G[x]LGYPEDAIGKTK	0	0	1347.703366	0.0046	0.0600
GQSIDDMIPAQK[x]	11	0	1301.628489	0.0046	0.0550
K[x]SGNLPDADNSK	0	0	1244.599634	0.0046	0.0550
YQKDEEWPPK[x]M	9	0	1449.659787	0.0045	0.0500
ELEAMK[x]LLRPR	5	0	1354.775421	0.0045	0.0500
SLEK[x]TLVPYLR	3	0	1317.765572	0.0045	0.0500
WK[x]TLSKESAR	1	0	1204.656362	0.0045	0.0450
RVEFK[x]MGNGK	4	0	1164.607305	0.0045	0.0450
K[x]RVIEHNIR	0	0	1163.688664	0.0044	0.0400
LNFSSLK[x]MK	6	0	1066.584449	0.0044	0.0400
LENQRK[x]WR	5	0	1128.615169	0.0044	0.0350
FDIMPRK[x]K	6	0	1033.574220	0.0044	0.0350
DKK[x]LIPIR	2	0	981.633448	0.0044	0.0350
TLSK[x]ESAR	3	0	890.482099	0.0044	0.0350
LGVK[x]RFK	3	0	846.543913	0.0043	0.0300
EK[x]VLKTK	1	0	844.538158	0.0043	0.0300
LK[x]PLIEK	1	0	839.547996	0.0043	0.0300
EPNK[x]GSYRPYTAK	3	0	1509.757521	0.0042	0.0550
LNFSSLK[x]MKDAVK	6	0	1479.811862	0.0042	0.0550
ILSGEQTVK[x]YDR	8	0	1407.735725	0.0042	0.0500
MK[x]DAVK	1	0	690.373411	0.0042	0.0250
KELFDCLK[x]IMR	7	0	1451.762804	0.0041	0.0450
DREISYPFK[x]R	8	0	1309.677823	0.0040	0.0400
IQYVGK[x]QDPK	5	0	1174.634566	0.0040	0.0400
LDSK[x]NVQLAK	3	0	1114.634566	0.0040	0.0400
DAVVLGVEK[x]R	8	0	1084.624003	0.0040	0.0400
M[x]FMTR	0	0	684.308705	0.0040	0.0200
IEFATITK[x]DTTKNK	7	0	1608.872208	0.0039	0.0550
SLALTK[x]KDK	5	0	1002.607293	0.0039	0.0350
IDELVSNNEK[x]IWK	9	0	1586.830346	0.0038	0.0500
NTWNSTLETAK[x]AK	10	0	1462.741537	0.0038	0.0500
GTTAVLK[x]EDIYK	6	0	1336.723767	0.0038	0.0450
LIEK[x]LELR	3	0	1012.628028	0.0037	0.0300
IK[x]TLSMEK	1	0	948.531355	0.0037	0.0300
LLK[x]VTVSK	2	0	886.585106	0.0037	0.0300
SDISK[x]SSM	4	0	853.385092	0.0037	0.0300
NCK[x]K	2	0	548.274037	0.0037	0.0150
QVK[x]R	2	0	529.333601	0.0037	0.0150
I[x]INR	0	0	514.322703	0.0037	0.0150
IMKLCFDELK[x]K	9	0	1423.756658	0.0036	0.0400
TLLYGK[x]R	5	0	849.507194	0.0036	0.0250
EASK[x]TLSKWR	3	0	1204.656362	0.0035	0.0350
LILTENIK[x]TK	7	0	1171.717563	0.0035	0.0350
GSLEK[x]NWKEEYLR	4	0	1650.836493	0.0035	0.0450
IK[x]TLSMEKHTELR	1	0	1584.865682	0.0035	0.0450
T[x]VYQISELESLLR	0	0	1549.835098	0.0035	0.0450
ILFENPDEATK[x]R	10	0	1431.735725	0.0033	0.0400
VSAMMSCACQK[x]R	10	0	1427.614109	0.0033	0.0400
LLMK[x]LSSQNDDK	3	0	1390.712546	0.0033	0.0400
IK[x]LISGKLDEAR	1	0	1341.797930	0.0033	0.0400
K[x]GINIDQSSNSK	0	0	1289.657479	0.0033	0.0400
LLVK[x]DRIDK	3	0	1098.676036	0.0033	0.0300
IDKK[x]TTEEK	3	0	1090.586949	0.0033	0.0300
FGNRDLVK[x]K	7	0	1075.613774	0.0033	0.0300
NK[x]PDER	1	0	757.371829	0.0033	0.0200
VSK[x]QGEIDYEALVK	2	0	1577.830012	0.0032	0.0450
G[x]GLGYPEDAIGKTK	0	0	1404.724827	0.0032	0.0450
P[x]RKQYSAK	0	0	976.545365	0.0031	0.0250
IHLEK[x]VSK	4	0	952.570517	0.0031	0.0250
IAK[x]GAIEK	2	0	828.506860	0.0031	0.0250
KLPNIEEATFDK[x]R	11	0	1559.830681	0.0031	0.0400
LEFIK[x]VIPVEELK	4	0	1555.922455	0.0031	0.0400
LDEARELLVK[x]ASK	9	0	1470.840518	0.0031	0.0400
EDMGSNDKASK[x]ER	10	0	1465.646650	0.0031	0.0400
AVILSDTKPVDK[x]K	11	0	1412.823808	0.0031	0.0400
NCK[x]ADAGITIAPR	2	0	1385.708463	0.0031	0.0400
GTK[x]KSGNLPDADNSK	2	0	1530.763724	0.0030	0.0450
QVK[x]NRDCVGR	2	0	1230.625074	0.0030	0.0300
NCACVISQK[x]K	8	0	1206.584850	0.0030	0.0300
Q[x]EMKK	0	0	662.342113	0.0030	0.0150
SGK[x]KR	2	0	574.355062	0.0030	0.0150
TLSK[x]WRDATDDK	3	0	1434.710239	0.0029	0.0350
IDTIVK[x]EIQDEK	5	0	1429.766355	0.0029	0.0350
SELAQSK[x]YLMNVSR	6	0	1624.824212	0.0029	0.0400
LK[x]ESQLVDK	1	0	1058.597121	0.0028	0.0250
EK[x]ADAAFLR	1	0	1019.539945	0.0028	0.0250
VIPVEELK[x]EIK	7	0	1295.769988	0.0027	0.0300
LTHEK[x]STMLEKIK	4	0	1556.859536	0.0027	0.0350
EEFAEK[x]AVSVIQAR	5	0	1575.825595	0.0025	0.0350
CYAK[x]NEWR	3	0	1125.502511	0.0025	0.0200
MKDAVK[x]EAAR	5	0	1117.591321	0.0025	0.0250
FVK[x]LGIDPPK	2	0	1112.659326	0.0025	0.0250
EDCKSLK[x]R	6	0	1034.517826	0.0025	0.0200
DAVK[x]EAAR	3	0	858.455887	0.0025	0.0200
K[x]DQK	0	0	517.285985	0.0025	0.0100
GTKK[x]SGNLPDADNSK	3	0	1530.763724	0.0023	0.0350
NEEK[x]KLMELFISK	3	0	1607.859201	0.0023	0.0300
YTSLSEEQK[x]MK	8	0	1342.643803	0.0023	0.0250
TNSTDEKGTK[x]K	9	0	1207.604385	0.0023	0.0250
ASK[x]GSNDDEMK	2	0	1180.502961	0.0023	0.0250
K[x]ATDDDRWK	0	0	1133.546483	0.0022	0.0200
K[x]DLVRNFGR	0	0	1103.619920	0.0022	0.0200
IDVLFSK[x]IR	6	0	1089.654575	0.0022	0.0200
FDSEK[x]AGDR	4	0	1023.462090	0.0022	0.0200
SGNLPDADNSK[x]SDISK	10	0	1646.774679	0.0022	0.0350
ANWCDK[x]R	5	0	948.423539	0.0021	0.0150
QYSAK[x]AK	4	0	794.428614	0.0021	0.0150
FAASK[x]EK	4	0	779.417716	0.0021	0.0150
LRTFHILEPK[x]EK	9	0	1509.866674	0.0021	0.0250
K[x]LEFPLPNEEAR	0	0	1441.756460	0.0021	0.0250
GSNDDEMK[x]IDKK	7	0	1378.639778	0.0021	0.0250
EAEAAK[x]DEQIEK	5	0	1359.651724	0.0021	0.0250
NKVLVK[x]VHPEGK	5	0	1346.803351	0.0021	0.0250
TGPPGPPCGGK[x]FMLK	10	0	1542.768616	0.0020	0.0300
YQK[x]DEEWPPK	2	0	1318.619308	0.0020	0.0200
TVQYATK[x]RSK	6	0	1180.656362	0.0020	0.0200
GEIK[x]K	3	0	573.348581	0.0020	0.0100
ILFENPDEATK[x]RK	10	0	1559.830681	0.0019	0.0250
FMLK[x]LGVK	3	0	934.567348	0.0019	0.0150
FATLQK[x]SK	5	0	921.528321	0.0019	0.0150
LTHEK[x]STMLEK	4	0	1315.680522	0.0018	0.0200
IQYVGKQDPK[x]K	9	0	1302.729522	0.0018	0.0200
SNPVFAENDEK[x]GEK	10	0	1562.721193	0.0018	0.0250
LAVNENLASSK[x]SSM	10	0	1449.713272	0.0018	0.0250
IKENQEK[x]ISNNK	6	0	1443.768084	0.0017	0.0200
K[x]IDKEDMGSNDK	0	0	1378.639778	0.0017	0.0200
DTMNVDINAIK[x]K	10	0	1360.701983	0.0017	0.0200
IEDTDK[x]YDK	5	0	1125.518932	0.0017	0.0150
LLK[x]PRVNNR	2	0	1108.682852	0.0017	0.0150
TTSK[x]VSIAK	3	0	933.549448	0.0017	0.0150
QIK[x]EIK	2	0	757.469750	0.0017	0.0100
NEEKK[x]LMELFISK	4	0	1607.859201	0.0015	0.0200
KDKPK[x]YEPPVPTR	4	0	1553.856502	0.0015	0.0200
GGDEWK[x]IEPLKLK	5	0	1511.834706	0.0015	0.0200
IEDTDKYDK[x]K	8	0	1253.613888	0.0015	0.0150
YFATLQKSK[x]R	8	0	1240.692746	0.0015	0.0150
VVLKNK[x]GTMK	5	0	1116.668841	0.0015	0.0150
GGLGYPEDAIGK[x]TK	11	0	1404.724827	0.0014	0.0200
R[x]KQYSAK	0	0	879.492606	0.0014	0.0100
EK[x]ASFAR	1	0	807.423863	0.0014	0.0100
DEK[x]SGVK	2	0	761.391895	0.0014	0.0100
LENVK[x]IYADLK	4	0	1304.733939	0.0014	0.0150
LQK[x]DLGQVLNK	2	0	1254.729522	0.0014	0.0150
IYADLK[x]INEDSK	5	0	1407.724493	0.0012	0.0150
LRLLK[x]MQR	4	0	1056.658947	0.0012	0.0100
K[x]DWNACKK	0	0	1048.512348	0.0012	0.0100
YK[x]EDTALR	1	0	994.508312	0.0012	0.0100
S[x]SKDISSK	0	0	850.439569	0.0012	0.0100
IDK[x]KTTEEK	2	0	1090.586949	0.0011	0.0100
YFATLQK[x]SK	6	0	1084.591644	0.0011	0.0100
GK[x]VVIDAFR	1	0	1003.581415	0.0011	0.0100
KNCK[x]ADAGITIAPR	3	0	1513.803419	0.0011	0.0150
K[x]NCKADAGITIAPR	0	0	1513.803419	0.0011	0.0150
ATAGPIIADK[x]NCKK	9	0	1485.797272	0.0011	0.0150
K[x]YYSFDNSLK	0	0	1263.613496	0.0010	0.0100
NPK[x]ADPLDER	2	0	1153.572695	0.0010	0.0100
IITK[x]EGVETR	3	0	1144.645129	0.0010	0.0100
VLVK[x]VHPEGK	3	0	1104.665473	0.0010	0.0100
K[x]LRDK	0	0	658.412573	0.0010	0.0050
I[x]DDQR	0	0	645.308172	0.0010	0.0050
KK[x]SGR	1	0	574.355062	0.0010	0.0050
GYSK[x]PNERATK	3	0	1249.641438	0.0009	0.0100
QGLHK[x]K	4	0	709.423471	0.0008	0.0050
SLDK[x]QMVEERVLK	3	0	1573.849698	0.0008	0.0100
NCACVISQK[x]KVPDK	8	0	1645.827913	0.0007	0.0100
VVTSKLLK[x]PRVNNR	7	0	1622.994323	0.0007	0.0100
DGIVLAAEKK[x]VTSK	9	0	1457.845270	0.0007	0.0100
DGIVLAAEK[x]KVTSK	8	0	1457.845270	0.0007	0.0100
TKLVK[x]ER	4	0	872.544305	0.0007	0.0050
M[x]MGINER	0	0	849.383652	0.0007	0.0050
EAVLK[x]LK	4	0	799.516697	0.0007	0.0050
VMK[x]SEFQR	2	0	1023.517101	0.0006	0.0050
SLK[x]RELIR	2	0	1013.634509	0.0006	0.0050
F[x]PTDDDDK	0	0	951.382115	0.0006	0.0050
K[x]REAEAAK	0	0	901.498083	0.0006	0.0050
LDGK[x]DELWK	3	0	1102.565823	0.0006	0.0050
FATLQK[x]SKR	5	0	1077.629423	0.0006	0.0050
E[x]IINRDIGK	0	0	1056.592704	0.0006	0.0050
VEFK[x]MGNGK	3	0	1008.506203	0.0006	0.0050
MSSK[x]DISSK	3	0	981.480047	0.0006	0.0050
SNNIK[x]ENEQK	4	0	1202.589070	0.0005	0.0050
AEAKDVAK[x]MK	7	0	1089.585175	0.0005	0.0050
ESQLVDK[x]FFEK	6	0	1368.692468	0.0005	0.0050
DEKSGVK[x]LENVK	6	0	1344.724827	0.0004	0.0050
ATAIGRASK[x]AAR	8	0	1171.678492	0.0004	0.0050
VSKILEHK[x]EIMLR	7	0	1594.922802	0.0004	0.0050
EEMMNSIQQAVAK[x]	12	0	1477.690428	0.0004	0.0050
# precursors: 1
Precursor: 2241.1477	3	0.9625	0
LCFDELK[x]K(6)	K[x]ELFDCLK(0)	1.4600	2241.1424	138.0681
LCFDELK[x]K(6)	LCFDELK[x]K(6)	1.1600	2241.1424	138.0681
GGNMK[x]EVFR(4)	MK[x]LSLFSNK(1)	0.6200	2241.1649	138.0681
GGNMK[x]EVFR(4)	K[x]HLDAEVQK(0)	0.4350	2241.1575	138.0681
YYLPK[x]GK(4)	K[x]GTKTSETNDR(0)	0.4200	2241.1640	138.0681
FAASK[x]EK(4)	ELFDCLK[x]IMR(6)	0.4100	2241.1536	138.0681
GGNMK[x]EVFR(4)	LNFSSLK[x]MK(6)	0.4050	2241.1649	138.0681
YYLPK[x]GK(4)	KGTK[x]TSETNDR(3)	0.3200	2241.1640	138.0681
K[x]ELFDCLK(0)	K[x]ELFDCLK(0)	0.3000	2241.1424	138.0681
IHLEK[x]VSK(4)	K[x]NTEDIEMTA(0)	0.2250	2241.1561	138.0681
EK[x]ASFAR(1)	IMK[x]LCFDELK(2)	0.2050	2241.1536	138.0681
R[x]KQYSAK(0)	DTTK[x]NKMVCK(3)	0.1700	2241.1608	138.0681
LAEK[x]WR(3)	GQSIDDMIPAQK[x](11)	0.1200	2241.1462	138.0681
IHLEK[x]VSK(4)	E[x]TIDNAETMK(0)	0.1100	2241.1561	138.0681
WK[x]ALER(1)	GQSIDDMIPAQK[x](11)	0.1000	2241.1462	138.0681
R[x]KQYSAK(0)	DTTKNK[x]MVCK(5)	0.0750	2241.1608	138.0681
E[x]AAR(0)	E[x]AAR(0)	0.0000	0.0000	138.0681
E[x]AAR(0)	E[x]AAR(0)	0.0000	0.0000	138.0681
E[x]AAR(0)	E[x]AAR(0)	0.0000	0.0000	138.0681
E[x]AAR(0)	E[x]AAR(0)	0.0000	0.0000	138.0681
